# Supplementary material for: Prevalent bee venom genes evolved before the aculeate stinger and eusociality
Source: BMC Biol. 2023 Oct 23;21:229. doi: 10.1186/s12915-023-01656-5 (PMC10591384; doi:10.1186/s12915-023-01656-5)
Supplement: Supplementary file 38 — Additional file 38. Genome annotation of Euglossa dilemma. [file 12915_2023_1656_MOESM38_ESM.zip › Euglossa_dilemma.annotation.funannotate181.with.RNAseq.Oct2020/reference/protein_alignments.gff3]

NIJG01000161.1	exonerate	nucleotide_to_protein_match	1421154	1423391	95.84	-	.	ID=match.111325.2;Target=XP_020718251_1 19 160
NIJG01000215.1	exonerate	nucleotide_to_protein_match	96690	96790	90.05	+	.	ID=match.111325.3;Target=KAF3420245_1 1 34
NIJG01000215.1	exonerate	nucleotide_to_protein_match	96875	97010	90.05	+	.	ID=match.111325.3;Target=KAF3420245_1 35 80
NIJG01000215.1	exonerate	nucleotide_to_protein_match	97112	97450	90.05	+	.	ID=match.111325.3;Target=KAF3420245_1 80 193
NIJG01003956.1	exonerate	nucleotide_to_protein_match	7270	7614	84.35	+	.	ID=match.111325.4;Target=XP_017753614_1 1 116
NIJG01000389.1	exonerate	nucleotide_to_protein_match	104395	104596	81.76	+	.	ID=match.111325.5;Target=HS71L_PIG 4 71
NIJG01000389.1	exonerate	nucleotide_to_protein_match	105791	107440	81.76	+	.	ID=match.111325.5;Target=HS71L_PIG 72 621
NIJG01000389.1	exonerate	nucleotide_to_protein_match	107507	107568	81.76	+	.	ID=match.111325.5;Target=HS71L_PIG 622 642
NIJG01000112.1	exonerate	nucleotide_to_protein_match	6397404	6397581	97.26	+	.	ID=match.111325.6;Target=XP_017754203_1 1 60
NIJG01000112.1	exonerate	nucleotide_to_protein_match	6397658	6397737	97.26	+	.	ID=match.111325.6;Target=XP_017754203_1 61 87
NIJG01000112.1	exonerate	nucleotide_to_protein_match	6397824	6397926	97.26	+	.	ID=match.111325.6;Target=XP_017754203_1 87 121
NIJG01000112.1	exonerate	nucleotide_to_protein_match	6398318	6398399	97.26	+	.	ID=match.111325.6;Target=XP_017754203_1 122 148
NIJG01000112.1	exonerate	nucleotide_to_protein_match	6398704	6398806	97.26	+	.	ID=match.111325.6;Target=XP_017754203_1 149 183
NIJG01000112.1	exonerate	nucleotide_to_protein_match	6398887	6399110	97.26	+	.	ID=match.111325.6;Target=XP_017754203_1 183 257
NIJG01000112.1	exonerate	nucleotide_to_protein_match	6399235	6399310	97.26	+	.	ID=match.111325.6;Target=XP_017754203_1 258 283
NIJG01000112.1	exonerate	nucleotide_to_protein_match	6399384	6399614	97.26	+	.	ID=match.111325.6;Target=XP_017754203_1 283 360
NIJG01000112.1	exonerate	nucleotide_to_protein_match	6399682	6399913	97.26	+	.	ID=match.111325.6;Target=XP_017754203_1 360 437
NIJG01000112.1	exonerate	nucleotide_to_protein_match	6400005	6400339	97.26	+	.	ID=match.111325.6;Target=XP_017754203_1 438 549
NIJG01000112.1	exonerate	nucleotide_to_protein_match	6400410	6400582	97.26	+	.	ID=match.111325.6;Target=XP_017754203_1 549 606
NIJG01000112.1	exonerate	nucleotide_to_protein_match	6400641	6400711	97.26	+	.	ID=match.111325.6;Target=XP_017754203_1 607 630
NIJG01000112.1	exonerate	nucleotide_to_protein_match	6400793	6401020	97.26	+	.	ID=match.111325.6;Target=XP_017754203_1 631 706
NIJG01000112.1	exonerate	nucleotide_to_protein_match	6401091	6401318	97.26	+	.	ID=match.111325.6;Target=XP_017754203_1 707 782
NIJG01000112.1	exonerate	nucleotide_to_protein_match	6401378	6401933	97.26	+	.	ID=match.111325.6;Target=XP_017754203_1 783 967
NIJG01000112.1	exonerate	nucleotide_to_protein_match	6402104	6402285	97.26	+	.	ID=match.111325.6;Target=XP_017754203_1 968 1028
NIJG01000112.1	exonerate	nucleotide_to_protein_match	6402365	6402585	97.26	+	.	ID=match.111325.6;Target=XP_017754203_1 1029 1102
NIJG01000112.1	exonerate	nucleotide_to_protein_match	6402661	6402993	97.26	+	.	ID=match.111325.6;Target=XP_017754203_1 1102 1213
NIJG01000112.1	exonerate	nucleotide_to_protein_match	6403436	6403501	97.26	+	.	ID=match.111325.6;Target=XP_017754203_1 1213 1235
NIJG01000112.1	exonerate	nucleotide_to_protein_match	6403784	6404273	97.26	+	.	ID=match.111325.6;Target=XP_017754203_1 1235 1398
NIJG01000112.1	exonerate	nucleotide_to_protein_match	6404339	6405435	97.26	+	.	ID=match.111325.6;Target=XP_017754203_1 1399 1633
NIJG01000193.1	exonerate	nucleotide_to_protein_match	1892383	1892458	96.67	-	.	ID=match.111325.7;Target=XP_012141274_1 39 64
NIJG01000193.1	exonerate	nucleotide_to_protein_match	1892069	1892282	96.67	-	.	ID=match.111325.7;Target=XP_012141274_1 65 135
NIJG01000193.1	exonerate	nucleotide_to_protein_match	1891562	1891985	96.67	-	.	ID=match.111325.7;Target=XP_012141274_1 136 277
NIJG01000193.1	exonerate	nucleotide_to_protein_match	1891317	1891473	96.67	-	.	ID=match.111325.7;Target=XP_012141274_1 277 329
NIJG01000193.1	exonerate	nucleotide_to_protein_match	1890984	1891224	96.67	-	.	ID=match.111325.7;Target=XP_012141274_1 330 409
NIJG01000193.1	exonerate	nucleotide_to_protein_match	1890658	1890895	96.67	-	.	ID=match.111325.7;Target=XP_012141274_1 410 489
NIJG01000193.1	exonerate	nucleotide_to_protein_match	1890456	1890572	96.67	-	.	ID=match.111325.7;Target=XP_012141274_1 489 528
NIJG01000193.1	exonerate	nucleotide_to_protein_match	1890192	1890356	96.67	-	.	ID=match.111325.7;Target=XP_012141274_1 528 583
NIJG01000112.1	exonerate	nucleotide_to_protein_match	6079737	6080585	89.49	-	.	ID=match.111325.8;Target=XP_392116_3 1 35
NIJG01000112.1	exonerate	nucleotide_to_protein_match	6079414	6079665	89.49	-	.	ID=match.111325.8;Target=XP_392116_3 35 85
NIJG01000112.1	exonerate	nucleotide_to_protein_match	6079054	6079321	89.49	-	.	ID=match.111325.8;Target=XP_392116_3 86 162
NIJG01000112.1	exonerate	nucleotide_to_protein_match	6078692	6078978	89.49	-	.	ID=match.111325.8;Target=XP_392116_3 163 283
NIJG01000112.1	exonerate	nucleotide_to_protein_match	6078450	6078593	89.49	-	.	ID=match.111325.8;Target=XP_392116_3 283 367
NIJG01000112.1	exonerate	nucleotide_to_protein_match	6078140	6078383	89.49	-	.	ID=match.111325.8;Target=XP_392116_3 367 456
NIJG01000112.1	exonerate	nucleotide_to_protein_match	6077939	6078081	89.49	-	.	ID=match.111325.8;Target=XP_392116_3 457 552
NIJG01000112.1	exonerate	nucleotide_to_protein_match	6077737	6077872	89.49	-	.	ID=match.111325.8;Target=XP_392116_3 552 600
NIJG01000112.1	exonerate	nucleotide_to_protein_match	6077477	6077655	89.49	-	.	ID=match.111325.8;Target=XP_392116_3 600 681
NIJG01000098.1	exonerate	nucleotide_to_protein_match	15629	15834	92.82	-	.	ID=match.111325.9;Target=XP_031837255_1 1 69
NIJG01000098.1	exonerate	nucleotide_to_protein_match	14800	15053	92.82	-	.	ID=match.111325.9;Target=XP_031837255_1 70 96
NIJG01000098.1	exonerate	nucleotide_to_protein_match	14428	14731	92.82	-	.	ID=match.111325.9;Target=XP_031837255_1 96 152
NIJG01000098.1	exonerate	nucleotide_to_protein_match	13917	14344	92.82	-	.	ID=match.111325.9;Target=XP_031837255_1 153 253
NIJG01000098.1	exonerate	nucleotide_to_protein_match	13389	13791	92.82	-	.	ID=match.111325.9;Target=XP_031837255_1 254 396
NIJG01000098.1	exonerate	nucleotide_to_protein_match	13194	13321	92.82	-	.	ID=match.111325.9;Target=XP_031837255_1 397 530
NIJG01000098.1	exonerate	nucleotide_to_protein_match	12897	13120	92.82	-	.	ID=match.111325.9;Target=XP_031837255_1 531 573
NIJG01000098.1	exonerate	nucleotide_to_protein_match	12739	12780	92.82	-	.	ID=match.111325.9;Target=XP_031837255_1 574 648
NIJG01000031.1	exonerate	nucleotide_to_protein_match	1951112	1951165	94.68	+	.	ID=match.111325.10;Target=KOX72968_1 1 19
NIJG01000031.1	exonerate	nucleotide_to_protein_match	1951721	1951974	94.68	+	.	ID=match.111325.10;Target=KOX72968_1 19 103
NIJG01000031.1	exonerate	nucleotide_to_protein_match	1952067	1952181	94.68	+	.	ID=match.111325.10;Target=KOX72968_1 104 142
NIJG01000031.1	exonerate	nucleotide_to_protein_match	1952264	1952389	94.68	+	.	ID=match.111325.10;Target=KOX72968_1 142 184
NIJG01000031.1	exonerate	nucleotide_to_protein_match	1952509	1952984	94.68	+	.	ID=match.111325.10;Target=KOX72968_1 184 342
NIJG01000031.1	exonerate	nucleotide_to_protein_match	1953033	1953282	94.68	+	.	ID=match.111325.10;Target=KOX72968_1 343 426
NIJG01000031.1	exonerate	nucleotide_to_protein_match	1953353	1953525	94.68	+	.	ID=match.111325.10;Target=KOX72968_1 426 483
NIJG01000031.1	exonerate	nucleotide_to_protein_match	1953635	1953800	94.68	+	.	ID=match.111325.10;Target=KOX72968_1 484 539
NIJG01000031.1	exonerate	nucleotide_to_protein_match	1953880	1954080	94.68	+	.	ID=match.111325.10;Target=KOX72968_1 539 606
NIJG01000050.1	exonerate	nucleotide_to_protein_match	2540521	2540730	98.15	+	.	ID=match.111325.11;Target=XP_012246784_1 1 71
NIJG01000050.1	exonerate	nucleotide_to_protein_match	2540808	2541037	98.15	+	.	ID=match.111325.11;Target=XP_012246784_1 71 147
NIJG01000050.1	exonerate	nucleotide_to_protein_match	2541136	2541238	98.15	+	.	ID=match.111325.11;Target=XP_012246784_1 148 182
NIJG01000050.1	exonerate	nucleotide_to_protein_match	2541322	2541840	98.15	+	.	ID=match.111325.11;Target=XP_012246784_1 182 355
NIJG01000050.1	exonerate	nucleotide_to_protein_match	2541951	2542358	98.15	+	.	ID=match.111325.11;Target=XP_012246784_1 355 491
NIJG01000050.1	exonerate	nucleotide_to_protein_match	2542707	2543022	98.15	+	.	ID=match.111325.11;Target=XP_012246784_1 491 596
NIJG01000050.1	exonerate	nucleotide_to_protein_match	2543119	2543279	98.15	+	.	ID=match.111325.11;Target=XP_012246784_1 597 650
NIJG01000193.1	exonerate	nucleotide_to_protein_match	201365	201520	93.01	-	.	ID=match.111325.12;Target=XP_015432433_1 51 103
NIJG01000193.1	exonerate	nucleotide_to_protein_match	201055	201290	93.01	-	.	ID=match.111325.12;Target=XP_015432433_1 103 181
NIJG01000193.1	exonerate	nucleotide_to_protein_match	200762	200990	93.01	-	.	ID=match.111325.12;Target=XP_015432433_1 182 258
NIJG01000193.1	exonerate	nucleotide_to_protein_match	200445	200663	93.01	-	.	ID=match.111325.12;Target=XP_015432433_1 258 331
NIJG01000193.1	exonerate	nucleotide_to_protein_match	200028	200177	93.01	-	.	ID=match.111325.12;Target=XP_015432433_1 331 381
NIJG01000001.1	exonerate	nucleotide_to_protein_match	1632349	1634130	97.81	+	.	ID=match.111325.13;Target=KOX73725_1 1 35
NIJG01000073.1	exonerate	nucleotide_to_protein_match	155628	155698	97.39	+	.	ID=match.111325.14;Target=XP_031830980_1 1 24
NIJG01000073.1	exonerate	nucleotide_to_protein_match	155859	156249	97.39	+	.	ID=match.111325.14;Target=XP_031830980_1 25 155
NIJG01000049.1	exonerate	nucleotide_to_protein_match	524316	524557	87.55	+	.	ID=match.111325.15;Target=XP_012173657_1 2 82
NIJG01000049.1	exonerate	nucleotide_to_protein_match	524625	524857	87.55	+	.	ID=match.111325.15;Target=XP_012173657_1 83 160
NIJG01000049.1	exonerate	nucleotide_to_protein_match	524942	525159	87.55	+	.	ID=match.111325.15;Target=XP_012173657_1 161 233
NIJG01000049.1	exonerate	nucleotide_to_protein_match	525221	525505	87.55	+	.	ID=match.111325.15;Target=XP_012173657_1 233 328
NIJG01000049.1	exonerate	nucleotide_to_protein_match	525630	525889	87.55	+	.	ID=match.111325.15;Target=XP_012173657_1 328 414
NIJG01000049.1	exonerate	nucleotide_to_protein_match	526013	526147	87.55	+	.	ID=match.111325.15;Target=XP_012173657_1 415 459
NIJG01000049.1	exonerate	nucleotide_to_protein_match	526226	526310	87.55	+	.	ID=match.111325.15;Target=XP_012173657_1 460 488
NIJG01000050.1	exonerate	nucleotide_to_protein_match	1961147	1962274	99.73	+	.	ID=match.111325.16;Target=NP_001172074_1 1 377
NIJG01000013.1	exonerate	nucleotide_to_protein_match	1296290	1296550	94.49	+	.	ID=match.111325.17;Target=XP_017791337_1 57 144
NIJG01000013.1	exonerate	nucleotide_to_protein_match	1297418	1297682	94.49	+	.	ID=match.111325.17;Target=XP_017791337_1 144 232
NIJG01000013.1	exonerate	nucleotide_to_protein_match	1298174	1298627	94.49	+	.	ID=match.111325.17;Target=XP_017791337_1 233 383
NIJG01000013.1	exonerate	nucleotide_to_protein_match	1298761	1298884	94.49	+	.	ID=match.111325.17;Target=XP_017791337_1 384 425
NIJG01000013.1	exonerate	nucleotide_to_protein_match	1298936	1299025	94.49	+	.	ID=match.111325.17;Target=XP_017791337_1 425 455
NIJG01000013.1	exonerate	nucleotide_to_protein_match	1299174	1299543	94.49	+	.	ID=match.111325.17;Target=XP_017791337_1 455 578
NIJG01000013.1	exonerate	nucleotide_to_protein_match	1299735	1300024	94.49	+	.	ID=match.111325.17;Target=XP_017791337_1 579 584
NIJG01000013.1	exonerate	nucleotide_to_protein_match	1300196	1300429	94.49	+	.	ID=match.111325.17;Target=XP_017791337_1 585 676
NIJG01000013.1	exonerate	nucleotide_to_protein_match	1300549	1300699	94.49	+	.	ID=match.111325.17;Target=XP_017791337_1 676 754
NIJG01000013.1	exonerate	nucleotide_to_protein_match	1302727	1302947	94.49	+	.	ID=match.111325.17;Target=XP_017791337_1 754 804
NIJG01000055.1	exonerate	nucleotide_to_protein_match	179581	179639	86.25	-	.	ID=match.111325.18;Target=XP_017758800_1 1 20
NIJG01000055.1	exonerate	nucleotide_to_protein_match	177352	177463	86.25	-	.	ID=match.111325.18;Target=XP_017758800_1 21 58
NIJG01000055.1	exonerate	nucleotide_to_protein_match	177066	177258	86.25	-	.	ID=match.111325.18;Target=XP_017758800_1 58 122
NIJG01000055.1	exonerate	nucleotide_to_protein_match	176659	176900	86.25	-	.	ID=match.111325.18;Target=XP_017758800_1 123 203
NIJG01000055.1	exonerate	nucleotide_to_protein_match	176441	176556	86.25	-	.	ID=match.111325.18;Target=XP_017758800_1 203 241
NIJG01000055.1	exonerate	nucleotide_to_protein_match	176180	176379	86.25	-	.	ID=match.111325.18;Target=XP_017758800_1 242 308
NIJG01000055.1	exonerate	nucleotide_to_protein_match	175851	176085	86.25	-	.	ID=match.111325.18;Target=XP_017758800_1 309 386
NIJG01000055.1	exonerate	nucleotide_to_protein_match	175566	175776	86.25	-	.	ID=match.111325.18;Target=XP_017758800_1 387 457
NIJG01000084.1	exonerate	nucleotide_to_protein_match	218939	219904	85.36	-	.	ID=match.111325.19;Target=XP_017756539_1 1 17
NIJG01000018.1	exonerate	nucleotide_to_protein_match	1727608	1727664	86.36	+	.	ID=match.111325.20;Target=TBB6_ECTVR 1 20
NIJG01000018.1	exonerate	nucleotide_to_protein_match	1727746	1728210	86.36	+	.	ID=match.111325.20;Target=TBB6_ECTVR 20 175
NIJG01000018.1	exonerate	nucleotide_to_protein_match	1728295	1728599	86.36	+	.	ID=match.111325.20;Target=TBB6_ECTVR 175 276
NIJG01000018.1	exonerate	nucleotide_to_protein_match	1728683	1728980	86.36	+	.	ID=match.111325.20;Target=TBB6_ECTVR 277 376
NIJG01000018.1	exonerate	nucleotide_to_protein_match	1729089	1729286	86.36	+	.	ID=match.111325.20;Target=TBB6_ECTVR 376 442
NIJG01000161.1	exonerate	nucleotide_to_protein_match	5176214	5176426	88.69	+	.	ID=match.111325.21;Target=XP_012147338_1 1 72
NIJG01000161.1	exonerate	nucleotide_to_protein_match	5176512	5176845	88.69	+	.	ID=match.111325.21;Target=XP_012147338_1 72 183
NIJG01000161.1	exonerate	nucleotide_to_protein_match	5176921	5177195	88.69	+	.	ID=match.111325.21;Target=XP_012147338_1 184 275
NIJG01000161.1	exonerate	nucleotide_to_protein_match	5177268	5177405	88.69	+	.	ID=match.111325.21;Target=XP_012147338_1 275 321
NIJG01000161.1	exonerate	nucleotide_to_protein_match	5177485	5177808	88.69	+	.	ID=match.111325.21;Target=XP_012147338_1 321 324
NIJG01000161.1	exonerate	nucleotide_to_protein_match	5177889	5178190	88.69	+	.	ID=match.111325.21;Target=XP_012147338_1 324 428
NIJG01000161.1	exonerate	nucleotide_to_protein_match	5178261	5178473	88.69	+	.	ID=match.111325.21;Target=XP_012147338_1 428 528
NIJG01000161.1	exonerate	nucleotide_to_protein_match	5178590	5178696	88.69	+	.	ID=match.111325.21;Target=XP_012147338_1 529 599
NIJG01000161.1	exonerate	nucleotide_to_protein_match	5178758	5178909	88.69	+	.	ID=match.111325.21;Target=XP_012147338_1 600 635
NIJG01000029.1	exonerate	nucleotide_to_protein_match	4673596	4673919	98.09	+	.	ID=match.111325.22;Target=XP_003489966_1 1 109
NIJG01000029.1	exonerate	nucleotide_to_protein_match	4674002	4674271	98.09	+	.	ID=match.111325.22;Target=XP_003489966_1 109 199
NIJG01000029.1	exonerate	nucleotide_to_protein_match	4674738	4674889	98.09	+	.	ID=match.111325.22;Target=XP_003489966_1 199 249
NIJG01000029.1	exonerate	nucleotide_to_protein_match	4677335	4677432	98.09	+	.	ID=match.111325.22;Target=XP_003489966_1 250 282
NIJG01000029.1	exonerate	nucleotide_to_protein_match	4677555	4677915	98.09	+	.	ID=match.111325.22;Target=XP_003489966_1 283 402
NIJG01000029.1	exonerate	nucleotide_to_protein_match	4677992	4678203	98.09	+	.	ID=match.111325.22;Target=XP_003489966_1 403 473
NIJG01000029.1	exonerate	nucleotide_to_protein_match	4678295	4678630	98.09	+	.	ID=match.111325.22;Target=XP_003489966_1 474 585
NIJG01000029.1	exonerate	nucleotide_to_protein_match	4678714	4680128	98.09	+	.	ID=match.111325.22;Target=XP_003489966_1 586 771
NIJG01000136.1	exonerate	nucleotide_to_protein_match	1041159	1041248	91.50	-	.	ID=match.111325.23;Target=XP_003707271_1 1 31
NIJG01000136.1	exonerate	nucleotide_to_protein_match	1040104	1041036	91.50	-	.	ID=match.111325.23;Target=XP_003707271_1 31 342
NIJG01000027.1	exonerate	nucleotide_to_protein_match	1202251	1202382	87.66	+	.	ID=match.111325.24;Target=XP_017762129_1 1 45
NIJG01000027.1	exonerate	nucleotide_to_protein_match	1202476	1202600	87.66	+	.	ID=match.111325.24;Target=XP_017762129_1 45 86
NIJG01000027.1	exonerate	nucleotide_to_protein_match	1202687	1202787	87.66	+	.	ID=match.111325.24;Target=XP_017762129_1 87 120
NIJG01000027.1	exonerate	nucleotide_to_protein_match	1202860	1202969	87.66	+	.	ID=match.111325.24;Target=XP_017762129_1 121 157
NIJG01000027.1	exonerate	nucleotide_to_protein_match	1203065	1203162	87.66	+	.	ID=match.111325.24;Target=XP_017762129_1 157 189
NIJG01000027.1	exonerate	nucleotide_to_protein_match	1203232	1203339	87.66	+	.	ID=match.111325.24;Target=XP_017762129_1 190 225
NIJG01000027.1	exonerate	nucleotide_to_protein_match	1203398	1203650	87.66	+	.	ID=match.111325.24;Target=XP_017762129_1 226 310
NIJG01000027.1	exonerate	nucleotide_to_protein_match	1203741	1204023	87.66	+	.	ID=match.111325.24;Target=XP_017762129_1 310 404
NIJG01000027.1	exonerate	nucleotide_to_protein_match	1204093	1204217	87.66	+	.	ID=match.111325.24;Target=XP_017762129_1 405 446
NIJG01000027.1	exonerate	nucleotide_to_protein_match	1204300	1204483	87.66	+	.	ID=match.111325.24;Target=XP_017762129_1 446 507
NIJG01000027.1	exonerate	nucleotide_to_protein_match	1204558	1204733	87.66	+	.	ID=match.111325.24;Target=XP_017762129_1 508 566
NIJG01000011.1	exonerate	nucleotide_to_protein_match	438124	438246	95.61	+	.	ID=match.111325.25;Target=XP_012165631_1 1 42
NIJG01000011.1	exonerate	nucleotide_to_protein_match	438389	438533	95.61	+	.	ID=match.111325.25;Target=XP_012165631_1 42 90
NIJG01000011.1	exonerate	nucleotide_to_protein_match	438612	438888	95.61	+	.	ID=match.111325.25;Target=XP_012165631_1 91 182
NIJG01000011.1	exonerate	nucleotide_to_protein_match	438959	439185	95.61	+	.	ID=match.111325.25;Target=XP_012165631_1 183 258
NIJG01000011.1	exonerate	nucleotide_to_protein_match	439281	439405	95.61	+	.	ID=match.111325.25;Target=XP_012165631_1 259 300
NIJG01000112.1	exonerate	nucleotide_to_protein_match	6509449	6509604	98.44	+	.	ID=match.111325.26;Target=XP_012151561_1 1 53
NIJG01000112.1	exonerate	nucleotide_to_protein_match	6509692	6510075	98.44	+	.	ID=match.111325.26;Target=XP_012151561_1 53 181
NIJG01000112.1	exonerate	nucleotide_to_protein_match	6510158	6510193	98.44	+	.	ID=match.111325.26;Target=XP_012151561_1 181 193
NIJG01000050.1	exonerate	nucleotide_to_protein_match	1961156	1962274	93.03	+	.	ID=match.111325.27;Target=ACT6_DIPDE 1 374
NIJG01000032.1	exonerate	nucleotide_to_protein_match	206577	206796	91.25	+	.	ID=match.111325.28;Target=XP_006566222_2 1 74
NIJG01000032.1	exonerate	nucleotide_to_protein_match	208212	208603	91.25	+	.	ID=match.111325.28;Target=XP_006566222_2 75 205
NIJG01000032.1	exonerate	nucleotide_to_protein_match	210035	210298	91.25	+	.	ID=match.111325.28;Target=XP_006566222_2 205 293
NIJG01000032.1	exonerate	nucleotide_to_protein_match	210577	210966	91.25	+	.	ID=match.111325.28;Target=XP_006566222_2 293 423
NIJG01000032.1	exonerate	nucleotide_to_protein_match	211342	211587	91.25	+	.	ID=match.111325.28;Target=XP_006566222_2 423 505
NIJG01013824.1	exonerate	nucleotide_to_protein_match	2410	2703	84.70	+	.	ID=match.111325.29;Target=XP_012152589_1 29 127
NIJG01013824.1	exonerate	nucleotide_to_protein_match	3299	3613	84.70	+	.	ID=match.111325.29;Target=XP_012152589_1 127 232
NIJG01013824.1	exonerate	nucleotide_to_protein_match	3740	4072	84.70	+	.	ID=match.111325.29;Target=XP_012152589_1 232 343
NIJG01013824.1	exonerate	nucleotide_to_protein_match	4156	5532	84.70	+	.	ID=match.111325.29;Target=XP_012152589_1 343 632
NIJG01000004.1	exonerate	nucleotide_to_protein_match	1748172	1749056	86.41	-	.	ID=match.111325.30;Target=XP_012165870_1 1 100
NIJG01000004.1	exonerate	nucleotide_to_protein_match	1746772	1748109	86.41	-	.	ID=match.111325.30;Target=XP_012165870_1 100 150
NIJG01000193.1	exonerate	nucleotide_to_protein_match	1802447	1802611	98.01	-	.	ID=match.111325.31;Target=XP_017752802_1 4 59
NIJG01000193.1	exonerate	nucleotide_to_protein_match	1801843	1802130	98.01	-	.	ID=match.111325.31;Target=XP_017752802_1 59 155
NIJG01000165.1	exonerate	nucleotide_to_protein_match	216174	216216	98.17	-	.	ID=match.111325.32;Target=XP_003402589_1 1 15
NIJG01000165.1	exonerate	nucleotide_to_protein_match	215969	216050	98.17	-	.	ID=match.111325.32;Target=XP_003402589_1 16 42
NIJG01000165.1	exonerate	nucleotide_to_protein_match	215638	215756	98.17	-	.	ID=match.111325.32;Target=XP_003402589_1 43 82
NIJG01000165.1	exonerate	nucleotide_to_protein_match	215296	215552	98.17	-	.	ID=match.111325.32;Target=XP_003402589_1 83 168
NIJG01000032.1	exonerate	nucleotide_to_protein_match	990096	990228	95.24	+	.	ID=match.111325.33;Target=XP_017758526_1 1 45
NIJG01000032.1	exonerate	nucleotide_to_protein_match	990607	990791	95.24	+	.	ID=match.111325.33;Target=XP_017758526_1 46 107
NIJG01000094.1	exonerate	nucleotide_to_protein_match	820425	820532	97.75	-	.	ID=match.111325.34;Target=XP_033337753_1 1 37
NIJG01000094.1	exonerate	nucleotide_to_protein_match	820076	820234	97.75	-	.	ID=match.111325.34;Target=XP_033337753_1 37 90
NIJG01000146.1	exonerate	nucleotide_to_protein_match	24663	24840	97.94	-	.	ID=match.111325.35;Target=XP_017758788_1 1 60
NIJG01000146.1	exonerate	nucleotide_to_protein_match	24182	24582	97.94	-	.	ID=match.111325.35;Target=XP_017758788_1 61 194
NIJG01000146.1	exonerate	nucleotide_to_protein_match	23575	24113	97.94	-	.	ID=match.111325.35;Target=XP_017758788_1 194 373
NIJG01000146.1	exonerate	nucleotide_to_protein_match	22573	23494	97.94	-	.	ID=match.111325.35;Target=XP_017758788_1 374 681
NIJG01000103.1	exonerate	nucleotide_to_protein_match	429802	429832	96.92	-	.	ID=match.111325.36;Target=XP_012136828_1 1 11
NIJG01000103.1	exonerate	nucleotide_to_protein_match	429322	429605	96.92	-	.	ID=match.111325.36;Target=XP_012136828_1 12 106
NIJG01000103.1	exonerate	nucleotide_to_protein_match	428767	428930	96.92	-	.	ID=match.111325.36;Target=XP_012136828_1 106 160
NIJG01000103.1	exonerate	nucleotide_to_protein_match	428271	428669	96.92	-	.	ID=match.111325.36;Target=XP_012136828_1 161 293
NIJG01000103.1	exonerate	nucleotide_to_protein_match	427456	427692	96.92	-	.	ID=match.111325.36;Target=XP_012136828_1 294 372
NIJG01000103.1	exonerate	nucleotide_to_protein_match	427334	427397	96.92	-	.	ID=match.111325.36;Target=XP_012136828_1 373 394
NIJG01000002.1	exonerate	nucleotide_to_protein_match	166419	166545	96.89	-	.	ID=match.111325.37;Target=XP_003487993_1 89 131
NIJG01000002.1	exonerate	nucleotide_to_protein_match	166022	166320	96.89	-	.	ID=match.111325.37;Target=XP_003487993_1 132 231
NIJG01000002.1	exonerate	nucleotide_to_protein_match	165797	165938	96.89	-	.	ID=match.111325.37;Target=XP_003487993_1 231 278
NIJG01000002.1	exonerate	nucleotide_to_protein_match	165551	165681	96.89	-	.	ID=match.111325.37;Target=XP_003487993_1 279 322
NIJG01000002.1	exonerate	nucleotide_to_protein_match	165200	165462	96.89	-	.	ID=match.111325.37;Target=XP_003487993_1 322 409
NIJG01000002.1	exonerate	nucleotide_to_protein_match	164314	164485	96.89	-	.	ID=match.111325.37;Target=XP_003487993_1 410 467
NIJG01000002.1	exonerate	nucleotide_to_protein_match	163973	164228	96.89	-	.	ID=match.111325.37;Target=XP_003487993_1 467 552
NIJG01000002.1	exonerate	nucleotide_to_protein_match	163734	163856	96.89	-	.	ID=match.111325.37;Target=XP_003487993_1 553 593
NIJG01000002.1	exonerate	nucleotide_to_protein_match	163301	163436	96.89	-	.	ID=match.111325.37;Target=XP_003487993_1 594 638
NIJG01000002.1	exonerate	nucleotide_to_protein_match	162926	163053	96.89	-	.	ID=match.111325.37;Target=XP_003487993_1 639 681
NIJG01000002.1	exonerate	nucleotide_to_protein_match	162300	162511	96.89	-	.	ID=match.111325.37;Target=XP_003487993_1 682 752
NIJG01000002.1	exonerate	nucleotide_to_protein_match	161150	162219	96.89	-	.	ID=match.111325.37;Target=XP_003487993_1 752 1108
NIJG01000002.1	exonerate	nucleotide_to_protein_match	160502	161014	96.89	-	.	ID=match.111325.37;Target=XP_003487993_1 1109 1132
NIJG01000002.1	exonerate	nucleotide_to_protein_match	159884	160391	96.89	-	.	ID=match.111325.37;Target=XP_003487993_1 1132 1278
NIJG01000136.1	exonerate	nucleotide_to_protein_match	3350005	3350181	89.91	+	.	ID=match.111325.38;Target=XP_015440037_1 1 60
NIJG01000136.1	exonerate	nucleotide_to_protein_match	3350267	3350378	89.91	+	.	ID=match.111325.38;Target=XP_015440037_1 60 97
NIJG01000136.1	exonerate	nucleotide_to_protein_match	3350453	3350690	89.91	+	.	ID=match.111325.38;Target=XP_015440037_1 98 176
NIJG01000136.1	exonerate	nucleotide_to_protein_match	3350759	3350886	89.91	+	.	ID=match.111325.38;Target=XP_015440037_1 177 219
NIJG01000136.1	exonerate	nucleotide_to_protein_match	3351100	3351282	89.91	+	.	ID=match.111325.38;Target=XP_015440037_1 220 280
NIJG01000136.1	exonerate	nucleotide_to_protein_match	3351362	3351569	89.91	+	.	ID=match.111325.38;Target=XP_015440037_1 281 349
NIJG01000136.1	exonerate	nucleotide_to_protein_match	3351633	3351783	89.91	+	.	ID=match.111325.38;Target=XP_015440037_1 350 400
NIJG01000136.1	exonerate	nucleotide_to_protein_match	3351864	3351938	89.91	+	.	ID=match.111325.38;Target=XP_015440037_1 400 425
NIJG01000136.1	exonerate	nucleotide_to_protein_match	3352007	3352284	89.91	+	.	ID=match.111325.38;Target=XP_015440037_1 425 517
NIJG01000136.1	exonerate	nucleotide_to_protein_match	3352366	3352438	89.91	+	.	ID=match.111325.38;Target=XP_015440037_1 518 542
NIJG01000109.1	exonerate	nucleotide_to_protein_match	220598	220615	98.48	-	.	ID=match.111325.39;Target=XP_017765839_1 1 7
NIJG01000109.1	exonerate	nucleotide_to_protein_match	220176	220517	98.48	-	.	ID=match.111325.39;Target=XP_017765839_1 7 121
NIJG01000109.1	exonerate	nucleotide_to_protein_match	220044	220079	98.48	-	.	ID=match.111325.39;Target=XP_017765839_1 121 133
NIJG01000070.1	exonerate	nucleotide_to_protein_match	456810	456971	90.24	+	.	ID=match.111325.40;Target=XP_012164882_1 1 55
NIJG01000070.1	exonerate	nucleotide_to_protein_match	457169	457639	90.24	+	.	ID=match.111325.40;Target=XP_012164882_1 55 212
NIJG01000070.1	exonerate	nucleotide_to_protein_match	457732	457955	90.24	+	.	ID=match.111325.40;Target=XP_012164882_1 212 286
NIJG01000070.1	exonerate	nucleotide_to_protein_match	458099	458303	90.24	+	.	ID=match.111325.40;Target=XP_012164882_1 287 355
NIJG01000070.1	exonerate	nucleotide_to_protein_match	458372	458619	90.24	+	.	ID=match.111325.40;Target=XP_012164882_1 355 437
NIJG01000070.1	exonerate	nucleotide_to_protein_match	458700	458778	90.24	+	.	ID=match.111325.40;Target=XP_012164882_1 438 464
NIJG01000098.1	exonerate	nucleotide_to_protein_match	1005075	1005155	98.75	+	.	ID=match.111325.41;Target=XP_017759923_1 1 28
NIJG01000098.1	exonerate	nucleotide_to_protein_match	1005246	1005470	98.75	+	.	ID=match.111325.41;Target=XP_017759923_1 28 103
NIJG01000098.1	exonerate	nucleotide_to_protein_match	1005552	1006205	98.75	+	.	ID=match.111325.41;Target=XP_017759923_1 103 255
NIJG01000121.1	exonerate	nucleotide_to_protein_match	67788	68270	98.51	-	.	ID=match.111325.42;Target=XP_017764940_1 1 162
NIJG01000121.1	exonerate	nucleotide_to_protein_match	67262	67707	98.51	-	.	ID=match.111325.42;Target=XP_017764940_1 162 310
NIJG01000121.1	exonerate	nucleotide_to_protein_match	66871	67186	98.51	-	.	ID=match.111325.42;Target=XP_017764940_1 311 416
NIJG01000121.1	exonerate	nucleotide_to_protein_match	66583	66796	98.51	-	.	ID=match.111325.42;Target=XP_017764940_1 416 487
NIJG01000121.1	exonerate	nucleotide_to_protein_match	66394	66503	98.51	-	.	ID=match.111325.42;Target=XP_017764940_1 488 524
NIJG01000121.1	exonerate	nucleotide_to_protein_match	66157	66304	98.51	-	.	ID=match.111325.42;Target=XP_017764940_1 524 573
NIJG01000121.1	exonerate	nucleotide_to_protein_match	65139	65304	98.51	-	.	ID=match.111325.42;Target=XP_017764940_1 574 628
NIJG01000121.1	exonerate	nucleotide_to_protein_match	64900	65063	98.51	-	.	ID=match.111325.42;Target=XP_017764940_1 629 683
NIJG01000121.1	exonerate	nucleotide_to_protein_match	64288	64508	98.51	-	.	ID=match.111325.42;Target=XP_017764940_1 684 757
NIJG01000121.1	exonerate	nucleotide_to_protein_match	63496	64051	98.51	-	.	ID=match.111325.42;Target=XP_017764940_1 757 942
NIJG01000121.1	exonerate	nucleotide_to_protein_match	63356	63408	98.51	-	.	ID=match.111325.42;Target=XP_017764940_1 943 960
NIJG01000121.1	exonerate	nucleotide_to_protein_match	63126	63284	98.51	-	.	ID=match.111325.42;Target=XP_017764940_1 960 1013
NIJG01000013.1	exonerate	nucleotide_to_protein_match	532262	532440	99.16	+	.	ID=match.111325.43;Target=XP_017752898_1 1 60
NIJG01000013.1	exonerate	nucleotide_to_protein_match	532545	532691	99.16	+	.	ID=match.111325.43;Target=XP_017752898_1 61 109
NIJG01000013.1	exonerate	nucleotide_to_protein_match	532772	533087	99.16	+	.	ID=match.111325.43;Target=XP_017752898_1 110 215
NIJG01000013.1	exonerate	nucleotide_to_protein_match	533652	533669	99.16	+	.	ID=match.111325.43;Target=XP_017752898_1 215 221
NIJG01000013.1	exonerate	nucleotide_to_protein_match	534581	534991	99.16	+	.	ID=match.111325.43;Target=XP_017752898_1 221 358
NIJG01000013.1	exonerate	nucleotide_to_protein_match	535071	535301	99.16	+	.	ID=match.111325.43;Target=XP_017752898_1 358 435
NIJG01000013.1	exonerate	nucleotide_to_protein_match	535381	535602	99.16	+	.	ID=match.111325.43;Target=XP_017752898_1 435 509
NIJG01000013.1	exonerate	nucleotide_to_protein_match	535722	535849	99.16	+	.	ID=match.111325.43;Target=XP_017752898_1 509 551
NIJG01000013.1	exonerate	nucleotide_to_protein_match	535950	536196	99.16	+	.	ID=match.111325.43;Target=XP_017752898_1 552 634
NIJG01000013.1	exonerate	nucleotide_to_protein_match	536371	536626	99.16	+	.	ID=match.111325.43;Target=XP_017752898_1 634 719
NIJG01000013.1	exonerate	nucleotide_to_protein_match	536705	536865	99.16	+	.	ID=match.111325.43;Target=XP_017752898_1 720 773
NIJG01000013.1	exonerate	nucleotide_to_protein_match	536940	537032	99.16	+	.	ID=match.111325.43;Target=XP_017752898_1 773 804
NIJG01000013.1	exonerate	nucleotide_to_protein_match	537120	537218	99.16	+	.	ID=match.111325.43;Target=XP_017752898_1 804 837
NIJG01000018.1	exonerate	nucleotide_to_protein_match	1727608	1727664	93.93	+	.	ID=match.111325.44;Target=TBB2_DROHY 1 20
NIJG01000018.1	exonerate	nucleotide_to_protein_match	1727746	1728210	93.93	+	.	ID=match.111325.44;Target=TBB2_DROHY 20 175
NIJG01000018.1	exonerate	nucleotide_to_protein_match	1728295	1728599	93.93	+	.	ID=match.111325.44;Target=TBB2_DROHY 175 276
NIJG01000018.1	exonerate	nucleotide_to_protein_match	1728683	1728980	93.93	+	.	ID=match.111325.44;Target=TBB2_DROHY 277 376
NIJG01000018.1	exonerate	nucleotide_to_protein_match	1729089	1729301	93.93	+	.	ID=match.111325.44;Target=TBB2_DROHY 376 447
NIJG01004275.1	exonerate	nucleotide_to_protein_match	10232	10347	97.62	+	.	ID=match.111325.45;Target=XP_031846961_1 3 41
NIJG01004275.1	exonerate	nucleotide_to_protein_match	10456	10568	97.62	+	.	ID=match.111325.45;Target=XP_031846961_1 42 79
NIJG01004275.1	exonerate	nucleotide_to_protein_match	10652	10844	97.62	+	.	ID=match.111325.45;Target=XP_031846961_1 80 143
NIJG01004275.1	exonerate	nucleotide_to_protein_match	10953	11094	97.62	+	.	ID=match.111325.45;Target=XP_031846961_1 144 191
NIJG01004275.1	exonerate	nucleotide_to_protein_match	11182	11440	97.62	+	.	ID=match.111325.45;Target=XP_031846961_1 191 277
NIJG01004275.1	exonerate	nucleotide_to_protein_match	11556	11752	97.62	+	.	ID=match.111325.45;Target=XP_031846961_1 278 343
NIJG01000032.1	exonerate	nucleotide_to_protein_match	2138590	2138758	97.58	+	.	ID=match.111325.46;Target=XP_031830775_1 85 141
NIJG01000032.1	exonerate	nucleotide_to_protein_match	2138837	2138963	97.58	+	.	ID=match.111325.46;Target=XP_031830775_1 142 183
NIJG01000032.1	exonerate	nucleotide_to_protein_match	2139041	2139158	97.58	+	.	ID=match.111325.46;Target=XP_031830775_1 184 223
NIJG01000032.1	exonerate	nucleotide_to_protein_match	2139260	2139543	97.58	+	.	ID=match.111325.46;Target=XP_031830775_1 223 317
NIJG01000032.1	exonerate	nucleotide_to_protein_match	2139629	2140124	97.58	+	.	ID=match.111325.46;Target=XP_031830775_1 318 483
NIJG01000032.1	exonerate	nucleotide_to_protein_match	2140193	2140411	97.58	+	.	ID=match.111325.46;Target=XP_031830775_1 483 556
NIJG01000032.1	exonerate	nucleotide_to_protein_match	2140522	2140602	97.58	+	.	ID=match.111325.46;Target=XP_031830775_1 556 583
NIJG01000104.1	exonerate	nucleotide_to_protein_match	630688	630942	93.12	+	.	ID=match.111325.47;Target=XP_017796307_1 1 47
NIJG01000104.1	exonerate	nucleotide_to_protein_match	631062	631310	93.12	+	.	ID=match.111325.47;Target=XP_017796307_1 47 82
NIJG01000104.1	exonerate	nucleotide_to_protein_match	631395	631590	93.12	+	.	ID=match.111325.47;Target=XP_017796307_1 82 165
NIJG01000104.1	exonerate	nucleotide_to_protein_match	631691	632055	93.12	+	.	ID=match.111325.47;Target=XP_017796307_1 165 230
NIJG01000104.1	exonerate	nucleotide_to_protein_match	632235	632624	93.12	+	.	ID=match.111325.47;Target=XP_017796307_1 231 352
NIJG01000059.1	exonerate	nucleotide_to_protein_match	1395694	1395736	98.95	+	.	ID=match.111325.48;Target=XP_017757673_1 1 15
NIJG01000059.1	exonerate	nucleotide_to_protein_match	1395959	1396078	98.95	+	.	ID=match.111325.48;Target=XP_017757673_1 16 55
NIJG01000059.1	exonerate	nucleotide_to_protein_match	1396305	1396370	98.95	+	.	ID=match.111325.48;Target=XP_017757673_1 56 77
NIJG01000059.1	exonerate	nucleotide_to_protein_match	1396456	1396691	98.95	+	.	ID=match.111325.48;Target=XP_017757673_1 78 156
NIJG01000059.1	exonerate	nucleotide_to_protein_match	1396762	1396875	98.95	+	.	ID=match.111325.48;Target=XP_017757673_1 156 194
NIJG01000074.1	exonerate	nucleotide_to_protein_match	954927	955596	89.65	+	.	ID=match.111325.49;Target=XP_003490739_1 41 264
NIJG01000074.1	exonerate	nucleotide_to_protein_match	955658	955881	89.65	+	.	ID=match.111325.49;Target=XP_003490739_1 265 339
NIJG01000074.1	exonerate	nucleotide_to_protein_match	955951	956160	89.65	+	.	ID=match.111325.49;Target=XP_003490739_1 339 409
NIJG01000006.1	exonerate	nucleotide_to_protein_match	646470	646688	100.00	-	.	ID=match.111325.50;Target=XP_017758717_1 1 74
NIJG01000006.1	exonerate	nucleotide_to_protein_match	646267	646398	100.00	-	.	ID=match.111325.50;Target=XP_017758717_1 74 118
NIJG01000006.1	exonerate	nucleotide_to_protein_match	646082	646187	100.00	-	.	ID=match.111325.50;Target=XP_017758717_1 118 153
NIJG01000006.1	exonerate	nucleotide_to_protein_match	645945	646002	100.00	-	.	ID=match.111325.50;Target=XP_017758717_1 154 172
NIJG01000006.1	exonerate	nucleotide_to_protein_match	645700	645872	100.00	-	.	ID=match.111325.50;Target=XP_017758717_1 173 230
NIJG01000006.1	exonerate	nucleotide_to_protein_match	645466	645615	100.00	-	.	ID=match.111325.50;Target=XP_017758717_1 231 280
NIJG01000006.1	exonerate	nucleotide_to_protein_match	644996	645390	100.00	-	.	ID=match.111325.50;Target=XP_017758717_1 281 412
NIJG01000063.1	exonerate	nucleotide_to_protein_match	666310	666489	87.72	-	.	ID=match.111325.51;Target=XP_033329839_1 1 61
NIJG01000063.1	exonerate	nucleotide_to_protein_match	665699	665800	87.72	-	.	ID=match.111325.51;Target=XP_033329839_1 61 95
NIJG01000063.1	exonerate	nucleotide_to_protein_match	665395	665625	87.72	-	.	ID=match.111325.51;Target=XP_033329839_1 95 157
NIJG01000031.1	exonerate	nucleotide_to_protein_match	2874942	2874979	87.78	-	.	ID=match.111325.52;Target=XP_015436927_1 1 13
NIJG01000031.1	exonerate	nucleotide_to_protein_match	2874770	2874861	87.78	-	.	ID=match.111325.52;Target=XP_015436927_1 14 44
NIJG01000031.1	exonerate	nucleotide_to_protein_match	2874357	2874697	87.78	-	.	ID=match.111325.52;Target=XP_015436927_1 45 158
NIJG01000031.1	exonerate	nucleotide_to_protein_match	2874170	2874281	87.78	-	.	ID=match.111325.52;Target=XP_015436927_1 158 195
NIJG01000031.1	exonerate	nucleotide_to_protein_match	2873703	2874049	87.78	-	.	ID=match.111325.52;Target=XP_015436927_1 196 311
NIJG01000031.1	exonerate	nucleotide_to_protein_match	2873249	2873626	87.78	-	.	ID=match.111325.52;Target=XP_015436927_1 311 437
NIJG01000031.1	exonerate	nucleotide_to_protein_match	2873004	2873171	87.78	-	.	ID=match.111325.52;Target=XP_015436927_1 437 493
NIJG01000031.1	exonerate	nucleotide_to_protein_match	2872638	2872913	87.78	-	.	ID=match.111325.52;Target=XP_015436927_1 493 585
NIJG01000161.1	exonerate	nucleotide_to_protein_match	6912227	6912296	91.96	-	.	ID=match.111325.53;Target=XP_031840845_1 1 24
NIJG01000161.1	exonerate	nucleotide_to_protein_match	6911367	6911895	91.96	-	.	ID=match.111325.53;Target=XP_031840845_1 25 200
NIJG01000161.1	exonerate	nucleotide_to_protein_match	6911105	6911270	91.96	-	.	ID=match.111325.53;Target=XP_031840845_1 201 256
NIJG01000161.1	exonerate	nucleotide_to_protein_match	6910652	6910998	91.96	-	.	ID=match.111325.53;Target=XP_031840845_1 256 371
NIJG01000161.1	exonerate	nucleotide_to_protein_match	6910194	6910540	91.96	-	.	ID=match.111325.53;Target=XP_031840845_1 372 487
NIJG01000161.1	exonerate	nucleotide_to_protein_match	6909892	6910112	91.96	-	.	ID=match.111325.53;Target=XP_031840845_1 488 561
NIJG01000161.1	exonerate	nucleotide_to_protein_match	6909588	6909821	91.96	-	.	ID=match.111325.53;Target=XP_031840845_1 561 639
NIJG01000004.1	exonerate	nucleotide_to_protein_match	2005168	2005332	97.27	+	.	ID=match.111325.54;Target=XP_017759802_1 68 123
NIJG01000004.1	exonerate	nucleotide_to_protein_match	2005417	2005524	97.27	+	.	ID=match.111325.54;Target=XP_017759802_1 123 159
NIJG01000004.1	exonerate	nucleotide_to_protein_match	2005649	2005909	97.27	+	.	ID=match.111325.54;Target=XP_017759802_1 159 246
NIJG01000004.1	exonerate	nucleotide_to_protein_match	2006065	2006323	97.27	+	.	ID=match.111325.54;Target=XP_017759802_1 246 332
NIJG01000004.1	exonerate	nucleotide_to_protein_match	2007256	2008334	97.27	+	.	ID=match.111325.54;Target=XP_017759802_1 333 692
NIJG01001442.1	exonerate	nucleotide_to_protein_match	5744	5840	87.00	+	.	ID=match.111325.55;Target=XP_031829899_1 1 33
NIJG01001442.1	exonerate	nucleotide_to_protein_match	6862	7031	87.00	+	.	ID=match.111325.55;Target=XP_031829899_1 34 90
NIJG01001442.1	exonerate	nucleotide_to_protein_match	7113	7616	87.00	+	.	ID=match.111325.55;Target=XP_031829899_1 90 258
NIJG01001442.1	exonerate	nucleotide_to_protein_match	7889	8179	87.00	+	.	ID=match.111325.55;Target=XP_031829899_1 258 355
NIJG01001442.1	exonerate	nucleotide_to_protein_match	8257	8397	87.00	+	.	ID=match.111325.55;Target=XP_031829899_1 355 402
NIJG01000074.1	exonerate	nucleotide_to_protein_match	845046	845393	85.58	-	.	ID=match.111325.56;Target=XP_003402651_1 1 117
NIJG01000074.1	exonerate	nucleotide_to_protein_match	844758	844968	85.58	-	.	ID=match.111325.56;Target=XP_003402651_1 117 187
NIJG01000074.1	exonerate	nucleotide_to_protein_match	844536	844618	85.58	-	.	ID=match.111325.56;Target=XP_003402651_1 188 215
NIJG01000074.1	exonerate	nucleotide_to_protein_match	844419	844460	85.58	-	.	ID=match.111325.56;Target=XP_003402651_1 215 229
NIJG01000074.1	exonerate	nucleotide_to_protein_match	844079	844354	85.58	-	.	ID=match.111325.56;Target=XP_003402651_1 229 310
NIJG01000074.1	exonerate	nucleotide_to_protein_match	843687	843977	85.58	-	.	ID=match.111325.56;Target=XP_003402651_1 311 322
NIJG01000002.1	exonerate	nucleotide_to_protein_match	194768	195483	97.58	+	.	ID=match.111325.57;Target=XP_017753521_1 1 188
NIJG01000002.1	exonerate	nucleotide_to_protein_match	197711	198116	97.58	+	.	ID=match.111325.57;Target=XP_017753521_1 188 238
NIJG01000064.1	exonerate	nucleotide_to_protein_match	1244842	1245063	87.37	+	.	ID=match.111325.58;Target=XP_015437088_1 1 75
NIJG01000064.1	exonerate	nucleotide_to_protein_match	1245329	1245502	87.37	+	.	ID=match.111325.58;Target=XP_015437088_1 75 133
NIJG01000064.1	exonerate	nucleotide_to_protein_match	1245580	1245738	87.37	+	.	ID=match.111325.58;Target=XP_015437088_1 133 186
NIJG01000064.1	exonerate	nucleotide_to_protein_match	1245795	1246451	87.37	+	.	ID=match.111325.58;Target=XP_015437088_1 186 348
NIJG01000064.1	exonerate	nucleotide_to_protein_match	1246541	1246760	87.37	+	.	ID=match.111325.58;Target=XP_015437088_1 348 401
NIJG01000064.1	exonerate	nucleotide_to_protein_match	1246840	1247023	87.37	+	.	ID=match.111325.58;Target=XP_015437088_1 401 437
NIJG01000064.1	exonerate	nucleotide_to_protein_match	1247113	1247804	87.37	+	.	ID=match.111325.58;Target=XP_015437088_1 437 471
NIJG01000064.1	exonerate	nucleotide_to_protein_match	1247838	1249094	87.37	+	.	ID=match.111325.58;Target=XP_015437088_1 472 532
NIJG01000064.1	exonerate	nucleotide_to_protein_match	1249171	1249532	87.37	+	.	ID=match.111325.58;Target=XP_015437088_1 533 763
NIJG01000273.1	exonerate	nucleotide_to_protein_match	1697705	1699066	96.26	+	.	ID=match.111325.59;Target=XP_015428638_1 1 81
NIJG01000381.1	exonerate	nucleotide_to_protein_match	241934	241998	87.79	+	.	ID=match.111325.60;Target=XP_012171235_1 1 22
NIJG01000381.1	exonerate	nucleotide_to_protein_match	242140	242492	87.79	+	.	ID=match.111325.60;Target=XP_012171235_1 23 140
NIJG01000381.1	exonerate	nucleotide_to_protein_match	242573	242774	87.79	+	.	ID=match.111325.60;Target=XP_012171235_1 141 207
NIJG01000381.1	exonerate	nucleotide_to_protein_match	242851	243224	87.79	+	.	ID=match.111325.60;Target=XP_012171235_1 208 332
NIJG01000381.1	exonerate	nucleotide_to_protein_match	243304	243528	87.79	+	.	ID=match.111325.60;Target=XP_012171235_1 333 407
NIJG01000381.1	exonerate	nucleotide_to_protein_match	243618	243691	87.79	+	.	ID=match.111325.60;Target=XP_012171235_1 408 413
NIJG01000193.1	exonerate	nucleotide_to_protein_match	174799	175143	96.90	+	.	ID=match.111325.61;Target=XP_003706008_1 1 116
NIJG01000193.1	exonerate	nucleotide_to_protein_match	175277	175651	96.90	+	.	ID=match.111325.61;Target=XP_003706008_1 116 241
NIJG01000193.1	exonerate	nucleotide_to_protein_match	175741	176085	96.90	+	.	ID=match.111325.61;Target=XP_003706008_1 241 356
NIJG01000245.1	exonerate	nucleotide_to_protein_match	206387	206498	97.12	-	.	ID=match.111325.62;Target=XP_017762287_1 1 38
NIJG01000245.1	exonerate	nucleotide_to_protein_match	204460	204641	97.12	-	.	ID=match.111325.62;Target=XP_017762287_1 39 92
NIJG01000245.1	exonerate	nucleotide_to_protein_match	204131	204379	97.12	-	.	ID=match.111325.62;Target=XP_017762287_1 92 98
NIJG01000245.1	exonerate	nucleotide_to_protein_match	203807	203894	97.12	-	.	ID=match.111325.62;Target=XP_017762287_1 98 181
NIJG01000245.1	exonerate	nucleotide_to_protein_match	203379	203605	97.12	-	.	ID=match.111325.62;Target=XP_017762287_1 181 210
NIJG01000245.1	exonerate	nucleotide_to_protein_match	203140	203289	97.12	-	.	ID=match.111325.62;Target=XP_017762287_1 211 286
NIJG01000245.1	exonerate	nucleotide_to_protein_match	202684	203058	97.12	-	.	ID=match.111325.62;Target=XP_017762287_1 286 336
NIJG01000245.1	exonerate	nucleotide_to_protein_match	202378	202563	97.12	-	.	ID=match.111325.62;Target=XP_017762287_1 336 461
NIJG01000099.1	exonerate	nucleotide_to_protein_match	3846198	3846396	100.00	-	.	ID=match.111325.63;Target=XP_017763990_1 1 67
NIJG01000099.1	exonerate	nucleotide_to_protein_match	3845916	3846030	100.00	-	.	ID=match.111325.63;Target=XP_017763990_1 68 105
NIJG01000099.1	exonerate	nucleotide_to_protein_match	3845016	3845806	100.00	-	.	ID=match.111325.63;Target=XP_017763990_1 106 369
NIJG01000099.1	exonerate	nucleotide_to_protein_match	3844709	3844941	100.00	-	.	ID=match.111325.63;Target=XP_017763990_1 370 447
NIJG01000099.1	exonerate	nucleotide_to_protein_match	3844508	3844618	100.00	-	.	ID=match.111325.63;Target=XP_017763990_1 447 484
NIJG01000767.1	exonerate	nucleotide_to_protein_match	19696	19851	98.27	+	.	ID=match.111325.64;Target=XP_017764262_1 1 53
NIJG01000767.1	exonerate	nucleotide_to_protein_match	20213	20418	98.27	+	.	ID=match.111325.64;Target=XP_017764262_1 53 121
NIJG01000767.1	exonerate	nucleotide_to_protein_match	20667	20833	98.27	+	.	ID=match.111325.64;Target=XP_017764262_1 122 177
NIJG01000767.1	exonerate	nucleotide_to_protein_match	20952	21159	98.27	+	.	ID=match.111325.64;Target=XP_017764262_1 178 246
NIJG01000767.1	exonerate	nucleotide_to_protein_match	21291	21467	98.27	+	.	ID=match.111325.64;Target=XP_017764262_1 247 305
NIJG01000767.1	exonerate	nucleotide_to_protein_match	21550	21793	98.27	+	.	ID=match.111325.64;Target=XP_017764262_1 306 387
NIJG01000767.1	exonerate	nucleotide_to_protein_match	21904	22125	98.27	+	.	ID=match.111325.64;Target=XP_017764262_1 387 461
NIJG01000767.1	exonerate	nucleotide_to_protein_match	22460	22558	98.27	+	.	ID=match.111325.64;Target=XP_017764262_1 461 494
NIJG01000767.1	exonerate	nucleotide_to_protein_match	22629	22754	98.27	+	.	ID=match.111325.64;Target=XP_017764262_1 494 536
NIJG01000767.1	exonerate	nucleotide_to_protein_match	22858	22995	98.27	+	.	ID=match.111325.64;Target=XP_017764262_1 536 582
NIJG01000028.1	exonerate	nucleotide_to_protein_match	354026	354172	92.54	+	.	ID=match.111325.65;Target=XP_006561871_1 9 58
NIJG01000028.1	exonerate	nucleotide_to_protein_match	354289	354679	92.54	+	.	ID=match.111325.65;Target=XP_006561871_1 58 188
NIJG01000028.1	exonerate	nucleotide_to_protein_match	354739	354887	92.54	+	.	ID=match.111325.65;Target=XP_006561871_1 189 238
NIJG01000018.1	exonerate	nucleotide_to_protein_match	1707714	1708202	86.68	+	.	ID=match.111325.66;Target=XP_017798813_1 1 123
NIJG01000018.1	exonerate	nucleotide_to_protein_match	1708237	1708524	86.68	+	.	ID=match.111325.66;Target=XP_017798813_1 123 163
NIJG01000018.1	exonerate	nucleotide_to_protein_match	1708995	1709090	86.68	+	.	ID=match.111325.66;Target=XP_017798813_1 163 259
NIJG01000018.1	exonerate	nucleotide_to_protein_match	1709160	1709339	86.68	+	.	ID=match.111325.66;Target=XP_017798813_1 259 291
NIJG01000018.1	exonerate	nucleotide_to_protein_match	1709421	1709630	86.68	+	.	ID=match.111325.66;Target=XP_017798813_1 291 351
NIJG01000018.1	exonerate	nucleotide_to_protein_match	1709700	1709950	86.68	+	.	ID=match.111325.66;Target=XP_017798813_1 351 421
NIJG01000018.1	exonerate	nucleotide_to_protein_match	1710016	1710205	86.68	+	.	ID=match.111325.66;Target=XP_017798813_1 421 504
NIJG01000018.1	exonerate	nucleotide_to_protein_match	1710388	1710580	86.68	+	.	ID=match.111325.66;Target=XP_017798813_1 505 568
NIJG01000018.1	exonerate	nucleotide_to_protein_match	1711300	1711394	86.68	+	.	ID=match.111325.66;Target=XP_017798813_1 568 632
NIJG01000018.1	exonerate	nucleotide_to_protein_match	1711517	1711540	86.68	+	.	ID=match.111325.66;Target=XP_017798813_1 633 664
NIJG01000018.1	exonerate	nucleotide_to_protein_match	1711875	1711919	86.68	+	.	ID=match.111325.66;Target=XP_017798813_1 664 672
NIJG01000018.1	exonerate	nucleotide_to_protein_match	1712122	1712188	86.68	+	.	ID=match.111325.66;Target=XP_017798813_1 672 687
NIJG01000018.1	exonerate	nucleotide_to_protein_match	1712274	1712441	86.68	+	.	ID=match.111325.66;Target=XP_017798813_1 687 709
NIJG01000018.1	exonerate	nucleotide_to_protein_match	1712823	1712967	86.68	+	.	ID=match.111325.66;Target=XP_017798813_1 710 765
NIJG01000018.1	exonerate	nucleotide_to_protein_match	1713048	1713155	86.68	+	.	ID=match.111325.66;Target=XP_017798813_1 766 813
NIJG01000018.1	exonerate	nucleotide_to_protein_match	1713229	1713381	86.68	+	.	ID=match.111325.66;Target=XP_017798813_1 814 849
NIJG01000018.1	exonerate	nucleotide_to_protein_match	1713544	1713568	86.68	+	.	ID=match.111325.66;Target=XP_017798813_1 850 900
NIJG01000024.1	exonerate	nucleotide_to_protein_match	4308642	4308714	93.56	-	.	ID=match.111325.67;Target=XP_017790879_1 1 25
NIJG01000024.1	exonerate	nucleotide_to_protein_match	4307959	4308044	93.56	-	.	ID=match.111325.67;Target=XP_017790879_1 26 54
NIJG01000024.1	exonerate	nucleotide_to_protein_match	4306959	4307220	93.56	-	.	ID=match.111325.67;Target=XP_017790879_1 54 141
NIJG01000024.1	exonerate	nucleotide_to_protein_match	4306626	4306755	93.56	-	.	ID=match.111325.67;Target=XP_017790879_1 142 184
NIJG01000024.1	exonerate	nucleotide_to_protein_match	4306173	4306324	93.56	-	.	ID=match.111325.67;Target=XP_017790879_1 185 235
NIJG01000024.1	exonerate	nucleotide_to_protein_match	4305715	4305990	93.56	-	.	ID=match.111325.67;Target=XP_017790879_1 236 327
NIJG01000024.1	exonerate	nucleotide_to_protein_match	4304946	4305245	93.56	-	.	ID=match.111325.67;Target=XP_017790879_1 328 427
NIJG01000024.1	exonerate	nucleotide_to_protein_match	4304613	4304708	93.56	-	.	ID=match.111325.67;Target=XP_017790879_1 428 459
NIJG01000024.1	exonerate	nucleotide_to_protein_match	4304351	4304542	93.56	-	.	ID=match.111325.67;Target=XP_017790879_1 460 515
NIJG01000024.1	exonerate	nucleotide_to_protein_match	4304204	4304251	93.56	-	.	ID=match.111325.67;Target=XP_017790879_1 516 524
NIJG01000024.1	exonerate	nucleotide_to_protein_match	4303777	4304173	93.56	-	.	ID=match.111325.67;Target=XP_017790879_1 525 540
NIJG01000024.1	exonerate	nucleotide_to_protein_match	4303077	4303645	93.56	-	.	ID=match.111325.67;Target=XP_017790879_1 541 601
NIJG01000024.1	exonerate	nucleotide_to_protein_match	4302514	4302692	93.56	-	.	ID=match.111325.67;Target=XP_017790879_1 601 643
NIJG01000024.1	exonerate	nucleotide_to_protein_match	4302105	4302253	93.56	-	.	ID=match.111325.67;Target=XP_017790879_1 647 675
NIJG01000024.1	exonerate	nucleotide_to_protein_match	4301311	4301457	93.56	-	.	ID=match.111325.67;Target=XP_017790879_1 676 865
NIJG01000024.1	exonerate	nucleotide_to_protein_match	4301039	4301128	93.56	-	.	ID=match.111325.67;Target=XP_017790879_1 866 925
NIJG01000024.1	exonerate	nucleotide_to_protein_match	4299724	4300105	93.56	-	.	ID=match.111325.67;Target=XP_017790879_1 925 974
NIJG01000024.1	exonerate	nucleotide_to_protein_match	4299261	4299430	93.56	-	.	ID=match.111325.67;Target=XP_017790879_1 975 1023
NIJG01000024.1	exonerate	nucleotide_to_protein_match	4299045	4299188	93.56	-	.	ID=match.111325.67;Target=XP_017790879_1 1024 1053
NIJG01000024.1	exonerate	nucleotide_to_protein_match	4298627	4298666	93.56	-	.	ID=match.111325.67;Target=XP_017790879_1 1054 1160
NIJG01000018.1	exonerate	nucleotide_to_protein_match	1200054	1200217	90.25	+	.	ID=match.111325.68;Target=XP_031833074_1 1 55
NIJG01000018.1	exonerate	nucleotide_to_protein_match	1200328	1200490	90.25	+	.	ID=match.111325.68;Target=XP_031833074_1 56 110
NIJG01000018.1	exonerate	nucleotide_to_protein_match	1200575	1200793	90.25	+	.	ID=match.111325.68;Target=XP_031833074_1 110 183
NIJG01000018.1	exonerate	nucleotide_to_protein_match	1200867	1201121	90.25	+	.	ID=match.111325.68;Target=XP_031833074_1 183 221
NIJG01000018.1	exonerate	nucleotide_to_protein_match	1201194	1201487	90.25	+	.	ID=match.111325.68;Target=XP_031833074_1 221 263
NIJG01000018.1	exonerate	nucleotide_to_protein_match	1201553	1201816	90.25	+	.	ID=match.111325.68;Target=XP_031833074_1 263 361
NIJG01000018.1	exonerate	nucleotide_to_protein_match	1201879	1202058	90.25	+	.	ID=match.111325.68;Target=XP_031833074_1 361 449
NIJG01000018.1	exonerate	nucleotide_to_protein_match	1202217	1202366	90.25	+	.	ID=match.111325.68;Target=XP_031833074_1 449 509
NIJG01000018.1	exonerate	nucleotide_to_protein_match	1202434	1202552	90.25	+	.	ID=match.111325.68;Target=XP_031833074_1 509 559
NIJG01000018.1	exonerate	nucleotide_to_protein_match	1202648	1202768	90.25	+	.	ID=match.111325.68;Target=XP_031833074_1 559 598
NIJG01000018.1	exonerate	nucleotide_to_protein_match	1202852	1202955	90.25	+	.	ID=match.111325.68;Target=XP_031833074_1 599 639
NIJG01000018.1	exonerate	nucleotide_to_protein_match	1203582	1203801	90.25	+	.	ID=match.111325.68;Target=XP_031833074_1 639 673
NIJG01000018.1	exonerate	nucleotide_to_protein_match	1203975	1204052	90.25	+	.	ID=match.111325.68;Target=XP_031833074_1 674 747
NIJG01000193.1	exonerate	nucleotide_to_protein_match	4580231	4580504	94.89	-	.	ID=match.111325.69;Target=XP_015439433_1 12 103
NIJG01000193.1	exonerate	nucleotide_to_protein_match	4579789	4580134	94.89	-	.	ID=match.111325.69;Target=XP_015439433_1 104 218
NIJG01000193.1	exonerate	nucleotide_to_protein_match	4579570	4579703	94.89	-	.	ID=match.111325.69;Target=XP_015439433_1 219 263
NIJG01000193.1	exonerate	nucleotide_to_protein_match	4579328	4579484	94.89	-	.	ID=match.111325.69;Target=XP_015439433_1 264 315
NIJG01000193.1	exonerate	nucleotide_to_protein_match	4579096	4579258	94.89	-	.	ID=match.111325.69;Target=XP_015439433_1 316 370
NIJG01000193.1	exonerate	nucleotide_to_protein_match	4578699	4578999	94.89	-	.	ID=match.111325.69;Target=XP_015439433_1 370 470
NIJG01000193.1	exonerate	nucleotide_to_protein_match	4578458	4578607	94.89	-	.	ID=match.111325.69;Target=XP_015439433_1 471 520
NIJG01000193.1	exonerate	nucleotide_to_protein_match	4578207	4578389	94.89	-	.	ID=match.111325.69;Target=XP_015439433_1 521 581
NIJG01000193.1	exonerate	nucleotide_to_protein_match	4577990	4578123	94.89	-	.	ID=match.111325.69;Target=XP_015439433_1 582 626
NIJG01000161.1	exonerate	nucleotide_to_protein_match	203864	204166	99.57	+	.	ID=match.111325.70;Target=XP_017757284_1 63 164
NIJG01000161.1	exonerate	nucleotide_to_protein_match	204248	204497	99.57	+	.	ID=match.111325.70;Target=XP_017757284_1 164 247
NIJG01000161.1	exonerate	nucleotide_to_protein_match	204648	204881	99.57	+	.	ID=match.111325.70;Target=XP_017757284_1 248 325
NIJG01000161.1	exonerate	nucleotide_to_protein_match	205368	205495	99.57	+	.	ID=match.111325.70;Target=XP_017757284_1 326 368
NIJG01000161.1	exonerate	nucleotide_to_protein_match	206257	206478	99.57	+	.	ID=match.111325.70;Target=XP_017757284_1 368 442
NIJG01000161.1	exonerate	nucleotide_to_protein_match	206622	206891	99.57	+	.	ID=match.111325.70;Target=XP_017757284_1 442 532
NIJG01000161.1	exonerate	nucleotide_to_protein_match	3806026	3806103	97.25	-	.	ID=match.111325.71;Target=XP_017766857_1 1 27
NIJG01000161.1	exonerate	nucleotide_to_protein_match	3805592	3805928	97.25	-	.	ID=match.111325.71;Target=XP_017766857_1 27 139
NIJG01000161.1	exonerate	nucleotide_to_protein_match	3805343	3805479	97.25	-	.	ID=match.111325.71;Target=XP_017766857_1 140 185
NIJG01000161.1	exonerate	nucleotide_to_protein_match	3805136	3805253	97.25	-	.	ID=match.111325.71;Target=XP_017766857_1 185 224
NIJG01000161.1	exonerate	nucleotide_to_protein_match	3804656	3805037	97.25	-	.	ID=match.111325.71;Target=XP_017766857_1 225 277
NIJG01000161.1	exonerate	nucleotide_to_protein_match	3804382	3804554	97.25	-	.	ID=match.111325.71;Target=XP_017766857_1 278 352
NIJG01000161.1	exonerate	nucleotide_to_protein_match	3804027	3804056	97.25	-	.	ID=match.111325.71;Target=XP_017766857_1 353 410
NIJG01000161.1	exonerate	nucleotide_to_protein_match	3803342	3803392	97.25	-	.	ID=match.111325.71;Target=XP_017766857_1 411 420
NIJG01000161.1	exonerate	nucleotide_to_protein_match	3803080	3803265	97.25	-	.	ID=match.111325.71;Target=XP_017766857_1 421 437
NIJG01000161.1	exonerate	nucleotide_to_protein_match	3802839	3803001	97.25	-	.	ID=match.111325.71;Target=XP_017766857_1 438 499
NIJG01000161.1	exonerate	nucleotide_to_protein_match	3802373	3802762	97.25	-	.	ID=match.111325.71;Target=XP_017766857_1 500 553
NIJG01000161.1	exonerate	nucleotide_to_protein_match	3801999	3802276	97.25	-	.	ID=match.111325.71;Target=XP_017766857_1 554 683
NIJG01000161.1	exonerate	nucleotide_to_protein_match	3801774	3801926	97.25	-	.	ID=match.111325.71;Target=XP_017766857_1 684 776
NIJG01000161.1	exonerate	nucleotide_to_protein_match	3801436	3801698	97.25	-	.	ID=match.111325.71;Target=XP_017766857_1 777 827
NIJG01000161.1	exonerate	nucleotide_to_protein_match	3801265	3801373	97.25	-	.	ID=match.111325.71;Target=XP_017766857_1 828 915
NIJG01000161.1	exonerate	nucleotide_to_protein_match	3801033	3801189	97.25	-	.	ID=match.111325.71;Target=XP_017766857_1 915 951
NIJG01000161.1	exonerate	nucleotide_to_protein_match	3800813	3800962	97.25	-	.	ID=match.111325.71;Target=XP_017766857_1 952 1003
NIJG01000161.1	exonerate	nucleotide_to_protein_match	3800556	3800736	97.25	-	.	ID=match.111325.71;Target=XP_017766857_1 1004 1053
NIJG01000161.1	exonerate	nucleotide_to_protein_match	3800199	3800473	97.25	-	.	ID=match.111325.71;Target=XP_017766857_1 1054 1114
NIJG01000161.1	exonerate	nucleotide_to_protein_match	3797162	3797303	97.25	-	.	ID=match.111325.71;Target=XP_017766857_1 1114 1205
NIJG01000136.1	exonerate	nucleotide_to_protein_match	456998	457214	96.04	-	.	ID=match.111325.72;Target=XP_015439902_1 1 73
NIJG01000136.1	exonerate	nucleotide_to_protein_match	456052	456821	96.04	-	.	ID=match.111325.72;Target=XP_015439902_1 74 330
NIJG01000055.1	exonerate	nucleotide_to_protein_match	1966550	1967605	96.04	+	.	ID=match.111325.73;Target=XP_012149672_1 1 353
NIJG01000055.1	exonerate	nucleotide_to_protein_match	1967691	1967876	96.04	+	.	ID=match.111325.73;Target=XP_012149672_1 353 415
NIJG01000055.1	exonerate	nucleotide_to_protein_match	1967947	1968066	96.04	+	.	ID=match.111325.73;Target=XP_012149672_1 415 455
NIJG01000015.1	exonerate	nucleotide_to_protein_match	264584	264919	96.18	-	.	ID=match.111325.74;Target=XP_017796026_1 132 231
NIJG01000015.1	exonerate	nucleotide_to_protein_match	262810	263292	96.18	-	.	ID=match.111325.74;Target=XP_017796026_1 231 240
NIJG01000015.1	exonerate	nucleotide_to_protein_match	261541	262441	96.18	-	.	ID=match.111325.74;Target=XP_017796026_1 240 401
NIJG01000015.1	exonerate	nucleotide_to_protein_match	261215	261467	96.18	-	.	ID=match.111325.74;Target=XP_017796026_1 401 701
NIJG01000015.1	exonerate	nucleotide_to_protein_match	261046	261081	96.18	-	.	ID=match.111325.74;Target=XP_017796026_1 702 785
NIJG01000015.1	exonerate	nucleotide_to_protein_match	259778	260837	96.18	-	.	ID=match.111325.74;Target=XP_017796026_1 786 797
NIJG01000015.1	exonerate	nucleotide_to_protein_match	259113	259702	96.18	-	.	ID=match.111325.74;Target=XP_017796026_1 798 893
NIJG01000015.1	exonerate	nucleotide_to_protein_match	258854	259043	96.18	-	.	ID=match.111325.74;Target=XP_017796026_1 894 1041
NIJG01000015.1	exonerate	nucleotide_to_protein_match	257322	258768	96.18	-	.	ID=match.111325.74;Target=XP_017796026_1 1041 1150
NIJG01000015.1	exonerate	nucleotide_to_protein_match	256972	257249	96.18	-	.	ID=match.111325.74;Target=XP_017796026_1 1150 1346
NIJG01000015.1	exonerate	nucleotide_to_protein_match	256446	256895	96.18	-	.	ID=match.111325.74;Target=XP_017796026_1 1347 1410
NIJG01000015.1	exonerate	nucleotide_to_protein_match	256160	256372	96.18	-	.	ID=match.111325.74;Target=XP_017796026_1 1410 1892
NIJG01000001.1	exonerate	nucleotide_to_protein_match	1525639	1526351	85.83	+	.	ID=match.111325.75;Target=XP_017759716_1 1 137
NIJG01000001.1	exonerate	nucleotide_to_protein_match	1526662	1526761	85.83	+	.	ID=match.111325.75;Target=XP_017759716_1 137 237
NIJG01000001.1	exonerate	nucleotide_to_protein_match	1526837	1526947	85.83	+	.	ID=match.111325.75;Target=XP_017759716_1 238 271
NIJG01000001.1	exonerate	nucleotide_to_protein_match	1527028	1527183	85.83	+	.	ID=match.111325.75;Target=XP_017759716_1 271 308
NIJG01000001.1	exonerate	nucleotide_to_protein_match	1527268	1527315	85.83	+	.	ID=match.111325.75;Target=XP_017759716_1 308 360
NIJG01000193.1	exonerate	nucleotide_to_protein_match	547880	547916	89.23	+	.	ID=match.111325.76;Target=XP_003401553_1 1 13
NIJG01000193.1	exonerate	nucleotide_to_protein_match	547985	548100	89.23	+	.	ID=match.111325.76;Target=XP_003401553_1 14 52
NIJG01000193.1	exonerate	nucleotide_to_protein_match	548167	548415	89.23	+	.	ID=match.111325.76;Target=XP_003401553_1 52 135
NIJG01000193.1	exonerate	nucleotide_to_protein_match	548498	548579	89.23	+	.	ID=match.111325.76;Target=XP_003401553_1 135 162
NIJG01000193.1	exonerate	nucleotide_to_protein_match	548634	548740	89.23	+	.	ID=match.111325.76;Target=XP_003401553_1 163 198
NIJG01000050.1	exonerate	nucleotide_to_protein_match	1657378	1657512	100.00	+	.	ID=match.111325.77;Target=XP_017762698_1 1 46
NIJG01000050.1	exonerate	nucleotide_to_protein_match	1657646	1657760	100.00	+	.	ID=match.111325.77;Target=XP_017762698_1 46 84
NIJG01000050.1	exonerate	nucleotide_to_protein_match	1657873	1657940	100.00	+	.	ID=match.111325.77;Target=XP_017762698_1 85 107
NIJG01000050.1	exonerate	nucleotide_to_protein_match	1658026	1658267	100.00	+	.	ID=match.111325.77;Target=XP_017762698_1 107 187
NIJG01000050.1	exonerate	nucleotide_to_protein_match	1658362	1658454	100.00	+	.	ID=match.111325.77;Target=XP_017762698_1 188 218
NIJG01000050.1	exonerate	nucleotide_to_protein_match	1658534	1658564	100.00	+	.	ID=match.111325.77;Target=XP_017762698_1 219 229
NIJG01000099.1	exonerate	nucleotide_to_protein_match	473287	473479	97.60	+	.	ID=match.111325.78;Target=XP_017759280_1 49 113
NIJG01000099.1	exonerate	nucleotide_to_protein_match	473560	473796	97.60	+	.	ID=match.111325.78;Target=XP_017759280_1 114 192
NIJG01000099.1	exonerate	nucleotide_to_protein_match	473990	474564	97.60	+	.	ID=match.111325.78;Target=XP_017759280_1 193 384
NIJG01000098.1	exonerate	nucleotide_to_protein_match	983208	983352	96.24	+	.	ID=match.111325.79;Target=XP_003400577_1 1 49
NIJG01000098.1	exonerate	nucleotide_to_protein_match	984217	984257	96.24	+	.	ID=match.111325.79;Target=XP_003400577_1 50 63
NIJG01000098.1	exonerate	nucleotide_to_protein_match	985181	985279	96.24	+	.	ID=match.111325.79;Target=XP_003400577_1 63 96
NIJG01000098.1	exonerate	nucleotide_to_protein_match	986467	986541	96.24	+	.	ID=match.111325.79;Target=XP_003400577_1 96 121
NIJG01000098.1	exonerate	nucleotide_to_protein_match	986677	986877	96.24	+	.	ID=match.111325.79;Target=XP_003400577_1 121 188
NIJG01000123.1	exonerate	nucleotide_to_protein_match	4444897	4445150	93.43	-	.	ID=match.111325.80;Target=XP_012147569_1 1 71
NIJG01000123.1	exonerate	nucleotide_to_protein_match	4444691	4444837	93.43	-	.	ID=match.111325.80;Target=XP_012147569_1 72 86
NIJG01000123.1	exonerate	nucleotide_to_protein_match	4444469	4444624	93.43	-	.	ID=match.111325.80;Target=XP_012147569_1 87 135
NIJG01000123.1	exonerate	nucleotide_to_protein_match	4444115	4444395	93.43	-	.	ID=match.111325.80;Target=XP_012147569_1 136 187
NIJG01000123.1	exonerate	nucleotide_to_protein_match	4443815	4444033	93.43	-	.	ID=match.111325.80;Target=XP_012147569_1 188 220
NIJG01000123.1	exonerate	nucleotide_to_protein_match	4443578	4443735	93.43	-	.	ID=match.111325.80;Target=XP_012147569_1 220 279
NIJG01000123.1	exonerate	nucleotide_to_protein_match	4443234	4443493	93.43	-	.	ID=match.111325.80;Target=XP_012147569_1 280 352
NIJG01000123.1	exonerate	nucleotide_to_protein_match	4442959	4443142	93.43	-	.	ID=match.111325.80;Target=XP_012147569_1 353 405
NIJG01000123.1	exonerate	nucleotide_to_protein_match	4442646	4442882	93.43	-	.	ID=match.111325.80;Target=XP_012147569_1 405 491
NIJG01000161.1	exonerate	nucleotide_to_protein_match	3982029	3982177	94.42	+	.	ID=match.111325.81;Target=XP_031844563_1 1 50
NIJG01000161.1	exonerate	nucleotide_to_protein_match	3982476	3982625	94.42	+	.	ID=match.111325.81;Target=XP_031844563_1 51 100
NIJG01000161.1	exonerate	nucleotide_to_protein_match	3982740	3983067	94.42	+	.	ID=match.111325.81;Target=XP_031844563_1 101 210
NIJG01000161.1	exonerate	nucleotide_to_protein_match	3983153	3983341	94.42	+	.	ID=match.111325.81;Target=XP_031844563_1 210 273
NIJG01000161.1	exonerate	nucleotide_to_protein_match	3983414	3983605	94.42	+	.	ID=match.111325.81;Target=XP_031844563_1 273 337
NIJG01000161.1	exonerate	nucleotide_to_protein_match	3983683	3983872	94.42	+	.	ID=match.111325.81;Target=XP_031844563_1 337 400
NIJG01000161.1	exonerate	nucleotide_to_protein_match	3983950	3984189	94.42	+	.	ID=match.111325.81;Target=XP_031844563_1 401 480
NIJG01000161.1	exonerate	nucleotide_to_protein_match	3984266	3984437	94.42	+	.	ID=match.111325.81;Target=XP_031844563_1 481 537
NIJG01000161.1	exonerate	nucleotide_to_protein_match	3984522	3984640	94.42	+	.	ID=match.111325.81;Target=XP_031844563_1 538 577
NIJG01000161.1	exonerate	nucleotide_to_protein_match	3984753	3984877	94.42	+	.	ID=match.111325.81;Target=XP_031844563_1 578 619
NIJG01000161.1	exonerate	nucleotide_to_protein_match	3984949	3985151	94.42	+	.	ID=match.111325.81;Target=XP_031844563_1 619 686
NIJG01000161.1	exonerate	nucleotide_to_protein_match	3985213	3985513	94.42	+	.	ID=match.111325.81;Target=XP_031844563_1 687 787
NIJG01000161.1	exonerate	nucleotide_to_protein_match	3985600	3985992	94.42	+	.	ID=match.111325.81;Target=XP_031844563_1 787 918
NIJG01000161.1	exonerate	nucleotide_to_protein_match	3986066	3986230	94.42	+	.	ID=match.111325.81;Target=XP_031844563_1 918 973
NIJG01000161.1	exonerate	nucleotide_to_protein_match	3986299	3986410	94.42	+	.	ID=match.111325.81;Target=XP_031844563_1 973 1010
NIJG01000161.1	exonerate	nucleotide_to_protein_match	3986482	3986651	94.42	+	.	ID=match.111325.81;Target=XP_031844563_1 1011 1067
NIJG01000050.1	exonerate	nucleotide_to_protein_match	2722225	2722354	88.57	-	.	ID=match.111325.82;Target=XP_003396302_1 1 44
NIJG01000050.1	exonerate	nucleotide_to_protein_match	2721284	2721366	88.57	-	.	ID=match.111325.82;Target=XP_003396302_1 45 72
NIJG01000050.1	exonerate	nucleotide_to_protein_match	2720915	2721077	88.57	-	.	ID=match.111325.82;Target=XP_003396302_1 72 126
NIJG01000050.1	exonerate	nucleotide_to_protein_match	2720491	2720673	88.57	-	.	ID=match.111325.82;Target=XP_003396302_1 127 187
NIJG01000050.1	exonerate	nucleotide_to_protein_match	2720069	2720203	88.57	-	.	ID=match.111325.82;Target=XP_003396302_1 188 232
NIJG01000050.1	exonerate	nucleotide_to_protein_match	2719792	2719935	88.57	-	.	ID=match.111325.82;Target=XP_003396302_1 233 280
NIJG01000050.1	exonerate	nucleotide_to_protein_match	2719461	2719673	88.57	-	.	ID=match.111325.82;Target=XP_003396302_1 281 351
NIJG01000050.1	exonerate	nucleotide_to_protein_match	2719062	2719271	88.57	-	.	ID=match.111325.82;Target=XP_003396302_1 352 421
NIJG01000050.1	exonerate	nucleotide_to_protein_match	2718893	2718981	88.57	-	.	ID=match.111325.82;Target=XP_003396302_1 422 451
NIJG01000050.1	exonerate	nucleotide_to_protein_match	2718650	2718763	88.57	-	.	ID=match.111325.82;Target=XP_003396302_1 451 489
NIJG01000193.1	exonerate	nucleotide_to_protein_match	5298886	5298958	94.68	+	.	ID=match.111325.83;Target=XP_003487004_2 5 29
NIJG01000193.1	exonerate	nucleotide_to_protein_match	5299461	5299770	94.68	+	.	ID=match.111325.83;Target=XP_003487004_2 30 132
NIJG01000193.1	exonerate	nucleotide_to_protein_match	5299864	5300005	94.68	+	.	ID=match.111325.83;Target=XP_003487004_2 133 180
NIJG01000193.1	exonerate	nucleotide_to_protein_match	5300202	5300305	94.68	+	.	ID=match.111325.83;Target=XP_003487004_2 180 214
NIJG01000193.1	exonerate	nucleotide_to_protein_match	5300398	5300680	94.68	+	.	ID=match.111325.83;Target=XP_003487004_2 215 309
NIJG01000193.1	exonerate	nucleotide_to_protein_match	5300888	5301169	94.68	+	.	ID=match.111325.83;Target=XP_003487004_2 309 403
NIJG01000273.1	exonerate	nucleotide_to_protein_match	2334443	2334715	89.64	-	.	ID=match.111325.84;Target=XP_003487634_2 3 94
NIJG01000273.1	exonerate	nucleotide_to_protein_match	2333426	2333908	89.64	-	.	ID=match.111325.84;Target=XP_003487634_2 94 171
NIJG01000112.1	exonerate	nucleotide_to_protein_match	5639171	5639194	88.59	+	.	ID=match.111325.85;Target=XP_017753990_1 1 9
NIJG01000112.1	exonerate	nucleotide_to_protein_match	5639477	5640044	88.59	+	.	ID=match.111325.85;Target=XP_017753990_1 9 198
NIJG01000112.1	exonerate	nucleotide_to_protein_match	5640159	5640383	88.59	+	.	ID=match.111325.85;Target=XP_017753990_1 199 250
NIJG01000112.1	exonerate	nucleotide_to_protein_match	5640446	5640598	88.59	+	.	ID=match.111325.85;Target=XP_017753990_1 250 272
NIJG01000112.1	exonerate	nucleotide_to_protein_match	5640675	5640847	88.59	+	.	ID=match.111325.85;Target=XP_017753990_1 273 323
NIJG01000018.1	exonerate	nucleotide_to_protein_match	773769	773972	94.42	+	.	ID=match.111325.86;Target=XP_017759398_1 11 79
NIJG01000018.1	exonerate	nucleotide_to_protein_match	774068	774187	94.42	+	.	ID=match.111325.86;Target=XP_017759398_1 79 119
NIJG01000018.1	exonerate	nucleotide_to_protein_match	774357	774586	94.42	+	.	ID=match.111325.86;Target=XP_017759398_1 119 195
NIJG01000018.1	exonerate	nucleotide_to_protein_match	774691	774829	94.42	+	.	ID=match.111325.86;Target=XP_017759398_1 196 242
NIJG01000018.1	exonerate	nucleotide_to_protein_match	774918	775073	94.42	+	.	ID=match.111325.86;Target=XP_017759398_1 242 294
NIJG01000018.1	exonerate	nucleotide_to_protein_match	775198	775356	94.42	+	.	ID=match.111325.86;Target=XP_017759398_1 294 347
NIJG01000018.1	exonerate	nucleotide_to_protein_match	775444	775494	94.42	+	.	ID=match.111325.86;Target=XP_017759398_1 347 364
NIJG01000018.1	exonerate	nucleotide_to_protein_match	775576	775958	94.42	+	.	ID=match.111325.86;Target=XP_017759398_1 364 491
NIJG01000018.1	exonerate	nucleotide_to_protein_match	776044	776254	94.42	+	.	ID=match.111325.86;Target=XP_017759398_1 492 562
NIJG01000018.1	exonerate	nucleotide_to_protein_match	776326	776397	94.42	+	.	ID=match.111325.86;Target=XP_017759398_1 562 586
NIJG01000112.1	exonerate	nucleotide_to_protein_match	5040502	5042250	81.30	+	.	ID=match.111325.87;Target=XP_015432970_1 1 584
NIJG01000002.1	exonerate	nucleotide_to_protein_match	2009883	2011970	86.17	-	.	ID=match.111325.88;Target=XP_012168079_1 1 356
NIJG01000074.1	exonerate	nucleotide_to_protein_match	81274	81730	86.16	+	.	ID=match.111325.89;Target=XP_003393671_1 6 60
NIJG01000074.1	exonerate	nucleotide_to_protein_match	82545	82802	86.16	+	.	ID=match.111325.89;Target=XP_003393671_1 64 162
NIJG01000074.1	exonerate	nucleotide_to_protein_match	83995	84377	86.16	+	.	ID=match.111325.89;Target=XP_003393671_1 163 248
NIJG01000074.1	exonerate	nucleotide_to_protein_match	84512	84676	86.16	+	.	ID=match.111325.89;Target=XP_003393671_1 249 376
NIJG01000048.1	exonerate	nucleotide_to_protein_match	408789	408885	94.25	+	.	ID=match.111325.90;Target=XP_015435957_1 1 33
NIJG01000048.1	exonerate	nucleotide_to_protein_match	409030	409146	94.25	+	.	ID=match.111325.90;Target=XP_015435957_1 34 72
NIJG01000048.1	exonerate	nucleotide_to_protein_match	409255	409477	94.25	+	.	ID=match.111325.90;Target=XP_015435957_1 73 146
NIJG01000048.1	exonerate	nucleotide_to_protein_match	409546	409759	94.25	+	.	ID=match.111325.90;Target=XP_015435957_1 147 218
NIJG01000048.1	exonerate	nucleotide_to_protein_match	409887	410135	94.25	+	.	ID=match.111325.90;Target=XP_015435957_1 218 301
NIJG01000048.1	exonerate	nucleotide_to_protein_match	410208	410368	94.25	+	.	ID=match.111325.90;Target=XP_015435957_1 301 354
NIJG01000048.1	exonerate	nucleotide_to_protein_match	410454	410637	94.25	+	.	ID=match.111325.90;Target=XP_015435957_1 355 416
NIJG01000048.1	exonerate	nucleotide_to_protein_match	410727	410880	94.25	+	.	ID=match.111325.90;Target=XP_015435957_1 416 467
NIJG01000048.1	exonerate	nucleotide_to_protein_match	410998	411121	94.25	+	.	ID=match.111325.90;Target=XP_015435957_1 468 508
NIJG01000048.1	exonerate	nucleotide_to_protein_match	411221	411722	94.25	+	.	ID=match.111325.90;Target=XP_015435957_1 509 676
NIJG01000048.1	exonerate	nucleotide_to_protein_match	411790	411951	94.25	+	.	ID=match.111325.90;Target=XP_015435957_1 676 730
NIJG01000048.1	exonerate	nucleotide_to_protein_match	412014	412139	94.25	+	.	ID=match.111325.90;Target=XP_015435957_1 730 772
NIJG01000359.1	exonerate	nucleotide_to_protein_match	117656	117810	90.31	-	.	ID=match.111325.91;Target=XP_017761859_1 1 52
NIJG01000359.1	exonerate	nucleotide_to_protein_match	116098	117406	90.31	-	.	ID=match.111325.91;Target=XP_017761859_1 53 340
NIJG01000161.1	exonerate	nucleotide_to_protein_match	4899120	4899188	92.30	+	.	ID=match.111325.92;Target=XP_396821_3 1 24
NIJG01000161.1	exonerate	nucleotide_to_protein_match	4899467	4899732	92.30	+	.	ID=match.111325.92;Target=XP_396821_3 24 112
NIJG01000161.1	exonerate	nucleotide_to_protein_match	4899822	4900032	92.30	+	.	ID=match.111325.92;Target=XP_396821_3 113 183
NIJG01000161.1	exonerate	nucleotide_to_protein_match	4900107	4900423	92.30	+	.	ID=match.111325.92;Target=XP_396821_3 183 288
NIJG01000161.1	exonerate	nucleotide_to_protein_match	4900508	4900717	92.30	+	.	ID=match.111325.92;Target=XP_396821_3 289 358
NIJG01000161.1	exonerate	nucleotide_to_protein_match	4900786	4900965	92.30	+	.	ID=match.111325.92;Target=XP_396821_3 359 418
NIJG01000161.1	exonerate	nucleotide_to_protein_match	4901033	4901147	92.30	+	.	ID=match.111325.92;Target=XP_396821_3 419 457
NIJG01000161.1	exonerate	nucleotide_to_protein_match	4901206	4901396	92.30	+	.	ID=match.111325.92;Target=XP_396821_3 457 520
NIJG01000161.1	exonerate	nucleotide_to_protein_match	4901482	4901827	92.30	+	.	ID=match.111325.92;Target=XP_396821_3 521 618
NIJG01000161.1	exonerate	nucleotide_to_protein_match	4901946	4902060	92.30	+	.	ID=match.111325.92;Target=XP_396821_3 618 635
NIJG01000161.1	exonerate	nucleotide_to_protein_match	4902638	4902740	92.30	+	.	ID=match.111325.92;Target=XP_396821_3 635 673
NIJG01000161.1	exonerate	nucleotide_to_protein_match	4902800	4903263	92.30	+	.	ID=match.111325.92;Target=XP_396821_3 674 707
NIJG01000161.1	exonerate	nucleotide_to_protein_match	4903379	4903571	92.30	+	.	ID=match.111325.92;Target=XP_396821_3 708 721
NIJG01000161.1	exonerate	nucleotide_to_protein_match	4903643	4903818	92.30	+	.	ID=match.111325.92;Target=XP_396821_3 721 861
NIJG01000161.1	exonerate	nucleotide_to_protein_match	4903882	4903951	92.30	+	.	ID=match.111325.92;Target=XP_396821_3 862 925
NIJG01000161.1	exonerate	nucleotide_to_protein_match	4904058	4904079	92.30	+	.	ID=match.111325.92;Target=XP_396821_3 926 961
NIJG01000010.1	exonerate	nucleotide_to_protein_match	1414806	1415077	91.26	+	.	ID=match.111325.93;Target=XP_033320844_1 1 91
NIJG01000010.1	exonerate	nucleotide_to_protein_match	1415948	1416231	91.26	+	.	ID=match.111325.93;Target=XP_033320844_1 92 186
NIJG01000010.1	exonerate	nucleotide_to_protein_match	1416634	1416675	91.26	+	.	ID=match.111325.93;Target=XP_033320844_1 187 200
NIJG01000010.1	exonerate	nucleotide_to_protein_match	1417623	1417724	91.26	+	.	ID=match.111325.93;Target=XP_033320844_1 201 234
NIJG01000010.1	exonerate	nucleotide_to_protein_match	1417796	1417956	91.26	+	.	ID=match.111325.93;Target=XP_033320844_1 235 288
NIJG01000010.1	exonerate	nucleotide_to_protein_match	1418175	1418361	91.26	+	.	ID=match.111325.93;Target=XP_033320844_1 288 350
NIJG01000010.1	exonerate	nucleotide_to_protein_match	1418523	1418745	91.26	+	.	ID=match.111325.93;Target=XP_033320844_1 351 424
NIJG01000010.1	exonerate	nucleotide_to_protein_match	1418838	1418932	91.26	+	.	ID=match.111325.93;Target=XP_033320844_1 425 456
NIJG01000010.1	exonerate	nucleotide_to_protein_match	1419110	1419171	91.26	+	.	ID=match.111325.93;Target=XP_033320844_1 457 477
NIJG01000051.1	exonerate	nucleotide_to_protein_match	77883	77991	94.61	-	.	ID=match.111325.94;Target=XP_017755994_1 1 37
NIJG01000051.1	exonerate	nucleotide_to_protein_match	77707	77758	94.61	-	.	ID=match.111325.94;Target=XP_017755994_1 38 54
NIJG01000051.1	exonerate	nucleotide_to_protein_match	77348	77595	94.61	-	.	ID=match.111325.94;Target=XP_017755994_1 55 137
NIJG01000051.1	exonerate	nucleotide_to_protein_match	77174	77274	94.61	-	.	ID=match.111325.94;Target=XP_017755994_1 138 171
NIJG01000237.1	exonerate	nucleotide_to_protein_match	123258	127073	86.75	-	.	ID=match.111325.95;Target=XP_012149190_1 43 207
NIJG01000237.1	exonerate	nucleotide_to_protein_match	122872	123162	86.75	-	.	ID=match.111325.95;Target=XP_012149190_1 207 245
NIJG01000134.1	exonerate	nucleotide_to_protein_match	3721689	3721859	98.39	+	.	ID=match.111325.96;Target=XP_031835862_1 46 103
NIJG01000134.1	exonerate	nucleotide_to_protein_match	3721981	3722166	98.39	+	.	ID=match.111325.96;Target=XP_031835862_1 103 165
NIJG01000134.1	exonerate	nucleotide_to_protein_match	3722281	3722483	98.39	+	.	ID=match.111325.96;Target=XP_031835862_1 165 232
NIJG01000134.1	exonerate	nucleotide_to_protein_match	3722966	3723197	98.39	+	.	ID=match.111325.96;Target=XP_031835862_1 233 310
NIJG01000134.1	exonerate	nucleotide_to_protein_match	3723312	3723486	98.39	+	.	ID=match.111325.96;Target=XP_031835862_1 310 368
NIJG01000134.1	exonerate	nucleotide_to_protein_match	3723580	3723816	98.39	+	.	ID=match.111325.96;Target=XP_031835862_1 369 447
NIJG01000134.1	exonerate	nucleotide_to_protein_match	3723900	3724191	98.39	+	.	ID=match.111325.96;Target=XP_031835862_1 448 544
NIJG01000134.1	exonerate	nucleotide_to_protein_match	3724287	3724560	98.39	+	.	ID=match.111325.96;Target=XP_031835862_1 545 636
NIJG01000134.1	exonerate	nucleotide_to_protein_match	3724649	3725038	98.39	+	.	ID=match.111325.96;Target=XP_031835862_1 636 766
NIJG01000134.1	exonerate	nucleotide_to_protein_match	3725126	3725299	98.39	+	.	ID=match.111325.96;Target=XP_031835862_1 766 824
NIJG01000134.1	exonerate	nucleotide_to_protein_match	3727353	3727516	98.39	+	.	ID=match.111325.96;Target=XP_031835862_1 824 878
NIJG01000134.1	exonerate	nucleotide_to_protein_match	3727593	3727926	98.39	+	.	ID=match.111325.96;Target=XP_031835862_1 879 990
NIJG01000134.1	exonerate	nucleotide_to_protein_match	3728011	3728250	98.39	+	.	ID=match.111325.96;Target=XP_031835862_1 990 1070
NIJG01000134.1	exonerate	nucleotide_to_protein_match	3728327	3728463	98.39	+	.	ID=match.111325.96;Target=XP_031835862_1 1070 1115
NIJG01000134.1	exonerate	nucleotide_to_protein_match	3728536	3728665	98.39	+	.	ID=match.111325.96;Target=XP_031835862_1 1116 1159
NIJG01000134.1	exonerate	nucleotide_to_protein_match	3728736	3728945	98.39	+	.	ID=match.111325.96;Target=XP_031835862_1 1159 1229
NIJG01000134.1	exonerate	nucleotide_to_protein_match	3729014	3729149	98.39	+	.	ID=match.111325.96;Target=XP_031835862_1 1229 1274
NIJG01000134.1	exonerate	nucleotide_to_protein_match	3729302	3729363	98.39	+	.	ID=match.111325.96;Target=XP_031835862_1 1275 1295
NIJG01000131.1	exonerate	nucleotide_to_protein_match	468878	469071	95.11	-	.	ID=match.111325.97;Target=XP_017755799_1 2 66
NIJG01000131.1	exonerate	nucleotide_to_protein_match	467959	468490	95.11	-	.	ID=match.111325.97;Target=XP_017755799_1 67 150
NIJG01000131.1	exonerate	nucleotide_to_protein_match	467257	467577	95.11	-	.	ID=match.111325.97;Target=XP_017755799_1 152 235
NIJG01000047.1	exonerate	nucleotide_to_protein_match	4176483	4176675	96.10	-	.	ID=match.111325.98;Target=XP_012145354_1 2 66
NIJG01000047.1	exonerate	nucleotide_to_protein_match	4175256	4175424	96.10	-	.	ID=match.111325.98;Target=XP_012145354_1 67 122
NIJG01000047.1	exonerate	nucleotide_to_protein_match	4174853	4174988	96.10	-	.	ID=match.111325.98;Target=XP_012145354_1 123 168
NIJG01000047.1	exonerate	nucleotide_to_protein_match	4174573	4174759	96.10	-	.	ID=match.111325.98;Target=XP_012145354_1 168 230
NIJG01000047.1	exonerate	nucleotide_to_protein_match	4174151	4174353	96.10	-	.	ID=match.111325.98;Target=XP_012145354_1 231 298
NIJG01000047.1	exonerate	nucleotide_to_protein_match	4173782	4173937	96.10	-	.	ID=match.111325.98;Target=XP_012145354_1 298 350
NIJG01000047.1	exonerate	nucleotide_to_protein_match	4173408	4173602	96.10	-	.	ID=match.111325.98;Target=XP_012145354_1 350 415
NIJG01000305.1	exonerate	nucleotide_to_protein_match	49154	49203	99.80	+	.	ID=match.111325.99;Target=XP_017756029_1 1 17
NIJG01000305.1	exonerate	nucleotide_to_protein_match	49482	49555	99.80	+	.	ID=match.111325.99;Target=XP_017756029_1 18 42
NIJG01000305.1	exonerate	nucleotide_to_protein_match	49624	49733	99.80	+	.	ID=match.111325.99;Target=XP_017756029_1 43 79
NIJG01000305.1	exonerate	nucleotide_to_protein_match	49816	50030	99.80	+	.	ID=match.111325.99;Target=XP_017756029_1 79 150
NIJG01000305.1	exonerate	nucleotide_to_protein_match	50107	50215	99.80	+	.	ID=match.111325.99;Target=XP_017756029_1 151 187
NIJG01000305.1	exonerate	nucleotide_to_protein_match	50345	50439	99.80	+	.	ID=match.111325.99;Target=XP_017756029_1 187 218
NIJG01000305.1	exonerate	nucleotide_to_protein_match	50526	50589	99.80	+	.	ID=match.111325.99;Target=XP_017756029_1 219 240
NIJG01000305.1	exonerate	nucleotide_to_protein_match	50698	50776	99.80	+	.	ID=match.111325.99;Target=XP_017756029_1 240 266
NIJG01000305.1	exonerate	nucleotide_to_protein_match	50899	51126	99.80	+	.	ID=match.111325.99;Target=XP_017756029_1 267 342
NIJG01000305.1	exonerate	nucleotide_to_protein_match	51294	51399	99.80	+	.	ID=match.111325.99;Target=XP_017756029_1 343 377
NIJG01000305.1	exonerate	nucleotide_to_protein_match	51488	51716	99.80	+	.	ID=match.111325.99;Target=XP_017756029_1 378 454
NIJG01000305.1	exonerate	nucleotide_to_protein_match	51921	52058	99.80	+	.	ID=match.111325.99;Target=XP_017756029_1 454 500
NIJG01000267.1	exonerate	nucleotide_to_protein_match	99925	100154	95.29	+	.	ID=match.111325.100;Target=XP_026301100_1 1 77
NIJG01000267.1	exonerate	nucleotide_to_protein_match	100240	100381	95.29	+	.	ID=match.111325.100;Target=XP_026301100_1 78 125
NIJG01000267.1	exonerate	nucleotide_to_protein_match	100457	100576	95.29	+	.	ID=match.111325.100;Target=XP_026301100_1 125 165
NIJG01000267.1	exonerate	nucleotide_to_protein_match	100665	100930	95.29	+	.	ID=match.111325.100;Target=XP_026301100_1 165 253
NIJG01000267.1	exonerate	nucleotide_to_protein_match	101016	101125	95.29	+	.	ID=match.111325.100;Target=XP_026301100_1 254 290
NIJG01000267.1	exonerate	nucleotide_to_protein_match	101217	101954	95.29	+	.	ID=match.111325.100;Target=XP_026301100_1 291 425
NIJG01000267.1	exonerate	nucleotide_to_protein_match	103053	103241	95.29	+	.	ID=match.111325.100;Target=XP_026301100_1 425 446
NIJG01000267.1	exonerate	nucleotide_to_protein_match	103402	103739	95.29	+	.	ID=match.111325.100;Target=XP_026301100_1 446 530
NIJG01000267.1	exonerate	nucleotide_to_protein_match	103930	104223	95.29	+	.	ID=match.111325.100;Target=XP_026301100_1 531 585
NIJG01000267.1	exonerate	nucleotide_to_protein_match	104382	104649	95.29	+	.	ID=match.111325.100;Target=XP_026301100_1 585 592
NIJG01000267.1	exonerate	nucleotide_to_protein_match	104936	104998	95.29	+	.	ID=match.111325.100;Target=XP_026301100_1 593 705
NIJG01000267.1	exonerate	nucleotide_to_protein_match	105087	105346	95.29	+	.	ID=match.111325.100;Target=XP_026301100_1 705 771
NIJG01000267.1	exonerate	nucleotide_to_protein_match	105603	105755	95.29	+	.	ID=match.111325.100;Target=XP_026301100_1 771 801
NIJG01000194.1	exonerate	nucleotide_to_protein_match	219717	219782	96.20	-	.	ID=match.111325.101;Target=XP_017764559_1 1 23
NIJG01000194.1	exonerate	nucleotide_to_protein_match	219233	219362	96.20	-	.	ID=match.111325.101;Target=XP_017764559_1 23 66
NIJG01000194.1	exonerate	nucleotide_to_protein_match	218914	219157	96.20	-	.	ID=match.111325.101;Target=XP_017764559_1 67 147
NIJG01000194.1	exonerate	nucleotide_to_protein_match	218535	218848	96.20	-	.	ID=match.111325.101;Target=XP_017764559_1 148 252
NIJG01000194.1	exonerate	nucleotide_to_protein_match	218245	218452	96.20	-	.	ID=match.111325.101;Target=XP_017764559_1 253 321
NIJG01000194.1	exonerate	nucleotide_to_protein_match	217582	218143	96.20	-	.	ID=match.111325.101;Target=XP_017764559_1 322 509
NIJG01000194.1	exonerate	nucleotide_to_protein_match	217374	217503	96.20	-	.	ID=match.111325.101;Target=XP_017764559_1 509 552
NIJG01000194.1	exonerate	nucleotide_to_protein_match	217279	217298	96.20	-	.	ID=match.111325.101;Target=XP_017764559_1 553 559
NIJG01000112.1	exonerate	nucleotide_to_protein_match	4380402	4380518	87.06	+	.	ID=match.111325.102;Target=XP_003393191_1 1 40
NIJG01000112.1	exonerate	nucleotide_to_protein_match	4380995	4381326	87.06	+	.	ID=match.111325.102;Target=XP_003393191_1 40 150
NIJG01000112.1	exonerate	nucleotide_to_protein_match	4381402	4381697	87.06	+	.	ID=match.111325.102;Target=XP_003393191_1 151 249
NIJG01000112.1	exonerate	nucleotide_to_protein_match	4381778	4382043	87.06	+	.	ID=match.111325.102;Target=XP_003393191_1 250 338
NIJG01000112.1	exonerate	nucleotide_to_protein_match	4382167	4382529	87.06	+	.	ID=match.111325.102;Target=XP_003393191_1 338 459
NIJG01000084.1	exonerate	nucleotide_to_protein_match	3296	3501	85.14	-	.	ID=match.111325.103;Target=XP_012147769_1 1 69
NIJG01000084.1	exonerate	nucleotide_to_protein_match	2422	2662	85.14	-	.	ID=match.111325.103;Target=XP_012147769_1 70 150
NIJG01000592.1	exonerate	nucleotide_to_protein_match	68807	68887	99.21	-	.	ID=match.111325.104;Target=XP_020723857_1 1 28
NIJG01000592.1	exonerate	nucleotide_to_protein_match	67341	67454	99.21	-	.	ID=match.111325.104;Target=XP_020723857_1 28 66
NIJG01000592.1	exonerate	nucleotide_to_protein_match	66598	66727	99.21	-	.	ID=match.111325.104;Target=XP_020723857_1 66 109
NIJG01000592.1	exonerate	nucleotide_to_protein_match	66187	66245	99.21	-	.	ID=match.111325.104;Target=XP_020723857_1 110 129
NIJG01000796.1	exonerate	nucleotide_to_protein_match	74536	75663	99.47	+	.	ID=match.111325.105;Target=XP_003486568_1 1 377
NIJG01000012.1	exonerate	nucleotide_to_protein_match	1409491	1409639	90.50	-	.	ID=match.111325.106;Target=XP_017790192_1 4 53
NIJG01000012.1	exonerate	nucleotide_to_protein_match	1409012	1409402	90.50	-	.	ID=match.111325.106;Target=XP_017790192_1 54 184
NIJG01000031.1	exonerate	nucleotide_to_protein_match	1524244	1524401	93.80	-	.	ID=match.111325.107;Target=XP_012236733_1 1 53
NIJG01000031.1	exonerate	nucleotide_to_protein_match	1523882	1524163	93.80	-	.	ID=match.111325.107;Target=XP_012236733_1 54 147
NIJG01000031.1	exonerate	nucleotide_to_protein_match	1523625	1523790	93.80	-	.	ID=match.111325.107;Target=XP_012236733_1 148 203
NIJG01000031.1	exonerate	nucleotide_to_protein_match	1523451	1523559	93.80	-	.	ID=match.111325.107;Target=XP_012236733_1 203 239
NIJG01000031.1	exonerate	nucleotide_to_protein_match	1523050	1523391	93.80	-	.	ID=match.111325.107;Target=XP_012236733_1 240 353
NIJG01000031.1	exonerate	nucleotide_to_protein_match	1522823	1522986	93.80	-	.	ID=match.111325.107;Target=XP_012236733_1 354 408
NIJG01000290.1	exonerate	nucleotide_to_protein_match	1237872	1237925	88.36	+	.	ID=match.111325.108;Target=KAF3424898_1 1 6
NIJG01000290.1	exonerate	nucleotide_to_protein_match	1238055	1238269	88.36	+	.	ID=match.111325.108;Target=KAF3424898_1 6 18
NIJG01000290.1	exonerate	nucleotide_to_protein_match	1238379	1238559	88.36	+	.	ID=match.111325.108;Target=KAF3424898_1 18 89
NIJG01000290.1	exonerate	nucleotide_to_protein_match	1238666	1238917	88.36	+	.	ID=match.111325.108;Target=KAF3424898_1 90 150
NIJG01000764.1	exonerate	nucleotide_to_protein_match	42136	42264	93.40	-	.	ID=match.111325.109;Target=XP_012149485_1 20 63
NIJG01000764.1	exonerate	nucleotide_to_protein_match	41628	41899	93.40	-	.	ID=match.111325.109;Target=XP_012149485_1 63 153
NIJG01000764.1	exonerate	nucleotide_to_protein_match	41293	41547	93.40	-	.	ID=match.111325.109;Target=XP_012149485_1 154 238
NIJG01000764.1	exonerate	nucleotide_to_protein_match	40889	41152	93.40	-	.	ID=match.111325.109;Target=XP_012149485_1 239 326
NIJG01000764.1	exonerate	nucleotide_to_protein_match	40561	40786	93.40	-	.	ID=match.111325.109;Target=XP_012149485_1 327 402
NIJG01000764.1	exonerate	nucleotide_to_protein_match	39876	40153	93.40	-	.	ID=match.111325.109;Target=XP_012149485_1 402 494
NIJG01000764.1	exonerate	nucleotide_to_protein_match	38925	39180	93.40	-	.	ID=match.111325.109;Target=XP_012149485_1 495 580
NIJG01000764.1	exonerate	nucleotide_to_protein_match	37848	37913	93.40	-	.	ID=match.111325.109;Target=XP_012149485_1 580 602
NIJG01000764.1	exonerate	nucleotide_to_protein_match	37554	37757	93.40	-	.	ID=match.111325.109;Target=XP_012149485_1 602 670
NIJG01000764.1	exonerate	nucleotide_to_protein_match	37223	37402	93.40	-	.	ID=match.111325.109;Target=XP_012149485_1 670 730
NIJG01000764.1	exonerate	nucleotide_to_protein_match	36776	37126	93.40	-	.	ID=match.111325.109;Target=XP_012149485_1 730 797
NIJG01000764.1	exonerate	nucleotide_to_protein_match	36321	36690	93.40	-	.	ID=match.111325.109;Target=XP_012149485_1 797 846
NIJG01000764.1	exonerate	nucleotide_to_protein_match	35899	36242	93.40	-	.	ID=match.111325.109;Target=XP_012149485_1 846 969
NIJG01000764.1	exonerate	nucleotide_to_protein_match	35522	35803	93.40	-	.	ID=match.111325.109;Target=XP_012149485_1 970 1001
NIJG01000186.1	exonerate	nucleotide_to_protein_match	267622	268275	79.82	+	.	ID=match.111325.110;Target=XP_001122332_1 6 224
NIJG01000008.1	exonerate	nucleotide_to_protein_match	2174171	2174252	95.90	-	.	ID=match.111325.111;Target=XP_003399493_1 1 28
NIJG01000008.1	exonerate	nucleotide_to_protein_match	2174040	2174080	95.90	-	.	ID=match.111325.111;Target=XP_003399493_1 29 42
NIJG01000008.1	exonerate	nucleotide_to_protein_match	2173268	2173844	95.90	-	.	ID=match.111325.111;Target=XP_003399493_1 42 234
NIJG01000008.1	exonerate	nucleotide_to_protein_match	2173146	2173183	95.90	-	.	ID=match.111325.111;Target=XP_003399493_1 235 247
NIJG01000193.1	exonerate	nucleotide_to_protein_match	5481281	5481408	94.99	-	.	ID=match.111325.112;Target=XP_003705899_1 1 43
NIJG01000193.1	exonerate	nucleotide_to_protein_match	5481045	5481201	94.99	-	.	ID=match.111325.112;Target=XP_003705899_1 44 96
NIJG01000193.1	exonerate	nucleotide_to_protein_match	5480617	5480963	94.99	-	.	ID=match.111325.112;Target=XP_003705899_1 96 211
NIJG01000193.1	exonerate	nucleotide_to_protein_match	5480404	5480547	94.99	-	.	ID=match.111325.112;Target=XP_003705899_1 212 259
NIJG01000193.1	exonerate	nucleotide_to_protein_match	5479832	5480300	94.99	-	.	ID=match.111325.112;Target=XP_003705899_1 260 416
NIJG01000193.1	exonerate	nucleotide_to_protein_match	5479071	5479743	94.99	-	.	ID=match.111325.112;Target=XP_003705899_1 416 640
NIJG01000193.1	exonerate	nucleotide_to_protein_match	5478820	5478975	94.99	-	.	ID=match.111325.112;Target=XP_003705899_1 641 692
NIJG01000193.1	exonerate	nucleotide_to_protein_match	5478473	5478696	94.99	-	.	ID=match.111325.112;Target=XP_003705899_1 693 767
NIJG01000193.1	exonerate	nucleotide_to_protein_match	5476089	5476262	94.99	-	.	ID=match.111325.112;Target=XP_003705899_1 767 812
NIJG01000047.1	exonerate	nucleotide_to_protein_match	1074953	1075040	95.36	-	.	ID=match.111325.113;Target=XP_017763231_1 1 30
NIJG01000047.1	exonerate	nucleotide_to_protein_match	1074645	1074877	95.36	-	.	ID=match.111325.113;Target=XP_017763231_1 31 108
NIJG01000047.1	exonerate	nucleotide_to_protein_match	1074280	1074538	95.36	-	.	ID=match.111325.113;Target=XP_017763231_1 108 194
NIJG01000047.1	exonerate	nucleotide_to_protein_match	1073738	1074198	95.36	-	.	ID=match.111325.113;Target=XP_017763231_1 195 348
NIJG01000112.1	exonerate	nucleotide_to_protein_match	6626391	6626525	96.37	+	.	ID=match.111325.114;Target=XP_012244875_1 2 47
NIJG01000112.1	exonerate	nucleotide_to_protein_match	6626773	6627843	96.37	+	.	ID=match.111325.114;Target=XP_012244875_1 47 209
NIJG01000112.1	exonerate	nucleotide_to_protein_match	6627922	6628049	96.37	+	.	ID=match.111325.114;Target=XP_012244875_1 209 403
NIJG01000112.1	exonerate	nucleotide_to_protein_match	6628319	6628394	96.37	+	.	ID=match.111325.114;Target=XP_012244875_1 403 445
NIJG01000015.1	exonerate	nucleotide_to_protein_match	661892	662089	83.03	+	.	ID=match.111325.115;Target=KOX77006_1 2 36
NIJG01000015.1	exonerate	nucleotide_to_protein_match	662181	662467	83.03	+	.	ID=match.111325.115;Target=KOX77006_1 37 69
NIJG01000015.1	exonerate	nucleotide_to_protein_match	662567	662933	83.03	+	.	ID=match.111325.115;Target=KOX77006_1 69 164
NIJG01000015.1	exonerate	nucleotide_to_protein_match	663040	663368	83.03	+	.	ID=match.111325.115;Target=KOX77006_1 165 287
NIJG01000015.1	exonerate	nucleotide_to_protein_match	663965	664451	83.03	+	.	ID=match.111325.115;Target=KOX77006_1 287 396
NIJG01000007.1	exonerate	nucleotide_to_protein_match	771066	771215	98.05	+	.	ID=match.111325.116;Target=XP_012175757_1 1 51
NIJG01000007.1	exonerate	nucleotide_to_protein_match	771297	771561	98.05	+	.	ID=match.111325.116;Target=XP_012175757_1 51 139
NIJG01000007.1	exonerate	nucleotide_to_protein_match	771629	771876	98.05	+	.	ID=match.111325.116;Target=XP_012175757_1 140 222
NIJG01000007.1	exonerate	nucleotide_to_protein_match	771964	772160	98.05	+	.	ID=match.111325.116;Target=XP_012175757_1 222 287
NIJG01000007.1	exonerate	nucleotide_to_protein_match	772236	772513	98.05	+	.	ID=match.111325.116;Target=XP_012175757_1 288 380
NIJG01000007.1	exonerate	nucleotide_to_protein_match	772575	772831	98.05	+	.	ID=match.111325.116;Target=XP_012175757_1 381 466
NIJG01000150.1	exonerate	nucleotide_to_protein_match	193164	195303	96.16	-	.	ID=match.111325.117;Target=KOX81322_1 1 87
NIJG01000150.1	exonerate	nucleotide_to_protein_match	191754	192193	96.16	-	.	ID=match.111325.117;Target=KOX81322_1 89 714
NIJG01000013.1	exonerate	nucleotide_to_protein_match	694099	694288	89.71	-	.	ID=match.111325.118;Target=XP_012170540_1 1 64
NIJG01000013.1	exonerate	nucleotide_to_protein_match	693739	693958	89.71	-	.	ID=match.111325.118;Target=XP_012170540_1 65 137
NIJG01000013.1	exonerate	nucleotide_to_protein_match	693255	693500	89.71	-	.	ID=match.111325.118;Target=XP_012170540_1 138 219
NIJG01000013.1	exonerate	nucleotide_to_protein_match	692872	693040	89.71	-	.	ID=match.111325.118;Target=XP_012170540_1 220 276
NIJG01000002.1	exonerate	nucleotide_to_protein_match	1341666	1341951	95.76	+	.	ID=match.111325.119;Target=XP_031837554_1 1 96
NIJG01000002.1	exonerate	nucleotide_to_protein_match	1342135	1342393	95.76	+	.	ID=match.111325.119;Target=XP_031837554_1 97 182
NIJG01000002.1	exonerate	nucleotide_to_protein_match	1342706	1342874	95.76	+	.	ID=match.111325.119;Target=XP_031837554_1 183 239
NIJG01000112.1	exonerate	nucleotide_to_protein_match	4444604	4444696	97.75	+	.	ID=match.111325.120;Target=XP_012244932_1 1 32
NIJG01000112.1	exonerate	nucleotide_to_protein_match	4444817	4444973	97.75	+	.	ID=match.111325.120;Target=XP_012244932_1 32 84
NIJG01000112.1	exonerate	nucleotide_to_protein_match	4445041	4445278	97.75	+	.	ID=match.111325.120;Target=XP_012244932_1 85 163
NIJG01000112.1	exonerate	nucleotide_to_protein_match	4445357	4445675	97.75	+	.	ID=match.111325.120;Target=XP_012244932_1 164 270
NIJG01000018.1	exonerate	nucleotide_to_protein_match	815072	815282	100.00	-	.	ID=match.111325.121;Target=XP_033336061_1 1 71
NIJG01000018.1	exonerate	nucleotide_to_protein_match	813344	813559	100.00	-	.	ID=match.111325.121;Target=XP_033336061_1 72 143
NIJG01000018.1	exonerate	nucleotide_to_protein_match	812069	812262	100.00	-	.	ID=match.111325.121;Target=XP_033336061_1 144 208
NIJG01000008.1	exonerate	nucleotide_to_protein_match	207210	207251	88.34	-	.	ID=match.111325.122;Target=XP_033338699_1 1 15
NIJG01000008.1	exonerate	nucleotide_to_protein_match	206698	207150	88.34	-	.	ID=match.111325.122;Target=XP_033338699_1 15 166
NIJG01000008.1	exonerate	nucleotide_to_protein_match	206452	206625	88.34	-	.	ID=match.111325.122;Target=XP_033338699_1 166 224
NIJG01000098.1	exonerate	nucleotide_to_protein_match	989815	989891	99.36	+	.	ID=match.111325.123;Target=XP_017759875_1 1 26
NIJG01000098.1	exonerate	nucleotide_to_protein_match	990445	990680	99.36	+	.	ID=match.111325.123;Target=XP_017759875_1 27 105
NIJG01000098.1	exonerate	nucleotide_to_protein_match	990763	990973	99.36	+	.	ID=match.111325.123;Target=XP_017759875_1 106 175
NIJG01000098.1	exonerate	nucleotide_to_protein_match	991048	991164	99.36	+	.	ID=match.111325.123;Target=XP_017759875_1 176 214
NIJG01000098.1	exonerate	nucleotide_to_protein_match	991225	991395	99.36	+	.	ID=match.111325.123;Target=XP_017759875_1 215 271
NIJG01000098.1	exonerate	nucleotide_to_protein_match	991458	991638	99.36	+	.	ID=match.111325.123;Target=XP_017759875_1 272 332
NIJG01000098.1	exonerate	nucleotide_to_protein_match	991728	991991	99.36	+	.	ID=match.111325.123;Target=XP_017759875_1 332 420
NIJG01000098.1	exonerate	nucleotide_to_protein_match	992063	992218	99.36	+	.	ID=match.111325.123;Target=XP_017759875_1 420 472
NIJG01000057.1	exonerate	nucleotide_to_protein_match	382958	383002	84.21	+	.	ID=match.111325.124;Target=XP_006570178_1 1 16
NIJG01000057.1	exonerate	nucleotide_to_protein_match	383169	383228	84.21	+	.	ID=match.111325.124;Target=XP_006570178_1 16 36
NIJG01000057.1	exonerate	nucleotide_to_protein_match	383302	383481	84.21	+	.	ID=match.111325.124;Target=XP_006570178_1 36 96
NIJG01000047.1	exonerate	nucleotide_to_protein_match	996837	997049	87.43	-	.	ID=match.111325.125;Target=XP_031837390_1 1 72
NIJG01000047.1	exonerate	nucleotide_to_protein_match	996363	996503	87.43	-	.	ID=match.111325.125;Target=XP_031837390_1 72 119
NIJG01000047.1	exonerate	nucleotide_to_protein_match	996054	996300	87.43	-	.	ID=match.111325.125;Target=XP_031837390_1 119 201
NIJG01000047.1	exonerate	nucleotide_to_protein_match	995412	995968	87.43	-	.	ID=match.111325.125;Target=XP_031837390_1 202 387
NIJG01000047.1	exonerate	nucleotide_to_protein_match	994921	995277	87.43	-	.	ID=match.111325.125;Target=XP_031837390_1 387 506
NIJG01000047.1	exonerate	nucleotide_to_protein_match	994725	994820	87.43	-	.	ID=match.111325.125;Target=XP_031837390_1 506 538
NIJG01000047.1	exonerate	nucleotide_to_protein_match	994584	994646	87.43	-	.	ID=match.111325.125;Target=XP_031837390_1 538 559
NIJG01000031.1	exonerate	nucleotide_to_protein_match	2950222	2950339	91.88	+	.	ID=match.111325.126;Target=XP_003492238_1 1 40
NIJG01000031.1	exonerate	nucleotide_to_protein_match	2950963	2951096	91.88	+	.	ID=match.111325.126;Target=XP_003492238_1 41 85
NIJG01000031.1	exonerate	nucleotide_to_protein_match	2951199	2951366	91.88	+	.	ID=match.111325.126;Target=XP_003492238_1 85 141
NIJG01000031.1	exonerate	nucleotide_to_protein_match	2951440	2951644	91.88	+	.	ID=match.111325.126;Target=XP_003492238_1 141 209
NIJG01000031.1	exonerate	nucleotide_to_protein_match	2951724	2951999	91.88	+	.	ID=match.111325.126;Target=XP_003492238_1 210 301
NIJG01000031.1	exonerate	nucleotide_to_protein_match	2952066	2952361	91.88	+	.	ID=match.111325.126;Target=XP_003492238_1 302 336
NIJG01000031.1	exonerate	nucleotide_to_protein_match	2952439	2952594	91.88	+	.	ID=match.111325.126;Target=XP_003492238_1 336 397
NIJG01000031.1	exonerate	nucleotide_to_protein_match	2952669	2952782	91.88	+	.	ID=match.111325.126;Target=XP_003492238_1 397 440
NIJG01000170.1	exonerate	nucleotide_to_protein_match	213012	213203	99.38	+	.	ID=match.111325.127;Target=XP_017759586_1 1 65
NIJG01000170.1	exonerate	nucleotide_to_protein_match	215018	215172	99.38	+	.	ID=match.111325.127;Target=XP_017759586_1 65 116
NIJG01000170.1	exonerate	nucleotide_to_protein_match	215410	215551	99.38	+	.	ID=match.111325.127;Target=XP_017759586_1 117 164
NIJG01000112.1	exonerate	nucleotide_to_protein_match	4456304	4456522	87.39	+	.	ID=match.111325.128;Target=KAF3422515_1 146 219
NIJG01000112.1	exonerate	nucleotide_to_protein_match	4456619	4456759	87.39	+	.	ID=match.111325.128;Target=KAF3422515_1 219 266
NIJG01000112.1	exonerate	nucleotide_to_protein_match	4456895	4460245	87.39	+	.	ID=match.111325.128;Target=KAF3422515_1 266 592
NIJG01000112.1	exonerate	nucleotide_to_protein_match	4460326	4460661	87.39	+	.	ID=match.111325.128;Target=KAF3422515_1 593 761
NIJG01000112.1	exonerate	nucleotide_to_protein_match	4460739	4460957	87.39	+	.	ID=match.111325.128;Target=KAF3422515_1 762 1385
NIJG01000112.1	exonerate	nucleotide_to_protein_match	4461034	4461289	87.39	+	.	ID=match.111325.128;Target=KAF3422515_1 1385 1497
NIJG01000112.1	exonerate	nucleotide_to_protein_match	4461362	4461603	87.39	+	.	ID=match.111325.128;Target=KAF3422515_1 1497 1570
NIJG01000112.1	exonerate	nucleotide_to_protein_match	4461673	4461852	87.39	+	.	ID=match.111325.128;Target=KAF3422515_1 1570 1655
NIJG01000112.1	exonerate	nucleotide_to_protein_match	4461893	4462019	87.39	+	.	ID=match.111325.128;Target=KAF3422515_1 1656 1736
NIJG01000112.1	exonerate	nucleotide_to_protein_match	4462108	4462164	87.39	+	.	ID=match.111325.128;Target=KAF3422515_1 1736 1796
NIJG01000112.1	exonerate	nucleotide_to_protein_match	4462244	4462428	87.39	+	.	ID=match.111325.128;Target=KAF3422515_1 1796 1838
NIJG01000051.1	exonerate	nucleotide_to_protein_match	77883	77991	84.43	-	.	ID=match.111325.129;Target=XP_003393614_1 1 37
NIJG01000051.1	exonerate	nucleotide_to_protein_match	77707	77758	84.43	-	.	ID=match.111325.129;Target=XP_003393614_1 38 54
NIJG01000051.1	exonerate	nucleotide_to_protein_match	77348	77595	84.43	-	.	ID=match.111325.129;Target=XP_003393614_1 55 137
NIJG01000051.1	exonerate	nucleotide_to_protein_match	77174	77274	84.43	-	.	ID=match.111325.129;Target=XP_003393614_1 138 171
NIJG01000047.1	exonerate	nucleotide_to_protein_match	4873479	4873507	98.44	+	.	ID=match.111325.130;Target=XP_393973_2 1 10
NIJG01000047.1	exonerate	nucleotide_to_protein_match	4873814	4873966	98.44	+	.	ID=match.111325.130;Target=XP_393973_2 11 61
NIJG01000047.1	exonerate	nucleotide_to_protein_match	4874037	4874244	98.44	+	.	ID=match.111325.130;Target=XP_393973_2 62 131
NIJG01000050.1	exonerate	nucleotide_to_protein_match	676663	676764	91.58	+	.	ID=match.111325.131;Target=XP_017791648_1 1 35
NIJG01000050.1	exonerate	nucleotide_to_protein_match	676824	677159	91.58	+	.	ID=match.111325.131;Target=XP_017791648_1 35 147
NIJG01000050.1	exonerate	nucleotide_to_protein_match	677246	677455	91.58	+	.	ID=match.111325.131;Target=XP_017791648_1 147 217
NIJG01000050.1	exonerate	nucleotide_to_protein_match	677541	677711	91.58	+	.	ID=match.111325.131;Target=XP_017791648_1 217 274
NIJG01000150.1	exonerate	nucleotide_to_protein_match	320171	320219	91.67	-	.	ID=match.111325.132;Target=XP_003491725_1 1 17
NIJG01000150.1	exonerate	nucleotide_to_protein_match	316846	319518	91.67	-	.	ID=match.111325.132;Target=XP_003491725_1 18 892
NIJG01000150.1	exonerate	nucleotide_to_protein_match	316526	316755	91.67	-	.	ID=match.111325.132;Target=XP_003491725_1 892 907
NIJG01000150.1	exonerate	nucleotide_to_protein_match	316340	316413	91.67	-	.	ID=match.111325.132;Target=XP_003491725_1 908 938
NIJG01000150.1	exonerate	nucleotide_to_protein_match	316139	316240	91.67	-	.	ID=match.111325.132;Target=XP_003491725_1 940 986
NIJG01000150.1	exonerate	nucleotide_to_protein_match	315940	316033	91.67	-	.	ID=match.111325.132;Target=XP_003491725_1 986 1010
NIJG01000090.1	exonerate	nucleotide_to_protein_match	655060	655211	93.91	-	.	ID=match.111325.133;Target=XP_024223906_1 98 148
NIJG01000090.1	exonerate	nucleotide_to_protein_match	654595	654673	93.91	-	.	ID=match.111325.133;Target=XP_024223906_1 149 175
NIJG01000090.1	exonerate	nucleotide_to_protein_match	654018	654127	93.91	-	.	ID=match.111325.133;Target=XP_024223906_1 175 211
NIJG01000090.1	exonerate	nucleotide_to_protein_match	652941	653012	93.91	-	.	ID=match.111325.133;Target=XP_024223906_1 212 235
NIJG01000090.1	exonerate	nucleotide_to_protein_match	651526	651579	93.91	-	.	ID=match.111325.133;Target=XP_024223906_1 236 253
NIJG01000090.1	exonerate	nucleotide_to_protein_match	650878	651430	93.91	-	.	ID=match.111325.133;Target=XP_024223906_1 254 438
NIJG01000090.1	exonerate	nucleotide_to_protein_match	650560	650789	93.91	-	.	ID=match.111325.133;Target=XP_024223906_1 438 514
NIJG01000090.1	exonerate	nucleotide_to_protein_match	649932	650476	93.91	-	.	ID=match.111325.133;Target=XP_024223906_1 515 696
NIJG01000090.1	exonerate	nucleotide_to_protein_match	649642	649847	93.91	-	.	ID=match.111325.133;Target=XP_024223906_1 697 765
NIJG01000090.1	exonerate	nucleotide_to_protein_match	649340	649519	93.91	-	.	ID=match.111325.133;Target=XP_024223906_1 765 825
NIJG01000090.1	exonerate	nucleotide_to_protein_match	648570	649273	93.91	-	.	ID=match.111325.133;Target=XP_024223906_1 825 1010
NIJG01000090.1	exonerate	nucleotide_to_protein_match	648222	648462	93.91	-	.	ID=match.111325.133;Target=XP_024223906_1 1011 1060
NIJG01000112.1	exonerate	nucleotide_to_protein_match	6190143	6190171	86.02	+	.	ID=match.111325.134;Target=XP_017799078_1 2 11
NIJG01000112.1	exonerate	nucleotide_to_protein_match	6190607	6190702	86.02	+	.	ID=match.111325.134;Target=XP_017799078_1 12 43
NIJG01000112.1	exonerate	nucleotide_to_protein_match	6190808	6191215	86.02	+	.	ID=match.111325.134;Target=XP_017799078_1 44 179
NIJG01000112.1	exonerate	nucleotide_to_protein_match	6191300	6193437	86.02	+	.	ID=match.111325.134;Target=XP_017799078_1 180 192
NIJG01000112.1	exonerate	nucleotide_to_protein_match	6193513	6193622	86.02	+	.	ID=match.111325.134;Target=XP_017799078_1 193 893
NIJG01000155.1	exonerate	nucleotide_to_protein_match	284229	284554	94.27	+	.	ID=match.111325.135;Target=XP_033332899_1 1 109
NIJG01000155.1	exonerate	nucleotide_to_protein_match	284710	284930	94.27	+	.	ID=match.111325.135;Target=XP_033332899_1 110 131
NIJG01000155.1	exonerate	nucleotide_to_protein_match	285045	285287	94.27	+	.	ID=match.111325.135;Target=XP_033332899_1 133 185
NIJG01000155.1	exonerate	nucleotide_to_protein_match	285448	285709	94.27	+	.	ID=match.111325.135;Target=XP_033332899_1 186 266
NIJG01000155.1	exonerate	nucleotide_to_protein_match	285785	285892	94.27	+	.	ID=match.111325.135;Target=XP_033332899_1 267 353
NIJG01000155.1	exonerate	nucleotide_to_protein_match	285978	286194	94.27	+	.	ID=match.111325.135;Target=XP_033332899_1 354 389
NIJG01000112.1	exonerate	nucleotide_to_protein_match	5916082	5916226	90.34	-	.	ID=match.111325.136;Target=KAF3428704_1 1 49
NIJG01000112.1	exonerate	nucleotide_to_protein_match	5915468	5915821	90.34	-	.	ID=match.111325.136;Target=KAF3428704_1 50 167
NIJG01000112.1	exonerate	nucleotide_to_protein_match	5914758	5915020	90.34	-	.	ID=match.111325.136;Target=KAF3428704_1 168 255
NIJG01000112.1	exonerate	nucleotide_to_protein_match	5914475	5914667	90.34	-	.	ID=match.111325.136;Target=KAF3428704_1 255 319
NIJG01000112.1	exonerate	nucleotide_to_protein_match	5914032	5914171	90.34	-	.	ID=match.111325.136;Target=KAF3428704_1 320 366
NIJG01000112.1	exonerate	nucleotide_to_protein_match	5912705	5912862	90.34	-	.	ID=match.111325.136;Target=KAF3428704_1 366 418
NIJG01000112.1	exonerate	nucleotide_to_protein_match	5912452	5912638	90.34	-	.	ID=match.111325.136;Target=KAF3428704_1 419 481
NIJG01000136.1	exonerate	nucleotide_to_protein_match	74414	74539	98.11	+	.	ID=match.111325.137;Target=XP_012240536_1 1 43
NIJG01000136.1	exonerate	nucleotide_to_protein_match	74612	74764	98.11	+	.	ID=match.111325.137;Target=XP_012240536_1 43 94
NIJG01000136.1	exonerate	nucleotide_to_protein_match	74882	74943	98.11	+	.	ID=match.111325.137;Target=XP_012240536_1 94 114
NIJG01000136.1	exonerate	nucleotide_to_protein_match	75053	75203	98.11	+	.	ID=match.111325.137;Target=XP_012240536_1 115 165
NIJG01000136.1	exonerate	nucleotide_to_protein_match	75326	75528	98.11	+	.	ID=match.111325.137;Target=XP_012240536_1 165 232
NIJG01000136.1	exonerate	nucleotide_to_protein_match	75608	75750	98.11	+	.	ID=match.111325.137;Target=XP_012240536_1 233 280
NIJG01000136.1	exonerate	nucleotide_to_protein_match	75826	75947	98.11	+	.	ID=match.111325.137;Target=XP_012240536_1 281 321
NIJG01000063.1	exonerate	nucleotide_to_protein_match	516137	516350	98.73	+	.	ID=match.111325.138;Target=XP_012153026_1 47 118
NIJG01000063.1	exonerate	nucleotide_to_protein_match	516683	517220	98.73	+	.	ID=match.111325.138;Target=XP_012153026_1 119 126
NIJG01000063.1	exonerate	nucleotide_to_protein_match	517426	517762	98.73	+	.	ID=match.111325.138;Target=XP_012153026_1 127 298
NIJG01000063.1	exonerate	nucleotide_to_protein_match	517856	518669	98.73	+	.	ID=match.111325.138;Target=XP_012153026_1 299 411
NIJG01000063.1	exonerate	nucleotide_to_protein_match	518759	519189	98.73	+	.	ID=match.111325.138;Target=XP_012153026_1 411 682
NIJG01000063.1	exonerate	nucleotide_to_protein_match	519297	519528	98.73	+	.	ID=match.111325.138;Target=XP_012153026_1 683 826
NIJG01000063.1	exonerate	nucleotide_to_protein_match	520551	520681	98.73	+	.	ID=match.111325.138;Target=XP_012153026_1 826 903
NIJG01000063.1	exonerate	nucleotide_to_protein_match	520835	521221	98.73	+	.	ID=match.111325.138;Target=XP_012153026_1 904 947
NIJG01000063.1	exonerate	nucleotide_to_protein_match	521658	521993	98.73	+	.	ID=match.111325.138;Target=XP_012153026_1 947 1076
NIJG01000063.1	exonerate	nucleotide_to_protein_match	522063	522359	98.73	+	.	ID=match.111325.138;Target=XP_012153026_1 1076 1188
NIJG01000063.1	exonerate	nucleotide_to_protein_match	522478	523028	98.73	+	.	ID=match.111325.138;Target=XP_012153026_1 1188 1287
NIJG01000063.1	exonerate	nucleotide_to_protein_match	523146	523395	98.73	+	.	ID=match.111325.138;Target=XP_012153026_1 1287 1419
NIJG01000074.1	exonerate	nucleotide_to_protein_match	1580787	1580885	99.31	-	.	ID=match.111325.139;Target=XP_017754681_1 1 34
NIJG01000074.1	exonerate	nucleotide_to_protein_match	1580323	1580457	99.31	-	.	ID=match.111325.139;Target=XP_017754681_1 34 79
NIJG01000074.1	exonerate	nucleotide_to_protein_match	1580144	1580249	99.31	-	.	ID=match.111325.139;Target=XP_017754681_1 79 114
NIJG01000074.1	exonerate	nucleotide_to_protein_match	1579940	1580060	99.31	-	.	ID=match.111325.139;Target=XP_017754681_1 115 154
NIJG01000074.1	exonerate	nucleotide_to_protein_match	1579653	1579761	99.31	-	.	ID=match.111325.139;Target=XP_017754681_1 155 191
NIJG01000074.1	exonerate	nucleotide_to_protein_match	1579327	1579575	99.31	-	.	ID=match.111325.139;Target=XP_017754681_1 191 274
NIJG01000074.1	exonerate	nucleotide_to_protein_match	1579190	1579246	99.31	-	.	ID=match.111325.139;Target=XP_017754681_1 274 293
NIJG01000308.1	exonerate	nucleotide_to_protein_match	77831	77947	98.85	+	.	ID=match.111325.140;Target=XP_012149138_1 1 40
NIJG01000308.1	exonerate	nucleotide_to_protein_match	78029	78160	98.85	+	.	ID=match.111325.140;Target=XP_012149138_1 40 84
NIJG01000308.1	exonerate	nucleotide_to_protein_match	78242	78408	98.85	+	.	ID=match.111325.140;Target=XP_012149138_1 84 139
NIJG01000308.1	exonerate	nucleotide_to_protein_match	78488	78596	98.85	+	.	ID=match.111325.140;Target=XP_012149138_1 140 176
NIJG01000267.1	exonerate	nucleotide_to_protein_match	110852	110894	86.94	-	.	ID=match.111325.141;Target=XP_024221511_1 1 15
NIJG01000267.1	exonerate	nucleotide_to_protein_match	110424	110539	86.94	-	.	ID=match.111325.141;Target=XP_024221511_1 16 54
NIJG01000267.1	exonerate	nucleotide_to_protein_match	109869	110198	86.94	-	.	ID=match.111325.141;Target=XP_024221511_1 54 164
NIJG01000267.1	exonerate	nucleotide_to_protein_match	109449	109701	86.94	-	.	ID=match.111325.141;Target=XP_024221511_1 164 248
NIJG01000267.1	exonerate	nucleotide_to_protein_match	109227	109372	86.94	-	.	ID=match.111325.141;Target=XP_024221511_1 249 297
NIJG01000267.1	exonerate	nucleotide_to_protein_match	108962	109159	86.94	-	.	ID=match.111325.141;Target=XP_024221511_1 297 363
NIJG01000408.1	exonerate	nucleotide_to_protein_match	95518	95572	92.41	-	.	ID=match.111325.142;Target=XP_031840572_1 1 19
NIJG01000408.1	exonerate	nucleotide_to_protein_match	95008	95150	92.41	-	.	ID=match.111325.142;Target=XP_031840572_1 20 67
NIJG01000408.1	exonerate	nucleotide_to_protein_match	94692	94932	92.41	-	.	ID=match.111325.142;Target=XP_031840572_1 67 141
NIJG01000408.1	exonerate	nucleotide_to_protein_match	94452	94615	92.41	-	.	ID=match.111325.142;Target=XP_031840572_1 141 146
NIJG01000408.1	exonerate	nucleotide_to_protein_match	94246	94382	92.41	-	.	ID=match.111325.142;Target=XP_031840572_1 147 201
NIJG01000408.1	exonerate	nucleotide_to_protein_match	93923	94132	92.41	-	.	ID=match.111325.142;Target=XP_031840572_1 201 246
NIJG01000408.1	exonerate	nucleotide_to_protein_match	93731	93813	92.41	-	.	ID=match.111325.142;Target=XP_031840572_1 247 316
NIJG01000408.1	exonerate	nucleotide_to_protein_match	91293	93626	92.41	-	.	ID=match.111325.142;Target=XP_031840572_1 317 344
NIJG01000408.1	exonerate	nucleotide_to_protein_match	91097	91191	92.41	-	.	ID=match.111325.142;Target=XP_031840572_1 345 845
NIJG01000252.1	exonerate	nucleotide_to_protein_match	85443	85510	86.53	+	.	ID=match.111325.143;Target=XP_003706722_1 1 23
NIJG01000252.1	exonerate	nucleotide_to_protein_match	85571	85657	86.53	+	.	ID=match.111325.143;Target=XP_003706722_1 24 52
NIJG01000252.1	exonerate	nucleotide_to_protein_match	86012	86293	86.53	+	.	ID=match.111325.143;Target=XP_003706722_1 53 146
NIJG01000252.1	exonerate	nucleotide_to_protein_match	86372	86528	86.53	+	.	ID=match.111325.143;Target=XP_003706722_1 147 199
NIJG01000252.1	exonerate	nucleotide_to_protein_match	86621	87015	86.53	+	.	ID=match.111325.143;Target=XP_003706722_1 199 330
NIJG01000252.1	exonerate	nucleotide_to_protein_match	87102	87171	86.53	+	.	ID=match.111325.143;Target=XP_003706722_1 331 354
NIJG01000002.1	exonerate	nucleotide_to_protein_match	103782	104063	91.21	+	.	ID=match.111325.144;Target=XP_012141853_1 1 95
NIJG01000002.1	exonerate	nucleotide_to_protein_match	104882	104993	91.21	+	.	ID=match.111325.144;Target=XP_012141853_1 95 132
NIJG01000002.1	exonerate	nucleotide_to_protein_match	105771	105893	91.21	+	.	ID=match.111325.144;Target=XP_012141853_1 133 173
NIJG01000002.1	exonerate	nucleotide_to_protein_match	105968	106122	91.21	+	.	ID=match.111325.144;Target=XP_012141853_1 174 225
NIJG01000002.1	exonerate	nucleotide_to_protein_match	106207	106296	91.21	+	.	ID=match.111325.144;Target=XP_012141853_1 225 255
NIJG01000002.1	exonerate	nucleotide_to_protein_match	106380	106571	91.21	+	.	ID=match.111325.144;Target=XP_012141853_1 255 319
NIJG01000002.1	exonerate	nucleotide_to_protein_match	106646	106789	91.21	+	.	ID=match.111325.144;Target=XP_012141853_1 319 367
NIJG01000078.1	exonerate	nucleotide_to_protein_match	753569	753606	89.04	-	.	ID=match.111325.145;Target=XP_015433085_1 1 13
NIJG01000078.1	exonerate	nucleotide_to_protein_match	753339	753511	89.04	-	.	ID=match.111325.145;Target=XP_015433085_1 14 71
NIJG01000078.1	exonerate	nucleotide_to_protein_match	753120	753211	89.04	-	.	ID=match.111325.145;Target=XP_015433085_1 72 102
NIJG01000078.1	exonerate	nucleotide_to_protein_match	752564	752768	89.04	-	.	ID=match.111325.145;Target=XP_015433085_1 102 170
NIJG01000078.1	exonerate	nucleotide_to_protein_match	752379	752474	89.04	-	.	ID=match.111325.145;Target=XP_015433085_1 171 202
NIJG01000078.1	exonerate	nucleotide_to_protein_match	752215	752290	89.04	-	.	ID=match.111325.145;Target=XP_015433085_1 203 227
NIJG01000078.1	exonerate	nucleotide_to_protein_match	751831	752069	89.04	-	.	ID=match.111325.145;Target=XP_015433085_1 228 307
NIJG01000078.1	exonerate	nucleotide_to_protein_match	751528	751769	89.04	-	.	ID=match.111325.145;Target=XP_015433085_1 308 388
NIJG01000078.1	exonerate	nucleotide_to_protein_match	751034	751450	89.04	-	.	ID=match.111325.145;Target=XP_015433085_1 388 458
NIJG01000078.1	exonerate	nucleotide_to_protein_match	750658	750831	89.04	-	.	ID=match.111325.145;Target=XP_015433085_1 458 470
NIJG01000078.1	exonerate	nucleotide_to_protein_match	749964	750380	89.04	-	.	ID=match.111325.145;Target=XP_015433085_1 470 522
NIJG01000098.1	exonerate	nucleotide_to_protein_match	15629	15834	95.42	-	.	ID=match.111325.146;Target=KOX79398_1 1 69
NIJG01000098.1	exonerate	nucleotide_to_protein_match	14798	15053	95.42	-	.	ID=match.111325.146;Target=KOX79398_1 70 119
NIJG01000112.1	exonerate	nucleotide_to_protein_match	5917527	5917550	94.94	-	.	ID=match.111325.147;Target=XP_017754081_1 1 9
NIJG01000112.1	exonerate	nucleotide_to_protein_match	5917375	5917429	94.94	-	.	ID=match.111325.147;Target=XP_017754081_1 9 27
NIJG01000112.1	exonerate	nucleotide_to_protein_match	5917126	5917286	94.94	-	.	ID=match.111325.147;Target=XP_017754081_1 28 81
NIJG01000136.1	exonerate	nucleotide_to_protein_match	281538	281719	86.87	+	.	ID=match.111325.148;Target=KAF3420642_1 6 66
NIJG01000136.1	exonerate	nucleotide_to_protein_match	281822	281886	86.87	+	.	ID=match.111325.148;Target=KAF3420642_1 67 88
NIJG01000136.1	exonerate	nucleotide_to_protein_match	282131	282231	86.87	+	.	ID=match.111325.148;Target=KAF3420642_1 89 122
NIJG01000136.1	exonerate	nucleotide_to_protein_match	282324	282511	86.87	+	.	ID=match.111325.148;Target=KAF3420642_1 122 184
NIJG01000136.1	exonerate	nucleotide_to_protein_match	282584	282752	86.87	+	.	ID=match.111325.148;Target=KAF3420642_1 185 241
NIJG01000136.1	exonerate	nucleotide_to_protein_match	282983	283063	86.87	+	.	ID=match.111325.148;Target=KAF3420642_1 241 268
NIJG01000027.1	exonerate	nucleotide_to_protein_match	1210259	1210516	98.97	+	.	ID=match.111325.149;Target=XP_033338680_1 3 89
NIJG01000027.1	exonerate	nucleotide_to_protein_match	1210589	1210679	98.97	+	.	ID=match.111325.149;Target=XP_033338680_1 89 119
NIJG01000027.1	exonerate	nucleotide_to_protein_match	1210759	1210886	98.97	+	.	ID=match.111325.149;Target=XP_033338680_1 120 162
NIJG01000027.1	exonerate	nucleotide_to_protein_match	1210980	1211210	98.97	+	.	ID=match.111325.149;Target=XP_033338680_1 162 239
NIJG01000027.1	exonerate	nucleotide_to_protein_match	1211289	1211533	98.97	+	.	ID=match.111325.149;Target=XP_033338680_1 239 320
NIJG01000027.1	exonerate	nucleotide_to_protein_match	1211611	1211827	98.97	+	.	ID=match.111325.149;Target=XP_033338680_1 321 393
NIJG01000219.1	exonerate	nucleotide_to_protein_match	64458	64826	95.12	-	.	ID=match.111325.150;Target=H2B_DROHY 1 124
NIJG01000193.1	exonerate	nucleotide_to_protein_match	534381	534614	86.10	-	.	ID=match.111325.151;Target=XP_024227015_1 1 79
NIJG01000193.1	exonerate	nucleotide_to_protein_match	534130	534269	86.10	-	.	ID=match.111325.151;Target=XP_024227015_1 79 125
NIJG01000193.1	exonerate	nucleotide_to_protein_match	532865	533126	86.10	-	.	ID=match.111325.151;Target=XP_024227015_1 126 213
NIJG01000193.1	exonerate	nucleotide_to_protein_match	532515	532782	86.10	-	.	ID=match.111325.151;Target=XP_024227015_1 213 222
NIJG01000193.1	exonerate	nucleotide_to_protein_match	531263	532431	86.10	-	.	ID=match.111325.151;Target=XP_024227015_1 223 235
NIJG01000193.1	exonerate	nucleotide_to_protein_match	531020	531192	86.10	-	.	ID=match.111325.151;Target=XP_024227015_1 235 267
NIJG01000193.1	exonerate	nucleotide_to_protein_match	530558	530936	86.10	-	.	ID=match.111325.151;Target=XP_024227015_1 268 303
NIJG01000193.1	exonerate	nucleotide_to_protein_match	529230	530379	86.10	-	.	ID=match.111325.151;Target=XP_024227015_1 304 404
NIJG01000193.1	exonerate	nucleotide_to_protein_match	528512	529190	86.10	-	.	ID=match.111325.151;Target=XP_024227015_1 404 448
NIJG01000193.1	exonerate	nucleotide_to_protein_match	528208	528436	86.10	-	.	ID=match.111325.151;Target=XP_024227015_1 448 687
NIJG01000193.1	exonerate	nucleotide_to_protein_match	527930	528127	86.10	-	.	ID=match.111325.151;Target=XP_024227015_1 687 744
NIJG01000193.1	exonerate	nucleotide_to_protein_match	527442	527516	86.10	-	.	ID=match.111325.151;Target=XP_024227015_1 745 871
NIJG01000193.1	exonerate	nucleotide_to_protein_match	524762	526738	86.10	-	.	ID=match.111325.151;Target=XP_024227015_1 871 1045
NIJG01000193.1	exonerate	nucleotide_to_protein_match	524497	524731	86.10	-	.	ID=match.111325.151;Target=XP_024227015_1 1046 1148
NIJG01000193.1	exonerate	nucleotide_to_protein_match	523970	524406	86.10	-	.	ID=match.111325.151;Target=XP_024227015_1 1148 1219
NIJG01000193.1	exonerate	nucleotide_to_protein_match	523763	523894	86.10	-	.	ID=match.111325.151;Target=XP_024227015_1 1219 1251
NIJG01000193.1	exonerate	nucleotide_to_protein_match	523332	523676	86.10	-	.	ID=match.111325.151;Target=XP_024227015_1 1252 1336
NIJG01000193.1	exonerate	nucleotide_to_protein_match	523062	523221	86.10	-	.	ID=match.111325.151;Target=XP_024227015_1 1336 1425
NIJG01000193.1	exonerate	nucleotide_to_protein_match	522901	522986	86.10	-	.	ID=match.111325.151;Target=XP_024227015_1 1426 1428
NIJG01000193.1	exonerate	nucleotide_to_protein_match	522731	522798	86.10	-	.	ID=match.111325.151;Target=XP_024227015_1 1429 1468
NIJG01000193.1	exonerate	nucleotide_to_protein_match	522486	522658	86.10	-	.	ID=match.111325.151;Target=XP_024227015_1 1468 1477
NIJG01000193.1	exonerate	nucleotide_to_protein_match	521709	522379	86.10	-	.	ID=match.111325.151;Target=XP_024227015_1 1478 1554
NIJG01000031.1	exonerate	nucleotide_to_protein_match	4075478	4075562	97.14	+	.	ID=match.111325.152;Target=XP_003485618_1 1 29
NIJG01000031.1	exonerate	nucleotide_to_protein_match	4076783	4077017	97.14	+	.	ID=match.111325.152;Target=XP_003485618_1 30 107
NIJG01000031.1	exonerate	nucleotide_to_protein_match	4077105	4077267	97.14	+	.	ID=match.111325.152;Target=XP_003485618_1 108 162
NIJG01000031.1	exonerate	nucleotide_to_protein_match	4077356	4077535	97.14	+	.	ID=match.111325.152;Target=XP_003485618_1 162 222
NIJG01000031.1	exonerate	nucleotide_to_protein_match	4077610	4077858	97.14	+	.	ID=match.111325.152;Target=XP_003485618_1 222 305
NIJG01000031.1	exonerate	nucleotide_to_protein_match	4077946	4078092	97.14	+	.	ID=match.111325.152;Target=XP_003485618_1 305 354
NIJG01000031.1	exonerate	nucleotide_to_protein_match	4078169	4078270	97.14	+	.	ID=match.111325.152;Target=XP_003485618_1 354 388
NIJG01000136.1	exonerate	nucleotide_to_protein_match	2269410	2269493	93.81	+	.	ID=match.111325.153;Target=XP_017790823_1 1 29
NIJG01000136.1	exonerate	nucleotide_to_protein_match	2269994	2270659	93.81	+	.	ID=match.111325.153;Target=XP_017790823_1 29 251
NIJG01000136.1	exonerate	nucleotide_to_protein_match	2270743	2270913	93.81	+	.	ID=match.111325.153;Target=XP_017790823_1 251 308
NIJG01000002.1	exonerate	nucleotide_to_protein_match	2023113	2023185	96.35	+	.	ID=match.111325.154;Target=KAF3428814_1 1 25
NIJG01000002.1	exonerate	nucleotide_to_protein_match	2023631	2023750	96.35	+	.	ID=match.111325.154;Target=KAF3428814_1 26 65
NIJG01000002.1	exonerate	nucleotide_to_protein_match	2023819	2023905	96.35	+	.	ID=match.111325.154;Target=KAF3428814_1 66 94
NIJG01000002.1	exonerate	nucleotide_to_protein_match	2024009	2024148	96.35	+	.	ID=match.111325.154;Target=KAF3428814_1 95 141
NIJG01000290.1	exonerate	nucleotide_to_protein_match	1182860	1182991	83.33	-	.	ID=match.111325.155;Target=KOX75933_1 9 53
NIJG01000290.1	exonerate	nucleotide_to_protein_match	1182346	1182785	83.33	-	.	ID=match.111325.155;Target=KOX75933_1 53 199
NIJG01000290.1	exonerate	nucleotide_to_protein_match	1182160	1182304	83.33	-	.	ID=match.111325.155;Target=KOX75933_1 200 248
NIJG01000290.1	exonerate	nucleotide_to_protein_match	1181898	1182101	83.33	-	.	ID=match.111325.155;Target=KOX75933_1 248 316
NIJG01000011.1	exonerate	nucleotide_to_protein_match	1021650	1021758	95.54	+	.	ID=match.111325.156;Target=XP_012165516_1 1 37
NIJG01000011.1	exonerate	nucleotide_to_protein_match	1021824	1021893	95.54	+	.	ID=match.111325.156;Target=XP_012165516_1 38 60
NIJG01000011.1	exonerate	nucleotide_to_protein_match	1021967	1022141	95.54	+	.	ID=match.111325.156;Target=XP_012165516_1 61 119
NIJG01000011.1	exonerate	nucleotide_to_protein_match	1022217	1022429	95.54	+	.	ID=match.111325.156;Target=XP_012165516_1 119 190
NIJG01000011.1	exonerate	nucleotide_to_protein_match	1022499	1022744	95.54	+	.	ID=match.111325.156;Target=XP_012165516_1 190 272
NIJG01000033.1	exonerate	nucleotide_to_protein_match	1439521	1439744	90.51	-	.	ID=match.111325.157;Target=XP_012148614_1 39 113
NIJG01000033.1	exonerate	nucleotide_to_protein_match	1439116	1439415	90.51	-	.	ID=match.111325.157;Target=XP_012148614_1 114 213
NIJG01000033.1	exonerate	nucleotide_to_protein_match	1438358	1438920	90.51	-	.	ID=match.111325.157;Target=XP_012148614_1 214 401
NIJG01000033.1	exonerate	nucleotide_to_protein_match	1438085	1438264	90.51	-	.	ID=match.111325.157;Target=XP_012148614_1 402 461
NIJG01000033.1	exonerate	nucleotide_to_protein_match	1437553	1437878	90.51	-	.	ID=match.111325.157;Target=XP_012148614_1 462 570
NIJG01000033.1	exonerate	nucleotide_to_protein_match	1437034	1437444	90.51	-	.	ID=match.111325.157;Target=XP_012148614_1 570 707
NIJG01000018.1	exonerate	nucleotide_to_protein_match	769553	769684	86.89	-	.	ID=match.111325.158;Target=XP_031845962_1 3 47
NIJG01000018.1	exonerate	nucleotide_to_protein_match	768901	769378	86.89	-	.	ID=match.111325.158;Target=XP_031845962_1 47 206
NIJG01000018.1	exonerate	nucleotide_to_protein_match	768479	768816	86.89	-	.	ID=match.111325.158;Target=XP_031845962_1 207 319
NIJG01000018.1	exonerate	nucleotide_to_protein_match	767986	768401	86.89	-	.	ID=match.111325.158;Target=XP_031845962_1 319 354
NIJG01000018.1	exonerate	nucleotide_to_protein_match	767664	767913	86.89	-	.	ID=match.111325.158;Target=XP_031845962_1 354 455
NIJG01000123.1	exonerate	nucleotide_to_protein_match	642288	642398	84.44	-	.	ID=match.111325.159;Target=KAF3422628_1 6 43
NIJG01000123.1	exonerate	nucleotide_to_protein_match	641944	642217	84.44	-	.	ID=match.111325.159;Target=KAF3422628_1 43 134
NIJG01000123.1	exonerate	nucleotide_to_protein_match	641569	641862	84.44	-	.	ID=match.111325.159;Target=KAF3422628_1 135 232
NIJG01000123.1	exonerate	nucleotide_to_protein_match	641083	641489	84.44	-	.	ID=match.111325.159;Target=KAF3422628_1 233 368
NIJG01000123.1	exonerate	nucleotide_to_protein_match	640731	641002	84.44	-	.	ID=match.111325.159;Target=KAF3422628_1 368 458
NIJG01000123.1	exonerate	nucleotide_to_protein_match	640550	640646	84.44	-	.	ID=match.111325.159;Target=KAF3422628_1 459 491
NIJG01000047.1	exonerate	nucleotide_to_protein_match	5240600	5240710	95.94	+	.	ID=match.111325.160;Target=XP_024225242_1 1 38
NIJG01000047.1	exonerate	nucleotide_to_protein_match	5241034	5241108	95.94	+	.	ID=match.111325.160;Target=XP_024225242_1 38 63
NIJG01000047.1	exonerate	nucleotide_to_protein_match	5241222	5241317	95.94	+	.	ID=match.111325.160;Target=XP_024225242_1 63 95
NIJG01000047.1	exonerate	nucleotide_to_protein_match	5242102	5242302	95.94	+	.	ID=match.111325.160;Target=XP_024225242_1 95 112
NIJG01000047.1	exonerate	nucleotide_to_protein_match	5243264	5243551	95.94	+	.	ID=match.111325.160;Target=XP_024225242_1 112 161
NIJG01000047.1	exonerate	nucleotide_to_protein_match	5243621	5243764	95.94	+	.	ID=match.111325.160;Target=XP_024225242_1 161 257
NIJG01000047.1	exonerate	nucleotide_to_protein_match	5244409	5244568	95.94	+	.	ID=match.111325.160;Target=XP_024225242_1 257 305
NIJG01000047.1	exonerate	nucleotide_to_protein_match	5244654	5245015	95.94	+	.	ID=match.111325.160;Target=XP_024225242_1 305 358
NIJG01000047.1	exonerate	nucleotide_to_protein_match	5245083	5245325	95.94	+	.	ID=match.111325.160;Target=XP_024225242_1 359 479
NIJG01000047.1	exonerate	nucleotide_to_protein_match	5245398	5245580	95.94	+	.	ID=match.111325.160;Target=XP_024225242_1 479 560
NIJG01000047.1	exonerate	nucleotide_to_protein_match	5245675	5245767	95.94	+	.	ID=match.111325.160;Target=XP_024225242_1 560 621
NIJG01000047.1	exonerate	nucleotide_to_protein_match	5245858	5246018	95.94	+	.	ID=match.111325.160;Target=XP_024225242_1 621 652
NIJG01000047.1	exonerate	nucleotide_to_protein_match	5246413	5246460	95.94	+	.	ID=match.111325.160;Target=XP_024225242_1 652 705
NIJG01000047.1	exonerate	nucleotide_to_protein_match	5248000	5248252	95.94	+	.	ID=match.111325.160;Target=XP_024225242_1 706 721
NIJG01000047.1	exonerate	nucleotide_to_protein_match	5248351	5248496	95.94	+	.	ID=match.111325.160;Target=XP_024225242_1 722 806
NIJG01000047.1	exonerate	nucleotide_to_protein_match	5248576	5248806	95.94	+	.	ID=match.111325.160;Target=XP_024225242_1 806 854
NIJG01000047.1	exonerate	nucleotide_to_protein_match	5248934	5249197	95.94	+	.	ID=match.111325.160;Target=XP_024225242_1 855 931
NIJG01000047.1	exonerate	nucleotide_to_protein_match	5249276	5249432	95.94	+	.	ID=match.111325.160;Target=XP_024225242_1 932 1019
NIJG01000047.1	exonerate	nucleotide_to_protein_match	5249511	5249627	95.94	+	.	ID=match.111325.160;Target=XP_024225242_1 1020 1072
NIJG01000047.1	exonerate	nucleotide_to_protein_match	5249714	5249800	95.94	+	.	ID=match.111325.160;Target=XP_024225242_1 1072 1111
NIJG01000059.1	exonerate	nucleotide_to_protein_match	3465897	3465995	95.86	-	.	ID=match.111325.161;Target=XP_001121268_2 1 34
NIJG01000059.1	exonerate	nucleotide_to_protein_match	3465489	3465698	95.86	-	.	ID=match.111325.161;Target=XP_001121268_2 34 104
NIJG01000059.1	exonerate	nucleotide_to_protein_match	3465262	3465387	95.86	-	.	ID=match.111325.161;Target=XP_001121268_2 104 146
NIJG01000132.1	exonerate	nucleotide_to_protein_match	263729	263963	98.79	-	.	ID=match.111325.162;Target=XP_017757017_1 1 79
NIJG01000132.1	exonerate	nucleotide_to_protein_match	262808	263603	98.79	-	.	ID=match.111325.162;Target=XP_017757017_1 80 344
NIJG01000132.1	exonerate	nucleotide_to_protein_match	262636	262719	98.79	-	.	ID=match.111325.162;Target=XP_017757017_1 345 372
NIJG01000132.1	exonerate	nucleotide_to_protein_match	262365	262564	98.79	-	.	ID=match.111325.162;Target=XP_017757017_1 373 439
NIJG01000132.1	exonerate	nucleotide_to_protein_match	261857	262293	98.79	-	.	ID=match.111325.162;Target=XP_017757017_1 440 585
NIJG01000136.1	exonerate	nucleotide_to_protein_match	2814509	2814581	88.83	-	.	ID=match.111325.163;Target=KOX70420_1 1 25
NIJG01000136.1	exonerate	nucleotide_to_protein_match	2814025	2814189	88.83	-	.	ID=match.111325.163;Target=KOX70420_1 26 80
NIJG01000136.1	exonerate	nucleotide_to_protein_match	2813859	2813948	88.83	-	.	ID=match.111325.163;Target=KOX70420_1 81 110
NIJG01000136.1	exonerate	nucleotide_to_protein_match	2813662	2813793	88.83	-	.	ID=match.111325.163;Target=KOX70420_1 111 154
NIJG01000136.1	exonerate	nucleotide_to_protein_match	2813415	2813557	88.83	-	.	ID=match.111325.163;Target=KOX70420_1 155 202
NIJG01000050.1	exonerate	nucleotide_to_protein_match	2451875	2452029	86.79	-	.	ID=match.111325.164;Target=XP_031840349_1 7 58
NIJG01000050.1	exonerate	nucleotide_to_protein_match	2451374	2451698	86.79	-	.	ID=match.111325.164;Target=XP_031840349_1 59 167
NIJG01000568.1	exonerate	nucleotide_to_protein_match	69196	69503	97.53	-	.	ID=match.111325.165;Target=XP_031838594_1 1 103
NIJG01000568.1	exonerate	nucleotide_to_protein_match	68879	69059	97.53	-	.	ID=match.111325.165;Target=XP_031838594_1 104 164
NIJG01000024.1	exonerate	nucleotide_to_protein_match	3836666	3836693	96.33	-	.	ID=match.111325.166;Target=ETIF1_ANOGA 1 10
NIJG01000024.1	exonerate	nucleotide_to_protein_match	3836290	3836447	96.33	-	.	ID=match.111325.166;Target=ETIF1_ANOGA 11 63
NIJG01000024.1	exonerate	nucleotide_to_protein_match	3835449	3835592	96.33	-	.	ID=match.111325.166;Target=ETIF1_ANOGA 63 111
NIJG01000136.1	exonerate	nucleotide_to_protein_match	163012	163374	97.21	-	.	ID=match.111325.167;Target=XP_033328207_1 1 15
NIJG01000136.1	exonerate	nucleotide_to_protein_match	162602	162883	97.21	-	.	ID=match.111325.167;Target=XP_033328207_1 16 123
NIJG01000273.1	exonerate	nucleotide_to_protein_match	4737025	4737297	97.66	+	.	ID=match.111325.168;Target=XP_017789887_1 1 92
NIJG01000273.1	exonerate	nucleotide_to_protein_match	4737994	4738167	97.66	+	.	ID=match.111325.168;Target=XP_017789887_1 92 150
NIJG01000273.1	exonerate	nucleotide_to_protein_match	4738375	4738527	97.66	+	.	ID=match.111325.168;Target=XP_017789887_1 150 201
NIJG01000273.1	exonerate	nucleotide_to_protein_match	4738611	4738942	97.66	+	.	ID=match.111325.168;Target=XP_017789887_1 201 311
NIJG01000273.1	exonerate	nucleotide_to_protein_match	4739047	4739284	97.66	+	.	ID=match.111325.168;Target=XP_017789887_1 312 391
NIJG01000273.1	exonerate	nucleotide_to_protein_match	4739351	4739605	97.66	+	.	ID=match.111325.168;Target=XP_017789887_1 391 476
NIJG01000273.1	exonerate	nucleotide_to_protein_match	4739685	4740086	97.66	+	.	ID=match.111325.168;Target=XP_017789887_1 476 610
NIJG01000273.1	exonerate	nucleotide_to_protein_match	4740196	4740647	97.66	+	.	ID=match.111325.168;Target=XP_017789887_1 610 760
NIJG01000273.1	exonerate	nucleotide_to_protein_match	4740728	4741202	97.66	+	.	ID=match.111325.168;Target=XP_017789887_1 761 919
NIJG01000273.1	exonerate	nucleotide_to_protein_match	4741276	4741522	97.66	+	.	ID=match.111325.168;Target=XP_017789887_1 919 1001
NIJG01000273.1	exonerate	nucleotide_to_protein_match	4741608	4741979	97.66	+	.	ID=match.111325.168;Target=XP_017789887_1 1002 1125
NIJG01000273.1	exonerate	nucleotide_to_protein_match	4742068	4742237	97.66	+	.	ID=match.111325.168;Target=XP_017789887_1 1126 1182
NIJG01000273.1	exonerate	nucleotide_to_protein_match	4742336	4742530	97.66	+	.	ID=match.111325.168;Target=XP_017789887_1 1182 1247
NIJG01000273.1	exonerate	nucleotide_to_protein_match	4742863	4743105	97.66	+	.	ID=match.111325.168;Target=XP_017789887_1 1247 1328
NIJG01000194.1	exonerate	nucleotide_to_protein_match	37437	37604	83.93	+	.	ID=match.111325.169;Target=KOX73036_1 1 57
NIJG01000784.1	exonerate	nucleotide_to_protein_match	52032	52147	91.59	+	.	ID=match.111325.170;Target=XP_017797463_1 1 39
NIJG01000784.1	exonerate	nucleotide_to_protein_match	52231	52262	91.59	+	.	ID=match.111325.170;Target=XP_017797463_1 40 50
NIJG01000784.1	exonerate	nucleotide_to_protein_match	52465	52888	91.59	+	.	ID=match.111325.170;Target=XP_017797463_1 51 191
NIJG01000784.1	exonerate	nucleotide_to_protein_match	52961	53101	91.59	+	.	ID=match.111325.170;Target=XP_017797463_1 192 238
NIJG01000784.1	exonerate	nucleotide_to_protein_match	53189	53501	91.59	+	.	ID=match.111325.170;Target=XP_017797463_1 239 300
NIJG01000193.1	exonerate	nucleotide_to_protein_match	5343004	5343070	89.00	-	.	ID=match.111325.171;Target=KOX69884_1 1 23
NIJG01000193.1	exonerate	nucleotide_to_protein_match	5342853	5342930	89.00	-	.	ID=match.111325.171;Target=KOX69884_1 24 49
NIJG01000193.1	exonerate	nucleotide_to_protein_match	5342689	5342771	89.00	-	.	ID=match.111325.171;Target=KOX69884_1 50 77
NIJG01000193.1	exonerate	nucleotide_to_protein_match	5342436	5342609	89.00	-	.	ID=match.111325.171;Target=KOX69884_1 77 135
NIJG01000193.1	exonerate	nucleotide_to_protein_match	5342158	5342361	89.00	-	.	ID=match.111325.171;Target=KOX69884_1 135 203
NIJG01005506.1	exonerate	nucleotide_to_protein_match	4010	4097	87.58	-	.	ID=match.111325.172;Target=XP_003701724_1 1 30
NIJG01005506.1	exonerate	nucleotide_to_protein_match	3583	3821	87.58	-	.	ID=match.111325.172;Target=XP_003701724_1 31 110
NIJG01005506.1	exonerate	nucleotide_to_protein_match	3165	3450	87.58	-	.	ID=match.111325.172;Target=XP_003701724_1 110 205
NIJG01005506.1	exonerate	nucleotide_to_protein_match	2596	2816	87.58	-	.	ID=match.111325.172;Target=XP_003701724_1 206 279
NIJG01005506.1	exonerate	nucleotide_to_protein_match	2438	2527	87.58	-	.	ID=match.111325.172;Target=XP_003701724_1 279 309
NIJG01000012.1	exonerate	nucleotide_to_protein_match	1400029	1400094	95.01	-	.	ID=match.111325.173;Target=XP_012141096_1 1 6
NIJG01000012.1	exonerate	nucleotide_to_protein_match	1399486	1399880	95.01	-	.	ID=match.111325.173;Target=XP_012141096_1 7 24
NIJG01000012.1	exonerate	nucleotide_to_protein_match	1399082	1399415	95.01	-	.	ID=match.111325.173;Target=XP_012141096_1 24 155
NIJG01000012.1	exonerate	nucleotide_to_protein_match	1398782	1399000	95.01	-	.	ID=match.111325.173;Target=XP_012141096_1 156 267
NIJG01000012.1	exonerate	nucleotide_to_protein_match	1398493	1398720	95.01	-	.	ID=match.111325.173;Target=XP_012141096_1 267 340
NIJG01000012.1	exonerate	nucleotide_to_protein_match	1398262	1398408	95.01	-	.	ID=match.111325.173;Target=XP_012141096_1 340 378
NIJG01000146.1	exonerate	nucleotide_to_protein_match	122950	123129	92.74	-	.	ID=match.111325.174;Target=XP_033333286_1 1 61
NIJG01000146.1	exonerate	nucleotide_to_protein_match	122802	122846	92.74	-	.	ID=match.111325.174;Target=XP_033333286_1 61 76
NIJG01000146.1	exonerate	nucleotide_to_protein_match	122621	122730	92.74	-	.	ID=match.111325.174;Target=XP_033333286_1 76 112
NIJG01000146.1	exonerate	nucleotide_to_protein_match	122363	122543	92.74	-	.	ID=match.111325.174;Target=XP_033333286_1 113 173
NIJG01000146.1	exonerate	nucleotide_to_protein_match	121602	122295	92.74	-	.	ID=match.111325.174;Target=XP_033333286_1 173 404
NIJG01000146.1	exonerate	nucleotide_to_protein_match	121324	121529	92.74	-	.	ID=match.111325.174;Target=XP_033333286_1 405 412
NIJG01000146.1	exonerate	nucleotide_to_protein_match	121051	121251	92.74	-	.	ID=match.111325.174;Target=XP_033333286_1 413 474
NIJG01014806.1	exonerate	nucleotide_to_protein_match	1712	1823	84.84	+	.	ID=match.111325.175;Target=XP_016771853_1 1 38
NIJG01014806.1	exonerate	nucleotide_to_protein_match	2177	2277	84.84	+	.	ID=match.111325.175;Target=XP_016771853_1 39 72
NIJG01014806.1	exonerate	nucleotide_to_protein_match	2350	2528	84.84	+	.	ID=match.111325.175;Target=XP_016771853_1 72 104
NIJG01014806.1	exonerate	nucleotide_to_protein_match	2605	2832	84.84	+	.	ID=match.111325.175;Target=XP_016771853_1 104 129
NIJG01014806.1	exonerate	nucleotide_to_protein_match	2903	3029	84.84	+	.	ID=match.111325.175;Target=XP_016771853_1 130 205
NIJG01000021.1	exonerate	nucleotide_to_protein_match	1057323	1057351	90.39	-	.	ID=match.111325.176;Target=XP_012136756_1 1 10
NIJG01000021.1	exonerate	nucleotide_to_protein_match	1056898	1057058	90.39	-	.	ID=match.111325.176;Target=XP_012136756_1 11 64
NIJG01000021.1	exonerate	nucleotide_to_protein_match	1056473	1056678	90.39	-	.	ID=match.111325.176;Target=XP_012136756_1 65 133
NIJG01000021.1	exonerate	nucleotide_to_protein_match	1054729	1055088	90.39	-	.	ID=match.111325.176;Target=XP_012136756_1 133 253
NIJG01000021.1	exonerate	nucleotide_to_protein_match	1054409	1054657	90.39	-	.	ID=match.111325.176;Target=XP_012136756_1 253 336
NIJG01000195.1	exonerate	nucleotide_to_protein_match	79490	79790	93.04	+	.	ID=match.111325.177;Target=KOX67386_1 1 101
NIJG01000195.1	exonerate	nucleotide_to_protein_match	79821	79996	93.04	+	.	ID=match.111325.177;Target=KOX67386_1 103 161
NIJG01000069.1	exonerate	nucleotide_to_protein_match	177940	178144	92.16	-	.	ID=match.111325.178;Target=XP_015436719_1 9 34
NIJG01000069.1	exonerate	nucleotide_to_protein_match	177761	177828	92.16	-	.	ID=match.111325.178;Target=XP_015436719_1 34 40
NIJG01000069.1	exonerate	nucleotide_to_protein_match	177597	177674	92.16	-	.	ID=match.111325.178;Target=XP_015436719_1 40 75
NIJG01000069.1	exonerate	nucleotide_to_protein_match	175448	175914	92.16	-	.	ID=match.111325.178;Target=XP_015436719_1 76 98
NIJG01000069.1	exonerate	nucleotide_to_protein_match	174646	174805	92.16	-	.	ID=match.111325.178;Target=XP_015436719_1 98 124
NIJG01000069.1	exonerate	nucleotide_to_protein_match	174380	174544	92.16	-	.	ID=match.111325.178;Target=XP_015436719_1 124 279
NIJG01000069.1	exonerate	nucleotide_to_protein_match	173806	174300	92.16	-	.	ID=match.111325.178;Target=XP_015436719_1 280 333
NIJG01000069.1	exonerate	nucleotide_to_protein_match	173600	173738	92.16	-	.	ID=match.111325.178;Target=XP_015436719_1 333 378
NIJG01000069.1	exonerate	nucleotide_to_protein_match	173292	173517	92.16	-	.	ID=match.111325.178;Target=XP_015436719_1 378 387
NIJG01000069.1	exonerate	nucleotide_to_protein_match	172658	173210	92.16	-	.	ID=match.111325.178;Target=XP_015436719_1 387 552
NIJG01000123.1	exonerate	nucleotide_to_protein_match	1886292	1886532	97.98	+	.	ID=match.111325.179;Target=KAF3425188_1 1 71
NIJG01000123.1	exonerate	nucleotide_to_protein_match	1887570	1887757	97.98	+	.	ID=match.111325.179;Target=KAF3425188_1 71 80
NIJG01000123.1	exonerate	nucleotide_to_protein_match	1888014	1888134	97.98	+	.	ID=match.111325.179;Target=KAF3425188_1 81 143
NIJG01000123.1	exonerate	nucleotide_to_protein_match	1888223	1888685	97.98	+	.	ID=match.111325.179;Target=KAF3425188_1 143 183
NIJG01000123.1	exonerate	nucleotide_to_protein_match	1888752	1889058	97.98	+	.	ID=match.111325.179;Target=KAF3425188_1 184 337
NIJG01000123.1	exonerate	nucleotide_to_protein_match	1889136	1889568	97.98	+	.	ID=match.111325.179;Target=KAF3425188_1 338 440
NIJG01000123.1	exonerate	nucleotide_to_protein_match	1889682	1889722	97.98	+	.	ID=match.111325.179;Target=KAF3425188_1 440 584
NIJG01000282.1	exonerate	nucleotide_to_protein_match	74141	74192	86.27	-	.	ID=match.111325.180;Target=XP_006561717_1 1 18
NIJG01000282.1	exonerate	nucleotide_to_protein_match	73895	73919	86.27	-	.	ID=match.111325.180;Target=XP_006561717_1 19 26
NIJG01000282.1	exonerate	nucleotide_to_protein_match	73493	73697	86.27	-	.	ID=match.111325.180;Target=XP_006561717_1 27 95
NIJG01000282.1	exonerate	nucleotide_to_protein_match	73073	73255	86.27	-	.	ID=match.111325.180;Target=XP_006561717_1 95 156
NIJG01000047.1	exonerate	nucleotide_to_protein_match	1017437	1017534	85.06	-	.	ID=match.111325.181;Target=XP_026300923_1 1 28
NIJG01000047.1	exonerate	nucleotide_to_protein_match	1016284	1016488	85.06	-	.	ID=match.111325.181;Target=XP_026300923_1 29 34
NIJG01000047.1	exonerate	nucleotide_to_protein_match	1016113	1016202	85.06	-	.	ID=match.111325.181;Target=XP_026300923_1 35 86
NIJG01000047.1	exonerate	nucleotide_to_protein_match	1015940	1016019	85.06	-	.	ID=match.111325.181;Target=XP_026300923_1 86 102
NIJG01000047.1	exonerate	nucleotide_to_protein_match	1015766	1015836	85.06	-	.	ID=match.111325.181;Target=XP_026300923_1 102 132
NIJG01000047.1	exonerate	nucleotide_to_protein_match	1015552	1015671	85.06	-	.	ID=match.111325.181;Target=XP_026300923_1 132 158
NIJG01000047.1	exonerate	nucleotide_to_protein_match	1015214	1015445	85.06	-	.	ID=match.111325.181;Target=XP_026300923_1 159 182
NIJG01000047.1	exonerate	nucleotide_to_protein_match	1014722	1015054	85.06	-	.	ID=match.111325.181;Target=XP_026300923_1 183 222
NIJG01000047.1	exonerate	nucleotide_to_protein_match	1014575	1014659	85.06	-	.	ID=match.111325.181;Target=XP_026300923_1 223 299
NIJG01000047.1	exonerate	nucleotide_to_protein_match	1013192	1014492	85.06	-	.	ID=match.111325.181;Target=XP_026300923_1 300 410
NIJG01000047.1	exonerate	nucleotide_to_protein_match	1012662	1013118	85.06	-	.	ID=match.111325.181;Target=XP_026300923_1 411 439
NIJG01000047.1	exonerate	nucleotide_to_protein_match	1012310	1012519	85.06	-	.	ID=match.111325.181;Target=XP_026300923_1 439 705
NIJG01000112.1	exonerate	nucleotide_to_protein_match	6397404	6397581	91.70	+	.	ID=match.111325.182;Target=XP_026301900_1 1 60
NIJG01000112.1	exonerate	nucleotide_to_protein_match	6397658	6397737	91.70	+	.	ID=match.111325.182;Target=XP_026301900_1 61 87
NIJG01000112.1	exonerate	nucleotide_to_protein_match	6397824	6397926	91.70	+	.	ID=match.111325.182;Target=XP_026301900_1 87 121
NIJG01000112.1	exonerate	nucleotide_to_protein_match	6398318	6398399	91.70	+	.	ID=match.111325.182;Target=XP_026301900_1 122 148
NIJG01000112.1	exonerate	nucleotide_to_protein_match	6398704	6398806	91.70	+	.	ID=match.111325.182;Target=XP_026301900_1 149 183
NIJG01000112.1	exonerate	nucleotide_to_protein_match	6398887	6399110	91.70	+	.	ID=match.111325.182;Target=XP_026301900_1 183 257
NIJG01000112.1	exonerate	nucleotide_to_protein_match	6399235	6399310	91.70	+	.	ID=match.111325.182;Target=XP_026301900_1 258 283
NIJG01000112.1	exonerate	nucleotide_to_protein_match	6399384	6399614	91.70	+	.	ID=match.111325.182;Target=XP_026301900_1 283 360
NIJG01000112.1	exonerate	nucleotide_to_protein_match	6399682	6399913	91.70	+	.	ID=match.111325.182;Target=XP_026301900_1 360 437
NIJG01000112.1	exonerate	nucleotide_to_protein_match	6400005	6400339	91.70	+	.	ID=match.111325.182;Target=XP_026301900_1 438 549
NIJG01000112.1	exonerate	nucleotide_to_protein_match	6400410	6400582	91.70	+	.	ID=match.111325.182;Target=XP_026301900_1 549 606
NIJG01000112.1	exonerate	nucleotide_to_protein_match	6400641	6400711	91.70	+	.	ID=match.111325.182;Target=XP_026301900_1 607 630
NIJG01000112.1	exonerate	nucleotide_to_protein_match	6400793	6401020	91.70	+	.	ID=match.111325.182;Target=XP_026301900_1 631 706
NIJG01000112.1	exonerate	nucleotide_to_protein_match	6401091	6401318	91.70	+	.	ID=match.111325.182;Target=XP_026301900_1 707 782
NIJG01000112.1	exonerate	nucleotide_to_protein_match	6401378	6401933	91.70	+	.	ID=match.111325.182;Target=XP_026301900_1 783 796
NIJG01000112.1	exonerate	nucleotide_to_protein_match	6402104	6402285	91.70	+	.	ID=match.111325.182;Target=XP_026301900_1 797 876
NIJG01000112.1	exonerate	nucleotide_to_protein_match	6402365	6402585	91.70	+	.	ID=match.111325.182;Target=XP_026301900_1 876 885
NIJG01000112.1	exonerate	nucleotide_to_protein_match	6402661	6402993	91.70	+	.	ID=match.111325.182;Target=XP_026301900_1 885 966
NIJG01000112.1	exonerate	nucleotide_to_protein_match	6403436	6403501	91.70	+	.	ID=match.111325.182;Target=XP_026301900_1 967 971
NIJG01000112.1	exonerate	nucleotide_to_protein_match	6403784	6404273	91.70	+	.	ID=match.111325.182;Target=XP_026301900_1 971 998
NIJG01000112.1	exonerate	nucleotide_to_protein_match	6404339	6405435	91.70	+	.	ID=match.111325.182;Target=XP_026301900_1 999 1027
NIJG01000018.1	exonerate	nucleotide_to_protein_match	917817	918536	84.46	-	.	ID=match.111325.183;Target=XP_003485129_1 1 241
NIJG01000018.1	exonerate	nucleotide_to_protein_match	916950	917600	84.46	-	.	ID=match.111325.183;Target=XP_003485129_1 241 458
NIJG01000161.1	exonerate	nucleotide_to_protein_match	1296439	1296609	91.58	-	.	ID=match.111325.184;Target=XP_031840695_1 1 37
NIJG01000161.1	exonerate	nucleotide_to_protein_match	1296159	1296336	91.58	-	.	ID=match.111325.184;Target=XP_031840695_1 37 57
NIJG01000161.1	exonerate	nucleotide_to_protein_match	1295889	1296087	91.58	-	.	ID=match.111325.184;Target=XP_031840695_1 57 76
NIJG01000161.1	exonerate	nucleotide_to_protein_match	1295632	1295815	91.58	-	.	ID=match.111325.184;Target=XP_031840695_1 76 115
NIJG01000161.1	exonerate	nucleotide_to_protein_match	1295196	1295561	91.58	-	.	ID=match.111325.184;Target=XP_031840695_1 116 181
NIJG01000161.1	exonerate	nucleotide_to_protein_match	1294837	1295112	91.58	-	.	ID=match.111325.184;Target=XP_031840695_1 182 243
NIJG01000161.1	exonerate	nucleotide_to_protein_match	1294589	1294757	91.58	-	.	ID=match.111325.184;Target=XP_031840695_1 243 365
NIJG01000161.1	exonerate	nucleotide_to_protein_match	1294270	1294511	91.58	-	.	ID=match.111325.184;Target=XP_031840695_1 365 457
NIJG01000161.1	exonerate	nucleotide_to_protein_match	1294020	1294208	91.58	-	.	ID=match.111325.184;Target=XP_031840695_1 457 513
NIJG01000161.1	exonerate	nucleotide_to_protein_match	1293783	1293908	91.58	-	.	ID=match.111325.184;Target=XP_031840695_1 514 594
NIJG01000161.1	exonerate	nucleotide_to_protein_match	1293530	1293715	91.58	-	.	ID=match.111325.184;Target=XP_031840695_1 594 657
NIJG01000161.1	exonerate	nucleotide_to_protein_match	1293281	1293455	91.58	-	.	ID=match.111325.184;Target=XP_031840695_1 657 699
NIJG01000161.1	exonerate	nucleotide_to_protein_match	1290560	1290750	91.58	-	.	ID=match.111325.184;Target=XP_031840695_1 699 761
NIJG01000161.1	exonerate	nucleotide_to_protein_match	1290417	1290476	91.58	-	.	ID=match.111325.184;Target=XP_031840695_1 761 819
NIJG01000161.1	exonerate	nucleotide_to_protein_match	1290153	1290344	91.58	-	.	ID=match.111325.184;Target=XP_031840695_1 820 883
NIJG01000161.1	exonerate	nucleotide_to_protein_match	1289879	1290091	91.58	-	.	ID=match.111325.184;Target=XP_031840695_1 883 903
NIJG01000050.1	exonerate	nucleotide_to_protein_match	2540521	2540730	96.13	+	.	ID=match.111325.185;Target=XP_031840384_1 1 57
NIJG01000050.1	exonerate	nucleotide_to_protein_match	2540808	2541037	96.13	+	.	ID=match.111325.185;Target=XP_031840384_1 57 70
NIJG01000050.1	exonerate	nucleotide_to_protein_match	2541136	2541238	96.13	+	.	ID=match.111325.185;Target=XP_031840384_1 70 146
NIJG01000050.1	exonerate	nucleotide_to_protein_match	2541322	2541840	96.13	+	.	ID=match.111325.185;Target=XP_031840384_1 147 181
NIJG01000050.1	exonerate	nucleotide_to_protein_match	2541951	2542358	96.13	+	.	ID=match.111325.185;Target=XP_031840384_1 181 354
NIJG01000050.1	exonerate	nucleotide_to_protein_match	2542707	2543022	96.13	+	.	ID=match.111325.185;Target=XP_031840384_1 354 490
NIJG01000050.1	exonerate	nucleotide_to_protein_match	2543119	2543279	96.13	+	.	ID=match.111325.185;Target=XP_031840384_1 490 595
NIJG01000006.1	exonerate	nucleotide_to_protein_match	2092170	2092376	89.84	-	.	ID=match.111325.186;Target=XP_003707310_2 1 70
NIJG01000006.1	exonerate	nucleotide_to_protein_match	2090332	2091954	89.84	-	.	ID=match.111325.186;Target=XP_003707310_2 70 611
NIJG01000123.1	exonerate	nucleotide_to_protein_match	6870111	6870263	88.24	+	.	ID=match.111325.187;Target=KOX77815_1 1 52
NIJG01000258.1	exonerate	nucleotide_to_protein_match	28402	28515	98.57	-	.	ID=match.111325.188;Target=XP_015433509_1 1 39
NIJG01000258.1	exonerate	nucleotide_to_protein_match	28149	28315	98.57	-	.	ID=match.111325.188;Target=XP_015433509_1 39 94
NIJG01000258.1	exonerate	nucleotide_to_protein_match	27437	27767	98.57	-	.	ID=match.111325.188;Target=XP_015433509_1 95 205
NIJG01000258.1	exonerate	nucleotide_to_protein_match	27168	27365	98.57	-	.	ID=match.111325.188;Target=XP_015433509_1 205 271
NIJG01000258.1	exonerate	nucleotide_to_protein_match	26577	26835	98.57	-	.	ID=match.111325.188;Target=XP_015433509_1 271 357
NIJG01000258.1	exonerate	nucleotide_to_protein_match	26076	26479	98.57	-	.	ID=match.111325.188;Target=XP_015433509_1 358 492
NIJG01000018.1	exonerate	nucleotide_to_protein_match	1697902	1698228	90.54	+	.	ID=match.111325.189;Target=XP_003494883_1 1 110
NIJG01000018.1	exonerate	nucleotide_to_protein_match	1698372	1698493	90.54	+	.	ID=match.111325.189;Target=XP_003494883_1 110 150
NIJG01000018.1	exonerate	nucleotide_to_protein_match	1698624	1698685	90.54	+	.	ID=match.111325.189;Target=XP_003494883_1 151 171
NIJG01000018.1	exonerate	nucleotide_to_protein_match	1698756	1699610	90.54	+	.	ID=match.111325.189;Target=XP_003494883_1 172 194
NIJG01000018.1	exonerate	nucleotide_to_protein_match	1699641	1700143	90.54	+	.	ID=match.111325.189;Target=XP_003494883_1 194 225
NIJG01000018.1	exonerate	nucleotide_to_protein_match	1700237	1700425	90.54	+	.	ID=match.111325.189;Target=XP_003494883_1 225 240
NIJG01000018.1	exonerate	nucleotide_to_protein_match	1700542	1700794	90.54	+	.	ID=match.111325.189;Target=XP_003494883_1 240 447
NIJG01000018.1	exonerate	nucleotide_to_protein_match	1700864	1700889	90.54	+	.	ID=match.111325.189;Target=XP_003494883_1 448 450
NIJG01000049.1	exonerate	nucleotide_to_protein_match	678643	678741	88.01	+	.	ID=match.111325.190;Target=XP_006557777_1 5 38
NIJG01000049.1	exonerate	nucleotide_to_protein_match	681207	681775	88.01	+	.	ID=match.111325.190;Target=XP_006557777_1 38 118
NIJG01000049.1	exonerate	nucleotide_to_protein_match	682132	683003	88.01	+	.	ID=match.111325.190;Target=XP_006557777_1 119 228
NIJG01000049.1	exonerate	nucleotide_to_protein_match	683099	683268	88.01	+	.	ID=match.111325.190;Target=XP_006557777_1 229 327
NIJG01000049.1	exonerate	nucleotide_to_protein_match	683349	683522	88.01	+	.	ID=match.111325.190;Target=XP_006557777_1 327 389
NIJG01000049.1	exonerate	nucleotide_to_protein_match	683610	683924	88.01	+	.	ID=match.111325.190;Target=XP_006557777_1 389 409
NIJG01000049.1	exonerate	nucleotide_to_protein_match	683999	684152	88.01	+	.	ID=match.111325.190;Target=XP_006557777_1 410 518
NIJG01000049.1	exonerate	nucleotide_to_protein_match	684552	684679	88.01	+	.	ID=match.111325.190;Target=XP_006557777_1 519 575
NIJG01000049.1	exonerate	nucleotide_to_protein_match	685343	685969	88.01	+	.	ID=match.111325.190;Target=XP_006557777_1 575 633
NIJG01000049.1	exonerate	nucleotide_to_protein_match	686927	687082	88.01	+	.	ID=match.111325.190;Target=XP_006557777_1 633 661
NIJG01000134.1	exonerate	nucleotide_to_protein_match	5216295	5216475	88.69	-	.	ID=match.111325.191;Target=XP_012168350_1 1 15
NIJG01000134.1	exonerate	nucleotide_to_protein_match	5215985	5216099	88.69	-	.	ID=match.111325.191;Target=XP_012168350_1 15 60
NIJG01000134.1	exonerate	nucleotide_to_protein_match	5215647	5215900	88.69	-	.	ID=match.111325.191;Target=XP_012168350_1 61 98
NIJG01000134.1	exonerate	nucleotide_to_protein_match	5215411	5215572	88.69	-	.	ID=match.111325.191;Target=XP_012168350_1 99 183
NIJG01000134.1	exonerate	nucleotide_to_protein_match	5215098	5215247	88.69	-	.	ID=match.111325.191;Target=XP_012168350_1 184 237
NIJG01000134.1	exonerate	nucleotide_to_protein_match	5214711	5214847	88.69	-	.	ID=match.111325.191;Target=XP_012168350_1 238 287
NIJG01000074.1	exonerate	nucleotide_to_protein_match	22636	22710	92.46	-	.	ID=match.111325.192;Target=XP_012171148_1 1 26
NIJG01000074.1	exonerate	nucleotide_to_protein_match	22353	22530	92.46	-	.	ID=match.111325.192;Target=XP_012171148_1 26 85
NIJG01000074.1	exonerate	nucleotide_to_protein_match	21798	22168	92.46	-	.	ID=match.111325.192;Target=XP_012171148_1 86 209
NIJG01000074.1	exonerate	nucleotide_to_protein_match	21239	21508	92.46	-	.	ID=match.111325.192;Target=XP_012171148_1 209 299
NIJG01000074.1	exonerate	nucleotide_to_protein_match	20967	21158	92.46	-	.	ID=match.111325.192;Target=XP_012171148_1 299 363
NIJG01000074.1	exonerate	nucleotide_to_protein_match	20670	20888	92.46	-	.	ID=match.111325.192;Target=XP_012171148_1 363 436
NIJG01000074.1	exonerate	nucleotide_to_protein_match	20473	20583	92.46	-	.	ID=match.111325.192;Target=XP_012171148_1 436 473
NIJG01000074.1	exonerate	nucleotide_to_protein_match	20256	20354	92.46	-	.	ID=match.111325.192;Target=XP_012171148_1 473 506
NIJG01000123.1	exonerate	nucleotide_to_protein_match	1334392	1334598	95.68	+	.	ID=match.111325.193;Target=XP_012169205_1 1 70
NIJG01000123.1	exonerate	nucleotide_to_protein_match	1335139	1335433	95.68	+	.	ID=match.111325.193;Target=XP_012169205_1 70 168
NIJG01000123.1	exonerate	nucleotide_to_protein_match	1335534	1335773	95.68	+	.	ID=match.111325.193;Target=XP_012169205_1 169 248
NIJG01000123.1	exonerate	nucleotide_to_protein_match	1335856	1336490	95.68	+	.	ID=match.111325.193;Target=XP_012169205_1 249 383
NIJG01000123.1	exonerate	nucleotide_to_protein_match	1336561	1336717	95.68	+	.	ID=match.111325.193;Target=XP_012169205_1 384 434
NIJG01000123.1	exonerate	nucleotide_to_protein_match	1336786	1336957	95.68	+	.	ID=match.111325.193;Target=XP_012169205_1 434 460
NIJG01000123.1	exonerate	nucleotide_to_protein_match	1337066	1337246	95.68	+	.	ID=match.111325.193;Target=XP_012169205_1 460 476
NIJG01000123.1	exonerate	nucleotide_to_protein_match	1337315	1337513	95.68	+	.	ID=match.111325.193;Target=XP_012169205_1 477 513
NIJG01000123.1	exonerate	nucleotide_to_protein_match	1337590	1337807	95.68	+	.	ID=match.111325.193;Target=XP_012169205_1 514 570
NIJG01000123.1	exonerate	nucleotide_to_protein_match	1337884	1338112	95.68	+	.	ID=match.111325.193;Target=XP_012169205_1 571 631
NIJG01000123.1	exonerate	nucleotide_to_protein_match	1338204	1338393	95.68	+	.	ID=match.111325.193;Target=XP_012169205_1 631 697
NIJG01000123.1	exonerate	nucleotide_to_protein_match	1338477	1338598	95.68	+	.	ID=match.111325.193;Target=XP_012169205_1 698 770
NIJG01000123.1	exonerate	nucleotide_to_protein_match	1338779	1339142	95.68	+	.	ID=match.111325.193;Target=XP_012169205_1 770 846
NIJG01000123.1	exonerate	nucleotide_to_protein_match	1339222	1339296	95.68	+	.	ID=match.111325.193;Target=XP_012169205_1 847 909
NIJG01000123.1	exonerate	nucleotide_to_protein_match	1339378	1339687	95.68	+	.	ID=match.111325.193;Target=XP_012169205_1 910 950
NIJG01000123.1	exonerate	nucleotide_to_protein_match	1339765	1339887	95.68	+	.	ID=match.111325.193;Target=XP_012169205_1 951 1071
NIJG01000042.1	exonerate	nucleotide_to_protein_match	627545	627678	94.79	-	.	ID=match.111325.194;Target=KAF3426604_1 1 45
NIJG01000042.1	exonerate	nucleotide_to_protein_match	627146	627454	94.79	-	.	ID=match.111325.194;Target=KAF3426604_1 46 148
NIJG01000042.1	exonerate	nucleotide_to_protein_match	626926	627064	94.79	-	.	ID=match.111325.194;Target=KAF3426604_1 149 195
NIJG01000123.1	exonerate	nucleotide_to_protein_match	772884	773094	86.99	+	.	ID=match.111325.195;Target=XP_033342353_1 1 22
NIJG01000123.1	exonerate	nucleotide_to_protein_match	773385	773560	86.99	+	.	ID=match.111325.195;Target=XP_033342353_1 22 33
NIJG01000123.1	exonerate	nucleotide_to_protein_match	774138	774296	86.99	+	.	ID=match.111325.195;Target=XP_033342353_1 33 68
NIJG01000123.1	exonerate	nucleotide_to_protein_match	774632	774980	86.99	+	.	ID=match.111325.195;Target=XP_033342353_1 69 127
NIJG01000123.1	exonerate	nucleotide_to_protein_match	775429	775586	86.99	+	.	ID=match.111325.195;Target=XP_033342353_1 127 180
NIJG01000051.1	exonerate	nucleotide_to_protein_match	79178	79330	97.01	+	.	ID=match.111325.196;Target=XP_017755989_1 1 52
NIJG01000051.1	exonerate	nucleotide_to_protein_match	81326	81519	97.01	+	.	ID=match.111325.196;Target=XP_017755989_1 52 116
NIJG01000051.1	exonerate	nucleotide_to_protein_match	81764	81920	97.01	+	.	ID=match.111325.196;Target=XP_017755989_1 117 169
NIJG01000118.1	exonerate	nucleotide_to_protein_match	471201	471334	89.18	+	.	ID=match.111325.197;Target=XP_006559505_1 1 45
NIJG01000118.1	exonerate	nucleotide_to_protein_match	471403	471611	89.18	+	.	ID=match.111325.197;Target=XP_006559505_1 46 115
NIJG01000118.1	exonerate	nucleotide_to_protein_match	471675	471857	89.18	+	.	ID=match.111325.197;Target=XP_006559505_1 116 176
NIJG01000118.1	exonerate	nucleotide_to_protein_match	471929	472145	89.18	+	.	ID=match.111325.197;Target=XP_006559505_1 177 228
NIJG01000118.1	exonerate	nucleotide_to_protein_match	472214	472420	89.18	+	.	ID=match.111325.197;Target=XP_006559505_1 228 247
NIJG01000118.1	exonerate	nucleotide_to_protein_match	472503	472734	89.18	+	.	ID=match.111325.197;Target=XP_006559505_1 248 316
NIJG01000112.1	exonerate	nucleotide_to_protein_match	6205783	6206190	86.03	-	.	ID=match.111325.198;Target=H3_EUPCR 1 137
NIJG01000042.1	exonerate	nucleotide_to_protein_match	549773	550107	90.33	+	.	ID=match.111325.199;Target=XP_016771103_1 41 152
NIJG01000042.1	exonerate	nucleotide_to_protein_match	550180	550316	90.33	+	.	ID=match.111325.199;Target=XP_016771103_1 153 198
NIJG01000042.1	exonerate	nucleotide_to_protein_match	550380	551216	90.33	+	.	ID=match.111325.199;Target=XP_016771103_1 199 477
NIJG01000042.1	exonerate	nucleotide_to_protein_match	551286	551532	90.33	+	.	ID=match.111325.199;Target=XP_016771103_1 478 559
NIJG01000042.1	exonerate	nucleotide_to_protein_match	551596	551889	90.33	+	.	ID=match.111325.199;Target=XP_016771103_1 560 657
NIJG01000042.1	exonerate	nucleotide_to_protein_match	551983	554227	90.33	+	.	ID=match.111325.199;Target=XP_016771103_1 658 1136
NIJG01000193.1	exonerate	nucleotide_to_protein_match	4580231	4580504	94.89	-	.	ID=match.111325.200;Target=XP_015439432_1 12 103
NIJG01000193.1	exonerate	nucleotide_to_protein_match	4579789	4580134	94.89	-	.	ID=match.111325.200;Target=XP_015439432_1 104 218
NIJG01000193.1	exonerate	nucleotide_to_protein_match	4579570	4579703	94.89	-	.	ID=match.111325.200;Target=XP_015439432_1 219 263
NIJG01000193.1	exonerate	nucleotide_to_protein_match	4579328	4579484	94.89	-	.	ID=match.111325.200;Target=XP_015439432_1 264 315
NIJG01000193.1	exonerate	nucleotide_to_protein_match	4579096	4579258	94.89	-	.	ID=match.111325.200;Target=XP_015439432_1 316 370
NIJG01000193.1	exonerate	nucleotide_to_protein_match	4578699	4578999	94.89	-	.	ID=match.111325.200;Target=XP_015439432_1 370 470
NIJG01000193.1	exonerate	nucleotide_to_protein_match	4578458	4578607	94.89	-	.	ID=match.111325.200;Target=XP_015439432_1 471 520
NIJG01000193.1	exonerate	nucleotide_to_protein_match	4578207	4578389	94.89	-	.	ID=match.111325.200;Target=XP_015439432_1 521 581
NIJG01000193.1	exonerate	nucleotide_to_protein_match	4577990	4578123	94.89	-	.	ID=match.111325.200;Target=XP_015439432_1 582 626
NIJG01000160.1	exonerate	nucleotide_to_protein_match	112595	112722	98.80	-	.	ID=match.111325.201;Target=XP_017762099_1 57 99
NIJG01000160.1	exonerate	nucleotide_to_protein_match	112293	112512	98.80	-	.	ID=match.111325.201;Target=XP_017762099_1 100 173
NIJG01000160.1	exonerate	nucleotide_to_protein_match	111631	112225	98.80	-	.	ID=match.111325.201;Target=XP_017762099_1 173 371
NIJG01000160.1	exonerate	nucleotide_to_protein_match	111211	111545	98.80	-	.	ID=match.111325.201;Target=XP_017762099_1 372 382
NIJG01000160.1	exonerate	nucleotide_to_protein_match	110935	111119	98.80	-	.	ID=match.111325.201;Target=XP_017762099_1 383 401
NIJG01000160.1	exonerate	nucleotide_to_protein_match	110715	110877	98.80	-	.	ID=match.111325.201;Target=XP_017762099_1 402 485
NIJG01000160.1	exonerate	nucleotide_to_protein_match	110443	110634	98.80	-	.	ID=match.111325.201;Target=XP_017762099_1 485 546
NIJG01000160.1	exonerate	nucleotide_to_protein_match	110141	110335	98.80	-	.	ID=match.111325.201;Target=XP_017762099_1 547 601
NIJG01000160.1	exonerate	nucleotide_to_protein_match	109777	109962	98.80	-	.	ID=match.111325.201;Target=XP_017762099_1 601 665
NIJG01000160.1	exonerate	nucleotide_to_protein_match	109617	109676	98.80	-	.	ID=match.111325.201;Target=XP_017762099_1 665 730
NIJG01000160.1	exonerate	nucleotide_to_protein_match	109414	109527	98.80	-	.	ID=match.111325.201;Target=XP_017762099_1 730 792
NIJG01000160.1	exonerate	nucleotide_to_protein_match	109160	109300	98.80	-	.	ID=match.111325.201;Target=XP_017762099_1 792 812
NIJG01000007.1	exonerate	nucleotide_to_protein_match	770615	770749	95.99	+	.	ID=match.111325.202;Target=XP_012148689_1 1 9
NIJG01000007.1	exonerate	nucleotide_to_protein_match	770859	770966	95.99	+	.	ID=match.111325.202;Target=XP_012148689_1 9 45
NIJG01000007.1	exonerate	nucleotide_to_protein_match	771060	771215	95.99	+	.	ID=match.111325.202;Target=XP_012148689_1 45 81
NIJG01000007.1	exonerate	nucleotide_to_protein_match	771297	771561	95.99	+	.	ID=match.111325.202;Target=XP_012148689_1 81 133
NIJG01000007.1	exonerate	nucleotide_to_protein_match	771614	771876	95.99	+	.	ID=match.111325.202;Target=XP_012148689_1 133 221
NIJG01000007.1	exonerate	nucleotide_to_protein_match	771964	772160	95.99	+	.	ID=match.111325.202;Target=XP_012148689_1 222 309
NIJG01000007.1	exonerate	nucleotide_to_protein_match	772236	772513	95.99	+	.	ID=match.111325.202;Target=XP_012148689_1 309 374
NIJG01000007.1	exonerate	nucleotide_to_protein_match	772575	772831	95.99	+	.	ID=match.111325.202;Target=XP_012148689_1 375 467
NIJG01000112.1	exonerate	nucleotide_to_protein_match	5517238	5517358	88.89	-	.	ID=match.111325.203;Target=XP_020719750_1 1 41
NIJG01000112.1	exonerate	nucleotide_to_protein_match	5516669	5517038	88.89	-	.	ID=match.111325.203;Target=XP_020719750_1 42 164
NIJG01000112.1	exonerate	nucleotide_to_protein_match	5516397	5516595	88.89	-	.	ID=match.111325.203;Target=XP_020719750_1 165 231
NIJG01000112.1	exonerate	nucleotide_to_protein_match	5516256	5516300	88.89	-	.	ID=match.111325.203;Target=XP_020719750_1 231 246
NIJG01000073.1	exonerate	nucleotide_to_protein_match	554989	555165	93.83	+	.	ID=match.111325.204;Target=XP_017758415_1 1 60
NIJG01000073.1	exonerate	nucleotide_to_protein_match	555474	555720	93.83	+	.	ID=match.111325.204;Target=XP_017758415_1 60 142
NIJG01000073.1	exonerate	nucleotide_to_protein_match	555896	556325	93.83	+	.	ID=match.111325.204;Target=XP_017758415_1 143 285
NIJG01000073.1	exonerate	nucleotide_to_protein_match	556450	556588	93.83	+	.	ID=match.111325.204;Target=XP_017758415_1 286 332
NIJG01000073.1	exonerate	nucleotide_to_protein_match	556900	557322	93.83	+	.	ID=match.111325.204;Target=XP_017758415_1 332 473
NIJG01000123.1	exonerate	nucleotide_to_protein_match	9282161	9282298	94.87	+	.	ID=match.111325.205;Target=XP_020720961_1 2 48
NIJG01000123.1	exonerate	nucleotide_to_protein_match	9282572	9282700	94.87	+	.	ID=match.111325.205;Target=XP_020720961_1 48 91
NIJG01000123.1	exonerate	nucleotide_to_protein_match	9282762	9283475	94.87	+	.	ID=match.111325.205;Target=XP_020720961_1 91 329
NIJG01000123.1	exonerate	nucleotide_to_protein_match	9283563	9283750	94.87	+	.	ID=match.111325.205;Target=XP_020720961_1 329 391
NIJG01000123.1	exonerate	nucleotide_to_protein_match	9283837	9284365	94.87	+	.	ID=match.111325.205;Target=XP_020720961_1 392 568
NIJG01000193.1	exonerate	nucleotide_to_protein_match	5514682	5514834	85.31	-	.	ID=match.111325.206;Target=XP_012237175_1 1 52
NIJG01000193.1	exonerate	nucleotide_to_protein_match	5514460	5514585	85.31	-	.	ID=match.111325.206;Target=XP_012237175_1 52 94
NIJG01000193.1	exonerate	nucleotide_to_protein_match	5512729	5514393	85.31	-	.	ID=match.111325.206;Target=XP_012237175_1 94 103
NIJG01000032.1	exonerate	nucleotide_to_protein_match	2147130	2147215	96.60	-	.	ID=match.111325.207;Target=XP_012143566_1 1 29
NIJG01000032.1	exonerate	nucleotide_to_protein_match	2146312	2146484	96.60	-	.	ID=match.111325.207;Target=XP_012143566_1 30 87
NIJG01000032.1	exonerate	nucleotide_to_protein_match	2144428	2144615	96.60	-	.	ID=match.111325.207;Target=XP_012143566_1 88 150
NIJG01000029.1	exonerate	nucleotide_to_protein_match	3185890	3185996	98.86	-	.	ID=match.111325.208;Target=XP_017760305_1 159 194
NIJG01000029.1	exonerate	nucleotide_to_protein_match	3184774	3185126	98.86	-	.	ID=match.111325.208;Target=XP_017760305_1 195 312
NIJG01000029.1	exonerate	nucleotide_to_protein_match	3184013	3184181	98.86	-	.	ID=match.111325.208;Target=XP_017760305_1 313 368
NIJG01000029.1	exonerate	nucleotide_to_protein_match	3183808	3183923	98.86	-	.	ID=match.111325.208;Target=XP_017760305_1 369 407
NIJG01000029.1	exonerate	nucleotide_to_protein_match	3183520	3183626	98.86	-	.	ID=match.111325.208;Target=XP_017760305_1 408 443
NIJG01000029.1	exonerate	nucleotide_to_protein_match	3182794	3183139	98.86	-	.	ID=match.111325.208;Target=XP_017760305_1 443 558
NIJG01000029.1	exonerate	nucleotide_to_protein_match	3182143	3182420	98.86	-	.	ID=match.111325.208;Target=XP_017760305_1 559 651
NIJG01000029.1	exonerate	nucleotide_to_protein_match	3181505	3181745	98.86	-	.	ID=match.111325.208;Target=XP_017760305_1 651 731
NIJG01000029.1	exonerate	nucleotide_to_protein_match	3181212	3181442	98.86	-	.	ID=match.111325.208;Target=XP_017760305_1 732 808
NIJG01000029.1	exonerate	nucleotide_to_protein_match	3180477	3180884	98.86	-	.	ID=match.111325.208;Target=XP_017760305_1 809 944
NIJG01000029.1	exonerate	nucleotide_to_protein_match	3179987	3180190	98.86	-	.	ID=match.111325.208;Target=XP_017760305_1 945 1012
NIJG01000029.1	exonerate	nucleotide_to_protein_match	3179465	3179864	98.86	-	.	ID=match.111325.208;Target=XP_017760305_1 1013 1145
NIJG01000029.1	exonerate	nucleotide_to_protein_match	3179053	3179300	98.86	-	.	ID=match.111325.208;Target=XP_017760305_1 1146 1228
NIJG01000029.1	exonerate	nucleotide_to_protein_match	3178697	3178975	98.86	-	.	ID=match.111325.208;Target=XP_017760305_1 1229 1321
NIJG01000029.1	exonerate	nucleotide_to_protein_match	3178411	3178610	98.86	-	.	ID=match.111325.208;Target=XP_017760305_1 1322 1388
NIJG01000029.1	exonerate	nucleotide_to_protein_match	3178053	3178350	98.86	-	.	ID=match.111325.208;Target=XP_017760305_1 1388 1487
NIJG01000029.1	exonerate	nucleotide_to_protein_match	3177473	3177623	98.86	-	.	ID=match.111325.208;Target=XP_017760305_1 1488 1537
NIJG01000029.1	exonerate	nucleotide_to_protein_match	3177187	3177352	98.86	-	.	ID=match.111325.208;Target=XP_017760305_1 1538 1593
NIJG01000029.1	exonerate	nucleotide_to_protein_match	3176779	3176935	98.86	-	.	ID=match.111325.208;Target=XP_017760305_1 1593 1645
NIJG01000029.1	exonerate	nucleotide_to_protein_match	3176428	3176606	98.86	-	.	ID=match.111325.208;Target=XP_017760305_1 1646 1705
NIJG01000029.1	exonerate	nucleotide_to_protein_match	3175338	3175767	98.86	-	.	ID=match.111325.208;Target=XP_017760305_1 1705 1848
NIJG01000029.1	exonerate	nucleotide_to_protein_match	3174998	3175074	98.86	-	.	ID=match.111325.208;Target=XP_017760305_1 1849 1874
NIJG01000029.1	exonerate	nucleotide_to_protein_match	3174271	3174441	98.86	-	.	ID=match.111325.208;Target=XP_017760305_1 1874 1931
NIJG01000012.1	exonerate	nucleotide_to_protein_match	1412181	1412681	89.81	-	.	ID=match.111325.209;Target=XP_015435089_1 3 170
NIJG01000012.1	exonerate	nucleotide_to_protein_match	1411980	1412102	89.81	-	.	ID=match.111325.209;Target=XP_015435089_1 170 211
NIJG01000012.1	exonerate	nucleotide_to_protein_match	1411783	1411918	89.81	-	.	ID=match.111325.209;Target=XP_015435089_1 211 256
NIJG01000012.1	exonerate	nucleotide_to_protein_match	1411663	1411700	89.81	-	.	ID=match.111325.209;Target=XP_015435089_1 257 269
NIJG01000136.1	exonerate	nucleotide_to_protein_match	2780154	2780215	90.15	+	.	ID=match.111325.210;Target=XP_033324304_1 1 21
NIJG01000136.1	exonerate	nucleotide_to_protein_match	2780364	2780581	90.15	+	.	ID=match.111325.210;Target=XP_033324304_1 22 94
NIJG01000136.1	exonerate	nucleotide_to_protein_match	2780758	2780913	90.15	+	.	ID=match.111325.210;Target=XP_033324304_1 95 105
NIJG01000136.1	exonerate	nucleotide_to_protein_match	2780983	2781174	90.15	+	.	ID=match.111325.210;Target=XP_033324304_1 106 122
NIJG01000136.1	exonerate	nucleotide_to_protein_match	2781242	2781721	90.15	+	.	ID=match.111325.210;Target=XP_033324304_1 125 150
NIJG01000136.1	exonerate	nucleotide_to_protein_match	2781794	2781910	90.15	+	.	ID=match.111325.210;Target=XP_033324304_1 151 214
NIJG01000136.1	exonerate	nucleotide_to_protein_match	2783517	2783662	90.15	+	.	ID=match.111325.210;Target=XP_033324304_1 215 374
NIJG01000136.1	exonerate	nucleotide_to_protein_match	2783753	2783939	90.15	+	.	ID=match.111325.210;Target=XP_033324304_1 375 413
NIJG01000136.1	exonerate	nucleotide_to_protein_match	2784012	2784290	90.15	+	.	ID=match.111325.210;Target=XP_033324304_1 414 462
NIJG01000136.1	exonerate	nucleotide_to_protein_match	2784361	2784557	90.15	+	.	ID=match.111325.210;Target=XP_033324304_1 462 524
NIJG01000208.1	exonerate	nucleotide_to_protein_match	115629	115649	83.01	+	.	ID=match.111325.211;Target=XP_026296362_1 1 8
NIJG01000208.1	exonerate	nucleotide_to_protein_match	115826	116127	83.01	+	.	ID=match.111325.211;Target=XP_026296362_1 8 108
NIJG01000208.1	exonerate	nucleotide_to_protein_match	116241	116428	83.01	+	.	ID=match.111325.211;Target=XP_026296362_1 109 171
NIJG01000208.1	exonerate	nucleotide_to_protein_match	116760	117286	83.01	+	.	ID=match.111325.211;Target=XP_026296362_1 172 347
NIJG01000208.1	exonerate	nucleotide_to_protein_match	118091	118735	83.01	+	.	ID=match.111325.211;Target=XP_026296362_1 347 562
NIJG01000134.1	exonerate	nucleotide_to_protein_match	1622387	1622713	84.23	-	.	ID=match.111325.212;Target=XP_033325767_1 1 86
NIJG01000134.1	exonerate	nucleotide_to_protein_match	1621836	1622123	84.23	-	.	ID=match.111325.212;Target=XP_033325767_1 86 109
NIJG01000134.1	exonerate	nucleotide_to_protein_match	1621499	1621734	84.23	-	.	ID=match.111325.212;Target=XP_033325767_1 109 205
NIJG01000134.1	exonerate	nucleotide_to_protein_match	1621272	1621434	84.23	-	.	ID=match.111325.212;Target=XP_033325767_1 205 283
NIJG01000013.1	exonerate	nucleotide_to_protein_match	236708	239098	87.33	-	.	ID=match.111325.213;Target=XP_033330032_1 1 685
NIJG01000011.1	exonerate	nucleotide_to_protein_match	2127249	2127521	83.33	+	.	ID=match.111325.214;Target=XP_001121102_2 1 92
NIJG01000011.1	exonerate	nucleotide_to_protein_match	2127700	2127894	83.33	+	.	ID=match.111325.214;Target=XP_001121102_2 92 157
NIJG01000193.1	exonerate	nucleotide_to_protein_match	461689	461818	91.07	-	.	ID=match.111325.215;Target=KAF3428151_1 1 44
NIJG01000193.1	exonerate	nucleotide_to_protein_match	461077	461384	91.07	-	.	ID=match.111325.215;Target=KAF3428151_1 45 147
NIJG01000193.1	exonerate	nucleotide_to_protein_match	460784	460922	91.07	-	.	ID=match.111325.215;Target=KAF3428151_1 147 193
NIJG01000193.1	exonerate	nucleotide_to_protein_match	460550	460693	91.07	-	.	ID=match.111325.215;Target=KAF3428151_1 194 241
NIJG01000193.1	exonerate	nucleotide_to_protein_match	460308	460468	91.07	-	.	ID=match.111325.215;Target=KAF3428151_1 242 295
NIJG01000134.1	exonerate	nucleotide_to_protein_match	3885172	3886545	91.90	+	.	ID=match.111325.216;Target=KOX77872_1 47 140
NIJG01000134.1	exonerate	nucleotide_to_protein_match	1622387	1622725	88.53	-	.	ID=match.111325.217;Target=XP_006562894_1 1 84
NIJG01000134.1	exonerate	nucleotide_to_protein_match	1621836	1622123	88.53	-	.	ID=match.111325.217;Target=XP_006562894_1 84 113
NIJG01000134.1	exonerate	nucleotide_to_protein_match	1621499	1621734	88.53	-	.	ID=match.111325.217;Target=XP_006562894_1 113 209
NIJG01000134.1	exonerate	nucleotide_to_protein_match	1621272	1621434	88.53	-	.	ID=match.111325.217;Target=XP_006562894_1 209 287
NIJG01000123.1	exonerate	nucleotide_to_protein_match	1227508	1227828	86.59	-	.	ID=match.111325.218;Target=XP_033342243_1 1 70
NIJG01000123.1	exonerate	nucleotide_to_protein_match	1226952	1227182	86.59	-	.	ID=match.111325.218;Target=XP_033342243_1 71 109
NIJG01000123.1	exonerate	nucleotide_to_protein_match	1226672	1226872	86.59	-	.	ID=match.111325.218;Target=XP_033342243_1 109 186
NIJG01000123.1	exonerate	nucleotide_to_protein_match	1226194	1226601	86.59	-	.	ID=match.111325.218;Target=XP_033342243_1 186 253
NIJG01000123.1	exonerate	nucleotide_to_protein_match	1225646	1226116	86.59	-	.	ID=match.111325.218;Target=XP_033342243_1 253 285
NIJG01000123.1	exonerate	nucleotide_to_protein_match	1224896	1225183	86.59	-	.	ID=match.111325.218;Target=XP_033342243_1 288 353
NIJG01000123.1	exonerate	nucleotide_to_protein_match	1223954	1224394	86.59	-	.	ID=match.111325.218;Target=XP_033342243_1 353 391
NIJG01000123.1	exonerate	nucleotide_to_protein_match	1223381	1223517	86.59	-	.	ID=match.111325.218;Target=XP_033342243_1 391 548
NIJG01000123.1	exonerate	nucleotide_to_protein_match	1223164	1223282	86.59	-	.	ID=match.111325.218;Target=XP_033342243_1 548 644
NIJG01000123.1	exonerate	nucleotide_to_protein_match	1221070	1223063	86.59	-	.	ID=match.111325.218;Target=XP_033342243_1 644 700
NIJG01000193.1	exonerate	nucleotide_to_protein_match	5718342	5718567	93.75	+	.	ID=match.111325.219;Target=TBA_BOMMO 2 44
NIJG01000193.1	exonerate	nucleotide_to_protein_match	5718656	5719779	93.75	+	.	ID=match.111325.219;Target=TBA_BOMMO 44 76
NIJG01000049.1	exonerate	nucleotide_to_protein_match	885797	885853	97.75	+	.	ID=match.111325.220;Target=XP_017764473_1 1 20
NIJG01000049.1	exonerate	nucleotide_to_protein_match	885976	886123	97.75	+	.	ID=match.111325.220;Target=XP_017764473_1 20 69
NIJG01000049.1	exonerate	nucleotide_to_protein_match	886318	886532	97.75	+	.	ID=match.111325.220;Target=XP_017764473_1 70 141
NIJG01000049.1	exonerate	nucleotide_to_protein_match	886855	887124	97.75	+	.	ID=match.111325.220;Target=XP_017764473_1 141 231
NIJG01000049.1	exonerate	nucleotide_to_protein_match	887292	887378	97.75	+	.	ID=match.111325.220;Target=XP_017764473_1 231 260
NIJG01000049.1	exonerate	nucleotide_to_protein_match	887552	887833	97.75	+	.	ID=match.111325.220;Target=XP_017764473_1 260 354
NIJG01000049.1	exonerate	nucleotide_to_protein_match	887926	888094	97.75	+	.	ID=match.111325.220;Target=XP_017764473_1 354 410
NIJG01000049.1	exonerate	nucleotide_to_protein_match	888194	888501	97.75	+	.	ID=match.111325.220;Target=XP_017764473_1 411 513
NIJG01000049.1	exonerate	nucleotide_to_protein_match	888583	888879	97.75	+	.	ID=match.111325.220;Target=XP_017764473_1 513 612
NIJG01000049.1	exonerate	nucleotide_to_protein_match	889583	889867	97.75	+	.	ID=match.111325.220;Target=XP_017764473_1 612 707
NIJG01000049.1	exonerate	nucleotide_to_protein_match	889965	890232	97.75	+	.	ID=match.111325.220;Target=XP_017764473_1 707 796
NIJG01000049.1	exonerate	nucleotide_to_protein_match	890397	890771	97.75	+	.	ID=match.111325.220;Target=XP_017764473_1 797 921
NIJG01000049.1	exonerate	nucleotide_to_protein_match	891377	891779	97.75	+	.	ID=match.111325.220;Target=XP_017764473_1 922 1055
NIJG01000049.1	exonerate	nucleotide_to_protein_match	891866	891917	97.75	+	.	ID=match.111325.220;Target=XP_017764473_1 1056 1073
NIJG01000055.1	exonerate	nucleotide_to_protein_match	57189	57501	99.05	+	.	ID=match.111325.221;Target=XP_012150694_1 4 108
NIJG01000055.1	exonerate	nucleotide_to_protein_match	57583	57849	99.05	+	.	ID=match.111325.221;Target=XP_012150694_1 109 197
NIJG01000055.1	exonerate	nucleotide_to_protein_match	57933	58136	99.05	+	.	ID=match.111325.221;Target=XP_012150694_1 198 265
NIJG01000055.1	exonerate	nucleotide_to_protein_match	58234	58403	99.05	+	.	ID=match.111325.221;Target=XP_012150694_1 266 322
NIJG01000193.1	exonerate	nucleotide_to_protein_match	4466203	4466377	91.69	-	.	ID=match.111325.222;Target=XP_016772137_1 1 59
NIJG01000193.1	exonerate	nucleotide_to_protein_match	4465838	4466142	91.69	-	.	ID=match.111325.222;Target=XP_016772137_1 60 152
NIJG01000193.1	exonerate	nucleotide_to_protein_match	4465593	4465779	91.69	-	.	ID=match.111325.222;Target=XP_016772137_1 152 160
NIJG01000193.1	exonerate	nucleotide_to_protein_match	4465205	4465521	91.69	-	.	ID=match.111325.222;Target=XP_016772137_1 160 222
NIJG01000303.1	exonerate	nucleotide_to_protein_match	78988	79052	86.27	+	.	ID=match.111325.223;Target=XP_006564601_1 1 22
NIJG01000303.1	exonerate	nucleotide_to_protein_match	79483	79592	86.27	+	.	ID=match.111325.223;Target=XP_006564601_1 23 59
NIJG01000303.1	exonerate	nucleotide_to_protein_match	81462	81635	86.27	+	.	ID=match.111325.223;Target=XP_006564601_1 60 108
NIJG01000303.1	exonerate	nucleotide_to_protein_match	81858	82119	86.27	+	.	ID=match.111325.223;Target=XP_006564601_1 109 118
NIJG01000303.1	exonerate	nucleotide_to_protein_match	82230	82319	86.27	+	.	ID=match.111325.223;Target=XP_006564601_1 119 205
NIJG01000303.1	exonerate	nucleotide_to_protein_match	82956	83121	86.27	+	.	ID=match.111325.223;Target=XP_006564601_1 206 235
NIJG01000050.1	exonerate	nucleotide_to_protein_match	1961153	1962274	89.04	+	.	ID=match.111325.224;Target=ACT_EXODE 2 376
NIJG01000112.1	exonerate	nucleotide_to_protein_match	4844954	4845262	100.00	-	.	ID=match.111325.225;Target=XP_003489847_1 1 104
NIJG01000112.1	exonerate	nucleotide_to_protein_match	4842831	4843139	100.00	-	.	ID=match.111325.226;Target=XP_003489847_1 1 104
NIJG01000055.1	exonerate	nucleotide_to_protein_match	57189	57501	99.05	+	.	ID=match.111325.227;Target=XP_012249732_1 4 108
NIJG01000055.1	exonerate	nucleotide_to_protein_match	57583	57849	99.05	+	.	ID=match.111325.227;Target=XP_012249732_1 109 197
NIJG01000055.1	exonerate	nucleotide_to_protein_match	57933	58136	99.05	+	.	ID=match.111325.227;Target=XP_012249732_1 198 265
NIJG01000055.1	exonerate	nucleotide_to_protein_match	58234	58403	99.05	+	.	ID=match.111325.227;Target=XP_012249732_1 266 322
NIJG01000109.1	exonerate	nucleotide_to_protein_match	214070	214164	86.83	+	.	ID=match.111325.228;Target=XP_024223079_1 6 37
NIJG01000109.1	exonerate	nucleotide_to_protein_match	214297	214438	86.83	+	.	ID=match.111325.228;Target=XP_024223079_1 38 85
NIJG01000109.1	exonerate	nucleotide_to_protein_match	214555	214666	86.83	+	.	ID=match.111325.228;Target=XP_024223079_1 85 122
NIJG01000109.1	exonerate	nucleotide_to_protein_match	214774	215339	86.83	+	.	ID=match.111325.228;Target=XP_024223079_1 123 311
NIJG01000109.1	exonerate	nucleotide_to_protein_match	215525	215828	86.83	+	.	ID=match.111325.228;Target=XP_024223079_1 311 412
NIJG01000109.1	exonerate	nucleotide_to_protein_match	215903	216120	86.83	+	.	ID=match.111325.228;Target=XP_024223079_1 413 485
NIJG01000109.1	exonerate	nucleotide_to_protein_match	216201	216664	86.83	+	.	ID=match.111325.228;Target=XP_024223079_1 485 639
NIJG01000109.1	exonerate	nucleotide_to_protein_match	216746	216998	86.83	+	.	ID=match.111325.228;Target=XP_024223079_1 640 724
NIJG01000109.1	exonerate	nucleotide_to_protein_match	217101	217286	86.83	+	.	ID=match.111325.228;Target=XP_024223079_1 724 786
NIJG01000109.1	exonerate	nucleotide_to_protein_match	217351	217437	86.83	+	.	ID=match.111325.228;Target=XP_024223079_1 786 815
NIJG01000007.1	exonerate	nucleotide_to_protein_match	1089432	1089937	94.35	-	.	ID=match.111325.229;Target=XP_024228407_1 1 169
NIJG01000007.1	exonerate	nucleotide_to_protein_match	1088765	1088986	94.35	-	.	ID=match.111325.229;Target=XP_024228407_1 170 243
NIJG01000007.1	exonerate	nucleotide_to_protein_match	1088490	1088693	94.35	-	.	ID=match.111325.229;Target=XP_024228407_1 244 311
NIJG01000007.1	exonerate	nucleotide_to_protein_match	1088301	1088416	94.35	-	.	ID=match.111325.229;Target=XP_024228407_1 312 350
NIJG01000007.1	exonerate	nucleotide_to_protein_match	1088098	1088234	94.35	-	.	ID=match.111325.229;Target=XP_024228407_1 351 396
NIJG01000007.1	exonerate	nucleotide_to_protein_match	1087901	1088021	94.35	-	.	ID=match.111325.229;Target=XP_024228407_1 396 436
NIJG01000007.1	exonerate	nucleotide_to_protein_match	1087713	1087831	94.35	-	.	ID=match.111325.229;Target=XP_024228407_1 437 476
NIJG01000007.1	exonerate	nucleotide_to_protein_match	1087511	1087636	94.35	-	.	ID=match.111325.229;Target=XP_024228407_1 476 518
NIJG01000007.1	exonerate	nucleotide_to_protein_match	1087311	1087421	94.35	-	.	ID=match.111325.229;Target=XP_024228407_1 518 555
NIJG01000273.1	exonerate	nucleotide_to_protein_match	4728474	4728580	90.37	-	.	ID=match.111325.230;Target=XP_016771370_1 1 36
NIJG01000273.1	exonerate	nucleotide_to_protein_match	4728182	4728378	90.37	-	.	ID=match.111325.230;Target=XP_016771370_1 37 102
NIJG01000273.1	exonerate	nucleotide_to_protein_match	4727481	4727629	90.37	-	.	ID=match.111325.230;Target=XP_016771370_1 103 113
NIJG01000273.1	exonerate	nucleotide_to_protein_match	4726172	4726320	90.37	-	.	ID=match.111325.230;Target=XP_016771370_1 113 151
NIJG01000273.1	exonerate	nucleotide_to_protein_match	4725771	4726024	90.37	-	.	ID=match.111325.230;Target=XP_016771370_1 151 158
NIJG01000273.1	exonerate	nucleotide_to_protein_match	4725432	4725689	90.37	-	.	ID=match.111325.230;Target=XP_016771370_1 159 201
NIJG01000273.1	exonerate	nucleotide_to_protein_match	4725154	4725356	90.37	-	.	ID=match.111325.230;Target=XP_016771370_1 202 286
NIJG01000273.1	exonerate	nucleotide_to_protein_match	4724701	4724880	90.37	-	.	ID=match.111325.230;Target=XP_016771370_1 287 372
NIJG01000273.1	exonerate	nucleotide_to_protein_match	4724399	4724610	90.37	-	.	ID=match.111325.230;Target=XP_016771370_1 373 440
NIJG01000273.1	exonerate	nucleotide_to_protein_match	4724052	4724274	90.37	-	.	ID=match.111325.230;Target=XP_016771370_1 440 500
NIJG01000273.1	exonerate	nucleotide_to_protein_match	4723810	4723986	90.37	-	.	ID=match.111325.230;Target=XP_016771370_1 500 570
NIJG01000273.1	exonerate	nucleotide_to_protein_match	4723555	4723717	90.37	-	.	ID=match.111325.230;Target=XP_016771370_1 571 645
NIJG01000273.1	exonerate	nucleotide_to_protein_match	4723208	4723417	90.37	-	.	ID=match.111325.230;Target=XP_016771370_1 645 704
NIJG01000273.1	exonerate	nucleotide_to_protein_match	4723022	4723128	90.37	-	.	ID=match.111325.230;Target=XP_016771370_1 704 758
NIJG01000273.1	exonerate	nucleotide_to_protein_match	4722609	4722881	90.37	-	.	ID=match.111325.230;Target=XP_016771370_1 759 828
NIJG01001087.1	exonerate	nucleotide_to_protein_match	46079	46374	82.61	-	.	ID=match.111325.231;Target=XP_012137140_1 1 99
NIJG01001087.1	exonerate	nucleotide_to_protein_match	45548	45875	82.61	-	.	ID=match.111325.231;Target=XP_012137140_1 100 191
NIJG01000046.1	exonerate	nucleotide_to_protein_match	817272	817621	97.92	-	.	ID=match.111325.232;Target=XP_020719827_1 77 193
NIJG01000046.1	exonerate	nucleotide_to_protein_match	815810	816353	97.92	-	.	ID=match.111325.232;Target=XP_020719827_1 194 375
NIJG01000046.1	exonerate	nucleotide_to_protein_match	814767	815126	97.92	-	.	ID=match.111325.232;Target=XP_020719827_1 375 495
NIJG01000046.1	exonerate	nucleotide_to_protein_match	813831	814204	97.92	-	.	ID=match.111325.232;Target=XP_020719827_1 495 619
NIJG01000046.1	exonerate	nucleotide_to_protein_match	812235	812890	97.92	-	.	ID=match.111325.232;Target=XP_020719827_1 620 838
NIJG01000046.1	exonerate	nucleotide_to_protein_match	811704	812045	97.92	-	.	ID=match.111325.232;Target=XP_020719827_1 839 952
NIJG01000046.1	exonerate	nucleotide_to_protein_match	811526	811576	97.92	-	.	ID=match.111325.232;Target=XP_020719827_1 953 969
NIJG01000046.1	exonerate	nucleotide_to_protein_match	811308	811384	97.92	-	.	ID=match.111325.232;Target=XP_020719827_1 970 995
NIJG01000273.1	exonerate	nucleotide_to_protein_match	396563	398416	80.56	-	.	ID=match.111325.233;Target=XP_003485090_1 1 131
NIJG01000290.1	exonerate	nucleotide_to_protein_match	134985	135111	96.96	-	.	ID=match.111325.234;Target=XP_017766962_1 1 43
NIJG01000290.1	exonerate	nucleotide_to_protein_match	134085	134240	96.96	-	.	ID=match.111325.234;Target=XP_017766962_1 44 95
NIJG01000290.1	exonerate	nucleotide_to_protein_match	133407	133750	96.96	-	.	ID=match.111325.234;Target=XP_017766962_1 96 210
NIJG01000290.1	exonerate	nucleotide_to_protein_match	133221	133339	96.96	-	.	ID=match.111325.234;Target=XP_017766962_1 210 249
NIJG01000290.1	exonerate	nucleotide_to_protein_match	132555	132804	96.96	-	.	ID=match.111325.234;Target=XP_017766962_1 250 259
NIJG01000134.1	exonerate	nucleotide_to_protein_match	1740920	1740978	98.41	-	.	ID=match.111325.235;Target=XP_020720680_1 1 20
NIJG01000134.1	exonerate	nucleotide_to_protein_match	1740577	1740748	98.41	-	.	ID=match.111325.235;Target=XP_020720680_1 21 78
NIJG01000134.1	exonerate	nucleotide_to_protein_match	1740322	1740503	98.41	-	.	ID=match.111325.235;Target=XP_020720680_1 78 138
NIJG01000134.1	exonerate	nucleotide_to_protein_match	1740036	1740260	98.41	-	.	ID=match.111325.235;Target=XP_020720680_1 139 213
NIJG01000134.1	exonerate	nucleotide_to_protein_match	1739741	1739867	98.41	-	.	ID=match.111325.235;Target=XP_020720680_1 214 256
NIJG01000161.1	exonerate	nucleotide_to_protein_match	3209791	3209850	95.89	+	.	ID=match.111325.236;Target=XP_024223401_1 1 21
NIJG01000161.1	exonerate	nucleotide_to_protein_match	3210177	3210550	95.89	+	.	ID=match.111325.236;Target=XP_024223401_1 21 145
NIJG01000161.1	exonerate	nucleotide_to_protein_match	3210618	3210752	95.89	+	.	ID=match.111325.236;Target=XP_024223401_1 146 190
NIJG01000161.1	exonerate	nucleotide_to_protein_match	3210845	3210938	95.89	+	.	ID=match.111325.236;Target=XP_024223401_1 191 222
NIJG01000025.1	exonerate	nucleotide_to_protein_match	95669	95884	84.01	-	.	ID=match.111325.237;Target=XP_031835254_1 1 73
NIJG01000025.1	exonerate	nucleotide_to_protein_match	95075	95351	84.01	-	.	ID=match.111325.237;Target=XP_031835254_1 73 165
NIJG01000025.1	exonerate	nucleotide_to_protein_match	94362	94762	84.01	-	.	ID=match.111325.237;Target=XP_031835254_1 166 270
NIJG01000025.1	exonerate	nucleotide_to_protein_match	93537	94269	84.01	-	.	ID=match.111325.237;Target=XP_031835254_1 272 301
NIJG01000025.1	exonerate	nucleotide_to_protein_match	93294	93460	84.01	-	.	ID=match.111325.237;Target=XP_031835254_1 301 307
NIJG01000025.1	exonerate	nucleotide_to_protein_match	92898	93216	84.01	-	.	ID=match.111325.237;Target=XP_031835254_1 307 430
NIJG01000025.1	exonerate	nucleotide_to_protein_match	92547	92781	84.01	-	.	ID=match.111325.237;Target=XP_031835254_1 430 543
NIJG01000025.1	exonerate	nucleotide_to_protein_match	92265	92457	84.01	-	.	ID=match.111325.237;Target=XP_031835254_1 544 599
NIJG01000025.1	exonerate	nucleotide_to_protein_match	91786	92215	84.01	-	.	ID=match.111325.237;Target=XP_031835254_1 599 705
NIJG01000025.1	exonerate	nucleotide_to_protein_match	91640	91702	84.01	-	.	ID=match.111325.237;Target=XP_031835254_1 706 783
NIJG01000025.1	exonerate	nucleotide_to_protein_match	91433	91579	84.01	-	.	ID=match.111325.237;Target=XP_031835254_1 784 804
NIJG01000025.1	exonerate	nucleotide_to_protein_match	90951	91175	84.01	-	.	ID=match.111325.237;Target=XP_031835254_1 805 849
NIJG01000025.1	exonerate	nucleotide_to_protein_match	90650	90876	84.01	-	.	ID=match.111325.237;Target=XP_031835254_1 849 992
NIJG01000025.1	exonerate	nucleotide_to_protein_match	89216	89440	84.01	-	.	ID=match.111325.237;Target=XP_031835254_1 993 1013
NIJG01000093.1	exonerate	nucleotide_to_protein_match	129963	129989	90.41	+	.	ID=match.111325.238;Target=XP_024226751_1 1 10
NIJG01000093.1	exonerate	nucleotide_to_protein_match	130492	130656	90.41	+	.	ID=match.111325.238;Target=XP_024226751_1 10 65
NIJG01000093.1	exonerate	nucleotide_to_protein_match	130725	130909	90.41	+	.	ID=match.111325.238;Target=XP_024226751_1 65 126
NIJG01000093.1	exonerate	nucleotide_to_protein_match	130982	131191	90.41	+	.	ID=match.111325.238;Target=XP_024226751_1 127 196
NIJG01000093.1	exonerate	nucleotide_to_protein_match	131258	131342	90.41	+	.	ID=match.111325.238;Target=XP_024226751_1 197 225
NIJG01000093.1	exonerate	nucleotide_to_protein_match	131423	131606	90.41	+	.	ID=match.111325.238;Target=XP_024226751_1 225 286
NIJG01000093.1	exonerate	nucleotide_to_protein_match	131683	131883	90.41	+	.	ID=match.111325.238;Target=XP_024226751_1 287 353
NIJG01000093.1	exonerate	nucleotide_to_protein_match	132040	132078	90.41	+	.	ID=match.111325.238;Target=XP_024226751_1 354 366
NIJG01000093.1	exonerate	nucleotide_to_protein_match	132677	132839	90.41	+	.	ID=match.111325.238;Target=XP_024226751_1 367 420
NIJG01000093.1	exonerate	nucleotide_to_protein_match	132907	133045	90.41	+	.	ID=match.111325.238;Target=XP_024226751_1 421 426
NIJG01000112.1	exonerate	nucleotide_to_protein_match	6397404	6397581	91.67	+	.	ID=match.111325.239;Target=XP_026301906_1 1 60
NIJG01000112.1	exonerate	nucleotide_to_protein_match	6397658	6397737	91.67	+	.	ID=match.111325.239;Target=XP_026301906_1 61 87
NIJG01000112.1	exonerate	nucleotide_to_protein_match	6397824	6397926	91.67	+	.	ID=match.111325.239;Target=XP_026301906_1 87 121
NIJG01000112.1	exonerate	nucleotide_to_protein_match	6398336	6398399	91.67	+	.	ID=match.111325.239;Target=XP_026301906_1 122 142
NIJG01000112.1	exonerate	nucleotide_to_protein_match	6398704	6398806	91.67	+	.	ID=match.111325.239;Target=XP_026301906_1 143 177
NIJG01000112.1	exonerate	nucleotide_to_protein_match	6398887	6399110	91.67	+	.	ID=match.111325.239;Target=XP_026301906_1 177 251
NIJG01000112.1	exonerate	nucleotide_to_protein_match	6399235	6399310	91.67	+	.	ID=match.111325.239;Target=XP_026301906_1 252 277
NIJG01000112.1	exonerate	nucleotide_to_protein_match	6399384	6399614	91.67	+	.	ID=match.111325.239;Target=XP_026301906_1 277 354
NIJG01000112.1	exonerate	nucleotide_to_protein_match	6399682	6399913	91.67	+	.	ID=match.111325.239;Target=XP_026301906_1 354 431
NIJG01000112.1	exonerate	nucleotide_to_protein_match	6400005	6400339	91.67	+	.	ID=match.111325.239;Target=XP_026301906_1 432 543
NIJG01000112.1	exonerate	nucleotide_to_protein_match	6400410	6400582	91.67	+	.	ID=match.111325.239;Target=XP_026301906_1 543 600
NIJG01000112.1	exonerate	nucleotide_to_protein_match	6400641	6400711	91.67	+	.	ID=match.111325.239;Target=XP_026301906_1 601 624
NIJG01000112.1	exonerate	nucleotide_to_protein_match	6400793	6401020	91.67	+	.	ID=match.111325.239;Target=XP_026301906_1 625 700
NIJG01000112.1	exonerate	nucleotide_to_protein_match	6401091	6401318	91.67	+	.	ID=match.111325.239;Target=XP_026301906_1 701 776
NIJG01000112.1	exonerate	nucleotide_to_protein_match	6401378	6401933	91.67	+	.	ID=match.111325.239;Target=XP_026301906_1 777 790
NIJG01000112.1	exonerate	nucleotide_to_protein_match	6402104	6402285	91.67	+	.	ID=match.111325.239;Target=XP_026301906_1 791 870
NIJG01000112.1	exonerate	nucleotide_to_protein_match	6402365	6402585	91.67	+	.	ID=match.111325.239;Target=XP_026301906_1 870 879
NIJG01000112.1	exonerate	nucleotide_to_protein_match	6402661	6402993	91.67	+	.	ID=match.111325.239;Target=XP_026301906_1 879 960
NIJG01000112.1	exonerate	nucleotide_to_protein_match	6403436	6403501	91.67	+	.	ID=match.111325.239;Target=XP_026301906_1 961 965
NIJG01000112.1	exonerate	nucleotide_to_protein_match	6403784	6404273	91.67	+	.	ID=match.111325.239;Target=XP_026301906_1 965 992
NIJG01000112.1	exonerate	nucleotide_to_protein_match	6404339	6405435	91.67	+	.	ID=match.111325.239;Target=XP_026301906_1 993 1021
NIJG01000047.1	exonerate	nucleotide_to_protein_match	4450571	4450698	94.81	+	.	ID=match.111325.240;Target=H32_PETCR 1 43
NIJG01000047.1	exonerate	nucleotide_to_protein_match	4450781	4451060	94.81	+	.	ID=match.111325.240;Target=H32_PETCR 44 137
NIJG01000031.1	exonerate	nucleotide_to_protein_match	887547	887736	98.43	-	.	ID=match.111325.241;Target=XP_012174160_1 1 64
NIJG01000031.1	exonerate	nucleotide_to_protein_match	887272	887465	98.43	-	.	ID=match.111325.241;Target=XP_012174160_1 65 129
NIJG01007421.1	exonerate	nucleotide_to_protein_match	9652	9825	82.76	-	.	ID=match.111325.242;Target=SHH_PSEPR 1 59
NIJG01000074.1	exonerate	nucleotide_to_protein_match	1679908	1679963	92.00	-	.	ID=match.111325.243;Target=XP_003393851_1 1 19
NIJG01000074.1	exonerate	nucleotide_to_protein_match	1679546	1679652	92.00	-	.	ID=match.111325.243;Target=XP_003393851_1 20 55
NIJG01000074.1	exonerate	nucleotide_to_protein_match	1679036	1679304	92.00	-	.	ID=match.111325.243;Target=XP_003393851_1 56 145
NIJG01000074.1	exonerate	nucleotide_to_protein_match	1678864	1678962	92.00	-	.	ID=match.111325.243;Target=XP_003393851_1 145 178
NIJG01000193.1	exonerate	nucleotide_to_protein_match	5718384	5718567	83.22	+	.	ID=match.111325.244;Target=XP_026300252_1 1 24
NIJG01000193.1	exonerate	nucleotide_to_protein_match	5718656	5719752	83.22	+	.	ID=match.111325.244;Target=XP_026300252_1 24 59
NIJG01000134.1	exonerate	nucleotide_to_protein_match	4915809	4916020	95.75	+	.	ID=match.111325.245;Target=XP_020720817_1 1 71
NIJG01000134.1	exonerate	nucleotide_to_protein_match	4916101	4916352	95.75	+	.	ID=match.111325.245;Target=XP_020720817_1 72 155
NIJG01000134.1	exonerate	nucleotide_to_protein_match	4916474	4916658	95.75	+	.	ID=match.111325.245;Target=XP_020720817_1 156 217
NIJG01000134.1	exonerate	nucleotide_to_protein_match	4916744	4916973	95.75	+	.	ID=match.111325.245;Target=XP_020720817_1 218 294
NIJG01000134.1	exonerate	nucleotide_to_protein_match	4917039	4917206	95.75	+	.	ID=match.111325.245;Target=XP_020720817_1 294 350
NIJG01000134.1	exonerate	nucleotide_to_protein_match	4917270	4917410	95.75	+	.	ID=match.111325.245;Target=XP_020720817_1 350 397
NIJG01000134.1	exonerate	nucleotide_to_protein_match	4917573	4917724	95.75	+	.	ID=match.111325.245;Target=XP_020720817_1 397 447
NIJG01000134.1	exonerate	nucleotide_to_protein_match	4917808	4918010	95.75	+	.	ID=match.111325.245;Target=XP_020720817_1 448 515
NIJG01000134.1	exonerate	nucleotide_to_protein_match	4918098	4918124	95.75	+	.	ID=match.111325.245;Target=XP_020720817_1 516 524
NIJG01000134.1	exonerate	nucleotide_to_protein_match	4918350	4918492	95.75	+	.	ID=match.111325.245;Target=XP_020720817_1 525 572
NIJG01000074.1	exonerate	nucleotide_to_protein_match	143266	143355	94.55	+	.	ID=match.111325.246;Target=XP_003490063_1 1 31
NIJG01000074.1	exonerate	nucleotide_to_protein_match	143459	143986	94.55	+	.	ID=match.111325.246;Target=XP_003490063_1 31 207
NIJG01000074.1	exonerate	nucleotide_to_protein_match	144111	144271	94.55	+	.	ID=match.111325.246;Target=XP_003490063_1 207 260
NIJG01000074.1	exonerate	nucleotide_to_protein_match	144348	144396	94.55	+	.	ID=match.111325.246;Target=XP_003490063_1 261 277
NIJG01000131.1	exonerate	nucleotide_to_protein_match	369967	370176	96.59	-	.	ID=match.111325.247;Target=XP_003704833_1 1 71
NIJG01000131.1	exonerate	nucleotide_to_protein_match	369498	369638	96.59	-	.	ID=match.111325.247;Target=XP_003704833_1 71 118
NIJG01000131.1	exonerate	nucleotide_to_protein_match	368589	369425	96.59	-	.	ID=match.111325.247;Target=XP_003704833_1 118 397
NIJG01000131.1	exonerate	nucleotide_to_protein_match	368369	368515	96.59	-	.	ID=match.111325.247;Target=XP_003704833_1 397 446
NIJG01000131.1	exonerate	nucleotide_to_protein_match	366675	367104	96.59	-	.	ID=match.111325.247;Target=XP_003704833_1 446 514
NIJG01000131.1	exonerate	nucleotide_to_protein_match	366333	366587	96.59	-	.	ID=match.111325.247;Target=XP_003704833_1 514 588
NIJG01000131.1	exonerate	nucleotide_to_protein_match	365521	365798	96.59	-	.	ID=match.111325.247;Target=XP_003704833_1 589 673
NIJG01000719.1	exonerate	nucleotide_to_protein_match	42999	43282	87.88	+	.	ID=match.111325.248;Target=KOX76348_1 1 95
NIJG01000719.1	exonerate	nucleotide_to_protein_match	43346	43509	87.88	+	.	ID=match.111325.248;Target=KOX76348_1 96 150
NIJG01000719.1	exonerate	nucleotide_to_protein_match	43600	43751	87.88	+	.	ID=match.111325.248;Target=KOX76348_1 151 201
NIJG01000047.1	exonerate	nucleotide_to_protein_match	4243415	4243621	93.10	-	.	ID=match.111325.249;Target=XP_397572_4 1 70
NIJG01000047.1	exonerate	nucleotide_to_protein_match	4243144	4243347	93.10	-	.	ID=match.111325.249;Target=XP_397572_4 70 93
NIJG01000047.1	exonerate	nucleotide_to_protein_match	4242502	4243059	93.10	-	.	ID=match.111325.249;Target=XP_397572_4 93 136
NIJG01000047.1	exonerate	nucleotide_to_protein_match	4242242	4242417	93.10	-	.	ID=match.111325.249;Target=XP_397572_4 136 322
NIJG01000047.1	exonerate	nucleotide_to_protein_match	4242074	4242152	93.10	-	.	ID=match.111325.249;Target=XP_397572_4 322 380
NIJG01000047.1	exonerate	nucleotide_to_protein_match	4241679	4242002	93.10	-	.	ID=match.111325.249;Target=XP_397572_4 381 407
NIJG01000047.1	exonerate	nucleotide_to_protein_match	4241066	4241568	93.10	-	.	ID=match.111325.249;Target=XP_397572_4 407 515
NIJG01000047.1	exonerate	nucleotide_to_protein_match	4240730	4240950	93.10	-	.	ID=match.111325.249;Target=XP_397572_4 515 682
NIJG01000047.1	exonerate	nucleotide_to_protein_match	4240342	4240604	93.10	-	.	ID=match.111325.249;Target=XP_397572_4 683 756
NIJG01000069.1	exonerate	nucleotide_to_protein_match	325277	325322	89.52	-	.	ID=match.111325.250;Target=XP_012242273_1 1 16
NIJG01000069.1	exonerate	nucleotide_to_protein_match	324951	325053	89.52	-	.	ID=match.111325.250;Target=XP_012242273_1 17 50
NIJG01000069.1	exonerate	nucleotide_to_protein_match	323721	323869	89.52	-	.	ID=match.111325.250;Target=XP_012242273_1 51 100
NIJG01000069.1	exonerate	nucleotide_to_protein_match	322867	323112	89.52	-	.	ID=match.111325.250;Target=XP_012242273_1 101 182
NIJG01000069.1	exonerate	nucleotide_to_protein_match	322561	322767	89.52	-	.	ID=match.111325.250;Target=XP_012242273_1 183 251
NIJG01000069.1	exonerate	nucleotide_to_protein_match	322330	322486	89.52	-	.	ID=match.111325.250;Target=XP_012242273_1 252 303
NIJG01000069.1	exonerate	nucleotide_to_protein_match	322194	322248	89.52	-	.	ID=match.111325.250;Target=XP_012242273_1 304 322
NIJG01000273.1	exonerate	nucleotide_to_protein_match	1042961	1043206	98.77	-	.	ID=match.111325.251;Target=XP_031844373_1 1 83
NIJG01000273.1	exonerate	nucleotide_to_protein_match	1042608	1042879	98.77	-	.	ID=match.111325.251;Target=XP_031844373_1 83 173
NIJG01000273.1	exonerate	nucleotide_to_protein_match	1041841	1042529	98.77	-	.	ID=match.111325.251;Target=XP_031844373_1 174 403
NIJG01000273.1	exonerate	nucleotide_to_protein_match	1041539	1041768	98.77	-	.	ID=match.111325.251;Target=XP_031844373_1 404 480
NIJG01000273.1	exonerate	nucleotide_to_protein_match	1040738	1041456	98.77	-	.	ID=match.111325.251;Target=XP_031844373_1 480 719
NIJG01000273.1	exonerate	nucleotide_to_protein_match	1040389	1040669	98.77	-	.	ID=match.111325.251;Target=XP_031844373_1 720 813
NIJG01000273.1	exonerate	nucleotide_to_protein_match	1039819	1040321	98.77	-	.	ID=match.111325.251;Target=XP_031844373_1 814 981
NIJG01000455.1	exonerate	nucleotide_to_protein_match	43927	44038	97.23	-	.	ID=match.111325.252;Target=XP_017753395_1 19 56
NIJG01000455.1	exonerate	nucleotide_to_protein_match	43506	43748	97.23	-	.	ID=match.111325.252;Target=XP_017753395_1 57 137
NIJG01000455.1	exonerate	nucleotide_to_protein_match	40087	41261	97.23	-	.	ID=match.111325.252;Target=XP_017753395_1 138 529
NIJG01000455.1	exonerate	nucleotide_to_protein_match	39375	39947	97.23	-	.	ID=match.111325.252;Target=XP_017753395_1 529 720
NIJG01000455.1	exonerate	nucleotide_to_protein_match	36782	36961	97.23	-	.	ID=match.111325.252;Target=XP_017753395_1 720 780
NIJG01000455.1	exonerate	nucleotide_to_protein_match	36569	36669	97.23	-	.	ID=match.111325.252;Target=XP_017753395_1 780 813
NIJG01000455.1	exonerate	nucleotide_to_protein_match	36044	36371	97.23	-	.	ID=match.111325.252;Target=XP_017753395_1 814 923
NIJG01000070.1	exonerate	nucleotide_to_protein_match	291169	291252	93.11	-	.	ID=match.111325.253;Target=XP_003705835_1 1 29
NIJG01000070.1	exonerate	nucleotide_to_protein_match	290651	291001	93.11	-	.	ID=match.111325.253;Target=XP_003705835_1 29 146
NIJG01000070.1	exonerate	nucleotide_to_protein_match	290324	290566	93.11	-	.	ID=match.111325.253;Target=XP_003705835_1 146 227
NIJG01000070.1	exonerate	nucleotide_to_protein_match	290194	290247	93.11	-	.	ID=match.111325.253;Target=XP_003705835_1 227 245
NIJG01000070.1	exonerate	nucleotide_to_protein_match	289930	290115	93.11	-	.	ID=match.111325.253;Target=XP_003705835_1 245 307
NIJG01000070.1	exonerate	nucleotide_to_protein_match	289616	289788	93.11	-	.	ID=match.111325.253;Target=XP_003705835_1 307 364
NIJG01000070.1	exonerate	nucleotide_to_protein_match	289389	289533	93.11	-	.	ID=match.111325.253;Target=XP_003705835_1 365 413
NIJG01000070.1	exonerate	nucleotide_to_protein_match	289202	289318	93.11	-	.	ID=match.111325.253;Target=XP_003705835_1 413 452
NIJG01000123.1	exonerate	nucleotide_to_protein_match	626938	627042	97.50	-	.	ID=match.111325.254;Target=XP_017793097_1 1 36
NIJG01000123.1	exonerate	nucleotide_to_protein_match	626636	626844	97.50	-	.	ID=match.111325.254;Target=XP_017793097_1 36 105
NIJG01000123.1	exonerate	nucleotide_to_protein_match	626385	626559	97.50	-	.	ID=match.111325.254;Target=XP_017793097_1 106 164
NIJG01000123.1	exonerate	nucleotide_to_protein_match	625842	625955	97.50	-	.	ID=match.111325.254;Target=XP_017793097_1 164 202
NIJG01000165.1	exonerate	nucleotide_to_protein_match	222036	222122	95.65	+	.	ID=match.111325.255;Target=XP_003488502_1 1 30
NIJG01000165.1	exonerate	nucleotide_to_protein_match	222231	222473	95.65	+	.	ID=match.111325.255;Target=XP_003488502_1 30 111
NIJG01000165.1	exonerate	nucleotide_to_protein_match	222554	222637	95.65	+	.	ID=match.111325.255;Target=XP_003488502_1 111 139
NIJG01000528.1	exonerate	nucleotide_to_protein_match	14337	14410	88.74	-	.	ID=match.111325.256;Target=KOX67329_1 1 25
NIJG01000528.1	exonerate	nucleotide_to_protein_match	14140	14257	88.74	-	.	ID=match.111325.256;Target=KOX67329_1 26 65
NIJG01000528.1	exonerate	nucleotide_to_protein_match	13743	14060	88.74	-	.	ID=match.111325.256;Target=KOX67329_1 65 171
NIJG01000528.1	exonerate	nucleotide_to_protein_match	13530	13688	88.74	-	.	ID=match.111325.256;Target=KOX67329_1 171 224
NIJG01000003.1	exonerate	nucleotide_to_protein_match	1152751	1152890	94.09	-	.	ID=match.111325.257;Target=XP_031846142_1 23 69
NIJG01000003.1	exonerate	nucleotide_to_protein_match	1152575	1152675	94.09	-	.	ID=match.111325.257;Target=XP_031846142_1 70 103
NIJG01000003.1	exonerate	nucleotide_to_protein_match	1152353	1152474	94.09	-	.	ID=match.111325.257;Target=XP_031846142_1 104 144
NIJG01000003.1	exonerate	nucleotide_to_protein_match	1152119	1152269	94.09	-	.	ID=match.111325.257;Target=XP_031846142_1 144 194
NIJG01000003.1	exonerate	nucleotide_to_protein_match	1151826	1152031	94.09	-	.	ID=match.111325.257;Target=XP_031846142_1 195 199
NIJG01000003.1	exonerate	nucleotide_to_protein_match	1151559	1151753	94.09	-	.	ID=match.111325.257;Target=XP_031846142_1 199 210
NIJG01000003.1	exonerate	nucleotide_to_protein_match	1151342	1151480	94.09	-	.	ID=match.111325.257;Target=XP_031846142_1 210 260
NIJG01000003.1	exonerate	nucleotide_to_protein_match	1151109	1151263	94.09	-	.	ID=match.111325.257;Target=XP_031846142_1 260 325
NIJG01000003.1	exonerate	nucleotide_to_protein_match	1150925	1151005	94.09	-	.	ID=match.111325.257;Target=XP_031846142_1 325 371
NIJG01000003.1	exonerate	nucleotide_to_protein_match	1150647	1150855	94.09	-	.	ID=match.111325.257;Target=XP_031846142_1 372 423
NIJG01000003.1	exonerate	nucleotide_to_protein_match	1150317	1150555	94.09	-	.	ID=match.111325.257;Target=XP_031846142_1 423 450
NIJG01000003.1	exonerate	nucleotide_to_protein_match	1150089	1150204	94.09	-	.	ID=match.111325.257;Target=XP_031846142_1 450 519
NIJG01000003.1	exonerate	nucleotide_to_protein_match	1149706	1150011	94.09	-	.	ID=match.111325.257;Target=XP_031846142_1 520 599
NIJG01000123.1	exonerate	nucleotide_to_protein_match	1862721	1863120	90.22	+	.	ID=match.111325.258;Target=XP_033342645_1 8 141
NIJG01000123.1	exonerate	nucleotide_to_protein_match	1863506	1863700	90.22	+	.	ID=match.111325.258;Target=XP_033342645_1 142 206
NIJG01000123.1	exonerate	nucleotide_to_protein_match	1863773	1863956	90.22	+	.	ID=match.111325.258;Target=XP_033342645_1 207 267
NIJG01000123.1	exonerate	nucleotide_to_protein_match	1864564	1864992	90.22	+	.	ID=match.111325.258;Target=XP_033342645_1 268 410
NIJG01000123.1	exonerate	nucleotide_to_protein_match	1865059	1865193	90.22	+	.	ID=match.111325.258;Target=XP_033342645_1 411 455
NIJG01000123.1	exonerate	nucleotide_to_protein_match	1865281	1865425	90.22	+	.	ID=match.111325.258;Target=XP_033342645_1 456 504
NIJG01000193.1	exonerate	nucleotide_to_protein_match	3414580	3414629	94.39	+	.	ID=match.111325.259;Target=XP_012153305_1 1 17
NIJG01000193.1	exonerate	nucleotide_to_protein_match	3415204	3415559	94.39	+	.	ID=match.111325.259;Target=XP_012153305_1 19 137
NIJG01000193.1	exonerate	nucleotide_to_protein_match	3415659	3416353	94.39	+	.	ID=match.111325.259;Target=XP_012153305_1 138 369
NIJG01000193.1	exonerate	nucleotide_to_protein_match	3416433	3416663	94.39	+	.	ID=match.111325.259;Target=XP_012153305_1 369 446
NIJG01000193.1	exonerate	nucleotide_to_protein_match	3416749	3416968	94.39	+	.	ID=match.111325.259;Target=XP_012153305_1 446 519
NIJG01000193.1	exonerate	nucleotide_to_protein_match	3417124	3417246	94.39	+	.	ID=match.111325.259;Target=XP_012153305_1 520 560
NIJG01000193.1	exonerate	nucleotide_to_protein_match	3417325	3417515	94.39	+	.	ID=match.111325.259;Target=XP_012153305_1 561 624
NIJG01000193.1	exonerate	nucleotide_to_protein_match	3417593	3417755	94.39	+	.	ID=match.111325.259;Target=XP_012153305_1 624 678
NIJG01000193.1	exonerate	nucleotide_to_protein_match	3417841	3417965	94.39	+	.	ID=match.111325.259;Target=XP_012153305_1 679 720
NIJG01000136.1	exonerate	nucleotide_to_protein_match	1131398	1131944	96.61	-	.	ID=match.111325.260;Target=XP_017788656_1 1 183
NIJG01000136.1	exonerate	nucleotide_to_protein_match	1131116	1131286	96.61	-	.	ID=match.111325.260;Target=XP_017788656_1 184 240
NIJG01000136.1	exonerate	nucleotide_to_protein_match	1130317	1130577	96.61	-	.	ID=match.111325.260;Target=XP_017788656_1 241 327
NIJG01000136.1	exonerate	nucleotide_to_protein_match	1129091	1129443	96.61	-	.	ID=match.111325.260;Target=XP_017788656_1 328 445
NIJG01000136.1	exonerate	nucleotide_to_protein_match	1128622	1128953	96.61	-	.	ID=match.111325.260;Target=XP_017788656_1 445 555
NIJG01000136.1	exonerate	nucleotide_to_protein_match	1128233	1128543	96.61	-	.	ID=match.111325.260;Target=XP_017788656_1 556 659
NIJG01000136.1	exonerate	nucleotide_to_protein_match	1127901	1128061	96.61	-	.	ID=match.111325.260;Target=XP_017788656_1 660 713
NIJG01000403.1	exonerate	nucleotide_to_protein_match	34962	35178	83.30	+	.	ID=match.111325.261;Target=TBAT_ONCMY 2 43
NIJG01000403.1	exonerate	nucleotide_to_protein_match	35329	36158	83.30	+	.	ID=match.111325.261;Target=TBAT_ONCMY 45 76
NIJG01000403.1	exonerate	nucleotide_to_protein_match	36329	36492	83.30	+	.	ID=match.111325.261;Target=TBAT_ONCMY 77 353
NIJG01000403.1	exonerate	nucleotide_to_protein_match	36571	36694	83.30	+	.	ID=match.111325.261;Target=TBAT_ONCMY 353 407
NIJG01000001.1	exonerate	nucleotide_to_protein_match	1916820	1916899	93.98	+	.	ID=match.111325.262;Target=XP_031834738_1 1 27
NIJG01000001.1	exonerate	nucleotide_to_protein_match	1917188	1918412	93.98	+	.	ID=match.111325.262;Target=XP_031834738_1 28 436
NIJG01000001.1	exonerate	nucleotide_to_protein_match	1918483	1919430	93.98	+	.	ID=match.111325.262;Target=XP_031834738_1 436 752
NIJG01000001.1	exonerate	nucleotide_to_protein_match	1919507	1920661	93.98	+	.	ID=match.111325.262;Target=XP_031834738_1 752 1137
NIJG01000001.1	exonerate	nucleotide_to_protein_match	1920739	1920972	93.98	+	.	ID=match.111325.262;Target=XP_031834738_1 1137 1215
NIJG01000112.1	exonerate	nucleotide_to_protein_match	6205783	6206190	97.06	-	.	ID=match.111325.263;Target=H32_ASPOF 1 137
NIJG01000273.1	exonerate	nucleotide_to_protein_match	2028299	2028440	98.18	+	.	ID=match.111325.264;Target=KAF3429032_1 49 96
NIJG01000273.1	exonerate	nucleotide_to_protein_match	2028541	2028656	98.18	+	.	ID=match.111325.264;Target=KAF3429032_1 97 135
NIJG01000273.1	exonerate	nucleotide_to_protein_match	2028895	2029151	98.18	+	.	ID=match.111325.264;Target=KAF3429032_1 135 220
NIJG01000273.1	exonerate	nucleotide_to_protein_match	2029242	2029719	98.18	+	.	ID=match.111325.264;Target=KAF3429032_1 221 380
NIJG01000193.1	exonerate	nucleotide_to_protein_match	5481281	5481408	98.40	-	.	ID=match.111325.265;Target=XP_017765094_1 1 43
NIJG01000193.1	exonerate	nucleotide_to_protein_match	5481045	5481201	98.40	-	.	ID=match.111325.265;Target=XP_017765094_1 44 96
NIJG01000193.1	exonerate	nucleotide_to_protein_match	5480617	5480963	98.40	-	.	ID=match.111325.265;Target=XP_017765094_1 96 211
NIJG01000193.1	exonerate	nucleotide_to_protein_match	5480404	5480547	98.40	-	.	ID=match.111325.265;Target=XP_017765094_1 212 259
NIJG01000193.1	exonerate	nucleotide_to_protein_match	5479832	5480300	98.40	-	.	ID=match.111325.265;Target=XP_017765094_1 260 416
NIJG01000193.1	exonerate	nucleotide_to_protein_match	5479071	5479743	98.40	-	.	ID=match.111325.265;Target=XP_017765094_1 416 640
NIJG01000193.1	exonerate	nucleotide_to_protein_match	5478820	5478975	98.40	-	.	ID=match.111325.265;Target=XP_017765094_1 641 692
NIJG01000193.1	exonerate	nucleotide_to_protein_match	5478473	5478696	98.40	-	.	ID=match.111325.265;Target=XP_017765094_1 693 767
NIJG01000193.1	exonerate	nucleotide_to_protein_match	5476104	5476262	98.40	-	.	ID=match.111325.265;Target=XP_017765094_1 767 820
NIJG01000112.1	exonerate	nucleotide_to_protein_match	5043921	5044169	98.09	-	.	ID=match.111325.266;Target=XP_017759251_1 1 84
NIJG01000112.1	exonerate	nucleotide_to_protein_match	5043628	5043849	98.09	-	.	ID=match.111325.266;Target=XP_017759251_1 84 158
NIJG01000481.1	exonerate	nucleotide_to_protein_match	25792	25918	97.63	-	.	ID=match.111325.267;Target=XP_017764573_1 1 43
NIJG01000481.1	exonerate	nucleotide_to_protein_match	25126	25358	97.63	-	.	ID=match.111325.267;Target=XP_017764573_1 44 121
NIJG01000481.1	exonerate	nucleotide_to_protein_match	24886	25035	97.63	-	.	ID=match.111325.267;Target=XP_017764573_1 121 171
NIJG01000128.1	exonerate	nucleotide_to_protein_match	147737	147934	96.96	-	.	ID=match.111325.268;Target=XP_006564639_1 1 67
NIJG01000128.1	exonerate	nucleotide_to_protein_match	147112	147593	96.96	-	.	ID=match.111325.268;Target=XP_006564639_1 67 227
NIJG01000128.1	exonerate	nucleotide_to_protein_match	145659	146037	96.96	-	.	ID=match.111325.268;Target=XP_006564639_1 228 354
NIJG01000128.1	exonerate	nucleotide_to_protein_match	145336	145581	96.96	-	.	ID=match.111325.268;Target=XP_006564639_1 354 436
NIJG01000128.1	exonerate	nucleotide_to_protein_match	145096	145272	96.96	-	.	ID=match.111325.268;Target=XP_006564639_1 436 495
NIJG01000059.1	exonerate	nucleotide_to_protein_match	1395694	1395736	98.95	+	.	ID=match.111325.269;Target=XP_017757674_1 1 15
NIJG01000059.1	exonerate	nucleotide_to_protein_match	1395959	1396078	98.95	+	.	ID=match.111325.269;Target=XP_017757674_1 16 55
NIJG01000059.1	exonerate	nucleotide_to_protein_match	1396305	1396370	98.95	+	.	ID=match.111325.269;Target=XP_017757674_1 56 77
NIJG01000059.1	exonerate	nucleotide_to_protein_match	1396456	1396691	98.95	+	.	ID=match.111325.269;Target=XP_017757674_1 78 156
NIJG01000059.1	exonerate	nucleotide_to_protein_match	1396762	1396875	98.95	+	.	ID=match.111325.269;Target=XP_017757674_1 156 194
NIJG01000131.1	exonerate	nucleotide_to_protein_match	396103	396219	93.40	+	.	ID=match.111325.270;Target=XP_024222820_1 1 40
NIJG01000131.1	exonerate	nucleotide_to_protein_match	396373	396464	93.40	+	.	ID=match.111325.270;Target=XP_024222820_1 40 70
NIJG01000131.1	exonerate	nucleotide_to_protein_match	396601	396781	93.40	+	.	ID=match.111325.270;Target=XP_024222820_1 71 131
NIJG01000131.1	exonerate	nucleotide_to_protein_match	396898	397163	93.40	+	.	ID=match.111325.270;Target=XP_024222820_1 131 219
NIJG01000131.1	exonerate	nucleotide_to_protein_match	397230	397488	93.40	+	.	ID=match.111325.270;Target=XP_024222820_1 220 306
NIJG01000193.1	exonerate	nucleotide_to_protein_match	1673537	1673895	97.97	-	.	ID=match.111325.271;Target=XP_033324808_1 50 169
NIJG01000193.1	exonerate	nucleotide_to_protein_match	1671843	1672749	97.97	-	.	ID=match.111325.271;Target=XP_033324808_1 170 472
NIJG01000193.1	exonerate	nucleotide_to_protein_match	1671328	1671465	97.97	-	.	ID=match.111325.271;Target=XP_033324808_1 472 518
NIJG01000193.1	exonerate	nucleotide_to_protein_match	1670906	1671034	97.97	-	.	ID=match.111325.271;Target=XP_033324808_1 518 561
NIJG01000193.1	exonerate	nucleotide_to_protein_match	1670573	1670665	97.97	-	.	ID=match.111325.271;Target=XP_033324808_1 561 592
NIJG01000200.1	exonerate	nucleotide_to_protein_match	68861	69064	86.80	-	.	ID=match.111325.272;Target=XP_016772033_2 1 69
NIJG01000200.1	exonerate	nucleotide_to_protein_match	66072	66617	86.80	-	.	ID=match.111325.272;Target=XP_016772033_2 69 251
NIJG01000002.1	exonerate	nucleotide_to_protein_match	206818	207834	88.15	+	.	ID=match.111325.273;Target=XP_017753513_1 1 340
NIJG01000002.1	exonerate	nucleotide_to_protein_match	207911	208336	88.15	+	.	ID=match.111325.273;Target=XP_017753513_1 340 482
NIJG01000362.1	exonerate	nucleotide_to_protein_match	126770	128286	89.05	-	.	ID=match.111325.274;Target=XP_012134757_1 1 379
NIJG01000362.1	exonerate	nucleotide_to_protein_match	126227	126668	89.05	-	.	ID=match.111325.274;Target=XP_012134757_1 380 507
NIJG01000362.1	exonerate	nucleotide_to_protein_match	125894	126109	89.05	-	.	ID=match.111325.274;Target=XP_012134757_1 508 655
NIJG01000362.1	exonerate	nucleotide_to_protein_match	125588	125817	89.05	-	.	ID=match.111325.274;Target=XP_012134757_1 655 727
NIJG01000362.1	exonerate	nucleotide_to_protein_match	125384	125504	89.05	-	.	ID=match.111325.274;Target=XP_012134757_1 727 789
NIJG01000193.1	exonerate	nucleotide_to_protein_match	4106370	4107843	89.30	+	.	ID=match.111325.275;Target=XP_024222167_1 6 497
NIJG01000193.1	exonerate	nucleotide_to_protein_match	4107926	4108726	89.30	+	.	ID=match.111325.275;Target=XP_024222167_1 498 617
NIJG01000193.1	exonerate	nucleotide_to_protein_match	4108800	4108979	89.30	+	.	ID=match.111325.275;Target=XP_024222167_1 617 763
NIJG01000193.1	exonerate	nucleotide_to_protein_match	4109071	4109447	89.30	+	.	ID=match.111325.275;Target=XP_024222167_1 764 822
NIJG01000193.1	exonerate	nucleotide_to_protein_match	4109532	4109850	89.30	+	.	ID=match.111325.275;Target=XP_024222167_1 823 948
NIJG01000193.1	exonerate	nucleotide_to_protein_match	4109925	4110231	89.30	+	.	ID=match.111325.275;Target=XP_024222167_1 948 1054
NIJG01000193.1	exonerate	nucleotide_to_protein_match	4110302	4110440	89.30	+	.	ID=match.111325.275;Target=XP_024222167_1 1055 1092
NIJG01000112.1	exonerate	nucleotide_to_protein_match	6296908	6297004	89.66	+	.	ID=match.111325.276;Target=XP_012151775_1 1 33
NIJG01000112.1	exonerate	nucleotide_to_protein_match	6298677	6298789	89.66	+	.	ID=match.111325.276;Target=XP_012151775_1 34 71
NIJG01000112.1	exonerate	nucleotide_to_protein_match	6298858	6299141	89.66	+	.	ID=match.111325.276;Target=XP_012151775_1 71 165
NIJG01000112.1	exonerate	nucleotide_to_protein_match	6299214	6300398	89.66	+	.	ID=match.111325.276;Target=XP_012151775_1 166 185
NIJG01000112.1	exonerate	nucleotide_to_protein_match	6300584	6300873	89.66	+	.	ID=match.111325.276;Target=XP_012151775_1 185 217
NIJG01000112.1	exonerate	nucleotide_to_protein_match	6301127	6301535	89.66	+	.	ID=match.111325.276;Target=XP_012151775_1 217 556
NIJG01000112.1	exonerate	nucleotide_to_protein_match	6301601	6301702	89.66	+	.	ID=match.111325.276;Target=XP_012151775_1 557 582
NIJG01000112.1	exonerate	nucleotide_to_protein_match	6301776	6302112	89.66	+	.	ID=match.111325.276;Target=XP_012151775_1 583 633
NIJG01000134.1	exonerate	nucleotide_to_protein_match	4419532	4419771	92.50	-	.	ID=match.111325.277;Target=XP_024222408_1 1 81
NIJG01000123.1	exonerate	nucleotide_to_protein_match	1275092	1275115	94.73	+	.	ID=match.111325.278;Target=XP_006566703_1 1 9
NIJG01000123.1	exonerate	nucleotide_to_protein_match	1275819	1276112	94.73	+	.	ID=match.111325.278;Target=XP_006566703_1 9 107
NIJG01000123.1	exonerate	nucleotide_to_protein_match	1276189	1276593	94.73	+	.	ID=match.111325.278;Target=XP_006566703_1 107 242
NIJG01000123.1	exonerate	nucleotide_to_protein_match	1276668	1278034	94.73	+	.	ID=match.111325.278;Target=XP_006566703_1 242 697
NIJG01000123.1	exonerate	nucleotide_to_protein_match	1278110	1278257	94.73	+	.	ID=match.111325.278;Target=XP_006566703_1 698 747
NIJG01000123.1	exonerate	nucleotide_to_protein_match	1278322	1279008	94.73	+	.	ID=match.111325.278;Target=XP_006566703_1 747 976
NIJG01000123.1	exonerate	nucleotide_to_protein_match	1279083	1279404	94.73	+	.	ID=match.111325.278;Target=XP_006566703_1 976 1083
NIJG01000123.1	exonerate	nucleotide_to_protein_match	1279475	1279536	94.73	+	.	ID=match.111325.278;Target=XP_006566703_1 1084 1104
NIJG01000072.1	exonerate	nucleotide_to_protein_match	46707	46881	98.98	+	.	ID=match.111325.279;Target=XP_017757814_1 1 59
NIJG01000072.1	exonerate	nucleotide_to_protein_match	47770	47919	98.98	+	.	ID=match.111325.279;Target=XP_017757814_1 60 109
NIJG01000072.1	exonerate	nucleotide_to_protein_match	48006	48144	98.98	+	.	ID=match.111325.279;Target=XP_017757814_1 110 155
NIJG01000072.1	exonerate	nucleotide_to_protein_match	48218	48380	98.98	+	.	ID=match.111325.279;Target=XP_017757814_1 156 210
NIJG01000072.1	exonerate	nucleotide_to_protein_match	48463	48776	98.98	+	.	ID=match.111325.279;Target=XP_017757814_1 210 314
NIJG01000072.1	exonerate	nucleotide_to_protein_match	48847	49053	98.98	+	.	ID=match.111325.279;Target=XP_017757814_1 315 383
NIJG01000072.1	exonerate	nucleotide_to_protein_match	49122	49542	98.98	+	.	ID=match.111325.279;Target=XP_017757814_1 384 524
NIJG01000072.1	exonerate	nucleotide_to_protein_match	49617	49928	98.98	+	.	ID=match.111325.279;Target=XP_017757814_1 524 628
NIJG01000072.1	exonerate	nucleotide_to_protein_match	50018	50199	98.98	+	.	ID=match.111325.279;Target=XP_017757814_1 628 688
NIJG01000072.1	exonerate	nucleotide_to_protein_match	50309	50486	98.98	+	.	ID=match.111325.279;Target=XP_017757814_1 689 748
NIJG01000072.1	exonerate	nucleotide_to_protein_match	50562	50627	98.98	+	.	ID=match.111325.279;Target=XP_017757814_1 748 770
NIJG01000072.1	exonerate	nucleotide_to_protein_match	50686	50877	98.98	+	.	ID=match.111325.279;Target=XP_017757814_1 770 834
NIJG01000072.1	exonerate	nucleotide_to_protein_match	50959	51188	98.98	+	.	ID=match.111325.279;Target=XP_017757814_1 834 910
NIJG01000072.1	exonerate	nucleotide_to_protein_match	51264	51462	98.98	+	.	ID=match.111325.279;Target=XP_017757814_1 911 977
NIJG01000072.1	exonerate	nucleotide_to_protein_match	51543	51924	98.98	+	.	ID=match.111325.279;Target=XP_017757814_1 977 1104
NIJG01000072.1	exonerate	nucleotide_to_protein_match	51992	52131	98.98	+	.	ID=match.111325.279;Target=XP_017757814_1 1105 1151
NIJG01000072.1	exonerate	nucleotide_to_protein_match	52207	52317	98.98	+	.	ID=match.111325.279;Target=XP_017757814_1 1151 1188
NIJG01000018.1	exonerate	nucleotide_to_protein_match	1222690	1222956	95.14	-	.	ID=match.111325.280;Target=XP_031833087_1 1 90
NIJG01000018.1	exonerate	nucleotide_to_protein_match	1221863	1222354	95.14	-	.	ID=match.111325.280;Target=XP_031833087_1 90 254
NIJG01000018.1	exonerate	nucleotide_to_protein_match	1221327	1221788	95.14	-	.	ID=match.111325.280;Target=XP_031833087_1 254 408
NIJG01000018.1	exonerate	nucleotide_to_protein_match	1221046	1221243	95.14	-	.	ID=match.111325.280;Target=XP_031833087_1 408 474
NIJG01000112.1	exonerate	nucleotide_to_protein_match	6555723	6556041	89.15	-	.	ID=match.111325.281;Target=XP_026298662_1 1 107
NIJG01000112.1	exonerate	nucleotide_to_protein_match	6555310	6555636	89.15	-	.	ID=match.111325.281;Target=XP_026298662_1 108 143
NIJG01000112.1	exonerate	nucleotide_to_protein_match	6554477	6555167	89.15	-	.	ID=match.111325.281;Target=XP_026298662_1 143 215
NIJG01000112.1	exonerate	nucleotide_to_protein_match	6554244	6554395	89.15	-	.	ID=match.111325.281;Target=XP_026298662_1 216 330
NIJG01000112.1	exonerate	nucleotide_to_protein_match	6554029	6554174	89.15	-	.	ID=match.111325.281;Target=XP_026298662_1 330 444
NIJG01000112.1	exonerate	nucleotide_to_protein_match	6553852	6553960	89.15	-	.	ID=match.111325.281;Target=XP_026298662_1 445 495
NIJG01000112.1	exonerate	nucleotide_to_protein_match	6553657	6553811	89.15	-	.	ID=match.111325.281;Target=XP_026298662_1 496 544
NIJG01000112.1	exonerate	nucleotide_to_protein_match	6553480	6553590	89.15	-	.	ID=match.111325.281;Target=XP_026298662_1 544 580
NIJG01000112.1	exonerate	nucleotide_to_protein_match	6553288	6553401	89.15	-	.	ID=match.111325.281;Target=XP_026298662_1 581 632
NIJG01000112.1	exonerate	nucleotide_to_protein_match	6552532	6552639	89.15	-	.	ID=match.111325.281;Target=XP_026298662_1 632 669
NIJG01000161.1	exonerate	nucleotide_to_protein_match	3033094	3033400	97.36	+	.	ID=match.111325.282;Target=XP_016766757_2 198 300
NIJG01000161.1	exonerate	nucleotide_to_protein_match	3034084	3034230	97.36	+	.	ID=match.111325.282;Target=XP_016766757_2 301 349
NIJG01000161.1	exonerate	nucleotide_to_protein_match	3034588	3034781	97.36	+	.	ID=match.111325.282;Target=XP_016766757_2 350 414
NIJG01000161.1	exonerate	nucleotide_to_protein_match	3034880	3035039	97.36	+	.	ID=match.111325.282;Target=XP_016766757_2 414 467
NIJG01000161.1	exonerate	nucleotide_to_protein_match	3035282	3035436	97.36	+	.	ID=match.111325.282;Target=XP_016766757_2 468 519
NIJG01000161.1	exonerate	nucleotide_to_protein_match	3035592	3035879	97.36	+	.	ID=match.111325.282;Target=XP_016766757_2 519 615
NIJG01000161.1	exonerate	nucleotide_to_protein_match	3035977	3036237	97.36	+	.	ID=match.111325.282;Target=XP_016766757_2 615 702
NIJG01000161.1	exonerate	nucleotide_to_protein_match	3036322	3036393	97.36	+	.	ID=match.111325.282;Target=XP_016766757_2 702 726
NIJG01000161.1	exonerate	nucleotide_to_protein_match	3036479	3036647	97.36	+	.	ID=match.111325.282;Target=XP_016766757_2 726 782
NIJG01000161.1	exonerate	nucleotide_to_protein_match	3036751	3036900	97.36	+	.	ID=match.111325.282;Target=XP_016766757_2 783 832
NIJG01000161.1	exonerate	nucleotide_to_protein_match	3037018	3037357	97.36	+	.	ID=match.111325.282;Target=XP_016766757_2 833 945
NIJG01000161.1	exonerate	nucleotide_to_protein_match	3037462	3037585	97.36	+	.	ID=match.111325.282;Target=XP_016766757_2 946 987
NIJG01000161.1	exonerate	nucleotide_to_protein_match	3037671	3037769	97.36	+	.	ID=match.111325.282;Target=XP_016766757_2 987 1020
NIJG01000161.1	exonerate	nucleotide_to_protein_match	3037896	3038040	97.36	+	.	ID=match.111325.282;Target=XP_016766757_2 1020 1068
NIJG01000161.1	exonerate	nucleotide_to_protein_match	3038133	3038389	97.36	+	.	ID=match.111325.282;Target=XP_016766757_2 1069 1154
NIJG01000161.1	exonerate	nucleotide_to_protein_match	3038474	3039379	97.36	+	.	ID=match.111325.282;Target=XP_016766757_2 1154 1396
NIJG01000098.1	exonerate	nucleotide_to_protein_match	370865	371002	97.53	-	.	ID=match.111325.283;Target=XP_017759891_1 30 76
NIJG01000098.1	exonerate	nucleotide_to_protein_match	370641	370806	97.53	-	.	ID=match.111325.283;Target=XP_017759891_1 76 131
NIJG01000098.1	exonerate	nucleotide_to_protein_match	370245	370563	97.53	-	.	ID=match.111325.283;Target=XP_017759891_1 132 237
NIJG01000098.1	exonerate	nucleotide_to_protein_match	369815	370169	97.53	-	.	ID=match.111325.283;Target=XP_017759891_1 238 356
NIJG01000136.1	exonerate	nucleotide_to_protein_match	1859040	1859188	92.05	-	.	ID=match.111325.284;Target=XP_033334033_1 1 50
NIJG01000136.1	exonerate	nucleotide_to_protein_match	1858821	1858968	92.05	-	.	ID=match.111325.284;Target=XP_033334033_1 51 60
NIJG01000136.1	exonerate	nucleotide_to_protein_match	1858644	1858758	92.05	-	.	ID=match.111325.284;Target=XP_033334033_1 61 101
NIJG01000136.1	exonerate	nucleotide_to_protein_match	1858487	1858540	92.05	-	.	ID=match.111325.284;Target=XP_033334033_1 101 139
NIJG01000136.1	exonerate	nucleotide_to_protein_match	1858221	1858379	92.05	-	.	ID=match.111325.284;Target=XP_033334033_1 140 157
NIJG01000136.1	exonerate	nucleotide_to_protein_match	1858005	1858129	92.05	-	.	ID=match.111325.284;Target=XP_033334033_1 158 210
NIJG01000136.1	exonerate	nucleotide_to_protein_match	1857768	1857935	92.05	-	.	ID=match.111325.284;Target=XP_033334033_1 211 252
NIJG01000183.1	exonerate	nucleotide_to_protein_match	160393	160609	97.05	+	.	ID=match.111325.285;Target=XP_031837940_1 1 73
NIJG01000183.1	exonerate	nucleotide_to_protein_match	161209	161871	97.05	+	.	ID=match.111325.285;Target=XP_031837940_1 74 294
NIJG01000183.1	exonerate	nucleotide_to_protein_match	163000	163249	97.05	+	.	ID=match.111325.285;Target=XP_031837940_1 295 377
NIJG01000183.1	exonerate	nucleotide_to_protein_match	163791	164091	97.05	+	.	ID=match.111325.285;Target=XP_031837940_1 378 434
NIJG01000041.1	exonerate	nucleotide_to_protein_match	230038	230223	83.36	-	.	ID=match.111325.286;Target=XP_003706502_1 1 63
NIJG01000041.1	exonerate	nucleotide_to_protein_match	228523	229998	83.36	-	.	ID=match.111325.286;Target=XP_003706502_1 63 527
NIJG01000229.1	exonerate	nucleotide_to_protein_match	15014	15153	90.69	-	.	ID=match.111325.287;Target=XP_006562603_1 1 47
NIJG01000229.1	exonerate	nucleotide_to_protein_match	14715	14932	90.69	-	.	ID=match.111325.287;Target=XP_006562603_1 48 120
NIJG01000229.1	exonerate	nucleotide_to_protein_match	14505	14613	90.69	-	.	ID=match.111325.287;Target=XP_006562603_1 121 156
NIJG01000229.1	exonerate	nucleotide_to_protein_match	14133	14415	90.69	-	.	ID=match.111325.287;Target=XP_006562603_1 157 251
NIJG01000229.1	exonerate	nucleotide_to_protein_match	13801	14049	90.69	-	.	ID=match.111325.287;Target=XP_006562603_1 251 334
NIJG01000229.1	exonerate	nucleotide_to_protein_match	13470	13736	90.69	-	.	ID=match.111325.287;Target=XP_006562603_1 334 423
NIJG01000098.1	exonerate	nucleotide_to_protein_match	334544	334855	98.10	-	.	ID=match.111325.288;Target=ATPB_SCHGA 1 105
NIJG01000098.1	exonerate	nucleotide_to_protein_match	334313	334474	98.10	-	.	ID=match.111325.288;Target=ATPB_SCHGA 105 159
NIJG01000193.1	exonerate	nucleotide_to_protein_match	5431680	5431838	98.64	-	.	ID=match.111325.289;Target=XP_017765092_1 1 54
NIJG01000193.1	exonerate	nucleotide_to_protein_match	5431433	5431597	98.64	-	.	ID=match.111325.289;Target=XP_017765092_1 54 109
NIJG01000193.1	exonerate	nucleotide_to_protein_match	5431145	5431343	98.64	-	.	ID=match.111325.289;Target=XP_017765092_1 109 175
NIJG01000193.1	exonerate	nucleotide_to_protein_match	5430929	5431059	98.64	-	.	ID=match.111325.289;Target=XP_017765092_1 176 219
NIJG01000193.1	exonerate	nucleotide_to_protein_match	5430495	5430818	98.64	-	.	ID=match.111325.289;Target=XP_017765092_1 219 327
NIJG01000193.1	exonerate	nucleotide_to_protein_match	5429172	5429256	98.64	-	.	ID=match.111325.289;Target=XP_017765092_1 327 355
NIJG01000193.1	exonerate	nucleotide_to_protein_match	5428897	5429057	98.64	-	.	ID=match.111325.289;Target=XP_017765092_1 356 409
NIJG01000193.1	exonerate	nucleotide_to_protein_match	5428300	5428817	98.64	-	.	ID=match.111325.289;Target=XP_017765092_1 409 485
NIJG01000193.1	exonerate	nucleotide_to_protein_match	5427654	5428183	98.64	-	.	ID=match.111325.289;Target=XP_017765092_1 485 580
NIJG01000193.1	exonerate	nucleotide_to_protein_match	5425312	5427530	98.64	-	.	ID=match.111325.289;Target=XP_017765092_1 581 757
NIJG01000193.1	exonerate	nucleotide_to_protein_match	5422946	5423098	98.64	-	.	ID=match.111325.289;Target=XP_017765092_1 758 1497
NIJG01000015.1	exonerate	nucleotide_to_protein_match	587640	587662	100.00	-	.	ID=match.111325.290;Target=XP_017767734_1 1 8
NIJG01000015.1	exonerate	nucleotide_to_protein_match	586228	586624	100.00	-	.	ID=match.111325.290;Target=XP_017767734_1 9 141
NIJG01000015.1	exonerate	nucleotide_to_protein_match	585956	586153	100.00	-	.	ID=match.111325.290;Target=XP_017767734_1 141 207
NIJG01000074.1	exonerate	nucleotide_to_protein_match	402501	402841	91.55	+	.	ID=match.111325.291;Target=XP_012173029_1 1 114
NIJG01000074.1	exonerate	nucleotide_to_protein_match	402925	404029	91.55	+	.	ID=match.111325.291;Target=XP_012173029_1 115 483
NIJG01000074.1	exonerate	nucleotide_to_protein_match	404127	404174	91.55	+	.	ID=match.111325.291;Target=XP_012173029_1 483 499
NIJG01000018.1	exonerate	nucleotide_to_protein_match	870617	870754	97.27	-	.	ID=match.111325.292;Target=XP_001120276_2 1 47
NIJG01000018.1	exonerate	nucleotide_to_protein_match	869602	869757	97.27	-	.	ID=match.111325.292;Target=XP_001120276_2 47 99
NIJG01000018.1	exonerate	nucleotide_to_protein_match	868562	869016	97.27	-	.	ID=match.111325.292;Target=XP_001120276_2 99 250
NIJG01000018.1	exonerate	nucleotide_to_protein_match	867983	868229	97.27	-	.	ID=match.111325.292;Target=XP_001120276_2 251 333
NIJG01000018.1	exonerate	nucleotide_to_protein_match	866924	867109	97.27	-	.	ID=match.111325.292;Target=XP_001120276_2 333 395
NIJG01000018.1	exonerate	nucleotide_to_protein_match	866604	866853	97.27	-	.	ID=match.111325.292;Target=XP_001120276_2 395 478
NIJG01000018.1	exonerate	nucleotide_to_protein_match	866301	866500	97.27	-	.	ID=match.111325.292;Target=XP_001120276_2 479 545
NIJG01000018.1	exonerate	nucleotide_to_protein_match	866048	866179	97.27	-	.	ID=match.111325.292;Target=XP_001120276_2 545 589
NIJG01000027.1	exonerate	nucleotide_to_protein_match	241657	241719	90.46	-	.	ID=match.111325.293;Target=XP_012145546_1 1 22
NIJG01000027.1	exonerate	nucleotide_to_protein_match	241422	241580	90.46	-	.	ID=match.111325.293;Target=XP_012145546_1 22 75
NIJG01000027.1	exonerate	nucleotide_to_protein_match	241129	241326	90.46	-	.	ID=match.111325.293;Target=XP_012145546_1 75 141
NIJG01000027.1	exonerate	nucleotide_to_protein_match	240716	241067	90.46	-	.	ID=match.111325.293;Target=XP_012145546_1 141 258
NIJG01000027.1	exonerate	nucleotide_to_protein_match	240342	240617	90.46	-	.	ID=match.111325.293;Target=XP_012145546_1 259 350
NIJG01000027.1	exonerate	nucleotide_to_protein_match	239975	240252	90.46	-	.	ID=match.111325.293;Target=XP_012145546_1 351 443
NIJG01000027.1	exonerate	nucleotide_to_protein_match	239639	239893	90.46	-	.	ID=match.111325.293;Target=XP_012145546_1 443 450
NIJG01000112.1	exonerate	nucleotide_to_protein_match	7047072	7047144	98.06	+	.	ID=match.111325.294;Target=XP_031839135_1 1 25
NIJG01000112.1	exonerate	nucleotide_to_protein_match	7047345	7047454	98.06	+	.	ID=match.111325.294;Target=XP_031839135_1 26 62
NIJG01000112.1	exonerate	nucleotide_to_protein_match	7047542	7047739	98.06	+	.	ID=match.111325.294;Target=XP_031839135_1 62 128
NIJG01000112.1	exonerate	nucleotide_to_protein_match	7047858	7047944	98.06	+	.	ID=match.111325.294;Target=XP_031839135_1 128 157
NIJG01000033.1	exonerate	nucleotide_to_protein_match	3799282	3799432	96.60	+	.	ID=match.111325.295;Target=XP_012135085_1 26 76
NIJG01000033.1	exonerate	nucleotide_to_protein_match	3799866	3800056	96.60	+	.	ID=match.111325.295;Target=XP_012135085_1 77 140
NIJG01000033.1	exonerate	nucleotide_to_protein_match	3800157	3800285	96.60	+	.	ID=match.111325.295;Target=XP_012135085_1 140 183
NIJG01000033.1	exonerate	nucleotide_to_protein_match	3800369	3800518	96.60	+	.	ID=match.111325.295;Target=XP_012135085_1 183 233
NIJG01000013.1	exonerate	nucleotide_to_protein_match	2534311	2534522	92.69	+	.	ID=match.111325.296;Target=XP_012152980_1 1 71
NIJG01000013.1	exonerate	nucleotide_to_protein_match	2535109	2535219	92.69	+	.	ID=match.111325.296;Target=XP_012152980_1 72 108
NIJG01000013.1	exonerate	nucleotide_to_protein_match	2535288	2535493	92.69	+	.	ID=match.111325.296;Target=XP_012152980_1 109 177
NIJG01000013.1	exonerate	nucleotide_to_protein_match	2535683	2535819	92.69	+	.	ID=match.111325.296;Target=XP_012152980_1 178 223
NIJG01000123.1	exonerate	nucleotide_to_protein_match	3716132	3716437	96.26	-	.	ID=match.111325.297;Target=XP_012237564_1 72 174
NIJG01000123.1	exonerate	nucleotide_to_protein_match	3715056	3715292	96.26	-	.	ID=match.111325.297;Target=XP_012237564_1 174 253
NIJG01000123.1	exonerate	nucleotide_to_protein_match	3713888	3714362	96.26	-	.	ID=match.111325.297;Target=XP_012237564_1 253 411
NIJG01000123.1	exonerate	nucleotide_to_protein_match	3713342	3713676	96.26	-	.	ID=match.111325.297;Target=XP_012237564_1 412 523
NIJG01000123.1	exonerate	nucleotide_to_protein_match	3711980	3712153	96.26	-	.	ID=match.111325.297;Target=XP_012237564_1 523 581
NIJG01000033.1	exonerate	nucleotide_to_protein_match	3419856	3419955	97.93	-	.	ID=match.111325.298;Target=XP_012135057_1 1 34
NIJG01000033.1	exonerate	nucleotide_to_protein_match	3419429	3419514	97.93	-	.	ID=match.111325.298;Target=XP_012135057_1 35 63
NIJG01000033.1	exonerate	nucleotide_to_protein_match	3419075	3419362	97.93	-	.	ID=match.111325.298;Target=XP_012135057_1 63 159
NIJG01000033.1	exonerate	nucleotide_to_protein_match	3418743	3418962	97.93	-	.	ID=match.111325.298;Target=XP_012135057_1 159 232
NIJG01000033.1	exonerate	nucleotide_to_protein_match	3418426	3418667	97.93	-	.	ID=match.111325.298;Target=XP_012135057_1 233 313
NIJG01000033.1	exonerate	nucleotide_to_protein_match	3418034	3418339	97.93	-	.	ID=match.111325.298;Target=XP_012135057_1 313 415
NIJG01000033.1	exonerate	nucleotide_to_protein_match	3417737	3417914	97.93	-	.	ID=match.111325.298;Target=XP_012135057_1 415 474
NIJG01000033.1	exonerate	nucleotide_to_protein_match	3417452	3417656	97.93	-	.	ID=match.111325.298;Target=XP_012135057_1 475 542
NIJG01000033.1	exonerate	nucleotide_to_protein_match	3415760	3417361	97.93	-	.	ID=match.111325.298;Target=XP_012135057_1 543 1076
NIJG01000033.1	exonerate	nucleotide_to_protein_match	3415499	3415692	97.93	-	.	ID=match.111325.298;Target=XP_012135057_1 1077 1141
NIJG01000033.1	exonerate	nucleotide_to_protein_match	3415031	3415426	97.93	-	.	ID=match.111325.298;Target=XP_012135057_1 1142 1273
NIJG01000033.1	exonerate	nucleotide_to_protein_match	3414741	3414957	97.93	-	.	ID=match.111325.298;Target=XP_012135057_1 1274 1345
NIJG01000033.1	exonerate	nucleotide_to_protein_match	3414465	3414666	97.93	-	.	ID=match.111325.298;Target=XP_012135057_1 1346 1413
NIJG01000033.1	exonerate	nucleotide_to_protein_match	3414245	3414390	97.93	-	.	ID=match.111325.298;Target=XP_012135057_1 1413 1461
NIJG01000033.1	exonerate	nucleotide_to_protein_match	3413331	3414176	97.93	-	.	ID=match.111325.298;Target=XP_012135057_1 1462 1743
NIJG01000033.1	exonerate	nucleotide_to_protein_match	3413087	3413234	97.93	-	.	ID=match.111325.298;Target=XP_012135057_1 1744 1793
NIJG01000033.1	exonerate	nucleotide_to_protein_match	3412865	3413010	97.93	-	.	ID=match.111325.298;Target=XP_012135057_1 1793 1841
NIJG01000033.1	exonerate	nucleotide_to_protein_match	3412553	3412779	97.93	-	.	ID=match.111325.298;Target=XP_012135057_1 1842 1917
NIJG01000033.1	exonerate	nucleotide_to_protein_match	3412253	3412459	97.93	-	.	ID=match.111325.298;Target=XP_012135057_1 1918 1986
NIJG01000033.1	exonerate	nucleotide_to_protein_match	3412101	3412183	97.93	-	.	ID=match.111325.298;Target=XP_012135057_1 1987 2014
NIJG01000033.1	exonerate	nucleotide_to_protein_match	3411927	3412016	97.93	-	.	ID=match.111325.298;Target=XP_012135057_1 2014 2044
NIJG01000007.1	exonerate	nucleotide_to_protein_match	969053	969179	97.92	-	.	ID=match.111325.299;Target=XP_017758672_1 1 43
NIJG01000007.1	exonerate	nucleotide_to_protein_match	968679	968770	97.92	-	.	ID=match.111325.299;Target=XP_017758672_1 44 74
NIJG01000007.1	exonerate	nucleotide_to_protein_match	968435	968608	97.92	-	.	ID=match.111325.299;Target=XP_017758672_1 74 132
NIJG01000007.1	exonerate	nucleotide_to_protein_match	968309	968350	97.92	-	.	ID=match.111325.299;Target=XP_017758672_1 132 146
NIJG01000036.1	exonerate	nucleotide_to_protein_match	1015886	1016221	88.46	-	.	ID=match.111325.300;Target=XP_017759220_1 1 113
NIJG01000036.1	exonerate	nucleotide_to_protein_match	1014586	1014835	88.46	-	.	ID=match.111325.300;Target=XP_017759220_1 113 196
NIJG01000036.1	exonerate	nucleotide_to_protein_match	1014303	1014499	88.46	-	.	ID=match.111325.300;Target=XP_017759220_1 197 262
NIJG01000050.1	exonerate	nucleotide_to_protein_match	2552686	2552936	98.57	-	.	ID=match.111325.301;Target=XP_017753349_1 1 84
NIJG01000050.1	exonerate	nucleotide_to_protein_match	2551998	2552587	98.57	-	.	ID=match.111325.301;Target=XP_017753349_1 85 281
NIJG01000050.1	exonerate	nucleotide_to_protein_match	2551690	2551907	98.57	-	.	ID=match.111325.301;Target=XP_017753349_1 282 354
NIJG01000050.1	exonerate	nucleotide_to_protein_match	2551418	2551612	98.57	-	.	ID=match.111325.301;Target=XP_017753349_1 354 419
NIJG01000050.1	exonerate	nucleotide_to_protein_match	2551097	2551328	98.57	-	.	ID=match.111325.301;Target=XP_017753349_1 419 496
NIJG01000050.1	exonerate	nucleotide_to_protein_match	2549492	2549598	98.57	-	.	ID=match.111325.301;Target=XP_017753349_1 497 532
NIJG01000050.1	exonerate	nucleotide_to_protein_match	2548265	2548459	98.57	-	.	ID=match.111325.301;Target=XP_017753349_1 532 597
NIJG01000050.1	exonerate	nucleotide_to_protein_match	2547848	2548157	98.57	-	.	ID=match.111325.301;Target=XP_017753349_1 597 700
NIJG01000050.1	exonerate	nucleotide_to_protein_match	2547548	2547762	98.57	-	.	ID=match.111325.301;Target=XP_017753349_1 701 772
NIJG01000131.1	exonerate	nucleotide_to_protein_match	449864	450757	83.96	+	.	ID=match.111325.302;Target=XP_020720310_1 1 299
NIJG01000131.1	exonerate	nucleotide_to_protein_match	450825	451052	83.96	+	.	ID=match.111325.302;Target=XP_020720310_1 299 375
NIJG01000273.1	exonerate	nucleotide_to_protein_match	391670	392607	95.26	+	.	ID=match.111325.303;Target=XP_003494393_1 1 313
NIJG01000273.1	exonerate	nucleotide_to_protein_match	392688	392961	95.26	+	.	ID=match.111325.303;Target=XP_003494393_1 314 405
NIJG01000273.1	exonerate	nucleotide_to_protein_match	393037	393235	95.26	+	.	ID=match.111325.303;Target=XP_003494393_1 405 471
NIJG01000273.1	exonerate	nucleotide_to_protein_match	393317	393528	95.26	+	.	ID=match.111325.303;Target=XP_003494393_1 472 542
NIJG01000273.1	exonerate	nucleotide_to_protein_match	393594	393792	95.26	+	.	ID=match.111325.303;Target=XP_003494393_1 542 608
NIJG01000273.1	exonerate	nucleotide_to_protein_match	393877	394291	95.26	+	.	ID=match.111325.303;Target=XP_003494393_1 609 746
NIJG01000273.1	exonerate	nucleotide_to_protein_match	394373	394593	95.26	+	.	ID=match.111325.303;Target=XP_003494393_1 747 820
NIJG01000273.1	exonerate	nucleotide_to_protein_match	394688	395045	95.26	+	.	ID=match.111325.303;Target=XP_003494393_1 821 939
NIJG01000273.1	exonerate	nucleotide_to_protein_match	395130	395286	95.26	+	.	ID=match.111325.303;Target=XP_003494393_1 940 992
NIJG01000273.1	exonerate	nucleotide_to_protein_match	395355	395532	95.26	+	.	ID=match.111325.303;Target=XP_003494393_1 992 1051
NIJG01000273.1	exonerate	nucleotide_to_protein_match	395608	395831	95.26	+	.	ID=match.111325.303;Target=XP_003494393_1 1052 1126
NIJG01000273.1	exonerate	nucleotide_to_protein_match	395937	396125	95.26	+	.	ID=match.111325.303;Target=XP_003494393_1 1126 1189
NIJG01000003.1	exonerate	nucleotide_to_protein_match	268415	268563	100.00	-	.	ID=match.111325.304;Target=KAF3424349_1 1 50
NIJG01000003.1	exonerate	nucleotide_to_protein_match	268247	268334	100.00	-	.	ID=match.111325.304;Target=KAF3424349_1 51 80
NIJG01000003.1	exonerate	nucleotide_to_protein_match	267777	267992	100.00	-	.	ID=match.111325.304;Target=KAF3424349_1 80 152
NIJG01000132.1	exonerate	nucleotide_to_protein_match	322118	322362	95.53	+	.	ID=match.111325.305;Target=XP_012237348_1 91 172
NIJG01000132.1	exonerate	nucleotide_to_protein_match	322699	322837	95.53	+	.	ID=match.111325.305;Target=XP_012237348_1 173 219
NIJG01000132.1	exonerate	nucleotide_to_protein_match	323347	323534	95.53	+	.	ID=match.111325.305;Target=XP_012237348_1 219 281
NIJG01000132.1	exonerate	nucleotide_to_protein_match	323617	323905	95.53	+	.	ID=match.111325.305;Target=XP_012237348_1 282 309
NIJG01000132.1	exonerate	nucleotide_to_protein_match	323992	324748	95.53	+	.	ID=match.111325.305;Target=XP_012237348_1 309 377
NIJG01000132.1	exonerate	nucleotide_to_protein_match	324843	324999	95.53	+	.	ID=match.111325.305;Target=XP_012237348_1 377 629
NIJG01000132.1	exonerate	nucleotide_to_protein_match	325076	325221	95.53	+	.	ID=match.111325.305;Target=XP_012237348_1 630 681
NIJG01000132.1	exonerate	nucleotide_to_protein_match	325301	325817	95.53	+	.	ID=match.111325.305;Target=XP_012237348_1 682 730
NIJG01000132.1	exonerate	nucleotide_to_protein_match	325902	326182	95.53	+	.	ID=match.111325.305;Target=XP_012237348_1 731 902
NIJG01000132.1	exonerate	nucleotide_to_protein_match	326478	326613	95.53	+	.	ID=match.111325.305;Target=XP_012237348_1 903 996
NIJG01000132.1	exonerate	nucleotide_to_protein_match	326847	327064	95.53	+	.	ID=match.111325.305;Target=XP_012237348_1 997 1041
NIJG01000132.1	exonerate	nucleotide_to_protein_match	327394	327476	95.53	+	.	ID=match.111325.305;Target=XP_012237348_1 1042 1114
NIJG01000132.1	exonerate	nucleotide_to_protein_match	328103	328201	95.53	+	.	ID=match.111325.305;Target=XP_012237348_1 1115 1142
NIJG01000273.1	exonerate	nucleotide_to_protein_match	1368279	1368488	86.55	-	.	ID=match.111325.306;Target=XP_012248512_1 1 71
NIJG01000273.1	exonerate	nucleotide_to_protein_match	1367704	1367853	86.55	-	.	ID=match.111325.306;Target=XP_012248512_1 71 121
NIJG01000273.1	exonerate	nucleotide_to_protein_match	1367313	1367434	86.55	-	.	ID=match.111325.306;Target=XP_012248512_1 121 161
NIJG01000273.1	exonerate	nucleotide_to_protein_match	1367201	1367234	86.55	-	.	ID=match.111325.306;Target=XP_012248512_1 162 173
NIJG01000055.1	exonerate	nucleotide_to_protein_match	64988	65133	89.86	-	.	ID=match.111325.307;Target=XP_031842922_1 1 49
NIJG01000055.1	exonerate	nucleotide_to_protein_match	64042	64436	89.86	-	.	ID=match.111325.307;Target=XP_031842922_1 50 82
NIJG01000055.1	exonerate	nucleotide_to_protein_match	62779	63950	89.86	-	.	ID=match.111325.307;Target=XP_031842922_1 86 185
NIJG01000055.1	exonerate	nucleotide_to_protein_match	62363	62696	89.86	-	.	ID=match.111325.307;Target=XP_031842922_1 186 204
NIJG01000055.1	exonerate	nucleotide_to_protein_match	62073	62280	89.86	-	.	ID=match.111325.307;Target=XP_031842922_1 204 284
NIJG01000055.1	exonerate	nucleotide_to_protein_match	61359	61518	89.86	-	.	ID=match.111325.307;Target=XP_031842922_1 284 432
NIJG01000456.1	exonerate	nucleotide_to_protein_match	49618	49750	86.84	+	.	ID=match.111325.308;Target=XP_012173361_1 2 46
NIJG01000456.1	exonerate	nucleotide_to_protein_match	49827	50098	86.84	+	.	ID=match.111325.308;Target=XP_012173361_1 47 137
NIJG01000456.1	exonerate	nucleotide_to_protein_match	50178	50345	86.84	+	.	ID=match.111325.308;Target=XP_012173361_1 137 193
NIJG01000128.1	exonerate	nucleotide_to_protein_match	188177	188929	83.27	+	.	ID=match.111325.309;Target=KOX78949_1 1 252
NIJG01000070.1	exonerate	nucleotide_to_protein_match	525655	525824	93.45	+	.	ID=match.111325.310;Target=XP_017756880_1 1 29
NIJG01000070.1	exonerate	nucleotide_to_protein_match	526334	526512	93.45	+	.	ID=match.111325.310;Target=XP_017756880_1 29 56
NIJG01000070.1	exonerate	nucleotide_to_protein_match	526742	526956	93.45	+	.	ID=match.111325.310;Target=XP_017756880_1 57 116
NIJG01000070.1	exonerate	nucleotide_to_protein_match	527071	527201	93.45	+	.	ID=match.111325.310;Target=XP_017756880_1 117 188
NIJG01000070.1	exonerate	nucleotide_to_protein_match	527271	527412	93.45	+	.	ID=match.111325.310;Target=XP_017756880_1 188 231
NIJG01000034.1	exonerate	nucleotide_to_protein_match	1439903	1439992	94.29	+	.	ID=match.111325.311;Target=XP_033330469_1 1 31
NIJG01000034.1	exonerate	nucleotide_to_protein_match	1440165	1440398	94.29	+	.	ID=match.111325.311;Target=XP_033330469_1 31 109
NIJG01000034.1	exonerate	nucleotide_to_protein_match	1440465	1440560	94.29	+	.	ID=match.111325.311;Target=XP_033330469_1 109 141
NIJG01000071.1	exonerate	nucleotide_to_protein_match	821549	821698	93.01	-	.	ID=match.111325.312;Target=PP4C_RAT 1 51
NIJG01000071.1	exonerate	nucleotide_to_protein_match	821322	821474	93.01	-	.	ID=match.111325.312;Target=PP4C_RAT 51 102
NIJG01000071.1	exonerate	nucleotide_to_protein_match	820900	821151	93.01	-	.	ID=match.111325.312;Target=PP4C_RAT 102 186
NIJG01000071.1	exonerate	nucleotide_to_protein_match	820537	820797	93.01	-	.	ID=match.111325.312;Target=PP4C_RAT 186 273
NIJG01000123.1	exonerate	nucleotide_to_protein_match	4225275	4225528	95.72	+	.	ID=match.111325.313;Target=XP_016770326_1 1 85
NIJG01000123.1	exonerate	nucleotide_to_protein_match	4225599	4226423	95.72	+	.	ID=match.111325.313;Target=XP_016770326_1 86 360
NIJG01000123.1	exonerate	nucleotide_to_protein_match	4226538	4226760	95.72	+	.	ID=match.111325.313;Target=XP_016770326_1 361 435
NIJG01000123.1	exonerate	nucleotide_to_protein_match	4226818	4226853	95.72	+	.	ID=match.111325.313;Target=XP_016770326_1 435 447
NIJG01000767.1	exonerate	nucleotide_to_protein_match	19696	19812	90.80	+	.	ID=match.111325.314;Target=XP_017789679_1 1 40
NIJG01000767.1	exonerate	nucleotide_to_protein_match	20210	20418	90.80	+	.	ID=match.111325.314;Target=XP_017789679_1 40 109
NIJG01000767.1	exonerate	nucleotide_to_protein_match	20667	20833	90.80	+	.	ID=match.111325.314;Target=XP_017789679_1 110 165
NIJG01000767.1	exonerate	nucleotide_to_protein_match	20952	21159	90.80	+	.	ID=match.111325.314;Target=XP_017789679_1 166 234
NIJG01000767.1	exonerate	nucleotide_to_protein_match	21291	21467	90.80	+	.	ID=match.111325.314;Target=XP_017789679_1 235 293
NIJG01000767.1	exonerate	nucleotide_to_protein_match	21550	21793	90.80	+	.	ID=match.111325.314;Target=XP_017789679_1 294 375
NIJG01000767.1	exonerate	nucleotide_to_protein_match	21904	22125	90.80	+	.	ID=match.111325.314;Target=XP_017789679_1 375 449
NIJG01000767.1	exonerate	nucleotide_to_protein_match	22460	22558	90.80	+	.	ID=match.111325.314;Target=XP_017789679_1 449 482
NIJG01000767.1	exonerate	nucleotide_to_protein_match	22629	22754	90.80	+	.	ID=match.111325.314;Target=XP_017789679_1 482 524
NIJG01000767.1	exonerate	nucleotide_to_protein_match	22858	22995	90.80	+	.	ID=match.111325.314;Target=XP_017789679_1 524 570
NIJG01000036.1	exonerate	nucleotide_to_protein_match	1034861	1034989	98.70	-	.	ID=match.111325.315;Target=XP_017759215_1 1 44
NIJG01000036.1	exonerate	nucleotide_to_protein_match	1033803	1033988	98.70	-	.	ID=match.111325.315;Target=XP_017759215_1 44 106
NIJG01000036.1	exonerate	nucleotide_to_protein_match	1033538	1033727	98.70	-	.	ID=match.111325.315;Target=XP_017759215_1 106 169
NIJG01000036.1	exonerate	nucleotide_to_protein_match	1032530	1032699	98.70	-	.	ID=match.111325.315;Target=XP_017759215_1 170 226
NIJG01000036.1	exonerate	nucleotide_to_protein_match	1031379	1031636	98.70	-	.	ID=match.111325.315;Target=XP_017759215_1 226 312
NIJG01000036.1	exonerate	nucleotide_to_protein_match	1030877	1030975	98.70	-	.	ID=match.111325.315;Target=XP_017759215_1 312 345
NIJG01000036.1	exonerate	nucleotide_to_protein_match	1030184	1030309	98.70	-	.	ID=match.111325.315;Target=XP_017759215_1 345 387
NIJG01000123.1	exonerate	nucleotide_to_protein_match	7673510	7674085	91.15	-	.	ID=match.111325.316;Target=XP_033334833_1 1 193
NIJG01000027.1	exonerate	nucleotide_to_protein_match	423077	423124	92.01	+	.	ID=match.111325.317;Target=XP_031827285_1 1 17
NIJG01000027.1	exonerate	nucleotide_to_protein_match	423512	423728	92.01	+	.	ID=match.111325.317;Target=XP_031827285_1 17 89
NIJG01000027.1	exonerate	nucleotide_to_protein_match	423847	424059	92.01	+	.	ID=match.111325.317;Target=XP_031827285_1 90 160
NIJG01000027.1	exonerate	nucleotide_to_protein_match	424139	424434	92.01	+	.	ID=match.111325.317;Target=XP_031827285_1 161 259
NIJG01000027.1	exonerate	nucleotide_to_protein_match	424515	424703	92.01	+	.	ID=match.111325.317;Target=XP_031827285_1 259 282
NIJG01000027.1	exonerate	nucleotide_to_protein_match	424778	425092	92.01	+	.	ID=match.111325.317;Target=XP_031827285_1 282 321
NIJG01000027.1	exonerate	nucleotide_to_protein_match	425175	425277	92.01	+	.	ID=match.111325.317;Target=XP_031827285_1 321 347
NIJG01000027.1	exonerate	nucleotide_to_protein_match	425334	425499	92.01	+	.	ID=match.111325.317;Target=XP_031827285_1 348 427
NIJG01000027.1	exonerate	nucleotide_to_protein_match	425591	425782	92.01	+	.	ID=match.111325.317;Target=XP_031827285_1 427 461
NIJG01000027.1	exonerate	nucleotide_to_protein_match	425860	426106	92.01	+	.	ID=match.111325.317;Target=XP_031827285_1 462 516
NIJG01000027.1	exonerate	nucleotide_to_protein_match	426194	426253	92.01	+	.	ID=match.111325.317;Target=XP_031827285_1 517 580
NIJG01000118.1	exonerate	nucleotide_to_protein_match	455593	455877	97.50	-	.	ID=match.111325.318;Target=XP_012138836_1 1 96
NIJG01000118.1	exonerate	nucleotide_to_protein_match	455197	455368	97.50	-	.	ID=match.111325.318;Target=XP_012138836_1 96 153
NIJG01000118.1	exonerate	nucleotide_to_protein_match	454974	455119	97.50	-	.	ID=match.111325.318;Target=XP_012138836_1 154 202
NIJG01000019.1	exonerate	nucleotide_to_protein_match	1213627	1214286	89.45	-	.	ID=match.111325.319;Target=XP_012152967_1 3 70
NIJG01000128.1	exonerate	nucleotide_to_protein_match	141809	141895	93.29	-	.	ID=match.111325.320;Target=XP_012135663_1 1 30
NIJG01000128.1	exonerate	nucleotide_to_protein_match	138893	139049	93.29	-	.	ID=match.111325.320;Target=XP_012135663_1 30 82
NIJG01000128.1	exonerate	nucleotide_to_protein_match	138596	138818	93.29	-	.	ID=match.111325.320;Target=XP_012135663_1 83 156
NIJG01000128.1	exonerate	nucleotide_to_protein_match	138325	138488	93.29	-	.	ID=match.111325.320;Target=XP_012135663_1 157 211
NIJG01000128.1	exonerate	nucleotide_to_protein_match	138133	138245	93.29	-	.	ID=match.111325.320;Target=XP_012135663_1 212 249
NIJG01000128.1	exonerate	nucleotide_to_protein_match	137851	138044	93.29	-	.	ID=match.111325.320;Target=XP_012135663_1 249 313
NIJG01000128.1	exonerate	nucleotide_to_protein_match	137388	137776	93.29	-	.	ID=match.111325.320;Target=XP_012135663_1 314 443
NIJG01000128.1	exonerate	nucleotide_to_protein_match	137069	137319	93.29	-	.	ID=match.111325.320;Target=XP_012135663_1 444 527
NIJG01000128.1	exonerate	nucleotide_to_protein_match	136647	136994	93.29	-	.	ID=match.111325.320;Target=XP_012135663_1 527 643
NIJG01000128.1	exonerate	nucleotide_to_protein_match	136299	136400	93.29	-	.	ID=match.111325.320;Target=XP_012135663_1 643 677
NIJG01000128.1	exonerate	nucleotide_to_protein_match	135638	135769	93.29	-	.	ID=match.111325.320;Target=XP_012135663_1 677 721
NIJG01000018.1	exonerate	nucleotide_to_protein_match	1669609	1670769	92.25	+	.	ID=match.111325.321;Target=XP_031832611_1 1 388
NIJG01000068.1	exonerate	nucleotide_to_protein_match	237784	238108	95.29	-	.	ID=match.111325.322;Target=XP_033321421_1 7 115
NIJG01000068.1	exonerate	nucleotide_to_protein_match	237370	237514	95.29	-	.	ID=match.111325.322;Target=XP_033321421_1 116 163
NIJG01000068.1	exonerate	nucleotide_to_protein_match	237174	237282	95.29	-	.	ID=match.111325.322;Target=XP_033321421_1 164 200
NIJG01000123.1	exonerate	nucleotide_to_protein_match	7030111	7030641	82.49	-	.	ID=match.111325.323;Target=ARF2_BOVIN 1 178
NIJG01000136.1	exonerate	nucleotide_to_protein_match	234473	234518	95.70	-	.	ID=match.111325.324;Target=XP_017755313_1 8 23
NIJG01000136.1	exonerate	nucleotide_to_protein_match	234268	234383	95.70	-	.	ID=match.111325.324;Target=XP_017755313_1 24 62
NIJG01000136.1	exonerate	nucleotide_to_protein_match	233507	233666	95.70	-	.	ID=match.111325.324;Target=XP_017755313_1 62 115
NIJG01000136.1	exonerate	nucleotide_to_protein_match	233366	233399	95.70	-	.	ID=match.111325.324;Target=XP_017755313_1 116 126
NIJG01000136.1	exonerate	nucleotide_to_protein_match	230990	231131	95.70	-	.	ID=match.111325.324;Target=XP_017755313_1 127 174
NIJG01000136.1	exonerate	nucleotide_to_protein_match	230752	230931	95.70	-	.	ID=match.111325.324;Target=XP_017755313_1 174 234
NIJG01000136.1	exonerate	nucleotide_to_protein_match	230260	230655	95.70	-	.	ID=match.111325.324;Target=XP_017755313_1 234 366
NIJG01000136.1	exonerate	nucleotide_to_protein_match	230006	230194	95.70	-	.	ID=match.111325.324;Target=XP_017755313_1 366 429
NIJG01000136.1	exonerate	nucleotide_to_protein_match	229859	229920	95.70	-	.	ID=match.111325.324;Target=XP_017755313_1 429 449
NIJG01000136.1	exonerate	nucleotide_to_protein_match	229602	229790	95.70	-	.	ID=match.111325.324;Target=XP_017755313_1 450 512
NIJG01000136.1	exonerate	nucleotide_to_protein_match	229351	229522	95.70	-	.	ID=match.111325.324;Target=XP_017755313_1 513 570
NIJG01000136.1	exonerate	nucleotide_to_protein_match	229168	229275	95.70	-	.	ID=match.111325.324;Target=XP_017755313_1 570 606
NIJG01000136.1	exonerate	nucleotide_to_protein_match	229005	229075	95.70	-	.	ID=match.111325.324;Target=XP_017755313_1 606 629
NIJG01000136.1	exonerate	nucleotide_to_protein_match	228779	228905	95.70	-	.	ID=match.111325.324;Target=XP_017755313_1 630 672
NIJG01000136.1	exonerate	nucleotide_to_protein_match	228402	228654	95.70	-	.	ID=match.111325.324;Target=XP_017755313_1 672 756
NIJG01000136.1	exonerate	nucleotide_to_protein_match	228164	228285	95.70	-	.	ID=match.111325.324;Target=XP_017755313_1 757 797
NIJG01000136.1	exonerate	nucleotide_to_protein_match	227950	228091	95.70	-	.	ID=match.111325.324;Target=XP_017755313_1 797 844
NIJG01000136.1	exonerate	nucleotide_to_protein_match	227724	227858	95.70	-	.	ID=match.111325.324;Target=XP_017755313_1 845 889
NIJG01000136.1	exonerate	nucleotide_to_protein_match	227482	227635	95.70	-	.	ID=match.111325.324;Target=XP_017755313_1 890 940
NIJG01000136.1	exonerate	nucleotide_to_protein_match	227285	227412	95.70	-	.	ID=match.111325.324;Target=XP_017755313_1 941 983
NIJG01000136.1	exonerate	nucleotide_to_protein_match	227070	227201	95.70	-	.	ID=match.111325.324;Target=XP_017755313_1 984 996
NIJG01000136.1	exonerate	nucleotide_to_protein_match	226783	226937	95.70	-	.	ID=match.111325.324;Target=XP_017755313_1 996 1025
NIJG01000136.1	exonerate	nucleotide_to_protein_match	226351	226708	95.70	-	.	ID=match.111325.324;Target=XP_017755313_1 1026 1077
NIJG01000136.1	exonerate	nucleotide_to_protein_match	225185	226280	95.70	-	.	ID=match.111325.324;Target=XP_017755313_1 1077 1196
NIJG01000136.1	exonerate	nucleotide_to_protein_match	224641	225151	95.70	-	.	ID=match.111325.324;Target=XP_017755313_1 1197 1246
NIJG01000136.1	exonerate	nucleotide_to_protein_match	224310	224573	95.70	-	.	ID=match.111325.324;Target=XP_017755313_1 1246 1250
NIJG01000108.1	exonerate	nucleotide_to_protein_match	478567	478737	96.37	+	.	ID=match.111325.325;Target=XP_003399156_1 1 47
NIJG01000108.1	exonerate	nucleotide_to_protein_match	479046	479624	96.37	+	.	ID=match.111325.325;Target=XP_003399156_1 47 56
NIJG01000107.1	exonerate	nucleotide_to_protein_match	404159	404300	88.70	+	.	ID=match.111325.326;Target=XP_003249097_1 1 48
NIJG01000107.1	exonerate	nucleotide_to_protein_match	404389	404628	88.70	+	.	ID=match.111325.326;Target=XP_003249097_1 49 128
NIJG01000107.1	exonerate	nucleotide_to_protein_match	404774	404940	88.70	+	.	ID=match.111325.326;Target=XP_003249097_1 129 184
NIJG01000107.1	exonerate	nucleotide_to_protein_match	405004	405073	88.70	+	.	ID=match.111325.326;Target=XP_003249097_1 184 207
NIJG01000107.1	exonerate	nucleotide_to_protein_match	405143	405178	88.70	+	.	ID=match.111325.326;Target=XP_003249097_1 208 219
NIJG01000107.1	exonerate	nucleotide_to_protein_match	405310	405460	88.70	+	.	ID=match.111325.326;Target=XP_003249097_1 220 269
NIJG01000107.1	exonerate	nucleotide_to_protein_match	405529	405633	88.70	+	.	ID=match.111325.326;Target=XP_003249097_1 270 304
[truncated: 447,412 more rows]
