# Supplementary material for: Prevalent bee venom genes evolved before the aculeate stinger and eusociality
Source: BMC Biol. 2023 Oct 23;21:229. doi: 10.1186/s12915-023-01656-5 (PMC10591384; doi:10.1186/s12915-023-01656-5)
Supplement: Supplementary file 38 — Additional file 38. Genome annotation of Euglossa dilemma. [file 12915_2023_1656_MOESM38_ESM.zip › Euglossa_dilemma.annotation.funannotate181.with.RNAseq.Oct2020/reference/trnascan.no-overlaps.gff3]

NIJG01000002.1	tRNAScan-SE	gene	2213101	2213172	63.4	+	.	ID=iMet_1
NIJG01000002.1	tRNAScan-SE	tRNA	2213101	2213172	63.4	+	.	ID=iMet_1_tRNA;Parent=iMet_1;product=tRNA-iMet;note=Predicted CAT anticodon
NIJG01000002.1	tRNAScan-SE	exon	2213101	2213172	63.4	+	.	ID=iMet_1_exon;Parent=iMet_1_tRNA
NIJG01000003.1	tRNAScan-SE	gene	404904	404985	86.8	+	.	ID=Ser_2
NIJG01000003.1	tRNAScan-SE	tRNA	404904	404985	86.8	+	.	ID=Ser_2_tRNA;Parent=Ser_2;product=tRNA-Ser;note=Predicted AGA anticodon
NIJG01000003.1	tRNAScan-SE	exon	404904	404985	86.8	+	.	ID=Ser_2_exon;Parent=Ser_2_tRNA
NIJG01000003.1	tRNAScan-SE	gene	296650	296720	80.1	-	.	ID=Gly_3
NIJG01000003.1	tRNAScan-SE	tRNA	296650	296720	80.1	-	.	ID=Gly_3_tRNA;Parent=Gly_3;product=tRNA-Gly;note=Predicted GCC anticodon
NIJG01000003.1	tRNAScan-SE	exon	296650	296720	80.1	-	.	ID=Gly_3_exon;Parent=Gly_3_tRNA
NIJG01000003.1	tRNAScan-SE	gene	296354	296424	80.1	-	.	ID=Gly_4
NIJG01000003.1	tRNAScan-SE	tRNA	296354	296424	80.1	-	.	ID=Gly_4_tRNA;Parent=Gly_4;product=tRNA-Gly;note=Predicted GCC anticodon
NIJG01000003.1	tRNAScan-SE	exon	296354	296424	80.1	-	.	ID=Gly_4_exon;Parent=Gly_4_tRNA
NIJG01000003.1	tRNAScan-SE	gene	296007	296077	80.1	-	.	ID=Gly_5
NIJG01000003.1	tRNAScan-SE	tRNA	296007	296077	80.1	-	.	ID=Gly_5_tRNA;Parent=Gly_5;product=tRNA-Gly;note=Predicted GCC anticodon
NIJG01000003.1	tRNAScan-SE	exon	296007	296077	80.1	-	.	ID=Gly_5_exon;Parent=Gly_5_tRNA
NIJG01000003.1	tRNAScan-SE	gene	294062	294132	80.1	-	.	ID=Gly_6
NIJG01000003.1	tRNAScan-SE	tRNA	294062	294132	80.1	-	.	ID=Gly_6_tRNA;Parent=Gly_6;product=tRNA-Gly;note=Predicted GCC anticodon
NIJG01000003.1	tRNAScan-SE	exon	294062	294132	80.1	-	.	ID=Gly_6_exon;Parent=Gly_6_tRNA
NIJG01000007.1	tRNAScan-SE	gene	1204604	1204675	72.6	+	.	ID=Gln_7
NIJG01000007.1	tRNAScan-SE	tRNA	1204604	1204675	72.6	+	.	ID=Gln_7_tRNA;Parent=Gln_7;product=tRNA-Gln;note=Predicted TTG anticodon
NIJG01000007.1	tRNAScan-SE	exon	1204604	1204675	72.6	+	.	ID=Gln_7_exon;Parent=Gln_7_tRNA
NIJG01000007.1	tRNAScan-SE	gene	1214985	1215077	79.9	+	.	ID=Tyr_8
NIJG01000007.1	tRNAScan-SE	tRNA	1214985	1215077	79.9	+	.	ID=Tyr_8_tRNA;Parent=Tyr_8;product=tRNA-Tyr;note=Predicted GTA anticodon
NIJG01000007.1	tRNAScan-SE	exon	1214985	1215077	79.9	+	.	ID=Tyr_8_exon;Parent=Tyr_8_tRNA
NIJG01000007.1	tRNAScan-SE	gene	1563488	1563571	74.9	+	.	ID=Leu_9
NIJG01000007.1	tRNAScan-SE	tRNA	1563488	1563571	74.9	+	.	ID=Leu_9_tRNA;Parent=Leu_9;product=tRNA-Leu;note=Predicted TAA anticodon
NIJG01000007.1	tRNAScan-SE	exon	1563488	1563571	74.9	+	.	ID=Leu_9_exon;Parent=Leu_9_tRNA
NIJG01000007.1	tRNAScan-SE	gene	1570016	1570087	69.4	+	.	ID=Gln_10
NIJG01000007.1	tRNAScan-SE	tRNA	1570016	1570087	69.4	+	.	ID=Gln_10_tRNA;Parent=Gln_10;product=tRNA-Gln;note=Predicted CTG anticodon
NIJG01000007.1	tRNAScan-SE	exon	1570016	1570087	69.4	+	.	ID=Gln_10_exon;Parent=Gln_10_tRNA
NIJG01000007.1	tRNAScan-SE	gene	1602327	1602398	69.6	+	.	ID=Gly_11
NIJG01000007.1	tRNAScan-SE	tRNA	1602327	1602398	69.6	+	.	ID=Gly_11_tRNA;Parent=Gly_11;product=tRNA-Gly;note=Predicted TCC anticodon
NIJG01000007.1	tRNAScan-SE	exon	1602327	1602398	69.6	+	.	ID=Gly_11_exon;Parent=Gly_11_tRNA
NIJG01000007.1	tRNAScan-SE	gene	1602720	1602791	69.6	+	.	ID=Gly_12
NIJG01000007.1	tRNAScan-SE	tRNA	1602720	1602791	69.6	+	.	ID=Gly_12_tRNA;Parent=Gly_12;product=tRNA-Gly;note=Predicted TCC anticodon
NIJG01000007.1	tRNAScan-SE	exon	1602720	1602791	69.6	+	.	ID=Gly_12_exon;Parent=Gly_12_tRNA
NIJG01000007.1	tRNAScan-SE	gene	1577778	1577849	81.6	-	.	ID=Ala_13
NIJG01000007.1	tRNAScan-SE	tRNA	1577778	1577849	81.6	-	.	ID=Ala_13_tRNA;Parent=Ala_13;product=tRNA-Ala;note=Predicted TGC anticodon
NIJG01000007.1	tRNAScan-SE	exon	1577778	1577849	81.6	-	.	ID=Ala_13_exon;Parent=Ala_13_tRNA
NIJG01000007.1	tRNAScan-SE	gene	1570628	1570707	70.8	-	.	ID=Leu_14
NIJG01000007.1	tRNAScan-SE	tRNA	1570628	1570707	70.8	-	.	ID=Leu_14_tRNA;Parent=Leu_14;product=tRNA-Leu;note=Predicted TAG anticodon
NIJG01000007.1	tRNAScan-SE	exon	1570628	1570707	70.8	-	.	ID=Leu_14_exon;Parent=Leu_14_tRNA
NIJG01000007.1	tRNAScan-SE	gene	1569509	1569580	81.6	-	.	ID=Ala_15
NIJG01000007.1	tRNAScan-SE	tRNA	1569509	1569580	81.6	-	.	ID=Ala_15_tRNA;Parent=Ala_15;product=tRNA-Ala;note=Predicted TGC anticodon
NIJG01000007.1	tRNAScan-SE	exon	1569509	1569580	81.6	-	.	ID=Ala_15_exon;Parent=Ala_15_tRNA
NIJG01000007.1	tRNAScan-SE	gene	1217522	1217593	71.9	-	.	ID=Gln_16
NIJG01000007.1	tRNAScan-SE	tRNA	1217522	1217593	71.9	-	.	ID=Gln_16_tRNA;Parent=Gln_16;product=tRNA-Gln;note=Predicted TTG anticodon
NIJG01000007.1	tRNAScan-SE	exon	1217522	1217593	71.9	-	.	ID=Gln_16_exon;Parent=Gln_16_tRNA
NIJG01000007.1	tRNAScan-SE	gene	1217367	1217438	71.9	-	.	ID=Gln_17
NIJG01000007.1	tRNAScan-SE	tRNA	1217367	1217438	71.9	-	.	ID=Gln_17_tRNA;Parent=Gln_17;product=tRNA-Gln;note=Predicted TTG anticodon
NIJG01000007.1	tRNAScan-SE	exon	1217367	1217438	71.9	-	.	ID=Gln_17_exon;Parent=Gln_17_tRNA
NIJG01000007.1	tRNAScan-SE	gene	1217212	1217283	71.9	-	.	ID=Gln_18
NIJG01000007.1	tRNAScan-SE	tRNA	1217212	1217283	71.9	-	.	ID=Gln_18_tRNA;Parent=Gln_18;product=tRNA-Gln;note=Predicted TTG anticodon
NIJG01000007.1	tRNAScan-SE	exon	1217212	1217283	71.9	-	.	ID=Gln_18_exon;Parent=Gln_18_tRNA
NIJG01000007.1	tRNAScan-SE	gene	1216388	1216459	71.1	-	.	ID=Gln_22
NIJG01000007.1	tRNAScan-SE	tRNA	1216388	1216459	71.1	-	.	ID=Gln_22_tRNA;Parent=Gln_22;product=tRNA-Gln;note=Predicted CTG anticodon
NIJG01000007.1	tRNAScan-SE	exon	1216388	1216459	71.1	-	.	ID=Gln_22_exon;Parent=Gln_22_tRNA
NIJG01000007.1	tRNAScan-SE	gene	1215931	1216002	71.5	-	.	ID=Gln_23
NIJG01000007.1	tRNAScan-SE	tRNA	1215931	1216002	71.5	-	.	ID=Gln_23_tRNA;Parent=Gln_23;product=tRNA-Gln;note=Predicted TTG anticodon
NIJG01000007.1	tRNAScan-SE	exon	1215931	1216002	71.5	-	.	ID=Gln_23_exon;Parent=Gln_23_tRNA
NIJG01000007.1	tRNAScan-SE	gene	1215768	1215839	71.5	-	.	ID=Gln_24
NIJG01000007.1	tRNAScan-SE	tRNA	1215768	1215839	71.5	-	.	ID=Gln_24_tRNA;Parent=Gln_24;product=tRNA-Gln;note=Predicted TTG anticodon
NIJG01000007.1	tRNAScan-SE	exon	1215768	1215839	71.5	-	.	ID=Gln_24_exon;Parent=Gln_24_tRNA
NIJG01000007.1	tRNAScan-SE	gene	982163	982244	67.3	-	.	ID=Leu_25
NIJG01000007.1	tRNAScan-SE	tRNA	982163	982244	67.3	-	.	ID=Leu_25_tRNA;Parent=Leu_25;product=tRNA-Leu;note=Predicted AAG anticodon
NIJG01000007.1	tRNAScan-SE	exon	982163	982244	67.3	-	.	ID=Leu_25_exon;Parent=Leu_25_tRNA
NIJG01000008.1	tRNAScan-SE	gene	354578	354650	81.6	-	.	ID=Val_26
NIJG01000008.1	tRNAScan-SE	tRNA	354578	354650	81.6	-	.	ID=Val_26_tRNA;Parent=Val_26;product=tRNA-Val;note=Predicted AAC anticodon
NIJG01000008.1	tRNAScan-SE	exon	354578	354650	81.6	-	.	ID=Val_26_exon;Parent=Val_26_tRNA
NIJG01000009.1	tRNAScan-SE	gene	1110424	1110507	79.0	+	.	ID=Leu_27
NIJG01000009.1	tRNAScan-SE	tRNA	1110424	1110507	79.0	+	.	ID=Leu_27_tRNA;Parent=Leu_27;product=tRNA-Leu;note=Predicted TAA anticodon
NIJG01000009.1	tRNAScan-SE	exon	1110424	1110507	79.0	+	.	ID=Leu_27_exon;Parent=Leu_27_tRNA
NIJG01000009.1	tRNAScan-SE	gene	1109219	1109302	74.6	-	.	ID=Leu_28
NIJG01000009.1	tRNAScan-SE	tRNA	1109219	1109302	74.6	-	.	ID=Leu_28_tRNA;Parent=Leu_28;product=tRNA-Leu;note=Predicted TAA anticodon
NIJG01000009.1	tRNAScan-SE	exon	1109219	1109302	74.6	-	.	ID=Leu_28_exon;Parent=Leu_28_tRNA
NIJG01000012.1	tRNAScan-SE	gene	812647	812728	90.9	+	.	ID=Ser_30
NIJG01000012.1	tRNAScan-SE	tRNA	812647	812728	90.9	+	.	ID=Ser_30_tRNA;Parent=Ser_30;product=tRNA-Ser;note=Predicted GCT anticodon
NIJG01000012.1	tRNAScan-SE	exon	812647	812728	90.9	+	.	ID=Ser_30_exon;Parent=Ser_30_tRNA
NIJG01000012.1	tRNAScan-SE	gene	922755	922826	63.4	+	.	ID=iMet_32
NIJG01000012.1	tRNAScan-SE	tRNA	922755	922826	63.4	+	.	ID=iMet_32_tRNA;Parent=iMet_32;product=tRNA-iMet;note=Predicted CAT anticodon
NIJG01000012.1	tRNAScan-SE	exon	922755	922826	63.4	+	.	ID=iMet_32_exon;Parent=iMet_32_tRNA
NIJG01000013.1	tRNAScan-SE	gene	305026	305146	74.0	+	.	ID=Leu_34
NIJG01000013.1	tRNAScan-SE	tRNA	305026	305146	74.0	+	.	ID=Leu_34_tRNA;Parent=Leu_34;product=tRNA-Leu;note=Predicted CAA anticodon
NIJG01000013.1	tRNAScan-SE	exon	305026	305146	74.0	+	.	ID=Leu_34_exon;Parent=Leu_34_tRNA
NIJG01000013.1	tRNAScan-SE	gene	350791	350863	69.0	+	.	ID=Arg_35
NIJG01000013.1	tRNAScan-SE	tRNA	350791	350863	69.0	+	.	ID=Arg_35_tRNA;Parent=Arg_35;product=tRNA-Arg;note=Predicted TCG anticodon
NIJG01000013.1	tRNAScan-SE	exon	350791	350863	69.0	+	.	ID=Arg_35_exon;Parent=Arg_35_tRNA
NIJG01000013.1	tRNAScan-SE	gene	1009160	1009232	70.6	+	.	ID=Val_36
NIJG01000013.1	tRNAScan-SE	tRNA	1009160	1009232	70.6	+	.	ID=Val_36_tRNA;Parent=Val_36;product=tRNA-Val;note=Predicted TAC anticodon
NIJG01000013.1	tRNAScan-SE	exon	1009160	1009232	70.6	+	.	ID=Val_36_exon;Parent=Val_36_tRNA
NIJG01000017.1	tRNAScan-SE	gene	298503	298574	70.6	+	.	ID=Glu_37
NIJG01000017.1	tRNAScan-SE	tRNA	298503	298574	70.6	+	.	ID=Glu_37_tRNA;Parent=Glu_37;product=tRNA-Glu;note=Predicted CTC anticodon
NIJG01000017.1	tRNAScan-SE	exon	298503	298574	70.6	+	.	ID=Glu_37_exon;Parent=Glu_37_tRNA
NIJG01000017.1	tRNAScan-SE	gene	623733	623806	83.3	+	.	ID=Ile_38
NIJG01000017.1	tRNAScan-SE	tRNA	623733	623806	83.3	+	.	ID=Ile_38_tRNA;Parent=Ile_38;product=tRNA-Ile;note=Predicted AAT anticodon
NIJG01000017.1	tRNAScan-SE	exon	623733	623806	83.3	+	.	ID=Ile_38_exon;Parent=Ile_38_tRNA
NIJG01000017.1	tRNAScan-SE	gene	662435	662508	83.3	+	.	ID=Ile_39
NIJG01000017.1	tRNAScan-SE	tRNA	662435	662508	83.3	+	.	ID=Ile_39_tRNA;Parent=Ile_39;product=tRNA-Ile;note=Predicted AAT anticodon
NIJG01000017.1	tRNAScan-SE	exon	662435	662508	83.3	+	.	ID=Ile_39_exon;Parent=Ile_39_tRNA
NIJG01000017.1	tRNAScan-SE	gene	1124180	1124252	62.4	+	.	ID=Ala_40
NIJG01000017.1	tRNAScan-SE	tRNA	1124180	1124252	62.4	+	.	ID=Ala_40_tRNA;Parent=Ala_40;product=tRNA-Ala;note=Predicted TGC anticodon
NIJG01000017.1	tRNAScan-SE	exon	1124180	1124252	62.4	+	.	ID=Ala_40_exon;Parent=Ala_40_tRNA
NIJG01000017.1	tRNAScan-SE	gene	1143787	1143859	67.1	+	.	ID=Ala_41
NIJG01000017.1	tRNAScan-SE	tRNA	1143787	1143859	67.1	+	.	ID=Ala_41_tRNA;Parent=Ala_41;product=tRNA-Ala;note=Predicted AGC anticodon
NIJG01000017.1	tRNAScan-SE	exon	1143787	1143859	67.1	+	.	ID=Ala_41_exon;Parent=Ala_41_tRNA
NIJG01000017.1	tRNAScan-SE	gene	663214	663285	70.6	-	.	ID=Glu_42
NIJG01000017.1	tRNAScan-SE	tRNA	663214	663285	70.6	-	.	ID=Glu_42_tRNA;Parent=Glu_42;product=tRNA-Glu;note=Predicted TTC anticodon
NIJG01000017.1	tRNAScan-SE	exon	663214	663285	70.6	-	.	ID=Glu_42_exon;Parent=Glu_42_tRNA
NIJG01000017.1	tRNAScan-SE	gene	624209	624281	69.6	-	.	ID=Arg_43
NIJG01000017.1	tRNAScan-SE	tRNA	624209	624281	69.6	-	.	ID=Arg_43_tRNA;Parent=Arg_43;product=tRNA-Arg;note=Predicted ACG anticodon
NIJG01000017.1	tRNAScan-SE	exon	624209	624281	69.6	-	.	ID=Arg_43_exon;Parent=Arg_43_tRNA
NIJG01000017.1	tRNAScan-SE	gene	592736	592817	86.8	-	.	ID=Ser_44
NIJG01000017.1	tRNAScan-SE	tRNA	592736	592817	86.8	-	.	ID=Ser_44_tRNA;Parent=Ser_44;product=tRNA-Ser;note=Predicted AGA anticodon
NIJG01000017.1	tRNAScan-SE	exon	592736	592817	86.8	-	.	ID=Ser_44_exon;Parent=Ser_44_tRNA
NIJG01000018.1	tRNAScan-SE	gene	1745486	1745578	70.3	-	.	ID=Ile_45
NIJG01000018.1	tRNAScan-SE	tRNA	1745486	1745578	70.3	-	.	ID=Ile_45_tRNA;Parent=Ile_45;product=tRNA-Ile;note=Predicted TAT anticodon
NIJG01000018.1	tRNAScan-SE	exon	1745486	1745578	70.3	-	.	ID=Ile_45_exon;Parent=Ile_45_tRNA
NIJG01000019.1	tRNAScan-SE	gene	606759	606831	83.9	-	.	ID=Phe_46
NIJG01000019.1	tRNAScan-SE	tRNA	606759	606831	83.9	-	.	ID=Phe_46_tRNA;Parent=Phe_46;product=tRNA-Phe;note=Predicted GAA anticodon
NIJG01000019.1	tRNAScan-SE	exon	606759	606831	83.9	-	.	ID=Phe_46_exon;Parent=Phe_46_tRNA
NIJG01000021.1	tRNAScan-SE	gene	1423083	1423154	70.3	-	.	ID=Gln_47
NIJG01000021.1	tRNAScan-SE	tRNA	1423083	1423154	70.3	-	.	ID=Gln_47_tRNA;Parent=Gln_47;product=tRNA-Gln;note=Predicted CTG anticodon
NIJG01000021.1	tRNAScan-SE	exon	1423083	1423154	70.3	-	.	ID=Gln_47_exon;Parent=Gln_47_tRNA
NIJG01000021.1	tRNAScan-SE	gene	272925	272996	70.5	-	.	ID=Pro_48
NIJG01000021.1	tRNAScan-SE	tRNA	272925	272996	70.5	-	.	ID=Pro_48_tRNA;Parent=Pro_48;product=tRNA-Pro;note=Predicted TGG anticodon
NIJG01000021.1	tRNAScan-SE	exon	272925	272996	70.5	-	.	ID=Pro_48_exon;Parent=Pro_48_tRNA
NIJG01000022.1	tRNAScan-SE	gene	278393	278464	70.5	-	.	ID=Pro_49
NIJG01000022.1	tRNAScan-SE	tRNA	278393	278464	70.5	-	.	ID=Pro_49_tRNA;Parent=Pro_49;product=tRNA-Pro;note=Predicted CGG anticodon
NIJG01000022.1	tRNAScan-SE	exon	278393	278464	70.5	-	.	ID=Pro_49_exon;Parent=Pro_49_tRNA
NIJG01000024.1	tRNAScan-SE	gene	2446260	2446331	69.6	+	.	ID=Gly_50
NIJG01000024.1	tRNAScan-SE	tRNA	2446260	2446331	69.6	+	.	ID=Gly_50_tRNA;Parent=Gly_50;product=tRNA-Gly;note=Predicted TCC anticodon
NIJG01000024.1	tRNAScan-SE	exon	2446260	2446331	69.6	+	.	ID=Gly_50_exon;Parent=Gly_50_tRNA
NIJG01000024.1	tRNAScan-SE	gene	3858202	3858273	66.5	+	.	ID=Asp_51
NIJG01000024.1	tRNAScan-SE	tRNA	3858202	3858273	66.5	+	.	ID=Asp_51_tRNA;Parent=Asp_51;product=tRNA-Asp;note=Predicted GTC anticodon
NIJG01000024.1	tRNAScan-SE	exon	3858202	3858273	66.5	+	.	ID=Asp_51_exon;Parent=Asp_51_tRNA
NIJG01000026.1	tRNAScan-SE	gene	569792	569864	31.6	-	.	ID=Lys_52
NIJG01000026.1	tRNAScan-SE	tRNA	569792	569864	31.6	-	.	ID=Lys_52_tRNA;Parent=Lys_52;product=tRNA-Lys;note=Predicted TTT anticodon
NIJG01000026.1	tRNAScan-SE	exon	569792	569864	31.6	-	.	ID=Lys_52_exon;Parent=Lys_52_tRNA
NIJG01000027.1	tRNAScan-SE	gene	317645	317718	76.9	-	.	ID=Asn_53
NIJG01000027.1	tRNAScan-SE	tRNA	317645	317718	76.9	-	.	ID=Asn_53_tRNA;Parent=Asn_53;product=tRNA-Asn;note=Predicted GTT anticodon
NIJG01000027.1	tRNAScan-SE	exon	317645	317718	76.9	-	.	ID=Asn_53_exon;Parent=Asn_53_tRNA
NIJG01000029.1	tRNAScan-SE	gene	4587286	4587358	69.6	+	.	ID=Arg_54
NIJG01000029.1	tRNAScan-SE	tRNA	4587286	4587358	69.6	+	.	ID=Arg_54_tRNA;Parent=Arg_54;product=tRNA-Arg;note=Predicted ACG anticodon
NIJG01000029.1	tRNAScan-SE	exon	4587286	4587358	69.6	+	.	ID=Arg_54_exon;Parent=Arg_54_tRNA
NIJG01000031.1	tRNAScan-SE	gene	3067237	3067309	87.4	+	.	ID=Lys_55
NIJG01000031.1	tRNAScan-SE	tRNA	3067237	3067309	87.4	+	.	ID=Lys_55_tRNA;Parent=Lys_55;product=tRNA-Lys;note=Predicted TTT anticodon
NIJG01000031.1	tRNAScan-SE	exon	3067237	3067309	87.4	+	.	ID=Lys_55_exon;Parent=Lys_55_tRNA
NIJG01000031.1	tRNAScan-SE	gene	3067400	3067472	88.9	+	.	ID=Lys_56
NIJG01000031.1	tRNAScan-SE	tRNA	3067400	3067472	88.9	+	.	ID=Lys_56_tRNA;Parent=Lys_56;product=tRNA-Lys;note=Predicted TTT anticodon
NIJG01000031.1	tRNAScan-SE	exon	3067400	3067472	88.9	+	.	ID=Lys_56_exon;Parent=Lys_56_tRNA
NIJG01000031.1	tRNAScan-SE	gene	3567863	3567939	23.3	+	.	ID=Arg_57
NIJG01000031.1	tRNAScan-SE	tRNA	3567863	3567939	23.3	+	.	ID=Arg_57_tRNA;Parent=Arg_57;product=tRNA-Arg;note=Predicted TCG anticodon
NIJG01000031.1	tRNAScan-SE	exon	3567863	3567939	23.3	+	.	ID=Arg_57_exon;Parent=Arg_57_tRNA
NIJG01000031.1	tRNAScan-SE	gene	3098522	3098594	64.4	-	.	ID=Ala_58
NIJG01000031.1	tRNAScan-SE	tRNA	3098522	3098594	64.4	-	.	ID=Ala_58_tRNA;Parent=Ala_58;product=tRNA-Ala;note=Predicted AGC anticodon
NIJG01000031.1	tRNAScan-SE	exon	3098522	3098594	64.4	-	.	ID=Ala_58_exon;Parent=Ala_58_tRNA
NIJG01000031.1	tRNAScan-SE	gene	3062144	3062216	87.8	-	.	ID=Lys_59
NIJG01000031.1	tRNAScan-SE	tRNA	3062144	3062216	87.8	-	.	ID=Lys_59_tRNA;Parent=Lys_59;product=tRNA-Lys;note=Predicted CTT anticodon
NIJG01000031.1	tRNAScan-SE	exon	3062144	3062216	87.8	-	.	ID=Lys_59_exon;Parent=Lys_59_tRNA
NIJG01000031.1	tRNAScan-SE	gene	252423	252494	70.2	-	.	ID=Pro_61
NIJG01000031.1	tRNAScan-SE	tRNA	252423	252494	70.2	-	.	ID=Pro_61_tRNA;Parent=Pro_61;product=tRNA-Pro;note=Predicted AGG anticodon
NIJG01000031.1	tRNAScan-SE	exon	252423	252494	70.2	-	.	ID=Pro_61_exon;Parent=Pro_61_tRNA
NIJG01000034.1	tRNAScan-SE	gene	1664991	1665064	79.0	-	.	ID=Asn_62
NIJG01000034.1	tRNAScan-SE	tRNA	1664991	1665064	79.0	-	.	ID=Asn_62_tRNA;Parent=Asn_62;product=tRNA-Asn;note=Predicted GTT anticodon
NIJG01000034.1	tRNAScan-SE	exon	1664991	1665064	79.0	-	.	ID=Asn_62_exon;Parent=Asn_62_tRNA
NIJG01000034.1	tRNAScan-SE	gene	1664344	1664417	75.5	-	.	ID=Thr_63
NIJG01000034.1	tRNAScan-SE	tRNA	1664344	1664417	75.5	-	.	ID=Thr_63_tRNA;Parent=Thr_63;product=tRNA-Thr;note=Predicted AGT anticodon
NIJG01000034.1	tRNAScan-SE	exon	1664344	1664417	75.5	-	.	ID=Thr_63_exon;Parent=Thr_63_tRNA
NIJG01000035.1	tRNAScan-SE	gene	1916063	1916146	79.0	-	.	ID=Leu_64
NIJG01000035.1	tRNAScan-SE	tRNA	1916063	1916146	79.0	-	.	ID=Leu_64_tRNA;Parent=Leu_64;product=tRNA-Leu;note=Predicted TAA anticodon
NIJG01000035.1	tRNAScan-SE	exon	1916063	1916146	79.0	-	.	ID=Leu_64_exon;Parent=Leu_64_tRNA
NIJG01000037.1	tRNAScan-SE	gene	1039386	1039458	81.6	+	.	ID=Val_65
NIJG01000037.1	tRNAScan-SE	tRNA	1039386	1039458	81.6	+	.	ID=Val_65_tRNA;Parent=Val_65;product=tRNA-Val;note=Predicted AAC anticodon
NIJG01000037.1	tRNAScan-SE	exon	1039386	1039458	81.6	+	.	ID=Val_65_exon;Parent=Val_65_tRNA
NIJG01000041.1	tRNAScan-SE	gene	1042815	1042886	70.2	+	.	ID=Pro_66
NIJG01000041.1	tRNAScan-SE	tRNA	1042815	1042886	70.2	+	.	ID=Pro_66_tRNA;Parent=Pro_66;product=tRNA-Pro;note=Predicted AGG anticodon
NIJG01000041.1	tRNAScan-SE	exon	1042815	1042886	70.2	+	.	ID=Pro_66_exon;Parent=Pro_66_tRNA
NIJG01000050.1	tRNAScan-SE	gene	1870384	1870455	72.6	-	.	ID=Gln_67
NIJG01000050.1	tRNAScan-SE	tRNA	1870384	1870455	72.6	-	.	ID=Gln_67_tRNA;Parent=Gln_67;product=tRNA-Gln;note=Predicted TTG anticodon
NIJG01000050.1	tRNAScan-SE	exon	1870384	1870455	72.6	-	.	ID=Gln_67_exon;Parent=Gln_67_tRNA
NIJG01000059.1	tRNAScan-SE	gene	4519245	4519328	50.2	+	.	ID=Ser_77
NIJG01000059.1	tRNAScan-SE	tRNA	4519245	4519328	50.2	+	.	ID=Ser_77_tRNA;Parent=Ser_77;product=tRNA-Ser;note=Predicted AGA anticodon
NIJG01000059.1	tRNAScan-SE	exon	4519245	4519328	50.2	+	.	ID=Ser_77_exon;Parent=Ser_77_tRNA
NIJG01000059.1	tRNAScan-SE	gene	4491551	4491632	86.8	-	.	ID=Ser_78
NIJG01000059.1	tRNAScan-SE	tRNA	4491551	4491632	86.8	-	.	ID=Ser_78_tRNA;Parent=Ser_78;product=tRNA-Ser;note=Predicted AGA anticodon
NIJG01000059.1	tRNAScan-SE	exon	4491551	4491632	86.8	-	.	ID=Ser_78_exon;Parent=Ser_78_tRNA
NIJG01000064.1	tRNAScan-SE	gene	1216558	1216639	90.9	-	.	ID=Ser_79
NIJG01000064.1	tRNAScan-SE	tRNA	1216558	1216639	90.9	-	.	ID=Ser_79_tRNA;Parent=Ser_79;product=tRNA-Ser;note=Predicted GCT anticodon
NIJG01000064.1	tRNAScan-SE	exon	1216558	1216639	90.9	-	.	ID=Ser_79_exon;Parent=Ser_79_tRNA
NIJG01000064.1	tRNAScan-SE	gene	1213984	1214065	83.9	-	.	ID=Ser_80
NIJG01000064.1	tRNAScan-SE	tRNA	1213984	1214065	83.9	-	.	ID=Ser_80_tRNA;Parent=Ser_80;product=tRNA-Ser;note=Predicted AGA anticodon
NIJG01000064.1	tRNAScan-SE	exon	1213984	1214065	83.9	-	.	ID=Ser_80_exon;Parent=Ser_80_tRNA
NIJG01000066.1	tRNAScan-SE	gene	102063	102135	68.3	+	.	ID=Arg_81
NIJG01000066.1	tRNAScan-SE	tRNA	102063	102135	68.3	+	.	ID=Arg_81_tRNA;Parent=Arg_81;product=tRNA-Arg;note=Predicted TCG anticodon
NIJG01000066.1	tRNAScan-SE	exon	102063	102135	68.3	+	.	ID=Arg_81_exon;Parent=Arg_81_tRNA
NIJG01000073.1	tRNAScan-SE	gene	351632	351703	78.2	-	.	ID=Thr_84
NIJG01000073.1	tRNAScan-SE	tRNA	351632	351703	78.2	-	.	ID=Thr_84_tRNA;Parent=Thr_84;product=tRNA-Thr;note=Predicted CGT anticodon
NIJG01000073.1	tRNAScan-SE	exon	351632	351703	78.2	-	.	ID=Thr_84_exon;Parent=Thr_84_tRNA
NIJG01000098.1	tRNAScan-SE	gene	701473	701543	75.2	+	.	ID=Gly_86
NIJG01000098.1	tRNAScan-SE	tRNA	701473	701543	75.2	+	.	ID=Gly_86_tRNA;Parent=Gly_86;product=tRNA-Gly;note=Predicted CCC anticodon
NIJG01000098.1	tRNAScan-SE	exon	701473	701543	75.2	+	.	ID=Gly_86_exon;Parent=Gly_86_tRNA
NIJG01000099.1	tRNAScan-SE	gene	727971	728052	80.6	+	.	ID=Ser_87
NIJG01000099.1	tRNAScan-SE	tRNA	727971	728052	80.6	+	.	ID=Ser_87_tRNA;Parent=Ser_87;product=tRNA-Ser;note=Predicted TGA anticodon
NIJG01000099.1	tRNAScan-SE	exon	727971	728052	80.6	+	.	ID=Ser_87_exon;Parent=Ser_87_tRNA
NIJG01000099.1	tRNAScan-SE	gene	1725834	1725905	70.2	+	.	ID=Pro_89
NIJG01000099.1	tRNAScan-SE	tRNA	1725834	1725905	70.2	+	.	ID=Pro_89_tRNA;Parent=Pro_89;product=tRNA-Pro;note=Predicted AGG anticodon
NIJG01000099.1	tRNAScan-SE	exon	1725834	1725905	70.2	+	.	ID=Pro_89_exon;Parent=Pro_89_tRNA
NIJG01000099.1	tRNAScan-SE	gene	1727069	1727141	67.1	+	.	ID=Ala_90
NIJG01000099.1	tRNAScan-SE	tRNA	1727069	1727141	67.1	+	.	ID=Ala_90_tRNA;Parent=Ala_90;product=tRNA-Ala;note=Predicted AGC anticodon
NIJG01000099.1	tRNAScan-SE	exon	1727069	1727141	67.1	+	.	ID=Ala_90_exon;Parent=Ala_90_tRNA
NIJG01000099.1	tRNAScan-SE	gene	1728649	1728722	75.5	+	.	ID=Thr_91
NIJG01000099.1	tRNAScan-SE	tRNA	1728649	1728722	75.5	+	.	ID=Thr_91_tRNA;Parent=Thr_91;product=tRNA-Thr;note=Predicted AGT anticodon
NIJG01000099.1	tRNAScan-SE	exon	1728649	1728722	75.5	+	.	ID=Thr_91_exon;Parent=Thr_91_tRNA
NIJG01000099.1	tRNAScan-SE	gene	1742134	1742205	73.7	+	.	ID=Cys_92
NIJG01000099.1	tRNAScan-SE	tRNA	1742134	1742205	73.7	+	.	ID=Cys_92_tRNA;Parent=Cys_92;product=tRNA-Cys;note=Predicted GCA anticodon
NIJG01000099.1	tRNAScan-SE	exon	1742134	1742205	73.7	+	.	ID=Cys_92_exon;Parent=Cys_92_tRNA
NIJG01000099.1	tRNAScan-SE	gene	2224409	2224480	63.4	+	.	ID=iMet_93
NIJG01000099.1	tRNAScan-SE	tRNA	2224409	2224480	63.4	+	.	ID=iMet_93_tRNA;Parent=iMet_93;product=tRNA-iMet;note=Predicted CAT anticodon
NIJG01000099.1	tRNAScan-SE	exon	2224409	2224480	63.4	+	.	ID=iMet_93_exon;Parent=iMet_93_tRNA
NIJG01000099.1	tRNAScan-SE	gene	4820369	4820441	73.3	+	.	ID=Val_94
NIJG01000099.1	tRNAScan-SE	tRNA	4820369	4820441	73.3	+	.	ID=Val_94_tRNA;Parent=Val_94;product=tRNA-Val;note=Predicted TAC anticodon
NIJG01000099.1	tRNAScan-SE	exon	4820369	4820441	73.3	+	.	ID=Val_94_exon;Parent=Val_94_tRNA
NIJG01000099.1	tRNAScan-SE	gene	2215000	2215072	87.8	-	.	ID=Lys_95
NIJG01000099.1	tRNAScan-SE	tRNA	2215000	2215072	87.8	-	.	ID=Lys_95_tRNA;Parent=Lys_95;product=tRNA-Lys;note=Predicted CTT anticodon
NIJG01000099.1	tRNAScan-SE	exon	2215000	2215072	87.8	-	.	ID=Lys_95_exon;Parent=Lys_95_tRNA
NIJG01000099.1	tRNAScan-SE	gene	1748670	1748743	75.5	-	.	ID=Thr_96
NIJG01000099.1	tRNAScan-SE	tRNA	1748670	1748743	75.5	-	.	ID=Thr_96_tRNA;Parent=Thr_96;product=tRNA-Thr;note=Predicted AGT anticodon
NIJG01000099.1	tRNAScan-SE	exon	1748670	1748743	75.5	-	.	ID=Thr_96_exon;Parent=Thr_96_tRNA
NIJG01000099.1	tRNAScan-SE	gene	1725377	1725448	65.5	-	.	ID=Pro_97
NIJG01000099.1	tRNAScan-SE	tRNA	1725377	1725448	65.5	-	.	ID=Pro_97_tRNA;Parent=Pro_97;product=tRNA-Pro;note=Predicted CGG anticodon
NIJG01000099.1	tRNAScan-SE	exon	1725377	1725448	65.5	-	.	ID=Pro_97_exon;Parent=Pro_97_tRNA
NIJG01000101.1	tRNAScan-SE	gene	379040	379111	63.5	-	.	ID=His_98
NIJG01000101.1	tRNAScan-SE	tRNA	379040	379111	63.5	-	.	ID=His_98_tRNA;Parent=His_98;product=tRNA-His;note=Predicted GTG anticodon
NIJG01000101.1	tRNAScan-SE	exon	379040	379111	63.5	-	.	ID=His_98_exon;Parent=His_98_tRNA
NIJG01000108.1	tRNAScan-SE	gene	659439	659509	66.6	-	.	ID=Asp_100
NIJG01000108.1	tRNAScan-SE	tRNA	659439	659509	66.6	-	.	ID=Asp_100_tRNA;Parent=Asp_100;product=tRNA-Asp;note=Predicted GTC anticodon
NIJG01000108.1	tRNAScan-SE	exon	659439	659509	66.6	-	.	ID=Asp_100_exon;Parent=Asp_100_tRNA
NIJG01000112.1	tRNAScan-SE	gene	4779552	4779625	81.7	+	.	ID=Ile_101
NIJG01000112.1	tRNAScan-SE	tRNA	4779552	4779625	81.7	+	.	ID=Ile_101_tRNA;Parent=Ile_101;product=tRNA-Ile;note=Predicted AAT anticodon
NIJG01000112.1	tRNAScan-SE	exon	4779552	4779625	81.7	+	.	ID=Ile_101_exon;Parent=Ile_101_tRNA
NIJG01000117.1	tRNAScan-SE	gene	359732	359803	70.6	+	.	ID=Glu_102
NIJG01000117.1	tRNAScan-SE	tRNA	359732	359803	70.6	+	.	ID=Glu_102_tRNA;Parent=Glu_102;product=tRNA-Glu;note=Predicted TTC anticodon
NIJG01000117.1	tRNAScan-SE	exon	359732	359803	70.6	+	.	ID=Glu_102_exon;Parent=Glu_102_tRNA
NIJG01000117.1	tRNAScan-SE	gene	362253	362324	70.6	+	.	ID=Glu_103
NIJG01000117.1	tRNAScan-SE	tRNA	362253	362324	70.6	+	.	ID=Glu_103_tRNA;Parent=Glu_103;product=tRNA-Glu;note=Predicted TTC anticodon
NIJG01000117.1	tRNAScan-SE	exon	362253	362324	70.6	+	.	ID=Glu_103_exon;Parent=Glu_103_tRNA
NIJG01000117.1	tRNAScan-SE	gene	365630	365701	70.6	+	.	ID=Glu_104
NIJG01000117.1	tRNAScan-SE	tRNA	365630	365701	70.6	+	.	ID=Glu_104_tRNA;Parent=Glu_104;product=tRNA-Glu;note=Predicted TTC anticodon
NIJG01000117.1	tRNAScan-SE	exon	365630	365701	70.6	+	.	ID=Glu_104_exon;Parent=Glu_104_tRNA
NIJG01000117.1	tRNAScan-SE	gene	450510	450581	70.5	+	.	ID=Asp_105
NIJG01000117.1	tRNAScan-SE	tRNA	450510	450581	70.5	+	.	ID=Asp_105_tRNA;Parent=Asp_105;product=tRNA-Asp;note=Predicted ATC anticodon
NIJG01000117.1	tRNAScan-SE	exon	450510	450581	70.5	+	.	ID=Asp_105_exon;Parent=Asp_105_tRNA
NIJG01000123.1	tRNAScan-SE	gene	155213	155284	86.0	+	.	ID=Ala_106
NIJG01000123.1	tRNAScan-SE	tRNA	155213	155284	86.0	+	.	ID=Ala_106_tRNA;Parent=Ala_106;product=tRNA-Ala;note=Predicted TGC anticodon
NIJG01000123.1	tRNAScan-SE	exon	155213	155284	86.0	+	.	ID=Ala_106_exon;Parent=Ala_106_tRNA
NIJG01000123.1	tRNAScan-SE	gene	455874	455947	81.7	+	.	ID=Ile_107
NIJG01000123.1	tRNAScan-SE	tRNA	455874	455947	81.7	+	.	ID=Ile_107_tRNA;Parent=Ile_107;product=tRNA-Ile;note=Predicted AAT anticodon
NIJG01000123.1	tRNAScan-SE	exon	455874	455947	81.7	+	.	ID=Ile_107_exon;Parent=Ile_107_tRNA
NIJG01000123.1	tRNAScan-SE	gene	3562981	3563082	79.6	+	.	ID=Tyr_108
NIJG01000123.1	tRNAScan-SE	tRNA	3562981	3563082	79.6	+	.	ID=Tyr_108_tRNA;Parent=Tyr_108;product=tRNA-Tyr;note=Predicted GTA anticodon
NIJG01000123.1	tRNAScan-SE	exon	3562981	3563082	79.6	+	.	ID=Tyr_108_exon;Parent=Tyr_108_tRNA
NIJG01000123.1	tRNAScan-SE	gene	3563166	3563266	79.6	+	.	ID=Tyr_109
NIJG01000123.1	tRNAScan-SE	tRNA	3563166	3563266	79.6	+	.	ID=Tyr_109_tRNA;Parent=Tyr_109;product=tRNA-Tyr;note=Predicted GTA anticodon
NIJG01000123.1	tRNAScan-SE	exon	3563166	3563266	79.6	+	.	ID=Tyr_109_exon;Parent=Tyr_109_tRNA
NIJG01000123.1	tRNAScan-SE	gene	3563363	3563463	78.6	+	.	ID=Tyr_110
NIJG01000123.1	tRNAScan-SE	tRNA	3563363	3563463	78.6	+	.	ID=Tyr_110_tRNA;Parent=Tyr_110;product=tRNA-Tyr;note=Predicted GTA anticodon
NIJG01000123.1	tRNAScan-SE	exon	3563363	3563463	78.6	+	.	ID=Tyr_110_exon;Parent=Tyr_110_tRNA
NIJG01000123.1	tRNAScan-SE	gene	3563677	3563769	79.9	+	.	ID=Tyr_111
NIJG01000123.1	tRNAScan-SE	tRNA	3563677	3563769	79.9	+	.	ID=Tyr_111_tRNA;Parent=Tyr_111;product=tRNA-Tyr;note=Predicted GTA anticodon
NIJG01000123.1	tRNAScan-SE	exon	3563677	3563769	79.9	+	.	ID=Tyr_111_exon;Parent=Tyr_111_tRNA
NIJG01000123.1	tRNAScan-SE	gene	6756235	6756307	78.1	+	.	ID=Val_112
NIJG01000123.1	tRNAScan-SE	tRNA	6756235	6756307	78.1	+	.	ID=Val_112_tRNA;Parent=Val_112;product=tRNA-Val;note=Predicted CAC anticodon
NIJG01000123.1	tRNAScan-SE	exon	6756235	6756307	78.1	+	.	ID=Val_112_exon;Parent=Val_112_tRNA
NIJG01000123.1	tRNAScan-SE	gene	6756653	6756725	76.1	+	.	ID=Val_113
NIJG01000123.1	tRNAScan-SE	tRNA	6756653	6756725	76.1	+	.	ID=Val_113_tRNA;Parent=Val_113;product=tRNA-Val;note=Predicted CAC anticodon
NIJG01000123.1	tRNAScan-SE	exon	6756653	6756725	76.1	+	.	ID=Val_113_exon;Parent=Val_113_tRNA
NIJG01000123.1	tRNAScan-SE	gene	6757093	6757165	76.1	+	.	ID=Val_114
NIJG01000123.1	tRNAScan-SE	tRNA	6757093	6757165	76.1	+	.	ID=Val_114_tRNA;Parent=Val_114;product=tRNA-Val;note=Predicted CAC anticodon
NIJG01000123.1	tRNAScan-SE	exon	6757093	6757165	76.1	+	.	ID=Val_114_exon;Parent=Val_114_tRNA
NIJG01000132.1	tRNAScan-SE	gene	254498	254569	72.5	+	.	ID=Gln_115
NIJG01000132.1	tRNAScan-SE	tRNA	254498	254569	72.5	+	.	ID=Gln_115_tRNA;Parent=Gln_115;product=tRNA-Gln;note=Predicted CTG anticodon
NIJG01000132.1	tRNAScan-SE	exon	254498	254569	72.5	+	.	ID=Gln_115_exon;Parent=Gln_115_tRNA
NIJG01000133.1	tRNAScan-SE	gene	482905	482986	78.2	+	.	ID=Ser_116
NIJG01000133.1	tRNAScan-SE	tRNA	482905	482986	78.2	+	.	ID=Ser_116_tRNA;Parent=Ser_116;product=tRNA-Ser;note=Predicted CGA anticodon
NIJG01000133.1	tRNAScan-SE	exon	482905	482986	78.2	+	.	ID=Ser_116_exon;Parent=Ser_116_tRNA
NIJG01000134.1	tRNAScan-SE	gene	5092378	5092459	90.9	+	.	ID=Ser_118
NIJG01000134.1	tRNAScan-SE	tRNA	5092378	5092459	90.9	+	.	ID=Ser_118_tRNA;Parent=Ser_118;product=tRNA-Ser;note=Predicted GCT anticodon
NIJG01000134.1	tRNAScan-SE	exon	5092378	5092459	90.9	+	.	ID=Ser_118_exon;Parent=Ser_118_tRNA
NIJG01000134.1	tRNAScan-SE	gene	5099208	5099280	87.8	+	.	ID=Lys_119
NIJG01000134.1	tRNAScan-SE	tRNA	5099208	5099280	87.8	+	.	ID=Lys_119_tRNA;Parent=Lys_119;product=tRNA-Lys;note=Predicted CTT anticodon
NIJG01000134.1	tRNAScan-SE	exon	5099208	5099280	87.8	+	.	ID=Lys_119_exon;Parent=Lys_119_tRNA
NIJG01000134.1	tRNAScan-SE	gene	5219485	5219558	81.7	+	.	ID=Ile_120
NIJG01000134.1	tRNAScan-SE	tRNA	5219485	5219558	81.7	+	.	ID=Ile_120_tRNA;Parent=Ile_120;product=tRNA-Ile;note=Predicted AAT anticodon
NIJG01000134.1	tRNAScan-SE	exon	5219485	5219558	81.7	+	.	ID=Ile_120_exon;Parent=Ile_120_tRNA
NIJG01000134.1	tRNAScan-SE	gene	5099747	5099820	79.0	-	.	ID=Asn_121
NIJG01000134.1	tRNAScan-SE	tRNA	5099747	5099820	79.0	-	.	ID=Asn_121_tRNA;Parent=Asn_121;product=tRNA-Asn;note=Predicted GTT anticodon
NIJG01000134.1	tRNAScan-SE	exon	5099747	5099820	79.0	-	.	ID=Asn_121_exon;Parent=Asn_121_tRNA
NIJG01000157.1	tRNAScan-SE	gene	249535	249607	87.8	-	.	ID=Lys_124
NIJG01000157.1	tRNAScan-SE	tRNA	249535	249607	87.8	-	.	ID=Lys_124_tRNA;Parent=Lys_124;product=tRNA-Lys;note=Predicted CTT anticodon
NIJG01000157.1	tRNAScan-SE	exon	249535	249607	87.8	-	.	ID=Lys_124_exon;Parent=Lys_124_tRNA
NIJG01000161.1	tRNAScan-SE	gene	625204	625276	81.6	+	.	ID=Val_125
NIJG01000161.1	tRNAScan-SE	tRNA	625204	625276	81.6	+	.	ID=Val_125_tRNA;Parent=Val_125;product=tRNA-Val;note=Predicted AAC anticodon
NIJG01000161.1	tRNAScan-SE	exon	625204	625276	81.6	+	.	ID=Val_125_exon;Parent=Val_125_tRNA
NIJG01000161.1	tRNAScan-SE	gene	769204	769276	77.9	+	.	ID=Met_126
NIJG01000161.1	tRNAScan-SE	tRNA	769204	769276	77.9	+	.	ID=Met_126_tRNA;Parent=Met_126;product=tRNA-Met;note=Predicted CAT anticodon
NIJG01000161.1	tRNAScan-SE	exon	769204	769276	77.9	+	.	ID=Met_126_exon;Parent=Met_126_tRNA
NIJG01000161.1	tRNAScan-SE	gene	1017577	1017660	76.5	+	.	ID=Leu_127
NIJG01000161.1	tRNAScan-SE	tRNA	1017577	1017660	76.5	+	.	ID=Leu_127_tRNA;Parent=Leu_127;product=tRNA-Leu;note=Predicted CAG anticodon
NIJG01000161.1	tRNAScan-SE	exon	1017577	1017660	76.5	+	.	ID=Leu_127_exon;Parent=Leu_127_tRNA
NIJG01000161.1	tRNAScan-SE	gene	8198546	8198619	79.0	+	.	ID=Asn_129
NIJG01000161.1	tRNAScan-SE	tRNA	8198546	8198619	79.0	+	.	ID=Asn_129_tRNA;Parent=Asn_129;product=tRNA-Asn;note=Predicted GTT anticodon
NIJG01000161.1	tRNAScan-SE	exon	8198546	8198619	79.0	+	.	ID=Asn_129_exon;Parent=Asn_129_tRNA
NIJG01000161.1	tRNAScan-SE	gene	8199069	8199140	74.9	-	.	ID=Trp_130
NIJG01000161.1	tRNAScan-SE	tRNA	8199069	8199140	74.9	-	.	ID=Trp_130_tRNA;Parent=Trp_130;product=tRNA-Trp;note=Predicted CCA anticodon
NIJG01000161.1	tRNAScan-SE	exon	8199069	8199140	74.9	-	.	ID=Trp_130_exon;Parent=Trp_130_tRNA
NIJG01000161.1	tRNAScan-SE	gene	7145531	7145603	73.8	-	.	ID=Val_131
NIJG01000161.1	tRNAScan-SE	tRNA	7145531	7145603	73.8	-	.	ID=Val_131_tRNA;Parent=Val_131;product=tRNA-Val;note=Predicted AAC anticodon
NIJG01000161.1	tRNAScan-SE	exon	7145531	7145603	73.8	-	.	ID=Val_131_exon;Parent=Val_131_tRNA
NIJG01000161.1	tRNAScan-SE	gene	7145083	7145155	81.6	-	.	ID=Val_132
NIJG01000161.1	tRNAScan-SE	tRNA	7145083	7145155	81.6	-	.	ID=Val_132_tRNA;Parent=Val_132;product=tRNA-Val;note=Predicted AAC anticodon
NIJG01000161.1	tRNAScan-SE	exon	7145083	7145155	81.6	-	.	ID=Val_132_exon;Parent=Val_132_tRNA
NIJG01000170.1	tRNAScan-SE	gene	436856	436928	79.3	-	.	ID=Thr_136
NIJG01000170.1	tRNAScan-SE	tRNA	436856	436928	79.3	-	.	ID=Thr_136_tRNA;Parent=Thr_136;product=tRNA-Thr;note=Predicted TGT anticodon
NIJG01000170.1	tRNAScan-SE	exon	436856	436928	79.3	-	.	ID=Thr_136_exon;Parent=Thr_136_tRNA
NIJG01000170.1	tRNAScan-SE	gene	423349	423421	78.9	-	.	ID=Thr_137
NIJG01000170.1	tRNAScan-SE	tRNA	423349	423421	78.9	-	.	ID=Thr_137_tRNA;Parent=Thr_137;product=tRNA-Thr;note=Predicted TGT anticodon
NIJG01000170.1	tRNAScan-SE	exon	423349	423421	78.9	-	.	ID=Thr_137_exon;Parent=Thr_137_tRNA
NIJG01000193.1	tRNAScan-SE	gene	3892085	3892166	71.6	+	.	ID=Leu_139
NIJG01000193.1	tRNAScan-SE	tRNA	3892085	3892166	71.6	+	.	ID=Leu_139_tRNA;Parent=Leu_139;product=tRNA-Leu;note=Predicted AAG anticodon
NIJG01000193.1	tRNAScan-SE	exon	3892085	3892166	71.6	+	.	ID=Leu_139_exon;Parent=Leu_139_tRNA
NIJG01000193.1	tRNAScan-SE	gene	3895615	3895686	73.8	+	.	ID=Trp_140
NIJG01000193.1	tRNAScan-SE	tRNA	3895615	3895686	73.8	+	.	ID=Trp_140_tRNA;Parent=Trp_140;product=tRNA-Trp;note=Predicted CCA anticodon
NIJG01000193.1	tRNAScan-SE	exon	3895615	3895686	73.8	+	.	ID=Trp_140_exon;Parent=Trp_140_tRNA
NIJG01000193.1	tRNAScan-SE	gene	3896159	3896240	86.8	+	.	ID=Ser_141
NIJG01000193.1	tRNAScan-SE	tRNA	3896159	3896240	86.8	+	.	ID=Ser_141_tRNA;Parent=Ser_141;product=tRNA-Ser;note=Predicted AGA anticodon
NIJG01000193.1	tRNAScan-SE	exon	3896159	3896240	86.8	+	.	ID=Ser_141_exon;Parent=Ser_141_tRNA
NIJG01000193.1	tRNAScan-SE	gene	4617641	4617712	67.8	+	.	ID=Ala_143
NIJG01000193.1	tRNAScan-SE	tRNA	4617641	4617712	67.8	+	.	ID=Ala_143_tRNA;Parent=Ala_143;product=tRNA-Ala;note=Predicted CGC anticodon
NIJG01000193.1	tRNAScan-SE	exon	4617641	4617712	67.8	+	.	ID=Ala_143_exon;Parent=Ala_143_tRNA
NIJG01000193.1	tRNAScan-SE	gene	3407353	3407425	87.4	-	.	ID=Lys_147
NIJG01000193.1	tRNAScan-SE	tRNA	3407353	3407425	87.4	-	.	ID=Lys_147_tRNA;Parent=Lys_147;product=tRNA-Lys;note=Predicted TTT anticodon
NIJG01000193.1	tRNAScan-SE	exon	3407353	3407425	87.4	-	.	ID=Lys_147_exon;Parent=Lys_147_tRNA
NIJG01000193.1	tRNAScan-SE	gene	3389025	3389097	87.4	-	.	ID=Lys_148
NIJG01000193.1	tRNAScan-SE	tRNA	3389025	3389097	87.4	-	.	ID=Lys_148_tRNA;Parent=Lys_148;product=tRNA-Lys;note=Predicted TTT anticodon
NIJG01000193.1	tRNAScan-SE	exon	3389025	3389097	87.4	-	.	ID=Lys_148_exon;Parent=Lys_148_tRNA
NIJG01000206.1	tRNAScan-SE	gene	281255	281326	67.9	-	.	ID=Pro_150
NIJG01000206.1	tRNAScan-SE	tRNA	281255	281326	67.9	-	.	ID=Pro_150_tRNA;Parent=Pro_150;product=tRNA-Pro;note=Predicted TGG anticodon
NIJG01000206.1	tRNAScan-SE	exon	281255	281326	67.9	-	.	ID=Pro_150_exon;Parent=Pro_150_tRNA
NIJG01000251.1	tRNAScan-SE	gene	27861	27933	75.7	+	.	ID=Val_151
NIJG01000251.1	tRNAScan-SE	tRNA	27861	27933	75.7	+	.	ID=Val_151_tRNA;Parent=Val_151;product=tRNA-Val;note=Predicted TAC anticodon
NIJG01000251.1	tRNAScan-SE	exon	27861	27933	75.7	+	.	ID=Val_151_exon;Parent=Val_151_tRNA
NIJG01000258.1	tRNAScan-SE	gene	154951	155035	48.3	+	.	ID=Leu_153
NIJG01000258.1	tRNAScan-SE	tRNA	154951	155035	48.3	+	.	ID=Leu_153_tRNA;Parent=Leu_153;product=tRNA-Leu;note=Predicted CAG anticodon
NIJG01000258.1	tRNAScan-SE	exon	154951	155035	48.3	+	.	ID=Leu_153_exon;Parent=Leu_153_tRNA
NIJG01000273.1	tRNAScan-SE	gene	5620147	5620220	81.7	+	.	ID=Ile_154
NIJG01000273.1	tRNAScan-SE	tRNA	5620147	5620220	81.7	+	.	ID=Ile_154_tRNA;Parent=Ile_154;product=tRNA-Ile;note=Predicted AAT anticodon
NIJG01000273.1	tRNAScan-SE	exon	5620147	5620220	81.7	+	.	ID=Ile_154_exon;Parent=Ile_154_tRNA
NIJG01000273.1	tRNAScan-SE	gene	4028740	4028812	76.9	-	.	ID=Met_155
NIJG01000273.1	tRNAScan-SE	tRNA	4028740	4028812	76.9	-	.	ID=Met_155_tRNA;Parent=Met_155;product=tRNA-Met;note=Predicted CAT anticodon
NIJG01000273.1	tRNAScan-SE	exon	4028740	4028812	76.9	-	.	ID=Met_155_exon;Parent=Met_155_tRNA
NIJG01000273.1	tRNAScan-SE	gene	1806303	1806376	79.0	-	.	ID=Asn_156
NIJG01000273.1	tRNAScan-SE	tRNA	1806303	1806376	79.0	-	.	ID=Asn_156_tRNA;Parent=Asn_156;product=tRNA-Asn;note=Predicted GTT anticodon
NIJG01000273.1	tRNAScan-SE	exon	1806303	1806376	79.0	-	.	ID=Asn_156_exon;Parent=Asn_156_tRNA
NIJG01000274.1	tRNAScan-SE	gene	208170	208241	74.9	-	.	ID=Trp_157
NIJG01000274.1	tRNAScan-SE	tRNA	208170	208241	74.9	-	.	ID=Trp_157_tRNA;Parent=Trp_157;product=tRNA-Trp;note=Predicted CCA anticodon
NIJG01000274.1	tRNAScan-SE	exon	208170	208241	74.9	-	.	ID=Trp_157_exon;Parent=Trp_157_tRNA
NIJG01000293.1	tRNAScan-SE	gene	118949	119020	70.6	+	.	ID=Glu_166
NIJG01000293.1	tRNAScan-SE	tRNA	118949	119020	70.6	+	.	ID=Glu_166_tRNA;Parent=Glu_166;product=tRNA-Glu;note=Predicted CTC anticodon
NIJG01000293.1	tRNAScan-SE	exon	118949	119020	70.6	+	.	ID=Glu_166_exon;Parent=Glu_166_tRNA
NIJG01000358.1	tRNAScan-SE	gene	62301	62382	69.2	+	.	ID=Leu_169
NIJG01000358.1	tRNAScan-SE	tRNA	62301	62382	69.2	+	.	ID=Leu_169_tRNA;Parent=Leu_169;product=tRNA-Leu;note=Predicted AAG anticodon
NIJG01000358.1	tRNAScan-SE	exon	62301	62382	69.2	+	.	ID=Leu_169_exon;Parent=Leu_169_tRNA
NIJG01000381.1	tRNAScan-SE	gene	67749	67820	68.0	+	.	ID=Asp_170
NIJG01000381.1	tRNAScan-SE	tRNA	67749	67820	68.0	+	.	ID=Asp_170_tRNA;Parent=Asp_170;product=tRNA-Asp;note=Predicted GTC anticodon
NIJG01000381.1	tRNAScan-SE	exon	67749	67820	68.0	+	.	ID=Asp_170_exon;Parent=Asp_170_tRNA
NIJG01000381.1	tRNAScan-SE	gene	228763	228835	81.2	-	.	ID=Arg_171
NIJG01000381.1	tRNAScan-SE	tRNA	228763	228835	81.2	-	.	ID=Arg_171_tRNA;Parent=Arg_171;product=tRNA-Arg;note=Predicted TCT anticodon
NIJG01000381.1	tRNAScan-SE	exon	228763	228835	81.2	-	.	ID=Arg_171_exon;Parent=Arg_171_tRNA
NIJG01000393.1	tRNAScan-SE	gene	1538	1621	81.1	+	.	ID=Ser_172
NIJG01000393.1	tRNAScan-SE	tRNA	1538	1621	81.1	+	.	ID=Ser_172_tRNA;Parent=Ser_172;product=tRNA-Ser;note=Predicted CGA anticodon
NIJG01000393.1	tRNAScan-SE	exon	1538	1621	81.1	+	.	ID=Ser_172_exon;Parent=Ser_172_tRNA
NIJG01000403.1	tRNAScan-SE	gene	33059	33140	81.0	-	.	ID=Ser_173
NIJG01000403.1	tRNAScan-SE	tRNA	33059	33140	81.0	-	.	ID=Ser_173_tRNA;Parent=Ser_173;product=tRNA-Ser;note=Predicted GCT anticodon
NIJG01000403.1	tRNAScan-SE	exon	33059	33140	81.0	-	.	ID=Ser_173_exon;Parent=Ser_173_tRNA
NIJG01000454.1	tRNAScan-SE	gene	74548	74621	75.5	+	.	ID=Thr_174
NIJG01000454.1	tRNAScan-SE	tRNA	74548	74621	75.5	+	.	ID=Thr_174_tRNA;Parent=Thr_174;product=tRNA-Thr;note=Predicted AGT anticodon
NIJG01000454.1	tRNAScan-SE	exon	74548	74621	75.5	+	.	ID=Thr_174_exon;Parent=Thr_174_tRNA
NIJG01000481.1	tRNAScan-SE	gene	30395	30466	62.5	+	.	ID=Gln_175
NIJG01000481.1	tRNAScan-SE	tRNA	30395	30466	62.5	+	.	ID=Gln_175_tRNA;Parent=Gln_175;product=tRNA-Gln;note=Predicted CTG anticodon
NIJG01000481.1	tRNAScan-SE	exon	30395	30466	62.5	+	.	ID=Gln_175_exon;Parent=Gln_175_tRNA
NIJG01000493.1	tRNAScan-SE	gene	58921	58993	80.1	-	.	ID=Arg_176
NIJG01000493.1	tRNAScan-SE	tRNA	58921	58993	80.1	-	.	ID=Arg_176_tRNA;Parent=Arg_176;product=tRNA-Arg;note=Predicted TCT anticodon
NIJG01000493.1	tRNAScan-SE	exon	58921	58993	80.1	-	.	ID=Arg_176_exon;Parent=Arg_176_tRNA
NIJG01000493.1	tRNAScan-SE	gene	55938	56010	80.1	-	.	ID=Arg_177
NIJG01000493.1	tRNAScan-SE	tRNA	55938	56010	80.1	-	.	ID=Arg_177_tRNA;Parent=Arg_177;product=tRNA-Arg;note=Predicted TCT anticodon
NIJG01000493.1	tRNAScan-SE	exon	55938	56010	80.1	-	.	ID=Arg_177_exon;Parent=Arg_177_tRNA
NIJG01000555.1	tRNAScan-SE	gene	19441	19523	72.9	+	.	ID=Leu_179
NIJG01000555.1	tRNAScan-SE	tRNA	19441	19523	72.9	+	.	ID=Leu_179_tRNA;Parent=Leu_179;product=tRNA-Leu;note=Predicted CAG anticodon
NIJG01000555.1	tRNAScan-SE	exon	19441	19523	72.9	+	.	ID=Leu_179_exon;Parent=Leu_179_tRNA
NIJG01000911.1	tRNAScan-SE	gene	49114	49195	84.0	+	.	ID=Ser_180
NIJG01000911.1	tRNAScan-SE	tRNA	49114	49195	84.0	+	.	ID=Ser_180_tRNA;Parent=Ser_180;product=tRNA-Ser;note=Predicted CGA anticodon
NIJG01000911.1	tRNAScan-SE	exon	49114	49195	84.0	+	.	ID=Ser_180_exon;Parent=Ser_180_tRNA
NIJG01001276.1	tRNAScan-SE	gene	21672	21743	70.5	+	.	ID=Pro_181
NIJG01001276.1	tRNAScan-SE	tRNA	21672	21743	70.5	+	.	ID=Pro_181_tRNA;Parent=Pro_181;product=tRNA-Pro;note=Predicted TGG anticodon
NIJG01001276.1	tRNAScan-SE	exon	21672	21743	70.5	+	.	ID=Pro_181_exon;Parent=Pro_181_tRNA
NIJG01001276.1	tRNAScan-SE	gene	22094	22165	70.5	+	.	ID=Pro_182
NIJG01001276.1	tRNAScan-SE	tRNA	22094	22165	70.5	+	.	ID=Pro_182_tRNA;Parent=Pro_182;product=tRNA-Pro;note=Predicted TGG anticodon
NIJG01001276.1	tRNAScan-SE	exon	22094	22165	70.5	+	.	ID=Pro_182_exon;Parent=Pro_182_tRNA
NIJG01001753.1	tRNAScan-SE	gene	444216	444300	73.7	+	.	ID=Ser_183
NIJG01001753.1	tRNAScan-SE	tRNA	444216	444300	73.7	+	.	ID=Ser_183_tRNA;Parent=Ser_183;product=tRNA-Ser;note=Predicted AGA anticodon
NIJG01001753.1	tRNAScan-SE	exon	444216	444300	73.7	+	.	ID=Ser_183_exon;Parent=Ser_183_tRNA
NIJG01001988.1	tRNAScan-SE	gene	9524	9595	66.5	-	.	ID=Asp_184
NIJG01001988.1	tRNAScan-SE	tRNA	9524	9595	66.5	-	.	ID=Asp_184_tRNA;Parent=Asp_184;product=tRNA-Asp;note=Predicted GTC anticodon
NIJG01001988.1	tRNAScan-SE	exon	9524	9595	66.5	-	.	ID=Asp_184_exon;Parent=Asp_184_tRNA
NIJG01005833.1	tRNAScan-SE	gene	3817	3888	70.6	+	.	ID=Glu_185
NIJG01005833.1	tRNAScan-SE	tRNA	3817	3888	70.6	+	.	ID=Glu_185_tRNA;Parent=Glu_185;product=tRNA-Glu;note=Predicted TTC anticodon
NIJG01005833.1	tRNAScan-SE	exon	3817	3888	70.6	+	.	ID=Glu_185_exon;Parent=Glu_185_tRNA
NIJG01008789.1	tRNAScan-SE	gene	1484	1555	72.5	-	.	ID=Gln_186
NIJG01008789.1	tRNAScan-SE	tRNA	1484	1555	72.5	-	.	ID=Gln_186_tRNA;Parent=Gln_186;product=tRNA-Gln;note=Predicted CTG anticodon
NIJG01008789.1	tRNAScan-SE	exon	1484	1555	72.5	-	.	ID=Gln_186_exon;Parent=Gln_186_tRNA
NIJG01009009.1	tRNAScan-SE	gene	7250	7321	52.4	+	.	ID=Asp_187
NIJG01009009.1	tRNAScan-SE	tRNA	7250	7321	52.4	+	.	ID=Asp_187_tRNA;Parent=Asp_187;product=tRNA-Asp;note=Predicted GTC anticodon
NIJG01009009.1	tRNAScan-SE	exon	7250	7321	52.4	+	.	ID=Asp_187_exon;Parent=Asp_187_tRNA
NIJG01011035.1	tRNAScan-SE	gene	6586	6657	80.3	-	.	ID=Cys_188
NIJG01011035.1	tRNAScan-SE	tRNA	6586	6657	80.3	-	.	ID=Cys_188_tRNA;Parent=Cys_188;product=tRNA-Cys;note=Predicted GCA anticodon
NIJG01011035.1	tRNAScan-SE	exon	6586	6657	80.3	-	.	ID=Cys_188_exon;Parent=Cys_188_tRNA
NIJG01015315.1	tRNAScan-SE	gene	222	292	80.1	+	.	ID=Gly_189
NIJG01015315.1	tRNAScan-SE	tRNA	222	292	80.1	+	.	ID=Gly_189_tRNA;Parent=Gly_189;product=tRNA-Gly;note=Predicted GCC anticodon
NIJG01015315.1	tRNAScan-SE	exon	222	292	80.1	+	.	ID=Gly_189_exon;Parent=Gly_189_tRNA
NIJG01020357.1	tRNAScan-SE	gene	771	842	54.4	+	.	ID=Ala_190
NIJG01020357.1	tRNAScan-SE	tRNA	771	842	54.4	+	.	ID=Ala_190_tRNA;Parent=Ala_190;product=tRNA-Ala;note=Predicted TGC anticodon
NIJG01020357.1	tRNAScan-SE	exon	771	842	54.4	+	.	ID=Ala_190_exon;Parent=Ala_190_tRNA
NIJG01022238.1	tRNAScan-SE	gene	997	1069	78.1	+	.	ID=Val_191
NIJG01022238.1	tRNAScan-SE	tRNA	997	1069	78.1	+	.	ID=Val_191_tRNA;Parent=Val_191;product=tRNA-Val;note=Predicted CAC anticodon
NIJG01022238.1	tRNAScan-SE	exon	997	1069	78.1	+	.	ID=Val_191_exon;Parent=Val_191_tRNA
