# Supplementary material for: Prevalent bee venom genes evolved before the aculeate stinger and eusociality
Source: BMC Biol. 2023 Oct 23;21:229. doi: 10.1186/s12915-023-01656-5 (PMC10591384; doi:10.1186/s12915-023-01656-5)
Supplement: Supplementary file 38 — Additional file 38. Genome annotation of Euglossa dilemma. [file 12915_2023_1656_MOESM38_ESM.zip › Euglossa_dilemma.annotation.funannotate181.with.RNAseq.Oct2020/reference/BinPacker.fa]

>BINPACKER.0.1
CTCGTATCGTATATCCCTCGAGGTTTTCACACTGTTTAAAACGTTCGTCTAGTGGCAGCTCTGATTGAGAAATGTGTCCTCACGCACAGACGATGTTCGGTGGAAACGGAAGAAACGTCTCTTAACTCGAGACGAACGCTGTCGAACGATTCGAAGAAACTTTAACGAATTTCCATTTTCACAATTGGAGTGGGAAGTAAGTAAAAGAAAATGATAAAGCAAACAAGGATGAAACGCAAGGAGCTTGTTGAGTTAACAGCGAGGTTTTCGAGAAATAATGCGAGAAACGAAGCAAAGTCTACGACGAATCGGAAGACGAACTAAAGAGTAAAATATAATAAGCTCACGATCGTTGGAGAGTTTAATTAAGCGTAGAATCGCAACCACGATCGAACAGCATACGCGCAAAAATTCATATAAGAAACGGTGTAAAAATCGGAAAATATTTTTCAAATATCAATTACCGGTTAATCGTGTAATAATATTAATAAGACGAGTAAAACATGTAAAATAATAGAAATTTGTCTGATCATGCGAATAATAAATCAAGCTAAAGCCCTGTGGTGGGGTGTCGCGGTATGACTTCAAAGACAACAACGATGACGACGCAGACCATGAAGACGGCTTGCTTTCCATTTGAATTCTGATTACTCCTCTTGGACGGCAGTCCTTTCCCAGTCGTCGGATCTCCATGGTCGGTGCTCCCATGCAAATAAATTGTGCGTTACTTCACCGATGCGCGTTGTCTCCACACGATCGTATTAACATCCAGCGATCCTCGCCAGGCTCCATCGACATTTGCCTCATGTTCAACCCCGATAGCCGACCAACATAGTGTGTGCCCATTCGCGCAGAGCCGATCATCTTTTATACCGAATTTTAATCCAATTATACGCAAGTGGGAATGAAAACTTCCATCCAAGAGATGAGGAACAGAAAGACTTCGCCGTGTCGCCGACTCTGGTTATCCTTATTATTACTGACGATGTCTTGTGCCTGGATCGAAGCAACCCCAGAAGAGTGGAAAACGATGAGAGAGTCGCTACCAGCGTACGCGATCACCGACTACATCCGCTCTATAAATTCGAGCAAATGCCAAGAAGAAATGGAAATGTACCGTGAAGCGATAGATCAGAAGATGCTGTGGGGTTTGAGAACGTTGGACGCCAGCGGGAGGCCAAACTCGGGTTTCACCACCGGGAACAATTATTGGCCAGGGAATCGGATCGATTGCTATAATCTGAACGCGAACGCCACGGTATCGCTGTCGCCGAAAAACGAACGGAACGATTCTTTGTATCGGAACCGAAACGAGGAGTATCCGCCGATCGAGCTAAATTTCTTCTCCGTCCGTATGCGACATTACAGTACTGCACAATATCACATACACGCTCTGGACGAAGATACGGTACTGCTTGGACTCTGCCTACCAAAATCCTGTACCAAGAATGATATCTTTACGTTGATGGATAAAATGTTGCATAACAAAACCCTTCTGGTTGAGAAACTTTACTCTATGCACTTGGAAGTGACCGACGTTTCTACTTTAACCACCAATTTTAAATGGCTTCTCAGTCCCCAAGCGATAATATCCATACTCATTTTGTCGCTAGCATTGGGTTTAGTGACATTAGGCACGCTATACGATATCGTTGTCTACCAAAAGCGTTTGCGTAAAAAAATGGAGTTTCTTGCCTTTGAGAATAACAACACCACCGAACTGAAAAACGAGGTGGAAGAGAAATGCGAGAGCAATCACAACGAACAAGCTCTTTCGTTGACAAAACCAGAGAATCGATTGGGGGAATATCTCATCTGCTTCTCCTGTTATTCCAACATGCATCATATATTTAAAACAGACTCGAATTCGGAAAGTATCGATATGTTTCACGGCTTGAGATTCTTGGGAATGATATGGATTATCATAGCGCATACGTTGTTCTACGGTGTCCATAATATAGGTAACAGGTACGCTGCCGTACTATTATCGGAGAACGTGTTCATGCAAATTTTAAGCAATGGAACATTTTCCGTGGACACCTATTTCTTTACCAGTGGTTTCTTGCTGTCGTTCGTATTTCTGAAGGCACAAAAGAAACAAATGAAAGTCATGCAACTGAAAACAAAAGTGAAGCAATTTTTCTCCTTTATAATAAAACGATACATTAGGCTTACGCCCGCTGTCGTTGCCACGATAGCGTTCGCGATATTGAATTTTAAATGGCACGCCGAAGTATCCATGTTCCTTGCCGTAGAGCGACCAGAAGCTTTGTGCTCGAAATATTGGTGGAGGACTGTATTTTACGTCAACAATTTCTTCCACTGGAATGAAATATGTCTCACCTGGACTTGGTACTTATCGAACGATATGCAGTACTTCATTCTTGGTGTGTTCCTTCTGCTATTGTCGCTCACATATTACAAAACTGCTGTCAGTATAGGTATTATTCTGTTATTTGGATCGATATTTATGAACGCTTATATGACATATGAGCTTCAATTCATTCCTACATTCGACGGACAATATGAAACATTGACCACCCTTTACCAGAGGCCATGGTATAGAATTGCACCGTATCTAATAGGAATCGCCACGTCCCAGCTTCTTACAAAATGGAACTACAAATTACATTTGTCGAGGAAAGTGAAAATCGTTTGTTGGACCTTAGCAATTTTCTGTAATTGTTCAGTTCTCTTCGGTATCGCGGACAGACGTATATCCTTAAGTACATCTATTCTTTACACTGCTTTAAGCAGAACCAGCTGGGCTTTTGGTATAAGTTGGCTTGTAATTGCCTGCTGCACAAATAACGGCGGTATTGTGAACAGAATCTTATCATACAGCTTCTGGATTCCTCTAAGTAAATTAACGTATTGCAGTTATCTTCTAAATCCTATAATTATACTTTCGTTTTATTCCTACACTAGTTATACTCTATTCGTTGATCTATTAGTAAATATATTTATATTCACCGCAACAATTATAATTACCTATGTTTGTGCTGTTTTGTTATCCTTAATATCAGAGGTGCCATTTATAACGCTTCAGCGACTGGTCGCTTCCCCACGAAGAAGAACGAAATGAGTACATAGCGATAATTTTGGGACATTTAATTTTATTACGATATTTTTCACGTTTAATACGGTTTATTGTTTCTGAAATCATTCACAATGTTATTTGATGGTTCTTATTGCCTGGGAAAGAGAACCGATCTATAGCATTATTTGCGCAAAAATTGTAAACATCTTTCCTTTTTTATCAACCAGCGTTTTGTACATAACGAAGTGATTCGAGCGAAAAAGGGAAGCTCATATATAAATAACTACAGATCATTGGAGGATGAACAAGAATCTTTATCCTGCTACGAATGGATTGGAGAATGTATCCTAGGTGGTGCCGGTGATGTCATTGATCGATTCGCTCGACTAGCCTGTTCACGGCGGCCTTCCTCGAGTTGTTTCTCGAGTTGTTCCTTTAAAACTAGTAATTCTCTCGTTCGTTGGTAAACAGGATCCTTCAAGTATATAACGCAAGGAATGTATGAACAATGATTTAGGGCTACCTGAAGATACTAAATCGCAAAAATATTTCACATACCTGCTGTCGCATACTAGGATTCCATCTACAATACAGACTTTTCCACGGTTTGATGTATCTCATACTAGCGATTGGCATTAAAACGGGTTGATAATTAGGAGCAGCCCAGTATAAAGGATTTTGATACAATGATAACTGACTATTTGTATATGACCATAAGGAGACAGTTTTTTGTTTCACTTGTTCCTGAACCCTTTCGCGTTCACTGTAGATATAATTATAAATGATGACTGTATAGTATACATACAACGATCAATGTGAAATATTTAATATACCTGCTAAATAGAAATGTTCCAAATCTACAAGAATACAAGTGATCGAGGATAGTGATTAGAAAATGTTCGTTGAACTCAAAAGCATTGGGAAATTGACGACTTATTTGCCATACACAGTCCATAAACTGCAAAAATACCGGAGATCTGTCTGCGTCGCTATGATGTTCGTCACCATGACCGATCCTCTGAAACGCATTATTAGAATTGTAACACTAAGCAAACGTACAAAATATTTCATTAGATATTGCGTCGTATACCTGTTGAAACTTGTGACCAAAACTGAGCCATTCTTTTTCTATAAGCACTTCAAAACCTTTGATGGTTCTGTAATATGGATCTAACATTAACATGGCAAGAGCTGTGAGCTGTGCTGTTCTGTCCCAACCATCCGAACAGTGCACTAACACTGAAGTTTTATGATTTTCAACTTTATCTACAATTCGCAGTGCACCCGCAAGTACGTATTTTATATGCTTTAACCAAACGGTAGATTCTATTCCTGATAACCATCTGGCTTCGTCAATTGTCGGGAAACACAGTTCTTTTAATTTTCTAAGACTCTCTCTCATTACATGTATATTATGAATATCAAGAAATACGAGCTCTGCATTTTGATAAGCGTCTTCGCTTTCGTAACCACCACCTTTAGCTTTGTTTGCCACTGCGTTAGGCATTGGTCTGGCATCCATGATAAAAAGTTTATGACTTTGTGCATTGGCGTCCATTATTAACTGAACGTATCGCTCGTCTTCGCGACTGCGTTTACCACCAACGCCTACTAACGGTTGAGCACAACGTGTTATTGTTGCTTGACTTTCTGGGTGGATCCACGAGAGTACCGGAAGCCTCCCTCTACTTCGAAACGCTGCCGATGCTTGTAAATCTTCGTCAGTAGCTGCTGCAGGTACTGCCCATACGGCTGGATAACTGTCACATATCGAATACATATCGTTGATTTTCGATATCTTCCACATATCATTGTTTACTCCCATTCGTTTTAATTCGGCTATTGGCTCGTAAACATTCCACCCATTTTCAGAAAATGTTTCGGAATATTCGAACGCAAATAGGGGCAATTTATGAGATAAAGGAAAGGAATACTGTTGAAGTTTTTCAAAAACATCTCTCCTGGAATGATTTTCTTGCTTATGAGCAAATCTAAGATTTCGCATGTCTTTACAGAACACTTCAATGCCATAAGAATTCTCGCCTTTGCTAGACGCACCGCCCACTTTTTCAATTCTGCTAACAACACCTAGAGGTACTTCCACTACATAAGGCGTTTCGCGGTCTACGCTTCGGAAGTGAAGCTTGTAATTCGTAATACTAAGGATTCCCCTAACTGGTCCTGAGTAAGGGCACACATAAGTCACTTCATAAGCAATGCCTTGTACGCGTTCACCATTTAAAAGCGGCGGGCCAGTTTCTCCACTGGATAAATTCGATTCTTGACCCATCTTAGAATTAAGAGAGCTGCTCTTGCTGTCTGAATTGAGGGAATCGGAGCTGGCATTTTTAGAATTGTTTTGTTCGACATTCAGGAGTTCAGCACTACCTCTCTTCTCCATGCTTTCAACTTGGATAGTTTCTTCTATTTTCACATTTGATATATCATATTTCTATATAATCCCAACTGCTGCATCTTCCAATGTAATACCTTATTCACAAAGTATTACATAAAGTATTCTATTATGCTCGACCCTTTTGGTATAACTTGTGTTTGACAGATATACTTAGTTCACGGTCTGGAAACTCGAATAGAAAAATTCAAGAACCAACGTAGTTCGTTTTACACTCACTTTGGCGCTGATGACAACTTTATCAGGTAAGTCTATTCTTCGGAACATCTGAAAGAGTAACATAATAAAATTTATATCCGTGAGATCATCTTCTTTAATATCGACTTTATCTAAATGTATAAAATATAACATGTCCACGCGAAATTGTTCCCGGATCAGGTCGCAGTTGTAACTCACTTCTCGCGTGCCCCTAAGTACTGCCAAACAGAAATTATAAATTACAGATAAAATGAAAATATTACATTACAAAATATTCTGATAAAAATTTGACTGGAACACAATTCGAAATTTTTTCGGACATTATTATTACAACAATAACTATTTGGTTAAAAATCGTCAAGTTAAAAGGAAGAAATTTGATCGAATGGAAAATTGCATTTTTATAAACGAGTCCAACTTTTGAAAAGTTAAACTCAAAATGATAGCTACCTTTTGGCTGAAGATGAAAAAAAAATTTTGACCTTTTCATGTTACATATTCGTATCGTAGAGGTTTCGGGATAATAAATTCTTGTTAGTCAAGTTTGAAATCAAATTATACGTAAATTGTTTTCTAATCGTTTTGACAAATCAAAATCTTTCTTCATCCGAATCTCATCGATAATTTTTTAAGCTCTTACATTAAAAATATTTCAAATCGCGTAATATTTGAACGATAATCTCGATTTATTTAAACGTACTTATTAAAATATATACTAGATTTTCTCAAAGAACGACAGATAGTCTTGTATTGTTATTAATTTCTGATAGTTTTTGAATAGGTTTTATCATATCGTGCAATCTATAATGCATTATTTATTGGGGAGAAATTACGAATTTATTTATAAAAAAAAAAAGGTTGCTCAACGGAACAAAATATAGTTGTCAGAGTTCGACGATGATGCAGCGATTTCGATTAAGTGTATTCCACAATATAGAGCATATTTGTAACATGAAATATAAAACTCTCATCATCAACTATATATATCGTTAACTTTGAACATGGTCAACATATAAATATACAGTCATTACGTTAAGTTAAATGTATCCATACAATACATACAGTGAATCTATACACGGTATAAGTAAGATCCCTACATCTGCTCTTTTCTTTTTCTGTGTTCATTTTTTTTTTTTTTTTTTTTTTTATTTTTTTTTTTTTTTTTTTTTTTTTTTTTTTTTTTTTTTTTCTTTTTTTTTTTTTTTTTTTTAAATAATGGGAGAGACCACTGACCTAAAAAAACTACGCGCACAAACGAATAAAAAAGACACAGTTTCGACCCCACAAGCGTAGCCAAAGTATTATAATTTATTCCCATTGTATCGTGTAAGACCATTTACACATACATCTTGAAGACTTATAGGATTATAAAATAAAACTCTTAAAAACATTATTGCTTTGACTTTTGTGTTTTTAAGATTGTAGTTATCTGAGCTAAAAAAAAAAAAAAAAAAAAAATTTAAAAAAAAAAAAAAAAAAAAAATATAAAAAAAAAAAAAAAAAAAAAGTACAAAATGGCAAAGGTGGAAGTAATTATCAATTCTAATAGAAGCATGCCACAGCTAGTAATTAACGTCGTAAATCTCAAAGTAGGGGGTGACCGTAGAAAGGCCCGGTTATAAAAGAGATCGCACGAAGTTGGAAATCCAGTTCGATGGTGGTTCATCGACAAGACCTCATCGTACAAGTGTTATAACCATTTAGATAATCATGTCTGCGAGTGGACCGGAAATAATGGCTGAGTCCATGGCGACCACATCGGCCGCCGGATTTTCAGCAACCACCGTGTTCTTATCTCTTCTCATCCCTGCAGTCGTCCTGTATTACATCTATTTCCGAATCTCTAGGCGTCATATGATCGAACTTGCCGAAAAATTGCCAGGTCCTCCAGCTTTGCCCATCATAGGAAACGCTTTGGAATTACTTGGAAGCTCCGACACGATCTTCCAGAATTTGATGAAGAAATCGAACGATTACAACGGTGTGATCAGGTTGTGGATCGGCCACAAAGTAGTTGTCTTCTTATATGATCCCCGCGATGTTGAAGTGATCCTCTCCAGTCATGTGTACATCGACAAATCAGCCGAATACCAATTCTTCAAACCATGGCTCGGTGATGGCCTCCTTATTTCTACAGGTCAGAAATGGCGTACTCATCGCAAACTGATCGCGCCAACCTTCCATCTGAACGTGCTGAAGAGCTTCATCGACCTGTTCAACGCAAACGCGAAAGAAAAAAAAAAAAAAATGAGCAAAGAGGGCAAAAGCGAATTCGACTGCCACAACTACATGTCGGAACTCACCGTGGAAATCCTTCTGGAAACTGCCATGGGCGTTTCCAAGTCTACCCAGAACAACAGCGGGTTCGAGTACGCCATGGCCGTGATGAAGATGTGCGACATCCTCCATCTCCGCCACACCAAAGTATGGCTCAGACCTGACTGGCTGTTCAATCTGACAAAGTACGGTAAAAATCAGATCAAGTTGCTCGAAGTCATCCACGGATTGACCAAGAGAGTCATCCAACGCAAGAAGGAGGAATACAAGAGCGGAAAACGTAATATCATTAACACTAGTGCCCAGAAGAGCGACTTGAAGACCAACGACACCACGGTCGTTGAGGGTGTCTCGTTCGGCCAGTCGATCGGTCTTAAGGACGATTTGGACGTGGACGATGATGTCGGTGAGAAGAAGAGACAGGCTTTCCTCGACCTCCTGATCGAAGCCGGTGAAAACAACGTTGTTCTTTCTGACAAAGAAGTGAAAGAACAAGTAGACACTATTATGTTTGAGGGACACGACACGACTGCTTCCGGATCCAGCTTCTTCCTCACGATGATGGGCTGCCACCCTGATATCCAAGAGAAAGTGATCCAGGAACTCGACGAAATCTTCGGCGACAGCGACAGGCCAGCCACCTTCCAAGACACCTTGCAGATGAAATACCTCGAACGTTGTCTCTTGGAAACGCTCCGAATGTATCCACCTGTACCGATCATTGCACGTGAACTGAAAACGGATTTGAAATTAGCGTCTGGAGATTATACCGTGCCAGCTGGCTGCACGGTTGTCGTTACTACCTTCAAGCTGCACCGACACGAAGACATCTATCCTAACCCGAATGTTTTCAACCCCGATAACTTCTTACCGGAAAAAACCGCGAACCGTCATTACTACGCGTTCGTCCCATTCTCAGCCGGGCCACGATCCTGCGTAGGCCGAAAATACGCGATGCTGAAATTAAAGATCGTCCTGTCGACAATCCTCAGAAACTTCCGCGTAAGATCCGATATCAAAGAGTCCGATTTCAGGCTCCAGGCTGACATCATCTTGAAGAGAGCCGAAGGGTTCAAAGTGAGACTGGAACCTAGGAAAATGGTAGCTGCCACGGCATAAAAGAACGAGAACGATTTATACGAAAATTCCAATTAAAAAGAGAAGAAAATAGAACTGGCGGGTTTCCCGCGCGATGCGCGGCAAGTTGTGCGCACCTGGTTAGCTGCGCATGCGCGACTCGTGCGCCGCATTGCCTGCGCACGCGCGGGAAGCCATCTCCTCGGCTTATATAGTTGTGTATAAATATGTGTACATTTCTGTCGATCGTATAACGCGATAGGTGATATTTACTATTTACGTTGATATTTATCTTCTGCAATAAATTATGCAGCCATAGCGTTGCGAAATTATAGTAAAAAAAAAAAAAAAATGAGGAAACGCTAAGGGAACCTATCTGCTTATTAAGTTTATCGTGTGCATGTTTCGCGGCCATCTTGAATTTATTTCTGATATCGGAAATCGCGCGTTAAGAAAGCATGTAGAAAAAGAATGCTCGGTCTAAGAGGATTAACCGATTCGATGGCGAGAATTTGGAAACTTTATTATATTCGAAATTCAATATTTTCTGTCTAAATAAACATTTTCTTAATAACGAATATCTTTTATATTACATCTGCCCCACTATACAAAATTCTCTTTCCTTCTTGCTCTTGCACATGTTAAAATTTAGACGATACCTCGTTACTCTCCGCTAGTTCCGCAGAGTACGAGAGGATGCGCGAGAGAAACGGCGAGTCGCGACGGCTGAAACATTGAGAGAATTGATCGAGAAAGCGTGCGGTTTATACTTTTATTCATAAAATAACTAAATTTTGATATGATACAATAGTTGTCCTCGCGTATGCACAATTACTTTACGTTACATTTAACTGTACATTGAAAAACGGAAAAGAAAAGTACCCGATCGTACGGCAACGTTTCCGCAGGAGAATTGTCGATCAACTCGGTGCAGCATCTACTAAACCATCCATTGTTGTACGCAAACCTTAACATGTGCATACCGACGCAGAAAGACACCAGCAATAAAGGGATACATCAAACTACGATAAATCATAAACCGTTAAGGGTCCAGAGGGTTAGCGTAAAGTAGAACTGGATAAAGCAGTGTCCGAAATAGTGGCGGCAAGATGGTCTTAGGAACTTATTTGGCCGCGTGGCGCTAGTAGTTGTATCCTCTTAGCTATATTACGCGTGATGCTACCGATTTACCGATCTTAACGACTACGCTTCTACCAGTTCCAGTACAAAATTACACCGAGTGCTACATGTTTTATCGTTACACGGCAACGACGACTGTTTATCGCAGGTCGACATACGTTTTATTGTTAAAGTTCTTCCACCATCCAGTAAACGCTACATACATATCGTACATTCTCATGACGCAACAGGTACTACGCTCGTAGCTCTCTGCTTCTCTCCTTCCATCCAATAGAGCTCTCGTTTTTCGTTTTTTTTCTTTTTTATTTATTACACGACGCCGATCGGTCTCTCTTTTCTCTCCGCGATCGCCTGTGTCTTTGCTCGGTGAATATTTACAACGCTATTAGGCTAACACTTTTTACAAGGTCTACACACGAAGCGTCACGGCGCCCAACTATTATAGGAGATGCGAACAGAAATTGTTCCCTTCGAATGTGACGCTCTTCGCGATCTACGATAAATGGAAAAAAGAAAAGAAGAAAAAAAAGAAACAAATAGAAAAAATAAAAAAAAAATAAAAAAAAAAAATAAAAAAAAAAAAAAAAAAAAAAATAGAATAGAAGGCGACGTCTCTTTGATATGTACCGTTTCCTCGAGAGAATTAGAGAATCTGAAGGAACTTGCTCTGCCTCGTTATGCTATACACACACACATATATTTATATATATATATATATATATGTAACATACTTTATTCATTTATAATTCAACCTTTTTTCTTTGCTCCATTGGAAAGTCTTTTTGTTGGGACCATCTCATCTTCGATTCTTTCGGTATGGCATGTACAATCGATATTATGATTTATTACATTGATTTAATGATTTCCCACGTGATGTTTGCGTAATTTTCTCTCGTGTTACGACTTTTATTATTGGTTTGATATTTACTATTTCGTATGATTTATGAGATTTCTCACTAGCAAAAACACAAGATGTACTATTAATATCTTTGCATTCAACTCTGTATTTTTGTCCTCCAAGTTTTAACTTTTCCTCTGTTAAGTGTATTTTATGCCCCAGTAATTGACCTTCAAGCACTGTAGAAGGAACATCTATGATAAAAAGTTCATCTTCTTCCATGTTTTTGAATGTAAAAGAAGGTACTGCCGTTTTAAGCACTAAATTTTCCTTCTTTACTAATTCCTGTAAATTATATGGTCTACCGCATATCACTGATTCCTCGTTTGTAGCTTGTATGATACTTTTAATTTTCAAATTTTCTTTATTTGATCCTTGCACGTGTTCTTTTTCTTTCAAGTTACAATTTATTGCACTATCTAAACAATTTGATTTATGCTGAACAATGTCATGACTAGCAAATGATAGTCGTTTAATATCTAAAGATGAATCTTTCGTCTTTGAATATTGTTTCGCATTGTGAACCTTATTATTCAAACAATGAGCAGTTGCCTCCAAAAAGTTTTCATCCTTTTGTAATTTTTTATCACATTGGATTGAAATTTTGTGTTTAAATTTTACATTTTCATCTTCGGTATTTAATATATCAAGAGATTTCTTAGGACGTTTAATGAATAATTTACCTCTCGTATTTTCGGTATTAGAATATGTATCATCACTTTCACTAGAGTCACTGTCTTCAGTCAAATTTAATCTTTTTAATTGTCGTAGTCGCTTTTTAGCCAAAAGAGAAATATTATCCGCTATATCTTGCTCTACCTCATTTGTTTCATGTTTCCTATCGCAATAGTCTTTTATACTTAATCCTTCCTGTTCAACATTTTTATTACATACAGATGTACCAGGCACTACTTTATACTTTTTGTCAATAATCTCCATATGAGTAACTTTGGGTTGTGGTTTACGCTTTAGTATCTCATCATTGCATCTTTCATTATTTGTAATTATATTTTCATTTACAAATAACGTTTCATCTTTGGCATCTGATTCATTCGGTATGTTGTAATTTTCAGGCTCGAACTTATCATCATAATTTGTCAAATTACCATTATATTTTATCACGAAGGAACCATTTGACGTATTTTGTTTTATTTTTTGGGACTTGTTTTTAAGTTTTTTATAATGCCTTTTTCCAATTTCCAGCGAAAATTCTTCTTCGTTATCTTCTTCAATGCCCGAATCCTTCTGTTGATATGTACTAACGGTACTTAACGAGGATTGAATATTAGGAAATTTTTTATTTTTCACTTTATCCACAAATGTATTTTCCATGTTTGAATTTTTTTCTAATCGATTAAAATGATCTTGATTCAAAGGCACTTCTGCATTTATACAAGAATCATAGACATTACCCGATGAAGATATTAAATTGTTCTGTACACTTTTCGGTACGTCTTCATTAGAATTACCAAGCGTTTCGTCATCAGTTTTATTCACCACGGAATTTCGTTGCCCTGAGTCATTTTTCAACGCACATGCATTTACAGTTTCCCCTTGCGTAGTGCCTTGATTATCCATTTGAGGAGTTATGCCATTTGTCTCTTTTGTAGAAGAAGAGGCATCCTTAGATTTTCTTTTAACAACTTTTTGCCAAGCTAAAGATGTATCGTTTAATGATTTCTTCTTGCATTTTCCTGCCAGTATTTTACTACTTTCTGCATCAGACATACTATAATCGTCATTGATCAAAAAGCCTGCTTCATAAGAATCGGTTTTACTTTTATTAGACATCTCTTGAATGTAATTTGTTAAGGATAAATTTGATTTATACAAAATGCTATAATCATCTTCTGTGAAACTATTATCATCATCAGTTTCGTCATTATCTGATAAACTTCGAAGAATTGATGTCTTCATTCTGATATAATCGGTATATCTTTTTAAACCGCGAAATTGTTTAATTGCAACATTCATAGCCTTATTTCTGCGACCTAATTTCCTAGATGGTATCAGTTTATGTATCAAAGAGAGATGTACCATTCTGTTTGTGACTGTATTCGGCACTACCTTCCAAGTAATTTCATCGGATTCCATAATGTAAGAATAATGGTATGTTTATAATATGAAAATATAATTACTTAATTTCTAATATGAACGAACAGCGATTAGAAAAAGCTTTACACGTTGACGGATTCAAAAATAAAACTGACACATGTTCACTTGTATGTACATAATGAAACGAATAAAAATTTACAGGTTATTGAAAATTTATACGTATACATATATATTATATATATATATTGTATACATATATACAATATATAATATATATATATATATGTATATATGTATATATATATACATATGTATATATGTATATATGCAACGCGTTGTGTTTCGCGAACTCGCTGAGAACCACTGCCGTTTTGATAGTCGAACGACAACGACGCTCGTCGTACAAACCGTTTTTTTATTTTTTCTTCTGCAGAACAAATTTCGGGAAATCCTTTGAAACTGAAAAAGACAATGTATTAACGAGGTAAACCATTCTCTACATTTATATTTTTCATTTATGATATAATTAAATTACATAGGCAATTGTACATAAGGCAGTTGATTTCACCTAAAAGTACAATGTAACGACTCGTACGATAAATATTATAGCGCGTGGAATAACAAGTACGAGGCATAAACCTTTTAGAATTTTCTACGAGGAAGAATCGCACCAACTCCTGACACAGTACAAACTGGCAAAGTGATTGTTCCGATTGATAACGCTTTATTTCCCGTTTATTTCCTATTACGAGTTTTCCATACGCGTTTTGTGTCTCTCTCTCTCTCGAATCTCTCGAATCTCTATAACGATGCAGAGGGGAGAAAAACTCTCTTAAATTCGTGTTTTTTTTTCTTTTAACGGTCATGTGTATATATATGTGTGTCACTAGTACGACTCACGGTGTTTTAATAAACCTGTTTTAATATAGCATGTATCAGCCGAAACGTTCTACTTTCGAAATCAGTCAGTCACCTGTTGCGTGGACGAAAATACTCTTTCCCACGTCACGGCAAAGCGTGTCTGGGTAAAAATGAATCACTACGGCGAGGTAAAACTTTTTATTCCTTAATTGTAATACGGTTTGTACAAAAGTAGCTTTTTTTTTTTTTTTTTTTTTTTGTTTGTTTCAAGATATAGTTTGTACAATCTTCGCATATTATGCTGTTTCCCGCACGCAATCTTACGTGTTCTTTCCACTTTCTAATTCAGATATTATAATTTCATATTCTTTAGACGTTTGTCATAAAAGACATTTATCTGCAATCTGTATACTGCCACTTCAATCGCATTTAATATATGTAATTGTGCTAAATATTCTTTTATCAATAACAGTTTTTTCCTTTATACACTCAGTAGAGCCGATTATCTTAATTGATAATTCAATGTCAAACTACACTACAAATGATTACTATACAGTGAAAGAGAAATGTTCGACATGGGATATTTGGGGTCTTTCCTCAGTGTAACTCCCTGTCGCCTGTTGCTTTTCATGTCTTCTGTACATACATCCTCTTCCTGCAAGACTGAATTATATTTTTTTTCAATTTAAAACATTTAATCAATTCATTAGATTTTCAGCACTCTTGTTGCTTGCAGTATTTTTCAACAATTATGTCATTTATGTAATGAATATGTACTTATTCAATGCTTGAATTCTAATATATCAACTTGAATACAGTATTACAGAAGGATGCTTAGATGAGTCGATGTGAGTATGCATGGAAAAAATGTGTTTAAGTAAAATGTCGAAACAAGTCGTAATATTATAATAGTCGGGGAGCGCTGTTGGTTGCAGGCGACGAGTCTTGCATTCCTGCTACTAAAATTTTTTTACTTGGTGTACAAGTAGATGGCAACGATGAGACCGTAGAGACCCAATACTTCTGCGAAGATTAGAATCAAGATCATACCAACAAAGAGGCGAGGTTGTTGAGCGGTACCTCTCACACCTGCATCACCAACAATACCAATGGCAAATCCAGCAGCTAGACCAGAAAAACCTACGGATAAGCCAGCACCCAGATGAACAAAACCCTTGAATAGACTGTAATTCTTAGGTTCAGATAGACCACCAGCAATGAGAACAGCTACTACAAGACCATAAATGGCAATGATACCAGCCATGACAACAGGAATGATAGATTTCATAATAAGTTCTGGCCTCATAACAGACATTGCTGCAATTCCTGTACCTGACTTTGCTGTGCCATATGCTGCTCCTAGAGCAGAAAATATAATGGCTGAGGCGGCGCCCATTACCCCAAAGAAGGGCGCGTAAATCGGATTATCGTCTTGCATTTCGCTGGTCATTGTAATGTGTTTAAGACTCGTAGGTCAAATCGATCACGAGTATTTACAGGTTGTCGAAACACGAATGTCGGATGAAGAGCAATCTTCACGCACTCACTTCGCTAAACTAGTGCCACTGTCAAATATGGCCTACCGTACGGGAGTGCAGGTCATGTGACGAGTGACGAGTGAGAGAAGAAGAGTCTGCCGAAACTCAGTAACGTCTATTCGCTTGCTATTGGCTTGCGACTGCGGGCTACAGCGTT
>BINPACKER.0.2
ATTTTTCGAATATTAAAAGAGAAAAAGAGACGTCCTCTTTGAATATTTCCAAGATAAAGATATTCGGCACGGTTTGTTAAACGCGGGAATACGAGTCCTTTCGCGAGTTTAAGGGAGAGGAAGAAAAAAAAAAAAAAAAGAAAAACGAGAAAATAAGGATTTAAAAAAACGACGAAAATGGCGAAAACCGGTTAAACTGTGATTTTTTAGGAAGGAACTTCCGGTATTAAAAAAAAAAAAAAAAAAAAAAATTAAAAAAAAAAAAAAAAAAAAAATATAAAAAAAAAAAAAAAAAAAAATAATAAAAAAAAAAAAAAAAAAAATAAATAAAAAAAAAAAAAAAAAAATAAAATAAAAAAAAAAAAAAAAAATAAAAAAAAAAAAAAAAAAAAAAATAAAAATAAAACAACGGAACGTATAACAGAAGAATTAGCTAAAACTACACTCTCAGAATCGGATCAAAAGAAAGAATCATCGTCACATAACAATAAACCACAAACTAATACAAAGACAATACCCAATAATCAGCCTTTAACGTTGAAACCAAATGTTTCAGCTCAATCTGAAGCTATAACACCAGATCCACAAAAAAGGTTGAGAAATTTAAGGAAAAAAATTAGAGAAATTGACGCGTTGGAAGAAAAGATAAAAAATGGATTGTTAAAAAATCTAGATGAGGAAATACTTGATAAGTTGGCAAGAAGAACCAAAATTTTAAAAGAGATAAAACGATTAGAAACAAGTCAATAGAAAGGAGTTGAAGAAAAGTATATTTACATACTCTCATGGAATATCACTTTATAGTTGTACCTAAACAAATGTGTGTTTTTCAAATTTTTAAAAATTTTAATATGATCTTATGTAATGTCACACTTTCATCCTCTTTATACAGTAAATGAATAGCAATATAAAAATGTACATTTATATACAGAAGATAAAAATTAAATACTAATGAATTTAGTATGCTATAACATCACTATGTGAAAGACCAATCAGATTTTAATAAAAATTGTTTTTGCATATTATATGTTGTTATTTATATCATTAGAAATAAATATGTCTATAACAGTAAAATTCATTTACATTTTTTAAATTCCTGACAAAATTAATGAACCTTCGCTCAAGTACTAGGGATTTTGCATGCTGGACGCACTGACTAGCTTTATCTGTTTAGCTACCACAAAATTCCCACACTGCGATATTCTATGTTACAATGCGTGTCTCTATAAACTTTTACCTTTATTATGTTTACGTGGATGAAATTTTGTAATTTCTATTTAGTATTGTACTATGCATAACCAAAATGATATTCAGTGGAATCCAAGTGACAAAAAGATCGGAACGCAAATTAAAGGGAACATTTGACGATTGATTATTGATAAATAAATAATTAATGAGATTGAACTGATTAAAATTCGATGCCTCTCGGCAATAAACCTGAATGTGTCAAGTGTGGGACTCGAGAAACCCCACTTTGGCATTCAACCGAAACCGGTAACCTTTGCAATGATTGTCTTGAAGAAGAAAGGAATTCTGAAGCGAATTTAAATATAAAAAAAGAAGACGAAGATAAAGCGGGATCGTTAAAACCTACTAGAAGAAGTACAAGAATTACAAGATATTGTAATTCCAAATCAGTTCCACACAAAATTATACCTAAAGGAAAAGGAAGAAGAAATTTATTCAAAAAAACTCCAGTTAAAGCACCAACAGCTACAGCAACCCCTGTTACAAGTAATTATGTATTTTATAAAGGTACTTATTTCCAAATAGGTGATATAGTTTCTATGCAGGATATTGATGGAGGAATTTATTATGCTCAAATTCGTGGCTTACTCACAGATCAATACTGCGAAAAAAGTGCTGCCGTTACTTGGCTTTTACCTACCAGTGCAAGTCCGCCACCTGATGAAGGATTTAGTCCAGAGACGTATATTATAGGACCAGAAGAAGATCTCCCACGGAAATTGGAATGCATGGAATTTGTAATGCATGCTCCATCAGATTATTACAAATTAAAAAATACATCATATCCACCATCGCTTACAGAACGGGGTAGTGGATACATATGGACTACTCTTAGAAATGAAATTGCTACATCGAAAAAATGAACTTTTATTTTTAAATTAGTTATTGTAAAATCTTTAGCGTTAATATTATCGTTTAATTTTTGATGTATATAAAAATTTGGTATAGAAAAATAAAGCAACATAACTAAGATATATCTATAACTACTTAATAACTCTTTAAAAATAAAAATTATCATGAATTATTGTAATATTTATTACATATCTCTTTAATACAATGTAACATTATCATTTAGCATTATCTCTGATAATAATTAGATGGAAGTGTTCACAAATGAGTTAGCACTAAATATACTGTTTAAAGATAATAATAGAAATGCAATTTCATTAATATTATATGAGACTATATAGGAATGATAATGCAATCTTTATAAAATATAATATCAGTATTTCTAGATTCATAAATTTTTACCTTCTTTCATGTATGAGCATGATACCTCCAATACTTGAGGCCCTTATCTTTAAAACCATATAGAAACAACTTTTCAAATTTCATGATATAGATCCTCTTCCTTGAAAATCTTCGTTGCTTAACTTTGATACTGCTGAGATGAGATATATGAAGAATTTGTGGACAGTATTGGTGCATTCTCATTCACTTGAAGGGAGGGAAAGAAAACCCTTGTGGTATCACTTGCATTTGAAATTGTAGTTGAAACCAGTCAGCTTGGAGCCAACGAAGTAACGGCTGGTCAGAATTTGAGATCTTTTATAGCTTGTGGTAAATCAGGCAACTTCATATCCTTTATCTGCTGTGGTATGTTCATATTCTTGACAGCAGAAACAGCACGCGCCGGCGCTGCTGTGATTCCTGCCTCTTGTTTTTCCAGTTTATTCTGATCTTCAATTCTTGTTAGTATTTCAGTCATATTGGTTTCCAAAACCATTCCTCCCATCACTAATTCATTAAGAATATAATGAACTTTGTCTACGTGAAAAATAAGGTCAAGTTCACATACATTTTCAAAACATTTATCTAATGTTTCCACAAAGACTTGTATTAAATCTAAAATTCCCAATTCTGACTCTGAACTATCAACACAGAATACAAAATATAACGTAGCATAATGTCGATAAATCAATTTATAGTCAGATCCGCCAATTAAACTTCCACCTTCTAAAAAATTACAAACATTATCATCTCTCTTTGAAACAAGTTGAAACGTTTCTTTTATTATCTGTTGTTGCATATCCTCATTAAAATATTGATAAAATTTAGAAAGTCTAGGTTTTCCATGATTATTAAATACCAGAATGGCCTTAATCATGATTGACGATCAATTAAATAGATAAATTATAATTTTATTGTAGAAAAAACAAATGTTCATTTGTATGAAGGTTAGTTACGTATGTCAAAGATAGTAATTAATTTCCTTATCAAGGAAACTTCGTGTAATCGAGAAAATGATAAGAACCACTTAAATAATATTTAGCTATATACACTTTAAGCAAATAAATATTTCATTTTGCAGCTAAACTTTGCATTTTCTCCTTTTTATGCTCCTTAACCTTTCACTAAACAACGTGACGTTACACCGGCAACTAATAGTAGTAATCTTATATAATAGTTAATTGAAAATGTATAGTTTAGAAATTACGGTAACTGCACGCATTGAACCGAAATCACAAGAGAATATAATTTTTCTTTTATAACTGTTTCTCATTCTGTGTGAACAGTATACTGTTACCATAGACGAACTTCATCTAGTTGTTACTGCTGTTACTATCTAATAAACAATGAAATTCAGACAATTAACACTAGATGGTACTACACTCGCGTAAAAATATCTAATAAACCTTCTTCAAACCAGGCTTTGACACGTCAAACCTGTAACCACAAAAATCGGTGTAAAAATTTGTTCTCTTTTTTATTTTTGTATTATTATACTTAAAATGTTATCAGATATTTGCGATATGTTCCGATGAATCGTAAGTCTGGTCTTACGATCGAAGTAAATGGAAAGTTGTCAAATGCAGCGTAACGCAATCATCGTATTTCGAGGATGGACAAATTGCGATTATTGCCATTGGAATTGCCATCAACCACCAATATAAATAATAATGGAACAATTAAGGGAAAAATATCATTTGTTCGAAGATTAGCAGTAGGATTTGTAATCTTGGCTACATTAGGTTTATTGTATGTACCCGCATACCATTCTGCGCAAGGTCCATTTTTAGGCTTAGCACAGTTGCCAGGATGGACATATAATACTTCAAGAGATCTTTCTGTATATATTCATCCACAAAATACAACTTCAGTTTTAAATCCAGTTGGTATATGTTTTCCATTGCCATATCTTTTCATAGTTATTTGTTCAGCTGTTACGAATATCAAAGCTCGAACAGCTATAAGAAATACTTGGGCTAATAAAAGTAATCTAGATAGTATGTACAACTCAACTGTAAAGATAGTATTTCTTCTGGGACAAAGTGATAATGAAACACTTAATAATATAATAGCCGGTGAAAGTCATCAACACAATGACATTATTCAGGAGAAATTTTATGATACGTATAATAATTTAACATTGAAATCTGTAATGATGTTGAAATGGGTAACATCAAATTGTGGACAAGCAAAATATGTTATGAAAACAGATGATGACATGTTTGTAAATATTCCTACCTTGATGAAAACTTTACAGTCAAGATCACAAACTACAGATACATTATTAGGTTCTCTCATTTGTAATGCCAAACCTATTTTGGATCCAAATAATAAATGGTATACACCAAAATATATGTATTCTGAGAAAATATATCCTAATTATTTATCCGGTACGGGATATGTAATGAGTTTAGATGTTGCATTTAAATTGTATGATGCAGCATTAACAACACCGTTACTTCACTTGGAAGATGTTTATATTACTGGTCTTTGTGCAAAACATGCAAAAGTACGACCTGTGAATCATCCTGGTTTTAGTTATATTCCACGTAAACTGGATCCTTGTACATTAAGAAATGCTATTACAGCACACAAAGTGAATGTGTCTAATATGTATGTAATATGGGGTAAATTGAAAGATACAAATTTCTTTTGCAATAATCATTCTCATACTGATAAGAAGTCAGATACATTAAGCAGAAATGGTAGAAATATTGGATACTATATGGTGAAAAGAAGAACTATCAATAAATGTGTTTAAATTAATTGATACTTTTAAGCATCAAACCAATTATTTATTATTGATTTAATATTTGTTACATCAAACTACTACTAGTAAATAGATTAATGAGTATTCTCTTATAATTACAAAACAAAGTCACACTACAGCTAATAAACTAGTGGGAAATTTTTTGTAACCTATGATAAGAGAGATTTGTAATTAATATTTGAATGAAGGTTTTACATACTATTTTTCCATTTAAATAGCAATAGTTTTTAAGAAAGTACTGTCAATTAGACTTGCTATGTAAGTTAAGTTCCTTACAAAAATTTGTATAATTAAATACCAAACGTTAACCTGATTTATAGTTTTAAAAGTACAAATTTTTTTTAAATTTATTTCAACTATTAAGTATTTAAAACTTAATTAATTGCTTCCGATTATTTAAAAATTAGTATTAAGCAATTTTCGAGGCGAATATGTTACTTGAAAGTTTCGAGAAACGGACAAAAAATTAACATTGAGTAGCGACGATAATTTTACATATCAAATTTCATATGATAAATTAATCAGGTGTTTTCCATACTTTTATCATGCTTCCTCTAGAATATCATTAACTTCGATACATATAATTAATAGGTTTCTGATACTAATTAAAAATCTATGTTTTATATTTATATTGTGTAAATAGTACGATAACTGCATATTTTATATTGAATTGCGTTTATAAAAATCTATAGTTCATAAAAATTTACTTTATGAATTCCAGAGCCATTGAAAAATTTCGTAAATATTTTATTATTCTGTGTTTGTTAGGATGAAATATTTAAAATTTATTCGTCATTTTGAATTTATTTTCCTTAAGCGATCATGTTTATCTTTTTCGAATGTAACAAATGACGAAATATAACCAACAGCAAAAATAATATATAAAGTCCGTTATAAGTGTATTACTCTACACTTATTGTCTAAATGTCTAAAGAAATTTCTCTGAAATATATATATATATATTTGACTTTCTCACAATTCTAAGAGAATTGCTATAAGGATATATATACATACATATTTTGCTATTTGTATTTATTGCCGTAACTCTTAGTAAATATTTCTTTAATGAAATTTTATTTTATTTAAGGTTGTATATTCAAAATTATGAAACATTGATATTTTTGACACTCAAATGTTGTAATTATTTCAATAACTGTGTTGTACAATTTTCAAATTTAGCGTTTGCCGTTTATTACCTACAACGCTGTAATTATCAATAATTGACATTGTATACAATTTCGTAAATGTAATTCGAAAAGTTAAAAGTAGCAAATTTATCCATCCAGATTCAATACATATGTCTTATGCAAAATACCATTGTTAGAATCGTATTGTAATATTAATTTAAATATGAATGACATGCATTTAGTAATTAAGAATTTGATGTAGCCTATCATACACTGTGGATACATGAAATTTTATAAAAGTTCGTTATAATGTATCAATTAATACTAGTATCAATACTAATAATGGTAATTGCATTTCTTATATTACCACTAATCGAATTGATTACCATTTTATACGATATTTTAAAAGGGACTACATTACTTGCTAATCCTAGTGCAAAGTACATCGTTAGTGCACCAATGTTTAAATCAATTATTAGCTCAATTAAGTAATATGAATTCATACTTATTAAGCTTATCGAGTGAGATTCATTCACTAGTGAAAACAGGAAATTATTGATAAGATGTTAAGATTTGCGGAATATTCTAGTGGCCTTAGAAATCTTGTTTTATTTTATATACATATATTGTTCGAACTTCGAAGTTTCTCTAGCATGTTACAAAATTTGGTGCTATATAGTAATTAATTATACGTTCACTGAATATACTTTTGTACAAGTCATCATTTAATTTTTACGAAAACTAAGTTTTACACGATAAGAGAAATGTATTTTTTAAAACGAAATCAATGAATTTTAATAATAAATTTTTATTGAAAATATTATCATGCTTGTTATTCCTTAGATGAACTGTACACAAGTGAATACAGTATTAATAAATACGAAAATTTAATGATACATTTATCTTTACAAATTCATATACATATACATATGTACAACTGATTTGTTACGCGCGTTAATCGAATTGCCACTATTGTGTAATCCATTAATAAATTATACAACAAAAAGAAAAATGTTTATAAGGGTATGAAGAAATGTGTTTTGTTTCGTTTTATTTTTCCCTCTTCATACAAAAGAAAGATATACCAACAATACTTGCAATAAATCATTATTTCATAGAATTTTAATTAATAACATCATATTTACAAAAATACTAATTATATATTTAGAAAATAAATACACAATAGATATATTATGTGTTTGTTATAATTATTATATGCATAAATATTTATACACAGCTAAAAGTGATTTTATAAGTATCTAATTACAGTATTTGTTTATTTAAAACTCCTGAACATTTTTGTCCTATTCTTTTACTTTTCTTTTCCTTTCTTTTTTTTCTTTTTCAAAGGCTTAATTTTATTTGCTACAATATTGGTTTCCATTATTTTCTTTACTACAGATTTAAATTTTTTTCTAGTATTCTTTTCTTCTATGGGTTCTTCGGTATTGAAATGAACAGCTTTTAAACTTTCTGTTATTTTGGTTAATTTACTTTTTTCTTTTTTTCGTAATTTTGCATGTTTCTTTTTTGATATTCTACTGTTTAGATAATCTACCTTCTTTTTAAAATACGTGTCAGGTAACTCCAAAAGGGACTTTGCTGTCCGCACTGATGAACTCTTCACTTTATGCGAGTCTATTGGTATTTCATTACAAGAAAGTTTTGTTTGAAACTTACACTCTAATGTTTTAATGTCTTCATCTTTAATCGAATTTAGTAAATCAGATGTTTGTACATCCGAATCACGTTTATGCGATCTTTTAAGCTTCTTTGCATGTGATCCACTCAGTTCGTCATCTTCCCATGCGTTAGTGATATTTTTATATCGAATATCTTGATTTTTCTCCTTTTTTAATTTCTTCTTTTTCTTCTTCTTTTTCTTCTTTTTCTTTTTCTTCTTCTTTTTTCCGTTTTATTTCACGAACATCTCATTAGGTGTGATGTATCGGAGTACAACGCGATTTACGGTATCGTTGATAAAATTATTAGGAACTATTCGTAAACTAAGAAACGACGATAAATCGAATGAAACGACGATGAATCGATGATTCTTGCAACTGTACGATATTATTAGAAAGCAATCGATATGTGTAGAACGCAGTTTGCAAGAAGGGAAATTCAGCCTTGTAATCTTCACCCTCTTTTTCTTTTTCATTCCTTTGCCTTTTGTGCATGTACATAGAAATATGTTAAGCCTGAAACGCTTAGGCTTAAGTAAGAAACGAATCAGTTTGGCGTATTGCGACGACTAATTCTGTAGTTTGATTATAAATAATCACCTTGTACATATACGGTATCTCATTTACGATATGAATTCTTGTAAGTCTTGTAACCAAGTGTGACGGAAACTTTTTAAGAAATCGGTAAATTAATACTTTAATAGATAACGTTGTAACGAGAAGAAAAACGCGTTAAAACTATTGGAAGCAGCTGTGTTGTTTGAATTCTTATATATACATATAGAGACATATATGAAATGGAAATGGAATATATATATATATATAATATTTGGAGTGGAATCGCGTGAACGAAGAAGGCGCGATCCGGTGAGAAGAAATGTAGAAGGGGATTAGTCCGAAATGAAACATTTCGGTACGGACGAATGGAAAAGAACGAACGAGGTACATATTATACATATGTAAATACGGAATCGATGCTTTAGGGTATTTTTTTTTTTTCAATTCTTTTGATGTACCATTTCACGGCATAACATTCCTGCCCGTATATGCGGGCATAAACATTTTACCCATATTTTATCTCGCTTGTATGGATTTATTTAGACGTTATTTAAAGGTAGTTATAATTAATTATCAGAGACGCAATTATTCTACTCGTTTATTCCCGATGGTACCATAAGAGATCGTTCTTGTCGATGTTTCGTTAGCGATTTAGCGTATACATTGTACGTTACTTTGATCGAAGGGTGCACGAGAAACCTGGGGCATCAGGCTTTGCAGTGAAATACCGTGTTTACACATACATAAACGCATGCTTGCATACACGTAAATGCGAATGGGCACTTACGTGTTTGTATATGTATAGTGTATGCGGGCGCGCGCGTGTGTGTACGTACGTGCGTGCTATTGTATTATACGATTGTATAGAAAAATACAAGCTGAAAGATATTCCAATGCTGTGACGTTTAATATTATCGATAACTTTGTCGGACGAATATGCTTGTTTACAGTTTTGTTTCAATGAAATTGTTTATATATTATCAGAGATTGCTGGTGTACGAGAATGAAATATTTGCGTGGGATATAAACGGATGATTGCTCGGATGTGTTTAGGAAAAGGAAAAGGTCGATATCGATGTAGATGTCGATGTAGATGTCGATGTAGATGGCGATGCAGAAGTCGATGTAGATATCGATCGCGGTGTATCAACTACTGATCCCTTCGACAGTAGTAACCAAGGGTCTTACATTTCTGACACAGATGTTGCGGATGGACTTTGCTTTGGTCGGACACGTCCAATCCGTCCGGCTTTTCCAACGGTCTCTGTTTATGAGGATAGACATTTATATGACATTTAATGCATTCCTGACCCATATTAGCCCAGCTGTTTCCCGACATCCATTTGCGCTTGCATTTGGGACATTTGTACTCTCCGAAGCATCGTTTCTTTCCTTGATACGGCGTCAGACCCTCGCCCTTTGGACGTGCCTGCGGACAGTCTTTGATGTAATGACCTTTCATGAAGCATAGGTGACAAAGGTAGCTCGGTGGTGGCTTTTTTATCGGTTTTCTATCCAGTAGGCCCAACTCTCTGAAACGATCTGCCAGATCGCTGATGTTGTCCGGAAAGTTGCATCCGATAAACCGAGGAGGATCAAGCGTGCCACAATGCAGGCGAGTTTGCGACGTCGCCGTTGAAAAACCGCTCCAGATCGGTGGAAGAATCTTGTTCTGATCTCGTTGCTGAGGGGGATTTTGATCGGCGATTGCCAGGTAGACCCAATTGAGTAAATGTGACGAATAATGCGGTTGGTGGAGAGGCTTCTGACCTTGATTGCCGATTACGTTCATAGATCCAAGGCCAAGCTGAGACGATTCCTGCGAATGCAAATGTTGAAGCGCCGGTGTCGGGTAGCAAGCTGCCATACTCATACATTTACCGTTGTCCTGTGTGATTCTTGTCGCGAATTTTCACCTTTCTCGACATATTTGGTAAATGTCGGCTGGACATTTGCACGAAGCGAAATGGAATCGCTCATTCTTGTCCATGCATTTTCACCACCGATCCATTTATCAATCACGCGAGTGAAAAACTTTCGACCGGTTCTTGGCAACGGTGTACCAACTATTTCGTTTCGAAGTACGAGGTTAAAGTATTGCTACATTCCTCCCGGTGGTTAGCTTTTCCGCGAGTTTAATTTTACATCGGACTCCGAGCTACGATCATTTAATTACCATTGCTGCAACCTCGCGGTGGAGGCTACCTTTCCTCTTCTATAACGCGTCTTTTTCCGCGCTGCCCGACGACATGTCAATCTGCGTTTTATCTTCAAATCGTTTACTCGCACCGACGCGCATTTCGATCGAATATCAAACCAGCACTATACTTCCCGTCCTCCAAGATCTCTCTTTCGATCACGTTTTTTTTTGCGTTTCGACTTTTTCACCAAATACACGCGTACGCGTCACCTCACAGCTGTTCTCCAACAGAATTTCTGTCTCTAATTGACGTCAATCCAAATGAATTTTTTATCCAAACCGTCAAACAATCGGAGTAATCGAACGTAAACAATTTCACTCGTTTCAACGGCTTCCTTTGATCCAAGCTTCATACTCGCGTAATACTCCTATTGCCATTAGTCCCGTATAGATCTTCAAACGAGCCAATATAATTTTACGTGTATACATATACGTATACACGAATATGAATATTCGTATCGTAAGATCGATTCACGAGTCTCCGAGCTGCGAGATAAATCGCTGTTTCCTTTTCACTAATTCTTCCATCATCTTGGACGATGAACAAGCGTTTATCTTGCTCCTCGTCTTTCAACTTTGCTTGTCGCGATGTCGTGGTTGATATCGTTGTCGTGGCGGTGGTGACGATGTTGGCTGGTAGCGGCAATGCCAGTCTTTACCAATTTCTTCTCTATTTTCTATCTTCTATTCATTTCCGAGCAATTCGGAAGGAGTTGGAATTTTCTGCACGATTAAGGATTTTGCAGAGACCGGTTTGATAGAAAGCGTACTTCCGGAATTGACAACTCCGTCCGTTCGGAGGGTCTGCCCGTGGTCTGAACATCACGATATTCGGCGACTCGCGTATACGTAGAAATGCATACACACGAATCCAACCAGCATTAAAGAG
>BINPACKER.0.3
AAATTAACAGCACATTTTAAAATTTAATATGAATTTTTGTATGTATATACTATCAATAGAATTATGTTTACATAAGTGGTATCATTTTTAATAGCAATCTTACAGCAAAACATGTACAACTAATTATAAGGTAGTATGTACCATTTTATAATTTAATTTAGAACTTATTATACAGAAATTTTTTTTTTTTTAATCATTGCAAAGTTTCTTTTCCAAAAATATTATGTCCAATTAATAAAATATATATTATTAATGCATGTACGTTATTTACACTTTATTTAATACTTAAACTGAATTGGAAAAATTAAGCTAAATATAATTTAATCAAATGATAAAACAATATTTCAATACGTATGCAATATTGATAATTAATTCCTGACAAATTAAATTATTTTTACATATAACTTTTGCAATATCAAAAACGGAGCAAATATTTACTATGGTAATAATTATCTATATTCAACTTGCTGCACAATGGATATTGTAATTTTTAATTTCTTAATTATAATTCGCAGGTAACTATTTTCTCTGTGTAATACATATATACAAAACCATTTTTGGCCATGAAGGTCAAAGCGATATTTAAATTGACAATCGTTACTTGTTCAATTTCATCTCCTTCAAATTTTGTTAATAATTGATTTTTTATATACATCAAGGATCATTCATATACCATCAAAAATAAAAATTGAGATAATTCTCTCTGTTTGCACATAATATGTACAATTTTATGAATTTATCTTAATATAAGTATACATCAATGTAGCTACTGAAAAGTTATTATTTGCGTAATATAAACAATTGTGTCATTTGAATTATTAAATTTTTACAAAGTATTTATGAATTTAATAAAATAATCTGTAAATTGAATAACAAATGATCTCTCCTAATATATTCAAAACGATTTTATATATATTATTATATAAAAATTTGTAAATAAATTATAAGTAGCTAACATTAAAATAAAATAATGACTTCAATTAGATTATTATCCAATTAAAATATATTAAAAAGTAATTTTTGATTTAATTCTATTTTGCATGATAATAACTTCACAGTTTACATATCATTGCATTTTATGTAATATTTAAGTTATCAACATCATGACCATCAATTATTTCAAATTCGCTACCACTTTCATCACTATGGCTAGCTAACTTGCTTGGTATAGGTTCAAGTTCTGCTTCTTCTTCAGAAGATGATCCTTTCTCAAAATGGCCACTTCGAAATTTAATACCATCCACATCAGTTTCTTCAGCACTAAATTCTAATTCAGAAACTTCTGCCCCATCAGTACTTTCATCTTCATGTGATGGCATTTTAAGACCCATAAGGTCTTCATCATTAAAAAATTCAGCATCAGATAATACACTTGTTGGTGTTGGAGACTGATCTCCTGATTCTCCTGCTCTTGTAAGAACTTGAAGATTGTCTTCAGTTACTGCTGGTAAAAATTCTTCAATTTCACTGTCCCATTCTTTATGTAATACCATTTTGTTAGGTAGCTTTAATAATAATGCAGGACCAAGTAAAATGCTCATGCATATTGTATATGTAAGAAGTACACCGTTTATAGTACGGCCAATAATCCATAGACCCAAAGAAAGAGAGCATACTGCAGCACAGAACACGCCTGGTTGTTCTTTTCTCAATTGCTTCAAGTTATGAATTGCTGATTTTATTCTCCTTCCTATTTTTTCACTTTGTTCTGCCTTTGCATATGAAGCAGCTATGTCCAATGCTTTATTTTCTTTCTGAACTTGAGCTTCCAAAGTACTATAACAGAGAACAACAACCAGTGCAGCACTACTGGCTGCAGCAAAGCCACGAACTTCTAATACAATAATACCCCAAAACAGTATATTGAATACAATGACGACAGAGATACTATACACAGAGTTCTCCCAAAAAAGGATACTCTCCAAAATGCCACAAAGTCGCTTCGGGGCTTCGAAATTGCATCCCACATTTCGATATCGTTCAACCTCAATAGTTTTACGTTCGTCCTCCACCTCACTTGCATCATGAGTTGTCGCGTTTCTCATCCATCGAAAATAACATGCCACTCTCGAAAGCCGTTCCATGACAGTTCCAGGTCGACGTTGACTGCTTTTGTCGTCCTAATTCCCGTACTCCTTTGGCATGGTACACCCTCGGAAGACTGTGCGGGAGTATTTTTAGCGCGTGACAACGAGAGTAAGACTTTTGAGAACGAACGAGTAACCGCGGGGGTTTCTTCTGCTTTACATCGAAGAGCGGAGTGAGAAAGAAAGAATGATCGAGGAAGAAAGAGATGGACTGACAGAACAGAGAGGAAAGAACGGAAAGCGAGAAAGATAGAAATGAATATAAACGAAAGGATAGATTAAGACTATGACCACACCGACAAAGAACAAATGAGTGCAACGTGAATGAGATAGAGAGAAAAAGAGGAAAGAGAAGAGAGGAGAGTAAGAGAAAGGGAGAGAGAGAGAACAAAGCAAGAGAAAATGTACAAATAAAAAAAAAAAAAAAGTACAAGGATAAAATTTATACCCTCCCGGTATTTGACATTCGTTCTTTTCACTTTTATT
>BINPACKER.0.4
ATTTATTAGGTTTCTACAAATTTTTATTTAAATACGTCAAATTAAAATTTAAGCTTTTCTTTGCTCAATTTTCTGTAATGGCGCTGCTTTCCATACGTCGCCATTTTTAAAAGTAATTCGTAACAGTGCATGGAATAATTTGGAGCTGTCTCAACGTCGACGCATTTTCTGAAAAAAGATACATTTTATCGAATATAAACTACATATTTGTTTTTAGTGAAACAATATTTCCTTGTCATATTATATTAAAAAGTATTATTAATTAAATGCCTCGTATATACATTAACTAATATTTCAACGTTACGTATCGGACTAGAAAGAGAACCAGTTTGCAAGAAGAAAACATGTTCCCGGCTTACGCGTATTTATCAGCTTATGATAGACATAAAAAACTTATAAATGATTATTTTACATTGTACGGAGGTTCAATATCATCTTTAAAACGGGACACGTCCCGAGATAAGACAGACTATGACGTTATTAGAGAAAACCATAGGTTTTTGTGGGATCAAGATAATGACGAACCAGATACATGGGGTGCACGTTTGGCAAAGAAATATTATGATAAATTATTTAAAGAATACTGTATAGCTGATTTAACATATTATAAGCAAAACAAGGTTGCCTTAAGATGGAGAACAGAAAAAGAAGTTATTGTTGGTAAAGGACAATTTGAATGTGGTAATAAAAGATGTAAAGAAAAGGAAGAGCTAAAATCTTGGGAAGTAAATTTTGGCTATATAGAGCATGGCCAAAAGAAAAATGCTCTTATCAAGTTAAGACTATGTCCTGAGTGTTCTATAAAGTTAAATTATAGATCTCAAAAGCGTGAAGCAAAGAGACACAAAACATTAAAAAGATTGGGAACAAATAGTGATTCACTCAGTAGCAAAGCTAGTACATCTACAGTTCATATTAAAACTGAAGAGAATGAAGTCACAAGTAACATTGAAGAATCAGTTGAAGAAACAAAGAAAGATGAATCTAAAATTTGGAAAGAAAAGCCTGTTGAAAATGTAGAAAAAACAAGAGAGGAAGAATTTGAAGAATATTTAGCAGATCTGCTAATGTAAAAAGACAAAACTAAGTTCCCTTGTGAAATATTATTTCATAATAAATAATTAAGAAAATATTATTTATTAACATGTCATAGAGTAATTTGTACGAATATTGTTGAGAAAATATAATAATTTCTATATATAATACTAGTCATGTTCAAATAAAAATAACAATTACAGTTGTTGTATCTTTATTTTGATTGATACATAACTCATGTTCTACTTGTATATTGCATGATAACAAGGTTTAGTATATATTCTTTTAACTTTTACACGCAAAATAACTGTTGCCCATTTTTTACTTACATCTACAATAAAATTAAATCTTTACAGTATGAAAAGATCTAGCACCAGATAATATATATGTATATACATATATATATATATCTATATTTTTACTGTGTAGATATTTTTTGGTAACTTCTTACAATAATCCTACTAGATCAGTTAAGCATATGCATATTATATATATATATTGTATACATATATACAATATATAATATATATATATATATGTTGTAAATATGAAAATAATAG
>BINPACKER.0.5
GAGAGGTTCTCGGCTGTCGCGAGGCGAGTTGATTCCGCGCCACTTCGTTTCCGACTCGTGTCCGCGTACGACGTGCCCCGAGGACTAAGTCAGAACACATTCTTCGATTTTCTTTTGTCTGCTAAAGCAAGAAAAACAGCAACATGGTTGACCAAGCAGTTTTGGACAAACTGGAAGCTGGCTTCTCCAAATTGGCTGCCTCTGACAGCAAATCCCTGCTGAAGAAGTACCTCACCAAGGAGGTGTTCGATCAACTAAAGACAAAGAAGACCTCCTTTGGCTCCAGCCTTCTTGATGTGATTCAGTCTGGCGTGGAGAACTTGGACTCTGGTGTCGGTATCTATGCTCCCGACGCTGAATCTTACACAGTATTTGCTGATCTCTTCGACCCAATCATCGAGGATTATCATGGTGGCTTCAAGAAGAGCGACAAGCATCCACCAAAGGACTTTGGAGACGTTGACTCCCTTGGCAATCTTGACCCAGCTGGTGAATTCATCGTTTCCACCCGTGTGAGATGCGGCCGTTCCTTGGAAGGCTACCCATTCAACCCCTGTTTGACTGAAGCTCAGTACAAAGAGATGGAGGAAAAAGTCTCCAGCACTCTGTCTGGTTTGGAAGGTGAACTTAAGGGAACCTTCTATCCTCTGACTGGCATGAGCAAAGAAGTCCAACAGAAGCTGATCGACGATCACTTCCTGTTCAAAGAGGGTGATCGCTTCTTACAAGCTGCTAACGCTTGTCGTTTCTGGCCCACCGGCCGTGGTATTTACCACAACGATGCTAAGACATTCTTAGTTTGGTGCAACGAAGAAGATCATCTTCGTATTATTTCCATGCAGATGGGCGGTGATCTTGGACAGGTCTACCGTCGTCTGGTGGGTGCTGTAAACGAGATTGAAAAACGACTTCCGTTCTCCCATCACGACCGTCTTGGCTTCCTGACCTTCTGCCCGTCTAATTTGGGTACTACAGTTCGTGCCTCTGTGCATATCAAGTTGCCTAAATTAGCTGCTAACAGGGCGAAACTCGAAGAAATCGCAGGAAAGTTCAATCTTCAAGTCCGTGGTACTCGTGGAGAGCACACTGAGGCCGAGGGTGGCATCTACGATATTTCTAACAAACGACGTCTCGGTTTGACTGAGTATCAAGCAGTTAAGGAGATGCACGATGGAATCGCTGAGCTGATTAAGCTCGAGAAGGAACTTTAAACAGCGCTCCAGAGACAAAGCAATACGCGATCATTTTCTTCTTTTATTCGTCCTATAGACGTTCTTGATACATCGAGGATCTCTTTCTTTGTTTTTTCTTATTTTTTCTTTTTTTTTTTTTTTTTTTTTTATTAAAATGTATATCTTGTACTATCGTACTTTCTATTAATTTTGATGTTAATCCCAATATACCATTG
>BINPACKER.0.6
AGCAAAAAGAAAAAAAGAAAAAATATACGAGGAACAGTAAAATCTAAAAATTTTCGGAGGAAAATTGATTTATAGAAAATCGTTTTACATAATTTTATAATCCATTCAATACAAAATGATTTGTTTTGTATAAACTAAATAGAGAGATTTCTTAGGAAGAATTATTAGAAATAATTATATAGAGAATATAATTTCTAAAGGTTTCACTGATATTTTTCTTTATTCTTTATTTATATTTTCCTTATTTATTTAGTTTGTTAATTCGCTATTGTAACGATCGTGAATGCTTCAGTGAAACTTCTTTAGCGAATTTTATACTCTGTATATTTACTTAAAAATAATTTCCACGCAAAACAGTTTGACATAGTCAAATCGACAAAACAGGAGGTATTCCATCGAAATAGGATTTTGAGAAACAAGAACAGCCGCAGTTTCTAAACTGCACACGCGGATCTGCGTCTCTCAAAGCTTTTTGTACAATTACGCGTTAATTAACACTTTCCTTATTTAAATAAATAACGGAATCGTCACTTTTACTTTCAAATCGCGGATAGTGATATAATGAGATCACTTATTATTGCAAGTTTGAACTTCAAAAAGAAAAAAAAAAAAGAAACTTTGTATAATTTAACATCCGTATCCGACGAAGGAAACAGAAGAGCATAGTTTACAAAGGTTTAGCAAAGTTTTCAAAACCGTGGACCACAAATTTCACTAATTCGGTAAACGGGAAGAGAAATTACCATAGATCTGTACAGTCAAAAGTGTTAATCAAAGTAATCATTAAAGTTCATGCTTCACGTTCTATCTCGAACGTTTTCTGCTATTTATATTTTACGATTATTATTCATTACAGATCTTATAATCGCTGTAGATTATTAACTATCAAAGTTTACATGATACATGAAACATATTCACTTTTATACCCTATGGTTAGCGGAAAATTGGGTATACGATTGTGCAATTTAACATCAATGTGAAGTCAAATTCGTAGAAAAAAACAGAAAAGACTTTCCTTCTGGCATCATAAGCTTTGTGATAGATTCATGGTGTGATATTTCGTATTAGACGACTAAGTATTAAAAACTAATCGATTTCTGCGAGTACACTTATAATCACAAGTATTATTTAACGTCACAAAAAAAAGTATACGAAAGTAATTAATTAAATATCGTTCATTTTTTTTTTTTTTTTTTTTTTTTTAATTCAAAAAAGTAACTTTTTTAAATGCCTCTCCCTTT
>BINPACKER.0.7
GTGGGGGGTTCGAGGGGGTGGGGGGCAACACAGTTTTTCTCGTTCGTATTTCTCTCTTGCACACATACACACACGCGCGCGAATCGGAAACACGAGAGTACGAGGTGTAGACGAATCTCGGGATGGACAGAAACGAAAGGAAACGAAACGATAAAAGAAGAAAGGGGAGAGAAAGAACGGTTTGGAAGGAGACGCGAGAAGCGTTCGACGGTAGGAGATCGACGACCGTGTGTCGCGTACGATAGCACGGGAAGAGAAACAGCGAGAAGAAGTTTTTCTCGCTCTCTCTCTCTCTCTCTCTCCCTGTATTCGCTTCCTGCGTTTGCTATTCTACAGCAAACACGAACGCGGTTTCGCTTTGATTCGACTTGCCACCAGTTTCTTTTCCTTCTTCCTCTATTTCTTCTTCGTCTTCTTCGTTCTTCCTTCGTCAAACGCAAAAGGGGTAAACTTTCGAATGCTCCCTGCTTTCTCTTCGTCGTTACTCCAATGTTCTCATCGTATTGTTCCTCGAAGCGTGCTATACCAACGTCTGCCATGCGTCGACGAAATTACACGAAAATAAATCTCTTCCGACAGAGATAATAACGGATAAAAATCGTAACGTAGCTATACGACATTTTATACCCGTCTTGCATTCGATGAAGGAAACGACAACTGCGCTCTCTGTTGCTCGGTTTGCGTAGCGTGTTAAGAATGCCCCCAACATCTAGTACAAGTATTTACATCCATTGCACGATTCACAAGAATGAATTTAAAAGGTACGAAATAAAAAAAAATAAAATAAAATAAAAGACAGAAGAGAAAAAAGAGAATAATAAACGAATGTGTGCCGAAATACAGTTCGAAAGCCCAGCGGAGCAATAGTTCAGTCCTGTTGAAAGAACAAGGAGGGAACAAAAATGACTAGTGCGCGCGCCGAATTCGTTTCTTCGAATGTTCTCGAGCAATTTATCATCCGTACCGGGATATTCCGTAAAATATTCCTTCCAAACGACAGCTCCGGACACGTTGAGATACGTGCCAAGAGACGTATATTATGGAAATGCATTCTCCCGAAAGACACGACTTTCTAATTTCATTTTCTTTTCCTTTTTTTTTTCGGCGAAAATTTCGTTACCGACCTGCGCAATGCAAATCGTCACCAATGAACGACTGATTGCCACTTTACCTTCTGAGAAGCATGGAGTAATCGGTAATTTAAACATTAGAATTTAGAGATACTACGAACATACTAAAATACCTCGAAAAATTTGCTTATTTTAAAATTATACGAATAAAAATTATCGATAGTCCGTGCTGATAGTCTGTATTTCAATTTTGACTAGAGAAATAGTGACAAAGTGACTTTAATCCTTTCGTATATCCGATAGTGGTGATGTATCGAATATACATTTTTTTGAAATCATTCTAACAGCTTAGTGCAATATCGAGATCGTGTGTATCGGAAGTGATAAGGTGTTTTATTTTATACGATCGCTATTATAAACAATATTTTTAATTAAAGCGTTACGGTAGGTAATACAGGAAGTAAAGTAAAAGATACCCTGTCGGTATGTTATCGAAAACATCAATCAATACTTGATATTATTAATATTTATAGACAAAAATACCGCAGATGTATTACAGTAAACTCTATTACCGACGAATTAGAATCCGAATGAACGAAAATAAAAATTTTATTTAATTAAATATACGTTTCCGATATCATATTTATGACATTTTCTGTTTCGTTTTACACACCTTATCACTTCACTTTGAAAGATCGTCTTTTTCGAGGACACCTTACACGTTATCCTGAATCTAAATTTAATAAATACATTTCGATATTAACCGTATAGATTTGAGACTACTGATTCACTATGCGTCAAAATTGAAAATACCAATTATTCCACCTTTCGTAGGTAAAGGATTAAATCAATTTCATTGAATATATAATGAAAATCGATGATTCTATGAAAGTATCAAATGATTGCAGCATGTGTGGACGATCGAATCTGTACTTTCGTTGAAACGTGGAAAAGTCACCGTAGTTATAGGATGCAATGATGCTAAAAAGAACTGCGCACTGCTAAATATATGGTACAAGATACGAAACTTTTGCAACTGGATATTTCTTCCTTGTTTAACGCATTCATCGTAAAAGTAAGCTACAGCGAGATAAAATAGTAATTTAGTGGAATATTTTGCATACCAAAATAAAATTAAATAGCAGATTTAACATGATACTCAAAACTTCGGGGGGATCATTTTCCCAAATTATTGTATCGCTCGATATACAATACTTTGTATCTTAAAATTACCAAGATATAATATACTAACTACAGCCGTATAGATTCGTTAAAAATATTGCTATGTTAAATACACTGTATTTGTTTAATAACTTCCATTCGTTTCATTCCAAAAAGATGATCCCCGGATCGTTTCGAGTAGCATAAAAATCTATGGTAAAACGAATGCGTTAAAAGTGACTTTGCAAACTCCCGGTGACATTTCCATCGTTTCTAAACTAGCTTCATAGGATAACAGAGTTTCCGGGCGTATAATAACGCCTGAGAACGATATTACTCCCTGCTAGCTAATAACTTAATAAATCCTTCAACGAATTTTCGCAATAGATCAAGAGACACAGCGCCCACGCATATTACATACATAATCAGCGCTTAAACTGACTGACCAAAGCCTTTGATTAAATAATTTAAAAAATAAAAAAAAAAAAAAAAAAAAAAAAAAAAAAAATGTATAATCAAAAAAAAAATAAAAAAAAAAATA
>BINPACKER.0.8
TCTATGTTACGTTAATAATTACAAAAGAAATATCATTATAAAGACTACTTGCGTTATCCCAAAATATTTGTACCACTGAAAGTCTTGTAAAAGTAACAAGGCATGAACTAAAGTATTGTATATTAGTAATAGGAATAGGAAAACTTTCATCTTAATTGAAAATTTGCATAAATGCAATTTTTTTATATATATATATATATGCATCTACTTTAAGTACAAACAAGGAACTAAATGCACAATATATTGTACATAAAATTGAACAATATCTTAAGAAAAACTAATATTATACATATACAATACTATAAGCACCTAAACAAACAGATGCTGTAAGTACATTATCCTTTGAGTATACGCTTATTTTGTACAAAAATTATTTGAGCATACTAAACAATCGAACCAGTGTCAGTGATTAAAAGAATGCCACTAACATTGGTAATACGAACATCTAAGTAAGTTATAAATAAATCTAATTAAGGGCCTTCAACTTTGATGTTTTTTCTACCCATACTTAATTGAGGGAATGTACTCTTATTGGTAGGAGGATTCAATCTAGAGGATAAATTAACAAATGCTTCAAACAAACTTCCCCTATCCATAACATTTACTTCATAATGTTTCAATTTCTCTCTTGTACACCAATTTGCAGCCTTGCTTGCTGTATTCTCCAAACTATGAGACTCTTCTTCTGTTTTACTTCGATTTCCAATAACGATCACGGTTATTTCCTTTTTGTCTTTATTTTTGTCAATGTCCTTTTTCAGTGGAAAAAGTACATCTAAAGATTCTGGTTTAGCAGTATCATAAACTAGAACGTATCCATCTGCGAAACCGAGATAATGCCGCGGTAATTGCTGATTATTTGCATTATTTTGAAGAGATTCCAACCCCGCCGTGTCATAAAATCGCACTTTTTCCTTCGTGCCACGGTCCGTTTCTATGTTTGCAACATAAATATCTTCGATTGTAGGATGAATTTCTGTCTTGACATTGACATTCCCGTATATAAGTTGTTCCAATAACGCAGTCTTTCCGACACCTTTCATTCCACAAACAACTACTCTCGTTGTTTTCCCCATATCCAAATTTTCCTTTTAGTTGTACGATTATTTACTTTGAATATTAAAACTCATGCCAGAGTTAAAAATATAACTCAAATCACTGAAGTCAACATTGAATCTAGTAACTGAATGATGACAGGTGTTTTTCTAGGGGAAACCTATATTATTTATTTTCATTAAAAGTGCGTCCCCCTTTTCGATTTAAATTTATTTACACATAGAATAAAT
>BINPACKER.10000.1
AAATTTATTAATCTGTTAACCACGCGTGAACGGATGATCGTTAAGTGTCATATAATGTGTATTTGTTTTTGAATTAATGGTCTCGCAATACGAAATCTCGTGTACTTAATTATAATTTATACTCGTATTTAAACTGGATATTATTTGCGATTGAACTAGTATTTTGTAACGCATCGTCGATGAATCGATAACTTATTATATCGTATTATTATATTTTATAACAGAAATATATTACAAAATATTATGTTCGGTATGCATTTACTGGAAAACGAAATGCATTTACCGAAGGTGCCTGTCACGTTTGATAGAAATCCACTTAAAAATTCCCGTGAAATGTTTTTCAACAGCGCATAACGATTATGCCAACGCTTGAGAGCGGAAGGAGAAAGGGAAGAAGCAGTCCAGCGAAGTGGTACTGCTTCGCACGGTACACACCTGTAGCGGTTGTAGCGTTATTGTCGAATTTTTCTCATACCACGGATATTTTCGCTCATAGAATTTGCGAGCCATTTCAGTTTATGATCGTGTCGAATAAAACCTGTTGTCATGAGAAAGAATTCATAATGATGGTATACGAAACACATAAATTGATATAAAATTCAATACCCTCGTAAAAATAATACAACAGGAATTTAAAAATATTTTTCTGGTTAAGTCGCATTCATTCGTATTTTTAAGATATAAACACCCAAATATTTCATACAGGTGTATGCAGAATAAAGTATGCAGGTATAAATTCTGGATATTTCAGACACGCAATCTTTATAATAAATTTATAATTCTTCTTTGGATATAATCAAGCTAAGTTCTTTCCCTTTTTATGATTCTGCGCGTTTCTCGGTTATAATGCAGGTTGATTTATCTCATAGCCATTCGTTCACGGTTCATCTGCTTTTCCAACAACGGATCTGAAAGCTTCAACTTCGGTCCGAGTCATTGGCGACAGCCGAGTTACGGTACCCGACATACCGATGTGTTCCAGCGAGTACAGGCTGCTCTCTCGTGCCACGTGTGGACAAATTCGTGATGTCTTTTACGATGACTTAGGCAGTCTTGTGACACGTCGTGGAGAATATGAATTTCCAACAGTGCCAATCACCCATTGTGTTTGACTTACGAATGCGCCTTAAGCTTCATGTGATTTTTCTTAATCGACGGTGGAAAAGGATGACTGTATGAATTTATCTTCCATCGGAGTCTCAACATTTAGGTTTATACTTTTATACATACAGATGAGAAGAAGAATATTTTTATCAAGAGTAATGGCAACATAGGGATATCGATGGTCGGTTGATCAGTGATGTCCAATTGTCGCCAATCATGGACCATACAAGGATGGGTGACCGGTGTTTTATTCATTCAAGAATCCCGGAACTTTACCCATGCAATTTATGATGGTATTATGAATCCTTCGACCTCTTATATTTCTCGGTCTCCGATATAGTATATATAAAACCTAGTCGTTCTTTAAAATATTTGATAATTCTTCTTGTGTGCTTTCTACAAGAGTGAGTCATAATCGCATCTTCGCATTGAAATATGTTGTTAAGTAACCATAAGATTTATTGAGTGCCAATTGCAGCGGTATTGTAATGACTCATTGGTGATGATGGACTGTAGTAAGTTAAGTAATAGGGATAATTCAAATAATTAAGCGTATTCGTGTTCCTCTGAATCGCAAAACGGTGTACAATCAAAGAGCGCGTAATCAGGTCGGTTGAAAGATGAACGCTTGGAAGTTCCAGATCGGAGAAAGTCGAAGGGTAACGTGAAATATAATAAAGCGCTGTATGATTTTATTCAGCTCTCATATAACTGTGCGCGTGTGTTTTTTTCTCCTTTTCTTTAAACAACCATGTTTCTTAGGTTTCTTACTCGAGCTTCTTAGCGTTTCACGGCCACACATGCGCAAAGCAGGATTTGATATAGCAAACGTATCTTCGATTAAACCGTACGCACAGGAATTACCGACCAGTCTCGGTGCAATGGTTTTGCAAACTTTCCTTTTTTTACCAGTGGTCGATGCGGATAAGCCAGATGCCACGTGACGGTGAAGTTACTTCCAGATAGTAAAGTAGTTTTAATATCGCGTAATGCTATACGAAGAATTTCATACGTCGAGTGCAACGCCACCGTTTCCTTTCTCTTCTTCTACACATAATCAAATATGCACCTGATATGTTCATTATTACATACATTTCTATTGTTTTCTTTCTACTGTTTTATATAAGCGGTGCATCGTGTAAATCGATCGAAAAGCATTCTAATTCTAGGAGCATGTAAAATCAAATAAGAATTATAACCGTATTACATCGTACGAAGATTGAACTTTTCGAAATAATCGAGAGTGGTACGATGTACGATTAATTTCCGGAAGCAAACAGGCGGTAGCTCGTGTTCCGCGACCGATCCTGCCTTTTATGCAGCACTGCCTTTTTTTCCTTGCCCCCCTCCGAAAAGAAAGCTTGCGTTCCCTTTGCTTCGAGCCAAACAGTCGAACCGTCAATTAAATTATCGCCGGATGGCAAGACGACACATCGACGAGATAATTTTTCGAACTCGAAGAGCGTAAGAAAATTAATAAACATGACACTCGCCATGAAACTCAT
>BINPACKER.10001.1
AAATGTATATATACATATATGTGTATATGTCGTGTACGAAACGTGTGTCGAGACATATGTCGTCTACTATAACGTGAATAAATGCACTGTAGACCATATTCCAGTATTCCCCAGAGAAACGGTAAATACTCTATATTACACGACAATACAATATACAATTCTCAATCTGTGCTTCACACAGACTATACGTTATCTATGTATAAAACAATGTAAAAATAACAAGTGTTGGAAACATGTAAAAATATAAGAAAATAAGCTGATCTCGTGAATGATGAAGAATCTAAAATTATCGTGTCAATATCGTGCCTAGCTGTGATTCGTAATTAGAATTTTGTTTTCCATACACGTATAATCGAAAGTGTCCAGTCGATAAACTAAAACGGAACTATACGAAAATTTGAGTCATACACCCAGATAAAAGCGTACTCTTCTCGATGAATCGAGAAGATCGGTATCTACAAAATTCTTCTGGGGTCTCGTGTATTACTTGATTTTATATATGTATATATATTAATGTTAAAGAATCTCTCTCGTAAGCTCAAATAACTTAATGACTTAATACATATAATAATAATATGTAATAAAGGATGTCATGATTTAAGCTACAGACGGTCACGATGGAAAGAATTGTTGTAGACGCTGCACCGTTCTACGATCGAGAGCGCACAGATCAAAGTCAAATGTCTTCTTCGTGATCTCGTACTGACCGGTTTCTGCGATCACCTGAACAACTCTTTGCAACTCTTGATTATCTTGCAAAGTCATTATCTTTTGTTGCAAGTCCTTCAACTGTGACACATAATCTTCCGAAAACACTGGCGGCTCTCCCATGTCCGAGTCAACCAAAGTACTATTCGTCGAGTCAGGTGCCACTTGTTCCGCTTCTGCCTCGATACCTTTCTCCGCGACCTGCTCCATCGCGCCTCGCTCCTCTTTATCCTTCGTGTGAACCGTCTCTTGATCCAACGCCACCGGCGATTGACTCGAAGAAACGGGTTCCAATGGCGGCGACGTCGAATGACCTCTGTCCTTTTCCCTTTTAACCACGTGATCATCGTCGCCTTTACTGTCGCTCCTTCGTTTCCTCTTTCGGGTCTCCTTCTCTTCCCCTTTGCTTCCCTTCGGCTTCTCCCTTTTATTCCGATCCACCTTTTCCTTCTTAATATCCGTCGGAATCGCAGGCGAGAGTGGCTTCGCCATTTCCGTGGGTGGCGTGGACACCGTTACGTTTTCTACCTCCTTTTTAACCGTAGGCACTAATTTTGATTCGGAAAAGCAATCGTCATCTACGGATGGCGCTGAATCGCTGCTATCCCTTTCTGGCATCTCTGCCAATAGTGCCGAAAGGGGATTGGCTACTGGAACATTAGGCACATTATTCTGCTTCTCCGTTGACGATTTTATCCTATCGCGTTTCTCTTTCTTGTCCCTATCTTTACTGCTATCTCGCTTGTCCTTTTTATCCCTTTTCTTGTGTTTATGCTTTTGCCTTTCCTTCTCGCTTTTACTGTCCTTCGCTTTATCGGGCTTCTCGGTCTTCTCCGATTTTTCTATCTTCAACAATTTCTCATCCTTTGGTTTGTCACTCTCCTTCGGAGGTTTCGGCGACTTTCTCCCGTCTTTTGCCGATTTGTACTCTTGGCTCTTCTCTTTCTCCGGCTTTTCCGATTTCTCCGGCTTGTCGCTTTTCTTTTCCGGCACTTTCACGCTTTCCTTCGAAGCAGACCGTTCTCCATCCTTGTACTTATCCTTTCGCTCTTTGTCCCGATCTTCTTTGTGCTTTTTCTTATCTTTCTTCTTTTCGCTCTTAGAAGAATCGACAACGTTTTTAGAGCTATCCTTGACTTTCTCCTTCTCTTTAGTCTTGTCTTTCTCTTTCTCGACGGTGATCTTTTTCAATTCCCTTTCCTTCGACTTTGGAGAGGCTAGTCTCTTCGCGGGGGGAAGAGAAGGGCTCGGAGGTCTCTTTAGCGGGACTGCCGGAGGCGATGGAGGCCTTTTATTAGAAGGGCTAGAGTGACTTTTATTTCCAGGACTAGGAGGCCTTTTTGATTTCTCTTTACTTCGATTTTTATCTTTAGATTGATCTTTGATCCTTTTATCTTTTTTATCATCTACTTTCTCTTTCTTGTTATCTTTATGAGGACTATCTTTGAGCTTTGTTTTATCCACCTTATCAGACTTTTCTGTGGTAACTAACGATTTGGAAGCCGACGATTTTTCTGGCTGTGTAGGCTTCTTGGAGTCTTGAGAAACTTTTGTAGGTTTCAGAGGAGTTCCAAATAATTCGGCAAAGGAATTTGAAGTTTTTGACTCTATATTTTTGTGCTTTTTCGAATCGCTTCCACTCAACTTTGGCTTGCCGACCATAGTTAGCGCTTTAGGTTCGCACTTCTCGGCTGAATTTTCAGAACTGGTCACAACAACACCGCCACCCCTCAACAATTTCCTCTTAAATTCTTCCGAAGGGTTATTAATTATCTCTGTGTGCCTCATGACATTTGTAATTGCAGGACCGCTCGATTGTAGGATAAGATCGTATACAATTTCTATCTTTTTGCTACCTTCATCCTTATTCTTTAAATAAATATGAATTGGAATCTCAAAACCGGCATAACCAGACTCTTTTATCACAAATGGTGGCTCTTTTAAGACCCTCTTTGGTTTTGAGAATGTTTCGTGTAATTGAAAAACCACTTTCTCAACATAGTGGTGAATATCAGCATTGTCAATACCTCGCACAAATACTTCCCAATCATGAGTATAACCCTGAGGGGTGGTACGCATACGTAACATTGATGCGTGCCCACATTCTAATGTAATGCGAATTGCCATTCTCTCATATGAAATTTTTGATACCCACTTTTTCAAAGAAAAAATAGAGGGAACTAATTATGCGGGTAAACACAGCAATTACATTACATTTTTATTTATCTCGGTACACGTGAATGAAAACTTTGACGAATCCTTAACTATCAGGTCCTTCACAAACTGTTTGTAACGTTATAAACCATTGTCCAGCAACTTATGCTAGATGTATAAGTAATGACAACACTTCTTTCCTAATTTTCGTACTCTTGAGATTCTGGTACATCGTTTGGTTACACTTGTTTTGTATGAAAGTGTTGACCACCTCATTAGAGCAGAATGTTGTGTCAAACGAGGAGTCTGCTAGAGGCAATTTGCCTCGTAATAACTACAATAATTCGCTAATTTCCCTTAAGCCAAATTCAATTCGATTATCAACAGGTAAACTTTACATCAACC
>BINPACKER.10003.1
TATATAAATAAAGTCTTTTAGTTTATGGATATTGAGTAATTTTGAGTGCACTTAACAAACTTAAATTACTATAAACAATACCTGTAAATAAATCACAAAAATCAGCCAGACTGTAATAGTGATTATTTTTAAACAAAATGTATAAAAGTTATTTTAAACGTTTACATCAGTGGTTGTACATAATTGGAAAACAGAAAGAAGAAGAAACAATACATTTGAAATTTTGCCTGGATGATAGAGGACAAATTTGTTAACCCTATATAAAACAAGGGTTAAAACATGGACAGTTGTGGCTCAGGTGTAGTGCAAGTATTTGTGGGTGAATGGAGCCCAGAATATGAAGCACTTTCGATTAAAGCTACAAAACAAACTTCATCAGCTGAGATAGTGGAGTGTATTATAGACAGACTTGGGTTAGTTGATGCGTCAGTTTCTAATGGTTATGAGTTAGCAGAAGTAGTAGGAAATTCTGTTGGACAAGAATGTAAAGAAAGAAGACTTGGGCCATCTGAGTGCCCTGTAGCACTTATGTTATTATGGCCAAAAAATGCAGCACAACAGGAATATTACAGGTTTTACTTGCGCAAAAAACAACCAGATTATTTGTGGTCAGATAGTAGATTTCCCATGGATCCACAACTCCTCAAGGACTATTTTAATAGATTCCTATATCAACCACGGGATAAGGAGTATCCAGACCTATGCCAGCTTCCAGATCTTAATGAACAAACTTTATTGGACAACCTTCGGGCTAGGTTTTTAGCTGGAAACATTTATACATATGTTGGCAGTATATTAATTGCATTAAATCCGTTTAAATTTTATCCTATTTACAATCCAAAATATGTAAAACTCTATCAAAATAGAAGGTTGGGGCCAGATATACCTCCACATATATTTGCCATAGCCGATGCAGCTTACCATTGTATGCTTAAAGAAAAAAGAAATCAGTGCATTGTTATTAGTGGTGAGAGTGGTTCGGGTAAAACAGAGTCAACAAATTTTCTACTTCATCATTTGACTGCACTTAGTCAGAAAGGTTCTCATGGTAGTGGTGTTGAACAGACAATACTCAGTGCTGGTCCAGTACTAGAAGCATTTGGAAATGCAAAAACTGCACATAATAACAATAGTAGTCGTTTTGGTAAATTTATCCAAGTGAATTATAAAGAAAATGGAATGGTGCACGGTGCGGTTGTACAAAAGTATCTTTTGGAAAAATCGAGAATAGTTTCTCAAGGAAGAAATGAAAGAAATTACCATGTATTTTATTATCTTTTGGCTGGAGCAAGTGAACAAGAAAAGCATCTTTTGCATTTAGAAAGTTGTGACAGCTACAATTATTTAAATAAAAGTGGCTGTTATGGGCTGGAAAACGTTGATGAACGACACGAATTTTCAAGACTGAAACAATCTATGGAAATGGTTGGATTTACGCCAGAAAAGCAAAGACGATTGTTCGCAGTTTTGTCCGCTGTTCTTCTACTCGGTAATGTGGAGTTTCAGCCCAGAAAATCGTATCACCATCATGATGAAGCTGTTGGAGTTAAAAATCCTGAAGTGGTTGCATTGATATCTGAACTTCTTAGAGTAAAACAGGAAACTCTTTTGGCTGCACTTACTGCCAAACGTGCAAGGGCATCTGGAGAAACATTAGTTATTAACTATAGACTTCCAGAAGCAATTGCAGCAAGAGATGCAATGGCTAAATGCCTATATGGAGCTCTATTTGATTGGATTGTACTTCAGGTGAATCATGCTTTACTGTCAAAGAAAGATACACTTAGAGATCATCAAGGCAATAGTATAGGTGTACTAGACATTTTTGGTTTTGAAGATTTTAAAATGTGCAATAGCTTTGAACAGTTATGTATAAATTATGCAAACGAACAACTGCAACATTACTTCAATCAGCATGTATTTCAATATGAACAACGAGAATACAGAAAACAGGGGATTAGGTGGACAGATATAGGATACAGTGATAATTCAGGTTGTTTAAATTTAATAGAAGGGAAACCGAATGGCCTTCTTTGTCTCTTAGATGATCAGTGCAACTTTCCGGGTGCAACGAATGAGACACTGCTACAAAAATTTAATTCAGTACATAAAGACAATCGATTTTATGAGGCACCACAACGACGCGAGGCAGCCTTTGTCGTACGCCACTATGCAGGGGCTGTTAAATATCAAGCTGCTAATATGAGAGAAAAAAATTTGGATTTAATGCGACCTGATGGTGTAGTTGGTGTGTTGAAAAATTCTTCTCTTGCTTTTGTTCGAGAATTAGTGGGTGCGGATCCAGTTGCTGTATTTAGGTGGGCGATACTTCGAGCATTTTTTCGTGCTCATTTTGCTTTCCAAGAAGCGGGTCGAGCTCATAGACATGGTCGAGCCGACGGTACAAAAACATCTATACAAAACAGGTATAGGACACCGAACGAGAATTTAATAAGGAAAAATAAATCATTTCGACCCAGAGAACGCGGTAAGAAGGGTTTGAAAAATCTACAAACTGTAAAAACACTGGTTGGAAGAACACAGAGTTATGGCACAGGACCTGGAAAAGCTAGAAAACAGCCCATGACAGTATCAGCGCAATTTCAACAAAGTCTGCATAGTCTTATGGATACTTTAAATCAAGCAAATCCATTCTTCATTAGATGCATTAAAAGCAACGCTAACAAGGTACCAAACGAGTTCGACGAAGAAACCGTGCAACGACAGTTAAGATATACAGGAATGTTAGAAACAGTTAGAATAAGACAAGCTGGATTTAACGTTAGATTAACATACGAAGAATTTATTCAATTATATAGAATGTTATTACCTAAGGGTTTGTTAAGTTCTCAATCCGACGTTAGAGATTTTCTATTGACGCTAAATTTAAACAGAGACAATTATCAGCTTGGTACAACTAAAGTGTTTCTTCGAGAGTCAGAAAAAATTAAATTAGAAATTGAATTACACCAACAAATTATCACAAGTATTACAACTATACAAAAGTGGTTCCGTGCGTGTTTGGAAAGAAGGAAATTCCTTAGATTGAAGAATGCAGTCATGCAAATACAGTCATTTTGGAGGATGGTTATTGCCCAAAGATTTGCTCATTCATTACGCGCTAGAAGTGAAGCCACCATTCATATTCAGTCTGCTTGGAGAGCATACAAGCAGCACAGTTGGTTTAGAAAGCTTAAATCGTGTGTGATTACTTTCCAAGCTCACGTTCGCGGTAATAAAGCAAGAAAAGCTTTTGCAGAATTGAAGAAACGAAAAAAATTGCCTACTGATAAAATCGTTGAATATAAAGAAATTCAAAATCCGGGGGAGATAGTGTATGACAACAGCAAGATATATTCCAGGCTCAGGGACAGTGAAGAGTCACTGACAGATCATGGATTATCAGACTTTAACACAGTTCGAAAAACCGAGTCCCAAAATCGTCTTACATCGGCAAGAACGGACAACGTACTTCGAGATAGTACAATTGACACGAGTATGTCATATTCCAAGCGTAAAGTAACACCAAATACAAGAATATTGCACGAATCTAGTACAATCTCAAGAAATACGGACTCTTTTCCCTCGGATGAATTTAATGAGCGTAAAAGCAGCTTGGAAAGTTTGACTAGTTTAAGGAGCTATGAATCTCAAGTTAGCGTTAACAGTTCTGAGTCTCAAGACAATTCTTACGGTAAACCTGTACCGAGCACCAGAACGAAACGCGGTGATCAATCTCCTATAGTTACAGGAAATACAAACTTAGTAAATACTTCAAGCCGATTGTCGTCTGTTAGTAAACGGGCAGACAGTTCGTCGACGGGATATAGCGATGGAGAGACTGATACAGAAATTCCAAGTACTGTACAAAGTGCCCCTCCTGTCTTCAACACCACTCCATCATTTTCAAGTCCACGAGAAATTACATACCACCAATCTAACATAAGTCTAACGCATAGCCCAAATTCAGATGTCTGGCGTCGTAGAGCAGATTTTTCGTCCATTAATTATAGCGATTATTTAATGTCTGGTCCTCAAAAATCAACATTGACACGATCTCCAAATGTTTCTCAATATAAAAGCGTAGCGGATAACTTGTTCGAGCAAGTGCAACAAGAGAAACCAAACGAAGCCTCAAATTATAATGTGAAATTGGATAGTGATCGTTTCGTTCATATGGAAAGCTCGTCAGCTAGAGAACAACGTCGGTTAAGCGACAATAGCGTACCTAGCGAACGAATAGAAAGCGTACCAGCTTCCCCTATTAGACGCGATCATGGTTACGGTCACAGTAAAGAAATGAAAGATTTCAGTTATTTAAGGAGGCAAAACTCGGAAGGAGATACATCTATAAAGTTAGATGCTGTGAACGATGAAAATGCTTTGAAAAGTCCCTTGCTGAAAGGAACATCGCCTAAGGAGAAGAATTCGAGACCAAAGGAAAAATGCGAACCTGACGTGCCTGTCAGAAGTGCCAGAAGAAATCGGCCCACTCGAGAAGTTCAATGTCGATCTATGGGCGAGAGTGTGTCGGAAACCAACAGTGGAGAAACGAAAAGTCTTTTCCTAGGTACAATCAAAGAAAGCGACTTACATAAATCGACAAACGTGCGAACTCGAAAAGATGGTCCGCATGAAACGCCTTCGAGATCGGTAACAGACTGGCCTGTGAACAAAAGCGAGGCTGCTTCGAAAACGCAACAACCTGGTAAACGTATGAGATCCAATGCTATAACGACCCTAGAGCTAAGGCGAAGAAATTCGGATCCAGCCACTAAAATATCGGGACTTAGCGAAGACAAACCTGGAGCCGATACGAGTCCCAATGACTTGAAACCTGCCCATGGAATGAATCTCTTAGAATGGAAAGGAAATCTTTTCACATTAGCTGGTCATTGTTTTAGAAAAGTAGCAAGGTTTGCCAAAGACGATGTGTGCGTTTGTTGCCATGAAAAAATGGATGCGTTTGTTACACAAGGGTACAAATGCATCGATTGTAAACAGTTGTTCCATGTGAAGTGTATCCAGAATGGCGGAGTACTTAAAATGCCCTGTATACTGGCTAACACCCCAGGCAGGCGAAAAAACAGAAAACCGCCACGAACGCCGTACGATGCAGCAAAACAGACAGTAGCATCGAAATTTAGTTTAACCGGTACTTCTGCATTTTCCGACAGTACCGATAAAATTATATCCGATGCGAAGGAATTGGCTCTCATGCAGGATTTCATTACAAAGAAGATATACATAATGGAAGGGCAAGAAGAAGGACGAAAGCCCAGCGAGGTTGATCGCGTATTCAAGCAGGCTTTGCGTAAATTTAAGGACGACCTTGTGATCACTTACAGTGTCGCTATTCAACAGGGTGTCGAGGGTAACATCAAATATACCGATCTAATAGCAAACTTTTTGCATGTAATGGAAACAGTCTGCAAGCAAGAAAATACCAGTGAAGATTTTCCCGTGACAATGGGGGTGAACGCGTTTAGAGGATTTATGAATGAATTTATGACGCTAGTCAAAACTGAAGCACCGGAGAAACAGAGTAAAGGCAAACGTAAGAAGGAAAAGAAGCGGAAACACGAAGAACCAACACGACATGGTAATCATATGTTCCAGTTAACTATTATAAATATACCTACAGCCTGTGAAGTATGTACGTCTTTCTTTATGTGGCCTATCGAGCGAGGACTTGTCTGCCAGAATTGTAAGTTAACATGCCACAAGAAATGTTACATAAAAGCGTCGGCAGAATGTGGTAAGGAAGCCTTGCACGAATTGAACTCACGTAAGGTATTCGGTGTACCGTTGTACAAATTGGACTGTGGTGACGGTAAGGTACCGATTGTGGTGGACCGGCTAATTACAACCATAGAAATGCATGGTCTGTACACGGAAGGGATATATCGAAAAAGCGGTGTCAGTTCCAAAGTGAAGGAATTAAAGTTAAAAATGGACGAAGGTGATTTGGAGAAAGTGGACTTCGAGAATTACCAAGTACACGTACTTGCAGCAGTATTAAAGAGTTTCTTTCGGGATATGCCCGAACCTCTTCTCACTTTTGAGTATTACGATGATTTTCTGCACGCTGCGAATTTGACGGATCCGCGGGATCGAATCAGCACACTTTTCGCCATTTTGAAGAAGTTGCCCAAGCCAAATTTCGATCTGATGGAACGCCTAATCGTTCATTTAGCCAGAGTAGCGCTTCACGAGGTCGACAATCGAATGTCTCCATCAGCCTTGGCAATCGTCTTTGCACCGTGCATTCTAAGGACTAACAGAACGCTACCTGCGCAAGATTCCCTACAAGATGTTGGCAGGCAAACCTGTTGCGTCGAAACGATCGTGGAAGAGAAATTGAGGGTCGTTCGAGCAACTTTAGCCGACATAAATACACTCGAATCTGCTTGTCACACGGCAACTCATCGTTTATCCAGTTTACGATCTTCGAAGATCTTCAGTCCAGAAGAGCTAAACGCGGCAACCCCAAGTGTAACCGTTAGAGGTGGTACTACAGATCGAGACAGAGATCGAGGCGACGAAGAAGAGGCGCTTCTTGTCGACCATATACAAGAAATCCAGAAGGAAAAGGCCCTACTAACTTCAACTCTCCCCAGCCTAACGAGAGCTTCTTCAGACGACGACCTACTTCTATCTGCCACGGACTTGGACGATGGGTCCCTTGACGACCTTCTTCCATCGTCTGCCGACGGACTCGTAAGAAAGAAACCTATTCAGAGGCAAAGTTCCGCAGACAATGCATTTCCTACGATCATCAGTGTCGACGAAGACATGGTAATGGTATGACCGTCCACGGTGAACGTTACCACGAGGAATGATCGTTGAGTGTAGCAACATGACACGCGCTGTGAGGCGTTGACTGACGGCAGCGAATCGACGAGTCTTACTTCTGGTCTCATCGGCAAGCCGCTAGTAATTTAAATAAGTAGTAAACACGATATTAGGTAGGTCTAGTAATTTGTTCCACGCGAAGTTAAGCTGATAATCCGATCAAACATATACATATATATATATATA
>BINPACKER.10004.1
AAAAAAGAAAAGAAAAGAAAAAGACAAAAAACAAAAATGAATAGGAAATCTGTTTTTTCCACGAGCTATATGTACTTAGCGATGGTAAAAAGAATATAAAAAAAAGCCGAAACATTGCATTGGGAAAAAAAAAGACACACATATACACACAGAGACAAACACACAAAGTCACCGCATAAGAATAACGACTATAAATTCCTAGTTCTTTTTATATAAAACGATACATGCAGCGCGAGTAGTCTGTATTGATTTGTGCAGTAAGTCGTATAAATATAATACGATACTCAAAGTAATTGGCTTCCTAGCTAGGATTAATCGAATCTTAGGGATTATATACGTTTACGAATGCAAAGATAATGGATATACGTATTAGTAGACTGTATATAGCGGTGTATGGTAGTCAAATATTAAGCGTCGATCGTCTGTTTAAGAAAAAGCCAGAATCCATTGCACATGATTCAACGATATATGTACATATATCGAGACATCGTTTCTTTTACTATTGTTTAGAATAACGTGAACGAAAGTTATGAGACTATCAGGACACAATTTACGCGGCATCGTTAGACTTCAGATTTGAATCTTTTGTCTTTCTCGTAATTATATCAGTCTGGACAACAGGGTATTCTTAGCACTGTACGTTATACCGTGTAGATTACTACCAAAGAAGCCATTATTACACGACACATTCATTAACGCGTGTTGGTAACGACATACATTTCTGAATATATACGTATATGTTTTCTTTTGGTTCGTATCATGCATGATTTTTAATCGTTAATAAAGAAAAAAAAAAAAAAA
>BINPACKER.10006.1
TTTTATTAAAAATTTGATGATTTATTTTTTCGTTGATTACAAGAGAAGAAAAAATAACAGGGAAGAAAAAAAAAAGAGTTTAAGAAGGGGAGATATGAAATATGGTACAAAGTATAGTAATACCTCGACTGTGAAGCACGATACAATTGTTCGCATAGCAAGAATGATGTCTACAAATACGAATGCGTGTGAATGACTGAAAATGCAGCAGAAGCGCATCCTGTTATTATATTCCGAATTATTATATTATTCGTGATCTTTTGCATACAAGGAATTCTATACTATAAATGCTTCAATGTAACTCGACGATAATTCGAATAAGAAAAGAACTGTTAAATGCAAATTTGATGATCAAATTCGTCACCAAGTTCTCTTTCGGTAATGTCTTTCCAATGGAATTTTTTGCAAATATTTTCTGTAAAGAAAGGCTTTTTGACACGTCTGTTTTTACCCTTTCGGTACTTTGTACTACCTTATTTTCTCTTCTAAAACCTTTTTTTTTTAATTCCAATTTCTATGTAATAACAAAGCCGACTAGATTACAAAATTGAAGCAGAAATGCAAAGTCTGCTATTTATTTAATTACTTTTCCCATACTTCAATTTTAGATCAAAGAAAATATGTAATTCAACTGACTGCACAACTGGGACTAAAGATTTTTATTAATCAATATGGACCATTTCTCAATATTTCATCCAATAATATCTCACAAGTGCTAGGTACTCAAGCTATTAAAACCAGTCAGTACCACTGATCTCAGACTTTCTATTTTTACAGTTACTGGAAGAAGTGTTATGTGTTATGTCTTCTTTACTAAATGAAGTTTCTAATTTCTTTCTCCTTCCATTTCTACTTATCAGAATTAGTAATGAAGTGCATAGAAAAATTACTAATAATATACTACTGGCAGTGACCTATAGGCAATAAAAAAGTCTCTGAACAATTCCATTTTGTACGCTAAGGCTCAAGAAGCATTTGAAGA
>BINPACKER.10007.1
GATCTCATTTCACAAGTGTACGTATCTACAGATTCAAACGTTTCTATATATTAAATTGTATTGTTGGTAAGAAAGTATATTCTGCAAAGTATATAGACTCTAGGAAACTTCTAAGCTTCTTTGAACTTGCATATTTTTTTTTTTCTTTTTTTTTCTTTGATAGACTATGAAATTAGCATTCTTTGAGTTCTCCGGAAACGGGAATCGCGTTGTACATAAATACCATCGCGACCTTCAATTCGTTATGTCACTGTTTCGTGGCGCTGTATGAAAGGAAAAATGTAAGAATTTATAGTAGAACCGATATCTCGGCATAAATCTCGATTCGCGTGCTTGAAAGAGAGTTCTCCAACAGAAGTTGCAATCGCGCTTGTTATTGATTGGTGTAATTCATCATGGATAAGAGCCATGGACAGTTTTCTCATTACAATCTGTGGAATCTGCACGATAGCTACGATTGTTTGTAACCACGTCGAAAATCATCAGTCTAGTTAACGTTCAATTACCTGCCAGAGGTATTTCATTTAAGGGAGTAGACCACCTTGACCGCCTCTCTTAGATTTATCGTTGAAATTTTCCATTGCAAAATATTGCAAAATGGCGGAGATATTTGTTATTTACGTTGTCAATAAAAAGTGAAGTAAACAATTTTGGTTGAGAATTTTGAATGTAATTCCGGAAGAAAAGAAAATAGGAGCATTCAAAAAAGTTTCAGTTTACATTGTACACTGAATTCTGCTTACACAGTGTATGTGTCAATTTTGTAACCAATATGCGTACAAGTGACTGGTAAGAAAAGTGTGTATTATCATTGAAATAAATATTGTCTCTTGAATTGAAAGAAAATTCAATTTTCATTCCTAGCAAATATCAAAATTGCGATGTTCAAGATCCAAATTGAAGGGAAAATAAAACACTTCTTTTGCAGACGCAGTACGTTGACCACGAATTTTTTCTTCGACAGTGACAGCTTGAATTCTTTCATTCAAAAGCACTGTTTACTTTATCAAAGACACTTTCTCAGTTAGTTCACCCGTTATATATATTTGTTACCGGCTGCTGTCATGTGTTCCTAGATGCAATAGTAAATGATGTGACATGTCAGAGACAGATGCATACAGTAACACGAATGTGCACGCATAAATCAAATAAAGTACACACTGAAGCGAAAGATTTTTATTAATATCCCTGAATTTAATACGTAATTGAAAATAAAATTTTAGATTTAATATTTATTCACCAACTCCTTGCTATAACAAAATAACAAAATGGAACGAGAAAAGATTTATATTTCTG
>BINPACKER.10008.1
TTTTTGAATTTCATCCTGTAATACTGTTCTTTTAACGTTATCACTTGCATCCCTGTCGTAGGAAACATTTCATCACTTAGGACAGTTTCTTAAGCTTTTTTAAGTACACTTGCTCGTAATAGATCTTCAGTGTACTAACTTGCAATCGTACACACGGTGATTCACTTTCAGCCCAGAGGAGCAGATTGGTGAACGTTCGTTCGGATTCCTCCTCGTCTAACAACGGTTTTGACACCATCATAGCGTCGTCCTTGATCGTTTCGTTTTCAATATGCCGTCCTTCGTTCTCAATTTGTTCACAGATAGACAACCATTCCTGAATCTCATCATCGGATACCGTTTGCTGTATAATCGTCCCGACTGTTTCTGCGATTCTAGTAACATTAGGTATCCCTGAAACGTGATCCTCTTCTGGCTCTTGTTTTATACCTTCTTTCTCGATAACGTTGCGTCCTAAAAATCGTTTGCACGAAAGGCGAATATCGAAGGGTAAAACATCGTCCCAAGCTTCTTTCAACAAGTCAACGCAGTCCTTTATATCGTAATCCATGTAAAATTCTATCACTCCACGTGGATAATCCAAGACCTTCTCTAGCATGCGACGACGAAAGGATCTTTTTAATTTCGTTATTACACCCTGGTCTCTCGATTCGAACGCGACAGAGGTATTTCTTGGAAGATACACGATATCGAAATTGTCATCGTGATTCAATTTATTCGACGTTAGAATACGAGTGTTGCAGTTATTCATCAACAGCAACGTTCGGCCGCGACTTCCGTTTTCCATTTGGTAAGTCCTCACAGCCGGTTTGAAATGATTTTCCAGCCAATCGGCAAACACGTTGTGATCCATCAACGCCTGCCTCTGAGCCTTGTATACAACCGGCAATTCGTGCTGTCTCACGTGTTTCAGCGCTTTTGGTTTCTCATATCTGTGAACAAAAAGAGGAGGTAACTTATGGGTTCCACTGGCATTCGCGCAGAGTCCCACGGTAACTCGATCTTCCTTCGTTTTACTTTCGTATATCCTTTTCTCTATACTACGGATTAACATTCGATCCGGAAGAGCCTTCCACAGTAAGTTAGTCTCGTCCATCTTATAAATGTGACTCGAGTCTATGTCCTCGTCCTTAACGCGTTGCAGAAAATCCTCGACGAGCTCCTCGTCCGATTCTATGTTATTATTCGATGGCACGTCGTAGGATTTAACCAGCTGAATACCGTGACGCTTTTTGAATCTCCATATCCAACCGTTGCTAGCCGAGAACGTCGATGGACCGCCGAATTTAGCGTTCAATTCGTTCGCTTTTTTCTTCAGAATCATATCGGTGATGCGACCATCGGTACCATTTACGCTCTGCTCTAAGAACCACGTGTATAAACGATTATCTAACTCGTCCAACTTCGGCTTTCGTATCCTTTTACGATTCTCGAATCCAAGGCACATTGCTCCTTGCTGTAACTGATCTCCTTTTGCTCGAATCCGACGAATCGTTTGAAGATGCACGCCGTAATCGTTAGCCAATTGCATTATAGGAACACCGTTCTCCAGCTGTTGTAAGATGTCCAAACGTTGCTGCACGGTTAAAAGTATGTTTGTCCTTTTCTGATTGGTCGACATCGTGCGAGCGAGTAAATGCACGTACACTTTTATATTTTCCCTGATGTTTCTTCTCGAATGCCGTTGAGAGATCGTTGCTAGTTAAATAAAAACACAAATCACAAAAACCGCACGATATAATTTCTCTGGAGAATTAGATGCTTGTTTATGGTTGCTCTCTT
>BINPACKER.10009.1
AAGTCTCCTTTTAAGGCCATTCTTTTATTATTTATTCATTGCATATAAATTATTTTTATTCTTCATAATTGTTCAATATATTTCTTTATTGTATCTAAAATATTTAAGTTCATATTCAAAGTGGATGTATTTAGAAAAAATTAGGAAAATTATTCAAATTTAGTAATATTACATTTTGAATTTATTTTATTACATACTAGGGTTTTATATATATATATATATATGACTCGTACGACCAACAGATCTTTCTCGAACGTTATTCCTAACAACTTGGAAAAATGCCCACGTAGTTTCATACCGTTCCGATTCGTGGCAAATATACGTACTACATTATCGAATTTCGACGTTGTTCTTCTTGCGTACTAAACCAACAAACAAGAGGGAAAACATGCGAATGTGTTGAAGAATCAATTGAAATATAATATAAGCGTGTAAAAATGCAATAGCCAATACGTCGTTGTGATACCAACTAATTATATTAATATTCATTAAAGATACAAGATAAACTCATCGATAAAAACTGTTTCTTGCATAGATTACAATATGAATAGTAAGTTATTTAAGTATAACATTTAATTATAATGACCAGTCTTCAGTGAGCGGGACGTCAAATATGCGTTAACGTTAAAAACAGACATGTAACGCCCCCGGAATTATAATATATTTATCTCATGTTTAAATATTGAATGCTTAACTCTTTTTTTTCCATTACCTTGCAAACTAACATGCGTATTCGTTATATTAAAAAAGATTTAATGCGTGCACTACCTAATTAAATTAACACGAAAAAAAAAAAAAAAAAACTTTAGAGAAAATTAATTAGGACTCCGAAAGCACGAAAACCAAGCACTCACAGATAACATGTTAGTCACGAAAATAATATCTTTAGAATGCGCCATATCTGAAACCCACTTTCAATTCGACGAAATCTTCAATTTAATTCTGTTAGGAAAACAAGGAATTATTAGTCCACAGATTCTCGATCATAAAATATTTTTGGTACAATACACAAACGCCTTAGGGAACAAACAACTTGTAAACTGGACAATACCAGAAAAAAAAAAAAAAAAAATAGCAA
>BINPACKER.1000.1
GAACGTCGTTATCTACTATGTATACGATAATTCTTCGTAATTGTCTTCAAAATTATATCTAGCTAGCATTATTGTCTATCCTTTGTAAAATAAAGTTCCAAGTATGCACGCCAAATGTGTATAGCGTATGACAAAAGTAAGGTGGATAACTAAAAATAGAGAAACGAAGAGTGGAAAATAGATTGACCGCGGAATAGATTATATTAGAATTGCGGAAAACTAGCTGAAAATATTGAAGACATAGTGCCATGCAGGTATAAGCGCGGGAAATGTGTTAAACAGTCATAAAATCCGCGAGAAATTCGCAAAGGTGATTGGAGGAGAAGGAGAGGCAAAGCGCTGAGTTGAAGGGCGTGCGGTAACAGCGGAGAGAAGTGGAGAGACAAGAACCGATGGAGAGGGAAAAACCAACTCATAAACATTGATTGCATGCTCAGCGTCGTACTTCTTTAGTTCAAAGCATAACACCGTAGTAATTTGAGGACAACGCGGTCCCGTCTTTAGTGGTCGATGCTGTTCCCTCTTTTTTTTCTTTTCTTATAAACAATGTATAACACTACGAAGTTCTTGATCGTCTACCAATAAGTTGTTCCCAACCGATGAAAGAGAGAAGACCGGAAGAAACGACGAACAGCAGACCTTACTGGTAAAACGAGTTTTCGCTGCGTTTTAGAAAATCGGTGCAACTCCGCAATCATCCAGTAAGTTTCTTTAAAAACGAAAAGGATAGAAAACGATTTGAATTAAAACGTACGTCAAGAGTTGCAGACATTACGGAAGAAAGAAAAACATTCATGCACGGAAATATAAATAAATTATTATACAGAGCTTCGTTACATTGAGAGAAACTTCTAGCTAAAACGATGGATTTAGTTTATGTTCCTGAGATCTTGACCTACGGTTTCTTAAGGGCTCCTCAATATCGGGACTATGAGCAACCGTGGAATAAAGATTACTTTAACTGTGGAAAATCAAGACAAGTTCATTCTCAACAATTACCACAACAACATGTACAAAAAGTACTTTCGAAAGAAAATTGCTACCTCTGTCGAGAAAATAAAAGAAGAAGTCTAGCGGCTTATATAAGAGGAAAATCGCGGAGAAATTCTTGCCAAGAAATTCACGAAGAAGAAGAAGAATATGATAACACAAATTCCAAAGAAGAAAACACGAACATTGATGACAAAATGTCGAAAGAAGTTTTAAAAAGCAAGAAATGTTTAGAAACTAATAATGAAACAGAGAAATTCAAGTAAAAACAAGATATATCAAATTATAATTTATAAGAGAAATTAAAATAGAATTATAATATTATACTTATAAGACACATTTATTTTACTATAATTTGATTATTCAATATATTATTTACTTTGAAACATCTTTTACAACACAAAGAATTCTATATCTTTATTTGAATTTATAACAATTATACATGATCATATGTATAATTAATAATTTATTTTCATATTATTTTATTATCTTATTTCATATATAAAATGTGTCTCTAAACTAATAAATATATTAATTTTATGAAATAATATTAAAAATATCTTTTACACATTAGAATTTAATAAAATAAAACGCTTGAAATTAATAATTTAAATATTATTTTAAATGATACAAATGTTAAAACATTTTGTAGATATATAAAACTTATATATATATATATGTTTGAAAACTATTAAATGAATACATGATATATTCCCTACCAATATATTTTAACTATTGGGTATATGCATAAAATAAAGTAGATTTTATTTATTTTTTTGAATAGATTTTCAAATATGTAAAACATATGTGTGTACATATATTTCAAAATATTAGATATATATAGTTCAAAATTTAGTAAATTTATACTGTAATTGCATTTACAGTTGTAATATAAATGGTATAAATTAATGTGTACCTTTATTTCACAAATGTTAATAGTACTATTTATGTTCTCTTATTTACAAATGTTTTAACATTTAAAAAAATATTAAATCAACTAAATATTCAATGGAAAATTGAATAATTTATAAGACTGAATGTGTATATAAAGCTATGTAAGAAAAATATTTTCAGAAATAAAAAAAATCTAACTCACATATCCAATATATTTCAATCACAAATTGTATAAAAAAGTAAATTATATATAAAAATCACAGTTAAAAATTATTCATGTAGGAATTATTATCACAACATATAAAGACAAAACAATTATAACTCAAAAGAAACTATCTTATTTAAAATTCAATAAAAAAAATTTCTTATTTAAATTGAAAACAATTTTATTTCAATAAATTTATAGTACTTACCTTTAATAACCATGTAAGGACAGATTCTCGATATGGGACAAAACCACGTTTTCGATTACTTATGTTTTCAGCAAGAGATGCAATCACTTTTCCCAGTGTAAGCAATGATTTATTGATAGATACACCTTCCTTTAATCTGTCACCACTTGCACAAGTTTGACTTAATCTTTCGCTACCGGCTAAATCTACTAAATTAATTTTACTCCGACGACTGGCATCCATAGATTTATTATCTAATTGATTATTTACTTGAGTTTGAGTTAATATAATACTAAATATACTATGAGACCTTGAACTTTTTTCATTCATTCCAGTTGCTGCTGTAGCTCGTTGTGAATTACCTACTTTGAGCCAAGTCTGCAAGTCTTTGTAACTTTGTACACAATGTTGACTTAAATCAACAATATATGGACCAAATACAGGATGTTCTCTTACTTTAAGAGGAGCCCTCTTTACTCCACCATTAATATTTGTTAACAGATCGTGTATCTTTTCATTATAAATTTCAAAATAACTAATTTCTACTGTACTTTTAATGTTCATATTATCAGATACTCTTGTAAATATTTCTTGACAAAATCTTGGAATTATACCAATTGTTTCGTCAAGTGATATATCAATTTGTGCAGATTCTTGACCCATCATACTGTAACTTTTACCAGAACCTGTTTGCCCATAAGCAAACAAACAAACATTATATCCTTCAAAAGCATTATGTACCAATGGTAAGACCATATTCTTAAATACAATTTCTTGATTAGCATAATCATGATCTGATGTATTCATATATGACATAAAACAATGGTCATATGTGAAAGTGTGTTGAACTGATTCACAGGTAACAGTAATATTTTGACCATTTACTTGTACAACTGATGTAATTTTTGAATCACTTTTCTCTTTTGCATTTAAAGGTCTAACACGTATTCCCACTGTTAAATTGCTATTTTCTTCTTCATATACTGTTTGATCATCAATACCAATTTCATTTGATTTACTACATGGTGTTTCTACTTGAACAACATTGAAATAATCAGGGGTAGCTTGTGATAAAATATTATCACTAAAATAACGTTTTATAGGTGTTTTACTTGAAGGTAAGATATTCATTTTTGAACTGCTTGTAGCATTGTGAATTTTGTATTGTTTAGGAGTACAAGAGTATACGGTTGACATTTTTTCACTTAATGAAGTTGCAGATGCTACTTTTGTAGAAGTTTTACATTTTGCATTAGATGTTACATTTTCAGGGAATAAGATTTGTTTCCTTTGGAGTATATTTATAGACTTTGAATGAATAACATTTACACTGCAAGGTGTATTTGTTAATTTTGAATTTTCAACAATATCATTATCAAGTAATATTTTACGTTTTTCAAATTTTAAACATTTACTTTCATTATGATTTTCAATTTTTTTTTGAGGTGTATGAATTATATCAGAACAAGTTTCTTCCTTTTCATTCAGACAATTTGTATTTTCTTTATCAAAGTTAATAGGCGAACTTGAAAAAATAGCATCATAAAATCCATGTCCTATAGATTTTAAAGTATTATGTGACATATTAGTGAAATATATCAAAATTTCTTTAACTAATAACCATCGGTGCTATCAAAATTTTGATTCCTTTTAACTAACCTCATTAAATTCTACTCTTTGACAGTTCATGTGAACTATTCAAATGCATATCCACTAGTTACAGTTTGAAACTTTTGTAACGAATTTTTTCGTAACAATTACTTAAGACTAAAATAAACTTTCTTTAAATAATACTAAAGAATGT
>BINPACKER.10010.1
ATAGTCGTCAAACACACTTAACTGATTAATTCATTGTCACCGTCAGCATTAGCCGCGTACTGTCTCAACGGACCGTTTCGGTCGCGAGTATTTAGAGCCTAAAAGATTAAATTCTGATTTACAAATACTCTATTCGCATCGTAAAATTATTCCAGTTGAAAGTGTGATGTGTCTCCGGCAACGTTCGAGCGGTAAATGACGCGTGGACAGGACGCTGCTGTGTTTATATACTCAGTGACTGCCGCGCTCGGCAGATGGCGCGACGATACACGATCGAAGCCGAAGTTACGCGGCGCGAATTTTCCAATTGAATTAACCCTTTGCACTCGGTGGATTTTTTTCGTTATAGAAATATAATA
>BINPACKER.10011.1
AAAAAATTAAAAATTGGAAACGTCAGGTATTGAAAAGTAAAAGTTTCAAGTATAAAAAAATTAAAAATTTGGAATGGTAGATATTGGAAGATAAAAGTTCGAAATACGGAAAAATTAAAAACTGAAAACGGTAGATATTGAAAAATAAAAGTTTGAAATATGGAAAAATTAAAAATTGGAAATGGCAGATATTGAAAAATAAAAGTTTTAAATATGGAAAAATTAAAAATTGTAAATGGTACATATTGACAAATAGAAGTTTTAAAAACGGAAAAATTAAAAATTTATAAGAAGGGTTAATCTCGAGTCCCGAGGAGCTCGACTCGAGTTTCGCGGAGTGAAAACGGAAATGTCCTTCGCGATCGCAAAGAAGCGACAAATGTAATTTTCCTTCTTTCCGAGAGGACGGTGCGGCAGTTCTCACTTTCATTGATCCGCGGAATTGCCTGATCTAATCAGGCTATCGTTTTAATAAAACGTGTAAGGTCGAGTATACGATTAGCGTAAAGGAGAAATCCGAGTGGTCCGGTGTCCCCAGAACTTCCTGTGACCTGTTGACTTCCCGTTCGCTCGAGTTTCCAGCATCTCGGGGTGCATCAGAAAGCAATGTTCCGAATGAAAGTATCTTTTACAGTGTTTAGGTAATTAATTGTGTAATCGTAAAAGGATCATTATTTAATATACATGTACTGTGATGTAAATATTGTAAACTAAG
>BINPACKER.10012.1
TCCTGCTGCAAATGGATTAATACTTAATATTTTCTACATTTCCTAATAATTCTTTACGTATCATACATTACTGTAGGTTCTAAAAAATAATATCAGAAATGACATTATCCGGTGATAATAAATTTGTTAGCACGCAGTGCACTCGAACTAATATGTGTACATTTTATTTACTTGCAAATATATCTTATTTCGACGAAAGCAATTTATTAAGCTCAATATCATGAAGACTATACGTCCTAAAAGGAAGAACTTATTTTTTCTTCTTTTCCACATATAATCATAAGTTTTCGAACTTCGAGCGTACAATTGGAAAATGGCAGAAAATGTATAAAACAGTATTTTTCAAACTCACTTGGCTACCTGAGATATTTTGTATCTTTCAGTCATTAAAAATTTTCTAACATGTAATAAGAGAGAAAAAAAATGAAAAGAAGGACGCTCGAAAATATACGCACTAACACTGAAAGCAATATCTAGAAAAATATCAAAAAGGTATACGCTTAGTTTTACTCAATCTTTTGTCTCTCCTATTGAAACTTAAAACACACGGTAACTTAATACTTTTGTACGCGTTCGATTCTAAATATTGCTTTTAATGTTTTCAATTTTTCTGAGAGAAAGAGTGAGAAATAGAGAAAGAACGAGATTGGAAGAGGCATGTTCTTGTTTTATATAGAGTAAAGAATTGTATAATGTTATCAGCACTTGTGGAATGCCTGCAGTCAATGTGATCTCAAATACTAAATACGTACAATAAAAAAATTATATACTCCATTTTGTAGAACTACAACCACTCCTTAAGCAAACATCAAAGAATACTAGTAAATTATTTACATGTTTAGCGTTATCTCATTGATAAAGGAAATCCTTTGTAATAATGATAATAAATCAATGAAACAAATGTTAAAATAAAAATATGTTTACATCATACATTGAGTCTTAAAAATTTCAACTGCAATGCTACTAACTAGTCTTAAACTAAACGATTCTCTCCTTTTTGAGAAGAATATATACTTAACCGGTTTGTTAAACTTGAAAGTACTTTTCAAGGTACACAAGATTGGATATCAAAACAAGTATCTTAAACTGAAAAGCAAGTTTGTGCAGATAACAAATAAAGAGCACTCCTTAGGAACTAATGAGACTTAAGCGTTATAATCGAGATCTGAATATAATCAACTCGTAAAAATTAAGAGCATATGTACAATTATATTAAAAGCAGGTAACCCTCCAATAATATGAAGATTTAAATTAATTAAAACATTAAATAGAATGAAGCAATGTCAAAACAAATACACAAAGACATAAAAAAATATGATTAATGCGAAAAACATTTAATAACTTTTATAAAAATAAATTTTTATATATAAAAAATTATATTCTCCTCAATTTTCATTCTAATAAGAAAGAAAAGATTTTATAATCCTGTATCTTTAAATTATGGTAAAACAAGTAAATTTCACAAAAAATCACTTTTGGTTACTTCACTTTTAGAAATATCATCAGAAAATTTT
>BINPACKER.10013.1
ATTCATGCATACCCAGTAAATCCCTTTAACTTCTGAATTTCAACATATTTCGGTTTGCAATTTCCCCGTGCAACTTTAAACCTAACCTCAATTTTCCAAACTTCGTTCGCTTTAGAAATCAGACTTCTCCCTTCCTTTCGCTCTTCGTATATAATGACGTATTCAATAAGCTAAAAATATTCAGAAACATATCAAACATCTCCAAAAAATTTACTCAAATGATCTCACTAGCCTCATTTAAATTCCAATTTCATTTAGATCTCATATTTCGACATTTTCCACCGATAATTTGCTATCCTAAATATTCCATAAAGAATTAAATCTCGTCTTAAATTCAATCACATTCCCCACAAACAAGAAGTAAAAGGATATAAAATATGAAGACACAAAAGAAAAAAAAAAGAAAGGAAGGAGCC
>BINPACKER.10014.1
ATGTCAACGCAATCGGACCCGTGCCTAAAAGCAGTAGAAAAACAAAGCATAGTAGCATATATAATACAATATAAAACACAAAATAATTCAATGTAAATTACAAAATATAATATGCCTTACATCTGCAACAAAGGATGAGCAATTAGTAATGAGACGGAAATAACAGTTGAGAAGAAAAATTGATTGTTACATTGGATTTTTGTAATTGAAATGAGACATAACTTCTTCAATACGACACGCGTGCTGCCTCTTGTGGCGCTTTAAGTGTCGTAACAATACTGGAAAGTAGCACCCGAGTTACCTTATAGGTCACTATATTTCTCGTGATTCAGATTTTTTTTAAATAAGTAAATGAATAAGTTAATGTAAGTGGCTCAGGTTTCGATGTACACGTTATGACAGTCGAGAAACTACTGAATTGTGACCGTCGGTGGCTATATGAACGGAGGTCAAACGAAAGTTCACGAGCTCAACCGATTTCCAAACATTCGCGAATCTTTTATAATATAATAGTTATTACATAGTTTATTGCAGATATATACTTCCTATAATATGCATTAACAATATATACAGTACTTTACATATGTACAATTGTTTTTCATATAAAAATGCCATTTATTTC
>BINPACKER.10015.1
TGGAATTTCAACAGCGAGTAATACAGATTAGAATGAACGCAACTGACAATGAGCGTCCCAGTAAGCCACAATTCCACGAAATGGAGAGCTGTTTATCAGACAGACACGCGGAACATAGCAAATCAAGTATATCTCAATGGGAAATTCTAAAAATATGACGAGATGAATTACGACACCTAGAAGATTAACAAGAAGATGACCAATCCATTTTCTTTTCATCGTCGATGTGTCAGAGAAATTACCTGTTTGCTATGTAATATTAAAGCAAACAATGGGACGACTACCGTCTTGGCGACGTTTTCTTTTATCTAAATTCATATTATACCTCTAATACGATAGACATTGTCACGTGTTTCGTCTCTACCTGGAACCTTTCGCAAATCAGACACTATTGTCTTCGAAATGGAAAATAGCACGAAGTTTCTCTTTCACAGATGTGGGTTTTCTGTGTAACTTCGATGACGAATTGCTTTTTCGAAGCCACGTTTGTTTTCGAAGTTGAGAGAAATGATTTTGAGAATAAGAAGAATGTGATATTTATGAGTAACTGTTTCTGAGTAAACTCATTTGGTTTATGATAGTATATTTTATTGTAATTTTGGTCGGTTTATGATAGTAAAT
>BINPACKER.10016.1
GCTCGATCTGTGTTCATGTTGTGTCCAGTTTAAACCTTCGTTTATGCAAGAACCACGTGAGGCCACGTGGTTTCCGGTACTCAAACGGTACAAAAAATCCGGGTATTTCAGTGTAAAGTTTGTCGTAATTTCGTCGTAATTGTGCGACGTTACATTATCAAATCGTTCTCCGATCGGTTGCGCGATTCGATCTTTCGATTCTCGAACATGTTACTTTCTGTCGCTATGGTTACAAAGCGCGGGTAACCGAAAACGGTCTGCTCGTTCGAATTCGTGCGAATCCATCGGTTCTCATTGCAGTTTCGTAGTTTTTGTCTACGGTGCGCATTTCGAAACAAAACTGTCGACGTTCGAACATAGTGTCGGTCGTTTCTAGTGCATGGATGGATCGAGTTCTCAGGAGAAGTGTGAAATGTGACTGATTCGTTGCTGCTGATCTGTTATTGCTAGCGGCTAGCAGAGTGACACGGCTATGTCCAGAAGGAAGCAGGCGAAACCGCGATCTCTGAAACGAGACGAAGAGTGGGACGACGGGAACGAGCAGAATGTCCTGGAGGTAACCGAGCAGGATAATGAGACAACGGGAATTAAACAGGATGAAGAGGAGGAAGAGGAAGAGGAGGAGCTGCAGAGAGCGTTCAGTCGCCATTCAGAGGAGTACCTGCAAGACGGAAGACCGTCGTCTGTCCAAGGGTTAGACCTGGAGAACCAGAACAGCCTCGACAGTGAGGCCTTGGGGACCGGAAGTTCGTCGTGGCAGAGCGAGGATGGCGGGCCGAACTCGCGACGCGGCGGAGAGACGCCGTCGTCTTGCGCGACGCCGACGTCGGCCAGCTTCCCGTCGGAACCTGAGGTCGACGCCGACGTCGGCGTCAACACTGACGGGAACAACGCCACCGCGCCCTACCCCTGCCAATTCTGCGACCGTACGTTTCCTCGGCTCAGCTACCTGAAGAAGCACGAACAGAGCCACGGTGACCAAATGCCATACAGATGCAGCTGGTGTGCCAGATTATTCAAACATAAACGCAGCAGAGATCGACACGTGAAGCTTCACACAGGAGACCGAAGATATCGATGCACGCACTGCGAGGCTGCTTTCTCCAGGAGTGACCACCTAAAGATCCACATGAAGACACACGACACCCAGAAGCCGTATCAGTGCACGGCCTGTTCCAGAGGTTACAACACAGCAGCTGCTTTAACATCGCACATGCAGTCGCACAAAAAACATCATCAATCGCAAGGAACGACCAAGCTCCAAGAGATCGATTATGGTAGAAGAAGCGTGTCCTCTCACAGTACGTCTTCGCCACCTGTGCCGAGTTCTCCGTCGCCATCTTTAAACCTCGCGTTGAATCCGAAAACTGGCCTGAAGAGCTCCCAGGGTAGCGCTTCGACCACTCCAATTCTGAGCTCTCCGTTGAAGTTGGCCTGTATGTACTGCACCAGAGACTCCTTCAGCTGCATGCAACAGCTGCAGATGCACGTGCACACGATGCACCAGGCTATCCTGAGCGGAGAAACGGTCGCGGTATCTCCGTCGACCAATAGAAGCAACGAGCAAATAGCTTATCAACGCGAAAAGAATTTGGATCGACCAAAGGGTACTTCGAAGGAGCACGAAAAGAAGTATCAAGAGGATGCAGAGGGATCGATCGAGAAGGATCACTATGAAAACGCGTTCACGTGCAGCCAGTGCACCATGAAGTTCTCCACGCTAGGCTCTCTGAGAGATCATCTGATTTCTATTCACAGAACCGACGGTTTCGGATCTACCTTGATGATGTGTCCTCTCTGTGGCATTCCCTGCACTTCTGCTGCAGCTTATGCAGAGCATTACGTTCTCCAACACTGCGAGAATCGACGAGTAGGTCCTCTAGAGGCCAGAGAGTATATAGATTCCAAGATGAACGGAAGTTACGACTGTAAAAGTTCCAGGAGCCAGAAATGCAGGGAGCAAACGTCCTCTGAGCCAGCGGATTTAACCAGTAAGCATTCCACCACTACAGAAAGCAATTATACAGCTGGTACATTGTTGTGTGGTCAGTGTGGCGCAGCATTAAAGGATTTCGAGTCGTTCAGAGAACACTTGGCGAGACATCTGCAAGCCGATCATCGAAACGACGTCGTTAGGCACCCTTGCCCTAAATGCGAGGCTATATTCCAAGACAGAGAAGACATGCTGGTACACTTGACGAAACATTACCTTGGTCAGATCAGCAAAGAGTACGCTTGCGGCGCTTGCAAGAAGCTCTATCCTCATCCTGATCTTCTTCAGAGACACTTGCTCGATAGTCACGCTCACCACCTCTACAGATGCGCTCTATGCAGGGACACTTTCGATTCCAGAGTCGCGATACAAGTCCATTTCGCCGTGAAACATAGTCAGGAGTGCAGGATCTACCGATGCAATGCTTGCACGGTGCCTAATAACGAAAACTCGCCAGGGAACGCGCCGGGGGAGGGAAAAAGTTTCTTTAGAAGCGAATCCGAGATGGCAAACCACGTGAGGAACGTCCACGCACCTCCCACCGTGTCGAGTAACAGTCCTGTTGCCAGAAGTCCTGCTTCTACTCCAGGGATAACTGGAAATTCCGGACCAAGATGCGTCTTCTGCGGGATTTGTTGTAGTTCCGAGCTTGAACTACAGCTTCATTTGGCTAGCC
>BINPACKER.10017.1
TTCGAAAACTTCCCCATCTTTTCAGTTCTTTTTCTTTTCAAAGAGATTTAAAAGTAAAATTTTACTAAATGACTTTGAACTTTTCTCTATATTTATCATTGAGACAATATCACGTACATTTAATTTGTGCTGTGTTTATAAACTATCCTTTCAAACGAATAATTTACTACTTACAATTCACTTTGCCACATCTATTGCTCTATCGCATTTTCGATCTGTTTATATTTAATAGAAAATTTCATGAATTTAAAAATTGCGTATTCACATATATGAGAAACGTTTTCACGAAAAGAATTAAACAAGTTTCCGAAAGTTTAAATTAAAGAAAAACTAAGGAGAGAAATATTTCGTATGATTTCAT
>BINPACKER.10019.1
TCAGGCATGCCAAGTGGTTTCAGGTTTGAATCAATCAACTCTCAGTTCAAGATCTTGAATTGTCAATGCCATTTTGTTGGCACTAATGACTGTTTTCTGTTATTTTTTCCTGATACGCGAAACGCGTGCAAGTTGTCCTCTCTCTCTGTCCGCAAAAAAGAGCAGTCTTAGAACTTCCAGCCTTGTGACAATTTTATTTTTATTACCATCTATCTTCTTGTTGATATGATTTTGTCTGAAACGTTTATTTGATCACGTTTGATGTTTCAGCTTTGTAGGTTTGCCAATCCACTTTATTCATTATATTGCAATTTATAAAAATCATCAAGGTTCTTTGTGAAAAATTATTTGTTATGTATAATCTGTATATATGTTAGTTACTATAAGTGGATGGTAGTGGCAATATTTGGCTATTGGCAGAGTTTGGTTAAAAAAAGAAAAAGAATAAAAAAAGGAAAATAAGAAGTATATATATAGCATACTTTCAAAAACAGAAAACATCGAACGTGTAATCAGATAGTCTCAGGCAAGAAGTTTAAGTATTATGTAAGTGTAAATTGTAGCATTTAAAATATTAATGCACATCAAAAGCATTTACATTTGCTTTACTTCAAATCATCAACATCCAGAATAATAGGAAACTATTTGCGGAAAATCGTGTAAAAACTACGTAATTTCTCTCTAAAGGATGTAGTTTTGTTTGTTTTGTTTATAATGCACTAAACTGCTTTACGATGCTTATGATCAAGCTTATTCATTATTCTGGATTTATCTTAATGCATTGTAGCCTAGACTGAGTCTGTTCTAGGTCTGTCTTAGAAGTTCTTAATGTTAGCGTATTGTTCTTTATAAATATGTACTTTGTTTGATACTTCCTACGTAATGTGCGTTGTAAGCACTGGTAAATATTAAAAGACAGACAAGCACAAACACACAGTGGTGTCATAAGTATATCGGGTGTTTTTCAGTTATAAGTTGAATAGTTCTATTTGGCAGTTTGACACAAGTGTACAGTTTTTCTGATACGTTGCACTTTTTTTTAAATATTATGTTAGGTATTAATTGTTCAGGAAATACTTAATAAACACCCGATAATTTTGATATGGGCTAATATTTAGGAGCTATAGGCACGAGGCTGGGAGGATAGCTAAAGCCCACACAAAGCAAATTAAAAGTAGTTTAGGGCGTCGCCTCTCCAGAAGACTCAGAGACTTTAACGTGTATATTAAATTGTATGTACTAAAGTACTGATCGTATTTAACAGGCTAGAGCAACTTCGCTGCAG
>BINPACKER.1001.1
CTTGCTTCAGAGGAATCGATAGCGATTGAATAGTTTACAGTTGCGAGAATTTAACACCGGAACTAACAGAGAAGTGAAAATGCCTTTAAAAATTAATTTCTATTTTTCTTCGAATGGAAATACAATTGTAGTTATTTATTTCCGTCGTTTCATTGTTGGTGTAATTTACTATGGACTAGTGTTAATATTCGACGCAACGTTTCTCGAAATCGAGATACTTGTTTCAGAGGAATCGATAGCGGTTGAATATGCGAAATTTCGAAGCCAGTCTTGAGAGATGTAACGCATCTATCGTACTTGTGTGCCATACACGACAGGATGAGTGACGTCTACGATATCCAAATAATCAGTCTGTGACTGTTATCCTGTACATAACGAGCGAGCAAATAATTTATAACGAGCAACGTCTGTTAAATGAATTTACCATCCCGAGGACAGAATTCTTCCAACAGCGGTTCAATAAAATCAATCTGTAATTGAAATATATCTCTAATTTAATAACACCTTTGTTTCATTTCGACTGCATGCGTCCCGAGAGTCATTGCGATTTCATGAAACTGCAGTGGAAATTCCTGCGAAATATCCTGGAAAATTGGGTATCTAGGAAAGTGGAGGAAACGAAAGCTAAAAAAATTTGAAAAATTCCTCGATGAAGAACGAGGAATTAAGGGATCCGGAAAAATAAACAAAAAGGTAAAAATTGTAAAATTAGAAAGAAATTAGAGAAAAATAAAGACTGAAAATCAGAAATTGAAGTCTTCGATGGAAACTGACGAATTTAAATGTTGAGAAAAATGGAGAAAAGCGATCATTTCCCTTTATTGAGGAAGAAATGAATCATTTTGGCGTTGAACTCGATAAATGGAGCAATA
>BINPACKER.10021.1
CCAGAACCTGATCCCTAGGTCACTTCCGCTGAATTTCGTTCCGCGTTGAAACACGCGCGTCCTTCACTGCTATTCTTTTTACTTTGCTTCTTGCGTAAGAATTTGACCCGATGGGAACGGGCGACGGTTGCCTGTAGAAATGTAGTTTGCTTCTTGCCACGGTGAAAGAATGTTGTAAACGATGTAGAGACCTGGTTATTTAAGTTGTAGTCTCGCAGAGGCAGCCGCCGAAGAAAGTGTGAATTCCAGAGAGAATGCGAGGTGTAGAATGTCGTTTCGTGAATTGCTGCTGAGGTTCAGGGCTTTTCGGAGGATGGTTACTTCATTGTCACCTGCAACCAGAGATTTTGATAACTATTTTGCGACTAAATGTTGGAATGTTAGTTTATTTTTAAGTGTTATTAAGAATTGCTACGTTTACGTGACTTTCTCGACAAAAAAATTTGTTATTCGGTTAAGAAATCGTTACTGTCGGAGTATTAGTAGCGGAGAAGAAGAAATGATACTTTATTCCAGGAAATATAAAGAATTTTTAATTAATGATAGGAAAAAGTTTAATAAAAAAAGCGAAGAGACACGGATTAAGACGGGCTAATGAAACTTGTTCTTCCATTGTTATGTAAGTCCTGGAATATCTATGTATGTTTAACGCAAATTAGTCCGGTCTCTTGTAGAAATTGCTCACGTAATTTGCGAAACTGAGCTAAAGGGTAATGAGATTATTAGAATGAATGTAAAAGAGAAATCATATGAAATTGTGACGCAACATTAAAGCAGTTATTTATGAGGAAACGAGAGAAAATGCGTTTTGAACTGTTGGAAAGTTTCACGAAGAAATTATATGAATATTTATCATTGTCATTTTTTCTCGTTGTTTATAATTTCAGTTATAAATAATACACGTACGTGCTTCTATACGAGTTATGCGAGACCATGAAAAAGTTTTTAAAAACTCTCAAATAAGATTGCATAGAAGAAATTTAATTTTATTGCGACATAAACGTCGTTTGTGTTTGTTGATTTAAATGAAAGAACATCGATATAGTACAACAAAAATGTGATAAATCTTTTGTTCTATCTCCGAGAAATATAAACTATTTAAAAAATGTTAATTTACGAATAAACATAAA
>BINPACKER.10022.1
CTTGAAGAAGTGGTCACATAAATACTTCTATGCTTCAAGATTTATTCTACCTCCTAAATTTTAATTTCGCTTTTATGGTTTTAGCATAAAAAATTTCATCTTTTAATTGTTCAGTCGTTCCTCGTATTTAAAAAAAGAGAACATGTATAAAATATAAAACATATACGGGTTCCTGTAACAAGTGAGAAATAGCAACATAACTTTATTTACATCTTCTCTGATACTAAATTACATTAAAAGAGTAATTTAATAAATTTATTTGTTATCTAGTAAACTTTGAAATGGAGTATTAAATATAAACACTGGTAAGATAAATAATGAATATTAGATATAAAATATGAAACCATCTCCATATGCTATCTACTTTAAAAATTTCTTTTAAATAATTGTTTGATTTTGTGTGATGATAGTAGTAACAACGTCGGTAAATAACGATAATAACATTAGTATAGTAATAGAAATGATATTTATTAAATGGAAATACTAATATTATGTGATTGTTGAAAATAAGTTGCACTTTATATTATCTGTAAACTAGTCATAGCATGGCAAATTATAGACTATTTAGTATGTACTGTACAAGTTACAGGCATTGTAATCTTAGATAACACACAACATTTACAATGAACCATGACTGTGTGAGAGCATTCTTTACTTTATTGTTAAAGGAAATAAAATGTGCCTCTTTTGTTATGTTAAAAAAAA
>BINPACKER.10023.1
TCCGATCTCAAACATTTACATTACAATTCACGAATAAGGTATATAGAGTTAATTTAACTTTAATAAACAAAGTATGCCCCTAATGTTAAATTCGTATTCATATATATTTTATAAGGACGAAGCTATCGATTCTTCGTTAAAATCACAGTAACAATTTTTTTGAAGATTTCGAAGTAATTACAATACGTAAGTAAGTTTTTATGAATTTAGGAAGACTGGGTATACGGTTATTTTCTTATCTGTTCTGTCACAACATCGATGCACGTCTATTCTTATTTTTGACTCCTAAATTCATGAAAAATTCATTCATGACCAAATTATTACACGGAAACCGCCTTTAGCTCCATCTGTTAGCGTAACGGACAAAGCTTTAACAGAACTTGTAGGATAAGGTCTGCTAATAGGATAAAGTCTAATGAACATTTTGTCGTAAGAAGAATGAATATAAAGTGTCTTAACAATAATAAATTGCATCGTTAATATATGTAAAAATAAATTATTACATGGCATTAGTGTGTATTTATAGTTTCATGTCGGCTAAACATGAACGAACAAGTAAACGCTAATTTTATTATTTAATCATTTTACTTATTTGAAAATCACAATCGACGGGTGCACGTTTGGCAGACGAAAATATCGCTGGGATACAAGTCCACCGTTTTCTTCTTAACTATACATGCGTTACTTGCGTCACTGTATGACTCGTGCCTGTGTTGCCATTATTCTCTATACAAATTTGTTTTCCAGTAGTCTTGGGGATTTTCCAGCTTTTGCAGAAAAGTTCGTTAAACGTTTTTCTAAACTGTCTACTCATTGTGCAGTACAGTATGAAGTTGATGGCTGAATTCACAAGAGTAAGCGTATCAATAACATCACCCAACATTAAGTAACAAGTTCGAAAGAATCCTTGGCCAAGGAGCACACTGAGAAGTCCCAGGATTCCCTGTGGTAACTCTGTCACTAGAAAAAGCAGCAGCACTGTCAGTAACATCTTAGTAGTCCTGTCGGTTTGTCGTTCTTTGTCCATTCTTCGACAACAATCTTTCTTCTCGACATTTTGATCATGAGCACTGATCAACTTCTGCCTCCTTTGCTTTGCTTCCAGTAGAACTTGTAGTAGTTTTACACTGACGATCGTTAGGACGGCACAAGGGAAAAGTTTAATTACCACACTGTAGATCCAAAAATTTAGATTCTTCAAGATGTCATGATCGTTCGCCACTTCTGTTTGCACGACGTAAAGCGTCGTATTCGTCGTGTTACCGATGAAACTTTCATTCCAAGCCTTTATGCTCTCCCCATCGGAATCTAGAATTTCCACTTGCTCCCTTACTTTCGTTTTAATAAATAGAGGTATACAAAGCACAGGACAGAAAACATAGGCGATCGAAATGGCAAAAATAGTTCGTCTGTAACTGCACCATTCTCTGTTTTGTTGCGGCCTTGCTACCGCCACGTATCTCCACACGGCCAGTATCAAAGTTAAACAAATCGAAATAGTATGACAAACCTGAGCGAAGTTCGAATGGAAGAGGACGAATACTGTCCAACCGTAGGTGAACGTGTCCCTCCTGGATCGTTGATACAGGTATAGGTGAAACGCGGTGGGAATGTAATCGATCATTACAAGTAAATCTGCCACGGCCAATCCCGTTAAAATTATATTGGTCGGTGATCGCATTTCTCGCCGAGTCAAGACGAGAATGTTCAAAACATTCGCGATCGAACCGAAAATACAAACGAAAAGTGAGATCCAGCCATGCAATTTCGAGTAATGCGAGGCAAACGACGATAAATCGCAAACGTAATAGCTCGACGAGCTGTTCAAATCCATGATTCTTTCGGGTGCACTCGTTCTTGCTTTACCTCATTCCCTTCTATCAATATCCAACTCACCGTTCTTTGTCTATCGAACTGCTTAACACCGATTATTCCGATGAAGCGCGTTCGATAATCTTCGACAATCTTCGCCAATCTTCGATATCCGAATAGTTTCGTGCAGGAATATAATTCTTCATACGGCAGCACGGTTGCTCCACAGAAAGAGCCGCTTTAAATATTTCGATATCGATTTCGCAATTTTTCTTTTACAAATCGTACCGCGAATCGTTATCGTTGTTAATCGAAAAAACGAAAAAAGACAACCTTTTAATTAATCCTATTCGATTATTTTTTCACCTATCCTATTCGAAATCTTCTTCTTCTTTTTCCAAGTTTTTCCGTATTTTTGCGATATTATCAAATATCGTTTGCCCCGTTTGCTATTCTTCGAGCCGACGATCCTCGAAACGGCATAACGAGTTATATACTAAAAACCTCTTGCGTTTGATCTTCAAAGAAAAGTTCGTCGGACTTGGTCTGCGAGTCTTGAAAAGTATTTCCTTAAAGCTTGTTACTCTATCCTTTACAGTCTCGTGAAATGGTCCTTTATCCTTAACGATGTGCCTCGGATCAGAAGTCGAGACTTCTTGAGTTCGTTGATTACATCAGGAACCTTTCCTTTCAATTTCCCCATAAAAATCCAACAACATTATCTCGCTACGTACTATTCCCGATTGAGCGAAAAAACGTAAGGTTTCATTTACATTGCCATTTCTCCTTTTCGACCGCGTCTCGCTCGTGTTTTTCAAAAAGATACGTACGTTCTAGCGCGCACGTTTTTAACTCGTCGATGCAGAGAGGTTAGGCGGTTCGGCTAGTTGCATTATATTTTTAATACCGAAACGGAATGGAAAGCACGGAGAACCGAAACACTACGATCAACTTAAATGCATTCGCATCGTTTTCTCCGGCCACGATTGTTCCAACGATCGGGATCGTTTTTTTTTCAACTTGC
>BINPACKER.10025.1
AATGCATTAAAATATAAAAATAAGTCAAATAATTAAACGTTTACACAATCGTTTATAGAAATATTACATAAATTATGTACATATTCGTTTATTTATTAATATTAAATACATGGTACAAACATCACATCCGACAAAATGTTCTAACAAATATATTAAATAGTCACAATATTTTATATAACCTGCAAAGTAATACATGTTTATTTAACAGTAAATACTACCTAAAATTTAATGCAGTGAACATCTTTATATATGGTCACTATACGTTTGGAGGTATCTATAAATCACCGGTACAGAACACGCAATAGGCGTTTCTCGTTCGAAATGTTCTGAGTACGAAACAGTCATGAAACTGCCTTCGTTTTCGGACGAAGCAATTCGAGTGCGACGGAAATCGCTTTCTCTAGCCTCGATGACGTACTCTAACCGACGAACGGATGTTTGGTATTGTCGCCAATAGAGTTAATGTCGTATGAGCAAACCGCCGTGAACCATTAAAAGAAGGTACGACTCGTAAAAGACAAACGAACGGTAGGTCTCGTGAATTCGCAGCCACTAGATCGACGCCATGAATCTACGACTTTGACGCGATTTTAGCGGAAACAAGATGGAGCAAGGCCAGGC
>BINPACKER.10026.1
TTTAGCTAATACTTTTACATTTCTGTACGTTGGGTCTCGTTCGAAGCATTGGCTTGTTTCATTTTCGTGTATTCCGTGTAGGCTATGTGAGCAGCCTCGCAGAATAGGATGATAAAATTGGCTGGAAAATTGGGAAGTCTTTCAGATCTCGCGAGCTGAAGGGATGCGAGAAATCGCAGATGATATTCACCCATTAAGAGCAGACCAATTTTGAACTCTCTTCGTGACGCGTTTGGGTCTTCCGAATATACGTATCCAGATCTCGTGAGACCTGCTACTCCACCTATCAAATGGAGAATCACTCCGAGTGAAAAGTATGTGAATTCCTGGAAACGAAATTCATCAAAGGATTACTTGGAACATTGCGTATTCGTTGGGATAATATTTGTGAAATTATCATTTCTTAGTCGATATTCATCTGTACGTTGGGGAAATAAATGTAAGTTAAACGTTAAATGCAATTTTAACCCTTTGCACTCGAGTGGCGACTGTCGGTCACCATGACATTTTGAAGACACATATTAATTAATATATCAATTTTAAGATAATATAACAATATGT
>BINPACKER.10027.1
CTCTCTCGCTCTCTCTCTCTCTCGATTCTTCCGCGAATCCAGCGTGAACCACACCTGTGCGTGCGGTTCCTTCATCCGCCAGGGACCACTTCTTTTTTGCCCCTGAAAACTCCTACCGTACAGGCCTGGCTACGATGTAATTATTCGGCTGCCACAGTTCGCGATATACCGATAGTAGCACCACGAGCACCACGATCCTTGCACACGCCTAACTCTGTCGACTGTCACTGCGATAATCCCGCGATACCGGCCGAAATACTGCACACGCGACCACAACGGCAACGACCACGACGACGACGACACTTGAGCACACTTACGACACGTCGCGTTGTGCTCTCCATGACAGAACGCTCCCGCGGACGTCCATCTGCGA
>BINPACKER.10028.1
ATTAAGGAAACGTAGAACGAAGAATTTAAAAAGAGAACGATACTTGTATAAATTTATTCGAGTTGAATTCCACTGTACAATTACATGGTTATATATATTTCAAAACGATACGGGTATGGACGAATGTAAAAATAAAATAAAATAACTGCGTGATATACCTTTCTCGAACGAACATCGACGAGGACAGTTTGAAACGAATCAAATCGTCTAATTTGTACAGGACTGAAACGCAGTGTTCCTCGTAGCCCGGGAATACCCGCTCGCACCTTTCTAACCAAATCTTCACGTTCGAAATCGCATCCATATTCACCGGAACCACAGAATTCGTCGCGTTGGCAACGAAACTAATATCCGGAAAAGTGCAATCGTTACCGACGAGCCATTTCGTCTGAATTAAAAACTCCTTCAAATACGCGAACGTCAGCCTTCATTACGCCATCTCTTCAGCAAGATATTTCCCGAGGAGAAGTATTGATTTCTATAAAATTGAAAAATAAACGTTGGAAAATAAACGTTGGAAAATTGGATTTACGAGATATAATAATATAAATATAATAATAAATATAACAACAGTAAATGTGAACTTTTCAAACAGTTCCTCTTCAATGTCACGAGATTGTGACATTATCTGCCAGCACGATAGCTTTATATCGTAAAGAGCTATATGGTAGTCAACATTGTGCCAAGTTTCCGGATACGATTTGTTATTTGTAAAGGGAACGGACTTTGTCAAAGTCGATCCCGCTGACTTCTAC
>BINPACKER.10029.1
CCCGGAACTTTCCAAAGGACTGTCCTTTCCTTCTTTCTCCTCGATATCTACATGCTCGCTTTCATTTCCAGAATCTTCTTTCCCAAATATATTATCCATAGCGTAGTAAAGTACACCAAATTACAAATAATACAGATAATGTATTCGGTGTTTGCGAGATCGCGCTTCTGTCAGTCACCGCGCGTCAGCTGTGTATCCTAGCTTTATCTCCTTTACTCCGGTTTCCCGTGTTTTTCCTCGCCTACCTACGTTCGTCCGCCACTCGCCGATCGCCCACGGAATCGCGTCGGTGCGTGTACACACGCGCCATATCCGTTGCGTATCGCGATGTGGAAACGCGTTCTGCGCGAACCTCGACAGAGCGGAGAGCACGACAACGTGTTGCTGTGCCGGAAAGCGGCGGGTTGTCGCGAAATACACAGCTGTATTCGTGCCGACGTTTCTGAACCGGCGTATTCGCTAGCAAAAGTGGTATAAGAGCAACGAAGCTAGGCGCG
>BINPACKER.1002.1
CGAACATGTAGCGCCGTATTTACTAGCGGTTGCTATAGCTAAGTTAATACCGCCCTCTATAGAAATATATTGTCCGAGTTTAACCATATTATTCCAAGTTTAACCGTATATTCGTGCTGTTTTATAAATGGTGGATGACAATCAGTTTTGTGTCATGTGCTATGTGAAAAATATTATGCGGATTTGAATTCTATTTAACGGAGTTATATGCAAAAGAATATTCCTACATTTCCTTATCATATTTAAAGAAGCGAAAAAGAAAAAGAAAGAACGAGAGAAAAGAACGGAAACAGAAAAGGAGAAAAAATAAAACTTTAAATAAAGTGTGATTACTTGCGAAAATTGACCGTGTTATTTTTGTTGGAACAATAATTTATTTCACGATTTGAAAATACTTTAATTAAGTTAAAGGTCGAGATTACTGAATTGCAGTAAAATAGTAAAAATGGAGGAGGATTATAGCAGCAATTGCGATGTTAAAATTCCAGAGTGTAAAAAACTAGCACGTGAAGGAAAACTACATGATGCTCTGGATCAGTTACTAGCATTAGAAAAATTGACTCGAACAAGTGCGGATATGCCATCTACATCAAGAATTCTTGTAGCTGTTGTTCAAATTTGTTTGGAAGCAAGAAACTGGGCAGTTTTAAATGAACATATAGTATTATTGTCCAAAAGACGTTCTCAGTTGAAACGAGCTGTTACAAAAATGGTTCAGGAATGTTGTACTTATGTAGATAAAATGCCTGATAAAGAAACCAAGATTAAGTTAATAGAAACACTGCGCACTGTAACAGAAGGAAAGATATATGTGGAAGTTGAAAGAGCAAGGCTTACACATCGCTTAGCAAAAATCAAAGAAGAAGATGGAGATATTTCAGGTGCCGCAACAGTTATGTTGGAATTACAAGTTGAAACGTATGGTAGTATGTCACGTTTAGAGAAAGCATCTCTTATTCTAGAACAAATGAGATTATGTTTAGCAAAAAAAGATTTTATGCGCACTCAAATAATAGCCAAGAAAATTAATGTTAAATTCTTTACCGATGAAAATGATGAAGAGACACAATCTCTTAAATTGAAATATTATGATTTAATGATGGAATTGGCCCGTCATGAAGGCTGGCATTTAGAGTTATGTAGACATAATCGAGCAGTGTTGGAAACTCCAGCTGTTAGAGATGATCCTGAAAAAAGACATGCCGCTCTTTCACGAGCTGTTCTCTACCTTGTACTTGCACCACATGAACCAGAACAAGCTGATTTGACTCATAGACTGCTTACCGATAAACTTCTAGATGAAATACCAACGTATAAAGAACTATTACGCCTTTTTGTAAATCCAGAACTAATAAAGTGGTCTGGGCTTTGTGAAATATATGAAAAAAAACTTAAAACAACCGAAGTCTTTAACCTATGGACTCGAGAAGGTTGTAAGCGATGGGCCGATCTTCGAAATCGCGTTGTTGAACATAATATCAGAATTATGGCAAAATATTACACAAAAATTACGTTAACTCGCATGGCTGAATTATTGGATTTACCAGTTGAAGAAACGGAATCATGCCTGTGCAGTTTAGTAGAAACTGGCGTTATAAATGCCCGTACTGATCGTCCAGCTGGTGTAGTTCGTTTTACAGGAACTCAAGAACCAGCTGCTCTTTTAGATGCTTGGGCTGCATCTTTATCAAAATTAATGAGTCTCGTCAATCATACAACTCATCTGATTCATCAAGAAGAAATGTTAGCTGTAGCTCAATCTTGAAAGATGAATTTTGCTCATCCTTTATTCTTCCATTCTTTTTCTTTTTTTCTCTCTTCCTTTTGTATCACAATCTCATTTTCTCGATTTTCTTCTTGACATAATCCTTTTACAACTATTTCCACAGAGAGACTGCACATAAATAATTACACACTTTGTATGCACAACCTAAAGAAAGCATTTAAAGAGCCTCCCTTTCATCTCTTTTTAACTCGTGTAAAAAATTTGTATCATCGAAGCAAAATTTATTGCAATTATATTATGTAATTTTCGGCCCTTAATGTTTCAAATATTTCACTTTCCAAAATATTTGTTCATTAATTGCATCAATATTGTTGCTGCAAATGTTCTCTTCATCAAGTACATGATTATTACATATATTCATCGTTTTATAGGCATCAATATCCTGATAAAAATAAATGACTGTCGAATCCATCATTTTTCCCGTTCATCTGTCAATGAATAAGATGCGCGACGATAACATTCATTTGTTATAAGGAAAAAGAACGTTCACTGCCACAAATGAAGGTGAACAGTTGTTCGTAAATCAGAAGAATAAATTACAGCCTTTGTTATAATCGATCTTCCGATCGAAAAAAATATCATTTCAAGGTTTACATTTGTCGTTTCGATCAGTAGTGATGAACGGTTGTGCTATTCGTTTTGATACTTCTCCCAAGGACCATCGCTTCTGCATAAGTCGGCGGAAATAATTCATTAAAAATTTCATCGTAAGAAGGTGGATTTTGTATATCAATATGTTGTGGATTCTCTGTATCAATACTTTGTATATTAATCCGTTGTGGAGTTTGTATATCATTAGGTTCAGTATCACGAGTTCCGCTTGGTTCCTGTAAATTTCTGAATAATTGTGGTTGATGAAAAATCATCTGTATTACAGATTTTCGTCGAAGGTAAAGCATACATTTCACAGCCATCGATAGACCAAAACAAATAAGCACTGGACCAATACACCACATCCGGCCAAGATTAAAAAGTGTGTGATCGCCTACGATATCATCCAAGGAAAAAATAGTAATAGTTGCTCCAATCACAAACAAAATAACGCTCCAAACAATATAGCTATAGCTAGTATAGTCACATTTGCCAAAAGTATTTGCCGATTCTTCATATCGTTCTCCAATGCGATATAGTCTATTTGATAAGCATGAACTTTCGAAAACTGTAGCCATATTTCATTAATAATAATCGAACGTAAGATTGAAATTGAATCAGTTTGGAACAAATCAGAACAAACTAACCTACCCATGGTACACTTAATTTCCTTACACTATACACTCTCATGTTACTTTCTCTTTCAAAATTTTCTTCACAATTTTACTTTTAGCAAATATCAAATTTTAATCGTGTAAAGATGAACATGATGAAATAAATATCATTTTAATACCTACAGAAAAATAATAAATTAAATATTAACTTAGTAGCTGAAAATATGTTTTGTTCTTTATATTCTTTATCTTTATATATATTGACGATACCTGAATAGCAATAAATATGCATAAATTTGTAATTAAACGAACATTAATCACAAGTCAAGTGCTAAAAAAAACAAGTAGCGAATTAGCCAGTGATATTAAAAGTAACACAAAATCGACAACTAGAAAACAACGTAAATATTCCGAAACTGTTCTACTTCCACGATCTCAATTTCGTGCACAGCTTAATGGAAAAGAACGAATTGAAAAAGATAAATATTTAAGCGAAAAGTGTGGTTTTTCTGAATTGTATGAATGGCAAAGAGAAAATCTCTCAGGTCCTGATTTTATTTTACACGATGGACCTCCTTATGCAAATGGAATCCCTCATATGGGGCATGCTATTAATAAGATTCTTAAGGATATAACACTAAGATATAAGATTGTAAATGGAAATCGAGTACATTATATTCCAGGATGGGATTGTCATGGATTACCAATTGAATTAAAGGTCATTCGTAACAATTCACAGGATCCATTAGAAATTAGGAAAAATGCCCGCAAATGTGCAGAAGAAGCCATCATTAAACAGAAACAAGCTTTCCAATCATGGGGTGTAATAGCTAATTGGAATGAATCTGGATGTTATTTTACCAATAACTCATCATATATGAAACATCAACTTCGTCAGTTTATAAAATTGTATGAAAAGGGTATTATATTTAGGGATTTTATGCCAGTTTATTGGTCTCCTTCGTCAAGAACAGCATTGGCTGAGTCTGAATTAGAATACAATGAAAAACATGAAAGTAAAGCTGTGATTATTCGTCTGCGTATGGATGATATTCCAAACCTGAATTTATTCAAAAATCATCTTGTGTACGCATTAATATGGACCACTACACCATGGTCTTTAGTGGCCAACCAAGCTGTAACTTTCTCTGCAGATGCTGCTTATTGTATAGTCAAAGATAATAAAGGAAACTTAAATATCATTGCGGAAGAATTATTAAAAGACATTGAGTTAAAGATTGGTCCGTTGGAACCAGTAGCTTCTTTCAAAGGTAGTGAATTAGAGGGTAGTACATACTTCCATCCTTTTAAAAAAGAGAAGTGCCCTTTATTTGCTGCAAATCATGTCACATCAAATCGTGGGACGGGATTAGTTCATACTGCTCCCGCTCACGGCCAAGAAGATTTTTTGGTCGCGTTACAAAACAAGATTCATATTTTATCCATGGTAGATGCTGAAGGTCGGTACACTGAAGCAGCTGGTTCAGTATTTCATGGATTAAAAGTATTAACAGAGGGAGTTGACAAAGTGATGAATCTTCTTGCTCAAGATGTATTACATGTTGAAACATTAATACATAGCTACCCATATGATTGGCGAACAAAGCAACCAGTAATTCTTCGTGCTAGTGACCAATGGTTTATTAATATTGATTGCATTAGGGAAGAAATTATTAACACTGTTGCGGATGTGAATATATATCCTAAATGTAATCGTACTTCTTTCTTAAAAACTTTATTTGCTGGAATAAAGACACGACCATATTGGTGTATTTCGCGGCAACGTTGTTGGGGAACACCTATACCTGCACTATACAGTAAAACAACAGGCAAAGCATTTACCAATAAAGAATTAGTTGAACGTCTGTGCAACTCGATAGATCGGTATGGTCCTGATTGTTGGTGGGAATACTCAATAAAAGACTTAATAGGATTAGACATAATTGAAAAATTTAATATTACAGTAGATGATGTAGAAAAGAGAAATGATATCATGGATATTTGGTTTGATAGTGGTATTTCATGGTCAACGGTTTTACCAGATGGAAAAGCAGACCTTTATTTAGAGGGATATGATCAATTTAGTGGTTGGTTCCAAACATCTCTAATAACATCTGTAGCCTTACAAAAATGTTCACCTTACAGTGCTTTATTTGTTCACGGATTTGCAGTTGATGAAAATTGCTTAAAAATGTCGAAATCAGTAGGAAATGTAATAAATCCAGAAGAACTTTTATTAGGAGGATCTGATTTAAAAAAAAGTCCAATTTATGGTGTTGACATTTTAAGGTGGTGGGTAGCTAGTCATGGTTCCCAACAAGCACAAGTGCCAGTTTCGAAAAGTGTACTTGATGGATGTAAAGATTGTATTCATAAACTTCGTTTAATATTGCGTTTCCTTCTTGGTGCTTTACATCCTTATCACCAGGAAATAAATTGCAAATCCAAATATCGAATTACTGACAAATATATGTTGTATTTATTATATCGCTACAATAAACAAATGCAAGAACATTATGACAACTTTTTCGAAGATGTCTTTGTTGAATGTGAAGACAAATATGGTGAAATAGAAGAAATGAATGTATGTGATAATCTTGGAGATCACCTAGTTGGAAATGTTTACATAAAATTTCGAAGAGAAGAGGATGCAGAAAGAGCTGTAAATGACTTGAATAATAGATGGTTTGGTGGAAGACCAGTTTATGCTGAACTTTCTCCAGTTACTGATTTTAGAGAAGCCTGTTGTCGTCAATATGAAATGGGAGAATGTACACGTTCAGGGTTTTGTAATTTCATGCATTTGAAACCTATTTCGCGAGAATTACGACGTTATTTATATAGTCGGAAGAAAGGTGGTAAAGGTCGATCAAGATCACGTTCGCGATCCCGTGGTCGTGATCGTAAGCGAAGATCACGATCTCGTGACAGAAGATCCAGATCCAAAGATCGCCGAAAAGGTAGAGATGATAAAGGTAGAGATGGACGGTCTGGAAGGTATTAATTATATTATTTTCCAATTGTAATAATCCTTCATAATAAAACGATTTAAATTGACTTATTACACCTATGGCTGTTTTGTCAAAGATAATGTGTTTGCTAAAATATTTTTAAATTTTCATTCATGAACATATTTGTCAAATATATATTCCATTTTCAAACATATTGAATTCTTTTAAGCAATAATTCAAGAGAAGAATATGAAAATATACTTCTATCAAAACAAATCAAATTTGATACACATATAAGTATTTTTAAAATATGATCAAAAGATTAAGTGATATAAAATTGCTTAGTACATGATTATGTAATCAATAATAATACTACTTCATCTTTAAATATTATATGCTGACATCAATAATTTCATTGTAATAATTTAAATTTATGTAAAATGAATTCTCATTTCTAGTAAATCACTGAATCTTTATATATAAACATTATAACTGTATAAAATTATCACAGTATAAAAAAAATTTTGCATGTGTAATAATAAAAATAAAAGTTAGAAAATCACTTATCCTTATTTTTAAATACATTGGTATTAATTTTAACTTAAAAAAGTTAATATATAATACTAGCACACTAGTAATACTTAAAAGGACAAGTTACTTTTATGTATTTCAAACTATATTTAGCATTACTTCCAGCAGGAAGCAATAATTATTACAGTGTGCAAAAAATTATATTAAATGTTCATGATATAAAAATGAATAAAAAATATTTATTGGTAAAGAACCATCAGATTAAATTTTAGAAAAGTTTCTATTTTTCCCATTAGACATGAAAAATTCTACAAATATTTCTTAAAGTTTTTTCCACAAACACTGATCTGTAATAGGCCAAATTACATAATATGTTATACTGTAACAAAATGTATAGCGATTTTTTATGGTTTATTACAAACTGAAACAATCAATGTATATTGTTTACAATTCATAAAAATATTTTACAATAAAAAGTACAAAAACTTACTAGAATATACAAAGAAAGTAAAAGCCAAAACTTAATAGGAAAGAAATTCAGGGTATAGTCGTATTGTAACAGATCATTTGTTCTCTTAAAGTATTTTGGAAAATGAATTTTTAAGAAATACTCATAGAGAAATACTTCTCCCTTTTGATATATGGATACAGCTATGAAAAATAAAATGATAAGCTACAAACAAAATTTGATGAAAGAATATACTTTATACGACTTAAATAAATTATTCAATTTTTTTTTATAAATAATTCTAGAAATAATATATAAACTGAATTATTCGTTTTAACGACGTAGCTGCATGTATAAAATTGTGATATGCGAATATTAATGAATAACGATATAATGGGATGCACGCAATCGCCATTTAATACAGTCGATATAATAAATCTATCTATAAACTATTGCTTCCTACTTTGAAATGACACGAATTTCTTAACAACTTCGTTAACGTCATTGCATCGATGTATGTGTATACATCACAATGTAGTCGTGAATATCACGGATAAAATATATTATGTCAACGTACGTCTTTCAAATTAATCGGTACTTTTTTAAATGCCGACAATATCAAATACGCATCCATTTGATCTTACAACGCTTCAATGTCTATTTAAATAGACAATACTTAAAAACATCTTAATAATTTTACAGGAATAAATGTATCATATTTTGTGGACATCAAGGTATAATACATAATAGACGCATTTGTGTTTCCTTTTTCCAATGACTATTAACAATTAGCATTATGTAATGTAAAAAGTATATTAAAGTGGTACAATTGAGTCCGACGGAAAAGACGTATTTTGTAGTTTATTCTCATCAGAATTTCTCCAAAATATACTGTATACAATATTTTACTTTACGTATAAATATATACAGTTGTATTACCAGAGCGCACTAGGTATCATTTAGTGTGACTCAGACATGAGATTGAGCAGTGCGCAATATTCTACTTTATATATCTCAAAAGATACACTACCTTTCTTAGTGTAATTTTATTTTATTTTTTGTGGTAGTATAGTGCTTGTGATATCCATTTACTTTGCGTCTAAGCACAGAGGTATAAATTGATTAATTAATTTCTTCTCTTAAGATAACTAACAGCTTTAGTAATGTCCTGCCCGCATCACTTATATCATGAAAATATTTACACTGTTTAGGTTACTAATTAATGATTACGATATTCCATAATAGATTTATAGGATATGAGATCATTGTTTAGGGGGGCTAATCAGCATAAACAATGAACTGTTGATTATCCACATCTGCAACTTCAACTTGAACAAATTGAGGTTGTTGAAGTTGAATTTGTTGTACTTGTCTTCCAATAGCATTACGTGACTTAGCCTTTGCATGTGTTAATATATGTGACTTTAAATTCGTTGATTGTGCAAACTTTTTGCTACATCCATCAAATGGGCAAACATAAGGTCTATCCCCTGTATGAATTCTAACATGAGTACGAAGATTGAAATCCAGACTAAACCTTTTCCCACATCCTTCAAATGTACATTGAAAAGGTTTCTCTCCTGTATGAACCAATTGATGCCTTTTCAATTTGGAACTTTCAACAAAGGCTTTTCCACATTCTGCACATACATGCACTCTTGGCCCATGAGTATGTAAATGTTTACGCATTGCACTATTATCTCTGAACATTTTTGTGCATCCTTTATGTGGACAGGCTATAGTACGCTCAACACCATCTAGAACAGGTGGTTTGCGTACTTTCAATTTGTGTCCAGGCCTAGCAAACTCTGCCAGTTGCTTTGGATCCGAAAGGTCAAGACCTGGCATTCCATCAGAAATGGAGCTTCCAGAATGATTGAATTTGGCATTGGATTTACCAGTCATGTATTCTGTGTAGTCTGGATCAGGCTCTGGATTTGAGCCTTCATCGTCATCGGTACCTGATGCCCACATAGTCACCGAGAATTCACCTTCGAGCGTCTTGATTTGTACTTGCTTTTGCTCCCACTTTCTAGCCTTCGTTTCTGAGCCCATTTCCCCAAAAATCGTATGATCAGACGATCTGAATTTCGATGAACCGCTTTTTCTGGCCTTTTTAGGACCCTTCCTCGATGGACCAGGGCTTGACTCAACATAAATATCGTTCTCTGGGACCGGGATCTGATCATATACGCTTAGTGGATCACTACCAACGATTTCCTCTTGCGTCTGTAGTATGATTTCTTCGCGTCCTGGCTCTGGAAGTGTTTGAAGAGCTATCATCGGCTGTCCATCTTCTCCTTCGATGGTAGTTTCCACAGTCTCACAGGGTATTTCTACCGGTATTGTTTCTATTTCAACCTCTTGGATATCTGGTTGAATCTCCACTTCGGTTATTATGTCCGAGGACGCCATATTAATCTCCGCTGACGCCATGTTACTAATCAAAATGGCTGGCCACGGTTACTCGCGCGACAAGCGGAGCAGCAAGTTAACTGGTCACGTGATGCACTCCCACCATTACGATTAGTAAAATGGTACTCATTCAAATCTTCATCAACTCTTTTCAGTTCAAGCGTTATTTAATACATTTATTTCAATATTACGTATAAAATATGAATTTCACATACAATTAATTGTATACAATATTTTTAATACCATTCACTAATATAATGTATATTTTTAAGACCTTTCAATGCATTCTATATATTTCTATGAGAACCACTAAAATATGCGCTTTCTCTCTCTCTCTCTCTCCCTTTCTCTCGCTCGCTCTCTCGCAGGCCCGCGTTCCATCGTTCCAACCTTACTTCTCGCAGTTTCGCCTCGAATCAGG
>BINPACKER.10030.1
GAATGAGACGGTGTTAGGCAGAAACAAATTGAGCAAAACACACACACACGAAAAGAAAGCAAAAAGAACAAAAAAAGTAAATAAATAAATAAATAACTATGAAAGGAAAAAAAAGAAAAAAAAAAGAAAAAAAAATTACGATAGAATAACGCAATTGAGAGAACGAATGAAAATGAAAACGATGATGCAAATGAGTCTTCGAGGTCCCGAATGCGTTTTTGCGCGTGCACGCTCACGGGGTTTGTCAAGGAGTCAGCCAGTATTTGTAATAATAATGCTTGAGAAATGCATGAATATTTGTTTTATTAATGCTTCTTCTTATTTCATCTCTTTCTATCGAAACAGAACTTCCCGAGAACTCGCTAATCCCTTGTAATATTTATATTTATATTTATATTCATATATATACATATTATACATACTACATATATATGTATATATATACTCGTGTATTACTCGATATTGCGCCCATTATTGCTCACAGTCTTAGCCTCGCTTCCTGCTTCCCTTGTTTTTAATATCCTTCGACGATCTGTTCGACTTGGTGCTTGTATTGTTACTTTTCCAGCGTTCTTTTCGATAAATTTCCTTTGGTTTTCTCCGGAGAAAAAGACAAAAAAAAAGAAAACAGTTTGATTTTTCGTTCCTTTCTCGAGTTGCTCGCAAATTTCCCGGTCATTAGCATATTTTTCTTTGGCTAATCTCGAGTCGCGTGCCGTGTAAAAAGTCGATGTTTCATTATGATTTTCGATCTCCGCGCGTTCTTTCCTTGATTTTCCATTATCGCTCGCGCCGTTCTCTATTTTCTCTTCGCCATTTACTTCTCTCGTTCCGTTCTCTCGACGGTGTCGATCAGCAGAGAGAAAAAGAAAAAGTGGTTCTCAGCCGAAAGAGCGCGCACTCTAGACGATGCCAAGCACACGGTCGTTTTTTTTTTTTTTCTCGAACCTTTTGTAGATGTTTTAGACGCTTCTATATTATGACGAACGCCATCAGAGCGAATGTACCGCTCGCATTACTTTATTTTTTCTACTCTCTATTTCTTTCTCATCTCTCTGACCGTAAGATTACGTCACGTATGCGCGCACGTGCGACACGTGTGCGCATAATGCGTACTTTTTTGTTCCTGACCTTTTCCGCCTCTACCACAGCTTCTCCTGCGCTTTAGTTGCGAAATTCAGAGGCACGAAGGAGTGATATCTAGGTATATTATCCGTATATCTTATCACGTCGACATCCCGTTCCCACGCCCACGATTTTTATCAACAATCGCCACATTAGAACTACTCCTCTCCATCCGTTACGATTTTTACTAATAATTGTCGGGAAGAAGGTCGATACGCAACATGCAAATTCTGTGTACTCGCGACCGGTTACCTTTCGGGCTGTTCGCAATCGTAGGAAGCCGATTCTGGCAATGAAATTAACCAGATCCTTTCGCTTCGTTTCGCGGAATTTTCCCGGGGCAATCGGAGCCTTGTTGTTGCTTCGATGAATATATTATTAGGAGAAATTATAGAATAATTTAGATAAAGTAGAGTTAGAGTTTAAAGAGAATTATTAACGTTACGTCTAAACGCTAGCTTTCCAAATTAATTAGTTGCACCAAGTGCATATAATCATGGAGATAAATTAGGTGAAAAGGTCCGTGCAATTTGTTCAACTTCGATTGTCCCGACGAAAATATCCAAGAAATATATATAGGAAAAATTCGATAGATTTAGTGAGTTTTTCTAGTAAATTTTCGTATCCTAGACTTTTCGAGGGTCCGAGAGATAACCGGGGGTTAAACGAGAGATATCGAGAGAGAGAGAGAGATGGAAATCGACCTTCTTCGAGGTAACAAGTAATCCAAAGTAACCCAAACCCTTGCGTTCGGTCGGCTTCTTATTCAGCTTCGATTATTATATTATTTCGCCGCTATCGCCTGTGTAAGAAAGTCGCGCGTGTGCCTACTGAATTGTTTTGTAATTGCTTGGCACATGGAGAGAGACCTTTGCAACACGTCGAGCCTCGGTAACCGTGGGCAAAAAGAACGCTTTACCGAGCGGCCGAGTGATTCCAAAGGGCGTGTCGCCGAAACAGGCTGTATTCATGCATCTCTATTTACAAACCTATGTATATTTTATACATATCTCTATACATATATATATAAAATAATCCACGCTTTTGATCGCATCAAGTATACATATATATATATTATACAGTACTATACCGCGCCGAGGCCTCCTCACCTGTTTCGATCGCTTTAAAAATTGCCTTGCGATTCAAAGGCGAGAAGAGTGCTACGCAGTATTGTCCGACGAATTCACGCGACGTTCTGTGTCATCGACTACGAAAAGTTATCAAACCAGACATGTCATAGACACGTATTAAACGAAACGAAAAAAAAAAAAAAAAAAAAGAAAAAAAA
>BINPACKER.10031.1
TACATATATACATATAAATATACACATATATGTCATTTATATATTTTTTTTTTAGATAATATGAATTCTCTTTTATTAATAATCTAATTCAAACTTTTCTCGTGTATATATATATATGCACCTGTTATACACATATATATATATTATATATACAATATAATATATAATATATATATTTACTTTTTTCTCTCTGTGTGTAATATATTATTACTCATGTTATGCGATATTTATGAATATACAAGTTATTTTTAAAGAGCGGTGAGCCAGCGCCTCCAGCTATGAATTGTACTCATGTACACTTATATATTTCATTTGACGCTACAGCTAACGTTTTCAGATACTTTAACTAAACCCATTATTGATTACCGCCTATCCCTTATATCACCCTTTCCTAATACCTACCCCCCCTCCCAAAAAAAAAAGAAAAAAAAAA
>BINPACKER.10032.1
GCAACAGCAGCAACAACGCCGTCTGTCGCGGCAGCAGTGGCAGTAGCAGCAGCAGCAGCAACAACAGCAGCAGCACCGGCTTTGGCGGCAGCTACAGCAGTAGCAGCACCGGTTTCGGCAGCAGCTACACCAGCGGCTACACCGGCTGCGCCGCCAATCGTCCCCGTGATCGGTCCGACGATCCCAGCTACCAGAGCCGGGCCTGGTTCAGCTACGACGACCAACGCTGCTGGGCCTGCTGTACCGACCGCGACTGCCAATGCTTCCGCTAAGAAGATCGACCACCACAACCACAACCACCATCACCACCACCACTACC
>BINPACKER.10033.1
ACGAGATATCATAAGATACTTCGTCAATGAATGTTCTAAGTTCGAATTTAACAGTTTTCTTGGTCAAAGATTCATTGCTTTTTGCGCGTCGTTGCATTTTTATCGTACACGTATTGTATTTACATTTTTATCGTTTCGGGAAATTAACCAAGTACCGGTGATAACTTGTGCGAAAAGCTTAATTTTCGAGCTGCCAAAAGTTCGGGTTAAAACCGCGATAAACACAGGAAAGAAATAACGTATCGCGATAAGGTGAGGTTCAACGCACTAGTTACATATATACCCATACGCTATGTACACTGCTATATATAACACTTTCTCAGCTTTCGCTAGAATTCGCAATTACGCTTCGTAACGTTCGAAACTGAAAGCCTATACGCGATACCTCAGCAGAACGCAACTTTCATATTCATTTCTTATACCGTGTAACTACACACGACGCGAATTATAACGACAAATATCTAATCCGAGTGAAATTTATTTCACAAACCTGACAGTAAACGCGCAATTTTATCGAAATTGTGTTATAAAATAAATTTTCTCGTCTTTTAAAAAATTTCTGCCGAAATACAAACACGTGGAAACGCGTTGACCGGAGAACCGATAAGCAAAGTTATCGAGAGCCTTCCAGTGCAATGTTCGATTCGTTCGTTTCGTACTCGGCGAAATGTTTAAAAGTTCACAGAAAAGTTAGGTTACGCGTACACGTTCTGACACGAAGCGAAACTGTCGGAAGTTGGAGCGATCTCGAGACGCGGAGAATATTCGGTGGATCTAGGAATTTTGAAATTTTCAAAATCTCTCGACGCTGTGATATCACTATGATACTTACGCTCCTCTCGTTACTTCCTTATTT
>BINPACKER.10034.1
TCTCGACGTTGGTTCGAGCAATAACTCAGCTGCCGCGCAACTACGTCTCGGTCGGTAAAAACTGACGTGATACAAATTGTACCTGCATGGCCTACATAAATCATCTCTGTCTTTCCTTCCACGATGAACTGTATTCCCTTTGGCTCCATGCTATGTATTTTTTCGGTAGATTGCTACTTGTCTTCCACTAGAGTTTTTCATTACACGTACACAACAATTCATCACTATTTTTCACCGTATCCCGAAGTCTTCGCATTTTTCTCGATTATTACTCTCGCTCGCACGTTCGCCCGGCACTCTAGCGATCCTTTACCTTTTTATCCTTAACGAGCTCGACATTGTCCTAATAAAATCTGATAAAAAGTTGGATATTGCGAGGAACGAATTGCAATATAGTACTCGCGATATATTACAACGAAATTGCTTCATTTTTCACTTTGTCTTTAACGGCGAGCCTTGTTGAATGATATCAACGTAAAGAAATTTATTTCTTGATGTCGTTATTCTTCTCTCGTATTTTATTATAAATACGGAAGAATTGAAATCGGTTAAATAGTTTAGAATTATTATTAGCACTATTCCGTGAACTCTGAGATAACTGATAGTAACGATAAAGAACAGTAACAAGCAACGATATCGTCGCAAATTTCAATTCGTGAGAAGCGATACATAAACTATCGATTCTTCGAAATTATTTCGGAAATTGAAATTAATTATATAATGGTTCTCAACCATGCATGCGTCGCATACAATTTACACAATAGGTCGGATAATTGATAAATTAAGTAATATGAATGGACACCACGAATCAAATGCTATGCAAATATCTGGTATCCATATTACCATGGAGAATTATACACCTAACGAATAGCAAACTCTTAGTTGTGTTTCTGTCAACAAATTAACACGATAGGCAACGTTTACTGTAAACAAATCAATATGTGTGTTCGATCGATGCAAACCCTCTATTACCAATGTAATTTCAAGATAAATGCGCTTCTGAGAAGACACCACGGGATCTCATCGGTAAATAAACCACCGTTCACTGTACAAATATTTTTCTACGCACCATAAACTATTTAACGTCTCAAAAATTATTCCCACTTGTCACGAATG
>BINPACKER.10035.1
CTTCCGACACTCTCTCTTCTTCTCCTTCTTCTTCCTCTTCTTCCTCCTGTTCCACCTCCACCTCCGCCGCCTCCTACTCCACCTACTCCTCTTTCACCGGCGTGTACCGTGTCTCGTTCTGTCGGACTAACGTTACTCGGACGGTTACATCGGCTGGCTTACGTCCGTCCTTGGATCGTATGCGCGCGTCGTAAACGCAACCGCGTGAAACGACCATGCGATCGCGGTTCCCGGTCGACTGGTGAAAAATCGATCGGCACCCGTCGTCTGCGGTTCCCGCGCGCGCTCTCTCTCTCCGTCGCCGTCGCCGTCGCCGACGACTCTCGGTGATCCGCGCGGAAACCCACGCGAACCGCGCGGCCACGGTATCGGCCGCGTCGCGACACCCGCGATCCGCGTCGACATCACCACCGTCCCGGGCGTCGGCGTTATAACACCGGCAATCACCCGTCACCATCTGCACCATCGCCGATCACGTGGCTTGCTCGACGGCGACGCTGTACGACAATGTTCACGCGGCGCCGCTGTGCGGCTCCGGCGTGGGCCACCCTGGCTCCGTCACGCCGATGGGGACAGCCACCGGAGCGGGGAATTCCACCGGGGTGACCTGGTGGGCCATGATGAACGGTTCCCTCTACGAGGACAGCCCGCCACCGATCCCGCCGACAGCCTCCAGCCTCGTCTCCATCCAGCAGCAGCAGCAGCAGCAGC
>BINPACKER.10036.1
TGGGTCATATGTTAGCTGGAACACATTTTTCCCTCGTGACGAGTAAAATACGACGTGAAAGAAAAGCTTGACCTTGAAAATCATGCTCAAGAACAGAATTTTGCGGCTACCTTTTTTTTCACAGAAAAATAAAATTTTCTACATCTTCAAAAAAGATGTAGAATCACGCTGTAATGGTCACGATATTTAATTTTTGTACACCCTGTAGAAAATCGAAGCAATTAACTAGGAATCTTAGAAAAAAGTGCTGAGATAACATGATTCATGAATTTATCTGTGTGTAGTTATCTAATAATGTGCATGTACAGTAAGAAACGTTGATTATTCGAATTCATTGGAAAATAAATCTGTTTAAATAATAATTGGCCAAAAAGTGGAATTTTAAATATAAATTTTATTTATATTAAAA
>BINPACKER.10037.1
TGGGAAAGGGAGAGAAGGAAGAAAGATAAACGTGGTTGTCGCGGCCGATCGCGGAAATCTACCGGGAGACGCGTTTAGTATAGAGAAACGTCGCGAGTGCGGTGAAAAAAGAAAAAAAAGAAAAAAAGAAAAAAGTAACTAATAATACGGAAAAGGCAAAACAATGTGTTCATTACATTTGTAGGTAACAGTATTCGTTTATATACATACTTTTTACGGGCTATATTGAAAGAAATAAAAAAAAAGGAGAAGAAAAAAAAGAGAGAAACGAAAGAAGGAGAGAACCTGGCAAATCTGTGATAGAATTCGTCGTCGATAAACAAAGCTTCTGATCGAAGCGAAATTATTATTGATCTACAACGGAGTACCTCTGCATGAAATTCGTGGATCATACGTGGCCATGGGCCAAAGATCATGGAAAAAAAATTCTCATTGATTCGAATAATTGATCCTGTTCAAATGAACGTCACAAGGATGGATGAACCTCGCCTGTTTTGTTAACCTTTTAGTACTGATTATAATGGACGAATGATTGGGTATCATTGATCGTTTGAGTAGCAAAGGAACGTGTGAGAGGTCTTTTTTGATTTTTCCAAGCGATGGCTTTTGTGTTCTTGGGCAAGAGTATTGTGTATATATTGATAGACTAAGTTTTTTGAATTATTTTCTAAGCGAACGCTAAGTAGTTTGATGTGGAGGAAAGAGATGGAAGTAATGGGTAACGAAATAAATGAATTATCACTTGATATCGAGTATCACGGTGTTCACCGATTCATTCAGAATCGTTCGAAGACACAGAAGAACGTTTTGGCTATTCGTTTTACAAATTTGCGAGAAAAACGATTAGAATAATGTGTCTCCAGCTTCCTGTGATTGGATAAAATTCGTCTTTTCGTTTCTGATTTTCTCAGAATTTTTAAAGAAATTTTTAAGTTAATTCGGAGATGCTGGAGTAACATTCTTTAACGTCGTTTTATTTAAATAAAATTCGAAATGGCTCTGATTTGATCGAAGAAAATTTTATTTCTCGTTTTGAAAGGAGTATGGAAATTATTGGAAAATTTTGAAACTTGGAATCTTTATTACCGTCTCTACTTTTTCTTGCGAAACAAATATGTAAATACACGTGTACCGTTATATTCGTACTTTTTCTCGATACAAGCAGAAGTTCCAAATGAGATGATGACGATTTTTCGGGAAAAAGTAGAGGACTTTAATAGATATTGAATTTATTTTAGAAAAGTTCTTTTCCTAGGTTTTAAAACGTTGCGACTGATTTTCAATGTCTCGGATTTCTATTGAAACGGTTGTATCATGCATAAAAGGGTTCTTCCGTGTCTTCGAAACAGTTCCAACTTATTTCTAAGAACAGAGTGCAATCGTAGTACCAGTACGAGAATTGTTTACTTAACTTTTACAAAGAAACCATGTTGTACGAAAGGCAAAGGAGTACGACTCGCGATTTTGTCGGACCATCTTCCAGTTTCTGTTCGTTCGTGACATTTTCGAGGAAAAAAGGCTTCTTTATTCGCGACTACTTTATATTACGCATCGAGACGATATATAAAAACTAAGAATATGCTTGCTAGTTCACCTGTCGCAATCTTCATCCTTCATCTAATAGTAAGTTGTAAAATTTCAATGTCAACGTGAGAGCGTTGCCAATAAACGATGGATTAAAACCAGCTTGTTTCTTACCGAATGTCCAGCGAGAATTTTC
>BINPACKER.10038.1
CGCAGATCGATTACAAGCGTGAAATAAGAGAGAAGAAAAAAGTAGAAAAAGAGAAACCATGAGCGAGGTAACTAGATAGAGAAGCGACGAAGAAAGGGAAAGGAAGGAAAGGAGGAAGGAAGAAAGGAAGAAGGGGAATAAGAAGAAGTTCTCCGCTGGTTCCAGACTTTATATAGAATCTGGACTGTGTAGCTACCGACCACCATCTGTCGTCCGACTATAGATACTAATCTTCAGTGCTGAAGAGATAAAGGGCGAAGCGGGAGATGGCGCTTTGTCTTAGCCGCCCCTCGGCATTCCTTCGTTCGAGGCAACTTCAGCTCAAGAATTATAATCACCCCACGGTATCCTCCGAATATTTAGACCTTCGTAGACAATTTTTACAGCTGGCAAGGAGGCTGTACGAGAGAGAAAGAGAGCGGACGAGAGGAATGGAATGGAATCGACCTGAACGTAGGAGAAAGAGAGAAGGGAACCAGGAGCACCTGCGCGTTCCGCCTTCGACCACATTCTTTGTGATTTCCTCGAGAAAAATAGCTCAGAATTCTCGGCCACTTTCGTCTTGAAGAAATTTATGATCTCGATGGATGCACGCTAATTTTTTACGGGACAAAGAATTTCTCCTGATCATTGGGCGTGGTATTTAACAGCACGACCATTACTTTCTTTCTGACCGAACGGAATCGAAAGAAGTGAAAATATGTCGGAGGAATCACAGGCCCGGTTAGTTACTGTATACCAGTTCCAAGAAACATCGACGGATTGGAACTTTAAGTGGATCTTAGAGAAATGATGGATTCCAAGCTAGGTTGATTGTTATACCTCTGGGTACACGTGCGCATACAAAGATGTACATCTCATCGACAATTTTCTTTGTTCTTTCGACCTGCCTCCAAAGGACCATCCAAAACAAGATGCAGGCAATCACGTACGAAGACCTATCCTGACATCATCGCAATATTATTCATTACGGTTCTGGTATCGTATAGTTAATCTCGCACACAGTGGTATGCTTAAACCGTACGTGACAAAGGTAGCGAATTTTTTGTGGACCAAATTTTCTCCTCTTTGACTCCAAGAATGTTCTATATTATAAACATTTTTCCTTTCATTATTCGTCAATTCCAACATAATTATAATTTTATAAACAATATTCAACCATTTGATTATACAATATTACACATATAAATTACTATATAAATTTTGAATACAAGTTTTTAAAAATTGACAAACAATTTAAATTCCTTTACTACACAAAATCGTAATTACAGGTTAAAATGTAAAGAAAAAAATGTCGACCTTCTTCGAATACTTGTAATAACTTTGAAGCATTTAAGTGCATTGAGCTTTTTATCTCTACTGAATTGGATAAAACACGTTTCACTAGATTCAAATTTCGAGCCCTTGAATGCTTGGAATAGTTTTAAGCTGCTTTGGTATACGAGATGAAAAAGTGTTTGGATGACCTCTCAAATGTCGGCTAAAGAGATGCCTGGATATTATTTGCCCTAACACACAACGGCCTCCATCGTAGCCTCGGAAAGTATTTTGCACAAGAGATATTTACACAGGACAAACATACAAAAGGCACAAGGCAACAAGAGACGAGGGGTGTGAAAGATACAAAACTAACGCGGCTGCCACGACACGGGTAGTAATAACTTGCGATATCGTGAACACTCGGCCATGCATACCACGACCTGCGGTTTCACGTTAAACGAAAGAAATATACGTTTCCCTTCTTCCTCCCGTGTTTGCTGGTACATGAAATAAACGATGATGCGATGGAGGATGTAATTCGTTGAAACATTAATGACAATTCAACGAACCAATGGTTGAAAATATCGTATAAGAAAATATTAGTACAAGTCCAATACTGCGTGTTTCAATATTTCTGTATCTGCATCAATATACAAAGGAATGTTTGGTATACTGCAAGTATTAACATTCAACACAGCAGACCAAAGTCGAAGAGCGCCACATTGGGGAACCGTTTTGTGCCTACAATCAGGCATTTCTGTACTATTACGGATGTGCGCGGTAAAGTATAGAGAACCAGCATAACCAAAGGACACTATCGCCTAATTATAGAAGGTGTGCTTGGATGCGGTTCACATTCCGCATAGAGATTACTTTTTCCAGATATAAACCAGAAGAAGTTAACCTCAACAACACTGGCTACACGCGGTCGAATGCGCGGGTGCCGCGAGTCAGAA
>BINPACKER.10039.1
TGAAAGAGAAGAAGAAGAAGATGATGATGATGAAGAAGAGAAAAGATATCGCGTGCGTAATCACGAGGAAAACCTATATTAACGTTTTTTATAACCAAAGACACGCAGTAGGAAAGAAAGAAAAAAAAGGCAAATTATTTTATCTAGTCAAATGAGTTTGGTACTTAATAGCGTGTAAGGAGGAATGTGCATCTTTCTTTGTACGACCGACCGCGAGTGTGCAAAGTTCGCGGTGTCCTTGAACGGTAGATCCACTGTGAGACTGAAGATGACTTGAAGACAAAAACGTACTATCGTTTTCGAGGCTTCGATATCTTTTTAGCTAAATCTTTTCCGGCTAATACGTTCTTTTTTCTCTGTTTTTTTTTTTAACTCTTTTCTTTTCTTTAGCCAATTCGCCTCGACGAAAGTTTCCGTTTATTTTATCACGTTTCCAGTCGTTTCGATTCGTCTCGATGTTTTCGTTGTTTCCTTTTTTTTCTCCTCTTTTTGTTTCTTCGCGCAACGTCGCGTAAAATCGTAGAACCTTCCTCGAGGCGTTAAACAATGCGTATCCGTGTTATTGCAACGCGTGAAATGTATCCAATGGCTGATCGGGCGTACGATCCTGTACTAAAAAAAAAAAAGAAGAAAAAGAAACGTGCCATTTTCATTGCTCTATTATCTAAGTGGAACACGCGAAACTGTTGTTCGCGTTAGGCGGCCAAGCTGTTCTCCGTTGACAGTGATTGGCATTTTAGTTGCTCATTTGTTTGTCTCGGAGAGTCGTATGTAGCTCCCGGACCGGAATTTGGCCATAATAATCATACGTTTATGATATTAAACATACTCATGTACTATTTTAGTTATATAAGCTTGGAGGCTTGCCGAATTCGCGTACACGCACACACCTGCGCGTACTCGACTATCTACGAGATATAGGTAGAATTTTATTTTCGTTTATACATATGTTTATCTCGATAAGGATATAAAAGTTAATTCTTCTATTTTATGTTATTTTTACGTTATCATTATTTTGTTCATTTTGTTATCCTCATTGTTTGCTTTTTTTTTCTCTTCTCTTCTTCTTAGTTCTAACTCGGTTTCGTTTTTACGCGTTATAATTAGTAGCCTAATCCAAAGAATCGTCGCGCAGATCGGAGTAAGCTTGAATTCTGTTACTCGAGCTATCCCGATTCGAGTCGTTTATTTTTATTTTTGCGTAATTACCAAGAGGCTATTGTTCGATTAATAGAGGTAACATGCAATACGATCTCTTATTCGCTATATGCCAAAGTCTTTTGAACACGTCGTAAATCGAGTAGAACGTTAAACGTGTATTTCATGGAACTCGACTGCGACGTGACCAAGTACAAATCGAAGCTAGTTAACGAATGTCAGAAAGGGAACAATTTAGTGCAATTGTCGTAAATGAATCACCGCGTTGACTACAACCGCTGATTTTCCATTTCGCTGGTACAATTTTCTTCTGTGCAATCCTCTCGCGCGTTGCGAGGCCCGAGGTAACGTTTTCTTGGCTACGACAGGGAAGACACACGATTGCGTGCGTGAATAATCTTATACGATTTTCGCAAAGGAATCAGACTGTGGTAGTCAATGCTTGCGTGAATGGTTTAGTAACATTCTTCGTTGCGCGAACAGCCAAATTTTCTTTACGCAGATCGACCATGCTTCTTATTACATTTTCCGATCGCATGCGTTCTATATTTCGCGCTTACTATATTTTTACGCACAATTTGCACGTTTACCTTTTGTCGTGTAATTTCGAAAGAACTTTTATCGAAATTGGCAACGTTTTATTAGAGACGCGAATCAACGTTTAGTGCGATATATTCCTTTGTACGTTAATTTAATTTTCCTTTCCCCCTTTATTTATATCAACTTACTTTACGACCTAAGTGAATTCTTTAAGAAGCGGGAAATACGTTAAAATGTACATGCGTTTACTTATACTTGCGTATGATAGACGTATACATTCAATTTAAAAGAAACGAATGTGCACATTCCTCAAAAGCCACAATAAAAATAAGTACAAGATTGCCAATTATTACTTTAGAGAAATTGATATTTCTTTCTTTAATTATTTATAAAAATAAGAAGTATCTCTAAATAAATGAATGAATAAATATATAAATATACAAATACAAATATATAAATATAAATATAAATACAA
>BINPACKER.1003.1
CAACTGTCGCACCTTCGAACGATATTCAGATACTACCGCAGTTTCTCCGGTCTACTCTTGCACTTTTCACAGCTGTGTACTATTATCTGATAGGATTTTTTACCGGAGGCTCACGTAAAGGTGCGGAGAAGCAATCGAGCAATTCTGCTGAAAATAAAGATGCAGGAAAGAATGCAGGAGGAACAGTTACATCAAACGTTCAAAATGTTGCTAGTACATCAGGCTTGGTTAGAAGATATTTAGGTAATCAAGGAAGCGCAACCATCAAAACTGAAGGAAATATACATAGACTGCATTCAACTGCGGATGATAACGATGAAAATAACACATGGAACGGTAATTCAACGCAACAAATGTAGATTATTACAAACCAATAAAGTTCTAACGAGCTTTACTGTTTCACTAATCAGAATTTTAGATATATAACAGAAATTACATCTTCAATTTAAATATATTTTGTTAAACTTTTATATAGTTTCGTTGTATTGCACCGCAATCGGGTGTTATCAATTACGATCATAATTCCGATGACACGCTTTGCCAATTATGAAATATTTTATTCGTGGAAAAAGGTTTATTTGTGTTGTACATTCGCTAGAGAAACATGCGATTTTACTCGATTTAATATCACCTTACGAAATATTAAATCGATAATCGATTTTACTAAGTTAAAAAACGATATAAGGACCAAACGCAGTTAATCAACTGCGATACGACAGATAAGCTTATATCCCGAAAAAGAATTTCGAATATACATCTCTGTATTCGTAGTATGAGTATCAAACATATTGAGGGTTTTTATGTTAGTATATACGTTTTGAGATTTTCTTGAAATAAAAATTATTTTGTTATATCACACAATAATCGAAGTTACGATATATTTTCGGGTAACAAGAATTGTATTATGGATAGTAATCTCGTTATGTTTTATTTTACGATAAAAAATGAAATGTACCGATTAGAAGGCTTTTATTCTGTTAAAATATAAATAAAAAAA
>BINPACKER.10040.1
CTGTTAATATCGTATAATTGAAGATACCCATCCGTCAAATTCCCGTAAATCTAGTGTTAAACGATCACTACGAATAATCATTATAAACAATCATGGACGAGATTCTCGCAACGAAGCGCAAAAAAGTCTATCCATGCAGTTGTAACATTAAGTACGAACTAATTATCGTGAAATGCAGTAGAAACGATGAAGTAACAAAAAAAGTAACTAAAAAAATATCGTATCTATAAATTACTGTACCTAAGACGTGATTATAGTCGTAGGAAGAGGAAGATCGAAACGAAAGGAAAAAAAAATAGAAAATTTGCGAGATATATTTTCGACGATTTTTCCGAAGAACAAAATTTTCTTTTTATCTCGCTGTTTCTTGTTTCTGTTCGAGGAAAGCGAAAGCTTTGTAAAAGGTGTTTTTTGTTGGTTTTGACACGAAATATATTGTTAGCTTAAATCGAAATAGCGTTATTTCTAGTTCTATTCGAATATCTTCGAAAAAGAATTGCGTGGACAGACTGTATATCAATGTAAAATAGAAACATTATTATAAATGTTTAAAAATATCGGTTAATATTTTCGTCGACTAACAATAATTACTAGGAGATTATTATGTACTTATAATCGAATTAAACTTGGTAAAAATAAAAAAAAAAATGAAAAAGACATCTGAAAAAAAAAAAGTAATTAATACCTGAAAACAAGGAAAAAGTTATTACGCATCCGAGGTCGAATCGGCA
>BINPACKER.10041.1
AGTGTCTGAATCAGATAGTTCTAGGTATAACACTTTTTTTATCCTAATTAGTATTCTATGTGTATATATATTATATGCATATGTATCATTAACCAAAGCATTACAGATACATAATTTGGCTACTAACATCTTTACTGCATTGGTGTTGTATTCATTATTGTTCAGTTATCTATATTCATTGGATAGCACAATTAAGAAATCCAATATATTACAAAGAGTGACACGTTATATTTATAACAATATATATGGATCTTTTGTTCTTGTACACATCTACCATACGTATTATAGCATATATGAGTGACATTTGTGCTATCCAAAGTAATACACTATTAAAATTCAAAATGTGTGATATGTAACTAGTCGATGCTGCATCGTGATGTGATGATTGGCAATTGCAGTGGTTCTTGGAGATCGTGGCTG
>BINPACKER.10042.1
AGTGAAGGTTAGCGTCTTCTCCTTTTACCAATTCGAGGAACTTCTTGTAATTTTGACTGTTGCTGATCTTGGCTAGGTACGGTTTCGAGAAATCCTGAAATATCACTCGGACCGATTTCTTTTTCTTTCTACCGCGACCAGTGGCGCCGTCTTCGCTGTCGGACGTCAAAAACTGCGTCTCCACGGACAAATTCGCGTCGTCCACAACGATCTCGTCTATATCACCGTTCGAATCCCGCCAGCAATGAACCACAATTTCATCTGCATCGTCGCTCAGCTCGTCGATGTCGTCGAAGCTCGGAGTCGCCGTCAAATTCGAGTAATAAACATCTTCCTCATACTCCAGCGAGTCGAACTCGTGTTCGTTTTCACTCGGGCAATCTTGCTCGCCGTGCTCTTGACACACTCTCGATCTCAAACCTTGTTTCAACAACCCCCGGAGGTCTTCGATTTTACCCGTTTCCTGCTTAACGTCCGGCATATTGGTTTTCATGTCAACACGACGAATCACTTTTTCTTTTCCCCGAACTCTGTCACGAAACGGATTGGACGCGTAGTAAGGTTAGTTATCGACGACGTTCGTAGAACAGATCGAAACGCGAAAGCGATAAATTCTGCTCGGCCCGTTCGACTGAAATTCGATACCGGAGACGAAGAACTTCCACGACATCGCAGACCTGTCGTTTTTACATCGAGTTATTCCCGGCGTAGAGGAACCGTTCGCGAAACGTTTGCCATACTAAACGAAACTTCTGCTTACTGCGTCTTTGTTTCTTGCCTGCCGGCGAAACAAGTTCCCTCGCGGAAACCGTTTACTGTAACCGCGTCAGATGCACAAAAAAAGGAAATGGCTTATGCGTAGAGATCACGAACGCAATGATCCACGGGAGGATGTTCCGGCAAAACTAAAACTCGCTCCTCGGAATCACTGTTCTCACTTTCGTAAACGATACGTCGGTCAGTCACGCGTCTCGCGTGTAAACAATCCTGGCTGTAGATGTCGTAACGGATATTTCGCGGGAAGATCGACACTGGTGAACGCGAATGTATCGTGGAAACGAGAGAAATGACGATCTTCGAAGAGAATTGCTGACGATCTAAATGACCACGTGCATCGATCGGTGCGTGCAGACGACGGTTCACAGCTGGCACGATCACGCTTCGTT
>BINPACKER.10043.1
TTTTTTTTTTTTTTTGTCTTCCTTCGTCTATTCGTTTCGAATTGTTGCGAGTCAACGTTCTAGTTGTACGCCCGGACCTCGACGATCCGTGATTCCCCTTTTAATCCGAATTCCCCTTAAATGGATAGCATGTTGCGGGAGCGATCGATACTCGTTAATCGATAATGCCAAAAAGCGATGCTTGGCTCGTTGATTTACAAAATTTACCTTCAATTCGCTTACGTTCGGAAAGAAAGGAAAAAGTAAACGCGTTTATCCTAGATAGCCATGTTCGTTTCGGATCGTCGAAATTCCGCCATATCGTTCACGAGGGGAATCCCGGCGTGGAAAAATGATATTATAACATCAGAAAGATCTTCCATTCGATTCGTCTATATATGTCGGCTTAAGCTAACGAAATATATATCTATCAGAGGCTTATTCGATTAATCGCATTTTTTTCTACTCGTGAGATCAGTACTTTCCATCTTTGATTGTCCTTCAGAATTGTGGTTTTCAAGGTTCTTTCTCGAGGCGACAGCAACGGAAATACGACGTGTGTGTGTATGCGCACGCGCGTGCTGTGTGCCTGAGTGTGTGCATATATATATATGAATTCAAACGTGGTTCAACCAGCGCGGAAAATAATTTCGCATACTCGAGGATACAACTACCGTGGACAATTGTTTACAAACGGTTCAAGTTCTTAAGAACGTTCGGAATACTAAAAAGAATTCATCGATAACTAATTGTAACTTGAAATTCTAAATCGATAAAGAATTTTTCCTGTTTTAGCGCTGAGTATTTGTAACTAGGAACTGTAGACGGTTTTCAGTGTGAACGATATTTCAATGGTATCATTGTTAATACGGTAATCTATTAGCGCTACATGGTTTGAACCGTTTATACATGTTGGCGTGTGTGTGTGTGTGAGTATTCTCGTTGTTCGATCGGAGTTTCACTCGACATAGAAAGCTGCGCCGGAAGCCGAGAAAGAATTAGACGAAAAGGAAAAAAGTAGTGGCGCGCGATAATGCTTCTTTTTTTCGTTTTCTCTCGAACGTTTTCTCATTGCAAACGCGTTGACACGAATCACGCGTCGTGTTGTCAGTTTGTTCTATATATATGTATGTACGAATATATATACACGTGTCGTAGTTACAAGATATATATACACCTAATATTGCTGTTTGGCTTTCGTGAATGCCATGTGAACGCTGGATTAGGTCATGTTCTGCGATGTAACAAAGTCTACGGAATTCTTCGAGTTTCCGTCATGGCGTCTGTGACGACTGTCGAGAACGCGACCGGAAGTCGCGTTGTGATCACGTAGCTACTCCGAATTCGTTCGAAACACGAACAGAATTTTACATGTATCTTCTCCTCTGCTTTCGCTTTTCTCTCTCTCTCTCTCTCTGCTGTTCTTTCCTTTCTCTTTACTTTTAACGTTTAACAATCGCGCGATTGCTGCACGGAAACGTGGCCGTTCAAGGGCCTGGCCGAATTGACATTTAACAATTTACATTTACTCATCGTCGAGTCACGAAACGTTTCGAGAACCATTATCGAATTAAACGTCTCTGCTTTGTCTTACAATTCTCCTTCTCTAAGGATCGAATGGAAAAGCCGAAGCAACGAGGGGACATGTGTTTGTTCAACGCGCTTAAAAAAATAAACATGGCCTTTGTCGGTAACTTCTAAGTGCCTACGAGAACTGGTTTCACGGTATGCTTTGGATTCTTCCTCGTTGGGTAGCTTTAACCTCGGTTCTCAACCGATAACACACTTCGCACGTTTAACAGGACGGTGGTCCGCGAATCGTTTTACGAATCGGGTCTCCGCAAGAGGGGAGCGAGAATACTTTCTGAAGGGAAACTTGCAAAACCGCGGGAGCACTTCCGTTATAATACGTTAAACCTTGAAAAAAGGCAGAAACAATTTCACCTCTGCGCCTTCTTTGTAATAATATGAAAATGGCAAGGGACACGGTGAAGGAATAACGACGCGAAACATTGAAATGGCAGAAATTAAGATTAAGAACGGCAGAGTAATTTAGTCACAAACCTGATAAAGTAAGAATAGCATGGAGGTATGGAATATTCGATAGAAGTTCTCCCAAAGTCGGCGAATTGTTTCACAAATCCAGGCTCGTAGCCGATTTTGATCACTCACACGCATACTCACATGCGCAAGCATACATACGTACATACATATACACACGTTTCACTGAGACGGAGCTATTAAGAAGCCATCAACGTTCACGCACTCGCGAATCCCTTTTCTCGAGAGTCGCAGAACGAAATAGAGAAGAAAGAAAAAGGAAATGAAAAGAACGCAGCGCTACAATACAGCGACAGCGAAGCAACGATAAACAACTCGACAACGCGTCTCGACGCCTTTCACTTCGAGTCACGGAGCTCGACTGTTGAAAAATTCGAACGTAGCAAGTCTTTTAACATCCTTTCCGTCCCTACGCCGGCTTTCCTCGAATTCTCGTCGCTTCTATCGCTTATCGTCGAGCCTGAACCATTTCTAGCAATTAAAGAATCATGTGTCGTTGTTCGTCGGACAATTGGAATACTTATCAACGCGTTTTATTCGGTAGAATCAACGGAAAATGAACTGCGAATCAATTAAGAACACGAACGACAATCCTCTAATTGCTATTACGCTACGCATACTCGTTCATTTTTTTTCTTTTGCTTTGTTTTTGTCGCTGGTTGTTCTTGTTACTTATAATCTATCGCGCGCAACCACGAGTCTAGCTTGAGATCCCCTAAAGATGCGTGTAAACCTACGATTACAGTGTGTGTGTTACCTTACGTGTTAGAACGTGAGTATTCTGAATTTTTAGTTTTCATCCTCTCGCTTAAACGTTCGATGTCTCGAAGAAGCCGTCGCAAGCAGTATATAAGTCGATATACTTTTTTGTGTTTTTTCTTTGGTTTACTTTTTTGCTTTTAATTCGCGTGTTTTGGCCATGCAGAAATATGCCAAGTTGTATTATAATAGCGGGACCGTTTCGTCGGCATGAACGTCCCTTTCTCTGTTTCTTCGTCTCTCTCGTCTATCACTTTCCATTTGCGTTTCTCCCTCTTCTTCCTTCCTCCCATTTAGATTCGACGGGCTACGATCTTATACTAGTACTTTTCTTCTCGTATCAGGTTTGTCCTTCGCGCGTACCGACGAATGCTCGTTAAAAACCAGACGCGAAGCGAGTAGCGAAAATGCGGTATGTCCTTAAAACGTACGCGGTGAAATTTTACAGATAGCTTACGCCTATGCCGGCACGCTTGTCTCACTATGTTGAAAAGAATTTGCCGAACAACAGCCATCCTCTTCTTCGATTTCCTTTTTATTCTCATTGAAAAACCATACAACTTTGCAATCTTTCTTCTCTTTCTTCCAATACCTCGCATATTTCTGTCTCCTTTCCTTTTCCTCCAAAACACACGTGGTTATGGTAATTTCCAGAACGGCTATTCTTTCTTTCTCCTCGGTTTAAAGCGATTCGACAGTTGCGTCGACCGAATTTGACCGCAGCGAACGTTCTAAGTTCTAAAACAAGTATTCCCGAGAATGGCAGTCGATTGGATCGATTGCCAGCAATAGATCAACCGTGAGACGAGCGTGCGGAGTCGCAAGAACTTTCACAAATACTCCCTGGGCCTGGGCGGAGGCCTCTTCCTGTCGGACCTGTCGCTCCTGTCCGTGGTGGCGGTGCTCTGTTCCCTATCATCGGTGCATTCCAGCATCTGCGTGGTCTCCGTCGCCTCTGACGGGCTGATCGGCTGGCTAGCTAACGGCGCTAATGGCGCAGCTCCCTTGTTCCTCGATTTGCTTCTCCTCTTCCTCAAGATCAACGGTCCGAGAGGCGTAGAATCGTCCCCTCTAGAAGTGGACGCTTGGGCCAGTCTTTCCAGCAATTCCTTGCTCACTTCTCTCGAGGAAGTCTTGTAATCACTACTGTCCTTCAGTCTATCCGATTGCTGCGATTGATGATGATGATGATGATGGTGAACAAGAATGTTAATAATGTGAAATGTACGCGTAGT
>BINPACKER.10045.1
GAACGGAACGGAACGAAACGGAACGAAGAGAGGGAGTAATCCGAAATTTTTCACCGTTACTTTGTGATAGGGTAAATTAGGAATTTTCGAATACCAAAGTCTTCTTACGATTGCCATCGTTCCATTGGTACTTTTGATTTTACAAAATCTCGACACCACGAATCTCATCGAGTCTCGTGTTCTCCGCGTGCCCCGGATGAACCCTATACGCAAGAAACTACTATCTTATATCAACGTCGTTAAACGTTTTAGCATTTACGTACAAAAGTTAGTCGTGATAAAGAAATTGTCTGTTAGGCGGTCGTTGCTCGACGTATCATCGCGAGGAAATCGAGAAACGATCAAGCCCGGCGACTGTAGCTAGAGGTGATTTATTTTTTACTTAGGCGTCGCGAACGCGATCTGACATAGGGTAGATTAGCCGAAGGCAGACAGTGTAGAAGAGATTCAACTTATCGTTAACGGAGATCTTGCCAAACCTTCACTCAACGGCTACTCGATTATGATTATTAAGTCTATATAAATATAAATATATAAATA
>BINPACKER.10046.1
GAAACCTCAGAGCACCTTCGCTCGTCTATTAAATTAATTAATTCCACAATTCGTCATTCTCGCGATTCGAAAACGAAAATCGTTTCAAATAATTACCTTTAATTGCTACATTTTCACACGATTAACAGATTTGACACACGGACTCGTACGTTACACGTGCCTTTCGCATACACCGGTCTATTAAAAGAGACGTCGCGATAGCAGACGCAATCGAAGAACCTAAATCGGACGGACGACTGGAAACGAGCAGCTGGAGGAGGGAAATAAAAGGAAGCAAACGGCGGAAACGATGATCCAGTTACTCGCGGCGAATCGGGGCCTGCCCTCGAGAGGTTTCCGCGAAATCGAGGCCCGTCCGTGTCGAAACGACACAAAAGTCGCGCTGCGCCGTCTGAAGCGCGTAACGGAAGCGGAACCGACATTTGCATCGGCGTGGAATCGTGCCACTGGGCCCCGGCCATGGGGAAAAAGAAGCTGTATACCTAGAGCTACCTGTCCGGGGATCGGAAAAATCGGCATTTTCAACGAAAATGGTCGTTAAATTTCCCATTGCAAGTTTGTTGGAAGACGCGGAGTAAAAGACGAAAGAAAGGAGCTGGAATGGCGTGACGGGAAGTCGTTTCGTCAATGGCCACCGTGTATAGGCAGCTCTGACAATAAGCGACAGCGAAGAGACGCAAAGGGAGAAACCCCCTTCGATCGGCTCGGTACCAACGTTCTCGAGGTGTAAATGGCTCGAAATGGCATTAAGGGACCACTACCTGCCGGACACTTTTCACTCGGCCACCGTCCCGTGTTTGCTCCTCTTTCTTCATCCCTCTTTCCCCATTCTTGCCCCGCGAGATTGAAACGTAACGTTGACGCATCGAGGTCCATTCACCAGCCAAGACACGTTAGCGCCTTTCCAGGAACTTCTTTCACCTTGCCTCTCTTTCCTGTTCATTCAGACCTCGCTCCGCTCATTCTTCGCGATCGCCTTTTCTTTTTTTATCGACAACCTGGCCGACCAGACTGGCCCAGGATTGATACGAACCGTGGAAATTGCTCGAGAAGCAAAGTTTAAACGCGTCTCGTAAAATGTCGCTGTAGCTTATCAATCGCTGAACAATATAACTCTTCGTTTACTCTTTGAATCGCGAAATTGTAAAGATCACGTTCAATTTCACCATCGATAAAATCCACAATCAGGATATATCCACGATCGAAATAAGAGAAATTCTCAGAAAGATTCTCGGAAACTGTGAAAAGTAAAAATTCGACTAGATAAAGAAGAAAAGAAGGAAGAAGACCGAAGTTTTTAATCGAAATATATTTCACTGCGCTATTTACATTTTTCCTCGCATCTTCTAAACTATATCGACGATTAAAATGTTTGTCAACGAGATAGGAAGAAATCGTAGAACAAAAAGACAACTACATTTTTTCCTAATACTTAAAGGTTTTTTCGCGGTATTATTTTAAATACTAAAAGTAAAAAAAACACAGATTAACTTACGGGACGAGCTAATAAAACACGAAATTGTCAGACTGAGGAAAAATTCGTTTGTTCAAATTGTAGAGCAGCCATGATCGATAGTAGCCACCCTCGGATCTAGAATTTCTTCAGACCCTGCAAAGCCCGGGGATATTACGAATCAATTCCCGGCTATAAATATAAAAATACACCCGACGCCATAGATCAAGAGGATCCTGTCTGTAAACAGGATAGCGTTACAGATTCCTTAAAAGAGATCTTACCTCCGGGATGAATGGCGGCCAAGAGAGGGAGAGGCAAAGACAGAATAGGCTGAATCGGAGCCGGGTACGGAATCAGAGGATTAGCCTCTCTCAATGCCTTCTTCTCTGCTTTTCTCTCTCGTTCTTTCTTCTTCTATCCGTGTATACGTCTGTCCTTCCTCGAGATTCGACGGATCAAAGGTGAACGGACCGAGAATGGAAGCTAATCCGTACGCTACATGCGTGCGCGCATTTCGCGTGTGTAGTTCGATCCAAACGGGAAATCGTGACGGTATTATGAGATCTAGATCGCGTGGGAGGGTACTGTTTACACCTACGTGTACGCAACACCGATTCAGCAAACTTTGTAAGTCGTGAAATCGAGCCTATTAGACCCTGCTACCGATTCTTCCTCCGGAAATCTCCGTTTTGTCGTTTTTTAGTTGGCTAGACGCTGGTGTCTCTCTTATACGCGATGGTTCGTATAATTTTTTATTTTATGGGGGAGGTAGATGATCTGGGAGATTGGAAATAATGGTAAAAGATGATCGATGATTTAATGGATGTATATATAATATTTTGGGAAGACTCG
>BINPACKER.10047.1
CAATCGTGCTGTTTTCTTTCATTGTGACGTCGCGAATAATTCTTTATTTGATGATACGTTCAAGAAAGCCGTGAAGACACTCGGTGGTCTGGAGATCCTGGTGAACAACGCTGGCATAATCGATGAAAATGATTTCACGAAGACTATTGACGTAAATGTGGTAAGCAAGAATATTTCCCTGAGTGCAACGCAAAAACTTAGGGTCATAGGTCTAGATGACAGATCTTAAATCCAATTGCTTTTCAAACTGTACTTTCATGACGAACTATAGACGAACATAATTGATCTCTTACCATACTTATGATACATTCAATGGCGAATTTAAGACGCAAAATCACGCGTGAGTGTAAAAATTTACGAAAAATTAATTAAAAAAAGAGATTTAAAAAATTTTTAAAATGACATTACAGCGCTAGATTAATCAATTATAATAGAAGTCCACAAATTTGTAATATTATGAATTTCTCAAGGTCCAAATCCGCCACTGAATTTATTTTCGAAACTTGACAGAGCATATAAGAAGCGTGACATCTATCACACCACGTGACTTAGAAATTACACACACTCGTTATCTATATCTCCGCGTATCTTATTTACTTATCTCAGTACAACTGTCGCTACTGTATCGAATAATTCACCTGCAGCAAACATTGAATTTCACATCTTAAATCAAAGAAACAAGATCTAATCGCTCGTAATAACGTTCGTAATTTAAGTCTAATTAATTTCTCGTAACGCTGATGTTAAATTACAGACATTCTACGTATCGTATAATTGCAACGGATATCAGATATTACCAGACATAATTGTGACACCCTGTATATATCGTATAACCACCATAGACACTAGACATTATAGCTAAACATAATTATTACAAACTAAACCACTCTATACATTCTGTAATTACTATCTGCAAAAAATATAATCATACTGTAACACACTTTATATATATCCTGCAATTACTATATACAATAATTA
>BINPACKER.10048.1
TCAATTTCTCATTCGGAAATTCCTTCGAGTTTCGAATTAATTTCAAATTTACTTAAAACGTGAACGTTTGTTTGAATTTAAAATTAATTTATGGTACCAGAAATTTCGAGAAATGTCAATTGAGATTACGGGTCTTATATCGATGGATATTTGATTTAATATCGTTGATCGTTTAGTATATTATGCAACGTTTTACTTAATTCTTTTAATGATGCTAAAATTATGAAGCGAAAGAGGAATCTTTCAAGATTTTTCATGATTTTAATCACTGGTTGATTCTCGCACTAACCCGTTTTTATCATTGTTTTAACATGTAACATAGTAGTGACATTTTTCAATTGGAACGATGCATTATTGATCGATCCACGAGTTTTAGATTTATGTACAGCAGCAGTTACAAATTTTGACTGCTGAAAGCAGCGTTCGACAGAAGTGTTCAGTCAAATGAAATGGTTACTATCGCATGATTGCTAAATAAACAGACACGAATATCAGCAGAAAAATAAATTGGAATTTCATCGTCTACGCACGAATAAAACCGTGAAAACGAATATTTTAAAAAATTTATTTGCGATCTTCAATCTCGCTCGCTACGTTATACGTCTGAAAATTTACAAAAATATTCTCGCGAATATCAAAAATATCTCGCCAAACTTTCTTTTAATATTCCTTTACCAATTTCCTATTTTTCCTTCATTTTTCCTCATACATATTCGATACCACGCAAAGACCACGAAGCATAATAAATCGTATTTTCCGGTCTTTAGAAAGAACCAATGTCGTATTATAGTAGCTCCTCCTAGCTACCAAACAATATCAGAATCAGAAGATCAACAAAAATATTAACCACAATAAATTACCATTTACCAAAATTAATTTGCAATAACACTTATCTATCATTAAAATTAAACACGAATAACAGCATCAGGCCAAATTTCTATTTAACACGAGAATTATCTAACTTTTCAAAGTTGTATTAGTCAAAGTATGACGAGGACAAATAACCATACACGCATATCGTACTTCTACTCGAATAAAAATTAAAAATAACTTCGTTAGATATATCTGTATGCTTTTAGCATTGGTAAAAATAAAAATCCGAAGTTCCTAGTCTTCAACAGGTCTAATAATTTTAGTTTTAACATTACGACTATGTTTGGCATAAATAATCAGCCGCATCGTGGCAATCCGTCACAACCGAAAACGCGAGCAGCGGTTGCGAAACTTTCAGTCGGGTTGCATCAACTTCAAATATTTACCCGGGAAGTAGTAATCAATGCAAACAAACGTAAGTTCCATTCATTTGACTAGACATGACGCGCGGAACTGAAGCAGAAGCGCGGCCGGCTGCTGTGCTAGTTTATTCTGTCGATTGAAACGACGTGGTTTCGGGGATTTAAAGATAAAAGAGAAAAAGGAGGGAAAACAGGGAGGCAAAGTAGTGGATTCAGGGGAGAGAATCGTACGGGAACACGCGCGAAGGATCCATTGTATATTCGTGTGTGTGTGTGAAGCACGAAACGCTTGAGACCGAGCTAGTTTCATATTTTCTTTTTCTCCGTATAGAGAGACGAATCGCGGATCAAAGTTTAGAAGAATTTACCGATTAAACACCTTAATACGTTTTTGTAGACGTGTACGAGGTACTTATTACCGTTTTATAAAGTTTAGAGGAGGAGGAGGAGCGATAGCGTACTCGAAAAAGAAGTGCGTTTACCAACGATGCCTCATTGTACGCGATAGAGTCATTCGCATATTGGAGTAATAGTCGACGTTTTATGTTCGTTTCGAGAGAAATGTTTTCCTGCAGTACACTGTACGTTTATATTTCCGCTGAACGCTGAATAAATTATTATTTTCTATGCTACAACGGACCATCCTTGAGTTTCATTCGTACACCTGTCGTAATGCGTAACGAAACTGCTAGAAATTTTCTTACAGGTAGTTTCATA
>BINPACKER.10049.1
AGCAACAACAGCAGCAGCAACACCAACAACAGCAGCAGCAGCAGCAACAACAACAACAACAACAGGACTTTAATGGTGCCTCTAGTAAAAAATTATACTTCAATGGCTCCGTCCGGAGAAAGAACCTGTATGGCAGTGATTTATCATCTGTCAGTAGTAGTGAAACGGATGCTGCAAAGGCAAAAACGACTGAAAAATCGAAGAACTTGAAACTCGAAACTGAGTCAAGTACAGAAGAGGAAACTAATGTTTCGGCAAAAACCAAATTATCTCGGAGAAAAACGAAAAAGAATGTCCAATCGGCGGATAAATTGCATTCAACGCTCAGAGAAAATAGTGAAAATGAAAAGTTAATGAATAGTAGATCGCATACACTCGAACATATGGAAAAGGAATTAGGAAGTGCTTCTGGTAGTGAAAGCGACGAGTTGTTAACGTTAAGCAGTGGTGCAACGAAGCATCTTGTTGCTTCAGCCATTTATTCAGATACTGATTCTGACTCTCAAGAACACGCATCTCATTCTGCAGTGTTAATCACAAAAGCAGCTGTCAAGGAGTTTTCCGCGGCGAACTTATCGAAAAACTCGCAAAAGAGCTTTGGCAAAGATTCTAGGCACGTTGAATTTACGTGTCACAACACAGGATCGAAGAATAAAGAAAATCAAAATAAAACTAGCGCAAAGAAGAAGGAATACATACCTTCTGCATTGATTGTCCCACAGAGACAAGCTGCAAAGAAAGCTTCGGAAATCATGCAACGCACACAAGGCAAAAAAGACAATTTAGTGCCTGAATCTACACCGGAAGTAATTAAGTCTCCCGTGGAGGAACTTCCGAAAGGTTCTTCTTCGAAACAATCAAAAGACAAAAGTCCTAATAAGAAACAAAGGGAAAATAAACAGTCAAAAGAAAATAAAAATAATGATGTGTATGATTTCGATAAAGAATTTGGAGATGGAACTGAGATTTTGGCATACGTACCGCAAAGACAAGCTGCCAAAAAAGCTGCGGAACACATTAAAAGTGGTATGGGGACTAAAACTACACAACAAATAGAACAAGAAGTACTTGAAGGAAGATCGAAAAAGGAATCTCCAGAGACAGGCAAAAGGAAGGAACTTAGGAAGGATGATTCTTCGCGAAAAGAAGAACTTTCTTCGCGAAAAGAAGAAACATCTTCATCTTCATCGTCGTCATCGTCCTCCTCGTCCTCTTCATCATCTTCATCCTCTTCT
>BINPACKER.1004.1
TATAAAGCGAGATATTCGAAAGTACGAGGTCGTGTTGTAATTCCGATTTTAGGTGCTTACACGATTTAGGTGAAAAATTGTTATTTCATGCGCAATCTTGCAAAATAAAATTAGTTATCAGAAATTATATTCTAAATCTAACGAGATGTAAGAAAGTGATCGCATATAGAAACTTTTCGCGCACGAAATACTTTCTGTTTATAAAGCATAAATCGATCTTTCGATGAATCAAGGCCGAGTGATCGAATAGAAAGATTTGGAAAGGAGGAGAGTGTTTGGAAGGTTTTACTGATAAATTCAAGTATATGCAGTTACGGACCGAGACTATACGTGTAGCATGCATATCACAAAGCGAAAGTGATTGCGTAAATTGTGATGAAAGTTGATATCTCAAGTAGCTGCAGTATACAAAGTGTTTGCACAGTTTTGTACGAGAGCTCGCTGTAGGTACAACAGCGAAAGCGACGCACGTGTTGTTGTTATATTTACGAACGGTCCCTTCCTTTTTTTTTTTTTCTTTCTTTCTCTCGCATTCCCAATATTGTATACTTTCGTTGGAGAAACTTATCGAGTAGAGGGTGATTGCGACAGTCGTGCGTTTTTTACCGGTTCATCGCAGCGAGCCGAAAATGGAAAGCAGAAAGTTATCGATGATCCAAACCGAAATCGATTCACCGTCAGTGAGAAGGGTAGTATTTCAAGAAATCATGGTCAAGGCGTATGGGGGTGTATTGCTCGTGGCGGATGTGCTGTTGCTTCTTCTGAAGTTTCTTTATTATATCGGTGAAAGAATATATAGATTATTCGTCCCGGTCGAAGAGAAGAATGTAGCTGGTGAAATTGTCTTGATAACAGGCGCTGGCCACGGAATTGGTAAAGAATTGGCTTTAAAATATGCGTCGCTGGGTGCGACTGTTGTTTGCTGGGACTTAAATCAAGAGGGTAATAATGAAACCGTGAATGAAATTAAAAAGATTAGCACGAGTAAAGCATACGGATACGTATGCGACGTTTCGAACAGAGAAGAAGTTTTTAAAGCGGCTGAAAAAGTGAAAGATGAAGTCGGTAACGTAACGATATTAATTAACAATGCCGGCATAATGCCCTGTCATCGTTTCTTGGACCATACCCCCGAGGAAATTAAACGAATATTTGATATCAACGTGTTGGCACAATATTGGACCGTTCAAGCTTTCTTACCTAGTATGATTCAAAAGAATTATGGCCATATCGTTGCAATTTCGTCGATGGCTGGATTTATCGGTTTGAGCAACATAGTTCCTTACTGTTCGTCAAAGTTTGCAGTAAGAGGATTCATGGAAGCTTTGCACGAAGAACTTCGAACGATAAATAAAGAAACAGAATTAAATATCAATTTTACAACAATTTACCCGTACATGGTAAATACAGGACTTTGCAAAAATCCAGTATTCAGGTTCCCAAATATCTTTGGGATGGTTTCACCAAAAGAAGCAGTTGCCAAAATAGTTCAAGCGCAGCGGCGAAACGTAAAGGAATTAAGCATTCCCGTATTTTGGTTATATATTAATAATTTTGTAAGATGTACTTCATCTTTGCTATTAAAGGACCTAATAGACTTTGTTGATTCTAATTTATATCCAGATAGTTAACGAGTATTCACTATTCTTGTAACAAAATATTTTAAAAAATTTCGTGTCTGTAATTTACAATGATCGTTGGTAAAAAGAAAAAAAAAAATAATATTTTATATTCATTTTTTCATGCTTTTGAATGATACGTATAATTACTGTCCATAAAGTTTTAGATAACTTTAGAAGATTTTTAGAAGATTAATTATTGTTAATCATTTGCAGGGATGATTGTGTAATAATTAAAATAAAAATAAGAAAATATTTCTTGATTTTCATGTAAATTCACGTTTACATGCTCTTTTTCTGACAACTGAGAATAAATTAATGAAATTTACGTATATATATATATTTGTATTCATTATTTCATATGCATAAAATCTATATTTAATTATTAATATACAAGCGAATATACAAATGACAATAATTATTAATATATACATTAGAAATTTTATTTTTCGTAAAATCTTTGGAATTTTGGATAATAACTTCCGTTAATCGCTTAAACGTTTGTAGCAATCACGGGTTAACCTGACGCACCCTTGTTACTCCCCATCCCAGACTGTCACAAGTGATTTGGAAAATTTCAATTTTGAATATAATCATATTTTTAACAATGACTAATACTAATACTATTCTACAGTCGTGTACTAACAACCAATTTATGAAAGAAAGGTACATTTTCGTCGAATATCTTCCAATTTTCTCAATTTTTAATGGGTTAATTACAATCTGCTTTTCAATATATTTATATGCAATATAATTTAATATGCTACTTTCATTAACTTTCTAATGCATTTTTGAAAATTTCATTTAACTTACTATATCCTTTCAAACCTACTTTAGCACCAGCTACTTGGCAACCAAAAGTTACAGCTGCTTGTAAGATATTTTGCGTAATAAATTCTGTATGACTACATTCTATGCTTTCAATGTTATAGTTTCTCTTAATATTTTGTCTTATTTTCACATCTTTCTGTAAACTATTCGTTCCGTTTGGATCCGATTTTCGTTTTCTAATAAATTCCAATTTTGCTTTATTTAATAAATGCAGTACTGCAGCATTGAAAGTATCTCCTGCACCTAAGGTGTCCACAACCCTTTGTGGTGGGAATGCAGGAGATTGTACTATAATATTATCTGGAGTTCTTGCCATAGCCCCCCTGTCGCCCCAAGCACATATGAGAGTTGCTCCAGATTTGGCATCTTCGCTGATGTTTTTCAATGTTTCGCTCATGTTATCATATCCTCTACTCTGAGCAAAATCTTTAGATATAAATGTTACATCGACATAAGGTAGTAGATCTAACAGCTCTTGTTGCGGACACTCCAATTCTACACTAATGGTAATTGGCACTTGCTTTGCATCTATTTCTTTGCTGTCTGTATCTTGACTGTAATTCAACATGTTATTATAATTCTCCACGCACTGCATCATAGATAATACTTCACTTAAATTTCTACCCTCAAAGTGAATCCAACTATAATCTTCTAAATGTAATTGTTCAAAATTCTTCAATGTTAACTCTGGTAGATTTGGATTATGATGTAAAATTGTGCGAGTACCAGAATTTAAACTCAAAATAACAATAGCTGTTGGACATCCTACGTTTTCTATCACAGGGCAATGAGAATAATCTATATTGTAATTTTGCATGTCATTTTGCAAAAAACTTAAATGTTCTTCAGCACTTAAAGTACTAAAAAATTCACAAGAACTTCCTAATTGAGAAAGGACTGTACAAGTATTAGATGCATTACCTCCTCTTTGCCATCTACATTCTACAGAGCTGTAAATCATATAAAAAAATAAGCAACTTCCATTGTCAAAATTATTACATATATTATTATTGCATATAAAATTATTAATTTAAGAAAAATATATTCATATTTATTCCAAATAGAAGAACAGAATAATTAAAAGTGTCGATTAAAAATAATAACTATATTGCACGTCAATCAGAAAAAACATTGTTTAAACCTTTATAAATGTCAGTTGATCAATGTAAATAACAAACCAAGGATAACACTGCGCAATCGCGTATAGGATATCATTTACCTTTGTTTAGAATCTTCCGTAGGATATTGTTTACACGTTTGTACAATATCTATACAAGCTGTTCCAACACAAAGAATCTTTTGTTGGTTCGACTCCATTGATGAAGTCGTACCAATAATTTTCTCATAAAAACTTGAAATCATGTCACTTAATAATTATAAACGCACAAGTTACATTACGTTTTTCCTACTCGAAAGATGACAGAATTATGATCATCTAACATATGTAGAAACACATTTTATCATTTGATAACAAGTTATGCTTTCTGTTTAATCCAAACAATTTTTCCTTTATCATCTGTAGGAGTAGGTGAAGTAAGTACATATATATCGATTAAATCTGCTTGACCTTTGATACTTTGAGCAAAAATATATTGATAACTTTTAAACCTATTTATTTTTGTGCTTTATAATGATACTGAAATTCAGCAGTTGTAGAGCAAATTAAATATGCTTGTACAAACTGTATTGATCTCTTTAAGATTTCGTTTATGTAATACATTCAAAGGTTTTCTTTTACATATCCAAGCGTAACTTATAAAGAATGGAATAATTTTATTACAGTATGGATATCTATTTCGTTAATTTTACATAAGAAGTAACACTTTTTACAATGTACATTGATAAAAAACATACGTTATATTTAAATATTATACGGACGCAGTCTAATATTCATACAGTAAGATTATTAATACAAAATAAAAAAAGAAACCTTCAAGTTCCCGCTTCGTCAATATGAGACGATTATAGCGCTTAGAGAAC
>BINPACKER.10051.1
TTCAAGGCATGAGTTATTAAGACCAACTATATCTGTTAGAAGTACTACTAGATTTTTTGTGATAAATTCTTGGTTCAAGAAATATTAGTAATCCATTATACTGTTGATATTCTAGAGAACAATCTTTAATTAATTAGGAATATTAAAATCTTAGGCAAAAATCATAATATAGTATACATAATATAGTATAGATAAATTTCAGTATGCAACAAACGTTGACATTTATTAAAGTTATTTAAAAAGGAAAAAGTTATTAGCTTTCATGCTAAATATTGAGATTATTATATTGTTCTGGCATTAACTTCATTTCTTTTTAAACATCAAATCAGGAAGTATCATTGATAGAAGATAAAATTATTAGAAAGTAGATTTGAATTTTATACATCTTATTTTTAGGAAGAAACTATACAGTTTGGGAAGAAATATCACGACAAACACGAGCAGTAAATGCTATATCGATTTTACTAATTGCAATGCACTATGCCAGTATAGAAATTCATAAAAGTGTTATTTTATTCAACAATATGTAATGTATATTAGAACAATAGTATGTTGTGTTTCAATTGACTTGAGTTATAATAACTCAGTATAGTGTAGCAGCATCAAGAATTTTTAGCAATAAATTCAACAAAATTTATTACATCTATGAACGTTTGTAAGATACACTTTTTTTTAACTCTCTTAAAGGAACCCTTAATAGTCATAATTTTACTTTCATTACTGATATTGTTTTGTTTTTTCAAATGAATTTGTACAAAGTTTATGTTATTTAATATATAATATATTTAATATTTAATATAAAAAAAACAAAAAGGTATAACACTATTTCATAAGAATTCTCAAGTATTTCAACATTTGTAACTTATTTTTCATGCTCATTTT
>BINPACKER.10052.1
CCTGGTCGTCGTGTCGGGTATGCTGTCAAATTGGAGAGTGGTAGTCAAAAGCTACATCATGCTTAAAAGTGAACTAAAATCCCGCTACCCGAGAGGATTATTCAAGAATCTTATTTCAAACATTGCGTTCCGTTCAATTATTAAGTATATACTCCTCGTAACTTTGATTAAAGATAAGAGGTACATACAAATTGTTAGTTAACGTTATTATTACATGCCGATGTTAAAGTAAATCGTAGATATCTCTCTGAAGCATGCAATTTAATAATTATTCGTCCTTTTCCGATTTCTTTTGCTTTTTTGTCGCTTTGAACTTCCACTCTTCAATTTGCCGATCTTCCAAGAGGAAAAATTACGAATGAAAAACGGCTAAAAAGTATTTGTTATTTGCTGTTGCACAGATGCCACGTCCAGCTGATTTCTGTGACTAAAATGTTAATGAACGGCGAGAAAAGAAAATAAAAGATATGTAATTGTTTTAAAAGATACGCAAATAAAGAAGCGAATTATGTTAGAAAGCGCGATTAGAAAAAAATGGTTGGAATCTTAAAATAACGGTGAATCGTGTTTCAGAGAACAAATCATTTTTCTTTTCGGAGCGAAAGCGCGAGAGCTGTATAAAAAAAAAGCGGCGAGAGAGCGAGAGAAAGAGAGAAAACAGAGCGATAGGTAAGAAAAAGCGAGGCGTCACTATCGTGCAGGAGAGGAGGAATAAGAAGAGTAACAAAACAACAACAAAAAAATTAATATGATAATACACATAACAACACACACTATATATTGTAATATTATTTTTCGAACATAGTAATGTAATGTAGAATATAATATATGTATTATATTATATATTATATATATTATAT
>BINPACKER.10053.1
GAGAAACATTCTTTTCGAATTCTTTTATCGCAAACTTTCTCTCTCTTCTCGAAGCTCTCGAACGTTTAGAAAGATTGGAAGAAGAATTTCGAATTGTTAATACGATCGATGTTATTCCTCAGTTTCGTCCGGAAGTGCGGTGTTATTCTTCTCGGAAATTACGGAGGAACGTAACGCGATATCGTCTCGCTCGGGGATTACTCTGGAAATTTCCTCCTCCGGCTGCAATTTCCTACCGAATGGCCGCCTCCTTTCCGCCTCGATTTACCGATCCTCCGGGAAAACCGAATGCGTCGGTTTGCAGGAGTTCTTGATGGTTGGCAGAGGTCGCGGCAGTGGTCAGTTTCCTAGGATGGTCCTGGATCTCGTGGTTATCCGCCTGGTGAAACGGGAAAAGGACAACGTTGATATTGATGTTGATGACGCTCTTTCTTCCTGGCTTTAAACGCGCGAGAAACTCGGTCGCAATCTGACCAGCCTTCATTTTCAGCGAAACGTTCCTATTTTTCGAAATATAATTCCATTTCACGTGGTCCGGTTGACAATGAGACGAGAATCGGTGTTCTTGTTGTTTCTTCAGGTTTTGTGTTGTTCCCGTCCGATTTTCTAAGGAAATTTCCGATTCTTCTTGCGAATATTAATACCATAAAACGTTCCTATTTTTCTGAATATAATTTCATTTCCCGTGGTTAGGTTCGCTGGCAACGAGATGAGAATTGTTGTTCTCGTTGTTTCTTCAGGCTTTGTGTCGTTTCTTTCCGATCTTGTACCAAATTTCTAATTCTTCTTGCGAATATTAGTACCACGAAACATTCCTACTTTTCTAAAAATGATTCCATTCCTCGTGGTCTGGTTCGATGAGAATCAGTGTTCTTTTGTTTCTTTAGGCCT
>BINPACKER.10054.1
TCTCAGTTTATAAATTCGTAGAAATAGTAAAAATGCGAATTTTAGCTTATATTAGGATGGGTGATGAGTATGAGGTATAGGGTCCCTTTGGTTAATATCATTTTTCGTTTTTTTCTAACATTAAAAAATTGTTTCAAACGCTTTTACATCAAAAAACATTGTTACGAGGAAGTAAATAGCTTTCCTGTATCAAAGTACAATTGTACGCGTGTAAATTACTGTACGTATTGTTATTCTAAATGATAGAAAGCATATATTTGTCAATAAACTATGTAATAATTATTGTAAACGGTTCGCGAGTCTTTGAAAAATTGGTTGAGCTCATTTATAAATTCATAAAATTTAATACGCGAGTCTTAGCTTAATTTACGATGGTTAATGTGTATGGGATATACGAGGTCCATCTGGTCAATATCATTTTTACCCGATATTCCCATTTGTTAACTTTAAAAAGTTGTTTTAAACGATTAGTACATGAAAAACCATTGCTACGTGTCAAAAAAAAATTGTACATATGT
>BINPACKER.10055.1
CAGATAACTAAATATTTAAATCAGGCATCGAGTTACTAAAGCAGTTGTATTCTAGCTTCACGTTACCATTATTCTCTCAATCTACGGGGTCAGTAGCGAATAAAAATATGAAATTTCTTTTTTTTATACAAAATTATGAAATGTATAATTCAGTTTTTATGCAGTCATTAGAACTATTTGCACAAGGTATAATAACTAATAGAAATGTTTATTATCGATAATCGTTTAAAGAAGGTATTTGTAAAATATTTTCATTCAGAAATTTTTAATTTAAATTTGACGTATTCCACGGGTATTTTAATATTTTCTTCTATTTTAATAAATTTTATAAGAAAATTCAAATCTGTACAAGGAAACAAGAAAATGGTATCAGCCTATTTACTAACTTCAGAAGTACAAATTCGTTTGAGATGATAAATAAATTTTATCAATTATGAAGAATTTTAATAT
>BINPACKER.10056.1
AGAAGAAGAAGAAGAAGAGAAAGAAAAAGGCCGAAGAAGAAACCATAACGTTTTGGAAGGTTAAGAAATAACGTGCCTTTTTCCGAATTTTCCGGCTTAACCCTAACAGTTACTTGGATAAAAGTCACGCGTGACCCGATCACGTAATTCAACGCGGAACGATTCGATTCGACCGTTCGAATCGGTCGATTACCCGCTGCTAAAAGAAATTTGTACAGCATGGAACATGTATGCAGCTATGTACCGTATAAATATTCCCCTCCTTTTCTGCCAACTGACCCTCTCTCTTTCTTTCTCGTGGCCGGCTCGTTGAGATTTAAAGCGCGCTGCGAAACGTTGGCAAAGTCGATTATCGATTAAACGGGGAAAGAAAGAAATTACGATTTAAAGGTTACCGACGATCGAATGGAAGCTATTACGAAATATCGCGCGCATTTCGATTTCTCGAACAGCGAGTTTGACGATTCGATGAATACAAATGCGCGGGAAGTTCGAAATTAATGACAAGTCGTTTTGTCGTTAAATTGATATTAAACCGGTACGATTGAGCTTGCGATTAAATTTGAAATAAGAAAGCTAGATAAATTAGAGATGCACGAACGAAAATGATTTTTATCTTCGCGAAGCATAACCTCGAAATTTTTTACTCCAACGTTTCGCTTAAACAACTTCTAGGACTCTTCCATTTGTCGGATATTTAAGACTGGCGCGAGGACGCACGAAAGAAAAACAGACCAACTATACGCTATAGCGATGTATTAAAAAAGGGGGAGAGGAGCATAAAGAAAGCGGAAAATAAAAAAAAAAGGCACTGGACGACAGGAAACTAAAACGAAATCGGAATAAATCCCAAGTAAAAAAAAACCGTCTGCTCAGTCCGGTGCATACAAAAAAATCTTTCTATATACATAAGTACTCGTGTATACAAATACTTCCACGTGTATGTGTATGTGTGTCCTATACGTTAGTACGTGTTCACTCGTTCGCGTTCATGTATATATAGGAGTCTCTCTGTATGAAAAAAGGTAGCCTAAGTAAAAACTGATACGAAAGAAAATTGGCAGGCCCTGTGTGTGTGGTGTTTCATGTATTATCAACAGAATATAGGCATGTGTAAGCCCTACACGACGAATATCGACAGTAGAAATATAATCTTGGTAACGACTCTCGTAAAGTTAACAATAATAACAGATTATTACGAGATACTCATTATCGCATATATCGGGTGACTCGAGAAGTTTCTGCCGCTTTACACTTACTCGAATGTTTTCTTTCTGCGTTTTATGACATGTATATTTATAAATATATATAT
>BINPACKER.10057.1
CAAACGTTGTCTCTTATATTTATTCAGATTTGTTTATTTTATTTATTACAATAAAGTAAATATAAATACATTTCTATTCGAAAAATATCAAATTAAGAAATCTCCATTATAAAAACGTTATAAATTAATAAAAGTATATTTTTAACCACTGCAAATGAGATGTCTGGCCACTCATAAGTATTGAAATACATAAATTACCCTTATAATTCTTGATATTGGTTTATCTTGCATCTTGTGCTATTCCCATGGGTATCCATAGTGATATTCACATCTATTTGGATTGACACTGCATTGCATTCTCTGATTCCTTTGTTGATAATTTCAACAATTTTTCTCTATATCTCCTTAAATTCATATAGATTTTTCCATTACCCTGTTCCATTTGCATTCCCAAAACTGATCTAGCTTCCTCCATAGATATCTATGACTTTCTACTTTGAAAACTAAACATTGAGCCTTCTTCAATTGGTGCAACCATTCTTTGATTAATAGATCAGTATAGTATTATTTGTTCCAGCATTTTCTTGTCTATTACAATTTATAAATTCAATAATTTCTAATTCATCATTTTTCTTATATTGTTTCTCAACCTCAGTCTTCAGTAGCTGCGCTCCATTCATTGTTTCATTGAATTTTATATCTCTCCTTGTCATTTTGTGGTAAGTATATTTTGTATGTATTATTTGATACATATCCACCTCTGCCCAAAAATACATCGGCAAATCTGAATTTATCATAAGCATTCTTGGCATTGCTAAAATGGATCTGTTCTTCCTTTCAGCAATCCCATTGCACAATCTTGTCCATTGCAAATCTTGTTTCATTTCCTTTTAATTTAATCCCACATCCATTATCTGAGTATATAAGTACTTTTCAACTTCTTAACAAATTAATTTTCTTCCAATGTCACCAATCTCTTTATTTCCTTAACTATATGATCTTTTTCCTCCTTTTGACATTGGCTTTATTTATCCAATCAAGTCTATGTGTTGCAGTTTCATTTTTCCTACTACTTTTCTAATCTCCAATTTCCTATGCACTTTTCTAGAAATTTTTGCCTTAATACAACTTTCACACTTTATATTCCATTTATCTATACTTTTTATAACTATCAGTAATTGTTTGTTCTCCATCTCTTTAATGATCCTCATATTTGCATAACCCAGTCGCGAATGCTACACATATGCTGCCCCACTTATGTTTTCTGTTCCCATATAATATACATCTCCTATTCTGCATTCGTTTTTCCTTTTCTTATTATACTTCAGCTCCATATATCTTTCGATCTTACTGTATTTTCCATATCTTGTTGTTGTAAAAGAGCATCGTTTAAATTAATATTCATTTCTTTTTTGTCTGTCAAACAAATCACCCTCTCCGAGATGATCTTTATTTCACCAACAAATACTTCTGTCCTGTATATCATACGGCTAGCTAACCGTAAACTCAGATTCTCTTGCGTGATACAGGTACACCGCCATAGACGCAATACTTCCGGCGTTTTTTTTCAATCTTCTTTTCATATTCCAGGTATTCAGAGGAAAACAAACAAATTACAGAATTTCTGTAATTGATTTGATTTCTGTAGTTACAATTTTCCCCTGGCGAATCGATTTATTTACATTTTACGTTCCTG
>BINPACKER.10058.1
GAGAGAGAGAGAGAGAGAGATCGGGACGGGGACGATCGGTATAGATCGGTCCAGGTGTCGAAAGAGGCAAGTCGCTCTCTGGTAGAGGATCCAAGAGAAACGGGAATATCAATAATAGTCGAAAGCGCGACGAAGAGATTAGAGATAATCCAGTTCGTCAATACGAACCATCTTTTTCCCCTTTTTCTTTTTCCTGTTTAGCCAGTGAGACTAAACGTACTTAAAGAATCTAAACTTTCTTAATCCGTAGTTGAATTAAGGACGTGTCACCGTTCGACGAGTACCGAAATGCGAAGTATAACGACTATTACCTATTTAAGAAGATATTTTAGGGCTTACGTGCTATACGTCACGATGCGGCGTCGCGACGCCACGCATCGGGAGATATCGAGAACGCGTCGCAACAGTGACCCGAGGGATTACGTCGTTGCAACGCAGCGGCGCGTCGTACTTTTTCCTTTTGCTAGTCACAAGCTCTCGTACTTTCTCTGCTGGTTGCCCAAAGAGTTGCCCAATTTCTTTTTTTTTTTTTTTT
>BINPACKER.1005.1
AACCATCCTCGCTCATCCGAAGACTAAACTGTTCATCATGCAAGGAGGTCTACAGAGCACAGAGGAGACCATTCATTTTGGAGTTCCAGTTATTGTTTTCCCAGTGTTGGCTGATCAGGATTATCAAGCAGCCAGGATGGACGCTCTTGGCATTGGGAAACGTCTGGAAATCAGAACTGTCACCAAAGACGAATTTGAAAATGCCGTACAAGAAGTGATAACTAATAAAAAGTACAAGGAGAGGATGATCAGAATTAGAAATCTCACCTATGACGTACCCTACGATCTCGTGAAAAATCTGGTATGGTGGACGGAATACGTGGTCCGATCAGAAGGTGCCCCTCATCGTCGTTCCAGTCTGGCCTGGCAAC
>BINPACKER.10060.1
TTCGTTGTTTCTGACACGTAAGTCGCAGTTCAAAAAATATAATGCGAGCCGCCTATTGTAGTATGTTAAATACGAAGCGTCGTATAACAAACGCGTTCTAATTCAAGATACGTATCATTCTCAATTCTTCGCGAAGAAAAAGTATGTCCGGTATGTGGTTCATAGAGAATTGTTTTCCATGTATATAAAAATACATCGAACCATTAATAAATAGCGCAAAGCATTGTTAAAGAACGCGTGAAACGAAGAGAAGAACGCAACGTTAAAATAGTGCGGAGAAACGGGACAGGAATTCTTCAAAGGTGTCATCCGTAAATCGGTATCTCGTTACGACGAATGTTTGCAGATGTTAGGAGAACTATATCGGAAAGTACAGTAAGATTCTTTCGACGGTGGAATCAGAAACAGTGCCACCTCCTAAATACCCAGCCGCCATGACACTCGATCGACGACGGCCTCTGTGCTACAGTAAAAATATTATATATCGACAGATGATACAACGAACGCAAGGTTACCGTCACGGCAATCGAGCAACGGCACTGCCTTTGTGAAGCTTCGAAAAAAATATCTTTTCTATTTATTTACATTCTTCTCCAAAGGAAAGGAGGGATAATTTAATTATCGGTGAATCCGTGTATAAATAAATAAAAACAAACTTTTGTATTTTTTATCGAAAGTATCAATTTTATAACGTAAATGTCGACCAAACGTATTTTATTTTTTTTTCCAGTGAATAGTACCCCAAGGTTTGGGTCTCCTTTTGCAGAAGAATCTCGCACGAACTTTTCCGACTATATTTAGAAAATTGAATGAAATAAAAACGCATGGAAACTTTCGTTATTACATTATCGCCATTGGCAACGTACACTGCCCGTGCAGAAAGTTTGGTTATCAGGGCTGTGTACTCGGATAATTCAGGAAACTCAAGACAGTGGAAGTCCCTTTAGAGTCCACATCGTTAAGGAGCACAGTGGAAAGAGCTGTATATAGCCCTTTGCATGGAACTTCAGGTCCTCTTTCGTAGATTACGAGTTTTGATTGTCCAAGAAATCGGAAGTCAACCGCGTAGCTTGCAGCTTTGGTTCCCGAGGCCCTGATTTCTCCGCATGCGCCACTTCAGACTTAACCTTCTCCAGTTTATTTTTTTGGTACCACTTCAGCCCGACTCGCTGCCGTCTGCTTCATTTGTCGAAGCGTTTTTGAAAGCAAGATAAATATCTGGGTTTGACAACGGGTAAACTATGCTCTCCTCGTTCTTGGGTTTGCTCTTAAACTCGAGTGGCACAAAGTGAGGTAAAATTTGAGATAATTTGAGATATGGAATGGGAGATAATTCCTTGGTGAGAAATGAGATTAAGCGAACTCTCATTTTCCAACACGAAAATTAACAAAAATTGAGGATTATCAGAAGAAATGGTTGGAAGGTTAAAAGCATAATATGCAAATGAAACAGTATTCTGGCAATGTTTTATCTTAAAATTCGAAAAATAAAATTTTATATCATTATTACTTGAAGATATATCCTGATGAAGAAGAAAATATCGACAACTTTTTTGAATTTTTTATTCACATTTTTCAACTCTCTTGAATAGCTCTTTTTTAAAGTAAAG
>BINPACKER.10061.1
CTTTTTCCTTTTTTTTTTTTTTTCTGTACCAAAGTTTCTCACAGTATTTCAACGATTCTCTCTCTCTCAGCGGAAATAGATACATTATTCGTCTTGGGAATTTTTTTTCTCTTTTTCTTTTTATATCCAATGAATATTGGTAGTTTTTATCACGGAGATTACAATGAATTCAAACATAACAGAGATTTTCTATTGCTGATCTCAAGTCTTACATTCTAAAATACATCCAACAACGAGAAACAGAAGAAACATTTGAATCGTGCTGCAGCCGAGCAATTGAATAGTTCGACGATCCTTTTTCTCTCTCTTTTTGTTTTTCCGTTTTTTTCCCCTTTTTTTTTTCGAGAAGTTTCACGTTTGTGCAAAGACATTGTGTAACGTTCGTTTCTTTTCTTTTCTCTTTTTT
>BINPACKER.10062.1
TGAAAAAAAAGGGAATATAAAGTTTGCACTAGAATGTAGACAGTATCGATTTAGTATATGTGTTCCAAATGTACTAAAATCAAATTACATTTTGTTTTCCTTTCTTACTTCATGATAAAGTATAACACAAGTATAAATTCTTTGTTTAAATAATGTAATTATCGTACTAGCAACTATACGGTAGACATTTAAACGATGTTTTTCGGGGATTGCAATAAACAATTGTCAGTACCATATTTTTTCGTTTTGTTCGTTTAACTATACAATTCATGGTAACAGTGTGACTAGTGATACGTACAATCTATACTATACAGTAGTTAGACGATTATACATGTGTGTAATTCATCATTCCGTCTCTAAATTGACTTGTTTTCTAACACTTTGTTGATGGATGCCTCTCATTTTATCAGTCGCAGAATTTTCTCAGGAATGGTTACATTTGTAGCTCTCAAGTGATGTGATAGAGTTTGAAACGACGAAATTCTTATGTATTTAAACACCCCTGTCGATACTTTCACATAAGTACTTGTTCATGTAATCTCGCGATTGGTCGATCGGTAAAATTGCGAATAACGCAACGGCAGTATTCGATGCAACGACGAAGCAATCGATCAGAAGATTTGTCAATTTGATAGTACACTGAGAAAAATGTTTAAACACGTAGAAACTGTGTTTTGGTGTATACATTTTGTTGACAGGAAACCGTGAAGCACATTAGATATGCTAATATTAAATCTAACTCCTTTTAAGTATAATGGACATTGTTTCGATACGTTAAACGATTTTCTCAGTGTTTTAACGTGAGCAAAGATTTTTTTTTACGATGAAAATCCCTAATTAACCTGATTTTGACAAGAGTTATTACTAGCAAACGTGTACCATTCACGATCATATCTTATCGCTTTTTCGAAAACTACGGTTTTCCGTTGACATTCCGCAAGACGCTTAGATAGTCAACAGTTTTCCAGAGAACTCTTCGTGTCTCTCTTTAAATCGTTTCGCAAAGATTTCCGCTAGAACTGCTAAATTTCAATCATACATGTATAGTGAACTCTTGCCTTTCTTGCTCCTTCCTTTGTTGGTACTACGGTCTACGGAGGTTCGTGTCGATACCTAGCGAGCATAGATTCGACGGCCTCGATCGGCAGTCTACCCAAGCTGCCACCGTGGCGGGTCCCGGTCGCCAGGCCTTGCCAGTCGCGATCACGATCACGATCCCGTTCACCACGATCACGATCACGATCACGGT
>BINPACKER.10063.1
TCTTCTTCTTTTTCTTCTTCTTCCTCCCTGCCCTGATTTTTCGCCCCACGTTTTGCTTCTACTTTTCGTTTCTCTTGTTCCCCCTTTTCTCGTTCTTTCCCCGTAAATCGATTCGCCGTTTACGTAGCATCGATCATCGATAGTTGGTTAGTCGCGTTCGGTGCGAACCACGGTTTTCTTCGTACCTATTGTCACGATTTTTCACCGTATCGGCGAGAGTAACGTTAGCGCAGTAAAAGTCTAGCAACCGATTTCCTACCTGTTTGATATCGAAGCGAACCTAGCAAAGATAAGCACGAATTCGCGCAGCCGTCTTTTCCTGTAGAAATCGTTCGAGTATCGCGGTTCCAGCGGTAGAATTGTAATTACGACGTTGTACCTTCGATTTCCTCTCTCGCGTGTCTCGATCGGCCAGAGACATTCCCGACCCATGGAGAAAACTTTGACGTTTCGCTGCAAGAGAGGCCTTTCTTTCAAGCCTGTTTTCCTTTCTAAATCCGAGGTGTACAGAGAGAAAAGGCTGATGGAGGCGACGATGATGGCGGAGTGGAAAGAATATGGCAGGAGGATGCGGTGAAGTAGAATAAGAAGAGGAAAGAGGAGGAACAAGTAGAAGGAGGAGAAGAGGTGGAAGAGAGAAAGAAAGAAAGGGAGGAAAGAAGAAGAAGGAGAGAGAAAGAGAGGAAAGAAGAAGAAGAAGAAGAA
>BINPACKER.10064.1
GCGAGATCGGAGGTCGTCACTTGGTGCTGCTGCGTCCTCCTGCAGCCCGCTCTGGTCCTGGGCATGTCGGCACCCAGACCGCTGTCCTCGCTGGGCGATCTATATTCCTGGTTATCCCGCGGCAGGAGAGGTCCTGTCACTCCTAGAGGATCTCCCTCGACGTCCACCAGTCGTCCCGGACGGCAACAACCACCGGGTACACCCCTCGGAAGATCGTGCAGGGACGGCGTCACTACTATCAAGTCCGAATGAGCGCGGTCGCCTTTTCTCCTTGCCATGGCTACCCGAGGCCTGTAAACCAAATCGTCGAAGGCCGCCCTGTCTTTGCTGTCCACGAGTTCTCTCAGCTCGGTCAGCAGCGTTAGCTTCTCGTGGGTGTTCAGCAAGTCGCCTAAACTCACGACCAGTTCCTCGATTGTCATTCGACGCGTCCTGTAGTCGGCTAGCAGCTGAGACAACGCCGCTCTCTCGCTTCTCGCCAGCACCACCCTCGCCTTCTCCTCCACCATCGCGGCAGTCGCTGCTGAAACCGTGTGCATCCCGCCTCTGTGTCTCCAGTCACTGGCGATGGTAGGACTCGGCGGTCGATGATTCCCAGGGCTGTCCAGGAGCAGAGGGTCGTGCTCGGGGTACCTGGAGGTGGGCATGACGATGGGTTGGCTCGTGGTACAAGAGTGTGGCACTTTCCCAACGTCGCGGATCAGCAGGGTCATCCTCTTGTTCGTCTTCAGGATCTCCACTGCCTCGTCGTGGGTCGCCTCCTCGAAGCTCTGGCCGTTTACCTCGATGATCTGATCACCTACCAAAAGTCCAGCTCGGTCAGCCACGCTATCCTTGTCGACCCCGGTGACGTAAATCCCAAGGCCGTACTCGAGGCCACCCCTGATCATCAGACCGAGAGACTGGCCAGGCTCGATGCACAACTCCACCTTCCTGGTTCTCGGGACATACCTCGAGTCTCGTGGTGGATATAATGGCGGAGGAGACGTTGGACGACCTTGACGGTCGATCCAGCTGCACGACTGCTGACGACCGGATGTCGACCATACCGGATGCCCGCCTCTGCAGCGAGGGTCCAACGCTGGGCCTCGAACGGTCATACTCAGGGTCCTGCACGACTTCAGCATTTTGAGGGCCTCCTCGTGGGTGACCGCCCGGAAGGGTGTGCCGTTCACCTCCAAGATGGTGTCTCCTGGCCTGAGTCCAGCGCGTTCGGCCACCGAACCTTCCTCCACCCTCGAAATGTAGACACCCACCCGCGTCGCTTTATCCTTAGGTGGCCGGTAAATCCAGGAGTGTCCTCTTGTTTAAAAGGCACAAGCAGCTTCGTGTCTTCTGTGCGAGAAACGTAAACTCCCGTTGGAAGACTCTGGAAGTTTCGATGAGACGTTGAACAGGAAAAGATCGACAGGAAGGTCAGTGCCGAGTCGAGTGGTGC
>BINPACKER.10064.2
GTCCAAGTTTCGCTTCGGGCACGCGTGCATCCGCGAGACGACGACAGTTCGCGCGACGCCAACGTCGCCAGGCGTCAGCACAAAAGTTCCTCACTCGGGATCCTCACCGCGACGGTGTACCCGTACTCGCGGATATCTCTCTACTCTTGCCCAGGTAGAGTCTCTGATCGGATCTCTCGTTACGATTAACGGTATCGCAATTAGTATACACGAAACAATCCCTAATAGTTTGGCACAGTCAACCTTCCGTGCAACGTCATCTTCGCACTGAAAGCGTCCTTCGTTCGCGACTCGATCTTTGTACTCCTGTGTTTTGTCTCCCGTTCGCGATCGTCTCTGCCTCGGCTCCTCGTCGCGGCCCGTCGGCTTCCGCTCGGCGCGGCTTCGTTGTCGCGGCTCGAGAGGCGAAAGGCTAGATGCCCAGGTACCGTTAGCCACGAGTCTCGTCGGCAACGAGGACAACCACGACGGCGTCGACGATCGCGCAATTATCATCCCATTGACTCGCTAATCGAGATCTCCTCTGCTCTTCGCCGCTCGACGTCTCTTCCTCCGTCCGCAGCGGCCTCTCCTCCTCTCTGTTTCTTTGTTTCTCGTGTCTCTTCCACGAGAGAAGAATTCCCACCACCGGGGCCAGGTTCAATTAGCACCTGACTGAGAGAGCTCGACCGTCGAATCGAGAGCGTTCGATGAAGATGAAGAGCAAGCTCGTCCCTCCTCCCTCTACTCCTCTTCCTCGATTTGTCTTCATTGTATCTATCAAACCGACGAGCTTGATGATCGATTTCCTCGTTCCATCGGTCTCTTCAGCCTCTTTGACGGTTCAGCGTCGACGACGCTCCAAGTGTGTCGCGGGCCGAGCTCTGGTCATGTCAGGCTACGGTGGTTCCGGCTCGGAGGTGGGAGATTCCTGCTACGCTTCCAGGAATATCAGAGCCGTCGGCTTCGGCTCCAGGTTGCTCTTCTTTGCCTCGACTACCAGGAACTCGATCTCGTTGCGGTCGCGCCTCGCGAACGACTCGGCGATCAGTCTTGCTACCTCCTGATGATGGAGACCTTCCACCTTGTAGCCGTCCACTTCTAGGATCAGCTGGCCGACCTCGAGACCACCGGCCTCGTACGCTGCTCCGTTATCGTGTATGTTGATGATCCTGGGCAGTGGATGCTTGGTATTGGCCCCGCCCTCGATGGCGATGCCCAAGATCGACTTGGTCTTCTTCACGGTGATCCTGAGGTTACCCTGATGATCCGGAACCACCAGAGCGCCGTCCTCTTCGCGTCTTTCCGACATTTCGCTTCGGGCCAGCCTCTGAGCGCTGTGGTGTCTCCTCGGGGTGCCACCCGCGCCTCCGGCCCCGGCTGAAGCCGCCACTGAACCACCCTCCTCGATCAGCTGAGCCTCTTGCATGTCGAAGCTCCGCGAGAGCTTGTGCGCGAGTTCCAAATTGTCCGGATGAAGATGATGATGGCCGTAGTCCCTGGGATTGCCGCGTGACCCGCCGGGCGAGCTGTGCCTGCGCCCGCGGCCGTTCTCCAGCTCGTCTTCGTAGTCCGGAAGATCGTGCAGGGACGGCGTCACTACTATCAAGTCCGAATGAGCGCG
>BINPACKER.10065.1
AAAACATTCATTATCTCCGTTATTCGAATCATTGTCTATCATCATGACACTTCGAATTCGAGGGTTGTTGTCGGGTTGATAGTACGTACAGTTGGTCAGACATAATGATTCTTGGTATCATCGCCTACATAATCAGAGTATGAAGCCTATAATTGGACACGTGCTTACGTGTACCTGTAGAAGAACGATCTGTCCTATACCTCGTCTAAGATTGTCATCTAATTTAATGCTGAATCGGTAACGTTGGAAGTGATAACAAAATGGAAAGTGGGTTTCTATGTCCTCGAGCCGCGGAGCAACGAAACACATTGAGTAATAGGTCTATTCTATACCTCGTCTGTGCCTATATTTCGCTTATGCTCATATTCAAGCACCATCTACAGATAAGACCTACAACAACGTTGCACACGTTGTCATATAACCGTAATACTTGACACGTCAAGTCTTATTGGTTTCGTGTGTTACAATGTGAATAATATTTGTTTTCCTTTTTTTTTTTATTTTTCATCTCTG
>BINPACKER.10066.1
TAATCCATATATAGCATTTGGTAGGTATAAAAGGGATGTTTCTGGGATTATTCCAAAACCTTTTCCGTATCTGCAATAAAGTCAATTACTTACTAATCTACAAGCGTTTAAAAATAGATTTCATATATTTACTAATTAATTATAATCATCTTTCTGTTTTCTTCTTTATTAATCCACCAAATATTTTTAACATATAGATCAACACACGCTAATCGTTTTTATCAAATTACATCATCCATTATACATCATAAAAGAGCGAATTCGAAATTCGATACAAGGCATGCGCAAGAATCACAAAGGCTGATTTCTATGTCGAACACTGTTTAATACACAATTATACAGAAATTATCTTTAGTACATATATTCACATTACATAAATTATATCGATTTATGAATTACCAAAGATTTGCAGTTATATAATATAATAGATTCAATATTTTTCGTTTGTTTATAATATTGAAAAGTATTTGCGTCGCAACGCGAATCACACTGTGCACAAAGTTTTCTAGATATTCCTCTAGAAAAGTACGAGCTTCGTATCGTGCATATCTTGAAACTAAATAACGTGTACTTACTCGGAAGAAAATGCTTTGGTGCAACTACCGTGCTCGTTTATGTCACACATTG
>BINPACKER.10068.1
GTTTTCGCGCACCACCGTGCTGTCCACCCTCTCTCCATCAGGATCTACTCGACGATAGAGACAGCACGGTGGTGCGCGAAAACAGTCCATGTTGGTTCAGGCGTTGGTTTTGCGGCGGGTTAAGGCTCGTTCACGCGTGAAACAAGGAGTCCTGGCCTGGGATCTTAACGCTCGGTTAGACAAACGTTCTCACTGCTTGCATTAGCATATTGCGATTTGCATTTCCCTGTATTATCGACCCCTAACCATTCGCCGCTGTTTTGTTCAGACTGTGTATCTATCTGTTTCACTCCATCCCCTCTCCTCTCGCTGGTGTCGGATTTCGTATATTTCGCCTAAAGCAAATAAGACGAGGTACGCGCCGCGAACGATACCGAACGATCGATCGACTCCACCGGTGGATTCGCCTATCCATAACGCGACTCAGTTCAGCTGGATCAGTTTATTGCTAATTTATGGCCGGGGAAGAATTGGGGGAGAATTTGGGGATAACAGAGGGAATCGTTTGAAGAGTTATTGACGGTGAAACAAGGCAAAATCCGTTTTTGGAAAACTCAGCAACACAGATATTGTTTCACGGTTATACTGATTGAACAGATGAGATTGACGAGATGAATTATCGTGGAACTCTGGAGAGTTTCTTCCTAGGTTATGCTCGACCGGACTGTACTACCGACTGAGAAACCGATCGTACGTTGAATCGTTTATATAAAATGACTCGACGATGCAATAATTAACAGC
>BINPACKER.10069.1
TTTTGTTAACAAAGAAAGTTAGTCAAAAAGTAAGTTCAAGATATTATCTTATAGCTCATTCTACTTGAAATGTATCAAGAACATCCTCCTCGTTGTTAGGACGTTAAATCGTTAAGCAATATCATTCTTCCCTCTCATCTCCAGTCGATAAAGACGCGAGGCTGAGACCCATGAAATTGATCGACCGAAGGCCGATCGACTTTCGCGTGTAAAACCCGATTATCTCAAGGAACTGTATTTCTCATTATACCGAAGGCTGCAATATCTATAGTTGCTACCTACCGAATACGACTGCCTTATTATTAATTTTCTTTGTTCTGACATGATGAAATCAGTGAGTGGTATTCGGGCACTGTTTGCTTTGCTTTCGCCAATACACTTTGTACAGTAATAGCTGATAACACCTGATAACTTTGTTTCTCAAAACACGAAAAAACTTTTAATTTTATGATCGAAATAACAAAATAGTATTGGTGCTTTGCATTCTCTATTTTCTTTCCTTTTCGAAGAACGATCGAAAATTAACAAAATAGCTATTAAGAGGAAAAAAGAAATATTAACGAATCTAATAGAACGACATTTAGATGAAAACGCTGAATATTCGTTCTTCGAAAGATGGATCAGTGAAAAATAATAAATCGTGCGTCTTATAAAATCATTTTATTTCCATTCGTTTTGTACAACTTTGTTTCTCATTATTTAAAAAATCATTAAAAATGAAAAAAATTATAATAGATTTTCCCAACATTAGTTCAGGTAAACGTCGTCCTATCAAGTCGCTGCAATCACTTATGCTATCAGCGAGAAAAATCAAATCCGTCTTGTTTTTCATTCGACCAGCTTCCCTATGGAAATTACTATTAATCTACAACTAATCAAGAAACACCTGACTGTTGTTTGCGGTTATATGTGTCGATCGTGATGCACTTGTCATTCGCAATTCAGAATTCCCTAGTGGCAACCAATGAATCATGGATACACATCCGAGAATTTATTCAGATCATCGTATCTTTTGATTACTCAATGACATCACACGGAATGCCGCCAAAGTATGCGAACCGTGTTTTATTTCGC
>BINPACKER.1006.1
CTTTTTCAGTCTTAACAACATAATACACGCAATTACATCAGGCTAAGGTCGTATGTGCACTTTTATTTTTAAATTTTCAATAAAAATCATATATTTTAAGCCTTCAAATATTCTATTAAAGTCAAACTAGACAAATTAGTCAAGACTGAAAAAGAGTACTAAACATGGACAATATTTTCACTTCGAGCTTTAAAAATATAACCTAGTCATGGATTATTTAGGAGAAATAATAGCTCTCGGAATTGACAGTATAATTTTTGGAGTTTGCTTGAAACAATATTTCCATTGCAAAAATGCAATTATAGCAGTTAAGGATGCAGAGTTTCATGAAATTGGACCACAATTGGGAAAGATTGTTGACACAAATACTGATAGTAAAATAAATTATGTAGCTATTAGGGGTTTCGTAAAACCCTTAGGAAAGCCATTAAATAGCATTAATGATAAAAAAATAACTGGAGTTATACAAAAGCTTAAAATCAAAGAACATGTTGTAGCCAGAACTACTGGTGGCTTCTGGACAAATCGAGAACATACTGTTCATAAAGTATTTAACACTGTACCATTTTCTTTACAACAAGGAAATTATTCTGTAGAGATATTAGAACCATTATCAGCTGATATTTTAGACTTGGATGTAGTATCTAATAACTTTAAACCAACTGAATCATCCTTTGCTGATCATTTATGGAGCTTTTTTACAGGTGTACGTCAACGTGGTTTACAATCTACCGAAGAAATACTTCGTGAAGGTGCAGTTATTACTGGCATAGGTGAATTAACAAGAACAAAATCTAAAACACTCACCTTACAACCTCCATTAGATGGTACACCATTTTATTTAACAAGCTTATCAATTAGTTCTTTAATTCATAAATTGGATGAGCGTAAACGAACATATAGATTATTATGTCTAATGTTTGGTGCAATTGGGATATTGATTGGTGGAATAGTTTTCCGACGTTATTGGAAAGAAAGAACAGAACACAGGTTAGCAGAAGAGCTAAGACAATCTTTGGCTGCATCTCGGAGAGAAAGACGGCAAAGAGTAAGAGACACTGATCTTAGGGAAGATCAGTTATGCGTTGTTTGTCGCACAAATCCACGTGAGATTATTCTTCTTCCATGTGGACATGTCTGTTTATGTGAAGATTGTTCTGATGATATCACTAATGATTGTCCAGTATGTAGAGCACCAATCTCACAAAAAGCTGCAGCATATATTATCTAACATCAGTATACCAATAATGTTCTTAAAATACATTTTGGCTACATTTTTGTTATATAATAAAAATTATTGTTGCTAAAATTAAAGAAGTAAATAAATATGGAGTGACTGAGGTCGCTAATAGAAAACTGAAATGTACATCTAAATAATATAATTACTGAATATTGTAGAAAGTAATGCAGTTTCAATTAAAACCAAACATACATTCATAAACCTTAATAACATATCCTAAAACTTTACACAAATATATTTAAATACATAATATTTAGATCATCAAAATTCTAAATTTTCTGATTTAGTTTTTTCATTCTTTTTACATTCATCATTTGCAATAGAATCCATTATTCGTTTAACTTTAGTAGATTTTCCAATACCAAGTTTTGGAAGTCCTCTATTTAAACCTTCTAACATGATACAAGCTTTACATATTTCTTGGCTAGATACAAATCCGCAACGAGAACAATTTCTTCGTTCTGGCAATTTAATACTTTCTTTTAATTGTAATGTTTCTCCTGAATGAATGATATCTAATATAGAAGAAGGCCTAACTTTTTCCAAATCTTTAAGAAATGTTCTTGCATGTCCCCTGTATGCATTTGGTGCAAATACACATTCTGTTGAAAAGTATACCAAATGTTTAAAATATGCATACATAACTATCTCTTTCTCATATGCATATTTAAGTGGTTTGCATCGTTTTATGCAATCTGCTCCTGCAGTAATGACTGAAGTACATCTTTGCAATCTTGCTATATCACCTCTTAAGATATTCATCAGAACTGTCTCTGCAATGTCATCAGCATTATGACCTGTTGCAATACAATCTACTCCTAATAGAGCTGCACCTCTATCTAAAGCTTGTCTTCGAAATACACCACAAAATGTACAATTGTTTTTTCTTCCTATTTCTGCAACAATTTCATCCATTGTCCATCCATACAATTCTTTATAGGATAATATTTTTAATGGCAATCCATAGTCATCTTTATTTTGTTGAACAGTTTTCAAGCTGTCATCTCTATATCCAGTTATTCCTTCATCAATGGATAAGAGAAAAAGCTCAATTTCATATTGATATCTTTCATTTAAAGTTTTCAAAACATATGCAAGCACTGTAGAATCTTTTCCTCCTGATGCTCCAATAGCAACTTTATCACCAGGTCTAAATAATTTACCTTGTACAATTGTGTTATGAATCTCACTTTCGAAAGCAAAGAAAAAACATTCTTTACATAAAGCATGCCCAGTTTTAGGCCTCTTAAGAATGGCGTCTTTTCCGCATTTCCTTGAACATGTGATAGGCATTTTGTAGAATTTTACAATGTTTTCCTTGTATCACAAATATCAAAATAAAATGTTTATTTTCAGCTCTAAAAATTTCTGTTTCTTTTTTATTAAATTAATTAAAAATTTATATATACCAAATTAAGCATATACTTATGTTCTGGTTCATCCGTTTAAGGTTATAATAAAATTTTATTGATACGAGTATTCTATCAAACAATTTATTAACTTATATAAAAATAATAAAAGAGATTAAACACACAGTTTTTATATGTATGAAATACGTTTTCCATTGAATCGTTTAATCTTCTGGTTTTTCTGGCGGCGGGCCACAAGGCTGTAACATTTTTTCCATAAGATTGAAACGAACACGTGCTTTCGCTTCGTTTTCCGCAATAGCGAAGAAATTTAATAAATCATAATGTCCCATATAAGAACTGCAAGAATCACGATGCTGATTTACAAGCCATTCAAATTTAGTTGTATCAGCATGACCTGTACCAATGTACTTTGACTGCAAATGTTCTAACTGACTATGAATGTTATATCGCTCTCCCATATTTTAACTTTTTAACAATAAATGTTGAAATGCAATAAGAACTTTATTCTTATTGTCAAACTATCTGTTAATATTATTTTTTAACTATCATGTTACTACTAACCATGAGTTAAAAATTTATCTTAAATGCGTGTATGTGATCATAT
>BINPACKER.10070.1
AGAAAAAAAGAAAAGAAAAGAAAATTCCCCGTGTACGGGAAAACTTGTACGAAAATGGGGGAAGAACGAAAATGAAGTAGAAACACGAATTTTTCGATGCGCTGCGTAAACCCGCAAGCAAACTCAAAATTCGTGAGAAAAGGAAGGAAAAACGGTATAAAGCGGAAATCATGTAAATATTGTAAATAAAAATGTTCTCTCCTGCGAGCTCCTCTGCTTTCACTTCTTGGTGCGCGAGTCGTGTCCCATTTTTTCGATTCTTTTTTTTTCACTTTTTTTATTTTCTCTTAATTTTCTACCATTTTTTTTTAAGTTTCTGTAAATTATCCTTTTTCTCTGTGTATAAAGAACTTGTATACTGGTCGAA
>BINPACKER.10071.1
TTTCTCTATAAATGTTTCGTATACGCGAAATGAAAAATCTTACGAATCGTAAAAATAATTATAGCGAGATTGAGATTGAAATTGAGATTAAGAGTGTGAGAGAGAGAGAGAGAGAGAGAGAGAGAGAGAAAGAGAGAGAGAGAGAGAGAGAGAGAGAACGAGAGAAAGAAAAAAACGCAAGCAGTATAAAGTTCTACCAGTATTTAAGAAGAATACGGATATGTGTATGTAGCGGTGGACTGGTAGATACACAGGCGGAACTGGTTGGCTATGATCGACTGCTCGACGATTTTCGTTCGTTCTCACGAGGAAACGACGAGTCGCAGTCGGATGGACCGTTTTTCGAGAGTGGAATTTAGCTCTGATCGGTCTCCATTGGATCGGTCTACAGTTTCAAAGTCACAAATAGGTCGACTCCCCTGTAAGCAGAGCCAGCGTGAATTACGTGAGAACTTGACATTAACATAGATATAGTTAAGGAAAGGCTAACGCAACCTCGCGTCGAACAGATGCGTACCTGTGTAGAAATATTTAAATCTCTGCGAGTGCGATTGGCAAGGATCTCGGTTTTCCTCGTTTCCTATCGTATGCACAGCGTTTCCTAGCGTGTTTCATAGGAACAAAGAAAAATCATCGTTAAAACATCGATATTCGCGCATCGGCGAGGAAGAGTCGAAAGGGGAAGAACGAAGAGAAGAGAAGAGAAGAGAAGAGAAGAGAAGAGAAGAGAAGAAAAGAGAAGAGA
>BINPACKER.10072.1
TTTTGTCATTGTAAAAACATTGTTAGTATTGTTAATAACCCACAAACCTAAATATGACAGTGATACACAATATTTCCTGTTTGTATTAATGAGATTGTAATCGAGTAATAATTAATATTATATATTAGATTGGTACAAAAAGAAATCCATCATTTTTTCGGTAAATAGCTATAGTGATCGATATCTCATAAAGTATCGATCAAACAATTTCAGATTTATGCTCATTGGAAAAGTGACAATTTTGGACTAAAAAAATTCTTTGGCTGTCTTTTGTTTGGTCCATTCAGTTGTGAGTTACAGGATGTTAAAAATGCAAGTCAACAAAGAGAAAATGCAAGCCAGGCGGCTAAAATTATGAATAGGATTTATGATCCCGATACTGTAACAGCCATTTACGAACAATTTTGGTTTCGTCGTTTCCGTTCAGGTATTTTTGATGTTAAAAATGCACTTCGCACAATGCCCATCGTCGAAAATGTCGATAAAATCACAAAAATAATGAAATAAGATCGACCATAAAACAGTTTTAATAAATTTTGAACATTTCCAGCCCTTTGTCATTCGCATTTCTGTTTATTGATTTTGTAATTATCAACCAATTATGCGATACCAGTTCTTCATCGATGGTTAAAACGCAGTATCTCCCAATGTGATTAATTTTATTTCGATCTAATTAAACATGAAGTTAAATAATATTAGGTCTTTCGGAAAGTCATTTCGTTTTTCCAATTTAGGGGATCTAATTGTGTTTGTTCACAGCTAACTTCACACTTCAGCCGCATAACTCTTTACATTAGTTAACCTTTGACATAAGTTTTTACCTTAGAAGCTCCTTTATCATTTGAATATTACAAATACAACGATAGTGTAAATAAAATTGACATTTAATTGAATTTATTTTTTCTTTTATTTGAAGTAAATTTCATATAGGACACTTAAAAGCGTTAGGAGCTGTTAGTAACAAAATTGAAATATAATTCGGGCCGTTAAGAATTAAAAACATTTTCTACGCCGTTCAATACGAATATGCAAACAAAGCATAGCAGTATGCTATCTTTTGTTGTTTTAAAAAAGGTAACAGTGTAAAGAATACTACAGATGAGATTTGTACCGTTTACGAAAATGGTGCTGCGACTATTACAACCATCTGTAATTGGCTTATGAGATTTAGAGCTGTCAATCTTAACTTAAAATATGAAAATCGCAGCAGCCAAACAGCAACGATGGATACAGACCCTATCATGGCCATTTTCACTGAAAATTCGCGATACAGTGTGCTCGAGATAGTGGATGCAACTAACATTCCCAGAATAATTGTGCATAATCATCTGATCAGGATGGAACATGTCAATCAACGCTAAGTTTGAGTTATATTGACAGAGACCGGTCTTATGAATTGCTATCCCAATGACACGAAAAAGATCCATTCTTAAAGAAACTTGCCACTGGAAACCAGACTTGGATTTTCTATCAAAATGTGCATCGAAAACGCACTTGGTCCAAGGAAAATAGACCTTCAACTGTTGCGAAGCCTGGACTTCATCCGAAGAAGGTTCTTCTGTGCATTTGGTGGGACTGGAAAGGTGTAGTGTACTACGAGCTCCTTCCTCAAGGTGATACGATCAATGCTGACAAATATTGCGATCAACTGGATCAACTGAAAGCCGCCATAGCAGAAAAACGGCCAGAATTGGCGAACCGACGAGGCGTCGTTTTCCATCACGACAACGCAAGACCGCATGTTGCGTTAGCCGTAAAGCAAAAATTATTACAGTTTGATTGAGACGTTCTACCTCATCCTCCATACTCCCTAGACCTTGCTCCATCCGATTACTACTTGTTCCTTTCCTTAAAAAATTCTCTCCGTGGTAAATCTTTCAAACCCATAAGCGAAATAAAAACGCACCTAGATGAATATTTTACTAGTAAGCTTTAACAATTTTGGAAAGAGGGCATAATGAGGCTTCCTGAGAGATGGAAGAAGGTTATAGAACAGAACGGTTCATATATAACATAATAAATCTATCTTAAACAAAAAATATCGTGTATTCATTTCGCATTAAAAAAAACGAAGAAACTTATAGGACACCCTAATATAAACACATTTTCTTATGCATTTCATCTAACGCACAGTTTAATGTTCATTCTAATTTACGACTAAGACAAAATGTGTAAAAAATATAGTCCAGTTTAGCATTTTTATACTACGTATACAGTAGTATAATTATGATGCAAGTTATTATAGTATAGTACTGTACACTATACGATATGCGAATTCCTGAATGTATTTATTTAAAACTATTATAACCATTTTCCACGGCTAAGCTAAAAAAGAAATTTCTGAAGTGTTATTGAGTTAATGCTGTGAATATCTATTCTCTCATATGTAATTCTCGTGTTGAGTATTTAATAGTAAGATTTTATTTAACATGGTACATTTTAATCTACTTCTCTCGATGTTTATTATATTTTCTGTCTTTTATTGCACCCGTTCAAACGGTGCTGGTTTAATAGGTCAAGATAAGATTAACTTTGCCAATCTCGCGAAATTAGGATACTTTATACTGTACACTCCCCAATATTCCAAGGGATTTAATCATCTGCCAATGTAACCTTCTCGAATTTAATTATCTAATTCGTTCCTC
>BINPACKER.10073.1
CTTCTTCCGAAGAATACTTATCTTCAGATGGACTTTATTTAAAACATTTACTCAGCAAGCCTTTGGCGCAAGCTCTTCGAGAAATCATCGCGAAGAAACCTTTCGATCCCATAGAATACCTTGGCCATTGGCTATTGAATTATAAAGTTAAATACCATCGCTACAGTTACTCCTCTTTTTATAAACATAACGCTGTGAGATATCCTTCTGGTCATTTTGCTTCTTCTTGATAAATTTTAGATTCGTGAAGAAATGGAAAAGAGAAGGAAGGAATTCGAACTGGAGCTGATAATCGAAAGGGAAAAAAAATGAAGCTACGAGTAAGCGCAACGTGTAATTCTTGTATTTTTTAAAGATCAATGTACATCTCTAAAAATCGGTGCAACTATTCCTAACAACGCATTTATGCTATTTGAAAAAATTAAGAACGAGGAAGACGAAGCGCCATTGTTGACGATAGACGCAGAGGAAGAAGAAGATGAGGGATTGTTCGACGAGTGGAGTTTTTTCTGAACGTGAGAGAATAAAGTTTCGCGATTAACAAATGTTGGCAGCTGCACGTATATGAATTTAACAATTTGTTATCGTTATAAAAATAAGAAAAGTACAAATAATTTTTATTAAGAAATATCAAACACTGTTCTTATACTTGCATCTCGTATGTTATAAAGTTAATAAATAGCGTTCGTTTAAATGCTTTCTAAGGGCAGTCATAGTATTTGAGTCACAGAAATTAACTCCTGAAGTTTAATCTTCAGAGTTTGTTTCTTTGCTATTATCTAATACTGCTTTTTACGATGCTAGAAGGAAGTTTGTTTCGTTTGAGAACGACGAATATCCGATATACCACCTCCAAATTGTGAACTATTTCTTATCTCGTAATACTATTTCTATCGTATTAATCCTGTCGGTCTTGAATGAAATAAAAAATTATTTTATTCATAAGGAAGCATGTAAATTATGCGATGAGTATGATGATAAATGCTATAAGTGATAGAATAATTTATTCTACCTTCTAAAACTATCGTGAAATAGAATTAAAATCATAAGTGCCATACAGACAGCGGTGGGCTAAATATATTTCCATTTTTTAGACAAGTAACTTCAATCGTACAGAGTGTGCTTTCTTAATTAACAGACTCGAGTATTGTTTGAGTTATTGGTAATATCAAAAAGCACGTCACACTCGAATGTAGTAGGCTACAATTAACAGTACTATAACTCTAAAACTACTAAATAAGACAAGATGGTTAGTCTCAGACTCTTTGCTTTTGCAATCACAAAAATATGTAACTATCTTTCGTTAAAACCTCACATTACAAATTGATAGTTATAGCGAAATATATAATCTCACTTTATAAATCAAAGATCACTTTATACTTTGATAAGCGCGTATACCTAGAAACGAAGACGGAACGTTTCTTGATATCACCTGTTTAACTACGTTTTGTTTAAAATCAGACACCCTGTACATTAAGTTACTTTAGTGGGAAATTCCAAAGATTACATAAGAAAGTATCCAGTGACATAATACTGATCTACGTAATACTGGTCCACACTGAAACACGTATATGGTTTCGTAACAGCAAAGGGGTTAAGGATTCGTCAATTCTCTTTTCACCTGTAATAAGAAAATAAACTTCCTTAATATCGAAGGATGCTCGCGTTTTGCAATATCTACACGAATAACCAATCCATAAGTCTTTGCAGTATTTTTGCAAACATTATATGTGATTATGACGAGAAAACACGCGAGTATGACTTATCTCTAGAACGGCAATGGTGTATCGAAAGAAGTCACTCCAAAAATGAACGTATCTAACATAAAAGTTCTCCTTTTGTTCCCTTAAATAATATTATGTAAAATTATGTATAGCACATATTGCGTTCCTTAAATTTGAAGTATGTAATTAATAATCCACTACATAAGTAGAATTTGTTTGACTTTCGAGCGCGATAAATAACAAAATAGATAAATTCATTTTCGAAGTTATTCTTCCATGACGAATCTTTTAACATCCGACATGAATAAGATTCAAATCATCGTAAATTTACGACAAACGAGGGGAACGTCCCTTTTTGTTTATCACACGAGCTTGTCTTCCCAGCAGAGTATCACGTAGACGAATTGTTTAATTTTGGAACAATCCCGTTTCTCTCGTATTTTCCTTTTGGTTTCCTTAAATTCGCGCCAGGAGGCCAGCTCCTTGGAATTCTTCGGCCCCCAGTCCGACGACGGTGTGAAGGCTGACTTGATCATTTCAAACGAGTCTAAATTTTTGTTAGAGACCATAGTATAAATCATCCAAAAAGGAATTTGTAGAATACCAAAGGCACAAATGGTCCATCCAGCAGCATGTGCACTGTCAGGATAGGAGATACCGCTGTAAGTCAAGGGTTTCAGAGTGATTAAGGTATAAATTAGAATCACAGCCAGTAAAAGGGGAGTACAGACGCCCCAACAGAACCTCCAATAAGCCGATGGTCTTCTTTTTAACATGTATTCCACGTCATCCAAGAAATTCTCTAAACCGTACACCCAAAATATACCTGTTATTTCCAGCGTGGCTAAGATGAACACTATAAAGGAACCTGCATAATAGTCGACCAATTCCAGTATGAATTGACCACCAGGCGTGCAGTAAATAACACCGGCACAAAATCCGAAGGTAACTGTGCCGAGTACGATATACAAGTGATCCAAATTTGGAAACTGATCGCTGATAATGGTGATAAGCGCCCCAGCTAACGCGATGGCGCTCCCAATACCGAGTACGTATAGCATCAGAAAGAAGAGCACTGAAAATACCTGCGGTAGAACAGTAAACTTCGCAATGGCATCTGGATAAGAGACGAAAGCAAGACCGGTTCCACCACGTACAACGTTGCTTATGTCCTCCGTACCCAGTTCGTGAGCTAAATTTCCAAGAATACCAAAAATGGTGAAACCAGCTATTAAACTGGTGAATGTATCCAACGTAGTTACAACTATGACGTCTCTGTATATATTGTGTCTGAAGTCATTGTATGACGAGTACATGACGACACCACCGAAGCACACAGACAGTGAAAAGAAACACTGTGTAACAGCCGCGTACCAGACTTGCGCATCGAACAGCTTCTCCCAATTCGGTTTGATGAAGAAAATGATCCCGTTCACAGCACCATCCAGGGTTACCGCTCTGATCAGCAAGCTTATCATGATGATGTAAGGAAAGATCGCGAGGAAATAGGCCGCTTTCCCTGAGCTCTTCACGCCACGTGCCAAGACAGCAAATATGCAGCCCCACGCGACGAGCAGGCAAATCGTTAGCCTCCAATCTGGTAGTCCAATACCATCGTTGATATTTTGTTTTTCTTTCAACACGATTTTTCTAAAATAAAGCTCCGCGGAACTTATCATATTGGTACCATTTCGTTCGGTTATGTTAAAAGAGCCTCCTGAATCGACGCAAGAATCTCCCCATTCTTCCAAGCACGTGGACCATGGGAGATGTGATTGAAAGCTTCCAATTAGGTAGTACAGTGTTATCGACATCAGCGAACAATAATAAGTCCCTACTGCGAGCATAGAGAACATCTGGGCCCAGCCGACACCTCGAAGTCCAGGTGCTGCTGCCCACATTTTTACCGAGGATCTGCTGCAGAATTGTCCCATGATCATCTCCAAATAGTAAAACGGTTTTCCAACGAGGAATAAGACGATAATGTAAGGTATTAAAAATACTCCACCGCCATTTTCGTAAGCTGTGAATGGAAATCGCCAAACGTTGCCAAGGCCTATGGACATGGCGATACAGGACATCAAGAATTCCAATCCATTACCCCAAGTAGCTCTCTCCACTGCGTTTTCGTTAATAGATGTTTCCTCCGATAACGACAAGGAAAGCGGCAATTTGCGATCCTCTTCAATTCCATAATTAAAGCTGAAGGAATTGTCCTCATACTTGTCATCGTCACCTCTTGTGGGATGTTGGAAGTCAGTAGTTACATGGCCATCATCTCCAATGAAAGCAGCATTCTGTTGTCCTTGCTTCTTCATCTTGATGTAATCACCGGATAGTTTTGACACAAGGCGTTGGAAGAACACCGGACATCCGATCAGGCGGCTGACAATGAGTTTCGACGACGAGAAACGCGCGGAGGATCTCGAACTTATAACACTGTGACATCTATAGCAAGAATCGCGACAGGTACATTACCTTCACGAGGATCAGACGACAACTGATTTCCGATCAGCTGCGGTACGCTTGACAGGAAAGTAATCGAAG
>BINPACKER.10074.1
GCGGGGAGAAAAAAAAAAAAACGAAATTGTGTTCACGCGCATGCAATATTAGGTGATGAAGATTAATCGTATTTCTCTGTATAAAGAAAGAAAGAAAACGTTATAAAACGAGCGCGAAAGTGGGAGAGAGAATGAGAAGTCGGGGGAAGGATACGCGAAGCGAGAGGAGCGAGTGAGAGAGAGAGAGAGAAAACGCGAAAGGAGAAACGACCGAGAATCTCGTTGAACTCGAGCTCGCAATTCGTAAAAGAGGTACACGTATAGAAGGTAGACGAGGCGAGGAAAAGATGGAAACACTGACAGTGAGAGGCAGAAGCGAAGCTCTAATATTGCGTTGCTTCGGACATTTAGGTAGCAACCGAGCGAAAAGAAATCGGAACAGCCGTTGGACCGGCTGTGTCGGCTACTGTCGGTTAACATCGGTTAACGCGTAGCCGGAGGAAGTATTGAACGAGTACGAAGGAGGATCGTACGCTACTCGAGAGATCGAATCGTTTGATCGAGAACGGGAGACGGATGTTCGAGAGAGAAATTGATGGCAGAGTTGGTATACAAGAACGGGTATGTCGCGTCGGCTGGATCCGAGAGGGTGACAGCGCAACGCGCTTCTTTTCGCGTTGTAACCGCGTTGTTTTCGCGTGGCCGTCGCGTCGATCGGAAAGGGGATGGCGGAGGCGGTGGCAGCTGTTTCCACTCGAATCTAGACGAACGCGAACACCACCGTATCGAAGATAATAGCTACATACGTGAAGAGATAAACGCGTGCGAAATCTAGCCGCTTCGTGGAATGTATTACGGACTGAGTTTTTTTTGTTTGATCGTAATGTTTGTTAACTACCTGAACATTTAAGTCCATGATGCGCGATACCGTGTAACATTGAGCCGCAGTGGTCGCAGAAGATTGGCGTCAGGTACGTGAAAATCTCCCATTTGTGTGCAGTGCTCAT
>BINPACKER.10075.1
ACACCACGGATGTCACATTTCAGAGGGACGTGCATCTCGATTTCCAGAGTAATTTTTACTGCAACGTATCCGGTGTACTTTACGCTTCCGCAGCTACTGTGGGATGCAGAACGCTCGTATTCTTCTGATTGCATTTTCCACTTGTCGTCAGTAAGAAAAATATTTAACGTGACATCGAAGTTACTTATATTTATCAACATTAACTTGAAAGCTGTCGTATATGGTGTTGACAAGTGAACATACTTCTACTGGGAGTGGTCATTGCCATCTCGATCTTATACGAATTTGTAAATAGTTAGCCTTAAAATGCGTATATCGACATTCGGTGTTCTCCTTAACATCCTACATATTACGTATGGTGCTATCGAGATAAAAATTTACGAGGCAAATCCTGACACGAGAAGACTTTACGATGACTTATTGTCGAATTATAACAGACTCATACGCCCTGTCATCAACAATACCGAAACCTTAACTGTTTGGCTAGGTTTAAAGCTATCGCAATTGATCGAAATGAATTTAAAAAATCAAGTGATGACGACTAACGTTTGGGTAGAACAGAAGTGGTTCGATTATAAACTACGATGGGATCCAGAAGAATACGGTGGCGTAGAAATGCTATACGTGCCTTCCGAAAATATTTGGTTACCAGATATTGTTCTATACAATAATGCCGACGGCAACTACGAAGTAACACTTATGACAAAAGCGACATTAAAATATACCGGTGAGGTATCTTGGAAACCGCCCGCGATTTATAAATCATCCTGTGAGATAAACGTGGAATATTTTCCATTTGACGAACAATCGTGTGTTATGAAATTTGGTTCATGGACATATAACGGAGCTCAGGTGGATCTGAAACATATGAAACAAGAACCTGGTAGCAATTTGGTTGCAATAGGGATAGATTTAAGCGATTTCTACTTATCGGTAGAATGGGACATTTTAGAAGTACCAGCATCAAGAAATGAAGAGTATTATCCATGTTGCACAGAACCCTATTCTGATATCACATTTAACATTACAATGCGAAGAAAGACCTTATTCTATACAGTCAACTTAATAATCCCTTGCGTGGGTATAACGTTTCTTACGGTACTTGTATTTTATCTACCAAGTGATTCGGGTGAAAAAGTATCGTTATGTTCTTCCATTCTTCTCTCTTTGACAGTGTTCTTTTTATTATTAGCCGAAATTATTCCACCAACATCACTGGCTATTCCACTTTTAGGAAAATACTTACTATTTACTATGATCTTAGTTACTTTGTCGATATGGACTACTGTATGCGTTTTAAATGTTCATTTTCGGTCTCCATCTACACATAATATGTCACCATGGGTTAGACAAGTATTTTTAAACTGGATGCCGCGAATTCTAATGATGCGTCGAACACCGTATTCAACTCCAGAATACGATGATACATATATGGATAGCGGATATACTAATGAAATAGATTTTAGGTAATTATTTTGCTGTTTATCAAATTTTCAAATATTCAAAAGCAAATATTACAATATTTTGTATAGCGTTAGTGATTATCCCCTGGAATTGAAAGGAAGTCCAGACGGATTCGAAAGTGTCACCTCTCAGTATAAAAATATACGAGAAGACGATGCTCGACATATACCACACGCATCAGTTACTGACAGCGAAAATACAATGCCGAGACACTTATCTCCGGATGTCATATCAGCTCTTAAAGGTGTACGTTTTATTGCTCAAC
>BINPACKER.10076.1
AGCCCGCGCGCACTTCTCCGCTGATTGGCCGACGCCTCCGTCCTCCTTCAACCTCTCTCTCTCTTTCCCCAAACCTTTCTAGCGACGCCTATTGCCCGACCCGCGAACCAATTTCTTCCCTCTAACGGTCTCTCTCTCCACCAGCCTTGCTACCTTCCTTTCCTTTTCTCCGAGTTTTCACTCCTCCAAGGTTTCCTACTCTTCCTCCAGTTTCCTCTCTCCTTCCCGGCGGTCCATTAAATATTTCCAAATGATCAACCGTGGTAAATATTTACCGTGCGCCAAACAGGCAAACCGTTTCCTGCGATTTATAATTAGTGACGGTGTGTCGGATCAGTTGATCAAACCAAGTGCGTAATATCCACGCGATCTTCGGTTCTAATTGGTGCACGCTGAAATTTGAATTGGTTTATTTGCAACGACGCGGAACGATGCTTTCGCAAACGCATCGCCATCTGTACCCTGACATTTGTATTAGATTGTAAGATGCGTTCTATTGCTGGAAAACTTGCGAGTCAAAGTCGAGACGGGAAGGAGTATGAATTGAAGGGATTTAGATGCCAGTGGCTGCGTGAAATGTTGGCATTATCCAACGTGTCAATGCCTTTACACGATCCGAGAGAAGAGGCAGGTCTTAGGGTTGGCATATCATTCGCACCTGCCAAAGTTTGTAACTTTAGGCGACGATGCGAAGCTTATACTGTACGACGAGGAAACCAAAATGCAGGAGAGAGTGTTCCACGCAAGCGAGTCATTGGAAGTTATGGACGGTCATAAGTCTAGAGTGTTCAGCGCGTGTTTCAACCCGAAATCGGCACACGAGCTGATCAGCGGCGGCTGGGACAACACCATTCAGTTCTGGGACACCAGGCAACCGTACGCGCTCAGGCGTATATCGGGTGTGCACATGTGCGGCGACGGGCTCGACATCAGCAGGAATGGCAGAGAGATTCTGTCGTGCTCGTGGCAAAGGGAGAACCCGATCCAACTGTGGGACTACGGTAGCGGAAAGCTCCTCGTCTCCTTGGACCCCGACAGCTATTCTTC
>BINPACKER.10077.1
CGACATGGCCAGGTTGGCCGTGTCGGAGGGCACGCCACCAGGGGCACCAGTCTACACCCTGAAAGGCGAGGACCCGGAGGGCTCCAAGTTGCACTACTCGATCAGCGGCGAGTACTTCACCGTGAATCGAGACAGCGGTGTCGTCGTTCTGAGAAAGGCGCTGGACAGGGAGACTCAAGACTTGATCGAAGTCATCATCAGCATAACGGACGAAGGCATCGCTGGATCGGAGCCGAACACCGTGTCTCTCCGACGCGAGATAGCGGTGCTGGACGAGAACGATAACCCGCCGGTGTACCATGGCAGGCCTTATGCGGCCAGGGTGCCAGAAAGCGCGCACGTGGGTGGTCTCCTTGTTCCTCCTGGCACGATCACGATCACGGACCGCGATGGCGGCGTGAACGCGGATGTTCACGTGGAATGCGTCTCCGCGTCCAGGGACGACGACGTCTGCGAGGTCTTCAGCGTCTCCACGGAGAAGTTGGCGGAGGGAAAATACGACGTGCAGATCAGCCTGTCGAAGTCGCTGGACTACGAGAGAAGAAACTCGTACTTGATCAACCTCCTAGCAGTAGACGGTGCCAGCGACGTCACCAAGAGGTTACAGGCCAGAGCAACAGTAGCCGTGGACGTTCTCGATGTTCAGGATCAGCCACCCGTGTTCCTGAACGCGCCGTACAGCGCGGCTCTGCCGGAGAACACAGCAGCTAGTCACACGATCCTGACTGTGAGAGCGCGAGACGGAGACACAGGCGAGCCTAGGGCTCTGTTGTTGACCCTGGAAGACGACGAGTCGGCCCACTTCGACCTCGAGGTGTCGAGAGAGGGCGACGTGACGGTCGGCAAACTGGTTACCACGAATGTCTCTCTAGACAGAGAGGACGCCAGGATCCTGCAGAACGGCGGGATATACACGTTTCAGGTGAAAGCCACGGAGCTGATCAACAACGAGATCCCGGCGGACACTGCCACGTCCATCGTCACTATAGTAGTCACCGACGTGGACGATCTGATGCCGGTCTTCAACGAGAAGTATTTCGATATAACCATCTCGGAGGATATCGGCAAGGACACGACGCTGCCTGGGTTGAATATGATAGTGAGCGACGGGGACGTCGGGGAGAACGCTAAGTACATGTTGGCTCTTAGAGACGTTCCGGAGTATCCTGGAATCAGCAAGGCTTTCGCTGTCAGTCCCGAAGATGCTCAAGGTCGGGTGCCGGTTGTGGTGAAGGCGAAGGACGTGAACGTGTTAGACTACGACGTGGACGATCCTGCGAAGAGGGTGCTCGGGTTCGAAGTCATTGCGCTGGTTGCAAACGAAGTGGTTGCCACGAGCAGAGTCCACGTACGGTTGACGGACGCGAACGACCACAGTCCGGAGTTCTCTCAGTCGGTGTTCAAATTATCCGTGCCAGAGAATGCCGAGGTAGGAACGCGATTCGGCGACGTGTTCGCGAAGGATTACGACAGTGGATCCTTCGGGGAATTGACGTATACTCTGCGCGGCTTCGGAGCCGACAAGTTCAGCACCAATCCGAAGACAGGCGGAGTCTCTGTAGCTAAGTCGTTGGATTACGAGGTCCAGAAATCGTATTCTCTGACGATGGAGGCCAAGGATGGTGGCGGAAGAGTGTCTGCCGTGAACATTCTGATAGAACTGGAGGACGTAAACGATAATATACCCGTGTTCGAACAAAACGAGTACACGAGAACGGTTCGCGAAGGTGCCACGAGTTTCGATCCACAGATGTTTGTTAGAGCGACGGATGTCGATGGTCCTGCGCAAGGAAACGGGAAAGTGACATATTCCATTGGTTCCCATAACAGCATGACAAACGACGTTTTCAAGATCAATTCGGAGACCGGAGAAGTAACAATGGCGAAAGCGGTGCGGTCAGACGATACCGAAAGAGGGATCTACGAGCTGGTAATTCGTGCCACGGATACTGGAACGCCGCCATTATCTTCCGAGGCGAAGCTGTCGGTCAGAGTGGGAGTGCCTGGAAACCAGAAACCCATCTTCCGCGGAAATTACAAATCTAATTTGCCAGGACCTAGCACGTATCGGGCGAGATTGCTGGAGAACGCTTCTCCTGGGACGGAAGTCATCAGAGTCGTTGCCAACGACCCTGACGGCAGAGACAACTTGCTGCAGTACCATATTGCTTCCGGTGCTAAGGATAATTTTGTAATCGATTCTAGTTCCGGGGTGATCACGGTTTCTCCGGACGCTCGTTTGGATTTGGAAACTGGCGGAGAGAAATACGAAGTGATAGTTTACGCCATAGACTCTGGTACACCCGTTAGAGAAACTGCCACCACTACTGTCACGGTGAACATGGTGGACGTGAACAACAAGCCACCCATGTTCAACGAATCGACCTATCTCGTTTACGTTTCAGAGAGAGCAGCTATTGGTGAGCCCGTGCTGAAGGTAGTGGCGACAGATCCAGACTCGGATGCTTATCTGGAATACTCGTTAGTGGAGCCAATAAGAGCCGTGGACAAAACAGGCGTGGCCCTCAAAAACACAGCTCCTTACGACTACAAAACAGCGTTTCGAATAAATTCCACGAACGGTCTGATAACGGTAAATCGGGTACTGGATTATCAAGTGGCAGCGGTGGTGATTCTGACGGTTCAAGTGCAAGATCTGAACGCTGTGGTGGATAAAGAGAAGCAGATTACCAAGGTCGAGGTGACGATTTATATCCAAGCTTACAGCGACGACAATCCAACCTTCACGAACCCTGGCTGGTCGCCTAATAATCCAACGATTAGAATATCCGTGCCTGAGGAGCAACCTCTCGGGACCACTTTGCTCATGTTGTCAGCCAAAGAACCCACCACAGGATATCCCGTTCAAAGATTCGAGCTGGTGAGGGAAGATGACGACGAAGGTTACGTCAACGTCGGTGTCCAAAGTGGAAACGTGGTTCTAAGCAGGAGACTGGACTACGAAGCTCTCAATCAAAAGTTTATTCAATTTAAAGTAAGAGCTTTGGCAAGAGATTACGAGATAACGAGGAAGATGTCGGAAGCGAACGTGATGGTCGAGGTGCAAGACACGAATGACAATAGCCCAATCTTCACTCAGAGCGATTACAAAATTTCAGTATTAGAATCGGCGAAACCTTCCAAGATCGTATTGATCGTGAAAGCCACAGACATGGACAGTTCGAACACGGAACAGGAAGTGAGAAGAGGATACGGCGAGGTGAGGTACTCTCTAGTCGGAGGAGACTCGAACATGTTCGAGGTGGAACCGATAACTGGCAACATCCAGATTGCCACCAACACGACGTTAGACAGAGAGAAGCAATCGGTTCTCCGCTTCTATATCGTCGCGTCGGATATGCCTCAAGGTGGAGCGGAACAAAGAAGCACGAGAGCTCTGGTGACAGTGGACGTTTTAGATGTGAATGACAATGCGCCAACTTTCGAACAAGAGTCTTACACCGCCGTGATCCCCGAGAACGCACCATCGGGTGTCAGCGTGGTGAACATTACGGCCACAGACCCGGACGAAGGCAACGGCGGAGTGATCAGCTACGAAATCATCGACGAGGGCGAAGCGAGCGGGTTGTTCGAAATAAACCACACGACCGGGGAGATTTACTCGGCAAGGGCGTTAACGGGGAAAGGTAGGACGGAGCCGTACATAATGAGAATCAGAGCTCAGGATGGCGGAGAGCCGGAGCTGTACTCGGACGTGATTTTAACGCTGTACATCGGCGACGTGGTCAGCAACGACGGTGTTCCGCTTTTCATCAGACCAACCCTCGAAGAGGTGGCCCACATATCGGAGAATTCCACCATCGGAAGCCCGGTGTTCCAAGTGGTCGCGTCAGACCCGGACGACTCGAATTTACCAAACGGGAAGATCACTTTTAAGTTTCTGGAGGACGGGAACTTCGGCAAAGACGCGAGCGCCTTTAGGATTAACAGCGAGACTGGTCTGATAACCACGAGAAAATTGTTGGACAGAGAGACGAAGGACAGTTACACGTTGATATTGGTGGCTCAGGATCTAGGAAGTCCTCCTCAGCAGGCGACCAGGGTGCTGCAGGTGATCGTGAACGACATCGACGATCACAAACCTCATTTCAAGAGAAGTTTAGACAGTCCTCCTATAGAACTGACAGTGCTGGAAGAGAATCCAGTCGGGACGAAGGTCGGAGTGATCGAGGCGATCGACGAAGACATAAATGAAAATGGGATGATCGATTACTCGATCGTGTACGGGAACGAGGCTGGCCTGTTCCTCGTGGAGAGACTCGAAAACAATTCTGCTGTCATCAAATCGAACGGTCGTTTGGATAGAGAGACAGCTGATCGTCATTTATTGACCATCAAGTGTTTCCCTTTCTCTACGAAGAAATCGGACATCATACCCAAACCGTACAACAGACAGGATCCTTCCGAAAGACAGGTTCTGGTTAAGGTGCTGGACATAGACGACAACAAGCCTAAATTCAAGAAAGAGAACGTCACTCTAGGCGTCCGTTTGAACGTCCCGATAGACACCGGTCTGATCACTTTGGAAGCCTTCGACGCTGACTCTGACGCTCTGCCGATTAATTACAGCATGGGCAAAGCTTCTTTCACCTCTCTCGTTGACACGTCCATGTCGAAGCGAGAGATTCCCTCGCACCTGTCGCTAAATCCTCAGACAGGTGAGCTGAGAACGACAGGCTCCATGTCCAACTACGCGGATGGATACATGGAGATCATCATCTCGGCCAATAACTCCGTTACTCCGGGCAGAGAGACGAACATCACCTTGAGGATATTCCTGTTGCGCGACAGGGACATGTTGAAGTTCGTGTTCTCGAAGCCGCCTGTCGAGGTGAGGAAGACGCTGGAGGACTTCGAGAAGTCGGTGCAACAAGCCTTGTCACTGCCGATCAGCGTCAACGTTTACGACACGCAGTTCTATTCGAAAGAGGACAATTCACTGGATTTCTCTTCGACCAGTTCCTGCTTCCAGATGGTCGGCAAGGAAGCGTACGATTTGGACGAAATGAAGGCTCTTCTGACTGATCCGAAGAACGAAGAGCTGAAGAAGGTTTACAGGACGTACCACGTCGAGAAGGTGCAGCACTGTGCCGCTGTGGTGGCCAGGGCTGACGCTTCCATGACTCAGATGTGGGTGCTGGCCATTGCTGTCCTCGTTGGCATTGCTGCTGTCATTTCTAGCTGCGCTCTTTGCTGCATGCACGCCAAATACAAACGACAGGTGAAGCACGCCCGTTTGCGTGATCAACCCAGACCACCTCTCAGTTACGTCTCTTCCGGTCCTGGAATGGTCAGTGCCACCTCACACACGACCCTTGGACCCGGTACCATGGTTTCTCTAGGTCCTCACGAGGGTCCCTACGAATGGGGAGTCGACACCACGCTGTACCATCCGAGCACTCTCGGTTCTAGGACGTAAACCAGAGGAAACGTAGGATCACGGACCGACACGATGGTCTTCGATCGTTCCGCAAGAGCCTCGTGGAAGGTTTCTCTAGCTGAGAAACGAGATTTCGGATCGATGAGCATCGCTTCGATCCTCTTTTATCATGCCATATCGAGATTCTGGTAATTTATCTTTGAAAAGTATTATCGAGAGGACGCGAAGCTCTCTTCTTCGCTTCGCGTTGACGTGTAAGCTGGAAATTTTCTCAATCAAAAATCGCAAAGTCTCTAACGATAAGTTGAACGCGTCCGACGACGACCATGATCGATAAATACGGCTTGCTCGTAGGCTGACAGGCGACCGCGAGTTAGGCGAAATTTCGCGGTGGAGATTTTCCGAAATTCTCGGGAAACGCGCGATGCCATCGAGACCGGTGATTCGACGAATGCGACGAGTAGAGTAGCGTTTCTTTCTCGCCCTGGGAAGCTCGAATTTTGTATCATAGTTACTCGCGGTGTCATCGAGGAAGTCGCGGAAATCGTGCAACAAAGTCGACGAAATGGTGCTATAACGTAAGATCGGGGAAGCTCGTGCCAAAATAGAGGGACACGTGTAAAGTGCGATACTACCTTAGCATTAAGATGAACTAACTCGCGTGAATTGTATATTTCTTTGACTGTACACGGATCTTACTCACAAACGTTACGCGGCATTGTCATAGAAATGCGCGTGCTCTATTGTAATATATGCAGA
>BINPACKER.10078.1
CGCGATCTTAAGATCGGTATCTCGTTCGGTGTAATGCTCGTTGGGTCGGGGTTAACGCGATGTAACGAGCGTCCATCACCTCTTCCCCGTATATTTTCCCCAACAGGCGCGAAACGCCGTGGAAAAGAAACACTTATCGCAGTGCTCACGTGTCGGTGCGTCGTTAACGACGCAGCCATTACGCAGTTTCGCGGTTAAACACGAGTCGACCGCGTGTCTGATAGGTTAGCCATTGGCAGGTGGAGACGATAATCGATCCGCGCGAAGATCAGTGCATTCTTTTAACGCGACAACTACGCATTATTCTCTTTTCTAATATTCAAAGCGCAAAATAATTTTGCCGTAAAACCACGTCTCTTTTTTGCATTCCTCTTCGAATATTCGCTTCTTAATTTTTAATTCTTCTTCTTCGTGTAATCACTCGTAAAGAAATTCGTCGGTTAGATCGTTCGTGTTTGTCGAATCGAAGAAATTATTAACCCTTTTGGAACGAGTGGAAATTTGTTTATTTTTTAAAGTGAAAGCTGCTTGGAATATAACGGAAAATGATTTCAGAATCGTCATCGACGCCAGACAGATGAGGCTACCGTGTGTCAAGCTAAGTAGGATTCGCCCGTTACACGCGTTTCCGGGGTGTTTCCATCGGATCAGATTTTCCGTTACAGCGCTTTTTATCTTTTCCGTCCACGTGGCAAAGGGACGTGACCGGGTTTCCGCATCGAGTTTTCGACAGGAAGACACGTTGATCCCGCGGACGCTACTGGCGGAAGGGTTTATACCTTTTACCAATTAACAGGTTAAACGGAGTGTTCGTGTGTTGGTGCTTGTGCGTGTGGGGACTGGTTCCTGCATCGGAAATTCGGTGGCTAATAATATACACAAACGTTCTTTGCCTAAATTATTCAAGATTCGGTGAAAGATTGGAGGGTCTGTAAGAGGAAAAAGTTAGAGAACTGAAGAAAAATCTTCTGAGAGGACACTTGGATACATTGATACTTTTATGGAAGAAGATGAAAATTTAACAAATAAAAAGAAGTTTGGTAACTAATACTATGTATAAATATTCTTTAATTAAATTATTTAACAGTGGTTTTGTAAAAGTGAAGAACTGGATGGTTGGAAATTTGAGAAAAGAAGAAAGTTGGAATATGGACAAAGAATGGAAGAAAATTGAAGATTTGAGAGAAGTTAGAAACTTGGAAGACCCATGAAGAAAGGATAATTAAATCTTAAAAGCTTATATATGGAAATGTGATGGAAGAAGAAAATTGGAAGCTTGAAAGTTTAGCAAGAGGAAAATGTTGAAACTGTGGAAGTTTATGCAAGGCAACAGTTAGGATTTTACAAAGAAAAGAAAGTGAATACCTGAGAAGTTTATAAAAGAAGAAAGTTAGAAGCGTAGAAGCATTATGAAGGAAGTTCCACATAACTTGGATGTATCGTGGAAGAGTATGTAAATTCAATGAATACAGAAAGCATTACACAAGGAAGAAGAATAAAACAGAAACTAAATGTACTACTGGTAATAAGCGTACGATATAAACACTGAGGGAAACATTCTGTAGATATTAGGAGATGTGTGACGATATAGCCTAATTTATTAACAAGTTAATACCTGCAACTAGGAAACACTGGCAGCTTAATACCTCAGGATCATTTCCATTAAATTATGGCACCGTTACACTATTCCTAACTCATTCTATCCCATGGTAAACATTATCAATCATCAGATTGCAATTTGATAACCCAAGAAACCCTCTTAATGTTGGCATTTGCATAAGGTGCTAATTATCTTTTTGTCAACTGATTCATTATGATTCACCTAATGGCAGTAAGCTTCCAATTAGCCTGAAGAAACTAGTCCCATTCGAAACGACTGTTTGCTTCCACAATATTTACCACGGGCTATTTTAGACAGACAATCCGAGGAGATAATGCGAAAAATATGTGGAGGGAGCTAATATTTGTACAGATGAGCCGCACACTCCTTATCTAACGGCGATTAACGCTTCTCCACGCTATTTCGTGGGATCCATTCGGATAAAACACTCGGAGATATCACGATATACGATATACATAAAACACTATACTACATTACGCGAATTTTATACTAGGTTAGTTACGTATACGAAAAATATGCCGAGATAAATT
>BINPACKER.1007.1
TTTTTTTATGTTGTTTCTGTAATGTTGCGAATGTATTTCACTTTAGGATTATCCACATATACATACATAAAAATCATAGCATACATAATAAAAAAAATAATTTTCTGCCAATGTTTATATCAAATAGTTAGTTATTTTCGAGTATAAAGTGTTGTTTATCTTTTTCTAAAATTTCAATTAGAATTTGTGAAAAGTCTTCAGAAGGAAATCTTTCTATCCAAGATTGAATTAATCCAACAAAAGAGGGTTCATAGTTTTTTAGTTGTACTTCATTTTCACCATTTACAAATGTATTAGATTGTACAAATATTTTCCGAGGTTCTTTGTGAGCTAAAACTATATCTCTCCAGCGTGCCCATGGATATGGTCCTTCTTCTGGTACTTCACTATATTCTTCATACATTTTCCTAGCTGCTTCAATATCACCTGTACTTTTGTAAACTTGTAATTTTGTTAAAAATGCTCCAATTGCTTTTTTACCAACTGTTAAAATTTTACTTCTATCAACAGTTAATAATAAATTCTCTCCACCATCAGTTTCTATAATATTAACAAAATCATTGCCAGCTTCCAAACAAACTCTAAGTAGAACATATCTTGCTTGAGAATGTGCTTGCAGCCACTTCTTAGTTGATGGTTGATACATTTCTAAAGCTCTTGCACAACCAGTCCATAAAAGACATAACCAATTCACATACATAATATTATCAGCTTCAGTACCCTCGTGTCCAAATATACTCAATACATCTCTTTCTAACGATAAATATAATCCTACTGCTTCTGCTCTGCATTCTTCATAAGAAGATCCCAGTGGACCAAATTTCGAATCATATGTCTCACCAGGTAAAAAAAATTTATCTATTAATTCTCCAGTAATAGGATTTTTTACTTCTCCCATATTAAAATTATATGAACCTGACTCTGATTGCATCAATAGTTTACCTGTTCCATGACCCAGAAGTTCATGTAAACCAACTTGCACTTCAAAACTAGGTACTCTATAAGTATTCATCAGAGTTTGATCTTGCTCAGATAAAAATGGCATTACATCTAATTTTGTTGATTCTCTTGCAGGAATTACATTACCCAAACAAACATTTTTAAAGCCTTCTGATTGCCTAATTTCGTCATAATTTGGGATATTTATACCTGAAGGAATGCCAGAGCCTGAAAATGTTAGAACATCTAATGATGTAAAATCAGGCTTTAAAAACTCATCTTTTTCAAAGTCTTTACCCCAGGGAAGTTTTGGTATAAATTTTTCTGCATTACTCACTAATGTAGCAAATTTTTTTGACATCTCTCTATTTACCATTGCTACAAACCCTTCAAATTCCCCTCTTTGGCCTGCTGGGTCTCTATAGGTTTCAATAAATCCAATATAAGTTTCTATAATTGGTCCTTTGTCCTTAATCCAAAAACGAGAACCATCTTTATGATCTTGTAAAGATCCTGTTTTGAAATGTTCTATATACTTATCTAACATATTTTTCTCAATTTCATTTGCAGCATATTCTTTTGCTTTTTGAAGATTATCAACAACTGGAATCAAAAGTTTGCTATAATCTCCTCTTGTAATTTTAAATTTTGCATTTTTATATACTTCTTCTGACAATGTAATATTAGCATCGTTATTGGTTTCTACAGAGGCTAATCTAATTTCATAGACATCCATATTTTCTGAAGCATTAGAATCATTTTGTTCCTTGACTGTTTTAAAGCATCTTGTATTATAAGATTCTAATCCTTTATTTTGCATAAAATCATTAATTAATTCTGCATCTTTGTCTGTACAATTAGCTGAAAAATAAGTTGTAATCCCCTTCTCGCCCAAACCTAAAGATTTAAATTTTCCTTTTACAGAATATATCACATTTTGGATTTTCCTCCAAATTTCTTCAATCTCTTTGGGTTTATTTTGATATGCCTTTGAAACTTTTACTATAGCTTCAAATTTATCCTTATTCAAGTTAGGAATTATTTTACTATCGCCAAAAGATTTATAATTACCAGCATTTGCAAAAATTCCACAAGAATATACTAAAAACGCTGTAAACTCATCTTCGTTAACACCAGCATTAAGTGCAGATTTTTTCAACTCATCTATTGTTTCAATTATGAAAATTTTATGTAAAAGAGCAAATATTAATGGTGATTCTGGAGAAGTTTGTACAAAAACAATAAGTCCTCCATTCCATGAAGCTTGACTTAAATAATGAGCATATAATTTTTCAGTTTTTGTTAAAGCATTAAATGCAGTATTACATTCTAAAGAAATTACTGGTTGATTATTTGGTAAAGTAAATAACGAAATATCTTCACTCATTTTCGTAGATAATACTCTCACACTTGAAACAAAATTGTTTCTCGAACGTTTAACTTTTCTATCCGCGCTCAAAATTATAGACCCAATACTTCTTCTTTTAACACTAATTTCAAATGGAGAAAACCGTAGAAAATATTGAAACGCAGATTTCGGAACGAACTTCTGTAGACAAAATGGCGACGTGTACAATATACTTTGTCTGTAGTACAATTTAAACATTGTCATTTATATTATAAAAATAATTAATTTTCTATTGATATTTATCCAATTAAGCTTATTTATGATTAAAGGTTTGTTTGTTAGGTCTTAATACGTTATGTAAACTTTTGAACTATAAAATCAATTGAAAT
>BINPACKER.10080.1
GGAGGAGGAGGAGGCGGAGGAGGATGAAGACGGTGGCGGCGGCGGTGGCGGCTGGAAGCGGCACGGGCTAACGCGCGTGCGTGAGCGACGTCGCGGCGCGACGCAGCAGCGACGTAGCGACGACGACGTCGACGAGGACGAGAACGAGGACGAAGCGGCGGCCGAAGATCGCCGAGCGGACGGCTACGCGGAGAGACTGTACGGCTGGCATGGTGGTGTGGGCCGTAGCACGGCCACAGTGTTGGAAAAGTCGGCAGCAGGGACGAATCGTGTTAGGCGGGACGCAGAGCGACGAAGCTGCGTGGACGAATCGCGGTCGCGATCGAGTGCTGCTCCGTCGAGCGCAGCGAAGAAACGCGAACAAGCGGCCGGCTGTCCGATTACGGATCGATCGAATCCGCTACTACTACTACTACTACTACGAGGGCCGGAGAACTCGAGACTCGGTTGGCCAGTGGACAGCTACGACGTACCGTACTAAAAATCGTGGCACGTGAACAAACAGGAGCAGTGCGGTGGGCAAACGATAAATCGCGAGTGGTCATAGTACGCGAGTTGCCAATGAGAAGCAGCGCTAGGTGGAACGAAGACAAGCCGAGACGGATCGTATGACGGCTAATGGAAACTCGCCGTTGGACAGTATGAGAACTTTGGAGCATTACTTGAGCGACATCATGCGCGCTGGTACAGCGGATACTCCGGAACACGTGAAAGGCAAATCACCGTTCTTCCCAAGCCTGGAAG
>BINPACKER.10081.1
ATGTAAGAGCTGCGCAAAGGCACAAACAGCGACGTACGTCTGGCAACGTTCTGCGCAGCTTCAATTCCCCCACCTTTGTTATTCGACCCCCACTACCACGCAGAATCCCACGGGTAAGTTCCAGGAGACGCAGTGGGGATGAAACGCGGGCGTTAGAGGAGGGAAGGGCACCTGAAACCGCGACTATATACCCCCGCGTGCGTTTACCAATCTTGGCACTTTGCCTGAAAGAGCATATCGACCGTGCAACGTTGTCACATCGTCTGCGCGATCTTACGCGCTGGCCCTGGCCACTCTTTGAGCGGTATGTACCTAGCTGCTGCAGCCGATCCCTGACACACGATGCGAAATCCGATCGAGGATATGGTTCACCTATTTATATGATTCAGTAACGTATCTAGTCCGATATTTGGTAATTTACTCACTGGAAATGAACGTCTTGAAATTACGGAAAGAGAAAGATAACCGAACATAGCGGTATTACACTGAGAATGATAAACAGTGAAACTATATATATGTAAAACGTTCAATGAATTTAATGGAATACGGTCGATTATGATTTTACAAAATGAGTTAATTTCGAAGCTAAATGCAATGTGTGACGTATATATGTATCTAAAATGTCATATTTATACTCTCCTACATTGTTAATCATACACCGGGAACAAAAATTTGTGCGATTAAGCAGAGTGTATGTTATTAATTGCAACACATAACGTGGCGGATACCCGTATCGAGAAATCTCATTTTATTATGTCCAATAACGTGATTTTATAAATTACAGAAACCACGTGATCTCTTGTTGAATATTGTATGTACACAATGTAATATATGTAACAGTTTTCTTTTTCGTTATTCACAATACGCATATACTATCAATCCATTATGTACTCTTTCATGTGTATATGTTTATTATATGCCCAAATACTGTTACAATGTTAATTTCCTATATAACGCAATTAAGATGTGATAATATATAAAGGTTAATAAAGATTTTTTGTTTGGTACATGACTAACCACCATGGCACGTGACAAGCATGCGTATTAACATGACATTTTTTTCTCAATTCTTTCGGCATTGAAATATTTATTCACTGTAATATTTAAAAAGTTGAAATGATCTCACGCATTTTACTTGTATTAATATATATTCTTTTATTTTTATATATCCAAAAGTATAGCACAAAATTATACCATAGATATGATATAATGAAAATATAGTATGTAAATGTTTAGTCACGTCTAAGAAACATATACTTAAATAATTTCTTGCGTTTTTGGAATTTTATTTGTAACACAAAA
>BINPACKER.10082.1
CTCCACTTAGTTCGCGATTTCCTCGTTTATTCCCCACAAAGTGTTATTCATGTTAAACCTTCGAGTTTGTTTACCTCTCTTCGGGATGAATAAATCCGTGGAGCGTTGTTAGTGGGTGATTAGAATAGTATGCTGCGCGGCAAGGGTAAAAATAAAGCGGAGAACGAGGAGGAAGAGGGCGAGCTGAAACAGAGGAGACCGAAGTGTGCTCGATGCAGGAACCACGGTTTGATTTCTTGGCTCAGGGGGCACAAGAGAGAGTGTCGTTACAGGGAGTGCCTGTGTCCCAAGTGTTCTCTGATCGCCGAGAGGCAGAGGGTCATGGCTGCTCAAGTGGCCCTTAAGAGACAGCAGGCCGCCGAGGACGCGATTGCCTTAAAAATGGCGAAAGTGGCGACCGGTCAGAAACTCAGTCGACTACCACCGGGGAAAATATTCGGAATGGCGGTGACCGAGCCGAAGTCAGCTGTAGTGAACAACAAAGAGGAAGATCCGCCGCCGAAAGAGGATTTGGAAGTGGAGGATTCGAGGAACGACGACTCCTTGAACAATCAGTCTCGGGATTCACCGACGAGGAACGAGAGCCCGCCGAAGTACAAGAGCCTGGTATTCAACGTGAACAATCCAGAAGAGACAAAGGAGAGCAGCGTGTCGCAGACCTCGGTGGAGACATTGGCTCGTTTGTTTCCCAACACAAAGCTGTCGGTGCTGCAACTGGTGTTGCAGAGGTGCGGCCAAGACCTGTTGAAGGCCATCGAGTACTTCGCCAGCGATAGTTTCGGAATTAATTCCACCTACGCCTCTGCATTTCGACCACCGCAGAATATCGGCGAGACCAGGCCCAGCGAGCAACTCGCCGGGACCATGCTGGCCCCGATTTACTCCAGTTTGTCCAGAAATTTCTACGGAGACGGATATTGCCTGTTAAACATCGTTCCCGATCAATTTCCGAAAAGTTTAGTAGACACGAGCTGCACAACTTTGCCTATGAAGAACAGCGAGCAAGAAGCAGTTGCTTTGAACGTTCAGTATAATAATTATTTCAATTCCGGAGCTCAACAACAGCTGAGGGATCATGTTTATGCTCAAGTTACGGATCATCTTTCTCCAAGGCCTGGTTTCCTTCATTTACCACCAGTTCTGCCTGGGATTCCTTGTGTGCAGCCTAATTGCGCTCAATGTAACTATAAATTTCCCTAAGTCTAGATATTCGTGTCTTCTGGGTTTGGTTGCTTGACACTTGGTTTACGGACGATTTTTGTATTCATGGTTTTGTTTCTGAGTAATTCAGAGGTGAAGGAATTCACGTATTTTACTGAAAAAAAAGGAAAAGACAGAATTAGATTCGTTTAAAAATAATTGCTATACTATGGACGCTTTTTGTATTCATATTTTTGTTTTTGAGTAATTTAGAGGTGAAGGAAATCACGAATTTTCCTAAAAAAAAGAAAAGAAAACAATTAAATTCATTTTTTTTAA
>BINPACKER.10083.1
CGCTCGATTCCACGCTTCTTGCCCTATGGTTTACCGGTTTTCCACTGTGGATATCACTGGCTAATGAGACACAGCAAGCAAAGGGTATATTCCGGTTGGAGAAGGGCAGGGGGTGGGTTTTCCTTTTTTTCGACAGGGTTCGCGGGAATCCCGGTGTCGAGTTCGTTCGACCTATTTTCCACGCGGCTTCGCGGCAAGTCCCGGTTCTTCCTAACTCGTCTGAAAATTATAAATAGATATTAATATCGAAGGAAAATGGTCGAGGAGCGTTTGGTTTCTTTTGAAATTGGGAAATTAGCAATTATCACGACAAACTAATGGTTTATGCTCGATTCCATG
>BINPACKER.10084.1
AGTACACTTGCACCGCGTCGAACAGGGCTGGAGCCTCGAGCCACACGGCCATGTTAGCCGTGAACGTACCACCACGCTGGATTCTGGAACCTACCGATAAGGCATTTGCTCAAGGCTCTGACGCTCGCGTCGAATGCAAAGCTGACGGTTTCCCCAAGCCCCAGGTCACATGGAAGAAAGCAGCTGGCAACACACCCGGAGATTACACTGACTTGAAACTGAACAACCCAGACATCAGCGTCGAGGATGGAACCCTGTCTATTAACAACATTCAAAAGACCAACGAAGGCTACTATCTCTGCGAAGCTGTGAACGGAATTGGCGCAGGACTTTCGGCTGTTACTCTCATCTCTGTTCAGGCTCCACCCCACTTTGAGATCAAACTGAAGAATCAGACTGCACGACGAGGAGAACCGGCTGTACTTCAATGCGAGGCTCAAGGAGAAAAACCAATTGGCATTTTATGGAACATGAACAACAAGAGACTGGACCCGAAGAGCGATTCTCGTTACACCATCCGCGAAGAAATTTTGGCTAACGGCGTACTGTCTGACCTGAGCATCAAGAGAACCGAAAGAAGCGACTCTGCCCTCTTCACCTGCGTTGCCACTAATGCCTTTGGAAGCGACGACACTAGCATCAACATGATCGTACAAGAGGTTCCCGAAGTTCCATACGGCCTGAAGGTATTAGACAAGTCCGGACGATCTGTTCAACTCTCCTGGGCAGCACCATACGACGGAAACAGCCCCATGAAACGCTATGTCATCGAATACAAGATCAGCAAAGGCTCCTGGGAAACCGACATCGACAGAGTACTGGTACCTGGATCGCAACAGAACGTAGCTGGTGTTTTCAACCTCAGACCTGCCACCACTTATCACCTGAGAATCGTTGCCGAAAATGAAATTGGCGCATCTGATCCGTCCGATACCGTTACCATTATCACCGCCGAAGAAGCTCCTAGTGGCCCACCAACCTCTGTTCGCGTCGACGCTCTTAACCAACACACTCTCAAGGTAACATGGAAACCACCCCCACGCGAAGACTGGAACGGCGAGATTCTTGGATACTACGTTGGCTACAGGCTCTCCTCCTCTGACAAACCCTACATGTTCGAAACCGTAGACTTCTTGAAGGAAGACGGAAAGGAACACCACTTGCAGATCATGAACCTGAAGACCTACACCCAGTACAGCGTTGTCGTTCAAGCGTTTAACAAAGTTGGATCTGGACCGATGAGCGAGGAACGAAGACAACACACTGCCGAAGGAGTACCTGAACAACCCCCTCATGACACCACCTGCACCACTTTGACCTCTCAGACTATCAGAGTTTCATGGATGTCGCCACCTCTCAGCGCTGCCAATGGAGTCATTACTGGATACAAGGTTATTTACGGACCCTCTGACACCTGGTACGACGAAAACAGCAAGGACACAAAGATCACCTCTTCCAGCGAGACCATTTTACACGGACTGAAGAAATACACCAACTACAGCATGCAGGTTTTGGCTTTCACTTCTGGCGGCGACGGAGTTAAGTCTGCACCTATCCACTGCCAAACGGAACAAGATGCCCCCGAAGCACCTATCGCGATCAAGTCTCTCGTCATGTCTGGTGAATCGATTCTCGTCTCGTGGCGCCCACCAAGCCAACCGAATGGAGTCATCACTCAGTATACCGTTTACACCAAGGCCGACAACACCGAGGAACCGACTAGCCAAAAAGTACCACCGAATCAACTGACTCACGAGGCATCTGGACTGGATAAACAACGTCGCTACGATTTCTGGGTAACTGCTAGCACCAACATCGGCGAAGGAGAGGCTTCTAAGATCGTGGCATTGGCACCGAGTGTTCGCGTACCGGCAAAGATCGCATCGTTCGACGACAAATTCACGGCTACCTACAAGGAAGATGTTAAATTACCATGCTTGGCTGTTGGAGTACCCGCACCGGAAGTCATCTGGAAAGTTCGTGGCGCCGTTCTTCAATCTAGCGACAGACTGAGACAATTGCCCGAAGGATCTCTGTTCATCAAGGAAGTCGATCGTACCGATGCCGGAGAATACTCTTGCTACGTTGAAAACTCGTTTGGCCATGACACCGTGACTCATCAACTGATCGTTCATGCTCCACCTCACTCACCGCAAGTCACCCTCACTGCTACCACCACCAACTCGTTGACGATGAAGCTTGGACCTCACCCTACCGACAACGCTCCGATCCACGGATACACGATTCACTACAAACCGGAATTCGGCGACTGGGAAACTGCACAGATGAGTTCTACCGCTCAGAAGTACACTTTGGAAAATCTGTGGTGCGGCTCGAGATACCAGATCTACGTCACTGCATACAACGGAATTGGAACTGGCGACCCCTCTGACATGCTCAACACTCGCACGAAAGGCTCGAAACCGATCATCCCCGAAGCTGCTAGGTTCATCGAAGTCTCCACCAACAGCATTACCCTTCACTTGAGCGCCTGGTCCGACGGTGGCTGCCCCATGCTCTACTTCGTCGTCGAACACAAGAAGAAGCACCAACAGGAATGGAATCAGGTATCGAACAATGTGAAACCCGGCGGAAACTTTGTCGTTTTGGATTTGGACCCTGCTAGCTGGTACCACTTGCGCGTCACTGCTCACAACAACGCTGGCTTCACCGTGGCTGAATACGAATTCGCAACACTCACTGTAACTGGAGGTACGATCGCACCCCCCGTACGCAATGGCGGTAACGACAACACCGATGTCAGACGTTATTTCCCCTGGTTACCTAGCTGGATTGACGTAAACGTGGTGGTGCCGGTCGGAGCTACGGTTGTTGTGATTATTGTAGGCATAGTGGTGATTTGCGTCGCTCTATCTAGGAGAACTCGAGGTCCGGAACAAACACGGCTGCGAGGTATCTCATCAGCCGACGAGAAATATTACGAAGGACAATACGACGTTGTATACCAGCAAACCGGAGTTGGCGGAGCTACCCTTGACAAACGCAGGCCCGATCTTCGTGACGAACTTGGCTACATCGCACCACCGAATCGCAAGCTGCCCCCTGTTCCCGGATCCAACTATAACACCTGCGATCGCATCAAGCGAGGTGGAACAGGCTCGATAAGAAGTCACTCGACGTGGGATCCCAGGCGACATATGTACGAAGAATTGAATCATTGCGCGCCGAACCGGAGATGTCCGCCGCCACCTCGAATGGGCAGTGCCGAGGCTCTCTCCCACAGAGGCATGGAGGATGAGATCTGCCCGTACGCTACCTTCCACCTTCTTGGATTCCGCGAAGAAATGGACCCCAGCAAGGCTATGCAATTCCAGACCTTCCCTCACCCCGGCAATGGACACTCTGGCACCATGGGACCACCTGTTGGACATCCTACCAACGCATCTGCTCACAGCCGCTCTGGATCTCAGTCAATGCCTCGTCAAAACGGCCGCTACTCTCGCGTACCATCCCAAGGAGGTGGCAGCGGAACCCACAACGTCTTCTCTCCCGAATACGACGACCCGGCAAACTGCGCTCCCGAAGAAGATCAGTATGGCTCTCAATATGGACAATACGGCGCTCCCTACGACCATTATGGATCCCGTGGCTCTGTCGGACGTCGCAGCGTAGGATCAGCCCGCAACATTCCCGTCTCTGGATCACCGGAACCACCCCCACCACCACCAAGGAACCACGACCAGAATAACTCGAGTTTCAACGACAGCAAAGAGAGCAACGAGATCAGCGAGGCAGAGTGTGACCGCGACCAACTTGTGAACCGCAACTACGGCGAAACGAAGCCCCCAGTCGGCAAGCCGGCGCCGGCCACGGCGGTCACGGGGGACACCTCACACCCTACGATACTGTGGCAGTGTAACCTGTAAATCATCTTCCGTGGTCTTCCGTCTCTCTCGTCGCCAGCGGCCGAAGACTCGAGAGAAGCGGAAACAATGCGCACGCTAACTCTTCCCCCGGTGCTGTCGTCGGCCCAAATTCCAACCATTTGTCGAGAAACGAAAGCAAAGAGAAAAAATAGAAAAAAGAAAAAAAAAAGAAAAAAAAAACAGGAAATTACCATCGTCCCGAATA
>BINPACKER.10085.1
GCCATTTCTGTGTTAGTTTTGTATGTTTAAGCAAGATATTTCTATAAAAATGAAAATATAACTTACAATTATAGATAACATTGAAAATATTGTTGAATTCATAAATTTATGATATCACATGTTAAATTCTTCCTCTACACGTTAACACTTCACCGACCGCTAGCGGTTCAATAGGATACGTCCGCTCGACCGCAGATATAAATTTGCGGTGCTCGTTTTTAGTTATTGCGATTTAACACGTTCGATGCAACACCCAGATCTGGGTGTTGTTATATTCTTAACTTATGAACTTCCTCTGATTTTTCGAAGTGGCGATTAAGAGTTGATTGCGATGCATGCAATACGACTTTTATTGGGTAGATACGAACAATTGACATTACCTAGCTGCATCGGAAGTTACTTATGACTCGACCTAATAGTAGCATAAAAAGAATATTCAACATCTCTGCTGTTTTTTTACTTCATACTATAGTGTCTTGTATCCTTTATGAGTTCGTCTATATCTTTGAGCAATTTTTTAGCGTTAGCAGTATTAGTAACAACGAGTTTTAATCTTCTTTATATCAGGACTCTCATGAGTTTATTATTATAATCTTGAAATATATTTAAGATTAATAATCTTAGAAAGTAATGATGATGGTGACGATTCTAATAAATCTTTGCTTCTTATTCCTATTCTGTAATAATGT
>BINPACKER.10086.1
CAGGCCCACCGCGACTCTCAAGGAGTATGGAACGTACAGGATTACGTGGCTGGCTACGGTTCGGTCGATGGGATGCAACTTCACCCGGAATTCGATAAATTGAAGATTTCCGCCGCGACACAGTCCATGTTGAACTATCACAAGCGGCACATGTGCGGCTTCTGCAAGAAAGTCTTTCCGTTGAAGAACTTGCTGAGGAGGCACGTGCAATTCGGTTGCAAGATGAATCCTAGAAACTCGCAATTCGCTTGCTCGTTTTGCCCGTACAAGAGCACCTATAAGGCGAACATGGAGAGGCACGTGCGGAACGTTCACGACACCGGCGTATTGAAATTTCGCTGCGATCTCTGCAACTTTCGTAGCAATTACTCGTTTTGCGTGAGAAGGCACATGAAGACTTTTCATCGTACGGCTGACTCGAACCAAGCGAAGCAGTAGTCTGTCCAGTGGTTCGCCCCTTTCCTTACTCGTCCAGTTTAAACGACCGACCTAGATAGCGATCCTAGATCGTCCTATATCGCGAGAGAATAAAATCGACAGCCTCTCGTATCGGTGATTACACGCGTCTAACGCGTTATTATTCCTAAGCGACCGTATTTGTAACCGTAACGAATCCTATCGATAGAATCGTACGCCTATCTTCCGTAGAAATTTTCGTCGTTTTTCTTTTTCTTCTTCTTTCTTTTTTTTTCTTTTCTTCCTCCCTCTTTCTCGAAGAATCAGTATTATACTCGAAGCGGTTCTTTCGCAGGTACTTGTCCTCTTGTTTCTTCGTTTCCGGAATCGTCGTCGTCGCGCCGCGTCGCGTCGCGTTGCGTGGTTATCGCGAGGAGCGATTGATACGACAAAGCGACGCGCAATTAGGCAGCGTTACAACCCCGTGTTTTTGTCCAACGTTTCGATCCTCGTACCCGCTAAAGCACAATCGCCGTTGAGAAAGAAAACGACGGAACGTATTTGCAGTAACGCGCGTATAGGCTCTCGGTAGATTATATCCTCGTGTAAGTTAATTTGTATTAATGTTAGAAAGATTTTACAGCAAGCATCCTCCGATATTGTATAACGTTTCGTTTGACGAAATAAATAAGAAATGCTCGGGTTGTTTGTAACTCGTACGAGGGTGAAATAAACCATTTCATTAGGTTTCATCGGCACACCACGCGTTCTCTCTTCTCTCCGTCTGGAGAAACAGAACGGTATCGCTGGCAGCGACGATGCCCGTTTTGTTTTTCGCGATTTCTCCCTGACACGATAAGCGGAAACCCGACAGAG
>BINPACKER.10087.1
GGCCTTCTCGTAGGACGTGTCTGAATGTATCCCAGCGTCGGCGTCGGCGTCCTCGAACACAGACGACTCGGTGCCCTCGTCGTTATCCGCGACAGAATCGTCCGGCGCCTCGTCCTCCTTCGATTTTTCGCTGCTCGATCGATGATTCTCGCCCCTGGCAGGCGTCGCGACGCTGCACGGGCTGTCGACCGACGCGTGCCTGCCGGTCGTCTTCACCAGCGTGCTGGTACTCCTGGCCAACTTGGTGCTGTGCGTTCTGCGTATCAACAGATTGGTAAACGTGGTGCTGCCATTTTGCTTGCCCCTCGCCTCCGACGAACTGATTTTGGCAGCACCGTTCGACTTCGAGCTCGATCGCTTCTCCGCTTCCGGTTTCTTCCTCGAATCCTCGTCCTCCACCTCGAAACACGCGATGGTGTTATTCAAACGACTGTCCTTCCTGCCTGCATCCTTCCGACCGGTGAATCGACTTTGGAACCTCTCGATAGTTTTAAACGACCGGGTCCTCTCGACCTTTTTCCTCTGATCAGGCCCGTTCGCCACCTGATCCCCCTTCGGCGTCTCAAATATCTTCGTCAGCGACTGCACTTTGCCTCTCGACTCCGGAAACGAGTCTTCCACGCGCTTCGAGCTCGACAGAGAATCGTTGTTGCTCAACGTACGAGTTAGAATCACGTTCGGCACTGTTTTCGAAGTGCTTATAGGAAACGTGTTGCTAACGAACTTGTCAGGCTCAGAGCCGATCGTTTTCGGTATCTTAGAGGGTTGCCGAGCCTCGGTGTCTAAAGACACGTAAAATGTCGACCTCCGTTTCGGCGAGCCCTCGGTATTCTCTGCGTTCAACATGTCTAAGGCTAGTGACTCGCTCACATGTCACGATTCACGGTTCTTCTGTCTTCTATCGGTGTCACTTAATCGAGTGTCGTTCGAGAAGACCGATTCATATTACACGTACGAACAGTCTCGTCGACCGGTTCGGAAATGAACGTTACGCAAATGTGTACGCGACTTTAAGTCGCATCGAATCGTTAAAGACGTCACACGTTCACCACTCCGGCGGTTCCGCGAGGAAAGTTTGCCCGAACGCACCGTACGTTTCTCGCCATCGGTAGAGTTGCCTGAAATTCACCTTACGCTTCCTTCTTCGCGCCCGGCGTGTTAGAACGAGAGAAGAGATATTCGGAAGGGCCGACAGAGCGCACCGCGGTCGAGGGTCTCACGAATTTCTCGCTGCGAACGATGCCACTAAATATAGCCGATGTACGGTGCTGCGGCGGCTCGCAGGAGCACGTGTATCGAGAAAAACAAATACAACGGTCGCCCTCGCTGCGTACACGGGCCGTCCGCGCAGATAATACCAAGCGTTGAACCGTGAACCGTGTTTTTACTATCGACCGATGTTTTCGCTCGACTATCGTCTCCGGTGACCTGTGCTAATCGAACCGTTCGCGGAACCTTCGGCCGACCATTACACGCTTGGGCCACGAATTCCGAGATTACGGCCGGATATTTACAACGGGCCGACCGGTTCGCACCTGTTAATCACCCAGTCCGTGTGTTTTCCTCGCGCACTCGCTTTCTCCCGGTCGACGGCGATCAACAACGGTACACGAGCATCGGCCAGCGCACCACAACAGTTCACACAACGATATATCTGGCGCACATTGTAGTCAGAGACAGGCGGAACGGTCTCAGGAATGCGCGGAATAGGACCGACAGGCACGTATATACGTTACTCGCTTCGAAACGAACCGCGCGATAAAGGAACGGACACCGAGCGAGAACTGCGCGTTTTGTCCCGTGCACGGACACGTCGGACGCGATCGGCTGGATAGAAAGGACTCGAAGTGGTCGACCGGGCACGAGGTACGAAGAAAAGTAAAAGGGTCTGAGTCACGACGACGGGATCGGGTTCGCTCGTGGTCCGGCGTGGCCGTCATCGCGTTCGAGGAATGCGCGCCAACTGCCGGGATGAGCGGACGACATCTCGCGTTTCGTTTCCCAAGGACAAGCACCAACCACTGTTTCCCGAACGACACACTGAACGGAGAGACACGGGACGGGTAAACACGAGAGCAGCAGCGTCGCACGATCGTCCGCACGGCAGACGGCTTCACGACTATCTGTTCGAGCCTCGGCCAAACGTGACCTACAGCGCCCCTGGCGGCCGTTTCGGGCAAACACTCGAGACAACTCGTCGCCGC
>BINPACKER.10088.1
TTGTATATTAATTTTTTCTTTTTTCTTTTTTTTTGCACTATTCTTAGATTATTTAAAGCAACAGCCATTGTCGGGCGATTCGGGAGATGCGTAATCGCGAGCTATCTCTCGAATTCTCCTCGAGTTGGATATGTTTTAGTGATCGAACTTTCGATTATGATTTCTTCCTGATATTCCCTCTCGTTTGTCAATCATTTTCCCTCCGATTCTCGTCGATTTTTAATTCGATAATGTGTCTGTGTCGTTACCACCTGTATCTTCATATGAGTCTTTCTGTCTCTGTGCGTGTGAGCTGCCTAAATTCTCTTCCTCTCTCTTTCCTTCTTTGCGTAATACTGTGTGTGTGTGTGTGTGTATGCA
>BINPACKER.10089.1
CACTCTCTCTCTCTCTCTCTCGTAAGTACGAAGTCATCGAGTTGACTGAACAGTTCCATTCGATGCATCGACCGATATATCCGTGCTGTTTCGATCCTGAACGAGAAGACACACGCCGCAAATGCTATCGATACCTCCTGGTCGATAGAACGGCTGAAGATTAATGACTAGGCCGCGGTCGGGGTCTGCTCCTAATCATCCAGCCTCGTCGAACAAACGCACGCGCATCGTGTATCGGGCATGGACAATCGCGAGCAAATTCTGCAGGGAATGTCTACAGGGAGCATGAAATTGTCTTTTTTTCCTTCCTCAGTCCTCTTGTAATCAGATTTCATCAGCGGGATCCGAATTCGTCGACTGGATCCAGCCCCCCGCTGCTTCCTTACTCGGCCACTCTTCGGCTTTGGGCCTGGACTCTTCAAGGAATGTCTACGGGGACCAGAGAATCGCGTTTCTTGAGTCTTCGACACGTGGCAGACGATCCAGTGGACATCGTTATGTGTCCATGTGTCGATACTTGTGAGCGGACATCTGCGCTAAACCCAAAACAGCGTATTGACACTGAAGACAGTGATAGTGAGTCTGTTTGCCGGAATGCTGGCACTGTACACCTCCGCAAGGCTGACTGGGCGTGAACTTTTGAAAGCCCGCCGCCGCGATACTGTCCAATTTCGCGTGTTGCCGCCTGTGAGCGACCACTTTGTTGGTATCCGTGCAAACGAAGTCGCATTTCAGACAGTGGAAGTGCGAGGCTTTGTTCTGCATCGAGCCTAACGACGACGTGTAAGCGCACTGAGCCCTACCGCAAGGAACATTGGCTCTGTACTGCTGGAAATCGCCACCCATCAGAGTGTCCAGCCGCTCGTGTCTGGCCGTGTGTTGAACGAAACGCGTTTTGTCGCAGAACGAGTAGCCGCAGTCTTGACGCATGCAGTGAAAATGTGTCTGGTGTTCTCTGTAGCCGCAGTGAGAATACCTACAGTCTTCGTTGAATCTGAATCTGACGTATCCATCCGGCACTGGTTCATCCTTCAGCATCCGCATGGAGTGGTGAAGCCTCTGTTTCTTCGCCTCGGGAGAATTACTGTCCGGCGGAGTTAGCGACCTTTTATTCAAATTGAGGTTCGCCGCCAGCGAGGCTAAGGGGTTCTCGTCTCTGGTTGGAGGTAGAAAATTCGTCGGAGGTAGACCAGTCGAGAACATCAGCCCTGGTCCACCTGTGTACATGCCACCGTGTTGCAGGAAAGGTGGTAGGGCTTGATTCATCAGAGCTATTTGCTGATTCATAGCAGCCATTACGGCCGGGCTAGGGAAATGAAATCCGTGGCTAAGATCGAGCTCGAAGCTAGTCGGAACCAGAGATTGTTGAACACTGGGTGGCATACTCGGCTGGGACAACTGGCCGTTCTCGTTGTTATCCATCACCGAATTATTTCCCTCGTCCCTCGAGACTTCGCTCGGCTCCCTCTTCACGTTCGGAACGTTCTGCACACCTACGTCCGCGCCGCATCTCGCCGGCTCGATCTTCACCTCCTTCACCTGGGTCTGCTGACTCATCTGGCCCAGAGTCTGCTGCATCTGACGTTGCATCTGATTCTGGAAATTCTGAATATTCTGCGCCATTTGAGCGTTCTGCGCCATGAAGTCGTGCTTTTGCGACAACTGCGCGAAGTAGTCGTGCTGCAGCTGATTGGGCGCTTGACTACCCAATCGTGCTGCTGCTGACTGAGAATGGCACCGGTCGAGTGTTTCGCTATATGGGCCACCAGTCGGTCCAGCTCGGAGAACGCCTGATTGCACGCGTTGCAATGGTAATGATTTTTACGCTTCAGCTTGCAGAACGGCCTGCTGCAGCTCTGTTCCGGCCCGTAGAGGGTGTGCGGCGAGGCCGAGCTGGTGGATGGAAGAACCGGAGACTCTTGGTGCACGGAAGTTCGCATGGATAGCACGACGCCCGGAAGTGCGGGTTCACTCGGCGGTCCACTGACCGGATAATAGGTGCCTGCCGCCCTCACCACGGTGGTCTTGTTGACATCCGGGCTCGGTATCTCGGATTCCTTCTCGTCCATCAACGATCTGTTCTCCATGTCGGCCCCGGTGGTCAAGCTATCCTCGGGCTTCTCGATCAGTTCGGCCGGATTCTTTACTTGAATCCTCGGCTTGGTCTCCTGAACGACCGGTTGTTGAATTTGCGTCTGACACTCTTGGTTCGACGAGGATTCCAATCGATCCTCGCCGTGACTACCGTGCTGTTTCTCGTGCATCGCCATGGTGGAGTATCTGACGAACGAGTAGCCGCAGTTCGGTCTGGTACAGTGGAAATGCCGATTAACTCGATTACTGTGACAACCGACCAGTCGACAATCTACCATCTTATCGAAGAAGGCAAAGCCGGGCGGTATGTCGACGTTATCGTGAAAGTCTTTGCTGTGCATGAGTAGCTGGTCGGGTCTATCGGTGGAGAAGTGACACCTCAGCTGCGAACAATGATGGTGTCTGGTGGATCTGAGAACGCAAGCCGGATCTGGACATCCGTCAGGATTATAGGTGGAGAACCCTTCGGGTTCGCCGAGGCTGTTCGACGGCGACACGCTTCCTTCTCGATCCTCCGTCATAGGATTAGGCGTGAGACTAGGCGTCTGAGGTTTCGGTAGCTTGAAGCTGGTGAAGATCGCTTGCGGGGAATCGTGAGTGTGCGTGGCGGGATCGCCGCCGGACCAGATCTCGATCACTCTGTTCTTCGGAGGCCTGCCTCTCTTCCGCCTGAACATCGCGTCGATGTTGGTCAGGTGGGTCAACGTGACGTCGGAGGAGAGCGCGTGAGAGGAGCAGGAGAGGTTCAATTGTCGACTGTACTCGTGGATCTTGTAATGCTGAAGTCGACGGAAGGGTTTGTCGGTGGAGAGGATCACCTCGCGACAGTTCTCCCAGTTGCAATGATAATGCTTCTCCTTGTCGGCGTAGGGACAACTGTCGTCGCAGCCGCCCTCCTCGAAGAACGCGTCGGTGATGCGTTCCTGGGTCTCGTGTTCCCTCAGGTGTTCCCTGACCTCGCGCGGATCCTTCAAAGCCGCCCCGCAACGGTCCAATCCGCAATGATGATGTTCCCTACCTAGATGACAGGGACAGTCGGAGGTGGCGGGCACCAGATAGGCGAGTTCCGTGGCAGTGAGTTGCTGTTGACTCTGCTGTTGCTGTTGATGCTGCTGCAGTTTCTTGTTTGGATCGATCACGGGACACGGATAGTAGTACGCGTCGTTGAAGTTCCTTTCTTTCTGCAACAGGTCGTCCATCGAAGCGGTTCGATAATCGTTCAACGTGCTCCAGACGTTCTTCGATAGAAAACCTTGAGAGTCGCGGTGGGCC
>BINPACKER.1008.1
TTCTTTGAAGTAACTTACACCTCGGATCGTAAGTGTGTGAACTGCGACTGATTTTTGAAGAATCTCAAGGAAGAGAAAGAAAACGGTAGACACACGAATTTTGCAACGAAATAAAATCCCAATCGCAGGGTAAGATCGATGTTTGGAGAACAAAGAGAGTGAGAAAGAGAAACTCGTGATTCCGTCGATCATCACACCTCCACGTTAACAGCACAGTTTTATTTTTCTCCGATCTGATCGATACAATCGTACAATTTCTTCGATCGATAGATTATATTTTTCTTCATTTTTTTTTTCACGTTTTTTTGTTTTTTTTTGTTTTTCGTTTTTTTCCTGTTTAGTTCCTTTAATTCTCGATTACACGGTGGCGCAGGCTGCATTCCGCGACTTCCTTTTGAGTCGTATCTGAGTTGACACGAATAAGTAACGCTTACAGTACACTTCATTACAGATTCAATAATATATATATATATATTTATTATTATCTAGATCACAAGTATTTTTAATACAATATATTTTGTAGATATATTTATGTGGAAATCTTATATATAAAATTAAACGAAGTATATGTCTATCATTGTGGCAGCATTAGGAACTGTTAGATAAACATATACTTGTATTTTTGGTAGACTCTAAACTTAGAGTGTTTCCATATTCTTTTCTTAGTTTACTGTTACTTTGCATTACATGACAGTCAAAGTAATTGACTAGATGATCCGGTACATTATTGGTGTGGTAAAAGAAAAATGATTCCCAGTATCAATACATATGGTGACACAGTCCACATGCTTTGTTGTCCAGAATTATCATCTTTTTTCTTATTATCTATAGGACTTTCTGTACTTAAATCTTCAGGTACTAGAGTAGTCGTTGCTTCCGATTTCTTGTTTGTTGTTTCCGATTTCTTGGTCGTTGTTTCCGATTCCTTGGTTGTAATTGCGGTACTCGTGGAAGTTGAGTCTGTGGTTACGTTATTACGATAAACTACTCTACCATCTAATGGTTGTACTGGTCGGAAATTATGCGTTAAATTTGTGCCATCAGTGGATTGAATAATGCGGAACGCTGCCAGCTGTTCGTGGGAAATGTATTGCGGCTGCACGAAGTCGATCCACTGAACAATCTCGAGGCAAGGAGGTGTGGTCAATGATCCTTTATATGTAAAATAATTTTGCGCTGATGCAAGATCAGGCGCGATCAGCTTACTGAGAACACTGGTGTCGTTTATTGTTATGTTGTTACCAACCCCTGTTATATCCGGTATTTGCCACACGATCGATTCAAAGACCGGATTCGGCTTGTCTGTAGCCTGGTACAAGTAACCAAGCACTGTAAGGCCATCAGAATGATTCATCGCTTCTTCTGAACTTCCATATTCTTTTTTCCAGAATACCGCGTGCATCTCCATAGAAAACGAGTGATTGTTGATAAGATCCTCGGATCCTAAGTTGTCGTTCTGGCCCCAATGAAAATGCAGCTGTTGAAAGACATATGTACCGTTGATTGGTCCTCCTGACATCAGGGGTGCGTTGGGATCGAAACTCTGGATCATCACTGTGTGACCATTGTTTTTCATGTAAGCCGTATGGGAATTATTGACATTAGAAAACTCTAGTCGTGGAAAATTCACGGTTGTAACGTCTTTTTCTGTTATGTCGATGGGGGACTGGAATTTCCCTAAACACGTTTTGTAGTCGTTGCCCCAGGACGATGGACCGTGATTGCCATCGTAGCTGAAATTGCTCGCGGCTACATTGGTTGCCGACAGAAATCCCACGAGAAAGATTAAGGATAACATGATGGAAAGCTACTGTTACTTTTCACAGCAAATTGGGAATTCCGAAATTCCAAGTCCCGCTGCTCGATCGGTGTTTTTAATTAATATGTATAATACGTTATGGTGGTTGATTAAGCAAATATCTTCAATTTAATTTCAAGCTTCCGTTCTTTTGGGCCCGCTTGTATGGTGTTATCAACAGGCACACGCACACATGTACACGGCACTGCACACGCGGGAGCAGAGCAGAGAAGTATGTCTCCGAGTAGGCTCTACGATCACGATCACGATGCGAGCACTGCCGCGGTCACACTCGAACTGAAATGAAGTCGAATTGGCAAACGAGCCGGTAGTCGACTGAGCAACTGCCGACTTGTCGACTATGTTAAATAAGAGACCACCACTTTTATTTCGCGGTAGCCTATCGACTCTGCAGTTTAATACCGGATAGAGGCGAAGACGCGCAGACGATGGCCAGGTGAACGCGGTATCGGAAAGTCAGGAAGGGGATAAAAGGCCTATAGTGATTTCCGATGACTCACTGCCCCTAACCCGATATCTCG
>BINPACKER.10090.1
AGAAGGTTCAGAAATCGTCCAGCCAGCTCGTCATTAATCCTCCTACCAATGAAAGAGCAGCCCAGTCTATGTGTTACCTGACGAATTGGTCGCACAGGAGACCTGGATCTGGCAAATTCTTACCAGAGGACATCGACCCTACTCTTTGCACTCATATTGTCTACTCGTTCGCGACCTTGAAAAATTACCTGCTCGCAGAAGAGACCGAAAAGGATGCCGAAATGTACGAACGATTGATTGCATTAAGGACTAAGAATCCTGATATTAAGATATTATTGGCAATCGGTGGTTGGGCTTTCGGGTCAACCCCATTCAAGGAACTGACCAGCAACACTTTCCGAATGAATCAATTCATATACGAGGCCATCGACTTCCTCAGAGAATACAAATTTGACGGTCTAGACGTCGATTGGGAATACCCACGGGGTGGCGATGATCGAACAGCCTATGTGAATCTTCTGAAAGAACTTCGACTTGCTTTCGAGGGTGAAGCGAATAGTTCTGGACAACCAAAATTAATTTTATCAGCCGCGGTGCCAGCTAGTTTCGAGGCTATTGCTGCAGGATACGATGTACCCGAAATATCGAAATACTTGGACTTTATTAACGTGATGACATACGATTTTCACGGCCAATGGGAAAGACAAGTTGGACATAATAGTCCTCTATATCCTTTAGAAAGTGCTACGAGTTACCAGAAAAAATTGACAGTGGATTACAGCGCAAGGGAGTGGGTGAAACAAGGTGCACCGAAAGAGAAGCTAATGATCGGTATGCCAACTTATGGAAGATCCTTCACGTTAGTGGATAAGGAGAAGTTTGATATCGGAGCACCAGCTTCAGGTGGAGGAACAGCTGGAAACTTCACCAACGAATCTGGATTCCTCTCGTACTATGAGATCTGCAGCTTTTTGAACGAAGAGAATACTACTCTAGTCTGGGACAGCGAGCAGCAGGTACCTTTTGCATACAGAGATGATCAGTGGGTTGGATTTGACGATGAAAGGAGCCTTATAAATAAGATGCAATGGCTCAAAGAAGAAGGCTTCGGAGGTATAATGATCTGGTCAGTGGATATGGATGACTTCAGGGGATCCTGCGGAGCTGGCAAGTATCCACTGATAAAAGCTATGATGAAAGAGCTACGAGACTACAAAGTGAAATTGGAATACGATGGTCCTTACGAATCTCATTTGAGAAATGGGAGGTACACCACCAAAGACCCGAACGAAGTAAGCTGTGACGAGGAGGACAATCACATATCTTACCATCCGGATAAGAACGATTGCACCATGTATTACATGTGCGAAGGCGAAAGAAAGCACCACATGCCGTGCCCGGTGAATTTGGTATTCAACCCTAACGAAAATGTCTGCGATTGGCCGGAAAATGTAGACGGGTGTGTGCAACACACGCAGGCGCCACCTGTGTAAAGAAAAAGGAAACAAGAAAGGAAAGGGACAAAAATTACGCCTATTTAAAAATATTTTGTGGTTCGCGGTTGTACTGTAAAATGCGAAAACATACGTGCGACGTTGATTAAAAAGTCATTCGAAAATTCATCGAAGAACACGATAATCAGCAATCGACGAGAAGTTTTGTTATCACGAAATCTCTTTTCATCCGAAAATTTTTATCTTCTCCTGTAATTTCGATTTTTCCCTCTTCCTCTTCCTTGAAAAATTTCGATTTCTTCTCGAACTCCTTTTATTCACCTATTAATTGTCTATCTATCTATGTTTCTCCATTTGTATAAACCGCGCACTATGTCCAATTATTGCGACAGATACGTTTTGTAAATAAAAAGATATAAGATTCTCCGAAAAAAGAATTCATATCTCGCTTGTAAGTGTAATAGCGACAGAAAGTAAATTGTACGTACTATTAACTAGTAGTTCTTCGTTTTATT
>BINPACKER.10091.1
GTAATATGGCGTTAACTTACTAAATAGAATGCCACGAATTCCCCTAAAAAATAATTTTTACACACCTTCGTTATCCTAATCCATATTCCTTCATTTCAAGAATTTTTATTAATCTATAGATTCGTTCTTCCTAATTTAAAATAACCAAGTAACTAATTCCCATATTTTCACGTATTTTCTTTGTATTTAAAATAATTCTCTCCTGGTGATGCTTGTAATATGGCGTTAACTTACTAAATAGAATGCCACGAATTCCCCTAAAAAATAATTTTTACACACCTTCGTTATCCTAATCCACACTCCTTCATTTCAAGAATTCTTATTAATCTATAGATTAACGCTCTTCTTAATATAAAATAACCAAGTAACTAATTCACATATTTTCACATATACATTTTCACGTATTTTCTTTTTTATTTAAAAAATTTCTCTGTTTGCTGACACTCGTAATACCGCGAAGGGTTAAATAATCGCACGGTTATCCGACGATGACGTTGCTCCGCATTCATCGTAACTTCGAAGGTTTCCGGTGGTAGTGAGCGTTATAGCCTGAGAAACGTGGACGACAGGCCGGGAAGGGTATAGAGACGTTTCGCTCGATGAAATGATATTTTTCTTTCTGGTCCTCGGGTGTAGCGCAGATACCGTGACCAAATTAGCGACGTCATCGTTTCTTTTCTACCTCAATGACACTCGGCACGCGTGTAAGCATTCCTGGCGGATTTCACGCGGGTAAAGTTTGCGAAGTAGCCGGCGGGCAAATTTAGCCGCAAGCTCTAATTAAAACGCGGCGAAGTTTCCGGAGCACGCGAAGAATATTCGCTGCCGGTTTTTCACGCGACTACGGGACGCGATCGCGATTTTCACCAGCCGTTGAAACTCCCTTGAATCGCGTCGCACCAGAGATTTTTCTCCAACCCCTCGTTGGATCCTGATTTTTCCTTTTATTAACGTCTTGTCCTACGACGCGAATTCCGATGCCACGTGCTATAGTGAACAGCAAGGTCGGTCACAGGCTGAGGAATTCAGTCCGAACACGTCGAAGAATAACACGTAACTGAGACAGGAAGAGGACGTCGTCGAAAATTAACCGTGAGCCTG
>BINPACKER.10092.1
GTGATATTTCTTCTGTATCATCTGCTTATACTCGGTGCATTGTAAACCTCCAGAAAACTAGTGCCATTCATTACACTGTGTCTGTATATTTGTATTATCAAAATTGTTTATAATGACGTCGAGCGTTACAACCCTGGTTAGGCAAAATTTTCACGCCGATTGTGAAAAAGCTATCAACGACCAAATCAATATGGAATTATTCGCGAGTTACGTTTATCTCTCTATGGCATATTATTTTAATCGAAGCGACGTAGCTTTACCAGGTCATTATACATATTTCAAAAAAGCTTCGGACGAAGAAAGAGAACATGCCATGAAATTTATGACTTATCAAAACAAAAGAGGTGGTAGCATTGCATTGTCACTTATTCAAAGTCCGCCAAAAGATGTTTGGAGTAGCGCTCATGATGCTATGACTGAAGCATTAAAGCTAGAGAGGAAAATTAACGAGAGCCTCCTTGCGATGCACGCACTAGCGTCAGAACACAACGATCCGAACTTCTTAGATTTCCTCGAAACTGAATATCTGAAAGACCAAGTAGATTCTATCGATGAACTTGCTAATTATGTAACAAGATTAGAAAGACTTGGAGATGGTCTAGGAACATATATCATCGATCAAGAACTTAGAGAATGAAACGTTATTCGTAAAAGTAACACACTTAGTAAGAAAAATTAATATACTGTATACACGCAAGATCGTTATGAAGAAATACATAATAATAAATAAAACATGCACTATATAACACTAAGTGAGCAACACGTACAATGTTTAATTTCTATCGGTAAAATTAAATATATCCACTTGTATAATCTTATATAATGTCATCGATTTCTGTGTTGAATTATCAAACATTTTAAGGAAATGAAATTCGGAACTCGTAACATGTTAATAAATGTAACAAATGTTTTAATGTATTGCCCAGCATAGTGCTAACTTTGATCATAATAAAA
>BINPACKER.10094.1
CGCGACGCGAGTTTCGCGCATTATCGTGTTATGGTTTCGCGAGGACGGTCGTTTAACCTAAAACGGCGAGCAGGTTGACGGTAATATCGAAATTTCGCAAGCACGATCCTGCCCTGGGTTTTTCTACGATGGAAATCAGCTCCCATGCGAAAGACTATCGATAATGTATTATTCAACGGTCGCGATTCTCTACCACGTGAACGAGGAATTTCGAGGACCTACATGCGCAACGCTGTTACCGACCTGGCATCGCGACGCGGAATGTTTTACAGGTAGGTCGACGGAGACTGGCGAGATCGGTCGATTCTCGGGCTAGGTCAAACCGTCGAGCCTTTCTACGCTCTGAATCCGTGTCGGCCGATTTTTCACTGAGAGATCGAAGAGCTAAGAGTCAAGTGCACCAAGCGGAGGATGAGCGGTGGTTTTCCTTGAACGGATCGCGAACGAAAATCGAAACCGACGCGGCTGGGTGTCACCGACGCCCACGCGACGCCCACTAGGCCTATTTGTCACCGACCGATTTTTCTACCGCGCCGACATTATTCCAGTGGACGATGAAACGCGTATCGTCCAGTCTGGATTGAGACGTTAAGCGACCTTCGATTTTTCCAAATCGAAGATGCAATCGCAGAATTTCCTGCGATTTTTTATATGTAATTCGTTAATTATCAGTGGTAACCTTCTCCCGATTTCAGTAATTCAGAAATAAAGGCTGAAAGTATTCGGTTACCGTGGAAAAAATAGGCGGTCTTCGATTTTTCGAAACCGGCGCTCTAGTCGTCCAGTTTTCTCCGATATTTTATTTGCGATTTCTTCGATTTTTGCGATTTATAGATATACGATGGAGATATTTGGGTAGCATAGAACAAATATCGATGCGTTTTCTAAAAGTTATATTAATTTTTTGGTAGAAAGCAGCGTTTATTGGTCACGTTGACCCGTAATTTATGTCCACCCGGTATGTAACGAGATAAGGACACTTTGTACCGAGGAAAGAGAACATCGTCTACTATAAATATCGATCGAAAGATATTGCCAAACCTAATAGATACCTCAGGTTCGATAGAGACACGAAGTGACCAATCGTTTTTTGCTATTTGTCATTCGTTGTTTGCCACCAAGTCTAAGAAAAAGTTGCACTGCCTAAATTAACCGTCATCCTCAGCTACCGCGGTTAATAGAACATTCGTAATGAATTTTTTCCCTCGCGGACATTATTCTAATGTATGGTAATCTCTGAGATGGCCCCATGCAAATCGTCGACCTTTCGTTTTTTAAACCAGACACCAGCGTTTGTTCTAATTAATAACCAACGCGTGTGACGCGGTTTTTTTCGCCCATTTCATAATTTCCCTGTCTCGTTGATTAAACGCGCTATTCACGCGCTTCTGCACATGATCGAAGCACGGACAAAGATAAAAGGAAAACAAACGCGAGTGCCAACTCCATTTTCATTCCCGTTTCATTTCCAACGCTCTGTAATTGCCAAACATACAAATTCTAACACTTTTACTTTTCGTGCAATCATTTTCGATAAAAATACAGAGGAAATAAAGATATTTTCACGTTACACGCACGTGTCATGGAAATTTATCCCTTGAAATTGCGGATGCGGTGACAGTTAATAAGAAATTTATA
>BINPACKER.10095.1
ATTTGGTGGAGAGGAAGGAGATTTGTTGTTCTACTCCTTCCACCTCATCAAATTTCTTCTTAATCGACCACTGGGGCTCATTGGAATTACAACCAAATATTTACATTATATGGTTATCTATATTACATTGTTTCAATCATACATGAAATTTAACTATAGTAAGTACATAATACCGATAAACGGAAATGCATATATAACGGAAAAATTCACTACTGCAAATCTCCATTTATATTCCTGTAAGACAATATCTCGCATCTTATAAACAGAAAATGCGAACGAACGAGAAAAATATGTAATAACGAATTATCGATATATTCGCATACGCATCGATTCACATTTCATAGCAGAAATATAAATTACATATACAATATAATAGCGAATAAAAAATATTTACTTGCGTATAGGTACTAACATTTTATTTATGCAATTATTAGGCATATTGGGGAAAAAAAATGTTTTATAGACATATTCTACAAGTGTCAAATTTTGTTTACACAGGGTATTTATATTTTATAGATCATTCACAAATTACGTA
>BINPACKER.10096.1
ACTCGACTCGCGACCGACCTTCCCGTTAACTGTTGGCACGCGCTATCGGAACAAAGGACATGGCCGAGAAAATATGGACGGCGGAGAACTCTCTGACGTGGTCGAACTCGAACTTGATCTCCAGCGGATGACCGGACCTGGTGTCGTTCCTCCAGCCGACCCATCCGCGCACCCTGTCGTACTCCTGGTAGCCCATCTTGAAGTTATCCGGCCCGACCTTGCCGTCCGTCAACTGACCCAGGCCACGCAGCAGCTGGCCGTCCCAGTAACCGTCGTAAGTCGCGTCGAAGAACTCCCAGTTGCCGCGTTTGTCGCCCTGTGGCATCGAGTAGGACACGATGCCGTCGTTCCACGGGCAACCGTACAGCTCCACCCGCATGCAAACCGTGCGACGATGGTAACTGTACGGCCAGAAGCGAACTTTGCTCGCCCACATCGGTGGCTCCAGCTCGTGCTTCGACTCCAGATAGGTGTTTGTGTTCCCTTTGATCACCTGCGACAAGCGATTCCACGGATCCGCGACGTTTGGAAACCGGGGCAAGCAGACGAATCGAAGAAGAGAAGACAGGACAGGCACGACGCGAAAGAAGGAGCAGAGGAACTGGAAAGGTTCGGCGTGATCCGGGACACGCGCGGCAGCCGGGGTGCCGGTGCGACGGCCGAGGGCAGGAGCGGAAGAGGTCGAGCGCATCAGCGAGCCGGAATCATCCGGGTGACCGGCGCGAGGAGCAACAGCAATAAACGCTTAATTACATGCGATAAGTAATTAAAGTGATTAAAGTTTATAATGTGATACGTGCAATTAGTAACGCCGCCGGTGTAATCGGGATTCAGCGTGGGCGAGGGGGCAG
>BINPACKER.10097.1
CTTGGATGTTGAAGAACACCGGGCAGTCCGTTAGGACTTGGCCCTTAACGCACCGTTTACAAGCTCGTTAACCTCAACGTTTTCCACTTGTTTTCAATCCGACGGTCACGCGAACGTCGTCGTCGTCGTTTGCGCGTACGTACATCCATCCCAGACATGTCCCGTTCCGGTTGTAGACGACGTTCCATTGATAAAAATCCACCCGACGGCCGTACGTTCCGTGTATCTTCTCTTATTTTAGAATGGTAACTGAAATATCACACTTACGTTTGCGGTACGTGATGAGAACGATCGGTTGGTTAGTTTAGAGGTTAGAATCACATGGATACATCGACGAGAAGGTTCATGTATTTATAGGCGCCTAGAGTTATTTTGCTGTCGAGGATGTTCGTGCTCATTTGTCTGTAATATACTTAATTATACTCGCATGTAAATATACTCAAGAGATGCGGCGTTCAATGGGTTAAGGATTGTTTCGATTATTCGGAGTTTCGTGAGTTTGCTGTTTGACCTGTCGTCGATCGTCATCATCATCATCATCATCACCATCATCACCATCATCATCAGGTATCCGCGGATAATTTGTCTAGTGATGAAGGTGATTCAGTTGCACAAAATCTCAGTCTTTCCGTGAAAGAAAAAACAATGCAGTTAGATCTGTCGACGTCGTATAAATATGATTCTCTGGAGCAAGAGTTCGCTAGAGATAGAAATAGTTTCGAACCTCTTGTTCTTAATGGAGAACTTCAGGGTTTGGACATGTCTGCCAGAGGATTTCATCATAATTTTGGTGTACAGTTACAAAATCCACGGTATCATCATCATCATTTGTACGAAATTCCAGAAAGACAAAGTGTTGATCTTAGTAGGACCGGAAGTTATTCGTTATCGCCCACTCCCCTTTCAGTAGCTTCTCAGGTATCGTCTGGTTCTTCGGTGACAGTAGCAACTCAACCGCCACCAGTCGCACCACCGCCTCCTCCACCTCCAC
>BINPACKER.10098.1
TTGCACTCGCATGCTGTTACACGCGAGGAGTCATCATCGGCGTCGTAGACGCGTGAAACGTGAACAGCATTCGGTGAACTCTCTAAAAGTCGATCCTGTAGACGAAGCAGATCTTAGTCTCGGCGAGATACTTCATAGGAATGTCGATCATGATTATCGCAAGGTATCTGTGACAAATTTCTTCTAACATTTAATCATCTTTTACCGTTTAAAACTCGGAAAAGCGTTTTTAATCGAGTAAACGGAATGAAAAATACCCCTGGAAAATAATTTATTTAACGTTTAAGAGACGTAACACGTGAAGTCATTTTATGATTGTACTAAATTTAATTTTAATACCTCTTCTCCGTATGTCACACTTTCCATGTGCGACGTAAAAAAAATAAATCGACTCAAAGCATGGAATGATACTCCGAAGTCATGAAACGGATAAATATCGTCTCGTCATGTAGATTCATGAATCGATCCTTTCTCTTATCTTTACGCGAAAGTTTTACAATACATTTCCAGATAGACTTGTACATTCCAATTTTTAACGTGTTTATTTCCAATAAGTGTTGTACAAATCTTTGATCAAATATTTTCATTGGAAGAGTGTCACGTATATGCCTGCTTTGAATTTTAATCAAATTCTTTCGTTTCTGGAATTTTCTTCCGTTGGAATTGTATATTACACATCGATATAATCGAATTCTTTGAATGATCATCGATGAGTTTATCAAACTGTTCGTTTATCAACATGCGTATCAAAGGTATCAGAGATAGAGAAAACGATCAAGAGATAGATTGGATAAAGTCGCGCGGTACAGGGACTGTGTCAAACACGTTATGAATAAAACATCGCTAGTCGTGACTGAAAATAATATCACAGGCGCTTGAAAATTCTGTGACGGCTTCTCGCTTTCGAAATGCTCGCCTGCTTCTCGCGAGCTGACCCGAAAAAGGCGATACTTCGTTCTGCCTTCTGTCGCGAAACTGTAGCTTGACCTTTTCACAAGGGAAAGTAAAATCATTTTAGAACTTGAATGTCCTGATCCTTGTCATTTTTCTTCTTTTCTTTCTTTCTCTCTCTCTCTCTCTCTTTCTCTGTCTCGTTTCACTCGTTCATCTTTTTCTCCT
>BINPACKER.10099.1
GTTTAATATGACTCGACTATGATTAAGTTACGTACGAAATATTTCACGAAGATTCCTATCGTAAAAATATTTCCAAAAATATTTCCTCGATAATATCACTCGTGAAATGTTCATCTGCTAAAAATGTTTCAATTCACCAGCGTTGGATCCGCTGAACGGCAGCGACACGAACCCCTTGGAAGAGCCTTGCGTGATCAAGATAGAGAACTCGTACTCGTTGGTGAAGAAGGACCAGAGGCAGCAAAGGGACAGGCTGAGGAGAATGAAGCTGAAGATCCACGCGATCGCGTCTCGTGGCGCGACGAAGCCTAAGAGGCCCGCGGATCTGAAGAAACCAAAGAAGCAAACGGAGTCGCTGTTGGAGTGCGATTTCTGCGGCAAGCAGTTCAACCGGAAGTCCTTCCTGGCCTCGCACATGAAGCAGCACAGGCACCGCTGCAAGACGTGCAGCCAAACGTTCAGACTGAGAAAAGATCTAAAGCAACACTCGGAACAGGTGCACGGGCCGGTGCTGTATCCGTGCAGCATCTGCGAGTACAAGAGCAACAACAGGTGGACGTTGAAGGACCATTTCATCAGGAAACACACCAGCAGTTTCGACTACTCTTGCGCTGTTTGCGGGAAGCAGTTCAAGATAAAGAACGACATGGTGCAGCACGCGAAGCAGATGCACAGCAACGCACCTCCTATAATTTGCACTGTCTGCGGCCATGCTTGCAAGAGCGTACCTTCCTTGAAGGCTCACATGAAGTACAGGCACTACAAGCCTGCGTACGAGTGCAGTTTGTGCAAACGTTGCATGACGACCCAGAAGAACCTGGAACAGCATCTGCTGTGGCATAAGAGAAAGGAGAAAGTGGTCTGTCCAACTTGCGGCAAGACTTTCGGTCAGAAAAGGGATCTGGATCTTCATTTGAGGATTCACGAGGGTATCAGGCCGTTCTCCTGTCCTGTCTGTGGCAAGAAGTTCCCGAGACGGACTGCTCAAGAGCAACACATATTGATACACACGGGCCAGAGGCCCTACACTTGTGATATATGCGGACAGAAGTTCGCTCAGAAGCCGGGCCTGATCTGTCACAGGAAGCGGCATCCTGGTCCTCTGCCACCGCTACCTGTGATCTCTATCAGAAAGATCATCGCGGATTTTACTCAGGGACTGACCGACGCGACGATGGAGAGAAAAGAGAATTAGACGGAAAGAGAATTACTCTTTAAAACAGTAGCCGTGGTGGCCCGTGTACTGTCTGATTGCTTCTAAGTGTAAATAGTGGTTGCTTCGTTTCGGTATCGTGTATTATTCTAGTAATTACCAGTGCTGGTGATACTTCTCTTAGTGTCGGTGACCGATTACCATGATGCGTACTAGATTTTAGCTCGTCGTTATTTTTTTATGAAAAAATAATGATGGAAGATAGTATACCGTCTACGTGTATACTCTAATCTCTTTAAAGGTTTATATAGTTTATGTAATTTACATTTAGGAACTGCAGACAGTGTGAATTTTTCAAGTACCATTGCCGGGTTCGAAGGGAATTGTATAAAGACGAACAAATCGACGAGAATTTTTATCACGCAGCATTGTTTCGATGGAAGATCGTTATTATGCGTTGTTTATTTTGTTAATATTCGCGACGTAATTTTTAGTAGAGAATCTCACGTGTACTTCGCATGCGAAACAGGCTTTAATTACGAATATTATATCGTCTGCAGGAAAATCAAACTCGAGAATCGCGGACGATTTAATAATTTTCTACGAAACAAATTTTCCAAAAGTCTGAACACCGAGCAGTAGTTGCATTTACACGGTACCTGTAATTATCTTGAGCAAAAGAAACCGAGTATAATTCTCTGAGACTTAAATATTACCCGAATATTAATCGCATATGTTGTATTTATATGTTACGAGAAATTTTGTAAGGAAGAGTATGAAGCTTTATGTACAATTAACAATTGGTTATAAACGATTGAGAAAAATGGCGTGTACCATTCTTTCGCAGAGATTTCG
>BINPACKER.1009.1
AAACCAACCGATACACGCATAAAACTGCACATCATTACCACTATACCACAACACTATCACTTTCTTCCTCTTTCTTCCTCTTCTTCTTCTTCTTCTTCCTCTTATTTTCATTCTTCCTCCTCTTTTTTTCATTCTTCCTCCTCTTATTTTCATTCTTCCTCCTCTTATTTCCATTCCTCTCCTTCTTATTCTTCTATTTCTACTTCTAATTCTAATTCTACTTCTACTTTTAATTTTACTTCTTCTTTCTTTCCTTTTTTTATTTAATGCGAGAACGAGTCGTGTTATTAGCTTAAAATAAAGATGGCCGATTAGAGAGTCAGTCAAAGGTCAATATCGTTAAACGATACGCGCGTGCTACTTTATTTTTCCAAACGTATTTGCATCGGTATACGTAAGCACGACAAAGCGAGAACAAAGTGTATCGTAATCGATTGATAATAGCCGTCGGTATTTAAGTCGATATTTCTACGGAGCTCGTGCGCTTAACGCGGTGCTTATATACTGTTTATGTCTTTCTTCTTGCTTACATTTCCACTCTACTTACCGTTCGTCAACCACCGTACGAATATTATATTTCGACTAACAAAAATCAAACAACCACGCGATAAGTTTACGCAACAGACAATCCTGACAAATATTTCTTCTTTCGAAATAATACGGGTTTCGACTAATATAAACAACACCGAATATAATTTATTCCTCTGGGATAAACTTTATTTTACCGTTACGTGATTCTCTCCGATTCCAATTCCATTCCAATTCCATTCTTCCGTTCGTGTAATTCTTCTTACTATCGACGATCGTTATATTTTCTATCATCCTTCCAGTTCATCGTGTCGCAATCGCTCGCAATAAAATACTTCTATCTTATTTCCACGCATTTAGCTGTAATAACGCTCTCACCTCTACATTATCCAAACACCCGAGTTTCTCTATACTCTTCTGCTTCGAATTATTCGAAAAACAGGCACATCAACGATCGATAAGACAATTCCAATGCATCGCATCCTTTCACGGAATCGTCCAATATCTCACGGAAAATTTACACCTTTACATTGTCGCTACGATATTACCGCTTAAATTCTTAATCGACTAACCATGCGTAAAAAGAACAACAAAAACTGCATGCCTTAAAGTAAAGTAACATACACGATTGGCAAACCCTGTTGATATGCTGTTTCTTTAATAAAAAATAAACAAAACGATCTTATAAACACGATGGTGAGCAGATGAGGTAATCACAACAAATAGAAGGGAATCAGTTTGGCCGTCGCTCATATTAGTTACAACTTTCTCTTCGATAGCAGTATCCACCACAAAAATCGTGATACTTCCTTATTTTCTTTTCCCCGGCATTTAGCTAGATTATGTACGCGACTCGTACTTGTCTACGTGTTACCCTTAACCAATTATCAATCCGCAACCCAGCTTAAATTGCGGTTTACTATGATTTAGCATACCACTTAACACAAACGTAAATGGCAATGGCTGTAATTTCTTTTCCAGAACAGCACCCACTGTCCAATTCGTATCTACGCATCCTCGAAATACTAAGTCGGCTTTGGGTAAATCGATTTGGTATGCTATAGCTCCGGTAGATTCCTGTATTCTAGTATTAATTTCTAATTCCACGCCAACTTGTAACTGCTGACTAGCGTTTTGATGAAAACATAGGTGACAGCCAGATAAACCTAAGCTACCGCTAATTGTAGAGTCTCCGTTCGTGTACCTTCCAACGGCTGAAACGACAGAGACATGACCTCCTGGAACGGCAGGACCACGTTGATAAGCCCATTCTGCGCCCAACGCGACAGATGGAGTTACGCTTTGCAGACAATGCATTACAAAAACCCCAGAACCACTCAGTATGTCCGGATTGCCCATAGTCAATGAGACTGTATACGTGTCACCACGATAATCCGTTGTCATTTGAACAGCTGTATATTTACTTTTGTGAACCTGGGTGGCCAATTTTCCTCTTAGTCTTTCGCCGAATTGATGAATAACGTTAGCATTGAGATTTCCACTCGGATCTATATCGCCTAATAACACTGGATAAGCTTCCAAAGGCATTGGTTGTTGAGTACCGACGTACGTCGCTCCAAATCTATATCCAGATTGCGCGATCGAACCCATGCTTATTGTATGTGAAATTTGAAAGTGATTACTAAGACCTTTGTTGAATATCAGCTTTGCACCCTCAAAATTTCCAGGGAATATATCTTTACACTTCTTGTGAAGCTCCTCAATTGTACCAGGATTTTTCAAACTATCAGAAAGTCTGACAGACGATTGCAATTCTTCGGAAGAGTCTGGTTTCCCTAAATTTGGCAATAAACCTGAGGTCGGCGGCGGCGGCGGCGAAGGTGGAGGAGGTACAGAGGCTGCTAGTACGTTTCCCATTTTCCTCAATTTTATGCGTAAGAATCTTTATAATTTTCCTTTTCTGCCTGTACAAGTGGTACAATACTGTAACTATTTCACCAGTTATAAATCTTTACGCAAAAGTTCTTTGTAATTACTATATATACAAAAGTCGTCAATGAAAAATCTTCCAATTAAATGAAACAGCGTGCTTTTACCTAAGCCGCCATTTGTAAAAGACAGCCACTGCCGCTCAGACCACGAGATTTTTCCTTCCCTCGAAATGTCCCTATCAAAGCTATCAATCTTTGGTAAATACTCAATAAGCGACCGACGAACTTTCAAAATTCGATTTCCAATGCTAACATTTACTTCACCATATTTCCATATATTACATATTCTTTTCATGAAATTCTTATTTATCTGTAATAATCCAATAAAAATTACAAAACGTAACTTTTCA
>BINPACKER.100.1
CGCGGTTTTCAGGGTAATAACCCAGAAAACAACGATAAAACATCGGTATGGGATAATGGTAAAGACTGGAATACTCCATGTGCAAGAGAAGGAGGATGGGTCCGCATTTATCCACTGACGCGAATAAAACCTGAGAGTACTGTTAATTACGTATCGTCCTTATCGGAAGCTACAAGAATCGCAGAAAAAGAAACCAGAAATACAGTCCTTTCTATTCAAAAGTAATAATCTCCGTAAATATACTCGATTTAAGATAAAATGTAAAAAGAGAAGAATATCTGGTTGACTTCCCTTGCAGATACTTGAAAGCTGCCAAAGATGTACATAAGAAGAATGAGAAATATAGAGATGAACAGTATAACGCTACGTTACGAAAAATATTAGAACTAAATACTGAAATTTGGCTACCATCGAAATAATTTAACACAATAGATATTCGTGTCTCCTCTTTCAATATCTTTTTCTTATTTAAGCAAATCAACACAGTATGCTTTGACCAATTAAATAATTTTATACATTTGAGACACATTTTTAACAGCCAAAAATATTTCCCTATATTTTTAATAGAAAAATAGATTCGAAAAATCGTATTTTAAACATAAACATGATATAAATATTAATAAAAAGAACATTTTATTGTTGCATATTCTATCTCTATGTGTTCTAAAGTTCTACGTATAAATAATTAATATAATATAGGATAAAGGTAAAACAAATCTATATTCACCAAGAAATTCTCGGTTTATTGAATGTTTTCTTGCAAATGTACATTAATTCACTCCTTTTGCTGCTAACCTCTTGTCGCGTTCTTCGGCAATTGAAAGCTTAACACCTTTATCTCTTGGTAAGCTAATGTATGGCTTTGTACCCTTGCCAATGATAAATACGTTGTTCAACCTTGTAGCAAAAGAGTGTCCTTGTGAATCTTTAATATGGCAAATATCAAAAGATCCCGGATGACGTTCGCGGCTTACAACCGTGCCTACTCGTCCTAAATTTCTACCGCCAGTAATCATACAAAGATTACCTGAATCAAATCGAATAGAGTCCAAAATTTTGCCTGTTGCTATATCTAAATGTATGGTGTCATTAACTTTAATTAATGGATCTGGATATCGAATAGTTCTCCCATCGTGTGTTACTAAGAATGGAATACCTTTTGGTCCAGTGCGAACACGTTTTACCTTACATAATTTATACTTAGCTTCTTCTGCTGTGATCCTATGAGTAGTAAATCGTCCTTTAACATCATAAATCAAACGAAAATATTCACCAGTCTTATTAATGGTAATAACATCCATAAAGCCTGCAGGATAATTGGGGTCAGTTCTAACTTTGCCATCAACTTTAATTAAACGTTGCATCACAATATTTGTTACTTCACGGTTAGTTAATGCATACTTCAACCTATTGCGAAGAAAAATCACAAGAGGAAGAGATTCTCTTAATTTATGAGGTCCCGTGGATGGACGTGGGGCGTATACACCGCCAAGTTTATCTAACATCCATGCTTTAGGCGCGTTAAGACGCTTCAAATGCTTTTTCGGTCCACGAGCCATCTTGGTTTTCTAAACGGAAAAGACACGTCCACCCAATGTTTCCGTATTTCACATAAAAAATTCTTCGCCACGCTACAGTATTCAAAATGGCGGATATAGGTTCTTATTAGACAATGTTTTTATAAATAATGGTATTAATTTAAATTAAACCGAAAATTGTATATTCTTAGATTAATGTAAATTGTCGTTTTATTTAAAATACAACGC
>BINPACKER.10100.1
AAAAGTGCGAGCAGGACGCAGAGAGGGACAAGAGGGTGCGCCTGAGCCCTCGTCACGCCCGCATGCCCAACGTGCAGTCTCCGGGTGTACAGCTGATCGCGAGTTCTGTGATTCCCGACGTCGTAACAAGCATAGTGCGCCGACACATGCCGTGAACCATCATCCCGTGGGAGCTGACCCGAGAAGCCTGGCCAAGTCAGAGCCCCCGAATCGTGGTAACCCCGCGATGTCACGGTGATAGCCGGGTGTACACGTCTCTTTGTTCATCCCCACTTCTCGTCAAACTGCTCGTCCGTTCGTCGCTCGTTCTTGGTACCCGTGGAGCGCGAAACAGGCCGGAAGAAAGGAAACGTTGCGACCACGCGTTTCATGGACGTCTGATCCGATCGCGGATGTCGGTGATCGTTGGTTCGGTGGACTGACGGATTCTAGCCAGGCCAGTTAGGGGTAGCACTGTTGGCCACGCTCGATACATTACGGCAGGCTTGTTTATGATGGCCAACGAAAGGACACAGAGACCGTACAGAACATCGTTACCAGTCCCGGGTAATTCGGAAGTGAATCTCTGCTCGGTGCTATCACTGGGCAAGGATCTCAGCAAGATCACCATGCCGGTTATTTTCAACGAACCACTCTCCTTCCTTCAACGGGTCGCCGAGTACATGGAGTACGCGAAGCTGCTGAAGAAAGCAGCCCAAGAGGAGACTCCCAGTAGAAGGTTACAGTACGTCGCCACCTTTGCTGTCAGTGCTTTGGCTTCCAACTGGGAAAGATTTGGCAAACCATTCAACCCAATACTAGGCGAGACATACGAGTTGGAACGCGAGGATTTCCGAATAGTCTGCGAGCAAGTGTCTCACCATCCACCTGTGTCTGCGTTCCACGCAGACGGCGAGGATTTCGTGTTCCACGGCACCATACAGCCGAAGCTGAAGTTCTGGGGCACGTCCATAGAGATACACCCGAAAGGCTATGTCACCGTGGAACTTCCCAAATGGAAGGAAGCGTACACTTGGCAGAACATCGACTGCATACTGCACAACGTGCTAGTGGGCCAGCTGTGGATGGAGCATCTAGGGTCCCTAGAGATCAAACAGATCGGCGGAGCTAACTTAAAGGCGAGTCTGTCGTTCAAAAGCGCCTGTTTCAACGGCAAGGACCTGCACCGTGTCGAAGGCTTCATAACGGATCAAGAGAAGAGGAAGCTCGTGTTTCTTTATGGAAAATGGACGGACAGGATGAAGGCATGCGAGCCCTCGTCGTACGAGGAAGCTTTGGAAAGGGTGAAGCGCGAGGCAAAGAGTCCTCAAGGCAGTCCTGGACACAAGAAGGTCCTCGCGAAGCTGCACAGCCTCAAGGTCGGCGCTTTCAAACCGTCTCACCAGGAAGCAGTTGACGATCCATCGACTAGCATAGATGGAGATGACACTCCAACGGTCGACGACATTCCTGGATCGATTACTCTTTGGGAAGCTGCACCAAGGCCGACTAATAGCTCAGAGTATTATCAGTTCACAACGTTTGCAATGTCGTTAAATGAACTGACACCGGAAATGGAGAAAACGCTATGTCCGACAGATTCGAGATTAAGGCCGGATATTAGGAAATTGGAGAATGGTGACCAAGATGGAGCTGCGAGTGAAAAGTCGAGACTCGAGGAGAAGCAACGAGAATCGCGTAAAGCTAGAAAACATAAGAAAGGTGAAGAGTGGACACCAAGGTGGTTCCGATTAAAAATGAACCCGTATACGGATCAAATGGACTGGTTATATAGAGGCGGCTACTGGGACCGTAACTATTCCAACATGGACGACATATTTTAATGAAAGTCGAGGTCCCAATCCGAGCGGAATAATTAACAAACAAGAAAATAAAACTGCGCTCGCATAACCTAATAGGGAGTGTTCAAACAAATTAACAGCATACCAGCATGGAGGATCAAGCGGGTTGCCCTTTAACGTCGATCCGAAGTCGGTTCGTTATTTGCGAAGCGACTTCAAGAAATCCTTGTGTCAACACCGTATCCGAGAACACTAAAAGGGGCAATCATGCGGAAGGTGGAAACACAACACGCGAGCACATTTGTAGGAACGTCCCATTCGGACCCGTTGAGAACACACCTTTCAGCAGGACAAAGCGAAAAGAGAGAAAAGAGAGGTTTCCTTTCTAACGTACAAGTACCATTGTGTTCCACTGAGACGACGTCAGTTGTACGATCGATCGGCGAAATGGGAACCGCTCGAGACTTCAGAGCAAATAGAGCGAAACTACAACTCACTGCTTTACACGATACAAAAACATCACGATAGTCACAACGTATATTCTGTACACGCATTTTTCTCAATCACACTCGTTCACCCGGTCCTTCCGCAGCGATCGGGAAGGATCACGTCAAATTGCATCGCGAAACAAACACGAGATTAAATTACTGAATATCCGAGGTCCGATTAATTCTCTGAGGGAATCGGATCTGACGAGCAAGCTTTACGCCTCGTAGTGAAACTCCGTATGCAGGTCGTACGCGCGTAGTGATTTTTAGATAATTCAACACGTGCCATCTATAGAGGAGCGCGCCTCTGTGCGAAGGTTAAGTTACGGATGCAAGCTATTGCTGGTACTGCAGTGTCACCCGTGTCGGTAATAGCGGTGCCGCGCTTATCAACAGAACATCGTGCAATTGTATTTTCGTACGTCCATGAATAAACGTCTAGAAAACGACTCGTCTCTGTGTCCATAGCGAAGCGAGAGTATAAAGGCTGTTATGACACGTCGCGTGGGCTGTTGGGTGGTTCGCGTGGCGCGAGGATTAGAGCACGAAGTCCATTCGTTATTAATCGTCGTTTGCTGTACATACCGCGGTGAACGATCGCCGCAAACTTTTTATAACACACAGAGTGACAAGCCTAGGAGGGCGGAGTATATACACACATGCATACATAATACGTAAACACCACTTCTGTCGGATCTCTTTTCACGAGAGCATCGGAGAGGGAGTAGCGGTCGTCTGTCTTACACAAGTTCGTTTTTACTAACGCGTAGCCACGAGATCACTTCTGACACTATATTTATAACAAAGACGAAGGGAATTGAGGATGAAGGAACCCGGCCAACGCCATCTTTCCCTATACGTTAGTATGACTAGTAGGTTTCTGTACATACAGCGGCTGTACTATACACTTGTATCTATATATTTAACAATTTAGAGGGATTTTATGCACGTGGAGGAGAATTCAGCGGTTGCTCGGCCAAGTTAGCTCAAATAGTTAGCTCGAGTTTCCGAGCTTCGCAACTACGCATCGAACGAGCAATAAATTAATAGTAACGGTTGATGTCTTTCGTAACATCATTTATTATTAATCATAGCTTTCGTTAGACTGTCTGACTCCGTTCAGAAGCGATTTTCGTTCGATAGTAACAGCCGTCCATACACATAAGGATTTCTCCGAGACTTCGCGTTTCAGGTTACAGAGTCAACTGTGTGCGTTGATGGAGACATCTGTTTGCGTGATGCACGATTCTATTGGCGGATTGGAGGCACGCGACGAGACAGCGACGACTGCAGAACAATTCAATTTCTATCTGCAGCGAGGAAGAAAACGACATAATTTAGAAAAAATTTTCATCGAAAATTCAGGCGGTTTTTTGGCAATGATCCGTGGATAAGTATGAACTTCTTTTTTATCCTTTAACGCCCAGTCTTATCTGTGACTAACGTATCCACCTGTGTTTTATTAGGTTGGTCGGAAAGCTTGGAACATTGATTGGCGCCCTATCTGAAATAATCGCAAAGCGATGGTTATCGAATTAATCATAGATAACGGATATTCAGTATAGTAGTACACACCTAGAATTGTGCATCAAATGTTTACACGTAGCAATGAGATTATTTTATATAGGACATTAATGTTCCTCGTACGTAACGTGAATTACAAATAGGATTTAATCGTAGTATACAATTGTAAAAGTGTCAACGAACACTCGAAATTTTGGCCCATTGCAAATTTTGATTGTAGAAATTCATCTCTAATGGATAAAAGCCACGGTGAAACCTGTGTGTATGACTGGCCCATTAACGTCGACTGTAAGGCAATTTGGTTTCTCAACTAGTGTAGATAGCTTAATTCAAAGCTTAGAAATAATATACAAAGTATTTGAAAGAGGTTGAGCAGGAATTTGGATACCTTCTATGTGACATGGCAGAAAGATATGTAACTATTTAGTACTATTTATAATATCAACATTATAAATATTATAATATATTTACTATCTATTATATACCTTATACGACTATATAGGCGAGATTTTAAACTAAATGTTGAAGTATACAGGAATGTTTTCGCAAGTCCCTTACTAGCTCTATAAGTAAAAATCTAATTCCAATGTCTATATATTCACCTTGATAAATTATTTACCATAAAATTGGAACACATCTGAGTGGTAATGAAATCAACGTATATACATATATAATCTATCAAAGACCTTTTGTAAACATGCCTTATGACATAACATGGCAGAATTGGCGAGGAACTAAAGAATAATGGAACTCGTAATGTTAAAGATAATTCAAATATACTAACACGCTATATTATACGTCTATAAAGATATATTTTAAAACACGCATCTGTATGAACGTTTTATCTCGTTTCACTTAGAGGTAACAAATTTCCAAACTCTTGCTCAGCCTTGTTGAAACAACCTATAGATATTTGATACTTAACGGTGCCAACGCAAAGTAAACAGTATGCTAATTACTCCCTCAACATGTAACGTGTATTTCTACGTACTCTCACACTTCCTTACCGGTTTCATGCACTTAGGATTTAGCTAGGCTTATCGCTAACGCGTAAACGACGAGTCGACGATTCGTTTACGCGATACTATGTGGACATTTAGGCCAGTATAAGTTATAGTACGTTCATCGCTTCTGAGAAGCTGACACTTGCCGGACTTAGAATCTGTCCGACTGAAGGTCATCTAAATGTGTCGCTTTATAGGGGATCATGACGAAACACTTACAGTGATATCAATTGATAGGTGTACATGTGTATTCAAAGTATATATATTCCATGGACTGTTCAACCTAATCACCAGTTCCTTTATATTTTCGTCGTTTTCGTATCTCATCTACGATCATCCTTGCTTATGGGTGACATTATGGGGAAAGAGGTGCCAGAGGCAGTTTGTAAATATATTAGCCAGCTGCTTTATGTAGAAACTAACTACCACTGGTTATATTTTGTGGGGGTTAATATAAAAACGTTTCTTTCACTGGGAGAAATTTCTTTGTGGAAACTTTAGTACATGTTCAATTGGATTTTGAAATCGTTTTAGGGTGTGATAGGCTATATGTATAAAAAAAAAACATGTATGTGAAATGATATATAATCAGTTCTACTTTTGAATAATCCGATGTTATTAAAGTTGTGTTAAAAGTGTAAAAAGATGTCGAAACTTTGTAACAACAGTTCAATCAATTTTGATCCTTCGTGAACAGTAAACGATGTATAGGTAAGGACAGACAAATTAAAGGATCTCTGGTTAATAACATGTTTGACAAAAATGTGATACTTATAATACATAATATAGAATATACGAAGCTGATTTTCAATCGAAGTCAATTGTTCAATCATTGTCGCGTAGACGCAAGGAAGAAATATGATATTGATAAACACAGATAAGATAGAGTCTCTACATCACAGCACATAGACATGAATTAATATACACAGCAGTATTACCGCGAAACGAAAAAAAGAAGAAATATATATTATATATATACATATACATATTACGCATAGATTGTATACATATAGAAATTGATCTCTACGTAACGAAGAACAACTTTATA
>BINPACKER.10101.1
TGTTTCTAAACATGAGAAAAAAAAAAAAAATAAAAAGTTAAAAAAAAAGAAAAAAATAGAGAATCTATCTGCTAAGTTAGTTTATAAAATCTTTATAATTTAGAGCTATATCTCAGATATATTATCGCTAATCATAGTAATTTAATCCATGATATTAAGATCATTATATGTACAATTATTTAAAGATTTCGCAATTATTATCATTTAAGTAATATTTTTGTTTCTTATTTTTAAGTTTCTATGCTTTCTGCAATTTTAATCGTGCAATATGCCGTTTCACATTCCTTTATGCATTTTCTTCTGTTTTCCTTTCTTTTTGTCAATTCTATTACGTTACCAAAGTATATCGTATCTGTGTTAAATAGTAGAAATAGTCAGTGCATTGGATTAGTTGAAACGAATAATCGAAATTATTTATGCTGCTTTAACGAATATAATTATCCACCAATTTATTATGATATTAAACGTTTCTTCTAATAGCGTAAGTGTAATATATTTTAAATTTTCGTAGTTTCAGTGTTTTCCAGCGTAATTCTTGCCTCCATAAGTGCGATTAAACATTTGGACGATAGTATACGCACCAAATACATATATTAGAAAGACCTGTACAATTAATTAACATTAATTAAAGTGCCAATGTGTTCAGTATATTTGGCTGGTGCAGAAATAAGGCTGATCTCTCTAAAGGGTAAACGAGTAAAAAATATTTTTATGACACGATCCAATTTAAAATTGAAGCATTTAATACTTTGACTGCCACGCCGAAATC
>BINPACKER.10102.1
GCCGCGTACATCGCAACGTTAACACTATAACGAATCTCAACTTCGCTATTTGGTTTAGTGAAGGACACATGGAAGATCGAGTGTGAGCAGTGAAAAAAGGTTTGAAGGACATTTTATTGCGTATAGAATTTTTTTGAATACATTCTTTATTTAGTTTCAAAGGTTGCGGTACGATCGACGAATCAGGAAGTACCAGTTTATCTTCTTCTGCTCCAAAGAAAACGAATGTTCCACTTGAAGATCATTGGCTGAAAAACTCAAATAGGCCAAGTGCACAGTATGCTACAAAAATTTTAAGGCACGAAAAACTTTTGAACGAGCATAAACAATCAGATTTTACCCGAAAAACCACTTGTCGGACTTCTAGTATTACTAATGTCTTCCTTGATTCTATTTCGATGTAAAAGATTTTAAAATATGCAAAGCTACGTCATTTAGCCTTTTGTCAAACACGATATAAATCACGATGCCGAGATTACGTACACAGCTCAATATCACTGAAATATCATTCTAGTATTATACTTATTTATTGTTATCCGGCTATTAAAAATATGTAATATTTGTCGCTGTAGCGCGTACATAGTCTCAGTATCGATGATTATGGAATATAACAAAAAGTTAAACTCATAAACAATTTATACAATTTCTGGAACATCTCATACAAAACTTCTAAAGTGGGATTCAATCATTTATAAGGTTTTATAAATTTATTTAATTTGAGACAGTATTCTCTCGTACAAATAGTAAGGTATTATCGATATATCGTTGTTTAACACAAAAAGGGTTAAATCCTTCTGCAACACCTTCAGAAACAGATTACTTACCTCATCTGTAACATCATAATCATCATTTTGTTTGAATGAGCGTGATTCGTCAATTGTTTTATACAGTGTGTTAAGTCAGGTAAGTCTAATAAATAATATGCAAAATAAATCCTTTGCAGAAGATTGTGTGTGGGCTTTCAACTTTACTTCATCTTTAGTGTGAATCCAATAACATGAAATTTAAAGTGAATATCAAGATATGCAAACATTTGTATATTCAACAAATGTGTAAATTGTATAAATATATATAAATTTGTACATGCATATATATATTTAACATTTGTACATACTACATATCTTTATAGGCGTG
>BINPACKER.10103.1
GTAAAATCATTAACCATTATTGTTCTCAAAATTAACATCAACAATCCTCCTATCCAACTACACATCATTGCAACTGAAGGTATGAGATTATATTACACATACTATTTAAGTCATATCTATGTATTTTCATATATATTCTTATGATTTCACATTCACTTATATCCACAACTACTTTGCAAATATTATATATTTCAAAAGCAGTATGCCTTATATTTGTATTAAATGTCTCATATCCTTGTTCTAAATTATAATGTGCAAAAATGGATATAATTCCAAATACAAAATTAAAGAACATTGCAGGAAATATAATTCTCCAAGGACTTTCATATATTGGTATATCATGCCCTCCTTTTCCACACATAAGAAATAAAGTAAACCAAACTACTCCAAATATGCAAGATGAAAAAGATGTTATTAAATATATTTCACATGTATTCTCGTATTTATAATCAGTAAGAATATGTTTCCACCAATTTGCATTAAGTTTGCATAGTTCAATAATGTCATCTGATCCTGATTCCTCTGTTGACATTAGAATAGTTGTTGCCCATAGTAGGCAGTTACCTCCGAAAATTTGTTCCTTTGTACGTCATAATAAAATGATTGAATTTATTTTCTAGAATATCGTAGGGAACGAATTGAATCAATTATTAATTATACCCATAATGTGTAGAATAAAACGCTACAAAGATATCCGTTCATTGCGCATGATAAATATAGAAACATTTGTATGTATTTCCACAAGCAAGAAATTTCAATTACATCGCGTTCAATAAGTTCCTGATATTCTTCTAAAAGTGACATTGAAAGTTTCTATATAGAATTAAAGATACGAATTACAATTTACAATCATTCCTCCCTATACCGGTGATTAATGTGATTGCGCGCCAAACTTCATCCATATCGAAAAACGTGAATCTGATTGGTCCATCGGAAGCAAACAAATTCAAA
>BINPACKER.10104.1
GCTTTTTCTTTTTTTTTTTTGCTTTTCGTGATATTTTTTTCTCTTTTTCCATCGTTTTTCTCGTTTCTCTCAATTTTCTTTCTCGCTCGAAGAGCGCTCTAAGTCCAGTGCTGGGCATCGTTCGACGAGCAAACGAAGAAGAGTCACGTACGGTAGCTTTCCAAGGTCATCGACCCGAGTCGCGAATGAGCTTTCAAGCAGTCTTGTTACTTTCGAGATAGACTACGCGCGATGGGTTTGATCGATAATGAGAATGGAGGCTGAATCGTTCTTGTTAAATTAACAGTCCTTCCATTTTGAATTAGACCCTTGTGATATTTTACGTATCTTAATTAACTATCTACGACGCTAGTCCTTATTCCATATGTCTACCTGGCCGTCTACGAGTAATTACGTTGAAATACTTTCGGATAAAACGAGCAACTCGAGGAACACGTTCGTCCTATTCAAAGTGCTCTCAGGCAGTGCGACTAAAGTGAGTTAGGTATTAATTATTTACGTAGGCACGTGTTCGAGGGCAATCCTCTTTGCGAAGAAACGCGTGTGTCCTTAATGGACGATTATCCGTTCGATCTAACGCTTCTAATTCGAAAGGGAAGGATCTTCACTCGCGCAGCTATTCATTCTGCCTGTCTCGAGCAGGTTTCTCCACAACCTTCGCTTTCGGCGTACGTCGTGTGTCGTCTATTGCGAAATTTTTTAACACTAGATTTACGGGA
>BINPACKER.10105.1
GAGCAGGAAGAAGAAGAAGAAGAACAGACGATAGAAAAGAAAGATACTTACCGGCGCAAGAAAGTATCACTCGTCGACCGTGATGATCGCGTTCCAGCAACGGTATCAAATAACCAGCGTCTATGATAGCTTCGATCTCCGAATCCTCGATGTCGAGATTTTGAAACCAGTTTGGATACAACTGCCTAATAGTGAGATAACGTTCCAACATTTCTTCCGCCATCGGTACGCTAAACTTCTTCGTCCTGAGGAATCTGAGGAGAAAGGCCGCATCCGTCCTGCAACGTTTGATATTCGGATGCTTTTCGATCCAATGTCTGAATTGCCTCAACGATTCTTCCTTGGTCCCATCGTCTTCGCGCAGTTCAACGCGAGCGATCGTTTTCGTGGCCTCGCTCAGCGCACATCCGTAATCCTCTTCGTCTCTCGACTTGGCCATCGTCCGTCCACGTTTAAAACCACCGGACCAACACGCCGCTTTCCTTACCGATCGCACCGCGCTTTCGGTACCCCCTCCCCTCCTATCCTTCCTCTTCCTTCCCTCCTCCTCTTTCACTTCCTCCCTCTCTTTCTACTCCTCTACCTCCTACTAAACTAAACTACTACTACTACTACTACTAC
>BINPACKER.10106.1
GCAATGTTTCTGCGTTTTCAAATTTTTATTATTTTCAGTCGATTTTCTCAAATTACTTTAAATTCTTAATTATAGATCTTAATACAGAATATCACAATTTTGGCAGTGCCCATAAAATATAATTTACAAAATTTTAATTTTTCTATATTAATGAACTATGTGTCATTGATTCGGTTTATTTATATACCCCTTCTCCGTGAGAAAATCATATATTTTGCGTGTTTTATTTACATCGATCTTAAGCAAAACCCTAGCTTGTGCCAGTCTAAGGCAACCAGTTTTTTTATTTTCTGCTACCAAGATTTGTTTAAAATCAAGATAATTAGTAGGTACTATACGCGTAACCGAACAGAGTTCTTTTTCGGCCGAAGTTAACTTCTCGTATCCTGGAAGACCTTTAATTGCAAGTGGCGGTGCCGTTTTCCGCTGTGACATTGTATTTGATATGGAATTATTAAAACTGACATTACAACCAGGTAATATGGTTTTCCAACTATACTCAGGATTATTTAAGTACTGTTTCCTTTCTTTTTCATTTTCTTGTCTAAGTTTACTTAATTTTTGGAACATTGGAACACTATGGAAGTATTTTAAACCACTATTGCGAAATTCAAATAATTTATTAAGGTAATTTTTAAGCTCTCCTGCTCTGTGTAAGCCTTCCATGAAATAGTCAAATTCTATTCCTCCTAATAATTGCATAAAAATTAAAAGTCTCTCTGCAAGTGTTCTAGTTATTGTACACTCGTATCTTTGTATCCACGATATAGTTCTTCTAAATGCTATCAGCCCATGATTACGTATGATTTTTCTTCTCCTCATACGTTCTTTCAGTCTGTTATTATATGCTTGTACTATAGCTACTTGTAATTCTTTTCCTAATTTATAATTATCTCTGCTTTCATCGAATTCGCCGTAATTTAAATCAGAAATTAATAATTCTGCATGATTATCAAAATTGACTTCAAAATCTGATCTTGCTGGATTATATCCAGCTAAGAGCTTACAATTAAGCGTGTTAGGGGCAAACCGTGGAGGTTCTTCTAAATCTTGTAATTTATATAAATAAGGTATAGGTTCACAACCAAATAAATTTACTCTTGTTTCTTCGATTTTTGGCAACCCTGGTAAAGTCTGATTATCGATATAATGTTGAAGATAATGACTTTTACATTCTTCTGCTGATTTCTCTTGCATACGTTTAGCCATATCAACCCAATTGCCGAAACCACACTCCTGTAAAACATCTAAAAACTCTAATTCTTGTTTCGCTGTCCAACCACTTCCATCGATCAAGGGAAATTCATTCTTTATGATAATATAATCATGATCGTTTCTGTGGTTATCACTTTCTGATCCATTGGAGAAACAAGAAGGACACAGTTCCATACCACTACACACAGCACAACGAATATACGGCTCTGTCAATGCAGATTTGCACACGCGACATGTTGGGTCTGAAGTAATGATTTCATCCTTCACGACTGACACGTCGAGTTCTATGTTATGCTCGATCTTTTCTCTTTTACTCGATGAACAGTCTTTTGGAATTTGTAGGTCAGCCGCATCTTCCTCTG
>BINPACKER.10107.1
CGCCCCTTCAAGCATTAGCTTGGGAACTCGCAGCCTTAAGACAGTGTCATCGATGTCGATGGGTGCACCTAGCCTTGCCCCTTCCAACAAACATGTTAGCTTGGGAGCTCGAAGTCTTAAGACAGTAACATCAGTACCGATGAGTGCCCCTAGCCCTGCCCCTTCCAGCAAACATGTTAGCATGGGAGCTCGTAGCCTTAAGACAGTGTCATCAGTGTCGAGGGATGCGCCTAGCCCTGCGCCTTCTAGCAAACATGTTAGTATGGGTGCTCGTAGCCTCAAGCAAGAGTCATCGGTGTCAACAAATGCACCTACCCCTACCCCTTCTACTAGTTATGTCTAATTGGGTACTCGTAGCCTTAAGAATTAAATTCTAT
>BINPACKER.10108.1
TTTTTTAGTTGGTCGAGTGGTCGTTTATTTTATATATATTTCTCAATATACATTTAACATGTAACTGTTCGTCGTTTGTACACGTTAATGAGATACATTGTATATATAATTGCGGGTAATGTACACGGTTACATTTCGTTTCATTTCCCGTTATCGTTCGCAACGAATCGTCCGGTAACCGCGATTTAACAGAACCAAACGTCCGACGTTCCTCTAATTTTTGAGATATCAGTAGCAAATTATCATCGTGCGATTATAAAAGTAATACGGTATAAAAAATCCAAAAGCTTCGAATGTAAATCGGGCCGATCGAAAATATCGTGTTATATAGTTATATAGGGCCACTACATAGAAAAGACGTTATAAACCAGATCTGGTCACGTGACTAATGTAACCAGTCGCGACGAACTACACGATTACGCGCACACGAGTCTCGTCTTATCGTAAAACGAAACGAAACGGGATGAAATTTAGAAATAAAACGCGATTACAGAAAACTTATCGATTATTATCGATCGGAATAATAATAAAGATTAAAAGACTTATAAGTACGCCTTCTACGTGTATATATGCAATTTCGACTGAAATACTTGACCGATCCGTGCTTCAACTACGAGAATAAGCATATTAACGAAAAAATTATCGGGCGTTCTCGTAAAACGTGTTGTACATATGGCAGCTATGGAATATTTTTCGGAAAGCTCTCCTACACGACGATTATTCTAAAACCGTAAATCTACTTGGTACATGATGAGCTTTCACGCGAACATCTCGTTAATCTTTCCGATATCGAATAGAATGTAATATTTTCTCAACATTCTCCACTTTTCTCCATTTCTTCTTTTCACGGCCGAACAATCATATACAGCGTGCAAATTAGAACCATCGAGACATTCCCTAAATTCTATATTATATCTCGCAGATCTCTATCCCGCGTCAGCTATTCACATAAATGTACAGTACAGGAGTAACCATCGATAAATAAATTTCTATACACGTATCGTCAACAAGAGTTTCCTATCGATCTCTTTCAAAAATATCGACTTCCTATCCATATGTGTTATATATATATATTTATATTTGTTTGCCGTTAATATCTCAACAAAGGTACTCGTTTGGTGGAACGAAACATCGGTTCGATGATCTGGAATTTCTGCGAAACTTACAAGTTATACTTTCGATACCACGTAAGTATACGTTTTCTCGAACGCGATGGCGTCACGATCTCCCGCCAAGTAGCGACGCGTTCAAATTTCCCGCCAACGAGCCGCGCAAGCTGCGGAAATCGATCTTCGACGAATTCGACGAGGCAACGCTTCAACGATTTTACTTCTGAATCACGGGGACGAATTGTTGAACGCCTGCGATAGTTTCGCGCCATCCTGATGGCCAACCAGTTCCGGTTCGTGTTCCACCATTCGTTCGATCTATTGCAGGGGACTGTGCGCGTAAGGTTGTTGCGCAATTCAGGTTGTCAGGCAATTGGAGTTGAAGCAGGAATTTCGTTGCGATTGCTGACGAACGTAGTCCTGCACGTTGAATTTCGTGTCGTCCGGGTCGTTGCCCTTTTTCGCCTTCAGGTCCCTAGCGACGGCCAAGAAGGCCAATTCAACGTTCAGGCCGGTTTTAGCCGAGGTTTCCATAAAGGGGACTTTGTACTCTTGCGCCAACCGTTTGCCGTCTTCCTTCTTCACTACTCGTTCCGTTCCACAGTCGGACTTGTTACCCAGCAGCATGATCACCACGTCCTCGTTCGCGTGTTCCCGGATTTCGCTCAGCCAGGCTCTGATGTTGTCGTAACTCGTCTTGTTCGTCACGTCGTACAGCAATAAAAGAGCATGAGCATCTCTGTAATAGGCATGCGTCACGCTTCGAAATCTTTCTTGGCCGGCCGTGTCCCATATCTGGAGCTTGATAGACGTATCATCAACGACGACCACTTTGTTCGTGAAGCCGATGCCGACTGTGGCCGCGAAGTTTCCCGGCTGGAATTTTCCTGTGTCGAACTGGACCAGCAAAGACGTCTTGCCCACGCCGCTGTCGCCCAGCAGGATTGTCTTGTGCGCCATCGCGGAGTCGTCCACTTTGGTCCTCTTGAGGCTACTCCTCGCGTTACCGTAGTCCATGGTCCTGTGGCCATAGTTCTCGTCTAGCACTTCCGCCGGCGGCTTGTAATCCCTGTATCCGGTCGGCGACGGGGTCGTGGTCAAAGGTTGACCTATAGACCTCGGCGTTAAACCGGCAGAGGCGTCGTTTTCCATCTCGAACACGTCGTCGTTCATGCTGTCTTCGCCTCTCATAATATTGCGAGACGCAGAGGCGGGTACGGTGACCATGGCAGGGACGTCGCTATTGCCACCCCTCATTCTGCCCCTTTACACGGCCCACCACCCTGTTCAACGGCGTCACATCGGCTCTCTTGGCGACGACCCTTGGTCCGCTATCGATCACTCGCTCCACCCACGAAGATCCCGGCGTCGTGGCGCGTGCACAGCCTCTTCCGTCTCTCGGCGTCCCCGCTGCCTGCGGTTGCGATAGGTCGCGGCACGTCGCCCTCTCACGTGACCCGTCCCGACTGACACCGTTCTTCCGGTCTTCCTCTGACGCGTCGCGACGCAGCGACGAGTACCCGAACGAACGAAACGTCGGTTCGCGGCCGGGAAAGCCTGGCGCGTCCGCGTCGCGGCGGTTCCCTGTGCACGGTGCGGTGGAAAGCGAGCAGGGAAG
>BINPACKER.10109.1
TTGATTTATTATTCTTATATTTTATTTTATATTTTTTTTTCTTTTTTTTCCTTCTCCTTTTTCATATTCCATCGTGATCTCATGACAGTGATAATAACGGCGAGTTTTAAACAGTAATCATAGCTTAAGCACGATAACGTGGAATCATAGTAACAAGAATGAATCAATGACACGATTATTATAAACGTTAACGATAATAATAATCATAGAGTAATTAATAATAGAGATAATAGTAGTAGTGATAATAATTATAGTAGTAATAATAATAACAGGCGTAAAATAGTAGGCTAAGTAATAATATATCATCACGAGGAGGTTAAACGTAATAATGCGTCGTTTTGTTTGACAGAAAGTGGCGTTACCGATCGATTTTACCGATCGGGTGAAATCAAATTACGGCCTCCAGATGGAGATGCCTCCCGTTTACGATCGAACTCACAAGAAATGTGTCCCATCGCGAATGAGTGTGTTGTTAGTCGGTCTAACTAACTATATACGCTATCGAAAAGTAGGCCGTATCGGTGTTTATACTTCTACCTCGATCTACGTAGTATAAAAAGAACGGTGAAAAACAGTGGTAATTAGCTGTCGATATAAAAAATCGTCGTTAGCTCTCTCTCTCTCTCTCTCTC
>BINPACKER.1010.1
TTTAAAGATAATATTTGAACGTAGGCGCATGTGCGATCAAGAATTCTAAGCTCGCACAATAGCAAGAGTAGTACTTCCGGTATCCGGCAAACGCCCCAGTGTATGTAGTAATGTTGTCAGATTGAATTCTTATCACTTGTGTAACGCAATTGTTGAGTTGTTATTAAGTCAACTGTCATAAAGTGATAGTGTACATGTTGCTGAATTTTAGTAAGTTTTCATACTGATATGAAAGTGTATTTAGTTTGGTTATGTACATAATTATACTTGTGTATATCTCCTGCTGTGTTTCAATTGTGAGTCATACTATGCTGCACCTGACACTTGACACCTGGTTGTGAAGCTAGCGATAAGGAAGAACATTTAGAAGAATTGGTGAATAGATTAGAAAACGTCACAAGGAGATTGGAGAAAGTAAAAGCACAATCTGTTACTGAAACTCAAGATTCTGCTGTTCAAACAAATACACCATCACCAAAGCGGTCTCAGCCAGTTAAAAATTGTGAATCAGTACCATCTGCCTCACCTGTTCATTCAACAGATAAGAAAATATCAGATAAACTCATCAGTATGTCAGTCACAGGCTATGAAGATCTTTTAGCTGGTCCTGTAAAAGAATACTTACAACTAAGTGAAAAAATTGGTGGTGATGTAGCTACCCACAGTAAGCTCGTAGAAAAAGTATTTCAGATTCAATTGCAATTCATTCAAACTGCAGCAAGTCGCCCAGCACCTGCAAATCAGTCAGAGCAAATTTCTCTTCTTATACCTACATCCAAGCAAATTCAACAAATTCAAGAGTTTCGCGAGAAAAATAGAGGATCTCAGTTTTTCAATCATTTATCAGCAATTAGTGAAAGTATTCCAGCTTTGGGTTGGGTTGCAATATCACCTACTCCAGCACCTTATGTAAAAGAAATGAATGATGCTGGGCAATTTTATACAAATCGTGTATTAAAGGAATGGAAAGAAAAAGATAAAGTACATGCTGAATGGTGTAAAGCTTGGATACAGACACTAAGTGATCTTCAGCAATATGTGCGTCAGCACCACACAACAGGACTTGTATGGGCAAAAACTGGCACTGTACCAGCAGGTATACCACCACCGCCACCACCATGCATGCCAATGGGAGATATAGCACCAGCAAATATTACCGATGATAGAAGTGCTCTTTTCGCCGAAATTAATCAAGGAGAAGCTATTACAAAGAATTTAAAGAAAGTTACATCAGATATGCAAACGCATAAAAATCCTTCATTAAGAACTGGACCAGCGCCATTTAAAGCACCTATTGTCGATAATGCTTTACCAACAAAAACAGTACCACCAGCAAATGCACCAATTGATAAACCGCCTGTATTTACTAGAGATGGAAAAAAATGGCTCGTCGAATACCATAAGGGTAATAAAGATTTGGTTATTGACAATGTGGAAATGAACAACGTAATCTACATGTTTCGATGTCAAGATAGTACTTTAATTATTAAAGGCAAGGTTAATTCCGTTGTTATGGATTCATGTCGCAAATCATCTATTGTTTTTGATTCTGTTGTGTCCAGCATTGAATTTGTCAATTGTCAGAGTGTACAAATGCAGGTACTAGGAAAGGTTCCCACAATCTCTATAGACAAAACAGATGGTTGCCAGATGTATTTGAGTTCAGAATCATTAGATGTTGAACTTATTAGCAGCAAATCTAGCGAGATGAATGTTATGGTACCTCGAGTAAATGGAGATTACGCAGAATATCCAGTACCCGAGCAGTTCAAAACGACTATCAGTCCCAAAGGTCTTAGTACGATCGCAATTGATTCATTGGGTTAAACTTCGTTGATTCAATTATCTATAGCCTAACTAAATGTCTGTCTAAGAGTACAGCTCATTAGAGGTATCATCATCCGCGAATTCGTCGATTTATTATTTATTGCTTCTTTAATTAATTTAAGAATTAGGAGAAGGGCGAGGAATTAGAGGAAGACGCAAGTACTCTTTCGAAAGTATAGAATTGAATTAGATAAATCGATTAAATGTTTTAATATTACAAGTCCTATATAGTTTCGAAGGTATTTGCGCATTTCGTGGAGATTATCGATTCCATAGAAAATAAAATTAGAATCACGTTAAAACGACGCTCAATTGAACGAGTCTTCAATTAAATTTATGTGTAAAACACTCAAGTGTTCGATTGTCTATGACTCGATATTTTGTAATATAGTCTTAATTAGATCTTTAGTAATTGTGATTCGTCAAGCAGGTGATAATGAAAGAAAATGGAATCGACATTCTTCACGAATATGTTATTATGCACGTTGGTGCTGAGATGACGAGACTGTAAGTTGGACTAAATGCAGAGGTATGGACAAAAGTTTTTCTACCTTTGAATCGGACCTTTTATACATTTACACCATTTTTTATCGTGATTAAACTTTTGTCCACACTGATCGCTTCTCGAGATTTTTCAGTCGACTCGCCATGGAATTGCCACTCGACGTTTTCGACGTTTTCGGGAAAAGAGCGAGCGCCGCACGCATAAACAGTTTTTGAGAGAGCAAAATCAAGAAGCATTCACGAGTCATTTATAAAGCGTTAGGGATGTCATATCGATAGCTCATTATATTAATTTTTGGACTTTCACAGCATTTTTATTTTTCTTATTGTTTCTGTCCGTTGAATTATCAATTTTAAAATATAATTCGTATTAATTGGAAATAAATTATTTCGTGTTAGTATATATAACATGTCTTCACTTTGCATGATTTTTAAATTTGAGCTTTCAGTTTGCGAGTCTTCCGTATTTATAAATGTTCGTGATGTGTAAATAGAATATGATGCTGAATTTATTTTATAAATAACAATCGATCGTTTACGCGCGTACGTTTGAGAACTTTCAGATTCGAAAAATATACGTAGATAAAAATGATCAAAAATACGGTTGTGCAAAAGTCTTGATGGTCCAGCCGCGAAATGAAGAATGCTCCGAAATAATAAATGAATTGTAAACTCGATATTGAACTTAAAAGCGTGCTGTTTGAACGTGACGTAAATTACATTGTGATTTTTACCACTTGGTATATTGTGCTAATCGTAGGTATAATCTAATATTAATACTACTTAAAGGCACGATCTAGAATGACATGATCATAATAGAATAACAATGAAACTAGCAGTTCGATCCTTTCTCAAAGAGAAACGAAGGAAAAACTCGAAAGAGATACAAATTTTCTATAATTTATATGGTACTAAACATGTTTGATTACAGAGCGATGATTATTTGACTGAAATTATTTACTCTAAGGATCGCACTGCCTGTAAAGCAGTAATCTGTAACAGCCTTCGTTTCAATATTGATAGAATATTATATCGAGAATAATTAATATTTATTTCTGAATATGATTTTCAGTGCTACTTCTAATTGTCCTAATAAAACAAATTAATATACCATTTACATCTTGTTGCATCATAATTATTTACACTTTAAAAGAAACAGATTAAGTTATTAGCTTTAATGTGACCTAGGTTAATGTTTAATTTATATTTAAATAACAATATTGTTAATTTTTATTGTAATATTTCATATAAAAAAAAAAAAAAAAATACAGAATAATTAAGATAGAGCAAGAAAAGGAGGTATAACGAAAATCACGAATGCTTTGTATATGCAAACTACTATATATTATATATGTGATATATAATATATATATATAAACGCGTGTACACGGTTTATCGTGTACCGAATTGGGTACCGAAGCGTGCAATATTCGTGTACGAGAAATATAACACACGCATACACATACACGCGCGCGCGCACACACCACACCACACACACACACACATACACACCCACACACACGTATACACATAGGTCCTAAGCTGAATTCTAAGATTTTATAAAACGAAGTAATCGCGTGTCGTTCAATTCTCGTGACGCATCTTTAACACATTAGAGAGTCCGTTTAATTTAGAAGGAAAAACGAAAAGAAAAAAAAATGAATTATATATATATACACATAGAGGAGGAGTAGGCACCGTATTACCTCTCCCCTTTCGTCGACCAGGCTGTTTCTTCGAACGATTCCCGTTTAGGGCGCCTCGTGGTCGACGAACACCGCGCGTTATTCTTCGAATCGGCGATTCGAACGATCTCGGCGAGGAAATTCGCTGCGCAAAGAATTGGCGGAAAACCACGTGATATTGACAGATGTATCTTTACTTTAAAGCGCGTACGACGAAAACCTTACCCGCGAGAAAGATTAGATTTCTCCAGCCCCGTCGATCGAACCCGGTGCGAGGCAAAAAAACTCTTCGTAGGATGAATTTTCTAGGTATATAAATATATATATGCGCATATGTATGCATACGTGAGTCGCATCGGACACGTACACACACGGTACATACACACACGGAACACATGGGACACGCATATACATATATATATATATTTTTTTTTTTCTCTATTTTATTCTTTCTCTGTTTGTTTAAACAGCGCGCTCGTGCTTTTTCCTTCCGTAGACGTATTTTTCTAAAGTATTTCTACCCTTTGTATAAGATACGTATAATAGATCACGTAATTTTGAGAGGCTCACGGAAAGATGTCGCATTCTTACCGAATAAACTTTTAACTTCTGACTATATATGTATATATATACACGTATATACACGTATATGTATATGTATACAGATATATGTGTATATATGTATATTACACAGTATGTCTATTTGTCATTAGCGGTTGAGTATATTTTGTACGAACTGCAGAATGTAATTATAGAAAACATGTAACAACCCCTTCTCGTTAATTCGAGAGTGTCATTCTTTGAATAAGTAATTTACGGTATTAAGATGTATAATCATGCAATAGGTAGATTATATTTTTCACATATGCTCCATAATTTTTTGCGTGTACTACTTTGGGCGTGGCGATTCATTCTCGCTTGTTATGTAGATACCATTATTCGATTACTTTTCCGTTCGTTTTAGTTTAAACGAATCTCGATAGGGAGACATTATAACGAATCTATTTTACTCTTCGACGTTACAAAGTATATTTTCTCACAGTTTCGATGTAGGCCGATTAACACGTTAAGATATAATATTTATCTAAGAAAAGTAAGTTCGCGTTTCGACAAGCGGGAAGACACAAGTAACGGTTTAATCCGAGGGTATCGCAGAGAATACGTTTACCCTGTACACACGTCCGTTTGTCGAGACGGTTCGAGAGATTATCATTTTTGTTTTTTATCACGAGATTCGTTGGAATCTCTAGGTAGCGAGAGATTCACTCACCATTTCCGACGACAATTTTACGTATTTATATAATAGAGTACATGGTTACGAAATAGCTTGTATCTTATAAGAAGCACTTGCGACGCTCAGCGACGAAAATGAGGTTATTTTAAAGTATCGGAATTTTAATGCGGCGGATGTTGAAAGGAAATTTACGTATGTAATTATAGCTGTCGGAGGCATCGAAAAGAGCGGATAAAGAGGATTCGGGACGATTTCGAGAGAAATCGCGCACGATTCCGAAGCTCGTCGTTTGTCGCGGAACATGCTCGGCACTGTTCTTCGCCGAACAATTGAATGCCGGTTGTTATGTAGATGAAATAATACGCGAAATCAAAGTTAATCGATTAAGTTAGATGTAAATATTCGACGCTCTATGGACAAAGTTTCGACCAAAGGCGTTTTTTTTTACGATACACACGTCGTTCCGTTCACTTTTTATCATTACACGGTCAACAGATGTAGCACGTACATACCCGCGTACTACGCGTTTTCGAATTGTTCATGACATTTTATATGGAACAAAAGGTTCATCTTCCACGTAGAGACTGCGCGCGAATGTTAAAAAAAGAAAAGAAATGGAAAATTGTTAAAATTTACGAGTGACGCGCAAGAGCTCTGCGTACTTTTCTCTCGTTAAACGCATTTGTATTTAAACGGAAGATAACCGAAATATCTATGAATAATGTATATAGAAAATGAGATTTATAATAAACCTTGGAAACCCGAGAGACTAGTCGTTACGGTAGTTTAACCTGGCCTCTCTGTGCAACGCGTTTCAAGTACGCAGGAACGCAGCGCGACAACTGCAATTGGGTCAGTTTCTTCGATGCTATCCTATCCGTTTAAAGAACAGGCGTGTTGCCTTCAGCGAATTGGCACGCATTCCTTCCGAGTAACCTCGGGATTATCCCGAACCGTTTCGAACGCATCCCGCTGTATTCGTCCTCGAGCTCGTCGAGAATTTATAATCGTCGAGTTTTTAAATTACCGTTCTTCCTCCGGACCTATTTTTCTTTATCATATATTGTATTTCGTAACTCGAATTATCGGACCCATTATCGGAATCATTATCGGCAACGGTGGAAATAGATAAAACGAGCGTTAAATTACGCGACTTAAGTTTAAACGAGGACGGAGCTCGTTAAGGAAGAAAACGCTTCTCGACTGCATCGTTCGAGGCGTACGGTTACACGATCGCGTACCGAGTCGTGATCGGGATTACTATCCGCGAGGTTAAGTAATTAGAAGGAATATCGAATACAATAGAGTCACTCCGGATAAGGAATGATTTACGATGGAATTTAAAAGGCGAAAACGATAGGATTACTCCGGCGTAAAAAGGAAGGAATTACTATAGGAGGGGACTTGGTCAGGCGGGCAATTTTTCTCGAGTTTTTTCGGTATTAGAGGAGCGACAAGGGGAAGATATGGCGGAGCGTCTGGTTCGTGCGCGGACTTTCAAGTTAGGACGGACGACGAGGAGTTTCGCCATCTGTCCGCCGCCGTCTTGATACATCGATATTTCCCGAGCATCCGTGGCTACCACCACCAACACCACGCGCCCGATACAAACTCTCGGCCATTCGTCGCCACTCTCGGCGGCGCTGTCTCTTTTTAGAGAGAAGCATATGTCGCGTGGAAAGTTTGCCGCACGGTTCCACGGGAAGTTTCGACTGGGGCGCACAAACACACACACACACACGCGCATCGATTGTCCAGAGACGTTGCACGCGTTTTCGCCTGAGATCTAATTACGCCAGCTTCCTCGTTCAAAGCGAGCAGCGACTCGCCTGCAATCTCGATCATTGTTCGCATTCGTTTCTAAATTCTGGCGAGTTTGGCGAAAATCTGCCGCTGCTGGAAAACAAGTCGCAAGGTCGCGCGGTATTAAAGAATCTCGTCAGACGGCTCAGGCTAAAACCCTATCTCGCGAGGGTAAAGAGCGCGACGCGTTTCTGTTACATAAGACCGAGTATAAATGTAATTTCAGTTCCCCTTGGGAAATTGAAGACCGAGACGCGGCACGCGTGGAAATTGGAGCAGCCGATGGCGCACTTCCTGTTCGCCGTTCCGACTAAACTTACCGTTTCGTCAGCCTCGAGTCCGAGGATAAAGGAATAGGGAAGGGAAAGGGGGAGGAGGACCTAAGAGGTAAGGACGACCGCCTTGCGGAGGCAAGGTCCCTGACGGCCCTCTCTGAGACCGGGCCAGAGGACGGTGGCGATCGTGGTGCCGTTCGGGTCCGGAGAGGCGTGGTGCCTGAGATGAATGTCGCGTCTGAACTGCAAGCTCTGGGCCACGTCGAGGACCAACGGCGTGACACGCGCCAGACAGGCCCAGGCCAAATTCGAGCAAGCGGCCACGTAGTTCTTCACCTCCGCGCATCCTCGTAGACACGGAAAGTCGTCCAGCGTTCTTTCCAGCTGGCTGACCACCTGTTCCGCGACCTCTCGGGAACCGGTTCGCCCGCCGGAAGTGGCCAACTGCCGCTTCACGCATTCCTCCAGCTCCGGTGTCGCCTGCGTCCTGGTCGCGGTACCGTTCAGAATTTTCACCGCTTCCATATACCGCGACGTCTGTATCATGCCCGCCAGCCGCCAACAGAGCACGACCACCGAATAGAGTATCTTGGCTTTCAAGTCGGGAGCGTCCTTCAGTGGTTCCATCGCGTCCAGGGCATCCAAGGTATGCAAATGCGCTTGGTCGTAGAGAGCGGCGTATCTTTCGGCTAGTCGTTCCGCGGTCACGTCGCCGGAAGTTAAATTCGAAAAATCCTCCTCCGCCCTGAGAATCACGCGGCCGTTCCTGACCACTGGCTCCGGGGTCGGA
>BINPACKER.1010.2
CAAAGAATGACTTGAACGAGAAGGAAGACTTGCAATCGGAAACTCAAACTGATACGGAGAGCAATTCGGCGGATGTTCTAGAATTCACCACGTCCGAAGTGTCCGAAATGTCGGAAGTCGCGTCGCAGAATGACGTTCAGAACGAAAAGGAAAAAGAAAAGGACAAAGAGGAGGAAAAGGGAAAAGAGAAGGAGAAAGAAAACGAAAAGTCCGAAGACGCCGTTGGCAAAGATGTTTCCTTCGTTTCGTACAATCCTTCGATAATGCTGAAGGATGTGCAAATCAAGTTGAACGATTGCTTAAAAGAAAACTCAAAGTTGTTCAACACGAGTAACGCTAGTCAAAGCACGTCAACCCAGTCGGTAAAAGACATGTCTTTCGGAAAAACTTTGAGGAATATCTCAGGCCGTCGTTCTCTCAGCAGAATGCGTCACGTTACTTTACGCGAACGCAGGTATTCGCCGAGCGATTCGATGTTGGTCAACGTGTCGAGCGTTTCTTTCTCATCGGATGACAACACGCCGGACTTTAAGATCCTACGTTACAGCACAGACTTGTCCGACACGGTTTCTACCACGAACGGTAGTCCAAGCGAGAGAAAACGAAAACACGAAATCGAAGACTGGAATTCCACCAAGAAGCAGAAAGCAGAATCCGAAAACAGTTTACTGAATAGTTCCGTTAGCTTGTTGAAAGGATTACGCAAACCCATACAAGTTTCTACGCCGGTGTCCGAATTGAAGTTTCAGACTGGCAAATTGGAACTGGGTGAAAACAGTAAACCGGCAAACGAAAGTAACAAAAAATGGTGTGTTATCATGTAAATTACCATCGAATCTTGATCGATGCAGAAGAGTTTTATACATTATTGCACGCAGAGTGCGATTCGTAGCATACGTCATACCAAGCGTCTGCTGAATTATAATTCTTTAATAGCGTAAAAGCGAACATTTTTTTCCTTCGTATTCGTTTTCACGTCTCTGTTCTTTTCTTCTTATTTTTTCTCTCCCTTTTTTTTTTCTCTATTTTATTCTTTCTCTGTTTGTTTAAACAGCGCGCTCGTGCTTTTTCCTTCCGTAGACGTATTTTTCTAAAGTA
>BINPACKER.10110.1
CTCCTCCTCCTCCACCTCCTCCTTCTGCTGCCGCTGCTTCACGAAAATACGCGGCAGGGAAGAAATGCAGACGGCGGCGGAATTACGAAACACGCCGGGGATGAGCAGCGATCTACTAGGAAGGCGGCCGGCCTCTCCTCCGAGCCGGATGCACGGCGCCCAACTTTCTTCTCTCCCGATTATCTGTGCCAGGTAGCAGCCTGGCCTTCCAGACAACCTCGCCGATTCGATTTTTCTTTCTCCTACCCGATCTTTCTTCTCCCCTCCGTCGCTGTCTTCGTGTCCGCCAAGATTCCGAGAGTCCGAGCAACTGGAGAATCCCGAGAATCCGAGGATTCGATAATCTCTCGCCTGTCGATTATCGATTTTCCGCGTCGGTAACGTAGAACGGCCGCCCTGTGGATAATTGGCAACGTGTCCCGGCGGAATGTAAATAAACTACACACCGGCGCACGATTCCGGAAATTCACTTTCTTCGAGTGGCAGAGAGACGCGAACGGCACGATGGGAATAATATCGAAGGAACGATCGGACCTGTTGCACCGGTCCACGGCAACGTTCTTCCAGACACACCGGACGGGAGGGTAAAGGGGGCGGGAAGACGTGGTCGAGCGATTTCTTTGTTATTCGCGAGGAGGACGGGCGAGCACAGAGGGATGTTAGAGAGGAGAGTGTGGCGAGTACGAGGCAAAGTGGAGAGACACGCTGCACGGTGGACGTCCCGCGACTAACTGCCCTCTGTGCTCGCCCGTCCTCCT
>BINPACKER.10111.1
ACAATCCTTGATTCAACTTTTCTTTTGCTGGCGAATTTTGATATACTTTTGTTCCATGAAACAAGGCTATATTTCATTCCTTTTCTCGCTCTGGAAACGAAGCACTTAATTTCCTAAAAATCCGTCCACTTACTGGTCATAGTATTAGAAAACTGCGCTCGTTCGTTAAGGGTTAACATAAACACGCAGATTTATTTATTAGCCGCCTATGGAATCGGTTTCAGTTGTCCCAAAGCTCCTTTAAATTGCGTTTCGTTGGTAACACTGTCTTTTTAACTCTTTGCGGTCCTATGTCGATTTTGACTCGACATCGAGTAATTGTTTCACAAAATATACATTTGGAAATTACAAAGTATAACAATAGTGTAAATAAAACTGACATTTAATAGAATTTGTTTCTTCCTTTATTTAACACTAGATTTAC
>BINPACKER.10112.1
AAAAAAGGAAGAATGAATCACGGGCGAAACTGAATCTCGAGATCGTCTCGCGATCGGAAAGAATAAAAATAAAAACAAACGACACGACTATCTCTCGCTGTATTAAGGTGATCGTGTGTATGTGCATATTCGTGGAAACGTATGTGTTCTCTCTGGTACACGCGTGTCTCACGTGTGTTGCACGTGTATCGAGAAGTATGGAGAGAGCGCGCAAAGGACCCTGGCCCATCGCGAATAATGACTAGCTCAACAACGCGTTTCTCGTTTGCAATCATAAATCCACGGGATCAACGAACTGGCTCGCTCTTTGAACGGCTTGGTCGGGAAAGTAGGTGAAAGCCTTTCCTGGACGGTCATGTTCTTTTATTTTGTTTCTCTCTAAATGTAACCGAGCTGGAGAATAAAATAACAGTAGTAATAATAATAATAATAATTATAATAATAATAATCGTTAATCGTAGTAATAAACGTCGACTAAACATGGAAAAAGTCAAAGTAACGCGACTGAAAGAATGAAAGGAAAAAAAAAAAAAAGGAATCAAGTATAGTCTTTTCGATTACTTTACGAGTGCTCTGAACCGACCATTTTTACCACGTATAAGTATCATTTTATACGATAACTTTGCACCGTTCGATATTTTATTCGTAAACTATGGGACACCGTCGATGATATATAGATCTGTTCATTCTTTCACTCATTAATTTAACTCTCCTCGATTATCATTACATGTCTTTCTCTCTCCCTCTTTTTCTCT
>BINPACKER.10114.1
GAGAGAGAGAGAGAGAGAGAGCAATGCAAAACAATTTGGAAATTAATACGCGTTGCAATATCTTACTGCTGGATTCATCGTCATCACTTGAAGCAGTGACAGATTTCTTGCTGCAGGAGAGAAACGGAGATACCGCAGGACTGTGACAAACTTTCCTGGAATAAAATTCAAAAAGAGTTATTATAGACACGTCTACAAACTTGTATTTAAAACCATGCGAATCTATCGAGTATCACATCTATTGAATATATTTTACACACCCAGCGACATTTATTCTCACCCCGTTGTTTAGAAATCTTGTCGTTTATTTCAATGATTAAAGTAAACCAATACTTACGAAATATAAAGAAAGGATAACCTCTGTAAACGTTCAATTTCATCGACACTTCTCGCAGCTTTCGTCATTATTTTTTTTCGCAGCCAATTAGGCAATCATCCTTTCCCGCCATTTTTCACGTCCGCGATTATCGATTTCGAAAGATACATTTCGATTATTCTATTCTTAGATATTTTTTAGCTATGGCTAGATTCGATATTTTCAATAATCGATATTTTTTAGTAATCGAATTTAACTATAGTCTTTTTGAAACATCGATTCTTAACGATCGATAATCGCTTTCGGCCTTTAAACGATAAAAAGATAAGCAAAGAAATGCCGAAAGGAAAAGAATATTGATCCTTTTATGAGTTACAATCGTTCAAATTATATTTCGAAATTTTACAAAAATCCAAACGGACAACAGTGTTAGATATAGAATTTCCTACGTGAAAAATTTTGCTAATAGATTGACTTCAATCTGTGGAATTATTGATTCTTTTTTAGGTTAAAGAAAGAAGTTTCGTTGATAGTTAATTAGTAAGGACTTTTATTTCAGTATAAACATGCGTATTTGAGAATTCGCTAAGGCAAAATTAAAAATTGTATAACTTTAATGGAGAAATTTTGAAAAGAACGCGATTTTCTGTAACAATTGAAACACGGATTTTCAGTCGATGATCGATCATTAGTGGATCCAGAATAACATGAGAAAACTAACCATTGCTGTTGGGACCAAGTCTCGACGATCTTCAAGAGTAATTAGGAAAATGAAAAAGAAAAAAAGAATTAAAAAGA
>BINPACKER.10115.1
ATGATAACGCGAGCTTGTTCATCTTTTTTTTTTTTTTGCTTTAAAAACATTCAAACGCGTCGATTTACGATTCTCTTCTTTTTTTCTTTTTTCCTTTAAAAATTTTCACACATCTCCGCAAATTATACGATTACTTATCTCATCGACGTTTTATCTTTTTTTTTCTCCTTGTCATTTTTCACTCAACCCTCTTTCCATATTCCTTAAATATCCAGCGCAAGATTCGTGTATTTTCATCTTGAATTGATTTTTGTACATAGTTAATCTTTCTTATTTCTTCATTCGTTTTCTTGTCCTTTTTATCTCTCTTTCCTTTGTAAAAATTTTTTTGTGCCTTAAAAACTAATCATTGAATTACACAATAAATCACAGTTGATCCGTGCAGTAAAGGAATTTTGTCGGAAATTCCTATTACTCAGATGCGACAAGTTGCACCATTGACAAAGTGATGTTTCTGCTTTTCGTGCCTTGACTAGTGTACGTAAAGCTCGTAACCATTCATATTTTTTCCTCTCTCTCTCTCTCCGGAGAGAGAGAAACTCGGCTGCTCCCCGAAGTGCGACGACCTTCGCGTTGCGAGGAACTAGGATAAACCAGTGGTCTGCG
>BINPACKER.10116.1
TTTTTTTTTTTTTTAGTTTTTTCATAGGTTTTTTCGTACAAAACAAAATGGCATCTTTTTGGTATTGGAAGAAAAAATACAGTTTTCAACCTCTTTCTTTCTTTCTATCTTTCTTCTTCTTCCCTTCTCCCGCCTTGTTCGTGCACCGCGTCATCGAAACTCGCCCTGATCGACACTAAAGTCCTAACCCTCGATTCCTCTCCTCTCTCTCGATTCCGTCCACCTTTCGAAAGCAAAAAAGGTTAGAAAAAATTGGCAATAAACTCTTATCGCGTGCGTCTCGTTCGTATTCTTCCGGCTCTGGTCACACACGACAATCATCGAGTAAAACGGCTAGCGATCCCTCTCGTTACGCCTTAATTATTATCGCATTAATACTATTTTGGCATCGTGACGATACAATTTCCTCCTCGTACCCTATACAGAAAGAACAGCAAACGACAACCAGCCGATTTCTCCTTCTCCATTCCCTTTCTCTGTTTCGTGCTTTCGTTCACCGATTGCCAAGCGGAAGTCCGACCGGTTCGTCGTACGATTTTCATCCATGTACCTTCATTCTTTTCCCTTTCCTTTTCTACCCCCCTTTAACCAATCTCGCAAAAATCCTGCGACGAAACCCGTTCCTCCTTCCCGTTTTTTCATTCCCCTTTCTCGTTTCCTTCTTTTCTTTCTCTTTCGAGCATTTCGTACGTCTTGTACACGCACGCAACTGAGCATCATTCGGAAGTCGACGAGAGAAGAATCTCTTTGCCTGCCTTCGTCTCGCGCGGACCGTTTCAGGCGGATCCATGGATCGCGATCGAGGAAAGAAACGTGTGCGAATGTGAAAGGAACAGGAGCGTGTCGAACGACGGTTACTCCGCGGCTGACGATCGTTCTGCGCGTTAATAATTTCATTAAAGATCGATCGTGCGTTACTAAAGTTAAAACGAAAGTAAGATCTATGGTAAAAATCGAATGTAAAAGATCAAAGTAATAAAAACGATTACGAGGAACGGTGATCTTTAATTTCGTTATCTTTCAAATTCCTCTAGCTTTATATCTAATTCACCAGATTACAAGAAGTACGAATAATTGACAACAATAGATCTGTATTATTGTCGGTCGATAATAAAAATAGATTTGTATAAAATCGATAGATCATGATTCAAAGATTGGTAATAAATCTCGAGTAAAATCTCTCGATGAGGTTTTCCCTTTAAAATTTTCCGCTCTTAAGCTTTAAGCTTCAGACATCTTTTCCTTGTATAATTATTCTCGTGATTTCACCTCGCGCGTATCGCTTCCGGTCTCGTTGCGATTTCAGACAGTTTCCGATAGATTTCTAAGAAAAATCGTCGATAACAATCGAATGGTCGCGCAAGCGCTCGAAAGCATCGGAGAACCGTCTCAACGACGAATTCGGACGTGAACATTCTTCGAGGTGGATCAACGCGGACGAACCGGAAATCCTCGACGAGGAATGTTCACGCGCGTGCAGACATGTTCGTCGCTGGCGAATCGTTCGCAAGAAACAAGAAGAGCGTTGGCGATCGGAACGTTTGCTTGCAAGAAGAAAGAAATGGATGACGAACCTGGCTTGCGTTTTCTCATAGAACGATCCTTCAAAGTGGTTAAAAAAATAGAAACGTGTATCTGCGACTTCAGCAGCGAATTTTTTATTTCTTTCATTTTCTATCTCTCTCTCTCTCTCTC
>BINPACKER.10117.1
ATTCCAAGGATCGACCGCGAGCGCAGGCACGCGTGATCACACGATTTTATGCGTGAAAATCAACGATACATCAACAGATTCGTGTATATAAGTAATGCACGATTATGAGTCGGTGGTAAAGTGGTGATTTTTCACTGATCCAAGTGTTGGCGCCGCGTAAACAATCGTCTCAAGATGAACCCTCTCGACACGGGTTACGGGCCTTCTGTCACACGAAGCACAGATATTGAGGAGCAGGTGGCAGCAATCGCGCTGGAGCTTTAAGAACCGAGGGGTGGAGGCTGGAGAACGCATTTCCCGTCGGATACTTGGATCAGCCGAAGAAGGAGGATCGTTTTCAAGGAAGCTTTCGTGCAACCTGTGCACGTTCTCCTTCTTCGTCAGTAACAGCAAGAAAGACTTAAAAAGAGGAGGAGGCGAGGATGAGGCAAGTAGTGGTGTTGGAGCCGGCTGGCAGCGTTCTGGTGATCAGACAGACTTCCCTCGGTAGTAACGTCGCTACCAGTAACACCAATTCCAATGCTGGATCCAATAACGCTCACGAGACCCATGGGCTCGCCAATCACGGTGCCGTGTCCACGATTGCCTCCAATGATCACAATCAGAATCGTATCGTCGTCGTCCGCTCATCCTCCTCGACCTGCATGACCACCACGGCTGACAATCATTCGTCCGCGAACGGTAACAATGTCAACGTAAACGGCAACCTAAACGGAAACACCGGGGCAATTGGTAGCAAAGCGACAACGAAGGTCGTGGTCGGTAGCGGAGCTTCCAAGTCGAACGAGAGAAACGATCACCTTAGAAACGATCACAAGAGCCAAGAAGGGATCGGTACCGGTGAATCGAACCCTGGATGTCGTCCAAGGACGAGCAAGGAAGCTGCTCACGAGAACGTCTCCTTAGACAGGAAGCTCGATGGCGCGGATCCCATCTCCGACGGAGATCCGATAAAACTTCCGGAGAATTTGGAGACCTTGCCACGAGCTGAACATTTTCCAACCCAGAGGCACCGATGGAACACCAACGAGGAAATTGCTGCCATCCTGATCAGTTTCCAAAGACACGCGGAATGGCAAAGTCGGGAGGTGAAGGTACGACCTCGAAGTGGTTCGATGTTACTCTACTCGAGAAAGAAAGTTCGTTACCGGCGGGACGGTTATTGCTGGAAGAAACGGAAAGATGGCAAAACTACACGAGAGGATCACATGAAGCTGAAGGTGCAGGGAGTCGAGTGCATCTACGGCTGTTACGTGCACTCGGCGATCCTCCCGACGTTTCATCGGCGATGTTATTGGCTACTACAGAATCCAGACGTCGTCCTCGTTCACTACTTAAACGTTCCTTATCCGGACGGTGATGCAAAGCTAGCGGCGCTGCCACCGTGTCTCGCACTGCCGCCAGACAAGAAGGAGTGGACGCGAGACGAGCTGGCTTCCCAGCTTAGACCCATGTTCCTTGGTGGAGATGACGATCCAAACAATCCTCATCTTACACAACACGCGAATCATCCCGTTGACATGATAGTTTCTCAACTCTTGGACAGACAGAGAGCATCTTCCACTTCTTCTACCACCAGTACTCAGCTTGCACCTAGGAGACTAACACCGGACAATCAGGTTTCTTCGACTACCGGAGGTCAGCAATCGTCAACAACAGCCTCACCGGCACCCCGCGTATACTCAAGACATTCCCACACGACTCAAAGCCAACAGCCGGCTCCTCTAGTTTTAAGTTTGCAACAAATTCAAGGTGGTGGCGGTCTTCTGATACTCAACAGCCAACCGTATCATCATCAACAACAGCAGCAGCAGCAGCAGCAAAGTCAA
>BINPACKER.10118.1
TTCGCCTTCGCCTTCGCCTTTGCCGTCGCTGTCATCGTCGTCGTCGTCGTCGTTATAGTCGTTACAGTCGTTACAGTCGTTACAGTCGTATAGTCGTATAGTGGACGTTAGTAACGAACTCTGGACAATTGCTTGTACAAATCGATGATTTGCAGCTTTTCGTCCTTGTGCATCCGTCGCACGTGAACGTACATGTTGGAAGAAAATTTCGCCTTCTTCGTACAATACGGACATTGATATCGCGGCTCTTTGCCGCATTGAAAGTGACAGTGCGTTTTCATATCGGATAGTCTGGTGTAACCACTGTTACATCGCGGACAATAAAACTTTTTCCTCGGCAGGGAAGTTTGAACGGCGACACTGTCGGGCCAATGAGTTCTGGAAACGGAGGGTGGTATCGGTGGCTCTTGAGGACAACCGACTTCCATGTAGAGAAACGAGGATTCGTCCTTAGGATCTTTGCCGGAATCTCTTCTACGCTGATAACCGTCGGCCTGGGGCATGCCTCTTCCCCCTCCTATCATTTCTGCCCGAATAAACGGTGAGTGTAACTGCCCGTACATCGGATCTAGAAAAAGAATCGAATTTTTGTTGCTAGTTAATGGAAACAAAACGGAACCAACGAACTGACGACATTGCAGAGAAATACATTTTCATCCATGCTCTGAGATCATCTAAGCGCACGAGTGCGCGCCTTTCGCCGCTATTTCGCTTCTAATCGAGCCGAGCAAATTCTCGACACGGACAATTCCTACTGGATTACTCGCCTCTCTCTCCTCGTGCCATGTGTCTCTCGTTAATAATAAGCGATAAAACGTAAAAATGAGAGCAAGAGGGGGAAACAGGCGACGCGGGAGATAGGGAGCGCCGGGGGGCCAGAACGAGAGTAGACGAAAGAGACGAAAGAGACGCGAAGGCAAAAGTCGGAGAATCGGAAATCAGAGAACGAGCATATACGTTGTTGCGTTACGTTATGTCGTCGACTATCATTTTCTTTCCCTTTTTTTTCTTTTCTCTTTTTTTC
>BINPACKER.10119.1
TCTTACTGGTAAATCAGGTAAAAAAAAAAAAAAAAGAATATAGCAATAAACATGCCTACATCGTAAACATTAAATAAGCATACACCTGTAGTTCTTATTTAATGTATATACCATAATTTTTCTAATGGCGACACGTTTTTAGTATCAAGGATAATATCAACGATGGAGTGAAAGGCCAAGCGTGCCCAAAAAATTCGAAGGCTTGTGTGTGTTGCAAGCATGAAACTAAAAACGTTTCCCATCTAGTTAATGACTTTTATGTTTTCCTGTACAATAGAATAGGCACACACAGGCTTTCGTGAACCACTCAGCGTCGTCTCTGCGGGTTGATCTCGTCACATTTTCCACCTCCCTCTGTTTCAAACGAACGGAACAAGAGTTTGTAGCGCGATAGGCGTGTATTCTTGGCGCGACCTACCTTAAGTAAACTTACACTTTCGTTTAAGCGCCACCGTGCAACAGGAGGGGCAAAACGCAAGAAACCGAGCGGAGGTTTGGCGAAACGCCTCCTCCATTCTGTCGCGCGAGAATTGCAAGTGTTGAGAATCGTCGTTCACCGCGACTTCCCCGTGCTTTTTCCAACAGTTCACCGCGTGCCTTTCACCTCTTCCCCGGGTCTTTCATCTTCTTTCCGTCCTCCTCTTTTCTTCTATTTCTTTTTTTTTTTTTTCACCGGCTTGTTCAATAAA
>BINPACKER.1011.1
GACTAGTGGTTTGTTGATTTCCCTGAATAGGTAACTGCTGCTTATTCCTTACTGATGGAGGACAATAGACAACAGGTTTCCTATTTCTATGTCTTGTATCTGCTTTGTTCTTTTTCTCTTTCACCTCTTTTGTATTATAATTCTCAGATACATCATTTGAAAAATTAGTCTTCTTTTTTTCTTTTACTACATTTTCAGCATTGTTAGATTTTTGCTTTTCCTTTACATTTTCCTTCTTTTGCATATTCAATTCATCGACATCTTTATGTGCTTTTTGAGCTTTTACTTGACACTGAGCGTTTTTTATATCATTTGTAATATTCTCAGAGATCAATGACTTGCTATCTTTAGATTTTTCAGACTTGTTTTTAGTTAGAGAGTTATTATCCAAAAAGGAATTATCCTTACAATTATTAGTTAAAGAAACTTCAGATATAAGCGAGCAGCTCTTCATAATCTTATGAGACACCACCTTAGCCATTCTTTCAAATCATCTAAACCATGGAAAAA
>BINPACKER.10120.1
CAAAGGAGAAGTTCGAAGAAGCTTTGAAGACGAAAATCGTCGCGAAAGAAAAATACAAAAAGTCTTTGGAAAATATAAAAGCCGAAGCTCGTAGAGAAAATGAGATATTGCAAGAGAGAATCGTTCGTATTTGTACTTCTGTTTTGGAAAATTTTGGTCCCCGTTCAAACGATCGAAGAAGTAGCGGTTATCAAATTAAATCCTATAGAAAATTAAAATGTCACGAGAGGATTACGAGTAAATTACATAAAAAGTTACGGATGGCAGTGGCGAGATCGAAGAAATTGAAAGGGGAATTGGCGGCGGCCCGGAGGACTTTGAAAAACAAATTGGAGGAGCACGATTCGATCAGTAAATGCTTCGACCAGCTGAAGCAAGACATGGAGACCACTGAAACGAATTTAAACGACCTGATCAGCGAGAACCTTTCTTTAAGGAGGAAGATAGACGACACCAGGGACTGGTTGCAGCACACCGTAGGGAAGGAGCACTGCTCCGGCAATTTTCGAGAGGTCTACAAGAGCAGAGAGTTGACGAATCTGAAGAAAAAGGTTAAGGAAGATTCGGAGACTATCTCTCAGCTCAAAAACAAATTAGCACGATCGGAGTCGGCAAACGCCAACAAGGGGTTTCTTCTGAACAGTTACAAAGCCCAATTGACAGACTTGACTAAAGAGAAAAGTCAGCTTGTATCTAGAATAAGCAATTTGGAAAACGAGATTGGCAATATTCGCAGTAGCAACTCGCAGTTAAGAGCAAAAATTTCGATATTAAACGAAGAAAAAGATAAAATGATGTTGGACGTCGAGAAATCGAAAACGAGCATAAAAGAGAAGGTGGAAACGCAATGTGCCAAAAAGTGTGAAGCAACGGTGCAACAGGAAATCGAAGTCATTAAAACCAAATACGAAGAGACTATCAAGACTATGAAAACGAAAATGTTGGTTTCTAAGAACCAGAATCTTGAGTACTTAAACGCTATAAAGGAATTTTTGAACAAATTGCACGAGCATCAGGGAAACTGCGAGATGCAGAAGACATTGGAGAAAAGTGAAACGTGTGAAAGGGAAACCGAAGAAGTTATTTGCAATATTTTGAATATAACACCGGAGGAATTGTCTAGGATCACTGACGCAAAATCTCAGGACTCGGTGAATTCGTGGATAGCCGAATTAAATCGAATAACAGCGACAAGTCACTTCTCCAAGGATTTATCGAAGTTTCTGTTGAGAAAGGTGACGAAGACTATCAAGACATAGCAGAGGAATCGAAAGAAATTCGCATAAGTTCTTTTCAAAATTGTTTCGCTGTATATTAATAAACAAAAAAAATGTACAATACAATATTGTTCTCAATATCATTTCGAAATAAATACGGTTCGCCTTTTCTAGAGACTTATATTTCCTAGAACCATCACCAAACTTTATCTGGACGTTTGAAAACGTTAAAACAAATCGAATTTATACTCGAATTTATTTATAATTAACGCCTAAATCTATAGAATAGTATCCTGTATCAAAACATCCTAAAAGAAGCATCGAGAACGATGATTTTATAAATAACCATGAATAAATAGAAAAAGTAAATCCGTGTAAAAAAAAATTCAATAGAAAAAGACAGTAGTAACACGTCAAAGCGAACGGTATCTAAAATTCTTTTTTTTCCAAAATTCGCTACTAAATTCTGAAAAAGCTTATTCTACTTTCGGTTCAATTATCGCTCTGCAATTCGCTGGAGCCAGTCGCGTCCGATGCTTTTTGCAACTGCGCGTTTTGGAATCTCTCGTATCCGTTATTCTCCCCAAAAATTTTCCTTCCAGGAATTCTCTCGTCATCCTTCACGCTGACTTCCGTTCCAATCTGCACCGGCCAAGGTAGTTTCCCATCGTTCCTCACCGAGATCTGATTAGCCAATTTCCTGTCGTTATTCTGATCAAACGGATCGTTGTTTCGAAGATTCTCTAGCGTCACCTTCCGACGACTCTCCTCTTCTAAATACGGATAACTTCTGTCTAACAAGCTGGATCTTTTCGAATAATTATCGTAACCATCGTAGAGATGTCTGTATCGATATCTGCTAGGATCAACGTTTCCAGGGATACGTTTGAAACTTCCATCCCTAGAAACCGGTGTCCTGGTTCCATCATAGGGTCTAGGATAATTTCTCAGGTCTACGGGTTTCCTAATTATTTCTGGAAGAGTAGCGTAGTAAATAATTCTCTTGGGCTTCGGCGTGGGTCTGCTCCGACCATACAGATCTAAATCCTCGTCTCTGTATCGATCGTAGTAATAAGAATAATCGTTAGGAACACGCATGTAGTAGTCTCTTTCGGTCCTGTATCGATCAGGATAATAATAACTGTACCCACGACGATAGCTCAGAGGATCGTACTCTCGATCTCTAATGGTGCTTCTGTACCATGGAATGTCGTACTCGTCGTAGCCTCTGGTCACAGGCATATCTCTGGTTTCCCTGTGCTCGTAGCTCCTTCTGTGTTGACTGGTCACGAAATCGGCTCGAGGAGCGTGATAACCTCTCGCGTTCGGTAAATCTTCGTCGTCCATCGTTTGCTGGATCATTTGATCTAAACCAGTCCTGTGAGGAAACTCTACGGAAAGTGGTTGAGTTGACCAGGTGTCTGGAGAGCTCAATCGAACCTCTCGCACGTTTTTCGACGTGGATATCTGCTCGAGCTTCGTTTCGTTCTCTGCATCGCGACGAATTCTCGATACGGGGTCCTTTGATTCGTCTGCGACCTCCTTTGGTACCTCTTCTTTATTTTTAGGGAGTAGAAGATTCATCGCTAGTCTCGTTTTGAGAATTTCGTGATGGTTTCCCGCGTCGTTACTTGCTTCGCGATTTTCTCGGGAAGAATCTTCGCGAATAGGTTTCACGTGGTTGATGTATTTTTGGTTTTGGTTTTGCACGGAGCGTTTGGATAGCAGAAGGGTGTTTGGCTCGATGGATTTCGATTGCTCGAGTTTTAGGTTCCTTTGCGTTGTTTCTATGGGGTTTAGGTGACCAACGCCGCTCACGCTGCGAACTTCGAAGGCAGAAGAGTCCAGTCGTGGCCATGATGGGTGGTTCCAGTAGTCGGTTGTGTATGGGAGAACTTGCCATGCTTTGCCGACTCCTGCGGCATCAGTTTCCGGAAGCAGAAGCAGCAGCGGAGATATTTTGAAGAGCAGCAGTCGCATGATCGTTTACCTGAATTCCAAAGCGTGACCGGTTTCCAAATGTCGTTGACTGTCCAGTGTTACCGCGCTTACTACGGTCCGCGAACTACGGCTTCCCGGTTTACACCGGCTTCGTATCTACATACCGTGTACTGTTGTCGCTGCTAAAACATGCTTACCCCTCTACTCGTGGTCTTAACTACCGTTCTCAATTGGTCGCCGTTTTTAACTGTAGTTCTTGTACCGAAAGATAGGTAAATGGCTTCCTCCGCATTCTGCGCGGCAACAGGATCGAAGCCGATCGTTTAACGAAGTTTATCAAGAACGGGTACAGTAATGCGTTACTGCCCTGATCGTGCATGGAATGCCAAAACGTCGATTTCCGACGTTAGTTCGACTGATCGCGAAAGATGACGAAGCTGGAAGAAACTGAAGTAAGAAGGAAGGGAAACTTCGAAAGAAGATTTCGTCCAATAATCGACCAATCAAATCTATCGTCGTTTCGTCGAGAGTATCAAGGATTCATAAACGCACTCACACAGAAAGATTTAAGAGCTACAAGTGCATGAACAAAGACGAAAGTGGTGGGAGTGACTCACCCACCTGTTTGTCATCTGCGCG
>BINPACKER.10122.1
ATTAATGTCACTTTCGTTTAACTCGCTGTTTCTTCGTTATAGTTTGGCGTGCTATGATCAAAAATGCATATTCCGCAAGACTCGGACACAAGCCGGATGAATTCTACTTCTCTATCGGGACAGATTCATTAGGTATATACCTGAGATTGAAATGATACCTTATAGAAATCATAGGACACGTGACAACTGAAAGAAATTTCCATGTTTGCTAAGCGAATCTTTAATGCGAGCAAGATTAACGAAAGTCACTCGAAACTGACCGATGAATAAGAAGAAATTGGGTGGAATCGTGAGAATTGGATATATCCATGGTTTATCTACGTGACCCAAAATGAACGAAAACAAATAACGTTACGAGAAAGTTCCAAGCATCGCTTCAATCGCGCACGTTCCACTAGAAAGTTTTTTTTTCTTCATCCGAACAAGATCGCGTTTGATAGCAGAACACTCGTTTTCAATTCGACCAGCTTCTTTAACTGCACTTTCACTCGATCATCCGAACAAGTCAACCAAAGTTCCGAAAGGTTTTTTGATTTTCATTACCGTTATAAAAAGATTACCGTGACGAGCCGAGACCACTGTCGATTTTTCGGCGATTTCCTTTAAAGATGTTAAAAATAGCTTGTCAGAGGAATTTCAAATATTTTCTTCTCTCATTTGGTTTATTACGAGTATATTAAAGGATACAGAACGTGTCGTAGCTAATGGTATAACCGAAAAAAAGATAGTTTCATTTATAAAAATAGTTTAAATACGGTATTAAATTTTCTATCTTGCGAAACAAATTTTGAAATCGAACGCGACATGTAGCTTAAATACCGAGTTGATTGGTTGAAAAGTATATTAAAAACTTTAAATCATAATTTAATCTTTCATTTTAGCGAAAGATTAAAGCGTATCGCGGGTTTATTTAAAAAGAATACATTAAGAAAGAGTGGTATTTTTGATTCTCTGCATTCCTACATATTTCTTCGGAAAGTCCTTGCGAAGAATTATTCGTCTTGACGGAAGTAGGAAGTAGTATGGTTGTAGTCTGACGTGAAAATATTAGACATCGAATTATCATAATGCGGAGGTCATGTAGGCGAAAAAAATTATTTTCACGTTGCGTACATACATTATCTAAATCGGTTTAGAAGTTAAAATATTTGCGACTATTAGTAATTTTTCTATTTTTTTTCCAAGAAATATGTTTGTTTACTATGAAAAAATTAATTATTTCGTATAAACGCTTCATTTTCGATGAATCCTTGGTCTTCTATTCCATTTTATACCTTCGTTAATTATGAATTGTAATAATATTTTAATACAATTTTCAAACAAATTCATCCATCAGTTTTATTACTTAAATTATTTAACCGATTTAGATTCTAATCACGAAGACTTGTAAGAATATTCAGTTTGTTTCGATAAATGGATATAAAGAGCTAAGAATGGCAGATTGTCGAAGGCCATTATTAGTCTCTTTCTTCATACATTATTTAGGAGAGTGGCGAGGAGAAATTTGAAAGTATAATCTCAGAAAATATATAATCGATCTTTTTAAATTGCCTGTGATGTCTGGATTGTATCGTATCATTTGCTTTTACTTTTCTCATAGCGTCACGTGTAATAGTTGCTAATTTTGATTTTAATTTTCCAGCTATCAGCGACAGCGACATAAACGGAATAGGAGAAGAAACGATGACGACGCACGATTATATTCGACCATCCTCGGAGCACAGTGGTCCTTATCTGG
>BINPACKER.10123.1
TCGCAACGGCGAGAAATGAAATTTCATTCACTTGGTAGTCGGAATCCCTTGCGAGCGCCGCTCTCGAAACAGAAGATACGCTTTGTCGAAGGCTTAACTTCGGTTTACACGTTGGAGCGGACGTATTTCGTCGAAAATGTAGAATGCTTGGCGAAGCTCCAGCTTTCTAAAAGAATGGCAGGAAACATTTATTTTCGCGTGAGTGTACCTTGCAGACCTAACCTTCTTCGCCCAAAATGTTTCCACCAAATGTTCTACATTAAATTTAAAAAAAACTGGATATCCAGTACGAATTTTTATCTACTTATGCATATTAACCCTTTGGGGACGAATGCCATAATACTCGTGGAAATTTGTTTGTTCTTTCGAGCGAAAGCTGCTTGGAATACATCGGAAAATAATTTTAGCATTCGCATCGATGTTGGACATATCTTTTAATTTAGAAAATTTCCCTCGATTTGTTGTTTTTGTTAATTTTGAATAAATTTCTAAAAATAAACACTATAGATCGCGAGTTTTATATGTTTAAATGTTTGTACTGTTTCATAATTAAATCACTGGAAACATTTTTGACTTATCCACCACCGTTTCTTCCATGATTCATTCATCCCTTTTTCTCGCGAAATAGTGTATCAATTTCTGTGCAACGGGTCGATCACCATTGGCCAGCAGTTTCGGAGCCTCGAAACAACAGACTGCCGCCAGTCACTCCGTCGACAATTGATGTGTTAACAGTCAATTATTCTTGGCACGTGTCACAGCCCGTCGATCGATTCCGC
>BINPACKER.10124.1
CTCTCTCTCTCTTTCGTTTGTTTTTGTGCGAAGGACTATGTCGCGCGTAACAAAATTTTGTATGCGTCGATATAGCATTTGACAAGAGCGACGCGCTTAGTAGCACGCACTTGCGTCGTTTATCGAGAGCGGTGGGAAAATTTTTGTACGTTGTTCGAAGAATCGGCGAGTGTGTACCTACGAACGATAAAACTGCGCGTGACAGCTTCCCGTAGCTTGCGAGTTAATATATTCTTCTCGGTCTTTTCTACATCGGACGATGTAACGCAGATACACGTACAACACGCACACGCACACGCACACGTATACGTAGGTACCGGTCGATGGACGTTTTGCGTAACCTTGTCGTTCGATTTTGGCGGAGAGTGCGAATCGGCGAGAGACCGATCCGGACTCGTAGATCGTTCCAACGAAAGAGACGCGCATACAGACTCGCAATCAGACAGACCCGTTTCGTTGCAGATACTACCGCCCCGTTCACCGTGTTCGGGATCAACGTTGGTATCGGAGATGGCCAAGGCCAAATCGGGAATATCGAGAAACTCTGGACCCGATCGTCGAACCAAATCGATTTAGACAATAACTTTAAGACGAAGAAGTTCCCATGTCCGAACTGTGCCTGTGCCTACAGCCAGAAATATTCGCTGAACCGCCATCTCACCTACGAATGTGGCCAAGAGCCCCGGTTCAAGTGTCCTCACTGCGATTATCGATGCAAGAAATCGGCCAACATCTACGAACACGTGAGAAGAAGACACAAGGACTGTCGAGTGTACGCGATCGACGTTCTCAAGATCGATCACACCGAAGACGCGTAACGCCTTTCGTTTCGCCGATTCTACCGATTCTATCGATCTTCCCGATTTTACCGATCGCGGACTCCTCTCTCTTCTTTCTCTCTCTCTCTATTTCTATCTCTCTCTATCTATCTATCTCTATCCCAGTCTCTCTGGCCCATCGCTTGTCACCGTGAACCATAGCTTAGAGATCAGAGGTTCGTCGTCCTCCGTGCGTTTCCCTTTTACAGGTTTTCTACCACGATGATTACTTTCGCCGACCATTCACGAATTATACACGCATTTCAGATCATATCAATAAAGAGATTCATTTATCCAGCAACCGGCTCGCCGAGTGTCGTCG
>BINPACKER.10125.1
GTTGAGAGAGAGAGAGAGAAGAGGGAGAGTAGGAGCGAAACAACGAAGAGGAGAAAAGGGAGGTCAGAGGGTTGGCGAGCGCCGCCCCTCGGTTGGTGGGGGCAAATCTATCGCCATCTTCGTCAGGCCGCCAGGGTAGATGGAGGGTTGCTACCCCTACCCGCTACCTTCACCGTGAACTAGGAAAAGACAGTCGTCTAAGGGGTAGAACAGAGAGGGACGGAACGAGCGTGGGCGTTTCTACAGAGAAAGATGGAAGCTGGTTAACGCGACAGAGAGACAAGATGGTGGAGATCGGTGGCTAGAGAGGAAGCAGAGAAGAGAGCGTAAGAGGGACAATAGCGGAGGGGTTGGTTCGGTGCGTTTCGTTGGAGAACTCTAACTACCGGCCGACCGTAAAGGTCGTCGTTGCGTTTCTCTCTTCCCCTTTTTTCTTCCTTCTTTTTCCCGTCCGCGCGGCCGTCTTCCCTCGAGTCGTCGTCGCGTCCTTTGCCGGCCAACCGAGCCAGCTGGTGTGGCAGGCAACGTTAACGCTGCTGGGATTCAGTGCGTCGTGCACTCTTGTCCACGAGGTGCACGAGGTTAGTTCCGCGGTTGCTCGATTTTTTCCTCGCTCTCGGTGAGACAGATCCCCGGAGTTGGGAACTCGGCCGAGAATCGTTGCGATAAGATCGTTCGCGGTGTTACCACCAGGCGGCTGGTGGTGTGGTTTGGCATATGGGATCCGTGAGAGACGACCCCTCTCGCGGCAGAGAGGATAGAGGGCACGGAGGAAAAGTGGAATGGCGAAGGAGAGAAACGGAGGAGACGCGGCGAGTTCTCCGGGAAATGTGTCATTTTCCGTCTTGCTCTGGCGGCAAGGAAATTTAAAGGGACCGCGAAGGATGTGGCGAGAGGGGGTAGAGGACTGTGTGCCGGGGAGGTGAAGGTGAGAGGGCAGTTAAAGGATGAAATAGAGTGGGAAGGAAGGGGCAACGGGGAAATCGAGTTTGGTTCCTTCTATCCCGTCGAGCTCTCTGCCATTAGTTGACCATGAAGAGTATCGTTGCGTGTCTCTCGATCCGCGCAACCAGCTGACACGTATACCACCCACTCGACCAAGTGTAAAAAAACTCCTCGATTTTTATTCCCAGTGTGAAACGTCACGCCGCCAGTGTACTCCTCGGTTCTCCACCCCACGAAAAAAACCACCTTTTCCGGGAAAACCTCTCCGCGCGCGCGGTAATCACTCCTGTTCGATTCGGTCGAGAAGAAAAAGGAAGACAGAGACCGGCCATGCTGCCGAGGGAACGAGGAAACGTTGGTTAATTGCGAAAAGACGGGGTGGATGTTTTTAACGAGTCTTTATTAATACCGGTTCCTCGCTGGGACCACGTTAAGTCCAATTAGCCGGCACAAAAGCAGAAAAATCCTCGTCTCGGCGATCTTTCTTATTAGTAGCTGACAAAGGGAGCGCAACCTCCGTCGATTCGGTATTTAAAGAAACATACGTACCATGAAGAGGAGGGAAAGAGAGAGTAGCGAGCATTGTGAAAGAGGAGAAAGAAGGAAGACGACGAAGATTTCCGAGAATACGCGTATACGTGTGTACGAGTATATCTATCTGACGGGTTGGTTCGCCAGGACCAGCCAGCGAAAACCACCCCTCTTGCCCTTTTCGCGAGAGAAACGAAAACAGAGGGAGCTAGAGTGCGACAGGTGGAGAAGAAGGCTGAGGGGTGGGGGTTGGTGGAAGGCTGAGGGCATTTCGGGGTAGCGAAGGAGAAGGAAAGAGGAAAGAGGTGGAGGAGGTGGTGGCTAGTCGTGTGGCCGTGCGAGGACGGAAGAGGGACGGAAGAGGAACGGTGGATCGACGGAGAGGGACGTCGGCGGCGCGCGGCGTCGCGCGGCGTCGGTGGCGGAGGGTAGCTGGTATTCGGCGGGTGAGGGGAAGGGTTCGAGGGTGAGAGTTAGCCGCGGAGTGGGGGGATAGAGGCAGGTTCCGTGCGTTTCGTTGGAGAACTCGTACCACTGGGCGACCGTAAAGGTCGTCGTTGCTCTCTCTCCATCGGCACATAGAAGTCGAGCAGCTAGCAGCAACGTCAGCAACGAGGAACGGATCAGTCCACCGTGTGCCAGCCTCGAGGTCCGTGTCTCTCTCTCTCTCACTCACTCTCTCTCACTCTCTCTCTGGATCCTTTGATCATCGTTCGCGTTGTGGAGAGCGAATAGAGTATACCGCTTCGAGTAGTATACACGTTACGTACGATTATCGATACGATCGAATTTCCACCAATTTTTTCTCTTTGTCTCTTTCTCTCTCGTCTTCTCTCGCTCTTTCGGTCTCTCTCGCTCTCTCTCTCGCTCCGTCTTGGTTTTCGTATCGGTGTCGAGTAGCTAGTTGAAGTTGAACGAAGAAGATGAAGCGAAAGGATTTGGACGAGAAGCAGCTTTGTCGGAGGATCGGACAGTTAAAGGATGTTACGCGAATGGGATTGGATCTCTCGGGTCGGACGAATGATATAGAATTGTATATGACACGGAGACGAAGGGAGAAGAAGGAAGGATATAAAAGAGATCAGCTGGCCAGGCGACGTCGGGGTCGCTGTGCATGCGATCACGGAATAACCGTCGACCATCTGCTGCGGCGATTACCGTGAGTAATTGGAGGAAGTTAGACTCCTAGAATCGATCATGTAGACGAGGAATGTCCGCTTTCCTTTCGACCTCTCTTGTTCCGACTCACTTGGCCGACGATTCGTCTCCGTACCAAGCTCGCTGTCACGTTCTACAGCCTCGGTTTCGTCCCATGGCGATGACTTCTCTGATCCATGTTACCGATCGTTCGATTTACATGTAAACGCTTCTATCGTCACACTTCTTAAGAGCTTCTCCG
>BINPACKER.10127.1
CCGACACAAAGACGCAAAATTGGTCGAAAATTTCCCAGTCGAGAAATTTTTGGCCAATCCCGCGACCCCGCAACAGGAACACAGAACATGCTAGGAGGCATCTCACCGACCGATTCCGAGAAATGACGCCACCCCCAGGAATTCTCGCCAGTTCAGAGAAATGACGTCATCTCCAAGAATTTTCGCCAGCTCCTAGAAACGACGTCATTTCTCGGAATTCCCTGGACAATCGTTTGCAGCCTCGACGTGAATTTTTGGCCGATTTTACAATTTTGTATCAGGATAACATAACATGTGAGGAGGTCGCCATTTCCAAGTAATGACGTCATTTCCAGAAATTCTCGGACAATACTGTTGCAGCCTCGGTGAGAAATATTCGGCCGAATTCGCGATTTTGTATTAGGATAACATAACATGACAGGAGGTCGGCACTTCCAAGAAATGTCGTCATTTCCAGGAATTCTCGGGACGATGCTTTTACGGCCTCCGTCCCAGATTTTCGGCCGATTTCTCGACTTTGTATCAGGATAACATAACGTGACAGGAGGTCGCCGCTTCCAAGAAGTGACGTCACTTTCCAAGAATTTTATCGAGACAAATTTCGCAGCGTTTGCGTGAATAATTACTATACTTACCTT
>BINPACKER.10129.1
TTTTCACTCCAACAAAACATTTAACGCTTACATTGTCATTATCGTTATCTTCATGATTTACACTAATTACATATGTATTATGCAATTCTTATAAAAAAGGTTTTAGTCATTCAATACCCTTGCATTAAAGAATTTTAAATATAAAACTATGTAAGTGACCTGCGAATTTTCACGCGAAATGAAGCGTGCCTCGAAAAAAAAAAAAAACAGAACGGTAGCAAACTAAAATGAGCATTGCAGGAACGTTGCAACGTTGATTAAGATAATCCACGGATCGCAGTGAGAACGAGTGCGATAGGATATGGCAATATCGGCGTTTGCAGTTTTTTTTTATTATCTGTATCTCACTCGATCTCGCTACTTGCCGCCTTACAACTTCGTCACCGTTTCAGTCAATAACGGTCACTGCCTGTAAACAGAGTCAATCAACCGTGAAGAAATAAAAACAGCGTGACAACTCGTTGCGAACGCGTTATACATAGGACTGCAGGAAAAAACAAAAGACGGAAAACAGACAAGACCGAACACGACGGAGAGGAGGACGCACAGTTCCACATGCACCACTTCTTAACGACACTGTGCGG
>BINPACKER.1012.1
TTGTAAGTATACAATAATTCAATAACAAATAATTTGATATATGCTATAAGGAAAGATATAATTTATACTATAAACTATACTGACATTTAAATAGCAAAGTACGAAAAGAAAGAAAAAAAAAAAATTACGTTGTATCTGTTACCAAATAGCTTTGTCTAGGTAGAGATACATTATGAACTTATTATTTAAAAATATTTATATCAATACAAATTATAGACCAATTATTACCAGTGTCAGATTTTCTAAACAAGAAGAAAATCGTATACTAATTCTAATCAGGACAAAATATTTATCTTAAACTTTCTAACAACTATTGGTTTTGTATACATACAATATCTAGTTTGTAGATGAATAAAAAGAAACGTTTACATTGTATACTTTTTGTACAGAAAATTTACTACATTTAATACCCATAATTGATTCGCGAAAACAACACTTACAAAATTACGACATTGGAATGCTTTTAGCTATGGCTCATAATATACAATGTAAATTAGAACATTACTAAAATACATAATGGTCATAGTTTTTAACTAACAATATTGTTCCTATTTATAAAAAACTGCAAAGAAAGATGCTGTTTATGTATTTTAATAATAAAATATTATCTAAATAAATGTATAATATGAAATGAAACTATTAAACATTTTTTTTTTTTTTATTTTTTTAACTTTTTTTTTTTTTATTTTTTTTACATTTTTTTTTTTTTATATATTATTTATTTAATAAATGCATTTTACAATGAAATACTTTAACTTGAATAAAATTCTTGAAGATATTCAGCTTTAGGTTTAAGGATTACTTTATCTCTAAGACTAACAACCCAACCAGGTTCTAGACCATAAAATAATTGTCTGGGATCTTTACGTTGCACAAGCATTTCATAATCAGGATCATTTTCAATCTTTGGTAATTCATAACCATATTTCTGAGATAAAATTAAGCGTTCATGAGAAATTTCTTCAGGATTTGCTAAATATCCTCTTGTTGCGGCACTTGTATAATATTCTAAACAATCTGCTGGTGGTAATAGTCTACGTGGTATTGGCTCTCCTGTTGTAAAAAATCTCTCAACATTTTTTATTGCATGTAAACAATGATAATCATAATATGCAGTAACAATAGTACCACCATTTCTTTCAATTGCTGCAATAACAGGTTCACTAGCCCACTGGATTTCTATATTTACTTTAGCTTTGAAATTATCAGCTCCTTCATCTGTAAGGTGGACTCCTGCATGTTTCAATTCTACTTTAAAATTATATAATCCAGTGTTGATTATAGATACAAGATCAATAGGTTTAGATGTATCTATTCTGTTTGTATCAATGTATAACTGTAGTTCTTGTAAAGATAAAGGTGGATATTCCCTTCTTATATGATGTCCTTTATAATATGGTTCACGCTGAAATCTAAGATAAAATGGTGTATTTCCTGTTTCATATCCAGGTCGCATAAAATTTTGTCTTTGACCTGAACCTTTATTACCAGCTCCATGTTTGTTACCACCATGCTGACCTCGACCACGTTTTGAAGGTTTTCTTGCTCCAGGATTATCTCGGATGTTATTTAAAGATAACCTTGGTAATGTTCGTAACATTGATAAAGCTAAATCTTTTCCTTGTTTACCAATCATTATTTTATCAATTTTTAGTACTTTATAAGTTTATAAACATTCAATTATTTCTAATTTTACCACTACTTTGGGAAATATAACCACAATATCAGAATCCATGTTTTAAGGCTGGTTTACATGTAAACTGTTTTTATTATTTCTATAATTGAA
>BINPACKER.1012.2
TTTATTATGATTTAATAATTTGATGTTTCTTACAGTAAAAAATGTATTTATACTTTTAGATAATTTTTTTTATATTGTACATGCAGGAGTATGAGTAAATTAATAGTCAATAAAATGTTTTTTAAAAGATGCGTTCAATGCTTTTTACATATAAAGAAATTTTTCGTCTAATTTGTATCTTATGAATATAATTATTTAGTCTCATATTCGCTATAGTGATATCTTATTTTGTTGATGTTCGTTATATGATAAATGCATAGATTTTTGTAAAATTTTACATAAATTATGAACTGTCCAAACCTAGTATGTAAATATTACTCACCAAAAATTGTATGGTATCAAACAGATACTACAGTTATTATACGTATATTACTGCAAGATGTAGAAAAATATTTTCTTCGAGTTCAATTTGATCAGTGGTTATTTAGTACTATAATAAATTCAAAATGTTATTGTGTGTCTTTAAATCTTTATGGGGCTGTAATCGCGGAGAAAACGACTCACATAAACTTAAGAAGAGAAATTAAAGTTACACTTGTCAAGGCACATAAATGGGCAGCATGGTTAAGATTATGTATTGAAACAGAAAAGAATCCTTTAATTGTTTTGGATCCAGATCATATATATAAACATGATTGGATGACTGTTTCTTTTAGAAATAGAGAAAGGGAGAGTTTTACAGAATATAAACGTAGAAATAATATAACTCAAATAATGCCAGATGTGCCATCTAGTGATGAAGAAGAATCCGATGATGACGAATTGGACATATTTTCTTAATTCATTTGTGTACACAATATATATTATATTGTACAAGCTGTTAAAGCATATGATATAATAGGTAATTAAATCTTAAATAAAATATATGTTATATAGAGTAATTTGTAAGTATACAATAATTCAATAACAAATA
>BINPACKER.10130.1
CGAAAATCAATTTTTAATTATTAGAAAAAGAAAAAAATTATCATTTAAGCGAAGAATCAAGAACAGAATACAGCACATGCTTAACAATCACTTAATTACGTAGCATGTATTTAAATAAATAATCTTTTTTCAGATCACTTCTAATTACAAAAAAAGCAACAGATTGACTTCAAAATAAAATAATTTTCTATTTTCTAGTTTATCTGACCAAATATTTATTATATTTTTCTCACGTTATCTATGAAATAAAAATAACAGTATTTAAAATAGTTCATTATTTCAAATAAGTATTTGTTATTTTATTTCAAAATTAAACGTGCCGAGATAACTCGATTGTCAAAACGAATATCTTGATTACTCACAGAGGTTAAATCCGTGTAAACCAGATTCAAGGATTACTTTTTAGAATAGAATGATTGAAACGTATTATACGTGCGAAATTTAATCTCTAGCATATCAGTAGTTCGAACGATACAATAGGTCGTAAATTCAGTCAAACGCAAAAGTACAAACGCTTCAGCTGCTGAAACAAAAGGTATTTCAGAGAAATAAAGCATTCGGGTGCAATCAAATCGTACAACGTCAATTTGGAACAAGTTTTTCCTTTGTTGGATATCGTCGACAATAGTTTAAGTTTTTCTAAATATCCAAAATACCAAAAACAGTTTAGTACTAGAAAATTGATATAATTCATGAATTAAGTTGAAATTAAACGTTAATTACCGATATTTTTCCGTTTCACTGCTACGCGTTAGATACCTACAGTTAGAATCTGCAGACGGTTCTGAGTGTCAGTGACATCTAGCGTGTCAATGCGGTACCATTCGGGACCATCGGTAGATATAATAATTTTCGACCTCGTGGTATCGCTCGAACTATACGCGTAGAGTCGTATAATCCGGTATCACGGACAGTGATCGATGACGTTTTGCTAGTGGATTATTTCGCCAAGAGTTTGCATGTAAAACTGCAAAATTTGAATGTTATCGGTAGCAATCGATGAAACACACCTGTGACGGAATATTTCGTTTCGAGTGTACCATCACATAATCGAAAACTTCATCTCGATGTAGTATCTCAACAACCAGTTCATGAATACGTAGAGCATCGCCGTGGGAAACTTTCCTTCGCCATTCCTTCGTTTCTCCTTCGTCTCGTTTGTATAATCAAAAATTGTCCCAGAGTCTCGCTTCGAGAATTTAAATTTACCGTCTGAACCTTGCCTCGTGTTTCGTATTTGAAACCACGTGATCGCGGTGCATCGTTGATTCCGAGGATTTCGATTTGGACTTGTCGTAATGAAACATGGTAAAGAATTTCGTTTCGAGGGATTAGTATGGAGAATATCGTTTCTCGTTTTGTCGCTGTGCGCGATCGACAGTTTCTCTGCTTCGAGGTTACCTTCTGACTGATGCACGGACTCGAGTTTTCAAATCACACGAAGCAATGGGATGAGTATGTGAGATCATACGAGGAGCTCCTTTTGGAAGTCCTCGGCAAGCAAATCCTACAAATAATCGTCCACGCGGTCGTTCTCGTCCGGCGGACTGGGCTCGCTGACACTAAGTATGGGTAGACCAAAATGTTGGACCTCGATGCTTGATTCGGGTGTACGTCTCGCGTAGTCGCAGCTCTTCGAATGCCGTTCGATCCCGGCACGCCGATGATAATGATGGTAACGGGGTAGGCGAGCGTCGGTATCGCAAGATCGCCGATAACACCGCTCATCCATGGAAGCAGGTTGTCGTACAGGACACCGAACATATTCATGGCTTCCGCCAGCTCGCCATCCCCCGAAGCGT
>BINPACKER.10131.1
TTTTAACTCGTATCTGAATTTATTTTATTCACCTTATAGGATAAATACATATATAAATAGAATGGTCAATTGAAAGAAATAGCATAAAAGAATAATTTAATGCCTTTCTTTTTAAATTTTCTATAAATCAACTCTTCATTTTCTGATTATGATAGGTCTAAATGCACGTATTAAGGATTTAATATCAGTTGAGTTCCTTAATAGGCTGTTCGAGTTATGAATAAACGTATATGAATACATATGCGTACATAACAGATTATATTCGCACAAAATTTGTTCTACAATTTCTTCAACAACAAATTATATGTATATATGTATGCATGCATATATTTATGCACAGAATGCGAAATTTCATTATAATTTAATATATATATATATGCATTGATTACTATTACTCATACCATAAAGTAGTTTAGGAAAAGGTATATGATGTAATTATATTTCAGAATTTTTCCCAACTCTGAAATAAATGACCCACTCTGTATACATACACATATATATGTGCATACTTACAAACATATTACAGATGATGTATTATACTACACATACATAATACATTCAGGTGCAGGACATTTGAAACATATCATCAAAATAACTTTAATATTTATGAAAATAGAAAAAAGTATTTTAAATAAAAATTGCTTGATATGGAATACAATGTAAAAATAAATTTTCATTTATTTATACTCAAGAATACTCTACGTATTTCGGTATTGTAATCAATGTCACAGCAAGGTGGAATATTTTCATACTTACACTATTTAAAGATATACACAGAAATTAAACGTAGCTGCTATAAAATGGTAATCACGATTGAAAGCGGAATAAACAAATATTTGAAGACAGTGGTATTATAATTAACATAGTTTTTGTACTTAAGTTCTTAAATTAAAGGATGAATTAAAGTTAAATTATCATACGTGTAAAATTCGATACGATTAGATGATTTGAAATTACTTGTATAGCTAGATGCGGTATAAATGTGGAAATTTGGAATTTTATTTCAAGATTATAGTACATTTGAATTAGTATCGATTTCCAAATTTGCAAATAAAACACTTTATTATCTCAGATAGTACCGATTTCCATATCAAACAACTTTAATGATTAAATATATGTTCTTGTTTCTAGAACTTGAATATTTTGGTGATGTGTTTTAAGTGCCTTTTCTGCATGATATAAGTTTTATAATCCCCTACTTCATAATACATTGCATAAGTATTTACACATATAATACGATTCTTTGAATAGCAGAGCAAACTAACGTTATAATATTTTTAATTTTAATTACAAATAAAGTAAGTTTCAACGTTTGTTGCGATTTGCCGTTAGTTAACATTAGGGTGTTGTAAAATTAATGCAGATTGTATCTTGTTAATTTTACAATTATATATATATATATATT
>BINPACKER.10132.1
GACTGCTGGCAGCCAGTCCAAAGGCCAGATGTGGCGGCGGCTCTAGTCGCACGCGTGCGAGAGAGACCATCACGACACGGCGTGCGGTACTACCGCGACCAACGCTAGCCAACCAACCGCGAATCCCAAACCTTCATGGTTCACCACGGCGATCGCCTAGCCTTTCGTCTGTGAATTCGTGCTCGCGATTCGATCCAGCCTCCGAGAGGAGAGCGAGAACATCGAGAAGAGGAGGAGAGGAGGGAGGAGGAGAGCGGTCCCGAGGGAGAGACAGAGGAGTACAGTTGGCCCTTCTGCTCTTGCATTCCAGAAGGGAGAGAGAAAGAGAGAGA
>BINPACKER.10133.1
AAAGAAGTCGCATGTATCTTTTCCAGTTTCCCATTCCTTTCCATGAATTATTTTTTTTACAAAACATTGGGTCTCCCGTGAAATTATTCCACTTACTCGAAGATTATATCGCAGTTGTACCTTTTATCGGAACTTTATCAAACGTTGTGGTGTCGTGTCTTCGGCCAGTTTCGCGAGAACTCGTATCGGTTGAAAAAGCGCGAGAATTATTGTCATGCTCATGGTAATATTCCAATCGGTATAATGAGAGTACATGCACGGCAACGTGTGATCGATAAAGTGCACTATATACGGTTGATATCGTGTTTGGTGAATATTTATCAAAAGCGAGCGTTATATCACGCGGCTATAGTCTCTATCTCTGGAAATACTTGTTGTACGTGTTAAGAAATTATGCGACATTCTCGTGGCTCGACCACGGAATGCAAGCGCGTAAGTTCTCTTGCCTGGCTGGTCGAAAAGAAAAAGAGAAAAACAGGAAGGAAACGAAACAAAATACGCGGAGAAAGAAATTGCTTTTTCCATTTCCGATATTTACCGTTTTCATATTTTTCATCAGAAATAGGGTAATCGAAAGTTTGCAACGAATGAAAAATATTTTGATAAAATGGTGAAATTTAAAACGCAGCGGAAGTTTTTTATACAGTTAAAACGTGTATGTAGAATGTTCGATACCGACCAATATCGTGTAACAATTCAGCAACAATTAAATTATCTCTCATCGCTCCATTGCAAGTTAACTCTTTGCACCTGAGAGGCGACTGTCAGTCAGCATAAAATTTTTAAGACCCATATTAATTAATA
>BINPACKER.10134.1
CACAAACTACATCAAACCAGTAACAATAAACAAATAGCAGCCAGTATAGAAACTGTGCTTACAGACATCTACATGTATTTCCTATTATATACACGTCTAAAACTGCTACCGAGAAAGAAGGAAAAGCTAAACCTTGGGAACTAAATCCGTGTCGCAGCGGCTCCAGTGAACAGCTTGCAGCAATTTCGCGTGATAACTCAAGACGCGGGGAAAGCAGCTGACTTGCAAGTGTCGATCACCGCTCCTTCAGGAAACCGTGTGAAGGCTCACGTGGTGCCTACCCACGACGGTTACCTGGTTAACTTCACACCGACAGAGCTCGGCGAGTACCTCTTGGGAATCAGCTTTGGCGGAGAACCGATATCCAACCAACCTTACCGACTAACGTCCGTCCATGGTTCCGACCCGGGAAAGGTCCGAGCTTCTGGGCCAGGTCTCTCTCACGGAATAGTGAACAAACCAGCGGAATTTGTTATCGACACTCGCGGAGCTGGACAAGGTGGACTCGGTGTCACCGTAGAAGGCCCCTGCGAGGCTGCTATTAATTGTCGCGACAATGGCGACGGAACATGCTCGGTCGCTTACTTACCGACCGAGATCGGCGATTATGGTATCAATATCACGTTCAACGAGGAACATATACCTGGCTCACCCTTCCAGGCTATCGTGGTAAAAGACACCGACCTGTCGAAGATAAAAGTCACTGGAAACGGCATTCAACCAAACGGTCCGTGTGTAAATCGCGAAACGGAGTGCACAGTGGACGCGAGAGCAGTGGCGAAGAGAGAGAATGACAACGACGAGGTTTCCTGTACGATTAACGACCCAAGCGGTGGTAAAATCGAGAAGATCGTGACTCCTCAAAGAGACGGCACGTA
>BINPACKER.10135.1
ATTTTCTGTAAATATTGCATCCGAATCAATTGAGATTCTTTTATTTTACATTATTTCTACAAAATTAACAGTCTCGAAAATTAATTTTTAGAAATATATCTCTGAATATTGATTTCGTTGCGTAGAAAACTGAAAATTTTCTGAAAATATTGCATCCGAATCAATTGAGATTCTTTTATTTTACATTATTTCTACAAAATTAATTTTCAGAAATATATCTTTGAATATTGATTTCGTAGCGTAGAAAATTCTCAATTTTCTTCAAATATTTCATCCGACTCAATCGAGATTCTTTTATCTTACATTATTTCTACAAAATTAACAGTCTCGAAAATTCATTTCTACAAATACATCTTTGAATATGTTATTTCATTGCGTAGAAGAATGACGTAAAAGAAGAAATCACAGTTCCTACGAATCTTCAAAATGTCATAACGACTGACAGTCTTCTTTCAAGTGGAAAAAGGGTTAAAAAGCTTTGAAGAAAAGGGATTCGAGTTGGTCGTTTAGTGAGATATCGGTAGTTCGAGGGCGATAATAGACGTTTCCTCGAAGGAAAAGCCGTAACCGAAGACGAGCGGTAAAACTGTGGTACAAATAAAGAAATAGCAAAAATAGAGACGCGGTGGGCTGTTGAGGAGAGCATGCCGGGGGTCCCCGGGATTGCCTCCTAGCCTTACAAGGCCCCTGGCTGACTTACGCTTATTCTGACGCTTCGCAGACTAAAATTAGAGCCCACACTCTTTCGGATATATATGCATGCGTGCCTGCACCTGCATGGGGTAAAGGTGCTGCAGTTTAGAATTACTTTGTCTCGTTTCTTCAACCTAAGAGAGAGAGAGAGAGAGAGGGAGAGAGAGAGAGAGACGTGTTGGAAAATAGATGAATAAAGTTTCTCGGTGATTATTATCGAATATAGA
>BINPACKER.10136.1
TTTCTCCCTAAATTCTTTCCAATCTTTTTTTTTTCTTCGCTCAAAGTTTTACCGCCTCGTAAACCGTGATAAAGTTGTCTGATGCTAACCTACGTTAAGAGTGCTCGGTAATCTCTGAACTCAACGAAGCAATTGTACGATTTATTGTTTATGGCCCTGGAAAAACAGTTTTCGAAACAACCACTCCAGGAAATAAGAATCCCTCTTCGTGAGCTTGTGAAAGGAAGAAAAAAGGAAGGAAAAATGTTGAGTTTCCATCGAACGAATTCTGCTCTGAATTCATCTTCCTCGAAATACTTTTTTACTCGATGCTTGGCATAAATTCGCCGAATAGAAAAAAATTTCATGCTCCTCTCCACCTTTGTATTCATCTTTTTCTCTCATTCGTGAATTCTCGATTCGCTGGCGGAATCACGCGATACTTGGCATTTTATCAGTCATTCGTCGTTCTCTATTTAACGGGCATGTAATTGGAGCGATTCCAAGGTTAAGGGTGTTTCAAAACCACATCTTTTTTTCTTTTTCGTGGATCCTCATCACAATGATGAAAGGGGGATGTCATGTTGCTTTTTATATAAGTACTTGACGGAATTTTGTAGTTTTTTTAACTCAGGTGATATCTAGCTACATTCGTGGCACGGATCGTGGTCCAAATGTAACAAACACGAATCATCACGATGCTTAATTTCAATCCTAATTTTAACTGACAGAATCAAGGACCAACGAACCCGGGTTAATAATATCTGAACATTCTTTGTCTGTTACGATATTCAAGCAGTAGATAGTTAACTCTAAAACGTATAGCTATTAAAAAATCACAAAAAAAAAGGACTAAAGTATACCGAGCTGTATGCGACGCCATAAACAGTAAAGGGTCGTTTAGTCTAAGTTTCAGGTAGAAAAGTATCCTCGAAGTACCAACATTTTAGTCGGCTATTTTATCACATTTCTTAGAACTTCATCCTTCTTCTACGGCATACCTATAATCGAAGGAGCGATCGTTTCATTTTGGGTACATATGTACACATTCTGAAACAATCGCTATCGAACGATACTCAAAACATCGAATGCAATTCTCGACGTGATATCACGACAGTCGAAGCATTAAGCTCGCAGATCTGAGGATTCCTCCGTCGAAATCGAACGTCGAGGGTAGCGTAGCCCCTCTAAATTATGCGCATAACTAGCTACCAGCCGCTTTTTCTCGCGGTGTATTTTTCGTTGAATATTGAGCGGCATAATAAGTTCGCTGGAACAGAGCCCGCTCACTCTCCAAGGAGCATTCGAAGGTCCTAGAAAAAGGGAGCCGGAGGAAGTGGTAGCTACCCACGACGCCGCGACCAAGAAAGCAGAGGGACGGAGCACGATGAAGAGAGAAAGAGGGGGAAAAAAAGTTGGGTGAAGAGGCAAGGGAGAAGGCAGGCCCAAGACATTAACGAAGAAAGCTTTCCGAGCGAACGGTTAAGTTAGCCTGGAATTTATGGCCGCGCCGAATCAGACGTGAAACACCCACGGCGAAAAGAGGAAATCAATTCGAGAGCCCTCCCGACTGGTTCTGGCTCGAACGGAAGTCGCGAATCCGACTGTTCCCGCAGGCACAAACCGTTCCTCTCCCCCTTTCTCTCTTTTTCTCCCTTTCTCCTCTGCTATCAGCCTGTGCACGCTCTGCGTTCCAACTACGAGAGATTCCCGTGAGATCGTTCGAAAGGAAAAGAGGGTACTGGTCACGAAGAGCCAGATTCAGAGTCAGGCTCGTCGTCAGAGGAGAATTTTGTCTGGCTGTTCCGAAACGCAAACGTTGGTAGAGCCTCTATAATCGACATTTTGCTCGAGAAAGTCTGCCAGGAGGGGGCTCGTTGATTGATAGGAGATGGAAACGCGAAATTCACGCCCGGAAACAAGTTTCGTGTGATAGATGTGGGGAGAGATGTTGCTGCTTCGCAAGATAAAGTCTCGAGTGGAAGCACGGATTGATAGGCCGTTTTATACGTTTTGAATGAAAAACGAGGCAGCGTTGGTATATCCAGTGTGATTTCAGACATGGTTTGCAATCTCAAATATACGTGTAAAACACTCGAGCACTTGAAATCGATTCAGGTTGCTCCACCAAGTAATTTTTATTTTTCAACCAATTTCTGATAACTATCGTTGTTTATTTGAGGCTGTTTTCAATGGGCAAAATAAAATCTCTGGTTCTTCCTCAGAATCAAGAATTACAGATAAAAACTGAATCCGTTTGACTGTTTCAACAGTGTTTGGTTCAAATGATCCGGCGAAAGTAATTCGAGGATGATTAACTTTTCAAGTTTCCGTGCGATGATGTAAAGTGTCGTCTGGCCAAGTTCTCTCTCTCTCTATCTTCATATCTATCTCTATCTCTCTCCATTTTCATCTCCATCTCCCTTTCCTACCCTCTCGTTGGTATTCGGTAGAAATTTTCCTGGGCGTTCAGTTCCTTCCCTGGGCGAGGAGAGCGAGTAATTTACACGACACATCCTCCTAAATCTGCTGAGAACCTGTTTATACGACCAAGTCTCTCCTGGACGTTAACACCTCGAAATTTCTTGGTGCGATATTAATACCAGGTGGAAACTTGTGTTTTTATCCGAATCAGGTGTATAGGTGAAAGAGCAGTGTGAATACACGTCGGTCTATATATAATTTTCGAAACATGATGGTGTGCGAACATTCGCATCCCGAAATACTTGGATGACTCGTGCCATGTCTAATAGAAGGAACGATTGCGTGACCGTTTACGTTAATACTAAAGATTTAGTACTAGTTTATAATCCGTGCAATTGACGTGTATATAGAGGCTGTCATATAACCGGTGGCACAAGCAGGAAGGTGATGATTTTTGATTTAGATGGATGATCCACCAGTCCTTTAATTCTTTATGCTGATTCGCAACCAAGAATAGATGAAGTTGTCCCAATTACGTGGATCATCCTTTTGTTTGTACACGTTCCATTGCGTTATATTGGAACGTATATTCTATCTTTAATCCGTAAGAAAGACATATGAATGTTGAATCCAAGGGATTTATGGAAGAAAACATTACCAGTATACTGATAAATTGATCGACGGAAATATCGTCGAAGAATCGGTTCATAGTCAAGGAGTACGATTTACGAGCGATTTACTTGGAGTTCGGTAATAAAATATAACGATGAATTTAATCGAGCTTTTTGTATTTTAGTCGATGTTTACCGAGAAGGCACATCGATTGCCTGTTTCGTAATATTAATCTACTTTTATAACCTCAAGTACGTCCGTATGAATATCTCTTTGTTATAAATCGCTCATTAGCAGTTTATATTGAATTTATGTCAATTTAATCGTGCAAGTACGTAAGATAGCTTTGCTTTCGTGAAAATGAATTTCTCCTTCGTTTCCTGTGACTTAATTTTCAGTGTTCGTAGTAAAGTTTGCGCAACATCAAATTGCATTACAACGATAAAGCGTATCTCAACAACGGTTTCTTACGATAATAGACGTTGCAATGAGGTTCGAAGGTTATGATAATTCGACGAATTTCTTCGTGACCGTTGCAAATCGAGTTCCGAGAATTGAGCATTGATTACTGTTTTTCAGTTTCAT
>BINPACKER.10137.1
GTGCAGATGAGTGTGCTACCAAGGTATCGTACGATATAAACGCGTTTATCTTGCGAGGCAGAAATTTGTTCCGCGAATTGTAAAACATTTTTACGACCTATCGTTTCTTTCGCCGCAAATAACATTCGGAGAATCGGATTTTGAAAAAAACACCCAGCTGAAAGAAACGATATAAGAACACATACGTGTCGCGCTTATCTCGTTCTTCCGATTCTAGCGAGCAATCGCGATACGTGTCCGCGAATACGTCTACGAAAGTATGTGTCATCGTCGTGATTACTTGCAATAATAAGCCCATTGAATTCTGTTAAAAGGGAATAAATCATTCGTCGAATGTTATAAAACAAAACAAGAAAAAAAAAGAAACGGAAGCATCGCGAAATTCGAGAGTCTTTTTTATATGCGTTTCCATTTCGCGTGCTTCGCTTCGCGTTCCTTTTCCTTTTTTCTTTTTTTAACAGTCGAGAGAAAGAATTTTTTGCCGATAGAACAACAGAGGTTTTTATAGAGCTCTAGGAAGAAATAATAAACAGTTCTAGAACATATGGCTGTGCAGATATCATACGTGTTAATTACGTAAGAGCCGGGATACGGAGGCGCGGCTTCTTTTTATCTTCCCAATGAAAAGGAGATGATTAAGCCTCCGATGGCAAAGTGCCAAACAGTTCTCCGCGAACGGCGAAAAGAAAACGACAGGATCGCGGGTGGTATCGGCCCGGTGCTTGTCAAAGCCACGGCGCTTTAATTTCTTTAAATCGGAGCAGAACGCCAGAAATTGATACCACCGTTACACCGTTCATCGATCCGACCAATTCCCTTTACAACCTGTCTGTTATTGAATTTGGCAATAACATAGATAGCTCAACAATTTCTAGAACACAACGGATACCACGTTCCCGAACATCAAAGTATCGCCGTTTATTTATCAAATATACCAAAAGAATTTCGGAAATCTTATAATTCGTTCTAACGTTAGGTTTTCTTCAAAAAGTGAGAAATATTTTATACGTATGCAAACTTATTTAAAACGCGTCTGAAACAAATAGCAGAAACATCGATAAACTTATAATCGAACGAGCAAATTAAACATCGGTTTATATAAAATAACGATACCGTAACAGTCGGAGAAATACTTTTTACGCAAATTCGATTAGTACCCGAGGAAATGTATCTGAAGAACGAAAGAAAAAAGCAAGGAAAAAAGAAGAATTGGTGGGTAATGTTAAGCCGGACAGCGAGAGGAGATGTAACGTGAGACTCCTCCGGATTCCTCCGGCCAGAAAATAAAAGGATAGAAATAAAATTCAATTTGCTACCAGGCACCGCGGTGGATATCTTAACGAGGTAATAAATATCGCGTGTGTCCAGGGAAAGAAGGCGAATCGTTTG
>BINPACKER.10138.1
GTCATTGTATGTTAAGGGGTTAATATATATTTGAAAATAATAAAGATCTATAATTTAATTCTCTCGTGGAATAAATAAATTATCGACGGATGATTATATTATTTTATTATGTCCGTCATCCGTGATGCATTGGTAATAAAAAATCTAATTATTATCCTTGATTCTTAATTCATGCAATTAAAGTATTTTTCATAACCTATAATCTCAGTCGAGACAGGGAATTTACCTGTTAATTGCTTATTTTTCTCTCGATTCCTCCGCAATGTGTTAAGCGCATATGATATAAGTTACGAATTATACTAGTTGATAACAAAGAAATATGTTAAATCTAAATTTAGCGTATGTTAGTAATTTAGTATATATCTAGTGTTTTACTTGACATAACCATAAAAAGTCTTGTCCATCGATAGAGTTATAGAGAAGTAATTCTCCATTACTTCCGGTCATTTACTATTGGTGGAATGAAACAGAATTGTATACTTATACCAAACGGAAGAATAAATTTCGCGTTGACGTGTACCGTCTTTTCCGACATGAAGATCAGATTATCGATCGTCGATAAGTTATCGATAGTTCAACGATATTTTAAAGACGACGGATAACCGAGAAAGAATGCAACGTATAAATTGCAAGAAAATCGTTTAAAATTTATTTATTTTTACTCGAACTTATCGCAGACAGTATATTCATATATTTATATCGTAATCTTG
>BINPACKER.10139.1
AAAAGAGAGTGGTCAACGAGTCCGAAAGGAAAGAAACGACCGCGAAGTCGCTCGGTCGAGTGACGCAGTGTGACTGAACCGACAGAACTGTGGAGAGTGCGAATGTCCCCTATGGTTCTTCCGTCTCTATCTCTCTCTCCCTCTATCTTTCTTCCTCTTTGATCGCACCGTGTCCGCTTCTCTTTCTTTCAACGATTTTTTCCTCTCGCTCTGTTAACTTCTGTCTCTTTTATCTAGAAACTGTGACCGTAGGTTGGCGCCGTAGTGTCACACTCGATCCCCAAAAAGCAAGTTTCCGCGACTGACGAGCAAAACCTCGCGTCACGTTCAGTATATATCGGGAGAATGCAAGTGTACGGTGAGAGTGACATGGGAGTGAGAATACCTCCCTCCAAGTGAATGCGATCCTCCCGCTACAGCGTTCGAGAGGGAAATACCCAACTTTGCCCGGACCATGCACTGCGAGATGTACAGTCTCGAGTGACAAGTAGCGCCTCGATTGGCGGAAAGTGTCGAGATATCTGTACCGTGCGAGGTCGACACGGCACTCGGTTATGCTTTTAACGTGTAAAACATCGTGAGACGTCGTTTCTAAATGCAACTACGATTTAAGATAACACACGTGGAAAAAAGGTGAACGAAATTAGAGCCACACGATACACTTTTTTGCAAACCAGGTAGCGCTTGTGTATCATAACAAATGGGCGTGATATATCGGATTCCGAGTAACCGATTGATCGCGGGGAAGATTTATCATTGTGTAACAGGAATGTACAGAAAGTCCATCTCTTATGGGTTTTTAGAACACGAGTCAGAATCTACGTCATCGTGATTTCCAAGAGACCGGTTCCCGGCATTTACCTTTTCCTTCTATTCGCAGGACTCCTTAAGACTGTGCAAACGTGTTTTTAATACACATAGACCTTTCTTAGTACACTTTTTTGCGTTTACGTCAACAAAAACGATTTTGATTTTTATAAATTCCACCTTTCTTACGTAAGTATTCTAAGAGATGCAAGATGTAATTAAAACATCGTTAATTTACTCTTATTTTCACCGATTAAAGCATTTGTAAAACGTTACTGAAATGCCACCAGCGATGCGAATCTACATGTACCGTATCTAATTATGTATTTTCAATTGCAACTAGATGATCTTGAAACTAGCCTTATAACATCATTCTGAAATGTCGATACATTATAAGTACCGTCGTTAACGGTAATTAATAGCGACAATGATAAAAGCGATGATGGTGGCATGCAACTGGCCATTCCCTGTTTCAGTAATTAAGTTTGAACGTCGATGAGGTTATCGTGATATTCTGGCAAGGCTATTAGACTACAAGGAGACTCAAAGGTGGAATGAGTGAAGTTATCATATTTTCGCCGGACTATCCAGCTTTTATTTGCAAAATAATGGAATATAAAATCAATATACAAAAATAGATAAAAGTACGTAAAAATAAATGCTTGATAGACTGATTAACTGAAATTTCATGGAATTGTATTTTTCAAGGATATAATAATATATTTTAAACGTGACTTTATATTTGGAATACCGAATAGAATCATAAACCTTCGTTTTATTTTTGCAATCTGCTGGAGGAACAATTTTCTTCACTGGATCATGATACTTCCTGCATTACGATAGCATATCTATCAAATTGTATAAAAGCGCGCAAAGCTACTTTCTCGTCTGTATTCATAGTTGCACTACTGAAACTCGTCTGAGTTCAACTGACCTTCACTACTTACAATCAATATAAAGCTGCTGTTGGTACATTGCGAGATATTCGACATTTGACAATTCCGCTGGACAAATTTAACGAAACAATGAAATACTGTTTTTATCGAGGATTCACTGGAAATCCACAAAGAAGAAATACTTATTGATCTATTATACGAATGTTATTAACGTTACTTTAACGATTCAACGAGCCCGACGTTTTTTGCGTTAACCTAGTAGTTGCATAGAAAAGGGATAAAAACTGGAGGAAAAGCGACAAGTAGAAAACCAAAGTGTACCGGCAGGGAATTCGAGGTCATTCTCAAGTAACGACGGGTACGAATCAATGCCAGAGGAGTGTGCGATGATATGTAGGCGCGCGAAGAATGGATCTACCCCGAATCATTTGAAACGTGTAGCCATGAAAACGAGAACCTTCTAGGAAAAATGTTTTCCGCATGTTGCAATTTGCTTTCGCATATAGTAGCAATGATAACTGCAACGTTTCCCTTTTGATAATTCTGAATGTAAAGGATTGTCTTATACAACTTTTAAATATAAAGAACAATAATTTTTAATAATTACAAACAAATACACTGCAAATAATAATAAATAATTAAGATCTATATTTCATGGCATCGTGATATCTCTACGCTAATACTACTTTACACTAATACAGACACTTGATATTACTACTCTTACTCGACGTTTTACTCTACATAGACACTTGATACCATTTCCTAATATCGTTTCGTTGTTATTTAATATGATTGGCATATATAAACGATATCGAGCCGTATATTGAAAAAAAAATGCAATGGATATGAGGAGGTATAATTCTTTATAGACGCTACATATACG
>BINPACKER.1013.1
TTTTTTTGCTATTGTACTAAAAACATATTTTACATGTATTTTATTCGATACAAACAATGTACATGTTTTTTAAACTAATAATATATTCTCGTGCTTTATATTATTAATTTTCTTAACCGAAAGTATGAAAAATATTTTTTAAGTATACATATGGCATGGTATCAAAGAATATCAAATATCTTTCCATATGAATGTAAATAAACTCTGTAATGAAACATTTGTTAATTCTTGTACAAAATATTTGTCACTGTAATTCTAAAAAAAAGTACATGCTAAACATTGTAATCCCTATGCTAAAAACAAAAAAATGTATTGACAAAAAAGCAATCTAATATCCTACAAATGCCATAAGCTACATATATATACACACATATATGTGTATATGTGATAAGAATAATGGTGTAGAAGACATATATCTTCTGCAACAAAGTAACATTAAATGCAAATGGGGTATAACTTTATCTCCTTAAAATTATCAACATTTCTCACTATGGTATCACCAACCCATCTTGGATAAAACTTCTTTACAATCTTCAAATACTTTTTCTGGTGATTGCATACTATTTACTTTGTACACCAAGCCTTGCTTTTGAAAATGTTCAATTATAGGTACGGTATCTTTGATATAAGTTTCGTGTCTTTTGTTTAAAGCTTCCTCGTTGTCATCAGACCTTCCACTTCCCTCTGCACCACGCTTTAAACATCGTTGATTACATAGTTCCTTACTACATTCACAAAATAATACTCCTTTTATTTCACACTTATTACCCATAGCCTCAACCCAACCATCAATATTGTCCTGGTTTCGTGGAAAACCATCAATCAAGAATCTTTTATGGGGACTATCTGATATTTGCATTGCATGGTCCAGAAGACTGCAAGTAATTGCAACAGGCAGAATTTTTCCATTTCTAATGTAATCTTCAATAAGTTCTGCGTACTTTGAATTTGGCTTCTTGCGTTCTTCTCTTAACAGGTCCCCAGCAGATAAATGTGCATAACCATATTCTTGATTAATGTACCTACATAAAGTACCTTTACCCGCACCTGGACCTCCCAAAATAAATAAAACCTCGAATTTTGGAACTGCAGACATTGCAAAAATTTGCAGTGTACTTAAGGACACCTTAAACATGAAATATACGCGGCACTTAATCACACGTAATCATTTCTCGACCTTGAACATGACTTCCGGCACCTCAGGTGGAAAGGATTCCTGTCAAGGTGATTCCGGTGGACCTCTGACAGCCGGAGGAACCCTCTACGGTATCGTGTCTTGGGGCTACGGATGTG
>BINPACKER.10141.1
TAACTGAGACTGAATATGTTTCTTTTTATTTTCTTTTTTTTTCGTCTTAGAAATCTATCGATAATTTCAAGTCAATTAGATATTTAATATTTTACACGTATCGATTGATCAAATTACTGCGAAGCGCCATAATGTTGCGCCATAGAATAATAATATGTAGAACGGTTTTGAATTCAAGAAGTTTGTTTAACGTACCGGAAGCGATCGATCAAGGAACATTAGTTACTTTACACGTCACACGCGACAGGTATTGACATTCTACGTGCATAAACATATGCGTTGTTTACAAGCGATCGTATTTTCAGAAGAGGCTGTGTTAAACGCACATAGATCACGCCAGGAATGTTACTCATTCTTGACTGTAGTGAACTGCAATGAAGTACGCAGTATATTACAGCACAAAGAACTTTGATTCATCGTTGAATAAATCTCGAAGAAATTTATTCGAGATTATTGTTAACAATTTACAAATACAAAGTAGCGCGAAACTAACAAAGCAAATTGAAATGTCTTCGTAACTAATTAAAAAAAGAAAATGCGTTCGCGTACGTACACCACGTTGCAACACAAGAAACCGCTTTTATGCTTTGATATTCAACGAATATTTAAAAACGTTTTATGATTCTATAGAATAAAGGTACGGATAAAAGGTTGTATTTAAAAAATATTTAAAAAATATACTCCATTCTTTATCGGTTTTTTTTCAATTATGTAATTGAAGTGATCCTCTTTTACAAATTATTTAAACACGATAAATTAGACGTGTATTAAAAATAGCGTAACGAGAAATTTTTAGAAAGGAAAATCTTTTTTATTTTTCAATTATGTTTCAGTTAATCGTATCAAAT
>BINPACKER.10144.1
CTTTCCTCCCCTCTAATAAAATAAAACTGTCCAAGGGGGAGGACAACAACTATCTATATATCTTGATCGATTATCGATCGGAGGATTCCTCAAAATAAAATAAAATAATAATCATCAAAATGGGCGGGAAAGTTCTCGTCTCCGCCGTTTCTCTCATCCTCGTGGTAGGAGTTGTGATCGGCACTGTGGCGGTGGTTCACAAGCAGAGCAATGATTCCGGTGACCTCTCCGCCAATCAGAAAGCAGTGGTGCACATGTGTCATAACTCCAACGACAAGGAGTTTTGCGAACAGACTCTTGGTAAGGTGAAGGACACGTCGGACCCTAAGGCATTCCTGGCTTCTGTGGTGGAAGACACCACCAAGAGCGTCATAAAGGCGTTGAACATGAGCGATAGGCTCATCGTGGAGCACGGAAGCAGCAACAACAATGGGCTTAAGATGACACTGGATGACTGCAAGCAACTTCTGGAGTCGGCTATGGACAGTCTCCAATTATCCACTGAATTGGTGGGCAACGGCACCATCCAGAACGTGAACGAGCGATCCCCTGACTTCAGGAACTGGCTAGCTGCTGTCATATCGTATCAACAGGCGTGCATGGAAGGATTTGACGACAACAACGACGGCGAGAAGCAGGTAAGGACACAACTACAAGAAGAAGGGATGAACGAGATGGTAAAATTCACAGGAATAGCACTCGACATAATGTCCGATCTGGGGAAGATTCTCGAGAGTTTCGGGCTGAAGCTGGACGTGAAGCCTGCGTCACGTCGTCTTATGGAGGTGGACAGCGAAGGGTACCCTACATGGTTCTCTGCTTCGGATAGGAAGCTGTTGGGCAAGTTGAAGAAGGGAAAGGGACACAAGGGAAAGGGAGGACTGCCAGCTGTACCACATCCAGTGGGTGGAGGAGGAGTTCAACCCAACGTTGTGGTGGCAAAGGATGGTAGTGGACAGTTCAAGACGATAACGGAGGCTATTAACGCCTATCCCAAAAACGGGGTTGGTCCAGGTGGCAGATTCGTGATCTTCGTGAAGGCAGGGATATACGCTGAATACGTTACGGTTCCAAAAACAGCAGTGAACGTGCTTATGTATGGTGAGGGTGCTGGTAGGACCATTATCACTGGTCGCAAGAACTTTGCTGAAGGTGTGAAGACAATGAACACAGCTACATTCGCCAATTTGGGAACAGGGTTTATCGCCAAAGGCATCACATTTGAGAACAGCGCTGGTGCGATAAAGCACCAAGCAGTGGCATTTAG
>BINPACKER.10145.1
GCCGCCACCGCCCGACAGACTGTCGAACATGGAAGAGAGAGCACCGAGGCTGCTGGACCCCTTGGTGTCCGGGGTGCCGCGCGGCGTTACCGAGCGATCGCTGCTGGTCGGACTGCTGGTGCTGTTCCTGCACGGACTGCGCGCCAATTGCTCCGGCTGCCCGGTCGATCTCGGTGTCGGTGGGTTCATTCGCGGCGACAACACTTCTCGACCTTCCTCCGATCCTTCGTGCAAACTGCTTCGTCGATGATTGAACGAACCTTGCTGCTGCTGCTGCTGCTGCTGATGATGGATCCGAAGATTTTGCGACAGACCCTCCGGGCTGAAGTTGTGGGACGAGCCGATCAGGTTGTTGTTCGTGCTGTTGGTGTTGTTGTTATTGTTGTTGTTGTTGTTGTTGTTGCAGGTCTGTTGCATGTTCACGGGCTGATTGGACAGGTTCTGATTGTGCTGCTGCTGATTCGTTCCTAGCAACTGCGATTGGCCTTGAATATGCGACTGGGACTGGCTGTGAGCTATCTGATGCCCGAACTGTTGGAAGGCCGCCCTCTGACCCAGCTGAGAGGCGCTGGCCGAGTGTTGAATCTTATTCTTATTAACGTCATCCTCGGCAGCCTTGAAGTTCACCGTGAACTTGGTGTTGTAAGGCAGTGTCTGGTACTTGGGATCGTTCTTGTTCAGATTGAAATCGTTGTCGTTCGGTATGTGGGAGTATGGTTCAATGGCGGCAATGTTCCCAGCTGGCCTGGACTTTCCCCCGGCGTTAAAGTCCAGCTTCGACTCCGTGAACCCAGTGTTCGCGTTGGTGCGGTTCCCAGAGCCTAGCTGCTGGCTCAGCCGTTGGTTCAATGCTCTCTTACGCTGAAGACGACCCTGGAGCTGAGCTATCCTCGCGTCTATCGACGCCATTTCCGCCTGTCGTTGCGCAAGAGCTAACCGTTGCTGAGATACCACCTGGTTCTGCTGCTCGTTCATCTTATTACGGTACATAAGCTCCCTTCTGAGTTTTTCCAGCTCGGCGCTGGCCGGCGTGGACAAGTGTCCGCCGCCGCCACCACCGACGCCTCCGCCACCGACGCCTCCGGCGCCTCCGCCTCCGCTTCCGGTCCCGGCCGCGTTCTGCCGGCCCCGTAGCTCCTCGAGCTGTCGCGTCAGCTCCTCGACCTTCGCCACCGCCAGAGAGAGCTCCTTCTCTTTCTCGTTGAACAGCGCCCTTATGCAGTCCAGGTCCGAGGTCAGCGTGGCGTTGTTGGCACGTGACTGGTCGGTCTGCGATCTGAGCAATCGCAGCCGATTCAGCTTGCTTTGTTGTTGGTCCAGCCTGTGCCTCAATCTGGCGAGTTTGTCCTGCTGTGCTGGCTCCTGTGCGCCTCGAAGCACGGCTAGACGGGCCTCTCTCTGCTCCAGGAGGCGCCTTTGCTGGGCAATTTCCCGCTGTTGCCTGGCTGCCATGCTTTCAAGCTCGCTGAGCACCAGCACAGCACCACCCCCGCCCACTGGTAACACCTCGGCAACGTTGCCGGAACCGTCCCTCATGCCATCTCTGTCCGTGCGTCCCCCTTTTTTATAAACCGGCAAAATTTTGGCGATTCTCGAGTCGCCCGTGTAATCCAGTTCTCGAGGATTGCGAGCGACTCCTCTTGGAACGGTGTCCTCCTGCTCCGATATTTTGTCTCCTTTCCACTCGCTCGCAGTTTATCGTTCACCCACTCCCACCTTCGCTTCTCTTTACCTTTCTTTCTCTTCTGCACCAACCTAACCTCACCCCGCACCAGCACAACTACCATACACTCCGGCACGACCGACACTCCACCAGCACCAACCGAGAACTGTAGGCGCACCTCTAAAGAGAGACCAGAAAATCGCCGCGACGGTTATGTTCCTTCCTTCCTTCCTTCCTTCATTCC
>BINPACKER.10146.1
TAAAAATTTCGTCGAGATGAAGTCGCTACATCTTGTCACACTGCTGATGATATTGCTGGTCGGTGAGATTTACTCGTCATCTCCGACCTCGTATGGAAAAGAGGATCATTTTGTTGTACATAAGGGCGATAAAATCGAGGAGGGAAAAGCGATTCGTATAAAGAGAGCGCCTTTGATTAAATTGCCTTTGCTCGCAGGAGCAGCTGTAATCGGTAAGAAAGCACTGTTACTGGGTGGCGCTGCGGTTGGAGCTAAGGCTCTTGTCGGTGCTGGAATCCTCGGAGCAGGTTTATACAAAGCTAAATATTATAACGGTGGTTACGGAAGTGGATACGGAAGTGGATACGCGAGCTACCATACGCCATACGCTTACGTTGACTCGAGTTGGGGCTAACGATTATTATTCTCGAGTTCTGCGCGTGAATATTCGTTAACGATTTCTCGTTAACGGAAGGTCAGTTAACTACAAGGGCAAACGTAAGGAATGATCATCGTTACTCGGGTAGATCGTGTACGAGTTACACGCGCGTATAGATAAAACCTCGATTAAAAGCTCAAGATTTGTTAAGGGAATCGTCTCGCGAATTGTACGGAAATAAAAA
>BINPACKER.10147.1
TACTGTTTCGTACGGTGTTACGGACAGTTACAAGTATAGGAAGCAAGGCAGCTTCGAGCAAACGAATAAAAGTCTCGACGATCAGTTAAAAGAACTAGACTCCCAGCTACTTAGTAAGGATTCTCTAATCCAGGCACTGCGTCGCGAAAAGGAAAAATACCCAAGCCATTATTGGCGGGTGTAGATAGCACAGGTACCTCGAGCACCGCCTCAAGCAAGAGTCGGCTGTTAGACGACTCCGGCGGCGAGGTCTCGCCGGGTATCATGGAATTTGCGAGTGCAGCCTCGAGGCTGAAAGGCACTGTATCGAGATTATCAGACGGTAAGCCCGAAGACATGATGCTGTTGGAGAAGCAGGGTAGAAGCTCGCAGAGACAGAGGATGCAAGAGGGTGAGCCACGTCGTGCGGGAAGTCTTCCTCCTAGTTCGTTACCGCGGCCTCCGAAGAACCTCAAGTCGACGAGCTCGCGTTACTGCCGACTCAGCGATACGGAGACCCGCAAGAAATCTGACCCGGGTCCAGCTTTGGACAGCTCTGCGAGCATGAAGGTACGCGACACGAGCACCTGCACCATCGAGTACGGTAGATTCGACACGAAGGCTCAGCGTCGAAAGAAATCATCCGCCACGGAGCCGTTGGCGTTGAATAACTCGCTGAAGAAGCCTTCGTCTACCACGAGCCACGAGTACGAGCGTCTGCAGGGCGAGAACGTTCGGAAGAAACAGCCATGCAGCTCGGAAACGAAGCACCGGGAAACGCAGAGCCGGTCGCTGATACCGCCGCCGTCTCGTCGCATCGGAGAGTACGGTCGCCTGAGCGAGGGCACCCTGAGGAAGCAGACTGGCTCACGGGGTCAAAGCACCGGAAGCACGGTGAGCAGCAAGAGCGGAGGACGCGATTCCGGGGGCACAGCCAGCAGCGAGGCCTCCACCTCGTCGTTGCCCCCTTCCAAAGCGAGATCCATACCTCGCCCGAGCAATTACCGCATTCAGTTTTAACTTGTATCGCTTGGAACCGGGTTAGTCTTCCCCTGTCTAAAGAGAGTGTCCTCCCAGGAGACCACCTCTCTCTTCTGTCTCTCTCTCTTTCTGTCTCTCTCTTTCTTTCTCTCTCTCTCTTTCACTCTCTCTCGAAGGAGCGTATAACGAGCAACCGGAGGGATACAATTTTCCGTACTTTATCTTCCACGTATGAGAATCTTTTTTTACCAAACATTGGTACACATGCTTATTCTACTATATTAAGTTCTTTTTATTGCGTTTCCGACGAACGATAAAAAAATTTCTCTCCAGCGGATGTCAGAGCGGCGCAGCAGGATCGAATGGTGAAATTACTGAATGGAAGCGAGCGGTAAACGTGGAATAGAATGGGCGGCGGCTGATCGGGGATTAATAAGAGAAGGAAAAATCAAAAGTGAGACCGGTTTCAAGAGCGTCTCTCTGCTTCGTCCTTCAGCGGTTCGGATCCTATCTAGAGTCCTAATGTACGTATGCGCGAGCAATACGTGTACACAGCCATAATATTAAAACGATGCGTTAGCTTCCTTTTGCTAGCATTATTAACGGAAAAGCGAGGCCGATCGCACGACATAGCGAGAAACCACGGTATATCGTTGCGTAGCGATAGTGCATGACCTAGTCATTACCAAAGTAACTTCTGTAACGAAAAACGGAATTGATTTCCTCTCGTTTCGTACGCACCTACGTCTAGGAACATTGCGGCTATTCTCGAATAATATTATTCGTACGACGCGCGTCAATGAAGTGCCTTGTCAAAGACTGCGTGAGAACAAACGAAAATGAAACAGAATAAAACTAATCGGTACAACTAGAGATGTAAGAGTACGTTCAGGAATTCTCGGAATTCCGGAGGACGTTGGTCCTTCGGGCCAAGTCGATTTCGCGGCCATTAAGTGGCCGCGTTATTTTTCGAATATGTATTTTATCCTCTCGCTAAGATTATCGTATTTCTGCGCGTGCCTTATGAAAGCATTTTTCGTTTCTTTCCTTCCTTTTTTTCTTTTTTTTTTTTAAATGTATCTTTAAGATGGTTTCCTGCCGGAAACGCCATAAAGATACCGAGTTACCCAGTCGGTTTCGCTTTTCGAGGGAAAAGCGGAACTATGGTAAGGTGAAAATTCGATTGTCCGGATGCACAGCGAGGGATTCGATTAGTATATGTATAAATATATATATA
>BINPACKER.10148.1
TACGGTGTTCGTATCGTGCATGAGGTAGGAACAACTTTGATGTGTAATTGTAACGAGTGTGTTCTCTCGTATGAAAATTTGGAAGCCGGTGCTGGTGAGACGGATTAACGTCTATGTGGTCGTTTCTGAAAATCAAACATATTTAGTGAAGTGTTCACCTGCGAAACAAAGCGCGAATCAACGATACGAAGCTGTGACAATAATACACGATTTTAAATTACTAATCATCGACTATGGAATTTGTGCAGAAGAAAGGATATCTAAATACTGATATATCGTGCGAATTGTATGGATTTGATTAGGGAATGATCGATTCGTCTGTTTCAACAAATGTGGAGATTATCCTGTGTGAATGTAAATAAATTTTAAATAAAAGAAAAAGAGAAGCTTGTAAGAGATACTTGTTATATTATGTAACAATTAATCTTTTAAATATAAACTGATTTGTGTACACAGATAAGTGTATTTTTTCAACGTGATGTTTATAATTTATGTACGTGAAAAGGACTGCTGATAAAATAGCGTGCAATCAATCGCACGTATTATTTGATAAAAAAATGTTATTTAACAAGTAAATATTTATTTATCGCGCTGATTCATAAGACTTTTTTTTCCCCTACTAAAATTAATCGTACGATGAACTT
>BINPACKER.10149.1
TCTTCTCCCACCAAAAACCTTCTCATCATAAACATTGTCCATGCTCTAAAGGAAATTGAAAAAAGAGTACTTTAGAGCAAGGATAATTGGGTGATTAATTGCTTGCGATTCACGTAACAGTTAACACCAATATCCAAACATCATGAGTCTCAATTGCCTTGCCTGCAGCCAAATCCAAAGGACAGACTCCTATAGGGATTATAGCATGAGAGAGAAGGAACGTGCCACCAAACTGCAGGTAAAAGTTGAGAGAAGTTGGTCTTCTGGGAATATTGTCCCACCTGCAGGTGGTGGTTATGATGAGAAGAAAGGAGGGGCTTTGGCCAAGATCAAGACCAACCATCGCCGGATTCACAGCGCCGGCAATGTCGGCTACCCCCCCGGTAGCCCCGAGCCAAGGTTGGTCAGAAGCTGCGGCATGAGAAGAGATTGGAGCTTTGAGGAATTGATGTCAAAGAACTTGGACAACAGAGTTGAAATCCATCAATGTTAGTTATATATATGTTCATAATTCATTGCTCCATATATTATTGAGACTCAAAAAAAGAAAAGAAAAGAAAAATTCTTTCCCTTCTTCTTTTTTAAACTAGTTTGTCCATTGTCATATATATACATTCTTCTATTTTGGGCTTTTTCTGCTATGTATATTATATAAATATGGTTGGTTAATTGGTTGGAGATTGATGATGAAGCAGATGGGCATATGGTAGAGTGGGGGATGTGTATAAATTGAATTAAGTTGATAGGTATTCATTTGTAAAGGGGGAGGGGGGAGAG
>BINPACKER.1014.1
TCTGTATTGTATACAATTTACGAGAGTACTACATGAATCAACTTTATGTTAACTACTGAATAATACAATGTAATACTATAGTTTCGATATTCTTAAAATCAATTAAAGAAGAGCTTTTAATATTTTCTATTATAAAACATTGAAATATTTTAATCAAAGGACACCGAACGTATATACGGCAATCATTAGATACGGCAATAACAAATAATTTATTAAATCGGCGACAAACTAAAAAACCGACAAGTACATTTTGTCAATCATGTAGTCAACCAACAGCAGCAACGCATCCTCATTTAATGAAGAATGGAGAGGTTGTGCCTGGTATTCAACTTTGTGAATTTAAAAATCGGCGAGATAAATTGATAGAGAATATTATTTCACATATTTGTGTTACAAATATAAGTAAATCACATATTGTAATTATTCCTTCTTCATCTAAAGTATACATGTCTGGAAAAATTCCATATGTTTTTCGTCAAAATACAGACTTCTTGTATTTTACCGGTTGTCAAGATCCCGATAGTATTTTAATAATTACAATAAAGAATGAAAACATTGCGACCGCTTTATTTCTCACGCAACAAGATCAGCATTCTGAACTTTGGGATGGTCCTAGAACTAAAGTTGAAATAGCACCTAAAATGTTCGGTGTTGATTTGGCACTTCCGATAACAGAGTTTGGACAATTTTTTGTGTCTTTCATGAATGAAACTAAAAAGTGTATCATTTGGTATGATAATGTTGATATAGCTCAACCAAGCTTGCATGAGAAGTTACATGAATTAATGAAAATGACAAATAATCAAACGTTTGTGTCTCCAACAAGTATAATGCATAAAATTAGATTAATTAAATCACAATCTGAAATAAATTTAATGAAAAAAAGTTGTGAGATCATTTCAACAGCAATATCTAAAACTATAGAAATATCAAAACCCGAAATGAGCGAGCATCATTTGTTTGCAACTGTCGACTATGAATGTAGAATGAACGGTGCAGAATTTCTGGCGTATCCACCTGTTGTTGCTGCTGGTAAAAATGCAAACATTATTCATTATGTTACAAACAATCAGATAATTCAAAATGGTGATATGGTCTTGATGGACGCAGGTTGTGAATATCATGGTTATTCGTCCGATGTAACCAGAACATGGCCAATTAATGGGACATTTACACAAGAACAAAAAATCTTATATGACATAGTACTAGATATTCAAACTATTTTAATTCATAAGCTAAGAGAATTGCCATCGTTAGATCAATTATATCATGATATGTGCTCTTTATTAGGCAAAAGATTACAAGAATGTGGCTTAATACCTAAACATTTGAATAGAAATGAGTTATTATCTGCGGTTTATACTTATTGTCCACATCATGTAAGCCACTACTTGGGTATGGATGTACATGATACAGGAAACATTTCTAGGAATTTAAAACTCCAGCCAGGGATAATAATCACTGTAGAACCTGGAATATACATCAATAATAAAAATCGATTTGCCCCGTCAGAATTTTATGGCTTAGCTGTCCGTATTGAAGATGATGTTCTAATAACAGAAAATGGACCAATAATTTTAACAGAAAATTGTCCAAAAGAAATCGTTGAAATAGAAACTTTAGCGAGTCAATATTTGTAAAAATAATTGTATTAGTCTAGTACATGAAAATTGATTATGTACAAAATTCTATACATTTTTATTTTATTAAATTTATTCATAAATTTGTTTAAACGGGAATAAATGAATGTTATATACCTGTAACCAATAAAGGATAACTAGAAGGAACAATAATACAGTGTAAACGAAAAGGACTAATATGAACATTTATATAAAATTAAAACACATATATAGCAATATAAACAATATTAGCAGAAAAAGAAATTATTAGAACAAATGTAACTACAGGTTAAAAGGTATGTTGTTTGTTGTATATTGATATTAAGTGGACAAAATATTTATAAAATAAGATTTTGTAATTTGGCATCAGCTTGCTTTAAAGCAATGTAATTTTGCAACTGTTTTACTCGTAGACGTGCCCAGACCATATGATCGTGTAATGCGTGTATTTGACCAGCCGCCAATGCCGCACTTTCAGGATAGGCAACTGTGGTGCATCCAATTCCTGACAATTGAATTAATCTCATTTAATAACGTTCTGGTAGTGAAAATTAAAAGTGTAATTAAGTTATAATTAACAACTTACCTGATGGAACGTTAATTGACGACCACAGATCTTGTGAAATGGTCTCTGGTTTAAAAGGTGGGCAATTAATAACAGGCAGAGATGTATTTCCAGAAAGTACTGGACCCAATCCATTACTTCTCCCTGCTACGGCTATTAGCACCACCTTTCCAGGAATATTTTCATATTCTGCAAGAATATTCAATGTCTCTTGAGTACCCTTATGTGCACTGCATACACGAAGTTGAACTTTTAAACCGAGAAACCTTGCATGCGTTGCTATTTCTTTGCAATGTTTTTCATCAGACTGTGATCCCATCAAAATAACAACAAGGCTACTAGGCGGTAGAACAAGATAGTCAAGTTGATCTGCCACCCATTCAAAATTACGTTTTACGATATCTAAGTCTTCTTCAGTTACCGCAGTCAAATTTCTATATACCTGTTTGTCTTTCATCAATCTTTTATCACCAGATGGCCAAAGTCTCCAAGAGTCACTATCAATTATATCTGCTACCACAATTTCTTGGTATACATTTACACCAAATTCTATTTTCATATCAATCAGAGTACAGTCTCTAGTAGCCCATGCTTTTTCTAATACCTCAAATACTGCAAATGCAATATGTTGCATAATGTCAAATTCAACCTTCCCTATTAAAAGATTATTCAATTTAAAACCAGCAGAAATAATTTGTTCCTTTGACCATAGAGGATCGTGATTAGCATCATCTTTAAAGAATGTTTCTCCCAATGCCGGATTAAATCTATATCCTTCAGGAACTCCTTGATGTCTCTTTAGAAAGCTGCCAGTAGCCAATCTTCTAGTAACCCACTCTATTGGAACCATTTGACATTTTTGTGCAACAAAAGCAGTATCATTTATAACTTCAATAAAAGCAGTGTTTATTCCAGCTTTATTTAACAATTGAAAGACTTTAGCTGTAGTAGCTGTACTAATTGCAGCTTTTCCTTTTAAATTATGAGATTTTTCTCCATCTCCAGCGGTAATGCGATCCTTACTTTGTAAGATACATAAAGTAGGATTATTTAAAACTTCATAAACCAGTTTTGTTTTTCCTTCGGTGATAAGTTCTGCATACTCATATTCGTTCATGTTTCCTGCTTTCTAAACACTTTGAGAATACTGTGTAACATCTCGATCCGTATACGATTAAATCTTTAATGACCCCCTCTTTCAAAGCTCTGATTAATTTGATTGGTGTAAATTTATTAATAATCTTTATATATAGTAAATGGTAGATATATGAATCATGTATTTACATTATAAAAAGTGAAATTCTCG
>BINPACKER.10150.1
CCGAGCACGCGTTCCAGCTTGATATCGTAGGCCGGGATACTCTCCTTGTCCCGCACCACGGCCGAGCTGTTCCTCCCCGCTGTCACCGCCATTTTCCACCTTTCCACCTTTCCTCCACCTTTCCTCCACCTTCTCTATCTTCCAGCCGACTCGCTGGCTCGCGTGCCTCGTCTTTCTCGGTCACCGCGTGCCGCCGCTTTCCCGCATCTCTCTCTAGCCGTTTCCACTTTTTTCCTTTCCGCCGCGTTATTTTCACTCGCGAGACCACGATCCAACCGCCTCCGAGGAGTTATCTCTCGGATCTCTCCCGGCCGGCACCATCCGCCGGAACGCCAGTCGCCTCGTCAAGATGCCGCCGCTCCGACTTCCGTTTCATCCGAGGATCCCTCGATCACCACCGCTTCCTCCTCGGTCCTCGTCGTTCCATCGAGACCGTCCCGCGTCTAGATCGCGTCTAGGTCGCGTCTAGGTCAGAGTGGCTTCTACTTTGCACGCGTACGTGGCAGACTCGGCCGATTTCTCCCTTTTCGGTTAAATCACGTTGAAGAGACGCGGCGCGTCGGAGGAGTCATTCGGCAGAGGCGGGCTGAATCGTTGGGTCCTTACACACGCGCGTTCGCATCTTCCGAACGTTTCAGCGTCTCGTTTCTCGTTCAGACGCGACGCGGCGTAAAGAGCGGATTGCGTAACGGGTGGATTTAATCGGAGGGGTAATCGGTGGGACCGGCGAGATCGCGTGGCCGCTATAGCGCCGGGCAGAGAGGGAAAGGAAACCGGAGGAGGCGA
>BINPACKER.10152.1
TATAATATAATGGAGTTCTTTTTCTCCAACCTAATATATGTATGCATATAAATTATTCTAATTATATTTTTGCAAATCTTTTTAATTTTTTGATTTAAAATTTGTGTGATTTTTCAGATCATTCTCCAGTAGAGAAGCATGTTTTCCAACCATATCAACCTATTTCGAATGAACAAATCTCACAAGTAATTGCCTTACAAGAATGCTTAAATACTAACACTCTTGGGCAGTTATGGACTTCAAGCATGCCATTTCTCTATCCGTTCATTGTGCAATTTAGGTACATTTTAAATCGTTGAGTATTATTTATTAACACACTACAAAGAAGAAATATTTTTAGATATATTTCTTCAATACATTACGTTTCTTTTCTCTATCAATTCAATTGATTTGATTACACTGTTCAACACGAATTTTA
>BINPACKER.10153.1
TATATATATATATATATATATCTGCAGCAAATGTGACACCCGAAATTATATTCATCCACATTACCTGCTGTTCTAACGAATATCTTAGTTGCTATTCAGTACCTTTTCCATTTACTTTATGCATTACAATAAATTTTAGTCAAATGTGAATTTGACTACCGTAGTAAAATATGTTGATTCGTTATAAATTCGTTAGAAGAAACGTGGAACATAAATTTTAAACAAAATGATATCAAGCTACAAGTTTTCAAAAATGTAGTTTCTTATATACAGGCTACTGGAAGTAAAATATCTTTTTCTAACTGTATATTACGACGAAACGAATTTCTAAAATTCCATTGGTATTCATTGGTAATCTACACTTCAGTATATGTCAATTTCAAACCTTAAGGAATTTCATAGCTGCCTGGAAGAGCTTGGAAAACTTGATTGTCACAATTAATACTAAAGTAAGTATGCATATAGGCACTGCAATTCACTTTAAATCAATAAGTTACTTTTCTTTCTTAATACAACGTGTGATATGTCTTTAAAAAAACTGTAACTACATACGAATAGTATTTAAGGCACAACACTAGGAATTGGTAATTCACAATTTTATCGTTAATGTGACTATGTGCTAGATGGTCCCTAATTAGGAAGGTGCATGGAATAATATTTATGATGTTATCTATATCATTAACATTTGTTACGTCATCGAACTTGTAAAATTCATCCCATGCTCAACTATAAAAAAGAGTGGGTGTTATTTGCGTAGAAAGATTTCATTAAGTAAGACAATAGAATTTCAAACGTTTTCCATTAAAACTTAACGAACTTATCTCGATATTGATAGGAATGACACTAGTTGCTAATAAGTAATTACGTCTTTATATCTCTACGAAGCGATGTTTTAATTGTTCATTTTTGGATATAGGTGGTAGTTCTTTCGTGTTTCTGATACACATTTGATTTCAGGTTCAACGTTCCGTATGCATAAAATAATCTTTGGTGTACCTTTATACGATAATATTGCTACCGTTATTTGATAGAAATACTTGCCGTAGTTTTCTTTTATTGTTTCAGCCGAATATACTTCTTTGACATTCCGTTCATAATTCTATGCGATAGCTAAATTAAGTGTCATCGTTGTCGGCTGGGAAAATGCGGAAGATCTCGTGGGATCGGAAAAATCGTAATTGCTGGAAGAGGTTTGGCTATCATTGTTGAAGCGATTGAGATGTTCCGGATTAGGAGATATGACGGAAGTTCTAATGACCATTCTGGACACACACTCTGGATTTTTCGTAACGTTTTCAAGTGTTTTCCTTTCACGTTCTTCACTTGGAGTTTTCTCTCTGTAGGAACGTTTCGATGGCGGAGGCGCAGTGGACACATCAGGGACTCTGGTATGTCTGATAATCGCTGAGAATGCCGAAGATGAATTTCTTTGGTCGCGATTCAGGCCCAAACGAGGAACAATAACGCTGGTAGGGGATGCCGTGACGCACGACGTTGTTTGTAATCTGCTCAAAGAAGAAGGTAACGGTGTGCAGGATTTCGTTGACGACGGCGTTATCTTCTGATCATTCCCATCAGTTTTATCTGCAGATGTTCGATGATGAGCTCTCATACATGATGATTCTTCGTGTTTATAAAGATACGACTTTAGAGCAAATGCTTTACCGCAACGACCGCACACATGTGGTTTAGTGTTTGAATGCGTTTGTATATGGGCACGTAAGTTCGATTTATCGGCAAACGCTTTATTGCAGATCGTACATTTAAATGGCTTTTCACCTGTATGAGTACGTATGTGTCCTTGCAGGAGCCATGGTCTCGAGAAACATTTGCCGCAATAATGGCATTTGCACCCCTGATTGTGCGTCCTAACATGCATACTGAACGCAGGCATACTGACGTAGACTTTATCGCAGTGTGGACATCTCCTAGCTTTCTTGTCTCCGAGAGATCTATGTGTTTGCCTGTGTCTGGCCAAATTAGAGGATGTCGAATACTTTTTCCCGCAATCAGGACATTCGTGATCCTCGTTGTCTTCAGATTTCGATGTCTCAGTTGAGATCGACGTTGTCCTTCGGCTTTGAGAGATCGCAGAAGGTGTCGACTGAGTCGATTCTAATTCAGCTTTATCAAGAGAATTTTCAGGAGTATCGAGATTTCGACGTTCTTCCTGCAGGTGATGAGAATGAGACGAAACATGGATACCTAGAACTGTGTTTCTCTCTGAATGATTTTGTAATATCTCGCGTTCGCACTCGATTCTTTCGAAAAACAGTCTCGTTCTTTCGCCAAGCGATTGCTCATCTTCGAGAGCTCCTGAGTGATCTTGAAATTGCGGTTCTTGCTGCTTTATTCGTGGTGTCATCATTCTACCGCATTTGTCGGAAAATTGAGCACACCTAGGTGAAGCTGGTTGCTGATAAATCACGTTGTTCGGATGAATCAACGTGCCAGCAGCTGCTGCTAAACTCACTTCTGCCAGTTTCGTGAGATTGTATAGTTCCTCCGGACACTCTGATGATGTTTCGCTGCCGCATTCACTAGCGCCGTCAGAAGTTGGATGATTCCCGCTGTAATCGGCCAACCTTACTCCTCTTTCGGGACTGAAATCTCTTCCGGATCCATCGAACTCCTCCTCGACTCCGTTATATCGTCGGTGAGTGATCAGAAATGCTCTCGGCATTTTCTTCCTTATCGTGTTCGTCTTCTTCTCTCTATTCGCCTCTTCGAATCACAGAAACCATACCTTAGATCTGTCTGATCTAACTTCACTGTCACACACGAACACTTGCAGGTTACTTGAAAATTGAAGAATCTCGCGAACGAACGTCGAACCCCCGACTAAGAGACGGTGTCCCGCGGATTTAAAAGGTCTCTCGCGTACCCTGGTACCTGTTGCTAAACACAGGGGTGCGTCCGCCTCGAGGATTTCGGGCGTAATAGTTGCTCCGGCTAAGATTCGGGGCTACATATAGCAGCGCAGCCTCCCTCGCCCTCCAC
>BINPACKER.10154.1
CACTCATCTTTCTGTGTGTGCCGACAAACAACGCTTAACCTACAATAATATCTGGTTATCGTGATATTTTTGTATTCGAGTATACTACTATTTAAAAAGACACACGAGATAATAATTGTAAAAGCTGCCACGTGTCAATACTGCGTCACCTCTCTAATATTAAGAAAGTGATAAATTTAATATTTCATACCGTATTACTGACATTCTATTCTATACTGAATTGCTGATCTGCATTTACCTCATTTGAATAGTATAACCAACAATATTATTTTTCACCTAATGAAAATATAGATCACAAATAGCGCACTTAGTATCGAGCATGTAAGTAATAATCTTCAACACTTTTGAATGTACGATTTCTTAATTATCCGAGGACTAACAAAATAATCTTTTGAGACAAACAAATAAGCTTATCAAATTGTTGATATGCTCATGTTCATGGCAAAATGGATTCCTAACTATGTGGACTTACCTAAAATGCGTCATATTTAACAGAGAACAATGAAGCTTAACACGTTTCGATATATTTGTCCATATGAATTTAAACATTGGCGGAATTTATAATAA
>BINPACKER.10155.1
ATTACGAACGTGCATAAACTACATTTTACTGGTCTTAAATGATTATAGTAATTTATGAAAATCTTTATTAAAATAATGAATGGAATATAATTAATCGATTGTACAAACGGATTAAGAAGTAACAATAAGATTTGGGTGGAAAAATGTACGAGATAGGTTTGCAAAGATATAGATCGATAACATTGTATTAAAAACATTAACTTTTGTAGCAATGTTTTAAACAAAATATATTGCTTTCTTCAAACCAAAAGTGTATAGAATCAAACAAGGACAAAATATTGAATTTCAAGCGAATAATTCCTAAAAAGAAAAAACGTACCAAAATTTTGCAAATCATCCA
>BINPACKER.10156.1
AGACTTGCTCGACACTCAGTCTGCCGGAGTCTGCAGCGCGCGAAAGTTGTACGTGCGTCGCGTAGCGTGTGTCTCACCGGGCCCGTACAGGATTTCCTCGCGCGTTAGTGCTGCGACCGACAGTTTTGCTTTTCCTGTGCAGCGTCATGTGACAATTCAGACGCACGCGTCAGTTCGTGTTCGATATCGATTTCGCGGGATCCAACGTGAATAAATATACCGCCAGTGCTGCTCCCCTTCGGTTTTCCTCTCTCGACACGTCGAACGCGTTACCACGTGATTTTTCTCTGTCAACCTGTACACGGAAGCATCGTGTTCCTTCGTGCGGCGTCATCAGTGAGTGTTGATAATCTCCGAAGTGTGATCGTTCCGAGCCTCTGTCGTGGCTATACCGAGAATACGCGATGCACGCGTCGCGGTGAAAACGGAGGGAAAAAAGAATTTGAGCGGGAGTGCCGTATAACCGTTCTGCAAAGTTTCGTGTTTCGGCCGCTGTATATCTGTGTGTGGCGCAGCTGCGGCGTCTCTCTCGACCAGTCAAAAGGAAGAAAAAGGAGCAAGGTTACTGGCGGCGACTACGTTTGACGGATTGGAGCGTCCGGACGGGCAGACGACCACCTTGTACGGCAGATTTGTACCCCATGAGGAAAGAGAAGACCGAGATCCTCGAGGTGTTTCTGCGGTGGATCTTAGGATTTTGGACGTCGTGAGTTCTAGGTGAACACGGGGTGGAACGGAAGAGGAAGGCTATTTCAGACGTCTGGAAAATGGTGGCTGCATAGGTTCCTGTTGCGCCGAGGATTCATGCAGTGTCACGCGTACGCGGCGATTGGCGCCACTTACGTCGTCGGGGAATCTTCGGATCAGCGATCAGGAGCGACACATTGATGCACCGGCGATCGATCCAAGGACCAAGTGACGAGGCACCAACGCGCCGCCGAGGAAATCTCCACAGACAACACTCCGTTGGCAAAGTGACGCTCAAGGCGGTCACGGATTTCTCGCTCCTGTCTAAATTAAGGAAATCCTCGGGATGGAGCTAAGAACAGCGAAACTGTTTCTGTACTCGGCGCTGGTGGTCGTGGTGTGTTGGAGCCAGGAAGATTGGACGACGCAGTGCTCATCGTCATGCAAGTGCAGGTGGATCTCCGGCAAGAAGGCCGCGGAATGTATCAAGCAGAATCTCACGCAAATACCTAGCGGCCTTTCGTCAGAAATCCAGAACTTCGATCTCACGGAGAATCGTATCACCCACCTGATGCACGACTCATTCAGCAGGGTGCACCTGGTGAATCTGCAGAAGCTGGTTCTGCGCAAATGCGAGATCGAGTCGATCCACACGGACGCGTTCAACGGGCTGAAGATCGTGATCGAGATTGATCTGTCGGCGAACAACATCAGAACTCTGTATCCAGGCACATTCGAGGAGACCCAGCGACTCAGGGTGCTGCTGCTGAACGAGAACAAGCTGAAGCTGCTGGAAAATGGCCTGTTCCGTGATCTGGTCTATCTGCAGAAGGTGATGCTGTCTAACAACGAGCTAGAGCGGATAGAGGAGAAGACGTTTCGCAATCTGCCGGGTTTGAGGCTGTTGACGCTGGACAGGAACAACCTGAGCGCGCTGAAGGTGCAGAGCTTCGAGTCGTTGCCGATGCTCGGCAGTTTGGAGCTGCACAACAATCCATGGAATTGCAACTGTCGCCTGAAGAGATTTCGAGACTGGACGATAGAACGGAAGCTGTACACCAAGCCCACCAAGTGTCAGCAACCGGCCAGCCTCGCCGACAAGATGTGGGACGAGATCAGCAGCGACGAGTTCGCCTGTAGGCCCGAGATCTTCGCTATCGGGCCGTCAGTGAGGGTCGAGGCTGGCAAAGGAAACGTTACCTTTTGGTGCAAGGCTTCCGGGATACCACGACCACAGCTATCTTGGGTCTATCGTTCGAAGATTTTAAGCAACCACACTCGACGTCACAACGGCGAGAAGAACTACATGTTGAAATCGAACCACGAGTGGCTGAACCTGACGATACCCGACGTCACGCTCTCCGACAAAGGGGACTACGTTTGCCTGGCGAAGAGTCCAGGCGGCAACACGGAGAAAAACGTGACCCTGATGATAGCTGGGGACGCTGTGGGCGGCAGGGACAATATAATAAGTTTGCCACTGGCGCTAGGTTTGGGTGTGACAGCGCTGTTGCTGCTGGTGGTCACTGTGTCGCTTTGCGTGTGCTATTGCCGACGCAAGCGAATCAGGCACGACGAGAAGAGCCTAGAGGCGGCCTCGATGGAGCACCACGGCCTAGGCGAGCAGGAGAAGTCCCTCATCACCACCATAAATCCCGTGGTGAAGCCGCCGAGACGATACGAGGCGCCTTCGGTGACGTCGCACGGCACCGAGATGACGGAGCTGAACCGTACATTGCTCGACAACGACTCGGTCTTCGCTGATGGTATCGGTGGCGGTGTCGGCAGCGGAGTGATCGGCGGCGTCGGGGACGACGAGAGGGAAGAACGAGCGACCCCGGAGCTCGAGGGCGGGACAGGCACCCTGTGCCGAGGAGGAGGCGGCAGCTACCGTCAGTATCCGCCAGATCTGCTGGCCTTCTCAGGCGGTCGAGGCGCATCGCCGACGAGCCAGGCGTCCACAGCGCCGGACAACACGCGTCTGCCTAGCCAGCACGCGACACCCACCACAGCCGCTTTTGGCTCTCCCTCGAGCCAATATCCTGCCGCTTTCAAGACCTTGCCCCACAATCGTAGCGTCACGCCGTACGGTATCGCAAGTTCCACGATCGCGCCGGTGATGCCTCGTCATGGCTACGTGACGATACCACGACGACCAAGAGCGCCCAGCTGGAGCAGCGGGCCACCCACGTCGCCCACGGATGGACTGGAGCCCGTTTACGATAACCTGGGTCTCAGGACTACCGCGGACGGCAGTTCGGTGCTGTCGCTGAACAAGAGTCCCGAGCCTCTGTCCACGATGAGGAGTCGACCACTGCCTGGCACCCCGAGCTCGCATTACGGCACGATACAACGAAGCACCCCGAACATACTGACCAGCAGTCCGCTAGATAGAGCCGCGCCTGAAGGCGCGGCCGAGTGGCCAGCCAAATTAGCCGACGAAACCACCGACAGTAATCATCTGCTCGGGCAACAGCCACAGCCGCAACAACAACAGCAGTCGGGCAGCAGCAACACTCTCGGCAGGAAAGTGCCGCCTAGACCACCGCCGAAGCCCAAGAAGAAGTCGACAAACGGCCCTCTGTACGAGGACGAGGGCGAGGACGGCACGGAGGTATGATCGACGTATGTCGGTCGACGAAGATGAGGCCGCGAGGTCGTAGCCGTGCTGAGCAGAAGAGACGCATGACCCAAGCCACAATAAACCGGTAGTGCCTTTCGAGAAGAAGAGACGAAAACCCCCGAAACCGTGCGACGGGTTCGATGATTCGGTCGGAGCGCGGCGATTCGCGCGGGGGCTTCCACATCCGGTGAACACAGATCGTCGGGTAAAACCGCAGACTCGACCAGAGAAGCAGCAGCGAAACTTCACGGACGAGACACCTTTGCCTGTCGTTCTTTCTTCGTTTATCGTCTTCTATCTTTATCTGTCTCTTCCTCTCTCTCTTTTTGTTTATGTGTTTTTTAATTTATTTCGTTCGCGGCGTATGACAGGGTTCTGGACCATGTGCAAGACATGTTTGTACCACGTGACTCGTGCAATCGACGCATCAGTCTCTGCGCATTACTTTGCGCATTACTCTACGCATGA
>BINPACKER.10157.1
TATCACAGCTATATTTTTTTTTTTATTTTCAAGGACAAATGTACAAAATATCTACATTACTATTTTATACTACCTTGTATCAAAGCACATATTTTTTACCGTTTTTCTTATAGAAACAAATTTTTGTTTTTAATTCATTTATAATTTTGGTATGTAATGTTCAGTCTGGATTTGAGTATATATCGTATTTGGAATACAATTTTTGGAAAATTATCTATAATTAAAATATGATTTGTGCATAATTCAAGTTAAATATATCTTCTTAAATATATCTATATAAAAACCGATTACTATCATTGTACAGTGTGTAATTTATCAATTAAAGGTTACCTTCCAACATACAAGAACAATTATTTATAATAATGATAAAATAAAATATTATTTCGTTGATTCATTAATTTTTATAATTATGAAAATTGCGTGTATGAAAATTAAAATTAAAATAAAATTAATAAAAATACTTGGATTCGTTTAACATTACACAAAATATTTTTAAGTTAGTAACAGTTAGTCTTTAA
>BINPACKER.10158.1
CATCAAATATACGCAAATATCACGATGATTTATTTAATTCCCTAACAAATTTTCGCGATGCTCCATGAAAGTTCGATGACTTTTTATTGTGCAAATCGTTAATGAATACGGTCACTCGACTGGCAATCACGACCTACACGTGACGATGCCGTAATAACGAGGCGAATTCTATTAATTCTTCGTGCGACATTGCAACACGACATGTAGGCCGCTGACTATGTTCACGGACCACGTACAGTTCAATAGCCGTTCCTCGGTTTAGTTGCAAAAATTAACATCTGTATCCTACACGGATTGCAGCAATGAGTTAAGACGGCAATAAACGCGTGGCGGACACGCGGTATGAATTATACAAAGAAGGGACATTTACACGCCAGACACATGTATAAATTAAACAGGATTTCTGGATTTCGTTAATGAGTGTTTTGGAAAGCTATTAAAAGCCTCACAAAGACGTCCCGCGGTGTTTGGGTGTTGACCAATCTCGTTGAAACAACGAACCAATATATCATGCTGATTTTTTCTTCACTTTTTAATATTTCCTTGTTGGCTGGGTTTATACTGTAAGGTTGTACATTGTAGAGAATGGATCTTGAAGAATTCAACTTCAGATAAGCTGAAAGAACATAAAACTTGTACCTTTTGTCTAAGTTTCAAGTTAAATGTTGTTTATATAAATGTTAAAAGTACATTTGGTACTTGAGATACAAGGGACTTGCATTTCAGGACAATATTCCTTTTTTGAGGCTTTATGTTGCAAAGTTATGTATCGCAGAGAATGGATCCTCCTGAGGAATTCAAGTTAAGATAAGCTAGAGGATATAGGGGATGTCCGTTTCAGTATGGTTTTCCTTTTTTGAGTCTTTATGCTACAAAGTTGTGCATCGCAGGGAATGGGTTTCCTTGGAGAATCCAGATTAAGATAAGCTTGGAATGGGATAGTATTTGCTTTTTTCTTCAAGATTAAAATCAGATGCAGTTTTGCAGCTGCCTTGG
>BINPACKER.10159.1
CCAGGGACAGAGTGGTTATTAACACGTTGAGTGCGGCGCCGACTGCTCTAGACTTTCCGCTCAGCCGGCAGCGCTCGGCTCGGTGTCGCCTAAGCGCGTGAGCACTTGATGCCGAACGCTGCCGCCTTACTACGCTACGTAGTAACACTTCACTGGACCGAAAAGTATAAACAGAAGTTTACTTTATTTCACTGCTTGGTTTGAGGTTTTGGCTTTGAGAATGGGGCACTCAATGCCCATGTATACAATTTATAAACATAAGATAATGGGGCGGGAAATGCCAGAATGGCCAAAGATCGAACATCAAGAGACGATCAGTCGAAAAAAGCCACGAGAGTGTAAAGGTTCAGTGCAGCAGAGAGAATTCAGTTTTAAATTTTTTGGAAAAGATTTGTTACCTATCAACTAAAAATGTTGAGGGAACAAAGCGATAGTGACTCATCGAGTGTGATATTAGTACCACGCAAACGAAGGCATGCAGTACCATTGCCTTCTTCAGGTAGTGACAGTGAATCCGATAGTTCACTAAGGGTCATCGGAACTGGTGATCCAAACGAGTGGTTCGAACCGCGAGGCAACCAACCAAATATTATATCTTTCACAAGTCCCCATGGTGCCAAACTTTCTAACGAACAAGTGCGACATTGTAAAAACGTAGAAGATTTTTATGGGCTTTATGTGACAGAGACCATGTTTGAACATATAGCTGAACAAACAAATATTTATGCCGCACAAAGCAGAGTGGACTCCGATCGTTGCAATAAGTGGGTGCCAACAGATAAAAATGAAATAAAGCGGTTTTTTGGACTGATTTTGTGGATGGGATTAGTAAAACTCCCATCTTTGAGTCTATATTGGTCCCAGGATCCAATGTTTGGTCACACATTTCCACAAAAAATAATGTGTAGAGATCGCTTTCAAAACCTCATGAGAATGTTGCATTTTGCTGACAACACAAGAGTTGATGCTTCCAACCGTCTCTCAAAGGTTGAATTTATTCTAAACGAACTTAACACAAATTTTAAAAAATATTATGATCCCACCGAAATGATATGCATCGACGAGTCGATAATACCATTCCGTGGACGGATTGTACTTAGACAGTACATGAAGCAAAAGAGGCACAGGTATGGGATTAAAATATTTAAATTGTGCTGCAGTAAGAATTATACCTACAGTTATCGCGTCTACACTGGCAAAACATTGGACAAAGAAAATATAACACCCACAAATGTTGTTCTGAATTTGTGTGCTGATTTATTTGAAAAAGGCCATACATTATGCACAGATAATTATTATACAAGTGTAGATTTAGCAAACAAATTAATATCAAAAAATATGCATTTGATTGGTACCCTTCGGCTAAATCGAAAAGAAAACCCAAAGGCAGTTGTTACAGCCAAACTGAGACGGGGAGAAGTCATTGCAAAAGAAAACAGGAACGGAATTACCGTCATGAAGTGGAAGGACAAGAGGGAAGTTTTAGTTCTTTCGACTAAACATTCAAAAGAAATGGAAAACGTAAGAACCAGAACAGGGGTTTCCTGTAAACCAAAAATTATTATAGAATACAATAAAGGAAAAACGCCGATTGATCTATCCGATCAAATGAGTTCTTACAGCAGTCCACTTAGAAGAACATTGAAGTGGTACAGAAAATTAGTTTTCGATCTTCTTTTGAATACTGCCGTCGTGAATGCGTTACATATGTATCAAAGTATAACGGGGACAAAGATATCAATTACAATGTTCCGGAAGCAATTAGTAGCTGCTCTCGTCCAACATTCACACGAGCAAACTCCAGTTGAGGTCGGTACAAGTAAACGTATTCACAAACTTCAGGAAAAAGAAGGACAGCCCCATAAAGTGCGGAAATACTGTACTGAATGTTATAGCACGAATGCAAAAACCCACGGGCGCGAGATAGCGAAGAAAAACACAAGAAAAGTTGTGACCTACTGTAATATGTGCAAATCCCAGCCACATTTTTGTTTACAATGTTTCAATAAACTTCATTAAATTTTAACTTGAATTTTTTATTGCCATTTATTTAACCCTTGACAATGCCGGTCTCATGCACCGATGACGATCAAACGAGAATTTCACAGTCAGTCCCCAGAATCCACGCCGTTAAACGAAAAATCGATTGCCGGCCCCAGGGCCCGCGCCGGCTGAACGAAAAGTCCACTGCCGGTCCCTAGGGACCGGCGCCGCACTCAACGTGTTAAACGAGAAGTCGATAAGTGATTGAATAACGAATCACGAAAAATGTTAATATAATGGGAAGTTTGTTACCTGGATCCATCGCCGGTTCTGGCAGCTCGTCTTTTGATCGCCTCGACG
>BINPACKER.1015.1
GTAAATATTACGAAAATTTTTTGAATTATAATTTTATTTGATATAATCTTATTGTGAAAAATATTATCACTGAATAATCAGTCTTTACAAAGTAAATATTCGGTGCATACAAATTTTACAAATACGATGTGAGATAAATGATGTTTTGGTCCCTCACTGTGTTCAGATCACCATCGGTAATAATTCAAACTAATTATCTATTAATTATGTTTAAGTAGACTAAAGAAAAACAATACTGATAGATTTTACTAAAAATACTTATTTGTAACAATGCTAATCGTTTGATTTTACGATACATATGGTAACGATAACCTATGTTATCTAATAACTCAAGTTATCGCGATGCTGTTTGGATTATTCATATCTTTCTGTAACTGCGTACGATCTCGTATTCTTGCACACATTAAACTGTATTCCAATACGCCAATTCGGACATTCATTTCGGAAATTTCATTTTTCATTTTAGTAATTGTCTTTTTTATATTTATTAGTGGCGTTCCATCTGTCATACTTGTTCCTCGTTCATCCATTTCTTTTTTTATATGTTCTAATTCTTCTGACAATTTGTTAAAAATTCTTGTTCTTTCTGTTACACCTCCACTAACATCTCGATATTGTTCTTTAATTTTTGACAATTCATCCTGAAGCATTTGGTATTCCTTTAAACTAGGTTCAAGTTGTCTGTTTAAATAGGATTCTCTTGTTTTTATTTTATCTAAAGTATTAGTTATATCAATATGTAATTTATCTAGTTGACTTTTAGTTCCAGTTAAATTTGTTGCTATGTTTGTACGTAATTGTTTCATTTGCTCTATATGTGATCTCCAATCTCTTGAATCTGTTTTTACAGTTACTTTAAGTTGAGGTAAAACTCTTTCCAATTCTAATTGCCACTCTTCTCTGTTTGTTTTAGATTCCAAAATATCATCAGGTTTTTGTACTTCTTTAAAATTTTGTCCATATAGTTTTGTAATATCATCAACATGTAAAATATCTTCATCTTCATCATCATACTCAGCCATCATTTCCTCCTCTACTTTTTCTAAAATTAATTCTGCATCATCATCTTCTATATCTGGTTCATTATTTGGCTCATCGGGTGATATTTCTACTTTCTTCCAATGGAATTTTTGTGCTTTCAATGCCTCATCTGCTAAATTATCCAAAACATAAATGGCATGTTCACCACTTCCTTGTTTAAGTTTATTAGGTGGAAATTCTATTGGTACATTGGTATCTCTTAAATGGTCCAATATTAAAGCTATTGTAGCATTAGGATCATCCGATTCTTGTGGCGCTTCAAAGTTTCCACCTGCTTTTCTAATTAACCATGCAGCTAAAGAAGTGAATGTATAAAATTGTTCTCCTGGATTTGTTTGTGTTACAAAGTAATTCCTATTTATAGCTTTTATTTTAAATTCTGGTAAAAATTGAGTATCATAATGCAATAGTTTCAATTTTTCTAGTAAATCTTCCATTCTAATATACATAACATAAGAAGCAGATGGTGAAGATCCATCTTCTATAATAATTTTCGGAGTGTCTCGAAACATTTCTCTTATTTTATAATGTTTCTATGAAGGGTCATATAGATTGTTTGTAAATAATAATTTATTTTTATTTATAAAATATACAGTTTAATTTATTACATAAATAACTCGTACATATTTGTTGCAGTGTAACATTTACATTTCATTCTTTTATAATATCGATTTAACCGCATAAACATAGACATGATATTCTATAGATTTAACATCTAGTGAATTATCTATCGTGCAGTTTAAGAACTCCAGAGACCTCTTCAATTTTCATATTGCATCTAATGTTACTGTTTTATCACAAAGTAACATTCCAATTACTATTTAATTAAAACAAGATATTATGCATCAAATATTAGAAAGTGGTTTATTTCAAATAGCATAAGTAATTGTAATGAAATATATTACGTTTTTCACAGTTTTGTAAAACATTATGAACTATAAAACTGAAATACCGAGTCAACGTGTTCAAAATATGATAATTAGAATTAGAATTTTTCACAATTTGTGATGGGAATAAGTTATTAGATTTTTTTTCAGGTATTTAGAGAATTCCATTTCATTGTTATCAATAGCTAGAGATATCGGTATGGAACGACTGTTATTTCACTATTTCGTAATTTGAAAAAGATTTTCAATAGTTGGTAGTACCGTGAGTTGTTCATTTTGTCGATTTTGACAATCGGTCATTTCAGTTTTCGGTTAGGTTTATTGAACTTTGCACGTGAAAAGCATTTTAGTGATTCTACTTCTAAGAAAAGCACACATGAATCATCAGATTTAGTCCTAATGCTATCTAACGTCTATTTATACTAGCATCGTTAGAATGGGTTTAATATCTGAACCTTTATTGTTCATACTAGCCTTAATCGATACCGGTTCAGTTCTTTTCCTTTTAGTATATTTTGTGGTTACTCTATCAGATTTAGAATGTGACTATTTGAATGCTCAAGAATGTTGTTCAAAGTTAAACACGTGGATAGTACCAAAGCTTGTAGCACATTCATTTTTGGAGTTTTTATTACTAATACATGGACAATTGATACTATGCTTGGTAAATTTACCCATGACAGTATGGTTAATGTGTGAATACTTTGGAGTACCCAGTGGTAATATGGGAGTTTATGACCCTACAGAAATTCATAACCGTGGACAATTAAAAAGGCATATTAGAGATTGTATGATCTATCTTGGATATTATCTAATTTTCTTTTTTATTTATCTGTACTGCATGATTATTGCATTATTAAAAGGAGATCCACTCAAGAGAAATGAAGTTGGATTATTAAATACGAATTAATAGTATTGATAATATTTAAACTTTTATATATCCTTGTCTTTTATTTCAGTCATATTTAACCATTTATTTATTTTTATATTATAAATACCAAATGAAATGTTGTTAACATGTATAAAAATCATATACTTTATTGTTACAATTATCCTTAACTAGTACTGTATTTTTAATGACTGAAATTCGTTGAATACAAAACTTCCATAAAATTGTACAAGTTTCTGTTTCAGTTCAATTGTAATTATATATATATATATAAGAGAAATATTTTAATTTTGTAATTATTAAGACTCACACAAAGTAGGAATTCTAAATAAAAAAGCATGTTAT
>BINPACKER.10161.1
ATTTTCTTTCAGAATTTCTGATCGGAGTACTCGATGACGAGGAAAACCGATTTCCAAACGCAGAGGTCTGTTAGCAGCAGGCAAGAAGAAGCGTTGAAGCCTGGCTCGCCACCAGAGTTCGGATTTATCTCGAGGAGCGACGTGAAGAAGGCAGCTAATCGTAAGAATCACGTTGATGTCTCTGCTGTTGCGTATGCTTACTTCTAGGCAGGGTGCTTTGGTTGTTTATTTATACTCGTATGGGAACAGGTGAAGATTCAAACGAAGTTTGCGTATGCGATTGTTATACATGGGGTTGGGCAGTAGAATTGGAATTTTCTTTCAGAATTTCTGATCGGAGTACTCGATGAGTTTTATGGAATATCGTGAATTTCTCGAACAATATTATATTAATTATGGAGTTAATATTGGTCACGGAATGGATATGAAAATTATAGAACGAATAGTACTAAGTTTAACCTGGGTTCGTTGGTATCACAAGGGATCACAACAATTTTGCGTTATTTGGCTTAGAATATTTAAATTTGTCTTACTGTATTCAAATAATTAGAATTTCTGCTCGAAGTACTCGATGAGTTTTGTGGAAAATCGTGAATTTCTCGAGCAATATTATGTTAATTGTCGAATTATCATCGGTCATGAAAAGGATATCAAAATTATAGATCGAATTGTACTGAGTCTAACCTGGGATCGTTGGTACCATAAGGAATCACAACAATTTAGCGTTATTCGCGTTAATCGGGTTGGAATATTTAAATTTGTCTTACAGTAAATTGTTATGATCACCTTTGACCTTGATAGAATTATTAGAGAGAATTAATAGCTCCTCGATTGCCGGGAAAAATCGAGAACCGCGATTTACGATTCTCATCCTCGCCAGCTTCTCATCCGGTGATATCTCACGATACCATTTCGATATATTACCGCGAGTATCACATCTTCTCTACACTCTTAACTGTCTCTCTTCCTCTGCGCGCTTGCTGAAAGAAACAAAGCAAAGAATTATATCGCTGGCGAAGCTATCTTGTCCCGTAACACGAAAACTCTGAAACATCCGCAGACGTCGCGTCGCGTCACACGTGCGACATGACCAGCAGCTTCAAGTCAAAAACCGAGAAATTCGTCAGCGACATCCAGTCGGATCTGAAGCAGAGCA
>BINPACKER.10162.1
ACATTATCTGACTTGTTTAGTCTACTTATTATGTTTTTATTCATATTCGTTATACATATACATTGCGATTTTAATTCATAAATGCCAAAATTTATAGCAATTTTAAAATAGTGAAAAGGTCTAAATTTTCTAAAGGTATTAGAGATTTGACAAGGTTTCAAAGCAATCAAGGGTTCAAGAAAGTTTAAAATGTTTCAAAGCAACGACTGGTTCAGAAAGGTTTCAGAAGGAATTCACAGGGTTATTTTAAGCAAAGATTTAAAGGTTCTTGTACCAGCGGGATTTCCAGGTGATCCCAAATCTTTGGGAACTAATGGAAAGTCTCATTGTCCCAATGGTCAAGAACTTGAAGGTCGCTATTTTTGGGGACTTAAGACCCCTGAGAACTGAGAAAGAAAGTCCTGAATTTCTAGAATTTCTAGATATTTTAAAACCTTCCTGGAACCTTCGGAGTTTCTTTGACTCCTCTTTGTATTTCTCTACCATTGTTTGCCTTTCCTAGCCTCTTGTGTGCACTTCGTCACAGGTACAAGATAATTTTTCTACCGAAAATAAATCATTTCGACAGTTTCAGTGACTGTTTTACTTCCTTCCATGTCACGAGGGTAATTATTTACAGTCTATCGGTTAACGTTCACACGTGTACGTTAATTCTTTTCCTATATCAGTCGCCCACCAGTTTTGCATTTCCGTGCACGTCATTAATACTTCAAGGACCGTAACTTGCAAGTCTCGAAGCTGAATACCGTCTCTAAATGATGCTTTACGTAATGATGCTTCGATTCTGTGTAGTTCATCAACGAATTACACGGCTAAGATACAATGAAAACAAAATTTCATGGCAATTTGTTGTAATTTTTACAAAACGCTTTTAATCATTTTAGATTTACATAACTCGATCACAAGATTGGATATAGGATTCTTCTGTGTTGCTTCTTTTCAATGGAAACTTGTTCACGTTTCGTCGAATATCGATATCTCCGATTTCTTCGCATAAAAGGTAGCAATCTAGAGTTGTTGCTCAAGTATAAGGATTATGATTCGAATAAAAATTGCATATCTTCCGATAATTCAAGTACACAAAGACTTCATTATTTATCGTAATAAATTCGTCATAGCAAATAAATCGATATCAGGATTTCGAGGATTAAAATTAATCAATGGAAGAAGAGAGATTTAATGACGGAGACTGCAAAATTTGATATTCAATCCGGAACTGTTGAAGAAAAAAATCAAAATATCGTTCCCTTCTTGGGTATAGATTTTACATTCGTGCATTTAGTTTTTATGATATCGCGATCCATTTACACAGTCGAATAAGCTTCCTCAGAAACGCATTGTCTGCGTTATCGTACACGTAGAACAGAGTTTCGTTGGATCTCGATATTTATTTATGGCTTCTAATAACTTTAACATCAAGGCTGATGAAAGATAATAGTATCTGAACAATGGCATGGATTTAAATCAGTATGATGAATTGCAGCGAATTAATGATAATGATTTCCATTGATTCGAAATGTATAATTGTTTTAATGATTTCAATGTAAATCAGTAAAACGTATGGGTTGTTGAAAAGAACAGTGGCATAACACATATTAATTGGATCAATACACGTATACAAACACATATCAACATG
>BINPACKER.10163.1
CTGCAAGACAGATTTTCCAATAATGAACAACCCGTGGTAACTGTCAGTCTGCTCGCGGTGCATTCGTTGACTCTTGCTGCGCATAGTGTGTCTCGGCGTGTGTTAAAATGTGCTGTCTGATTAATTGAATATTCCATAGAACGCGGATTACTCGAAGAACGCCGAAAATCCTGCTGTAAGACTGATTCGTGGTAGGTGAAGCCTGATCAAGGATTCTTTGATGGATTATGGGAACTTGACTGAGGATTTGGGTGCGCGGATTGGATAAACACGCGATGGAGAGAAGAAAGTGATGCTAAAAATCGAAACGGAAGCCGCCGTCGTCGTACCAGCCCGAGTTCACGAGATGGAGACTTTCCTCGGGGCACGCATCAGTATAGAAGGCGCGTAGAATCAGGATCGAAAGGGGAAGATCGAGCACTGGATCCAAGATGGGCAAGTGTTGTAGCAAGCGGCAAGAGCCTCAACCCCTTGGTTACAAGAAAGCAGACACAGGGCTAAGCTCGAAACACAGTAATGGAGGTTCCTTGGACCGGTACACTGCTGACCCGAATCAGAGGGGTGTACAAGCGAGGGCAGACATCATTCGACCGAGGCCGACACCTTGTAAGCTCCAAATTCCTCACCAGCCTCGTAAAACAAGCTCGCCTGTCGTTAAGCCTGCATCGCATTCGCAGAGGTCGAACAAGATCGTGGTCGCCCTGTACAATTACACCGCGCGTGAGAGCACCGATGTCAGTTTCGTGAAGGGGGACCGTATGGAAGTATTGGACGACTCCGAGCCGGACTGGTGGAAAGTTTTACACTTGACAACTCTGCAAGAAGGTCTGATCCCGTGGAACTTCGTTGCCGTCGAGCGTTCGGTCGAGAGCGAGGACTGGTTTTTCGAAAATGTCTCTCGCAAGGAAGCCGGCAAGCTTCTCCTGGTGGACGAGAATCCTCGAGGAACGTTCCTGGTCAGACCCAGCGAGCACAACCCGCGAGGATACAGCCTGTCCGTGAAGGATTGGGAAGAAGGCAGGGGACACCATGTAAAACACTATAAAATCAAACCTCTGGACAATGGAGGCTTCTTCATCGCCACCAATCAGACGTTCCCGACTCTACCGGCTCTCGTCATGGCTTACAGCAAAAATGCCCTGGGTCTGTGTCACGTGCTGTCGAAGCCGTGCCCTAAACCGCAGCCGGACATGTGGGATCTCGGACCCGAGCTGCGGGACAAATGGGAGATCAATAGGAACGAGATACAGCTAATCCGGAAATTAGGCCACGGGAACTTCGGCGAGGTGTACTACGGCAAGTGGAGGAACAAAATCGAAGTGGCTGTGAAGACTTTGCGACCGGGGACCATGTCGACCGAGGCGTTCCTGCAGGAGGCCGCGATCATGAAGCAGTTCCGTCACAGACACCTGGTCGCACTGTACGCGATCTGCTCGAAGGAGGAGCCGATCTACATCGTGCAGGAGTACATGTGCAACGGCAGCCTGCTGGACTTCCTGAGGACAGGCGACGGCAAGTACATGCAATTCGAGGATCTGATTTATATAGCCGCACAGGTGGCCTCCGGCATGGAACACCTCGAGAGCAAGCAGCTGATACACAGAGACCTGGCCGCGAGGAACGTGCTGATAGGCGAGAAGAATAAAGCGAAGATATGCGATTTTGGTCTCGCCAGGGCGATCGAGGACGACGAGTACTGTCCCAAACAGGGAAGCAGGTTCCCTGTCAGGTGGACCGCTCCTGAGGCCATTGTCTATGGCAGATTCAGCATCAAGAGCGACGTTTGGTCCTATGGTGTCTTGCTGATGGAGCTCTTCACTTATGGCCAAGTTCCTTATCCTGGTATGCAGGGTCGCGAAGTAATCGAGCAGATCAATAAAGGCTATCGAATGCCTAAACCGTTGAATCATCCGCTGCCGGACAGCATTTACCGATTAATGTTACAATGCTGGGATGCTAGCCCCGAGAAGCGACCCACGTTCGAGTTCCTCAATCACTATTTCGAATCATTCAACGTCACTAGCGAAATACCGTATCTGGAGCCGCCAACTGACTGATACACAGCTCACATGCAGAGTCACCTGGTACCGCACGGTCATTTTCATCCAGCGCACATTAATTGTACCATGGAGATTTATGGTATTTATTGCTAGATCTCCAGTAAACATCTGGAGGCTTTGTTACCGTGTTCTTTTTTACATTAACCGCAGATTTCCTGCGCGAACAATGAATCCCGAAAATGAAGAGAGATTTGAAGGAGAGGACAAGTGTACGCAAAATGGTACAGGAAACTTGAGAATTTCATGAGCTACTGTGACGGCTGAGAATTTTGCGAACGTTACCAGATTTCTTGAAGCAATCGTTGTTATATGCTGCCAAAAAAAAGAAAGAAAAGAAAACAAACGAAAGAGAGAGAGAGAAAGATTGCACAGTGATCGCGGA
>BINPACKER.10164.1
GCCAGTCTCGTATGCTCATACTGGTATGAGATATTATTTTGACAGTCACGTGTACTATACGCGTGTCCATGTTTAAAAATAAAACGACCTTCGCGCCTAAATGCCGGAGAGTTAATACCGTATTATGTACTCTGTTAATGCTTGCATCGCGATAATTATGATAAAATTCATTCATTACAACAGCTCACATTCGTGTGAGTGTGTTTACTTGCGATTGGAAAGATCGGAGGAAAGTTTTAACAGATGTAATCTACAGCGATAAGTCTGTAATCGGATAATTTAAGTTGATAAATAGAAACGAGCCTTTTCGTAAGGTAGAAATAGTTATACGAGTCTCTTTTGATTATCGTATAAATATTTGAAGCCTAGACTTGTGAATATTTTAGAAGTAGTTTCTATAGATATGTTACTTATTTTCGAATTTTATAAATCTCATATATTAACTGAAGTTTGGCTCTGTCCCAGTGAAGGCTACAATGCCCTTCTT
>BINPACKER.10165.1
TTCTTACCACTGATTGCTTGTGTTTTGTTTATCTTACTTTCATATAAGATATTTGAATCCCTTAGAGGCACTTTCGTGCGTGTGTATGTACATAAGAGAAAATATTAATTGTATGAGGCTCAAGTTACCCATAGGATAATTTTTCAGTTACACAATTTTTCTAGCGATTTATTAATCACTTGTTATCACGGAGGTGACGGGTATTTGAAGAGGAAAAAGGCAGCATTATATTCTTGTGATTGTAATTTTTTTCTTTTTTCCTGTTTCTTGTCTTCTTTTTTCTTTTTTTTTTTAATCATTTATTATGTATTTTCCTTTTTTTTTTTTTTTATACATTGCGATAACTAGAGAATAAATGTAGTGATTAAAATGACGGTAATGACTATGAGATTGATATACATATTTGTGAGCTACGGCGATTGATTATAATACTATGATGACAATGATGTTGATAAGGATAAGGATGACGACTATGATTATGATGATGAGGATGATGATGGAGACAGTTATGATTATTATTATAATTACGATCATTATTATATTATTGCTGCTATTACTACTATTACGAATGACGACGAGCATAGTTTTATTGTCTTATAAACGTAAACGGATTAATGTAGCGGAGTTGTTTGTTTTTTCTTTCTTTTCTAAACGCCTGGTAAATTATTATTCTCGCACGTAATTATACGAGACATTCCACACTGATTTCTATCTTGTTCTGTGTTGTTTTTCTCTCTCTTTCTCTTTCTCTCTCTTTCTCTTTCTCTTTCACACGCTATCGTCGCTCTTTTTTTTCTCTCTTTCTCTTCTTGTTCGTTCGCTCTGTTTTCCGTTCAAGACGAGAAAACGCTAAAAACAGCGAGAGAGAATCGCGGAAGCAAACGTCGCGACGTAATTTTTGTGGGCCAAAAATACGCAAGGAAAGACACGATGATTTCGCGACGAAGTTTCACATCCCACGCAACCTAGCTAGGTTGTCGTTCCTCGGATTCATTCTTTGCTTCCCACATGTACTACGAGCATGTGAAAACTCGCCCACTCTCTCCCTCAGTTCAGGACGATCCACGAAATATTCTCTTAGACTCTACTTTACACCAGAGCGTATAAGATCTCCAGCGATCCTCTCAGCTGCGTGCGGTCTCGTGGAACGGAATCTCGAAGAACCTCGCGACAAAAACGACGATACGTTCAACGAGAATTGACCTGTCCCAATGACAAGGCGCGTAATCGACAAGAACCCTTCGTGAATGCGACATTTTTCTCCCCTTTGCTCTCAGATCTCCGGCCACGATCCAAGAGAAAACTTATTCGCAAGAAAACCAAGGAAGATCTCCCATCCGTGTTCCTAGTTAATCATTTCTCGAGGTTTGAAAGCTGTAATAATGCCCCGAGAATCGTGACTCGGACTAATCGATTCTCTTGCATCACGGATTTAGTTCGATCAGCAGGATTTTACCGTCACCTTACTGCCAAATCGATTGTTGTACGAAATCGCACGCTTCTTCGTAGCTTGTCTTCGTTAGACCTTAACTCCTTGCACTCGAAGAAGTAGCAGCTTTTGCAGCAAAGCCGATCACATTCTCTGGGATAACGTTAGTTGAAATAATCTTCTGCAATGTTTATCCTCGTCTCTTAGTCTCTATTCGAGTTACATGCGCGAATAAAGGCGACGACTGAAAATGATCTATCGAGTGCAAGAAGTTGATCGTTGTTATCGAGGAGTCTCGATGACGATTTCTGTCAGCTACCTCGAGAAATGAGAGGAATCGATAGAACGACGCTCGTTTTCGTAAATTCACCGCGACTTTTCGCCACTCGACAAACATTTCATCGGTCAGAGTGTCCTTTGACGAATCAGACTACTACGAAAACGGAGCACGGTGATCTATGCTGATCGATCGGCCTCTAGATTCACGTATCTCAGGTTTCACAAGACGTTTAAGACCAGGTGATCGGTTTGGTCGATCACCTTAACAAACTGCCATTTAACGTAACTAATTAAGCGATCGTAGTGAACCGAATTGTGGGCTATTGTTCTAATCCAAAGTCGTGTACAGACATTCGTTTGTAGACGTGTGACCGCGTACGAGGTTTCTGGATGTCTGTGGAAGGTTCTGTGAGATTTTATGTGGACAATATATATGACGCGAGATATAATATTTTACGTGTAATTTTCGCGAATGATATATAATGGAGAGGAGAGCGTAATAGGTCCGTGTAATCTTCTGTTCCGCGCGCAGGAGAATATTTTCAACTCCTCAGTGGCGAATTTATTAACATTTTAGTCGTCGATTTAAGTTGGTGAAGTCCATCCTCTGCGAATGTTCAATAAATTTCTTTGAAATAAGCTCGAGAAATAAAAGTCAGATCCTTATTGACGCAGTTTATCCTTGCAAATACACACAACGATAACTATATTGGAGAATGCACAGTTCGTTGTTAATTTTTCACTTTTATTCACGGAAAATTTCCAGAAATTTATGTCACCTTTTACGAATGTTCAATAAACATCTTTCGAATTTTTATTTTAGAAATAAACGCTAGATATTTCTGTGTATAATTTGTTCCCGTAGATATACTTACAGCGGTAACTGTATCGGGGATCGAAATGTTCACGTAACACGCGGTCCTACGATAAAAATTCAACGATTCTTCGTTCTACCTATAAATATTTCAAGCAGTAGTTCACGTTTAAACGATACACGTTGGCTATCCATCACCGCGAACGTTTGCCGTTACTTCTATCCTTTTTTTTTTCTCTCCCTCTCCC
>BINPACKER.10166.1
ATCCGTAGCGATTAATTGTGCGAGAAGAGAGCGAGTGAGAGGGATCGAGTGAAAGAGAGAGCGATCAAGAGACACGAAGCGGAAAGAAAAGAGCGCGGCGATTGACTTAAGCTCCTCTTGATCGTGCCTCTTCGATTGTTTCTTTGTTCTTTAATTTTTTTTTCTCTTTTTTAATTAGACGTACATCGCTATTAATGTTATATTTTCCCTCTTTTAATCATGTAGAATATATGTTGTTAGCTCGGTGTCGCACCGTTTTCGAAAATCCTTTAGTTATCTATGATTTTCTGTATCGACGAAGAAAAGAAAACAAAATGAAAGAAAAACACTTGCGAAGATGATCGGCGAGGATCCTTGTGATTCGACGCGTGGAATTTTCCAGTTTTCTTCATTTTCCTTCGCGAGATATTTCGTTGTTTCAGTCCATCGCATCTCGACCTCGTGATTCATGAAAAAAAAAAAAAAACCAAGTCAATTCGAAGTAATTTTCGCGACGACGGCACGCTCGTGCGATCTTTATCGCGAGGAAAGTAACGAGGGAAATTATTCAGACGTTAAATTAAATTTAACGAATTTCAAAAGAAATATTCGGTCTCTCGTTCAAACGCGAAGAATGATTTAGTTTTTAAACAGTGCAACAGGACACTTTGGACAGAAAATTTTCCGCACACACGGTATTTCTTTCGATAGCTCGCGAAGCTGATAATTTACCGAAATTAATTTAACCTCTGGATAACTTCTCTTACAGCGGTACACAAAACCTGAGACGCGTTTAGAGAGTTACGTTAAATTTACTTTGTCATAGGAGAAATAGCAATAGTTACGAATTTTTTACGATTTAACCGTGTCTTAACGCTAGGTTTACGGAACCCGTTGCTCCAATTATTCGATATTAAACTCGTGATCTTCTTTTTTAAAGGAAATACGTGGTTTCCTTTGCCCTTAAATTCGATGGATGTCCGTAGAAATAATTATACAAACAGCGCCCGTAAACCTAGTGTTAAGATGAAACGAGATAGAGACGTGACGCG
>BINPACKER.10167.1
ATTATATCAGAAATATAATGACCAAAAACAGAAAAAAAAAATTCGGATTTAAAACATACGCGCAAAATGCAGATCTTTTAAGAAACCCTTTAGAAATATACAAAACTTGACGATCGTTTCTGGACTAAAATCGGCGCAGTCGGCAAATAACGATAAACGCTCCGTAGACGCAAACCTAATTAGACCAATATTTCCACAATCATAAATCCATAAGTACAATCTTTGATTTCCTTTTATCTTAAAATTTTTCAACAAGAACCATCAACAATATATCATATATATATATATATAACGAACAATAATCATCCACTAATCGTGTTAACCTTCATTTCAACCTGCGATTAACTAACACGTTCTTATATATTTCAATACTCAACAATATTCAACGTCTCTTCGCTTAACAACAATATTACAACATTCACTCAGTACAAAATATTTCACGAAGCAACGAATGCTGAAACGCCACGTGGAAAGTAATGACAGACTCGTTGACGAAAAAATCTAACCTCCATAACAGTCACATCGACGAGCTGTGTATTGCCCGGGACAAAAAAAAAAAAAAAAACCAAATTGTCTGGAAAAA
>BINPACKER.10168.1
TTTTGCTTTTACATTTTCAATTGCATCTGATGCCTCAACCTCAAGGGTTATTGTTTTGCCTGTCAGTGTCTTTACGAAGATCTGCATGTTTATCTGGTAAAAGAATGAAATAGTTCGTAAAATTAATTAAATATATTTATACACTTTTATTAATAAATTATAATTCTCAAGTTTGTAAAATACTATAAATTTACTCAAAGTTCCAAAAATTATTTTCTTTTTATAATATTTATTCCTAACTTTCGTAAAATGTATGTCGCCTTTTTGCGGATACGTGTTAAATATCATAGACGTAATGGCGTCACTGCGATGAATCAATAACCGCCATTTTGTCTCCGATGCTACACAGCAACTCAATTATTAAGAAAGTGATAAATTTTCTTTCTCGAAGAATTGGGTTACTACTTTTACATATTAAAGGTGTAAAATTCAATTATAATGCAATATGCATACATATGGAAAATAAATGTTGCAATTATTTAAAAAATGAATTAAAAGTTTAACATTGGTCTTCAATGTATTGAATTTTGCATTGTATTTTGTATTACCTACATTACTTTCTTTTTTAAATATATTAAATAATTTACATAATCAATCAAATGAATTTAGACTAAAGAAGAAAATAAAAATTGTAGGCTCAAGAAACTCATGTAGAAGTAAAATATGTTATGAAAGAATAAAATCTTACAAATCCGTTAATTCAATATTCTTACTTTCCTTAAAAATGGTTTATGATG
>BINPACKER.10169.1
ACGACGACGACGACGAAGACGACGGGGACAGAAGACCGAGGTATAGAGATTTCCGAGGTGCATTGGAAGAAAAAACGATATAATATCGAACAGTCACCGAGATCGTTTTCTCTATGTTGTCCTAACCATTAGACAGCGTGCTCTCGATATTTCACGAATTTTCTCGAGTTCCTGGTGATGATAGGAGACACGTGATCCGCCAAGAGATACGGTAGTCGGAGAAACTGGATTTCAAGGCGAGTCCTTGTTTTTCCTATTTCACCGGATTCGCTCAATTTCTACCGTCTTTTCGGGGTATTTATGGGAGTATTCGTCGATCGTCAGTGCAGTGATCGACGTGAACGAGTATCAGTTGATGTATCTTAATCGAAGACTCGTAATTGGAATTTTGTCGATGATTATAGAGGGGTCTTCGCTGAGAAAGGTGCTGAGATTTAGACTCAAAAAATACCAATTAGAAGACGTTTCGATTGGAAAAAGTGTCTTTTTCCCTTCCGACAAGCACGATCGATATTTTCGCGTGAAATATTACTTTTTAAAAATAGAATTTTCTCGATCGATTCTAACCGTCAATGGTCTTCGTTCGCGTTTAGCAACTGTGTCACTCGTCGTGAACAGAATTTCCGATTTTTCTGAATATTTTTCCGGATGTTATTAAAACGAAATTTGCGTTTTTCGAGTGGTTGAAGAGCTGCGACTTACCTTTCTATCGCATGTAGGAGCCAA
>BINPACKER.1016.1
CGTGTTTACCCGCCGAAACTATCAAAGCCGTGTCTTCGTCATGTTACATCTACGGCGATGGAGGAAACTGTAAATGTTGTGTGCAGTTTATTAATGGTTCTCTGAGAGATTGCTTGAGCGTTCACGCAGAGAAATCTGTGAAAGTGTCTGTTTATCTCATTGTAATCGCATTCAAGTATTCTTACAGAGGGAAAGCATTTTGTACGACATAACCTCGATCGTTTAATAAAGATGTCCCATAATCATATGGCGCATATGATGAACGTATCGAGCGAGCATACAGCTCACGATACTCACGCATCTTATCAACCTACCGATCATTCGAGTATGCACAGTTCTATGGATCATGTTAGCAAAAGTCATGGGAGCATGGAGACGAATGTCAATCTGCACGGGTTGCATGGTATGTCGATGACATTCCATGGAGGATATTCTGAAAATGTGTTATTCGAGTCGTGGAAAATCTCATCGATCAGTGGTCTCATAGGATCGATGATCGGTATTATGATCATGGCCGCACTTTACGAAGGATTGAAGTATTACCGAGAATACCTCTTCTGGAAAATGTACAACTCCCTTCAATACAGAAGCGTCACGATGCCGCAAGAAAAGAACGTTGTAGCCGAAGATAACAGAGTGGTCCATATGGTTGGAGAAGTAATTCACAAACAGCCGCCCACAATGTTATCATGGATGCATACGTTTCAAACATTCTTACACATTGTGCAAATTGTGCTGTCATATTTCCTTATGCTGATCTTCATGACTTACAATATCTGGTTATGTTTTGCTGTAGTATTTGGTGCAGCAATTGGTTACTTTTTATTTGGGTGGAAGAAATCTGTTATTGTGGATGTTACAGAACATTGTCATTAGTTTTTTATGTATTTAAAATACATTGTGTTTTTACAACAAAAATGTACATCAATGTACATTGCCGAAAAGTTCATTCTGATCGGAAGAACTTTGAAATAATTACATGTAATATATGTGTGCAGGAAATATAATTATTCTAAATTCGTATTTATAGAAATATATAAAGAAAATGTTTTCAGTTTAAATTTATTCTTATGCATAGTTATTTTATGCATACAGAATGTAATTTTCAATTGCTCGTTAAAAAAGATAGTATGGCTTAATTATTATTGAATAAAAAATATCTATAAAATGCAAATTTGTATACAAAAATACTGGAAGGTTAAATCTTTGATCTGGATAACCGTAACGCACTTAATTTGTAAATATTGTTAAAAAGTTAAAATGAGAAAAATATCATAAGATGCGTGCATACTTTTCTCCAAACTTTTATACGGTTCAATTTTTTATTGTAATGTATTTTATAAATATTTACTCCTTGATCAACCTGAATGTTTGGAGAAAAGTGTGCAGTGACATCTTGAACATTGCATACATGATGTATTGTTATAATATAACATTATCAACGATTGTATTATTAAGAATTAATATATAAACTACTGTTATCTGTAAAATATAACAAAATATCACATGAAATATAAGAAAATCACTTGACCAATATATTTTACCATTTTTAAACAAGCACAAAGTTCCTTTATTTTTTCTTTTTTTCTTTTAAACCAACAGTTTTCGAAATATTAAAGTATCGACTTTTTTCCTATACATATATATATACGAAAAAATATATAATATATTTTTCGTATGTATATATATATATATCAATCTCTGATATATAACTAATTGCTATAGCCAATTATAAAAATATTATTCGAGCGCAATATCTGAACAGATATCAGTATTCTATTGTCATAGAATTTTATATAAAATATCAAGAAATATGAATCATGGCCTTGATAATTTCTATATATTGTAAAAGCACTATAGTGATTAACCTTCTAGTGCGCTAATCCTCTGCGGTTTTTCATTCTTCTAAAAGATAAGAAAAAGAATATAACTGAGTGTTTCATAGTAAACATATCATTGCTTTTTTAATCAACAAATTATTCCCAGTATATATGGGAAAAAAACTTTTTGTTTAAAAAAACGATATTATTGTAGGAAATAATTGAAGTATATCCGCAAAGGATTATTTAAATAACTTTAACGATTGTGCGCAAGTAGCATCACTCAGTTATAATAATGATTCGAAAATGCGTTACTTAAAAGCTGTCTTTTAGATATTTTGTTGGAAAAATTCATAAACTTAAAAAATAAATTGTTCAAATTTTTGTAAATGTTAATGAACTAATTAATTGAAAAATACTAAATCTGTGATGCTAGAAAGACGACAAACAATGGATCCAATTAGTAATAAGCCCACCTTTTTAATGCAATTGTACAAATAAAACGAAATTAATGACGTAGACTTGGAGTATTAACTATCAACATAAAATAGTTACATTAGCGTAAATCTCAAAGAATCTAAAAGAAATTTTTATCCCTATGCTGTCCCTTCTATTCCTTCTAGCATCACTCAGTACTTTCATTAGTGCAACATTTTAGAACCAAAATAAACAGAAAATTAACAATTTAATTTCTATTGATTAAAAGAAATTTGCAATATTTAGCATTTTCATAAAATTTGTTCCTACACTGAAACAACATTTTTAATCGTAGTGAGCATTAGAAATCTTACTAATATCAAAAAGTACCAATATAACTAAAAAACCGTTACACGTGTTATTAAGAATTGGTACTGTTTTTATTGCAATGCTTTATCATTTTCCTTATTTATTAATTCCTCTTTTGCGTCCTTCGTTTCCTCAATTTTCTCTTTAACTTCTTTTAGAGAACTTTCATCCACATTTATAGAACTAAGAGTATTTTCAGATTTTATTTCGCAGGAATTTAAAGTATTCTTTAAATTTTTATCAGATGTTTCGTTAGTTTCCTCTGTTTCTTTCTCTAGATTTAACGTTTCTTTCTGTACTAATTGTGATTCCTCTATTAACTTATTATTGCATACCGATTGATTATTAATTTCTATCACAGAATATGTTTTCTCTTCCAACACAGAATTATCTGTTACCCCTTTTATATTTTGTTGCACCATAGTTTCATCTTCGATATTATCACAGTCGTCATCTACAAATTTTATTTGACATGAGTTCCTCACTGAATTGAACATCATTTGGAACTGATACCTCGGAAGACATATTACTATTTTCTTGTAAATCTTCTGTTACTTTAGTTGCAGGAGGATCTGGACCCTCACTCTTATTTTCAAAACTATTTTTATTCGTTATATCTTTGGCAATGTGTTCAGAATTATCTATACTTGATATGGAAGTCAAAGAAATTTCTTTTGTTTCAACTTCTTTCACTGGTAATACTTCACTTGTAACTTCATTCTCAATATTTGATTGTACATTTTCTGTATTAGGTATTTCATTTGCTTCAAATTTAATTTCCTGTAATGTGCTACTATTCTTTGTTACAATATCATGTTCAATATTTTCTTCAACAGTATATTCTATATTCTGTTCAACAGTATGTTCAATATTCTGTTCAACAGTAGGTTCAATATTCTGTTCAACAGTATGTTCAATATTCTGTTCAACAGTAGGTTCAATATTCTGTTCAACAGGACGTTCAATATTCTGTTCAGGATTAAGTTCAATATTATGTTCAATATTTGGTTCGATATTCTGTCCAATATTTGGTTCAATATTCTGTCCAATATTTAGTTCAATATTCTGTCCAATATTTTGTTCAACATTCTGTTCAAGTTCTACTTCATTAGAGATTGAAGATTCTTGAATTTCATATTTCTGTGAAACATCCACGCTTGAAGAATCATGTTTTAACTTCATATTTCCTTTTGAAGGCTTTGGTGATTTAATAGAATAAGATTTTTGCTGATCCTTTTGCGTATAAGATTTAAATTCGTTTTCATAGTACTTGGATGAATTTCCATCGCTATCTTCCTTTCTTACATCTTTTTTTTGATGATACTGATATTTTGTCTCGTTTTCTTTCTTTTTTTGTGAATGAGACCTCTTTAAATTAGGGAACTTCTGATTATTAAAGAAAGTTCCCTTTGACTTATCTTCAAATGATTTTTGACGAAAGAAAGGTTCACCTTCAGTTGGAGATGCATCGACATCTGATTGGCTATACGTTACACGAGTTCTTTGTCGTGGTCCAACTCTTCCAGTTCCAGCTATACTTGGTGAATTCACTTTAACACTCATTAGTTGCCCTTTAGTTACATTGCTTTGATTTACTGTGACTTTAATACTCTTCTCGGTTGCAATAACAGTTCTTTCTTCAGTAGTTGGAGAAACAGGATTTTTTACTGATGCCACTATATTATTTCTATGTTGGTCATAAGTATTATGAGACCGATTTTCGTAGTTACTATAAAAATTCTTTGTTGAACCACGATGAGGACGGTGATTTCCACTGCGAGTGTAATTGACATGTTCATTATTATTAGCATGATATCTTCTATCAGAATCTTTATAATCCTTTTTCGTAAAATCTCCTAATGTAGGCCTTGATAACTTCTTTGCACCATCATCTATAATATGTACTTTATCATTATCCCATTCTCTACGCCAATTGCCTTCTGCAGTTCTTTGTCTATTGATACGATCTTCATCAATACGATTCCTTTCTGCTCTCCAAGCATCATATCCTGGTTGAGATTCATCTCTATAGTTTCCTTTATTTGATTTATTATCTTTTTGGTTGCTCTCTCTCCCATTCATTTTTTTCCTGAAACTACCTCTTGTCACTTTATGATGAGACCTACTTCCGCTATTTTCTCTTGTATATTCCACAGCTGGTTCTTCCCTTTCAGAATCTGCTAAAAAGTTGTATTTAGGATCCGGTGGTGGTCCTTCTCCTTGAGAGAAAGAATGAATTTTTTTTCCTTCTCCAATATGAGACTGCAATGTATATTCATGTTTTTCTTTGGTTGATTTTATTTTGGTTTTAGGAGGATTTAAAAATTCTGGTGGTTCCTTCCTCTCTGGCCAATCTGTTGATGGTACCATTTGTACCAAAGCATTTAATTTCGCTGCATTTTTTTTATCTTCTTCAACTTCCTCATATCTCCTTCTAATTTCTTCATTTTGTTGTCGAATTTTATTAATTTTTTCTTCAAGTGCATTAGATGCCATGGCTGCAAGTAGCTGCAAACAGTATCAGGAAAAAAAAAATTAGAACATCACGAAGAGCGTTACGTTGCTTCAATTAAAAATGAGCCACATATGTCACTGTTGAGCACTACCCTTATTTTTCCTAAGAGGGACACATTGACACTATACGATATTCACGGGCATTCTCAATGCGAATAAGAAAATTATTAGTGTGTGGTTCCAGTGGCTTTCATTGCATACTTTATGCTTTATTATTTATAAAACAATTCATTATACTGAATTTTTTAAAGTCCATAAAGTTATACACTTGCTAATTAAGTATTAAATAGACACCTTTAGCGAATACTTAAATAATATACATGTATGTTTAAACAATATGAAAATATTATATATCTTACTGTAATTGTAAAATACAAAGAAGAAATAAA
>BINPACKER.10170.1
TTTACGTGTTTATTAGTATATGATTCTTTATTTACCATTGAAAAAACAACATCAGTTTTATAGAAGAACATCTGTGAATTTTTGCTCTTCTTTAACCAAAAAATCGTCGAGTGCAAAGGGTTAAATAAAATACTTGTCATCGATGGTACAAAATATCCATAAGTAATTTATATTTTTCTGTATGTATATATCTATATACATATCTTTTTTTCCTTCTTTTTTCCTTATTTACATTTATACTAACAACGAACAATTCCTCGTTTCGCAATATCTCGAAATTGCGAATACGGTTCTGTCTTACCGAGATGTTTATCTCGTGCACGTGTTTATATTACCGACTCGACTCGTTCGAAATACTATAACCAAATACACGCACACGTATGTTATGTTTAGTGTCGTGTTTCCTTTCGAGGAGAGGAATAATATTTTCTGTTTGAAATTTGAAAACTACTCGACTAAACGCAAACTAATTACGGGAATACTTCGTGATTGCGGTTACATTGCGTTTACGCCGATGCAAATGTAAGATATGAAGTATAGGTGAAAACGTTACGAAACACGAGAAGAGAATACACGAAAGTGAAGTATTGGTTTGCGTTTCGATCGTGAATTTGTGGATAATTTTAATTTGCTGTTATTGTTTATAGCGGCGGTTAAGTGACCTGCCGAGGACTGGAAATGATAAATACATGTGGAAGCAGATGAATTATACACGTTTGTATGTTGGGGACAGGTGCAGCAGCCGCTGCGAAACAACGTAGGCACTTGGGTCAGATTCGCGAGCACCCTTATCAAAGGGCTGGTGCTTTGTCGTGAATCCGGA
>BINPACKER.10171.1
TATCTCTCTGTCTTTCACATATTCTGATACGATGTCTACGTTGACTACAGTAGAAATATTGACGACAAATCGTTGGACCGTGGTTCATCTTGAATACATGTTACGCCAGTGATGTCGATGACCGTTCGTTTCCACGTAGTTCAAATCGATTTCCTTCTTCGTTCAATCCTTCCTATTAGTATTCCTCTTTTTTCTTAATAGTCTACTAATAATCCGTACGCACGACAAAACGACTGTTTTCTTTTTTTCATGGTAAATCCTCATCCGTTTTGTTGACTTTAACAACTTCCGATAAAATCGTGTGCGAAATTCATAGTTATTCAAGGTTCCAACGCTGTGCGTTTAACGAGACAAGAACAATCGAATTTCAAAACTATGCCTTTCCGGCGCCTCGCTTTCGAGAAACGATTTTACGGCTTTTGTTTGTCTCCGGTCTATTGTTTCGGTCGTAAGATGGGTTGCTGGCCTGTTTTTGCATTCATGCAAAACGTCGTGTTTCTTCTCCTCTTTCTCTATCCTAGTCGTAGCCGTAGTCCTATCGCCGGCAGCTCTGTGAAATTTTCGAGTCAAACTTCTCAAACGTTCAATCGATGATTTATCAATTTCAATTTCAGATCGAACACGCCCAATCCGTAAGAATTCCAAAGTATTCCTTAAACATTTTCGATTTTACTTTTCGAACCGATGATGTTTAATACAATCGTTCGATATCATGGTTGAAACGTACCGCACTGCAGTCATTTTTCTGTTTTCCTTTTTTCTTCATTCAGATTATTCGTTTCTTTTCGGAGAAATGATCAGAGTCCTCGGTCTACTGATCTATCACAGAAATACTATCGCTACCGTAACCAATCTAAACCACTTTTAATTCGATCGTGCTTTCCAGGTGAAAGGGTAAGCAAAACTTCTTAAAAAGCCTAATAGATTTTTTCCGCTATAGAAATTTTACTAAACGAGCATGCGGAAACTTTACTCGGGCATGTGGCTTCGCGGTACGACGATCGATTCTACGGTTAAAGCAACCTGCGCTCACTAAGATCTACCAACAACTAATACGACGCTTCAGGCAAAATCCTTGAAAGACACAGTCATCGGTTTTTTTTCTCCAGATTTTTCGTTTCTCTTAATTCCACCGTGAATTCGAATTTGCAGAAAAATCGTTCCGAGTCGCTGTTAATTCGCTTTTATAACGTCGCACGATGATTCTCCAAGATGACATACTTTTCTCCGCCTTCGTCGATTATTCGTAATCAGCCTGCTCCTCGAGAAGTCGGGAAAAAAATGTATTCTCACGGTAACACTTCGTAATATTTAACGCGTCTGTAAAATGCAGCCAGTCGATAGTGTTTCAGGTACATACATATATGCAGGCAGTATTCTAAGCAGCTTGTTTCCTTGTGTGAACTATCGATCAGTAACCCGGTAAAACGCCGCGAAAGAAGTAACGCAATACCGACAAGCAATATCGTCGTTGCTTTTAACCGGTCTAGAATGTTTTCGGGAAGAAATATGCTTTCGAAGATGCAAAAATATGGTAAAAAGTGGTCGAAGAAAGAGCTTAACAACAGCTCGTGACAGTGCACAAAATCGATGGACGAGTAGCAGAGGAACAACGGAATTTAATGTACCGTGGTTGCCTTTGGTAGAGTCGAGGACGAATTATCGCGTTACCACGAACAAATCTTGAAAGATTCCACGATCGTTTGTGCA
>BINPACKER.10172.1
TTTCGGCCTCCTTATTATCATCGTAAGTATATAGAAAGTCGAATATCCGCCGAGAGAACGTGAAAAAGCAACGAACACGATCGACGGCGGACTCGTCGAATGGAGAAATTTCGAGAGCCGAGACCGTGGATGGTGACACCGTGGCTACTTTGAACCGTGCTACGAACCAGCATCTTTCTTTTCCATTTTTCCCTTTCCGTTTTACTCGTCTCCGACGATTCCGTGTCGATTGCATAGCTCGATACTTCGTTACGCTAGACCGCTTCGAAGAAAAATCCCGTAACCGAGATATCGGTGAAAACTCGGAATTTTCTCCGACGATATCGATCCGCTTCCTTTTTCTTTCCCGACTATCCTTCTTTTCCTTTCTTTTCCTATAAAACCTACAATTTTTCCCTTCTCCAAACCTATCCCCCGCCTCTCTCTCTTGCGCGCGCACACGCGCGCGCAATGTCCAAGCTATTTATTACAGGGATATTATGATTTACGAGTTTGTCTTGCGACTTTGGTCTGTAGGAAATTGCATGAGCGAATTTAT
>BINPACKER.10173.1
TTTTTTTTTTTTTTAAATTGTATAATTTAGTATTTAACAAATTTCAAGCGAAAAAAGAAATTATTTGGAAAATCATTTATTGAACTTTTAATAATTTTATGTTAATGTTTTGTATAGCAGTCTCTGCAAAAAGTGCCAAGTGTTTACTACACTTGTAGTTTATAATTGTGTGCCTATAGTTGTAGTAGTTCCCTATTTTGTGATGGGTTTCTATTATTGTGTTCATTAAAGAACTTTTTTGTAATGTTTCCACAAACGTTACAGAAAGTAATCTATGATGATTAAAATATCATCTGAGAGAAAATGATTGCAAACACGTACTTCGTATCGTGTCAATCAATCAATATTCTAATCAAGAATGATTCGCTTACATATATGTAATAAAAATATACAATTTTCTGTTGAATTGTAAAGATCGCTAAAAGATTTCAATGTGTAATTACGTATGAAAGCAACAATAACTTAATTTTATTTGAGAAAGATGAGGAAAATGTATGAAGGAAAGGAAGAAAATAGACGTCGTAAAGTTTTATCGTTGTATGCGTCGTATAACTGCACATGGGCGTCCACTCTCATGATGTATCACGACCAATACTACTATACGTTTGGAAGTTCGTATTATGCGTGCAGTTATAACATTTTGTATAAGGCTGAAATAAATGTATACAGAAATAAAGTTATATTTCG
>BINPACKER.10174.1
TGATCAGACCATTCATACTTTTAAAAAAAAAAAAAAAATGTACGAATTAAGGTGCGAGGTGGACCGAGGTGGCGATTGTCGGCGAGTAACATATTGTTATTATTGTAAATGTGTCATATACAGGTAATAGCATGCCATACGTGAGAGGGAACGAAGGAGCGGAGAATCGAGGCGAGAGAAAGAGTAATTGGAGCGAGAGAAATCTGAGAAGTAGCTTCGATATTTGCATACCGATCACGGCGAGGTGGAATGTTGTCTTTCGCCTGCGGGCACGATCCCAGTCGACTGCGTTACGTTTGCTTGGTCTGCGGAGAGAACGAAGGGGTTGCGAGGGTGAGGATTGGAGCAAACGAATTGTCAAATTTTATGTCAGTCTACGAACTCGTTTTTCCCTTCATCCTCGAGATTTATTGCTACGTTTCATTGGGAATATCGGTCCATTTTGAAACGCGAAACACACACGGTGTCTTTTGATTCTTTAGCCGATCGTGTCAGGTAATATCTCTCGCTTTTAATCTTCGACGTTTATTTTAATTCGCAACTCCGAGGATAATTTGTTCTCCCGAAATAGAGTTCGGAGATTATCCTTGCGTCGTTTCGTCGTGAAATATCTTTTTACCTTTACTTCGAATGGTAAATCCGAGGATAACGCGTCGTTGGTAAATTTTCAAACGTGCTTAATTATTTTCTGAGTAAAAGATGGAATTATCCTGTCAGTTGTGGGAACGATAACGAAACGATCCTCGAAACGAACATTTCTCGCGCTACCATCCATCGATTCGCCGATAATTTCTCTGTCACCCACACGGATACAAAAACGAATACCCTCGTAGCCGAAATCGCAACGATCGATTGGTCTCTCTCTCTCTCTCTCTC
>BINPACKER.10175.1
GGACGTGAAGATACTGATCGAGGGCATCAGGAAGTCTATCGAATTGACCAATACCAGGGCTATGAAGGAATGGGACCTCCAATTGGATACCTCCATTCATCCGCTTTGCGCAAAGTAAGATTTCGAGAGACGATAGCGTAATGAATCTTCTTCACTTCTTTCCTTCGCGTTTAGAGTATCGGTCAAACATCTTTTTGTGTTTAAATCGTATTCTTCGAGTTTAAGGAAGATAAATTGCAAAGTTTAAAAATAGCAAATAGACGTCGCTATTCTAATAATTCGCATGATACCGCGAAGGGTTACTGCTCGTGCCGATCATCGTCTCGTTTTTGGAAAACCTCTGTTGTCATTAACTATCATTAAAACTATCGACTTCTAGACACACTAATATAATCAACCTCTTCTAATTTTTAGACACGTCCACTTCTTTCCTTCGCGTTTAGAGTATCGGTTAAACATCTTTTTGTGTTTAAATCGTATTCTTCGAGTTTAAGGAAGATAAATTGCAAAGTTTAAAAATAGCAAATAGACGTCGCTATTCTAATAATTCGCATGATACCGCGAAGGGTTACTGCTCGTGCCGATCATCGTCTCGTTTTTGGAAAACCTCTGTTGTCATTAACTATCATTAAAACTATCGACTTCTAGACACACTAATATAATCAACCTCTTCTAATTTTTAGACACGTCCACTTCTTTCCTTCGCGTTTAGAGTATCGGTCAAACATCTTTTTGTGTTTAAATCGTATTCTTCGTGTTTGAGGAAGATAAATTGCAAAATTTTTCTTTAGAGACGTTGCTATTGTAATCTTTGGGAAACGATGTCTCGTTTCTGAAAAGTCTCTGTTATTAATTGTTATTAAAACTATCGACTCTCACATTTGAGAGTTTTCCCTTTTCAGAGCTTCTTGTAGCGAAGTGTCGAAGTAAAAATTTTTAGACACGTCCACTTCTTTCCTTCGCGTTT
>BINPACKER.10177.1
AACATCTTTAGGGTTTATACACATTGTGTACATGGGTCTCTCAAGATGTGTCACAGTTTGTATATTGGTTTGCTTCCTTTTTGTGATACAATATCACAATGGAGTTGAAGGGTCTCATATAGTATATGAGGGTCTTCAATCCGTTTCTGCTAATGGCGTGAAACGCCTACACAGAACTGGATACCATTTTCAACCTCCTAAACACTGGATTAACGACCCAAATGCACCCATGTACTACAATGGATTTTATCATCTATTCTACCAATACAACCCTAAAGGAGCAGTGTGGGGCAACATTGTGTGGGCCCACTCAGTGTCAACGGATCTTATCAATTGGAAGGCACTAGAACCCGCCATTTACCCATCCAAACCATTTGACAAATACGGGTGTTGGTCCGGATCCGCCACCATTGTTCCTGGAAAAGGACCCGTAATCCTCTACACCGGAATCATTGACACCCAGAACACCCAGGTCCAATGCTATGCCATACCCGCAAATGCATCCGACCCGTACCTCAGAAAATGGGTCAAACCCGACTTGAAGAACCCGATTGTGGTGGCCGAAAAAGGCGTGAACGGCAGCGCATTCCGCGACCCCACGACGGCGTGGTTGGGGAAGGACGGACAATGGAGGATGCTGGTGGGTGGCAGAAACTTCAACATAGGGATGGCCCACTTGTATAGAAGTAAGGACTTTGTGAATTGGGTCAAGGAGAAGAACCCGATCCATTCGGCAAATACGGGCATGTGGGAGTGTCCCGACTTCTTCCCAGTATCGTTGAGTGGGAAAAAGGGTTTGGACTTGTCATCAATAGGAGAGAAAAATGTAAAGCATGTGTTGAAGAACAGCCTTGACCTAACAAGGTATGACTACTATACACTTGGAACATATTCCTCGGCTGAGCAAAAATATGTTCCTGACAAGACTTCAGAGGATGGATGGGGTGGGCTTAGATATGATTATGGTAACTTTTATGCTTCCAAGACTTTCTTTGACCCATGCAAGAACAGAAGGGTCTTGTGGGGATGGGCAAACGAGTCTGATGCTGCACGTGATGATATTAAAAAAGGATGGGCAGGAATTCAGGCGATCCCGAGAACATTGTGGCTTGATTCTAATGGGAAGCAATTGGTACAATGGCCTGTTGAAGAATTAAATAGCCTTAGAGGGGAAAAAGTTAAGATGGGGAATCAAAAGCTTAAAAAGGGAGATTACGTTGAAGTAAAAGGAATCACTGCTGCTCAGGCCGATGTGGAAGTGAGCTTCTCATTTTCAAGCTTGAAGAATGCAGAGGCATTTGATCCAAGCTGGAAGAACGCACAGGATCTGTGTGCCAAAAAGGGCTCAAAGGTTGAAGGTGGGGTTGGACCATTTGGCCTTCTCACATTGGCTTCGCAGAAACTGGAGGAGTTTACTCCTGTATTTTTCAGAATCTTCAAAGCTCCACACAAGCACGTGGTTCTCATGTGCTCCGATGCAAGCAGCTCGTCTTTGAAGATTAGTGGACTGTACAAGCCTTCTTTTGCTGGCTTTGTAGATGTGGATTTAGCCGATAAGAAGCTTTCTCTTAGAAGTTTGATAGATAACTCCGTAGTGGAAAGTTTTGGAGCCGGAGGGAAGACAAATATCTTATCTAGGGTTTATCCAACGCTAGCAGTGATGAGTAAAGCTCACTTGTTTGTGTTCAACAATGGTACCGAGCCTATCAAAGTAGAGAATCTGAACGCTTGGAGCATGAAATCTGCTACTTTCAGCTGAAATAATTAGTTGGAGATCATCAATGCTAATATACAAAGGATTTTTGGGCAAATTCCATGTTAATTACCATAATGTATATATCTTGCTAAATTTATTATGTGGGTCCTCAGTGCTCAGTGCTTACCGTTGAATGAGAAAATCCCAAACCAAAGTGTGTCTATTCTTTA
>BINPACKER.10178.1
TTCAGATATGTATAAAAGAGTATCATAATGTCACGTGTTCTTGGCTTCTCTTCATTTCTGTCTTATCACGTGAAAAAGTTGAAAAAAGTTAAGTTCATTGTTTTTAAAACGTGAGCTGAAAATTGATAAATAATACATTAATATTTTATTTTTAATACAATTTATATCTGACATTACAGACAGAGGTTATGTTTAAAATTATAATTCCAACGTTTTAAATTGTTAGATATGTGTAATATTTAAATATTTTATTTAAATCTCAAATAGATACTACAATATTTACAAACACACACACACACACACAAAATACATAAAATATTATATATATTTTAATATATATATATATGTGTGTGTTATCTTCGTGACAACGATAAATGGGTTAAATACTTATAAGTTACATTCATGACATCGCTCCTATGTGCATGACCTCAGTGTCGTGACATTTTCTCGCGTGTAATCTTTGGTGTATGAGTAAGTACTCAATACGGTGTATTGTCATTTAGCTTCAAATGTACATTATCTGCACGTGTGTGAGTGAATCCGGTTTCATTAAGTCTTTGTTTGATAAATAAACGAAATAAAACCATTTCAACTTCCTATTCATCACGTTCATGGTTCCCGTGCACTGCGTTTGGTACGCAGATATGGCTTGTGAAACGGCGCGAAGCCGGTGCCTCTTGTATTTTTAGAATTATTAACAACCTGCAGAGTAACGATCACGTATTGAATGTCAGACGAAGCTGTTTGTGATAGATACGCCTCGCAGACGGCGCCAGGCTTCTCGTTGGCAATAACGAAGCGTTCGGTACTCGTCATCGCGGCCTTTTAGATTGCGCGCGCGCGTGCACCTTTTCCCAACCTCCACGTAAACTGTTGAACGCCGAATAAAAAAAAATAGCCAGTGAAAAGTTCGTCAATTACGGACAACAAGGTTATCGTATGCACATGCACACAGTGCGTCACGAGACAGGATATGAATGTCTTTAGACGAGTTCCCTTTCTCTGCCTGAGTAAAAATCACTGGCACATCATGCGAAGATCTACCCGTATGTAAATATCTGCGTACCCAACAGAGCGAAATCACAGCCGTAAAACACTTGTATCTTCCTGATTCGTCGTATCTTAGGAGTCGATTTCCTTTCGACGCTTAAAGGGAAACGTTCAAAACAGATATATCAACGTCGAACGTTAAAAACCTGCCGGTATATGCGATTATTGTTATCAATGGCGCTCTATATCGAGACTATGTCAAAATTTGAACGACCTTCGGCCATGAAAGCTTCAAGTATAATGCATTTCATTGTCAGGATATGTCTCGCGAGATGTTTTCCTCTGACATGCGGTTGCAATGCGTTCACGATTGCCTCGCCATCTTGTCCTCGTAGAATGACGTTGCCAAAAATGCGACTCTTGAAAACTCCCGACCGGGGGCCACTCTATGCACCGTACGATAAACTGTTTGAGTTTACATGACCGTCTGTGTTTTCCCTTCGACGGGGCATGGTTATCAATTTCCTTCGGACATTGGAAAAATATTATTCCAAGTCGAGGCCAGATTGTTGCTACGCAGCCAGGCGAAATTCCGAGGGGATGTTTTTTTTTTAAGCCAGTTTTCATACTTAGAAATTTCGGAGGTACTTGTCAAGTCAACCTCTCGCCGAATAATCTTCTAGACTATAATTGTTATTGAAACAAATAATTCTCTATATTTAGATCGAACTAGAGATTCAAGATATACGTGATCCGAAGCACTTTGCAAAATTTTAGCGATCGAGATAAACGAGACGACGTTGATGCGAAGCGTGAAATGAAAAAAAGAAAATGGCTACTTTCTACCGAAGCCTAGATCCTGTCACGGGAACAAGTTGAATCGGCGGTATCTAGTACATCGCGTTCGATTTTTTTTGTCATCGCTAGGCCGTGATAAAGATTACAACTGCGCACGGTTGAATCGAGGGCGAGATTTTACCTGTTTTACTTCATCGTTATCGGCCATGCTATGCAAAAACATAACGTACACGTACATAATGCTATGAGAATGGCGCCAACATTCCCATCTGACGACGTATATGCACTGTAAAATGTTGGATCGCGTCGCACTCGGGTGCCGATAACGGCCGTGCGTGTGGGTGGTGTGCTACATAGGGAATATAAGACTGAATCGGCGACGGAGAACGCAAGTCCGATGTATAATGTAGGTAAATTCTAACGGCGTGCAGGAATGTCGCATAATTCAGCTATTAATTGACGCCTGATTGCCACTCATGCAAATCCAATTAATGGAAGCGGTGATTGTCGAGAAATAAATGTTTCTCAGCTGCGTGTCGAGCTGTTTTGCCTTTGACATTTTCTCAGCGTTATTCGTTCGATGAAAATCGGCCTTTCCATCGTCCTTTGGCCGCTCGTTTATTGGCGCCACTGGAACTGTAAACTATTTATAATCGCGCCGTTTATGACCGATGTATTTTCATGGGCGCAAAAAGCGGAAATAGGTTTACGAGTTCGATATCAATTTCGCGAGCGTCACGATCGAGCATAGGCTACGTGATTTACCGATTGCTCTCGCCACGCGTACCACGCGTAATTTATTTTACAGCCCCGTAATTCACGTCGTCCACTCGAATTTACCGATATGGG
>BINPACKER.10179.1
ATATTATTATTATTATTATTTTAAATATTAATATATGTAAATTTTATTGTCCTATGGAGAGTTAATCGAATCGGGCTGCCGCGAAGATGTACGATTAAGTTCCTATTACCACGGATATCTAACCGAGAATTAGTTAGAGCAATCTCTTCTACCCTCCCCTCTGGCCGAAGGAAAATATTGCAGCGACAGTTCATCTCGCGTGGGCCAACCCGCGAAACGCAACGTCCTTCACAAATCCTCCACTTTTTGTTCTCTTCTTCCTTTTTCTTTTTTTTCTTCTCTCTCTTTTTTCTACGATTACTACCACTACCACCGCTACTACTGTTACTACTACTACTACT
>BINPACKER.1017.1
AAAGGATTTACCCAAGTCTATGGATTGGAAATATCTTGAAATGAAACTAGGCAATACAGTCTTCTTCCATCCCTTATTAATTCACGGATCAGGCATCAACAAATCACAAAACTCGAGGCGATCCATTTCGTGCCATTACGCGGCTGCAGAATGTCAATACATAGATGTAAGCAAATCAACACAAAATCGAATCGAGACCGAAGTCATGGAGCACGTACAGAAACGGTATTCTGGCTTGAAAATTAATTACCAGGACTTGTGGCGTTACAAATCTGACATCGTACGCGATATTCGTTCATCCTTATGAAAAACATTGTATAGTAAATTTACTTTATATTTCAAGGTGGTTGTATATGAGAGTAATAATCGAATAACATCGAAGAATGATAATTGCACGATAGTAAAAACGTATCGTTGTTTGCGTGTATAAACAGGCAGAAGGGAGAGAAGAGGGTAAGTAACGGCATAACAGAAAAAGATGCAACGACAACAGGGTTGTCGTCATTATTATTGTATGAATCAACATCACGACGGTGTCTTTGATGTGAATACGGCGGTTGAAGTGTGTAACAATGCTTCGAATGTGGATCTTTATAGGTGTTCTCATGGCGAACGCTTGCACTAGAAGTACGACATGCAGCCAGACAAACTTGAAACCGGTCTAAATTGCGCAGGCGTTTCTTCACCACATCTTGGTCCCTGTGTACTTTATGATTTTCTCTAAGCAAACCTAATAGCACGTCCTTCCTGCCTTTTATTTGCTTGCTAGGATGTAGGCAGCAGGAAACGCAATATTCATAGATAGCACAGCACCCTTGAGCATTACATGTTTTACAACTATACCTCTCTCTCTTGGCTATAGCTGATGTATCCTCATTTTTTGCAGAATCCTTTTGTTCTATGTTACAACAACCATTTGGCAAAATTTCCTGTCTAGAGCATACAATACCACGCTCATCTACTATTAGGACTTTGCCCTGAACAGAATTACGACAAGGATGGACCATGGTATCTGTATCATTTAAATTTAACATTGCTTCCATATTTAATGTGTTTCTATTTGCCCCTTGATCAACAATTGCCATTTGCCACAATGGGGGTTTACCAGATCCTTTCAATTGTTCTGATAATGCATCATCGTCAGACACTAAATCATCATTATTGTCATTAATCATCATGGGATCCATGTCGTCAAGATCATTATCCAAAGCTAATGTCTTTCTCTCGTTACGAAAAAGTGAAAAGGCGCAGTAAGTGAGTGATAAAGCGAAGATGAGCCCAAGTACGAGGCGCCGTCTGATGATTCTGATGAGGCTGCCACAACTCGGCATCCTTCCCACGTTTTGCAATTTACCGCCGTGCTTTTATTCGACATTAAATTTCTGGTTTCCTATCCCAGCGCATGATTGCAATGCAACTGAGCACACAGTTATTTCGTTCAATTAAATTTGTCCACTAAAATTCTGTAGGTTATTAGAAGTGTGGTTGTTAGTCGTACGAAGTGTATCCGAAAGCACATTAATATAGAAATTATTCTCGATATGATACAAATTAATATAAAAAAAGTATGATAAACAGAAAGAAGAAAAATAAAGAAAAGGGGGAAAGAGAAAAATATATAGAGAGGGAAAGAGGTTATGTTGTTTTCCTTACGAACATGTCGTAAACATTGTTTAAAATGCTTACCAATCTTCGAGCGCGAATAATTTAATTATAACATAAACTTCTTATCGGTTAATTAAACAACCAATGAGACGGGCCAATATTTTGTTAAAATAAAATTTATCAGGTCTTGTCAACGAATATACAAGCAATAATACAAGTGCATTGGCCTGTTCAATATGGTTGAATGCCATCAAAGTTTGCGATACGTTATGTTAGATGTCACTGCTTTCGGTATTAACCTTCTAATATCGACGTATGATATTATGTATATGATTAACAAATTTCAACTATATCACAGATGTTATTCGTTAGATGTTTTTGTTAAAAAATTTATTTACTTATATAAAAATATATTTGTTTAATCGTAAAATTATGATTTATATGTTATTTTTTTCAACATCATAACTTAAACAAATTAAACACATTTTAATAATATACAAGTTTTTGCCAGTTTCTTAATTTTATTATGTTTGACAATATTATTTATTTTTCAAATTAAGTTTCG
>BINPACKER.10181.1
GAAGAGAAGATTTAAAAGAAACTCTAATTTTAAATAAATTTAAATGTTGTTAAGATGTAGAAAAGAATTTAGAAAAAAGTTAAATTAGAAAGAAAGAAGCGTTTGACACAATGTTGACATTCATTCGGCACGAAAAGATAGTTGTAAAACACTGAGTGAAGTTTTGGATGAACAATCTTTTTTCCATATAGCTTTTAGGAAAACATCTGCCATTTTCTTGAATAGATAATTGCTAAACATACAATAGCTTTAATTATAAAAAGCTATTTGTTTTTTCGCGCATGAACTTAGTGCATATCGTAAATTACGAAAAAGAGTGTCAAGTCGGTGTAGGAATGTGGCACTTCAAAATGGCTGCCAGTTACTTTAGTAATTTACGGCTGTACCTTTCTTTGTTGTTGCTGTAGTAATTACGACTGTATGTTGGAATACCATAGAATTAGTTTTAAGGGAAAATAGTGAATTAAAAGTTCTATGTGCACGTTAACCTTATCACATGGGTTCCATGGAAACGTGAGAATAGAATATGCTCTGAAGACATTCTTTCCTGATTGCTGTTAAATTTATTTCAAGAAATTTCTTAGTTAATGCCTTCTGATTTACAAAGAAAGTGTGTGTTACTGTAGTTTATTTTACAAAGGACTTTTTGGATGAATTTGTTACGCATCTAATGAATAGATGTATGTATATATATATATAT
>BINPACKER.10182.1
CCGAAAACACGCCGGAGAAAGGACGGAACGGTAACGCTGGCAACAAGGGAAACGATACCTCGAGAGATCGCAATGCGGACGAAACTGAAGCTCCTTTTGTTTGCCTTGCTGCTGGTCTGCCTTTTCGTCGACGTCTCGGCTAGGCAGGTGAGTTGTTGGAAGAGTAAGTAACATCCGGATATCCAGATGACATCCAGTGGATTTAAGCACGAGTGATTGAAGCTTTGGAACTTGGAAAGCGAGTCCAGGAGTCGAATGATTGGTGTTAATGTAACAAACTCGAAGTTGGAGAATAACGAGTGGAGTAAAAAATTATACGATTTCTAATTTACCATTCGAATAATATCGGCGACTCAATGGCAGAAATTCTTCGAATTGCCATTTTTGTAACTCTTTGAAACTTGTAAATGGAATATCTGGAGTTGTTTAATCACAGTTAAACGATAGATGTTAATTAATGTAACAAATTCGAAATTAACCAATGATGAATTGATTATTAGAGATTTCTAATTTACCATTTGAAAAATATCATCCACTCAATGGTAGAAAATCTTCGAATTGTCATTTTTGTAACCCTCTTGGAAACTTGAAAATGGAATAACGGGAGTTGTTTAATTAGAGTCGAAAGATTGATGTTAATTAATATAATAAATTCGAAGTTGGAGAATGACGAGTGAATTATTGGAGTAAAATAATATTATACGATTGTTTATTTATCGTTTTGAAAATATCGGCGACTCAATGGGAGAAAGTACTGAAGTTACCATTTTTGTAACTTTTTGAAATTTGAAAATTGAATATCTGGAGTTGTTTAATCACAGTTAAACGATA
>BINPACKER.10183.1
CAGCTAACCTCGCAATGTCGTCGTGGACGATGCATGTAATAGCCGTGGTGCGCTACTAACAAGTTTATGGCACCGAATTGATTGGAGTAGAGGTTTACGATGGTTTTATACCCGGCCTGTCTCGCGTCGATACGGTTGCATCCGAGACTGTTCGAATTTTAAACGAGTTTAGAACCCCCCCTCCGTGATCTATAGGCGCGAATGAAGATCTTCGGCGAGAAATAGCAAGAGAAGTACGTGTTAACACCAAGAATACGAGATAGTAGTTAGAGATGCAGTCATCGTAGAGTAAAGAGTAACTTTGATTCCGATCGTGTCCAAGGTGCGGCATTATGTGGGATCCAGTTGTAGAGAACGAATTCGATGCTTGAAAATAATAAAAGAAAAATAGGTTTGTACGAACGTATGGTTGATTTTGCTTTGGAGTTACGACTAATTTTACGACTAATTTTTATCCTAATCGCTGTCATTTTTATGGTATGTACTTACAGAATGATGATATATCCTTATGGCTTGATGTTATGCAATTTTTCTTATTTCTTTTCTTATTTCCTTTTTTTCTTCTTTTTGTTTTATTTTTTTTTTCTGGTATTCTGTACATT
>BINPACKER.10184.1
ATCGATCGATGCAACTTTGAAATGTATAGTTAACATAACATATGGTCGGAAAATAATCGTTTTCTCAATATCTGCTATCTTCGATTTATCCGAAAAAGAATAACTCTTAGATATGTGTAGTGACATTCATATATTGAGTCACACAATGTATAAAAACACAAAAGTACGAAACAGAGAAAAAAACCCTTATTAAATGAAGCGTATAACCATTTCCACATTTAAAATAAATATATGGATATAAATAGAAAAAGTAATTTATAAATTATAGGCGCTAAGAATTGAAAAAAAAGAAAAGAAAAATGAAAACAGCTAATGTTTCTATTGATACTTTTCCAGACTTTACAATTCTGTTATAATTAAATAAATAAACGCATTGTATCGCATTTTCTGCAGTGATGAAAAATACATCGAAGATCCTGTGATATAATCGTTTCTCTCCTTAGAAATTGGCCACTAGATGTAATTAGCGAGCGAGTTCCGACAATGAACATAGAGTCGAACGAAACGGTCGCAGCATAGATAGGCTCAAGTGGCCAAGGGGCACTTGAACTGACGAGATAATGGACCGATTGTCGAGAAAGAGAAAGAATGAAACTACACCAAGCGGTACGCACGATGGTTGCTGCAACCGTGATCATTCAATCGCACTTTCTTGCTTCTTTGCTTCCAATGACGCACTTATGACGTCAATCGAAGGAGCAAGAAGCAACCCTGGCATACCTTCCATGCATTTCTCCCTCTGCATTTCTCCGACCCGGATATACGGTCCTTGACTCGTCGTTTCCAACCGCTTAATTTTGCAAAAGATCATTTTTTTCCATAAACCGTGTTACCGGTGCATTTTTTTCGAATCATTACCGGCAAGACGTTCGATTACAATTAATCATCGATTAAACATCGAAATAGAATCACAATAGTACTTAATAATATATAATAATAAAATATTTTATTAGTATTAATCAAATAAATATTAAAATAGACTCGTAATGGGCCACTCGGAGTTCATTATAG
>BINPACKER.10185.1
GTTTATTAATTTCAATTTAAATATCATCGTATCGCACGTCATACATACAACTTATATCTAAGTGATACGCTACTGATCTAAATAGAACGTGGCTATTGCGAAAAAACTCCACCCGTGTGTATGTGTGTATGCATTTATATGTATACATATATAATGTCTATATACAATAGATAATTTTGAGCGGGTGACAAAACAAACATAATATCCTGAGACGTTAACTCGTACGAATAGAGAGAAACATTCCAGGACGAATTTCTTTGAACCCCATTGAAAAAGGTCTAAAGAGGATTTAAAGAAAGACGTTAAGCATGTGTAATATACCAGACTTTAAACTTCCAACCACTTTAAACTCACCTTCCTCTCCGAAACGAAGAAACTGTCTCGTTAATGCGAAAAAAAAAACTAATAGTTAAATATAAAAAAATCGAGTTGAGCTTGTCGTTGAGGACAAAAACAAAACGTGAGTTGAGAAGTTCAAAGAGATTAATTATCGATGTTACTTAAATTGCGATACGTCGTTAATGCTTGGAAATGGATTTTAAATGGAAAAATTAGTCCTCCCATTGTGTGGGTTGCTTATCGAGTCTTAACTACGCGCTAACTCTACGTCCACTAAATTCAATAAATAGAAATAAATATCGTGATTGTCGTGAAGACCTATCCGAACGGTATACAGTTCGTTCAGGCCTGAAATGTCATTCAGTCTACTTCTACGTTAAGTTGTATACGTGTTTCGCTTACGCATACGACCTCTTCTCTCGCCTGTTCTTCTCTGTCGCAAACGCCTTTCGCATAAATAGATTCTCAGTATTCACAAGGAAGACTTGCAGATCGCAAAGGACACCGAGACTTGCTACTCTTTAACGTGATTATCGATCAATTAATAGTTTAGAGACATCGCGAATATTAATTGATCAATAAATTATCCTACATAGTTTCATAGATTTGAATCTCGATTTCATTTCGATTTTGTTTCGACGCTGTTTCGATGTAGTCCCGAATTTAGTTGCAATTCTATAAGTTGACCGATGAGGCAAGTTCGTCGATCGAGAACTCGGAGAAGAGGATCACCATTCTGATTTGGTCTCGACACGGTTCTCGCGCATAAAGCTACTCTTCCGTCGGTTCCGGGTGCGATCTAAACCTCAGGACGAGATAAGTCCGATTGACAAACCCGTGAAATTCCAACATTTTTTCGAAGAAATACAATTTGAACTGGCGTTCCATATGAAATTCGAATTAAAGAAGTTTCGAACAATTAAGTCTGGCGTTAATCGAGTCCTAGAGCCTCTAAATCGCACTTGAACGAGTGAGAACGGGTTTTCATACAGCGTTGCAATCCATGAACAGAGTTCTGCAGTCCTCGCCGGTGCGACCGCGTCGACCTGCTTCGTAAAGCGCCTCGAAGCCTACTCCGCTCTGCCTTTGAAGCAGATAACTTGTCGCATACGATCCAAGTTGACAGAAAATAGAAGATGTACCCTGAGCATCTGCAACACACTCTGCGCTAGCTTCGCAGAGGGCTCTCTCGGCGCAGCCCCGTTGCCCCTCATCCTCAGCGCGACCAACGTTGTTGAATGACTTCACTGACCTCATGTAGCCCTTGAGCATGGAAATGGAGGCAACAGCAGCCTCAGAAACGGTGTCCCGTCTTCCCATGGACCTGGCAGCCAAAGAACGATGGGAGAACGACGTCTTCAAGGCGTCCAGAAGGTTGATCACTATGCTTATGAACTCGGAAGCGTTTTTAGCCATGACAGCAACCTGATCGGGGTCTCTGCCCTGTCCTAGAAACGCGCCCAGCACCGCAGTCAAAATGCCCTGCATAGGGCTGCTTTGGTTGTCGACCTTGTCGATGCCGTCAACAGGTTGTTGAGGGCCTCCCAGAAGAGCGGTGAGTACCCTTAGCCCGACTGACAATAAGTTTGCCCACGGACTAGTCGGTGCTCCATCGTCGATCTCGTTCTTGCTTGGACCTGCCACACCGCCCGTTTGGCCTAACAGCATCTGCATCAACATGCTCAGCATGTTCGACCACGAGAACCCGGTATTACCACCTTCTTGAATCTGATTGGTACTGATGTCGTCCAGGTCATCGAGGGCGACCTTCTTCATGGCGTTTGGCTTCTCTGCAAATTTCCTTTCATCCCTGACTTGCTGCTGGAACTGCTGCGGATACTGAGAATGCTGTGGCAATGTTGCTGCTTGTCCGAGGACAAGCACCACCAAGCATAACGACAGGAATTGGTTGTACTGCATTTTTGTTACTTTCAGGTGGGCTTCCTTGACACTGACTCTCAGTTCTGAAGATGAAATTCCACGTGAGGTGTTCTATATAGCTTGTGCACTCTCGTGGGGGTAAGCTGAACGGCCAATGACCACGCATCTTTGGCACTATTTTCAATGGAACTGACCAATCCTCTGCCACTCTTCATCGTCGATCCTGAAGGTCTACTTTTCGAATACTTTTCGTTAAGATTTTACGGTTTCAACGTTCCATGTGCCTTTTATTCCCATCGAATTTTCTCGCACAAAATAGTCCACTAAACGAACGAATAGCTACAAAGATTTTCCTCCTTTCTTTCCTTACTTTCTTAAGAATATACTTATTTTTTAGGAAACTCGAAAGAATTCCTCTTCCAAGTTAGACAAGTTCCACGCGATATT
>BINPACKER.10186.1
CCGACATTCTGTTTCCTCACTTTGGGCTCTTTTCGGGATTGGGCCCGGATTCTTCCCACTTAAATACTTAAAAATGGCAAGGGGTTAAAAACAATGAAAAGATTAGAAATTCCACTGCAAGATTCGCCATCAAAGTTAGACCTAGTCTCGCTATTCAACGCTCAACGAGGACGAGGTTCCGTTCGAATGGCTCCAGCCCGACGGCCATAACTTTATCGCCGTCTGGTCTCGCGATGGATCTAAAAATTACGACGCATTTAAAGCACACCGCGAATTACAGCGACGTTTTTCCGTCCTACGCTTCGGCATTGTAGACGGCACACGTGACTCGTTTACTTTAAAAGGGTCAAGAGTCGCAGCGGAAGAGCGTTCATCCTTTGTGCTTTGCAGTGAGCCGCGTTATGTTGCGTTCGCAGGCCGAGAATAAAACGGAAGGGTGACGTAAAGTAGGTAAGGGTGGGTCGCGTAAACTGGGATACCGCTGGTTTACTCTTTCCGTTATTTTCTCTCGGGAGAAACAGGGAAACGACAAAGCGGGAAAATCGAGATTTCGATTCGCTCGGCGATTCGAGAGATCGTCGGGAAAAATTCAAGAAACTTGTCATCGATTTACGGGACCTAGGCAGTTCCTCCGATGAAACTAGCCTCGTCGGTTGCACCATCCACGTAGTAAACTTTATTATCACGGTTTATCGTCCATGAAATTTTCACCCCTGCTCGTCGTTGTCTATCTCCTGGATCGTTTGCCATAATCTGGCTCACGGAACCCGAACCTATTAACGTTGCTACCATTTCGTTTTCTTCCTTTTTCTTTCGTTGAATGACAACTCCCAGGGTGTTATGGAATGTCGATGATTATGCGAATACTCGAGGTACCATTTTTTTCTCCTATTTTCTTGCTACGAATGGTACTTTTTGCGGATACTGTGAAACAACGTTAGTTATTCGATGAAGAGATCGATAGTACGATAGAATTCTGTTTTAAATCTTGGATTACCATGATTCTCTGCTATTTCTTCTGTATTTTCAACACTTTTTGCATACACACATACACACAAGCGTTGCCTTTTTTCTATTTTTTCCTTTTTTGTCCTGTTCATTGCCAGCGCGGTGTAGTAATTATTATAGTGATAAATAGTTCCGTGTTTGTTTGCGAAACCCTTGTATTTCCTGCATTAAATATGAAAGATGGTCTTGCTGTTCTTGCATGCGAGAGATTAAAGGTTCGCCCCGCTGGAGATTACCGCTTAATCTCATCCGAGTGTTTGGTACTCCTGACGAGTGTGTTTATAGTCTCGTGACAACGGAAAAAGTCGGTAACACGTGCGAAGGATAAACAAATTTCTCTCAGGATTTATCCACTTTTTCAAAGTACACTGCGAAGATCCTTGCAGATGTTCCAACAATGTTTGGCGAGTGTAATCCGATTAAAACACGAACTTTACACTTTATTTCACGCTCTACTATCATCGCGATATCGTTGACCTCTCGAAATTTTATTTTTCGATTAATTCAACGGCGAAGTGAAAAAAAGATATGAAGATATGACCATGTATGCAGAAATTAATCTTCTCGAAATTCACGAAATATTTCTTATCGTCTCTTTGACCTCCGATTGAAGTGTCATAATCAATAACTGAGTCGATCACACGTCGCGCCATTTCGACTGAGCACCACGAAGAATAACACGGAACTGAAATAGGAAGATGTCGA
>BINPACKER.10187.1
TTTGTAAATAATTTATTAATATACCCATGTATAGCTGTATTCATACAATAAATGTAAAAAAGGATTAATACATACTATCGCCATTGAATAAATTTCCAATCACCATAAATAAGTAACTAGTTAATCTTAAATACTGAAGCAATATTAAATAATACTACAAATGTACCATATTTGCATTATAAAGGATTAGTAAAAAATTGTAACACGATCATTCAACTTATATTTTTTCAAATAATGCTAAAAATTCTTTTAATTTATCAAGCATTTGTTTTGTAGCATATATTCATAATTTTAAATATCTAAAAAATAAAAAAAAAAAATATGGAAGGAAAGGGCAAATTACGGGTACACACGGAGACACATCGCGTGACAGTTCGTCGACCCCGTGGATCTAACGCGATCTCGTGACACGCTGATCACCGAGTTCCCACTAAATCGTTCACGCTTGATTCCTCGCCGATTCGCCGATTTCTTCGGTTCACCATCGTTGCGGTGTTCCCGCACGAGCCGCGATTCGAACGGTGCCGAACGCCGCGGCGCGACTGAAACCGATCAACTCGATTCGCCCCGATGATCCTGCATTTCGATCTATAGTAAACAAAAGAATTAAAAAGCAAGTGGTCCGACCCGGTAGCGGTCGGAATTCACGCGTTTATCCAGCACAACACATTTTCACCGAGCCTTATCAACCGTGATAAGGCAATTCGGTGCACGGAATCGGTTCCAAAATCCGCGATAAAAAAAAAGTAAAGAACTATCGCGATCTCGCGGCTCGTACTCGCGATTTTCGCCAGTCGATCGGGAACAGGAGCGTAGTGGATCGAGATAACGCGAATTCCGCGGCAGGCGGAACACCGGTGACTCTTATCGATCTCGCGCCGTCTCGATGTAACGCGAGCGCGAAAATCGCAGACGCGCGTAGCGAAGAAATTAAGAAAACAGGTGAGACGAGGTAAGCGTTTTGCCCGCGAGGAGAACGTGGTGGGGCGGCCGGTGGCGGGAAAGAGAAGGAGGATCGTTGGATGGAACGACGGTGCCGATCGAGAAAGAAACAGTCGATCGGCGAAGGAAAAATGTGGCATATCAGTGGCTCTCAATTCTCCTATGCTTTTGTTTGCAATCTTAAGTGGTCTCCAACTTTGTTCCGCGCTGATCGCTCCGGATAATCTCGATACGCGGAGGACGGTGCAATGGCAGCCTAACAGAAAATTATCAGCTATCGGAGAAGTATGTGCTCGGAACACGTTTACATAGCATAAACTGCTTTGTGATAGTTCAAGTGTCCCGGCGGATTCATATACC
>BINPACKER.10188.1
ATTTTTTTTTTTTTTTATTTTTTGCGTTTTTTTTTTTTTACTTTTTTTCTCTGTCTCTTTCATAAGTTATAATACGTAATTTGTAGCACTAATGATGAACATAAAAAAAAAAGCGGGTTGTGTGAATAATAATACATGCGTTTTTCTCAGACTGCTATATTTTATAAATTCTCTTTTTTTCTCTCTTGGTTTACTTTCTTCCTTCCGCGCGCGTGTGCGTGTGTGTGGGGAGGGGGTTCTTTTTTTCTTGCTAAGAGAAACGGCTTATTCATGGTATTAAAACGCAAATAAAAGTCGAAAGTTACTGTATGATTGACAATATAGTATGTATAAATATGTATTCATACATACACATATGCGTGTATACACGCGTATTGTATGTACGTATGCGATGCATACGCGTGCGTGCGTGCGTGTGTGTG
>BINPACKER.10189.1
TGGCAAAGGAAGAGAAAAAAAAAGGAGTCTCAAGTAAAGGTCGTGTTATCATTAATGGTCTAATTAACTTCTCCGTTTGAACCCCATTGATCATTATCGATATATCCTAGAGCGATCGAGAGTGCCGAGAGTGTTTTCTTTCTTCCAAGAGCGACCGGATGTGGCGTTAAATCAAGCGGCACCATTCGTGAAAGATCCAGAGGGCGCACATGTCGCCCCGCGTCAGATTTCCGAAGGATGGAAGTGAAGCTGCGGGATATTAAAGAAAGATAATCAGCTTCATGTTGTCCCGATTTATTCGAGAGCTCTCAGTGGATAGTGCCGTGGAAGAAAGAGGAAAGAGGAAGGGGGAGTCGAACTCCGGCGTGTCGGTTTTGTGACCGTTTGGTCAGCGGGCTTTGGAGAGGTCCCGCGACGGTTCTTATTACAAAGTGGTCACCATCGAGGGTGGTGAACGTAATGTGACAACGGTAGGTGAAGAGATGACGGTGACTCCGTCGACTTCCGATGTCGCTGACAAGGCAGTCTCGACGGATGATGGTGGCAGTGGAATGGAGGTGGCACGTCTCGAAGCCGTCCTCGCTGCTCTGGTGGAAACGAAGGTGGAGGCGATTAAAGCTTCCTCAGCTTTGAGCAAGCGTTCCGGTAGCGCGCCAGCCAGTCCACGTAAGCTCAGACTGACTTCCACTTCGACTGCCTCCTCTTCGCTGAATCACCAGCATCGAAGGAAGAGTCATCATCATCATCATCACCATCATCATCATCGTAAGAGGCATGATTCAGCTCCGTGCAACGACCTCATTGAGGATGCTACGGAACATCATCAACATAATGTCCATCACGGTAAAACAAGGCGAAGAGCTTCGGAAAGTCCACGACGTCCAAAAAAAAAGCGCAAACACTCGAAAAGCCCGAATATCCTTCACGGTGTAGTCCAGGACGTTCACACTGGTCTTGATTCACGTTTAGAGCTTTTTGGAATGGATGGTGATCAAGATCTTGCACTGATAAACTTCGAAAGGACTCGAGAAACTCTCAGCGATTCCTGCGAATATCCGCAGTTGCACCGAAGTGCCTCCTACTTTCCTCAAAGTACAGCTCAATTAAAGATCCACTACGATGACGACGATTACGTGGCGTTAAACGTAGCGGATGAGTTGGAAGAGGAAGAGATCTTCAGCGGTACCGAGAAGATCGAGGCACCTCGGGAGAAATATCACAGGCCCCGTAGAAAGAGGAAACGGAAACGACGCAAGATTAACAATACGGGTCCTCAAGAAGAACTCGTCGATCCTGAAGAACTTCCACCACGTGCACGTTGGACGATCGTCGCAACCGCTTGCCTCCTTCTTACAATGTCTTTGCTCTTGGTCGGAGTTACGCTCAGAATGGCGCCAATCATCGACGATATGGTGCGCAGGGAGAACGAGGAGCTGTTGAATTCTCTCAACAGAGTCTTCGTGACCGAAAACACGACAATGCCTCTCTAAAGAAGACGTTCTAGGGCAGAATAGAGTGGCCTGTTTTGATGCGCCTTTCGAAGAAGTTTCGCAAGGCGAGATGAAAAAGTATGAGAAGAGGCAGGGAAAGTATCGCGTCGGGAACTTAACTTCGAAATGCCAGGATCAAGGGTCGTTCCTCGGAAGCGGCAAAGTTTTATTACAATTGCATTTCACTCCGAGACGTCTTATAGTCGTGCCGGAGACAGAAGTCGAATCTAATTTGTCAATGTCGCCGCGTTCCGTGGCTAATTTGTCTGCTTTGCCGATAGTACGAGCCTCGAACTACTTAGGTTCGTAACGAGATGGCGCCGATGCTGTAATTCTATCCTCGTTGTTTCGAAGGTACGTCCAACCTCACACTTTTTCACCGAACTACGTAATTCGACGGACATTCTCGGGAAGTGTCAGCTAAAGCACGTAAACGTCGAAATGGAGGAAAACGGATAAAATAGGATAAAAAAAAAAAAATCCGCAACAAATTACCCGCGACGATTCTATTCGTCGCTTTTGTTAAGCTCGTTGTTGTTATTGGCGCGGCAAGTGGATGACCGTGTGAGCCTTGTTACGATGTACGAAATGTGTTGTAAGTTCATTCGATGCACGAAAATTTTATTCCAAGCAAAAGCGTTGTATAATCCGACTCGTTTCGCGAAATAAATCTCGAAGGATCGATCCTATACTGTATATCGACAACGAAAAGGAATGTTTAAAAAGACGTTCATGAAACTCGATTTAAATTCTTGTTGGAAAAAGAAATCAGAGTGTCAGTATTTCTGAGAACAATAACCATGCTGTTATTCCATGGATATGTATAAATGACAGTTTTTTTTTTTTTTTGGTTTTTAAATTTT
>BINPACKER.1018.1
TCCATCTATGCTAAGTTCACGAAGAACTTTTTGCTGTGACTGTTCGTCATAACTTGACGAGTCAAAAAGTTTTAACTTTTGTGTTAAATATTTACGAATTTTTTCCATACCAAATTCTTCTACCTCTTCTTGTTCTGAAGAACTATTTGCTGCTTCTTCATTTGATGGTTTATCTAAAATTTGATAATAACGTGCAAATTTAAGTATTCCGTGACTATGGCGATCAGCATCGGACAATAATTTCTCTTAATTCATTTAACCATTTTATTTAATTAATAAGATTCCAAATTCTTATGGAAGGCGGTTAACCTCTATTATTATATGTTTCACGTATATACGTTGTGTTACTATATACGGTGTTATTATGTTATAACAAATGCATATAATTATTAAAAACATGTAAAGAGAACGATAAAAATTATGTAGTAAAAATATAAATAAAAATTATAAAATCCAAAATTTCAATGAAAACTAATTTTTATGTTTAAAAATATATGTATTAAAACAAAAGATTTCATTTCATCCCTTTTAAGAATGTAATTCGAGAAAAATATACATGGTATAAAATAAAAATTGAATTTTATTATATTGGATAAATGACAGTTTGAAAACATTACCTCTATGCATTTAATCGAATGTCAGTTACTTCGATAACCTATTGTAATCGCGTATTCAAGTGAATGTATAAATAATATCATTTTTCCGTGTGACAGCTATAATATAGAATAATTTTGCGTAACATTAGTTGAGGATATTATACGAATTTAGAAACATGTCTGAACACAACGATGACACGGAAAAGGATAAACCATCAAATGAAGAAGCAGCAAATAGTTCTTCAGAACAAGAAGAGGTAGAAGAATTTGGTATGGAAAAAATTCGTAAATATTTAACACAAAAGTTAAAACTTTTTGACTCGTCAAGTTATGACGAACAGTCACAGCAAAAAGTTCTTCGTGAACTTAGCATAGATGGAATAATAGACTATATAAAGGAAAATGAAAACTGCAAAATTATTACTATGGCTGGAGCTGGTATCTCCACGTCTGCAGGAATTCCTGATTTTCGGTCACCATCAAGCGGTCTTTATCACAATTTAGGAAAATATAATTTATCTCATCCTCAAGTTATTTTTGAATTAGATTTCTTTATGAAGAATCCTGAGCCATTTTTCATGCTTGCAAGAGAATTGTTACCTGAAGGTTTTAAGCCTACACCATGCCATTATTTCATTCGTCTTTTATGGGAAAAAGGATTACTCTTGAGACATTATACACAAAATATTGATACATTAGAAAGAATGGCTGGTTTACCTCCTGAAAAATTAGTAGAAGCTCATGGTACATTTCATACTGGCAAATGTCTTAAATGTGGAGCACCTTATACTCTTCCATGGATGAAAGAAAAAATTATTGAAGGTATTGTACCAAAATGTGAAGAATGTAACGAGGGTGTAGTAAAACCTGATATAGTGTTTTTTGGAGAAATGTTACCAGAACGTTTTCATTTTCTTGCCGATCGAGATTTTACCGAAGCAGATCTTTTGATAATTATGGGATCAAGTTTGGTTGTTCAACCATTTGCATCCTTAGTAGACAGAGTGCGACCTAACTGTCCACGCTTACTGATCAATAAAGATAAAGTAGGTATGCAAGATCGCCTATCACGTCTTTTGGGATTACGTCATGGTTTGATTTTTGATACACGAAGTTCTCATGGTGGTCGTGATGTTGCCTGGTTAGGTGACTGTGATACTGGTTGTCAATTATTAGCTGACAGATTGGGTTGGGGTGACGAATTGAAGGATCTTATAAAAAAAGAACATGAACGTTTAAATGCAAAAGATATCAATAAGGATTGATTCCACTAATTGTCTTGTTATAACGTAAATTTAGCTTTTTAGGTTACTTGGCATTTAATTTTGCTGCTATCTCTCCAAAAAGAAGAAACTATTTAGACAAATAATATTTTGCTTCAAGAAATTGTAAAGATACTATTTAGAATGTTAAACGTTGGAAATAATGATATCGAAGAGTCATGCTTTTCCCCATATCATTGTCCGTAATTTTGATGGAAAATCATGTTAAATTAATGGTAAAATATATAATTTTCGAACGTGTGATTGTTCAAAAATTTGCATTTGATAGTACATTATGTCAGAAATATAGTTTAACGGTATAACTAAATCGATGCATTACAATAAATATCGTTCAATGACGTGTGAATAATTTATTTTTTCATATAATATATATATATATAATGACGTTACGCAAATAAATGTGATTTTTGGCAGTTGAATCATGTATACAAATAAAACAGAGTAAAATATACAATACAACATGAAATTCATTTCATATTGAAAGGTCTCATACTAACTTCCTGAGATTCTCGTTGATGTACTTTTCCTTCACCGTCAGCTGCCGCAGCCATGCATTTACGACCGCTGTATTTTAATAATTTGCCACATAAATTTTCAAAACGTGGCTTAATGAAACTCCATGCTCCCATATTTCGTGGTTCTTCTTGACTCCATATAAAAGTTTTTGCACATGTATATTTATTAATTTCTTGCAATATCTCTTGTACTGGGAAGGGGCATAAACTTTCAATTCTAACAATTGCTACGTTCTTTTGGCTTGTATTTTTTCTGAAATCGTCAAGAGCGTAATAGTGTTTCCCACTTACAAATATCACTTTAGTCACATTTGATTTTTCCACTTTGTCATCTCCTATAACGTTTTTAAAATTAGTTTGCGGTCCCATATCTGTTATTGACGAGGTGGCAGCAGTATGCCGTAACAATGTCTTCGGAGCTACTATAATTAAAGGTTTTCGGAAGTTTCTTACCATTTGTCTTCTCAATAAATGAAAATATTGAGCCGGTGTTGTGGGGTTTGCCACTTGCATATTAACATTATCACCATCAGGTTTATCTTCATTGCTATCAGTGAGCTGTAAAAATCTCTCAAGTCTACAGGAACTGTGCTCGGGACCGGCACCATCGTAACCGTGTGGCAGAAGTATCGTCAGTCCGCTACTCAGCATCCATTTTGCTTCACCACTACTTATAAAAGTGTCAATGATAATTTGAGCTCCATTAAAGAAGTCTCCAAATTGTGCCTCCCATATAGTTAAGGTAGTTGGTACGGCTATACTTATGCCATATTCGTAGCCTAAAACTGCCTCTTCTGATAGAATACTATTGGCTAACTCTAATTTTCCTGTTTGATTCTCAACCATAGAATTCAATGGAATATATGTATCTTCAGTAGATTGATCAACAAGCATGGCATGCCTGTGAGAAAATGTTCCACGACCTATGTCTTCTCCGCTTATTCTAACATTATAGCCTTGATACAATAAAGTTCCGATTGCCAATGCTTCAGCAGTGGCCCAGTCCAAATGTTCACCACTGGCTGCTTTGTTTAATCGAGGTTGAATGTGACTTTTTAATAATTTGGCATGAATTGTCGAGTGATTTTCAACGTGAACACTTTTTTCGGCAATAAACCTTAATAAGTTTAAATCAACTCCCGTATTCCATTGTGTCACATTTGCCTCAGCCTGTTGTATTCCACTCCACAGGCCCGCAAAATATGCAGGCTCTGGAATATAATTATCCACTTCATTTAAAGCTTGATTTAATTTAGCATTGTGATTCTTAATAATATCTTTAGCTTTCGTCATTGAAAGAACGTTGTCCTTTACCAGTTTGTCCAAATATCGATCTGGTATCGATGGACGGTTATGTATAATTTTGTAAATAATAGGATTCGTGAAGGTAGGATCGTCTAGTTCATTGTGGCCCCATCTTCTAAAGCAATTCAGATCCACGAAAACATCTTTTCGAAATCTCCGCTGATATTTAACAGCTATTCTGGTAGCTCTGACGACCATCTCAGGATCATCTCCGTTCACGTGGATCACCGGAGCAGAGATCATTTTGGCTAGATCCGTGCAATATCTCGACGATCTACCCTTAGATGCTGGAGTTGTAAAACCTAACTGATTATTGACAATCAAGTGAACTGTTCCACCTATTTCAAAGTGAGGAGTCGCGGATAATGCCAAACATTCTTGATCAACACCTTGAGCAGCGTAAGCTGCGTCTCCGTGAATTTGAATATTTAACACTTTGTCGCTCCATTGACTGTTTATATCTTCCCCATATGCACCATCTTGAACGGCTTGCATCAGCCCTCGAGTTTTTCCCATGGAAACAGGATTCACAGCCTCTAAGTGTGAAGGGTTACGCAACATTGTTACATGCAGGCTTTTCCCATTAATGTTAAGATTTGTAGAAGATACGAAATGACTGATCACGTCTCCAGTTGCGATTACATCATTCGGAAATTCAGAGTATCCCTGTAGCTTTCGAAACAATTTTCCCAATGGGAAATTCAGCATTCCTGTGAGAAAATTCAATCGACCTCGATGAGGCATACAAAGTACGATGTATTTTAAATTATCATTGGCACAAAGTTCGAAAAATTCATGAAAGAAGGCCATCATACTTTCGGCACCCTCGCCACTGTACCTCTTAAAACTCACGAATTTAATGGCTAAAAACTGATCGAAAGTTTGGCTTTTCAGCATTTCTGTCGCGATGGCTATTCGTGTTTCGTCCGTTAAAGAATCCATTAAACATTTTTCTGCGGTTTCCGCGAACCATTCCCTCTCTTCCTCGGTCTGTGTAGACATTAATAGAAATCAGGTACTTATATAGATTTTCTCCAAATAATTAAATTCCAGTCCTATCGAATCAGTGTATGTTCGGTGTAGAAATTTTAAAGCTTCTCCGACAGTTCCTTCTTTTTTACCCATTGTTAAAATGCCCTCGAAAGAAACTTTATCTTTCATATTTAAACCATATCTCTCTGGTTCCAATTCCACCAAGGGTGTTGGTTTTTCTGGCGAGATAGGATTTATGTTTGCTTGTTTATGACCAAATTCTCTATAGGCGGTAACCAGCCTATAGAAATTGCTATTCTTCGATCGGATTTTGAAATATTCATTTGGTACTTCAAAGTGTCTCTGTGGTTTCGCTCTGTAACCGTAGTCGTTTCCACCATGGCACGATCGTGTCCACAGTTTTTATCGATAATTTATGCACTTCGCAGCTGGATAATTATTTATCCATTGAGAAGACGTGTATCTGGTTTTATAAAATGTTCGTGCTGCCGTATACATGCTTG
>BINPACKER.10190.1
TAGCAGACAGCTCCGCGCTGCGGTTCTGGCGATTAATCACTTAGGAATGCGACCTTACGGCGAAGAAAGACCGAACTACGTTGAACTGATTGGAAAACGTCCCGCTGCTCGATTAACCAGCCCCCGAGTGCCTCGAAGCCCGCGTATATTCCGGTGAAACGTTAACGAATTTTCGAGGAAAGAACGTATCGGGAGGAAAATGAAAAAGGCCGCCATTAGCCGCGAGATCGAAACGTAACGCGGTTCTACGCGTTACGTGGGAGTGCTGGAAGAACGAGGGGGACGGGGAACGAAGATCCAGCATTGTGCACCTCCGCTATTACAACCAAGTTCGAAACGTCGCGCAGCGCAACGTGGAGGGGGAAAAGTAGCGATCTGCCTGACGAGGAAGAATCAAAAACGGATCGGTTCGGTAAAATATATTTTATGGTTGACCCAGCACGTGTGTACTTCTCCGTCAGCAGAGTTAGCCACGATACACGCTCCTCCGTTTATCGTGAATACGTCGTACCCATAGTAACCGCAAGCACCATTAATACACTCTGATGTCATCCCGAAGAAATGCATCGGTTCTTTGCGGCGTAAATCTTGCGAAATCGTCGCTGATCTCGCTGGTGCGCTCGATTTTCCATCGGGATTAACCAGCGATTCCGCTGTAACTTTACACCAGACTCTCAAAGAGATATGGAAATGATCAACTCGTAAACGATTATCTTATATACACTCTATTGAAACGAAGAAGAAGGATCGATCAACGAGATATCCTTGGAAAATTCGCATTGAAATTTGGAAACGTAATGAATTTATCTGATCAGTACGAACGGCTGGTTCGATTAACAAATATTCAACGGCAATCGATATAATCTATCCTAACTATTGCTCAACGATGACACGAATTCGACCATGCAAATATGATGCACCACCACCTTCGCGAGAAGGTTGCAGTGTGCATACGCACTGACATCGTCCTATTGGACCTTTCTCGATGACGTCAGTAGGGTCGACCAATGGTAATGGTCACGGAGAAGAGATAGAACCAGCAAATCCAAATAAACCCGAACATTTCGGCCTTTTACCATCGCGTTGTATAAAAAAGAGAAATAACTAACAATAGCTGTTACACGGTACGACCTACATTCCTGGAAATATCCCTGCCAATATCGGGGCAAGTTGGAAAGGCTAAATGATCGGGCGAGGGAAAATTCAATTCGATTGAAGGAAAAATTGAACTTTGCGTACAGTTGGTGGAAGCCATATAGTAAGGCCATAAATTAAAACATTAAACGGAGACACTGATTGATGTAGCCGCACCCAGAGTTCCACGGATTTTACAGAAGTAGCTTAAATCTCAAACTGGAAAAATCATTTGTCAATTACTATTTTTAATTCCTTCGTGATACGTATATACATTGTGTTAAAAAAAAAGGTTGGAAATTATGTATTTCTGGAACCTACTTTTCCAATTGCATACTTACAAAAGTTCCTTTTAAATATTTTTTTTTTTATAACGTTCAAAGAAACAATTTTGAGTTCGTTCTATTGTGTGTCTCGAATGGTTTATTTCGGCGGCAGAAACGTATAAACTTTTATCGCCTGACCGATTTCGTGGCATCAGTATTATGTTACTTCCACCGACCATAACATTTCATTTTCGTTTCTCCGTTCGGCCTAAGCAAAAGATCACAGGAGTAAGGAGAAGTCGATCGGAATCGTAGTTTTTTTTTTTGGTTTCGGTACCGGAGGCTAGATTATCGGGAGGAACGATGAATCCTTTTTGAACAGCTTTCTTCTAGTTCTCTTGCGAATCAAGTATGTATGTGTCGCGCGTGCCCGTCACTGCGCGCGAACTTCCCTTGCGGTCGATACGATTTCACCTCGTAGCCAGCAAATACTACCACCAGAGGCGTACCCCACCGAACTAAATTTCGAATACCAGCATTTAAACGTCTACTTTGTCCCCGTCCGCATTCGATTGATTTTTCCTCCAATTTTGCTTTATAAATTCGACCGTGTTTTTTTCAAAACGTTTCCGGTCTCGAGCTATACAAAAATTTCTCCTGCTTAAAGACATAACCCTTCACCTTAATATGACAGGAATACAGAAG
>BINPACKER.10191.1
TCGAGAACAAAGCAAATTTTTCGGATTTTCAAAGTGCCCGAAATAGTGAAATACAGGGTGGTATCGATGATATCAGAAATCACATATTCCTTTATACAGAATAAGTATATTCGGCAGTATCGCGTATATAATAAAGTAACACAGCACATCCCTAACTGAACACCCCGGTTTCCCGTCGCCTTTGCAAGAATAATATTCAGCAAATAACACGGAACATCTCTTACAGTTTTATTAAATGTATCTGCGATCAATGTGCACATCCATACACACATACGAGAACATACGTCAAATTCTTGATATACCTTGAATACTTTTTTTCCCCTAATTAAACGACTATGATAACACTTAGGACAAAGTAATACTGATCGTTTCCAAGCTATTTCACAGTCTGACATTTTGTACACAGTTTATCGTAACTTTATCTTCTTTCACGGTGATGGCGTGATTCGATATAAACTTTAATTACTAAACCGTAACAGAGGTAACACGGCTACAAAATGTATTGAACAATTAACGAGATCTCAATTGATGCTTAGATATTATCGGTACCCTCCACGACAACCACCGCCACCACACCACGATTATCCTCTCCTCCTCCTCTCTCGCGACGAGGCTCGGCTTTTAAATGTTATAATCTCGTACATAAGGTATGCCTGAACGTACATATCCGTCATGAGTATAGCATACCTAATGTATATCGATGATAAAGAAAACTAGACACGTGGTTGTTTGGATACGATATTCGAACATATCGATAACCGAGGAATCGAGAATCGAATCGTAGATAAAATCTTAGGCCGTGCATTCTTTCCAATGCACGTCATATGTAACAACATCGCGTCATATTAACAAAGGAATCACAGTAATCTATATATACCGAGTATTTTCTTTCTTTTGTTCTTCACGCGACGTTAAATACATATATACTGTTCGCGTACAATATATCAGTCCAAAAAGTTTCAAGTTTGCGATATGTGTAAGAACGAGGTGTGGTTTCGTACCAATTTCTTCCTTTGAAATAATCCAAAGAAACTGGAACAAAACACGCATAAATATCATCCATGAAGAAACACAAGAGAATGAAAAATAACTCGATGTGAATCGATCGTGCATCGTTGTTGCGTTACAGTCGAAATTTTCTATAGAATAGAAAAAAAGAAAGAAAAGGTTATACAACCATACACAACACACCACACGCGTATGTAGGTGACGAAAAGATCCAAGAAAACAGAGCAGAATAGAATGGAACAAACTGTGCTCTTTCTCTCTCTCTATCGGTCAATGGCATATTATTTTCTTTGCTGCCGAATCTCCATGATGTCGAAGAACATCATTACATAAACTATACACGTAAAAGCATACGCATCATCGCACTAAGGCTGTCTAGGCTGGATCAGGTTACTAGGTTGTTGTCTCCATCTCCTTCTGACGACGTTCAACTTTTTCAAATAGAATTGCAGAGTCGAGCGATTAATGCCATACATCTCTGATGCCTGAGTGGTGCTAACCCCCTGCTGTAATATCGCATCCAGGGACATTTTAACCGAGTCTAAGCTATACTTTCTGCCCTGTTTCTTTTCCAGCGATTTAAGCAACGCGCCTACGTCAACATCTGGGCGTGGCCGCCTCACGTTTGGCCCTTTTTTACATTCGAGGAAATGGGACGCCCAGAGGGCACCGCCATCACCACCCACCAAATTCCCTCTCGACCGAGACCGCGCTCCCGCTCCCGCTCCCGCCCCCCCACCAGGATGTTGCGAGGGGTCGTG
>BINPACKER.10192.1
TAAGCATTTGTTTATCCACTTTCATTTATTCATCGCTAGAAATTGTTAATTAATTCGAGGCATGTTACCACGATAAAAAATTAACATAAATTTCTTTCGAATATACAACTACAATAAAAATTGTATATTTATCGTCATACTGTCATTACTGTACGTTATAAAATAATTGGAATACCAGAAATTTCGTAAAATCTCGCAAATTTTTTCACTCTTATCGGTCTCGTTTCGAATAATTCACATATAATACAAAACCCTCGATATTCGTATCGTTCAACTTCAAACACTCTCCACTATACCTAAATCACAATAACCACCGCTAATTTATCCAGCGACAATAGACGTTTTATAAGCAACGTTCCATCTAATCGAGCAACATGACAAAACTTCAAGTCGCTTGAGGTGACGATACTTTACTGGAATGCGAGTGCGTCGGTTTCGGTCCAATTGTCGGTGTTTTGCTAGAAACTGGACACAGAACCTGCTTGTAGGCCTCTCTATAAAGTTTATTAGTGCCAGCATAAATGAAAGGATTAATTACAGAAGAAGCCCATGCCAGTACAGACCCAATCACATGCAGAATTGGAATTTTTATCTTGTCGTCGATCACGTTGGCCAACATCAGTGGCATGAAACACAAAAGGAAGCACAAAAATATAGTCAACATCAGTCTGGTCACTCTGGAATCTTCTCGTCGTTGAAACCCTCCGGCTTTCCTCCTGGAGACGCCAGAGTGCGCCTCTAGATTCTTTCTACTCTTCCTTACACGCCAATAAATGCAGAGATAGGAAACGCTGATGACAACGCAAGGCACTATGAAACCCAGAACGAATAAGAATTTCTTCGGGCTGTTTCCGTTCTTTTTGAGGATCGTACAGGAAAACGTGGACGGTTCTAGACCCAGTGTTCCCCAAAAACCGAGCAATGGTGGTAGAAGCAGCGAGAAACTTAACGTCCAAATGGCAATCAGCATTAGAATTATTCTCTGCGTGGTGTACAATTGAGCGTATATCTCTGACCTCGAGATCAGTATGTACCGATTGATCGTGATCGCTACCATACTGAGCAGCGACACTGCTACGTTCCCATAAAAAAAGAGCGGGAATATTTTGCATAGAGTTTCTCCTAACACCCACGCCTCGTTTAAATATCTGCTTGCAGTTAATGGTAAATTTACAGCGGAGAAAATCAAGTCTGAAATACTGAGACTTATTACGAAAGCGGTCGTAGCATGTCGTCTCAGTCTCGTATACTTTAACAGCGCTATGACTGTTACCAAGTTACCCGCAACTCCGATGACGCTGAAAATTATCGCGCAAACCGCAGCTGCGATAGTGACTGGCCGTGGAAAGTGCTTGAGACTCTCACCTCCGGACTCGAGGTCGAAAATTGTGCCATTTGTTACTGAATCGCCCATCTTGTATCGTGTTTATGCGCTCCTTCGTAGTGACATGTTCTCGGAATATGAAATGCAAAGCGAAGTGAACACGGTCTCAAACTCAGCCTGGATATTGCTCATCGTGTTTTCCGAAGAAGCGTTGCGAGCTTCCGATCTTCCATTTCCTCCGGCAATTTCAATTATCCGCTATCAAGTACTTTCAAACTTCTCATATGAAATCTCATTTACGTCGTGAATCTTTTTATCTCCGTTGCAGAAGATACGCGAGGGAAATGTTTACCGCTTCATCATTTGCCAATGATTTGCGTCCGCTCGGTCGAAAGTGCCCCGTATTTCCACGAACACAAAGCCCCGACCTATCCAGCAGCACGTCACGGAAACGAGGCCTGAAAATCCGGGGAAACCGATCAGCCGGAACATTTCTTATTGTTCTTTGGTATCCACGCGTACAATGCCACGCGATTTGCATATGTTTTCGACGGCAATCATTGCACCGACGAGCTTCGACAGTGTCTGGAACGATTAAACTCGCGAGAGGGCCCCTTATCCGACCAGCCACTCGAACACGGACCCTCTTTCGTTTCTTCTTTTTCTCCGAGTCCGTTAGCGACCGCCGACTCGTCTTCTAACATTCGCTCGATTTTCTTGCCATTCTCCACGACGTCGAAAAAACGGGCGAATGTTAG
>BINPACKER.10193.1
GACCGGACGCTGGTGCTTCGCAGGACAGCATGCAAGTCGGGCCAAGTAAAGAATAAGGAGAAACAGCAACAATTACCTTGCGATTCCGTACTCTAGGCATGACACTGTCCAGGGCGAGGCGTCGGGGCGACGAGGAAGCTGCGAGCGGTGTCGGCGCCGGAAGTGAGGCGCACATCACCCCCGGGGACGAGGACGACGAGGATCACGAGGACCCGCGTATCATCGATGAAAAAATACCGCAGGGTGGCCAGGAGAACCCGATACACGCGAGCACGGAATACGTGAACGGGCGCACGGACGTGAAGGAGCCGAAGAAGGACGAGAAGACGGACACGCCTGTTTAAATGACCGATCATGCGTTCGATGATCGTTCCTTCTTCAGCCGCGGAAATAACCTGTCACCTCTCTCGTTTCGGTTCCAACGCCCTTTGCAATCCGATCTTTCAACCAACGTGCATCCTCGAATCGATTATCCGAAACGGATTAACGCGCTTTGTTCGATCGTAAAAGTGAAAACCGAGGAAGTCGAGTCACAAGCGAAGGAATTATATCCACGCTTTTCCATTGTCCGGCGAAATTATACGATCGAGATTATGCCGTGACTCGCATATAAATGGCTGTTAAGCGATACGATGATGCACGGTATTAGGAATTTAATAGCCGATCGATGCTTCTTTATTGCGAAGGAAATTGGATATTTTATCGGCGGCGAATTTTTCCAAGCTGAATCGGATATTCGCGAATCGAGAGGTCACGCCGGAGAGATTGCAAAGGGTCGAGAGTTCAAAAACGCAGAGGTGCACGTGTCGTGCCTCCATCTCGCGCACGTGTTCATTCCTGAGTCTCGCCACACGAATCTCATTTTTAGCTCACTATGACGAATCTCTTTTTTTTATCTTTACGTTTACTTTTAATTTTATTTCTATTATTCTTCCTCTGATTCTTCAATCGCACGACTAATTGCGTATTTATTAACAAGCGACACACGAGTATTAGTAAATCCGTCGACGAATCTGCCGATTCAACGTGTCAAACCGAATCTCGCGATAGATCTGGATCCGCTTCCTTGTTCTTCTAACGATTTCGTCTGTTTTCGATGGCAACCGGTCGTACACGATTCTCCGCTCGTGGGAAATGATCGAGAACGATGCCTCGATGCCTCGTTAACCTAATCGCTGAGCGCGAACGATTTGGTCTCCCTGTAACCGCTGTGTAACTTTTGTAAATAGCACTTCGACGCGACCCACGTCCAATCGCCGGTTTTCACCGCCTTCTCTTTCTTCTCGGCGACACATCACACACAGACAGACACACACAGAGAAAATTCGCTTCGATCGAGTTATTCGCATTTATTGCTAATTATACCACCAAACGTCGTCGTGCGATCGCTTAGCCTCCCAAGGATTAATCTTCGTCTTTTTGACGATAAGAACGATAAGAATCGACGAGAATCTGCTCGATGATAAATCGGTCTGAATGCCGAAAGATTTATCAGAAACGGTCAGACTCGTTCTCGTCCTCCGGGAGTCTGAACGATTGAAATATCGTTGTTAGGTATCAAGTGTTTGCGAGCTGTCCTCGAATTATAATTAGAATTCTATAAGTCCGCGTTAAATCGAGTTTCCGAGAGCGAGAGAGAGAGAATGCCGATCAAAGAGTGAGAGTGTGTGAAAAAGAGACTGTTGCGATTTTCGTCTCGCTCTCACGCGAACGAAACGCGAGGTCTAGTTATTATTAACCCTTTGCACTCGAG
>BINPACKER.10194.1
AGTAGATTGCGCGGGGTTTACTTTTCGGCACGTGTCGAGACGAAATCTAGATCCCGCCATCGCGGTGCTCCTTATCTCGCGTTTAATTAATTGCGTTGTTGGTGCCGTTATCGTGCCTGAACTTGCAGACCTTTATTGCCGTACTCGTTACCCTACGACCATAAAACGCTGAGAAGTAGATAGGCTCTCCGTCTAGGAGGTAAGAATGCGGTTAGGTTCTTTGGAAAATAAAGAGCGCTTAGTATTCCCTGTTTCGATTACCACTCGAGTGGGTTGTTAAAGACAACTGCCGGGGAGGATTAGTAACGAGACTCGAAGCAAAAGAGGTTTTACAAGTAATAAAAAAAAAATTTCCGAATTTCTACCTACAGAGTGAATCATCGCTCGTTCTGCCTTCGGGTTTCGATTGAGCGTCATTTAGGAGAACAGGCCTCGATACCTGGGAGAAACCGTGCAGGTCGCCGCGTTTCAGGTTATTCCGAAGCCTAACGTCGTTTAAGTACTCGCTTCCCTGGACATCGGGAGTAATTCTGCCGCTGGGACAGCGGACTCCTCGCGGTCAACGTCTGCCTGCTTTCCCCTCGCGCTTCAAAGCCGCAGAAACCCGTCTATTCTCGTGTCCACGATTTTCCACGGTTCTGCTGTGCTTTTTCGTCCCTATATGTGTCGACGGGTCGACGAACGGCACACGGATACGGCCCTGGCCAGTCCGCAAACGGCATTTTTCACCCGGCAACTCGGTTTACGCTCGCGGTTGCGAGAATCCGCTCCGGCTCGGTCGCGCGACACCGGTACGGGTGTACGCGAATAGAAGAAATGGTACGAGCGGATAGAACGACGGGGCAAAAATCGCGAGACATCGAGCTGGGTTCCGGTGAACCGTCGATCGGTGGAACCGCAGCCGGCGTCGAGGAACCCGCGATAATTGCAAGAGTGCAGCTACTTTTCAGCGGATGTAAATCCGCCGATCGGCGATTATAGTCCCGTTCGGTTGCGAATATGGAAGAACCTGATCGGAGGAATCGACGAATTTCTCGAATCAAATAGAATACCCGGACGCTGGAAAGAAGCATTAGGCTGAGTCTTGGTCTAGACTTGGACAGATTAGAGAAAATATCGCGATCCGTCTGCCAGTGTGTTGTCAAATAAAGGCTCGCAGTTGCACTTGGCTATAAAATATTGACCAATATTGCTTATATTTTGCAACAGCTGCGTAATTAGAAGATCATCGAGTTACAAAAAGATTCCAGAATTCTGTCACGTCGACGAAATAGTTGTGCGAATATATCGGATTATCAGCCGTTTCTGCCAATAAGATAAACGTTTGTTAAATCGCGATTGTGCTATGGAGATACACAGAAGTGTGTATAAATATTCTGAAATACGAGAAGAAGTAAGGAATTAAATAATCTGTACATATGCATGTGCACAAATCTGTGTAGATTTTTTACGCATTTCATATGTTTTTTCATTATGATATGGTTACTATCTCGTATAATTAGATTTTACACTGTTTAAACATATGAATCACTTGTAATTTACTTGAAACTAATTGCACTTGAATTATAAGCGATAGAGGCATTAAAGCGCAACAAGCGTGGTAATTAATTTCTTACGGCTATTAGCGCATTTTAAGTATGTACGTGTACCGACTATAGTTAATGCCACGTATTATATTTCAATAGATTCTGATTAATCTATTTCTTCTGATATCGCGGTATCGGCGTTACTTTTACTACAAAAAAAAAAAAGAAAAAAACCAAAAAAAAAAAAAGTTGCAACTG
>BINPACKER.10195.1
AAAAGCGATGCATGATAAAATGTTCAACGAAATGTGGTGGAATTAAAGTGAAACGTTTATCAATCGCATAAAAGGTAGAAAGAAAACAGACGATGATCTACGGTGATGGGGGAAGATGTAAAATAATCCACCTTTGCTTGTGAACGGCAATCGAACGCTAACGGGTCTGTCCACTTCGGTTGAACAGCGCTACGCGTGCGACTTTTACCTGAACAACAATTATAGTACCAAACCTGGCTGTCGTCCGTATCGTAACAAAGGTTCACCTGGAATCTTGTCGGGCCCTCCACCCGTATTCGCCGCTTGTTGTAAAGCCACCTTGTGAATCGTCGCATAGTAACGCTCTCTTTGGGTTTCGGCATTCTGTTGATTTTCCTGGGACTCTTTCATGGGACGCTGCATTCTGTCTCCGAGATATTTGCTTCGCCAGCGAAGAGCTACGATCACCACAGCGGCGACTAAAGCAATGGTAGCGACAATTAAGGGTAGCATCACTTTTACATCTGCGTAGAATGGTATGGCTGAAGCAATTCCGCGTTTCGATAGTTCTGGAGGTGGCGGTTCGCCTTCCTTCGTTAATGTTACGAACGTAAACTCTGCCTGATTGCTACCAGCTACATTGTGAGCTTCTACTTTCAGCTGGTAAACCGAACTTGGTTGTAAATTCGTCACCACAAAACGGCGTTGCATTTTCACGCTGTTTGATACTAATGTCCAGTGGAATTCATTGATGGGTCTATACTGAATGACGAAGTAGAGAATTGGACAGCCATTATCTGGCCACACATGCAGTCGAAGGACTAATGTGGTTGAGTTTGGACTGAGGAAAGCTGCAGCTGGTGGTATTCCTGGTGCCTGTCCTTGCGTTCGAACTGAGAGGACTGGTGACGATGGACTGCTACCAATTTTATTGTGAGATGTTAGGTATAGCTGGTATGTGTTACCGCAAAGGAGGCCCTTTAATTCATGGCTCGTTGCATGACGAGATAATTGTAACTCGTCTAAGTTACCGTGCGTTGTTCGATAATGTAACGTGTACCCTGTGAGTGGAGCGCCACCAGTATGCCCAGGTTTCCAATGTAATAAAATACTGCTCGACGTAGAACTTGTTACATACAAAACGGGTGCGCTAGGTGGTACTTGTACGGTCAAAGTATAATGCAACTTATCGCTCCCTTGAGAGTTCTCCACCTGACAAGTATAGTTTCCACCATCTTGTGATTGTAAATTTGACAATACAAGTTCTCCAGATGGCAAAATTTGTATGTTTCTTGTTGTATCAGTACGAATTTGTTCGGCTTGTCCTTTATACCATTCTCTGGTGGAATCTCCAACAGCATTGCAAGCTAGAGTGGCAGATCCTCTCCATGGTCGCACTACGTGACCTCCAAAAGACGTAATTCTTGCTGGGACTCGATTTGTTGGTACTTGTGCAGCTACTCTGGAACTTTGCCCTTCACCTACACGGGTGCTACCAGTCACCCAAAATTGATATTCTACGTGTTGCTGTAAATCAGTCGCTTCAAAGTAGGTGCTTGTTGCTGGCAGTGTTCTTTTACCGTGATTAAGTTCCTCTCGGCCGTCTACGACCCTTGTGTATAAATTGTATTTTGTAATAATTCCATTTGGTTCCAAAGGTGGTAGCCAGGAGATAAAAAGAGCCTGTGGTGAACTGACCACTACTTTTATATCAGCTGGACTGCCTGGTACATCTTCTTCCGTTTGGCAGTAAGTTACCGTTGTGGGTACTCCATCTCCCACTCTTGTAAAGGCTAATACTTGAATAGTATAATTAGTAAATTTTCTCAGTCCAGTTAGAACAATGGTTAAAGCGTTAGTTTTACGAACTTCCATTTCATCGACACTGCGCCACATATCCGCCAAGACAGGTTCATAGTGTAATTTGTATCCTTGAATAATACCATTGGTGTGTGTGGTAGGTGGTAGCTGCCAGGATACTTGAAGGGATTGCGAAGTCAATGCAGCACACCTTACGTCTTCAGGTGGCATACTGGGTACATCTTCCATTGTCTGTGTGAGCAAAAGTTCGCTAAACGGACCAGATCCAACTTGATTATACGCTTGAACCACTAACGTGTACTTTGTATAGGGTCGAAGACCTGTTAGCCGAAGTTCTGCACCCCCTTCTTCTCCGTCACCGGACACAGAACTGAAGTTATACGAGGGGTTCGACGAACTCGTTTCCCTGTAGCCAACATTGAACCCCTGAATATCACCGTGTCGAAGTTCAGGCAATGGCGGAGACCAAGTGATTAAAATTTCAGACGAGGACAGAGGCCTAGCTTCGAGATTAATCGGGGGTCCAGCTGGTCTTTGCGGCTCAGTCTTAACAATCAGTTCCGCCGAGGGCACCGATCTACCAGCTGGTCCTTCAGCTATTACGCGTATGGTATATCTAGTTGCTGGTTTTAATTCGTCTATCAGAGCAGCGTATGGAAGAGGCGGTCCAGTGAATTCTTGCTGTTGCCAAATTCCAGCATCGCCTTCTTTGTATTGAAGTATATATTTAGTCACTTCACTGGTGTCTTGAGATTTATGTTGCCATTTTACATTAATGCTTCGACTGGCAACCATAGCAGTTTCTAAAGAATTTGGTGGCTGTGGTGGCTCTTGTACGAGGAGTTGCACTAATTGTTGTTCACGACCATAAAGATTGCTCGCTTGGCAGAAATAAGCTCCACTGTCGGAGGCTTCCGCGGAAGCAATTTGCAATTGCGCTATCACACCGTCTGGTGTTACCTCTCGTTTCACTGTAACTCGATAGTTCGTCGAGGGATTTAACTCAATTTTCCCGCCTTTCAGCCAAATGACGGTGACTGGTGTGTCGCCGTGTACCTCGCAATGTAAAGTTGCAGTATCACCTTTCTTCACGGTAACGAGTCTCGATGGTGCGGCGAAATACGGAGAGGAGTTTACTTTCAGTTGGACCACTTTGCCAATACCACTTCCAATTCCGTTGCTCGCTTGACAGAGGTAAAATCCATCTCTATCTTCTTTTACGTGTTGTAACAGGAGCGTACCATTACTGAGGATTTTCGTGTACGCTCTCTCCCGCAACTCCTCGTATTCACCGGATTTGCTTCCTGTAGCCTTCTTCCAAACGATAGTAGGTGTAGGCACGCCTTGTGCTTGACAGTGTAACGCAACGTGTTTGTTTCTCTCGACGCTGACATCGGTAGGCTCGACGATCCATCGCGGAGGTACGATTACTGCGACGTCTCCTGATCTTCTAGCGCTGTGCCCCTGTTTGTTCCTCGCCGAACACGTGTACACCCCTGCGTCGCCGTTCTTCTGCACGCTCGTGATCACCAACGTGCCGTCCCTCAGCACCTTCTGCCGAAGGTCGTCTGGCAATTCTCGATTCGCTCGTTCCCATTTGATCTCCTCGATCGGGTACCCGGCGACTGGACACTTCAAGCGTAGAGTTTCACCAGCGACGGCAGTTACCTTCGGAATTAGTCGAATATATGGAAGACCGTAAACGTTGAGGCGAGCAACGTGAGTGACTTTCCCAGCACGATTTTCAGCTGTGCAAGAATATTCCCCTCCGTCCTCGACCATAACATGGCTGATATTAACGTGCGATATCACATCACCGTGGACTGTCCCGTACTGGCCGATAAGGAACCTTCCGTTGTTTGGCAGGGGAAAGCCGTCCAAGGCCCAGGTAACTTGCGGTGTCGGATTTCCAGCTGCAGAGCATTTTAAGGACACAGCCGGTCCCGGTTGCAACGTTTGTTCGATGAACGAATACAGCATCTTCGGTGGTGCGTCGCCCAATTGTAGTTCCGCGGACGCCTGTGCGGTGTCGCCCTCTGTGCGTCTGACGATACACTGATACATTCCACGATCTTCCCTGCTGATACCATTCAGCCTCAATAATTCTGATTGTCTGCCGGTGCCTGGCAGCTGGCGGCCATCCTTGTACCAGGTAACAAAGTGTGGTCCGGCTTGCGGATGCGTGCTGACCTCGCATCTAAATTCGGCATTACCTCCTAAATGGACGCTCAGCAACGGCGGCGTGACTTCGACGTGCAACGGGGCTGTCACGATCAGCCGGACTTCGGCGCTAGCTTCTCCACCAGGATTAGACGCCGAACAACGATAGACGCCACTGTCTTCTAACGTGACAGCTTCCAAGGCTAGAACAGCTCCGAGCAACCTGGTCCTTGGTCCAGACAGTACCAGCATTGGCTCCGAACCAGTTTGTGCATGCCATCGATATTCCGGTGCAGGACAGGCTTGAGCCACGCATACCAGCGACGTTGATTCGTCTTGAGCTACGTGGACCACGCCAGAGTTCTCGAGTATCACCGGAGGCATCACTCCTCTGTGATCTGCTATCCTCACGTTAGCCACGGAGCTCACGACCACTTGCCTAGTGAGCCGATGCATCGTTCGACATCTGTAGCCGTGGATTTGATCGCTGAACTCTAAGCTGTGGACAAGAAGTTCACCGGTTGGCAGCAGGTGAAACTTTCCATCTCCTTGCAGAGAAGGATAAATGTAGAACGAGGGTTCCTGCAACCAGGACACAACGCGCACCAAATCTTTCACGAAGCTAGGAACGACGCATCGTAACACTGCGGTGCAACCCCTAGATGCACCTCCGATCACTTCCACGTCGACTTTGTACGCCTGGGCCACCACTGCCCTGACCTGGACGTCACGGCTGAGCACTCTGCCGACGGAGTTGCTCGCGACGCATCTGTAGGCGGCGCTGTGCACATCCTGCCGGAAAGCGGCAGCGGCGAATGGCAAAAGGACCAGGGTGCCGTTCCTCAGCACCCTCCGCACTCCGGGGACGTCGTTCACCGGATGTCCGTCCGCGGTCGACCAATCGATGTTGGGCGGTGGGCTTCCTGTCGCGGTGCAGTCCAGCCAGGCGCCGCTCGAATTTGAAAATTCCACCCTCGACGGCGGCTCCATCACGAAGCTTGGCCCGCGTAAATGCGCGTCGAAACCGTGACCGCTGGTGGACGTCACCGCCGCCGCTGCACCACTGCGATGTTCCGCCTATGCCTCGAACAATTTTCCATTACGGCATATATATACAGAAAAAGATATCCAAGAGCTACACTATTCATCTTTAAAATATAAATCGAATATTCACAGGGCTCACGAACAAACTGACTGAAAACAGCATATTAGATCTTTATTTTACGAATACGACCTGATCGCGCGTCAC
>BINPACKER.10195.2
CTTGAGATCCTCGCGCGGTTCATTCGCGAGTGTGGGCAACCGTGTACACGCTCACGCTATTGACACGCTTTCAAATTTCGGGCGGGCAGGCGGTCGTCGGGCAAAAGTGAAGGGGGCCTAGAGGAGGATTACCATGAACCACAAGCCGCTGCGTGTGTGATACCTCTGCGGCCAGATTACGGGCCACGCATGAGTAGTTGCCATTGTGATCTGGAGATAAACTTTCAATCATCAGTATGCTATTGTACTGGTCCATATTGGTGACACTGACTCGCTCCGACGGTCCCATCGGTCGTCCATCCTTGAGCCAAGAGATAGAGAGCGGGAGATCGCCCCTTGTCACAGAGCAAGTCAACGTGGTTCGTTCGCCGAGATGAAGATCTCGATCTGCCGTGAATGGGCTAATTTTGGGAGGAACGATTACTGCGACGTCTCCTGATCTTCTAGCGCTGTGCCCCTGTTTGTTCCTCGCCGAACACG
>BINPACKER.10196.1
TCTCTCTATCTCTCTCTATCTCTTCCCCCCTCTCTCTCTCCCACTCTTCCTCCTTTACTACGTTTTTCCTCTTCGATCGTTCTTCCTACGTCTCTTTGTCCCTTGCCTCGCGTTCGCACCGATCCAGACCAGAGACTCTGACTACTCACTTTCTTCTCCTGCTCGACCGCGTTCGTTCCGCGATCGTGGTCGCGGTGGTCGTCGACGAGAGAATCGCGACGTCGACGACGTGGTTGTCGATCGACCGGTGGCTCGAGAGGCGCGCGCGCGCGCTCTCGCTCCCGTCTCTCCTTCCTTCTCTCCCTCTCTCTGCCTCTCCGTCGCTCCGCGTCCCCCTCCGCACTACCCCCTCCTGCGCGCGGACTCACGGGGTCTCGTCTCGCGACTCGACGTAACGTAACCGCTCTCTCTGGCCACGACTCGATTCGGTGCACTCGGCCGACTCTCGAACGAGTGCGACGATGCACGATGATATCGGGGATTCGGCGTCGGCGGCCGCGGCGGCGGCGTCGGCGGCGGCGGTGGCGGTGGCAGTGGCGGCGGCAGCGGCGTCGGTGACGGCGTCAGTGGGGGTGGCGGCGGTGGTTCAGTGTGGCAAGGGTGGGCGCCGGGGGCAAGTGAGGGCAGATCAAT
>BINPACKER.10197.1
CGAGTTTAATTTAAAAACAATTAAAATATGTAAAAAATCCTATATATAAACATCTATGAGAAATATTTATAAGTATTTATAGTATATAAATATAATATGTATATAGTATATGTTCATATTTCATGGAAGTTAAGAACAAACAATTATGTACATAAATATAATGTACATCGTATATATTATTTTTTACAATGACAAATACAATTATCTGTTTTACTCTCTCTTTCTTTTTTTTTTTTTCTCTCGCAAACACCCAAGTACACCGACTGTTGCGACATTCGATCGCTGAATTTGATTGAGGATCCGCAGCGATCCTAGTTAACTAGCGTTAAAAGCGATAATTCTGCACGTTCTAACATATACAGTTATACCGCTGGCAATCATGGATACAACCGTGTCCATGTTCTCCCATTTGTCCATCATATATATATATATAGATATATCATACAGAGTCAATGTATCTCGCGATAGTAGCTCGAAGGCGAAGAGAAAACGCGAATGTTGAAAAATTCATTTCCAATTAGTAATAATGTCGAACGCGTTTTTGGTTGAGACATTTAGTGTTACTCACGTGAAAGCTTTGCTAAGCTAGAGAATATCCTAGAAGATTACTAAGCGAATAATATCTCACCGCGACGCATTCGACGGAAGTGGGAAACGAATCTTCCGGATCGTTTTTTCCGTTCACCATTTAATCCCGACCCCATAGACAAGAAGATATAATTATCCGTTTGCGTTAAACCTATCAATAATTGTGATATTCTTCTCAACGATACGGACGATTTTTAAACGATTACGTTTTCAATAGTTTCTTTTTATTTTATTTTATTCTTTTTTTTTTATTATTATTATTTCTTCTTCAAACGTGAAACAAGCGGAATAATTTCGATCGTAAATCCGCTGGCGAGATGTCGCTAATATTCGTTAACCATCGATATGTGACGTGTTACACGAACAATGTTATTAGTAAACCAATTTTTTTTTGCCTAGTATAAAAGAGAATAAATAATAATTTCTCGACTATAATTGCCTATTGCTTAAACGTAAAAAAAAAATTAGCTAAAACGATCAACAGAAAAGAAAGTAGGTATAACTTTGACAAGACGCGTCTGGAAACTAGTTAGTCGTTTCAAAGATATCGAAACTATGCTAACTATTTCAGTTTGCACGCGTTTCTTTGATTCTCGGTGAAAAATAAAACATCAATTATTACAAATTGATCAATAACAATACAATACCTTATTAATTAGTCACGTAATTGTCGTGAATATTAAATTAAGGTATATTGATGCTAAAAAGAACAGACAAAAAATTCCGTAATTAAGAAAATCAGAGAGAAAATAGGAGATGAAGAATCATTGACGACACGCGTATAATTTCAGCGTAATCTCATCTATTTCTTTTTTTTTTAACTTTCTCTCGACCGGAAGTCCCTAGGAATATTTACAATTAGAAATACCGTCTTTCATCGACGTCGTGACACACGAATAATGTCGGTGTTCACGAGTCTAGGATCAACGGAGAATTAAGCTAAGAATTTGAACTAATCCGTTGTTCCTCGTTAGCACAGAGCGAAACTTCGTCGAATTCTGCTGCATCGACGAGGAAACAACGATTCGAGATATCAGCGACATAGAATCGAACCTCGCCAGAGGTTTAATCGAATATTTAAAGGGTACCTAAAATTCCTCTTCCTACCAGCAAAATTTGTCTAGACGCCGTGTCTCTTTGCACACAAATATCCTATATCGACTAATGTACCTAATCGTCTGCATCCGACGTTTTCCTACGAATAATCCACGTATATGTCCACAAATATGTAATACGAACGTGTAATATATATTTTATCTACTAATCATTGGTAATCATCGATTTCTTTCTGCACAGTTCGCGAAACTGATCGCCTACTCTATTTTTTCCTCTATCGAACCTCTAACAGCTAACATCGACATGACTAAACTATCATCCTTTCTAATCAGGAATCACGTATCCCTCTATCTTTCCTATTACACGTTCCCTACGATCCTTGGCTTTCTTTACATATCGGAAATATTTCTATAGTTTCCCCGAGAAACTAGAAGAAATATTTGTATAGCTTCGTTCCTCTTCGAGGAAACCTATTTTTCGTGAATCGATAGGGCGACATTCCGTTTTAATGTTTCACGAGCTATTCCTCGACTATGGGTTCGCGTCCACGAATTAATAAGAGCTCGTCAAGGTCTTTCGATGAAAATGGTACATGGTCGCCAGTTCGAGAAACGGACGTTCGAAATTGCGGATCGATCGGTGATTCCGATTATTCCTCTCATCGATCTCGAAGGTTAGAGTCTTTTTACGAGCACTCCAATTGTTAGCTATGCTATATAGGTGTTCGTTCGGATCGATGAGTATGCGAGTACCTTGAGCCTCGAGGCTCTGACACGATCGAGTACAAGCTTCGAATGGAATCGATCGTATGAACGTTTGTAGAAACTTCTACGATTTGTTAAACAGCTATGTCGTTAGTACTGACTGAAGACAGGAAGAGAGTGATGAAAGCACGAAAACACGAAACGCTTGGGTCGAGGTTTCGAATTATGAGGACAGACTTGACTGATTATCCACAAGTTTCGATGTATAAACGTGCGAAGATTAATTGGTTCGTAGATACTCACAGTTTTTCCATTTGTGAGCTTTTAATTGATATGCTGAGAGTTTGGTGCATTTTATGATTGGAAAAATCTATGCAAAGCGTCTTGAAAAATATTCGAATAATTTTGAAGTATATCATATTCGCAAGACGAGTAAGAGAAAAGAATATTCTAACAGTAAAGATCCATAAGTTAATTTTTTAAAAAATGCACACACATTACTGCATTTAAATTTAAAACCTGGAGTTTCTCAAAAGATTGGTACATCACTTTTCTACTCTATACTTCTCTCTCAGATATGTTAAATTTGCATTTAAATGAAAGGAACATAGGACGTCTTCTATAATAAAAAAAAGAAACTGAAAAACTTGACTGGAAATAAATATTTACTTCTGACATTACCTGTGCCTTTCACGATTAATTTGCAGACTAACTGAATTTTTCTTCAAGACAGTAGAATATTTTTATCATACACATATCACATTGTATACTTTCAAAACGAGTATATTAGGAATCCAATTTATCCGTACCTTTAAAAAAAGGCTTAAAAATATTAAAGGAAGGTAGAAATACATAAATAATACAAGTATAAATAAGGAATAAATATTTCTTACTCCCTTTCCACCGCTTTCTTTTCTAAACCCTTATCCAACACCATTGACCAGTCAAATCTGTGCCAATAATTTTGAACCAACCCGTACAACGCGATAGGCCATTACCATTAATTAAATATTCAACTAAAAGTAGAAACTAGAAATAAGAAAAAAATTGCAAAGAAAGGAACAAATTGTCCCCTCAGTCCCCTTTTCAGCAATGGTGTTGAGAGCGAGGTCACGAAGTAACGAAAACATATGCGTGAACAATGCCATTTCAACAATAGACTTTCGACGAACGTTACGTAAAAACTAACAATTCGAATTTTTTTCGGAATTAATTAACAAGATTAATTAATTCGATGACCCTTTCGAAGAAACGTGAAACGTCGAATGGAAAGCTTCGGGTATCGATAGAAACGTTTACGCGTAAATCATCGACTTGTAAAAGACTCGTCGATCGCGAAAAACGATTTAAGTAGACGCAAATGAATCGATGAATACATCATACATACATCATAAGCGATAACGAGCATTAGACTCGATTTCGAAACAGTTCGATTTTCGCTCGAAAGACTCCTAACAGATTTTGATAATCTCGAACGATTTGAACCGGTTTCTATTGGACCTTGAAGATCTTGAAATGATACAATGATTAATCTAGAAATTATTTCTTGCTTATACAGAAAGTAATATTGTATAGATATTTGATGCATTGGTACCGTTTTGGCAATCCTGAAGATTTTTTTAAGACGTTCCTCGCGTCTCAAGATCTTCGAATCCATTAAATTCAAGGCTTCCAAGAACTATTCGAAAGTTTCAGCGCTTCGAACCTGTCGGACCAGGTTTGCGGAAAGCTTCTAGAAGAAAGCGAATTAAATACCTATCACTAGTCACACCTATTATCTAAGACTTTCTAAGCTGTAGTAGAATCATTTCCTTGTCCCTTTTTTTTATCAAATAAAGGTAGAATTACCCCGATATCAATACAGAAATGTCGATAAAGCTAGTCGTTCTAACACGAAAATTACATACTCGAATACTATACGTTACCTATCCTACAATTTTTCTTTCTCTTTTCGATGTACACTCATTGCATATTGAATTTGTCGTTACTATTCCTCTTGTTTCGAGGAGAAAAATGATCAAAATTAAACAGCTTAAACTGAAATCGAAACTTTGGCCAATATTAGATTCGAAAAAGATATTAAATTTTGAATGAACTTCAGAATCTTAGATAAATTAGTTTTTAACAGATTTAGTCAATTTTTAATCCGCTTTAACAACTCGTCAAAGGTATGCGAGTAGTATAGGTGGAAAAGTCTTAAACAAATAATTCCATGTTTGCTCAAGTTATTAAATAAAAAATTATAGTAAATAAGAAAAGGGTAAATAAGATTCGAAACAAGATGGTGAAAACAAATCTGCTATGCAATACACACCCGACCTAGAGAAAGAAAATTCAGATTGCGATTACCCCACATTGTGCACATGATCCACCAAAGCGTATATATGTATATATATATCGTCGATAGTTAGACGGAAAAACTGTGTGGCCGTGGTAGTTATTAAGTATGATTTCCTACACCATTCTTAAAGTTCCTTTGAAGTTTTACCGACGTTCGAAGGTACGCGATAAAAATCGTTAACTATCACACGAATACTATCATACATCATATTTTCGTTCCACGATCGAAGCACGATCGTCCCAAGAAAAATATCGCCTCTCGATTGGACAGGTTACCATAATTTATGCACGACGAGCGTGTATCTTAGGCAGTACGCGTGTCGTTTTACAGGAATATCCCCATGGGTAGTCTACAGTGTTTCGTTAGTTGCACGCTTATGATCGTTTCCCATGGCGAAATAGCTTTATTTGGTCGATCACCATCGTATTATTAATCCACGGTGTAAATTGCCCTGTACACCAGCGACTGATCGCTCTAACCATCTCTATTGACTGTGCATCTTAATCCAGTTACAAACTTAATTCAATCTCGCTTTAGTGGAACTAAATACCGTAACATTCGTAGAATAATAACAACGAGGATGCGAATTAACATTTCGATCATTTCTACGAATTATCCAGCGAATGGAAAATGAAATAAGTGGAAAATAATTGACAATCGTCAGTTGGAATGGGCTGGACCAACTGACTTGACTGACTCTTCAGTTCGAATCTACGTCTCGAGTGAAATTACAATGACAAAGGTAAAGATATCGATTTCAGACAGTATTTAATATCGTTTACGATACTTAGAGAATTAACTAGAAATTCTTCTAAGATTATTTAATAATTTTCTGCACACGAGGTACGTAAGTTTAGGGAGATGCTTGGACGCTTGAAGTATACTCGAATTGTACCTCGTGATATAACGACAATGGCAAAGAGATAAGCAGCGTAAAATGCATAAATATTAAATTAACGAATGACATACATTCTTCGCGAAAAATACAGTGGAAATATCAGTTCGCTCGGAAAATGACAAATTAGTTTCCGTTCCTCACTAAATGTTGCTCTGACGTGCAATCCCTATTGATCTCGTTGATATACGATGTTTTGTGCCATGGTCACGATGCAGCACGTGTCAGATTGGAGAAAACGATAGGCAAAATAATACCAGTTCGCGAGAATCACATTATTCGTATCTCGTAAGAGAAATCTACTTCCGGAGGCTGATTTACATCGTGCGAAATCAGAGAAATCGCGAGAGAATGATATCAAGAAGAGAGACAGGCACGAAATTACTTTTCCTATTTTTTTTTTTTTTT
>BINPACKER.10198.1
CTTTATTAATATAAATTACAGCAAATAGTGGTACGGGATCCAACATTTCATAATATAATATTTATAATGAAGAACATTATTTTCGTCTAAAATGTTCCAATAAAGTTCATTAAAAGGATGTAAAGATATTTTTAACACAATACAAGCCTGTTACATCAGCTAAATTTGACGTTTAAAGCGAGAATGCTGCCAATTACAAAGTCTATCTATCAAAAATGAAAATACATTATAAACTTTTTATATTTTTAGGCAATATATTTTTACAAAGATGTACTTTACCCGAATGTAAAAATTAATTTCAAATGAAACAGGAAAATATTAACAGATACGCATACAGAATATTTATTGTTACGGTCATTACGATTGTTCAAAAATTACGTAATAAAAAACGTTTTGTGCACAAAAATTAGGAAAAATCGAATGAAGTAGAATGTGGAGTCCAACTCGATATACAGTGGGTAATAAAACTATTGGTAGACTGTATTACAAGAAAATTCACCTAATTAGAAGATTCCGATTATACATGTAACAATTTTTTTCACGTAATATCACTCTAAGCAGATGAAATCAGGAATTGTATTTTCATTATTCTTTTCCCTTTTCTCTAATAGTACAAGATACGACAAAATTTTTTGAAAAATGCTTAATTTTGAATACTCTCTCACTCTGTTGTGAACAAAATTTCGAAGAACTACAGTATCCGTGTGACTCGTAGTTGGGAAATCAGGCTAAACGTGACGTAGTGAGAGGCGTGGTTATGCAGATAGGGCCCAACGTAAACATCACGGGTCAGGCTCGTGGTTTATTTTCGTCTGTCTTTCTGTCTCACTTGTTAGTTACGCGTTATTCTTTACTGCGTTTGCACGGAATGGCTCGACGCGTAACCGACCTTGCTATTGACTATGGCACGTGCCATCAAACGATAGGGTAAGGGGTTGAAAAGATTTCTCGTCGATAAAACTCACTATGCTGTACATAATACCGTTTCTAACCGCTATATAGCTCCGCGAGGTTAAATACCCATAATCTACCCACAAATAACGGACCTTTTCCGTTTCTTCTTTTCAGAGACGCAGTCATCGTGACCTT
>BINPACKER.10199.1
AAGAAAGAAAGAAAGGAAGAAAGAAAGTTCCACTTTTACCGCGAGCTCCTTTTACTTCGGCTCTGCGAGCAGCCTTCCAGTTGCCCAAGATCGAGTCCTGTTGCGTCAATCTTCCATCGTTCAATTCGATTTCACGTTCGTCGTGATCCGATATTCGATATCTCTCGATATATCGTTAGAAAGTACTCTTCCTAAGAAAAAAAGAGAAGGAAAGAAAAAGACAGGAAACGGCGTTGAAACGAGGCTAATAAGAAATAAAAAGTATCGCGTTACTTTTGCGTGAACAATTTTAGAAAATGACAAGAGTCAAAGATTTTGAAAATGAAAAATACCGAAGTAGTCTAAGAGAAAACTAATTTCGAATTTTCTAACTGAAAAATGGAGAATAAAAAAAAGAAATTGGAAAAAAGTATGGGATAGTATCGAGAGTAGCATTTGAAAAGATAGAGTAACAACGTTCTAGAAAGTGTGTCGTGGTTTTTTTTATAAAACAACCGAAATAGCGTTAAAAAAAAAAAAGGTAGATCCGTAGAAAAAGTCCTCAGAGAAAAGAAAATAAGTCATTTACGGCAGAAA
>BINPACKER.1019.1
NGAACAAATTATTTTCATATTTTTGATCTTGGTAAACAAAATTGTGCAAAGTTGGATATAAATAGTATTGCAATAATAGTACGTCGAGTTGAAAACATGTCGCTTACGCACTCTACCAATTGAAGATGGAACTATAGTCAGGCAAGAATATTGGAGTATATTGTCGATTTGTGTAATCAAGCTTTGTTTTCTTGACAAACGTGTATGACGTGCATGAATTCGAAGAGTATACGACACTAATTATTTTAGTAAAAAAAGTTACAATTATCATAATATGCAGTGGTTAAGAATATATTTGTATTAAAGTTTTTTTTTACTAAAAGTGTGTATTAACTCAAGAATGATTCGGACTAACAGGAAAAGAGGGCGCGATGCAGAAGAAGAATCTAGCGAATTTATGCCATTGAGCAAAAGAATTAATAATCTTCACATTAACGGTTTATCAGGCATGCATGAAAATCTAACTGAAAACATGGATACGGAGGCGTGTTGATAGTGTTTCAGAAGTAGTTTTTACGAAAGATTTACACGATCTTTGCTCAATTCAAATTTATAATAAAATGAAGCCTAACACTCTTGTAGCCGATGAAATGTTTCCAGAAGGTGGTGGATCTTATATTGAATTAGAAGAGGTCGGAGGTAGTCGTTTATTAGTTGACTTAACTGCAAGTGAAAAAGCAGTACACGCAGACTTTTTCAATGATTTCAATGACCTATATGATGATGATGATCTTGAATAAAAATTTGTGATTTTTGTAACAATAGTAAAATTAAAATTATAATGAAAGACACAATTTTTAACAGATAAGAGTGATAAAATATATTCTGTAAATATTAAGTTAAATATTTTGTGATATATAGAAATTAAAGTAAAAGACATGTAATATATTTGTTTTTATAACTGCATAGGATAAATCTATCTTTATCTTTTATTAGAACTAATTAGATAACAGTAACAGATTTTGAATTAATATAATACATATATGTAGTCATTATAAATAACTATAAAAACTAAAATTAAAATAATAATGCTTCTTAATATTACATATTTATAAATTATGTTCTATTATCAATATATAATCGAAATTTGAAACAAGCAAAAATTTCTAATAAACGAAAAAGCAATTAAACATATAAAGGTAAAGAAAATTGATGTACACAATGCAATAACATTATTACAATTTATTATTTTTAGTTCGAAATTGAATCAGACGTGCGCCCGTATCCAGAATACCATTTATCTCGGCATATTAGTTCGGGCGATATTAATTATAAACGTGCCATAAGAAAATGAGTACTGGTCATAATGTCTCGTACACATTAATATCGATATCATTGTAAAGATTATAATTTACAATACATAGATGCTAGTCATATAAACCTGTTAAGATGATGCACAATTAAAATAGCACCCCGGGTTTCAGTCGCGCCGCATAATCATGGATCCTGTCGATCGTCATGCATCGAGAGTCTCCTTTTTCAGACGAGACGTTCTGAAGCTTTTTTGAGTTTTATCCCTACACGATTTGTTTCTTGCTTTTTGTGTTTCTCCTTGGCCCCAATCGACATTTTATTCATTTTTTGACCATCCTCATTTTTCATTAACAGACTTTTATTAACGGTGAGAACGAGGTTCCATGTTGAAAAAAACCCCAATTACCGTTACTCGTTTGCATCTTGATTGCGCACAAGAATGACATTTTTGAGAGCGATATCGATGACGACCATGTCGAGTACGCTGCTAACAGTGACGAGTATCCCTGAGTCCAGCCCCGAGAAAATCGTTCGGAGTGCTAGTTAACTTCGAGATCACTATCGGCTTGGTCATCCTGATCACTTTCTTCCTCTTCATCTTCTTCCTCGGAATAATACTGCGAGGGTGGTGATAAAACATCCTCTGAAAGTGAAGTATGAGAAGATGAAGGAGGTCGAGATCCTTCCAATTTTGTATCCAGGTCTTCCATTGAGGTACTTGGTCCAGGAATGGTCACTGGGATGAATTTTTCCAAATCACCAGATGCGAGCTGTTCCACGTATTTTTCCAGAGATTTTGGAACCATTAATTTGGCCTTTCGTAAATTTTCCTCAGTGCATTCTCCCTTTTCTAAACCGAAAGCTAAACCCATTTGCTTTAAAACTTCAATATCGTCATGAATTTCGAACTTATCGTTAAAATTGAACAGGTACTCGGTTTTGTCATTTGAAATGCTGCAATCTATGACAGTCTTTTTGCTAGTATTCACAATCAGGAATGGCAGCTGTATGGCAGAATTTGGTTTTGGTGGGCCACGCAGACTTTCATTGGCACGATTACGTTCCACCAAATTTTTAAAAGAGATATGCGAGAGAATCAATTGATGCAATTGTTGTGTTTTCGCTTTAATCCTCTCGATTTTCTTTTTTTTATCTTTTTCAAGTGCCAAACATTCCTGCAGAGAATTAGTTGGCAAACCTAACCACCTGATTTCTTTCTTTTCTTTTGAAATAATATTCATCGCCATTAAAACGTTTAAAGCATCATAAACACGTCTTCTAATATTTTTCTGATCATATTGCTGATCTGTTAAAGAATTTATATGAGCAGGATTAGTAAATTCTCCAACAAGTTCATCTGCAACCTCGTTGTACGACGTCGTTCCTTTCTTTTTGACTTTCTCACAAACTTTCATTGAAAAATGGCGTAATCCTTTACCTACTTTTTCCGTTTTTCTTCGTTTGTCTGGTACAAAATCACCACCCTCAACATCTTGCCTTTTCCTAGAACCACTATGATCCAATATTGGACTGATATATGTTTTTCCACTTGCATCTTTTACAATTTGTTGATTACCAGATTGTTGTTGTTGCTGCTGTTGAGATACTATTGCCTGTTTTATATCACTCATTTGTGCAGATGTTAATTGTATAGTCTTAGTCAGTACAGGTTCACCAGCCTTAGTAGTTGCCAATTTTGTATTCTGCAATGGTATTGTAACCAACCTTTGGCCAGGAGTTGAAGGACTCTGCAGACTGATAGTTCTAAGAACTTGTGCGTTAGATGACAAAACCTGAGATTCTTGGCTCGGAGTCTTAAAGACTTTAAGGCCACCTGCATTTGTTGTACTGACGATACCACCCAATGTTTTATTGGCTGTACTCTGCACTACTTTTATTACTTGTGGATGACCGTTCGCGTCATGTATGAGAAAGTTCATCGTTTTGTTTTGTTGCGTCATCCTCGAGGTTAGAATTCCGTCCCGGCGTCACCGACGATCACAACGATCGACCGAATGCCGAGTGAAAATAAAAAGATCATAGGTACACTCGCTAATCTTGGCTCAGTCTATCACCAAAATGGCGACTATGATATAGAACCATTTGAGAACAGAATTCAACGATATACAGATCAAAGAACGTTTTATTGCACGCACAAAAGTGAAAGCCAGCTGTTTCTTTATCGTACTAATGCAACCATTTTAAGAAAACGTTCATTTACTTGTAAAAATATCACACGAAAATCTAGCTTCCGCGTGCACAGTACAGAATAGAGACGAGCTTGGCGGCACGACAAAGTTAAACAGCTGATTGGTTACTT
>BINPACKER.101.1
CGGATACGTAAGTGTTATTTGAAGACCTAATGAAATCTGAAAACATCGATAATTAATATTATTCTAATATTTCAAAAATATGTTATTAGTAATTCTTATTACGTCTTTCATTGTATTTATATTCTAGTTTTTGTTTTTTTCACAAAAATAAAAAAATTACTCGATGCTGAGAAGTCATACCATTGATCAATATGAAACATAATATTATCTGTATTTCATTAATAAAAGTTGTATCAATTCTTTAATGAAATATAAATTTTTATCTTATACTATATCGAATTTATATGTATATTATTTAAAATAATAATTATACTTTCTCTTGTTCAAAATATCCTAACCTCATTTAAACCGTGTGTACCATGCGACTTGTCTACCTTTATGTTAGCAAACTATATAATCTTTGGTCTTAATTAATAATTTTTTATATAGAACTAAGGAAACTGAGCCTGCAGCTAAAAAGCTGCCGGCAGTACCAGAATCGGTTCTTAAAAGGAGGAAAACTACCCAAGCAGTACGAGCTGCACGTCTACAAATATCGCTTAAGCAACGTGCAAATCGTTACAAGAAAAGGAAAGTAATCTTCAAAAAAGCTGAGAAATATGTAAAAGAATATAGAACAAAAGAAAGAGATGAAATCAGGTTAATGAGACAAGCTAAAAATCGTGGTAACTATTACATCCCAGGAGAAGCACGTCTTGCATTTGTTATTCGTATACGAGGTGTGAATCAAGTTGCTCCTAAAGTACGTAAGGTACTTCAATTGTTCCGTCTTAAGCAAATCAATAATGGTATATTTGTGAAACTGAATAAAGCAACAATCAATATGCTTCGTATTGTTGAGCCTTATATTACATGGGGATATCCTAATTTAAAATCAGTTAGGGAGTTAATCTATAAAAGAGGATTTGCCAAAATAAATAGGCAACGTATCCCTATCACAAGCAATTCAATTATTGAGAAGAAACTTGGACGTGCTGGTATTATTTGTACGGAAGACTTAATCCATGAGATATTCACTGTTGGACCAAAATTCAAGTTCGCAAGTAATTTCCTGTGGCCATTCAAGCTCAATACACCTAATGGTGGATGGCGTAAGAAGACTAACCATTATGTTGAAGGTGGTGATTTTGGTAATCGTGAAGACAAAATCAATGAACTTCTCAGGAGAATGGTTTAACTTTATAATAATCTTGATAAATAAAAATTTAAATACAATATGTTACACCATGTTATATTTGTCCCATAAATTAACTTTATGCATTTATTTAGTAACAATATAAATATGAGTGAATATACTTTTAGAAAATAACTATAATTTTGTTTCTGTCAATTTTTTTCATGTCAAGTGAGTATTGAATAGACTGATAATTTTGAGGTTATAAGAAGTCTTATTAAATTATGGTAATATTATTAGAAATACATGTAGATTTGAGATTATATGAAAAAAGTATACATATATTTATTGTTATCTATTGCTTTCAATCAATAATATATATCTGCAATATTGTGCACATGTCAATTATCAAAACTTTCATTCGAACGCGAGAACCTGCCAAAACATGAACGCATGCGCTGAGTTACTATATAAAATAGTTTATCGTGCTCCATGCCGTATTACAATGTGAGAATGGTGTGTCAAAGCGAAGTATACTGGTTCGAATCTTGTTCCAGAAGTTATAGATTAAATATTTTATTTTTCAATAGAATATTATTTTTAATGTAGAAAAAAATTCTTTAATAAATTCTGATTATATTAATAATGAGCAAAAAGACTGTGGATTCTGATACTTCACCTGATAATATGAATTCATCTATCACCAAATCTAATCATTCATTATCTGGTAATACAAAGATGTTCATTCTTCCTCCAAATGTATTACAAAATATTTGTCTCAGTAATAATATAGGGAAAGGTGGAAACATAGTATCTGCTTTAGAATTTATAAAAAAAGATACTACTATCAATACCATTAAGATACAAGGAAGTAATGATCTTGAGATTTCTACGTCTATTGGAAATCCAAATTCAAATATTGTAATAAAACCGACCACAGTCATAAAAGTTAATAAAAATAATTCAGCAGATGATACAGATAACAAAAGTATAAAAAATGCAACAGAAGTGCCTAAAGTTAATACAAATGAAGAAAAATTAGCATCTAAAACAAACCATACAAAACAAATGCAGAATCTTCACAATAATATAAAGAGAAAAAAAAATAGCAAAAAAGTAAGCTTAATAGATGTTTCAGGAAATCAGAAGACACTGAAGGAAATAGAATGTATTGCTGAAAATTTAAAAAGTGATCGAACTACCTCAAGTGATGTACCAAAGTCTCAAAGGGCAGACATAAGATCTGAACAATGTAGTACTGAAAAATATTTAAATAAACGTTTAAGAAAGAATAAAGAAGCAAAAAGTAAATATGAAATTGAAGGAAATTCGTTTAGTAAGTCTAAACGTACTTGTACACAAACTAAGTTTGATGATTACATTACAACATATAAAAAAGAAATTACAACTCCAGAAAAAAAAAGAAATAGTACTGCTAATAAGGAGTCAAAAACAGCAATAATTTCAAAGAGCTCTTTATCAGATAAAACTAAGATAAATATTATTAATGAATTAAAATGTACAAAACAAGAGCTTCAAAATAAAGATGATGAAAAAAATACAGCTACACATGATACATATACTTCTTCTACTTGTATCACACCAGCTGTAACAAAAACTTCACTGCCTTTGAATTCCATTTCTGGAACTCAGCCTAGTATTAAAAATAATGAAAAACCATTTTGTGTAAGGCATTTGGAAGATTGTAAAAATGTAATAAATAATAAAAATTTGGAATGGAAAAATATAAAAGATATTGAGTTGAATAGTAAGGATTGTAATGAAGTACAAATGGAATCAATAAATACCTCTGTACTTGAATGTGCTACTATAAAAGACAAGAATTTAAAAACATTTGTAGAACTAAAAAAAACAGAAACTTTAAATGTTAAAAACAGAAGTAGTAAAAATAAAATTAATTTGTCACCTACAACATCAAACACTCTATTAAATGAAAAAAACTTAAATACAGATTCAGTAAATCAAAGTGATAATCAAACTTTGACAAATACACCAATAGCAAAAAAGAGAGGAAGGCCTAAAAAAATTATGCCTACATTGCAAGAAATTCCGGATATTTCAAATGAATCAGAAGAAAATTTAGAAGCTTTACAAAAAACAAATGATGTTTCCATTCCAGAAACAGTTGTTCATAGTAAGAGATATGAAAAAGAGGTAGACCACCAAGTACCACATCTGCAAGCATAGCTACAAGCAGAGGAAGAGGAAGGGGCAGAGGTAGAGGTAGAGGTAGAGGTAAAAGCACAGGCAGAGGATCATCTCATTCTACATTAGATACTGATTATATACCAAAGGGACCAATAACTACAGAAGATGAAAATTCAGATGAAATTAGTACCATTGTTCAAGCATCAGAAGTAGATTTAGTAAGATGTACCAAATGTGAAACAGATATATTAAAAAGCAAGTGGAATTCACACAATTTATTTATACATAATAATATGAGTTGGATAAAAGGTGATGAACCCTTGGACTTTGAAAATGATATTAAATTATGGAGAAAAGTGTTAATGTCTGCTATTAAACAAAAAAAGGGTCAATTGTCTTGTGAAAAATGTGGAACTATAAAGCGCAGTGCAAACGGATTTATATCTCATATGCAATTTTGTGGAAAATCAGAAGAAGAGAAACAAGCTTTAATGGTAAGTTGCCACATCTGTGGTGCTGTTATGATGCCATCTTCTATGGAAATACATGAAAGAACTCATAGGCAATCAGAACAAAGTAAAATAATTGAACTACAATTATATACAGCAGATAATGAAAAAGTAAAACGTAAAGCTGCAGAAAAAGCAGTTTCGAAAATTTTAGAATTTACTGAACATGGGAAAGATAATAATCTACCTCCTGAAAAGAGAATGAAACTTGACTCCTCTTTGATGAAAAATTTGATTAAAATACCTGAACATAAAAAGCCTATACCATCTGTATGGAAAGGTATATGGAAAAAAGAATTGTCTTCAGTGGGAACAATAAATTGTCGTCAAGTAGGTTGTACTTATACATGTACTTCTATTGAAGATATGTATAAACATTTTTCTAACTGTAACTTCACTCCTCAAGAGTGTTACATATGTAAAATATGTAAATTTTCAACTACCTCTGATGAAGATGTAATAAAGCACGTAGCAGAAGAACATTCAATAACAGAAGGAGTTGATAGATATTCTGATTGTGAAGAAGAAAATTATAGTTCGGATGAAAAAGCATCTTGTACAATGAAATTTTTGGATAAGGAACAATTTCAAAAAATTCGATGGACAGAACCATATCTTCCTGCTGTACAGTGGACTATGGAATTTGAACAAAAAAATTATGAATTATGCTTATTTAATGACTATTCTCCAAATCAATTTACATTATTAAGTAATACCGATACTCGTAAATATTTGCCACAACTAGAAATTTCCATGCGAACAAAAAAAGAAAATACATCTGAAAACTCAGATAATACAGAAATTTCATGGAAGCAATGGAAGCGATTTGAAGGTGGTTTAGATGAAGGTACTTCAACTTTTTTTACTGGTGGTCCAGTGTGGGCATTAGCTTGGTTACCTATTCCTTCACCTATGTATTGTAAAGAACCTTGTCAATATATTGCAATTAGTACTCACCCAACAATGGCAAGTGAATATACTATAGGGAAATCACATCCTGGCCATAATATGATACAAATTTGGAATGTTGGACCTTTGGACCATGAGACTAATAGTAAAAAAGAATCACCTGTTTTGTCATATGTAATTGTACATAACAGTGGCACCATATGGTGTTTGGAATGGTGTCCTTCTGGATGTTATCAAGATGAAAGTTTAAATAATTATAAAAAAGAAAATGAAACGCCATGTACTCTTAAACGAATGGGTATGCTTGCAGCAGCTTGCTCAGATGGCAACATACATATTTATTCATTACCTTTTCCAGAGGAACTTAAATTCAAAACAACTGTAGACAATGAATGGCCTATCTATTCCACTGATCCAGTAATAACATTAGTTGTAAATATTTCAATATATGATACCAATGATCAAAATTGGCAATGCACCAAACTTTCATGGACAAAAGAGCATGGTCATAATACAATTGCTGCAGGATTTTCAAATGGTTATATAGCTTTATGGGACTTAACATACAAATCACCATTATCAATGCAAAAGAGACAGAACACATATTTCATAAATGCATTTCAGCACTTTTATGCTCATGGTAATGCTGTGAGTATGGTAGCATTAATTCCATATAATGGAGAAAGATTTCTAGCTTCTGGTAGTCTAGATAGATCATATAAATTTTGGAATTTAGACGACATAAGTACTCCTCAAACTAGTATGCAGAAGGCCATTATAGTAGATGGTGCATGGATGACACATTGGCCATGTGCTGTCATTAGTTTTGATGATGCTTTAGGATACAAGCATACTAGTTCTTATTTGATTTCGTTAAGAGAACACGAATTCAAATATTATCCTATTTTAGGAACAAATTCTCCCACATATGCTTTAGCCGTTTCTGATTATGCAAATAGTATTGCACATGGTACATTAGCAGGGGAAGTGCAAACAATATTTGCACATGAACTTATACATGGTAAAACCATAGAGAAAGCTTTACAGAAAAGAAGAAAGTTGAGTTCATGTATTAAAATTGTGGATTTCTTGGAAAAAGAAGAAGATAAAAGTGATAAAAAACACAAAAAGAATTCAAAAGATTATCATTATATGCCAGAAACTTACGACGAGTGCCAGGATCGATTCGGCATCATATTTTGCGACAATTTAAAAAACCTTGAACGATATGGACGCAAACGATCTCTACACGCAGAGAAACTATCAGAAGTTCCGATTGAAGAATATCCATTTATGTCAGTAAACAAAATATCTTGGAATCCAAATGCATGGAGTTATTTATGGATGGTAGTTGGATATCAAAATGGTTTGGTAAGACTGTTAAACTTTAGATACATGTCTATATCACGTGAACTAAAAACATTATTGCCTCAACATGTAAAATCTATGCTTACTAAAGCAAAGATGTCAACAAAAGGATGTTGTTAATATCCAAGAGAAAAGCAGTCTTAATTTATACTACTCCAAAATCAAGCATGATGAAACTAATTACGATTGCTTGTTGTTAATATGTAGCAAATTATTTTTTATAATTTTATACATATTAGGCTGACTTTATAAAAACTGTAATGCCAATGATTGAATAAGATTTATTGTTATGTATATATTAAAAAAAATATTTAAATTTTATTCACTGTGTATTTAAACATCTTAGGCCATTTGAAAAGGTAATGCGTTTTGTACAGTATGTACACATTTTGTAATTTTGAATATTTAAAAAGCGG
>BINPACKER.10201.1
GTTTTTATTAGTTTTAATATCTCTTAATGGCCTAAAAATAAATTTATTATTCAAAGATAAATAAATTTCTGGTTTTAAGCGTTCTAAATATTACATTACTTTTTAAATCTTTAAAAAATATTATATTCTCTGAAATTTCCTTATTTACATACCAATTATTTTGTATTTGACGTGATATTACTTGGATTTGGAAGATTTCTACATCCTAGATTCTATTACTGATCATGCGTATATGATCACATGCTACCACTACACATGCGCATTCGCGTAACATTACGTATAATCATTATAATGATCTTTAATATCGATTAGCTTTACGATGCAACATGAATCCTGTATGGCACAACTAAGAAGAAATTTTCTGGAAAAACTCTCACCTAAATATAAGTTCTAATCGAATTTTCTAACCATATATTCAATAATTCATTTATGTCAGTTACTGCCTTTCAGAATATAGTGGTTTTACAAAGTCATAATCGAATTGGTACCACGATGTTCAAAGCTGTATGCGTTTTGTAGCTGTAAGAACTTAAGCAACAAATCAGATAAAACCATCAACTGAATTATTCATTATTTCAATTATTCTGTTTGATATTTGAGATAGTTAAAAAATGCTAACTTTTCATTGTTATTAACAATAAAAAGAATCAACTACAAAGACCTTAAATTTGATTATTTAAGATCATTAATAAATTGTTTATATTAAGAATTATGACGTGGACAGATTTCATGTTACAGAGACATCACTATTATTTTGAGGATTCATTTTTTAATAATCAAATATAAATTGAAATACTAACTAGGATCTTCAGATAGAATTTCTATCTGGCTTTTAATAGTGATTAACATATCATTAACTTTGTTGGGAATATTGAAATGTTAGGAATATACTGTGTAGAGATCAGAAATATGCACTTGGGACGGCACAGAGACAAAGTACATATTCTGATTATTTCGCCTAACTGTAGCGAAAAGATAAACTCTTTGATTTTCTTGAAAATTGTATTTTTGACATAGTACTAAAATAAGTTACGTCGGCACTTCTTTTGTATAGAGTACAGTACATTTAGCGTCGATGTGTGCTATTCACTCTTTTTGTTAAATGATGCAATATATTATTATTTGTAACTGTGAAATTTCCAATATCGAAAATTTATTTAATCTATTTTTATTATTGTATTAGGAAAGACGAATCTGTTACAGACTTCCGAGCTCCACACAGTGTGTGATGTGGGTTAACCCCGTCATCTGTATACTAATACACAGCCTTGTTTCTCCTCACACGGGTTATCATTTGTACCTTGAAGCTACCTCAATCTATCCGGGACAAACATACAAGTTTATCCCAATTTTTAATTTCTTTTCACTTGAAGCCTTATGTCCTCTCTTTTTGGCAGAAATGTTAAGTTTTGATATTACAAGTAGTAATTGTTTTCCTTTCTTCAAAATTAGTGAAATAGTAAATCCGTACCCTTAACTCTTTACAATAACAGATGATAAAATGGCTTTAAATTATATCAGGTTAATTTAGAGCATTCAATACATATTGTACTAAAATATATATTGTATGGTGACTCAAACTGCTATATTAGCTCTCATAATTACTAGATTGTTATTCCACAATAAATTTTATGAATTACATAGAAAATAAAATTCATAAAATACATGAAAATATTTAATAAAAACTATATTAAATGTATATTAAGC
>BINPACKER.10202.1
GTTATTTTTTTCTTGAACCACCCCACAAAACAAAACTTCTCATATTAAGAAGTATGCACAGATGTGTATATATTTCATTGTTTTACATTATAATAAATACAAAATTAATGCAGAACGCAATTAATTATTCATAATAACTATGACATATTCATTAAAATAACATTCATTGTAATACTGAGCCCAAATAAAAATTTTTCACGTTTTAATAACTAATTGAAGTACACTTATAGAGTAACAAAATCAGTAATATTTGTTCCTCTTTTCACAATTTTGAAGTTTACCTTCTTTTTTTTCTTGTGTTTTTTATGCTGCTGGCCCATCAACGGATTCCAGCTAGCCTGTGTGTTGAGATTTGGAGGAGTATTTAGTATTAGGGGAGCTGTTGTCAATTTCTTCTCGAGACTGAACCAAATTGATGGGCTTGGTTATGGAACAATTTGCAAAGTCTGTATTCTTGAAAAGAATATTGTCTAATGCAGCTATCAGATTCTGTGATGCTAGTTGGGGCTGCATTTTAGATATATCATTATTTAATTCACTACACATTATATCAAGCGACGACAATTTATCAAATTTTTTAAATATAAGTATTAAGGAAAATTTTTCAAAACTGTCGTTCTCGAAATAGTCACCAAATCATATACAACAGTCAAATTGTTGATACATATTTGTTTGATATAAATTTTACTTTTTCGTATTTTATTAGAATAATTCACATATTTTTTTAAAAGTATTTCAAAATAATATATGAGCCATACAATTACTATATATTTAGAAAAGTGATAGCATTT
>BINPACKER.10203.1
AAAAAATTTCCTTCTGTTATAAAAATAATTCTTAAAACTAATTTTCTAAAATCTACTTTATTGATTAATCAATATATACGATACTTATTATATTAGAATAATTACTGTTTAATTGACAATGAAAACTATCATTGATTAGAAAATGCGTACGGAATTCGAAATTGGCAAAATTTCAAAATTGGTATGAACGATCGTACTACCTTGATCTAATCTAATAATAAACTTTTCAAGTACAGTAAGATATCTTTAATTATTTCTCGGTCGCGGCCACCGTACTAACGTGAACTATTATTTTTATTCGAATGTCAACCAAGACTTTGAGGACAATCGTACGCGTAATATTCGACAAAATGGCTACTCCTTATGCAACTATTCGCGTTATGCACAAGAATCGAATATAAAACATTTTTTACTAAATCATATTAAAGAAATATTTTATATAAAATTGTATCTATAGGTTTTCAATTTAATATAAAACGTACTAAAGGAAAATAAACTATAAA
>BINPACKER.10204.1
CGACAATACGAGTGATCTTCGACTCGAGATCTCTCCGTAAGAGACGGGACGGCGCGGTTCGACGGTATAATTGCGGGAGACAAAACGTAAGGCTTCTAGTAGATCCAATCGGAAGATGCACCCGCGAACACGCATCACTGGCGTGGGTGTTGTTGTTCCTTTTGTCTGTTTTGAATAAAAAAAGTGTCAGACAACGTGGTCCAGAGTACATAGTTTCGAAGTTGAAGCAGATCCGCGCCTATGGCCGAGTGACAGCTCTCTCGGTTTGGCGAGCGTGCGATTGGTCCGCTTGTGCTTACTCTCGGCGTTACGTGTGTTGCCTGCGTGCAACAGGCAACGTGGGTTGGATGCATGAGTGCGCCTGCGTGAGTGCTACGACGTACCAGCCGCGTGTGCGTGTGACGCACGTGAAGAGAAGTCGCAGGGGCCGTAAAACCCGGATCAAAGGGACACACATTGCTATAGAATGCTGTCGACGTCACGATGCTCGCTAATCTTGTTGTTAACAACGATAGCGTCGTGTATGGATGCAACGATGAGTGATTTCCTGGGGGATGGAACAACTACCGTGATTTCTACGACCACCTCGGCGTCGGTGGTCACAACCATATCTAACGTAAATGAAGCTGAGAAAATAACGGTTAATTCGTCAAATGCTGCAAAAAGCCTGGATGAAGAAAATGTTCAAGACTCGTCCCACGCATTCTCGCCTTCGTCTGACACGGTTTGGGAGTGTCCAAATATTACAAAAGCGGGTGTCGAATGTTCCTGCGACTTTCCACACACGTTAAGATGCACTGGCGATAGAACAGCACTGCAGATTATCAGCAGGCACTTGAGATTTAGTCGTCCAGGAACGATCTCTCTTCTGGATGTAACAGTGACGGGAATTTCATTGCTACCGGCTCACTTTTTGGAGGATGTCGCCTTGCACGGACTTGTCGTTTCAACCGGAGAATTAAGACGCGTCCATGAAAACGCTTTTATTGGCCTGGCAAAACCACTTCAAGCCCTTGGACTTCCGAACAATCTATTAGATTCTGTACCTACGATAGCTTTGTCTCATTTGGTTGGCCTAGAAAGATTGGATCTGTCCCAAAATAAACTAAAGATGCTGGAGGCCGATTCTTTTAAGGGATCGTCAAACTTGACGTACTTAGACTTATGCGACAATTTATTATCGCAATTATCGCCTCAAGCTTTCGCTGCATTGCCTTCGTTACGATCGTTACGAATGCGTGGTAATCGTTTAAGTGTATCAGCATTATCTGCGCTCAGAGGCCTTAGAAGTTTGGAAGAACTTGATCTGTCTAATAATCTATTACTGGGTCCAATGGGTCCCAATCTTCTTCCTCAAATGCCACGATTACGCTCCCTTACTGTATCGGAAAATGAGCTAGTGAACATACAACAAGGAGCCCTTGTAGGTTTGAAGAATTTAACTTACCTCAGCTTAAGCCACAATCAGATCGATGTACTGGAAGATCATTCGTTCAAGTATCTATCAACTCTCACCAGACTTGATTTAGCTAATAATCGCATCGTTGCAGTATCTAGTTCTTCGCTAGCACATTTGGAAAAATTGACGACACTGGATTTAACGCATAATTTTCTGCGGTCCCTGACCGCTGATTTGGTAGTACCATTAAAAAGCCTGCAAGATCTTCGTCTCGATGATAACGATATCACAATGGTGGCTAGCGATGTGCCAACGTCGAAGTTGCGACTTAAAAAACTCTCCTTAGCTGACAATCCATTGAATTGTGATTGTACGCTTCTAGAATTCGCTAATTGGTTAAGCAATTCTAGTTTGAACGAGGAAGATAAGTCTTCGGCAGTTTGTGCAACACCACCCGCTTTGGAAAACGGTATACTGACACAAGTTTCCCCCGGTAGTCTGCTTTGTGGTGAGCCAACGCCACCTATCATGACCAAACTGCCTCTTGCTGATGCTCAATTAACATTGAAAGAATTTCACTATGACAGATCCACTGGTATCAACCTCTTGTGGCATGTAGAACCATGTACAGAACGATATACGTGCGACACCTTAATTGTCTACGAAACCGTAGGAGACAGTGAGGTTCAGACAGATTCCAGTTCTCTTCATTGCGATTCCCGTATGATGAGAGATCCCTGCTCTCTTCCAGTTGCTATACCTGCATCGTTACATTTACAACCAGGCCACAAATATCGTTACTGCGTGGTACTTCTGGTACCGAGTACCTACGATGACGTTTTCTTGGGTTTAGGTTGCAGTGATGTAATCACTCTAGAAGAATCCAAGCGAGAGTTGCAGCAAAATCAAAAAAGTGTAATGTCAGAGTCTTCTGCATCATTAGATACTAGAATAACTGGGGTTTATGTGAATGTATCCGATCAAGGTTTCTTGCACGTCGACGTCAGCTTATCGATTTCGAAGAAATTGAATCTACCTGAATGCGAACTGTCAGTCGTCGTTTTCGACGCTGAATCCGCAGTACATAAACAAAAACTGAACTGCAGTTTAACATTTGTAACACTAGCTGTGCTATTGCCTGGTCATTATAAAGTTTGCGCGAGTCTTGATGAAGTTAACGAAGAAGATGTTATCGCCAACTTTATAGATAACCGAGATAGATTACGTTGCGTAGAAGTTCAAGGATTTAAACAAAATACGGAGATAATTGTTTTAGCGATAATTGGAGCTAGTTGCGCTCTTCTAATCACGGTTGCAGTAATTAGTAGAAGTGTCCTAAAAAGAGTGAGACATCCAAGGATACAGACGCAATGTTTTTTACCTGCACAGGAATTCGAAATAACTCATAAAGCACATTACATTAAATTATTAGCTACAACAAAAATTTAATTCATTTCCACCGAGTATAATTCCATGTTTCTCATTTTGTAAATAATTACAGCTTATCGTTGTTGACTATTTAAAAATGTTGAAATCAAATACTTGTTTCGGTTGGAGTGAAGAATGTTGTATTTGATCTTATTTTATAAGATTGTTTCTATGAGTTACTAGTCATAAAATCAATAATTCTAAATAGAATAATAAATAGAATAATACATCGTAAGAATTTTAAGAGTAAATGAAAACATGATATAATTGAATCAGTCAAACGAGTGATACGAACATATTATTACAATATTAGAAGAGTATTCAAGACACCCAATTTCTACACTGCCATAATAATTTATTCCGATTAATAATGTACGACGGGGGAAAAGTTTATATGAATGTATAAACGTAACGTTTTAATAAGGAAGTATGATATCGCATAACGACATTAATTCATATAGTTTTATAATGTTTTTATCGCTCGATGTTTGCATATATGAAAATGTAAATATCTTTTATAAGTTTTAAAGTGTGGAATCGTTTT
>BINPACKER.10204.2
CTATCAGTCTCTTCACCAGATTACGGTATCTGAAAACATACTCCGTCAACTCGCGCGATTTACAATAAGTTCGTAAAATTATATCTCGGATTAATACTTAAGATATGTTGGAAGCAGTAGATTCAATCCACGTTCTATATTTCTCGTGCGTGTATGCTGTTGCAGTCTTCGATCCAACTGTATCAACTTGTCTAAGTCGTCTCGCGCGATGAGCCATAATTCCTTGTAATAAGAATGGGACATTGATTTTAGACCTGTTTCACTGATAATTTTACGTTACGTGAATTATTCGACGGATTATTGGTTGTTCATGTTGAAAGGCGGATTGTAAATTTTCCTGTGGTCGGAAGATGGAAAATGGGTTGGTTAA
>BINPACKER.10205.1
CTCTCTCTTTCTCTCTCTGTGTTTTTCCGTCTCTGTATACTTGGTCTTTGCTCCTTCTTTCCGTTTGTTCGCCGAATCGCGTCGCGGAGCGGTTAAGAATCGTAAGATGGACGCCGACGTCAGCTCCTCTTTGCTTACTAATATGCGATATCCGATTGCTTCCCAGTCCCGTTTCTGCCGGATGCGCGACTACCGTACGCCGACCTTTTTGTCCTCTCTTCGTTTCGATGTTGCTCTCTCCCGGAGAGTAACGCGAGACCGAGTCGCGTCGCGACTCCGTTTCTCGCTGCAGCGATTATCGTTGGTCGTTTTTTCGAATACCGCTGGTTAAGGTAGCGGTACTCGGCGTGGCGGCGCGTACTGCCAGCGACTGCTAGTTATTATTATCGAGCAACACCGGAAATTCCGATAACGCCGTATCCCTCTACATCCTTTGTCGCGCGTTGCTGCGTTTCCTGTATCCTTCTTCTCGCGCGTCGCGACTTGGCCTCGGTTTTTCAGTGGTCCTCGTCCACGCCGCCCCGCGACTTCCACCGCGCTACGGAACCACGAGTTTTACTTTTACGCGGAGGCGCTTTTCCGTTTTTCCGCAATCGCTGGCTCGGTGAAAGCTTTCCTAATCGGTGCCCGCTCGAGGCGATTTTCAAAGGACGATACGCCAGGTCCGAATGTCCGCGTTTCGAGGAAAGAAAGTAGCTTTCGCGCGTTGGCCGCCGTTTCGAAATTCTCGCGATGGATGGCCG
>BINPACKER.10206.1
TTGTTTGGTGCGCTCATTGTATGGGTAAGTTCTACAATTTATCTTAAGTTTTTCTTTTTTATTTTTATTATTTCATGGTTTAAACTCAAAAAATATAATCACATTTATGTACAAAATAAACTAATTCACATATGCGTACTTGAAACATCTTGTATGTCCTAATTCGAGAGGGAAATGCCTTTCATTTCCAACATTGCATATTTGTAACTTAAATCACTGCATTCAGTGACGTAATAAGTTGTAACGATAGTATTTTGTATTAGTATAAATAGTATATCATATAAATGAAATTATAAATATATGAAACAAATGTAAACACAAATGTTTTGGCGTCC
>BINPACKER.10207.1
CTAGATTCCAAAACGCTTCGACATAGATCCTTGATTATAATACAATTGATTATAAAATATCACCTTGGTTACATATATTCATAGCAATATTCTGGTTAGGAATAAATAGATTGCCGTTTCTACGGTTGCACGGTGAACGGAACGGCGTCGAATCGAATCTAAGATCTTCAAAACGCAGTGAAGCCTATATAGAGATTTGGAAAGCTAACAGGTCTGGCGATTAAGCGACATTTAAGTTCTGGCCGAGCAGACACACACGGTAGTCCAGGCACTTTCTCGCTTTCTTCCGTTTGCGAGGTCGACCGGCGTTTACGTACAACCGGCGTTTATTCAGGGACGCAGGACGTCGCGCTGCCTTGAAAATACTCCGACCAGTTGACCCTCTCTCGCCATTCACCGTTTTTATTCCCTCCTCTTTGTATTTTTTATTCAAATTATCCCTGGCCGCCAGCGCTGGCTGCATCCGCATTGTGCAGCCTCACCTTCTCGGCGAGAAAACGGTAAAAACTGACTTGGAGACTTCGTCTCCGGGTTCAGGCTAAACTCGCTGAAATTTGCAGACCTCGCGTAATCGTGGGATCTGGTTCTTCCAGGTGTCGTCACCGCCTTAACGAGGAAACAAGAATCGCTGGAGCAGAGTCGTAGAAAAGCAGCCTCGCCAGTGTTGCAGAGGAAGCAGCAGCCCGTGGCAGCGGAGCAGGAAGAGTACGAGGATGAAGAAGAGCTCTCCGAACAGTGTCCCGAACCCAATGGCTTCTTCCCTGACGCGAGTCAGTGCGACAAGTACTACGACTGTCGAGATGGCAAGGTTATAGAGAAACTCTGTCCAGATGGTCTCGTGTTCAACGACTTCAGCCCTCAGCACGAAAAGTGTGATCTCCCATTCGGCATCGACCCAAAGTCGACGATGCCACTGCTGCCACGCATCCACGCTATCCAGACACCGAAGACTGCCAGTACTTCTACGTGTGCGTGAACGGAGAGGTACCCGAATGGTAAGTTGCCAGAGCTCGTAACTGGCCGATCCTCAACTTGGACGAACAACCATCGAGTTGCTTGATATTCCTTTTATGTTAGACGTTTGGAATTTGTTTAGCTCGCGAAATTAACGAATATCGTCTCGAAATTTTAGCAAAGACTGGTACAAGGGCCAACTGACTGACGAGGAATTGGACGCCTTGGAGAACCCACCGCCAAGACCGAAGCCTACCGGTGGACACAGCAGAAGAAAAGGCACCAAACCGACGTAGCTTTAAGGCTAAACTCATATGTAGATTCTAATGTTTACCGACTTGTTAAATATCACCGTTATAATCGAATTCCGGTAGTTTCACGTGCACTGGTGGATGACTATAATATTGTCAATTCGAGAGAAAGTTCTCGCTTTATTAGTTTTCGCCACTCATTGGTAATCTTTCAATAGCCTCGTGGGAATTAGGATGATAGGCGTCGTACGCAAATGCTACATCCTATTGCGTGTAAACACAAAATTCCGTCGTTAATGACTTCCGCTATCATTCAGATTTTTTGTAGTGCTCGTTCCTATCAGTTAGCATCTAGTTAGCATTTGGCTCGTTGTTTCGCCTTGGTAGTGAATCCAAATCGAGTGTAAATTTCCGCGAGCAGTGAAAGTGATCGAAACCAGAAAGTTCTTCGCATTTCACGGGAAACGCTTCCGAAATCTGCTGGATCGAGCAGTGGGTCAGGCCGTGATGCTTTCGTGATAAAATTAATTTAGCATCGCTTTCGTAATGGTCAATGCGAATCGATTTTATGTAACAGGACGAAAGTGTTGTCGGAAAAAACACATGCTGCAA
>BINPACKER.10208.1
CCCCTCAACAGTTTATATTTATAACTAATTGTATTTTAAAAAATATGAAGTAAAAAATAAGTTAAAAGAATAATTTGTTTTGCAGTTATACAATATATTTTTAAATTCTTATAAGAAATGTATGAAATAAGCAAAAGAACTTAATATGGTTTAATCTTTTTTCTTATTATTTTTTTACGTATAACAATATATTCAAAAGTACAATTGAATTTTTATTCTTCAATAGAATTATATAATTTATTTTAGTATGTCCAATTATTCAGTTAGAGTAAATGATCAAAATGATCTATCAATACAATAACTGTATCAAATTATTGTTTATACATATATTTTATATATGAACACTATTTGTTGTAAATATTTTTGCAAGTTTTATACAAAGATAGTGCATAATTTTTTTTTATATAGTTTTACAGAACAGATATTTAAAGGGGTGAGGATCAATATAACTACGATAACATGTTTAATTTTTGCATTTGTCTCAAATGTGTAATTAAGAATTATGCATAGAATTTCAATTCAATCTATCATAACTCGCATTTAAGGAATTCAATATATTTTATTTCTATATTAAA
>BINPACKER.10209.1
AACCCAACACTTGCAATTTATTTCAACCTCTGAAAGCGTTCGGCTCGCTCTCTTCTACCCCAGATCCGGTTATGTTCAGCTCTGTCAGCGAGCACGAGTATTTTGACAACGCGTCAGCCTTTATCTTACTGATGCTCGAGTTGATGATGTTACTCCCTGCAGCTCCGGCTGGTATCTGCAAATATACGATCCCATGTGCTACGAGGTAAATTCCAATGGCACGTGCCACGGTGAAGAAAAGGAAGGTTGGTTCCAGGTTGAACACATCCATGCGGACGAAGAATAACGCATAAGGGACGCCGCTCGTCACCTCCTACTCTGGACGGACCGTTGCATTCCTCATTTTTCCTCGCGACCGCAGAACAGGGTGGCGAGACTCCTATGACGCACGAGACAAATCTTCTGTTCCATATGTCCAATCCAATGGCTGGTATGTCGTCTCGCAGAGCTTCTAATATCAAAGTGCTCGAACATCACCTATATTTTCGAATCAAAGCAGACATTAACACGCGGTCTGCCC
>BINPACKER.1020.1
AAAAGACGCATGCGCAAGTAGACAAAATTCGCGCGTCTTTCTACTGCGCAAGTCAGCGGGGATTCGACCAACCAAAAGGTCGGTAGCTTTTGCTTATATAAAGCTTTACCGGCGGTTGTCGTGAGTACATTCGCTTCGCGCGCGTCGTCAAAGAAGTGATGAGTACAAGCAGTTTCTTTTTTATTACTTCACTCTTTGCACAAGTGTTTTCCAGTATTTATTTATTATCGTTTCCGCTCGTCTGTTCGTAATATTCGTTAAAGAAATTCCCCGTTGTAAGAAAAATCCACGGTAAAGGGAAGAAACGAAAAAGCGAAAGCAGTCAAAGCGGTCAGTGCATATGTATTGTCCATGGAAAAAGATACAAGTGGGATTCTACAAAATAGGACGTACAATTGGAGTGTTGAGAATTTTCTAAAAGAACGAAAGCTGTTCCTAAAAACGCTACGTAATTTCGTGCGACTTCGTTAAGGGGTGACGAATCCAAGTGGTCTAGAGAAAGACAGAAAAACGGAGAATAGGAGAAGAAACAAAGACGGCAAGAAAACAAAGAGAGAGGGAAAGAAAAGAAAGAGGAAAAAGGTGATGACATGCGAATTTCCTCTCATAACGCCTATCGCATTGTGATCAATAGACTGTGATATAACTTGTACATATTTTATTTTATTTTAACATCGTCTCGTTTGGGCAAAACGACAGCAAGGGATCGATATGACGAACACCATGGCAGAAAAAAATGGCGACATGCAAAATTCAGATAAATCATCTTTAGTAGAATCAACGTTACTTCCACAAACCCAGTTAACCAATCAGTTGGAGGATGGAAAACCTGAGCTTGCAACAAACAGTGGATACAGTGATGATGAAAATGATCGAAATGTTAGTGGAAGTGTTATCAAACAAGTTCTGGCAGCAGTAGTAGCGCAACTTGGAACCATTAACACTGGTATGACTTTTGGTTTCTCTGCCATTGCACTCCCACAACTTCAGGAACAAAATAGCACCATCCCTATCGTTGAAGGATCATCCGAAGAATCATGGATTGCGAGTATGTCTTCCATTGGAACTCCGATCGGTTGTTTAGTGTCTGGGTATATGATGGACGTGCTTGGAAGAAAACGATCTCTCATTATTACCGAGATTCCAGCATTACTTGGATGGATATTAATTGCATTGGCAACTGATATTCGTATGATATATGCTGGAAGATTCTTTGTAGGACTTGGATCGGGCATGGTGGGCGCCCCAGCGCGCGTCTATACCGGAGAAGTGACACAACCCCATCTGCGAGGAATGTTGACCGCTTTTGCAAGTATCGGAGTCAGCACTGGTGTTCTGATCGAGTATGCATTAGGAAGCGCACTTACATGGAACGTCTGCGCAGCTATTAGTGGAATTTTACCTCTTGCTGCTCTTCTGTTAATGTTTCTCTTTCCTGAAACACCTTCATACCTCATATCTCGAAGCAGACCTGAAAAGGCACGAAAAGCGTTACGTCAATTTCGCGGTAGTGGATATAATATTAATCAGGAAATGGAAACACTTATTAATTTCTCGAATAAGAATAATATTAAGCGTTTAACGGGATTCCGTGAGATAATTACCGCTCTTTTAAAGCCGAATGCTCTCAAACCGTTTACTGTCTTATTTTTGTACTTTTTAATATACCAATGGTCAGGTACAAATGTCATAACATTTTATGCCGTTGAAATTTTTAAAGATTCGGGGGCAACGTTAAATAAGTACTTAGCTGCAGTAATTCTCGGGATAGTAAGATTAATATCAACGGTTGCCGCTTGTATCTTGTGTAGAAAACATGGTCGAAGGCCCCTTACGATGATTTCTTCCATCGGTTGTGGACTTTCCATGGTAGGATTAGGTGGATATATGTGGCTGAAAAATAATTGGGATGCAAACAATGTTACACCTGTTGGTACTTGGTTCCCTGTCTTCTGTATATTTGCATACACTGTAACCTGTACACTTGGTTTTCTTGTTATTCCCTGGGTAATGATAGGCGAGGTATATCCAATACAAGTACGCGGTATTATTGGAGGTTTAACTACAATGGCAGCCCACTCTTTTATTTTTACAGTAGTTAAAACGTATCCGTTCCTAGCTAACGCACTTACTCGGCACGGTACTTTCATCCTTTACGGTTGTATATCTTTATTCGGCACGATATATTTTTATCTATGTCTTCCTGAAACTAAAGGTAAAAGTCTTCAAGAAATAGAAGATTACTTTTCTGGTAGAAACAATAACTTAAGAACCGGAAGTATAGGTAAACATAAGCCAAAGGTATTAGAAGTAAAAAAGGGTCACATATTGCCTTGAGTAACTCGTACAGTCAACATCTTAATACAAATAAATTAACAAATCTGTCTTCCATTGAACGAACTAAAAAATTTATATGGCTATGTTTTATTTTATCAAAGACCAGTTAATAATTTAAAATAAAAAAAAAATCTAACAATAGCAAAGAAACAATAATGGTATTTTATATTCGTTTTACAACATGACATCGAAACTGGCAGTGTGATCAAAAGACTTAAAAAATCGATTAAGAGCAATTACATAATTCTATTGATATTTTGATATTTTATTTCTTCTTTTTAGGTAAGATAATTTTAATTTTCAACAATGTCTATTTATTATTAATTAAATATCAAATAATGTAAATCGTTAATTTTAAGAAGACAGTAGCAATGCGATATATTTTTATAAGAATCATCTTCGGGATTAAATTTATTCATAAAAAAAAAAGGAAATAGAAAATGTTTGTGCTTCACGAATTATTCAATATGCGCACAAGATAACGAAAGGTGCTATTTATTATTATAGTATTATAATACTTGTATATACGCGATGAAATGATGAAGTGTAATTAATAATATGTGTAAGTAACATCTGTAAAAAAACGATGGTCTGACAATGAGTTTCAGCAATGCAAACTATTATATAAGTTAAATTAAACATTTTTAATATATTTATTATGAAGTTTGAATTGTTACATTCTTCCTCTCTAATCCCAATGTTTTAACTAGTGTTGTATTGATTTCAAAAAAATAATACACTCCTTTATTTTTCAATACTACGGTTTTATTTCACCGAAGAGAATTCGCTTCTACAGTAATAGACAATTACATATTAATCAAGTGTCAAACGTGGTCTATTAAGTCTCCTATCCTTCTTTTCTTGTCTCTCTTTCAAAAATTGCTTAATCATCTCCATGGGTAATATTTCTCCCCTGTATGTTCTTGGTAATATTTCTTTATCCAAACTTTCCAGTTTATTTTGAACATATTGTTTTGGATCAAATGCATGTGCTTTCTTGATTTTTGCAAGTAATTCTGCTTGAAATAATTTTTCTCTTTGCATGTTACGGTTTGCTCTCAGTTTTGCCCAAATAAATTTCATCTTCTTTCGTAACTTTCTCCTCTTATGTTTCTTCATCTTCTGTCTTCTAATCCGTATTAAATGTGCAGCTAATTTCTCTAAAATAATGTTTGTTGATGGAAACTGGAGTGATATATCTATTAATGGTTGATCCTGTTTAATATGTTCTTTTATTAAAGGTTCTTTCATTGGTGGTATATATTTGGATAATGGCATTTCATGTATTATTTTTTTAATAGTACTATCTGGATTTCCAATATCTATATTAAGTGTTTTTGGAATAAATTTTATATGCACATTTGGAGGCGGTACATTTAATGCACTTTTCGAAAAATCAGAAATATGTAATGCATTATTTCGATTTTTCAACACACAATAAGAATAATATCTTGTGCTAATGTTACTTCCTTTATTTATTGTTATTTCTCGGAATGCTGCACATAATTTGTTAACAGCCATTGTAATATTGTTTTATATATAATATCGTATGTAAAGTAATATTTTAAAACGTTACATAGCAGATTCAAAACACAGACCACATGGTGACATAACGATCGAACGAAAAAAAATAATATGAATAAATA
>BINPACKER.10210.1
CGCGAAGCTCGGATGCTTATCTGACGTGTGTGACCGTTCTTCTCGCGGTGATTTCCGCCATTGATAAGGCGACCAAACTCGCCGGAAATCGCGATCCCGCCTCTGTGCTCTCTGCGTCTCGATTCCGCTTCGATGCTCCAATTATGATAGAGCTGCTGGGCGATGGTTGATCGCACACTCGATTATAGTGAGATATAGTGACTCGAGGATGGTCGAGTATAGTGAGAGATTTGGATGCTGAAGTGTTTTCGTGGGGTCATTGAACGAGGGATCTACAGAACTTTGATTTCGGAAATTCACCTTCGTTTTATGCTATATCGATTGTCTGTTCGTTTGTTTATAAAAGGATTGATGGAGAATTAATCATATTTTGAAGTCAGATTGGTCTTGGGGGTAGTAAGTAAAATACTGAGTTTAAGAGAAAATTGTTTCTTGATATTCAAGGATCATGGTAGAATTTTCCTCCAAATTTCGTCTAAATATTATTTAGTTTGGAATATTTTAGTTTAGAAGAGTGTTCCCTTGTTCGTCAGTGGGGATTGATCATTACTTTTATAGTTGATTAACCAAGCACTGTCAGTCTTAAGTAATTCAGCTTGAAATTGGAAAATTCTGATGTTATTGTGATCTGTTTAACTTTATCCAATCAGTGACTGATCAATGACGATAATATATAAATTGTGTCCATAACTTTCACCCGAAAATGTGACTCTGTAGAGTGTACCTTCTTAAATGTCAATAATCCACAACAATCAGATCATGTTTTCAATCTTAGATGCCACCTCTTAACTGTCATCCACAACCATACTCAACCTCCCACTCTCAGAATCATAATACCAATTTTCCTATGTGCACCACTTTGACCCTATATAAGTTAAGATATTAAACCAAATTCTTCGAAGAAGAATTCATTCGTTCGATTCAACGTTTCCCTGTTACATCATTTCTCCCTAAAGCAGTTAAAGAATCAAAATCCAATCTCCATAAAGAACTCCTTCAATTTCATTTAATCTTTCGATCCATTACTCTCTATAATACCAAGTTACCCAATTTAAAAGAATCGAGCTCGACATCGTCGCTGAAAGTCTTTAAAATCCCAACGATCAGACCTCGAAATTCACCAGACGCTGCACTAGCGCCACCTACGTTGCCATGGTACTCCTGCGAGTCGTGACTGAAGGAAATCTTGGCTGAGTTGGAAGATCTGAACGGAGAAATTGGGAGAGGATTTGTCAGGGACACGCGTCGCGATGGAGAGGCTCAGCGTTGCGGAAGCTTTGCGAAGGAAAGATAAGAGAAGACGCAGAGGTTGGACCGTGGTGGTTGGTCACGAAGTACGTTTCGACGTGGAAAATGGCGCCTCAACGCTGGACGGTGGCGCCGGAGGCGGTGGTGGCGCCTCGCCGAGTGCAGGCCTGGTGCTG
>BINPACKER.10211.1
TATGTATATGTATATGTATATGTACACGTCATGACGCGTGCTGAACGGAACCGTGATGTTCGACAGACGAGAATGAAATACCTGCAAAACCGACCAAAAAATTAACAAAGAAGAAAAGAGGTAAAAAAAAAGATAGGGAGAGAAAAAAAGGAAGAGAAGAAGAAAAAGGATTTAGTGGAAAAAAAGGAAATCGTGGTGCGAGAAATGAATGACGAAAGCGAAACGTACGAAGGAGAAACGTTCAGGATTCTAGTTAGAAATTCCAAAAATTCTACCAAATCGTCTAGGAAGAATGAATCTAGTCTTTTGTAAACGATGAACACGAGAATATTGTATATTTTGAGAATTACGTGCTAGAAGTGTCTCAACGCGTAGATAGAGGACAATATAATTAATGATCGTGTCGTACTCTAACCTAATTGAAAGTAATGGAAACACACGCATACACGATACACACGTATACAGTACGCATACACACAGACAAGCGTGCACACATACAGAGACACGCAGACACACAATGTGAATTAGTGCATATTTTTAATAAATGGATACATTAAGTGGAGAAAATTTCCCGATTAATCTGCGAATCGATCTATTCGACGCGGAATCATGCGAGTCATCATGCGAGGCGTCGTCGTAATTTTCTCCTTTCTATTTTCTTGTCTTCGACACGCGTCTCTGTCGTCCGATTGCGATCGCAGTGACAGCGACCACATTAATTAACAAGAATACTGCCCCCGTGTAATGATAATTGTCAGTGATTAAGTCGCAGTGTGAAAATAAATTGGTTTTTCAGTCAAAATAATCGTCTCAGTCGTTTCGTCGAACTCTTTACGAAAATACCTTCGTGGACAAATACCAGAGGAAGATTTCCAACGATTATCGCAAGTGATATTAAATTCGATTGTACTTCTTTCCGTGACAGGTGATTAAAGGAGATGCGTGCATGTGTG
>BINPACKER.10212.1
TCGGAGAATAACACTGATTCTAAGTAAGAATATTATATTTTTGAATAGTTGAATGTTATTATTGTACAATGGAACCCCATATAACAAATGTTTCGTACAGCATAACAGAAAATCGTGTTATATGAATTATATGGATTATATATCCCAGTATATACAGTAGTTACGGGTTATATAATGGTCCAGACTTTTGTAAACAAACTTCTATCTGCAGTTGAGGAATAAAGCTGAACATGCAACAAAAGTTAACCAAGGAAATATTGAATAAAGGTAAGATGATGAAAATTAATATTACTAATTGCTTACTTGTTATCATAGTAAACATAGACAATTTTCAAACTTATTGAAATGTATTTCCCTGCAGCTGCAATAATAAGAATTTATGGATTACCAATTTTATACTTTTATCATTTTTTTATAATTGACCAGGCATGGATGTTTGCCTCCAACAACTGCCGGTATAAGCAATTAGCTTGGGTACGGCAGTGCTATGCGCTTGTGTATGCTCAATTCACAGTGCTTGTAAGTATCAGTAAAAGAAATGTTTCAGACAAAAATTGTAAGGTATAAAGGAAGTCATGTGACAGTAATTGTTTAACCATGGGATTAATTTGAAGTCGTGTGAAGGTCATATTCAAATTTTCAAATAGAATTCTACATCTTTTATTACACATTGTTGCAGCTAATATTGAGATGTTTTATAAAGACTGTTATTAACAGTTAATTTGTTAAAGGGACAATTTCTTTATAATTTATGGTTCCTGTTATGTATTTTTTCTCAATAAAACAGAAGCAATAATCCTGAAAATGATGATCAAGATCAATTTTGTGACAACTTCTTTTAGCAAATCTTCACCATTTTCATGGTGTAGAATTAAGTTATACACTAAATTATAGAATTAGTCATAATCTAATTTTGATACACCCTGTGTATAACAATACATAGTTTCATGATTTTCATAAATCAGAAATTTCTTGTAAAAGTATGAAAGTGTAATCCATGAATTCTTATTATTACAGTCATGAAGTATTTCTATTTAATAATTTTGTGAATTGTTGTATTTGCTAGGATGACAGGTAAGCATTTGGCAGTGTTGAGTTTAGTCTTCTTGTCTTTACTTAATACTTCTTTTTGATAATTTTTGGCCATGTATTTAGTTTTGCTCCTTACTATATTACGAATTTCGGCTATGGTATGAGAACAATACAACATTTTTGTATGAAATTTAAATAAAGCTCTGTCCTTCAGCACTGATTTTGTGTTTTAAGAAATAAAACGCCAGTTAATTTTGAATATAACTTTATTATATTCAGTGCGTTAATTAATTTGTTCTAAATACAGTAGAGTGATAGATACAGTAGGGCAAACCCCAATAGCCTATGTACTTTTGCCACTGTAGTAAGTGCAGAATCATCTTTTCTTGAAACTATGTGCCTTCGTTATGTAAAACTTTCAGTGTGTGCTGAGAACCAAATATAATTGCTGTTCATATTTCATATAAACTTAGTTGTCATTTGTAGTAAAGAGCATACCAACAATTTTTAGAACACCTATCTTCTTTGTTGGGAGGTGTTATTACGATCTCGACCTACGCACACTACTCAGATATTACTCTACTAATAACATTTGTAAATAGAGCATCTTTCGATGAAAAGGAAACAAAATTCAAATTAGTTGTTTAAATTATTTGTCAAAATATTCAATTTATTATATGCATCATATGATGTGTTTATTACATTTAGTGAATATTGTTGCAATTTTTTCGTCGTTTTATGTGAATTTACGTTATATGGAG
>BINPACKER.10213.1
TACACGCTCTCTCTCTCTCTCTCTGGCTGTGCGTGGTTCACGCACACTCGCCGCCGCTTCTCGGTTACACACGCCGACTCGGCGCGATTAGCCTCTCTGTTTCTTCTCTGCTCGCTGGAACGTTCGCCAGCAGCGTGCTTTCGTCGGACTTAACCTTGTCTACACGGCTGCGTGTTGTGCGTTTTTATGCGAGCCCGTGCGGTTACGCTGACTCGGTGGCCGTCGTCGTCGTCGTCGTCGTCACCGTCATCGTCATCATCATCCTCCTCATCATATCATCATCATCATCATCATCTTTGTCGTCGTCATTGTCATTATCATCATCATAATCATAATTATAATCATTATCGTCATCGTCATCGCCATTTGCATAAACATATCATCTTCCGTTATCATCGCCACCACCACCACTATACAATTAAGATGTTCTTGCGAGATCGACCTTCTTATAAAACATATTTATATGTTTTTCCATGCTATATCATGCCTCGAAATTATCATTTCTTTTGAACCTGTCTGTCTCTTTCTCTCTCAATTTGTGTAAATTTAGAAACAAATGTAATACCATACATACGTAACCGTAATTGAAACTTATTTAATTAAAAACAAAAAAGATGACAAAAAAGAGAAAATAAGAAAAAAGAAAATTGGAAAAAAGAAGAAAATATAGACAGGGACAAACACCGGCTTGTAATAAGTAAAAATAAAATAAGGACGTACGAGAATACTCAGAATTTTTAAACTGAGAGACGCACCATAATTTTTTTAGTATATGCACATAAATAAATCTAATTATATAAATTATCATGCCTCGGTTGATTACTTAAAATTATTGAACATAAAAAATCACCATATATACGAAAAAAAAAAATTACCCTTTGCTCGTCAGACAGATTTTTGTGTACAGATCATAAGACTGATTAAGATTGTTCGCATCAAGTCACTACGATCTCTATCTTTTTTAAAATTTTACAATAGTTACACAAAAAGTCGACGTAGAAAAGAAGCTTGCACAGGATATTTCTTCGGGAAGAATCGTTCATACGTTACTCATCGCAAAATATTTTAATATCGGAATCTGCCAGGTCACTGTAGTAAAATACTTGCACCATTTTTTTATTTTTTCTCTCTCTCCCTTTCATTATATACACACACACACA
>BINPACKER.10214.1
CCGATCTTCTTCGTCAAAGCTTCGATACCAAGGTGGCTGGCAGACATAGAAGCAACAAAGGGAGAATTCCATTTGGCGCAATTCACGAAATGCAAAGCGTAATATCGGTAAAGAGAATATCAAACGATATACCAGTCCACAGCTGCTTCACGTGTGAGTGACACATCGGATTGGAACAATAAACGACAAAATAATAATCCAGAACGAGGAGATCGTATCGGCTAATTAGGAAAGCTGATTTATCGGTTAGGAAAGGTTGAATTGGAATACAAACGCCATCAGAGTGGAGGAAATATTTCTCGAGAGTGAACAGCGGCCCACAAGCTCGAGTGGCCCCACCCTATCGATCTTCGTCCATCTTTCTTCGCCTTCGATTTCACCCTTTCAGCGAGACGTGCAAAGTGTTTCGTGCAACAAGTACTCCAACGATAAATGACACTCGACCGTGGTTTTGAGCATTCGAGTAAGACCTTCTTACTCGCGGGGTACTAATCTCCGTGCACTCTCCAACCTTTTCTGCTCCTCCAATGGAACAAACGATCGTTGCTGCTCGATCAATCCTTTCATTTATAGTTTTAAAAGAATCGAAGAGATTCCTCGGAATCGTTTCGATGAAAAATTTAGCGAAAATGATATATTTGTATAAAATATAAAATATTGTATAAAATATTAAAA
>BINPACKER.10215.1
ATAGACAAGCAACCACCATTAAACAATGTGTATATTATTTTGTGATATAATTGATTTATAATTGTCTGTATTATATTTAGGTGTGTTTTTTGCTGTTTACAATTTGCTTAAAAGTGTATTTTTGCATAGTATATTCTTTGATGTATAAATGTTTACTACTGATCAACTATAATACAATTAGTACAGTTTTATTTTTAAGAAAATGTTTAATTATTAGTTACATTCGTTGAAATCAAGTCAAAAGTTCTTAAATAAATTATGAATAAGAATTTGTTGACATCAGTAAAAAAATGTTGAAAAACTGTATTTTATCGAAATATTGACGGTGTTTTTATTTCAGTTAATCATGGAATTGGAGAATT
>BINPACKER.10216.1
TTTTTTTAACATAGTGAACGTTATATTAAAACAATCTTATTACAGCTAATGTACAAGACACAATCGTTAAAATACCATATTATAATACGATAATATAAAAAGATACTTGAAAGTACATTCATCTTCTCCTTCCGCCTTTAATTTGTTTCACAAACGCACAGTCGTTAACATATTTACGTACTCGCCAGCATATCACCGTTCCTTTACGCTTTCCACGTTCCGCAATTAGTATTCACTTTTAAACGCATACTAAAATCGCCTAAGACTTCTCGAAGGCAACCTATAGCTGGAAAACAAAGAAGACACGCAATACATTACGGAAGTGCTTAACATCGCGAGTATCCTGTTATGGGGGTACGAGTTCCCCCTTCATTCGTAACCCACGTGTCACGGTCACGCACGTCTTCGACGTCCATCGACGATTTCCCTAGGCAATGTGCTTTCAGTAATAATGGAAAACGAATTTTTCCTTTTACCTAATCGTTTCACTAAAGGGTCTTCTTTACGCTTGCGCACGCGCATGCACCACATTAACATTGCCTTGAACGATATTTCAGTGTCAAGAATAGCCAGATATTCGATAGAGCCGATTAATTTTTCAAATTGCGAGAATATCCCATGGAACAAAATACGTTCACTCTTCTCCGTCTTTGCGAACTCTTCGCAACCTCATAAACGGTTGGATAATTTTTACTTCCTCGCGCTTAATATCCTTTTTCGAGCGGTTTTTCATCCTCACTCTTCCATTGCAGACAAGACTTCATAACCTCTATAACCAGCATAACCACCATGGCCATCGTGCTAGAGAAGACTGGTATGGGAGTCGGTTTCGTATTATATAATACATATAGACGCGCCAACAGGTACGAGTCTACGTCCAAAGTGGCGTATCACGAGCAGGTGTTGCCCCCGGGATGTATCATCAAAGGTTATCCGCAAAAGGAAACTTTTGTCGTAGCCATTCGATCGGAGGCGAGTCTCGCACTTAACCTAAAAAAACCGTAGAGTTAAAAAAAAAAACACGCAGAAAATTCGAGTGCACGGCGTGTAAGTAAAGATACGGCGAAGCGCGGTATAAATCTATAGTGTAATGTGGATCCGGAATGGAAAAAGGGCGGTTGTTGGCAAGTGTACCGGGATCGTATCGCGGTAAGCACGACGAACAGGAAAAAGGAAAGGGGGAGACGTGAAAGAGACAACAGTGGAAGGGGGAAA
>BINPACKER.10217.1
AAGAAGTTTGGAAACCCACTCTAGAAGGTGAGAAAAAGATGAAAGAAGCTCAAGATGAAGAGGAAAGAAAACAAAGACAAAAAGAGAGTAAAGAGAATGAAGATAATAAAGATGATGATGAAGATGAGGTAGGCTCTTCATCTGCATCCTCATCTTCATCATCATCTTTATTATCTTCATTCTCTTTACTCTCTTTTTGTCTTTGTTTTCTTTCCTCTTCATCTTGAGTTTCTTTCATCTTTTTCTCCCCTTCTTGATCGGGTTTCCAAACTTCTTTAACAACTTTCTCTGCATCCTCTGCGTCTTCTTTCATCTTTTTCTCACCTTCATTCATAGTTCGCTAATTTATGTTGCCCGAGATTTCAATTGCTGTTTCGAGGAAAATAGATCGTAAACGATATTAGCTATCAATCATGAGCTCGAGAATTTGACCATATATTCACCATGGTCAACTGTATTTGTCATTGCAAGATGAAACTAAATTCACAGTCAACTAATATAACGACCGCCCGACGTCTAAACGAATCGATATCTCGATATTATTTCGAAAAGGGTCTCGGGAAGGAAGGGCAAACTCTACGCACCCATCAATGTTCGTAGAACGTGTGCACGCGTGCGTGTTGCATGCGCACGTGCAGGAGATGCTTGAATGAGCGGCGGTGATGTAGGTATTCTTTCATTGTCGTGCTGTTCGTTGTACTCTTCAGTCCTGAACGAGCCTTTGCACGCTCGTGATCACGATATGTGTGTTTGGTGACTCTTCTGAAATAAATTTTATTCAGATTTGTAAATTTTCACAGTGATCGACGAATAATTCAAGACAGAAGAGTTACTCTCATACTTTGGAAGAATTCGAAGCGAATCTGAGGGGCCAAAGGGAATTTCCGATCAATAATTACGCGATTCGAATCGTTGCCTAATTCTGAGCTACAAAAATAATGGCAAGGCAGCAGACAGCTGACAGGAATATTCCCCATCTTCGAGATATCTTCGGATTTGGCAACAAATGGGAGAATACGCGTCTGCAAGCTGAAGAAAAGGCTCCAGGACATGACAGCGCTGTATCCGTCGGTTCAACTTCCGGCGAGGAGGAGAGTCCCAAGAATAGCAAGAAGAAGAAGTCACGTCGTCGCGATAATAGTAAAACTTTAACAGAAAGCGACGTGAAACATCTGGAAAGACATTTGTCTATGAAGAAAACTATTCGTAAAAAAATCATGCGCGATTTGCAACAAGCCTTTGTCGAGGATCCGAACGAATTCCGGGTAGACGATATCCCACCCGAACAGCTTAAGGCAGAAATCAATATTCAGAGTCTGAGCTTTGGGACACCATCACAGAAGCAGGGACGTACACGTGGTAATGCGGAAAATACGTTCCTGGACATGCTACGTGCTGGAGGTCTTGAAAAAAATTCTGGAGATGGAGATAGAGACTCTGGACATGGTGGTTCTCCTACGAGGGAAACTCCCAACGCGCAAGACACAGATGATGAGTCTAGTTACCCCTATGATACGCCAGTTGCAACACCATCGAAGAAGAGCGGTAACTTCTGGAGACGCTTCACCATGAAAAGTCGCAATAAGCGGTAAATCCCTGAATTAATATTCAGGTGATAACTACCAACTTAATTTCCGTTTCTGTAACTATACCAACTTAGTTATTTGAGCAGAACTTGCAACTGTGATATATATACGAGAGAGGAAACCGAGTTGACTCGCGTAAACATTCTTCCCGATCATTTTTTTTACTAGATTTCGAGAAGTTTTCAAGTCTAACTGCAAAAACACAGGAGTAATAATCTAAACTGTCTAAAAGAAGAAATTTGCGTATAAAAACGAAGAAAGAGTTTATAATCAAAAGACATAATTTAACATATCAAAACAATATTTTTGGAGTTCTTTTTTGAAAACAGTTCTTGGCTGAAAATGAAAAAAACAATATCTTTGTAAATAATAATTTACAATGTTGCAAACGATACGGAAACTTCTCTGAGATTCTGCGTACCCCATAACGTTACACAGAAACCTTTAATGTGTACTTAAAATAATAATTAATTCATTAAGGAATAAAGCGAGAATATTTAGATTATAAGAGTAGTTAGTTTGAATAATGTTTCTTTTCTTTTTTTTTTTTTTTTAATTTTGAAGATAAGGACGAGAAAAATCAGATGGAAATAATAAGTATGC
>BINPACKER.10218.1
TACCGATATAATAGATCGATTGTCCCTTTATGTCTGTAAATTTTTTAATCAGTTCGTTACGGTTCGTTTTAAATTCAAATTGTTCTTTTATAAAATTGAAATAAGTTCCCGTGAAAATGCTTCTCGCGTTTAATTATTCGTTTTTTAAACCGGGTTTTAATCGAGGTTCGTTTAATTCGTTACTTTTACGAATTAACGAATAGAATAGGAAACAGAGTTCTATGTGATATCGCTTCGACTGTATCGAAATATTCTGTTACCGATATAATAGATCGATTGTTCCTTTATGTCTGTAAAGTTTTTAATCAGTTCGTTACGATTCGTTTTAAGTTCGAATTGTTATTTTATAAAATTAGAAATTGAATTTAAGAACAACAGCTTGATAAGTGTTCGATAAAATCGGGATAGGAAGCATAACAGACAAAGCACAGCGTTAATCAATTACCAACCGAAGCTGCATTGTTTACGAGATGACCTAATATTTTAAGTTGGGTTACTTGATGTTCCATCTGATCTGTATCCAATCCGGTTCTACGTGTTATTCAATAATACCAAGGTTGTTAGCGGATTGTTGCGTAACGAATAGATTTTAGATACCCCCGTTGCAAATAATCTAACCCGAGGTTCGCGAGGATTGCACAATGGCAAAGCAATTCGTCCTCTACGTTCTATCCAATTAACGGAGAACTGTTTACACGAATAATCTCTGCCGGTCCAGTTAAAGTAAGAAGCATAGTAAATAATAACAGAACTCACTCGAGCAACAGAGGACCATTGTAAATTTAAATATCACTTTTCGTGGATAAAAACGTACGAAATTATCTAAAAAACAAGAAAATTGTTGCTCGAGTATGAAAGGCATGAAAGAATATTTTAAAATACACGGAATAACGAATTATTATTACGCGAACCATTTTCTGTTGCTTTCCATTATTCAGTTGATACTTCCGATGGTTTTAACGTAACAAGAATATACCTGGTGTTCGTGAAATCGTGATATAATTAGGAAGGTTGTTCGTCGTAAACAAATCCTCGAAAATAAATCGGAAGAATAGAATGAAACTTTTTTTATTATAACAGTCTGTTTTATCTAATGGATGTTATAAATTTTTGAACAGTAACATTTTTAATAATCTTTTAATCGCGTGTATAAAATATACGTCAAAATATCAAATACAAATGCGGTTAGTTAAATACCAATATATTTAACGACTTCGCTTTTTCGAAAACAGAATCTTGACATAAAAATATTCTTTTCTGTGGTTTCGATTTACTTGAACACTCTTAAACGTATTTCATGATTTTAGTGAAACAAGATTTTATGAATATTTCCAATGAATTTTGAACATTTTAATTATAAAAATAAATAATGAA
>BINPACKER.10219.1
GGAAAAAAAAAAAAAAAAATGGTTAAAAAAACAAAAATTGAAATAATAATGAAGAAAGGAGACGGAAATGTCTGTTATCCGGATGAAAAGTCCACGGGGGGCGCAGCATCCAAGCCGAAGTCTCGATTTCACAAGTATTTTCCTACCGAGGGTACATCCTCTTCGTTTGAATGCTGCGCGAGAAAGTGATTCTTCTCGTCACGCGTCGATTTTTCATTTTTTCCCTTTTATTTTCTTTTTCTTTCCCTTTCTCTTCTATCCGCGCCTCGATATCAACGCATCGGGCGCTATCCTCGTTTTCCAAACTCTTTCATTTCTTTCCTTCTTTCTTTCTTT
>BINPACKER.1021.1
[truncated: 39,653,336 more chars]
