# Supplementary material for: Prevalent bee venom genes evolved before the aculeate stinger and eusociality
Source: BMC Biol. 2023 Oct 23;21:229. doi: 10.1186/s12915-023-01656-5 (PMC10591384; doi:10.1186/s12915-023-01656-5)
Supplement: Supplementary file 38 — Additional file 38. Genome annotation of Euglossa dilemma. [file 12915_2023_1656_MOESM38_ESM.zip › Euglossa_dilemma.annotation.funannotate181.with.RNAseq.Oct2020/reference/repeat.gene.models.txt]

evm.model.NIJG01000002.1.67	48139970_Ame_DNA-hAT-Ac	0.424051	9e-67
evm.model.NIJG01000004.1.11	Bmmar1_tp_DNA-TcMar-Mariner	0.451220	8.3e-14
evm.model.NIJG01000005.1.26	PiggyBac-8_SM_DNA-PiggyBac	0.649485	3e-63
evm.model.NIJG01000009.1.31	Sola1-5_AP_DNA-Sola	0.296296	1.2e-11
evm.model.NIJG01000010.1.2	MARINA_tp_DNA-TcMar-Mariner	0.534653	1.5e-23
evm.model.NIJG01000010.1.3	Mariner1_BT_DNA-TcMar-Mariner	0.651822	6.6e-101
evm.model.NIJG01000010.1.12	MARIAM1_tp_DNA-TcMar-Mariner	0.593985	3.1e-42
evm.model.NIJG01000010.1.50	Mariner-2_DEl_tp_DNA-TcMar-Mariner	0.717647	2.5e-31
evm.model.NIJG01000010.1.51	Mariner1_BT_DNA-TcMar-Mariner	0.603175	2.2e-15
evm.model.NIJG01000010.1.60	BEL1_SM_LTR-Pao	0.752874	7.5e-65
evm.model.NIJG01000010.1.64	Mariner-2_DAn_tp_DNA-TcMar-Tc1	0.527273	6e-28
evm.model.NIJG01000010.1.65	GB:AAC52010	0.455056	8.7e-39
evm.model.NIJG01000010.1.67	Sola1-9_AP_DNA-Sola	0.348993	1.6e-12
evm.model.NIJG01000011.1.164	Sola1-9_AP_DNA-Sola	0.275641	7.9e-15
evm.model.NIJG01000013.1.271	GB:CAA56859	0.426829	2.5e-18
evm.model.NIJG01000014.1.45	Mariner2_CE_tp_DNA-TcMar-Mariner	0.393939	1.5e-24
evm.model.NIJG01000018.1.5	Mariner1_BT_DNA-TcMar-Mariner	0.660714	3.1e-141
evm.model.NIJG01000018.1.24	MARIAM1_tp_DNA-TcMar-Mariner	0.825688	9.5e-52
evm.model.NIJG01000018.1.28	Mariner_HC_tp_DNA-TcMar-Mariner	0.286604	1.5e-34
evm.model.NIJG01000018.1.75	Mariner1_BT_DNA-TcMar-Mariner	0.643725	2.3e-98
evm.model.NIJG01000022.1.9	48139970_Ame_DNA-hAT-Ac	0.280851	5.6e-14
evm.model.NIJG01000022.1.44	Bgmar1_tp_DNA-TcMar-Mariner	0.341463	1.3e-20
evm.model.NIJG01000024.1.2	Mariner-1_TCa_tp_DNA-TcMar-Tc1	0.471910	3.6e-12
evm.model.NIJG01000024.1.97	Mariner_Tbel_tp_DNA-TcMar-Mariner	0.414634	1.2e-24
evm.model.NIJG01000024.1.133	Mariner2_GT_tp_DNA-TcMar-Mariner	0.452703	5.9e-32
evm.model.NIJG01000027.1.41	Sola1-10_AP_DNA-Sola	0.369048	1.3e-33
evm.model.NIJG01000029.1.370	Mariner-2_ACar_DNA-TcMar-Tigger	0.505747	8.2e-19
evm.model.NIJG01000030.1.16	Famar1_tp_DNA-TcMar-Mariner	0.750000	1.9e-48
evm.model.NIJG01000030.1.21	48139970_Ame_DNA-hAT-Ac	0.285714	7.7e-11
evm.model.NIJG01000031.1.105	BEL1_SM_LTR-Pao	0.881579	2.2e-31
evm.model.NIJG01000031.1.342	50730348_Gga_DNA-hAT-Ac	0.240057	1.2e-46
evm.model.NIJG01000032.1.10	Mariner1_BT_DNA-TcMar-Mariner	0.717391	7.6e-103
evm.model.NIJG01000032.1.17	48139970_Ame_DNA-hAT-Ac	0.458861	5e-73
evm.model.NIJG01000032.1.54	Mariner-2_DAn_tp_DNA-TcMar-Tc1	0.453333	1.4e-15
evm.model.NIJG01000032.1.57	Mariner1_BT_DNA-TcMar-Mariner	0.631579	1.4e-95
evm.model.NIJG01000032.1.59	Mariner-3_BM_DNA-TcMar-Mariner	0.496403	1.8e-32
evm.model.NIJG01000032.1.77	Famar1_tp_DNA-TcMar-Mariner	0.762376	6.7e-39
evm.model.NIJG01000032.1.89	Mariner1_BT_DNA-TcMar-Mariner	0.676012	4e-138
evm.model.NIJG01000033.1.18	GB:AAC52010	0.461039	6e-32
evm.model.NIJG01000033.1.19	Mariner-2_DEl_tp_DNA-TcMar-Mariner	0.655172	1.7e-30
evm.model.NIJG01000033.1.36	Mariner2_GT_tp_DNA-TcMar-Mariner	0.452703	3.8e-32
evm.model.NIJG01000033.1.37	Mariner-3_BM_DNA-TcMar-Mariner	0.468085	3.7e-33
evm.model.NIJG01000033.1.42	GB:AAC52010	0.443820	8.9e-37
evm.model.NIJG01000034.1.91	Mariner-2_DEl_tp_DNA-TcMar-Mariner	0.399194	1.5e-43
evm.model.NIJG01000034.1.105	PiggyBac1_Api_DNA-PiggyBac	0.446502	2.2e-117
evm.model.NIJG01000035.1.6	Sola1-9_AP_DNA-Sola	0.347458	6.1e-12
evm.model.NIJG01000035.1.10	BEL-8_CQ_LTR-Pao	0.317204	4.3e-48
evm.model.NIJG01000035.1.11	Mariner1_BT_DNA-TcMar-Mariner	0.675926	3.6e-139
evm.model.NIJG01000035.1.19	Copia2_Dmoj_LTR-Copia	0.746032	1.8e-23
evm.model.NIJG01000035.1.20	Copia-8_SI_LTR-Copia	0.489583	2.2e-14
evm.model.NIJG01000035.1.23	PiggyBac-14_SM_DNA-PiggyBac	0.351402	5e-85
evm.model.NIJG01000035.1.26	Mariner1_BT_DNA-TcMar-Mariner	0.593750	7.7e-65
evm.model.NIJG01000035.1.28	Mariner1_BT_DNA-TcMar-Mariner	0.637931	1.2e-64
evm.model.NIJG01000035.1.32	AVMAR1A_tp_DNA-TcMar-Mariner	0.373737	1.4e-12
evm.model.NIJG01000035.1.35	Mariner-3_BM_DNA-TcMar-Mariner	0.470000	4.5e-22
evm.model.NIJG01000035.1.38	Mariner1_BT_DNA-TcMar-Mariner	0.742857	8e-79
evm.model.NIJG01000035.1.41	Mariner1_BT_DNA-TcMar-Mariner	0.563380	9.7e-44
evm.model.NIJG01000035.1.43	Mariner1_BT_DNA-TcMar-Mariner	0.657738	6.4e-139
evm.model.NIJG01000035.1.45	Mariner1_BT_DNA-TcMar-Mariner	0.650000	1.7e-30
evm.model.NIJG01000035.1.46	Mariner1_BT_DNA-TcMar-Mariner	0.646766	2.4e-77
evm.model.NIJG01000035.1.56	Mariner1_BT_DNA-TcMar-Mariner	0.658824	2.8e-142
evm.model.NIJG01000035.1.57	Mariner1_BT_DNA-TcMar-Mariner	0.654321	2.8e-99
evm.model.NIJG01000035.1.58	Mariner1_BT_DNA-TcMar-Mariner	0.644118	4.6e-137
evm.model.NIJG01000035.1.59	Mariner1_BT_DNA-TcMar-Mariner	0.661765	5.6e-143
evm.model.NIJG01000035.1.61	Mariner1_BT_DNA-TcMar-Mariner	0.644068	2e-94
evm.model.NIJG01000035.1.63	GB:AAC34906	0.426357	3.1e-23
evm.model.NIJG01000035.1.66	PiggyBac-13_SM_DNA-PiggyBac	0.354286	3.5e-24
evm.model.NIJG01000036.1.24	Mariner-6_Crp_1p_DNA-TcMar-Tigger	0.326371	1.2e-55
evm.model.NIJG01000039.1.14	Mariner-8_DEl_tp_DNA-TcMar-Mariner	0.271028	1.8e-19
evm.model.NIJG01000040.1.3	Mariner-2_DEl_tp_DNA-TcMar-Mariner	0.417266	4.3e-22
evm.model.NIJG01000040.1.15	Mariner1_BT_DNA-TcMar-Mariner	0.583333	2.1e-59
evm.model.NIJG01000040.1.61	Mariner-8_DEl_tp_DNA-TcMar-Mariner	0.280220	5.9e-16
evm.model.NIJG01000040.1.64	Mariner1_BT_DNA-TcMar-Mariner	0.646091	4.7e-99
evm.model.NIJG01000040.1.65	MARIAM1_tp_DNA-TcMar-Mariner	0.462687	1.1e-15
evm.model.NIJG01000040.1.67	Mariner-8_DEl_tp_DNA-TcMar-Mariner	0.275701	1.2e-20
evm.model.NIJG01000041.1.1	Mariner2_GT_tp_DNA-TcMar-Mariner	0.432836	3e-25
evm.model.NIJG01000042.1.20	GB:AAC52010	0.489362	1.3e-34
evm.model.NIJG01000042.1.60	Mariner2_GT_tp_DNA-TcMar-Mariner	0.452703	3.4e-32
evm.model.NIJG01000043.1.37	Mariner-8_DEl_tp_DNA-TcMar-Mariner	0.273224	1.1e-15
evm.model.NIJG01000043.1.59	Mariner-8_DEl_tp_DNA-TcMar-Mariner	0.280374	9.4e-21
evm.model.NIJG01000043.1.78	GB:CAA56857	0.268750	8.6e-29
evm.model.NIJG01000045.1.12	GB:AAC52010	0.512500	2.4e-19
evm.model.NIJG01000045.1.24	Mariner_Tbel_tp_DNA-TcMar-Mariner	0.411765	3.5e-28
evm.model.NIJG01000045.1.30	Mariner-3_BM_DNA-TcMar-Mariner	0.297935	3e-43
evm.model.NIJG01000045.1.36	Mariner-8_DEl_tp_DNA-TcMar-Mariner	0.266355	8.1e-20
evm.model.NIJG01000045.1.39	GB:AAC52010	0.531646	2.5e-22
evm.model.NIJG01000047.1.23	GB:AAC52010	0.455056	8.4e-39
evm.model.NIJG01000047.1.149	Mariner2_GT_tp_DNA-TcMar-Mariner	0.455882	7.4e-28
evm.model.NIJG01000047.1.150	Mariner-3_BM_DNA-TcMar-Mariner	0.282282	2.2e-37
evm.model.NIJG01000047.1.300	Gypsy-13_DWil_LTR-Gypsy	0.428571	1.3e-21
evm.model.NIJG01000049.1.18	Mariner1_BT_DNA-TcMar-Mariner	0.708661	2.5e-52
evm.model.NIJG01000050.1.114	Academ-2_CGi_hel_DNA-Academ	0.287709	3.3e-31
evm.model.NIJG01000051.1.19	Mariner-3_BM_DNA-TcMar-Mariner	0.491379	1.2e-26
evm.model.NIJG01000051.1.20	Mariner2_GT_tp_DNA-TcMar-Mariner	0.471545	2.5e-26
evm.model.NIJG01000051.1.24	Mcmar1_tp_DNA-TcMar-Mariner	0.406977	1.6e-16
evm.model.NIJG01000052.1.7	Sola1-9_AP_DNA-Sola	0.360000	4.7e-11
evm.model.NIJG01000052.1.9	GB:AAC52010	0.524194	5.3e-33
evm.model.NIJG01000052.1.15	PiggyBac5_Api_DNA-PiggyBac	0.414873	2e-108
evm.model.NIJG01000052.1.16	Famar1_tp_DNA-TcMar-Mariner	0.675862	2.9e-54
evm.model.NIJG01000052.1.17	Mariner1_BT_DNA-TcMar-Mariner	0.612335	2.1e-80
evm.model.NIJG01000052.1.18	Mariner1_BT_DNA-TcMar-Mariner	0.637427	1.2e-137
evm.model.NIJG01000052.1.19	Mariner1_BT_DNA-TcMar-Mariner	0.588542	1.9e-63
evm.model.NIJG01000052.1.22	Mariner1_BT_DNA-TcMar-Mariner	0.694915	2.9e-74
evm.model.NIJG01000052.1.23	Sola1-9_AP_DNA-Sola	0.352000	7.5e-12
evm.model.NIJG01000052.1.30	AVMAR1_tp_DNA-TcMar-Mariner	0.390909	9.3e-18
evm.model.NIJG01000052.1.32	Mariner-14_DRh_tp_DNA-TcMar-Tc1	0.402778	2.1e-20
evm.model.NIJG01000052.1.35	Famar1_tp_DNA-TcMar-Mariner	0.464706	2.8e-32
evm.model.NIJG01000052.1.37	Mariner1_BT_DNA-TcMar-Mariner	0.663690	8.1e-142
evm.model.NIJG01000052.1.38	Mariner1_BT_DNA-TcMar-Mariner	0.641026	7.5e-106
evm.model.NIJG01000053.1.16	PiggyBac-4_SM_DNA-PiggyBac	0.435644	1.2e-17
evm.model.NIJG01000055.1.39	SMAR10_DNA-TcMar-Mariner	0.425000	3.2e-17
evm.model.NIJG01000055.1.67	Mariner18_CB_tp_DNA-TcMar-Mariner	0.406015	6e-23
evm.model.NIJG01000055.1.170	GB:AAC52010	0.537500	6.1e-23
evm.model.NIJG01000055.1.172	Mariner2_GT_tp_DNA-TcMar-Mariner	0.494949	3.4e-19
evm.model.NIJG01000055.1.178	GB:AAC52010	0.550000	5.8e-24
evm.model.NIJG01000057.1.2	Mariner-3_BM_DNA-TcMar-Mariner	0.514706	6.2e-36
evm.model.NIJG01000057.1.21	Mariner2_CE_tp_DNA-TcMar-Mariner	0.425000	3.5e-16
evm.model.NIJG01000057.1.23	GB:AAC52010	0.562500	1.6e-24
evm.model.NIJG01000058.1.33	GB:AAC52010	0.455056	7.9e-39
evm.model.NIJG01000058.1.37	GB:AAC52010	0.449438	2e-37
evm.model.NIJG01000058.1.39	BEL-641_AA_LTR-Pao	0.311258	1.1e-33
evm.model.NIJG01000059.1.36	Mariner_Tbel_tp_DNA-TcMar-Mariner	0.609756	1.5e-23
evm.model.NIJG01000059.1.53	Sola1-9_AP_DNA-Sola	0.342105	6e-12
evm.model.NIJG01000059.1.57	Dong_pol_LINE-Dong-R4	0.493671	2.5e-14
evm.model.NIJG01000059.1.64	Acmar_tp_DNA-TcMar-Mariner	0.450549	5.4e-19
evm.model.NIJG01000059.1.66	Famar1_tp_DNA-TcMar-Mariner	0.702128	4.2e-53
evm.model.NIJG01000059.1.67	Famar1_tp_DNA-TcMar-Mariner	0.724638	1.1e-57
evm.model.NIJG01000059.1.78	Mariner-3_BM_DNA-TcMar-Mariner	0.426829	6e-18
evm.model.NIJG01000059.1.95	HOPEBm2_pol_LINE-R1	0.339934	9.4e-29
evm.model.NIJG01000059.1.97	Famar1_tp_DNA-TcMar-Mariner	0.552239	3.3e-15
evm.model.NIJG01000059.1.98	Famar1_tp_DNA-TcMar-Mariner	0.689655	2.6e-67
evm.model.NIJG01000059.1.100	SMAR7_DNA-TcMar-Mariner	0.838710	1.9e-25
evm.model.NIJG01000059.1.101	Sola1-9_AP_DNA-Sola	0.360000	1.6e-11
evm.model.NIJG01000059.1.105	GB:AAC52010	0.428571	5.9e-19
evm.model.NIJG01000059.1.106	Mariner1_BT_DNA-TcMar-Mariner	0.660256	1.4e-128
evm.model.NIJG01000059.1.107	Famar1_tp_DNA-TcMar-Mariner	0.674419	2e-64
evm.model.NIJG01000059.1.109	Mariner-14_DRh_tp_DNA-TcMar-Tc1	0.458015	5.2e-26
evm.model.NIJG01000059.1.111	Mariner_Tbel_tp_DNA-TcMar-Mariner	0.410256	3.8e-36
evm.model.NIJG01000059.1.119	Uribo3_HM_DNA-PiggyBac	0.378132	1.4e-74
evm.model.NIJG01000059.1.120	Bmmar1_tp_DNA-TcMar-Mariner	0.469565	1.3e-25
evm.model.NIJG01000059.1.124	Mariner1_BT_DNA-TcMar-Mariner	0.599190	4e-90
evm.model.NIJG01000059.1.126	GB:AAC52010	0.553055	4.7e-104
evm.model.NIJG01000059.1.134	Uribo3_HM_DNA-PiggyBac	0.353175	5.6e-39
evm.model.NIJG01000059.1.135	Mariner1_BT_DNA-TcMar-Mariner	0.663580	6.4e-136
evm.model.NIJG01000059.1.137	PiggyBac-4_SM_DNA-PiggyBac	0.327586	1.5e-11
evm.model.NIJG01000059.1.138	PiggyBac1_Api_DNA-PiggyBac	0.353503	7.6e-44
evm.model.NIJG01000059.1.139	R2E_NLo_pol_LINE-R2	0.434426	1.1e-19
evm.model.NIJG01000059.1.140	SMAR25_DNA-TcMar-Tigger	0.534483	1.1e-12
evm.model.NIJG01000059.1.141	SMAR25_DNA-TcMar-Tigger	0.693252	8.2e-60
evm.model.NIJG01000059.1.143	PiggyBac-11_SM_DNA-PiggyBac	0.303371	7.2e-11
evm.model.NIJG01000059.1.145	Mariner1_BT_DNA-TcMar-Mariner	0.664706	2.5e-143
evm.model.NIJG01000059.1.146	R1A_NVi_pol_LINE-R1	0.270386	7.8e-41
evm.model.NIJG01000059.1.149	Mariner1_BT_DNA-TcMar-Mariner	0.629630	4.3e-92
evm.model.NIJG01000059.1.156	piggyBac1_Mm_DNA-PiggyBac	0.552987	2.2e-174
evm.model.NIJG01000059.1.157	PiggyB_SM_tp_DNA-PiggyBac	0.438356	7.1e-75
evm.model.NIJG01000059.1.158	Jockey-11B_DBp_gag_LINE-Jockey	0.392523	2.9e-16
evm.model.NIJG01000059.1.159	piggyBac1_Mm_DNA-PiggyBac	0.524444	3.6e-69
evm.model.NIJG01000062.1.23	BEL4_AG_LTR-Pao	0.396694	1.8e-19
evm.model.NIJG01000062.1.24	BEL-5_AA_LTR-Pao	0.406091	1.6e-32
evm.model.NIJG01000062.1.25	PiggyBac-8_SM_DNA-PiggyBac	0.736842	9.3e-35
evm.model.NIJG01000063.1.35	Academ-2_CGi_hel_DNA-Academ	0.268571	1.8e-18
evm.model.NIJG01000063.1.38	Mariner1_BT_DNA-TcMar-Mariner	0.730769	4.4e-81
evm.model.NIJG01000063.1.39	Mariner1_BT_DNA-TcMar-Mariner	0.268072	3.7e-32
evm.model.NIJG01000063.1.67	Mariner1_BT_DNA-TcMar-Mariner	0.644737	4.9e-90
evm.model.NIJG01000063.1.70	Mariner-8_DEl_tp_DNA-TcMar-Mariner	0.261682	2e-18
evm.model.NIJG01000063.1.73	Sola1-8_AP_DNA-Sola	0.355140	6.9e-16
evm.model.NIJG01000063.1.74	Mariner1_BT_DNA-TcMar-Mariner	0.669903	1.7e-130
evm.model.NIJG01000065.1.8	AVMAR1_tp_DNA-TcMar-Mariner	0.400000	1e-14
evm.model.NIJG01000065.1.9	Mariner-8_DEl_tp_DNA-TcMar-Mariner	0.280543	1.1e-19
evm.model.NIJG01000066.1.28	GB:CAA56857	0.421053	8.7e-16
evm.model.NIJG01000068.1.5	Gypsy-6_CR_pol_LTR-Gypsy	0.617021	2.3e-12
evm.model.NIJG01000073.1.29	Sola1-9_AP_DNA-Sola	0.288591	2.9e-14
evm.model.NIJG01000073.1.66	Mariner-2_DAn_tp_DNA-TcMar-Tc1	0.490566	3.1e-26
evm.model.NIJG01000073.1.75	Mariner-2_DAn_tp_DNA-TcMar-Tc1	0.430108	1.7e-15
evm.model.NIJG01000074.1.66	CryptonA-1_LG_yr_DNA-Crypton	0.330612	2.3e-23
evm.model.NIJG01000076.1.12	HSMAR2_tp_DNA-TcMar-Mariner	0.294964	4.5e-13
evm.model.NIJG01000076.1.25	Bmmar1_tp_DNA-TcMar-Mariner	0.463415	3.3e-28
evm.model.NIJG01000076.1.27	HSMAR2_tp_DNA-TcMar-Mariner	0.294964	4.7e-13
evm.model.NIJG01000076.1.29	Mariner-3_BM_DNA-TcMar-Mariner	0.521739	6.9e-30
evm.model.NIJG01000076.1.40	Charlie8_tp_DNA-hAT-Charlie	0.442478	4.8e-22
evm.model.NIJG01000076.1.41	Famar1_tp_DNA-TcMar-Mariner	0.748858	3.4e-99
evm.model.NIJG01000076.1.43	Mariner-3_BM_DNA-TcMar-Mariner	0.426829	3.3e-19
evm.model.NIJG01000076.1.44	GB:AAC52010	0.507042	4.3e-37
evm.model.NIJG01000077.1.2	48139970_Ame_DNA-hAT-Ac	0.374570	2.1e-47
evm.model.NIJG01000077.1.19	Mariner-1_DEl_tp_DNA-TcMar-Mariner	0.400000	2.3e-12
evm.model.NIJG01000078.1.26	48139970_Ame_DNA-hAT-Ac	0.350340	1.3e-47
evm.model.NIJG01000082.1.11	Famar1_tp_DNA-TcMar-Mariner	0.758794	1.6e-87
evm.model.NIJG01000082.1.25	BEL1_SM_LTR-Pao	0.821192	2e-64
evm.model.NIJG01000082.1.26	BEL1_SM_LTR-Pao	0.823529	4e-66
evm.model.NIJG01000082.1.34	Mariner-2_PPc_DNA-TcMar-Mariner	0.363636	2.4e-11
evm.model.NIJG01000083.1.19	piggyBac1_Mm_DNA-PiggyBac	0.281407	1.4e-14
evm.model.NIJG01000084.1.3	PiggyBac-14_SM_DNA-PiggyBac	0.358763	7.1e-82
evm.model.NIJG01000084.1.15	Mariner1_BT_DNA-TcMar-Mariner	0.716216	7.7e-65
evm.model.NIJG01000090.1.11	Mariner1_BT_DNA-TcMar-Mariner	0.675926	4.7e-139
evm.model.NIJG01000090.1.15	piggyBac1_Mm_DNA-PiggyBac	0.482625	9.3e-146
evm.model.NIJG01000093.1.23	Mariner-2_DEl_tp_DNA-TcMar-Mariner	0.600000	8.5e-25
evm.model.NIJG01000094.1.37	GB:AAC52010	0.575000	2.2e-25
evm.model.NIJG01000094.1.46	Mcmar1_tp_DNA-TcMar-Mariner	0.422222	2.9e-18
evm.model.NIJG01000095.1.4	DM176_pol_LTR-Gypsy	0.559748	6.8e-51
evm.model.NIJG01000095.1.7	Sola1-5_AP_DNA-Sola	0.296296	5.2e-13
evm.model.NIJG01000095.1.8	Mariner1_BT_DNA-TcMar-Mariner	0.595142	1.3e-88
evm.model.NIJG01000095.1.11	SACI-7_pol_LTR-Gypsy	0.382114	4.3e-23
evm.model.NIJG01000095.1.26	HOPEBm2_pol_LINE-R1	0.538462	4e-11
evm.model.NIJG01000096.1.15	PiggyBac1_Api_DNA-PiggyBac	0.426288	4.4e-121
evm.model.NIJG01000097.1.2	PiggyBac-10_SM_DNA-PiggyBac	0.767241	1.6e-41
evm.model.NIJG01000097.1.6	Mariner-2_DEl_tp_DNA-TcMar-Mariner	0.776471	1e-160
evm.model.NIJG01000097.1.7	PiggyBac3_Api_DNA-PiggyBac	0.600000	8.7e-15
evm.model.NIJG01000097.1.11	PiggyBac-10_SM_DNA-PiggyBac	0.784530	5e-74
evm.model.NIJG01000099.1.20	PiggyBac-14_SM_DNA-PiggyBac	0.371278	5e-88
evm.model.NIJG01000099.1.206	R1E_NGi_gag_LINE-R1	0.278481	6e-24
evm.model.NIJG01000099.1.207	R1D_NLo_pol_LINE-R1	0.305263	1e-32
evm.model.NIJG01000099.1.208	R1E_NGi_pol_LINE-R1	0.369565	3.2e-15
evm.model.NIJG01000099.1.209	R1_DVi_pol_LINE-R1	0.349481	2.6e-47
evm.model.NIJG01000099.1.210	PiggyBac-13_SM_DNA-PiggyBac	0.278409	7.8e-12
evm.model.NIJG01000099.1.222	Famar1_tp_DNA-TcMar-Mariner	0.801980	7.7e-43
evm.model.NIJG01000099.1.279	PiggyBac-14_SM_DNA-PiggyBac	0.876033	5e-62
evm.model.NIJG01000100.1.9	PiggyBac5_Api_DNA-PiggyBac	0.404082	1.4e-53
evm.model.NIJG01000100.1.11	piggyBac2_Mm_DNA-PiggyBac	0.423529	2.7e-12
evm.model.NIJG01000100.1.12	PiggyBac-10_SM_DNA-PiggyBac	0.570435	2.2e-187
evm.model.NIJG01000100.1.14	Mariner1_BT_DNA-TcMar-Mariner	0.593750	1.3e-79
evm.model.NIJG01000100.1.18	PiggyBac-4_SM_DNA-PiggyBac	0.359788	2.7e-30
evm.model.NIJG01000102.1.3	Mariner1_BT_DNA-TcMar-Mariner	0.623574	2.2e-99
evm.model.NIJG01000102.1.8	Mariner-7_DEl_tp_DNA-TcMar-Mariner	0.366667	3.2e-16
evm.model.NIJG01000102.1.14	Famar1_tp_DNA-TcMar-Mariner	0.714286	1.9e-35
evm.model.NIJG01000102.1.16	GB:AAC52010	0.455056	8.6e-39
evm.model.NIJG01000102.1.24	GB:AAC52010	0.507042	5.7e-37
evm.model.NIJG01000104.1.11	GB:AAC52010	0.521739	2.2e-17
evm.model.NIJG01000104.1.12	SMAR26_DNA-TcMar-Mariner	0.458647	1.6e-26
evm.model.NIJG01000105.1.8	GB:AAC52010	0.565217	1.9e-19
evm.model.NIJG01000105.1.13	MARIAM1_tp_DNA-TcMar-Mariner	0.405063	1e-15
evm.model.NIJG01000107.1.9	PiggyBac5_Api_DNA-PiggyBac	0.387387	1.5e-14
evm.model.NIJG01000108.1.5	Mariner1_BT_DNA-TcMar-Mariner	0.672619	3.9e-144
evm.model.NIJG01000108.1.6	IFP2_tp_DNA-PiggyBac	0.501832	1.4e-72
evm.model.NIJG01000108.1.8	PiggyBac5_Api_DNA-PiggyBac	0.345098	2e-35
evm.model.NIJG01000108.1.11	Sola1-9_AP_DNA-Sola	0.360000	2.6e-12
evm.model.NIJG01000108.1.12	BEL-79_CQ_LTR-Pao	0.287611	9.6e-19
evm.model.NIJG01000108.1.13	BEL-8_DEl_LTR-Pao	0.411348	2.6e-21
evm.model.NIJG01000108.1.14	BEL-633_AA_LTR-Pao	0.431953	5.1e-33
evm.model.NIJG01000108.1.15	Kusmar1_tp_DNA-TcMar-Mariner	0.436620	7.6e-32
evm.model.NIJG01000108.1.22	Mariner1_BT_DNA-TcMar-Mariner	0.690909	1.1e-72
evm.model.NIJG01000108.1.23	BEL-3_NVi_LTR-Pao	0.299475	5.9e-47
evm.model.NIJG01000108.1.24	PiggyBac1_Api_DNA-PiggyBac	0.429119	3e-48
evm.model.NIJG01000108.1.25	MARIAM1_tp_DNA-TcMar-Mariner	0.850877	1.8e-178
evm.model.NIJG01000108.1.26	piggyBac2_Mm_DNA-PiggyBac	0.471930	1.7e-133
evm.model.NIJG01000108.1.27	PiggyBac1_Api_DNA-PiggyBac	0.380000	2.9e-58
evm.model.NIJG01000108.1.28	Mariner-14_DRh_tp_DNA-TcMar-Tc1	0.397959	1.7e-31
evm.model.NIJG01000108.1.30	BEL-618_AA_LTR-Pao	0.310777	1.2e-48
evm.model.NIJG01000108.1.31	PiggyBac-4_SM_DNA-PiggyBac	0.278287	1.9e-24
evm.model.NIJG01000108.1.33	PiggyBac-14_SM_DNA-PiggyBac	0.568966	5.7e-11
evm.model.NIJG01000108.1.34	Famar1_tp_DNA-TcMar-Mariner	0.699115	3.8e-43
evm.model.NIJG01000108.1.35	Famar1_tp_DNA-TcMar-Mariner	0.697917	2.8e-75
evm.model.NIJG01000108.1.36	Sola1-10_AP_DNA-Sola	0.348921	1.9e-34
evm.model.NIJG01000108.1.37	Sola1-9_AP_DNA-Sola	0.367742	7e-25
evm.model.NIJG01000108.1.39	PiggyBac5_Api_DNA-PiggyBac	0.411458	4.5e-34
evm.model.NIJG01000108.1.43	Bmmar1_tp_DNA-TcMar-Mariner	0.466667	7.4e-32
evm.model.NIJG01000108.1.44	GB:AAC52010	0.482759	3.5e-35
evm.model.NIJG01000108.1.46	Copia-9_SI_LTR-Copia	0.383721	1.9e-11
evm.model.NIJG01000108.1.47	SMAR7_DNA-TcMar-Mariner	0.818182	1.3e-39
evm.model.NIJG01000108.1.48	Mariner-2_DEl_tp_DNA-TcMar-Mariner	0.541935	5.6e-37
evm.model.NIJG01000108.1.49	PiggyBac-13_SM_DNA-PiggyBac	0.517167	5.9e-133
evm.model.NIJG01000108.1.50	BEL8_AG_LTR-Pao	0.468750	1.5e-13
evm.model.NIJG01000108.1.51	SMAR7_DNA-TcMar-Mariner	0.849206	1.9e-59
evm.model.NIJG01000110.1.5	R1_Px_pol_LINE-R1	0.389610	3e-20
evm.model.NIJG01000110.1.13	piggyBac2_Mm_DNA-PiggyBac	0.426901	1.2e-34
evm.model.NIJG01000110.1.14	R1E_NGi_pol_LINE-R1	0.383838	9.4e-14
evm.model.NIJG01000111.1.3	Famar1_tp_DNA-TcMar-Mariner	0.704545	2.4e-32
evm.model.NIJG01000111.1.11	Bgmar1_tp_DNA-TcMar-Mariner	0.312925	2.4e-22
evm.model.NIJG01000112.1.121	P-1_CR_tp_DNA-P	0.469388	3.1e-11
evm.model.NIJG01000112.1.298	SMAR7_DNA-TcMar-Mariner	0.827988	6.3e-171
evm.model.NIJG01000114.1.50	Academ-2_CGi_hel_DNA-Academ	0.258772	2.2e-24
evm.model.NIJG01000116.1.2	Sola1-9_AP_DNA-Sola	0.368000	1.6e-11
evm.model.NIJG01000116.1.4	Sola1-9_AP_DNA-Sola	0.368000	1.8e-13
evm.model.NIJG01000117.1.4	Mariner_HC_tp_DNA-TcMar-Mariner	0.305732	3.8e-38
evm.model.NIJG01000117.1.7	Mariner-8_DEl_tp_DNA-TcMar-Mariner	0.275701	1.6e-20
evm.model.NIJG01000118.1.17	SRV_MM_gag_LTR-ERVK	0.473684	4.6e-22
evm.model.NIJG01000121.1.16	Bgmar1_tp_DNA-TcMar-Mariner	0.312925	5.5e-22
evm.model.NIJG01000123.1.55	SRV_MM_gag_LTR-ERVK	0.419643	2.2e-16
evm.model.NIJG01000123.1.95	Ginger2-1_AP_DNA-Ginger	0.324841	1.7e-22
evm.model.NIJG01000123.1.127	Jockey-3_DEu_gag_LINE-Jockey	0.404762	9e-13
evm.model.NIJG01000123.1.674	GB:AAC52010	0.575000	1.3e-25
evm.model.NIJG01000123.1.675	Mariner-1_DF_tp_DNA-TcMar-Mariner	0.514563	2.3e-26
evm.model.NIJG01000123.1.679	Bgmar1_tp_DNA-TcMar-Mariner	0.319728	1.6e-22
evm.model.NIJG01000127.1.23	Mariner-8_DEl_tp_DNA-TcMar-Mariner	0.271028	1.8e-19
evm.model.NIJG01000128.1.33	Famar1_tp_DNA-TcMar-Mariner	0.538136	9.2e-68
evm.model.NIJG01000128.1.37	Mariner1_BT_DNA-TcMar-Mariner	0.560241	3.5e-113
evm.model.NIJG01000129.1.3	piggyBac2_Mm_DNA-PiggyBac	0.435039	2e-118
evm.model.NIJG01000129.1.5	Sola1-9_AP_DNA-Sola	0.368000	1.4e-13
evm.model.NIJG01000129.1.9	GB:AAC52010	0.430303	2.3e-32
evm.model.NIJG01000129.1.10	Mariner1_BT_DNA-TcMar-Mariner	0.689655	3.5e-72
evm.model.NIJG01000129.1.13	SMAR7_DNA-TcMar-Mariner	0.885057	3e-40
evm.model.NIJG01000130.1.3	GB:AAC52010	0.525424	1.2e-31
evm.model.NIJG01000133.1.9	Famar1_tp_DNA-TcMar-Mariner	0.736842	5.6e-151
evm.model.NIJG01000133.1.11	Mariner2_GT_tp_DNA-TcMar-Mariner	0.515152	3.4e-22
evm.model.NIJG01000133.1.14	Famar1_tp_DNA-TcMar-Mariner	0.700000	5.5e-70
evm.model.NIJG01000133.1.15	Famar1_tp_DNA-TcMar-Mariner	0.742690	3.5e-153
evm.model.NIJG01000133.1.17	Mariner2_GT_tp_DNA-TcMar-Mariner	0.452703	4.4e-31
evm.model.NIJG01000133.1.18	Famar1_tp_DNA-TcMar-Mariner	0.800000	1.7e-19
evm.model.NIJG01000134.1.84	L1-40_XT_pol_LINE-L1	0.288462	6.3e-14
evm.model.NIJG01000136.1.65	BEL1_SM_LTR-Pao	0.539474	3.7e-18
evm.model.NIJG01000136.1.279	PiggyBac1_Api_DNA-PiggyBac	0.430279	9.6e-116
evm.model.NIJG01000137.1.2	piggyBac1_Mm_DNA-PiggyBac	0.318182	6.7e-24
evm.model.NIJG01000137.1.3	gi|158148971|dbj|BAF82019.1|	0.347305	2.6e-23
evm.model.NIJG01000137.1.7	PiggyBac-13_SM_DNA-PiggyBac	0.453704	2.8e-19
evm.model.NIJG01000137.1.13	Gypsy-24_NVi_env_LTR-Gypsy	0.357724	1.4e-90
evm.model.NIJG01000137.1.14	R1-1_BM_pol_LINE-R1	0.473029	1.2e-46
evm.model.NIJG01000137.1.16	Sola1-9_AP_DNA-Sola	0.349138	7.7e-70
evm.model.NIJG01000138.1.8	Mariner2_GT_tp_DNA-TcMar-Mariner	0.452703	6.4e-31
evm.model.NIJG01000138.1.13	Mariner-8_DEl_tp_DNA-TcMar-Mariner	0.275701	4.8e-20
evm.model.NIJG01000140.1.1	Mariner-3_BM_DNA-TcMar-Mariner	0.510791	5e-35
evm.model.NIJG01000140.1.2	Famar1_tp_DNA-TcMar-Mariner	0.757282	2.6e-91
evm.model.NIJG01000140.1.3	Mariner1_BT_DNA-TcMar-Mariner	0.614719	4.1e-89
evm.model.NIJG01000140.1.4	Mariner-14_DBp_tp_DNA-TcMar-Mariner	0.406593	1e-15
evm.model.NIJG01000140.1.6	Mariner-8_DEl_tp_DNA-TcMar-Mariner	0.271028	3.6e-20
evm.model.NIJG01000141.1.5	HSMAR1_tp_DNA-TcMar-Mariner	0.523077	5e-17
evm.model.NIJG01000143.1.16	Sola1-8_AP_DNA-Sola	0.317241	1.4e-13
evm.model.NIJG01000144.1.1	SMAR7_DNA-TcMar-Mariner	0.349057	2.1e-14
evm.model.NIJG01000145.1.2	Sola1-9_AP_DNA-Sola	0.368000	2.3e-13
evm.model.NIJG01000145.1.4	Mariner1_BT_DNA-TcMar-Mariner	0.627358	3e-79
evm.model.NIJG01000145.1.5	Famar1_tp_DNA-TcMar-Mariner	0.711009	1.7e-88
evm.model.NIJG01000145.1.7	Mariner1_BT_DNA-TcMar-Mariner	0.526882	2.2e-23
evm.model.NIJG01000145.1.12	Mariner-3_BM_DNA-TcMar-Mariner	0.297935	3.9e-43
evm.model.NIJG01000147.1.4	R1E_NGi_pol_LINE-R1	0.406250	1.1e-134
evm.model.NIJG01000149.1.5	GB:AAC52010	0.560000	2.6e-23
evm.model.NIJG01000149.1.9	Mariner-8_DEl_tp_DNA-TcMar-Mariner	0.266355	3.9e-19
evm.model.NIJG01000150.1.28	GB:AAC52010	0.562500	1.2e-24
evm.model.NIJG01000151.1.4	PiggyBac-10_SM_DNA-PiggyBac	0.793651	3.2e-19
evm.model.NIJG01000151.1.5	Mariner1_BT_DNA-TcMar-Mariner	0.484252	8.3e-64
evm.model.NIJG01000151.1.6	PiggyBac-10_SM_DNA-PiggyBac	0.821429	4.2e-21
evm.model.NIJG01000151.1.13	Mariner1_BT_DNA-TcMar-Mariner	0.440299	4.6e-30
evm.model.NIJG01000151.1.15	Mariner1_BT_DNA-TcMar-Mariner	0.449438	8.3e-17
evm.model.NIJG01000151.1.18	Mariner1_BT_DNA-TcMar-Mariner	0.450704	5.8e-11
evm.model.NIJG01000157.1.1	Mariner-8_DEl_tp_DNA-TcMar-Mariner	0.266355	3.1e-19
evm.model.NIJG01000157.1.12	Mariner2_GT_tp_DNA-TcMar-Mariner	0.455782	5.9e-32
evm.model.NIJG01000158.1.2	Gypsy-20_NVi_pol_LTR-Gypsy	0.429319	3.2e-40
evm.model.NIJG01000161.1.65	50762314_Gga_DNA-hAT-Tip100	0.230874	2.1e-31
evm.model.NIJG01000161.1.108	SMAR3_DNA-TcMar-Pogo	0.233333	7.8e-17
evm.model.NIJG01000161.1.535	48139970_Ame_DNA-hAT-Ac	0.360000	3.6e-42
evm.model.NIJG01000162.1.4	Mariner-8_DEl_tp_DNA-TcMar-Mariner	0.263682	3.8e-16
evm.model.NIJG01000162.1.10	Mariner-14_DRh_tp_DNA-TcMar-Tc1	0.547619	1.8e-36
evm.model.NIJG01000162.1.11	Mariner-14_DRh_tp_DNA-TcMar-Tc1	0.547619	1.8e-36
evm.model.NIJG01000167.1.29	Sola1-5_AP_DNA-Sola	0.360825	8.9e-11
evm.model.NIJG01000167.1.35	48139970_Ame_DNA-hAT-Ac	0.333333	3.1e-13
evm.model.NIJG01000170.1.4	Bgmar1_tp_DNA-TcMar-Mariner	0.226994	4.2e-24
evm.model.NIJG01000170.1.7	Mariner-14_DBp_tp_DNA-TcMar-Mariner	0.395604	3.3e-14
evm.model.NIJG01000170.1.15	SMAR7_DNA-TcMar-Mariner	0.408000	4.4e-25
evm.model.NIJG01000170.1.16	Mariner2_CE_tp_DNA-TcMar-Mariner	0.450000	1.9e-17
evm.model.NIJG01000170.1.31	Famar1_tp_DNA-TcMar-Mariner	0.488235	3.5e-40
evm.model.NIJG01000170.1.32	Mariner-14_DBp_tp_DNA-TcMar-Mariner	0.406593	4.5e-16
evm.model.NIJG01000170.1.33	Mariner-3_BM_DNA-TcMar-Mariner	0.414634	1.3e-18
evm.model.NIJG01000170.1.34	Mariner-1_DF_tp_DNA-TcMar-Mariner	0.424779	2.3e-18
evm.model.NIJG01000170.1.35	Bgmar1_tp_DNA-TcMar-Mariner	0.312925	5.8e-22
evm.model.NIJG01000170.1.36	Mariner-14_DBp_tp_DNA-TcMar-Mariner	0.395604	3.9e-15
evm.model.NIJG01000171.1.7	PiggyB_SM_tp_DNA-PiggyBac	0.410526	8.6e-52
evm.model.NIJG01000172.1.3	SART1_gag_LINE-R1	0.351020	6.4e-20
evm.model.NIJG01000172.1.4	PiggyBac-13_SM_DNA-PiggyBac	0.366279	1.1e-20
evm.model.NIJG01000173.1.3	Famar1_tp_DNA-TcMar-Mariner	0.712230	8.9e-55
evm.model.NIJG01000174.1.5	HOPEBm2_pol_LINE-R1	0.552632	1.5e-42
evm.model.NIJG01000174.1.9	GB:CAA50801	0.656250	1.2e-61
evm.model.NIJG01000176.1.1	SART1_gag_LINE-R1	0.395000	2.4e-32
evm.model.NIJG01000176.1.8	PiggyBac3_Api_DNA-PiggyBac	0.437229	4.5e-49
evm.model.NIJG01000177.1.4	Mariner2_GT_tp_DNA-TcMar-Mariner	0.444444	1.4e-27
evm.model.NIJG01000178.1.3	Mariner-14_DRh_tp_DNA-TcMar-Tc1	0.425743	6.3e-36
evm.model.NIJG01000178.1.4	Mariner-14_DRh_tp_DNA-TcMar-Tc1	0.531532	4.3e-31
evm.model.NIJG01000179.1.5	Mariner1_BT_DNA-TcMar-Mariner	0.530435	7.6e-31
evm.model.NIJG01000179.1.9	Mariner1_BT_DNA-TcMar-Mariner	0.651822	8.6e-101
evm.model.NIJG01000179.1.13	Copia-1_Cfl_LTR-Copia	0.553672	1.8e-55
evm.model.NIJG01000179.1.15	SART1_pol_LINE-R1	0.390438	1.7e-86
evm.model.NIJG01000180.1.2	Sola1-5_AP_DNA-Sola	0.390000	1.5e-12
evm.model.NIJG01000180.1.8	Famar1_tp_DNA-TcMar-Mariner	0.722772	1.6e-38
evm.model.NIJG01000180.1.9	Famar1_tp_DNA-TcMar-Mariner	0.776471	4.2e-74
evm.model.NIJG01000180.1.10	Famar1_tp_DNA-TcMar-Mariner	0.747170	4.7e-116
evm.model.NIJG01000184.1.1	Mariner2_GT_tp_DNA-TcMar-Mariner	0.441379	1.4e-29
evm.model.NIJG01000184.1.3	Acmar_tp_DNA-TcMar-Mariner	0.387755	3.6e-16
evm.model.NIJG01000184.1.4	Mariner2_GT_tp_DNA-TcMar-Mariner	0.425373	1.1e-24
evm.model.NIJG01000192.1.1	PiggyBac-10_SM_DNA-PiggyBac	0.864407	4.9e-24
evm.model.NIJG01000192.1.10	BEL-3_NVi_LTR-Pao	0.323671	5e-26
evm.model.NIJG01000192.1.15	SMAR18_DNA-TcMar-Tigger	0.622642	5e-37
evm.model.NIJG01000192.1.16	Mariner-3_DBi_tp_DNA-TcMar-Tc1	0.660377	1.3e-14
evm.model.NIJG01000193.1.32	Bgmar1_tp_DNA-TcMar-Mariner	0.312925	7.1e-21
evm.model.NIJG01000193.1.68	Famar1_tp_DNA-TcMar-Mariner	0.586207	1.7e-21
evm.model.NIJG01000193.1.87	Mariner-8_DEl_tp_DNA-TcMar-Mariner	0.275701	1.6e-20
evm.model.NIJG01000193.1.96	SMAR7_DNA-TcMar-Mariner	0.818182	2e-20
evm.model.NIJG01000193.1.198	Gypsy55_DR_LTR-Gypsy	0.331461	1.4e-18
evm.model.NIJG01000194.1.1	Famar1_tp_DNA-TcMar-Mariner	0.721805	5.5e-54
evm.model.NIJG01000194.1.2	Famar1_tp_DNA-TcMar-Mariner	0.738095	7.5e-111
evm.model.NIJG01000194.1.20	GB:CAA56856	0.250896	2.2e-19
evm.model.NIJG01000195.1.1	Mariner-14_DBp_tp_DNA-TcMar-Mariner	0.734694	9.9e-109
evm.model.NIJG01000195.1.2	Sola1-9_AP_DNA-Sola	0.352000	1.2e-12
evm.model.NIJG01000195.1.3	Mariner1_BT_DNA-TcMar-Mariner	0.486239	1.6e-27
evm.model.NIJG01000195.1.4	Mariner1_BT_DNA-TcMar-Mariner	0.633333	1.8e-83
evm.model.NIJG01000195.1.6	GB:AAC52011	0.294964	3.7e-13
evm.model.NIJG01000195.1.9	HSMAR1_tp_DNA-TcMar-Mariner	0.562500	2.1e-25
evm.model.NIJG01000195.1.10	Sola1-9_AP_DNA-Sola	0.376000	8e-14
evm.model.NIJG01000195.1.11	Famar1_tp_DNA-TcMar-Mariner	0.605932	1.1e-80
evm.model.NIJG01000195.1.12	Sola1-9_AP_DNA-Sola	0.360000	6.8e-13
evm.model.NIJG01000195.1.14	Famar1_tp_DNA-TcMar-Mariner	0.724359	7.5e-66
evm.model.NIJG01000200.1.8	Mariner_HC_tp_DNA-TcMar-Mariner	0.466667	2e-16
evm.model.NIJG01000201.1.18	Mariner-24_DF_tp_DNA-TcMar-Tc1	0.503546	7.7e-33
evm.model.NIJG01000202.1.1	GB:AAC52010	0.550725	1.1e-18
evm.model.NIJG01000202.1.2	Mariner-3_DRh_tp_DNA-TcMar-Mariner	0.787611	9.7e-54
evm.model.NIJG01000210.1.1	piggyBac1_Mm_DNA-PiggyBac	0.517241	3.5e-11
evm.model.NIJG01000210.1.4	PiggyBac-10_SM_DNA-PiggyBac	0.791667	1.1e-96
evm.model.NIJG01000210.1.5	PiggyBac-10_SM_DNA-PiggyBac	0.785235	8.7e-57
evm.model.NIJG01000210.1.6	Mariner1_BT_DNA-TcMar-Mariner	0.700000	6.1e-32
evm.model.NIJG01000210.1.10	PiggyBac3_Api_DNA-PiggyBac	0.436620	2.5e-11
evm.model.NIJG01000210.1.11	PiggyBac3_Api_DNA-PiggyBac	0.436275	7.1e-40
evm.model.NIJG01000210.1.12	Mariner1_BT_DNA-TcMar-Mariner	0.400000	1.2e-20
evm.model.NIJG01000212.1.7	PiggyBac3_Api_DNA-PiggyBac	0.444444	1.3e-53
evm.model.NIJG01000213.1.1	R1E_NGi_pol_LINE-R1	0.410494	3.3e-65
evm.model.NIJG01000213.1.4	PiggyBac-10_SM_DNA-PiggyBac	0.774436	8.2e-50
evm.model.NIJG01000213.1.6	PiggyBac-10_SM_DNA-PiggyBac	0.817391	4.2e-50
evm.model.NIJG01000214.1.3	Mariner18_CB_tp_DNA-TcMar-Mariner	0.450000	2.2e-15
evm.model.NIJG01000214.1.4	Mariner-3_BM_DNA-TcMar-Mariner	0.571429	4.3e-19
evm.model.NIJG01000216.1.1	HSMAR2_tp_DNA-TcMar-Mariner	0.294964	5.2e-13
evm.model.NIJG01000216.1.3	GB:AAC52011	0.287770	2.8e-12
evm.model.NIJG01000216.1.9	HSMAR1_tp_DNA-TcMar-Mariner	0.546667	5.9e-23
evm.model.NIJG01000217.1.2	HOPEBm2_pol_LINE-R1	0.383562	3.5e-23
evm.model.NIJG01000217.1.6	HOPEBm2_pol_LINE-R1	0.369128	3.9e-21
evm.model.NIJG01000218.1.4	PiggyBac5_Api_DNA-PiggyBac	0.383721	4.4e-50
evm.model.NIJG01000218.1.8	HOPEBm2_pol_LINE-R1	0.391892	5.9e-65
evm.model.NIJG01000218.1.9	SART1_pol_LINE-R1	0.438356	3.7e-12
evm.model.NIJG01000218.1.11	Ag-Jen-1_pol_LINE-Jockey	0.333333	1.6e-50
evm.model.NIJG01000221.1.6	Mariner-1_DEl_tp_DNA-TcMar-Mariner	0.653846	1e-61
evm.model.NIJG01000224.1.2	Mariner-14_DRh_tp_DNA-TcMar-Tc1	0.414474	1.3e-27
evm.model.NIJG01000224.1.4	GB:AAC52010	0.487500	9.3e-16
evm.model.NIJG01000224.1.6	Mcmar1_tp_DNA-TcMar-Mariner	0.370787	1.8e-11
evm.model.NIJG01000227.1.2	Mariner-8_DEl_tp_DNA-TcMar-Mariner	0.275701	3.6e-20
evm.model.NIJG01000227.1.5	GB:AAC52010	0.455056	1.2e-38
evm.model.NIJG01000231.1.5	Mariner-14_DRh_tp_DNA-TcMar-Tc1	0.524590	2.1e-11
evm.model.NIJG01000232.1.2	48139970_Ame_DNA-hAT-Ac	0.461382	5.4e-110
evm.model.NIJG01000232.1.3	48139970_Ame_DNA-hAT-Ac	0.990148	3.2e-213
evm.model.NIJG01000234.1.3	Mariner-8_DEl_tp_DNA-TcMar-Mariner	0.276995	7.9e-20
evm.model.NIJG01000234.1.4	Mariner2_CE_tp_DNA-TcMar-Mariner	0.437500	3e-17
evm.model.NIJG01000234.1.5	Mariner-8_DEl_tp_DNA-TcMar-Mariner	0.266355	3.3e-18
evm.model.NIJG01000237.1.28	Mariner1_BT_DNA-TcMar-Mariner	0.527397	8.3e-89
evm.model.NIJG01000238.1.3	GB:AAC52010	0.550000	1e-22
evm.model.NIJG01000239.1.4	Mariner-8_DEl_tp_DNA-TcMar-Mariner	0.263682	5e-16
evm.model.NIJG01000241.1.15	Mariner1_BT_DNA-TcMar-Mariner	0.548896	3.4e-103
evm.model.NIJG01000244.1.3	PiggyBac-10_SM_DNA-PiggyBac	0.788991	2.7e-38
evm.model.NIJG01000248.1.4	Famar1_tp_DNA-TcMar-Mariner	0.714286	6.9e-15
evm.model.NIJG01000249.1.26	GB:AAC52010	0.567164	2.8e-17
evm.model.NIJG01000251.1.3	PiggyBac3_Api_DNA-PiggyBac	0.468447	9.7e-102
evm.model.NIJG01000253.1.2	Mariner-3_BM_DNA-TcMar-Mariner	0.297935	8.9e-43
evm.model.NIJG01000255.1.2	PiggyBac-10_SM_DNA-PiggyBac	0.860465	3e-35
evm.model.NIJG01000257.1.1	Mariner-2_DEl_tp_DNA-TcMar-Mariner	0.773529	2.3e-160
evm.model.NIJG01000257.1.2	R1A_DAn_pol_LINE-R1	0.376923	1e-21
evm.model.NIJG01000257.1.5	PiggyBac-10_SM_DNA-PiggyBac	0.765957	2.2e-30
evm.model.NIJG01000257.1.6	PiggyBac-10_SM_DNA-PiggyBac	0.791304	1.3e-149
evm.model.NIJG01000259.1.3	SART1_pol_LINE-R1	0.353933	2.8e-20
evm.model.NIJG01000259.1.5	Rover_DM_pol_LTR-Gypsy	0.515789	4.1e-22
evm.model.NIJG01000259.1.7	Gypsy5-NVi_pol_LTR-Gypsy	0.331104	6.8e-39
evm.model.NIJG01000259.1.9	Gypsy39_AG_pol_LTR-Gypsy	0.371490	3.1e-72
evm.model.NIJG01000261.1.2	Mariner2_GT_tp_DNA-TcMar-Mariner	0.452703	6.5e-31
evm.model.NIJG01000264.1.3	Mariner-5_Crp_tp_DNA-TcMar-Mariner	0.345679	2.3e-13
evm.model.NIJG01000264.1.5	GB:AAC52010	0.565217	1.2e-18
evm.model.NIJG01000267.1.7	IS4EU-1_BF_ex_DNA-PIF-ISL2EU	0.493333	8e-16
evm.model.NIJG01000267.1.10	Sola1-5_AP_DNA-Sola	0.366071	5.9e-12
evm.model.NIJG01000267.1.12	Famar1_tp_DNA-TcMar-Mariner	0.759259	6.7e-42
evm.model.NIJG01000270.1.2	MARIAM1_tp_DNA-TcMar-Mariner	0.471429	1.6e-16
evm.model.NIJG01000273.1.4	55234192_Aga_DNA-Merlin	0.569659	4.2e-97
evm.model.NIJG01000273.1.38	Helitron-1_DR_hel_RC-Helitron	0.325532	6.5e-41
evm.model.NIJG01000273.1.126	HERVL66_pol_LTR-ERVL	0.378571	9.3e-18
evm.model.NIJG01000273.1.420	Mariner-2_DEl_tp_DNA-TcMar-Mariner	0.680723	3.7e-63
evm.model.NIJG01000274.1.4	Mariner_CA_tp_DNA-TcMar-Mariner	0.432099	5.5e-13
evm.model.NIJG01000274.1.5	HSMAR1_tp_DNA-TcMar-Mariner	0.510417	9.7e-25
evm.model.NIJG01000274.1.11	PiggyBac-13_SM_DNA-PiggyBac	0.420833	2.4e-44
evm.model.NIJG01000275.1.11	Mariner2_CE_tp_DNA-TcMar-Mariner	0.450000	2.4e-17
evm.model.NIJG01000277.1.1	Famar1_tp_DNA-TcMar-Mariner	0.728972	4e-43
evm.model.NIJG01000278.1.1	Mariner_CA_tp_DNA-TcMar-Mariner	0.731183	1.7e-80
evm.model.NIJG01000278.1.3	Mariner1_BT_DNA-TcMar-Mariner	0.671687	2.3e-141
evm.model.NIJG01000280.1.6	SMAR16_DNA-TcMar-Tigger	0.385321	1.3e-11
evm.model.NIJG01000281.1.2	GB:AAC52010	0.449438	3.2e-38
evm.model.NIJG01000283.1.2	Famar1_tp_DNA-TcMar-Mariner	0.757310	8.6e-160
evm.model.NIJG01000285.1.6	Pigibakku_tp_DNA-PiggyBac	0.368159	2.5e-25
evm.model.NIJG01000285.1.9	SMAR15_DNA-TcMar-Tigger	0.302326	2.1e-40
evm.model.NIJG01000286.1.1	Famar1_tp_DNA-TcMar-Mariner	0.776596	7.4e-37
evm.model.NIJG01000286.1.2	Sola1-9_AP_DNA-Sola	0.360000	4e-13
evm.model.NIJG01000286.1.4	Famar1_tp_DNA-TcMar-Mariner	0.666667	4.4e-17
evm.model.NIJG01000287.1.1	Bgmar1_tp_DNA-TcMar-Mariner	0.321918	1.8e-22
evm.model.NIJG01000289.1.1	Mariner-3_BM_DNA-TcMar-Mariner	0.511450	4.4e-35
evm.model.NIJG01000290.1.43	Mariner_HC_tp_DNA-TcMar-Mariner	0.315113	7.4e-41
evm.model.NIJG01000290.1.60	BEL1_SM_LTR-Pao	0.742857	1.9e-24
evm.model.NIJG01000298.1.2	Mariner2_CE_tp_DNA-TcMar-Mariner	0.425000	4e-16
evm.model.NIJG01000299.1.2	PiggyBac-10_SM_DNA-PiggyBac	0.812903	1.4e-69
evm.model.NIJG01000302.1.1	PiggyBac3_Api_DNA-PiggyBac	0.403727	5.8e-28
evm.model.NIJG01000302.1.3	PiggyBac-10_SM_DNA-PiggyBac	0.810345	2e-44
evm.model.NIJG01000305.1.23	Famar1_tp_DNA-TcMar-Mariner	0.742690	9.2e-154
evm.model.NIJG01000305.1.26	piggyBac1_Mm_DNA-PiggyBac	0.448276	2.6e-23
evm.model.NIJG01000306.1.2	R1_DVi_pol_LINE-R1	0.357895	4.7e-20
evm.model.NIJG01000306.1.3	R1_SC_pol_LINE-R1	0.335878	5.2e-34
evm.model.NIJG01000306.1.4	R1B_NVi_gag_LINE-R1	0.363057	2.4e-19
evm.model.NIJG01000306.1.7	HOPEBm2_pol_LINE-R1	0.432749	1.9e-28
evm.model.NIJG01000306.1.8	SART1_gag_LINE-R1	0.353982	6.4e-15
evm.model.NIJG01000306.1.11	DM176_pol_LTR-Gypsy	0.564885	3.5e-40
evm.model.NIJG01000306.1.12	Gypsy5_pol_LTR-Gypsy	0.681818	4.2e-13
evm.model.NIJG01000307.1.6	Copia-22_NVi_LTR-Copia	0.618405	4.8e-280
evm.model.NIJG01000308.1.5	Mariner-8_DEl_tp_DNA-TcMar-Mariner	0.258706	3.2e-15
evm.model.NIJG01000311.1.5	Mariner1_BT_DNA-TcMar-Mariner	0.678571	3.5e-145
evm.model.NIJG01000312.1.3	Famar1_tp_DNA-TcMar-Mariner	0.751055	5.7e-105
evm.model.NIJG01000312.1.5	Famar1_tp_DNA-TcMar-Mariner	0.517241	1.8e-16
evm.model.NIJG01000312.1.6	Famar1_tp_DNA-TcMar-Mariner	0.761029	1.6e-124
evm.model.NIJG01000312.1.12	Sola1-9_AP_DNA-Sola	0.368000	1.4e-13
evm.model.NIJG01000314.1.6	GB:AAC52011	0.294964	5.6e-13
evm.model.NIJG01000314.1.7	GB:AAC52011	0.294964	4.7e-13
evm.model.NIJG01000314.1.8	Mariner-8_DEl_tp_DNA-TcMar-Mariner	0.271028	8.1e-20
evm.model.NIJG01000314.1.10	Mariner-8_DEl_tp_DNA-TcMar-Mariner	0.275701	1.6e-20
evm.model.NIJG01000314.1.11	Mariner2_GT_tp_DNA-TcMar-Mariner	0.439189	6.1e-31
evm.model.NIJG01000314.1.12	GB:AAC52010	0.562500	7e-25
evm.model.NIJG01000314.1.13	Mariner2_GT_tp_DNA-TcMar-Mariner	0.452703	2.7e-32
evm.model.NIJG01000316.1.2	Mariner-2_DEl_tp_DNA-TcMar-Mariner	0.666667	4.7e-70
evm.model.NIJG01000316.1.3	PiggyBac-8_SM_DNA-PiggyBac	0.718182	3.6e-80
evm.model.NIJG01000318.1.2	SMAR23_DNA-TcMar-Mariner	0.391753	7.4e-19
evm.model.NIJG01000319.1.2	Famar1_tp_DNA-TcMar-Mariner	0.764706	1.4e-78
evm.model.NIJG01000320.1.1	Mariner-8_DEl_tp_DNA-TcMar-Mariner	0.271028	6.1e-20
evm.model.NIJG01000320.1.7	IS4EU-1_BF_ex_DNA-PIF-ISL2EU	0.529412	9.7e-15
evm.model.NIJG01000322.1.2	Gypsy5-NVi_pol_LTR-Gypsy	0.381818	8.1e-17
evm.model.NIJG01000322.1.4	Gypsy7_Dmoj_pol_LTR-Gypsy	0.549550	9.6e-32
evm.model.NIJG01000322.1.5	Gypsy-20_NVi_pol_LTR-Gypsy	0.303704	4.3e-16
evm.model.NIJG01000322.1.8	DM176_pol_LTR-Gypsy	0.563492	7.6e-37
evm.model.NIJG01000322.1.9	R1_Px_pol_LINE-R1	0.459459	6.6e-12
evm.model.NIJG01000322.1.12	DM176_pol_LTR-Gypsy	0.605096	9.5e-53
evm.model.NIJG01000324.1.2	Mariner2_GT_tp_DNA-TcMar-Mariner	0.454545	1.9e-26
evm.model.NIJG01000325.1.6	R1_Px_pol_LINE-R1	0.408602	6.8e-32
evm.model.NIJG01000326.1.6	Mariner1_BT_DNA-TcMar-Mariner	0.513158	1.1e-15
evm.model.NIJG01000326.1.7	Mariner1_BT_DNA-TcMar-Mariner	0.474138	4.1e-28
evm.model.NIJG01000328.1.1	Famar1_tp_DNA-TcMar-Mariner	0.748387	2e-63
evm.model.NIJG01000328.1.2	Mariner1_BT_DNA-TcMar-Mariner	0.619433	1.1e-92
evm.model.NIJG01000330.1.2	Famar1_tp_DNA-TcMar-Mariner	0.745763	5.3e-108
evm.model.NIJG01000330.1.5	Mariner-2_DEl_tp_DNA-TcMar-Mariner	0.738916	3.1e-85
evm.model.NIJG01000330.1.9	Famar1_tp_DNA-TcMar-Mariner	0.773810	3.2e-31
evm.model.NIJG01000331.1.1	MARIAM1_tp_DNA-TcMar-Mariner	0.832700	4.1e-133
evm.model.NIJG01000331.1.2	Mariner1_BT_DNA-TcMar-Mariner	0.627530	1.6e-94
evm.model.NIJG01000331.1.3	Famar1_tp_DNA-TcMar-Mariner	0.735294	5.3e-73
evm.model.NIJG01000331.1.5	SMAR7_DNA-TcMar-Mariner	0.500000	2e-22
evm.model.NIJG01000331.1.8	Mariner-2_DEl_tp_DNA-TcMar-Mariner	0.697183	1.2e-51
evm.model.NIJG01000339.1.1	SMAR26_DNA-TcMar-Mariner	0.451128	3.7e-26
evm.model.NIJG01000339.1.3	Mariner-3_BM_DNA-TcMar-Mariner	0.414634	1.4e-18
evm.model.NIJG01000342.1.2	GB:AAC52010	0.340491	8.3e-51
evm.model.NIJG01000343.1.1	Famar1_tp_DNA-TcMar-Mariner	0.767857	1.1e-74
evm.model.NIJG01000343.1.3	Famar1_tp_DNA-TcMar-Mariner	0.703704	1.4e-16
evm.model.NIJG01000344.1.3	Famar1_tp_DNA-TcMar-Mariner	0.773006	1.4e-70
evm.model.NIJG01000344.1.4	piggyBac1_Mm_DNA-PiggyBac	0.468421	4.1e-39
evm.model.NIJG01000347.1.1	Famar1_tp_DNA-TcMar-Mariner	0.752852	1.5e-119
evm.model.NIJG01000348.1.4	Mariner1_BT_DNA-TcMar-Mariner	0.523605	1.2e-64
evm.model.NIJG01000348.1.5	PiggyBac-10_SM_DNA-PiggyBac	0.683761	8.2e-37
evm.model.NIJG01000350.1.1	Mariner_CA_tp_DNA-TcMar-Mariner	0.695122	3.6e-30
evm.model.NIJG01000350.1.2	Famar1_tp_DNA-TcMar-Mariner	0.814286	4.4e-26
evm.model.NIJG01000352.1.5	Mariner-8_DEl_tp_DNA-TcMar-Mariner	0.273224	8.3e-16
evm.model.NIJG01000353.1.1	Famar1_tp_DNA-TcMar-Mariner	0.732673	5.7e-38
evm.model.NIJG01000353.1.2	R2B_DM_pol_LINE-R2	0.505263	4.4e-19
evm.model.NIJG01000353.1.3	R2_DM_pol_LINE-R2	0.463918	2.8e-49
evm.model.NIJG01000353.1.4	R2-1_DWi_pol_LINE-R2	0.285714	6.1e-23
evm.model.NIJG01000353.1.8	Mariner-14_DBp_tp_DNA-TcMar-Mariner	0.582418	9.7e-26
evm.model.NIJG01000353.1.13	Famar1_tp_DNA-TcMar-Mariner	0.747368	3.5e-37
evm.model.NIJG01000354.1.1	Mariner-8_DEl_tp_DNA-TcMar-Mariner	0.275701	1.6e-20
evm.model.NIJG01000358.1.7	Mariner1_BT_DNA-TcMar-Mariner	0.669753	7.5e-137
evm.model.NIJG01000358.1.12	Famar1_tp_DNA-TcMar-Mariner	0.460251	1.4e-53
evm.model.NIJG01000358.1.14	Sola1-9_AP_DNA-Sola	0.368000	5.2e-13
evm.model.NIJG01000359.1.5	SMAR18_DNA-TcMar-Tigger	0.512150	2.3e-152
evm.model.NIJG01000360.1.1	PiggyBac-8_SM_DNA-PiggyBac	0.553030	1.7e-74
evm.model.NIJG01000364.1.1	PiggyBac3_Api_DNA-PiggyBac	0.438462	4.8e-25
evm.model.NIJG01000364.1.2	PiggyBac3_Api_DNA-PiggyBac	0.366071	2.9e-11
evm.model.NIJG01000364.1.4	PiggyBac-10_SM_DNA-PiggyBac	0.748538	4.2e-62
evm.model.NIJG01000365.1.4	TIRANT_pol_LTR-Gypsy	0.577982	1.7e-32
evm.model.NIJG01000365.1.6	PiggyBac5_Api_DNA-PiggyBac	0.371212	2e-21
evm.model.NIJG01000365.1.7	PiggyBac2_Api_DNA-PiggyBac	0.350806	1.6e-33
evm.model.NIJG01000367.1.12	Mariner-3_BM_DNA-TcMar-Mariner	0.491525	9.8e-30
evm.model.NIJG01000369.1.1	Mariner-3_DBi_tp_DNA-TcMar-Tc1	0.563636	1.2e-13
evm.model.NIJG01000369.1.2	Mariner1_BT_DNA-TcMar-Mariner	0.663580	2e-134
evm.model.NIJG01000369.1.3	Mariner-14_DBp_tp_DNA-TcMar-Mariner	0.744681	6.3e-83
evm.model.NIJG01000369.1.4	Mariner-3_DBi_tp_DNA-TcMar-Tc1	0.632653	1.4e-13
evm.model.NIJG01000372.1.1	Famar1_tp_DNA-TcMar-Mariner	0.723529	1.5e-72
evm.model.NIJG01000372.1.2	Mariner-8_DEl_tp_DNA-TcMar-Mariner	0.275701	2.1e-20
evm.model.NIJG01000373.1.3	HAT6-1_NV_tp_DNA-hAT-Blackjack	0.246512	3.3e-24
evm.model.NIJG01000380.1.12	48139970_Ame_DNA-hAT-Ac	0.371711	5.9e-50
evm.model.NIJG01000381.1.15	BEL1_SM_LTR-Pao	0.950000	2.1e-15
evm.model.NIJG01000382.1.1	Mariner1_BT_DNA-TcMar-Mariner	0.623482	4.1e-95
evm.model.NIJG01000382.1.4	Famar1_tp_DNA-TcMar-Mariner	0.750000	8.9e-19
evm.model.NIJG01000382.1.5	Famar1_tp_DNA-TcMar-Mariner	0.755319	4.3e-82
evm.model.NIJG01000382.1.6	Mariner1_BT_DNA-TcMar-Mariner	0.635628	1.2e-99
evm.model.NIJG01000383.1.2	Mariner-3_BM_DNA-TcMar-Mariner	0.294985	2.5e-42
evm.model.NIJG01000385.1.3	Mariner1_BT_DNA-TcMar-Mariner	0.701389	1.5e-59
evm.model.NIJG01000385.1.4	PiggyBac-10_SM_DNA-PiggyBac	0.722581	7.9e-53
evm.model.NIJG01000386.1.1	Mariner1_BT_DNA-TcMar-Mariner	0.667647	1.3e-144
evm.model.NIJG01000390.1.1	Mariner1_BT_DNA-TcMar-Mariner	0.575301	2.1e-118
evm.model.NIJG01000390.1.15	Mariner1_BT_DNA-TcMar-Mariner	0.554252	1.8e-117
evm.model.NIJG01000391.1.1	Mariner-14_DBp_tp_DNA-TcMar-Mariner	0.406593	4.2e-16
evm.model.NIJG01000391.1.3	SMAR23_DNA-TcMar-Mariner	0.391753	7.1e-18
evm.model.NIJG01000392.1.1	Mariner1_BT_DNA-TcMar-Mariner	0.419048	7.2e-62
evm.model.NIJG01000392.1.3	Mariner1_BT_DNA-TcMar-Mariner	0.449275	6.8e-31
evm.model.NIJG01000395.1.3	PiggyBac-10_SM_DNA-PiggyBac	0.837500	1.4e-33
evm.model.NIJG01000396.1.3	Uribo3_HM_DNA-PiggyBac	0.382353	3e-32
evm.model.NIJG01000399.1.4	Sola1-9_AP_DNA-Sola	0.355263	1e-13
evm.model.NIJG01000401.1.1	GB:AAC52010	0.343558	2.4e-51
evm.model.NIJG01000405.1.2	SART1_pol_LINE-R1	0.289308	1.3e-11
evm.model.NIJG01000407.1.1	Famar1_tp_DNA-TcMar-Mariner	0.757098	5.6e-145
evm.model.NIJG01000407.1.2	Famar1_tp_DNA-TcMar-Mariner	0.753623	6.7e-27
evm.model.NIJG01000412.1.1	Mariner1_BT_DNA-TcMar-Mariner	0.629412	2e-132
evm.model.NIJG01000412.1.2	Famar1_tp_DNA-TcMar-Mariner	0.672185	1.5e-115
evm.model.NIJG01000412.1.3	Mariner_CA_tp_DNA-TcMar-Mariner	0.630252	2.6e-86
evm.model.NIJG01000412.1.4	Mariner2_GT_tp_DNA-TcMar-Mariner	0.456897	3.7e-22
evm.model.NIJG01000413.1.1	HSMAR1_tp_DNA-TcMar-Mariner	0.562500	1.8e-25
evm.model.NIJG01000415.1.4	GB:AAC52010	0.575000	2.1e-25
evm.model.NIJG01000418.1.4	Mariner_HC_tp_DNA-TcMar-Mariner	0.500000	1.3e-19
evm.model.NIJG01000420.1.1	Famar1_tp_DNA-TcMar-Mariner	0.767296	7.8e-145
evm.model.NIJG01000428.1.3	SMAR18_DNA-TcMar-Tigger	0.473118	5.7e-15
evm.model.NIJG01000429.1.4	Mariner-1_DK_tp_DNA-TcMar-Tc1	0.372671	1.5e-18
evm.model.NIJG01000429.1.7	SMAR15_DNA-TcMar-Tigger	0.271689	1.3e-51
evm.model.NIJG01000433.1.1	HSMAR1_tp_DNA-TcMar-Mariner	0.344937	7.2e-50
evm.model.NIJG01000433.1.5	HSMAR1_tp_DNA-TcMar-Mariner	0.562500	4.7e-25
evm.model.NIJG01000436.1.5	PiggyBac-10_SM_DNA-PiggyBac	0.710744	8.3e-41
evm.model.NIJG01000436.1.6	R1A_NVi_pol_LINE-R1	0.418136	1.2e-76
evm.model.NIJG01000437.1.2	Mariner2_GT_tp_DNA-TcMar-Mariner	0.437037	3.5e-26
evm.model.NIJG01000438.1.1	GB:AAC52010	0.575000	1.3e-25
evm.model.NIJG01000450.1.1	Bgmar1_tp_DNA-TcMar-Mariner	0.325926	2.2e-20
evm.model.NIJG01000454.1.2	Mariner1_BT_DNA-TcMar-Mariner	0.645833	2.4e-138
evm.model.NIJG01000461.1.1	SMAR32_DNA-TcMar-Mariner	0.437500	3.1e-20
evm.model.NIJG01000472.1.3	Sola1-9_AP_DNA-Sola	0.361842	3.6e-14
evm.model.NIJG01000473.1.1	Mariner1_BT_DNA-TcMar-Mariner	0.600000	2.8e-14
evm.model.NIJG01000473.1.2	MARIAM1_tp_DNA-TcMar-Mariner	0.447368	5.3e-17
evm.model.NIJG01000473.1.4	GB:AAC52010	0.319620	2.8e-42
evm.model.NIJG01000473.1.5	GB:AAC52010	0.516129	2.1e-34
evm.model.NIJG01000474.1.1	Mariner1_BT_DNA-TcMar-Mariner	0.631579	3.4e-97
evm.model.NIJG01000474.1.5	Famar1_tp_DNA-TcMar-Mariner	0.725146	3.8e-71
evm.model.NIJG01000477.1.2	GB:AAC52011	0.287770	6.1e-12
evm.model.NIJG01000479.1.2	Bgmar1_tp_DNA-TcMar-Mariner	0.315068	8.5e-22
evm.model.NIJG01000480.1.7	Mariner-2_DEl_tp_DNA-TcMar-Mariner	0.613445	1.4e-35
evm.model.NIJG01000486.1.1	Famar1_tp_DNA-TcMar-Mariner	0.594595	7.2e-46
evm.model.NIJG01000486.1.2	Mariner2_GT_tp_DNA-TcMar-Mariner	0.459459	2.6e-32
evm.model.NIJG01000489.1.1	Jockey-11B_DBp_gag_LINE-Jockey	0.346369	3.1e-25
evm.model.NIJG01000489.1.2	Jockey_Ele5_pol_LINE-Jockey	0.265306	6.6e-17
evm.model.NIJG01000489.1.3	R1E_NGi_pol_LINE-R1	0.391534	2.8e-33
evm.model.NIJG01000492.1.1	Mariner1_BT_DNA-TcMar-Mariner	0.666667	5.1e-33
evm.model.NIJG01000492.1.2	Mariner1_BT_DNA-TcMar-Mariner	0.501818	4.5e-74
evm.model.NIJG01000499.1.2	GB:AAC52010	0.455056	8.4e-39
evm.model.NIJG01000499.1.3	Jockey-7_DEu_pol_LINE-Jockey	0.323276	8e-30
evm.model.NIJG01000499.1.5	MARIAM1_tp_DNA-TcMar-Mariner	0.665198	3.3e-84
evm.model.NIJG01000499.1.7	PiggyBac3_Api_DNA-PiggyBac	0.418301	7e-29
evm.model.NIJG01000500.1.2	GB:AAF36671	0.403670	1.5e-18
evm.model.NIJG01000503.1.3	Gypsy7_Dmoj_pol_LTR-Gypsy	0.387640	4.4e-30
evm.model.NIJG01000503.1.7	PiggyBac5_Api_DNA-PiggyBac	0.401408	2e-28
evm.model.NIJG01000506.1.2	PiggyBac-10_SM_DNA-PiggyBac	0.792929	2.6e-82
evm.model.NIJG01000509.1.6	Jockey-4_CQ_pol_LINE-Jockey	0.461538	6e-29
evm.model.NIJG01000510.1.1	PiggyBac5_Api_DNA-PiggyBac	0.365979	3.1e-31
evm.model.NIJG01000515.1.4	R1E_NGi_pol_LINE-R1	0.391304	1.9e-51
evm.model.NIJG01000517.1.1	Gypsy-20_NVi_pol_LTR-Gypsy	0.345952	9.3e-144
evm.model.NIJG01000520.1.1	Famar1_tp_DNA-TcMar-Mariner	0.695652	4.4e-54
evm.model.NIJG01000520.1.3	PiggyBac-11_SM_DNA-PiggyBac	0.443478	1.5e-19
evm.model.NIJG01000521.1.2	Utopia-1_Crp_1p_LINE-R2-NeSL	0.473118	4.1e-14
evm.model.NIJG01000524.1.1	Mariner-3_BM_DNA-TcMar-Mariner	0.496454	8.7e-36
evm.model.NIJG01000524.1.2	Mariner-3_BM_DNA-TcMar-Mariner	0.290221	1.1e-36
evm.model.NIJG01000524.1.3	Mariner_HB_tp_DNA-TcMar-Mariner	0.450000	6.9e-17
evm.model.NIJG01000525.1.1	SART1_pol_LINE-R1	0.338462	2e-24
evm.model.NIJG01000530.1.9	HSMAR1_tp_DNA-TcMar-Mariner	0.525000	1.4e-21
evm.model.NIJG01000532.1.1	piggyBac1_Mm_DNA-PiggyBac	0.440000	3e-13
evm.model.NIJG01000534.1.3	PiggyBac1_Api_DNA-PiggyBac	0.455446	2.3e-20
evm.model.NIJG01000535.1.1	Famar1_tp_DNA-TcMar-Mariner	0.714286	2e-96
evm.model.NIJG01000535.1.2	Famar1_tp_DNA-TcMar-Mariner	0.705882	2.5e-15
evm.model.NIJG01000536.1.2	Mariner-2_AMi_tp_DNA-TcMar-Tigger	0.433962	4.9e-21
evm.model.NIJG01000536.1.3	Mariner-1_Crp_tp_DNA-TcMar-Tigger	0.460076	1.3e-61
evm.model.NIJG01000536.1.4	Gypsy53_AG_pol_LTR-Gypsy	0.365385	7.6e-22
evm.model.NIJG01000536.1.6	PiggyBac3_Api_DNA-PiggyBac	0.417391	6.3e-19
evm.model.NIJG01000536.1.8	31240001_AG_DNA-PiggyBac	0.417683	3e-69
evm.model.NIJG01000536.1.12	Gypsy-24_NVi_env_LTR-Gypsy	0.515152	4.1e-12
evm.model.NIJG01000536.1.13	Gypsy-24_NVi_env_LTR-Gypsy	0.304636	1.1e-19
evm.model.NIJG01000536.1.14	R1E_NGi_gag_LINE-R1	0.266667	2.6e-22
evm.model.NIJG01000536.1.15	R1D_NLo_pol_LINE-R1	0.322368	7.9e-13
evm.model.NIJG01000536.1.16	R1E_NGi_gag_LINE-R1	0.460674	3e-23
evm.model.NIJG01000536.1.17	Gypsy5-NVi_pol_LTR-Gypsy	0.358974	9.6e-13
evm.model.NIJG01000536.1.18	Gypsy5-NVi_pol_LTR-Gypsy	0.448980	1e-15
evm.model.NIJG01000536.1.19	Copia-22_NVi_LTR-Copia	0.578947	2.7e-12
evm.model.NIJG01000536.1.20	piggyBac1_Mm_DNA-PiggyBac	0.448980	1.9e-15
evm.model.NIJG01000536.1.21	PiggyBac4_Api_DNA-PiggyBac	0.505747	6.4e-44
evm.model.NIJG01000537.1.3	R1_Px_pol_LINE-R1	0.491620	6.8e-46
evm.model.NIJG01000543.1.2	PiggyBac-10_SM_DNA-PiggyBac	0.729730	2.7e-82
evm.model.NIJG01000545.1.1	Bgmar1_tp_DNA-TcMar-Mariner	0.319728	1.8e-22
evm.model.NIJG01000545.1.2	PiggyBac-8_SM_DNA-PiggyBac	0.828125	5.1e-57
evm.model.NIJG01000546.1.1	Mariner-3_BM_DNA-TcMar-Mariner	0.308869	6.8e-46
evm.model.NIJG01000550.1.2	PiggyBac-10_SM_DNA-PiggyBac	0.862069	1.3e-19
evm.model.NIJG01000553.1.2	PiggyBac-10_SM_DNA-PiggyBac	0.853047	4.2e-133
evm.model.NIJG01000553.1.5	R1_Px_gag_LINE-R1	0.324503	3.5e-15
evm.model.NIJG01000554.1.3	Mariner-3_BM_DNA-TcMar-Mariner	0.415584	2.6e-17
evm.model.NIJG01000554.1.4	Famar1_tp_DNA-TcMar-Mariner	0.740741	2.6e-18
evm.model.NIJG01000557.1.1	PiggyBac3_Api_DNA-PiggyBac	0.510638	7.6e-32
evm.model.NIJG01000558.1.1	Mariner1_BT_DNA-TcMar-Mariner	0.677083	4.6e-34
evm.model.NIJG01000558.1.2	Mariner-8_DEl_tp_DNA-TcMar-Mariner	0.266355	5.1e-19
evm.model.NIJG01000559.1.2	PiggyBac3_Api_DNA-PiggyBac	0.434000	2.4e-106
evm.model.NIJG01000559.1.4	MARIAM1_tp_DNA-TcMar-Mariner	0.759740	5.9e-68
evm.model.NIJG01000560.1.2	PiggyBac-10_SM_DNA-PiggyBac	0.753731	4e-55
evm.model.NIJG01000560.1.3	PiggyBac-10_SM_DNA-PiggyBac	0.789474	4.3e-74
evm.model.NIJG01000567.1.2	MARIAM1_tp_DNA-TcMar-Mariner	0.855469	1.5e-132
evm.model.NIJG01000567.1.3	Mariner1_BT_DNA-TcMar-Mariner	0.660256	5e-62
evm.model.NIJG01000573.1.1	PiggyBac5_Api_DNA-PiggyBac	0.360248	5.3e-27
evm.model.NIJG01000574.1.1	Mariner2_GT_tp_DNA-TcMar-Mariner	0.445205	4.4e-31
evm.model.NIJG01000575.1.2	Gypsy-20_NVi_pol_LTR-Gypsy	0.437500	2.3e-34
evm.model.NIJG01000575.1.3	Gypsy7_Dmoj_pol_LTR-Gypsy	0.557895	1.1e-61
evm.model.NIJG01000575.1.4	PiggyBac-10_SM_DNA-PiggyBac	0.721519	9.3e-52
evm.model.NIJG01000579.1.2	piggyBac1_Mm_DNA-PiggyBac	0.473118	1.4e-74
evm.model.NIJG01000580.1.4	Mariner2_GT_tp_DNA-TcMar-Mariner	0.459459	2.4e-32
evm.model.NIJG01000580.1.6	Famar1_tp_DNA-TcMar-Mariner	0.745098	6e-17
evm.model.NIJG01000581.1.1	Mariner1_BT_DNA-TcMar-Mariner	0.470588	1.1e-21
evm.model.NIJG01000581.1.2	piggyBac2_Mm_DNA-PiggyBac	0.478992	8.8e-27
evm.model.NIJG01000583.1.1	SMAR26_DNA-TcMar-Mariner	0.445378	8.3e-23
evm.model.NIJG01000585.1.1	Utopia-1_Gav_pol_LINE-R2-NeSL	0.505495	5.2e-17
evm.model.NIJG01000587.1.1	Bgmar1_tp_DNA-TcMar-Mariner	0.319728	1.8e-22
evm.model.NIJG01000588.1.2	Mariner-2_DEl_tp_DNA-TcMar-Mariner	0.776471	1e-160
evm.model.NIJG01000592.1.1	Mariner2_GT_tp_DNA-TcMar-Mariner	0.438356	5.9e-30
evm.model.NIJG01000598.1.1	Mariner2_GT_tp_DNA-TcMar-Mariner	0.444444	1.3e-26
evm.model.NIJG01000599.1.1	PiggyBac1_Api_DNA-PiggyBac	0.454988	3.4e-98
evm.model.NIJG01000600.1.1	Gypsy5-NVi_gag_LTR-Gypsy	0.316129	1.7e-12
evm.model.NIJG01000600.1.2	Gypsy-18_NVi_LTR-Gypsy	0.315217	8.4e-29
evm.model.NIJG01000600.1.3	TED_pol_LTR-Gypsy	0.330523	2.7e-74
evm.model.NIJG01000600.1.4	Gypsy5-NVi_pol_LTR-Gypsy	0.460123	2e-35
evm.model.NIJG01000600.1.5	Gypsy-24_NVi_env_LTR-Gypsy	0.431718	5.2e-52
evm.model.NIJG01000605.1.1	BEL-3_NVi_LTR-Pao	0.336406	6.5e-31
evm.model.NIJG01000607.1.1	Famar1_tp_DNA-TcMar-Mariner	0.733840	5e-115
evm.model.NIJG01000610.1.2	PiggyBac-3_SM_DNA-PiggyBac	0.397849	5.1e-31
evm.model.NIJG01000610.1.6	Mariner1_BT_DNA-TcMar-Mariner	0.542373	2.4e-15
evm.model.NIJG01000613.1.1	PiggyBac3_Api_DNA-PiggyBac	0.487179	3.6e-28
evm.model.NIJG01000616.1.2	Mariner-8_DK_tp_DNA-TcMar-Tc1	0.397436	5.1e-16
evm.model.NIJG01000619.1.2	PiggyBac-13_SM_DNA-PiggyBac	0.463964	1e-47
evm.model.NIJG01000619.1.4	Mariner-2_DEl_tp_DNA-TcMar-Mariner	0.776471	1e-160
evm.model.NIJG01000619.1.5	PiggyBac-10_SM_DNA-PiggyBac	0.880597	1.3e-63
evm.model.NIJG01000620.1.1	R1B_NVi_gag_LINE-R1	0.360656	2.5e-16
evm.model.NIJG01000620.1.3	piggyBac2_Mm_DNA-PiggyBac	0.581395	3.1e-71
evm.model.NIJG01000620.1.4	piggyBac1_Mm_DNA-PiggyBac	0.520588	3.6e-107
evm.model.NIJG01000620.1.5	piggyBac1_Mm_DNA-PiggyBac	0.662338	7.2e-58
evm.model.NIJG01000620.1.10	hATx-24_SM_tp_DNA-hAT-hATx	0.542373	8.9e-12
evm.model.NIJG01000620.1.14	Famar1_tp_DNA-TcMar-Mariner	0.684211	4.1e-45
evm.model.NIJG01000629.1.8	Mariner-14_DRh_tp_DNA-TcMar-Tc1	0.372222	4.4e-28
evm.model.NIJG01000633.1.1	HSMAR1_tp_DNA-TcMar-Mariner	0.537500	9.4e-24
evm.model.NIJG01000635.1.1	MARIAM1_tp_DNA-TcMar-Mariner	0.808271	1.6e-129
evm.model.NIJG01000636.1.3	R1E_NGi_gag_LINE-R1	0.344978	8.9e-36
evm.model.NIJG01000644.1.1	Mariner2_GT_tp_DNA-TcMar-Mariner	0.431507	2.5e-29
evm.model.NIJG01000644.1.2	PiggyBac-8_SM_DNA-PiggyBac	0.792308	1.3e-55
evm.model.NIJG01000649.1.1	HOPEBm2_pol_LINE-R1	0.449438	7.4e-17
evm.model.NIJG01000654.1.1	Famar1_tp_DNA-TcMar-Mariner	0.735577	1.7e-89
evm.model.NIJG01000654.1.2	Sola1-9_AP_DNA-Sola	0.368000	1.8e-13
evm.model.NIJG01000656.1.1	PiggyBac-13_SM_DNA-PiggyBac	0.449782	4e-47
evm.model.NIJG01000656.1.2	Mariner1_BT_DNA-TcMar-Mariner	0.669643	3.3e-143
evm.model.NIJG01000657.1.1	Sola1-1_AA_DNA-Sola	0.413793	2.5e-28
evm.model.NIJG01000657.1.3	Mariner18_CB_tp_DNA-TcMar-Mariner	0.464286	2.3e-69
evm.model.NIJG01000657.1.5	PiggyBac5_Api_DNA-PiggyBac	0.413302	1.1e-84
evm.model.NIJG01000657.1.8	GB:AAC34906	0.480000	1.1e-18
evm.model.NIJG01000657.1.11	PiggyBac-14_SM_DNA-PiggyBac	0.886139	5.3e-109
evm.model.NIJG01000657.1.12	PiggyBac5_Api_DNA-PiggyBac	0.434524	2.3e-28
evm.model.NIJG01000657.1.13	PiggyBac1_CI_tp_DNA-PiggyBac	0.442857	8.8e-11
evm.model.NIJG01000657.1.15	PiggyBac-14_SM_DNA-PiggyBac	0.327759	3.4e-31
evm.model.NIJG01000657.1.16	PiggyBac-6_HM_DNA-PiggyBac	0.475862	1.9e-32
evm.model.NIJG01000657.1.18	PiggyBac1_Api_DNA-PiggyBac	0.430279	9.6e-116
evm.model.NIJG01000658.1.2	Gypsy7_Dmoj_pol_LTR-Gypsy	0.531746	6.8e-34
evm.model.NIJG01000662.1.1	R1A_NVi_pol_LINE-R1	0.392157	4.4e-14
evm.model.NIJG01000662.1.2	R1_SC_pol_LINE-R1	0.375000	4.6e-17
evm.model.NIJG01000674.1.2	Copia-4_DGri_LTR-Copia	0.578512	4.9e-36
evm.model.NIJG01000681.1.3	SART1_pol_LINE-R1	0.386364	1.3e-11
evm.model.NIJG01000682.1.2	Copia-7_SI_LTR-Copia	0.345455	5.8e-15
evm.model.NIJG01000682.1.3	R1-1_BM_pol_LINE-R1	0.438356	5.4e-28
evm.model.NIJG01000682.1.4	HOPEBm2_pol_LINE-R1	0.501818	3.9e-65
evm.model.NIJG01000684.1.1	Copia-13_SI_LTR-Copia	0.407767	4.2e-16
evm.model.NIJG01000684.1.2	Copia-13_SI_LTR-Copia	0.575163	7.5e-45
evm.model.NIJG01000686.1.2	Famar1_tp_DNA-TcMar-Mariner	0.762500	2.3e-146
evm.model.NIJG01000686.1.3	GB:AAC52010	0.562500	2.1e-25
evm.model.NIJG01000688.1.1	GB:CAA50801	0.692308	1.4e-39
evm.model.NIJG01000688.1.2	GB:CAA50801	0.692308	1.4e-39
evm.model.NIJG01000691.1.2	Nimb-2_CQ_pol_LINE-I-Nimb	0.330986	2.5e-15
evm.model.NIJG01000692.1.1	PiggyBac-10_SM_DNA-PiggyBac	0.815534	7.5e-43
evm.model.NIJG01000692.1.2	PiggyBac-10_SM_DNA-PiggyBac	0.793388	2e-51
evm.model.NIJG01000696.1.1	Mariner2_GT_tp_DNA-TcMar-Mariner	0.440299	2.7e-26
evm.model.NIJG01000698.1.1	PiggyBac-10_SM_DNA-PiggyBac	0.790541	5.6e-63
evm.model.NIJG01000698.1.2	PiggyBac-10_SM_DNA-PiggyBac	0.812500	1.6e-50
evm.model.NIJG01000699.1.1	Gypsy-24_NVi_pol_LTR-Gypsy	0.493671	1.2e-37
evm.model.NIJG01000709.1.1	Mariner1_BT_DNA-TcMar-Mariner	0.665653	6.9e-138
evm.model.NIJG01000709.1.2	Mariner-2_DEl_tp_DNA-TcMar-Mariner	0.715328	1.7e-51
evm.model.NIJG01000709.1.3	Mariner-2_DEl_tp_DNA-TcMar-Mariner	0.610000	1.4e-31
evm.model.NIJG01000712.1.1	Famar1_tp_DNA-TcMar-Mariner	0.737288	2.5e-102
evm.model.NIJG01000715.1.3	R1-1_DGr_pol_LINE-R1	0.543210	2.3e-18
evm.model.NIJG01000716.1.1	Famar1_tp_DNA-TcMar-Mariner	0.753125	1.2e-145
evm.model.NIJG01000717.1.1	Mariner-2_DEl_tp_DNA-TcMar-Mariner	0.666667	4.7e-70
evm.model.NIJG01000717.1.2	Famar1_tp_DNA-TcMar-Mariner	0.735099	6.9e-129
evm.model.NIJG01000721.1.2	G6_DM_gag_LINE-Jockey	0.347561	1.1e-23
evm.model.NIJG01000729.1.1	PiggyBac3_Api_DNA-PiggyBac	0.432735	1e-96
evm.model.NIJG01000731.1.1	SART1_pol_LINE-R1	0.292994	2.1e-11
evm.model.NIJG01000733.1.1	Mariner2_GT_tp_DNA-TcMar-Mariner	0.441379	1e-29
evm.model.NIJG01000733.1.2	Mariner2_GT_tp_DNA-TcMar-Mariner	0.446970	7e-27
evm.model.NIJG01000737.1.2	PiggyBac-4_HM_DNA-PiggyBac	0.411765	4.9e-18
evm.model.NIJG01000737.1.4	piggyBac1_Mm_DNA-PiggyBac	0.505495	1e-75
evm.model.NIJG01000737.1.5	piggyBac1_Mm_DNA-PiggyBac	0.379487	1e-35
evm.model.NIJG01000737.1.6	Jockey-5_DEl_pol_LINE-Jockey	0.262840	2.2e-12
evm.model.NIJG01000737.1.7	piggyBac1_Mm_DNA-PiggyBac	0.604167	7.1e-63
evm.model.NIJG01000737.1.8	piggyBac1_Mm_DNA-PiggyBac	0.513274	2.5e-67
evm.model.NIJG01000737.1.9	piggyBac1_Mm_DNA-PiggyBac	0.494505	2.7e-21
evm.model.NIJG01000739.1.1	Chimpo_pol_LTR-Gypsy	0.486567	1.9e-87
evm.model.NIJG01000739.1.2	Chimpo_gag_LTR-Gypsy	0.489510	5.5e-30
evm.model.NIJG01000741.1.1	piggyBac1_Mm_DNA-PiggyBac	0.550898	1.4e-47
evm.model.NIJG01000741.1.4	PiggyBac-4_SM_DNA-PiggyBac	0.441176	1.6e-53
evm.model.NIJG01000741.1.6	SART1_pol_LINE-R1	0.437284	2.6e-187
evm.model.NIJG01000742.1.1	SMAR18_DNA-TcMar-Tigger	0.441860	9e-13
evm.model.NIJG01000749.1.1	GB:AAC52010	0.442424	6e-34
evm.model.NIJG01000749.1.2	GB:AAC52010	0.546667	1e-22
evm.model.NIJG01000749.1.3	Sola1-5_AP_DNA-Sola	0.371134	2.7e-12
evm.model.NIJG01000749.1.4	GB:AAC16610	0.227139	4.2e-26
evm.model.NIJG01000750.1.2	Mariner1_BT_DNA-TcMar-Mariner	0.646091	1.4e-98
evm.model.NIJG01000750.1.3	PiggyBac-13_SM_DNA-PiggyBac	0.559524	9.9e-142
evm.model.NIJG01000750.1.4	PiggyBac-10_SM_DNA-PiggyBac	0.637037	9.9e-43
evm.model.NIJG01000751.1.2	PiggyBac-10_SM_DNA-PiggyBac	0.810345	1.3e-17
evm.model.NIJG01000757.1.1	PiggyBac-13_SM_DNA-PiggyBac	0.401575	4.7e-16
evm.model.NIJG01000757.1.3	Mariner-1_AMi_tp_DNA-TcMar-Tigger	0.465409	1.7e-30
evm.model.NIJG01000757.1.4	PiggyBac-13_SM_DNA-PiggyBac	0.396396	1.4e-17
evm.model.NIJG01000758.1.4	Mariner-8_DEl_tp_DNA-TcMar-Mariner	0.271028	8.1e-20
evm.model.NIJG01000759.1.1	PiggyBac-11_SM_DNA-PiggyBac	0.452229	4.2e-29
evm.model.NIJG01000759.1.3	PiggyBac5_Api_DNA-PiggyBac	0.423913	2.4e-42
evm.model.NIJG01000759.1.4	PiggyBac5_Api_DNA-PiggyBac	0.391304	2.4e-32
evm.model.NIJG01000759.1.8	PiggyBac1_Api_DNA-PiggyBac	0.475207	7e-56
evm.model.NIJG01000759.1.9	Sola1-1_AA_DNA-Sola	0.452830	5e-21
evm.model.NIJG01000759.1.11	PiggyBac-4_SM_DNA-PiggyBac	0.327586	1.5e-11
evm.model.NIJG01000759.1.13	PiggyBac-6_HM_DNA-PiggyBac	0.568627	2.2e-12
evm.model.NIJG01000759.1.15	Gypsy-20_NVi_pol_LTR-Gypsy	0.423913	2.8e-15
evm.model.NIJG01000760.1.1	Copia-3_SI_LTR-Copia	0.366972	2e-34
evm.model.NIJG01000766.1.1	Mariner1_BT_DNA-TcMar-Mariner	0.548387	1.8e-38
evm.model.NIJG01000772.1.3	Gypsy5-NVi_pol_LTR-Gypsy	0.349451	1.2e-224
evm.model.NIJG01000772.1.4	Gypsy-24_NVi_env_LTR-Gypsy	0.339089	8.2e-116
evm.model.NIJG01000773.1.1	SMAR18_DNA-TcMar-Tigger	0.346535	1.3e-57
evm.model.NIJG01000777.1.2	piggyBac2_Mm_DNA-PiggyBac	0.345455	1.1e-11
evm.model.NIJG01000777.1.3	SART1_gag_LINE-R1	0.299376	8.5e-34
evm.model.NIJG01000777.1.4	Mariner1_BT_DNA-TcMar-Mariner	0.650206	9.5e-100
evm.model.NIJG01000777.1.5	GB:AAC34906	0.352071	5.2e-54
evm.model.NIJG01000777.1.8	Mariner1_BT_DNA-TcMar-Mariner	0.433333	1.2e-84
evm.model.NIJG01000783.1.2	Famar1_tp_DNA-TcMar-Mariner	0.750000	3.6e-130
evm.model.NIJG01000784.1.10	48139970_Ame_DNA-hAT-Ac	0.295238	8.3e-17
evm.model.NIJG01000787.1.2	Mariner1_BT_DNA-TcMar-Mariner	0.661765	2e-140
evm.model.NIJG01000790.1.3	HOPEBm2_pol_LINE-R1	0.478469	5.4e-41
evm.model.NIJG01000792.1.1	R1-1_BM_pol_LINE-R1	0.407767	1.8e-14
evm.model.NIJG01000793.1.2	R2B_NVi_pol_LINE-R2	0.277992	5.1e-23
evm.model.NIJG01000793.1.3	R2Amel_pol_LINE-R2	0.450617	9.1e-33
evm.model.NIJG01000796.1.15	SMAR1_DNA-TcMar-Mariner	0.385542	1.5e-15
evm.model.NIJG01000805.1.1	SMAR7_DNA-TcMar-Mariner	0.463636	3.9e-27
evm.model.NIJG01000806.1.1	Bgmar1_tp_DNA-TcMar-Mariner	0.319728	3.3e-22
evm.model.NIJG01000808.1.2	R1E_NGi_pol_LINE-R1	0.454545	2.7e-40
evm.model.NIJG01000808.1.6	Mariner1_BT_DNA-TcMar-Mariner	0.579832	3.6e-36
evm.model.NIJG01000808.1.7	R2-1_Gav_pol_LINE-R2	0.389313	1.1e-20
evm.model.NIJG01000808.1.9	R2_DAn_pol_LINE-R2	0.483871	1.1e-36
evm.model.NIJG01000815.1.1	Sola1-5_AP_DNA-Sola	0.371134	4e-11
evm.model.NIJG01000817.1.2	SART1_pol_LINE-R1	0.359155	1.7e-16
evm.model.NIJG01000823.1.2	HOPEBm2_pol_LINE-R1	0.324324	4.3e-16
evm.model.NIJG01000827.1.1	PiggyBac-10_SM_DNA-PiggyBac	0.725490	8.4e-17
evm.model.NIJG01000827.1.2	Sola1-9_AP_DNA-Sola	0.325581	3.2e-34
evm.model.NIJG01000827.1.4	piggyBac1_Mm_DNA-PiggyBac	0.478386	8.4e-94
evm.model.NIJG01000827.1.6	Mariner-2_DEl_tp_DNA-TcMar-Mariner	0.585366	1.1e-23
evm.model.NIJG01000829.1.2	Bgmar1_tp_DNA-TcMar-Mariner	0.318519	2.2e-19
evm.model.NIJG01000830.1.4	Famar1_tp_DNA-TcMar-Mariner	0.608696	4.1e-49
evm.model.NIJG01000833.1.2	SMAR33_DNA-TcMar-Mariner	0.389610	3.5e-13
evm.model.NIJG01000833.1.3	Famar1_tp_DNA-TcMar-Mariner	0.768293	5.4e-151
evm.model.NIJG01000838.1.4	Mariner1_BT_DNA-TcMar-Mariner	0.705882	7.5e-18
evm.model.NIJG01000839.1.2	PiggyBac-10_SM_DNA-PiggyBac	0.793103	2.7e-33
evm.model.NIJG01000842.1.2	Famar1_tp_DNA-TcMar-Mariner	0.754386	3.7e-46
evm.model.NIJG01000844.1.1	PiggyBac1_Api_DNA-PiggyBac	0.439331	2.5e-48
evm.model.NIJG01000844.1.2	Mariner_CA_tp_DNA-TcMar-Mariner	0.600000	7.1e-47
evm.model.NIJG01000844.1.3	piggyBac2_Mm_DNA-PiggyBac	0.387097	4.6e-28
evm.model.NIJG01000844.1.4	Mariner1_BT_DNA-TcMar-Mariner	0.472656	1.9e-61
evm.model.NIJG01000844.1.5	Ginger2-1_AP_DNA-Ginger	0.483395	8.5e-61
evm.model.NIJG01000850.1.2	PiggyBac-10_SM_DNA-PiggyBac	0.814286	2.2e-97
evm.model.NIJG01000851.1.1	Famar1_tp_DNA-TcMar-Mariner	0.783217	1.1e-62
evm.model.NIJG01000851.1.2	Famar1_tp_DNA-TcMar-Mariner	0.735294	1.4e-73
evm.model.NIJG01000860.1.1	GB:AAC52010	0.550000	5.2e-24
evm.model.NIJG01000861.1.2	Mariner1_BT_DNA-TcMar-Mariner	0.636364	8.2e-31
evm.model.NIJG01000864.1.2	piggyBac1_Mm_DNA-PiggyBac	0.505769	2.2e-155
evm.model.NIJG01000880.1.1	R1A_NVi_gag_LINE-R1	0.370213	3.4e-29
evm.model.NIJG01000886.1.3	PiggyBac5_Api_DNA-PiggyBac	0.402174	4.4e-34
evm.model.NIJG01000887.1.1	Famar1_tp_DNA-TcMar-Mariner	0.720588	8e-25
evm.model.NIJG01000887.1.2	PiggyBac-4_SM_DNA-PiggyBac	0.491525	4.9e-27
evm.model.NIJG01000887.1.3	SMAR16_DNA-TcMar-Tigger	0.381356	7.7e-13
evm.model.NIJG01000887.1.5	Famar1_tp_DNA-TcMar-Mariner	0.683544	4.5e-27
evm.model.NIJG01000892.1.2	Copia-22_NVi_LTR-Copia	0.760000	1.7e-175
evm.model.NIJG01000895.1.2	R1E_NGi_pol_LINE-R1	0.438662	4.6e-63
evm.model.NIJG01000896.1.3	Famar1_tp_DNA-TcMar-Mariner	0.739766	1.9e-151
evm.model.NIJG01000896.1.5	Mariner1_BT_DNA-TcMar-Mariner	0.474747	4.6e-21
evm.model.NIJG01000897.1.2	Famar1_tp_DNA-TcMar-Mariner	0.735294	3.1e-73
evm.model.NIJG01000898.1.1	PiggyBac-11_SM_DNA-PiggyBac	0.383459	1.4e-20
evm.model.NIJG01000898.1.2	Gypsy-8_HMM_gag_LTR-Gypsy	0.427350	3.9e-20
evm.model.NIJG01000898.1.3	Mariner-14_DBp_tp_DNA-TcMar-Mariner	0.638158	1.2e-52
evm.model.NIJG01000903.1.1	R1A_NVi_gag_LINE-R1	0.382857	2.9e-46
evm.model.NIJG01000903.1.2	R1A_NVi_pol_LINE-R1	0.463283	1.6e-224
evm.model.NIJG01000907.1.1	MARIAM1_tp_DNA-TcMar-Mariner	0.772727	3.4e-36
evm.model.NIJG01000922.1.1	Famar1_tp_DNA-TcMar-Mariner	0.745763	4.5e-107
evm.model.NIJG01000928.1.2	PiggyBac1_Api_DNA-PiggyBac	0.364341	1.9e-15
evm.model.NIJG01000928.1.4	PiggyBac5_Api_DNA-PiggyBac	0.406504	9.1e-44
evm.model.NIJG01000928.1.7	piggyBac1_Mm_DNA-PiggyBac	0.493392	1.3e-128
evm.model.NIJG01000928.1.9	piggyBac1_Mm_DNA-PiggyBac	0.402174	4.4e-18
evm.model.NIJG01000931.1.2	R1-1_BM_pol_LINE-R1	0.328358	1.8e-12
evm.model.NIJG01000931.1.3	Uribo3_HM_DNA-PiggyBac	0.314286	3.9e-33
evm.model.NIJG01000932.1.1	Mariner-14_DRh_tp_DNA-TcMar-Tc1	0.521531	4.5e-50
evm.model.NIJG01000932.1.2	Mariner2_CE_tp_DNA-TcMar-Mariner	0.466346	7.6e-51
evm.model.NIJG01000934.1.4	GB:AAC52011	0.294964	5.4e-13
evm.model.NIJG01000940.1.1	Mariner_Tbel_tp_DNA-TcMar-Mariner	0.397059	2.4e-25
evm.model.NIJG01000943.1.2	Gypsy5-NVi_pol_LTR-Gypsy	0.346154	1.1e-11
evm.model.NIJG01000944.1.1	Bgmar1_tp_DNA-TcMar-Mariner	0.232416	6.9e-27
evm.model.NIJG01000945.1.1	GB:AAC52010	0.527132	5.4e-35
evm.model.NIJG01000946.1.4	BEL-3_NVi_LTR-Pao	0.524691	2.3e-39
evm.model.NIJG01000946.1.5	piggyBac1_Mm_DNA-PiggyBac	0.527027	6.5e-16
evm.model.NIJG01000946.1.7	R1A_NVi_pol_LINE-R1	0.411765	1.7e-26
evm.model.NIJG01000946.1.8	HOPEBm2_pol_LINE-R1	0.478469	1.1e-41
evm.model.NIJG01000947.1.1	piggyBac1_Mm_DNA-PiggyBac	0.474747	1.9e-25
evm.model.NIJG01000948.1.2	DM176_pol_LTR-Gypsy	0.485714	2.7e-24
evm.model.NIJG01000957.1.1	PiggyBac5_Api_DNA-PiggyBac	0.347826	3.1e-20
evm.model.NIJG01000957.1.4	PiggyBac5_Api_DNA-PiggyBac	0.398230	4.8e-14
evm.model.NIJG01000959.1.1	PiggyBac3_Api_DNA-PiggyBac	0.495726	2.3e-27
evm.model.NIJG01000960.1.1	Gypsy5-NVi_pol_LTR-Gypsy	0.354545	2.1e-14
evm.model.NIJG01000961.1.3	Mariner1_BT_DNA-TcMar-Mariner	0.468750	3.2e-20
evm.model.NIJG01000961.1.4	piggyBac2_Mm_DNA-PiggyBac	0.478992	1e-27
evm.model.NIJG01000961.1.5	MarsTigger6_tp_DNA-TcMar-Tigger	0.580247	6.8e-21
evm.model.NIJG01000963.1.3	PiggyBac-4_HM_DNA-PiggyBac	0.350993	4.9e-24
evm.model.NIJG01000963.1.4	Copia-8_SI_LTR-Copia	0.614693	0.0
evm.model.NIJG01000963.1.5	PiggyBac-11_SM_DNA-PiggyBac	0.535211	3e-17
evm.model.NIJG01000963.1.7	piggyBac1_Mm_DNA-PiggyBac	0.410072	4.4e-24
evm.model.NIJG01000968.1.2	Famar1_tp_DNA-TcMar-Mariner	0.696429	2.3e-38
evm.model.NIJG01000978.1.1	Bgmar1_tp_DNA-TcMar-Mariner	0.231707	2.2e-25
evm.model.NIJG01000981.1.1	PiggyBac-10_SM_DNA-PiggyBac	0.815534	8.3e-42
evm.model.NIJG01000981.1.2	PiggyBac-10_SM_DNA-PiggyBac	0.730263	1.4e-53
evm.model.NIJG01000981.1.3	R1_Px_pol_LINE-R1	0.524194	1.4e-30
evm.model.NIJG01000981.1.4	Gypsy-8_HMM_gag_LTR-Gypsy	0.432432	7.4e-32
evm.model.NIJG01000982.1.2	MARINA_tp_DNA-TcMar-Mariner	0.580645	8.9e-27
evm.model.NIJG01000983.1.1	Famar1_tp_DNA-TcMar-Mariner	0.739130	5.9e-104
evm.model.NIJG01000986.1.1	Gypsy-20_NVi_pol_LTR-Gypsy	0.416667	6e-36
evm.model.NIJG01000997.1.1	R1B_DAn_pol_LINE-R1	0.643836	6.9e-23
evm.model.NIJG01000997.1.2	R1A_NVi_gag_LINE-R1	0.322917	1.9e-18
evm.model.NIJG01001002.1.1	Ag-Jen-1_pol_LINE-Jockey	0.285078	1.9e-41
evm.model.NIJG01001013.1.3	PiggyBac-8_SM_DNA-PiggyBac	0.567568	1.3e-76
evm.model.NIJG01001013.1.4	Utopia-1_Crp_1p_LINE-R2-NeSL	0.478723	5.4e-15
evm.model.NIJG01001016.1.1	R1A_NVi_gag_LINE-R1	0.368421	1.4e-13
evm.model.NIJG01001018.1.2	R1-1_BM_pol_LINE-R1	0.353383	4e-15
evm.model.NIJG01001019.1.2	HOPEBm2_pol_LINE-R1	0.380000	2.6e-23
evm.model.NIJG01001022.1.2	PiggyBac5_Api_DNA-PiggyBac	0.379310	4.3e-38
evm.model.NIJG01001024.1.2	Mariner2_GT_tp_DNA-TcMar-Mariner	0.459459	2e-32
evm.model.NIJG01001030.1.2	R1E_NGi_pol_LINE-R1	0.448485	2.7e-35
evm.model.NIJG01001033.1.1	PiggyBac3_Api_DNA-PiggyBac	0.460993	1.4e-24
evm.model.NIJG01001033.1.2	PiggyBac3_Api_DNA-PiggyBac	0.491713	5.1e-41
evm.model.NIJG01001034.1.1	Famar1_tp_DNA-TcMar-Mariner	0.752809	2.8e-33
evm.model.NIJG01001038.1.1	HOPEBm2_pol_LINE-R1	0.255985	1.6e-25
evm.model.NIJG01001039.1.1	HOPEBm2_pol_LINE-R1	0.438017	1.4e-17
evm.model.NIJG01001043.1.2	SART1_pol_LINE-R1	0.416667	1.1e-11
evm.model.NIJG01001044.1.1	SART1_pol_LINE-R1	0.474227	3.9e-19
evm.model.NIJG01001044.1.2	SART1_pol_LINE-R1	0.333333	9.9e-30
evm.model.NIJG01001045.1.2	PiggyBac1_Api_DNA-PiggyBac	0.349462	1.9e-26
evm.model.NIJG01001047.1.1	Sola1-9_AP_DNA-Sola	0.288591	2e-15
evm.model.NIJG01001051.1.2	R2Ci-B_pol_LINE-R2	0.296970	3.6e-83
evm.model.NIJG01001051.1.3	GB:AAC34906	0.307888	5.9e-44
evm.model.NIJG01001051.1.4	GB:AAC34906	0.475904	6.5e-132
evm.model.NIJG01001051.1.5	R2Amel_pol_LINE-R2	0.534766	2.7e-255
evm.model.NIJG01001051.1.6	GB:AAC34906	0.480818	1.1e-108
evm.model.NIJG01001051.1.7	R2C_NGi_pol_LINE-R2	0.463636	6.2e-25
evm.model.NIJG01001051.1.9	R2E_NLo_pol_LINE-R2	0.446602	1.8e-23
evm.model.NIJG01001051.1.10	R2_BM_pol_LINE-R2	0.410526	3.6e-53
evm.model.NIJG01001051.1.11	R2C_NGi_pol_LINE-R2	0.475177	2e-30
evm.model.NIJG01001051.1.12	R2A_NVi_pol_LINE-R2	0.445783	2.4e-30
evm.model.NIJG01001053.1.2	Mariner-2_DEl_tp_DNA-TcMar-Mariner	0.663043	1.8e-63
evm.model.NIJG01001061.1.1	Famar1_tp_DNA-TcMar-Mariner	0.726891	3.7e-101
evm.model.NIJG01001061.1.2	Famar1_tp_DNA-TcMar-Mariner	0.736842	3e-152
evm.model.NIJG01001062.1.1	SMAR7_DNA-TcMar-Mariner	0.673913	8.1e-32
evm.model.NIJG01001069.1.1	piggyBac1_Mm_DNA-PiggyBac	0.444444	8.6e-21
evm.model.NIJG01001069.1.2	Mariner-2_DBi_tp_DNA-TcMar-Tc1	0.368159	2e-30
evm.model.NIJG01001069.1.3	Mariner1_BT_DNA-TcMar-Mariner	0.623596	5.3e-63
evm.model.NIJG01001075.1.1	PiggyBac-10_SM_DNA-PiggyBac	0.753846	6.2e-27
evm.model.NIJG01001076.1.1	R1D_NLo_pol_LINE-R1	0.403361	2.1e-18
evm.model.NIJG01001077.1.1	BEL-618_AA_LTR-Pao	0.365591	1.6e-25
evm.model.NIJG01001077.1.2	R2_DAn_pol_LINE-R2	0.390977	2.4e-25
evm.model.NIJG01001077.1.3	R2_DAn_pol_LINE-R2	0.409543	1.4e-103
evm.model.NIJG01001083.1.1	Mariner-5_Crp_tp_DNA-TcMar-Mariner	0.333333	1.6e-12
evm.model.NIJG01001085.1.1	Mariner-3_BM_DNA-TcMar-Mariner	0.287540	1.1e-37
evm.model.NIJG01001098.1.2	Mariner2_GT_tp_DNA-TcMar-Mariner	0.457364	1.8e-26
evm.model.NIJG01001101.1.1	Mariner-22_DF_tp_DNA-TcMar-Tc1	0.541985	1.6e-37
evm.model.NIJG01001102.1.2	SMAR16_DNA-TcMar-Tigger	0.333333	5.2e-12
evm.model.NIJG01001105.1.10	R1A_NVi_gag_LINE-R1	0.394495	2.5e-33
evm.model.NIJG01001105.1.11	R1-1_DGr_pol_LINE-R1	0.357542	9.8e-98
evm.model.NIJG01001112.1.1	SMAR32_DNA-TcMar-Mariner	0.472868	1.3e-27
evm.model.NIJG01001113.1.1	DM176_pol_LTR-Gypsy	0.549708	4.8e-53
evm.model.NIJG01001121.1.1	piggyBac1_Mm_DNA-PiggyBac	0.397351	9.5e-25
evm.model.NIJG01001121.1.2	Famar1_tp_DNA-TcMar-Mariner	0.594118	2.1e-52
evm.model.NIJG01001121.1.8	R2-1_Gav_pol_LINE-R2	0.377622	3.8e-20
evm.model.NIJG01001121.1.9	R2A_TM_pol_LINE-R2	0.309392	1.8e-15
evm.model.NIJG01001121.1.10	GB:AAC34906	0.353659	1e-33
evm.model.NIJG01001121.1.11	piggyBac1_Mm_DNA-PiggyBac	0.293814	1.3e-13
evm.model.NIJG01001121.1.13	BEL-82_CQ_LTR-Pao	0.467532	4.4e-54
evm.model.NIJG01001121.1.17	ACCORD_pol_LTR-Gypsy	0.476190	2e-68
evm.model.NIJG01001121.1.22	R2Amel_pol_LINE-R2	0.515385	2.4e-111
evm.model.NIJG01001121.1.23	R2_DAn_pol_LINE-R2	0.378947	1.5e-13
evm.model.NIJG01001121.1.24	Gypsy-27_DR_LTR-Gypsy	0.533333	4.9e-22
evm.model.NIJG01001127.1.1	Famar1_tp_DNA-TcMar-Mariner	0.706667	4.3e-27
evm.model.NIJG01001130.1.1	PiggyBac-10_SM_DNA-PiggyBac	0.860215	3.6e-44
evm.model.NIJG01001133.1.5	Famar1_tp_DNA-TcMar-Mariner	0.758824	3.5e-77
evm.model.NIJG01001134.1.4	Utopia-1_Gav_pol_LINE-R2-NeSL	0.397849	1.4e-11
evm.model.NIJG01001140.1.1	Ginger2-1_AP_DNA-Ginger	0.541667	6.7e-30
evm.model.NIJG01001140.1.2	Ginger2-1_AP_DNA-Ginger	0.356436	1.1e-18
evm.model.NIJG01001146.1.9	R1A_NVi_pol_LINE-R1	0.444444	2.8e-21
evm.model.NIJG01001146.1.10	R1_DVi_pol_LINE-R1	0.342246	3e-19
evm.model.NIJG01001149.1.3	Gypsy7_Dmoj_pol_LTR-Gypsy	0.387640	4.4e-30
evm.model.NIJG01001150.1.2	PiggyBac5_Api_DNA-PiggyBac	0.368932	4.6e-12
evm.model.NIJG01001151.1.1	PiggyBac-10_SM_DNA-PiggyBac	0.862069	2.3e-37
evm.model.NIJG01001175.1.2	Famar1_tp_DNA-TcMar-Mariner	0.742690	3.9e-152
evm.model.NIJG01001178.1.1	BEL-3_NVi_LTR-Pao	0.485437	3.3e-46
evm.model.NIJG01001187.1.1	BEL-3_DBp_LTR-Pao	0.479452	3.2e-29
evm.model.NIJG01001188.1.1	GB:AAC52010	0.455056	1.5e-38
evm.model.NIJG01001197.1.2	Mariner-3_BM_DNA-TcMar-Mariner	0.555556	1e-17
evm.model.NIJG01001209.1.1	Mariner1_BT_DNA-TcMar-Mariner	0.474453	5e-34
evm.model.NIJG01001210.1.1	PiggyBac-13_SM_DNA-PiggyBac	0.417722	1.4e-22
evm.model.NIJG01001210.1.3	PiggyBac5_Api_DNA-PiggyBac	0.392971	8.6e-58
evm.model.NIJG01001210.1.4	PiggyBac-3_SM_DNA-PiggyBac	0.393939	1.2e-13
evm.model.NIJG01001211.1.2	piggyBac1_Mm_DNA-PiggyBac	0.477941	1.4e-33
evm.model.NIJG01001212.1.2	Famar1_tp_DNA-TcMar-Mariner	0.739394	8.7e-73
evm.model.NIJG01001212.1.3	Mariner1_BT_DNA-TcMar-Mariner	0.718310	7.8e-26
evm.model.NIJG01001221.1.2	Famar1_tp_DNA-TcMar-Mariner	0.719298	1.5e-145
evm.model.NIJG01001225.1.1	R2_DAn_pol_LINE-R2	0.614286	6.1e-19
evm.model.NIJG01001225.1.2	R2_DAn_pol_LINE-R2	0.532934	2.3e-45
evm.model.NIJG01001225.1.3	R1A_NVi_gag_LINE-R1	0.358779	1.6e-35
evm.model.NIJG01001225.1.4	R1E_NGi_pol_LINE-R1	0.360269	2.1e-42
evm.model.NIJG01001225.1.5	R1E_NGi_gag_LINE-R1	0.363281	2.1e-47
evm.model.NIJG01001240.1.1	PiggyBac-10_SM_DNA-PiggyBac	0.757282	5.5e-33
evm.model.NIJG01001246.1.2	Mariner-6_Crp_1p_DNA-TcMar-Tigger	0.336683	1.9e-58
evm.model.NIJG01001255.1.2	R1E_NGi_pol_LINE-R1	0.446541	5.3e-35
evm.model.NIJG01001256.1.1	MARIAM1_tp_DNA-TcMar-Mariner	0.734043	1.2e-77
evm.model.NIJG01001261.1.1	PiggyBac-10_SM_DNA-PiggyBac	0.825758	1.9e-51
evm.model.NIJG01001261.1.2	PiggyBac-10_SM_DNA-PiggyBac	0.859649	1.2e-57
evm.model.NIJG01001261.1.3	PiggyBac-10_SM_DNA-PiggyBac	0.854839	2.1e-24
evm.model.NIJG01001269.1.1	PiggyBac-10_SM_DNA-PiggyBac	0.743169	1.1e-74
evm.model.NIJG01001276.1.1	Famar1_tp_DNA-TcMar-Mariner	0.702830	8.8e-86
evm.model.NIJG01001277.1.1	Mariner-5_Crp_tp_DNA-TcMar-Mariner	0.345679	2.4e-13
evm.model.NIJG01001277.1.2	Mariner-1_DK_tp_DNA-TcMar-Tc1	0.500000	2.3e-26
evm.model.NIJG01001282.1.2	HAT6-1_NV_tp_DNA-hAT-Blackjack	0.246512	3.3e-24
evm.model.NIJG01001283.1.1	Sola1-9_AP_DNA-Sola	0.368000	1.8e-13
evm.model.NIJG01001285.1.2	R1_Px_pol_LINE-R1	0.378882	6.8e-25
evm.model.NIJG01001288.1.1	PiggyBac-10_SM_DNA-PiggyBac	0.767857	1e-19
evm.model.NIJG01001288.1.2	SMAR26_DNA-TcMar-Mariner	0.586207	1.1e-26
evm.model.NIJG01001293.1.1	PiggyBac-1_XT_DNA-PiggyBac	0.333333	1.6e-13
evm.model.NIJG01001313.1.1	Mariner2_GT_tp_DNA-TcMar-Mariner	0.452055	2.1e-30
evm.model.NIJG01001326.1.4	R1D_NLo_pol_LINE-R1	0.385135	5.7e-18
evm.model.NIJG01001326.1.5	R1-1_DGr_pol_LINE-R1	0.357542	9.8e-98
evm.model.NIJG01001326.1.6	R1A_NVi_gag_LINE-R1	0.394495	1.9e-33
evm.model.NIJG01001335.1.1	Mariner2_GT_tp_DNA-TcMar-Mariner	0.463415	7.3e-26
evm.model.NIJG01001338.1.3	Gypsy-23_NVi_LTR-Gypsy	0.412214	5.1e-22
evm.model.NIJG01001342.1.1	Ag-Jen-1_pol_LINE-Jockey	0.349372	1.7e-67
evm.model.NIJG01001345.1.1	Mariner2_GT_tp_DNA-TcMar-Mariner	0.434483	4.6e-28
evm.model.NIJG01001349.1.1	R1_Px_pol_LINE-R1	0.485714	1.2e-19
evm.model.NIJG01001360.1.2	Famar1_tp_DNA-TcMar-Mariner	0.802198	8.5e-40
evm.model.NIJG01001367.1.2	Mariner-2_DEl_tp_DNA-TcMar-Mariner	0.705882	6.4e-51
evm.model.NIJG01001370.1.1	GB:AAC52010	0.562500	1.4e-24
evm.model.NIJG01001374.1.3	R1-1_BM_pol_LINE-R1	0.367188	5.2e-15
evm.model.NIJG01001389.1.1	PiggyBac5_Api_DNA-PiggyBac	0.419580	5.2e-31
evm.model.NIJG01001389.1.2	PiggyBac5_Api_DNA-PiggyBac	0.415493	3.1e-29
evm.model.NIJG01001391.1.2	Famar1_tp_DNA-TcMar-Mariner	0.671429	8.4e-23
evm.model.NIJG01001391.1.4	Copia-9_SI_LTR-Copia	0.626866	8.4e-22
evm.model.NIJG01001394.1.1	SART1_pol_LINE-R1	0.437500	1.7e-12
evm.model.NIJG01001394.1.4	Pokey1_HM_DNA-PiggyBac	0.583333	1.2e-18
evm.model.NIJG01001394.1.5	PiggyBac-4_HM_DNA-PiggyBac	0.326425	9.4e-23
evm.model.NIJG01001396.1.2	Mariner-4_DY_tp_DNA-TcMar-Tc1	0.328402	3.1e-42
evm.model.NIJG01001396.1.3	PiggyBac3_Api_DNA-PiggyBac	0.519553	8.2e-49
evm.model.NIJG01001396.1.4	SMAR25_DNA-TcMar-Tigger	0.362319	8.8e-18
evm.model.NIJG01001396.1.6	piggyBac1_Mm_DNA-PiggyBac	0.471545	6.2e-25
evm.model.NIJG01001396.1.7	piggyBac1_Mm_DNA-PiggyBac	0.466887	6.2e-74
evm.model.NIJG01001396.1.8	PiggyBac5_Api_DNA-PiggyBac	0.424036	3.4e-92
evm.model.NIJG01001396.1.11	Mariner-5_DEl_tp_DNA-TcMar-Tc1	0.400000	1e-51
evm.model.NIJG01001396.1.12	Gypsy-20_NVi_pol_LTR-Gypsy	0.430693	1.6e-43
evm.model.NIJG01001396.1.13	DM176_pol_LTR-Gypsy	0.470886	2.6e-95
evm.model.NIJG01001396.1.14	Gypsy-20_NVi_pol_LTR-Gypsy	0.346154	4.9e-14
evm.model.NIJG01001399.1.2	SART1_pol_LINE-R1	0.446809	3.2e-29
evm.model.NIJG01001402.1.1	PiggyBac-10_SM_DNA-PiggyBac	0.875912	3.3e-62
evm.model.NIJG01001409.1.1	Copia-7_SI_LTR-Copia	0.350649	3.1e-24
evm.model.NIJG01001415.1.1	PiggyBac-10_SM_DNA-PiggyBac	0.796610	1.7e-18
evm.model.NIJG01001417.1.2	Mariner2_GT_tp_DNA-TcMar-Mariner	0.441860	5.2e-25
evm.model.NIJG01001434.1.1	Bgmar1_tp_DNA-TcMar-Mariner	0.321918	1.9e-22
evm.model.NIJG01001439.1.2	HOPEBm2_pol_LINE-R1	0.382812	2.2e-20
evm.model.NIJG01001449.1.5	piggyBac1_Mm_DNA-PiggyBac	0.488189	2.6e-26
evm.model.NIJG01001456.1.1	DM176_pol_LTR-Gypsy	0.572519	3.9e-39
evm.model.NIJG01001458.1.3	Gypsy5_pol_LTR-Gypsy	0.528571	6e-19
evm.model.NIJG01001473.1.2	Famar1_tp_DNA-TcMar-Mariner	0.720472	1.1e-109
evm.model.NIJG01001475.1.1	PiggyBac-10_SM_DNA-PiggyBac	0.525597	2.1e-71
evm.model.NIJG01001476.1.2	Mariner-2_DEl_tp_DNA-TcMar-Mariner	0.561644	6e-19
evm.model.NIJG01001484.1.1	Famar1_tp_DNA-TcMar-Mariner	0.733333	2.3e-100
evm.model.NIJG01001496.1.1	PiggyBac3_Api_DNA-PiggyBac	0.500000	9.7e-30
evm.model.NIJG01001498.1.2	Bgmar1_tp_DNA-TcMar-Mariner	0.335821	3.9e-21
evm.model.NIJG01001502.1.5	piggyBac2_Mm_DNA-PiggyBac	0.689266	4.7e-64
evm.model.NIJG01001504.1.1	Mariner1_BT_DNA-TcMar-Mariner	0.639676	3e-98
evm.model.NIJG01001516.1.1	GB:AAC34906	0.413333	3e-12
evm.model.NIJG01001516.1.2	Sola1-1_AA_DNA-Sola	0.363636	2e-31
evm.model.NIJG01001516.1.3	PiggyBac-4_HM_DNA-PiggyBac	0.352000	1.4e-15
evm.model.NIJG01001517.1.1	PiggyBac-10_SM_DNA-PiggyBac	0.669811	4.9e-30
evm.model.NIJG01001517.1.2	PiggyBac-10_SM_DNA-PiggyBac	0.773585	9.4e-40
evm.model.NIJG01001517.1.3	PiggyBac-10_SM_DNA-PiggyBac	0.915254	7.8e-27
evm.model.NIJG01001524.1.3	Gypsy-24_NVi_pol_LTR-Gypsy	0.445455	5.7e-49
evm.model.NIJG01001541.1.1	Bgmar1_tp_DNA-TcMar-Mariner	0.319728	2.7e-22
evm.model.NIJG01001550.1.2	SART1_pol_LINE-R1	0.384058	1.1e-20
evm.model.NIJG01001552.1.1	R1E_NGi_pol_LINE-R1	0.402299	2.2e-52
evm.model.NIJG01001557.1.1	PiggyBac-10_SM_DNA-PiggyBac	0.887755	7e-46
evm.model.NIJG01001558.1.1	GB:AAC34906	0.504032	5e-72
evm.model.NIJG01001560.1.1	PiggyBac-10_SM_DNA-PiggyBac	0.826446	1.8e-55
evm.model.NIJG01001569.1.1	Gypsy40_AG_pol_LTR-Gypsy	0.585714	1.6e-20
evm.model.NIJG01001570.1.1	PiggyBac5_Api_DNA-PiggyBac	0.390977	8.3e-17
evm.model.NIJG01001570.1.2	25777746_HSgene_DNA-PiggyBac	0.271318	2.2e-37
evm.model.NIJG01001574.1.2	PiggyBac-3_SM_DNA-PiggyBac	0.358407	2.1e-31
evm.model.NIJG01001585.1.2	GB:AAC52010	0.468208	1.7e-38
evm.model.NIJG01001588.1.3	HOPEBm2_pol_LINE-R1	0.399083	3.4e-33
evm.model.NIJG01001594.1.1	Mariner-3_DBi_tp_DNA-TcMar-Tc1	0.518519	8.4e-16
evm.model.NIJG01001608.1.1	Mariner1_BT_DNA-TcMar-Mariner	0.417391	5.3e-21
evm.model.NIJG01001609.1.1	SMAR7_DNA-TcMar-Mariner	0.880000	2.5e-48
evm.model.NIJG01001611.1.1	SMAR16_DNA-TcMar-Tigger	0.394958	2.9e-11
evm.model.NIJG01001611.1.2	Copia2_Dmoj_LTR-Copia	0.666667	9.1e-12
evm.model.NIJG01001634.1.1	Famar1_tp_DNA-TcMar-Mariner	0.737069	7.9e-103
evm.model.NIJG01001634.1.2	Famar1_tp_DNA-TcMar-Mariner	0.730769	6e-43
evm.model.NIJG01001635.1.2	Copia-22_NVi_LTR-Copia	0.500000	3.9e-14
evm.model.NIJG01001637.1.1	R1_SC_pol_LINE-R1	0.456522	1.1e-59
evm.model.NIJG01001637.1.2	R1A_NVi_gag_LINE-R1	0.411429	2.5e-50
evm.model.NIJG01001645.1.1	R2Amel_pol_LINE-R2	0.543046	1.2e-41
evm.model.NIJG01001645.1.3	R2Amel_pol_LINE-R2	0.459924	3.3e-134
evm.model.NIJG01001645.1.4	R2B_DM_pol_LINE-R2	0.464945	6e-68
evm.model.NIJG01001645.1.5	R2_DAn_pol_LINE-R2	0.614286	6.1e-19
evm.model.NIJG01001654.1.1	Famar1_tp_DNA-TcMar-Mariner	0.741176	1.9e-75
evm.model.NIJG01001654.1.2	Sola1-9_AP_DNA-Sola	0.364407	2.3e-13
evm.model.NIJG01001658.1.3	Mariner-2_DEl_tp_DNA-TcMar-Mariner	0.633136	1.4e-60
evm.model.NIJG01001663.1.1	PiggyBac1_Api_DNA-PiggyBac	0.406593	4.3e-14
evm.model.NIJG01001663.1.4	SMAR16_DNA-TcMar-Tigger	0.602339	1.1e-57
evm.model.NIJG01001665.1.1	Mariner-2_DEl_tp_DNA-TcMar-Mariner	0.776471	1e-160
evm.model.NIJG01001667.1.2	PiggyBac3_Api_DNA-PiggyBac	0.454545	6.1e-13
evm.model.NIJG01001668.1.2	PiggyBac-10_SM_DNA-PiggyBac	0.830508	3.1e-54
evm.model.NIJG01001673.1.1	PiggyBac3_Api_DNA-PiggyBac	0.572917	1.6e-24
evm.model.NIJG01001673.1.2	PiggyBac-3_SM_DNA-PiggyBac	0.441558	7.3e-14
evm.model.NIJG01001674.1.3	GB:AAC34906	0.534653	2.4e-62
evm.model.NIJG01001680.1.2	PiggyBac-10_SM_DNA-PiggyBac	0.892405	7.8e-79
evm.model.NIJG01001681.1.1	R1E_NGi_pol_LINE-R1	0.369272	4.5e-62
evm.model.NIJG01001684.1.1	PiggyBac-10_SM_DNA-PiggyBac	0.853211	4.4e-48
evm.model.NIJG01001684.1.2	PiggyBac-10_SM_DNA-PiggyBac	0.704762	1.1e-34
evm.model.NIJG01001692.1.9	piggyBac1_Mm_DNA-PiggyBac	0.280851	2.6e-17
evm.model.NIJG01001693.1.1	R1D_NLo_pol_LINE-R1	0.404412	4e-21
evm.model.NIJG01001700.1.1	PiggyBac-10_SM_DNA-PiggyBac	0.757576	4.2e-67
evm.model.NIJG01001703.1.1	R2_BM_pol_LINE-R2	0.312655	8.6e-38
evm.model.NIJG01001703.1.2	R2_BM_pol_LINE-R2	0.431373	5.3e-28
evm.model.NIJG01001703.1.4	R2Amel_pol_LINE-R2	0.498645	1.6e-308
evm.model.NIJG01001703.1.5	R2_BM_pol_LINE-R2	0.423412	7.4e-177
evm.model.NIJG01001704.1.1	Gypsy-20_NVi_pol_LTR-Gypsy	0.318043	1.2e-73
evm.model.NIJG01001712.1.1	piggyBac2_Mm_DNA-PiggyBac	0.451039	2.3e-77
evm.model.NIJG01001722.1.1	PiggyBac-10_SM_DNA-PiggyBac	0.805687	2.7e-95
evm.model.NIJG01001733.1.1	SMAR26_DNA-TcMar-Mariner	0.517241	7.2e-22
evm.model.NIJG01001736.1.1	Gypsy8_AG_pol_LTR-Gypsy	0.437500	2.6e-13
evm.model.NIJG01001741.1.1	Copia-8_SI_LTR-Copia	0.551971	4.3e-90
evm.model.NIJG01001753.1.11	HOPEBm2_pol_LINE-R1	0.434483	1.6e-27
evm.model.NIJG01001753.1.13	R1A_NVi_pol_LINE-R1	0.264317	3.2e-15
evm.model.NIJG01001753.1.14	R1A_NVi_gag_LINE-R1	0.306667	2e-20
evm.model.NIJG01001757.1.1	R1A_DAn_pol_LINE-R1	0.398374	4.6e-21
evm.model.NIJG01001765.1.1	Ag-Jen-1_pol_LINE-Jockey	0.298701	8.9e-67
evm.model.NIJG01001769.1.1	PiggyBac-10_SM_DNA-PiggyBac	0.653846	5.1e-64
evm.model.NIJG01001775.1.1	PiggyBac-10_SM_DNA-PiggyBac	0.720430	3.5e-27
evm.model.NIJG01001804.1.4	Mariner-3_DBi_tp_DNA-TcMar-Tc1	0.517857	2e-11
evm.model.NIJG01001811.1.1	Bgmar1_tp_DNA-TcMar-Mariner	0.312925	9.5e-22
evm.model.NIJG01001813.1.3	PiggyBac-13_SM_DNA-PiggyBac	0.537500	2.7e-20
evm.model.NIJG01001815.1.3	R1A_DAn_pol_LINE-R1	0.392308	1.5e-22
evm.model.NIJG01001817.1.3	GB:CAA25702	0.442573	4.4e-148
evm.model.NIJG01001817.1.4	Gypsy-20_NVi_pol_LTR-Gypsy	0.355263	5.4e-47
evm.model.NIJG01001830.1.2	Mariner1_BT_DNA-TcMar-Mariner	0.658824	4.7e-142
evm.model.NIJG01001840.1.2	PiggyBac1_Api_DNA-PiggyBac	0.354839	3.8e-27
evm.model.NIJG01001844.1.1	SART1_gag_LINE-R1	0.347826	1.5e-11
evm.model.NIJG01001845.1.1	HOPEBm2_pol_LINE-R1	0.349624	2.2e-33
evm.model.NIJG01001856.1.1	Gypsy-24_NVi_env_LTR-Gypsy	0.350282	5e-106
evm.model.NIJG01001865.1.1	PiggyBac-14_SM_DNA-PiggyBac	0.858268	1.9e-60
evm.model.NIJG01001883.1.1	PiggyBac-3_SM_DNA-PiggyBac	0.394231	4.1e-15
evm.model.NIJG01001890.1.2	Uribo3_HM_DNA-PiggyBac	0.378531	4e-26
evm.model.NIJG01001900.1.1	Copia-13_SI_LTR-Copia	0.376543	3.3e-44
evm.model.NIJG01001901.1.3	Mariner-3_Crp_tp_DNA-TcMar-Tigger	0.401961	2.4e-16
evm.model.NIJG01001901.1.4	piggyBac1_Mm_DNA-PiggyBac	0.534483	4.1e-12
evm.model.NIJG01001901.1.7	R2_DM_pol_LINE-R2	0.413043	8.9e-13
evm.model.NIJG01001901.1.8	R2E_NLo_pol_LINE-R2	0.548077	9.7e-29
evm.model.NIJG01001901.1.10	R2_BM_pol_LINE-R2	0.432886	4.4e-66
evm.model.NIJG01001901.1.11	R2_BM_pol_LINE-R2	0.373457	5.7e-52
evm.model.NIJG01001901.1.12	R2_AM_pol_LINE-R2	0.295918	8.3e-15
evm.model.NIJG01001918.1.1	piggyBac1_Mm_DNA-PiggyBac	0.480620	1.2e-25
evm.model.NIJG01001922.1.1	Famar1_tp_DNA-TcMar-Mariner	0.717557	2.1e-110
evm.model.NIJG01001937.1.1	R2Amel_pol_LINE-R2	0.557377	2.3e-33
evm.model.NIJG01001937.1.3	R2_BM_pol_LINE-R2	0.431373	5.3e-28
evm.model.NIJG01001937.1.4	R2A_NVi_pol_LINE-R2	0.430380	4.4e-28
evm.model.NIJG01001937.1.5	GB:AAC34906	0.384615	2e-19
evm.model.NIJG01001937.1.6	GB:AAC34906	0.502825	6.8e-207
evm.model.NIJG01001937.1.7	R2Amel_pol_LINE-R2	0.230519	8.3e-21
evm.model.NIJG01001941.1.1	R2Amel_pol_LINE-R2	0.608466	2.3e-61
evm.model.NIJG01001941.1.2	R2Amel_pol_LINE-R2	0.569593	2.6e-159
evm.model.NIJG01001941.1.4	R2Amel_pol_LINE-R2	0.511416	3.4e-52
evm.model.NIJG01001944.1.1	PiggyBac-10_SM_DNA-PiggyBac	0.795181	6.4e-68
evm.model.NIJG01001954.1.4	R1A_NVi_pol_LINE-R1	0.474820	2.5e-29
evm.model.NIJG01001954.1.5	R1A_NVi_gag_LINE-R1	0.350427	2.7e-47
evm.model.NIJG01001959.1.1	Gypsy-20_NVi_pol_LTR-Gypsy	0.370192	9.9e-32
evm.model.NIJG01001959.1.2	DM176_pol_LTR-Gypsy	0.531513	1.6e-147
evm.model.NIJG01001969.1.2	R2Amel_pol_LINE-R2	0.553265	7.8e-96
evm.model.NIJG01001972.1.1	PiggyBac-10_SM_DNA-PiggyBac	0.890625	6.5e-60
evm.model.NIJG01001974.1.2	Mariner1_BT_DNA-TcMar-Mariner	0.611702	1.4e-67
evm.model.NIJG01001980.1.1	Mariner_CA_tp_DNA-TcMar-Mariner	0.727273	4.6e-33
evm.model.NIJG01001980.1.3	piggyBac1_Mm_DNA-PiggyBac	0.488889	7e-45
evm.model.NIJG01001987.1.1	Mariner1_BT_DNA-TcMar-Mariner	0.527273	8.2e-27
evm.model.NIJG01001988.1.1	Mariner1_BT_DNA-TcMar-Mariner	0.652941	2.4e-138
evm.model.NIJG01001988.1.2	Jockey-1_DEu_gag_LINE-Jockey	0.305439	4e-25
evm.model.NIJG01001988.1.3	Jockey-1_DEu_gag_LINE-Jockey	0.292887	3e-23
evm.model.NIJG01001988.1.6	Mariner-4_HM_DNA-TcMar-Fot1	0.353081	3.6e-72
evm.model.NIJG01002002.1.1	Gypsy-8_HMM_gag_LTR-Gypsy	0.422222	2.2e-12
evm.model.NIJG01002011.1.1	piggyBac1_Mm_DNA-PiggyBac	0.464789	2.8e-15
evm.model.NIJG01002012.1.1	Gypsy5_pol_LTR-Gypsy	0.403390	4.6e-61
evm.model.NIJG01002016.1.1	R1E_NGi_pol_LINE-R1	0.364407	2.2e-29
evm.model.NIJG01002026.1.1	Bgmar1_tp_DNA-TcMar-Mariner	0.335821	6.6e-21
evm.model.NIJG01002026.1.2	Famar1_tp_DNA-TcMar-Mariner	0.754717	2.9e-71
evm.model.NIJG01002028.1.1	Mariner_CA_tp_DNA-TcMar-Mariner	0.622222	6.4e-45
evm.model.NIJG01002029.1.1	Rover_DM_pol_LTR-Gypsy	0.490909	1e-55
evm.model.NIJG01002029.1.3	DM297_pol_LTR-Gypsy	0.574074	8.1e-16
evm.model.NIJG01002041.1.1	R1-3_BM_gag_LINE-R1	0.257294	3.7e-12
evm.model.NIJG01002041.1.4	SMAR18_DNA-TcMar-Tigger	0.408163	1.1e-18
evm.model.NIJG01002043.1.1	R1_Px_pol_LINE-R1	0.329193	2.2e-15
evm.model.NIJG01002051.1.1	R1E_NGi_gag_LINE-R1	0.344978	6.8e-36
evm.model.NIJG01002056.1.1	PiggyBac3_Api_DNA-PiggyBac	0.531915	2.3e-23
evm.model.NIJG01002068.1.1	Famar1_tp_DNA-TcMar-Mariner	0.789809	7.9e-68
evm.model.NIJG01002071.1.1	R1-1_DGr_pol_LINE-R1	0.358349	1.7e-97
evm.model.NIJG01002071.1.2	R1D_NLo_pol_LINE-R1	0.385135	5e-18
evm.model.NIJG01002071.1.4	R1_Px_pol_LINE-R1	0.475728	1.8e-20
evm.model.NIJG01002076.1.1	R1E_NGi_pol_LINE-R1	0.482759	5.8e-12
evm.model.NIJG01002079.1.1	Mariner-8_DEl_tp_DNA-TcMar-Mariner	0.275701	1.6e-20
evm.model.NIJG01002080.1.1	Gypsy3-NVi_pol_LTR-Gypsy	0.543860	7.4e-16
evm.model.NIJG01002080.1.2	Chimpo_pol_LTR-Gypsy	0.526042	9.7e-172
evm.model.NIJG01002101.1.1	AeTango2_tp_DNA-TcMar-Tc1	0.394495	9e-18
evm.model.NIJG01002105.1.3	Sola1-9_AP_DNA-Sola	0.368000	1.2e-13
evm.model.NIJG01002119.1.2	PiggyBac-11_SM_DNA-PiggyBac	0.385621	6e-23
evm.model.NIJG01002135.1.2	R1E_NGi_pol_LINE-R1	0.375000	7.1e-27
evm.model.NIJG01002139.1.1	PiggyBac-10_SM_DNA-PiggyBac	0.805369	3.1e-137
evm.model.NIJG01002141.1.1	PiggyBac3_Api_DNA-PiggyBac	0.439024	2.2e-28
evm.model.NIJG01002142.1.2	Rover_DM_pol_LTR-Gypsy	0.589474	2.5e-27
evm.model.NIJG01002147.1.1	Famar1_tp_DNA-TcMar-Mariner	0.734375	8.7e-77
evm.model.NIJG01002149.1.2	Gypsy7_Dmoj_pol_LTR-Gypsy	0.540541	1.3e-31
evm.model.NIJG01002149.1.4	DM176_pol_LTR-Gypsy	0.493274	5.8e-64
evm.model.NIJG01002152.1.1	PiggyBac3_Api_DNA-PiggyBac	0.492188	4.5e-27
evm.model.NIJG01002173.1.2	PiggyBac-13_SM_DNA-PiggyBac	0.537500	2.7e-20
evm.model.NIJG01002177.1.2	PiggyBac-4_HM_DNA-PiggyBac	0.394495	1.5e-17
evm.model.NIJG01002177.1.3	Sola1-1_AA_DNA-Sola	0.348485	5.7e-22
evm.model.NIJG01002191.1.1	R1_Px_pol_LINE-R1	0.528090	4.1e-21
evm.model.NIJG01002210.1.2	Gypsy5-NVi_pol_LTR-Gypsy	0.441860	1.6e-31
evm.model.NIJG01002213.1.2	R1E_NGi_gag_LINE-R1	0.356784	1.5e-28
evm.model.NIJG01002217.1.1	SART1_pol_LINE-R1	0.357143	2e-38
evm.model.NIJG01002217.1.2	SART1_pol_LINE-R1	0.357333	6.7e-53
evm.model.NIJG01002247.1.1	HOPEBm2_pol_LINE-R1	0.447059	2.3e-30
evm.model.NIJG01002248.1.1	Gypsy-20_NVi_pol_LTR-Gypsy	0.385965	6e-150
evm.model.NIJG01002251.1.1	R2Amel_pol_LINE-R2	0.451389	1.5e-31
evm.model.NIJG01002251.1.2	R2Amel_pol_LINE-R2	0.507785	0.0
evm.model.NIJG01002251.1.5	R1A_NVi_gag_LINE-R1	0.349162	5.3e-47
evm.model.NIJG01002256.1.1	Gypsy-24_DAn_LTR-Gypsy	0.316327	1.9e-20
evm.model.NIJG01002264.1.1	Famar1_tp_DNA-TcMar-Mariner	0.729323	3.9e-55
evm.model.NIJG01002269.1.1	Sola1-9_AP_DNA-Sola	0.360000	3e-13
evm.model.NIJG01002276.1.1	BEL-3_DBp_LTR-Pao	0.513514	7.4e-11
evm.model.NIJG01002276.1.2	PiggyBac-10_SM_DNA-PiggyBac	0.742515	6.5e-60
evm.model.NIJG01002278.1.1	BEL-633_AA_LTR-Pao	0.333333	1.3e-40
evm.model.NIJG01002279.1.2	BEL-4_DYa_LTR-Pao	0.420912	2.7e-74
evm.model.NIJG01002279.1.3	PiggyBac4_Api_DNA-PiggyBac	0.408333	1.8e-19
evm.model.NIJG01002279.1.4	piggyBac1_Mm_DNA-PiggyBac	0.539474	8.8e-15
evm.model.NIJG01002280.1.1	Mariner1_BT_DNA-TcMar-Mariner	0.406977	1.5e-46
evm.model.NIJG01002287.1.2	HSMAR2_tp_DNA-TcMar-Mariner	0.302158	1.8e-13
evm.model.NIJG01002290.1.1	R1_SC_pol_LINE-R1	0.531250	4.4e-17
evm.model.NIJG01002290.1.2	R1C_NGi_pol_LINE-R1	0.409524	1.7e-21
evm.model.NIJG01002290.1.3	R1_SC_pol_LINE-R1	0.496933	9.5e-38
evm.model.NIJG01002297.1.1	Copia-22_NVi_LTR-Copia	0.656627	3.4e-60
evm.model.NIJG01002301.1.1	R1E_NGi_gag_LINE-R1	0.348624	1.5e-18
evm.model.NIJG01002301.1.2	R1D_NLo_pol_LINE-R1	0.347985	1.6e-37
evm.model.NIJG01002316.1.1	PiggyBac-10_SM_DNA-PiggyBac	0.861538	1.5e-28
evm.model.NIJG01002320.1.3	Mariner1_BT_DNA-TcMar-Mariner	0.483333	7.7e-11
evm.model.NIJG01002327.1.3	Mariner-14_DBp_tp_DNA-TcMar-Mariner	0.395604	7.2e-16
evm.model.NIJG01002340.1.1	Mariner_SI_tp_DNA-TcMar-Mariner	0.335821	1.9e-15
evm.model.NIJG01002341.1.1	R1A_NVi_pol_LINE-R1	0.451220	9.9e-35
evm.model.NIJG01002341.1.2	R1A_NVi_pol_LINE-R1	0.321586	1.2e-25
evm.model.NIJG01002345.1.1	PiggyBac-10_SM_DNA-PiggyBac	0.857143	9.8e-25
evm.model.NIJG01002345.1.2	PiggyBac-10_SM_DNA-PiggyBac	0.704918	5.5e-18
evm.model.NIJG01002347.1.2	PiggyBac-13_SM_DNA-PiggyBac	0.392857	1.1e-29
evm.model.NIJG01002348.1.2	Mariner2_GT_tp_DNA-TcMar-Mariner	0.426573	4.4e-27
evm.model.NIJG01002358.1.1	DM176_pol_LTR-Gypsy	0.538813	9.4e-137
evm.model.NIJG01002358.1.2	Gypsy-20_NVi_pol_LTR-Gypsy	0.464516	3.6e-37
evm.model.NIJG01002362.1.2	HOPEBm2_pol_LINE-R1	0.567901	6.2e-19
evm.model.NIJG01002369.1.1	Gypsy12_AG_pol_LTR-Gypsy	0.293839	1.1e-18
evm.model.NIJG01002380.1.1	Mariner-14_DRh_tp_DNA-TcMar-Tc1	0.492537	2.6e-14
evm.model.NIJG01002384.1.2	Gypsy-24_NVi_env_LTR-Gypsy	0.304348	1.9e-11
evm.model.NIJG01002384.1.3	Gypsy-24_NVi_env_LTR-Gypsy	0.321429	9e-16
evm.model.NIJG01002386.1.1	R1_SC_pol_LINE-R1	0.366667	5e-18
evm.model.NIJG01002388.1.1	PiggyBac-10_SM_DNA-PiggyBac	0.785366	7.9e-84
evm.model.NIJG01002391.1.4	R2E_NLo_pol_LINE-R2	0.450450	8e-25
evm.model.NIJG01002391.1.5	R2A_NVi_pol_LINE-R2	0.416667	6.7e-42
evm.model.NIJG01002391.1.6	GB:AAC34906	0.456067	4.8e-56
evm.model.NIJG01002391.1.7	PiggyBac-11_SM_DNA-PiggyBac	0.366667	1.2e-21
evm.model.NIJG01002407.1.1	Copia-8_SI_LTR-Copia	0.599119	3.1e-74
evm.model.NIJG01002441.1.1	Gypsy8_AG_pol_LTR-Gypsy	0.441558	9.8e-17
evm.model.NIJG01002451.1.3	TED_pol_LTR-Gypsy	0.325397	7.2e-12
evm.model.NIJG01002459.1.1	PiggyBac2_Api_DNA-PiggyBac	0.396040	2e-39
evm.model.NIJG01002474.1.2	PiggyBac-11_SM_DNA-PiggyBac	0.424837	8.5e-27
evm.model.NIJG01002490.1.1	Mariner1_BT_DNA-TcMar-Mariner	0.426573	6e-29
evm.model.NIJG01002491.1.1	piggyBac2_Mm_DNA-PiggyBac	0.695122	6.2e-25
evm.model.NIJG01002491.1.2	PiggyBac-13_SM_DNA-PiggyBac	0.415929	3e-14
evm.model.NIJG01002496.1.1	PiggyBac-10_SM_DNA-PiggyBac	0.817568	9.5e-63
evm.model.NIJG01002538.1.1	Jockey-8_DPer_pol_LINE-Jockey	0.321168	2.2e-11
evm.model.NIJG01002538.1.2	Mariner1_BT_DNA-TcMar-Mariner	0.558824	1.5e-19
evm.model.NIJG01002544.1.1	R2Amel_pol_LINE-R2	0.421456	4.3e-113
evm.model.NIJG01002544.1.2	GB:AAC34906	0.506944	2.4e-37
evm.model.NIJG01002544.1.4	R2_BM_pol_LINE-R2	0.446970	1.2e-25
evm.model.NIJG01002549.1.1	I-4_AC_pol_LINE-I	0.317647	1e-16
evm.model.NIJG01002557.1.3	Utopia-1_Crp_1p_LINE-R2-NeSL	0.338583	2.3e-14
evm.model.NIJG01002557.1.4	DM176_pol_LTR-Gypsy	0.456000	1.8e-26
evm.model.NIJG01002566.1.1	R1E_NGi_gag_LINE-R1	0.362903	1e-24
evm.model.NIJG01002573.1.1	PiggyBac5_Api_DNA-PiggyBac	0.410112	3.3e-33
evm.model.NIJG01002573.1.2	PiggyBac-3_SM_DNA-PiggyBac	0.673469	3.7e-15
evm.model.NIJG01002575.1.2	Copia-7_SI_LTR-Copia	0.376623	9.7e-26
evm.model.NIJG01002575.1.3	Copia-8_SI_LTR-Copia	0.577778	3.4e-22
evm.model.NIJG01002576.1.2	Mariner1_BT_DNA-TcMar-Mariner	0.655172	2.2e-66
evm.model.NIJG01002582.1.1	PiggyBac-10_SM_DNA-PiggyBac	0.839286	2.2e-76
evm.model.NIJG01002591.1.1	Gypsy7_AG_pol_LTR-Gypsy	0.516667	8.2e-13
evm.model.NIJG01002591.1.3	Gypsy-12_DAn_pol_LTR-Gypsy	0.408163	2.3e-14
evm.model.NIJG01002593.1.1	R1_SC_pol_LINE-R1	0.373333	2.6e-19
evm.model.NIJG01002599.1.1	PiggyBac-10_SM_DNA-PiggyBac	0.773333	1.1e-26
evm.model.NIJG01002616.1.1	Sola1-5_AP_DNA-Sola	0.390000	5.9e-11
evm.model.NIJG01002627.1.2	Gypsy7_Dmoj_pol_LTR-Gypsy	0.513158	3.2e-68
evm.model.NIJG01002627.1.3	Gypsy-20_NVi_pol_LTR-Gypsy	0.477273	4.6e-18
evm.model.NIJG01002629.1.1	Copia-13_SI_LTR-Copia	0.484163	1.1e-54
evm.model.NIJG01002631.1.1	PiggyBac3_Api_DNA-PiggyBac	0.402204	2.4e-67
evm.model.NIJG01002638.1.1	PiggyBac-10_SM_DNA-PiggyBac	0.646465	1e-24
evm.model.NIJG01002645.1.1	Acmar_tp_DNA-TcMar-Mariner	0.426667	9.2e-13
evm.model.NIJG01002645.1.2	Mariner1_BT_DNA-TcMar-Mariner	0.421053	6.2e-26
evm.model.NIJG01002647.1.1	R2Amel_pol_LINE-R2	0.574074	4.8e-53
evm.model.NIJG01002647.1.2	R2Amel_pol_LINE-R2	0.367647	7.8e-51
evm.model.NIJG01002647.1.3	R2Amel_pol_LINE-R2	0.517007	1.2e-37
evm.model.NIJG01002647.1.5	R2Amel_pol_LINE-R2	0.549708	8.9e-49
evm.model.NIJG01002647.1.6	R2-1_DWi_pol_LINE-R2	0.580000	1.7e-11
evm.model.NIJG01002651.1.1	PiggyBac-10_SM_DNA-PiggyBac	0.718519	8.9e-44
evm.model.NIJG01002674.1.1	31240001_AG_DNA-PiggyBac	0.338462	2.3e-17
evm.model.NIJG01002683.1.2	Gypsy16_AG_pol_LTR-Gypsy	0.350569	4.5e-157
evm.model.NIJG01002707.1.1	R2Amel_pol_LINE-R2	0.528231	1.3e-246
evm.model.NIJG01002707.1.2	R2-1_TG_LINE-R2	0.342391	6.4e-20
evm.model.NIJG01002707.1.3	RaR2_pol_LINE-R2	0.307229	1.1e-15
evm.model.NIJG01002710.1.1	piggyBac1_Mm_DNA-PiggyBac	0.495575	2e-99
evm.model.NIJG01002710.1.2	PiggyBac-13_SM_DNA-PiggyBac	0.455090	6.4e-36
evm.model.NIJG01002736.1.1	piggyBac1_Mm_DNA-PiggyBac	0.474836	3.2e-130
evm.model.NIJG01002738.1.1	CiI_pol_LINE-I	0.335664	5.2e-18
evm.model.NIJG01002742.1.1	piggyBac1_Mm_DNA-PiggyBac	0.554945	4.4e-54
evm.model.NIJG01002748.1.4	TED_pol_LTR-Gypsy	0.520548	3.2e-14
evm.model.NIJG01002752.1.1	PiggyBac-14_SM_DNA-PiggyBac	0.283133	2.2e-11
evm.model.NIJG01002774.1.1	Mariner18_CB_tp_DNA-TcMar-Mariner	0.502825	4.4e-54
evm.model.NIJG01002779.1.1	R1D_NLo_pol_LINE-R1	0.342975	1.2e-27
evm.model.NIJG01002785.1.1	PiggyBac-13_SM_DNA-PiggyBac	0.331818	8.5e-21
evm.model.NIJG01002787.1.2	HOPEBm2_pol_LINE-R1	0.385417	4.3e-11
evm.model.NIJG01002802.1.1	PiggyBac-14_SM_DNA-PiggyBac	0.862637	1.2e-285
evm.model.NIJG01002807.1.1	Gypsy-8_HMM_gag_LTR-Gypsy	0.321285	4.5e-28
evm.model.NIJG01002837.1.1	Copia-22_NVi_LTR-Copia	0.651934	1.5e-65
evm.model.NIJG01002852.1.1	piggyBac1_Mm_DNA-PiggyBac	0.431298	1.1e-61
evm.model.NIJG01002857.1.1	piggyBac1_Mm_DNA-PiggyBac	0.391813	7.1e-22
evm.model.NIJG01002874.1.1	Mariner_CA_tp_DNA-TcMar-Mariner	0.742857	2.2e-27
evm.model.NIJG01002890.1.2	GB:CAA25702	0.442573	2.6e-148
evm.model.NIJG01002903.1.1	PiggyBac3_Api_DNA-PiggyBac	0.476821	9.7e-34
evm.model.NIJG01002914.1.1	Mariner1_BT_DNA-TcMar-Mariner	0.635628	8e-99
evm.model.NIJG01002935.1.1	PiggyBac5_Api_DNA-PiggyBac	0.455882	3.3e-11
evm.model.NIJG01002935.1.2	PiggyBac-3_SM_DNA-PiggyBac	0.391304	6.2e-26
evm.model.NIJG01002951.1.2	PiggyBac-1_XT_DNA-PiggyBac	0.326316	1.3e-19
evm.model.NIJG01002951.1.5	DM176_pol_LTR-Gypsy	0.541063	1.1e-61
evm.model.NIJG01002952.1.1	GB:AAC52010	0.454545	3.8e-35
evm.model.NIJG01002956.1.1	PiggyBac-10_SM_DNA-PiggyBac	0.805556	5.8e-57
evm.model.NIJG01002998.1.1	PiggyBac-4_SM_DNA-PiggyBac	0.336066	9.4e-36
evm.model.NIJG01003000.1.2	GB:AAC34906	0.397701	1.6e-84
evm.model.NIJG01003000.1.3	R2A_TM_pol_LINE-R2	0.308668	1.4e-63
evm.model.NIJG01003000.1.4	GB:AAC34906	0.293194	3.2e-15
evm.model.NIJG01003000.1.6	R2_DPe_pol_LINE-R2	0.397306	1.8e-44
evm.model.NIJG01003000.1.7	GB:AAC34906	0.495352	6.1e-212
evm.model.NIJG01003011.1.1	PiggyBac-10_SM_DNA-PiggyBac	0.592105	1.9e-14
evm.model.NIJG01003019.1.1	piggyBac1_Mm_DNA-PiggyBac	0.514881	3.6e-99
evm.model.NIJG01003019.1.4	PiggyBac-7_SM_DNA-PiggyBac	0.510246	7.6e-128
evm.model.NIJG01003019.1.5	R1_Px_pol_LINE-R1	0.374269	8.8e-23
evm.model.NIJG01003019.1.8	PiggyBac3_Api_DNA-PiggyBac	0.457286	2.7e-44
evm.model.NIJG01003019.1.13	Jockey-1_DEu_gag_LINE-Jockey	0.305439	3.6e-24
evm.model.NIJG01003035.1.2	R2Amel_pol_LINE-R2	0.431818	2.7e-13
evm.model.NIJG01003041.1.1	PiggyBac-8_SM_DNA-PiggyBac	0.543860	8.7e-61
evm.model.NIJG01003051.1.1	Gypsy5_pol_LTR-Gypsy	0.392523	5.8e-38
evm.model.NIJG01003079.1.1	Famar1_tp_DNA-TcMar-Mariner	0.741176	4.8e-74
evm.model.NIJG01003083.1.3	Gypsy7_Dmoj_pol_LTR-Gypsy	0.394410	1.1e-56
evm.model.NIJG01003088.1.1	R1C_NGi_gag_LINE-R1	0.325301	1e-17
evm.model.NIJG01003089.1.1	HOPEBm2_pol_LINE-R1	0.425926	5.1e-40
evm.model.NIJG01003105.1.1	Gypsy7_Dmoj_pol_LTR-Gypsy	0.494382	4.5e-20
evm.model.NIJG01003105.1.3	Gypsy5-NVi_pol_LTR-Gypsy	0.335227	3.5e-16
evm.model.NIJG01003106.1.1	Gypsy16_AG_pol_LTR-Gypsy	0.456000	1.3e-27
evm.model.NIJG01003109.1.1	PiggyBac-10_SM_DNA-PiggyBac	0.609756	3e-44
evm.model.NIJG01003121.1.1	BEL-3_NVi_LTR-Pao	0.344444	3.8e-42
evm.model.NIJG01003121.1.2	BEL2_Dpse_pol_LTR-Pao	0.335329	1.3e-19
evm.model.NIJG01003138.1.1	PiggyBac-10_SM_DNA-PiggyBac	0.816327	3.1e-66
evm.model.NIJG01003142.1.1	Mariner1_BT_DNA-TcMar-Mariner	0.647841	1.3e-119
evm.model.NIJG01003168.1.1	Mariner_Tbel_tp_DNA-TcMar-Mariner	0.368421	1.4e-14
evm.model.NIJG01003187.1.2	GB:AAF36671	0.403670	1.5e-18
evm.model.NIJG01003187.1.3	GB:AAF36671	0.403670	1.5e-18
evm.model.NIJG01003188.1.1	Gypsy5_pol_LTR-Gypsy	0.406780	4.6e-61
evm.model.NIJG01003197.1.1	Gypsy-18_NVi_LTR-Gypsy	0.384615	2.4e-34
evm.model.NIJG01003207.1.1	GB:CAA50801	0.673077	2.6e-38
evm.model.NIJG01003208.1.1	R1_SC_pol_LINE-R1	0.426332	2.5e-71
evm.model.NIJG01003208.1.5	R1A_NVi_pol_LINE-R1	0.407524	4.2e-63
evm.model.NIJG01003215.1.1	Gypsy8_AG_pol_LTR-Gypsy	0.425000	1.1e-14
evm.model.NIJG01003227.1.1	PiggyBac5_Api_DNA-PiggyBac	0.378882	5.9e-25
evm.model.NIJG01003229.1.1	PiggyBac-15_SM_DNA-PiggyBac	0.546763	1.2e-35
evm.model.NIJG01003242.1.1	piggyBac1_Mm_DNA-PiggyBac	0.474227	6.2e-22
evm.model.NIJG01003262.1.1	Gypsy7_Dmoj_pol_LTR-Gypsy	0.540541	1.3e-31
evm.model.NIJG01003265.1.2	PiggyBac-8_SM_DNA-PiggyBac	0.651515	4.9e-45
evm.model.NIJG01003275.1.1	DM297_pol_LTR-Gypsy	0.568966	6.7e-16
evm.model.NIJG01003296.1.1	PiggyBac3_Api_DNA-PiggyBac	0.480916	5.5e-28
evm.model.NIJG01003310.1.2	piggyBac1_Mm_DNA-PiggyBac	0.534483	1.9e-12
evm.model.NIJG01003310.1.3	piggyBac1_Mm_DNA-PiggyBac	0.556604	4e-31
evm.model.NIJG01003326.1.1	Mariner1_BT_DNA-TcMar-Mariner	0.510345	6.3e-37
evm.model.NIJG01003346.1.1	SART1_pol_LINE-R1	0.357143	8.5e-33
evm.model.NIJG01003378.1.1	Gypsy-20_NVi_pol_LTR-Gypsy	0.358553	2.2e-48
evm.model.NIJG01003378.1.2	GB:CAA25702	0.442573	2.6e-148
evm.model.NIJG01003389.1.1	Gypsy8_AG_pol_LTR-Gypsy	0.293413	5.7e-13
evm.model.NIJG01003402.1.2	R1E_NGi_gag_LINE-R1	0.333333	1.2e-11
evm.model.NIJG01003405.1.1	PiggyBac5_Api_DNA-PiggyBac	0.417373	1.5e-102
evm.model.NIJG01003409.1.1	HOPEBm2_pol_LINE-R1	0.379085	2.8e-22
evm.model.NIJG01003445.1.1	PiggyBac-10_SM_DNA-PiggyBac	0.705882	4e-40
evm.model.NIJG01003448.1.1	PiggyBac3_Api_DNA-PiggyBac	0.500000	8e-25
evm.model.NIJG01003459.1.1	PiggyBac-10_SM_DNA-PiggyBac	0.694915	2.9e-13
evm.model.NIJG01003462.1.1	PiggyBac-7_SM_DNA-PiggyBac	0.593023	1.1e-25
evm.model.NIJG01003513.1.1	PiggyBac3_Api_DNA-PiggyBac	0.443478	3.9e-109
evm.model.NIJG01003521.1.1	PiggyBac-8_SM_DNA-PiggyBac	0.520000	6.7e-56
evm.model.NIJG01003529.1.1	R8Hm-B_pol_LINE-R2	0.369565	1.4e-12
evm.model.NIJG01003529.1.3	R2_DPe_pol_LINE-R2	0.385827	4.3e-34
evm.model.NIJG01003529.1.4	GB:AAC34906	0.454453	3.4e-241
evm.model.NIJG01003529.1.5	R2Ci-B_pol_LINE-R2	0.321285	5.7e-96
evm.model.NIJG01003537.1.1	Famar1_tp_DNA-TcMar-Mariner	0.752941	6.7e-76
evm.model.NIJG01003538.1.1	Mariner1_BT_DNA-TcMar-Mariner	0.623482	2e-94
evm.model.NIJG01003557.1.1	Mariner-13_DF_tp_DNA-TcMar-Tc1	0.569767	2.1e-24
evm.model.NIJG01003565.1.1	Sola1-9_AP_DNA-Sola	0.368000	1.8e-13
evm.model.NIJG01003591.1.1	PiggyBac-10_SM_DNA-PiggyBac	0.851240	1.5e-57
evm.model.NIJG01003591.1.2	PiggyBac-10_SM_DNA-PiggyBac	0.795181	6.4e-68
evm.model.NIJG01003592.1.2	Charlie8_tp_DNA-hAT-Charlie	0.403509	4.7e-18
evm.model.NIJG01003625.1.1	R1E_NGi_pol_LINE-R1	0.385827	5e-20
evm.model.NIJG01003636.1.1	R1A_NVi_pol_LINE-R1	0.481172	2.7e-57
evm.model.NIJG01003639.1.1	Mariner-14_DBp_tp_DNA-TcMar-Mariner	0.384615	1.1e-14
evm.model.NIJG01003641.1.3	PiggyBac3_Api_DNA-PiggyBac	0.450000	3.6e-31
evm.model.NIJG01003642.1.2	GB:AAC34906	0.515060	1.6e-194
evm.model.NIJG01003642.1.3	R2_DPe_pol_LINE-R2	0.385827	4.3e-34
evm.model.NIJG01003642.1.5	R2Amel_pol_LINE-R2	0.547619	2.8e-47
evm.model.NIJG01003642.1.7	R2-1_PM_pol_LINE-R2	0.308081	2.5e-99
evm.model.NIJG01003643.1.1	piggyBac1_Mm_DNA-PiggyBac	0.541401	6.8e-50
evm.model.NIJG01003659.1.1	Mariner-3_DK_tp_DNA-TcMar-Tc1	0.342857	1.4e-18
evm.model.NIJG01003663.1.1	GB:AAC34906	0.467480	5.4e-55
evm.model.NIJG01003663.1.2	R2_DM_pol_LINE-R2	0.421538	2.6e-62
evm.model.NIJG01003663.1.3	R2_AM_pol_LINE-R2	0.386667	3.3e-22
evm.model.NIJG01003663.1.4	GB:AAC34906	0.312000	2.6e-14
evm.model.NIJG01003677.1.1	piggyBac2_Mm_DNA-PiggyBac	0.700000	8.9e-26
evm.model.NIJG01003677.1.2	Gypsy5-NVi_pol_LTR-Gypsy	0.458824	4.4e-17
evm.model.NIJG01003692.1.1	SMAR18_DNA-TcMar-Tigger	0.525926	8.3e-37
evm.model.NIJG01003695.1.1	R1E_NGi_gag_LINE-R1	0.367188	2e-47
evm.model.NIJG01003697.1.2	SART1_pol_LINE-R1	0.437500	1.7e-12
evm.model.NIJG01003700.1.1	PiggyBac-10_SM_DNA-PiggyBac	0.747475	3.2e-31
evm.model.NIJG01003715.1.1	Ginger2-1_AP_DNA-Ginger	0.539062	3.7e-31
evm.model.NIJG01003730.1.1	R1A_NVi_pol_LINE-R1	0.354260	1.3e-33
evm.model.NIJG01003733.1.1	BEL-593_AA_LTR-Pao	0.314685	8.1e-13
evm.model.NIJG01003738.1.1	25777746_HSgene_DNA-PiggyBac	0.359788	6e-25
evm.model.NIJG01003738.1.2	piggyBac1_Mm_DNA-PiggyBac	0.380435	7.9e-13
evm.model.NIJG01003755.1.1	HOPEBm2_pol_LINE-R1	0.437500	4.7e-18
evm.model.NIJG01003770.1.1	PiggyBac-10_SM_DNA-PiggyBac	0.412178	2.1e-68
evm.model.NIJG01003776.1.1	MARIAM1_tp_DNA-TcMar-Mariner	0.780000	1.3e-19
evm.model.NIJG01003791.1.1	PiggyBac3_Api_DNA-PiggyBac	0.402214	3e-109
evm.model.NIJG01003805.1.1	ACCORD_pol_LTR-Gypsy	0.440000	1.2e-18
evm.model.NIJG01003805.1.2	Gypsy16_AG_pol_LTR-Gypsy	0.450495	1.5e-47
evm.model.NIJG01003818.1.2	PiggyBac-14_SM_DNA-PiggyBac	0.347664	7.2e-84
evm.model.NIJG01003821.1.1	Mariner1_BT_DNA-TcMar-Mariner	0.466667	5.6e-50
evm.model.NIJG01003831.1.2	Uribo3_HM_DNA-PiggyBac	0.333333	1.2e-22
evm.model.NIJG01003842.1.1	Mariner-10_DBp_tp_DNA-TcMar-Tc1	0.514706	1.4e-36
evm.model.NIJG01003852.1.1	R1E_NGi_gag_LINE-R1	0.372727	4.2e-22
evm.model.NIJG01003908.1.1	PiggyBac5_Api_DNA-PiggyBac	0.304688	3e-13
evm.model.NIJG01003908.1.2	PiggyBac2_Api_DNA-PiggyBac	0.421053	1.2e-13
evm.model.NIJG01003916.1.1	PiggyBac-3_SM_DNA-PiggyBac	0.430085	6.3e-101
evm.model.NIJG01003938.1.6	R1A_NVi_gag_LINE-R1	0.339833	1e-47
evm.model.NIJG01003943.1.1	SMAR18_DNA-TcMar-Tigger	0.514019	3.2e-21
evm.model.NIJG01003943.1.2	SMAR18_DNA-TcMar-Tigger	0.601449	3.3e-44
evm.model.NIJG01003961.1.2	R2Amel_pol_LINE-R2	0.502595	0.0
evm.model.NIJG01003961.1.3	R2_BM_pol_LINE-R2	0.423412	4.3e-177
evm.model.NIJG01003979.1.1	BEL1_DV_LTR-Pao	0.435065	4.2e-27
evm.model.NIJG01003979.1.2	BEL-633_AA_LTR-Pao	0.434911	3.2e-71
evm.model.NIJG01003983.1.1	Gypsy-18_NVi_LTR-Gypsy	0.402961	2.3e-120
evm.model.NIJG01004004.1.1	piggyBac1_Mm_DNA-PiggyBac	0.380952	5.1e-13
evm.model.NIJG01004023.1.1	R1A_NVi_pol_LINE-R1	0.371429	5.9e-14
evm.model.NIJG01004035.1.2	R1-1_BM_pol_LINE-R1	0.440476	9.8e-11
evm.model.NIJG01004042.1.1	Jockey_Ele2_gag_LINE-Jockey	0.303279	1.6e-22
evm.model.NIJG01004042.1.2	PiggyBac5_Api_DNA-PiggyBac	0.402542	1.3e-96
evm.model.NIJG01004051.1.1	PiggyBac1_CI_tp_DNA-PiggyBac	0.336364	2.3e-13
evm.model.NIJG01004053.1.1	PiggyBac-10_SM_DNA-PiggyBac	0.840000	3.4e-19
evm.model.NIJG01004061.1.1	Gypsy-20_NVi_pol_LTR-Gypsy	0.435897	2.1e-22
evm.model.NIJG01004061.1.2	Gypsy-1_AMi_LTR-Gypsy	0.340102	3.9e-24
evm.model.NIJG01004061.1.5	Gypsy7_Dmoj_pol_LTR-Gypsy	0.574899	3.7e-80
evm.model.NIJG01004085.1.1	DM176_pol_LTR-Gypsy	0.539112	4.4e-149
evm.model.NIJG01004105.1.1	Chimpo_gag_LTR-Gypsy	0.500000	1.6e-17
evm.model.NIJG01004109.1.1	Gypsy-24_NVi_env_LTR-Gypsy	0.323529	1.4e-28
evm.model.NIJG01004113.1.1	PiggyBac-10_SM_DNA-PiggyBac	0.797619	2.8e-35
evm.model.NIJG01004144.1.1	PiggyBac3_Api_DNA-PiggyBac	0.463235	1.2e-32
evm.model.NIJG01004144.1.2	Mariner-5_DEl_tp_DNA-TcMar-Tc1	0.400000	1e-51
evm.model.NIJG01004144.1.3	GB:AAC34906	0.403670	3e-21
evm.model.NIJG01004144.1.5	PiggyBac-4_HM_DNA-PiggyBac	0.254593	2.5e-28
evm.model.NIJG01004144.1.6	GB:AAC34906	0.304094	3.1e-12
evm.model.NIJG01004144.1.12	SART1_gag_LINE-R1	0.440678	1.6e-21
evm.model.NIJG01004144.1.13	SART1_gag_LINE-R1	0.297240	4.7e-39
evm.model.NIJG01004144.1.14	SART1_pol_LINE-R1	0.430502	1.7e-103
evm.model.NIJG01004199.1.1	R1A_NVi_pol_LINE-R1	0.392157	2.9e-13
evm.model.NIJG01004199.1.2	R1A_NVi_pol_LINE-R1	0.401961	1.4e-13
evm.model.NIJG01004220.1.2	piggyBac1_Mm_DNA-PiggyBac	0.475904	5e-37
evm.model.NIJG01004234.1.1	Uribo2_HM_DNA-PiggyBac	0.354839	1.1e-12
evm.model.NIJG01004237.1.1	PiggyBac-3_SM_DNA-PiggyBac	0.521739	6.9e-11
evm.model.NIJG01004266.1.1	PiggyBac-10_SM_DNA-PiggyBac	0.823529	2.2e-70
evm.model.NIJG01004269.1.1	R1A_NVi_pol_LINE-R1	0.444444	6.9e-228
evm.model.NIJG01004269.1.2	R1_DVi_pol_LINE-R1	0.471795	7.9e-47
evm.model.NIJG01004269.1.3	R1A_NVi_gag_LINE-R1	0.372168	4.1e-44
evm.model.NIJG01004269.1.4	R2_BM_pol_LINE-R2	0.420922	1.1e-175
evm.model.NIJG01004269.1.5	R2Amel_pol_LINE-R2	0.494186	4.4e-40
evm.model.NIJG01004276.1.2	Gypsy-24_NVi_env_LTR-Gypsy	0.327731	2e-18
evm.model.NIJG01004278.1.1	Mariner1_BT_DNA-TcMar-Mariner	0.656250	1.1e-32
evm.model.NIJG01004295.1.1	PiggyBac1_CI_tp_DNA-PiggyBac	0.354167	2.2e-12
evm.model.NIJG01004310.1.1	R1_Px_pol_LINE-R1	0.393443	2.2e-13
evm.model.NIJG01004312.1.1	R1E_NGi_pol_LINE-R1	0.407186	1e-105
evm.model.NIJG01004312.1.2	R1D_NLo_pol_LINE-R1	0.411765	3.1e-21
evm.model.NIJG01004312.1.3	R1D_NLo_pol_LINE-R1	0.352000	1.2e-12
evm.model.NIJG01004315.1.1	HOPEBm2_pol_LINE-R1	0.503968	3.5e-58
evm.model.NIJG01004315.1.3	Famar1_tp_DNA-TcMar-Mariner	0.725490	6e-17
evm.model.NIJG01004332.1.1	Famar1_tp_DNA-TcMar-Mariner	0.760234	8.9e-157
evm.model.NIJG01004359.1.1	PiggyBac5_Api_DNA-PiggyBac	0.252874	2e-20
evm.model.NIJG01004366.1.1	PiggyBac-10_SM_DNA-PiggyBac	0.742105	1.2e-71
evm.model.NIJG01004369.1.1	PiggyBac-13_SM_DNA-PiggyBac	0.353333	3e-65
evm.model.NIJG01004375.1.1	HOPEBm2_pol_LINE-R1	0.507463	1.4e-13
evm.model.NIJG01004417.1.1	R2Amel_pol_LINE-R2	0.437722	8.4e-191
evm.model.NIJG01004420.1.1	PiggyBac-10_SM_DNA-PiggyBac	0.769231	2.9e-19
evm.model.NIJG01004439.1.3	PiggyBac1_CI_tp_DNA-PiggyBac	0.384615	1.7e-11
evm.model.NIJG01004444.1.1	PiggyBac-13_SM_DNA-PiggyBac	0.430493	4.7e-42
evm.model.NIJG01004485.1.1	PiggyBac-10_SM_DNA-PiggyBac	0.787097	1.3e-57
evm.model.NIJG01004513.1.1	Mariner-24_DF_tp_DNA-TcMar-Tc1	0.557692	2.3e-11
evm.model.NIJG01004513.1.2	Mariner-14_DRh_tp_DNA-TcMar-Tc1	0.518868	1.6e-27
evm.model.NIJG01004546.1.2	SMAR9_DNA-TcMar-Tigger	0.641509	1.8e-14
evm.model.NIJG01004553.1.3	Mariner-2_DAn_tp_DNA-TcMar-Tc1	0.335878	2.2e-11
evm.model.NIJG01004571.1.1	BEL-625_AA_LTR-Pao	0.405405	1.5e-12
evm.model.NIJG01004596.1.2	Gypsy12_AG_pol_LTR-Gypsy	0.320442	2.9e-13
evm.model.NIJG01004652.1.1	R1_Px_pol_LINE-R1	0.505882	1.3e-19
evm.model.NIJG01004652.1.2	SART1_pol_LINE-R1	0.384058	7.9e-21
evm.model.NIJG01004715.1.1	PiggyBac4_Api_DNA-PiggyBac	0.475248	4.6e-19
evm.model.NIJG01004746.1.1	PiggyBac-10_SM_DNA-PiggyBac	0.709924	8.7e-44
evm.model.NIJG01004746.1.2	PiggyBac-10_SM_DNA-PiggyBac	0.851852	2.1e-21
evm.model.NIJG01004759.1.2	R1A_NVi_pol_LINE-R1	0.418182	6.8e-100
evm.model.NIJG01004759.1.3	R1A_NVi_gag_LINE-R1	0.395664	5.8e-62
evm.model.NIJG01004762.1.1	Mariner1_BT_DNA-TcMar-Mariner	0.445545	1.4e-19
evm.model.NIJG01004765.1.1	Gypsy2_AG_pol_LTR-Gypsy	0.484375	7.9e-11
evm.model.NIJG01004777.1.1	Mariner1_BT_DNA-TcMar-Mariner	0.689840	8.5e-77
evm.model.NIJG01004782.1.1	PiggyBac-10_SM_DNA-PiggyBac	0.785311	2.5e-157
evm.model.NIJG01004783.1.1	PiggyBac-10_SM_DNA-PiggyBac	0.777049	6.1e-134
evm.model.NIJG01004813.1.1	SART1_gag_LINE-R1	0.316888	2.7e-40
evm.model.NIJG01004813.1.2	SART1_pol_LINE-R1	0.434708	1.7e-120
evm.model.NIJG01004831.1.1	Uribo3_HM_DNA-PiggyBac	0.344595	2.5e-21
evm.model.NIJG01004832.1.1	PiggyBac2_Api_DNA-PiggyBac	0.355932	9.2e-16
evm.model.NIJG01004865.1.1	SMAR25_DNA-TcMar-Tigger	0.706667	1.4e-19
evm.model.NIJG01004865.1.2	Jockey-8_DPer_pol_LINE-Jockey	0.321168	1.9e-11
evm.model.NIJG01004868.1.2	GB:AAC52010	0.438202	3.2e-36
evm.model.NIJG01004869.1.1	Famar1_tp_DNA-TcMar-Mariner	0.316327	6.8e-11
evm.model.NIJG01004874.1.2	Gypsy39_AG_pol_LTR-Gypsy	0.437500	2.6e-17
evm.model.NIJG01004883.1.1	SART1_pol_LINE-R1	0.573770	7.4e-14
evm.model.NIJG01004887.1.1	PiggyBac-10_SM_DNA-PiggyBac	0.869048	2e-41
evm.model.NIJG01004947.1.1	R1E_NGi_gag_LINE-R1	0.329365	8.1e-35
evm.model.NIJG01004959.1.1	NAVIMAR1_DNA-TcMar-Mariner	0.732673	2.1e-40
evm.model.NIJG01004981.1.1	Mariner1_BT_DNA-TcMar-Mariner	0.464286	1.5e-17
evm.model.NIJG01004988.1.1	PiggyBac-10_SM_DNA-PiggyBac	0.746544	2.1e-83
evm.model.NIJG01005002.1.1	Saci-3_pol_LTR-Gypsy	0.506531	5.8e-197
evm.model.NIJG01005041.1.1	piggyBac1_Mm_DNA-PiggyBac	0.430421	9.1e-68
evm.model.NIJG01005058.1.2	R1B_NVi_gag_LINE-R1	0.401869	4.5e-14
evm.model.NIJG01005090.1.1	piggyBac2_Mm_DNA-PiggyBac	0.403361	5.4e-21
evm.model.NIJG01005105.1.1	PiggyBac-3_SM_DNA-PiggyBac	0.420233	2.6e-102
evm.model.NIJG01005126.1.1	PiggyBac-10_SM_DNA-PiggyBac	0.753165	2.3e-59
evm.model.NIJG01005171.1.1	PiggyBac-10_SM_DNA-PiggyBac	0.764977	6.1e-87
evm.model.NIJG01005174.1.1	SART1_pol_LINE-R1	0.411765	3e-24
evm.model.NIJG01005176.1.3	PiggyBac3_Api_DNA-PiggyBac	0.453947	2.5e-33
evm.model.NIJG01005206.1.1	R1E_NGi_gag_LINE-R1	0.308642	1.9e-16
evm.model.NIJG01005211.1.1	DM176_pol_LTR-Gypsy	0.589744	2.1e-121
evm.model.NIJG01005256.1.2	PiggyBac-10_SM_DNA-PiggyBac	0.750000	5.4e-39
evm.model.NIJG01005266.1.1	PiggyBac-10_SM_DNA-PiggyBac	0.840909	2e-88
evm.model.NIJG01005309.1.1	piggyBac2_Mm_DNA-PiggyBac	0.554217	1e-19
evm.model.NIJG01005311.1.2	R1B_DAn_pol_LINE-R1	0.609375	9.5e-19
evm.model.NIJG01005321.1.1	PiggyBac-10_SM_DNA-PiggyBac	0.901316	3.9e-72
evm.model.NIJG01005321.1.2	PiggyBac-10_SM_DNA-PiggyBac	0.735294	9.9e-35
evm.model.NIJG01005334.1.1	PiggyBac-4_SM_DNA-PiggyBac	0.383420	5.9e-32
evm.model.NIJG01005334.1.2	PiggyBac1_Api_DNA-PiggyBac	0.341121	6e-28
evm.model.NIJG01005348.1.1	R2Amel_pol_LINE-R2	0.318750	3.8e-12
evm.model.NIJG01005348.1.2	R2_DPe_pol_LINE-R2	0.403846	1.7e-11
evm.model.NIJG01005381.1.1	R1-1_DGr_pol_LINE-R1	0.380435	2.7e-13
evm.model.NIJG01005381.1.2	R1B_DAn_pol_LINE-R1	0.616438	5.1e-22
evm.model.NIJG01005398.1.2	R2_DM_pol_LINE-R2	0.478261	1.5e-51
evm.model.NIJG01005398.1.4	R2_BM_pol_LINE-R2	0.397849	1.6e-58
evm.model.NIJG01005398.1.5	R2_BM_pol_LINE-R2	0.379518	2.4e-54
evm.model.NIJG01005419.1.1	Famar1_tp_DNA-TcMar-Mariner	0.680000	4.8e-15
evm.model.NIJG01005424.1.1	piggyBac1_Mm_DNA-PiggyBac	0.440000	1.5e-12
evm.model.NIJG01005443.1.1	Gypsy-1_AMi_LTR-Gypsy	0.330189	1.1e-24
evm.model.NIJG01005443.1.2	Gypsy-15_NV_pol_LTR-Gypsy	0.494186	4.5e-48
evm.model.NIJG01005449.1.1	PiggyBac1_Api_DNA-PiggyBac	0.340351	1.1e-34
evm.model.NIJG01005454.1.1	PiggyBac-13_SM_DNA-PiggyBac	0.452769	3.4e-67
evm.model.NIJG01005456.1.1	BEL-5_DYa_LTR-Pao	0.520548	1.3e-37
evm.model.NIJG01005456.1.2	BEL-614_AA_LTR-Pao	0.407895	2.9e-11
evm.model.NIJG01005473.1.2	SART1_gag_LINE-R1	0.427386	9.4e-42
evm.model.NIJG01005473.1.3	Mariner1_BT_DNA-TcMar-Mariner	0.635628	6.1e-99
evm.model.NIJG01005517.1.1	Mariner-7_Crp_1p_DNA-TcMar-Tigger	0.611940	5e-16
evm.model.NIJG01005541.1.1	ANM4_tp_DNA-TcMar-Mariner	0.476923	1.9e-24
evm.model.NIJG01005559.1.1	Sola1-9_AP_DNA-Sola	0.478723	1e-21
evm.model.NIJG01005587.1.1	SMAR25_DNA-TcMar-Tigger	0.603604	3.9e-36
evm.model.NIJG01005591.1.1	BEL-622_AA_LTR-Pao	0.234667	4.5e-25
evm.model.NIJG01005606.1.3	GB:AAC34906	0.444882	7.1e-50
evm.model.NIJG01005608.1.1	PiggyBac-10_SM_DNA-PiggyBac	0.750000	3.7e-34
evm.model.NIJG01005618.1.1	R1A_NVi_pol_LINE-R1	0.428571	1.6e-46
evm.model.NIJG01005634.1.2	PiggyBac1_Api_DNA-PiggyBac	0.472554	5.3e-111
evm.model.NIJG01005634.1.3	Gypsy-24_NVi_pol_LTR-Gypsy	0.495536	1.6e-58
evm.model.NIJG01005641.1.1	Gypsy-20_NVi_pol_LTR-Gypsy	0.475410	8.3e-13
evm.model.NIJG01005641.1.2	Gypsy8_AG_pol_LTR-Gypsy	0.339506	1.3e-15
evm.model.NIJG01005665.1.1	PiggyBac-10_SM_DNA-PiggyBac	0.792553	1.5e-76
evm.model.NIJG01005671.1.1	PiggyBac-10_SM_DNA-PiggyBac	0.836842	5.2e-90
evm.model.NIJG01005705.1.1	Ag-Jen-1_pol_LINE-Jockey	0.297436	2.3e-39
evm.model.NIJG01005749.1.1	BEL-29_CQ_LTR-Pao	0.438053	3.3e-40
evm.model.NIJG01005749.1.2	BEL-9_DEl_LTR-Pao	0.485294	2.4e-27
evm.model.NIJG01005749.1.3	BEL-597_AA_LTR-Pao	0.340278	2e-18
evm.model.NIJG01005760.1.1	PiggyBac-10_SM_DNA-PiggyBac	0.811594	1.5e-23
evm.model.NIJG01005776.1.2	TOM_pol_LTR-Gypsy	0.477876	3.5e-26
evm.model.NIJG01005789.1.1	PiggyBac-10_SM_DNA-PiggyBac	0.835821	2.5e-26
evm.model.NIJG01005789.1.2	PiggyBac-10_SM_DNA-PiggyBac	0.885057	2.5e-39
evm.model.NIJG01005792.1.1	piggyBac1_Mm_DNA-PiggyBac	0.478632	6e-131
evm.model.NIJG01005797.1.1	GB:CAA44764	0.545455	1.9e-18
evm.model.NIJG01005797.1.2	piggyBac1_Mm_DNA-PiggyBac	0.555556	1.3e-24
evm.model.NIJG01005816.1.1	PiggyBac-10_SM_DNA-PiggyBac	0.750000	1.3e-19
evm.model.NIJG01005818.1.1	Mariner-14_DRh_tp_DNA-TcMar-Tc1	0.298611	1.6e-14
evm.model.NIJG01005823.1.1	SART1_pol_LINE-R1	0.335135	9.6e-21
evm.model.NIJG01005824.1.1	Mariner1_BT_DNA-TcMar-Mariner	0.595506	7.3e-59
evm.model.NIJG01005873.1.1	Chimpo_pol_LTR-Gypsy	0.252860	7e-76
evm.model.NIJG01005875.1.1	piggyBac2_Mm_DNA-PiggyBac	0.567010	6.4e-28
evm.model.NIJG01005895.1.1	PiggyBac-10_SM_DNA-PiggyBac	0.747899	8.1e-41
evm.model.NIJG01005913.1.1	R1-1_DBi_pol_LINE-R1	0.360360	4.9e-14
evm.model.NIJG01005917.1.1	R1E_NGi_pol_LINE-R1	0.352564	2.1e-20
evm.model.NIJG01005974.1.1	Uribo3_HM_DNA-PiggyBac	0.372093	3.3e-23
evm.model.NIJG01006021.1.1	Gypsy8_AG_pol_LTR-Gypsy	0.393258	5.9e-17
evm.model.NIJG01006040.1.1	PiggyBac-4_SM_DNA-PiggyBac	0.466667	7.6e-11
evm.model.NIJG01006055.1.2	R1E_NGi_pol_LINE-R1	0.396325	1.4e-70
evm.model.NIJG01006064.1.1	Mariner2_GT_tp_DNA-TcMar-Mariner	0.437037	2.1e-26
evm.model.NIJG01006068.1.1	PiggyBac-3_SM_DNA-PiggyBac	0.359712	1.4e-17
evm.model.NIJG01006081.1.1	R1_Px_gag_LINE-R1	0.328571	1e-13
evm.model.NIJG01006098.1.1	Gypsy-4_AA_pol_LTR-Gypsy	0.416000	9e-19
evm.model.NIJG01006151.1.1	PiggyBac-10_SM_DNA-PiggyBac	0.747059	2.9e-63
evm.model.NIJG01006180.1.2	25777746_HSgene_DNA-PiggyBac	0.391304	1.5e-31
evm.model.NIJG01006209.1.2	PiggyBac-10_SM_DNA-PiggyBac	0.529412	9.4e-12
evm.model.NIJG01006233.1.1	SMAR9_DNA-TcMar-Tigger	0.666667	1.2e-13
evm.model.NIJG01006234.1.1	PiggyBac5_Api_DNA-PiggyBac	0.344660	6.2e-22
evm.model.NIJG01006237.1.2	Gypsy7_Dmoj_pol_LTR-Gypsy	0.540541	1.3e-31
evm.model.NIJG01006241.1.1	Mariner1_BT_DNA-TcMar-Mariner	0.661765	1.5e-143
evm.model.NIJG01006246.1.1	R1A_NVi_pol_LINE-R1	0.292553	1.5e-17
evm.model.NIJG01006247.1.1	PiggyBac-10_SM_DNA-PiggyBac	0.827586	4.6e-33
evm.model.NIJG01006247.1.2	PiggyBac-10_SM_DNA-PiggyBac	0.795918	5.4e-82
evm.model.NIJG01006281.1.2	Gypsy12_AG_pol_LTR-Gypsy	0.302198	1.4e-12
evm.model.NIJG01006298.1.1	PiggyBac-10_SM_DNA-PiggyBac	0.787129	5.4e-85
evm.model.NIJG01006330.1.1	BEL-4_DAn_LTR-Pao	0.521505	7.2e-43
evm.model.NIJG01006330.1.2	BEL-3_NVi_LTR-Pao	0.373134	2.6e-16
evm.model.NIJG01006330.1.3	BEL-14_AA_LTR-Pao	0.283019	1.9e-11
evm.model.NIJG01006442.1.1	PiggyBac-10_SM_DNA-PiggyBac	0.796117	5.5e-41
evm.model.NIJG01006451.1.1	PiggyBac3_Api_DNA-PiggyBac	0.480916	5.5e-28
evm.model.NIJG01006462.1.1	Mariner-11_DK_tp_DNA-TcMar-Tc1	0.519481	1.8e-17
evm.model.NIJG01006508.1.1	PiggyBac3_Api_DNA-PiggyBac	0.613636	2e-26
evm.model.NIJG01006526.1.1	PiggyBac-10_SM_DNA-PiggyBac	0.706294	3.7e-48
evm.model.NIJG01006537.1.1	Gypsy-12_DAn_pol_LTR-Gypsy	0.526384	1.1e-247
evm.model.NIJG01006537.1.2	Gypsy-8_HMM_gag_LTR-Gypsy	0.305221	9.1e-29
evm.model.NIJG01006553.1.1	PiggyBac-10_SM_DNA-PiggyBac	0.877551	2.7e-45
evm.model.NIJG01006567.1.1	SART1_pol_LINE-R1	0.416107	2.6e-25
evm.model.NIJG01006576.1.1	PiggyBac-8_SM_DNA-PiggyBac	0.408840	9.5e-31
evm.model.NIJG01006587.1.2	Gypsy-20_NVi_pol_LTR-Gypsy	0.425926	9.2e-21
evm.model.NIJG01006589.1.1	PiggyBac-10_SM_DNA-PiggyBac	0.857143	1.5e-43
evm.model.NIJG01006599.1.1	Mariner-2_DEl_tp_DNA-TcMar-Mariner	0.735294	6.3e-150
evm.model.NIJG01006604.1.1	Mariner1_BT_DNA-TcMar-Mariner	0.514706	3.5e-57
evm.model.NIJG01006621.1.1	R1A_NVi_gag_LINE-R1	0.342618	2.2e-47
evm.model.NIJG01006627.1.1	GB:AAC52010	0.533333	3.2e-21
evm.model.NIJG01006644.1.2	BEL-618_AA_LTR-Pao	0.365591	1.9e-25
evm.model.NIJG01006648.1.2	R2E_NLo_pol_LINE-R2	0.455556	7.5e-21
evm.model.NIJG01006662.1.1	piggyBac2_Mm_DNA-PiggyBac	0.448052	7.7e-26
evm.model.NIJG01006669.1.1	SMAR18_DNA-TcMar-Tigger	0.601449	4e-44
evm.model.NIJG01006669.1.2	SMAR18_DNA-TcMar-Tigger	0.514019	3.2e-21
evm.model.NIJG01006703.1.1	G6_DM_gag_LINE-Jockey	0.440678	5.5e-11
evm.model.NIJG01006703.1.2	Ag-Jen-1_pol_LINE-Jockey	0.251356	5.3e-24
evm.model.NIJG01006752.1.1	piggyBac1_Mm_DNA-PiggyBac	0.478723	1.3e-20
evm.model.NIJG01006752.1.2	piggyBac2_Mm_DNA-PiggyBac	0.553957	3.2e-42
evm.model.NIJG01006772.1.1	Mariner-7_Crp_1p_DNA-TcMar-Tigger	0.508621	5.6e-31
evm.model.NIJG01006787.1.1	Mariner-13_DF_tp_DNA-TcMar-Tc1	0.545455	5.5e-18
evm.model.NIJG01006788.1.1	PiggyBac-8_SM_DNA-PiggyBac	0.515556	1.9e-55
evm.model.NIJG01006816.1.1	Gypsy43_AG_pol_LTR-Gypsy	0.541667	5e-16
evm.model.NIJG01006853.1.1	Gypsy53_AG_pol_LTR-Gypsy	0.418750	2.4e-28
evm.model.NIJG01006927.1.1	PiggyBac-10_SM_DNA-PiggyBac	0.836735	4.3e-43
evm.model.NIJG01006947.1.1	TED_pol_LTR-Gypsy	0.648148	9.5e-17
evm.model.NIJG01006948.1.1	Copia-7_SI_LTR-Copia	0.370370	1.6e-11
evm.model.NIJG01006981.1.1	Gypsy8_AG_pol_LTR-Gypsy	0.393258	2.7e-17
evm.model.NIJG01007000.1.1	R1E_NGi_gag_LINE-R1	0.350993	5.7e-26
evm.model.NIJG01007013.1.1	Copia-8_SI_LTR-Copia	0.625889	8.4e-263
evm.model.NIJG01007013.1.2	Copia-8_SI_LTR-Copia	0.491373	0.0
evm.model.NIJG01007013.1.3	R1D_NLo_pol_LINE-R1	0.332016	1.4e-26
evm.model.NIJG01007013.1.4	R1A_NVi_pol_LINE-R1	0.345324	3.5e-15
evm.model.NIJG01007013.1.5	R1B_DAn_pol_LINE-R1	0.377483	9.4e-54
evm.model.NIJG01007015.1.1	Famar1_tp_DNA-TcMar-Mariner	0.740741	5.3e-19
evm.model.NIJG01007022.1.2	HOPEBm2_pol_LINE-R1	0.500000	1e-11
evm.model.NIJG01007023.1.1	HSMAR1_tp_DNA-TcMar-Mariner	0.550000	4.2e-24
evm.model.NIJG01007028.1.1	GB:AAF36671	0.428571	2.7e-12
evm.model.NIJG01007034.1.1	Mariner_CA_tp_DNA-TcMar-Mariner	0.634409	1e-27
evm.model.NIJG01007040.1.1	Mariner_Tbel_tp_DNA-TcMar-Mariner	0.520661	2.3e-30
evm.model.NIJG01007055.1.1	PiggyBac-14_SM_DNA-PiggyBac	0.741379	5.5e-17
evm.model.NIJG01007061.1.1	piggyBac2_Mm_DNA-PiggyBac	0.568345	9.9e-44
evm.model.NIJG01007066.1.1	Famar1_tp_DNA-TcMar-Mariner	0.751748	3.1e-126
evm.model.NIJG01007066.1.2	NAVIMAR1_DNA-TcMar-Mariner	0.673267	1.5e-35
evm.model.NIJG01007079.1.2	Gypsy39_AG_pol_LTR-Gypsy	0.493113	1.2e-98
evm.model.NIJG01007110.1.1	Mariner-8_DEl_tp_DNA-TcMar-Mariner	0.275701	1.6e-20
evm.model.NIJG01007115.1.1	Mariner-2_DEl_tp_DNA-TcMar-Mariner	0.776471	1e-160
evm.model.NIJG01007194.1.1	Mariner1_BT_DNA-TcMar-Mariner	0.477157	5.7e-47
evm.model.NIJG01007200.1.2	R1C_NGi_gag_LINE-R1	0.387879	3.5e-28
evm.model.NIJG01007223.1.1	PiggyBac5_Api_DNA-PiggyBac	0.380090	5.1e-41
evm.model.NIJG01007229.1.1	Mariner1_BT_DNA-TcMar-Mariner	0.547170	2.7e-13
evm.model.NIJG01007236.1.1	R1E_NGi_pol_LINE-R1	0.394860	1.3e-80
evm.model.NIJG01007237.1.1	PiggyBac-10_SM_DNA-PiggyBac	0.750000	2.1e-41
evm.model.NIJG01007284.1.1	Mariner-14_DRh_tp_DNA-TcMar-Tc1	0.482759	1.1e-21
evm.model.NIJG01007294.1.1	R2Amel_pol_LINE-R2	0.461638	1.1e-186
evm.model.NIJG01007294.1.3	R1C_NGi_pol_LINE-R1	0.453039	5.3e-41
evm.model.NIJG01007346.1.1	piggyBac2_Mm_DNA-PiggyBac	0.396825	1e-22
evm.model.NIJG01007352.1.1	SMAR18_DNA-TcMar-Tigger	0.382979	5e-16
evm.model.NIJG01007357.1.2	Gypsy-24_NVi_env_LTR-Gypsy	0.327731	2.2e-18
evm.model.NIJG01007362.1.1	Mariner1_BT_DNA-TcMar-Mariner	0.432099	2.6e-33
evm.model.NIJG01007413.1.1	Gypsy42_AG_pol_LTR-Gypsy	0.532710	1.3e-29
evm.model.NIJG01007420.1.1	PiggyBac-10_SM_DNA-PiggyBac	0.811189	5.4e-64
evm.model.NIJG01007434.1.1	GB:AAC34906	0.487805	3.2e-38
evm.model.NIJG01007434.1.2	RaR2_pol_LINE-R2	0.328244	1.2e-14
evm.model.NIJG01007455.1.1	PiggyBac-10_SM_DNA-PiggyBac	0.853448	2.7e-53
evm.model.NIJG01007531.1.1	R1E_NGi_gag_LINE-R1	0.337302	1.9e-36
evm.model.NIJG01007572.1.1	R1E_NGi_pol_LINE-R1	0.396825	8.5e-20
evm.model.NIJG01007577.1.1	SMAR18_DNA-TcMar-Tigger	0.597938	4.9e-24
evm.model.NIJG01007578.1.1	PiggyBac-10_SM_DNA-PiggyBac	0.857143	2e-77
evm.model.NIJG01007617.1.1	Gypsy-1_AMi_LTR-Gypsy	0.329949	3.9e-24
evm.model.NIJG01007625.1.1	R1E_NGi_pol_LINE-R1	0.390187	1e-77
evm.model.NIJG01007676.1.1	PiggyBac-10_SM_DNA-PiggyBac	0.750000	5.5e-18
evm.model.NIJG01007686.1.1	R1_SC_pol_LINE-R1	0.367925	1.3e-13
evm.model.NIJG01007692.1.2	Gypsy5-NVi_gag_LTR-Gypsy	0.315068	9.2e-12
evm.model.NIJG01007704.1.1	PiggyBac5_Api_DNA-PiggyBac	0.335938	9.2e-33
evm.model.NIJG01007708.1.1	piggyBac2_Mm_DNA-PiggyBac	0.623188	4e-39
evm.model.NIJG01007709.1.1	PiggyBac3_Api_DNA-PiggyBac	0.450382	1.2e-27
evm.model.NIJG01007715.1.1	R2Amel_pol_LINE-R2	0.618750	2.8e-51
evm.model.NIJG01007741.1.1	BEL-3_DBp_LTR-Pao	0.513514	7.3e-11
evm.model.NIJG01007774.1.1	PiggyBac-10_SM_DNA-PiggyBac	0.714286	4.4e-65
evm.model.NIJG01007854.1.1	R1E_NGi_pol_LINE-R1	0.364407	2.2e-29
evm.model.NIJG01007860.1.2	Gypsy-20_NVi_pol_LTR-Gypsy	0.403614	2.6e-59
evm.model.NIJG01007885.1.2	R1-1_DGr_pol_LINE-R1	0.355072	5.8e-18
evm.model.NIJG01007891.1.1	R1C_NGi_gag_LINE-R1	0.413333	1.5e-26
evm.model.NIJG01007906.1.1	Chimpo_pol_LTR-Gypsy	0.437238	1.8e-111
evm.model.NIJG01007906.1.2	Gypsy11-NVi_pol_LTR-Gypsy	0.410853	2e-21
evm.model.NIJG01007993.1.1	gi|109080521|ref|XP_001085889.1|	0.431373	5.5e-17
evm.model.NIJG01008035.1.1	MARIAM1_tp_DNA-TcMar-Mariner	0.793103	3.2e-22
evm.model.NIJG01008059.1.1	PiggyBac3_Api_DNA-PiggyBac	0.471910	1.3e-18
evm.model.NIJG01008091.1.1	Gypsy-20_NVi_pol_LTR-Gypsy	0.403614	3.2e-59
evm.model.NIJG01008109.1.2	R1_Px_pol_LINE-R1	0.432258	6.6e-29
evm.model.NIJG01008123.1.1	Mariner1_BT_DNA-TcMar-Mariner	0.450382	4.2e-30
evm.model.NIJG01008134.1.1	SMAR16_DNA-TcMar-Tigger	0.400000	1e-22
evm.model.NIJG01008146.1.1	R1A_NVi_pol_LINE-R1	0.398773	3.4e-63
evm.model.NIJG01008146.1.2	R1A_NVi_pol_LINE-R1	0.361702	2e-36
evm.model.NIJG01008162.1.1	Gypsy-20_NVi_pol_LTR-Gypsy	0.347692	1.3e-44
evm.model.NIJG01008232.1.1	PiggyBac5_Api_DNA-PiggyBac	0.393162	2.3e-24
evm.model.NIJG01008238.1.1	PiggyBac-10_SM_DNA-PiggyBac	0.708333	4e-23
evm.model.NIJG01008316.1.2	Ag-Jen-1_pol_LINE-Jockey	0.302895	1e-85
evm.model.NIJG01008327.1.1	R1-5_BM_gag_LINE-R1	0.382609	4.9e-11
evm.model.NIJG01008327.1.2	SART1_pol_LINE-R1	0.491803	2e-25
evm.model.NIJG01008327.1.3	SART1_gag_LINE-R1	0.431535	2.4e-41
evm.model.NIJG01008341.1.1	piggyBac1_Mm_DNA-PiggyBac	0.376712	7.7e-21
evm.model.NIJG01008359.1.3	R1E_NGi_gag_LINE-R1	0.320988	1.7e-17
evm.model.NIJG01008359.1.4	R1D_NLo_pol_LINE-R1	0.340278	1.7e-21
evm.model.NIJG01008359.1.5	R1E_NGi_pol_LINE-R1	0.461538	7.5e-30
evm.model.NIJG01008365.1.1	Gypsy-1_AMi_LTR-Gypsy	0.445946	1.1e-14
evm.model.NIJG01008388.1.1	PiggyBac-10_SM_DNA-PiggyBac	0.809211	3.4e-66
evm.model.NIJG01008460.1.1	Copia-8_SI_LTR-Copia	0.680851	7.2e-14
evm.model.NIJG01008506.1.1	R1E_NGi_pol_LINE-R1	0.306233	1.7e-38
evm.model.NIJG01008587.1.1	piggyBac2_Mm_DNA-PiggyBac	0.388889	3.5e-58
evm.model.NIJG01008598.1.1	Mariner-3_BM_DNA-TcMar-Mariner	0.510638	4.2e-38
evm.model.NIJG01008600.1.1	Famar1_tp_DNA-TcMar-Mariner	0.710526	4.2e-42
evm.model.NIJG01008605.1.1	PiggyBac-10_SM_DNA-PiggyBac	0.802469	4.3e-30
evm.model.NIJG01008612.1.1	PiggyBac-10_SM_DNA-PiggyBac	0.605634	4.4e-19
evm.model.NIJG01008613.1.1	Gypsy12_AG_pol_LTR-Gypsy	0.301887	2.6e-17
evm.model.NIJG01008661.1.1	PiggyBac5_Api_DNA-PiggyBac	0.467290	5.7e-51
evm.model.NIJG01008663.1.1	Saci-3_pol_LTR-Gypsy	0.532468	5.5e-214
evm.model.NIJG01008698.1.1	Uribo3_HM_DNA-PiggyBac	0.380000	4.4e-53
evm.model.NIJG01008704.1.1	RaR2_pol_LINE-R2	0.373272	4.5e-34
evm.model.NIJG01008797.1.2	Gypsy-24_NVi_pol_LTR-Gypsy	0.489247	7.5e-49
evm.model.NIJG01008811.1.1	PiggyBac5_Api_DNA-PiggyBac	0.401408	2e-28
evm.model.NIJG01008825.1.1	gi|158148971|dbj|BAF82019.1|	0.387597	1.6e-15
evm.model.NIJG01008874.1.1	Mariner_Tbel_tp_DNA-TcMar-Mariner	0.373832	3.2e-15
evm.model.NIJG01008885.1.1	R1E_NGi_pol_LINE-R1	0.406015	5e-23
evm.model.NIJG01008885.1.2	R1D_NLo_pol_LINE-R1	0.352713	3e-34
evm.model.NIJG01008927.1.1	SART1_gag_LINE-R1	0.371622	2.4e-21
evm.model.NIJG01008959.1.1	Gypsy5_pol_LTR-Gypsy	0.543103	6.4e-30
evm.model.NIJG01008973.1.1	Gypsy5-NVi_pol_LTR-Gypsy	0.435294	6.8e-15
evm.model.NIJG01008991.1.1	PiggyBac-10_SM_DNA-PiggyBac	0.874172	4.6e-76
evm.model.NIJG01009002.1.1	piggyBac1_Mm_DNA-PiggyBac	0.430421	9.1e-68
evm.model.NIJG01009008.1.1	BEL-3_NVi_LTR-Pao	0.524691	1.2e-39
evm.model.NIJG01009014.1.1	SART1_pol_LINE-R1	0.430769	2.9e-103
evm.model.NIJG01009022.1.1	TOM_pol_LTR-Gypsy	0.583333	2.7e-18
evm.model.NIJG01009061.1.1	R1-1_BM_pol_LINE-R1	0.328358	1.8e-12
evm.model.NIJG01009085.1.1	Mariner-2_Crp_tp_DNA-TcMar-Tigger	0.523810	1.2e-15
evm.model.NIJG01009086.1.1	Gypsy-4_AA_pol_LTR-Gypsy	0.434343	1e-12
evm.model.NIJG01009096.1.1	PiggyBac-10_SM_DNA-PiggyBac	0.901316	3.9e-72
evm.model.NIJG01009096.1.2	PiggyBac-10_SM_DNA-PiggyBac	0.705263	3.6e-27
evm.model.NIJG01009155.1.1	TOM_pol_LTR-Gypsy	0.533333	8.7e-11
evm.model.NIJG01009175.1.1	R1E_NGi_gag_LINE-R1	0.284790	5.7e-32
evm.model.NIJG01009175.1.2	SART1_gag_LINE-R1	0.316794	5.9e-44
evm.model.NIJG01009175.1.3	SART1_pol_LINE-R1	0.459784	1.5e-194
evm.model.NIJG01009176.1.1	I-1_SP_pol_LINE-I	0.328671	4.5e-17
evm.model.NIJG01009193.1.1	Gypsy-20_NVi_pol_LTR-Gypsy	0.456140	4.8e-37
evm.model.NIJG01009229.1.1	R1E_NGi_pol_LINE-R1	0.373239	1.8e-18
evm.model.NIJG01009233.1.1	PiggyBac5_Api_DNA-PiggyBac	0.365079	4.9e-20
evm.model.NIJG01009241.1.1	PiggyBac-3_SM_DNA-PiggyBac	0.399399	3.1e-63
evm.model.NIJG01009241.1.2	PiggyBac-3_SM_DNA-PiggyBac	0.388235	2.8e-29
evm.model.NIJG01009241.1.4	R1D_NLo_pol_LINE-R1	0.437500	2.2e-17
evm.model.NIJG01009256.1.1	Gypsy42_AG_pol_LTR-Gypsy	0.493750	9.6e-45
evm.model.NIJG01009262.1.1	PiggyBac-10_SM_DNA-PiggyBac	0.765823	3.8e-62
evm.model.NIJG01009262.1.2	PiggyBac-10_SM_DNA-PiggyBac	0.893617	1.6e-72
evm.model.NIJG01009277.1.2	Mariner1_BT_DNA-TcMar-Mariner	0.482759	5.3e-29
evm.model.NIJG01009296.1.1	PiggyBac-10_SM_DNA-PiggyBac	0.910256	1.1e-36
evm.model.NIJG01009296.1.2	PiggyBac-10_SM_DNA-PiggyBac	0.827381	4.2e-75
evm.model.NIJG01009314.1.1	PiggyBac2_Api_DNA-PiggyBac	0.389313	6.5e-23
evm.model.NIJG01009376.1.1	Mariner-2_DEl_tp_DNA-TcMar-Mariner	0.644970	3.3e-62
evm.model.NIJG01009379.1.1	Mariner-14_DRh_tp_DNA-TcMar-Tc1	0.611111	6.3e-15
evm.model.NIJG01009462.1.1	PiggyBac-10_SM_DNA-PiggyBac	0.728070	3.1e-38
evm.model.NIJG01009462.1.2	PiggyBac-10_SM_DNA-PiggyBac	0.623188	9.2e-41
evm.model.NIJG01009462.1.3	PiggyBac-10_SM_DNA-PiggyBac	0.821429	2.5e-72
evm.model.NIJG01009466.1.1	R1_DM_pol_LINE-R1	0.376238	1.2e-14
evm.model.NIJG01009469.1.1	R1E_NGi_gag_LINE-R1	0.350962	6.8e-36
evm.model.NIJG01009512.1.1	Famar1_tp_DNA-TcMar-Mariner	0.650794	5.4e-47
evm.model.NIJG01009556.1.1	Gypsy-8_HMM_gag_LTR-Gypsy	0.402597	1.6e-11
evm.model.NIJG01009565.1.1	PiggyBac-10_SM_DNA-PiggyBac	0.750000	8.2e-34
evm.model.NIJG01009665.1.1	piggyBac1_Mm_DNA-PiggyBac	0.590000	2.9e-31
evm.model.NIJG01009677.1.1	PiggyBac-10_SM_DNA-PiggyBac	0.822368	5.3e-70
evm.model.NIJG01009730.1.2	Gypsy42_AG_pol_LTR-Gypsy	0.562814	1.4e-64
evm.model.NIJG01009754.1.2	Uribo3_HM_DNA-PiggyBac	0.327103	5.8e-32
evm.model.NIJG01009776.1.1	R1_SC_pol_LINE-R1	0.515152	5.7e-45
evm.model.NIJG01009816.1.1	Ginger2-1_AP_DNA-Ginger	0.572464	2.6e-38
evm.model.NIJG01009832.1.1	Mariner_Tbel_tp_DNA-TcMar-Mariner	0.411765	1.8e-28
evm.model.NIJG01009932.1.1	Mariner-2_DEl_tp_DNA-TcMar-Mariner	0.776471	1e-160
evm.model.NIJG01009942.1.1	piggyBac1_Mm_DNA-PiggyBac	0.537572	3.6e-50
evm.model.NIJG01009942.1.2	Jockey-2_CQ_gag_LINE-Jockey	0.306533	3.1e-16
evm.model.NIJG01009942.1.3	Mariner2_GT_tp_DNA-TcMar-Mariner	0.695652	5.5e-13
evm.model.NIJG01009982.1.1	PiggyBac-10_SM_DNA-PiggyBac	0.637931	1.7e-48
evm.model.NIJG01010069.1.1	PiggyBac-10_SM_DNA-PiggyBac	0.904762	8.9e-42
evm.model.NIJG01010069.1.2	PiggyBac-10_SM_DNA-PiggyBac	0.795181	6.4e-68
evm.model.NIJG01010157.1.1	Mariner1_BT_DNA-TcMar-Mariner	0.509091	1.6e-11
evm.model.NIJG01010194.1.1	Sola1-8_AP_DNA-Sola	0.317241	4.8e-14
evm.model.NIJG01010199.1.1	Gypsy-18_NVi_LTR-Gypsy	0.451327	2e-23
evm.model.NIJG01010205.1.1	SART1_pol_LINE-R1	0.292994	2.1e-11
evm.model.NIJG01010215.1.1	Copia-13_SI_LTR-Copia	0.432161	8.5e-36
evm.model.NIJG01010262.1.1	Famar1_tp_DNA-TcMar-Mariner	0.733333	1.9e-61
evm.model.NIJG01010263.1.1	BEL11_AG_LTR-Pao	0.553398	1.1e-28
evm.model.NIJG01010272.1.1	Gypsy5-NVi_pol_LTR-Gypsy	0.346154	1.1e-11
evm.model.NIJG01010297.1.1	PiggyBac-10_SM_DNA-PiggyBac	0.750000	8.2e-34
evm.model.NIJG01010357.1.1	R1E_NGi_pol_LINE-R1	0.427273	3.3e-71
evm.model.NIJG01010426.1.2	BEL-217_AA_LTR-Pao	0.312057	8e-13
evm.model.NIJG01010436.1.1	DM176_pol_LTR-Gypsy	0.594937	3.8e-140
evm.model.NIJG01010454.1.1	Copia-9_SI_LTR-Copia	0.478873	2e-11
evm.model.NIJG01010554.1.1	Mariner-1_Crp_tp_DNA-TcMar-Tigger	0.582677	4.1e-38
evm.model.NIJG01010566.1.1	PiggyBac-10_SM_DNA-PiggyBac	0.851240	6.7e-56
evm.model.NIJG01010604.1.1	R1A_NVi_pol_LINE-R1	0.264317	3.2e-15
evm.model.NIJG01010624.1.1	PiggyBac-4_SM_DNA-PiggyBac	0.394595	5.2e-71
evm.model.NIJG01010636.1.1	R1A_NVi_pol_LINE-R1	0.401163	1.2e-35
evm.model.NIJG01010658.1.1	PiggyBac-3_SM_DNA-PiggyBac	0.563636	1.8e-12
evm.model.NIJG01010674.1.1	Gypsy11_AG_pol_LTR-Gypsy	0.383838	2.7e-17
evm.model.NIJG01010679.1.1	Mariner-5_Crp_tp_DNA-TcMar-Mariner	0.345679	2.6e-13
evm.model.NIJG01010696.1.1	piggyBac2_Mm_DNA-PiggyBac	0.568345	9.9e-44
evm.model.NIJG01010700.1.2	PiggyBac5_Api_DNA-PiggyBac	0.378378	3.6e-17
evm.model.NIJG01010707.1.1	Nimbus_pol_LINE-I-Nimb	0.357143	4.7e-11
evm.model.NIJG01010708.1.1	PiggyBac-10_SM_DNA-PiggyBac	0.875000	6.9e-22
evm.model.NIJG01010708.1.2	PiggyBac-10_SM_DNA-PiggyBac	0.787129	1.9e-85
evm.model.NIJG01010709.1.1	PiggyBac-14_SM_DNA-PiggyBac	0.398773	8.8e-93
evm.model.NIJG01010710.1.1	R1A_NVi_pol_LINE-R1	0.408602	1.2e-17
evm.model.NIJG01010776.1.2	Gypsy7_Dmoj_pol_LTR-Gypsy	0.387640	4.4e-30
evm.model.NIJG01010793.1.1	PiggyBac-10_SM_DNA-PiggyBac	0.571429	7.5e-17
evm.model.NIJG01010837.1.1	R1E_NGi_gag_LINE-R1	0.324675	4.1e-34
evm.model.NIJG01010959.1.1	BEL-237_AA_LTR-Pao	0.482993	1.6e-126
evm.model.NIJG01011020.1.1	R1_SC_pol_LINE-R1	0.392473	8.4e-31
evm.model.NIJG01011030.1.1	piggyBac1_Mm_DNA-PiggyBac	0.507692	1.3e-13
evm.model.NIJG01011035.1.1	MARIAM1_tp_DNA-TcMar-Mariner	0.805263	2e-89
evm.model.NIJG01011073.1.1	PiggyBac-10_SM_DNA-PiggyBac	0.704082	5.1e-72
evm.model.NIJG01011073.1.2	PiggyBac-10_SM_DNA-PiggyBac	0.623377	2.7e-69
evm.model.NIJG01011073.1.3	PiggyBac-10_SM_DNA-PiggyBac	0.863014	1.4e-30
evm.model.NIJG01011123.1.1	R1_Px_pol_LINE-R1	0.412281	9.6e-19
evm.model.NIJG01011128.1.1	PiggyBac5_Api_DNA-PiggyBac	0.403509	4.2e-71
evm.model.NIJG01011145.1.1	PiggyBac-4_SM_DNA-PiggyBac	0.559524	2e-20
evm.model.NIJG01011162.1.1	PiggyBac-4_SM_DNA-PiggyBac	0.354497	2.5e-28
evm.model.NIJG01011162.1.2	PiggyBac-4_SM_DNA-PiggyBac	0.297659	1.6e-25
evm.model.NIJG01011175.1.1	Gypsy42_AG_pol_LTR-Gypsy	0.556818	3.2e-26
evm.model.NIJG01011195.1.1	Gypsy14_AG_pol_LTR-Gypsy	0.325581	3.4e-20
evm.model.NIJG01011195.1.2	Gypsy7_Dmoj_pol_LTR-Gypsy	0.393258	2e-30
evm.model.NIJG01011237.1.1	PiggyBac-10_SM_DNA-PiggyBac	0.830769	5.2e-57
evm.model.NIJG01011237.1.2	PiggyBac-10_SM_DNA-PiggyBac	0.763441	4.6e-39
evm.model.NIJG01011247.1.1	R1E_NGi_pol_LINE-R1	0.389755	4.7e-90
evm.model.NIJG01011247.1.2	R1D_NLo_pol_LINE-R1	0.411765	3.1e-21
evm.model.NIJG01011269.1.1	PiggyBac-4_SM_DNA-PiggyBac	0.363636	8.1e-19
evm.model.NIJG01011297.1.1	PiggyBac-7_SM_DNA-PiggyBac	0.509709	2.6e-53
evm.model.NIJG01011383.1.1	TOM_pol_LTR-Gypsy	0.337900	1.9e-31
evm.model.NIJG01011423.1.1	PiggyBac-10_SM_DNA-PiggyBac	0.867133	6.7e-72
evm.model.NIJG01011466.1.1	PiggyBac5_Api_DNA-PiggyBac	0.427451	1.1e-109
evm.model.NIJG01011496.1.1	PiggyBac-10_SM_DNA-PiggyBac	0.778626	5.1e-52
evm.model.NIJG01011514.1.3	Rover_DM_pol_LTR-Gypsy	0.303191	4.2e-20
evm.model.NIJG01011532.1.1	PiggyBac-10_SM_DNA-PiggyBac	0.876404	9.1e-45
evm.model.NIJG01011564.1.1	PiggyBac-10_SM_DNA-PiggyBac	0.773109	3.9e-50
evm.model.NIJG01011605.1.1	PiggyBac-10_SM_DNA-PiggyBac	0.870968	6.4e-41
evm.model.NIJG01011674.1.2	SART1_gag_LINE-R1	0.257611	2.1e-18
evm.model.NIJG01011674.1.3	R1C_NGi_pol_LINE-R1	0.261745	1.3e-78
evm.model.NIJG01011674.1.4	PiggyBac1_Api_DNA-PiggyBac	0.477327	6.3e-112
evm.model.NIJG01011681.1.1	Mariner-14_DRh_tp_DNA-TcMar-Tc1	0.496124	1.7e-27
evm.model.NIJG01011704.1.1	PiggyBac-10_SM_DNA-PiggyBac	0.409836	4.8e-68
evm.model.NIJG01011720.1.1	SART1_pol_LINE-R1	0.447761	7.7e-11
evm.model.NIJG01011791.1.1	R1C_NGi_pol_LINE-R1	0.434211	2e-32
evm.model.NIJG01011798.1.1	PiggyBac-10_SM_DNA-PiggyBac	0.823529	5.9e-20
evm.model.NIJG01011827.1.1	Mariner1_BT_DNA-TcMar-Mariner	0.432099	2.6e-33
evm.model.NIJG01011850.1.1	Mariner-3_BM_DNA-TcMar-Mariner	0.397959	8.7e-15
evm.model.NIJG01011863.1.1	Gypsy-20_NVi_pol_LTR-Gypsy	0.483333	1.6e-11
evm.model.NIJG01011896.1.1	R1A_NVi_gag_LINE-R1	0.378947	1.1e-13
evm.model.NIJG01011932.1.1	PiggyBac-10_SM_DNA-PiggyBac	0.750000	3.9e-17
evm.model.NIJG01011932.1.2	PiggyBac-10_SM_DNA-PiggyBac	0.852564	2.2e-78
evm.model.NIJG01011989.1.1	PiggyBac-10_SM_DNA-PiggyBac	0.715789	5.3e-30
evm.model.NIJG01011992.1.1	SART1_pol_LINE-R1	0.437037	2.8e-24
evm.model.NIJG01011992.1.2	R1_Px_gag_LINE-R1	0.406667	3e-21
evm.model.NIJG01011992.1.3	SART1_gag_LINE-R1	0.340426	7.5e-14
evm.model.NIJG01012173.1.2	PiggyBac3_Api_DNA-PiggyBac	0.375000	3.8e-11
evm.model.NIJG01012330.1.3	Copia-1_DAn_LTR-Copia	0.424658	4.9e-25
evm.model.NIJG01012330.1.4	Copia-22_NVi_LTR-Copia	0.327273	4.8e-13
evm.model.NIJG01012379.1.1	PiggyBac-10_SM_DNA-PiggyBac	0.829932	6.5e-70
evm.model.NIJG01012409.1.2	Gypsy-20_NVi_pol_LTR-Gypsy	0.515837	7.2e-61
evm.model.NIJG01012409.1.3	GB:CAA25702	0.436426	7.3e-127
evm.model.NIJG01012446.1.1	PiggyBac3_Api_DNA-PiggyBac	0.534653	4.6e-25
evm.model.NIJG01012449.1.1	MARIAM1_tp_DNA-TcMar-Mariner	0.454545	1.1e-18
evm.model.NIJG01012452.1.1	Mariner1_BT_DNA-TcMar-Mariner	0.614035	8.4e-35
evm.model.NIJG01012469.1.1	PiggyBac-10_SM_DNA-PiggyBac	0.791667	1.2e-37
evm.model.NIJG01012522.1.1	gi|109080521|ref|XP_001085889.1|	0.407407	2.4e-12
evm.model.NIJG01012569.1.1	Copia-1_Cfl_LTR-Copia	0.448718	5e-15
evm.model.NIJG01012578.1.2	Gypsy7_Dmoj_pol_LTR-Gypsy	0.540541	1.3e-31
evm.model.NIJG01012592.1.1	PiggyBac-10_SM_DNA-PiggyBac	0.857143	4.2e-29
evm.model.NIJG01012630.1.1	BEL-2_DFi_LTR-Pao	0.316092	4.3e-44
evm.model.NIJG01012633.1.2	PiggyBac-4_HM_DNA-PiggyBac	0.365000	2.7e-25
evm.model.NIJG01012634.1.1	Gypsy-8_HMM_gag_LTR-Gypsy	0.317269	4.1e-29
evm.model.NIJG01012692.1.1	BEL-40_CQ_LTR-Pao	0.241867	5.7e-42
evm.model.NIJG01012752.1.1	PiggyBac-10_SM_DNA-PiggyBac	0.382353	2.1e-14
evm.model.NIJG01012909.1.1	PiggyBac-10_SM_DNA-PiggyBac	0.784483	5e-43
evm.model.NIJG01012930.1.1	Sola1-9_AP_DNA-Sola	0.375000	3.1e-22
evm.model.NIJG01012985.1.1	PiggyBac-14_SM_DNA-PiggyBac	0.321429	9.7e-24
evm.model.NIJG01012986.1.1	BEL-641_AA_LTR-Pao	0.296875	1.1e-25
evm.model.NIJG01013112.1.2	SART1_pol_LINE-R1	0.350000	5e-35
evm.model.NIJG01013170.1.1	PiggyBac-10_SM_DNA-PiggyBac	0.797030	6.4e-86
evm.model.NIJG01013306.1.1	R1E_NGi_pol_LINE-R1	0.426923	1.2e-57
evm.model.NIJG01013351.1.1	R1A_NVi_gag_LINE-R1	0.350725	1.8e-48
evm.model.NIJG01013418.1.1	Mariner_Tbel_tp_DNA-TcMar-Mariner	0.368421	1.4e-14
evm.model.NIJG01013427.1.1	R2Amel_pol_LINE-R2	0.430052	8.6e-168
evm.model.NIJG01013478.1.1	Mariner-3_DRh_tp_DNA-TcMar-Mariner	0.629032	3.7e-19
evm.model.NIJG01013532.1.1	PiggyBac1_Api_DNA-PiggyBac	0.421818	5.1e-51
evm.model.NIJG01013569.1.1	R1A_NVi_pol_LINE-R1	0.384000	5.4e-48
evm.model.NIJG01013594.1.1	PiggyBac-10_SM_DNA-PiggyBac	0.725000	3.4e-25
evm.model.NIJG01013618.1.1	Gypsy-20_NVi_pol_LTR-Gypsy	0.405405	6e-11
evm.model.NIJG01013626.1.2	PiggyBac5_Api_DNA-PiggyBac	0.339869	3.4e-13
evm.model.NIJG01013635.1.1	PiggyBac-10_SM_DNA-PiggyBac	0.714286	4.4e-65
evm.model.NIJG01013641.1.1	PiggyBac-10_SM_DNA-PiggyBac	0.793103	5.3e-16
evm.model.NIJG01013665.1.1	Famar1_tp_DNA-TcMar-Mariner	0.678571	1.7e-38
evm.model.NIJG01013795.1.1	GB:AAC34906	0.262411	5.6e-13
evm.model.NIJG01013805.1.1	Famar1_tp_DNA-TcMar-Mariner	0.724138	6.5e-35
evm.model.NIJG01013882.1.1	HOPEBm2_pol_LINE-R1	0.477612	4.7e-12
evm.model.NIJG01013886.1.1	R2Amel_pol_LINE-R2	0.535714	4.6e-12
evm.model.NIJG01013926.1.1	Mariner1_BT_DNA-TcMar-Mariner	0.500000	1.4e-39
evm.model.NIJG01013968.1.1	BEL-227_AA_LTR-Pao	0.337931	3.5e-16
evm.model.NIJG01013998.1.2	PiggyBac3_Api_DNA-PiggyBac	0.459596	2.7e-99
evm.model.NIJG01014051.1.1	DM176_pol_LTR-Gypsy	0.518987	3.9e-46
evm.model.NIJG01014073.1.1	PiggyBac-10_SM_DNA-PiggyBac	0.652174	8.6e-32
evm.model.NIJG01014082.1.1	PiggyBac-10_SM_DNA-PiggyBac	0.750000	2.1e-41
evm.model.NIJG01014082.1.2	PiggyBac-10_SM_DNA-PiggyBac	0.846715	7e-68
evm.model.NIJG01014128.1.1	Sola1-5_AP_DNA-Sola	0.366071	5.9e-12
evm.model.NIJG01014146.1.1	Chimpo_pol_LTR-Gypsy	0.540179	2.8e-69
evm.model.NIJG01014146.1.2	Chimpo_pol_LTR-Gypsy	0.513333	3.7e-39
evm.model.NIJG01014146.1.3	gi|12958095|gb|AAK07485.1|	0.291667	5.4e-52
evm.model.NIJG01014214.1.1	HOPEBm2_pol_LINE-R1	0.671642	1.6e-20
evm.model.NIJG01014261.1.1	SART1_gag_LINE-R1	0.370370	1.2e-23
evm.model.NIJG01014261.1.2	SART1_pol_LINE-R1	0.392562	3.2e-78
evm.model.NIJG01014261.1.3	SART1_pol_LINE-R1	0.408081	2.6e-89
evm.model.NIJG01014261.1.4	PiggyBac5_Api_DNA-PiggyBac	0.414873	2e-108
evm.model.NIJG01014268.1.2	DM176_pol_LTR-Gypsy	0.609375	1.6e-40
evm.model.NIJG01014370.1.1	PiggyBac-10_SM_DNA-PiggyBac	0.616667	1.8e-16
evm.model.NIJG01014437.1.1	Jockey-7_DEu_pol_LINE-Jockey	0.323276	8e-30
evm.model.NIJG01014446.1.1	R2Amel_pol_LINE-R2	0.535912	2.1e-56
evm.model.NIJG01014528.1.1	Famar1_tp_DNA-TcMar-Mariner	0.704545	5.1e-32
evm.model.NIJG01014561.1.1	R1B_NVi_gag_LINE-R1	0.389474	1.9e-13
evm.model.NIJG01014602.1.1	PiggyBac4_Api_DNA-PiggyBac	0.467742	5e-11
evm.model.NIJG01014636.1.1	GB:AAC34906	0.532468	1.7e-13
evm.model.NIJG01014636.1.2	R2E_NLo_pol_LINE-R2	0.394118	1.3e-26
evm.model.NIJG01014641.1.1	PiggyBac-10_SM_DNA-PiggyBac	0.573913	1.2e-28
evm.model.NIJG01014668.1.1	Gypsy11_AG_pol_LTR-Gypsy	0.317460	6.3e-12
evm.model.NIJG01014747.1.1	R1E_NGi_pol_LINE-R1	0.352564	2.1e-20
evm.model.NIJG01014803.1.1	piggyBac2_Mm_DNA-PiggyBac	0.545932	3.8e-116
evm.model.NIJG01014872.1.1	Uribo3_HM_DNA-PiggyBac	0.322449	1e-26
evm.model.NIJG01014888.1.1	SART1_pol_LINE-R1	0.457249	1.8e-190
evm.model.NIJG01014902.1.1	piggyBac2_Mm_DNA-PiggyBac	0.712121	6.2e-22
evm.model.NIJG01015038.1.1	BEL-3_NVi_LTR-Pao	0.439535	1.1e-95
evm.model.NIJG01015048.1.1	BEL1_DV_LTR-Pao	0.427632	1.5e-65
evm.model.NIJG01015234.1.1	R2Amel_pol_LINE-R2	0.381471	3.4e-58
evm.model.NIJG01015234.1.2	GB:AAC34906	0.496970	1.7e-188
evm.model.NIJG01015262.1.2	R1D_NLo_pol_LINE-R1	0.444444	6.8e-21
evm.model.NIJG01015294.1.1	HOPEBm2_pol_LINE-R1	0.373418	1.1e-18
evm.model.NIJG01015319.1.1	SMAR9_DNA-TcMar-Tigger	0.660377	1.1e-14
evm.model.NIJG01015325.1.1	PiggyBac-10_SM_DNA-PiggyBac	0.441176	3.2e-17
evm.model.NIJG01015326.1.1	PiggyBac-10_SM_DNA-PiggyBac	0.815789	3.3e-55
evm.model.NIJG01015346.1.1	PiggyBac-10_SM_DNA-PiggyBac	0.615385	1e-33
evm.model.NIJG01015396.1.1	PiggyBac3_Api_DNA-PiggyBac	0.531915	3.2e-22
[truncated: 138 more rows]
