# Supplementary material for: Prevalent bee venom genes evolved before the aculeate stinger and eusociality
Source: BMC Biol. 2023 Oct 23;21:229. doi: 10.1186/s12915-023-01656-5 (PMC10591384; doi:10.1186/s12915-023-01656-5)
Supplement: Supplementary file 38 — Additional file 38. Genome annotation of Euglossa dilemma. [file 12915_2023_1656_MOESM38_ESM.zip › Euglossa_dilemma.annotation.funannotate181.with.RNAseq.Oct2020/reference/evm.cleaned.gff3]

NIJG01000155.1	EVM	gene	71004	71420	.	-	.	ID=evm.TU.NIJG01000155.1.1;
NIJG01000155.1	EVM	mRNA	71004	71420	.	-	.	ID=evm.model.NIJG01000155.1.1;Parent=evm.TU.NIJG01000155.1.1;
NIJG01000155.1	EVM	exon	71004	71420	.	-	.	ID=evm.model.NIJG01000155.1.1.exon1;Parent=evm.model.NIJG01000155.1.1
NIJG01000155.1	EVM	CDS	71004	71420	.	-	0	ID=cds.evm.model.NIJG01000155.1.1;Parent=evm.model.NIJG01000155.1.1
NIJG01000155.1	EVM	gene	73738	77862	.	-	.	ID=evm.TU.NIJG01000155.1.2;
NIJG01000155.1	EVM	mRNA	73738	77862	.	-	.	ID=evm.model.NIJG01000155.1.2;Parent=evm.TU.NIJG01000155.1.2;
NIJG01000155.1	EVM	exon	77536	77862	.	-	.	ID=evm.model.NIJG01000155.1.2.exon1;Parent=evm.model.NIJG01000155.1.2
NIJG01000155.1	EVM	CDS	77536	77862	.	-	0	ID=cds.evm.model.NIJG01000155.1.2;Parent=evm.model.NIJG01000155.1.2
NIJG01000155.1	EVM	exon	77315	77458	.	-	.	ID=evm.model.NIJG01000155.1.2.exon2;Parent=evm.model.NIJG01000155.1.2
NIJG01000155.1	EVM	CDS	77315	77458	.	-	0	ID=cds.evm.model.NIJG01000155.1.2;Parent=evm.model.NIJG01000155.1.2
NIJG01000155.1	EVM	exon	75773	75952	.	-	.	ID=evm.model.NIJG01000155.1.2.exon3;Parent=evm.model.NIJG01000155.1.2
NIJG01000155.1	EVM	CDS	75773	75952	.	-	0	ID=cds.evm.model.NIJG01000155.1.2;Parent=evm.model.NIJG01000155.1.2
NIJG01000155.1	EVM	exon	75493	75702	.	-	.	ID=evm.model.NIJG01000155.1.2.exon4;Parent=evm.model.NIJG01000155.1.2
NIJG01000155.1	EVM	CDS	75493	75702	.	-	0	ID=cds.evm.model.NIJG01000155.1.2;Parent=evm.model.NIJG01000155.1.2
NIJG01000155.1	EVM	exon	75130	75322	.	-	.	ID=evm.model.NIJG01000155.1.2.exon5;Parent=evm.model.NIJG01000155.1.2
NIJG01000155.1	EVM	CDS	75130	75322	.	-	0	ID=cds.evm.model.NIJG01000155.1.2;Parent=evm.model.NIJG01000155.1.2
NIJG01000155.1	EVM	exon	74867	75035	.	-	.	ID=evm.model.NIJG01000155.1.2.exon6;Parent=evm.model.NIJG01000155.1.2
NIJG01000155.1	EVM	CDS	74867	75035	.	-	2	ID=cds.evm.model.NIJG01000155.1.2;Parent=evm.model.NIJG01000155.1.2
NIJG01000155.1	EVM	exon	74596	74804	.	-	.	ID=evm.model.NIJG01000155.1.2.exon7;Parent=evm.model.NIJG01000155.1.2
NIJG01000155.1	EVM	CDS	74596	74804	.	-	1	ID=cds.evm.model.NIJG01000155.1.2;Parent=evm.model.NIJG01000155.1.2
NIJG01000155.1	EVM	exon	74081	74280	.	-	.	ID=evm.model.NIJG01000155.1.2.exon8;Parent=evm.model.NIJG01000155.1.2
NIJG01000155.1	EVM	CDS	74081	74280	.	-	2	ID=cds.evm.model.NIJG01000155.1.2;Parent=evm.model.NIJG01000155.1.2
NIJG01000155.1	EVM	exon	73738	73995	.	-	.	ID=evm.model.NIJG01000155.1.2.exon9;Parent=evm.model.NIJG01000155.1.2
NIJG01000155.1	EVM	CDS	73738	73995	.	-	0	ID=cds.evm.model.NIJG01000155.1.2;Parent=evm.model.NIJG01000155.1.2
NIJG01000155.1	EVM	gene	81838	82378	.	-	.	ID=evm.TU.NIJG01000155.1.3;
NIJG01000155.1	EVM	mRNA	81838	82378	.	-	.	ID=evm.model.NIJG01000155.1.3;Parent=evm.TU.NIJG01000155.1.3;
NIJG01000155.1	EVM	exon	82156	82378	.	-	.	ID=evm.model.NIJG01000155.1.3.exon1;Parent=evm.model.NIJG01000155.1.3
NIJG01000155.1	EVM	CDS	82156	82378	.	-	0	ID=cds.evm.model.NIJG01000155.1.3;Parent=evm.model.NIJG01000155.1.3
NIJG01000155.1	EVM	exon	81838	82076	.	-	.	ID=evm.model.NIJG01000155.1.3.exon2;Parent=evm.model.NIJG01000155.1.3
NIJG01000155.1	EVM	CDS	81838	82076	.	-	2	ID=cds.evm.model.NIJG01000155.1.3;Parent=evm.model.NIJG01000155.1.3
NIJG01000155.1	EVM	gene	95382	100925	.	+	.	ID=evm.TU.NIJG01000155.1.4;
NIJG01000155.1	EVM	mRNA	95382	100925	.	+	.	ID=evm.model.NIJG01000155.1.4;Parent=evm.TU.NIJG01000155.1.4;
NIJG01000155.1	EVM	exon	95382	95392	.	+	.	ID=evm.model.NIJG01000155.1.4.exon1;Parent=evm.model.NIJG01000155.1.4
NIJG01000155.1	EVM	CDS	95382	95392	.	+	0	ID=cds.evm.model.NIJG01000155.1.4;Parent=evm.model.NIJG01000155.1.4
NIJG01000155.1	EVM	exon	95409	95577	.	+	.	ID=evm.model.NIJG01000155.1.4.exon2;Parent=evm.model.NIJG01000155.1.4
NIJG01000155.1	EVM	CDS	95409	95577	.	+	1	ID=cds.evm.model.NIJG01000155.1.4;Parent=evm.model.NIJG01000155.1.4
NIJG01000155.1	EVM	exon	100357	100497	.	+	.	ID=evm.model.NIJG01000155.1.4.exon3;Parent=evm.model.NIJG01000155.1.4
NIJG01000155.1	EVM	CDS	100357	100497	.	+	0	ID=cds.evm.model.NIJG01000155.1.4;Parent=evm.model.NIJG01000155.1.4
NIJG01000155.1	EVM	exon	100686	100925	.	+	.	ID=evm.model.NIJG01000155.1.4.exon4;Parent=evm.model.NIJG01000155.1.4
NIJG01000155.1	EVM	CDS	100686	100925	.	+	0	ID=cds.evm.model.NIJG01000155.1.4;Parent=evm.model.NIJG01000155.1.4
NIJG01000155.1	EVM	gene	106171	109611	.	-	.	ID=evm.TU.NIJG01000155.1.5;
NIJG01000155.1	EVM	mRNA	106171	109611	.	-	.	ID=evm.model.NIJG01000155.1.5;Parent=evm.TU.NIJG01000155.1.5;
NIJG01000155.1	EVM	exon	109482	109611	.	-	.	ID=evm.model.NIJG01000155.1.5.exon1;Parent=evm.model.NIJG01000155.1.5
NIJG01000155.1	EVM	CDS	109482	109611	.	-	0	ID=cds.evm.model.NIJG01000155.1.5;Parent=evm.model.NIJG01000155.1.5
NIJG01000155.1	EVM	exon	107529	107674	.	-	.	ID=evm.model.NIJG01000155.1.5.exon2;Parent=evm.model.NIJG01000155.1.5
NIJG01000155.1	EVM	CDS	107529	107674	.	-	2	ID=cds.evm.model.NIJG01000155.1.5;Parent=evm.model.NIJG01000155.1.5
NIJG01000155.1	EVM	exon	106780	106953	.	-	.	ID=evm.model.NIJG01000155.1.5.exon3;Parent=evm.model.NIJG01000155.1.5
NIJG01000155.1	EVM	CDS	106780	106953	.	-	0	ID=cds.evm.model.NIJG01000155.1.5;Parent=evm.model.NIJG01000155.1.5
NIJG01000155.1	EVM	exon	106489	106645	.	-	.	ID=evm.model.NIJG01000155.1.5.exon4;Parent=evm.model.NIJG01000155.1.5
NIJG01000155.1	EVM	CDS	106489	106645	.	-	0	ID=cds.evm.model.NIJG01000155.1.5;Parent=evm.model.NIJG01000155.1.5
NIJG01000155.1	EVM	exon	106171	106364	.	-	.	ID=evm.model.NIJG01000155.1.5.exon5;Parent=evm.model.NIJG01000155.1.5
NIJG01000155.1	EVM	CDS	106171	106364	.	-	2	ID=cds.evm.model.NIJG01000155.1.5;Parent=evm.model.NIJG01000155.1.5
NIJG01000155.1	EVM	gene	119752	126220	.	-	.	ID=evm.TU.NIJG01000155.1.6;
NIJG01000155.1	EVM	mRNA	119752	126220	.	-	.	ID=evm.model.NIJG01000155.1.6;Parent=evm.TU.NIJG01000155.1.6;
NIJG01000155.1	EVM	exon	126145	126220	.	-	.	ID=evm.model.NIJG01000155.1.6.exon1;Parent=evm.model.NIJG01000155.1.6
NIJG01000155.1	EVM	CDS	126145	126220	.	-	0	ID=cds.evm.model.NIJG01000155.1.6;Parent=evm.model.NIJG01000155.1.6
NIJG01000155.1	EVM	exon	123967	124187	.	-	.	ID=evm.model.NIJG01000155.1.6.exon2;Parent=evm.model.NIJG01000155.1.6
NIJG01000155.1	EVM	CDS	123967	124187	.	-	2	ID=cds.evm.model.NIJG01000155.1.6;Parent=evm.model.NIJG01000155.1.6
NIJG01000155.1	EVM	exon	123482	123668	.	-	.	ID=evm.model.NIJG01000155.1.6.exon3;Parent=evm.model.NIJG01000155.1.6
NIJG01000155.1	EVM	CDS	123482	123668	.	-	0	ID=cds.evm.model.NIJG01000155.1.6;Parent=evm.model.NIJG01000155.1.6
NIJG01000155.1	EVM	exon	122994	123158	.	-	.	ID=evm.model.NIJG01000155.1.6.exon4;Parent=evm.model.NIJG01000155.1.6
NIJG01000155.1	EVM	CDS	122994	123158	.	-	2	ID=cds.evm.model.NIJG01000155.1.6;Parent=evm.model.NIJG01000155.1.6
NIJG01000155.1	EVM	exon	119752	119831	.	-	.	ID=evm.model.NIJG01000155.1.6.exon5;Parent=evm.model.NIJG01000155.1.6
NIJG01000155.1	EVM	CDS	119752	119831	.	-	2	ID=cds.evm.model.NIJG01000155.1.6;Parent=evm.model.NIJG01000155.1.6
NIJG01000155.1	EVM	gene	131818	132801	.	-	.	ID=evm.TU.NIJG01000155.1.7;
NIJG01000155.1	EVM	mRNA	131818	132801	.	-	.	ID=evm.model.NIJG01000155.1.7;Parent=evm.TU.NIJG01000155.1.7;
NIJG01000155.1	EVM	exon	132713	132801	.	-	.	ID=evm.model.NIJG01000155.1.7.exon1;Parent=evm.model.NIJG01000155.1.7
NIJG01000155.1	EVM	CDS	132713	132801	.	-	0	ID=cds.evm.model.NIJG01000155.1.7;Parent=evm.model.NIJG01000155.1.7
NIJG01000155.1	EVM	exon	131974	132096	.	-	.	ID=evm.model.NIJG01000155.1.7.exon2;Parent=evm.model.NIJG01000155.1.7
NIJG01000155.1	EVM	CDS	131974	132096	.	-	1	ID=cds.evm.model.NIJG01000155.1.7;Parent=evm.model.NIJG01000155.1.7
NIJG01000155.1	EVM	exon	131818	131890	.	-	.	ID=evm.model.NIJG01000155.1.7.exon3;Parent=evm.model.NIJG01000155.1.7
NIJG01000155.1	EVM	CDS	131818	131890	.	-	1	ID=cds.evm.model.NIJG01000155.1.7;Parent=evm.model.NIJG01000155.1.7
NIJG01000155.1	EVM	gene	133974	141721	.	-	.	ID=evm.TU.NIJG01000155.1.8;
NIJG01000155.1	EVM	mRNA	133974	141721	.	-	.	ID=evm.model.NIJG01000155.1.8;Parent=evm.TU.NIJG01000155.1.8;
NIJG01000155.1	EVM	exon	141703	141721	.	-	.	ID=evm.model.NIJG01000155.1.8.exon1;Parent=evm.model.NIJG01000155.1.8
NIJG01000155.1	EVM	CDS	141703	141721	.	-	0	ID=cds.evm.model.NIJG01000155.1.8;Parent=evm.model.NIJG01000155.1.8
NIJG01000155.1	EVM	exon	138890	138981	.	-	.	ID=evm.model.NIJG01000155.1.8.exon2;Parent=evm.model.NIJG01000155.1.8
NIJG01000155.1	EVM	CDS	138890	138981	.	-	2	ID=cds.evm.model.NIJG01000155.1.8;Parent=evm.model.NIJG01000155.1.8
NIJG01000155.1	EVM	exon	137092	137201	.	-	.	ID=evm.model.NIJG01000155.1.8.exon3;Parent=evm.model.NIJG01000155.1.8
NIJG01000155.1	EVM	CDS	137092	137201	.	-	0	ID=cds.evm.model.NIJG01000155.1.8;Parent=evm.model.NIJG01000155.1.8
NIJG01000155.1	EVM	exon	136567	136689	.	-	.	ID=evm.model.NIJG01000155.1.8.exon4;Parent=evm.model.NIJG01000155.1.8
NIJG01000155.1	EVM	CDS	136567	136689	.	-	1	ID=cds.evm.model.NIJG01000155.1.8;Parent=evm.model.NIJG01000155.1.8
NIJG01000155.1	EVM	exon	136326	136478	.	-	.	ID=evm.model.NIJG01000155.1.8.exon5;Parent=evm.model.NIJG01000155.1.8
NIJG01000155.1	EVM	CDS	136326	136478	.	-	1	ID=cds.evm.model.NIJG01000155.1.8;Parent=evm.model.NIJG01000155.1.8
NIJG01000155.1	EVM	exon	136065	136243	.	-	.	ID=evm.model.NIJG01000155.1.8.exon6;Parent=evm.model.NIJG01000155.1.8
NIJG01000155.1	EVM	CDS	136065	136243	.	-	1	ID=cds.evm.model.NIJG01000155.1.8;Parent=evm.model.NIJG01000155.1.8
NIJG01000155.1	EVM	exon	135677	135979	.	-	.	ID=evm.model.NIJG01000155.1.8.exon7;Parent=evm.model.NIJG01000155.1.8
NIJG01000155.1	EVM	CDS	135677	135979	.	-	2	ID=cds.evm.model.NIJG01000155.1.8;Parent=evm.model.NIJG01000155.1.8
NIJG01000155.1	EVM	exon	135420	135610	.	-	.	ID=evm.model.NIJG01000155.1.8.exon8;Parent=evm.model.NIJG01000155.1.8
NIJG01000155.1	EVM	CDS	135420	135610	.	-	2	ID=cds.evm.model.NIJG01000155.1.8;Parent=evm.model.NIJG01000155.1.8
NIJG01000155.1	EVM	exon	135149	135349	.	-	.	ID=evm.model.NIJG01000155.1.8.exon9;Parent=evm.model.NIJG01000155.1.8
NIJG01000155.1	EVM	CDS	135149	135349	.	-	0	ID=cds.evm.model.NIJG01000155.1.8;Parent=evm.model.NIJG01000155.1.8
NIJG01000155.1	EVM	exon	133974	134207	.	-	.	ID=evm.model.NIJG01000155.1.8.exon10;Parent=evm.model.NIJG01000155.1.8
NIJG01000155.1	EVM	CDS	133974	134207	.	-	0	ID=cds.evm.model.NIJG01000155.1.8;Parent=evm.model.NIJG01000155.1.8
NIJG01000155.1	EVM	gene	141777	143901	.	+	.	ID=evm.TU.NIJG01000155.1.9;
NIJG01000155.1	EVM	mRNA	141777	143901	.	+	.	ID=evm.model.NIJG01000155.1.9;Parent=evm.TU.NIJG01000155.1.9;
NIJG01000155.1	EVM	exon	141777	141904	.	+	.	ID=evm.model.NIJG01000155.1.9.exon1;Parent=evm.model.NIJG01000155.1.9
NIJG01000155.1	EVM	CDS	141777	141904	.	+	0	ID=cds.evm.model.NIJG01000155.1.9;Parent=evm.model.NIJG01000155.1.9
NIJG01000155.1	EVM	exon	141976	142113	.	+	.	ID=evm.model.NIJG01000155.1.9.exon2;Parent=evm.model.NIJG01000155.1.9
NIJG01000155.1	EVM	CDS	141976	142113	.	+	1	ID=cds.evm.model.NIJG01000155.1.9;Parent=evm.model.NIJG01000155.1.9
NIJG01000155.1	EVM	exon	142173	142476	.	+	.	ID=evm.model.NIJG01000155.1.9.exon3;Parent=evm.model.NIJG01000155.1.9
NIJG01000155.1	EVM	CDS	142173	142476	.	+	1	ID=cds.evm.model.NIJG01000155.1.9;Parent=evm.model.NIJG01000155.1.9
NIJG01000155.1	EVM	exon	142539	142676	.	+	.	ID=evm.model.NIJG01000155.1.9.exon4;Parent=evm.model.NIJG01000155.1.9
NIJG01000155.1	EVM	CDS	142539	142676	.	+	0	ID=cds.evm.model.NIJG01000155.1.9;Parent=evm.model.NIJG01000155.1.9
NIJG01000155.1	EVM	exon	142760	142907	.	+	.	ID=evm.model.NIJG01000155.1.9.exon5;Parent=evm.model.NIJG01000155.1.9
NIJG01000155.1	EVM	CDS	142760	142907	.	+	0	ID=cds.evm.model.NIJG01000155.1.9;Parent=evm.model.NIJG01000155.1.9
NIJG01000155.1	EVM	exon	143014	143174	.	+	.	ID=evm.model.NIJG01000155.1.9.exon6;Parent=evm.model.NIJG01000155.1.9
NIJG01000155.1	EVM	CDS	143014	143174	.	+	2	ID=cds.evm.model.NIJG01000155.1.9;Parent=evm.model.NIJG01000155.1.9
NIJG01000155.1	EVM	exon	143890	143901	.	+	.	ID=evm.model.NIJG01000155.1.9.exon7;Parent=evm.model.NIJG01000155.1.9
NIJG01000155.1	EVM	CDS	143890	143901	.	+	0	ID=cds.evm.model.NIJG01000155.1.9;Parent=evm.model.NIJG01000155.1.9
NIJG01000155.1	EVM	gene	145639	147943	.	-	.	ID=evm.TU.NIJG01000155.1.10;
NIJG01000155.1	EVM	mRNA	145639	147943	.	-	.	ID=evm.model.NIJG01000155.1.10;Parent=evm.TU.NIJG01000155.1.10;
NIJG01000155.1	EVM	exon	147626	147943	.	-	.	ID=evm.model.NIJG01000155.1.10.exon1;Parent=evm.model.NIJG01000155.1.10
NIJG01000155.1	EVM	CDS	147626	147943	.	-	0	ID=cds.evm.model.NIJG01000155.1.10;Parent=evm.model.NIJG01000155.1.10
NIJG01000155.1	EVM	exon	147121	147270	.	-	.	ID=evm.model.NIJG01000155.1.10.exon2;Parent=evm.model.NIJG01000155.1.10
NIJG01000155.1	EVM	CDS	147121	147270	.	-	0	ID=cds.evm.model.NIJG01000155.1.10;Parent=evm.model.NIJG01000155.1.10
NIJG01000155.1	EVM	exon	145639	146970	.	-	.	ID=evm.model.NIJG01000155.1.10.exon3;Parent=evm.model.NIJG01000155.1.10
NIJG01000155.1	EVM	CDS	145639	146970	.	-	0	ID=cds.evm.model.NIJG01000155.1.10;Parent=evm.model.NIJG01000155.1.10
NIJG01000155.1	EVM	gene	153044	156586	.	+	.	ID=evm.TU.NIJG01000155.1.11;
NIJG01000155.1	EVM	mRNA	153044	156586	.	+	.	ID=evm.model.NIJG01000155.1.11;Parent=evm.TU.NIJG01000155.1.11;
NIJG01000155.1	EVM	exon	153044	153154	.	+	.	ID=evm.model.NIJG01000155.1.11.exon1;Parent=evm.model.NIJG01000155.1.11
NIJG01000155.1	EVM	CDS	153044	153154	.	+	0	ID=cds.evm.model.NIJG01000155.1.11;Parent=evm.model.NIJG01000155.1.11
NIJG01000155.1	EVM	exon	155808	155959	.	+	.	ID=evm.model.NIJG01000155.1.11.exon2;Parent=evm.model.NIJG01000155.1.11
NIJG01000155.1	EVM	CDS	155808	155959	.	+	0	ID=cds.evm.model.NIJG01000155.1.11;Parent=evm.model.NIJG01000155.1.11
NIJG01000155.1	EVM	exon	156052	156190	.	+	.	ID=evm.model.NIJG01000155.1.11.exon3;Parent=evm.model.NIJG01000155.1.11
NIJG01000155.1	EVM	CDS	156052	156190	.	+	1	ID=cds.evm.model.NIJG01000155.1.11;Parent=evm.model.NIJG01000155.1.11
NIJG01000155.1	EVM	exon	156269	156586	.	+	.	ID=evm.model.NIJG01000155.1.11.exon4;Parent=evm.model.NIJG01000155.1.11
NIJG01000155.1	EVM	CDS	156269	156586	.	+	0	ID=cds.evm.model.NIJG01000155.1.11;Parent=evm.model.NIJG01000155.1.11
NIJG01000155.1	EVM	gene	158847	159367	.	+	.	ID=evm.TU.NIJG01000155.1.12;
NIJG01000155.1	EVM	mRNA	158847	159367	.	+	.	ID=evm.model.NIJG01000155.1.12;Parent=evm.TU.NIJG01000155.1.12;
NIJG01000155.1	EVM	exon	158847	158891	.	+	.	ID=evm.model.NIJG01000155.1.12.exon1;Parent=evm.model.NIJG01000155.1.12
NIJG01000155.1	EVM	CDS	158847	158891	.	+	0	ID=cds.evm.model.NIJG01000155.1.12;Parent=evm.model.NIJG01000155.1.12
NIJG01000155.1	EVM	exon	159170	159367	.	+	.	ID=evm.model.NIJG01000155.1.12.exon2;Parent=evm.model.NIJG01000155.1.12
NIJG01000155.1	EVM	CDS	159170	159367	.	+	0	ID=cds.evm.model.NIJG01000155.1.12;Parent=evm.model.NIJG01000155.1.12
NIJG01000155.1	EVM	gene	167907	168309	.	+	.	ID=evm.TU.NIJG01000155.1.13;
NIJG01000155.1	EVM	mRNA	167907	168309	.	+	.	ID=evm.model.NIJG01000155.1.13;Parent=evm.TU.NIJG01000155.1.13;
NIJG01000155.1	EVM	exon	167907	167987	.	+	.	ID=evm.model.NIJG01000155.1.13.exon1;Parent=evm.model.NIJG01000155.1.13
NIJG01000155.1	EVM	CDS	167907	167987	.	+	0	ID=cds.evm.model.NIJG01000155.1.13;Parent=evm.model.NIJG01000155.1.13
NIJG01000155.1	EVM	exon	168097	168309	.	+	.	ID=evm.model.NIJG01000155.1.13.exon2;Parent=evm.model.NIJG01000155.1.13
NIJG01000155.1	EVM	CDS	168097	168309	.	+	0	ID=cds.evm.model.NIJG01000155.1.13;Parent=evm.model.NIJG01000155.1.13
NIJG01000155.1	EVM	gene	181588	185338	.	-	.	ID=evm.TU.NIJG01000155.1.14;
NIJG01000155.1	EVM	mRNA	181588	185338	.	-	.	ID=evm.model.NIJG01000155.1.14;Parent=evm.TU.NIJG01000155.1.14;
NIJG01000155.1	EVM	exon	185005	185338	.	-	.	ID=evm.model.NIJG01000155.1.14.exon1;Parent=evm.model.NIJG01000155.1.14
NIJG01000155.1	EVM	CDS	185005	185338	.	-	0	ID=cds.evm.model.NIJG01000155.1.14;Parent=evm.model.NIJG01000155.1.14
NIJG01000155.1	EVM	exon	184673	184807	.	-	.	ID=evm.model.NIJG01000155.1.14.exon2;Parent=evm.model.NIJG01000155.1.14
NIJG01000155.1	EVM	CDS	184673	184807	.	-	2	ID=cds.evm.model.NIJG01000155.1.14;Parent=evm.model.NIJG01000155.1.14
NIJG01000155.1	EVM	exon	183583	184568	.	-	.	ID=evm.model.NIJG01000155.1.14.exon3;Parent=evm.model.NIJG01000155.1.14
NIJG01000155.1	EVM	CDS	183583	184568	.	-	2	ID=cds.evm.model.NIJG01000155.1.14;Parent=evm.model.NIJG01000155.1.14
NIJG01000155.1	EVM	exon	182080	183487	.	-	.	ID=evm.model.NIJG01000155.1.14.exon4;Parent=evm.model.NIJG01000155.1.14
NIJG01000155.1	EVM	CDS	182080	183487	.	-	0	ID=cds.evm.model.NIJG01000155.1.14;Parent=evm.model.NIJG01000155.1.14
NIJG01000155.1	EVM	exon	181825	181881	.	-	.	ID=evm.model.NIJG01000155.1.14.exon5;Parent=evm.model.NIJG01000155.1.14
NIJG01000155.1	EVM	CDS	181825	181881	.	-	2	ID=cds.evm.model.NIJG01000155.1.14;Parent=evm.model.NIJG01000155.1.14
NIJG01000155.1	EVM	exon	181588	181592	.	-	.	ID=evm.model.NIJG01000155.1.14.exon6;Parent=evm.model.NIJG01000155.1.14
NIJG01000155.1	EVM	CDS	181588	181592	.	-	2	ID=cds.evm.model.NIJG01000155.1.14;Parent=evm.model.NIJG01000155.1.14
NIJG01000155.1	EVM	gene	186528	192123	.	+	.	ID=evm.TU.NIJG01000155.1.15;
NIJG01000155.1	EVM	mRNA	186528	192123	.	+	.	ID=evm.model.NIJG01000155.1.15;Parent=evm.TU.NIJG01000155.1.15;
NIJG01000155.1	EVM	exon	186528	186635	.	+	.	ID=evm.model.NIJG01000155.1.15.exon1;Parent=evm.model.NIJG01000155.1.15
NIJG01000155.1	EVM	CDS	186528	186635	.	+	0	ID=cds.evm.model.NIJG01000155.1.15;Parent=evm.model.NIJG01000155.1.15
NIJG01000155.1	EVM	exon	187116	187308	.	+	.	ID=evm.model.NIJG01000155.1.15.exon2;Parent=evm.model.NIJG01000155.1.15
NIJG01000155.1	EVM	CDS	187116	187308	.	+	0	ID=cds.evm.model.NIJG01000155.1.15;Parent=evm.model.NIJG01000155.1.15
NIJG01000155.1	EVM	exon	187379	187531	.	+	.	ID=evm.model.NIJG01000155.1.15.exon3;Parent=evm.model.NIJG01000155.1.15
NIJG01000155.1	EVM	CDS	187379	187531	.	+	2	ID=cds.evm.model.NIJG01000155.1.15;Parent=evm.model.NIJG01000155.1.15
NIJG01000155.1	EVM	exon	187629	187798	.	+	.	ID=evm.model.NIJG01000155.1.15.exon4;Parent=evm.model.NIJG01000155.1.15
NIJG01000155.1	EVM	CDS	187629	187798	.	+	2	ID=cds.evm.model.NIJG01000155.1.15;Parent=evm.model.NIJG01000155.1.15
NIJG01000155.1	EVM	exon	187859	187978	.	+	.	ID=evm.model.NIJG01000155.1.15.exon5;Parent=evm.model.NIJG01000155.1.15
NIJG01000155.1	EVM	CDS	187859	187978	.	+	0	ID=cds.evm.model.NIJG01000155.1.15;Parent=evm.model.NIJG01000155.1.15
NIJG01000155.1	EVM	exon	188063	188193	.	+	.	ID=evm.model.NIJG01000155.1.15.exon6;Parent=evm.model.NIJG01000155.1.15
NIJG01000155.1	EVM	CDS	188063	188193	.	+	0	ID=cds.evm.model.NIJG01000155.1.15;Parent=evm.model.NIJG01000155.1.15
NIJG01000155.1	EVM	exon	188781	188981	.	+	.	ID=evm.model.NIJG01000155.1.15.exon7;Parent=evm.model.NIJG01000155.1.15
NIJG01000155.1	EVM	CDS	188781	188981	.	+	1	ID=cds.evm.model.NIJG01000155.1.15;Parent=evm.model.NIJG01000155.1.15
NIJG01000155.1	EVM	exon	189045	189238	.	+	.	ID=evm.model.NIJG01000155.1.15.exon8;Parent=evm.model.NIJG01000155.1.15
NIJG01000155.1	EVM	CDS	189045	189238	.	+	1	ID=cds.evm.model.NIJG01000155.1.15;Parent=evm.model.NIJG01000155.1.15
NIJG01000155.1	EVM	exon	189337	189483	.	+	.	ID=evm.model.NIJG01000155.1.15.exon9;Parent=evm.model.NIJG01000155.1.15
NIJG01000155.1	EVM	CDS	189337	189483	.	+	2	ID=cds.evm.model.NIJG01000155.1.15;Parent=evm.model.NIJG01000155.1.15
NIJG01000155.1	EVM	exon	189549	189733	.	+	.	ID=evm.model.NIJG01000155.1.15.exon10;Parent=evm.model.NIJG01000155.1.15
NIJG01000155.1	EVM	CDS	189549	189733	.	+	2	ID=cds.evm.model.NIJG01000155.1.15;Parent=evm.model.NIJG01000155.1.15
NIJG01000155.1	EVM	exon	189816	190126	.	+	.	ID=evm.model.NIJG01000155.1.15.exon11;Parent=evm.model.NIJG01000155.1.15
NIJG01000155.1	EVM	CDS	189816	190126	.	+	0	ID=cds.evm.model.NIJG01000155.1.15;Parent=evm.model.NIJG01000155.1.15
NIJG01000155.1	EVM	exon	190200	190419	.	+	.	ID=evm.model.NIJG01000155.1.15.exon12;Parent=evm.model.NIJG01000155.1.15
NIJG01000155.1	EVM	CDS	190200	190419	.	+	1	ID=cds.evm.model.NIJG01000155.1.15;Parent=evm.model.NIJG01000155.1.15
NIJG01000155.1	EVM	exon	190496	190666	.	+	.	ID=evm.model.NIJG01000155.1.15.exon13;Parent=evm.model.NIJG01000155.1.15
NIJG01000155.1	EVM	CDS	190496	190666	.	+	0	ID=cds.evm.model.NIJG01000155.1.15;Parent=evm.model.NIJG01000155.1.15
NIJG01000155.1	EVM	exon	190733	190920	.	+	.	ID=evm.model.NIJG01000155.1.15.exon14;Parent=evm.model.NIJG01000155.1.15
NIJG01000155.1	EVM	CDS	190733	190920	.	+	0	ID=cds.evm.model.NIJG01000155.1.15;Parent=evm.model.NIJG01000155.1.15
NIJG01000155.1	EVM	exon	191037	191202	.	+	.	ID=evm.model.NIJG01000155.1.15.exon15;Parent=evm.model.NIJG01000155.1.15
NIJG01000155.1	EVM	CDS	191037	191202	.	+	1	ID=cds.evm.model.NIJG01000155.1.15;Parent=evm.model.NIJG01000155.1.15
NIJG01000155.1	EVM	exon	191284	191397	.	+	.	ID=evm.model.NIJG01000155.1.15.exon16;Parent=evm.model.NIJG01000155.1.15
NIJG01000155.1	EVM	CDS	191284	191397	.	+	0	ID=cds.evm.model.NIJG01000155.1.15;Parent=evm.model.NIJG01000155.1.15
NIJG01000155.1	EVM	exon	191475	191669	.	+	.	ID=evm.model.NIJG01000155.1.15.exon17;Parent=evm.model.NIJG01000155.1.15
NIJG01000155.1	EVM	CDS	191475	191669	.	+	0	ID=cds.evm.model.NIJG01000155.1.15;Parent=evm.model.NIJG01000155.1.15
NIJG01000155.1	EVM	exon	191820	191953	.	+	.	ID=evm.model.NIJG01000155.1.15.exon18;Parent=evm.model.NIJG01000155.1.15
NIJG01000155.1	EVM	CDS	191820	191953	.	+	0	ID=cds.evm.model.NIJG01000155.1.15;Parent=evm.model.NIJG01000155.1.15
NIJG01000155.1	EVM	exon	192081	192123	.	+	.	ID=evm.model.NIJG01000155.1.15.exon19;Parent=evm.model.NIJG01000155.1.15
NIJG01000155.1	EVM	CDS	192081	192123	.	+	1	ID=cds.evm.model.NIJG01000155.1.15;Parent=evm.model.NIJG01000155.1.15
NIJG01000155.1	EVM	gene	193614	194730	.	-	.	ID=evm.TU.NIJG01000155.1.16;
NIJG01000155.1	EVM	mRNA	193614	194730	.	-	.	ID=evm.model.NIJG01000155.1.16;Parent=evm.TU.NIJG01000155.1.16;
NIJG01000155.1	EVM	exon	194719	194730	.	-	.	ID=evm.model.NIJG01000155.1.16.exon1;Parent=evm.model.NIJG01000155.1.16
NIJG01000155.1	EVM	CDS	194719	194730	.	-	0	ID=cds.evm.model.NIJG01000155.1.16;Parent=evm.model.NIJG01000155.1.16
NIJG01000155.1	EVM	exon	193614	194240	.	-	.	ID=evm.model.NIJG01000155.1.16.exon2;Parent=evm.model.NIJG01000155.1.16
NIJG01000155.1	EVM	CDS	193614	194240	.	-	0	ID=cds.evm.model.NIJG01000155.1.16;Parent=evm.model.NIJG01000155.1.16
NIJG01000155.1	EVM	gene	210005	211233	.	-	.	ID=evm.TU.NIJG01000155.1.17;
NIJG01000155.1	EVM	mRNA	210005	211233	.	-	.	ID=evm.model.NIJG01000155.1.17;Parent=evm.TU.NIJG01000155.1.17;
NIJG01000155.1	EVM	exon	211222	211233	.	-	.	ID=evm.model.NIJG01000155.1.17.exon1;Parent=evm.model.NIJG01000155.1.17
NIJG01000155.1	EVM	CDS	211222	211233	.	-	0	ID=cds.evm.model.NIJG01000155.1.17;Parent=evm.model.NIJG01000155.1.17
NIJG01000155.1	EVM	exon	210005	210946	.	-	.	ID=evm.model.NIJG01000155.1.17.exon2;Parent=evm.model.NIJG01000155.1.17
NIJG01000155.1	EVM	CDS	210005	210946	.	-	0	ID=cds.evm.model.NIJG01000155.1.17;Parent=evm.model.NIJG01000155.1.17
NIJG01000155.1	EVM	gene	217103	218756	.	-	.	ID=evm.TU.NIJG01000155.1.18;
NIJG01000155.1	EVM	mRNA	217103	218756	.	-	.	ID=evm.model.NIJG01000155.1.18;Parent=evm.TU.NIJG01000155.1.18;
NIJG01000155.1	EVM	exon	218634	218756	.	-	.	ID=evm.model.NIJG01000155.1.18.exon1;Parent=evm.model.NIJG01000155.1.18
NIJG01000155.1	EVM	CDS	218634	218756	.	-	0	ID=cds.evm.model.NIJG01000155.1.18;Parent=evm.model.NIJG01000155.1.18
NIJG01000155.1	EVM	exon	217103	217465	.	-	.	ID=evm.model.NIJG01000155.1.18.exon2;Parent=evm.model.NIJG01000155.1.18
NIJG01000155.1	EVM	CDS	217103	217465	.	-	0	ID=cds.evm.model.NIJG01000155.1.18;Parent=evm.model.NIJG01000155.1.18
NIJG01000155.1	EVM	gene	233104	235052	.	-	.	ID=evm.TU.NIJG01000155.1.19;
NIJG01000155.1	EVM	mRNA	233104	235052	.	-	.	ID=evm.model.NIJG01000155.1.19;Parent=evm.TU.NIJG01000155.1.19;
NIJG01000155.1	EVM	exon	234830	235052	.	-	.	ID=evm.model.NIJG01000155.1.19.exon1;Parent=evm.model.NIJG01000155.1.19
NIJG01000155.1	EVM	CDS	234830	235052	.	-	0	ID=cds.evm.model.NIJG01000155.1.19;Parent=evm.model.NIJG01000155.1.19
NIJG01000155.1	EVM	exon	234210	234577	.	-	.	ID=evm.model.NIJG01000155.1.19.exon2;Parent=evm.model.NIJG01000155.1.19
NIJG01000155.1	EVM	CDS	234210	234577	.	-	2	ID=cds.evm.model.NIJG01000155.1.19;Parent=evm.model.NIJG01000155.1.19
NIJG01000155.1	EVM	exon	233104	233265	.	-	.	ID=evm.model.NIJG01000155.1.19.exon3;Parent=evm.model.NIJG01000155.1.19
NIJG01000155.1	EVM	CDS	233104	233265	.	-	0	ID=cds.evm.model.NIJG01000155.1.19;Parent=evm.model.NIJG01000155.1.19
NIJG01000155.1	EVM	gene	235793	237513	.	+	.	ID=evm.TU.NIJG01000155.1.20;
NIJG01000155.1	EVM	mRNA	235793	237513	.	+	.	ID=evm.model.NIJG01000155.1.20;Parent=evm.TU.NIJG01000155.1.20;
NIJG01000155.1	EVM	exon	235793	235842	.	+	.	ID=evm.model.NIJG01000155.1.20.exon1;Parent=evm.model.NIJG01000155.1.20
NIJG01000155.1	EVM	CDS	235793	235842	.	+	0	ID=cds.evm.model.NIJG01000155.1.20;Parent=evm.model.NIJG01000155.1.20
NIJG01000155.1	EVM	exon	237060	237286	.	+	.	ID=evm.model.NIJG01000155.1.20.exon2;Parent=evm.model.NIJG01000155.1.20
NIJG01000155.1	EVM	CDS	237060	237286	.	+	1	ID=cds.evm.model.NIJG01000155.1.20;Parent=evm.model.NIJG01000155.1.20
NIJG01000155.1	EVM	exon	237377	237513	.	+	.	ID=evm.model.NIJG01000155.1.20.exon3;Parent=evm.model.NIJG01000155.1.20
NIJG01000155.1	EVM	CDS	237377	237513	.	+	2	ID=cds.evm.model.NIJG01000155.1.20;Parent=evm.model.NIJG01000155.1.20
NIJG01000155.1	EVM	gene	238318	249335	.	-	.	ID=evm.TU.NIJG01000155.1.21;
NIJG01000155.1	EVM	mRNA	238318	249335	.	-	.	ID=evm.model.NIJG01000155.1.21;Parent=evm.TU.NIJG01000155.1.21;
NIJG01000155.1	EVM	exon	249114	249335	.	-	.	ID=evm.model.NIJG01000155.1.21.exon1;Parent=evm.model.NIJG01000155.1.21
NIJG01000155.1	EVM	CDS	249114	249335	.	-	0	ID=cds.evm.model.NIJG01000155.1.21;Parent=evm.model.NIJG01000155.1.21
NIJG01000155.1	EVM	exon	247963	248272	.	-	.	ID=evm.model.NIJG01000155.1.21.exon2;Parent=evm.model.NIJG01000155.1.21
NIJG01000155.1	EVM	CDS	247963	248272	.	-	0	ID=cds.evm.model.NIJG01000155.1.21;Parent=evm.model.NIJG01000155.1.21
NIJG01000155.1	EVM	exon	247677	247746	.	-	.	ID=evm.model.NIJG01000155.1.21.exon3;Parent=evm.model.NIJG01000155.1.21
NIJG01000155.1	EVM	CDS	247677	247746	.	-	2	ID=cds.evm.model.NIJG01000155.1.21;Parent=evm.model.NIJG01000155.1.21
NIJG01000155.1	EVM	exon	247281	247568	.	-	.	ID=evm.model.NIJG01000155.1.21.exon4;Parent=evm.model.NIJG01000155.1.21
NIJG01000155.1	EVM	CDS	247281	247568	.	-	1	ID=cds.evm.model.NIJG01000155.1.21;Parent=evm.model.NIJG01000155.1.21
NIJG01000155.1	EVM	exon	245795	246157	.	-	.	ID=evm.model.NIJG01000155.1.21.exon5;Parent=evm.model.NIJG01000155.1.21
NIJG01000155.1	EVM	CDS	245795	246157	.	-	1	ID=cds.evm.model.NIJG01000155.1.21;Parent=evm.model.NIJG01000155.1.21
NIJG01000155.1	EVM	exon	245417	245710	.	-	.	ID=evm.model.NIJG01000155.1.21.exon6;Parent=evm.model.NIJG01000155.1.21
NIJG01000155.1	EVM	CDS	245417	245710	.	-	1	ID=cds.evm.model.NIJG01000155.1.21;Parent=evm.model.NIJG01000155.1.21
NIJG01000155.1	EVM	exon	241344	241595	.	-	.	ID=evm.model.NIJG01000155.1.21.exon7;Parent=evm.model.NIJG01000155.1.21
NIJG01000155.1	EVM	CDS	241344	241595	.	-	1	ID=cds.evm.model.NIJG01000155.1.21;Parent=evm.model.NIJG01000155.1.21
NIJG01000155.1	EVM	exon	240958	241191	.	-	.	ID=evm.model.NIJG01000155.1.21.exon8;Parent=evm.model.NIJG01000155.1.21
NIJG01000155.1	EVM	CDS	240958	241191	.	-	1	ID=cds.evm.model.NIJG01000155.1.21;Parent=evm.model.NIJG01000155.1.21
NIJG01000155.1	EVM	exon	238318	240760	.	-	.	ID=evm.model.NIJG01000155.1.21.exon9;Parent=evm.model.NIJG01000155.1.21
NIJG01000155.1	EVM	CDS	238318	240760	.	-	1	ID=cds.evm.model.NIJG01000155.1.21;Parent=evm.model.NIJG01000155.1.21
NIJG01000155.1	EVM	gene	250099	251652	.	-	.	ID=evm.TU.NIJG01000155.1.22;
NIJG01000155.1	EVM	mRNA	250099	251652	.	-	.	ID=evm.model.NIJG01000155.1.22;Parent=evm.TU.NIJG01000155.1.22;
NIJG01000155.1	EVM	exon	251544	251652	.	-	.	ID=evm.model.NIJG01000155.1.22.exon1;Parent=evm.model.NIJG01000155.1.22
NIJG01000155.1	EVM	CDS	251544	251652	.	-	0	ID=cds.evm.model.NIJG01000155.1.22;Parent=evm.model.NIJG01000155.1.22
NIJG01000155.1	EVM	exon	251139	251373	.	-	.	ID=evm.model.NIJG01000155.1.22.exon2;Parent=evm.model.NIJG01000155.1.22
NIJG01000155.1	EVM	CDS	251139	251373	.	-	2	ID=cds.evm.model.NIJG01000155.1.22;Parent=evm.model.NIJG01000155.1.22
NIJG01000155.1	EVM	exon	250822	251061	.	-	.	ID=evm.model.NIJG01000155.1.22.exon3;Parent=evm.model.NIJG01000155.1.22
NIJG01000155.1	EVM	CDS	250822	251061	.	-	1	ID=cds.evm.model.NIJG01000155.1.22;Parent=evm.model.NIJG01000155.1.22
NIJG01000155.1	EVM	exon	250559	250725	.	-	.	ID=evm.model.NIJG01000155.1.22.exon4;Parent=evm.model.NIJG01000155.1.22
NIJG01000155.1	EVM	CDS	250559	250725	.	-	1	ID=cds.evm.model.NIJG01000155.1.22;Parent=evm.model.NIJG01000155.1.22
NIJG01000155.1	EVM	exon	250099	250475	.	-	.	ID=evm.model.NIJG01000155.1.22.exon5;Parent=evm.model.NIJG01000155.1.22
NIJG01000155.1	EVM	CDS	250099	250475	.	-	2	ID=cds.evm.model.NIJG01000155.1.22;Parent=evm.model.NIJG01000155.1.22
NIJG01000155.1	EVM	gene	259490	260968	.	-	.	ID=evm.TU.NIJG01000155.1.23;
NIJG01000155.1	EVM	mRNA	259490	260968	.	-	.	ID=evm.model.NIJG01000155.1.23;Parent=evm.TU.NIJG01000155.1.23;
NIJG01000155.1	EVM	exon	260887	260968	.	-	.	ID=evm.model.NIJG01000155.1.23.exon1;Parent=evm.model.NIJG01000155.1.23
NIJG01000155.1	EVM	CDS	260887	260968	.	-	0	ID=cds.evm.model.NIJG01000155.1.23;Parent=evm.model.NIJG01000155.1.23
NIJG01000155.1	EVM	exon	260342	260649	.	-	.	ID=evm.model.NIJG01000155.1.23.exon2;Parent=evm.model.NIJG01000155.1.23
NIJG01000155.1	EVM	CDS	260342	260649	.	-	2	ID=cds.evm.model.NIJG01000155.1.23;Parent=evm.model.NIJG01000155.1.23
NIJG01000155.1	EVM	exon	259490	260083	.	-	.	ID=evm.model.NIJG01000155.1.23.exon3;Parent=evm.model.NIJG01000155.1.23
NIJG01000155.1	EVM	CDS	259490	260083	.	-	0	ID=cds.evm.model.NIJG01000155.1.23;Parent=evm.model.NIJG01000155.1.23
NIJG01000155.1	EVM	gene	263538	270623	.	+	.	ID=evm.TU.NIJG01000155.1.24;
NIJG01000155.1	EVM	mRNA	263538	270623	.	+	.	ID=evm.model.NIJG01000155.1.24;Parent=evm.TU.NIJG01000155.1.24;
NIJG01000155.1	EVM	exon	263538	263574	.	+	.	ID=evm.model.NIJG01000155.1.24.exon1;Parent=evm.model.NIJG01000155.1.24
NIJG01000155.1	EVM	CDS	263538	263574	.	+	0	ID=cds.evm.model.NIJG01000155.1.24;Parent=evm.model.NIJG01000155.1.24
NIJG01000155.1	EVM	exon	263634	263782	.	+	.	ID=evm.model.NIJG01000155.1.24.exon2;Parent=evm.model.NIJG01000155.1.24
NIJG01000155.1	EVM	CDS	263634	263782	.	+	2	ID=cds.evm.model.NIJG01000155.1.24;Parent=evm.model.NIJG01000155.1.24
NIJG01000155.1	EVM	exon	264497	264742	.	+	.	ID=evm.model.NIJG01000155.1.24.exon3;Parent=evm.model.NIJG01000155.1.24
NIJG01000155.1	EVM	CDS	264497	264742	.	+	0	ID=cds.evm.model.NIJG01000155.1.24;Parent=evm.model.NIJG01000155.1.24
NIJG01000155.1	EVM	exon	264819	268994	.	+	.	ID=evm.model.NIJG01000155.1.24.exon4;Parent=evm.model.NIJG01000155.1.24
NIJG01000155.1	EVM	CDS	264819	268994	.	+	0	ID=cds.evm.model.NIJG01000155.1.24;Parent=evm.model.NIJG01000155.1.24
NIJG01000155.1	EVM	exon	269252	269743	.	+	.	ID=evm.model.NIJG01000155.1.24.exon5;Parent=evm.model.NIJG01000155.1.24
NIJG01000155.1	EVM	CDS	269252	269743	.	+	0	ID=cds.evm.model.NIJG01000155.1.24;Parent=evm.model.NIJG01000155.1.24
NIJG01000155.1	EVM	exon	269823	270013	.	+	.	ID=evm.model.NIJG01000155.1.24.exon6;Parent=evm.model.NIJG01000155.1.24
NIJG01000155.1	EVM	CDS	269823	270013	.	+	0	ID=cds.evm.model.NIJG01000155.1.24;Parent=evm.model.NIJG01000155.1.24
NIJG01000155.1	EVM	exon	270096	270264	.	+	.	ID=evm.model.NIJG01000155.1.24.exon7;Parent=evm.model.NIJG01000155.1.24
NIJG01000155.1	EVM	CDS	270096	270264	.	+	1	ID=cds.evm.model.NIJG01000155.1.24;Parent=evm.model.NIJG01000155.1.24
NIJG01000155.1	EVM	exon	270354	270623	.	+	.	ID=evm.model.NIJG01000155.1.24.exon8;Parent=evm.model.NIJG01000155.1.24
NIJG01000155.1	EVM	CDS	270354	270623	.	+	0	ID=cds.evm.model.NIJG01000155.1.24;Parent=evm.model.NIJG01000155.1.24
NIJG01000155.1	EVM	gene	273387	281456	.	-	.	ID=evm.TU.NIJG01000155.1.25;
NIJG01000155.1	EVM	mRNA	273387	281456	.	-	.	ID=evm.model.NIJG01000155.1.25;Parent=evm.TU.NIJG01000155.1.25;
NIJG01000155.1	EVM	exon	281405	281456	.	-	.	ID=evm.model.NIJG01000155.1.25.exon1;Parent=evm.model.NIJG01000155.1.25
NIJG01000155.1	EVM	CDS	281405	281456	.	-	0	ID=cds.evm.model.NIJG01000155.1.25;Parent=evm.model.NIJG01000155.1.25
NIJG01000155.1	EVM	exon	277787	277898	.	-	.	ID=evm.model.NIJG01000155.1.25.exon2;Parent=evm.model.NIJG01000155.1.25
NIJG01000155.1	EVM	CDS	277787	277898	.	-	2	ID=cds.evm.model.NIJG01000155.1.25;Parent=evm.model.NIJG01000155.1.25
NIJG01000155.1	EVM	exon	277440	277679	.	-	.	ID=evm.model.NIJG01000155.1.25.exon3;Parent=evm.model.NIJG01000155.1.25
NIJG01000155.1	EVM	CDS	277440	277679	.	-	1	ID=cds.evm.model.NIJG01000155.1.25;Parent=evm.model.NIJG01000155.1.25
NIJG01000155.1	EVM	exon	273387	273402	.	-	.	ID=evm.model.NIJG01000155.1.25.exon4;Parent=evm.model.NIJG01000155.1.25
NIJG01000155.1	EVM	CDS	273387	273402	.	-	1	ID=cds.evm.model.NIJG01000155.1.25;Parent=evm.model.NIJG01000155.1.25
NIJG01000155.1	EVM	gene	284229	286197	.	+	.	ID=evm.TU.NIJG01000155.1.26;
NIJG01000155.1	EVM	mRNA	284229	286197	.	+	.	ID=evm.model.NIJG01000155.1.26;Parent=evm.TU.NIJG01000155.1.26;
NIJG01000155.1	EVM	exon	284229	284554	.	+	.	ID=evm.model.NIJG01000155.1.26.exon1;Parent=evm.model.NIJG01000155.1.26
NIJG01000155.1	EVM	CDS	284229	284554	.	+	0	ID=cds.evm.model.NIJG01000155.1.26;Parent=evm.model.NIJG01000155.1.26
NIJG01000155.1	EVM	exon	284710	284930	.	+	.	ID=evm.model.NIJG01000155.1.26.exon2;Parent=evm.model.NIJG01000155.1.26
NIJG01000155.1	EVM	CDS	284710	284930	.	+	1	ID=cds.evm.model.NIJG01000155.1.26;Parent=evm.model.NIJG01000155.1.26
NIJG01000155.1	EVM	exon	285045	285287	.	+	.	ID=evm.model.NIJG01000155.1.26.exon3;Parent=evm.model.NIJG01000155.1.26
NIJG01000155.1	EVM	CDS	285045	285287	.	+	2	ID=cds.evm.model.NIJG01000155.1.26;Parent=evm.model.NIJG01000155.1.26
NIJG01000155.1	EVM	exon	285448	285709	.	+	.	ID=evm.model.NIJG01000155.1.26.exon4;Parent=evm.model.NIJG01000155.1.26
NIJG01000155.1	EVM	CDS	285448	285709	.	+	2	ID=cds.evm.model.NIJG01000155.1.26;Parent=evm.model.NIJG01000155.1.26
NIJG01000155.1	EVM	exon	285785	285892	.	+	.	ID=evm.model.NIJG01000155.1.26.exon5;Parent=evm.model.NIJG01000155.1.26
NIJG01000155.1	EVM	CDS	285785	285892	.	+	1	ID=cds.evm.model.NIJG01000155.1.26;Parent=evm.model.NIJG01000155.1.26
NIJG01000155.1	EVM	exon	285978	286197	.	+	.	ID=evm.model.NIJG01000155.1.26.exon6;Parent=evm.model.NIJG01000155.1.26
NIJG01000155.1	EVM	CDS	285978	286197	.	+	1	ID=cds.evm.model.NIJG01000155.1.26;Parent=evm.model.NIJG01000155.1.26
NIJG01000155.1	EVM	gene	287766	290077	.	-	.	ID=evm.TU.NIJG01000155.1.27;
NIJG01000155.1	EVM	mRNA	287766	290077	.	-	.	ID=evm.model.NIJG01000155.1.27;Parent=evm.TU.NIJG01000155.1.27;
NIJG01000155.1	EVM	exon	290055	290077	.	-	.	ID=evm.model.NIJG01000155.1.27.exon1;Parent=evm.model.NIJG01000155.1.27
NIJG01000155.1	EVM	CDS	290055	290077	.	-	0	ID=cds.evm.model.NIJG01000155.1.27;Parent=evm.model.NIJG01000155.1.27
NIJG01000155.1	EVM	exon	288942	289059	.	-	.	ID=evm.model.NIJG01000155.1.27.exon2;Parent=evm.model.NIJG01000155.1.27
NIJG01000155.1	EVM	CDS	288942	289059	.	-	1	ID=cds.evm.model.NIJG01000155.1.27;Parent=evm.model.NIJG01000155.1.27
NIJG01000155.1	EVM	exon	288698	288851	.	-	.	ID=evm.model.NIJG01000155.1.27.exon3;Parent=evm.model.NIJG01000155.1.27
NIJG01000155.1	EVM	CDS	288698	288851	.	-	0	ID=cds.evm.model.NIJG01000155.1.27;Parent=evm.model.NIJG01000155.1.27
NIJG01000155.1	EVM	exon	288464	288603	.	-	.	ID=evm.model.NIJG01000155.1.27.exon4;Parent=evm.model.NIJG01000155.1.27
NIJG01000155.1	EVM	CDS	288464	288603	.	-	2	ID=cds.evm.model.NIJG01000155.1.27;Parent=evm.model.NIJG01000155.1.27
NIJG01000155.1	EVM	exon	288261	288396	.	-	.	ID=evm.model.NIJG01000155.1.27.exon5;Parent=evm.model.NIJG01000155.1.27
NIJG01000155.1	EVM	CDS	288261	288396	.	-	0	ID=cds.evm.model.NIJG01000155.1.27;Parent=evm.model.NIJG01000155.1.27
NIJG01000155.1	EVM	exon	287942	288154	.	-	.	ID=evm.model.NIJG01000155.1.27.exon6;Parent=evm.model.NIJG01000155.1.27
NIJG01000155.1	EVM	CDS	287942	288154	.	-	2	ID=cds.evm.model.NIJG01000155.1.27;Parent=evm.model.NIJG01000155.1.27
NIJG01000155.1	EVM	exon	287766	287875	.	-	.	ID=evm.model.NIJG01000155.1.27.exon7;Parent=evm.model.NIJG01000155.1.27
NIJG01000155.1	EVM	CDS	287766	287875	.	-	2	ID=cds.evm.model.NIJG01000155.1.27;Parent=evm.model.NIJG01000155.1.27
NIJG01000155.1	EVM	gene	290946	292979	.	+	.	ID=evm.TU.NIJG01000155.1.28;
NIJG01000155.1	EVM	mRNA	290946	292979	.	+	.	ID=evm.model.NIJG01000155.1.28;Parent=evm.TU.NIJG01000155.1.28;
NIJG01000155.1	EVM	exon	290946	291003	.	+	.	ID=evm.model.NIJG01000155.1.28.exon1;Parent=evm.model.NIJG01000155.1.28
NIJG01000155.1	EVM	CDS	290946	291003	.	+	0	ID=cds.evm.model.NIJG01000155.1.28;Parent=evm.model.NIJG01000155.1.28
NIJG01000155.1	EVM	exon	291125	291285	.	+	.	ID=evm.model.NIJG01000155.1.28.exon2;Parent=evm.model.NIJG01000155.1.28
NIJG01000155.1	EVM	CDS	291125	291285	.	+	2	ID=cds.evm.model.NIJG01000155.1.28;Parent=evm.model.NIJG01000155.1.28
NIJG01000155.1	EVM	exon	291416	291575	.	+	.	ID=evm.model.NIJG01000155.1.28.exon3;Parent=evm.model.NIJG01000155.1.28
NIJG01000155.1	EVM	CDS	291416	291575	.	+	0	ID=cds.evm.model.NIJG01000155.1.28;Parent=evm.model.NIJG01000155.1.28
NIJG01000155.1	EVM	exon	291655	292095	.	+	.	ID=evm.model.NIJG01000155.1.28.exon4;Parent=evm.model.NIJG01000155.1.28
NIJG01000155.1	EVM	CDS	291655	292095	.	+	2	ID=cds.evm.model.NIJG01000155.1.28;Parent=evm.model.NIJG01000155.1.28
NIJG01000155.1	EVM	exon	292162	292209	.	+	.	ID=evm.model.NIJG01000155.1.28.exon5;Parent=evm.model.NIJG01000155.1.28
NIJG01000155.1	EVM	CDS	292162	292209	.	+	2	ID=cds.evm.model.NIJG01000155.1.28;Parent=evm.model.NIJG01000155.1.28
NIJG01000155.1	EVM	exon	292297	292587	.	+	.	ID=evm.model.NIJG01000155.1.28.exon6;Parent=evm.model.NIJG01000155.1.28
NIJG01000155.1	EVM	CDS	292297	292587	.	+	2	ID=cds.evm.model.NIJG01000155.1.28;Parent=evm.model.NIJG01000155.1.28
NIJG01000155.1	EVM	exon	292708	292979	.	+	.	ID=evm.model.NIJG01000155.1.28.exon7;Parent=evm.model.NIJG01000155.1.28
NIJG01000155.1	EVM	CDS	292708	292979	.	+	2	ID=cds.evm.model.NIJG01000155.1.28;Parent=evm.model.NIJG01000155.1.28
NIJG01000155.1	EVM	gene	295063	301515	.	+	.	ID=evm.TU.NIJG01000155.1.29;
NIJG01000155.1	EVM	mRNA	295063	301515	.	+	.	ID=evm.model.NIJG01000155.1.29;Parent=evm.TU.NIJG01000155.1.29;
NIJG01000155.1	EVM	exon	295063	295221	.	+	.	ID=evm.model.NIJG01000155.1.29.exon1;Parent=evm.model.NIJG01000155.1.29
NIJG01000155.1	EVM	CDS	295063	295221	.	+	0	ID=cds.evm.model.NIJG01000155.1.29;Parent=evm.model.NIJG01000155.1.29
NIJG01000155.1	EVM	exon	295317	295419	.	+	.	ID=evm.model.NIJG01000155.1.29.exon2;Parent=evm.model.NIJG01000155.1.29
NIJG01000155.1	EVM	CDS	295317	295419	.	+	0	ID=cds.evm.model.NIJG01000155.1.29;Parent=evm.model.NIJG01000155.1.29
NIJG01000155.1	EVM	exon	295685	295926	.	+	.	ID=evm.model.NIJG01000155.1.29.exon3;Parent=evm.model.NIJG01000155.1.29
NIJG01000155.1	EVM	CDS	295685	295926	.	+	2	ID=cds.evm.model.NIJG01000155.1.29;Parent=evm.model.NIJG01000155.1.29
NIJG01000155.1	EVM	exon	295997	296143	.	+	.	ID=evm.model.NIJG01000155.1.29.exon4;Parent=evm.model.NIJG01000155.1.29
NIJG01000155.1	EVM	CDS	295997	296143	.	+	0	ID=cds.evm.model.NIJG01000155.1.29;Parent=evm.model.NIJG01000155.1.29
NIJG01000155.1	EVM	exon	296211	296352	.	+	.	ID=evm.model.NIJG01000155.1.29.exon5;Parent=evm.model.NIJG01000155.1.29
NIJG01000155.1	EVM	CDS	296211	296352	.	+	0	ID=cds.evm.model.NIJG01000155.1.29;Parent=evm.model.NIJG01000155.1.29
NIJG01000155.1	EVM	exon	296428	296520	.	+	.	ID=evm.model.NIJG01000155.1.29.exon6;Parent=evm.model.NIJG01000155.1.29
NIJG01000155.1	EVM	CDS	296428	296520	.	+	2	ID=cds.evm.model.NIJG01000155.1.29;Parent=evm.model.NIJG01000155.1.29
NIJG01000155.1	EVM	exon	296698	296790	.	+	.	ID=evm.model.NIJG01000155.1.29.exon7;Parent=evm.model.NIJG01000155.1.29
NIJG01000155.1	EVM	CDS	296698	296790	.	+	2	ID=cds.evm.model.NIJG01000155.1.29;Parent=evm.model.NIJG01000155.1.29
NIJG01000155.1	EVM	exon	296860	296993	.	+	.	ID=evm.model.NIJG01000155.1.29.exon8;Parent=evm.model.NIJG01000155.1.29
NIJG01000155.1	EVM	CDS	296860	296993	.	+	2	ID=cds.evm.model.NIJG01000155.1.29;Parent=evm.model.NIJG01000155.1.29
NIJG01000155.1	EVM	exon	297121	297504	.	+	.	ID=evm.model.NIJG01000155.1.29.exon9;Parent=evm.model.NIJG01000155.1.29
NIJG01000155.1	EVM	CDS	297121	297504	.	+	0	ID=cds.evm.model.NIJG01000155.1.29;Parent=evm.model.NIJG01000155.1.29
NIJG01000155.1	EVM	exon	297577	297651	.	+	.	ID=evm.model.NIJG01000155.1.29.exon10;Parent=evm.model.NIJG01000155.1.29
NIJG01000155.1	EVM	CDS	297577	297651	.	+	0	ID=cds.evm.model.NIJG01000155.1.29;Parent=evm.model.NIJG01000155.1.29
NIJG01000155.1	EVM	exon	297728	297985	.	+	.	ID=evm.model.NIJG01000155.1.29.exon11;Parent=evm.model.NIJG01000155.1.29
NIJG01000155.1	EVM	CDS	297728	297985	.	+	0	ID=cds.evm.model.NIJG01000155.1.29;Parent=evm.model.NIJG01000155.1.29
NIJG01000155.1	EVM	exon	298076	298219	.	+	.	ID=evm.model.NIJG01000155.1.29.exon12;Parent=evm.model.NIJG01000155.1.29
NIJG01000155.1	EVM	CDS	298076	298219	.	+	0	ID=cds.evm.model.NIJG01000155.1.29;Parent=evm.model.NIJG01000155.1.29
NIJG01000155.1	EVM	exon	298306	298561	.	+	.	ID=evm.model.NIJG01000155.1.29.exon13;Parent=evm.model.NIJG01000155.1.29
NIJG01000155.1	EVM	CDS	298306	298561	.	+	0	ID=cds.evm.model.NIJG01000155.1.29;Parent=evm.model.NIJG01000155.1.29
NIJG01000155.1	EVM	exon	298887	299032	.	+	.	ID=evm.model.NIJG01000155.1.29.exon14;Parent=evm.model.NIJG01000155.1.29
NIJG01000155.1	EVM	CDS	298887	299032	.	+	2	ID=cds.evm.model.NIJG01000155.1.29;Parent=evm.model.NIJG01000155.1.29
NIJG01000155.1	EVM	exon	299117	299214	.	+	.	ID=evm.model.NIJG01000155.1.29.exon15;Parent=evm.model.NIJG01000155.1.29
NIJG01000155.1	EVM	CDS	299117	299214	.	+	0	ID=cds.evm.model.NIJG01000155.1.29;Parent=evm.model.NIJG01000155.1.29
NIJG01000155.1	EVM	exon	299288	299396	.	+	.	ID=evm.model.NIJG01000155.1.29.exon16;Parent=evm.model.NIJG01000155.1.29
NIJG01000155.1	EVM	CDS	299288	299396	.	+	1	ID=cds.evm.model.NIJG01000155.1.29;Parent=evm.model.NIJG01000155.1.29
NIJG01000155.1	EVM	exon	299480	299643	.	+	.	ID=evm.model.NIJG01000155.1.29.exon17;Parent=evm.model.NIJG01000155.1.29
NIJG01000155.1	EVM	CDS	299480	299643	.	+	0	ID=cds.evm.model.NIJG01000155.1.29;Parent=evm.model.NIJG01000155.1.29
NIJG01000155.1	EVM	exon	299730	299900	.	+	.	ID=evm.model.NIJG01000155.1.29.exon18;Parent=evm.model.NIJG01000155.1.29
NIJG01000155.1	EVM	CDS	299730	299900	.	+	1	ID=cds.evm.model.NIJG01000155.1.29;Parent=evm.model.NIJG01000155.1.29
NIJG01000155.1	EVM	exon	299981	300222	.	+	.	ID=evm.model.NIJG01000155.1.29.exon19;Parent=evm.model.NIJG01000155.1.29
NIJG01000155.1	EVM	CDS	299981	300222	.	+	1	ID=cds.evm.model.NIJG01000155.1.29;Parent=evm.model.NIJG01000155.1.29
NIJG01000155.1	EVM	exon	300303	300467	.	+	.	ID=evm.model.NIJG01000155.1.29.exon20;Parent=evm.model.NIJG01000155.1.29
NIJG01000155.1	EVM	CDS	300303	300467	.	+	2	ID=cds.evm.model.NIJG01000155.1.29;Parent=evm.model.NIJG01000155.1.29
NIJG01000155.1	EVM	exon	300845	301127	.	+	.	ID=evm.model.NIJG01000155.1.29.exon21;Parent=evm.model.NIJG01000155.1.29
NIJG01000155.1	EVM	CDS	300845	301127	.	+	2	ID=cds.evm.model.NIJG01000155.1.29;Parent=evm.model.NIJG01000155.1.29
NIJG01000155.1	EVM	exon	301320	301515	.	+	.	ID=evm.model.NIJG01000155.1.29.exon22;Parent=evm.model.NIJG01000155.1.29
NIJG01000155.1	EVM	CDS	301320	301515	.	+	1	ID=cds.evm.model.NIJG01000155.1.29;Parent=evm.model.NIJG01000155.1.29
NIJG01000155.1	EVM	gene	321431	323404	.	-	.	ID=evm.TU.NIJG01000155.1.30;
NIJG01000155.1	EVM	mRNA	321431	323404	.	-	.	ID=evm.model.NIJG01000155.1.30;Parent=evm.TU.NIJG01000155.1.30;
NIJG01000155.1	EVM	exon	323359	323404	.	-	.	ID=evm.model.NIJG01000155.1.30.exon1;Parent=evm.model.NIJG01000155.1.30
NIJG01000155.1	EVM	CDS	323359	323404	.	-	0	ID=cds.evm.model.NIJG01000155.1.30;Parent=evm.model.NIJG01000155.1.30
NIJG01000155.1	EVM	exon	321431	321612	.	-	.	ID=evm.model.NIJG01000155.1.30.exon2;Parent=evm.model.NIJG01000155.1.30
NIJG01000155.1	EVM	CDS	321431	321612	.	-	2	ID=cds.evm.model.NIJG01000155.1.30;Parent=evm.model.NIJG01000155.1.30
NIJG01006055.1	EVM	gene	1807	2099	.	-	.	ID=evm.TU.NIJG01006055.1.1;
NIJG01006055.1	EVM	mRNA	1807	2099	.	-	.	ID=evm.model.NIJG01006055.1.1;Parent=evm.TU.NIJG01006055.1.1;
NIJG01006055.1	EVM	exon	1807	2099	.	-	.	ID=evm.model.NIJG01006055.1.1.exon1;Parent=evm.model.NIJG01006055.1.1
NIJG01006055.1	EVM	CDS	1807	2099	.	-	0	ID=cds.evm.model.NIJG01006055.1.1;Parent=evm.model.NIJG01006055.1.1
NIJG01000109.1	EVM	gene	15007	16016	.	+	.	ID=evm.TU.NIJG01000109.1.1;
NIJG01000109.1	EVM	mRNA	15007	16016	.	+	.	ID=evm.model.NIJG01000109.1.1;Parent=evm.TU.NIJG01000109.1.1;
NIJG01000109.1	EVM	exon	15007	15023	.	+	.	ID=evm.model.NIJG01000109.1.1.exon1;Parent=evm.model.NIJG01000109.1.1
NIJG01000109.1	EVM	CDS	15007	15023	.	+	0	ID=cds.evm.model.NIJG01000109.1.1;Parent=evm.model.NIJG01000109.1.1
NIJG01000109.1	EVM	exon	15180	15299	.	+	.	ID=evm.model.NIJG01000109.1.1.exon2;Parent=evm.model.NIJG01000109.1.1
NIJG01000109.1	EVM	CDS	15180	15299	.	+	1	ID=cds.evm.model.NIJG01000109.1.1;Parent=evm.model.NIJG01000109.1.1
NIJG01000109.1	EVM	exon	15869	16016	.	+	.	ID=evm.model.NIJG01000109.1.1.exon3;Parent=evm.model.NIJG01000109.1.1
NIJG01000109.1	EVM	CDS	15869	16016	.	+	1	ID=cds.evm.model.NIJG01000109.1.1;Parent=evm.model.NIJG01000109.1.1
NIJG01000109.1	EVM	gene	113773	114202	.	+	.	ID=evm.TU.NIJG01000109.1.2;
NIJG01000109.1	EVM	mRNA	113773	114202	.	+	.	ID=evm.model.NIJG01000109.1.2;Parent=evm.TU.NIJG01000109.1.2;
NIJG01000109.1	EVM	exon	113773	113897	.	+	.	ID=evm.model.NIJG01000109.1.2.exon1;Parent=evm.model.NIJG01000109.1.2
NIJG01000109.1	EVM	CDS	113773	113897	.	+	0	ID=cds.evm.model.NIJG01000109.1.2;Parent=evm.model.NIJG01000109.1.2
NIJG01000109.1	EVM	exon	113977	114202	.	+	.	ID=evm.model.NIJG01000109.1.2.exon2;Parent=evm.model.NIJG01000109.1.2
NIJG01000109.1	EVM	CDS	113977	114202	.	+	1	ID=cds.evm.model.NIJG01000109.1.2;Parent=evm.model.NIJG01000109.1.2
NIJG01000109.1	EVM	gene	135983	136345	.	+	.	ID=evm.TU.NIJG01000109.1.3;
NIJG01000109.1	EVM	mRNA	135983	136345	.	+	.	ID=evm.model.NIJG01000109.1.3;Parent=evm.TU.NIJG01000109.1.3;
NIJG01000109.1	EVM	exon	135983	136345	.	+	.	ID=evm.model.NIJG01000109.1.3.exon1;Parent=evm.model.NIJG01000109.1.3
NIJG01000109.1	EVM	CDS	135983	136345	.	+	0	ID=cds.evm.model.NIJG01000109.1.3;Parent=evm.model.NIJG01000109.1.3
NIJG01000109.1	EVM	gene	171314	172053	.	-	.	ID=evm.TU.NIJG01000109.1.4;
NIJG01000109.1	EVM	mRNA	171314	172053	.	-	.	ID=evm.model.NIJG01000109.1.4;Parent=evm.TU.NIJG01000109.1.4;
NIJG01000109.1	EVM	exon	171801	172053	.	-	.	ID=evm.model.NIJG01000109.1.4.exon1;Parent=evm.model.NIJG01000109.1.4
NIJG01000109.1	EVM	CDS	171801	172053	.	-	0	ID=cds.evm.model.NIJG01000109.1.4;Parent=evm.model.NIJG01000109.1.4
NIJG01000109.1	EVM	exon	171314	171501	.	-	.	ID=evm.model.NIJG01000109.1.4.exon2;Parent=evm.model.NIJG01000109.1.4
NIJG01000109.1	EVM	CDS	171314	171501	.	-	2	ID=cds.evm.model.NIJG01000109.1.4;Parent=evm.model.NIJG01000109.1.4
NIJG01000109.1	EVM	gene	212342	217440	.	+	.	ID=evm.TU.NIJG01000109.1.5;
NIJG01000109.1	EVM	mRNA	212342	217440	.	+	.	ID=evm.model.NIJG01000109.1.5;Parent=evm.TU.NIJG01000109.1.5;
NIJG01000109.1	EVM	exon	212342	212404	.	+	.	ID=evm.model.NIJG01000109.1.5.exon1;Parent=evm.model.NIJG01000109.1.5
NIJG01000109.1	EVM	CDS	212342	212404	.	+	1	ID=cds.evm.model.NIJG01000109.1.5;Parent=evm.model.NIJG01000109.1.5
NIJG01000109.1	EVM	exon	213122	213457	.	+	.	ID=evm.model.NIJG01000109.1.5.exon2;Parent=evm.model.NIJG01000109.1.5
NIJG01000109.1	EVM	CDS	213122	213457	.	+	1	ID=cds.evm.model.NIJG01000109.1.5;Parent=evm.model.NIJG01000109.1.5
NIJG01000109.1	EVM	exon	214072	214164	.	+	.	ID=evm.model.NIJG01000109.1.5.exon3;Parent=evm.model.NIJG01000109.1.5
NIJG01000109.1	EVM	CDS	214072	214164	.	+	1	ID=cds.evm.model.NIJG01000109.1.5;Parent=evm.model.NIJG01000109.1.5
NIJG01000109.1	EVM	exon	214297	214438	.	+	.	ID=evm.model.NIJG01000109.1.5.exon4;Parent=evm.model.NIJG01000109.1.5
NIJG01000109.1	EVM	CDS	214297	214438	.	+	1	ID=cds.evm.model.NIJG01000109.1.5;Parent=evm.model.NIJG01000109.1.5
NIJG01000109.1	EVM	exon	214555	214666	.	+	.	ID=evm.model.NIJG01000109.1.5.exon5;Parent=evm.model.NIJG01000109.1.5
NIJG01000109.1	EVM	CDS	214555	214666	.	+	0	ID=cds.evm.model.NIJG01000109.1.5;Parent=evm.model.NIJG01000109.1.5
NIJG01000109.1	EVM	exon	214774	215339	.	+	.	ID=evm.model.NIJG01000109.1.5.exon6;Parent=evm.model.NIJG01000109.1.5
NIJG01000109.1	EVM	CDS	214774	215339	.	+	2	ID=cds.evm.model.NIJG01000109.1.5;Parent=evm.model.NIJG01000109.1.5
NIJG01000109.1	EVM	exon	215525	215828	.	+	.	ID=evm.model.NIJG01000109.1.5.exon7;Parent=evm.model.NIJG01000109.1.5
NIJG01000109.1	EVM	CDS	215525	215828	.	+	0	ID=cds.evm.model.NIJG01000109.1.5;Parent=evm.model.NIJG01000109.1.5
NIJG01000109.1	EVM	exon	215903	216120	.	+	.	ID=evm.model.NIJG01000109.1.5.exon8;Parent=evm.model.NIJG01000109.1.5
NIJG01000109.1	EVM	CDS	215903	216120	.	+	2	ID=cds.evm.model.NIJG01000109.1.5;Parent=evm.model.NIJG01000109.1.5
NIJG01000109.1	EVM	exon	216201	216664	.	+	.	ID=evm.model.NIJG01000109.1.5.exon9;Parent=evm.model.NIJG01000109.1.5
NIJG01000109.1	EVM	CDS	216201	216664	.	+	0	ID=cds.evm.model.NIJG01000109.1.5;Parent=evm.model.NIJG01000109.1.5
NIJG01000109.1	EVM	exon	216746	216998	.	+	.	ID=evm.model.NIJG01000109.1.5.exon10;Parent=evm.model.NIJG01000109.1.5
NIJG01000109.1	EVM	CDS	216746	216998	.	+	1	ID=cds.evm.model.NIJG01000109.1.5;Parent=evm.model.NIJG01000109.1.5
NIJG01000109.1	EVM	exon	217101	217286	.	+	.	ID=evm.model.NIJG01000109.1.5.exon11;Parent=evm.model.NIJG01000109.1.5
NIJG01000109.1	EVM	CDS	217101	217286	.	+	0	ID=cds.evm.model.NIJG01000109.1.5;Parent=evm.model.NIJG01000109.1.5
NIJG01000109.1	EVM	exon	217351	217440	.	+	.	ID=evm.model.NIJG01000109.1.5.exon12;Parent=evm.model.NIJG01000109.1.5
NIJG01000109.1	EVM	CDS	217351	217440	.	+	0	ID=cds.evm.model.NIJG01000109.1.5;Parent=evm.model.NIJG01000109.1.5
NIJG01000109.1	EVM	gene	218111	219563	.	-	.	ID=evm.TU.NIJG01000109.1.6;
NIJG01000109.1	EVM	mRNA	218111	219563	.	-	.	ID=evm.model.NIJG01000109.1.6;Parent=evm.TU.NIJG01000109.1.6;
NIJG01000109.1	EVM	exon	219496	219563	.	-	.	ID=evm.model.NIJG01000109.1.6.exon1;Parent=evm.model.NIJG01000109.1.6
NIJG01000109.1	EVM	CDS	219496	219563	.	-	0	ID=cds.evm.model.NIJG01000109.1.6;Parent=evm.model.NIJG01000109.1.6
NIJG01000109.1	EVM	exon	218816	219115	.	-	.	ID=evm.model.NIJG01000109.1.6.exon2;Parent=evm.model.NIJG01000109.1.6
NIJG01000109.1	EVM	CDS	218816	219115	.	-	1	ID=cds.evm.model.NIJG01000109.1.6;Parent=evm.model.NIJG01000109.1.6
NIJG01000109.1	EVM	exon	218180	218697	.	-	.	ID=evm.model.NIJG01000109.1.6.exon3;Parent=evm.model.NIJG01000109.1.6
NIJG01000109.1	EVM	CDS	218180	218697	.	-	1	ID=cds.evm.model.NIJG01000109.1.6;Parent=evm.model.NIJG01000109.1.6
NIJG01000109.1	EVM	exon	218111	218118	.	-	.	ID=evm.model.NIJG01000109.1.6.exon4;Parent=evm.model.NIJG01000109.1.6
NIJG01000109.1	EVM	CDS	218111	218118	.	-	2	ID=cds.evm.model.NIJG01000109.1.6;Parent=evm.model.NIJG01000109.1.6
NIJG01000109.1	EVM	gene	220041	220615	.	-	.	ID=evm.TU.NIJG01000109.1.7;
NIJG01000109.1	EVM	mRNA	220041	220615	.	-	.	ID=evm.model.NIJG01000109.1.7;Parent=evm.TU.NIJG01000109.1.7;
NIJG01000109.1	EVM	exon	220598	220615	.	-	.	ID=evm.model.NIJG01000109.1.7.exon1;Parent=evm.model.NIJG01000109.1.7
NIJG01000109.1	EVM	CDS	220598	220615	.	-	0	ID=cds.evm.model.NIJG01000109.1.7;Parent=evm.model.NIJG01000109.1.7
NIJG01000109.1	EVM	exon	220176	220517	.	-	.	ID=evm.model.NIJG01000109.1.7.exon2;Parent=evm.model.NIJG01000109.1.7
NIJG01000109.1	EVM	CDS	220176	220517	.	-	0	ID=cds.evm.model.NIJG01000109.1.7;Parent=evm.model.NIJG01000109.1.7
NIJG01000109.1	EVM	exon	220041	220079	.	-	.	ID=evm.model.NIJG01000109.1.7.exon3;Parent=evm.model.NIJG01000109.1.7
NIJG01000109.1	EVM	CDS	220041	220079	.	-	0	ID=cds.evm.model.NIJG01000109.1.7;Parent=evm.model.NIJG01000109.1.7
NIJG01000109.1	EVM	gene	220922	221860	.	-	.	ID=evm.TU.NIJG01000109.1.8;
NIJG01000109.1	EVM	mRNA	220922	221860	.	-	.	ID=evm.model.NIJG01000109.1.8;Parent=evm.TU.NIJG01000109.1.8;
NIJG01000109.1	EVM	exon	221720	221860	.	-	.	ID=evm.model.NIJG01000109.1.8.exon1;Parent=evm.model.NIJG01000109.1.8
NIJG01000109.1	EVM	CDS	221720	221860	.	-	0	ID=cds.evm.model.NIJG01000109.1.8;Parent=evm.model.NIJG01000109.1.8
NIJG01000109.1	EVM	exon	221483	221582	.	-	.	ID=evm.model.NIJG01000109.1.8.exon2;Parent=evm.model.NIJG01000109.1.8
NIJG01000109.1	EVM	CDS	221483	221582	.	-	0	ID=cds.evm.model.NIJG01000109.1.8;Parent=evm.model.NIJG01000109.1.8
NIJG01000109.1	EVM	exon	221219	221403	.	-	.	ID=evm.model.NIJG01000109.1.8.exon3;Parent=evm.model.NIJG01000109.1.8
NIJG01000109.1	EVM	CDS	221219	221403	.	-	2	ID=cds.evm.model.NIJG01000109.1.8;Parent=evm.model.NIJG01000109.1.8
NIJG01000109.1	EVM	exon	220922	221149	.	-	.	ID=evm.model.NIJG01000109.1.8.exon4;Parent=evm.model.NIJG01000109.1.8
NIJG01000109.1	EVM	CDS	220922	221149	.	-	0	ID=cds.evm.model.NIJG01000109.1.8;Parent=evm.model.NIJG01000109.1.8
NIJG01000109.1	EVM	gene	222030	225964	.	-	.	ID=evm.TU.NIJG01000109.1.9;
NIJG01000109.1	EVM	mRNA	222030	225964	.	-	.	ID=evm.model.NIJG01000109.1.9;Parent=evm.TU.NIJG01000109.1.9;
NIJG01000109.1	EVM	exon	225899	225964	.	-	.	ID=evm.model.NIJG01000109.1.9.exon1;Parent=evm.model.NIJG01000109.1.9
NIJG01000109.1	EVM	CDS	225899	225964	.	-	0	ID=cds.evm.model.NIJG01000109.1.9;Parent=evm.model.NIJG01000109.1.9
NIJG01000109.1	EVM	exon	225634	225699	.	-	.	ID=evm.model.NIJG01000109.1.9.exon2;Parent=evm.model.NIJG01000109.1.9
NIJG01000109.1	EVM	CDS	225634	225699	.	-	0	ID=cds.evm.model.NIJG01000109.1.9;Parent=evm.model.NIJG01000109.1.9
NIJG01000109.1	EVM	exon	225226	225564	.	-	.	ID=evm.model.NIJG01000109.1.9.exon3;Parent=evm.model.NIJG01000109.1.9
NIJG01000109.1	EVM	CDS	225226	225564	.	-	0	ID=cds.evm.model.NIJG01000109.1.9;Parent=evm.model.NIJG01000109.1.9
NIJG01000109.1	EVM	exon	225015	225150	.	-	.	ID=evm.model.NIJG01000109.1.9.exon4;Parent=evm.model.NIJG01000109.1.9
NIJG01000109.1	EVM	CDS	225015	225150	.	-	0	ID=cds.evm.model.NIJG01000109.1.9;Parent=evm.model.NIJG01000109.1.9
NIJG01000109.1	EVM	exon	224771	224935	.	-	.	ID=evm.model.NIJG01000109.1.9.exon5;Parent=evm.model.NIJG01000109.1.9
NIJG01000109.1	EVM	CDS	224771	224935	.	-	2	ID=cds.evm.model.NIJG01000109.1.9;Parent=evm.model.NIJG01000109.1.9
NIJG01000109.1	EVM	exon	224429	224697	.	-	.	ID=evm.model.NIJG01000109.1.9.exon6;Parent=evm.model.NIJG01000109.1.9
NIJG01000109.1	EVM	CDS	224429	224697	.	-	2	ID=cds.evm.model.NIJG01000109.1.9;Parent=evm.model.NIJG01000109.1.9
NIJG01000109.1	EVM	exon	222711	223118	.	-	.	ID=evm.model.NIJG01000109.1.9.exon7;Parent=evm.model.NIJG01000109.1.9
NIJG01000109.1	EVM	CDS	222711	223118	.	-	0	ID=cds.evm.model.NIJG01000109.1.9;Parent=evm.model.NIJG01000109.1.9
NIJG01000109.1	EVM	exon	222244	222628	.	-	.	ID=evm.model.NIJG01000109.1.9.exon8;Parent=evm.model.NIJG01000109.1.9
NIJG01000109.1	EVM	CDS	222244	222628	.	-	0	ID=cds.evm.model.NIJG01000109.1.9;Parent=evm.model.NIJG01000109.1.9
NIJG01000109.1	EVM	exon	222030	222172	.	-	.	ID=evm.model.NIJG01000109.1.9.exon9;Parent=evm.model.NIJG01000109.1.9
NIJG01000109.1	EVM	CDS	222030	222172	.	-	2	ID=cds.evm.model.NIJG01000109.1.9;Parent=evm.model.NIJG01000109.1.9
NIJG01000109.1	EVM	gene	226942	228434	.	+	.	ID=evm.TU.NIJG01000109.1.10;
NIJG01000109.1	EVM	mRNA	226942	228434	.	+	.	ID=evm.model.NIJG01000109.1.10;Parent=evm.TU.NIJG01000109.1.10;
NIJG01000109.1	EVM	exon	226942	227338	.	+	.	ID=evm.model.NIJG01000109.1.10.exon1;Parent=evm.model.NIJG01000109.1.10
NIJG01000109.1	EVM	CDS	226942	227338	.	+	0	ID=cds.evm.model.NIJG01000109.1.10;Parent=evm.model.NIJG01000109.1.10
NIJG01000109.1	EVM	exon	227576	228276	.	+	.	ID=evm.model.NIJG01000109.1.10.exon2;Parent=evm.model.NIJG01000109.1.10
NIJG01000109.1	EVM	CDS	227576	228276	.	+	2	ID=cds.evm.model.NIJG01000109.1.10;Parent=evm.model.NIJG01000109.1.10
NIJG01000109.1	EVM	exon	228402	228434	.	+	.	ID=evm.model.NIJG01000109.1.10.exon3;Parent=evm.model.NIJG01000109.1.10
NIJG01000109.1	EVM	CDS	228402	228434	.	+	0	ID=cds.evm.model.NIJG01000109.1.10;Parent=evm.model.NIJG01000109.1.10
NIJG01000109.1	EVM	gene	241293	244578	.	+	.	ID=evm.TU.NIJG01000109.1.11;
NIJG01000109.1	EVM	mRNA	241293	244578	.	+	.	ID=evm.model.NIJG01000109.1.11;Parent=evm.TU.NIJG01000109.1.11;
NIJG01000109.1	EVM	exon	241293	241409	.	+	.	ID=evm.model.NIJG01000109.1.11.exon1;Parent=evm.model.NIJG01000109.1.11
NIJG01000109.1	EVM	CDS	241293	241409	.	+	0	ID=cds.evm.model.NIJG01000109.1.11;Parent=evm.model.NIJG01000109.1.11
NIJG01000109.1	EVM	exon	244360	244578	.	+	.	ID=evm.model.NIJG01000109.1.11.exon2;Parent=evm.model.NIJG01000109.1.11
NIJG01000109.1	EVM	CDS	244360	244578	.	+	0	ID=cds.evm.model.NIJG01000109.1.11;Parent=evm.model.NIJG01000109.1.11
NIJG01000109.1	EVM	gene	246472	248308	.	-	.	ID=evm.TU.NIJG01000109.1.12;
NIJG01000109.1	EVM	mRNA	246472	248308	.	-	.	ID=evm.model.NIJG01000109.1.12;Parent=evm.TU.NIJG01000109.1.12;
NIJG01000109.1	EVM	exon	248241	248308	.	-	.	ID=evm.model.NIJG01000109.1.12.exon1;Parent=evm.model.NIJG01000109.1.12
NIJG01000109.1	EVM	CDS	248241	248308	.	-	0	ID=cds.evm.model.NIJG01000109.1.12;Parent=evm.model.NIJG01000109.1.12
NIJG01000109.1	EVM	exon	247660	248147	.	-	.	ID=evm.model.NIJG01000109.1.12.exon2;Parent=evm.model.NIJG01000109.1.12
NIJG01000109.1	EVM	CDS	247660	248147	.	-	1	ID=cds.evm.model.NIJG01000109.1.12;Parent=evm.model.NIJG01000109.1.12
NIJG01000109.1	EVM	exon	247469	247495	.	-	.	ID=evm.model.NIJG01000109.1.12.exon3;Parent=evm.model.NIJG01000109.1.12
NIJG01000109.1	EVM	CDS	247469	247495	.	-	2	ID=cds.evm.model.NIJG01000109.1.12;Parent=evm.model.NIJG01000109.1.12
NIJG01000109.1	EVM	exon	246821	247416	.	-	.	ID=evm.model.NIJG01000109.1.12.exon4;Parent=evm.model.NIJG01000109.1.12
NIJG01000109.1	EVM	CDS	246821	247416	.	-	2	ID=cds.evm.model.NIJG01000109.1.12;Parent=evm.model.NIJG01000109.1.12
NIJG01000109.1	EVM	exon	246472	246747	.	-	.	ID=evm.model.NIJG01000109.1.12.exon5;Parent=evm.model.NIJG01000109.1.12
NIJG01000109.1	EVM	CDS	246472	246747	.	-	0	ID=cds.evm.model.NIJG01000109.1.12;Parent=evm.model.NIJG01000109.1.12
NIJG01000109.1	EVM	gene	251024	253886	.	-	.	ID=evm.TU.NIJG01000109.1.13;
NIJG01000109.1	EVM	mRNA	251024	253886	.	-	.	ID=evm.model.NIJG01000109.1.13;Parent=evm.TU.NIJG01000109.1.13;
NIJG01000109.1	EVM	exon	253719	253886	.	-	.	ID=evm.model.NIJG01000109.1.13.exon1;Parent=evm.model.NIJG01000109.1.13
NIJG01000109.1	EVM	CDS	253719	253886	.	-	0	ID=cds.evm.model.NIJG01000109.1.13;Parent=evm.model.NIJG01000109.1.13
NIJG01000109.1	EVM	exon	252094	252441	.	-	.	ID=evm.model.NIJG01000109.1.13.exon2;Parent=evm.model.NIJG01000109.1.13
NIJG01000109.1	EVM	CDS	252094	252441	.	-	0	ID=cds.evm.model.NIJG01000109.1.13;Parent=evm.model.NIJG01000109.1.13
NIJG01000109.1	EVM	exon	251555	251821	.	-	.	ID=evm.model.NIJG01000109.1.13.exon3;Parent=evm.model.NIJG01000109.1.13
NIJG01000109.1	EVM	CDS	251555	251821	.	-	0	ID=cds.evm.model.NIJG01000109.1.13;Parent=evm.model.NIJG01000109.1.13
NIJG01000109.1	EVM	exon	251299	251457	.	-	.	ID=evm.model.NIJG01000109.1.13.exon4;Parent=evm.model.NIJG01000109.1.13
NIJG01000109.1	EVM	CDS	251299	251457	.	-	0	ID=cds.evm.model.NIJG01000109.1.13;Parent=evm.model.NIJG01000109.1.13
NIJG01000109.1	EVM	exon	251024	251170	.	-	.	ID=evm.model.NIJG01000109.1.13.exon5;Parent=evm.model.NIJG01000109.1.13
NIJG01000109.1	EVM	CDS	251024	251170	.	-	0	ID=cds.evm.model.NIJG01000109.1.13;Parent=evm.model.NIJG01000109.1.13
NIJG01000109.1	EVM	gene	260578	262070	.	-	.	ID=evm.TU.NIJG01000109.1.14;
NIJG01000109.1	EVM	mRNA	260578	262070	.	-	.	ID=evm.model.NIJG01000109.1.14;Parent=evm.TU.NIJG01000109.1.14;
NIJG01000109.1	EVM	exon	262018	262070	.	-	.	ID=evm.model.NIJG01000109.1.14.exon1;Parent=evm.model.NIJG01000109.1.14
NIJG01000109.1	EVM	CDS	262018	262070	.	-	0	ID=cds.evm.model.NIJG01000109.1.14;Parent=evm.model.NIJG01000109.1.14
NIJG01000109.1	EVM	exon	261748	261869	.	-	.	ID=evm.model.NIJG01000109.1.14.exon2;Parent=evm.model.NIJG01000109.1.14
NIJG01000109.1	EVM	CDS	261748	261869	.	-	1	ID=cds.evm.model.NIJG01000109.1.14;Parent=evm.model.NIJG01000109.1.14
NIJG01000109.1	EVM	exon	261288	261358	.	-	.	ID=evm.model.NIJG01000109.1.14.exon3;Parent=evm.model.NIJG01000109.1.14
NIJG01000109.1	EVM	CDS	261288	261358	.	-	2	ID=cds.evm.model.NIJG01000109.1.14;Parent=evm.model.NIJG01000109.1.14
NIJG01000109.1	EVM	exon	260578	260745	.	-	.	ID=evm.model.NIJG01000109.1.14.exon4;Parent=evm.model.NIJG01000109.1.14
NIJG01000109.1	EVM	CDS	260578	260745	.	-	0	ID=cds.evm.model.NIJG01000109.1.14;Parent=evm.model.NIJG01000109.1.14
NIJG01000109.1	EVM	gene	263186	288236	.	-	.	ID=evm.TU.NIJG01000109.1.15;
NIJG01000109.1	EVM	mRNA	263186	288236	.	-	.	ID=evm.model.NIJG01000109.1.15;Parent=evm.TU.NIJG01000109.1.15;
NIJG01000109.1	EVM	exon	288031	288236	.	-	.	ID=evm.model.NIJG01000109.1.15.exon1;Parent=evm.model.NIJG01000109.1.15
NIJG01000109.1	EVM	CDS	288031	288236	.	-	0	ID=cds.evm.model.NIJG01000109.1.15;Parent=evm.model.NIJG01000109.1.15
NIJG01000109.1	EVM	exon	285990	286324	.	-	.	ID=evm.model.NIJG01000109.1.15.exon2;Parent=evm.model.NIJG01000109.1.15
NIJG01000109.1	EVM	CDS	285990	286324	.	-	1	ID=cds.evm.model.NIJG01000109.1.15;Parent=evm.model.NIJG01000109.1.15
NIJG01000109.1	EVM	exon	275232	275508	.	-	.	ID=evm.model.NIJG01000109.1.15.exon3;Parent=evm.model.NIJG01000109.1.15
NIJG01000109.1	EVM	CDS	275232	275508	.	-	2	ID=cds.evm.model.NIJG01000109.1.15;Parent=evm.model.NIJG01000109.1.15
NIJG01000109.1	EVM	exon	273949	274197	.	-	.	ID=evm.model.NIJG01000109.1.15.exon4;Parent=evm.model.NIJG01000109.1.15
NIJG01000109.1	EVM	CDS	273949	274197	.	-	1	ID=cds.evm.model.NIJG01000109.1.15;Parent=evm.model.NIJG01000109.1.15
NIJG01000109.1	EVM	exon	272735	273070	.	-	.	ID=evm.model.NIJG01000109.1.15.exon5;Parent=evm.model.NIJG01000109.1.15
NIJG01000109.1	EVM	CDS	272735	273070	.	-	1	ID=cds.evm.model.NIJG01000109.1.15;Parent=evm.model.NIJG01000109.1.15
NIJG01000109.1	EVM	exon	270631	270724	.	-	.	ID=evm.model.NIJG01000109.1.15.exon6;Parent=evm.model.NIJG01000109.1.15
NIJG01000109.1	EVM	CDS	270631	270724	.	-	1	ID=cds.evm.model.NIJG01000109.1.15;Parent=evm.model.NIJG01000109.1.15
NIJG01000109.1	EVM	exon	270428	270536	.	-	.	ID=evm.model.NIJG01000109.1.15.exon7;Parent=evm.model.NIJG01000109.1.15
NIJG01000109.1	EVM	CDS	270428	270536	.	-	0	ID=cds.evm.model.NIJG01000109.1.15;Parent=evm.model.NIJG01000109.1.15
NIJG01000109.1	EVM	exon	270036	270294	.	-	.	ID=evm.model.NIJG01000109.1.15.exon8;Parent=evm.model.NIJG01000109.1.15
NIJG01000109.1	EVM	CDS	270036	270294	.	-	2	ID=cds.evm.model.NIJG01000109.1.15;Parent=evm.model.NIJG01000109.1.15
NIJG01000109.1	EVM	exon	268429	269495	.	-	.	ID=evm.model.NIJG01000109.1.15.exon9;Parent=evm.model.NIJG01000109.1.15
NIJG01000109.1	EVM	CDS	268429	269495	.	-	1	ID=cds.evm.model.NIJG01000109.1.15;Parent=evm.model.NIJG01000109.1.15
NIJG01000109.1	EVM	exon	267257	268159	.	-	.	ID=evm.model.NIJG01000109.1.15.exon10;Parent=evm.model.NIJG01000109.1.15
NIJG01000109.1	EVM	CDS	267257	268159	.	-	2	ID=cds.evm.model.NIJG01000109.1.15;Parent=evm.model.NIJG01000109.1.15
NIJG01000109.1	EVM	exon	266817	267202	.	-	.	ID=evm.model.NIJG01000109.1.15.exon11;Parent=evm.model.NIJG01000109.1.15
NIJG01000109.1	EVM	CDS	266817	267202	.	-	2	ID=cds.evm.model.NIJG01000109.1.15;Parent=evm.model.NIJG01000109.1.15
NIJG01000109.1	EVM	exon	263614	263952	.	-	.	ID=evm.model.NIJG01000109.1.15.exon12;Parent=evm.model.NIJG01000109.1.15
NIJG01000109.1	EVM	CDS	263614	263952	.	-	0	ID=cds.evm.model.NIJG01000109.1.15;Parent=evm.model.NIJG01000109.1.15
NIJG01000109.1	EVM	exon	263186	263308	.	-	.	ID=evm.model.NIJG01000109.1.15.exon13;Parent=evm.model.NIJG01000109.1.15
NIJG01000109.1	EVM	CDS	263186	263308	.	-	0	ID=cds.evm.model.NIJG01000109.1.15;Parent=evm.model.NIJG01000109.1.15
NIJG01000109.1	EVM	gene	291024	291404	.	-	.	ID=evm.TU.NIJG01000109.1.16;
NIJG01000109.1	EVM	mRNA	291024	291404	.	-	.	ID=evm.model.NIJG01000109.1.16;Parent=evm.TU.NIJG01000109.1.16;
NIJG01000109.1	EVM	exon	291024	291404	.	-	.	ID=evm.model.NIJG01000109.1.16.exon1;Parent=evm.model.NIJG01000109.1.16
NIJG01000109.1	EVM	CDS	291024	291404	.	-	0	ID=cds.evm.model.NIJG01000109.1.16;Parent=evm.model.NIJG01000109.1.16
NIJG01000109.1	EVM	gene	294393	295521	.	+	.	ID=evm.TU.NIJG01000109.1.17;
NIJG01000109.1	EVM	mRNA	294393	295521	.	+	.	ID=evm.model.NIJG01000109.1.17;Parent=evm.TU.NIJG01000109.1.17;
NIJG01000109.1	EVM	exon	294393	294423	.	+	.	ID=evm.model.NIJG01000109.1.17.exon1;Parent=evm.model.NIJG01000109.1.17
NIJG01000109.1	EVM	CDS	294393	294423	.	+	0	ID=cds.evm.model.NIJG01000109.1.17;Parent=evm.model.NIJG01000109.1.17
NIJG01000109.1	EVM	exon	294745	294830	.	+	.	ID=evm.model.NIJG01000109.1.17.exon2;Parent=evm.model.NIJG01000109.1.17
NIJG01000109.1	EVM	CDS	294745	294830	.	+	2	ID=cds.evm.model.NIJG01000109.1.17;Parent=evm.model.NIJG01000109.1.17
NIJG01000109.1	EVM	exon	294900	295235	.	+	.	ID=evm.model.NIJG01000109.1.17.exon3;Parent=evm.model.NIJG01000109.1.17
NIJG01000109.1	EVM	CDS	294900	295235	.	+	0	ID=cds.evm.model.NIJG01000109.1.17;Parent=evm.model.NIJG01000109.1.17
NIJG01000109.1	EVM	exon	295309	295521	.	+	.	ID=evm.model.NIJG01000109.1.17.exon4;Parent=evm.model.NIJG01000109.1.17
NIJG01000109.1	EVM	CDS	295309	295521	.	+	0	ID=cds.evm.model.NIJG01000109.1.17;Parent=evm.model.NIJG01000109.1.17
NIJG01000109.1	EVM	gene	333197	333484	.	+	.	ID=evm.TU.NIJG01000109.1.18;
NIJG01000109.1	EVM	mRNA	333197	333484	.	+	.	ID=evm.model.NIJG01000109.1.18;Parent=evm.TU.NIJG01000109.1.18;
NIJG01000109.1	EVM	exon	333197	333277	.	+	.	ID=evm.model.NIJG01000109.1.18.exon1;Parent=evm.model.NIJG01000109.1.18
NIJG01000109.1	EVM	CDS	333197	333277	.	+	0	ID=cds.evm.model.NIJG01000109.1.18;Parent=evm.model.NIJG01000109.1.18
NIJG01000109.1	EVM	exon	333384	333484	.	+	.	ID=evm.model.NIJG01000109.1.18.exon2;Parent=evm.model.NIJG01000109.1.18
NIJG01000109.1	EVM	CDS	333384	333484	.	+	0	ID=cds.evm.model.NIJG01000109.1.18;Parent=evm.model.NIJG01000109.1.18
NIJG01000109.1	EVM	gene	346169	347106	.	-	.	ID=evm.TU.NIJG01000109.1.19;
NIJG01000109.1	EVM	mRNA	346169	347106	.	-	.	ID=evm.model.NIJG01000109.1.19;Parent=evm.TU.NIJG01000109.1.19;
NIJG01000109.1	EVM	exon	346925	347106	.	-	.	ID=evm.model.NIJG01000109.1.19.exon1;Parent=evm.model.NIJG01000109.1.19
NIJG01000109.1	EVM	CDS	346925	347106	.	-	0	ID=cds.evm.model.NIJG01000109.1.19;Parent=evm.model.NIJG01000109.1.19
NIJG01000109.1	EVM	exon	346169	346292	.	-	.	ID=evm.model.NIJG01000109.1.19.exon2;Parent=evm.model.NIJG01000109.1.19
NIJG01000109.1	EVM	CDS	346169	346292	.	-	1	ID=cds.evm.model.NIJG01000109.1.19;Parent=evm.model.NIJG01000109.1.19
NIJG01000109.1	EVM	gene	361364	361690	.	+	.	ID=evm.TU.NIJG01000109.1.20;
NIJG01000109.1	EVM	mRNA	361364	361690	.	+	.	ID=evm.model.NIJG01000109.1.20;Parent=evm.TU.NIJG01000109.1.20;
NIJG01000109.1	EVM	exon	361364	361690	.	+	.	ID=evm.model.NIJG01000109.1.20.exon1;Parent=evm.model.NIJG01000109.1.20
NIJG01000109.1	EVM	CDS	361364	361690	.	+	0	ID=cds.evm.model.NIJG01000109.1.20;Parent=evm.model.NIJG01000109.1.20
NIJG01000109.1	EVM	gene	390155	395262	.	+	.	ID=evm.TU.NIJG01000109.1.21;
NIJG01000109.1	EVM	mRNA	390155	395262	.	+	.	ID=evm.model.NIJG01000109.1.21;Parent=evm.TU.NIJG01000109.1.21;
NIJG01000109.1	EVM	exon	390155	390376	.	+	.	ID=evm.model.NIJG01000109.1.21.exon1;Parent=evm.model.NIJG01000109.1.21
NIJG01000109.1	EVM	CDS	390155	390376	.	+	0	ID=cds.evm.model.NIJG01000109.1.21;Parent=evm.model.NIJG01000109.1.21
NIJG01000109.1	EVM	exon	393754	394041	.	+	.	ID=evm.model.NIJG01000109.1.21.exon2;Parent=evm.model.NIJG01000109.1.21
NIJG01000109.1	EVM	CDS	393754	394041	.	+	0	ID=cds.evm.model.NIJG01000109.1.21;Parent=evm.model.NIJG01000109.1.21
NIJG01000109.1	EVM	exon	395245	395262	.	+	.	ID=evm.model.NIJG01000109.1.21.exon3;Parent=evm.model.NIJG01000109.1.21
NIJG01000109.1	EVM	CDS	395245	395262	.	+	0	ID=cds.evm.model.NIJG01000109.1.21;Parent=evm.model.NIJG01000109.1.21
NIJG01000109.1	EVM	gene	404865	407991	.	+	.	ID=evm.TU.NIJG01000109.1.22;
NIJG01000109.1	EVM	mRNA	404865	407991	.	+	.	ID=evm.model.NIJG01000109.1.22;Parent=evm.TU.NIJG01000109.1.22;
NIJG01000109.1	EVM	exon	404865	404941	.	+	.	ID=evm.model.NIJG01000109.1.22.exon1;Parent=evm.model.NIJG01000109.1.22
NIJG01000109.1	EVM	CDS	404865	404941	.	+	0	ID=cds.evm.model.NIJG01000109.1.22;Parent=evm.model.NIJG01000109.1.22
NIJG01000109.1	EVM	exon	406557	406711	.	+	.	ID=evm.model.NIJG01000109.1.22.exon2;Parent=evm.model.NIJG01000109.1.22
NIJG01000109.1	EVM	CDS	406557	406711	.	+	1	ID=cds.evm.model.NIJG01000109.1.22;Parent=evm.model.NIJG01000109.1.22
NIJG01000109.1	EVM	exon	407966	407991	.	+	.	ID=evm.model.NIJG01000109.1.22.exon3;Parent=evm.model.NIJG01000109.1.22
NIJG01000109.1	EVM	CDS	407966	407991	.	+	2	ID=cds.evm.model.NIJG01000109.1.22;Parent=evm.model.NIJG01000109.1.22
NIJG01000109.1	EVM	gene	415954	420212	.	+	.	ID=evm.TU.NIJG01000109.1.23;
NIJG01000109.1	EVM	mRNA	415954	420212	.	+	.	ID=evm.model.NIJG01000109.1.23;Parent=evm.TU.NIJG01000109.1.23;
NIJG01000109.1	EVM	exon	415954	415970	.	+	.	ID=evm.model.NIJG01000109.1.23.exon1;Parent=evm.model.NIJG01000109.1.23
NIJG01000109.1	EVM	CDS	415954	415970	.	+	0	ID=cds.evm.model.NIJG01000109.1.23;Parent=evm.model.NIJG01000109.1.23
NIJG01000109.1	EVM	exon	416138	416377	.	+	.	ID=evm.model.NIJG01000109.1.23.exon2;Parent=evm.model.NIJG01000109.1.23
NIJG01000109.1	EVM	CDS	416138	416377	.	+	1	ID=cds.evm.model.NIJG01000109.1.23;Parent=evm.model.NIJG01000109.1.23
NIJG01000109.1	EVM	exon	418179	418517	.	+	.	ID=evm.model.NIJG01000109.1.23.exon3;Parent=evm.model.NIJG01000109.1.23
NIJG01000109.1	EVM	CDS	418179	418517	.	+	1	ID=cds.evm.model.NIJG01000109.1.23;Parent=evm.model.NIJG01000109.1.23
NIJG01000109.1	EVM	exon	419151	419548	.	+	.	ID=evm.model.NIJG01000109.1.23.exon4;Parent=evm.model.NIJG01000109.1.23
NIJG01000109.1	EVM	CDS	419151	419548	.	+	1	ID=cds.evm.model.NIJG01000109.1.23;Parent=evm.model.NIJG01000109.1.23
NIJG01000109.1	EVM	exon	419715	419831	.	+	.	ID=evm.model.NIJG01000109.1.23.exon5;Parent=evm.model.NIJG01000109.1.23
NIJG01000109.1	EVM	CDS	419715	419831	.	+	2	ID=cds.evm.model.NIJG01000109.1.23;Parent=evm.model.NIJG01000109.1.23
NIJG01000109.1	EVM	exon	420079	420212	.	+	.	ID=evm.model.NIJG01000109.1.23.exon6;Parent=evm.model.NIJG01000109.1.23
NIJG01000109.1	EVM	CDS	420079	420212	.	+	2	ID=cds.evm.model.NIJG01000109.1.23;Parent=evm.model.NIJG01000109.1.23
NIJG01000109.1	EVM	gene	430381	431322	.	-	.	ID=evm.TU.NIJG01000109.1.24;
NIJG01000109.1	EVM	mRNA	430381	431322	.	-	.	ID=evm.model.NIJG01000109.1.24;Parent=evm.TU.NIJG01000109.1.24;
NIJG01000109.1	EVM	exon	431108	431322	.	-	.	ID=evm.model.NIJG01000109.1.24.exon1;Parent=evm.model.NIJG01000109.1.24
NIJG01000109.1	EVM	CDS	431108	431322	.	-	0	ID=cds.evm.model.NIJG01000109.1.24;Parent=evm.model.NIJG01000109.1.24
NIJG01000109.1	EVM	exon	430659	430991	.	-	.	ID=evm.model.NIJG01000109.1.24.exon2;Parent=evm.model.NIJG01000109.1.24
NIJG01000109.1	EVM	CDS	430659	430991	.	-	1	ID=cds.evm.model.NIJG01000109.1.24;Parent=evm.model.NIJG01000109.1.24
NIJG01000109.1	EVM	exon	430381	430582	.	-	.	ID=evm.model.NIJG01000109.1.24.exon3;Parent=evm.model.NIJG01000109.1.24
NIJG01000109.1	EVM	CDS	430381	430582	.	-	1	ID=cds.evm.model.NIJG01000109.1.24;Parent=evm.model.NIJG01000109.1.24
NIJG01000109.1	EVM	gene	435466	441559	.	-	.	ID=evm.TU.NIJG01000109.1.25;
NIJG01000109.1	EVM	mRNA	435466	441559	.	-	.	ID=evm.model.NIJG01000109.1.25;Parent=evm.TU.NIJG01000109.1.25;
NIJG01000109.1	EVM	exon	441405	441559	.	-	.	ID=evm.model.NIJG01000109.1.25.exon1;Parent=evm.model.NIJG01000109.1.25
NIJG01000109.1	EVM	CDS	441405	441559	.	-	0	ID=cds.evm.model.NIJG01000109.1.25;Parent=evm.model.NIJG01000109.1.25
NIJG01000109.1	EVM	exon	439325	439766	.	-	.	ID=evm.model.NIJG01000109.1.25.exon2;Parent=evm.model.NIJG01000109.1.25
NIJG01000109.1	EVM	CDS	439325	439766	.	-	1	ID=cds.evm.model.NIJG01000109.1.25;Parent=evm.model.NIJG01000109.1.25
NIJG01000109.1	EVM	exon	436710	438548	.	-	.	ID=evm.model.NIJG01000109.1.25.exon3;Parent=evm.model.NIJG01000109.1.25
NIJG01000109.1	EVM	CDS	436710	438548	.	-	0	ID=cds.evm.model.NIJG01000109.1.25;Parent=evm.model.NIJG01000109.1.25
NIJG01000109.1	EVM	exon	436118	436606	.	-	.	ID=evm.model.NIJG01000109.1.25.exon4;Parent=evm.model.NIJG01000109.1.25
NIJG01000109.1	EVM	CDS	436118	436606	.	-	0	ID=cds.evm.model.NIJG01000109.1.25;Parent=evm.model.NIJG01000109.1.25
NIJG01000109.1	EVM	exon	435762	435885	.	-	.	ID=evm.model.NIJG01000109.1.25.exon5;Parent=evm.model.NIJG01000109.1.25
NIJG01000109.1	EVM	CDS	435762	435885	.	-	0	ID=cds.evm.model.NIJG01000109.1.25;Parent=evm.model.NIJG01000109.1.25
NIJG01000109.1	EVM	exon	435466	435608	.	-	.	ID=evm.model.NIJG01000109.1.25.exon6;Parent=evm.model.NIJG01000109.1.25
NIJG01000109.1	EVM	CDS	435466	435608	.	-	2	ID=cds.evm.model.NIJG01000109.1.25;Parent=evm.model.NIJG01000109.1.25
NIJG01000109.1	EVM	gene	455621	456040	.	+	.	ID=evm.TU.NIJG01000109.1.26;
NIJG01000109.1	EVM	mRNA	455621	456040	.	+	.	ID=evm.model.NIJG01000109.1.26;Parent=evm.TU.NIJG01000109.1.26;
NIJG01000109.1	EVM	exon	455621	456040	.	+	.	ID=evm.model.NIJG01000109.1.26.exon1;Parent=evm.model.NIJG01000109.1.26
NIJG01000109.1	EVM	CDS	455621	456040	.	+	0	ID=cds.evm.model.NIJG01000109.1.26;Parent=evm.model.NIJG01000109.1.26
NIJG01000109.1	EVM	gene	460825	467169	.	-	.	ID=evm.TU.NIJG01000109.1.27;
NIJG01000109.1	EVM	mRNA	460825	467169	.	-	.	ID=evm.model.NIJG01000109.1.27;Parent=evm.TU.NIJG01000109.1.27;
NIJG01000109.1	EVM	exon	467087	467169	.	-	.	ID=evm.model.NIJG01000109.1.27.exon1;Parent=evm.model.NIJG01000109.1.27
NIJG01000109.1	EVM	CDS	467087	467169	.	-	0	ID=cds.evm.model.NIJG01000109.1.27;Parent=evm.model.NIJG01000109.1.27
NIJG01000109.1	EVM	exon	461644	461857	.	-	.	ID=evm.model.NIJG01000109.1.27.exon2;Parent=evm.model.NIJG01000109.1.27
NIJG01000109.1	EVM	CDS	461644	461857	.	-	1	ID=cds.evm.model.NIJG01000109.1.27;Parent=evm.model.NIJG01000109.1.27
NIJG01000109.1	EVM	exon	460825	460860	.	-	.	ID=evm.model.NIJG01000109.1.27.exon3;Parent=evm.model.NIJG01000109.1.27
NIJG01000109.1	EVM	CDS	460825	460860	.	-	0	ID=cds.evm.model.NIJG01000109.1.27;Parent=evm.model.NIJG01000109.1.27
NIJG01010757.1	EVM	gene	8551	8770	.	+	.	ID=evm.TU.NIJG01010757.1.1;
NIJG01010757.1	EVM	mRNA	8551	8770	.	+	.	ID=evm.model.NIJG01010757.1.1;Parent=evm.TU.NIJG01010757.1.1;
NIJG01010757.1	EVM	exon	8551	8770	.	+	.	ID=evm.model.NIJG01010757.1.1.exon1;Parent=evm.model.NIJG01010757.1.1
NIJG01010757.1	EVM	CDS	8551	8770	.	+	2	ID=cds.evm.model.NIJG01010757.1.1;Parent=evm.model.NIJG01010757.1.1
NIJG01000051.1	EVM	gene	7301	8704	.	+	.	ID=evm.TU.NIJG01000051.1.1;
NIJG01000051.1	EVM	mRNA	7301	8704	.	+	.	ID=evm.model.NIJG01000051.1.1;Parent=evm.TU.NIJG01000051.1.1;
NIJG01000051.1	EVM	exon	7301	7505	.	+	.	ID=evm.model.NIJG01000051.1.1.exon1;Parent=evm.model.NIJG01000051.1.1
NIJG01000051.1	EVM	CDS	7301	7505	.	+	0	ID=cds.evm.model.NIJG01000051.1.1;Parent=evm.model.NIJG01000051.1.1
NIJG01000051.1	EVM	exon	8070	8704	.	+	.	ID=evm.model.NIJG01000051.1.1.exon2;Parent=evm.model.NIJG01000051.1.1
NIJG01000051.1	EVM	CDS	8070	8704	.	+	2	ID=cds.evm.model.NIJG01000051.1.1;Parent=evm.model.NIJG01000051.1.1
NIJG01000051.1	EVM	gene	9426	11765	.	-	.	ID=evm.TU.NIJG01000051.1.2;
NIJG01000051.1	EVM	mRNA	9426	11765	.	-	.	ID=evm.model.NIJG01000051.1.2;Parent=evm.TU.NIJG01000051.1.2;
NIJG01000051.1	EVM	exon	11502	11765	.	-	.	ID=evm.model.NIJG01000051.1.2.exon1;Parent=evm.model.NIJG01000051.1.2
NIJG01000051.1	EVM	CDS	11502	11765	.	-	0	ID=cds.evm.model.NIJG01000051.1.2;Parent=evm.model.NIJG01000051.1.2
NIJG01000051.1	EVM	exon	10831	11124	.	-	.	ID=evm.model.NIJG01000051.1.2.exon2;Parent=evm.model.NIJG01000051.1.2
NIJG01000051.1	EVM	CDS	10831	11124	.	-	0	ID=cds.evm.model.NIJG01000051.1.2;Parent=evm.model.NIJG01000051.1.2
NIJG01000051.1	EVM	exon	10012	10227	.	-	.	ID=evm.model.NIJG01000051.1.2.exon3;Parent=evm.model.NIJG01000051.1.2
NIJG01000051.1	EVM	CDS	10012	10227	.	-	0	ID=cds.evm.model.NIJG01000051.1.2;Parent=evm.model.NIJG01000051.1.2
NIJG01000051.1	EVM	exon	9426	9902	.	-	.	ID=evm.model.NIJG01000051.1.2.exon4;Parent=evm.model.NIJG01000051.1.2
NIJG01000051.1	EVM	CDS	9426	9902	.	-	0	ID=cds.evm.model.NIJG01000051.1.2;Parent=evm.model.NIJG01000051.1.2
NIJG01000051.1	EVM	gene	12533	13651	.	-	.	ID=evm.TU.NIJG01000051.1.3;
NIJG01000051.1	EVM	mRNA	12533	13651	.	-	.	ID=evm.model.NIJG01000051.1.3;Parent=evm.TU.NIJG01000051.1.3;
NIJG01000051.1	EVM	exon	12533	13651	.	-	.	ID=evm.model.NIJG01000051.1.3.exon1;Parent=evm.model.NIJG01000051.1.3
NIJG01000051.1	EVM	CDS	12533	13651	.	-	0	ID=cds.evm.model.NIJG01000051.1.3;Parent=evm.model.NIJG01000051.1.3
NIJG01000051.1	EVM	gene	13771	14449	.	-	.	ID=evm.TU.NIJG01000051.1.4;
NIJG01000051.1	EVM	mRNA	13771	14449	.	-	.	ID=evm.model.NIJG01000051.1.4;Parent=evm.TU.NIJG01000051.1.4;
NIJG01000051.1	EVM	exon	14357	14449	.	-	.	ID=evm.model.NIJG01000051.1.4.exon1;Parent=evm.model.NIJG01000051.1.4
NIJG01000051.1	EVM	CDS	14357	14449	.	-	0	ID=cds.evm.model.NIJG01000051.1.4;Parent=evm.model.NIJG01000051.1.4
NIJG01000051.1	EVM	exon	13771	13959	.	-	.	ID=evm.model.NIJG01000051.1.4.exon2;Parent=evm.model.NIJG01000051.1.4
NIJG01000051.1	EVM	CDS	13771	13959	.	-	0	ID=cds.evm.model.NIJG01000051.1.4;Parent=evm.model.NIJG01000051.1.4
NIJG01000051.1	EVM	gene	41685	42918	.	+	.	ID=evm.TU.NIJG01000051.1.5;
NIJG01000051.1	EVM	mRNA	41685	42918	.	+	.	ID=evm.model.NIJG01000051.1.5;Parent=evm.TU.NIJG01000051.1.5;
NIJG01000051.1	EVM	exon	41685	41997	.	+	.	ID=evm.model.NIJG01000051.1.5.exon1;Parent=evm.model.NIJG01000051.1.5
NIJG01000051.1	EVM	CDS	41685	41997	.	+	0	ID=cds.evm.model.NIJG01000051.1.5;Parent=evm.model.NIJG01000051.1.5
NIJG01000051.1	EVM	exon	42599	42918	.	+	.	ID=evm.model.NIJG01000051.1.5.exon2;Parent=evm.model.NIJG01000051.1.5
NIJG01000051.1	EVM	CDS	42599	42918	.	+	2	ID=cds.evm.model.NIJG01000051.1.5;Parent=evm.model.NIJG01000051.1.5
NIJG01000051.1	EVM	gene	48658	51054	.	-	.	ID=evm.TU.NIJG01000051.1.6;
NIJG01000051.1	EVM	mRNA	48658	51054	.	-	.	ID=evm.model.NIJG01000051.1.6;Parent=evm.TU.NIJG01000051.1.6;
NIJG01000051.1	EVM	exon	50909	51054	.	-	.	ID=evm.model.NIJG01000051.1.6.exon1;Parent=evm.model.NIJG01000051.1.6
NIJG01000051.1	EVM	CDS	50909	51054	.	-	0	ID=cds.evm.model.NIJG01000051.1.6;Parent=evm.model.NIJG01000051.1.6
NIJG01000051.1	EVM	exon	50286	50719	.	-	.	ID=evm.model.NIJG01000051.1.6.exon2;Parent=evm.model.NIJG01000051.1.6
NIJG01000051.1	EVM	CDS	50286	50719	.	-	1	ID=cds.evm.model.NIJG01000051.1.6;Parent=evm.model.NIJG01000051.1.6
NIJG01000051.1	EVM	exon	49763	50213	.	-	.	ID=evm.model.NIJG01000051.1.6.exon3;Parent=evm.model.NIJG01000051.1.6
NIJG01000051.1	EVM	CDS	49763	50213	.	-	2	ID=cds.evm.model.NIJG01000051.1.6;Parent=evm.model.NIJG01000051.1.6
NIJG01000051.1	EVM	exon	49489	49693	.	-	.	ID=evm.model.NIJG01000051.1.6.exon4;Parent=evm.model.NIJG01000051.1.6
NIJG01000051.1	EVM	CDS	49489	49693	.	-	1	ID=cds.evm.model.NIJG01000051.1.6;Parent=evm.model.NIJG01000051.1.6
NIJG01000051.1	EVM	exon	49174	49413	.	-	.	ID=evm.model.NIJG01000051.1.6.exon5;Parent=evm.model.NIJG01000051.1.6
NIJG01000051.1	EVM	CDS	49174	49413	.	-	0	ID=cds.evm.model.NIJG01000051.1.6;Parent=evm.model.NIJG01000051.1.6
NIJG01000051.1	EVM	exon	48881	49102	.	-	.	ID=evm.model.NIJG01000051.1.6.exon6;Parent=evm.model.NIJG01000051.1.6
NIJG01000051.1	EVM	CDS	48881	49102	.	-	0	ID=cds.evm.model.NIJG01000051.1.6;Parent=evm.model.NIJG01000051.1.6
NIJG01000051.1	EVM	exon	48658	48717	.	-	.	ID=evm.model.NIJG01000051.1.6.exon7;Parent=evm.model.NIJG01000051.1.6
NIJG01000051.1	EVM	CDS	48658	48717	.	-	0	ID=cds.evm.model.NIJG01000051.1.6;Parent=evm.model.NIJG01000051.1.6
NIJG01000051.1	EVM	gene	51933	53348	.	-	.	ID=evm.TU.NIJG01000051.1.7;
NIJG01000051.1	EVM	mRNA	51933	53348	.	-	.	ID=evm.model.NIJG01000051.1.7;Parent=evm.TU.NIJG01000051.1.7;
NIJG01000051.1	EVM	exon	53321	53348	.	-	.	ID=evm.model.NIJG01000051.1.7.exon1;Parent=evm.model.NIJG01000051.1.7
NIJG01000051.1	EVM	CDS	53321	53348	.	-	0	ID=cds.evm.model.NIJG01000051.1.7;Parent=evm.model.NIJG01000051.1.7
NIJG01000051.1	EVM	exon	52501	52659	.	-	.	ID=evm.model.NIJG01000051.1.7.exon2;Parent=evm.model.NIJG01000051.1.7
NIJG01000051.1	EVM	CDS	52501	52659	.	-	2	ID=cds.evm.model.NIJG01000051.1.7;Parent=evm.model.NIJG01000051.1.7
NIJG01000051.1	EVM	exon	52251	52396	.	-	.	ID=evm.model.NIJG01000051.1.7.exon3;Parent=evm.model.NIJG01000051.1.7
NIJG01000051.1	EVM	CDS	52251	52396	.	-	2	ID=cds.evm.model.NIJG01000051.1.7;Parent=evm.model.NIJG01000051.1.7
NIJG01000051.1	EVM	exon	51933	52109	.	-	.	ID=evm.model.NIJG01000051.1.7.exon4;Parent=evm.model.NIJG01000051.1.7
NIJG01000051.1	EVM	CDS	51933	52109	.	-	0	ID=cds.evm.model.NIJG01000051.1.7;Parent=evm.model.NIJG01000051.1.7
NIJG01000051.1	EVM	gene	54157	55571	.	+	.	ID=evm.TU.NIJG01000051.1.8;
NIJG01000051.1	EVM	mRNA	54157	55571	.	+	.	ID=evm.model.NIJG01000051.1.8;Parent=evm.TU.NIJG01000051.1.8;
NIJG01000051.1	EVM	exon	54157	54205	.	+	.	ID=evm.model.NIJG01000051.1.8.exon1;Parent=evm.model.NIJG01000051.1.8
NIJG01000051.1	EVM	CDS	54157	54205	.	+	0	ID=cds.evm.model.NIJG01000051.1.8;Parent=evm.model.NIJG01000051.1.8
NIJG01000051.1	EVM	exon	54382	54532	.	+	.	ID=evm.model.NIJG01000051.1.8.exon2;Parent=evm.model.NIJG01000051.1.8
NIJG01000051.1	EVM	CDS	54382	54532	.	+	2	ID=cds.evm.model.NIJG01000051.1.8;Parent=evm.model.NIJG01000051.1.8
NIJG01000051.1	EVM	exon	54604	54692	.	+	.	ID=evm.model.NIJG01000051.1.8.exon3;Parent=evm.model.NIJG01000051.1.8
NIJG01000051.1	EVM	CDS	54604	54692	.	+	1	ID=cds.evm.model.NIJG01000051.1.8;Parent=evm.model.NIJG01000051.1.8
NIJG01000051.1	EVM	exon	54792	54919	.	+	.	ID=evm.model.NIJG01000051.1.8.exon4;Parent=evm.model.NIJG01000051.1.8
NIJG01000051.1	EVM	CDS	54792	54919	.	+	2	ID=cds.evm.model.NIJG01000051.1.8;Parent=evm.model.NIJG01000051.1.8
NIJG01000051.1	EVM	exon	55040	55320	.	+	.	ID=evm.model.NIJG01000051.1.8.exon5;Parent=evm.model.NIJG01000051.1.8
NIJG01000051.1	EVM	CDS	55040	55320	.	+	0	ID=cds.evm.model.NIJG01000051.1.8;Parent=evm.model.NIJG01000051.1.8
NIJG01000051.1	EVM	exon	55430	55571	.	+	.	ID=evm.model.NIJG01000051.1.8.exon6;Parent=evm.model.NIJG01000051.1.8
NIJG01000051.1	EVM	CDS	55430	55571	.	+	1	ID=cds.evm.model.NIJG01000051.1.8;Parent=evm.model.NIJG01000051.1.8
NIJG01000051.1	EVM	gene	55630	56800	.	-	.	ID=evm.TU.NIJG01000051.1.9;
NIJG01000051.1	EVM	mRNA	55630	56800	.	-	.	ID=evm.model.NIJG01000051.1.9;Parent=evm.TU.NIJG01000051.1.9;
NIJG01000051.1	EVM	exon	56791	56800	.	-	.	ID=evm.model.NIJG01000051.1.9.exon1;Parent=evm.model.NIJG01000051.1.9
NIJG01000051.1	EVM	CDS	56791	56800	.	-	0	ID=cds.evm.model.NIJG01000051.1.9;Parent=evm.model.NIJG01000051.1.9
NIJG01000051.1	EVM	exon	56224	56464	.	-	.	ID=evm.model.NIJG01000051.1.9.exon2;Parent=evm.model.NIJG01000051.1.9
NIJG01000051.1	EVM	CDS	56224	56464	.	-	2	ID=cds.evm.model.NIJG01000051.1.9;Parent=evm.model.NIJG01000051.1.9
NIJG01000051.1	EVM	exon	55897	56107	.	-	.	ID=evm.model.NIJG01000051.1.9.exon3;Parent=evm.model.NIJG01000051.1.9
NIJG01000051.1	EVM	CDS	55897	56107	.	-	1	ID=cds.evm.model.NIJG01000051.1.9;Parent=evm.model.NIJG01000051.1.9
NIJG01000051.1	EVM	exon	55630	55755	.	-	.	ID=evm.model.NIJG01000051.1.9.exon4;Parent=evm.model.NIJG01000051.1.9
NIJG01000051.1	EVM	CDS	55630	55755	.	-	0	ID=cds.evm.model.NIJG01000051.1.9;Parent=evm.model.NIJG01000051.1.9
NIJG01000051.1	EVM	gene	57491	63613	.	-	.	ID=evm.TU.NIJG01000051.1.10;
NIJG01000051.1	EVM	mRNA	57491	63613	.	-	.	ID=evm.model.NIJG01000051.1.10;Parent=evm.TU.NIJG01000051.1.10;
NIJG01000051.1	EVM	exon	63445	63613	.	-	.	ID=evm.model.NIJG01000051.1.10.exon1;Parent=evm.model.NIJG01000051.1.10
NIJG01000051.1	EVM	CDS	63445	63613	.	-	0	ID=cds.evm.model.NIJG01000051.1.10;Parent=evm.model.NIJG01000051.1.10
NIJG01000051.1	EVM	exon	63142	63356	.	-	.	ID=evm.model.NIJG01000051.1.10.exon2;Parent=evm.model.NIJG01000051.1.10
NIJG01000051.1	EVM	CDS	63142	63356	.	-	2	ID=cds.evm.model.NIJG01000051.1.10;Parent=evm.model.NIJG01000051.1.10
NIJG01000051.1	EVM	exon	62744	63051	.	-	.	ID=evm.model.NIJG01000051.1.10.exon3;Parent=evm.model.NIJG01000051.1.10
NIJG01000051.1	EVM	CDS	62744	63051	.	-	0	ID=cds.evm.model.NIJG01000051.1.10;Parent=evm.model.NIJG01000051.1.10
NIJG01000051.1	EVM	exon	62409	62659	.	-	.	ID=evm.model.NIJG01000051.1.10.exon4;Parent=evm.model.NIJG01000051.1.10
NIJG01000051.1	EVM	CDS	62409	62659	.	-	1	ID=cds.evm.model.NIJG01000051.1.10;Parent=evm.model.NIJG01000051.1.10
NIJG01000051.1	EVM	exon	62139	62320	.	-	.	ID=evm.model.NIJG01000051.1.10.exon5;Parent=evm.model.NIJG01000051.1.10
NIJG01000051.1	EVM	CDS	62139	62320	.	-	2	ID=cds.evm.model.NIJG01000051.1.10;Parent=evm.model.NIJG01000051.1.10
NIJG01000051.1	EVM	exon	61777	62061	.	-	.	ID=evm.model.NIJG01000051.1.10.exon6;Parent=evm.model.NIJG01000051.1.10
NIJG01000051.1	EVM	CDS	61777	62061	.	-	0	ID=cds.evm.model.NIJG01000051.1.10;Parent=evm.model.NIJG01000051.1.10
NIJG01000051.1	EVM	exon	61523	61696	.	-	.	ID=evm.model.NIJG01000051.1.10.exon7;Parent=evm.model.NIJG01000051.1.10
NIJG01000051.1	EVM	CDS	61523	61696	.	-	0	ID=cds.evm.model.NIJG01000051.1.10;Parent=evm.model.NIJG01000051.1.10
NIJG01000051.1	EVM	exon	61292	61429	.	-	.	ID=evm.model.NIJG01000051.1.10.exon8;Parent=evm.model.NIJG01000051.1.10
NIJG01000051.1	EVM	CDS	61292	61429	.	-	0	ID=cds.evm.model.NIJG01000051.1.10;Parent=evm.model.NIJG01000051.1.10
NIJG01000051.1	EVM	exon	61062	61211	.	-	.	ID=evm.model.NIJG01000051.1.10.exon9;Parent=evm.model.NIJG01000051.1.10
NIJG01000051.1	EVM	CDS	61062	61211	.	-	0	ID=cds.evm.model.NIJG01000051.1.10;Parent=evm.model.NIJG01000051.1.10
NIJG01000051.1	EVM	exon	60657	60818	.	-	.	ID=evm.model.NIJG01000051.1.10.exon10;Parent=evm.model.NIJG01000051.1.10
NIJG01000051.1	EVM	CDS	60657	60818	.	-	0	ID=cds.evm.model.NIJG01000051.1.10;Parent=evm.model.NIJG01000051.1.10
NIJG01000051.1	EVM	exon	60330	60565	.	-	.	ID=evm.model.NIJG01000051.1.10.exon11;Parent=evm.model.NIJG01000051.1.10
NIJG01000051.1	EVM	CDS	60330	60565	.	-	0	ID=cds.evm.model.NIJG01000051.1.10;Parent=evm.model.NIJG01000051.1.10
NIJG01000051.1	EVM	exon	60007	60217	.	-	.	ID=evm.model.NIJG01000051.1.10.exon12;Parent=evm.model.NIJG01000051.1.10
NIJG01000051.1	EVM	CDS	60007	60217	.	-	1	ID=cds.evm.model.NIJG01000051.1.10;Parent=evm.model.NIJG01000051.1.10
NIJG01000051.1	EVM	exon	59657	59823	.	-	.	ID=evm.model.NIJG01000051.1.10.exon13;Parent=evm.model.NIJG01000051.1.10
NIJG01000051.1	EVM	CDS	59657	59823	.	-	0	ID=cds.evm.model.NIJG01000051.1.10;Parent=evm.model.NIJG01000051.1.10
NIJG01000051.1	EVM	exon	59341	59584	.	-	.	ID=evm.model.NIJG01000051.1.10.exon14;Parent=evm.model.NIJG01000051.1.10
NIJG01000051.1	EVM	CDS	59341	59584	.	-	1	ID=cds.evm.model.NIJG01000051.1.10;Parent=evm.model.NIJG01000051.1.10
NIJG01000051.1	EVM	exon	59018	59203	.	-	.	ID=evm.model.NIJG01000051.1.10.exon15;Parent=evm.model.NIJG01000051.1.10
NIJG01000051.1	EVM	CDS	59018	59203	.	-	0	ID=cds.evm.model.NIJG01000051.1.10;Parent=evm.model.NIJG01000051.1.10
NIJG01000051.1	EVM	exon	58697	58945	.	-	.	ID=evm.model.NIJG01000051.1.10.exon16;Parent=evm.model.NIJG01000051.1.10
NIJG01000051.1	EVM	CDS	58697	58945	.	-	0	ID=cds.evm.model.NIJG01000051.1.10;Parent=evm.model.NIJG01000051.1.10
NIJG01000051.1	EVM	exon	58297	58626	.	-	.	ID=evm.model.NIJG01000051.1.10.exon17;Parent=evm.model.NIJG01000051.1.10
NIJG01000051.1	EVM	CDS	58297	58626	.	-	0	ID=cds.evm.model.NIJG01000051.1.10;Parent=evm.model.NIJG01000051.1.10
NIJG01000051.1	EVM	exon	57951	58224	.	-	.	ID=evm.model.NIJG01000051.1.10.exon18;Parent=evm.model.NIJG01000051.1.10
NIJG01000051.1	EVM	CDS	57951	58224	.	-	0	ID=cds.evm.model.NIJG01000051.1.10;Parent=evm.model.NIJG01000051.1.10
NIJG01000051.1	EVM	exon	57746	57875	.	-	.	ID=evm.model.NIJG01000051.1.10.exon19;Parent=evm.model.NIJG01000051.1.10
NIJG01000051.1	EVM	CDS	57746	57875	.	-	2	ID=cds.evm.model.NIJG01000051.1.10;Parent=evm.model.NIJG01000051.1.10
NIJG01000051.1	EVM	exon	57491	57677	.	-	.	ID=evm.model.NIJG01000051.1.10.exon20;Parent=evm.model.NIJG01000051.1.10
NIJG01000051.1	EVM	CDS	57491	57677	.	-	1	ID=cds.evm.model.NIJG01000051.1.10;Parent=evm.model.NIJG01000051.1.10
NIJG01000051.1	EVM	gene	64318	66279	.	+	.	ID=evm.TU.NIJG01000051.1.11;
NIJG01000051.1	EVM	mRNA	64318	66279	.	+	.	ID=evm.model.NIJG01000051.1.11;Parent=evm.TU.NIJG01000051.1.11;
NIJG01000051.1	EVM	exon	64318	64831	.	+	.	ID=evm.model.NIJG01000051.1.11.exon1;Parent=evm.model.NIJG01000051.1.11
NIJG01000051.1	EVM	CDS	64318	64831	.	+	0	ID=cds.evm.model.NIJG01000051.1.11;Parent=evm.model.NIJG01000051.1.11
NIJG01000051.1	EVM	exon	64971	65095	.	+	.	ID=evm.model.NIJG01000051.1.11.exon2;Parent=evm.model.NIJG01000051.1.11
NIJG01000051.1	EVM	CDS	64971	65095	.	+	2	ID=cds.evm.model.NIJG01000051.1.11;Parent=evm.model.NIJG01000051.1.11
NIJG01000051.1	EVM	exon	65191	65396	.	+	.	ID=evm.model.NIJG01000051.1.11.exon3;Parent=evm.model.NIJG01000051.1.11
NIJG01000051.1	EVM	CDS	65191	65396	.	+	0	ID=cds.evm.model.NIJG01000051.1.11;Parent=evm.model.NIJG01000051.1.11
NIJG01000051.1	EVM	exon	65476	65649	.	+	.	ID=evm.model.NIJG01000051.1.11.exon4;Parent=evm.model.NIJG01000051.1.11
NIJG01000051.1	EVM	CDS	65476	65649	.	+	1	ID=cds.evm.model.NIJG01000051.1.11;Parent=evm.model.NIJG01000051.1.11
NIJG01000051.1	EVM	exon	65722	65808	.	+	.	ID=evm.model.NIJG01000051.1.11.exon5;Parent=evm.model.NIJG01000051.1.11
NIJG01000051.1	EVM	CDS	65722	65808	.	+	1	ID=cds.evm.model.NIJG01000051.1.11;Parent=evm.model.NIJG01000051.1.11
NIJG01000051.1	EVM	exon	65893	66108	.	+	.	ID=evm.model.NIJG01000051.1.11.exon6;Parent=evm.model.NIJG01000051.1.11
NIJG01000051.1	EVM	CDS	65893	66108	.	+	1	ID=cds.evm.model.NIJG01000051.1.11;Parent=evm.model.NIJG01000051.1.11
NIJG01000051.1	EVM	exon	66198	66279	.	+	.	ID=evm.model.NIJG01000051.1.11.exon7;Parent=evm.model.NIJG01000051.1.11
NIJG01000051.1	EVM	CDS	66198	66279	.	+	1	ID=cds.evm.model.NIJG01000051.1.11;Parent=evm.model.NIJG01000051.1.11
NIJG01000051.1	EVM	gene	67019	68332	.	-	.	ID=evm.TU.NIJG01000051.1.12;
NIJG01000051.1	EVM	mRNA	67019	68332	.	-	.	ID=evm.model.NIJG01000051.1.12;Parent=evm.TU.NIJG01000051.1.12;
NIJG01000051.1	EVM	exon	68301	68332	.	-	.	ID=evm.model.NIJG01000051.1.12.exon1;Parent=evm.model.NIJG01000051.1.12
NIJG01000051.1	EVM	CDS	68301	68332	.	-	0	ID=cds.evm.model.NIJG01000051.1.12;Parent=evm.model.NIJG01000051.1.12
NIJG01000051.1	EVM	exon	68127	68233	.	-	.	ID=evm.model.NIJG01000051.1.12.exon2;Parent=evm.model.NIJG01000051.1.12
NIJG01000051.1	EVM	CDS	68127	68233	.	-	1	ID=cds.evm.model.NIJG01000051.1.12;Parent=evm.model.NIJG01000051.1.12
NIJG01000051.1	EVM	exon	67742	67948	.	-	.	ID=evm.model.NIJG01000051.1.12.exon3;Parent=evm.model.NIJG01000051.1.12
NIJG01000051.1	EVM	CDS	67742	67948	.	-	2	ID=cds.evm.model.NIJG01000051.1.12;Parent=evm.model.NIJG01000051.1.12
NIJG01000051.1	EVM	exon	67359	67610	.	-	.	ID=evm.model.NIJG01000051.1.12.exon4;Parent=evm.model.NIJG01000051.1.12
NIJG01000051.1	EVM	CDS	67359	67610	.	-	2	ID=cds.evm.model.NIJG01000051.1.12;Parent=evm.model.NIJG01000051.1.12
NIJG01000051.1	EVM	exon	67019	67224	.	-	.	ID=evm.model.NIJG01000051.1.12.exon5;Parent=evm.model.NIJG01000051.1.12
NIJG01000051.1	EVM	CDS	67019	67224	.	-	2	ID=cds.evm.model.NIJG01000051.1.12;Parent=evm.model.NIJG01000051.1.12
NIJG01000051.1	EVM	gene	70531	73184	.	+	.	ID=evm.TU.NIJG01000051.1.13;
NIJG01000051.1	EVM	mRNA	70531	73184	.	+	.	ID=evm.model.NIJG01000051.1.13;Parent=evm.TU.NIJG01000051.1.13;
NIJG01000051.1	EVM	exon	70531	70550	.	+	.	ID=evm.model.NIJG01000051.1.13.exon1;Parent=evm.model.NIJG01000051.1.13
NIJG01000051.1	EVM	CDS	70531	70550	.	+	0	ID=cds.evm.model.NIJG01000051.1.13;Parent=evm.model.NIJG01000051.1.13
NIJG01000051.1	EVM	exon	71337	71658	.	+	.	ID=evm.model.NIJG01000051.1.13.exon2;Parent=evm.model.NIJG01000051.1.13
NIJG01000051.1	EVM	CDS	71337	71658	.	+	1	ID=cds.evm.model.NIJG01000051.1.13;Parent=evm.model.NIJG01000051.1.13
NIJG01000051.1	EVM	exon	71746	71914	.	+	.	ID=evm.model.NIJG01000051.1.13.exon3;Parent=evm.model.NIJG01000051.1.13
NIJG01000051.1	EVM	CDS	71746	71914	.	+	0	ID=cds.evm.model.NIJG01000051.1.13;Parent=evm.model.NIJG01000051.1.13
NIJG01000051.1	EVM	exon	72120	72181	.	+	.	ID=evm.model.NIJG01000051.1.13.exon4;Parent=evm.model.NIJG01000051.1.13
NIJG01000051.1	EVM	CDS	72120	72181	.	+	2	ID=cds.evm.model.NIJG01000051.1.13;Parent=evm.model.NIJG01000051.1.13
NIJG01000051.1	EVM	exon	72257	72807	.	+	.	ID=evm.model.NIJG01000051.1.13.exon5;Parent=evm.model.NIJG01000051.1.13
NIJG01000051.1	EVM	CDS	72257	72807	.	+	0	ID=cds.evm.model.NIJG01000051.1.13;Parent=evm.model.NIJG01000051.1.13
NIJG01000051.1	EVM	exon	73028	73184	.	+	.	ID=evm.model.NIJG01000051.1.13.exon6;Parent=evm.model.NIJG01000051.1.13
NIJG01000051.1	EVM	CDS	73028	73184	.	+	1	ID=cds.evm.model.NIJG01000051.1.13;Parent=evm.model.NIJG01000051.1.13
NIJG01000051.1	EVM	gene	77171	77991	.	-	.	ID=evm.TU.NIJG01000051.1.14;
NIJG01000051.1	EVM	mRNA	77171	77991	.	-	.	ID=evm.model.NIJG01000051.1.14;Parent=evm.TU.NIJG01000051.1.14;
NIJG01000051.1	EVM	exon	77883	77991	.	-	.	ID=evm.model.NIJG01000051.1.14.exon1;Parent=evm.model.NIJG01000051.1.14
NIJG01000051.1	EVM	CDS	77883	77991	.	-	0	ID=cds.evm.model.NIJG01000051.1.14;Parent=evm.model.NIJG01000051.1.14
NIJG01000051.1	EVM	exon	77707	77758	.	-	.	ID=evm.model.NIJG01000051.1.14.exon2;Parent=evm.model.NIJG01000051.1.14
NIJG01000051.1	EVM	CDS	77707	77758	.	-	2	ID=cds.evm.model.NIJG01000051.1.14;Parent=evm.model.NIJG01000051.1.14
NIJG01000051.1	EVM	exon	77348	77595	.	-	.	ID=evm.model.NIJG01000051.1.14.exon3;Parent=evm.model.NIJG01000051.1.14
NIJG01000051.1	EVM	CDS	77348	77595	.	-	1	ID=cds.evm.model.NIJG01000051.1.14;Parent=evm.model.NIJG01000051.1.14
NIJG01000051.1	EVM	exon	77171	77274	.	-	.	ID=evm.model.NIJG01000051.1.14.exon4;Parent=evm.model.NIJG01000051.1.14
NIJG01000051.1	EVM	CDS	77171	77274	.	-	2	ID=cds.evm.model.NIJG01000051.1.14;Parent=evm.model.NIJG01000051.1.14
NIJG01000051.1	EVM	gene	79217	81923	.	+	.	ID=evm.TU.NIJG01000051.1.15;
NIJG01000051.1	EVM	mRNA	79217	81923	.	+	.	ID=evm.model.NIJG01000051.1.15;Parent=evm.TU.NIJG01000051.1.15;
NIJG01000051.1	EVM	exon	79217	79330	.	+	.	ID=evm.model.NIJG01000051.1.15.exon1;Parent=evm.model.NIJG01000051.1.15
NIJG01000051.1	EVM	CDS	79217	79330	.	+	0	ID=cds.evm.model.NIJG01000051.1.15;Parent=evm.model.NIJG01000051.1.15
NIJG01000051.1	EVM	exon	81326	81519	.	+	.	ID=evm.model.NIJG01000051.1.15.exon2;Parent=evm.model.NIJG01000051.1.15
NIJG01000051.1	EVM	CDS	81326	81519	.	+	0	ID=cds.evm.model.NIJG01000051.1.15;Parent=evm.model.NIJG01000051.1.15
NIJG01000051.1	EVM	exon	81764	81923	.	+	.	ID=evm.model.NIJG01000051.1.15.exon3;Parent=evm.model.NIJG01000051.1.15
NIJG01000051.1	EVM	CDS	81764	81923	.	+	1	ID=cds.evm.model.NIJG01000051.1.15;Parent=evm.model.NIJG01000051.1.15
NIJG01000051.1	EVM	gene	83370	83720	.	+	.	ID=evm.TU.NIJG01000051.1.16;
NIJG01000051.1	EVM	mRNA	83370	83720	.	+	.	ID=evm.model.NIJG01000051.1.16;Parent=evm.TU.NIJG01000051.1.16;
NIJG01000051.1	EVM	exon	83370	83720	.	+	.	ID=evm.model.NIJG01000051.1.16.exon1;Parent=evm.model.NIJG01000051.1.16
NIJG01000051.1	EVM	CDS	83370	83720	.	+	0	ID=cds.evm.model.NIJG01000051.1.16;Parent=evm.model.NIJG01000051.1.16
NIJG01000051.1	EVM	gene	92653	95808	.	-	.	ID=evm.TU.NIJG01000051.1.17;
NIJG01000051.1	EVM	mRNA	92653	95808	.	-	.	ID=evm.model.NIJG01000051.1.17;Parent=evm.TU.NIJG01000051.1.17;
NIJG01000051.1	EVM	exon	95667	95808	.	-	.	ID=evm.model.NIJG01000051.1.17.exon1;Parent=evm.model.NIJG01000051.1.17
NIJG01000051.1	EVM	CDS	95667	95808	.	-	0	ID=cds.evm.model.NIJG01000051.1.17;Parent=evm.model.NIJG01000051.1.17
NIJG01000051.1	EVM	exon	93436	93731	.	-	.	ID=evm.model.NIJG01000051.1.17.exon2;Parent=evm.model.NIJG01000051.1.17
NIJG01000051.1	EVM	CDS	93436	93731	.	-	2	ID=cds.evm.model.NIJG01000051.1.17;Parent=evm.model.NIJG01000051.1.17
NIJG01000051.1	EVM	exon	92653	93375	.	-	.	ID=evm.model.NIJG01000051.1.17.exon3;Parent=evm.model.NIJG01000051.1.17
NIJG01000051.1	EVM	CDS	92653	93375	.	-	0	ID=cds.evm.model.NIJG01000051.1.17;Parent=evm.model.NIJG01000051.1.17
NIJG01000051.1	EVM	gene	120444	125477	.	-	.	ID=evm.TU.NIJG01000051.1.18;
NIJG01000051.1	EVM	mRNA	120444	125477	.	-	.	ID=evm.model.NIJG01000051.1.18;Parent=evm.TU.NIJG01000051.1.18;
NIJG01000051.1	EVM	exon	125453	125477	.	-	.	ID=evm.model.NIJG01000051.1.18.exon1;Parent=evm.model.NIJG01000051.1.18
NIJG01000051.1	EVM	CDS	125453	125477	.	-	0	ID=cds.evm.model.NIJG01000051.1.18;Parent=evm.model.NIJG01000051.1.18
NIJG01000051.1	EVM	exon	124905	125253	.	-	.	ID=evm.model.NIJG01000051.1.18.exon2;Parent=evm.model.NIJG01000051.1.18
NIJG01000051.1	EVM	CDS	124905	125253	.	-	2	ID=cds.evm.model.NIJG01000051.1.18;Parent=evm.model.NIJG01000051.1.18
NIJG01000051.1	EVM	exon	123064	123146	.	-	.	ID=evm.model.NIJG01000051.1.18.exon3;Parent=evm.model.NIJG01000051.1.18
NIJG01000051.1	EVM	CDS	123064	123146	.	-	1	ID=cds.evm.model.NIJG01000051.1.18;Parent=evm.model.NIJG01000051.1.18
NIJG01000051.1	EVM	exon	122884	122982	.	-	.	ID=evm.model.NIJG01000051.1.18.exon4;Parent=evm.model.NIJG01000051.1.18
NIJG01000051.1	EVM	CDS	122884	122982	.	-	2	ID=cds.evm.model.NIJG01000051.1.18;Parent=evm.model.NIJG01000051.1.18
NIJG01000051.1	EVM	exon	120444	120745	.	-	.	ID=evm.model.NIJG01000051.1.18.exon5;Parent=evm.model.NIJG01000051.1.18
NIJG01000051.1	EVM	CDS	120444	120745	.	-	2	ID=cds.evm.model.NIJG01000051.1.18;Parent=evm.model.NIJG01000051.1.18
NIJG01000051.1	EVM	gene	417074	417718	.	+	.	ID=evm.TU.NIJG01000051.1.21;
NIJG01000051.1	EVM	mRNA	417074	417718	.	+	.	ID=evm.model.NIJG01000051.1.21;Parent=evm.TU.NIJG01000051.1.21;
NIJG01000051.1	EVM	exon	417074	417191	.	+	.	ID=evm.model.NIJG01000051.1.21.exon1;Parent=evm.model.NIJG01000051.1.21
NIJG01000051.1	EVM	CDS	417074	417191	.	+	0	ID=cds.evm.model.NIJG01000051.1.21;Parent=evm.model.NIJG01000051.1.21
NIJG01000051.1	EVM	exon	417522	417718	.	+	.	ID=evm.model.NIJG01000051.1.21.exon2;Parent=evm.model.NIJG01000051.1.21
NIJG01000051.1	EVM	CDS	417522	417718	.	+	2	ID=cds.evm.model.NIJG01000051.1.21;Parent=evm.model.NIJG01000051.1.21
NIJG01000051.1	EVM	gene	483227	483742	.	-	.	ID=evm.TU.NIJG01000051.1.22;
NIJG01000051.1	EVM	mRNA	483227	483742	.	-	.	ID=evm.model.NIJG01000051.1.22;Parent=evm.TU.NIJG01000051.1.22;
NIJG01000051.1	EVM	exon	483740	483742	.	-	.	ID=evm.model.NIJG01000051.1.22.exon1;Parent=evm.model.NIJG01000051.1.22
NIJG01000051.1	EVM	CDS	483740	483742	.	-	0	ID=cds.evm.model.NIJG01000051.1.22;Parent=evm.model.NIJG01000051.1.22
NIJG01000051.1	EVM	exon	483227	483463	.	-	.	ID=evm.model.NIJG01000051.1.22.exon2;Parent=evm.model.NIJG01000051.1.22
NIJG01000051.1	EVM	CDS	483227	483463	.	-	0	ID=cds.evm.model.NIJG01000051.1.22;Parent=evm.model.NIJG01000051.1.22
NIJG01000051.1	EVM	gene	494742	495921	.	+	.	ID=evm.TU.NIJG01000051.1.23;
NIJG01000051.1	EVM	mRNA	494742	495921	.	+	.	ID=evm.model.NIJG01000051.1.23;Parent=evm.TU.NIJG01000051.1.23;
NIJG01000051.1	EVM	exon	494742	495013	.	+	.	ID=evm.model.NIJG01000051.1.23.exon1;Parent=evm.model.NIJG01000051.1.23
NIJG01000051.1	EVM	CDS	494742	495013	.	+	0	ID=cds.evm.model.NIJG01000051.1.23;Parent=evm.model.NIJG01000051.1.23
NIJG01000051.1	EVM	exon	495693	495921	.	+	.	ID=evm.model.NIJG01000051.1.23.exon2;Parent=evm.model.NIJG01000051.1.23
NIJG01000051.1	EVM	CDS	495693	495921	.	+	1	ID=cds.evm.model.NIJG01000051.1.23;Parent=evm.model.NIJG01000051.1.23
NIJG01000051.1	EVM	gene	539040	539997	.	-	.	ID=evm.TU.NIJG01000051.1.25;
NIJG01000051.1	EVM	mRNA	539040	539997	.	-	.	ID=evm.model.NIJG01000051.1.25;Parent=evm.TU.NIJG01000051.1.25;
NIJG01000051.1	EVM	exon	539661	539997	.	-	.	ID=evm.model.NIJG01000051.1.25.exon1;Parent=evm.model.NIJG01000051.1.25
NIJG01000051.1	EVM	CDS	539661	539997	.	-	0	ID=cds.evm.model.NIJG01000051.1.25;Parent=evm.model.NIJG01000051.1.25
NIJG01000051.1	EVM	exon	539040	539227	.	-	.	ID=evm.model.NIJG01000051.1.25.exon2;Parent=evm.model.NIJG01000051.1.25
NIJG01000051.1	EVM	CDS	539040	539227	.	-	2	ID=cds.evm.model.NIJG01000051.1.25;Parent=evm.model.NIJG01000051.1.25
NIJG01000051.1	EVM	gene	544124	544521	.	-	.	ID=evm.TU.NIJG01000051.1.26;
NIJG01000051.1	EVM	mRNA	544124	544521	.	-	.	ID=evm.model.NIJG01000051.1.26;Parent=evm.TU.NIJG01000051.1.26;
NIJG01000051.1	EVM	exon	544380	544521	.	-	.	ID=evm.model.NIJG01000051.1.26.exon1;Parent=evm.model.NIJG01000051.1.26
NIJG01000051.1	EVM	CDS	544380	544521	.	-	1	ID=cds.evm.model.NIJG01000051.1.26;Parent=evm.model.NIJG01000051.1.26
NIJG01000051.1	EVM	exon	544124	544294	.	-	.	ID=evm.model.NIJG01000051.1.26.exon2;Parent=evm.model.NIJG01000051.1.26
NIJG01000051.1	EVM	CDS	544124	544294	.	-	0	ID=cds.evm.model.NIJG01000051.1.26;Parent=evm.model.NIJG01000051.1.26
NIJG01000051.1	EVM	gene	592957	594408	.	-	.	ID=evm.TU.NIJG01000051.1.27;
NIJG01000051.1	EVM	mRNA	592957	594408	.	-	.	ID=evm.model.NIJG01000051.1.27;Parent=evm.TU.NIJG01000051.1.27;
NIJG01000051.1	EVM	exon	594205	594408	.	-	.	ID=evm.model.NIJG01000051.1.27.exon1;Parent=evm.model.NIJG01000051.1.27
NIJG01000051.1	EVM	CDS	594205	594408	.	-	0	ID=cds.evm.model.NIJG01000051.1.27;Parent=evm.model.NIJG01000051.1.27
NIJG01000051.1	EVM	exon	592957	593112	.	-	.	ID=evm.model.NIJG01000051.1.27.exon2;Parent=evm.model.NIJG01000051.1.27
NIJG01000051.1	EVM	CDS	592957	593112	.	-	0	ID=cds.evm.model.NIJG01000051.1.27;Parent=evm.model.NIJG01000051.1.27
NIJG01000051.1	EVM	gene	595308	595913	.	-	.	ID=evm.TU.NIJG01000051.1.28;
NIJG01000051.1	EVM	mRNA	595308	595913	.	-	.	ID=evm.model.NIJG01000051.1.28;Parent=evm.TU.NIJG01000051.1.28;
NIJG01000051.1	EVM	exon	595749	595913	.	-	.	ID=evm.model.NIJG01000051.1.28.exon1;Parent=evm.model.NIJG01000051.1.28
NIJG01000051.1	EVM	CDS	595749	595913	.	-	0	ID=cds.evm.model.NIJG01000051.1.28;Parent=evm.model.NIJG01000051.1.28
NIJG01000051.1	EVM	exon	595308	595418	.	-	.	ID=evm.model.NIJG01000051.1.28.exon2;Parent=evm.model.NIJG01000051.1.28
NIJG01000051.1	EVM	CDS	595308	595418	.	-	0	ID=cds.evm.model.NIJG01000051.1.28;Parent=evm.model.NIJG01000051.1.28
NIJG01000051.1	EVM	gene	598848	600068	.	-	.	ID=evm.TU.NIJG01000051.1.29;
NIJG01000051.1	EVM	mRNA	598848	600068	.	-	.	ID=evm.model.NIJG01000051.1.29;Parent=evm.TU.NIJG01000051.1.29;
NIJG01000051.1	EVM	exon	600003	600068	.	-	.	ID=evm.model.NIJG01000051.1.29.exon1;Parent=evm.model.NIJG01000051.1.29
NIJG01000051.1	EVM	CDS	600003	600068	.	-	0	ID=cds.evm.model.NIJG01000051.1.29;Parent=evm.model.NIJG01000051.1.29
NIJG01000051.1	EVM	exon	599398	599514	.	-	.	ID=evm.model.NIJG01000051.1.29.exon2;Parent=evm.model.NIJG01000051.1.29
NIJG01000051.1	EVM	CDS	599398	599514	.	-	0	ID=cds.evm.model.NIJG01000051.1.29;Parent=evm.model.NIJG01000051.1.29
NIJG01000051.1	EVM	exon	598848	599090	.	-	.	ID=evm.model.NIJG01000051.1.29.exon3;Parent=evm.model.NIJG01000051.1.29
NIJG01000051.1	EVM	CDS	598848	599090	.	-	0	ID=cds.evm.model.NIJG01000051.1.29;Parent=evm.model.NIJG01000051.1.29
NIJG01000051.1	EVM	gene	613347	629442	.	-	.	ID=evm.TU.NIJG01000051.1.30;
NIJG01000051.1	EVM	mRNA	613347	629442	.	-	.	ID=evm.model.NIJG01000051.1.30;Parent=evm.TU.NIJG01000051.1.30;
NIJG01000051.1	EVM	exon	629412	629442	.	-	.	ID=evm.model.NIJG01000051.1.30.exon1;Parent=evm.model.NIJG01000051.1.30
NIJG01000051.1	EVM	CDS	629412	629442	.	-	0	ID=cds.evm.model.NIJG01000051.1.30;Parent=evm.model.NIJG01000051.1.30
NIJG01000051.1	EVM	exon	625628	625755	.	-	.	ID=evm.model.NIJG01000051.1.30.exon2;Parent=evm.model.NIJG01000051.1.30
NIJG01000051.1	EVM	CDS	625628	625755	.	-	2	ID=cds.evm.model.NIJG01000051.1.30;Parent=evm.model.NIJG01000051.1.30
NIJG01000051.1	EVM	exon	613347	613433	.	-	.	ID=evm.model.NIJG01000051.1.30.exon3;Parent=evm.model.NIJG01000051.1.30
NIJG01000051.1	EVM	CDS	613347	613433	.	-	0	ID=cds.evm.model.NIJG01000051.1.30;Parent=evm.model.NIJG01000051.1.30
NIJG01000051.1	EVM	gene	683936	684516	.	-	.	ID=evm.TU.NIJG01000051.1.31;
NIJG01000051.1	EVM	mRNA	683936	684516	.	-	.	ID=evm.model.NIJG01000051.1.31;Parent=evm.TU.NIJG01000051.1.31;
NIJG01000051.1	EVM	exon	684328	684516	.	-	.	ID=evm.model.NIJG01000051.1.31.exon1;Parent=evm.model.NIJG01000051.1.31
NIJG01000051.1	EVM	CDS	684328	684516	.	-	0	ID=cds.evm.model.NIJG01000051.1.31;Parent=evm.model.NIJG01000051.1.31
NIJG01000051.1	EVM	exon	683936	684121	.	-	.	ID=evm.model.NIJG01000051.1.31.exon2;Parent=evm.model.NIJG01000051.1.31
NIJG01000051.1	EVM	CDS	683936	684121	.	-	0	ID=cds.evm.model.NIJG01000051.1.31;Parent=evm.model.NIJG01000051.1.31
NIJG01000051.1	EVM	gene	745866	747087	.	+	.	ID=evm.TU.NIJG01000051.1.32;
NIJG01000051.1	EVM	mRNA	745866	747087	.	+	.	ID=evm.model.NIJG01000051.1.32;Parent=evm.TU.NIJG01000051.1.32;
NIJG01000051.1	EVM	exon	745866	745976	.	+	.	ID=evm.model.NIJG01000051.1.32.exon1;Parent=evm.model.NIJG01000051.1.32
NIJG01000051.1	EVM	CDS	745866	745976	.	+	0	ID=cds.evm.model.NIJG01000051.1.32;Parent=evm.model.NIJG01000051.1.32
NIJG01000051.1	EVM	exon	746599	746790	.	+	.	ID=evm.model.NIJG01000051.1.32.exon2;Parent=evm.model.NIJG01000051.1.32
NIJG01000051.1	EVM	CDS	746599	746790	.	+	0	ID=cds.evm.model.NIJG01000051.1.32;Parent=evm.model.NIJG01000051.1.32
NIJG01000051.1	EVM	exon	746965	747087	.	+	.	ID=evm.model.NIJG01000051.1.32.exon3;Parent=evm.model.NIJG01000051.1.32
NIJG01000051.1	EVM	CDS	746965	747087	.	+	0	ID=cds.evm.model.NIJG01000051.1.32;Parent=evm.model.NIJG01000051.1.32
NIJG01000051.1	EVM	gene	875000	875512	.	+	.	ID=evm.TU.NIJG01000051.1.33;
NIJG01000051.1	EVM	mRNA	875000	875512	.	+	.	ID=evm.model.NIJG01000051.1.33;Parent=evm.TU.NIJG01000051.1.33;
NIJG01000051.1	EVM	exon	875000	875082	.	+	.	ID=evm.model.NIJG01000051.1.33.exon1;Parent=evm.model.NIJG01000051.1.33
NIJG01000051.1	EVM	CDS	875000	875082	.	+	0	ID=cds.evm.model.NIJG01000051.1.33;Parent=evm.model.NIJG01000051.1.33
NIJG01000051.1	EVM	exon	875287	875512	.	+	.	ID=evm.model.NIJG01000051.1.33.exon2;Parent=evm.model.NIJG01000051.1.33
NIJG01000051.1	EVM	CDS	875287	875512	.	+	1	ID=cds.evm.model.NIJG01000051.1.33;Parent=evm.model.NIJG01000051.1.33
NIJG01000051.1	EVM	gene	907193	907830	.	+	.	ID=evm.TU.NIJG01000051.1.34;
NIJG01000051.1	EVM	mRNA	907193	907830	.	+	.	ID=evm.model.NIJG01000051.1.34;Parent=evm.TU.NIJG01000051.1.34;
NIJG01000051.1	EVM	exon	907193	907308	.	+	.	ID=evm.model.NIJG01000051.1.34.exon1;Parent=evm.model.NIJG01000051.1.34
NIJG01000051.1	EVM	CDS	907193	907308	.	+	0	ID=cds.evm.model.NIJG01000051.1.34;Parent=evm.model.NIJG01000051.1.34
NIJG01000051.1	EVM	exon	907599	907830	.	+	.	ID=evm.model.NIJG01000051.1.34.exon2;Parent=evm.model.NIJG01000051.1.34
NIJG01000051.1	EVM	CDS	907599	907830	.	+	1	ID=cds.evm.model.NIJG01000051.1.34;Parent=evm.model.NIJG01000051.1.34
NIJG01000051.1	EVM	gene	951626	953043	.	+	.	ID=evm.TU.NIJG01000051.1.35;
NIJG01000051.1	EVM	mRNA	951626	953043	.	+	.	ID=evm.model.NIJG01000051.1.35;Parent=evm.TU.NIJG01000051.1.35;
NIJG01000051.1	EVM	exon	951626	951735	.	+	.	ID=evm.model.NIJG01000051.1.35.exon1;Parent=evm.model.NIJG01000051.1.35
NIJG01000051.1	EVM	CDS	951626	951735	.	+	0	ID=cds.evm.model.NIJG01000051.1.35;Parent=evm.model.NIJG01000051.1.35
NIJG01000051.1	EVM	exon	951919	952207	.	+	.	ID=evm.model.NIJG01000051.1.35.exon2;Parent=evm.model.NIJG01000051.1.35
NIJG01000051.1	EVM	CDS	951919	952207	.	+	1	ID=cds.evm.model.NIJG01000051.1.35;Parent=evm.model.NIJG01000051.1.35
NIJG01000051.1	EVM	exon	952774	953043	.	+	.	ID=evm.model.NIJG01000051.1.35.exon3;Parent=evm.model.NIJG01000051.1.35
NIJG01000051.1	EVM	CDS	952774	953043	.	+	0	ID=cds.evm.model.NIJG01000051.1.35;Parent=evm.model.NIJG01000051.1.35
NIJG01000051.1	EVM	gene	966961	968059	.	-	.	ID=evm.TU.NIJG01000051.1.36;
NIJG01000051.1	EVM	mRNA	966961	968059	.	-	.	ID=evm.model.NIJG01000051.1.36;Parent=evm.TU.NIJG01000051.1.36;
NIJG01000051.1	EVM	exon	967980	968059	.	-	.	ID=evm.model.NIJG01000051.1.36.exon1;Parent=evm.model.NIJG01000051.1.36
NIJG01000051.1	EVM	CDS	967980	968059	.	-	0	ID=cds.evm.model.NIJG01000051.1.36;Parent=evm.model.NIJG01000051.1.36
NIJG01000051.1	EVM	exon	967208	967877	.	-	.	ID=evm.model.NIJG01000051.1.36.exon2;Parent=evm.model.NIJG01000051.1.36
NIJG01000051.1	EVM	CDS	967208	967877	.	-	1	ID=cds.evm.model.NIJG01000051.1.36;Parent=evm.model.NIJG01000051.1.36
NIJG01000051.1	EVM	exon	966961	967146	.	-	.	ID=evm.model.NIJG01000051.1.36.exon3;Parent=evm.model.NIJG01000051.1.36
NIJG01000051.1	EVM	CDS	966961	967146	.	-	0	ID=cds.evm.model.NIJG01000051.1.36;Parent=evm.model.NIJG01000051.1.36
NIJG01000051.1	EVM	gene	968426	970140	.	-	.	ID=evm.TU.NIJG01000051.1.37;
NIJG01000051.1	EVM	mRNA	968426	970140	.	-	.	ID=evm.model.NIJG01000051.1.37;Parent=evm.TU.NIJG01000051.1.37;
NIJG01000051.1	EVM	exon	969497	970140	.	-	.	ID=evm.model.NIJG01000051.1.37.exon1;Parent=evm.model.NIJG01000051.1.37
NIJG01000051.1	EVM	CDS	969497	970140	.	-	0	ID=cds.evm.model.NIJG01000051.1.37;Parent=evm.model.NIJG01000051.1.37
NIJG01000051.1	EVM	exon	968588	968720	.	-	.	ID=evm.model.NIJG01000051.1.37.exon2;Parent=evm.model.NIJG01000051.1.37
NIJG01000051.1	EVM	CDS	968588	968720	.	-	1	ID=cds.evm.model.NIJG01000051.1.37;Parent=evm.model.NIJG01000051.1.37
NIJG01000051.1	EVM	exon	968426	968509	.	-	.	ID=evm.model.NIJG01000051.1.37.exon3;Parent=evm.model.NIJG01000051.1.37
NIJG01000051.1	EVM	CDS	968426	968509	.	-	0	ID=cds.evm.model.NIJG01000051.1.37;Parent=evm.model.NIJG01000051.1.37
NIJG01000051.1	EVM	gene	970976	973826	.	+	.	ID=evm.TU.NIJG01000051.1.38;
NIJG01000051.1	EVM	mRNA	970976	973826	.	+	.	ID=evm.model.NIJG01000051.1.38;Parent=evm.TU.NIJG01000051.1.38;
NIJG01000051.1	EVM	exon	970976	970980	.	+	.	ID=evm.model.NIJG01000051.1.38.exon1;Parent=evm.model.NIJG01000051.1.38
NIJG01000051.1	EVM	CDS	970976	970980	.	+	0	ID=cds.evm.model.NIJG01000051.1.38;Parent=evm.model.NIJG01000051.1.38
NIJG01000051.1	EVM	exon	972112	972268	.	+	.	ID=evm.model.NIJG01000051.1.38.exon2;Parent=evm.model.NIJG01000051.1.38
NIJG01000051.1	EVM	CDS	972112	972268	.	+	1	ID=cds.evm.model.NIJG01000051.1.38;Parent=evm.model.NIJG01000051.1.38
NIJG01000051.1	EVM	exon	972349	972480	.	+	.	ID=evm.model.NIJG01000051.1.38.exon3;Parent=evm.model.NIJG01000051.1.38
NIJG01000051.1	EVM	CDS	972349	972480	.	+	0	ID=cds.evm.model.NIJG01000051.1.38;Parent=evm.model.NIJG01000051.1.38
NIJG01000051.1	EVM	exon	972559	973053	.	+	.	ID=evm.model.NIJG01000051.1.38.exon4;Parent=evm.model.NIJG01000051.1.38
NIJG01000051.1	EVM	CDS	972559	973053	.	+	0	ID=cds.evm.model.NIJG01000051.1.38;Parent=evm.model.NIJG01000051.1.38
NIJG01000051.1	EVM	exon	973140	973415	.	+	.	ID=evm.model.NIJG01000051.1.38.exon5;Parent=evm.model.NIJG01000051.1.38
NIJG01000051.1	EVM	CDS	973140	973415	.	+	0	ID=cds.evm.model.NIJG01000051.1.38;Parent=evm.model.NIJG01000051.1.38
NIJG01000051.1	EVM	exon	973641	973826	.	+	.	ID=evm.model.NIJG01000051.1.38.exon6;Parent=evm.model.NIJG01000051.1.38
NIJG01000051.1	EVM	CDS	973641	973826	.	+	0	ID=cds.evm.model.NIJG01000051.1.38;Parent=evm.model.NIJG01000051.1.38
NIJG01000051.1	EVM	gene	977903	978953	.	+	.	ID=evm.TU.NIJG01000051.1.39;
NIJG01000051.1	EVM	mRNA	977903	978953	.	+	.	ID=evm.model.NIJG01000051.1.39;Parent=evm.TU.NIJG01000051.1.39;
NIJG01000051.1	EVM	exon	977903	978021	.	+	.	ID=evm.model.NIJG01000051.1.39.exon1;Parent=evm.model.NIJG01000051.1.39
NIJG01000051.1	EVM	CDS	977903	978021	.	+	0	ID=cds.evm.model.NIJG01000051.1.39;Parent=evm.model.NIJG01000051.1.39
NIJG01000051.1	EVM	exon	978096	978241	.	+	.	ID=evm.model.NIJG01000051.1.39.exon2;Parent=evm.model.NIJG01000051.1.39
NIJG01000051.1	EVM	CDS	978096	978241	.	+	1	ID=cds.evm.model.NIJG01000051.1.39;Parent=evm.model.NIJG01000051.1.39
NIJG01000051.1	EVM	exon	978431	978607	.	+	.	ID=evm.model.NIJG01000051.1.39.exon3;Parent=evm.model.NIJG01000051.1.39
NIJG01000051.1	EVM	CDS	978431	978607	.	+	2	ID=cds.evm.model.NIJG01000051.1.39;Parent=evm.model.NIJG01000051.1.39
NIJG01000051.1	EVM	exon	978679	978756	.	+	.	ID=evm.model.NIJG01000051.1.39.exon4;Parent=evm.model.NIJG01000051.1.39
NIJG01000051.1	EVM	CDS	978679	978756	.	+	2	ID=cds.evm.model.NIJG01000051.1.39;Parent=evm.model.NIJG01000051.1.39
NIJG01000051.1	EVM	exon	978904	978953	.	+	.	ID=evm.model.NIJG01000051.1.39.exon5;Parent=evm.model.NIJG01000051.1.39
NIJG01000051.1	EVM	CDS	978904	978953	.	+	2	ID=cds.evm.model.NIJG01000051.1.39;Parent=evm.model.NIJG01000051.1.39
NIJG01000051.1	EVM	gene	979917	983366	.	-	.	ID=evm.TU.NIJG01000051.1.40;
NIJG01000051.1	EVM	mRNA	979917	983366	.	-	.	ID=evm.model.NIJG01000051.1.40;Parent=evm.TU.NIJG01000051.1.40;
NIJG01000051.1	EVM	exon	979917	983366	.	-	.	ID=evm.model.NIJG01000051.1.40.exon1;Parent=evm.model.NIJG01000051.1.40
NIJG01000051.1	EVM	CDS	979917	983366	.	-	0	ID=cds.evm.model.NIJG01000051.1.40;Parent=evm.model.NIJG01000051.1.40
NIJG01000051.1	EVM	gene	987070	989098	.	-	.	ID=evm.TU.NIJG01000051.1.41;
NIJG01000051.1	EVM	mRNA	987070	989098	.	-	.	ID=evm.model.NIJG01000051.1.41;Parent=evm.TU.NIJG01000051.1.41;
NIJG01000051.1	EVM	exon	988951	989098	.	-	.	ID=evm.model.NIJG01000051.1.41.exon1;Parent=evm.model.NIJG01000051.1.41
NIJG01000051.1	EVM	CDS	988951	989098	.	-	0	ID=cds.evm.model.NIJG01000051.1.41;Parent=evm.model.NIJG01000051.1.41
NIJG01000051.1	EVM	exon	987647	987774	.	-	.	ID=evm.model.NIJG01000051.1.41.exon2;Parent=evm.model.NIJG01000051.1.41
NIJG01000051.1	EVM	CDS	987647	987774	.	-	2	ID=cds.evm.model.NIJG01000051.1.41;Parent=evm.model.NIJG01000051.1.41
NIJG01000051.1	EVM	exon	987234	987429	.	-	.	ID=evm.model.NIJG01000051.1.41.exon3;Parent=evm.model.NIJG01000051.1.41
NIJG01000051.1	EVM	CDS	987234	987429	.	-	0	ID=cds.evm.model.NIJG01000051.1.41;Parent=evm.model.NIJG01000051.1.41
NIJG01000051.1	EVM	exon	987070	987155	.	-	.	ID=evm.model.NIJG01000051.1.41.exon4;Parent=evm.model.NIJG01000051.1.41
NIJG01000051.1	EVM	CDS	987070	987155	.	-	2	ID=cds.evm.model.NIJG01000051.1.41;Parent=evm.model.NIJG01000051.1.41
NIJG01000051.1	EVM	gene	989628	996682	.	-	.	ID=evm.TU.NIJG01000051.1.42;
NIJG01000051.1	EVM	mRNA	989628	996682	.	-	.	ID=evm.model.NIJG01000051.1.42;Parent=evm.TU.NIJG01000051.1.42;
NIJG01000051.1	EVM	exon	996578	996682	.	-	.	ID=evm.model.NIJG01000051.1.42.exon1;Parent=evm.model.NIJG01000051.1.42
NIJG01000051.1	EVM	CDS	996578	996682	.	-	0	ID=cds.evm.model.NIJG01000051.1.42;Parent=evm.model.NIJG01000051.1.42
NIJG01000051.1	EVM	exon	992978	993154	.	-	.	ID=evm.model.NIJG01000051.1.42.exon2;Parent=evm.model.NIJG01000051.1.42
NIJG01000051.1	EVM	CDS	992978	993154	.	-	0	ID=cds.evm.model.NIJG01000051.1.42;Parent=evm.model.NIJG01000051.1.42
NIJG01000051.1	EVM	exon	992499	992686	.	-	.	ID=evm.model.NIJG01000051.1.42.exon3;Parent=evm.model.NIJG01000051.1.42
NIJG01000051.1	EVM	CDS	992499	992686	.	-	0	ID=cds.evm.model.NIJG01000051.1.42;Parent=evm.model.NIJG01000051.1.42
NIJG01000051.1	EVM	exon	992097	992400	.	-	.	ID=evm.model.NIJG01000051.1.42.exon4;Parent=evm.model.NIJG01000051.1.42
NIJG01000051.1	EVM	CDS	992097	992400	.	-	1	ID=cds.evm.model.NIJG01000051.1.42;Parent=evm.model.NIJG01000051.1.42
NIJG01000051.1	EVM	exon	991848	992029	.	-	.	ID=evm.model.NIJG01000051.1.42.exon5;Parent=evm.model.NIJG01000051.1.42
NIJG01000051.1	EVM	CDS	991848	992029	.	-	0	ID=cds.evm.model.NIJG01000051.1.42;Parent=evm.model.NIJG01000051.1.42
NIJG01000051.1	EVM	exon	991514	991764	.	-	.	ID=evm.model.NIJG01000051.1.42.exon6;Parent=evm.model.NIJG01000051.1.42
NIJG01000051.1	EVM	CDS	991514	991764	.	-	1	ID=cds.evm.model.NIJG01000051.1.42;Parent=evm.model.NIJG01000051.1.42
NIJG01000051.1	EVM	exon	991283	991440	.	-	.	ID=evm.model.NIJG01000051.1.42.exon7;Parent=evm.model.NIJG01000051.1.42
NIJG01000051.1	EVM	CDS	991283	991440	.	-	2	ID=cds.evm.model.NIJG01000051.1.42;Parent=evm.model.NIJG01000051.1.42
NIJG01000051.1	EVM	exon	990947	991164	.	-	.	ID=evm.model.NIJG01000051.1.42.exon8;Parent=evm.model.NIJG01000051.1.42
NIJG01000051.1	EVM	CDS	990947	991164	.	-	0	ID=cds.evm.model.NIJG01000051.1.42;Parent=evm.model.NIJG01000051.1.42
NIJG01000051.1	EVM	exon	990828	990870	.	-	.	ID=evm.model.NIJG01000051.1.42.exon9;Parent=evm.model.NIJG01000051.1.42
NIJG01000051.1	EVM	CDS	990828	990870	.	-	1	ID=cds.evm.model.NIJG01000051.1.42;Parent=evm.model.NIJG01000051.1.42
NIJG01000051.1	EVM	exon	989628	989687	.	-	.	ID=evm.model.NIJG01000051.1.42.exon10;Parent=evm.model.NIJG01000051.1.42
NIJG01000051.1	EVM	CDS	989628	989687	.	-	0	ID=cds.evm.model.NIJG01000051.1.42;Parent=evm.model.NIJG01000051.1.42
NIJG01000051.1	EVM	gene	997551	1001589	.	-	.	ID=evm.TU.NIJG01000051.1.43;
NIJG01000051.1	EVM	mRNA	997551	1001589	.	-	.	ID=evm.model.NIJG01000051.1.43;Parent=evm.TU.NIJG01000051.1.43;
NIJG01000051.1	EVM	exon	1001510	1001589	.	-	.	ID=evm.model.NIJG01000051.1.43.exon1;Parent=evm.model.NIJG01000051.1.43
NIJG01000051.1	EVM	CDS	1001510	1001589	.	-	0	ID=cds.evm.model.NIJG01000051.1.43;Parent=evm.model.NIJG01000051.1.43
NIJG01000051.1	EVM	exon	1001082	1001214	.	-	.	ID=evm.model.NIJG01000051.1.43.exon2;Parent=evm.model.NIJG01000051.1.43
NIJG01000051.1	EVM	CDS	1001082	1001214	.	-	1	ID=cds.evm.model.NIJG01000051.1.43;Parent=evm.model.NIJG01000051.1.43
NIJG01000051.1	EVM	exon	999262	999325	.	-	.	ID=evm.model.NIJG01000051.1.43.exon3;Parent=evm.model.NIJG01000051.1.43
NIJG01000051.1	EVM	CDS	999262	999325	.	-	0	ID=cds.evm.model.NIJG01000051.1.43;Parent=evm.model.NIJG01000051.1.43
NIJG01000051.1	EVM	exon	997551	997594	.	-	.	ID=evm.model.NIJG01000051.1.43.exon4;Parent=evm.model.NIJG01000051.1.43
NIJG01000051.1	EVM	CDS	997551	997594	.	-	2	ID=cds.evm.model.NIJG01000051.1.43;Parent=evm.model.NIJG01000051.1.43
NIJG01000051.1	EVM	gene	1004617	1014924	.	-	.	ID=evm.TU.NIJG01000051.1.44;
NIJG01000051.1	EVM	mRNA	1004617	1014924	.	-	.	ID=evm.model.NIJG01000051.1.44;Parent=evm.TU.NIJG01000051.1.44;
NIJG01000051.1	EVM	exon	1014582	1014924	.	-	.	ID=evm.model.NIJG01000051.1.44.exon1;Parent=evm.model.NIJG01000051.1.44
NIJG01000051.1	EVM	CDS	1014582	1014924	.	-	0	ID=cds.evm.model.NIJG01000051.1.44;Parent=evm.model.NIJG01000051.1.44
NIJG01000051.1	EVM	exon	1013922	1014114	.	-	.	ID=evm.model.NIJG01000051.1.44.exon2;Parent=evm.model.NIJG01000051.1.44
NIJG01000051.1	EVM	CDS	1013922	1014114	.	-	2	ID=cds.evm.model.NIJG01000051.1.44;Parent=evm.model.NIJG01000051.1.44
NIJG01000051.1	EVM	exon	1013684	1013811	.	-	.	ID=evm.model.NIJG01000051.1.44.exon3;Parent=evm.model.NIJG01000051.1.44
NIJG01000051.1	EVM	CDS	1013684	1013811	.	-	1	ID=cds.evm.model.NIJG01000051.1.44;Parent=evm.model.NIJG01000051.1.44
NIJG01000051.1	EVM	exon	1013162	1013302	.	-	.	ID=evm.model.NIJG01000051.1.44.exon4;Parent=evm.model.NIJG01000051.1.44
NIJG01000051.1	EVM	CDS	1013162	1013302	.	-	2	ID=cds.evm.model.NIJG01000051.1.44;Parent=evm.model.NIJG01000051.1.44
NIJG01000051.1	EVM	exon	1012922	1013077	.	-	.	ID=evm.model.NIJG01000051.1.44.exon5;Parent=evm.model.NIJG01000051.1.44
NIJG01000051.1	EVM	CDS	1012922	1013077	.	-	2	ID=cds.evm.model.NIJG01000051.1.44;Parent=evm.model.NIJG01000051.1.44
NIJG01000051.1	EVM	exon	1012129	1012259	.	-	.	ID=evm.model.NIJG01000051.1.44.exon6;Parent=evm.model.NIJG01000051.1.44
NIJG01000051.1	EVM	CDS	1012129	1012259	.	-	2	ID=cds.evm.model.NIJG01000051.1.44;Parent=evm.model.NIJG01000051.1.44
NIJG01000051.1	EVM	exon	1011850	1012051	.	-	.	ID=evm.model.NIJG01000051.1.44.exon7;Parent=evm.model.NIJG01000051.1.44
NIJG01000051.1	EVM	CDS	1011850	1012051	.	-	0	ID=cds.evm.model.NIJG01000051.1.44;Parent=evm.model.NIJG01000051.1.44
NIJG01000051.1	EVM	exon	1011701	1011799	.	-	.	ID=evm.model.NIJG01000051.1.44.exon8;Parent=evm.model.NIJG01000051.1.44
NIJG01000051.1	EVM	CDS	1011701	1011799	.	-	2	ID=cds.evm.model.NIJG01000051.1.44;Parent=evm.model.NIJG01000051.1.44
NIJG01000051.1	EVM	exon	1011432	1011612	.	-	.	ID=evm.model.NIJG01000051.1.44.exon9;Parent=evm.model.NIJG01000051.1.44
NIJG01000051.1	EVM	CDS	1011432	1011612	.	-	2	ID=cds.evm.model.NIJG01000051.1.44;Parent=evm.model.NIJG01000051.1.44
NIJG01000051.1	EVM	exon	1010939	1011086	.	-	.	ID=evm.model.NIJG01000051.1.44.exon10;Parent=evm.model.NIJG01000051.1.44
NIJG01000051.1	EVM	CDS	1010939	1011086	.	-	1	ID=cds.evm.model.NIJG01000051.1.44;Parent=evm.model.NIJG01000051.1.44
NIJG01000051.1	EVM	exon	1010686	1010820	.	-	.	ID=evm.model.NIJG01000051.1.44.exon11;Parent=evm.model.NIJG01000051.1.44
NIJG01000051.1	EVM	CDS	1010686	1010820	.	-	0	ID=cds.evm.model.NIJG01000051.1.44;Parent=evm.model.NIJG01000051.1.44
NIJG01000051.1	EVM	exon	1010460	1010616	.	-	.	ID=evm.model.NIJG01000051.1.44.exon12;Parent=evm.model.NIJG01000051.1.44
NIJG01000051.1	EVM	CDS	1010460	1010616	.	-	0	ID=cds.evm.model.NIJG01000051.1.44;Parent=evm.model.NIJG01000051.1.44
NIJG01000051.1	EVM	exon	1009900	1010091	.	-	.	ID=evm.model.NIJG01000051.1.44.exon13;Parent=evm.model.NIJG01000051.1.44
NIJG01000051.1	EVM	CDS	1009900	1010091	.	-	2	ID=cds.evm.model.NIJG01000051.1.44;Parent=evm.model.NIJG01000051.1.44
NIJG01000051.1	EVM	exon	1009257	1009502	.	-	.	ID=evm.model.NIJG01000051.1.44.exon14;Parent=evm.model.NIJG01000051.1.44
NIJG01000051.1	EVM	CDS	1009257	1009502	.	-	2	ID=cds.evm.model.NIJG01000051.1.44;Parent=evm.model.NIJG01000051.1.44
NIJG01000051.1	EVM	exon	1009077	1009178	.	-	.	ID=evm.model.NIJG01000051.1.44.exon15;Parent=evm.model.NIJG01000051.1.44
NIJG01000051.1	EVM	CDS	1009077	1009178	.	-	2	ID=cds.evm.model.NIJG01000051.1.44;Parent=evm.model.NIJG01000051.1.44
NIJG01000051.1	EVM	exon	1007842	1008037	.	-	.	ID=evm.model.NIJG01000051.1.44.exon16;Parent=evm.model.NIJG01000051.1.44
NIJG01000051.1	EVM	CDS	1007842	1008037	.	-	2	ID=cds.evm.model.NIJG01000051.1.44;Parent=evm.model.NIJG01000051.1.44
NIJG01000051.1	EVM	exon	1007440	1007719	.	-	.	ID=evm.model.NIJG01000051.1.44.exon17;Parent=evm.model.NIJG01000051.1.44
NIJG01000051.1	EVM	CDS	1007440	1007719	.	-	1	ID=cds.evm.model.NIJG01000051.1.44;Parent=evm.model.NIJG01000051.1.44
NIJG01000051.1	EVM	exon	1006852	1007144	.	-	.	ID=evm.model.NIJG01000051.1.44.exon18;Parent=evm.model.NIJG01000051.1.44
NIJG01000051.1	EVM	CDS	1006852	1007144	.	-	0	ID=cds.evm.model.NIJG01000051.1.44;Parent=evm.model.NIJG01000051.1.44
NIJG01000051.1	EVM	exon	1006508	1006733	.	-	.	ID=evm.model.NIJG01000051.1.44.exon19;Parent=evm.model.NIJG01000051.1.44
NIJG01000051.1	EVM	CDS	1006508	1006733	.	-	1	ID=cds.evm.model.NIJG01000051.1.44;Parent=evm.model.NIJG01000051.1.44
NIJG01000051.1	EVM	exon	1006315	1006431	.	-	.	ID=evm.model.NIJG01000051.1.44.exon20;Parent=evm.model.NIJG01000051.1.44
NIJG01000051.1	EVM	CDS	1006315	1006431	.	-	0	ID=cds.evm.model.NIJG01000051.1.44;Parent=evm.model.NIJG01000051.1.44
NIJG01000051.1	EVM	exon	1005898	1006170	.	-	.	ID=evm.model.NIJG01000051.1.44.exon21;Parent=evm.model.NIJG01000051.1.44
NIJG01000051.1	EVM	CDS	1005898	1006170	.	-	0	ID=cds.evm.model.NIJG01000051.1.44;Parent=evm.model.NIJG01000051.1.44
NIJG01000051.1	EVM	exon	1004617	1005096	.	-	.	ID=evm.model.NIJG01000051.1.44.exon22;Parent=evm.model.NIJG01000051.1.44
NIJG01000051.1	EVM	CDS	1004617	1005096	.	-	0	ID=cds.evm.model.NIJG01000051.1.44;Parent=evm.model.NIJG01000051.1.44
NIJG01000051.1	EVM	gene	1024055	1026693	.	+	.	ID=evm.TU.NIJG01000051.1.45;
NIJG01000051.1	EVM	mRNA	1024055	1026693	.	+	.	ID=evm.model.NIJG01000051.1.45;Parent=evm.TU.NIJG01000051.1.45;
NIJG01000051.1	EVM	exon	1024055	1024141	.	+	.	ID=evm.model.NIJG01000051.1.45.exon1;Parent=evm.model.NIJG01000051.1.45
NIJG01000051.1	EVM	CDS	1024055	1024141	.	+	0	ID=cds.evm.model.NIJG01000051.1.45;Parent=evm.model.NIJG01000051.1.45
NIJG01000051.1	EVM	exon	1025124	1025342	.	+	.	ID=evm.model.NIJG01000051.1.45.exon2;Parent=evm.model.NIJG01000051.1.45
NIJG01000051.1	EVM	CDS	1025124	1025342	.	+	0	ID=cds.evm.model.NIJG01000051.1.45;Parent=evm.model.NIJG01000051.1.45
NIJG01000051.1	EVM	exon	1025513	1025711	.	+	.	ID=evm.model.NIJG01000051.1.45.exon3;Parent=evm.model.NIJG01000051.1.45
NIJG01000051.1	EVM	CDS	1025513	1025711	.	+	0	ID=cds.evm.model.NIJG01000051.1.45;Parent=evm.model.NIJG01000051.1.45
NIJG01000051.1	EVM	exon	1026101	1026693	.	+	.	ID=evm.model.NIJG01000051.1.45.exon4;Parent=evm.model.NIJG01000051.1.45
NIJG01000051.1	EVM	CDS	1026101	1026693	.	+	2	ID=cds.evm.model.NIJG01000051.1.45;Parent=evm.model.NIJG01000051.1.45
NIJG01000051.1	EVM	gene	1028319	1030273	.	-	.	ID=evm.TU.NIJG01000051.1.46;
NIJG01000051.1	EVM	mRNA	1028319	1030273	.	-	.	ID=evm.model.NIJG01000051.1.46;Parent=evm.TU.NIJG01000051.1.46;
NIJG01000051.1	EVM	exon	1030207	1030273	.	-	.	ID=evm.model.NIJG01000051.1.46.exon1;Parent=evm.model.NIJG01000051.1.46
NIJG01000051.1	EVM	CDS	1030207	1030273	.	-	0	ID=cds.evm.model.NIJG01000051.1.46;Parent=evm.model.NIJG01000051.1.46
NIJG01000051.1	EVM	exon	1028591	1029100	.	-	.	ID=evm.model.NIJG01000051.1.46.exon2;Parent=evm.model.NIJG01000051.1.46
NIJG01000051.1	EVM	CDS	1028591	1029100	.	-	2	ID=cds.evm.model.NIJG01000051.1.46;Parent=evm.model.NIJG01000051.1.46
NIJG01000051.1	EVM	exon	1028319	1028413	.	-	.	ID=evm.model.NIJG01000051.1.46.exon3;Parent=evm.model.NIJG01000051.1.46
NIJG01000051.1	EVM	CDS	1028319	1028413	.	-	2	ID=cds.evm.model.NIJG01000051.1.46;Parent=evm.model.NIJG01000051.1.46
NIJG01000051.1	EVM	gene	1031863	1036011	.	+	.	ID=evm.TU.NIJG01000051.1.47;
NIJG01000051.1	EVM	mRNA	1031863	1036011	.	+	.	ID=evm.model.NIJG01000051.1.47;Parent=evm.TU.NIJG01000051.1.47;
NIJG01000051.1	EVM	exon	1031863	1036011	.	+	.	ID=evm.model.NIJG01000051.1.47.exon1;Parent=evm.model.NIJG01000051.1.47
NIJG01000051.1	EVM	CDS	1031863	1036011	.	+	0	ID=cds.evm.model.NIJG01000051.1.47;Parent=evm.model.NIJG01000051.1.47
NIJG01000051.1	EVM	gene	1040326	1043579	.	-	.	ID=evm.TU.NIJG01000051.1.48;
NIJG01000051.1	EVM	mRNA	1040326	1043579	.	-	.	ID=evm.model.NIJG01000051.1.48;Parent=evm.TU.NIJG01000051.1.48;
NIJG01000051.1	EVM	exon	1043502	1043579	.	-	.	ID=evm.model.NIJG01000051.1.48.exon1;Parent=evm.model.NIJG01000051.1.48
NIJG01000051.1	EVM	CDS	1043502	1043579	.	-	0	ID=cds.evm.model.NIJG01000051.1.48;Parent=evm.model.NIJG01000051.1.48
NIJG01000051.1	EVM	exon	1042190	1042662	.	-	.	ID=evm.model.NIJG01000051.1.48.exon2;Parent=evm.model.NIJG01000051.1.48
NIJG01000051.1	EVM	CDS	1042190	1042662	.	-	0	ID=cds.evm.model.NIJG01000051.1.48;Parent=evm.model.NIJG01000051.1.48
NIJG01000051.1	EVM	exon	1040914	1041032	.	-	.	ID=evm.model.NIJG01000051.1.48.exon3;Parent=evm.model.NIJG01000051.1.48
NIJG01000051.1	EVM	CDS	1040914	1041032	.	-	1	ID=cds.evm.model.NIJG01000051.1.48;Parent=evm.model.NIJG01000051.1.48
NIJG01000051.1	EVM	exon	1040326	1040510	.	-	.	ID=evm.model.NIJG01000051.1.48.exon4;Parent=evm.model.NIJG01000051.1.48
NIJG01000051.1	EVM	CDS	1040326	1040510	.	-	2	ID=cds.evm.model.NIJG01000051.1.48;Parent=evm.model.NIJG01000051.1.48
NIJG01000051.1	EVM	gene	1047269	1047673	.	-	.	ID=evm.TU.NIJG01000051.1.49;
NIJG01000051.1	EVM	mRNA	1047269	1047673	.	-	.	ID=evm.model.NIJG01000051.1.49;Parent=evm.TU.NIJG01000051.1.49;
NIJG01000051.1	EVM	exon	1047269	1047673	.	-	.	ID=evm.model.NIJG01000051.1.49.exon1;Parent=evm.model.NIJG01000051.1.49
NIJG01000051.1	EVM	CDS	1047269	1047673	.	-	0	ID=cds.evm.model.NIJG01000051.1.49;Parent=evm.model.NIJG01000051.1.49
NIJG01000051.1	EVM	gene	1049225	1049752	.	-	.	ID=evm.TU.NIJG01000051.1.50;
NIJG01000051.1	EVM	mRNA	1049225	1049752	.	-	.	ID=evm.model.NIJG01000051.1.50;Parent=evm.TU.NIJG01000051.1.50;
NIJG01000051.1	EVM	exon	1049225	1049752	.	-	.	ID=evm.model.NIJG01000051.1.50.exon1;Parent=evm.model.NIJG01000051.1.50
NIJG01000051.1	EVM	CDS	1049225	1049752	.	-	0	ID=cds.evm.model.NIJG01000051.1.50;Parent=evm.model.NIJG01000051.1.50
NIJG01000051.1	EVM	gene	1063201	1075467	.	+	.	ID=evm.TU.NIJG01000051.1.51;
NIJG01000051.1	EVM	mRNA	1063201	1075467	.	+	.	ID=evm.model.NIJG01000051.1.51;Parent=evm.TU.NIJG01000051.1.51;
NIJG01000051.1	EVM	exon	1063201	1063365	.	+	.	ID=evm.model.NIJG01000051.1.51.exon1;Parent=evm.model.NIJG01000051.1.51
NIJG01000051.1	EVM	CDS	1063201	1063365	.	+	0	ID=cds.evm.model.NIJG01000051.1.51;Parent=evm.model.NIJG01000051.1.51
NIJG01000051.1	EVM	exon	1063927	1065364	.	+	.	ID=evm.model.NIJG01000051.1.51.exon2;Parent=evm.model.NIJG01000051.1.51
NIJG01000051.1	EVM	CDS	1063927	1065364	.	+	0	ID=cds.evm.model.NIJG01000051.1.51;Parent=evm.model.NIJG01000051.1.51
NIJG01000051.1	EVM	exon	1065562	1066128	.	+	.	ID=evm.model.NIJG01000051.1.51.exon3;Parent=evm.model.NIJG01000051.1.51
NIJG01000051.1	EVM	CDS	1065562	1066128	.	+	2	ID=cds.evm.model.NIJG01000051.1.51;Parent=evm.model.NIJG01000051.1.51
NIJG01000051.1	EVM	exon	1066277	1066650	.	+	.	ID=evm.model.NIJG01000051.1.51.exon4;Parent=evm.model.NIJG01000051.1.51
NIJG01000051.1	EVM	CDS	1066277	1066650	.	+	2	ID=cds.evm.model.NIJG01000051.1.51;Parent=evm.model.NIJG01000051.1.51
NIJG01000051.1	EVM	exon	1066766	1066927	.	+	.	ID=evm.model.NIJG01000051.1.51.exon5;Parent=evm.model.NIJG01000051.1.51
NIJG01000051.1	EVM	CDS	1066766	1066927	.	+	0	ID=cds.evm.model.NIJG01000051.1.51;Parent=evm.model.NIJG01000051.1.51
NIJG01000051.1	EVM	exon	1067132	1067527	.	+	.	ID=evm.model.NIJG01000051.1.51.exon6;Parent=evm.model.NIJG01000051.1.51
NIJG01000051.1	EVM	CDS	1067132	1067527	.	+	0	ID=cds.evm.model.NIJG01000051.1.51;Parent=evm.model.NIJG01000051.1.51
NIJG01000051.1	EVM	exon	1067682	1074637	.	+	.	ID=evm.model.NIJG01000051.1.51.exon7;Parent=evm.model.NIJG01000051.1.51
NIJG01000051.1	EVM	CDS	1067682	1074637	.	+	0	ID=cds.evm.model.NIJG01000051.1.51;Parent=evm.model.NIJG01000051.1.51
NIJG01000051.1	EVM	exon	1074744	1074906	.	+	.	ID=evm.model.NIJG01000051.1.51.exon8;Parent=evm.model.NIJG01000051.1.51
NIJG01000051.1	EVM	CDS	1074744	1074906	.	+	1	ID=cds.evm.model.NIJG01000051.1.51;Parent=evm.model.NIJG01000051.1.51
NIJG01000051.1	EVM	exon	1075003	1075149	.	+	.	ID=evm.model.NIJG01000051.1.51.exon9;Parent=evm.model.NIJG01000051.1.51
NIJG01000051.1	EVM	CDS	1075003	1075149	.	+	0	ID=cds.evm.model.NIJG01000051.1.51;Parent=evm.model.NIJG01000051.1.51
NIJG01000051.1	EVM	exon	1075294	1075467	.	+	.	ID=evm.model.NIJG01000051.1.51.exon10;Parent=evm.model.NIJG01000051.1.51
NIJG01000051.1	EVM	CDS	1075294	1075467	.	+	0	ID=cds.evm.model.NIJG01000051.1.51;Parent=evm.model.NIJG01000051.1.51
NIJG01000051.1	EVM	gene	1123372	1132980	.	+	.	ID=evm.TU.NIJG01000051.1.52;
NIJG01000051.1	EVM	mRNA	1123372	1132980	.	+	.	ID=evm.model.NIJG01000051.1.52;Parent=evm.TU.NIJG01000051.1.52;
NIJG01000051.1	EVM	exon	1123372	1123743	.	+	.	ID=evm.model.NIJG01000051.1.52.exon1;Parent=evm.model.NIJG01000051.1.52
NIJG01000051.1	EVM	CDS	1123372	1123743	.	+	0	ID=cds.evm.model.NIJG01000051.1.52;Parent=evm.model.NIJG01000051.1.52
NIJG01000051.1	EVM	exon	1124667	1125231	.	+	.	ID=evm.model.NIJG01000051.1.52.exon2;Parent=evm.model.NIJG01000051.1.52
NIJG01000051.1	EVM	CDS	1124667	1125231	.	+	0	ID=cds.evm.model.NIJG01000051.1.52;Parent=evm.model.NIJG01000051.1.52
NIJG01000051.1	EVM	exon	1125319	1125582	.	+	.	ID=evm.model.NIJG01000051.1.52.exon3;Parent=evm.model.NIJG01000051.1.52
NIJG01000051.1	EVM	CDS	1125319	1125582	.	+	2	ID=cds.evm.model.NIJG01000051.1.52;Parent=evm.model.NIJG01000051.1.52
NIJG01000051.1	EVM	exon	1125804	1125915	.	+	.	ID=evm.model.NIJG01000051.1.52.exon4;Parent=evm.model.NIJG01000051.1.52
NIJG01000051.1	EVM	CDS	1125804	1125915	.	+	2	ID=cds.evm.model.NIJG01000051.1.52;Parent=evm.model.NIJG01000051.1.52
NIJG01000051.1	EVM	exon	1126025	1126231	.	+	.	ID=evm.model.NIJG01000051.1.52.exon5;Parent=evm.model.NIJG01000051.1.52
NIJG01000051.1	EVM	CDS	1126025	1126231	.	+	1	ID=cds.evm.model.NIJG01000051.1.52;Parent=evm.model.NIJG01000051.1.52
NIJG01000051.1	EVM	exon	1126304	1126416	.	+	.	ID=evm.model.NIJG01000051.1.52.exon6;Parent=evm.model.NIJG01000051.1.52
NIJG01000051.1	EVM	CDS	1126304	1126416	.	+	1	ID=cds.evm.model.NIJG01000051.1.52;Parent=evm.model.NIJG01000051.1.52
NIJG01000051.1	EVM	exon	1126647	1127515	.	+	.	ID=evm.model.NIJG01000051.1.52.exon7;Parent=evm.model.NIJG01000051.1.52
NIJG01000051.1	EVM	CDS	1126647	1127515	.	+	2	ID=cds.evm.model.NIJG01000051.1.52;Parent=evm.model.NIJG01000051.1.52
NIJG01000051.1	EVM	exon	1127628	1127844	.	+	.	ID=evm.model.NIJG01000051.1.52.exon8;Parent=evm.model.NIJG01000051.1.52
NIJG01000051.1	EVM	CDS	1127628	1127844	.	+	0	ID=cds.evm.model.NIJG01000051.1.52;Parent=evm.model.NIJG01000051.1.52
NIJG01000051.1	EVM	exon	1128016	1128096	.	+	.	ID=evm.model.NIJG01000051.1.52.exon9;Parent=evm.model.NIJG01000051.1.52
NIJG01000051.1	EVM	CDS	1128016	1128096	.	+	2	ID=cds.evm.model.NIJG01000051.1.52;Parent=evm.model.NIJG01000051.1.52
NIJG01000051.1	EVM	exon	1128328	1128611	.	+	.	ID=evm.model.NIJG01000051.1.52.exon10;Parent=evm.model.NIJG01000051.1.52
NIJG01000051.1	EVM	CDS	1128328	1128611	.	+	2	ID=cds.evm.model.NIJG01000051.1.52;Parent=evm.model.NIJG01000051.1.52
NIJG01000051.1	EVM	exon	1128736	1129146	.	+	.	ID=evm.model.NIJG01000051.1.52.exon11;Parent=evm.model.NIJG01000051.1.52
NIJG01000051.1	EVM	CDS	1128736	1129146	.	+	0	ID=cds.evm.model.NIJG01000051.1.52;Parent=evm.model.NIJG01000051.1.52
NIJG01000051.1	EVM	exon	1129221	1129530	.	+	.	ID=evm.model.NIJG01000051.1.52.exon12;Parent=evm.model.NIJG01000051.1.52
NIJG01000051.1	EVM	CDS	1129221	1129530	.	+	0	ID=cds.evm.model.NIJG01000051.1.52;Parent=evm.model.NIJG01000051.1.52
NIJG01000051.1	EVM	exon	1129614	1129927	.	+	.	ID=evm.model.NIJG01000051.1.52.exon13;Parent=evm.model.NIJG01000051.1.52
NIJG01000051.1	EVM	CDS	1129614	1129927	.	+	2	ID=cds.evm.model.NIJG01000051.1.52;Parent=evm.model.NIJG01000051.1.52
NIJG01000051.1	EVM	exon	1130660	1130849	.	+	.	ID=evm.model.NIJG01000051.1.52.exon14;Parent=evm.model.NIJG01000051.1.52
NIJG01000051.1	EVM	CDS	1130660	1130849	.	+	0	ID=cds.evm.model.NIJG01000051.1.52;Parent=evm.model.NIJG01000051.1.52
NIJG01000051.1	EVM	exon	1131043	1131246	.	+	.	ID=evm.model.NIJG01000051.1.52.exon15;Parent=evm.model.NIJG01000051.1.52
NIJG01000051.1	EVM	CDS	1131043	1131246	.	+	2	ID=cds.evm.model.NIJG01000051.1.52;Parent=evm.model.NIJG01000051.1.52
NIJG01000051.1	EVM	exon	1131363	1131629	.	+	.	ID=evm.model.NIJG01000051.1.52.exon16;Parent=evm.model.NIJG01000051.1.52
NIJG01000051.1	EVM	CDS	1131363	1131629	.	+	2	ID=cds.evm.model.NIJG01000051.1.52;Parent=evm.model.NIJG01000051.1.52
NIJG01000051.1	EVM	exon	1131774	1131972	.	+	.	ID=evm.model.NIJG01000051.1.52.exon17;Parent=evm.model.NIJG01000051.1.52
NIJG01000051.1	EVM	CDS	1131774	1131972	.	+	2	ID=cds.evm.model.NIJG01000051.1.52;Parent=evm.model.NIJG01000051.1.52
NIJG01000051.1	EVM	exon	1132046	1132263	.	+	.	ID=evm.model.NIJG01000051.1.52.exon18;Parent=evm.model.NIJG01000051.1.52
NIJG01000051.1	EVM	CDS	1132046	1132263	.	+	1	ID=cds.evm.model.NIJG01000051.1.52;Parent=evm.model.NIJG01000051.1.52
NIJG01000051.1	EVM	exon	1132341	1132820	.	+	.	ID=evm.model.NIJG01000051.1.52.exon19;Parent=evm.model.NIJG01000051.1.52
NIJG01000051.1	EVM	CDS	1132341	1132820	.	+	2	ID=cds.evm.model.NIJG01000051.1.52;Parent=evm.model.NIJG01000051.1.52
NIJG01000051.1	EVM	exon	1132910	1132980	.	+	.	ID=evm.model.NIJG01000051.1.52.exon20;Parent=evm.model.NIJG01000051.1.52
NIJG01000051.1	EVM	CDS	1132910	1132980	.	+	2	ID=cds.evm.model.NIJG01000051.1.52;Parent=evm.model.NIJG01000051.1.52
NIJG01000051.1	EVM	gene	1141916	1144150	.	-	.	ID=evm.TU.NIJG01000051.1.53;
NIJG01000051.1	EVM	mRNA	1141916	1144150	.	-	.	ID=evm.model.NIJG01000051.1.53;Parent=evm.TU.NIJG01000051.1.53;
NIJG01000051.1	EVM	exon	1144010	1144150	.	-	.	ID=evm.model.NIJG01000051.1.53.exon1;Parent=evm.model.NIJG01000051.1.53
NIJG01000051.1	EVM	CDS	1144010	1144150	.	-	0	ID=cds.evm.model.NIJG01000051.1.53;Parent=evm.model.NIJG01000051.1.53
NIJG01000051.1	EVM	exon	1143803	1143948	.	-	.	ID=evm.model.NIJG01000051.1.53.exon2;Parent=evm.model.NIJG01000051.1.53
NIJG01000051.1	EVM	CDS	1143803	1143948	.	-	0	ID=cds.evm.model.NIJG01000051.1.53;Parent=evm.model.NIJG01000051.1.53
NIJG01000051.1	EVM	exon	1143476	1143710	.	-	.	ID=evm.model.NIJG01000051.1.53.exon3;Parent=evm.model.NIJG01000051.1.53
NIJG01000051.1	EVM	CDS	1143476	1143710	.	-	1	ID=cds.evm.model.NIJG01000051.1.53;Parent=evm.model.NIJG01000051.1.53
NIJG01000051.1	EVM	exon	1143099	1143411	.	-	.	ID=evm.model.NIJG01000051.1.53.exon4;Parent=evm.model.NIJG01000051.1.53
NIJG01000051.1	EVM	CDS	1143099	1143411	.	-	0	ID=cds.evm.model.NIJG01000051.1.53;Parent=evm.model.NIJG01000051.1.53
NIJG01000051.1	EVM	exon	1142711	1143012	.	-	.	ID=evm.model.NIJG01000051.1.53.exon5;Parent=evm.model.NIJG01000051.1.53
NIJG01000051.1	EVM	CDS	1142711	1143012	.	-	2	ID=cds.evm.model.NIJG01000051.1.53;Parent=evm.model.NIJG01000051.1.53
NIJG01000051.1	EVM	exon	1142169	1142626	.	-	.	ID=evm.model.NIJG01000051.1.53.exon6;Parent=evm.model.NIJG01000051.1.53
NIJG01000051.1	EVM	CDS	1142169	1142626	.	-	0	ID=cds.evm.model.NIJG01000051.1.53;Parent=evm.model.NIJG01000051.1.53
NIJG01000051.1	EVM	exon	1141916	1142081	.	-	.	ID=evm.model.NIJG01000051.1.53.exon7;Parent=evm.model.NIJG01000051.1.53
NIJG01000051.1	EVM	CDS	1141916	1142081	.	-	1	ID=cds.evm.model.NIJG01000051.1.53;Parent=evm.model.NIJG01000051.1.53
NIJG01000051.1	EVM	gene	1145664	1146791	.	-	.	ID=evm.TU.NIJG01000051.1.54;
NIJG01000051.1	EVM	mRNA	1145664	1146791	.	-	.	ID=evm.model.NIJG01000051.1.54;Parent=evm.TU.NIJG01000051.1.54;
NIJG01000051.1	EVM	exon	1146749	1146791	.	-	.	ID=evm.model.NIJG01000051.1.54.exon1;Parent=evm.model.NIJG01000051.1.54
NIJG01000051.1	EVM	CDS	1146749	1146791	.	-	0	ID=cds.evm.model.NIJG01000051.1.54;Parent=evm.model.NIJG01000051.1.54
NIJG01000051.1	EVM	exon	1146266	1146356	.	-	.	ID=evm.model.NIJG01000051.1.54.exon2;Parent=evm.model.NIJG01000051.1.54
NIJG01000051.1	EVM	CDS	1146266	1146356	.	-	2	ID=cds.evm.model.NIJG01000051.1.54;Parent=evm.model.NIJG01000051.1.54
NIJG01000051.1	EVM	exon	1145936	1146168	.	-	.	ID=evm.model.NIJG01000051.1.54.exon3;Parent=evm.model.NIJG01000051.1.54
NIJG01000051.1	EVM	CDS	1145936	1146168	.	-	1	ID=cds.evm.model.NIJG01000051.1.54;Parent=evm.model.NIJG01000051.1.54
NIJG01000051.1	EVM	exon	1145664	1145776	.	-	.	ID=evm.model.NIJG01000051.1.54.exon4;Parent=evm.model.NIJG01000051.1.54
NIJG01000051.1	EVM	CDS	1145664	1145776	.	-	2	ID=cds.evm.model.NIJG01000051.1.54;Parent=evm.model.NIJG01000051.1.54
NIJG01000051.1	EVM	gene	1147262	1152598	.	+	.	ID=evm.TU.NIJG01000051.1.55;
NIJG01000051.1	EVM	mRNA	1147262	1152598	.	+	.	ID=evm.model.NIJG01000051.1.55;Parent=evm.TU.NIJG01000051.1.55;
NIJG01000051.1	EVM	exon	1147262	1147378	.	+	.	ID=evm.model.NIJG01000051.1.55.exon1;Parent=evm.model.NIJG01000051.1.55
NIJG01000051.1	EVM	CDS	1147262	1147378	.	+	0	ID=cds.evm.model.NIJG01000051.1.55;Parent=evm.model.NIJG01000051.1.55
NIJG01000051.1	EVM	exon	1147512	1148379	.	+	.	ID=evm.model.NIJG01000051.1.55.exon2;Parent=evm.model.NIJG01000051.1.55
NIJG01000051.1	EVM	CDS	1147512	1148379	.	+	0	ID=cds.evm.model.NIJG01000051.1.55;Parent=evm.model.NIJG01000051.1.55
NIJG01000051.1	EVM	exon	1148454	1148542	.	+	.	ID=evm.model.NIJG01000051.1.55.exon3;Parent=evm.model.NIJG01000051.1.55
NIJG01000051.1	EVM	CDS	1148454	1148542	.	+	2	ID=cds.evm.model.NIJG01000051.1.55;Parent=evm.model.NIJG01000051.1.55
NIJG01000051.1	EVM	exon	1148637	1148837	.	+	.	ID=evm.model.NIJG01000051.1.55.exon4;Parent=evm.model.NIJG01000051.1.55
NIJG01000051.1	EVM	CDS	1148637	1148837	.	+	0	ID=cds.evm.model.NIJG01000051.1.55;Parent=evm.model.NIJG01000051.1.55
NIJG01000051.1	EVM	exon	1148961	1148996	.	+	.	ID=evm.model.NIJG01000051.1.55.exon5;Parent=evm.model.NIJG01000051.1.55
NIJG01000051.1	EVM	CDS	1148961	1148996	.	+	0	ID=cds.evm.model.NIJG01000051.1.55;Parent=evm.model.NIJG01000051.1.55
NIJG01000051.1	EVM	exon	1149214	1149453	.	+	.	ID=evm.model.NIJG01000051.1.55.exon6;Parent=evm.model.NIJG01000051.1.55
NIJG01000051.1	EVM	CDS	1149214	1149453	.	+	0	ID=cds.evm.model.NIJG01000051.1.55;Parent=evm.model.NIJG01000051.1.55
NIJG01000051.1	EVM	exon	1149561	1149733	.	+	.	ID=evm.model.NIJG01000051.1.55.exon7;Parent=evm.model.NIJG01000051.1.55
NIJG01000051.1	EVM	CDS	1149561	1149733	.	+	0	ID=cds.evm.model.NIJG01000051.1.55;Parent=evm.model.NIJG01000051.1.55
NIJG01000051.1	EVM	exon	1149824	1150285	.	+	.	ID=evm.model.NIJG01000051.1.55.exon8;Parent=evm.model.NIJG01000051.1.55
NIJG01000051.1	EVM	CDS	1149824	1150285	.	+	1	ID=cds.evm.model.NIJG01000051.1.55;Parent=evm.model.NIJG01000051.1.55
NIJG01000051.1	EVM	exon	1150386	1150708	.	+	.	ID=evm.model.NIJG01000051.1.55.exon9;Parent=evm.model.NIJG01000051.1.55
NIJG01000051.1	EVM	CDS	1150386	1150708	.	+	1	ID=cds.evm.model.NIJG01000051.1.55;Parent=evm.model.NIJG01000051.1.55
NIJG01000051.1	EVM	exon	1150786	1150889	.	+	.	ID=evm.model.NIJG01000051.1.55.exon10;Parent=evm.model.NIJG01000051.1.55
NIJG01000051.1	EVM	CDS	1150786	1150889	.	+	2	ID=cds.evm.model.NIJG01000051.1.55;Parent=evm.model.NIJG01000051.1.55
NIJG01000051.1	EVM	exon	1150967	1152298	.	+	.	ID=evm.model.NIJG01000051.1.55.exon11;Parent=evm.model.NIJG01000051.1.55
NIJG01000051.1	EVM	CDS	1150967	1152298	.	+	0	ID=cds.evm.model.NIJG01000051.1.55;Parent=evm.model.NIJG01000051.1.55
NIJG01000051.1	EVM	exon	1152389	1152598	.	+	.	ID=evm.model.NIJG01000051.1.55.exon12;Parent=evm.model.NIJG01000051.1.55
NIJG01000051.1	EVM	CDS	1152389	1152598	.	+	0	ID=cds.evm.model.NIJG01000051.1.55;Parent=evm.model.NIJG01000051.1.55
NIJG01000051.1	EVM	gene	1155701	1157966	.	+	.	ID=evm.TU.NIJG01000051.1.56;
NIJG01000051.1	EVM	mRNA	1155701	1157966	.	+	.	ID=evm.model.NIJG01000051.1.56;Parent=evm.TU.NIJG01000051.1.56;
NIJG01000051.1	EVM	exon	1155701	1155868	.	+	.	ID=evm.model.NIJG01000051.1.56.exon1;Parent=evm.model.NIJG01000051.1.56
NIJG01000051.1	EVM	CDS	1155701	1155868	.	+	0	ID=cds.evm.model.NIJG01000051.1.56;Parent=evm.model.NIJG01000051.1.56
NIJG01000051.1	EVM	exon	1156106	1156246	.	+	.	ID=evm.model.NIJG01000051.1.56.exon2;Parent=evm.model.NIJG01000051.1.56
NIJG01000051.1	EVM	CDS	1156106	1156246	.	+	0	ID=cds.evm.model.NIJG01000051.1.56;Parent=evm.model.NIJG01000051.1.56
NIJG01000051.1	EVM	exon	1156362	1156642	.	+	.	ID=evm.model.NIJG01000051.1.56.exon3;Parent=evm.model.NIJG01000051.1.56
NIJG01000051.1	EVM	CDS	1156362	1156642	.	+	0	ID=cds.evm.model.NIJG01000051.1.56;Parent=evm.model.NIJG01000051.1.56
NIJG01000051.1	EVM	exon	1156720	1156877	.	+	.	ID=evm.model.NIJG01000051.1.56.exon4;Parent=evm.model.NIJG01000051.1.56
NIJG01000051.1	EVM	CDS	1156720	1156877	.	+	1	ID=cds.evm.model.NIJG01000051.1.56;Parent=evm.model.NIJG01000051.1.56
NIJG01000051.1	EVM	exon	1156958	1157130	.	+	.	ID=evm.model.NIJG01000051.1.56.exon5;Parent=evm.model.NIJG01000051.1.56
NIJG01000051.1	EVM	CDS	1156958	1157130	.	+	2	ID=cds.evm.model.NIJG01000051.1.56;Parent=evm.model.NIJG01000051.1.56
NIJG01000051.1	EVM	exon	1157267	1157616	.	+	.	ID=evm.model.NIJG01000051.1.56.exon6;Parent=evm.model.NIJG01000051.1.56
NIJG01000051.1	EVM	CDS	1157267	1157616	.	+	0	ID=cds.evm.model.NIJG01000051.1.56;Parent=evm.model.NIJG01000051.1.56
NIJG01000051.1	EVM	exon	1157753	1157966	.	+	.	ID=evm.model.NIJG01000051.1.56.exon7;Parent=evm.model.NIJG01000051.1.56
NIJG01000051.1	EVM	CDS	1157753	1157966	.	+	1	ID=cds.evm.model.NIJG01000051.1.56;Parent=evm.model.NIJG01000051.1.56
NIJG01000051.1	EVM	gene	1159285	1162373	.	-	.	ID=evm.TU.NIJG01000051.1.57;
NIJG01000051.1	EVM	mRNA	1159285	1162373	.	-	.	ID=evm.model.NIJG01000051.1.57;Parent=evm.TU.NIJG01000051.1.57;
NIJG01000051.1	EVM	exon	1162359	1162373	.	-	.	ID=evm.model.NIJG01000051.1.57.exon1;Parent=evm.model.NIJG01000051.1.57
NIJG01000051.1	EVM	CDS	1162359	1162373	.	-	0	ID=cds.evm.model.NIJG01000051.1.57;Parent=evm.model.NIJG01000051.1.57
NIJG01000051.1	EVM	exon	1161712	1162130	.	-	.	ID=evm.model.NIJG01000051.1.57.exon2;Parent=evm.model.NIJG01000051.1.57
NIJG01000051.1	EVM	CDS	1161712	1162130	.	-	0	ID=cds.evm.model.NIJG01000051.1.57;Parent=evm.model.NIJG01000051.1.57
NIJG01000051.1	EVM	exon	1161411	1161601	.	-	.	ID=evm.model.NIJG01000051.1.57.exon3;Parent=evm.model.NIJG01000051.1.57
NIJG01000051.1	EVM	CDS	1161411	1161601	.	-	1	ID=cds.evm.model.NIJG01000051.1.57;Parent=evm.model.NIJG01000051.1.57
NIJG01000051.1	EVM	exon	1161157	1161296	.	-	.	ID=evm.model.NIJG01000051.1.57.exon4;Parent=evm.model.NIJG01000051.1.57
NIJG01000051.1	EVM	CDS	1161157	1161296	.	-	2	ID=cds.evm.model.NIJG01000051.1.57;Parent=evm.model.NIJG01000051.1.57
NIJG01000051.1	EVM	exon	1160881	1161078	.	-	.	ID=evm.model.NIJG01000051.1.57.exon5;Parent=evm.model.NIJG01000051.1.57
NIJG01000051.1	EVM	CDS	1160881	1161078	.	-	0	ID=cds.evm.model.NIJG01000051.1.57;Parent=evm.model.NIJG01000051.1.57
NIJG01000051.1	EVM	exon	1160416	1160807	.	-	.	ID=evm.model.NIJG01000051.1.57.exon6;Parent=evm.model.NIJG01000051.1.57
NIJG01000051.1	EVM	CDS	1160416	1160807	.	-	0	ID=cds.evm.model.NIJG01000051.1.57;Parent=evm.model.NIJG01000051.1.57
NIJG01000051.1	EVM	exon	1159705	1160122	.	-	.	ID=evm.model.NIJG01000051.1.57.exon7;Parent=evm.model.NIJG01000051.1.57
NIJG01000051.1	EVM	CDS	1159705	1160122	.	-	1	ID=cds.evm.model.NIJG01000051.1.57;Parent=evm.model.NIJG01000051.1.57
NIJG01000051.1	EVM	exon	1159499	1159624	.	-	.	ID=evm.model.NIJG01000051.1.57.exon8;Parent=evm.model.NIJG01000051.1.57
NIJG01000051.1	EVM	CDS	1159499	1159624	.	-	0	ID=cds.evm.model.NIJG01000051.1.57;Parent=evm.model.NIJG01000051.1.57
NIJG01000051.1	EVM	exon	1159285	1159422	.	-	.	ID=evm.model.NIJG01000051.1.57.exon9;Parent=evm.model.NIJG01000051.1.57
NIJG01000051.1	EVM	CDS	1159285	1159422	.	-	0	ID=cds.evm.model.NIJG01000051.1.57;Parent=evm.model.NIJG01000051.1.57
NIJG01013282.1	EVM	gene	3342	3613	.	-	.	ID=evm.TU.NIJG01013282.1.1;
NIJG01013282.1	EVM	mRNA	3342	3613	.	-	.	ID=evm.model.NIJG01013282.1.1;Parent=evm.TU.NIJG01013282.1.1;
NIJG01013282.1	EVM	exon	3342	3613	.	-	.	ID=evm.model.NIJG01013282.1.1.exon1;Parent=evm.model.NIJG01013282.1.1
NIJG01013282.1	EVM	CDS	3342	3613	.	-	0	ID=cds.evm.model.NIJG01013282.1.1;Parent=evm.model.NIJG01013282.1.1
NIJG01000823.1	EVM	gene	11919	12324	.	+	.	ID=evm.TU.NIJG01000823.1.1;
NIJG01000823.1	EVM	mRNA	11919	12324	.	+	.	ID=evm.model.NIJG01000823.1.1;Parent=evm.TU.NIJG01000823.1.1;
NIJG01000823.1	EVM	exon	11919	12036	.	+	.	ID=evm.model.NIJG01000823.1.1.exon1;Parent=evm.model.NIJG01000823.1.1
NIJG01000823.1	EVM	CDS	11919	12036	.	+	0	ID=cds.evm.model.NIJG01000823.1.1;Parent=evm.model.NIJG01000823.1.1
NIJG01000823.1	EVM	exon	12065	12324	.	+	.	ID=evm.model.NIJG01000823.1.1.exon2;Parent=evm.model.NIJG01000823.1.1
NIJG01000823.1	EVM	CDS	12065	12324	.	+	2	ID=cds.evm.model.NIJG01000823.1.1;Parent=evm.model.NIJG01000823.1.1
NIJG01000088.1	EVM	gene	2066	5783	.	-	.	ID=evm.TU.NIJG01000088.1.1;
NIJG01000088.1	EVM	mRNA	2066	5783	.	-	.	ID=evm.model.NIJG01000088.1.1;Parent=evm.TU.NIJG01000088.1.1;
NIJG01000088.1	EVM	exon	5620	5783	.	-	.	ID=evm.model.NIJG01000088.1.1.exon1;Parent=evm.model.NIJG01000088.1.1
NIJG01000088.1	EVM	CDS	5620	5783	.	-	0	ID=cds.evm.model.NIJG01000088.1.1;Parent=evm.model.NIJG01000088.1.1
NIJG01000088.1	EVM	exon	4681	4754	.	-	.	ID=evm.model.NIJG01000088.1.1.exon2;Parent=evm.model.NIJG01000088.1.1
NIJG01000088.1	EVM	CDS	4681	4754	.	-	1	ID=cds.evm.model.NIJG01000088.1.1;Parent=evm.model.NIJG01000088.1.1
NIJG01000088.1	EVM	exon	4104	4253	.	-	.	ID=evm.model.NIJG01000088.1.1.exon3;Parent=evm.model.NIJG01000088.1.1
NIJG01000088.1	EVM	CDS	4104	4253	.	-	2	ID=cds.evm.model.NIJG01000088.1.1;Parent=evm.model.NIJG01000088.1.1
NIJG01000088.1	EVM	exon	3826	4029	.	-	.	ID=evm.model.NIJG01000088.1.1.exon4;Parent=evm.model.NIJG01000088.1.1
NIJG01000088.1	EVM	CDS	3826	4029	.	-	2	ID=cds.evm.model.NIJG01000088.1.1;Parent=evm.model.NIJG01000088.1.1
NIJG01000088.1	EVM	exon	3556	3748	.	-	.	ID=evm.model.NIJG01000088.1.1.exon5;Parent=evm.model.NIJG01000088.1.1
NIJG01000088.1	EVM	CDS	3556	3748	.	-	2	ID=cds.evm.model.NIJG01000088.1.1;Parent=evm.model.NIJG01000088.1.1
NIJG01000088.1	EVM	exon	3269	3478	.	-	.	ID=evm.model.NIJG01000088.1.1.exon6;Parent=evm.model.NIJG01000088.1.1
NIJG01000088.1	EVM	CDS	3269	3478	.	-	1	ID=cds.evm.model.NIJG01000088.1.1;Parent=evm.model.NIJG01000088.1.1
NIJG01000088.1	EVM	exon	2567	2766	.	-	.	ID=evm.model.NIJG01000088.1.1.exon7;Parent=evm.model.NIJG01000088.1.1
NIJG01000088.1	EVM	CDS	2567	2766	.	-	1	ID=cds.evm.model.NIJG01000088.1.1;Parent=evm.model.NIJG01000088.1.1
NIJG01000088.1	EVM	exon	2301	2446	.	-	.	ID=evm.model.NIJG01000088.1.1.exon8;Parent=evm.model.NIJG01000088.1.1
NIJG01000088.1	EVM	CDS	2301	2446	.	-	2	ID=cds.evm.model.NIJG01000088.1.1;Parent=evm.model.NIJG01000088.1.1
NIJG01000088.1	EVM	exon	2066	2227	.	-	.	ID=evm.model.NIJG01000088.1.1.exon9;Parent=evm.model.NIJG01000088.1.1
NIJG01000088.1	EVM	CDS	2066	2227	.	-	0	ID=cds.evm.model.NIJG01000088.1.1;Parent=evm.model.NIJG01000088.1.1
NIJG01000088.1	EVM	gene	7352	8951	.	+	.	ID=evm.TU.NIJG01000088.1.2;
NIJG01000088.1	EVM	mRNA	7352	8951	.	+	.	ID=evm.model.NIJG01000088.1.2;Parent=evm.TU.NIJG01000088.1.2;
NIJG01000088.1	EVM	exon	7352	7420	.	+	.	ID=evm.model.NIJG01000088.1.2.exon1;Parent=evm.model.NIJG01000088.1.2
NIJG01000088.1	EVM	CDS	7352	7420	.	+	0	ID=cds.evm.model.NIJG01000088.1.2;Parent=evm.model.NIJG01000088.1.2
NIJG01000088.1	EVM	exon	7563	7658	.	+	.	ID=evm.model.NIJG01000088.1.2.exon2;Parent=evm.model.NIJG01000088.1.2
NIJG01000088.1	EVM	CDS	7563	7658	.	+	0	ID=cds.evm.model.NIJG01000088.1.2;Parent=evm.model.NIJG01000088.1.2
NIJG01000088.1	EVM	exon	7794	8001	.	+	.	ID=evm.model.NIJG01000088.1.2.exon3;Parent=evm.model.NIJG01000088.1.2
NIJG01000088.1	EVM	CDS	7794	8001	.	+	0	ID=cds.evm.model.NIJG01000088.1.2;Parent=evm.model.NIJG01000088.1.2
NIJG01000088.1	EVM	exon	8137	8216	.	+	.	ID=evm.model.NIJG01000088.1.2.exon4;Parent=evm.model.NIJG01000088.1.2
NIJG01000088.1	EVM	CDS	8137	8216	.	+	2	ID=cds.evm.model.NIJG01000088.1.2;Parent=evm.model.NIJG01000088.1.2
NIJG01000088.1	EVM	exon	8293	8398	.	+	.	ID=evm.model.NIJG01000088.1.2.exon5;Parent=evm.model.NIJG01000088.1.2
NIJG01000088.1	EVM	CDS	8293	8398	.	+	0	ID=cds.evm.model.NIJG01000088.1.2;Parent=evm.model.NIJG01000088.1.2
NIJG01000088.1	EVM	exon	8492	8653	.	+	.	ID=evm.model.NIJG01000088.1.2.exon6;Parent=evm.model.NIJG01000088.1.2
NIJG01000088.1	EVM	CDS	8492	8653	.	+	2	ID=cds.evm.model.NIJG01000088.1.2;Parent=evm.model.NIJG01000088.1.2
NIJG01000088.1	EVM	exon	8761	8951	.	+	.	ID=evm.model.NIJG01000088.1.2.exon7;Parent=evm.model.NIJG01000088.1.2
NIJG01000088.1	EVM	CDS	8761	8951	.	+	2	ID=cds.evm.model.NIJG01000088.1.2;Parent=evm.model.NIJG01000088.1.2
NIJG01000088.1	EVM	gene	16795	37934	.	-	.	ID=evm.TU.NIJG01000088.1.3;
NIJG01000088.1	EVM	mRNA	16795	37934	.	-	.	ID=evm.model.NIJG01000088.1.3;Parent=evm.TU.NIJG01000088.1.3;
NIJG01000088.1	EVM	exon	37509	37934	.	-	.	ID=evm.model.NIJG01000088.1.3.exon1;Parent=evm.model.NIJG01000088.1.3
NIJG01000088.1	EVM	CDS	37509	37934	.	-	0	ID=cds.evm.model.NIJG01000088.1.3;Parent=evm.model.NIJG01000088.1.3
NIJG01000088.1	EVM	exon	34946	36011	.	-	.	ID=evm.model.NIJG01000088.1.3.exon2;Parent=evm.model.NIJG01000088.1.3
NIJG01000088.1	EVM	CDS	34946	36011	.	-	0	ID=cds.evm.model.NIJG01000088.1.3;Parent=evm.model.NIJG01000088.1.3
NIJG01000088.1	EVM	exon	34197	34740	.	-	.	ID=evm.model.NIJG01000088.1.3.exon3;Parent=evm.model.NIJG01000088.1.3
NIJG01000088.1	EVM	CDS	34197	34740	.	-	2	ID=cds.evm.model.NIJG01000088.1.3;Parent=evm.model.NIJG01000088.1.3
NIJG01000088.1	EVM	exon	31406	31616	.	-	.	ID=evm.model.NIJG01000088.1.3.exon4;Parent=evm.model.NIJG01000088.1.3
NIJG01000088.1	EVM	CDS	31406	31616	.	-	1	ID=cds.evm.model.NIJG01000088.1.3;Parent=evm.model.NIJG01000088.1.3
NIJG01000088.1	EVM	exon	29917	30270	.	-	.	ID=evm.model.NIJG01000088.1.3.exon5;Parent=evm.model.NIJG01000088.1.3
NIJG01000088.1	EVM	CDS	29917	30270	.	-	0	ID=cds.evm.model.NIJG01000088.1.3;Parent=evm.model.NIJG01000088.1.3
NIJG01000088.1	EVM	exon	20618	20752	.	-	.	ID=evm.model.NIJG01000088.1.3.exon6;Parent=evm.model.NIJG01000088.1.3
NIJG01000088.1	EVM	CDS	20618	20752	.	-	0	ID=cds.evm.model.NIJG01000088.1.3;Parent=evm.model.NIJG01000088.1.3
NIJG01000088.1	EVM	exon	20035	20298	.	-	.	ID=evm.model.NIJG01000088.1.3.exon7;Parent=evm.model.NIJG01000088.1.3
NIJG01000088.1	EVM	CDS	20035	20298	.	-	0	ID=cds.evm.model.NIJG01000088.1.3;Parent=evm.model.NIJG01000088.1.3
NIJG01000088.1	EVM	exon	19418	19610	.	-	.	ID=evm.model.NIJG01000088.1.3.exon8;Parent=evm.model.NIJG01000088.1.3
NIJG01000088.1	EVM	CDS	19418	19610	.	-	0	ID=cds.evm.model.NIJG01000088.1.3;Parent=evm.model.NIJG01000088.1.3
NIJG01000088.1	EVM	exon	18386	18513	.	-	.	ID=evm.model.NIJG01000088.1.3.exon9;Parent=evm.model.NIJG01000088.1.3
NIJG01000088.1	EVM	CDS	18386	18513	.	-	2	ID=cds.evm.model.NIJG01000088.1.3;Parent=evm.model.NIJG01000088.1.3
NIJG01000088.1	EVM	exon	16795	17196	.	-	.	ID=evm.model.NIJG01000088.1.3.exon10;Parent=evm.model.NIJG01000088.1.3
NIJG01000088.1	EVM	CDS	16795	17196	.	-	0	ID=cds.evm.model.NIJG01000088.1.3;Parent=evm.model.NIJG01000088.1.3
NIJG01000088.1	EVM	gene	154856	155575	.	+	.	ID=evm.TU.NIJG01000088.1.4;
NIJG01000088.1	EVM	mRNA	154856	155575	.	+	.	ID=evm.model.NIJG01000088.1.4;Parent=evm.TU.NIJG01000088.1.4;
NIJG01000088.1	EVM	exon	154856	154969	.	+	.	ID=evm.model.NIJG01000088.1.4.exon1;Parent=evm.model.NIJG01000088.1.4
NIJG01000088.1	EVM	CDS	154856	154969	.	+	0	ID=cds.evm.model.NIJG01000088.1.4;Parent=evm.model.NIJG01000088.1.4
NIJG01000088.1	EVM	exon	155483	155575	.	+	.	ID=evm.model.NIJG01000088.1.4.exon2;Parent=evm.model.NIJG01000088.1.4
NIJG01000088.1	EVM	CDS	155483	155575	.	+	0	ID=cds.evm.model.NIJG01000088.1.4;Parent=evm.model.NIJG01000088.1.4
NIJG01000088.1	EVM	gene	164086	165462	.	-	.	ID=evm.TU.NIJG01000088.1.5;
NIJG01000088.1	EVM	mRNA	164086	165462	.	-	.	ID=evm.model.NIJG01000088.1.5;Parent=evm.TU.NIJG01000088.1.5;
NIJG01000088.1	EVM	exon	165288	165462	.	-	.	ID=evm.model.NIJG01000088.1.5.exon1;Parent=evm.model.NIJG01000088.1.5
NIJG01000088.1	EVM	CDS	165288	165462	.	-	0	ID=cds.evm.model.NIJG01000088.1.5;Parent=evm.model.NIJG01000088.1.5
NIJG01000088.1	EVM	exon	164086	164222	.	-	.	ID=evm.model.NIJG01000088.1.5.exon2;Parent=evm.model.NIJG01000088.1.5
NIJG01000088.1	EVM	CDS	164086	164222	.	-	2	ID=cds.evm.model.NIJG01000088.1.5;Parent=evm.model.NIJG01000088.1.5
NIJG01000088.1	EVM	gene	239229	240623	.	-	.	ID=evm.TU.NIJG01000088.1.6;
NIJG01000088.1	EVM	mRNA	239229	240623	.	-	.	ID=evm.model.NIJG01000088.1.6;Parent=evm.TU.NIJG01000088.1.6;
NIJG01000088.1	EVM	exon	240492	240623	.	-	.	ID=evm.model.NIJG01000088.1.6.exon1;Parent=evm.model.NIJG01000088.1.6
NIJG01000088.1	EVM	CDS	240492	240623	.	-	0	ID=cds.evm.model.NIJG01000088.1.6;Parent=evm.model.NIJG01000088.1.6
NIJG01000088.1	EVM	exon	240187	240361	.	-	.	ID=evm.model.NIJG01000088.1.6.exon2;Parent=evm.model.NIJG01000088.1.6
NIJG01000088.1	EVM	CDS	240187	240361	.	-	0	ID=cds.evm.model.NIJG01000088.1.6;Parent=evm.model.NIJG01000088.1.6
NIJG01000088.1	EVM	exon	239867	240046	.	-	.	ID=evm.model.NIJG01000088.1.6.exon3;Parent=evm.model.NIJG01000088.1.6
NIJG01000088.1	EVM	CDS	239867	240046	.	-	2	ID=cds.evm.model.NIJG01000088.1.6;Parent=evm.model.NIJG01000088.1.6
NIJG01000088.1	EVM	exon	239522	239701	.	-	.	ID=evm.model.NIJG01000088.1.6.exon4;Parent=evm.model.NIJG01000088.1.6
NIJG01000088.1	EVM	CDS	239522	239701	.	-	2	ID=cds.evm.model.NIJG01000088.1.6;Parent=evm.model.NIJG01000088.1.6
NIJG01000088.1	EVM	exon	239229	239356	.	-	.	ID=evm.model.NIJG01000088.1.6.exon5;Parent=evm.model.NIJG01000088.1.6
NIJG01000088.1	EVM	CDS	239229	239356	.	-	2	ID=cds.evm.model.NIJG01000088.1.6;Parent=evm.model.NIJG01000088.1.6
NIJG01000088.1	EVM	gene	242335	242685	.	+	.	ID=evm.TU.NIJG01000088.1.7;
NIJG01000088.1	EVM	mRNA	242335	242685	.	+	.	ID=evm.model.NIJG01000088.1.7;Parent=evm.TU.NIJG01000088.1.7;
NIJG01000088.1	EVM	exon	242335	242685	.	+	.	ID=evm.model.NIJG01000088.1.7.exon1;Parent=evm.model.NIJG01000088.1.7
NIJG01000088.1	EVM	CDS	242335	242685	.	+	0	ID=cds.evm.model.NIJG01000088.1.7;Parent=evm.model.NIJG01000088.1.7
NIJG01000088.1	EVM	gene	318842	319250	.	+	.	ID=evm.TU.NIJG01000088.1.8;
NIJG01000088.1	EVM	mRNA	318842	319250	.	+	.	ID=evm.model.NIJG01000088.1.8;Parent=evm.TU.NIJG01000088.1.8;
NIJG01000088.1	EVM	exon	318842	319035	.	+	.	ID=evm.model.NIJG01000088.1.8.exon1;Parent=evm.model.NIJG01000088.1.8
NIJG01000088.1	EVM	CDS	318842	319035	.	+	0	ID=cds.evm.model.NIJG01000088.1.8;Parent=evm.model.NIJG01000088.1.8
NIJG01000088.1	EVM	exon	319208	319250	.	+	.	ID=evm.model.NIJG01000088.1.8.exon2;Parent=evm.model.NIJG01000088.1.8
NIJG01000088.1	EVM	CDS	319208	319250	.	+	1	ID=cds.evm.model.NIJG01000088.1.8;Parent=evm.model.NIJG01000088.1.8
NIJG01000088.1	EVM	gene	393111	413561	.	-	.	ID=evm.TU.NIJG01000088.1.9;
NIJG01000088.1	EVM	mRNA	393111	413561	.	-	.	ID=evm.model.NIJG01000088.1.9;Parent=evm.TU.NIJG01000088.1.9;
NIJG01000088.1	EVM	exon	413487	413561	.	-	.	ID=evm.model.NIJG01000088.1.9.exon1;Parent=evm.model.NIJG01000088.1.9
NIJG01000088.1	EVM	CDS	413487	413561	.	-	0	ID=cds.evm.model.NIJG01000088.1.9;Parent=evm.model.NIJG01000088.1.9
NIJG01000088.1	EVM	exon	404341	404624	.	-	.	ID=evm.model.NIJG01000088.1.9.exon2;Parent=evm.model.NIJG01000088.1.9
NIJG01000088.1	EVM	CDS	404341	404624	.	-	0	ID=cds.evm.model.NIJG01000088.1.9;Parent=evm.model.NIJG01000088.1.9
NIJG01000088.1	EVM	exon	402416	402702	.	-	.	ID=evm.model.NIJG01000088.1.9.exon3;Parent=evm.model.NIJG01000088.1.9
NIJG01000088.1	EVM	CDS	402416	402702	.	-	1	ID=cds.evm.model.NIJG01000088.1.9;Parent=evm.model.NIJG01000088.1.9
NIJG01000088.1	EVM	exon	400807	401139	.	-	.	ID=evm.model.NIJG01000088.1.9.exon4;Parent=evm.model.NIJG01000088.1.9
NIJG01000088.1	EVM	CDS	400807	401139	.	-	2	ID=cds.evm.model.NIJG01000088.1.9;Parent=evm.model.NIJG01000088.1.9
NIJG01000088.1	EVM	exon	399773	400177	.	-	.	ID=evm.model.NIJG01000088.1.9.exon5;Parent=evm.model.NIJG01000088.1.9
NIJG01000088.1	EVM	CDS	399773	400177	.	-	2	ID=cds.evm.model.NIJG01000088.1.9;Parent=evm.model.NIJG01000088.1.9
NIJG01000088.1	EVM	exon	399225	399391	.	-	.	ID=evm.model.NIJG01000088.1.9.exon6;Parent=evm.model.NIJG01000088.1.9
NIJG01000088.1	EVM	CDS	399225	399391	.	-	2	ID=cds.evm.model.NIJG01000088.1.9;Parent=evm.model.NIJG01000088.1.9
NIJG01000088.1	EVM	exon	397509	399137	.	-	.	ID=evm.model.NIJG01000088.1.9.exon7;Parent=evm.model.NIJG01000088.1.9
NIJG01000088.1	EVM	CDS	397509	399137	.	-	0	ID=cds.evm.model.NIJG01000088.1.9;Parent=evm.model.NIJG01000088.1.9
NIJG01000088.1	EVM	exon	396814	396938	.	-	.	ID=evm.model.NIJG01000088.1.9.exon8;Parent=evm.model.NIJG01000088.1.9
NIJG01000088.1	EVM	CDS	396814	396938	.	-	0	ID=cds.evm.model.NIJG01000088.1.9;Parent=evm.model.NIJG01000088.1.9
NIJG01000088.1	EVM	exon	393111	393384	.	-	.	ID=evm.model.NIJG01000088.1.9.exon9;Parent=evm.model.NIJG01000088.1.9
NIJG01000088.1	EVM	CDS	393111	393384	.	-	1	ID=cds.evm.model.NIJG01000088.1.9;Parent=evm.model.NIJG01000088.1.9
NIJG01000088.1	EVM	gene	451007	451351	.	-	.	ID=evm.TU.NIJG01000088.1.10;
NIJG01000088.1	EVM	mRNA	451007	451351	.	-	.	ID=evm.model.NIJG01000088.1.10;Parent=evm.TU.NIJG01000088.1.10;
NIJG01000088.1	EVM	exon	451007	451351	.	-	.	ID=evm.model.NIJG01000088.1.10.exon1;Parent=evm.model.NIJG01000088.1.10
NIJG01000088.1	EVM	CDS	451007	451351	.	-	0	ID=cds.evm.model.NIJG01000088.1.10;Parent=evm.model.NIJG01000088.1.10
NIJG01000088.1	EVM	gene	455677	456102	.	+	.	ID=evm.TU.NIJG01000088.1.11;
NIJG01000088.1	EVM	mRNA	455677	456102	.	+	.	ID=evm.model.NIJG01000088.1.11;Parent=evm.TU.NIJG01000088.1.11;
NIJG01000088.1	EVM	exon	455677	455793	.	+	.	ID=evm.model.NIJG01000088.1.11.exon1;Parent=evm.model.NIJG01000088.1.11
NIJG01000088.1	EVM	CDS	455677	455793	.	+	0	ID=cds.evm.model.NIJG01000088.1.11;Parent=evm.model.NIJG01000088.1.11
NIJG01000088.1	EVM	exon	455815	455946	.	+	.	ID=evm.model.NIJG01000088.1.11.exon2;Parent=evm.model.NIJG01000088.1.11
NIJG01000088.1	EVM	CDS	455815	455946	.	+	0	ID=cds.evm.model.NIJG01000088.1.11;Parent=evm.model.NIJG01000088.1.11
NIJG01000088.1	EVM	exon	455968	456102	.	+	.	ID=evm.model.NIJG01000088.1.11.exon3;Parent=evm.model.NIJG01000088.1.11
NIJG01000088.1	EVM	CDS	455968	456102	.	+	0	ID=cds.evm.model.NIJG01000088.1.11;Parent=evm.model.NIJG01000088.1.11
NIJG01000088.1	EVM	gene	456104	456439	.	+	.	ID=evm.TU.NIJG01000088.1.12;
NIJG01000088.1	EVM	mRNA	456104	456439	.	+	.	ID=evm.model.NIJG01000088.1.12;Parent=evm.TU.NIJG01000088.1.12;
NIJG01000088.1	EVM	exon	456104	456341	.	+	.	ID=evm.model.NIJG01000088.1.12.exon1;Parent=evm.model.NIJG01000088.1.12
NIJG01000088.1	EVM	CDS	456104	456341	.	+	0	ID=cds.evm.model.NIJG01000088.1.12;Parent=evm.model.NIJG01000088.1.12
NIJG01000088.1	EVM	exon	456408	456439	.	+	.	ID=evm.model.NIJG01000088.1.12.exon2;Parent=evm.model.NIJG01000088.1.12
NIJG01000088.1	EVM	CDS	456408	456439	.	+	2	ID=cds.evm.model.NIJG01000088.1.12;Parent=evm.model.NIJG01000088.1.12
NIJG01000088.1	EVM	gene	459592	460021	.	+	.	ID=evm.TU.NIJG01000088.1.13;
NIJG01000088.1	EVM	mRNA	459592	460021	.	+	.	ID=evm.model.NIJG01000088.1.13;Parent=evm.TU.NIJG01000088.1.13;
NIJG01000088.1	EVM	exon	459592	459692	.	+	.	ID=evm.model.NIJG01000088.1.13.exon1;Parent=evm.model.NIJG01000088.1.13
NIJG01000088.1	EVM	CDS	459592	459692	.	+	0	ID=cds.evm.model.NIJG01000088.1.13;Parent=evm.model.NIJG01000088.1.13
NIJG01000088.1	EVM	exon	459769	460021	.	+	.	ID=evm.model.NIJG01000088.1.13.exon2;Parent=evm.model.NIJG01000088.1.13
NIJG01000088.1	EVM	CDS	459769	460021	.	+	1	ID=cds.evm.model.NIJG01000088.1.13;Parent=evm.model.NIJG01000088.1.13
NIJG01000088.1	EVM	gene	534574	535077	.	+	.	ID=evm.TU.NIJG01000088.1.14;
NIJG01000088.1	EVM	mRNA	534574	535077	.	+	.	ID=evm.model.NIJG01000088.1.14;Parent=evm.TU.NIJG01000088.1.14;
NIJG01000088.1	EVM	exon	534574	534635	.	+	.	ID=evm.model.NIJG01000088.1.14.exon1;Parent=evm.model.NIJG01000088.1.14
NIJG01000088.1	EVM	CDS	534574	534635	.	+	0	ID=cds.evm.model.NIJG01000088.1.14;Parent=evm.model.NIJG01000088.1.14
NIJG01000088.1	EVM	exon	534834	535077	.	+	.	ID=evm.model.NIJG01000088.1.14.exon2;Parent=evm.model.NIJG01000088.1.14
NIJG01000088.1	EVM	CDS	534834	535077	.	+	1	ID=cds.evm.model.NIJG01000088.1.14;Parent=evm.model.NIJG01000088.1.14
NIJG01000088.1	EVM	gene	556704	557671	.	-	.	ID=evm.TU.NIJG01000088.1.15;
NIJG01000088.1	EVM	mRNA	556704	557671	.	-	.	ID=evm.model.NIJG01000088.1.15;Parent=evm.TU.NIJG01000088.1.15;
NIJG01000088.1	EVM	exon	556846	557671	.	-	.	ID=evm.model.NIJG01000088.1.15.exon1;Parent=evm.model.NIJG01000088.1.15
NIJG01000088.1	EVM	CDS	556846	557671	.	-	0	ID=cds.evm.model.NIJG01000088.1.15;Parent=evm.model.NIJG01000088.1.15
NIJG01000088.1	EVM	exon	556704	556762	.	-	.	ID=evm.model.NIJG01000088.1.15.exon2;Parent=evm.model.NIJG01000088.1.15
NIJG01000088.1	EVM	CDS	556704	556762	.	-	2	ID=cds.evm.model.NIJG01000088.1.15;Parent=evm.model.NIJG01000088.1.15
NIJG01000088.1	EVM	gene	558719	559087	.	-	.	ID=evm.TU.NIJG01000088.1.16;
NIJG01000088.1	EVM	mRNA	558719	559087	.	-	.	ID=evm.model.NIJG01000088.1.16;Parent=evm.TU.NIJG01000088.1.16;
NIJG01000088.1	EVM	exon	558719	559087	.	-	.	ID=evm.model.NIJG01000088.1.16.exon1;Parent=evm.model.NIJG01000088.1.16
NIJG01000088.1	EVM	CDS	558719	559087	.	-	0	ID=cds.evm.model.NIJG01000088.1.16;Parent=evm.model.NIJG01000088.1.16
NIJG01000088.1	EVM	gene	588133	589278	.	+	.	ID=evm.TU.NIJG01000088.1.17;
NIJG01000088.1	EVM	mRNA	588133	589278	.	+	.	ID=evm.model.NIJG01000088.1.17;Parent=evm.TU.NIJG01000088.1.17;
NIJG01000088.1	EVM	exon	588133	589278	.	+	.	ID=evm.model.NIJG01000088.1.17.exon1;Parent=evm.model.NIJG01000088.1.17
NIJG01000088.1	EVM	CDS	588133	589278	.	+	0	ID=cds.evm.model.NIJG01000088.1.17;Parent=evm.model.NIJG01000088.1.17
NIJG01000088.1	EVM	gene	589902	590953	.	+	.	ID=evm.TU.NIJG01000088.1.18;
NIJG01000088.1	EVM	mRNA	589902	590953	.	+	.	ID=evm.model.NIJG01000088.1.18;Parent=evm.TU.NIJG01000088.1.18;
NIJG01000088.1	EVM	exon	589902	590064	.	+	.	ID=evm.model.NIJG01000088.1.18.exon1;Parent=evm.model.NIJG01000088.1.18
NIJG01000088.1	EVM	CDS	589902	590064	.	+	0	ID=cds.evm.model.NIJG01000088.1.18;Parent=evm.model.NIJG01000088.1.18
NIJG01000088.1	EVM	exon	590676	590953	.	+	.	ID=evm.model.NIJG01000088.1.18.exon2;Parent=evm.model.NIJG01000088.1.18
NIJG01000088.1	EVM	CDS	590676	590953	.	+	2	ID=cds.evm.model.NIJG01000088.1.18;Parent=evm.model.NIJG01000088.1.18
NIJG01004262.1	EVM	gene	16489	16859	.	-	.	ID=evm.TU.NIJG01004262.1.1;
NIJG01004262.1	EVM	mRNA	16489	16859	.	-	.	ID=evm.model.NIJG01004262.1.1;Parent=evm.TU.NIJG01004262.1.1;
NIJG01004262.1	EVM	exon	16694	16859	.	-	.	ID=evm.model.NIJG01004262.1.1.exon1;Parent=evm.model.NIJG01004262.1.1
NIJG01004262.1	EVM	CDS	16694	16859	.	-	0	ID=cds.evm.model.NIJG01004262.1.1;Parent=evm.model.NIJG01004262.1.1
NIJG01004262.1	EVM	exon	16489	16632	.	-	.	ID=evm.model.NIJG01004262.1.1.exon2;Parent=evm.model.NIJG01004262.1.1
NIJG01004262.1	EVM	CDS	16489	16632	.	-	2	ID=cds.evm.model.NIJG01004262.1.1;Parent=evm.model.NIJG01004262.1.1
NIJG01000146.1	EVM	gene	1668	8394	.	+	.	ID=evm.TU.NIJG01000146.1.1;
NIJG01000146.1	EVM	mRNA	1668	8394	.	+	.	ID=evm.model.NIJG01000146.1.1;Parent=evm.TU.NIJG01000146.1.1;
NIJG01000146.1	EVM	exon	1668	1784	.	+	.	ID=evm.model.NIJG01000146.1.1.exon1;Parent=evm.model.NIJG01000146.1.1
NIJG01000146.1	EVM	CDS	1668	1784	.	+	0	ID=cds.evm.model.NIJG01000146.1.1;Parent=evm.model.NIJG01000146.1.1
NIJG01000146.1	EVM	exon	1864	2100	.	+	.	ID=evm.model.NIJG01000146.1.1.exon2;Parent=evm.model.NIJG01000146.1.1
NIJG01000146.1	EVM	CDS	1864	2100	.	+	0	ID=cds.evm.model.NIJG01000146.1.1;Parent=evm.model.NIJG01000146.1.1
NIJG01000146.1	EVM	exon	2359	2526	.	+	.	ID=evm.model.NIJG01000146.1.1.exon3;Parent=evm.model.NIJG01000146.1.1
NIJG01000146.1	EVM	CDS	2359	2526	.	+	0	ID=cds.evm.model.NIJG01000146.1.1;Parent=evm.model.NIJG01000146.1.1
NIJG01000146.1	EVM	exon	2620	2833	.	+	.	ID=evm.model.NIJG01000146.1.1.exon4;Parent=evm.model.NIJG01000146.1.1
NIJG01000146.1	EVM	CDS	2620	2833	.	+	0	ID=cds.evm.model.NIJG01000146.1.1;Parent=evm.model.NIJG01000146.1.1
NIJG01000146.1	EVM	exon	4654	4791	.	+	.	ID=evm.model.NIJG01000146.1.1.exon5;Parent=evm.model.NIJG01000146.1.1
NIJG01000146.1	EVM	CDS	4654	4791	.	+	2	ID=cds.evm.model.NIJG01000146.1.1;Parent=evm.model.NIJG01000146.1.1
NIJG01000146.1	EVM	exon	5509	5872	.	+	.	ID=evm.model.NIJG01000146.1.1.exon6;Parent=evm.model.NIJG01000146.1.1
NIJG01000146.1	EVM	CDS	5509	5872	.	+	2	ID=cds.evm.model.NIJG01000146.1.1;Parent=evm.model.NIJG01000146.1.1
NIJG01000146.1	EVM	exon	5953	6141	.	+	.	ID=evm.model.NIJG01000146.1.1.exon7;Parent=evm.model.NIJG01000146.1.1
NIJG01000146.1	EVM	CDS	5953	6141	.	+	1	ID=cds.evm.model.NIJG01000146.1.1;Parent=evm.model.NIJG01000146.1.1
NIJG01000146.1	EVM	exon	6226	6372	.	+	.	ID=evm.model.NIJG01000146.1.1.exon8;Parent=evm.model.NIJG01000146.1.1
NIJG01000146.1	EVM	CDS	6226	6372	.	+	1	ID=cds.evm.model.NIJG01000146.1.1;Parent=evm.model.NIJG01000146.1.1
NIJG01000146.1	EVM	exon	6458	6644	.	+	.	ID=evm.model.NIJG01000146.1.1.exon9;Parent=evm.model.NIJG01000146.1.1
NIJG01000146.1	EVM	CDS	6458	6644	.	+	1	ID=cds.evm.model.NIJG01000146.1.1;Parent=evm.model.NIJG01000146.1.1
NIJG01000146.1	EVM	exon	6716	6908	.	+	.	ID=evm.model.NIJG01000146.1.1.exon10;Parent=evm.model.NIJG01000146.1.1
NIJG01000146.1	EVM	CDS	6716	6908	.	+	0	ID=cds.evm.model.NIJG01000146.1.1;Parent=evm.model.NIJG01000146.1.1
NIJG01000146.1	EVM	exon	6980	7281	.	+	.	ID=evm.model.NIJG01000146.1.1.exon11;Parent=evm.model.NIJG01000146.1.1
NIJG01000146.1	EVM	CDS	6980	7281	.	+	2	ID=cds.evm.model.NIJG01000146.1.1;Parent=evm.model.NIJG01000146.1.1
NIJG01000146.1	EVM	exon	7396	7626	.	+	.	ID=evm.model.NIJG01000146.1.1.exon12;Parent=evm.model.NIJG01000146.1.1
NIJG01000146.1	EVM	CDS	7396	7626	.	+	0	ID=cds.evm.model.NIJG01000146.1.1;Parent=evm.model.NIJG01000146.1.1
NIJG01000146.1	EVM	exon	7710	7988	.	+	.	ID=evm.model.NIJG01000146.1.1.exon13;Parent=evm.model.NIJG01000146.1.1
NIJG01000146.1	EVM	CDS	7710	7988	.	+	0	ID=cds.evm.model.NIJG01000146.1.1;Parent=evm.model.NIJG01000146.1.1
NIJG01000146.1	EVM	exon	8062	8214	.	+	.	ID=evm.model.NIJG01000146.1.1.exon14;Parent=evm.model.NIJG01000146.1.1
NIJG01000146.1	EVM	CDS	8062	8214	.	+	0	ID=cds.evm.model.NIJG01000146.1.1;Parent=evm.model.NIJG01000146.1.1
NIJG01000146.1	EVM	exon	8299	8394	.	+	.	ID=evm.model.NIJG01000146.1.1.exon15;Parent=evm.model.NIJG01000146.1.1
NIJG01000146.1	EVM	CDS	8299	8394	.	+	0	ID=cds.evm.model.NIJG01000146.1.1;Parent=evm.model.NIJG01000146.1.1
NIJG01000146.1	EVM	gene	13468	15489	.	-	.	ID=evm.TU.NIJG01000146.1.2;
NIJG01000146.1	EVM	mRNA	13468	15489	.	-	.	ID=evm.model.NIJG01000146.1.2;Parent=evm.TU.NIJG01000146.1.2;
NIJG01000146.1	EVM	exon	15425	15489	.	-	.	ID=evm.model.NIJG01000146.1.2.exon1;Parent=evm.model.NIJG01000146.1.2
NIJG01000146.1	EVM	CDS	15425	15489	.	-	0	ID=cds.evm.model.NIJG01000146.1.2;Parent=evm.model.NIJG01000146.1.2
NIJG01000146.1	EVM	exon	15148	15336	.	-	.	ID=evm.model.NIJG01000146.1.2.exon2;Parent=evm.model.NIJG01000146.1.2
NIJG01000146.1	EVM	CDS	15148	15336	.	-	1	ID=cds.evm.model.NIJG01000146.1.2;Parent=evm.model.NIJG01000146.1.2
NIJG01000146.1	EVM	exon	14913	15054	.	-	.	ID=evm.model.NIJG01000146.1.2.exon3;Parent=evm.model.NIJG01000146.1.2
NIJG01000146.1	EVM	CDS	14913	15054	.	-	1	ID=cds.evm.model.NIJG01000146.1.2;Parent=evm.model.NIJG01000146.1.2
NIJG01000146.1	EVM	exon	14468	14806	.	-	.	ID=evm.model.NIJG01000146.1.2.exon4;Parent=evm.model.NIJG01000146.1.2
NIJG01000146.1	EVM	CDS	14468	14806	.	-	0	ID=cds.evm.model.NIJG01000146.1.2;Parent=evm.model.NIJG01000146.1.2
NIJG01000146.1	EVM	exon	14160	14381	.	-	.	ID=evm.model.NIJG01000146.1.2.exon5;Parent=evm.model.NIJG01000146.1.2
NIJG01000146.1	EVM	CDS	14160	14381	.	-	0	ID=cds.evm.model.NIJG01000146.1.2;Parent=evm.model.NIJG01000146.1.2
NIJG01000146.1	EVM	exon	13847	14077	.	-	.	ID=evm.model.NIJG01000146.1.2.exon6;Parent=evm.model.NIJG01000146.1.2
NIJG01000146.1	EVM	CDS	13847	14077	.	-	0	ID=cds.evm.model.NIJG01000146.1.2;Parent=evm.model.NIJG01000146.1.2
NIJG01000146.1	EVM	exon	13468	13761	.	-	.	ID=evm.model.NIJG01000146.1.2.exon7;Parent=evm.model.NIJG01000146.1.2
NIJG01000146.1	EVM	CDS	13468	13761	.	-	0	ID=cds.evm.model.NIJG01000146.1.2;Parent=evm.model.NIJG01000146.1.2
NIJG01000146.1	EVM	gene	16916	21813	.	+	.	ID=evm.TU.NIJG01000146.1.3;
NIJG01000146.1	EVM	mRNA	16916	21813	.	+	.	ID=evm.model.NIJG01000146.1.3;Parent=evm.TU.NIJG01000146.1.3;
NIJG01000146.1	EVM	exon	16916	16966	.	+	.	ID=evm.model.NIJG01000146.1.3.exon1;Parent=evm.model.NIJG01000146.1.3
NIJG01000146.1	EVM	CDS	16916	16966	.	+	0	ID=cds.evm.model.NIJG01000146.1.3;Parent=evm.model.NIJG01000146.1.3
NIJG01000146.1	EVM	exon	17036	17458	.	+	.	ID=evm.model.NIJG01000146.1.3.exon2;Parent=evm.model.NIJG01000146.1.3
NIJG01000146.1	EVM	CDS	17036	17458	.	+	0	ID=cds.evm.model.NIJG01000146.1.3;Parent=evm.model.NIJG01000146.1.3
NIJG01000146.1	EVM	exon	17554	17651	.	+	.	ID=evm.model.NIJG01000146.1.3.exon3;Parent=evm.model.NIJG01000146.1.3
NIJG01000146.1	EVM	CDS	17554	17651	.	+	0	ID=cds.evm.model.NIJG01000146.1.3;Parent=evm.model.NIJG01000146.1.3
NIJG01000146.1	EVM	exon	17767	17940	.	+	.	ID=evm.model.NIJG01000146.1.3.exon4;Parent=evm.model.NIJG01000146.1.3
NIJG01000146.1	EVM	CDS	17767	17940	.	+	1	ID=cds.evm.model.NIJG01000146.1.3;Parent=evm.model.NIJG01000146.1.3
NIJG01000146.1	EVM	exon	18032	18224	.	+	.	ID=evm.model.NIJG01000146.1.3.exon5;Parent=evm.model.NIJG01000146.1.3
NIJG01000146.1	EVM	CDS	18032	18224	.	+	1	ID=cds.evm.model.NIJG01000146.1.3;Parent=evm.model.NIJG01000146.1.3
NIJG01000146.1	EVM	exon	18350	18409	.	+	.	ID=evm.model.NIJG01000146.1.3.exon6;Parent=evm.model.NIJG01000146.1.3
NIJG01000146.1	EVM	CDS	18350	18409	.	+	0	ID=cds.evm.model.NIJG01000146.1.3;Parent=evm.model.NIJG01000146.1.3
NIJG01000146.1	EVM	exon	18593	18682	.	+	.	ID=evm.model.NIJG01000146.1.3.exon7;Parent=evm.model.NIJG01000146.1.3
NIJG01000146.1	EVM	CDS	18593	18682	.	+	0	ID=cds.evm.model.NIJG01000146.1.3;Parent=evm.model.NIJG01000146.1.3
NIJG01000146.1	EVM	exon	18754	18860	.	+	.	ID=evm.model.NIJG01000146.1.3.exon8;Parent=evm.model.NIJG01000146.1.3
NIJG01000146.1	EVM	CDS	18754	18860	.	+	0	ID=cds.evm.model.NIJG01000146.1.3;Parent=evm.model.NIJG01000146.1.3
NIJG01000146.1	EVM	exon	18933	19076	.	+	.	ID=evm.model.NIJG01000146.1.3.exon9;Parent=evm.model.NIJG01000146.1.3
NIJG01000146.1	EVM	CDS	18933	19076	.	+	1	ID=cds.evm.model.NIJG01000146.1.3;Parent=evm.model.NIJG01000146.1.3
NIJG01000146.1	EVM	exon	19152	19258	.	+	.	ID=evm.model.NIJG01000146.1.3.exon10;Parent=evm.model.NIJG01000146.1.3
NIJG01000146.1	EVM	CDS	19152	19258	.	+	1	ID=cds.evm.model.NIJG01000146.1.3;Parent=evm.model.NIJG01000146.1.3
NIJG01000146.1	EVM	exon	19344	19513	.	+	.	ID=evm.model.NIJG01000146.1.3.exon11;Parent=evm.model.NIJG01000146.1.3
NIJG01000146.1	EVM	CDS	19344	19513	.	+	2	ID=cds.evm.model.NIJG01000146.1.3;Parent=evm.model.NIJG01000146.1.3
NIJG01000146.1	EVM	exon	19614	19954	.	+	.	ID=evm.model.NIJG01000146.1.3.exon12;Parent=evm.model.NIJG01000146.1.3
NIJG01000146.1	EVM	CDS	19614	19954	.	+	0	ID=cds.evm.model.NIJG01000146.1.3;Parent=evm.model.NIJG01000146.1.3
NIJG01000146.1	EVM	exon	20019	20214	.	+	.	ID=evm.model.NIJG01000146.1.3.exon13;Parent=evm.model.NIJG01000146.1.3
NIJG01000146.1	EVM	CDS	20019	20214	.	+	1	ID=cds.evm.model.NIJG01000146.1.3;Parent=evm.model.NIJG01000146.1.3
NIJG01000146.1	EVM	exon	20297	20426	.	+	.	ID=evm.model.NIJG01000146.1.3.exon14;Parent=evm.model.NIJG01000146.1.3
NIJG01000146.1	EVM	CDS	20297	20426	.	+	0	ID=cds.evm.model.NIJG01000146.1.3;Parent=evm.model.NIJG01000146.1.3
NIJG01000146.1	EVM	exon	20505	21056	.	+	.	ID=evm.model.NIJG01000146.1.3.exon15;Parent=evm.model.NIJG01000146.1.3
NIJG01000146.1	EVM	CDS	20505	21056	.	+	2	ID=cds.evm.model.NIJG01000146.1.3;Parent=evm.model.NIJG01000146.1.3
NIJG01000146.1	EVM	exon	21116	21282	.	+	.	ID=evm.model.NIJG01000146.1.3.exon16;Parent=evm.model.NIJG01000146.1.3
NIJG01000146.1	EVM	CDS	21116	21282	.	+	2	ID=cds.evm.model.NIJG01000146.1.3;Parent=evm.model.NIJG01000146.1.3
NIJG01000146.1	EVM	exon	21372	21659	.	+	.	ID=evm.model.NIJG01000146.1.3.exon17;Parent=evm.model.NIJG01000146.1.3
NIJG01000146.1	EVM	CDS	21372	21659	.	+	0	ID=cds.evm.model.NIJG01000146.1.3;Parent=evm.model.NIJG01000146.1.3
NIJG01000146.1	EVM	exon	21736	21813	.	+	.	ID=evm.model.NIJG01000146.1.3.exon18;Parent=evm.model.NIJG01000146.1.3
NIJG01000146.1	EVM	CDS	21736	21813	.	+	0	ID=cds.evm.model.NIJG01000146.1.3;Parent=evm.model.NIJG01000146.1.3
NIJG01000146.1	EVM	gene	22585	24840	.	-	.	ID=evm.TU.NIJG01000146.1.4;
NIJG01000146.1	EVM	mRNA	22585	24840	.	-	.	ID=evm.model.NIJG01000146.1.4;Parent=evm.TU.NIJG01000146.1.4;
NIJG01000146.1	EVM	exon	24663	24840	.	-	.	ID=evm.model.NIJG01000146.1.4.exon1;Parent=evm.model.NIJG01000146.1.4
NIJG01000146.1	EVM	CDS	24663	24840	.	-	0	ID=cds.evm.model.NIJG01000146.1.4;Parent=evm.model.NIJG01000146.1.4
NIJG01000146.1	EVM	exon	24182	24582	.	-	.	ID=evm.model.NIJG01000146.1.4.exon2;Parent=evm.model.NIJG01000146.1.4
NIJG01000146.1	EVM	CDS	24182	24582	.	-	2	ID=cds.evm.model.NIJG01000146.1.4;Parent=evm.model.NIJG01000146.1.4
NIJG01000146.1	EVM	exon	23575	24113	.	-	.	ID=evm.model.NIJG01000146.1.4.exon3;Parent=evm.model.NIJG01000146.1.4
NIJG01000146.1	EVM	CDS	23575	24113	.	-	0	ID=cds.evm.model.NIJG01000146.1.4;Parent=evm.model.NIJG01000146.1.4
NIJG01000146.1	EVM	exon	22585	23494	.	-	.	ID=evm.model.NIJG01000146.1.4.exon4;Parent=evm.model.NIJG01000146.1.4
NIJG01000146.1	EVM	CDS	22585	23494	.	-	1	ID=cds.evm.model.NIJG01000146.1.4;Parent=evm.model.NIJG01000146.1.4
NIJG01000146.1	EVM	gene	25805	27168	.	+	.	ID=evm.TU.NIJG01000146.1.5;
NIJG01000146.1	EVM	mRNA	25805	27168	.	+	.	ID=evm.model.NIJG01000146.1.5;Parent=evm.TU.NIJG01000146.1.5;
NIJG01000146.1	EVM	exon	25805	25931	.	+	.	ID=evm.model.NIJG01000146.1.5.exon1;Parent=evm.model.NIJG01000146.1.5
NIJG01000146.1	EVM	CDS	25805	25931	.	+	0	ID=cds.evm.model.NIJG01000146.1.5;Parent=evm.model.NIJG01000146.1.5
NIJG01000146.1	EVM	exon	26091	26287	.	+	.	ID=evm.model.NIJG01000146.1.5.exon2;Parent=evm.model.NIJG01000146.1.5
NIJG01000146.1	EVM	CDS	26091	26287	.	+	2	ID=cds.evm.model.NIJG01000146.1.5;Parent=evm.model.NIJG01000146.1.5
NIJG01000146.1	EVM	exon	26371	27054	.	+	.	ID=evm.model.NIJG01000146.1.5.exon3;Parent=evm.model.NIJG01000146.1.5
NIJG01000146.1	EVM	CDS	26371	27054	.	+	0	ID=cds.evm.model.NIJG01000146.1.5;Parent=evm.model.NIJG01000146.1.5
NIJG01000146.1	EVM	exon	27148	27168	.	+	.	ID=evm.model.NIJG01000146.1.5.exon4;Parent=evm.model.NIJG01000146.1.5
NIJG01000146.1	EVM	CDS	27148	27168	.	+	0	ID=cds.evm.model.NIJG01000146.1.5;Parent=evm.model.NIJG01000146.1.5
NIJG01000146.1	EVM	gene	27396	29131	.	+	.	ID=evm.TU.NIJG01000146.1.6;
NIJG01000146.1	EVM	mRNA	27396	29131	.	+	.	ID=evm.model.NIJG01000146.1.6;Parent=evm.TU.NIJG01000146.1.6;
NIJG01000146.1	EVM	exon	27396	27491	.	+	.	ID=evm.model.NIJG01000146.1.6.exon1;Parent=evm.model.NIJG01000146.1.6
NIJG01000146.1	EVM	CDS	27396	27491	.	+	0	ID=cds.evm.model.NIJG01000146.1.6;Parent=evm.model.NIJG01000146.1.6
NIJG01000146.1	EVM	exon	28257	28383	.	+	.	ID=evm.model.NIJG01000146.1.6.exon2;Parent=evm.model.NIJG01000146.1.6
NIJG01000146.1	EVM	CDS	28257	28383	.	+	0	ID=cds.evm.model.NIJG01000146.1.6;Parent=evm.model.NIJG01000146.1.6
NIJG01000146.1	EVM	exon	28462	28727	.	+	.	ID=evm.model.NIJG01000146.1.6.exon3;Parent=evm.model.NIJG01000146.1.6
NIJG01000146.1	EVM	CDS	28462	28727	.	+	2	ID=cds.evm.model.NIJG01000146.1.6;Parent=evm.model.NIJG01000146.1.6
NIJG01000146.1	EVM	exon	28792	28943	.	+	.	ID=evm.model.NIJG01000146.1.6.exon4;Parent=evm.model.NIJG01000146.1.6
NIJG01000146.1	EVM	CDS	28792	28943	.	+	0	ID=cds.evm.model.NIJG01000146.1.6;Parent=evm.model.NIJG01000146.1.6
NIJG01000146.1	EVM	exon	29005	29131	.	+	.	ID=evm.model.NIJG01000146.1.6.exon5;Parent=evm.model.NIJG01000146.1.6
NIJG01000146.1	EVM	CDS	29005	29131	.	+	1	ID=cds.evm.model.NIJG01000146.1.6;Parent=evm.model.NIJG01000146.1.6
NIJG01000146.1	EVM	gene	30297	31992	.	-	.	ID=evm.TU.NIJG01000146.1.7;
NIJG01000146.1	EVM	mRNA	30297	31992	.	-	.	ID=evm.model.NIJG01000146.1.7;Parent=evm.TU.NIJG01000146.1.7;
NIJG01000146.1	EVM	exon	31953	31992	.	-	.	ID=evm.model.NIJG01000146.1.7.exon1;Parent=evm.model.NIJG01000146.1.7
NIJG01000146.1	EVM	CDS	31953	31992	.	-	0	ID=cds.evm.model.NIJG01000146.1.7;Parent=evm.model.NIJG01000146.1.7
NIJG01000146.1	EVM	exon	31623	31802	.	-	.	ID=evm.model.NIJG01000146.1.7.exon2;Parent=evm.model.NIJG01000146.1.7
NIJG01000146.1	EVM	CDS	31623	31802	.	-	2	ID=cds.evm.model.NIJG01000146.1.7;Parent=evm.model.NIJG01000146.1.7
NIJG01000146.1	EVM	exon	30788	31181	.	-	.	ID=evm.model.NIJG01000146.1.7.exon3;Parent=evm.model.NIJG01000146.1.7
NIJG01000146.1	EVM	CDS	30788	31181	.	-	2	ID=cds.evm.model.NIJG01000146.1.7;Parent=evm.model.NIJG01000146.1.7
NIJG01000146.1	EVM	exon	30522	30725	.	-	.	ID=evm.model.NIJG01000146.1.7.exon4;Parent=evm.model.NIJG01000146.1.7
NIJG01000146.1	EVM	CDS	30522	30725	.	-	1	ID=cds.evm.model.NIJG01000146.1.7;Parent=evm.model.NIJG01000146.1.7
NIJG01000146.1	EVM	exon	30297	30402	.	-	.	ID=evm.model.NIJG01000146.1.7.exon5;Parent=evm.model.NIJG01000146.1.7
NIJG01000146.1	EVM	CDS	30297	30402	.	-	1	ID=cds.evm.model.NIJG01000146.1.7;Parent=evm.model.NIJG01000146.1.7
NIJG01000146.1	EVM	gene	32500	34326	.	-	.	ID=evm.TU.NIJG01000146.1.8;
NIJG01000146.1	EVM	mRNA	32500	34326	.	-	.	ID=evm.model.NIJG01000146.1.8;Parent=evm.TU.NIJG01000146.1.8;
NIJG01000146.1	EVM	exon	32500	34326	.	-	.	ID=evm.model.NIJG01000146.1.8.exon1;Parent=evm.model.NIJG01000146.1.8
NIJG01000146.1	EVM	CDS	32500	34326	.	-	0	ID=cds.evm.model.NIJG01000146.1.8;Parent=evm.model.NIJG01000146.1.8
NIJG01000146.1	EVM	gene	34717	38676	.	+	.	ID=evm.TU.NIJG01000146.1.9;
NIJG01000146.1	EVM	mRNA	34717	38676	.	+	.	ID=evm.model.NIJG01000146.1.9;Parent=evm.TU.NIJG01000146.1.9;
NIJG01000146.1	EVM	exon	34717	34769	.	+	.	ID=evm.model.NIJG01000146.1.9.exon1;Parent=evm.model.NIJG01000146.1.9
NIJG01000146.1	EVM	CDS	34717	34769	.	+	0	ID=cds.evm.model.NIJG01000146.1.9;Parent=evm.model.NIJG01000146.1.9
NIJG01000146.1	EVM	exon	34852	34981	.	+	.	ID=evm.model.NIJG01000146.1.9.exon2;Parent=evm.model.NIJG01000146.1.9
NIJG01000146.1	EVM	CDS	34852	34981	.	+	1	ID=cds.evm.model.NIJG01000146.1.9;Parent=evm.model.NIJG01000146.1.9
NIJG01000146.1	EVM	exon	35090	35150	.	+	.	ID=evm.model.NIJG01000146.1.9.exon3;Parent=evm.model.NIJG01000146.1.9
NIJG01000146.1	EVM	CDS	35090	35150	.	+	0	ID=cds.evm.model.NIJG01000146.1.9;Parent=evm.model.NIJG01000146.1.9
NIJG01000146.1	EVM	exon	35249	35622	.	+	.	ID=evm.model.NIJG01000146.1.9.exon4;Parent=evm.model.NIJG01000146.1.9
NIJG01000146.1	EVM	CDS	35249	35622	.	+	2	ID=cds.evm.model.NIJG01000146.1.9;Parent=evm.model.NIJG01000146.1.9
NIJG01000146.1	EVM	exon	35709	35881	.	+	.	ID=evm.model.NIJG01000146.1.9.exon5;Parent=evm.model.NIJG01000146.1.9
NIJG01000146.1	EVM	CDS	35709	35881	.	+	0	ID=cds.evm.model.NIJG01000146.1.9;Parent=evm.model.NIJG01000146.1.9
NIJG01000146.1	EVM	exon	35976	36968	.	+	.	ID=evm.model.NIJG01000146.1.9.exon6;Parent=evm.model.NIJG01000146.1.9
NIJG01000146.1	EVM	CDS	35976	36968	.	+	1	ID=cds.evm.model.NIJG01000146.1.9;Parent=evm.model.NIJG01000146.1.9
NIJG01000146.1	EVM	exon	37052	37393	.	+	.	ID=evm.model.NIJG01000146.1.9.exon7;Parent=evm.model.NIJG01000146.1.9
NIJG01000146.1	EVM	CDS	37052	37393	.	+	1	ID=cds.evm.model.NIJG01000146.1.9;Parent=evm.model.NIJG01000146.1.9
NIJG01000146.1	EVM	exon	37488	37720	.	+	.	ID=evm.model.NIJG01000146.1.9.exon8;Parent=evm.model.NIJG01000146.1.9
NIJG01000146.1	EVM	CDS	37488	37720	.	+	1	ID=cds.evm.model.NIJG01000146.1.9;Parent=evm.model.NIJG01000146.1.9
NIJG01000146.1	EVM	exon	37790	37994	.	+	.	ID=evm.model.NIJG01000146.1.9.exon9;Parent=evm.model.NIJG01000146.1.9
NIJG01000146.1	EVM	CDS	37790	37994	.	+	2	ID=cds.evm.model.NIJG01000146.1.9;Parent=evm.model.NIJG01000146.1.9
NIJG01000146.1	EVM	exon	38066	38255	.	+	.	ID=evm.model.NIJG01000146.1.9.exon10;Parent=evm.model.NIJG01000146.1.9
NIJG01000146.1	EVM	CDS	38066	38255	.	+	1	ID=cds.evm.model.NIJG01000146.1.9;Parent=evm.model.NIJG01000146.1.9
NIJG01000146.1	EVM	exon	38325	38410	.	+	.	ID=evm.model.NIJG01000146.1.9.exon11;Parent=evm.model.NIJG01000146.1.9
NIJG01000146.1	EVM	CDS	38325	38410	.	+	0	ID=cds.evm.model.NIJG01000146.1.9;Parent=evm.model.NIJG01000146.1.9
NIJG01000146.1	EVM	exon	38487	38676	.	+	.	ID=evm.model.NIJG01000146.1.9.exon12;Parent=evm.model.NIJG01000146.1.9
NIJG01000146.1	EVM	CDS	38487	38676	.	+	1	ID=cds.evm.model.NIJG01000146.1.9;Parent=evm.model.NIJG01000146.1.9
NIJG01000146.1	EVM	gene	41280	60822	.	-	.	ID=evm.TU.NIJG01000146.1.10;
NIJG01000146.1	EVM	mRNA	41280	60822	.	-	.	ID=evm.model.NIJG01000146.1.10;Parent=evm.TU.NIJG01000146.1.10;
NIJG01000146.1	EVM	exon	60711	60822	.	-	.	ID=evm.model.NIJG01000146.1.10.exon1;Parent=evm.model.NIJG01000146.1.10
NIJG01000146.1	EVM	CDS	60711	60822	.	-	0	ID=cds.evm.model.NIJG01000146.1.10;Parent=evm.model.NIJG01000146.1.10
NIJG01000146.1	EVM	exon	59462	59632	.	-	.	ID=evm.model.NIJG01000146.1.10.exon2;Parent=evm.model.NIJG01000146.1.10
NIJG01000146.1	EVM	CDS	59462	59632	.	-	2	ID=cds.evm.model.NIJG01000146.1.10;Parent=evm.model.NIJG01000146.1.10
NIJG01000146.1	EVM	exon	47897	48010	.	-	.	ID=evm.model.NIJG01000146.1.10.exon3;Parent=evm.model.NIJG01000146.1.10
NIJG01000146.1	EVM	CDS	47897	48010	.	-	2	ID=cds.evm.model.NIJG01000146.1.10;Parent=evm.model.NIJG01000146.1.10
NIJG01000146.1	EVM	exon	47610	47743	.	-	.	ID=evm.model.NIJG01000146.1.10.exon4;Parent=evm.model.NIJG01000146.1.10
NIJG01000146.1	EVM	CDS	47610	47743	.	-	2	ID=cds.evm.model.NIJG01000146.1.10;Parent=evm.model.NIJG01000146.1.10
NIJG01000146.1	EVM	exon	46344	46494	.	-	.	ID=evm.model.NIJG01000146.1.10.exon5;Parent=evm.model.NIJG01000146.1.10
NIJG01000146.1	EVM	CDS	46344	46494	.	-	0	ID=cds.evm.model.NIJG01000146.1.10;Parent=evm.model.NIJG01000146.1.10
NIJG01000146.1	EVM	exon	45532	45863	.	-	.	ID=evm.model.NIJG01000146.1.10.exon6;Parent=evm.model.NIJG01000146.1.10
NIJG01000146.1	EVM	CDS	45532	45863	.	-	2	ID=cds.evm.model.NIJG01000146.1.10;Parent=evm.model.NIJG01000146.1.10
NIJG01000146.1	EVM	exon	45229	45447	.	-	.	ID=evm.model.NIJG01000146.1.10.exon7;Parent=evm.model.NIJG01000146.1.10
NIJG01000146.1	EVM	CDS	45229	45447	.	-	0	ID=cds.evm.model.NIJG01000146.1.10;Parent=evm.model.NIJG01000146.1.10
NIJG01000146.1	EVM	exon	43941	44043	.	-	.	ID=evm.model.NIJG01000146.1.10.exon8;Parent=evm.model.NIJG01000146.1.10
NIJG01000146.1	EVM	CDS	43941	44043	.	-	0	ID=cds.evm.model.NIJG01000146.1.10;Parent=evm.model.NIJG01000146.1.10
NIJG01000146.1	EVM	exon	41280	43855	.	-	.	ID=evm.model.NIJG01000146.1.10.exon9;Parent=evm.model.NIJG01000146.1.10
NIJG01000146.1	EVM	CDS	41280	43855	.	-	2	ID=cds.evm.model.NIJG01000146.1.10;Parent=evm.model.NIJG01000146.1.10
NIJG01000146.1	EVM	gene	106431	108386	.	-	.	ID=evm.TU.NIJG01000146.1.11;
NIJG01000146.1	EVM	mRNA	106431	108386	.	-	.	ID=evm.model.NIJG01000146.1.11;Parent=evm.TU.NIJG01000146.1.11;
NIJG01000146.1	EVM	exon	108302	108386	.	-	.	ID=evm.model.NIJG01000146.1.11.exon1;Parent=evm.model.NIJG01000146.1.11
NIJG01000146.1	EVM	CDS	108302	108386	.	-	0	ID=cds.evm.model.NIJG01000146.1.11;Parent=evm.model.NIJG01000146.1.11
NIJG01000146.1	EVM	exon	107344	107681	.	-	.	ID=evm.model.NIJG01000146.1.11.exon2;Parent=evm.model.NIJG01000146.1.11
NIJG01000146.1	EVM	CDS	107344	107681	.	-	2	ID=cds.evm.model.NIJG01000146.1.11;Parent=evm.model.NIJG01000146.1.11
NIJG01000146.1	EVM	exon	107060	107275	.	-	.	ID=evm.model.NIJG01000146.1.11.exon3;Parent=evm.model.NIJG01000146.1.11
NIJG01000146.1	EVM	CDS	107060	107275	.	-	0	ID=cds.evm.model.NIJG01000146.1.11;Parent=evm.model.NIJG01000146.1.11
NIJG01000146.1	EVM	exon	106891	106995	.	-	.	ID=evm.model.NIJG01000146.1.11.exon4;Parent=evm.model.NIJG01000146.1.11
NIJG01000146.1	EVM	CDS	106891	106995	.	-	0	ID=cds.evm.model.NIJG01000146.1.11;Parent=evm.model.NIJG01000146.1.11
NIJG01000146.1	EVM	exon	106567	106725	.	-	.	ID=evm.model.NIJG01000146.1.11.exon5;Parent=evm.model.NIJG01000146.1.11
NIJG01000146.1	EVM	CDS	106567	106725	.	-	0	ID=cds.evm.model.NIJG01000146.1.11;Parent=evm.model.NIJG01000146.1.11
NIJG01000146.1	EVM	exon	106431	106493	.	-	.	ID=evm.model.NIJG01000146.1.11.exon6;Parent=evm.model.NIJG01000146.1.11
NIJG01000146.1	EVM	CDS	106431	106493	.	-	0	ID=cds.evm.model.NIJG01000146.1.11;Parent=evm.model.NIJG01000146.1.11
NIJG01000146.1	EVM	gene	108451	110477	.	-	.	ID=evm.TU.NIJG01000146.1.12;
NIJG01000146.1	EVM	mRNA	108451	110477	.	-	.	ID=evm.model.NIJG01000146.1.12;Parent=evm.TU.NIJG01000146.1.12;
NIJG01000146.1	EVM	exon	110446	110477	.	-	.	ID=evm.model.NIJG01000146.1.12.exon1;Parent=evm.model.NIJG01000146.1.12
NIJG01000146.1	EVM	CDS	110446	110477	.	-	0	ID=cds.evm.model.NIJG01000146.1.12;Parent=evm.model.NIJG01000146.1.12
NIJG01000146.1	EVM	exon	109717	109849	.	-	.	ID=evm.model.NIJG01000146.1.12.exon2;Parent=evm.model.NIJG01000146.1.12
NIJG01000146.1	EVM	CDS	109717	109849	.	-	1	ID=cds.evm.model.NIJG01000146.1.12;Parent=evm.model.NIJG01000146.1.12
NIJG01000146.1	EVM	exon	108451	108591	.	-	.	ID=evm.model.NIJG01000146.1.12.exon3;Parent=evm.model.NIJG01000146.1.12
NIJG01000146.1	EVM	CDS	108451	108591	.	-	0	ID=cds.evm.model.NIJG01000146.1.12;Parent=evm.model.NIJG01000146.1.12
NIJG01000146.1	EVM	gene	112170	114731	.	-	.	ID=evm.TU.NIJG01000146.1.13;
NIJG01000146.1	EVM	mRNA	112170	114731	.	-	.	ID=evm.model.NIJG01000146.1.13;Parent=evm.TU.NIJG01000146.1.13;
NIJG01000146.1	EVM	exon	112170	114731	.	-	.	ID=evm.model.NIJG01000146.1.13.exon1;Parent=evm.model.NIJG01000146.1.13
NIJG01000146.1	EVM	CDS	112170	114731	.	-	0	ID=cds.evm.model.NIJG01000146.1.13;Parent=evm.model.NIJG01000146.1.13
NIJG01000146.1	EVM	gene	115923	118912	.	+	.	ID=evm.TU.NIJG01000146.1.14;
NIJG01000146.1	EVM	mRNA	115923	118912	.	+	.	ID=evm.model.NIJG01000146.1.14;Parent=evm.TU.NIJG01000146.1.14;
NIJG01000146.1	EVM	exon	115923	115943	.	+	.	ID=evm.model.NIJG01000146.1.14.exon1;Parent=evm.model.NIJG01000146.1.14
NIJG01000146.1	EVM	CDS	115923	115943	.	+	0	ID=cds.evm.model.NIJG01000146.1.14;Parent=evm.model.NIJG01000146.1.14
NIJG01000146.1	EVM	exon	116108	116114	.	+	.	ID=evm.model.NIJG01000146.1.14.exon2;Parent=evm.model.NIJG01000146.1.14
NIJG01000146.1	EVM	CDS	116108	116114	.	+	0	ID=cds.evm.model.NIJG01000146.1.14;Parent=evm.model.NIJG01000146.1.14
NIJG01000146.1	EVM	exon	117803	117952	.	+	.	ID=evm.model.NIJG01000146.1.14.exon3;Parent=evm.model.NIJG01000146.1.14
NIJG01000146.1	EVM	CDS	117803	117952	.	+	2	ID=cds.evm.model.NIJG01000146.1.14;Parent=evm.model.NIJG01000146.1.14
NIJG01000146.1	EVM	exon	118032	118314	.	+	.	ID=evm.model.NIJG01000146.1.14.exon4;Parent=evm.model.NIJG01000146.1.14
NIJG01000146.1	EVM	CDS	118032	118314	.	+	2	ID=cds.evm.model.NIJG01000146.1.14;Parent=evm.model.NIJG01000146.1.14
NIJG01000146.1	EVM	exon	118810	118912	.	+	.	ID=evm.model.NIJG01000146.1.14.exon5;Parent=evm.model.NIJG01000146.1.14
NIJG01000146.1	EVM	CDS	118810	118912	.	+	1	ID=cds.evm.model.NIJG01000146.1.14;Parent=evm.model.NIJG01000146.1.14
NIJG01000146.1	EVM	gene	121045	123129	.	-	.	ID=evm.TU.NIJG01000146.1.15;
NIJG01000146.1	EVM	mRNA	121045	123129	.	-	.	ID=evm.model.NIJG01000146.1.15;Parent=evm.TU.NIJG01000146.1.15;
NIJG01000146.1	EVM	exon	122950	123129	.	-	.	ID=evm.model.NIJG01000146.1.15.exon1;Parent=evm.model.NIJG01000146.1.15
NIJG01000146.1	EVM	CDS	122950	123129	.	-	0	ID=cds.evm.model.NIJG01000146.1.15;Parent=evm.model.NIJG01000146.1.15
NIJG01000146.1	EVM	exon	122802	122846	.	-	.	ID=evm.model.NIJG01000146.1.15.exon2;Parent=evm.model.NIJG01000146.1.15
NIJG01000146.1	EVM	CDS	122802	122846	.	-	0	ID=cds.evm.model.NIJG01000146.1.15;Parent=evm.model.NIJG01000146.1.15
NIJG01000146.1	EVM	exon	122621	122730	.	-	.	ID=evm.model.NIJG01000146.1.15.exon3;Parent=evm.model.NIJG01000146.1.15
NIJG01000146.1	EVM	CDS	122621	122730	.	-	0	ID=cds.evm.model.NIJG01000146.1.15;Parent=evm.model.NIJG01000146.1.15
NIJG01000146.1	EVM	exon	122363	122543	.	-	.	ID=evm.model.NIJG01000146.1.15.exon4;Parent=evm.model.NIJG01000146.1.15
NIJG01000146.1	EVM	CDS	122363	122543	.	-	1	ID=cds.evm.model.NIJG01000146.1.15;Parent=evm.model.NIJG01000146.1.15
NIJG01000146.1	EVM	exon	121602	122295	.	-	.	ID=evm.model.NIJG01000146.1.15.exon5;Parent=evm.model.NIJG01000146.1.15
NIJG01000146.1	EVM	CDS	121602	122295	.	-	0	ID=cds.evm.model.NIJG01000146.1.15;Parent=evm.model.NIJG01000146.1.15
NIJG01000146.1	EVM	exon	121324	121529	.	-	.	ID=evm.model.NIJG01000146.1.15.exon6;Parent=evm.model.NIJG01000146.1.15
NIJG01000146.1	EVM	CDS	121324	121529	.	-	2	ID=cds.evm.model.NIJG01000146.1.15;Parent=evm.model.NIJG01000146.1.15
NIJG01000146.1	EVM	exon	121045	121251	.	-	.	ID=evm.model.NIJG01000146.1.15.exon7;Parent=evm.model.NIJG01000146.1.15
NIJG01000146.1	EVM	CDS	121045	121251	.	-	0	ID=cds.evm.model.NIJG01000146.1.15;Parent=evm.model.NIJG01000146.1.15
NIJG01000146.1	EVM	gene	175412	176351	.	+	.	ID=evm.TU.NIJG01000146.1.16;
NIJG01000146.1	EVM	mRNA	175412	176351	.	+	.	ID=evm.model.NIJG01000146.1.16;Parent=evm.TU.NIJG01000146.1.16;
NIJG01000146.1	EVM	exon	175412	175463	.	+	.	ID=evm.model.NIJG01000146.1.16.exon1;Parent=evm.model.NIJG01000146.1.16
NIJG01000146.1	EVM	CDS	175412	175463	.	+	0	ID=cds.evm.model.NIJG01000146.1.16;Parent=evm.model.NIJG01000146.1.16
NIJG01000146.1	EVM	exon	175528	175699	.	+	.	ID=evm.model.NIJG01000146.1.16.exon2;Parent=evm.model.NIJG01000146.1.16
NIJG01000146.1	EVM	CDS	175528	175699	.	+	2	ID=cds.evm.model.NIJG01000146.1.16;Parent=evm.model.NIJG01000146.1.16
NIJG01000146.1	EVM	exon	176072	176351	.	+	.	ID=evm.model.NIJG01000146.1.16.exon3;Parent=evm.model.NIJG01000146.1.16
NIJG01000146.1	EVM	CDS	176072	176351	.	+	1	ID=cds.evm.model.NIJG01000146.1.16;Parent=evm.model.NIJG01000146.1.16
NIJG01000146.1	EVM	gene	212753	221287	.	+	.	ID=evm.TU.NIJG01000146.1.17;
NIJG01000146.1	EVM	mRNA	212753	221287	.	+	.	ID=evm.model.NIJG01000146.1.17;Parent=evm.TU.NIJG01000146.1.17;
NIJG01000146.1	EVM	exon	212753	212779	.	+	.	ID=evm.model.NIJG01000146.1.17.exon1;Parent=evm.model.NIJG01000146.1.17
NIJG01000146.1	EVM	CDS	212753	212779	.	+	0	ID=cds.evm.model.NIJG01000146.1.17;Parent=evm.model.NIJG01000146.1.17
NIJG01000146.1	EVM	exon	220989	221098	.	+	.	ID=evm.model.NIJG01000146.1.17.exon2;Parent=evm.model.NIJG01000146.1.17
NIJG01000146.1	EVM	CDS	220989	221098	.	+	0	ID=cds.evm.model.NIJG01000146.1.17;Parent=evm.model.NIJG01000146.1.17
NIJG01000146.1	EVM	exon	221170	221287	.	+	.	ID=evm.model.NIJG01000146.1.17.exon3;Parent=evm.model.NIJG01000146.1.17
NIJG01000146.1	EVM	CDS	221170	221287	.	+	1	ID=cds.evm.model.NIJG01000146.1.17;Parent=evm.model.NIJG01000146.1.17
NIJG01000146.1	EVM	gene	237135	252379	.	+	.	ID=evm.TU.NIJG01000146.1.18;
NIJG01000146.1	EVM	mRNA	237135	252379	.	+	.	ID=evm.model.NIJG01000146.1.18;Parent=evm.TU.NIJG01000146.1.18;
NIJG01000146.1	EVM	exon	237135	237338	.	+	.	ID=evm.model.NIJG01000146.1.18.exon1;Parent=evm.model.NIJG01000146.1.18
NIJG01000146.1	EVM	CDS	237135	237338	.	+	0	ID=cds.evm.model.NIJG01000146.1.18;Parent=evm.model.NIJG01000146.1.18
NIJG01000146.1	EVM	exon	244051	245067	.	+	.	ID=evm.model.NIJG01000146.1.18.exon2;Parent=evm.model.NIJG01000146.1.18
NIJG01000146.1	EVM	CDS	244051	245067	.	+	0	ID=cds.evm.model.NIJG01000146.1.18;Parent=evm.model.NIJG01000146.1.18
NIJG01000146.1	EVM	exon	252176	252379	.	+	.	ID=evm.model.NIJG01000146.1.18.exon3;Parent=evm.model.NIJG01000146.1.18
NIJG01000146.1	EVM	CDS	252176	252379	.	+	0	ID=cds.evm.model.NIJG01000146.1.18;Parent=evm.model.NIJG01000146.1.18
NIJG01000146.1	EVM	gene	268050	268400	.	+	.	ID=evm.TU.NIJG01000146.1.19;
NIJG01000146.1	EVM	mRNA	268050	268400	.	+	.	ID=evm.model.NIJG01000146.1.19;Parent=evm.TU.NIJG01000146.1.19;
NIJG01000146.1	EVM	exon	268050	268400	.	+	.	ID=evm.model.NIJG01000146.1.19.exon1;Parent=evm.model.NIJG01000146.1.19
NIJG01000146.1	EVM	CDS	268050	268400	.	+	0	ID=cds.evm.model.NIJG01000146.1.19;Parent=evm.model.NIJG01000146.1.19
NIJG01000146.1	EVM	gene	288421	293088	.	-	.	ID=evm.TU.NIJG01000146.1.20;
NIJG01000146.1	EVM	mRNA	288421	293088	.	-	.	ID=evm.model.NIJG01000146.1.20;Parent=evm.TU.NIJG01000146.1.20;
NIJG01000146.1	EVM	exon	293074	293088	.	-	.	ID=evm.model.NIJG01000146.1.20.exon1;Parent=evm.model.NIJG01000146.1.20
NIJG01000146.1	EVM	CDS	293074	293088	.	-	0	ID=cds.evm.model.NIJG01000146.1.20;Parent=evm.model.NIJG01000146.1.20
NIJG01000146.1	EVM	exon	292597	292934	.	-	.	ID=evm.model.NIJG01000146.1.20.exon2;Parent=evm.model.NIJG01000146.1.20
NIJG01000146.1	EVM	CDS	292597	292934	.	-	0	ID=cds.evm.model.NIJG01000146.1.20;Parent=evm.model.NIJG01000146.1.20
NIJG01000146.1	EVM	exon	289813	289923	.	-	.	ID=evm.model.NIJG01000146.1.20.exon3;Parent=evm.model.NIJG01000146.1.20
NIJG01000146.1	EVM	CDS	289813	289923	.	-	1	ID=cds.evm.model.NIJG01000146.1.20;Parent=evm.model.NIJG01000146.1.20
NIJG01000146.1	EVM	exon	288421	288658	.	-	.	ID=evm.model.NIJG01000146.1.20.exon4;Parent=evm.model.NIJG01000146.1.20
NIJG01000146.1	EVM	CDS	288421	288658	.	-	1	ID=cds.evm.model.NIJG01000146.1.20;Parent=evm.model.NIJG01000146.1.20
NIJG01000146.1	EVM	gene	301736	302729	.	-	.	ID=evm.TU.NIJG01000146.1.21;
NIJG01000146.1	EVM	mRNA	301736	302729	.	-	.	ID=evm.model.NIJG01000146.1.21;Parent=evm.TU.NIJG01000146.1.21;
NIJG01000146.1	EVM	exon	302562	302729	.	-	.	ID=evm.model.NIJG01000146.1.21.exon1;Parent=evm.model.NIJG01000146.1.21
NIJG01000146.1	EVM	CDS	302562	302729	.	-	0	ID=cds.evm.model.NIJG01000146.1.21;Parent=evm.model.NIJG01000146.1.21
NIJG01000146.1	EVM	exon	302133	302323	.	-	.	ID=evm.model.NIJG01000146.1.21.exon2;Parent=evm.model.NIJG01000146.1.21
NIJG01000146.1	EVM	CDS	302133	302323	.	-	0	ID=cds.evm.model.NIJG01000146.1.21;Parent=evm.model.NIJG01000146.1.21
NIJG01000146.1	EVM	exon	301955	302065	.	-	.	ID=evm.model.NIJG01000146.1.21.exon3;Parent=evm.model.NIJG01000146.1.21
NIJG01000146.1	EVM	CDS	301955	302065	.	-	1	ID=cds.evm.model.NIJG01000146.1.21;Parent=evm.model.NIJG01000146.1.21
NIJG01000146.1	EVM	exon	301736	301874	.	-	.	ID=evm.model.NIJG01000146.1.21.exon4;Parent=evm.model.NIJG01000146.1.21
NIJG01000146.1	EVM	CDS	301736	301874	.	-	1	ID=cds.evm.model.NIJG01000146.1.21;Parent=evm.model.NIJG01000146.1.21
NIJG01000146.1	EVM	gene	305395	311874	.	-	.	ID=evm.TU.NIJG01000146.1.22;
NIJG01000146.1	EVM	mRNA	305395	311874	.	-	.	ID=evm.model.NIJG01000146.1.22;Parent=evm.TU.NIJG01000146.1.22;
NIJG01000146.1	EVM	exon	311725	311874	.	-	.	ID=evm.model.NIJG01000146.1.22.exon1;Parent=evm.model.NIJG01000146.1.22
NIJG01000146.1	EVM	CDS	311725	311874	.	-	0	ID=cds.evm.model.NIJG01000146.1.22;Parent=evm.model.NIJG01000146.1.22
NIJG01000146.1	EVM	exon	310841	311019	.	-	.	ID=evm.model.NIJG01000146.1.22.exon2;Parent=evm.model.NIJG01000146.1.22
NIJG01000146.1	EVM	CDS	310841	311019	.	-	0	ID=cds.evm.model.NIJG01000146.1.22;Parent=evm.model.NIJG01000146.1.22
NIJG01000146.1	EVM	exon	306936	307052	.	-	.	ID=evm.model.NIJG01000146.1.22.exon3;Parent=evm.model.NIJG01000146.1.22
NIJG01000146.1	EVM	CDS	306936	307052	.	-	1	ID=cds.evm.model.NIJG01000146.1.22;Parent=evm.model.NIJG01000146.1.22
NIJG01000146.1	EVM	exon	305395	305503	.	-	.	ID=evm.model.NIJG01000146.1.22.exon4;Parent=evm.model.NIJG01000146.1.22
NIJG01000146.1	EVM	CDS	305395	305503	.	-	1	ID=cds.evm.model.NIJG01000146.1.22;Parent=evm.model.NIJG01000146.1.22
NIJG01000146.1	EVM	gene	315571	318297	.	-	.	ID=evm.TU.NIJG01000146.1.23;
NIJG01000146.1	EVM	mRNA	315571	318297	.	-	.	ID=evm.model.NIJG01000146.1.23;Parent=evm.TU.NIJG01000146.1.23;
NIJG01000146.1	EVM	exon	318154	318297	.	-	.	ID=evm.model.NIJG01000146.1.23.exon1;Parent=evm.model.NIJG01000146.1.23
NIJG01000146.1	EVM	CDS	318154	318297	.	-	0	ID=cds.evm.model.NIJG01000146.1.23;Parent=evm.model.NIJG01000146.1.23
NIJG01000146.1	EVM	exon	317573	317745	.	-	.	ID=evm.model.NIJG01000146.1.23.exon2;Parent=evm.model.NIJG01000146.1.23
NIJG01000146.1	EVM	CDS	317573	317745	.	-	0	ID=cds.evm.model.NIJG01000146.1.23;Parent=evm.model.NIJG01000146.1.23
NIJG01000146.1	EVM	exon	316437	316553	.	-	.	ID=evm.model.NIJG01000146.1.23.exon3;Parent=evm.model.NIJG01000146.1.23
NIJG01000146.1	EVM	CDS	316437	316553	.	-	1	ID=cds.evm.model.NIJG01000146.1.23;Parent=evm.model.NIJG01000146.1.23
NIJG01000146.1	EVM	exon	315571	315700	.	-	.	ID=evm.model.NIJG01000146.1.23.exon4;Parent=evm.model.NIJG01000146.1.23
NIJG01000146.1	EVM	CDS	315571	315700	.	-	1	ID=cds.evm.model.NIJG01000146.1.23;Parent=evm.model.NIJG01000146.1.23
NIJG01000146.1	EVM	gene	319857	323811	.	-	.	ID=evm.TU.NIJG01000146.1.24;
NIJG01000146.1	EVM	mRNA	319857	323811	.	-	.	ID=evm.model.NIJG01000146.1.24;Parent=evm.TU.NIJG01000146.1.24;
NIJG01000146.1	EVM	exon	323698	323811	.	-	.	ID=evm.model.NIJG01000146.1.24.exon1;Parent=evm.model.NIJG01000146.1.24
NIJG01000146.1	EVM	CDS	323698	323811	.	-	0	ID=cds.evm.model.NIJG01000146.1.24;Parent=evm.model.NIJG01000146.1.24
NIJG01000146.1	EVM	exon	320480	320640	.	-	.	ID=evm.model.NIJG01000146.1.24.exon2;Parent=evm.model.NIJG01000146.1.24
NIJG01000146.1	EVM	CDS	320480	320640	.	-	0	ID=cds.evm.model.NIJG01000146.1.24;Parent=evm.model.NIJG01000146.1.24
NIJG01000146.1	EVM	exon	320019	320126	.	-	.	ID=evm.model.NIJG01000146.1.24.exon3;Parent=evm.model.NIJG01000146.1.24
NIJG01000146.1	EVM	CDS	320019	320126	.	-	1	ID=cds.evm.model.NIJG01000146.1.24;Parent=evm.model.NIJG01000146.1.24
NIJG01000146.1	EVM	exon	319857	319962	.	-	.	ID=evm.model.NIJG01000146.1.24.exon4;Parent=evm.model.NIJG01000146.1.24
NIJG01000146.1	EVM	CDS	319857	319962	.	-	1	ID=cds.evm.model.NIJG01000146.1.24;Parent=evm.model.NIJG01000146.1.24
NIJG01000146.1	EVM	gene	325303	329656	.	-	.	ID=evm.TU.NIJG01000146.1.25;
NIJG01000146.1	EVM	mRNA	325303	329656	.	-	.	ID=evm.model.NIJG01000146.1.25;Parent=evm.TU.NIJG01000146.1.25;
NIJG01000146.1	EVM	exon	329510	329656	.	-	.	ID=evm.model.NIJG01000146.1.25.exon1;Parent=evm.model.NIJG01000146.1.25
NIJG01000146.1	EVM	CDS	329510	329656	.	-	0	ID=cds.evm.model.NIJG01000146.1.25;Parent=evm.model.NIJG01000146.1.25
NIJG01000146.1	EVM	exon	326166	326371	.	-	.	ID=evm.model.NIJG01000146.1.25.exon2;Parent=evm.model.NIJG01000146.1.25
NIJG01000146.1	EVM	CDS	326166	326371	.	-	0	ID=cds.evm.model.NIJG01000146.1.25;Parent=evm.model.NIJG01000146.1.25
NIJG01000146.1	EVM	exon	325526	325633	.	-	.	ID=evm.model.NIJG01000146.1.25.exon3;Parent=evm.model.NIJG01000146.1.25
NIJG01000146.1	EVM	CDS	325526	325633	.	-	1	ID=cds.evm.model.NIJG01000146.1.25;Parent=evm.model.NIJG01000146.1.25
NIJG01000146.1	EVM	exon	325303	325447	.	-	.	ID=evm.model.NIJG01000146.1.25.exon4;Parent=evm.model.NIJG01000146.1.25
NIJG01000146.1	EVM	CDS	325303	325447	.	-	1	ID=cds.evm.model.NIJG01000146.1.25;Parent=evm.model.NIJG01000146.1.25
NIJG01000146.1	EVM	gene	331555	336057	.	-	.	ID=evm.TU.NIJG01000146.1.26;
NIJG01000146.1	EVM	mRNA	331555	336057	.	-	.	ID=evm.model.NIJG01000146.1.26;Parent=evm.TU.NIJG01000146.1.26;
NIJG01000146.1	EVM	exon	335962	336057	.	-	.	ID=evm.model.NIJG01000146.1.26.exon1;Parent=evm.model.NIJG01000146.1.26
NIJG01000146.1	EVM	CDS	335962	336057	.	-	0	ID=cds.evm.model.NIJG01000146.1.26;Parent=evm.model.NIJG01000146.1.26
NIJG01000146.1	EVM	exon	334412	334602	.	-	.	ID=evm.model.NIJG01000146.1.26.exon2;Parent=evm.model.NIJG01000146.1.26
NIJG01000146.1	EVM	CDS	334412	334602	.	-	0	ID=cds.evm.model.NIJG01000146.1.26;Parent=evm.model.NIJG01000146.1.26
NIJG01000146.1	EVM	exon	332875	332991	.	-	.	ID=evm.model.NIJG01000146.1.26.exon3;Parent=evm.model.NIJG01000146.1.26
NIJG01000146.1	EVM	CDS	332875	332991	.	-	1	ID=cds.evm.model.NIJG01000146.1.26;Parent=evm.model.NIJG01000146.1.26
NIJG01000146.1	EVM	exon	331555	331720	.	-	.	ID=evm.model.NIJG01000146.1.26.exon4;Parent=evm.model.NIJG01000146.1.26
NIJG01000146.1	EVM	CDS	331555	331720	.	-	1	ID=cds.evm.model.NIJG01000146.1.26;Parent=evm.model.NIJG01000146.1.26
NIJG01000146.1	EVM	gene	342910	346920	.	-	.	ID=evm.TU.NIJG01000146.1.27;
NIJG01000146.1	EVM	mRNA	342910	346920	.	-	.	ID=evm.model.NIJG01000146.1.27;Parent=evm.TU.NIJG01000146.1.27;
NIJG01000146.1	EVM	exon	346744	346920	.	-	.	ID=evm.model.NIJG01000146.1.27.exon1;Parent=evm.model.NIJG01000146.1.27
NIJG01000146.1	EVM	CDS	346744	346920	.	-	0	ID=cds.evm.model.NIJG01000146.1.27;Parent=evm.model.NIJG01000146.1.27
NIJG01000146.1	EVM	exon	343779	344074	.	-	.	ID=evm.model.NIJG01000146.1.27.exon2;Parent=evm.model.NIJG01000146.1.27
NIJG01000146.1	EVM	CDS	343779	344074	.	-	0	ID=cds.evm.model.NIJG01000146.1.27;Parent=evm.model.NIJG01000146.1.27
NIJG01000146.1	EVM	exon	342910	343066	.	-	.	ID=evm.model.NIJG01000146.1.27.exon3;Parent=evm.model.NIJG01000146.1.27
NIJG01000146.1	EVM	CDS	342910	343066	.	-	1	ID=cds.evm.model.NIJG01000146.1.27;Parent=evm.model.NIJG01000146.1.27
NIJG01000146.1	EVM	gene	349899	352167	.	-	.	ID=evm.TU.NIJG01000146.1.28;
NIJG01000146.1	EVM	mRNA	349899	352167	.	-	.	ID=evm.model.NIJG01000146.1.28;Parent=evm.TU.NIJG01000146.1.28;
NIJG01000146.1	EVM	exon	352042	352167	.	-	.	ID=evm.model.NIJG01000146.1.28.exon1;Parent=evm.model.NIJG01000146.1.28
NIJG01000146.1	EVM	CDS	352042	352167	.	-	0	ID=cds.evm.model.NIJG01000146.1.28;Parent=evm.model.NIJG01000146.1.28
NIJG01000146.1	EVM	exon	351218	351404	.	-	.	ID=evm.model.NIJG01000146.1.28.exon2;Parent=evm.model.NIJG01000146.1.28
NIJG01000146.1	EVM	CDS	351218	351404	.	-	0	ID=cds.evm.model.NIJG01000146.1.28;Parent=evm.model.NIJG01000146.1.28
NIJG01000146.1	EVM	exon	350400	350568	.	-	.	ID=evm.model.NIJG01000146.1.28.exon3;Parent=evm.model.NIJG01000146.1.28
NIJG01000146.1	EVM	CDS	350400	350568	.	-	2	ID=cds.evm.model.NIJG01000146.1.28;Parent=evm.model.NIJG01000146.1.28
NIJG01000146.1	EVM	exon	349899	350070	.	-	.	ID=evm.model.NIJG01000146.1.28.exon4;Parent=evm.model.NIJG01000146.1.28
NIJG01000146.1	EVM	CDS	349899	350070	.	-	1	ID=cds.evm.model.NIJG01000146.1.28;Parent=evm.model.NIJG01000146.1.28
NIJG01000146.1	EVM	gene	358792	362945	.	+	.	ID=evm.TU.NIJG01000146.1.29;
NIJG01000146.1	EVM	mRNA	358792	362945	.	+	.	ID=evm.model.NIJG01000146.1.29;Parent=evm.TU.NIJG01000146.1.29;
NIJG01000146.1	EVM	exon	358792	358911	.	+	.	ID=evm.model.NIJG01000146.1.29.exon1;Parent=evm.model.NIJG01000146.1.29
NIJG01000146.1	EVM	CDS	358792	358911	.	+	0	ID=cds.evm.model.NIJG01000146.1.29;Parent=evm.model.NIJG01000146.1.29
NIJG01000146.1	EVM	exon	358986	359179	.	+	.	ID=evm.model.NIJG01000146.1.29.exon2;Parent=evm.model.NIJG01000146.1.29
NIJG01000146.1	EVM	CDS	358986	359179	.	+	0	ID=cds.evm.model.NIJG01000146.1.29;Parent=evm.model.NIJG01000146.1.29
NIJG01000146.1	EVM	exon	359357	359464	.	+	.	ID=evm.model.NIJG01000146.1.29.exon3;Parent=evm.model.NIJG01000146.1.29
NIJG01000146.1	EVM	CDS	359357	359464	.	+	1	ID=cds.evm.model.NIJG01000146.1.29;Parent=evm.model.NIJG01000146.1.29
NIJG01000146.1	EVM	exon	362810	362945	.	+	.	ID=evm.model.NIJG01000146.1.29.exon4;Parent=evm.model.NIJG01000146.1.29
NIJG01000146.1	EVM	CDS	362810	362945	.	+	1	ID=cds.evm.model.NIJG01000146.1.29;Parent=evm.model.NIJG01000146.1.29
NIJG01000146.1	EVM	gene	368393	369135	.	+	.	ID=evm.TU.NIJG01000146.1.30;
NIJG01000146.1	EVM	mRNA	368393	369135	.	+	.	ID=evm.model.NIJG01000146.1.30;Parent=evm.TU.NIJG01000146.1.30;
NIJG01000146.1	EVM	exon	368393	368768	.	+	.	ID=evm.model.NIJG01000146.1.30.exon1;Parent=evm.model.NIJG01000146.1.30
NIJG01000146.1	EVM	CDS	368393	368768	.	+	0	ID=cds.evm.model.NIJG01000146.1.30;Parent=evm.model.NIJG01000146.1.30
NIJG01000146.1	EVM	exon	368981	369135	.	+	.	ID=evm.model.NIJG01000146.1.30.exon2;Parent=evm.model.NIJG01000146.1.30
NIJG01000146.1	EVM	CDS	368981	369135	.	+	2	ID=cds.evm.model.NIJG01000146.1.30;Parent=evm.model.NIJG01000146.1.30
NIJG01000146.1	EVM	gene	378958	379963	.	+	.	ID=evm.TU.NIJG01000146.1.31;
NIJG01000146.1	EVM	mRNA	378958	379963	.	+	.	ID=evm.model.NIJG01000146.1.31;Parent=evm.TU.NIJG01000146.1.31;
NIJG01000146.1	EVM	exon	378958	379080	.	+	.	ID=evm.model.NIJG01000146.1.31.exon1;Parent=evm.model.NIJG01000146.1.31
NIJG01000146.1	EVM	CDS	378958	379080	.	+	0	ID=cds.evm.model.NIJG01000146.1.31;Parent=evm.model.NIJG01000146.1.31
NIJG01000146.1	EVM	exon	379298	379485	.	+	.	ID=evm.model.NIJG01000146.1.31.exon2;Parent=evm.model.NIJG01000146.1.31
NIJG01000146.1	EVM	CDS	379298	379485	.	+	0	ID=cds.evm.model.NIJG01000146.1.31;Parent=evm.model.NIJG01000146.1.31
NIJG01000146.1	EVM	exon	379578	379685	.	+	.	ID=evm.model.NIJG01000146.1.31.exon3;Parent=evm.model.NIJG01000146.1.31
NIJG01000146.1	EVM	CDS	379578	379685	.	+	1	ID=cds.evm.model.NIJG01000146.1.31;Parent=evm.model.NIJG01000146.1.31
NIJG01000146.1	EVM	exon	379822	379963	.	+	.	ID=evm.model.NIJG01000146.1.31.exon4;Parent=evm.model.NIJG01000146.1.31
NIJG01000146.1	EVM	CDS	379822	379963	.	+	1	ID=cds.evm.model.NIJG01000146.1.31;Parent=evm.model.NIJG01000146.1.31
NIJG01000146.1	EVM	gene	380784	387803	.	-	.	ID=evm.TU.NIJG01000146.1.32;
NIJG01000146.1	EVM	mRNA	380784	387803	.	-	.	ID=evm.model.NIJG01000146.1.32;Parent=evm.TU.NIJG01000146.1.32;
NIJG01000146.1	EVM	exon	387647	387803	.	-	.	ID=evm.model.NIJG01000146.1.32.exon1;Parent=evm.model.NIJG01000146.1.32
NIJG01000146.1	EVM	CDS	387647	387803	.	-	0	ID=cds.evm.model.NIJG01000146.1.32;Parent=evm.model.NIJG01000146.1.32
NIJG01000146.1	EVM	exon	384538	384691	.	-	.	ID=evm.model.NIJG01000146.1.32.exon2;Parent=evm.model.NIJG01000146.1.32
NIJG01000146.1	EVM	CDS	384538	384691	.	-	2	ID=cds.evm.model.NIJG01000146.1.32;Parent=evm.model.NIJG01000146.1.32
NIJG01000146.1	EVM	exon	384179	384431	.	-	.	ID=evm.model.NIJG01000146.1.32.exon3;Parent=evm.model.NIJG01000146.1.32
NIJG01000146.1	EVM	CDS	384179	384431	.	-	1	ID=cds.evm.model.NIJG01000146.1.32;Parent=evm.model.NIJG01000146.1.32
NIJG01000146.1	EVM	exon	383978	384091	.	-	.	ID=evm.model.NIJG01000146.1.32.exon4;Parent=evm.model.NIJG01000146.1.32
NIJG01000146.1	EVM	CDS	383978	384091	.	-	0	ID=cds.evm.model.NIJG01000146.1.32;Parent=evm.model.NIJG01000146.1.32
NIJG01000146.1	EVM	exon	383749	383894	.	-	.	ID=evm.model.NIJG01000146.1.32.exon5;Parent=evm.model.NIJG01000146.1.32
NIJG01000146.1	EVM	CDS	383749	383894	.	-	0	ID=cds.evm.model.NIJG01000146.1.32;Parent=evm.model.NIJG01000146.1.32
NIJG01000146.1	EVM	exon	380784	380970	.	-	.	ID=evm.model.NIJG01000146.1.32.exon6;Parent=evm.model.NIJG01000146.1.32
NIJG01000146.1	EVM	CDS	380784	380970	.	-	1	ID=cds.evm.model.NIJG01000146.1.32;Parent=evm.model.NIJG01000146.1.32
NIJG01000146.1	EVM	gene	390270	394990	.	-	.	ID=evm.TU.NIJG01000146.1.33;
NIJG01000146.1	EVM	mRNA	390270	394990	.	-	.	ID=evm.model.NIJG01000146.1.33;Parent=evm.TU.NIJG01000146.1.33;
NIJG01000146.1	EVM	exon	394774	394990	.	-	.	ID=evm.model.NIJG01000146.1.33.exon1;Parent=evm.model.NIJG01000146.1.33
NIJG01000146.1	EVM	CDS	394774	394990	.	-	0	ID=cds.evm.model.NIJG01000146.1.33;Parent=evm.model.NIJG01000146.1.33
NIJG01000146.1	EVM	exon	394560	394666	.	-	.	ID=evm.model.NIJG01000146.1.33.exon2;Parent=evm.model.NIJG01000146.1.33
NIJG01000146.1	EVM	CDS	394560	394666	.	-	2	ID=cds.evm.model.NIJG01000146.1.33;Parent=evm.model.NIJG01000146.1.33
NIJG01000146.1	EVM	exon	393900	394181	.	-	.	ID=evm.model.NIJG01000146.1.33.exon3;Parent=evm.model.NIJG01000146.1.33
NIJG01000146.1	EVM	CDS	393900	394181	.	-	0	ID=cds.evm.model.NIJG01000146.1.33;Parent=evm.model.NIJG01000146.1.33
NIJG01000146.1	EVM	exon	393605	393815	.	-	.	ID=evm.model.NIJG01000146.1.33.exon4;Parent=evm.model.NIJG01000146.1.33
NIJG01000146.1	EVM	CDS	393605	393815	.	-	0	ID=cds.evm.model.NIJG01000146.1.33;Parent=evm.model.NIJG01000146.1.33
NIJG01000146.1	EVM	exon	393350	393527	.	-	.	ID=evm.model.NIJG01000146.1.33.exon5;Parent=evm.model.NIJG01000146.1.33
NIJG01000146.1	EVM	CDS	393350	393527	.	-	2	ID=cds.evm.model.NIJG01000146.1.33;Parent=evm.model.NIJG01000146.1.33
NIJG01000146.1	EVM	exon	393160	393275	.	-	.	ID=evm.model.NIJG01000146.1.33.exon6;Parent=evm.model.NIJG01000146.1.33
NIJG01000146.1	EVM	CDS	393160	393275	.	-	1	ID=cds.evm.model.NIJG01000146.1.33;Parent=evm.model.NIJG01000146.1.33
NIJG01000146.1	EVM	exon	392956	393095	.	-	.	ID=evm.model.NIJG01000146.1.33.exon7;Parent=evm.model.NIJG01000146.1.33
NIJG01000146.1	EVM	CDS	392956	393095	.	-	2	ID=cds.evm.model.NIJG01000146.1.33;Parent=evm.model.NIJG01000146.1.33
NIJG01000146.1	EVM	exon	392715	392860	.	-	.	ID=evm.model.NIJG01000146.1.33.exon8;Parent=evm.model.NIJG01000146.1.33
NIJG01000146.1	EVM	CDS	392715	392860	.	-	0	ID=cds.evm.model.NIJG01000146.1.33;Parent=evm.model.NIJG01000146.1.33
NIJG01000146.1	EVM	exon	392460	392649	.	-	.	ID=evm.model.NIJG01000146.1.33.exon9;Parent=evm.model.NIJG01000146.1.33
NIJG01000146.1	EVM	CDS	392460	392649	.	-	1	ID=cds.evm.model.NIJG01000146.1.33;Parent=evm.model.NIJG01000146.1.33
NIJG01000146.1	EVM	exon	392152	392373	.	-	.	ID=evm.model.NIJG01000146.1.33.exon10;Parent=evm.model.NIJG01000146.1.33
NIJG01000146.1	EVM	CDS	392152	392373	.	-	0	ID=cds.evm.model.NIJG01000146.1.33;Parent=evm.model.NIJG01000146.1.33
NIJG01000146.1	EVM	exon	391624	391900	.	-	.	ID=evm.model.NIJG01000146.1.33.exon11;Parent=evm.model.NIJG01000146.1.33
NIJG01000146.1	EVM	CDS	391624	391900	.	-	0	ID=cds.evm.model.NIJG01000146.1.33;Parent=evm.model.NIJG01000146.1.33
NIJG01000146.1	EVM	exon	391463	391548	.	-	.	ID=evm.model.NIJG01000146.1.33.exon12;Parent=evm.model.NIJG01000146.1.33
NIJG01000146.1	EVM	CDS	391463	391548	.	-	2	ID=cds.evm.model.NIJG01000146.1.33;Parent=evm.model.NIJG01000146.1.33
NIJG01000146.1	EVM	exon	390909	391229	.	-	.	ID=evm.model.NIJG01000146.1.33.exon13;Parent=evm.model.NIJG01000146.1.33
NIJG01000146.1	EVM	CDS	390909	391229	.	-	0	ID=cds.evm.model.NIJG01000146.1.33;Parent=evm.model.NIJG01000146.1.33
NIJG01000146.1	EVM	exon	390541	390825	.	-	.	ID=evm.model.NIJG01000146.1.33.exon14;Parent=evm.model.NIJG01000146.1.33
NIJG01000146.1	EVM	CDS	390541	390825	.	-	0	ID=cds.evm.model.NIJG01000146.1.33;Parent=evm.model.NIJG01000146.1.33
NIJG01000146.1	EVM	exon	390270	390470	.	-	.	ID=evm.model.NIJG01000146.1.33.exon15;Parent=evm.model.NIJG01000146.1.33
NIJG01000146.1	EVM	CDS	390270	390470	.	-	0	ID=cds.evm.model.NIJG01000146.1.33;Parent=evm.model.NIJG01000146.1.33
NIJG01000146.1	EVM	gene	395874	406844	.	+	.	ID=evm.TU.NIJG01000146.1.34;
NIJG01000146.1	EVM	mRNA	395874	406844	.	+	.	ID=evm.model.NIJG01000146.1.34;Parent=evm.TU.NIJG01000146.1.34;
NIJG01000146.1	EVM	exon	395874	395906	.	+	.	ID=evm.model.NIJG01000146.1.34.exon1;Parent=evm.model.NIJG01000146.1.34
NIJG01000146.1	EVM	CDS	395874	395906	.	+	0	ID=cds.evm.model.NIJG01000146.1.34;Parent=evm.model.NIJG01000146.1.34
NIJG01000146.1	EVM	exon	396028	396132	.	+	.	ID=evm.model.NIJG01000146.1.34.exon2;Parent=evm.model.NIJG01000146.1.34
NIJG01000146.1	EVM	CDS	396028	396132	.	+	0	ID=cds.evm.model.NIJG01000146.1.34;Parent=evm.model.NIJG01000146.1.34
NIJG01000146.1	EVM	exon	396209	396463	.	+	.	ID=evm.model.NIJG01000146.1.34.exon3;Parent=evm.model.NIJG01000146.1.34
NIJG01000146.1	EVM	CDS	396209	396463	.	+	0	ID=cds.evm.model.NIJG01000146.1.34;Parent=evm.model.NIJG01000146.1.34
NIJG01000146.1	EVM	exon	396811	396963	.	+	.	ID=evm.model.NIJG01000146.1.34.exon4;Parent=evm.model.NIJG01000146.1.34
NIJG01000146.1	EVM	CDS	396811	396963	.	+	0	ID=cds.evm.model.NIJG01000146.1.34;Parent=evm.model.NIJG01000146.1.34
NIJG01000146.1	EVM	exon	397069	397364	.	+	.	ID=evm.model.NIJG01000146.1.34.exon5;Parent=evm.model.NIJG01000146.1.34
NIJG01000146.1	EVM	CDS	397069	397364	.	+	0	ID=cds.evm.model.NIJG01000146.1.34;Parent=evm.model.NIJG01000146.1.34
NIJG01000146.1	EVM	exon	397462	397676	.	+	.	ID=evm.model.NIJG01000146.1.34.exon6;Parent=evm.model.NIJG01000146.1.34
NIJG01000146.1	EVM	CDS	397462	397676	.	+	1	ID=cds.evm.model.NIJG01000146.1.34;Parent=evm.model.NIJG01000146.1.34
NIJG01000146.1	EVM	exon	397860	398146	.	+	.	ID=evm.model.NIJG01000146.1.34.exon7;Parent=evm.model.NIJG01000146.1.34
NIJG01000146.1	EVM	CDS	397860	398146	.	+	2	ID=cds.evm.model.NIJG01000146.1.34;Parent=evm.model.NIJG01000146.1.34
NIJG01000146.1	EVM	exon	398227	398406	.	+	.	ID=evm.model.NIJG01000146.1.34.exon8;Parent=evm.model.NIJG01000146.1.34
NIJG01000146.1	EVM	CDS	398227	398406	.	+	0	ID=cds.evm.model.NIJG01000146.1.34;Parent=evm.model.NIJG01000146.1.34
NIJG01000146.1	EVM	exon	398490	398637	.	+	.	ID=evm.model.NIJG01000146.1.34.exon9;Parent=evm.model.NIJG01000146.1.34
NIJG01000146.1	EVM	CDS	398490	398637	.	+	0	ID=cds.evm.model.NIJG01000146.1.34;Parent=evm.model.NIJG01000146.1.34
NIJG01000146.1	EVM	exon	398936	399078	.	+	.	ID=evm.model.NIJG01000146.1.34.exon10;Parent=evm.model.NIJG01000146.1.34
NIJG01000146.1	EVM	CDS	398936	399078	.	+	2	ID=cds.evm.model.NIJG01000146.1.34;Parent=evm.model.NIJG01000146.1.34
NIJG01000146.1	EVM	exon	399149	399388	.	+	.	ID=evm.model.NIJG01000146.1.34.exon11;Parent=evm.model.NIJG01000146.1.34
NIJG01000146.1	EVM	CDS	399149	399388	.	+	0	ID=cds.evm.model.NIJG01000146.1.34;Parent=evm.model.NIJG01000146.1.34
NIJG01000146.1	EVM	exon	399463	399605	.	+	.	ID=evm.model.NIJG01000146.1.34.exon12;Parent=evm.model.NIJG01000146.1.34
NIJG01000146.1	EVM	CDS	399463	399605	.	+	0	ID=cds.evm.model.NIJG01000146.1.34;Parent=evm.model.NIJG01000146.1.34
NIJG01000146.1	EVM	exon	399687	399846	.	+	.	ID=evm.model.NIJG01000146.1.34.exon13;Parent=evm.model.NIJG01000146.1.34
NIJG01000146.1	EVM	CDS	399687	399846	.	+	1	ID=cds.evm.model.NIJG01000146.1.34;Parent=evm.model.NIJG01000146.1.34
NIJG01000146.1	EVM	exon	399922	400230	.	+	.	ID=evm.model.NIJG01000146.1.34.exon14;Parent=evm.model.NIJG01000146.1.34
NIJG01000146.1	EVM	CDS	399922	400230	.	+	0	ID=cds.evm.model.NIJG01000146.1.34;Parent=evm.model.NIJG01000146.1.34
NIJG01000146.1	EVM	exon	400301	400487	.	+	.	ID=evm.model.NIJG01000146.1.34.exon15;Parent=evm.model.NIJG01000146.1.34
NIJG01000146.1	EVM	CDS	400301	400487	.	+	0	ID=cds.evm.model.NIJG01000146.1.34;Parent=evm.model.NIJG01000146.1.34
NIJG01000146.1	EVM	exon	400575	400720	.	+	.	ID=evm.model.NIJG01000146.1.34.exon16;Parent=evm.model.NIJG01000146.1.34
NIJG01000146.1	EVM	CDS	400575	400720	.	+	2	ID=cds.evm.model.NIJG01000146.1.34;Parent=evm.model.NIJG01000146.1.34
NIJG01000146.1	EVM	exon	400797	400900	.	+	.	ID=evm.model.NIJG01000146.1.34.exon17;Parent=evm.model.NIJG01000146.1.34
NIJG01000146.1	EVM	CDS	400797	400900	.	+	0	ID=cds.evm.model.NIJG01000146.1.34;Parent=evm.model.NIJG01000146.1.34
NIJG01000146.1	EVM	exon	401001	401211	.	+	.	ID=evm.model.NIJG01000146.1.34.exon18;Parent=evm.model.NIJG01000146.1.34
NIJG01000146.1	EVM	CDS	401001	401211	.	+	1	ID=cds.evm.model.NIJG01000146.1.34;Parent=evm.model.NIJG01000146.1.34
NIJG01000146.1	EVM	exon	401293	401321	.	+	.	ID=evm.model.NIJG01000146.1.34.exon19;Parent=evm.model.NIJG01000146.1.34
NIJG01000146.1	EVM	CDS	401293	401321	.	+	0	ID=cds.evm.model.NIJG01000146.1.34;Parent=evm.model.NIJG01000146.1.34
NIJG01000146.1	EVM	exon	404400	404435	.	+	.	ID=evm.model.NIJG01000146.1.34.exon20;Parent=evm.model.NIJG01000146.1.34
NIJG01000146.1	EVM	CDS	404400	404435	.	+	1	ID=cds.evm.model.NIJG01000146.1.34;Parent=evm.model.NIJG01000146.1.34
NIJG01000146.1	EVM	exon	404508	404555	.	+	.	ID=evm.model.NIJG01000146.1.34.exon21;Parent=evm.model.NIJG01000146.1.34
NIJG01000146.1	EVM	CDS	404508	404555	.	+	1	ID=cds.evm.model.NIJG01000146.1.34;Parent=evm.model.NIJG01000146.1.34
NIJG01000146.1	EVM	exon	404625	404809	.	+	.	ID=evm.model.NIJG01000146.1.34.exon22;Parent=evm.model.NIJG01000146.1.34
NIJG01000146.1	EVM	CDS	404625	404809	.	+	1	ID=cds.evm.model.NIJG01000146.1.34;Parent=evm.model.NIJG01000146.1.34
NIJG01000146.1	EVM	exon	404882	405002	.	+	.	ID=evm.model.NIJG01000146.1.34.exon23;Parent=evm.model.NIJG01000146.1.34
NIJG01000146.1	EVM	CDS	404882	405002	.	+	2	ID=cds.evm.model.NIJG01000146.1.34;Parent=evm.model.NIJG01000146.1.34
NIJG01000146.1	EVM	exon	405076	405552	.	+	.	ID=evm.model.NIJG01000146.1.34.exon24;Parent=evm.model.NIJG01000146.1.34
NIJG01000146.1	EVM	CDS	405076	405552	.	+	1	ID=cds.evm.model.NIJG01000146.1.34;Parent=evm.model.NIJG01000146.1.34
NIJG01000146.1	EVM	exon	405715	405952	.	+	.	ID=evm.model.NIJG01000146.1.34.exon25;Parent=evm.model.NIJG01000146.1.34
NIJG01000146.1	EVM	CDS	405715	405952	.	+	1	ID=cds.evm.model.NIJG01000146.1.34;Parent=evm.model.NIJG01000146.1.34
NIJG01000146.1	EVM	exon	406185	406401	.	+	.	ID=evm.model.NIJG01000146.1.34.exon26;Parent=evm.model.NIJG01000146.1.34
NIJG01000146.1	EVM	CDS	406185	406401	.	+	0	ID=cds.evm.model.NIJG01000146.1.34;Parent=evm.model.NIJG01000146.1.34
NIJG01000146.1	EVM	exon	406466	406638	.	+	.	ID=evm.model.NIJG01000146.1.34.exon27;Parent=evm.model.NIJG01000146.1.34
NIJG01000146.1	EVM	CDS	406466	406638	.	+	2	ID=cds.evm.model.NIJG01000146.1.34;Parent=evm.model.NIJG01000146.1.34
NIJG01000146.1	EVM	exon	406743	406844	.	+	.	ID=evm.model.NIJG01000146.1.34.exon28;Parent=evm.model.NIJG01000146.1.34
NIJG01000146.1	EVM	CDS	406743	406844	.	+	0	ID=cds.evm.model.NIJG01000146.1.34;Parent=evm.model.NIJG01000146.1.34
NIJG01000146.1	EVM	gene	407183	408344	.	-	.	ID=evm.TU.NIJG01000146.1.35;
NIJG01000146.1	EVM	mRNA	407183	408344	.	-	.	ID=evm.model.NIJG01000146.1.35;Parent=evm.TU.NIJG01000146.1.35;
NIJG01000146.1	EVM	exon	408250	408344	.	-	.	ID=evm.model.NIJG01000146.1.35.exon1;Parent=evm.model.NIJG01000146.1.35
NIJG01000146.1	EVM	CDS	408250	408344	.	-	0	ID=cds.evm.model.NIJG01000146.1.35;Parent=evm.model.NIJG01000146.1.35
NIJG01000146.1	EVM	exon	408076	408157	.	-	.	ID=evm.model.NIJG01000146.1.35.exon2;Parent=evm.model.NIJG01000146.1.35
NIJG01000146.1	EVM	CDS	408076	408157	.	-	1	ID=cds.evm.model.NIJG01000146.1.35;Parent=evm.model.NIJG01000146.1.35
NIJG01000146.1	EVM	exon	407926	407995	.	-	.	ID=evm.model.NIJG01000146.1.35.exon3;Parent=evm.model.NIJG01000146.1.35
NIJG01000146.1	EVM	CDS	407926	407995	.	-	0	ID=cds.evm.model.NIJG01000146.1.35;Parent=evm.model.NIJG01000146.1.35
NIJG01000146.1	EVM	exon	407688	407860	.	-	.	ID=evm.model.NIJG01000146.1.35.exon4;Parent=evm.model.NIJG01000146.1.35
NIJG01000146.1	EVM	CDS	407688	407860	.	-	2	ID=cds.evm.model.NIJG01000146.1.35;Parent=evm.model.NIJG01000146.1.35
NIJG01000146.1	EVM	exon	407451	407623	.	-	.	ID=evm.model.NIJG01000146.1.35.exon5;Parent=evm.model.NIJG01000146.1.35
NIJG01000146.1	EVM	CDS	407451	407623	.	-	0	ID=cds.evm.model.NIJG01000146.1.35;Parent=evm.model.NIJG01000146.1.35
NIJG01000146.1	EVM	exon	407183	407378	.	-	.	ID=evm.model.NIJG01000146.1.35.exon6;Parent=evm.model.NIJG01000146.1.35
NIJG01000146.1	EVM	CDS	407183	407378	.	-	1	ID=cds.evm.model.NIJG01000146.1.35;Parent=evm.model.NIJG01000146.1.35
NIJG01000146.1	EVM	gene	408710	411228	.	+	.	ID=evm.TU.NIJG01000146.1.36;
NIJG01000146.1	EVM	mRNA	408710	411228	.	+	.	ID=evm.model.NIJG01000146.1.36;Parent=evm.TU.NIJG01000146.1.36;
NIJG01000146.1	EVM	exon	408710	408789	.	+	.	ID=evm.model.NIJG01000146.1.36.exon1;Parent=evm.model.NIJG01000146.1.36
NIJG01000146.1	EVM	CDS	408710	408789	.	+	0	ID=cds.evm.model.NIJG01000146.1.36;Parent=evm.model.NIJG01000146.1.36
NIJG01000146.1	EVM	exon	409093	409231	.	+	.	ID=evm.model.NIJG01000146.1.36.exon2;Parent=evm.model.NIJG01000146.1.36
NIJG01000146.1	EVM	CDS	409093	409231	.	+	1	ID=cds.evm.model.NIJG01000146.1.36;Parent=evm.model.NIJG01000146.1.36
NIJG01000146.1	EVM	exon	409364	409569	.	+	.	ID=evm.model.NIJG01000146.1.36.exon3;Parent=evm.model.NIJG01000146.1.36
NIJG01000146.1	EVM	CDS	409364	409569	.	+	0	ID=cds.evm.model.NIJG01000146.1.36;Parent=evm.model.NIJG01000146.1.36
NIJG01000146.1	EVM	exon	409811	410093	.	+	.	ID=evm.model.NIJG01000146.1.36.exon4;Parent=evm.model.NIJG01000146.1.36
NIJG01000146.1	EVM	CDS	409811	410093	.	+	1	ID=cds.evm.model.NIJG01000146.1.36;Parent=evm.model.NIJG01000146.1.36
NIJG01000146.1	EVM	exon	410160	410276	.	+	.	ID=evm.model.NIJG01000146.1.36.exon5;Parent=evm.model.NIJG01000146.1.36
NIJG01000146.1	EVM	CDS	410160	410276	.	+	0	ID=cds.evm.model.NIJG01000146.1.36;Parent=evm.model.NIJG01000146.1.36
NIJG01000146.1	EVM	exon	410366	410579	.	+	.	ID=evm.model.NIJG01000146.1.36.exon6;Parent=evm.model.NIJG01000146.1.36
NIJG01000146.1	EVM	CDS	410366	410579	.	+	0	ID=cds.evm.model.NIJG01000146.1.36;Parent=evm.model.NIJG01000146.1.36
NIJG01000146.1	EVM	exon	410648	410789	.	+	.	ID=evm.model.NIJG01000146.1.36.exon7;Parent=evm.model.NIJG01000146.1.36
NIJG01000146.1	EVM	CDS	410648	410789	.	+	2	ID=cds.evm.model.NIJG01000146.1.36;Parent=evm.model.NIJG01000146.1.36
NIJG01000146.1	EVM	exon	410860	410989	.	+	.	ID=evm.model.NIJG01000146.1.36.exon8;Parent=evm.model.NIJG01000146.1.36
NIJG01000146.1	EVM	CDS	410860	410989	.	+	1	ID=cds.evm.model.NIJG01000146.1.36;Parent=evm.model.NIJG01000146.1.36
NIJG01000146.1	EVM	exon	411094	411228	.	+	.	ID=evm.model.NIJG01000146.1.36.exon9;Parent=evm.model.NIJG01000146.1.36
NIJG01000146.1	EVM	CDS	411094	411228	.	+	0	ID=cds.evm.model.NIJG01000146.1.36;Parent=evm.model.NIJG01000146.1.36
NIJG01000146.1	EVM	gene	412946	416555	.	+	.	ID=evm.TU.NIJG01000146.1.37;
NIJG01000146.1	EVM	mRNA	412946	416555	.	+	.	ID=evm.model.NIJG01000146.1.37;Parent=evm.TU.NIJG01000146.1.37;
NIJG01000146.1	EVM	exon	412946	413054	.	+	.	ID=evm.model.NIJG01000146.1.37.exon1;Parent=evm.model.NIJG01000146.1.37
NIJG01000146.1	EVM	CDS	412946	413054	.	+	0	ID=cds.evm.model.NIJG01000146.1.37;Parent=evm.model.NIJG01000146.1.37
NIJG01000146.1	EVM	exon	413265	413544	.	+	.	ID=evm.model.NIJG01000146.1.37.exon2;Parent=evm.model.NIJG01000146.1.37
NIJG01000146.1	EVM	CDS	413265	413544	.	+	2	ID=cds.evm.model.NIJG01000146.1.37;Parent=evm.model.NIJG01000146.1.37
NIJG01000146.1	EVM	exon	413669	413852	.	+	.	ID=evm.model.NIJG01000146.1.37.exon3;Parent=evm.model.NIJG01000146.1.37
NIJG01000146.1	EVM	CDS	413669	413852	.	+	1	ID=cds.evm.model.NIJG01000146.1.37;Parent=evm.model.NIJG01000146.1.37
NIJG01000146.1	EVM	exon	413940	414032	.	+	.	ID=evm.model.NIJG01000146.1.37.exon4;Parent=evm.model.NIJG01000146.1.37
NIJG01000146.1	EVM	CDS	413940	414032	.	+	0	ID=cds.evm.model.NIJG01000146.1.37;Parent=evm.model.NIJG01000146.1.37
NIJG01000146.1	EVM	exon	414165	414321	.	+	.	ID=evm.model.NIJG01000146.1.37.exon5;Parent=evm.model.NIJG01000146.1.37
NIJG01000146.1	EVM	CDS	414165	414321	.	+	0	ID=cds.evm.model.NIJG01000146.1.37;Parent=evm.model.NIJG01000146.1.37
[truncated: 189,396 more rows]
