# Supplementary material for: Prevalent bee venom genes evolved before the aculeate stinger and eusociality
Source: BMC Biol. 2023 Oct 23;21:229. doi: 10.1186/s12915-023-01656-5 (PMC10591384; doi:10.1186/s12915-023-01656-5)
Supplement: Supplementary file 38 — Additional file 38. Genome annotation of Euglossa dilemma. [file 12915_2023_1656_MOESM38_ESM.zip › Euglossa_dilemma.annotation.funannotate181.with.RNAseq.Oct2020/reference/genome.repeats.to.remove.gff]

NIJG01011156.1	EVM	gene	2474	2712	.	+	.	ID=evm.TU.NIJG01011156.1.1;Name=EVM%20prediction%20NIJG01011156.1.1
NIJG01011156.1	EVM	mRNA	2474	2712	.	+	.	ID=evm.model.NIJG01011156.1.1;Parent=evm.TU.NIJG01011156.1.1;Name=EVM%20prediction%20NIJG01011156.1.1
NIJG01011156.1	EVM	exon	2474	2712	.	+	.	ID=evm.model.NIJG01011156.1.1.exon1;Parent=evm.model.NIJG01011156.1.1
NIJG01011156.1	EVM	CDS	2474	2712	.	+	2	ID=cds.evm.model.NIJG01011156.1.1;Parent=evm.model.NIJG01011156.1.1
NIJG01000051.1	EVM	gene	187385	187941	.	+	.	ID=evm.TU.NIJG01000051.1.19;Name=EVM%20prediction%20NIJG01000051.1.19
NIJG01000051.1	EVM	mRNA	187385	187941	.	+	.	ID=evm.model.NIJG01000051.1.19;Parent=evm.TU.NIJG01000051.1.19;Name=EVM%20prediction%20NIJG01000051.1.19
NIJG01000051.1	EVM	exon	187385	187409	.	+	.	ID=evm.model.NIJG01000051.1.19.exon1;Parent=evm.model.NIJG01000051.1.19
NIJG01000051.1	EVM	CDS	187385	187409	.	+	0	ID=cds.evm.model.NIJG01000051.1.19;Parent=evm.model.NIJG01000051.1.19
NIJG01000051.1	EVM	exon	187592	187941	.	+	.	ID=evm.model.NIJG01000051.1.19.exon2;Parent=evm.model.NIJG01000051.1.19
NIJG01000051.1	EVM	CDS	187592	187941	.	+	2	ID=cds.evm.model.NIJG01000051.1.19;Parent=evm.model.NIJG01000051.1.19
NIJG01000051.1	EVM	gene	298429	299030	.	+	.	ID=evm.TU.NIJG01000051.1.20;Name=EVM%20prediction%20NIJG01000051.1.20
NIJG01000051.1	EVM	mRNA	298429	299030	.	+	.	ID=evm.model.NIJG01000051.1.20;Parent=evm.TU.NIJG01000051.1.20;Name=EVM%20prediction%20NIJG01000051.1.20
NIJG01000051.1	EVM	exon	298429	299030	.	+	.	ID=evm.model.NIJG01000051.1.20.exon1;Parent=evm.model.NIJG01000051.1.20
NIJG01000051.1	EVM	CDS	298429	299030	.	+	2	ID=cds.evm.model.NIJG01000051.1.20;Parent=evm.model.NIJG01000051.1.20
NIJG01000051.1	EVM	gene	509468	510175	.	-	.	ID=evm.TU.NIJG01000051.1.24;Name=EVM%20prediction%20NIJG01000051.1.24
NIJG01000051.1	EVM	mRNA	509468	510175	.	-	.	ID=evm.model.NIJG01000051.1.24;Parent=evm.TU.NIJG01000051.1.24;Name=EVM%20prediction%20NIJG01000051.1.24
NIJG01000051.1	EVM	exon	509468	510175	.	-	.	ID=evm.model.NIJG01000051.1.24.exon1;Parent=evm.model.NIJG01000051.1.24
NIJG01000051.1	EVM	CDS	509468	510175	.	-	0	ID=cds.evm.model.NIJG01000051.1.24;Parent=evm.model.NIJG01000051.1.24
NIJG01001881.1	EVM	gene	23483	23674	.	+	.	ID=evm.TU.NIJG01001881.1.1;Name=EVM%20prediction%20NIJG01001881.1.1
NIJG01001881.1	EVM	mRNA	23483	23674	.	+	.	ID=evm.model.NIJG01001881.1.1;Parent=evm.TU.NIJG01001881.1.1;Name=EVM%20prediction%20NIJG01001881.1.1
NIJG01001881.1	EVM	exon	23483	23674	.	+	.	ID=evm.model.NIJG01001881.1.1.exon1;Parent=evm.model.NIJG01001881.1.1
NIJG01001881.1	EVM	CDS	23483	23674	.	+	0	ID=cds.evm.model.NIJG01001881.1.1;Parent=evm.model.NIJG01001881.1.1
NIJG01000823.1	EVM	exon	11919	12036	.	+	.	ID=evm.model.NIJG01000823.1.1.exon1;Parent=evm.model.NIJG01000823.1.1
NIJG01000823.1	EVM	CDS	11919	12036	.	+	0	ID=cds.evm.model.NIJG01000823.1.1;Parent=evm.model.NIJG01000823.1.1
NIJG01000823.1	EVM	gene	24501	24689	.	+	.	ID=evm.TU.NIJG01000823.1.3;Name=EVM%20prediction%20NIJG01000823.1.3
NIJG01000823.1	EVM	mRNA	24501	24689	.	+	.	ID=evm.model.NIJG01000823.1.3;Parent=evm.TU.NIJG01000823.1.3;Name=EVM%20prediction%20NIJG01000823.1.3
NIJG01000823.1	EVM	exon	24501	24689	.	+	.	ID=evm.model.NIJG01000823.1.3.exon1;Parent=evm.model.NIJG01000823.1.3
NIJG01000823.1	EVM	CDS	24501	24689	.	+	1	ID=cds.evm.model.NIJG01000823.1.3;Parent=evm.model.NIJG01000823.1.3
NIJG01002877.1	EVM	gene	20194	20409	.	+	.	ID=evm.TU.NIJG01002877.1.1;Name=EVM%20prediction%20NIJG01002877.1.1
NIJG01002877.1	EVM	mRNA	20194	20409	.	+	.	ID=evm.model.NIJG01002877.1.1;Parent=evm.TU.NIJG01002877.1.1;Name=EVM%20prediction%20NIJG01002877.1.1
NIJG01002877.1	EVM	exon	20194	20409	.	+	.	ID=evm.model.NIJG01002877.1.1.exon1;Parent=evm.model.NIJG01002877.1.1
NIJG01002877.1	EVM	CDS	20194	20409	.	+	0	ID=cds.evm.model.NIJG01002877.1.1;Parent=evm.model.NIJG01002877.1.1
NIJG01004262.1	EVM	exon	16489	16632	.	-	.	ID=evm.model.NIJG01004262.1.1.exon2;Parent=evm.model.NIJG01004262.1.1
NIJG01004262.1	EVM	CDS	16489	16632	.	-	2	ID=cds.evm.model.NIJG01004262.1.1;Parent=evm.model.NIJG01004262.1.1
NIJG01006334.1	EVM	gene	8631	9005	.	-	.	ID=evm.TU.NIJG01006334.1.1;Name=EVM%20prediction%20NIJG01006334.1.1
NIJG01006334.1	EVM	mRNA	8631	9005	.	-	.	ID=evm.model.NIJG01006334.1.1;Parent=evm.TU.NIJG01006334.1.1;Name=EVM%20prediction%20NIJG01006334.1.1
NIJG01006334.1	EVM	exon	8631	9005	.	-	.	ID=evm.model.NIJG01006334.1.1.exon1;Parent=evm.model.NIJG01006334.1.1
NIJG01006334.1	EVM	CDS	8631	9005	.	-	0	ID=cds.evm.model.NIJG01006334.1.1;Parent=evm.model.NIJG01006334.1.1
NIJG01010793.1	EVM	gene	3979	4229	.	+	.	ID=evm.TU.NIJG01010793.1.1;Name=EVM%20prediction%20NIJG01010793.1.1
NIJG01010793.1	EVM	mRNA	3979	4229	.	+	.	ID=evm.model.NIJG01010793.1.1;Parent=evm.TU.NIJG01010793.1.1;Name=EVM%20prediction%20NIJG01010793.1.1
NIJG01010793.1	EVM	exon	3979	4229	.	+	.	ID=evm.model.NIJG01010793.1.1.exon1;Parent=evm.model.NIJG01010793.1.1
NIJG01010793.1	EVM	CDS	3979	4229	.	+	0	ID=cds.evm.model.NIJG01010793.1.1;Parent=evm.model.NIJG01010793.1.1
NIJG01002297.1	EVM	gene	22420	22819	.	+	.	ID=evm.TU.NIJG01002297.1.3;Name=EVM%20prediction%20NIJG01002297.1.3
NIJG01002297.1	EVM	mRNA	22420	22819	.	+	.	ID=evm.model.NIJG01002297.1.3;Parent=evm.TU.NIJG01002297.1.3;Name=EVM%20prediction%20NIJG01002297.1.3
NIJG01002297.1	EVM	exon	22420	22819	.	+	.	ID=evm.model.NIJG01002297.1.3.exon1;Parent=evm.model.NIJG01002297.1.3
NIJG01002297.1	EVM	CDS	22420	22819	.	+	0	ID=cds.evm.model.NIJG01002297.1.3;Parent=evm.model.NIJG01002297.1.3
NIJG01017871.1	EVM	gene	896	1131	.	-	.	ID=evm.TU.NIJG01017871.1.1;Name=EVM%20prediction%20NIJG01017871.1.1
NIJG01017871.1	EVM	mRNA	896	1131	.	-	.	ID=evm.model.NIJG01017871.1.1;Parent=evm.TU.NIJG01017871.1.1;Name=EVM%20prediction%20NIJG01017871.1.1
NIJG01017871.1	EVM	exon	896	1131	.	-	.	ID=evm.model.NIJG01017871.1.1.exon1;Parent=evm.model.NIJG01017871.1.1
NIJG01017871.1	EVM	CDS	896	1131	.	-	2	ID=cds.evm.model.NIJG01017871.1.1;Parent=evm.model.NIJG01017871.1.1
NIJG01000535.1	EVM	gene	100240	100935	.	-	.	ID=evm.TU.NIJG01000535.1.1;Name=EVM%20prediction%20NIJG01000535.1.1
NIJG01000535.1	EVM	mRNA	100240	100935	.	-	.	ID=evm.model.NIJG01000535.1.1;Parent=evm.TU.NIJG01000535.1.1;Name=EVM%20prediction%20NIJG01000535.1.1
NIJG01000535.1	EVM	exon	100240	100935	.	-	.	ID=evm.model.NIJG01000535.1.1.exon1;Parent=evm.model.NIJG01000535.1.1
NIJG01000535.1	EVM	CDS	100240	100935	.	-	0	ID=cds.evm.model.NIJG01000535.1.1;Parent=evm.model.NIJG01000535.1.1
NIJG01000535.1	EVM	gene	99923	100077	.	-	.	ID=evm.TU.NIJG01000535.1.2;Name=EVM%20prediction%20NIJG01000535.1.2
NIJG01000535.1	EVM	mRNA	99923	100077	.	-	.	ID=evm.model.NIJG01000535.1.2;Parent=evm.TU.NIJG01000535.1.2;Name=EVM%20prediction%20NIJG01000535.1.2
NIJG01000535.1	EVM	exon	99923	100077	.	-	.	ID=evm.model.NIJG01000535.1.2.exon1;Parent=evm.model.NIJG01000535.1.2
NIJG01000535.1	EVM	CDS	99923	100077	.	-	0	ID=cds.evm.model.NIJG01000535.1.2;Parent=evm.model.NIJG01000535.1.2
NIJG01001340.1	EVM	gene	41352	41731	.	+	.	ID=evm.TU.NIJG01001340.1.1;Name=EVM%20prediction%20NIJG01001340.1.1
NIJG01001340.1	EVM	mRNA	41352	41731	.	+	.	ID=evm.model.NIJG01001340.1.1;Parent=evm.TU.NIJG01001340.1.1;Name=EVM%20prediction%20NIJG01001340.1.1
NIJG01001340.1	EVM	exon	41352	41400	.	+	.	ID=evm.model.NIJG01001340.1.1.exon1;Parent=evm.model.NIJG01001340.1.1
NIJG01001340.1	EVM	CDS	41352	41400	.	+	0	ID=cds.evm.model.NIJG01001340.1.1;Parent=evm.model.NIJG01001340.1.1
NIJG01008281.1	EVM	gene	5663	5832	.	-	.	ID=evm.TU.NIJG01008281.1.1;Name=EVM%20prediction%20NIJG01008281.1.1
NIJG01008281.1	EVM	mRNA	5663	5832	.	-	.	ID=evm.model.NIJG01008281.1.1;Parent=evm.TU.NIJG01008281.1.1;Name=EVM%20prediction%20NIJG01008281.1.1
NIJG01008281.1	EVM	exon	5663	5832	.	-	.	ID=evm.model.NIJG01008281.1.1.exon1;Parent=evm.model.NIJG01008281.1.1
NIJG01008281.1	EVM	CDS	5663	5832	.	-	2	ID=cds.evm.model.NIJG01008281.1.1;Parent=evm.model.NIJG01008281.1.1
NIJG01012129.1	EVM	gene	7031	7244	.	-	.	ID=evm.TU.NIJG01012129.1.1;Name=EVM%20prediction%20NIJG01012129.1.1
NIJG01012129.1	EVM	mRNA	7031	7244	.	-	.	ID=evm.model.NIJG01012129.1.1;Parent=evm.TU.NIJG01012129.1.1;Name=EVM%20prediction%20NIJG01012129.1.1
NIJG01012129.1	EVM	exon	7031	7244	.	-	.	ID=evm.model.NIJG01012129.1.1.exon1;Parent=evm.model.NIJG01012129.1.1
NIJG01012129.1	EVM	CDS	7031	7244	.	-	1	ID=cds.evm.model.NIJG01012129.1.1;Parent=evm.model.NIJG01012129.1.1
NIJG01000150.1	EVM	exon	350731	350739	.	-	.	ID=evm.model.NIJG01000150.1.27.exon5;Parent=evm.model.NIJG01000150.1.27
NIJG01000150.1	EVM	CDS	350731	350739	.	-	0	ID=cds.evm.model.NIJG01000150.1.27;Parent=evm.model.NIJG01000150.1.27
NIJG01000150.1	EVM	gene	366618	367301	.	-	.	ID=evm.TU.NIJG01000150.1.28;Name=EVM%20prediction%20NIJG01000150.1.28
NIJG01000150.1	EVM	mRNA	366618	367301	.	-	.	ID=evm.model.NIJG01000150.1.28;Parent=evm.TU.NIJG01000150.1.28;Name=EVM%20prediction%20NIJG01000150.1.28
NIJG01000150.1	EVM	exon	366618	367301	.	-	.	ID=evm.model.NIJG01000150.1.28.exon1;Parent=evm.model.NIJG01000150.1.28
NIJG01000150.1	EVM	CDS	366618	367301	.	-	0	ID=cds.evm.model.NIJG01000150.1.28;Parent=evm.model.NIJG01000150.1.28
NIJG01006977.1	EVM	gene	11158	11402	.	-	.	ID=evm.TU.NIJG01006977.1.1;Name=EVM%20prediction%20NIJG01006977.1.1
NIJG01006977.1	EVM	mRNA	11158	11402	.	-	.	ID=evm.model.NIJG01006977.1.1;Parent=evm.TU.NIJG01006977.1.1;Name=EVM%20prediction%20NIJG01006977.1.1
NIJG01006977.1	EVM	exon	11158	11402	.	-	.	ID=evm.model.NIJG01006977.1.1.exon1;Parent=evm.model.NIJG01006977.1.1
NIJG01006977.1	EVM	CDS	11158	11402	.	-	0	ID=cds.evm.model.NIJG01006977.1.1;Parent=evm.model.NIJG01006977.1.1
NIJG01014195.1	EVM	gene	117	291	.	-	.	ID=evm.TU.NIJG01014195.1.1;Name=EVM%20prediction%20NIJG01014195.1.1
NIJG01014195.1	EVM	mRNA	117	291	.	-	.	ID=evm.model.NIJG01014195.1.1;Parent=evm.TU.NIJG01014195.1.1;Name=EVM%20prediction%20NIJG01014195.1.1
NIJG01014195.1	EVM	exon	117	291	.	-	.	ID=evm.model.NIJG01014195.1.1.exon1;Parent=evm.model.NIJG01014195.1.1
NIJG01014195.1	EVM	CDS	117	291	.	-	1	ID=cds.evm.model.NIJG01014195.1.1;Parent=evm.model.NIJG01014195.1.1
NIJG01002191.1	EVM	gene	29353	29619	.	-	.	ID=evm.TU.NIJG01002191.1.1;Name=EVM%20prediction%20NIJG01002191.1.1
NIJG01002191.1	EVM	mRNA	29353	29619	.	-	.	ID=evm.model.NIJG01002191.1.1;Parent=evm.TU.NIJG01002191.1.1;Name=EVM%20prediction%20NIJG01002191.1.1
NIJG01002191.1	EVM	exon	29353	29619	.	-	.	ID=evm.model.NIJG01002191.1.1.exon1;Parent=evm.model.NIJG01002191.1.1
NIJG01002191.1	EVM	CDS	29353	29619	.	-	0	ID=cds.evm.model.NIJG01002191.1.1;Parent=evm.model.NIJG01002191.1.1
NIJG01000442.1	EVM	gene	52146	52628	.	+	.	ID=evm.TU.NIJG01000442.1.1;Name=EVM%20prediction%20NIJG01000442.1.1
NIJG01000442.1	EVM	mRNA	52146	52628	.	+	.	ID=evm.model.NIJG01000442.1.1;Parent=evm.TU.NIJG01000442.1.1;Name=EVM%20prediction%20NIJG01000442.1.1
NIJG01000442.1	EVM	exon	52146	52349	.	+	.	ID=evm.model.NIJG01000442.1.1.exon1;Parent=evm.model.NIJG01000442.1.1
NIJG01000442.1	EVM	CDS	52146	52349	.	+	0	ID=cds.evm.model.NIJG01000442.1.1;Parent=evm.model.NIJG01000442.1.1
NIJG01000442.1	EVM	exon	52488	52628	.	+	.	ID=evm.model.NIJG01000442.1.1.exon2;Parent=evm.model.NIJG01000442.1.1
NIJG01000442.1	EVM	CDS	52488	52628	.	+	0	ID=cds.evm.model.NIJG01000442.1.1;Parent=evm.model.NIJG01000442.1.1
NIJG01000442.1	EVM	gene	55180	55738	.	+	.	ID=evm.TU.NIJG01000442.1.2;Name=EVM%20prediction%20NIJG01000442.1.2
NIJG01000442.1	EVM	mRNA	55180	55738	.	+	.	ID=evm.model.NIJG01000442.1.2;Parent=evm.TU.NIJG01000442.1.2;Name=EVM%20prediction%20NIJG01000442.1.2
NIJG01000442.1	EVM	exon	55180	55188	.	+	.	ID=evm.model.NIJG01000442.1.2.exon1;Parent=evm.model.NIJG01000442.1.2
NIJG01000442.1	EVM	CDS	55180	55188	.	+	0	ID=cds.evm.model.NIJG01000442.1.2;Parent=evm.model.NIJG01000442.1.2
NIJG01000442.1	EVM	exon	55277	55333	.	+	.	ID=evm.model.NIJG01000442.1.2.exon2;Parent=evm.model.NIJG01000442.1.2
NIJG01000442.1	EVM	CDS	55277	55333	.	+	0	ID=cds.evm.model.NIJG01000442.1.2;Parent=evm.model.NIJG01000442.1.2
NIJG01000442.1	EVM	exon	55460	55738	.	+	.	ID=evm.model.NIJG01000442.1.2.exon3;Parent=evm.model.NIJG01000442.1.2
NIJG01000442.1	EVM	CDS	55460	55738	.	+	0	ID=cds.evm.model.NIJG01000442.1.2;Parent=evm.model.NIJG01000442.1.2
NIJG01000442.1	EVM	gene	110431	110623	.	+	.	ID=evm.TU.NIJG01000442.1.3;Name=EVM%20prediction%20NIJG01000442.1.3
NIJG01000442.1	EVM	mRNA	110431	110623	.	+	.	ID=evm.model.NIJG01000442.1.3;Parent=evm.TU.NIJG01000442.1.3;Name=EVM%20prediction%20NIJG01000442.1.3
NIJG01000442.1	EVM	exon	110431	110623	.	+	.	ID=evm.model.NIJG01000442.1.3.exon1;Parent=evm.model.NIJG01000442.1.3
NIJG01000442.1	EVM	CDS	110431	110623	.	+	0	ID=cds.evm.model.NIJG01000442.1.3;Parent=evm.model.NIJG01000442.1.3
NIJG01000442.1	EVM	gene	119774	120199	.	+	.	ID=evm.TU.NIJG01000442.1.6;Name=EVM%20prediction%20NIJG01000442.1.6
NIJG01000442.1	EVM	mRNA	119774	120199	.	+	.	ID=evm.model.NIJG01000442.1.6;Parent=evm.TU.NIJG01000442.1.6;Name=EVM%20prediction%20NIJG01000442.1.6
NIJG01000442.1	EVM	exon	119774	119874	.	+	.	ID=evm.model.NIJG01000442.1.6.exon1;Parent=evm.model.NIJG01000442.1.6
NIJG01000442.1	EVM	CDS	119774	119874	.	+	0	ID=cds.evm.model.NIJG01000442.1.6;Parent=evm.model.NIJG01000442.1.6
NIJG01000442.1	EVM	exon	120022	120199	.	+	.	ID=evm.model.NIJG01000442.1.6.exon2;Parent=evm.model.NIJG01000442.1.6
NIJG01000442.1	EVM	CDS	120022	120199	.	+	1	ID=cds.evm.model.NIJG01000442.1.6;Parent=evm.model.NIJG01000442.1.6
NIJG01018312.1	EVM	gene	3413	3588	.	+	.	ID=evm.TU.NIJG01018312.1.1;Name=EVM%20prediction%20NIJG01018312.1.1
NIJG01018312.1	EVM	mRNA	3413	3588	.	+	.	ID=evm.model.NIJG01018312.1.1;Parent=evm.TU.NIJG01018312.1.1;Name=EVM%20prediction%20NIJG01018312.1.1
NIJG01018312.1	EVM	exon	3413	3588	.	+	.	ID=evm.model.NIJG01018312.1.1.exon1;Parent=evm.model.NIJG01018312.1.1
NIJG01018312.1	EVM	CDS	3413	3588	.	+	2	ID=cds.evm.model.NIJG01018312.1.1;Parent=evm.model.NIJG01018312.1.1
NIJG01006856.1	EVM	gene	12265	12535	.	+	.	ID=evm.TU.NIJG01006856.1.1;Name=EVM%20prediction%20NIJG01006856.1.1
NIJG01006856.1	EVM	mRNA	12265	12535	.	+	.	ID=evm.model.NIJG01006856.1.1;Parent=evm.TU.NIJG01006856.1.1;Name=EVM%20prediction%20NIJG01006856.1.1
NIJG01006856.1	EVM	exon	12265	12535	.	+	.	ID=evm.model.NIJG01006856.1.1.exon1;Parent=evm.model.NIJG01006856.1.1
NIJG01006856.1	EVM	CDS	12265	12535	.	+	0	ID=cds.evm.model.NIJG01006856.1.1;Parent=evm.model.NIJG01006856.1.1
NIJG01002300.1	EVM	gene	23330	23483	.	-	.	ID=evm.TU.NIJG01002300.1.1;Name=EVM%20prediction%20NIJG01002300.1.1
NIJG01002300.1	EVM	mRNA	23330	23483	.	-	.	ID=evm.model.NIJG01002300.1.1;Parent=evm.TU.NIJG01002300.1.1;Name=EVM%20prediction%20NIJG01002300.1.1
NIJG01002300.1	EVM	exon	23330	23483	.	-	.	ID=evm.model.NIJG01002300.1.1.exon1;Parent=evm.model.NIJG01002300.1.1
NIJG01002300.1	EVM	CDS	23330	23483	.	-	1	ID=cds.evm.model.NIJG01002300.1.1;Parent=evm.model.NIJG01002300.1.1
NIJG01004871.1	EVM	gene	3078	3346	.	+	.	ID=evm.TU.NIJG01004871.1.1;Name=EVM%20prediction%20NIJG01004871.1.1
NIJG01004871.1	EVM	mRNA	3078	3346	.	+	.	ID=evm.model.NIJG01004871.1.1;Parent=evm.TU.NIJG01004871.1.1;Name=EVM%20prediction%20NIJG01004871.1.1
NIJG01004871.1	EVM	exon	3078	3346	.	+	.	ID=evm.model.NIJG01004871.1.1.exon1;Parent=evm.model.NIJG01004871.1.1
NIJG01004871.1	EVM	CDS	3078	3346	.	+	2	ID=cds.evm.model.NIJG01004871.1.1;Parent=evm.model.NIJG01004871.1.1
NIJG01001085.1	EVM	gene	18814	19404	.	-	.	ID=evm.TU.NIJG01001085.1.1;Name=EVM%20prediction%20NIJG01001085.1.1
NIJG01001085.1	EVM	mRNA	18814	19404	.	-	.	ID=evm.model.NIJG01001085.1.1;Parent=evm.TU.NIJG01001085.1.1;Name=EVM%20prediction%20NIJG01001085.1.1
NIJG01001085.1	EVM	exon	18814	19404	.	-	.	ID=evm.model.NIJG01001085.1.1.exon1;Parent=evm.model.NIJG01001085.1.1
NIJG01001085.1	EVM	CDS	18814	19404	.	-	0	ID=cds.evm.model.NIJG01001085.1.1;Parent=evm.model.NIJG01001085.1.1
NIJG01000484.1	EVM	gene	123128	123287	.	+	.	ID=evm.TU.NIJG01000484.1.1;Name=EVM%20prediction%20NIJG01000484.1.1
NIJG01000484.1	EVM	mRNA	123128	123287	.	+	.	ID=evm.model.NIJG01000484.1.1;Parent=evm.TU.NIJG01000484.1.1;Name=EVM%20prediction%20NIJG01000484.1.1
NIJG01000484.1	EVM	exon	123128	123287	.	+	.	ID=evm.model.NIJG01000484.1.1.exon1;Parent=evm.model.NIJG01000484.1.1
NIJG01000484.1	EVM	CDS	123128	123287	.	+	1	ID=cds.evm.model.NIJG01000484.1.1;Parent=evm.model.NIJG01000484.1.1
NIJG01005397.1	EVM	gene	2699	2967	.	-	.	ID=evm.TU.NIJG01005397.1.1;Name=EVM%20prediction%20NIJG01005397.1.1
NIJG01005397.1	EVM	mRNA	2699	2967	.	-	.	ID=evm.model.NIJG01005397.1.1;Parent=evm.TU.NIJG01005397.1.1;Name=EVM%20prediction%20NIJG01005397.1.1
NIJG01005397.1	EVM	exon	2699	2967	.	-	.	ID=evm.model.NIJG01005397.1.1.exon1;Parent=evm.model.NIJG01005397.1.1
NIJG01005397.1	EVM	CDS	2699	2967	.	-	1	ID=cds.evm.model.NIJG01005397.1.1;Parent=evm.model.NIJG01005397.1.1
NIJG01009872.1	EVM	gene	7412	7570	.	-	.	ID=evm.TU.NIJG01009872.1.1;Name=EVM%20prediction%20NIJG01009872.1.1
NIJG01009872.1	EVM	mRNA	7412	7570	.	-	.	ID=evm.model.NIJG01009872.1.1;Parent=evm.TU.NIJG01009872.1.1;Name=EVM%20prediction%20NIJG01009872.1.1
NIJG01009872.1	EVM	exon	7412	7570	.	-	.	ID=evm.model.NIJG01009872.1.1.exon1;Parent=evm.model.NIJG01009872.1.1
NIJG01009872.1	EVM	CDS	7412	7570	.	-	0	ID=cds.evm.model.NIJG01009872.1.1;Parent=evm.model.NIJG01009872.1.1
NIJG01000721.1	EVM	gene	11134	11313	.	-	.	ID=evm.TU.NIJG01000721.1.3;Name=EVM%20prediction%20NIJG01000721.1.3
NIJG01000721.1	EVM	mRNA	11134	11313	.	-	.	ID=evm.model.NIJG01000721.1.3;Parent=evm.TU.NIJG01000721.1.3;Name=EVM%20prediction%20NIJG01000721.1.3
NIJG01000721.1	EVM	exon	11134	11313	.	-	.	ID=evm.model.NIJG01000721.1.3.exon1;Parent=evm.model.NIJG01000721.1.3
NIJG01000721.1	EVM	CDS	11134	11313	.	-	0	ID=cds.evm.model.NIJG01000721.1.3;Parent=evm.model.NIJG01000721.1.3
NIJG01003440.1	EVM	gene	20519	20801	.	-	.	ID=evm.TU.NIJG01003440.1.1;Name=EVM%20prediction%20NIJG01003440.1.1
NIJG01003440.1	EVM	mRNA	20519	20801	.	-	.	ID=evm.model.NIJG01003440.1.1;Parent=evm.TU.NIJG01003440.1.1;Name=EVM%20prediction%20NIJG01003440.1.1
NIJG01003440.1	EVM	exon	20519	20801	.	-	.	ID=evm.model.NIJG01003440.1.1.exon1;Parent=evm.model.NIJG01003440.1.1
NIJG01003440.1	EVM	CDS	20519	20801	.	-	1	ID=cds.evm.model.NIJG01003440.1.1;Parent=evm.model.NIJG01003440.1.1
NIJG01001318.1	EVM	exon	18158	18257	.	+	.	ID=evm.model.NIJG01001318.1.1.exon1;Parent=evm.model.NIJG01001318.1.1
NIJG01001318.1	EVM	CDS	18158	18257	.	+	0	ID=cds.evm.model.NIJG01001318.1.1;Parent=evm.model.NIJG01001318.1.1
NIJG01001318.1	EVM	exon	18499	18719	.	+	.	ID=evm.model.NIJG01001318.1.1.exon2;Parent=evm.model.NIJG01001318.1.1
NIJG01001318.1	EVM	CDS	18499	18719	.	+	2	ID=cds.evm.model.NIJG01001318.1.1;Parent=evm.model.NIJG01001318.1.1
NIJG01001165.1	EVM	gene	42780	43515	.	+	.	ID=evm.TU.NIJG01001165.1.2;Name=EVM%20prediction%20NIJG01001165.1.2
NIJG01001165.1	EVM	mRNA	42780	43515	.	+	.	ID=evm.model.NIJG01001165.1.2;Parent=evm.TU.NIJG01001165.1.2;Name=EVM%20prediction%20NIJG01001165.1.2
NIJG01001165.1	EVM	exon	42780	42837	.	+	.	ID=evm.model.NIJG01001165.1.2.exon1;Parent=evm.model.NIJG01001165.1.2
NIJG01001165.1	EVM	CDS	42780	42837	.	+	0	ID=cds.evm.model.NIJG01001165.1.2;Parent=evm.model.NIJG01001165.1.2
NIJG01001165.1	EVM	exon	43322	43515	.	+	.	ID=evm.model.NIJG01001165.1.2.exon2;Parent=evm.model.NIJG01001165.1.2
NIJG01001165.1	EVM	CDS	43322	43515	.	+	2	ID=cds.evm.model.NIJG01001165.1.2;Parent=evm.model.NIJG01001165.1.2
NIJG01001165.1	EVM	gene	45279	45834	.	+	.	ID=evm.TU.NIJG01001165.1.3;Name=EVM%20prediction%20NIJG01001165.1.3
NIJG01001165.1	EVM	mRNA	45279	45834	.	+	.	ID=evm.model.NIJG01001165.1.3;Parent=evm.TU.NIJG01001165.1.3;Name=EVM%20prediction%20NIJG01001165.1.3
NIJG01001165.1	EVM	exon	45279	45318	.	+	.	ID=evm.model.NIJG01001165.1.3.exon1;Parent=evm.model.NIJG01001165.1.3
NIJG01001165.1	EVM	CDS	45279	45318	.	+	0	ID=cds.evm.model.NIJG01001165.1.3;Parent=evm.model.NIJG01001165.1.3
NIJG01001165.1	EVM	exon	45515	45834	.	+	.	ID=evm.model.NIJG01001165.1.3.exon2;Parent=evm.model.NIJG01001165.1.3
NIJG01001165.1	EVM	CDS	45515	45834	.	+	2	ID=cds.evm.model.NIJG01001165.1.3;Parent=evm.model.NIJG01001165.1.3
NIJG01000072.1	EVM	exon	838223	838230	.	+	.	ID=evm.model.NIJG01000072.1.34.exon3;Parent=evm.model.NIJG01000072.1.34
NIJG01000072.1	EVM	CDS	838223	838230	.	+	1	ID=cds.evm.model.NIJG01000072.1.34;Parent=evm.model.NIJG01000072.1.34
NIJG01019688.1	EVM	gene	3515	3674	.	-	.	ID=evm.TU.NIJG01019688.1.1;Name=EVM%20prediction%20NIJG01019688.1.1
NIJG01019688.1	EVM	mRNA	3515	3674	.	-	.	ID=evm.model.NIJG01019688.1.1;Parent=evm.TU.NIJG01019688.1.1;Name=EVM%20prediction%20NIJG01019688.1.1
NIJG01019688.1	EVM	exon	3515	3674	.	-	.	ID=evm.model.NIJG01019688.1.1.exon1;Parent=evm.model.NIJG01019688.1.1
NIJG01019688.1	EVM	CDS	3515	3674	.	-	0	ID=cds.evm.model.NIJG01019688.1.1;Parent=evm.model.NIJG01019688.1.1
NIJG01002815.1	EVM	gene	22059	22225	.	-	.	ID=evm.TU.NIJG01002815.1.1;Name=EVM%20prediction%20NIJG01002815.1.1
NIJG01002815.1	EVM	mRNA	22059	22225	.	-	.	ID=evm.model.NIJG01002815.1.1;Parent=evm.TU.NIJG01002815.1.1;Name=EVM%20prediction%20NIJG01002815.1.1
NIJG01002815.1	EVM	exon	22059	22225	.	-	.	ID=evm.model.NIJG01002815.1.1.exon1;Parent=evm.model.NIJG01002815.1.1
NIJG01002815.1	EVM	CDS	22059	22225	.	-	0	ID=cds.evm.model.NIJG01002815.1.1;Parent=evm.model.NIJG01002815.1.1
NIJG01008213.1	EVM	gene	4562	4939	.	-	.	ID=evm.TU.NIJG01008213.1.1;Name=EVM%20prediction%20NIJG01008213.1.1
NIJG01008213.1	EVM	mRNA	4562	4939	.	-	.	ID=evm.model.NIJG01008213.1.1;Parent=evm.TU.NIJG01008213.1.1;Name=EVM%20prediction%20NIJG01008213.1.1
NIJG01008213.1	EVM	exon	4562	4939	.	-	.	ID=evm.model.NIJG01008213.1.1.exon1;Parent=evm.model.NIJG01008213.1.1
NIJG01008213.1	EVM	CDS	4562	4939	.	-	0	ID=cds.evm.model.NIJG01008213.1.1;Parent=evm.model.NIJG01008213.1.1
NIJG01004841.1	EVM	gene	14390	14818	.	-	.	ID=evm.TU.NIJG01004841.1.1;Name=EVM%20prediction%20NIJG01004841.1.1
NIJG01004841.1	EVM	mRNA	14390	14818	.	-	.	ID=evm.model.NIJG01004841.1.1;Parent=evm.TU.NIJG01004841.1.1;Name=EVM%20prediction%20NIJG01004841.1.1
NIJG01004841.1	EVM	exon	14390	14818	.	-	.	ID=evm.model.NIJG01004841.1.1.exon1;Parent=evm.model.NIJG01004841.1.1
NIJG01004841.1	EVM	CDS	14390	14818	.	-	0	ID=cds.evm.model.NIJG01004841.1.1;Parent=evm.model.NIJG01004841.1.1
NIJG01003537.1	EVM	gene	11230	11751	.	-	.	ID=evm.TU.NIJG01003537.1.1;Name=EVM%20prediction%20NIJG01003537.1.1
NIJG01003537.1	EVM	mRNA	11230	11751	.	-	.	ID=evm.model.NIJG01003537.1.1;Parent=evm.TU.NIJG01003537.1.1;Name=EVM%20prediction%20NIJG01003537.1.1
NIJG01003537.1	EVM	exon	11230	11751	.	-	.	ID=evm.model.NIJG01003537.1.1.exon1;Parent=evm.model.NIJG01003537.1.1
NIJG01003537.1	EVM	CDS	11230	11751	.	-	0	ID=cds.evm.model.NIJG01003537.1.1;Parent=evm.model.NIJG01003537.1.1
NIJG01005381.1	EVM	gene	12599	12882	.	-	.	ID=evm.TU.NIJG01005381.1.2;Name=EVM%20prediction%20NIJG01005381.1.2
NIJG01005381.1	EVM	mRNA	12599	12882	.	-	.	ID=evm.model.NIJG01005381.1.2;Parent=evm.TU.NIJG01005381.1.2;Name=EVM%20prediction%20NIJG01005381.1.2
NIJG01005381.1	EVM	exon	12599	12882	.	-	.	ID=evm.model.NIJG01005381.1.2.exon1;Parent=evm.model.NIJG01005381.1.2
NIJG01005381.1	EVM	CDS	12599	12882	.	-	2	ID=cds.evm.model.NIJG01005381.1.2;Parent=evm.model.NIJG01005381.1.2
NIJG01013886.1	EVM	gene	885	1213	.	+	.	ID=evm.TU.NIJG01013886.1.1;Name=EVM%20prediction%20NIJG01013886.1.1
NIJG01013886.1	EVM	mRNA	885	1213	.	+	.	ID=evm.model.NIJG01013886.1.1;Parent=evm.TU.NIJG01013886.1.1;Name=EVM%20prediction%20NIJG01013886.1.1
NIJG01013886.1	EVM	exon	885	1074	.	+	.	ID=evm.model.NIJG01013886.1.1.exon1;Parent=evm.model.NIJG01013886.1.1
NIJG01013886.1	EVM	CDS	885	1074	.	+	0	ID=cds.evm.model.NIJG01013886.1.1;Parent=evm.model.NIJG01013886.1.1
NIJG01013886.1	EVM	exon	1132	1213	.	+	.	ID=evm.model.NIJG01013886.1.1.exon2;Parent=evm.model.NIJG01013886.1.1
NIJG01013886.1	EVM	CDS	1132	1213	.	+	2	ID=cds.evm.model.NIJG01013886.1.1;Parent=evm.model.NIJG01013886.1.1
NIJG01000221.1	EVM	exon	81644	81652	.	-	.	ID=evm.model.NIJG01000221.1.4.exon1;Parent=evm.model.NIJG01000221.1.4
NIJG01000221.1	EVM	CDS	81644	81652	.	-	0	ID=cds.evm.model.NIJG01000221.1.4;Parent=evm.model.NIJG01000221.1.4
NIJG01000221.1	EVM	gene	88291	88872	.	+	.	ID=evm.TU.NIJG01000221.1.6;Name=EVM%20prediction%20NIJG01000221.1.6
NIJG01000221.1	EVM	mRNA	88291	88872	.	+	.	ID=evm.model.NIJG01000221.1.6;Parent=evm.TU.NIJG01000221.1.6;Name=EVM%20prediction%20NIJG01000221.1.6
NIJG01000221.1	EVM	exon	88291	88872	.	+	.	ID=evm.model.NIJG01000221.1.6.exon1;Parent=evm.model.NIJG01000221.1.6
NIJG01000221.1	EVM	CDS	88291	88872	.	+	0	ID=cds.evm.model.NIJG01000221.1.6;Parent=evm.model.NIJG01000221.1.6
NIJG01001007.1	EVM	gene	34132	34532	.	-	.	ID=evm.TU.NIJG01001007.1.1;Name=EVM%20prediction%20NIJG01001007.1.1
NIJG01001007.1	EVM	mRNA	34132	34532	.	-	.	ID=evm.model.NIJG01001007.1.1;Parent=evm.TU.NIJG01001007.1.1;Name=EVM%20prediction%20NIJG01001007.1.1
NIJG01001007.1	EVM	exon	34465	34532	.	-	.	ID=evm.model.NIJG01001007.1.1.exon1;Parent=evm.model.NIJG01001007.1.1
NIJG01001007.1	EVM	CDS	34465	34532	.	-	1	ID=cds.evm.model.NIJG01001007.1.1;Parent=evm.model.NIJG01001007.1.1
NIJG01001007.1	EVM	exon	34132	34286	.	-	.	ID=evm.model.NIJG01001007.1.1.exon2;Parent=evm.model.NIJG01001007.1.1
NIJG01001007.1	EVM	CDS	34132	34286	.	-	2	ID=cds.evm.model.NIJG01001007.1.1;Parent=evm.model.NIJG01001007.1.1
NIJG01001007.1	EVM	gene	27660	27961	.	-	.	ID=evm.TU.NIJG01001007.1.2;Name=EVM%20prediction%20NIJG01001007.1.2
NIJG01001007.1	EVM	mRNA	27660	27961	.	-	.	ID=evm.model.NIJG01001007.1.2;Parent=evm.TU.NIJG01001007.1.2;Name=EVM%20prediction%20NIJG01001007.1.2
NIJG01001007.1	EVM	exon	27660	27961	.	-	.	ID=evm.model.NIJG01001007.1.2.exon1;Parent=evm.model.NIJG01001007.1.2
NIJG01001007.1	EVM	CDS	27660	27961	.	-	2	ID=cds.evm.model.NIJG01001007.1.2;Parent=evm.model.NIJG01001007.1.2
NIJG01001007.1	EVM	gene	39331	39505	.	-	.	ID=evm.TU.NIJG01001007.1.3;Name=EVM%20prediction%20NIJG01001007.1.3
NIJG01001007.1	EVM	mRNA	39331	39505	.	-	.	ID=evm.model.NIJG01001007.1.3;Parent=evm.TU.NIJG01001007.1.3;Name=EVM%20prediction%20NIJG01001007.1.3
NIJG01001007.1	EVM	exon	39331	39505	.	-	.	ID=evm.model.NIJG01001007.1.3.exon1;Parent=evm.model.NIJG01001007.1.3
NIJG01001007.1	EVM	CDS	39331	39505	.	-	0	ID=cds.evm.model.NIJG01001007.1.3;Parent=evm.model.NIJG01001007.1.3
NIJG01000750.1	EVM	gene	15573	15899	.	+	.	ID=evm.TU.NIJG01000750.1.1;Name=EVM%20prediction%20NIJG01000750.1.1
NIJG01000750.1	EVM	mRNA	15573	15899	.	+	.	ID=evm.model.NIJG01000750.1.1;Parent=evm.TU.NIJG01000750.1.1;Name=EVM%20prediction%20NIJG01000750.1.1
NIJG01000750.1	EVM	exon	15573	15899	.	+	.	ID=evm.model.NIJG01000750.1.1.exon1;Parent=evm.model.NIJG01000750.1.1
NIJG01000750.1	EVM	CDS	15573	15899	.	+	0	ID=cds.evm.model.NIJG01000750.1.1;Parent=evm.model.NIJG01000750.1.1
NIJG01000750.1	EVM	gene	24303	25046	.	-	.	ID=evm.TU.NIJG01000750.1.2;Name=EVM%20prediction%20NIJG01000750.1.2
NIJG01000750.1	EVM	mRNA	24303	25046	.	-	.	ID=evm.model.NIJG01000750.1.2;Parent=evm.TU.NIJG01000750.1.2;Name=EVM%20prediction%20NIJG01000750.1.2
NIJG01000750.1	EVM	exon	24303	25046	.	-	.	ID=evm.model.NIJG01000750.1.2.exon1;Parent=evm.model.NIJG01000750.1.2
NIJG01000750.1	EVM	CDS	24303	25046	.	-	0	ID=cds.evm.model.NIJG01000750.1.2;Parent=evm.model.NIJG01000750.1.2
NIJG01000750.1	EVM	gene	33815	35074	.	+	.	ID=evm.TU.NIJG01000750.1.3;Name=EVM%20prediction%20NIJG01000750.1.3
NIJG01000750.1	EVM	mRNA	33815	35074	.	+	.	ID=evm.model.NIJG01000750.1.3;Parent=evm.TU.NIJG01000750.1.3;Name=EVM%20prediction%20NIJG01000750.1.3
NIJG01000750.1	EVM	exon	33815	35074	.	+	.	ID=evm.model.NIJG01000750.1.3.exon1;Parent=evm.model.NIJG01000750.1.3
NIJG01000750.1	EVM	CDS	33815	35074	.	+	0	ID=cds.evm.model.NIJG01000750.1.3;Parent=evm.model.NIJG01000750.1.3
NIJG01000750.1	EVM	gene	4550	4954	.	-	.	ID=evm.TU.NIJG01000750.1.4;Name=EVM%20prediction%20NIJG01000750.1.4
NIJG01000750.1	EVM	mRNA	4550	4954	.	-	.	ID=evm.model.NIJG01000750.1.4;Parent=evm.TU.NIJG01000750.1.4;Name=EVM%20prediction%20NIJG01000750.1.4
NIJG01000750.1	EVM	exon	4550	4954	.	-	.	ID=evm.model.NIJG01000750.1.4.exon1;Parent=evm.model.NIJG01000750.1.4
NIJG01000750.1	EVM	CDS	4550	4954	.	-	0	ID=cds.evm.model.NIJG01000750.1.4;Parent=evm.model.NIJG01000750.1.4
NIJG01013635.1	EVM	gene	6211	6777	.	-	.	ID=evm.TU.NIJG01013635.1.1;Name=EVM%20prediction%20NIJG01013635.1.1
NIJG01013635.1	EVM	mRNA	6211	6777	.	-	.	ID=evm.model.NIJG01013635.1.1;Parent=evm.TU.NIJG01013635.1.1;Name=EVM%20prediction%20NIJG01013635.1.1
NIJG01013635.1	EVM	exon	6211	6777	.	-	.	ID=evm.model.NIJG01013635.1.1.exon1;Parent=evm.model.NIJG01013635.1.1
NIJG01013635.1	EVM	CDS	6211	6777	.	-	0	ID=cds.evm.model.NIJG01013635.1.1;Parent=evm.model.NIJG01013635.1.1
NIJG01000851.1	EVM	exon	42979	43440	.	+	.	ID=evm.model.NIJG01000851.1.1.exon2;Parent=evm.model.NIJG01000851.1.1
NIJG01000851.1	EVM	CDS	42979	43440	.	+	0	ID=cds.evm.model.NIJG01000851.1.1;Parent=evm.model.NIJG01000851.1.1
NIJG01000851.1	EVM	gene	43508	44029	.	+	.	ID=evm.TU.NIJG01000851.1.2;Name=EVM%20prediction%20NIJG01000851.1.2
NIJG01000851.1	EVM	mRNA	43508	44029	.	+	.	ID=evm.model.NIJG01000851.1.2;Parent=evm.TU.NIJG01000851.1.2;Name=EVM%20prediction%20NIJG01000851.1.2
NIJG01000851.1	EVM	exon	43508	44029	.	+	.	ID=evm.model.NIJG01000851.1.2.exon1;Parent=evm.model.NIJG01000851.1.2
NIJG01000851.1	EVM	CDS	43508	44029	.	+	0	ID=cds.evm.model.NIJG01000851.1.2;Parent=evm.model.NIJG01000851.1.2
NIJG01000792.1	EVM	gene	29668	30153	.	+	.	ID=evm.TU.NIJG01000792.1.1;Name=EVM%20prediction%20NIJG01000792.1.1
NIJG01000792.1	EVM	mRNA	29668	30153	.	+	.	ID=evm.model.NIJG01000792.1.1;Parent=evm.TU.NIJG01000792.1.1;Name=EVM%20prediction%20NIJG01000792.1.1
NIJG01000792.1	EVM	exon	29668	30153	.	+	.	ID=evm.model.NIJG01000792.1.1.exon1;Parent=evm.model.NIJG01000792.1.1
NIJG01000792.1	EVM	CDS	29668	30153	.	+	0	ID=cds.evm.model.NIJG01000792.1.1;Parent=evm.model.NIJG01000792.1.1
NIJG01000708.1	EVM	gene	47980	51189	.	+	.	ID=evm.TU.NIJG01000708.1.2;Name=EVM%20prediction%20NIJG01000708.1.2
NIJG01000708.1	EVM	mRNA	47980	51189	.	+	.	ID=evm.model.NIJG01000708.1.2;Parent=evm.TU.NIJG01000708.1.2;Name=EVM%20prediction%20NIJG01000708.1.2
NIJG01000708.1	EVM	exon	47980	51189	.	+	.	ID=evm.model.NIJG01000708.1.2.exon1;Parent=evm.model.NIJG01000708.1.2
NIJG01000708.1	EVM	CDS	47980	51189	.	+	0	ID=cds.evm.model.NIJG01000708.1.2;Parent=evm.model.NIJG01000708.1.2
NIJG01000068.1	EVM	exon	84886	84891	.	+	.	ID=evm.model.NIJG01000068.1.10.exon8;Parent=evm.model.NIJG01000068.1.10
NIJG01000068.1	EVM	CDS	84886	84891	.	+	0	ID=cds.evm.model.NIJG01000068.1.10;Parent=evm.model.NIJG01000068.1.10
NIJG01000068.1	EVM	exon	101865	101867	.	+	.	ID=evm.model.NIJG01000068.1.16.exon1;Parent=evm.model.NIJG01000068.1.16
NIJG01000068.1	EVM	CDS	101865	101867	.	+	0	ID=cds.evm.model.NIJG01000068.1.16;Parent=evm.model.NIJG01000068.1.16
NIJG01000068.1	EVM	exon	126135	126146	.	+	.	ID=evm.model.NIJG01000068.1.18.exon4;Parent=evm.model.NIJG01000068.1.18
NIJG01000068.1	EVM	CDS	126135	126146	.	+	0	ID=cds.evm.model.NIJG01000068.1.18;Parent=evm.model.NIJG01000068.1.18
NIJG01000068.1	EVM	exon	126474	126479	.	+	.	ID=evm.model.NIJG01000068.1.18.exon5;Parent=evm.model.NIJG01000068.1.18
NIJG01000068.1	EVM	CDS	126474	126479	.	+	0	ID=cds.evm.model.NIJG01000068.1.18;Parent=evm.model.NIJG01000068.1.18
NIJG01000068.1	EVM	exon	133260	133287	.	-	.	ID=evm.model.NIJG01000068.1.22.exon6;Parent=evm.model.NIJG01000068.1.22
NIJG01000068.1	EVM	CDS	133260	133287	.	-	1	ID=cds.evm.model.NIJG01000068.1.22;Parent=evm.model.NIJG01000068.1.22
NIJG01000068.1	EVM	gene	297348	301720	.	-	.	ID=evm.TU.NIJG01000068.1.46;Name=EVM%20prediction%20NIJG01000068.1.46
NIJG01000068.1	EVM	mRNA	297348	301720	.	-	.	ID=evm.model.NIJG01000068.1.46;Parent=evm.TU.NIJG01000068.1.46;Name=EVM%20prediction%20NIJG01000068.1.46
NIJG01000068.1	EVM	exon	301691	301720	.	-	.	ID=evm.model.NIJG01000068.1.46.exon1;Parent=evm.model.NIJG01000068.1.46
NIJG01000068.1	EVM	CDS	301691	301720	.	-	0	ID=cds.evm.model.NIJG01000068.1.46;Parent=evm.model.NIJG01000068.1.46
NIJG01000068.1	EVM	exon	297348	301598	.	-	.	ID=evm.model.NIJG01000068.1.46.exon2;Parent=evm.model.NIJG01000068.1.46
NIJG01000068.1	EVM	CDS	297348	301598	.	-	0	ID=cds.evm.model.NIJG01000068.1.46;Parent=evm.model.NIJG01000068.1.46
NIJG01000068.1	EVM	gene	659441	659851	.	-	.	ID=evm.TU.NIJG01000068.1.62;Name=EVM%20prediction%20NIJG01000068.1.62
NIJG01000068.1	EVM	mRNA	659441	659851	.	-	.	ID=evm.model.NIJG01000068.1.62;Parent=evm.TU.NIJG01000068.1.62;Name=EVM%20prediction%20NIJG01000068.1.62
NIJG01000068.1	EVM	exon	659441	659851	.	-	.	ID=evm.model.NIJG01000068.1.62.exon1;Parent=evm.model.NIJG01000068.1.62
NIJG01000068.1	EVM	CDS	659441	659851	.	-	0	ID=cds.evm.model.NIJG01000068.1.62;Parent=evm.model.NIJG01000068.1.62
NIJG01007692.1	EVM	exon	2408	2418	.	+	.	ID=evm.model.NIJG01007692.1.1.exon2;Parent=evm.model.NIJG01007692.1.1
NIJG01007692.1	EVM	CDS	2408	2418	.	+	2	ID=cds.evm.model.NIJG01007692.1.1;Parent=evm.model.NIJG01007692.1.1
NIJG01010230.1	EVM	gene	682	1103	.	+	.	ID=evm.TU.NIJG01010230.1.1;Name=EVM%20prediction%20NIJG01010230.1.1
NIJG01010230.1	EVM	mRNA	682	1103	.	+	.	ID=evm.model.NIJG01010230.1.1;Parent=evm.TU.NIJG01010230.1.1;Name=EVM%20prediction%20NIJG01010230.1.1
NIJG01010230.1	EVM	exon	682	1103	.	+	.	ID=evm.model.NIJG01010230.1.1.exon1;Parent=evm.model.NIJG01010230.1.1
NIJG01010230.1	EVM	CDS	682	1103	.	+	0	ID=cds.evm.model.NIJG01010230.1.1;Parent=evm.model.NIJG01010230.1.1
NIJG01015522.1	EVM	gene	3876	4516	.	-	.	ID=evm.TU.NIJG01015522.1.1;Name=EVM%20prediction%20NIJG01015522.1.1
NIJG01015522.1	EVM	mRNA	3876	4516	.	-	.	ID=evm.model.NIJG01015522.1.1;Parent=evm.TU.NIJG01015522.1.1;Name=EVM%20prediction%20NIJG01015522.1.1
NIJG01015522.1	EVM	exon	3876	4516	.	-	.	ID=evm.model.NIJG01015522.1.1.exon1;Parent=evm.model.NIJG01015522.1.1
NIJG01015522.1	EVM	CDS	3876	4516	.	-	0	ID=cds.evm.model.NIJG01015522.1.1;Parent=evm.model.NIJG01015522.1.1
NIJG01000626.1	EVM	gene	64605	65186	.	+	.	ID=evm.TU.NIJG01000626.1.1;Name=EVM%20prediction%20NIJG01000626.1.1
NIJG01000626.1	EVM	mRNA	64605	65186	.	+	.	ID=evm.model.NIJG01000626.1.1;Parent=evm.TU.NIJG01000626.1.1;Name=EVM%20prediction%20NIJG01000626.1.1
NIJG01000626.1	EVM	exon	64605	65186	.	+	.	ID=evm.model.NIJG01000626.1.1.exon1;Parent=evm.model.NIJG01000626.1.1
NIJG01000626.1	EVM	CDS	64605	65186	.	+	0	ID=cds.evm.model.NIJG01000626.1.1;Parent=evm.model.NIJG01000626.1.1
NIJG01000626.1	EVM	gene	67486	67788	.	+	.	ID=evm.TU.NIJG01000626.1.2;Name=EVM%20prediction%20NIJG01000626.1.2
NIJG01000626.1	EVM	mRNA	67486	67788	.	+	.	ID=evm.model.NIJG01000626.1.2;Parent=evm.TU.NIJG01000626.1.2;Name=EVM%20prediction%20NIJG01000626.1.2
NIJG01000626.1	EVM	exon	67486	67788	.	+	.	ID=evm.model.NIJG01000626.1.2.exon1;Parent=evm.model.NIJG01000626.1.2
NIJG01000626.1	EVM	CDS	67486	67788	.	+	0	ID=cds.evm.model.NIJG01000626.1.2;Parent=evm.model.NIJG01000626.1.2
NIJG01008776.1	EVM	gene	3156	3394	.	+	.	ID=evm.TU.NIJG01008776.1.1;Name=EVM%20prediction%20NIJG01008776.1.1
NIJG01008776.1	EVM	mRNA	3156	3394	.	+	.	ID=evm.model.NIJG01008776.1.1;Parent=evm.TU.NIJG01008776.1.1;Name=EVM%20prediction%20NIJG01008776.1.1
NIJG01008776.1	EVM	exon	3156	3394	.	+	.	ID=evm.model.NIJG01008776.1.1.exon1;Parent=evm.model.NIJG01008776.1.1
NIJG01008776.1	EVM	CDS	3156	3394	.	+	2	ID=cds.evm.model.NIJG01008776.1.1;Parent=evm.model.NIJG01008776.1.1
NIJG01008668.1	EVM	exon	4842	5097	.	-	.	ID=evm.model.NIJG01008668.1.2.exon4;Parent=evm.model.NIJG01008668.1.2
NIJG01008668.1	EVM	CDS	4842	5097	.	-	1	ID=cds.evm.model.NIJG01008668.1.2;Parent=evm.model.NIJG01008668.1.2
NIJG01000174.1	EVM	gene	133539	133699	.	+	.	ID=evm.TU.NIJG01000174.1.3;Name=EVM%20prediction%20NIJG01000174.1.3
NIJG01000174.1	EVM	mRNA	133539	133699	.	+	.	ID=evm.model.NIJG01000174.1.3;Parent=evm.TU.NIJG01000174.1.3;Name=EVM%20prediction%20NIJG01000174.1.3
NIJG01000174.1	EVM	exon	133539	133699	.	+	.	ID=evm.model.NIJG01000174.1.3.exon1;Parent=evm.model.NIJG01000174.1.3
NIJG01000174.1	EVM	CDS	133539	133699	.	+	0	ID=cds.evm.model.NIJG01000174.1.3;Parent=evm.model.NIJG01000174.1.3
NIJG01000174.1	EVM	gene	147922	148071	.	-	.	ID=evm.TU.NIJG01000174.1.4;Name=EVM%20prediction%20NIJG01000174.1.4
NIJG01000174.1	EVM	mRNA	147922	148071	.	-	.	ID=evm.model.NIJG01000174.1.4;Parent=evm.TU.NIJG01000174.1.4;Name=EVM%20prediction%20NIJG01000174.1.4
NIJG01000174.1	EVM	exon	147922	148071	.	-	.	ID=evm.model.NIJG01000174.1.4.exon1;Parent=evm.model.NIJG01000174.1.4
NIJG01000174.1	EVM	CDS	147922	148071	.	-	0	ID=cds.evm.model.NIJG01000174.1.4;Parent=evm.model.NIJG01000174.1.4
NIJG01000174.1	EVM	exon	203227	203492	.	+	.	ID=evm.model.NIJG01000174.1.6.exon1;Parent=evm.model.NIJG01000174.1.6
NIJG01000174.1	EVM	CDS	203227	203492	.	+	0	ID=cds.evm.model.NIJG01000174.1.6;Parent=evm.model.NIJG01000174.1.6
NIJG01000174.1	EVM	exon	203564	203602	.	+	.	ID=evm.model.NIJG01000174.1.6.exon2;Parent=evm.model.NIJG01000174.1.6
NIJG01000174.1	EVM	CDS	203564	203602	.	+	0	ID=cds.evm.model.NIJG01000174.1.6;Parent=evm.model.NIJG01000174.1.6
NIJG01022066.1	EVM	gene	562	1041	.	+	.	ID=evm.TU.NIJG01022066.1.1;Name=EVM%20prediction%20NIJG01022066.1.1
NIJG01022066.1	EVM	mRNA	562	1041	.	+	.	ID=evm.model.NIJG01022066.1.1;Parent=evm.TU.NIJG01022066.1.1;Name=EVM%20prediction%20NIJG01022066.1.1
NIJG01022066.1	EVM	exon	562	1041	.	+	.	ID=evm.model.NIJG01022066.1.1.exon1;Parent=evm.model.NIJG01022066.1.1
NIJG01022066.1	EVM	CDS	562	1041	.	+	0	ID=cds.evm.model.NIJG01022066.1.1;Parent=evm.model.NIJG01022066.1.1
NIJG01002282.1	EVM	gene	20527	20686	.	-	.	ID=evm.TU.NIJG01002282.1.1;Name=EVM%20prediction%20NIJG01002282.1.1
NIJG01002282.1	EVM	mRNA	20527	20686	.	-	.	ID=evm.model.NIJG01002282.1.1;Parent=evm.TU.NIJG01002282.1.1;Name=EVM%20prediction%20NIJG01002282.1.1
NIJG01002282.1	EVM	exon	20527	20686	.	-	.	ID=evm.model.NIJG01002282.1.1.exon1;Parent=evm.model.NIJG01002282.1.1
NIJG01002282.1	EVM	CDS	20527	20686	.	-	2	ID=cds.evm.model.NIJG01002282.1.1;Parent=evm.model.NIJG01002282.1.1
NIJG01002282.1	EVM	gene	4779	5141	.	+	.	ID=evm.TU.NIJG01002282.1.2;Name=EVM%20prediction%20NIJG01002282.1.2
NIJG01002282.1	EVM	mRNA	4779	5141	.	+	.	ID=evm.model.NIJG01002282.1.2;Parent=evm.TU.NIJG01002282.1.2;Name=EVM%20prediction%20NIJG01002282.1.2
NIJG01002282.1	EVM	exon	4779	5141	.	+	.	ID=evm.model.NIJG01002282.1.2.exon1;Parent=evm.model.NIJG01002282.1.2
NIJG01002282.1	EVM	CDS	4779	5141	.	+	0	ID=cds.evm.model.NIJG01002282.1.2;Parent=evm.model.NIJG01002282.1.2
NIJG01012297.1	EVM	gene	1857	2041	.	+	.	ID=evm.TU.NIJG01012297.1.1;Name=EVM%20prediction%20NIJG01012297.1.1
NIJG01012297.1	EVM	mRNA	1857	2041	.	+	.	ID=evm.model.NIJG01012297.1.1;Parent=evm.TU.NIJG01012297.1.1;Name=EVM%20prediction%20NIJG01012297.1.1
NIJG01012297.1	EVM	exon	1857	2041	.	+	.	ID=evm.model.NIJG01012297.1.1.exon1;Parent=evm.model.NIJG01012297.1.1
NIJG01012297.1	EVM	CDS	1857	2041	.	+	0	ID=cds.evm.model.NIJG01012297.1.1;Parent=evm.model.NIJG01012297.1.1
NIJG01001706.1	EVM	gene	24486	24643	.	+	.	ID=evm.TU.NIJG01001706.1.1;Name=EVM%20prediction%20NIJG01001706.1.1
NIJG01001706.1	EVM	mRNA	24486	24643	.	+	.	ID=evm.model.NIJG01001706.1.1;Parent=evm.TU.NIJG01001706.1.1;Name=EVM%20prediction%20NIJG01001706.1.1
NIJG01001706.1	EVM	exon	24486	24643	.	+	.	ID=evm.model.NIJG01001706.1.1.exon1;Parent=evm.model.NIJG01001706.1.1
NIJG01001706.1	EVM	CDS	24486	24643	.	+	0	ID=cds.evm.model.NIJG01001706.1.1;Parent=evm.model.NIJG01001706.1.1
NIJG01001645.1	EVM	gene	264	725	.	+	.	ID=evm.TU.NIJG01001645.1.1;Name=EVM%20prediction%20NIJG01001645.1.1
NIJG01001645.1	EVM	mRNA	264	725	.	+	.	ID=evm.model.NIJG01001645.1.1;Parent=evm.TU.NIJG01001645.1.1;Name=EVM%20prediction%20NIJG01001645.1.1
NIJG01001645.1	EVM	exon	264	725	.	+	.	ID=evm.model.NIJG01001645.1.1.exon1;Parent=evm.model.NIJG01001645.1.1
NIJG01001645.1	EVM	CDS	264	725	.	+	0	ID=cds.evm.model.NIJG01001645.1.1;Parent=evm.model.NIJG01001645.1.1
NIJG01000353.1	EVM	gene	25761	26075	.	+	.	ID=evm.TU.NIJG01000353.1.1;Name=EVM%20prediction%20NIJG01000353.1.1
NIJG01000353.1	EVM	mRNA	25761	26075	.	+	.	ID=evm.model.NIJG01000353.1.1;Parent=evm.TU.NIJG01000353.1.1;Name=EVM%20prediction%20NIJG01000353.1.1
NIJG01000353.1	EVM	exon	25761	26075	.	+	.	ID=evm.model.NIJG01000353.1.1.exon1;Parent=evm.model.NIJG01000353.1.1
NIJG01000353.1	EVM	CDS	25761	26075	.	+	0	ID=cds.evm.model.NIJG01000353.1.1;Parent=evm.model.NIJG01000353.1.1
NIJG01000353.1	EVM	gene	131904	132203	.	-	.	ID=evm.TU.NIJG01000353.1.13;Name=EVM%20prediction%20NIJG01000353.1.13
NIJG01000353.1	EVM	mRNA	131904	132203	.	-	.	ID=evm.model.NIJG01000353.1.13;Parent=evm.TU.NIJG01000353.1.13;Name=EVM%20prediction%20NIJG01000353.1.13
NIJG01000353.1	EVM	exon	131904	132203	.	-	.	ID=evm.model.NIJG01000353.1.13.exon1;Parent=evm.model.NIJG01000353.1.13
NIJG01000353.1	EVM	CDS	131904	132203	.	-	0	ID=cds.evm.model.NIJG01000353.1.13;Parent=evm.model.NIJG01000353.1.13
NIJG01005933.1	EVM	gene	9075	9437	.	+	.	ID=evm.TU.NIJG01005933.1.2;Name=EVM%20prediction%20NIJG01005933.1.2
NIJG01005933.1	EVM	mRNA	9075	9437	.	+	.	ID=evm.model.NIJG01005933.1.2;Parent=evm.TU.NIJG01005933.1.2;Name=EVM%20prediction%20NIJG01005933.1.2
NIJG01005933.1	EVM	exon	9075	9110	.	+	.	ID=evm.model.NIJG01005933.1.2.exon1;Parent=evm.model.NIJG01005933.1.2
NIJG01005933.1	EVM	CDS	9075	9110	.	+	0	ID=cds.evm.model.NIJG01005933.1.2;Parent=evm.model.NIJG01005933.1.2
NIJG01005933.1	EVM	exon	9322	9437	.	+	.	ID=evm.model.NIJG01005933.1.2.exon2;Parent=evm.model.NIJG01005933.1.2
NIJG01005933.1	EVM	CDS	9322	9437	.	+	0	ID=cds.evm.model.NIJG01005933.1.2;Parent=evm.model.NIJG01005933.1.2
NIJG01015576.1	EVM	gene	738	935	.	-	.	ID=evm.TU.NIJG01015576.1.1;Name=EVM%20prediction%20NIJG01015576.1.1
NIJG01015576.1	EVM	mRNA	738	935	.	-	.	ID=evm.model.NIJG01015576.1.1;Parent=evm.TU.NIJG01015576.1.1;Name=EVM%20prediction%20NIJG01015576.1.1
NIJG01015576.1	EVM	exon	738	935	.	-	.	ID=evm.model.NIJG01015576.1.1.exon1;Parent=evm.model.NIJG01015576.1.1
NIJG01015576.1	EVM	CDS	738	935	.	-	0	ID=cds.evm.model.NIJG01015576.1.1;Parent=evm.model.NIJG01015576.1.1
NIJG01018855.1	EVM	gene	1764	2037	.	-	.	ID=evm.TU.NIJG01018855.1.1;Name=EVM%20prediction%20NIJG01018855.1.1
NIJG01018855.1	EVM	mRNA	1764	2037	.	-	.	ID=evm.model.NIJG01018855.1.1;Parent=evm.TU.NIJG01018855.1.1;Name=EVM%20prediction%20NIJG01018855.1.1
NIJG01018855.1	EVM	exon	1764	2037	.	-	.	ID=evm.model.NIJG01018855.1.1.exon1;Parent=evm.model.NIJG01018855.1.1
NIJG01018855.1	EVM	CDS	1764	2037	.	-	0	ID=cds.evm.model.NIJG01018855.1.1;Parent=evm.model.NIJG01018855.1.1
NIJG01002518.1	EVM	exon	7189	7442	.	+	.	ID=evm.model.NIJG01002518.1.1.exon1;Parent=evm.model.NIJG01002518.1.1
NIJG01002518.1	EVM	CDS	7189	7442	.	+	0	ID=cds.evm.model.NIJG01002518.1.1;Parent=evm.model.NIJG01002518.1.1
NIJG01002518.1	EVM	exon	7667	7970	.	+	.	ID=evm.model.NIJG01002518.1.1.exon2;Parent=evm.model.NIJG01002518.1.1
NIJG01002518.1	EVM	CDS	7667	7970	.	+	1	ID=cds.evm.model.NIJG01002518.1.1;Parent=evm.model.NIJG01002518.1.1
NIJG01002518.1	EVM	gene	17822	18126	.	-	.	ID=evm.TU.NIJG01002518.1.2;Name=EVM%20prediction%20NIJG01002518.1.2
NIJG01002518.1	EVM	mRNA	17822	18126	.	-	.	ID=evm.model.NIJG01002518.1.2;Parent=evm.TU.NIJG01002518.1.2;Name=EVM%20prediction%20NIJG01002518.1.2
NIJG01002518.1	EVM	exon	17822	18126	.	-	.	ID=evm.model.NIJG01002518.1.2.exon1;Parent=evm.model.NIJG01002518.1.2
NIJG01002518.1	EVM	CDS	17822	18126	.	-	2	ID=cds.evm.model.NIJG01002518.1.2;Parent=evm.model.NIJG01002518.1.2
NIJG01022590.1	EVM	gene	520	936	.	+	.	ID=evm.TU.NIJG01022590.1.1;Name=EVM%20prediction%20NIJG01022590.1.1
NIJG01022590.1	EVM	mRNA	520	936	.	+	.	ID=evm.model.NIJG01022590.1.1;Parent=evm.TU.NIJG01022590.1.1;Name=EVM%20prediction%20NIJG01022590.1.1
NIJG01022590.1	EVM	exon	520	936	.	+	.	ID=evm.model.NIJG01022590.1.1.exon1;Parent=evm.model.NIJG01022590.1.1
NIJG01022590.1	EVM	CDS	520	936	.	+	0	ID=cds.evm.model.NIJG01022590.1.1;Parent=evm.model.NIJG01022590.1.1
NIJG01000635.1	EVM	gene	12127	12861	.	+	.	ID=evm.TU.NIJG01000635.1.1;Name=EVM%20prediction%20NIJG01000635.1.1
NIJG01000635.1	EVM	mRNA	12127	12861	.	+	.	ID=evm.model.NIJG01000635.1.1;Parent=evm.TU.NIJG01000635.1.1;Name=EVM%20prediction%20NIJG01000635.1.1
NIJG01000635.1	EVM	exon	12127	12861	.	+	.	ID=evm.model.NIJG01000635.1.1.exon1;Parent=evm.model.NIJG01000635.1.1
NIJG01000635.1	EVM	CDS	12127	12861	.	+	0	ID=cds.evm.model.NIJG01000635.1.1;Parent=evm.model.NIJG01000635.1.1
NIJG01000635.1	EVM	gene	88462	88782	.	-	.	ID=evm.TU.NIJG01000635.1.3;Name=EVM%20prediction%20NIJG01000635.1.3
NIJG01000635.1	EVM	mRNA	88462	88782	.	-	.	ID=evm.model.NIJG01000635.1.3;Parent=evm.TU.NIJG01000635.1.3;Name=EVM%20prediction%20NIJG01000635.1.3
NIJG01000635.1	EVM	exon	88462	88782	.	-	.	ID=evm.model.NIJG01000635.1.3.exon1;Parent=evm.model.NIJG01000635.1.3
NIJG01000635.1	EVM	CDS	88462	88782	.	-	0	ID=cds.evm.model.NIJG01000635.1.3;Parent=evm.model.NIJG01000635.1.3
NIJG01010332.1	EVM	gene	3766	4251	.	-	.	ID=evm.TU.NIJG01010332.1.1;Name=EVM%20prediction%20NIJG01010332.1.1
NIJG01010332.1	EVM	mRNA	3766	4251	.	-	.	ID=evm.model.NIJG01010332.1.1;Parent=evm.TU.NIJG01010332.1.1;Name=EVM%20prediction%20NIJG01010332.1.1
NIJG01010332.1	EVM	exon	3766	4251	.	-	.	ID=evm.model.NIJG01010332.1.1.exon1;Parent=evm.model.NIJG01010332.1.1
NIJG01010332.1	EVM	CDS	3766	4251	.	-	0	ID=cds.evm.model.NIJG01010332.1.1;Parent=evm.model.NIJG01010332.1.1
NIJG01000763.1	EVM	gene	27497	27841	.	+	.	ID=evm.TU.NIJG01000763.1.2;Name=EVM%20prediction%20NIJG01000763.1.2
NIJG01000763.1	EVM	mRNA	27497	27841	.	+	.	ID=evm.model.NIJG01000763.1.2;Parent=evm.TU.NIJG01000763.1.2;Name=EVM%20prediction%20NIJG01000763.1.2
NIJG01000763.1	EVM	exon	27497	27655	.	+	.	ID=evm.model.NIJG01000763.1.2.exon1;Parent=evm.model.NIJG01000763.1.2
NIJG01000763.1	EVM	CDS	27497	27655	.	+	0	ID=cds.evm.model.NIJG01000763.1.2;Parent=evm.model.NIJG01000763.1.2
NIJG01000763.1	EVM	exon	27683	27841	.	+	.	ID=evm.model.NIJG01000763.1.2.exon2;Parent=evm.model.NIJG01000763.1.2
NIJG01000763.1	EVM	CDS	27683	27841	.	+	0	ID=cds.evm.model.NIJG01000763.1.2;Parent=evm.model.NIJG01000763.1.2
NIJG01004531.1	EVM	gene	6681	7022	.	+	.	ID=evm.TU.NIJG01004531.1.1;Name=EVM%20prediction%20NIJG01004531.1.1
NIJG01004531.1	EVM	mRNA	6681	7022	.	+	.	ID=evm.model.NIJG01004531.1.1;Parent=evm.TU.NIJG01004531.1.1;Name=EVM%20prediction%20NIJG01004531.1.1
NIJG01004531.1	EVM	exon	6681	7022	.	+	.	ID=evm.model.NIJG01004531.1.1.exon1;Parent=evm.model.NIJG01004531.1.1
NIJG01004531.1	EVM	CDS	6681	7022	.	+	0	ID=cds.evm.model.NIJG01004531.1.1;Parent=evm.model.NIJG01004531.1.1
NIJG01000362.1	EVM	exon	129537	129566	.	-	.	ID=evm.model.NIJG01000362.1.7.exon5;Parent=evm.model.NIJG01000362.1.7
NIJG01000362.1	EVM	CDS	129537	129566	.	-	0	ID=cds.evm.model.NIJG01000362.1.7;Parent=evm.model.NIJG01000362.1.7
NIJG01000362.1	EVM	exon	142559	142568	.	+	.	ID=evm.model.NIJG01000362.1.8.exon5;Parent=evm.model.NIJG01000362.1.8
NIJG01000362.1	EVM	CDS	142559	142568	.	+	1	ID=cds.evm.model.NIJG01000362.1.8;Parent=evm.model.NIJG01000362.1.8
NIJG01010205.1	EVM	gene	5382	5945	.	-	.	ID=evm.TU.NIJG01010205.1.1;Name=EVM%20prediction%20NIJG01010205.1.1
NIJG01010205.1	EVM	mRNA	5382	5945	.	-	.	ID=evm.model.NIJG01010205.1.1;Parent=evm.TU.NIJG01010205.1.1;Name=EVM%20prediction%20NIJG01010205.1.1
NIJG01010205.1	EVM	exon	5382	5945	.	-	.	ID=evm.model.NIJG01010205.1.1.exon1;Parent=evm.model.NIJG01010205.1.1
NIJG01010205.1	EVM	CDS	5382	5945	.	-	0	ID=cds.evm.model.NIJG01010205.1.1;Parent=evm.model.NIJG01010205.1.1
NIJG01000879.1	EVM	gene	30390	30719	.	-	.	ID=evm.TU.NIJG01000879.1.1;Name=EVM%20prediction%20NIJG01000879.1.1
NIJG01000879.1	EVM	mRNA	30390	30719	.	-	.	ID=evm.model.NIJG01000879.1.1;Parent=evm.TU.NIJG01000879.1.1;Name=EVM%20prediction%20NIJG01000879.1.1
NIJG01000879.1	EVM	exon	30390	30719	.	-	.	ID=evm.model.NIJG01000879.1.1.exon1;Parent=evm.model.NIJG01000879.1.1
NIJG01000879.1	EVM	CDS	30390	30719	.	-	0	ID=cds.evm.model.NIJG01000879.1.1;Parent=evm.model.NIJG01000879.1.1
NIJG01000879.1	EVM	gene	51415	51778	.	-	.	ID=evm.TU.NIJG01000879.1.2;Name=EVM%20prediction%20NIJG01000879.1.2
NIJG01000879.1	EVM	mRNA	51415	51778	.	-	.	ID=evm.model.NIJG01000879.1.2;Parent=evm.TU.NIJG01000879.1.2;Name=EVM%20prediction%20NIJG01000879.1.2
NIJG01000879.1	EVM	exon	51590	51778	.	-	.	ID=evm.model.NIJG01000879.1.2.exon1;Parent=evm.model.NIJG01000879.1.2
NIJG01000879.1	EVM	CDS	51590	51778	.	-	0	ID=cds.evm.model.NIJG01000879.1.2;Parent=evm.model.NIJG01000879.1.2
NIJG01000879.1	EVM	exon	51415	51549	.	-	.	ID=evm.model.NIJG01000879.1.2.exon2;Parent=evm.model.NIJG01000879.1.2
NIJG01000879.1	EVM	CDS	51415	51549	.	-	0	ID=cds.evm.model.NIJG01000879.1.2;Parent=evm.model.NIJG01000879.1.2
NIJG01000879.1	EVM	gene	18999	19588	.	-	.	ID=evm.TU.NIJG01000879.1.3;Name=EVM%20prediction%20NIJG01000879.1.3
NIJG01000879.1	EVM	mRNA	18999	19588	.	-	.	ID=evm.model.NIJG01000879.1.3;Parent=evm.TU.NIJG01000879.1.3;Name=EVM%20prediction%20NIJG01000879.1.3
NIJG01000879.1	EVM	exon	19376	19588	.	-	.	ID=evm.model.NIJG01000879.1.3.exon1;Parent=evm.model.NIJG01000879.1.3
NIJG01000879.1	EVM	CDS	19376	19588	.	-	0	ID=cds.evm.model.NIJG01000879.1.3;Parent=evm.model.NIJG01000879.1.3
NIJG01000879.1	EVM	exon	18999	19136	.	-	.	ID=evm.model.NIJG01000879.1.3.exon2;Parent=evm.model.NIJG01000879.1.3
NIJG01000879.1	EVM	CDS	18999	19136	.	-	0	ID=cds.evm.model.NIJG01000879.1.3;Parent=evm.model.NIJG01000879.1.3
NIJG01003760.1	EVM	gene	3000	3533	.	+	.	ID=evm.TU.NIJG01003760.1.1;Name=EVM%20prediction%20NIJG01003760.1.1
NIJG01003760.1	EVM	mRNA	3000	3533	.	+	.	ID=evm.model.NIJG01003760.1.1;Parent=evm.TU.NIJG01003760.1.1;Name=EVM%20prediction%20NIJG01003760.1.1
NIJG01003760.1	EVM	exon	3000	3212	.	+	.	ID=evm.model.NIJG01003760.1.1.exon1;Parent=evm.model.NIJG01003760.1.1
NIJG01003760.1	EVM	CDS	3000	3212	.	+	0	ID=cds.evm.model.NIJG01003760.1.1;Parent=evm.model.NIJG01003760.1.1
NIJG01003760.1	EVM	exon	3387	3533	.	+	.	ID=evm.model.NIJG01003760.1.1.exon2;Parent=evm.model.NIJG01003760.1.1
NIJG01003760.1	EVM	CDS	3387	3533	.	+	0	ID=cds.evm.model.NIJG01003760.1.1;Parent=evm.model.NIJG01003760.1.1
NIJG01003760.1	EVM	gene	3877	4860	.	+	.	ID=evm.TU.NIJG01003760.1.2;Name=EVM%20prediction%20NIJG01003760.1.2
NIJG01003760.1	EVM	mRNA	3877	4860	.	+	.	ID=evm.model.NIJG01003760.1.2;Parent=evm.TU.NIJG01003760.1.2;Name=EVM%20prediction%20NIJG01003760.1.2
NIJG01003760.1	EVM	exon	3877	4010	.	+	.	ID=evm.model.NIJG01003760.1.2.exon1;Parent=evm.model.NIJG01003760.1.2
NIJG01003760.1	EVM	CDS	3877	4010	.	+	0	ID=cds.evm.model.NIJG01003760.1.2;Parent=evm.model.NIJG01003760.1.2
NIJG01003760.1	EVM	exon	4446	4591	.	+	.	ID=evm.model.NIJG01003760.1.2.exon2;Parent=evm.model.NIJG01003760.1.2
NIJG01003760.1	EVM	CDS	4446	4591	.	+	1	ID=cds.evm.model.NIJG01003760.1.2;Parent=evm.model.NIJG01003760.1.2
NIJG01003760.1	EVM	exon	4712	4860	.	+	.	ID=evm.model.NIJG01003760.1.2.exon3;Parent=evm.model.NIJG01003760.1.2
NIJG01003760.1	EVM	CDS	4712	4860	.	+	2	ID=cds.evm.model.NIJG01003760.1.2;Parent=evm.model.NIJG01003760.1.2
NIJG01005101.1	EVM	gene	2379	2615	.	-	.	ID=evm.TU.NIJG01005101.1.1;Name=EVM%20prediction%20NIJG01005101.1.1
NIJG01005101.1	EVM	mRNA	2379	2615	.	-	.	ID=evm.model.NIJG01005101.1.1;Parent=evm.TU.NIJG01005101.1.1;Name=EVM%20prediction%20NIJG01005101.1.1
NIJG01005101.1	EVM	exon	2379	2615	.	-	.	ID=evm.model.NIJG01005101.1.1.exon1;Parent=evm.model.NIJG01005101.1.1
NIJG01005101.1	EVM	CDS	2379	2615	.	-	2	ID=cds.evm.model.NIJG01005101.1.1;Parent=evm.model.NIJG01005101.1.1
NIJG01001360.1	EVM	gene	30770	31207	.	-	.	ID=evm.TU.NIJG01001360.1.2;Name=EVM%20prediction%20NIJG01001360.1.2
NIJG01001360.1	EVM	mRNA	30770	31207	.	-	.	ID=evm.model.NIJG01001360.1.2;Parent=evm.TU.NIJG01001360.1.2;Name=EVM%20prediction%20NIJG01001360.1.2
NIJG01001360.1	EVM	exon	30770	31207	.	-	.	ID=evm.model.NIJG01001360.1.2.exon1;Parent=evm.model.NIJG01001360.1.2
NIJG01001360.1	EVM	CDS	30770	31207	.	-	0	ID=cds.evm.model.NIJG01001360.1.2;Parent=evm.model.NIJG01001360.1.2
NIJG01000238.1	EVM	exon	93251	94037	.	+	.	ID=evm.model.NIJG01000238.1.3.exon2;Parent=evm.model.NIJG01000238.1.3
NIJG01000238.1	EVM	CDS	93251	94037	.	+	1	ID=cds.evm.model.NIJG01000238.1.3;Parent=evm.model.NIJG01000238.1.3
NIJG01000238.1	EVM	exon	239807	239814	.	-	.	ID=evm.model.NIJG01000238.1.6.exon4;Parent=evm.model.NIJG01000238.1.6
NIJG01000238.1	EVM	CDS	239807	239814	.	-	2	ID=cds.evm.model.NIJG01000238.1.6;Parent=evm.model.NIJG01000238.1.6
NIJG01001815.1	EVM	gene	20444	20597	.	+	.	ID=evm.TU.NIJG01001815.1.1;Name=EVM%20prediction%20NIJG01001815.1.1
NIJG01001815.1	EVM	mRNA	20444	20597	.	+	.	ID=evm.model.NIJG01001815.1.1;Parent=evm.TU.NIJG01001815.1.1;Name=EVM%20prediction%20NIJG01001815.1.1
NIJG01001815.1	EVM	exon	20444	20597	.	+	.	ID=evm.model.NIJG01001815.1.1.exon1;Parent=evm.model.NIJG01001815.1.1
NIJG01001815.1	EVM	CDS	20444	20597	.	+	1	ID=cds.evm.model.NIJG01001815.1.1;Parent=evm.model.NIJG01001815.1.1
NIJG01001815.1	EVM	gene	20629	21271	.	+	.	ID=evm.TU.NIJG01001815.1.2;Name=EVM%20prediction%20NIJG01001815.1.2
NIJG01001815.1	EVM	mRNA	20629	21271	.	+	.	ID=evm.model.NIJG01001815.1.2;Parent=evm.TU.NIJG01001815.1.2;Name=EVM%20prediction%20NIJG01001815.1.2
NIJG01001815.1	EVM	exon	20629	21018	.	+	.	ID=evm.model.NIJG01001815.1.2.exon1;Parent=evm.model.NIJG01001815.1.2
NIJG01001815.1	EVM	CDS	20629	21018	.	+	0	ID=cds.evm.model.NIJG01001815.1.2;Parent=evm.model.NIJG01001815.1.2
NIJG01001815.1	EVM	exon	21059	21271	.	+	.	ID=evm.model.NIJG01001815.1.2.exon2;Parent=evm.model.NIJG01001815.1.2
NIJG01001815.1	EVM	CDS	21059	21271	.	+	0	ID=cds.evm.model.NIJG01001815.1.2;Parent=evm.model.NIJG01001815.1.2
NIJG01001815.1	EVM	gene	22827	23249	.	+	.	ID=evm.TU.NIJG01001815.1.3;Name=EVM%20prediction%20NIJG01001815.1.3
NIJG01001815.1	EVM	mRNA	22827	23249	.	+	.	ID=evm.model.NIJG01001815.1.3;Parent=evm.TU.NIJG01001815.1.3;Name=EVM%20prediction%20NIJG01001815.1.3
NIJG01001815.1	EVM	exon	22827	23249	.	+	.	ID=evm.model.NIJG01001815.1.3.exon1;Parent=evm.model.NIJG01001815.1.3
NIJG01001815.1	EVM	CDS	22827	23249	.	+	0	ID=cds.evm.model.NIJG01001815.1.3;Parent=evm.model.NIJG01001815.1.3
NIJG01011537.1	EVM	gene	271	586	.	+	.	ID=evm.TU.NIJG01011537.1.1;Name=EVM%20prediction%20NIJG01011537.1.1
NIJG01011537.1	EVM	mRNA	271	586	.	+	.	ID=evm.model.NIJG01011537.1.1;Parent=evm.TU.NIJG01011537.1.1;Name=EVM%20prediction%20NIJG01011537.1.1
NIJG01011537.1	EVM	exon	271	586	.	+	.	ID=evm.model.NIJG01011537.1.1.exon1;Parent=evm.model.NIJG01011537.1.1
NIJG01011537.1	EVM	CDS	271	586	.	+	1	ID=cds.evm.model.NIJG01011537.1.1;Parent=evm.model.NIJG01011537.1.1
NIJG01005449.1	EVM	exon	7894	8027	.	-	.	ID=evm.model.NIJG01005449.1.1.exon2;Parent=evm.model.NIJG01005449.1.1
NIJG01005449.1	EVM	CDS	7894	8027	.	-	1	ID=cds.evm.model.NIJG01005449.1.1;Parent=evm.model.NIJG01005449.1.1
NIJG01000177.1	EVM	gene	115979	116608	.	-	.	ID=evm.TU.NIJG01000177.1.4;Name=EVM%20prediction%20NIJG01000177.1.4
NIJG01000177.1	EVM	mRNA	115979	116608	.	-	.	ID=evm.model.NIJG01000177.1.4;Parent=evm.TU.NIJG01000177.1.4;Name=EVM%20prediction%20NIJG01000177.1.4
NIJG01000177.1	EVM	exon	115979	116608	.	-	.	ID=evm.model.NIJG01000177.1.4.exon1;Parent=evm.model.NIJG01000177.1.4
NIJG01000177.1	EVM	CDS	115979	116608	.	-	0	ID=cds.evm.model.NIJG01000177.1.4;Parent=evm.model.NIJG01000177.1.4
NIJG01001308.1	EVM	gene	23358	23823	.	+	.	ID=evm.TU.NIJG01001308.1.1;Name=EVM%20prediction%20NIJG01001308.1.1
NIJG01001308.1	EVM	mRNA	23358	23823	.	+	.	ID=evm.model.NIJG01001308.1.1;Parent=evm.TU.NIJG01001308.1.1;Name=EVM%20prediction%20NIJG01001308.1.1
NIJG01001308.1	EVM	exon	23358	23823	.	+	.	ID=evm.model.NIJG01001308.1.1.exon1;Parent=evm.model.NIJG01001308.1.1
NIJG01001308.1	EVM	CDS	23358	23823	.	+	1	ID=cds.evm.model.NIJG01001308.1.1;Parent=evm.model.NIJG01001308.1.1
NIJG01001308.1	EVM	gene	13663	13855	.	-	.	ID=evm.TU.NIJG01001308.1.2;Name=EVM%20prediction%20NIJG01001308.1.2
NIJG01001308.1	EVM	mRNA	13663	13855	.	-	.	ID=evm.model.NIJG01001308.1.2;Parent=evm.TU.NIJG01001308.1.2;Name=EVM%20prediction%20NIJG01001308.1.2
NIJG01001308.1	EVM	exon	13663	13855	.	-	.	ID=evm.model.NIJG01001308.1.2.exon1;Parent=evm.model.NIJG01001308.1.2
NIJG01001308.1	EVM	CDS	13663	13855	.	-	1	ID=cds.evm.model.NIJG01001308.1.2;Parent=evm.model.NIJG01001308.1.2
NIJG01001512.1	EVM	gene	9003	9218	.	-	.	ID=evm.TU.NIJG01001512.1.1;Name=EVM%20prediction%20NIJG01001512.1.1
NIJG01001512.1	EVM	mRNA	9003	9218	.	-	.	ID=evm.model.NIJG01001512.1.1;Parent=evm.TU.NIJG01001512.1.1;Name=EVM%20prediction%20NIJG01001512.1.1
NIJG01001512.1	EVM	exon	9003	9218	.	-	.	ID=evm.model.NIJG01001512.1.1.exon1;Parent=evm.model.NIJG01001512.1.1
NIJG01001512.1	EVM	CDS	9003	9218	.	-	0	ID=cds.evm.model.NIJG01001512.1.1;Parent=evm.model.NIJG01001512.1.1
NIJG01000162.1	EVM	gene	163700	164335	.	+	.	ID=evm.TU.NIJG01000162.1.4;Name=EVM%20prediction%20NIJG01000162.1.4
NIJG01000162.1	EVM	mRNA	163700	164335	.	+	.	ID=evm.model.NIJG01000162.1.4;Parent=evm.TU.NIJG01000162.1.4;Name=EVM%20prediction%20NIJG01000162.1.4
NIJG01000162.1	EVM	exon	163700	164086	.	+	.	ID=evm.model.NIJG01000162.1.4.exon1;Parent=evm.model.NIJG01000162.1.4
NIJG01000162.1	EVM	CDS	163700	164086	.	+	0	ID=cds.evm.model.NIJG01000162.1.4;Parent=evm.model.NIJG01000162.1.4
NIJG01000162.1	EVM	exon	164147	164335	.	+	.	ID=evm.model.NIJG01000162.1.4.exon2;Parent=evm.model.NIJG01000162.1.4
NIJG01000162.1	EVM	CDS	164147	164335	.	+	0	ID=cds.evm.model.NIJG01000162.1.4;Parent=evm.model.NIJG01000162.1.4
NIJG01000162.1	EVM	gene	415002	415409	.	-	.	ID=evm.TU.NIJG01000162.1.10;Name=EVM%20prediction%20NIJG01000162.1.10
NIJG01000162.1	EVM	mRNA	415002	415409	.	-	.	ID=evm.model.NIJG01000162.1.10;Parent=evm.TU.NIJG01000162.1.10;Name=EVM%20prediction%20NIJG01000162.1.10
NIJG01000162.1	EVM	exon	415002	415409	.	-	.	ID=evm.model.NIJG01000162.1.10.exon1;Parent=evm.model.NIJG01000162.1.10
NIJG01000162.1	EVM	CDS	415002	415409	.	-	0	ID=cds.evm.model.NIJG01000162.1.10;Parent=evm.model.NIJG01000162.1.10
NIJG01000162.1	EVM	gene	418217	418624	.	-	.	ID=evm.TU.NIJG01000162.1.11;Name=EVM%20prediction%20NIJG01000162.1.11
NIJG01000162.1	EVM	mRNA	418217	418624	.	-	.	ID=evm.model.NIJG01000162.1.11;Parent=evm.TU.NIJG01000162.1.11;Name=EVM%20prediction%20NIJG01000162.1.11
NIJG01000162.1	EVM	exon	418217	418624	.	-	.	ID=evm.model.NIJG01000162.1.11.exon1;Parent=evm.model.NIJG01000162.1.11
NIJG01000162.1	EVM	CDS	418217	418624	.	-	0	ID=cds.evm.model.NIJG01000162.1.11;Parent=evm.model.NIJG01000162.1.11
NIJG01006406.1	EVM	gene	11300	11488	.	-	.	ID=evm.TU.NIJG01006406.1.1;Name=EVM%20prediction%20NIJG01006406.1.1
NIJG01006406.1	EVM	mRNA	11300	11488	.	-	.	ID=evm.model.NIJG01006406.1.1;Parent=evm.TU.NIJG01006406.1.1;Name=EVM%20prediction%20NIJG01006406.1.1
NIJG01006406.1	EVM	exon	11300	11488	.	-	.	ID=evm.model.NIJG01006406.1.1.exon1;Parent=evm.model.NIJG01006406.1.1
NIJG01006406.1	EVM	CDS	11300	11488	.	-	0	ID=cds.evm.model.NIJG01006406.1.1;Parent=evm.model.NIJG01006406.1.1
NIJG01007404.1	EVM	gene	595	857	.	+	.	ID=evm.TU.NIJG01007404.1.1;Name=EVM%20prediction%20NIJG01007404.1.1
NIJG01007404.1	EVM	mRNA	595	857	.	+	.	ID=evm.model.NIJG01007404.1.1;Parent=evm.TU.NIJG01007404.1.1;Name=EVM%20prediction%20NIJG01007404.1.1
NIJG01007404.1	EVM	exon	595	857	.	+	.	ID=evm.model.NIJG01007404.1.1.exon1;Parent=evm.model.NIJG01007404.1.1
NIJG01007404.1	EVM	CDS	595	857	.	+	0	ID=cds.evm.model.NIJG01007404.1.1;Parent=evm.model.NIJG01007404.1.1
NIJG01000202.1	EVM	gene	15347	15942	.	+	.	ID=evm.TU.NIJG01000202.1.1;Name=EVM%20prediction%20NIJG01000202.1.1
NIJG01000202.1	EVM	mRNA	15347	15942	.	+	.	ID=evm.model.NIJG01000202.1.1;Parent=evm.TU.NIJG01000202.1.1;Name=EVM%20prediction%20NIJG01000202.1.1
NIJG01000202.1	EVM	exon	15347	15942	.	+	.	ID=evm.model.NIJG01000202.1.1.exon1;Parent=evm.model.NIJG01000202.1.1
NIJG01000202.1	EVM	CDS	15347	15942	.	+	0	ID=cds.evm.model.NIJG01000202.1.1;Parent=evm.model.NIJG01000202.1.1
NIJG01000202.1	EVM	gene	43133	43543	.	+	.	ID=evm.TU.NIJG01000202.1.2;Name=EVM%20prediction%20NIJG01000202.1.2
NIJG01000202.1	EVM	mRNA	43133	43543	.	+	.	ID=evm.model.NIJG01000202.1.2;Parent=evm.TU.NIJG01000202.1.2;Name=EVM%20prediction%20NIJG01000202.1.2
NIJG01000202.1	EVM	exon	43133	43543	.	+	.	ID=evm.model.NIJG01000202.1.2.exon1;Parent=evm.model.NIJG01000202.1.2
NIJG01000202.1	EVM	CDS	43133	43543	.	+	0	ID=cds.evm.model.NIJG01000202.1.2;Parent=evm.model.NIJG01000202.1.2
NIJG01015622.1	EVM	gene	3498	3941	.	+	.	ID=evm.TU.NIJG01015622.1.1;Name=EVM%20prediction%20NIJG01015622.1.1
NIJG01015622.1	EVM	mRNA	3498	3941	.	+	.	ID=evm.model.NIJG01015622.1.1;Parent=evm.TU.NIJG01015622.1.1;Name=EVM%20prediction%20NIJG01015622.1.1
NIJG01015622.1	EVM	exon	3498	3941	.	+	.	ID=evm.model.NIJG01015622.1.1.exon1;Parent=evm.model.NIJG01015622.1.1
NIJG01015622.1	EVM	CDS	3498	3941	.	+	0	ID=cds.evm.model.NIJG01015622.1.1;Parent=evm.model.NIJG01015622.1.1
NIJG01018329.1	EVM	gene	418	1229	.	+	.	ID=evm.TU.NIJG01018329.1.1;Name=EVM%20prediction%20NIJG01018329.1.1
NIJG01018329.1	EVM	mRNA	418	1229	.	+	.	ID=evm.model.NIJG01018329.1.1;Parent=evm.TU.NIJG01018329.1.1;Name=EVM%20prediction%20NIJG01018329.1.1
NIJG01018329.1	EVM	exon	418	541	.	+	.	ID=evm.model.NIJG01018329.1.1.exon1;Parent=evm.model.NIJG01018329.1.1
NIJG01018329.1	EVM	CDS	418	541	.	+	0	ID=cds.evm.model.NIJG01018329.1.1;Parent=evm.model.NIJG01018329.1.1
NIJG01018329.1	EVM	exon	940	1229	.	+	.	ID=evm.model.NIJG01018329.1.1.exon2;Parent=evm.model.NIJG01018329.1.1
NIJG01018329.1	EVM	CDS	940	1229	.	+	2	ID=cds.evm.model.NIJG01018329.1.1;Parent=evm.model.NIJG01018329.1.1
NIJG01000518.1	EVM	gene	60743	61056	.	-	.	ID=evm.TU.NIJG01000518.1.1;Name=EVM%20prediction%20NIJG01000518.1.1
NIJG01000518.1	EVM	mRNA	60743	61056	.	-	.	ID=evm.model.NIJG01000518.1.1;Parent=evm.TU.NIJG01000518.1.1;Name=EVM%20prediction%20NIJG01000518.1.1
NIJG01000518.1	EVM	exon	60743	61056	.	-	.	ID=evm.model.NIJG01000518.1.1.exon1;Parent=evm.model.NIJG01000518.1.1
NIJG01000518.1	EVM	CDS	60743	61056	.	-	2	ID=cds.evm.model.NIJG01000518.1.1;Parent=evm.model.NIJG01000518.1.1
NIJG01000518.1	EVM	gene	116070	116413	.	+	.	ID=evm.TU.NIJG01000518.1.2;Name=EVM%20prediction%20NIJG01000518.1.2
NIJG01000518.1	EVM	mRNA	116070	116413	.	+	.	ID=evm.model.NIJG01000518.1.2;Parent=evm.TU.NIJG01000518.1.2;Name=EVM%20prediction%20NIJG01000518.1.2
NIJG01000518.1	EVM	exon	116070	116138	.	+	.	ID=evm.model.NIJG01000518.1.2.exon1;Parent=evm.model.NIJG01000518.1.2
NIJG01000518.1	EVM	CDS	116070	116138	.	+	0	ID=cds.evm.model.NIJG01000518.1.2;Parent=evm.model.NIJG01000518.1.2
NIJG01000518.1	EVM	exon	116255	116413	.	+	.	ID=evm.model.NIJG01000518.1.2.exon2;Parent=evm.model.NIJG01000518.1.2
NIJG01000518.1	EVM	CDS	116255	116413	.	+	0	ID=cds.evm.model.NIJG01000518.1.2;Parent=evm.model.NIJG01000518.1.2
NIJG01011519.1	EVM	gene	9557	9763	.	-	.	ID=evm.TU.NIJG01011519.1.1;Name=EVM%20prediction%20NIJG01011519.1.1
NIJG01011519.1	EVM	mRNA	9557	9763	.	-	.	ID=evm.model.NIJG01011519.1.1;Parent=evm.TU.NIJG01011519.1.1;Name=EVM%20prediction%20NIJG01011519.1.1
NIJG01011519.1	EVM	exon	9557	9763	.	-	.	ID=evm.model.NIJG01011519.1.1.exon1;Parent=evm.model.NIJG01011519.1.1
NIJG01011519.1	EVM	CDS	9557	9763	.	-	0	ID=cds.evm.model.NIJG01011519.1.1;Parent=evm.model.NIJG01011519.1.1
NIJG01013763.1	EVM	gene	2702	2945	.	-	.	ID=evm.TU.NIJG01013763.1.1;Name=EVM%20prediction%20NIJG01013763.1.1
NIJG01013763.1	EVM	mRNA	2702	2945	.	-	.	ID=evm.model.NIJG01013763.1.1;Parent=evm.TU.NIJG01013763.1.1;Name=EVM%20prediction%20NIJG01013763.1.1
NIJG01013763.1	EVM	exon	2702	2945	.	-	.	ID=evm.model.NIJG01013763.1.1.exon1;Parent=evm.model.NIJG01013763.1.1
NIJG01013763.1	EVM	CDS	2702	2945	.	-	0	ID=cds.evm.model.NIJG01013763.1.1;Parent=evm.model.NIJG01013763.1.1
NIJG01013763.1	EVM	gene	3462	3691	.	-	.	ID=evm.TU.NIJG01013763.1.2;Name=EVM%20prediction%20NIJG01013763.1.2
NIJG01013763.1	EVM	mRNA	3462	3691	.	-	.	ID=evm.model.NIJG01013763.1.2;Parent=evm.TU.NIJG01013763.1.2;Name=EVM%20prediction%20NIJG01013763.1.2
NIJG01013763.1	EVM	exon	3462	3691	.	-	.	ID=evm.model.NIJG01013763.1.2.exon1;Parent=evm.model.NIJG01013763.1.2
NIJG01013763.1	EVM	CDS	3462	3691	.	-	2	ID=cds.evm.model.NIJG01013763.1.2;Parent=evm.model.NIJG01013763.1.2
NIJG01000757.1	EVM	gene	49573	49956	.	+	.	ID=evm.TU.NIJG01000757.1.4;Name=EVM%20prediction%20NIJG01000757.1.4
NIJG01000757.1	EVM	mRNA	49573	49956	.	+	.	ID=evm.model.NIJG01000757.1.4;Parent=evm.TU.NIJG01000757.1.4;Name=EVM%20prediction%20NIJG01000757.1.4
NIJG01000757.1	EVM	exon	49573	49956	.	+	.	ID=evm.model.NIJG01000757.1.4.exon1;Parent=evm.model.NIJG01000757.1.4
NIJG01000757.1	EVM	CDS	49573	49956	.	+	0	ID=cds.evm.model.NIJG01000757.1.4;Parent=evm.model.NIJG01000757.1.4
NIJG01000757.1	EVM	exon	52441	52596	.	+	.	ID=evm.model.NIJG01000757.1.5.exon2;Parent=evm.model.NIJG01000757.1.5
NIJG01000757.1	EVM	CDS	52441	52596	.	+	0	ID=cds.evm.model.NIJG01000757.1.5;Parent=evm.model.NIJG01000757.1.5
NIJG01000940.1	EVM	gene	40695	41221	.	-	.	ID=evm.TU.NIJG01000940.1.1;Name=EVM%20prediction%20NIJG01000940.1.1
NIJG01000940.1	EVM	mRNA	40695	41221	.	-	.	ID=evm.model.NIJG01000940.1.1;Parent=evm.TU.NIJG01000940.1.1;Name=EVM%20prediction%20NIJG01000940.1.1
NIJG01000940.1	EVM	exon	40695	41221	.	-	.	ID=evm.model.NIJG01000940.1.1.exon1;Parent=evm.model.NIJG01000940.1.1
NIJG01000940.1	EVM	CDS	40695	41221	.	-	0	ID=cds.evm.model.NIJG01000940.1.1;Parent=evm.model.NIJG01000940.1.1
NIJG01009155.1	EVM	gene	5286	5639	.	-	.	ID=evm.TU.NIJG01009155.1.1;Name=EVM%20prediction%20NIJG01009155.1.1
NIJG01009155.1	EVM	mRNA	5286	5639	.	-	.	ID=evm.model.NIJG01009155.1.1;Parent=evm.TU.NIJG01009155.1.1;Name=EVM%20prediction%20NIJG01009155.1.1
NIJG01009155.1	EVM	exon	5286	5639	.	-	.	ID=evm.model.NIJG01009155.1.1.exon1;Parent=evm.model.NIJG01009155.1.1
NIJG01009155.1	EVM	CDS	5286	5639	.	-	0	ID=cds.evm.model.NIJG01009155.1.1;Parent=evm.model.NIJG01009155.1.1
NIJG01001248.1	EVM	exon	44277	44279	.	+	.	ID=evm.model.NIJG01001248.1.3.exon1;Parent=evm.model.NIJG01001248.1.3
NIJG01001248.1	EVM	CDS	44277	44279	.	+	0	ID=cds.evm.model.NIJG01001248.1.3;Parent=evm.model.NIJG01001248.1.3
NIJG01011839.1	EVM	gene	9127	9394	.	-	.	ID=evm.TU.NIJG01011839.1.1;Name=EVM%20prediction%20NIJG01011839.1.1
NIJG01011839.1	EVM	mRNA	9127	9394	.	-	.	ID=evm.model.NIJG01011839.1.1;Parent=evm.TU.NIJG01011839.1.1;Name=EVM%20prediction%20NIJG01011839.1.1
NIJG01011839.1	EVM	exon	9127	9394	.	-	.	ID=evm.model.NIJG01011839.1.1.exon1;Parent=evm.model.NIJG01011839.1.1
NIJG01011839.1	EVM	CDS	9127	9394	.	-	0	ID=cds.evm.model.NIJG01011839.1.1;Parent=evm.model.NIJG01011839.1.1
NIJG01000714.1	EVM	gene	45261	45488	.	+	.	ID=evm.TU.NIJG01000714.1.1;Name=EVM%20prediction%20NIJG01000714.1.1
NIJG01000714.1	EVM	mRNA	45261	45488	.	+	.	ID=evm.model.NIJG01000714.1.1;Parent=evm.TU.NIJG01000714.1.1;Name=EVM%20prediction%20NIJG01000714.1.1
NIJG01000714.1	EVM	exon	45261	45488	.	+	.	ID=evm.model.NIJG01000714.1.1.exon1;Parent=evm.model.NIJG01000714.1.1
NIJG01000714.1	EVM	CDS	45261	45488	.	+	0	ID=cds.evm.model.NIJG01000714.1.1;Parent=evm.model.NIJG01000714.1.1
NIJG01000049.1	EVM	gene	122071	122616	.	-	.	ID=evm.TU.NIJG01000049.1.18;Name=EVM%20prediction%20NIJG01000049.1.18
NIJG01000049.1	EVM	mRNA	122071	122616	.	-	.	ID=evm.model.NIJG01000049.1.18;Parent=evm.TU.NIJG01000049.1.18;Name=EVM%20prediction%20NIJG01000049.1.18
NIJG01000049.1	EVM	exon	122572	122616	.	-	.	ID=evm.model.NIJG01000049.1.18.exon1;Parent=evm.model.NIJG01000049.1.18
NIJG01000049.1	EVM	CDS	122572	122616	.	-	0	ID=cds.evm.model.NIJG01000049.1.18;Parent=evm.model.NIJG01000049.1.18
NIJG01000049.1	EVM	exon	122071	122457	.	-	.	ID=evm.model.NIJG01000049.1.18.exon2;Parent=evm.model.NIJG01000049.1.18
NIJG01000049.1	EVM	CDS	122071	122457	.	-	0	ID=cds.evm.model.NIJG01000049.1.18;Parent=evm.model.NIJG01000049.1.18
NIJG01000049.1	EVM	exon	677709	677725	.	-	.	ID=evm.model.NIJG01000049.1.73.exon1;Parent=evm.model.NIJG01000049.1.73
NIJG01000049.1	EVM	CDS	677709	677725	.	-	0	ID=cds.evm.model.NIJG01000049.1.73;Parent=evm.model.NIJG01000049.1.73
NIJG01000049.1	EVM	exon	727930	727983	.	-	.	ID=evm.model.NIJG01000049.1.86.exon6;Parent=evm.model.NIJG01000049.1.86
NIJG01000049.1	EVM	CDS	727930	727983	.	-	0	ID=cds.evm.model.NIJG01000049.1.86;Parent=evm.model.NIJG01000049.1.86
NIJG01000049.1	EVM	exon	803669	803710	.	+	.	ID=evm.model.NIJG01000049.1.96.exon7;Parent=evm.model.NIJG01000049.1.96
NIJG01000049.1	EVM	CDS	803669	803710	.	+	0	ID=cds.evm.model.NIJG01000049.1.96;Parent=evm.model.NIJG01000049.1.96
NIJG01000049.1	EVM	gene	864706	865105	.	-	.	ID=evm.TU.NIJG01000049.1.110;Name=EVM%20prediction%20NIJG01000049.1.110
NIJG01000049.1	EVM	mRNA	864706	865105	.	-	.	ID=evm.model.NIJG01000049.1.110;Parent=evm.TU.NIJG01000049.1.110;Name=EVM%20prediction%20NIJG01000049.1.110
NIJG01000049.1	EVM	exon	864706	865105	.	-	.	ID=evm.model.NIJG01000049.1.110.exon1;Parent=evm.model.NIJG01000049.1.110
NIJG01000049.1	EVM	CDS	864706	865105	.	-	0	ID=cds.evm.model.NIJG01000049.1.110;Parent=evm.model.NIJG01000049.1.110
NIJG01012015.1	EVM	gene	3783	4298	.	+	.	ID=evm.TU.NIJG01012015.1.1;Name=EVM%20prediction%20NIJG01012015.1.1
NIJG01012015.1	EVM	mRNA	3783	4298	.	+	.	ID=evm.model.NIJG01012015.1.1;Parent=evm.TU.NIJG01012015.1.1;Name=EVM%20prediction%20NIJG01012015.1.1
NIJG01012015.1	EVM	exon	3783	4298	.	+	.	ID=evm.model.NIJG01012015.1.1.exon1;Parent=evm.model.NIJG01012015.1.1
NIJG01012015.1	EVM	CDS	3783	4298	.	+	0	ID=cds.evm.model.NIJG01012015.1.1;Parent=evm.model.NIJG01012015.1.1
NIJG01013111.1	EVM	gene	1370	1630	.	-	.	ID=evm.TU.NIJG01013111.1.1;Name=EVM%20prediction%20NIJG01013111.1.1
NIJG01013111.1	EVM	mRNA	1370	1630	.	-	.	ID=evm.model.NIJG01013111.1.1;Parent=evm.TU.NIJG01013111.1.1;Name=EVM%20prediction%20NIJG01013111.1.1
NIJG01013111.1	EVM	exon	1370	1630	.	-	.	ID=evm.model.NIJG01013111.1.1.exon1;Parent=evm.model.NIJG01013111.1.1
NIJG01013111.1	EVM	CDS	1370	1630	.	-	0	ID=cds.evm.model.NIJG01013111.1.1;Parent=evm.model.NIJG01013111.1.1
NIJG01018426.1	EVM	gene	4355	4518	.	+	.	ID=evm.TU.NIJG01018426.1.1;Name=EVM%20prediction%20NIJG01018426.1.1
NIJG01018426.1	EVM	mRNA	4355	4518	.	+	.	ID=evm.model.NIJG01018426.1.1;Parent=evm.TU.NIJG01018426.1.1;Name=EVM%20prediction%20NIJG01018426.1.1
NIJG01018426.1	EVM	exon	4355	4518	.	+	.	ID=evm.model.NIJG01018426.1.1.exon1;Parent=evm.model.NIJG01018426.1.1
NIJG01018426.1	EVM	CDS	4355	4518	.	+	1	ID=cds.evm.model.NIJG01018426.1.1;Parent=evm.model.NIJG01018426.1.1
NIJG01000745.1	EVM	exon	34370	34393	.	-	.	ID=evm.model.NIJG01000745.1.3.exon11;Parent=evm.model.NIJG01000745.1.3
NIJG01000745.1	EVM	CDS	34370	34393	.	-	0	ID=cds.evm.model.NIJG01000745.1.3;Parent=evm.model.NIJG01000745.1.3
NIJG01000653.1	EVM	gene	81503	81782	.	-	.	ID=evm.TU.NIJG01000653.1.3;Name=EVM%20prediction%20NIJG01000653.1.3
NIJG01000653.1	EVM	mRNA	81503	81782	.	-	.	ID=evm.model.NIJG01000653.1.3;Parent=evm.TU.NIJG01000653.1.3;Name=EVM%20prediction%20NIJG01000653.1.3
NIJG01000653.1	EVM	exon	81503	81782	.	-	.	ID=evm.model.NIJG01000653.1.3.exon1;Parent=evm.model.NIJG01000653.1.3
NIJG01000653.1	EVM	CDS	81503	81782	.	-	1	ID=cds.evm.model.NIJG01000653.1.3;Parent=evm.model.NIJG01000653.1.3
NIJG01000653.1	EVM	gene	91539	91704	.	+	.	ID=evm.TU.NIJG01000653.1.4;Name=EVM%20prediction%20NIJG01000653.1.4
NIJG01000653.1	EVM	mRNA	91539	91704	.	+	.	ID=evm.model.NIJG01000653.1.4;Parent=evm.TU.NIJG01000653.1.4;Name=EVM%20prediction%20NIJG01000653.1.4
NIJG01000653.1	EVM	exon	91539	91704	.	+	.	ID=evm.model.NIJG01000653.1.4.exon1;Parent=evm.model.NIJG01000653.1.4
NIJG01000653.1	EVM	CDS	91539	91704	.	+	0	ID=cds.evm.model.NIJG01000653.1.4;Parent=evm.model.NIJG01000653.1.4
NIJG01001474.1	EVM	gene	19882	20041	.	-	.	ID=evm.TU.NIJG01001474.1.1;Name=EVM%20prediction%20NIJG01001474.1.1
NIJG01001474.1	EVM	mRNA	19882	20041	.	-	.	ID=evm.model.NIJG01001474.1.1;Parent=evm.TU.NIJG01001474.1.1;Name=EVM%20prediction%20NIJG01001474.1.1
NIJG01001474.1	EVM	exon	19882	20041	.	-	.	ID=evm.model.NIJG01001474.1.1.exon1;Parent=evm.model.NIJG01001474.1.1
NIJG01001474.1	EVM	CDS	19882	20041	.	-	1	ID=cds.evm.model.NIJG01001474.1.1;Parent=evm.model.NIJG01001474.1.1
NIJG01004732.1	EVM	gene	7896	8071	.	+	.	ID=evm.TU.NIJG01004732.1.1;Name=EVM%20prediction%20NIJG01004732.1.1
NIJG01004732.1	EVM	mRNA	7896	8071	.	+	.	ID=evm.model.NIJG01004732.1.1;Parent=evm.TU.NIJG01004732.1.1;Name=EVM%20prediction%20NIJG01004732.1.1
NIJG01004732.1	EVM	exon	7896	8071	.	+	.	ID=evm.model.NIJG01004732.1.1.exon1;Parent=evm.model.NIJG01004732.1.1
NIJG01004732.1	EVM	CDS	7896	8071	.	+	2	ID=cds.evm.model.NIJG01004732.1.1;Parent=evm.model.NIJG01004732.1.1
NIJG01004809.1	EVM	gene	2601	2929	.	-	.	ID=evm.TU.NIJG01004809.1.1;Name=EVM%20prediction%20NIJG01004809.1.1
NIJG01004809.1	EVM	mRNA	2601	2929	.	-	.	ID=evm.model.NIJG01004809.1.1;Parent=evm.TU.NIJG01004809.1.1;Name=EVM%20prediction%20NIJG01004809.1.1
NIJG01004809.1	EVM	exon	2601	2929	.	-	.	ID=evm.model.NIJG01004809.1.1.exon1;Parent=evm.model.NIJG01004809.1.1
NIJG01004809.1	EVM	CDS	2601	2929	.	-	0	ID=cds.evm.model.NIJG01004809.1.1;Parent=evm.model.NIJG01004809.1.1
NIJG01004593.1	EVM	gene	10817	10970	.	+	.	ID=evm.TU.NIJG01004593.1.1;Name=EVM%20prediction%20NIJG01004593.1.1
NIJG01004593.1	EVM	mRNA	10817	10970	.	+	.	ID=evm.model.NIJG01004593.1.1;Parent=evm.TU.NIJG01004593.1.1;Name=EVM%20prediction%20NIJG01004593.1.1
NIJG01004593.1	EVM	exon	10817	10970	.	+	.	ID=evm.model.NIJG01004593.1.1.exon1;Parent=evm.model.NIJG01004593.1.1
NIJG01004593.1	EVM	CDS	10817	10970	.	+	0	ID=cds.evm.model.NIJG01004593.1.1;Parent=evm.model.NIJG01004593.1.1
NIJG01000056.1	EVM	gene	673745	674122	.	-	.	ID=evm.TU.NIJG01000056.1.21;Name=EVM%20prediction%20NIJG01000056.1.21
NIJG01000056.1	EVM	mRNA	673745	674122	.	-	.	ID=evm.model.NIJG01000056.1.21;Parent=evm.TU.NIJG01000056.1.21;Name=EVM%20prediction%20NIJG01000056.1.21
NIJG01000056.1	EVM	exon	673902	674122	.	-	.	ID=evm.model.NIJG01000056.1.21.exon1;Parent=evm.model.NIJG01000056.1.21
NIJG01000056.1	EVM	CDS	673902	674122	.	-	0	ID=cds.evm.model.NIJG01000056.1.21;Parent=evm.model.NIJG01000056.1.21
NIJG01000056.1	EVM	exon	673745	673820	.	-	.	ID=evm.model.NIJG01000056.1.21.exon2;Parent=evm.model.NIJG01000056.1.21
NIJG01000056.1	EVM	CDS	673745	673820	.	-	1	ID=cds.evm.model.NIJG01000056.1.21;Parent=evm.model.NIJG01000056.1.21
NIJG01005093.1	EVM	gene	2778	2933	.	-	.	ID=evm.TU.NIJG01005093.1.1;Name=EVM%20prediction%20NIJG01005093.1.1
NIJG01005093.1	EVM	mRNA	2778	2933	.	-	.	ID=evm.model.NIJG01005093.1.1;Parent=evm.TU.NIJG01005093.1.1;Name=EVM%20prediction%20NIJG01005093.1.1
NIJG01005093.1	EVM	exon	2778	2933	.	-	.	ID=evm.model.NIJG01005093.1.1.exon1;Parent=evm.model.NIJG01005093.1.1
NIJG01005093.1	EVM	CDS	2778	2933	.	-	0	ID=cds.evm.model.NIJG01005093.1.1;Parent=evm.model.NIJG01005093.1.1
NIJG01008305.1	EVM	gene	4469	4621	.	+	.	ID=evm.TU.NIJG01008305.1.1;Name=EVM%20prediction%20NIJG01008305.1.1
NIJG01008305.1	EVM	mRNA	4469	4621	.	+	.	ID=evm.model.NIJG01008305.1.1;Parent=evm.TU.NIJG01008305.1.1;Name=EVM%20prediction%20NIJG01008305.1.1
NIJG01008305.1	EVM	exon	4469	4621	.	+	.	ID=evm.model.NIJG01008305.1.1.exon1;Parent=evm.model.NIJG01008305.1.1
NIJG01008305.1	EVM	CDS	4469	4621	.	+	0	ID=cds.evm.model.NIJG01008305.1.1;Parent=evm.model.NIJG01008305.1.1
NIJG01015403.1	EVM	gene	4524	5735	.	-	.	ID=evm.TU.NIJG01015403.1.1;Name=EVM%20prediction%20NIJG01015403.1.1
NIJG01015403.1	EVM	mRNA	4524	5735	.	-	.	ID=evm.model.NIJG01015403.1.1;Parent=evm.TU.NIJG01015403.1.1;Name=EVM%20prediction%20NIJG01015403.1.1
NIJG01015403.1	EVM	exon	4524	5735	.	-	.	ID=evm.model.NIJG01015403.1.1.exon1;Parent=evm.model.NIJG01015403.1.1
NIJG01015403.1	EVM	CDS	4524	5735	.	-	0	ID=cds.evm.model.NIJG01015403.1.1;Parent=evm.model.NIJG01015403.1.1
NIJG01007950.1	EVM	gene	8887	9946	.	-	.	ID=evm.TU.NIJG01007950.1.1;Name=EVM%20prediction%20NIJG01007950.1.1
NIJG01007950.1	EVM	mRNA	8887	9946	.	-	.	ID=evm.model.NIJG01007950.1.1;Parent=evm.TU.NIJG01007950.1.1;Name=EVM%20prediction%20NIJG01007950.1.1
NIJG01007950.1	EVM	exon	8887	9946	.	-	.	ID=evm.model.NIJG01007950.1.1.exon1;Parent=evm.model.NIJG01007950.1.1
NIJG01007950.1	EVM	CDS	8887	9946	.	-	0	ID=cds.evm.model.NIJG01007950.1.1;Parent=evm.model.NIJG01007950.1.1
NIJG01001901.1	EVM	gene	23860	24203	.	+	.	ID=evm.TU.NIJG01001901.1.6;Name=EVM%20prediction%20NIJG01001901.1.6
NIJG01001901.1	EVM	mRNA	23860	24203	.	+	.	ID=evm.model.NIJG01001901.1.6;Parent=evm.TU.NIJG01001901.1.6;Name=EVM%20prediction%20NIJG01001901.1.6
NIJG01001901.1	EVM	exon	23860	23995	.	+	.	ID=evm.model.NIJG01001901.1.6.exon1;Parent=evm.model.NIJG01001901.1.6
NIJG01001901.1	EVM	CDS	23860	23995	.	+	0	ID=cds.evm.model.NIJG01001901.1.6;Parent=evm.model.NIJG01001901.1.6
NIJG01001901.1	EVM	exon	24073	24203	.	+	.	ID=evm.model.NIJG01001901.1.6.exon2;Parent=evm.model.NIJG01001901.1.6
NIJG01001901.1	EVM	CDS	24073	24203	.	+	2	ID=cds.evm.model.NIJG01001901.1.6;Parent=evm.model.NIJG01001901.1.6
NIJG01001901.1	EVM	gene	25323	25691	.	-	.	ID=evm.TU.NIJG01001901.1.8;Name=EVM%20prediction%20NIJG01001901.1.8
NIJG01001901.1	EVM	mRNA	25323	25691	.	-	.	ID=evm.model.NIJG01001901.1.8;Parent=evm.TU.NIJG01001901.1.8;Name=EVM%20prediction%20NIJG01001901.1.8
NIJG01001901.1	EVM	exon	25323	25691	.	-	.	ID=evm.model.NIJG01001901.1.8.exon1;Parent=evm.model.NIJG01001901.1.8
NIJG01001901.1	EVM	CDS	25323	25691	.	-	0	ID=cds.evm.model.NIJG01001901.1.8;Parent=evm.model.NIJG01001901.1.8
NIJG01005017.1	EVM	gene	15416	15724	.	-	.	ID=evm.TU.NIJG01005017.1.1;Name=EVM%20prediction%20NIJG01005017.1.1
NIJG01005017.1	EVM	mRNA	15416	15724	.	-	.	ID=evm.model.NIJG01005017.1.1;Parent=evm.TU.NIJG01005017.1.1;Name=EVM%20prediction%20NIJG01005017.1.1
NIJG01005017.1	EVM	exon	15416	15724	.	-	.	ID=evm.model.NIJG01005017.1.1.exon1;Parent=evm.model.NIJG01005017.1.1
NIJG01005017.1	EVM	CDS	15416	15724	.	-	0	ID=cds.evm.model.NIJG01005017.1.1;Parent=evm.model.NIJG01005017.1.1
NIJG01001132.1	EVM	gene	31360	31563	.	-	.	ID=evm.TU.NIJG01001132.1.1;Name=EVM%20prediction%20NIJG01001132.1.1
NIJG01001132.1	EVM	mRNA	31360	31563	.	-	.	ID=evm.model.NIJG01001132.1.1;Parent=evm.TU.NIJG01001132.1.1;Name=EVM%20prediction%20NIJG01001132.1.1
NIJG01001132.1	EVM	exon	31360	31563	.	-	.	ID=evm.model.NIJG01001132.1.1.exon1;Parent=evm.model.NIJG01001132.1.1
NIJG01001132.1	EVM	CDS	31360	31563	.	-	0	ID=cds.evm.model.NIJG01001132.1.1;Parent=evm.model.NIJG01001132.1.1
NIJG01000814.1	EVM	gene	55629	56069	.	+	.	ID=evm.TU.NIJG01000814.1.1;Name=EVM%20prediction%20NIJG01000814.1.1
NIJG01000814.1	EVM	mRNA	55629	56069	.	+	.	ID=evm.model.NIJG01000814.1.1;Parent=evm.TU.NIJG01000814.1.1;Name=EVM%20prediction%20NIJG01000814.1.1
NIJG01000814.1	EVM	exon	55629	56069	.	+	.	ID=evm.model.NIJG01000814.1.1.exon1;Parent=evm.model.NIJG01000814.1.1
NIJG01000814.1	EVM	CDS	55629	56069	.	+	0	ID=cds.evm.model.NIJG01000814.1.1;Parent=evm.model.NIJG01000814.1.1
NIJG01002929.1	EVM	gene	6354	6656	.	+	.	ID=evm.TU.NIJG01002929.1.1;Name=EVM%20prediction%20NIJG01002929.1.1
NIJG01002929.1	EVM	mRNA	6354	6656	.	+	.	ID=evm.model.NIJG01002929.1.1;Parent=evm.TU.NIJG01002929.1.1;Name=EVM%20prediction%20NIJG01002929.1.1
NIJG01002929.1	EVM	exon	6354	6656	.	+	.	ID=evm.model.NIJG01002929.1.1.exon1;Parent=evm.model.NIJG01002929.1.1
NIJG01002929.1	EVM	CDS	6354	6656	.	+	0	ID=cds.evm.model.NIJG01002929.1.1;Parent=evm.model.NIJG01002929.1.1
NIJG01002929.1	EVM	gene	6667	6860	.	+	.	ID=evm.TU.NIJG01002929.1.2;Name=EVM%20prediction%20NIJG01002929.1.2
NIJG01002929.1	EVM	mRNA	6667	6860	.	+	.	ID=evm.model.NIJG01002929.1.2;Parent=evm.TU.NIJG01002929.1.2;Name=EVM%20prediction%20NIJG01002929.1.2
NIJG01002929.1	EVM	exon	6667	6860	.	+	.	ID=evm.model.NIJG01002929.1.2.exon1;Parent=evm.model.NIJG01002929.1.2
NIJG01002929.1	EVM	CDS	6667	6860	.	+	2	ID=cds.evm.model.NIJG01002929.1.2;Parent=evm.model.NIJG01002929.1.2
NIJG01007043.1	EVM	gene	9934	10150	.	-	.	ID=evm.TU.NIJG01007043.1.1;Name=EVM%20prediction%20NIJG01007043.1.1
NIJG01007043.1	EVM	mRNA	9934	10150	.	-	.	ID=evm.model.NIJG01007043.1.1;Parent=evm.TU.NIJG01007043.1.1;Name=EVM%20prediction%20NIJG01007043.1.1
NIJG01007043.1	EVM	exon	9934	10150	.	-	.	ID=evm.model.NIJG01007043.1.1.exon1;Parent=evm.model.NIJG01007043.1.1
NIJG01007043.1	EVM	CDS	9934	10150	.	-	1	ID=cds.evm.model.NIJG01007043.1.1;Parent=evm.model.NIJG01007043.1.1
NIJG01017836.1	EVM	gene	2193	2352	.	-	.	ID=evm.TU.NIJG01017836.1.1;Name=EVM%20prediction%20NIJG01017836.1.1
NIJG01017836.1	EVM	mRNA	2193	2352	.	-	.	ID=evm.model.NIJG01017836.1.1;Parent=evm.TU.NIJG01017836.1.1;Name=EVM%20prediction%20NIJG01017836.1.1
NIJG01017836.1	EVM	exon	2193	2352	.	-	.	ID=evm.model.NIJG01017836.1.1.exon1;Parent=evm.model.NIJG01017836.1.1
NIJG01017836.1	EVM	CDS	2193	2352	.	-	0	ID=cds.evm.model.NIJG01017836.1.1;Parent=evm.model.NIJG01017836.1.1
NIJG01009992.1	EVM	gene	953	1621	.	-	.	ID=evm.TU.NIJG01009992.1.1;Name=EVM%20prediction%20NIJG01009992.1.1
NIJG01009992.1	EVM	mRNA	953	1621	.	-	.	ID=evm.model.NIJG01009992.1.1;Parent=evm.TU.NIJG01009992.1.1;Name=EVM%20prediction%20NIJG01009992.1.1
NIJG01009992.1	EVM	exon	953	1621	.	-	.	ID=evm.model.NIJG01009992.1.1.exon1;Parent=evm.model.NIJG01009992.1.1
NIJG01009992.1	EVM	CDS	953	1621	.	-	0	ID=cds.evm.model.NIJG01009992.1.1;Parent=evm.model.NIJG01009992.1.1
NIJG01007704.1	EVM	gene	8021	8978	.	-	.	ID=evm.TU.NIJG01007704.1.1;Name=EVM%20prediction%20NIJG01007704.1.1
NIJG01007704.1	EVM	mRNA	8021	8978	.	-	.	ID=evm.model.NIJG01007704.1.1;Parent=evm.TU.NIJG01007704.1.1;Name=EVM%20prediction%20NIJG01007704.1.1
NIJG01007704.1	EVM	exon	8576	8978	.	-	.	ID=evm.model.NIJG01007704.1.1.exon1;Parent=evm.model.NIJG01007704.1.1
NIJG01007704.1	EVM	CDS	8576	8978	.	-	0	ID=cds.evm.model.NIJG01007704.1.1;Parent=evm.model.NIJG01007704.1.1
NIJG01007704.1	EVM	exon	8021	8514	.	-	.	ID=evm.model.NIJG01007704.1.1.exon2;Parent=evm.model.NIJG01007704.1.1
NIJG01007704.1	EVM	CDS	8021	8514	.	-	2	ID=cds.evm.model.NIJG01007704.1.1;Parent=evm.model.NIJG01007704.1.1
NIJG01000824.1	EVM	gene	60950	61225	.	-	.	ID=evm.TU.NIJG01000824.1.1;Name=EVM%20prediction%20NIJG01000824.1.1
NIJG01000824.1	EVM	mRNA	60950	61225	.	-	.	ID=evm.model.NIJG01000824.1.1;Parent=evm.TU.NIJG01000824.1.1;Name=EVM%20prediction%20NIJG01000824.1.1
NIJG01000824.1	EVM	exon	61191	61225	.	-	.	ID=evm.model.NIJG01000824.1.1.exon1;Parent=evm.model.NIJG01000824.1.1
NIJG01000824.1	EVM	CDS	61191	61225	.	-	0	ID=cds.evm.model.NIJG01000824.1.1;Parent=evm.model.NIJG01000824.1.1
NIJG01000824.1	EVM	exon	60950	61084	.	-	.	ID=evm.model.NIJG01000824.1.1.exon2;Parent=evm.model.NIJG01000824.1.1
NIJG01000824.1	EVM	CDS	60950	61084	.	-	1	ID=cds.evm.model.NIJG01000824.1.1;Parent=evm.model.NIJG01000824.1.1
NIJG01000824.1	EVM	gene	51888	52062	.	+	.	ID=evm.TU.NIJG01000824.1.2;Name=EVM%20prediction%20NIJG01000824.1.2
NIJG01000824.1	EVM	mRNA	51888	52062	.	+	.	ID=evm.model.NIJG01000824.1.2;Parent=evm.TU.NIJG01000824.1.2;Name=EVM%20prediction%20NIJG01000824.1.2
NIJG01000824.1	EVM	exon	51888	52062	.	+	.	ID=evm.model.NIJG01000824.1.2.exon1;Parent=evm.model.NIJG01000824.1.2
NIJG01000824.1	EVM	CDS	51888	52062	.	+	1	ID=cds.evm.model.NIJG01000824.1.2;Parent=evm.model.NIJG01000824.1.2
NIJG01008555.1	EVM	gene	2229	2470	.	+	.	ID=evm.TU.NIJG01008555.1.1;Name=EVM%20prediction%20NIJG01008555.1.1
NIJG01008555.1	EVM	mRNA	2229	2470	.	+	.	ID=evm.model.NIJG01008555.1.1;Parent=evm.TU.NIJG01008555.1.1;Name=EVM%20prediction%20NIJG01008555.1.1
NIJG01008555.1	EVM	exon	2229	2470	.	+	.	ID=evm.model.NIJG01008555.1.1.exon1;Parent=evm.model.NIJG01008555.1.1
NIJG01008555.1	EVM	CDS	2229	2470	.	+	0	ID=cds.evm.model.NIJG01008555.1.1;Parent=evm.model.NIJG01008555.1.1
NIJG01018759.1	EVM	gene	3262	3423	.	-	.	ID=evm.TU.NIJG01018759.1.1;Name=EVM%20prediction%20NIJG01018759.1.1
NIJG01018759.1	EVM	mRNA	3262	3423	.	-	.	ID=evm.model.NIJG01018759.1.1;Parent=evm.TU.NIJG01018759.1.1;Name=EVM%20prediction%20NIJG01018759.1.1
NIJG01018759.1	EVM	exon	3262	3423	.	-	.	ID=evm.model.NIJG01018759.1.1.exon1;Parent=evm.model.NIJG01018759.1.1
NIJG01018759.1	EVM	CDS	3262	3423	.	-	0	ID=cds.evm.model.NIJG01018759.1.1;Parent=evm.model.NIJG01018759.1.1
NIJG01013077.1	EVM	gene	2235	2573	.	+	.	ID=evm.TU.NIJG01013077.1.1;Name=EVM%20prediction%20NIJG01013077.1.1
NIJG01013077.1	EVM	mRNA	2235	2573	.	+	.	ID=evm.model.NIJG01013077.1.1;Parent=evm.TU.NIJG01013077.1.1;Name=EVM%20prediction%20NIJG01013077.1.1
NIJG01013077.1	EVM	exon	2235	2573	.	+	.	ID=evm.model.NIJG01013077.1.1.exon1;Parent=evm.model.NIJG01013077.1.1
NIJG01013077.1	EVM	CDS	2235	2573	.	+	0	ID=cds.evm.model.NIJG01013077.1.1;Parent=evm.model.NIJG01013077.1.1
NIJG01006672.1	EVM	gene	8141	8342	.	+	.	ID=evm.TU.NIJG01006672.1.1;Name=EVM%20prediction%20NIJG01006672.1.1
NIJG01006672.1	EVM	mRNA	8141	8342	.	+	.	ID=evm.model.NIJG01006672.1.1;Parent=evm.TU.NIJG01006672.1.1;Name=EVM%20prediction%20NIJG01006672.1.1
NIJG01006672.1	EVM	exon	8141	8342	.	+	.	ID=evm.model.NIJG01006672.1.1.exon1;Parent=evm.model.NIJG01006672.1.1
NIJG01006672.1	EVM	CDS	8141	8342	.	+	1	ID=cds.evm.model.NIJG01006672.1.1;Parent=evm.model.NIJG01006672.1.1
NIJG01006672.1	EVM	gene	10796	11048	.	+	.	ID=evm.TU.NIJG01006672.1.2;Name=EVM%20prediction%20NIJG01006672.1.2
NIJG01006672.1	EVM	mRNA	10796	11048	.	+	.	ID=evm.model.NIJG01006672.1.2;Parent=evm.TU.NIJG01006672.1.2;Name=EVM%20prediction%20NIJG01006672.1.2
NIJG01006672.1	EVM	exon	10796	11048	.	+	.	ID=evm.model.NIJG01006672.1.2.exon1;Parent=evm.model.NIJG01006672.1.2
NIJG01006672.1	EVM	CDS	10796	11048	.	+	0	ID=cds.evm.model.NIJG01006672.1.2;Parent=evm.model.NIJG01006672.1.2
NIJG01010194.1	EVM	gene	3652	4101	.	-	.	ID=evm.TU.NIJG01010194.1.1;Name=EVM%20prediction%20NIJG01010194.1.1
NIJG01010194.1	EVM	mRNA	3652	4101	.	-	.	ID=evm.model.NIJG01010194.1.1;Parent=evm.TU.NIJG01010194.1.1;Name=EVM%20prediction%20NIJG01010194.1.1
NIJG01010194.1	EVM	exon	3652	4101	.	-	.	ID=evm.model.NIJG01010194.1.1.exon1;Parent=evm.model.NIJG01010194.1.1
NIJG01010194.1	EVM	CDS	3652	4101	.	-	0	ID=cds.evm.model.NIJG01010194.1.1;Parent=evm.model.NIJG01010194.1.1
NIJG01000737.1	EVM	gene	58397	59206	.	-	.	ID=evm.TU.NIJG01000737.1.4;Name=EVM%20prediction%20NIJG01000737.1.4
NIJG01000737.1	EVM	mRNA	58397	59206	.	-	.	ID=evm.model.NIJG01000737.1.4;Parent=evm.TU.NIJG01000737.1.4;Name=EVM%20prediction%20NIJG01000737.1.4
NIJG01000737.1	EVM	exon	58397	59206	.	-	.	ID=evm.model.NIJG01000737.1.4.exon1;Parent=evm.model.NIJG01000737.1.4
NIJG01000737.1	EVM	CDS	58397	59206	.	-	0	ID=cds.evm.model.NIJG01000737.1.4;Parent=evm.model.NIJG01000737.1.4
NIJG01000737.1	EVM	gene	59376	60167	.	-	.	ID=evm.TU.NIJG01000737.1.5;Name=EVM%20prediction%20NIJG01000737.1.5
NIJG01000737.1	EVM	mRNA	59376	60167	.	-	.	ID=evm.model.NIJG01000737.1.5;Parent=evm.TU.NIJG01000737.1.5;Name=EVM%20prediction%20NIJG01000737.1.5
NIJG01000737.1	EVM	exon	59376	60167	.	-	.	ID=evm.model.NIJG01000737.1.5.exon1;Parent=evm.model.NIJG01000737.1.5
NIJG01000737.1	EVM	CDS	59376	60167	.	-	0	ID=cds.evm.model.NIJG01000737.1.5;Parent=evm.model.NIJG01000737.1.5
NIJG01000737.1	EVM	exon	74263	74340	.	-	.	ID=evm.model.NIJG01000737.1.10.exon2;Parent=evm.model.NIJG01000737.1.10
NIJG01000737.1	EVM	CDS	74263	74340	.	-	0	ID=cds.evm.model.NIJG01000737.1.10;Parent=evm.model.NIJG01000737.1.10
NIJG01022580.1	EVM	gene	284	484	.	-	.	ID=evm.TU.NIJG01022580.1.1;Name=EVM%20prediction%20NIJG01022580.1.1
NIJG01022580.1	EVM	mRNA	284	484	.	-	.	ID=evm.model.NIJG01022580.1.1;Parent=evm.TU.NIJG01022580.1.1;Name=EVM%20prediction%20NIJG01022580.1.1
NIJG01022580.1	EVM	exon	284	484	.	-	.	ID=evm.model.NIJG01022580.1.1.exon1;Parent=evm.model.NIJG01022580.1.1
NIJG01022580.1	EVM	CDS	284	484	.	-	0	ID=cds.evm.model.NIJG01022580.1.1;Parent=evm.model.NIJG01022580.1.1
NIJG01016661.1	EVM	gene	4491	4742	.	-	.	ID=evm.TU.NIJG01016661.1.1;Name=EVM%20prediction%20NIJG01016661.1.1
NIJG01016661.1	EVM	mRNA	4491	4742	.	-	.	ID=evm.model.NIJG01016661.1.1;Parent=evm.TU.NIJG01016661.1.1;Name=EVM%20prediction%20NIJG01016661.1.1
NIJG01016661.1	EVM	exon	4491	4742	.	-	.	ID=evm.model.NIJG01016661.1.1.exon1;Parent=evm.model.NIJG01016661.1.1
NIJG01016661.1	EVM	CDS	4491	4742	.	-	0	ID=cds.evm.model.NIJG01016661.1.1;Parent=evm.model.NIJG01016661.1.1
NIJG01017086.1	EVM	gene	174	451	.	+	.	ID=evm.TU.NIJG01017086.1.1;Name=EVM%20prediction%20NIJG01017086.1.1
NIJG01017086.1	EVM	mRNA	174	451	.	+	.	ID=evm.model.NIJG01017086.1.1;Parent=evm.TU.NIJG01017086.1.1;Name=EVM%20prediction%20NIJG01017086.1.1
NIJG01017086.1	EVM	exon	174	451	.	+	.	ID=evm.model.NIJG01017086.1.1.exon1;Parent=evm.model.NIJG01017086.1.1
NIJG01017086.1	EVM	CDS	174	451	.	+	2	ID=cds.evm.model.NIJG01017086.1.1;Parent=evm.model.NIJG01017086.1.1
NIJG01010921.1	EVM	gene	1635	1807	.	-	.	ID=evm.TU.NIJG01010921.1.1;Name=EVM%20prediction%20NIJG01010921.1.1
NIJG01010921.1	EVM	mRNA	1635	1807	.	-	.	ID=evm.model.NIJG01010921.1.1;Parent=evm.TU.NIJG01010921.1.1;Name=EVM%20prediction%20NIJG01010921.1.1
NIJG01010921.1	EVM	exon	1635	1807	.	-	.	ID=evm.model.NIJG01010921.1.1.exon1;Parent=evm.model.NIJG01010921.1.1
NIJG01010921.1	EVM	CDS	1635	1807	.	-	0	ID=cds.evm.model.NIJG01010921.1.1;Parent=evm.model.NIJG01010921.1.1
NIJG01001089.1	EVM	gene	31300	31733	.	+	.	ID=evm.TU.NIJG01001089.1.1;Name=EVM%20prediction%20NIJG01001089.1.1
NIJG01001089.1	EVM	mRNA	31300	31733	.	+	.	ID=evm.model.NIJG01001089.1.1;Parent=evm.TU.NIJG01001089.1.1;Name=EVM%20prediction%20NIJG01001089.1.1
NIJG01001089.1	EVM	exon	31300	31733	.	+	.	ID=evm.model.NIJG01001089.1.1.exon1;Parent=evm.model.NIJG01001089.1.1
NIJG01001089.1	EVM	CDS	31300	31733	.	+	2	ID=cds.evm.model.NIJG01001089.1.1;Parent=evm.model.NIJG01001089.1.1
NIJG01001089.1	EVM	gene	31897	32097	.	+	.	ID=evm.TU.NIJG01001089.1.2;Name=EVM%20prediction%20NIJG01001089.1.2
NIJG01001089.1	EVM	mRNA	31897	32097	.	+	.	ID=evm.model.NIJG01001089.1.2;Parent=evm.TU.NIJG01001089.1.2;Name=EVM%20prediction%20NIJG01001089.1.2
NIJG01001089.1	EVM	exon	31897	32097	.	+	.	ID=evm.model.NIJG01001089.1.2.exon1;Parent=evm.model.NIJG01001089.1.2
NIJG01001089.1	EVM	CDS	31897	32097	.	+	0	ID=cds.evm.model.NIJG01001089.1.2;Parent=evm.model.NIJG01001089.1.2
NIJG01011397.1	EVM	gene	1413	2103	.	+	.	ID=evm.TU.NIJG01011397.1.1;Name=EVM%20prediction%20NIJG01011397.1.1
NIJG01011397.1	EVM	mRNA	1413	2103	.	+	.	ID=evm.model.NIJG01011397.1.1;Parent=evm.TU.NIJG01011397.1.1;Name=EVM%20prediction%20NIJG01011397.1.1
NIJG01011397.1	EVM	exon	1413	1594	.	+	.	ID=evm.model.NIJG01011397.1.1.exon1;Parent=evm.model.NIJG01011397.1.1
NIJG01011397.1	EVM	CDS	1413	1594	.	+	0	ID=cds.evm.model.NIJG01011397.1.1;Parent=evm.model.NIJG01011397.1.1
NIJG01011397.1	EVM	exon	1923	2103	.	+	.	ID=evm.model.NIJG01011397.1.1.exon2;Parent=evm.model.NIJG01011397.1.1
NIJG01011397.1	EVM	CDS	1923	2103	.	+	1	ID=cds.evm.model.NIJG01011397.1.1;Parent=evm.model.NIJG01011397.1.1
NIJG01000437.1	EVM	gene	142309	142953	.	-	.	ID=evm.TU.NIJG01000437.1.2;Name=EVM%20prediction%20NIJG01000437.1.2
NIJG01000437.1	EVM	mRNA	142309	142953	.	-	.	ID=evm.model.NIJG01000437.1.2;Parent=evm.TU.NIJG01000437.1.2;Name=EVM%20prediction%20NIJG01000437.1.2
NIJG01000437.1	EVM	exon	142309	142953	.	-	.	ID=evm.model.NIJG01000437.1.2.exon1;Parent=evm.model.NIJG01000437.1.2
NIJG01000437.1	EVM	CDS	142309	142953	.	-	0	ID=cds.evm.model.NIJG01000437.1.2;Parent=evm.model.NIJG01000437.1.2
NIJG01000007.1	EVM	exon	946194	946198	.	+	.	ID=evm.model.NIJG01000007.1.51.exon1;Parent=evm.model.NIJG01000007.1.51
NIJG01000007.1	EVM	CDS	946194	946198	.	+	0	ID=cds.evm.model.NIJG01000007.1.51;Parent=evm.model.NIJG01000007.1.51
NIJG01000007.1	EVM	exon	957733	957738	.	-	.	ID=evm.model.NIJG01000007.1.53.exon1;Parent=evm.model.NIJG01000007.1.53
NIJG01000007.1	EVM	CDS	957733	957738	.	-	0	ID=cds.evm.model.NIJG01000007.1.53;Parent=evm.model.NIJG01000007.1.53
NIJG01007686.1	EVM	gene	6968	7762	.	-	.	ID=evm.TU.NIJG01007686.1.1;Name=EVM%20prediction%20NIJG01007686.1.1
NIJG01007686.1	EVM	mRNA	6968	7762	.	-	.	ID=evm.model.NIJG01007686.1.1;Parent=evm.TU.NIJG01007686.1.1;Name=EVM%20prediction%20NIJG01007686.1.1
NIJG01007686.1	EVM	exon	7406	7762	.	-	.	ID=evm.model.NIJG01007686.1.1.exon1;Parent=evm.model.NIJG01007686.1.1
NIJG01007686.1	EVM	CDS	7406	7762	.	-	0	ID=cds.evm.model.NIJG01007686.1.1;Parent=evm.model.NIJG01007686.1.1
NIJG01007686.1	EVM	exon	7205	7277	.	-	.	ID=evm.model.NIJG01007686.1.1.exon2;Parent=evm.model.NIJG01007686.1.1
NIJG01007686.1	EVM	CDS	7205	7277	.	-	0	ID=cds.evm.model.NIJG01007686.1.1;Parent=evm.model.NIJG01007686.1.1
NIJG01007686.1	EVM	exon	6968	7101	.	-	.	ID=evm.model.NIJG01007686.1.1.exon3;Parent=evm.model.NIJG01007686.1.1
NIJG01007686.1	EVM	CDS	6968	7101	.	-	2	ID=cds.evm.model.NIJG01007686.1.1;Parent=evm.model.NIJG01007686.1.1
NIJG01000817.1	EVM	gene	66419	67058	.	-	.	ID=evm.TU.NIJG01000817.1.3;Name=EVM%20prediction%20NIJG01000817.1.3
NIJG01000817.1	EVM	mRNA	66419	67058	.	-	.	ID=evm.model.NIJG01000817.1.3;Parent=evm.TU.NIJG01000817.1.3;Name=EVM%20prediction%20NIJG01000817.1.3
NIJG01000817.1	EVM	exon	66750	67058	.	-	.	ID=evm.model.NIJG01000817.1.3.exon1;Parent=evm.model.NIJG01000817.1.3
NIJG01000817.1	EVM	CDS	66750	67058	.	-	0	ID=cds.evm.model.NIJG01000817.1.3;Parent=evm.model.NIJG01000817.1.3
NIJG01000817.1	EVM	exon	66419	66676	.	-	.	ID=evm.model.NIJG01000817.1.3.exon2;Parent=evm.model.NIJG01000817.1.3
NIJG01000817.1	EVM	CDS	66419	66676	.	-	0	ID=cds.evm.model.NIJG01000817.1.3;Parent=evm.model.NIJG01000817.1.3
NIJG01009193.1	EVM	gene	956	1864	.	-	.	ID=evm.TU.NIJG01009193.1.1;Name=EVM%20prediction%20NIJG01009193.1.1
NIJG01009193.1	EVM	mRNA	956	1864	.	-	.	ID=evm.model.NIJG01009193.1.1;Parent=evm.TU.NIJG01009193.1.1;Name=EVM%20prediction%20NIJG01009193.1.1
NIJG01009193.1	EVM	exon	956	1864	.	-	.	ID=evm.model.NIJG01009193.1.1.exon1;Parent=evm.model.NIJG01009193.1.1
NIJG01009193.1	EVM	CDS	956	1864	.	-	0	ID=cds.evm.model.NIJG01009193.1.1;Parent=evm.model.NIJG01009193.1.1
NIJG01003197.1	EVM	gene	6188	6932	.	+	.	ID=evm.TU.NIJG01003197.1.1;Name=EVM%20prediction%20NIJG01003197.1.1
NIJG01003197.1	EVM	mRNA	6188	6932	.	+	.	ID=evm.model.NIJG01003197.1.1;Parent=evm.TU.NIJG01003197.1.1;Name=EVM%20prediction%20NIJG01003197.1.1
NIJG01003197.1	EVM	exon	6188	6932	.	+	.	ID=evm.model.NIJG01003197.1.1.exon1;Parent=evm.model.NIJG01003197.1.1
NIJG01003197.1	EVM	CDS	6188	6932	.	+	0	ID=cds.evm.model.NIJG01003197.1.1;Parent=evm.model.NIJG01003197.1.1
NIJG01008162.1	EVM	gene	10230	11327	.	+	.	ID=evm.TU.NIJG01008162.1.1;Name=EVM%20prediction%20NIJG01008162.1.1
NIJG01008162.1	EVM	mRNA	10230	11327	.	+	.	ID=evm.model.NIJG01008162.1.1;Parent=evm.TU.NIJG01008162.1.1;Name=EVM%20prediction%20NIJG01008162.1.1
NIJG01008162.1	EVM	exon	10230	11327	.	+	.	ID=evm.model.NIJG01008162.1.1.exon1;Parent=evm.model.NIJG01008162.1.1
NIJG01008162.1	EVM	CDS	10230	11327	.	+	0	ID=cds.evm.model.NIJG01008162.1.1;Parent=evm.model.NIJG01008162.1.1
NIJG01006701.1	EVM	gene	6139	6582	.	+	.	ID=evm.TU.NIJG01006701.1.1;Name=EVM%20prediction%20NIJG01006701.1.1
NIJG01006701.1	EVM	mRNA	6139	6582	.	+	.	ID=evm.model.NIJG01006701.1.1;Parent=evm.TU.NIJG01006701.1.1;Name=EVM%20prediction%20NIJG01006701.1.1
NIJG01006701.1	EVM	exon	6139	6582	.	+	.	ID=evm.model.NIJG01006701.1.1.exon1;Parent=evm.model.NIJG01006701.1.1
NIJG01006701.1	EVM	CDS	6139	6582	.	+	0	ID=cds.evm.model.NIJG01006701.1.1;Parent=evm.model.NIJG01006701.1.1
NIJG01019248.1	EVM	gene	6513	6866	.	-	.	ID=evm.TU.NIJG01019248.1.1;Name=EVM%20prediction%20NIJG01019248.1.1
NIJG01019248.1	EVM	mRNA	6513	6866	.	-	.	ID=evm.model.NIJG01019248.1.1;Parent=evm.TU.NIJG01019248.1.1;Name=EVM%20prediction%20NIJG01019248.1.1
NIJG01019248.1	EVM	exon	6513	6866	.	-	.	ID=evm.model.NIJG01019248.1.1.exon1;Parent=evm.model.NIJG01019248.1.1
NIJG01019248.1	EVM	CDS	6513	6866	.	-	0	ID=cds.evm.model.NIJG01019248.1.1;Parent=evm.model.NIJG01019248.1.1
NIJG01006860.1	EVM	gene	8567	8792	.	+	.	ID=evm.TU.NIJG01006860.1.1;Name=EVM%20prediction%20NIJG01006860.1.1
NIJG01006860.1	EVM	mRNA	8567	8792	.	+	.	ID=evm.model.NIJG01006860.1.1;Parent=evm.TU.NIJG01006860.1.1;Name=EVM%20prediction%20NIJG01006860.1.1
NIJG01006860.1	EVM	exon	8567	8792	.	+	.	ID=evm.model.NIJG01006860.1.1.exon1;Parent=evm.model.NIJG01006860.1.1
NIJG01006860.1	EVM	CDS	8567	8792	.	+	0	ID=cds.evm.model.NIJG01006860.1.1;Parent=evm.model.NIJG01006860.1.1
NIJG01020446.1	EVM	gene	4923	5090	.	+	.	ID=evm.TU.NIJG01020446.1.1;Name=EVM%20prediction%20NIJG01020446.1.1
NIJG01020446.1	EVM	mRNA	4923	5090	.	+	.	ID=evm.model.NIJG01020446.1.1;Parent=evm.TU.NIJG01020446.1.1;Name=EVM%20prediction%20NIJG01020446.1.1
NIJG01020446.1	EVM	exon	4923	5090	.	+	.	ID=evm.model.NIJG01020446.1.1.exon1;Parent=evm.model.NIJG01020446.1.1
NIJG01020446.1	EVM	CDS	4923	5090	.	+	0	ID=cds.evm.model.NIJG01020446.1.1;Parent=evm.model.NIJG01020446.1.1
NIJG01001335.1	EVM	gene	35479	36080	.	+	.	ID=evm.TU.NIJG01001335.1.1;Name=EVM%20prediction%20NIJG01001335.1.1
NIJG01001335.1	EVM	mRNA	35479	36080	.	+	.	ID=evm.model.NIJG01001335.1.1;Parent=evm.TU.NIJG01001335.1.1;Name=EVM%20prediction%20NIJG01001335.1.1
NIJG01001335.1	EVM	exon	35479	36080	.	+	.	ID=evm.model.NIJG01001335.1.1.exon1;Parent=evm.model.NIJG01001335.1.1
NIJG01001335.1	EVM	CDS	35479	36080	.	+	2	ID=cds.evm.model.NIJG01001335.1.1;Parent=evm.model.NIJG01001335.1.1
NIJG01003538.1	EVM	gene	12020	12763	.	+	.	ID=evm.TU.NIJG01003538.1.1;Name=EVM%20prediction%20NIJG01003538.1.1
NIJG01003538.1	EVM	mRNA	12020	12763	.	+	.	ID=evm.model.NIJG01003538.1.1;Parent=evm.TU.NIJG01003538.1.1;Name=EVM%20prediction%20NIJG01003538.1.1
NIJG01003538.1	EVM	exon	12020	12763	.	+	.	ID=evm.model.NIJG01003538.1.1.exon1;Parent=evm.model.NIJG01003538.1.1
NIJG01003538.1	EVM	CDS	12020	12763	.	+	0	ID=cds.evm.model.NIJG01003538.1.1;Parent=evm.model.NIJG01003538.1.1
NIJG01002326.1	EVM	gene	2421	3045	.	-	.	ID=evm.TU.NIJG01002326.1.1;Name=EVM%20prediction%20NIJG01002326.1.1
NIJG01002326.1	EVM	mRNA	2421	3045	.	-	.	ID=evm.model.NIJG01002326.1.1;Parent=evm.TU.NIJG01002326.1.1;Name=EVM%20prediction%20NIJG01002326.1.1
NIJG01002326.1	EVM	exon	2813	3045	.	-	.	ID=evm.model.NIJG01002326.1.1.exon1;Parent=evm.model.NIJG01002326.1.1
NIJG01002326.1	EVM	CDS	2813	3045	.	-	1	ID=cds.evm.model.NIJG01002326.1.1;Parent=evm.model.NIJG01002326.1.1
NIJG01002326.1	EVM	exon	2421	2764	.	-	.	ID=evm.model.NIJG01002326.1.1.exon2;Parent=evm.model.NIJG01002326.1.1
NIJG01002326.1	EVM	CDS	2421	2764	.	-	2	ID=cds.evm.model.NIJG01002326.1.1;Parent=evm.model.NIJG01002326.1.1
NIJG01000100.1	EVM	gene	52102	52483	.	+	.	ID=evm.TU.NIJG01000100.1.1;Name=EVM%20prediction%20NIJG01000100.1.1
NIJG01000100.1	EVM	mRNA	52102	52483	.	+	.	ID=evm.model.NIJG01000100.1.1;Parent=evm.TU.NIJG01000100.1.1;Name=EVM%20prediction%20NIJG01000100.1.1
NIJG01000100.1	EVM	exon	52102	52196	.	+	.	ID=evm.model.NIJG01000100.1.1.exon1;Parent=evm.model.NIJG01000100.1.1
NIJG01000100.1	EVM	CDS	52102	52196	.	+	0	ID=cds.evm.model.NIJG01000100.1.1;Parent=evm.model.NIJG01000100.1.1
NIJG01000100.1	EVM	exon	52270	52483	.	+	.	ID=evm.model.NIJG01000100.1.1.exon2;Parent=evm.model.NIJG01000100.1.1
NIJG01000100.1	EVM	CDS	52270	52483	.	+	1	ID=cds.evm.model.NIJG01000100.1.1;Parent=evm.model.NIJG01000100.1.1
NIJG01000100.1	EVM	gene	69826	70095	.	+	.	ID=evm.TU.NIJG01000100.1.2;Name=EVM%20prediction%20NIJG01000100.1.2
NIJG01000100.1	EVM	mRNA	69826	70095	.	+	.	ID=evm.model.NIJG01000100.1.2;Parent=evm.TU.NIJG01000100.1.2;Name=EVM%20prediction%20NIJG01000100.1.2
NIJG01000100.1	EVM	exon	69826	70095	.	+	.	ID=evm.model.NIJG01000100.1.2.exon1;Parent=evm.model.NIJG01000100.1.2
NIJG01000100.1	EVM	CDS	69826	70095	.	+	0	ID=cds.evm.model.NIJG01000100.1.2;Parent=evm.model.NIJG01000100.1.2
NIJG01000100.1	EVM	exon	100117	100245	.	-	.	ID=evm.model.NIJG01000100.1.3.exon1;Parent=evm.model.NIJG01000100.1.3
NIJG01000100.1	EVM	CDS	100117	100245	.	-	0	ID=cds.evm.model.NIJG01000100.1.3;Parent=evm.model.NIJG01000100.1.3
NIJG01000100.1	EVM	exon	99774	99897	.	-	.	ID=evm.model.NIJG01000100.1.3.exon2;Parent=evm.model.NIJG01000100.1.3
NIJG01000100.1	EVM	CDS	99774	99897	.	-	0	ID=cds.evm.model.NIJG01000100.1.3;Parent=evm.model.NIJG01000100.1.3
NIJG01000100.1	EVM	gene	153730	154042	.	-	.	ID=evm.TU.NIJG01000100.1.4;Name=EVM%20prediction%20NIJG01000100.1.4
NIJG01000100.1	EVM	mRNA	153730	154042	.	-	.	ID=evm.model.NIJG01000100.1.4;Parent=evm.TU.NIJG01000100.1.4;Name=EVM%20prediction%20NIJG01000100.1.4
NIJG01000100.1	EVM	exon	153970	154042	.	-	.	ID=evm.model.NIJG01000100.1.4.exon1;Parent=evm.model.NIJG01000100.1.4
NIJG01000100.1	EVM	CDS	153970	154042	.	-	0	ID=cds.evm.model.NIJG01000100.1.4;Parent=evm.model.NIJG01000100.1.4
NIJG01000100.1	EVM	exon	153730	153873	.	-	.	ID=evm.model.NIJG01000100.1.4.exon2;Parent=evm.model.NIJG01000100.1.4
NIJG01000100.1	EVM	CDS	153730	153873	.	-	0	ID=cds.evm.model.NIJG01000100.1.4;Parent=evm.model.NIJG01000100.1.4
NIJG01000100.1	EVM	gene	189691	190230	.	+	.	ID=evm.TU.NIJG01000100.1.5;Name=EVM%20prediction%20NIJG01000100.1.5
NIJG01000100.1	EVM	mRNA	189691	190230	.	+	.	ID=evm.model.NIJG01000100.1.5;Parent=evm.TU.NIJG01000100.1.5;Name=EVM%20prediction%20NIJG01000100.1.5
NIJG01000100.1	EVM	exon	189691	190230	.	+	.	ID=evm.model.NIJG01000100.1.5.exon1;Parent=evm.model.NIJG01000100.1.5
NIJG01000100.1	EVM	CDS	189691	190230	.	+	0	ID=cds.evm.model.NIJG01000100.1.5;Parent=evm.model.NIJG01000100.1.5
NIJG01000100.1	EVM	gene	308701	308874	.	+	.	ID=evm.TU.NIJG01000100.1.6;Name=EVM%20prediction%20NIJG01000100.1.6
NIJG01000100.1	EVM	mRNA	308701	308874	.	+	.	ID=evm.model.NIJG01000100.1.6;Parent=evm.TU.NIJG01000100.1.6;Name=EVM%20prediction%20NIJG01000100.1.6
NIJG01000100.1	EVM	exon	308701	308874	.	+	.	ID=evm.model.NIJG01000100.1.6.exon1;Parent=evm.model.NIJG01000100.1.6
NIJG01000100.1	EVM	CDS	308701	308874	.	+	0	ID=cds.evm.model.NIJG01000100.1.6;Parent=evm.model.NIJG01000100.1.6
NIJG01000100.1	EVM	exon	338023	338244	.	-	.	ID=evm.model.NIJG01000100.1.7.exon1;Parent=evm.model.NIJG01000100.1.7
NIJG01000100.1	EVM	CDS	338023	338244	.	-	0	ID=cds.evm.model.NIJG01000100.1.7;Parent=evm.model.NIJG01000100.1.7
NIJG01000100.1	EVM	exon	337284	337408	.	-	.	ID=evm.model.NIJG01000100.1.7.exon2;Parent=evm.model.NIJG01000100.1.7
NIJG01000100.1	EVM	CDS	337284	337408	.	-	0	ID=cds.evm.model.NIJG01000100.1.7;Parent=evm.model.NIJG01000100.1.7
NIJG01000100.1	EVM	gene	424251	424736	.	+	.	ID=evm.TU.NIJG01000100.1.8;Name=EVM%20prediction%20NIJG01000100.1.8
NIJG01000100.1	EVM	mRNA	424251	424736	.	+	.	ID=evm.model.NIJG01000100.1.8;Parent=evm.TU.NIJG01000100.1.8;Name=EVM%20prediction%20NIJG01000100.1.8
NIJG01000100.1	EVM	exon	424251	424365	.	+	.	ID=evm.model.NIJG01000100.1.8.exon1;Parent=evm.model.NIJG01000100.1.8
NIJG01000100.1	EVM	CDS	424251	424365	.	+	0	ID=cds.evm.model.NIJG01000100.1.8;Parent=evm.model.NIJG01000100.1.8
NIJG01000100.1	EVM	exon	424540	424736	.	+	.	ID=evm.model.NIJG01000100.1.8.exon2;Parent=evm.model.NIJG01000100.1.8
NIJG01000100.1	EVM	CDS	424540	424736	.	+	2	ID=cds.evm.model.NIJG01000100.1.8;Parent=evm.model.NIJG01000100.1.8
NIJG01000100.1	EVM	gene	450012	451034	.	+	.	ID=evm.TU.NIJG01000100.1.9;Name=EVM%20prediction%20NIJG01000100.1.9
NIJG01000100.1	EVM	mRNA	450012	451034	.	+	.	ID=evm.model.NIJG01000100.1.9;Parent=evm.TU.NIJG01000100.1.9;Name=EVM%20prediction%20NIJG01000100.1.9
NIJG01000100.1	EVM	exon	450012	451034	.	+	.	ID=evm.model.NIJG01000100.1.9.exon1;Parent=evm.model.NIJG01000100.1.9
NIJG01000100.1	EVM	CDS	450012	451034	.	+	0	ID=cds.evm.model.NIJG01000100.1.9;Parent=evm.model.NIJG01000100.1.9
NIJG01000100.1	EVM	exon	549832	549871	.	-	.	ID=evm.model.NIJG01000100.1.13.exon1;Parent=evm.model.NIJG01000100.1.13
NIJG01000100.1	EVM	CDS	549832	549871	.	-	0	ID=cds.evm.model.NIJG01000100.1.13;Parent=evm.model.NIJG01000100.1.13
NIJG01000100.1	EVM	gene	590926	591603	.	+	.	ID=evm.TU.NIJG01000100.1.14;Name=EVM%20prediction%20NIJG01000100.1.14
NIJG01000100.1	EVM	mRNA	590926	591603	.	+	.	ID=evm.model.NIJG01000100.1.14;Parent=evm.TU.NIJG01000100.1.14;Name=EVM%20prediction%20NIJG01000100.1.14
NIJG01000100.1	EVM	exon	590926	591603	.	+	.	ID=evm.model.NIJG01000100.1.14.exon1;Parent=evm.model.NIJG01000100.1.14
NIJG01000100.1	EVM	CDS	590926	591603	.	+	0	ID=cds.evm.model.NIJG01000100.1.14;Parent=evm.model.NIJG01000100.1.14
NIJG01000100.1	EVM	gene	602311	603041	.	+	.	ID=evm.TU.NIJG01000100.1.15;Name=EVM%20prediction%20NIJG01000100.1.15
NIJG01000100.1	EVM	mRNA	602311	603041	.	+	.	ID=evm.model.NIJG01000100.1.15;Parent=evm.TU.NIJG01000100.1.15;Name=EVM%20prediction%20NIJG01000100.1.15
NIJG01000100.1	EVM	exon	602311	602343	.	+	.	ID=evm.model.NIJG01000100.1.15.exon1;Parent=evm.model.NIJG01000100.1.15
NIJG01000100.1	EVM	CDS	602311	602343	.	+	0	ID=cds.evm.model.NIJG01000100.1.15;Parent=evm.model.NIJG01000100.1.15
NIJG01000100.1	EVM	exon	602535	603041	.	+	.	ID=evm.model.NIJG01000100.1.15.exon2;Parent=evm.model.NIJG01000100.1.15
NIJG01000100.1	EVM	CDS	602535	603041	.	+	0	ID=cds.evm.model.NIJG01000100.1.15;Parent=evm.model.NIJG01000100.1.15
NIJG01000100.1	EVM	exon	615226	615412	.	-	.	ID=evm.model.NIJG01000100.1.16.exon3;Parent=evm.model.NIJG01000100.1.16
NIJG01000100.1	EVM	CDS	615226	615412	.	-	1	ID=cds.evm.model.NIJG01000100.1.16;Parent=evm.model.NIJG01000100.1.16
NIJG01000100.1	EVM	gene	618431	618763	.	+	.	ID=evm.TU.NIJG01000100.1.17;Name=EVM%20prediction%20NIJG01000100.1.17
NIJG01000100.1	EVM	mRNA	618431	618763	.	+	.	ID=evm.model.NIJG01000100.1.17;Parent=evm.TU.NIJG01000100.1.17;Name=EVM%20prediction%20NIJG01000100.1.17
NIJG01000100.1	EVM	exon	618431	618763	.	+	.	ID=evm.model.NIJG01000100.1.17.exon1;Parent=evm.model.NIJG01000100.1.17
NIJG01000100.1	EVM	CDS	618431	618763	.	+	0	ID=cds.evm.model.NIJG01000100.1.17;Parent=evm.model.NIJG01000100.1.17
NIJG01000100.1	EVM	gene	619416	619987	.	+	.	ID=evm.TU.NIJG01000100.1.18;Name=EVM%20prediction%20NIJG01000100.1.18
NIJG01000100.1	EVM	mRNA	619416	619987	.	+	.	ID=evm.model.NIJG01000100.1.18;Parent=evm.TU.NIJG01000100.1.18;Name=EVM%20prediction%20NIJG01000100.1.18
NIJG01000100.1	EVM	exon	619416	619987	.	+	.	ID=evm.model.NIJG01000100.1.18.exon1;Parent=evm.model.NIJG01000100.1.18
NIJG01000100.1	EVM	CDS	619416	619987	.	+	0	ID=cds.evm.model.NIJG01000100.1.18;Parent=evm.model.NIJG01000100.1.18
NIJG01000100.1	EVM	gene	628908	629131	.	+	.	ID=evm.TU.NIJG01000100.1.19;Name=EVM%20prediction%20NIJG01000100.1.19
NIJG01000100.1	EVM	mRNA	628908	629131	.	+	.	ID=evm.model.NIJG01000100.1.19;Parent=evm.TU.NIJG01000100.1.19;Name=EVM%20prediction%20NIJG01000100.1.19
NIJG01000100.1	EVM	exon	628908	629131	.	+	.	ID=evm.model.NIJG01000100.1.19.exon1;Parent=evm.model.NIJG01000100.1.19
NIJG01000100.1	EVM	CDS	628908	629131	.	+	0	ID=cds.evm.model.NIJG01000100.1.19;Parent=evm.model.NIJG01000100.1.19
NIJG01001941.1	EVM	gene	6774	7335	.	-	.	ID=evm.TU.NIJG01001941.1.1;Name=EVM%20prediction%20NIJG01001941.1.1
NIJG01001941.1	EVM	mRNA	6774	7335	.	-	.	ID=evm.model.NIJG01001941.1.1;Parent=evm.TU.NIJG01001941.1.1;Name=EVM%20prediction%20NIJG01001941.1.1
NIJG01001941.1	EVM	exon	6774	7335	.	-	.	ID=evm.model.NIJG01001941.1.1.exon1;Parent=evm.model.NIJG01001941.1.1
NIJG01001941.1	EVM	CDS	6774	7335	.	-	0	ID=cds.evm.model.NIJG01001941.1.1;Parent=evm.model.NIJG01001941.1.1
NIJG01007110.1	EVM	gene	4983	5651	.	-	.	ID=evm.TU.NIJG01007110.1.1;Name=EVM%20prediction%20NIJG01007110.1.1
NIJG01007110.1	EVM	mRNA	4983	5651	.	-	.	ID=evm.model.NIJG01007110.1.1;Parent=evm.TU.NIJG01007110.1.1;Name=EVM%20prediction%20NIJG01007110.1.1
NIJG01007110.1	EVM	exon	5265	5651	.	-	.	ID=evm.model.NIJG01007110.1.1.exon1;Parent=evm.model.NIJG01007110.1.1
NIJG01007110.1	EVM	CDS	5265	5651	.	-	0	ID=cds.evm.model.NIJG01007110.1.1;Parent=evm.model.NIJG01007110.1.1
NIJG01007110.1	EVM	exon	4983	5204	.	-	.	ID=evm.model.NIJG01007110.1.1.exon2;Parent=evm.model.NIJG01007110.1.1
NIJG01007110.1	EVM	CDS	4983	5204	.	-	0	ID=cds.evm.model.NIJG01007110.1.1;Parent=evm.model.NIJG01007110.1.1
NIJG01002664.1	EVM	exon	16620	16784	.	-	.	ID=evm.model.NIJG01002664.1.1.exon2;Parent=evm.model.NIJG01002664.1.1
NIJG01002664.1	EVM	CDS	16620	16784	.	-	0	ID=cds.evm.model.NIJG01002664.1.1;Parent=evm.model.NIJG01002664.1.1
NIJG01000035.1	EVM	exon	131900	131902	.	+	.	ID=evm.model.NIJG01000035.1.5.exon1;Parent=evm.model.NIJG01000035.1.5
NIJG01000035.1	EVM	CDS	131900	131902	.	+	0	ID=cds.evm.model.NIJG01000035.1.5;Parent=evm.model.NIJG01000035.1.5
NIJG01000035.1	EVM	gene	257264	257620	.	-	.	ID=evm.TU.NIJG01000035.1.6;Name=EVM%20prediction%20NIJG01000035.1.6
NIJG01000035.1	EVM	mRNA	257264	257620	.	-	.	ID=evm.model.NIJG01000035.1.6;Parent=evm.TU.NIJG01000035.1.6;Name=EVM%20prediction%20NIJG01000035.1.6
NIJG01000035.1	EVM	exon	257264	257620	.	-	.	ID=evm.model.NIJG01000035.1.6.exon1;Parent=evm.model.NIJG01000035.1.6
NIJG01000035.1	EVM	CDS	257264	257620	.	-	0	ID=cds.evm.model.NIJG01000035.1.6;Parent=evm.model.NIJG01000035.1.6
NIJG01000035.1	EVM	exon	277322	277330	.	-	.	ID=evm.model.NIJG01000035.1.7.exon1;Parent=evm.model.NIJG01000035.1.7
NIJG01000035.1	EVM	CDS	277322	277330	.	-	0	ID=cds.evm.model.NIJG01000035.1.7;Parent=evm.model.NIJG01000035.1.7
NIJG01000035.1	EVM	gene	556539	557525	.	+	.	ID=evm.TU.NIJG01000035.1.11;Name=EVM%20prediction%20NIJG01000035.1.11
NIJG01000035.1	EVM	mRNA	556539	557525	.	+	.	ID=evm.model.NIJG01000035.1.11;Parent=evm.TU.NIJG01000035.1.11;Name=EVM%20prediction%20NIJG01000035.1.11
NIJG01000035.1	EVM	exon	556539	557525	.	+	.	ID=evm.model.NIJG01000035.1.11.exon1;Parent=evm.model.NIJG01000035.1.11
NIJG01000035.1	EVM	CDS	556539	557525	.	+	0	ID=cds.evm.model.NIJG01000035.1.11;Parent=evm.model.NIJG01000035.1.11
NIJG01000035.1	EVM	exon	659474	659614	.	+	.	ID=evm.model.NIJG01000035.1.15.exon1;Parent=evm.model.NIJG01000035.1.15
NIJG01000035.1	EVM	CDS	659474	659614	.	+	0	ID=cds.evm.model.NIJG01000035.1.15;Parent=evm.model.NIJG01000035.1.15
NIJG01000035.1	EVM	gene	1025771	1026349	.	+	.	ID=evm.TU.NIJG01000035.1.26;Name=EVM%20prediction%20NIJG01000035.1.26
NIJG01000035.1	EVM	mRNA	1025771	1026349	.	+	.	ID=evm.model.NIJG01000035.1.26;Parent=evm.TU.NIJG01000035.1.26;Name=EVM%20prediction%20NIJG01000035.1.26
NIJG01000035.1	EVM	exon	1025771	1026349	.	+	.	ID=evm.model.NIJG01000035.1.26.exon1;Parent=evm.model.NIJG01000035.1.26
NIJG01000035.1	EVM	CDS	1025771	1026349	.	+	0	ID=cds.evm.model.NIJG01000035.1.26;Parent=evm.model.NIJG01000035.1.26
NIJG01000035.1	EVM	exon	1059137	1059243	.	+	.	ID=evm.model.NIJG01000035.1.27.exon1;Parent=evm.model.NIJG01000035.1.27
NIJG01000035.1	EVM	CDS	1059137	1059243	.	+	0	ID=cds.evm.model.NIJG01000035.1.27;Parent=evm.model.NIJG01000035.1.27
NIJG01000035.1	EVM	gene	1144698	1145225	.	+	.	ID=evm.TU.NIJG01000035.1.28;Name=EVM%20prediction%20NIJG01000035.1.28
NIJG01000035.1	EVM	mRNA	1144698	1145225	.	+	.	ID=evm.model.NIJG01000035.1.28;Parent=evm.TU.NIJG01000035.1.28;Name=EVM%20prediction%20NIJG01000035.1.28
NIJG01000035.1	EVM	exon	1144698	1145225	.	+	.	ID=evm.model.NIJG01000035.1.28.exon1;Parent=evm.model.NIJG01000035.1.28
NIJG01000035.1	EVM	CDS	1144698	1145225	.	+	0	ID=cds.evm.model.NIJG01000035.1.28;Parent=evm.model.NIJG01000035.1.28
NIJG01000035.1	EVM	gene	1443189	1443509	.	+	.	ID=evm.TU.NIJG01000035.1.35;Name=EVM%20prediction%20NIJG01000035.1.35
NIJG01000035.1	EVM	mRNA	1443189	1443509	.	+	.	ID=evm.model.NIJG01000035.1.35;Parent=evm.TU.NIJG01000035.1.35;Name=EVM%20prediction%20NIJG01000035.1.35
NIJG01000035.1	EVM	exon	1443189	1443509	.	+	.	ID=evm.model.NIJG01000035.1.35.exon1;Parent=evm.model.NIJG01000035.1.35
NIJG01000035.1	EVM	CDS	1443189	1443509	.	+	0	ID=cds.evm.model.NIJG01000035.1.35;Parent=evm.model.NIJG01000035.1.35
NIJG01000035.1	EVM	exon	1472819	1473427	.	-	.	ID=evm.model.NIJG01000035.1.38.exon2;Parent=evm.model.NIJG01000035.1.38
NIJG01000035.1	EVM	CDS	1472819	1473427	.	-	0	ID=cds.evm.model.NIJG01000035.1.38;Parent=evm.model.NIJG01000035.1.38
NIJG01000035.1	EVM	gene	1493590	1493923	.	-	.	ID=evm.TU.NIJG01000035.1.39;Name=EVM%20prediction%20NIJG01000035.1.39
NIJG01000035.1	EVM	mRNA	1493590	1493923	.	-	.	ID=evm.model.NIJG01000035.1.39;Parent=evm.TU.NIJG01000035.1.39;Name=EVM%20prediction%20NIJG01000035.1.39
NIJG01000035.1	EVM	exon	1493681	1493923	.	-	.	ID=evm.model.NIJG01000035.1.39.exon1;Parent=evm.model.NIJG01000035.1.39
NIJG01000035.1	EVM	CDS	1493681	1493923	.	-	0	ID=cds.evm.model.NIJG01000035.1.39;Parent=evm.model.NIJG01000035.1.39
NIJG01000035.1	EVM	exon	1493590	1493661	.	-	.	ID=evm.model.NIJG01000035.1.39.exon2;Parent=evm.model.NIJG01000035.1.39
NIJG01000035.1	EVM	CDS	1493590	1493661	.	-	0	ID=cds.evm.model.NIJG01000035.1.39;Parent=evm.model.NIJG01000035.1.39
NIJG01000035.1	EVM	gene	1511573	1512013	.	-	.	ID=evm.TU.NIJG01000035.1.41;Name=EVM%20prediction%20NIJG01000035.1.41
NIJG01000035.1	EVM	mRNA	1511573	1512013	.	-	.	ID=evm.model.NIJG01000035.1.41;Parent=evm.TU.NIJG01000035.1.41;Name=EVM%20prediction%20NIJG01000035.1.41
NIJG01000035.1	EVM	exon	1511573	1512013	.	-	.	ID=evm.model.NIJG01000035.1.41.exon1;Parent=evm.model.NIJG01000035.1.41
NIJG01000035.1	EVM	CDS	1511573	1512013	.	-	0	ID=cds.evm.model.NIJG01000035.1.41;Parent=evm.model.NIJG01000035.1.41
NIJG01000035.1	EVM	gene	1535054	1536079	.	-	.	ID=evm.TU.NIJG01000035.1.43;Name=EVM%20prediction%20NIJG01000035.1.43
NIJG01000035.1	EVM	mRNA	1535054	1536079	.	-	.	ID=evm.model.NIJG01000035.1.43;Parent=evm.TU.NIJG01000035.1.43;Name=EVM%20prediction%20NIJG01000035.1.43
NIJG01000035.1	EVM	exon	1535054	1536079	.	-	.	ID=evm.model.NIJG01000035.1.43.exon1;Parent=evm.model.NIJG01000035.1.43
NIJG01000035.1	EVM	CDS	1535054	1536079	.	-	0	ID=cds.evm.model.NIJG01000035.1.43;Parent=evm.model.NIJG01000035.1.43
NIJG01000035.1	EVM	gene	1575546	1576061	.	-	.	ID=evm.TU.NIJG01000035.1.45;Name=EVM%20prediction%20NIJG01000035.1.45
NIJG01000035.1	EVM	mRNA	1575546	1576061	.	-	.	ID=evm.model.NIJG01000035.1.45;Parent=evm.TU.NIJG01000035.1.45;Name=EVM%20prediction%20NIJG01000035.1.45
NIJG01000035.1	EVM	exon	1575951	1576061	.	-	.	ID=evm.model.NIJG01000035.1.45.exon1;Parent=evm.model.NIJG01000035.1.45
NIJG01000035.1	EVM	CDS	1575951	1576061	.	-	0	ID=cds.evm.model.NIJG01000035.1.45;Parent=evm.model.NIJG01000035.1.45
NIJG01000035.1	EVM	exon	1575546	1575788	.	-	.	ID=evm.model.NIJG01000035.1.45.exon2;Parent=evm.model.NIJG01000035.1.45
NIJG01000035.1	EVM	CDS	1575546	1575788	.	-	0	ID=cds.evm.model.NIJG01000035.1.45;Parent=evm.model.NIJG01000035.1.45
NIJG01000035.1	EVM	gene	1581575	1582183	.	-	.	ID=evm.TU.NIJG01000035.1.46;Name=EVM%20prediction%20NIJG01000035.1.46
NIJG01000035.1	EVM	mRNA	1581575	1582183	.	-	.	ID=evm.model.NIJG01000035.1.46;Parent=evm.TU.NIJG01000035.1.46;Name=EVM%20prediction%20NIJG01000035.1.46
NIJG01000035.1	EVM	exon	1581575	1582183	.	-	.	ID=evm.model.NIJG01000035.1.46.exon1;Parent=evm.model.NIJG01000035.1.46
NIJG01000035.1	EVM	CDS	1581575	1582183	.	-	0	ID=cds.evm.model.NIJG01000035.1.46;Parent=evm.model.NIJG01000035.1.46
NIJG01000035.1	EVM	gene	1735008	1736033	.	-	.	ID=evm.TU.NIJG01000035.1.56;Name=EVM%20prediction%20NIJG01000035.1.56
NIJG01000035.1	EVM	mRNA	1735008	1736033	.	-	.	ID=evm.model.NIJG01000035.1.56;Parent=evm.TU.NIJG01000035.1.56;Name=EVM%20prediction%20NIJG01000035.1.56
NIJG01000035.1	EVM	exon	1735008	1736033	.	-	.	ID=evm.model.NIJG01000035.1.56.exon1;Parent=evm.model.NIJG01000035.1.56
NIJG01000035.1	EVM	CDS	1735008	1736033	.	-	0	ID=cds.evm.model.NIJG01000035.1.56;Parent=evm.model.NIJG01000035.1.56
NIJG01000035.1	EVM	gene	1739293	1740036	.	+	.	ID=evm.TU.NIJG01000035.1.57;Name=EVM%20prediction%20NIJG01000035.1.57
NIJG01000035.1	EVM	mRNA	1739293	1740036	.	+	.	ID=evm.model.NIJG01000035.1.57;Parent=evm.TU.NIJG01000035.1.57;Name=EVM%20prediction%20NIJG01000035.1.57
NIJG01000035.1	EVM	exon	1739293	1740036	.	+	.	ID=evm.model.NIJG01000035.1.57.exon1;Parent=evm.model.NIJG01000035.1.57
NIJG01000035.1	EVM	CDS	1739293	1740036	.	+	0	ID=cds.evm.model.NIJG01000035.1.57;Parent=evm.model.NIJG01000035.1.57
NIJG01000035.1	EVM	gene	1792293	1793318	.	-	.	ID=evm.TU.NIJG01000035.1.58;Name=EVM%20prediction%20NIJG01000035.1.58
NIJG01000035.1	EVM	mRNA	1792293	1793318	.	-	.	ID=evm.model.NIJG01000035.1.58;Parent=evm.TU.NIJG01000035.1.58;Name=EVM%20prediction%20NIJG01000035.1.58
NIJG01000035.1	EVM	exon	1792293	1793318	.	-	.	ID=evm.model.NIJG01000035.1.58.exon1;Parent=evm.model.NIJG01000035.1.58
NIJG01000035.1	EVM	CDS	1792293	1793318	.	-	0	ID=cds.evm.model.NIJG01000035.1.58;Parent=evm.model.NIJG01000035.1.58
NIJG01000035.1	EVM	gene	1798063	1799088	.	+	.	ID=evm.TU.NIJG01000035.1.59;Name=EVM%20prediction%20NIJG01000035.1.59
NIJG01000035.1	EVM	mRNA	1798063	1799088	.	+	.	ID=evm.model.NIJG01000035.1.59;Parent=evm.TU.NIJG01000035.1.59;Name=EVM%20prediction%20NIJG01000035.1.59
NIJG01000035.1	EVM	exon	1798063	1799088	.	+	.	ID=evm.model.NIJG01000035.1.59.exon1;Parent=evm.model.NIJG01000035.1.59
NIJG01000035.1	EVM	CDS	1798063	1799088	.	+	0	ID=cds.evm.model.NIJG01000035.1.59;Parent=evm.model.NIJG01000035.1.59
NIJG01000035.1	EVM	gene	1823411	1824121	.	+	.	ID=evm.TU.NIJG01000035.1.61;Name=EVM%20prediction%20NIJG01000035.1.61
NIJG01000035.1	EVM	mRNA	1823411	1824121	.	+	.	ID=evm.model.NIJG01000035.1.61;Parent=evm.TU.NIJG01000035.1.61;Name=EVM%20prediction%20NIJG01000035.1.61
NIJG01000035.1	EVM	exon	1823411	1824121	.	+	.	ID=evm.model.NIJG01000035.1.61.exon1;Parent=evm.model.NIJG01000035.1.61
NIJG01000035.1	EVM	CDS	1823411	1824121	.	+	0	ID=cds.evm.model.NIJG01000035.1.61;Parent=evm.model.NIJG01000035.1.61
NIJG01000035.1	EVM	gene	1845727	1845894	.	-	.	ID=evm.TU.NIJG01000035.1.64;Name=EVM%20prediction%20NIJG01000035.1.64
NIJG01000035.1	EVM	mRNA	1845727	1845894	.	-	.	ID=evm.model.NIJG01000035.1.64;Parent=evm.TU.NIJG01000035.1.64;Name=EVM%20prediction%20NIJG01000035.1.64
NIJG01000035.1	EVM	exon	1845727	1845894	.	-	.	ID=evm.model.NIJG01000035.1.64.exon1;Parent=evm.model.NIJG01000035.1.64
NIJG01000035.1	EVM	CDS	1845727	1845894	.	-	0	ID=cds.evm.model.NIJG01000035.1.64;Parent=evm.model.NIJG01000035.1.64
NIJG01000035.1	EVM	gene	1849963	1850262	.	+	.	ID=evm.TU.NIJG01000035.1.65;Name=EVM%20prediction%20NIJG01000035.1.65
NIJG01000035.1	EVM	mRNA	1849963	1850262	.	+	.	ID=evm.model.NIJG01000035.1.65;Parent=evm.TU.NIJG01000035.1.65;Name=EVM%20prediction%20NIJG01000035.1.65
NIJG01000035.1	EVM	exon	1849963	1850262	.	+	.	ID=evm.model.NIJG01000035.1.65.exon1;Parent=evm.model.NIJG01000035.1.65
NIJG01000035.1	EVM	CDS	1849963	1850262	.	+	0	ID=cds.evm.model.NIJG01000035.1.65;Parent=evm.model.NIJG01000035.1.65
NIJG01000035.1	EVM	exon	1865414	1865577	.	-	.	ID=evm.model.NIJG01000035.1.68.exon1;Parent=evm.model.NIJG01000035.1.68
NIJG01000035.1	EVM	CDS	1865414	1865577	.	-	0	ID=cds.evm.model.NIJG01000035.1.68;Parent=evm.model.NIJG01000035.1.68
NIJG01000035.1	EVM	gene	1868311	1868664	.	-	.	ID=evm.TU.NIJG01000035.1.69;Name=EVM%20prediction%20NIJG01000035.1.69
NIJG01000035.1	EVM	mRNA	1868311	1868664	.	-	.	ID=evm.model.NIJG01000035.1.69;Parent=evm.TU.NIJG01000035.1.69;Name=EVM%20prediction%20NIJG01000035.1.69
NIJG01000035.1	EVM	exon	1868311	1868664	.	-	.	ID=evm.model.NIJG01000035.1.69.exon1;Parent=evm.model.NIJG01000035.1.69
NIJG01000035.1	EVM	CDS	1868311	1868664	.	-	0	ID=cds.evm.model.NIJG01000035.1.69;Parent=evm.model.NIJG01000035.1.69
NIJG01000711.1	EVM	gene	75103	75453	.	-	.	ID=evm.TU.NIJG01000711.1.1;Name=EVM%20prediction%20NIJG01000711.1.1
NIJG01000711.1	EVM	mRNA	75103	75453	.	-	.	ID=evm.model.NIJG01000711.1.1;Parent=evm.TU.NIJG01000711.1.1;Name=EVM%20prediction%20NIJG01000711.1.1
NIJG01000711.1	EVM	exon	75103	75453	.	-	.	ID=evm.model.NIJG01000711.1.1.exon1;Parent=evm.model.NIJG01000711.1.1
NIJG01000711.1	EVM	CDS	75103	75453	.	-	0	ID=cds.evm.model.NIJG01000711.1.1;Parent=evm.model.NIJG01000711.1.1
NIJG01001265.1	EVM	gene	42020	42673	.	+	.	ID=evm.TU.NIJG01001265.1.1;Name=EVM%20prediction%20NIJG01001265.1.1
NIJG01001265.1	EVM	mRNA	42020	42673	.	+	.	ID=evm.model.NIJG01001265.1.1;Parent=evm.TU.NIJG01001265.1.1;Name=EVM%20prediction%20NIJG01001265.1.1
NIJG01001265.1	EVM	exon	42020	42159	.	+	.	ID=evm.model.NIJG01001265.1.1.exon1;Parent=evm.model.NIJG01001265.1.1
NIJG01001265.1	EVM	CDS	42020	42159	.	+	0	ID=cds.evm.model.NIJG01001265.1.1;Parent=evm.model.NIJG01001265.1.1
NIJG01001265.1	EVM	exon	42484	42673	.	+	.	ID=evm.model.NIJG01001265.1.1.exon2;Parent=evm.model.NIJG01001265.1.1
NIJG01001265.1	EVM	CDS	42484	42673	.	+	1	ID=cds.evm.model.NIJG01001265.1.1;Parent=evm.model.NIJG01001265.1.1
NIJG01001979.1	EVM	gene	11113	11416	.	-	.	ID=evm.TU.NIJG01001979.1.1;Name=EVM%20prediction%20NIJG01001979.1.1
NIJG01001979.1	EVM	mRNA	11113	11416	.	-	.	ID=evm.model.NIJG01001979.1.1;Parent=evm.TU.NIJG01001979.1.1;Name=EVM%20prediction%20NIJG01001979.1.1
NIJG01001979.1	EVM	exon	11343	11416	.	-	.	ID=evm.model.NIJG01001979.1.1.exon1;Parent=evm.model.NIJG01001979.1.1
NIJG01001979.1	EVM	CDS	11343	11416	.	-	0	ID=cds.evm.model.NIJG01001979.1.1;Parent=evm.model.NIJG01001979.1.1
NIJG01001979.1	EVM	exon	11113	11278	.	-	.	ID=evm.model.NIJG01001979.1.1.exon2;Parent=evm.model.NIJG01001979.1.1
NIJG01001979.1	EVM	CDS	11113	11278	.	-	1	ID=cds.evm.model.NIJG01001979.1.1;Parent=evm.model.NIJG01001979.1.1
NIJG01001979.1	EVM	gene	27842	28256	.	-	.	ID=evm.TU.NIJG01001979.1.2;Name=EVM%20prediction%20NIJG01001979.1.2
NIJG01001979.1	EVM	mRNA	27842	28256	.	-	.	ID=evm.model.NIJG01001979.1.2;Parent=evm.TU.NIJG01001979.1.2;Name=EVM%20prediction%20NIJG01001979.1.2
NIJG01001979.1	EVM	exon	27842	28256	.	-	.	ID=evm.model.NIJG01001979.1.2.exon1;Parent=evm.model.NIJG01001979.1.2
NIJG01001979.1	EVM	CDS	27842	28256	.	-	1	ID=cds.evm.model.NIJG01001979.1.2;Parent=evm.model.NIJG01001979.1.2
NIJG01000311.1	EVM	gene	153769	154794	.	-	.	ID=evm.TU.NIJG01000311.1.5;Name=EVM%20prediction%20NIJG01000311.1.5
NIJG01000311.1	EVM	mRNA	153769	154794	.	-	.	ID=evm.model.NIJG01000311.1.5;Parent=evm.TU.NIJG01000311.1.5;Name=EVM%20prediction%20NIJG01000311.1.5
NIJG01000311.1	EVM	exon	153769	154794	.	-	.	ID=evm.model.NIJG01000311.1.5.exon1;Parent=evm.model.NIJG01000311.1.5
NIJG01000311.1	EVM	CDS	153769	154794	.	-	0	ID=cds.evm.model.NIJG01000311.1.5;Parent=evm.model.NIJG01000311.1.5
NIJG01000386.1	EVM	gene	31184	32209	.	+	.	ID=evm.TU.NIJG01000386.1.1;Name=EVM%20prediction%20NIJG01000386.1.1
NIJG01000386.1	EVM	mRNA	31184	32209	.	+	.	ID=evm.model.NIJG01000386.1.1;Parent=evm.TU.NIJG01000386.1.1;Name=EVM%20prediction%20NIJG01000386.1.1
NIJG01000386.1	EVM	exon	31184	32209	.	+	.	ID=evm.model.NIJG01000386.1.1.exon1;Parent=evm.model.NIJG01000386.1.1
NIJG01000386.1	EVM	CDS	31184	32209	.	+	0	ID=cds.evm.model.NIJG01000386.1.1;Parent=evm.model.NIJG01000386.1.1
NIJG01001348.1	EVM	gene	25143	25423	.	-	.	ID=evm.TU.NIJG01001348.1.1;Name=EVM%20prediction%20NIJG01001348.1.1
NIJG01001348.1	EVM	mRNA	25143	25423	.	-	.	ID=evm.model.NIJG01001348.1.1;Parent=evm.TU.NIJG01001348.1.1;Name=EVM%20prediction%20NIJG01001348.1.1
NIJG01001348.1	EVM	exon	25143	25423	.	-	.	ID=evm.model.NIJG01001348.1.1.exon1;Parent=evm.model.NIJG01001348.1.1
NIJG01001348.1	EVM	CDS	25143	25423	.	-	0	ID=cds.evm.model.NIJG01001348.1.1;Parent=evm.model.NIJG01001348.1.1
NIJG01002580.1	EVM	gene	11060	11603	.	-	.	ID=evm.TU.NIJG01002580.1.1;Name=EVM%20prediction%20NIJG01002580.1.1
NIJG01002580.1	EVM	mRNA	11060	11603	.	-	.	ID=evm.model.NIJG01002580.1.1;Parent=evm.TU.NIJG01002580.1.1;Name=EVM%20prediction%20NIJG01002580.1.1
NIJG01002580.1	EVM	exon	11060	11603	.	-	.	ID=evm.model.NIJG01002580.1.1.exon1;Parent=evm.model.NIJG01002580.1.1
NIJG01002580.1	EVM	CDS	11060	11603	.	-	0	ID=cds.evm.model.NIJG01002580.1.1;Parent=evm.model.NIJG01002580.1.1
NIJG01000945.1	EVM	gene	29100	29744	.	+	.	ID=evm.TU.NIJG01000945.1.1;Name=EVM%20prediction%20NIJG01000945.1.1
NIJG01000945.1	EVM	mRNA	29100	29744	.	+	.	ID=evm.model.NIJG01000945.1.1;Parent=evm.TU.NIJG01000945.1.1;Name=EVM%20prediction%20NIJG01000945.1.1
NIJG01000945.1	EVM	exon	29100	29744	.	+	.	ID=evm.model.NIJG01000945.1.1.exon1;Parent=evm.model.NIJG01000945.1.1
NIJG01000945.1	EVM	CDS	29100	29744	.	+	0	ID=cds.evm.model.NIJG01000945.1.1;Parent=evm.model.NIJG01000945.1.1
NIJG01005254.1	EVM	gene	14199	14470	.	+	.	ID=evm.TU.NIJG01005254.1.1;Name=EVM%20prediction%20NIJG01005254.1.1
NIJG01005254.1	EVM	mRNA	14199	14470	.	+	.	ID=evm.model.NIJG01005254.1.1;Parent=evm.TU.NIJG01005254.1.1;Name=EVM%20prediction%20NIJG01005254.1.1
NIJG01005254.1	EVM	exon	14199	14470	.	+	.	ID=evm.model.NIJG01005254.1.1.exon1;Parent=evm.model.NIJG01005254.1.1
NIJG01005254.1	EVM	CDS	14199	14470	.	+	0	ID=cds.evm.model.NIJG01005254.1.1;Parent=evm.model.NIJG01005254.1.1
NIJG01009379.1	EVM	gene	8092	8262	.	-	.	ID=evm.TU.NIJG01009379.1.1;Name=EVM%20prediction%20NIJG01009379.1.1
NIJG01009379.1	EVM	mRNA	8092	8262	.	-	.	ID=evm.model.NIJG01009379.1.1;Parent=evm.TU.NIJG01009379.1.1;Name=EVM%20prediction%20NIJG01009379.1.1
NIJG01009379.1	EVM	exon	8092	8262	.	-	.	ID=evm.model.NIJG01009379.1.1.exon1;Parent=evm.model.NIJG01009379.1.1
NIJG01009379.1	EVM	CDS	8092	8262	.	-	0	ID=cds.evm.model.NIJG01009379.1.1;Parent=evm.model.NIJG01009379.1.1
NIJG01000515.1	EVM	gene	26609	26826	.	+	.	ID=evm.TU.NIJG01000515.1.1;Name=EVM%20prediction%20NIJG01000515.1.1
NIJG01000515.1	EVM	mRNA	26609	26826	.	+	.	ID=evm.model.NIJG01000515.1.1;Parent=evm.TU.NIJG01000515.1.1;Name=EVM%20prediction%20NIJG01000515.1.1
NIJG01000515.1	EVM	exon	26609	26826	.	+	.	ID=evm.model.NIJG01000515.1.1.exon1;Parent=evm.model.NIJG01000515.1.1
NIJG01000515.1	EVM	CDS	26609	26826	.	+	0	ID=cds.evm.model.NIJG01000515.1.1;Parent=evm.model.NIJG01000515.1.1
NIJG01000515.1	EVM	gene	79466	80057	.	-	.	ID=evm.TU.NIJG01000515.1.3;Name=EVM%20prediction%20NIJG01000515.1.3
NIJG01000515.1	EVM	mRNA	79466	80057	.	-	.	ID=evm.model.NIJG01000515.1.3;Parent=evm.TU.NIJG01000515.1.3;Name=EVM%20prediction%20NIJG01000515.1.3
NIJG01000515.1	EVM	exon	80029	80057	.	-	.	ID=evm.model.NIJG01000515.1.3.exon1;Parent=evm.model.NIJG01000515.1.3
NIJG01000515.1	EVM	CDS	80029	80057	.	-	0	ID=cds.evm.model.NIJG01000515.1.3;Parent=evm.model.NIJG01000515.1.3
NIJG01000515.1	EVM	exon	79466	79964	.	-	.	ID=evm.model.NIJG01000515.1.3.exon2;Parent=evm.model.NIJG01000515.1.3
NIJG01000515.1	EVM	CDS	79466	79964	.	-	1	ID=cds.evm.model.NIJG01000515.1.3;Parent=evm.model.NIJG01000515.1.3
NIJG01000515.1	EVM	exon	120824	121354	.	-	.	ID=evm.model.NIJG01000515.1.4.exon1;Parent=evm.model.NIJG01000515.1.4
NIJG01000515.1	EVM	CDS	120824	121354	.	-	0	ID=cds.evm.model.NIJG01000515.1.4;Parent=evm.model.NIJG01000515.1.4
NIJG01000515.1	EVM	exon	119705	120676	.	-	.	ID=evm.model.NIJG01000515.1.4.exon2;Parent=evm.model.NIJG01000515.1.4
NIJG01000515.1	EVM	CDS	119705	120676	.	-	0	ID=cds.evm.model.NIJG01000515.1.4;Parent=evm.model.NIJG01000515.1.4
NIJG01000515.1	EVM	gene	150223	150510	.	-	.	ID=evm.TU.NIJG01000515.1.5;Name=EVM%20prediction%20NIJG01000515.1.5
NIJG01000515.1	EVM	mRNA	150223	150510	.	-	.	ID=evm.model.NIJG01000515.1.5;Parent=evm.TU.NIJG01000515.1.5;Name=EVM%20prediction%20NIJG01000515.1.5
NIJG01000515.1	EVM	exon	150223	150510	.	-	.	ID=evm.model.NIJG01000515.1.5.exon1;Parent=evm.model.NIJG01000515.1.5
NIJG01000515.1	EVM	CDS	150223	150510	.	-	0	ID=cds.evm.model.NIJG01000515.1.5;Parent=evm.model.NIJG01000515.1.5
NIJG01000515.1	EVM	gene	151465	151760	.	-	.	ID=evm.TU.NIJG01000515.1.6;Name=EVM%20prediction%20NIJG01000515.1.6
NIJG01000515.1	EVM	mRNA	151465	151760	.	-	.	ID=evm.model.NIJG01000515.1.6;Parent=evm.TU.NIJG01000515.1.6;Name=EVM%20prediction%20NIJG01000515.1.6
NIJG01000515.1	EVM	exon	151518	151760	.	-	.	ID=evm.model.NIJG01000515.1.6.exon1;Parent=evm.model.NIJG01000515.1.6
NIJG01000515.1	EVM	CDS	151518	151760	.	-	0	ID=cds.evm.model.NIJG01000515.1.6;Parent=evm.model.NIJG01000515.1.6
NIJG01000515.1	EVM	exon	151465	151470	.	-	.	ID=evm.model.NIJG01000515.1.6.exon2;Parent=evm.model.NIJG01000515.1.6
NIJG01000515.1	EVM	CDS	151465	151470	.	-	0	ID=cds.evm.model.NIJG01000515.1.6;Parent=evm.model.NIJG01000515.1.6
NIJG01000515.1	EVM	gene	159220	159784	.	-	.	ID=evm.TU.NIJG01000515.1.7;Name=EVM%20prediction%20NIJG01000515.1.7
NIJG01000515.1	EVM	mRNA	159220	159784	.	-	.	ID=evm.model.NIJG01000515.1.7;Parent=evm.TU.NIJG01000515.1.7;Name=EVM%20prediction%20NIJG01000515.1.7
NIJG01000515.1	EVM	exon	159547	159784	.	-	.	ID=evm.model.NIJG01000515.1.7.exon1;Parent=evm.model.NIJG01000515.1.7
NIJG01000515.1	EVM	CDS	159547	159784	.	-	0	ID=cds.evm.model.NIJG01000515.1.7;Parent=evm.model.NIJG01000515.1.7
NIJG01000515.1	EVM	exon	159220	159476	.	-	.	ID=evm.model.NIJG01000515.1.7.exon2;Parent=evm.model.NIJG01000515.1.7
NIJG01000515.1	EVM	CDS	159220	159476	.	-	2	ID=cds.evm.model.NIJG01000515.1.7;Parent=evm.model.NIJG01000515.1.7
NIJG01000515.1	EVM	gene	183091	183318	.	+	.	ID=evm.TU.NIJG01000515.1.8;Name=EVM%20prediction%20NIJG01000515.1.8
NIJG01000515.1	EVM	mRNA	183091	183318	.	+	.	ID=evm.model.NIJG01000515.1.8;Parent=evm.TU.NIJG01000515.1.8;Name=EVM%20prediction%20NIJG01000515.1.8
NIJG01000515.1	EVM	exon	183091	183318	.	+	.	ID=evm.model.NIJG01000515.1.8.exon1;Parent=evm.model.NIJG01000515.1.8
NIJG01000515.1	EVM	CDS	183091	183318	.	+	0	ID=cds.evm.model.NIJG01000515.1.8;Parent=evm.model.NIJG01000515.1.8
NIJG01003776.1	EVM	gene	9008	9160	.	+	.	ID=evm.TU.NIJG01003776.1.1;Name=EVM%20prediction%20NIJG01003776.1.1
NIJG01003776.1	EVM	mRNA	9008	9160	.	+	.	ID=evm.model.NIJG01003776.1.1;Parent=evm.TU.NIJG01003776.1.1;Name=EVM%20prediction%20NIJG01003776.1.1
NIJG01003776.1	EVM	exon	9008	9160	.	+	.	ID=evm.model.NIJG01003776.1.1.exon1;Parent=evm.model.NIJG01003776.1.1
NIJG01003776.1	EVM	CDS	9008	9160	.	+	0	ID=cds.evm.model.NIJG01003776.1.1;Parent=evm.model.NIJG01003776.1.1
NIJG01007709.1	EVM	gene	174	584	.	+	.	ID=evm.TU.NIJG01007709.1.1;Name=EVM%20prediction%20NIJG01007709.1.1
NIJG01007709.1	EVM	mRNA	174	584	.	+	.	ID=evm.model.NIJG01007709.1.1;Parent=evm.TU.NIJG01007709.1.1;Name=EVM%20prediction%20NIJG01007709.1.1
NIJG01007709.1	EVM	exon	174	584	.	+	.	ID=evm.model.NIJG01007709.1.1.exon1;Parent=evm.model.NIJG01007709.1.1
NIJG01007709.1	EVM	CDS	174	584	.	+	0	ID=cds.evm.model.NIJG01007709.1.1;Parent=evm.model.NIJG01007709.1.1
NIJG01000858.1	EVM	gene	51768	52924	.	+	.	ID=evm.TU.NIJG01000858.1.1;Name=EVM%20prediction%20NIJG01000858.1.1
NIJG01000858.1	EVM	mRNA	51768	52924	.	+	.	ID=evm.model.NIJG01000858.1.1;Parent=evm.TU.NIJG01000858.1.1;Name=EVM%20prediction%20NIJG01000858.1.1
NIJG01000858.1	EVM	exon	51768	52924	.	+	.	ID=evm.model.NIJG01000858.1.1.exon1;Parent=evm.model.NIJG01000858.1.1
NIJG01000858.1	EVM	CDS	51768	52924	.	+	2	ID=cds.evm.model.NIJG01000858.1.1;Parent=evm.model.NIJG01000858.1.1
NIJG01000858.1	EVM	gene	58469	58771	.	-	.	ID=evm.TU.NIJG01000858.1.2;Name=EVM%20prediction%20NIJG01000858.1.2
NIJG01000858.1	EVM	mRNA	58469	58771	.	-	.	ID=evm.model.NIJG01000858.1.2;Parent=evm.TU.NIJG01000858.1.2;Name=EVM%20prediction%20NIJG01000858.1.2
NIJG01000858.1	EVM	exon	58699	58771	.	-	.	ID=evm.model.NIJG01000858.1.2.exon1;Parent=evm.model.NIJG01000858.1.2
NIJG01000858.1	EVM	CDS	58699	58771	.	-	0	ID=cds.evm.model.NIJG01000858.1.2;Parent=evm.model.NIJG01000858.1.2
NIJG01000858.1	EVM	exon	58469	58647	.	-	.	ID=evm.model.NIJG01000858.1.2.exon2;Parent=evm.model.NIJG01000858.1.2
NIJG01000858.1	EVM	CDS	58469	58647	.	-	2	ID=cds.evm.model.NIJG01000858.1.2;Parent=evm.model.NIJG01000858.1.2
NIJG01000858.1	EVM	exon	60130	60273	.	-	.	ID=evm.model.NIJG01000858.1.3.exon1;Parent=evm.model.NIJG01000858.1.3
NIJG01000858.1	EVM	CDS	60130	60273	.	-	0	ID=cds.evm.model.NIJG01000858.1.3;Parent=evm.model.NIJG01000858.1.3
NIJG01000858.1	EVM	gene	33725	34019	.	+	.	ID=evm.TU.NIJG01000858.1.4;Name=EVM%20prediction%20NIJG01000858.1.4
NIJG01000858.1	EVM	mRNA	33725	34019	.	+	.	ID=evm.model.NIJG01000858.1.4;Parent=evm.TU.NIJG01000858.1.4;Name=EVM%20prediction%20NIJG01000858.1.4
NIJG01000858.1	EVM	exon	33725	33945	.	+	.	ID=evm.model.NIJG01000858.1.4.exon1;Parent=evm.model.NIJG01000858.1.4
NIJG01000858.1	EVM	CDS	33725	33945	.	+	0	ID=cds.evm.model.NIJG01000858.1.4;Parent=evm.model.NIJG01000858.1.4
NIJG01000858.1	EVM	exon	34004	34019	.	+	.	ID=evm.model.NIJG01000858.1.4.exon2;Parent=evm.model.NIJG01000858.1.4
NIJG01000858.1	EVM	CDS	34004	34019	.	+	1	ID=cds.evm.model.NIJG01000858.1.4;Parent=evm.model.NIJG01000858.1.4
NIJG01000858.1	EVM	gene	35958	36178	.	+	.	ID=evm.TU.NIJG01000858.1.5;Name=EVM%20prediction%20NIJG01000858.1.5
NIJG01000858.1	EVM	mRNA	35958	36178	.	+	.	ID=evm.model.NIJG01000858.1.5;Parent=evm.TU.NIJG01000858.1.5;Name=EVM%20prediction%20NIJG01000858.1.5
NIJG01000858.1	EVM	exon	35958	36178	.	+	.	ID=evm.model.NIJG01000858.1.5.exon1;Parent=evm.model.NIJG01000858.1.5
NIJG01000858.1	EVM	CDS	35958	36178	.	+	0	ID=cds.evm.model.NIJG01000858.1.5;Parent=evm.model.NIJG01000858.1.5
NIJG01000858.1	EVM	gene	28866	29069	.	+	.	ID=evm.TU.NIJG01000858.1.6;Name=EVM%20prediction%20NIJG01000858.1.6
NIJG01000858.1	EVM	mRNA	28866	29069	.	+	.	ID=evm.model.NIJG01000858.1.6;Parent=evm.TU.NIJG01000858.1.6;Name=EVM%20prediction%20NIJG01000858.1.6
NIJG01000858.1	EVM	exon	28866	29069	.	+	.	ID=evm.model.NIJG01000858.1.6.exon1;Parent=evm.model.NIJG01000858.1.6
NIJG01000858.1	EVM	CDS	28866	29069	.	+	0	ID=cds.evm.model.NIJG01000858.1.6;Parent=evm.model.NIJG01000858.1.6
NIJG01010596.1	EVM	gene	3518	3688	.	+	.	ID=evm.TU.NIJG01010596.1.1;Name=EVM%20prediction%20NIJG01010596.1.1
NIJG01010596.1	EVM	mRNA	3518	3688	.	+	.	ID=evm.model.NIJG01010596.1.1;Parent=evm.TU.NIJG01010596.1.1;Name=EVM%20prediction%20NIJG01010596.1.1
NIJG01010596.1	EVM	exon	3518	3688	.	+	.	ID=evm.model.NIJG01010596.1.1.exon1;Parent=evm.model.NIJG01010596.1.1
NIJG01010596.1	EVM	CDS	3518	3688	.	+	0	ID=cds.evm.model.NIJG01010596.1.1;Parent=evm.model.NIJG01010596.1.1
NIJG01003805.1	EVM	gene	2132	2609	.	+	.	ID=evm.TU.NIJG01003805.1.1;Name=EVM%20prediction%20NIJG01003805.1.1
NIJG01003805.1	EVM	mRNA	2132	2609	.	+	.	ID=evm.model.NIJG01003805.1.1;Parent=evm.TU.NIJG01003805.1.1;Name=EVM%20prediction%20NIJG01003805.1.1
NIJG01003805.1	EVM	exon	2132	2609	.	+	.	ID=evm.model.NIJG01003805.1.1.exon1;Parent=evm.model.NIJG01003805.1.1
NIJG01003805.1	EVM	CDS	2132	2609	.	+	1	ID=cds.evm.model.NIJG01003805.1.1;Parent=evm.model.NIJG01003805.1.1
NIJG01003805.1	EVM	gene	20966	21550	.	-	.	ID=evm.TU.NIJG01003805.1.2;Name=EVM%20prediction%20NIJG01003805.1.2
NIJG01003805.1	EVM	mRNA	20966	21550	.	-	.	ID=evm.model.NIJG01003805.1.2;Parent=evm.TU.NIJG01003805.1.2;Name=EVM%20prediction%20NIJG01003805.1.2
NIJG01003805.1	EVM	exon	20966	21550	.	-	.	ID=evm.model.NIJG01003805.1.2.exon1;Parent=evm.model.NIJG01003805.1.2
NIJG01003805.1	EVM	CDS	20966	21550	.	-	0	ID=cds.evm.model.NIJG01003805.1.2;Parent=evm.model.NIJG01003805.1.2
NIJG01004545.1	EVM	gene	5788	6207	.	+	.	ID=evm.TU.NIJG01004545.1.1;Name=EVM%20prediction%20NIJG01004545.1.1
NIJG01004545.1	EVM	mRNA	5788	6207	.	+	.	ID=evm.model.NIJG01004545.1.1;Parent=evm.TU.NIJG01004545.1.1;Name=EVM%20prediction%20NIJG01004545.1.1
NIJG01004545.1	EVM	exon	5788	6207	.	+	.	ID=evm.model.NIJG01004545.1.1.exon1;Parent=evm.model.NIJG01004545.1.1
NIJG01004545.1	EVM	CDS	5788	6207	.	+	0	ID=cds.evm.model.NIJG01004545.1.1;Parent=evm.model.NIJG01004545.1.1
NIJG01004545.1	EVM	gene	6514	6863	.	+	.	ID=evm.TU.NIJG01004545.1.2;Name=EVM%20prediction%20NIJG01004545.1.2
NIJG01004545.1	EVM	mRNA	6514	6863	.	+	.	ID=evm.model.NIJG01004545.1.2;Parent=evm.TU.NIJG01004545.1.2;Name=EVM%20prediction%20NIJG01004545.1.2
NIJG01004545.1	EVM	exon	6514	6863	.	+	.	ID=evm.model.NIJG01004545.1.2.exon1;Parent=evm.model.NIJG01004545.1.2
NIJG01004545.1	EVM	CDS	6514	6863	.	+	0	ID=cds.evm.model.NIJG01004545.1.2;Parent=evm.model.NIJG01004545.1.2
NIJG01007681.1	EVM	gene	9792	10133	.	-	.	ID=evm.TU.NIJG01007681.1.1;Name=EVM%20prediction%20NIJG01007681.1.1
NIJG01007681.1	EVM	mRNA	9792	10133	.	-	.	ID=evm.model.NIJG01007681.1.1;Parent=evm.TU.NIJG01007681.1.1;Name=EVM%20prediction%20NIJG01007681.1.1
NIJG01007681.1	EVM	exon	9792	10133	.	-	.	ID=evm.model.NIJG01007681.1.1.exon1;Parent=evm.model.NIJG01007681.1.1
NIJG01007681.1	EVM	CDS	9792	10133	.	-	0	ID=cds.evm.model.NIJG01007681.1.1;Parent=evm.model.NIJG01007681.1.1
NIJG01002218.1	EVM	gene	19049	19202	.	+	.	ID=evm.TU.NIJG01002218.1.1;Name=EVM%20prediction%20NIJG01002218.1.1
NIJG01002218.1	EVM	mRNA	19049	19202	.	+	.	ID=evm.model.NIJG01002218.1.1;Parent=evm.TU.NIJG01002218.1.1;Name=EVM%20prediction%20NIJG01002218.1.1
NIJG01002218.1	EVM	exon	19049	19202	.	+	.	ID=evm.model.NIJG01002218.1.1.exon1;Parent=evm.model.NIJG01002218.1.1
NIJG01002218.1	EVM	CDS	19049	19202	.	+	0	ID=cds.evm.model.NIJG01002218.1.1;Parent=evm.model.NIJG01002218.1.1
NIJG01002173.1	EVM	gene	3233	3401	.	+	.	ID=evm.TU.NIJG01002173.1.1;Name=EVM%20prediction%20NIJG01002173.1.1
NIJG01002173.1	EVM	mRNA	3233	3401	.	+	.	ID=evm.model.NIJG01002173.1.1;Parent=evm.TU.NIJG01002173.1.1;Name=EVM%20prediction%20NIJG01002173.1.1
NIJG01002173.1	EVM	exon	3233	3401	.	+	.	ID=evm.model.NIJG01002173.1.1.exon1;Parent=evm.model.NIJG01002173.1.1
NIJG01002173.1	EVM	CDS	3233	3401	.	+	1	ID=cds.evm.model.NIJG01002173.1.1;Parent=evm.model.NIJG01002173.1.1
NIJG01002173.1	EVM	gene	20985	21257	.	+	.	ID=evm.TU.NIJG01002173.1.2;Name=EVM%20prediction%20NIJG01002173.1.2
NIJG01002173.1	EVM	mRNA	20985	21257	.	+	.	ID=evm.model.NIJG01002173.1.2;Parent=evm.TU.NIJG01002173.1.2;Name=EVM%20prediction%20NIJG01002173.1.2
NIJG01002173.1	EVM	exon	20985	21257	.	+	.	ID=evm.model.NIJG01002173.1.2.exon1;Parent=evm.model.NIJG01002173.1.2
NIJG01002173.1	EVM	CDS	20985	21257	.	+	0	ID=cds.evm.model.NIJG01002173.1.2;Parent=evm.model.NIJG01002173.1.2
NIJG01002173.1	EVM	gene	25352	25618	.	-	.	ID=evm.TU.NIJG01002173.1.3;Name=EVM%20prediction%20NIJG01002173.1.3
NIJG01002173.1	EVM	mRNA	25352	25618	.	-	.	ID=evm.model.NIJG01002173.1.3;Parent=evm.TU.NIJG01002173.1.3;Name=EVM%20prediction%20NIJG01002173.1.3
NIJG01002173.1	EVM	exon	25352	25618	.	-	.	ID=evm.model.NIJG01002173.1.3.exon1;Parent=evm.model.NIJG01002173.1.3
NIJG01002173.1	EVM	CDS	25352	25618	.	-	0	ID=cds.evm.model.NIJG01002173.1.3;Parent=evm.model.NIJG01002173.1.3
NIJG01001982.1	EVM	gene	17549	17764	.	-	.	ID=evm.TU.NIJG01001982.1.1;Name=EVM%20prediction%20NIJG01001982.1.1
NIJG01001982.1	EVM	mRNA	17549	17764	.	-	.	ID=evm.model.NIJG01001982.1.1;Parent=evm.TU.NIJG01001982.1.1;Name=EVM%20prediction%20NIJG01001982.1.1
NIJG01001982.1	EVM	exon	17685	17764	.	-	.	ID=evm.model.NIJG01001982.1.1.exon1;Parent=evm.model.NIJG01001982.1.1
NIJG01001982.1	EVM	CDS	17685	17764	.	-	0	ID=cds.evm.model.NIJG01001982.1.1;Parent=evm.model.NIJG01001982.1.1
NIJG01001982.1	EVM	exon	17549	17634	.	-	.	ID=evm.model.NIJG01001982.1.1.exon2;Parent=evm.model.NIJG01001982.1.1
NIJG01001982.1	EVM	CDS	17549	17634	.	-	1	ID=cds.evm.model.NIJG01001982.1.1;Parent=evm.model.NIJG01001982.1.1
NIJG01008327.1	EVM	gene	2554	2957	.	-	.	ID=evm.TU.NIJG01008327.1.2;Name=EVM%20prediction%20NIJG01008327.1.2
NIJG01008327.1	EVM	mRNA	2554	2957	.	-	.	ID=evm.model.NIJG01008327.1.2;Parent=evm.TU.NIJG01008327.1.2;Name=EVM%20prediction%20NIJG01008327.1.2
NIJG01008327.1	EVM	exon	2554	2957	.	-	.	ID=evm.model.NIJG01008327.1.2.exon1;Parent=evm.model.NIJG01008327.1.2
NIJG01008327.1	EVM	CDS	2554	2957	.	-	0	ID=cds.evm.model.NIJG01008327.1.2;Parent=evm.model.NIJG01008327.1.2
NIJG01000053.1	EVM	exon	352607	352656	.	-	.	ID=evm.model.NIJG01000053.1.9.exon2;Parent=evm.model.NIJG01000053.1.9
NIJG01000053.1	EVM	CDS	352607	352656	.	-	1	ID=cds.evm.model.NIJG01000053.1.9;Parent=evm.model.NIJG01000053.1.9
NIJG01001045.1	EVM	exon	13819	13829	.	-	.	ID=evm.model.NIJG01001045.1.3.exon1;Parent=evm.model.NIJG01001045.1.3
NIJG01001045.1	EVM	CDS	13819	13829	.	-	0	ID=cds.evm.model.NIJG01001045.1.3;Parent=evm.model.NIJG01001045.1.3
NIJG01001045.1	EVM	gene	39950	40553	.	+	.	ID=evm.TU.NIJG01001045.1.4;Name=EVM%20prediction%20NIJG01001045.1.4
NIJG01001045.1	EVM	mRNA	39950	40553	.	+	.	ID=evm.model.NIJG01001045.1.4;Parent=evm.TU.NIJG01001045.1.4;Name=EVM%20prediction%20NIJG01001045.1.4
NIJG01001045.1	EVM	exon	39950	40257	.	+	.	ID=evm.model.NIJG01001045.1.4.exon1;Parent=evm.model.NIJG01001045.1.4
NIJG01001045.1	EVM	CDS	39950	40257	.	+	0	ID=cds.evm.model.NIJG01001045.1.4;Parent=evm.model.NIJG01001045.1.4
NIJG01001045.1	EVM	exon	40331	40553	.	+	.	ID=evm.model.NIJG01001045.1.4.exon2;Parent=evm.model.NIJG01001045.1.4
NIJG01001045.1	EVM	CDS	40331	40553	.	+	1	ID=cds.evm.model.NIJG01001045.1.4;Parent=evm.model.NIJG01001045.1.4
NIJG01001045.1	EVM	gene	50955	51296	.	-	.	ID=evm.TU.NIJG01001045.1.5;Name=EVM%20prediction%20NIJG01001045.1.5
NIJG01001045.1	EVM	mRNA	50955	51296	.	-	.	ID=evm.model.NIJG01001045.1.5;Parent=evm.TU.NIJG01001045.1.5;Name=EVM%20prediction%20NIJG01001045.1.5
NIJG01001045.1	EVM	exon	50955	51296	.	-	.	ID=evm.model.NIJG01001045.1.5.exon1;Parent=evm.model.NIJG01001045.1.5
NIJG01001045.1	EVM	CDS	50955	51296	.	-	0	ID=cds.evm.model.NIJG01001045.1.5;Parent=evm.model.NIJG01001045.1.5
NIJG01002081.1	EVM	gene	4534	4990	.	-	.	ID=evm.TU.NIJG01002081.1.1;Name=EVM%20prediction%20NIJG01002081.1.1
NIJG01002081.1	EVM	mRNA	4534	4990	.	-	.	ID=evm.model.NIJG01002081.1.1;Parent=evm.TU.NIJG01002081.1.1;Name=EVM%20prediction%20NIJG01002081.1.1
NIJG01002081.1	EVM	exon	4758	4990	.	-	.	ID=evm.model.NIJG01002081.1.1.exon1;Parent=evm.model.NIJG01002081.1.1
NIJG01002081.1	EVM	CDS	4758	4990	.	-	0	ID=cds.evm.model.NIJG01002081.1.1;Parent=evm.model.NIJG01002081.1.1
NIJG01002081.1	EVM	exon	4534	4684	.	-	.	ID=evm.model.NIJG01002081.1.1.exon2;Parent=evm.model.NIJG01002081.1.1
NIJG01002081.1	EVM	CDS	4534	4684	.	-	1	ID=cds.evm.model.NIJG01002081.1.1;Parent=evm.model.NIJG01002081.1.1
NIJG01000242.1	EVM	gene	52706	52959	.	-	.	ID=evm.TU.NIJG01000242.1.2;Name=EVM%20prediction%20NIJG01000242.1.2
NIJG01000242.1	EVM	mRNA	52706	52959	.	-	.	ID=evm.model.NIJG01000242.1.2;Parent=evm.TU.NIJG01000242.1.2;Name=EVM%20prediction%20NIJG01000242.1.2
NIJG01000242.1	EVM	exon	52706	52959	.	-	.	ID=evm.model.NIJG01000242.1.2.exon1;Parent=evm.model.NIJG01000242.1.2
NIJG01000242.1	EVM	CDS	52706	52959	.	-	1	ID=cds.evm.model.NIJG01000242.1.2;Parent=evm.model.NIJG01000242.1.2
NIJG01000242.1	EVM	gene	75592	76035	.	-	.	ID=evm.TU.NIJG01000242.1.3;Name=EVM%20prediction%20NIJG01000242.1.3
NIJG01000242.1	EVM	mRNA	75592	76035	.	-	.	ID=evm.model.NIJG01000242.1.3;Parent=evm.TU.NIJG01000242.1.3;Name=EVM%20prediction%20NIJG01000242.1.3
NIJG01000242.1	EVM	exon	75844	76035	.	-	.	ID=evm.model.NIJG01000242.1.3.exon1;Parent=evm.model.NIJG01000242.1.3
NIJG01000242.1	EVM	CDS	75844	76035	.	-	1	ID=cds.evm.model.NIJG01000242.1.3;Parent=evm.model.NIJG01000242.1.3
NIJG01000242.1	EVM	exon	75592	75754	.	-	.	ID=evm.model.NIJG01000242.1.3.exon2;Parent=evm.model.NIJG01000242.1.3
NIJG01000242.1	EVM	CDS	75592	75754	.	-	1	ID=cds.evm.model.NIJG01000242.1.3;Parent=evm.model.NIJG01000242.1.3
NIJG01000242.1	EVM	gene	93660	93918	.	-	.	ID=evm.TU.NIJG01000242.1.4;Name=EVM%20prediction%20NIJG01000242.1.4
NIJG01000242.1	EVM	mRNA	93660	93918	.	-	.	ID=evm.model.NIJG01000242.1.4;Parent=evm.TU.NIJG01000242.1.4;Name=EVM%20prediction%20NIJG01000242.1.4
NIJG01000242.1	EVM	exon	93660	93918	.	-	.	ID=evm.model.NIJG01000242.1.4.exon1;Parent=evm.model.NIJG01000242.1.4
NIJG01000242.1	EVM	CDS	93660	93918	.	-	2	ID=cds.evm.model.NIJG01000242.1.4;Parent=evm.model.NIJG01000242.1.4
NIJG01006079.1	EVM	gene	460	615	.	+	.	ID=evm.TU.NIJG01006079.1.1;Name=EVM%20prediction%20NIJG01006079.1.1
NIJG01006079.1	EVM	mRNA	460	615	.	+	.	ID=evm.model.NIJG01006079.1.1;Parent=evm.TU.NIJG01006079.1.1;Name=EVM%20prediction%20NIJG01006079.1.1
NIJG01006079.1	EVM	exon	460	615	.	+	.	ID=evm.model.NIJG01006079.1.1.exon1;Parent=evm.model.NIJG01006079.1.1
NIJG01006079.1	EVM	CDS	460	615	.	+	0	ID=cds.evm.model.NIJG01006079.1.1;Parent=evm.model.NIJG01006079.1.1
NIJG01006079.1	EVM	gene	13103	13373	.	+	.	ID=evm.TU.NIJG01006079.1.2;Name=EVM%20prediction%20NIJG01006079.1.2
NIJG01006079.1	EVM	mRNA	13103	13373	.	+	.	ID=evm.model.NIJG01006079.1.2;Parent=evm.TU.NIJG01006079.1.2;Name=EVM%20prediction%20NIJG01006079.1.2
NIJG01006079.1	EVM	exon	13103	13141	.	+	.	ID=evm.model.NIJG01006079.1.2.exon1;Parent=evm.model.NIJG01006079.1.2
NIJG01006079.1	EVM	CDS	13103	13141	.	+	0	ID=cds.evm.model.NIJG01006079.1.2;Parent=evm.model.NIJG01006079.1.2
NIJG01006079.1	EVM	exon	13214	13373	.	+	.	ID=evm.model.NIJG01006079.1.2.exon2;Parent=evm.model.NIJG01006079.1.2
NIJG01006079.1	EVM	CDS	13214	13373	.	+	0	ID=cds.evm.model.NIJG01006079.1.2;Parent=evm.model.NIJG01006079.1.2
NIJG01005671.1	EVM	gene	3764	4338	.	-	.	ID=evm.TU.NIJG01005671.1.1;Name=EVM%20prediction%20NIJG01005671.1.1
NIJG01005671.1	EVM	mRNA	3764	4338	.	-	.	ID=evm.model.NIJG01005671.1.1;Parent=evm.TU.NIJG01005671.1.1;Name=EVM%20prediction%20NIJG01005671.1.1
NIJG01005671.1	EVM	exon	3764	4338	.	-	.	ID=evm.model.NIJG01005671.1.1.exon1;Parent=evm.model.NIJG01005671.1.1
NIJG01005671.1	EVM	CDS	3764	4338	.	-	0	ID=cds.evm.model.NIJG01005671.1.1;Parent=evm.model.NIJG01005671.1.1
NIJG01000002.1	EVM	exon	1789713	1789738	.	-	.	ID=evm.model.NIJG01000002.1.95.exon1;Parent=evm.model.NIJG01000002.1.95
NIJG01000002.1	EVM	CDS	1789713	1789738	.	-	0	ID=cds.evm.model.NIJG01000002.1.95;Parent=evm.model.NIJG01000002.1.95
NIJG01003001.1	EVM	gene	21660	22025	.	-	.	ID=evm.TU.NIJG01003001.1.1;Name=EVM%20prediction%20NIJG01003001.1.1
NIJG01003001.1	EVM	mRNA	21660	22025	.	-	.	ID=evm.model.NIJG01003001.1.1;Parent=evm.TU.NIJG01003001.1.1;Name=EVM%20prediction%20NIJG01003001.1.1
NIJG01003001.1	EVM	exon	21660	22025	.	-	.	ID=evm.model.NIJG01003001.1.1.exon1;Parent=evm.model.NIJG01003001.1.1
NIJG01003001.1	EVM	CDS	21660	22025	.	-	0	ID=cds.evm.model.NIJG01003001.1.1;Parent=evm.model.NIJG01003001.1.1
NIJG01007180.1	EVM	gene	178	361	.	+	.	ID=evm.TU.NIJG01007180.1.1;Name=EVM%20prediction%20NIJG01007180.1.1
NIJG01007180.1	EVM	mRNA	178	361	.	+	.	ID=evm.model.NIJG01007180.1.1;Parent=evm.TU.NIJG01007180.1.1;Name=EVM%20prediction%20NIJG01007180.1.1
NIJG01007180.1	EVM	exon	178	361	.	+	.	ID=evm.model.NIJG01007180.1.1.exon1;Parent=evm.model.NIJG01007180.1.1
NIJG01007180.1	EVM	CDS	178	361	.	+	2	ID=cds.evm.model.NIJG01007180.1.1;Parent=evm.model.NIJG01007180.1.1
NIJG01000452.1	EVM	exon	9015	9044	.	+	.	ID=evm.model.NIJG01000452.1.1.exon3;Parent=evm.model.NIJG01000452.1.1
NIJG01000452.1	EVM	CDS	9015	9044	.	+	0	ID=cds.evm.model.NIJG01000452.1.1;Parent=evm.model.NIJG01000452.1.1
NIJG01012858.1	EVM	gene	4772	5122	.	-	.	ID=evm.TU.NIJG01012858.1.1;Name=EVM%20prediction%20NIJG01012858.1.1
NIJG01012858.1	EVM	mRNA	4772	5122	.	-	.	ID=evm.model.NIJG01012858.1.1;Parent=evm.TU.NIJG01012858.1.1;Name=EVM%20prediction%20NIJG01012858.1.1
NIJG01012858.1	EVM	exon	4772	5122	.	-	.	ID=evm.model.NIJG01012858.1.1.exon1;Parent=evm.model.NIJG01012858.1.1
NIJG01012858.1	EVM	CDS	4772	5122	.	-	0	ID=cds.evm.model.NIJG01012858.1.1;Parent=evm.model.NIJG01012858.1.1
NIJG01002805.1	EVM	gene	7361	7617	.	+	.	ID=evm.TU.NIJG01002805.1.1;Name=EVM%20prediction%20NIJG01002805.1.1
NIJG01002805.1	EVM	mRNA	7361	7617	.	+	.	ID=evm.model.NIJG01002805.1.1;Parent=evm.TU.NIJG01002805.1.1;Name=EVM%20prediction%20NIJG01002805.1.1
NIJG01002805.1	EVM	exon	7361	7617	.	+	.	ID=evm.model.NIJG01002805.1.1.exon1;Parent=evm.model.NIJG01002805.1.1
NIJG01002805.1	EVM	CDS	7361	7617	.	+	2	ID=cds.evm.model.NIJG01002805.1.1;Parent=evm.model.NIJG01002805.1.1
NIJG01001486.1	EVM	gene	2483	2683	.	-	.	ID=evm.TU.NIJG01001486.1.2;Name=EVM%20prediction%20NIJG01001486.1.2
NIJG01001486.1	EVM	mRNA	2483	2683	.	-	.	ID=evm.model.NIJG01001486.1.2;Parent=evm.TU.NIJG01001486.1.2;Name=EVM%20prediction%20NIJG01001486.1.2
NIJG01001486.1	EVM	exon	2483	2683	.	-	.	ID=evm.model.NIJG01001486.1.2.exon1;Parent=evm.model.NIJG01001486.1.2
NIJG01001486.1	EVM	CDS	2483	2683	.	-	0	ID=cds.evm.model.NIJG01001486.1.2;Parent=evm.model.NIJG01001486.1.2
NIJG01011514.1	EVM	gene	5104	5448	.	-	.	ID=evm.TU.NIJG01011514.1.1;Name=EVM%20prediction%20NIJG01011514.1.1
NIJG01011514.1	EVM	mRNA	5104	5448	.	-	.	ID=evm.model.NIJG01011514.1.1;Parent=evm.TU.NIJG01011514.1.1;Name=EVM%20prediction%20NIJG01011514.1.1
NIJG01011514.1	EVM	exon	5104	5448	.	-	.	ID=evm.model.NIJG01011514.1.1.exon1;Parent=evm.model.NIJG01011514.1.1
NIJG01011514.1	EVM	CDS	5104	5448	.	-	0	ID=cds.evm.model.NIJG01011514.1.1;Parent=evm.model.NIJG01011514.1.1
NIJG01011514.1	EVM	gene	6910	7206	.	-	.	ID=evm.TU.NIJG01011514.1.2;Name=EVM%20prediction%20NIJG01011514.1.2
NIJG01011514.1	EVM	mRNA	6910	7206	.	-	.	ID=evm.model.NIJG01011514.1.2;Parent=evm.TU.NIJG01011514.1.2;Name=EVM%20prediction%20NIJG01011514.1.2
NIJG01011514.1	EVM	exon	6910	7206	.	-	.	ID=evm.model.NIJG01011514.1.2.exon1;Parent=evm.model.NIJG01011514.1.2
NIJG01011514.1	EVM	CDS	6910	7206	.	-	0	ID=cds.evm.model.NIJG01011514.1.2;Parent=evm.model.NIJG01011514.1.2
NIJG01011514.1	EVM	gene	7865	8356	.	-	.	ID=evm.TU.NIJG01011514.1.3;Name=EVM%20prediction%20NIJG01011514.1.3
NIJG01011514.1	EVM	mRNA	7865	8356	.	-	.	ID=evm.model.NIJG01011514.1.3;Parent=evm.TU.NIJG01011514.1.3;Name=EVM%20prediction%20NIJG01011514.1.3
NIJG01011514.1	EVM	exon	8146	8356	.	-	.	ID=evm.model.NIJG01011514.1.3.exon1;Parent=evm.model.NIJG01011514.1.3
NIJG01011514.1	EVM	CDS	8146	8356	.	-	0	ID=cds.evm.model.NIJG01011514.1.3;Parent=evm.model.NIJG01011514.1.3
NIJG01011514.1	EVM	exon	7865	8070	.	-	.	ID=evm.model.NIJG01011514.1.3.exon2;Parent=evm.model.NIJG01011514.1.3
NIJG01011514.1	EVM	CDS	7865	8070	.	-	2	ID=cds.evm.model.NIJG01011514.1.3;Parent=evm.model.NIJG01011514.1.3
NIJG01000304.1	EVM	exon	78308	78326	.	-	.	ID=evm.model.NIJG01000304.1.4.exon4;Parent=evm.model.NIJG01000304.1.4
NIJG01000304.1	EVM	CDS	78308	78326	.	-	0	ID=cds.evm.model.NIJG01000304.1.4;Parent=evm.model.NIJG01000304.1.4
NIJG01019635.1	EVM	gene	3483	3898	.	-	.	ID=evm.TU.NIJG01019635.1.1;Name=EVM%20prediction%20NIJG01019635.1.1
NIJG01019635.1	EVM	mRNA	3483	3898	.	-	.	ID=evm.model.NIJG01019635.1.1;Parent=evm.TU.NIJG01019635.1.1;Name=EVM%20prediction%20NIJG01019635.1.1
NIJG01019635.1	EVM	exon	3483	3898	.	-	.	ID=evm.model.NIJG01019635.1.1.exon1;Parent=evm.model.NIJG01019635.1.1
NIJG01019635.1	EVM	CDS	3483	3898	.	-	2	ID=cds.evm.model.NIJG01019635.1.1;Parent=evm.model.NIJG01019635.1.1
NIJG01017624.1	EVM	gene	467	713	.	-	.	ID=evm.TU.NIJG01017624.1.1;Name=EVM%20prediction%20NIJG01017624.1.1
NIJG01017624.1	EVM	mRNA	467	713	.	-	.	ID=evm.model.NIJG01017624.1.1;Parent=evm.TU.NIJG01017624.1.1;Name=EVM%20prediction%20NIJG01017624.1.1
NIJG01017624.1	EVM	exon	467	713	.	-	.	ID=evm.model.NIJG01017624.1.1.exon1;Parent=evm.model.NIJG01017624.1.1
NIJG01017624.1	EVM	CDS	467	713	.	-	0	ID=cds.evm.model.NIJG01017624.1.1;Parent=evm.model.NIJG01017624.1.1
NIJG01022030.1	EVM	gene	1008	1499	.	-	.	ID=evm.TU.NIJG01022030.1.1;Name=EVM%20prediction%20NIJG01022030.1.1
NIJG01022030.1	EVM	mRNA	1008	1499	.	-	.	ID=evm.model.NIJG01022030.1.1;Parent=evm.TU.NIJG01022030.1.1;Name=EVM%20prediction%20NIJG01022030.1.1
NIJG01022030.1	EVM	exon	1297	1499	.	-	.	ID=evm.model.NIJG01022030.1.1.exon1;Parent=evm.model.NIJG01022030.1.1
NIJG01022030.1	EVM	CDS	1297	1499	.	-	0	ID=cds.evm.model.NIJG01022030.1.1;Parent=evm.model.NIJG01022030.1.1
NIJG01022030.1	EVM	exon	1008	1218	.	-	.	ID=evm.model.NIJG01022030.1.1.exon2;Parent=evm.model.NIJG01022030.1.1
NIJG01022030.1	EVM	CDS	1008	1218	.	-	1	ID=cds.evm.model.NIJG01022030.1.1;Parent=evm.model.NIJG01022030.1.1
NIJG01000368.1	EVM	gene	101528	101908	.	+	.	ID=evm.TU.NIJG01000368.1.2;Name=EVM%20prediction%20NIJG01000368.1.2
NIJG01000368.1	EVM	mRNA	101528	101908	.	+	.	ID=evm.model.NIJG01000368.1.2;Parent=evm.TU.NIJG01000368.1.2;Name=EVM%20prediction%20NIJG01000368.1.2
NIJG01000368.1	EVM	exon	101528	101908	.	+	.	ID=evm.model.NIJG01000368.1.2.exon1;Parent=evm.model.NIJG01000368.1.2
NIJG01000368.1	EVM	CDS	101528	101908	.	+	0	ID=cds.evm.model.NIJG01000368.1.2;Parent=evm.model.NIJG01000368.1.2
NIJG01001419.1	EVM	gene	13370	13562	.	+	.	ID=evm.TU.NIJG01001419.1.1;Name=EVM%20prediction%20NIJG01001419.1.1
NIJG01001419.1	EVM	mRNA	13370	13562	.	+	.	ID=evm.model.NIJG01001419.1.1;Parent=evm.TU.NIJG01001419.1.1;Name=EVM%20prediction%20NIJG01001419.1.1
NIJG01001419.1	EVM	exon	13370	13562	.	+	.	ID=evm.model.NIJG01001419.1.1.exon1;Parent=evm.model.NIJG01001419.1.1
NIJG01001419.1	EVM	CDS	13370	13562	.	+	1	ID=cds.evm.model.NIJG01001419.1.1;Parent=evm.model.NIJG01001419.1.1
NIJG01018907.1	EVM	gene	603	941	.	+	.	ID=evm.TU.NIJG01018907.1.1;Name=EVM%20prediction%20NIJG01018907.1.1
NIJG01018907.1	EVM	mRNA	603	941	.	+	.	ID=evm.model.NIJG01018907.1.1;Parent=evm.TU.NIJG01018907.1.1;Name=EVM%20prediction%20NIJG01018907.1.1
NIJG01018907.1	EVM	exon	603	941	.	+	.	ID=evm.model.NIJG01018907.1.1.exon1;Parent=evm.model.NIJG01018907.1.1
NIJG01018907.1	EVM	CDS	603	941	.	+	0	ID=cds.evm.model.NIJG01018907.1.1;Parent=evm.model.NIJG01018907.1.1
NIJG01001038.1	EVM	exon	3929	4209	.	+	.	ID=evm.model.NIJG01001038.1.1.exon2;Parent=evm.model.NIJG01001038.1.1
NIJG01001038.1	EVM	CDS	3929	4209	.	+	2	ID=cds.evm.model.NIJG01001038.1.1;Parent=evm.model.NIJG01001038.1.1
NIJG01004759.1	EVM	gene	7042	7192	.	-	.	ID=evm.TU.NIJG01004759.1.1;Name=EVM%20prediction%20NIJG01004759.1.1
NIJG01004759.1	EVM	mRNA	7042	7192	.	-	.	ID=evm.model.NIJG01004759.1.1;Parent=evm.TU.NIJG01004759.1.1;Name=EVM%20prediction%20NIJG01004759.1.1
NIJG01004759.1	EVM	exon	7042	7192	.	-	.	ID=evm.model.NIJG01004759.1.1.exon1;Parent=evm.model.NIJG01004759.1.1
NIJG01004759.1	EVM	CDS	7042	7192	.	-	0	ID=cds.evm.model.NIJG01004759.1.1;Parent=evm.model.NIJG01004759.1.1
NIJG01004759.1	EVM	gene	13593	14816	.	-	.	ID=evm.TU.NIJG01004759.1.3;Name=EVM%20prediction%20NIJG01004759.1.3
NIJG01004759.1	EVM	mRNA	13593	14816	.	-	.	ID=evm.model.NIJG01004759.1.3;Parent=evm.TU.NIJG01004759.1.3;Name=EVM%20prediction%20NIJG01004759.1.3
NIJG01004759.1	EVM	exon	13593	14816	.	-	.	ID=evm.model.NIJG01004759.1.3.exon1;Parent=evm.model.NIJG01004759.1.3
NIJG01004759.1	EVM	CDS	13593	14816	.	-	0	ID=cds.evm.model.NIJG01004759.1.3;Parent=evm.model.NIJG01004759.1.3
NIJG01015346.1	EVM	gene	4938	5309	.	+	.	ID=evm.TU.NIJG01015346.1.1;Name=EVM%20prediction%20NIJG01015346.1.1
NIJG01015346.1	EVM	mRNA	4938	5309	.	+	.	ID=evm.model.NIJG01015346.1.1;Parent=evm.TU.NIJG01015346.1.1;Name=EVM%20prediction%20NIJG01015346.1.1
NIJG01015346.1	EVM	exon	4938	5309	.	+	.	ID=evm.model.NIJG01015346.1.1.exon1;Parent=evm.model.NIJG01015346.1.1
NIJG01015346.1	EVM	CDS	4938	5309	.	+	0	ID=cds.evm.model.NIJG01015346.1.1;Parent=evm.model.NIJG01015346.1.1
NIJG01007578.1	EVM	gene	4660	5161	.	-	.	ID=evm.TU.NIJG01007578.1.1;Name=EVM%20prediction%20NIJG01007578.1.1
NIJG01007578.1	EVM	mRNA	4660	5161	.	-	.	ID=evm.model.NIJG01007578.1.1;Parent=evm.TU.NIJG01007578.1.1;Name=EVM%20prediction%20NIJG01007578.1.1
NIJG01007578.1	EVM	exon	4660	5161	.	-	.	ID=evm.model.NIJG01007578.1.1.exon1;Parent=evm.model.NIJG01007578.1.1
NIJG01007578.1	EVM	CDS	4660	5161	.	-	0	ID=cds.evm.model.NIJG01007578.1.1;Parent=evm.model.NIJG01007578.1.1
NIJG01002626.1	EVM	gene	780	973	.	+	.	ID=evm.TU.NIJG01002626.1.1;Name=EVM%20prediction%20NIJG01002626.1.1
NIJG01002626.1	EVM	mRNA	780	973	.	+	.	ID=evm.model.NIJG01002626.1.1;Parent=evm.TU.NIJG01002626.1.1;Name=EVM%20prediction%20NIJG01002626.1.1
NIJG01002626.1	EVM	exon	780	973	.	+	.	ID=evm.model.NIJG01002626.1.1.exon1;Parent=evm.model.NIJG01002626.1.1
NIJG01002626.1	EVM	CDS	780	973	.	+	0	ID=cds.evm.model.NIJG01002626.1.1;Parent=evm.model.NIJG01002626.1.1
NIJG01009176.1	EVM	gene	4551	4985	.	-	.	ID=evm.TU.NIJG01009176.1.1;Name=EVM%20prediction%20NIJG01009176.1.1
NIJG01009176.1	EVM	mRNA	4551	4985	.	-	.	ID=evm.model.NIJG01009176.1.1;Parent=evm.TU.NIJG01009176.1.1;Name=EVM%20prediction%20NIJG01009176.1.1
NIJG01009176.1	EVM	exon	4551	4985	.	-	.	ID=evm.model.NIJG01009176.1.1.exon1;Parent=evm.model.NIJG01009176.1.1
NIJG01009176.1	EVM	CDS	4551	4985	.	-	0	ID=cds.evm.model.NIJG01009176.1.1;Parent=evm.model.NIJG01009176.1.1
NIJG01000175.1	EVM	gene	36106	36540	.	-	.	ID=evm.TU.NIJG01000175.1.1;Name=EVM%20prediction%20NIJG01000175.1.1
NIJG01000175.1	EVM	mRNA	36106	36540	.	-	.	ID=evm.model.NIJG01000175.1.1;Parent=evm.TU.NIJG01000175.1.1;Name=EVM%20prediction%20NIJG01000175.1.1
NIJG01000175.1	EVM	exon	36106	36540	.	-	.	ID=evm.model.NIJG01000175.1.1.exon1;Parent=evm.model.NIJG01000175.1.1
NIJG01000175.1	EVM	CDS	36106	36540	.	-	0	ID=cds.evm.model.NIJG01000175.1.1;Parent=evm.model.NIJG01000175.1.1
NIJG01001225.1	EVM	gene	38273	39214	.	-	.	ID=evm.TU.NIJG01001225.1.3;Name=EVM%20prediction%20NIJG01001225.1.3
NIJG01001225.1	EVM	mRNA	38273	39214	.	-	.	ID=evm.model.NIJG01001225.1.3;Parent=evm.TU.NIJG01001225.1.3;Name=EVM%20prediction%20NIJG01001225.1.3
NIJG01001225.1	EVM	exon	38273	39214	.	-	.	ID=evm.model.NIJG01001225.1.3.exon1;Parent=evm.model.NIJG01001225.1.3
NIJG01001225.1	EVM	CDS	38273	39214	.	-	0	ID=cds.evm.model.NIJG01001225.1.3;Parent=evm.model.NIJG01001225.1.3
NIJG01001225.1	EVM	gene	43594	44472	.	-	.	ID=evm.TU.NIJG01001225.1.4;Name=EVM%20prediction%20NIJG01001225.1.4
NIJG01001225.1	EVM	mRNA	43594	44472	.	-	.	ID=evm.model.NIJG01001225.1.4;Parent=evm.TU.NIJG01001225.1.4;Name=EVM%20prediction%20NIJG01001225.1.4
NIJG01001225.1	EVM	exon	43594	44472	.	-	.	ID=evm.model.NIJG01001225.1.4.exon1;Parent=evm.model.NIJG01001225.1.4
NIJG01001225.1	EVM	CDS	43594	44472	.	-	0	ID=cds.evm.model.NIJG01001225.1.4;Parent=evm.model.NIJG01001225.1.4
NIJG01001225.1	EVM	gene	44591	45658	.	-	.	ID=evm.TU.NIJG01001225.1.5;Name=EVM%20prediction%20NIJG01001225.1.5
NIJG01001225.1	EVM	mRNA	44591	45658	.	-	.	ID=evm.model.NIJG01001225.1.5;Parent=evm.TU.NIJG01001225.1.5;Name=EVM%20prediction%20NIJG01001225.1.5
NIJG01001225.1	EVM	exon	44591	45658	.	-	.	ID=evm.model.NIJG01001225.1.5.exon1;Parent=evm.model.NIJG01001225.1.5
NIJG01001225.1	EVM	CDS	44591	45658	.	-	0	ID=cds.evm.model.NIJG01001225.1.5;Parent=evm.model.NIJG01001225.1.5
NIJG01000255.1	EVM	gene	49245	49445	.	-	.	ID=evm.TU.NIJG01000255.1.1;Name=EVM%20prediction%20NIJG01000255.1.1
NIJG01000255.1	EVM	mRNA	49245	49445	.	-	.	ID=evm.model.NIJG01000255.1.1;Parent=evm.TU.NIJG01000255.1.1;Name=EVM%20prediction%20NIJG01000255.1.1
NIJG01000255.1	EVM	exon	49245	49445	.	-	.	ID=evm.model.NIJG01000255.1.1.exon1;Parent=evm.model.NIJG01000255.1.1
NIJG01000255.1	EVM	CDS	49245	49445	.	-	0	ID=cds.evm.model.NIJG01000255.1.1;Parent=evm.model.NIJG01000255.1.1
NIJG01000255.1	EVM	gene	80313	80675	.	+	.	ID=evm.TU.NIJG01000255.1.2;Name=EVM%20prediction%20NIJG01000255.1.2
NIJG01000255.1	EVM	mRNA	80313	80675	.	+	.	ID=evm.model.NIJG01000255.1.2;Parent=evm.TU.NIJG01000255.1.2;Name=EVM%20prediction%20NIJG01000255.1.2
NIJG01000255.1	EVM	exon	80313	80675	.	+	.	ID=evm.model.NIJG01000255.1.2.exon1;Parent=evm.model.NIJG01000255.1.2
NIJG01000255.1	EVM	CDS	80313	80675	.	+	1	ID=cds.evm.model.NIJG01000255.1.2;Parent=evm.model.NIJG01000255.1.2
NIJG01000255.1	EVM	exon	118084	118162	.	+	.	ID=evm.model.NIJG01000255.1.3.exon1;Parent=evm.model.NIJG01000255.1.3
NIJG01000255.1	EVM	CDS	118084	118162	.	+	0	ID=cds.evm.model.NIJG01000255.1.3;Parent=evm.model.NIJG01000255.1.3
NIJG01000255.1	EVM	exon	118277	118405	.	+	.	ID=evm.model.NIJG01000255.1.3.exon2;Parent=evm.model.NIJG01000255.1.3
NIJG01000255.1	EVM	CDS	118277	118405	.	+	2	ID=cds.evm.model.NIJG01000255.1.3;Parent=evm.model.NIJG01000255.1.3
NIJG01000255.1	EVM	gene	214506	214944	.	+	.	ID=evm.TU.NIJG01000255.1.4;Name=EVM%20prediction%20NIJG01000255.1.4
NIJG01000255.1	EVM	mRNA	214506	214944	.	+	.	ID=evm.model.NIJG01000255.1.4;Parent=evm.TU.NIJG01000255.1.4;Name=EVM%20prediction%20NIJG01000255.1.4
NIJG01000255.1	EVM	exon	214506	214579	.	+	.	ID=evm.model.NIJG01000255.1.4.exon1;Parent=evm.model.NIJG01000255.1.4
NIJG01000255.1	EVM	CDS	214506	214579	.	+	0	ID=cds.evm.model.NIJG01000255.1.4;Parent=evm.model.NIJG01000255.1.4
NIJG01000255.1	EVM	exon	214785	214944	.	+	.	ID=evm.model.NIJG01000255.1.4.exon2;Parent=evm.model.NIJG01000255.1.4
NIJG01000255.1	EVM	CDS	214785	214944	.	+	1	ID=cds.evm.model.NIJG01000255.1.4;Parent=evm.model.NIJG01000255.1.4
NIJG01000255.1	EVM	exon	260579	260695	.	+	.	ID=evm.model.NIJG01000255.1.6.exon1;Parent=evm.model.NIJG01000255.1.6
NIJG01000255.1	EVM	CDS	260579	260695	.	+	0	ID=cds.evm.model.NIJG01000255.1.6;Parent=evm.model.NIJG01000255.1.6
NIJG01000255.1	EVM	exon	261730	261929	.	+	.	ID=evm.model.NIJG01000255.1.6.exon2;Parent=evm.model.NIJG01000255.1.6
NIJG01000255.1	EVM	CDS	261730	261929	.	+	0	ID=cds.evm.model.NIJG01000255.1.6;Parent=evm.model.NIJG01000255.1.6
NIJG01006600.1	EVM	gene	1102	2998	.	-	.	ID=evm.TU.NIJG01006600.1.1;Name=EVM%20prediction%20NIJG01006600.1.1
NIJG01006600.1	EVM	mRNA	1102	2998	.	-	.	ID=evm.model.NIJG01006600.1.1;Parent=evm.TU.NIJG01006600.1.1;Name=EVM%20prediction%20NIJG01006600.1.1
NIJG01006600.1	EVM	exon	2446	2998	.	-	.	ID=evm.model.NIJG01006600.1.1.exon1;Parent=evm.model.NIJG01006600.1.1
NIJG01006600.1	EVM	CDS	2446	2998	.	-	0	ID=cds.evm.model.NIJG01006600.1.1;Parent=evm.model.NIJG01006600.1.1
NIJG01006600.1	EVM	exon	1102	1217	.	-	.	ID=evm.model.NIJG01006600.1.1.exon2;Parent=evm.model.NIJG01006600.1.1
NIJG01006600.1	EVM	CDS	1102	1217	.	-	2	ID=cds.evm.model.NIJG01006600.1.1;Parent=evm.model.NIJG01006600.1.1
NIJG01002749.1	EVM	gene	15334	15572	.	+	.	ID=evm.TU.NIJG01002749.1.1;Name=EVM%20prediction%20NIJG01002749.1.1
NIJG01002749.1	EVM	mRNA	15334	15572	.	+	.	ID=evm.model.NIJG01002749.1.1;Parent=evm.TU.NIJG01002749.1.1;Name=EVM%20prediction%20NIJG01002749.1.1
NIJG01002749.1	EVM	exon	15334	15572	.	+	.	ID=evm.model.NIJG01002749.1.1.exon1;Parent=evm.model.NIJG01002749.1.1
NIJG01002749.1	EVM	CDS	15334	15572	.	+	2	ID=cds.evm.model.NIJG01002749.1.1;Parent=evm.model.NIJG01002749.1.1
NIJG01002749.1	EVM	gene	12431	12674	.	+	.	ID=evm.TU.NIJG01002749.1.2;Name=EVM%20prediction%20NIJG01002749.1.2
NIJG01002749.1	EVM	mRNA	12431	12674	.	+	.	ID=evm.model.NIJG01002749.1.2;Parent=evm.TU.NIJG01002749.1.2;Name=EVM%20prediction%20NIJG01002749.1.2
NIJG01002749.1	EVM	exon	12431	12674	.	+	.	ID=evm.model.NIJG01002749.1.2.exon1;Parent=evm.model.NIJG01002749.1.2
NIJG01002749.1	EVM	CDS	12431	12674	.	+	0	ID=cds.evm.model.NIJG01002749.1.2;Parent=evm.model.NIJG01002749.1.2
NIJG01002279.1	EVM	gene	24709	25081	.	+	.	ID=evm.TU.NIJG01002279.1.3;Name=EVM%20prediction%20NIJG01002279.1.3
NIJG01002279.1	EVM	mRNA	24709	25081	.	+	.	ID=evm.model.NIJG01002279.1.3;Parent=evm.TU.NIJG01002279.1.3;Name=EVM%20prediction%20NIJG01002279.1.3
NIJG01002279.1	EVM	exon	24709	25081	.	+	.	ID=evm.model.NIJG01002279.1.3.exon1;Parent=evm.model.NIJG01002279.1.3
NIJG01002279.1	EVM	CDS	24709	25081	.	+	0	ID=cds.evm.model.NIJG01002279.1.3;Parent=evm.model.NIJG01002279.1.3
NIJG01002279.1	EVM	gene	4384	4623	.	+	.	ID=evm.TU.NIJG01002279.1.4;Name=EVM%20prediction%20NIJG01002279.1.4
NIJG01002279.1	EVM	mRNA	4384	4623	.	+	.	ID=evm.model.NIJG01002279.1.4;Parent=evm.TU.NIJG01002279.1.4;Name=EVM%20prediction%20NIJG01002279.1.4
NIJG01002279.1	EVM	exon	4384	4623	.	+	.	ID=evm.model.NIJG01002279.1.4.exon1;Parent=evm.model.NIJG01002279.1.4
NIJG01002279.1	EVM	CDS	4384	4623	.	+	0	ID=cds.evm.model.NIJG01002279.1.4;Parent=evm.model.NIJG01002279.1.4
NIJG01006805.1	EVM	gene	1024	1330	.	-	.	ID=evm.TU.NIJG01006805.1.1;Name=EVM%20prediction%20NIJG01006805.1.1
NIJG01006805.1	EVM	mRNA	1024	1330	.	-	.	ID=evm.model.NIJG01006805.1.1;Parent=evm.TU.NIJG01006805.1.1;Name=EVM%20prediction%20NIJG01006805.1.1
NIJG01006805.1	EVM	exon	1024	1330	.	-	.	ID=evm.model.NIJG01006805.1.1.exon1;Parent=evm.model.NIJG01006805.1.1
NIJG01006805.1	EVM	CDS	1024	1330	.	-	0	ID=cds.evm.model.NIJG01006805.1.1;Parent=evm.model.NIJG01006805.1.1
NIJG01005038.1	EVM	gene	3241	3434	.	-	.	ID=evm.TU.NIJG01005038.1.1;Name=EVM%20prediction%20NIJG01005038.1.1
NIJG01005038.1	EVM	mRNA	3241	3434	.	-	.	ID=evm.model.NIJG01005038.1.1;Parent=evm.TU.NIJG01005038.1.1;Name=EVM%20prediction%20NIJG01005038.1.1
NIJG01005038.1	EVM	exon	3241	3434	.	-	.	ID=evm.model.NIJG01005038.1.1.exon1;Parent=evm.model.NIJG01005038.1.1
NIJG01005038.1	EVM	CDS	3241	3434	.	-	2	ID=cds.evm.model.NIJG01005038.1.1;Parent=evm.model.NIJG01005038.1.1
NIJG01005420.1	EVM	gene	5722	6270	.	+	.	ID=evm.TU.NIJG01005420.1.1;Name=EVM%20prediction%20NIJG01005420.1.1
NIJG01005420.1	EVM	mRNA	5722	6270	.	+	.	ID=evm.model.NIJG01005420.1.1;Parent=evm.TU.NIJG01005420.1.1;Name=EVM%20prediction%20NIJG01005420.1.1
NIJG01005420.1	EVM	exon	5722	6270	.	+	.	ID=evm.model.NIJG01005420.1.1.exon1;Parent=evm.model.NIJG01005420.1.1
NIJG01005420.1	EVM	CDS	5722	6270	.	+	0	ID=cds.evm.model.NIJG01005420.1.1;Parent=evm.model.NIJG01005420.1.1
NIJG01002067.1	EVM	exon	4193	4218	.	-	.	ID=evm.model.NIJG01002067.1.1.exon1;Parent=evm.model.NIJG01002067.1.1
NIJG01002067.1	EVM	CDS	4193	4218	.	-	0	ID=cds.evm.model.NIJG01002067.1.1;Parent=evm.model.NIJG01002067.1.1
NIJG01003752.1	EVM	gene	15727	16140	.	-	.	ID=evm.TU.NIJG01003752.1.1;Name=EVM%20prediction%20NIJG01003752.1.1
NIJG01003752.1	EVM	mRNA	15727	16140	.	-	.	ID=evm.model.NIJG01003752.1.1;Parent=evm.TU.NIJG01003752.1.1;Name=EVM%20prediction%20NIJG01003752.1.1
NIJG01003752.1	EVM	exon	15968	16140	.	-	.	ID=evm.model.NIJG01003752.1.1.exon1;Parent=evm.model.NIJG01003752.1.1
NIJG01003752.1	EVM	CDS	15968	16140	.	-	2	ID=cds.evm.model.NIJG01003752.1.1;Parent=evm.model.NIJG01003752.1.1
NIJG01003752.1	EVM	exon	15727	15858	.	-	.	ID=evm.model.NIJG01003752.1.1.exon2;Parent=evm.model.NIJG01003752.1.1
NIJG01003752.1	EVM	CDS	15727	15858	.	-	0	ID=cds.evm.model.NIJG01003752.1.1;Parent=evm.model.NIJG01003752.1.1
NIJG01005871.1	EVM	gene	4620	5051	.	+	.	ID=evm.TU.NIJG01005871.1.1;Name=EVM%20prediction%20NIJG01005871.1.1
NIJG01005871.1	EVM	mRNA	4620	5051	.	+	.	ID=evm.model.NIJG01005871.1.1;Parent=evm.TU.NIJG01005871.1.1;Name=EVM%20prediction%20NIJG01005871.1.1
NIJG01005871.1	EVM	exon	4620	4939	.	+	.	ID=evm.model.NIJG01005871.1.1.exon1;Parent=evm.model.NIJG01005871.1.1
NIJG01005871.1	EVM	CDS	4620	4939	.	+	2	ID=cds.evm.model.NIJG01005871.1.1;Parent=evm.model.NIJG01005871.1.1
NIJG01005871.1	EVM	exon	4971	5051	.	+	.	ID=evm.model.NIJG01005871.1.1.exon2;Parent=evm.model.NIJG01005871.1.1
NIJG01005871.1	EVM	CDS	4971	5051	.	+	0	ID=cds.evm.model.NIJG01005871.1.1;Parent=evm.model.NIJG01005871.1.1
NIJG01005871.1	EVM	gene	6255	6671	.	+	.	ID=evm.TU.NIJG01005871.1.2;Name=EVM%20prediction%20NIJG01005871.1.2
NIJG01005871.1	EVM	mRNA	6255	6671	.	+	.	ID=evm.model.NIJG01005871.1.2;Parent=evm.TU.NIJG01005871.1.2;Name=EVM%20prediction%20NIJG01005871.1.2
NIJG01005871.1	EVM	exon	6255	6671	.	+	.	ID=evm.model.NIJG01005871.1.2.exon1;Parent=evm.model.NIJG01005871.1.2
NIJG01005871.1	EVM	CDS	6255	6671	.	+	0	ID=cds.evm.model.NIJG01005871.1.2;Parent=evm.model.NIJG01005871.1.2
NIJG01004539.1	EVM	gene	5556	5879	.	+	.	ID=evm.TU.NIJG01004539.1.1;Name=EVM%20prediction%20NIJG01004539.1.1
NIJG01004539.1	EVM	mRNA	5556	5879	.	+	.	ID=evm.model.NIJG01004539.1.1;Parent=evm.TU.NIJG01004539.1.1;Name=EVM%20prediction%20NIJG01004539.1.1
NIJG01004539.1	EVM	exon	5556	5685	.	+	.	ID=evm.model.NIJG01004539.1.1.exon1;Parent=evm.model.NIJG01004539.1.1
NIJG01004539.1	EVM	CDS	5556	5685	.	+	0	ID=cds.evm.model.NIJG01004539.1.1;Parent=evm.model.NIJG01004539.1.1
NIJG01004539.1	EVM	exon	5773	5879	.	+	.	ID=evm.model.NIJG01004539.1.1.exon2;Parent=evm.model.NIJG01004539.1.1
NIJG01004539.1	EVM	CDS	5773	5879	.	+	2	ID=cds.evm.model.NIJG01004539.1.1;Parent=evm.model.NIJG01004539.1.1
NIJG01003406.1	EVM	gene	6046	6627	.	-	.	ID=evm.TU.NIJG01003406.1.1;Name=EVM%20prediction%20NIJG01003406.1.1
NIJG01003406.1	EVM	mRNA	6046	6627	.	-	.	ID=evm.model.NIJG01003406.1.1;Parent=evm.TU.NIJG01003406.1.1;Name=EVM%20prediction%20NIJG01003406.1.1
NIJG01003406.1	EVM	exon	6601	6627	.	-	.	ID=evm.model.NIJG01003406.1.1.exon1;Parent=evm.model.NIJG01003406.1.1
NIJG01003406.1	EVM	CDS	6601	6627	.	-	0	ID=cds.evm.model.NIJG01003406.1.1;Parent=evm.model.NIJG01003406.1.1
NIJG01003406.1	EVM	exon	6282	6416	.	-	.	ID=evm.model.NIJG01003406.1.1.exon2;Parent=evm.model.NIJG01003406.1.1
NIJG01003406.1	EVM	CDS	6282	6416	.	-	0	ID=cds.evm.model.NIJG01003406.1.1;Parent=evm.model.NIJG01003406.1.1
NIJG01003406.1	EVM	exon	6046	6204	.	-	.	ID=evm.model.NIJG01003406.1.1.exon3;Parent=evm.model.NIJG01003406.1.1
NIJG01003406.1	EVM	CDS	6046	6204	.	-	0	ID=cds.evm.model.NIJG01003406.1.1;Parent=evm.model.NIJG01003406.1.1
NIJG01000275.1	EVM	exon	34794	34799	.	-	.	ID=evm.model.NIJG01000275.1.6.exon1;Parent=evm.model.NIJG01000275.1.6
NIJG01000275.1	EVM	CDS	34794	34799	.	-	0	ID=cds.evm.model.NIJG01000275.1.6;Parent=evm.model.NIJG01000275.1.6
NIJG01000275.1	EVM	gene	81230	81898	.	+	.	ID=evm.TU.NIJG01000275.1.11;Name=EVM%20prediction%20NIJG01000275.1.11
NIJG01000275.1	EVM	mRNA	81230	81898	.	+	.	ID=evm.model.NIJG01000275.1.11;Parent=evm.TU.NIJG01000275.1.11;Name=EVM%20prediction%20NIJG01000275.1.11
NIJG01000275.1	EVM	exon	81230	81898	.	+	.	ID=evm.model.NIJG01000275.1.11.exon1;Parent=evm.model.NIJG01000275.1.11
NIJG01000275.1	EVM	CDS	81230	81898	.	+	0	ID=cds.evm.model.NIJG01000275.1.11;Parent=evm.model.NIJG01000275.1.11
NIJG01016840.1	EVM	gene	5664	5813	.	+	.	ID=evm.TU.NIJG01016840.1.1;Name=EVM%20prediction%20NIJG01016840.1.1
NIJG01016840.1	EVM	mRNA	5664	5813	.	+	.	ID=evm.model.NIJG01016840.1.1;Parent=evm.TU.NIJG01016840.1.1;Name=EVM%20prediction%20NIJG01016840.1.1
NIJG01016840.1	EVM	exon	5664	5813	.	+	.	ID=evm.model.NIJG01016840.1.1.exon1;Parent=evm.model.NIJG01016840.1.1
NIJG01016840.1	EVM	CDS	5664	5813	.	+	0	ID=cds.evm.model.NIJG01016840.1.1;Parent=evm.model.NIJG01016840.1.1
NIJG01000548.1	EVM	gene	49470	49703	.	-	.	ID=evm.TU.NIJG01000548.1.1;Name=EVM%20prediction%20NIJG01000548.1.1
NIJG01000548.1	EVM	mRNA	49470	49703	.	-	.	ID=evm.model.NIJG01000548.1.1;Parent=evm.TU.NIJG01000548.1.1;Name=EVM%20prediction%20NIJG01000548.1.1
NIJG01000548.1	EVM	exon	49470	49703	.	-	.	ID=evm.model.NIJG01000548.1.1.exon1;Parent=evm.model.NIJG01000548.1.1
NIJG01000548.1	EVM	CDS	49470	49703	.	-	0	ID=cds.evm.model.NIJG01000548.1.1;Parent=evm.model.NIJG01000548.1.1
NIJG01000548.1	EVM	gene	69266	69652	.	+	.	ID=evm.TU.NIJG01000548.1.2;Name=EVM%20prediction%20NIJG01000548.1.2
NIJG01000548.1	EVM	mRNA	69266	69652	.	+	.	ID=evm.model.NIJG01000548.1.2;Parent=evm.TU.NIJG01000548.1.2;Name=EVM%20prediction%20NIJG01000548.1.2
NIJG01000548.1	EVM	exon	69266	69652	.	+	.	ID=evm.model.NIJG01000548.1.2.exon1;Parent=evm.model.NIJG01000548.1.2
NIJG01000548.1	EVM	CDS	69266	69652	.	+	0	ID=cds.evm.model.NIJG01000548.1.2;Parent=evm.model.NIJG01000548.1.2
NIJG01004983.1	EVM	gene	11798	12055	.	-	.	ID=evm.TU.NIJG01004983.1.1;Name=EVM%20prediction%20NIJG01004983.1.1
NIJG01004983.1	EVM	mRNA	11798	12055	.	-	.	ID=evm.model.NIJG01004983.1.1;Parent=evm.TU.NIJG01004983.1.1;Name=EVM%20prediction%20NIJG01004983.1.1
NIJG01004983.1	EVM	exon	11798	12055	.	-	.	ID=evm.model.NIJG01004983.1.1.exon1;Parent=evm.model.NIJG01004983.1.1
NIJG01004983.1	EVM	CDS	11798	12055	.	-	0	ID=cds.evm.model.NIJG01004983.1.1;Parent=evm.model.NIJG01004983.1.1
NIJG01009376.1	EVM	gene	212	720	.	+	.	ID=evm.TU.NIJG01009376.1.1;Name=EVM%20prediction%20NIJG01009376.1.1
NIJG01009376.1	EVM	mRNA	212	720	.	+	.	ID=evm.model.NIJG01009376.1.1;Parent=evm.TU.NIJG01009376.1.1;Name=EVM%20prediction%20NIJG01009376.1.1
NIJG01009376.1	EVM	exon	212	720	.	+	.	ID=evm.model.NIJG01009376.1.1.exon1;Parent=evm.model.NIJG01009376.1.1
NIJG01009376.1	EVM	CDS	212	720	.	+	0	ID=cds.evm.model.NIJG01009376.1.1;Parent=evm.model.NIJG01009376.1.1
NIJG01000369.1	EVM	gene	58334	58504	.	+	.	ID=evm.TU.NIJG01000369.1.1;Name=EVM%20prediction%20NIJG01000369.1.1
NIJG01000369.1	EVM	mRNA	58334	58504	.	+	.	ID=evm.model.NIJG01000369.1.1;Parent=evm.TU.NIJG01000369.1.1;Name=EVM%20prediction%20NIJG01000369.1.1
NIJG01000369.1	EVM	exon	58334	58504	.	+	.	ID=evm.model.NIJG01000369.1.1.exon1;Parent=evm.model.NIJG01000369.1.1
NIJG01000369.1	EVM	CDS	58334	58504	.	+	0	ID=cds.evm.model.NIJG01000369.1.1;Parent=evm.model.NIJG01000369.1.1
NIJG01000369.1	EVM	gene	59930	60916	.	-	.	ID=evm.TU.NIJG01000369.1.2;Name=EVM%20prediction%20NIJG01000369.1.2
NIJG01000369.1	EVM	mRNA	59930	60916	.	-	.	ID=evm.model.NIJG01000369.1.2;Parent=evm.TU.NIJG01000369.1.2;Name=EVM%20prediction%20NIJG01000369.1.2
NIJG01000369.1	EVM	exon	59930	60916	.	-	.	ID=evm.model.NIJG01000369.1.2.exon1;Parent=evm.model.NIJG01000369.1.2
NIJG01000369.1	EVM	CDS	59930	60916	.	-	0	ID=cds.evm.model.NIJG01000369.1.2;Parent=evm.model.NIJG01000369.1.2
NIJG01000369.1	EVM	gene	122143	122724	.	-	.	ID=evm.TU.NIJG01000369.1.3;Name=EVM%20prediction%20NIJG01000369.1.3
NIJG01000369.1	EVM	mRNA	122143	122724	.	-	.	ID=evm.model.NIJG01000369.1.3;Parent=evm.TU.NIJG01000369.1.3;Name=EVM%20prediction%20NIJG01000369.1.3
NIJG01000369.1	EVM	exon	122143	122724	.	-	.	ID=evm.model.NIJG01000369.1.3.exon1;Parent=evm.model.NIJG01000369.1.3
NIJG01000369.1	EVM	CDS	122143	122724	.	-	0	ID=cds.evm.model.NIJG01000369.1.3;Parent=evm.model.NIJG01000369.1.3
NIJG01000369.1	EVM	gene	144984	145141	.	-	.	ID=evm.TU.NIJG01000369.1.4;Name=EVM%20prediction%20NIJG01000369.1.4
NIJG01000369.1	EVM	mRNA	144984	145141	.	-	.	ID=evm.model.NIJG01000369.1.4;Parent=evm.TU.NIJG01000369.1.4;Name=EVM%20prediction%20NIJG01000369.1.4
NIJG01000369.1	EVM	exon	144984	145141	.	-	.	ID=evm.model.NIJG01000369.1.4.exon1;Parent=evm.model.NIJG01000369.1.4
NIJG01000369.1	EVM	CDS	144984	145141	.	-	0	ID=cds.evm.model.NIJG01000369.1.4;Parent=evm.model.NIJG01000369.1.4
NIJG01000961.1	EVM	gene	53196	53453	.	-	.	ID=evm.TU.NIJG01000961.1.5;Name=EVM%20prediction%20NIJG01000961.1.5
NIJG01000961.1	EVM	mRNA	53196	53453	.	-	.	ID=evm.model.NIJG01000961.1.5;Parent=evm.TU.NIJG01000961.1.5;Name=EVM%20prediction%20NIJG01000961.1.5
NIJG01000961.1	EVM	exon	53196	53453	.	-	.	ID=evm.model.NIJG01000961.1.5.exon1;Parent=evm.model.NIJG01000961.1.5
NIJG01000961.1	EVM	CDS	53196	53453	.	-	0	ID=cds.evm.model.NIJG01000961.1.5;Parent=evm.model.NIJG01000961.1.5
NIJG01001560.1	EVM	gene	6801	7226	.	+	.	ID=evm.TU.NIJG01001560.1.1;Name=EVM%20prediction%20NIJG01001560.1.1
NIJG01001560.1	EVM	mRNA	6801	7226	.	+	.	ID=evm.model.NIJG01001560.1.1;Parent=evm.TU.NIJG01001560.1.1;Name=EVM%20prediction%20NIJG01001560.1.1
NIJG01001560.1	EVM	exon	6801	7226	.	+	.	ID=evm.model.NIJG01001560.1.1.exon1;Parent=evm.model.NIJG01001560.1.1
NIJG01001560.1	EVM	CDS	6801	7226	.	+	0	ID=cds.evm.model.NIJG01001560.1.1;Parent=evm.model.NIJG01001560.1.1
NIJG01000039.1	EVM	gene	401071	401754	.	+	.	ID=evm.TU.NIJG01000039.1.14;Name=EVM%20prediction%20NIJG01000039.1.14
NIJG01000039.1	EVM	mRNA	401071	401754	.	+	.	ID=evm.model.NIJG01000039.1.14;Parent=evm.TU.NIJG01000039.1.14;Name=EVM%20prediction%20NIJG01000039.1.14
NIJG01000039.1	EVM	exon	401071	401457	.	+	.	ID=evm.model.NIJG01000039.1.14.exon1;Parent=evm.model.NIJG01000039.1.14
NIJG01000039.1	EVM	CDS	401071	401457	.	+	0	ID=cds.evm.model.NIJG01000039.1.14;Parent=evm.model.NIJG01000039.1.14
NIJG01000039.1	EVM	exon	401518	401754	.	+	.	ID=evm.model.NIJG01000039.1.14.exon2;Parent=evm.model.NIJG01000039.1.14
NIJG01000039.1	EVM	CDS	401518	401754	.	+	0	ID=cds.evm.model.NIJG01000039.1.14;Parent=evm.model.NIJG01000039.1.14
NIJG01012577.1	EVM	gene	3621	3875	.	-	.	ID=evm.TU.NIJG01012577.1.1;Name=EVM%20prediction%20NIJG01012577.1.1
NIJG01012577.1	EVM	mRNA	3621	3875	.	-	.	ID=evm.model.NIJG01012577.1.1;Parent=evm.TU.NIJG01012577.1.1;Name=EVM%20prediction%20NIJG01012577.1.1
NIJG01012577.1	EVM	exon	3621	3875	.	-	.	ID=evm.model.NIJG01012577.1.1.exon1;Parent=evm.model.NIJG01012577.1.1
NIJG01012577.1	EVM	CDS	3621	3875	.	-	0	ID=cds.evm.model.NIJG01012577.1.1;Parent=evm.model.NIJG01012577.1.1
NIJG01001572.1	EVM	exon	34058	34217	.	+	.	ID=evm.model.NIJG01001572.1.1.exon2;Parent=evm.model.NIJG01001572.1.1
NIJG01001572.1	EVM	CDS	34058	34217	.	+	2	ID=cds.evm.model.NIJG01001572.1.1;Parent=evm.model.NIJG01001572.1.1
NIJG01015160.1	EVM	gene	88	320	.	+	.	ID=evm.TU.NIJG01015160.1.1;Name=EVM%20prediction%20NIJG01015160.1.1
NIJG01015160.1	EVM	mRNA	88	320	.	+	.	ID=evm.model.NIJG01015160.1.1;Parent=evm.TU.NIJG01015160.1.1;Name=EVM%20prediction%20NIJG01015160.1.1
NIJG01015160.1	EVM	exon	88	320	.	+	.	ID=evm.model.NIJG01015160.1.1.exon1;Parent=evm.model.NIJG01015160.1.1
NIJG01015160.1	EVM	CDS	88	320	.	+	1	ID=cds.evm.model.NIJG01015160.1.1;Parent=evm.model.NIJG01015160.1.1
NIJG01000179.1	EVM	gene	54786	55247	.	+	.	ID=evm.TU.NIJG01000179.1.5;Name=EVM%20prediction%20NIJG01000179.1.5
NIJG01000179.1	EVM	mRNA	54786	55247	.	+	.	ID=evm.model.NIJG01000179.1.5;Parent=evm.TU.NIJG01000179.1.5;Name=EVM%20prediction%20NIJG01000179.1.5
NIJG01000179.1	EVM	exon	54786	55247	.	+	.	ID=evm.model.NIJG01000179.1.5.exon1;Parent=evm.model.NIJG01000179.1.5
NIJG01000179.1	EVM	CDS	54786	55247	.	+	0	ID=cds.evm.model.NIJG01000179.1.5;Parent=evm.model.NIJG01000179.1.5
NIJG01000179.1	EVM	exon	74236	74303	.	-	.	ID=evm.model.NIJG01000179.1.6.exon9;Parent=evm.model.NIJG01000179.1.6
NIJG01000179.1	EVM	CDS	74236	74303	.	-	0	ID=cds.evm.model.NIJG01000179.1.6;Parent=evm.model.NIJG01000179.1.6
NIJG01000179.1	EVM	gene	107460	108203	.	+	.	ID=evm.TU.NIJG01000179.1.9;Name=EVM%20prediction%20NIJG01000179.1.9
NIJG01000179.1	EVM	mRNA	107460	108203	.	+	.	ID=evm.model.NIJG01000179.1.9;Parent=evm.TU.NIJG01000179.1.9;Name=EVM%20prediction%20NIJG01000179.1.9
NIJG01000179.1	EVM	exon	107460	108203	.	+	.	ID=evm.model.NIJG01000179.1.9.exon1;Parent=evm.model.NIJG01000179.1.9
NIJG01000179.1	EVM	CDS	107460	108203	.	+	0	ID=cds.evm.model.NIJG01000179.1.9;Parent=evm.model.NIJG01000179.1.9
NIJG01000179.1	EVM	gene	160795	161062	.	+	.	ID=evm.TU.NIJG01000179.1.11;Name=EVM%20prediction%20NIJG01000179.1.11
NIJG01000179.1	EVM	mRNA	160795	161062	.	+	.	ID=evm.model.NIJG01000179.1.11;Parent=evm.TU.NIJG01000179.1.11;Name=EVM%20prediction%20NIJG01000179.1.11
NIJG01000179.1	EVM	exon	160795	160935	.	+	.	ID=evm.model.NIJG01000179.1.11.exon1;Parent=evm.model.NIJG01000179.1.11
NIJG01000179.1	EVM	CDS	160795	160935	.	+	0	ID=cds.evm.model.NIJG01000179.1.11;Parent=evm.model.NIJG01000179.1.11
NIJG01000179.1	EVM	exon	160994	161062	.	+	.	ID=evm.model.NIJG01000179.1.11.exon2;Parent=evm.model.NIJG01000179.1.11
NIJG01000179.1	EVM	CDS	160994	161062	.	+	0	ID=cds.evm.model.NIJG01000179.1.11;Parent=evm.model.NIJG01000179.1.11
NIJG01000179.1	EVM	exon	228214	228248	.	+	.	ID=evm.model.NIJG01000179.1.12.exon4;Parent=evm.model.NIJG01000179.1.12
NIJG01000179.1	EVM	CDS	228214	228248	.	+	2	ID=cds.evm.model.NIJG01000179.1.12;Parent=evm.model.NIJG01000179.1.12
NIJG01000179.1	EVM	gene	259282	260211	.	-	.	ID=evm.TU.NIJG01000179.1.14;Name=EVM%20prediction%20NIJG01000179.1.14
NIJG01000179.1	EVM	mRNA	259282	260211	.	-	.	ID=evm.model.NIJG01000179.1.14;Parent=evm.TU.NIJG01000179.1.14;Name=EVM%20prediction%20NIJG01000179.1.14
NIJG01000179.1	EVM	exon	260108	260211	.	-	.	ID=evm.model.NIJG01000179.1.14.exon1;Parent=evm.model.NIJG01000179.1.14
NIJG01000179.1	EVM	CDS	260108	260211	.	-	0	ID=cds.evm.model.NIJG01000179.1.14;Parent=evm.model.NIJG01000179.1.14
NIJG01000179.1	EVM	exon	259926	260025	.	-	.	ID=evm.model.NIJG01000179.1.14.exon2;Parent=evm.model.NIJG01000179.1.14
NIJG01000179.1	EVM	CDS	259926	260025	.	-	1	ID=cds.evm.model.NIJG01000179.1.14;Parent=evm.model.NIJG01000179.1.14
NIJG01000179.1	EVM	exon	259282	259848	.	-	.	ID=evm.model.NIJG01000179.1.14.exon3;Parent=evm.model.NIJG01000179.1.14
NIJG01000179.1	EVM	CDS	259282	259848	.	-	0	ID=cds.evm.model.NIJG01000179.1.14;Parent=evm.model.NIJG01000179.1.14
NIJG01000904.1	EVM	gene	26455	26841	.	-	.	ID=evm.TU.NIJG01000904.1.1;Name=EVM%20prediction%20NIJG01000904.1.1
NIJG01000904.1	EVM	mRNA	26455	26841	.	-	.	ID=evm.model.NIJG01000904.1.1;Parent=evm.TU.NIJG01000904.1.1;Name=EVM%20prediction%20NIJG01000904.1.1
NIJG01000904.1	EVM	exon	26455	26841	.	-	.	ID=evm.model.NIJG01000904.1.1.exon1;Parent=evm.model.NIJG01000904.1.1
NIJG01000904.1	EVM	CDS	26455	26841	.	-	0	ID=cds.evm.model.NIJG01000904.1.1;Parent=evm.model.NIJG01000904.1.1
NIJG01003579.1	EVM	gene	18724	18919	.	-	.	ID=evm.TU.NIJG01003579.1.1;Name=EVM%20prediction%20NIJG01003579.1.1
NIJG01003579.1	EVM	mRNA	18724	18919	.	-	.	ID=evm.model.NIJG01003579.1.1;Parent=evm.TU.NIJG01003579.1.1;Name=EVM%20prediction%20NIJG01003579.1.1
NIJG01003579.1	EVM	exon	18724	18919	.	-	.	ID=evm.model.NIJG01003579.1.1.exon1;Parent=evm.model.NIJG01003579.1.1
NIJG01003579.1	EVM	CDS	18724	18919	.	-	1	ID=cds.evm.model.NIJG01003579.1.1;Parent=evm.model.NIJG01003579.1.1
NIJG01003808.1	EVM	gene	19896	20254	.	-	.	ID=evm.TU.NIJG01003808.1.1;Name=EVM%20prediction%20NIJG01003808.1.1
NIJG01003808.1	EVM	mRNA	19896	20254	.	-	.	ID=evm.model.NIJG01003808.1.1;Parent=evm.TU.NIJG01003808.1.1;Name=EVM%20prediction%20NIJG01003808.1.1
NIJG01003808.1	EVM	exon	19896	20254	.	-	.	ID=evm.model.NIJG01003808.1.1.exon1;Parent=evm.model.NIJG01003808.1.1
NIJG01003808.1	EVM	CDS	19896	20254	.	-	0	ID=cds.evm.model.NIJG01003808.1.1;Parent=evm.model.NIJG01003808.1.1
NIJG01000539.1	EVM	exon	70593	70598	.	+	.	ID=evm.model.NIJG01000539.1.4.exon3;Parent=evm.model.NIJG01000539.1.4
NIJG01000539.1	EVM	CDS	70593	70598	.	+	0	ID=cds.evm.model.NIJG01000539.1.4;Parent=evm.model.NIJG01000539.1.4
NIJG01002958.1	EVM	exon	16772	16831	.	-	.	ID=evm.model.NIJG01002958.1.1.exon1;Parent=evm.model.NIJG01002958.1.1
NIJG01002958.1	EVM	CDS	16772	16831	.	-	2	ID=cds.evm.model.NIJG01002958.1.1;Parent=evm.model.NIJG01002958.1.1
NIJG01002958.1	EVM	exon	13253	13524	.	-	.	ID=evm.model.NIJG01002958.1.1.exon2;Parent=evm.model.NIJG01002958.1.1
NIJG01002958.1	EVM	CDS	13253	13524	.	-	2	ID=cds.evm.model.NIJG01002958.1.1;Parent=evm.model.NIJG01002958.1.1
NIJG01000530.1	EVM	gene	80589	81190	.	-	.	ID=evm.TU.NIJG01000530.1.9;Name=EVM%20prediction%20NIJG01000530.1.9
NIJG01000530.1	EVM	mRNA	80589	81190	.	-	.	ID=evm.model.NIJG01000530.1.9;Parent=evm.TU.NIJG01000530.1.9;Name=EVM%20prediction%20NIJG01000530.1.9
NIJG01000530.1	EVM	exon	80589	81190	.	-	.	ID=evm.model.NIJG01000530.1.9.exon1;Parent=evm.model.NIJG01000530.1.9
NIJG01000530.1	EVM	CDS	80589	81190	.	-	2	ID=cds.evm.model.NIJG01000530.1.9;Parent=evm.model.NIJG01000530.1.9
NIJG01000709.1	EVM	gene	9776	10777	.	-	.	ID=evm.TU.NIJG01000709.1.1;Name=EVM%20prediction%20NIJG01000709.1.1
NIJG01000709.1	EVM	mRNA	9776	10777	.	-	.	ID=evm.model.NIJG01000709.1.1;Parent=evm.TU.NIJG01000709.1.1;Name=EVM%20prediction%20NIJG01000709.1.1
NIJG01000709.1	EVM	exon	9776	10777	.	-	.	ID=evm.model.NIJG01000709.1.1.exon1;Parent=evm.model.NIJG01000709.1.1
NIJG01000709.1	EVM	CDS	9776	10777	.	-	0	ID=cds.evm.model.NIJG01000709.1.1;Parent=evm.model.NIJG01000709.1.1
NIJG01000709.1	EVM	exon	42913	42961	.	+	.	ID=evm.model.NIJG01000709.1.2.exon1;Parent=evm.model.NIJG01000709.1.2
NIJG01000709.1	EVM	CDS	42913	42961	.	+	0	ID=cds.evm.model.NIJG01000709.1.2;Parent=evm.model.NIJG01000709.1.2
NIJG01000709.1	EVM	gene	44095	44424	.	+	.	ID=evm.TU.NIJG01000709.1.3;Name=EVM%20prediction%20NIJG01000709.1.3
NIJG01000709.1	EVM	mRNA	44095	44424	.	+	.	ID=evm.model.NIJG01000709.1.3;Parent=evm.TU.NIJG01000709.1.3;Name=EVM%20prediction%20NIJG01000709.1.3
NIJG01000709.1	EVM	exon	44095	44424	.	+	.	ID=evm.model.NIJG01000709.1.3.exon1;Parent=evm.model.NIJG01000709.1.3
NIJG01000709.1	EVM	CDS	44095	44424	.	+	0	ID=cds.evm.model.NIJG01000709.1.3;Parent=evm.model.NIJG01000709.1.3
NIJG01018998.1	EVM	gene	5070	5290	.	+	.	ID=evm.TU.NIJG01018998.1.1;Name=EVM%20prediction%20NIJG01018998.1.1
NIJG01018998.1	EVM	mRNA	5070	5290	.	+	.	ID=evm.model.NIJG01018998.1.1;Parent=evm.TU.NIJG01018998.1.1;Name=EVM%20prediction%20NIJG01018998.1.1
NIJG01018998.1	EVM	exon	5070	5290	.	+	.	ID=evm.model.NIJG01018998.1.1.exon1;Parent=evm.model.NIJG01018998.1.1
NIJG01018998.1	EVM	CDS	5070	5290	.	+	2	ID=cds.evm.model.NIJG01018998.1.1;Parent=evm.model.NIJG01018998.1.1
NIJG01010285.1	EVM	gene	4918	5086	.	+	.	ID=evm.TU.NIJG01010285.1.1;Name=EVM%20prediction%20NIJG01010285.1.1
NIJG01010285.1	EVM	mRNA	4918	5086	.	+	.	ID=evm.model.NIJG01010285.1.1;Parent=evm.TU.NIJG01010285.1.1;Name=EVM%20prediction%20NIJG01010285.1.1
NIJG01010285.1	EVM	exon	4918	5086	.	+	.	ID=evm.model.NIJG01010285.1.1.exon1;Parent=evm.model.NIJG01010285.1.1
NIJG01010285.1	EVM	CDS	4918	5086	.	+	1	ID=cds.evm.model.NIJG01010285.1.1;Parent=evm.model.NIJG01010285.1.1
NIJG01001679.1	EVM	gene	21920	22295	.	+	.	ID=evm.TU.NIJG01001679.1.1;Name=EVM%20prediction%20NIJG01001679.1.1
NIJG01001679.1	EVM	mRNA	21920	22295	.	+	.	ID=evm.model.NIJG01001679.1.1;Parent=evm.TU.NIJG01001679.1.1;Name=EVM%20prediction%20NIJG01001679.1.1
NIJG01001679.1	EVM	exon	21920	22295	.	+	.	ID=evm.model.NIJG01001679.1.1.exon1;Parent=evm.model.NIJG01001679.1.1
NIJG01001679.1	EVM	CDS	21920	22295	.	+	1	ID=cds.evm.model.NIJG01001679.1.1;Parent=evm.model.NIJG01001679.1.1
NIJG01001679.1	EVM	gene	12638	12909	.	+	.	ID=evm.TU.NIJG01001679.1.2;Name=EVM%20prediction%20NIJG01001679.1.2
NIJG01001679.1	EVM	mRNA	12638	12909	.	+	.	ID=evm.model.NIJG01001679.1.2;Parent=evm.TU.NIJG01001679.1.2;Name=EVM%20prediction%20NIJG01001679.1.2
NIJG01001679.1	EVM	exon	12638	12909	.	+	.	ID=evm.model.NIJG01001679.1.2.exon1;Parent=evm.model.NIJG01001679.1.2
NIJG01001679.1	EVM	CDS	12638	12909	.	+	0	ID=cds.evm.model.NIJG01001679.1.2;Parent=evm.model.NIJG01001679.1.2
NIJG01000796.1	EVM	exon	22073	22080	.	+	.	ID=evm.model.NIJG01000796.1.5.exon10;Parent=evm.model.NIJG01000796.1.5
NIJG01000796.1	EVM	CDS	22073	22080	.	+	2	ID=cds.evm.model.NIJG01000796.1.5;Parent=evm.model.NIJG01000796.1.5
NIJG01000796.1	EVM	gene	123353	124139	.	-	.	ID=evm.TU.NIJG01000796.1.15;Name=EVM%20prediction%20NIJG01000796.1.15
NIJG01000796.1	EVM	mRNA	123353	124139	.	-	.	ID=evm.model.NIJG01000796.1.15;Parent=evm.TU.NIJG01000796.1.15;Name=EVM%20prediction%20NIJG01000796.1.15
NIJG01000796.1	EVM	exon	123353	124139	.	-	.	ID=evm.model.NIJG01000796.1.15.exon1;Parent=evm.model.NIJG01000796.1.15
NIJG01000796.1	EVM	CDS	123353	124139	.	-	1	ID=cds.evm.model.NIJG01000796.1.15;Parent=evm.model.NIJG01000796.1.15
NIJG01001663.1	EVM	exon	12417	12699	.	-	.	ID=evm.model.NIJG01001663.1.1.exon3;Parent=evm.model.NIJG01001663.1.1
NIJG01001663.1	EVM	CDS	12417	12699	.	-	1	ID=cds.evm.model.NIJG01001663.1.1;Parent=evm.model.NIJG01001663.1.1
NIJG01001663.1	EVM	gene	21981	22244	.	-	.	ID=evm.TU.NIJG01001663.1.2;Name=EVM%20prediction%20NIJG01001663.1.2
NIJG01001663.1	EVM	mRNA	21981	22244	.	-	.	ID=evm.model.NIJG01001663.1.2;Parent=evm.TU.NIJG01001663.1.2;Name=EVM%20prediction%20NIJG01001663.1.2
NIJG01001663.1	EVM	exon	21981	22244	.	-	.	ID=evm.model.NIJG01001663.1.2.exon1;Parent=evm.model.NIJG01001663.1.2
NIJG01001663.1	EVM	CDS	21981	22244	.	-	0	ID=cds.evm.model.NIJG01001663.1.2;Parent=evm.model.NIJG01001663.1.2
NIJG01001663.1	EVM	gene	27055	27556	.	-	.	ID=evm.TU.NIJG01001663.1.4;Name=EVM%20prediction%20NIJG01001663.1.4
NIJG01001663.1	EVM	mRNA	27055	27556	.	-	.	ID=evm.model.NIJG01001663.1.4;Parent=evm.TU.NIJG01001663.1.4;Name=EVM%20prediction%20NIJG01001663.1.4
NIJG01001663.1	EVM	exon	27055	27556	.	-	.	ID=evm.model.NIJG01001663.1.4.exon1;Parent=evm.model.NIJG01001663.1.4
NIJG01001663.1	EVM	CDS	27055	27556	.	-	0	ID=cds.evm.model.NIJG01001663.1.4;Parent=evm.model.NIJG01001663.1.4
NIJG01022108.1	EVM	gene	422	918	.	+	.	ID=evm.TU.NIJG01022108.1.1;Name=EVM%20prediction%20NIJG01022108.1.1
NIJG01022108.1	EVM	mRNA	422	918	.	+	.	ID=evm.model.NIJG01022108.1.1;Parent=evm.TU.NIJG01022108.1.1;Name=EVM%20prediction%20NIJG01022108.1.1
NIJG01022108.1	EVM	exon	422	918	.	+	.	ID=evm.model.NIJG01022108.1.1.exon1;Parent=evm.model.NIJG01022108.1.1
NIJG01022108.1	EVM	CDS	422	918	.	+	0	ID=cds.evm.model.NIJG01022108.1.1;Parent=evm.model.NIJG01022108.1.1
NIJG01011876.1	EVM	gene	4874	5518	.	-	.	ID=evm.TU.NIJG01011876.1.1;Name=EVM%20prediction%20NIJG01011876.1.1
NIJG01011876.1	EVM	mRNA	4874	5518	.	-	.	ID=evm.model.NIJG01011876.1.1;Parent=evm.TU.NIJG01011876.1.1;Name=EVM%20prediction%20NIJG01011876.1.1
NIJG01011876.1	EVM	exon	5260	5518	.	-	.	ID=evm.model.NIJG01011876.1.1.exon1;Parent=evm.model.NIJG01011876.1.1
NIJG01011876.1	EVM	CDS	5260	5518	.	-	0	ID=cds.evm.model.NIJG01011876.1.1;Parent=evm.model.NIJG01011876.1.1
NIJG01011876.1	EVM	exon	4874	5148	.	-	.	ID=evm.model.NIJG01011876.1.1.exon2;Parent=evm.model.NIJG01011876.1.1
NIJG01011876.1	EVM	CDS	4874	5148	.	-	2	ID=cds.evm.model.NIJG01011876.1.1;Parent=evm.model.NIJG01011876.1.1
NIJG01001151.1	EVM	gene	27155	27417	.	-	.	ID=evm.TU.NIJG01001151.1.1;Name=EVM%20prediction%20NIJG01001151.1.1
NIJG01001151.1	EVM	mRNA	27155	27417	.	-	.	ID=evm.model.NIJG01001151.1.1;Parent=evm.TU.NIJG01001151.1.1;Name=EVM%20prediction%20NIJG01001151.1.1
NIJG01001151.1	EVM	exon	27155	27417	.	-	.	ID=evm.model.NIJG01001151.1.1.exon1;Parent=evm.model.NIJG01001151.1.1
NIJG01001151.1	EVM	CDS	27155	27417	.	-	0	ID=cds.evm.model.NIJG01001151.1.1;Parent=evm.model.NIJG01001151.1.1
NIJG01001586.1	EVM	gene	4699	4998	.	-	.	ID=evm.TU.NIJG01001586.1.1;Name=EVM%20prediction%20NIJG01001586.1.1
NIJG01001586.1	EVM	mRNA	4699	4998	.	-	.	ID=evm.model.NIJG01001586.1.1;Parent=evm.TU.NIJG01001586.1.1;Name=EVM%20prediction%20NIJG01001586.1.1
NIJG01001586.1	EVM	exon	4699	4998	.	-	.	ID=evm.model.NIJG01001586.1.1.exon1;Parent=evm.model.NIJG01001586.1.1
NIJG01001586.1	EVM	CDS	4699	4998	.	-	0	ID=cds.evm.model.NIJG01001586.1.1;Parent=evm.model.NIJG01001586.1.1
NIJG01015123.1	EVM	gene	3333	3501	.	+	.	ID=evm.TU.NIJG01015123.1.1;Name=EVM%20prediction%20NIJG01015123.1.1
NIJG01015123.1	EVM	mRNA	3333	3501	.	+	.	ID=evm.model.NIJG01015123.1.1;Parent=evm.TU.NIJG01015123.1.1;Name=EVM%20prediction%20NIJG01015123.1.1
NIJG01015123.1	EVM	exon	3333	3501	.	+	.	ID=evm.model.NIJG01015123.1.1.exon1;Parent=evm.model.NIJG01015123.1.1
NIJG01015123.1	EVM	CDS	3333	3501	.	+	1	ID=cds.evm.model.NIJG01015123.1.1;Parent=evm.model.NIJG01015123.1.1
NIJG01000318.1	EVM	gene	134355	135023	.	-	.	ID=evm.TU.NIJG01000318.1.2;Name=EVM%20prediction%20NIJG01000318.1.2
NIJG01000318.1	EVM	mRNA	134355	135023	.	-	.	ID=evm.model.NIJG01000318.1.2;Parent=evm.TU.NIJG01000318.1.2;Name=EVM%20prediction%20NIJG01000318.1.2
NIJG01000318.1	EVM	exon	134355	135023	.	-	.	ID=evm.model.NIJG01000318.1.2.exon1;Parent=evm.model.NIJG01000318.1.2
NIJG01000318.1	EVM	CDS	134355	135023	.	-	0	ID=cds.evm.model.NIJG01000318.1.2;Parent=evm.model.NIJG01000318.1.2
NIJG01000318.1	EVM	gene	151807	152193	.	+	.	ID=evm.TU.NIJG01000318.1.3;Name=EVM%20prediction%20NIJG01000318.1.3
NIJG01000318.1	EVM	mRNA	151807	152193	.	+	.	ID=evm.model.NIJG01000318.1.3;Parent=evm.TU.NIJG01000318.1.3;Name=EVM%20prediction%20NIJG01000318.1.3
NIJG01000318.1	EVM	exon	151807	152193	.	+	.	ID=evm.model.NIJG01000318.1.3.exon1;Parent=evm.model.NIJG01000318.1.3
NIJG01000318.1	EVM	CDS	151807	152193	.	+	0	ID=cds.evm.model.NIJG01000318.1.3;Parent=evm.model.NIJG01000318.1.3
NIJG01000489.1	EVM	exon	15489	16018	.	+	.	ID=evm.model.NIJG01000489.1.2.exon2;Parent=evm.model.NIJG01000489.1.2
NIJG01000489.1	EVM	CDS	15489	16018	.	+	2	ID=cds.evm.model.NIJG01000489.1.2;Parent=evm.model.NIJG01000489.1.2
NIJG01000489.1	EVM	gene	78818	79420	.	-	.	ID=evm.TU.NIJG01000489.1.3;Name=EVM%20prediction%20NIJG01000489.1.3
NIJG01000489.1	EVM	mRNA	78818	79420	.	-	.	ID=evm.model.NIJG01000489.1.3;Parent=evm.TU.NIJG01000489.1.3;Name=EVM%20prediction%20NIJG01000489.1.3
NIJG01000489.1	EVM	exon	78818	79420	.	-	.	ID=evm.model.NIJG01000489.1.3.exon1;Parent=evm.model.NIJG01000489.1.3
NIJG01000489.1	EVM	CDS	78818	79420	.	-	0	ID=cds.evm.model.NIJG01000489.1.3;Parent=evm.model.NIJG01000489.1.3
NIJG01000730.1	EVM	gene	20382	21082	.	+	.	ID=evm.TU.NIJG01000730.1.1;Name=EVM%20prediction%20NIJG01000730.1.1
NIJG01000730.1	EVM	mRNA	20382	21082	.	+	.	ID=evm.model.NIJG01000730.1.1;Parent=evm.TU.NIJG01000730.1.1;Name=EVM%20prediction%20NIJG01000730.1.1
NIJG01000730.1	EVM	exon	20382	20556	.	+	.	ID=evm.model.NIJG01000730.1.1.exon1;Parent=evm.model.NIJG01000730.1.1
NIJG01000730.1	EVM	CDS	20382	20556	.	+	0	ID=cds.evm.model.NIJG01000730.1.1;Parent=evm.model.NIJG01000730.1.1
NIJG01000730.1	EVM	exon	20844	21082	.	+	.	ID=evm.model.NIJG01000730.1.1.exon2;Parent=evm.model.NIJG01000730.1.1
NIJG01000730.1	EVM	CDS	20844	21082	.	+	2	ID=cds.evm.model.NIJG01000730.1.1;Parent=evm.model.NIJG01000730.1.1
NIJG01000730.1	EVM	gene	62148	62319	.	-	.	ID=evm.TU.NIJG01000730.1.2;Name=EVM%20prediction%20NIJG01000730.1.2
NIJG01000730.1	EVM	mRNA	62148	62319	.	-	.	ID=evm.model.NIJG01000730.1.2;Parent=evm.TU.NIJG01000730.1.2;Name=EVM%20prediction%20NIJG01000730.1.2
NIJG01000730.1	EVM	exon	62148	62319	.	-	.	ID=evm.model.NIJG01000730.1.2.exon1;Parent=evm.model.NIJG01000730.1.2
NIJG01000730.1	EVM	CDS	62148	62319	.	-	1	ID=cds.evm.model.NIJG01000730.1.2;Parent=evm.model.NIJG01000730.1.2
NIJG01000730.1	EVM	gene	3910	4220	.	-	.	ID=evm.TU.NIJG01000730.1.3;Name=EVM%20prediction%20NIJG01000730.1.3
NIJG01000730.1	EVM	mRNA	3910	4220	.	-	.	ID=evm.model.NIJG01000730.1.3;Parent=evm.TU.NIJG01000730.1.3;Name=EVM%20prediction%20NIJG01000730.1.3
NIJG01000730.1	EVM	exon	3910	4220	.	-	.	ID=evm.model.NIJG01000730.1.3.exon1;Parent=evm.model.NIJG01000730.1.3
NIJG01000730.1	EVM	CDS	3910	4220	.	-	2	ID=cds.evm.model.NIJG01000730.1.3;Parent=evm.model.NIJG01000730.1.3
NIJG01009860.1	EVM	gene	8495	8914	.	+	.	ID=evm.TU.NIJG01009860.1.1;Name=EVM%20prediction%20NIJG01009860.1.1
NIJG01009860.1	EVM	mRNA	8495	8914	.	+	.	ID=evm.model.NIJG01009860.1.1;Parent=evm.TU.NIJG01009860.1.1;Name=EVM%20prediction%20NIJG01009860.1.1
NIJG01009860.1	EVM	exon	8495	8914	.	+	.	ID=evm.model.NIJG01009860.1.1.exon1;Parent=evm.model.NIJG01009860.1.1
NIJG01009860.1	EVM	CDS	8495	8914	.	+	0	ID=cds.evm.model.NIJG01009860.1.1;Parent=evm.model.NIJG01009860.1.1
NIJG01007275.1	EVM	gene	2550	2819	.	-	.	ID=evm.TU.NIJG01007275.1.1;Name=EVM%20prediction%20NIJG01007275.1.1
NIJG01007275.1	EVM	mRNA	2550	2819	.	-	.	ID=evm.model.NIJG01007275.1.1;Parent=evm.TU.NIJG01007275.1.1;Name=EVM%20prediction%20NIJG01007275.1.1
NIJG01007275.1	EVM	exon	2550	2819	.	-	.	ID=evm.model.NIJG01007275.1.1.exon1;Parent=evm.model.NIJG01007275.1.1
NIJG01007275.1	EVM	CDS	2550	2819	.	-	0	ID=cds.evm.model.NIJG01007275.1.1;Parent=evm.model.NIJG01007275.1.1
NIJG01012312.1	EVM	gene	2407	2652	.	+	.	ID=evm.TU.NIJG01012312.1.1;Name=EVM%20prediction%20NIJG01012312.1.1
NIJG01012312.1	EVM	mRNA	2407	2652	.	+	.	ID=evm.model.NIJG01012312.1.1;Parent=evm.TU.NIJG01012312.1.1;Name=EVM%20prediction%20NIJG01012312.1.1
NIJG01012312.1	EVM	exon	2407	2652	.	+	.	ID=evm.model.NIJG01012312.1.1.exon1;Parent=evm.model.NIJG01012312.1.1
NIJG01012312.1	EVM	CDS	2407	2652	.	+	0	ID=cds.evm.model.NIJG01012312.1.1;Parent=evm.model.NIJG01012312.1.1
NIJG01005145.1	EVM	gene	4124	4438	.	+	.	ID=evm.TU.NIJG01005145.1.1;Name=EVM%20prediction%20NIJG01005145.1.1
NIJG01005145.1	EVM	mRNA	4124	4438	.	+	.	ID=evm.model.NIJG01005145.1.1;Parent=evm.TU.NIJG01005145.1.1;Name=EVM%20prediction%20NIJG01005145.1.1
NIJG01005145.1	EVM	exon	4124	4438	.	+	.	ID=evm.model.NIJG01005145.1.1.exon1;Parent=evm.model.NIJG01005145.1.1
NIJG01005145.1	EVM	CDS	4124	4438	.	+	0	ID=cds.evm.model.NIJG01005145.1.1;Parent=evm.model.NIJG01005145.1.1
NIJG01005145.1	EVM	gene	8417	8944	.	+	.	ID=evm.TU.NIJG01005145.1.2;Name=EVM%20prediction%20NIJG01005145.1.2
NIJG01005145.1	EVM	mRNA	8417	8944	.	+	.	ID=evm.model.NIJG01005145.1.2;Parent=evm.TU.NIJG01005145.1.2;Name=EVM%20prediction%20NIJG01005145.1.2
NIJG01005145.1	EVM	exon	8417	8944	.	+	.	ID=evm.model.NIJG01005145.1.2.exon1;Parent=evm.model.NIJG01005145.1.2
NIJG01005145.1	EVM	CDS	8417	8944	.	+	0	ID=cds.evm.model.NIJG01005145.1.2;Parent=evm.model.NIJG01005145.1.2
NIJG01000805.1	EVM	gene	17125	17461	.	+	.	ID=evm.TU.NIJG01000805.1.2;Name=EVM%20prediction%20NIJG01000805.1.2
NIJG01000805.1	EVM	mRNA	17125	17461	.	+	.	ID=evm.model.NIJG01000805.1.2;Parent=evm.TU.NIJG01000805.1.2;Name=EVM%20prediction%20NIJG01000805.1.2
NIJG01000805.1	EVM	exon	17125	17461	.	+	.	ID=evm.model.NIJG01000805.1.2.exon1;Parent=evm.model.NIJG01000805.1.2
NIJG01000805.1	EVM	CDS	17125	17461	.	+	0	ID=cds.evm.model.NIJG01000805.1.2;Parent=evm.model.NIJG01000805.1.2
NIJG01013023.1	EVM	gene	6170	6382	.	-	.	ID=evm.TU.NIJG01013023.1.1;Name=EVM%20prediction%20NIJG01013023.1.1
NIJG01013023.1	EVM	mRNA	6170	6382	.	-	.	ID=evm.model.NIJG01013023.1.1;Parent=evm.TU.NIJG01013023.1.1;Name=EVM%20prediction%20NIJG01013023.1.1
NIJG01013023.1	EVM	exon	6170	6382	.	-	.	ID=evm.model.NIJG01013023.1.1.exon1;Parent=evm.model.NIJG01013023.1.1
NIJG01013023.1	EVM	CDS	6170	6382	.	-	0	ID=cds.evm.model.NIJG01013023.1.1;Parent=evm.model.NIJG01013023.1.1
NIJG01001342.1	EVM	gene	15377	17146	.	+	.	ID=evm.TU.NIJG01001342.1.1;Name=EVM%20prediction%20NIJG01001342.1.1
NIJG01001342.1	EVM	mRNA	15377	17146	.	+	.	ID=evm.model.NIJG01001342.1.1;Parent=evm.TU.NIJG01001342.1.1;Name=EVM%20prediction%20NIJG01001342.1.1
NIJG01001342.1	EVM	exon	15377	17146	.	+	.	ID=evm.model.NIJG01001342.1.1.exon1;Parent=evm.model.NIJG01001342.1.1
NIJG01001342.1	EVM	CDS	15377	17146	.	+	0	ID=cds.evm.model.NIJG01001342.1.1;Parent=evm.model.NIJG01001342.1.1
NIJG01001342.1	EVM	exon	35772	35944	.	-	.	ID=evm.model.NIJG01001342.1.3.exon4;Parent=evm.model.NIJG01001342.1.3
NIJG01001342.1	EVM	CDS	35772	35944	.	-	2	ID=cds.evm.model.NIJG01001342.1.3;Parent=evm.model.NIJG01001342.1.3
NIJG01001342.1	EVM	gene	12478	12834	.	+	.	ID=evm.TU.NIJG01001342.1.4;Name=EVM%20prediction%20NIJG01001342.1.4
NIJG01001342.1	EVM	mRNA	12478	12834	.	+	.	ID=evm.model.NIJG01001342.1.4;Parent=evm.TU.NIJG01001342.1.4;Name=EVM%20prediction%20NIJG01001342.1.4
NIJG01001342.1	EVM	exon	12478	12834	.	+	.	ID=evm.model.NIJG01001342.1.4.exon1;Parent=evm.model.NIJG01001342.1.4
NIJG01001342.1	EVM	CDS	12478	12834	.	+	0	ID=cds.evm.model.NIJG01001342.1.4;Parent=evm.model.NIJG01001342.1.4
NIJG01004047.1	EVM	gene	5380	5649	.	-	.	ID=evm.TU.NIJG01004047.1.1;Name=EVM%20prediction%20NIJG01004047.1.1
NIJG01004047.1	EVM	mRNA	5380	5649	.	-	.	ID=evm.model.NIJG01004047.1.1;Parent=evm.TU.NIJG01004047.1.1;Name=EVM%20prediction%20NIJG01004047.1.1
NIJG01004047.1	EVM	exon	5380	5649	.	-	.	ID=evm.model.NIJG01004047.1.1.exon1;Parent=evm.model.NIJG01004047.1.1
NIJG01004047.1	EVM	CDS	5380	5649	.	-	0	ID=cds.evm.model.NIJG01004047.1.1;Parent=evm.model.NIJG01004047.1.1
NIJG01015888.1	EVM	gene	222	419	.	-	.	ID=evm.TU.NIJG01015888.1.1;Name=EVM%20prediction%20NIJG01015888.1.1
NIJG01015888.1	EVM	mRNA	222	419	.	-	.	ID=evm.model.NIJG01015888.1.1;Parent=evm.TU.NIJG01015888.1.1;Name=EVM%20prediction%20NIJG01015888.1.1
NIJG01015888.1	EVM	exon	222	419	.	-	.	ID=evm.model.NIJG01015888.1.1.exon1;Parent=evm.model.NIJG01015888.1.1
NIJG01015888.1	EVM	CDS	222	419	.	-	0	ID=cds.evm.model.NIJG01015888.1.1;Parent=evm.model.NIJG01015888.1.1
NIJG01015888.1	EVM	gene	485	673	.	-	.	ID=evm.TU.NIJG01015888.1.2;Name=EVM%20prediction%20NIJG01015888.1.2
NIJG01015888.1	EVM	mRNA	485	673	.	-	.	ID=evm.model.NIJG01015888.1.2;Parent=evm.TU.NIJG01015888.1.2;Name=EVM%20prediction%20NIJG01015888.1.2
NIJG01015888.1	EVM	exon	485	673	.	-	.	ID=evm.model.NIJG01015888.1.2.exon1;Parent=evm.model.NIJG01015888.1.2
NIJG01015888.1	EVM	CDS	485	673	.	-	0	ID=cds.evm.model.NIJG01015888.1.2;Parent=evm.model.NIJG01015888.1.2
NIJG01015888.1	EVM	gene	5041	5652	.	-	.	ID=evm.TU.NIJG01015888.1.3;Name=EVM%20prediction%20NIJG01015888.1.3
NIJG01015888.1	EVM	mRNA	5041	5652	.	-	.	ID=evm.model.NIJG01015888.1.3;Parent=evm.TU.NIJG01015888.1.3;Name=EVM%20prediction%20NIJG01015888.1.3
NIJG01015888.1	EVM	exon	5041	5652	.	-	.	ID=evm.model.NIJG01015888.1.3.exon1;Parent=evm.model.NIJG01015888.1.3
NIJG01015888.1	EVM	CDS	5041	5652	.	-	0	ID=cds.evm.model.NIJG01015888.1.3;Parent=evm.model.NIJG01015888.1.3
NIJG01011850.1	EVM	gene	6887	7291	.	-	.	ID=evm.TU.NIJG01011850.1.1;Name=EVM%20prediction%20NIJG01011850.1.1
NIJG01011850.1	EVM	mRNA	6887	7291	.	-	.	ID=evm.model.NIJG01011850.1.1;Parent=evm.TU.NIJG01011850.1.1;Name=EVM%20prediction%20NIJG01011850.1.1
NIJG01011850.1	EVM	exon	6887	7291	.	-	.	ID=evm.model.NIJG01011850.1.1.exon1;Parent=evm.model.NIJG01011850.1.1
NIJG01011850.1	EVM	CDS	6887	7291	.	-	0	ID=cds.evm.model.NIJG01011850.1.1;Parent=evm.model.NIJG01011850.1.1
NIJG01016843.1	EVM	gene	2641	3241	.	-	.	ID=evm.TU.NIJG01016843.1.1;Name=EVM%20prediction%20NIJG01016843.1.1
NIJG01016843.1	EVM	mRNA	2641	3241	.	-	.	ID=evm.model.NIJG01016843.1.1;Parent=evm.TU.NIJG01016843.1.1;Name=EVM%20prediction%20NIJG01016843.1.1
NIJG01016843.1	EVM	exon	2641	3241	.	-	.	ID=evm.model.NIJG01016843.1.1.exon1;Parent=evm.model.NIJG01016843.1.1
NIJG01016843.1	EVM	CDS	2641	3241	.	-	1	ID=cds.evm.model.NIJG01016843.1.1;Parent=evm.model.NIJG01016843.1.1
NIJG01002893.1	EVM	gene	1472	1639	.	+	.	ID=evm.TU.NIJG01002893.1.1;Name=EVM%20prediction%20NIJG01002893.1.1
NIJG01002893.1	EVM	mRNA	1472	1639	.	+	.	ID=evm.model.NIJG01002893.1.1;Parent=evm.TU.NIJG01002893.1.1;Name=EVM%20prediction%20NIJG01002893.1.1
NIJG01002893.1	EVM	exon	1472	1639	.	+	.	ID=evm.model.NIJG01002893.1.1.exon1;Parent=evm.model.NIJG01002893.1.1
NIJG01002893.1	EVM	CDS	1472	1639	.	+	0	ID=cds.evm.model.NIJG01002893.1.1;Parent=evm.model.NIJG01002893.1.1
NIJG01000077.1	EVM	exon	343630	343635	.	-	.	ID=evm.model.NIJG01000077.1.12.exon3;Parent=evm.model.NIJG01000077.1.12
NIJG01000077.1	EVM	CDS	343630	343635	.	-	0	ID=cds.evm.model.NIJG01000077.1.12;Parent=evm.model.NIJG01000077.1.12
NIJG01000077.1	EVM	exon	399337	399378	.	+	.	ID=evm.model.NIJG01000077.1.14.exon1;Parent=evm.model.NIJG01000077.1.14
NIJG01000077.1	EVM	CDS	399337	399378	.	+	0	ID=cds.evm.model.NIJG01000077.1.14;Parent=evm.model.NIJG01000077.1.14
NIJG01000077.1	EVM	exon	399527	399709	.	+	.	ID=evm.model.NIJG01000077.1.14.exon2;Parent=evm.model.NIJG01000077.1.14
NIJG01000077.1	EVM	CDS	399527	399709	.	+	0	ID=cds.evm.model.NIJG01000077.1.14;Parent=evm.model.NIJG01000077.1.14
NIJG01000077.1	EVM	gene	598745	599413	.	-	.	ID=evm.TU.NIJG01000077.1.19;Name=EVM%20prediction%20NIJG01000077.1.19
NIJG01000077.1	EVM	mRNA	598745	599413	.	-	.	ID=evm.model.NIJG01000077.1.19;Parent=evm.TU.NIJG01000077.1.19;Name=EVM%20prediction%20NIJG01000077.1.19
NIJG01000077.1	EVM	exon	598745	599413	.	-	.	ID=evm.model.NIJG01000077.1.19.exon1;Parent=evm.model.NIJG01000077.1.19
NIJG01000077.1	EVM	CDS	598745	599413	.	-	0	ID=cds.evm.model.NIJG01000077.1.19;Parent=evm.model.NIJG01000077.1.19
NIJG01020684.1	EVM	gene	967	1199	.	+	.	ID=evm.TU.NIJG01020684.1.1;Name=EVM%20prediction%20NIJG01020684.1.1
NIJG01020684.1	EVM	mRNA	967	1199	.	+	.	ID=evm.model.NIJG01020684.1.1;Parent=evm.TU.NIJG01020684.1.1;Name=EVM%20prediction%20NIJG01020684.1.1
NIJG01020684.1	EVM	exon	967	1199	.	+	.	ID=evm.model.NIJG01020684.1.1.exon1;Parent=evm.model.NIJG01020684.1.1
NIJG01020684.1	EVM	CDS	967	1199	.	+	0	ID=cds.evm.model.NIJG01020684.1.1;Parent=evm.model.NIJG01020684.1.1
NIJG01019972.1	EVM	gene	1345	1604	.	-	.	ID=evm.TU.NIJG01019972.1.1;Name=EVM%20prediction%20NIJG01019972.1.1
NIJG01019972.1	EVM	mRNA	1345	1604	.	-	.	ID=evm.model.NIJG01019972.1.1;Parent=evm.TU.NIJG01019972.1.1;Name=EVM%20prediction%20NIJG01019972.1.1
NIJG01019972.1	EVM	exon	1345	1604	.	-	.	ID=evm.model.NIJG01019972.1.1.exon1;Parent=evm.model.NIJG01019972.1.1
NIJG01019972.1	EVM	CDS	1345	1604	.	-	0	ID=cds.evm.model.NIJG01019972.1.1;Parent=evm.model.NIJG01019972.1.1
NIJG01006969.1	EVM	exon	368	390	.	-	.	ID=evm.model.NIJG01006969.1.1.exon2;Parent=evm.model.NIJG01006969.1.1
NIJG01006969.1	EVM	CDS	368	390	.	-	2	ID=cds.evm.model.NIJG01006969.1.1;Parent=evm.model.NIJG01006969.1.1
NIJG01009314.1	EVM	gene	283	678	.	-	.	ID=evm.TU.NIJG01009314.1.1;Name=EVM%20prediction%20NIJG01009314.1.1
NIJG01009314.1	EVM	mRNA	283	678	.	-	.	ID=evm.model.NIJG01009314.1.1;Parent=evm.TU.NIJG01009314.1.1;Name=EVM%20prediction%20NIJG01009314.1.1
NIJG01009314.1	EVM	exon	283	678	.	-	.	ID=evm.model.NIJG01009314.1.1.exon1;Parent=evm.model.NIJG01009314.1.1
NIJG01009314.1	EVM	CDS	283	678	.	-	0	ID=cds.evm.model.NIJG01009314.1.1;Parent=evm.model.NIJG01009314.1.1
NIJG01000813.1	EVM	gene	63806	64004	.	-	.	ID=evm.TU.NIJG01000813.1.1;Name=EVM%20prediction%20NIJG01000813.1.1
NIJG01000813.1	EVM	mRNA	63806	64004	.	-	.	ID=evm.model.NIJG01000813.1.1;Parent=evm.TU.NIJG01000813.1.1;Name=EVM%20prediction%20NIJG01000813.1.1
NIJG01000813.1	EVM	exon	63806	64004	.	-	.	ID=evm.model.NIJG01000813.1.1.exon1;Parent=evm.model.NIJG01000813.1.1
NIJG01000813.1	EVM	CDS	63806	64004	.	-	1	ID=cds.evm.model.NIJG01000813.1.1;Parent=evm.model.NIJG01000813.1.1
NIJG01014046.1	EVM	gene	1249	1482	.	-	.	ID=evm.TU.NIJG01014046.1.1;Name=EVM%20prediction%20NIJG01014046.1.1
NIJG01014046.1	EVM	mRNA	1249	1482	.	-	.	ID=evm.model.NIJG01014046.1.1;Parent=evm.TU.NIJG01014046.1.1;Name=EVM%20prediction%20NIJG01014046.1.1
NIJG01014046.1	EVM	exon	1249	1482	.	-	.	ID=evm.model.NIJG01014046.1.1.exon1;Parent=evm.model.NIJG01014046.1.1
NIJG01014046.1	EVM	CDS	1249	1482	.	-	0	ID=cds.evm.model.NIJG01014046.1.1;Parent=evm.model.NIJG01014046.1.1
NIJG01014046.1	EVM	gene	6751	6960	.	-	.	ID=evm.TU.NIJG01014046.1.2;Name=EVM%20prediction%20NIJG01014046.1.2
NIJG01014046.1	EVM	mRNA	6751	6960	.	-	.	ID=evm.model.NIJG01014046.1.2;Parent=evm.TU.NIJG01014046.1.2;Name=EVM%20prediction%20NIJG01014046.1.2
NIJG01014046.1	EVM	exon	6751	6960	.	-	.	ID=evm.model.NIJG01014046.1.2.exon1;Parent=evm.model.NIJG01014046.1.2
NIJG01014046.1	EVM	CDS	6751	6960	.	-	0	ID=cds.evm.model.NIJG01014046.1.2;Parent=evm.model.NIJG01014046.1.2
NIJG01003677.1	EVM	gene	22839	23166	.	+	.	ID=evm.TU.NIJG01003677.1.2;Name=EVM%20prediction%20NIJG01003677.1.2
NIJG01003677.1	EVM	mRNA	22839	23166	.	+	.	ID=evm.model.NIJG01003677.1.2;Parent=evm.TU.NIJG01003677.1.2;Name=EVM%20prediction%20NIJG01003677.1.2
NIJG01003677.1	EVM	exon	22839	23166	.	+	.	ID=evm.model.NIJG01003677.1.2.exon1;Parent=evm.model.NIJG01003677.1.2
NIJG01003677.1	EVM	CDS	22839	23166	.	+	0	ID=cds.evm.model.NIJG01003677.1.2;Parent=evm.model.NIJG01003677.1.2
NIJG01005655.1	EVM	gene	3459	3658	.	-	.	ID=evm.TU.NIJG01005655.1.1;Name=EVM%20prediction%20NIJG01005655.1.1
NIJG01005655.1	EVM	mRNA	3459	3658	.	-	.	ID=evm.model.NIJG01005655.1.1;Parent=evm.TU.NIJG01005655.1.1;Name=EVM%20prediction%20NIJG01005655.1.1
NIJG01005655.1	EVM	exon	3459	3658	.	-	.	ID=evm.model.NIJG01005655.1.1.exon1;Parent=evm.model.NIJG01005655.1.1
NIJG01005655.1	EVM	CDS	3459	3658	.	-	2	ID=cds.evm.model.NIJG01005655.1.1;Parent=evm.model.NIJG01005655.1.1
NIJG01005655.1	EVM	gene	3790	4171	.	-	.	ID=evm.TU.NIJG01005655.1.2;Name=EVM%20prediction%20NIJG01005655.1.2
NIJG01005655.1	EVM	mRNA	3790	4171	.	-	.	ID=evm.model.NIJG01005655.1.2;Parent=evm.TU.NIJG01005655.1.2;Name=EVM%20prediction%20NIJG01005655.1.2
NIJG01005655.1	EVM	exon	4094	4171	.	-	.	ID=evm.model.NIJG01005655.1.2.exon1;Parent=evm.model.NIJG01005655.1.2
NIJG01005655.1	EVM	CDS	4094	4171	.	-	0	ID=cds.evm.model.NIJG01005655.1.2;Parent=evm.model.NIJG01005655.1.2
NIJG01005655.1	EVM	exon	3790	3902	.	-	.	ID=evm.model.NIJG01005655.1.2.exon2;Parent=evm.model.NIJG01005655.1.2
NIJG01005655.1	EVM	CDS	3790	3902	.	-	0	ID=cds.evm.model.NIJG01005655.1.2;Parent=evm.model.NIJG01005655.1.2
NIJG01005960.1	EVM	gene	11894	12330	.	-	.	ID=evm.TU.NIJG01005960.1.1;Name=EVM%20prediction%20NIJG01005960.1.1
NIJG01005960.1	EVM	mRNA	11894	12330	.	-	.	ID=evm.model.NIJG01005960.1.1;Parent=evm.TU.NIJG01005960.1.1;Name=EVM%20prediction%20NIJG01005960.1.1
NIJG01005960.1	EVM	exon	12088	12330	.	-	.	ID=evm.model.NIJG01005960.1.1.exon1;Parent=evm.model.NIJG01005960.1.1
NIJG01005960.1	EVM	CDS	12088	12330	.	-	2	ID=cds.evm.model.NIJG01005960.1.1;Parent=evm.model.NIJG01005960.1.1
NIJG01005960.1	EVM	exon	11894	12000	.	-	.	ID=evm.model.NIJG01005960.1.1.exon2;Parent=evm.model.NIJG01005960.1.1
NIJG01005960.1	EVM	CDS	11894	12000	.	-	2	ID=cds.evm.model.NIJG01005960.1.1;Parent=evm.model.NIJG01005960.1.1
NIJG01007015.1	EVM	gene	876	1040	.	-	.	ID=evm.TU.NIJG01007015.1.1;Name=EVM%20prediction%20NIJG01007015.1.1
NIJG01007015.1	EVM	mRNA	876	1040	.	-	.	ID=evm.model.NIJG01007015.1.1;Parent=evm.TU.NIJG01007015.1.1;Name=EVM%20prediction%20NIJG01007015.1.1
NIJG01007015.1	EVM	exon	876	1040	.	-	.	ID=evm.model.NIJG01007015.1.1.exon1;Parent=evm.model.NIJG01007015.1.1
NIJG01007015.1	EVM	CDS	876	1040	.	-	0	ID=cds.evm.model.NIJG01007015.1.1;Parent=evm.model.NIJG01007015.1.1
NIJG01012704.1	EVM	gene	2260	2713	.	+	.	ID=evm.TU.NIJG01012704.1.1;Name=EVM%20prediction%20NIJG01012704.1.1
NIJG01012704.1	EVM	mRNA	2260	2713	.	+	.	ID=evm.model.NIJG01012704.1.1;Parent=evm.TU.NIJG01012704.1.1;Name=EVM%20prediction%20NIJG01012704.1.1
NIJG01012704.1	EVM	exon	2260	2713	.	+	.	ID=evm.model.NIJG01012704.1.1.exon1;Parent=evm.model.NIJG01012704.1.1
NIJG01012704.1	EVM	CDS	2260	2713	.	+	1	ID=cds.evm.model.NIJG01012704.1.1;Parent=evm.model.NIJG01012704.1.1
NIJG01008059.1	EVM	gene	7613	7913	.	+	.	ID=evm.TU.NIJG01008059.1.1;Name=EVM%20prediction%20NIJG01008059.1.1
NIJG01008059.1	EVM	mRNA	7613	7913	.	+	.	ID=evm.model.NIJG01008059.1.1;Parent=evm.TU.NIJG01008059.1.1;Name=EVM%20prediction%20NIJG01008059.1.1
NIJG01008059.1	EVM	exon	7613	7913	.	+	.	ID=evm.model.NIJG01008059.1.1.exon1;Parent=evm.model.NIJG01008059.1.1
NIJG01008059.1	EVM	CDS	7613	7913	.	+	1	ID=cds.evm.model.NIJG01008059.1.1;Parent=evm.model.NIJG01008059.1.1
NIJG01011687.1	EVM	gene	3827	4045	.	+	.	ID=evm.TU.NIJG01011687.1.1;Name=EVM%20prediction%20NIJG01011687.1.1
NIJG01011687.1	EVM	mRNA	3827	4045	.	+	.	ID=evm.model.NIJG01011687.1.1;Parent=evm.TU.NIJG01011687.1.1;Name=EVM%20prediction%20NIJG01011687.1.1
NIJG01011687.1	EVM	exon	3827	4045	.	+	.	ID=evm.model.NIJG01011687.1.1.exon1;Parent=evm.model.NIJG01011687.1.1
NIJG01011687.1	EVM	CDS	3827	4045	.	+	0	ID=cds.evm.model.NIJG01011687.1.1;Parent=evm.model.NIJG01011687.1.1
NIJG01002015.1	EVM	gene	12938	13111	.	-	.	ID=evm.TU.NIJG01002015.1.1;Name=EVM%20prediction%20NIJG01002015.1.1
NIJG01002015.1	EVM	mRNA	12938	13111	.	-	.	ID=evm.model.NIJG01002015.1.1;Parent=evm.TU.NIJG01002015.1.1;Name=EVM%20prediction%20NIJG01002015.1.1
NIJG01002015.1	EVM	exon	12938	13111	.	-	.	ID=evm.model.NIJG01002015.1.1.exon1;Parent=evm.model.NIJG01002015.1.1
NIJG01002015.1	EVM	CDS	12938	13111	.	-	0	ID=cds.evm.model.NIJG01002015.1.1;Parent=evm.model.NIJG01002015.1.1
NIJG01001117.1	EVM	gene	36319	36553	.	-	.	ID=evm.TU.NIJG01001117.1.1;Name=EVM%20prediction%20NIJG01001117.1.1
NIJG01001117.1	EVM	mRNA	36319	36553	.	-	.	ID=evm.model.NIJG01001117.1.1;Parent=evm.TU.NIJG01001117.1.1;Name=EVM%20prediction%20NIJG01001117.1.1
NIJG01001117.1	EVM	exon	36319	36553	.	-	.	ID=evm.model.NIJG01001117.1.1.exon1;Parent=evm.model.NIJG01001117.1.1
NIJG01001117.1	EVM	CDS	36319	36553	.	-	0	ID=cds.evm.model.NIJG01001117.1.1;Parent=evm.model.NIJG01001117.1.1
NIJG01001896.1	EVM	gene	31101	31350	.	+	.	ID=evm.TU.NIJG01001896.1.1;Name=EVM%20prediction%20NIJG01001896.1.1
NIJG01001896.1	EVM	mRNA	31101	31350	.	+	.	ID=evm.model.NIJG01001896.1.1;Parent=evm.TU.NIJG01001896.1.1;Name=EVM%20prediction%20NIJG01001896.1.1
NIJG01001896.1	EVM	exon	31101	31350	.	+	.	ID=evm.model.NIJG01001896.1.1.exon1;Parent=evm.model.NIJG01001896.1.1
NIJG01001896.1	EVM	CDS	31101	31350	.	+	0	ID=cds.evm.model.NIJG01001896.1.1;Parent=evm.model.NIJG01001896.1.1
NIJG01018126.1	EVM	gene	3167	3330	.	-	.	ID=evm.TU.NIJG01018126.1.1;Name=EVM%20prediction%20NIJG01018126.1.1
NIJG01018126.1	EVM	mRNA	3167	3330	.	-	.	ID=evm.model.NIJG01018126.1.1;Parent=evm.TU.NIJG01018126.1.1;Name=EVM%20prediction%20NIJG01018126.1.1
NIJG01018126.1	EVM	exon	3167	3330	.	-	.	ID=evm.model.NIJG01018126.1.1.exon1;Parent=evm.model.NIJG01018126.1.1
NIJG01018126.1	EVM	CDS	3167	3330	.	-	1	ID=cds.evm.model.NIJG01018126.1.1;Parent=evm.model.NIJG01018126.1.1
NIJG01000176.1	EVM	gene	129315	129499	.	+	.	ID=evm.TU.NIJG01000176.1.2;Name=EVM%20prediction%20NIJG01000176.1.2
NIJG01000176.1	EVM	mRNA	129315	129499	.	+	.	ID=evm.model.NIJG01000176.1.2;Parent=evm.TU.NIJG01000176.1.2;Name=EVM%20prediction%20NIJG01000176.1.2
NIJG01000176.1	EVM	exon	129315	129499	.	+	.	ID=evm.model.NIJG01000176.1.2.exon1;Parent=evm.model.NIJG01000176.1.2
NIJG01000176.1	EVM	CDS	129315	129499	.	+	0	ID=cds.evm.model.NIJG01000176.1.2;Parent=evm.model.NIJG01000176.1.2
NIJG01000176.1	EVM	gene	144423	144605	.	-	.	ID=evm.TU.NIJG01000176.1.3;Name=EVM%20prediction%20NIJG01000176.1.3
NIJG01000176.1	EVM	mRNA	144423	144605	.	-	.	ID=evm.model.NIJG01000176.1.3;Parent=evm.TU.NIJG01000176.1.3;Name=EVM%20prediction%20NIJG01000176.1.3
NIJG01000176.1	EVM	exon	144423	144605	.	-	.	ID=evm.model.NIJG01000176.1.3.exon1;Parent=evm.model.NIJG01000176.1.3
NIJG01000176.1	EVM	CDS	144423	144605	.	-	0	ID=cds.evm.model.NIJG01000176.1.3;Parent=evm.model.NIJG01000176.1.3
NIJG01000176.1	EVM	gene	221652	221828	.	+	.	ID=evm.TU.NIJG01000176.1.4;Name=EVM%20prediction%20NIJG01000176.1.4
NIJG01000176.1	EVM	mRNA	221652	221828	.	+	.	ID=evm.model.NIJG01000176.1.4;Parent=evm.TU.NIJG01000176.1.4;Name=EVM%20prediction%20NIJG01000176.1.4
NIJG01000176.1	EVM	exon	221652	221828	.	+	.	ID=evm.model.NIJG01000176.1.4.exon1;Parent=evm.model.NIJG01000176.1.4
NIJG01000176.1	EVM	CDS	221652	221828	.	+	0	ID=cds.evm.model.NIJG01000176.1.4;Parent=evm.model.NIJG01000176.1.4
NIJG01000176.1	EVM	gene	224782	225046	.	-	.	ID=evm.TU.NIJG01000176.1.5;Name=EVM%20prediction%20NIJG01000176.1.5
NIJG01000176.1	EVM	mRNA	224782	225046	.	-	.	ID=evm.model.NIJG01000176.1.5;Parent=evm.TU.NIJG01000176.1.5;Name=EVM%20prediction%20NIJG01000176.1.5
NIJG01000176.1	EVM	exon	224953	225046	.	-	.	ID=evm.model.NIJG01000176.1.5.exon1;Parent=evm.model.NIJG01000176.1.5
NIJG01000176.1	EVM	CDS	224953	225046	.	-	0	ID=cds.evm.model.NIJG01000176.1.5;Parent=evm.model.NIJG01000176.1.5
NIJG01000176.1	EVM	exon	251593	251780	.	+	.	ID=evm.model.NIJG01000176.1.6.exon1;Parent=evm.model.NIJG01000176.1.6
NIJG01000176.1	EVM	CDS	251593	251780	.	+	0	ID=cds.evm.model.NIJG01000176.1.6;Parent=evm.model.NIJG01000176.1.6
NIJG01000176.1	EVM	exon	252531	252627	.	+	.	ID=evm.model.NIJG01000176.1.6.exon2;Parent=evm.model.NIJG01000176.1.6
NIJG01000176.1	EVM	CDS	252531	252627	.	+	1	ID=cds.evm.model.NIJG01000176.1.6;Parent=evm.model.NIJG01000176.1.6
NIJG01000176.1	EVM	gene	285919	286677	.	+	.	ID=evm.TU.NIJG01000176.1.8;Name=EVM%20prediction%20NIJG01000176.1.8
NIJG01000176.1	EVM	mRNA	285919	286677	.	+	.	ID=evm.model.NIJG01000176.1.8;Parent=evm.TU.NIJG01000176.1.8;Name=EVM%20prediction%20NIJG01000176.1.8
NIJG01000176.1	EVM	exon	285919	286677	.	+	.	ID=evm.model.NIJG01000176.1.8.exon1;Parent=evm.model.NIJG01000176.1.8
NIJG01000176.1	EVM	CDS	285919	286677	.	+	0	ID=cds.evm.model.NIJG01000176.1.8;Parent=evm.model.NIJG01000176.1.8
NIJG01000176.1	EVM	gene	286891	287104	.	+	.	ID=evm.TU.NIJG01000176.1.9;Name=EVM%20prediction%20NIJG01000176.1.9
NIJG01000176.1	EVM	mRNA	286891	287104	.	+	.	ID=evm.model.NIJG01000176.1.9;Parent=evm.TU.NIJG01000176.1.9;Name=EVM%20prediction%20NIJG01000176.1.9
NIJG01000176.1	EVM	exon	286891	287104	.	+	.	ID=evm.model.NIJG01000176.1.9.exon1;Parent=evm.model.NIJG01000176.1.9
NIJG01000176.1	EVM	CDS	286891	287104	.	+	0	ID=cds.evm.model.NIJG01000176.1.9;Parent=evm.model.NIJG01000176.1.9
NIJG01001707.1	EVM	gene	3706	3874	.	+	.	ID=evm.TU.NIJG01001707.1.1;Name=EVM%20prediction%20NIJG01001707.1.1
NIJG01001707.1	EVM	mRNA	3706	3874	.	+	.	ID=evm.model.NIJG01001707.1.1;Parent=evm.TU.NIJG01001707.1.1;Name=EVM%20prediction%20NIJG01001707.1.1
NIJG01001707.1	EVM	exon	3706	3874	.	+	.	ID=evm.model.NIJG01001707.1.1.exon1;Parent=evm.model.NIJG01001707.1.1
NIJG01001707.1	EVM	CDS	3706	3874	.	+	0	ID=cds.evm.model.NIJG01001707.1.1;Parent=evm.model.NIJG01001707.1.1
NIJG01001047.1	EVM	gene	24343	24804	.	-	.	ID=evm.TU.NIJG01001047.1.1;Name=EVM%20prediction%20NIJG01001047.1.1
NIJG01001047.1	EVM	mRNA	24343	24804	.	-	.	ID=evm.model.NIJG01001047.1.1;Parent=evm.TU.NIJG01001047.1.1;Name=EVM%20prediction%20NIJG01001047.1.1
NIJG01001047.1	EVM	exon	24343	24804	.	-	.	ID=evm.model.NIJG01001047.1.1.exon1;Parent=evm.model.NIJG01001047.1.1
NIJG01001047.1	EVM	CDS	24343	24804	.	-	0	ID=cds.evm.model.NIJG01001047.1.1;Parent=evm.model.NIJG01001047.1.1
NIJG01000691.1	EVM	exon	45175	45236	.	+	.	ID=evm.model.NIJG01000691.1.2.exon1;Parent=evm.model.NIJG01000691.1.2
NIJG01000691.1	EVM	CDS	45175	45236	.	+	0	ID=cds.evm.model.NIJG01000691.1.2;Parent=evm.model.NIJG01000691.1.2
NIJG01012719.1	EVM	gene	6228	6623	.	-	.	ID=evm.TU.NIJG01012719.1.1;Name=EVM%20prediction%20NIJG01012719.1.1
NIJG01012719.1	EVM	mRNA	6228	6623	.	-	.	ID=evm.model.NIJG01012719.1.1;Parent=evm.TU.NIJG01012719.1.1;Name=EVM%20prediction%20NIJG01012719.1.1
NIJG01012719.1	EVM	exon	6228	6623	.	-	.	ID=evm.model.NIJG01012719.1.1.exon1;Parent=evm.model.NIJG01012719.1.1
NIJG01012719.1	EVM	CDS	6228	6623	.	-	0	ID=cds.evm.model.NIJG01012719.1.1;Parent=evm.model.NIJG01012719.1.1
NIJG01011787.1	EVM	gene	148	351	.	-	.	ID=evm.TU.NIJG01011787.1.1;Name=EVM%20prediction%20NIJG01011787.1.1
NIJG01011787.1	EVM	mRNA	148	351	.	-	.	ID=evm.model.NIJG01011787.1.1;Parent=evm.TU.NIJG01011787.1.1;Name=EVM%20prediction%20NIJG01011787.1.1
NIJG01011787.1	EVM	exon	148	351	.	-	.	ID=evm.model.NIJG01011787.1.1.exon1;Parent=evm.model.NIJG01011787.1.1
NIJG01011787.1	EVM	CDS	148	351	.	-	0	ID=cds.evm.model.NIJG01011787.1.1;Parent=evm.model.NIJG01011787.1.1
NIJG01007040.1	EVM	gene	5336	5707	.	-	.	ID=evm.TU.NIJG01007040.1.1;Name=EVM%20prediction%20NIJG01007040.1.1
NIJG01007040.1	EVM	mRNA	5336	5707	.	-	.	ID=evm.model.NIJG01007040.1.1;Parent=evm.TU.NIJG01007040.1.1;Name=EVM%20prediction%20NIJG01007040.1.1
NIJG01007040.1	EVM	exon	5336	5707	.	-	.	ID=evm.model.NIJG01007040.1.1.exon1;Parent=evm.model.NIJG01007040.1.1
NIJG01007040.1	EVM	CDS	5336	5707	.	-	0	ID=cds.evm.model.NIJG01007040.1.1;Parent=evm.model.NIJG01007040.1.1
NIJG01003024.1	EVM	gene	22719	23017	.	+	.	ID=evm.TU.NIJG01003024.1.1;Name=EVM%20prediction%20NIJG01003024.1.1
NIJG01003024.1	EVM	mRNA	22719	23017	.	+	.	ID=evm.model.NIJG01003024.1.1;Parent=evm.TU.NIJG01003024.1.1;Name=EVM%20prediction%20NIJG01003024.1.1
NIJG01003024.1	EVM	exon	22719	23017	.	+	.	ID=evm.model.NIJG01003024.1.1.exon1;Parent=evm.model.NIJG01003024.1.1
NIJG01003024.1	EVM	CDS	22719	23017	.	+	0	ID=cds.evm.model.NIJG01003024.1.1;Parent=evm.model.NIJG01003024.1.1
NIJG01000731.1	EVM	gene	76560	77123	.	-	.	ID=evm.TU.NIJG01000731.1.1;Name=EVM%20prediction%20NIJG01000731.1.1
NIJG01000731.1	EVM	mRNA	76560	77123	.	-	.	ID=evm.model.NIJG01000731.1.1;Parent=evm.TU.NIJG01000731.1.1;Name=EVM%20prediction%20NIJG01000731.1.1
NIJG01000731.1	EVM	exon	76560	77123	.	-	.	ID=evm.model.NIJG01000731.1.1.exon1;Parent=evm.model.NIJG01000731.1.1
NIJG01000731.1	EVM	CDS	76560	77123	.	-	0	ID=cds.evm.model.NIJG01000731.1.1;Parent=evm.model.NIJG01000731.1.1
NIJG01000224.1	EVM	gene	78632	79192	.	+	.	ID=evm.TU.NIJG01000224.1.2;Name=EVM%20prediction%20NIJG01000224.1.2
NIJG01000224.1	EVM	mRNA	78632	79192	.	+	.	ID=evm.model.NIJG01000224.1.2;Parent=evm.TU.NIJG01000224.1.2;Name=EVM%20prediction%20NIJG01000224.1.2
NIJG01000224.1	EVM	exon	78632	78823	.	+	.	ID=evm.model.NIJG01000224.1.2.exon1;Parent=evm.model.NIJG01000224.1.2
NIJG01000224.1	EVM	CDS	78632	78823	.	+	0	ID=cds.evm.model.NIJG01000224.1.2;Parent=evm.model.NIJG01000224.1.2
NIJG01000224.1	EVM	exon	78947	79192	.	+	.	ID=evm.model.NIJG01000224.1.2.exon2;Parent=evm.model.NIJG01000224.1.2
NIJG01000224.1	EVM	CDS	78947	79192	.	+	0	ID=cds.evm.model.NIJG01000224.1.2;Parent=evm.model.NIJG01000224.1.2
NIJG01000224.1	EVM	gene	139807	140490	.	+	.	ID=evm.TU.NIJG01000224.1.4;Name=EVM%20prediction%20NIJG01000224.1.4
NIJG01000224.1	EVM	mRNA	139807	140490	.	+	.	ID=evm.model.NIJG01000224.1.4;Parent=evm.TU.NIJG01000224.1.4;Name=EVM%20prediction%20NIJG01000224.1.4
NIJG01000224.1	EVM	exon	139807	140350	.	+	.	ID=evm.model.NIJG01000224.1.4.exon1;Parent=evm.model.NIJG01000224.1.4
NIJG01000224.1	EVM	CDS	139807	140350	.	+	0	ID=cds.evm.model.NIJG01000224.1.4;Parent=evm.model.NIJG01000224.1.4
NIJG01000224.1	EVM	exon	140411	140490	.	+	.	ID=evm.model.NIJG01000224.1.4.exon2;Parent=evm.model.NIJG01000224.1.4
NIJG01000224.1	EVM	CDS	140411	140490	.	+	2	ID=cds.evm.model.NIJG01000224.1.4;Parent=evm.model.NIJG01000224.1.4
NIJG01000224.1	EVM	gene	200577	201245	.	-	.	ID=evm.TU.NIJG01000224.1.6;Name=EVM%20prediction%20NIJG01000224.1.6
NIJG01000224.1	EVM	mRNA	200577	201245	.	-	.	ID=evm.model.NIJG01000224.1.6;Parent=evm.TU.NIJG01000224.1.6;Name=EVM%20prediction%20NIJG01000224.1.6
NIJG01000224.1	EVM	exon	200702	201245	.	-	.	ID=evm.model.NIJG01000224.1.6.exon1;Parent=evm.model.NIJG01000224.1.6
NIJG01000224.1	EVM	CDS	200702	201245	.	-	0	ID=cds.evm.model.NIJG01000224.1.6;Parent=evm.model.NIJG01000224.1.6
NIJG01000224.1	EVM	exon	200577	200641	.	-	.	ID=evm.model.NIJG01000224.1.6.exon2;Parent=evm.model.NIJG01000224.1.6
NIJG01000224.1	EVM	CDS	200577	200641	.	-	2	ID=cds.evm.model.NIJG01000224.1.6;Parent=evm.model.NIJG01000224.1.6
NIJG01006194.1	EVM	gene	9375	9636	.	-	.	ID=evm.TU.NIJG01006194.1.1;Name=EVM%20prediction%20NIJG01006194.1.1
NIJG01006194.1	EVM	mRNA	9375	9636	.	-	.	ID=evm.model.NIJG01006194.1.1;Parent=evm.TU.NIJG01006194.1.1;Name=EVM%20prediction%20NIJG01006194.1.1
NIJG01006194.1	EVM	exon	9375	9636	.	-	.	ID=evm.model.NIJG01006194.1.1.exon1;Parent=evm.model.NIJG01006194.1.1
NIJG01006194.1	EVM	CDS	9375	9636	.	-	0	ID=cds.evm.model.NIJG01006194.1.1;Parent=evm.model.NIJG01006194.1.1
NIJG01004746.1	EVM	gene	8206	8601	.	+	.	ID=evm.TU.NIJG01004746.1.1;Name=EVM%20prediction%20NIJG01004746.1.1
NIJG01004746.1	EVM	mRNA	8206	8601	.	+	.	ID=evm.model.NIJG01004746.1.1;Parent=evm.TU.NIJG01004746.1.1;Name=EVM%20prediction%20NIJG01004746.1.1
NIJG01004746.1	EVM	exon	8206	8601	.	+	.	ID=evm.model.NIJG01004746.1.1.exon1;Parent=evm.model.NIJG01004746.1.1
NIJG01004746.1	EVM	CDS	8206	8601	.	+	0	ID=cds.evm.model.NIJG01004746.1.1;Parent=evm.model.NIJG01004746.1.1
NIJG01004746.1	EVM	gene	9489	9693	.	+	.	ID=evm.TU.NIJG01004746.1.2;Name=EVM%20prediction%20NIJG01004746.1.2
NIJG01004746.1	EVM	mRNA	9489	9693	.	+	.	ID=evm.model.NIJG01004746.1.2;Parent=evm.TU.NIJG01004746.1.2;Name=EVM%20prediction%20NIJG01004746.1.2
NIJG01004746.1	EVM	exon	9489	9501	.	+	.	ID=evm.model.NIJG01004746.1.2.exon1;Parent=evm.model.NIJG01004746.1.2
NIJG01004746.1	EVM	CDS	9489	9501	.	+	0	ID=cds.evm.model.NIJG01004746.1.2;Parent=evm.model.NIJG01004746.1.2
NIJG01004746.1	EVM	exon	9527	9693	.	+	.	ID=evm.model.NIJG01004746.1.2.exon2;Parent=evm.model.NIJG01004746.1.2
NIJG01004746.1	EVM	CDS	9527	9693	.	+	2	ID=cds.evm.model.NIJG01004746.1.2;Parent=evm.model.NIJG01004746.1.2
NIJG01001708.1	EVM	gene	3189	3418	.	-	.	ID=evm.TU.NIJG01001708.1.1;Name=EVM%20prediction%20NIJG01001708.1.1
NIJG01001708.1	EVM	mRNA	3189	3418	.	-	.	ID=evm.model.NIJG01001708.1.1;Parent=evm.TU.NIJG01001708.1.1;Name=EVM%20prediction%20NIJG01001708.1.1
NIJG01001708.1	EVM	exon	3189	3418	.	-	.	ID=evm.model.NIJG01001708.1.1.exon1;Parent=evm.model.NIJG01001708.1.1
NIJG01001708.1	EVM	CDS	3189	3418	.	-	0	ID=cds.evm.model.NIJG01001708.1.1;Parent=evm.model.NIJG01001708.1.1
NIJG01005240.1	EVM	gene	7399	7658	.	+	.	ID=evm.TU.NIJG01005240.1.1;Name=EVM%20prediction%20NIJG01005240.1.1
NIJG01005240.1	EVM	mRNA	7399	7658	.	+	.	ID=evm.model.NIJG01005240.1.1;Parent=evm.TU.NIJG01005240.1.1;Name=EVM%20prediction%20NIJG01005240.1.1
NIJG01005240.1	EVM	exon	7399	7658	.	+	.	ID=evm.model.NIJG01005240.1.1.exon1;Parent=evm.model.NIJG01005240.1.1
NIJG01005240.1	EVM	CDS	7399	7658	.	+	0	ID=cds.evm.model.NIJG01005240.1.1;Parent=evm.model.NIJG01005240.1.1
NIJG01005487.1	EVM	gene	2309	2544	.	+	.	ID=evm.TU.NIJG01005487.1.1;Name=EVM%20prediction%20NIJG01005487.1.1
NIJG01005487.1	EVM	mRNA	2309	2544	.	+	.	ID=evm.model.NIJG01005487.1.1;Parent=evm.TU.NIJG01005487.1.1;Name=EVM%20prediction%20NIJG01005487.1.1
NIJG01005487.1	EVM	exon	2309	2544	.	+	.	ID=evm.model.NIJG01005487.1.1.exon1;Parent=evm.model.NIJG01005487.1.1
NIJG01005487.1	EVM	CDS	2309	2544	.	+	0	ID=cds.evm.model.NIJG01005487.1.1;Parent=evm.model.NIJG01005487.1.1
NIJG01004049.1	EVM	gene	4562	4845	.	+	.	ID=evm.TU.NIJG01004049.1.1;Name=EVM%20prediction%20NIJG01004049.1.1
NIJG01004049.1	EVM	mRNA	4562	4845	.	+	.	ID=evm.model.NIJG01004049.1.1;Parent=evm.TU.NIJG01004049.1.1;Name=EVM%20prediction%20NIJG01004049.1.1
NIJG01004049.1	EVM	exon	4562	4845	.	+	.	ID=evm.model.NIJG01004049.1.1.exon1;Parent=evm.model.NIJG01004049.1.1
NIJG01004049.1	EVM	CDS	4562	4845	.	+	2	ID=cds.evm.model.NIJG01004049.1.1;Parent=evm.model.NIJG01004049.1.1
NIJG01017964.1	EVM	gene	1735	2073	.	-	.	ID=evm.TU.NIJG01017964.1.1;Name=EVM%20prediction%20NIJG01017964.1.1
NIJG01017964.1	EVM	mRNA	1735	2073	.	-	.	ID=evm.model.NIJG01017964.1.1;Parent=evm.TU.NIJG01017964.1.1;Name=EVM%20prediction%20NIJG01017964.1.1
NIJG01017964.1	EVM	exon	1735	2073	.	-	.	ID=evm.model.NIJG01017964.1.1.exon1;Parent=evm.model.NIJG01017964.1.1
NIJG01017964.1	EVM	CDS	1735	2073	.	-	0	ID=cds.evm.model.NIJG01017964.1.1;Parent=evm.model.NIJG01017964.1.1
NIJG01001582.1	EVM	gene	31355	31614	.	-	.	ID=evm.TU.NIJG01001582.1.1;Name=EVM%20prediction%20NIJG01001582.1.1
NIJG01001582.1	EVM	mRNA	31355	31614	.	-	.	ID=evm.model.NIJG01001582.1.1;Parent=evm.TU.NIJG01001582.1.1;Name=EVM%20prediction%20NIJG01001582.1.1
NIJG01001582.1	EVM	exon	31355	31614	.	-	.	ID=evm.model.NIJG01001582.1.1.exon1;Parent=evm.model.NIJG01001582.1.1
NIJG01001582.1	EVM	CDS	31355	31614	.	-	2	ID=cds.evm.model.NIJG01001582.1.1;Parent=evm.model.NIJG01001582.1.1
NIJG01000200.1	EVM	gene	86901	87554	.	-	.	ID=evm.TU.NIJG01000200.1.8;Name=EVM%20prediction%20NIJG01000200.1.8
NIJG01000200.1	EVM	mRNA	86901	87554	.	-	.	ID=evm.model.NIJG01000200.1.8;Parent=evm.TU.NIJG01000200.1.8;Name=EVM%20prediction%20NIJG01000200.1.8
NIJG01000200.1	EVM	exon	86901	87554	.	-	.	ID=evm.model.NIJG01000200.1.8.exon1;Parent=evm.model.NIJG01000200.1.8
NIJG01000200.1	EVM	CDS	86901	87554	.	-	0	ID=cds.evm.model.NIJG01000200.1.8;Parent=evm.model.NIJG01000200.1.8
NIJG01000200.1	EVM	exon	185991	186020	.	+	.	ID=evm.model.NIJG01000200.1.10.exon2;Parent=evm.model.NIJG01000200.1.10
NIJG01000200.1	EVM	CDS	185991	186020	.	+	0	ID=cds.evm.model.NIJG01000200.1.10;Parent=evm.model.NIJG01000200.1.10
NIJG01000200.1	EVM	gene	188167	188796	.	-	.	ID=evm.TU.NIJG01000200.1.11;Name=EVM%20prediction%20NIJG01000200.1.11
NIJG01000200.1	EVM	mRNA	188167	188796	.	-	.	ID=evm.model.NIJG01000200.1.11;Parent=evm.TU.NIJG01000200.1.11;Name=EVM%20prediction%20NIJG01000200.1.11
NIJG01000200.1	EVM	exon	188167	188796	.	-	.	ID=evm.model.NIJG01000200.1.11.exon1;Parent=evm.model.NIJG01000200.1.11
NIJG01000200.1	EVM	CDS	188167	188796	.	-	0	ID=cds.evm.model.NIJG01000200.1.11;Parent=evm.model.NIJG01000200.1.11
NIJG01000200.1	EVM	exon	233248	233251	.	-	.	ID=evm.model.NIJG01000200.1.14.exon7;Parent=evm.model.NIJG01000200.1.14
NIJG01000200.1	EVM	CDS	233248	233251	.	-	1	ID=cds.evm.model.NIJG01000200.1.14;Parent=evm.model.NIJG01000200.1.14
NIJG01001069.1	EVM	gene	43370	43746	.	-	.	ID=evm.TU.NIJG01001069.1.1;Name=EVM%20prediction%20NIJG01001069.1.1
NIJG01001069.1	EVM	mRNA	43370	43746	.	-	.	ID=evm.model.NIJG01001069.1.1;Parent=evm.TU.NIJG01001069.1.1;Name=EVM%20prediction%20NIJG01001069.1.1
NIJG01001069.1	EVM	exon	43571	43746	.	-	.	ID=evm.model.NIJG01001069.1.1.exon1;Parent=evm.model.NIJG01001069.1.1
NIJG01001069.1	EVM	CDS	43571	43746	.	-	0	ID=cds.evm.model.NIJG01001069.1.1;Parent=evm.model.NIJG01001069.1.1
NIJG01001069.1	EVM	exon	43370	43520	.	-	.	ID=evm.model.NIJG01001069.1.1.exon2;Parent=evm.model.NIJG01001069.1.1
NIJG01001069.1	EVM	CDS	43370	43520	.	-	1	ID=cds.evm.model.NIJG01001069.1.1;Parent=evm.model.NIJG01001069.1.1
NIJG01001069.1	EVM	gene	59148	59699	.	+	.	ID=evm.TU.NIJG01001069.1.3;Name=EVM%20prediction%20NIJG01001069.1.3
NIJG01001069.1	EVM	mRNA	59148	59699	.	+	.	ID=evm.model.NIJG01001069.1.3;Parent=evm.TU.NIJG01001069.1.3;Name=EVM%20prediction%20NIJG01001069.1.3
NIJG01001069.1	EVM	exon	59148	59699	.	+	.	ID=evm.model.NIJG01001069.1.3.exon1;Parent=evm.model.NIJG01001069.1.3
NIJG01001069.1	EVM	CDS	59148	59699	.	+	0	ID=cds.evm.model.NIJG01001069.1.3;Parent=evm.model.NIJG01001069.1.3
NIJG01000555.1	EVM	gene	80652	80924	.	+	.	ID=evm.TU.NIJG01000555.1.5;Name=EVM%20prediction%20NIJG01000555.1.5
NIJG01000555.1	EVM	mRNA	80652	80924	.	+	.	ID=evm.model.NIJG01000555.1.5;Parent=evm.TU.NIJG01000555.1.5;Name=EVM%20prediction%20NIJG01000555.1.5
NIJG01000555.1	EVM	exon	80652	80924	.	+	.	ID=evm.model.NIJG01000555.1.5.exon1;Parent=evm.model.NIJG01000555.1.5
NIJG01000555.1	EVM	CDS	80652	80924	.	+	0	ID=cds.evm.model.NIJG01000555.1.5;Parent=evm.model.NIJG01000555.1.5
NIJG01011423.1	EVM	gene	325	780	.	+	.	ID=evm.TU.NIJG01011423.1.1;Name=EVM%20prediction%20NIJG01011423.1.1
NIJG01011423.1	EVM	mRNA	325	780	.	+	.	ID=evm.model.NIJG01011423.1.1;Parent=evm.TU.NIJG01011423.1.1;Name=EVM%20prediction%20NIJG01011423.1.1
NIJG01011423.1	EVM	exon	325	780	.	+	.	ID=evm.model.NIJG01011423.1.1.exon1;Parent=evm.model.NIJG01011423.1.1
NIJG01011423.1	EVM	CDS	325	780	.	+	0	ID=cds.evm.model.NIJG01011423.1.1;Parent=evm.model.NIJG01011423.1.1
NIJG01000094.1	EVM	exon	379764	380066	.	+	.	ID=evm.model.NIJG01000094.1.36.exon2;Parent=evm.model.NIJG01000094.1.36
NIJG01000094.1	EVM	CDS	379764	380066	.	+	0	ID=cds.evm.model.NIJG01000094.1.36;Parent=evm.model.NIJG01000094.1.36
NIJG01000094.1	EVM	exon	404439	404479	.	-	.	ID=evm.model.NIJG01000094.1.37.exon1;Parent=evm.model.NIJG01000094.1.37
NIJG01000094.1	EVM	CDS	404439	404479	.	-	0	ID=cds.evm.model.NIJG01000094.1.37;Parent=evm.model.NIJG01000094.1.37
NIJG01000094.1	EVM	exon	403293	404067	.	-	.	ID=evm.model.NIJG01000094.1.37.exon2;Parent=evm.model.NIJG01000094.1.37
NIJG01000094.1	EVM	CDS	403293	404067	.	-	1	ID=cds.evm.model.NIJG01000094.1.37;Parent=evm.model.NIJG01000094.1.37
NIJG01000094.1	EVM	exon	419315	420089	.	+	.	ID=evm.model.NIJG01000094.1.38.exon8;Parent=evm.model.NIJG01000094.1.38
NIJG01000094.1	EVM	CDS	419315	420089	.	+	1	ID=cds.evm.model.NIJG01000094.1.38;Parent=evm.model.NIJG01000094.1.38
NIJG01000094.1	EVM	exon	424713	424982	.	+	.	ID=evm.model.NIJG01000094.1.39.exon1;Parent=evm.model.NIJG01000094.1.39
NIJG01000094.1	EVM	CDS	424713	424982	.	+	0	ID=cds.evm.model.NIJG01000094.1.39;Parent=evm.model.NIJG01000094.1.39
NIJG01000094.1	EVM	gene	525103	525942	.	+	.	ID=evm.TU.NIJG01000094.1.45;Name=EVM%20prediction%20NIJG01000094.1.45
NIJG01000094.1	EVM	mRNA	525103	525942	.	+	.	ID=evm.model.NIJG01000094.1.45;Parent=evm.TU.NIJG01000094.1.45;Name=EVM%20prediction%20NIJG01000094.1.45
NIJG01000094.1	EVM	exon	525168	525942	.	+	.	ID=evm.model.NIJG01000094.1.45.exon2;Parent=evm.model.NIJG01000094.1.45
NIJG01000094.1	EVM	CDS	525168	525942	.	+	1	ID=cds.evm.model.NIJG01000094.1.45;Parent=evm.model.NIJG01000094.1.45
NIJG01000094.1	EVM	gene	541038	541721	.	+	.	ID=evm.TU.NIJG01000094.1.46;Name=EVM%20prediction%20NIJG01000094.1.46
NIJG01000094.1	EVM	mRNA	541038	541721	.	+	.	ID=evm.model.NIJG01000094.1.46;Parent=evm.TU.NIJG01000094.1.46;Name=EVM%20prediction%20NIJG01000094.1.46
NIJG01000094.1	EVM	exon	541038	541721	.	+	.	ID=evm.model.NIJG01000094.1.46.exon1;Parent=evm.model.NIJG01000094.1.46
NIJG01000094.1	EVM	CDS	541038	541721	.	+	0	ID=cds.evm.model.NIJG01000094.1.46;Parent=evm.model.NIJG01000094.1.46
NIJG01000094.1	EVM	gene	641560	641790	.	-	.	ID=evm.TU.NIJG01000094.1.62;Name=EVM%20prediction%20NIJG01000094.1.62
NIJG01000094.1	EVM	mRNA	641560	641790	.	-	.	ID=evm.model.NIJG01000094.1.62;Parent=evm.TU.NIJG01000094.1.62;Name=EVM%20prediction%20NIJG01000094.1.62
NIJG01000094.1	EVM	exon	641560	641790	.	-	.	ID=evm.model.NIJG01000094.1.62.exon1;Parent=evm.model.NIJG01000094.1.62
NIJG01000094.1	EVM	CDS	641560	641790	.	-	0	ID=cds.evm.model.NIJG01000094.1.62;Parent=evm.model.NIJG01000094.1.62
NIJG01000094.1	EVM	gene	943547	943937	.	-	.	ID=evm.TU.NIJG01000094.1.85;Name=EVM%20prediction%20NIJG01000094.1.85
NIJG01000094.1	EVM	mRNA	943547	943937	.	-	.	ID=evm.model.NIJG01000094.1.85;Parent=evm.TU.NIJG01000094.1.85;Name=EVM%20prediction%20NIJG01000094.1.85
NIJG01000094.1	EVM	exon	943821	943937	.	-	.	ID=evm.model.NIJG01000094.1.85.exon1;Parent=evm.model.NIJG01000094.1.85
NIJG01000094.1	EVM	CDS	943821	943937	.	-	0	ID=cds.evm.model.NIJG01000094.1.85;Parent=evm.model.NIJG01000094.1.85
NIJG01000094.1	EVM	exon	943547	943702	.	-	.	ID=evm.model.NIJG01000094.1.85.exon2;Parent=evm.model.NIJG01000094.1.85
NIJG01000094.1	EVM	CDS	943547	943702	.	-	0	ID=cds.evm.model.NIJG01000094.1.85;Parent=evm.model.NIJG01000094.1.85
NIJG01001634.1	EVM	exon	27973	28670	.	-	.	ID=evm.model.NIJG01001634.1.1.exon1;Parent=evm.model.NIJG01001634.1.1
NIJG01001634.1	EVM	CDS	27973	28670	.	-	0	ID=cds.evm.model.NIJG01001634.1.1;Parent=evm.model.NIJG01001634.1.1
NIJG01001634.1	EVM	exon	29130	29442	.	-	.	ID=evm.model.NIJG01001634.1.2.exon1;Parent=evm.model.NIJG01001634.1.2
NIJG01001634.1	EVM	CDS	29130	29442	.	-	0	ID=cds.evm.model.NIJG01001634.1.2;Parent=evm.model.NIJG01001634.1.2
NIJG01004947.1	EVM	gene	6615	7583	.	+	.	ID=evm.TU.NIJG01004947.1.1;Name=EVM%20prediction%20NIJG01004947.1.1
NIJG01004947.1	EVM	mRNA	6615	7583	.	+	.	ID=evm.model.NIJG01004947.1.1;Parent=evm.TU.NIJG01004947.1.1;Name=EVM%20prediction%20NIJG01004947.1.1
NIJG01004947.1	EVM	exon	6615	7583	.	+	.	ID=evm.model.NIJG01004947.1.1.exon1;Parent=evm.model.NIJG01004947.1.1
NIJG01004947.1	EVM	CDS	6615	7583	.	+	0	ID=cds.evm.model.NIJG01004947.1.1;Parent=evm.model.NIJG01004947.1.1
NIJG01004947.1	EVM	gene	9474	9708	.	+	.	ID=evm.TU.NIJG01004947.1.2;Name=EVM%20prediction%20NIJG01004947.1.2
NIJG01004947.1	EVM	mRNA	9474	9708	.	+	.	ID=evm.model.NIJG01004947.1.2;Parent=evm.TU.NIJG01004947.1.2;Name=EVM%20prediction%20NIJG01004947.1.2
NIJG01004947.1	EVM	exon	9474	9708	.	+	.	ID=evm.model.NIJG01004947.1.2.exon1;Parent=evm.model.NIJG01004947.1.2
NIJG01004947.1	EVM	CDS	9474	9708	.	+	0	ID=cds.evm.model.NIJG01004947.1.2;Parent=evm.model.NIJG01004947.1.2
NIJG01003078.1	EVM	gene	12125	12346	.	+	.	ID=evm.TU.NIJG01003078.1.1;Name=EVM%20prediction%20NIJG01003078.1.1
NIJG01003078.1	EVM	mRNA	12125	12346	.	+	.	ID=evm.model.NIJG01003078.1.1;Parent=evm.TU.NIJG01003078.1.1;Name=EVM%20prediction%20NIJG01003078.1.1
NIJG01003078.1	EVM	exon	12125	12346	.	+	.	ID=evm.model.NIJG01003078.1.1.exon1;Parent=evm.model.NIJG01003078.1.1
NIJG01003078.1	EVM	CDS	12125	12346	.	+	0	ID=cds.evm.model.NIJG01003078.1.1;Parent=evm.model.NIJG01003078.1.1
NIJG01003681.1	EVM	gene	10992	11243	.	+	.	ID=evm.TU.NIJG01003681.1.1;Name=EVM%20prediction%20NIJG01003681.1.1
NIJG01003681.1	EVM	mRNA	10992	11243	.	+	.	ID=evm.model.NIJG01003681.1.1;Parent=evm.TU.NIJG01003681.1.1;Name=EVM%20prediction%20NIJG01003681.1.1
NIJG01003681.1	EVM	exon	10992	11243	.	+	.	ID=evm.model.NIJG01003681.1.1.exon1;Parent=evm.model.NIJG01003681.1.1
NIJG01003681.1	EVM	CDS	10992	11243	.	+	0	ID=cds.evm.model.NIJG01003681.1.1;Parent=evm.model.NIJG01003681.1.1
NIJG01000009.1	EVM	exon	230150	230183	.	-	.	ID=evm.model.NIJG01000009.1.7.exon1;Parent=evm.model.NIJG01000009.1.7
NIJG01000009.1	EVM	CDS	230150	230183	.	-	0	ID=cds.evm.model.NIJG01000009.1.7;Parent=evm.model.NIJG01000009.1.7
NIJG01000009.1	EVM	exon	308936	308963	.	-	.	ID=evm.model.NIJG01000009.1.12.exon6;Parent=evm.model.NIJG01000009.1.12
NIJG01000009.1	EVM	CDS	308936	308963	.	-	1	ID=cds.evm.model.NIJG01000009.1.12;Parent=evm.model.NIJG01000009.1.12
NIJG01000009.1	EVM	gene	1055777	1056205	.	-	.	ID=evm.TU.NIJG01000009.1.31;Name=EVM%20prediction%20NIJG01000009.1.31
NIJG01000009.1	EVM	mRNA	1055777	1056205	.	-	.	ID=evm.model.NIJG01000009.1.31;Parent=evm.TU.NIJG01000009.1.31;Name=EVM%20prediction%20NIJG01000009.1.31
NIJG01000009.1	EVM	exon	1055777	1056205	.	-	.	ID=evm.model.NIJG01000009.1.31.exon1;Parent=evm.model.NIJG01000009.1.31
NIJG01000009.1	EVM	CDS	1055777	1056205	.	-	0	ID=cds.evm.model.NIJG01000009.1.31;Parent=evm.model.NIJG01000009.1.31
NIJG01005606.1	EVM	exon	6605	7058	.	+	.	ID=evm.model.NIJG01005606.1.2.exon2;Parent=evm.model.NIJG01005606.1.2
NIJG01005606.1	EVM	CDS	6605	7058	.	+	1	ID=cds.evm.model.NIJG01005606.1.2;Parent=evm.model.NIJG01005606.1.2
NIJG01001070.1	EVM	gene	2327	2575	.	+	.	ID=evm.TU.NIJG01001070.1.1;Name=EVM%20prediction%20NIJG01001070.1.1
NIJG01001070.1	EVM	mRNA	2327	2575	.	+	.	ID=evm.model.NIJG01001070.1.1;Parent=evm.TU.NIJG01001070.1.1;Name=EVM%20prediction%20NIJG01001070.1.1
NIJG01001070.1	EVM	exon	2327	2575	.	+	.	ID=evm.model.NIJG01001070.1.1.exon1;Parent=evm.model.NIJG01001070.1.1
NIJG01001070.1	EVM	CDS	2327	2575	.	+	0	ID=cds.evm.model.NIJG01001070.1.1;Parent=evm.model.NIJG01001070.1.1
NIJG01001070.1	EVM	exon	8795	8974	.	+	.	ID=evm.model.NIJG01001070.1.2.exon1;Parent=evm.model.NIJG01001070.1.2
NIJG01001070.1	EVM	CDS	8795	8974	.	+	0	ID=cds.evm.model.NIJG01001070.1.2;Parent=evm.model.NIJG01001070.1.2
NIJG01002402.1	EVM	gene	26438	26621	.	-	.	ID=evm.TU.NIJG01002402.1.1;Name=EVM%20prediction%20NIJG01002402.1.1
NIJG01002402.1	EVM	mRNA	26438	26621	.	-	.	ID=evm.model.NIJG01002402.1.1;Parent=evm.TU.NIJG01002402.1.1;Name=EVM%20prediction%20NIJG01002402.1.1
NIJG01002402.1	EVM	exon	26438	26621	.	-	.	ID=evm.model.NIJG01002402.1.1.exon1;Parent=evm.model.NIJG01002402.1.1
NIJG01002402.1	EVM	CDS	26438	26621	.	-	1	ID=cds.evm.model.NIJG01002402.1.1;Parent=evm.model.NIJG01002402.1.1
NIJG01005182.1	EVM	gene	8703	8920	.	-	.	ID=evm.TU.NIJG01005182.1.1;Name=EVM%20prediction%20NIJG01005182.1.1
NIJG01005182.1	EVM	mRNA	8703	8920	.	-	.	ID=evm.model.NIJG01005182.1.1;Parent=evm.TU.NIJG01005182.1.1;Name=EVM%20prediction%20NIJG01005182.1.1
NIJG01005182.1	EVM	exon	8703	8920	.	-	.	ID=evm.model.NIJG01005182.1.1.exon1;Parent=evm.model.NIJG01005182.1.1
NIJG01005182.1	EVM	CDS	8703	8920	.	-	0	ID=cds.evm.model.NIJG01005182.1.1;Parent=evm.model.NIJG01005182.1.1
NIJG01000459.1	EVM	gene	50728	51015	.	-	.	ID=evm.TU.NIJG01000459.1.1;Name=EVM%20prediction%20NIJG01000459.1.1
NIJG01000459.1	EVM	mRNA	50728	51015	.	-	.	ID=evm.model.NIJG01000459.1.1;Parent=evm.TU.NIJG01000459.1.1;Name=EVM%20prediction%20NIJG01000459.1.1
NIJG01000459.1	EVM	exon	50917	51015	.	-	.	ID=evm.model.NIJG01000459.1.1.exon1;Parent=evm.model.NIJG01000459.1.1
NIJG01000459.1	EVM	CDS	50917	51015	.	-	0	ID=cds.evm.model.NIJG01000459.1.1;Parent=evm.model.NIJG01000459.1.1
NIJG01000459.1	EVM	exon	50728	50805	.	-	.	ID=evm.model.NIJG01000459.1.1.exon2;Parent=evm.model.NIJG01000459.1.1
NIJG01000459.1	EVM	CDS	50728	50805	.	-	0	ID=cds.evm.model.NIJG01000459.1.1;Parent=evm.model.NIJG01000459.1.1
NIJG01000459.1	EVM	gene	92899	93849	.	-	.	ID=evm.TU.NIJG01000459.1.2;Name=EVM%20prediction%20NIJG01000459.1.2
NIJG01000459.1	EVM	mRNA	92899	93849	.	-	.	ID=evm.model.NIJG01000459.1.2;Parent=evm.TU.NIJG01000459.1.2;Name=EVM%20prediction%20NIJG01000459.1.2
NIJG01000459.1	EVM	exon	93780	93849	.	-	.	ID=evm.model.NIJG01000459.1.2.exon1;Parent=evm.model.NIJG01000459.1.2
NIJG01000459.1	EVM	CDS	93780	93849	.	-	0	ID=cds.evm.model.NIJG01000459.1.2;Parent=evm.model.NIJG01000459.1.2
NIJG01000459.1	EVM	exon	92899	93107	.	-	.	ID=evm.model.NIJG01000459.1.2.exon2;Parent=evm.model.NIJG01000459.1.2
NIJG01000459.1	EVM	CDS	92899	93107	.	-	2	ID=cds.evm.model.NIJG01000459.1.2;Parent=evm.model.NIJG01000459.1.2
NIJG01007961.1	EVM	gene	10845	10997	.	-	.	ID=evm.TU.NIJG01007961.1.1;Name=EVM%20prediction%20NIJG01007961.1.1
NIJG01007961.1	EVM	mRNA	10845	10997	.	-	.	ID=evm.model.NIJG01007961.1.1;Parent=evm.TU.NIJG01007961.1.1;Name=EVM%20prediction%20NIJG01007961.1.1
NIJG01007961.1	EVM	exon	10845	10997	.	-	.	ID=evm.model.NIJG01007961.1.1.exon1;Parent=evm.model.NIJG01007961.1.1
NIJG01007961.1	EVM	CDS	10845	10997	.	-	0	ID=cds.evm.model.NIJG01007961.1.1;Parent=evm.model.NIJG01007961.1.1
NIJG01000962.1	EVM	gene	4016	4408	.	-	.	ID=evm.TU.NIJG01000962.1.1;Name=EVM%20prediction%20NIJG01000962.1.1
NIJG01000962.1	EVM	mRNA	4016	4408	.	-	.	ID=evm.model.NIJG01000962.1.1;Parent=evm.TU.NIJG01000962.1.1;Name=EVM%20prediction%20NIJG01000962.1.1
NIJG01000962.1	EVM	exon	4016	4408	.	-	.	ID=evm.model.NIJG01000962.1.1.exon1;Parent=evm.model.NIJG01000962.1.1
NIJG01000962.1	EVM	CDS	4016	4408	.	-	0	ID=cds.evm.model.NIJG01000962.1.1;Parent=evm.model.NIJG01000962.1.1
NIJG01000962.1	EVM	gene	35566	35740	.	-	.	ID=evm.TU.NIJG01000962.1.2;Name=EVM%20prediction%20NIJG01000962.1.2
NIJG01000962.1	EVM	mRNA	35566	35740	.	-	.	ID=evm.model.NIJG01000962.1.2;Parent=evm.TU.NIJG01000962.1.2;Name=EVM%20prediction%20NIJG01000962.1.2
[truncated: 16,204 more rows]
