# Supplementary material for: Prevalent bee venom genes evolved before the aculeate stinger and eusociality
Source: BMC Biol. 2023 Oct 23;21:229. doi: 10.1186/s12915-023-01656-5 (PMC10591384; doi:10.1186/s12915-023-01656-5)
Supplement: Supplementary file 38 — Additional file 38. Genome annotation of Euglossa dilemma. [file 12915_2023_1656_MOESM38_ESM.zip › Euglossa_dilemma.annotation.funannotate181.with.RNAseq.Oct2020/reference/repeatmasker.bed]

NIJG01000001.1	735	772	Repeat_1
NIJG01000001.1	791	808	Repeat_2
NIJG01000001.1	2146	2167	Repeat_3
NIJG01000001.1	3737	3757	Repeat_4
NIJG01000001.1	3963	3981	Repeat_5
NIJG01000001.1	4314	4339	Repeat_6
NIJG01000001.1	4384	4405	Repeat_7
NIJG01000001.1	4523	4889	Repeat_8
NIJG01000001.1	5308	5377	Repeat_9
NIJG01000001.1	5969	5994	Repeat_10
NIJG01000001.1	6295	6313	Repeat_11
NIJG01000001.1	6904	6924	Repeat_12
NIJG01000001.1	7069	7090	Repeat_13
NIJG01000001.1	7232	7252	Repeat_14
NIJG01000001.1	7454	7486	Repeat_15
NIJG01000001.1	7721	7752	Repeat_16
NIJG01000001.1	7941	7960	Repeat_17
NIJG01000001.1	8203	8224	Repeat_18
NIJG01000001.1	9055	9072	Repeat_19
NIJG01000001.1	9901	9934	Repeat_20
NIJG01000001.1	10091	10125	Repeat_21
NIJG01000001.1	10307	10324	Repeat_22
NIJG01000001.1	10575	10607	Repeat_23
NIJG01000001.1	11281	11314	Repeat_24
NIJG01000001.1	12168	12187	Repeat_25
NIJG01000001.1	12335	12355	Repeat_26
NIJG01000001.1	12369	12465	Repeat_27
NIJG01000001.1	12468	12491	Repeat_28
NIJG01000001.1	12512	12606	Repeat_29
NIJG01000001.1	12610	12628	Repeat_30
NIJG01000001.1	12851	14666	Repeat_31
NIJG01000001.1	14678	15045	Repeat_32
NIJG01000001.1	15055	15136	Repeat_33
NIJG01000001.1	15149	15680	Repeat_34
NIJG01000001.1	15685	15742	Repeat_35
NIJG01000001.1	16408	16428	Repeat_36
NIJG01000001.1	17322	17363	Repeat_37
NIJG01000001.1	17501	17522	Repeat_38
NIJG01000001.1	17915	17933	Repeat_39
NIJG01000001.1	18575	18594	Repeat_40
NIJG01000001.1	19317	19334	Repeat_41
NIJG01000001.1	19778	19795	Repeat_42
NIJG01000001.1	19982	19999	Repeat_43
NIJG01000001.1	20047	20096	Repeat_44
NIJG01000001.1	20279	20319	Repeat_45
NIJG01000001.1	20525	20549	Repeat_46
NIJG01000001.1	20737	20755	Repeat_47
NIJG01000001.1	21269	21331	Repeat_48
NIJG01000001.1	21364	21461	Repeat_49
NIJG01000001.1	21741	21761	Repeat_50
NIJG01000001.1	22040	22060	Repeat_51
NIJG01000001.1	22112	22140	Repeat_52
NIJG01000001.1	22802	22827	Repeat_53
NIJG01000001.1	23003	23068	Repeat_54
NIJG01000001.1	23145	23163	Repeat_55
NIJG01000001.1	23260	23282	Repeat_56
NIJG01000001.1	24111	24140	Repeat_57
NIJG01000001.1	25514	25533	Repeat_58
NIJG01000001.1	25674	25693	Repeat_59
NIJG01000001.1	26270	26289	Repeat_60
NIJG01000001.1	26711	26766	Repeat_61
NIJG01000001.1	26803	26894	Repeat_62
NIJG01000001.1	27256	27287	Repeat_63
NIJG01000001.1	27430	27464	Repeat_64
NIJG01000001.1	27950	27968	Repeat_65
NIJG01000001.1	28102	28120	Repeat_66
NIJG01000001.1	28612	28634	Repeat_67
NIJG01000001.1	28937	28957	Repeat_68
NIJG01000001.1	29834	29854	Repeat_69
NIJG01000001.1	30478	30496	Repeat_70
NIJG01000001.1	30712	30778	Repeat_71
NIJG01000001.1	31576	31616	Repeat_72
NIJG01000001.1	31880	31901	Repeat_73
NIJG01000001.1	32468	32515	Repeat_74
NIJG01000001.1	33018	33051	Repeat_75
NIJG01000001.1	33654	33684	Repeat_76
NIJG01000001.1	33961	33994	Repeat_77
NIJG01000001.1	34275	34311	Repeat_78
NIJG01000001.1	34831	34854	Repeat_79
NIJG01000001.1	35842	35916	Repeat_80
NIJG01000001.1	36696	36696	Repeat_81
NIJG01000001.1	36960	37004	Repeat_82
NIJG01000001.1	37205	37223	Repeat_83
NIJG01000001.1	38166	38191	Repeat_84
NIJG01000001.1	39226	39292	Repeat_85
NIJG01000001.1	39960	39989	Repeat_86
NIJG01000001.1	41984	42007	Repeat_87
NIJG01000001.1	42173	42205	Repeat_88
NIJG01000001.1	43178	43231	Repeat_89
NIJG01000001.1	44083	44105	Repeat_90
NIJG01000001.1	44735	44765	Repeat_91
NIJG01000001.1	44857	44879	Repeat_92
NIJG01000001.1	45074	45115	Repeat_93
NIJG01000001.1	45181	45198	Repeat_94
NIJG01000001.1	45370	45392	Repeat_95
NIJG01000001.1	45466	45489	Repeat_96
NIJG01000001.1	45537	45554	Repeat_97
NIJG01000001.1	46320	46339	Repeat_98
NIJG01000001.1	47185	47214	Repeat_99
NIJG01000001.1	47441	47462	Repeat_100
NIJG01000001.1	47509	47532	Repeat_101
NIJG01000001.1	48386	48405	Repeat_102
NIJG01000001.1	48684	48703	Repeat_103
NIJG01000001.1	48779	48800	Repeat_104
NIJG01000001.1	49092	49113	Repeat_105
NIJG01000001.1	50371	50394	Repeat_106
NIJG01000001.1	50599	50655	Repeat_107
NIJG01000001.1	50822	50848	Repeat_108
NIJG01000001.1	51437	51478	Repeat_109
NIJG01000001.1	51707	51726	Repeat_110
NIJG01000001.1	52376	52395	Repeat_111
NIJG01000001.1	52790	52820	Repeat_112
NIJG01000001.1	53322	53353	Repeat_113
NIJG01000001.1	54391	54412	Repeat_114
NIJG01000001.1	54834	54894	Repeat_115
NIJG01000001.1	55453	55474	Repeat_116
NIJG01000001.1	55521	55543	Repeat_117
NIJG01000001.1	55563	55582	Repeat_118
NIJG01000001.1	55725	55798	Repeat_119
NIJG01000001.1	56382	56399	Repeat_120
NIJG01000001.1	56495	56518	Repeat_121
NIJG01000001.1	56558	56603	Repeat_122
NIJG01000001.1	56825	56844	Repeat_123
NIJG01000001.1	58394	58420	Repeat_124
NIJG01000001.1	59567	59592	Repeat_125
NIJG01000001.1	59657	59676	Repeat_126
NIJG01000001.1	60512	60544	Repeat_127
NIJG01000001.1	61017	61040	Repeat_128
NIJG01000001.1	61266	61294	Repeat_129
NIJG01000001.1	61404	61424	Repeat_130
NIJG01000001.1	61924	61959	Repeat_131
NIJG01000001.1	62635	62664	Repeat_132
NIJG01000001.1	63185	63205	Repeat_133
NIJG01000001.1	63211	63301	Repeat_134
NIJG01000001.1	63345	63400	Repeat_135
NIJG01000001.1	63428	63456	Repeat_136
NIJG01000001.1	63801	63849	Repeat_137
NIJG01000001.1	63983	64002	Repeat_138
NIJG01000001.1	64039	64072	Repeat_139
NIJG01000001.1	64935	64987	Repeat_140
NIJG01000001.1	65776	65796	Repeat_141
NIJG01000001.1	66157	66184	Repeat_142
NIJG01000001.1	67197	67271	Repeat_143
NIJG01000001.1	67339	67452	Repeat_144
NIJG01000001.1	68405	68483	Repeat_145
NIJG01000001.1	69221	69259	Repeat_146
NIJG01000001.1	69647	69676	Repeat_147
NIJG01000001.1	69779	69810	Repeat_148
NIJG01000001.1	69844	69861	Repeat_149
NIJG01000001.1	69897	69914	Repeat_150
NIJG01000001.1	69932	69958	Repeat_151
NIJG01000001.1	70318	70339	Repeat_152
NIJG01000001.1	70910	70947	Repeat_153
NIJG01000001.1	71622	71644	Repeat_154
NIJG01000001.1	71664	71705	Repeat_155
NIJG01000001.1	71745	71768	Repeat_156
NIJG01000001.1	72042	72063	Repeat_157
NIJG01000001.1	72484	72544	Repeat_158
NIJG01000001.1	72576	72596	Repeat_159
NIJG01000001.1	72676	72703	Repeat_160
NIJG01000001.1	72837	72856	Repeat_161
NIJG01000001.1	72938	72993	Repeat_162
NIJG01000001.1	73147	73293	Repeat_163
NIJG01000001.1	73466	73493	Repeat_164
NIJG01000001.1	73599	73624	Repeat_165
NIJG01000001.1	73981	74034	Repeat_166
NIJG01000001.1	74261	74300	Repeat_167
NIJG01000001.1	74334	74351	Repeat_168
NIJG01000001.1	74498	74519	Repeat_169
NIJG01000001.1	75781	75801	Repeat_170
NIJG01000001.1	76180	76198	Repeat_171
NIJG01000001.1	76216	76237	Repeat_172
NIJG01000001.1	76433	76451	Repeat_173
NIJG01000001.1	76786	76805	Repeat_174
NIJG01000001.1	77092	77150	Repeat_175
NIJG01000001.1	77628	77648	Repeat_176
NIJG01000001.1	77761	77791	Repeat_177
NIJG01000001.1	78077	78153	Repeat_178
NIJG01000001.1	78302	78326	Repeat_179
NIJG01000001.1	78484	78505	Repeat_180
NIJG01000001.1	78952	79022	Repeat_181
NIJG01000001.1	79066	79097	Repeat_182
NIJG01000001.1	79767	79827	Repeat_183
NIJG01000001.1	80583	80606	Repeat_184
NIJG01000001.1	80617	80650	Repeat_185
NIJG01000001.1	81438	81455	Repeat_186
NIJG01000001.1	81597	81614	Repeat_187
NIJG01000001.1	81953	81991	Repeat_188
NIJG01000001.1	82119	82138	Repeat_189
NIJG01000001.1	82174	82196	Repeat_190
NIJG01000001.1	82542	82561	Repeat_191
NIJG01000001.1	82860	82920	Repeat_192
NIJG01000001.1	83935	83958	Repeat_193
NIJG01000001.1	84244	84263	Repeat_194
NIJG01000001.1	84525	84548	Repeat_195
NIJG01000001.1	85592	85611	Repeat_196
NIJG01000001.1	85620	85642	Repeat_197
NIJG01000001.1	86907	86928	Repeat_198
NIJG01000001.1	87383	87407	Repeat_199
NIJG01000001.1	87504	87525	Repeat_200
NIJG01000001.1	87549	87569	Repeat_201
NIJG01000001.1	87725	87756	Repeat_202
NIJG01000001.1	87946	88162	Repeat_203
NIJG01000001.1	88371	88395	Repeat_204
NIJG01000001.1	88653	88674	Repeat_205
NIJG01000001.1	88704	88725	Repeat_206
NIJG01000001.1	89151	89187	Repeat_207
NIJG01000001.1	89554	89594	Repeat_208
NIJG01000001.1	89658	89677	Repeat_209
NIJG01000001.1	90653	90681	Repeat_210
NIJG01000001.1	91374	91404	Repeat_211
NIJG01000001.1	91720	91737	Repeat_212
NIJG01000001.1	92614	92637	Repeat_213
NIJG01000001.1	92765	92792	Repeat_214
NIJG01000001.1	92918	92937	Repeat_215
NIJG01000001.1	93203	93224	Repeat_216
NIJG01000001.1	93241	93265	Repeat_217
NIJG01000001.1	93447	93468	Repeat_218
NIJG01000001.1	93594	93614	Repeat_219
NIJG01000001.1	93777	93795	Repeat_220
NIJG01000001.1	94128	94150	Repeat_221
NIJG01000001.1	94167	94187	Repeat_222
NIJG01000001.1	94627	94644	Repeat_223
NIJG01000001.1	94900	94923	Repeat_224
NIJG01000001.1	94957	94983	Repeat_225
NIJG01000001.1	95593	95638	Repeat_226
NIJG01000001.1	95780	95799	Repeat_227
NIJG01000001.1	95838	95859	Repeat_228
NIJG01000001.1	96022	96057	Repeat_229
NIJG01000001.1	96708	96733	Repeat_230
NIJG01000001.1	97439	97458	Repeat_231
NIJG01000001.1	97969	97987	Repeat_232
NIJG01000001.1	100407	100431	Repeat_233
NIJG01000001.1	100605	100632	Repeat_234
NIJG01000001.1	101999	102022	Repeat_235
NIJG01000001.1	102302	102330	Repeat_236
NIJG01000001.1	103172	103191	Repeat_237
NIJG01000001.1	103250	103311	Repeat_238
NIJG01000001.1	103329	103352	Repeat_239
NIJG01000001.1	103593	103653	Repeat_240
NIJG01000001.1	103663	103682	Repeat_241
NIJG01000001.1	104178	104224	Repeat_242
NIJG01000001.1	104478	104500	Repeat_243
NIJG01000001.1	104619	104637	Repeat_244
NIJG01000001.1	104709	104732	Repeat_245
NIJG01000001.1	105675	105694	Repeat_246
NIJG01000001.1	105921	105943	Repeat_247
NIJG01000001.1	106151	106169	Repeat_248
NIJG01000001.1	106357	106376	Repeat_249
NIJG01000001.1	106738	106759	Repeat_250
NIJG01000001.1	107095	107161	Repeat_251
NIJG01000001.1	107192	107214	Repeat_252
NIJG01000001.1	107744	107762	Repeat_253
NIJG01000001.1	107790	107817	Repeat_254
NIJG01000001.1	108005	108025	Repeat_255
NIJG01000001.1	108103	108123	Repeat_256
NIJG01000001.1	108259	108288	Repeat_257
NIJG01000001.1	108517	108534	Repeat_258
NIJG01000001.1	109291	109322	Repeat_259
NIJG01000001.1	109563	109604	Repeat_260
NIJG01000001.1	110052	110310	Repeat_261
NIJG01000001.1	110837	110865	Repeat_262
NIJG01000001.1	111035	111054	Repeat_263
NIJG01000001.1	111109	111184	Repeat_264
NIJG01000001.1	111191	111215	Repeat_265
NIJG01000001.1	111551	111571	Repeat_266
NIJG01000001.1	112306	112338	Repeat_267
NIJG01000001.1	112546	112568	Repeat_268
NIJG01000001.1	112584	112621	Repeat_269
NIJG01000001.1	112654	112694	Repeat_270
NIJG01000001.1	112755	112775	Repeat_271
NIJG01000001.1	112947	113072	Repeat_272
NIJG01000001.1	113091	113091	Repeat_273
NIJG01000001.1	113093	113257	Repeat_274
NIJG01000001.1	113269	113408	Repeat_275
NIJG01000001.1	113575	113596	Repeat_276
NIJG01000001.1	113982	113999	Repeat_277
NIJG01000001.1	114152	114197	Repeat_278
NIJG01000001.1	114636	114657	Repeat_279
NIJG01000001.1	114727	114747	Repeat_280
NIJG01000001.1	115094	115111	Repeat_281
NIJG01000001.1	115147	115174	Repeat_282
NIJG01000001.1	115195	115218	Repeat_283
NIJG01000001.1	115275	115295	Repeat_284
NIJG01000001.1	115545	115576	Repeat_285
NIJG01000001.1	115719	115739	Repeat_286
NIJG01000001.1	116580	116597	Repeat_287
NIJG01000001.1	116647	116667	Repeat_288
NIJG01000001.1	116849	116867	Repeat_289
NIJG01000001.1	117488	117513	Repeat_290
NIJG01000001.1	117622	117672	Repeat_291
NIJG01000001.1	117941	117995	Repeat_292
NIJG01000001.1	118038	118058	Repeat_293
NIJG01000001.1	118066	118087	Repeat_294
NIJG01000001.1	118205	118256	Repeat_295
NIJG01000001.1	118309	118371	Repeat_296
NIJG01000001.1	118584	118603	Repeat_297
NIJG01000001.1	118912	118943	Repeat_298
NIJG01000001.1	119025	119179	Repeat_299
NIJG01000001.1	119602	119639	Repeat_300
NIJG01000001.1	119761	119807	Repeat_301
NIJG01000001.1	119827	119847	Repeat_302
NIJG01000001.1	120548	120577	Repeat_303
NIJG01000001.1	120612	120641	Repeat_304
NIJG01000001.1	121002	121020	Repeat_305
NIJG01000001.1	121254	121274	Repeat_306
NIJG01000001.1	121556	121575	Repeat_307
NIJG01000001.1	121633	121653	Repeat_308
NIJG01000001.1	121828	121850	Repeat_309
NIJG01000001.1	121862	121959	Repeat_310
NIJG01000001.1	121998	122018	Repeat_311
NIJG01000001.1	122057	122079	Repeat_312
NIJG01000001.1	122242	122269	Repeat_313
NIJG01000001.1	122299	122318	Repeat_314
NIJG01000001.1	122359	122380	Repeat_315
NIJG01000001.1	122428	122451	Repeat_316
NIJG01000001.1	122500	122560	Repeat_317
NIJG01000001.1	122614	122669	Repeat_318
NIJG01000001.1	122786	122805	Repeat_319
NIJG01000001.1	122949	122970	Repeat_320
NIJG01000001.1	123107	123157	Repeat_321
NIJG01000001.1	123171	123205	Repeat_322
NIJG01000001.1	123285	123311	Repeat_323
NIJG01000001.1	123535	123567	Repeat_324
NIJG01000001.1	124144	124165	Repeat_325
NIJG01000001.1	124209	124228	Repeat_326
NIJG01000001.1	124389	124414	Repeat_327
NIJG01000001.1	124594	124616	Repeat_328
NIJG01000001.1	125346	125364	Repeat_329
NIJG01000001.1	125936	126057	Repeat_330
NIJG01000001.1	126556	126601	Repeat_331
NIJG01000001.1	126682	126718	Repeat_332
NIJG01000001.1	126739	126772	Repeat_333
NIJG01000001.1	126793	126833	Repeat_334
NIJG01000001.1	126909	126929	Repeat_335
NIJG01000001.1	126935	126972	Repeat_336
NIJG01000001.1	127012	127050	Repeat_337
NIJG01000001.1	127101	127131	Repeat_338
NIJG01000001.1	127154	127183	Repeat_339
NIJG01000001.1	127273	127317	Repeat_340
NIJG01000001.1	127495	127534	Repeat_341
NIJG01000001.1	127891	127918	Repeat_342
NIJG01000001.1	129166	129200	Repeat_343
NIJG01000001.1	129511	129532	Repeat_344
NIJG01000001.1	129780	129837	Repeat_345
NIJG01000001.1	130135	130234	Repeat_346
NIJG01000001.1	130521	130581	Repeat_347
NIJG01000001.1	130701	130746	Repeat_348
NIJG01000001.1	130840	130884	Repeat_349
NIJG01000001.1	130997	131029	Repeat_350
NIJG01000001.1	131420	131453	Repeat_351
NIJG01000001.1	131961	131980	Repeat_352
NIJG01000001.1	132431	132470	Repeat_353
NIJG01000001.1	132717	132756	Repeat_354
NIJG01000001.1	133191	133211	Repeat_355
NIJG01000001.1	133300	133347	Repeat_356
NIJG01000001.1	133863	133882	Repeat_357
NIJG01000001.1	134831	134859	Repeat_358
NIJG01000001.1	134905	134956	Repeat_359
NIJG01000001.1	135178	135196	Repeat_360
NIJG01000001.1	135613	135681	Repeat_361
NIJG01000001.1	135798	135839	Repeat_362
NIJG01000001.1	135912	135954	Repeat_363
NIJG01000001.1	136121	136167	Repeat_364
NIJG01000001.1	136402	136422	Repeat_365
NIJG01000001.1	136886	136930	Repeat_366
NIJG01000001.1	137487	137515	Repeat_367
NIJG01000001.1	137764	137837	Repeat_368
NIJG01000001.1	138201	138229	Repeat_369
NIJG01000001.1	138849	138893	Repeat_370
NIJG01000001.1	139317	139362	Repeat_371
NIJG01000001.1	139527	139572	Repeat_372
NIJG01000001.1	140690	140728	Repeat_373
NIJG01000001.1	141079	141103	Repeat_374
NIJG01000001.1	141215	141237	Repeat_375
NIJG01000001.1	141325	141347	Repeat_376
NIJG01000001.1	143588	143609	Repeat_377
NIJG01000001.1	143634	143677	Repeat_378
NIJG01000001.1	144041	144082	Repeat_379
NIJG01000001.1	144336	144390	Repeat_380
NIJG01000001.1	145172	145195	Repeat_381
NIJG01000001.1	145453	145472	Repeat_382
NIJG01000001.1	145553	145572	Repeat_383
NIJG01000001.1	146742	146761	Repeat_384
NIJG01000001.1	147266	147286	Repeat_385
NIJG01000001.1	148042	148060	Repeat_386
NIJG01000001.1	148418	148474	Repeat_387
NIJG01000001.1	148621	148714	Repeat_388
NIJG01000001.1	148934	148993	Repeat_389
NIJG01000001.1	149282	149317	Repeat_390
NIJG01000001.1	149474	149526	Repeat_391
NIJG01000001.1	152786	152814	Repeat_392
NIJG01000001.1	152860	152889	Repeat_393
NIJG01000001.1	153248	153265	Repeat_394
NIJG01000001.1	154134	154164	Repeat_395
NIJG01000001.1	154600	154621	Repeat_396
NIJG01000001.1	154800	154819	Repeat_397
NIJG01000001.1	155012	155031	Repeat_398
NIJG01000001.1	155183	155202	Repeat_399
NIJG01000001.1	155292	155317	Repeat_400
NIJG01000001.1	155886	155948	Repeat_401
NIJG01000001.1	156200	156247	Repeat_402
NIJG01000001.1	156675	156708	Repeat_403
NIJG01000001.1	156931	156972	Repeat_404
NIJG01000001.1	158378	158397	Repeat_405
NIJG01000001.1	158586	158638	Repeat_406
NIJG01000001.1	158965	158985	Repeat_407
NIJG01000001.1	159936	159976	Repeat_408
NIJG01000001.1	160425	160449	Repeat_409
NIJG01000001.1	160587	160633	Repeat_410
NIJG01000001.1	161097	161120	Repeat_411
NIJG01000001.1	161644	161663	Repeat_412
NIJG01000001.1	162262	162282	Repeat_413
NIJG01000001.1	162756	162793	Repeat_414
NIJG01000001.1	162915	162971	Repeat_415
NIJG01000001.1	163233	163254	Repeat_416
NIJG01000001.1	164924	164946	Repeat_417
NIJG01000001.1	165606	165624	Repeat_418
NIJG01000001.1	165797	165861	Repeat_419
NIJG01000001.1	166678	166705	Repeat_420
NIJG01000001.1	166763	166782	Repeat_421
NIJG01000001.1	167119	167197	Repeat_422
NIJG01000001.1	167205	167233	Repeat_423
NIJG01000001.1	167505	167534	Repeat_424
NIJG01000001.1	167613	167637	Repeat_425
NIJG01000001.1	167973	168011	Repeat_426
NIJG01000001.1	168032	168054	Repeat_427
NIJG01000001.1	168272	168297	Repeat_428
NIJG01000001.1	168314	168338	Repeat_429
NIJG01000001.1	169739	169801	Repeat_430
NIJG01000001.1	170247	170268	Repeat_431
NIJG01000001.1	170670	170709	Repeat_432
NIJG01000001.1	172045	172082	Repeat_433
NIJG01000001.1	172187	172224	Repeat_434
NIJG01000001.1	173003	173021	Repeat_435
NIJG01000001.1	173428	173453	Repeat_436
NIJG01000001.1	173582	173601	Repeat_437
NIJG01000001.1	173614	173650	Repeat_438
NIJG01000001.1	174626	174668	Repeat_439
NIJG01000001.1	176527	176545	Repeat_440
NIJG01000001.1	176663	176682	Repeat_441
NIJG01000001.1	176963	177000	Repeat_442
NIJG01000001.1	177416	177444	Repeat_443
NIJG01000001.1	178000	178046	Repeat_444
NIJG01000001.1	178334	178385	Repeat_445
NIJG01000001.1	179925	179943	Repeat_446
NIJG01000001.1	180170	180210	Repeat_447
NIJG01000001.1	180296	180340	Repeat_448
NIJG01000001.1	181800	181819	Repeat_449
NIJG01000001.1	181870	181888	Repeat_450
NIJG01000001.1	182018	182036	Repeat_451
NIJG01000001.1	182350	182374	Repeat_452
NIJG01000001.1	183403	183421	Repeat_453
NIJG01000001.1	184181	184198	Repeat_454
NIJG01000001.1	184293	184293	Repeat_455
NIJG01000001.1	184972	184991	Repeat_456
NIJG01000001.1	185554	185587	Repeat_457
NIJG01000001.1	185967	185988	Repeat_458
NIJG01000001.1	186289	186308	Repeat_459
NIJG01000001.1	187033	187056	Repeat_460
NIJG01000001.1	187130	187151	Repeat_461
NIJG01000001.1	187931	187951	Repeat_462
NIJG01000001.1	188034	188052	Repeat_463
NIJG01000001.1	189491	189542	Repeat_464
NIJG01000001.1	190269	190320	Repeat_465
NIJG01000001.1	190789	190876	Repeat_466
NIJG01000001.1	191274	191294	Repeat_467
NIJG01000001.1	191779	191796	Repeat_468
NIJG01000001.1	192007	192028	Repeat_469
NIJG01000001.1	192257	192275	Repeat_470
NIJG01000001.1	192438	192458	Repeat_471
NIJG01000001.1	192690	192708	Repeat_472
NIJG01000001.1	193108	193125	Repeat_473
NIJG01000001.1	194290	194319	Repeat_474
NIJG01000001.1	194528	194554	Repeat_475
NIJG01000001.1	194752	194780	Repeat_476
NIJG01000001.1	194954	195117	Repeat_477
NIJG01000001.1	195612	195633	Repeat_478
NIJG01000001.1	195747	195770	Repeat_479
NIJG01000001.1	196050	196071	Repeat_480
NIJG01000001.1	196327	196346	Repeat_481
NIJG01000001.1	196805	196824	Repeat_482
NIJG01000001.1	197391	197446	Repeat_483
NIJG01000001.1	197579	197635	Repeat_484
NIJG01000001.1	198040	198090	Repeat_485
NIJG01000001.1	198326	198345	Repeat_486
NIJG01000001.1	198396	198417	Repeat_487
NIJG01000001.1	198451	198519	Repeat_488
NIJG01000001.1	198956	198974	Repeat_489
NIJG01000001.1	199418	199440	Repeat_490
NIJG01000001.1	199498	199551	Repeat_491
NIJG01000001.1	199708	199772	Repeat_492
NIJG01000001.1	199919	199938	Repeat_493
NIJG01000001.1	200153	200191	Repeat_494
NIJG01000001.1	200684	200724	Repeat_495
NIJG01000001.1	201033	201051	Repeat_496
NIJG01000001.1	201248	201272	Repeat_497
NIJG01000001.1	201285	201305	Repeat_498
NIJG01000001.1	201420	201633	Repeat_499
NIJG01000001.1	201871	201897	Repeat_500
NIJG01000001.1	202103	202125	Repeat_501
NIJG01000001.1	202518	202555	Repeat_502
NIJG01000001.1	202616	202636	Repeat_503
NIJG01000001.1	202898	202944	Repeat_504
NIJG01000001.1	203290	203314	Repeat_505
NIJG01000001.1	204168	204191	Repeat_506
NIJG01000001.1	204281	204304	Repeat_507
NIJG01000001.1	204772	204793	Repeat_508
NIJG01000001.1	205067	205086	Repeat_509
NIJG01000001.1	206142	206187	Repeat_510
NIJG01000001.1	206607	206625	Repeat_511
NIJG01000001.1	207860	207880	Repeat_512
NIJG01000001.1	207897	207922	Repeat_513
NIJG01000001.1	208762	208781	Repeat_514
NIJG01000001.1	208969	208988	Repeat_515
NIJG01000001.1	209428	209460	Repeat_516
NIJG01000001.1	209716	209737	Repeat_517
NIJG01000001.1	209743	209762	Repeat_518
NIJG01000001.1	210020	210042	Repeat_519
NIJG01000001.1	210559	210578	Repeat_520
NIJG01000001.1	210727	210749	Repeat_521
NIJG01000001.1	210766	210784	Repeat_522
NIJG01000001.1	212237	212315	Repeat_523
NIJG01000001.1	213053	213076	Repeat_524
NIJG01000001.1	213274	213294	Repeat_525
NIJG01000001.1	214338	214356	Repeat_526
NIJG01000001.1	214662	214694	Repeat_527
NIJG01000001.1	214788	214810	Repeat_528
NIJG01000001.1	214865	214883	Repeat_529
NIJG01000001.1	215108	215165	Repeat_530
NIJG01000001.1	215282	215306	Repeat_531
NIJG01000001.1	215356	215377	Repeat_532
NIJG01000001.1	215566	215599	Repeat_533
NIJG01000001.1	215876	215895	Repeat_534
NIJG01000001.1	216242	216297	Repeat_535
NIJG01000001.1	216897	216915	Repeat_536
NIJG01000001.1	218000	218027	Repeat_537
NIJG01000001.1	219047	219073	Repeat_538
NIJG01000001.1	219083	219107	Repeat_539
NIJG01000001.1	219305	219330	Repeat_540
NIJG01000001.1	219862	219925	Repeat_541
NIJG01000001.1	220525	220573	Repeat_542
NIJG01000001.1	220724	220753	Repeat_543
NIJG01000001.1	221505	221523	Repeat_544
NIJG01000001.1	221533	221556	Repeat_545
NIJG01000001.1	221821	221841	Repeat_546
NIJG01000001.1	222084	222104	Repeat_547
NIJG01000001.1	222260	222289	Repeat_548
NIJG01000001.1	223171	223210	Repeat_549
NIJG01000001.1	224290	224309	Repeat_550
NIJG01000001.1	225542	225555	Repeat_551
NIJG01000001.1	225557	225614	Repeat_552
NIJG01000001.1	225969	225987	Repeat_553
NIJG01000001.1	226520	226540	Repeat_554
NIJG01000001.1	226610	226648	Repeat_555
NIJG01000001.1	226839	226861	Repeat_556
NIJG01000001.1	226997	227020	Repeat_557
NIJG01000001.1	228869	228886	Repeat_558
NIJG01000001.1	229673	229692	Repeat_559
NIJG01000001.1	229705	229726	Repeat_560
NIJG01000001.1	230081	230112	Repeat_561
NIJG01000001.1	230851	230870	Repeat_562
NIJG01000001.1	231022	231043	Repeat_563
NIJG01000001.1	231360	231381	Repeat_564
NIJG01000001.1	231425	231444	Repeat_565
NIJG01000001.1	232160	232251	Repeat_566
NIJG01000001.1	232382	232431	Repeat_567
NIJG01000001.1	232477	232498	Repeat_568
NIJG01000001.1	232584	232609	Repeat_569
NIJG01000001.1	232687	232704	Repeat_570
NIJG01000001.1	232712	232733	Repeat_571
NIJG01000001.1	232783	232802	Repeat_572
NIJG01000001.1	232841	232859	Repeat_573
NIJG01000001.1	233183	233204	Repeat_574
NIJG01000001.1	233215	233236	Repeat_575
NIJG01000001.1	234048	234078	Repeat_576
NIJG01000001.1	234270	234290	Repeat_577
NIJG01000001.1	234638	234658	Repeat_578
NIJG01000001.1	235683	235705	Repeat_579
NIJG01000001.1	237082	237104	Repeat_580
NIJG01000001.1	237522	237584	Repeat_581
NIJG01000001.1	237832	237852	Repeat_582
NIJG01000001.1	238122	238143	Repeat_583
NIJG01000001.1	238281	238304	Repeat_584
NIJG01000001.1	238658	238682	Repeat_585
NIJG01000001.1	239334	239359	Repeat_586
NIJG01000001.1	240010	240044	Repeat_587
NIJG01000001.1	240232	240255	Repeat_588
NIJG01000001.1	240477	240496	Repeat_589
NIJG01000001.1	240782	240802	Repeat_590
NIJG01000001.1	240989	241013	Repeat_591
NIJG01000001.1	242107	242127	Repeat_592
NIJG01000001.1	242682	242703	Repeat_593
NIJG01000001.1	242740	242772	Repeat_594
NIJG01000001.1	242791	242811	Repeat_595
NIJG01000001.1	243158	243204	Repeat_596
NIJG01000001.1	243301	243322	Repeat_597
NIJG01000001.1	244667	244711	Repeat_598
NIJG01000001.1	245012	245049	Repeat_599
NIJG01000001.1	245500	245545	Repeat_600
NIJG01000001.1	245801	245824	Repeat_601
NIJG01000001.1	246681	246701	Repeat_602
NIJG01000001.1	247194	247726	Repeat_603
NIJG01000001.1	248467	248488	Repeat_604
NIJG01000001.1	249329	249355	Repeat_605
NIJG01000001.1	250069	250086	Repeat_606
NIJG01000001.1	250193	250229	Repeat_607
NIJG01000001.1	250256	250276	Repeat_608
NIJG01000001.1	251225	251245	Repeat_609
NIJG01000001.1	251609	251628	Repeat_610
NIJG01000001.1	251752	251809	Repeat_611
NIJG01000001.1	252069	252093	Repeat_612
NIJG01000001.1	252519	252543	Repeat_613
NIJG01000001.1	252879	252904	Repeat_614
NIJG01000001.1	255119	255136	Repeat_615
NIJG01000001.1	255302	255360	Repeat_616
NIJG01000001.1	257655	257674	Repeat_617
NIJG01000001.1	258717	258737	Repeat_618
NIJG01000001.1	259186	259205	Repeat_619
NIJG01000001.1	259514	259533	Repeat_620
NIJG01000001.1	259814	259836	Repeat_621
NIJG01000001.1	260597	260630	Repeat_622
NIJG01000001.1	260665	260683	Repeat_623
NIJG01000001.1	260974	260999	Repeat_624
NIJG01000001.1	262122	262143	Repeat_625
NIJG01000001.1	262626	262669	Repeat_626
NIJG01000001.1	263009	263028	Repeat_627
NIJG01000001.1	263725	263758	Repeat_628
NIJG01000001.1	263982	264044	Repeat_629
NIJG01000001.1	264397	264494	Repeat_630
NIJG01000001.1	265924	265973	Repeat_631
NIJG01000001.1	266265	266295	Repeat_632
NIJG01000001.1	266303	266327	Repeat_633
NIJG01000001.1	266361	266426	Repeat_634
NIJG01000001.1	266458	266510	Repeat_635
NIJG01000001.1	266537	266604	Repeat_636
NIJG01000001.1	266628	266688	Repeat_637
NIJG01000001.1	267074	267095	Repeat_638
NIJG01000001.1	267135	267159	Repeat_639
NIJG01000001.1	267267	267286	Repeat_640
NIJG01000001.1	267382	267439	Repeat_641
NIJG01000001.1	267686	267709	Repeat_642
NIJG01000001.1	268354	268371	Repeat_643
NIJG01000001.1	268429	268448	Repeat_644
NIJG01000001.1	268510	268568	Repeat_645
NIJG01000001.1	268578	268609	Repeat_646
NIJG01000001.1	268642	268661	Repeat_647
NIJG01000001.1	268681	268718	Repeat_648
NIJG01000001.1	268835	268858	Repeat_649
NIJG01000001.1	268862	268893	Repeat_650
NIJG01000001.1	268897	268960	Repeat_651
NIJG01000001.1	269105	269129	Repeat_652
NIJG01000001.1	269211	269236	Repeat_653
NIJG01000001.1	269352	269379	Repeat_654
NIJG01000001.1	269709	269726	Repeat_655
NIJG01000001.1	269765	269790	Repeat_656
NIJG01000001.1	269823	269842	Repeat_657
NIJG01000001.1	270370	270392	Repeat_658
NIJG01000001.1	270569	270592	Repeat_659
NIJG01000001.1	270775	270793	Repeat_660
NIJG01000001.1	270969	270999	Repeat_661
NIJG01000001.1	271090	271115	Repeat_662
NIJG01000001.1	271271	271294	Repeat_663
NIJG01000001.1	271430	271448	Repeat_664
NIJG01000001.1	271587	271608	Repeat_665
NIJG01000001.1	271667	271684	Repeat_666
NIJG01000001.1	271696	271721	Repeat_667
NIJG01000001.1	271773	271805	Repeat_668
NIJG01000001.1	271988	272005	Repeat_669
NIJG01000001.1	272143	272161	Repeat_670
NIJG01000001.1	272572	272598	Repeat_671
NIJG01000001.1	272677	272698	Repeat_672
NIJG01000001.1	273962	273983	Repeat_673
NIJG01000001.1	274148	274172	Repeat_674
NIJG01000001.1	275883	275904	Repeat_675
NIJG01000001.1	275910	275930	Repeat_676
NIJG01000001.1	276832	276862	Repeat_677
NIJG01000001.1	277169	277189	Repeat_678
NIJG01000001.1	277635	277657	Repeat_679
NIJG01000001.1	278064	278085	Repeat_680
NIJG01000001.1	278296	278318	Repeat_681
NIJG01000001.1	278335	278360	Repeat_682
NIJG01000001.1	278425	278446	Repeat_683
NIJG01000001.1	278463	279307	Repeat_684
NIJG01000001.1	279315	279337	Repeat_685
NIJG01000001.1	279387	279408	Repeat_686
NIJG01000001.1	279417	279435	Repeat_687
NIJG01000001.1	279524	279547	Repeat_688
NIJG01000001.1	279605	279627	Repeat_689
NIJG01000001.1	279638	279669	Repeat_690
NIJG01000001.1	279682	279700	Repeat_691
NIJG01000001.1	279726	279778	Repeat_692
NIJG01000001.1	279814	279832	Repeat_693
NIJG01000001.1	280025	280104	Repeat_694
NIJG01000001.1	280126	280149	Repeat_695
NIJG01000001.1	280220	280241	Repeat_696
NIJG01000001.1	280247	280264	Repeat_697
NIJG01000001.1	280322	280350	Repeat_698
NIJG01000001.1	280379	280422	Repeat_699
NIJG01000001.1	280600	280668	Repeat_700
NIJG01000001.1	280919	280956	Repeat_701
NIJG01000001.1	281146	281184	Repeat_702
NIJG01000001.1	281312	281333	Repeat_703
NIJG01000001.1	281375	281452	Repeat_704
NIJG01000001.1	281686	281715	Repeat_705
NIJG01000001.1	281977	282007	Repeat_706
NIJG01000001.1	282049	282075	Repeat_707
NIJG01000001.1	282383	282409	Repeat_708
NIJG01000001.1	282468	282486	Repeat_709
NIJG01000001.1	282519	282540	Repeat_710
NIJG01000001.1	282575	282595	Repeat_711
NIJG01000001.1	282882	282942	Repeat_712
NIJG01000001.1	282964	283003	Repeat_713
NIJG01000001.1	283032	283066	Repeat_714
NIJG01000001.1	283210	283274	Repeat_715
NIJG01000001.1	283276	283288	Repeat_716
NIJG01000001.1	283368	283389	Repeat_717
NIJG01000001.1	283468	283491	Repeat_718
NIJG01000001.1	283579	283658	Repeat_719
NIJG01000001.1	283775	283794	Repeat_720
NIJG01000001.1	283834	283855	Repeat_721
NIJG01000001.1	284463	284663	Repeat_722
NIJG01000001.1	284823	284849	Repeat_723
NIJG01000001.1	284926	284967	Repeat_724
NIJG01000001.1	285094	285146	Repeat_725
NIJG01000001.1	285261	285288	Repeat_726
NIJG01000001.1	285355	285436	Repeat_727
NIJG01000001.1	285629	285666	Repeat_728
NIJG01000001.1	285873	285970	Repeat_729
NIJG01000001.1	286191	286224	Repeat_730
NIJG01000001.1	286465	286488	Repeat_731
NIJG01000001.1	286758	286823	Repeat_732
NIJG01000001.1	287238	287256	Repeat_733
NIJG01000001.1	287300	287317	Repeat_734
NIJG01000001.1	287772	287795	Repeat_735
NIJG01000001.1	288053	288074	Repeat_736
NIJG01000001.1	288220	288256	Repeat_737
NIJG01000001.1	288370	288432	Repeat_738
NIJG01000001.1	288766	288824	Repeat_739
NIJG01000001.1	288878	288897	Repeat_740
NIJG01000001.1	289009	289028	Repeat_741
NIJG01000001.1	289059	289077	Repeat_742
NIJG01000001.1	289123	289173	Repeat_743
NIJG01000001.1	289402	289468	Repeat_744
NIJG01000001.1	289874	289892	Repeat_745
NIJG01000001.1	289905	289935	Repeat_746
NIJG01000001.1	290007	290024	Repeat_747
NIJG01000001.1	290083	290116	Repeat_748
NIJG01000001.1	290135	290241	Repeat_749
NIJG01000001.1	290337	290357	Repeat_750
NIJG01000001.1	290504	290588	Repeat_751
NIJG01000001.1	290967	290988	Repeat_752
NIJG01000001.1	291073	291094	Repeat_753
NIJG01000001.1	291298	291334	Repeat_754
NIJG01000001.1	291519	291538	Repeat_755
NIJG01000001.1	291564	291600	Repeat_756
NIJG01000001.1	291764	291828	Repeat_757
NIJG01000001.1	292033	292077	Repeat_758
NIJG01000001.1	292229	292248	Repeat_759
NIJG01000001.1	292495	292553	Repeat_760
NIJG01000001.1	292941	292959	Repeat_761
NIJG01000001.1	294818	294839	Repeat_762
NIJG01000001.1	296470	296502	Repeat_763
NIJG01000001.1	296719	296772	Repeat_764
NIJG01000001.1	297338	297368	Repeat_765
NIJG01000001.1	297419	297476	Repeat_766
NIJG01000001.1	297525	297542	Repeat_767
NIJG01000001.1	297810	297828	Repeat_768
NIJG01000001.1	297878	297920	Repeat_769
NIJG01000001.1	298225	298258	Repeat_770
NIJG01000001.1	298416	298522	Repeat_771
NIJG01000001.1	298931	299009	Repeat_772
NIJG01000001.1	299015	299042	Repeat_773
NIJG01000001.1	299388	299455	Repeat_774
NIJG01000001.1	299837	299858	Repeat_775
NIJG01000001.1	299904	299929	Repeat_776
NIJG01000001.1	299965	299986	Repeat_777
NIJG01000001.1	300750	300786	Repeat_778
NIJG01000001.1	301341	301365	Repeat_779
NIJG01000001.1	301381	301400	Repeat_780
NIJG01000001.1	301655	301674	Repeat_781
NIJG01000001.1	301971	302018	Repeat_782
NIJG01000001.1	302177	302199	Repeat_783
NIJG01000001.1	303007	303030	Repeat_784
NIJG01000001.1	303130	303149	Repeat_785
NIJG01000001.1	303799	303822	Repeat_786
NIJG01000001.1	303957	303974	Repeat_787
NIJG01000001.1	304520	304537	Repeat_788
NIJG01000001.1	304722	304774	Repeat_789
NIJG01000001.1	305995	306015	Repeat_790
NIJG01000001.1	306093	306111	Repeat_791
NIJG01000001.1	306144	306166	Repeat_792
NIJG01000001.1	306529	306582	Repeat_793
NIJG01000001.1	306780	306814	Repeat_794
NIJG01000001.1	306832	306852	Repeat_795
NIJG01000001.1	306999	307022	Repeat_796
NIJG01000001.1	307081	307103	Repeat_797
NIJG01000001.1	307857	307902	Repeat_798
NIJG01000001.1	308298	308350	Repeat_799
NIJG01000001.1	308443	308464	Repeat_800
NIJG01000001.1	308962	308987	Repeat_801
NIJG01000001.1	309666	309689	Repeat_802
NIJG01000001.1	309933	309953	Repeat_803
NIJG01000001.1	310191	310252	Repeat_804
NIJG01000001.1	310257	310278	Repeat_805
NIJG01000001.1	310335	310353	Repeat_806
NIJG01000001.1	310445	310468	Repeat_807
NIJG01000001.1	310856	310875	Repeat_808
NIJG01000001.1	310918	310941	Repeat_809
NIJG01000001.1	311153	311174	Repeat_810
NIJG01000001.1	311361	311386	Repeat_811
NIJG01000001.1	311404	311422	Repeat_812
NIJG01000001.1	311751	311806	Repeat_813
NIJG01000001.1	312690	312713	Repeat_814
NIJG01000001.1	312734	312762	Repeat_815
NIJG01000001.1	313176	313195	Repeat_816
NIJG01000001.1	313305	313324	Repeat_817
NIJG01000001.1	313383	313404	Repeat_818
NIJG01000001.1	314029	314078	Repeat_819
NIJG01000001.1	314289	314309	Repeat_820
NIJG01000001.1	314384	314460	Repeat_821
NIJG01000001.1	315083	315101	Repeat_822
NIJG01000001.1	315537	315558	Repeat_823
NIJG01000001.1	315855	315920	Repeat_824
NIJG01000001.1	315941	315980	Repeat_825
NIJG01000001.1	316114	316133	Repeat_826
NIJG01000001.1	316225	316245	Repeat_827
NIJG01000001.1	317106	317128	Repeat_828
NIJG01000001.1	317507	317546	Repeat_829
NIJG01000001.1	317709	317735	Repeat_830
NIJG01000001.1	318135	318159	Repeat_831
NIJG01000001.1	318970	318991	Repeat_832
NIJG01000001.1	319039	319061	Repeat_833
NIJG01000001.1	319466	319488	Repeat_834
NIJG01000001.1	319508	319536	Repeat_835
NIJG01000001.1	319608	319627	Repeat_836
NIJG01000001.1	319886	319905	Repeat_837
NIJG01000001.1	320434	320453	Repeat_838
NIJG01000001.1	320667	320769	Repeat_839
NIJG01000001.1	320771	321233	Repeat_840
NIJG01000001.1	321244	323466	Repeat_841
NIJG01000001.1	323509	323600	Repeat_842
NIJG01000001.1	323606	324052	Repeat_843
NIJG01000001.1	324305	324337	Repeat_844
NIJG01000001.1	324514	324551	Repeat_845
NIJG01000001.1	324728	324751	Repeat_846
NIJG01000001.1	325136	325163	Repeat_847
NIJG01000001.1	325194	325397	Repeat_848
NIJG01000001.1	325478	325499	Repeat_849
NIJG01000001.1	325549	325569	Repeat_850
NIJG01000001.1	325951	325985	Repeat_851
NIJG01000001.1	326097	326117	Repeat_852
NIJG01000001.1	326203	326230	Repeat_853
NIJG01000001.1	326440	326460	Repeat_854
NIJG01000001.1	326761	326784	Repeat_855
NIJG01000001.1	326802	326823	Repeat_856
NIJG01000001.1	326831	326907	Repeat_857
NIJG01000001.1	326940	326957	Repeat_858
NIJG01000001.1	328647	328670	Repeat_859
NIJG01000001.1	329228	329248	Repeat_860
NIJG01000001.1	329490	329514	Repeat_861
NIJG01000001.1	330045	330063	Repeat_862
NIJG01000001.1	331026	331050	Repeat_863
NIJG01000001.1	331053	331106	Repeat_864
NIJG01000001.1	331322	331351	Repeat_865
NIJG01000001.1	331650	331670	Repeat_866
NIJG01000001.1	331749	331771	Repeat_867
NIJG01000001.1	332063	332083	Repeat_868
NIJG01000001.1	332536	332555	Repeat_869
NIJG01000001.1	332975	333019	Repeat_870
NIJG01000001.1	333131	333180	Repeat_871
NIJG01000001.1	333339	333358	Repeat_872
NIJG01000001.1	333576	334035	Repeat_873
NIJG01000001.1	334536	334553	Repeat_874
NIJG01000001.1	334576	334613	Repeat_875
NIJG01000001.1	334667	334687	Repeat_876
NIJG01000001.1	334912	334956	Repeat_877
NIJG01000001.1	334967	334990	Repeat_878
NIJG01000001.1	335005	335031	Repeat_879
NIJG01000001.1	335072	335138	Repeat_880
NIJG01000001.1	335215	335239	Repeat_881
NIJG01000001.1	335544	335603	Repeat_882
NIJG01000001.1	336028	336090	Repeat_883
NIJG01000001.1	336151	336172	Repeat_884
NIJG01000001.1	336607	336632	Repeat_885
NIJG01000001.1	337051	337120	Repeat_886
NIJG01000001.1	337783	337811	Repeat_887
NIJG01000001.1	338626	338646	Repeat_888
NIJG01000001.1	338975	339010	Repeat_889
NIJG01000001.1	339325	339349	Repeat_890
NIJG01000001.1	339814	339849	Repeat_891
NIJG01000001.1	340600	340620	Repeat_892
NIJG01000001.1	341567	341587	Repeat_893
NIJG01000001.1	341992	342021	Repeat_894
NIJG01000001.1	342929	342946	Repeat_895
NIJG01000001.1	343196	343213	Repeat_896
NIJG01000001.1	343443	343488	Repeat_897
NIJG01000001.1	343712	343730	Repeat_898
NIJG01000001.1	343742	343759	Repeat_899
NIJG01000001.1	344518	344584	Repeat_900
NIJG01000001.1	344901	344919	Repeat_901
NIJG01000001.1	344970	345017	Repeat_902
NIJG01000001.1	345126	345171	Repeat_903
NIJG01000001.1	346166	346191	Repeat_904
NIJG01000001.1	346855	346874	Repeat_905
NIJG01000001.1	346920	346957	Repeat_906
NIJG01000001.1	347099	347145	Repeat_907
NIJG01000001.1	348113	348133	Repeat_908
NIJG01000001.1	348306	348356	Repeat_909
NIJG01000001.1	348536	348553	Repeat_910
NIJG01000001.1	348695	348752	Repeat_911
NIJG01000001.1	349260	349279	Repeat_912
NIJG01000001.1	349637	349662	Repeat_913
NIJG01000001.1	349714	349733	Repeat_914
NIJG01000001.1	349774	349841	Repeat_915
NIJG01000001.1	349882	349921	Repeat_916
NIJG01000001.1	349928	349958	Repeat_917
NIJG01000001.1	351237	351257	Repeat_918
NIJG01000001.1	351695	351742	Repeat_919
NIJG01000001.1	351769	351791	Repeat_920
NIJG01000001.1	351846	351870	Repeat_921
NIJG01000001.1	351902	351945	Repeat_922
NIJG01000001.1	352402	352420	Repeat_923
NIJG01000001.1	352775	352843	Repeat_924
NIJG01000001.1	354114	354133	Repeat_925
NIJG01000001.1	354454	354473	Repeat_926
NIJG01000001.1	354966	354985	Repeat_927
NIJG01000001.1	355051	355071	Repeat_928
NIJG01000001.1	355279	355298	Repeat_929
NIJG01000001.1	355382	355404	Repeat_930
NIJG01000001.1	355481	355602	Repeat_931
NIJG01000001.1	355635	355653	Repeat_932
NIJG01000001.1	355733	355754	Repeat_933
NIJG01000001.1	355767	355790	Repeat_934
NIJG01000001.1	355829	355848	Repeat_935
NIJG01000001.1	356439	356456	Repeat_936
NIJG01000001.1	357466	357505	Repeat_937
NIJG01000001.1	357589	357666	Repeat_938
NIJG01000001.1	358016	358036	Repeat_939
NIJG01000001.1	359457	359553	Repeat_940
NIJG01000001.1	359688	359709	Repeat_941
NIJG01000001.1	360295	360315	Repeat_942
NIJG01000001.1	360490	360535	Repeat_943
NIJG01000001.1	361389	361421	Repeat_944
NIJG01000001.1	362501	362563	Repeat_945
NIJG01000001.1	362739	362739	Repeat_946
NIJG01000001.1	362781	362838	Repeat_947
NIJG01000001.1	363118	363141	Repeat_948
NIJG01000001.1	363306	363330	Repeat_949
NIJG01000001.1	363552	363576	Repeat_950
NIJG01000001.1	363611	363675	Repeat_951
NIJG01000001.1	364430	364452	Repeat_952
NIJG01000001.1	365119	365145	Repeat_953
NIJG01000001.1	365360	365388	Repeat_954
NIJG01000001.1	365400	365431	Repeat_955
NIJG01000001.1	365460	365481	Repeat_956
NIJG01000001.1	366009	366037	Repeat_957
NIJG01000001.1	366236	366263	Repeat_958
NIJG01000001.1	367272	367344	Repeat_959
NIJG01000001.1	367346	367350	Repeat_960
NIJG01000001.1	367860	367919	Repeat_961
NIJG01000001.1	367923	367958	Repeat_962
NIJG01000001.1	368153	368173	Repeat_963
NIJG01000001.1	368467	368525	Repeat_964
NIJG01000001.1	368631	368651	Repeat_965
NIJG01000001.1	368855	368873	Repeat_966
NIJG01000001.1	369211	369231	Repeat_967
NIJG01000001.1	369254	369275	Repeat_968
NIJG01000001.1	369944	369964	Repeat_969
NIJG01000001.1	370862	370880	Repeat_970
NIJG01000001.1	372013	372035	Repeat_971
NIJG01000001.1	372221	372298	Repeat_972
NIJG01000001.1	373385	373496	Repeat_973
NIJG01000001.1	373522	373543	Repeat_974
NIJG01000001.1	374192	374232	Repeat_975
NIJG01000001.1	374313	374337	Repeat_976
NIJG01000001.1	375003	375056	Repeat_977
NIJG01000001.1	375354	375569	Repeat_978
NIJG01000001.1	376619	376637	Repeat_979
NIJG01000001.1	376742	376759	Repeat_980
NIJG01000001.1	377328	377387	Repeat_981
NIJG01000001.1	377580	377599	Repeat_982
NIJG01000001.1	378270	378312	Repeat_983
NIJG01000001.1	378509	378528	Repeat_984
NIJG01000001.1	379313	379332	Repeat_985
NIJG01000001.1	380631	380652	Repeat_986
NIJG01000001.1	381005	381037	Repeat_987
NIJG01000001.1	381525	381543	Repeat_988
NIJG01000001.1	382498	382544	Repeat_989
NIJG01000001.1	382608	382630	Repeat_990
NIJG01000001.1	382996	383015	Repeat_991
NIJG01000001.1	383344	383438	Repeat_992
NIJG01000001.1	383456	383476	Repeat_993
NIJG01000001.1	383686	383765	Repeat_994
NIJG01000001.1	385219	385236	Repeat_995
NIJG01000001.1	385573	385627	Repeat_996
NIJG01000001.1	386276	386334	Repeat_997
NIJG01000001.1	386389	386423	Repeat_998
NIJG01000001.1	387240	387278	Repeat_999
NIJG01000001.1	387309	387360	Repeat_1000
NIJG01000001.1	387387	387406	Repeat_1001
NIJG01000001.1	390444	390463	Repeat_1002
NIJG01000001.1	390739	390912	Repeat_1003
NIJG01000001.1	391017	391035	Repeat_1004
NIJG01000001.1	391194	391272	Repeat_1005
NIJG01000001.1	391409	391430	Repeat_1006
NIJG01000001.1	391552	391596	Repeat_1007
NIJG01000001.1	393244	393267	Repeat_1008
NIJG01000001.1	393515	393539	Repeat_1009
NIJG01000001.1	393831	393849	Repeat_1010
NIJG01000001.1	394506	394528	Repeat_1011
NIJG01000001.1	395146	395163	Repeat_1012
NIJG01000001.1	395178	395195	Repeat_1013
NIJG01000001.1	395444	395476	Repeat_1014
NIJG01000001.1	395527	395584	Repeat_1015
NIJG01000001.1	396659	396679	Repeat_1016
NIJG01000001.1	396745	396783	Repeat_1017
NIJG01000001.1	396929	397031	Repeat_1018
NIJG01000001.1	397157	397201	Repeat_1019
NIJG01000001.1	397351	397399	Repeat_1020
NIJG01000001.1	397649	397708	Repeat_1021
NIJG01000001.1	397924	397958	Repeat_1022
NIJG01000001.1	398927	398949	Repeat_1023
NIJG01000001.1	398999	399020	Repeat_1024
NIJG01000001.1	399058	399165	Repeat_1025
NIJG01000001.1	399237	399256	Repeat_1026
NIJG01000001.1	399366	399399	Repeat_1027
NIJG01000001.1	400659	400696	Repeat_1028
NIJG01000001.1	400760	400778	Repeat_1029
NIJG01000001.1	401799	401818	Repeat_1030
NIJG01000001.1	402553	402570	Repeat_1031
NIJG01000001.1	403620	403639	Repeat_1032
NIJG01000001.1	403664	403711	Repeat_1033
NIJG01000001.1	403713	403744	Repeat_1034
NIJG01000001.1	403817	403834	Repeat_1035
NIJG01000001.1	404007	404029	Repeat_1036
NIJG01000001.1	404162	404162	Repeat_1037
NIJG01000001.1	404440	404821	Repeat_1038
NIJG01000001.1	404940	404999	Repeat_1039
NIJG01000001.1	405555	405576	Repeat_1040
NIJG01000001.1	405869	405887	Repeat_1041
NIJG01000001.1	405919	405945	Repeat_1042
NIJG01000001.1	406213	406290	Repeat_1043
NIJG01000001.1	406477	406501	Repeat_1044
NIJG01000001.1	407064	407084	Repeat_1045
NIJG01000001.1	409000	409041	Repeat_1046
NIJG01000001.1	409261	409289	Repeat_1047
NIJG01000001.1	409406	409462	Repeat_1048
NIJG01000001.1	409529	409561	Repeat_1049
NIJG01000001.1	409581	409600	Repeat_1050
NIJG01000001.1	410370	410387	Repeat_1051
NIJG01000001.1	411023	411051	Repeat_1052
NIJG01000001.1	411562	411627	Repeat_1053
NIJG01000001.1	412533	412554	Repeat_1054
NIJG01000001.1	412588	412609	Repeat_1055
NIJG01000001.1	412792	412857	Repeat_1056
NIJG01000001.1	413109	413130	Repeat_1057
NIJG01000001.1	413955	414023	Repeat_1058
NIJG01000001.1	414637	414665	Repeat_1059
NIJG01000001.1	414733	414755	Repeat_1060
NIJG01000001.1	414848	414871	Repeat_1061
NIJG01000001.1	415305	415323	Repeat_1062
NIJG01000001.1	415424	415443	Repeat_1063
NIJG01000001.1	415565	415582	Repeat_1064
NIJG01000001.1	415620	415692	Repeat_1065
NIJG01000001.1	416084	416104	Repeat_1066
NIJG01000001.1	416306	416326	Repeat_1067
NIJG01000001.1	416358	416376	Repeat_1068
NIJG01000001.1	417083	417143	Repeat_1069
NIJG01000001.1	417428	417467	Repeat_1070
NIJG01000001.1	417752	417777	Repeat_1071
NIJG01000001.1	417992	418093	Repeat_1072
NIJG01000001.1	418923	418955	Repeat_1073
NIJG01000001.1	419457	419474	Repeat_1074
NIJG01000001.1	419965	419986	Repeat_1075
NIJG01000001.1	420713	420730	Repeat_1076
NIJG01000001.1	420815	420852	Repeat_1077
NIJG01000001.1	420884	420932	Repeat_1078
NIJG01000001.1	420934	421027	Repeat_1079
NIJG01000001.1	421436	421456	Repeat_1080
NIJG01000001.1	421631	421649	Repeat_1081
NIJG01000001.1	421781	421803	Repeat_1082
NIJG01000001.1	422169	422203	Repeat_1083
NIJG01000001.1	422995	423044	Repeat_1084
NIJG01000001.1	423556	423581	Repeat_1085
NIJG01000001.1	423946	423999	Repeat_1086
NIJG01000001.1	424422	424441	Repeat_1087
NIJG01000001.1	424486	424507	Repeat_1088
NIJG01000001.1	424513	424536	Repeat_1089
NIJG01000001.1	425002	425022	Repeat_1090
NIJG01000001.1	425196	425215	Repeat_1091
NIJG01000001.1	426232	426252	Repeat_1092
NIJG01000001.1	426292	426309	Repeat_1093
NIJG01000001.1	426396	426418	Repeat_1094
NIJG01000001.1	426667	426703	Repeat_1095
NIJG01000001.1	427121	427145	Repeat_1096
NIJG01000001.1	427626	427649	Repeat_1097
NIJG01000001.1	427665	427703	Repeat_1098
NIJG01000001.1	427922	427939	Repeat_1099
NIJG01000001.1	428360	428379	Repeat_1100
NIJG01000001.1	428457	428506	Repeat_1101
NIJG01000001.1	429035	429039	Repeat_1102
NIJG01000001.1	429041	429071	Repeat_1103
NIJG01000001.1	429073	429078	Repeat_1104
NIJG01000001.1	429392	429411	Repeat_1105
NIJG01000001.1	429657	429690	Repeat_1106
NIJG01000001.1	429758	429777	Repeat_1107
NIJG01000001.1	430793	430812	Repeat_1108
NIJG01000001.1	430952	430976	Repeat_1109
NIJG01000001.1	431148	431171	Repeat_1110
NIJG01000001.1	431415	431433	Repeat_1111
NIJG01000001.1	431701	431731	Repeat_1112
NIJG01000001.1	431892	431937	Repeat_1113
NIJG01000001.1	432119	432166	Repeat_1114
NIJG01000001.1	432506	432550	Repeat_1115
NIJG01000001.1	432830	432855	Repeat_1116
NIJG01000001.1	432959	432993	Repeat_1117
NIJG01000001.1	433214	433306	Repeat_1118
NIJG01000001.1	433511	433533	Repeat_1119
NIJG01000001.1	433599	433618	Repeat_1120
NIJG01000001.1	433800	433828	Repeat_1121
NIJG01000001.1	433835	433854	Repeat_1122
NIJG01000001.1	434175	434234	Repeat_1123
NIJG01000001.1	434426	434444	Repeat_1124
NIJG01000001.1	434547	434565	Repeat_1125
NIJG01000001.1	434712	434749	Repeat_1126
NIJG01000001.1	436422	436445	Repeat_1127
NIJG01000001.1	436588	436622	Repeat_1128
NIJG01000001.1	437051	437071	Repeat_1129
NIJG01000001.1	437145	437198	Repeat_1130
NIJG01000001.1	437257	437274	Repeat_1131
NIJG01000001.1	437706	437723	Repeat_1132
NIJG01000001.1	437807	437826	Repeat_1133
NIJG01000001.1	438555	438584	Repeat_1134
NIJG01000001.1	439962	440003	Repeat_1135
NIJG01000001.1	440438	440463	Repeat_1136
NIJG01000001.1	440573	440634	Repeat_1137
NIJG01000001.1	441238	441329	Repeat_1138
NIJG01000001.1	441627	441652	Repeat_1139
NIJG01000001.1	442206	442223	Repeat_1140
NIJG01000001.1	442991	443016	Repeat_1141
NIJG01000001.1	443435	443468	Repeat_1142
NIJG01000001.1	443670	443693	Repeat_1143
NIJG01000001.1	444901	444920	Repeat_1144
NIJG01000001.1	445152	445181	Repeat_1145
NIJG01000001.1	445350	445378	Repeat_1146
NIJG01000001.1	445651	445677	Repeat_1147
NIJG01000001.1	445805	445840	Repeat_1148
NIJG01000001.1	446555	446574	Repeat_1149
NIJG01000001.1	446978	447016	Repeat_1150
NIJG01000001.1	447775	447798	Repeat_1151
NIJG01000001.1	447845	447867	Repeat_1152
NIJG01000001.1	448177	448196	Repeat_1153
NIJG01000001.1	449168	449205	Repeat_1154
NIJG01000001.1	449897	449923	Repeat_1155
NIJG01000001.1	449988	450009	Repeat_1156
NIJG01000001.1	450246	450287	Repeat_1157
NIJG01000001.1	450767	450786	Repeat_1158
NIJG01000001.1	450864	450911	Repeat_1159
NIJG01000001.1	451216	451237	Repeat_1160
NIJG01000001.1	451387	451452	Repeat_1161
NIJG01000001.1	451852	451872	Repeat_1162
NIJG01000001.1	452069	452087	Repeat_1163
NIJG01000001.1	452176	452196	Repeat_1164
NIJG01000001.1	452231	452262	Repeat_1165
NIJG01000001.1	452596	452820	Repeat_1166
NIJG01000001.1	452968	452989	Repeat_1167
NIJG01000001.1	453029	453049	Repeat_1168
NIJG01000001.1	453103	453129	Repeat_1169
NIJG01000001.1	453465	453494	Repeat_1170
NIJG01000001.1	453527	453572	Repeat_1171
NIJG01000001.1	453587	453606	Repeat_1172
NIJG01000001.1	453876	453904	Repeat_1173
NIJG01000001.1	454900	454942	Repeat_1174
NIJG01000001.1	455102	455123	Repeat_1175
NIJG01000001.1	455399	455419	Repeat_1176
NIJG01000001.1	455946	456025	Repeat_1177
NIJG01000001.1	456051	456089	Repeat_1178
NIJG01000001.1	456152	456172	Repeat_1179
NIJG01000001.1	456259	456279	Repeat_1180
NIJG01000001.1	456371	456393	Repeat_1181
NIJG01000001.1	456496	456527	Repeat_1182
NIJG01000001.1	457040	457093	Repeat_1183
NIJG01000001.1	457475	457495	Repeat_1184
NIJG01000001.1	457999	458016	Repeat_1185
NIJG01000001.1	458671	458700	Repeat_1186
NIJG01000001.1	459284	459319	Repeat_1187
NIJG01000001.1	459613	459648	Repeat_1188
NIJG01000001.1	459662	459683	Repeat_1189
NIJG01000001.1	459706	459724	Repeat_1190
NIJG01000001.1	460393	460438	Repeat_1191
NIJG01000001.1	461208	461225	Repeat_1192
NIJG01000001.1	461555	461577	Repeat_1193
NIJG01000001.1	461786	461808	Repeat_1194
NIJG01000001.1	461926	461962	Repeat_1195
NIJG01000001.1	462435	462458	Repeat_1196
NIJG01000001.1	462482	462516	Repeat_1197
NIJG01000001.1	462852	462870	Repeat_1198
NIJG01000001.1	463164	463191	Repeat_1199
NIJG01000001.1	463493	463512	Repeat_1200
NIJG01000001.1	463753	463775	Repeat_1201
NIJG01000001.1	464131	464168	Repeat_1202
NIJG01000001.1	464523	464542	Repeat_1203
NIJG01000001.1	464920	464940	Repeat_1204
NIJG01000001.1	465132	465151	Repeat_1205
NIJG01000001.1	465994	466012	Repeat_1206
NIJG01000001.1	466121	466153	Repeat_1207
NIJG01000001.1	467896	467932	Repeat_1208
NIJG01000001.1	468599	468619	Repeat_1209
NIJG01000001.1	468776	468836	Repeat_1210
NIJG01000001.1	469174	469198	Repeat_1211
NIJG01000001.1	469378	469419	Repeat_1212
NIJG01000001.1	469549	469637	Repeat_1213
NIJG01000001.1	469903	469973	Repeat_1214
NIJG01000001.1	470222	470243	Repeat_1215
NIJG01000001.1	470644	470666	Repeat_1216
NIJG01000001.1	470851	470895	Repeat_1217
NIJG01000001.1	471762	471791	Repeat_1218
NIJG01000001.1	472121	472141	Repeat_1219
NIJG01000001.1	472816	472835	Repeat_1220
NIJG01000001.1	473600	473634	Repeat_1221
NIJG01000001.1	473914	473944	Repeat_1222
NIJG01000001.1	474511	474531	Repeat_1223
NIJG01000001.1	475028	475048	Repeat_1224
NIJG01000001.1	475636	475656	Repeat_1225
NIJG01000001.1	476140	476184	Repeat_1226
NIJG01000001.1	477578	477596	Repeat_1227
NIJG01000001.1	477858	477884	Repeat_1228
NIJG01000001.1	478441	478477	Repeat_1229
NIJG01000001.1	479332	479386	Repeat_1230
NIJG01000001.1	479464	479492	Repeat_1231
NIJG01000001.1	479550	479569	Repeat_1232
NIJG01000001.1	479660	479680	Repeat_1233
NIJG01000001.1	480073	480093	Repeat_1234
NIJG01000001.1	480172	480241	Repeat_1235
NIJG01000001.1	480620	480701	Repeat_1236
NIJG01000001.1	481157	481180	Repeat_1237
NIJG01000001.1	481346	481365	Repeat_1238
NIJG01000001.1	481699	481722	Repeat_1239
NIJG01000001.1	481764	481798	Repeat_1240
NIJG01000001.1	482099	482120	Repeat_1241
NIJG01000001.1	483485	483507	Repeat_1242
NIJG01000001.1	483790	483807	Repeat_1243
NIJG01000001.1	484333	484362	Repeat_1244
NIJG01000001.1	484419	484442	Repeat_1245
NIJG01000001.1	484469	484491	Repeat_1246
NIJG01000001.1	485478	485478	Repeat_1247
NIJG01000001.1	486392	486411	Repeat_1248
NIJG01000001.1	487283	487319	Repeat_1249
NIJG01000001.1	487707	487728	Repeat_1250
NIJG01000001.1	489137	489162	Repeat_1251
NIJG01000001.1	489208	489250	Repeat_1252
NIJG01000001.1	489271	489289	Repeat_1253
NIJG01000001.1	489401	489422	Repeat_1254
NIJG01000001.1	489604	489623	Repeat_1255
NIJG01000001.1	490018	490100	Repeat_1256
NIJG01000001.1	490594	490892	Repeat_1257
NIJG01000001.1	490907	490983	Repeat_1258
NIJG01000001.1	490985	491040	Repeat_1259
NIJG01000001.1	491044	491307	Repeat_1260
NIJG01000001.1	491354	491494	Repeat_1261
NIJG01000001.1	491511	491643	Repeat_1262
NIJG01000001.1	491649	491863	Repeat_1263
NIJG01000001.1	493368	493385	Repeat_1264
NIJG01000001.1	493756	493776	Repeat_1265
NIJG01000001.1	494000	494018	Repeat_1266
NIJG01000001.1	494472	494490	Repeat_1267
NIJG01000001.1	495283	495301	Repeat_1268
NIJG01000001.1	495337	495357	Repeat_1269
NIJG01000001.1	495853	496080	Repeat_1270
NIJG01000001.1	496266	496284	Repeat_1271
NIJG01000001.1	496368	496387	Repeat_1272
NIJG01000001.1	496432	496457	Repeat_1273
NIJG01000001.1	497635	497682	Repeat_1274
NIJG01000001.1	498409	498438	Repeat_1275
NIJG01000001.1	499058	499077	Repeat_1276
NIJG01000001.1	499497	499521	Repeat_1277
NIJG01000001.1	499896	499943	Repeat_1278
NIJG01000001.1	500547	500594	Repeat_1279
NIJG01000001.1	501153	501177	Repeat_1280
NIJG01000001.1	501419	501440	Repeat_1281
NIJG01000001.1	501755	501772	Repeat_1282
NIJG01000001.1	502185	502204	Repeat_1283
NIJG01000001.1	502874	502943	Repeat_1284
NIJG01000001.1	503176	503207	Repeat_1285
NIJG01000001.1	503226	503267	Repeat_1286
NIJG01000001.1	503767	503787	Repeat_1287
NIJG01000001.1	503945	503970	Repeat_1288
NIJG01000001.1	504408	504434	Repeat_1289
NIJG01000001.1	504588	504605	Repeat_1290
NIJG01000001.1	504929	504953	Repeat_1291
NIJG01000001.1	505047	505083	Repeat_1292
NIJG01000001.1	505297	505339	Repeat_1293
NIJG01000001.1	505412	505433	Repeat_1294
NIJG01000001.1	505553	505630	Repeat_1295
NIJG01000001.1	505848	505869	Repeat_1296
NIJG01000001.1	506279	506299	Repeat_1297
NIJG01000001.1	506530	506565	Repeat_1298
NIJG01000001.1	506591	506615	Repeat_1299
NIJG01000001.1	507117	507175	Repeat_1300
NIJG01000001.1	508077	508111	Repeat_1301
NIJG01000001.1	508429	508451	Repeat_1302
NIJG01000001.1	508827	508847	Repeat_1303
NIJG01000001.1	510323	510323	Repeat_1304
NIJG01000001.1	510760	510780	Repeat_1305
NIJG01000001.1	510820	510889	Repeat_1306
NIJG01000001.1	511524	511569	Repeat_1307
NIJG01000001.1	511923	511943	Repeat_1308
NIJG01000001.1	512161	512184	Repeat_1309
NIJG01000001.1	512246	512274	Repeat_1310
NIJG01000001.1	512293	512317	Repeat_1311
NIJG01000001.1	512331	512349	Repeat_1312
NIJG01000001.1	513035	513055	Repeat_1313
NIJG01000001.1	513367	513398	Repeat_1314
NIJG01000001.1	513672	513691	Repeat_1315
NIJG01000001.1	513752	513787	Repeat_1316
NIJG01000001.1	514120	514170	Repeat_1317
NIJG01000001.1	514705	514726	Repeat_1318
NIJG01000001.1	514804	514830	Repeat_1319
NIJG01000001.1	514836	514867	Repeat_1320
NIJG01000001.1	515390	515455	Repeat_1321
NIJG01000001.1	515911	515946	Repeat_1322
NIJG01000001.1	516131	516180	Repeat_1323
NIJG01000001.1	516712	516734	Repeat_1324
NIJG01000001.1	516918	516939	Repeat_1325
NIJG01000001.1	516952	516981	Repeat_1326
NIJG01000001.1	518029	518081	Repeat_1327
NIJG01000001.1	518201	518220	Repeat_1328
NIJG01000001.1	518362	518382	Repeat_1329
NIJG01000001.1	518624	518641	Repeat_1330
NIJG01000001.1	518957	518978	Repeat_1331
NIJG01000001.1	520285	520356	Repeat_1332
NIJG01000001.1	520367	520385	Repeat_1333
NIJG01000001.1	520749	520781	Repeat_1334
NIJG01000001.1	520936	520957	Repeat_1335
NIJG01000001.1	521779	521799	Repeat_1336
NIJG01000001.1	522116	522135	Repeat_1337
NIJG01000001.1	522308	522371	Repeat_1338
NIJG01000001.1	522790	522810	Repeat_1339
NIJG01000001.1	522892	522892	Repeat_1340
NIJG01000001.1	523359	523381	Repeat_1341
NIJG01000001.1	523458	523477	Repeat_1342
NIJG01000001.1	523665	523684	Repeat_1343
NIJG01000001.1	524138	524189	Repeat_1344
NIJG01000001.1	524205	524238	Repeat_1345
NIJG01000001.1	524267	524286	Repeat_1346
NIJG01000001.1	524386	524408	Repeat_1347
NIJG01000001.1	524426	524446	Repeat_1348
NIJG01000001.1	527343	527366	Repeat_1349
NIJG01000001.1	527812	527856	Repeat_1350
NIJG01000001.1	527891	527909	Repeat_1351
NIJG01000001.1	528371	528391	Repeat_1352
NIJG01000001.1	528427	528482	Repeat_1353
NIJG01000001.1	528775	528798	Repeat_1354
NIJG01000001.1	529455	529480	Repeat_1355
NIJG01000001.1	529603	529642	Repeat_1356
NIJG01000001.1	529939	529958	Repeat_1357
NIJG01000001.1	530443	530462	Repeat_1358
NIJG01000001.1	530670	530689	Repeat_1359
NIJG01000001.1	530768	530792	Repeat_1360
NIJG01000001.1	531300	531346	Repeat_1361
NIJG01000001.1	532691	532715	Repeat_1362
NIJG01000001.1	532828	532846	Repeat_1363
NIJG01000001.1	533951	534057	Repeat_1364
NIJG01000001.1	534276	534305	Repeat_1365
NIJG01000001.1	534764	534786	Repeat_1366
NIJG01000001.1	534834	534853	Repeat_1367
NIJG01000001.1	535111	535209	Repeat_1368
NIJG01000001.1	535211	535293	Repeat_1369
NIJG01000001.1	535510	535544	Repeat_1370
NIJG01000001.1	535566	535595	Repeat_1371
NIJG01000001.1	535774	535793	Repeat_1372
NIJG01000001.1	535870	535923	Repeat_1373
NIJG01000001.1	536304	536326	Repeat_1374
NIJG01000001.1	536979	537049	Repeat_1375
NIJG01000001.1	537319	537341	Repeat_1376
NIJG01000001.1	538852	538878	Repeat_1377
NIJG01000001.1	538889	538911	Repeat_1378
NIJG01000001.1	538999	539116	Repeat_1379
NIJG01000001.1	539335	539367	Repeat_1380
NIJG01000001.1	540015	540034	Repeat_1381
NIJG01000001.1	540086	540110	Repeat_1382
NIJG01000001.1	540194	540312	Repeat_1383
NIJG01000001.1	540863	540882	Repeat_1384
NIJG01000001.1	541041	541070	Repeat_1385
NIJG01000001.1	541318	541336	Repeat_1386
NIJG01000001.1	541456	541479	Repeat_1387
NIJG01000001.1	541677	541694	Repeat_1388
NIJG01000001.1	542364	542382	Repeat_1389
NIJG01000001.1	542539	542561	Repeat_1390
NIJG01000001.1	543297	543320	Repeat_1391
NIJG01000001.1	543516	543543	Repeat_1392
NIJG01000001.1	545087	545155	Repeat_1393
NIJG01000001.1	546422	546510	Repeat_1394
NIJG01000001.1	546938	546968	Repeat_1395
NIJG01000001.1	547517	547537	Repeat_1396
NIJG01000001.1	547561	547581	Repeat_1397
NIJG01000001.1	547841	547861	Repeat_1398
NIJG01000001.1	548495	548539	Repeat_1399
NIJG01000001.1	548600	548906	Repeat_1400
NIJG01000001.1	549499	549595	Repeat_1401
NIJG01000001.1	550319	550339	Repeat_1402
NIJG01000001.1	550726	550753	Repeat_1403
NIJG01000001.1	551271	551293	Repeat_1404
NIJG01000001.1	551387	551404	Repeat_1405
NIJG01000001.1	551457	551476	Repeat_1406
NIJG01000001.1	552229	552249	Repeat_1407
NIJG01000001.1	552416	552468	Repeat_1408
NIJG01000001.1	552534	552561	Repeat_1409
NIJG01000001.1	552651	552723	Repeat_1410
NIJG01000001.1	552853	552886	Repeat_1411
NIJG01000001.1	553031	553150	Repeat_1412
NIJG01000001.1	553157	553190	Repeat_1413
NIJG01000001.1	553604	553624	Repeat_1414
NIJG01000001.1	553759	553777	Repeat_1415
NIJG01000001.1	554272	554299	Repeat_1416
NIJG01000001.1	554431	554449	Repeat_1417
NIJG01000001.1	554658	554682	Repeat_1418
NIJG01000001.1	555444	555491	Repeat_1419
NIJG01000001.1	555672	555698	Repeat_1420
NIJG01000001.1	555705	555725	Repeat_1421
NIJG01000001.1	556565	556582	Repeat_1422
NIJG01000001.1	556744	556763	Repeat_1423
NIJG01000001.1	556842	556872	Repeat_1424
NIJG01000001.1	556930	556957	Repeat_1425
NIJG01000001.1	557621	557695	Repeat_1426
NIJG01000001.1	557790	557808	Repeat_1427
NIJG01000001.1	557955	557986	Repeat_1428
NIJG01000001.1	558007	558028	Repeat_1429
NIJG01000001.1	558078	558100	Repeat_1430
NIJG01000001.1	558736	558754	Repeat_1431
NIJG01000001.1	560384	560406	Repeat_1432
NIJG01000001.1	561209	561231	Repeat_1433
NIJG01000001.1	561997	562017	Repeat_1434
NIJG01000001.1	562393	562438	Repeat_1435
NIJG01000001.1	562688	562710	Repeat_1436
NIJG01000001.1	562876	562894	Repeat_1437
NIJG01000001.1	563029	563049	Repeat_1438
NIJG01000001.1	563126	563143	Repeat_1439
NIJG01000001.1	563271	563291	Repeat_1440
NIJG01000001.1	563314	563336	Repeat_1441
NIJG01000001.1	563676	563696	Repeat_1442
NIJG01000001.1	563754	563772	Repeat_1443
NIJG01000001.1	563855	563883	Repeat_1444
NIJG01000001.1	563996	564019	Repeat_1445
NIJG01000001.1	564115	564161	Repeat_1446
NIJG01000001.1	564206	564225	Repeat_1447
NIJG01000001.1	564273	564298	Repeat_1448
NIJG01000001.1	564322	564364	Repeat_1449
NIJG01000001.1	564399	564424	Repeat_1450
NIJG01000001.1	564479	564504	Repeat_1451
NIJG01000001.1	564846	564876	Repeat_1452
NIJG01000001.1	564930	564959	Repeat_1453
NIJG01000001.1	565103	565285	Repeat_1454
NIJG01000001.1	565287	565319	Repeat_1455
NIJG01000001.1	565328	565346	Repeat_1456
NIJG01000001.1	565616	565646	Repeat_1457
NIJG01000001.1	565653	565675	Repeat_1458
NIJG01000001.1	565689	565811	Repeat_1459
NIJG01000001.1	565831	565900	Repeat_1460
NIJG01000001.1	565968	565988	Repeat_1461
NIJG01000001.1	566056	566091	Repeat_1462
NIJG01000001.1	566175	566195	Repeat_1463
NIJG01000001.1	566229	566264	Repeat_1464
NIJG01000001.1	566283	566356	Repeat_1465
NIJG01000001.1	566419	566439	Repeat_1466
NIJG01000001.1	566622	566642	Repeat_1467
NIJG01000001.1	567001	567027	Repeat_1468
NIJG01000001.1	567034	567054	Repeat_1469
NIJG01000001.1	567089	567115	Repeat_1470
NIJG01000001.1	567237	567259	Repeat_1471
NIJG01000001.1	567402	567436	Repeat_1472
NIJG01000001.1	567475	567495	Repeat_1473
NIJG01000001.1	567525	567817	Repeat_1474
NIJG01000001.1	567849	567965	Repeat_1475
NIJG01000001.1	568008	568030	Repeat_1476
NIJG01000001.1	568094	568151	Repeat_1477
NIJG01000001.1	568253	568283	Repeat_1478
NIJG01000001.1	568310	568332	Repeat_1479
NIJG01000001.1	568746	568806	Repeat_1480
NIJG01000001.1	568858	568893	Repeat_1481
NIJG01000001.1	569287	569340	Repeat_1482
NIJG01000001.1	569420	569440	Repeat_1483
NIJG01000001.1	569589	569622	Repeat_1484
NIJG01000001.1	569821	569844	Repeat_1485
NIJG01000001.1	569864	569897	Repeat_1486
NIJG01000001.1	569924	569963	Repeat_1487
NIJG01000001.1	570067	570086	Repeat_1488
NIJG01000001.1	570144	570184	Repeat_1489
NIJG01000001.1	570406	570450	Repeat_1490
NIJG01000001.1	570513	570611	Repeat_1491
NIJG01000001.1	570685	570707	Repeat_1492
NIJG01000001.1	570780	570801	Repeat_1493
NIJG01000001.1	570918	570965	Repeat_1494
NIJG01000001.1	570989	571016	Repeat_1495
NIJG01000001.1	571197	571218	Repeat_1496
NIJG01000001.1	571333	571350	Repeat_1497
NIJG01000001.1	571407	571435	Repeat_1498
NIJG01000001.1	571522	571546	Repeat_1499
NIJG01000001.1	571634	571681	Repeat_1500
NIJG01000001.1	571690	571709	Repeat_1501
NIJG01000001.1	571802	571851	Repeat_1502
NIJG01000001.1	571987	572008	Repeat_1503
NIJG01000001.1	572044	572068	Repeat_1504
NIJG01000001.1	572136	572154	Repeat_1505
NIJG01000001.1	572160	572558	Repeat_1506
NIJG01000001.1	572622	572699	Repeat_1507
NIJG01000001.1	572970	573010	Repeat_1508
NIJG01000001.1	573018	573070	Repeat_1509
NIJG01000001.1	573111	573136	Repeat_1510
NIJG01000001.1	573313	573336	Repeat_1511
NIJG01000001.1	573540	573563	Repeat_1512
NIJG01000001.1	573655	573677	Repeat_1513
NIJG01000001.1	573871	573920	Repeat_1514
NIJG01000001.1	574082	574130	Repeat_1515
NIJG01000001.1	574145	574194	Repeat_1516
NIJG01000001.1	574356	574415	Repeat_1517
NIJG01000001.1	574491	574512	Repeat_1518
NIJG01000001.1	574523	574612	Repeat_1519
NIJG01000001.1	574808	574863	Repeat_1520
NIJG01000001.1	574874	574957	Repeat_1521
NIJG01000001.1	575160	575179	Repeat_1522
NIJG01000001.1	575288	575308	Repeat_1523
NIJG01000001.1	575326	575346	Repeat_1524
NIJG01000001.1	575710	575728	Repeat_1525
NIJG01000001.1	575837	575854	Repeat_1526
NIJG01000001.1	577534	577563	Repeat_1527
NIJG01000001.1	577828	577873	Repeat_1528
NIJG01000001.1	577975	577998	Repeat_1529
NIJG01000001.1	578425	578448	Repeat_1530
NIJG01000001.1	579725	579744	Repeat_1531
NIJG01000001.1	579786	579874	Repeat_1532
NIJG01000001.1	580477	580496	Repeat_1533
NIJG01000001.1	580595	580619	Repeat_1534
NIJG01000001.1	582008	582032	Repeat_1535
NIJG01000001.1	582394	582414	Repeat_1536
NIJG01000001.1	582585	582644	Repeat_1537
NIJG01000001.1	582910	582935	Repeat_1538
NIJG01000001.1	584005	584025	Repeat_1539
NIJG01000001.1	584128	584150	Repeat_1540
NIJG01000001.1	584334	584376	Repeat_1541
NIJG01000001.1	584484	584503	Repeat_1542
NIJG01000001.1	584963	584982	Repeat_1543
NIJG01000001.1	585229	585266	Repeat_1544
NIJG01000001.1	589508	589525	Repeat_1545
NIJG01000001.1	589760	589779	Repeat_1546
NIJG01000001.1	590206	590238	Repeat_1547
NIJG01000001.1	590264	590282	Repeat_1548
NIJG01000001.1	590433	590464	Repeat_1549
NIJG01000001.1	590792	590830	Repeat_1550
NIJG01000001.1	591500	591517	Repeat_1551
NIJG01000001.1	591876	591922	Repeat_1552
NIJG01000001.1	592531	592550	Repeat_1553
NIJG01000001.1	592814	592833	Repeat_1554
NIJG01000001.1	594696	594731	Repeat_1555
NIJG01000001.1	595287	595336	Repeat_1556
NIJG01000001.1	595377	595398	Repeat_1557
NIJG01000001.1	595435	595452	Repeat_1558
NIJG01000001.1	595703	595723	Repeat_1559
NIJG01000001.1	597481	597500	Repeat_1560
NIJG01000001.1	597830	597919	Repeat_1561
NIJG01000001.1	598614	598637	Repeat_1562
NIJG01000001.1	598822	598845	Repeat_1563
NIJG01000001.1	598991	599011	Repeat_1564
NIJG01000001.1	599073	599168	Repeat_1565
NIJG01000001.1	599170	599199	Repeat_1566
NIJG01000001.1	599270	599362	Repeat_1567
NIJG01000001.1	599405	599427	Repeat_1568
NIJG01000001.1	599718	599737	Repeat_1569
NIJG01000001.1	599785	599809	Repeat_1570
NIJG01000001.1	600662	600682	Repeat_1571
NIJG01000001.1	601641	601661	Repeat_1572
NIJG01000001.1	602264	602285	Repeat_1573
NIJG01000001.1	602559	602579	Repeat_1574
NIJG01000001.1	603320	603341	Repeat_1575
NIJG01000001.1	604339	604391	Repeat_1576
NIJG01000001.1	604659	604680	Repeat_1577
NIJG01000001.1	604965	604983	Repeat_1578
NIJG01000001.1	605825	605844	Repeat_1579
NIJG01000001.1	605914	605936	Repeat_1580
NIJG01000001.1	606108	606130	Repeat_1581
NIJG01000001.1	606168	606189	Repeat_1582
NIJG01000001.1	606223	606273	Repeat_1583
NIJG01000001.1	606358	606431	Repeat_1584
NIJG01000001.1	606464	606502	Repeat_1585
NIJG01000001.1	606909	606928	Repeat_1586
NIJG01000001.1	607154	607198	Repeat_1587
NIJG01000001.1	607313	607333	Repeat_1588
NIJG01000001.1	607795	607814	Repeat_1589
NIJG01000001.1	608481	608504	Repeat_1590
NIJG01000001.1	609036	609061	Repeat_1591
NIJG01000001.1	609380	609434	Repeat_1592
NIJG01000001.1	610293	610313	Repeat_1593
NIJG01000001.1	610351	610368	Repeat_1594
NIJG01000001.1	610569	610599	Repeat_1595
NIJG01000001.1	610822	610844	Repeat_1596
NIJG01000001.1	610877	610894	Repeat_1597
NIJG01000001.1	611863	611885	Repeat_1598
NIJG01000001.1	614701	614739	Repeat_1599
NIJG01000001.1	614803	614823	Repeat_1600
NIJG01000001.1	614850	614955	Repeat_1601
NIJG01000001.1	615377	615396	Repeat_1602
NIJG01000001.1	615463	615480	Repeat_1603
NIJG01000001.1	615612	615645	Repeat_1604
NIJG01000001.1	615687	615708	Repeat_1605
NIJG01000001.1	615932	615953	Repeat_1606
NIJG01000001.1	615964	615983	Repeat_1607
NIJG01000001.1	616045	616073	Repeat_1608
NIJG01000001.1	616146	616169	Repeat_1609
NIJG01000001.1	616390	616418	Repeat_1610
NIJG01000001.1	616518	616536	Repeat_1611
NIJG01000001.1	616961	616981	Repeat_1612
NIJG01000001.1	617049	617068	Repeat_1613
NIJG01000001.1	617297	617320	Repeat_1614
NIJG01000001.1	617415	617432	Repeat_1615
NIJG01000001.1	617462	617487	Repeat_1616
NIJG01000001.1	617564	617582	Repeat_1617
NIJG01000001.1	617681	617706	Repeat_1618
NIJG01000001.1	617898	617921	Repeat_1619
NIJG01000001.1	617946	618012	Repeat_1620
NIJG01000001.1	618071	618091	Repeat_1621
NIJG01000001.1	618158	618180	Repeat_1622
NIJG01000001.1	618354	618399	Repeat_1623
NIJG01000001.1	618433	618450	Repeat_1624
NIJG01000001.1	618510	618528	Repeat_1625
NIJG01000001.1	618743	618767	Repeat_1626
NIJG01000001.1	618864	618889	Repeat_1627
NIJG01000001.1	619584	619616	Repeat_1628
NIJG01000001.1	619908	619927	Repeat_1629
NIJG01000001.1	620599	620617	Repeat_1630
NIJG01000001.1	620694	620713	Repeat_1631
NIJG01000001.1	621078	621102	Repeat_1632
NIJG01000001.1	621168	621190	Repeat_1633
NIJG01000001.1	622233	622252	Repeat_1634
NIJG01000001.1	622524	622545	Repeat_1635
NIJG01000001.1	622579	622601	Repeat_1636
NIJG01000001.1	623059	623076	Repeat_1637
NIJG01000001.1	623362	623641	Repeat_1638
NIJG01000001.1	623688	623794	Repeat_1639
NIJG01000001.1	623806	623826	Repeat_1640
NIJG01000001.1	624205	624271	Repeat_1641
NIJG01000001.1	624443	624568	Repeat_1642
NIJG01000001.1	624588	624588	Repeat_1643
NIJG01000001.1	624665	624864	Repeat_1644
NIJG01000001.1	625146	625283	Repeat_1645
NIJG01000001.1	625348	625388	Repeat_1646
NIJG01000001.1	625783	625810	Repeat_1647
NIJG01000001.1	625898	625923	Repeat_1648
NIJG01000001.1	626037	626056	Repeat_1649
NIJG01000001.1	626385	626404	Repeat_1650
NIJG01000001.1	626735	626752	Repeat_1651
NIJG01000001.1	627005	627027	Repeat_1652
NIJG01000001.1	627059	629432	Repeat_1653
NIJG01000001.1	629436	633353	Repeat_1654
NIJG01000001.1	633455	633606	Repeat_1655
NIJG01000001.1	633678	633707	Repeat_1656
NIJG01000001.1	633757	633782	Repeat_1657
NIJG01000001.1	634079	634101	Repeat_1658
NIJG01000001.1	634327	634347	Repeat_1659
NIJG01000001.1	634594	634614	Repeat_1660
NIJG01000001.1	634963	634988	Repeat_1661
NIJG01000001.1	635131	635180	Repeat_1662
NIJG01000001.1	635682	635700	Repeat_1663
NIJG01000001.1	635830	635855	Repeat_1664
NIJG01000001.1	636012	636054	Repeat_1665
NIJG01000001.1	636236	636286	Repeat_1666
NIJG01000001.1	636298	636326	Repeat_1667
NIJG01000001.1	636366	636415	Repeat_1668
NIJG01000001.1	636833	636853	Repeat_1669
NIJG01000001.1	637918	637935	Repeat_1670
NIJG01000001.1	638068	638086	Repeat_1671
NIJG01000001.1	638522	638546	Repeat_1672
NIJG01000001.1	638632	638673	Repeat_1673
NIJG01000001.1	638724	638741	Repeat_1674
NIJG01000001.1	639405	639427	Repeat_1675
NIJG01000001.1	640167	640185	Repeat_1676
NIJG01000001.1	640479	640508	Repeat_1677
NIJG01000001.1	640830	640851	Repeat_1678
NIJG01000001.1	641015	641036	Repeat_1679
NIJG01000001.1	641215	641235	Repeat_1680
NIJG01000001.1	641462	641537	Repeat_1681
NIJG01000001.1	641730	641759	Repeat_1682
NIJG01000001.1	641802	641822	Repeat_1683
NIJG01000001.1	642139	642159	Repeat_1684
NIJG01000001.1	643563	643606	Repeat_1685
NIJG01000001.1	643989	644024	Repeat_1686
NIJG01000001.1	644296	644314	Repeat_1687
NIJG01000001.1	644452	644534	Repeat_1688
NIJG01000001.1	644656	644690	Repeat_1689
NIJG01000001.1	645785	645802	Repeat_1690
NIJG01000001.1	645876	645944	Repeat_1691
NIJG01000001.1	646946	646964	Repeat_1692
NIJG01000001.1	647056	647076	Repeat_1693
NIJG01000001.1	647940	647959	Repeat_1694
NIJG01000001.1	648202	648278	Repeat_1695
NIJG01000001.1	648299	648318	Repeat_1696
NIJG01000001.1	648403	648429	Repeat_1697
NIJG01000001.1	648800	648817	Repeat_1698
NIJG01000001.1	648840	648860	Repeat_1699
NIJG01000001.1	649947	649969	Repeat_1700
NIJG01000001.1	650084	650105	Repeat_1701
NIJG01000001.1	650249	650283	Repeat_1702
NIJG01000001.1	650970	650991	Repeat_1703
NIJG01000001.1	651184	651204	Repeat_1704
NIJG01000001.1	651357	651378	Repeat_1705
NIJG01000001.1	651544	651564	Repeat_1706
NIJG01000001.1	652119	652157	Repeat_1707
NIJG01000001.1	652528	652590	Repeat_1708
NIJG01000001.1	652712	652732	Repeat_1709
NIJG01000001.1	652878	652922	Repeat_1710
NIJG01000001.1	652924	652931	Repeat_1711
NIJG01000001.1	653061	653099	Repeat_1712
NIJG01000001.1	653525	653546	Repeat_1713
NIJG01000001.1	653594	653669	Repeat_1714
NIJG01000001.1	654299	654554	Repeat_1715
NIJG01000001.1	654592	654674	Repeat_1716
NIJG01000001.1	655353	655373	Repeat_1717
NIJG01000001.1	655406	655458	Repeat_1718
NIJG01000001.1	655467	655487	Repeat_1719
NIJG01000001.1	656005	656051	Repeat_1720
NIJG01000001.1	656309	656357	Repeat_1721
NIJG01000001.1	656379	656404	Repeat_1722
NIJG01000001.1	656481	656499	Repeat_1723
NIJG01000001.1	656629	656648	Repeat_1724
NIJG01000001.1	657519	657541	Repeat_1725
NIJG01000001.1	659191	659211	Repeat_1726
NIJG01000001.1	659957	659979	Repeat_1727
NIJG01000001.1	660474	660588	Repeat_1728
NIJG01000001.1	660599	660619	Repeat_1729
NIJG01000001.1	660708	660731	Repeat_1730
NIJG01000001.1	660829	660865	Repeat_1731
NIJG01000001.1	661511	661545	Repeat_1732
NIJG01000001.1	661864	661886	Repeat_1733
NIJG01000001.1	662729	662868	Repeat_1734
NIJG01000001.1	663397	663416	Repeat_1735
NIJG01000001.1	663743	663779	Repeat_1736
NIJG01000001.1	664023	664059	Repeat_1737
NIJG01000001.1	666662	666682	Repeat_1738
NIJG01000001.1	667716	667735	Repeat_1739
NIJG01000001.1	667824	667983	Repeat_1740
NIJG01000001.1	668212	668230	Repeat_1741
NIJG01000001.1	670065	670086	Repeat_1742
NIJG01000001.1	670451	670472	Repeat_1743
NIJG01000001.1	670986	671008	Repeat_1744
NIJG01000001.1	671683	671749	Repeat_1745
NIJG01000001.1	671920	671943	Repeat_1746
NIJG01000001.1	672294	672326	Repeat_1747
NIJG01000001.1	672453	672508	Repeat_1748
NIJG01000001.1	672988	673033	Repeat_1749
NIJG01000001.1	673344	673385	Repeat_1750
NIJG01000001.1	673613	673658	Repeat_1751
NIJG01000001.1	673697	673761	Repeat_1752
NIJG01000001.1	673939	674002	Repeat_1753
NIJG01000001.1	674111	674170	Repeat_1754
NIJG01000001.1	674190	674222	Repeat_1755
NIJG01000001.1	675319	675348	Repeat_1756
NIJG01000001.1	675686	675704	Repeat_1757
NIJG01000001.1	676679	676735	Repeat_1758
NIJG01000001.1	677410	677437	Repeat_1759
NIJG01000001.1	677664	677705	Repeat_1760
NIJG01000001.1	677793	677821	Repeat_1761
NIJG01000001.1	677853	677900	Repeat_1762
NIJG01000001.1	678034	678056	Repeat_1763
NIJG01000001.1	678126	678172	Repeat_1764
NIJG01000001.1	678192	678224	Repeat_1765
NIJG01000001.1	678349	678399	Repeat_1766
NIJG01000001.1	678757	678774	Repeat_1767
NIJG01000001.1	679277	679326	Repeat_1768
NIJG01000001.1	679670	679691	Repeat_1769
NIJG01000001.1	679991	680030	Repeat_1770
NIJG01000001.1	680929	680948	Repeat_1771
NIJG01000001.1	681138	681159	Repeat_1772
NIJG01000001.1	682100	682120	Repeat_1773
NIJG01000001.1	682796	682813	Repeat_1774
NIJG01000001.1	683091	683122	Repeat_1775
NIJG01000001.1	683124	683132	Repeat_1776
NIJG01000001.1	683203	683223	Repeat_1777
NIJG01000001.1	683281	683307	Repeat_1778
NIJG01000001.1	683432	683495	Repeat_1779
NIJG01000001.1	683657	683675	Repeat_1780
NIJG01000001.1	684058	684089	Repeat_1781
NIJG01000001.1	684424	684503	Repeat_1782
NIJG01000001.1	684681	684704	Repeat_1783
NIJG01000001.1	685011	685029	Repeat_1784
NIJG01000001.1	685407	685429	Repeat_1785
NIJG01000001.1	685556	685631	Repeat_1786
NIJG01000001.1	685849	685892	Repeat_1787
NIJG01000001.1	685914	685934	Repeat_1788
NIJG01000001.1	686135	686153	Repeat_1789
NIJG01000001.1	686316	686335	Repeat_1790
NIJG01000001.1	686485	686503	Repeat_1791
NIJG01000001.1	686955	686975	Repeat_1792
NIJG01000001.1	687516	687567	Repeat_1793
NIJG01000001.1	687628	687653	Repeat_1794
NIJG01000001.1	687692	687711	Repeat_1795
NIJG01000001.1	687784	687803	Repeat_1796
NIJG01000001.1	688099	688117	Repeat_1797
NIJG01000001.1	688847	688866	Repeat_1798
NIJG01000001.1	689588	689609	Repeat_1799
NIJG01000001.1	690440	690529	Repeat_1800
NIJG01000001.1	690739	690826	Repeat_1801
NIJG01000001.1	691782	691937	Repeat_1802
NIJG01000001.1	691956	691985	Repeat_1803
NIJG01000001.1	691994	692014	Repeat_1804
NIJG01000001.1	692029	692050	Repeat_1805
NIJG01000001.1	692098	692118	Repeat_1806
NIJG01000001.1	692129	692907	Repeat_1807
NIJG01000001.1	692922	692990	Repeat_1808
NIJG01000001.1	693079	693414	Repeat_1809
NIJG01000001.1	693604	693622	Repeat_1810
NIJG01000001.1	693653	693696	Repeat_1811
NIJG01000001.1	694565	694594	Repeat_1812
NIJG01000001.1	694830	694871	Repeat_1813
NIJG01000001.1	695181	695211	Repeat_1814
NIJG01000001.1	695632	695655	Repeat_1815
NIJG01000001.1	696345	696363	Repeat_1816
NIJG01000001.1	696731	696751	Repeat_1817
NIJG01000001.1	697074	697094	Repeat_1818
NIJG01000001.1	697139	697158	Repeat_1819
NIJG01000001.1	697205	697225	Repeat_1820
NIJG01000001.1	697470	697488	Repeat_1821
NIJG01000001.1	697805	697824	Repeat_1822
NIJG01000001.1	697841	697898	Repeat_1823
NIJG01000001.1	697959	698003	Repeat_1824
NIJG01000001.1	698040	698059	Repeat_1825
NIJG01000001.1	698337	698396	Repeat_1826
NIJG01000001.1	699603	699675	Repeat_1827
NIJG01000001.1	699944	699962	Repeat_1828
NIJG01000001.1	700979	700999	Repeat_1829
NIJG01000001.1	701286	701309	Repeat_1830
NIJG01000001.1	701358	701388	Repeat_1831
NIJG01000001.1	701434	701455	Repeat_1832
NIJG01000001.1	701641	701659	Repeat_1833
NIJG01000001.1	701696	701715	Repeat_1834
NIJG01000001.1	702462	702482	Repeat_1835
NIJG01000001.1	702665	702690	Repeat_1836
NIJG01000001.1	702953	703009	Repeat_1837
NIJG01000001.1	705326	705343	Repeat_1838
NIJG01000001.1	705357	705375	Repeat_1839
NIJG01000001.1	706165	706187	Repeat_1840
NIJG01000001.1	706774	706792	Repeat_1841
NIJG01000001.1	706904	706925	Repeat_1842
NIJG01000001.1	707056	707077	Repeat_1843
NIJG01000001.1	708281	708307	Repeat_1844
NIJG01000001.1	708981	709003	Repeat_1845
NIJG01000001.1	709401	709454	Repeat_1846
NIJG01000001.1	709671	709706	Repeat_1847
NIJG01000001.1	709860	709879	Repeat_1848
NIJG01000001.1	709999	710022	Repeat_1849
NIJG01000001.1	710292	710339	Repeat_1850
NIJG01000001.1	710766	710808	Repeat_1851
NIJG01000001.1	711822	711841	Repeat_1852
NIJG01000001.1	712040	712057	Repeat_1853
NIJG01000001.1	712384	712414	Repeat_1854
NIJG01000001.1	712591	712609	Repeat_1855
NIJG01000001.1	712720	712738	Repeat_1856
NIJG01000001.1	713306	713333	Repeat_1857
NIJG01000001.1	714262	714316	Repeat_1858
NIJG01000001.1	714396	714417	Repeat_1859
NIJG01000001.1	714531	714570	Repeat_1860
NIJG01000001.1	714827	714872	Repeat_1861
NIJG01000001.1	714949	714982	Repeat_1862
NIJG01000001.1	716445	716468	Repeat_1863
NIJG01000001.1	716763	716788	Repeat_1864
NIJG01000001.1	716805	716833	Repeat_1865
NIJG01000001.1	717763	717781	Repeat_1866
NIJG01000001.1	717989	718010	Repeat_1867
NIJG01000001.1	720110	720141	Repeat_1868
NIJG01000001.1	720556	720574	Repeat_1869
NIJG01000001.1	720762	720788	Repeat_1870
NIJG01000001.1	721195	721261	Repeat_1871
NIJG01000001.1	723497	723522	Repeat_1872
NIJG01000001.1	724208	724231	Repeat_1873
NIJG01000001.1	724264	724283	Repeat_1874
NIJG01000001.1	724598	724646	Repeat_1875
NIJG01000001.1	724650	724775	Repeat_1876
NIJG01000001.1	725399	725418	Repeat_1877
NIJG01000001.1	725464	725530	Repeat_1878
NIJG01000001.1	725746	725877	Repeat_1879
NIJG01000001.1	726269	726293	Repeat_1880
NIJG01000001.1	726779	726930	Repeat_1881
NIJG01000001.1	727438	727458	Repeat_1882
NIJG01000001.1	727665	727712	Repeat_1883
NIJG01000001.1	728789	728904	Repeat_1884
NIJG01000001.1	729075	729331	Repeat_1885
NIJG01000001.1	729537	729606	Repeat_1886
NIJG01000001.1	729619	729637	Repeat_1887
NIJG01000001.1	730375	730435	Repeat_1888
NIJG01000001.1	730485	730506	Repeat_1889
NIJG01000001.1	730915	731054	Repeat_1890
NIJG01000001.1	731618	731709	Repeat_1891
NIJG01000001.1	731807	731835	Repeat_1892
NIJG01000001.1	731911	731931	Repeat_1893
NIJG01000001.1	731957	732024	Repeat_1894
NIJG01000001.1	732814	732906	Repeat_1895
NIJG01000001.1	733506	733539	Repeat_1896
NIJG01000001.1	733986	734008	Repeat_1897
NIJG01000001.1	734248	734281	Repeat_1898
NIJG01000001.1	734291	734311	Repeat_1899
NIJG01000001.1	734386	734404	Repeat_1900
NIJG01000001.1	734422	734456	Repeat_1901
NIJG01000001.1	735082	735102	Repeat_1902
NIJG01000001.1	735625	735656	Repeat_1903
NIJG01000001.1	736204	736243	Repeat_1904
NIJG01000001.1	736540	736558	Repeat_1905
NIJG01000001.1	736692	736716	Repeat_1906
NIJG01000001.1	737420	737439	Repeat_1907
NIJG01000001.1	737838	737863	Repeat_1908
NIJG01000001.1	738046	738068	Repeat_1909
NIJG01000001.1	738779	738800	Repeat_1910
NIJG01000001.1	739209	739228	Repeat_1911
NIJG01000001.1	739695	739769	Repeat_1912
NIJG01000001.1	739914	739935	Repeat_1913
NIJG01000001.1	739954	739990	Repeat_1914
NIJG01000001.1	740108	740135	Repeat_1915
NIJG01000001.1	740175	740210	Repeat_1916
NIJG01000001.1	740247	740287	Repeat_1917
NIJG01000001.1	740487	740516	Repeat_1918
NIJG01000001.1	740518	740527	Repeat_1919
NIJG01000001.1	740746	740823	Repeat_1920
NIJG01000001.1	740869	740897	Repeat_1921
NIJG01000001.1	741076	741095	Repeat_1922
NIJG01000001.1	741555	741578	Repeat_1923
NIJG01000001.1	741714	741875	Repeat_1924
NIJG01000001.1	741985	742006	Repeat_1925
NIJG01000001.1	742072	742092	Repeat_1926
NIJG01000001.1	742693	742715	Repeat_1927
NIJG01000001.1	743209	743228	Repeat_1928
NIJG01000001.1	743884	743902	Repeat_1929
NIJG01000001.1	743973	743998	Repeat_1930
NIJG01000001.1	744170	744189	Repeat_1931
NIJG01000001.1	744207	744232	Repeat_1932
NIJG01000001.1	744250	744280	Repeat_1933
NIJG01000001.1	744681	744847	Repeat_1934
NIJG01000001.1	744885	744902	Repeat_1935
NIJG01000001.1	744932	744988	Repeat_1936
NIJG01000001.1	745034	745277	Repeat_1937
NIJG01000001.1	745290	745312	Repeat_1938
NIJG01000001.1	745398	745416	Repeat_1939
NIJG01000001.1	745597	745619	Repeat_1940
NIJG01000001.1	746810	746839	Repeat_1941
NIJG01000001.1	747274	747301	Repeat_1942
NIJG01000001.1	747391	747411	Repeat_1943
NIJG01000001.1	747914	748027	Repeat_1944
NIJG01000001.1	748450	748511	Repeat_1945
NIJG01000001.1	750367	750389	Repeat_1946
NIJG01000001.1	750756	751302	Repeat_1947
NIJG01000001.1	751335	751356	Repeat_1948
NIJG01000001.1	751501	751548	Repeat_1949
NIJG01000001.1	752965	753001	Repeat_1950
NIJG01000001.1	753291	753332	Repeat_1951
NIJG01000001.1	753593	753686	Repeat_1952
NIJG01000001.1	754537	754556	Repeat_1953
NIJG01000001.1	754728	754749	Repeat_1954
NIJG01000001.1	754946	754985	Repeat_1955
NIJG01000001.1	755655	755687	Repeat_1956
NIJG01000001.1	755931	755951	Repeat_1957
NIJG01000001.1	756314	756331	Repeat_1958
NIJG01000001.1	756364	756381	Repeat_1959
NIJG01000001.1	756712	756732	Repeat_1960
NIJG01000001.1	757353	757421	Repeat_1961
NIJG01000001.1	757607	757629	Repeat_1962
NIJG01000001.1	757654	757703	Repeat_1963
NIJG01000001.1	758183	758206	Repeat_1964
NIJG01000001.1	758237	758259	Repeat_1965
NIJG01000001.1	758749	758769	Repeat_1966
NIJG01000001.1	758826	758846	Repeat_1967
NIJG01000001.1	759204	759228	Repeat_1968
NIJG01000001.1	759263	759284	Repeat_1969
NIJG01000001.1	760029	760047	Repeat_1970
NIJG01000001.1	760831	760854	Repeat_1971
NIJG01000001.1	761069	761087	Repeat_1972
NIJG01000001.1	761187	761210	Repeat_1973
NIJG01000001.1	761577	761605	Repeat_1974
NIJG01000001.1	761632	761651	Repeat_1975
NIJG01000001.1	762125	762142	Repeat_1976
NIJG01000001.1	762310	762341	Repeat_1977
NIJG01000001.1	762912	762931	Repeat_1978
NIJG01000001.1	763232	763252	Repeat_1979
NIJG01000001.1	763367	763388	Repeat_1980
NIJG01000001.1	763819	763819	Repeat_1981
NIJG01000001.1	763964	763984	Repeat_1982
NIJG01000001.1	764227	764227	Repeat_1983
NIJG01000001.1	764971	765030	Repeat_1984
NIJG01000001.1	765519	765561	Repeat_1985
NIJG01000001.1	765740	765783	Repeat_1986
NIJG01000001.1	765822	765842	Repeat_1987
NIJG01000001.1	766104	766123	Repeat_1988
NIJG01000001.1	766453	766484	Repeat_1989
NIJG01000001.1	767099	767217	Repeat_1990
NIJG01000001.1	767312	767352	Repeat_1991
NIJG01000001.1	767361	767382	Repeat_1992
NIJG01000001.1	767400	767422	Repeat_1993
NIJG01000001.1	767468	767608	Repeat_1994
NIJG01000001.1	768485	768511	Repeat_1995
NIJG01000001.1	769019	769040	Repeat_1996
NIJG01000001.1	769669	769743	Repeat_1997
NIJG01000001.1	769855	769887	Repeat_1998
NIJG01000001.1	770785	770807	Repeat_1999
NIJG01000001.1	771166	771214	Repeat_2000
[truncated: 998,000+ more rows]
