# Supplementary material for: Prevalent bee venom genes evolved before the aculeate stinger and eusociality
Source: BMC Biol. 2023 Oct 23;21:229. doi: 10.1186/s12915-023-01656-5 (PMC10591384; doi:10.1186/s12915-023-01656-5)
Supplement: Supplementary file 39 — Additional file 39. Genome annotation of Tetragonula carbonaria. [file 12915_2023_1656_MOESM39_ESM.zip]

Archive with 112 entries (105 files):
- Tetragonula_carbonaria.annotation.funannotate.with.RNAseq.Oct2020/
- __MACOSX/._Tetragonula_carbonaria.annotation.funannotate.with.RNAseq.Oct2020
- Tetragonula_carbonaria.annotation.funannotate.with.RNAseq.Oct2020/reference.QC/
- __MACOSX/Tetragonula_carbonaria.annotation.funannotate.with.RNAseq.Oct2020/._reference.QC
- Tetragonula_carbonaria.annotation.funannotate.with.RNAseq.Oct2020/annotations/
- __MACOSX/Tetragonula_carbonaria.annotation.funannotate.with.RNAseq.Oct2020/._annotations
- Tetragonula_carbonaria.annotation.funannotate.with.RNAseq.Oct2020/results/
- __MACOSX/Tetragonula_carbonaria.annotation.funannotate.with.RNAseq.Oct2020/._results
- Tetragonula_carbonaria.annotation.funannotate.with.RNAseq.Oct2020/results.additional/
- __MACOSX/Tetragonula_carbonaria.annotation.funannotate.with.RNAseq.Oct2020/._results.additional
- Tetragonula_carbonaria.annotation.funannotate.with.RNAseq.Oct2020/results.intermediate/
- __MACOSX/Tetragonula_carbonaria.annotation.funannotate.with.RNAseq.Oct2020/._results.intermediate
- Tetragonula_carbonaria.annotation.funannotate.with.RNAseq.Oct2020/reference.and.input/
- __MACOSX/Tetragonula_carbonaria.annotation.funannotate.with.RNAseq.Oct2020/._reference.and.input
- Tetragonula_carbonaria.annotation.funannotate.with.RNAseq.Oct2020/annotations/all.annotations.txt
- __MACOSX/Tetragonula_carbonaria.annotation.funannotate.with.RNAseq.Oct2020/annotations/._all.annotations.txt
- Tetragonula_carbonaria.annotation.funannotate.with.RNAseq.Oct2020/annotations/annotations.secretome.txt
- __MACOSX/Tetragonula_carbonaria.annotation.funannotate.with.RNAseq.Oct2020/annotations/._annotations.secretome.txt
- Tetragonula_carbonaria.annotation.funannotate.with.RNAseq.Oct2020/annotations/signalp.results.txt
- __MACOSX/Tetragonula_carbonaria.annotation.funannotate.with.RNAseq.Oct2020/annotations/._signalp.results.txt
- Tetragonula_carbonaria.annotation.funannotate.with.RNAseq.Oct2020/annotations/eggnog.emapper.annotations
- __MACOSX/Tetragonula_carbonaria.annotation.funannotate.with.RNAseq.Oct2020/annotations/._eggnog.emapper.annotations
- Tetragonula_carbonaria.annotation.funannotate.with.RNAseq.Oct2020/annotations/uniprot_eggnog_raw_names.txt
- __MACOSX/Tetragonula_carbonaria.annotation.funannotate.with.RNAseq.Oct2020/annotations/._uniprot_eggnog_raw_names.txt
- Tetragonula_carbonaria.annotation.funannotate.with.RNAseq.Oct2020/annotations/pfam.txt
- __MACOSX/Tetragonula_carbonaria.annotation.funannotate.with.RNAseq.Oct2020/annotations/._pfam.txt
- Tetragonula_carbonaria.annotation.funannotate.with.RNAseq.Oct2020/annotations/annotations.transmembrane.txt
- __MACOSX/Tetragonula_carbonaria.annotation.funannotate.with.RNAseq.Oct2020/annotations/._annotations.transmembrane.txt
- Tetragonula_carbonaria.annotation.funannotate.with.RNAseq.Oct2020/annotations/annotations.eggnog.txt
- __MACOSX/Tetragonula_carbonaria.annotation.funannotate.with.RNAseq.Oct2020/annotations/._annotations.eggnog.txt
- Tetragonula_carbonaria.annotation.funannotate.with.RNAseq.Oct2020/annotations/uniprot.xml
- __MACOSX/Tetragonula_carbonaria.annotation.funannotate.with.RNAseq.Oct2020/annotations/._uniprot.xml
- Tetragonula_carbonaria.annotation.funannotate.with.RNAseq.Oct2020/annotations/annotations.iprscan.txt
- __MACOSX/Tetragonula_carbonaria.annotation.funannotate.with.RNAseq.Oct2020/annotations/._annotations.iprscan.txt
- Tetragonula_carbonaria.annotation.funannotate.with.RNAseq.Oct2020/annotations/annotations.dbCAN.txt
- __MACOSX/Tetragonula_carbonaria.annotation.funannotate.with.RNAseq.Oct2020/annotations/._annotations.dbCAN.txt
- Tetragonula_carbonaria.annotation.funannotate.with.RNAseq.Oct2020/annotations/annotations.pfam.txt
- __MACOSX/Tetragonula_carbonaria.annotation.funannotate.with.RNAseq.Oct2020/annotations/._annotations.pfam.txt
- Tetragonula_carbonaria.annotation.funannotate.with.RNAseq.Oct2020/annotations/annotations.genes-products.txt
- __MACOSX/Tetragonula_carbonaria.annotation.funannotate.with.RNAseq.Oct2020/annotations/._annotations.genes-products.txt
- Tetragonula_carbonaria.annotation.funannotate.with.RNAseq.Oct2020/annotations/annotations.merops.txt
- __MACOSX/Tetragonula_carbonaria.annotation.funannotate.with.RNAseq.Oct2020/annotations/._annotations.merops.txt
- Tetragonula_carbonaria.annotation.funannotate.with.RNAseq.Oct2020/annotations/pfam.filtered.txt
- __MACOSX/Tetragonula_carbonaria.annotation.funannotate.with.RNAseq.Oct2020/annotations/._pfam.filtered.txt
- Tetragonula_carbonaria.annotation.funannotate.with.RNAseq.Oct2020/annotations/annotations.busco.txt
- __MACOSX/Tetragonula_carbonaria.annotation.funannotate.with.RNAseq.Oct2020/annotations/._annotations.busco.txt
- Tetragonula_carbonaria.annotation.funannotate.with.RNAseq.Oct2020/annotations/phobius.results.txt
- __MACOSX/Tetragonula_carbonaria.annotation.funannotate.with.RNAseq.Oct2020/annotations/._phobius.results.txt
- Tetragonula_carbonaria.annotation.funannotate.with.RNAseq.Oct2020/results/Tetragonula_carbonaria.cds-transcripts.fa.stats
- __MACOSX/Tetragonula_carbonaria.annotation.funannotate.with.RNAseq.Oct2020/results/._Tetragonula_carbonaria.cds-transcripts.fa.stats
- Tetragonula_carbonaria.annotation.funannotate.with.RNAseq.Oct2020/results/Tetragonula_carbonaria.mrna-transcripts.fa
- __MACOSX/Tetragonula_carbonaria.annotation.funannotate.with.RNAseq.Oct2020/results/._Tetragonula_carbonaria.mrna-transcripts.fa
- Tetragonula_carbonaria.annotation.funannotate.with.RNAseq.Oct2020/results/Tetragonula_carbonaria.agp
- __MACOSX/Tetragonula_carbonaria.annotation.funannotate.with.RNAseq.Oct2020/results/._Tetragonula_carbonaria.agp
- Tetragonula_carbonaria.annotation.funannotate.with.RNAseq.Oct2020/results/Tetragonula_carbonaria.proteins.fa
- __MACOSX/Tetragonula_carbonaria.annotation.funannotate.with.RNAseq.Oct2020/results/._Tetragonula_carbonaria.proteins.fa
- Tetragonula_carbonaria.annotation.funannotate.with.RNAseq.Oct2020/results/Tetragonula_carbonaria.pfamscan.Transposase.out
- __MACOSX/Tetragonula_carbonaria.annotation.funannotate.with.RNAseq.Oct2020/results/._Tetragonula_carbonaria.pfamscan.Transposase.out
- Tetragonula_carbonaria.annotation.funannotate.with.RNAseq.Oct2020/results/Tetragonula_carbonaria.cds-transcripts.fa
- __MACOSX/Tetragonula_carbonaria.annotation.funannotate.with.RNAseq.Oct2020/results/._Tetragonula_carbonaria.cds-transcripts.fa
- Tetragonula_carbonaria.annotation.funannotate.with.RNAseq.Oct2020/results/Tetragonula_carbonaria.gff3
- __MACOSX/Tetragonula_carbonaria.annotation.funannotate.with.RNAseq.Oct2020/results/._Tetragonula_carbonaria.gff3
- Tetragonula_carbonaria.annotation.funannotate.with.RNAseq.Oct2020/results/Tetragonula_carbonaria.tbl
- __MACOSX/Tetragonula_carbonaria.annotation.funannotate.with.RNAseq.Oct2020/results/._Tetragonula_carbonaria.tbl
- Tetragonula_carbonaria.annotation.funannotate.with.RNAseq.Oct2020/results/Tetragonula_carbonaria.stats.json
- __MACOSX/Tetragonula_carbonaria.annotation.funannotate.with.RNAseq.Oct2020/results/._Tetragonula_carbonaria.stats.json
- Tetragonula_carbonaria.annotation.funannotate.with.RNAseq.Oct2020/results/Tetragonula_carbonaria.annotations.txt
- __MACOSX/Tetragonula_carbonaria.annotation.funannotate.with.RNAseq.Oct2020/results/._Tetragonula_carbonaria.annotations.txt
- Tetragonula_carbonaria.annotation.funannotate.with.RNAseq.Oct2020/results.additional/Orthofinder.vs.Apis.mellifera.tar.gz
- __MACOSX/Tetragonula_carbonaria.annotation.funannotate.with.RNAseq.Oct2020/results.additional/._Orthofinder.vs.Apis.mellifera.tar.gz
- Tetragonula_carbonaria.annotation.funannotate.with.RNAseq.Oct2020/results.additional/short_summary.specific.hymenoptera_odb10.Tetragonula_carbonaria.cds-transcripts.busco4.txt
- __MACOSX/Tetragonula_carbonaria.annotation.funannotate.with.RNAseq.Oct2020/results.additional/._short_summary.specific.hymenoptera_odb10.Tetragonula_carbonaria.cds-transcripts.busco4.txt
- Tetragonula_carbonaria.annotation.funannotate.with.RNAseq.Oct2020/results.additional/short_summary.Tcarb.CSA7p2.purgedups.purged.pilon3.fa.highabundance.masked.stats.txt
- __MACOSX/Tetragonula_carbonaria.annotation.funannotate.with.RNAseq.Oct2020/results.additional/._short_summary.Tcarb.CSA7p2.purgedups.purged.pilon3.fa.highabundance.masked.stats.txt
- Tetragonula_carbonaria.annotation.funannotate.with.RNAseq.Oct2020/results.additional/Tetragonula_carbonaria.pfamscan.tar.gz
- __MACOSX/Tetragonula_carbonaria.annotation.funannotate.with.RNAseq.Oct2020/results.additional/._Tetragonula_carbonaria.pfamscan.tar.gz
- Tetragonula_carbonaria.annotation.funannotate.with.RNAseq.Oct2020/results.additional/Tetragonula_carbonaria.RFAM.noncoding.tar.gz
- __MACOSX/Tetragonula_carbonaria.annotation.funannotate.with.RNAseq.Oct2020/results.additional/._Tetragonula_carbonaria.RFAM.noncoding.tar.gz
- Tetragonula_carbonaria.annotation.funannotate.with.RNAseq.Oct2020/results.intermediate/bad_models.gff
- __MACOSX/Tetragonula_carbonaria.annotation.funannotate.with.RNAseq.Oct2020/results.intermediate/._bad_models.gff
- Tetragonula_carbonaria.annotation.funannotate.with.RNAseq.Oct2020/results.intermediate/transcript_alignments.gff3
- __MACOSX/Tetragonula_carbonaria.annotation.funannotate.with.RNAseq.Oct2020/results.intermediate/._transcript_alignments.gff3
- Tetragonula_carbonaria.annotation.funannotate.with.RNAseq.Oct2020/results.intermediate/final_training_models.gff3
- __MACOSX/Tetragonula_carbonaria.annotation.funannotate.with.RNAseq.Oct2020/results.intermediate/._final_training_models.gff3
- Tetragonula_carbonaria.annotation.funannotate.with.RNAseq.Oct2020/results.intermediate/weights.evm.txt
- __MACOSX/Tetragonula_carbonaria.annotation.funannotate.with.RNAseq.Oct2020/results.intermediate/._weights.evm.txt
- Tetragonula_carbonaria.annotation.funannotate.with.RNAseq.Oct2020/results.intermediate/protein_alignments.gff3
- __MACOSX/Tetragonula_carbonaria.annotation.funannotate.with.RNAseq.Oct2020/results.intermediate/._protein_alignments.gff3
- Tetragonula_carbonaria.annotation.funannotate.with.RNAseq.Oct2020/results.intermediate/trnascan.no-overlaps.gff3
- __MACOSX/Tetragonula_carbonaria.annotation.funannotate.with.RNAseq.Oct2020/results.intermediate/._trnascan.no-overlaps.gff3
- Tetragonula_carbonaria.annotation.funannotate.with.RNAseq.Oct2020/results.intermediate/repeat.gene.models.txt
- __MACOSX/Tetragonula_carbonaria.annotation.funannotate.with.RNAseq.Oct2020/results.intermediate/._repeat.gene.models.txt
- Tetragonula_carbonaria.annotation.funannotate.with.RNAseq.Oct2020/results.intermediate/evm.cleaned.gff3
- __MACOSX/Tetragonula_carbonaria.annotation.funannotate.with.RNAseq.Oct2020/results.intermediate/._evm.cleaned.gff3
- Tetragonula_carbonaria.annotation.funannotate.with.RNAseq.Oct2020/results.intermediate/genome.repeats.to.remove.gff
- __MACOSX/Tetragonula_carbonaria.annotation.funannotate.with.RNAseq.Oct2020/results.intermediate/._genome.repeats.to.remove.gff
- Tetragonula_carbonaria.annotation.funannotate.with.RNAseq.Oct2020/results.intermediate/gene_predictions.gff3
- __MACOSX/Tetragonula_carbonaria.annotation.funannotate.with.RNAseq.Oct2020/results.intermediate/._gene_predictions.gff3
- Tetragonula_carbonaria.annotation.funannotate.with.RNAseq.Oct2020/reference.and.input/Tcarb.CSA7p2.purgedups.purged.namefixed.TX.stringtie.gtf
- __MACOSX/Tetragonula_carbonaria.annotation.funannotate.with.RNAseq.Oct2020/reference.and.input/._Tcarb.CSA7p2.purgedups.purged.namefixed.TX.stringtie.gtf
- Tetragonula_carbonaria.annotation.funannotate.with.RNAseq.Oct2020/reference.and.input/stringtie.gff3
- __MACOSX/Tetragonula_carbonaria.annotation.funannotate.with.RNAseq.Oct2020/reference.and.input/._stringtie.gff3
- Tetragonula_carbonaria.annotation.funannotate.with.RNAseq.Oct2020/reference.and.input/Tcarb.TX.BinPacker.fa
- __MACOSX/Tetragonula_carbonaria.annotation.funannotate.with.RNAseq.Oct2020/reference.and.input/._Tcarb.TX.BinPacker.fa
- Tetragonula_carbonaria.annotation.funannotate.with.RNAseq.Oct2020/reference.and.input/Tcarb.CSA7p2.purgedups.purged.namefixed.fa
- __MACOSX/Tetragonula_carbonaria.annotation.funannotate.with.RNAseq.Oct2020/reference.and.input/._Tcarb.CSA7p2.purgedups.purged.namefixed.fa
- Tetragonula_carbonaria.annotation.funannotate.with.RNAseq.Oct2020/reference.and.input/Tcarb.CSA7p2.purgedups.purged.namefixed.TX.trinity.fa
- __MACOSX/Tetragonula_carbonaria.annotation.funannotate.with.RNAseq.Oct2020/reference.and.input/._Tcarb.CSA7p2.purgedups.purged.namefixed.TX.trinity.fa
- Tetragonula_carbonaria.annotation.funannotate.with.RNAseq.Oct2020/reference.and.input/genome.softmasked.fa
- __MACOSX/Tetragonula_carbonaria.annotation.funannotate.with.RNAseq.Oct2020/reference.and.input/._genome.softmasked.fa
- Tetragonula_carbonaria.annotation.funannotate.with.RNAseq.Oct2020/reference.and.input/repeatmasker.bed
- __MACOSX/Tetragonula_carbonaria.annotation.funannotate.with.RNAseq.Oct2020/reference.and.input/._repeatmasker.bed
