# Supplementary material for: Prevalent bee venom genes evolved before the aculeate stinger and eusociality
Source: BMC Biol. 2023 Oct 23;21:229. doi: 10.1186/s12915-023-01656-5 (PMC10591384; doi:10.1186/s12915-023-01656-5)
Supplement: Supplementary file 39 — Additional file 39. Genome annotation of Tetragonula carbonaria. [file 12915_2023_1656_MOESM39_ESM.zip › Tetragonula_carbonaria.annotation.funannotate.with.RNAseq.Oct2020/annotations/annotations.secretome.txt]

TetragonulaCarbonaria_000013-T1	note	SECRETED:SignalP(1-18)
TetragonulaCarbonaria_000014-T1	note	SECRETED:SignalP(1-17)
TetragonulaCarbonaria_000019-T1	note	SECRETED:SignalP(1-29)
TetragonulaCarbonaria_000037-T1	note	SECRETED:SignalP(1-18)
TetragonulaCarbonaria_000048-T1	note	SECRETED:SignalP(1-26)
TetragonulaCarbonaria_000112-T1	note	SECRETED:SignalP(1-19)
TetragonulaCarbonaria_000144-T1	note	SECRETED:SignalP(1-20)
TetragonulaCarbonaria_000235-T1	note	SECRETED:SignalP(1-19)
TetragonulaCarbonaria_000267-T1	note	SECRETED:SignalP(1-18)
TetragonulaCarbonaria_000270-T1	note	SECRETED:SignalP(1-16)
TetragonulaCarbonaria_000273-T1	note	SECRETED:SignalP(1-23)
TetragonulaCarbonaria_000278-T1	note	SECRETED:SignalP(1-24)
TetragonulaCarbonaria_000280-T1	note	SECRETED:SignalP(1-23)
TetragonulaCarbonaria_000305-T1	note	SECRETED:SignalP(1-19)
TetragonulaCarbonaria_000390-T1	note	SECRETED:SignalP(1-25)
TetragonulaCarbonaria_000391-T1	note	SECRETED:SignalP(1-21)
TetragonulaCarbonaria_000460-T1	note	SECRETED:SignalP(1-29)
TetragonulaCarbonaria_000466-T1	note	SECRETED:SignalP(1-21)
TetragonulaCarbonaria_000508-T1	note	SECRETED:SignalP(1-22)
TetragonulaCarbonaria_000535-T1	note	SECRETED:SignalP(1-19)
TetragonulaCarbonaria_000572-T1	note	SECRETED:SignalP(1-19)
TetragonulaCarbonaria_000604-T1	note	SECRETED:SignalP(1-21)
TetragonulaCarbonaria_000607-T1	note	SECRETED:SignalP(1-16)
TetragonulaCarbonaria_000614-T1	note	SECRETED:SignalP(1-23)
TetragonulaCarbonaria_000775-T1	note	SECRETED:SignalP(1-14)
TetragonulaCarbonaria_000777-T1	note	SECRETED:SignalP(1-23)
TetragonulaCarbonaria_000785-T1	note	SECRETED:SignalP(1-21)
TetragonulaCarbonaria_000788-T1	note	SECRETED:SignalP(1-22)
TetragonulaCarbonaria_000808-T1	note	SECRETED:SignalP(1-28)
TetragonulaCarbonaria_000809-T1	note	SECRETED:SignalP(1-16)
TetragonulaCarbonaria_000834-T1	note	SECRETED:SignalP(1-21)
TetragonulaCarbonaria_000837-T1	note	SECRETED:SignalP(1-20)
TetragonulaCarbonaria_000845-T1	note	SECRETED:SignalP(1-18)
TetragonulaCarbonaria_000849-T1	note	SECRETED:SignalP(1-18)
TetragonulaCarbonaria_000869-T1	note	SECRETED:SignalP(1-20)
TetragonulaCarbonaria_000876-T1	note	SECRETED:SignalP(1-24)
TetragonulaCarbonaria_000878-T1	note	SECRETED:SignalP(1-19)
TetragonulaCarbonaria_000879-T1	note	SECRETED:SignalP(1-23)
TetragonulaCarbonaria_000884-T1	note	SECRETED:SignalP(1-21)
TetragonulaCarbonaria_000889-T1	note	SECRETED:SignalP(1-19)
TetragonulaCarbonaria_000899-T1	note	SECRETED:SignalP(1-27)
TetragonulaCarbonaria_000910-T1	note	SECRETED:SignalP(1-16)
TetragonulaCarbonaria_000911-T1	note	SECRETED:SignalP(1-19)
TetragonulaCarbonaria_000940-T1	note	SECRETED:SignalP(1-19)
TetragonulaCarbonaria_000942-T1	note	SECRETED:SignalP(1-21)
TetragonulaCarbonaria_000943-T1	note	SECRETED:SignalP(1-21)
TetragonulaCarbonaria_000949-T1	note	SECRETED:SignalP(1-29)
TetragonulaCarbonaria_001015-T1	note	SECRETED:SignalP(1-18)
TetragonulaCarbonaria_001017-T1	note	SECRETED:SignalP(1-22)
TetragonulaCarbonaria_001020-T1	note	SECRETED:SignalP(1-17)
TetragonulaCarbonaria_001033-T1	note	SECRETED:SignalP(1-17)
TetragonulaCarbonaria_001053-T1	note	SECRETED:SignalP(1-24)
TetragonulaCarbonaria_001062-T1	note	SECRETED:SignalP(1-17)
TetragonulaCarbonaria_001077-T1	note	SECRETED:SignalP(1-27)
TetragonulaCarbonaria_001096-T1	note	SECRETED:SignalP(1-20)
TetragonulaCarbonaria_001097-T1	note	SECRETED:SignalP(1-20)
TetragonulaCarbonaria_001129-T1	note	SECRETED:SignalP(1-22)
TetragonulaCarbonaria_001130-T1	note	SECRETED:SignalP(1-27)
TetragonulaCarbonaria_001132-T1	note	SECRETED:SignalP(1-23)
TetragonulaCarbonaria_001192-T1	note	SECRETED:SignalP(1-23)
TetragonulaCarbonaria_001206-T1	note	SECRETED:SignalP(1-16)
TetragonulaCarbonaria_001208-T1	note	SECRETED:SignalP(1-23)
TetragonulaCarbonaria_001209-T1	note	SECRETED:SignalP(1-15)
TetragonulaCarbonaria_001211-T1	note	SECRETED:SignalP(1-16)
TetragonulaCarbonaria_001213-T1	note	SECRETED:SignalP(1-30)
TetragonulaCarbonaria_001215-T1	note	SECRETED:SignalP(1-29)
TetragonulaCarbonaria_001247-T1	note	SECRETED:SignalP(1-22)
TetragonulaCarbonaria_001257-T1	note	SECRETED:SignalP(1-20)
TetragonulaCarbonaria_001258-T1	note	SECRETED:SignalP(1-20)
TetragonulaCarbonaria_001323-T1	note	SECRETED:SignalP(1-21)
TetragonulaCarbonaria_001328-T1	note	SECRETED:SignalP(1-19)
TetragonulaCarbonaria_001329-T1	note	SECRETED:SignalP(1-20)
TetragonulaCarbonaria_001330-T1	note	SECRETED:SignalP(1-19)
TetragonulaCarbonaria_001331-T1	note	SECRETED:SignalP(1-20)
TetragonulaCarbonaria_001333-T1	note	SECRETED:SignalP(1-19)
TetragonulaCarbonaria_001334-T1	note	SECRETED:SignalP(1-23)
TetragonulaCarbonaria_001335-T1	note	SECRETED:SignalP(1-24)
TetragonulaCarbonaria_001374-T1	note	SECRETED:SignalP(1-29)
TetragonulaCarbonaria_001375-T1	note	SECRETED:SignalP(1-22)
TetragonulaCarbonaria_001376-T1	note	SECRETED:SignalP(1-21)
TetragonulaCarbonaria_001377-T1	note	SECRETED:SignalP(1-29)
TetragonulaCarbonaria_001383-T1	note	SECRETED:SignalP(1-17)
TetragonulaCarbonaria_001385-T1	note	SECRETED:SignalP(1-23)
TetragonulaCarbonaria_001411-T1	note	SECRETED:SignalP(1-17)
TetragonulaCarbonaria_001412-T1	note	SECRETED:SignalP(1-20)
TetragonulaCarbonaria_001413-T1	note	SECRETED:SignalP(1-19)
TetragonulaCarbonaria_001414-T1	note	SECRETED:SignalP(1-19)
TetragonulaCarbonaria_001415-T1	note	SECRETED:SignalP(1-19)
TetragonulaCarbonaria_001416-T1	note	SECRETED:SignalP(1-24)
TetragonulaCarbonaria_001446-T1	note	SECRETED:SignalP(1-22)
TetragonulaCarbonaria_001462-T1	note	SECRETED:SignalP(1-22)
TetragonulaCarbonaria_001467-T1	note	SECRETED:SignalP(1-19)
TetragonulaCarbonaria_001474-T1	note	SECRETED:SignalP(1-16)
TetragonulaCarbonaria_001490-T1	note	SECRETED:SignalP(1-23)
TetragonulaCarbonaria_001491-T1	note	SECRETED:SignalP(1-26)
TetragonulaCarbonaria_001494-T1	note	SECRETED:SignalP(1-20)
TetragonulaCarbonaria_001503-T1	note	SECRETED:SignalP(1-27)
TetragonulaCarbonaria_001541-T1	note	SECRETED:SignalP(1-22)
TetragonulaCarbonaria_001562-T1	note	SECRETED:SignalP(1-16)
TetragonulaCarbonaria_001588-T1	note	SECRETED:SignalP(1-19)
TetragonulaCarbonaria_001589-T1	note	SECRETED:SignalP(1-23)
TetragonulaCarbonaria_001605-T1	note	SECRETED:SignalP(1-26)
TetragonulaCarbonaria_001615-T1	note	SECRETED:SignalP(1-16)
TetragonulaCarbonaria_001616-T1	note	SECRETED:SignalP(1-16)
TetragonulaCarbonaria_001617-T1	note	SECRETED:SignalP(1-16)
TetragonulaCarbonaria_001627-T1	note	SECRETED:SignalP(1-25)
TetragonulaCarbonaria_001628-T1	note	SECRETED:SignalP(1-25)
TetragonulaCarbonaria_001630-T1	note	SECRETED:SignalP(1-18)
TetragonulaCarbonaria_001637-T1	note	SECRETED:SignalP(1-22)
TetragonulaCarbonaria_001638-T1	note	SECRETED:SignalP(1-23)
TetragonulaCarbonaria_001650-T1	note	SECRETED:SignalP(1-24)
TetragonulaCarbonaria_001653-T1	note	SECRETED:SignalP(1-32)
TetragonulaCarbonaria_001657-T1	note	SECRETED:SignalP(1-15)
TetragonulaCarbonaria_001685-T1	note	SECRETED:SignalP(1-23)
TetragonulaCarbonaria_001708-T1	note	SECRETED:SignalP(1-16)
TetragonulaCarbonaria_001713-T1	note	SECRETED:SignalP(1-23)
TetragonulaCarbonaria_001738-T1	note	SECRETED:SignalP(1-23)
TetragonulaCarbonaria_001746-T1	note	SECRETED:SignalP(1-33)
TetragonulaCarbonaria_001766-T1	note	SECRETED:SignalP(1-21)
TetragonulaCarbonaria_001767-T1	note	SECRETED:SignalP(1-25)
TetragonulaCarbonaria_001772-T1	note	SECRETED:SignalP(1-13)
TetragonulaCarbonaria_001775-T1	note	SECRETED:SignalP(1-17)
TetragonulaCarbonaria_001799-T1	note	SECRETED:SignalP(1-21)
TetragonulaCarbonaria_001824-T1	note	SECRETED:SignalP(1-17)
TetragonulaCarbonaria_001837-T1	note	SECRETED:SignalP(1-20)
TetragonulaCarbonaria_001841-T1	note	SECRETED:SignalP(1-19)
TetragonulaCarbonaria_001845-T1	note	SECRETED:SignalP(1-18)
TetragonulaCarbonaria_001855-T1	note	SECRETED:SignalP(1-23)
TetragonulaCarbonaria_001887-T1	note	SECRETED:SignalP(1-24)
TetragonulaCarbonaria_001889-T1	note	SECRETED:SignalP(1-34)
TetragonulaCarbonaria_001922-T1	note	SECRETED:SignalP(1-24)
TetragonulaCarbonaria_001931-T1	note	SECRETED:SignalP(1-23)
TetragonulaCarbonaria_001939-T1	note	SECRETED:SignalP(1-19)
TetragonulaCarbonaria_001950-T1	note	SECRETED:SignalP(1-19)
TetragonulaCarbonaria_001955-T1	note	SECRETED:SignalP(1-23)
TetragonulaCarbonaria_001972-T1	note	SECRETED:SignalP(1-27)
TetragonulaCarbonaria_002009-T1	note	SECRETED:SignalP(1-21)
TetragonulaCarbonaria_002032-T1	note	SECRETED:SignalP(1-18)
TetragonulaCarbonaria_002054-T1	note	SECRETED:SignalP(1-19)
TetragonulaCarbonaria_002057-T1	note	SECRETED:SignalP(1-22)
TetragonulaCarbonaria_002073-T1	note	SECRETED:SignalP(1-19)
TetragonulaCarbonaria_002090-T1	note	SECRETED:SignalP(1-20)
TetragonulaCarbonaria_002091-T1	note	SECRETED:SignalP(1-21)
TetragonulaCarbonaria_002101-T1	note	SECRETED:SignalP(1-24)
TetragonulaCarbonaria_002112-T1	note	SECRETED:SignalP(1-18)
TetragonulaCarbonaria_002212-T1	note	SECRETED:SignalP(1-17)
TetragonulaCarbonaria_002213-T1	note	SECRETED:SignalP(1-19)
TetragonulaCarbonaria_002217-T1	note	SECRETED:SignalP(1-17)
TetragonulaCarbonaria_002220-T1	note	SECRETED:SignalP(1-18)
TetragonulaCarbonaria_002221-T1	note	SECRETED:SignalP(1-25)
TetragonulaCarbonaria_002222-T1	note	SECRETED:SignalP(1-18)
TetragonulaCarbonaria_002240-T1	note	SECRETED:SignalP(1-31)
TetragonulaCarbonaria_002292-T1	note	SECRETED:SignalP(1-19)
TetragonulaCarbonaria_002293-T1	note	SECRETED:SignalP(1-17)
TetragonulaCarbonaria_002295-T1	note	SECRETED:SignalP(1-20)
TetragonulaCarbonaria_002329-T1	note	SECRETED:SignalP(1-28)
TetragonulaCarbonaria_002332-T1	note	SECRETED:SignalP(1-21)
TetragonulaCarbonaria_002355-T1	note	SECRETED:SignalP(1-18)
TetragonulaCarbonaria_002365-T1	note	SECRETED:SignalP(1-24)
TetragonulaCarbonaria_002402-T1	note	SECRETED:SignalP(1-25)
TetragonulaCarbonaria_002414-T1	note	SECRETED:SignalP(1-26)
TetragonulaCarbonaria_002419-T1	note	SECRETED:SignalP(1-19)
TetragonulaCarbonaria_002430-T1	note	SECRETED:SignalP(1-18)
TetragonulaCarbonaria_002433-T1	note	SECRETED:SignalP(1-18)
TetragonulaCarbonaria_002454-T1	note	SECRETED:SignalP(1-17)
TetragonulaCarbonaria_002471-T1	note	SECRETED:SignalP(1-18)
TetragonulaCarbonaria_002503-T1	note	SECRETED:SignalP(1-18)
TetragonulaCarbonaria_002527-T1	note	SECRETED:SignalP(1-30)
TetragonulaCarbonaria_002538-T1	note	SECRETED:SignalP(1-29)
TetragonulaCarbonaria_002544-T1	note	SECRETED:SignalP(1-24)
TetragonulaCarbonaria_002548-T1	note	SECRETED:SignalP(1-20)
TetragonulaCarbonaria_002548-T2	note	SECRETED:SignalP(1-20)
TetragonulaCarbonaria_002605-T1	note	SECRETED:SignalP(1-22)
TetragonulaCarbonaria_002641-T1	note	SECRETED:SignalP(1-19)
TetragonulaCarbonaria_002645-T1	note	SECRETED:SignalP(1-18)
TetragonulaCarbonaria_002656-T1	note	SECRETED:SignalP(1-17)
TetragonulaCarbonaria_002657-T1	note	SECRETED:SignalP(1-16)
TetragonulaCarbonaria_002660-T1	note	SECRETED:SignalP(1-15)
TetragonulaCarbonaria_002670-T1	note	SECRETED:SignalP(1-21)
TetragonulaCarbonaria_002695-T1	note	SECRETED:SignalP(1-21)
TetragonulaCarbonaria_002725-T1	note	SECRETED:SignalP(1-29)
TetragonulaCarbonaria_002762-T1	note	SECRETED:SignalP(1-18)
TetragonulaCarbonaria_002785-T1	note	SECRETED:SignalP(1-22)
TetragonulaCarbonaria_002798-T1	note	SECRETED:SignalP(1-19)
TetragonulaCarbonaria_002822-T1	note	SECRETED:SignalP(1-28)
TetragonulaCarbonaria_002826-T1	note	SECRETED:SignalP(1-32)
TetragonulaCarbonaria_002844-T1	note	SECRETED:SignalP(1-21)
TetragonulaCarbonaria_002853-T1	note	SECRETED:SignalP(1-18)
TetragonulaCarbonaria_002856-T1	note	SECRETED:SignalP(1-21)
TetragonulaCarbonaria_002875-T1	note	SECRETED:SignalP(1-22)
TetragonulaCarbonaria_002883-T1	note	SECRETED:SignalP(1-24)
TetragonulaCarbonaria_002925-T1	note	SECRETED:SignalP(1-16)
TetragonulaCarbonaria_003035-T1	note	SECRETED:SignalP(1-20)
TetragonulaCarbonaria_003074-T1	note	SECRETED:SignalP(1-18)
TetragonulaCarbonaria_003089-T1	note	SECRETED:SignalP(1-18)
TetragonulaCarbonaria_003101-T1	note	SECRETED:SignalP(1-18)
TetragonulaCarbonaria_003118-T1	note	SECRETED:SignalP(1-20)
TetragonulaCarbonaria_003144-T1	note	SECRETED:SignalP(1-17)
TetragonulaCarbonaria_003208-T1	note	SECRETED:SignalP(1-17)
TetragonulaCarbonaria_003209-T1	note	SECRETED:SignalP(1-17)
TetragonulaCarbonaria_003226-T1	note	SECRETED:SignalP(1-20)
TetragonulaCarbonaria_003227-T1	note	SECRETED:SignalP(1-25)
TetragonulaCarbonaria_003228-T1	note	SECRETED:SignalP(1-25)
TetragonulaCarbonaria_003229-T1	note	SECRETED:SignalP(1-30)
TetragonulaCarbonaria_003230-T1	note	SECRETED:SignalP(1-16)
TetragonulaCarbonaria_003257-T1	note	SECRETED:SignalP(1-23)
TetragonulaCarbonaria_003262-T1	note	SECRETED:SignalP(1-17)
TetragonulaCarbonaria_003291-T1	note	SECRETED:SignalP(1-24)
TetragonulaCarbonaria_003299-T1	note	SECRETED:SignalP(1-21)
TetragonulaCarbonaria_003384-T1	note	SECRETED:SignalP(1-22)
TetragonulaCarbonaria_003420-T1	note	SECRETED:SignalP(1-18)
TetragonulaCarbonaria_003422-T1	note	SECRETED:SignalP(1-16)
TetragonulaCarbonaria_003502-T1	note	SECRETED:SignalP(1-16)
TetragonulaCarbonaria_003560-T1	note	SECRETED:SignalP(1-16)
TetragonulaCarbonaria_003597-T1	note	SECRETED:SignalP(1-19)
TetragonulaCarbonaria_003753-T1	note	SECRETED:SignalP(1-18)
TetragonulaCarbonaria_003834-T1	note	SECRETED:SignalP(1-27)
TetragonulaCarbonaria_003837-T1	note	SECRETED:SignalP(1-20)
TetragonulaCarbonaria_003912-T1	note	SECRETED:SignalP(1-30)
TetragonulaCarbonaria_003913-T1	note	SECRETED:SignalP(1-26)
TetragonulaCarbonaria_003920-T1	note	SECRETED:SignalP(1-22)
TetragonulaCarbonaria_003941-T1	note	SECRETED:SignalP(1-18)
TetragonulaCarbonaria_003949-T1	note	SECRETED:SignalP(1-15)
TetragonulaCarbonaria_003989-T1	note	SECRETED:SignalP(1-21)
TetragonulaCarbonaria_004008-T1	note	SECRETED:SignalP(1-21)
TetragonulaCarbonaria_004016-T1	note	SECRETED:SignalP(1-19)
TetragonulaCarbonaria_004043-T1	note	SECRETED:SignalP(1-18)
TetragonulaCarbonaria_004045-T1	note	SECRETED:SignalP(1-21)
TetragonulaCarbonaria_004046-T1	note	SECRETED:SignalP(1-33)
TetragonulaCarbonaria_004051-T1	note	SECRETED:SignalP(1-19)
TetragonulaCarbonaria_004060-T1	note	SECRETED:SignalP(1-17)
TetragonulaCarbonaria_004062-T1	note	SECRETED:SignalP(1-26)
TetragonulaCarbonaria_004063-T1	note	SECRETED:SignalP(1-21)
TetragonulaCarbonaria_004066-T1	note	SECRETED:SignalP(1-18)
TetragonulaCarbonaria_004123-T1	note	SECRETED:SignalP(1-21)
TetragonulaCarbonaria_004127-T1	note	SECRETED:SignalP(1-18)
TetragonulaCarbonaria_004156-T1	note	SECRETED:SignalP(1-22)
TetragonulaCarbonaria_004168-T1	note	SECRETED:SignalP(1-21)
TetragonulaCarbonaria_004199-T1	note	SECRETED:SignalP(1-23)
TetragonulaCarbonaria_004213-T1	note	SECRETED:SignalP(1-15)
TetragonulaCarbonaria_004218-T1	note	SECRETED:SignalP(1-20)
TetragonulaCarbonaria_004226-T1	note	SECRETED:SignalP(1-26)
TetragonulaCarbonaria_004228-T1	note	SECRETED:SignalP(1-25)
TetragonulaCarbonaria_004255-T1	note	SECRETED:SignalP(1-29)
TetragonulaCarbonaria_004278-T1	note	SECRETED:SignalP(1-19)
TetragonulaCarbonaria_004279-T1	note	SECRETED:SignalP(1-21)
TetragonulaCarbonaria_004284-T1	note	SECRETED:SignalP(1-26)
TetragonulaCarbonaria_004300-T1	note	SECRETED:SignalP(1-21)
TetragonulaCarbonaria_004307-T1	note	SECRETED:SignalP(1-21)
TetragonulaCarbonaria_004317-T1	note	SECRETED:SignalP(1-16)
TetragonulaCarbonaria_004348-T1	note	SECRETED:SignalP(1-20)
TetragonulaCarbonaria_004350-T1	note	SECRETED:SignalP(1-19)
TetragonulaCarbonaria_004360-T1	note	SECRETED:SignalP(1-18)
TetragonulaCarbonaria_004366-T1	note	SECRETED:SignalP(1-20)
TetragonulaCarbonaria_004426-T1	note	SECRETED:SignalP(1-17)
TetragonulaCarbonaria_004488-T1	note	SECRETED:SignalP(1-23)
TetragonulaCarbonaria_004556-T1	note	SECRETED:SignalP(1-19)
TetragonulaCarbonaria_004564-T1	note	SECRETED:SignalP(1-22)
TetragonulaCarbonaria_004648-T1	note	SECRETED:SignalP(1-28)
TetragonulaCarbonaria_004651-T1	note	SECRETED:SignalP(1-19)
TetragonulaCarbonaria_004652-T1	note	SECRETED:SignalP(1-19)
TetragonulaCarbonaria_004656-T1	note	SECRETED:SignalP(1-21)
TetragonulaCarbonaria_004660-T1	note	SECRETED:SignalP(1-29)
TetragonulaCarbonaria_004708-T1	note	SECRETED:SignalP(1-26)
TetragonulaCarbonaria_004724-T1	note	SECRETED:SignalP(1-24)
TetragonulaCarbonaria_004769-T1	note	SECRETED:SignalP(1-21)
TetragonulaCarbonaria_004791-T1	note	SECRETED:SignalP(1-20)
TetragonulaCarbonaria_004805-T1	note	SECRETED:SignalP(1-39)
TetragonulaCarbonaria_004849-T1	note	SECRETED:SignalP(1-19)
TetragonulaCarbonaria_004861-T1	note	SECRETED:SignalP(1-18)
TetragonulaCarbonaria_004865-T1	note	SECRETED:SignalP(1-27)
TetragonulaCarbonaria_004905-T1	note	SECRETED:SignalP(1-16)
TetragonulaCarbonaria_004910-T1	note	SECRETED:SignalP(1-19)
TetragonulaCarbonaria_004911-T1	note	SECRETED:SignalP(1-16)
TetragonulaCarbonaria_004942-T1	note	SECRETED:SignalP(1-19)
TetragonulaCarbonaria_005006-T2	note	SECRETED:SignalP(1-24)
TetragonulaCarbonaria_005017-T1	note	SECRETED:SignalP(1-41)
TetragonulaCarbonaria_005040-T1	note	SECRETED:SignalP(1-21)
TetragonulaCarbonaria_005043-T1	note	SECRETED:SignalP(1-23)
TetragonulaCarbonaria_005066-T1	note	SECRETED:SignalP(1-16)
TetragonulaCarbonaria_005102-T1	note	SECRETED:SignalP(1-20)
TetragonulaCarbonaria_005128-T1	note	SECRETED:SignalP(1-26)
TetragonulaCarbonaria_005136-T1	note	SECRETED:SignalP(1-18)
TetragonulaCarbonaria_005145-T1	note	SECRETED:SignalP(1-23)
TetragonulaCarbonaria_005151-T1	note	SECRETED:SignalP(1-16)
TetragonulaCarbonaria_005160-T1	note	SECRETED:SignalP(1-21)
TetragonulaCarbonaria_005183-T1	note	SECRETED:SignalP(1-18)
TetragonulaCarbonaria_005200-T1	note	SECRETED:SignalP(1-16)
TetragonulaCarbonaria_005207-T1	note	SECRETED:SignalP(1-23)
TetragonulaCarbonaria_005212-T1	note	SECRETED:SignalP(1-29)
TetragonulaCarbonaria_005246-T1	note	SECRETED:SignalP(1-25)
TetragonulaCarbonaria_005257-T1	note	SECRETED:SignalP(1-27)
TetragonulaCarbonaria_005261-T1	note	SECRETED:SignalP(1-24)
TetragonulaCarbonaria_005293-T1	note	SECRETED:SignalP(1-22)
TetragonulaCarbonaria_005300-T1	note	SECRETED:SignalP(1-25)
TetragonulaCarbonaria_005315-T1	note	SECRETED:SignalP(1-17)
TetragonulaCarbonaria_005349-T1	note	SECRETED:SignalP(1-23)
TetragonulaCarbonaria_005368-T1	note	SECRETED:SignalP(1-21)
TetragonulaCarbonaria_005460-T1	note	SECRETED:SignalP(1-28)
TetragonulaCarbonaria_005491-T1	note	SECRETED:SignalP(1-18)
TetragonulaCarbonaria_005493-T1	note	SECRETED:SignalP(1-16)
TetragonulaCarbonaria_005504-T1	note	SECRETED:SignalP(1-26)
TetragonulaCarbonaria_005507-T1	note	SECRETED:SignalP(1-22)
TetragonulaCarbonaria_005519-T1	note	SECRETED:SignalP(1-20)
TetragonulaCarbonaria_005550-T1	note	SECRETED:SignalP(1-23)
TetragonulaCarbonaria_005567-T1	note	SECRETED:SignalP(1-23)
TetragonulaCarbonaria_005574-T1	note	SECRETED:SignalP(1-18)
TetragonulaCarbonaria_005666-T1	note	SECRETED:SignalP(1-29)
TetragonulaCarbonaria_005682-T1	note	SECRETED:SignalP(1-19)
TetragonulaCarbonaria_005769-T1	note	SECRETED:SignalP(1-16)
TetragonulaCarbonaria_005772-T1	note	SECRETED:SignalP(1-20)
TetragonulaCarbonaria_005773-T1	note	SECRETED:SignalP(1-24)
TetragonulaCarbonaria_005792-T1	note	SECRETED:SignalP(1-24)
TetragonulaCarbonaria_005799-T1	note	SECRETED:SignalP(1-25)
TetragonulaCarbonaria_005807-T1	note	SECRETED:SignalP(1-21)
TetragonulaCarbonaria_005830-T1	note	SECRETED:SignalP(1-18)
TetragonulaCarbonaria_005848-T1	note	SECRETED:SignalP(1-17)
TetragonulaCarbonaria_005879-T1	note	SECRETED:SignalP(1-17)
TetragonulaCarbonaria_005961-T1	note	SECRETED:SignalP(1-25)
TetragonulaCarbonaria_005973-T1	note	SECRETED:SignalP(1-15)
TetragonulaCarbonaria_005984-T1	note	SECRETED:SignalP(1-18)
TetragonulaCarbonaria_006037-T1	note	SECRETED:SignalP(1-28)
TetragonulaCarbonaria_006111-T1	note	SECRETED:SignalP(1-22)
TetragonulaCarbonaria_006150-T1	note	SECRETED:SignalP(1-19)
TetragonulaCarbonaria_006162-T1	note	SECRETED:SignalP(1-28)
TetragonulaCarbonaria_006175-T1	note	SECRETED:SignalP(1-19)
TetragonulaCarbonaria_006196-T1	note	SECRETED:SignalP(1-19)
TetragonulaCarbonaria_006206-T1	note	SECRETED:SignalP(1-18)
TetragonulaCarbonaria_006208-T1	note	SECRETED:SignalP(1-20)
TetragonulaCarbonaria_006263-T1	note	SECRETED:SignalP(1-16)
TetragonulaCarbonaria_006266-T1	note	SECRETED:SignalP(1-27)
TetragonulaCarbonaria_006277-T1	note	SECRETED:SignalP(1-20)
TetragonulaCarbonaria_006285-T1	note	SECRETED:SignalP(1-29)
TetragonulaCarbonaria_006298-T1	note	SECRETED:SignalP(1-29)
TetragonulaCarbonaria_006311-T1	note	SECRETED:SignalP(1-18)
TetragonulaCarbonaria_006369-T1	note	SECRETED:SignalP(1-18)
TetragonulaCarbonaria_006438-T1	note	SECRETED:SignalP(1-25)
TetragonulaCarbonaria_006445-T1	note	SECRETED:SignalP(1-19)
TetragonulaCarbonaria_006464-T1	note	SECRETED:SignalP(1-23)
TetragonulaCarbonaria_006468-T1	note	SECRETED:SignalP(1-23)
TetragonulaCarbonaria_006488-T1	note	SECRETED:SignalP(1-17)
TetragonulaCarbonaria_006489-T1	note	SECRETED:SignalP(1-17)
TetragonulaCarbonaria_006490-T1	note	SECRETED:SignalP(1-17)
TetragonulaCarbonaria_006532-T1	note	SECRETED:SignalP(1-19)
TetragonulaCarbonaria_006540-T1	note	SECRETED:SignalP(1-15)
TetragonulaCarbonaria_006637-T1	note	SECRETED:SignalP(1-34)
TetragonulaCarbonaria_006709-T1	note	SECRETED:SignalP(1-20)
TetragonulaCarbonaria_006724-T1	note	SECRETED:SignalP(1-24)
TetragonulaCarbonaria_006729-T1	note	SECRETED:SignalP(1-17)
TetragonulaCarbonaria_006736-T1	note	SECRETED:SignalP(1-19)
TetragonulaCarbonaria_006740-T1	note	SECRETED:SignalP(1-16)
TetragonulaCarbonaria_006742-T1	note	SECRETED:SignalP(1-24)
TetragonulaCarbonaria_006747-T1	note	SECRETED:SignalP(1-17)
TetragonulaCarbonaria_006749-T1	note	SECRETED:SignalP(1-22)
TetragonulaCarbonaria_006864-T1	note	SECRETED:SignalP(1-28)
TetragonulaCarbonaria_006874-T1	note	SECRETED:SignalP(1-21)
TetragonulaCarbonaria_006876-T1	note	SECRETED:SignalP(1-25)
TetragonulaCarbonaria_006878-T1	note	SECRETED:SignalP(1-32)
TetragonulaCarbonaria_006884-T1	note	SECRETED:SignalP(1-31)
TetragonulaCarbonaria_006893-T1	note	SECRETED:SignalP(1-17)
TetragonulaCarbonaria_006894-T1	note	SECRETED:SignalP(1-18)
TetragonulaCarbonaria_006899-T1	note	SECRETED:SignalP(1-24)
TetragonulaCarbonaria_006908-T1	note	SECRETED:SignalP(1-18)
TetragonulaCarbonaria_006924-T1	note	SECRETED:SignalP(1-31)
TetragonulaCarbonaria_006996-T1	note	SECRETED:SignalP(1-16)
TetragonulaCarbonaria_007014-T1	note	SECRETED:SignalP(1-13)
TetragonulaCarbonaria_007015-T1	note	SECRETED:SignalP(1-17)
TetragonulaCarbonaria_007026-T1	note	SECRETED:SignalP(1-21)
TetragonulaCarbonaria_007041-T1	note	SECRETED:SignalP(1-17)
TetragonulaCarbonaria_007046-T1	note	SECRETED:SignalP(1-33)
TetragonulaCarbonaria_007052-T1	note	SECRETED:SignalP(1-21)
TetragonulaCarbonaria_007053-T1	note	SECRETED:SignalP(1-19)
TetragonulaCarbonaria_007055-T1	note	SECRETED:SignalP(1-21)
TetragonulaCarbonaria_007057-T1	note	SECRETED:SignalP(1-42)
TetragonulaCarbonaria_007059-T1	note	SECRETED:SignalP(1-23)
TetragonulaCarbonaria_007060-T1	note	SECRETED:SignalP(1-17)
TetragonulaCarbonaria_007062-T1	note	SECRETED:SignalP(1-20)
TetragonulaCarbonaria_007064-T3	note	SECRETED:SignalP(1-20)
TetragonulaCarbonaria_007064-T4	note	SECRETED:SignalP(1-20)
TetragonulaCarbonaria_007109-T1	note	SECRETED:SignalP(1-19)
TetragonulaCarbonaria_007122-T1	note	SECRETED:SignalP(1-18)
TetragonulaCarbonaria_007146-T1	note	SECRETED:SignalP(1-19)
TetragonulaCarbonaria_007172-T1	note	SECRETED:SignalP(1-18)
TetragonulaCarbonaria_007181-T1	note	SECRETED:SignalP(1-21)
TetragonulaCarbonaria_007199-T1	note	SECRETED:SignalP(1-19)
TetragonulaCarbonaria_007204-T1	note	SECRETED:SignalP(1-27)
TetragonulaCarbonaria_007208-T1	note	SECRETED:SignalP(1-20)
TetragonulaCarbonaria_007210-T1	note	SECRETED:SignalP(1-18)
TetragonulaCarbonaria_007230-T1	note	SECRETED:SignalP(1-28)
TetragonulaCarbonaria_007256-T1	note	SECRETED:SignalP(1-21)
TetragonulaCarbonaria_007270-T1	note	SECRETED:SignalP(1-19)
TetragonulaCarbonaria_007278-T1	note	SECRETED:SignalP(1-21)
TetragonulaCarbonaria_007285-T1	note	SECRETED:SignalP(1-23)
TetragonulaCarbonaria_007294-T1	note	SECRETED:SignalP(1-23)
TetragonulaCarbonaria_007306-T1	note	SECRETED:SignalP(1-24)
TetragonulaCarbonaria_007317-T1	note	SECRETED:SignalP(1-32)
TetragonulaCarbonaria_007319-T1	note	SECRETED:SignalP(1-16)
TetragonulaCarbonaria_007320-T1	note	SECRETED:SignalP(1-39)
TetragonulaCarbonaria_007330-T1	note	SECRETED:SignalP(1-19)
TetragonulaCarbonaria_007361-T1	note	SECRETED:SignalP(1-19)
TetragonulaCarbonaria_007368-T1	note	SECRETED:SignalP(1-21)
TetragonulaCarbonaria_007381-T1	note	SECRETED:SignalP(1-27)
TetragonulaCarbonaria_007411-T1	note	SECRETED:SignalP(1-17)
TetragonulaCarbonaria_007416-T1	note	SECRETED:SignalP(1-26)
TetragonulaCarbonaria_007447-T1	note	SECRETED:SignalP(1-22)
TetragonulaCarbonaria_007488-T1	note	SECRETED:SignalP(1-30)
TetragonulaCarbonaria_007501-T1	note	SECRETED:SignalP(1-20)
TetragonulaCarbonaria_007557-T1	note	SECRETED:SignalP(1-17)
TetragonulaCarbonaria_007568-T1	note	SECRETED:SignalP(1-18)
TetragonulaCarbonaria_007607-T1	note	SECRETED:SignalP(1-23)
TetragonulaCarbonaria_007650-T1	note	SECRETED:SignalP(1-21)
TetragonulaCarbonaria_007678-T1	note	SECRETED:SignalP(1-20)
TetragonulaCarbonaria_007689-T1	note	SECRETED:SignalP(1-19)
TetragonulaCarbonaria_007691-T1	note	SECRETED:SignalP(1-24)
TetragonulaCarbonaria_007701-T1	note	SECRETED:SignalP(1-19)
TetragonulaCarbonaria_007711-T1	note	SECRETED:SignalP(1-26)
TetragonulaCarbonaria_007738-T1	note	SECRETED:SignalP(1-18)
TetragonulaCarbonaria_007743-T1	note	SECRETED:SignalP(1-21)
TetragonulaCarbonaria_007751-T1	note	SECRETED:SignalP(1-26)
TetragonulaCarbonaria_007767-T1	note	SECRETED:SignalP(1-19)
TetragonulaCarbonaria_007779-T1	note	SECRETED:SignalP(1-20)
TetragonulaCarbonaria_007797-T1	note	SECRETED:SignalP(1-24)
TetragonulaCarbonaria_007798-T1	note	SECRETED:SignalP(1-20)
TetragonulaCarbonaria_007799-T1	note	SECRETED:SignalP(1-20)
TetragonulaCarbonaria_007800-T1	note	SECRETED:SignalP(1-24)
TetragonulaCarbonaria_007801-T1	note	SECRETED:SignalP(1-32)
TetragonulaCarbonaria_007806-T1	note	SECRETED:SignalP(1-16)
TetragonulaCarbonaria_007818-T1	note	SECRETED:SignalP(1-26)
TetragonulaCarbonaria_007857-T1	note	SECRETED:SignalP(1-25)
TetragonulaCarbonaria_007873-T1	note	SECRETED:SignalP(1-24)
TetragonulaCarbonaria_007909-T1	note	SECRETED:SignalP(1-25)
TetragonulaCarbonaria_007939-T1	note	SECRETED:SignalP(1-19)
TetragonulaCarbonaria_007959-T1	note	SECRETED:SignalP(1-22)
TetragonulaCarbonaria_007969-T1	note	SECRETED:SignalP(1-19)
TetragonulaCarbonaria_007975-T1	note	SECRETED:SignalP(1-18)
TetragonulaCarbonaria_007983-T1	note	SECRETED:SignalP(1-31)
TetragonulaCarbonaria_007987-T1	note	SECRETED:SignalP(1-17)
TetragonulaCarbonaria_007989-T1	note	SECRETED:SignalP(1-19)
TetragonulaCarbonaria_008002-T1	note	SECRETED:SignalP(1-16)
TetragonulaCarbonaria_008004-T1	note	SECRETED:SignalP(1-23)
TetragonulaCarbonaria_008021-T1	note	SECRETED:SignalP(1-27)
TetragonulaCarbonaria_008060-T1	note	SECRETED:SignalP(1-26)
TetragonulaCarbonaria_008066-T1	note	SECRETED:SignalP(1-17)
TetragonulaCarbonaria_008096-T1	note	SECRETED:SignalP(1-27)
TetragonulaCarbonaria_008236-T1	note	SECRETED:SignalP(1-16)
TetragonulaCarbonaria_008284-T1	note	SECRETED:SignalP(1-19)
TetragonulaCarbonaria_008287-T1	note	SECRETED:SignalP(1-21)
TetragonulaCarbonaria_008292-T1	note	SECRETED:SignalP(1-20)
TetragonulaCarbonaria_008316-T1	note	SECRETED:SignalP(1-24)
TetragonulaCarbonaria_008317-T1	note	SECRETED:SignalP(1-17)
TetragonulaCarbonaria_008473-T1	note	SECRETED:SignalP(1-16)
TetragonulaCarbonaria_008476-T1	note	SECRETED:SignalP(1-18)
TetragonulaCarbonaria_008477-T1	note	SECRETED:SignalP(1-17)
TetragonulaCarbonaria_008489-T1	note	SECRETED:SignalP(1-24)
TetragonulaCarbonaria_008550-T1	note	SECRETED:SignalP(1-25)
TetragonulaCarbonaria_008579-T1	note	SECRETED:SignalP(1-17)
TetragonulaCarbonaria_008615-T1	note	SECRETED:SignalP(1-27)
TetragonulaCarbonaria_008617-T1	note	SECRETED:SignalP(1-19)
TetragonulaCarbonaria_008623-T1	note	SECRETED:SignalP(1-21)
TetragonulaCarbonaria_008636-T1	note	SECRETED:SignalP(1-18)
TetragonulaCarbonaria_008641-T1	note	SECRETED:SignalP(1-17)
TetragonulaCarbonaria_008678-T1	note	SECRETED:SignalP(1-18)
TetragonulaCarbonaria_008759-T1	note	SECRETED:SignalP(1-19)
TetragonulaCarbonaria_008776-T1	note	SECRETED:SignalP(1-22)
TetragonulaCarbonaria_008789-T1	note	SECRETED:SignalP(1-21)
TetragonulaCarbonaria_008801-T1	note	SECRETED:SignalP(1-37)
TetragonulaCarbonaria_008805-T1	note	SECRETED:SignalP(1-19)
TetragonulaCarbonaria_008821-T1	note	SECRETED:SignalP(1-22)
TetragonulaCarbonaria_008856-T1	note	SECRETED:SignalP(1-25)
TetragonulaCarbonaria_008863-T1	note	SECRETED:SignalP(1-23)
TetragonulaCarbonaria_008901-T1	note	SECRETED:SignalP(1-25)
TetragonulaCarbonaria_008995-T1	note	SECRETED:SignalP(1-50)
TetragonulaCarbonaria_009010-T1	note	SECRETED:SignalP(1-19)
TetragonulaCarbonaria_009088-T1	note	SECRETED:SignalP(1-31)
TetragonulaCarbonaria_009102-T1	note	SECRETED:SignalP(1-29)
TetragonulaCarbonaria_009106-T1	note	SECRETED:SignalP(1-29)
TetragonulaCarbonaria_009150-T1	note	SECRETED:SignalP(1-17)
TetragonulaCarbonaria_009272-T1	note	SECRETED:SignalP(1-19)
TetragonulaCarbonaria_009292-T1	note	SECRETED:SignalP(1-21)
TetragonulaCarbonaria_009294-T1	note	SECRETED:SignalP(1-20)
TetragonulaCarbonaria_009296-T1	note	SECRETED:SignalP(1-21)
TetragonulaCarbonaria_009346-T1	note	SECRETED:SignalP(1-20)
TetragonulaCarbonaria_009348-T1	note	SECRETED:SignalP(1-19)
TetragonulaCarbonaria_009353-T1	note	SECRETED:SignalP(1-37)
TetragonulaCarbonaria_009388-T1	note	SECRETED:SignalP(1-22)
TetragonulaCarbonaria_009397-T1	note	SECRETED:SignalP(1-22)
TetragonulaCarbonaria_009398-T1	note	SECRETED:SignalP(1-17)
TetragonulaCarbonaria_009433-T1	note	SECRETED:SignalP(1-25)
TetragonulaCarbonaria_009443-T1	note	SECRETED:SignalP(1-18)
TetragonulaCarbonaria_009462-T1	note	SECRETED:SignalP(1-25)
TetragonulaCarbonaria_009497-T1	note	SECRETED:SignalP(1-22)
TetragonulaCarbonaria_009554-T1	note	SECRETED:SignalP(1-17)
TetragonulaCarbonaria_009556-T1	note	SECRETED:SignalP(1-22)
TetragonulaCarbonaria_009567-T1	note	SECRETED:SignalP(1-25)
TetragonulaCarbonaria_009571-T1	note	SECRETED:SignalP(1-26)
TetragonulaCarbonaria_009623-T1	note	SECRETED:SignalP(1-22)
TetragonulaCarbonaria_009682-T1	note	SECRETED:SignalP(1-19)
TetragonulaCarbonaria_009695-T1	note	SECRETED:SignalP(1-19)
TetragonulaCarbonaria_009723-T1	note	SECRETED:SignalP(1-19)
TetragonulaCarbonaria_009728-T1	note	SECRETED:SignalP(1-21)
TetragonulaCarbonaria_009772-T1	note	SECRETED:SignalP(1-15)
TetragonulaCarbonaria_009775-T1	note	SECRETED:SignalP(1-19)
TetragonulaCarbonaria_009776-T1	note	SECRETED:SignalP(1-15)
TetragonulaCarbonaria_009801-T1	note	SECRETED:SignalP(1-25)
TetragonulaCarbonaria_009821-T1	note	SECRETED:SignalP(1-20)
TetragonulaCarbonaria_009851-T1	note	SECRETED:SignalP(1-20)
TetragonulaCarbonaria_009885-T1	note	SECRETED:SignalP(1-13)
TetragonulaCarbonaria_009943-T1	note	SECRETED:SignalP(1-22)
TetragonulaCarbonaria_009979-T1	note	SECRETED:SignalP(1-20)
TetragonulaCarbonaria_010001-T1	note	SECRETED:SignalP(1-17)
TetragonulaCarbonaria_010032-T1	note	SECRETED:SignalP(1-24)
TetragonulaCarbonaria_010153-T1	note	SECRETED:SignalP(1-26)
TetragonulaCarbonaria_010158-T1	note	SECRETED:SignalP(1-17)
TetragonulaCarbonaria_010196-T1	note	SECRETED:SignalP(1-25)
TetragonulaCarbonaria_010243-T1	note	SECRETED:SignalP(1-21)
TetragonulaCarbonaria_010247-T3	note	SECRETED:SignalP(1-23)
TetragonulaCarbonaria_010249-T1	note	SECRETED:SignalP(1-20)
TetragonulaCarbonaria_010269-T1	note	SECRETED:SignalP(1-21)
TetragonulaCarbonaria_010271-T1	note	SECRETED:SignalP(1-28)
TetragonulaCarbonaria_010272-T1	note	SECRETED:SignalP(1-21)
TetragonulaCarbonaria_010334-T1	note	SECRETED:SignalP(1-19)
TetragonulaCarbonaria_010366-T1	note	SECRETED:SignalP(1-22)
TetragonulaCarbonaria_010378-T1	note	SECRETED:SignalP(1-34)
TetragonulaCarbonaria_010392-T1	note	SECRETED:SignalP(1-23)
TetragonulaCarbonaria_010406-T1	note	SECRETED:SignalP(1-24)
TetragonulaCarbonaria_010435-T1	note	SECRETED:SignalP(1-25)
TetragonulaCarbonaria_010447-T1	note	SECRETED:SignalP(1-21)
TetragonulaCarbonaria_010480-T1	note	SECRETED:SignalP(1-30)
TetragonulaCarbonaria_010503-T1	note	SECRETED:SignalP(1-16)
TetragonulaCarbonaria_010508-T1	note	SECRETED:SignalP(1-22)
TetragonulaCarbonaria_010543-T1	note	SECRETED:SignalP(1-23)
TetragonulaCarbonaria_010600-T1	note	SECRETED:SignalP(1-25)
TetragonulaCarbonaria_010629-T1	note	SECRETED:SignalP(1-18)
TetragonulaCarbonaria_010633-T1	note	SECRETED:SignalP(1-26)
TetragonulaCarbonaria_010634-T1	note	SECRETED:SignalP(1-15)
TetragonulaCarbonaria_010640-T1	note	SECRETED:SignalP(1-15)
TetragonulaCarbonaria_010642-T1	note	SECRETED:SignalP(1-18)
TetragonulaCarbonaria_010646-T1	note	SECRETED:SignalP(1-22)
TetragonulaCarbonaria_010672-T1	note	SECRETED:SignalP(1-16)
TetragonulaCarbonaria_010697-T1	note	SECRETED:SignalP(1-20)
TetragonulaCarbonaria_010709-T1	note	SECRETED:SignalP(1-24)
TetragonulaCarbonaria_010740-T1	note	SECRETED:SignalP(1-23)
TetragonulaCarbonaria_010797-T1	note	SECRETED:SignalP(1-23)
TetragonulaCarbonaria_010814-T1	note	SECRETED:SignalP(1-16)
TetragonulaCarbonaria_010854-T1	note	SECRETED:SignalP(1-17)
TetragonulaCarbonaria_010875-T1	note	SECRETED:SignalP(1-17)
TetragonulaCarbonaria_010890-T1	note	SECRETED:SignalP(1-27)
TetragonulaCarbonaria_010894-T1	note	SECRETED:SignalP(1-31)
TetragonulaCarbonaria_010898-T1	note	SECRETED:SignalP(1-20)
TetragonulaCarbonaria_010899-T1	note	SECRETED:SignalP(1-34)
TetragonulaCarbonaria_010939-T1	note	SECRETED:SignalP(1-21)
TetragonulaCarbonaria_010957-T1	note	SECRETED:SignalP(1-16)
TetragonulaCarbonaria_010964-T1	note	SECRETED:SignalP(1-19)
TetragonulaCarbonaria_010966-T1	note	SECRETED:SignalP(1-19)
TetragonulaCarbonaria_010997-T1	note	SECRETED:SignalP(1-23)
TetragonulaCarbonaria_011006-T1	note	SECRETED:SignalP(1-24)
TetragonulaCarbonaria_011023-T1	note	SECRETED:SignalP(1-18)
TetragonulaCarbonaria_011098-T1	note	SECRETED:SignalP(1-15)
TetragonulaCarbonaria_011139-T1	note	SECRETED:SignalP(1-33)
TetragonulaCarbonaria_011151-T1	note	SECRETED:SignalP(1-18)
TetragonulaCarbonaria_011188-T1	note	SECRETED:SignalP(1-18)
TetragonulaCarbonaria_011214-T1	note	SECRETED:SignalP(1-20)
TetragonulaCarbonaria_011248-T1	note	SECRETED:SignalP(1-21)
TetragonulaCarbonaria_011263-T1	note	SECRETED:SignalP(1-17)
TetragonulaCarbonaria_011307-T1	note	SECRETED:SignalP(1-21)
TetragonulaCarbonaria_011334-T1	note	SECRETED:SignalP(1-23)
TetragonulaCarbonaria_011370-T1	note	SECRETED:SignalP(1-16)
TetragonulaCarbonaria_011383-T1	note	SECRETED:SignalP(1-23)
TetragonulaCarbonaria_011386-T1	note	SECRETED:SignalP(1-36)
TetragonulaCarbonaria_011390-T1	note	SECRETED:SignalP(1-21)
TetragonulaCarbonaria_011392-T1	note	SECRETED:SignalP(1-21)
TetragonulaCarbonaria_011393-T1	note	SECRETED:SignalP(1-19)
TetragonulaCarbonaria_011397-T1	note	SECRETED:SignalP(1-20)
TetragonulaCarbonaria_011407-T1	note	SECRETED:SignalP(1-22)
TetragonulaCarbonaria_011408-T1	note	SECRETED:SignalP(1-15)
TetragonulaCarbonaria_011425-T1	note	SECRETED:SignalP(1-19)
TetragonulaCarbonaria_011439-T1	note	SECRETED:SignalP(1-34)
TetragonulaCarbonaria_011460-T1	note	SECRETED:SignalP(1-25)
TetragonulaCarbonaria_011468-T1	note	SECRETED:SignalP(1-22)
TetragonulaCarbonaria_011473-T1	note	SECRETED:SignalP(1-26)
TetragonulaCarbonaria_011556-T1	note	SECRETED:SignalP(1-18)
TetragonulaCarbonaria_011557-T1	note	SECRETED:SignalP(1-17)
TetragonulaCarbonaria_011578-T1	note	SECRETED:SignalP(1-16)
TetragonulaCarbonaria_011582-T1	note	SECRETED:SignalP(1-16)
TetragonulaCarbonaria_011586-T1	note	SECRETED:SignalP(1-21)
TetragonulaCarbonaria_011643-T1	note	SECRETED:SignalP(1-23)
TetragonulaCarbonaria_011649-T1	note	SECRETED:SignalP(1-21)
TetragonulaCarbonaria_011676-T1	note	SECRETED:SignalP(1-20)
TetragonulaCarbonaria_011687-T1	note	SECRETED:SignalP(1-19)
TetragonulaCarbonaria_011728-T1	note	SECRETED:SignalP(1-23)
TetragonulaCarbonaria_011734-T1	note	SECRETED:SignalP(1-20)
TetragonulaCarbonaria_011750-T1	note	SECRETED:SignalP(1-19)
TetragonulaCarbonaria_011808-T1	note	SECRETED:SignalP(1-32)
TetragonulaCarbonaria_011829-T1	note	SECRETED:SignalP(1-21)
TetragonulaCarbonaria_011847-T1	note	SECRETED:SignalP(1-18)
TetragonulaCarbonaria_011847-T2	note	SECRETED:SignalP(1-18)
TetragonulaCarbonaria_011852-T1	note	SECRETED:SignalP(1-16)
TetragonulaCarbonaria_011897-T1	note	SECRETED:SignalP(1-23)
TetragonulaCarbonaria_011909-T1	note	SECRETED:SignalP(1-22)
TetragonulaCarbonaria_011928-T1	note	SECRETED:SignalP(1-25)
TetragonulaCarbonaria_011933-T1	note	SECRETED:SignalP(1-24)
TetragonulaCarbonaria_011939-T1	note	SECRETED:SignalP(1-22)
TetragonulaCarbonaria_012009-T1	note	SECRETED:SignalP(1-22)
TetragonulaCarbonaria_012020-T1	note	SECRETED:SignalP(1-28)
TetragonulaCarbonaria_012048-T1	note	SECRETED:SignalP(1-23)
TetragonulaCarbonaria_012057-T1	note	SECRETED:SignalP(1-20)
TetragonulaCarbonaria_012060-T1	note	SECRETED:SignalP(1-31)
TetragonulaCarbonaria_012178-T1	note	SECRETED:SignalP(1-22)
TetragonulaCarbonaria_012217-T1	note	SECRETED:SignalP(1-22)
TetragonulaCarbonaria_012235-T1	note	SECRETED:SignalP(1-28)
TetragonulaCarbonaria_012247-T1	note	SECRETED:SignalP(1-20)
TetragonulaCarbonaria_012271-T1	note	SECRETED:SignalP(1-24)
TetragonulaCarbonaria_012277-T1	note	SECRETED:SignalP(1-32)
TetragonulaCarbonaria_012283-T1	note	SECRETED:SignalP(1-19)
TetragonulaCarbonaria_012284-T1	note	SECRETED:SignalP(1-28)
TetragonulaCarbonaria_012291-T1	note	SECRETED:SignalP(1-27)
TetragonulaCarbonaria_012321-T1	note	SECRETED:SignalP(1-19)
TetragonulaCarbonaria_012330-T1	note	SECRETED:SignalP(1-20)
TetragonulaCarbonaria_012361-T1	note	SECRETED:SignalP(1-18)
TetragonulaCarbonaria_012362-T1	note	SECRETED:SignalP(1-24)
TetragonulaCarbonaria_012363-T1	note	SECRETED:SignalP(1-31)
TetragonulaCarbonaria_012366-T1	note	SECRETED:SignalP(1-22)
TetragonulaCarbonaria_012368-T1	note	SECRETED:SignalP(1-28)
TetragonulaCarbonaria_012372-T1	note	SECRETED:SignalP(1-25)
TetragonulaCarbonaria_012373-T1	note	SECRETED:SignalP(1-22)
TetragonulaCarbonaria_012381-T1	note	SECRETED:SignalP(1-20)
TetragonulaCarbonaria_012458-T1	note	SECRETED:SignalP(1-32)
TetragonulaCarbonaria_012735-T1	note	SECRETED:SignalP(1-19)
TetragonulaCarbonaria_012747-T1	note	SECRETED:SignalP(1-22)
TetragonulaCarbonaria_012793-T1	note	SECRETED:SignalP(1-19)
TetragonulaCarbonaria_012794-T1	note	SECRETED:SignalP(1-23)
TetragonulaCarbonaria_012795-T1	note	SECRETED:SignalP(1-24)
TetragonulaCarbonaria_012802-T1	note	SECRETED:SignalP(1-32)
TetragonulaCarbonaria_012831-T1	note	SECRETED:SignalP(1-23)
TetragonulaCarbonaria_012872-T1	note	SECRETED:SignalP(1-26)
TetragonulaCarbonaria_012910-T1	note	SECRETED:SignalP(1-31)
TetragonulaCarbonaria_012927-T1	note	SECRETED:SignalP(1-16)
TetragonulaCarbonaria_012935-T1	note	SECRETED:SignalP(1-20)
TetragonulaCarbonaria_012948-T1	note	SECRETED:SignalP(1-22)
TetragonulaCarbonaria_012968-T1	note	SECRETED:SignalP(1-22)
TetragonulaCarbonaria_012980-T1	note	SECRETED:SignalP(1-20)
TetragonulaCarbonaria_012981-T1	note	SECRETED:SignalP(1-22)
TetragonulaCarbonaria_013030-T1	note	SECRETED:SignalP(1-18)
TetragonulaCarbonaria_013051-T1	note	SECRETED:SignalP(1-19)
TetragonulaCarbonaria_013086-T1	note	SECRETED:SignalP(1-20)
TetragonulaCarbonaria_013110-T1	note	SECRETED:SignalP(1-16)
TetragonulaCarbonaria_013237-T1	note	SECRETED:SignalP(1-22)
TetragonulaCarbonaria_013288-T1	note	SECRETED:SignalP(1-19)
TetragonulaCarbonaria_013301-T1	note	SECRETED:SignalP(1-13)
TetragonulaCarbonaria_013322-T1	note	SECRETED:SignalP(1-22)
TetragonulaCarbonaria_013375-T1	note	SECRETED:SignalP(1-18)
TetragonulaCarbonaria_013402-T1	note	SECRETED:SignalP(1-23)
TetragonulaCarbonaria_013406-T1	note	SECRETED:SignalP(1-19)
TetragonulaCarbonaria_013479-T1	note	SECRETED:SignalP(1-18)
TetragonulaCarbonaria_013482-T1	note	SECRETED:SignalP(1-17)
TetragonulaCarbonaria_013550-T1	note	SECRETED:SignalP(1-23)
TetragonulaCarbonaria_013570-T1	note	SECRETED:SignalP(1-19)
TetragonulaCarbonaria_013594-T1	note	SECRETED:SignalP(1-29)
TetragonulaCarbonaria_013594-T2	note	SECRETED:SignalP(1-29)
TetragonulaCarbonaria_013597-T1	note	SECRETED:SignalP(1-19)
TetragonulaCarbonaria_013601-T1	note	SECRETED:SignalP(1-18)
TetragonulaCarbonaria_013612-T1	note	SECRETED:SignalP(1-18)
TetragonulaCarbonaria_013632-T1	note	SECRETED:SignalP(1-23)
TetragonulaCarbonaria_013668-T1	note	SECRETED:SignalP(1-33)
TetragonulaCarbonaria_013681-T1	note	SECRETED:SignalP(1-24)
TetragonulaCarbonaria_013694-T1	note	SECRETED:SignalP(1-23)
TetragonulaCarbonaria_013718-T1	note	SECRETED:SignalP(1-20)
TetragonulaCarbonaria_013733-T1	note	SECRETED:SignalP(1-21)
TetragonulaCarbonaria_013735-T1	note	SECRETED:SignalP(1-20)
TetragonulaCarbonaria_013772-T1	note	SECRETED:SignalP(1-21)
TetragonulaCarbonaria_013802-T1	note	SECRETED:SignalP(1-27)
TetragonulaCarbonaria_013831-T1	note	SECRETED:SignalP(1-17)
TetragonulaCarbonaria_014005-T1	note	SECRETED:SignalP(1-19)
TetragonulaCarbonaria_014009-T1	note	SECRETED:SignalP(1-21)
TetragonulaCarbonaria_014011-T1	note	SECRETED:SignalP(1-21)
TetragonulaCarbonaria_014013-T1	note	SECRETED:SignalP(1-27)
TetragonulaCarbonaria_014014-T1	note	SECRETED:SignalP(1-21)
TetragonulaCarbonaria_014027-T1	note	SECRETED:SignalP(1-26)
TetragonulaCarbonaria_014045-T1	note	SECRETED:SignalP(1-19)
TetragonulaCarbonaria_014049-T1	note	SECRETED:SignalP(1-24)
TetragonulaCarbonaria_014066-T1	note	SECRETED:SignalP(1-16)
TetragonulaCarbonaria_014067-T1	note	SECRETED:SignalP(1-18)
TetragonulaCarbonaria_014068-T1	note	SECRETED:SignalP(1-15)
TetragonulaCarbonaria_014070-T1	note	SECRETED:SignalP(1-25)
TetragonulaCarbonaria_014072-T1	note	SECRETED:SignalP(1-18)
TetragonulaCarbonaria_014084-T1	note	SECRETED:SignalP(1-20)
TetragonulaCarbonaria_014114-T1	note	SECRETED:SignalP(1-20)
TetragonulaCarbonaria_014115-T1	note	SECRETED:SignalP(1-20)
TetragonulaCarbonaria_014116-T1	note	SECRETED:SignalP(1-21)
TetragonulaCarbonaria_014119-T1	note	SECRETED:SignalP(1-21)
TetragonulaCarbonaria_014120-T1	note	SECRETED:SignalP(1-21)
TetragonulaCarbonaria_014155-T1	note	SECRETED:SignalP(1-23)
TetragonulaCarbonaria_014158-T1	note	SECRETED:SignalP(1-24)
TetragonulaCarbonaria_014176-T1	note	SECRETED:SignalP(1-18)
TetragonulaCarbonaria_014204-T1	note	SECRETED:SignalP(1-23)
TetragonulaCarbonaria_014292-T1	note	SECRETED:SignalP(1-13)
TetragonulaCarbonaria_014306-T1	note	SECRETED:SignalP(1-17)
TetragonulaCarbonaria_014308-T1	note	SECRETED:SignalP(1-20)
TetragonulaCarbonaria_014320-T1	note	SECRETED:SignalP(1-16)
TetragonulaCarbonaria_014341-T1	note	SECRETED:SignalP(1-15)
TetragonulaCarbonaria_014367-T1	note	SECRETED:SignalP(1-23)
TetragonulaCarbonaria_014369-T1	note	SECRETED:SignalP(1-26)
TetragonulaCarbonaria_014375-T1	note	SECRETED:SignalP(1-21)
TetragonulaCarbonaria_014379-T1	note	SECRETED:SignalP(1-18)
TetragonulaCarbonaria_014487-T1	note	SECRETED:SignalP(1-21)
TetragonulaCarbonaria_014518-T1	note	SECRETED:SignalP(1-25)
TetragonulaCarbonaria_014523-T1	note	SECRETED:SignalP(1-22)
TetragonulaCarbonaria_014560-T1	note	SECRETED:SignalP(1-30)
TetragonulaCarbonaria_014605-T1	note	SECRETED:SignalP(1-20)
TetragonulaCarbonaria_014675-T1	note	SECRETED:SignalP(1-21)
TetragonulaCarbonaria_014723-T1	note	SECRETED:SignalP(1-20)
TetragonulaCarbonaria_014734-T1	note	SECRETED:SignalP(1-19)
TetragonulaCarbonaria_014734-T2	note	SECRETED:SignalP(1-19)
TetragonulaCarbonaria_014768-T1	note	SECRETED:SignalP(1-29)
TetragonulaCarbonaria_014773-T1	note	SECRETED:SignalP(1-24)
TetragonulaCarbonaria_014838-T1	note	SECRETED:SignalP(1-22)
TetragonulaCarbonaria_014842-T1	note	SECRETED:SignalP(1-20)
TetragonulaCarbonaria_014855-T1	note	SECRETED:SignalP(1-19)
TetragonulaCarbonaria_014872-T1	note	SECRETED:SignalP(1-21)
TetragonulaCarbonaria_014880-T1	note	SECRETED:SignalP(1-27)
TetragonulaCarbonaria_014889-T1	note	SECRETED:SignalP(1-33)
TetragonulaCarbonaria_014912-T1	note	SECRETED:SignalP(1-16)
TetragonulaCarbonaria_014934-T1	note	SECRETED:SignalP(1-20)
TetragonulaCarbonaria_014938-T1	note	SECRETED:SignalP(1-24)
TetragonulaCarbonaria_014958-T1	note	SECRETED:SignalP(1-21)
TetragonulaCarbonaria_015043-T1	note	SECRETED:SignalP(1-26)
TetragonulaCarbonaria_015058-T1	note	SECRETED:SignalP(1-18)
TetragonulaCarbonaria_015126-T1	note	SECRETED:SignalP(1-18)
TetragonulaCarbonaria_015140-T1	note	SECRETED:SignalP(1-19)
TetragonulaCarbonaria_015171-T1	note	SECRETED:SignalP(1-22)
TetragonulaCarbonaria_015172-T1	note	SECRETED:SignalP(1-22)
TetragonulaCarbonaria_015172-T2	note	SECRETED:SignalP(1-22)
TetragonulaCarbonaria_015216-T1	note	SECRETED:SignalP(1-29)
TetragonulaCarbonaria_015282-T1	note	SECRETED:SignalP(1-18)
TetragonulaCarbonaria_015293-T1	note	SECRETED:SignalP(1-23)
TetragonulaCarbonaria_015300-T1	note	SECRETED:SignalP(1-23)
TetragonulaCarbonaria_015323-T1	note	SECRETED:SignalP(1-18)
TetragonulaCarbonaria_015490-T1	note	SECRETED:SignalP(1-17)
TetragonulaCarbonaria_015501-T1	note	SECRETED:SignalP(1-23)
TetragonulaCarbonaria_015503-T1	note	SECRETED:SignalP(1-24)
TetragonulaCarbonaria_015551-T1	note	SECRETED:SignalP(1-17)
TetragonulaCarbonaria_015559-T1	note	SECRETED:SignalP(1-25)
TetragonulaCarbonaria_015560-T1	note	SECRETED:SignalP(1-22)
TetragonulaCarbonaria_015567-T1	note	SECRETED:SignalP(1-20)
TetragonulaCarbonaria_015579-T1	note	SECRETED:SignalP(1-20)
TetragonulaCarbonaria_015609-T1	note	SECRETED:SignalP(1-25)
TetragonulaCarbonaria_015619-T1	note	SECRETED:SignalP(1-21)
TetragonulaCarbonaria_015679-T1	note	SECRETED:SignalP(1-18)
TetragonulaCarbonaria_015692-T1	note	SECRETED:SignalP(1-21)
TetragonulaCarbonaria_015693-T1	note	SECRETED:SignalP(1-23)
TetragonulaCarbonaria_015694-T1	note	SECRETED:SignalP(1-18)
TetragonulaCarbonaria_015841-T1	note	SECRETED:SignalP(1-25)
TetragonulaCarbonaria_015856-T1	note	SECRETED:SignalP(1-18)
TetragonulaCarbonaria_015859-T1	note	SECRETED:SignalP(1-22)
TetragonulaCarbonaria_015868-T1	note	SECRETED:SignalP(1-22)
TetragonulaCarbonaria_015892-T1	note	SECRETED:SignalP(1-22)
TetragonulaCarbonaria_015908-T1	note	SECRETED:SignalP(1-31)
TetragonulaCarbonaria_015915-T1	note	SECRETED:SignalP(1-26)
TetragonulaCarbonaria_015928-T1	note	SECRETED:SignalP(1-18)
TetragonulaCarbonaria_015958-T1	note	SECRETED:SignalP(1-18)
TetragonulaCarbonaria_015995-T1	note	SECRETED:SignalP(1-24)
TetragonulaCarbonaria_016009-T1	note	SECRETED:SignalP(1-19)
TetragonulaCarbonaria_016019-T1	note	SECRETED:SignalP(1-21)
TetragonulaCarbonaria_016023-T1	note	SECRETED:SignalP(1-33)
TetragonulaCarbonaria_016024-T1	note	SECRETED:SignalP(1-28)
TetragonulaCarbonaria_016049-T1	note	SECRETED:SignalP(1-18)
TetragonulaCarbonaria_016056-T1	note	SECRETED:SignalP(1-22)
TetragonulaCarbonaria_016080-T1	note	SECRETED:SignalP(1-24)
TetragonulaCarbonaria_016102-T1	note	SECRETED:SignalP(1-22)
TetragonulaCarbonaria_016151-T1	note	SECRETED:SignalP(1-30)
TetragonulaCarbonaria_016195-T1	note	SECRETED:SignalP(1-17)
TetragonulaCarbonaria_016196-T1	note	SECRETED:SignalP(1-17)
TetragonulaCarbonaria_016198-T1	note	SECRETED:SignalP(1-24)
TetragonulaCarbonaria_016203-T1	note	SECRETED:SignalP(1-22)
TetragonulaCarbonaria_016265-T1	note	SECRETED:SignalP(1-21)
TetragonulaCarbonaria_016290-T1	note	SECRETED:SignalP(1-32)
TetragonulaCarbonaria_016313-T1	note	SECRETED:SignalP(1-20)
TetragonulaCarbonaria_016327-T1	note	SECRETED:SignalP(1-23)
TetragonulaCarbonaria_016375-T1	note	SECRETED:SignalP(1-23)
TetragonulaCarbonaria_016405-T1	note	SECRETED:SignalP(1-22)
TetragonulaCarbonaria_016417-T1	note	SECRETED:SignalP(1-20)
TetragonulaCarbonaria_016417-T2	note	SECRETED:SignalP(1-20)
TetragonulaCarbonaria_016428-T1	note	SECRETED:SignalP(1-16)
TetragonulaCarbonaria_016438-T1	note	SECRETED:SignalP(1-24)
TetragonulaCarbonaria_016501-T1	note	SECRETED:SignalP(1-21)
TetragonulaCarbonaria_016600-T1	note	SECRETED:SignalP(1-22)
TetragonulaCarbonaria_016604-T1	note	SECRETED:SignalP(1-17)
TetragonulaCarbonaria_016689-T1	note	SECRETED:SignalP(1-18)
TetragonulaCarbonaria_016694-T1	note	SECRETED:SignalP(1-23)
TetragonulaCarbonaria_016695-T1	note	SECRETED:SignalP(1-19)
TetragonulaCarbonaria_016800-T1	note	SECRETED:SignalP(1-29)
TetragonulaCarbonaria_016854-T1	note	SECRETED:SignalP(1-23)
TetragonulaCarbonaria_016857-T1	note	SECRETED:SignalP(1-22)
TetragonulaCarbonaria_016863-T1	note	SECRETED:SignalP(1-18)
TetragonulaCarbonaria_016869-T1	note	SECRETED:SignalP(1-21)
TetragonulaCarbonaria_016870-T1	note	SECRETED:SignalP(1-27)
TetragonulaCarbonaria_016886-T1	note	SECRETED:SignalP(1-25)
TetragonulaCarbonaria_016889-T1	note	SECRETED:SignalP(1-21)
TetragonulaCarbonaria_016891-T1	note	SECRETED:SignalP(1-23)
TetragonulaCarbonaria_016894-T1	note	SECRETED:SignalP(1-20)
TetragonulaCarbonaria_016895-T1	note	SECRETED:SignalP(1-19)
TetragonulaCarbonaria_016896-T1	note	SECRETED:SignalP(1-19)
TetragonulaCarbonaria_016901-T1	note	SECRETED:SignalP(1-19)
TetragonulaCarbonaria_016912-T1	note	SECRETED:SignalP(1-18)
TetragonulaCarbonaria_016927-T1	note	SECRETED:SignalP(1-21)
TetragonulaCarbonaria_016931-T1	note	SECRETED:SignalP(1-22)
TetragonulaCarbonaria_016952-T1	note	SECRETED:SignalP(1-16)
TetragonulaCarbonaria_016971-T1	note	SECRETED:SignalP(1-19)
TetragonulaCarbonaria_016975-T1	note	SECRETED:SignalP(1-18)
TetragonulaCarbonaria_016979-T1	note	SECRETED:SignalP(1-24)
TetragonulaCarbonaria_017034-T1	note	SECRETED:SignalP(1-17)
TetragonulaCarbonaria_017053-T1	note	SECRETED:SignalP(1-25)
TetragonulaCarbonaria_017065-T1	note	SECRETED:SignalP(1-26)
TetragonulaCarbonaria_017076-T1	note	SECRETED:SignalP(1-21)
TetragonulaCarbonaria_017096-T1	note	SECRETED:SignalP(1-16)
TetragonulaCarbonaria_017110-T1	note	SECRETED:SignalP(1-23)
TetragonulaCarbonaria_017119-T1	note	SECRETED:SignalP(1-25)
TetragonulaCarbonaria_017194-T1	note	SECRETED:SignalP(1-16)
TetragonulaCarbonaria_017195-T1	note	SECRETED:SignalP(1-27)
TetragonulaCarbonaria_017203-T1	note	SECRETED:SignalP(1-21)
TetragonulaCarbonaria_017211-T1	note	SECRETED:SignalP(1-18)
TetragonulaCarbonaria_017276-T1	note	SECRETED:SignalP(1-20)
TetragonulaCarbonaria_017280-T1	note	SECRETED:SignalP(1-26)
TetragonulaCarbonaria_017298-T1	note	SECRETED:SignalP(1-26)
TetragonulaCarbonaria_017314-T1	note	SECRETED:SignalP(1-24)
TetragonulaCarbonaria_017314-T2	note	SECRETED:SignalP(1-24)
TetragonulaCarbonaria_017315-T1	note	SECRETED:SignalP(1-23)
TetragonulaCarbonaria_017411-T1	note	SECRETED:SignalP(1-30)
TetragonulaCarbonaria_017429-T1	note	SECRETED:SignalP(1-20)
TetragonulaCarbonaria_017454-T1	note	SECRETED:SignalP(1-19)
TetragonulaCarbonaria_017464-T1	note	SECRETED:SignalP(1-27)
TetragonulaCarbonaria_017496-T1	note	SECRETED:SignalP(1-12)
TetragonulaCarbonaria_017534-T1	note	SECRETED:SignalP(1-16)
TetragonulaCarbonaria_017543-T1	note	SECRETED:SignalP(1-23)
TetragonulaCarbonaria_017568-T1	note	SECRETED:SignalP(1-23)
TetragonulaCarbonaria_017579-T1	note	SECRETED:SignalP(1-20)
TetragonulaCarbonaria_017592-T1	note	SECRETED:SignalP(1-35)
TetragonulaCarbonaria_017614-T1	note	SECRETED:SignalP(1-19)
TetragonulaCarbonaria_017659-T1	note	SECRETED:SignalP(1-20)
TetragonulaCarbonaria_017660-T1	note	SECRETED:SignalP(1-27)
TetragonulaCarbonaria_017730-T1	note	SECRETED:SignalP(1-25)
TetragonulaCarbonaria_017760-T1	note	SECRETED:SignalP(1-30)
TetragonulaCarbonaria_017896-T1	note	SECRETED:SignalP(1-18)
TetragonulaCarbonaria_017923-T1	note	SECRETED:SignalP(1-17)
TetragonulaCarbonaria_017926-T1	note	SECRETED:SignalP(1-26)
TetragonulaCarbonaria_017954-T1	note	SECRETED:SignalP(1-24)
TetragonulaCarbonaria_017994-T1	note	SECRETED:SignalP(1-17)
TetragonulaCarbonaria_017999-T1	note	SECRETED:SignalP(1-18)
TetragonulaCarbonaria_018004-T1	note	SECRETED:SignalP(1-24)
TetragonulaCarbonaria_018005-T1	note	SECRETED:SignalP(1-18)
TetragonulaCarbonaria_018091-T1	note	SECRETED:SignalP(1-26)
TetragonulaCarbonaria_018109-T1	note	SECRETED:SignalP(1-22)
TetragonulaCarbonaria_018120-T1	note	SECRETED:SignalP(1-21)
TetragonulaCarbonaria_018121-T1	note	SECRETED:SignalP(1-23)
TetragonulaCarbonaria_018124-T1	note	SECRETED:SignalP(1-19)
TetragonulaCarbonaria_018148-T2	note	SECRETED:SignalP(1-29)
TetragonulaCarbonaria_018179-T2	note	SECRETED:SignalP(1-17)
TetragonulaCarbonaria_018236-T1	note	SECRETED:SignalP(1-24)
TetragonulaCarbonaria_018240-T1	note	SECRETED:SignalP(1-22)
TetragonulaCarbonaria_018260-T1	note	SECRETED:SignalP(1-26)
TetragonulaCarbonaria_018261-T1	note	SECRETED:SignalP(1-21)
TetragonulaCarbonaria_018297-T1	note	SECRETED:SignalP(1-20)
TetragonulaCarbonaria_018432-T1	note	SECRETED:SignalP(1-21)
TetragonulaCarbonaria_018476-T1	note	SECRETED:SignalP(1-37)
TetragonulaCarbonaria_018477-T1	note	SECRETED:SignalP(1-24)
TetragonulaCarbonaria_018503-T1	note	SECRETED:SignalP(1-23)
TetragonulaCarbonaria_018516-T1	note	SECRETED:SignalP(1-19)
TetragonulaCarbonaria_018523-T1	note	SECRETED:SignalP(1-17)
TetragonulaCarbonaria_018574-T1	note	SECRETED:SignalP(1-24)
TetragonulaCarbonaria_018588-T1	note	SECRETED:SignalP(1-18)
TetragonulaCarbonaria_018607-T1	note	SECRETED:SignalP(1-23)
TetragonulaCarbonaria_018774-T1	note	SECRETED:SignalP(1-16)
TetragonulaCarbonaria_018775-T1	note	SECRETED:SignalP(1-34)
TetragonulaCarbonaria_018790-T1	note	SECRETED:SignalP(1-19)
TetragonulaCarbonaria_018850-T1	note	SECRETED:SignalP(1-21)
TetragonulaCarbonaria_018882-T1	note	SECRETED:SignalP(1-39)
TetragonulaCarbonaria_018893-T1	note	SECRETED:SignalP(1-30)
TetragonulaCarbonaria_018913-T1	note	SECRETED:SignalP(1-33)
TetragonulaCarbonaria_018923-T1	note	SECRETED:SignalP(1-22)
TetragonulaCarbonaria_018927-T1	note	SECRETED:SignalP(1-20)
TetragonulaCarbonaria_018955-T1	note	SECRETED:SignalP(1-18)
TetragonulaCarbonaria_018990-T1	note	SECRETED:SignalP(1-19)
TetragonulaCarbonaria_019023-T1	note	SECRETED:SignalP(1-18)
TetragonulaCarbonaria_019026-T1	note	SECRETED:SignalP(1-21)
TetragonulaCarbonaria_019068-T1	note	SECRETED:SignalP(1-18)
TetragonulaCarbonaria_019080-T1	note	SECRETED:SignalP(1-20)
TetragonulaCarbonaria_019128-T1	note	SECRETED:SignalP(1-22)
TetragonulaCarbonaria_019158-T1	note	SECRETED:SignalP(1-27)
TetragonulaCarbonaria_019272-T1	note	SECRETED:SignalP(1-26)
TetragonulaCarbonaria_019290-T1	note	SECRETED:SignalP(1-27)
TetragonulaCarbonaria_019294-T1	note	SECRETED:SignalP(1-21)
TetragonulaCarbonaria_019296-T1	note	SECRETED:SignalP(1-22)
TetragonulaCarbonaria_019297-T1	note	SECRETED:SignalP(1-21)
TetragonulaCarbonaria_019316-T1	note	SECRETED:SignalP(1-20)
TetragonulaCarbonaria_019348-T1	note	SECRETED:SignalP(1-19)
TetragonulaCarbonaria_019352-T1	note	SECRETED:SignalP(1-20)
TetragonulaCarbonaria_019370-T1	note	SECRETED:SignalP(1-16)
TetragonulaCarbonaria_019427-T1	note	SECRETED:SignalP(1-18)
TetragonulaCarbonaria_019449-T1	note	SECRETED:SignalP(1-30)
TetragonulaCarbonaria_019450-T1	note	SECRETED:SignalP(1-18)
TetragonulaCarbonaria_019450-T2	note	SECRETED:SignalP(1-18)
TetragonulaCarbonaria_019504-T1	note	SECRETED:SignalP(1-23)
TetragonulaCarbonaria_019574-T1	note	SECRETED:SignalP(1-34)
TetragonulaCarbonaria_019595-T1	note	SECRETED:SignalP(1-30)
TetragonulaCarbonaria_019615-T1	note	SECRETED:SignalP(1-24)
TetragonulaCarbonaria_019662-T1	note	SECRETED:SignalP(1-18)
TetragonulaCarbonaria_019678-T1	note	SECRETED:SignalP(1-26)
TetragonulaCarbonaria_019705-T1	note	SECRETED:SignalP(1-21)
TetragonulaCarbonaria_019707-T1	note	SECRETED:SignalP(1-19)
TetragonulaCarbonaria_019710-T1	note	SECRETED:SignalP(1-25)
TetragonulaCarbonaria_019712-T1	note	SECRETED:SignalP(1-21)
TetragonulaCarbonaria_019713-T1	note	SECRETED:SignalP(1-23)
TetragonulaCarbonaria_019720-T1	note	SECRETED:SignalP(1-22)
TetragonulaCarbonaria_019723-T1	note	SECRETED:SignalP(1-21)
TetragonulaCarbonaria_019748-T1	note	SECRETED:SignalP(1-25)
TetragonulaCarbonaria_019749-T1	note	SECRETED:SignalP(1-19)
TetragonulaCarbonaria_019793-T1	note	SECRETED:SignalP(1-26)
TetragonulaCarbonaria_019804-T1	note	SECRETED:SignalP(1-17)
TetragonulaCarbonaria_019805-T1	note	SECRETED:SignalP(1-30)
TetragonulaCarbonaria_019810-T1	note	SECRETED:SignalP(1-19)
TetragonulaCarbonaria_019813-T1	note	SECRETED:SignalP(1-19)
TetragonulaCarbonaria_019864-T1	note	SECRETED:SignalP(1-23)
TetragonulaCarbonaria_019914-T1	note	SECRETED:SignalP(1-22)
TetragonulaCarbonaria_019963-T1	note	SECRETED:SignalP(1-24)
TetragonulaCarbonaria_020011-T1	note	SECRETED:SignalP(1-19)
TetragonulaCarbonaria_020033-T1	note	SECRETED:SignalP(1-21)
TetragonulaCarbonaria_020061-T1	note	SECRETED:SignalP(1-26)
TetragonulaCarbonaria_020078-T1	note	SECRETED:SignalP(1-23)
TetragonulaCarbonaria_020079-T1	note	SECRETED:SignalP(1-21)
TetragonulaCarbonaria_020083-T1	note	SECRETED:SignalP(1-22)
TetragonulaCarbonaria_020084-T1	note	SECRETED:SignalP(1-24)
TetragonulaCarbonaria_020169-T1	note	SECRETED:SignalP(1-19)
TetragonulaCarbonaria_020195-T1	note	SECRETED:SignalP(1-30)
TetragonulaCarbonaria_020220-T1	note	SECRETED:SignalP(1-27)
TetragonulaCarbonaria_020228-T1	note	SECRETED:SignalP(1-24)
TetragonulaCarbonaria_020295-T1	note	SECRETED:SignalP(1-29)
TetragonulaCarbonaria_020299-T1	note	SECRETED:SignalP(1-16)
TetragonulaCarbonaria_020413-T1	note	SECRETED:SignalP(1-16)
TetragonulaCarbonaria_020415-T1	note	SECRETED:SignalP(1-26)
TetragonulaCarbonaria_020431-T1	note	SECRETED:SignalP(1-24)
TetragonulaCarbonaria_020439-T1	note	SECRETED:SignalP(1-23)
TetragonulaCarbonaria_020446-T1	note	SECRETED:SignalP(1-33)
TetragonulaCarbonaria_020448-T1	note	SECRETED:SignalP(1-22)
TetragonulaCarbonaria_020490-T1	note	SECRETED:SignalP(1-18)
TetragonulaCarbonaria_020493-T1	note	SECRETED:SignalP(1-22)
TetragonulaCarbonaria_020496-T1	note	SECRETED:SignalP(1-16)
TetragonulaCarbonaria_020519-T1	note	SECRETED:SignalP(1-37)
TetragonulaCarbonaria_020591-T1	note	SECRETED:SignalP(1-25)
TetragonulaCarbonaria_020613-T1	note	SECRETED:SignalP(1-18)
TetragonulaCarbonaria_020624-T1	note	SECRETED:SignalP(1-19)
TetragonulaCarbonaria_020629-T1	note	SECRETED:SignalP(1-29)
TetragonulaCarbonaria_020630-T1	note	SECRETED:SignalP(1-21)
TetragonulaCarbonaria_020631-T1	note	SECRETED:SignalP(1-18)
TetragonulaCarbonaria_020632-T1	note	SECRETED:SignalP(1-18)
TetragonulaCarbonaria_020688-T1	note	SECRETED:SignalP(1-22)
TetragonulaCarbonaria_020694-T1	note	SECRETED:SignalP(1-19)
TetragonulaCarbonaria_020695-T1	note	SECRETED:SignalP(1-23)
TetragonulaCarbonaria_020699-T1	note	SECRETED:SignalP(1-16)
TetragonulaCarbonaria_020825-T1	note	SECRETED:SignalP(1-24)
TetragonulaCarbonaria_020826-T1	note	SECRETED:SignalP(1-20)
TetragonulaCarbonaria_020832-T1	note	SECRETED:SignalP(1-23)
TetragonulaCarbonaria_020915-T1	note	SECRETED:SignalP(1-23)
TetragonulaCarbonaria_020959-T1	note	SECRETED:SignalP(1-39)
TetragonulaCarbonaria_020988-T1	note	SECRETED:SignalP(1-29)
TetragonulaCarbonaria_020989-T1	note	SECRETED:SignalP(1-18)
TetragonulaCarbonaria_021080-T1	note	SECRETED:SignalP(1-19)
TetragonulaCarbonaria_021140-T1	note	SECRETED:SignalP(1-19)
TetragonulaCarbonaria_021142-T1	note	SECRETED:SignalP(1-21)
TetragonulaCarbonaria_021198-T1	note	SECRETED:SignalP(1-23)
TetragonulaCarbonaria_021238-T1	note	SECRETED:SignalP(1-27)
TetragonulaCarbonaria_021294-T1	note	SECRETED:SignalP(1-28)
TetragonulaCarbonaria_021393-T1	note	SECRETED:SignalP(1-20)
TetragonulaCarbonaria_021405-T1	note	SECRETED:SignalP(1-24)
TetragonulaCarbonaria_021408-T1	note	SECRETED:SignalP(1-20)
TetragonulaCarbonaria_021409-T1	note	SECRETED:SignalP(1-18)
TetragonulaCarbonaria_021410-T1	note	SECRETED:SignalP(1-21)
TetragonulaCarbonaria_021461-T1	note	SECRETED:SignalP(1-19)
TetragonulaCarbonaria_021475-T1	note	SECRETED:SignalP(1-19)
TetragonulaCarbonaria_021505-T1	note	SECRETED:SignalP(1-54)
TetragonulaCarbonaria_021524-T1	note	SECRETED:SignalP(1-24)
TetragonulaCarbonaria_021538-T1	note	SECRETED:SignalP(1-17)
TetragonulaCarbonaria_021560-T1	note	SECRETED:SignalP(1-18)
TetragonulaCarbonaria_021561-T1	note	SECRETED:SignalP(1-22)
TetragonulaCarbonaria_021564-T1	note	SECRETED:SignalP(1-27)
TetragonulaCarbonaria_021567-T1	note	SECRETED:SignalP(1-25)
TetragonulaCarbonaria_021569-T1	note	SECRETED:SignalP(1-32)
TetragonulaCarbonaria_021570-T1	note	SECRETED:SignalP(1-23)
TetragonulaCarbonaria_021578-T1	note	SECRETED:SignalP(1-23)
TetragonulaCarbonaria_021580-T1	note	SECRETED:SignalP(1-22)
TetragonulaCarbonaria_021583-T1	note	SECRETED:SignalP(1-39)
TetragonulaCarbonaria_021584-T1	note	SECRETED:SignalP(1-17)
TetragonulaCarbonaria_021597-T1	note	SECRETED:SignalP(1-23)
TetragonulaCarbonaria_021598-T1	note	SECRETED:SignalP(1-16)
TetragonulaCarbonaria_021599-T1	note	SECRETED:SignalP(1-16)
TetragonulaCarbonaria_021600-T1	note	SECRETED:SignalP(1-16)
TetragonulaCarbonaria_021628-T1	note	SECRETED:SignalP(1-28)
TetragonulaCarbonaria_021691-T1	note	SECRETED:SignalP(1-26)
TetragonulaCarbonaria_021727-T1	note	SECRETED:SignalP(1-20)
TetragonulaCarbonaria_021738-T1	note	SECRETED:SignalP(1-21)
TetragonulaCarbonaria_021739-T1	note	SECRETED:SignalP(1-17)
TetragonulaCarbonaria_021766-T1	note	SECRETED:SignalP(1-26)
TetragonulaCarbonaria_021787-T1	note	SECRETED:SignalP(1-22)
TetragonulaCarbonaria_021794-T1	note	SECRETED:SignalP(1-27)
TetragonulaCarbonaria_021851-T1	note	SECRETED:SignalP(1-26)
TetragonulaCarbonaria_021857-T1	note	SECRETED:SignalP(1-21)
TetragonulaCarbonaria_021858-T1	note	SECRETED:SignalP(1-28)
TetragonulaCarbonaria_021877-T1	note	SECRETED:SignalP(1-35)
TetragonulaCarbonaria_021878-T1	note	SECRETED:SignalP(1-21)
TetragonulaCarbonaria_021879-T1	note	SECRETED:SignalP(1-23)
TetragonulaCarbonaria_021880-T1	note	SECRETED:SignalP(1-21)
TetragonulaCarbonaria_021881-T1	note	SECRETED:SignalP(1-21)
TetragonulaCarbonaria_021882-T1	note	SECRETED:SignalP(1-20)
TetragonulaCarbonaria_021918-T1	note	SECRETED:SignalP(1-19)
TetragonulaCarbonaria_021921-T1	note	SECRETED:SignalP(1-17)
TetragonulaCarbonaria_021925-T1	note	SECRETED:SignalP(1-23)
TetragonulaCarbonaria_021933-T1	note	SECRETED:SignalP(1-17)
TetragonulaCarbonaria_021934-T1	note	SECRETED:SignalP(1-22)
TetragonulaCarbonaria_021961-T1	note	SECRETED:SignalP(1-20)
TetragonulaCarbonaria_021964-T1	note	SECRETED:SignalP(1-16)
TetragonulaCarbonaria_021965-T1	note	SECRETED:SignalP(1-20)
TetragonulaCarbonaria_022028-T1	note	SECRETED:SignalP(1-19)
TetragonulaCarbonaria_022031-T1	note	SECRETED:SignalP(1-33)
TetragonulaCarbonaria_022032-T1	note	SECRETED:SignalP(1-18)
TetragonulaCarbonaria_022033-T1	note	SECRETED:SignalP(1-15)
TetragonulaCarbonaria_022034-T1	note	SECRETED:SignalP(1-23)
TetragonulaCarbonaria_022036-T1	note	SECRETED:SignalP(1-28)
TetragonulaCarbonaria_022038-T1	note	SECRETED:SignalP(1-24)
TetragonulaCarbonaria_022039-T1	note	SECRETED:SignalP(1-19)
TetragonulaCarbonaria_022040-T1	note	SECRETED:SignalP(1-18)
TetragonulaCarbonaria_022044-T1	note	SECRETED:SignalP(1-18)
TetragonulaCarbonaria_022046-T1	note	SECRETED:SignalP(1-18)
TetragonulaCarbonaria_022048-T1	note	SECRETED:SignalP(1-18)
TetragonulaCarbonaria_022050-T1	note	SECRETED:SignalP(1-24)
TetragonulaCarbonaria_022051-T1	note	SECRETED:SignalP(1-24)
TetragonulaCarbonaria_022115-T1	note	SECRETED:SignalP(1-20)
TetragonulaCarbonaria_022125-T1	note	SECRETED:SignalP(1-20)
TetragonulaCarbonaria_022143-T1	note	SECRETED:SignalP(1-18)
TetragonulaCarbonaria_022159-T1	note	SECRETED:SignalP(1-19)
TetragonulaCarbonaria_022189-T1	note	SECRETED:SignalP(1-24)
TetragonulaCarbonaria_022195-T1	note	SECRETED:SignalP(1-17)
TetragonulaCarbonaria_022235-T1	note	SECRETED:SignalP(1-17)
TetragonulaCarbonaria_022235-T2	note	SECRETED:SignalP(1-17)
TetragonulaCarbonaria_022242-T1	note	SECRETED:SignalP(1-33)
TetragonulaCarbonaria_022259-T1	note	SECRETED:SignalP(1-26)
TetragonulaCarbonaria_022270-T1	note	SECRETED:SignalP(1-18)
TetragonulaCarbonaria_022274-T1	note	SECRETED:SignalP(1-28)
TetragonulaCarbonaria_022304-T1	note	SECRETED:SignalP(1-22)
TetragonulaCarbonaria_022317-T1	note	SECRETED:SignalP(1-28)
TetragonulaCarbonaria_022320-T1	note	SECRETED:SignalP(1-17)
TetragonulaCarbonaria_022339-T1	note	SECRETED:SignalP(1-23)
TetragonulaCarbonaria_022364-T1	note	SECRETED:SignalP(1-24)
TetragonulaCarbonaria_022427-T1	note	SECRETED:SignalP(1-17)
TetragonulaCarbonaria_022445-T1	note	SECRETED:SignalP(1-17)
TetragonulaCarbonaria_022448-T1	note	SECRETED:SignalP(1-30)
TetragonulaCarbonaria_022473-T1	note	SECRETED:SignalP(1-22)
TetragonulaCarbonaria_022477-T1	note	SECRETED:SignalP(1-28)
TetragonulaCarbonaria_022480-T1	note	SECRETED:SignalP(1-22)
TetragonulaCarbonaria_022489-T1	note	SECRETED:SignalP(1-25)
TetragonulaCarbonaria_022513-T1	note	SECRETED:SignalP(1-19)
TetragonulaCarbonaria_022526-T1	note	SECRETED:SignalP(1-27)
TetragonulaCarbonaria_022536-T1	note	SECRETED:SignalP(1-19)
TetragonulaCarbonaria_022539-T1	note	SECRETED:SignalP(1-27)
TetragonulaCarbonaria_022540-T1	note	SECRETED:SignalP(1-20)
TetragonulaCarbonaria_022575-T1	note	SECRETED:SignalP(1-17)
TetragonulaCarbonaria_022616-T1	note	SECRETED:SignalP(1-32)
TetragonulaCarbonaria_022618-T1	note	SECRETED:SignalP(1-29)
TetragonulaCarbonaria_022621-T1	note	SECRETED:SignalP(1-22)
TetragonulaCarbonaria_022637-T1	note	SECRETED:SignalP(1-19)
TetragonulaCarbonaria_022692-T1	note	SECRETED:SignalP(1-42)
TetragonulaCarbonaria_022700-T1	note	SECRETED:SignalP(1-22)
TetragonulaCarbonaria_022722-T1	note	SECRETED:SignalP(1-27)
TetragonulaCarbonaria_022742-T1	note	SECRETED:SignalP(1-26)
TetragonulaCarbonaria_022749-T1	note	SECRETED:SignalP(1-27)
TetragonulaCarbonaria_022753-T1	note	SECRETED:SignalP(1-19)
TetragonulaCarbonaria_022756-T1	note	SECRETED:SignalP(1-20)
TetragonulaCarbonaria_022811-T1	note	SECRETED:SignalP(1-21)
TetragonulaCarbonaria_022829-T1	note	SECRETED:SignalP(1-25)
TetragonulaCarbonaria_022849-T1	note	SECRETED:SignalP(1-25)
TetragonulaCarbonaria_022881-T1	note	SECRETED:SignalP(1-19)
TetragonulaCarbonaria_022887-T1	note	SECRETED:SignalP(1-20)
TetragonulaCarbonaria_022889-T1	note	SECRETED:SignalP(1-20)
TetragonulaCarbonaria_022890-T1	note	SECRETED:SignalP(1-22)
TetragonulaCarbonaria_022891-T1	note	SECRETED:SignalP(1-23)
TetragonulaCarbonaria_022895-T1	note	SECRETED:SignalP(1-21)
TetragonulaCarbonaria_022900-T1	note	SECRETED:SignalP(1-24)
TetragonulaCarbonaria_022920-T1	note	SECRETED:SignalP(1-19)
TetragonulaCarbonaria_022925-T1	note	SECRETED:SignalP(1-24)
TetragonulaCarbonaria_022948-T1	note	SECRETED:SignalP(1-26)
TetragonulaCarbonaria_022983-T1	note	SECRETED:SignalP(1-21)
TetragonulaCarbonaria_022995-T1	note	SECRETED:SignalP(1-23)
TetragonulaCarbonaria_022997-T1	note	SECRETED:SignalP(1-26)
TetragonulaCarbonaria_023006-T1	note	SECRETED:SignalP(1-20)
TetragonulaCarbonaria_023016-T1	note	SECRETED:SignalP(1-25)
TetragonulaCarbonaria_023021-T1	note	SECRETED:SignalP(1-23)
TetragonulaCarbonaria_023114-T1	note	SECRETED:SignalP(1-16)
TetragonulaCarbonaria_023114-T2	note	SECRETED:SignalP(1-16)
TetragonulaCarbonaria_023116-T1	note	SECRETED:SignalP(1-24)
TetragonulaCarbonaria_023117-T1	note	SECRETED:SignalP(1-14)
TetragonulaCarbonaria_023167-T1	note	SECRETED:SignalP(1-20)
TetragonulaCarbonaria_023168-T1	note	SECRETED:SignalP(1-17)
TetragonulaCarbonaria_023169-T1	note	SECRETED:SignalP(1-17)
TetragonulaCarbonaria_023170-T1	note	SECRETED:SignalP(1-17)
TetragonulaCarbonaria_023210-T1	note	SECRETED:SignalP(1-33)
TetragonulaCarbonaria_023291-T1	note	SECRETED:SignalP(1-22)
TetragonulaCarbonaria_023331-T1	note	SECRETED:SignalP(1-23)
TetragonulaCarbonaria_023332-T1	note	SECRETED:SignalP(1-24)
TetragonulaCarbonaria_023333-T1	note	SECRETED:SignalP(1-23)
TetragonulaCarbonaria_023334-T1	note	SECRETED:SignalP(1-24)
TetragonulaCarbonaria_023342-T1	note	SECRETED:SignalP(1-19)
TetragonulaCarbonaria_023345-T1	note	SECRETED:SignalP(1-23)
TetragonulaCarbonaria_023346-T1	note	SECRETED:SignalP(1-21)
TetragonulaCarbonaria_023347-T1	note	SECRETED:SignalP(1-21)
TetragonulaCarbonaria_023381-T1	note	SECRETED:SignalP(1-16)
TetragonulaCarbonaria_023384-T1	note	SECRETED:SignalP(1-32)
TetragonulaCarbonaria_023391-T1	note	SECRETED:SignalP(1-19)
TetragonulaCarbonaria_023443-T1	note	SECRETED:SignalP(1-19)
TetragonulaCarbonaria_023445-T1	note	SECRETED:SignalP(1-27)
TetragonulaCarbonaria_023448-T1	note	SECRETED:SignalP(1-17)
TetragonulaCarbonaria_023465-T1	note	SECRETED:SignalP(1-29)
TetragonulaCarbonaria_023485-T1	note	SECRETED:SignalP(1-27)
TetragonulaCarbonaria_023492-T1	note	SECRETED:SignalP(1-20)
TetragonulaCarbonaria_023494-T1	note	SECRETED:SignalP(1-20)
TetragonulaCarbonaria_023527-T1	note	SECRETED:SignalP(1-19)
TetragonulaCarbonaria_023626-T1	note	SECRETED:SignalP(1-29)
TetragonulaCarbonaria_023650-T1	note	SECRETED:SignalP(1-23)
TetragonulaCarbonaria_023668-T1	note	SECRETED:SignalP(1-19)
TetragonulaCarbonaria_023671-T1	note	SECRETED:SignalP(1-31)
TetragonulaCarbonaria_023673-T1	note	SECRETED:SignalP(1-18)
TetragonulaCarbonaria_023682-T1	note	SECRETED:SignalP(1-21)
TetragonulaCarbonaria_023690-T1	note	SECRETED:SignalP(1-27)
TetragonulaCarbonaria_023698-T1	note	SECRETED:SignalP(1-25)
TetragonulaCarbonaria_023747-T1	note	SECRETED:SignalP(1-28)
TetragonulaCarbonaria_023799-T1	note	SECRETED:SignalP(1-22)
TetragonulaCarbonaria_023829-T1	note	SECRETED:SignalP(1-20)
TetragonulaCarbonaria_023836-T1	note	SECRETED:SignalP(1-25)
TetragonulaCarbonaria_023856-T1	note	SECRETED:SignalP(1-20)
TetragonulaCarbonaria_023864-T1	note	SECRETED:SignalP(1-22)
TetragonulaCarbonaria_023926-T1	note	SECRETED:SignalP(1-20)
TetragonulaCarbonaria_023934-T1	note	SECRETED:SignalP(1-21)
TetragonulaCarbonaria_023943-T1	note	SECRETED:SignalP(1-25)
TetragonulaCarbonaria_023956-T1	note	SECRETED:SignalP(1-28)
TetragonulaCarbonaria_024022-T1	note	SECRETED:SignalP(1-27)
TetragonulaCarbonaria_024027-T1	note	SECRETED:SignalP(1-23)
TetragonulaCarbonaria_024155-T1	note	SECRETED:SignalP(1-23)
TetragonulaCarbonaria_024156-T1	note	SECRETED:SignalP(1-18)
TetragonulaCarbonaria_024236-T1	note	SECRETED:SignalP(1-20)
TetragonulaCarbonaria_024237-T1	note	SECRETED:SignalP(1-22)
TetragonulaCarbonaria_024248-T1	note	SECRETED:SignalP(1-17)
TetragonulaCarbonaria_024255-T1	note	SECRETED:SignalP(1-14)
TetragonulaCarbonaria_024271-T1	note	SECRETED:SignalP(1-35)
TetragonulaCarbonaria_024275-T1	note	SECRETED:SignalP(1-17)
TetragonulaCarbonaria_024289-T1	note	SECRETED:SignalP(1-20)
TetragonulaCarbonaria_024299-T1	note	SECRETED:SignalP(1-19)
TetragonulaCarbonaria_024311-T1	note	SECRETED:SignalP(1-27)
TetragonulaCarbonaria_024389-T1	note	SECRETED:SignalP(1-24)
TetragonulaCarbonaria_024412-T1	note	SECRETED:SignalP(1-16)
