# Supplementary material for: Prevalent bee venom genes evolved before the aculeate stinger and eusociality
Source: BMC Biol. 2023 Oct 23;21:229. doi: 10.1186/s12915-023-01656-5 (PMC10591384; doi:10.1186/s12915-023-01656-5)
Supplement: Supplementary file 39 — Additional file 39. Genome annotation of Tetragonula carbonaria. [file 12915_2023_1656_MOESM39_ESM.zip › Tetragonula_carbonaria.annotation.funannotate.with.RNAseq.Oct2020/annotations/signalp.results.txt]

# SignalP-4.1 euk predictions
# name                     Cmax  pos  Ymax  pos  Smax  pos  Smean   D     ?  Dmaxcut    Networks-used
TetragonulaCarbonaria_001220-T1  0.431  52  0.430  52  0.597  45  0.266   0.364 N  0.500      SignalP-TM
TetragonulaCarbonaria_001221-T1  0.199  22  0.154  22  0.171   3  0.118   0.135 N  0.450      SignalP-noTM
TetragonulaCarbonaria_001222-T1  0.122  23  0.108  23  0.123  22  0.096   0.102 N  0.450      SignalP-noTM
TetragonulaCarbonaria_001223-T1  0.464  26  0.404  26  0.580   4  0.392   0.399 N  0.500      SignalP-TM
TetragonulaCarbonaria_001224-T1  0.150  27  0.120  27  0.151   2  0.102   0.110 N  0.450      SignalP-noTM
TetragonulaCarbonaria_001225-T1  0.284  23  0.183  23  0.148   5  0.118   0.148 N  0.450      SignalP-noTM
TetragonulaCarbonaria_001226-T1  0.156  21  0.131  21  0.135  16  0.109   0.119 N  0.450      SignalP-noTM
TetragonulaCarbonaria_001227-T1  0.111  40  0.114  11  0.154   8  0.122   0.118 N  0.450      SignalP-noTM
TetragonulaCarbonaria_001228-T1  0.112  59  0.105  59  0.108  53  0.096   0.100 N  0.450      SignalP-noTM
TetragonulaCarbonaria_001229-T1  0.114  58  0.109  58  0.119  15  0.103   0.106 N  0.450      SignalP-noTM
TetragonulaCarbonaria_001230-T1  0.122  29  0.182  11  0.499   3  0.328   0.261 N  0.450      SignalP-noTM
TetragonulaCarbonaria_001231-T1  0.131  30  0.169  11  0.328   1  0.202   0.187 N  0.450      SignalP-noTM
TetragonulaCarbonaria_001232-T1  0.123  17  0.106  61  0.122  45  0.098   0.102 N  0.450      SignalP-noTM
TetragonulaCarbonaria_001233-T1  0.122  22  0.107  22  0.110  39  0.093   0.099 N  0.450      SignalP-noTM
TetragonulaCarbonaria_001234-T1  0.130  63  0.113  63  0.132   6  0.101   0.107 N  0.450      SignalP-noTM
TetragonulaCarbonaria_001235-T1  0.109  70  0.108  70  0.122   2  0.103   0.105 N  0.450      SignalP-noTM
TetragonulaCarbonaria_001236-T1  0.136  25  0.143  17  0.201   2  0.163   0.154 N  0.450      SignalP-noTM
TetragonulaCarbonaria_001237-T1  0.118  43  0.115  43  0.131  32  0.107   0.111 N  0.450      SignalP-noTM
TetragonulaCarbonaria_001238-T1  0.117  18  0.106  41  0.117  30  0.097   0.101 N  0.450      SignalP-noTM
TetragonulaCarbonaria_001239-T1  0.132  22  0.126  22  0.175   2  0.119   0.122 N  0.450      SignalP-noTM
TetragonulaCarbonaria_001240-T1  0.109  33  0.142  11  0.237   1  0.145   0.144 N  0.450      SignalP-noTM
TetragonulaCarbonaria_001241-T1  0.138  50  0.131  50  0.170  35  0.114   0.122 N  0.450      SignalP-noTM
TetragonulaCarbonaria_001242-T1  0.160  67  0.121  67  0.122   1  0.097   0.108 N  0.450      SignalP-noTM
TetragonulaCarbonaria_001243-T1  0.111  52  0.108  36  0.117  20  0.105   0.106 N  0.450      SignalP-noTM
TetragonulaCarbonaria_001244-T1  0.112  36  0.149  11  0.326   2  0.186   0.169 N  0.450      SignalP-noTM
TetragonulaCarbonaria_001245-T1  0.249  22  0.320  22  0.549   3  0.407   0.367 N  0.450      SignalP-noTM
TetragonulaCarbonaria_001246-T1  0.152  28  0.185  28  0.383   2  0.238   0.213 N  0.450      SignalP-noTM
TetragonulaCarbonaria_001247-T1  0.776  23  0.782  23  0.908   3  0.788   0.785 Y  0.450      SignalP-noTM
TetragonulaCarbonaria_001248-T1  0.108  47  0.105  47  0.116  40  0.098   0.101 N  0.450      SignalP-noTM
TetragonulaCarbonaria_001249-T1  0.110  69  0.109  15  0.131   2  0.106   0.107 N  0.450      SignalP-noTM
TetragonulaCarbonaria_001250-T1  0.110  66  0.110  15  0.132   2  0.106   0.108 N  0.450      SignalP-noTM
TetragonulaCarbonaria_001251-T1  0.110  66  0.110  15  0.131   2  0.106   0.108 N  0.450      SignalP-noTM
TetragonulaCarbonaria_001252-T1  0.110  66  0.110  15  0.132   2  0.106   0.108 N  0.450      SignalP-noTM
TetragonulaCarbonaria_001253-T1  0.120  33  0.107  33  0.114   1  0.096   0.101 N  0.450      SignalP-noTM
TetragonulaCarbonaria_001254-T1  0.111  20  0.205  11  0.510   2  0.384   0.277 N  0.500      SignalP-TM
TetragonulaCarbonaria_001255-T1  0.122  51  0.119  11  0.155   1  0.121   0.120 N  0.450      SignalP-noTM
TetragonulaCarbonaria_001256-T1  0.107  61  0.104  12  0.109  56  0.095   0.099 N  0.450      SignalP-noTM
TetragonulaCarbonaria_001257-T1  0.773  21  0.831  21  0.931  12  0.892   0.864 Y  0.450      SignalP-noTM
TetragonulaCarbonaria_001258-T1  0.420  21  0.497  21  0.749  17  0.590   0.547 Y  0.450      SignalP-noTM
TetragonulaCarbonaria_001259-T1  0.112  51  0.109  11  0.125   1  0.107   0.108 N  0.450      SignalP-noTM
TetragonulaCarbonaria_001260-T1  0.247  39  0.169  39  0.147   5  0.118   0.141 N  0.450      SignalP-noTM
TetragonulaCarbonaria_001261-T1  0.138  53  0.131  53  0.243   5  0.133   0.132 N  0.450      SignalP-noTM
TetragonulaCarbonaria_001262-T1  0.140  21  0.150  11  0.257   1  0.167   0.159 N  0.450      SignalP-noTM
TetragonulaCarbonaria_001263-T1  0.123  23  0.129  11  0.192   1  0.136   0.133 N  0.450      SignalP-noTM
TetragonulaCarbonaria_001264-T1  0.109  58  0.109  51  0.120  29  0.100   0.104 N  0.450      SignalP-noTM
TetragonulaCarbonaria_001265-T1  0.338  35  0.309  35  0.462  31  0.272   0.289 N  0.450      SignalP-noTM
TetragonulaCarbonaria_001266-T1  0.159  24  0.160  24  0.252  17  0.162   0.161 N  0.450      SignalP-noTM
TetragonulaCarbonaria_001267-T1  0.158  34  0.128  34  0.164   3  0.108   0.117 N  0.450      SignalP-noTM
TetragonulaCarbonaria_001268-T1  0.176  18  0.176  18  0.253   5  0.178   0.177 N  0.450      SignalP-noTM
TetragonulaCarbonaria_001269-T1  0.140  51  0.143  51  0.188  30  0.143   0.143 N  0.450      SignalP-noTM
TetragonulaCarbonaria_001270-T1  0.133  28  0.146  11  0.238   1  0.164   0.156 N  0.450      SignalP-noTM
TetragonulaCarbonaria_001271-T1  0.111  58  0.106  66  0.120  45  0.098   0.101 N  0.450      SignalP-noTM
TetragonulaCarbonaria_001272-T1  0.165  41  0.131  41  0.183  11  0.111   0.120 N  0.450      SignalP-noTM
TetragonulaCarbonaria_001273-T1  0.108  10  0.126  67  0.189  63  0.120   0.123 N  0.500      SignalP-TM
TetragonulaCarbonaria_001274-T1  0.109  54  0.123  12  0.178  42  0.130   0.127 N  0.450      SignalP-noTM
TetragonulaCarbonaria_001275-T1  0.388  31  0.300  31  0.564   1  0.265   0.281 N  0.450      SignalP-noTM
TetragonulaCarbonaria_001276-T1  0.189  28  0.129  28  0.124   1  0.091   0.108 N  0.450      SignalP-noTM
TetragonulaCarbonaria_001277-T1  0.108  54  0.109  40  0.122  35  0.101   0.104 N  0.450      SignalP-noTM
TetragonulaCarbonaria_001278-T1  0.107  23  0.105  45  0.111  38  0.096   0.100 N  0.450      SignalP-noTM
TetragonulaCarbonaria_001279-T1  0.109  52  0.149  11  0.256   1  0.163   0.157 N  0.450      SignalP-noTM
TetragonulaCarbonaria_001280-T1  0.114  43  0.141  12  0.281   4  0.170   0.156 N  0.450      SignalP-noTM
TetragonulaCarbonaria_001281-T1  0.125  29  0.107  29  0.114  28  0.092   0.099 N  0.450      SignalP-noTM
TetragonulaCarbonaria_001282-T1  0.131  21  0.123  21  0.141  14  0.115   0.118 N  0.450      SignalP-noTM
TetragonulaCarbonaria_001283-T1  0.134  26  0.150  39  0.382  35  0.152   0.151 N  0.450      SignalP-noTM
TetragonulaCarbonaria_001284-T1  0.142  31  0.130  31  0.182   8  0.128   0.129 N  0.450      SignalP-noTM
TetragonulaCarbonaria_001285-T1  0.121  27  0.108  27  0.107  21  0.098   0.103 N  0.450      SignalP-noTM
TetragonulaCarbonaria_001286-T1  0.117  25  0.188  11  0.412   1  0.284   0.240 N  0.450      SignalP-noTM
TetragonulaCarbonaria_001287-T1  0.121  46  0.128  12  0.169   2  0.143   0.136 N  0.450      SignalP-noTM
TetragonulaCarbonaria_001288-T1  0.109  36  0.106  36  0.115  24  0.095   0.100 N  0.450      SignalP-noTM
TetragonulaCarbonaria_001289-T1  0.118  57  0.111  12  0.130   1  0.103   0.107 N  0.450      SignalP-noTM
TetragonulaCarbonaria_001290-T1  0.209  29  0.231  16  0.574  13  0.426   0.309 N  0.500      SignalP-TM
TetragonulaCarbonaria_001291-T1  0.106  13  0.102  69  0.110  24  0.097   0.100 N  0.450      SignalP-noTM
TetragonulaCarbonaria_001292-T1  0.108  63  0.102  40  0.109  24  0.095   0.099 N  0.450      SignalP-noTM
TetragonulaCarbonaria_001293-T1  0.154  40  0.121  40  0.129   1  0.095   0.107 N  0.450      SignalP-noTM
TetragonulaCarbonaria_001294-T1  0.113  52  0.143  11  0.240   2  0.175   0.161 N  0.450      SignalP-noTM
TetragonulaCarbonaria_001295-T1  0.126  17  0.138  17  0.195   7  0.146   0.142 N  0.450      SignalP-noTM
TetragonulaCarbonaria_001296-T1  0.118  29  0.119  38  0.162  35  0.115   0.117 N  0.450      SignalP-noTM
TetragonulaCarbonaria_001297-T1  0.113  44  0.111  44  0.119  28  0.104   0.107 N  0.450      SignalP-noTM
TetragonulaCarbonaria_001298-T1  0.110  43  0.104  43  0.111  40  0.094   0.099 N  0.450      SignalP-noTM
TetragonulaCarbonaria_001299-T1  0.110  47  0.116  47  0.141  33  0.113   0.114 N  0.450      SignalP-noTM
TetragonulaCarbonaria_001300-T1  0.149  47  0.135  47  0.159  38  0.114   0.124 N  0.450      SignalP-noTM
TetragonulaCarbonaria_001301-T1  0.113  68  0.113  12  0.143   1  0.109   0.111 N  0.450      SignalP-noTM
TetragonulaCarbonaria_001302-T1  0.110  25  0.127  12  0.214  20  0.131   0.129 N  0.450      SignalP-noTM
TetragonulaCarbonaria_001303-T1  0.109  64  0.106  56  0.119  12  0.103   0.104 N  0.450      SignalP-noTM
TetragonulaCarbonaria_001304-T1  0.110  39  0.103  67  0.123   9  0.098   0.101 N  0.450      SignalP-noTM
TetragonulaCarbonaria_001305-T1  0.141  16  0.117  16  0.112  10  0.097   0.106 N  0.450      SignalP-noTM
TetragonulaCarbonaria_001306-T1  0.119  42  0.116  12  0.154   1  0.111   0.113 N  0.450      SignalP-noTM
TetragonulaCarbonaria_001307-T1  0.127  20  0.128  20  0.176   4  0.127   0.128 N  0.450      SignalP-noTM
TetragonulaCarbonaria_001308-T1  0.107  56  0.123  56  0.173  47  0.105   0.116 N  0.500      SignalP-TM
TetragonulaCarbonaria_001309-T1  0.119  52  0.113  11  0.136   1  0.112   0.112 N  0.450      SignalP-noTM
TetragonulaCarbonaria_001310-T1  0.117  34  0.108  34  0.119  53  0.098   0.103 N  0.450      SignalP-noTM
TetragonulaCarbonaria_001311-T1  0.147  33  0.130  33  0.183  32  0.112   0.120 N  0.450      SignalP-noTM
TetragonulaCarbonaria_001312-T1  0.170  20  0.130  20  0.124  19  0.098   0.113 N  0.450      SignalP-noTM
TetragonulaCarbonaria_001313-T1  0.109  56  0.107  35  0.117  17  0.104   0.106 N  0.450      SignalP-noTM
TetragonulaCarbonaria_001314-T1  0.109  64  0.110  23  0.157  13  0.114   0.112 N  0.450      SignalP-noTM
TetragonulaCarbonaria_001315-T1  0.116  37  0.114  37  0.124  32  0.105   0.109 N  0.450      SignalP-noTM
TetragonulaCarbonaria_001316-T1  0.108  12  0.106  59  0.142  12  0.103   0.104 N  0.450      SignalP-noTM
TetragonulaCarbonaria_001317-T1  0.111  42  0.110  42  0.118  34  0.098   0.104 N  0.450      SignalP-noTM
TetragonulaCarbonaria_001318-T1  0.119  37  0.107  37  0.114   1  0.096   0.101 N  0.450      SignalP-noTM
TetragonulaCarbonaria_001318-T2  0.146  39  0.124  39  0.174   4  0.111   0.117 N  0.450      SignalP-noTM
TetragonulaCarbonaria_001318-T3  0.146  39  0.124  39  0.174   4  0.111   0.117 N  0.450      SignalP-noTM
TetragonulaCarbonaria_001319-T1  0.109  66  0.126  12  0.181   1  0.122   0.124 N  0.450      SignalP-noTM
TetragonulaCarbonaria_001320-T1  0.114  43  0.109  13  0.120  11  0.108   0.109 N  0.450      SignalP-noTM
TetragonulaCarbonaria_001321-T1  0.111  26  0.105  70  0.120  53  0.096   0.100 N  0.450      SignalP-noTM
TetragonulaCarbonaria_001322-T1  0.114  66  0.106  66  0.114  56  0.094   0.099 N  0.450      SignalP-noTM
TetragonulaCarbonaria_001323-T1  0.657  22  0.762  22  0.941  16  0.883   0.827 Y  0.450      SignalP-noTM
TetragonulaCarbonaria_001324-T1  0.109  33  0.103  46  0.105  31  0.093   0.098 N  0.450      SignalP-noTM
TetragonulaCarbonaria_001325-T1  0.149  17  0.127  70  0.207  67  0.110   0.120 N  0.500      SignalP-TM
TetragonulaCarbonaria_001326-T1  0.150  22  0.149  20  0.186  17  0.150   0.149 N  0.450      SignalP-noTM
TetragonulaCarbonaria_001327-T1  0.166  64  0.110  45  0.133  40  0.104   0.108 N  0.500      SignalP-TM
TetragonulaCarbonaria_001328-T1  0.735  20  0.818  20  0.980  11  0.905   0.865 Y  0.450      SignalP-noTM
TetragonulaCarbonaria_001329-T1  0.772  21  0.860  21  0.987  11  0.959   0.913 Y  0.450      SignalP-noTM
TetragonulaCarbonaria_001330-T1  0.679  20  0.803  20  0.987  11  0.944   0.879 Y  0.450      SignalP-noTM
TetragonulaCarbonaria_001331-T1  0.566  21  0.713  21  0.958   5  0.898   0.813 Y  0.450      SignalP-noTM
TetragonulaCarbonaria_001332-T1  0.110  25  0.107  25  0.137  14  0.105   0.106 N  0.450      SignalP-noTM
TetragonulaCarbonaria_001333-T1  0.466  20  0.636  20  0.927   3  0.868   0.761 Y  0.450      SignalP-noTM
TetragonulaCarbonaria_001334-T1  0.288  24  0.466  24  0.890   2  0.758   0.624 Y  0.450      SignalP-noTM
TetragonulaCarbonaria_001335-T1  0.539  25  0.578  25  0.712  19  0.592   0.583 Y  0.500      SignalP-TM
TetragonulaCarbonaria_001336-T1  0.112  49  0.110  57  0.139  50  0.102   0.105 N  0.450      SignalP-noTM
TetragonulaCarbonaria_001337-T1  0.114  27  0.111  27  0.119  10  0.107   0.109 N  0.450      SignalP-noTM
TetragonulaCarbonaria_001338-T1  0.108  12  0.108  47  0.118  42  0.102   0.105 N  0.450      SignalP-noTM
TetragonulaCarbonaria_001339-T1  0.112  69  0.105  69  0.113  13  0.097   0.101 N  0.450      SignalP-noTM
TetragonulaCarbonaria_001340-T1  0.110  53  0.105  64  0.120  55  0.098   0.101 N  0.450      SignalP-noTM
TetragonulaCarbonaria_001341-T1  0.107  56  0.122  11  0.183   2  0.126   0.123 N  0.500      SignalP-TM
TetragonulaCarbonaria_001342-T1  0.136  20  0.182  16  0.351  13  0.269   0.229 N  0.450      SignalP-noTM
TetragonulaCarbonaria_001343-T1  0.111  66  0.107  39  0.116  23  0.096   0.101 N  0.450      SignalP-noTM
TetragonulaCarbonaria_001344-T1  0.125  31  0.126  19  0.182  13  0.136   0.132 N  0.450      SignalP-noTM
TetragonulaCarbonaria_001345-T1  0.111  64  0.113  26  0.137  22  0.117   0.115 N  0.450      SignalP-noTM
TetragonulaCarbonaria_001346-T1  0.113  22  0.146  22  0.234   3  0.187   0.168 N  0.450      SignalP-noTM
TetragonulaCarbonaria_001347-T1  0.134  28  0.123  28  0.166  27  0.115   0.119 N  0.450      SignalP-noTM
TetragonulaCarbonaria_001348-T1  0.171  25  0.198  25  0.342  10  0.234   0.217 N  0.450      SignalP-noTM
TetragonulaCarbonaria_001349-T1  0.110  60  0.106  44  0.112  32  0.101   0.103 N  0.450      SignalP-noTM
TetragonulaCarbonaria_001350-T1  0.108  68  0.109  11  0.123   5  0.109   0.109 N  0.450      SignalP-noTM
TetragonulaCarbonaria_001351-T1  0.205  17  0.163  17  0.402  37  0.128   0.144 N  0.450      SignalP-noTM
TetragonulaCarbonaria_001352-T1  0.108  66  0.109  15  0.121  14  0.110   0.110 N  0.450      SignalP-noTM
TetragonulaCarbonaria_001353-T1  0.111  19  0.119  19  0.152  12  0.126   0.123 N  0.450      SignalP-noTM
TetragonulaCarbonaria_001354-T1  0.110  33  0.106  54  0.120   2  0.102   0.104 N  0.450      SignalP-noTM
TetragonulaCarbonaria_001355-T1  0.194  28  0.172  28  0.377   2  0.177   0.174 N  0.450      SignalP-noTM
TetragonulaCarbonaria_001356-T1  0.111  58  0.111  23  0.141  12  0.113   0.112 N  0.450      SignalP-noTM
TetragonulaCarbonaria_001357-T1  0.121  17  0.110  47  0.123  29  0.103   0.106 N  0.450      SignalP-noTM
TetragonulaCarbonaria_001358-T1  0.108  60  0.105  40  0.117  33  0.101   0.103 N  0.450      SignalP-noTM
TetragonulaCarbonaria_001359-T1  0.111  14  0.109  14  0.133  17  0.104   0.106 N  0.450      SignalP-noTM
TetragonulaCarbonaria_001360-T1  0.115  61  0.108  36  0.124  30  0.106   0.107 N  0.450      SignalP-noTM
TetragonulaCarbonaria_001361-T1  0.285  43  0.358  43  0.589  34  0.283   0.328 N  0.500      SignalP-TM
TetragonulaCarbonaria_001362-T1  0.119  55  0.118  55  0.151  53  0.104   0.111 N  0.450      SignalP-noTM
TetragonulaCarbonaria_001363-T1  0.125  20  0.164  11  0.289   1  0.227   0.198 N  0.450      SignalP-noTM
TetragonulaCarbonaria_001364-T1  0.108  47  0.106  47  0.115  39  0.099   0.102 N  0.450      SignalP-noTM
TetragonulaCarbonaria_001365-T1  0.131  33  0.107  33  0.109  53  0.088   0.097 N  0.450      SignalP-noTM
TetragonulaCarbonaria_001366-T1  0.117  36  0.123  36  0.208  30  0.122   0.123 N  0.450      SignalP-noTM
TetragonulaCarbonaria_001367-T1  0.110  25  0.106  12  0.125   4  0.115   0.111 N  0.450      SignalP-noTM
TetragonulaCarbonaria_001368-T1  0.110  54  0.115  12  0.141   3  0.115   0.115 N  0.450      SignalP-noTM
TetragonulaCarbonaria_001369-T1  0.116  34  0.163  11  0.303   7  0.239   0.204 N  0.450      SignalP-noTM
TetragonulaCarbonaria_001370-T1  0.107  48  0.110  48  0.118  31  0.106   0.108 N  0.450      SignalP-noTM
TetragonulaCarbonaria_001371-T1  0.109  35  0.107  54  0.133  33  0.102   0.104 N  0.450      SignalP-noTM
TetragonulaCarbonaria_001372-T1  0.110  34  0.103  69  0.109  23  0.096   0.099 N  0.450      SignalP-noTM
TetragonulaCarbonaria_001373-T1  0.137  29  0.132  19  0.169   1  0.131   0.132 N  0.450      SignalP-noTM
TetragonulaCarbonaria_001374-T1  0.349  30  0.449  30  0.793  18  0.626   0.519 Y  0.500      SignalP-TM
TetragonulaCarbonaria_001375-T1  0.294  23  0.491  23  0.908  18  0.819   0.668 Y  0.450      SignalP-noTM
TetragonulaCarbonaria_001376-T1  0.354  22  0.515  22  0.894   5  0.746   0.640 Y  0.450      SignalP-noTM
TetragonulaCarbonaria_001377-T1  0.862  30  0.730  30  0.752  24  0.522   0.647 Y  0.500      SignalP-TM
TetragonulaCarbonaria_001378-T1  0.162  27  0.172  27  0.284  24  0.191   0.183 N  0.450      SignalP-noTM
TetragonulaCarbonaria_001379-T1  0.225  32  0.227  32  0.484   2  0.285   0.258 N  0.450      SignalP-noTM
TetragonulaCarbonaria_001380-T1  0.193  41  0.230  41  0.417  29  0.245   0.236 N  0.500      SignalP-TM
TetragonulaCarbonaria_001381-T1  0.150  67  0.130  24  0.154  13  0.115   0.122 N  0.450      SignalP-noTM
TetragonulaCarbonaria_001382-T1  0.119  69  0.111  69  0.124  49  0.102   0.106 N  0.450      SignalP-noTM
TetragonulaCarbonaria_001383-T1  0.317  18  0.437  18  0.706   6  0.600   0.525 Y  0.450      SignalP-noTM
TetragonulaCarbonaria_001384-T1  0.111  33  0.113  33  0.162  12  0.110   0.112 N  0.450      SignalP-noTM
TetragonulaCarbonaria_001385-T1  0.790  24  0.862  24  0.983  14  0.940   0.904 Y  0.450      SignalP-noTM
TetragonulaCarbonaria_001386-T1  0.187  38  0.202  38  0.298  29  0.196   0.200 N  0.500      SignalP-TM
TetragonulaCarbonaria_001387-T1  0.118  44  0.115  44  0.138  11  0.112   0.113 N  0.450      SignalP-noTM
TetragonulaCarbonaria_001388-T1  0.110  33  0.110  43  0.125  34  0.102   0.105 N  0.450      SignalP-noTM
TetragonulaCarbonaria_001389-T1  0.111  63  0.111  11  0.128   1  0.103   0.106 N  0.450      SignalP-noTM
TetragonulaCarbonaria_001390-T1  0.108  59  0.119  12  0.155   1  0.109   0.114 N  0.450      SignalP-noTM
TetragonulaCarbonaria_001391-T1  0.110  63  0.109  24  0.125   2  0.108   0.108 N  0.450      SignalP-noTM
TetragonulaCarbonaria_001392-T1  0.143  28  0.159  11  0.300   5  0.236   0.201 N  0.450      SignalP-noTM
TetragonulaCarbonaria_001393-T1  0.108  70  0.106  55  0.114  51  0.097   0.101 N  0.450      SignalP-noTM
TetragonulaCarbonaria_001394-T1  0.114  64  0.110  26  0.144  12  0.110   0.110 N  0.450      SignalP-noTM
TetragonulaCarbonaria_001395-T1  0.113  57  0.106  57  0.116  54  0.095   0.100 N  0.450      SignalP-noTM
TetragonulaCarbonaria_001396-T1  0.108  69  0.108  28  0.135  12  0.107   0.108 N  0.450      SignalP-noTM
TetragonulaCarbonaria_001397-T1  0.111  62  0.109  28  0.121  14  0.105   0.107 N  0.450      SignalP-noTM
TetragonulaCarbonaria_001398-T1  0.123  33  0.115  33  0.134  24  0.108   0.111 N  0.450      SignalP-noTM
TetragonulaCarbonaria_001399-T1  0.110  38  0.104  38  0.104  22  0.096   0.100 N  0.450      SignalP-noTM
TetragonulaCarbonaria_001400-T1  0.108  55  0.104  55  0.109  37  0.095   0.099 N  0.450      SignalP-noTM
TetragonulaCarbonaria_001401-T1  0.162  19  0.167  19  0.204   6  0.168   0.167 N  0.450      SignalP-noTM
TetragonulaCarbonaria_001402-T1  0.155  36  0.184  12  0.458   2  0.265   0.227 N  0.450      SignalP-noTM
TetragonulaCarbonaria_001403-T1  0.111  40  0.107  15  0.129   3  0.105   0.106 N  0.450      SignalP-noTM
TetragonulaCarbonaria_001404-T1  0.107  54  0.105  55  0.118  37  0.098   0.101 N  0.450      SignalP-noTM
TetragonulaCarbonaria_001405-T1  0.109  24  0.107  52  0.113  48  0.097   0.102 N  0.450      SignalP-noTM
TetragonulaCarbonaria_001406-T1  0.109   4  0.109  25  0.140  15  0.114   0.111 N  0.450      SignalP-noTM
TetragonulaCarbonaria_001407-T1  0.173  38  0.130  38  0.126  37  0.099   0.113 N  0.450      SignalP-noTM
TetragonulaCarbonaria_001408-T1  0.119  26  0.111  26  0.135  24  0.106   0.108 N  0.450      SignalP-noTM
TetragonulaCarbonaria_001409-T1  0.229  23  0.197  23  0.234  11  0.170   0.183 N  0.450      SignalP-noTM
TetragonulaCarbonaria_001410-T1  0.143  42  0.118  42  0.166  12  0.103   0.110 N  0.450      SignalP-noTM
TetragonulaCarbonaria_001411-T1  0.836  18  0.883  18  0.976  10  0.925   0.906 Y  0.450      SignalP-noTM
TetragonulaCarbonaria_001412-T1  0.683  21  0.716  21  0.888  13  0.744   0.731 Y  0.450      SignalP-noTM
TetragonulaCarbonaria_001413-T1  0.763  20  0.802  20  0.918   2  0.833   0.819 Y  0.450      SignalP-noTM
TetragonulaCarbonaria_001414-T1  0.895  20  0.890  20  0.937  11  0.878   0.883 Y  0.450      SignalP-noTM
TetragonulaCarbonaria_001415-T1  0.837  20  0.874  20  0.947   2  0.908   0.892 Y  0.450      SignalP-noTM
TetragonulaCarbonaria_001416-T1  0.742  25  0.807  25  0.977  13  0.881   0.847 Y  0.450      SignalP-noTM
TetragonulaCarbonaria_001417-T1  0.109  26  0.130  12  0.187   1  0.138   0.135 N  0.450      SignalP-noTM
TetragonulaCarbonaria_001418-T1  0.109  52  0.110  43  0.123  30  0.102   0.106 N  0.450      SignalP-noTM
TetragonulaCarbonaria_001419-T1  0.129  19  0.145  19  0.304   4  0.160   0.153 N  0.450      SignalP-noTM
TetragonulaCarbonaria_001420-T1  0.107  36  0.108  13  0.133  54  0.105   0.106 N  0.450      SignalP-noTM
TetragonulaCarbonaria_001421-T1  0.131  40  0.120  11  0.155   1  0.119   0.119 N  0.450      SignalP-noTM
TetragonulaCarbonaria_001422-T1  0.119  30  0.130  12  0.178   1  0.148   0.140 N  0.450      SignalP-noTM
TetragonulaCarbonaria_001423-T1  0.111  22  0.113  57  0.129  46  0.110   0.112 N  0.450      SignalP-noTM
TetragonulaCarbonaria_001424-T1  0.111  38  0.112  49  0.137  47  0.101   0.106 N  0.450      SignalP-noTM
TetragonulaCarbonaria_001425-T1  0.110  61  0.126  11  0.183   1  0.135   0.131 N  0.450      SignalP-noTM
TetragonulaCarbonaria_001426-T1  0.162  23  0.147  23  0.212   3  0.133   0.140 N  0.450      SignalP-noTM
TetragonulaCarbonaria_001426-T2  0.162  23  0.147  23  0.212   3  0.133   0.140 N  0.450      SignalP-noTM
TetragonulaCarbonaria_001426-T3  0.162  23  0.147  23  0.212   3  0.133   0.140 N  0.450      SignalP-noTM
TetragonulaCarbonaria_001427-T1  0.120  25  0.112  47  0.151  46  0.101   0.106 N  0.450      SignalP-noTM
TetragonulaCarbonaria_001428-T1  0.108  39  0.103  12  0.114   1  0.099   0.101 N  0.450      SignalP-noTM
TetragonulaCarbonaria_001429-T1  0.120  31  0.227  11  0.626   5  0.488   0.368 N  0.450      SignalP-noTM
TetragonulaCarbonaria_001430-T1  0.110  50  0.117  11  0.179   3  0.124   0.121 N  0.450      SignalP-noTM
TetragonulaCarbonaria_001431-T1  0.109  66  0.102  66  0.109   4  0.094   0.097 N  0.450      SignalP-noTM
TetragonulaCarbonaria_001431-T2  0.114  45  0.106  67  0.119  44  0.097   0.101 N  0.450      SignalP-noTM
TetragonulaCarbonaria_001432-T1  0.186  25  0.174  25  0.290  23  0.164   0.169 N  0.450      SignalP-noTM
TetragonulaCarbonaria_001433-T1  0.108  27  0.119  11  0.170  19  0.141   0.128 N  0.500      SignalP-TM
TetragonulaCarbonaria_001434-T1  0.110  12  0.108  35  0.123  12  0.106   0.107 N  0.450      SignalP-noTM
TetragonulaCarbonaria_001435-T1  0.110  12  0.108  35  0.123  12  0.106   0.107 N  0.450      SignalP-noTM
TetragonulaCarbonaria_001436-T1  0.110  12  0.108  35  0.123  12  0.106   0.107 N  0.450      SignalP-noTM
TetragonulaCarbonaria_001437-T1  0.128  23  0.114  23  0.113  16  0.101   0.107 N  0.450      SignalP-noTM
TetragonulaCarbonaria_001438-T1  0.146  32  0.127  32  0.134  39  0.106   0.116 N  0.450      SignalP-noTM
TetragonulaCarbonaria_001438-T2  0.146  32  0.127  32  0.134  39  0.106   0.116 N  0.450      SignalP-noTM
TetragonulaCarbonaria_001439-T1  0.140  45  0.120  45  0.146  44  0.099   0.109 N  0.450      SignalP-noTM
TetragonulaCarbonaria_001440-T1  0.126  25  0.116  25  0.130  21  0.107   0.111 N  0.450      SignalP-noTM
TetragonulaCarbonaria_001441-T1  0.110  57  0.107  26  0.126   7  0.107   0.107 N  0.450      SignalP-noTM
TetragonulaCarbonaria_001442-T1  0.108  45  0.107  45  0.118  20  0.101   0.104 N  0.450      SignalP-noTM
TetragonulaCarbonaria_001443-T1  0.112  54  0.107  64  0.125  49  0.100   0.103 N  0.450      SignalP-noTM
TetragonulaCarbonaria_001444-T1  0.108  26  0.105  36  0.115  25  0.099   0.102 N  0.450      SignalP-noTM
TetragonulaCarbonaria_001445-T1  0.111  22  0.105  33  0.110  25  0.099   0.102 N  0.450      SignalP-noTM
TetragonulaCarbonaria_001446-T1  0.487  23  0.659  23  0.934  20  0.891   0.784 Y  0.450      SignalP-noTM
TetragonulaCarbonaria_001447-T1  0.111  38  0.110  38  0.121  18  0.101   0.105 N  0.450      SignalP-noTM
TetragonulaCarbonaria_001448-T1  0.109  68  0.117  11  0.143   1  0.117   0.117 N  0.450      SignalP-noTM
TetragonulaCarbonaria_001449-T1  0.330  47  0.278  47  0.559  46  0.169   0.219 N  0.450      SignalP-noTM
TetragonulaCarbonaria_001450-T1  0.129  23  0.118  23  0.132   5  0.108   0.113 N  0.450      SignalP-noTM
TetragonulaCarbonaria_001451-T1  0.109  54  0.107  30  0.123   8  0.104   0.105 N  0.450      SignalP-noTM
TetragonulaCarbonaria_001452-T1  0.109  70  0.111  12  0.133   2  0.110   0.111 N  0.450      SignalP-noTM
TetragonulaCarbonaria_001453-T1  0.280  33  0.197  12  0.488   5  0.320   0.263 N  0.450      SignalP-noTM
TetragonulaCarbonaria_001454-T1  0.112  63  0.108  63  0.126  15  0.104   0.106 N  0.450      SignalP-noTM
TetragonulaCarbonaria_001455-T1  0.111  17  0.111  11  0.129   1  0.106   0.108 N  0.450      SignalP-noTM
TetragonulaCarbonaria_001456-T1  0.111  61  0.108  39  0.124  17  0.102   0.105 N  0.450      SignalP-noTM
TetragonulaCarbonaria_001457-T1  0.107  44  0.109  30  0.140  13  0.109   0.109 N  0.450      SignalP-noTM
TetragonulaCarbonaria_001458-T1  0.108  41  0.119  11  0.162   2  0.122   0.121 N  0.450      SignalP-noTM
TetragonulaCarbonaria_001459-T1  0.114  31  0.108  45  0.139   2  0.100   0.104 N  0.450      SignalP-noTM
TetragonulaCarbonaria_001460-T1  0.444  37  0.445  37  0.665  34  0.404   0.423 N  0.450      SignalP-noTM
TetragonulaCarbonaria_001461-T1  0.109  70  0.108  70  0.118  55  0.100   0.104 N  0.450      SignalP-noTM
TetragonulaCarbonaria_001462-T1  0.656  23  0.779  23  0.978   4  0.925   0.858 Y  0.450      SignalP-noTM
TetragonulaCarbonaria_001463-T1  0.109  35  0.107  14  0.116  26  0.103   0.105 N  0.450      SignalP-noTM
TetragonulaCarbonaria_001464-T1  0.400  30  0.270  30  0.364   7  0.214   0.247 N  0.500      SignalP-TM
TetragonulaCarbonaria_001465-T1  0.131  54  0.110  54  0.170  44  0.069   0.093 N  0.500      SignalP-TM
TetragonulaCarbonaria_001466-T1  0.110  42  0.103  42  0.112  54  0.096   0.099 N  0.450      SignalP-noTM
TetragonulaCarbonaria_001467-T1  0.783  20  0.807  20  0.875  15  0.834   0.822 Y  0.450      SignalP-noTM
TetragonulaCarbonaria_001468-T1  0.120  60  0.128  60  0.220  46  0.112   0.121 N  0.500      SignalP-TM
TetragonulaCarbonaria_001469-T1  0.185  29  0.274  21  0.637  11  0.494   0.362 N  0.500      SignalP-TM
TetragonulaCarbonaria_001470-T1  0.131  60  0.134  60  0.232  46  0.114   0.126 N  0.500      SignalP-TM
TetragonulaCarbonaria_001471-T1  0.170  29  0.275  21  0.630  11  0.495   0.363 N  0.500      SignalP-TM
TetragonulaCarbonaria_001472-T1  0.173  28  0.165  28  0.299   8  0.192   0.176 N  0.500      SignalP-TM
TetragonulaCarbonaria_001473-T1  0.117  36  0.122  49  0.196  38  0.107   0.116 N  0.500      SignalP-TM
TetragonulaCarbonaria_001474-T1  0.208  17  0.395  17  0.852  11  0.747   0.536 Y  0.500      SignalP-TM
TetragonulaCarbonaria_001475-T1  0.110  61  0.106  61  0.110  55  0.095   0.100 N  0.450      SignalP-noTM
TetragonulaCarbonaria_001476-T1  0.105  23  0.107  26  0.131  59  0.099   0.104 N  0.500      SignalP-TM
TetragonulaCarbonaria_001477-T1  0.144  44  0.123  44  0.155  21  0.111   0.118 N  0.500      SignalP-TM
TetragonulaCarbonaria_001478-T1  0.192  24  0.166  24  0.266   5  0.176   0.170 N  0.500      SignalP-TM
TetragonulaCarbonaria_001479-T1  0.132  18  0.132  18  0.181  10  0.134   0.133 N  0.500      SignalP-TM
TetragonulaCarbonaria_001480-T1  0.127  51  0.110  61  0.144  53  0.094   0.104 N  0.500      SignalP-TM
TetragonulaCarbonaria_001481-T1  0.121  18  0.117  18  0.152  10  0.114   0.116 N  0.500      SignalP-TM
TetragonulaCarbonaria_001482-T1  0.127  51  0.111  61  0.145  53  0.095   0.104 N  0.500      SignalP-TM
TetragonulaCarbonaria_001483-T1  0.123  28  0.136  11  0.265   2  0.178   0.153 N  0.500      SignalP-TM
TetragonulaCarbonaria_001484-T1  0.111  50  0.130  50  0.205  36  0.124   0.128 N  0.500      SignalP-TM
TetragonulaCarbonaria_001485-T1  0.127  61  0.121  18  0.161  10  0.122   0.121 N  0.500      SignalP-TM
TetragonulaCarbonaria_001486-T1  0.146  57  0.161  57  0.340  37  0.157   0.159 N  0.500      SignalP-TM
TetragonulaCarbonaria_001487-T1  0.129  31  0.126  39  0.232  37  0.118   0.123 N  0.500      SignalP-TM
TetragonulaCarbonaria_001488-T1  0.115  64  0.108  64  0.117  56  0.099   0.103 N  0.450      SignalP-noTM
TetragonulaCarbonaria_001489-T1  0.114  50  0.145  55  0.284  48  0.131   0.140 N  0.500      SignalP-TM
TetragonulaCarbonaria_001490-T1  0.475  24  0.561  24  0.757  16  0.658   0.614 Y  0.450      SignalP-noTM
TetragonulaCarbonaria_001491-T1  0.494  27  0.603  27  0.875  19  0.747   0.680 Y  0.450      SignalP-noTM
TetragonulaCarbonaria_001492-T1  0.109  41  0.108  54  0.134  53  0.102   0.105 N  0.450      SignalP-noTM
TetragonulaCarbonaria_001493-T1  0.120  45  0.116  45  0.192  42  0.102   0.109 N  0.450      SignalP-noTM
TetragonulaCarbonaria_001494-T1  0.788  21  0.834  21  0.932  11  0.884   0.861 Y  0.450      SignalP-noTM
TetragonulaCarbonaria_001495-T1  0.120  45  0.135  45  0.213  44  0.129   0.132 N  0.450      SignalP-noTM
TetragonulaCarbonaria_001496-T1  0.119  62  0.111  43  0.122  28  0.112   0.112 N  0.450      SignalP-noTM
TetragonulaCarbonaria_001497-T1  0.127  21  0.118  21  0.144  13  0.110   0.114 N  0.450      SignalP-noTM
TetragonulaCarbonaria_001498-T1  0.111  18  0.106  56  0.113  35  0.098   0.102 N  0.450      SignalP-noTM
TetragonulaCarbonaria_001499-T1  0.109  22  0.111  11  0.124   1  0.109   0.110 N  0.450      SignalP-noTM
TetragonulaCarbonaria_001500-T1  0.113  53  0.104  34  0.113  25  0.096   0.100 N  0.450      SignalP-noTM
TetragonulaCarbonaria_001501-T1  0.117  33  0.118  12  0.188   4  0.130   0.124 N  0.450      SignalP-noTM
TetragonulaCarbonaria_001503-T1  0.394  28  0.504  28  0.881   1  0.676   0.597 Y  0.450      SignalP-noTM
TetragonulaCarbonaria_001504-T1  0.145  18  0.113  18  0.119  32  0.085   0.098 N  0.450      SignalP-noTM
TetragonulaCarbonaria_001505-T1  0.118  23  0.106  23  0.117  22  0.095   0.100 N  0.450      SignalP-noTM
TetragonulaCarbonaria_001506-T1  0.121  22  0.108  22  0.128  21  0.097   0.102 N  0.450      SignalP-noTM
TetragonulaCarbonaria_001507-T1  0.107  70  0.100  70  0.101  55  0.092   0.095 N  0.450      SignalP-noTM
TetragonulaCarbonaria_001508-T1  0.114  16  0.111  50  0.122  22  0.103   0.106 N  0.450      SignalP-noTM
TetragonulaCarbonaria_001509-T1  0.116  52  0.138  21  0.240  12  0.171   0.151 N  0.500      SignalP-TM
TetragonulaCarbonaria_001510-T1  0.110  23  0.103  12  0.110  70  0.097   0.100 N  0.450      SignalP-noTM
TetragonulaCarbonaria_001511-T1  0.108  62  0.109  70  0.145  59  0.098   0.105 N  0.500      SignalP-TM
TetragonulaCarbonaria_001512-T1  0.119  19  0.112  19  0.118  12  0.107   0.109 N  0.450      SignalP-noTM
TetragonulaCarbonaria_001513-T1  0.228  24  0.159  24  0.156   2  0.112   0.133 N  0.450      SignalP-noTM
TetragonulaCarbonaria_001514-T1  0.110  55  0.107  35  0.159  34  0.095   0.102 N  0.500      SignalP-TM
TetragonulaCarbonaria_001515-T1  0.138  30  0.187  20  0.499   4  0.295   0.245 N  0.450      SignalP-noTM
TetragonulaCarbonaria_001516-T1  0.120  39  0.114  39  0.179  67  0.100   0.109 N  0.500      SignalP-TM
TetragonulaCarbonaria_001517-T1  0.123  31  0.107  31  0.121   6  0.096   0.101 N  0.450      SignalP-noTM
TetragonulaCarbonaria_001518-T1  0.352  48  0.311  48  0.450  36  0.192   0.246 N  0.450      SignalP-noTM
TetragonulaCarbonaria_001519-T1  0.110  41  0.103  16  0.119   3  0.099   0.101 N  0.450      SignalP-noTM
TetragonulaCarbonaria_001520-T1  0.111  41  0.107  41  0.123  13  0.102   0.104 N  0.450      SignalP-noTM
TetragonulaCarbonaria_001521-T1  0.116  22  0.123  22  0.171   8  0.132   0.128 N  0.450      SignalP-noTM
TetragonulaCarbonaria_001522-T1  0.268  18  0.349  18  0.577   7  0.468   0.413 N  0.450      SignalP-noTM
TetragonulaCarbonaria_001523-T1  0.116  62  0.105  62  0.113  29  0.099   0.102 N  0.450      SignalP-noTM
TetragonulaCarbonaria_001524-T1  0.130  34  0.115  34  0.133   8  0.106   0.110 N  0.450      SignalP-noTM
TetragonulaCarbonaria_001525-T1  0.110  53  0.102  46  0.115  22  0.095   0.098 N  0.450      SignalP-noTM
TetragonulaCarbonaria_001526-T1  0.107  60  0.117  13  0.178   2  0.124   0.121 N  0.450      SignalP-noTM
TetragonulaCarbonaria_001527-T1  0.122  42  0.110  42  0.139   9  0.099   0.104 N  0.450      SignalP-noTM
TetragonulaCarbonaria_001528-T1  0.118  30  0.109  30  0.139  28  0.089   0.101 N  0.500      SignalP-TM
TetragonulaCarbonaria_001529-T1  0.111  46  0.108  15  0.133   5  0.109   0.109 N  0.450      SignalP-noTM
TetragonulaCarbonaria_001530-T1  0.159  33  0.132  33  0.175   2  0.122   0.127 N  0.450      SignalP-noTM
TetragonulaCarbonaria_001531-T1  0.485  40  0.286  40  0.241  38  0.140   0.228 N  0.500      SignalP-TM
TetragonulaCarbonaria_001532-T1  0.108  42  0.108  42  0.123   1  0.099   0.103 N  0.450      SignalP-noTM
TetragonulaCarbonaria_001533-T1  0.205  66  0.144  66  0.203   3  0.106   0.123 N  0.450      SignalP-noTM
TetragonulaCarbonaria_001534-T1  0.115  28  0.109  12  0.117   1  0.103   0.106 N  0.450      SignalP-noTM
TetragonulaCarbonaria_001535-T1  0.113  19  0.113  19  0.129  34  0.108   0.111 N  0.500      SignalP-TM
TetragonulaCarbonaria_001536-T1  0.120  18  0.129  53  0.260  35  0.133   0.131 N  0.450      SignalP-noTM
TetragonulaCarbonaria_001537-T1  0.108  22  0.107  40  0.115  52  0.101   0.104 N  0.450      SignalP-noTM
TetragonulaCarbonaria_001538-T1  0.108  60  0.110  11  0.126   1  0.105   0.107 N  0.450      SignalP-noTM
TetragonulaCarbonaria_001539-T1  0.118  23  0.146  11  0.224   1  0.181   0.165 N  0.450      SignalP-noTM
TetragonulaCarbonaria_001540-T1  0.156  22  0.166  14  0.249   2  0.187   0.177 N  0.450      SignalP-noTM
TetragonulaCarbonaria_001541-T1  0.542  23  0.722  23  0.994  15  0.961   0.851 Y  0.450      SignalP-noTM
TetragonulaCarbonaria_001542-T1  0.108  46  0.107  46  0.137   8  0.104   0.105 N  0.450      SignalP-noTM
TetragonulaCarbonaria_001543-T1  0.109  37  0.103  52  0.109  30  0.098   0.100 N  0.450      SignalP-noTM
TetragonulaCarbonaria_001544-T1  0.143  32  0.116  32  0.123  30  0.095   0.105 N  0.450      SignalP-noTM
TetragonulaCarbonaria_001545-T1  0.141  20  0.118  20  0.117  16  0.097   0.107 N  0.450      SignalP-noTM
TetragonulaCarbonaria_001546-T1  0.125  36  0.110  36  0.125   6  0.100   0.105 N  0.450      SignalP-noTM
TetragonulaCarbonaria_001547-T1  0.137  50  0.120  62  0.178  49  0.089   0.108 N  0.500      SignalP-TM
TetragonulaCarbonaria_001548-T1  0.137  23  0.123  23  0.129  14  0.111   0.117 N  0.450      SignalP-noTM
TetragonulaCarbonaria_001549-T1  0.118  24  0.114  24  0.131   1  0.111   0.112 N  0.450      SignalP-noTM
TetragonulaCarbonaria_001550-T1  0.113  22  0.103  22  0.112  35  0.093   0.098 N  0.450      SignalP-noTM
TetragonulaCarbonaria_001551-T1  0.110  41  0.104  41  0.110  55  0.094   0.098 N  0.450      SignalP-noTM
TetragonulaCarbonaria_001552-T1  0.288  19  0.190  19  0.148  12  0.126   0.155 N  0.450      SignalP-noTM
TetragonulaCarbonaria_001553-T1  0.130  38  0.118  38  0.184  36  0.107   0.112 N  0.450      SignalP-noTM
TetragonulaCarbonaria_001554-T1  0.111  31  0.106  31  0.123   9  0.102   0.104 N  0.450      SignalP-noTM
TetragonulaCarbonaria_001555-T1  0.111  44  0.106  58  0.126  43  0.099   0.102 N  0.450      SignalP-noTM
TetragonulaCarbonaria_001556-T1  0.120  17  0.110  17  0.118  30  0.095   0.102 N  0.450      SignalP-noTM
TetragonulaCarbonaria_001557-T1  0.138  25  0.207  25  0.655   3  0.320   0.268 N  0.450      SignalP-noTM
TetragonulaCarbonaria_001558-T1  0.107  44  0.106  63  0.122   8  0.100   0.102 N  0.450      SignalP-noTM
TetragonulaCarbonaria_001560-T1  0.108  39  0.107  39  0.117  32  0.100   0.103 N  0.450      SignalP-noTM
TetragonulaCarbonaria_001561-T1  0.275  40  0.216  40  0.260  39  0.137   0.184 N  0.500      SignalP-TM
TetragonulaCarbonaria_001562-T1  0.250  17  0.380  17  0.651   1  0.551   0.473 Y  0.450      SignalP-noTM
TetragonulaCarbonaria_001563-T1  0.107  17  0.112  17  0.136  10  0.117   0.115 N  0.450      SignalP-noTM
TetragonulaCarbonaria_001564-T1  0.128  27  0.140  27  0.275  26  0.147   0.143 N  0.450      SignalP-noTM
TetragonulaCarbonaria_001565-T1  0.224  24  0.344  24  0.678  17  0.550   0.426 N  0.500      SignalP-TM
TetragonulaCarbonaria_001566-T1  0.109  63  0.127  11  0.173   6  0.142   0.135 N  0.450      SignalP-noTM
TetragonulaCarbonaria_001567-T1  0.222  19  0.177  19  0.175   9  0.138   0.156 N  0.450      SignalP-noTM
TetragonulaCarbonaria_001568-T1  0.116  29  0.143  11  0.222   2  0.174   0.160 N  0.450      SignalP-noTM
TetragonulaCarbonaria_001569-T1  0.135  45  0.116  45  0.112  23  0.098   0.106 N  0.450      SignalP-noTM
TetragonulaCarbonaria_001570-T1  0.121  35  0.106  35  0.131   6  0.096   0.101 N  0.450      SignalP-noTM
TetragonulaCarbonaria_001571-T1  0.108  68  0.103  66  0.122  53  0.076   0.092 N  0.500      SignalP-TM
TetragonulaCarbonaria_001572-T1  0.112  68  0.113  13  0.134   8  0.115   0.114 N  0.450      SignalP-noTM
TetragonulaCarbonaria_001573-T1  0.112  55  0.113  55  0.127  39  0.103   0.108 N  0.450      SignalP-noTM
TetragonulaCarbonaria_001574-T1  0.110  56  0.105  56  0.112  40  0.098   0.101 N  0.450      SignalP-noTM
TetragonulaCarbonaria_001575-T1  0.109  69  0.115  12  0.146   4  0.120   0.117 N  0.450      SignalP-noTM
TetragonulaCarbonaria_001576-T1  0.109  27  0.109  48  0.119  30  0.104   0.106 N  0.450      SignalP-noTM
TetragonulaCarbonaria_001577-T1  0.145  34  0.149  15  0.348   8  0.241   0.199 N  0.450      SignalP-noTM
TetragonulaCarbonaria_001578-T1  0.150  27  0.132  27  0.166   1  0.120   0.126 N  0.450      SignalP-noTM
TetragonulaCarbonaria_001579-T1  0.144  66  0.119  66  0.117  22  0.099   0.108 N  0.450      SignalP-noTM
TetragonulaCarbonaria_001580-T1  0.202  18  0.200  18  0.251   2  0.187   0.193 N  0.450      SignalP-noTM
TetragonulaCarbonaria_001581-T1  0.109  67  0.113  65  0.138  46  0.114   0.114 N  0.450      SignalP-noTM
TetragonulaCarbonaria_001582-T1  0.110  51  0.109  26  0.155  13  0.106   0.107 N  0.450      SignalP-noTM
TetragonulaCarbonaria_001583-T1  0.110  45  0.106  37  0.110  33  0.097   0.101 N  0.450      SignalP-noTM
TetragonulaCarbonaria_001584-T1  0.164  33  0.130  33  0.133  27  0.105   0.116 N  0.450      SignalP-noTM
TetragonulaCarbonaria_001585-T1  0.192  32  0.166  32  0.275  27  0.111   0.144 N  0.500      SignalP-TM
TetragonulaCarbonaria_001586-T1  0.235  37  0.210  37  0.376   3  0.225   0.216 N  0.500      SignalP-TM
TetragonulaCarbonaria_001587-T1  0.152  43  0.196  37  0.324  30  0.217   0.204 N  0.500      SignalP-TM
TetragonulaCarbonaria_001588-T1  0.835  20  0.897  20  0.984  12  0.962   0.932 Y  0.450      SignalP-noTM
TetragonulaCarbonaria_001589-T1  0.499  24  0.680  24  0.985  13  0.927   0.813 Y  0.450      SignalP-noTM
TetragonulaCarbonaria_001591-T1  0.147  13  0.178  13  0.301  12  0.218   0.194 N  0.500      SignalP-TM
TetragonulaCarbonaria_001592-T1  0.109  47  0.117  11  0.139   2  0.130   0.124 N  0.450      SignalP-noTM
TetragonulaCarbonaria_001593-T1  0.152  41  0.149  21  0.238   3  0.150   0.149 N  0.450      SignalP-noTM
TetragonulaCarbonaria_001594-T1  0.111  52  0.110  52  0.150  10  0.109   0.109 N  0.450      SignalP-noTM
TetragonulaCarbonaria_001595-T1  0.146  28  0.183  28  0.319   8  0.227   0.207 N  0.450      SignalP-noTM
TetragonulaCarbonaria_001596-T1  0.161  58  0.104  25  0.128  56  0.094   0.100 N  0.500      SignalP-TM
TetragonulaCarbonaria_001597-T1  0.113  19  0.116  19  0.181  13  0.123   0.120 N  0.450      SignalP-noTM
TetragonulaCarbonaria_001598-T1  0.109  12  0.105  60  0.116  50  0.102   0.104 N  0.450      SignalP-noTM
TetragonulaCarbonaria_001599-T1  0.114  27  0.126  11  0.166   5  0.146   0.137 N  0.450      SignalP-noTM
TetragonulaCarbonaria_001600-T1  0.127  60  0.161  60  0.280  54  0.136   0.151 N  0.500      SignalP-TM
TetragonulaCarbonaria_001601-T1  0.117  45  0.137  45  0.364  44  0.151   0.145 N  0.450      SignalP-noTM
TetragonulaCarbonaria_001602-T1  0.111  61  0.108  16  0.133  13  0.104   0.106 N  0.450      SignalP-noTM
TetragonulaCarbonaria_001603-T1  0.159  20  0.239  20  0.592  13  0.349   0.299 N  0.450      SignalP-noTM
TetragonulaCarbonaria_001604-T1  0.119  32  0.114  21  0.148  38  0.114   0.114 N  0.450      SignalP-noTM
TetragonulaCarbonaria_001605-T1  0.459  27  0.456  27  0.642  14  0.470   0.463 Y  0.450      SignalP-noTM
TetragonulaCarbonaria_001606-T1  0.113  24  0.104  39  0.113  24  0.097   0.100 N  0.450      SignalP-noTM
TetragonulaCarbonaria_001607-T1  0.108  61  0.105  11  0.108   9  0.103   0.104 N  0.450      SignalP-noTM
TetragonulaCarbonaria_001608-T1  0.114  39  0.105  57  0.111  33  0.095   0.100 N  0.450      SignalP-noTM
TetragonulaCarbonaria_001609-T1  0.285  27  0.245  27  0.272   5  0.213   0.228 N  0.450      SignalP-noTM
TetragonulaCarbonaria_001610-T1  0.190  39  0.164  39  0.185  18  0.133   0.152 N  0.500      SignalP-TM
TetragonulaCarbonaria_001611-T1  0.229  21  0.155  21  0.138  20  0.105   0.128 N  0.450      SignalP-noTM
TetragonulaCarbonaria_001612-T1  0.109  19  0.106  57  0.114  44  0.098   0.102 N  0.450      SignalP-noTM
TetragonulaCarbonaria_001613-T1  0.109  59  0.103  38  0.114  56  0.097   0.100 N  0.450      SignalP-noTM
TetragonulaCarbonaria_001614-T1  0.138  51  0.115  51  0.115  55  0.093   0.103 N  0.450      SignalP-noTM
TetragonulaCarbonaria_001615-T1  0.477  17  0.626  17  0.873   1  0.803   0.721 Y  0.450      SignalP-noTM
TetragonulaCarbonaria_001616-T1  0.721  17  0.797  17  0.921  15  0.880   0.842 Y  0.450      SignalP-noTM
TetragonulaCarbonaria_001617-T1  0.601  17  0.689  17  0.895  15  0.791   0.744 Y  0.450      SignalP-noTM
TetragonulaCarbonaria_001618-T1  0.113  67  0.108  67  0.135  25  0.103   0.105 N  0.450      SignalP-noTM
TetragonulaCarbonaria_001619-T1  0.761  17  0.411  17  0.331   2  0.192   0.292 N  0.450      SignalP-noTM
TetragonulaCarbonaria_001620-T1  0.733  17  0.441  17  0.373   2  0.237   0.331 N  0.450      SignalP-noTM
TetragonulaCarbonaria_001621-T1  0.733  17  0.441  17  0.373   2  0.237   0.331 N  0.450      SignalP-noTM
TetragonulaCarbonaria_001622-T1  0.180  18  0.145  18  0.145  17  0.119   0.131 N  0.450      SignalP-noTM
TetragonulaCarbonaria_001623-T1  0.180  18  0.145  18  0.145  17  0.119   0.131 N  0.450      SignalP-noTM
TetragonulaCarbonaria_001624-T1  0.143  27  0.162  27  0.267   4  0.190   0.177 N  0.450      SignalP-noTM
TetragonulaCarbonaria_001625-T1  0.129  35  0.123  35  0.186  32  0.113   0.118 N  0.450      SignalP-noTM
TetragonulaCarbonaria_001626-T1  0.506  28  0.419  28  0.559  22  0.362   0.388 N  0.450      SignalP-noTM
TetragonulaCarbonaria_001627-T1  0.829  26  0.811  26  0.948   5  0.805   0.808 Y  0.450      SignalP-noTM
TetragonulaCarbonaria_001628-T1  0.829  26  0.811  26  0.948   5  0.805   0.808 Y  0.450      SignalP-noTM
TetragonulaCarbonaria_001629-T1  0.114  30  0.124  11  0.201   4  0.152   0.139 N  0.450      SignalP-noTM
TetragonulaCarbonaria_001630-T1  0.155  19  0.378  19  0.965   6  0.931   0.677 Y  0.450      SignalP-noTM
TetragonulaCarbonaria_001631-T1  0.118  18  0.143  18  0.205   3  0.171   0.158 N  0.450      SignalP-noTM
TetragonulaCarbonaria_001632-T1  0.109  41  0.104  66  0.119  10  0.097   0.100 N  0.450      SignalP-noTM
TetragonulaCarbonaria_001633-T1  0.112  18  0.112  18  0.131   1  0.106   0.109 N  0.450      SignalP-noTM
TetragonulaCarbonaria_001634-T1  0.131  21  0.128  21  0.199  19  0.125   0.127 N  0.450      SignalP-noTM
TetragonulaCarbonaria_001635-T1  0.111  37  0.103  21  0.119   3  0.099   0.101 N  0.450      SignalP-noTM
TetragonulaCarbonaria_001636-T1  0.109  52  0.104  52  0.115  31  0.097   0.100 N  0.450      SignalP-noTM
TetragonulaCarbonaria_001636-T2  0.110  69  0.104  37  0.113  54  0.094   0.099 N  0.450      SignalP-noTM
TetragonulaCarbonaria_001637-T1  0.636  23  0.747  23  0.928   1  0.878   0.818 Y  0.450      SignalP-noTM
TetragonulaCarbonaria_001638-T1  0.776  24  0.815  24  0.933  13  0.858   0.839 Y  0.450      SignalP-noTM
TetragonulaCarbonaria_001639-T1  0.381  41  0.429  41  0.623  34  0.292   0.374 N  0.500      SignalP-TM
TetragonulaCarbonaria_001640-T1  0.124  29  0.114  11  0.143   2  0.117   0.116 N  0.450      SignalP-noTM
TetragonulaCarbonaria_001641-T1  0.107  63  0.104  63  0.116  14  0.098   0.100 N  0.450      SignalP-noTM
TetragonulaCarbonaria_001642-T1  0.107  51  0.104  17  0.133   2  0.106   0.105 N  0.450      SignalP-noTM
TetragonulaCarbonaria_001643-T1  0.144  48  0.118  48  0.115  20  0.099   0.108 N  0.450      SignalP-noTM
TetragonulaCarbonaria_001644-T1  0.107  51  0.113  11  0.141  47  0.109   0.111 N  0.450      SignalP-noTM
TetragonulaCarbonaria_001645-T1  0.127  58  0.108  58  0.114   1  0.097   0.102 N  0.450      SignalP-noTM
TetragonulaCarbonaria_001646-T1  0.126  24  0.109  24  0.117  40  0.095   0.101 N  0.450      SignalP-noTM
TetragonulaCarbonaria_001647-T1  0.214  32  0.215  32  0.368  31  0.191   0.202 N  0.450      SignalP-noTM
TetragonulaCarbonaria_001648-T1  0.131  53  0.144  53  0.251  45  0.124   0.136 N  0.500      SignalP-TM
TetragonulaCarbonaria_001649-T1  0.118  49  0.140  11  0.243  16  0.178   0.155 N  0.500      SignalP-TM
TetragonulaCarbonaria_001650-T1  0.542  25  0.656  25  0.951  12  0.801   0.735 Y  0.450      SignalP-noTM
TetragonulaCarbonaria_001651-T1  0.126  47  0.111  17  0.150  12  0.106   0.108 N  0.450      SignalP-noTM
TetragonulaCarbonaria_001652-T1  0.116  36  0.149  23  0.416  14  0.211   0.183 N  0.450      SignalP-noTM
TetragonulaCarbonaria_001653-T1  0.342  33  0.499  31  0.899  13  0.745   0.631 Y  0.450      SignalP-noTM
TetragonulaCarbonaria_001654-T1  0.108  31  0.109  31  0.129  14  0.105   0.107 N  0.450      SignalP-noTM
TetragonulaCarbonaria_001655-T1  0.699  19  0.432  19  0.325  14  0.258   0.338 N  0.450      SignalP-noTM
TetragonulaCarbonaria_001656-T1  0.108  59  0.104  58  0.111  51  0.097   0.100 N  0.450      SignalP-noTM
TetragonulaCarbonaria_001657-T1  0.298  16  0.438  16  0.731  13  0.644   0.521 Y  0.500      SignalP-TM
TetragonulaCarbonaria_001658-T1  0.117  51  0.107  51  0.122  50  0.099   0.103 N  0.450      SignalP-noTM
TetragonulaCarbonaria_001659-T1  0.139  17  0.112  17  0.110  27  0.091   0.101 N  0.450      SignalP-noTM
TetragonulaCarbonaria_001660-T1  0.108  22  0.109  11  0.121   1  0.106   0.108 N  0.450      SignalP-noTM
TetragonulaCarbonaria_001661-T1  0.109   5  0.104  69  0.118   2  0.096   0.100 N  0.450      SignalP-noTM
TetragonulaCarbonaria_001662-T1  0.112  40  0.118  13  0.147   8  0.128   0.123 N  0.450      SignalP-noTM
TetragonulaCarbonaria_001663-T1  0.125  21  0.117  21  0.126   1  0.108   0.112 N  0.450      SignalP-noTM
TetragonulaCarbonaria_001664-T1  0.115  24  0.107  43  0.120  54  0.100   0.104 N  0.450      SignalP-noTM
TetragonulaCarbonaria_001665-T1  0.107  70  0.107  11  0.120   1  0.100   0.103 N  0.450      SignalP-noTM
TetragonulaCarbonaria_001666-T1  0.139  27  0.122  12  0.152   3  0.132   0.127 N  0.450      SignalP-noTM
TetragonulaCarbonaria_001667-T1  0.112  70  0.108  31  0.118  20  0.103   0.105 N  0.450      SignalP-noTM
TetragonulaCarbonaria_001668-T1  0.114  35  0.120  14  0.179  12  0.131   0.126 N  0.450      SignalP-noTM
TetragonulaCarbonaria_001669-T1  0.123  30  0.127  11  0.193   2  0.138   0.133 N  0.450      SignalP-noTM
TetragonulaCarbonaria_001670-T1  0.121  17  0.109  17  0.130  50  0.100   0.104 N  0.450      SignalP-noTM
TetragonulaCarbonaria_001671-T1  0.109  37  0.107  11  0.126  47  0.101   0.104 N  0.450      SignalP-noTM
TetragonulaCarbonaria_001672-T1  0.121  25  0.119  11  0.159   2  0.117   0.118 N  0.450      SignalP-noTM
TetragonulaCarbonaria_001673-T1  0.110  47  0.107  47  0.124   3  0.103   0.105 N  0.450      SignalP-noTM
TetragonulaCarbonaria_001674-T1  0.111  47  0.111  47  0.123  30  0.101   0.106 N  0.450      SignalP-noTM
TetragonulaCarbonaria_001675-T1  0.116  49  0.111  49  0.117  50  0.101   0.106 N  0.450      SignalP-noTM
TetragonulaCarbonaria_001676-T1  0.136  30  0.197  11  0.472   2  0.297   0.251 N  0.450      SignalP-noTM
TetragonulaCarbonaria_001677-T1  0.110  61  0.111  61  0.168  43  0.102   0.106 N  0.450      SignalP-noTM
TetragonulaCarbonaria_001678-T1  0.109  26  0.108  55  0.119  48  0.102   0.104 N  0.450      SignalP-noTM
TetragonulaCarbonaria_001679-T1  0.108  53  0.113  12  0.139   1  0.106   0.109 N  0.450      SignalP-noTM
TetragonulaCarbonaria_001680-T1  0.109  62  0.109  24  0.123   9  0.112   0.111 N  0.450      SignalP-noTM
TetragonulaCarbonaria_001681-T1  0.363  33  0.272  33  0.343  28  0.192   0.229 N  0.450      SignalP-noTM
TetragonulaCarbonaria_001682-T1  0.112  17  0.115  11  0.132   1  0.111   0.113 N  0.450      SignalP-noTM
TetragonulaCarbonaria_001683-T1  0.125  22  0.114  22  0.123  36  0.105   0.109 N  0.450      SignalP-noTM
TetragonulaCarbonaria_001684-T1  0.129  19  0.124  19  0.148   1  0.112   0.118 N  0.450      SignalP-noTM
TetragonulaCarbonaria_001685-T1  0.451  24  0.646  24  0.984  15  0.924   0.796 Y  0.450      SignalP-noTM
TetragonulaCarbonaria_001686-T1  0.108  70  0.109  12  0.131  10  0.118   0.114 N  0.450      SignalP-noTM
TetragonulaCarbonaria_001687-T1  0.146  57  0.118  57  0.112  29  0.097   0.107 N  0.450      SignalP-noTM
TetragonulaCarbonaria_001688-T1  0.110  34  0.116  16  0.147   2  0.124   0.120 N  0.450      SignalP-noTM
TetragonulaCarbonaria_001689-T1  0.159  37  0.125  37  0.118  16  0.097   0.110 N  0.450      SignalP-noTM
TetragonulaCarbonaria_001690-T1  0.111  53  0.104  53  0.116  34  0.095   0.099 N  0.450      SignalP-noTM
TetragonulaCarbonaria_001691-T1  0.118  61  0.108  61  0.119  49  0.098   0.103 N  0.450      SignalP-noTM
TetragonulaCarbonaria_001692-T1  0.108  29  0.104  70  0.107  61  0.092   0.097 N  0.450      SignalP-noTM
TetragonulaCarbonaria_001693-T1  0.109  29  0.107  59  0.118  44  0.104   0.105 N  0.450      SignalP-noTM
TetragonulaCarbonaria_001694-T1  0.110  19  0.105  70  0.117  49  0.097   0.101 N  0.450      SignalP-noTM
TetragonulaCarbonaria_001695-T1  0.108  60  0.103  15  0.114   2  0.096   0.099 N  0.450      SignalP-noTM
TetragonulaCarbonaria_001696-T1  0.278  42  0.188  42  0.346   5  0.181   0.185 N  0.500      SignalP-TM
TetragonulaCarbonaria_001697-T1  0.127  17  0.105  47  0.130  45  0.098   0.102 N  0.500      SignalP-TM
TetragonulaCarbonaria_001698-T1  0.269  20  0.333  20  0.492  12  0.405   0.361 N  0.500      SignalP-TM
TetragonulaCarbonaria_001699-T1  0.111  22  0.110  22  0.134  12  0.110   0.110 N  0.450      SignalP-noTM
TetragonulaCarbonaria_001700-T1  0.108  55  0.108  41  0.126  31  0.100   0.104 N  0.450      SignalP-noTM
TetragonulaCarbonaria_001701-T1  0.111  18  0.113  13  0.128   1  0.112   0.112 N  0.450      SignalP-noTM
TetragonulaCarbonaria_001702-T1  0.110  45  0.106  45  0.109  38  0.092   0.099 N  0.450      SignalP-noTM
TetragonulaCarbonaria_001703-T1  0.108  13  0.110  50  0.127  40  0.103   0.106 N  0.450      SignalP-noTM
TetragonulaCarbonaria_001704-T1  0.111  63  0.112  63  0.134  46  0.100   0.106 N  0.450      SignalP-noTM
TetragonulaCarbonaria_001705-T1  0.111  22  0.105  22  0.111   4  0.099   0.102 N  0.450      SignalP-noTM
TetragonulaCarbonaria_001706-T1  0.224  49  0.148  49  0.119  48  0.097   0.121 N  0.450      SignalP-noTM
TetragonulaCarbonaria_001707-T1  0.165  18  0.126  18  0.127  40  0.097   0.110 N  0.450      SignalP-noTM
TetragonulaCarbonaria_001708-T1  0.351  17  0.525  17  0.857   1  0.791   0.631 Y  0.500      SignalP-TM
TetragonulaCarbonaria_001709-T1  0.136  47  0.115  47  0.119  22  0.099   0.106 N  0.450      SignalP-noTM
TetragonulaCarbonaria_001713-T1  0.655  24  0.696  24  0.830  11  0.741   0.720 Y  0.450      SignalP-noTM
TetragonulaCarbonaria_001714-T1  0.109  50  0.112  11  0.131   1  0.108   0.110 N  0.450      SignalP-noTM
TetragonulaCarbonaria_001715-T1  0.106  44  0.110  44  0.132  35  0.103   0.106 N  0.450      SignalP-noTM
TetragonulaCarbonaria_001716-T1  0.120  23  0.113  23  0.132  22  0.107   0.110 N  0.450      SignalP-noTM
TetragonulaCarbonaria_001717-T1  0.107  47  0.107  11  0.118  60  0.107   0.107 N  0.450      SignalP-noTM
TetragonulaCarbonaria_001718-T1  0.108  45  0.114  13  0.146   3  0.119   0.117 N  0.450      SignalP-noTM
TetragonulaCarbonaria_001719-T1  0.110  69  0.105  69  0.127   2  0.099   0.102 N  0.450      SignalP-noTM
TetragonulaCarbonaria_001720-T1  0.111  31  0.106  53  0.118  10  0.102   0.103 N  0.450      SignalP-noTM
TetragonulaCarbonaria_001721-T1  0.126  18  0.141  18  0.237  17  0.170   0.157 N  0.450      SignalP-noTM
TetragonulaCarbonaria_001722-T1  0.108  64  0.104  64  0.111  24  0.098   0.101 N  0.450      SignalP-noTM
TetragonulaCarbonaria_001723-T1  0.116  20  0.108  20  0.128  12  0.100   0.104 N  0.450      SignalP-noTM
TetragonulaCarbonaria_001724-T1  0.401  26  0.382  26  0.542  24  0.390   0.385 N  0.500      SignalP-TM
TetragonulaCarbonaria_001725-T1  0.125  18  0.115  18  0.125   6  0.108   0.112 N  0.450      SignalP-noTM
TetragonulaCarbonaria_001726-T1  0.118  23  0.119  23  0.148  21  0.119   0.119 N  0.450      SignalP-noTM
TetragonulaCarbonaria_001727-T1  0.111  37  0.126  24  0.182   9  0.145   0.136 N  0.450      SignalP-noTM
TetragonulaCarbonaria_001728-T1  0.111  70  0.105  70  0.106  32  0.092   0.098 N  0.450      SignalP-noTM
TetragonulaCarbonaria_001729-T1  0.133  10  0.111  23  0.135   6  0.111   0.111 N  0.450      SignalP-noTM
TetragonulaCarbonaria_001730-T1  0.108  63  0.106  49  0.115  32  0.100   0.102 N  0.450      SignalP-noTM
TetragonulaCarbonaria_001731-T1  0.119  33  0.109  33  0.120  13  0.102   0.105 N  0.450      SignalP-noTM
TetragonulaCarbonaria_001732-T1  0.108  53  0.106  67  0.134  12  0.101   0.103 N  0.450      SignalP-noTM
TetragonulaCarbonaria_001733-T1  0.111  57  0.110  46  0.129  24  0.099   0.104 N  0.450      SignalP-noTM
TetragonulaCarbonaria_001734-T1  0.109  52  0.104  32  0.106  23  0.098   0.101 N  0.450      SignalP-noTM
TetragonulaCarbonaria_001735-T1  0.203  19  0.244  19  0.363  12  0.280   0.263 N  0.450      SignalP-noTM
TetragonulaCarbonaria_001736-T1  0.475  27  0.321  27  0.439   1  0.237   0.276 N  0.450      SignalP-noTM
TetragonulaCarbonaria_001737-T1  0.108  53  0.103  68  0.116  26  0.095   0.098 N  0.450      SignalP-noTM
TetragonulaCarbonaria_001738-T1  0.384  24  0.575  24  0.949  17  0.859   0.728 Y  0.450      SignalP-noTM
TetragonulaCarbonaria_001739-T1  0.170  44  0.187  44  0.406  43  0.195   0.191 N  0.450      SignalP-noTM
TetragonulaCarbonaria_001740-T1  0.135  31  0.114  31  0.131  33  0.099   0.106 N  0.450      SignalP-noTM
TetragonulaCarbonaria_001741-T1  0.110  68  0.107  68  0.115   2  0.097   0.102 N  0.450      SignalP-noTM
TetragonulaCarbonaria_001742-T1  0.123  27  0.141  11  0.252   7  0.194   0.170 N  0.450      SignalP-noTM
TetragonulaCarbonaria_001743-T1  0.173  28  0.152  28  0.214   1  0.136   0.144 N  0.450      SignalP-noTM
TetragonulaCarbonaria_001745-T1  0.155  21  0.202  21  0.446  17  0.259   0.233 N  0.450      SignalP-noTM
TetragonulaCarbonaria_001746-T1  0.496  34  0.652  34  0.944  24  0.804   0.734 Y  0.450      SignalP-noTM
TetragonulaCarbonaria_001747-T1  0.110  52  0.111  12  0.122   1  0.109   0.110 N  0.450      SignalP-noTM
TetragonulaCarbonaria_001748-T1  0.109  66  0.112  42  0.135  23  0.108   0.110 N  0.450      SignalP-noTM
TetragonulaCarbonaria_001749-T1  0.113   8  0.127  11  0.184   2  0.139   0.134 N  0.450      SignalP-noTM
TetragonulaCarbonaria_001750-T1  0.119  33  0.107  33  0.115   1  0.095   0.101 N  0.450      SignalP-noTM
TetragonulaCarbonaria_001751-T1  0.109  46  0.129  13  0.172   8  0.154   0.142 N  0.450      SignalP-noTM
TetragonulaCarbonaria_001752-T1  0.217  29  0.172  29  0.178  15  0.137   0.153 N  0.450      SignalP-noTM
TetragonulaCarbonaria_001753-T1  0.108  31  0.104  47  0.107  25  0.098   0.100 N  0.450      SignalP-noTM
TetragonulaCarbonaria_001754-T1  0.130  28  0.134  11  0.204   1  0.137   0.136 N  0.450      SignalP-noTM
TetragonulaCarbonaria_001755-T1  0.339  20  0.219  20  0.208   1  0.131   0.172 N  0.450      SignalP-noTM
TetragonulaCarbonaria_001756-T1  0.110  41  0.107  30  0.128  28  0.097   0.103 N  0.500      SignalP-TM
TetragonulaCarbonaria_001757-T1  0.114  28  0.103  68  0.111   1  0.095   0.099 N  0.450      SignalP-noTM
TetragonulaCarbonaria_001758-T1  0.332  63  0.208  11  0.586   1  0.357   0.267 N  0.500      SignalP-TM
TetragonulaCarbonaria_001759-T1  0.109  56  0.111  11  0.137   1  0.106   0.108 N  0.450      SignalP-noTM
TetragonulaCarbonaria_001760-T1  0.114  69  0.105  69  0.112  45  0.093   0.099 N  0.450      SignalP-noTM
TetragonulaCarbonaria_001761-T1  0.107  43  0.105  13  0.115   5  0.107   0.106 N  0.450      SignalP-noTM
TetragonulaCarbonaria_001762-T1  0.112  62  0.108  12  0.137   4  0.109   0.109 N  0.450      SignalP-noTM
TetragonulaCarbonaria_001763-T1  0.126  27  0.130  14  0.192  11  0.145   0.138 N  0.450      SignalP-noTM
TetragonulaCarbonaria_001764-T1  0.168  16  0.135  16  0.122   8  0.109   0.121 N  0.450      SignalP-noTM
TetragonulaCarbonaria_001765-T1  0.109  35  0.109  38  0.119  22  0.100   0.104 N  0.450      SignalP-noTM
TetragonulaCarbonaria_001766-T1  0.572  22  0.681  22  0.913  16  0.808   0.750 Y  0.450      SignalP-noTM
TetragonulaCarbonaria_001767-T1  0.642  26  0.745  26  0.954  16  0.857   0.805 Y  0.450      SignalP-noTM
TetragonulaCarbonaria_001768-T1  0.164  35  0.137  35  0.160  14  0.111   0.123 N  0.450      SignalP-noTM
TetragonulaCarbonaria_001769-T1  0.152  20  0.136  20  0.175   1  0.113   0.124 N  0.450      SignalP-noTM
TetragonulaCarbonaria_001770-T1  0.110  46  0.108  12  0.113  36  0.108   0.108 N  0.450      SignalP-noTM
TetragonulaCarbonaria_001771-T1  0.108  70  0.105  70  0.113  38  0.100   0.102 N  0.450      SignalP-noTM
TetragonulaCarbonaria_001772-T1  0.346  14  0.465  14  0.686   5  0.608   0.542 Y  0.450      SignalP-noTM
TetragonulaCarbonaria_001773-T1  0.109  48  0.102  48  0.106  55  0.091   0.096 N  0.450      SignalP-noTM
TetragonulaCarbonaria_001774-T1  0.131  20  0.182  20  0.332  16  0.252   0.220 N  0.450      SignalP-noTM
TetragonulaCarbonaria_001775-T1  0.655  18  0.786  18  0.978  11  0.946   0.872 Y  0.450      SignalP-noTM
TetragonulaCarbonaria_001776-T1  0.110  49  0.105  62  0.122  41  0.093   0.098 N  0.450      SignalP-noTM
TetragonulaCarbonaria_001777-T1  0.110  26  0.105  12  0.117  30  0.100   0.102 N  0.450      SignalP-noTM
TetragonulaCarbonaria_001778-T1  0.123   9  0.105  67  0.112  25  0.098   0.101 N  0.450      SignalP-noTM
TetragonulaCarbonaria_001779-T1  0.196  37  0.155  37  0.220   7  0.144   0.149 N  0.450      SignalP-noTM
TetragonulaCarbonaria_001780-T1  0.105  69  0.110  40  0.140  29  0.101   0.106 N  0.500      SignalP-TM
TetragonulaCarbonaria_001781-T1  0.111  67  0.108  42  0.113  24  0.100   0.104 N  0.450      SignalP-noTM
TetragonulaCarbonaria_001782-T1  0.140  42  0.122  42  0.138   1  0.108   0.115 N  0.450      SignalP-noTM
TetragonulaCarbonaria_001783-T1  0.413  18  0.426  18  0.605   2  0.424   0.425 N  0.450      SignalP-noTM
TetragonulaCarbonaria_001784-T1  0.190  23  0.184  23  0.389  21  0.179   0.181 N  0.450      SignalP-noTM
TetragonulaCarbonaria_001785-T1  0.118  44  0.110  11  0.130  42  0.106   0.108 N  0.450      SignalP-noTM
TetragonulaCarbonaria_001786-T1  0.110  50  0.122  12  0.174   9  0.140   0.132 N  0.450      SignalP-noTM
TetragonulaCarbonaria_001787-T1  0.149  38  0.121  38  0.124   8  0.102   0.110 N  0.450      SignalP-noTM
TetragonulaCarbonaria_001788-T1  0.113  56  0.103  38  0.106  16  0.095   0.099 N  0.450      SignalP-noTM
TetragonulaCarbonaria_001789-T1  0.137  42  0.113  42  0.119  54  0.095   0.103 N  0.450      SignalP-noTM
TetragonulaCarbonaria_001790-T1  0.108  58  0.105  68  0.113  47  0.098   0.101 N  0.450      SignalP-noTM
TetragonulaCarbonaria_001791-T1  0.139  22  0.155  22  0.207   1  0.172   0.164 N  0.450      SignalP-noTM
TetragonulaCarbonaria_001792-T1  0.136  56  0.115  56  0.114  28  0.099   0.106 N  0.450      SignalP-noTM
TetragonulaCarbonaria_001793-T1  0.111  33  0.110  13  0.127   1  0.104   0.107 N  0.450      SignalP-noTM
TetragonulaCarbonaria_001794-T1  0.110  32  0.108  55  0.120   5  0.101   0.104 N  0.450      SignalP-noTM
TetragonulaCarbonaria_001795-T1  0.133  18  0.134  18  0.181   1  0.122   0.127 N  0.450      SignalP-noTM
TetragonulaCarbonaria_001796-T1  0.124  39  0.109  39  0.109  52  0.095   0.102 N  0.450      SignalP-noTM
TetragonulaCarbonaria_001797-T1  0.165  32  0.182  12  0.392   1  0.234   0.210 N  0.450      SignalP-noTM
TetragonulaCarbonaria_001798-T1  0.141  38  0.121  38  0.187  39  0.098   0.109 N  0.450      SignalP-noTM
TetragonulaCarbonaria_001799-T1  0.589  22  0.712  22  0.942  12  0.861   0.793 Y  0.450      SignalP-noTM
TetragonulaCarbonaria_001800-T1  0.122  23  0.141  14  0.210   1  0.170   0.156 N  0.450      SignalP-noTM
TetragonulaCarbonaria_001801-T1  0.125  35  0.111  35  0.113  33  0.097   0.103 N  0.450      SignalP-noTM
TetragonulaCarbonaria_001802-T1  0.126  19  0.128  19  0.169  18  0.131   0.130 N  0.450      SignalP-noTM
TetragonulaCarbonaria_001803-T1  0.415  42  0.212  42  0.170  41  0.116   0.160 N  0.450      SignalP-noTM
TetragonulaCarbonaria_001804-T1  0.209  26  0.248  26  0.438   2  0.332   0.281 N  0.500      SignalP-TM
TetragonulaCarbonaria_001805-T1  0.191  30  0.195  30  0.314   8  0.217   0.207 N  0.450      SignalP-noTM
TetragonulaCarbonaria_001806-T1  0.120  52  0.119  41  0.193  33  0.110   0.115 N  0.500      SignalP-TM
TetragonulaCarbonaria_001807-T1  0.108  65  0.104  36  0.116  27  0.097   0.101 N  0.450      SignalP-noTM
TetragonulaCarbonaria_001808-T1  0.112  53  0.111  14  0.124  11  0.116   0.114 N  0.450      SignalP-noTM
TetragonulaCarbonaria_001809-T1  0.210  32  0.281  32  0.553  12  0.392   0.326 N  0.500      SignalP-TM
TetragonulaCarbonaria_001810-T1  0.132  41  0.120  41  0.143  30  0.107   0.113 N  0.450      SignalP-noTM
TetragonulaCarbonaria_001811-T1  0.116  38  0.107  38  0.119  11  0.101   0.104 N  0.450      SignalP-noTM
TetragonulaCarbonaria_001812-T1  0.215  66  0.146  66  0.170   7  0.088   0.123 N  0.500      SignalP-TM
TetragonulaCarbonaria_001812-T2  0.215  66  0.146  66  0.170   7  0.088   0.123 N  0.500      SignalP-TM
TetragonulaCarbonaria_001813-T1  0.110  62  0.108  36  0.118  17  0.107   0.107 N  0.450      SignalP-noTM
TetragonulaCarbonaria_001814-T1  0.154  42  0.128  42  0.132  38  0.094   0.115 N  0.500      SignalP-TM
TetragonulaCarbonaria_001815-T1  0.107  30  0.111  11  0.135   1  0.104   0.107 N  0.450      SignalP-noTM
TetragonulaCarbonaria_001816-T1  0.110  62  0.106  62  0.109  47  0.096   0.100 N  0.450      SignalP-noTM
TetragonulaCarbonaria_001817-T1  0.109  49  0.104  39  0.121  23  0.095   0.099 N  0.450      SignalP-noTM
TetragonulaCarbonaria_001818-T1  0.145  24  0.143  24  0.182   3  0.141   0.142 N  0.450      SignalP-noTM
TetragonulaCarbonaria_001819-T1  0.140  34  0.291  22  0.676  19  0.584   0.408 N  0.500      SignalP-TM
TetragonulaCarbonaria_001820-T1  0.120  31  0.115  31  0.168  11  0.113   0.114 N  0.450      SignalP-noTM
TetragonulaCarbonaria_001821-T1  0.139  39  0.166  31  0.304  24  0.192   0.176 N  0.500      SignalP-TM
TetragonulaCarbonaria_001822-T1  0.139  19  0.146  19  0.237   1  0.134   0.140 N  0.450      SignalP-noTM
TetragonulaCarbonaria_001823-T1  0.107  47  0.105  47  0.115  22  0.100   0.102 N  0.450      SignalP-noTM
TetragonulaCarbonaria_001824-T1  0.828  18  0.852  18  0.932   9  0.861   0.857 Y  0.450      SignalP-noTM
TetragonulaCarbonaria_001825-T1  0.110  63  0.106  12  0.115   3  0.104   0.105 N  0.450      SignalP-noTM
TetragonulaCarbonaria_001826-T1  0.109  61  0.105  61  0.131  33  0.098   0.101 N  0.450      SignalP-noTM
TetragonulaCarbonaria_001827-T1  0.108  56  0.109  56  0.125  46  0.102   0.105 N  0.450      SignalP-noTM
TetragonulaCarbonaria_001828-T1  0.136  30  0.187  26  0.490  11  0.298   0.231 N  0.500      SignalP-TM
TetragonulaCarbonaria_001829-T1  0.166  41  0.127  41  0.116  21  0.098   0.112 N  0.450      SignalP-noTM
# SignalP-4.1 euk predictions
# name                     Cmax  pos  Ymax  pos  Smax  pos  Smean   D     ?  Dmaxcut    Networks-used
TetragonulaCarbonaria_012239-T1  0.110  32  0.115  12  0.161   5  0.114   0.114 N  0.450      SignalP-noTM
TetragonulaCarbonaria_012240-T1  0.116  24  0.108  24  0.123  42  0.101   0.104 N  0.450      SignalP-noTM
TetragonulaCarbonaria_012241-T1  0.111  67  0.114  12  0.136   2  0.115   0.115 N  0.450      SignalP-noTM
TetragonulaCarbonaria_012242-T1  0.108  38  0.105  38  0.110  49  0.098   0.101 N  0.450      SignalP-noTM
TetragonulaCarbonaria_012243-T1  0.105   5  0.122  11  0.201   1  0.118   0.121 N  0.500      SignalP-TM
TetragonulaCarbonaria_012244-T1  0.379  23  0.408  23  0.642  20  0.482   0.438 N  0.500      SignalP-TM
TetragonulaCarbonaria_012245-T1  0.122  47  0.112  47  0.131  46  0.099   0.105 N  0.450      SignalP-noTM
TetragonulaCarbonaria_012246-T1  0.110  58  0.108  41  0.115  38  0.101   0.104 N  0.450      SignalP-noTM
TetragonulaCarbonaria_012247-T1  0.699  21  0.782  21  0.968   3  0.865   0.827 Y  0.450      SignalP-noTM
TetragonulaCarbonaria_012248-T1  0.110  32  0.109  42  0.118  63  0.106   0.107 N  0.450      SignalP-noTM
TetragonulaCarbonaria_012249-T1  0.165  42  0.138  42  0.176  40  0.108   0.126 N  0.500      SignalP-TM
TetragonulaCarbonaria_012250-T1  0.109  55  0.113  12  0.131   1  0.107   0.110 N  0.450      SignalP-noTM
TetragonulaCarbonaria_012251-T1  0.253  18  0.169  18  0.165   3  0.107   0.136 N  0.450      SignalP-noTM
TetragonulaCarbonaria_012251-T2  0.114  24  0.112  12  0.129   1  0.108   0.110 N  0.450      SignalP-noTM
TetragonulaCarbonaria_012252-T1  0.119  49  0.119  17  0.169  15  0.120   0.119 N  0.450      SignalP-noTM
TetragonulaCarbonaria_012253-T1  0.132  70  0.121  22  0.163   1  0.113   0.117 N  0.450      SignalP-noTM
TetragonulaCarbonaria_012254-T1  0.109  34  0.109  53  0.130  12  0.103   0.106 N  0.450      SignalP-noTM
TetragonulaCarbonaria_012255-T1  0.172  54  0.133  54  0.207   1  0.111   0.121 N  0.450      SignalP-noTM
TetragonulaCarbonaria_012256-T1  0.110  35  0.117  33  0.215  15  0.118   0.118 N  0.450      SignalP-noTM
TetragonulaCarbonaria_012257-T1  0.342  39  0.188  39  0.185  38  0.112   0.147 N  0.450      SignalP-noTM
TetragonulaCarbonaria_012258-T1  0.113  54  0.113  54  0.127  14  0.112   0.113 N  0.450      SignalP-noTM
TetragonulaCarbonaria_012259-T1  0.122  48  0.158  48  0.316  42  0.159   0.159 N  0.450      SignalP-noTM
TetragonulaCarbonaria_012260-T1  0.148  33  0.131  33  0.154   2  0.122   0.126 N  0.450      SignalP-noTM
TetragonulaCarbonaria_012261-T1  0.193  59  0.190  59  0.385  57  0.143   0.171 N  0.500      SignalP-TM
TetragonulaCarbonaria_012262-T1  0.109  67  0.109  27  0.131  50  0.108   0.108 N  0.450      SignalP-noTM
TetragonulaCarbonaria_012263-T1  0.133  19  0.126  19  0.148   8  0.123   0.125 N  0.450      SignalP-noTM
TetragonulaCarbonaria_012264-T1  0.109  37  0.126  11  0.195   3  0.146   0.137 N  0.450      SignalP-noTM
TetragonulaCarbonaria_012265-T1  0.114  21  0.109  47  0.116  30  0.096   0.102 N  0.450      SignalP-noTM
TetragonulaCarbonaria_012266-T1  0.112  38  0.110  27  0.136   9  0.112   0.111 N  0.450      SignalP-noTM
TetragonulaCarbonaria_012267-T1  0.109  22  0.108  22  0.115   3  0.107   0.107 N  0.450      SignalP-noTM
TetragonulaCarbonaria_012268-T1  0.120  48  0.118  48  0.176  40  0.108   0.113 N  0.450      SignalP-noTM
TetragonulaCarbonaria_012269-T1  0.144  68  0.134  68  0.202  50  0.116   0.124 N  0.450      SignalP-noTM
TetragonulaCarbonaria_012270-T1  0.110  49  0.109  52  0.121  45  0.104   0.107 N  0.450      SignalP-noTM
TetragonulaCarbonaria_012271-T1  0.659  25  0.769  25  0.952  15  0.899   0.839 Y  0.450      SignalP-noTM
TetragonulaCarbonaria_012272-T1  0.131  22  0.122  22  0.136  20  0.113   0.117 N  0.450      SignalP-noTM
TetragonulaCarbonaria_012273-T1  0.112  52  0.122  11  0.160   1  0.126   0.124 N  0.450      SignalP-noTM
TetragonulaCarbonaria_012274-T1  0.113  31  0.107  45  0.117  33  0.098   0.102 N  0.450      SignalP-noTM
TetragonulaCarbonaria_012275-T1  0.172  58  0.155  58  0.174  50  0.119   0.135 N  0.450      SignalP-noTM
TetragonulaCarbonaria_012276-T1  0.110  50  0.108  29  0.124  18  0.105   0.107 N  0.450      SignalP-noTM
TetragonulaCarbonaria_012277-T1  0.206  33  0.275  11  0.851   1  0.602   0.452 Y  0.450      SignalP-noTM
TetragonulaCarbonaria_012278-T1  0.118  44  0.109  70  0.117  51  0.098   0.103 N  0.450      SignalP-noTM
TetragonulaCarbonaria_012279-T1  0.112  50  0.111  54  0.121   2  0.105   0.108 N  0.450      SignalP-noTM
TetragonulaCarbonaria_012280-T1  0.110  25  0.110  25  0.125  13  0.109   0.110 N  0.450      SignalP-noTM
TetragonulaCarbonaria_012281-T1  0.120  51  0.109  51  0.118  35  0.096   0.102 N  0.450      SignalP-noTM
TetragonulaCarbonaria_012282-T1  0.129  50  0.127  50  0.187   4  0.123   0.125 N  0.450      SignalP-noTM
TetragonulaCarbonaria_012283-T1  0.376  20  0.587  20  0.968  10  0.912   0.762 Y  0.450      SignalP-noTM
TetragonulaCarbonaria_012284-T1  0.542  29  0.649  29  0.962  15  0.808   0.735 Y  0.450      SignalP-noTM
TetragonulaCarbonaria_012285-T1  0.126  48  0.122  48  0.174  42  0.115   0.118 N  0.450      SignalP-noTM
TetragonulaCarbonaria_012286-T1  0.113  58  0.144  11  0.245   2  0.173   0.160 N  0.450      SignalP-noTM
TetragonulaCarbonaria_012287-T1  0.110  41  0.101  41  0.105   2  0.093   0.097 N  0.450      SignalP-noTM
TetragonulaCarbonaria_012288-T1  0.118  47  0.110  24  0.125  17  0.107   0.108 N  0.450      SignalP-noTM
TetragonulaCarbonaria_012289-T1  0.110  64  0.105  42  0.115  22  0.099   0.102 N  0.450      SignalP-noTM
TetragonulaCarbonaria_012290-T1  0.118  22  0.109  42  0.121  29  0.100   0.104 N  0.450      SignalP-noTM
TetragonulaCarbonaria_012291-T1  0.374  28  0.553  28  0.904   8  0.829   0.702 Y  0.450      SignalP-noTM
TetragonulaCarbonaria_012292-T1  0.134  27  0.151  27  0.357   4  0.186   0.170 N  0.450      SignalP-noTM
TetragonulaCarbonaria_012293-T1  0.113  16  0.108  16  0.112   1  0.100   0.103 N  0.450      SignalP-noTM
TetragonulaCarbonaria_012294-T1  0.110  63  0.106  63  0.114   5  0.098   0.102 N  0.450      SignalP-noTM
TetragonulaCarbonaria_012295-T1  0.108  67  0.106  59  0.115  45  0.100   0.103 N  0.450      SignalP-noTM
TetragonulaCarbonaria_012296-T1  0.182  19  0.234  19  0.427   1  0.273   0.255 N  0.450      SignalP-noTM
TetragonulaCarbonaria_012297-T1  0.108  20  0.109  12  0.124   7  0.109   0.109 N  0.450      SignalP-noTM
TetragonulaCarbonaria_012298-T1  0.115  33  0.125  48  0.172  36  0.134   0.130 N  0.450      SignalP-noTM
TetragonulaCarbonaria_012299-T1  0.142  19  0.175  11  0.394   4  0.269   0.212 N  0.500      SignalP-TM
TetragonulaCarbonaria_012300-T1  0.112  21  0.111  11  0.185   2  0.115   0.113 N  0.450      SignalP-noTM
TetragonulaCarbonaria_012301-T1  0.109  41  0.103  41  0.112  22  0.097   0.099 N  0.450      SignalP-noTM
TetragonulaCarbonaria_012302-T1  0.113  17  0.109  42  0.135  33  0.105   0.106 N  0.450      SignalP-noTM
TetragonulaCarbonaria_012303-T1  0.109  29  0.104  12  0.111   1  0.097   0.100 N  0.450      SignalP-noTM
TetragonulaCarbonaria_012304-T1  0.108  43  0.104  13  0.125  12  0.098   0.101 N  0.450      SignalP-noTM
TetragonulaCarbonaria_012305-T1  0.134  25  0.178  19  0.366   1  0.218   0.199 N  0.450      SignalP-noTM
TetragonulaCarbonaria_012306-T1  0.111  39  0.105  66  0.111  44  0.096   0.100 N  0.450      SignalP-noTM
TetragonulaCarbonaria_012307-T1  0.109  57  0.108  37  0.136  41  0.103   0.105 N  0.450      SignalP-noTM
TetragonulaCarbonaria_012308-T1  0.111  64  0.108  11  0.118   1  0.102   0.105 N  0.450      SignalP-noTM
TetragonulaCarbonaria_012309-T1  0.170  59  0.146  59  0.168  49  0.109   0.126 N  0.450      SignalP-noTM
TetragonulaCarbonaria_012310-T1  0.109  57  0.104  43  0.111  26  0.096   0.100 N  0.450      SignalP-noTM
TetragonulaCarbonaria_012311-T1  0.393  31  0.208  31  0.224   3  0.126   0.163 N  0.450      SignalP-noTM
TetragonulaCarbonaria_012312-T1  0.121  43  0.117  33  0.177  42  0.119   0.118 N  0.450      SignalP-noTM
TetragonulaCarbonaria_012313-T1  0.111  48  0.110  48  0.123  35  0.103   0.106 N  0.450      SignalP-noTM
TetragonulaCarbonaria_012314-T1  0.174  16  0.130  16  0.127   1  0.099   0.118 N  0.500      SignalP-TM
TetragonulaCarbonaria_012315-T1  0.167  26  0.299  26  0.775   3  0.561   0.440 N  0.450      SignalP-noTM
TetragonulaCarbonaria_012316-T1  0.111  25  0.115  13  0.159   2  0.120   0.118 N  0.450      SignalP-noTM
TetragonulaCarbonaria_012317-T1  0.250  24  0.169  24  0.183   1  0.117   0.141 N  0.450      SignalP-noTM
TetragonulaCarbonaria_012318-T1  0.159  30  0.136  30  0.229   4  0.131   0.133 N  0.450      SignalP-noTM
TetragonulaCarbonaria_012319-T1  0.110  41  0.104  41  0.115  38  0.096   0.100 N  0.450      SignalP-noTM
TetragonulaCarbonaria_012320-T1  0.110  70  0.130  11  0.180   1  0.137   0.134 N  0.450      SignalP-noTM
TetragonulaCarbonaria_012321-T1  0.813  20  0.841  20  0.945   1  0.858   0.850 Y  0.450      SignalP-noTM
TetragonulaCarbonaria_012322-T1  0.123  53  0.107  53  0.118  25  0.093   0.100 N  0.450      SignalP-noTM
TetragonulaCarbonaria_012323-T1  0.111  53  0.108  33  0.118  24  0.103   0.105 N  0.450      SignalP-noTM
TetragonulaCarbonaria_012324-T1  0.109  65  0.108  18  0.149  12  0.112   0.110 N  0.450      SignalP-noTM
TetragonulaCarbonaria_012325-T1  0.108  41  0.112  12  0.135   1  0.106   0.109 N  0.450      SignalP-noTM
TetragonulaCarbonaria_012326-T1  0.110  69  0.108  11  0.123   3  0.108   0.108 N  0.450      SignalP-noTM
TetragonulaCarbonaria_012327-T1  0.108  56  0.107  56  0.121  47  0.096   0.101 N  0.450      SignalP-noTM
TetragonulaCarbonaria_012328-T1  0.114  20  0.116  20  0.150  19  0.119   0.118 N  0.450      SignalP-noTM
TetragonulaCarbonaria_012329-T1  0.111  20  0.104  20  0.108  36  0.097   0.100 N  0.450      SignalP-noTM
TetragonulaCarbonaria_012330-T1  0.117  21  0.276  12  0.755   8  0.671   0.489 Y  0.450      SignalP-noTM
TetragonulaCarbonaria_012331-T1  0.121  43  0.149  12  0.234   1  0.183   0.167 N  0.450      SignalP-noTM
TetragonulaCarbonaria_012332-T1  0.111  66  0.133  16  0.199   2  0.172   0.154 N  0.450      SignalP-noTM
TetragonulaCarbonaria_012333-T1  0.122  18  0.144  13  0.227   1  0.165   0.155 N  0.450      SignalP-noTM
TetragonulaCarbonaria_012334-T1  0.110  38  0.111  23  0.132  13  0.113   0.112 N  0.450      SignalP-noTM
TetragonulaCarbonaria_012335-T1  0.114  26  0.126  11  0.173   1  0.127   0.126 N  0.450      SignalP-noTM
TetragonulaCarbonaria_012336-T1  0.124  40  0.116  40  0.145  39  0.110   0.113 N  0.450      SignalP-noTM
TetragonulaCarbonaria_012337-T1  0.143  48  0.174  12  0.343   2  0.233   0.206 N  0.450      SignalP-noTM
TetragonulaCarbonaria_012338-T1  0.109  70  0.115  13  0.188   4  0.124   0.120 N  0.450      SignalP-noTM
TetragonulaCarbonaria_012339-T1  0.111  46  0.113  12  0.140   3  0.114   0.114 N  0.450      SignalP-noTM
TetragonulaCarbonaria_012340-T1  0.114  26  0.104  26  0.108   1  0.096   0.100 N  0.450      SignalP-noTM
TetragonulaCarbonaria_012341-T1  0.109  41  0.108  13  0.123   2  0.109   0.108 N  0.450      SignalP-noTM
TetragonulaCarbonaria_012342-T1  0.128  39  0.189  39  0.428   4  0.266   0.231 N  0.450      SignalP-noTM
TetragonulaCarbonaria_012343-T1  0.120  35  0.108  35  0.116  10  0.101   0.104 N  0.450      SignalP-noTM
TetragonulaCarbonaria_012344-T1  0.109  57  0.115  57  0.144  39  0.105   0.110 N  0.450      SignalP-noTM
TetragonulaCarbonaria_012345-T1  0.137  27  0.125  27  0.136  14  0.116   0.120 N  0.450      SignalP-noTM
TetragonulaCarbonaria_012346-T1  0.113  41  0.113  13  0.170   4  0.125   0.120 N  0.450      SignalP-noTM
TetragonulaCarbonaria_012348-T1  0.263  44  0.234  44  0.427  39  0.177   0.203 N  0.450      SignalP-noTM
TetragonulaCarbonaria_012349-T1  0.123  63  0.113  63  0.129   3  0.101   0.106 N  0.450      SignalP-noTM
TetragonulaCarbonaria_012350-T1  0.109  48  0.164  12  0.383   4  0.234   0.202 N  0.450      SignalP-noTM
TetragonulaCarbonaria_012351-T1  0.139  17  0.224  17  0.470   1  0.321   0.276 N  0.450      SignalP-noTM
TetragonulaCarbonaria_012352-T1  0.110  47  0.112  47  0.136  13  0.112   0.112 N  0.450      SignalP-noTM
TetragonulaCarbonaria_012353-T1  0.111  53  0.110  53  0.120  50  0.106   0.108 N  0.450      SignalP-noTM
TetragonulaCarbonaria_012354-T1  0.131  40  0.115  11  0.132   1  0.109   0.112 N  0.450      SignalP-noTM
TetragonulaCarbonaria_012355-T1  0.133  37  0.148  12  0.258   8  0.195   0.173 N  0.450      SignalP-noTM
TetragonulaCarbonaria_012356-T1  0.203  33  0.151  33  0.294   4  0.136   0.143 N  0.450      SignalP-noTM
TetragonulaCarbonaria_012357-T1  0.143  19  0.129  19  0.139   1  0.112   0.120 N  0.450      SignalP-noTM
TetragonulaCarbonaria_012358-T1  0.139  29  0.123  29  0.160   1  0.111   0.116 N  0.450      SignalP-noTM
TetragonulaCarbonaria_012359-T1  0.148  55  0.118  21  0.174  12  0.119   0.118 N  0.500      SignalP-TM
TetragonulaCarbonaria_012360-T1  0.112  61  0.111  61  0.127  43  0.104   0.108 N  0.450      SignalP-noTM
TetragonulaCarbonaria_012361-T1  0.609  19  0.757  19  0.967   3  0.939   0.856 Y  0.450      SignalP-noTM
TetragonulaCarbonaria_012362-T1  0.194  25  0.366  25  0.912   2  0.708   0.551 Y  0.450      SignalP-noTM
TetragonulaCarbonaria_012363-T1  0.557  32  0.528  32  0.795  10  0.609   0.560 Y  0.500      SignalP-TM
TetragonulaCarbonaria_012364-T1  0.362  41  0.373  41  0.498  30  0.277   0.334 N  0.500      SignalP-TM
TetragonulaCarbonaria_012365-T1  0.110  58  0.106  39  0.123  26  0.099   0.102 N  0.450      SignalP-noTM
TetragonulaCarbonaria_012366-T1  0.427  23  0.602  23  0.952   3  0.850   0.736 Y  0.450      SignalP-noTM
TetragonulaCarbonaria_012367-T1  0.119  16  0.112  16  0.126  13  0.109   0.110 N  0.450      SignalP-noTM
TetragonulaCarbonaria_012368-T1  0.175  29  0.364  25  0.954   5  0.831   0.616 Y  0.450      SignalP-noTM
TetragonulaCarbonaria_012369-T1  0.242  31  0.184  11  0.437   2  0.333   0.243 N  0.500      SignalP-TM
TetragonulaCarbonaria_012370-T1  0.108  53  0.108  53  0.125  51  0.103   0.105 N  0.450      SignalP-noTM
TetragonulaCarbonaria_012371-T1  0.114  17  0.130  17  0.185  14  0.141   0.136 N  0.450      SignalP-noTM
TetragonulaCarbonaria_012372-T1  0.257  26  0.390  26  0.802  11  0.611   0.509 Y  0.450      SignalP-noTM
TetragonulaCarbonaria_012373-T1  0.585  23  0.714  23  0.940  15  0.872   0.799 Y  0.450      SignalP-noTM
TetragonulaCarbonaria_012374-T1  0.111  19  0.160  19  0.315   6  0.226   0.186 N  0.500      SignalP-TM
TetragonulaCarbonaria_012375-T1  0.108  21  0.108  14  0.140   7  0.112   0.111 N  0.450      SignalP-noTM
TetragonulaCarbonaria_012376-T1  0.120  22  0.118  22  0.203  44  0.116   0.117 N  0.450      SignalP-noTM
TetragonulaCarbonaria_012377-T1  0.108  44  0.118  44  0.139  38  0.108   0.113 N  0.450      SignalP-noTM
TetragonulaCarbonaria_012378-T1  0.110  65  0.105  12  0.109   1  0.099   0.102 N  0.450      SignalP-noTM
TetragonulaCarbonaria_012379-T1  0.175  36  0.138  36  0.150   4  0.119   0.128 N  0.450      SignalP-noTM
TetragonulaCarbonaria_012380-T1  0.109  61  0.109  24  0.128   6  0.111   0.110 N  0.450      SignalP-noTM
TetragonulaCarbonaria_012381-T1  0.435  21  0.619  21  0.962  10  0.874   0.757 Y  0.450      SignalP-noTM
TetragonulaCarbonaria_012382-T1  0.347  19  0.353  19  0.481   2  0.380   0.364 N  0.500      SignalP-TM
TetragonulaCarbonaria_012383-T1  0.115  41  0.107  41  0.139  13  0.103   0.105 N  0.450      SignalP-noTM
TetragonulaCarbonaria_012384-T1  0.114  18  0.141  18  0.227  11  0.169   0.156 N  0.450      SignalP-noTM
TetragonulaCarbonaria_012385-T1  0.110  61  0.115  11  0.145   5  0.122   0.119 N  0.450      SignalP-noTM
TetragonulaCarbonaria_012385-T2  0.112  24  0.114  13  0.163   4  0.118   0.116 N  0.450      SignalP-noTM
TetragonulaCarbonaria_012386-T1  0.109  24  0.124  12  0.178   3  0.130   0.127 N  0.450      SignalP-noTM
TetragonulaCarbonaria_012387-T1  0.131  42  0.112  42  0.108  27  0.094   0.102 N  0.450      SignalP-noTM
TetragonulaCarbonaria_012388-T1  0.108  66  0.107  48  0.120  36  0.098   0.102 N  0.450      SignalP-noTM
TetragonulaCarbonaria_012390-T1  0.108  34  0.105  68  0.114  69  0.099   0.102 N  0.450      SignalP-noTM
TetragonulaCarbonaria_012391-T1  0.109  64  0.109  53  0.121  40  0.102   0.105 N  0.450      SignalP-noTM
TetragonulaCarbonaria_012392-T1  0.116  20  0.128  11  0.187   2  0.128   0.128 N  0.450      SignalP-noTM
TetragonulaCarbonaria_012393-T1  0.109  17  0.106  43  0.113  28  0.102   0.104 N  0.450      SignalP-noTM
TetragonulaCarbonaria_012394-T1  0.137  30  0.112  30  0.136   1  0.096   0.103 N  0.450      SignalP-noTM
TetragonulaCarbonaria_012395-T1  0.109  67  0.105  24  0.118  12  0.103   0.104 N  0.450      SignalP-noTM
TetragonulaCarbonaria_012396-T1  0.168  26  0.147  26  0.175  25  0.125   0.138 N  0.500      SignalP-TM
TetragonulaCarbonaria_012397-T1  0.119  27  0.149  12  0.230   1  0.193   0.173 N  0.450      SignalP-noTM
TetragonulaCarbonaria_012398-T1  0.109  52  0.102  68  0.113  12  0.096   0.099 N  0.450      SignalP-noTM
TetragonulaCarbonaria_012399-T1  0.133  65  0.116  65  0.139  21  0.107   0.111 N  0.450      SignalP-noTM
TetragonulaCarbonaria_012400-T1  0.153  17  0.133  17  0.141  13  0.116   0.126 N  0.500      SignalP-TM
TetragonulaCarbonaria_012401-T1  0.118  42  0.112  17  0.128   1  0.106   0.108 N  0.450      SignalP-noTM
TetragonulaCarbonaria_012402-T1  0.109  50  0.104  68  0.116  55  0.097   0.100 N  0.450      SignalP-noTM
TetragonulaCarbonaria_012403-T1  0.109  47  0.124  47  0.178   7  0.136   0.131 N  0.450      SignalP-noTM
TetragonulaCarbonaria_012404-T1  0.179  18  0.189  18  0.283  12  0.211   0.201 N  0.450      SignalP-noTM
TetragonulaCarbonaria_012405-T1  0.120  17  0.110  17  0.118  15  0.100   0.104 N  0.450      SignalP-noTM
TetragonulaCarbonaria_012406-T1  0.134  36  0.219  28  0.729   8  0.399   0.316 N  0.450      SignalP-noTM
TetragonulaCarbonaria_012407-T1  0.128  64  0.110  64  0.114  10  0.097   0.103 N  0.450      SignalP-noTM
TetragonulaCarbonaria_012408-T1  0.166  64  0.127  64  0.139   1  0.100   0.112 N  0.450      SignalP-noTM
TetragonulaCarbonaria_012409-T1  0.116  30  0.117  12  0.140   1  0.125   0.122 N  0.450      SignalP-noTM
TetragonulaCarbonaria_012410-T1  0.114  70  0.112  32  0.136  27  0.106   0.109 N  0.450      SignalP-noTM
TetragonulaCarbonaria_012411-T1  0.108  55  0.116  44  0.136  29  0.108   0.112 N  0.450      SignalP-noTM
TetragonulaCarbonaria_012412-T1  0.123  45  0.112  45  0.148   6  0.107   0.110 N  0.450      SignalP-noTM
TetragonulaCarbonaria_012413-T1  0.111  56  0.112  56  0.129  45  0.107   0.109 N  0.450      SignalP-noTM
TetragonulaCarbonaria_012414-T1  0.109  32  0.103  32  0.117  28  0.098   0.100 N  0.450      SignalP-noTM
TetragonulaCarbonaria_012415-T1  0.113  10  0.108  36  0.165  34  0.101   0.104 N  0.450      SignalP-noTM
TetragonulaCarbonaria_012416-T1  0.109  26  0.107  33  0.132  22  0.103   0.105 N  0.450      SignalP-noTM
TetragonulaCarbonaria_012417-T1  0.229  40  0.238  40  0.377  37  0.249   0.244 N  0.450      SignalP-noTM
TetragonulaCarbonaria_012418-T1  0.124  18  0.114  18  0.129  14  0.104   0.109 N  0.450      SignalP-noTM
TetragonulaCarbonaria_012419-T1  0.126  21  0.130  21  0.251  26  0.135   0.133 N  0.450      SignalP-noTM
TetragonulaCarbonaria_012420-T1  0.110  54  0.122  49  0.146  43  0.110   0.116 N  0.450      SignalP-noTM
TetragonulaCarbonaria_012421-T1  0.118  39  0.114  24  0.162  12  0.118   0.116 N  0.450      SignalP-noTM
TetragonulaCarbonaria_012422-T1  0.328  37  0.242  37  0.500  35  0.160   0.198 N  0.450      SignalP-noTM
TetragonulaCarbonaria_012423-T1  0.111  49  0.111  11  0.122   1  0.106   0.108 N  0.450      SignalP-noTM
TetragonulaCarbonaria_012424-T1  0.132  38  0.132  11  0.262   2  0.161   0.148 N  0.450      SignalP-noTM
TetragonulaCarbonaria_012425-T1  0.120  70  0.111  53  0.128  50  0.102   0.106 N  0.450      SignalP-noTM
TetragonulaCarbonaria_012426-T1  0.197  19  0.234  19  0.372  16  0.269   0.253 N  0.450      SignalP-noTM
TetragonulaCarbonaria_012427-T1  0.136  30  0.183  30  0.468   8  0.263   0.226 N  0.450      SignalP-noTM
TetragonulaCarbonaria_012428-T1  0.110  45  0.107  68  0.125  53  0.101   0.104 N  0.450      SignalP-noTM
TetragonulaCarbonaria_012429-T1  0.111  57  0.134  11  0.200   1  0.138   0.136 N  0.450      SignalP-noTM
TetragonulaCarbonaria_012430-T1  0.152  23  0.155  23  0.216   1  0.158   0.156 N  0.450      SignalP-noTM
TetragonulaCarbonaria_012431-T1  0.121  29  0.197  11  0.430   1  0.290   0.247 N  0.450      SignalP-noTM
TetragonulaCarbonaria_012432-T1  0.119  20  0.119  20  0.204  16  0.119   0.119 N  0.450      SignalP-noTM
TetragonulaCarbonaria_012433-T1  0.135  64  0.128  11  0.178   1  0.113   0.120 N  0.450      SignalP-noTM
TetragonulaCarbonaria_012434-T1  0.117  33  0.129  49  0.217  37  0.123   0.126 N  0.450      SignalP-noTM
TetragonulaCarbonaria_012435-T1  0.111  65  0.118  33  0.143  20  0.121   0.120 N  0.450      SignalP-noTM
TetragonulaCarbonaria_012436-T1  0.117  35  0.110  12  0.128   4  0.115   0.112 N  0.450      SignalP-noTM
TetragonulaCarbonaria_012437-T1  0.110  49  0.107  58  0.139  11  0.104   0.105 N  0.450      SignalP-noTM
TetragonulaCarbonaria_012438-T1  0.110  67  0.108  67  0.127  54  0.099   0.103 N  0.450      SignalP-noTM
TetragonulaCarbonaria_012439-T1  0.145  25  0.205  25  0.444   7  0.284   0.248 N  0.450      SignalP-noTM
TetragonulaCarbonaria_012440-T1  0.110  38  0.125  11  0.209   3  0.151   0.139 N  0.450      SignalP-noTM
TetragonulaCarbonaria_012441-T1  0.112  27  0.119  11  0.184   4  0.139   0.130 N  0.450      SignalP-noTM
TetragonulaCarbonaria_012442-T1  0.436  17  0.399  17  0.682  14  0.387   0.392 N  0.450      SignalP-noTM
TetragonulaCarbonaria_012443-T1  0.108  38  0.108  38  0.119  20  0.100   0.103 N  0.450      SignalP-noTM
TetragonulaCarbonaria_012444-T1  0.120  36  0.118  36  0.139  33  0.114   0.116 N  0.450      SignalP-noTM
TetragonulaCarbonaria_012445-T1  0.114  24  0.114  42  0.151  22  0.113   0.113 N  0.450      SignalP-noTM
TetragonulaCarbonaria_012446-T1  0.110  39  0.111  12  0.130   1  0.108   0.109 N  0.450      SignalP-noTM
TetragonulaCarbonaria_012447-T1  0.110  67  0.121  11  0.153   3  0.131   0.126 N  0.450      SignalP-noTM
TetragonulaCarbonaria_012448-T1  0.108  35  0.105  35  0.113  30  0.098   0.101 N  0.450      SignalP-noTM
TetragonulaCarbonaria_012449-T1  0.110  70  0.120  12  0.153   1  0.117   0.118 N  0.450      SignalP-noTM
TetragonulaCarbonaria_012450-T1  0.139  24  0.178  19  0.429   3  0.217   0.200 N  0.450      SignalP-noTM
TetragonulaCarbonaria_012451-T1  0.213  48  0.150  48  0.150  46  0.104   0.125 N  0.450      SignalP-noTM
TetragonulaCarbonaria_012452-T1  0.142  38  0.118  38  0.124   9  0.102   0.109 N  0.450      SignalP-noTM
TetragonulaCarbonaria_012453-T1  0.109  27  0.107  11  0.122   5  0.113   0.110 N  0.450      SignalP-noTM
TetragonulaCarbonaria_012454-T1  0.115  24  0.139  42  0.251   9  0.169   0.151 N  0.500      SignalP-TM
TetragonulaCarbonaria_012455-T1  0.135  41  0.150  16  0.230   2  0.168   0.160 N  0.450      SignalP-noTM
TetragonulaCarbonaria_012456-T1  0.239  26  0.156  45  0.341  34  0.145   0.152 N  0.500      SignalP-TM
TetragonulaCarbonaria_012457-T1  0.110  38  0.106  13  0.121   1  0.099   0.102 N  0.450      SignalP-noTM
TetragonulaCarbonaria_012458-T1  0.199  33  0.333  25  0.752  18  0.564   0.458 Y  0.450      SignalP-noTM
TetragonulaCarbonaria_012459-T1  0.167  43  0.150  43  0.290  41  0.118   0.133 N  0.450      SignalP-noTM
TetragonulaCarbonaria_012460-T1  0.111  61  0.119  12  0.167  40  0.114   0.116 N  0.450      SignalP-noTM
TetragonulaCarbonaria_012461-T1  0.110  43  0.105  43  0.109  39  0.096   0.100 N  0.450      SignalP-noTM
TetragonulaCarbonaria_012462-T1  0.152  21  0.153  21  0.203  16  0.153   0.153 N  0.450      SignalP-noTM
TetragonulaCarbonaria_012463-T1  0.111  47  0.110  47  0.139  12  0.106   0.108 N  0.450      SignalP-noTM
TetragonulaCarbonaria_012464-T1  0.109  30  0.108  43  0.125  35  0.099   0.103 N  0.450      SignalP-noTM
TetragonulaCarbonaria_012465-T1  0.188  24  0.295  24  0.671  23  0.460   0.384 N  0.450      SignalP-noTM
TetragonulaCarbonaria_012466-T1  0.109  39  0.104  39  0.108  23  0.097   0.100 N  0.450      SignalP-noTM
TetragonulaCarbonaria_012467-T1  0.166  23  0.254  23  0.752  20  0.387   0.325 N  0.450      SignalP-noTM
TetragonulaCarbonaria_012468-T1  0.133  32  0.111  11  0.185   4  0.130   0.122 N  0.450      SignalP-noTM
TetragonulaCarbonaria_012469-T1  0.138  26  0.114  26  0.108  25  0.093   0.103 N  0.450      SignalP-noTM
TetragonulaCarbonaria_012470-T1  0.126  35  0.125  12  0.166   1  0.121   0.123 N  0.450      SignalP-noTM
TetragonulaCarbonaria_012471-T1  0.290  28  0.234  28  0.309   3  0.204   0.218 N  0.450      SignalP-noTM
TetragonulaCarbonaria_012472-T1  0.120  47  0.113  47  0.160  44  0.109   0.111 N  0.450      SignalP-noTM
TetragonulaCarbonaria_012473-T1  0.109  56  0.110  54  0.123  38  0.104   0.107 N  0.450      SignalP-noTM
TetragonulaCarbonaria_012474-T1  0.110  30  0.149  11  0.276   2  0.189   0.171 N  0.450      SignalP-noTM
TetragonulaCarbonaria_012475-T1  0.111  65  0.104  65  0.110  21  0.095   0.099 N  0.450      SignalP-noTM
TetragonulaCarbonaria_012476-T1  0.152  49  0.120  49  0.108  21  0.094   0.106 N  0.450      SignalP-noTM
TetragonulaCarbonaria_012477-T1  0.112  45  0.107  39  0.119  21  0.101   0.104 N  0.450      SignalP-noTM
TetragonulaCarbonaria_012478-T1  0.108  35  0.110  41  0.127  24  0.104   0.107 N  0.450      SignalP-noTM
TetragonulaCarbonaria_012479-T1  0.223  17  0.159  17  0.163  16  0.110   0.132 N  0.450      SignalP-noTM
TetragonulaCarbonaria_012480-T1  0.111  63  0.110  19  0.161   4  0.111   0.111 N  0.450      SignalP-noTM
TetragonulaCarbonaria_012481-T1  0.108  65  0.108  12  0.124   2  0.110   0.109 N  0.450      SignalP-noTM
TetragonulaCarbonaria_012482-T1  0.111  62  0.111  13  0.135   2  0.112   0.112 N  0.450      SignalP-noTM
TetragonulaCarbonaria_012483-T1  0.112  50  0.109  50  0.122  10  0.106   0.107 N  0.450      SignalP-noTM
TetragonulaCarbonaria_012484-T1  0.113  36  0.113  24  0.147   9  0.115   0.114 N  0.450      SignalP-noTM
TetragonulaCarbonaria_012485-T1  0.153  57  0.131  57  0.155  54  0.107   0.118 N  0.450      SignalP-noTM
TetragonulaCarbonaria_012486-T1  0.145  20  0.127  20  0.128   1  0.109   0.117 N  0.450      SignalP-noTM
TetragonulaCarbonaria_012487-T1  0.109  38  0.108  26  0.124  13  0.107   0.108 N  0.450      SignalP-noTM
TetragonulaCarbonaria_012488-T1  0.146  30  0.123  30  0.148   1  0.109   0.115 N  0.450      SignalP-noTM
TetragonulaCarbonaria_012489-T1  0.173  21  0.154  21  0.175   1  0.133   0.143 N  0.450      SignalP-noTM
TetragonulaCarbonaria_012490-T1  0.223  21  0.181  21  0.242  32  0.142   0.160 N  0.450      SignalP-noTM
TetragonulaCarbonaria_012491-T1  0.110  53  0.113  11  0.144  13  0.116   0.115 N  0.450      SignalP-noTM
TetragonulaCarbonaria_012493-T1  0.347  33  0.225  33  0.280  29  0.142   0.180 N  0.450      SignalP-noTM
TetragonulaCarbonaria_012494-T1  0.129  39  0.144  54  0.306  37  0.148   0.146 N  0.450      SignalP-noTM
TetragonulaCarbonaria_012495-T1  0.108  46  0.103  41  0.109  33  0.098   0.101 N  0.450      SignalP-noTM
TetragonulaCarbonaria_012496-T1  0.115  24  0.112  41  0.140  23  0.101   0.106 N  0.450      SignalP-noTM
TetragonulaCarbonaria_012497-T1  0.113  25  0.107  65  0.148  49  0.101   0.104 N  0.450      SignalP-noTM
TetragonulaCarbonaria_012498-T1  0.105  25  0.123  67  0.185  59  0.114   0.119 N  0.500      SignalP-TM
TetragonulaCarbonaria_012499-T1  0.108  67  0.105  67  0.112  51  0.101   0.103 N  0.450      SignalP-noTM
TetragonulaCarbonaria_012500-T1  0.113  22  0.106  58  0.123  43  0.098   0.102 N  0.450      SignalP-noTM
TetragonulaCarbonaria_012501-T1  0.192  32  0.301  32  0.628  26  0.493   0.377 N  0.500      SignalP-TM
TetragonulaCarbonaria_012502-T1  0.110  40  0.109  11  0.127   2  0.106   0.108 N  0.450      SignalP-noTM
TetragonulaCarbonaria_012503-T1  0.119  25  0.108  44  0.127  24  0.102   0.105 N  0.450      SignalP-noTM
TetragonulaCarbonaria_012504-T1  0.107  58  0.103  58  0.108  23  0.097   0.100 N  0.450      SignalP-noTM
TetragonulaCarbonaria_012505-T1  0.168  39  0.136  39  0.122  27  0.104   0.119 N  0.450      SignalP-noTM
TetragonulaCarbonaria_012506-T1  0.110  53  0.111  53  0.127  40  0.102   0.106 N  0.450      SignalP-noTM
TetragonulaCarbonaria_012507-T1  0.136  54  0.113  54  0.115  53  0.097   0.104 N  0.450      SignalP-noTM
TetragonulaCarbonaria_012508-T1  0.110  27  0.106  27  0.128   8  0.099   0.102 N  0.450      SignalP-noTM
TetragonulaCarbonaria_012509-T1  0.114  56  0.118  11  0.147   1  0.121   0.120 N  0.450      SignalP-noTM
TetragonulaCarbonaria_012510-T1  0.110  46  0.108  60  0.125  44  0.100   0.104 N  0.450      SignalP-noTM
TetragonulaCarbonaria_012511-T1  0.111  42  0.104  65  0.116   1  0.098   0.101 N  0.450      SignalP-noTM
TetragonulaCarbonaria_012512-T1  0.113  49  0.103  49  0.111  57  0.094   0.098 N  0.450      SignalP-noTM
TetragonulaCarbonaria_012513-T1  0.124  14  0.209  14  0.402   9  0.351   0.286 N  0.450      SignalP-noTM
TetragonulaCarbonaria_012514-T1  0.124  56  0.109  37  0.149  33  0.101   0.106 N  0.500      SignalP-TM
TetragonulaCarbonaria_012515-T1  0.108  23  0.105  23  0.122  22  0.103   0.104 N  0.450      SignalP-noTM
TetragonulaCarbonaria_012516-T1  0.165  43  0.173  43  0.262  31  0.155   0.166 N  0.500      SignalP-TM
TetragonulaCarbonaria_012517-T1  0.117  40  0.108  40  0.135   4  0.104   0.106 N  0.450      SignalP-noTM
TetragonulaCarbonaria_012518-T1  0.109  55  0.116  44  0.146  41  0.113   0.114 N  0.450      SignalP-noTM
TetragonulaCarbonaria_012519-T1  0.177  30  0.130  30  0.126   1  0.098   0.113 N  0.450      SignalP-noTM
TetragonulaCarbonaria_012520-T1  0.176  26  0.171  26  0.208  17  0.160   0.167 N  0.500      SignalP-TM
TetragonulaCarbonaria_012521-T1  0.203  41  0.180  16  0.384   2  0.265   0.214 N  0.500      SignalP-TM
TetragonulaCarbonaria_012522-T1  0.137  33  0.125  33  0.222  50  0.127   0.126 N  0.450      SignalP-noTM
TetragonulaCarbonaria_012523-T1  0.109  59  0.109  13  0.130   1  0.101   0.105 N  0.450      SignalP-noTM
TetragonulaCarbonaria_012524-T1  0.107   5  0.107  54  0.121  51  0.102   0.104 N  0.450      SignalP-noTM
TetragonulaCarbonaria_012525-T1  0.109  60  0.180  21  0.501  10  0.309   0.250 N  0.450      SignalP-noTM
TetragonulaCarbonaria_012526-T1  0.110  61  0.122  15  0.182   9  0.147   0.136 N  0.450      SignalP-noTM
TetragonulaCarbonaria_012527-T1  0.174  54  0.190  54  0.478  44  0.145   0.166 N  0.450      SignalP-noTM
TetragonulaCarbonaria_012528-T1  0.111  11  0.106  38  0.115  35  0.097   0.101 N  0.450      SignalP-noTM
TetragonulaCarbonaria_012529-T1  0.111  34  0.103  22  0.112  54  0.098   0.100 N  0.450      SignalP-noTM
TetragonulaCarbonaria_012530-T1  0.110  25  0.106  50  0.128  41  0.102   0.104 N  0.450      SignalP-noTM
TetragonulaCarbonaria_012531-T1  0.171  23  0.154  23  0.212  39  0.138   0.145 N  0.450      SignalP-noTM
TetragonulaCarbonaria_012532-T1  0.107  10  0.117  12  0.148   3  0.119   0.118 N  0.450      SignalP-noTM
TetragonulaCarbonaria_012533-T1  0.157  18  0.228  18  0.514   1  0.277   0.254 N  0.450      SignalP-noTM
TetragonulaCarbonaria_012534-T1  0.112  64  0.105  38  0.117  28  0.097   0.101 N  0.450      SignalP-noTM
TetragonulaCarbonaria_012535-T1  0.124  65  0.127  38  0.238  17  0.141   0.134 N  0.450      SignalP-noTM
TetragonulaCarbonaria_012536-T1  0.113  17  0.109  39  0.117  32  0.102   0.105 N  0.450      SignalP-noTM
TetragonulaCarbonaria_012537-T1  0.160  44  0.136  44  0.182   3  0.120   0.127 N  0.450      SignalP-noTM
TetragonulaCarbonaria_012538-T1  0.110  59  0.117  21  0.241   3  0.129   0.124 N  0.450      SignalP-noTM
TetragonulaCarbonaria_012539-T1  0.111  55  0.116  12  0.152  16  0.121   0.119 N  0.450      SignalP-noTM
TetragonulaCarbonaria_012540-T1  0.110  24  0.134  16  0.213  15  0.163   0.150 N  0.450      SignalP-noTM
TetragonulaCarbonaria_012541-T1  0.145  59  0.153  59  0.271  47  0.121   0.135 N  0.450      SignalP-noTM
TetragonulaCarbonaria_012542-T1  0.173  22  0.196  22  0.297  10  0.223   0.210 N  0.450      SignalP-noTM
TetragonulaCarbonaria_012543-T1  0.110  48  0.148  12  0.270   1  0.138   0.143 N  0.450      SignalP-noTM
TetragonulaCarbonaria_012544-T1  0.139  34  0.160  12  0.292   2  0.215   0.189 N  0.450      SignalP-noTM
TetragonulaCarbonaria_012545-T1  0.110  23  0.113  12  0.161  37  0.119   0.116 N  0.450      SignalP-noTM
TetragonulaCarbonaria_012546-T1  0.162  30  0.128  30  0.155  29  0.109   0.118 N  0.450      SignalP-noTM
TetragonulaCarbonaria_012547-T1  0.109  26  0.111  11  0.116   1  0.110   0.110 N  0.450      SignalP-noTM
TetragonulaCarbonaria_012548-T1  0.143  31  0.111  31  0.117  64  0.089   0.099 N  0.450      SignalP-noTM
TetragonulaCarbonaria_012549-T1  0.113  60  0.109  28  0.122  20  0.106   0.107 N  0.450      SignalP-noTM
TetragonulaCarbonaria_012550-T1  0.170  32  0.211  11  0.585   4  0.391   0.308 N  0.450      SignalP-noTM
TetragonulaCarbonaria_012551-T1  0.110  50  0.257  11  0.761   1  0.466   0.370 N  0.450      SignalP-noTM
TetragonulaCarbonaria_012552-T1  0.111  23  0.133  23  0.238  18  0.160   0.148 N  0.450      SignalP-noTM
TetragonulaCarbonaria_012553-T1  0.109  63  0.105  70  0.120  24  0.097   0.101 N  0.450      SignalP-noTM
TetragonulaCarbonaria_012554-T1  0.108  62  0.115  24  0.155   5  0.123   0.119 N  0.450      SignalP-noTM
TetragonulaCarbonaria_012555-T1  0.109  24  0.113  14  0.169  12  0.125   0.120 N  0.450      SignalP-noTM
TetragonulaCarbonaria_012556-T1  0.198  23  0.191  23  0.391   1  0.185   0.188 N  0.450      SignalP-noTM
TetragonulaCarbonaria_012557-T1  0.129  23  0.133  23  0.183   8  0.136   0.134 N  0.450      SignalP-noTM
TetragonulaCarbonaria_012558-T1  0.124  35  0.112  35  0.127  14  0.103   0.107 N  0.450      SignalP-noTM
TetragonulaCarbonaria_012559-T1  0.110  58  0.104  40  0.110  22  0.099   0.101 N  0.450      SignalP-noTM
TetragonulaCarbonaria_012560-T1  0.134  49  0.139  49  0.212  41  0.129   0.133 N  0.450      SignalP-noTM
TetragonulaCarbonaria_012561-T1  0.163  61  0.129  61  0.150   1  0.109   0.118 N  0.450      SignalP-noTM
TetragonulaCarbonaria_012562-T1  0.116  48  0.113  48  0.226  47  0.107   0.110 N  0.450      SignalP-noTM
TetragonulaCarbonaria_012563-T1  0.227  17  0.300  17  0.522  16  0.417   0.363 N  0.450      SignalP-noTM
TetragonulaCarbonaria_012564-T1  0.134  45  0.121  29  0.191  11  0.129   0.125 N  0.450      SignalP-noTM
TetragonulaCarbonaria_012565-T1  0.114  43  0.118  53  0.164  12  0.118   0.118 N  0.450      SignalP-noTM
TetragonulaCarbonaria_012566-T1  0.110  31  0.159  22  0.319  10  0.237   0.201 N  0.450      SignalP-noTM
TetragonulaCarbonaria_012567-T1  0.256  23  0.184  23  0.298  48  0.132   0.156 N  0.450      SignalP-noTM
TetragonulaCarbonaria_012568-T1  0.189  26  0.312  26  0.821  18  0.521   0.425 N  0.450      SignalP-noTM
TetragonulaCarbonaria_012569-T1  0.110  46  0.113  46  0.132  33  0.106   0.109 N  0.450      SignalP-noTM
TetragonulaCarbonaria_012570-T1  0.114  25  0.108  47  0.123  25  0.103   0.106 N  0.450      SignalP-noTM
TetragonulaCarbonaria_012571-T1  0.111  27  0.127  12  0.188   3  0.144   0.136 N  0.450      SignalP-noTM
TetragonulaCarbonaria_012572-T1  0.111  66  0.107  66  0.128   3  0.098   0.102 N  0.450      SignalP-noTM
TetragonulaCarbonaria_012573-T1  0.122  23  0.121  23  0.157   3  0.121   0.121 N  0.450      SignalP-noTM
TetragonulaCarbonaria_012574-T1  0.161  25  0.151  25  0.484  24  0.144   0.147 N  0.450      SignalP-noTM
TetragonulaCarbonaria_012575-T1  0.109  70  0.146  23  0.374  13  0.199   0.175 N  0.450      SignalP-noTM
TetragonulaCarbonaria_012576-T1  0.198  19  0.161  19  0.164   1  0.123   0.141 N  0.450      SignalP-noTM
TetragonulaCarbonaria_012577-T1  0.109  48  0.106  48  0.112  64  0.097   0.101 N  0.450      SignalP-noTM
TetragonulaCarbonaria_012578-T1  0.109  64  0.110  27  0.129  53  0.110   0.110 N  0.450      SignalP-noTM
TetragonulaCarbonaria_012579-T1  0.111  70  0.113  12  0.127   8  0.109   0.111 N  0.450      SignalP-noTM
TetragonulaCarbonaria_012580-T1  0.114   7  0.108  41  0.117  24  0.098   0.103 N  0.450      SignalP-noTM
TetragonulaCarbonaria_012581-T1  0.167  21  0.198  21  0.411  15  0.233   0.217 N  0.450      SignalP-noTM
TetragonulaCarbonaria_012582-T1  0.135  41  0.148  19  0.208  12  0.182   0.166 N  0.450      SignalP-noTM
TetragonulaCarbonaria_012583-T1  0.111  52  0.127  24  0.236  11  0.148   0.138 N  0.450      SignalP-noTM
TetragonulaCarbonaria_012584-T1  0.130  18  0.122  18  0.138   9  0.115   0.119 N  0.450      SignalP-noTM
TetragonulaCarbonaria_012585-T1  0.116  21  0.121  21  0.166   5  0.124   0.123 N  0.450      SignalP-noTM
TetragonulaCarbonaria_012586-T1  0.108  54  0.103  47  0.109  45  0.096   0.099 N  0.450      SignalP-noTM
TetragonulaCarbonaria_012587-T1  0.113  26  0.108  57  0.133  37  0.100   0.103 N  0.450      SignalP-noTM
TetragonulaCarbonaria_012588-T1  0.129  31  0.114  31  0.131  32  0.102   0.107 N  0.450      SignalP-noTM
TetragonulaCarbonaria_012589-T1  0.117  44  0.111  44  0.118  55  0.102   0.106 N  0.450      SignalP-noTM
TetragonulaCarbonaria_012590-T1  0.110  66  0.125  11  0.161   1  0.128   0.126 N  0.450      SignalP-noTM
TetragonulaCarbonaria_012591-T1  0.123  22  0.211  11  0.477   3  0.370   0.297 N  0.450      SignalP-noTM
TetragonulaCarbonaria_012592-T1  0.159  22  0.234  22  0.553   1  0.381   0.293 N  0.500      SignalP-TM
TetragonulaCarbonaria_012593-T1  0.110  60  0.107  51  0.118  30  0.101   0.104 N  0.450      SignalP-noTM
TetragonulaCarbonaria_012594-T1  0.117  27  0.122  11  0.152   7  0.139   0.131 N  0.450      SignalP-noTM
TetragonulaCarbonaria_012595-T1  0.110  69  0.105  43  0.114  22  0.102   0.103 N  0.450      SignalP-noTM
TetragonulaCarbonaria_012596-T1  0.110  30  0.113  42  0.135  24  0.105   0.109 N  0.450      SignalP-noTM
TetragonulaCarbonaria_012597-T1  0.113  63  0.111  11  0.136   3  0.108   0.109 N  0.450      SignalP-noTM
TetragonulaCarbonaria_012598-T1  0.158  16  0.164  16  0.240  15  0.166   0.165 N  0.450      SignalP-noTM
TetragonulaCarbonaria_012599-T1  0.117  34  0.108  67  0.136  48  0.103   0.105 N  0.450      SignalP-noTM
TetragonulaCarbonaria_012600-T1  0.106  23  0.107  56  0.136  35  0.106   0.106 N  0.450      SignalP-noTM
TetragonulaCarbonaria_012601-T1  0.110  67  0.140  11  0.210   1  0.150   0.145 N  0.450      SignalP-noTM
TetragonulaCarbonaria_012602-T1  0.158  20  0.132  20  0.125  12  0.111   0.121 N  0.450      SignalP-noTM
TetragonulaCarbonaria_012603-T1  0.122  24  0.126  24  0.199  19  0.131   0.129 N  0.450      SignalP-noTM
TetragonulaCarbonaria_012604-T1  0.111  40  0.103  40  0.105  21  0.095   0.099 N  0.450      SignalP-noTM
TetragonulaCarbonaria_012605-T1  0.108  61  0.110  11  0.121   1  0.103   0.106 N  0.450      SignalP-noTM
TetragonulaCarbonaria_012606-T1  0.109  40  0.117  11  0.146   4  0.125   0.121 N  0.450      SignalP-noTM
TetragonulaCarbonaria_012607-T1  0.166  26  0.194  21  0.351  19  0.254   0.226 N  0.450      SignalP-noTM
TetragonulaCarbonaria_012608-T1  0.114  17  0.102  38  0.112  35  0.092   0.097 N  0.450      SignalP-noTM
TetragonulaCarbonaria_012609-T1  0.157  30  0.152  30  0.267   8  0.156   0.154 N  0.450      SignalP-noTM
TetragonulaCarbonaria_012610-T1  0.110  46  0.111  46  0.126  33  0.108   0.110 N  0.450      SignalP-noTM
TetragonulaCarbonaria_012611-T1  0.154  28  0.291  28  0.763  15  0.526   0.418 N  0.450      SignalP-noTM
TetragonulaCarbonaria_012612-T1  0.338  37  0.182  37  0.130  36  0.094   0.135 N  0.450      SignalP-noTM
TetragonulaCarbonaria_012613-T1  0.151  23  0.246  20  0.613   5  0.441   0.352 N  0.450      SignalP-noTM
TetragonulaCarbonaria_012614-T1  0.113  33  0.120  12  0.175   4  0.145   0.133 N  0.450      SignalP-noTM
TetragonulaCarbonaria_012615-T1  0.117  30  0.106  59  0.118  37  0.095   0.100 N  0.450      SignalP-noTM
TetragonulaCarbonaria_012616-T1  0.107  62  0.105  13  0.128   2  0.096   0.100 N  0.450      SignalP-noTM
TetragonulaCarbonaria_012617-T1  0.182  31  0.150  31  0.283  27  0.124   0.136 N  0.450      SignalP-noTM
TetragonulaCarbonaria_012617-T2  0.128  24  0.125  11  0.177   1  0.124   0.125 N  0.450      SignalP-noTM
TetragonulaCarbonaria_012618-T1  0.215  44  0.179  44  0.197  33  0.122   0.156 N  0.500      SignalP-TM
TetragonulaCarbonaria_012619-T1  0.240  48  0.156  48  0.149  44  0.101   0.126 N  0.450      SignalP-noTM
TetragonulaCarbonaria_012620-T1  0.106  52  0.176  12  0.396   1  0.194   0.186 N  0.450      SignalP-noTM
TetragonulaCarbonaria_012621-T1  0.116  20  0.127  12  0.187  25  0.128   0.128 N  0.450      SignalP-noTM
TetragonulaCarbonaria_012622-T1  0.117  14  0.127  14  0.154   1  0.127   0.127 N  0.450      SignalP-noTM
TetragonulaCarbonaria_012623-T1  0.221  18  0.166  18  0.137   7  0.124   0.143 N  0.450      SignalP-noTM
TetragonulaCarbonaria_012624-T1  0.109  51  0.105  70  0.118  43  0.099   0.102 N  0.450      SignalP-noTM
TetragonulaCarbonaria_012625-T1  0.106  68  0.105  11  0.122   6  0.106   0.105 N  0.450      SignalP-noTM
TetragonulaCarbonaria_012626-T1  0.111  41  0.107  48  0.117  37  0.103   0.105 N  0.450      SignalP-noTM
TetragonulaCarbonaria_012627-T1  0.110  50  0.111  12  0.131   2  0.117   0.114 N  0.450      SignalP-noTM
TetragonulaCarbonaria_012628-T1  0.110  47  0.113  15  0.152   2  0.120   0.117 N  0.450      SignalP-noTM
TetragonulaCarbonaria_012629-T1  0.139  19  0.154  19  0.257   1  0.152   0.153 N  0.450      SignalP-noTM
TetragonulaCarbonaria_012630-T1  0.359  43  0.276  43  0.664  42  0.171   0.219 N  0.450      SignalP-noTM
TetragonulaCarbonaria_012631-T1  0.111  16  0.113  16  0.154   5  0.116   0.115 N  0.450      SignalP-noTM
TetragonulaCarbonaria_012632-T1  0.120  38  0.125  40  0.281  35  0.116   0.120 N  0.450      SignalP-noTM
TetragonulaCarbonaria_012633-T1  0.114  17  0.112  17  0.126  38  0.110   0.111 N  0.450      SignalP-noTM
TetragonulaCarbonaria_012634-T1  0.112  49  0.123  63  0.215  51  0.111   0.117 N  0.450      SignalP-noTM
TetragonulaCarbonaria_012635-T1  0.109  62  0.106  62  0.109  47  0.098   0.101 N  0.450      SignalP-noTM
TetragonulaCarbonaria_012636-T1  0.134  48  0.127  48  0.166  39  0.116   0.121 N  0.450      SignalP-noTM
TetragonulaCarbonaria_012637-T1  0.111  48  0.106  48  0.111  20  0.102   0.104 N  0.450      SignalP-noTM
TetragonulaCarbonaria_012638-T1  0.109  59  0.108  59  0.123  48  0.096   0.101 N  0.450      SignalP-noTM
TetragonulaCarbonaria_012639-T1  0.111  45  0.108  38  0.128   4  0.109   0.108 N  0.450      SignalP-noTM
TetragonulaCarbonaria_012640-T1  0.135  29  0.125  29  0.159  28  0.121   0.123 N  0.450      SignalP-noTM
TetragonulaCarbonaria_012641-T1  0.115  42  0.117  11  0.157  10  0.125   0.121 N  0.450      SignalP-noTM
TetragonulaCarbonaria_012642-T1  0.110  55  0.117  55  0.146   1  0.109   0.113 N  0.450      SignalP-noTM
TetragonulaCarbonaria_012643-T1  0.119  36  0.113  36  0.129  42  0.105   0.109 N  0.450      SignalP-noTM
TetragonulaCarbonaria_012644-T1  0.159  25  0.186  11  0.422   2  0.231   0.210 N  0.450      SignalP-noTM
TetragonulaCarbonaria_012645-T1  0.109  34  0.106  62  0.113  47  0.101   0.103 N  0.450      SignalP-noTM
TetragonulaCarbonaria_012646-T1  0.177  26  0.162  26  0.238  11  0.148   0.154 N  0.450      SignalP-noTM
TetragonulaCarbonaria_012647-T1  0.194  18  0.176  18  0.276   7  0.172   0.174 N  0.450      SignalP-noTM
TetragonulaCarbonaria_012648-T1  0.117  18  0.141  18  0.209   1  0.157   0.150 N  0.450      SignalP-noTM
TetragonulaCarbonaria_012649-T1  0.111  19  0.116  32  0.148  16  0.121   0.119 N  0.450      SignalP-noTM
TetragonulaCarbonaria_012650-T1  0.150  22  0.163  22  0.218   7  0.176   0.170 N  0.450      SignalP-noTM
TetragonulaCarbonaria_012651-T1  0.110  45  0.108  59  0.143  44  0.100   0.104 N  0.450      SignalP-noTM
TetragonulaCarbonaria_012652-T1  0.111  48  0.110  48  0.122   1  0.104   0.107 N  0.450      SignalP-noTM
TetragonulaCarbonaria_012653-T1  0.111  41  0.115  11  0.139   4  0.122   0.119 N  0.450      SignalP-noTM
TetragonulaCarbonaria_012654-T1  0.211  35  0.149  35  0.127  34  0.105   0.125 N  0.450      SignalP-noTM
TetragonulaCarbonaria_012655-T1  0.155  20  0.141  20  0.193  15  0.128   0.134 N  0.450      SignalP-noTM
TetragonulaCarbonaria_012656-T1  0.164  44  0.126  44  0.122  19  0.098   0.115 N  0.500      SignalP-TM
TetragonulaCarbonaria_012657-T1  0.115  21  0.134  12  0.203   2  0.150   0.142 N  0.450      SignalP-noTM
TetragonulaCarbonaria_012658-T1  0.157  17  0.136  17  0.136   7  0.116   0.125 N  0.450      SignalP-noTM
TetragonulaCarbonaria_012659-T1  0.202  19  0.169  19  0.199  18  0.147   0.157 N  0.450      SignalP-noTM
TetragonulaCarbonaria_012660-T1  0.141  35  0.151  35  0.277   7  0.172   0.162 N  0.450      SignalP-noTM
TetragonulaCarbonaria_012661-T1  0.111  53  0.121  18  0.198  12  0.135   0.126 N  0.500      SignalP-TM
TetragonulaCarbonaria_012662-T1  0.144  33  0.124  33  0.135  67  0.103   0.116 N  0.500      SignalP-TM
TetragonulaCarbonaria_012663-T1  0.308  20  0.193  20  0.145  18  0.120   0.153 N  0.450      SignalP-noTM
TetragonulaCarbonaria_012664-T1  0.146  58  0.122  58  0.159  57  0.097   0.112 N  0.500      SignalP-TM
TetragonulaCarbonaria_012665-T1  0.119  62  0.125  11  0.171  11  0.133   0.129 N  0.450      SignalP-noTM
TetragonulaCarbonaria_012666-T1  0.158  20  0.134  20  0.150  19  0.112   0.122 N  0.450      SignalP-noTM
TetragonulaCarbonaria_012667-T1  0.109  25  0.107  62  0.120  51  0.100   0.103 N  0.450      SignalP-noTM
TetragonulaCarbonaria_012668-T1  0.111  29  0.108  60  0.116  46  0.098   0.103 N  0.450      SignalP-noTM
TetragonulaCarbonaria_012669-T1  0.109  58  0.106  41  0.111   7  0.101   0.103 N  0.450      SignalP-noTM
TetragonulaCarbonaria_012670-T1  0.111  14  0.124  14  0.189   4  0.134   0.129 N  0.450      SignalP-noTM
TetragonulaCarbonaria_012671-T1  0.132  18  0.141  18  0.200  13  0.152   0.147 N  0.450      SignalP-noTM
TetragonulaCarbonaria_012672-T1  0.111  45  0.104  45  0.115  54  0.099   0.102 N  0.450      SignalP-noTM
TetragonulaCarbonaria_012673-T1  0.149  26  0.149  14  0.223   6  0.183   0.167 N  0.450      SignalP-noTM
TetragonulaCarbonaria_012674-T1  0.109  27  0.105  45  0.115  28  0.096   0.100 N  0.450      SignalP-noTM
TetragonulaCarbonaria_012675-T1  0.110  18  0.110  12  0.130   1  0.106   0.108 N  0.450      SignalP-noTM
TetragonulaCarbonaria_012676-T1  0.232  51  0.315  51  0.835  49  0.302   0.308 N  0.450      SignalP-noTM
TetragonulaCarbonaria_012677-T1  0.111  44  0.104  23  0.114   7  0.101   0.102 N  0.450      SignalP-noTM
TetragonulaCarbonaria_012678-T1  0.126  49  0.113  49  0.115   1  0.100   0.106 N  0.450      SignalP-noTM
TetragonulaCarbonaria_012679-T1  0.111  36  0.109  63  0.115  51  0.100   0.104 N  0.450      SignalP-noTM
TetragonulaCarbonaria_012680-T1  0.155  22  0.220  22  0.587   2  0.301   0.264 N  0.450      SignalP-noTM
TetragonulaCarbonaria_012681-T1  0.297  19  0.175  19  0.113   1  0.101   0.135 N  0.450      SignalP-noTM
TetragonulaCarbonaria_012682-T1  0.108  54  0.104  12  0.108  12  0.105   0.105 N  0.450      SignalP-noTM
TetragonulaCarbonaria_012683-T1  0.128  19  0.159  11  0.305   1  0.164   0.162 N  0.450      SignalP-noTM
TetragonulaCarbonaria_012684-T1  0.118  20  0.130  12  0.224   2  0.145   0.138 N  0.450      SignalP-noTM
TetragonulaCarbonaria_012685-T1  0.109  37  0.101  37  0.110  14  0.093   0.097 N  0.450      SignalP-noTM
TetragonulaCarbonaria_012686-T1  0.174  25  0.168  25  0.223   6  0.162   0.165 N  0.450      SignalP-noTM
TetragonulaCarbonaria_012687-T1  0.153  24  0.135  24  0.144   5  0.120   0.127 N  0.450      SignalP-noTM
TetragonulaCarbonaria_012688-T1  0.129  36  0.179  16  0.453   3  0.295   0.242 N  0.450      SignalP-noTM
TetragonulaCarbonaria_012689-T1  0.130  35  0.129  19  0.198   2  0.147   0.139 N  0.450      SignalP-noTM
TetragonulaCarbonaria_012690-T1  0.112  40  0.110  40  0.129   1  0.105   0.107 N  0.450      SignalP-noTM
TetragonulaCarbonaria_012691-T1  0.142  16  0.145  16  0.208   1  0.120   0.131 N  0.450      SignalP-noTM
TetragonulaCarbonaria_012692-T1  0.118  51  0.113  51  0.198  50  0.103   0.107 N  0.450      SignalP-noTM
TetragonulaCarbonaria_012693-T1  0.115  41  0.108  24  0.123   1  0.104   0.106 N  0.450      SignalP-noTM
TetragonulaCarbonaria_012694-T1  0.109  51  0.110  69  0.144   2  0.105   0.108 N  0.450      SignalP-noTM
TetragonulaCarbonaria_012695-T1  0.111  66  0.110  14  0.124   1  0.107   0.108 N  0.450      SignalP-noTM
TetragonulaCarbonaria_012696-T1  0.137  45  0.121  45  0.187  41  0.107   0.113 N  0.450      SignalP-noTM
TetragonulaCarbonaria_012697-T1  0.150  31  0.127  31  0.163  28  0.104   0.115 N  0.450      SignalP-noTM
TetragonulaCarbonaria_012698-T1  0.109  38  0.139  11  0.210   1  0.162   0.151 N  0.450      SignalP-noTM
TetragonulaCarbonaria_012699-T1  0.112  25  0.108  58  0.114  20  0.099   0.103 N  0.450      SignalP-noTM
TetragonulaCarbonaria_012700-T1  0.149  31  0.205  12  0.490   4  0.363   0.290 N  0.450      SignalP-noTM
TetragonulaCarbonaria_012701-T1  0.188  34  0.154  34  0.163  33  0.125   0.138 N  0.450      SignalP-noTM
TetragonulaCarbonaria_012702-T1  0.155  16  0.198  16  0.599  14  0.280   0.242 N  0.450      SignalP-noTM
TetragonulaCarbonaria_012703-T1  0.130  44  0.120  44  0.149  39  0.105   0.112 N  0.450      SignalP-noTM
TetragonulaCarbonaria_012704-T1  0.110  68  0.104  68  0.105  23  0.095   0.099 N  0.450      SignalP-noTM
TetragonulaCarbonaria_012705-T1  0.111  56  0.136  13  0.221   1  0.142   0.139 N  0.450      SignalP-noTM
TetragonulaCarbonaria_012706-T1  0.112  12  0.113  42  0.126  38  0.106   0.109 N  0.450      SignalP-noTM
TetragonulaCarbonaria_012707-T1  0.115  65  0.114  30  0.140  20  0.114   0.114 N  0.450      SignalP-noTM
TetragonulaCarbonaria_012708-T1  0.109  58  0.103  58  0.107  46  0.098   0.101 N  0.450      SignalP-noTM
TetragonulaCarbonaria_012709-T1  0.110  37  0.109  12  0.147   3  0.116   0.113 N  0.450      SignalP-noTM
TetragonulaCarbonaria_012710-T1  0.117  37  0.118  37  0.179  16  0.121   0.119 N  0.450      SignalP-noTM
TetragonulaCarbonaria_012711-T1  0.106  23  0.143  66  0.235  62  0.120   0.134 N  0.500      SignalP-TM
TetragonulaCarbonaria_012712-T1  0.112  35  0.120  12  0.154   6  0.135   0.128 N  0.450      SignalP-noTM
TetragonulaCarbonaria_012713-T1  0.141  18  0.128  18  0.144   9  0.116   0.121 N  0.450      SignalP-noTM
TetragonulaCarbonaria_012714-T1  0.110  51  0.109  47  0.132  26  0.101   0.105 N  0.450      SignalP-noTM
TetragonulaCarbonaria_012715-T1  0.116  27  0.117  12  0.135   7  0.127   0.122 N  0.450      SignalP-noTM
TetragonulaCarbonaria_012716-T1  0.109  45  0.107  15  0.127   2  0.106   0.106 N  0.450      SignalP-noTM
TetragonulaCarbonaria_012717-T1  0.115  67  0.111  67  0.150  50  0.106   0.108 N  0.450      SignalP-noTM
TetragonulaCarbonaria_012718-T1  0.108  23  0.110  40  0.119  22  0.109   0.109 N  0.450      SignalP-noTM
TetragonulaCarbonaria_012719-T1  0.113  62  0.107  62  0.116   9  0.100   0.103 N  0.450      SignalP-noTM
TetragonulaCarbonaria_012720-T1  0.107  24  0.114  11  0.141   4  0.117   0.115 N  0.450      SignalP-noTM
TetragonulaCarbonaria_012721-T1  0.168  26  0.134  26  0.144   9  0.109   0.121 N  0.450      SignalP-noTM
TetragonulaCarbonaria_012722-T1  0.113  66  0.109  12  0.135   4  0.105   0.107 N  0.450      SignalP-noTM
TetragonulaCarbonaria_012723-T1  0.130  28  0.111  28  0.141   2  0.100   0.105 N  0.450      SignalP-noTM
TetragonulaCarbonaria_012724-T1  0.109  32  0.111  39  0.125  28  0.107   0.109 N  0.450      SignalP-noTM
TetragonulaCarbonaria_012725-T1  0.212  30  0.183  30  0.402   2  0.191   0.187 N  0.450      SignalP-noTM
TetragonulaCarbonaria_012726-T1  0.116  46  0.110  46  0.118  37  0.098   0.103 N  0.450      SignalP-noTM
TetragonulaCarbonaria_012727-T1  0.110  63  0.112  63  0.139  52  0.104   0.108 N  0.450      SignalP-noTM
TetragonulaCarbonaria_012728-T1  0.156  37  0.130  37  0.204  36  0.104   0.116 N  0.450      SignalP-noTM
TetragonulaCarbonaria_012729-T1  0.172  23  0.163  23  0.292   2  0.155   0.158 N  0.450      SignalP-noTM
TetragonulaCarbonaria_012730-T1  0.107  38  0.113  25  0.154  13  0.119   0.116 N  0.450      SignalP-noTM
TetragonulaCarbonaria_012731-T1  0.333  34  0.308  34  0.512  25  0.312   0.310 N  0.450      SignalP-noTM
TetragonulaCarbonaria_012732-T1  0.127  32  0.150  11  0.229   1  0.186   0.170 N  0.450      SignalP-noTM
TetragonulaCarbonaria_012733-T1  0.110  70  0.111  41  0.134  32  0.101   0.105 N  0.450      SignalP-noTM
TetragonulaCarbonaria_012734-T1  0.147  64  0.138  64  0.166  55  0.107   0.126 N  0.500      SignalP-TM
TetragonulaCarbonaria_012735-T1  0.689  20  0.720  20  0.861   1  0.734   0.727 Y  0.450      SignalP-noTM
TetragonulaCarbonaria_012736-T1  0.134  59  0.115  59  0.110  50  0.098   0.106 N  0.450      SignalP-noTM
TetragonulaCarbonaria_012737-T1  0.225  34  0.198  34  0.243  31  0.175   0.186 N  0.450      SignalP-noTM
TetragonulaCarbonaria_012738-T1  0.158  46  0.181  46  0.326  33  0.166   0.173 N  0.450      SignalP-noTM
TetragonulaCarbonaria_012739-T1  0.113  46  0.110  46  0.125  35  0.100   0.105 N  0.450      SignalP-noTM
TetragonulaCarbonaria_012740-T1  0.114  68  0.111  68  0.131  51  0.100   0.105 N  0.450      SignalP-noTM
TetragonulaCarbonaria_012741-T1  0.129  26  0.119  70  0.190  66  0.107   0.115 N  0.500      SignalP-TM
TetragonulaCarbonaria_012742-T1  0.246  17  0.180  17  0.186   1  0.111   0.143 N  0.450      SignalP-noTM
TetragonulaCarbonaria_012743-T1  0.109  65  0.116  11  0.151   3  0.121   0.119 N  0.450      SignalP-noTM
TetragonulaCarbonaria_012744-T1  0.111  42  0.106  42  0.107  26  0.096   0.101 N  0.450      SignalP-noTM
TetragonulaCarbonaria_012745-T1  0.119  23  0.133  55  0.343  50  0.130   0.131 N  0.450      SignalP-noTM
TetragonulaCarbonaria_012746-T1  0.112  22  0.107  22  0.112   5  0.101   0.104 N  0.450      SignalP-noTM
TetragonulaCarbonaria_012747-T1  0.780  23  0.835  23  0.964  12  0.894   0.867 Y  0.450      SignalP-noTM
TetragonulaCarbonaria_012748-T1  0.109  58  0.124  11  0.164   1  0.128   0.126 N  0.450      SignalP-noTM
TetragonulaCarbonaria_012749-T1  0.118  29  0.116  29  0.148  11  0.114   0.115 N  0.450      SignalP-noTM
TetragonulaCarbonaria_012750-T1  0.146  59  0.126  59  0.249  25  0.118   0.122 N  0.450      SignalP-noTM
TetragonulaCarbonaria_012751-T1  0.110  40  0.109  40  0.134  31  0.102   0.105 N  0.450      SignalP-noTM
TetragonulaCarbonaria_012752-T1  0.231  63  0.153  63  0.170  61  0.105   0.134 N  0.500      SignalP-TM
TetragonulaCarbonaria_012753-T1  0.137  49  0.121  49  0.157  46  0.103   0.111 N  0.450      SignalP-noTM
TetragonulaCarbonaria_012754-T1  0.133  49  0.128  49  0.149  46  0.114   0.120 N  0.450      SignalP-noTM
TetragonulaCarbonaria_012755-T1  0.111  29  0.113  29  0.135  13  0.112   0.112 N  0.450      SignalP-noTM
TetragonulaCarbonaria_012756-T1  0.112  30  0.109  13  0.122   1  0.103   0.106 N  0.450      SignalP-noTM
TetragonulaCarbonaria_012757-T1  0.194  46  0.143  25  0.183  12  0.125   0.134 N  0.450      SignalP-noTM
TetragonulaCarbonaria_012758-T1  0.209  48  0.163  48  0.257  47  0.110   0.134 N  0.450      SignalP-noTM
TetragonulaCarbonaria_012759-T1  0.108  32  0.115  12  0.179  10  0.133   0.125 N  0.450      SignalP-noTM
TetragonulaCarbonaria_012760-T1  0.115  26  0.110  48  0.134  37  0.102   0.106 N  0.450      SignalP-noTM
TetragonulaCarbonaria_012761-T1  0.107  54  0.105  12  0.108   1  0.098   0.101 N  0.450      SignalP-noTM
TetragonulaCarbonaria_012762-T1  0.227  53  0.208  53  0.403  52  0.139   0.171 N  0.450      SignalP-noTM
TetragonulaCarbonaria_012763-T1  0.110  43  0.113  43  0.132   2  0.104   0.108 N  0.450      SignalP-noTM
TetragonulaCarbonaria_012764-T1  0.111  19  0.106  70  0.116  57  0.098   0.101 N  0.450      SignalP-noTM
TetragonulaCarbonaria_012765-T1  0.157  25  0.125  25  0.114  64  0.101   0.112 N  0.450      SignalP-noTM
TetragonulaCarbonaria_012766-T1  0.132  24  0.146  11  0.237   1  0.145   0.145 N  0.450      SignalP-noTM
TetragonulaCarbonaria_012767-T1  0.439  29  0.356  29  0.629  24  0.307   0.329 N  0.450      SignalP-noTM
TetragonulaCarbonaria_012768-T1  0.120  31  0.107  31  0.124   3  0.099   0.103 N  0.450      SignalP-noTM
TetragonulaCarbonaria_012769-T1  0.111  58  0.110  58  0.126  51  0.104   0.107 N  0.450      SignalP-noTM
TetragonulaCarbonaria_012770-T1  0.125  36  0.132  21  0.228  11  0.146   0.140 N  0.450      SignalP-noTM
TetragonulaCarbonaria_012771-T1  0.125  21  0.131  21  0.186   8  0.137   0.134 N  0.450      SignalP-noTM
TetragonulaCarbonaria_012772-T1  0.142  45  0.153  45  0.420  43  0.150   0.151 N  0.450      SignalP-noTM
TetragonulaCarbonaria_012773-T1  0.109  68  0.106  12  0.119   3  0.106   0.106 N  0.450      SignalP-noTM
TetragonulaCarbonaria_012774-T1  0.119  35  0.118  35  0.163  13  0.117   0.118 N  0.450      SignalP-noTM
TetragonulaCarbonaria_012775-T1  0.109  55  0.109  55  0.128  11  0.105   0.107 N  0.450      SignalP-noTM
TetragonulaCarbonaria_012776-T1  0.164  24  0.149  50  0.324  38  0.156   0.153 N  0.450      SignalP-noTM
TetragonulaCarbonaria_012777-T1  0.245  19  0.299  19  0.545  16  0.347   0.325 N  0.450      SignalP-noTM
TetragonulaCarbonaria_012778-T1  0.109  45  0.108  40  0.123  23  0.100   0.103 N  0.450      SignalP-noTM
TetragonulaCarbonaria_012779-T1  0.112  24  0.109  24  0.119   9  0.106   0.107 N  0.450      SignalP-noTM
TetragonulaCarbonaria_012780-T1  0.127  53  0.121  11  0.162   1  0.119   0.120 N  0.450      SignalP-noTM
TetragonulaCarbonaria_012781-T1  0.110  26  0.105  39  0.111  25  0.096   0.100 N  0.450      SignalP-noTM
TetragonulaCarbonaria_012782-T1  0.108  51  0.103  44  0.113   1  0.095   0.099 N  0.450      SignalP-noTM
TetragonulaCarbonaria_012783-T1  0.111  59  0.147  11  0.332   4  0.226   0.189 N  0.450      SignalP-noTM
TetragonulaCarbonaria_012784-T1  0.121  24  0.105  35  0.138  31  0.095   0.099 N  0.450      SignalP-noTM
TetragonulaCarbonaria_012785-T1  0.121  31  0.134  16  0.186   5  0.150   0.143 N  0.450      SignalP-noTM
TetragonulaCarbonaria_012786-T1  0.111  63  0.117  12  0.152   1  0.108   0.113 N  0.450      SignalP-noTM
TetragonulaCarbonaria_012787-T1  0.109  38  0.103  50  0.120  12  0.098   0.100 N  0.450      SignalP-noTM
TetragonulaCarbonaria_012788-T1  0.111  52  0.109  52  0.120  42  0.100   0.104 N  0.450      SignalP-noTM
TetragonulaCarbonaria_012789-T1  0.112  37  0.103  37  0.106  40  0.091   0.096 N  0.450      SignalP-noTM
TetragonulaCarbonaria_012790-T1  0.108  62  0.107  39  0.122  31  0.099   0.103 N  0.450      SignalP-noTM
TetragonulaCarbonaria_012791-T1  0.124  22  0.115  22  0.119   1  0.107   0.111 N  0.450      SignalP-noTM
TetragonulaCarbonaria_012792-T1  0.177  46  0.109  70  0.152  62  0.069   0.093 N  0.500      SignalP-TM
TetragonulaCarbonaria_012793-T1  0.338  20  0.487  20  0.883  15  0.692   0.598 Y  0.450      SignalP-noTM
TetragonulaCarbonaria_012794-T1  0.453  24  0.612  24  0.919   5  0.828   0.729 Y  0.450      SignalP-noTM
TetragonulaCarbonaria_012795-T1  0.781  25  0.841  25  0.975  14  0.908   0.877 Y  0.450      SignalP-noTM
TetragonulaCarbonaria_012796-T1  0.119  17  0.117  17  0.140   2  0.113   0.115 N  0.450      SignalP-noTM
TetragonulaCarbonaria_012797-T1  0.116  47  0.109  47  0.128  46  0.102   0.105 N  0.450      SignalP-noTM
TetragonulaCarbonaria_012798-T1  0.356  33  0.305  33  0.352  20  0.234   0.277 N  0.500      SignalP-TM
TetragonulaCarbonaria_012799-T1  0.179  30  0.142  30  0.198   3  0.130   0.136 N  0.450      SignalP-noTM
TetragonulaCarbonaria_012800-T1  0.289  43  0.124  24  0.134  15  0.100   0.115 N  0.500      SignalP-TM
TetragonulaCarbonaria_012801-T1  0.115  17  0.106  70  0.115  50  0.096   0.100 N  0.450      SignalP-noTM
TetragonulaCarbonaria_012802-T1  0.642  33  0.689  33  0.990  14  0.802   0.750 Y  0.450      SignalP-noTM
TetragonulaCarbonaria_012803-T1  0.110  62  0.107  62  0.125   7  0.103   0.105 N  0.450      SignalP-noTM
TetragonulaCarbonaria_012804-T1  0.107  57  0.114  29  0.169  16  0.109   0.112 N  0.500      SignalP-TM
TetragonulaCarbonaria_012805-T1  0.111  67  0.110  38  0.126  22  0.109   0.109 N  0.450      SignalP-noTM
TetragonulaCarbonaria_012806-T1  0.112  12  0.104  62  0.111  22  0.097   0.100 N  0.450      SignalP-noTM
TetragonulaCarbonaria_012807-T1  0.108  66  0.109  46  0.117  38  0.104   0.106 N  0.450      SignalP-noTM
TetragonulaCarbonaria_012808-T1  0.107  64  0.105  45  0.112  27  0.100   0.102 N  0.450      SignalP-noTM
TetragonulaCarbonaria_012809-T1  0.111  24  0.113  11  0.136   3  0.111   0.112 N  0.450      SignalP-noTM
TetragonulaCarbonaria_012810-T1  0.247  65  0.159  65  0.337  33  0.137   0.147 N  0.450      SignalP-noTM
TetragonulaCarbonaria_012811-T1  0.109  45  0.112  11  0.136   1  0.111   0.111 N  0.450      SignalP-noTM
TetragonulaCarbonaria_012812-T1  0.137  70  0.117  53  0.135  44  0.100   0.108 N  0.450      SignalP-noTM
TetragonulaCarbonaria_012813-T1  0.109  45  0.103  45  0.129   6  0.097   0.100 N  0.450      SignalP-noTM
TetragonulaCarbonaria_012814-T1  0.115  66  0.108  66  0.118  14  0.098   0.102 N  0.450      SignalP-noTM
TetragonulaCarbonaria_012815-T1  0.121  33  0.106  33  0.117  60  0.095   0.100 N  0.450      SignalP-noTM
TetragonulaCarbonaria_012816-T1  0.113  59  0.108  59  0.130   2  0.098   0.103 N  0.450      SignalP-noTM
TetragonulaCarbonaria_012817-T1  0.108  46  0.105  46  0.117  33  0.095   0.100 N  0.450      SignalP-noTM
TetragonulaCarbonaria_012818-T1  0.108  54  0.105  54  0.116  45  0.098   0.101 N  0.450      SignalP-noTM
TetragonulaCarbonaria_012819-T1  0.116  29  0.105  29  0.112  55  0.094   0.099 N  0.450      SignalP-noTM
TetragonulaCarbonaria_012820-T1  0.109  55  0.116  55  0.204  40  0.112   0.114 N  0.450      SignalP-noTM
TetragonulaCarbonaria_012821-T1  0.251  25  0.165  25  0.162  24  0.110   0.135 N  0.450      SignalP-noTM
TetragonulaCarbonaria_012822-T1  0.141  57  0.114  57  0.109  54  0.093   0.103 N  0.450      SignalP-noTM
TetragonulaCarbonaria_012823-T1  0.114  16  0.119  16  0.151   1  0.112   0.115 N  0.450      SignalP-noTM
TetragonulaCarbonaria_012824-T1  0.107  40  0.103  54  0.115  45  0.097   0.100 N  0.450      SignalP-noTM
TetragonulaCarbonaria_012825-T1  0.107  70  0.105  68  0.114  50  0.097   0.100 N  0.450      SignalP-noTM
TetragonulaCarbonaria_012826-T1  0.166  35  0.142  16  0.213   5  0.136   0.139 N  0.450      SignalP-noTM
TetragonulaCarbonaria_012827-T1  0.178  16  0.125  16  0.107  50  0.085   0.103 N  0.450      SignalP-noTM
TetragonulaCarbonaria_012828-T1  0.128  23  0.171  20  0.305  10  0.224   0.200 N  0.450      SignalP-noTM
TetragonulaCarbonaria_012829-T1  0.109  47  0.104  47  0.111  61  0.098   0.101 N  0.450      SignalP-noTM
TetragonulaCarbonaria_012830-T1  0.225  40  0.179  40  0.207  39  0.117   0.154 N  0.500      SignalP-TM
TetragonulaCarbonaria_012831-T1  0.885  24  0.924  24  0.988  15  0.965   0.946 Y  0.450      SignalP-noTM
TetragonulaCarbonaria_012832-T1  0.202  52  0.107  70  0.121  53  0.077   0.095 N  0.500      SignalP-TM
TetragonulaCarbonaria_012833-T1  0.111  28  0.108  52  0.118  32  0.097   0.102 N  0.450      SignalP-noTM
TetragonulaCarbonaria_012834-T1  0.110  48  0.115  30  0.155  14  0.117   0.116 N  0.450      SignalP-noTM
TetragonulaCarbonaria_012835-T1  0.113  67  0.107  14  0.115   3  0.103   0.105 N  0.450      SignalP-noTM
TetragonulaCarbonaria_012836-T1  0.121  19  0.112  19  0.139   2  0.098   0.104 N  0.450      SignalP-noTM
TetragonulaCarbonaria_012837-T1  0.171  18  0.207  18  0.482   5  0.245   0.228 N  0.450      SignalP-noTM
TetragonulaCarbonaria_012838-T1  0.153  43  0.189  43  0.359  11  0.251   0.214 N  0.500      SignalP-TM
TetragonulaCarbonaria_012839-T1  0.147  30  0.123  30  0.119  24  0.104   0.113 N  0.450      SignalP-noTM
TetragonulaCarbonaria_012840-T1  0.107  44  0.108  44  0.120  33  0.095   0.103 N  0.500      SignalP-TM
TetragonulaCarbonaria_012841-T1  0.124  19  0.111  42  0.132  24  0.105   0.108 N  0.450      SignalP-noTM
TetragonulaCarbonaria_012842-T1  0.111  54  0.110  24  0.141   7  0.109   0.110 N  0.450      SignalP-noTM
TetragonulaCarbonaria_012843-T1  0.172  43  0.139  43  0.163  42  0.106   0.121 N  0.450      SignalP-noTM
TetragonulaCarbonaria_012844-T1  0.315  36  0.184  36  0.180  34  0.103   0.140 N  0.450      SignalP-noTM
TetragonulaCarbonaria_012845-T1  0.186  43  0.141  43  0.140  40  0.106   0.122 N  0.450      SignalP-noTM
TetragonulaCarbonaria_012846-T1  0.110  25  0.103  69  0.109  22  0.095   0.099 N  0.450      SignalP-noTM
TetragonulaCarbonaria_012847-T1  0.109  16  0.108  38  0.120  30  0.099   0.103 N  0.450      SignalP-noTM
TetragonulaCarbonaria_012848-T1  0.126  30  0.132  30  0.226  11  0.144   0.139 N  0.450      SignalP-noTM
TetragonulaCarbonaria_012849-T1  0.115  55  0.140  11  0.229   1  0.150   0.146 N  0.450      SignalP-noTM
# SignalP-4.1 euk predictions
# name                     Cmax  pos  Ymax  pos  Smax  pos  Smean   D     ?  Dmaxcut    Networks-used
TetragonulaCarbonaria_012850-T1  0.288  17  0.216  17  0.206   5  0.154   0.183 N  0.450      SignalP-noTM
TetragonulaCarbonaria_012851-T1  0.110  60  0.115  21  0.162   4  0.123   0.119 N  0.450      SignalP-noTM
TetragonulaCarbonaria_012852-T1  0.111  33  0.106  65  0.117  58  0.099   0.102 N  0.450      SignalP-noTM
TetragonulaCarbonaria_012853-T1  0.384  29  0.341  29  0.519   2  0.332   0.336 N  0.450      SignalP-noTM
TetragonulaCarbonaria_012854-T1  0.180  43  0.158  43  0.205  32  0.135   0.145 N  0.450      SignalP-noTM
TetragonulaCarbonaria_012855-T1  0.154  25  0.149  11  0.264   1  0.151   0.150 N  0.450      SignalP-noTM
TetragonulaCarbonaria_012856-T1  0.185  19  0.161  19  0.182  12  0.138   0.148 N  0.450      SignalP-noTM
TetragonulaCarbonaria_012857-T1  0.111  25  0.106  60  0.137   2  0.100   0.103 N  0.450      SignalP-noTM
TetragonulaCarbonaria_012858-T1  0.114  23  0.122  23  0.183  17  0.130   0.126 N  0.450      SignalP-noTM
TetragonulaCarbonaria_012859-T1  0.169  25  0.135  25  0.167  36  0.108   0.120 N  0.450      SignalP-noTM
TetragonulaCarbonaria_012860-T1  0.119  25  0.127  11  0.167   4  0.144   0.136 N  0.450      SignalP-noTM
TetragonulaCarbonaria_012861-T1  0.108  47  0.106  47  0.113  37  0.098   0.101 N  0.450      SignalP-noTM
TetragonulaCarbonaria_012862-T1  0.124  65  0.112  65  0.151  11  0.104   0.108 N  0.450      SignalP-noTM
TetragonulaCarbonaria_012863-T1  0.108  24  0.107  24  0.114  22  0.104   0.105 N  0.450      SignalP-noTM
TetragonulaCarbonaria_012864-T1  0.202  51  0.217  51  0.396  44  0.152   0.191 N  0.500      SignalP-TM
TetragonulaCarbonaria_012865-T1  0.109  29  0.105  11  0.146   4  0.108   0.107 N  0.450      SignalP-noTM
TetragonulaCarbonaria_012866-T1  0.109  25  0.110  52  0.122  33  0.107   0.108 N  0.450      SignalP-noTM
TetragonulaCarbonaria_012867-T1  0.126  23  0.125  23  0.190  11  0.125   0.125 N  0.450      SignalP-noTM
TetragonulaCarbonaria_012868-T1  0.109  19  0.125  13  0.177   2  0.135   0.130 N  0.450      SignalP-noTM
TetragonulaCarbonaria_012869-T1  0.162  34  0.134  34  0.162  30  0.113   0.123 N  0.450      SignalP-noTM
TetragonulaCarbonaria_012870-T1  0.180  21  0.184  21  0.284  20  0.181   0.182 N  0.450      SignalP-noTM
TetragonulaCarbonaria_012871-T1  0.118  37  0.144  24  0.268  18  0.173   0.156 N  0.500      SignalP-TM
TetragonulaCarbonaria_012872-T1  0.787  27  0.825  27  0.947   1  0.872   0.850 Y  0.450      SignalP-noTM
TetragonulaCarbonaria_012873-T1  0.114  50  0.124  50  0.215  44  0.113   0.118 N  0.450      SignalP-noTM
TetragonulaCarbonaria_012874-T1  0.123  23  0.126  16  0.194   3  0.133   0.130 N  0.450      SignalP-noTM
TetragonulaCarbonaria_012875-T1  0.111  30  0.122  11  0.173   1  0.133   0.126 N  0.500      SignalP-TM
TetragonulaCarbonaria_012876-T1  0.131  22  0.111  22  0.114  52  0.093   0.101 N  0.450      SignalP-noTM
TetragonulaCarbonaria_012877-T1  0.137  34  0.134  34  0.239  13  0.140   0.137 N  0.450      SignalP-noTM
TetragonulaCarbonaria_012878-T1  0.110  44  0.105  56  0.109  53  0.096   0.100 N  0.450      SignalP-noTM
TetragonulaCarbonaria_012879-T1  0.320  31  0.274  21  0.718   1  0.358   0.319 N  0.450      SignalP-noTM
TetragonulaCarbonaria_012880-T1  0.111  42  0.105  42  0.111  53  0.095   0.100 N  0.450      SignalP-noTM
TetragonulaCarbonaria_012881-T1  0.151  26  0.168  26  0.281   3  0.191   0.180 N  0.450      SignalP-noTM
TetragonulaCarbonaria_012882-T1  0.129  41  0.123  24  0.195  12  0.137   0.129 N  0.500      SignalP-TM
TetragonulaCarbonaria_012882-T2  0.108  48  0.104  11  0.117  55  0.102   0.103 N  0.450      SignalP-noTM
TetragonulaCarbonaria_012883-T1  0.116  23  0.110  23  0.122  21  0.104   0.106 N  0.450      SignalP-noTM
TetragonulaCarbonaria_012884-T1  0.119  31  0.154  11  0.348   2  0.213   0.186 N  0.450      SignalP-noTM
TetragonulaCarbonaria_012885-T1  0.109  34  0.107  34  0.118  24  0.099   0.103 N  0.450      SignalP-noTM
TetragonulaCarbonaria_012886-T1  0.389  29  0.224  29  0.209   8  0.129   0.173 N  0.450      SignalP-noTM
TetragonulaCarbonaria_012887-T1  0.113  39  0.106  52  0.129   8  0.100   0.102 N  0.450      SignalP-noTM
TetragonulaCarbonaria_012888-T1  0.156  34  0.133  34  0.209  31  0.111   0.121 N  0.450      SignalP-noTM
TetragonulaCarbonaria_012889-T1  0.111  50  0.108  12  0.122   1  0.104   0.106 N  0.450      SignalP-noTM
TetragonulaCarbonaria_012890-T1  0.108  35  0.105  38  0.130  27  0.097   0.100 N  0.450      SignalP-noTM
TetragonulaCarbonaria_012891-T1  0.108  36  0.109  12  0.119   8  0.113   0.112 N  0.450      SignalP-noTM
TetragonulaCarbonaria_012892-T1  0.113  23  0.109  40  0.129  27  0.105   0.107 N  0.450      SignalP-noTM
TetragonulaCarbonaria_012893-T1  0.117  19  0.108  62  0.122  50  0.095   0.101 N  0.450      SignalP-noTM
TetragonulaCarbonaria_012894-T1  0.109  47  0.113  47  0.134  37  0.110   0.112 N  0.450      SignalP-noTM
TetragonulaCarbonaria_012895-T1  0.173  25  0.163  25  0.250   3  0.160   0.161 N  0.450      SignalP-noTM
TetragonulaCarbonaria_012897-T1  0.112  45  0.103  45  0.107  34  0.095   0.099 N  0.450      SignalP-noTM
TetragonulaCarbonaria_012898-T1  0.110  12  0.107  63  0.114  17  0.102   0.104 N  0.450      SignalP-noTM
TetragonulaCarbonaria_012899-T1  0.115  32  0.138  13  0.272   3  0.177   0.159 N  0.450      SignalP-noTM
TetragonulaCarbonaria_012900-T1  0.124  42  0.111  42  0.117  21  0.096   0.103 N  0.450      SignalP-noTM
TetragonulaCarbonaria_012901-T1  0.112  31  0.116  31  0.164   9  0.117   0.116 N  0.450      SignalP-noTM
TetragonulaCarbonaria_012902-T1  0.158  28  0.148  47  0.210  34  0.143   0.146 N  0.500      SignalP-TM
TetragonulaCarbonaria_012903-T1  0.111  53  0.110  53  0.122  46  0.104   0.107 N  0.450      SignalP-noTM
TetragonulaCarbonaria_012904-T1  0.110  49  0.115  53  0.144   8  0.113   0.114 N  0.450      SignalP-noTM
TetragonulaCarbonaria_012905-T1  0.125  30  0.142  11  0.209   1  0.164   0.154 N  0.450      SignalP-noTM
TetragonulaCarbonaria_012906-T1  0.110  66  0.106  12  0.120  32  0.106   0.106 N  0.450      SignalP-noTM
TetragonulaCarbonaria_012907-T1  0.145  47  0.122  47  0.114  27  0.101   0.111 N  0.450      SignalP-noTM
TetragonulaCarbonaria_012908-T1  0.117  23  0.136  11  0.198  15  0.154   0.145 N  0.450      SignalP-noTM
TetragonulaCarbonaria_012909-T1  0.108  67  0.106  45  0.116  41  0.099   0.103 N  0.450      SignalP-noTM
TetragonulaCarbonaria_012910-T1  0.622  32  0.742  32  0.994  13  0.904   0.829 Y  0.450      SignalP-noTM
TetragonulaCarbonaria_012911-T1  0.126  19  0.119  19  0.136   1  0.106   0.112 N  0.450      SignalP-noTM
TetragonulaCarbonaria_012912-T1  0.162  33  0.191  33  0.328  16  0.201   0.196 N  0.450      SignalP-noTM
TetragonulaCarbonaria_012913-T1  0.251  23  0.171  23  0.151  13  0.116   0.141 N  0.450      SignalP-noTM
TetragonulaCarbonaria_012914-T1  0.125  23  0.109  54  0.118  39  0.099   0.103 N  0.450      SignalP-noTM
TetragonulaCarbonaria_012915-T1  0.116  31  0.104  31  0.119  30  0.092   0.098 N  0.450      SignalP-noTM
TetragonulaCarbonaria_012916-T1  0.157  28  0.167  28  0.443   5  0.195   0.182 N  0.450      SignalP-noTM
TetragonulaCarbonaria_012917-T1  0.119  22  0.116  22  0.132  15  0.113   0.114 N  0.450      SignalP-noTM
TetragonulaCarbonaria_012918-T1  0.124  46  0.117  46  0.134  36  0.108   0.112 N  0.450      SignalP-noTM
TetragonulaCarbonaria_012919-T1  0.164  43  0.169  43  0.245  40  0.135   0.156 N  0.500      SignalP-TM
TetragonulaCarbonaria_012920-T1  0.111  31  0.107  53  0.124  49  0.100   0.103 N  0.450      SignalP-noTM
TetragonulaCarbonaria_012921-T1  0.110  31  0.117  11  0.155  42  0.120   0.119 N  0.450      SignalP-noTM
TetragonulaCarbonaria_012922-T1  0.188  43  0.147  43  0.285  41  0.113   0.129 N  0.450      SignalP-noTM
TetragonulaCarbonaria_012923-T1  0.111  24  0.106  69  0.125  54  0.099   0.102 N  0.450      SignalP-noTM
TetragonulaCarbonaria_012924-T1  0.115  64  0.112  64  0.118  47  0.101   0.106 N  0.450      SignalP-noTM
TetragonulaCarbonaria_012925-T1  0.110  45  0.110  12  0.129   3  0.107   0.108 N  0.450      SignalP-noTM
TetragonulaCarbonaria_012926-T1  0.201  28  0.167  28  0.228  36  0.138   0.151 N  0.450      SignalP-noTM
TetragonulaCarbonaria_012927-T1  0.748  17  0.821  17  0.928   1  0.892   0.860 Y  0.450      SignalP-noTM
TetragonulaCarbonaria_012928-T1  0.322  16  0.292  16  0.319   7  0.245   0.267 N  0.450      SignalP-noTM
TetragonulaCarbonaria_012929-T1  0.116  16  0.132  16  0.199   1  0.125   0.128 N  0.450      SignalP-noTM
TetragonulaCarbonaria_012930-T1  0.125  19  0.113  19  0.121  20  0.100   0.106 N  0.450      SignalP-noTM
TetragonulaCarbonaria_012931-T1  0.129  27  0.116  27  0.121  18  0.105   0.110 N  0.450      SignalP-noTM
TetragonulaCarbonaria_012932-T1  0.109  36  0.115  13  0.146   1  0.110   0.112 N  0.450      SignalP-noTM
TetragonulaCarbonaria_012933-T1  0.129  38  0.110  38  0.122  48  0.094   0.101 N  0.450      SignalP-noTM
TetragonulaCarbonaria_012934-T1  0.241  19  0.249  19  0.425   1  0.282   0.262 N  0.500      SignalP-TM
TetragonulaCarbonaria_012935-T1  0.626  21  0.689  21  0.869   7  0.750   0.722 Y  0.450      SignalP-noTM
TetragonulaCarbonaria_012936-T1  0.108  62  0.104  62  0.115  31  0.098   0.101 N  0.450      SignalP-noTM
TetragonulaCarbonaria_012936-T2  0.113  57  0.117  57  0.172  50  0.118   0.118 N  0.450      SignalP-noTM
TetragonulaCarbonaria_012937-T1  0.113  52  0.110  52  0.127  47  0.103   0.106 N  0.450      SignalP-noTM
TetragonulaCarbonaria_012938-T1  0.226  22  0.142  22  0.118  53  0.090   0.114 N  0.450      SignalP-noTM
TetragonulaCarbonaria_012939-T1  0.109  50  0.114  31  0.166  11  0.116   0.115 N  0.450      SignalP-noTM
TetragonulaCarbonaria_012940-T1  0.111  38  0.105  38  0.117   1  0.093   0.098 N  0.450      SignalP-noTM
TetragonulaCarbonaria_012941-T1  0.122  47  0.118  11  0.159   5  0.128   0.123 N  0.450      SignalP-noTM
TetragonulaCarbonaria_012942-T1  0.143  38  0.231  35  0.593  27  0.358   0.282 N  0.500      SignalP-TM
TetragonulaCarbonaria_012943-T1  0.107   9  0.096  24  0.121  68  0.086   0.092 N  0.500      SignalP-TM
TetragonulaCarbonaria_012944-T1  0.174  41  0.132  41  0.129   9  0.105   0.117 N  0.450      SignalP-noTM
TetragonulaCarbonaria_012945-T1  0.121  45  0.156  16  0.382   8  0.226   0.184 N  0.500      SignalP-TM
TetragonulaCarbonaria_012946-T1  0.109  31  0.101  31  0.103  70  0.092   0.096 N  0.450      SignalP-noTM
TetragonulaCarbonaria_012947-T1  0.108  44  0.102  27  0.115  20  0.098   0.100 N  0.450      SignalP-noTM
TetragonulaCarbonaria_012948-T1  0.530  23  0.710  23  0.985  14  0.952   0.841 Y  0.450      SignalP-noTM
TetragonulaCarbonaria_012949-T1  0.148  18  0.180  18  0.268   1  0.205   0.193 N  0.450      SignalP-noTM
TetragonulaCarbonaria_012950-T1  0.123  17  0.114  17  0.151  12  0.108   0.111 N  0.450      SignalP-noTM
TetragonulaCarbonaria_012951-T1  0.134  21  0.153  21  0.278  18  0.169   0.162 N  0.450      SignalP-noTM
TetragonulaCarbonaria_012952-T1  0.182  24  0.278  20  0.633  16  0.486   0.361 N  0.500      SignalP-TM
TetragonulaCarbonaria_012953-T1  0.125  25  0.131  16  0.155   1  0.135   0.133 N  0.450      SignalP-noTM
TetragonulaCarbonaria_012954-T1  0.115  24  0.107  37  0.127  23  0.102   0.104 N  0.450      SignalP-noTM
TetragonulaCarbonaria_012954-T2  0.115  24  0.107  37  0.127  23  0.102   0.104 N  0.450      SignalP-noTM
TetragonulaCarbonaria_012955-T1  0.117  46  0.111  46  0.127  33  0.103   0.106 N  0.450      SignalP-noTM
TetragonulaCarbonaria_012956-T1  0.130  37  0.114  37  0.130  50  0.097   0.105 N  0.450      SignalP-noTM
TetragonulaCarbonaria_012957-T1  0.109  67  0.115  12  0.139   3  0.123   0.119 N  0.450      SignalP-noTM
TetragonulaCarbonaria_012958-T1  0.129  70  0.129  14  0.248   3  0.155   0.143 N  0.450      SignalP-noTM
TetragonulaCarbonaria_012959-T1  0.109  37  0.106  37  0.122  49  0.099   0.102 N  0.450      SignalP-noTM
TetragonulaCarbonaria_012960-T1  0.171  48  0.203  48  0.416  35  0.183   0.192 N  0.450      SignalP-noTM
TetragonulaCarbonaria_012961-T1  0.109  33  0.106  62  0.118  23  0.099   0.102 N  0.450      SignalP-noTM
TetragonulaCarbonaria_012962-T1  0.108  44  0.105  44  0.114  32  0.101   0.103 N  0.450      SignalP-noTM
TetragonulaCarbonaria_012963-T1  0.369  21  0.447  21  0.818  19  0.566   0.495 N  0.500      SignalP-TM
TetragonulaCarbonaria_012964-T1  0.111  67  0.138  11  0.240   2  0.156   0.148 N  0.450      SignalP-noTM
TetragonulaCarbonaria_012965-T1  0.162  16  0.214  16  0.373  27  0.289   0.244 N  0.500      SignalP-TM
TetragonulaCarbonaria_012966-T1  0.132  16  0.149  16  0.205  10  0.180   0.165 N  0.450      SignalP-noTM
TetragonulaCarbonaria_012967-T1  0.121  42  0.111  42  0.139  41  0.098   0.104 N  0.450      SignalP-noTM
TetragonulaCarbonaria_012968-T1  0.567  23  0.718  23  0.983   6  0.911   0.822 Y  0.450      SignalP-noTM
TetragonulaCarbonaria_012969-T1  0.184  19  0.144  19  0.142   2  0.110   0.126 N  0.450      SignalP-noTM
TetragonulaCarbonaria_012970-T1  0.129  18  0.111  18  0.126  34  0.099   0.104 N  0.450      SignalP-noTM
TetragonulaCarbonaria_012971-T1  0.124  39  0.123  11  0.194   7  0.152   0.135 N  0.500      SignalP-TM
TetragonulaCarbonaria_012972-T1  0.152  17  0.134  17  0.138  16  0.115   0.124 N  0.450      SignalP-noTM
TetragonulaCarbonaria_012973-T1  0.142  28  0.116  28  0.160  38  0.096   0.105 N  0.450      SignalP-noTM
TetragonulaCarbonaria_012974-T1  0.120  41  0.106  41  0.110  48  0.092   0.099 N  0.450      SignalP-noTM
TetragonulaCarbonaria_012975-T1  0.123  23  0.157  23  0.417  21  0.199   0.179 N  0.450      SignalP-noTM
TetragonulaCarbonaria_012976-T1  0.120  49  0.176  49  0.353  46  0.160   0.169 N  0.500      SignalP-TM
TetragonulaCarbonaria_012977-T1  0.189  28  0.174  28  0.274  27  0.165   0.169 N  0.450      SignalP-noTM
TetragonulaCarbonaria_012978-T1  0.128  49  0.112  18  0.132   2  0.116   0.114 N  0.450      SignalP-noTM
TetragonulaCarbonaria_012979-T1  0.140  30  0.128  11  0.197   3  0.155   0.143 N  0.450      SignalP-noTM
TetragonulaCarbonaria_012980-T1  0.842  21  0.860  21  0.963  11  0.873   0.867 Y  0.450      SignalP-noTM
TetragonulaCarbonaria_012981-T1  0.346  23  0.525  23  0.908   6  0.796   0.671 Y  0.450      SignalP-noTM
TetragonulaCarbonaria_012982-T1  0.119  63  0.107  63  0.110  34  0.097   0.101 N  0.450      SignalP-noTM
TetragonulaCarbonaria_012983-T1  0.120  15  0.125  15  0.160   1  0.114   0.119 N  0.450      SignalP-noTM
TetragonulaCarbonaria_012984-T1  0.111  31  0.123  11  0.159   2  0.129   0.126 N  0.450      SignalP-noTM
TetragonulaCarbonaria_012985-T1  0.150  31  0.126  28  0.176   8  0.112   0.118 N  0.450      SignalP-noTM
TetragonulaCarbonaria_012986-T1  0.115  30  0.109  46  0.152  44  0.103   0.107 N  0.500      SignalP-TM
TetragonulaCarbonaria_012987-T1  0.111  52  0.117  13  0.163   8  0.137   0.128 N  0.450      SignalP-noTM
TetragonulaCarbonaria_012988-T1  0.136  61  0.120  61  0.132   1  0.106   0.113 N  0.450      SignalP-noTM
TetragonulaCarbonaria_012989-T1  0.126  16  0.163  16  0.297   4  0.200   0.183 N  0.450      SignalP-noTM
TetragonulaCarbonaria_012990-T1  0.298  27  0.310  27  0.548   8  0.379   0.338 N  0.500      SignalP-TM
TetragonulaCarbonaria_012991-T1  0.118  40  0.106  40  0.110   1  0.094   0.100 N  0.450      SignalP-noTM
TetragonulaCarbonaria_012992-T1  0.123  17  0.141  17  0.211  10  0.157   0.149 N  0.450      SignalP-noTM
TetragonulaCarbonaria_012993-T1  0.122  34  0.139  12  0.274   4  0.189   0.166 N  0.450      SignalP-noTM
TetragonulaCarbonaria_012994-T1  0.126  47  0.113  47  0.133  12  0.107   0.110 N  0.450      SignalP-noTM
TetragonulaCarbonaria_012995-T1  0.114  27  0.108  12  0.127  52  0.107   0.108 N  0.450      SignalP-noTM
TetragonulaCarbonaria_012996-T1  0.127  40  0.120  40  0.183  12  0.123   0.122 N  0.450      SignalP-noTM
TetragonulaCarbonaria_012997-T1  0.134  38  0.140  26  0.418  12  0.175   0.159 N  0.450      SignalP-noTM
TetragonulaCarbonaria_012998-T1  0.110  24  0.113  44  0.124  30  0.110   0.112 N  0.450      SignalP-noTM
TetragonulaCarbonaria_012999-T1  0.111  58  0.112  53  0.129  46  0.104   0.108 N  0.450      SignalP-noTM
TetragonulaCarbonaria_013000-T1  0.146  52  0.128  52  0.157  49  0.107   0.116 N  0.450      SignalP-noTM
TetragonulaCarbonaria_013001-T1  0.128  27  0.130  12  0.189   1  0.124   0.127 N  0.450      SignalP-noTM
TetragonulaCarbonaria_013002-T1  0.204  22  0.216  22  0.370   2  0.224   0.221 N  0.450      SignalP-noTM
TetragonulaCarbonaria_013003-T1  0.110  30  0.121  16  0.158   1  0.131   0.126 N  0.450      SignalP-noTM
TetragonulaCarbonaria_013004-T1  0.159  25  0.136  25  0.136   5  0.116   0.125 N  0.450      SignalP-noTM
TetragonulaCarbonaria_013005-T1  0.175  29  0.142  29  0.223  28  0.115   0.127 N  0.450      SignalP-noTM
TetragonulaCarbonaria_013006-T1  0.147  17  0.149  17  0.249  13  0.160   0.155 N  0.450      SignalP-noTM
TetragonulaCarbonaria_013007-T1  0.109  54  0.109  54  0.130   7  0.106   0.108 N  0.450      SignalP-noTM
TetragonulaCarbonaria_013008-T1  0.117  35  0.114  24  0.144   5  0.119   0.117 N  0.450      SignalP-noTM
TetragonulaCarbonaria_013009-T1  0.198  17  0.291  17  0.467   2  0.413   0.357 N  0.450      SignalP-noTM
TetragonulaCarbonaria_013010-T1  0.601  32  0.306  32  0.390   1  0.196   0.246 N  0.450      SignalP-noTM
TetragonulaCarbonaria_013011-T1  0.110  43  0.132  11  0.205   1  0.129   0.130 N  0.450      SignalP-noTM
TetragonulaCarbonaria_013012-T1  0.438  30  0.288  30  0.326  11  0.200   0.240 N  0.450      SignalP-noTM
TetragonulaCarbonaria_013013-T1  0.107  40  0.106  40  0.111  39  0.096   0.100 N  0.450      SignalP-noTM
TetragonulaCarbonaria_013013-T2  0.107  40  0.106  40  0.111  39  0.096   0.100 N  0.450      SignalP-noTM
TetragonulaCarbonaria_013014-T1  0.108  24  0.109  30  0.150  17  0.107   0.108 N  0.450      SignalP-noTM
TetragonulaCarbonaria_013015-T1  0.116  13  0.124  13  0.158   1  0.109   0.116 N  0.450      SignalP-noTM
TetragonulaCarbonaria_013016-T1  0.150  22  0.160  22  0.269  15  0.168   0.165 N  0.450      SignalP-noTM
TetragonulaCarbonaria_013017-T1  0.122  29  0.124  12  0.158   2  0.126   0.125 N  0.450      SignalP-noTM
TetragonulaCarbonaria_013019-T1  0.110  11  0.111  11  0.138  10  0.109   0.110 N  0.450      SignalP-noTM
TetragonulaCarbonaria_013020-T1  0.214  19  0.149  19  0.256  46  0.100   0.129 N  0.500      SignalP-TM
TetragonulaCarbonaria_013021-T1  0.126  44  0.110  44  0.111  37  0.092   0.101 N  0.450      SignalP-noTM
TetragonulaCarbonaria_013022-T1  0.234  28  0.220  28  0.512  27  0.184   0.206 N  0.500      SignalP-TM
TetragonulaCarbonaria_013023-T1  0.118  26  0.148  11  0.237   1  0.156   0.152 N  0.450      SignalP-noTM
TetragonulaCarbonaria_013024-T1  0.133  36  0.117  36  0.162   8  0.109   0.113 N  0.450      SignalP-noTM
TetragonulaCarbonaria_013025-T1  0.108  26  0.116  11  0.151   1  0.110   0.113 N  0.450      SignalP-noTM
TetragonulaCarbonaria_013026-T1  0.111  29  0.109  12  0.119   1  0.101   0.104 N  0.450      SignalP-noTM
TetragonulaCarbonaria_013027-T1  0.109  35  0.107  13  0.119  49  0.104   0.105 N  0.450      SignalP-noTM
TetragonulaCarbonaria_013028-T1  0.126  23  0.173  11  0.392   1  0.195   0.184 N  0.450      SignalP-noTM
TetragonulaCarbonaria_013029-T1  0.172  26  0.146  26  0.165   1  0.127   0.136 N  0.450      SignalP-noTM
TetragonulaCarbonaria_013030-T1  0.317  19  0.498  19  0.918   9  0.756   0.637 Y  0.450      SignalP-noTM
TetragonulaCarbonaria_013031-T1  0.169  22  0.134  22  0.160  13  0.106   0.119 N  0.450      SignalP-noTM
TetragonulaCarbonaria_013032-T1  0.133  46  0.122  70  0.184  67  0.106   0.116 N  0.500      SignalP-TM
TetragonulaCarbonaria_013033-T1  0.111  24  0.104  45  0.111  28  0.095   0.099 N  0.450      SignalP-noTM
TetragonulaCarbonaria_013034-T1  0.108  41  0.104  14  0.116  13  0.102   0.102 N  0.450      SignalP-noTM
TetragonulaCarbonaria_013035-T1  0.215  20  0.183  20  0.413   1  0.200   0.189 N  0.500      SignalP-TM
TetragonulaCarbonaria_013036-T1  0.124  20  0.145  64  0.220  52  0.135   0.141 N  0.500      SignalP-TM
TetragonulaCarbonaria_013037-T1  0.116  56  0.111  56  0.126  39  0.102   0.106 N  0.450      SignalP-noTM
TetragonulaCarbonaria_013038-T1  0.120  45  0.176  11  0.348   1  0.231   0.206 N  0.450      SignalP-noTM
TetragonulaCarbonaria_013039-T1  0.110  56  0.108  40  0.149  35  0.106   0.108 N  0.500      SignalP-TM
TetragonulaCarbonaria_013040-T1  0.109  23  0.107  55  0.129  40  0.102   0.104 N  0.450      SignalP-noTM
TetragonulaCarbonaria_013041-T1  0.137  19  0.151  19  0.240   1  0.151   0.151 N  0.450      SignalP-noTM
TetragonulaCarbonaria_013042-T1  0.245  31  0.257  31  0.539  10  0.312   0.279 N  0.500      SignalP-TM
TetragonulaCarbonaria_013043-T1  0.109  33  0.139  29  0.257  13  0.168   0.154 N  0.450      SignalP-noTM
TetragonulaCarbonaria_013044-T1  0.152  41  0.139  11  0.246  40  0.187   0.165 N  0.450      SignalP-noTM
TetragonulaCarbonaria_013045-T1  0.109  59  0.105  63  0.115  43  0.098   0.101 N  0.450      SignalP-noTM
TetragonulaCarbonaria_013045-T2  0.110  66  0.114  11  0.150   2  0.111   0.112 N  0.450      SignalP-noTM
TetragonulaCarbonaria_013045-T3  0.108  47  0.108  47  0.118  43  0.100   0.104 N  0.450      SignalP-noTM
TetragonulaCarbonaria_013046-T1  0.111  34  0.108  70  0.119  55  0.101   0.104 N  0.450      SignalP-noTM
TetragonulaCarbonaria_013047-T1  0.107  27  0.133  12  0.194  10  0.166   0.151 N  0.450      SignalP-noTM
TetragonulaCarbonaria_013048-T1  0.118  55  0.113  55  0.154  43  0.101   0.107 N  0.450      SignalP-noTM
TetragonulaCarbonaria_013049-T1  0.125  55  0.112  55  0.120  13  0.100   0.105 N  0.450      SignalP-noTM
TetragonulaCarbonaria_013050-T1  0.115  50  0.105  50  0.117  48  0.096   0.100 N  0.450      SignalP-noTM
TetragonulaCarbonaria_013051-T1  0.505  20  0.620  20  0.858  14  0.766   0.699 Y  0.450      SignalP-noTM
TetragonulaCarbonaria_013052-T1  0.109  51  0.108  51  0.142  10  0.108   0.108 N  0.450      SignalP-noTM
TetragonulaCarbonaria_013053-T1  0.108  30  0.106  37  0.123  22  0.099   0.102 N  0.450      SignalP-noTM
TetragonulaCarbonaria_013054-T1  0.110  38  0.104  59  0.109   4  0.096   0.100 N  0.450      SignalP-noTM
TetragonulaCarbonaria_013055-T1  0.109  44  0.110  42  0.121  24  0.107   0.108 N  0.450      SignalP-noTM
TetragonulaCarbonaria_013056-T1  0.120  26  0.124  11  0.189   3  0.141   0.133 N  0.450      SignalP-noTM
TetragonulaCarbonaria_013057-T1  0.109  60  0.114  54  0.141  41  0.110   0.112 N  0.450      SignalP-noTM
TetragonulaCarbonaria_013058-T1  0.110  36  0.109  36  0.118  31  0.102   0.105 N  0.450      SignalP-noTM
TetragonulaCarbonaria_013059-T1  0.268  63  0.203  63  0.204  56  0.120   0.170 N  0.500      SignalP-TM
TetragonulaCarbonaria_013060-T1  0.107  47  0.109  67  0.126  48  0.102   0.105 N  0.450      SignalP-noTM
TetragonulaCarbonaria_013061-T1  0.108  24  0.107  11  0.120   2  0.106   0.106 N  0.450      SignalP-noTM
TetragonulaCarbonaria_013062-T1  0.134  20  0.169  20  0.335   2  0.202   0.187 N  0.450      SignalP-noTM
TetragonulaCarbonaria_013063-T1  0.112  51  0.107  65  0.130   4  0.101   0.104 N  0.450      SignalP-noTM
TetragonulaCarbonaria_013064-T1  0.136  30  0.143  30  0.255   5  0.159   0.152 N  0.450      SignalP-noTM
TetragonulaCarbonaria_013065-T1  0.126  18  0.136  46  0.267  42  0.133   0.135 N  0.450      SignalP-noTM
TetragonulaCarbonaria_013066-T1  0.107  23  0.105  51  0.114  35  0.099   0.102 N  0.450      SignalP-noTM
TetragonulaCarbonaria_013067-T1  0.108  57  0.106  18  0.128   3  0.105   0.105 N  0.450      SignalP-noTM
TetragonulaCarbonaria_013068-T1  0.143  43  0.127  25  0.196  23  0.144   0.134 N  0.500      SignalP-TM
TetragonulaCarbonaria_013070-T1  0.274  68  0.163  68  0.226   4  0.128   0.144 N  0.450      SignalP-noTM
TetragonulaCarbonaria_013071-T1  0.170  60  0.133  60  0.172  50  0.101   0.116 N  0.450      SignalP-noTM
TetragonulaCarbonaria_013074-T1  0.110  49  0.108  49  0.114  32  0.097   0.102 N  0.450      SignalP-noTM
TetragonulaCarbonaria_013075-T1  0.135  16  0.116  16  0.118  15  0.100   0.107 N  0.450      SignalP-noTM
TetragonulaCarbonaria_013076-T1  0.113  22  0.104  22  0.123  55  0.096   0.100 N  0.450      SignalP-noTM
TetragonulaCarbonaria_013077-T1  0.111  57  0.112  57  0.126  49  0.097   0.104 N  0.450      SignalP-noTM
TetragonulaCarbonaria_013078-T1  0.808  27  0.532  27  0.581   6  0.407   0.482 N  0.500      SignalP-TM
TetragonulaCarbonaria_013079-T1  0.109  32  0.115  37  0.131  24  0.115   0.115 N  0.450      SignalP-noTM
TetragonulaCarbonaria_013080-T1  0.110  29  0.103  29  0.112  23  0.096   0.099 N  0.450      SignalP-noTM
TetragonulaCarbonaria_013081-T1  0.108  62  0.107  49  0.121  34  0.101   0.104 N  0.450      SignalP-noTM
TetragonulaCarbonaria_013082-T1  0.112  44  0.111  11  0.136  34  0.105   0.108 N  0.450      SignalP-noTM
TetragonulaCarbonaria_013083-T1  0.111  32  0.104  48  0.115  32  0.097   0.100 N  0.450      SignalP-noTM
TetragonulaCarbonaria_013084-T1  0.114  44  0.106  44  0.110  54  0.094   0.099 N  0.450      SignalP-noTM
TetragonulaCarbonaria_013085-T1  0.353  30  0.321  30  0.580  28  0.205   0.274 N  0.500      SignalP-TM
TetragonulaCarbonaria_013086-T1  0.858  21  0.865  21  0.955  10  0.866   0.865 Y  0.450      SignalP-noTM
TetragonulaCarbonaria_013087-T1  0.108  57  0.107  59  0.131  43  0.102   0.104 N  0.450      SignalP-noTM
TetragonulaCarbonaria_013088-T1  0.118  34  0.105  12  0.144   5  0.112   0.109 N  0.450      SignalP-noTM
TetragonulaCarbonaria_013089-T1  0.107  49  0.101  42  0.108  26  0.096   0.098 N  0.450      SignalP-noTM
TetragonulaCarbonaria_013090-T1  0.172  22  0.157  22  0.171   3  0.144   0.150 N  0.450      SignalP-noTM
TetragonulaCarbonaria_013091-T1  0.120  17  0.127  17  0.179  40  0.134   0.131 N  0.450      SignalP-noTM
TetragonulaCarbonaria_013092-T1  0.115  28  0.111  28  0.133  24  0.108   0.109 N  0.450      SignalP-noTM
TetragonulaCarbonaria_013093-T1  0.197  22  0.261  22  0.583   2  0.346   0.307 N  0.450      SignalP-noTM
TetragonulaCarbonaria_013094-T1  0.116  59  0.164  12  0.317   1  0.187   0.176 N  0.450      SignalP-noTM
TetragonulaCarbonaria_013095-T1  0.221  19  0.165  19  0.163   6  0.125   0.144 N  0.450      SignalP-noTM
TetragonulaCarbonaria_013096-T1  0.147  70  0.126  70  0.125  46  0.106   0.115 N  0.450      SignalP-noTM
TetragonulaCarbonaria_013097-T1  0.111  59  0.112  59  0.136  50  0.102   0.107 N  0.450      SignalP-noTM
TetragonulaCarbonaria_013098-T1  0.108  40  0.112  44  0.133  38  0.103   0.107 N  0.450      SignalP-noTM
TetragonulaCarbonaria_013099-T1  0.288  33  0.262  33  0.427  16  0.226   0.243 N  0.450      SignalP-noTM
TetragonulaCarbonaria_013100-T1  0.110  27  0.107  37  0.114  29  0.103   0.105 N  0.450      SignalP-noTM
TetragonulaCarbonaria_013101-T1  0.110  53  0.108  46  0.116   1  0.102   0.105 N  0.450      SignalP-noTM
TetragonulaCarbonaria_013102-T1  0.110  22  0.110  47  0.121  23  0.104   0.107 N  0.450      SignalP-noTM
TetragonulaCarbonaria_013103-T1  0.426  19  0.400  19  0.655  15  0.394   0.397 N  0.450      SignalP-noTM
TetragonulaCarbonaria_013104-T1  0.116  19  0.107  40  0.118  17  0.099   0.103 N  0.450      SignalP-noTM
TetragonulaCarbonaria_013105-T1  0.109  19  0.116  11  0.134   1  0.117   0.116 N  0.450      SignalP-noTM
TetragonulaCarbonaria_013106-T1  0.111  17  0.101  12  0.129  63  0.096   0.099 N  0.500      SignalP-TM
TetragonulaCarbonaria_013108-T1  0.108  28  0.105  31  0.114  27  0.099   0.102 N  0.450      SignalP-noTM
TetragonulaCarbonaria_013109-T1  0.175  23  0.175  23  0.235  19  0.175   0.175 N  0.450      SignalP-noTM
TetragonulaCarbonaria_013110-T1  0.637  17  0.710  17  0.841   1  0.773   0.744 Y  0.450      SignalP-noTM
TetragonulaCarbonaria_013111-T1  0.107  28  0.109  13  0.131   2  0.112   0.111 N  0.450      SignalP-noTM
TetragonulaCarbonaria_013112-T1  0.108   9  0.115  12  0.145   1  0.103   0.109 N  0.450      SignalP-noTM
TetragonulaCarbonaria_013113-T1  0.110  50  0.107  70  0.115   7  0.100   0.103 N  0.450      SignalP-noTM
TetragonulaCarbonaria_013114-T1  0.121  27  0.113  27  0.127   1  0.106   0.109 N  0.450      SignalP-noTM
TetragonulaCarbonaria_013115-T1  0.324  36  0.290  36  0.603  30  0.226   0.256 N  0.450      SignalP-noTM
TetragonulaCarbonaria_013116-T1  0.128  14  0.112  14  0.114  50  0.095   0.103 N  0.450      SignalP-noTM
TetragonulaCarbonaria_013116-T2  0.128  14  0.112  14  0.114  50  0.095   0.103 N  0.450      SignalP-noTM
TetragonulaCarbonaria_013116-T3  0.128  14  0.112  14  0.114  50  0.095   0.103 N  0.450      SignalP-noTM
TetragonulaCarbonaria_013117-T1  0.108  51  0.105  37  0.117  22  0.100   0.102 N  0.450      SignalP-noTM
TetragonulaCarbonaria_013118-T1  0.111  45  0.121  11  0.203   3  0.142   0.132 N  0.450      SignalP-noTM
TetragonulaCarbonaria_013119-T1  0.108  28  0.120  55  0.145  46  0.115   0.117 N  0.450      SignalP-noTM
TetragonulaCarbonaria_013120-T1  0.109  46  0.109  46  0.121  35  0.100   0.104 N  0.450      SignalP-noTM
TetragonulaCarbonaria_013121-T1  0.111  31  0.136  12  0.224   2  0.166   0.152 N  0.450      SignalP-noTM
TetragonulaCarbonaria_013122-T1  0.156  52  0.135  52  0.219  50  0.110   0.122 N  0.450      SignalP-noTM
TetragonulaCarbonaria_013123-T1  0.117  19  0.156  11  0.261   2  0.189   0.174 N  0.450      SignalP-noTM
TetragonulaCarbonaria_013124-T1  0.109  43  0.108  43  0.128  35  0.101   0.105 N  0.450      SignalP-noTM
TetragonulaCarbonaria_013125-T1  0.110  58  0.118  13  0.141  11  0.125   0.122 N  0.450      SignalP-noTM
TetragonulaCarbonaria_013126-T1  0.109  64  0.104  28  0.110  11  0.100   0.102 N  0.450      SignalP-noTM
TetragonulaCarbonaria_013127-T1  0.108  25  0.105  51  0.114  41  0.099   0.102 N  0.450      SignalP-noTM
TetragonulaCarbonaria_013128-T1  0.115  42  0.106  42  0.113  55  0.096   0.101 N  0.450      SignalP-noTM
TetragonulaCarbonaria_013129-T1  0.111  43  0.106  65  0.112  11  0.099   0.102 N  0.450      SignalP-noTM
TetragonulaCarbonaria_013130-T1  0.111  56  0.110  56  0.118  47  0.104   0.106 N  0.450      SignalP-noTM
TetragonulaCarbonaria_013131-T1  0.108  31  0.114  14  0.165   2  0.126   0.121 N  0.450      SignalP-noTM
TetragonulaCarbonaria_013132-T1  0.149  18  0.128  18  0.136  11  0.110   0.118 N  0.450      SignalP-noTM
TetragonulaCarbonaria_013133-T1  0.112  62  0.109  16  0.120   7  0.108   0.109 N  0.450      SignalP-noTM
TetragonulaCarbonaria_013134-T1  0.111  42  0.109  29  0.116  25  0.106   0.107 N  0.450      SignalP-noTM
TetragonulaCarbonaria_013135-T1  0.125  35  0.110  35  0.111   1  0.098   0.104 N  0.450      SignalP-noTM
TetragonulaCarbonaria_013136-T1  0.110  70  0.111  12  0.146   3  0.110   0.110 N  0.450      SignalP-noTM
TetragonulaCarbonaria_013137-T1  0.115  38  0.124  47  0.321  44  0.116   0.119 N  0.450      SignalP-noTM
TetragonulaCarbonaria_013138-T1  0.110  60  0.110  28  0.151  16  0.109   0.109 N  0.450      SignalP-noTM
TetragonulaCarbonaria_013139-T1  0.142  37  0.120  37  0.149   2  0.108   0.114 N  0.450      SignalP-noTM
TetragonulaCarbonaria_013140-T1  0.146  23  0.153  23  0.276   7  0.160   0.156 N  0.450      SignalP-noTM
TetragonulaCarbonaria_013141-T1  0.109   7  0.108  41  0.124  53  0.099   0.103 N  0.450      SignalP-noTM
TetragonulaCarbonaria_013142-T1  0.111  36  0.119  36  0.144  29  0.111   0.115 N  0.450      SignalP-noTM
TetragonulaCarbonaria_013143-T1  0.117  33  0.106  55  0.117  36  0.100   0.103 N  0.450      SignalP-noTM
TetragonulaCarbonaria_013144-T1  0.117  16  0.111  16  0.120  15  0.108   0.109 N  0.450      SignalP-noTM
TetragonulaCarbonaria_013145-T1  0.113  19  0.111  52  0.126  40  0.109   0.110 N  0.450      SignalP-noTM
TetragonulaCarbonaria_013146-T1  0.116  36  0.141  35  0.293  28  0.158   0.150 N  0.450      SignalP-noTM
TetragonulaCarbonaria_013148-T1  0.116  24  0.142  11  0.264   1  0.175   0.155 N  0.500      SignalP-TM
TetragonulaCarbonaria_013149-T1  0.109  27  0.116  12  0.151  11  0.129   0.123 N  0.450      SignalP-noTM
TetragonulaCarbonaria_013150-T1  0.118  31  0.109  31  0.113  35  0.098   0.103 N  0.450      SignalP-noTM
TetragonulaCarbonaria_013151-T1  0.121  16  0.118  16  0.123   1  0.112   0.115 N  0.450      SignalP-noTM
TetragonulaCarbonaria_013152-T1  0.111  64  0.106  64  0.109  52  0.094   0.100 N  0.450      SignalP-noTM
TetragonulaCarbonaria_013153-T1  0.106  70  0.102  39  0.112  26  0.093   0.097 N  0.450      SignalP-noTM
TetragonulaCarbonaria_013154-T1  0.342  30  0.210  30  0.255  29  0.126   0.165 N  0.450      SignalP-noTM
TetragonulaCarbonaria_013155-T1  0.120  15  0.124  22  0.190  19  0.134   0.129 N  0.450      SignalP-noTM
TetragonulaCarbonaria_013156-T1  0.185  28  0.252  28  0.508   1  0.352   0.306 N  0.450      SignalP-noTM
TetragonulaCarbonaria_013157-T1  0.185  15  0.139  15  0.121  45  0.103   0.120 N  0.450      SignalP-noTM
TetragonulaCarbonaria_013158-T1  0.114  24  0.132  14  0.186   3  0.160   0.147 N  0.450      SignalP-noTM
TetragonulaCarbonaria_013159-T1  0.149  37  0.151  48  0.228  36  0.124   0.140 N  0.500      SignalP-TM
TetragonulaCarbonaria_013160-T1  0.216  42  0.153  42  0.142  12  0.108   0.129 N  0.450      SignalP-noTM
TetragonulaCarbonaria_013161-T1  0.108   7  0.113  11  0.136   1  0.111   0.112 N  0.450      SignalP-noTM
TetragonulaCarbonaria_013162-T1  0.124  18  0.199  12  0.593   2  0.290   0.248 N  0.450      SignalP-noTM
TetragonulaCarbonaria_013163-T1  0.133  38  0.123  12  0.166   1  0.121   0.122 N  0.450      SignalP-noTM
TetragonulaCarbonaria_013164-T1  0.110  56  0.113  11  0.132   6  0.119   0.117 N  0.450      SignalP-noTM
TetragonulaCarbonaria_013165-T1  0.128  43  0.118  43  0.143  13  0.107   0.112 N  0.450      SignalP-noTM
TetragonulaCarbonaria_013166-T1  0.111  70  0.118  30  0.154  12  0.122   0.120 N  0.450      SignalP-noTM
TetragonulaCarbonaria_013167-T1  0.140  28  0.134  28  0.210  24  0.132   0.133 N  0.450      SignalP-noTM
TetragonulaCarbonaria_013168-T1  0.132  36  0.115  36  0.175  35  0.103   0.108 N  0.450      SignalP-noTM
TetragonulaCarbonaria_013169-T1  0.108  70  0.107  45  0.118  38  0.102   0.104 N  0.450      SignalP-noTM
TetragonulaCarbonaria_013170-T1  0.108  31  0.107  31  0.118  22  0.102   0.104 N  0.450      SignalP-noTM
TetragonulaCarbonaria_013171-T1  0.110  44  0.106  39  0.111  24  0.097   0.101 N  0.450      SignalP-noTM
TetragonulaCarbonaria_013172-T1  0.109  20  0.124  11  0.168   1  0.109   0.116 N  0.450      SignalP-noTM
TetragonulaCarbonaria_013173-T1  0.116  56  0.105  56  0.116  55  0.095   0.099 N  0.450      SignalP-noTM
TetragonulaCarbonaria_013174-T1  0.107  62  0.104  70  0.110  57  0.096   0.100 N  0.450      SignalP-noTM
TetragonulaCarbonaria_013175-T1  0.116  64  0.104  54  0.133  49  0.088   0.097 N  0.500      SignalP-TM
TetragonulaCarbonaria_013176-T1  0.109  30  0.106  30  0.138  12  0.101   0.103 N  0.450      SignalP-noTM
TetragonulaCarbonaria_013177-T1  0.107  22  0.103  64  0.110   7  0.099   0.101 N  0.450      SignalP-noTM
TetragonulaCarbonaria_013178-T1  0.172  26  0.201  19  0.339   1  0.239   0.221 N  0.450      SignalP-noTM
TetragonulaCarbonaria_013179-T1  0.108  25  0.118  12  0.162   9  0.137   0.128 N  0.450      SignalP-noTM
TetragonulaCarbonaria_013180-T1  0.119  21  0.110  11  0.128   1  0.104   0.107 N  0.450      SignalP-noTM
TetragonulaCarbonaria_013181-T1  0.110  56  0.107  39  0.118  54  0.100   0.103 N  0.450      SignalP-noTM
TetragonulaCarbonaria_013182-T1  0.108  33  0.106  44  0.114  27  0.099   0.102 N  0.450      SignalP-noTM
TetragonulaCarbonaria_013183-T1  0.121  24  0.131  15  0.219  30  0.148   0.140 N  0.450      SignalP-noTM
TetragonulaCarbonaria_013184-T1  0.109  67  0.105  35  0.118  23  0.096   0.101 N  0.450      SignalP-noTM
TetragonulaCarbonaria_013185-T1  0.106  56  0.110  11  0.125   6  0.109   0.109 N  0.450      SignalP-noTM
TetragonulaCarbonaria_013186-T1  0.311  43  0.177  43  0.179   1  0.102   0.136 N  0.450      SignalP-noTM
TetragonulaCarbonaria_013187-T1  0.122  35  0.116  35  0.136  33  0.109   0.112 N  0.450      SignalP-noTM
TetragonulaCarbonaria_013188-T1  0.123  31  0.164  11  0.391   5  0.248   0.210 N  0.450      SignalP-noTM
TetragonulaCarbonaria_013189-T1  0.111  67  0.107  67  0.117  51  0.096   0.101 N  0.450      SignalP-noTM
TetragonulaCarbonaria_013190-T1  0.119  43  0.136  18  0.222  16  0.166   0.148 N  0.500      SignalP-TM
TetragonulaCarbonaria_013191-T1  0.112  19  0.107  39  0.113  27  0.100   0.103 N  0.450      SignalP-noTM
TetragonulaCarbonaria_013192-T1  0.107  63  0.109  42  0.124  23  0.105   0.106 N  0.450      SignalP-noTM
TetragonulaCarbonaria_013193-T1  0.117  26  0.108  36  0.146  24  0.095   0.103 N  0.500      SignalP-TM
TetragonulaCarbonaria_013194-T1  0.109  48  0.107  48  0.121  42  0.100   0.103 N  0.450      SignalP-noTM
TetragonulaCarbonaria_013195-T1  0.109  39  0.110  56  0.141  35  0.106   0.108 N  0.450      SignalP-noTM
TetragonulaCarbonaria_013197-T1  0.142  43  0.170  11  0.338   5  0.283   0.215 N  0.500      SignalP-TM
TetragonulaCarbonaria_013198-T1  0.118  47  0.113  11  0.136   2  0.117   0.115 N  0.450      SignalP-noTM
TetragonulaCarbonaria_013199-T1  0.147  21  0.185  11  0.493   1  0.282   0.224 N  0.500      SignalP-TM
TetragonulaCarbonaria_013200-T1  0.109  62  0.113  11  0.166  46  0.115   0.114 N  0.450      SignalP-noTM
TetragonulaCarbonaria_013201-T1  0.114  26  0.108  38  0.117  23  0.101   0.104 N  0.450      SignalP-noTM
TetragonulaCarbonaria_013202-T1  0.148  32  0.123  32  0.150   5  0.105   0.113 N  0.450      SignalP-noTM
TetragonulaCarbonaria_013203-T1  0.133  24  0.136  24  0.225  22  0.141   0.139 N  0.450      SignalP-noTM
TetragonulaCarbonaria_013204-T1  0.107  25  0.110  25  0.124  14  0.113   0.111 N  0.450      SignalP-noTM
TetragonulaCarbonaria_013205-T1  0.113  54  0.118  11  0.175   6  0.131   0.125 N  0.450      SignalP-noTM
TetragonulaCarbonaria_013206-T1  0.247  30  0.163  30  0.235  29  0.110   0.135 N  0.450      SignalP-noTM
TetragonulaCarbonaria_013207-T1  0.108  48  0.111  21  0.199  12  0.116   0.114 N  0.450      SignalP-noTM
TetragonulaCarbonaria_013208-T1  0.109  63  0.106  12  0.116   1  0.095   0.100 N  0.450      SignalP-noTM
TetragonulaCarbonaria_013209-T1  0.108  12  0.104  29  0.116  22  0.103   0.104 N  0.450      SignalP-noTM
TetragonulaCarbonaria_013210-T1  0.112  56  0.107  12  0.110   1  0.101   0.104 N  0.450      SignalP-noTM
TetragonulaCarbonaria_013211-T1  0.108  21  0.114  54  0.139  47  0.107   0.110 N  0.450      SignalP-noTM
TetragonulaCarbonaria_013212-T1  0.109  38  0.108  32  0.117   3  0.108   0.108 N  0.450      SignalP-noTM
TetragonulaCarbonaria_013213-T1  0.115  32  0.111  32  0.142   3  0.110   0.110 N  0.450      SignalP-noTM
TetragonulaCarbonaria_013214-T1  0.113  35  0.117  12  0.147   1  0.108   0.112 N  0.450      SignalP-noTM
TetragonulaCarbonaria_013215-T1  0.120  29  0.107  36  0.124  33  0.098   0.102 N  0.450      SignalP-noTM
TetragonulaCarbonaria_013216-T1  0.125  29  0.189  12  0.495   2  0.282   0.239 N  0.450      SignalP-noTM
TetragonulaCarbonaria_013217-T1  0.168  18  0.156  18  0.200  17  0.137   0.146 N  0.450      SignalP-noTM
TetragonulaCarbonaria_013218-T1  0.109  17  0.107  50  0.122  33  0.102   0.104 N  0.450      SignalP-noTM
TetragonulaCarbonaria_013219-T1  0.112  24  0.113  24  0.137  12  0.112   0.112 N  0.450      SignalP-noTM
TetragonulaCarbonaria_013220-T1  0.165  36  0.128  19  0.145   4  0.103   0.114 N  0.450      SignalP-noTM
TetragonulaCarbonaria_013221-T1  0.134  24  0.116  24  0.134   1  0.102   0.108 N  0.450      SignalP-noTM
TetragonulaCarbonaria_013222-T1  0.108  15  0.104  12  0.110   7  0.099   0.102 N  0.450      SignalP-noTM
TetragonulaCarbonaria_013223-T1  0.107  25  0.105  65  0.115  51  0.098   0.101 N  0.450      SignalP-noTM
TetragonulaCarbonaria_013224-T1  0.133  55  0.125  55  0.157  49  0.102   0.113 N  0.450      SignalP-noTM
TetragonulaCarbonaria_013225-T1  0.115  61  0.103  17  0.164  69  0.100   0.102 N  0.500      SignalP-TM
TetragonulaCarbonaria_013226-T1  0.187  22  0.139  22  0.134   1  0.102   0.119 N  0.450      SignalP-noTM
TetragonulaCarbonaria_013227-T1  0.176  37  0.216  37  0.389  32  0.230   0.222 N  0.500      SignalP-TM
TetragonulaCarbonaria_013228-T1  0.113  70  0.138  14  0.280  13  0.199   0.171 N  0.450      SignalP-noTM
TetragonulaCarbonaria_013229-T1  0.111  21  0.109  37  0.126  25  0.107   0.108 N  0.450      SignalP-noTM
TetragonulaCarbonaria_013230-T1  0.112  45  0.113  45  0.130   1  0.107   0.110 N  0.450      SignalP-noTM
TetragonulaCarbonaria_013231-T1  0.175  22  0.221  22  0.352   9  0.276   0.251 N  0.450      SignalP-noTM
TetragonulaCarbonaria_013232-T1  0.114  67  0.112  14  0.130  10  0.118   0.115 N  0.450      SignalP-noTM
TetragonulaCarbonaria_013233-T1  0.134  38  0.124  38  0.203  19  0.123   0.123 N  0.450      SignalP-noTM
TetragonulaCarbonaria_013234-T1  0.110  51  0.105  41  0.114  53  0.099   0.102 N  0.450      SignalP-noTM
TetragonulaCarbonaria_013235-T1  0.108  25  0.106  57  0.125   6  0.101   0.103 N  0.450      SignalP-noTM
TetragonulaCarbonaria_013236-T1  0.159  32  0.137  32  0.155  43  0.119   0.128 N  0.450      SignalP-noTM
TetragonulaCarbonaria_013237-T1  0.911  23  0.850  23  0.917  19  0.793   0.819 Y  0.450      SignalP-noTM
TetragonulaCarbonaria_013238-T1  0.131  70  0.140  11  0.219   2  0.183   0.163 N  0.450      SignalP-noTM
TetragonulaCarbonaria_013239-T1  0.110  58  0.105  34  0.112  23  0.102   0.103 N  0.450      SignalP-noTM
TetragonulaCarbonaria_013240-T1  0.150  24  0.183  24  0.413   6  0.219   0.203 N  0.450      SignalP-noTM
TetragonulaCarbonaria_013241-T1  0.222  32  0.141  32  0.157  50  0.093   0.115 N  0.450      SignalP-noTM
TetragonulaCarbonaria_013242-T1  0.130  57  0.111  57  0.128  20  0.099   0.105 N  0.450      SignalP-noTM
TetragonulaCarbonaria_013243-T1  0.111  54  0.110  16  0.145  13  0.112   0.111 N  0.450      SignalP-noTM
TetragonulaCarbonaria_013244-T1  0.138  24  0.147  24  0.199  14  0.158   0.153 N  0.450      SignalP-noTM
TetragonulaCarbonaria_013245-T1  0.113  18  0.114  18  0.142  14  0.112   0.113 N  0.450      SignalP-noTM
TetragonulaCarbonaria_013246-T1  0.110  48  0.110  48  0.125  32  0.103   0.106 N  0.450      SignalP-noTM
TetragonulaCarbonaria_013247-T1  0.111  49  0.108  57  0.118  46  0.097   0.102 N  0.450      SignalP-noTM
TetragonulaCarbonaria_013248-T1  0.118  39  0.123  16  0.176  13  0.145   0.135 N  0.450      SignalP-noTM
TetragonulaCarbonaria_013249-T1  0.111  49  0.111  49  0.125  20  0.104   0.107 N  0.450      SignalP-noTM
TetragonulaCarbonaria_013250-T1  0.112  63  0.125  15  0.223  30  0.160   0.144 N  0.450      SignalP-noTM
TetragonulaCarbonaria_013251-T1  0.288  30  0.225  30  0.277   4  0.182   0.202 N  0.450      SignalP-noTM
TetragonulaCarbonaria_013252-T1  0.154  61  0.134  61  0.187   1  0.118   0.126 N  0.450      SignalP-noTM
TetragonulaCarbonaria_013253-T1  0.472  22  0.340  22  0.449  20  0.247   0.303 N  0.500      SignalP-TM
TetragonulaCarbonaria_013254-T1  0.109  49  0.109  49  0.136  31  0.099   0.103 N  0.450      SignalP-noTM
TetragonulaCarbonaria_013255-T1  0.115  57  0.133  57  0.191  44  0.103   0.121 N  0.500      SignalP-TM
TetragonulaCarbonaria_013256-T1  0.120  38  0.114  45  0.183  37  0.106   0.110 N  0.450      SignalP-noTM
TetragonulaCarbonaria_013257-T1  0.111  65  0.131  36  0.258  34  0.146   0.139 N  0.450      SignalP-noTM
TetragonulaCarbonaria_013258-T1  0.111  30  0.112  49  0.139  24  0.107   0.109 N  0.450      SignalP-noTM
TetragonulaCarbonaria_013259-T1  0.115  20  0.107  20  0.119  26  0.096   0.101 N  0.450      SignalP-noTM
TetragonulaCarbonaria_013260-T1  0.219  44  0.211  44  0.543  42  0.192   0.200 N  0.450      SignalP-noTM
TetragonulaCarbonaria_013261-T1  0.122  26  0.110  26  0.118   5  0.100   0.104 N  0.450      SignalP-noTM
TetragonulaCarbonaria_013262-T1  0.257  20  0.270  20  0.434  19  0.279   0.275 N  0.450      SignalP-noTM
TetragonulaCarbonaria_013263-T1  0.109  39  0.113  26  0.165  15  0.116   0.115 N  0.450      SignalP-noTM
TetragonulaCarbonaria_013264-T1  0.108  55  0.104  55  0.125  23  0.097   0.100 N  0.450      SignalP-noTM
TetragonulaCarbonaria_013265-T1  0.149  26  0.157  26  0.267  24  0.170   0.164 N  0.450      SignalP-noTM
TetragonulaCarbonaria_013266-T1  0.134  33  0.144  46  0.248  42  0.160   0.151 N  0.500      SignalP-TM
TetragonulaCarbonaria_013267-T1  0.109  68  0.129  12  0.184   1  0.138   0.134 N  0.450      SignalP-noTM
TetragonulaCarbonaria_013268-T1  0.118  58  0.117  11  0.159   3  0.125   0.121 N  0.450      SignalP-noTM
TetragonulaCarbonaria_013269-T1  0.127  20  0.134  20  0.180  17  0.142   0.138 N  0.450      SignalP-noTM
TetragonulaCarbonaria_013270-T1  0.179  22  0.141  22  0.147  33  0.110   0.124 N  0.450      SignalP-noTM
TetragonulaCarbonaria_013271-T1  0.124  25  0.152  25  0.299   7  0.185   0.170 N  0.450      SignalP-noTM
TetragonulaCarbonaria_013272-T1  0.127  23  0.121  23  0.136  27  0.116   0.118 N  0.450      SignalP-noTM
TetragonulaCarbonaria_013273-T1  0.107  22  0.155  11  0.306   3  0.238   0.200 N  0.450      SignalP-noTM
TetragonulaCarbonaria_013274-T1  0.112  19  0.106  34  0.115  13  0.101   0.104 N  0.450      SignalP-noTM
TetragonulaCarbonaria_013275-T1  0.122  38  0.118  11  0.171   4  0.138   0.129 N  0.450      SignalP-noTM
TetragonulaCarbonaria_013276-T1  0.111  46  0.107  46  0.114  27  0.095   0.100 N  0.450      SignalP-noTM
TetragonulaCarbonaria_013277-T1  0.108  63  0.104  11  0.109   8  0.101   0.103 N  0.450      SignalP-noTM
TetragonulaCarbonaria_013278-T1  0.236  20  0.237  20  0.297  13  0.235   0.236 N  0.450      SignalP-noTM
TetragonulaCarbonaria_013279-T1  0.108  42  0.144  16  0.311   7  0.211   0.180 N  0.450      SignalP-noTM
TetragonulaCarbonaria_013280-T1  0.111  23  0.109  60  0.132  12  0.105   0.107 N  0.450      SignalP-noTM
TetragonulaCarbonaria_013281-T1  0.124  56  0.111  56  0.120  26  0.101   0.105 N  0.450      SignalP-noTM
TetragonulaCarbonaria_013282-T1  0.380  33  0.277  33  0.298   5  0.204   0.237 N  0.450      SignalP-noTM
TetragonulaCarbonaria_013283-T1  0.110  57  0.108  42  0.123  23  0.099   0.103 N  0.450      SignalP-noTM
TetragonulaCarbonaria_013284-T1  0.112  57  0.140  12  0.239   1  0.135   0.137 N  0.450      SignalP-noTM
TetragonulaCarbonaria_013285-T1  0.156  34  0.135  34  0.201   3  0.128   0.132 N  0.450      SignalP-noTM
TetragonulaCarbonaria_013286-T1  0.124  23  0.116  23  0.145  20  0.109   0.112 N  0.450      SignalP-noTM
TetragonulaCarbonaria_013287-T1  0.117  53  0.116  12  0.163  50  0.129   0.123 N  0.450      SignalP-noTM
TetragonulaCarbonaria_013288-T1  0.261  20  0.423  20  0.775  12  0.684   0.564 Y  0.450      SignalP-noTM
TetragonulaCarbonaria_013289-T1  0.158  25  0.158  25  0.215   6  0.153   0.155 N  0.450      SignalP-noTM
TetragonulaCarbonaria_013290-T1  0.241  37  0.163  37  0.152  41  0.109   0.134 N  0.450      SignalP-noTM
TetragonulaCarbonaria_013291-T1  0.117  17  0.128  17  0.221   8  0.152   0.141 N  0.450      SignalP-noTM
TetragonulaCarbonaria_013292-T1  0.111  37  0.111  11  0.123   1  0.107   0.109 N  0.450      SignalP-noTM
TetragonulaCarbonaria_013293-T1  0.113  37  0.112  12  0.161  28  0.108   0.110 N  0.450      SignalP-noTM
TetragonulaCarbonaria_013294-T1  0.113  28  0.110  53  0.134  29  0.104   0.107 N  0.450      SignalP-noTM
TetragonulaCarbonaria_013295-T1  0.125  61  0.111  61  0.118  29  0.100   0.105 N  0.450      SignalP-noTM
TetragonulaCarbonaria_013296-T1  0.123  37  0.175  15  0.458  10  0.293   0.239 N  0.450      SignalP-noTM
TetragonulaCarbonaria_013297-T1  0.111  67  0.106  67  0.117   5  0.100   0.103 N  0.450      SignalP-noTM
TetragonulaCarbonaria_013298-T1  0.110  63  0.112  22  0.131  20  0.116   0.114 N  0.450      SignalP-noTM
TetragonulaCarbonaria_013299-T1  0.109  47  0.104  49  0.118   3  0.100   0.102 N  0.450      SignalP-noTM
TetragonulaCarbonaria_013300-T1  0.130  17  0.109  17  0.117  22  0.095   0.102 N  0.450      SignalP-noTM
TetragonulaCarbonaria_013301-T1  0.165  14  0.362  14  0.825  13  0.778   0.587 Y  0.450      SignalP-noTM
TetragonulaCarbonaria_013302-T1  0.111  53  0.113  24  0.140   8  0.117   0.115 N  0.450      SignalP-noTM
TetragonulaCarbonaria_013303-T1  0.127  38  0.139  12  0.223   1  0.149   0.145 N  0.450      SignalP-noTM
TetragonulaCarbonaria_013304-T1  0.107  54  0.105  54  0.137  12  0.101   0.103 N  0.450      SignalP-noTM
TetragonulaCarbonaria_013305-T1  0.108  56  0.107  56  0.125  44  0.102   0.105 N  0.450      SignalP-noTM
TetragonulaCarbonaria_013306-T1  0.177  32  0.141  32  0.197   5  0.125   0.132 N  0.450      SignalP-noTM
TetragonulaCarbonaria_013307-T1  0.132  46  0.133  13  0.189   1  0.118   0.125 N  0.450      SignalP-noTM
TetragonulaCarbonaria_013308-T1  0.149  30  0.115  30  0.111  46  0.092   0.103 N  0.450      SignalP-noTM
TetragonulaCarbonaria_013309-T1  0.108  62  0.108  13  0.136   8  0.110   0.109 N  0.450      SignalP-noTM
TetragonulaCarbonaria_013310-T1  0.113  68  0.108  11  0.122   1  0.103   0.105 N  0.450      SignalP-noTM
TetragonulaCarbonaria_013311-T1  0.114  54  0.115  37  0.140  48  0.116   0.115 N  0.450      SignalP-noTM
TetragonulaCarbonaria_013312-T1  0.110  33  0.107  64  0.151  47  0.102   0.104 N  0.450      SignalP-noTM
TetragonulaCarbonaria_013313-T1  0.134  33  0.116  33  0.130   7  0.105   0.110 N  0.450      SignalP-noTM
TetragonulaCarbonaria_013314-T1  0.108  42  0.103  11  0.109   3  0.098   0.100 N  0.450      SignalP-noTM
TetragonulaCarbonaria_013315-T1  0.109  60  0.104  33  0.118  13  0.099   0.101 N  0.450      SignalP-noTM
TetragonulaCarbonaria_013316-T1  0.107  51  0.108  42  0.136  22  0.102   0.105 N  0.450      SignalP-noTM
TetragonulaCarbonaria_013317-T1  0.108  16  0.105  12  0.113   1  0.099   0.102 N  0.450      SignalP-noTM
TetragonulaCarbonaria_013318-T1  0.131  39  0.117  39  0.132   4  0.105   0.110 N  0.450      SignalP-noTM
TetragonulaCarbonaria_013319-T1  0.127  18  0.126  18  0.173   1  0.111   0.118 N  0.450      SignalP-noTM
TetragonulaCarbonaria_013320-T1  0.107  66  0.108  11  0.159   4  0.118   0.114 N  0.450      SignalP-noTM
TetragonulaCarbonaria_013321-T1  0.118  65  0.122  65  0.175  47  0.115   0.118 N  0.450      SignalP-noTM
TetragonulaCarbonaria_013322-T1  0.754  23  0.787  23  0.940  12  0.823   0.806 Y  0.450      SignalP-noTM
TetragonulaCarbonaria_013323-T1  0.285  20  0.331  20  0.564  19  0.384   0.360 N  0.450      SignalP-noTM
TetragonulaCarbonaria_013324-T1  0.111  31  0.110  11  0.138   2  0.110   0.110 N  0.450      SignalP-noTM
TetragonulaCarbonaria_013325-T1  0.159  20  0.166  20  0.223   2  0.167   0.167 N  0.450      SignalP-noTM
TetragonulaCarbonaria_013326-T1  0.163  48  0.190  18  0.383   1  0.248   0.221 N  0.450      SignalP-noTM
TetragonulaCarbonaria_013327-T1  0.114  22  0.116  11  0.145   1  0.114   0.115 N  0.450      SignalP-noTM
TetragonulaCarbonaria_013327-T2  0.114  22  0.116  11  0.145   1  0.114   0.115 N  0.450      SignalP-noTM
TetragonulaCarbonaria_013328-T1  0.110  29  0.104  66  0.112  61  0.096   0.100 N  0.450      SignalP-noTM
TetragonulaCarbonaria_013329-T1  0.134  41  0.129  41  0.202  40  0.116   0.122 N  0.450      SignalP-noTM
TetragonulaCarbonaria_013330-T1  0.108  59  0.105  11  0.119  13  0.102   0.103 N  0.450      SignalP-noTM
TetragonulaCarbonaria_013331-T1  0.106  51  0.104  33  0.139  12  0.099   0.101 N  0.450      SignalP-noTM
TetragonulaCarbonaria_013332-T1  0.109  36  0.106  36  0.119  34  0.101   0.103 N  0.450      SignalP-noTM
TetragonulaCarbonaria_013333-T1  0.114  44  0.114  50  0.183  43  0.108   0.110 N  0.450      SignalP-noTM
TetragonulaCarbonaria_013334-T1  0.242  18  0.223  18  0.436  14  0.202   0.211 N  0.450      SignalP-noTM
TetragonulaCarbonaria_013335-T1  0.108  12  0.136  12  0.242   2  0.143   0.140 N  0.450      SignalP-noTM
TetragonulaCarbonaria_013335-T2  0.120  26  0.114  26  0.123   8  0.109   0.111 N  0.450      SignalP-noTM
TetragonulaCarbonaria_013336-T1  0.184  28  0.137  28  0.179   1  0.108   0.121 N  0.450      SignalP-noTM
TetragonulaCarbonaria_013337-T1  0.108  49  0.106  42  0.120  31  0.097   0.101 N  0.450      SignalP-noTM
TetragonulaCarbonaria_013338-T1  0.113  48  0.107  13  0.120   1  0.104   0.105 N  0.450      SignalP-noTM
TetragonulaCarbonaria_013339-T1  0.111  31  0.112  31  0.120  20  0.110   0.111 N  0.450      SignalP-noTM
TetragonulaCarbonaria_013340-T1  0.112  17  0.154  11  0.285   1  0.168   0.162 N  0.450      SignalP-noTM
TetragonulaCarbonaria_013341-T1  0.108  65  0.107  65  0.122  51  0.104   0.105 N  0.450      SignalP-noTM
TetragonulaCarbonaria_013342-T1  0.108  62  0.114  62  0.169  47  0.109   0.111 N  0.450      SignalP-noTM
TetragonulaCarbonaria_013343-T1  0.110  53  0.110  15  0.121   9  0.110   0.110 N  0.450      SignalP-noTM
TetragonulaCarbonaria_013344-T1  0.112  59  0.149  12  0.351   5  0.208   0.181 N  0.450      SignalP-noTM
TetragonulaCarbonaria_013345-T1  0.115  20  0.106  70  0.124  49  0.101   0.103 N  0.450      SignalP-noTM
TetragonulaCarbonaria_013346-T1  0.131  43  0.150  12  0.280   3  0.181   0.167 N  0.450      SignalP-noTM
TetragonulaCarbonaria_013347-T1  0.124  22  0.157  16  0.265   5  0.222   0.192 N  0.450      SignalP-noTM
TetragonulaCarbonaria_013348-T1  0.113  28  0.192  12  0.463   1  0.254   0.226 N  0.450      SignalP-noTM
TetragonulaCarbonaria_013349-T1  0.110  61  0.106  61  0.115  51  0.097   0.101 N  0.450      SignalP-noTM
TetragonulaCarbonaria_013350-T1  0.132  46  0.112  46  0.113  10  0.098   0.104 N  0.450      SignalP-noTM
TetragonulaCarbonaria_013351-T1  0.110  29  0.127  11  0.162   1  0.140   0.134 N  0.450      SignalP-noTM
TetragonulaCarbonaria_013352-T1  0.168  30  0.223  26  0.471  14  0.380   0.286 N  0.500      SignalP-TM
TetragonulaCarbonaria_013353-T1  0.261  27  0.188  27  0.225  26  0.135   0.160 N  0.450      SignalP-noTM
TetragonulaCarbonaria_013354-T1  0.112  30  0.133  11  0.191   1  0.144   0.139 N  0.450      SignalP-noTM
TetragonulaCarbonaria_013355-T1  0.124  63  0.110  63  0.120  21  0.099   0.104 N  0.450      SignalP-noTM
TetragonulaCarbonaria_013356-T1  0.110  43  0.107  15  0.120   2  0.103   0.105 N  0.450      SignalP-noTM
TetragonulaCarbonaria_013357-T1  0.172  18  0.180  18  0.450  15  0.197   0.189 N  0.450      SignalP-noTM
TetragonulaCarbonaria_013358-T1  0.110  34  0.111  11  0.137   1  0.104   0.107 N  0.450      SignalP-noTM
TetragonulaCarbonaria_013359-T1  0.111  16  0.108  16  0.121   2  0.102   0.105 N  0.450      SignalP-noTM
TetragonulaCarbonaria_013360-T1  0.108  66  0.105  66  0.112  50  0.097   0.100 N  0.450      SignalP-noTM
TetragonulaCarbonaria_013361-T1  0.109  15  0.105  36  0.117  55  0.100   0.102 N  0.450      SignalP-noTM
TetragonulaCarbonaria_013362-T1  0.111  31  0.106  57  0.117  33  0.101   0.103 N  0.450      SignalP-noTM
TetragonulaCarbonaria_013363-T1  0.217  35  0.152  35  0.146  12  0.111   0.130 N  0.450      SignalP-noTM
TetragonulaCarbonaria_013364-T1  0.129  30  0.138  30  0.285  10  0.149   0.144 N  0.450      SignalP-noTM
TetragonulaCarbonaria_013365-T1  0.223  45  0.192  21  0.291   1  0.177   0.184 N  0.450      SignalP-noTM
TetragonulaCarbonaria_013366-T1  0.115  20  0.128  11  0.184   5  0.148   0.139 N  0.450      SignalP-noTM
TetragonulaCarbonaria_013367-T1  0.172  27  0.141  27  0.147   2  0.121   0.130 N  0.450      SignalP-noTM
TetragonulaCarbonaria_013368-T1  0.112  61  0.114  16  0.153  13  0.116   0.115 N  0.450      SignalP-noTM
TetragonulaCarbonaria_013369-T1  0.107  51  0.113  11  0.153   3  0.113   0.113 N  0.450      SignalP-noTM
TetragonulaCarbonaria_013370-T1  0.108  66  0.108  11  0.124  30  0.099   0.103 N  0.450      SignalP-noTM
TetragonulaCarbonaria_013371-T1  0.131  35  0.119  35  0.167  32  0.107   0.113 N  0.450      SignalP-noTM
TetragonulaCarbonaria_013372-T1  0.237  35  0.232  35  0.561   1  0.328   0.270 N  0.500      SignalP-TM
TetragonulaCarbonaria_013373-T1  0.111  22  0.106  70  0.114  57  0.099   0.102 N  0.450      SignalP-noTM
TetragonulaCarbonaria_013374-T1  0.153  18  0.237  18  0.787  15  0.385   0.317 N  0.450      SignalP-noTM
TetragonulaCarbonaria_013375-T1  0.271  19  0.445  19  0.817   4  0.732   0.600 Y  0.450      SignalP-noTM
TetragonulaCarbonaria_013376-T1  0.109  58  0.117  14  0.158   3  0.112   0.114 N  0.450      SignalP-noTM
TetragonulaCarbonaria_013377-T1  0.146  20  0.189  20  0.323   1  0.232   0.212 N  0.450      SignalP-noTM
TetragonulaCarbonaria_013378-T1  0.147  20  0.130  20  0.138  18  0.112   0.120 N  0.450      SignalP-noTM
TetragonulaCarbonaria_013379-T1  0.111  53  0.108  14  0.150   4  0.113   0.111 N  0.450      SignalP-noTM
TetragonulaCarbonaria_013380-T1  0.109  57  0.113  38  0.128  24  0.107   0.110 N  0.450      SignalP-noTM
TetragonulaCarbonaria_013381-T1  0.110  47  0.106  33  0.115  11  0.102   0.103 N  0.450      SignalP-noTM
TetragonulaCarbonaria_013382-T1  0.120  21  0.122  21  0.158   9  0.122   0.122 N  0.450      SignalP-noTM
TetragonulaCarbonaria_013383-T1  0.152  24  0.160  24  0.211  10  0.170   0.165 N  0.450      SignalP-noTM
TetragonulaCarbonaria_013384-T1  0.172  42  0.133  42  0.141  41  0.101   0.116 N  0.450      SignalP-noTM
TetragonulaCarbonaria_013385-T1  0.110  59  0.105  34  0.110  17  0.098   0.102 N  0.450      SignalP-noTM
TetragonulaCarbonaria_013386-T1  0.108  42  0.107  42  0.115  35  0.096   0.101 N  0.450      SignalP-noTM
TetragonulaCarbonaria_013387-T1  0.124  38  0.110  38  0.119  12  0.100   0.104 N  0.450      SignalP-noTM
TetragonulaCarbonaria_013388-T1  0.167  19  0.132  19  0.143   9  0.108   0.119 N  0.450      SignalP-noTM
TetragonulaCarbonaria_013389-T1  0.107  63  0.104  37  0.112  22  0.100   0.102 N  0.450      SignalP-noTM
TetragonulaCarbonaria_013390-T1  0.207  21  0.176  21  0.193   1  0.145   0.159 N  0.450      SignalP-noTM
TetragonulaCarbonaria_013391-T1  0.108  40  0.106  40  0.112  26  0.096   0.101 N  0.450      SignalP-noTM
TetragonulaCarbonaria_013392-T1  0.110  41  0.110  41  0.147  25  0.105   0.108 N  0.450      SignalP-noTM
TetragonulaCarbonaria_013393-T1  0.107  33  0.107  53  0.114  43  0.100   0.103 N  0.450      SignalP-noTM
TetragonulaCarbonaria_013394-T1  0.108  68  0.105  68  0.117  28  0.097   0.101 N  0.450      SignalP-noTM
TetragonulaCarbonaria_013395-T1  0.111  64  0.117  12  0.139   1  0.125   0.121 N  0.450      SignalP-noTM
TetragonulaCarbonaria_013396-T1  0.114  30  0.115  11  0.140  26  0.115   0.115 N  0.450      SignalP-noTM
TetragonulaCarbonaria_013397-T1  0.109  62  0.109  54  0.124  50  0.105   0.107 N  0.450      SignalP-noTM
TetragonulaCarbonaria_013398-T1  0.109  31  0.105  41  0.113  29  0.100   0.102 N  0.450      SignalP-noTM
TetragonulaCarbonaria_013399-T1  0.146  61  0.128  13  0.182   4  0.141   0.135 N  0.450      SignalP-noTM
TetragonulaCarbonaria_013400-T1  0.143   9  0.112  47  0.122  11  0.101   0.106 N  0.450      SignalP-noTM
TetragonulaCarbonaria_013401-T1  0.110  51  0.109  42  0.121  30  0.099   0.103 N  0.450      SignalP-noTM
TetragonulaCarbonaria_013402-T1  0.760  24  0.808  24  0.904  14  0.858   0.835 Y  0.450      SignalP-noTM
TetragonulaCarbonaria_013403-T1  0.139  34  0.155  34  0.323  30  0.161   0.158 N  0.450      SignalP-noTM
TetragonulaCarbonaria_013404-T1  0.108  60  0.107  12  0.142   2  0.112   0.110 N  0.450      SignalP-noTM
TetragonulaCarbonaria_013405-T1  0.168  46  0.128  46  0.156   1  0.102   0.114 N  0.450      SignalP-noTM
TetragonulaCarbonaria_013406-T1  0.647  20  0.734  20  0.909  12  0.829   0.786 Y  0.450      SignalP-noTM
TetragonulaCarbonaria_013407-T1  0.123  21  0.112  21  0.129  42  0.101   0.106 N  0.450      SignalP-noTM
TetragonulaCarbonaria_013408-T1  0.109  59  0.105  41  0.115  70  0.092   0.098 N  0.450      SignalP-noTM
TetragonulaCarbonaria_013409-T1  0.116  40  0.109  56  0.143  43  0.088   0.101 N  0.500      SignalP-TM
TetragonulaCarbonaria_013410-T1  0.117  35  0.136  15  0.285   9  0.162   0.146 N  0.500      SignalP-TM
TetragonulaCarbonaria_013411-T1  0.108  62  0.103  46  0.113  37  0.096   0.099 N  0.450      SignalP-noTM
TetragonulaCarbonaria_013412-T1  0.105  22  0.134  11  0.229   3  0.181   0.153 N  0.500      SignalP-TM
TetragonulaCarbonaria_013413-T1  0.135  33  0.118  11  0.153   6  0.125   0.122 N  0.450      SignalP-noTM
TetragonulaCarbonaria_013414-T1  0.128  19  0.144  19  0.188   2  0.160   0.153 N  0.450      SignalP-noTM
TetragonulaCarbonaria_013415-T1  0.126  16  0.110  16  0.115  54  0.091   0.100 N  0.450      SignalP-noTM
TetragonulaCarbonaria_013416-T1  0.124  38  0.124  42  0.168  40  0.116   0.121 N  0.500      SignalP-TM
TetragonulaCarbonaria_013417-T1  0.109  56  0.110  11  0.119  47  0.110   0.110 N  0.450      SignalP-noTM
TetragonulaCarbonaria_013418-T1  0.110  34  0.104  24  0.112   7  0.100   0.102 N  0.450      SignalP-noTM
TetragonulaCarbonaria_013419-T1  0.283  20  0.172  20  0.181  19  0.104   0.135 N  0.450      SignalP-noTM
TetragonulaCarbonaria_013420-T1  0.111  53  0.113  12  0.145  21  0.112   0.113 N  0.450      SignalP-noTM
TetragonulaCarbonaria_013421-T1  0.109  45  0.109  14  0.147  40  0.104   0.106 N  0.450      SignalP-noTM
TetragonulaCarbonaria_013422-T1  0.117  22  0.106  56  0.111  38  0.098   0.102 N  0.450      SignalP-noTM
TetragonulaCarbonaria_013423-T1  0.106  68  0.103  33  0.110  26  0.100   0.101 N  0.450      SignalP-noTM
TetragonulaCarbonaria_013424-T1  0.128  25  0.128  11  0.184   3  0.135   0.132 N  0.450      SignalP-noTM
TetragonulaCarbonaria_013425-T1  0.111  43  0.106  62  0.126  41  0.101   0.103 N  0.450      SignalP-noTM
TetragonulaCarbonaria_013426-T1  0.125  65  0.140  65  0.187  58  0.121   0.133 N  0.500      SignalP-TM
TetragonulaCarbonaria_013427-T1  0.108  28  0.107  12  0.134   7  0.113   0.110 N  0.450      SignalP-noTM
TetragonulaCarbonaria_013428-T1  0.110  20  0.117  20  0.153  15  0.124   0.120 N  0.450      SignalP-noTM
TetragonulaCarbonaria_013429-T1  0.117  54  0.109  54  0.113  20  0.099   0.104 N  0.450      SignalP-noTM
TetragonulaCarbonaria_013430-T1  0.121  31  0.107  46  0.122  32  0.098   0.102 N  0.450      SignalP-noTM
TetragonulaCarbonaria_013431-T1  0.114  30  0.128  11  0.189   1  0.136   0.133 N  0.450      SignalP-noTM
TetragonulaCarbonaria_013432-T1  0.114  32  0.117  12  0.159   1  0.113   0.115 N  0.450      SignalP-noTM
TetragonulaCarbonaria_013433-T1  0.114  62  0.206  12  0.527   1  0.308   0.261 N  0.450      SignalP-noTM
TetragonulaCarbonaria_013434-T1  0.137  25  0.135  25  0.218   2  0.140   0.138 N  0.450      SignalP-noTM
TetragonulaCarbonaria_013435-T1  0.109  63  0.106  63  0.116  46  0.096   0.101 N  0.450      SignalP-noTM
TetragonulaCarbonaria_013436-T1  0.127  18  0.108  45  0.115  42  0.095   0.101 N  0.450      SignalP-noTM
TetragonulaCarbonaria_013437-T1  0.108  49  0.107  34  0.148  32  0.109   0.108 N  0.450      SignalP-noTM
TetragonulaCarbonaria_013438-T1  0.127  52  0.135  52  0.282  50  0.120   0.127 N  0.450      SignalP-noTM
TetragonulaCarbonaria_013439-T1  0.108  25  0.100  43  0.122   4  0.094   0.097 N  0.450      SignalP-noTM
TetragonulaCarbonaria_013440-T1  0.109  41  0.116  11  0.177   2  0.121   0.118 N  0.450      SignalP-noTM
TetragonulaCarbonaria_013441-T1  0.112  43  0.105  43  0.119  47  0.097   0.101 N  0.450      SignalP-noTM
TetragonulaCarbonaria_013442-T1  0.124  17  0.110  17  0.123   5  0.100   0.104 N  0.450      SignalP-noTM
TetragonulaCarbonaria_013443-T1  0.222  30  0.156  30  0.203   2  0.119   0.136 N  0.450      SignalP-noTM
TetragonulaCarbonaria_013444-T1  0.113  28  0.155  11  0.259   6  0.208   0.184 N  0.450      SignalP-noTM
TetragonulaCarbonaria_013445-T1  0.136  42  0.116  42  0.115  41  0.097   0.105 N  0.450      SignalP-noTM
TetragonulaCarbonaria_013446-T1  0.138  33  0.218  24  0.549   7  0.347   0.288 N  0.450      SignalP-noTM
TetragonulaCarbonaria_013447-T1  0.110  32  0.106  32  0.112  20  0.102   0.104 N  0.450      SignalP-noTM
TetragonulaCarbonaria_013448-T1  0.106  52  0.106  38  0.120   2  0.105   0.105 N  0.450      SignalP-noTM
TetragonulaCarbonaria_013449-T1  0.114  38  0.114  16  0.150  11  0.117   0.116 N  0.450      SignalP-noTM
TetragonulaCarbonaria_013450-T1  0.111  66  0.107  66  0.112  46  0.100   0.103 N  0.450      SignalP-noTM
TetragonulaCarbonaria_013451-T1  0.107  36  0.105  50  0.116   9  0.100   0.102 N  0.450      SignalP-noTM
TetragonulaCarbonaria_013452-T1  0.114  54  0.108  54  0.121  48  0.104   0.106 N  0.450      SignalP-noTM
TetragonulaCarbonaria_013453-T1  0.117  48  0.115  44  0.145  42  0.109   0.112 N  0.450      SignalP-noTM
TetragonulaCarbonaria_013454-T1  0.109  69  0.110  69  0.145  49  0.107   0.108 N  0.450      SignalP-noTM
TetragonulaCarbonaria_013455-T1  0.107  69  0.104  69  0.112  24  0.100   0.102 N  0.450      SignalP-noTM
TetragonulaCarbonaria_013456-T1  0.196  41  0.138  41  0.134  44  0.100   0.117 N  0.450      SignalP-noTM
TetragonulaCarbonaria_013457-T1  0.109  55  0.108  55  0.116  50  0.101   0.104 N  0.450      SignalP-noTM
TetragonulaCarbonaria_013458-T1  0.118  31  0.112  50  0.132  30  0.104   0.108 N  0.450      SignalP-noTM
# SignalP-4.1 euk predictions
# name                     Cmax  pos  Ymax  pos  Smax  pos  Smean   D     ?  Dmaxcut    Networks-used
TetragonulaCarbonaria_006119-T1  0.109  29  0.110  16  0.127   4  0.114   0.112 N  0.450      SignalP-noTM
TetragonulaCarbonaria_006120-T1  0.120  66  0.115  16  0.137  11  0.115   0.115 N  0.450      SignalP-noTM
TetragonulaCarbonaria_006121-T1  0.109  55  0.105  65  0.112   2  0.100   0.102 N  0.450      SignalP-noTM
TetragonulaCarbonaria_006122-T1  0.116  21  0.111  51  0.125  35  0.102   0.106 N  0.450      SignalP-noTM
TetragonulaCarbonaria_006123-T1  0.108  12  0.103  49  0.115  55  0.096   0.099 N  0.450      SignalP-noTM
TetragonulaCarbonaria_006124-T1  0.113  24  0.109  37  0.142  23  0.104   0.106 N  0.450      SignalP-noTM
TetragonulaCarbonaria_006125-T1  0.109  53  0.107  22  0.124  14  0.108   0.107 N  0.450      SignalP-noTM
TetragonulaCarbonaria_006126-T1  0.314  26  0.171  11  0.437   1  0.217   0.189 N  0.500      SignalP-TM
TetragonulaCarbonaria_006127-T1  0.221  28  0.176  28  0.314  27  0.137   0.155 N  0.450      SignalP-noTM
TetragonulaCarbonaria_006128-T1  0.168  54  0.253  17  0.714   5  0.483   0.377 N  0.450      SignalP-noTM
TetragonulaCarbonaria_006129-T1  0.108  51  0.112  11  0.151   2  0.121   0.117 N  0.450      SignalP-noTM
TetragonulaCarbonaria_006130-T1  0.110  31  0.104  31  0.115  24  0.099   0.101 N  0.450      SignalP-noTM
TetragonulaCarbonaria_006131-T1  0.110  70  0.112  30  0.166  11  0.112   0.112 N  0.450      SignalP-noTM
TetragonulaCarbonaria_006132-T1  0.113   9  0.110  11  0.124   1  0.103   0.106 N  0.450      SignalP-noTM
TetragonulaCarbonaria_006133-T1  0.108  67  0.132  12  0.180   1  0.149   0.141 N  0.450      SignalP-noTM
TetragonulaCarbonaria_006134-T1  0.129  53  0.158  53  0.276  49  0.142   0.149 N  0.450      SignalP-noTM
TetragonulaCarbonaria_006135-T1  0.108  37  0.107  12  0.125   8  0.109   0.108 N  0.450      SignalP-noTM
TetragonulaCarbonaria_006136-T1  0.110  51  0.110  51  0.135  13  0.107   0.108 N  0.450      SignalP-noTM
TetragonulaCarbonaria_006137-T1  0.109  59  0.105  59  0.112  44  0.099   0.102 N  0.450      SignalP-noTM
TetragonulaCarbonaria_006138-T1  0.109  59  0.107  36  0.116  27  0.102   0.104 N  0.450      SignalP-noTM
TetragonulaCarbonaria_006139-T1  0.139  26  0.143  26  0.211   9  0.146   0.145 N  0.450      SignalP-noTM
TetragonulaCarbonaria_006140-T1  0.109  40  0.112  12  0.133   1  0.104   0.108 N  0.450      SignalP-noTM
TetragonulaCarbonaria_006141-T1  0.174  21  0.182  21  0.269  14  0.193   0.188 N  0.450      SignalP-noTM
TetragonulaCarbonaria_006142-T1  0.126  34  0.170  17  0.506   4  0.282   0.230 N  0.450      SignalP-noTM
TetragonulaCarbonaria_006143-T1  0.152  17  0.126  17  0.115  13  0.102   0.113 N  0.450      SignalP-noTM
TetragonulaCarbonaria_006144-T1  0.122  13  0.110  13  0.141  27  0.101   0.105 N  0.450      SignalP-noTM
TetragonulaCarbonaria_006145-T1  0.232  37  0.302  37  0.582  32  0.306   0.304 N  0.450      SignalP-noTM
TetragonulaCarbonaria_006146-T1  0.111  66  0.115  46  0.132  26  0.106   0.110 N  0.450      SignalP-noTM
TetragonulaCarbonaria_006147-T1  0.138  36  0.159  12  0.352   7  0.266   0.217 N  0.450      SignalP-noTM
TetragonulaCarbonaria_006148-T1  0.114  54  0.107  30  0.126  19  0.103   0.105 N  0.450      SignalP-noTM
TetragonulaCarbonaria_006149-T1  0.125  17  0.123  17  0.143   1  0.112   0.117 N  0.450      SignalP-noTM
TetragonulaCarbonaria_006150-T1  0.725  20  0.748  20  0.855   6  0.760   0.754 Y  0.450      SignalP-noTM
TetragonulaCarbonaria_006151-T1  0.108  44  0.108  44  0.118  36  0.104   0.106 N  0.450      SignalP-noTM
TetragonulaCarbonaria_006152-T1  0.117  34  0.111  34  0.135  43  0.108   0.109 N  0.450      SignalP-noTM
TetragonulaCarbonaria_006153-T1  0.123  20  0.135  20  0.241  12  0.151   0.144 N  0.450      SignalP-noTM
TetragonulaCarbonaria_006154-T1  0.188  29  0.131  29  0.120  61  0.094   0.111 N  0.450      SignalP-noTM
TetragonulaCarbonaria_006155-T1  0.108  24  0.112  49  0.133  24  0.102   0.107 N  0.450      SignalP-noTM
TetragonulaCarbonaria_006156-T1  0.344  41  0.254  41  0.459  40  0.131   0.205 N  0.500      SignalP-TM
TetragonulaCarbonaria_006157-T1  0.189  29  0.230  11  0.653   2  0.498   0.337 N  0.500      SignalP-TM
TetragonulaCarbonaria_006158-T1  0.123  39  0.111  11  0.126   1  0.109   0.110 N  0.450      SignalP-noTM
TetragonulaCarbonaria_006159-T1  0.110  59  0.112  16  0.136  12  0.109   0.110 N  0.450      SignalP-noTM
TetragonulaCarbonaria_006160-T1  0.111  49  0.190  11  0.457   1  0.218   0.205 N  0.450      SignalP-noTM
TetragonulaCarbonaria_006161-T1  0.114  40  0.125  11  0.174   1  0.114   0.119 N  0.450      SignalP-noTM
TetragonulaCarbonaria_006162-T1  0.160  29  0.387  29  0.984  21  0.923   0.676 Y  0.450      SignalP-noTM
TetragonulaCarbonaria_006163-T1  0.111  37  0.127  27  0.205  15  0.142   0.135 N  0.450      SignalP-noTM
TetragonulaCarbonaria_006164-T1  0.112  20  0.108  36  0.127  19  0.100   0.104 N  0.450      SignalP-noTM
TetragonulaCarbonaria_006165-T1  0.179  17  0.187  17  0.281   7  0.173   0.180 N  0.450      SignalP-noTM
TetragonulaCarbonaria_006167-T1  0.126  47  0.132  13  0.215   2  0.171   0.153 N  0.450      SignalP-noTM
TetragonulaCarbonaria_006169-T1  0.177  29  0.132  29  0.211  47  0.107   0.119 N  0.450      SignalP-noTM
TetragonulaCarbonaria_006170-T1  0.108  60  0.110  11  0.135   1  0.106   0.108 N  0.450      SignalP-noTM
TetragonulaCarbonaria_006171-T1  0.121  19  0.110  19  0.138  52  0.099   0.104 N  0.450      SignalP-noTM
TetragonulaCarbonaria_006172-T1  0.108  65  0.119  11  0.147   1  0.122   0.121 N  0.450      SignalP-noTM
TetragonulaCarbonaria_006173-T1  0.111  62  0.144  14  0.361   4  0.209   0.179 N  0.450      SignalP-noTM
TetragonulaCarbonaria_006174-T1  0.110  67  0.123  11  0.157   1  0.130   0.127 N  0.450      SignalP-noTM
TetragonulaCarbonaria_006175-T1  0.590  20  0.740  20  0.971   4  0.924   0.839 Y  0.450      SignalP-noTM
TetragonulaCarbonaria_006176-T1  0.111  20  0.108  12  0.123  57  0.105   0.106 N  0.450      SignalP-noTM
TetragonulaCarbonaria_006177-T1  0.112  26  0.111  11  0.136   1  0.104   0.107 N  0.450      SignalP-noTM
TetragonulaCarbonaria_006178-T1  0.110  39  0.112  47  0.140  39  0.107   0.110 N  0.450      SignalP-noTM
TetragonulaCarbonaria_006179-T1  0.112  34  0.105  39  0.112  37  0.098   0.101 N  0.450      SignalP-noTM
TetragonulaCarbonaria_006180-T1  0.142  46  0.197  42  0.674  39  0.213   0.206 N  0.450      SignalP-noTM
TetragonulaCarbonaria_006181-T1  0.112  65  0.149  11  0.296   3  0.202   0.178 N  0.450      SignalP-noTM
TetragonulaCarbonaria_006182-T1  0.108  40  0.109  15  0.139   2  0.112   0.111 N  0.450      SignalP-noTM
TetragonulaCarbonaria_006183-T1  0.147  18  0.143  18  0.173   1  0.129   0.135 N  0.450      SignalP-noTM
TetragonulaCarbonaria_006184-T1  0.178  60  0.134  60  0.119  61  0.098   0.115 N  0.450      SignalP-noTM
TetragonulaCarbonaria_006185-T1  0.112  21  0.124  11  0.167   1  0.126   0.125 N  0.450      SignalP-noTM
TetragonulaCarbonaria_006186-T1  0.128  15  0.234  15  0.587   2  0.355   0.299 N  0.450      SignalP-noTM
TetragonulaCarbonaria_006187-T1  0.110  69  0.110  26  0.136   8  0.110   0.110 N  0.450      SignalP-noTM
TetragonulaCarbonaria_006188-T1  0.142  45  0.134  30  0.184  12  0.134   0.134 N  0.450      SignalP-noTM
TetragonulaCarbonaria_006189-T1  0.155  23  0.127  23  0.140  47  0.104   0.114 N  0.450      SignalP-noTM
TetragonulaCarbonaria_006190-T1  0.172  66  0.199  66  0.482  51  0.170   0.187 N  0.500      SignalP-TM
TetragonulaCarbonaria_006191-T1  0.117  24  0.116  12  0.166  41  0.108   0.112 N  0.450      SignalP-noTM
TetragonulaCarbonaria_006192-T1  0.113  67  0.105  67  0.112  37  0.096   0.100 N  0.450      SignalP-noTM
TetragonulaCarbonaria_006193-T1  0.114  68  0.110  11  0.139   2  0.109   0.109 N  0.450      SignalP-noTM
TetragonulaCarbonaria_006194-T1  0.110  50  0.114  41  0.140  24  0.109   0.112 N  0.450      SignalP-noTM
TetragonulaCarbonaria_006195-T1  0.110  25  0.108  25  0.120   8  0.105   0.106 N  0.450      SignalP-noTM
TetragonulaCarbonaria_006196-T1  0.646  20  0.727  20  0.956   8  0.803   0.768 Y  0.450      SignalP-noTM
TetragonulaCarbonaria_006198-T1  0.110  26  0.118  14  0.177   8  0.137   0.128 N  0.450      SignalP-noTM
TetragonulaCarbonaria_006199-T1  0.110  54  0.109  54  0.119  42  0.101   0.105 N  0.450      SignalP-noTM
TetragonulaCarbonaria_006200-T1  0.163  40  0.248  40  0.574  38  0.381   0.320 N  0.450      SignalP-noTM
TetragonulaCarbonaria_006201-T1  0.120  20  0.111  20  0.131   2  0.103   0.107 N  0.450      SignalP-noTM
TetragonulaCarbonaria_006202-T1  0.113  20  0.107  20  0.132  18  0.102   0.105 N  0.450      SignalP-noTM
TetragonulaCarbonaria_006203-T1  0.126  38  0.115  15  0.146   7  0.128   0.122 N  0.450      SignalP-noTM
TetragonulaCarbonaria_006204-T1  0.108  47  0.108  63  0.151  48  0.105   0.106 N  0.450      SignalP-noTM
TetragonulaCarbonaria_006205-T1  0.127  16  0.142  16  0.183   2  0.147   0.144 N  0.450      SignalP-noTM
TetragonulaCarbonaria_006206-T1  0.212  19  0.421  19  0.936   3  0.827   0.640 Y  0.450      SignalP-noTM
TetragonulaCarbonaria_006207-T1  0.265  21  0.318  21  0.554   6  0.372   0.347 N  0.450      SignalP-noTM
TetragonulaCarbonaria_006208-T1  0.783  21  0.869  21  0.987  12  0.966   0.921 Y  0.450      SignalP-noTM
TetragonulaCarbonaria_006209-T1  0.259  30  0.186  30  0.364   5  0.189   0.187 N  0.500      SignalP-TM
TetragonulaCarbonaria_006210-T1  0.106  36  0.118  12  0.171   6  0.136   0.126 N  0.500      SignalP-TM
TetragonulaCarbonaria_006211-T1  0.109  34  0.104  37  0.116  55  0.097   0.100 N  0.450      SignalP-noTM
TetragonulaCarbonaria_006212-T1  0.156  21  0.151  21  0.178  13  0.145   0.148 N  0.450      SignalP-noTM
TetragonulaCarbonaria_006213-T1  0.131  56  0.117  56  0.134  50  0.103   0.109 N  0.450      SignalP-noTM
TetragonulaCarbonaria_006214-T1  0.117  64  0.147  64  0.221  55  0.135   0.142 N  0.500      SignalP-TM
TetragonulaCarbonaria_006215-T1  0.221  35  0.186  35  0.256  14  0.146   0.165 N  0.450      SignalP-noTM
TetragonulaCarbonaria_006216-T1  0.147  31  0.131  16  0.168  11  0.125   0.128 N  0.450      SignalP-noTM
TetragonulaCarbonaria_006217-T1  0.110  40  0.107  40  0.118  59  0.099   0.103 N  0.450      SignalP-noTM
TetragonulaCarbonaria_006218-T1  0.111  43  0.121  43  0.153  30  0.112   0.116 N  0.450      SignalP-noTM
TetragonulaCarbonaria_006219-T1  0.110  42  0.111  42  0.118  22  0.105   0.108 N  0.450      SignalP-noTM
TetragonulaCarbonaria_006220-T1  0.119  32  0.152  12  0.238   1  0.201   0.178 N  0.450      SignalP-noTM
TetragonulaCarbonaria_006221-T1  0.110  64  0.108  64  0.129  34  0.102   0.105 N  0.450      SignalP-noTM
TetragonulaCarbonaria_006222-T1  0.498  23  0.414  23  0.435   2  0.344   0.376 N  0.450      SignalP-noTM
TetragonulaCarbonaria_006223-T1  0.122  49  0.117  49  0.166  47  0.104   0.110 N  0.450      SignalP-noTM
TetragonulaCarbonaria_006224-T1  0.158  33  0.156  33  0.271  30  0.161   0.159 N  0.450      SignalP-noTM
TetragonulaCarbonaria_006225-T1  0.155  57  0.132  57  0.153  50  0.104   0.117 N  0.450      SignalP-noTM
TetragonulaCarbonaria_006226-T1  0.164  22  0.182  22  0.266  15  0.203   0.193 N  0.450      SignalP-noTM
TetragonulaCarbonaria_006227-T1  0.136  18  0.132  18  0.140   1  0.124   0.127 N  0.450      SignalP-noTM
TetragonulaCarbonaria_006228-T1  0.238  21  0.228  21  0.367  15  0.211   0.219 N  0.450      SignalP-noTM
TetragonulaCarbonaria_006229-T1  0.113   8  0.104  54  0.116   7  0.098   0.101 N  0.450      SignalP-noTM
TetragonulaCarbonaria_006230-T1  0.419  50  0.484  50  0.756  41  0.328   0.400 N  0.450      SignalP-noTM
TetragonulaCarbonaria_006231-T1  0.111  37  0.107  37  0.121  20  0.096   0.101 N  0.450      SignalP-noTM
TetragonulaCarbonaria_006232-T1  0.109  68  0.123  11  0.157   1  0.117   0.119 N  0.450      SignalP-noTM
TetragonulaCarbonaria_006233-T1  0.111  64  0.107  45  0.112  42  0.100   0.103 N  0.450      SignalP-noTM
TetragonulaCarbonaria_006234-T1  0.110  64  0.106  45  0.118  29  0.101   0.103 N  0.450      SignalP-noTM
TetragonulaCarbonaria_006235-T1  0.157  29  0.154  19  0.275   4  0.176   0.166 N  0.450      SignalP-noTM
TetragonulaCarbonaria_006236-T1  0.118  69  0.106  69  0.116  20  0.100   0.102 N  0.450      SignalP-noTM
TetragonulaCarbonaria_006237-T1  0.109  39  0.135  12  0.235   4  0.166   0.152 N  0.450      SignalP-noTM
TetragonulaCarbonaria_006238-T1  0.109  70  0.110  12  0.126   1  0.104   0.107 N  0.450      SignalP-noTM
TetragonulaCarbonaria_006239-T1  0.193  20  0.177  20  0.241   1  0.151   0.163 N  0.450      SignalP-noTM
TetragonulaCarbonaria_006240-T1  0.117  22  0.107  60  0.115  13  0.099   0.102 N  0.450      SignalP-noTM
TetragonulaCarbonaria_006241-T1  0.115  20  0.110  20  0.119  21  0.103   0.106 N  0.450      SignalP-noTM
TetragonulaCarbonaria_006242-T1  0.132  46  0.174  46  0.385  39  0.206   0.191 N  0.450      SignalP-noTM
TetragonulaCarbonaria_006243-T1  0.122  53  0.121  19  0.173   5  0.135   0.128 N  0.450      SignalP-noTM
TetragonulaCarbonaria_006244-T1  0.117  45  0.107  45  0.123   2  0.100   0.103 N  0.450      SignalP-noTM
TetragonulaCarbonaria_006244-T2  0.117  45  0.107  45  0.123   2  0.100   0.103 N  0.450      SignalP-noTM
TetragonulaCarbonaria_006245-T1  0.129  54  0.115  54  0.135  50  0.098   0.105 N  0.450      SignalP-noTM
TetragonulaCarbonaria_006246-T1  0.111  28  0.108  38  0.123  25  0.099   0.103 N  0.450      SignalP-noTM
TetragonulaCarbonaria_006247-T1  0.116  57  0.108  57  0.140  55  0.098   0.102 N  0.450      SignalP-noTM
TetragonulaCarbonaria_006248-T1  0.109  56  0.112  39  0.132  25  0.105   0.108 N  0.450      SignalP-noTM
TetragonulaCarbonaria_006249-T1  0.163  18  0.130  18  0.121  13  0.104   0.116 N  0.450      SignalP-noTM
TetragonulaCarbonaria_006250-T1  0.112  25  0.109  11  0.129   1  0.106   0.108 N  0.450      SignalP-noTM
TetragonulaCarbonaria_006251-T1  0.202  23  0.191  66  0.272  61  0.114   0.160 N  0.500      SignalP-TM
TetragonulaCarbonaria_006252-T1  0.114  19  0.104  19  0.110  24  0.094   0.098 N  0.450      SignalP-noTM
TetragonulaCarbonaria_006253-T1  0.112  56  0.104  33  0.112   6  0.098   0.101 N  0.500      SignalP-TM
TetragonulaCarbonaria_006254-T1  0.111  51  0.114  12  0.139   1  0.115   0.115 N  0.450      SignalP-noTM
TetragonulaCarbonaria_006255-T1  0.145  21  0.252  21  0.559  14  0.432   0.349 N  0.450      SignalP-noTM
TetragonulaCarbonaria_006256-T1  0.108  59  0.110  38  0.122  23  0.104   0.107 N  0.450      SignalP-noTM
TetragonulaCarbonaria_006257-T1  0.105  33  0.104  42  0.122  46  0.096   0.101 N  0.500      SignalP-TM
TetragonulaCarbonaria_006258-T1  0.130  21  0.116  21  0.114  14  0.102   0.108 N  0.450      SignalP-noTM
TetragonulaCarbonaria_006259-T1  0.111  58  0.108  33  0.122  22  0.102   0.105 N  0.450      SignalP-noTM
TetragonulaCarbonaria_006260-T1  0.117  26  0.120  50  0.144   4  0.124   0.122 N  0.450      SignalP-noTM
TetragonulaCarbonaria_006262-T1  0.257  36  0.162  36  0.146  34  0.099   0.128 N  0.450      SignalP-noTM
TetragonulaCarbonaria_006263-T1  0.799  17  0.875  17  0.982  11  0.954   0.918 Y  0.450      SignalP-noTM
TetragonulaCarbonaria_006264-T1  0.150  22  0.136  22  0.152  13  0.121   0.128 N  0.450      SignalP-noTM
TetragonulaCarbonaria_006265-T1  0.108  37  0.103  37  0.111  18  0.097   0.100 N  0.450      SignalP-noTM
TetragonulaCarbonaria_006266-T1  0.193  28  0.387  21  0.951   5  0.891   0.659 Y  0.450      SignalP-noTM
TetragonulaCarbonaria_006267-T1  0.126  37  0.167  32  0.330  10  0.213   0.185 N  0.500      SignalP-TM
TetragonulaCarbonaria_006268-T1  0.242  25  0.179  25  0.254   2  0.140   0.158 N  0.450      SignalP-noTM
TetragonulaCarbonaria_006269-T1  0.109  52  0.121  70  0.168  68  0.108   0.116 N  0.500      SignalP-TM
TetragonulaCarbonaria_006270-T1  0.121  21  0.158  21  0.296   8  0.203   0.182 N  0.450      SignalP-noTM
TetragonulaCarbonaria_006271-T1  0.114  27  0.167  11  0.468   3  0.245   0.209 N  0.450      SignalP-noTM
TetragonulaCarbonaria_006272-T1  0.145  29  0.133  22  0.180   3  0.132   0.132 N  0.450      SignalP-noTM
TetragonulaCarbonaria_006273-T1  0.147  25  0.139  25  0.167  21  0.133   0.136 N  0.450      SignalP-noTM
TetragonulaCarbonaria_006274-T1  0.107  22  0.107  11  0.123   1  0.101   0.104 N  0.450      SignalP-noTM
TetragonulaCarbonaria_006275-T1  0.110  22  0.101  40  0.106  56  0.094   0.097 N  0.450      SignalP-noTM
TetragonulaCarbonaria_006276-T1  0.108  39  0.122  39  0.153  24  0.124   0.123 N  0.450      SignalP-noTM
TetragonulaCarbonaria_006277-T1  0.606  21  0.724  21  0.941  19  0.864   0.799 Y  0.450      SignalP-noTM
TetragonulaCarbonaria_006278-T1  0.111  16  0.107  57  0.123   8  0.102   0.104 N  0.450      SignalP-noTM
TetragonulaCarbonaria_006279-T1  0.110  67  0.118  12  0.146   1  0.116   0.117 N  0.450      SignalP-noTM
TetragonulaCarbonaria_006280-T1  0.117  25  0.143  11  0.286   2  0.158   0.151 N  0.450      SignalP-noTM
TetragonulaCarbonaria_006281-T1  0.110  56  0.139  14  0.201   1  0.160   0.150 N  0.450      SignalP-noTM
TetragonulaCarbonaria_006282-T1  0.135  32  0.120  32  0.134  12  0.106   0.112 N  0.450      SignalP-noTM
TetragonulaCarbonaria_006283-T1  0.125  45  0.119  45  0.182  36  0.112   0.115 N  0.450      SignalP-noTM
TetragonulaCarbonaria_006284-T1  0.111  68  0.107  68  0.119  30  0.097   0.102 N  0.450      SignalP-noTM
TetragonulaCarbonaria_006284-T2  0.223  43  0.151  43  0.137  42  0.101   0.124 N  0.450      SignalP-noTM
TetragonulaCarbonaria_006285-T1  0.457  30  0.622  22  0.981  17  0.941   0.794 Y  0.450      SignalP-noTM
TetragonulaCarbonaria_006286-T1  0.131  12  0.164  45  0.311  40  0.148   0.158 N  0.500      SignalP-TM
TetragonulaCarbonaria_006287-T1  0.128  52  0.139  27  0.247  38  0.165   0.149 N  0.500      SignalP-TM
TetragonulaCarbonaria_006288-T1  0.107  24  0.108  12  0.121   1  0.105   0.106 N  0.450      SignalP-noTM
TetragonulaCarbonaria_006289-T1  0.278  39  0.171  39  0.140  13  0.104   0.135 N  0.450      SignalP-noTM
TetragonulaCarbonaria_006290-T1  0.123  23  0.119  23  0.141   1  0.116   0.117 N  0.450      SignalP-noTM
TetragonulaCarbonaria_006291-T1  0.116  13  0.109  13  0.110  34  0.098   0.103 N  0.450      SignalP-noTM
TetragonulaCarbonaria_006292-T1  0.110  25  0.106  15  0.121   2  0.098   0.102 N  0.450      SignalP-noTM
TetragonulaCarbonaria_006293-T1  0.118   7  0.106  21  0.141   6  0.105   0.105 N  0.450      SignalP-noTM
TetragonulaCarbonaria_006294-T1  0.137  62  0.156  62  0.322  39  0.139   0.146 N  0.450      SignalP-noTM
TetragonulaCarbonaria_006295-T1  0.131  70  0.115  70  0.120  24  0.101   0.107 N  0.450      SignalP-noTM
TetragonulaCarbonaria_006296-T1  0.270  21  0.265  21  0.390  16  0.245   0.257 N  0.500      SignalP-TM
TetragonulaCarbonaria_006297-T1  0.128  49  0.165  49  0.358  44  0.163   0.164 N  0.450      SignalP-noTM
TetragonulaCarbonaria_006298-T1  0.795  30  0.583  30  0.631  16  0.471   0.539 Y  0.500      SignalP-TM
TetragonulaCarbonaria_006299-T1  0.110  37  0.145  11  0.273   2  0.170   0.159 N  0.450      SignalP-noTM
TetragonulaCarbonaria_006300-T1  0.106  53  0.106  53  0.112  45  0.098   0.102 N  0.450      SignalP-noTM
TetragonulaCarbonaria_006301-T1  0.184  67  0.130  67  0.157  35  0.102   0.115 N  0.450      SignalP-noTM
TetragonulaCarbonaria_006302-T1  0.109  33  0.112  11  0.135   1  0.106   0.109 N  0.450      SignalP-noTM
TetragonulaCarbonaria_006303-T1  0.107  43  0.106  43  0.115  23  0.101   0.103 N  0.450      SignalP-noTM
TetragonulaCarbonaria_006304-T1  0.111  22  0.104  22  0.110  23  0.098   0.101 N  0.450      SignalP-noTM
TetragonulaCarbonaria_006305-T1  0.109  36  0.111  12  0.131   1  0.108   0.109 N  0.450      SignalP-noTM
TetragonulaCarbonaria_006306-T1  0.117  32  0.121  11  0.155   3  0.130   0.126 N  0.450      SignalP-noTM
TetragonulaCarbonaria_006307-T1  0.141  19  0.129  19  0.128   1  0.114   0.121 N  0.450      SignalP-noTM
TetragonulaCarbonaria_006308-T1  0.122  26  0.106  26  0.113  26  0.092   0.099 N  0.450      SignalP-noTM
TetragonulaCarbonaria_006309-T1  0.128  48  0.113  48  0.131  46  0.100   0.107 N  0.500      SignalP-TM
TetragonulaCarbonaria_006310-T1  0.115  35  0.116  35  0.145   1  0.102   0.110 N  0.500      SignalP-TM
TetragonulaCarbonaria_006311-T1  0.235  19  0.430  19  0.848   8  0.780   0.619 Y  0.450      SignalP-noTM
TetragonulaCarbonaria_006312-T1  0.236  53  0.102  11  0.121   1  0.095   0.099 N  0.500      SignalP-TM
TetragonulaCarbonaria_006313-T1  0.232  46  0.123  46  0.144  18  0.081   0.106 N  0.500      SignalP-TM
TetragonulaCarbonaria_006314-T1  0.111  53  0.112  53  0.169  12  0.109   0.110 N  0.450      SignalP-noTM
TetragonulaCarbonaria_006315-T1  0.110  22  0.112  11  0.134   1  0.111   0.111 N  0.450      SignalP-noTM
TetragonulaCarbonaria_006316-T1  0.185  32  0.232  32  0.466   4  0.311   0.275 N  0.450      SignalP-noTM
TetragonulaCarbonaria_006317-T1  0.112  42  0.115  42  0.130  31  0.104   0.109 N  0.450      SignalP-noTM
TetragonulaCarbonaria_006318-T1  0.110  22  0.108  22  0.122  14  0.105   0.106 N  0.450      SignalP-noTM
TetragonulaCarbonaria_006319-T1  0.116  39  0.114  51  0.148  12  0.113   0.113 N  0.450      SignalP-noTM
TetragonulaCarbonaria_006320-T1  0.111  39  0.119  39  0.159  38  0.122   0.121 N  0.450      SignalP-noTM
TetragonulaCarbonaria_006321-T1  0.109  34  0.107  34  0.118  24  0.102   0.104 N  0.450      SignalP-noTM
TetragonulaCarbonaria_006322-T1  0.131  29  0.119  29  0.162  10  0.113   0.116 N  0.450      SignalP-noTM
TetragonulaCarbonaria_006323-T1  0.112  25  0.113  12  0.123   2  0.111   0.112 N  0.450      SignalP-noTM
TetragonulaCarbonaria_006324-T1  0.244  18  0.274  18  0.495   3  0.339   0.300 N  0.500      SignalP-TM
TetragonulaCarbonaria_006325-T1  0.119  37  0.110  29  0.152  13  0.111   0.111 N  0.450      SignalP-noTM
TetragonulaCarbonaria_006326-T1  0.112  36  0.122  16  0.204  12  0.136   0.130 N  0.450      SignalP-noTM
TetragonulaCarbonaria_006327-T1  0.138  34  0.163  34  0.292  11  0.187   0.173 N  0.500      SignalP-TM
TetragonulaCarbonaria_006328-T1  0.112  23  0.121  11  0.170   3  0.128   0.125 N  0.450      SignalP-noTM
TetragonulaCarbonaria_006329-T1  0.111  69  0.108  69  0.119   1  0.098   0.102 N  0.450      SignalP-noTM
TetragonulaCarbonaria_006330-T1  0.138  16  0.237  16  0.677  14  0.452   0.353 N  0.450      SignalP-noTM
TetragonulaCarbonaria_006331-T1  0.111  44  0.106  21  0.126  43  0.107   0.107 N  0.450      SignalP-noTM
TetragonulaCarbonaria_006332-T1  0.195  39  0.153  39  0.264  37  0.117   0.133 N  0.450      SignalP-noTM
TetragonulaCarbonaria_006333-T1  0.169  21  0.292  21  0.690   1  0.486   0.397 N  0.450      SignalP-noTM
TetragonulaCarbonaria_006334-T1  0.112  40  0.108  61  0.120  51  0.098   0.103 N  0.450      SignalP-noTM
TetragonulaCarbonaria_006335-T1  0.119  66  0.118  68  0.215  67  0.104   0.112 N  0.500      SignalP-TM
TetragonulaCarbonaria_006336-T1  0.110  28  0.117  28  0.150  25  0.126   0.122 N  0.450      SignalP-noTM
TetragonulaCarbonaria_006337-T1  0.123  16  0.147  16  0.223   2  0.166   0.157 N  0.450      SignalP-noTM
TetragonulaCarbonaria_006339-T1  0.109  33  0.123  12  0.164   1  0.121   0.122 N  0.450      SignalP-noTM
TetragonulaCarbonaria_006340-T1  0.125  37  0.117  37  0.180  42  0.109   0.113 N  0.450      SignalP-noTM
TetragonulaCarbonaria_006341-T1  0.115  39  0.117  11  0.161   5  0.136   0.127 N  0.450      SignalP-noTM
TetragonulaCarbonaria_006342-T1  0.109  66  0.107  12  0.125   1  0.102   0.104 N  0.450      SignalP-noTM
TetragonulaCarbonaria_006343-T1  0.111  34  0.108  68  0.136  52  0.103   0.105 N  0.450      SignalP-noTM
TetragonulaCarbonaria_006344-T1  0.114  26  0.131  11  0.176   1  0.151   0.142 N  0.450      SignalP-noTM
TetragonulaCarbonaria_006345-T1  0.137  33  0.126  33  0.219  27  0.119   0.122 N  0.450      SignalP-noTM
TetragonulaCarbonaria_006346-T1  0.321  34  0.170  34  0.117   5  0.094   0.129 N  0.450      SignalP-noTM
TetragonulaCarbonaria_006347-T1  0.113  51  0.107  61  0.141  50  0.098   0.103 N  0.450      SignalP-noTM
TetragonulaCarbonaria_006348-T1  0.122  46  0.110  46  0.123   1  0.096   0.102 N  0.450      SignalP-noTM
TetragonulaCarbonaria_006349-T1  0.179  31  0.261  26  0.640   3  0.441   0.358 N  0.450      SignalP-noTM
TetragonulaCarbonaria_006350-T1  0.110  58  0.107  12  0.113  55  0.105   0.106 N  0.450      SignalP-noTM
TetragonulaCarbonaria_006351-T1  0.226  23  0.237  23  0.394   2  0.249   0.243 N  0.450      SignalP-noTM
TetragonulaCarbonaria_006352-T1  0.120  33  0.111  33  0.127  21  0.103   0.107 N  0.450      SignalP-noTM
TetragonulaCarbonaria_006353-T1  0.129  19  0.131  19  0.191   1  0.120   0.125 N  0.450      SignalP-noTM
TetragonulaCarbonaria_006354-T1  0.162  70  0.154  11  0.259   2  0.199   0.178 N  0.450      SignalP-noTM
TetragonulaCarbonaria_006355-T1  0.165  25  0.126  25  0.161   2  0.101   0.113 N  0.450      SignalP-noTM
TetragonulaCarbonaria_006356-T1  0.109  23  0.108  21  0.117  12  0.107   0.107 N  0.450      SignalP-noTM
TetragonulaCarbonaria_006357-T1  0.111  62  0.110  13  0.129   1  0.110   0.110 N  0.450      SignalP-noTM
TetragonulaCarbonaria_006358-T1  0.110  44  0.109  64  0.120  37  0.102   0.105 N  0.450      SignalP-noTM
TetragonulaCarbonaria_006359-T1  0.110  33  0.106  12  0.114  23  0.105   0.105 N  0.450      SignalP-noTM
TetragonulaCarbonaria_006360-T1  0.112  25  0.191  11  0.555   3  0.367   0.286 N  0.450      SignalP-noTM
TetragonulaCarbonaria_006361-T1  0.128  29  0.125  11  0.183   1  0.127   0.126 N  0.450      SignalP-noTM
TetragonulaCarbonaria_006362-T1  0.108  54  0.106  12  0.122   1  0.097   0.101 N  0.450      SignalP-noTM
TetragonulaCarbonaria_006363-T1  0.144  56  0.158  11  0.292   1  0.172   0.165 N  0.450      SignalP-noTM
TetragonulaCarbonaria_006364-T1  0.115  31  0.111  31  0.126  29  0.104   0.107 N  0.450      SignalP-noTM
TetragonulaCarbonaria_006365-T1  0.107  46  0.106  62  0.133  48  0.100   0.103 N  0.450      SignalP-noTM
TetragonulaCarbonaria_006366-T1  0.119  20  0.116  20  0.134  14  0.114   0.115 N  0.450      SignalP-noTM
TetragonulaCarbonaria_006367-T1  0.144  24  0.136  24  0.167   5  0.129   0.133 N  0.450      SignalP-noTM
TetragonulaCarbonaria_006368-T1  0.109  66  0.106  66  0.115  50  0.100   0.102 N  0.450      SignalP-noTM
TetragonulaCarbonaria_006369-T1  0.416  19  0.527  19  0.880  16  0.682   0.610 Y  0.450      SignalP-noTM
TetragonulaCarbonaria_006370-T1  0.108  36  0.109  59  0.129  51  0.104   0.107 N  0.450      SignalP-noTM
TetragonulaCarbonaria_006371-T1  0.117  24  0.134  18  0.266  22  0.145   0.140 N  0.450      SignalP-noTM
TetragonulaCarbonaria_006372-T1  0.111  46  0.112  37  0.127  24  0.107   0.109 N  0.450      SignalP-noTM
TetragonulaCarbonaria_006373-T1  0.112  46  0.118  12  0.147   1  0.122   0.120 N  0.450      SignalP-noTM
TetragonulaCarbonaria_006374-T1  0.109  57  0.108  25  0.120  24  0.108   0.108 N  0.450      SignalP-noTM
TetragonulaCarbonaria_006375-T1  0.126  18  0.126  18  0.166   2  0.123   0.124 N  0.450      SignalP-noTM
TetragonulaCarbonaria_006376-T1  0.139  17  0.163  17  0.260   1  0.166   0.164 N  0.450      SignalP-noTM
TetragonulaCarbonaria_006377-T1  0.112  66  0.125  13  0.174   1  0.123   0.124 N  0.450      SignalP-noTM
TetragonulaCarbonaria_006378-T1  0.110  64  0.110  53  0.123  47  0.103   0.106 N  0.450      SignalP-noTM
TetragonulaCarbonaria_006379-T1  0.109  51  0.106  68  0.116  60  0.096   0.101 N  0.450      SignalP-noTM
TetragonulaCarbonaria_006380-T1  0.120  22  0.127  11  0.167   1  0.136   0.132 N  0.450      SignalP-noTM
TetragonulaCarbonaria_006381-T1  0.130  18  0.136  18  0.179  12  0.147   0.142 N  0.450      SignalP-noTM
TetragonulaCarbonaria_006382-T1  0.196  22  0.191  22  0.236  12  0.185   0.188 N  0.450      SignalP-noTM
TetragonulaCarbonaria_006383-T1  0.113  26  0.119  12  0.149   1  0.120   0.119 N  0.450      SignalP-noTM
TetragonulaCarbonaria_006384-T1  0.108  31  0.103  31  0.114   3  0.099   0.101 N  0.450      SignalP-noTM
TetragonulaCarbonaria_006385-T1  0.121  18  0.115  18  0.134  28  0.112   0.113 N  0.450      SignalP-noTM
TetragonulaCarbonaria_006386-T1  0.110  59  0.119  66  0.186  53  0.085   0.105 N  0.500      SignalP-TM
TetragonulaCarbonaria_006387-T1  0.158  22  0.167  41  0.413  36  0.161   0.164 N  0.450      SignalP-noTM
TetragonulaCarbonaria_006388-T1  0.116  22  0.118  12  0.156   1  0.117   0.118 N  0.450      SignalP-noTM
TetragonulaCarbonaria_006389-T1  0.127  18  0.177  11  0.327   8  0.267   0.225 N  0.450      SignalP-noTM
TetragonulaCarbonaria_006390-T1  0.129  19  0.120  19  0.135  16  0.111   0.115 N  0.450      SignalP-noTM
TetragonulaCarbonaria_006391-T1  0.109  19  0.105  44  0.110  24  0.102   0.103 N  0.450      SignalP-noTM
TetragonulaCarbonaria_006392-T1  0.162  34  0.122  34  0.127   1  0.096   0.108 N  0.450      SignalP-noTM
TetragonulaCarbonaria_006393-T1  0.120  28  0.114  60  0.140  50  0.100   0.106 N  0.450      SignalP-noTM
TetragonulaCarbonaria_006394-T1  0.118  70  0.122  70  0.149  63  0.106   0.116 N  0.500      SignalP-TM
TetragonulaCarbonaria_006395-T1  0.130  24  0.195  18  0.437   5  0.353   0.258 N  0.500      SignalP-TM
TetragonulaCarbonaria_006396-T1  0.111  35  0.110  35  0.116  31  0.104   0.107 N  0.450      SignalP-noTM
TetragonulaCarbonaria_006397-T1  0.122  50  0.114  27  0.139  12  0.118   0.116 N  0.450      SignalP-noTM
TetragonulaCarbonaria_006398-T1  0.326  63  0.397  63  0.815  47  0.279   0.334 N  0.450      SignalP-noTM
TetragonulaCarbonaria_006399-T1  0.106  42  0.116  67  0.159  55  0.096   0.108 N  0.500      SignalP-TM
TetragonulaCarbonaria_006400-T1  0.199  19  0.191  19  0.252   4  0.181   0.186 N  0.450      SignalP-noTM
TetragonulaCarbonaria_006401-T1  0.111  63  0.107  35  0.121  51  0.105   0.106 N  0.450      SignalP-noTM
TetragonulaCarbonaria_006402-T1  0.109  33  0.105  25  0.134  10  0.102   0.103 N  0.450      SignalP-noTM
TetragonulaCarbonaria_006403-T1  0.113  55  0.108  67  0.128  50  0.101   0.105 N  0.450      SignalP-noTM
TetragonulaCarbonaria_006404-T1  0.108  35  0.106  70  0.121  16  0.100   0.102 N  0.450      SignalP-noTM
TetragonulaCarbonaria_006405-T1  0.110  47  0.110  37  0.124  25  0.100   0.105 N  0.450      SignalP-noTM
TetragonulaCarbonaria_006406-T1  0.108  58  0.104  33  0.109  56  0.096   0.100 N  0.450      SignalP-noTM
TetragonulaCarbonaria_006407-T1  0.132  24  0.118  39  0.138  38  0.106   0.111 N  0.450      SignalP-noTM
TetragonulaCarbonaria_006408-T1  0.109   5  0.108  46  0.123   1  0.100   0.104 N  0.450      SignalP-noTM
TetragonulaCarbonaria_006409-T1  0.109  62  0.105  11  0.112   1  0.101   0.103 N  0.450      SignalP-noTM
TetragonulaCarbonaria_006410-T1  0.109  37  0.114  37  0.133  29  0.111   0.112 N  0.450      SignalP-noTM
TetragonulaCarbonaria_006411-T1  0.142  28  0.182  28  0.354   8  0.232   0.209 N  0.450      SignalP-noTM
TetragonulaCarbonaria_006412-T1  0.117  27  0.130  11  0.179   1  0.141   0.136 N  0.450      SignalP-noTM
TetragonulaCarbonaria_006413-T1  0.120  35  0.108  21  0.129   8  0.111   0.109 N  0.450      SignalP-noTM
TetragonulaCarbonaria_006414-T1  0.124  21  0.129  21  0.165  13  0.135   0.133 N  0.450      SignalP-noTM
TetragonulaCarbonaria_006415-T1  0.203  20  0.213  20  0.382  19  0.221   0.217 N  0.450      SignalP-noTM
TetragonulaCarbonaria_006416-T1  0.153  21  0.126  21  0.127  12  0.104   0.114 N  0.450      SignalP-noTM
TetragonulaCarbonaria_006417-T1  0.110  50  0.103  37  0.109  22  0.098   0.100 N  0.450      SignalP-noTM
TetragonulaCarbonaria_006418-T1  0.124  52  0.109  52  0.108  53  0.093   0.100 N  0.450      SignalP-noTM
TetragonulaCarbonaria_006419-T1  0.133  57  0.114  57  0.122  30  0.103   0.108 N  0.450      SignalP-noTM
TetragonulaCarbonaria_006420-T1  0.106  19  0.110  43  0.126  37  0.106   0.108 N  0.450      SignalP-noTM
TetragonulaCarbonaria_006421-T1  0.110  41  0.112  41  0.130  22  0.107   0.109 N  0.450      SignalP-noTM
TetragonulaCarbonaria_006422-T1  0.111  49  0.109  49  0.123  42  0.105   0.107 N  0.450      SignalP-noTM
TetragonulaCarbonaria_006423-T1  0.265  20  0.296  20  0.484   1  0.306   0.301 N  0.450      SignalP-noTM
TetragonulaCarbonaria_006424-T1  0.242  37  0.200  37  0.320  36  0.147   0.171 N  0.450      SignalP-noTM
TetragonulaCarbonaria_006425-T1  0.110  24  0.109  41  0.121  20  0.107   0.108 N  0.450      SignalP-noTM
TetragonulaCarbonaria_006426-T1  0.110  24  0.118  49  0.153  34  0.111   0.114 N  0.450      SignalP-noTM
TetragonulaCarbonaria_006427-T1  0.107  67  0.108  25  0.149  11  0.108   0.108 N  0.450      SignalP-noTM
TetragonulaCarbonaria_006428-T1  0.217  24  0.190  24  0.380   2  0.200   0.194 N  0.500      SignalP-TM
TetragonulaCarbonaria_006429-T1  0.179  22  0.266  20  0.637   2  0.438   0.335 N  0.500      SignalP-TM
TetragonulaCarbonaria_006430-T1  0.114  42  0.113  24  0.149  12  0.114   0.114 N  0.450      SignalP-noTM
TetragonulaCarbonaria_006431-T1  0.190  24  0.249  24  0.472   3  0.347   0.288 N  0.500      SignalP-TM
TetragonulaCarbonaria_006432-T1  0.224  20  0.308  20  0.686   2  0.471   0.373 N  0.500      SignalP-TM
TetragonulaCarbonaria_006433-T1  0.348  24  0.385  24  0.734  15  0.433   0.404 N  0.500      SignalP-TM
TetragonulaCarbonaria_006434-T1  0.246  20  0.181  20  0.192  14  0.135   0.156 N  0.450      SignalP-noTM
TetragonulaCarbonaria_006435-T1  0.160  32  0.158  32  0.348   6  0.183   0.172 N  0.450      SignalP-noTM
TetragonulaCarbonaria_006436-T1  0.117  28  0.116  43  0.159  30  0.117   0.117 N  0.450      SignalP-noTM
TetragonulaCarbonaria_006437-T1  0.130  22  0.169  22  0.408   6  0.221   0.197 N  0.450      SignalP-noTM
TetragonulaCarbonaria_006438-T1  0.681  26  0.577  26  0.633  25  0.467   0.517 Y  0.450      SignalP-noTM
TetragonulaCarbonaria_006439-T1  0.108  12  0.109  48  0.119  46  0.104   0.106 N  0.450      SignalP-noTM
TetragonulaCarbonaria_006440-T1  0.214  28  0.308  28  0.688  11  0.507   0.388 N  0.500      SignalP-TM
TetragonulaCarbonaria_006441-T1  0.127  20  0.112  51  0.129  32  0.105   0.108 N  0.450      SignalP-noTM
TetragonulaCarbonaria_006442-T1  0.111  56  0.108  56  0.117  26  0.098   0.103 N  0.450      SignalP-noTM
TetragonulaCarbonaria_006443-T1  0.110  63  0.104  63  0.112  32  0.098   0.101 N  0.450      SignalP-noTM
TetragonulaCarbonaria_006444-T1  0.692  36  0.464  36  0.584  33  0.244   0.376 N  0.500      SignalP-TM
TetragonulaCarbonaria_006445-T1  0.846  20  0.776  20  0.818  16  0.713   0.742 Y  0.450      SignalP-noTM
TetragonulaCarbonaria_006446-T1  0.107  62  0.109  62  0.131  43  0.101   0.105 N  0.450      SignalP-noTM
TetragonulaCarbonaria_006447-T1  0.115  22  0.109  12  0.123   1  0.103   0.106 N  0.450      SignalP-noTM
TetragonulaCarbonaria_006448-T1  0.108  26  0.111  11  0.127   1  0.108   0.109 N  0.450      SignalP-noTM
TetragonulaCarbonaria_006449-T1  0.111  25  0.107  16  0.114  16  0.103   0.105 N  0.450      SignalP-noTM
TetragonulaCarbonaria_006450-T1  0.208  28  0.164  28  0.307   1  0.143   0.153 N  0.450      SignalP-noTM
TetragonulaCarbonaria_006451-T1  0.141  27  0.171  12  0.346   8  0.269   0.224 N  0.450      SignalP-noTM
TetragonulaCarbonaria_006452-T1  0.117  29  0.106  29  0.117  44  0.095   0.100 N  0.450      SignalP-noTM
TetragonulaCarbonaria_006453-T1  0.111  61  0.108  61  0.123  52  0.103   0.106 N  0.450      SignalP-noTM
TetragonulaCarbonaria_006454-T1  0.110  35  0.111  35  0.126  25  0.106   0.108 N  0.450      SignalP-noTM
TetragonulaCarbonaria_006455-T1  0.128  20  0.110  20  0.126  24  0.094   0.102 N  0.450      SignalP-noTM
TetragonulaCarbonaria_006456-T1  0.109  51  0.107  29  0.121  11  0.105   0.106 N  0.450      SignalP-noTM
TetragonulaCarbonaria_006457-T1  0.110  48  0.118  12  0.142   8  0.125   0.122 N  0.450      SignalP-noTM
TetragonulaCarbonaria_006458-T1  0.124  17  0.124  17  0.144   1  0.116   0.120 N  0.450      SignalP-noTM
TetragonulaCarbonaria_006459-T1  0.117  39  0.122  39  0.169  70  0.112   0.118 N  0.500      SignalP-TM
TetragonulaCarbonaria_006460-T1  0.107  58  0.104  70  0.111  57  0.098   0.101 N  0.450      SignalP-noTM
TetragonulaCarbonaria_006461-T1  0.225  24  0.192  24  0.235   4  0.167   0.178 N  0.450      SignalP-noTM
TetragonulaCarbonaria_006461-T2  0.225  24  0.192  24  0.235   4  0.167   0.178 N  0.450      SignalP-noTM
TetragonulaCarbonaria_006462-T1  0.119  29  0.157  49  0.366  47  0.169   0.163 N  0.450      SignalP-noTM
TetragonulaCarbonaria_006463-T1  0.387  28  0.376  28  0.541   5  0.412   0.390 N  0.500      SignalP-TM
TetragonulaCarbonaria_006464-T1  0.288  24  0.506  24  0.977   4  0.890   0.713 Y  0.450      SignalP-noTM
TetragonulaCarbonaria_006465-T1  0.108  25  0.104  41  0.110  27  0.097   0.100 N  0.450      SignalP-noTM
TetragonulaCarbonaria_006466-T1  0.112  47  0.105  57  0.124  13  0.097   0.101 N  0.450      SignalP-noTM
TetragonulaCarbonaria_006467-T1  0.153  31  0.119  31  0.133   1  0.096   0.107 N  0.450      SignalP-noTM
TetragonulaCarbonaria_006468-T1  0.455  24  0.620  24  0.935   5  0.845   0.742 Y  0.450      SignalP-noTM
TetragonulaCarbonaria_006469-T1  0.108  52  0.104  52  0.109  30  0.098   0.101 N  0.450      SignalP-noTM
TetragonulaCarbonaria_006470-T1  0.105  62  0.104  33  0.144  68  0.092   0.100 N  0.500      SignalP-TM
TetragonulaCarbonaria_006471-T1  0.189  24  0.187  24  0.373  20  0.186   0.186 N  0.450      SignalP-noTM
TetragonulaCarbonaria_006472-T1  0.112  42  0.108  42  0.115  20  0.102   0.105 N  0.450      SignalP-noTM
TetragonulaCarbonaria_006473-T1  0.183  33  0.157  12  0.261   1  0.211   0.186 N  0.450      SignalP-noTM
TetragonulaCarbonaria_006474-T1  0.111  61  0.120  13  0.147   4  0.133   0.127 N  0.450      SignalP-noTM
TetragonulaCarbonaria_006475-T1  0.110  12  0.108  12  0.125  27  0.101   0.104 N  0.450      SignalP-noTM
TetragonulaCarbonaria_006476-T1  0.347  20  0.291  20  0.372   7  0.253   0.270 N  0.450      SignalP-noTM
TetragonulaCarbonaria_006477-T1  0.107  16  0.115  12  0.136   1  0.115   0.115 N  0.450      SignalP-noTM
TetragonulaCarbonaria_006478-T1  0.126  17  0.110  17  0.131  42  0.097   0.103 N  0.450      SignalP-noTM
TetragonulaCarbonaria_006479-T1  0.110  69  0.106  46  0.114  26  0.094   0.099 N  0.450      SignalP-noTM
TetragonulaCarbonaria_006480-T1  0.108  52  0.107  22  0.129  13  0.107   0.107 N  0.450      SignalP-noTM
TetragonulaCarbonaria_006481-T1  0.155  32  0.120  32  0.111  46  0.091   0.104 N  0.450      SignalP-noTM
TetragonulaCarbonaria_006482-T1  0.114  29  0.201  12  0.449   1  0.317   0.263 N  0.450      SignalP-noTM
TetragonulaCarbonaria_006483-T1  0.155  29  0.204  35  0.425  30  0.279   0.234 N  0.500      SignalP-TM
TetragonulaCarbonaria_006484-T1  0.144  18  0.116  18  0.118  17  0.096   0.105 N  0.450      SignalP-noTM
TetragonulaCarbonaria_006485-T1  0.109  55  0.108  11  0.130   2  0.107   0.107 N  0.450      SignalP-noTM
TetragonulaCarbonaria_006486-T1  0.107  40  0.103  56  0.112  54  0.096   0.099 N  0.450      SignalP-noTM
TetragonulaCarbonaria_006488-T1  0.398  18  0.606  18  0.969  11  0.915   0.773 Y  0.450      SignalP-noTM
TetragonulaCarbonaria_006489-T1  0.329  18  0.547  18  0.963  11  0.901   0.738 Y  0.450      SignalP-noTM
TetragonulaCarbonaria_006490-T1  0.319  18  0.530  18  0.945  11  0.869   0.713 Y  0.450      SignalP-noTM
TetragonulaCarbonaria_006491-T1  0.109   6  0.106  12  0.109   1  0.100   0.103 N  0.450      SignalP-noTM
TetragonulaCarbonaria_006492-T1  0.109  41  0.112  41  0.138  23  0.110   0.111 N  0.450      SignalP-noTM
TetragonulaCarbonaria_006493-T1  0.110  65  0.109  38  0.115  35  0.106   0.107 N  0.450      SignalP-noTM
TetragonulaCarbonaria_006494-T1  0.182  25  0.163  25  0.236   3  0.147   0.155 N  0.450      SignalP-noTM
TetragonulaCarbonaria_006495-T1  0.129  33  0.121  33  0.139  13  0.117   0.119 N  0.450      SignalP-noTM
TetragonulaCarbonaria_006496-T1  0.120  22  0.140  11  0.213   1  0.173   0.158 N  0.450      SignalP-noTM
TetragonulaCarbonaria_006497-T1  0.115  32  0.166  13  0.435   2  0.251   0.212 N  0.450      SignalP-noTM
TetragonulaCarbonaria_006498-T1  0.116  51  0.110  51  0.121  22  0.102   0.106 N  0.450      SignalP-noTM
TetragonulaCarbonaria_006500-T1  0.113  35  0.120  12  0.149   3  0.138   0.129 N  0.450      SignalP-noTM
TetragonulaCarbonaria_006501-T1  0.108  23  0.105  40  0.116   2  0.096   0.100 N  0.450      SignalP-noTM
TetragonulaCarbonaria_006502-T1  0.164  19  0.167  19  0.200   1  0.164   0.165 N  0.450      SignalP-noTM
TetragonulaCarbonaria_006503-T1  0.135  20  0.117  20  0.167  39  0.100   0.108 N  0.450      SignalP-noTM
TetragonulaCarbonaria_006504-T1  0.134  18  0.132  18  0.212  12  0.139   0.136 N  0.450      SignalP-noTM
TetragonulaCarbonaria_006505-T1  0.113  21  0.106  37  0.125  18  0.097   0.101 N  0.450      SignalP-noTM
TetragonulaCarbonaria_006506-T1  0.108  19  0.109  12  0.127   2  0.110   0.109 N  0.450      SignalP-noTM
TetragonulaCarbonaria_006507-T1  0.110  66  0.107  60  0.122   7  0.101   0.104 N  0.450      SignalP-noTM
TetragonulaCarbonaria_006508-T1  0.109  61  0.111  28  0.129  14  0.114   0.113 N  0.450      SignalP-noTM
TetragonulaCarbonaria_006509-T1  0.119  40  0.120  40  0.184  39  0.112   0.116 N  0.450      SignalP-noTM
TetragonulaCarbonaria_006510-T1  0.107  32  0.104  66  0.109  50  0.096   0.100 N  0.450      SignalP-noTM
TetragonulaCarbonaria_006511-T1  0.108  63  0.107  63  0.120  52  0.100   0.104 N  0.450      SignalP-noTM
TetragonulaCarbonaria_006512-T1  0.417  26  0.219  38  0.279  37  0.119   0.179 N  0.500      SignalP-TM
TetragonulaCarbonaria_006513-T1  0.109  50  0.112  61  0.178  46  0.102   0.107 N  0.450      SignalP-noTM
TetragonulaCarbonaria_006514-T1  0.108  57  0.103  57  0.122  53  0.096   0.099 N  0.450      SignalP-noTM
TetragonulaCarbonaria_006515-T1  0.175  16  0.134  16  0.163  15  0.107   0.119 N  0.450      SignalP-noTM
TetragonulaCarbonaria_006517-T1  0.158  39  0.161  13  0.295   5  0.248   0.196 N  0.500      SignalP-TM
TetragonulaCarbonaria_006518-T1  0.164  20  0.194  20  0.301  11  0.223   0.205 N  0.500      SignalP-TM
TetragonulaCarbonaria_006519-T1  0.111  44  0.114  11  0.142   1  0.112   0.113 N  0.450      SignalP-noTM
TetragonulaCarbonaria_006520-T1  0.110  63  0.108  12  0.131   4  0.109   0.109 N  0.450      SignalP-noTM
TetragonulaCarbonaria_006521-T1  0.157  34  0.196  51  0.450  11  0.250   0.218 N  0.500      SignalP-TM
TetragonulaCarbonaria_006521-T2  0.157  34  0.196  51  0.450  11  0.250   0.218 N  0.500      SignalP-TM
TetragonulaCarbonaria_006523-T1  0.105  70  0.103  43  0.108  35  0.092   0.099 N  0.500      SignalP-TM
TetragonulaCarbonaria_006524-T1  0.134  19  0.132  19  0.160   4  0.125   0.128 N  0.450      SignalP-noTM
TetragonulaCarbonaria_006525-T1  0.109  34  0.110  37  0.136  31  0.107   0.108 N  0.450      SignalP-noTM
TetragonulaCarbonaria_006526-T1  0.114  26  0.140  26  0.239  10  0.172   0.157 N  0.450      SignalP-noTM
TetragonulaCarbonaria_006527-T1  0.111  19  0.129  19  0.180   7  0.147   0.139 N  0.450      SignalP-noTM
TetragonulaCarbonaria_006528-T1  0.112  25  0.104  12  0.109   5  0.102   0.103 N  0.450      SignalP-noTM
TetragonulaCarbonaria_006529-T1  0.112  44  0.108  21  0.126   7  0.108   0.108 N  0.450      SignalP-noTM
TetragonulaCarbonaria_006530-T1  0.157  41  0.140  41  0.214  38  0.126   0.133 N  0.450      SignalP-noTM
TetragonulaCarbonaria_006531-T1  0.168  18  0.208  18  0.412   2  0.245   0.228 N  0.450      SignalP-noTM
TetragonulaCarbonaria_006532-T1  0.656  20  0.781  20  0.961   5  0.933   0.863 Y  0.450      SignalP-noTM
TetragonulaCarbonaria_006533-T1  0.149  70  0.170  70  0.255  65  0.125   0.152 N  0.500      SignalP-TM
TetragonulaCarbonaria_006534-T1  0.145  23  0.127  23  0.127  20  0.110   0.118 N  0.450      SignalP-noTM
TetragonulaCarbonaria_006535-T1  0.134  34  0.155  34  0.353  30  0.156   0.156 N  0.500      SignalP-TM
TetragonulaCarbonaria_006536-T1  0.111  28  0.122  32  0.170  29  0.118   0.120 N  0.500      SignalP-TM
TetragonulaCarbonaria_006537-T1  0.126  35  0.143  35  0.222  10  0.160   0.150 N  0.500      SignalP-TM
TetragonulaCarbonaria_006538-T1  0.117  51  0.115  51  0.159  48  0.105   0.110 N  0.450      SignalP-noTM
TetragonulaCarbonaria_006539-T1  0.109  70  0.106  41  0.111  37  0.096   0.100 N  0.450      SignalP-noTM
TetragonulaCarbonaria_006540-T1  0.283  16  0.486  16  0.906   3  0.838   0.627 Y  0.500      SignalP-TM
TetragonulaCarbonaria_006541-T1  0.107  58  0.105  45  0.122   2  0.097   0.101 N  0.450      SignalP-noTM
TetragonulaCarbonaria_006542-T1  0.111  69  0.121  55  0.189  39  0.122   0.121 N  0.450      SignalP-noTM
TetragonulaCarbonaria_006543-T1  0.237  30  0.161  30  0.171  29  0.114   0.135 N  0.450      SignalP-noTM
TetragonulaCarbonaria_006544-T1  0.111  16  0.116  16  0.150  14  0.113   0.114 N  0.450      SignalP-noTM
TetragonulaCarbonaria_006545-T1  0.112  20  0.148  20  0.289  10  0.192   0.172 N  0.450      SignalP-noTM
TetragonulaCarbonaria_006546-T1  0.109  48  0.106  27  0.119  13  0.105   0.106 N  0.450      SignalP-noTM
TetragonulaCarbonaria_006547-T1  0.200  17  0.160  17  0.164   3  0.123   0.140 N  0.450      SignalP-noTM
TetragonulaCarbonaria_006548-T1  0.111  21  0.113  11  0.140   1  0.111   0.112 N  0.450      SignalP-noTM
TetragonulaCarbonaria_006549-T1  0.144  48  0.143  11  0.300   2  0.181   0.158 N  0.500      SignalP-TM
TetragonulaCarbonaria_006550-T1  0.157  24  0.150  13  0.253   1  0.149   0.150 N  0.450      SignalP-noTM
TetragonulaCarbonaria_006551-T1  0.114  22  0.119  11  0.151   1  0.117   0.118 N  0.450      SignalP-noTM
TetragonulaCarbonaria_006552-T1  0.108  29  0.106  29  0.119  13  0.104   0.105 N  0.450      SignalP-noTM
TetragonulaCarbonaria_006553-T1  0.121  37  0.118  52  0.150  36  0.117   0.117 N  0.450      SignalP-noTM
TetragonulaCarbonaria_006554-T1  0.127  31  0.132  12  0.181   1  0.134   0.133 N  0.450      SignalP-noTM
TetragonulaCarbonaria_006555-T1  0.118  43  0.109  43  0.135  12  0.101   0.105 N  0.450      SignalP-noTM
TetragonulaCarbonaria_006556-T1  0.185  35  0.302  35  0.721  14  0.536   0.428 N  0.450      SignalP-noTM
TetragonulaCarbonaria_006557-T1  0.123  19  0.123  19  0.163  17  0.123   0.123 N  0.450      SignalP-noTM
TetragonulaCarbonaria_006558-T1  0.138  38  0.125  38  0.169  34  0.111   0.118 N  0.450      SignalP-noTM
TetragonulaCarbonaria_006559-T1  0.112  61  0.110  38  0.122  25  0.101   0.105 N  0.450      SignalP-noTM
TetragonulaCarbonaria_006560-T1  0.121  22  0.159  11  0.285   1  0.189   0.175 N  0.450      SignalP-noTM
TetragonulaCarbonaria_006561-T1  0.189  25  0.142  25  0.143   2  0.109   0.124 N  0.450      SignalP-noTM
TetragonulaCarbonaria_006562-T1  0.111  64  0.107  64  0.115   2  0.102   0.104 N  0.450      SignalP-noTM
TetragonulaCarbonaria_006563-T1  0.163  40  0.153  40  0.266  30  0.132   0.142 N  0.450      SignalP-noTM
TetragonulaCarbonaria_006564-T1  0.315  29  0.195  29  0.304   3  0.140   0.165 N  0.450      SignalP-noTM
TetragonulaCarbonaria_006565-T1  0.109  39  0.118  11  0.159   1  0.113   0.116 N  0.450      SignalP-noTM
TetragonulaCarbonaria_006566-T1  0.109  66  0.106  34  0.172  65  0.099   0.103 N  0.500      SignalP-TM
TetragonulaCarbonaria_006567-T1  0.153  24  0.165  11  0.317   1  0.197   0.183 N  0.450      SignalP-noTM
TetragonulaCarbonaria_006568-T1  0.170  34  0.135  34  0.182  32  0.107   0.120 N  0.450      SignalP-noTM
TetragonulaCarbonaria_006569-T1  0.128  22  0.115  22  0.124  21  0.105   0.110 N  0.450      SignalP-noTM
TetragonulaCarbonaria_006570-T1  0.126  19  0.116  19  0.140  11  0.108   0.112 N  0.450      SignalP-noTM
TetragonulaCarbonaria_006571-T1  0.116  16  0.108  16  0.115   6  0.103   0.105 N  0.450      SignalP-noTM
TetragonulaCarbonaria_006572-T1  0.275  32  0.216  32  0.324  26  0.180   0.197 N  0.450      SignalP-noTM
TetragonulaCarbonaria_006573-T1  0.121  21  0.150  21  0.252  11  0.184   0.168 N  0.450      SignalP-noTM
TetragonulaCarbonaria_006574-T1  0.115  19  0.108  14  0.116   4  0.102   0.105 N  0.450      SignalP-noTM
TetragonulaCarbonaria_006575-T1  0.110  36  0.106  43  0.115  41  0.100   0.103 N  0.450      SignalP-noTM
TetragonulaCarbonaria_006576-T1  0.114  35  0.121  29  0.223   3  0.136   0.129 N  0.450      SignalP-noTM
TetragonulaCarbonaria_006577-T1  0.150  31  0.210  31  0.423  10  0.311   0.251 N  0.500      SignalP-TM
TetragonulaCarbonaria_006578-T1  0.110  33  0.110  33  0.153  10  0.111   0.111 N  0.450      SignalP-noTM
TetragonulaCarbonaria_006579-T1  0.295  31  0.305  31  0.513  17  0.320   0.311 N  0.500      SignalP-TM
TetragonulaCarbonaria_006580-T1  0.124  27  0.109  27  0.117  23  0.095   0.101 N  0.450      SignalP-noTM
TetragonulaCarbonaria_006581-T1  0.112  22  0.219  12  0.632   7  0.496   0.369 N  0.450      SignalP-noTM
TetragonulaCarbonaria_006582-T1  0.112  39  0.113  25  0.142   6  0.115   0.114 N  0.450      SignalP-noTM
TetragonulaCarbonaria_006583-T1  0.348  23  0.330  23  0.476   2  0.314   0.321 N  0.450      SignalP-noTM
TetragonulaCarbonaria_006584-T1  0.130  23  0.189  23  0.396  19  0.274   0.235 N  0.450      SignalP-noTM
TetragonulaCarbonaria_006585-T1  0.110  51  0.125  11  0.166   1  0.127   0.126 N  0.450      SignalP-noTM
TetragonulaCarbonaria_006586-T1  0.122  32  0.178  32  0.364  31  0.247   0.215 N  0.450      SignalP-noTM
TetragonulaCarbonaria_006587-T1  0.114  32  0.111  32  0.147  31  0.110   0.110 N  0.450      SignalP-noTM
TetragonulaCarbonaria_006588-T1  0.132  34  0.120  34  0.155  33  0.109   0.114 N  0.450      SignalP-noTM
TetragonulaCarbonaria_006589-T1  0.127  21  0.125  21  0.159  13  0.123   0.124 N  0.450      SignalP-noTM
TetragonulaCarbonaria_006590-T1  0.112  66  0.107  66  0.117  50  0.094   0.100 N  0.450      SignalP-noTM
TetragonulaCarbonaria_006591-T1  0.109  42  0.109  53  0.130  48  0.105   0.107 N  0.450      SignalP-noTM
TetragonulaCarbonaria_006592-T1  0.110   8  0.110  42  0.152   3  0.107   0.108 N  0.450      SignalP-noTM
TetragonulaCarbonaria_006593-T1  0.123  20  0.141  20  0.176  13  0.162   0.152 N  0.450      SignalP-noTM
TetragonulaCarbonaria_006594-T1  0.111  29  0.114  40  0.136  22  0.106   0.110 N  0.450      SignalP-noTM
TetragonulaCarbonaria_006595-T1  0.201  34  0.210  34  0.378  13  0.216   0.213 N  0.450      SignalP-noTM
TetragonulaCarbonaria_006596-T1  0.149  23  0.193  23  0.466   6  0.252   0.225 N  0.450      SignalP-noTM
TetragonulaCarbonaria_006597-T1  0.111  58  0.120  20  0.174  12  0.133   0.127 N  0.450      SignalP-noTM
TetragonulaCarbonaria_006598-T1  0.109  50  0.104  55  0.116  50  0.096   0.100 N  0.450      SignalP-noTM
TetragonulaCarbonaria_006599-T1  0.109  56  0.108  14  0.132   1  0.099   0.103 N  0.450      SignalP-noTM
TetragonulaCarbonaria_006600-T1  0.108  53  0.107  63  0.123   6  0.100   0.103 N  0.450      SignalP-noTM
TetragonulaCarbonaria_006601-T1  0.111  22  0.107  58  0.133  47  0.103   0.105 N  0.450      SignalP-noTM
TetragonulaCarbonaria_006602-T1  0.123  14  0.110  45  0.132  40  0.101   0.105 N  0.450      SignalP-noTM
TetragonulaCarbonaria_006603-T1  0.119  24  0.139  24  0.296  19  0.164   0.153 N  0.450      SignalP-noTM
TetragonulaCarbonaria_006604-T1  0.154  42  0.197  42  0.635  38  0.202   0.200 N  0.450      SignalP-noTM
TetragonulaCarbonaria_006605-T1  0.197  21  0.141  21  0.117   1  0.099   0.118 N  0.450      SignalP-noTM
TetragonulaCarbonaria_006606-T1  0.136  31  0.186  14  0.507   5  0.360   0.280 N  0.450      SignalP-noTM
TetragonulaCarbonaria_006607-T1  0.125  38  0.113  12  0.135   1  0.112   0.112 N  0.450      SignalP-noTM
TetragonulaCarbonaria_006608-T1  0.133  28  0.126  12  0.179   1  0.119   0.122 N  0.450      SignalP-noTM
TetragonulaCarbonaria_006609-T1  0.108  23  0.107  51  0.116  25  0.104   0.105 N  0.450      SignalP-noTM
TetragonulaCarbonaria_006610-T1  0.109  49  0.127  13  0.172   1  0.126   0.126 N  0.450      SignalP-noTM
TetragonulaCarbonaria_006611-T1  0.199  35  0.374  35  0.903  34  0.511   0.448 N  0.450      SignalP-noTM
TetragonulaCarbonaria_006612-T1  0.108  42  0.105  42  0.112  48  0.097   0.101 N  0.450      SignalP-noTM
TetragonulaCarbonaria_006613-T1  0.120  27  0.104  66  0.107  60  0.093   0.098 N  0.450      SignalP-noTM
TetragonulaCarbonaria_006614-T1  0.111  35  0.113  12  0.135   1  0.109   0.111 N  0.450      SignalP-noTM
TetragonulaCarbonaria_006615-T1  0.179  37  0.156  37  0.275  34  0.134   0.144 N  0.450      SignalP-noTM
TetragonulaCarbonaria_006616-T1  0.148  24  0.123  24  0.123  23  0.102   0.112 N  0.450      SignalP-noTM
TetragonulaCarbonaria_006617-T1  0.109  37  0.110  26  0.125  19  0.110   0.110 N  0.450      SignalP-noTM
TetragonulaCarbonaria_006618-T1  0.110  66  0.105  66  0.113  20  0.098   0.101 N  0.450      SignalP-noTM
TetragonulaCarbonaria_006619-T1  0.130  34  0.116  34  0.158  32  0.107   0.111 N  0.450      SignalP-noTM
TetragonulaCarbonaria_006620-T1  0.112  30  0.121  12  0.168   1  0.109   0.114 N  0.450      SignalP-noTM
TetragonulaCarbonaria_006621-T1  0.137  34  0.121  34  0.149   4  0.113   0.117 N  0.450      SignalP-noTM
TetragonulaCarbonaria_006622-T1  0.149  58  0.123  58  0.142   3  0.108   0.115 N  0.450      SignalP-noTM
TetragonulaCarbonaria_006623-T1  0.377  26  0.233  26  0.246   1  0.150   0.188 N  0.450      SignalP-noTM
TetragonulaCarbonaria_006624-T1  0.240  29  0.219  29  0.490  28  0.208   0.213 N  0.450      SignalP-noTM
TetragonulaCarbonaria_006625-T1  0.114  68  0.106  68  0.124   5  0.098   0.102 N  0.450      SignalP-noTM
TetragonulaCarbonaria_006626-T1  0.181  49  0.157  49  0.170  37  0.127   0.145 N  0.500      SignalP-TM
TetragonulaCarbonaria_006627-T1  0.183  24  0.300  24  0.731   2  0.556   0.403 N  0.500      SignalP-TM
TetragonulaCarbonaria_006628-T1  0.155  17  0.246  17  0.546  14  0.400   0.329 N  0.450      SignalP-noTM
TetragonulaCarbonaria_006629-T1  0.111  25  0.116  40  0.164  31  0.110   0.114 N  0.500      SignalP-TM
TetragonulaCarbonaria_006630-T1  0.202  62  0.113  33  0.148  30  0.109   0.111 N  0.500      SignalP-TM
TetragonulaCarbonaria_006631-T1  0.108  31  0.105  31  0.128  30  0.099   0.102 N  0.450      SignalP-noTM
TetragonulaCarbonaria_006632-T1  0.131  22  0.112  22  0.145  33  0.095   0.103 N  0.450      SignalP-noTM
TetragonulaCarbonaria_006633-T1  0.425  42  0.446  42  0.765  33  0.369   0.404 N  0.450      SignalP-noTM
TetragonulaCarbonaria_006634-T1  0.125  16  0.141  16  0.185   1  0.148   0.145 N  0.450      SignalP-noTM
TetragonulaCarbonaria_006635-T1  0.111  48  0.115  37  0.176  11  0.112   0.114 N  0.500      SignalP-TM
TetragonulaCarbonaria_006636-T1  0.115  56  0.106  56  0.118  23  0.097   0.101 N  0.450      SignalP-noTM
TetragonulaCarbonaria_006637-T1  0.536  35  0.593  35  0.882  14  0.619   0.607 Y  0.450      SignalP-noTM
TetragonulaCarbonaria_006638-T1  0.109  68  0.110  13  0.127   5  0.113   0.111 N  0.450      SignalP-noTM
TetragonulaCarbonaria_006639-T1  0.112  61  0.105  61  0.114  27  0.099   0.101 N  0.450      SignalP-noTM
TetragonulaCarbonaria_006640-T1  0.123  55  0.150  12  0.367   2  0.187   0.170 N  0.450      SignalP-noTM
TetragonulaCarbonaria_006641-T1  0.107  21  0.105  11  0.115   1  0.094   0.099 N  0.450      SignalP-noTM
TetragonulaCarbonaria_006642-T1  0.110  56  0.115  56  0.152  45  0.108   0.111 N  0.450      SignalP-noTM
TetragonulaCarbonaria_006643-T1  0.186  31  0.138  31  0.144   6  0.110   0.123 N  0.450      SignalP-noTM
TetragonulaCarbonaria_006644-T1  0.109  30  0.106  52  0.116  42  0.099   0.102 N  0.450      SignalP-noTM
TetragonulaCarbonaria_006645-T1  0.120  36  0.122  36  0.177  32  0.127   0.125 N  0.450      SignalP-noTM
TetragonulaCarbonaria_006646-T1  0.147  18  0.124  18  0.130  13  0.104   0.113 N  0.450      SignalP-noTM
TetragonulaCarbonaria_006647-T1  0.117  29  0.111  11  0.152   3  0.124   0.118 N  0.450      SignalP-noTM
TetragonulaCarbonaria_006648-T1  0.108  43  0.135  11  0.217   1  0.135   0.135 N  0.450      SignalP-noTM
TetragonulaCarbonaria_006649-T1  0.118   8  0.108  43  0.122  22  0.100   0.104 N  0.450      SignalP-noTM
TetragonulaCarbonaria_006650-T1  0.150  19  0.126  19  0.126  49  0.106   0.115 N  0.450      SignalP-noTM
TetragonulaCarbonaria_006651-T1  0.119  36  0.109  36  0.153  35  0.102   0.106 N  0.450      SignalP-noTM
TetragonulaCarbonaria_006652-T1  0.110  56  0.114  56  0.184  38  0.105   0.109 N  0.450      SignalP-noTM
TetragonulaCarbonaria_006653-T1  0.122  64  0.106  64  0.109  54  0.094   0.099 N  0.450      SignalP-noTM
TetragonulaCarbonaria_006654-T1  0.132  34  0.155  13  0.396   3  0.199   0.179 N  0.450      SignalP-noTM
TetragonulaCarbonaria_006655-T1  0.110  12  0.111  12  0.128   4  0.113   0.112 N  0.450      SignalP-noTM
TetragonulaCarbonaria_006656-T1  0.124  36  0.114  36  0.121  11  0.105   0.109 N  0.450      SignalP-noTM
TetragonulaCarbonaria_006657-T1  0.106  43  0.104  43  0.116  55  0.094   0.099 N  0.450      SignalP-noTM
TetragonulaCarbonaria_006658-T1  0.110  59  0.106  59  0.124  47  0.099   0.103 N  0.450      SignalP-noTM
TetragonulaCarbonaria_006659-T1  0.108  69  0.111  54  0.129  48  0.111   0.111 N  0.450      SignalP-noTM
TetragonulaCarbonaria_006660-T1  0.133  23  0.186  11  0.459   1  0.220   0.204 N  0.450      SignalP-noTM
TetragonulaCarbonaria_006661-T1  0.123  68  0.122  11  0.163   1  0.119   0.120 N  0.450      SignalP-noTM
TetragonulaCarbonaria_006662-T1  0.111  58  0.111  11  0.134   1  0.093   0.101 N  0.450      SignalP-noTM
TetragonulaCarbonaria_006663-T1  0.109  66  0.106  66  0.126   4  0.102   0.104 N  0.450      SignalP-noTM
TetragonulaCarbonaria_006664-T1  0.111  56  0.108  56  0.117  42  0.102   0.105 N  0.450      SignalP-noTM
TetragonulaCarbonaria_006665-T1  0.120  25  0.110  25  0.115  24  0.101   0.105 N  0.450      SignalP-noTM
TetragonulaCarbonaria_006666-T1  0.115  28  0.106  49  0.117  35  0.098   0.102 N  0.450      SignalP-noTM
TetragonulaCarbonaria_006667-T1  0.120  31  0.118  31  0.181  18  0.118   0.118 N  0.450      SignalP-noTM
TetragonulaCarbonaria_006668-T1  0.150  27  0.127  27  0.130   4  0.110   0.118 N  0.450      SignalP-noTM
TetragonulaCarbonaria_006669-T1  0.108  62  0.104  38  0.122  27  0.100   0.102 N  0.450      SignalP-noTM
TetragonulaCarbonaria_006670-T1  0.153  27  0.129  27  0.131   4  0.112   0.120 N  0.450      SignalP-noTM
TetragonulaCarbonaria_006671-T1  0.110  12  0.123  12  0.168   3  0.133   0.128 N  0.450      SignalP-noTM
TetragonulaCarbonaria_006672-T1  0.110  37  0.105  37  0.109  47  0.096   0.100 N  0.450      SignalP-noTM
TetragonulaCarbonaria_006673-T1  0.154  31  0.207  11  0.549   1  0.351   0.265 N  0.500      SignalP-TM
TetragonulaCarbonaria_006674-T1  0.124  63  0.113  17  0.169  13  0.119   0.116 N  0.450      SignalP-noTM
TetragonulaCarbonaria_006675-T1  0.115  27  0.110  12  0.127  11  0.108   0.109 N  0.450      SignalP-noTM
TetragonulaCarbonaria_006676-T1  0.121  31  0.115  12  0.139   2  0.124   0.120 N  0.450      SignalP-noTM
TetragonulaCarbonaria_006678-T1  0.141  27  0.186  21  0.363   5  0.262   0.227 N  0.450      SignalP-noTM
TetragonulaCarbonaria_006679-T1  0.128  26  0.113  26  0.137  24  0.101   0.106 N  0.450      SignalP-noTM
TetragonulaCarbonaria_006680-T1  0.120  36  0.159  11  0.311   1  0.162   0.160 N  0.450      SignalP-noTM
TetragonulaCarbonaria_006681-T1  0.123  25  0.115  11  0.141   2  0.114   0.114 N  0.450      SignalP-noTM
TetragonulaCarbonaria_006682-T1  0.108  46  0.102  11  0.142  12  0.097   0.099 N  0.450      SignalP-noTM
TetragonulaCarbonaria_006683-T1  0.111  23  0.126  11  0.265   3  0.175   0.152 N  0.450      SignalP-noTM
TetragonulaCarbonaria_006684-T1  0.111  61  0.123  13  0.171   1  0.121   0.122 N  0.450      SignalP-noTM
TetragonulaCarbonaria_006685-T1  0.110  65  0.105  65  0.124  37  0.100   0.103 N  0.450      SignalP-noTM
TetragonulaCarbonaria_006686-T1  0.109  64  0.107  32  0.139  12  0.107   0.107 N  0.450      SignalP-noTM
TetragonulaCarbonaria_006687-T1  0.107  18  0.131  13  0.238   4  0.173   0.154 N  0.450      SignalP-noTM
TetragonulaCarbonaria_006688-T1  0.109  33  0.115  13  0.145  11  0.128   0.122 N  0.450      SignalP-noTM
TetragonulaCarbonaria_006689-T1  0.147  30  0.156  15  0.265  13  0.211   0.186 N  0.450      SignalP-noTM
TetragonulaCarbonaria_006690-T1  0.121  61  0.125  61  0.160  49  0.114   0.119 N  0.450      SignalP-noTM
TetragonulaCarbonaria_006691-T1  0.119  17  0.107  49  0.126  31  0.101   0.103 N  0.450      SignalP-noTM
TetragonulaCarbonaria_006692-T1  0.317  64  0.186  64  0.130  50  0.103   0.141 N  0.450      SignalP-noTM
TetragonulaCarbonaria_006693-T1  0.111  59  0.109  59  0.140  39  0.102   0.105 N  0.450      SignalP-noTM
TetragonulaCarbonaria_006694-T1  0.131  63  0.119  63  0.140  49  0.103   0.110 N  0.450      SignalP-noTM
TetragonulaCarbonaria_006695-T1  0.181  56  0.137  56  0.170  19  0.112   0.124 N  0.450      SignalP-noTM
TetragonulaCarbonaria_006696-T1  0.107  64  0.104  54  0.120  40  0.094   0.099 N  0.450      SignalP-noTM
TetragonulaCarbonaria_006697-T1  0.160  35  0.226  20  0.634   5  0.453   0.349 N  0.450      SignalP-noTM
TetragonulaCarbonaria_006698-T1  0.129  17  0.125  17  0.133  16  0.119   0.122 N  0.450      SignalP-noTM
TetragonulaCarbonaria_006698-T2  0.129  17  0.125  17  0.133  16  0.119   0.122 N  0.450      SignalP-noTM
TetragonulaCarbonaria_006699-T1  0.122  50  0.178  13  0.377   1  0.231   0.206 N  0.450      SignalP-noTM
TetragonulaCarbonaria_006700-T1  0.137  29  0.114  29  0.124  28  0.096   0.104 N  0.450      SignalP-noTM
TetragonulaCarbonaria_006701-T1  0.109  16  0.106  34  0.118  18  0.099   0.102 N  0.450      SignalP-noTM
TetragonulaCarbonaria_006702-T1  0.109  42  0.105  42  0.115  32  0.097   0.100 N  0.450      SignalP-noTM
TetragonulaCarbonaria_006703-T1  0.128  50  0.115  13  0.193   2  0.111   0.112 N  0.450      SignalP-noTM
TetragonulaCarbonaria_006704-T1  0.127  54  0.115  54  0.123  23  0.105   0.110 N  0.450      SignalP-noTM
TetragonulaCarbonaria_006705-T1  0.110  50  0.106  50  0.111  40  0.094   0.100 N  0.450      SignalP-noTM
TetragonulaCarbonaria_006706-T1  0.130  38  0.123  38  0.173  37  0.106   0.114 N  0.450      SignalP-noTM
TetragonulaCarbonaria_006707-T1  0.106  60  0.103  70  0.115  23  0.098   0.100 N  0.450      SignalP-noTM
TetragonulaCarbonaria_006708-T1  0.157  26  0.126  26  0.128  38  0.100   0.112 N  0.450      SignalP-noTM
TetragonulaCarbonaria_006708-T2  0.157  26  0.126  26  0.128  38  0.100   0.112 N  0.450      SignalP-noTM
TetragonulaCarbonaria_006709-T1  0.242  21  0.451  21  0.903   5  0.836   0.659 Y  0.450      SignalP-noTM
TetragonulaCarbonaria_006710-T1  0.107  49  0.105  49  0.114  31  0.098   0.101 N  0.450      SignalP-noTM
TetragonulaCarbonaria_006711-T1  0.106  68  0.104  68  0.115  51  0.097   0.100 N  0.450      SignalP-noTM
TetragonulaCarbonaria_006712-T1  0.132  54  0.120  27  0.145   5  0.118   0.119 N  0.450      SignalP-noTM
TetragonulaCarbonaria_006713-T1  0.126  34  0.115  34  0.165  30  0.105   0.109 N  0.450      SignalP-noTM
TetragonulaCarbonaria_006714-T1  0.277  18  0.213  18  0.232  14  0.167   0.188 N  0.450      SignalP-noTM
TetragonulaCarbonaria_006715-T1  0.107  41  0.110  41  0.122  32  0.102   0.106 N  0.450      SignalP-noTM
TetragonulaCarbonaria_006716-T1  0.127  18  0.126  18  0.142   1  0.120   0.123 N  0.450      SignalP-noTM
TetragonulaCarbonaria_006717-T1  0.109  64  0.112  12  0.134   1  0.105   0.108 N  0.450      SignalP-noTM
TetragonulaCarbonaria_006718-T1  0.130  27  0.121  27  0.176  25  0.116   0.118 N  0.450      SignalP-noTM
TetragonulaCarbonaria_006719-T1  0.154  23  0.120  23  0.107  21  0.094   0.106 N  0.450      SignalP-noTM
TetragonulaCarbonaria_006720-T1  0.119  39  0.116  39  0.148  31  0.096   0.108 N  0.500      SignalP-TM
TetragonulaCarbonaria_006721-T1  0.114  32  0.108  55  0.163  34  0.102   0.104 N  0.450      SignalP-noTM
TetragonulaCarbonaria_006722-T1  0.105  41  0.106  52  0.117  43  0.100   0.102 N  0.450      SignalP-noTM
TetragonulaCarbonaria_006723-T1  0.137  29  0.115  51  0.125  50  0.098   0.106 N  0.450      SignalP-noTM
TetragonulaCarbonaria_006724-T1  0.851  25  0.834  25  0.954   7  0.815   0.824 Y  0.450      SignalP-noTM
TetragonulaCarbonaria_006725-T1  0.110  40  0.102  57  0.114  39  0.090   0.096 N  0.450      SignalP-noTM
TetragonulaCarbonaria_006726-T1  0.203  53  0.167  53  0.281  49  0.118   0.140 N  0.450      SignalP-noTM
TetragonulaCarbonaria_006727-T1  0.127  27  0.115  12  0.141   7  0.123   0.119 N  0.450      SignalP-noTM
TetragonulaCarbonaria_006728-T1  0.135  27  0.140  27  0.197  14  0.136   0.138 N  0.500      SignalP-TM
TetragonulaCarbonaria_006729-T1  0.798  18  0.855  18  0.946  10  0.908   0.883 Y  0.450      SignalP-noTM
TetragonulaCarbonaria_006730-T1  0.122  29  0.126  26  0.195  20  0.133   0.129 N  0.500      SignalP-TM
TetragonulaCarbonaria_006731-T1  0.144  19  0.149  19  0.203  15  0.153   0.151 N  0.450      SignalP-noTM
TetragonulaCarbonaria_006732-T1  0.123  30  0.154  30  0.245   8  0.194   0.170 N  0.500      SignalP-TM
TetragonulaCarbonaria_006733-T1  0.108  61  0.108  55  0.126  45  0.106   0.107 N  0.450      SignalP-noTM
# SignalP-4.1 euk predictions
# name                     Cmax  pos  Ymax  pos  Smax  pos  Smean   D     ?  Dmaxcut    Networks-used
TetragonulaCarbonaria_015905-T1  0.118  40  0.120  16  0.184  14  0.138   0.127 N  0.500      SignalP-TM
TetragonulaCarbonaria_015906-T1  0.186  55  0.134  55  0.206  54  0.093   0.118 N  0.500      SignalP-TM
TetragonulaCarbonaria_015907-T1  0.127  27  0.121  27  0.172  10  0.114   0.117 N  0.450      SignalP-noTM
TetragonulaCarbonaria_015908-T1  0.324  32  0.435  32  0.889  18  0.645   0.549 Y  0.450      SignalP-noTM
TetragonulaCarbonaria_015909-T1  0.112  44  0.115  51  0.162  50  0.105   0.110 N  0.450      SignalP-noTM
TetragonulaCarbonaria_015910-T1  0.112  44  0.109  13  0.129   1  0.099   0.104 N  0.450      SignalP-noTM
TetragonulaCarbonaria_015911-T1  0.111  45  0.113  16  0.151   5  0.121   0.117 N  0.450      SignalP-noTM
TetragonulaCarbonaria_015912-T1  0.108  49  0.105  31  0.114  14  0.101   0.103 N  0.450      SignalP-noTM
TetragonulaCarbonaria_015912-T2  0.108  49  0.105  31  0.114  14  0.101   0.103 N  0.450      SignalP-noTM
TetragonulaCarbonaria_015912-T3  0.109  63  0.104  63  0.112  57  0.098   0.101 N  0.450      SignalP-noTM
TetragonulaCarbonaria_015913-T1  0.122  55  0.111  55  0.112  45  0.100   0.105 N  0.450      SignalP-noTM
TetragonulaCarbonaria_015914-T1  0.108  48  0.105  68  0.119  47  0.098   0.101 N  0.450      SignalP-noTM
TetragonulaCarbonaria_015915-T1  0.263  27  0.499  27  0.993  16  0.949   0.742 Y  0.450      SignalP-noTM
TetragonulaCarbonaria_015916-T1  0.109  55  0.105  68  0.122  19  0.099   0.101 N  0.450      SignalP-noTM
TetragonulaCarbonaria_015917-T1  0.115  40  0.125  16  0.217  12  0.151   0.139 N  0.450      SignalP-noTM
TetragonulaCarbonaria_015918-T1  0.172  59  0.140  59  0.205  58  0.106   0.127 N  0.500      SignalP-TM
TetragonulaCarbonaria_015919-T1  0.118  33  0.109  11  0.134   1  0.097   0.103 N  0.450      SignalP-noTM
TetragonulaCarbonaria_015920-T1  0.127  28  0.115  28  0.131   6  0.105   0.109 N  0.450      SignalP-noTM
TetragonulaCarbonaria_015921-T1  0.121  22  0.113  22  0.141  12  0.105   0.109 N  0.450      SignalP-noTM
TetragonulaCarbonaria_015922-T1  0.108  54  0.103  54  0.110  68  0.095   0.099 N  0.450      SignalP-noTM
TetragonulaCarbonaria_015922-T2  0.109  59  0.108  59  0.122   7  0.105   0.106 N  0.450      SignalP-noTM
TetragonulaCarbonaria_015923-T1  0.111  49  0.114  49  0.140  49  0.105   0.109 N  0.450      SignalP-noTM
TetragonulaCarbonaria_015924-T1  0.108  44  0.109  44  0.125  40  0.100   0.104 N  0.450      SignalP-noTM
TetragonulaCarbonaria_015925-T1  0.115  31  0.116  11  0.139   1  0.115   0.115 N  0.450      SignalP-noTM
TetragonulaCarbonaria_015925-T2  0.126  17  0.134  17  0.180   1  0.127   0.130 N  0.450      SignalP-noTM
TetragonulaCarbonaria_015926-T1  0.128  37  0.115  37  0.122  24  0.099   0.106 N  0.450      SignalP-noTM
TetragonulaCarbonaria_015927-T1  0.172  57  0.208  57  0.410  39  0.167   0.192 N  0.500      SignalP-TM
TetragonulaCarbonaria_015928-T1  0.809  19  0.799  19  0.882  15  0.781   0.790 Y  0.450      SignalP-noTM
TetragonulaCarbonaria_015929-T1  0.108  49  0.108  64  0.142  49  0.102   0.104 N  0.450      SignalP-noTM
TetragonulaCarbonaria_015930-T1  0.514  33  0.464  33  0.712  30  0.370   0.414 N  0.450      SignalP-noTM
TetragonulaCarbonaria_015931-T1  0.108  69  0.102  40  0.107  56  0.093   0.097 N  0.450      SignalP-noTM
TetragonulaCarbonaria_015932-T1  0.110  30  0.105  30  0.109  26  0.101   0.103 N  0.450      SignalP-noTM
TetragonulaCarbonaria_015933-T1  0.112  34  0.104  67  0.107  60  0.094   0.099 N  0.450      SignalP-noTM
TetragonulaCarbonaria_015934-T1  0.124  67  0.125  67  0.189  66  0.111   0.119 N  0.500      SignalP-TM
TetragonulaCarbonaria_015935-T1  0.110  31  0.104  42  0.109  27  0.094   0.098 N  0.450      SignalP-noTM
TetragonulaCarbonaria_015936-T1  0.128  33  0.111  33  0.114  55  0.098   0.104 N  0.450      SignalP-noTM
TetragonulaCarbonaria_015937-T1  0.112  32  0.100  69  0.114   2  0.093   0.096 N  0.450      SignalP-noTM
TetragonulaCarbonaria_015938-T1  0.129  38  0.123  18  0.164  13  0.119   0.121 N  0.450      SignalP-noTM
TetragonulaCarbonaria_015939-T1  0.319  28  0.221  28  0.215   7  0.160   0.188 N  0.450      SignalP-noTM
TetragonulaCarbonaria_015940-T1  0.111  22  0.105  65  0.109  49  0.098   0.101 N  0.450      SignalP-noTM
TetragonulaCarbonaria_015941-T1  0.177  30  0.193  30  0.349  23  0.211   0.203 N  0.450      SignalP-noTM
TetragonulaCarbonaria_015942-T1  0.110  70  0.108  27  0.124  19  0.106   0.107 N  0.450      SignalP-noTM
TetragonulaCarbonaria_015943-T1  0.124  23  0.111  23  0.125  35  0.100   0.105 N  0.450      SignalP-noTM
TetragonulaCarbonaria_015944-T1  0.126  21  0.149  12  0.228   8  0.183   0.167 N  0.450      SignalP-noTM
TetragonulaCarbonaria_015945-T1  0.107  29  0.109  29  0.164  27  0.108   0.108 N  0.450      SignalP-noTM
TetragonulaCarbonaria_015946-T1  0.112  47  0.112  11  0.129   1  0.109   0.110 N  0.450      SignalP-noTM
TetragonulaCarbonaria_015947-T1  0.136  59  0.116  59  0.114  29  0.100   0.107 N  0.450      SignalP-noTM
TetragonulaCarbonaria_015949-T1  0.109  44  0.108  44  0.114  39  0.101   0.104 N  0.450      SignalP-noTM
TetragonulaCarbonaria_015951-T1  0.114  51  0.156  51  0.360  48  0.148   0.152 N  0.450      SignalP-noTM
TetragonulaCarbonaria_015952-T1  0.158  34  0.169  34  0.347   5  0.196   0.184 N  0.450      SignalP-noTM
TetragonulaCarbonaria_015953-T1  0.111  52  0.105  52  0.117  25  0.100   0.102 N  0.450      SignalP-noTM
TetragonulaCarbonaria_015954-T1  0.120  36  0.141  17  0.287   3  0.186   0.165 N  0.450      SignalP-noTM
TetragonulaCarbonaria_015955-T1  0.111  67  0.106  67  0.113  35  0.098   0.102 N  0.450      SignalP-noTM
TetragonulaCarbonaria_015956-T1  0.109  40  0.104  40  0.112  22  0.095   0.099 N  0.450      SignalP-noTM
TetragonulaCarbonaria_015957-T1  0.108  28  0.115  11  0.140   1  0.118   0.117 N  0.450      SignalP-noTM
TetragonulaCarbonaria_015958-T1  0.671  19  0.772  19  0.935  10  0.886   0.833 Y  0.450      SignalP-noTM
TetragonulaCarbonaria_015959-T1  0.116  23  0.127  18  0.166   2  0.136   0.132 N  0.450      SignalP-noTM
TetragonulaCarbonaria_015960-T1  0.109  48  0.119  14  0.181  11  0.144   0.132 N  0.450      SignalP-noTM
TetragonulaCarbonaria_015961-T1  0.109  53  0.130  11  0.220   5  0.157   0.145 N  0.450      SignalP-noTM
TetragonulaCarbonaria_015962-T1  0.117  27  0.120  27  0.222  43  0.124   0.122 N  0.450      SignalP-noTM
TetragonulaCarbonaria_015963-T1  0.109  70  0.122  11  0.172   1  0.115   0.118 N  0.450      SignalP-noTM
TetragonulaCarbonaria_015964-T1  0.117  33  0.116  23  0.169   7  0.127   0.122 N  0.450      SignalP-noTM
TetragonulaCarbonaria_015965-T1  0.143  18  0.117  54  0.140  37  0.109   0.112 N  0.450      SignalP-noTM
TetragonulaCarbonaria_015966-T1  0.151  17  0.153  17  0.190   2  0.143   0.148 N  0.450      SignalP-noTM
TetragonulaCarbonaria_015967-T1  0.197  40  0.210  17  0.470  12  0.351   0.267 N  0.500      SignalP-TM
TetragonulaCarbonaria_015968-T1  0.172  52  0.251  52  0.597  42  0.251   0.251 N  0.450      SignalP-noTM
TetragonulaCarbonaria_015969-T1  0.112  63  0.111  63  0.145  52  0.102   0.106 N  0.450      SignalP-noTM
TetragonulaCarbonaria_015970-T1  0.147  23  0.138  23  0.193  32  0.129   0.133 N  0.450      SignalP-noTM
TetragonulaCarbonaria_015971-T1  0.136  22  0.145  22  0.190   1  0.153   0.149 N  0.450      SignalP-noTM
TetragonulaCarbonaria_015972-T1  0.110  25  0.111  12  0.164   2  0.112   0.112 N  0.450      SignalP-noTM
TetragonulaCarbonaria_015973-T1  0.108  10  0.107  51  0.148  10  0.103   0.105 N  0.450      SignalP-noTM
TetragonulaCarbonaria_015974-T1  0.175  30  0.198  30  0.415   4  0.249   0.225 N  0.450      SignalP-noTM
TetragonulaCarbonaria_015975-T1  0.125  30  0.148  12  0.234   1  0.168   0.159 N  0.450      SignalP-noTM
TetragonulaCarbonaria_015976-T1  0.112  20  0.107  39  0.122  24  0.103   0.105 N  0.450      SignalP-noTM
TetragonulaCarbonaria_015977-T1  0.117  23  0.109  40  0.129   2  0.106   0.107 N  0.450      SignalP-noTM
TetragonulaCarbonaria_015978-T1  0.126  33  0.140  11  0.258   2  0.169   0.156 N  0.450      SignalP-noTM
TetragonulaCarbonaria_015979-T1  0.134  51  0.133  51  0.189  45  0.114   0.123 N  0.450      SignalP-noTM
TetragonulaCarbonaria_015980-T1  0.236  23  0.249  23  0.527   3  0.262   0.256 N  0.450      SignalP-noTM
TetragonulaCarbonaria_015981-T1  0.138  20  0.135  20  0.204   6  0.131   0.133 N  0.450      SignalP-noTM
TetragonulaCarbonaria_015982-T1  0.205  26  0.164  26  0.180   5  0.135   0.148 N  0.450      SignalP-noTM
TetragonulaCarbonaria_015983-T1  0.108  58  0.114  58  0.171  52  0.109   0.112 N  0.500      SignalP-TM
TetragonulaCarbonaria_015984-T1  0.113  55  0.111  55  0.124  48  0.102   0.106 N  0.450      SignalP-noTM
TetragonulaCarbonaria_015985-T1  0.500  17  0.380  17  0.377   2  0.258   0.314 N  0.450      SignalP-noTM
TetragonulaCarbonaria_015986-T1  0.165  41  0.138  41  0.158  40  0.114   0.125 N  0.450      SignalP-noTM
TetragonulaCarbonaria_015987-T1  0.204  27  0.152  27  0.146  14  0.114   0.132 N  0.450      SignalP-noTM
TetragonulaCarbonaria_015988-T1  0.107  41  0.103  70  0.112  54  0.096   0.099 N  0.450      SignalP-noTM
TetragonulaCarbonaria_015989-T1  0.128  25  0.130  25  0.176  10  0.133   0.132 N  0.450      SignalP-noTM
TetragonulaCarbonaria_015990-T1  0.126  45  0.113  45  0.123  52  0.098   0.105 N  0.450      SignalP-noTM
TetragonulaCarbonaria_015991-T1  0.131  21  0.155  21  0.262   4  0.175   0.166 N  0.450      SignalP-noTM
TetragonulaCarbonaria_015992-T1  0.108  45  0.105  59  0.119  49  0.100   0.102 N  0.450      SignalP-noTM
TetragonulaCarbonaria_015993-T1  0.128  25  0.114  25  0.127  24  0.102   0.108 N  0.450      SignalP-noTM
TetragonulaCarbonaria_015994-T1  0.108  60  0.104  31  0.116  17  0.095   0.100 N  0.450      SignalP-noTM
TetragonulaCarbonaria_015994-T2  0.108  60  0.104  31  0.116  17  0.095   0.100 N  0.450      SignalP-noTM
TetragonulaCarbonaria_015995-T1  0.587  25  0.699  25  0.901  14  0.822   0.765 Y  0.450      SignalP-noTM
TetragonulaCarbonaria_015996-T1  0.109  64  0.109  15  0.126  48  0.107   0.108 N  0.450      SignalP-noTM
TetragonulaCarbonaria_015997-T1  0.119  20  0.120  20  0.143  14  0.121   0.121 N  0.450      SignalP-noTM
TetragonulaCarbonaria_015998-T1  0.155  29  0.130  56  0.163  49  0.115   0.121 N  0.450      SignalP-noTM
TetragonulaCarbonaria_016000-T1  0.108  63  0.104  38  0.119  20  0.099   0.101 N  0.450      SignalP-noTM
TetragonulaCarbonaria_016001-T1  0.117  48  0.155  48  0.249  41  0.134   0.146 N  0.500      SignalP-TM
TetragonulaCarbonaria_016002-T1  0.114  25  0.108  59  0.121   2  0.100   0.104 N  0.450      SignalP-noTM
TetragonulaCarbonaria_016003-T1  0.121  32  0.152  21  0.253  10  0.190   0.172 N  0.450      SignalP-noTM
TetragonulaCarbonaria_016007-T1  0.110  47  0.113  11  0.141   5  0.118   0.116 N  0.450      SignalP-noTM
TetragonulaCarbonaria_016008-T1  0.136  36  0.147  12  0.263  24  0.191   0.171 N  0.450      SignalP-noTM
TetragonulaCarbonaria_016009-T1  0.534  20  0.634  20  0.848   8  0.738   0.690 Y  0.450      SignalP-noTM
TetragonulaCarbonaria_016010-T1  0.191  31  0.145  31  0.152  10  0.114   0.128 N  0.450      SignalP-noTM
TetragonulaCarbonaria_016011-T1  0.164  48  0.153  48  0.213  47  0.133   0.142 N  0.450      SignalP-noTM
TetragonulaCarbonaria_016012-T1  0.145  28  0.257  19  0.788   4  0.529   0.404 N  0.450      SignalP-noTM
TetragonulaCarbonaria_016014-T1  0.109  30  0.105  15  0.111   9  0.101   0.103 N  0.450      SignalP-noTM
TetragonulaCarbonaria_016015-T1  0.108  61  0.105  54  0.112  38  0.098   0.101 N  0.450      SignalP-noTM
TetragonulaCarbonaria_016016-T1  0.170  27  0.301  17  0.642  10  0.564   0.443 N  0.450      SignalP-noTM
TetragonulaCarbonaria_016017-T1  0.119  18  0.114  60  0.159  53  0.104   0.109 N  0.450      SignalP-noTM
TetragonulaCarbonaria_016018-T1  0.140  23  0.145  23  0.335  12  0.146   0.145 N  0.500      SignalP-TM
TetragonulaCarbonaria_016019-T1  0.775  22  0.839  22  0.973  12  0.905   0.875 Y  0.450      SignalP-noTM
TetragonulaCarbonaria_016020-T1  0.111  33  0.118  11  0.154   5  0.134   0.124 N  0.500      SignalP-TM
TetragonulaCarbonaria_016021-T1  0.157  32  0.190  32  0.344  11  0.240   0.217 N  0.450      SignalP-noTM
TetragonulaCarbonaria_016022-T1  0.133  35  0.112  35  0.140  50  0.096   0.103 N  0.450      SignalP-noTM
TetragonulaCarbonaria_016023-T1  0.859  34  0.860  34  0.930  23  0.769   0.811 Y  0.450      SignalP-noTM
TetragonulaCarbonaria_016024-T1  0.851  29  0.859  29  0.968   7  0.878   0.870 Y  0.450      SignalP-noTM
TetragonulaCarbonaria_016027-T1  0.135  35  0.110  35  0.107  34  0.091   0.100 N  0.450      SignalP-noTM
TetragonulaCarbonaria_016028-T1  0.107  29  0.108  29  0.119  24  0.107   0.107 N  0.450      SignalP-noTM
TetragonulaCarbonaria_016029-T1  0.108  22  0.107  68  0.120  57  0.094   0.101 N  0.500      SignalP-TM
TetragonulaCarbonaria_016030-T1  0.111  27  0.127  27  0.194   5  0.146   0.137 N  0.450      SignalP-noTM
TetragonulaCarbonaria_016031-T1  0.115  34  0.118  12  0.182   3  0.128   0.124 N  0.450      SignalP-noTM
TetragonulaCarbonaria_016032-T1  0.107  37  0.104  37  0.110  64  0.098   0.101 N  0.450      SignalP-noTM
TetragonulaCarbonaria_016033-T1  0.123  39  0.113  63  0.215  42  0.103   0.108 N  0.450      SignalP-noTM
TetragonulaCarbonaria_016034-T1  0.108  42  0.104  41  0.110   3  0.097   0.100 N  0.450      SignalP-noTM
TetragonulaCarbonaria_016034-T2  0.137  56  0.124  56  0.122  53  0.104   0.113 N  0.450      SignalP-noTM
TetragonulaCarbonaria_016035-T1  0.120  36  0.112  36  0.203  35  0.107   0.109 N  0.450      SignalP-noTM
TetragonulaCarbonaria_016036-T1  0.115  37  0.122  22  0.173  11  0.129   0.125 N  0.500      SignalP-TM
TetragonulaCarbonaria_016037-T1  0.107  48  0.103  70  0.110  25  0.097   0.099 N  0.450      SignalP-noTM
TetragonulaCarbonaria_016038-T1  0.110  63  0.104  63  0.106  55  0.096   0.100 N  0.450      SignalP-noTM
TetragonulaCarbonaria_016038-T2  0.110  63  0.104  63  0.106  55  0.096   0.100 N  0.450      SignalP-noTM
TetragonulaCarbonaria_016039-T1  0.351  35  0.258  35  0.279  33  0.168   0.222 N  0.500      SignalP-TM
TetragonulaCarbonaria_016040-T1  0.111  49  0.107  16  0.130   9  0.107   0.107 N  0.450      SignalP-noTM
TetragonulaCarbonaria_016041-T1  0.111  62  0.109  60  0.117  42  0.098   0.103 N  0.450      SignalP-noTM
TetragonulaCarbonaria_016042-T1  0.112  54  0.105  70  0.108  55  0.095   0.100 N  0.450      SignalP-noTM
TetragonulaCarbonaria_016043-T1  0.109  66  0.107  44  0.120  19  0.104   0.106 N  0.450      SignalP-noTM
TetragonulaCarbonaria_016044-T1  0.136  23  0.152  17  0.224  13  0.189   0.172 N  0.450      SignalP-noTM
TetragonulaCarbonaria_016045-T1  0.191  22  0.242  22  0.448   8  0.302   0.274 N  0.450      SignalP-noTM
TetragonulaCarbonaria_016046-T1  0.112  42  0.104  70  0.118  63  0.097   0.100 N  0.450      SignalP-noTM
TetragonulaCarbonaria_016047-T1  0.258  66  0.157  66  0.108  26  0.096   0.124 N  0.450      SignalP-noTM
TetragonulaCarbonaria_016048-T1  0.109  19  0.110  12  0.126   1  0.098   0.103 N  0.450      SignalP-noTM
TetragonulaCarbonaria_016049-T1  0.679  19  0.755  19  0.894   2  0.839   0.800 Y  0.450      SignalP-noTM
TetragonulaCarbonaria_016050-T1  0.108  51  0.106  51  0.116  23  0.099   0.102 N  0.450      SignalP-noTM
TetragonulaCarbonaria_016051-T1  0.160  37  0.124  37  0.127  50  0.096   0.109 N  0.450      SignalP-noTM
TetragonulaCarbonaria_016053-T1  0.121  47  0.109  47  0.118  46  0.095   0.102 N  0.450      SignalP-noTM
TetragonulaCarbonaria_016054-T1  0.125  26  0.160  11  0.316   1  0.186   0.174 N  0.450      SignalP-noTM
TetragonulaCarbonaria_016055-T1  0.112  41  0.112  41  0.123  30  0.102   0.106 N  0.450      SignalP-noTM
TetragonulaCarbonaria_016056-T1  0.466  23  0.503  23  0.696  14  0.542   0.524 Y  0.450      SignalP-noTM
TetragonulaCarbonaria_016057-T1  0.108  38  0.107  70  0.119  66  0.102   0.104 N  0.450      SignalP-noTM
TetragonulaCarbonaria_016058-T1  0.110  53  0.104  53  0.128   2  0.097   0.100 N  0.450      SignalP-noTM
TetragonulaCarbonaria_016059-T1  0.107  55  0.108  11  0.123   1  0.106   0.107 N  0.450      SignalP-noTM
TetragonulaCarbonaria_016060-T1  0.108  54  0.107  54  0.112  35  0.098   0.102 N  0.450      SignalP-noTM
TetragonulaCarbonaria_016061-T1  0.147  36  0.119  36  0.147  50  0.098   0.108 N  0.450      SignalP-noTM
TetragonulaCarbonaria_016062-T1  0.164  39  0.128  39  0.171  38  0.100   0.113 N  0.450      SignalP-noTM
TetragonulaCarbonaria_016063-T1  0.126  16  0.116  16  0.123  46  0.102   0.108 N  0.450      SignalP-noTM
TetragonulaCarbonaria_016064-T1  0.109  52  0.106  40  0.117  20  0.100   0.103 N  0.450      SignalP-noTM
TetragonulaCarbonaria_016065-T1  0.111  70  0.111  12  0.129   1  0.102   0.106 N  0.450      SignalP-noTM
TetragonulaCarbonaria_016066-T1  0.116  27  0.118  11  0.150   3  0.124   0.121 N  0.450      SignalP-noTM
TetragonulaCarbonaria_016067-T1  0.112  40  0.115  17  0.145  13  0.121   0.118 N  0.450      SignalP-noTM
TetragonulaCarbonaria_016068-T1  0.109  51  0.103  51  0.108  58  0.094   0.099 N  0.450      SignalP-noTM
TetragonulaCarbonaria_016069-T1  0.172  38  0.129  38  0.128  47  0.094   0.110 N  0.450      SignalP-noTM
TetragonulaCarbonaria_016070-T1  0.111  31  0.104  41  0.135   2  0.101   0.102 N  0.450      SignalP-noTM
TetragonulaCarbonaria_016071-T1  0.108  51  0.110  11  0.132   5  0.113   0.111 N  0.450      SignalP-noTM
TetragonulaCarbonaria_016072-T1  0.111  70  0.123  15  0.157   1  0.130   0.127 N  0.450      SignalP-noTM
TetragonulaCarbonaria_016073-T1  0.153  22  0.149  22  0.191  16  0.143   0.146 N  0.450      SignalP-noTM
TetragonulaCarbonaria_016074-T1  0.108  67  0.104  43  0.116  23  0.094   0.099 N  0.450      SignalP-noTM
TetragonulaCarbonaria_016075-T1  0.113  41  0.112  41  0.117  32  0.103   0.107 N  0.450      SignalP-noTM
TetragonulaCarbonaria_016076-T1  0.111  24  0.106  24  0.116   1  0.101   0.103 N  0.450      SignalP-noTM
TetragonulaCarbonaria_016077-T1  0.139  22  0.127  22  0.143  16  0.116   0.121 N  0.450      SignalP-noTM
TetragonulaCarbonaria_016078-T1  0.129  24  0.115  24  0.132  35  0.104   0.109 N  0.450      SignalP-noTM
TetragonulaCarbonaria_016079-T1  0.130  36  0.112  36  0.118   5  0.098   0.104 N  0.450      SignalP-noTM
TetragonulaCarbonaria_016080-T1  0.564  25  0.578  25  0.807   4  0.607   0.593 Y  0.450      SignalP-noTM
TetragonulaCarbonaria_016081-T1  0.109  55  0.106  30  0.122  23  0.101   0.103 N  0.450      SignalP-noTM
TetragonulaCarbonaria_016083-T1  0.131  33  0.223  29  0.738  11  0.354   0.294 N  0.450      SignalP-noTM
TetragonulaCarbonaria_016087-T1  0.111  12  0.112  34  0.140  24  0.113   0.113 N  0.450      SignalP-noTM
TetragonulaCarbonaria_016088-T1  0.121  23  0.113  39  0.160  21  0.104   0.108 N  0.450      SignalP-noTM
TetragonulaCarbonaria_016089-T1  0.194  34  0.163  12  0.297   2  0.224   0.196 N  0.450      SignalP-noTM
TetragonulaCarbonaria_016090-T1  0.112  46  0.110  46  0.124  35  0.102   0.106 N  0.450      SignalP-noTM
TetragonulaCarbonaria_016091-T1  0.207  20  0.282  20  0.549  13  0.369   0.329 N  0.450      SignalP-noTM
TetragonulaCarbonaria_016093-T1  0.109  60  0.109  60  0.129  48  0.098   0.103 N  0.450      SignalP-noTM
TetragonulaCarbonaria_016094-T1  0.166  16  0.176  16  0.334  13  0.203   0.191 N  0.450      SignalP-noTM
TetragonulaCarbonaria_016095-T1  0.121  34  0.112  53  0.145  34  0.104   0.108 N  0.450      SignalP-noTM
TetragonulaCarbonaria_016096-T1  0.178  29  0.147  29  0.199   1  0.132   0.139 N  0.450      SignalP-noTM
TetragonulaCarbonaria_016097-T1  0.129  47  0.116  47  0.125  15  0.102   0.110 N  0.500      SignalP-TM
TetragonulaCarbonaria_016098-T1  0.107  22  0.113  64  0.162  49  0.104   0.108 N  0.450      SignalP-noTM
TetragonulaCarbonaria_016099-T1  0.108  53  0.104  32  0.111  67  0.091   0.099 N  0.500      SignalP-TM
TetragonulaCarbonaria_016100-T1  0.109  22  0.115  13  0.134   1  0.117   0.116 N  0.450      SignalP-noTM
TetragonulaCarbonaria_016101-T1  0.199  21  0.194  21  0.261   1  0.183   0.188 N  0.450      SignalP-noTM
TetragonulaCarbonaria_016102-T1  0.409  23  0.627  23  0.992  18  0.961   0.807 Y  0.450      SignalP-noTM
TetragonulaCarbonaria_016103-T1  0.108  67  0.112  11  0.151   8  0.120   0.117 N  0.450      SignalP-noTM
TetragonulaCarbonaria_016104-T1  0.124  26  0.116  26  0.137  10  0.109   0.112 N  0.450      SignalP-noTM
TetragonulaCarbonaria_016105-T1  0.127  17  0.125  17  0.184  14  0.128   0.127 N  0.450      SignalP-noTM
TetragonulaCarbonaria_016106-T1  0.148  34  0.152  22  0.288  15  0.209   0.175 N  0.500      SignalP-TM
TetragonulaCarbonaria_016107-T1  0.132  19  0.184  19  0.358   1  0.234   0.211 N  0.450      SignalP-noTM
TetragonulaCarbonaria_016108-T1  0.110  36  0.107  36  0.115  28  0.098   0.102 N  0.450      SignalP-noTM
TetragonulaCarbonaria_016109-T1  0.109  59  0.106  59  0.117  49  0.100   0.103 N  0.450      SignalP-noTM
TetragonulaCarbonaria_016110-T1  0.118  23  0.123  57  0.185  56  0.103   0.115 N  0.500      SignalP-TM
TetragonulaCarbonaria_016111-T1  0.166  61  0.131  61  0.132  22  0.106   0.117 N  0.450      SignalP-noTM
TetragonulaCarbonaria_016112-T1  0.155  42  0.125  42  0.148  40  0.101   0.113 N  0.450      SignalP-noTM
TetragonulaCarbonaria_016113-T1  0.181  35  0.170  14  0.358   4  0.272   0.225 N  0.450      SignalP-noTM
TetragonulaCarbonaria_016114-T1  0.133  51  0.120  27  0.129   1  0.111   0.115 N  0.450      SignalP-noTM
TetragonulaCarbonaria_016115-T1  0.118  22  0.110  46  0.145  28  0.107   0.108 N  0.450      SignalP-noTM
TetragonulaCarbonaria_016116-T1  0.108  67  0.123  12  0.210   2  0.123   0.123 N  0.450      SignalP-noTM
TetragonulaCarbonaria_016117-T1  0.109  37  0.128  16  0.207  13  0.162   0.142 N  0.500      SignalP-TM
TetragonulaCarbonaria_016118-T1  0.197  50  0.145  50  0.163  13  0.110   0.126 N  0.450      SignalP-noTM
TetragonulaCarbonaria_016119-T1  0.123  27  0.112  11  0.136   1  0.111   0.111 N  0.450      SignalP-noTM
TetragonulaCarbonaria_016120-T1  0.139  22  0.129  22  0.138   7  0.119   0.123 N  0.450      SignalP-noTM
TetragonulaCarbonaria_016121-T1  0.110  27  0.112  23  0.137  16  0.116   0.114 N  0.450      SignalP-noTM
TetragonulaCarbonaria_016122-T1  0.109  55  0.114  70  0.165  63  0.077   0.099 N  0.500      SignalP-TM
TetragonulaCarbonaria_016123-T1  0.366  21  0.398  21  0.757   1  0.443   0.416 N  0.500      SignalP-TM
TetragonulaCarbonaria_016124-T1  0.109  55  0.114  70  0.165  63  0.077   0.099 N  0.500      SignalP-TM
TetragonulaCarbonaria_016125-T1  0.366  21  0.398  21  0.757   1  0.443   0.416 N  0.500      SignalP-TM
TetragonulaCarbonaria_016126-T1  0.108  31  0.108  31  0.124  13  0.104   0.106 N  0.450      SignalP-noTM
TetragonulaCarbonaria_016127-T1  0.143  35  0.151  18  0.270  16  0.178   0.162 N  0.500      SignalP-TM
TetragonulaCarbonaria_016128-T1  0.115  42  0.114  11  0.146   3  0.120   0.118 N  0.450      SignalP-noTM
TetragonulaCarbonaria_016129-T1  0.111  14  0.104  61  0.111  61  0.096   0.099 N  0.450      SignalP-noTM
TetragonulaCarbonaria_016130-T1  0.118  37  0.108  12  0.121   1  0.102   0.105 N  0.450      SignalP-noTM
TetragonulaCarbonaria_016131-T1  0.110  55  0.109  42  0.121  23  0.102   0.105 N  0.450      SignalP-noTM
TetragonulaCarbonaria_016132-T1  0.111  58  0.108  40  0.127  22  0.101   0.104 N  0.450      SignalP-noTM
TetragonulaCarbonaria_016133-T1  0.254  16  0.254  16  0.362   3  0.244   0.249 N  0.450      SignalP-noTM
TetragonulaCarbonaria_016134-T1  0.113  21  0.121  15  0.185  14  0.134   0.128 N  0.450      SignalP-noTM
TetragonulaCarbonaria_016135-T1  0.136  18  0.134  18  0.181  13  0.134   0.134 N  0.450      SignalP-noTM
TetragonulaCarbonaria_016136-T1  0.186  19  0.226  19  0.413   3  0.272   0.251 N  0.450      SignalP-noTM
TetragonulaCarbonaria_016136-T2  0.186  19  0.226  19  0.413   3  0.272   0.251 N  0.450      SignalP-noTM
TetragonulaCarbonaria_016137-T1  0.173  32  0.151  32  0.308   2  0.150   0.150 N  0.450      SignalP-noTM
TetragonulaCarbonaria_016138-T1  0.196  16  0.286  16  0.622   3  0.430   0.344 N  0.500      SignalP-TM
TetragonulaCarbonaria_016139-T1  0.541  19  0.351  19  0.291   5  0.226   0.284 N  0.450      SignalP-noTM
TetragonulaCarbonaria_016140-T1  0.123  25  0.141  25  0.278   2  0.168   0.155 N  0.450      SignalP-noTM
TetragonulaCarbonaria_016141-T1  0.319  25  0.190  25  0.133   2  0.114   0.149 N  0.450      SignalP-noTM
TetragonulaCarbonaria_016142-T1  0.107   6  0.104  65  0.122  51  0.097   0.100 N  0.450      SignalP-noTM
TetragonulaCarbonaria_016143-T1  0.109  52  0.105  25  0.119  44  0.104   0.104 N  0.450      SignalP-noTM
TetragonulaCarbonaria_016144-T1  0.131  12  0.147  12  0.180   1  0.150   0.149 N  0.450      SignalP-noTM
TetragonulaCarbonaria_016145-T1  0.117  33  0.116  12  0.144   6  0.121   0.119 N  0.450      SignalP-noTM
TetragonulaCarbonaria_016146-T1  0.110  46  0.110  56  0.137  37  0.106   0.108 N  0.450      SignalP-noTM
TetragonulaCarbonaria_016147-T1  0.108  47  0.109  60  0.135  42  0.105   0.106 N  0.450      SignalP-noTM
TetragonulaCarbonaria_016148-T1  0.155  20  0.253  20  0.522   1  0.395   0.330 N  0.450      SignalP-noTM
TetragonulaCarbonaria_016149-T1  0.111  41  0.107  15  0.124   3  0.102   0.105 N  0.450      SignalP-noTM
TetragonulaCarbonaria_016150-T1  0.112  43  0.107  11  0.117  25  0.098   0.102 N  0.450      SignalP-noTM
TetragonulaCarbonaria_016151-T1  0.645  31  0.757  31  0.955  21  0.858   0.812 Y  0.450      SignalP-noTM
TetragonulaCarbonaria_016152-T1  0.109  29  0.116  12  0.171   3  0.118   0.117 N  0.450      SignalP-noTM
TetragonulaCarbonaria_016153-T1  0.316  22  0.201  22  0.193   1  0.125   0.160 N  0.450      SignalP-noTM
TetragonulaCarbonaria_016154-T1  0.244  20  0.180  20  0.189   2  0.127   0.151 N  0.450      SignalP-noTM
TetragonulaCarbonaria_016155-T1  0.118  24  0.111  11  0.135   1  0.107   0.109 N  0.450      SignalP-noTM
TetragonulaCarbonaria_016156-T1  0.109  59  0.105  31  0.115  15  0.100   0.102 N  0.450      SignalP-noTM
TetragonulaCarbonaria_016157-T1  0.155  29  0.253  12  0.661   1  0.537   0.406 N  0.450      SignalP-noTM
TetragonulaCarbonaria_016158-T1  0.108  31  0.106  68  0.121  47  0.100   0.103 N  0.450      SignalP-noTM
TetragonulaCarbonaria_016159-T1  0.126  32  0.128  12  0.198   1  0.124   0.126 N  0.450      SignalP-noTM
TetragonulaCarbonaria_016160-T1  0.114  64  0.110  37  0.126  22  0.104   0.107 N  0.450      SignalP-noTM
TetragonulaCarbonaria_016161-T1  0.108  30  0.107  30  0.115  23  0.104   0.105 N  0.450      SignalP-noTM
TetragonulaCarbonaria_016162-T1  0.213  20  0.183  20  0.229  13  0.162   0.172 N  0.450      SignalP-noTM
TetragonulaCarbonaria_016163-T1  0.201  23  0.193  23  0.258   6  0.186   0.189 N  0.450      SignalP-noTM
TetragonulaCarbonaria_016164-T1  0.136  16  0.169  16  0.277   2  0.201   0.186 N  0.450      SignalP-noTM
TetragonulaCarbonaria_016165-T1  0.119  48  0.112  48  0.129  44  0.099   0.105 N  0.450      SignalP-noTM
TetragonulaCarbonaria_016166-T1  0.112  19  0.105  39  0.118  23  0.099   0.101 N  0.450      SignalP-noTM
TetragonulaCarbonaria_016167-T1  0.157  68  0.125  68  0.167  14  0.109   0.116 N  0.450      SignalP-noTM
TetragonulaCarbonaria_016168-T1  0.110  34  0.107  34  0.134  46  0.098   0.102 N  0.450      SignalP-noTM
TetragonulaCarbonaria_016169-T1  0.819  19  0.352  19  0.250  18  0.152   0.244 N  0.450      SignalP-noTM
TetragonulaCarbonaria_016170-T1  0.110  27  0.103  70  0.110   7  0.098   0.100 N  0.450      SignalP-noTM
TetragonulaCarbonaria_016171-T1  0.110  63  0.107  29  0.152  19  0.105   0.106 N  0.450      SignalP-noTM
TetragonulaCarbonaria_016172-T1  0.115  29  0.120  29  0.226  28  0.135   0.128 N  0.450      SignalP-noTM
TetragonulaCarbonaria_016173-T1  0.112  62  0.105  62  0.110   7  0.099   0.102 N  0.450      SignalP-noTM
TetragonulaCarbonaria_016174-T1  0.111  39  0.121  11  0.159   1  0.117   0.119 N  0.450      SignalP-noTM
TetragonulaCarbonaria_016175-T1  0.109  62  0.113  62  0.165  52  0.104   0.108 N  0.450      SignalP-noTM
TetragonulaCarbonaria_016176-T1  0.110  42  0.108  66  0.117  57  0.104   0.106 N  0.450      SignalP-noTM
TetragonulaCarbonaria_016177-T1  0.109  41  0.104  70  0.109  56  0.097   0.100 N  0.450      SignalP-noTM
TetragonulaCarbonaria_016178-T1  0.284  23  0.206  23  0.204  34  0.150   0.176 N  0.450      SignalP-noTM
TetragonulaCarbonaria_016179-T1  0.108  31  0.108  51  0.126  43  0.101   0.104 N  0.450      SignalP-noTM
TetragonulaCarbonaria_016180-T1  0.111  32  0.113  11  0.130   1  0.114   0.114 N  0.450      SignalP-noTM
TetragonulaCarbonaria_016181-T1  0.112  24  0.108  24  0.128  14  0.104   0.106 N  0.450      SignalP-noTM
TetragonulaCarbonaria_016182-T1  0.113  66  0.106  66  0.113  51  0.098   0.102 N  0.450      SignalP-noTM
TetragonulaCarbonaria_016183-T1  0.114  40  0.105  40  0.113  11  0.097   0.101 N  0.450      SignalP-noTM
TetragonulaCarbonaria_016184-T1  0.113  35  0.111  35  0.122  14  0.104   0.107 N  0.450      SignalP-noTM
TetragonulaCarbonaria_016185-T1  0.108  70  0.106  11  0.125   5  0.110   0.108 N  0.450      SignalP-noTM
TetragonulaCarbonaria_016186-T1  0.108  51  0.108  12  0.129   2  0.113   0.110 N  0.450      SignalP-noTM
TetragonulaCarbonaria_016187-T1  0.110  29  0.150  11  0.328   3  0.182   0.167 N  0.450      SignalP-noTM
TetragonulaCarbonaria_016188-T1  0.110  29  0.150  11  0.328   3  0.182   0.167 N  0.450      SignalP-noTM
TetragonulaCarbonaria_016189-T1  0.119  61  0.105  29  0.116  20  0.086   0.097 N  0.500      SignalP-TM
TetragonulaCarbonaria_016190-T1  0.133  34  0.169  12  0.315   6  0.258   0.217 N  0.450      SignalP-noTM
TetragonulaCarbonaria_016191-T1  0.116  23  0.108  13  0.125  28  0.101   0.104 N  0.450      SignalP-noTM
TetragonulaCarbonaria_016192-T1  0.393  34  0.358  34  0.502  31  0.258   0.318 N  0.500      SignalP-TM
TetragonulaCarbonaria_016193-T1  0.181  18  0.180  18  0.208  14  0.173   0.176 N  0.450      SignalP-noTM
TetragonulaCarbonaria_016194-T1  0.124  39  0.116  17  0.139  14  0.117   0.117 N  0.450      SignalP-noTM
TetragonulaCarbonaria_016195-T1  0.407  18  0.588  18  0.913   5  0.863   0.737 Y  0.450      SignalP-noTM
TetragonulaCarbonaria_016196-T1  0.502  18  0.662  18  0.931  10  0.879   0.779 Y  0.450      SignalP-noTM
TetragonulaCarbonaria_016197-T1  0.111  55  0.123  13  0.162   1  0.123   0.123 N  0.450      SignalP-noTM
TetragonulaCarbonaria_016198-T1  0.326  25  0.515  25  0.928  12  0.820   0.679 Y  0.450      SignalP-noTM
TetragonulaCarbonaria_016199-T1  0.169  32  0.135  32  0.132  21  0.106   0.119 N  0.450      SignalP-noTM
TetragonulaCarbonaria_016200-T1  0.112  62  0.111  12  0.168   5  0.127   0.119 N  0.450      SignalP-noTM
TetragonulaCarbonaria_016201-T1  0.112  34  0.108  29  0.134  12  0.102   0.105 N  0.450      SignalP-noTM
TetragonulaCarbonaria_016202-T1  0.107  50  0.111  45  0.137  44  0.099   0.106 N  0.500      SignalP-TM
TetragonulaCarbonaria_016203-T1  0.841  23  0.866  23  0.948   5  0.892   0.880 Y  0.450      SignalP-noTM
TetragonulaCarbonaria_016204-T1  0.129  36  0.110  36  0.115  34  0.092   0.100 N  0.450      SignalP-noTM
TetragonulaCarbonaria_016205-T1  0.127  29  0.132  29  0.229   2  0.143   0.138 N  0.450      SignalP-noTM
TetragonulaCarbonaria_016206-T1  0.110  50  0.121  18  0.163  12  0.134   0.128 N  0.450      SignalP-noTM
TetragonulaCarbonaria_016207-T1  0.110  42  0.119  12  0.152   4  0.128   0.124 N  0.450      SignalP-noTM
TetragonulaCarbonaria_016208-T1  0.129  19  0.128  19  0.158  13  0.126   0.127 N  0.450      SignalP-noTM
TetragonulaCarbonaria_016209-T1  0.127  21  0.176  21  0.324  27  0.244   0.203 N  0.500      SignalP-TM
TetragonulaCarbonaria_016210-T1  0.257  46  0.172  46  0.176  45  0.104   0.135 N  0.450      SignalP-noTM
TetragonulaCarbonaria_016211-T1  0.157  44  0.135  44  0.182  42  0.108   0.120 N  0.450      SignalP-noTM
TetragonulaCarbonaria_016212-T1  0.113  33  0.107  33  0.106  70  0.097   0.103 N  0.500      SignalP-TM
TetragonulaCarbonaria_016213-T1  0.129  32  0.222  12  0.507   6  0.449   0.345 N  0.450      SignalP-noTM
TetragonulaCarbonaria_016214-T1  0.169  47  0.134  47  0.149  41  0.105   0.118 N  0.450      SignalP-noTM
TetragonulaCarbonaria_016215-T1  0.108  46  0.119  52  0.178  50  0.119   0.119 N  0.450      SignalP-noTM
TetragonulaCarbonaria_016216-T1  0.108  66  0.112  12  0.130   1  0.115   0.114 N  0.450      SignalP-noTM
TetragonulaCarbonaria_016217-T1  0.111  56  0.109  56  0.117  40  0.103   0.105 N  0.450      SignalP-noTM
TetragonulaCarbonaria_016218-T1  0.113  35  0.171  35  0.289  25  0.208   0.186 N  0.500      SignalP-TM
TetragonulaCarbonaria_016219-T1  0.276  25  0.155  11  0.347   1  0.193   0.170 N  0.500      SignalP-TM
TetragonulaCarbonaria_016220-T1  0.130  40  0.126  40  0.171  45  0.109   0.119 N  0.500      SignalP-TM
TetragonulaCarbonaria_016221-T1  0.114  29  0.197  25  0.400   1  0.351   0.258 N  0.500      SignalP-TM
TetragonulaCarbonaria_016222-T1  0.113  27  0.107  27  0.134   6  0.103   0.105 N  0.450      SignalP-noTM
TetragonulaCarbonaria_016223-T1  0.109  43  0.107  28  0.123   9  0.106   0.107 N  0.450      SignalP-noTM
TetragonulaCarbonaria_016224-T1  0.181  19  0.161  19  0.199  16  0.143   0.151 N  0.450      SignalP-noTM
TetragonulaCarbonaria_016225-T1  0.109  22  0.116  11  0.159   3  0.122   0.119 N  0.450      SignalP-noTM
TetragonulaCarbonaria_016226-T1  0.217  55  0.170  55  0.164  50  0.120   0.143 N  0.450      SignalP-noTM
TetragonulaCarbonaria_016227-T1  0.658  20  0.349  20  0.237   6  0.186   0.261 N  0.450      SignalP-noTM
TetragonulaCarbonaria_016228-T1  0.110  47  0.110  53  0.125  46  0.102   0.106 N  0.450      SignalP-noTM
TetragonulaCarbonaria_016229-T1  0.110  47  0.122  11  0.166   1  0.118   0.120 N  0.450      SignalP-noTM
TetragonulaCarbonaria_016230-T1  0.110  51  0.104  22  0.118  12  0.100   0.102 N  0.450      SignalP-noTM
TetragonulaCarbonaria_016231-T1  0.107  43  0.112  43  0.132  39  0.093   0.104 N  0.500      SignalP-TM
TetragonulaCarbonaria_016232-T1  0.109  55  0.107  24  0.149  12  0.105   0.106 N  0.450      SignalP-noTM
TetragonulaCarbonaria_016233-T1  0.112  42  0.168  37  0.447  32  0.220   0.196 N  0.450      SignalP-noTM
TetragonulaCarbonaria_016234-T1  0.142  35  0.161  49  0.428  46  0.164   0.163 N  0.450      SignalP-noTM
TetragonulaCarbonaria_016235-T1  0.139  32  0.138  14  0.171   2  0.138   0.138 N  0.450      SignalP-noTM
TetragonulaCarbonaria_016236-T1  0.157  29  0.125  29  0.120   7  0.100   0.111 N  0.450      SignalP-noTM
TetragonulaCarbonaria_016237-T1  0.111  53  0.121  26  0.193   7  0.132   0.127 N  0.450      SignalP-noTM
TetragonulaCarbonaria_016238-T1  0.573  31  0.521  31  0.627  25  0.416   0.479 N  0.500      SignalP-TM
TetragonulaCarbonaria_016239-T1  0.128  47  0.152  47  0.486  35  0.149   0.150 N  0.450      SignalP-noTM
TetragonulaCarbonaria_016240-T1  0.183  20  0.219  20  0.383  13  0.248   0.235 N  0.450      SignalP-noTM
TetragonulaCarbonaria_016241-T1  0.110  67  0.107  26  0.118  24  0.104   0.105 N  0.450      SignalP-noTM
TetragonulaCarbonaria_016242-T1  0.116  31  0.111  51  0.126  35  0.104   0.107 N  0.450      SignalP-noTM
TetragonulaCarbonaria_016243-T1  0.247  47  0.171  47  0.199  46  0.107   0.136 N  0.450      SignalP-noTM
TetragonulaCarbonaria_016244-T1  0.110  42  0.106  34  0.115  25  0.098   0.102 N  0.450      SignalP-noTM
TetragonulaCarbonaria_016245-T1  0.112  58  0.105  58  0.107  40  0.096   0.100 N  0.450      SignalP-noTM
TetragonulaCarbonaria_016246-T1  0.189  20  0.248  18  0.453   1  0.318   0.286 N  0.450      SignalP-noTM
TetragonulaCarbonaria_016247-T1  0.109  12  0.114  12  0.151  12  0.118   0.116 N  0.450      SignalP-noTM
TetragonulaCarbonaria_016248-T1  0.334  17  0.177  17  0.127  16  0.095   0.133 N  0.450      SignalP-noTM
TetragonulaCarbonaria_016249-T1  0.148  20  0.142  20  0.204   2  0.130   0.136 N  0.450      SignalP-noTM
TetragonulaCarbonaria_016250-T1  0.119  26  0.127  12  0.175  15  0.147   0.137 N  0.450      SignalP-noTM
TetragonulaCarbonaria_016251-T1  0.122  15  0.166  15  0.294  12  0.223   0.197 N  0.450      SignalP-noTM
TetragonulaCarbonaria_016252-T1  0.108  66  0.111  14  0.177  12  0.122   0.117 N  0.450      SignalP-noTM
TetragonulaCarbonaria_016253-T1  0.112  25  0.117  13  0.154   2  0.120   0.119 N  0.450      SignalP-noTM
TetragonulaCarbonaria_016254-T1  0.108  25  0.106  35  0.122  16  0.101   0.103 N  0.450      SignalP-noTM
TetragonulaCarbonaria_016255-T1  0.144  20  0.126  20  0.145  38  0.112   0.118 N  0.450      SignalP-noTM
TetragonulaCarbonaria_016256-T1  0.125  34  0.108  34  0.112  13  0.094   0.100 N  0.450      SignalP-noTM
TetragonulaCarbonaria_016257-T1  0.191  26  0.319  26  0.747   4  0.532   0.434 N  0.450      SignalP-noTM
TetragonulaCarbonaria_016258-T1  0.108  15  0.119  11  0.162   2  0.117   0.118 N  0.450      SignalP-noTM
TetragonulaCarbonaria_016259-T1  0.109  19  0.119  63  0.176  47  0.116   0.117 N  0.450      SignalP-noTM
TetragonulaCarbonaria_016260-T1  0.148  50  0.123  50  0.149  17  0.105   0.113 N  0.450      SignalP-noTM
TetragonulaCarbonaria_016261-T1  0.112  43  0.136  11  0.224   1  0.141   0.139 N  0.450      SignalP-noTM
TetragonulaCarbonaria_016262-T1  0.148  36  0.124  36  0.139  49  0.101   0.112 N  0.450      SignalP-noTM
TetragonulaCarbonaria_016263-T1  0.133  34  0.114  34  0.128  50  0.097   0.105 N  0.450      SignalP-noTM
TetragonulaCarbonaria_016264-T1  0.113  39  0.135  11  0.188   1  0.160   0.149 N  0.450      SignalP-noTM
TetragonulaCarbonaria_016265-T1  0.502  22  0.648  22  0.936  12  0.833   0.748 Y  0.450      SignalP-noTM
TetragonulaCarbonaria_016266-T1  0.111  38  0.106  41  0.120  52  0.098   0.102 N  0.450      SignalP-noTM
TetragonulaCarbonaria_016267-T1  0.127  34  0.117  34  0.158  30  0.114   0.115 N  0.450      SignalP-noTM
TetragonulaCarbonaria_016268-T1  0.116  30  0.105  44  0.117   4  0.098   0.101 N  0.450      SignalP-noTM
TetragonulaCarbonaria_016269-T1  0.123  39  0.113  39  0.129  29  0.104   0.108 N  0.450      SignalP-noTM
TetragonulaCarbonaria_016270-T1  0.127  37  0.120  37  0.137  32  0.110   0.114 N  0.450      SignalP-noTM
TetragonulaCarbonaria_016271-T1  0.204  16  0.192  16  0.342  12  0.181   0.186 N  0.450      SignalP-noTM
TetragonulaCarbonaria_016272-T1  0.148  30  0.123  30  0.168  29  0.107   0.115 N  0.450      SignalP-noTM
TetragonulaCarbonaria_016273-T1  0.110  45  0.108  45  0.120  29  0.100   0.104 N  0.450      SignalP-noTM
TetragonulaCarbonaria_016274-T1  0.155  18  0.165  11  0.340   1  0.241   0.196 N  0.500      SignalP-TM
TetragonulaCarbonaria_016275-T1  0.149  28  0.156  28  0.296  41  0.163   0.160 N  0.450      SignalP-noTM
TetragonulaCarbonaria_016276-T1  0.364  30  0.209  30  0.156   3  0.126   0.164 N  0.450      SignalP-noTM
TetragonulaCarbonaria_016277-T1  0.112  29  0.112  12  0.157   2  0.119   0.116 N  0.450      SignalP-noTM
TetragonulaCarbonaria_016278-T1  0.112  22  0.110  12  0.123   1  0.105   0.107 N  0.450      SignalP-noTM
TetragonulaCarbonaria_016278-T2  0.112  22  0.110  12  0.123   1  0.105   0.107 N  0.450      SignalP-noTM
TetragonulaCarbonaria_016279-T1  0.149  19  0.245  19  0.723   1  0.331   0.291 N  0.450      SignalP-noTM
TetragonulaCarbonaria_016280-T1  0.115  55  0.143  12  0.239   1  0.150   0.147 N  0.450      SignalP-noTM
TetragonulaCarbonaria_016281-T1  0.113  34  0.107  34  0.111  31  0.100   0.103 N  0.450      SignalP-noTM
TetragonulaCarbonaria_016282-T1  0.142  43  0.195  43  0.463  38  0.182   0.190 N  0.500      SignalP-TM
TetragonulaCarbonaria_016282-T2  0.124  34  0.110  34  0.118   1  0.099   0.104 N  0.450      SignalP-noTM
TetragonulaCarbonaria_016283-T1  0.224  36  0.143  36  0.123  39  0.091   0.115 N  0.450      SignalP-noTM
TetragonulaCarbonaria_016284-T1  0.135  31  0.154  14  0.355   8  0.239   0.200 N  0.450      SignalP-noTM
TetragonulaCarbonaria_016285-T1  0.110  43  0.105  64  0.139  46  0.097   0.101 N  0.450      SignalP-noTM
TetragonulaCarbonaria_016286-T1  0.117  25  0.152  11  0.268   1  0.179   0.167 N  0.450      SignalP-noTM
TetragonulaCarbonaria_016287-T1  0.212  47  0.190  47  0.330  33  0.144   0.166 N  0.450      SignalP-noTM
TetragonulaCarbonaria_016288-T1  0.107  67  0.108  11  0.137  23  0.103   0.105 N  0.450      SignalP-noTM
TetragonulaCarbonaria_016289-T1  0.163  27  0.230  27  0.522  19  0.335   0.272 N  0.500      SignalP-TM
TetragonulaCarbonaria_016290-T1  0.261  33  0.467  33  0.928  19  0.777   0.635 Y  0.450      SignalP-noTM
TetragonulaCarbonaria_016291-T1  0.226  33  0.166  33  0.228  26  0.132   0.148 N  0.450      SignalP-noTM
TetragonulaCarbonaria_016292-T1  0.110  30  0.109  55  0.157  50  0.106   0.107 N  0.450      SignalP-noTM
TetragonulaCarbonaria_016293-T1  0.119   9  0.106  24  0.121  23  0.097   0.101 N  0.450      SignalP-noTM
TetragonulaCarbonaria_016293-T2  0.110  62  0.124  16  0.188  11  0.147   0.137 N  0.450      SignalP-noTM
TetragonulaCarbonaria_016293-T3  0.119   9  0.106  24  0.121  23  0.097   0.101 N  0.450      SignalP-noTM
TetragonulaCarbonaria_016294-T1  0.137   8  0.124  15  0.194   7  0.155   0.141 N  0.450      SignalP-noTM
TetragonulaCarbonaria_016295-T1  0.108  27  0.110  19  0.135   2  0.113   0.112 N  0.450      SignalP-noTM
TetragonulaCarbonaria_016296-T1  0.115  16  0.122  16  0.151   4  0.130   0.126 N  0.450      SignalP-noTM
TetragonulaCarbonaria_016297-T1  0.110  34  0.120  12  0.163   6  0.140   0.131 N  0.450      SignalP-noTM
TetragonulaCarbonaria_016298-T1  0.113  27  0.123  13  0.170   1  0.116   0.119 N  0.450      SignalP-noTM
TetragonulaCarbonaria_016299-T1  0.112  27  0.166  11  0.366   4  0.251   0.212 N  0.450      SignalP-noTM
TetragonulaCarbonaria_016300-T1  0.110  18  0.107  12  0.115   1  0.108   0.108 N  0.450      SignalP-noTM
TetragonulaCarbonaria_016301-T1  0.163  41  0.139  41  0.154  32  0.115   0.126 N  0.450      SignalP-noTM
TetragonulaCarbonaria_016302-T1  0.147  24  0.195  11  0.456   1  0.295   0.249 N  0.450      SignalP-noTM
TetragonulaCarbonaria_016303-T1  0.114  24  0.110  51  0.125  43  0.106   0.108 N  0.450      SignalP-noTM
TetragonulaCarbonaria_016304-T1  0.120  22  0.125  22  0.207  12  0.131   0.128 N  0.450      SignalP-noTM
TetragonulaCarbonaria_016305-T1  0.109  34  0.112  34  0.131  25  0.109   0.110 N  0.450      SignalP-noTM
TetragonulaCarbonaria_016306-T1  0.108  52  0.104  36  0.112  55  0.098   0.101 N  0.450      SignalP-noTM
TetragonulaCarbonaria_016307-T1  0.148  30  0.152  30  0.264  11  0.176   0.162 N  0.500      SignalP-TM
TetragonulaCarbonaria_016308-T1  0.108  33  0.106  48  0.116  45  0.098   0.101 N  0.450      SignalP-noTM
TetragonulaCarbonaria_016309-T1  0.119  18  0.107  18  0.118  36  0.095   0.100 N  0.450      SignalP-noTM
TetragonulaCarbonaria_016309-T2  0.393  25  0.350  25  0.491   4  0.310   0.328 N  0.450      SignalP-noTM
TetragonulaCarbonaria_016310-T1  0.255  27  0.272  27  0.609   1  0.314   0.294 N  0.450      SignalP-noTM
TetragonulaCarbonaria_016311-T1  0.133  33  0.122  33  0.153   3  0.114   0.118 N  0.450      SignalP-noTM
TetragonulaCarbonaria_016312-T1  0.135  24  0.134  14  0.214   1  0.139   0.137 N  0.450      SignalP-noTM
TetragonulaCarbonaria_016313-T1  0.234  21  0.413  21  0.837   1  0.718   0.577 Y  0.450      SignalP-noTM
TetragonulaCarbonaria_016314-T1  0.555  20  0.313  20  0.231   1  0.168   0.234 N  0.450      SignalP-noTM
TetragonulaCarbonaria_016315-T1  0.127  25  0.124  25  0.143  18  0.120   0.122 N  0.450      SignalP-noTM
TetragonulaCarbonaria_016316-T1  0.108  47  0.106  14  0.120   3  0.101   0.103 N  0.450      SignalP-noTM
TetragonulaCarbonaria_016317-T1  0.110  28  0.102  28  0.110  53  0.095   0.099 N  0.450      SignalP-noTM
TetragonulaCarbonaria_016318-T1  0.137  31  0.195  31  0.540   8  0.308   0.256 N  0.450      SignalP-noTM
TetragonulaCarbonaria_016319-T1  0.111  43  0.104  43  0.126   3  0.095   0.099 N  0.450      SignalP-noTM
TetragonulaCarbonaria_016320-T1  0.110  37  0.117  37  0.145  22  0.110   0.114 N  0.450      SignalP-noTM
TetragonulaCarbonaria_016321-T1  0.109  48  0.106  54  0.116  43  0.099   0.102 N  0.450      SignalP-noTM
TetragonulaCarbonaria_016322-T1  0.108  65  0.106  65  0.114  51  0.100   0.103 N  0.450      SignalP-noTM
TetragonulaCarbonaria_016323-T1  0.110  58  0.104  58  0.113   8  0.096   0.100 N  0.450      SignalP-noTM
TetragonulaCarbonaria_016324-T1  0.171  20  0.127  20  0.114   2  0.094   0.109 N  0.450      SignalP-noTM
TetragonulaCarbonaria_016325-T1  0.122  20  0.144  20  0.230   2  0.166   0.156 N  0.450      SignalP-noTM
TetragonulaCarbonaria_016326-T1  0.119  26  0.119  26  0.160  23  0.122   0.121 N  0.450      SignalP-noTM
TetragonulaCarbonaria_016327-T1  0.356  24  0.545  24  0.896  19  0.833   0.700 Y  0.450      SignalP-noTM
TetragonulaCarbonaria_016328-T1  0.120  48  0.107  48  0.112  54  0.096   0.101 N  0.450      SignalP-noTM
TetragonulaCarbonaria_016329-T1  0.118  25  0.117  25  0.175   8  0.115   0.116 N  0.450      SignalP-noTM
TetragonulaCarbonaria_016330-T1  0.116  22  0.108  70  0.117  55  0.100   0.103 N  0.450      SignalP-noTM
TetragonulaCarbonaria_016331-T1  0.135  23  0.124  23  0.136  13  0.114   0.119 N  0.450      SignalP-noTM
TetragonulaCarbonaria_016332-T1  0.138  20  0.148  20  0.249   1  0.144   0.146 N  0.450      SignalP-noTM
TetragonulaCarbonaria_016333-T1  0.163  28  0.214  28  0.407   1  0.288   0.254 N  0.450      SignalP-noTM
TetragonulaCarbonaria_016334-T1  0.163  19  0.267  19  0.594   8  0.437   0.335 N  0.500      SignalP-TM
TetragonulaCarbonaria_016335-T1  0.108  50  0.109  16  0.139   9  0.116   0.113 N  0.450      SignalP-noTM
TetragonulaCarbonaria_016336-T1  0.109  53  0.102  40  0.113  54  0.094   0.098 N  0.450      SignalP-noTM
TetragonulaCarbonaria_016337-T1  0.108  48  0.105  48  0.119  13  0.099   0.101 N  0.450      SignalP-noTM
TetragonulaCarbonaria_016338-T1  0.121  20  0.112  20  0.139  24  0.103   0.107 N  0.450      SignalP-noTM
TetragonulaCarbonaria_016339-T1  0.114  44  0.129  44  0.204  31  0.139   0.135 N  0.450      SignalP-noTM
TetragonulaCarbonaria_016340-T1  0.154  34  0.148  14  0.208   1  0.182   0.166 N  0.450      SignalP-noTM
TetragonulaCarbonaria_016342-T1  0.114  30  0.108  45  0.136  28  0.100   0.104 N  0.450      SignalP-noTM
TetragonulaCarbonaria_016343-T1  0.108  43  0.106  43  0.112  23  0.098   0.102 N  0.450      SignalP-noTM
TetragonulaCarbonaria_016344-T1  0.112  64  0.108  36  0.127  24  0.104   0.106 N  0.450      SignalP-noTM
TetragonulaCarbonaria_016345-T1  0.119  19  0.109  19  0.135  25  0.100   0.104 N  0.450      SignalP-noTM
TetragonulaCarbonaria_016345-T2  0.117  47  0.117  47  0.158  44  0.114   0.115 N  0.500      SignalP-TM
TetragonulaCarbonaria_016346-T1  0.110  41  0.106  11  0.115   4  0.108   0.107 N  0.450      SignalP-noTM
TetragonulaCarbonaria_016347-T1  0.111  36  0.108  50  0.126  32  0.103   0.105 N  0.450      SignalP-noTM
TetragonulaCarbonaria_016348-T1  0.109  60  0.106  60  0.135  21  0.104   0.105 N  0.450      SignalP-noTM
TetragonulaCarbonaria_016349-T1  0.113  37  0.107  48  0.123  46  0.099   0.103 N  0.450      SignalP-noTM
TetragonulaCarbonaria_016350-T1  0.123  29  0.117  29  0.155  16  0.113   0.115 N  0.450      SignalP-noTM
TetragonulaCarbonaria_016351-T1  0.109  65  0.128  11  0.194   1  0.134   0.131 N  0.450      SignalP-noTM
TetragonulaCarbonaria_016352-T1  0.113  39  0.109  39  0.126  32  0.102   0.105 N  0.450      SignalP-noTM
TetragonulaCarbonaria_016353-T1  0.128  45  0.119  45  0.153  42  0.104   0.111 N  0.450      SignalP-noTM
TetragonulaCarbonaria_016354-T1  0.110  56  0.120  14  0.171   3  0.127   0.124 N  0.450      SignalP-noTM
TetragonulaCarbonaria_016355-T1  0.122  37  0.125  18  0.207   8  0.138   0.130 N  0.500      SignalP-TM
TetragonulaCarbonaria_016356-T1  0.148  16  0.211  16  0.367  15  0.276   0.246 N  0.450      SignalP-noTM
TetragonulaCarbonaria_016357-T1  0.110  12  0.113  12  0.122   1  0.110   0.112 N  0.450      SignalP-noTM
TetragonulaCarbonaria_016358-T1  0.180  17  0.204  17  0.340   1  0.192   0.198 N  0.450      SignalP-noTM
TetragonulaCarbonaria_016359-T1  0.131  30  0.144  19  0.198   7  0.159   0.152 N  0.450      SignalP-noTM
TetragonulaCarbonaria_016360-T1  0.153  17  0.160  17  0.211   3  0.155   0.158 N  0.450      SignalP-noTM
TetragonulaCarbonaria_016361-T1  0.155  21  0.124  21  0.115  25  0.099   0.111 N  0.450      SignalP-noTM
TetragonulaCarbonaria_016362-T1  0.178  61  0.197  12  0.474   1  0.283   0.244 N  0.450      SignalP-noTM
TetragonulaCarbonaria_016363-T1  0.118  42  0.111  58  0.140  12  0.102   0.106 N  0.450      SignalP-noTM
TetragonulaCarbonaria_016364-T1  0.164  24  0.147  11  0.252   1  0.158   0.153 N  0.450      SignalP-noTM
TetragonulaCarbonaria_016365-T1  0.112  68  0.151  11  0.315   2  0.158   0.155 N  0.450      SignalP-noTM
TetragonulaCarbonaria_016366-T1  0.109  67  0.111  56  0.126  39  0.105   0.107 N  0.450      SignalP-noTM
TetragonulaCarbonaria_016367-T1  0.116  56  0.107  12  0.126   1  0.103   0.105 N  0.450      SignalP-noTM
TetragonulaCarbonaria_016368-T1  0.122  44  0.109  68  0.130   3  0.099   0.104 N  0.450      SignalP-noTM
TetragonulaCarbonaria_016369-T1  0.112  65  0.134  11  0.194   1  0.142   0.138 N  0.450      SignalP-noTM
TetragonulaCarbonaria_016370-T1  0.108  34  0.117  11  0.144   2  0.113   0.115 N  0.450      SignalP-noTM
TetragonulaCarbonaria_016371-T1  0.158  33  0.201  11  0.515   1  0.351   0.261 N  0.500      SignalP-TM
TetragonulaCarbonaria_016372-T1  0.160  24  0.129  24  0.122  14  0.105   0.116 N  0.450      SignalP-noTM
TetragonulaCarbonaria_016373-T1  0.336  24  0.373  24  0.646   3  0.420   0.398 N  0.450      SignalP-noTM
TetragonulaCarbonaria_016374-T1  0.133  40  0.116  40  0.110  26  0.099   0.107 N  0.450      SignalP-noTM
TetragonulaCarbonaria_016375-T1  0.142  24  0.342  21  0.927   1  0.843   0.613 Y  0.450      SignalP-noTM
TetragonulaCarbonaria_016376-T1  0.211  22  0.278  22  0.543  17  0.360   0.322 N  0.450      SignalP-noTM
TetragonulaCarbonaria_016377-T1  0.108  51  0.109  12  0.132   1  0.101   0.105 N  0.450      SignalP-noTM
TetragonulaCarbonaria_016378-T1  0.199  17  0.269  17  0.445  13  0.349   0.301 N  0.500      SignalP-TM
TetragonulaCarbonaria_016379-T1  0.110  44  0.107  54  0.129  38  0.100   0.103 N  0.450      SignalP-noTM
TetragonulaCarbonaria_016380-T1  0.111  63  0.105  63  0.115  55  0.096   0.100 N  0.450      SignalP-noTM
TetragonulaCarbonaria_016381-T1  0.113  70  0.106  28  0.113   9  0.101   0.103 N  0.450      SignalP-noTM
TetragonulaCarbonaria_016382-T1  0.115  26  0.160  12  0.308   1  0.188   0.175 N  0.450      SignalP-noTM
TetragonulaCarbonaria_016383-T1  0.128  19  0.114  19  0.109  20  0.100   0.107 N  0.450      SignalP-noTM
TetragonulaCarbonaria_016384-T1  0.283  30  0.208  11  0.544   4  0.401   0.285 N  0.500      SignalP-TM
TetragonulaCarbonaria_016385-T1  0.110  60  0.136  11  0.197   1  0.134   0.135 N  0.450      SignalP-noTM
TetragonulaCarbonaria_016386-T1  0.120  69  0.120  12  0.152  32  0.124   0.122 N  0.450      SignalP-noTM
TetragonulaCarbonaria_016387-T1  0.108  23  0.109  23  0.123   7  0.111   0.110 N  0.450      SignalP-noTM
TetragonulaCarbonaria_016388-T1  0.126  53  0.122  53  0.167  49  0.112   0.117 N  0.450      SignalP-noTM
TetragonulaCarbonaria_016389-T1  0.108  67  0.107  67  0.120  47  0.101   0.104 N  0.450      SignalP-noTM
TetragonulaCarbonaria_016390-T1  0.171  39  0.162  39  0.342  36  0.137   0.148 N  0.450      SignalP-noTM
TetragonulaCarbonaria_016391-T1  0.156  24  0.144  24  0.213  12  0.133   0.138 N  0.450      SignalP-noTM
TetragonulaCarbonaria_016392-T1  0.137  39  0.130  39  0.167  38  0.108   0.121 N  0.500      SignalP-TM
TetragonulaCarbonaria_016393-T1  0.110  48  0.113  12  0.139   1  0.111   0.112 N  0.450      SignalP-noTM
TetragonulaCarbonaria_016394-T1  0.108  32  0.107  11  0.122   7  0.109   0.108 N  0.450      SignalP-noTM
TetragonulaCarbonaria_016395-T1  0.163  70  0.131  70  0.123  23  0.105   0.117 N  0.450      SignalP-noTM
TetragonulaCarbonaria_016396-T1  0.205  39  0.146  39  0.130  37  0.103   0.123 N  0.450      SignalP-noTM
TetragonulaCarbonaria_016397-T1  0.185  32  0.258  32  0.454  11  0.352   0.295 N  0.500      SignalP-TM
TetragonulaCarbonaria_016398-T1  0.125  27  0.139  11  0.212   1  0.163   0.152 N  0.450      SignalP-noTM
TetragonulaCarbonaria_016400-T1  0.127  23  0.122  12  0.171  27  0.134   0.129 N  0.450      SignalP-noTM
TetragonulaCarbonaria_016401-T1  0.419  16  0.374  16  0.506  13  0.331   0.351 N  0.450      SignalP-noTM
TetragonulaCarbonaria_016402-T1  0.160  14  0.192  14  0.280  13  0.238   0.217 N  0.450      SignalP-noTM
TetragonulaCarbonaria_016403-T1  0.114  26  0.112  12  0.170   2  0.118   0.115 N  0.450      SignalP-noTM
TetragonulaCarbonaria_016404-T1  0.119  35  0.130  27  0.209   6  0.147   0.139 N  0.450      SignalP-noTM
TetragonulaCarbonaria_016405-T1  0.725  23  0.792  23  0.927   5  0.866   0.832 Y  0.450      SignalP-noTM
TetragonulaCarbonaria_016406-T1  0.123  27  0.145  11  0.247   1  0.163   0.155 N  0.450      SignalP-noTM
TetragonulaCarbonaria_016407-T1  0.418  17  0.257  17  0.223  32  0.149   0.199 N  0.450      SignalP-noTM
TetragonulaCarbonaria_016408-T1  0.109  40  0.107  40  0.115  38  0.096   0.101 N  0.450      SignalP-noTM
TetragonulaCarbonaria_016409-T1  0.170  29  0.145  29  0.175   1  0.128   0.136 N  0.450      SignalP-noTM
TetragonulaCarbonaria_016410-T1  0.116  59  0.106  59  0.110   2  0.095   0.100 N  0.450      SignalP-noTM
TetragonulaCarbonaria_016411-T1  0.108  47  0.127  11  0.188   2  0.136   0.132 N  0.450      SignalP-noTM
TetragonulaCarbonaria_016412-T1  0.109  54  0.106  69  0.115  60  0.096   0.101 N  0.450      SignalP-noTM
TetragonulaCarbonaria_016413-T1  0.113  58  0.103  58  0.108  60  0.092   0.097 N  0.450      SignalP-noTM
TetragonulaCarbonaria_016414-T1  0.125  35  0.118  35  0.149  39  0.111   0.114 N  0.450      SignalP-noTM
TetragonulaCarbonaria_016415-T1  0.202  31  0.163  31  0.259  35  0.171   0.166 N  0.500      SignalP-TM
TetragonulaCarbonaria_016416-T1  0.106  35  0.103  64  0.113  41  0.097   0.100 N  0.450      SignalP-noTM
TetragonulaCarbonaria_016417-T1  0.820  21  0.885  21  0.986   6  0.955   0.923 Y  0.450      SignalP-noTM
TetragonulaCarbonaria_016417-T2  0.820  21  0.883  21  0.985   6  0.952   0.920 Y  0.450      SignalP-noTM
TetragonulaCarbonaria_016418-T1  0.118  53  0.103  66  0.110  26  0.095   0.098 N  0.450      SignalP-noTM
TetragonulaCarbonaria_016419-T1  0.108  58  0.103  34  0.115  27  0.096   0.099 N  0.450      SignalP-noTM
TetragonulaCarbonaria_016420-T1  0.114  42  0.128  14  0.211  11  0.148   0.136 N  0.500      SignalP-TM
TetragonulaCarbonaria_016421-T1  0.117  63  0.116  15  0.161   3  0.110   0.113 N  0.450      SignalP-noTM
TetragonulaCarbonaria_016422-T1  0.182  41  0.157  41  0.191   5  0.143   0.150 N  0.450      SignalP-noTM
TetragonulaCarbonaria_016423-T1  0.169  33  0.194  13  0.486   5  0.384   0.270 N  0.500      SignalP-TM
TetragonulaCarbonaria_016424-T1  0.144  25  0.144  25  0.173  17  0.141   0.142 N  0.450      SignalP-noTM
TetragonulaCarbonaria_016425-T1  0.116  63  0.158  11  0.273   1  0.189   0.174 N  0.450      SignalP-noTM
TetragonulaCarbonaria_016426-T1  0.186  54  0.151  54  0.218  45  0.116   0.132 N  0.450      SignalP-noTM
TetragonulaCarbonaria_016427-T1  0.190  38  0.153  38  0.189   1  0.131   0.141 N  0.450      SignalP-noTM
TetragonulaCarbonaria_016428-T1  0.271  17  0.507  17  0.976   8  0.943   0.743 Y  0.450      SignalP-noTM
TetragonulaCarbonaria_016429-T1  0.133  33  0.120  33  0.143  32  0.110   0.115 N  0.450      SignalP-noTM
TetragonulaCarbonaria_016430-T1  0.154  30  0.174  11  0.350   2  0.283   0.217 N  0.500      SignalP-TM
TetragonulaCarbonaria_016431-T1  0.112  36  0.112  36  0.125  23  0.104   0.108 N  0.450      SignalP-noTM
TetragonulaCarbonaria_016432-T1  0.113  69  0.121  23  0.188  11  0.133   0.127 N  0.450      SignalP-noTM
TetragonulaCarbonaria_016433-T1  0.116  40  0.117  56  0.177  13  0.121   0.119 N  0.450      SignalP-noTM
TetragonulaCarbonaria_016434-T1  0.189  33  0.164  33  0.213  32  0.146   0.155 N  0.450      SignalP-noTM
TetragonulaCarbonaria_016435-T1  0.108  22  0.108  22  0.141   4  0.109   0.109 N  0.450      SignalP-noTM
TetragonulaCarbonaria_016436-T1  0.122  30  0.133  14  0.208  10  0.173   0.149 N  0.500      SignalP-TM
TetragonulaCarbonaria_016437-T1  0.112  18  0.112  18  0.140   6  0.119   0.116 N  0.450      SignalP-noTM
TetragonulaCarbonaria_016438-T1  0.560  25  0.512  25  0.647  10  0.468   0.488 Y  0.450      SignalP-noTM
TetragonulaCarbonaria_016439-T1  0.107  58  0.113  70  0.147  61  0.080   0.100 N  0.500      SignalP-TM
TetragonulaCarbonaria_016440-T1  0.115  39  0.107  39  0.142  38  0.098   0.102 N  0.450      SignalP-noTM
TetragonulaCarbonaria_016441-T1  0.111  51  0.112  14  0.146  13  0.115   0.114 N  0.450      SignalP-noTM
TetragonulaCarbonaria_016441-T2  0.111  51  0.112  14  0.146  13  0.115   0.114 N  0.450      SignalP-noTM
TetragonulaCarbonaria_016441-T3  0.108  12  0.105  68  0.113  13  0.099   0.102 N  0.450      SignalP-noTM
TetragonulaCarbonaria_016442-T1  0.131  26  0.187  11  0.411   1  0.258   0.225 N  0.450      SignalP-noTM
TetragonulaCarbonaria_016443-T1  0.117  20  0.118  11  0.152   1  0.117   0.118 N  0.450      SignalP-noTM
TetragonulaCarbonaria_016444-T1  0.112  45  0.113  45  0.131  34  0.103   0.108 N  0.450      SignalP-noTM
TetragonulaCarbonaria_016445-T1  0.111  39  0.113  39  0.132  29  0.108   0.110 N  0.450      SignalP-noTM
TetragonulaCarbonaria_016446-T1  0.114  29  0.148  11  0.243   1  0.171   0.160 N  0.450      SignalP-noTM
TetragonulaCarbonaria_016447-T1  0.109  12  0.108  12  0.114  68  0.105   0.106 N  0.450      SignalP-noTM
TetragonulaCarbonaria_016448-T1  0.110  49  0.107  67  0.138  12  0.104   0.105 N  0.450      SignalP-noTM
TetragonulaCarbonaria_016449-T1  0.426  28  0.317  28  0.423  25  0.245   0.278 N  0.450      SignalP-noTM
TetragonulaCarbonaria_016450-T1  0.110  19  0.108  19  0.139  14  0.108   0.108 N  0.450      SignalP-noTM
TetragonulaCarbonaria_016451-T1  0.135  29  0.186  19  0.483  11  0.303   0.249 N  0.450      SignalP-noTM
TetragonulaCarbonaria_016452-T1  0.117  56  0.114  25  0.139  13  0.116   0.115 N  0.450      SignalP-noTM
TetragonulaCarbonaria_016453-T1  0.109  39  0.111  12  0.154   7  0.123   0.117 N  0.450      SignalP-noTM
TetragonulaCarbonaria_016454-T1  0.112  70  0.113  13  0.138   1  0.106   0.109 N  0.450      SignalP-noTM
TetragonulaCarbonaria_016455-T1  0.109  26  0.110  26  0.128  11  0.111   0.110 N  0.450      SignalP-noTM
TetragonulaCarbonaria_016456-T1  0.113  40  0.111  40  0.131  43  0.103   0.107 N  0.450      SignalP-noTM
TetragonulaCarbonaria_016457-T1  0.127  14  0.108  30  0.122  14  0.102   0.104 N  0.450      SignalP-noTM
TetragonulaCarbonaria_016458-T1  0.111  48  0.105  27  0.119  12  0.101   0.103 N  0.450      SignalP-noTM
TetragonulaCarbonaria_016459-T1  0.111  30  0.144  12  0.231   1  0.169   0.158 N  0.450      SignalP-noTM
TetragonulaCarbonaria_016460-T1  0.108  34  0.109  57  0.123  47  0.098   0.103 N  0.450      SignalP-noTM
TetragonulaCarbonaria_016461-T1  0.129  36  0.145  15  0.210   2  0.164   0.155 N  0.450      SignalP-noTM
TetragonulaCarbonaria_016462-T1  0.117  26  0.129  26  0.257   6  0.142   0.136 N  0.450      SignalP-noTM
TetragonulaCarbonaria_016463-T1  0.136  21  0.138  21  0.198  29  0.139   0.139 N  0.450      SignalP-noTM
TetragonulaCarbonaria_016464-T1  0.127  23  0.120  17  0.125   4  0.113   0.116 N  0.450      SignalP-noTM
TetragonulaCarbonaria_016465-T1  0.116  62  0.114  62  0.138  50  0.107   0.110 N  0.450      SignalP-noTM
TetragonulaCarbonaria_016466-T1  0.135  20  0.120  20  0.132   2  0.104   0.111 N  0.450      SignalP-noTM
TetragonulaCarbonaria_016467-T1  0.109  65  0.109  13  0.132   1  0.100   0.104 N  0.450      SignalP-noTM
TetragonulaCarbonaria_016468-T1  0.127  18  0.121  18  0.136  16  0.116   0.118 N  0.450      SignalP-noTM
TetragonulaCarbonaria_016469-T1  0.109  45  0.105  61  0.123   4  0.100   0.102 N  0.450      SignalP-noTM
TetragonulaCarbonaria_016470-T1  0.270  38  0.202  38  0.248  19  0.159   0.179 N  0.450      SignalP-noTM
TetragonulaCarbonaria_016471-T1  0.111  27  0.141  12  0.277   2  0.208   0.177 N  0.450      SignalP-noTM
TetragonulaCarbonaria_016472-T1  0.110  70  0.113  18  0.131   1  0.115   0.114 N  0.450      SignalP-noTM
TetragonulaCarbonaria_016473-T1  0.115  41  0.106  41  0.123  40  0.100   0.103 N  0.450      SignalP-noTM
TetragonulaCarbonaria_016474-T1  0.416  29  0.275  29  0.496   1  0.206   0.238 N  0.450      SignalP-noTM
TetragonulaCarbonaria_016475-T1  0.114  50  0.109  50  0.117   1  0.106   0.107 N  0.450      SignalP-noTM
TetragonulaCarbonaria_016476-T1  0.150  41  0.135  41  0.209   5  0.137   0.136 N  0.450      SignalP-noTM
TetragonulaCarbonaria_016477-T1  0.111  29  0.106  12  0.120  40  0.098   0.101 N  0.450      SignalP-noTM
TetragonulaCarbonaria_016478-T1  0.124  24  0.113  24  0.124   1  0.105   0.109 N  0.450      SignalP-noTM
TetragonulaCarbonaria_016479-T1  0.109  45  0.107  13  0.120  55  0.107   0.107 N  0.450      SignalP-noTM
TetragonulaCarbonaria_016480-T1  0.165  20  0.123  20  0.117  43  0.093   0.107 N  0.450      SignalP-noTM
TetragonulaCarbonaria_016481-T1  0.107  35  0.103  33  0.114  23  0.095   0.099 N  0.450      SignalP-noTM
TetragonulaCarbonaria_016482-T1  0.163  26  0.122  26  0.147  50  0.092   0.106 N  0.450      SignalP-noTM
TetragonulaCarbonaria_016483-T1  0.122  38  0.120  38  0.185  33  0.113   0.116 N  0.450      SignalP-noTM
TetragonulaCarbonaria_016484-T1  0.108  50  0.108  50  0.122   1  0.103   0.105 N  0.450      SignalP-noTM
TetragonulaCarbonaria_016485-T1  0.278  17  0.215  17  0.214  10  0.169   0.190 N  0.450      SignalP-noTM
TetragonulaCarbonaria_016486-T1  0.131  21  0.130  21  0.174  13  0.131   0.131 N  0.450      SignalP-noTM
TetragonulaCarbonaria_016487-T1  0.156  38  0.139  17  0.186   1  0.146   0.143 N  0.450      SignalP-noTM
TetragonulaCarbonaria_016488-T1  0.151  26  0.224  12  0.586   1  0.340   0.287 N  0.450      SignalP-noTM
TetragonulaCarbonaria_016489-T1  0.136  52  0.185  52  0.711  49  0.178   0.181 N  0.450      SignalP-noTM
TetragonulaCarbonaria_016490-T1  0.111  61  0.105  36  0.117  22  0.097   0.101 N  0.450      SignalP-noTM
TetragonulaCarbonaria_016491-T1  0.132  25  0.119  25  0.133   5  0.107   0.112 N  0.450      SignalP-noTM
TetragonulaCarbonaria_016492-T1  0.113  27  0.112  12  0.132   1  0.111   0.112 N  0.450      SignalP-noTM
TetragonulaCarbonaria_016493-T1  0.111  49  0.105  49  0.112  58  0.097   0.101 N  0.450      SignalP-noTM
TetragonulaCarbonaria_016494-T1  0.111  54  0.106  14  0.114  16  0.102   0.104 N  0.450      SignalP-noTM
TetragonulaCarbonaria_016495-T1  0.110  68  0.105  68  0.115   7  0.099   0.102 N  0.450      SignalP-noTM
TetragonulaCarbonaria_016496-T1  0.111  50  0.122  11  0.178   4  0.128   0.126 N  0.450      SignalP-noTM
TetragonulaCarbonaria_016497-T1  0.116  25  0.111  56  0.138  38  0.100   0.105 N  0.450      SignalP-noTM
TetragonulaCarbonaria_016498-T1  0.123  20  0.140  20  0.213  32  0.159   0.150 N  0.450      SignalP-noTM
TetragonulaCarbonaria_016499-T1  0.118  54  0.112  12  0.126  11  0.115   0.113 N  0.450      SignalP-noTM
TetragonulaCarbonaria_016500-T1  0.132  32  0.110  32  0.125  43  0.096   0.102 N  0.450      SignalP-noTM
TetragonulaCarbonaria_016501-T1  0.241  22  0.392  22  0.725  19  0.633   0.522 Y  0.450      SignalP-noTM
TetragonulaCarbonaria_016502-T1  0.151  17  0.149  17  0.176   5  0.143   0.146 N  0.450      SignalP-noTM
TetragonulaCarbonaria_016503-T1  0.126  20  0.126  20  0.148  16  0.124   0.125 N  0.450      SignalP-noTM
TetragonulaCarbonaria_016504-T1  0.109  49  0.106  49  0.116  29  0.099   0.102 N  0.450      SignalP-noTM
TetragonulaCarbonaria_016505-T1  0.196  23  0.245  23  0.580   1  0.308   0.279 N  0.450      SignalP-noTM
TetragonulaCarbonaria_016506-T1  0.117  44  0.124  17  0.167  13  0.144   0.135 N  0.450      SignalP-noTM
TetragonulaCarbonaria_016507-T1  0.108  31  0.115  11  0.144   1  0.111   0.113 N  0.450      SignalP-noTM
TetragonulaCarbonaria_016508-T1  0.150  46  0.192  11  0.486   4  0.328   0.265 N  0.450      SignalP-noTM
TetragonulaCarbonaria_016509-T1  0.119  30  0.127  11  0.163   1  0.136   0.131 N  0.450      SignalP-noTM
TetragonulaCarbonaria_016510-T1  0.110  49  0.109  11  0.121  40  0.105   0.107 N  0.450      SignalP-noTM
TetragonulaCarbonaria_016511-T1  0.167  21  0.138  21  0.152   1  0.110   0.123 N  0.450      SignalP-noTM
TetragonulaCarbonaria_016513-T1  0.114  22  0.120  11  0.159   1  0.122   0.121 N  0.450      SignalP-noTM
TetragonulaCarbonaria_016514-T1  0.108  49  0.105  37  0.114  22  0.099   0.102 N  0.450      SignalP-noTM
TetragonulaCarbonaria_016515-T1  0.112  34  0.110  34  0.120  41  0.104   0.107 N  0.450      SignalP-noTM
TetragonulaCarbonaria_016516-T1  0.124  27  0.129  13  0.169   1  0.143   0.136 N  0.450      SignalP-noTM
# SignalP-4.1 euk predictions
# name                     Cmax  pos  Ymax  pos  Smax  pos  Smean   D     ?  Dmaxcut    Networks-used
TetragonulaCarbonaria_004891-T1  0.108  60  0.122  11  0.159   2  0.129   0.125 N  0.450      SignalP-noTM
TetragonulaCarbonaria_004892-T1  0.115  50  0.154  13  0.262   2  0.191   0.174 N  0.450      SignalP-noTM
TetragonulaCarbonaria_004893-T1  0.109  48  0.109  48  0.123  41  0.104   0.106 N  0.450      SignalP-noTM
TetragonulaCarbonaria_004894-T1  0.110  56  0.108  56  0.117  21  0.102   0.105 N  0.450      SignalP-noTM
TetragonulaCarbonaria_004895-T1  0.111  36  0.113  36  0.121  25  0.109   0.110 N  0.450      SignalP-noTM
TetragonulaCarbonaria_004896-T1  0.154  41  0.161  41  0.440  37  0.139   0.149 N  0.450      SignalP-noTM
TetragonulaCarbonaria_004897-T1  0.128  30  0.121  30  0.154  29  0.113   0.117 N  0.450      SignalP-noTM
TetragonulaCarbonaria_004898-T1  0.110  22  0.113  18  0.161   8  0.117   0.115 N  0.450      SignalP-noTM
TetragonulaCarbonaria_004899-T1  0.114  19  0.108  67  0.120  57  0.101   0.104 N  0.450      SignalP-noTM
TetragonulaCarbonaria_004900-T1  0.108  63  0.106  63  0.114  45  0.097   0.101 N  0.450      SignalP-noTM
TetragonulaCarbonaria_004901-T1  0.112  51  0.124  11  0.177   5  0.153   0.140 N  0.450      SignalP-noTM
TetragonulaCarbonaria_004902-T1  0.205  61  0.210  61  0.382  51  0.175   0.191 N  0.450      SignalP-noTM
TetragonulaCarbonaria_004903-T1  0.107  33  0.133  70  0.201  66  0.107   0.123 N  0.500      SignalP-TM
TetragonulaCarbonaria_004904-T1  0.128  65  0.109  23  0.135  10  0.104   0.107 N  0.500      SignalP-TM
TetragonulaCarbonaria_004905-T1  0.617  17  0.754  17  0.952  10  0.913   0.840 Y  0.450      SignalP-noTM
TetragonulaCarbonaria_004906-T1  0.140  20  0.161  20  0.227   6  0.184   0.173 N  0.450      SignalP-noTM
TetragonulaCarbonaria_004907-T1  0.106  44  0.111  44  0.130  30  0.106   0.108 N  0.450      SignalP-noTM
TetragonulaCarbonaria_004908-T1  0.154  18  0.130  18  0.147   1  0.100   0.114 N  0.450      SignalP-noTM
TetragonulaCarbonaria_004909-T1  0.109  31  0.132  12  0.198   1  0.128   0.130 N  0.450      SignalP-noTM
TetragonulaCarbonaria_004910-T1  0.659  20  0.780  20  0.975   2  0.916   0.854 Y  0.450      SignalP-noTM
TetragonulaCarbonaria_004911-T1  0.749  17  0.757  17  0.831   8  0.746   0.751 Y  0.450      SignalP-noTM
TetragonulaCarbonaria_004912-T1  0.109  12  0.106  66  0.124  45  0.098   0.102 N  0.450      SignalP-noTM
TetragonulaCarbonaria_004913-T1  0.624  31  0.495  31  0.532  25  0.376   0.447 N  0.500      SignalP-TM
TetragonulaCarbonaria_004914-T1  0.108  53  0.107  53  0.116  43  0.104   0.106 N  0.450      SignalP-noTM
TetragonulaCarbonaria_004915-T1  0.125  24  0.111  11  0.130   1  0.109   0.110 N  0.450      SignalP-noTM
TetragonulaCarbonaria_004916-T1  0.825  22  0.468  22  0.670  21  0.261   0.356 N  0.450      SignalP-noTM
TetragonulaCarbonaria_004917-T1  0.123  58  0.112  26  0.137  23  0.110   0.111 N  0.450      SignalP-noTM
TetragonulaCarbonaria_004918-T1  0.120  17  0.118  17  0.159   6  0.122   0.120 N  0.450      SignalP-noTM
TetragonulaCarbonaria_004919-T1  0.151  29  0.123  29  0.135  47  0.101   0.111 N  0.450      SignalP-noTM
TetragonulaCarbonaria_004920-T1  0.200  26  0.142  26  0.132   7  0.102   0.121 N  0.450      SignalP-noTM
TetragonulaCarbonaria_004921-T1  0.109  61  0.112  15  0.145  10  0.122   0.117 N  0.450      SignalP-noTM
TetragonulaCarbonaria_004922-T1  0.218  19  0.184  19  0.210   3  0.149   0.165 N  0.450      SignalP-noTM
TetragonulaCarbonaria_004923-T1  0.126  38  0.114  38  0.247  45  0.101   0.107 N  0.450      SignalP-noTM
TetragonulaCarbonaria_004924-T1  0.114  20  0.114  20  0.136  37  0.113   0.114 N  0.450      SignalP-noTM
TetragonulaCarbonaria_004925-T1  0.145  21  0.118  21  0.121  24  0.096   0.106 N  0.450      SignalP-noTM
TetragonulaCarbonaria_004926-T1  0.121  32  0.115  32  0.129  28  0.104   0.109 N  0.450      SignalP-noTM
TetragonulaCarbonaria_004927-T1  0.179  23  0.159  23  0.177  13  0.140   0.149 N  0.450      SignalP-noTM
TetragonulaCarbonaria_004928-T1  0.122  25  0.120  25  0.163  21  0.118   0.119 N  0.450      SignalP-noTM
TetragonulaCarbonaria_004929-T1  0.247  22  0.197  22  0.291  13  0.160   0.177 N  0.450      SignalP-noTM
TetragonulaCarbonaria_004930-T1  0.128  21  0.132  21  0.192   1  0.132   0.132 N  0.450      SignalP-noTM
TetragonulaCarbonaria_004931-T1  0.113  39  0.108  39  0.141   2  0.103   0.105 N  0.450      SignalP-noTM
TetragonulaCarbonaria_004932-T1  0.130  41  0.119  22  0.168  12  0.128   0.124 N  0.450      SignalP-noTM
TetragonulaCarbonaria_004933-T1  0.531  60  0.291  60  0.274  58  0.134   0.228 N  0.500      SignalP-TM
TetragonulaCarbonaria_004934-T1  0.220  65  0.171  65  0.243  12  0.128   0.148 N  0.450      SignalP-noTM
TetragonulaCarbonaria_004935-T1  0.109  48  0.106  48  0.124  41  0.098   0.102 N  0.450      SignalP-noTM
TetragonulaCarbonaria_004936-T1  0.108  63  0.119  12  0.146   2  0.130   0.125 N  0.450      SignalP-noTM
TetragonulaCarbonaria_004937-T1  0.110  26  0.108  55  0.138  41  0.103   0.105 N  0.450      SignalP-noTM
TetragonulaCarbonaria_004938-T1  0.111  51  0.121  12  0.150   7  0.132   0.127 N  0.450      SignalP-noTM
TetragonulaCarbonaria_004939-T1  0.142  46  0.184  11  0.456   3  0.266   0.228 N  0.450      SignalP-noTM
TetragonulaCarbonaria_004940-T1  0.149  19  0.118  19  0.121  50  0.093   0.105 N  0.450      SignalP-noTM
TetragonulaCarbonaria_004941-T1  0.108  65  0.120  61  0.194  50  0.113   0.116 N  0.450      SignalP-noTM
TetragonulaCarbonaria_004942-T1  0.840  20  0.892  20  0.978  11  0.946   0.921 Y  0.450      SignalP-noTM
TetragonulaCarbonaria_004943-T1  0.109  33  0.107  54  0.122  50  0.104   0.105 N  0.450      SignalP-noTM
TetragonulaCarbonaria_004944-T1  0.127  31  0.111  31  0.132   2  0.102   0.106 N  0.450      SignalP-noTM
TetragonulaCarbonaria_004945-T1  0.137  57  0.143  21  0.242   6  0.169   0.157 N  0.450      SignalP-noTM
TetragonulaCarbonaria_004946-T1  0.166  60  0.263  16  0.588  10  0.469   0.374 N  0.450      SignalP-noTM
TetragonulaCarbonaria_004947-T1  0.158  18  0.185  18  0.339  14  0.210   0.198 N  0.450      SignalP-noTM
TetragonulaCarbonaria_004948-T1  0.109  41  0.190  11  0.453   1  0.210   0.201 N  0.450      SignalP-noTM
TetragonulaCarbonaria_004949-T1  0.127  22  0.131  22  0.161   1  0.134   0.133 N  0.450      SignalP-noTM
TetragonulaCarbonaria_004950-T1  0.116  36  0.109  36  0.166  34  0.103   0.106 N  0.450      SignalP-noTM
TetragonulaCarbonaria_004951-T1  0.108  42  0.105  66  0.110  50  0.098   0.101 N  0.450      SignalP-noTM
TetragonulaCarbonaria_004952-T1  0.141  38  0.128  11  0.197   6  0.160   0.145 N  0.450      SignalP-noTM
TetragonulaCarbonaria_004953-T1  0.124  22  0.111  22  0.125  27  0.099   0.105 N  0.450      SignalP-noTM
TetragonulaCarbonaria_004954-T1  0.112  35  0.111  52  0.184  33  0.105   0.108 N  0.450      SignalP-noTM
TetragonulaCarbonaria_004955-T1  0.336  27  0.422  27  0.833  15  0.545   0.471 N  0.500      SignalP-TM
TetragonulaCarbonaria_004956-T1  0.134  49  0.139  49  0.368  47  0.121   0.132 N  0.500      SignalP-TM
TetragonulaCarbonaria_004957-T1  0.109  26  0.103  12  0.113   1  0.094   0.098 N  0.450      SignalP-noTM
TetragonulaCarbonaria_004958-T1  0.148  29  0.183  11  0.395   1  0.266   0.227 N  0.450      SignalP-noTM
TetragonulaCarbonaria_004959-T1  0.125  24  0.108  24  0.115  26  0.093   0.100 N  0.450      SignalP-noTM
TetragonulaCarbonaria_004960-T1  0.117  24  0.108  12  0.116  26  0.098   0.103 N  0.450      SignalP-noTM
TetragonulaCarbonaria_004961-T1  0.131  33  0.133  19  0.221  11  0.144   0.139 N  0.450      SignalP-noTM
TetragonulaCarbonaria_004962-T1  0.134  24  0.116  24  0.134  23  0.101   0.108 N  0.450      SignalP-noTM
TetragonulaCarbonaria_004968-T1  0.109  70  0.106  39  0.121  20  0.101   0.103 N  0.450      SignalP-noTM
TetragonulaCarbonaria_004969-T1  0.122  55  0.108  55  0.107  60  0.094   0.101 N  0.450      SignalP-noTM
TetragonulaCarbonaria_004970-T1  0.114  33  0.110  12  0.134   9  0.118   0.114 N  0.450      SignalP-noTM
TetragonulaCarbonaria_004971-T1  0.113  45  0.126  11  0.179   1  0.117   0.121 N  0.450      SignalP-noTM
TetragonulaCarbonaria_004972-T1  0.132  33  0.154  33  0.320   5  0.195   0.176 N  0.450      SignalP-noTM
TetragonulaCarbonaria_004973-T1  0.138  44  0.132  44  0.156  32  0.121   0.126 N  0.450      SignalP-noTM
TetragonulaCarbonaria_004974-T1  0.114  38  0.106  38  0.110  12  0.098   0.102 N  0.450      SignalP-noTM
TetragonulaCarbonaria_004975-T1  0.156  19  0.134  19  0.171  13  0.116   0.125 N  0.450      SignalP-noTM
TetragonulaCarbonaria_004976-T1  0.113  28  0.115  11  0.146   1  0.112   0.113 N  0.450      SignalP-noTM
TetragonulaCarbonaria_004977-T1  0.164  44  0.202  19  0.440  39  0.277   0.242 N  0.450      SignalP-noTM
TetragonulaCarbonaria_004978-T1  0.115  16  0.124  12  0.150  13  0.127   0.125 N  0.450      SignalP-noTM
TetragonulaCarbonaria_004979-T1  0.127  21  0.118  21  0.129  20  0.107   0.112 N  0.450      SignalP-noTM
TetragonulaCarbonaria_004980-T1  0.112  51  0.104  51  0.114  12  0.097   0.100 N  0.450      SignalP-noTM
TetragonulaCarbonaria_004981-T1  0.123  33  0.108  33  0.108  58  0.094   0.100 N  0.450      SignalP-noTM
TetragonulaCarbonaria_004982-T1  0.139  26  0.174  26  0.352  16  0.239   0.200 N  0.500      SignalP-TM
TetragonulaCarbonaria_004983-T1  0.107  64  0.110  34  0.126  23  0.098   0.105 N  0.500      SignalP-TM
TetragonulaCarbonaria_004984-T1  0.107  65  0.105  36  0.115  31  0.099   0.102 N  0.450      SignalP-noTM
TetragonulaCarbonaria_004985-T1  0.131  23  0.114  23  0.118  13  0.099   0.105 N  0.450      SignalP-noTM
TetragonulaCarbonaria_004986-T1  0.108  55  0.105  47  0.119  32  0.097   0.100 N  0.450      SignalP-noTM
TetragonulaCarbonaria_004987-T1  0.154  29  0.210  29  0.450   7  0.297   0.257 N  0.450      SignalP-noTM
TetragonulaCarbonaria_004988-T1  0.113  54  0.114  12  0.134   1  0.112   0.113 N  0.450      SignalP-noTM
TetragonulaCarbonaria_004989-T1  0.119  17  0.138  17  0.288  19  0.165   0.152 N  0.450      SignalP-noTM
TetragonulaCarbonaria_004990-T1  0.119  46  0.107  46  0.115  42  0.094   0.100 N  0.450      SignalP-noTM
TetragonulaCarbonaria_004991-T1  0.189  29  0.247  11  0.652   5  0.488   0.377 N  0.450      SignalP-noTM
TetragonulaCarbonaria_004992-T1  0.109  47  0.117  12  0.149   1  0.117   0.117 N  0.450      SignalP-noTM
TetragonulaCarbonaria_004993-T1  0.170  24  0.171  24  0.273   8  0.173   0.172 N  0.450      SignalP-noTM
TetragonulaCarbonaria_004994-T1  0.114  35  0.117  11  0.167  48  0.115   0.116 N  0.450      SignalP-noTM
TetragonulaCarbonaria_004995-T1  0.250  17  0.174  17  0.278  16  0.121   0.153 N  0.500      SignalP-TM
TetragonulaCarbonaria_004996-T1  0.121  20  0.108  20  0.118  27  0.094   0.100 N  0.450      SignalP-noTM
TetragonulaCarbonaria_004997-T1  0.110  43  0.141  11  0.394   6  0.232   0.190 N  0.450      SignalP-noTM
TetragonulaCarbonaria_004998-T1  0.119  27  0.108  27  0.114  32  0.097   0.102 N  0.450      SignalP-noTM
TetragonulaCarbonaria_004999-T1  0.128  48  0.126  48  0.158  40  0.124   0.125 N  0.450      SignalP-noTM
TetragonulaCarbonaria_005000-T1  0.406  36  0.342  36  0.404  26  0.298   0.318 N  0.450      SignalP-noTM
TetragonulaCarbonaria_005002-T1  0.113  68  0.108  68  0.109  59  0.098   0.102 N  0.450      SignalP-noTM
TetragonulaCarbonaria_005003-T1  0.111  32  0.127  11  0.196  29  0.159   0.144 N  0.450      SignalP-noTM
TetragonulaCarbonaria_005004-T1  0.111  64  0.107  48  0.123  26  0.100   0.103 N  0.450      SignalP-noTM
TetragonulaCarbonaria_005005-T1  0.164  69  0.125  69  0.133   1  0.095   0.109 N  0.450      SignalP-noTM
TetragonulaCarbonaria_005006-T1  0.110  70  0.148  11  0.237   1  0.177   0.164 N  0.450      SignalP-noTM
TetragonulaCarbonaria_005006-T2  0.709  25  0.805  25  0.982  14  0.915   0.864 Y  0.450      SignalP-noTM
TetragonulaCarbonaria_005007-T1  0.107  63  0.111  11  0.136   1  0.109   0.110 N  0.450      SignalP-noTM
TetragonulaCarbonaria_005008-T1  0.112  54  0.111  54  0.147  11  0.108   0.110 N  0.450      SignalP-noTM
TetragonulaCarbonaria_005009-T1  0.109  50  0.102  43  0.111  25  0.097   0.099 N  0.450      SignalP-noTM
TetragonulaCarbonaria_005010-T1  0.123  30  0.113  30  0.136  29  0.105   0.109 N  0.450      SignalP-noTM
TetragonulaCarbonaria_005011-T1  0.128  45  0.109  45  0.115   4  0.095   0.101 N  0.450      SignalP-noTM
TetragonulaCarbonaria_005012-T1  0.190  42  0.136  42  0.112  64  0.096   0.114 N  0.450      SignalP-noTM
TetragonulaCarbonaria_005013-T1  0.110  42  0.107  12  0.142  39  0.101   0.104 N  0.450      SignalP-noTM
TetragonulaCarbonaria_005014-T1  0.109  28  0.106  66  0.119  52  0.099   0.102 N  0.450      SignalP-noTM
TetragonulaCarbonaria_005015-T1  0.120  18  0.112  18  0.128   8  0.106   0.108 N  0.450      SignalP-noTM
TetragonulaCarbonaria_005016-T1  0.106  25  0.102  12  0.108  60  0.096   0.099 N  0.450      SignalP-noTM
TetragonulaCarbonaria_005017-T1  0.424  42  0.479  42  0.826  31  0.494   0.487 Y  0.450      SignalP-noTM
TetragonulaCarbonaria_005019-T1  0.113  25  0.112  59  0.218  45  0.108   0.110 N  0.450      SignalP-noTM
TetragonulaCarbonaria_005020-T1  0.123  46  0.111  46  0.123  12  0.100   0.105 N  0.450      SignalP-noTM
TetragonulaCarbonaria_005021-T1  0.108  70  0.107  70  0.121  49  0.100   0.103 N  0.450      SignalP-noTM
TetragonulaCarbonaria_005022-T1  0.109  24  0.117  11  0.140   1  0.121   0.119 N  0.450      SignalP-noTM
TetragonulaCarbonaria_005023-T1  0.113  29  0.213  12  0.597   3  0.394   0.311 N  0.450      SignalP-noTM
TetragonulaCarbonaria_005024-T1  0.110  69  0.121  12  0.159   2  0.122   0.122 N  0.450      SignalP-noTM
TetragonulaCarbonaria_005025-T1  0.150  25  0.219  25  0.584   4  0.320   0.274 N  0.450      SignalP-noTM
TetragonulaCarbonaria_005026-T1  0.115  16  0.115  16  0.162   6  0.122   0.119 N  0.450      SignalP-noTM
TetragonulaCarbonaria_005027-T1  0.108  70  0.110  25  0.124  15  0.112   0.111 N  0.450      SignalP-noTM
TetragonulaCarbonaria_005028-T1  0.146  20  0.121  20  0.139  16  0.100   0.109 N  0.450      SignalP-noTM
TetragonulaCarbonaria_005029-T1  0.129  31  0.152  11  0.279   1  0.164   0.158 N  0.450      SignalP-noTM
TetragonulaCarbonaria_005030-T1  0.112  50  0.108  50  0.118  37  0.099   0.103 N  0.450      SignalP-noTM
TetragonulaCarbonaria_005031-T1  0.227  39  0.176  39  0.248  31  0.126   0.149 N  0.450      SignalP-noTM
TetragonulaCarbonaria_005032-T1  0.147  14  0.124  14  0.144  11  0.111   0.117 N  0.450      SignalP-noTM
TetragonulaCarbonaria_005033-T1  0.109  51  0.112  60  0.148  44  0.104   0.108 N  0.450      SignalP-noTM
TetragonulaCarbonaria_005034-T1  0.120  63  0.108  63  0.106  54  0.093   0.100 N  0.450      SignalP-noTM
TetragonulaCarbonaria_005035-T1  0.514  28  0.362  28  0.505   2  0.286   0.321 N  0.450      SignalP-noTM
TetragonulaCarbonaria_005036-T1  0.189  26  0.200  26  0.425   1  0.228   0.215 N  0.450      SignalP-noTM
TetragonulaCarbonaria_005037-T1  0.109  30  0.104  30  0.108  12  0.100   0.102 N  0.450      SignalP-noTM
TetragonulaCarbonaria_005038-T1  0.133  25  0.147  25  0.244   5  0.165   0.157 N  0.450      SignalP-noTM
TetragonulaCarbonaria_005039-T1  0.122  40  0.110  40  0.121  43  0.098   0.104 N  0.450      SignalP-noTM
TetragonulaCarbonaria_005040-T1  0.329  22  0.477  22  0.899   1  0.680   0.587 Y  0.450      SignalP-noTM
TetragonulaCarbonaria_005041-T1  0.116  49  0.141  11  0.272  48  0.132   0.136 N  0.450      SignalP-noTM
TetragonulaCarbonaria_005042-T1  0.112  27  0.118  54  0.178  51  0.109   0.113 N  0.450      SignalP-noTM
TetragonulaCarbonaria_005043-T1  0.752  24  0.760  24  0.890   7  0.769   0.765 Y  0.450      SignalP-noTM
TetragonulaCarbonaria_005044-T1  0.765  41  0.313  41  0.338   4  0.137   0.243 N  0.500      SignalP-TM
TetragonulaCarbonaria_005045-T1  0.146  29  0.201  29  0.494  26  0.296   0.239 N  0.500      SignalP-TM
TetragonulaCarbonaria_005047-T1  0.149  19  0.131  19  0.159   1  0.106   0.118 N  0.450      SignalP-noTM
TetragonulaCarbonaria_005048-T1  0.110  35  0.113  23  0.161   4  0.122   0.118 N  0.450      SignalP-noTM
TetragonulaCarbonaria_005049-T1  0.116  30  0.117  11  0.155   2  0.114   0.115 N  0.450      SignalP-noTM
TetragonulaCarbonaria_005050-T1  0.121  57  0.108  57  0.110  17  0.096   0.101 N  0.450      SignalP-noTM
TetragonulaCarbonaria_005051-T1  0.111  26  0.113  54  0.144  41  0.106   0.109 N  0.450      SignalP-noTM
TetragonulaCarbonaria_005052-T1  0.111  68  0.105  68  0.109  21  0.098   0.101 N  0.450      SignalP-noTM
TetragonulaCarbonaria_005053-T1  0.109  46  0.102  66  0.110  49  0.093   0.097 N  0.450      SignalP-noTM
TetragonulaCarbonaria_005054-T1  0.107  30  0.109  11  0.131   1  0.101   0.104 N  0.450      SignalP-noTM
TetragonulaCarbonaria_005055-T1  0.106  47  0.106  47  0.114  45  0.102   0.104 N  0.450      SignalP-noTM
TetragonulaCarbonaria_005056-T1  0.112  23  0.103  64  0.110  51  0.096   0.099 N  0.450      SignalP-noTM
TetragonulaCarbonaria_005057-T1  0.146  23  0.143  23  0.204   2  0.140   0.141 N  0.450      SignalP-noTM
TetragonulaCarbonaria_005058-T1  0.384  24  0.246  14  0.721   7  0.520   0.356 N  0.500      SignalP-TM
TetragonulaCarbonaria_005058-T2  0.384  24  0.246  14  0.721   7  0.520   0.356 N  0.500      SignalP-TM
TetragonulaCarbonaria_005059-T1  0.121  43  0.138  26  0.303   7  0.169   0.155 N  0.450      SignalP-noTM
TetragonulaCarbonaria_005060-T1  0.109  59  0.147  59  0.237  46  0.125   0.138 N  0.500      SignalP-TM
TetragonulaCarbonaria_005061-T1  0.110  53  0.116  11  0.154   5  0.119   0.118 N  0.450      SignalP-noTM
TetragonulaCarbonaria_005062-T1  0.110  70  0.130  12  0.180   1  0.148   0.139 N  0.450      SignalP-noTM
TetragonulaCarbonaria_005063-T1  0.113  13  0.184  13  0.353   6  0.292   0.227 N  0.500      SignalP-TM
TetragonulaCarbonaria_005064-T1  0.190  46  0.192  46  0.275  31  0.153   0.171 N  0.450      SignalP-noTM
TetragonulaCarbonaria_005065-T1  0.112  45  0.105  12  0.117   1  0.095   0.099 N  0.450      SignalP-noTM
TetragonulaCarbonaria_005066-T1  0.795  17  0.867  17  0.967  11  0.943   0.908 Y  0.450      SignalP-noTM
TetragonulaCarbonaria_005067-T1  0.119  24  0.109  58  0.117  21  0.100   0.104 N  0.450      SignalP-noTM
TetragonulaCarbonaria_005068-T1  0.139  22  0.126  22  0.133   1  0.113   0.119 N  0.450      SignalP-noTM
TetragonulaCarbonaria_005069-T1  0.118  46  0.146  16  0.268   6  0.200   0.168 N  0.500      SignalP-TM
TetragonulaCarbonaria_005070-T1  0.121  54  0.109  54  0.110  55  0.098   0.103 N  0.450      SignalP-noTM
TetragonulaCarbonaria_005071-T1  0.111  43  0.105  11  0.121  53  0.099   0.102 N  0.450      SignalP-noTM
TetragonulaCarbonaria_005073-T1  0.112  41  0.106  41  0.117  35  0.095   0.100 N  0.450      SignalP-noTM
TetragonulaCarbonaria_005074-T1  0.167  21  0.155  21  0.223   1  0.137   0.145 N  0.450      SignalP-noTM
TetragonulaCarbonaria_005075-T1  0.109  56  0.103  36  0.107  26  0.095   0.099 N  0.450      SignalP-noTM
TetragonulaCarbonaria_005076-T1  0.111  68  0.111  38  0.122  22  0.103   0.106 N  0.450      SignalP-noTM
TetragonulaCarbonaria_005077-T1  0.144  22  0.133  22  0.161   1  0.120   0.126 N  0.450      SignalP-noTM
TetragonulaCarbonaria_005078-T1  0.154  45  0.133  45  0.157   1  0.114   0.122 N  0.450      SignalP-noTM
TetragonulaCarbonaria_005079-T1  0.112  41  0.108  41  0.120  22  0.100   0.104 N  0.450      SignalP-noTM
TetragonulaCarbonaria_005080-T1  0.137  17  0.130  17  0.158  24  0.125   0.128 N  0.500      SignalP-TM
TetragonulaCarbonaria_005081-T1  0.108  27  0.106  40  0.118  20  0.099   0.102 N  0.450      SignalP-noTM
TetragonulaCarbonaria_005082-T1  0.108  42  0.109  47  0.117  38  0.101   0.105 N  0.450      SignalP-noTM
TetragonulaCarbonaria_005083-T1  0.121  24  0.108  24  0.118  25  0.096   0.101 N  0.450      SignalP-noTM
TetragonulaCarbonaria_005084-T1  0.113  35  0.107  35  0.115  28  0.099   0.103 N  0.450      SignalP-noTM
TetragonulaCarbonaria_005085-T1  0.138  42  0.151  42  0.280  32  0.142   0.146 N  0.450      SignalP-noTM
TetragonulaCarbonaria_005086-T1  0.160  46  0.279  46  0.841  41  0.295   0.288 N  0.450      SignalP-noTM
TetragonulaCarbonaria_005087-T1  0.127  35  0.110  35  0.109   1  0.096   0.103 N  0.450      SignalP-noTM
TetragonulaCarbonaria_005088-T1  0.118  49  0.111  49  0.137  46  0.093   0.102 N  0.450      SignalP-noTM
TetragonulaCarbonaria_005089-T1  0.109  54  0.107  54  0.118  45  0.099   0.103 N  0.450      SignalP-noTM
TetragonulaCarbonaria_005090-T1  0.107  62  0.108  51  0.122  42  0.099   0.103 N  0.450      SignalP-noTM
TetragonulaCarbonaria_005090-T2  0.163  50  0.149  50  0.339  49  0.128   0.138 N  0.450      SignalP-noTM
TetragonulaCarbonaria_005091-T1  0.290  23  0.216  23  0.278   1  0.160   0.186 N  0.450      SignalP-noTM
TetragonulaCarbonaria_005092-T1  0.186  27  0.188  27  0.259  19  0.191   0.189 N  0.450      SignalP-noTM
TetragonulaCarbonaria_005093-T1  0.129  34  0.115  11  0.146   5  0.116   0.116 N  0.450      SignalP-noTM
TetragonulaCarbonaria_005094-T1  0.110  31  0.105  31  0.124  23  0.097   0.101 N  0.450      SignalP-noTM
TetragonulaCarbonaria_005095-T1  0.112  57  0.142  13  0.266  12  0.197   0.172 N  0.450      SignalP-noTM
TetragonulaCarbonaria_005096-T1  0.139  35  0.122  35  0.129   8  0.107   0.114 N  0.450      SignalP-noTM
TetragonulaCarbonaria_005097-T1  0.105  29  0.103  68  0.126  50  0.097   0.099 N  0.450      SignalP-noTM
TetragonulaCarbonaria_005098-T1  0.111  39  0.112  11  0.130   1  0.108   0.109 N  0.450      SignalP-noTM
TetragonulaCarbonaria_005099-T1  0.109  12  0.194  12  0.608   3  0.323   0.264 N  0.450      SignalP-noTM
TetragonulaCarbonaria_005100-T1  0.443  30  0.338  30  0.653   1  0.323   0.330 N  0.450      SignalP-noTM
TetragonulaCarbonaria_005101-T1  0.129  26  0.157  18  0.352   5  0.198   0.179 N  0.450      SignalP-noTM
TetragonulaCarbonaria_005102-T1  0.796  21  0.874  21  0.989  10  0.959   0.920 Y  0.450      SignalP-noTM
TetragonulaCarbonaria_005103-T1  0.108  26  0.108  26  0.125  22  0.107   0.107 N  0.450      SignalP-noTM
TetragonulaCarbonaria_005104-T1  0.165  28  0.127  28  0.141  27  0.099   0.112 N  0.450      SignalP-noTM
TetragonulaCarbonaria_005105-T1  0.107  56  0.104  56  0.111  36  0.098   0.101 N  0.450      SignalP-noTM
TetragonulaCarbonaria_005106-T1  0.110  39  0.107  39  0.126  20  0.101   0.104 N  0.450      SignalP-noTM
TetragonulaCarbonaria_005107-T1  0.109  38  0.102  64  0.107  37  0.096   0.099 N  0.450      SignalP-noTM
TetragonulaCarbonaria_005108-T1  0.107  60  0.110  16  0.138  12  0.119   0.115 N  0.450      SignalP-noTM
TetragonulaCarbonaria_005109-T1  0.130   8  0.106  11  0.115   1  0.100   0.103 N  0.450      SignalP-noTM
TetragonulaCarbonaria_005110-T1  0.107  36  0.109  12  0.126   1  0.102   0.105 N  0.450      SignalP-noTM
TetragonulaCarbonaria_005111-T1  0.137  19  0.145  19  0.249  14  0.151   0.148 N  0.450      SignalP-noTM
TetragonulaCarbonaria_005112-T1  0.110  54  0.113  54  0.128  44  0.104   0.108 N  0.450      SignalP-noTM
TetragonulaCarbonaria_005113-T1  0.110  16  0.128  16  0.209  15  0.151   0.140 N  0.450      SignalP-noTM
TetragonulaCarbonaria_005114-T1  0.119  63  0.194  12  0.473   2  0.360   0.284 N  0.450      SignalP-noTM
TetragonulaCarbonaria_005116-T1  0.111  36  0.110  44  0.124   3  0.106   0.108 N  0.450      SignalP-noTM
TetragonulaCarbonaria_005117-T1  0.272  44  0.188  11  0.485   2  0.316   0.240 N  0.500      SignalP-TM
TetragonulaCarbonaria_005118-T1  0.148  47  0.122  47  0.125  45  0.100   0.110 N  0.450      SignalP-noTM
TetragonulaCarbonaria_005119-T1  0.108  50  0.107  50  0.114  37  0.100   0.103 N  0.450      SignalP-noTM
TetragonulaCarbonaria_005120-T1  0.118  43  0.136  12  0.217   1  0.131   0.133 N  0.450      SignalP-noTM
TetragonulaCarbonaria_005121-T1  0.116  39  0.112  12  0.125   1  0.114   0.113 N  0.450      SignalP-noTM
TetragonulaCarbonaria_005122-T1  0.110  37  0.122  12  0.161   1  0.129   0.126 N  0.450      SignalP-noTM
TetragonulaCarbonaria_005123-T1  0.197  16  0.320  16  0.612   1  0.477   0.405 N  0.450      SignalP-noTM
TetragonulaCarbonaria_005124-T1  0.109   5  0.105  15  0.136   3  0.100   0.102 N  0.450      SignalP-noTM
TetragonulaCarbonaria_005125-T1  0.112  49  0.114  12  0.149   1  0.105   0.109 N  0.450      SignalP-noTM
TetragonulaCarbonaria_005126-T1  0.113  44  0.117  11  0.158   1  0.101   0.108 N  0.450      SignalP-noTM
TetragonulaCarbonaria_005127-T1  0.110  26  0.106  11  0.121   3  0.105   0.105 N  0.450      SignalP-noTM
TetragonulaCarbonaria_005128-T1  0.648  27  0.761  27  0.977  18  0.884   0.827 Y  0.450      SignalP-noTM
TetragonulaCarbonaria_005129-T1  0.192  23  0.203  23  0.356  35  0.239   0.217 N  0.500      SignalP-TM
TetragonulaCarbonaria_005130-T1  0.136  17  0.116  17  0.142  43  0.098   0.106 N  0.450      SignalP-noTM
TetragonulaCarbonaria_005131-T1  0.112  30  0.113  11  0.142   2  0.114   0.114 N  0.450      SignalP-noTM
TetragonulaCarbonaria_005132-T1  0.164  29  0.260  29  0.570  13  0.399   0.335 N  0.450      SignalP-noTM
TetragonulaCarbonaria_005133-T1  0.111  54  0.104  44  0.107  37  0.096   0.100 N  0.450      SignalP-noTM
TetragonulaCarbonaria_005134-T1  0.124  17  0.190  41  0.411  33  0.258   0.217 N  0.500      SignalP-TM
TetragonulaCarbonaria_005135-T1  0.165  61  0.126  33  0.184  28  0.121   0.124 N  0.500      SignalP-TM
TetragonulaCarbonaria_005136-T1  0.199  19  0.353  19  0.867   1  0.572   0.471 Y  0.450      SignalP-noTM
TetragonulaCarbonaria_005137-T1  0.109  69  0.110  18  0.139  12  0.115   0.113 N  0.450      SignalP-noTM
TetragonulaCarbonaria_005138-T1  0.133  60  0.121  11  0.155   1  0.117   0.118 N  0.450      SignalP-noTM
TetragonulaCarbonaria_005139-T1  0.128  17  0.270  17  0.747  11  0.579   0.437 N  0.450      SignalP-noTM
TetragonulaCarbonaria_005140-T1  0.155  52  0.133  52  0.149  40  0.104   0.117 N  0.450      SignalP-noTM
TetragonulaCarbonaria_005141-T1  0.114  56  0.106  56  0.118   5  0.098   0.101 N  0.450      SignalP-noTM
TetragonulaCarbonaria_005142-T1  0.108  66  0.106  66  0.116  35  0.100   0.103 N  0.450      SignalP-noTM
TetragonulaCarbonaria_005143-T1  0.111  24  0.135  12  0.213   1  0.127   0.131 N  0.450      SignalP-noTM
TetragonulaCarbonaria_005144-T1  0.108  24  0.103  24  0.120  12  0.099   0.101 N  0.450      SignalP-noTM
TetragonulaCarbonaria_005145-T1  0.488  24  0.505  24  0.767  19  0.525   0.516 Y  0.450      SignalP-noTM
TetragonulaCarbonaria_005145-T2  0.178  20  0.132  20  0.110  24  0.096   0.113 N  0.450      SignalP-noTM
TetragonulaCarbonaria_005146-T1  0.118  60  0.127  12  0.175   4  0.135   0.131 N  0.450      SignalP-noTM
TetragonulaCarbonaria_005147-T1  0.106  11  0.104  37  0.113  22  0.097   0.100 N  0.450      SignalP-noTM
TetragonulaCarbonaria_005148-T1  0.144  39  0.111  12  0.130  14  0.117   0.114 N  0.500      SignalP-TM
TetragonulaCarbonaria_005149-T1  0.120  30  0.137  12  0.212   2  0.149   0.144 N  0.450      SignalP-noTM
TetragonulaCarbonaria_005150-T1  0.109  44  0.109  44  0.158  40  0.100   0.104 N  0.450      SignalP-noTM
TetragonulaCarbonaria_005151-T1  0.608  17  0.677  17  0.829   4  0.756   0.720 Y  0.450      SignalP-noTM
TetragonulaCarbonaria_005152-T1  0.108  39  0.104  69  0.127  35  0.098   0.101 N  0.450      SignalP-noTM
TetragonulaCarbonaria_005153-T1  0.110  26  0.105  70  0.115  55  0.099   0.102 N  0.450      SignalP-noTM
TetragonulaCarbonaria_005154-T1  0.109  53  0.110  33  0.139  36  0.110   0.110 N  0.450      SignalP-noTM
TetragonulaCarbonaria_005155-T1  0.120  19  0.116  51  0.144  48  0.110   0.113 N  0.450      SignalP-noTM
TetragonulaCarbonaria_005156-T1  0.107  39  0.122  11  0.164   1  0.119   0.120 N  0.450      SignalP-noTM
TetragonulaCarbonaria_005157-T1  0.109  22  0.114  11  0.142   1  0.111   0.113 N  0.450      SignalP-noTM
TetragonulaCarbonaria_005158-T1  0.108  47  0.105  11  0.115  22  0.103   0.104 N  0.450      SignalP-noTM
TetragonulaCarbonaria_005159-T1  0.110  66  0.107  27  0.114   8  0.106   0.106 N  0.450      SignalP-noTM
TetragonulaCarbonaria_005160-T1  0.684  22  0.811  22  0.993  13  0.963   0.893 Y  0.450      SignalP-noTM
TetragonulaCarbonaria_005161-T1  0.109  51  0.109  40  0.123  21  0.101   0.105 N  0.450      SignalP-noTM
TetragonulaCarbonaria_005162-T1  0.183  27  0.148  27  0.159  24  0.120   0.133 N  0.450      SignalP-noTM
TetragonulaCarbonaria_005163-T1  0.107   4  0.105  40  0.114  32  0.097   0.101 N  0.450      SignalP-noTM
TetragonulaCarbonaria_005164-T1  0.135  33  0.113  33  0.127  29  0.094   0.103 N  0.450      SignalP-noTM
TetragonulaCarbonaria_005165-T1  0.347  31  0.313  31  0.494  27  0.324   0.318 N  0.500      SignalP-TM
TetragonulaCarbonaria_005166-T1  0.134  20  0.123  20  0.171  13  0.114   0.118 N  0.450      SignalP-noTM
TetragonulaCarbonaria_005167-T1  0.128  57  0.112  23  0.121  13  0.102   0.106 N  0.450      SignalP-noTM
TetragonulaCarbonaria_005168-T1  0.131  36  0.117  36  0.196  35  0.104   0.110 N  0.450      SignalP-noTM
TetragonulaCarbonaria_005169-T1  0.224  17  0.285  17  0.467  13  0.373   0.320 N  0.500      SignalP-TM
TetragonulaCarbonaria_005170-T1  0.108  60  0.108  11  0.123   1  0.103   0.105 N  0.450      SignalP-noTM
TetragonulaCarbonaria_005171-T1  0.120  67  0.116  53  0.139  43  0.109   0.113 N  0.450      SignalP-noTM
TetragonulaCarbonaria_005172-T1  0.108  15  0.103  39  0.114  28  0.094   0.098 N  0.450      SignalP-noTM
TetragonulaCarbonaria_005173-T1  0.139  21  0.231  21  0.474   1  0.375   0.309 N  0.450      SignalP-noTM
TetragonulaCarbonaria_005174-T1  0.139  37  0.120  37  0.148  36  0.107   0.113 N  0.450      SignalP-noTM
TetragonulaCarbonaria_005175-T1  0.118  32  0.106  32  0.112  41  0.094   0.100 N  0.450      SignalP-noTM
TetragonulaCarbonaria_005176-T1  0.122  19  0.116  19  0.121   1  0.109   0.113 N  0.450      SignalP-noTM
TetragonulaCarbonaria_005177-T1  0.106  42  0.106  39  0.119  28  0.088   0.098 N  0.500      SignalP-TM
TetragonulaCarbonaria_005178-T1  0.106  63  0.110  11  0.137   5  0.111   0.111 N  0.450      SignalP-noTM
TetragonulaCarbonaria_005178-T2  0.106  63  0.110  11  0.137   5  0.111   0.111 N  0.450      SignalP-noTM
TetragonulaCarbonaria_005179-T1  0.110  63  0.104  63  0.111   5  0.095   0.099 N  0.450      SignalP-noTM
TetragonulaCarbonaria_005180-T1  0.112  37  0.102  37  0.106  56  0.093   0.098 N  0.450      SignalP-noTM
TetragonulaCarbonaria_005181-T1  0.112  60  0.104  60  0.109  27  0.095   0.099 N  0.450      SignalP-noTM
TetragonulaCarbonaria_005182-T1  0.123  21  0.124  21  0.158  16  0.125   0.125 N  0.450      SignalP-noTM
TetragonulaCarbonaria_005183-T1  0.852  19  0.875  19  0.947  10  0.903   0.891 Y  0.450      SignalP-noTM
TetragonulaCarbonaria_005184-T1  0.108  12  0.107  34  0.129  17  0.105   0.106 N  0.450      SignalP-noTM
TetragonulaCarbonaria_005185-T1  0.147  22  0.225  22  0.563   6  0.345   0.290 N  0.450      SignalP-noTM
TetragonulaCarbonaria_005186-T1  0.472  23  0.386  23  0.472   4  0.347   0.370 N  0.500      SignalP-TM
TetragonulaCarbonaria_005187-T1  0.108  40  0.106  31  0.115  20  0.099   0.102 N  0.450      SignalP-noTM
TetragonulaCarbonaria_005188-T1  0.582  39  0.286  39  0.287  29  0.145   0.230 N  0.500      SignalP-TM
TetragonulaCarbonaria_005189-T1  0.114  45  0.106  45  0.119   3  0.096   0.100 N  0.450      SignalP-noTM
TetragonulaCarbonaria_005190-T1  0.109  70  0.111  51  0.129  44  0.103   0.107 N  0.450      SignalP-noTM
TetragonulaCarbonaria_005191-T1  0.113  66  0.106  36  0.120  22  0.098   0.102 N  0.450      SignalP-noTM
TetragonulaCarbonaria_005192-T1  0.111  14  0.116  13  0.144   1  0.105   0.110 N  0.450      SignalP-noTM
TetragonulaCarbonaria_005193-T1  0.111  27  0.104  27  0.112   6  0.099   0.102 N  0.450      SignalP-noTM
TetragonulaCarbonaria_005194-T1  0.142  22  0.120  22  0.147  50  0.101   0.110 N  0.450      SignalP-noTM
TetragonulaCarbonaria_005195-T1  0.117  36  0.110  51  0.183  40  0.108   0.109 N  0.450      SignalP-noTM
TetragonulaCarbonaria_005196-T1  0.112  54  0.109  12  0.136   2  0.108   0.108 N  0.450      SignalP-noTM
TetragonulaCarbonaria_005197-T1  0.109  23  0.101  23  0.107  23  0.094   0.098 N  0.450      SignalP-noTM
TetragonulaCarbonaria_005198-T1  0.117  31  0.106  31  0.126  30  0.094   0.100 N  0.450      SignalP-noTM
TetragonulaCarbonaria_005199-T1  0.113  41  0.103  23  0.151  38  0.100   0.102 N  0.500      SignalP-TM
TetragonulaCarbonaria_005200-T1  0.648  17  0.760  17  0.920   1  0.880   0.825 Y  0.450      SignalP-noTM
TetragonulaCarbonaria_005201-T1  0.113  59  0.127  11  0.217   5  0.168   0.149 N  0.450      SignalP-noTM
TetragonulaCarbonaria_005202-T1  0.166  21  0.137  21  0.152  20  0.112   0.123 N  0.450      SignalP-noTM
TetragonulaCarbonaria_005203-T1  0.111  56  0.110  11  0.116   1  0.104   0.106 N  0.450      SignalP-noTM
TetragonulaCarbonaria_005204-T1  0.109  15  0.123  12  0.182   4  0.128   0.126 N  0.450      SignalP-noTM
TetragonulaCarbonaria_005205-T1  0.110  37  0.107  65  0.116  31  0.100   0.103 N  0.450      SignalP-noTM
TetragonulaCarbonaria_005206-T1  0.111  57  0.114  11  0.140   5  0.123   0.119 N  0.450      SignalP-noTM
TetragonulaCarbonaria_005207-T1  0.455  24  0.620  24  0.945  12  0.847   0.743 Y  0.450      SignalP-noTM
TetragonulaCarbonaria_005208-T1  0.109  63  0.116  16  0.145  12  0.124   0.120 N  0.450      SignalP-noTM
TetragonulaCarbonaria_005209-T1  0.109  55  0.112  55  0.122  46  0.104   0.108 N  0.450      SignalP-noTM
TetragonulaCarbonaria_005210-T1  0.117  48  0.108  18  0.134  16  0.098   0.102 N  0.450      SignalP-noTM
TetragonulaCarbonaria_005211-T1  0.175  26  0.227  26  0.474   1  0.309   0.260 N  0.500      SignalP-TM
TetragonulaCarbonaria_005212-T1  0.267  30  0.370  30  0.821   3  0.576   0.481 Y  0.450      SignalP-noTM
TetragonulaCarbonaria_005213-T1  0.134  32  0.172  12  0.389   3  0.250   0.214 N  0.450      SignalP-noTM
TetragonulaCarbonaria_005214-T1  0.109  55  0.110  20  0.139   6  0.114   0.112 N  0.450      SignalP-noTM
TetragonulaCarbonaria_005215-T1  0.114  33  0.111  33  0.119   8  0.108   0.110 N  0.450      SignalP-noTM
TetragonulaCarbonaria_005216-T1  0.110  21  0.107  21  0.117  52  0.103   0.104 N  0.450      SignalP-noTM
TetragonulaCarbonaria_005217-T1  0.117  34  0.121  12  0.154   4  0.125   0.123 N  0.450      SignalP-noTM
TetragonulaCarbonaria_005218-T1  0.127  24  0.118  42  0.176  34  0.115   0.116 N  0.450      SignalP-noTM
TetragonulaCarbonaria_005219-T1  0.369  22  0.407  22  0.687  12  0.449   0.429 N  0.450      SignalP-noTM
TetragonulaCarbonaria_005220-T1  0.115  67  0.106  67  0.117  35  0.096   0.101 N  0.450      SignalP-noTM
TetragonulaCarbonaria_005221-T1  0.119  60  0.108  32  0.118  25  0.102   0.105 N  0.450      SignalP-noTM
TetragonulaCarbonaria_005222-T1  0.137  19  0.118  19  0.130  32  0.104   0.110 N  0.450      SignalP-noTM
TetragonulaCarbonaria_005223-T1  0.109  47  0.108  47  0.117  32  0.099   0.103 N  0.450      SignalP-noTM
TetragonulaCarbonaria_005224-T1  0.108  56  0.105  56  0.112  54  0.098   0.101 N  0.450      SignalP-noTM
TetragonulaCarbonaria_005225-T1  0.110  59  0.108  42  0.125  20  0.103   0.105 N  0.450      SignalP-noTM
TetragonulaCarbonaria_005226-T1  0.108  68  0.104  45  0.115  31  0.100   0.102 N  0.450      SignalP-noTM
TetragonulaCarbonaria_005227-T1  0.110  35  0.110  42  0.138  25  0.105   0.107 N  0.450      SignalP-noTM
TetragonulaCarbonaria_005228-T1  0.166  16  0.199  16  0.420   1  0.252   0.220 N  0.500      SignalP-TM
TetragonulaCarbonaria_005229-T1  0.105  54  0.105  54  0.115  34  0.095   0.100 N  0.450      SignalP-noTM
TetragonulaCarbonaria_005230-T1  0.110  57  0.104  57  0.115  49  0.097   0.100 N  0.450      SignalP-noTM
TetragonulaCarbonaria_005231-T1  0.134  16  0.148  16  0.213   1  0.139   0.143 N  0.450      SignalP-noTM
TetragonulaCarbonaria_005232-T1  0.109  51  0.107  19  0.124   3  0.105   0.106 N  0.450      SignalP-noTM
TetragonulaCarbonaria_005233-T1  0.445  63  0.292  63  0.265  48  0.122   0.224 N  0.500      SignalP-TM
TetragonulaCarbonaria_005234-T1  0.108  58  0.106  40  0.120  22  0.099   0.102 N  0.450      SignalP-noTM
TetragonulaCarbonaria_005235-T1  0.209  39  0.143  39  0.112  60  0.097   0.118 N  0.450      SignalP-noTM
TetragonulaCarbonaria_005236-T1  0.115  24  0.117  19  0.154  12  0.122   0.120 N  0.450      SignalP-noTM
TetragonulaCarbonaria_005237-T1  0.127  20  0.116  20  0.165  43  0.108   0.112 N  0.450      SignalP-noTM
TetragonulaCarbonaria_005238-T1  0.170  21  0.127  21  0.105  25  0.095   0.109 N  0.450      SignalP-noTM
TetragonulaCarbonaria_005239-T1  0.112  20  0.107  39  0.112  23  0.102   0.105 N  0.450      SignalP-noTM
TetragonulaCarbonaria_005240-T1  0.122  49  0.115  49  0.139  48  0.102   0.108 N  0.450      SignalP-noTM
TetragonulaCarbonaria_005241-T1  0.168  19  0.142  19  0.150  30  0.121   0.130 N  0.450      SignalP-noTM
TetragonulaCarbonaria_005242-T1  0.175  38  0.138  38  0.174   7  0.117   0.127 N  0.450      SignalP-noTM
TetragonulaCarbonaria_005243-T1  0.108  43  0.108  43  0.120  22  0.101   0.104 N  0.450      SignalP-noTM
TetragonulaCarbonaria_005244-T1  0.117  26  0.106  54  0.115  35  0.098   0.102 N  0.450      SignalP-noTM
TetragonulaCarbonaria_005245-T1  0.140  34  0.124  19  0.140  12  0.117   0.120 N  0.450      SignalP-noTM
TetragonulaCarbonaria_005246-T1  0.616  26  0.636  26  0.942   2  0.690   0.665 Y  0.450      SignalP-noTM
TetragonulaCarbonaria_005247-T1  0.111  48  0.108  48  0.110  35  0.097   0.102 N  0.450      SignalP-noTM
TetragonulaCarbonaria_005248-T1  0.110  49  0.106  38  0.117  25  0.100   0.103 N  0.450      SignalP-noTM
TetragonulaCarbonaria_005249-T1  0.113  42  0.105  60  0.113  41  0.098   0.101 N  0.450      SignalP-noTM
TetragonulaCarbonaria_005250-T1  0.110  29  0.102  41  0.115   3  0.096   0.099 N  0.450      SignalP-noTM
TetragonulaCarbonaria_005251-T1  0.212  26  0.320  26  0.679  16  0.464   0.398 N  0.450      SignalP-noTM
TetragonulaCarbonaria_005252-T1  0.120  17  0.124  17  0.146  13  0.124   0.124 N  0.450      SignalP-noTM
TetragonulaCarbonaria_005253-T1  0.112  41  0.106  52  0.131   2  0.101   0.103 N  0.450      SignalP-noTM
TetragonulaCarbonaria_005254-T1  0.123  19  0.114  19  0.126   1  0.101   0.107 N  0.450      SignalP-noTM
TetragonulaCarbonaria_005255-T1  0.108  66  0.108  12  0.122   4  0.108   0.108 N  0.450      SignalP-noTM
TetragonulaCarbonaria_005256-T1  0.116  32  0.139  11  0.307   1  0.145   0.142 N  0.500      SignalP-TM
TetragonulaCarbonaria_005257-T1  0.641  28  0.783  28  0.989  17  0.951   0.874 Y  0.450      SignalP-noTM
TetragonulaCarbonaria_005258-T1  0.116  18  0.115  18  0.141   1  0.106   0.110 N  0.450      SignalP-noTM
TetragonulaCarbonaria_005259-T1  0.110  21  0.116  17  0.136   1  0.118   0.117 N  0.450      SignalP-noTM
TetragonulaCarbonaria_005260-T1  0.139  19  0.140  19  0.217  12  0.143   0.142 N  0.450      SignalP-noTM
TetragonulaCarbonaria_005261-T1  0.410  25  0.523  25  0.901  12  0.681   0.608 Y  0.450      SignalP-noTM
TetragonulaCarbonaria_005262-T1  0.112  50  0.104  50  0.109  22  0.098   0.101 N  0.450      SignalP-noTM
TetragonulaCarbonaria_005263-T1  0.113  69  0.117  11  0.147   5  0.130   0.124 N  0.450      SignalP-noTM
TetragonulaCarbonaria_005264-T1  0.112  20  0.139  13  0.224   3  0.185   0.157 N  0.500      SignalP-TM
TetragonulaCarbonaria_005265-T1  0.126  61  0.124  18  0.180   6  0.142   0.131 N  0.500      SignalP-TM
TetragonulaCarbonaria_005266-T1  0.118  54  0.128  11  0.192   1  0.111   0.119 N  0.450      SignalP-noTM
TetragonulaCarbonaria_005267-T1  0.116  57  0.114  11  0.163   2  0.122   0.119 N  0.450      SignalP-noTM
TetragonulaCarbonaria_005268-T1  0.107  34  0.105  62  0.114  54  0.098   0.101 N  0.450      SignalP-noTM
TetragonulaCarbonaria_005269-T1  0.127  46  0.117  46  0.153  26  0.105   0.111 N  0.450      SignalP-noTM
TetragonulaCarbonaria_005270-T1  0.125  16  0.170  16  0.427   3  0.204   0.188 N  0.450      SignalP-noTM
TetragonulaCarbonaria_005271-T1  0.109  70  0.107  54  0.119  46  0.102   0.104 N  0.450      SignalP-noTM
TetragonulaCarbonaria_005272-T1  0.110  48  0.111  11  0.165   7  0.127   0.120 N  0.450      SignalP-noTM
TetragonulaCarbonaria_005273-T1  0.109  25  0.121  11  0.163   1  0.113   0.116 N  0.450      SignalP-noTM
TetragonulaCarbonaria_005274-T1  0.117  17  0.113  37  0.149  27  0.108   0.110 N  0.450      SignalP-noTM
TetragonulaCarbonaria_005275-T1  0.110  31  0.108  17  0.131  13  0.112   0.110 N  0.450      SignalP-noTM
TetragonulaCarbonaria_005276-T1  0.109  33  0.146  11  0.250   1  0.139   0.142 N  0.450      SignalP-noTM
TetragonulaCarbonaria_005277-T1  0.113  23  0.132  12  0.253   5  0.171   0.153 N  0.450      SignalP-noTM
TetragonulaCarbonaria_005278-T1  0.160  18  0.127  18  0.139  17  0.101   0.113 N  0.450      SignalP-noTM
TetragonulaCarbonaria_005279-T1  0.121  53  0.123  53  0.194  47  0.110   0.116 N  0.450      SignalP-noTM
TetragonulaCarbonaria_005280-T1  0.134  35  0.123  23  0.165   1  0.115   0.118 N  0.450      SignalP-noTM
TetragonulaCarbonaria_005281-T1  0.550  28  0.286  28  0.326  27  0.153   0.214 N  0.450      SignalP-noTM
TetragonulaCarbonaria_005282-T1  0.121  50  0.121  12  0.153  48  0.127   0.124 N  0.450      SignalP-noTM
TetragonulaCarbonaria_005283-T1  0.112  41  0.108  41  0.137  31  0.105   0.106 N  0.450      SignalP-noTM
TetragonulaCarbonaria_005284-T1  0.111  39  0.109  39  0.115  37  0.099   0.104 N  0.450      SignalP-noTM
TetragonulaCarbonaria_005285-T1  0.117  38  0.109  56  0.130  48  0.099   0.103 N  0.450      SignalP-noTM
TetragonulaCarbonaria_005286-T1  0.110  56  0.105  34  0.118  27  0.098   0.101 N  0.450      SignalP-noTM
TetragonulaCarbonaria_005287-T1  0.110  23  0.107  15  0.127  37  0.103   0.105 N  0.450      SignalP-noTM
TetragonulaCarbonaria_005288-T1  0.112  28  0.119  25  0.152  17  0.127   0.124 N  0.450      SignalP-noTM
TetragonulaCarbonaria_005289-T1  0.110  24  0.107  24  0.116   8  0.102   0.104 N  0.450      SignalP-noTM
TetragonulaCarbonaria_005290-T1  0.120  53  0.108  16  0.114   1  0.106   0.107 N  0.450      SignalP-noTM
TetragonulaCarbonaria_005291-T1  0.140  36  0.146  12  0.225   1  0.168   0.158 N  0.450      SignalP-noTM
TetragonulaCarbonaria_005292-T1  0.126  70  0.114  70  0.120  50  0.102   0.107 N  0.450      SignalP-noTM
TetragonulaCarbonaria_005293-T1  0.201  23  0.393  23  0.883   2  0.766   0.594 Y  0.450      SignalP-noTM
TetragonulaCarbonaria_005294-T1  0.111  54  0.115  54  0.220  48  0.108   0.111 N  0.450      SignalP-noTM
TetragonulaCarbonaria_005295-T1  0.108  69  0.103  69  0.110   1  0.096   0.099 N  0.450      SignalP-noTM
TetragonulaCarbonaria_005296-T1  0.112  18  0.111  38  0.135  24  0.107   0.109 N  0.450      SignalP-noTM
TetragonulaCarbonaria_005297-T1  0.117  26  0.148  11  0.244   4  0.185   0.168 N  0.450      SignalP-noTM
TetragonulaCarbonaria_005298-T1  0.114  18  0.115  18  0.163  11  0.117   0.116 N  0.450      SignalP-noTM
TetragonulaCarbonaria_005299-T1  0.113  46  0.158  40  0.425  37  0.185   0.173 N  0.450      SignalP-noTM
TetragonulaCarbonaria_005300-T1  0.179  26  0.334  14  0.761  13  0.619   0.488 Y  0.450      SignalP-noTM
TetragonulaCarbonaria_005301-T1  0.166  26  0.147  26  0.205   6  0.134   0.140 N  0.450      SignalP-noTM
TetragonulaCarbonaria_005302-T1  0.122  29  0.166  19  0.431   8  0.274   0.224 N  0.450      SignalP-noTM
TetragonulaCarbonaria_005303-T1  0.110  50  0.122  11  0.178   2  0.122   0.122 N  0.450      SignalP-noTM
TetragonulaCarbonaria_005304-T1  0.218  21  0.317  21  0.595  17  0.460   0.394 N  0.450      SignalP-noTM
TetragonulaCarbonaria_005305-T1  0.120  27  0.141  12  0.231   1  0.146   0.143 N  0.450      SignalP-noTM
TetragonulaCarbonaria_005306-T1  0.109  26  0.103  54  0.105  18  0.095   0.098 N  0.450      SignalP-noTM
TetragonulaCarbonaria_005307-T1  0.111  37  0.119  11  0.156   1  0.113   0.116 N  0.450      SignalP-noTM
TetragonulaCarbonaria_005308-T1  0.108  19  0.105  38  0.112  24  0.097   0.100 N  0.450      SignalP-noTM
TetragonulaCarbonaria_005309-T1  0.189  23  0.253  23  0.472  13  0.339   0.300 N  0.450      SignalP-noTM
TetragonulaCarbonaria_005310-T1  0.115  41  0.110  41  0.129  38  0.103   0.106 N  0.450      SignalP-noTM
TetragonulaCarbonaria_005311-T1  0.107  70  0.106  54  0.118   5  0.104   0.105 N  0.450      SignalP-noTM
TetragonulaCarbonaria_005312-T1  0.110  47  0.106  70  0.116  64  0.101   0.104 N  0.450      SignalP-noTM
TetragonulaCarbonaria_005313-T1  0.110  33  0.105  69  0.114  33  0.099   0.102 N  0.450      SignalP-noTM
TetragonulaCarbonaria_005314-T1  0.128  21  0.136  21  0.185  20  0.141   0.139 N  0.450      SignalP-noTM
TetragonulaCarbonaria_005315-T1  0.632  18  0.710  18  0.832  13  0.791   0.754 Y  0.450      SignalP-noTM
TetragonulaCarbonaria_005316-T1  0.120  41  0.142  11  0.237  13  0.156   0.150 N  0.450      SignalP-noTM
TetragonulaCarbonaria_005317-T1  0.107  28  0.103  28  0.108  10  0.097   0.100 N  0.450      SignalP-noTM
TetragonulaCarbonaria_005318-T1  0.286  21  0.312  21  0.649  14  0.350   0.332 N  0.450      SignalP-noTM
TetragonulaCarbonaria_005319-T1  0.180  26  0.269  26  0.620   9  0.386   0.332 N  0.450      SignalP-noTM
TetragonulaCarbonaria_005320-T1  0.148  44  0.248  18  0.577  11  0.385   0.302 N  0.500      SignalP-TM
TetragonulaCarbonaria_005321-T1  0.120  22  0.106  22  0.122  40  0.093   0.099 N  0.450      SignalP-noTM
TetragonulaCarbonaria_005322-T1  0.158  29  0.133  11  0.198   3  0.149   0.142 N  0.450      SignalP-noTM
TetragonulaCarbonaria_005323-T1  0.111  17  0.106  34  0.130  12  0.100   0.103 N  0.450      SignalP-noTM
TetragonulaCarbonaria_005324-T1  0.120  35  0.108  35  0.114  42  0.095   0.101 N  0.450      SignalP-noTM
TetragonulaCarbonaria_005325-T1  0.124  56  0.156  29  0.319   1  0.187   0.168 N  0.500      SignalP-TM
TetragonulaCarbonaria_005326-T1  0.109  67  0.109  39  0.118  32  0.100   0.104 N  0.450      SignalP-noTM
TetragonulaCarbonaria_005327-T1  0.119  54  0.121  11  0.153   1  0.121   0.121 N  0.450      SignalP-noTM
TetragonulaCarbonaria_005328-T1  0.111  53  0.111  53  0.128  45  0.106   0.108 N  0.450      SignalP-noTM
TetragonulaCarbonaria_005329-T1  0.171  34  0.120  34  0.152  51  0.090   0.108 N  0.500      SignalP-TM
TetragonulaCarbonaria_005330-T1  0.108  70  0.106  27  0.115   8  0.106   0.106 N  0.450      SignalP-noTM
TetragonulaCarbonaria_005331-T1  0.210  25  0.159  25  0.183   1  0.124   0.140 N  0.450      SignalP-noTM
TetragonulaCarbonaria_005332-T1  0.139  15  0.238  15  0.508  14  0.398   0.325 N  0.450      SignalP-noTM
TetragonulaCarbonaria_005333-T1  0.110  24  0.111  14  0.139   2  0.115   0.113 N  0.450      SignalP-noTM
TetragonulaCarbonaria_005334-T1  0.109  55  0.121  55  0.201  44  0.119   0.120 N  0.450      SignalP-noTM
TetragonulaCarbonaria_005335-T1  0.116  16  0.120  16  0.133   9  0.122   0.121 N  0.450      SignalP-noTM
TetragonulaCarbonaria_005336-T1  0.130  51  0.117  51  0.135   3  0.109   0.113 N  0.450      SignalP-noTM
TetragonulaCarbonaria_005337-T1  0.112  28  0.106  66  0.119  58  0.099   0.102 N  0.450      SignalP-noTM
TetragonulaCarbonaria_005338-T1  0.117  17  0.128  19  0.273  15  0.146   0.137 N  0.450      SignalP-noTM
TetragonulaCarbonaria_005339-T1  0.110  37  0.113  11  0.128   1  0.111   0.112 N  0.450      SignalP-noTM
TetragonulaCarbonaria_005340-T1  0.113  31  0.113  38  0.187  36  0.111   0.112 N  0.450      SignalP-noTM
TetragonulaCarbonaria_005341-T1  0.109  17  0.102  65  0.107  55  0.093   0.098 N  0.450      SignalP-noTM
TetragonulaCarbonaria_005342-T1  0.112  64  0.115  51  0.139  35  0.117   0.116 N  0.450      SignalP-noTM
TetragonulaCarbonaria_005343-T1  0.129  39  0.118  39  0.157  37  0.102   0.110 N  0.450      SignalP-noTM
TetragonulaCarbonaria_005344-T1  0.113  19  0.114  19  0.131  10  0.114   0.114 N  0.450      SignalP-noTM
TetragonulaCarbonaria_005345-T1  0.128  42  0.128  53  0.207  42  0.120   0.123 N  0.450      SignalP-noTM
TetragonulaCarbonaria_005346-T1  0.117  26  0.124  51  0.167  49  0.116   0.121 N  0.500      SignalP-TM
TetragonulaCarbonaria_005347-T1  0.110  20  0.104  20  0.118   4  0.099   0.101 N  0.450      SignalP-noTM
TetragonulaCarbonaria_005348-T1  0.115  30  0.115  12  0.142   7  0.122   0.119 N  0.450      SignalP-noTM
TetragonulaCarbonaria_005349-T1  0.631  24  0.701  24  0.875   4  0.780   0.744 Y  0.450      SignalP-noTM
TetragonulaCarbonaria_005350-T1  0.188  21  0.138  21  0.135  26  0.101   0.118 N  0.450      SignalP-noTM
TetragonulaCarbonaria_005351-T1  0.234  29  0.366  29  0.731  26  0.519   0.427 N  0.500      SignalP-TM
TetragonulaCarbonaria_005352-T1  0.114  17  0.112  36  0.153  24  0.113   0.113 N  0.450      SignalP-noTM
TetragonulaCarbonaria_005353-T1  0.145  21  0.202  21  0.441   2  0.276   0.242 N  0.450      SignalP-noTM
TetragonulaCarbonaria_005354-T1  0.110  32  0.115  15  0.141  11  0.125   0.121 N  0.450      SignalP-noTM
TetragonulaCarbonaria_005355-T1  0.110  30  0.108  61  0.127  45  0.102   0.105 N  0.450      SignalP-noTM
TetragonulaCarbonaria_005356-T1  0.110  39  0.104  26  0.109  14  0.102   0.103 N  0.450      SignalP-noTM
TetragonulaCarbonaria_005357-T1  0.194  21  0.234  21  0.454   3  0.274   0.256 N  0.450      SignalP-noTM
TetragonulaCarbonaria_005358-T1  0.119  38  0.112  38  0.144  43  0.108   0.110 N  0.450      SignalP-noTM
TetragonulaCarbonaria_005359-T1  0.207  22  0.303  22  0.691   4  0.445   0.380 N  0.450      SignalP-noTM
TetragonulaCarbonaria_005360-T1  0.126  57  0.114  22  0.149  11  0.122   0.119 N  0.450      SignalP-noTM
TetragonulaCarbonaria_005361-T1  0.127  19  0.115  19  0.138  16  0.106   0.110 N  0.450      SignalP-noTM
TetragonulaCarbonaria_005362-T1  0.111  62  0.107  11  0.117  23  0.107   0.107 N  0.450      SignalP-noTM
TetragonulaCarbonaria_005363-T1  0.139  25  0.170  25  0.270  10  0.205   0.189 N  0.450      SignalP-noTM
TetragonulaCarbonaria_005364-T1  0.111  15  0.118  15  0.137   5  0.121   0.120 N  0.450      SignalP-noTM
TetragonulaCarbonaria_005365-T1  0.109  68  0.141  13  0.244   4  0.191   0.168 N  0.450      SignalP-noTM
TetragonulaCarbonaria_005366-T1  0.145  35  0.124  35  0.145  34  0.109   0.116 N  0.450      SignalP-noTM
TetragonulaCarbonaria_005367-T1  0.109  30  0.108  30  0.127  52  0.107   0.107 N  0.450      SignalP-noTM
TetragonulaCarbonaria_005368-T1  0.632  22  0.775  21  0.977  13  0.954   0.872 Y  0.450      SignalP-noTM
TetragonulaCarbonaria_005369-T1  0.186  29  0.190  29  0.342  23  0.194   0.192 N  0.450      SignalP-noTM
TetragonulaCarbonaria_005370-T1  0.112  43  0.154  11  0.275   2  0.200   0.179 N  0.450      SignalP-noTM
TetragonulaCarbonaria_005371-T1  0.215  22  0.218  22  0.331  18  0.224   0.221 N  0.450      SignalP-noTM
TetragonulaCarbonaria_005372-T1  0.114  21  0.125  11  0.187   2  0.145   0.136 N  0.450      SignalP-noTM
TetragonulaCarbonaria_005373-T1  0.160  28  0.131  28  0.161  25  0.114   0.122 N  0.450      SignalP-noTM
TetragonulaCarbonaria_005374-T1  0.264  38  0.356  38  0.785  36  0.418   0.390 N  0.450      SignalP-noTM
TetragonulaCarbonaria_005375-T1  0.109  48  0.104  27  0.107  22  0.098   0.101 N  0.450      SignalP-noTM
TetragonulaCarbonaria_005376-T1  0.319  24  0.228  24  0.244   4  0.165   0.194 N  0.450      SignalP-noTM
TetragonulaCarbonaria_005377-T1  0.111  48  0.124  13  0.187  47  0.130   0.127 N  0.450      SignalP-noTM
TetragonulaCarbonaria_005378-T1  0.311  16  0.266  16  0.272   3  0.215   0.238 N  0.450      SignalP-noTM
TetragonulaCarbonaria_005379-T1  0.109  53  0.109  36  0.117  23  0.105   0.107 N  0.450      SignalP-noTM
TetragonulaCarbonaria_005380-T1  0.110  40  0.128  11  0.184   2  0.128   0.128 N  0.450      SignalP-noTM
TetragonulaCarbonaria_005381-T1  0.148  20  0.162  20  0.219  12  0.180   0.172 N  0.450      SignalP-noTM
TetragonulaCarbonaria_005382-T1  0.109  66  0.105  66  0.114  17  0.100   0.103 N  0.450      SignalP-noTM
TetragonulaCarbonaria_005383-T1  0.109  23  0.106  11  0.119   2  0.103   0.105 N  0.450      SignalP-noTM
TetragonulaCarbonaria_005384-T1  0.128  20  0.134  20  0.180  14  0.141   0.137 N  0.450      SignalP-noTM
TetragonulaCarbonaria_005385-T1  0.113  50  0.108  50  0.135  47  0.103   0.105 N  0.450      SignalP-noTM
TetragonulaCarbonaria_005386-T1  0.106  33  0.103  26  0.112  20  0.099   0.101 N  0.450      SignalP-noTM
TetragonulaCarbonaria_005387-T1  0.116  50  0.102  11  0.114   2  0.095   0.099 N  0.500      SignalP-TM
TetragonulaCarbonaria_005388-T1  0.112  32  0.107  32  0.119  22  0.098   0.103 N  0.450      SignalP-noTM
TetragonulaCarbonaria_005389-T1  0.112  48  0.109  48  0.131  11  0.105   0.107 N  0.450      SignalP-noTM
TetragonulaCarbonaria_005390-T1  0.121  21  0.122  12  0.155   3  0.123   0.123 N  0.450      SignalP-noTM
TetragonulaCarbonaria_005391-T1  0.154  26  0.143  26  0.167   9  0.133   0.138 N  0.450      SignalP-noTM
TetragonulaCarbonaria_005392-T1  0.113  39  0.115  12  0.137  27  0.119   0.117 N  0.450      SignalP-noTM
TetragonulaCarbonaria_005393-T1  0.114  42  0.106  18  0.137  12  0.107   0.106 N  0.450      SignalP-noTM
TetragonulaCarbonaria_005394-T1  0.109  46  0.107  12  0.132   5  0.112   0.110 N  0.450      SignalP-noTM
TetragonulaCarbonaria_005395-T1  0.109  18  0.115  11  0.149   4  0.130   0.123 N  0.450      SignalP-noTM
TetragonulaCarbonaria_005396-T1  0.113  31  0.110  51  0.148  43  0.099   0.104 N  0.450      SignalP-noTM
TetragonulaCarbonaria_005397-T1  0.112  43  0.115  29  0.138  20  0.114   0.115 N  0.450      SignalP-noTM
TetragonulaCarbonaria_005398-T1  0.110  66  0.110  11  0.126   1  0.106   0.108 N  0.450      SignalP-noTM
TetragonulaCarbonaria_005399-T1  0.110  26  0.106  26  0.148   4  0.104   0.105 N  0.450      SignalP-noTM
TetragonulaCarbonaria_005400-T1  0.111  52  0.112  14  0.122   1  0.115   0.113 N  0.450      SignalP-noTM
TetragonulaCarbonaria_005401-T1  0.109  63  0.114  41  0.134  29  0.106   0.110 N  0.450      SignalP-noTM
TetragonulaCarbonaria_005402-T1  0.107  35  0.103  29  0.114  14  0.100   0.102 N  0.450      SignalP-noTM
TetragonulaCarbonaria_005403-T1  0.112  51  0.114  13  0.131   3  0.123   0.119 N  0.450      SignalP-noTM
TetragonulaCarbonaria_005404-T1  0.121  28  0.146  12  0.272   1  0.145   0.146 N  0.450      SignalP-noTM
TetragonulaCarbonaria_005405-T1  0.110  68  0.125  11  0.207   6  0.158   0.143 N  0.450      SignalP-noTM
TetragonulaCarbonaria_005406-T1  0.132  14  0.122  14  0.155  13  0.113   0.117 N  0.450      SignalP-noTM
TetragonulaCarbonaria_005407-T1  0.111  45  0.167  11  0.303   1  0.197   0.183 N  0.450      SignalP-noTM
TetragonulaCarbonaria_005408-T1  0.113  18  0.111  33  0.146  17  0.109   0.110 N  0.450      SignalP-noTM
TetragonulaCarbonaria_005409-T1  0.106  57  0.104  70  0.114  57  0.094   0.098 N  0.450      SignalP-noTM
TetragonulaCarbonaria_005410-T1  0.114  28  0.110  11  0.120   1  0.108   0.109 N  0.450      SignalP-noTM
TetragonulaCarbonaria_005411-T1  0.110  69  0.112  39  0.124  52  0.105   0.108 N  0.450      SignalP-noTM
TetragonulaCarbonaria_005412-T1  0.110  55  0.113  13  0.125   1  0.112   0.112 N  0.450      SignalP-noTM
TetragonulaCarbonaria_005413-T1  0.112  23  0.144  12  0.254   1  0.143   0.144 N  0.450      SignalP-noTM
TetragonulaCarbonaria_005414-T1  0.133  51  0.121  51  0.238  50  0.101   0.110 N  0.450      SignalP-noTM
TetragonulaCarbonaria_005415-T1  0.110  59  0.113  11  0.132   1  0.113   0.113 N  0.450      SignalP-noTM
TetragonulaCarbonaria_005416-T1  0.114  50  0.104  12  0.113  21  0.100   0.102 N  0.450      SignalP-noTM
TetragonulaCarbonaria_005417-T1  0.147  19  0.167  19  0.267   4  0.177   0.172 N  0.450      SignalP-noTM
TetragonulaCarbonaria_005418-T1  0.117  40  0.120  11  0.157   2  0.123   0.122 N  0.450      SignalP-noTM
TetragonulaCarbonaria_005419-T1  0.130  41  0.118  41  0.135  13  0.105   0.111 N  0.450      SignalP-noTM
TetragonulaCarbonaria_005420-T1  0.109  57  0.113  12  0.137   1  0.114   0.114 N  0.450      SignalP-noTM
TetragonulaCarbonaria_005421-T1  0.110  66  0.111  40  0.134  23  0.109   0.110 N  0.450      SignalP-noTM
TetragonulaCarbonaria_005422-T1  0.117  46  0.107  28  0.113  10  0.101   0.104 N  0.450      SignalP-noTM
TetragonulaCarbonaria_005423-T1  0.110  16  0.153  11  0.285   5  0.209   0.183 N  0.450      SignalP-noTM
TetragonulaCarbonaria_005424-T1  0.111  32  0.112  12  0.141  10  0.123   0.118 N  0.450      SignalP-noTM
TetragonulaCarbonaria_005425-T1  0.112  24  0.121  12  0.164   1  0.121   0.121 N  0.450      SignalP-noTM
TetragonulaCarbonaria_005426-T1  0.108  27  0.105  41  0.125  49  0.097   0.100 N  0.450      SignalP-noTM
TetragonulaCarbonaria_005427-T1  0.398  33  0.338  33  0.469  26  0.309   0.327 N  0.500      SignalP-TM
TetragonulaCarbonaria_005428-T1  0.111  35  0.110  35  0.123  23  0.102   0.105 N  0.450      SignalP-noTM
TetragonulaCarbonaria_005429-T1  0.126  40  0.157  40  0.291  34  0.149   0.154 N  0.500      SignalP-TM
TetragonulaCarbonaria_005430-T1  0.126  20  0.138  20  0.187  19  0.150   0.145 N  0.450      SignalP-noTM
TetragonulaCarbonaria_005431-T1  0.195  33  0.176  33  0.284  19  0.202   0.187 N  0.500      SignalP-TM
TetragonulaCarbonaria_005432-T1  0.296  25  0.186  25  0.364   9  0.178   0.183 N  0.500      SignalP-TM
TetragonulaCarbonaria_005433-T1  0.133  39  0.117  13  0.145   1  0.114   0.116 N  0.450      SignalP-noTM
TetragonulaCarbonaria_005434-T1  0.110  35  0.107  16  0.130   7  0.106   0.106 N  0.450      SignalP-noTM
TetragonulaCarbonaria_005435-T1  0.108  33  0.117  12  0.152   1  0.116   0.117 N  0.450      SignalP-noTM
TetragonulaCarbonaria_005436-T1  0.112  36  0.112  12  0.147  10  0.122   0.117 N  0.450      SignalP-noTM
TetragonulaCarbonaria_005437-T1  0.115  30  0.112  56  0.144   3  0.109   0.110 N  0.450      SignalP-noTM
TetragonulaCarbonaria_005438-T1  0.108  60  0.105  60  0.116  41  0.097   0.101 N  0.450      SignalP-noTM
TetragonulaCarbonaria_005439-T1  0.109  48  0.113  23  0.140  17  0.120   0.117 N  0.450      SignalP-noTM
TetragonulaCarbonaria_005440-T1  0.230  17  0.155  17  0.138  16  0.105   0.128 N  0.450      SignalP-noTM
TetragonulaCarbonaria_005441-T1  0.109  56  0.108  56  0.114  50  0.100   0.104 N  0.450      SignalP-noTM
TetragonulaCarbonaria_005442-T1  0.126  34  0.110  34  0.116  32  0.092   0.100 N  0.450      SignalP-noTM
TetragonulaCarbonaria_005443-T1  0.112  56  0.108  12  0.120   3  0.109   0.109 N  0.450      SignalP-noTM
TetragonulaCarbonaria_005444-T1  0.188  17  0.288  17  0.692   1  0.345   0.319 N  0.450      SignalP-noTM
TetragonulaCarbonaria_005445-T1  0.121  54  0.114  54  0.155  49  0.102   0.108 N  0.450      SignalP-noTM
TetragonulaCarbonaria_005446-T1  0.109  69  0.127  11  0.171   1  0.124   0.125 N  0.450      SignalP-noTM
TetragonulaCarbonaria_005447-T1  0.108   5  0.106  55  0.121  31  0.099   0.102 N  0.450      SignalP-noTM
TetragonulaCarbonaria_005448-T1  0.194  20  0.183  20  0.196   6  0.170   0.176 N  0.450      SignalP-noTM
TetragonulaCarbonaria_005449-T1  0.120  24  0.109  19  0.114   1  0.097   0.103 N  0.450      SignalP-noTM
TetragonulaCarbonaria_005450-T1  0.218  44  0.174  44  0.439  43  0.119   0.144 N  0.450      SignalP-noTM
TetragonulaCarbonaria_005451-T1  0.124  32  0.115  11  0.136   1  0.110   0.112 N  0.450      SignalP-noTM
TetragonulaCarbonaria_005452-T1  0.109  28  0.109  16  0.123   6  0.109   0.109 N  0.450      SignalP-noTM
TetragonulaCarbonaria_005453-T1  0.111  55  0.107  55  0.119  36  0.097   0.101 N  0.450      SignalP-noTM
TetragonulaCarbonaria_005454-T1  0.176  30  0.150  30  0.214   1  0.140   0.145 N  0.450      SignalP-noTM
TetragonulaCarbonaria_005455-T1  0.108  38  0.106  30  0.116  22  0.101   0.103 N  0.450      SignalP-noTM
TetragonulaCarbonaria_005456-T1  0.112  47  0.109  67  0.197  47  0.103   0.105 N  0.450      SignalP-noTM
TetragonulaCarbonaria_005457-T1  0.118  32  0.109  52  0.138  39  0.102   0.105 N  0.450      SignalP-noTM
TetragonulaCarbonaria_005458-T1  0.108  12  0.109  12  0.121   8  0.113   0.111 N  0.450      SignalP-noTM
TetragonulaCarbonaria_005459-T1  0.108  61  0.104  69  0.116  53  0.100   0.102 N  0.450      SignalP-noTM
TetragonulaCarbonaria_005460-T1  0.227  29  0.395  27  0.777  13  0.680   0.549 Y  0.450      SignalP-noTM
TetragonulaCarbonaria_005461-T1  0.112  57  0.108  57  0.119   3  0.099   0.103 N  0.450      SignalP-noTM
TetragonulaCarbonaria_005462-T1  0.112  36  0.108  36  0.124  54  0.103   0.105 N  0.450      SignalP-noTM
TetragonulaCarbonaria_005463-T1  0.108  62  0.102  67  0.106  30  0.096   0.099 N  0.450      SignalP-noTM
TetragonulaCarbonaria_005464-T1  0.109  44  0.124  44  0.153  30  0.116   0.120 N  0.450      SignalP-noTM
TetragonulaCarbonaria_005465-T1  0.197  19  0.318  19  0.724  13  0.483   0.407 N  0.450      SignalP-noTM
TetragonulaCarbonaria_005466-T1  0.118  34  0.109  34  0.110  25  0.100   0.104 N  0.450      SignalP-noTM
TetragonulaCarbonaria_005467-T1  0.108   3  0.107  62  0.121  41  0.104   0.105 N  0.450      SignalP-noTM
TetragonulaCarbonaria_005468-T1  0.124  42  0.117  12  0.150   2  0.125   0.121 N  0.450      SignalP-noTM
TetragonulaCarbonaria_005469-T1  0.157  20  0.215  20  0.458   2  0.282   0.251 N  0.450      SignalP-noTM
TetragonulaCarbonaria_005470-T1  0.111  26  0.105  66  0.112  52  0.095   0.099 N  0.450      SignalP-noTM
TetragonulaCarbonaria_005471-T1  0.108  61  0.111  12  0.139   2  0.108   0.110 N  0.450      SignalP-noTM
TetragonulaCarbonaria_005472-T1  0.108  37  0.107  37  0.115  29  0.097   0.102 N  0.450      SignalP-noTM
TetragonulaCarbonaria_005473-T1  0.107  64  0.116  29  0.164  12  0.121   0.118 N  0.450      SignalP-noTM
TetragonulaCarbonaria_005474-T1  0.180  34  0.134  34  0.122   5  0.102   0.117 N  0.450      SignalP-noTM
TetragonulaCarbonaria_005475-T1  0.110  68  0.109  34  0.135  12  0.110   0.110 N  0.450      SignalP-noTM
TetragonulaCarbonaria_005476-T1  0.119  68  0.112  17  0.145  43  0.114   0.113 N  0.450      SignalP-noTM
TetragonulaCarbonaria_005477-T1  0.111   9  0.102  22  0.125   6  0.100   0.101 N  0.450      SignalP-noTM
TetragonulaCarbonaria_005478-T1  0.110  29  0.105  29  0.112  23  0.100   0.103 N  0.450      SignalP-noTM
TetragonulaCarbonaria_005479-T1  0.147  64  0.121  64  0.129  34  0.102   0.111 N  0.450      SignalP-noTM
TetragonulaCarbonaria_005480-T1  0.118  65  0.117  12  0.150   1  0.122   0.120 N  0.450      SignalP-noTM
TetragonulaCarbonaria_005481-T1  0.120  51  0.110  38  0.126  24  0.103   0.106 N  0.450      SignalP-noTM
TetragonulaCarbonaria_005482-T1  0.110  24  0.107  11  0.113   1  0.098   0.102 N  0.450      SignalP-noTM
TetragonulaCarbonaria_005483-T1  0.160  24  0.186  24  0.307   1  0.220   0.204 N  0.450      SignalP-noTM
TetragonulaCarbonaria_005484-T1  0.110  31  0.105  11  0.117   1  0.097   0.101 N  0.450      SignalP-noTM
TetragonulaCarbonaria_005485-T1  0.120  46  0.109  46  0.110  55  0.094   0.101 N  0.450      SignalP-noTM
TetragonulaCarbonaria_005486-T1  0.107  54  0.106  40  0.118  30  0.101   0.103 N  0.450      SignalP-noTM
TetragonulaCarbonaria_005487-T1  0.107  51  0.104  70  0.113   3  0.097   0.100 N  0.450      SignalP-noTM
TetragonulaCarbonaria_005488-T1  0.119  39  0.119  39  0.230  38  0.118   0.119 N  0.500      SignalP-TM
TetragonulaCarbonaria_005489-T1  0.108  54  0.104  41  0.114   3  0.097   0.100 N  0.450      SignalP-noTM
TetragonulaCarbonaria_005490-T1  0.133  46  0.115  46  0.129  47  0.097   0.105 N  0.450      SignalP-noTM
TetragonulaCarbonaria_005491-T1  0.193  19  0.337  19  0.766   2  0.586   0.471 Y  0.450      SignalP-noTM
TetragonulaCarbonaria_005492-T1  0.192  37  0.209  37  0.481   4  0.204   0.207 N  0.500      SignalP-TM
TetragonulaCarbonaria_005493-T1  0.613  17  0.579  17  0.712  14  0.534   0.561 Y  0.500      SignalP-TM
TetragonulaCarbonaria_005494-T1  0.123  54  0.115  54  0.156   4  0.106   0.110 N  0.450      SignalP-noTM
TetragonulaCarbonaria_005495-T1  0.125  26  0.119  26  0.132  12  0.113   0.116 N  0.450      SignalP-noTM
TetragonulaCarbonaria_005496-T1  0.144  17  0.134  17  0.165  11  0.122   0.127 N  0.450      SignalP-noTM
TetragonulaCarbonaria_005497-T1  0.114  29  0.106  55  0.117  49  0.099   0.102 N  0.450      SignalP-noTM
TetragonulaCarbonaria_005498-T1  0.118  18  0.108  18  0.113  47  0.099   0.103 N  0.450      SignalP-noTM
TetragonulaCarbonaria_005499-T1  0.109  32  0.109  32  0.125  22  0.106   0.107 N  0.450      SignalP-noTM
TetragonulaCarbonaria_005500-T1  0.127  55  0.135  55  0.248  44  0.120   0.127 N  0.450      SignalP-noTM
TetragonulaCarbonaria_005501-T1  0.111  18  0.147  18  0.240   7  0.192   0.171 N  0.450      SignalP-noTM
TetragonulaCarbonaria_005502-T1  0.124  33  0.114  33  0.132  11  0.109   0.111 N  0.450      SignalP-noTM
TetragonulaCarbonaria_005503-T1  0.110  51  0.107  15  0.149  12  0.103   0.104 N  0.450      SignalP-noTM
TetragonulaCarbonaria_005504-T1  0.446  27  0.555  27  0.822   2  0.703   0.635 Y  0.450      SignalP-noTM
TetragonulaCarbonaria_005505-T1  0.107   9  0.104  63  0.112  44  0.099   0.101 N  0.450      SignalP-noTM
TetragonulaCarbonaria_005506-T1  0.142  44  0.119  11  0.155   1  0.110   0.114 N  0.450      SignalP-noTM
# SignalP-4.1 euk predictions
# name                     Cmax  pos  Ymax  pos  Smax  pos  Smean   D     ?  Dmaxcut    Networks-used
TetragonulaCarbonaria_015290-T1  0.110  18  0.119  12  0.165   1  0.119   0.119 N  0.450      SignalP-noTM
TetragonulaCarbonaria_015291-T1  0.213  66  0.145  66  0.118   7  0.100   0.121 N  0.450      SignalP-noTM
TetragonulaCarbonaria_015292-T1  0.168  27  0.144  27  0.183   8  0.127   0.137 N  0.500      SignalP-TM
TetragonulaCarbonaria_015293-T1  0.800  24  0.861  24  0.976  14  0.925   0.896 Y  0.450      SignalP-noTM
TetragonulaCarbonaria_015294-T1  0.112  32  0.114  32  0.129  22  0.114   0.114 N  0.450      SignalP-noTM
TetragonulaCarbonaria_015295-T1  0.110  48  0.113  23  0.148   7  0.119   0.116 N  0.450      SignalP-noTM
TetragonulaCarbonaria_015296-T1  0.355  38  0.237  38  0.256  32  0.167   0.199 N  0.450      SignalP-noTM
TetragonulaCarbonaria_015297-T1  0.118  65  0.132  11  0.219  12  0.168   0.151 N  0.450      SignalP-noTM
TetragonulaCarbonaria_015298-T1  0.213  54  0.174  54  0.239  52  0.105   0.146 N  0.500      SignalP-TM
TetragonulaCarbonaria_015299-T1  0.177  20  0.197  20  0.332  19  0.205   0.201 N  0.450      SignalP-noTM
TetragonulaCarbonaria_015300-T1  0.404  24  0.435  24  0.648  19  0.476   0.458 Y  0.450      SignalP-noTM
TetragonulaCarbonaria_015301-T1  0.162  40  0.129  40  0.144  12  0.107   0.117 N  0.450      SignalP-noTM
TetragonulaCarbonaria_015302-T1  0.155  22  0.138  22  0.211   3  0.121   0.129 N  0.450      SignalP-noTM
TetragonulaCarbonaria_015303-T1  0.157  39  0.152  20  0.222   1  0.168   0.161 N  0.450      SignalP-noTM
TetragonulaCarbonaria_015304-T1  0.156  53  0.123  53  0.160  14  0.105   0.114 N  0.450      SignalP-noTM
TetragonulaCarbonaria_015304-T2  0.156  53  0.123  53  0.160  14  0.105   0.114 N  0.450      SignalP-noTM
TetragonulaCarbonaria_015305-T1  0.107  49  0.115  12  0.151   1  0.107   0.111 N  0.450      SignalP-noTM
TetragonulaCarbonaria_015306-T1  0.114  23  0.115  23  0.136  12  0.116   0.115 N  0.450      SignalP-noTM
TetragonulaCarbonaria_015307-T1  0.121  58  0.163  58  0.408  43  0.159   0.161 N  0.450      SignalP-noTM
TetragonulaCarbonaria_015308-T1  0.153  16  0.203  16  0.341   8  0.266   0.237 N  0.450      SignalP-noTM
TetragonulaCarbonaria_015309-T1  0.166  19  0.182  19  0.283  16  0.206   0.195 N  0.450      SignalP-noTM
TetragonulaCarbonaria_015310-T1  0.122  33  0.161  17  0.309  13  0.239   0.192 N  0.500      SignalP-TM
TetragonulaCarbonaria_015311-T1  0.113  27  0.108  32  0.116  29  0.101   0.104 N  0.450      SignalP-noTM
TetragonulaCarbonaria_015312-T1  0.109  42  0.109  12  0.143   2  0.109   0.109 N  0.450      SignalP-noTM
TetragonulaCarbonaria_015313-T1  0.159  49  0.141  49  0.199  45  0.111   0.125 N  0.450      SignalP-noTM
TetragonulaCarbonaria_015314-T1  0.144  35  0.161  12  0.280   5  0.225   0.196 N  0.450      SignalP-noTM
TetragonulaCarbonaria_015315-T1  0.125  20  0.117  20  0.126   1  0.107   0.112 N  0.450      SignalP-noTM
TetragonulaCarbonaria_015316-T1  0.276  26  0.198  26  0.346   6  0.195   0.197 N  0.500      SignalP-TM
TetragonulaCarbonaria_015317-T1  0.109  33  0.104  44  0.110  43  0.097   0.100 N  0.450      SignalP-noTM
TetragonulaCarbonaria_015318-T1  0.194  22  0.169  22  0.226  12  0.144   0.159 N  0.500      SignalP-TM
TetragonulaCarbonaria_015319-T1  0.107  59  0.108  28  0.133  13  0.107   0.108 N  0.450      SignalP-noTM
TetragonulaCarbonaria_015320-T1  0.183  29  0.172  29  0.218  15  0.151   0.163 N  0.500      SignalP-TM
TetragonulaCarbonaria_015321-T1  0.124  18  0.121  18  0.137  26  0.116   0.118 N  0.450      SignalP-noTM
TetragonulaCarbonaria_015322-T1  0.122  33  0.111  33  0.118   3  0.101   0.105 N  0.450      SignalP-noTM
TetragonulaCarbonaria_015323-T1  0.297  19  0.505  19  0.918  14  0.851   0.692 Y  0.450      SignalP-noTM
TetragonulaCarbonaria_015324-T1  0.110  43  0.110  43  0.132  31  0.098   0.103 N  0.450      SignalP-noTM
TetragonulaCarbonaria_015325-T1  0.124  37  0.110  37  0.132   6  0.099   0.104 N  0.450      SignalP-noTM
TetragonulaCarbonaria_015326-T1  0.110  22  0.112  22  0.146  18  0.115   0.114 N  0.450      SignalP-noTM
TetragonulaCarbonaria_015327-T1  0.112  55  0.119  12  0.159  16  0.135   0.127 N  0.450      SignalP-noTM
TetragonulaCarbonaria_015328-T1  0.112  65  0.112  12  0.170   4  0.127   0.120 N  0.450      SignalP-noTM
TetragonulaCarbonaria_015329-T1  0.145  31  0.212  16  0.524   4  0.415   0.293 N  0.500      SignalP-TM
TetragonulaCarbonaria_015330-T1  0.109  62  0.105  57  0.120  46  0.098   0.102 N  0.450      SignalP-noTM
TetragonulaCarbonaria_015331-T1  0.110  19  0.106  19  0.110  58  0.101   0.103 N  0.450      SignalP-noTM
TetragonulaCarbonaria_015332-T1  0.168  28  0.144  28  0.168   1  0.126   0.134 N  0.450      SignalP-noTM
TetragonulaCarbonaria_015333-T1  0.109  67  0.105  41  0.113   9  0.098   0.102 N  0.450      SignalP-noTM
TetragonulaCarbonaria_015334-T1  0.119  17  0.165  11  0.369   1  0.214   0.185 N  0.500      SignalP-TM
TetragonulaCarbonaria_015335-T1  0.204  20  0.201  20  0.264   1  0.187   0.193 N  0.450      SignalP-noTM
TetragonulaCarbonaria_015336-T1  0.108  38  0.108  15  0.122  13  0.110   0.109 N  0.450      SignalP-noTM
TetragonulaCarbonaria_015337-T1  0.137  24  0.143  24  0.249   4  0.150   0.147 N  0.450      SignalP-noTM
TetragonulaCarbonaria_015338-T1  0.108  65  0.107  65  0.123  51  0.102   0.104 N  0.450      SignalP-noTM
TetragonulaCarbonaria_015339-T1  0.113  45  0.109  45  0.122  26  0.100   0.104 N  0.450      SignalP-noTM
TetragonulaCarbonaria_015340-T1  0.111  65  0.106  56  0.123  44  0.097   0.101 N  0.450      SignalP-noTM
TetragonulaCarbonaria_015341-T1  0.250  30  0.242  30  0.374   1  0.256   0.250 N  0.450      SignalP-noTM
TetragonulaCarbonaria_015342-T1  0.108  61  0.107  24  0.125   3  0.108   0.107 N  0.450      SignalP-noTM
TetragonulaCarbonaria_015343-T1  0.155  31  0.120  31  0.116   1  0.095   0.107 N  0.450      SignalP-noTM
TetragonulaCarbonaria_015344-T1  0.113  19  0.121  19  0.173  18  0.128   0.125 N  0.450      SignalP-noTM
TetragonulaCarbonaria_015345-T1  0.125  23  0.115  23  0.131   4  0.106   0.111 N  0.450      SignalP-noTM
TetragonulaCarbonaria_015346-T1  0.107  53  0.103  19  0.112  13  0.101   0.102 N  0.450      SignalP-noTM
TetragonulaCarbonaria_015347-T1  0.165  21  0.265  21  0.580   1  0.411   0.344 N  0.450      SignalP-noTM
TetragonulaCarbonaria_015348-T1  0.114  37  0.104  11  0.112  43  0.100   0.102 N  0.450      SignalP-noTM
TetragonulaCarbonaria_015349-T1  0.109  40  0.128  11  0.186   1  0.129   0.128 N  0.450      SignalP-noTM
TetragonulaCarbonaria_015350-T1  0.160  20  0.278  20  0.642  10  0.480   0.387 N  0.450      SignalP-noTM
TetragonulaCarbonaria_015351-T1  0.117  19  0.115  19  0.123   1  0.112   0.113 N  0.450      SignalP-noTM
TetragonulaCarbonaria_015352-T1  0.108  33  0.107  31  0.135  42  0.101   0.104 N  0.450      SignalP-noTM
TetragonulaCarbonaria_015353-T1  0.111  70  0.132  23  0.280  20  0.158   0.146 N  0.450      SignalP-noTM
TetragonulaCarbonaria_015354-T1  0.117  27  0.120  27  0.181   6  0.124   0.122 N  0.450      SignalP-noTM
TetragonulaCarbonaria_015355-T1  0.108  54  0.107  46  0.125   3  0.103   0.105 N  0.450      SignalP-noTM
TetragonulaCarbonaria_015356-T1  0.111  54  0.110  54  0.122  43  0.102   0.105 N  0.450      SignalP-noTM
TetragonulaCarbonaria_015357-T1  0.135  24  0.132  24  0.177  17  0.130   0.131 N  0.450      SignalP-noTM
[truncated: 2,213,779 more chars]
