# Supplementary material for: Prevalent bee venom genes evolved before the aculeate stinger and eusociality
Source: BMC Biol. 2023 Oct 23;21:229. doi: 10.1186/s12915-023-01656-5 (PMC10591384; doi:10.1186/s12915-023-01656-5)
Supplement: Supplementary file 39 — Additional file 39. Genome annotation of Tetragonula carbonaria. [file 12915_2023_1656_MOESM39_ESM.zip › Tetragonula_carbonaria.annotation.funannotate.with.RNAseq.Oct2020/annotations/eggnog.emapper.annotations]

# emapper version: emapper-1.0.3 emapper DB: 4.5.1
# command: ./emapper.py -m diamond -i /scratch/ek/stingless.bee.genomics/annotation/funannotate/TetragonulaCarbonaria/2020_10_16_TetragonulaCarbonaria/annotate_misc/genome.proteins.fasta -o eggnog --cpu 35
# time: Fri Oct 23 06:35:36 2020
#query_name	seed_eggNOG_ortholog	seed_ortholog_evalue	seed_ortholog_score	predicted_gene_name	GO_terms	KEGG_KOs	BiGG_reactions	Annotation_tax_scope	OGs	bestOG|evalue|score	COG cat	eggNOG annot
TetragonulaCarbonaria_000001-T1	7460.GB17740-PA	0.0	1673.3					artNOG[6]	032G7@artNOG,09Z6C@biNOG,0S45N@hymNOG,0SPD4@inNOG,0VA3P@meNOG,0XQR5@NOG,12RR6@opiNOG,KOG3682@euNOG	NA|NA|NA	S	Inherit from artNOG: Esophageal cancer associated protein
TetragonulaCarbonaria_000002-T1	7460.GB17353-PA	5.6e-260	901.7		GO:0003674,GO:0003824,GO:0003867,GO:0005575,GO:0005622,GO:0005623,GO:0005737,GO:0005739,GO:0005759,GO:0006082,GO:0006520,GO:0006807,GO:0008150,GO:0008152,GO:0008483,GO:0009987,GO:0016740,GO:0016769,GO:0019752,GO:0031974,GO:0043226,GO:0043227,GO:0043229,GO:0043231,GO:0043233,GO:0043436,GO:0044237,GO:0044238,GO:0044281,GO:0044422,GO:0044424,GO:0044429,GO:0044444,GO:0044446,GO:0044464,GO:0044710,GO:…	K13524		artNOG[6]	032QG@artNOG,0A031@biNOG,0S6JH@hymNOG,0SQG3@inNOG,0VAZ8@meNOG,12S3N@opiNOG,COG0160@NOG,KOG1405@euNOG	NA|NA|NA	E	Aminotransferase class-III
TetragonulaCarbonaria_000003-T1	7425.NV12156-PA	3.9e-155	553.1					artNOG[6]	034UV@artNOG,0A2TJ@biNOG,0IIIK@euNOG,0S7I2@hymNOG,0SSIQ@inNOG,0VDP7@meNOG,0Y8ZQ@NOG,1362J@opiNOG	NA|NA|NA	S	Chitin binding domain
TetragonulaCarbonaria_000004-T1	12957.ACEP_00008228-PA	0.0	1129.8		GO:0008150,GO:0008277,GO:0009966,GO:0010646,GO:0023051,GO:0048583,GO:0050789,GO:0050794,GO:0065007	K16449		artNOG[6]	0328Y@artNOG,09WW3@biNOG,0S5AK@hymNOG,0SP77@inNOG,0V7U5@meNOG,0YMJD@NOG,12RNH@opiNOG,KOG3589@euNOG	NA|NA|NA	T	GGL domain
TetragonulaCarbonaria_000006-T1	7460.GB14170-PA	7.4e-202	709.5	MICAL-LIKE	GO:0003674,GO:0003779,GO:0005488,GO:0005515,GO:0008092	K19948		artNOG[6]	036GF@artNOG,09ZDG@biNOG,0IKSW@euNOG,0S3FS@hymNOG,0STKZ@inNOG,0VAAH@meNOG,13I9X@opiNOG,COG5069@NOG	NA|NA|NA	Z	Protein of unknown function (DUF3585)
TetragonulaCarbonaria_000009-T1	12957.ACEP_00004690-PA	2.1e-57	228.8		GO:0007154,GO:0007267,GO:0008150,GO:0009987,GO:0023052,GO:0030154,GO:0032502,GO:0044699,GO:0044700,GO:0044763,GO:0045165,GO:0045168,GO:0046331,GO:0048869			artNOG[6]	032XE@artNOG,09Y01@biNOG,0S3ST@hymNOG,0SPS0@inNOG,0V8XR@meNOG,0XSN6@NOG,12U3A@opiNOG,KOG4524@euNOG	NA|NA|NA	S	Inherit from biNOG: TELO2 interacting protein 1
TetragonulaCarbonaria_000011-T1	7460.GB16809-PA	3.5e-103	380.6			K14360		artNOG[6]	038C5@artNOG,0A9TW@biNOG,0SV7I@inNOG,0VKRG@meNOG,0XQ3V@NOG,13V6C@opiNOG,KOG2641@euNOG	NA|NA|NA	T	Inherit from meNOG: Organic solute transporter
TetragonulaCarbonaria_000013-T1	7460.GB15466-PA	1.8e-122	444.5					artNOG[6]	03GUP@artNOG,0ADFG@biNOG,0KGRN@euNOG,0S6P5@hymNOG,0T304@inNOG,0VQN5@meNOG,10S19@NOG,12WFY@opiNOG	NA|NA|NA
TetragonulaCarbonaria_000014-T1	7460.GB19331-PA	5e-132	476.5					artNOG[6]	03HNS@artNOG,0B4YW@biNOG,0IR6N@euNOG,0S9QE@hymNOG,0T42U@inNOG,0WHIG@meNOG,0Y7WV@NOG,13DW2@opiNOG	NA|NA|NA	T	EGF-like domain
TetragonulaCarbonaria_000018-T1	7460.GB14498-PA	1.9e-17	94.7					meNOG[21]	0AN5M@biNOG,0KIEW@euNOG,0W065@meNOG,10QAY@NOG,14VIF@opiNOG	NA|NA|NA
TetragonulaCarbonaria_000020-T1	7460.GB16369-PA	0.0	1179.9	NEP5	GO:0003674,GO:0003824,GO:0004175,GO:0004222,GO:0005575,GO:0008150,GO:0008152,GO:0008233,GO:0008237,GO:0016020,GO:0016021,GO:0016787,GO:0031224,GO:0044425,GO:0070011			artNOG[6]	035KK@artNOG,0A5HD@biNOG,0S3VD@hymNOG,0SS9J@inNOG,0VGC8@meNOG,13N9A@opiNOG,COG3590@NOG,KOG3624@euNOG	NA|NA|NA	E	Peptidase family M13
TetragonulaCarbonaria_000023-T1	7460.GB12357-PA	3.1e-117	426.4			K18042		artNOG[6]	036T9@artNOG,09W6G@biNOG,0S5TH@hymNOG,0SU1E@inNOG,0V74U@meNOG,12RZQ@opiNOG,COG2453@NOG,KOG1716@euNOG	NA|NA|NA	V	DSPc
TetragonulaCarbonaria_000023-T2	7460.GB12357-PA	3.5e-83	312.8			K18042		artNOG[6]	036T9@artNOG,09W6G@biNOG,0S5TH@hymNOG,0SU1E@inNOG,0V74U@meNOG,12RZQ@opiNOG,COG2453@NOG,KOG1716@euNOG	NA|NA|NA	V	DSPc
TetragonulaCarbonaria_000024-T1	7460.GB13241-PA	1.6e-194	684.1	CYT-B5-R	GO:0003674,GO:0005575,GO:0005622,GO:0005623,GO:0005737,GO:0005739,GO:0005811,GO:0007154,GO:0007267,GO:0008150,GO:0009055,GO:0009987,GO:0023052,GO:0030154,GO:0032502,GO:0043226,GO:0043227,GO:0043229,GO:0043231,GO:0044424,GO:0044444,GO:0044464,GO:0044699,GO:0044700,GO:0044763,GO:0045165,GO:0045168,GO:0046331,GO:0048869			artNOG[6]	035Y5@artNOG,0A5SM@biNOG,0S3ZK@hymNOG,0SRXT@inNOG,0VDJA@meNOG,0XVSZ@NOG,13H7E@opiNOG,KOG4232@euNOG	NA|NA|NA	I	Fatty acid desaturase
TetragonulaCarbonaria_000025-T1	7460.GB30329-PA	0.0	2028.1	MHC	GO:0000003,GO:0000146,GO:0001667,GO:0003006,GO:0003008,GO:0003012,GO:0003674,GO:0003774,GO:0003824,GO:0005198,GO:0005488,GO:0005515,GO:0005575,GO:0005622,GO:0005623,GO:0005694,GO:0005700,GO:0005703,GO:0005737,GO:0005856,GO:0005859,GO:0005863,GO:0006139,GO:0006152,GO:0006163,GO:0006195,GO:0006200,GO:0006461,GO:0006725,GO:0006753,GO:0006793,GO:0006796,GO:0006807,GO:0006928,GO:0006936,GO:0006941,GO:…	K10352,K17751		artNOG[6]	032CV@artNOG,09T3R@biNOG,0SPAA@inNOG,0V42H@meNOG,12P08@opiNOG,COG5022@NOG,KOG0161@euNOG	NA|NA|NA	Z	Myosin heavy chain
TetragonulaCarbonaria_000028-T1	12957.ACEP_00007711-PA	2e-28	130.6					artNOG[6]	039KQ@artNOG,0AC4D@biNOG,0SXS3@inNOG,0VP8A@meNOG,0XQ5D@NOG,13ZJ5@opiNOG,KOG1565@euNOG	NA|NA|NA	O, W	Inherit from artNOG: Putative peptidoglycan binding domain
TetragonulaCarbonaria_000032-T1	7460.GB19920-PA	1.5e-107	394.0		GO:0003674,GO:0003824,GO:0004633,GO:0006139,GO:0006163,GO:0006164,GO:0006725,GO:0006732,GO:0006753,GO:0006793,GO:0006796,GO:0006807,GO:0008150,GO:0008152,GO:0009058,GO:0009108,GO:0009116,GO:0009117,GO:0009119,GO:0009150,GO:0009152,GO:0009163,GO:0009165,GO:0009259,GO:0009260,GO:0009987,GO:0015936,GO:0015937,GO:0016829,GO:0016830,GO:0016831,GO:0018130,GO:0019438,GO:0019637,GO:0019693,GO:0033865,GO:…	K01598		artNOG[6]	0371Z@artNOG,09TND@biNOG,0S3H0@hymNOG,0SU1J@inNOG,0V4MG@meNOG,12QG3@opiNOG,COG0452@NOG,KOG0672@euNOG	NA|NA|NA	H	Flavoprotein
TetragonulaCarbonaria_000033-T1	12957.ACEP_00007715-PA	3.3e-32	142.5			K18183		artNOG[6]	038TR@artNOG,0A8DA@biNOG,0S97A@hymNOG,0SVMW@inNOG,0VJ97@meNOG,121W4@NOG,13W93@opiNOG,KOG3477@euNOG	NA|NA|NA	C	Inherit from inNOG: CHCH domain
TetragonulaCarbonaria_000034-T1	7460.GB17141-PA	5.8e-224	781.9		GO:0003674,GO:0003724,GO:0003824,GO:0004004,GO:0004386,GO:0006139,GO:0006152,GO:0006163,GO:0006195,GO:0006200,GO:0006725,GO:0006753,GO:0006793,GO:0006796,GO:0006807,GO:0008026,GO:0008150,GO:0008152,GO:0008186,GO:0009056,GO:0009116,GO:0009117,GO:0009119,GO:0009123,GO:0009125,GO:0009126,GO:0009128,GO:0009141,GO:0009143,GO:0009144,GO:0009146,GO:0009150,GO:0009154,GO:0009158,GO:0009161,GO:0009164,GO:…	K14777		artNOG[6]	033GF@artNOG,09TGA@biNOG,0S454@hymNOG,0SQ8F@inNOG,0V4FB@meNOG,0XQU7@NOG,12N7R@opiNOG,KOG0330@euNOG	NA|NA|NA	A	DEAD/DEAH box helicase
TetragonulaCarbonaria_000035-T1	7460.GB13637-PA	0.0	1227.6		GO:0000288,GO:0000289,GO:0000956,GO:0003674,GO:0005488,GO:0005515,GO:0005575,GO:0005622,GO:0005623,GO:0005737,GO:0006139,GO:0006351,GO:0006396,GO:0006397,GO:0006401,GO:0006402,GO:0006725,GO:0006807,GO:0007275,GO:0007399,GO:0008150,GO:0008152,GO:0009056,GO:0009057,GO:0009058,GO:0009059,GO:0009987,GO:0010467,GO:0016070,GO:0016071,GO:0018130,GO:0019438,GO:0019439,GO:0022008,GO:0030014,GO:0030154,GO:…	K12580		artNOG[6]	033Y8@artNOG,09XW6@biNOG,0S58H@hymNOG,0SQMA@inNOG,0V8TP@meNOG,12T4Z@opiNOG,COG5665@NOG,KOG2150@euNOG	NA|NA|NA	K	Not1 N-terminal domain, CCR4-Not complex component
TetragonulaCarbonaria_000036-T1	7460.GB20106-PA	0.0	1143.3					artNOG[6]	036CZ@artNOG,09ZD4@biNOG,0JR21@euNOG,0S531@hymNOG,0SSMN@inNOG,0V9TY@meNOG,0XQRH@NOG,12PW3@opiNOG	NA|NA|NA	S	WD domain, G-beta repeat
TetragonulaCarbonaria_000037-T1	7460.GB14972-PA	3e-272	942.6	TRXR-1	GO:0001666,GO:0003674,GO:0003824,GO:0004362,GO:0004791,GO:0005488,GO:0005515,GO:0005575,GO:0005622,GO:0005623,GO:0005737,GO:0005739,GO:0005856,GO:0005875,GO:0006950,GO:0006974,GO:0007275,GO:0007399,GO:0007568,GO:0008150,GO:0008152,GO:0008340,GO:0009628,GO:0009987,GO:0010259,GO:0015036,GO:0015037,GO:0015038,GO:0015630,GO:0016209,GO:0016491,GO:0016651,GO:0016667,GO:0016668,GO:0019725,GO:0022008,GO:…	K00384		artNOG[6]	0326Z@artNOG,09UWI@biNOG,0S59Y@hymNOG,0SR3P@inNOG,0V5W9@meNOG,12PHT@opiNOG,COG1249@NOG,KOG0405@euNOG	NA|NA|NA	O	Pyridine nucleotide-disulphide oxidoreductase, dimerisation domain
TetragonulaCarbonaria_000038-T1	7460.GB12024-PA	6.4e-116	422.2	SNI	GO:0003674,GO:0003824,GO:0004090,GO:0008150,GO:0008152,GO:0016491,GO:0016614,GO:0016616,GO:0044710,GO:0055114			artNOG[6]	035S5@artNOG,0A799@biNOG,0S638@hymNOG,0SSGN@inNOG,0VI07@meNOG,11VKY@NOG,13IQ3@opiNOG,KOG1611@euNOG	NA|NA|NA	Q	short chain dehydrogenase
TetragonulaCarbonaria_000039-T1	7460.GB17186-PA	1.3e-64	250.8					artNOG[6]	03868@artNOG,09Y86@biNOG,0S80H@hymNOG,0SUK4@inNOG,0V95R@meNOG,11TES@NOG,13ITM@opiNOG,KOG4095@euNOG	NA|NA|NA	S	b-cell CLL lymphoma 7 protein family member B-like
TetragonulaCarbonaria_000040-T1	7460.GB13562-PA	6.4e-47	192.2					artNOG[6]	037QA@artNOG,0A8F5@biNOG,0IZQS@euNOG,0S8QD@hymNOG,0SUUJ@inNOG,0VJB7@meNOG,11T84@NOG,13SQ1@opiNOG	NA|NA|NA	S	Inherit from biNOG: chromosome 22 open reading frame 39
TetragonulaCarbonaria_000041-T1	7460.GB17739-PA	1.6e-87	327.8		GO:0003674,GO:0003824,GO:0004721,GO:0004722,GO:0006464,GO:0006470,GO:0006793,GO:0006796,GO:0008150,GO:0008152,GO:0009987,GO:0016311,GO:0016787,GO:0016788,GO:0016791,GO:0019538,GO:0036211,GO:0042578,GO:0043170,GO:0043412,GO:0044237,GO:0044238,GO:0044260,GO:0044267,GO:0071704	K17501		artNOG[6]	0358B@artNOG,09WAU@biNOG,0S3K7@hymNOG,0SRVJ@inNOG,0V793@meNOG,12SKB@opiNOG,COG0631@NOG,KOG0698@euNOG	NA|NA|NA	T	PP2C_SIG
TetragonulaCarbonaria_000042-T1	7460.GB15430-PA	1.1e-112	411.4					artNOG[6]	0377B@artNOG,0A51G@biNOG,0IHUP@euNOG,0SU4J@inNOG,0VF8U@meNOG,0XR75@NOG,12UA4@opiNOG	NA|NA|NA	S	Inherit from biNOG: chromosome 4 open reading frame 22
TetragonulaCarbonaria_000043-T1	7460.GB17739-PA	2.3e-34	149.8		GO:0003674,GO:0003824,GO:0004721,GO:0004722,GO:0006464,GO:0006470,GO:0006793,GO:0006796,GO:0008150,GO:0008152,GO:0009987,GO:0016311,GO:0016787,GO:0016788,GO:0016791,GO:0019538,GO:0036211,GO:0042578,GO:0043170,GO:0043412,GO:0044237,GO:0044238,GO:0044260,GO:0044267,GO:0071704	K17501		artNOG[6]	0358B@artNOG,09WAU@biNOG,0S3K7@hymNOG,0SRVJ@inNOG,0V793@meNOG,12SKB@opiNOG,COG0631@NOG,KOG0698@euNOG	NA|NA|NA	T	PP2C_SIG
TetragonulaCarbonaria_000046-T1	7460.GB17739-PA	3.7e-62	244.2		GO:0003674,GO:0003824,GO:0004721,GO:0004722,GO:0006464,GO:0006470,GO:0006793,GO:0006796,GO:0008150,GO:0008152,GO:0009987,GO:0016311,GO:0016787,GO:0016788,GO:0016791,GO:0019538,GO:0036211,GO:0042578,GO:0043170,GO:0043412,GO:0044237,GO:0044238,GO:0044260,GO:0044267,GO:0071704	K17501		artNOG[6]	0358B@artNOG,09WAU@biNOG,0S3K7@hymNOG,0SRVJ@inNOG,0V793@meNOG,12SKB@opiNOG,COG0631@NOG,KOG0698@euNOG	NA|NA|NA	T	PP2C_SIG
TetragonulaCarbonaria_000047-T1	7460.GB17739-PA	6.3e-165	587.4		GO:0003674,GO:0003824,GO:0004721,GO:0004722,GO:0006464,GO:0006470,GO:0006793,GO:0006796,GO:0008150,GO:0008152,GO:0009987,GO:0016311,GO:0016787,GO:0016788,GO:0016791,GO:0019538,GO:0036211,GO:0042578,GO:0043170,GO:0043412,GO:0044237,GO:0044238,GO:0044260,GO:0044267,GO:0071704	K17501		artNOG[6]	0358B@artNOG,09WAU@biNOG,0S3K7@hymNOG,0SRVJ@inNOG,0V793@meNOG,12SKB@opiNOG,COG0631@NOG,KOG0698@euNOG	NA|NA|NA	T	PP2C_SIG
TetragonulaCarbonaria_000048-T1	7460.GB12162-PA	8.5e-92	341.7	MLEC	GO:0003674,GO:0005488,GO:0005575,GO:0005622,GO:0005623,GO:0005737,GO:0005783,GO:0005789,GO:0005975,GO:0006457,GO:0006464,GO:0006486,GO:0006487,GO:0008150,GO:0008152,GO:0009058,GO:0009059,GO:0009100,GO:0009101,GO:0009987,GO:0012505,GO:0016020,GO:0018193,GO:0018196,GO:0018279,GO:0019538,GO:0030246,GO:0031090,GO:0034645,GO:0036211,GO:0042175,GO:0043170,GO:0043226,GO:0043227,GO:0043229,GO:0043231,GO:…			meNOG[21]	09YAG@biNOG,0V97X@meNOG,0XNU5@NOG,12NNS@opiNOG,KOG3593@euNOG	NA|NA|NA	T	malectin
TetragonulaCarbonaria_000049-T1	7460.GB14852-PA	0.0	1206.0	HSC70-4	GO:0000228,GO:0000375,GO:0000377,GO:0000398,GO:0000785,GO:0000790,GO:0000902,GO:0000904,GO:0001505,GO:0001700,GO:0003001,GO:0003008,GO:0003674,GO:0003824,GO:0005488,GO:0005515,GO:0005575,GO:0005622,GO:0005623,GO:0005634,GO:0005681,GO:0005694,GO:0005726,GO:0005737,GO:0005739,GO:0005811,GO:0005856,GO:0005875,GO:0006139,GO:0006152,GO:0006163,GO:0006195,GO:0006200,GO:0006396,GO:0006397,GO:0006457,GO:…	K03283		artNOG[6]	033RP@artNOG,09YID@biNOG,0S5Q0@hymNOG,0SPXH@inNOG,0V9G5@meNOG,12PIY@opiNOG,COG0443@NOG,KOG0101@euNOG	NA|NA|NA	O	MreB/Mbl protein
TetragonulaCarbonaria_000050-T1	7460.GB15831-PA	2.9e-222	776.9					artNOG[6]	035DM@artNOG,0A0R8@biNOG,0S736@hymNOG,0SS1W@inNOG,0VBMN@meNOG,0XTFS@NOG,12T1R@opiNOG,KOG2164@euNOG	NA|NA|NA	O	RING finger protein 10-like
TetragonulaCarbonaria_000052-T1	7460.GB15426-PA	0.0	1177.2	DAT	GO:0001504,GO:0001505,GO:0001963,GO:0003008,GO:0003674,GO:0005215,GO:0005216,GO:0005253,GO:0005254,GO:0005275,GO:0005326,GO:0005328,GO:0005329,GO:0005330,GO:0005488,GO:0005575,GO:0005623,GO:0005886,GO:0005887,GO:0006810,GO:0006811,GO:0006812,GO:0006814,GO:0006820,GO:0006821,GO:0006836,GO:0007154,GO:0007267,GO:0007268,GO:0007270,GO:0007610,GO:0007622,GO:0007623,GO:0008144,GO:0008150,GO:0008324,GO:…	K05036		meNOG[21]	09U0F@biNOG,0V4BE@meNOG,12NMW@opiNOG,COG0733@NOG,KOG3659@euNOG	NA|NA|NA	P	solute carrier family 6 (neurotransmitter transporter)
TetragonulaCarbonaria_000053-T1	12957.ACEP_00013512-PA	8.6e-100	368.6					artNOG[6]	033PZ@artNOG,0A09K@biNOG,0S4I8@hymNOG,0SQES@inNOG,0VB5K@meNOG,0XPNY@NOG,132TH@opiNOG,KOG1710@euNOG	NA|NA|NA	S	MYND finger
TetragonulaCarbonaria_000054-T1	12957.ACEP_00013512-PA	1.1e-40	171.0					artNOG[6]	033PZ@artNOG,0A09K@biNOG,0S4I8@hymNOG,0SQES@inNOG,0VB5K@meNOG,0XPNY@NOG,132TH@opiNOG,KOG1710@euNOG	NA|NA|NA	S	MYND finger
TetragonulaCarbonaria_000084-T1	7460.GB17441-PA	4e-24	117.1					meNOG[21]	0AQ5U@biNOG,0W2J2@meNOG,0XNTW@NOG,12NXI@opiNOG,KOG0146@euNOG	NA|NA|NA	A	RNA recognition motif. (a.k.a. RRM, RBD, or RNP domain)
TetragonulaCarbonaria_000089-T1	7460.GB18240-PA	3.9e-204	716.1	ARET	GO:0000003,GO:0000381,GO:0002064,GO:0002118,GO:0002121,GO:0002165,GO:0003006,GO:0003674,GO:0003676,GO:0003723,GO:0003729,GO:0003730,GO:0005488,GO:0005515,GO:0005575,GO:0005622,GO:0005623,GO:0005634,GO:0005737,GO:0006139,GO:0006378,GO:0006396,GO:0006397,GO:0006417,GO:0006725,GO:0006807,GO:0007088,GO:0007096,GO:0007275,GO:0007276,GO:0007281,GO:0007283,GO:0007286,GO:0007292,GO:0007293,GO:0007319,GO:…	K02177,K13207		artNOG[6]	034CY@artNOG,09UT3@biNOG,0SR1H@inNOG,0V5M8@meNOG,0XNTW@NOG,12NXI@opiNOG,KOG0144@euNOG	NA|NA|NA	A	RNA recognition motif. (a.k.a. RRM, RBD, or RNP domain)
TetragonulaCarbonaria_000092-T1	7460.GB19244-PA	3.2e-182	642.9		GO:0007275,GO:0007399,GO:0008150,GO:0009987,GO:0022008,GO:0030154,GO:0032501,GO:0032502,GO:0044699,GO:0044707,GO:0044763,GO:0048731,GO:0048856,GO:0048869			artNOG[6]	03I1W@artNOG,0B6F6@biNOG,0ITPM@euNOG,0S9UC@hymNOG,0T4E2@inNOG,0WJ5K@meNOG,0XTBM@NOG,13G4S@opiNOG	NA|NA|NA	K	transforming growth factor beta regulator 1-like
TetragonulaCarbonaria_000093-T1	7460.GB12277-PA	3.8e-169	599.4			K10134		artNOG[6]	034HM@artNOG,0A1IW@biNOG,0S3DG@hymNOG,0SSIN@inNOG,0VCEG@meNOG,0XRPU@NOG,12S8W@opiNOG,KOG3966@euNOG	NA|NA|NA	T, V	Etoposide-induced protein 2.4 (EI24)
TetragonulaCarbonaria_000095-T1	7460.GB14987-PA	2.3e-151	540.0					artNOG[6]	037DP@artNOG,0A4KN@biNOG,0IY51@euNOG,0S36P@hymNOG,0SWUK@inNOG,0VFFZ@meNOG,11IGH@NOG,13RY5@opiNOG	NA|NA|NA
TetragonulaCarbonaria_000096-T1	7460.GB13851-PA	5.2e-77	292.7			K19755		artNOG[6]	036MQ@artNOG,0A1FX@biNOG,0S7B9@hymNOG,0STJ9@inNOG,0VCBG@meNOG,13IEJ@opiNOG,COG4642@NOG,KOG0231@euNOG	NA|NA|NA	S	radial spoke head 1 homolog
TetragonulaCarbonaria_000097-T1	7460.GB13851-PA	3.5e-21	106.3			K19755		artNOG[6]	036MQ@artNOG,0A1FX@biNOG,0S7B9@hymNOG,0STJ9@inNOG,0VCBG@meNOG,13IEJ@opiNOG,COG4642@NOG,KOG0231@euNOG	NA|NA|NA	S	radial spoke head 1 homolog
TetragonulaCarbonaria_000098-T1	7460.GB13851-PA	8.8e-21	105.1			K19755		artNOG[6]	036MQ@artNOG,0A1FX@biNOG,0S7B9@hymNOG,0STJ9@inNOG,0VCBG@meNOG,13IEJ@opiNOG,COG4642@NOG,KOG0231@euNOG	NA|NA|NA	S	radial spoke head 1 homolog
TetragonulaCarbonaria_000101-T1	12957.ACEP_00003853-PA	3.8e-243	846.3		GO:0001655,GO:0001708,GO:0001709,GO:0003002,GO:0003674,GO:0003676,GO:0005102,GO:0005112,GO:0005488,GO:0005515,GO:0005575,GO:0005622,GO:0005623,GO:0005634,GO:0005737,GO:0005938,GO:0006928,GO:0007154,GO:0007165,GO:0007166,GO:0007219,GO:0007275,GO:0007389,GO:0007399,GO:0007400,GO:0007405,GO:0007417,GO:0007419,GO:0007422,GO:0007423,GO:0007507,GO:0007610,GO:0007622,GO:0008052,GO:0008104,GO:0008150,GO:…	K06057		artNOG[6]	033I3@artNOG,09T95@biNOG,0S5ME@hymNOG,0SQ9Y@inNOG,0V485@meNOG,0XT15@NOG,12PKQ@opiNOG,KOG3537@euNOG	NA|NA|NA	T	NUMB domain
TetragonulaCarbonaria_000104-T1	7460.GB17212-PA	5.3e-169	599.0			K10417		artNOG[6]	037Y6@artNOG,0A1ZZ@biNOG,0S7N1@hymNOG,0SUTT@inNOG,0VCV7@meNOG,0XTE5@NOG,12TT6@opiNOG,KOG3929@euNOG	NA|NA|NA	Z	cytoplasmic dynein 2 light intermediate chain 1-like
TetragonulaCarbonaria_000105-T1	7460.GB12582-PA	0.0	1704.1	SCAT	GO:0000003,GO:0002064,GO:0003006,GO:0005575,GO:0005622,GO:0005623,GO:0005737,GO:0005739,GO:0005794,GO:0006810,GO:0006892,GO:0006896,GO:0007034,GO:0007275,GO:0007276,GO:0007281,GO:0007283,GO:0007286,GO:0007291,GO:0007349,GO:0008150,GO:0009653,GO:0009888,GO:0009987,GO:0016192,GO:0016197,GO:0016482,GO:0019953,GO:0022412,GO:0022414,GO:0030154,GO:0030855,GO:0032501,GO:0032502,GO:0032504,GO:0042147,GO:…	K17600		artNOG[6]	035A2@artNOG,09VCA@biNOG,0S3ET@hymNOG,0SRIU@inNOG,0V6BE@meNOG,0XQ3K@NOG,12S0Q@opiNOG,KOG2115@euNOG	NA|NA|NA	U	Vps54-like protein
TetragonulaCarbonaria_000106-T1	7460.GB18512-PA	6e-111	406.4		GO:0003674,GO:0005215,GO:0005575,GO:0005622,GO:0005623,GO:0005737,GO:0005739,GO:0005740,GO:0006810,GO:0008150,GO:0009987,GO:0022857,GO:0031967,GO:0031975,GO:0043226,GO:0043227,GO:0043229,GO:0043231,GO:0044422,GO:0044424,GO:0044429,GO:0044444,GO:0044446,GO:0044464,GO:0044699,GO:0044763,GO:0044765,GO:0051179,GO:0051234,GO:0055085	K15109		artNOG[6]	03373@artNOG,0A12D@biNOG,0VBST@meNOG,0XS86@NOG,12NIR@opiNOG,KOG0758@euNOG	NA|NA|NA	C	carrier protein
TetragonulaCarbonaria_000107-T1	7460.GB18494-PA	1.2e-243	847.4	HN	GO:0003008,GO:0003674,GO:0003824,GO:0004497,GO:0004505,GO:0004510,GO:0005575,GO:0005622,GO:0005623,GO:0005737,GO:0005811,GO:0006082,GO:0006520,GO:0006558,GO:0006559,GO:0006725,GO:0006726,GO:0006807,GO:0006810,GO:0006897,GO:0006909,GO:0007610,GO:0007611,GO:0007613,GO:0007616,GO:0008150,GO:0008152,GO:0009056,GO:0009058,GO:0009063,GO:0009072,GO:0009074,GO:0009987,GO:0016054,GO:0016192,GO:0016491,GO:…	K00500		artNOG[6]	032TJ@artNOG,09V2Z@biNOG,0S5WY@hymNOG,0SQHI@inNOG,0V93G@meNOG,12SID@opiNOG,COG3186@NOG,KOG3820@euNOG	NA|NA|NA	E	ACT domain
TetragonulaCarbonaria_000108-T1	7460.GB17107-PA	1.1e-304	1050.8			K02223		artNOG[6]	0365M@artNOG,09Z3N@biNOG,0SSBV@inNOG,0VANX@meNOG,0XRJI@NOG,13HNW@opiNOG,KOG3561@euNOG	NA|NA|NA	K	PAC
TetragonulaCarbonaria_000111-T1	7460.GB13919-PA	7.2e-118	429.9			K14943		artNOG[6]	039RF@artNOG,0ANXW@biNOG,0S7Z4@hymNOG,0SWEZ@inNOG,0VZMC@meNOG,0ZNRC@NOG,13ZVD@opiNOG,KOG2494@euNOG	NA|NA|NA	K	Inherit from KOG: muscleblind-like splicing regulator
TetragonulaCarbonaria_000111-T2	7460.GB13919-PA	2.5e-117	427.9			K14943		artNOG[6]	039RF@artNOG,0ANXW@biNOG,0S7Z4@hymNOG,0SWEZ@inNOG,0VZMC@meNOG,0ZNRC@NOG,13ZVD@opiNOG,KOG2494@euNOG	NA|NA|NA	K	Inherit from KOG: muscleblind-like splicing regulator
TetragonulaCarbonaria_000113-T1	7460.GB13919-PA	7.7e-60	236.1			K14943		artNOG[6]	039RF@artNOG,0ANXW@biNOG,0S7Z4@hymNOG,0SWEZ@inNOG,0VZMC@meNOG,0ZNRC@NOG,13ZVD@opiNOG,KOG2494@euNOG	NA|NA|NA	K	Inherit from KOG: muscleblind-like splicing regulator
TetragonulaCarbonaria_000154-T1	7460.GB15959-PA	0.0	1246.5	GPRK1	GO:0000166,GO:0001664,GO:0001882,GO:0001883,GO:0002165,GO:0003002,GO:0003674,GO:0003824,GO:0004672,GO:0004674,GO:0004703,GO:0005102,GO:0005488,GO:0005515,GO:0005524,GO:0005543,GO:0006464,GO:0006468,GO:0006793,GO:0006796,GO:0007154,GO:0007165,GO:0007166,GO:0007186,GO:0007275,GO:0007389,GO:0007444,GO:0007472,GO:0007474,GO:0007476,GO:0007552,GO:0007560,GO:0007602,GO:0007603,GO:0008150,GO:0008152,GO:…	K00910		artNOG[6]	033JZ@artNOG,09WZT@biNOG,0S7EJ@hymNOG,0SQTE@inNOG,0V6H7@meNOG,0YRQZ@NOG,12Q7S@opiNOG,KOG0986@euNOG	NA|NA|NA	T	G protein-coupled receptor kinase
TetragonulaCarbonaria_000154-T2	7460.GB15959-PA	2.5e-295	1019.2	GPRK1	GO:0000166,GO:0001664,GO:0001882,GO:0001883,GO:0002165,GO:0003002,GO:0003674,GO:0003824,GO:0004672,GO:0004674,GO:0004703,GO:0005102,GO:0005488,GO:0005515,GO:0005524,GO:0005543,GO:0006464,GO:0006468,GO:0006793,GO:0006796,GO:0007154,GO:0007165,GO:0007166,GO:0007186,GO:0007275,GO:0007389,GO:0007444,GO:0007472,GO:0007474,GO:0007476,GO:0007552,GO:0007560,GO:0007602,GO:0007603,GO:0008150,GO:0008152,GO:…	K00910		artNOG[6]	033JZ@artNOG,09WZT@biNOG,0S7EJ@hymNOG,0SQTE@inNOG,0V6H7@meNOG,0YRQZ@NOG,12Q7S@opiNOG,KOG0986@euNOG	NA|NA|NA	T	G protein-coupled receptor kinase
TetragonulaCarbonaria_000154-T3	7460.GB15959-PA	4.9e-296	1021.5	GPRK1	GO:0000166,GO:0001664,GO:0001882,GO:0001883,GO:0002165,GO:0003002,GO:0003674,GO:0003824,GO:0004672,GO:0004674,GO:0004703,GO:0005102,GO:0005488,GO:0005515,GO:0005524,GO:0005543,GO:0006464,GO:0006468,GO:0006793,GO:0006796,GO:0007154,GO:0007165,GO:0007166,GO:0007186,GO:0007275,GO:0007389,GO:0007444,GO:0007472,GO:0007474,GO:0007476,GO:0007552,GO:0007560,GO:0007602,GO:0007603,GO:0008150,GO:0008152,GO:…	K00910		artNOG[6]	033JZ@artNOG,09WZT@biNOG,0S7EJ@hymNOG,0SQTE@inNOG,0V6H7@meNOG,0YRQZ@NOG,12Q7S@opiNOG,KOG0986@euNOG	NA|NA|NA	T	G protein-coupled receptor kinase
TetragonulaCarbonaria_000154-T4	7460.GB15959-PA	7.9e-291	1004.2	GPRK1	GO:0000166,GO:0001664,GO:0001882,GO:0001883,GO:0002165,GO:0003002,GO:0003674,GO:0003824,GO:0004672,GO:0004674,GO:0004703,GO:0005102,GO:0005488,GO:0005515,GO:0005524,GO:0005543,GO:0006464,GO:0006468,GO:0006793,GO:0006796,GO:0007154,GO:0007165,GO:0007166,GO:0007186,GO:0007275,GO:0007389,GO:0007444,GO:0007472,GO:0007474,GO:0007476,GO:0007552,GO:0007560,GO:0007602,GO:0007603,GO:0008150,GO:0008152,GO:…	K00910		artNOG[6]	033JZ@artNOG,09WZT@biNOG,0S7EJ@hymNOG,0SQTE@inNOG,0V6H7@meNOG,0YRQZ@NOG,12Q7S@opiNOG,KOG0986@euNOG	NA|NA|NA	T	G protein-coupled receptor kinase
TetragonulaCarbonaria_000154-T5	7460.GB15959-PA	6.5e-249	864.8	GPRK1	GO:0000166,GO:0001664,GO:0001882,GO:0001883,GO:0002165,GO:0003002,GO:0003674,GO:0003824,GO:0004672,GO:0004674,GO:0004703,GO:0005102,GO:0005488,GO:0005515,GO:0005524,GO:0005543,GO:0006464,GO:0006468,GO:0006793,GO:0006796,GO:0007154,GO:0007165,GO:0007166,GO:0007186,GO:0007275,GO:0007389,GO:0007444,GO:0007472,GO:0007474,GO:0007476,GO:0007552,GO:0007560,GO:0007602,GO:0007603,GO:0008150,GO:0008152,GO:…	K00910		artNOG[6]	033JZ@artNOG,09WZT@biNOG,0S7EJ@hymNOG,0SQTE@inNOG,0V6H7@meNOG,0YRQZ@NOG,12Q7S@opiNOG,KOG0986@euNOG	NA|NA|NA	T	G protein-coupled receptor kinase
TetragonulaCarbonaria_000155-T1	7460.GB10328-PA	1.9e-143	514.2					artNOG[6]	036PJ@artNOG,0A6DX@biNOG,0IWZY@euNOG,0STN8@inNOG,0VH8F@meNOG,11G62@NOG,13Q9W@opiNOG	NA|NA|NA	S	WD domain, G-beta repeat
TetragonulaCarbonaria_000156-T1	12957.ACEP_00004710-PA	0.0	1515.7		GO:0000188,GO:0000278,GO:0001654,GO:0001932,GO:0001933,GO:0003674,GO:0003779,GO:0003824,GO:0004721,GO:0005488,GO:0005515,GO:0005575,GO:0005622,GO:0005623,GO:0005737,GO:0006464,GO:0006469,GO:0006470,GO:0006793,GO:0006796,GO:0006996,GO:0007010,GO:0007049,GO:0007275,GO:0007399,GO:0007417,GO:0007420,GO:0007423,GO:0008064,GO:0008092,GO:0008138,GO:0008150,GO:0008152,GO:0008330,GO:0009892,GO:0009966,GO:…	K05766		artNOG[6]	03415@artNOG,09T7E@biNOG,0S735@hymNOG,0SQZG@inNOG,0V46D@meNOG,13889@opiNOG,COG2453@NOG,KOG1716@euNOG	NA|NA|NA	V	DEK C terminal domain
TetragonulaCarbonaria_000158-T1	7425.NV11206-PA	2.3e-38	163.7		GO:0000188,GO:0000278,GO:0001654,GO:0001932,GO:0001933,GO:0003674,GO:0003779,GO:0003824,GO:0004721,GO:0005488,GO:0005515,GO:0005575,GO:0005622,GO:0005623,GO:0005737,GO:0006464,GO:0006469,GO:0006470,GO:0006793,GO:0006796,GO:0006996,GO:0007010,GO:0007049,GO:0007275,GO:0007399,GO:0007417,GO:0007420,GO:0007423,GO:0008064,GO:0008092,GO:0008138,GO:0008150,GO:0008152,GO:0008330,GO:0009892,GO:0009966,GO:…	K05766		artNOG[6]	03415@artNOG,09T7E@biNOG,0S735@hymNOG,0SQZG@inNOG,0V46D@meNOG,13889@opiNOG,COG2453@NOG,KOG1716@euNOG	NA|NA|NA	V	DEK C terminal domain
TetragonulaCarbonaria_000163-T1	7460.GB16575-PA	1.9e-131	473.8		GO:0003674,GO:0003676,GO:0003723,GO:0005488,GO:0005575,GO:0005622,GO:0005623,GO:0005634,GO:0005737,GO:0006139,GO:0006364,GO:0006396,GO:0006725,GO:0006807,GO:0008150,GO:0008152,GO:0009987,GO:0010467,GO:0016070,GO:0016072,GO:0022613,GO:0034470,GO:0034641,GO:0034660,GO:0042254,GO:0042273,GO:0043170,GO:0043226,GO:0043227,GO:0043229,GO:0043231,GO:0044085,GO:0044237,GO:0044238,GO:0044260,GO:0044424,GO:…	K14574		artNOG[6]	032XR@artNOG,09WQH@biNOG,0S5TT@hymNOG,0SPGH@inNOG,0V7P0@meNOG,12PHJ@opiNOG,COG1500@NOG,KOG2917@euNOG	NA|NA|NA	J	ribosome maturation protein SBDS-like
TetragonulaCarbonaria_000164-T1	7460.GB13846-PA	1.6e-110	404.1			K00798		artNOG[6]	037V1@artNOG,09W8B@biNOG,0IEUE@euNOG,0S8C7@hymNOG,0SVAN@inNOG,0V76R@meNOG,12PSB@opiNOG,COG2096@NOG	NA|NA|NA	H	Cobalamin adenosyltransferase
TetragonulaCarbonaria_000165-T1	7460.GB16680-PA	0.0	2521.1		GO:0002252,GO:0002376,GO:0003674,GO:0005083,GO:0005085,GO:0005088,GO:0005575,GO:0006582,GO:0006725,GO:0006950,GO:0006952,GO:0006955,GO:0008150,GO:0008152,GO:0009987,GO:0017112,GO:0018958,GO:0019222,GO:0019748,GO:0030234,GO:0030695,GO:0031982,GO:0035006,GO:0035010,GO:0035011,GO:0042440,GO:0043226,GO:0044237,GO:0044710,GO:0045087,GO:0050789,GO:0050790,GO:0050896,GO:0060589,GO:0065007,GO:0065009,GO:…	K04575		artNOG[6]	0347U@artNOG,09U11@biNOG,0STBQ@inNOG,0V4ZS@meNOG,12SNE@opiNOG,COG4642@NOG,KOG0231@euNOG,KOG1426@euNOG	NA|NA|NA	S	Vacuolar sorting protein 9 (VPS9) domain
TetragonulaCarbonaria_000166-T1	7460.GB15525-PA	5.1e-199	698.7		GO:0006950,GO:0008150,GO:0009266,GO:0009408,GO:0009628,GO:0050896	K09517		artNOG[6]	033U5@artNOG,09U8B@biNOG,0S5PP@hymNOG,0SQHZ@inNOG,0V57F@meNOG,12Q8R@opiNOG,COG0484@NOG,KOG0713@euNOG	NA|NA|NA	O	dnaJ homolog subfamily B member 11-like
TetragonulaCarbonaria_000167-T1	7460.GB11304-PA	2.6e-307	1059.3					artNOG[6]	033KB@artNOG,09ZY4@biNOG,0IJMN@euNOG,0SSMZ@inNOG,0VAUS@meNOG,11F49@NOG,13I1M@opiNOG	NA|NA|NA	S	Protein of unknown function (DUF229)
TetragonulaCarbonaria_000170-T1	7460.GB19037-PA	0.0	1485.3	SALM	GO:0000003,GO:0001071,GO:0001654,GO:0001667,GO:0001708,GO:0001709,GO:0001742,GO:0001745,GO:0001751,GO:0001754,GO:0002165,GO:0003002,GO:0003006,GO:0003008,GO:0003674,GO:0003700,GO:0005575,GO:0005622,GO:0005623,GO:0005634,GO:0006355,GO:0006928,GO:0007275,GO:0007379,GO:0007389,GO:0007399,GO:0007423,GO:0007424,GO:0007427,GO:0007438,GO:0007444,GO:0007469,GO:0007472,GO:0007476,GO:0007517,GO:0007525,GO:…	K19871		artNOG[6]	036CR@artNOG,09WD5@biNOG,0S602@hymNOG,0ST95@inNOG,0V7BJ@meNOG,0ZE3Z@NOG,12QMI@opiNOG,KOG1074@euNOG	NA|NA|NA	K	Zinc finger, C2H2 type
TetragonulaCarbonaria_000221-T1	7460.GB13776-PA	8.5e-157	558.5	MRPL3	GO:0000313,GO:0000314,GO:0000315,GO:0003674,GO:0003735,GO:0005198,GO:0005575,GO:0005622,GO:0005623,GO:0005737,GO:0005739,GO:0005759,GO:0005761,GO:0005762,GO:0005763,GO:0005840,GO:0006412,GO:0008150,GO:0008152,GO:0009058,GO:0009059,GO:0009987,GO:0010467,GO:0015934,GO:0015935,GO:0019538,GO:0030529,GO:0031974,GO:0032991,GO:0034645,GO:0043170,GO:0043226,GO:0043227,GO:0043228,GO:0043229,GO:0043231,GO:…	K02906		artNOG[6]	0333E@artNOG,0A01R@biNOG,0S3V5@hymNOG,0SPX2@inNOG,0V8CP@meNOG,12SH1@opiNOG,COG0087@NOG,KOG3141@euNOG	NA|NA|NA	J	Ribosomal protein L3
TetragonulaCarbonaria_000222-T1	7460.GB16253-PA	2.4e-189	667.2	KAP-ALPHA3	GO:0000075,GO:0000077,GO:0003674,GO:0005215,GO:0005488,GO:0005515,GO:0005575,GO:0005622,GO:0005623,GO:0005634,GO:0005635,GO:0005643,GO:0006605,GO:0006606,GO:0006810,GO:0006886,GO:0006913,GO:0006950,GO:0006974,GO:0007049,GO:0007093,GO:0007095,GO:0007346,GO:0008092,GO:0008104,GO:0008150,GO:0008320,GO:0008565,GO:0009314,GO:0009411,GO:0009416,GO:0009628,GO:0009987,GO:0010564,GO:0010948,GO:0012505,GO:…			artNOG[6]	033PQ@artNOG,09X23@biNOG,0S5GP@hymNOG,0SSGQ@inNOG,0V809@meNOG,12RBS@opiNOG,COG5064@NOG,KOG0166@euNOG	NA|NA|NA	U	Importin subunit alpha
TetragonulaCarbonaria_000223-T1	7460.GB19932-PA	2.8e-162	577.0		GO:0000003,GO:0002118,GO:0002121,GO:0003674,GO:0005215,GO:0005216,GO:0005261,GO:0005272,GO:0005575,GO:0006810,GO:0006811,GO:0006812,GO:0006814,GO:0007610,GO:0007617,GO:0007618,GO:0007619,GO:0008049,GO:0008150,GO:0008324,GO:0009987,GO:0010033,GO:0015075,GO:0015077,GO:0015081,GO:0015267,GO:0015672,GO:0016020,GO:0016021,GO:0019098,GO:0019236,GO:0022414,GO:0022803,GO:0022838,GO:0022857,GO:0022890,GO:…	K03440		artNOG[6]	0361G@artNOG,0A4AD@biNOG,0S8SZ@hymNOG,0SSU2@inNOG,0VF55@meNOG,0ZNFK@NOG,12TUZ@opiNOG,KOG4294@euNOG	NA|NA|NA	P, T	Amiloride-sensitive sodium channel
TetragonulaCarbonaria_000224-T1	7460.GB14486-PA	6.3e-270	934.9					artNOG[6]	03H46@artNOG,0B34H@biNOG,0IMMG@euNOG,0S9KD@hymNOG,0T3MI@inNOG,0WFG9@meNOG,1039I@NOG,13AWT@opiNOG	NA|NA|NA	T	TyrKc
TetragonulaCarbonaria_000225-T1	12957.ACEP_00004920-PA	2.6e-50	204.1					artNOG[6]	0398N@artNOG,0AQ75@biNOG,0S8XG@hymNOG,0SW0Y@inNOG,0VBRJ@meNOG,0XQRX@NOG,12T5A@opiNOG,KOG1508@euNOG	NA|NA|NA	K	HSF
TetragonulaCarbonaria_000226-T1	7460.GB15026-PA	3.2e-172	610.5		GO:0000166,GO:0003674,GO:0005488,GO:0017076,GO:0036094,GO:0097159,GO:1901265,GO:1901363	K06883		artNOG[6]	0335U@artNOG,09VCS@biNOG,0S3XQ@hymNOG,0SST3@inNOG,0V6BU@meNOG,0XNRC@NOG,12N5Z@opiNOG,KOG1532@euNOG	NA|NA|NA	L	Conserved hypothetical ATP binding protein
TetragonulaCarbonaria_000227-T1	7460.GB14837-PA	0.0	1591.6	PSIDIN	GO:0000003,GO:0000323,GO:0000902,GO:0000904,GO:0001667,GO:0002253,GO:0002376,GO:0002682,GO:0002684,GO:0003006,GO:0005575,GO:0005622,GO:0005623,GO:0005634,GO:0005737,GO:0005764,GO:0005773,GO:0006810,GO:0006897,GO:0006909,GO:0006911,GO:0006928,GO:0006935,GO:0006955,GO:0006959,GO:0007275,GO:0007276,GO:0007292,GO:0007297,GO:0007298,GO:0007399,GO:0007409,GO:0007411,GO:0008150,GO:0009605,GO:0009653,GO:…	K17973		artNOG[6]	031XW@artNOG,09UHG@biNOG,0S4BB@hymNOG,0SNYE@inNOG,0V5GR@meNOG,0XRXD@NOG,13A41@opiNOG,KOG0490@euNOG,KOG2053@euNOG	NA|NA|NA	Z	N-acetyltransferase B complex (NatB) non catalytic subunit
TetragonulaCarbonaria_000228-T1	7460.GB13976-PA	3.4e-69	266.9	RPA2	GO:0000228,GO:0003674,GO:0003676,GO:0003677,GO:0005488,GO:0005575,GO:0005622,GO:0005623,GO:0005634,GO:0005657,GO:0005662,GO:0005694,GO:0006139,GO:0006259,GO:0006260,GO:0006261,GO:0006725,GO:0006807,GO:0007275,GO:0007399,GO:0008150,GO:0008152,GO:0009058,GO:0009059,GO:0009987,GO:0022008,GO:0030154,GO:0030894,GO:0031974,GO:0031981,GO:0032501,GO:0032502,GO:0032991,GO:0032993,GO:0034641,GO:0034645,GO:…	K10739		artNOG[6]	038FK@artNOG,09VZ1@biNOG,0S8NZ@hymNOG,0SVAK@inNOG,0VECS@meNOG,12N64@opiNOG,COG5235@NOG,KOG3108@euNOG	NA|NA|NA	L	Replication protein A C terminal
TetragonulaCarbonaria_000229-T1	7460.GB17623-PA	2.6e-145	520.0		GO:0000166,GO:0000902,GO:0003674,GO:0005488,GO:0007275,GO:0007399,GO:0008150,GO:0009653,GO:0009987,GO:0016043,GO:0017076,GO:0022008,GO:0030030,GO:0030154,GO:0030182,GO:0031175,GO:0032501,GO:0032502,GO:0032989,GO:0032990,GO:0036094,GO:0044699,GO:0044707,GO:0044763,GO:0044767,GO:0048468,GO:0048666,GO:0048699,GO:0048731,GO:0048812,GO:0048856,GO:0048858,GO:0048869,GO:0071840,GO:0097159,GO:1901265,GO:…	K06883		artNOG[6]	033A8@artNOG,09ZBM@biNOG,0SSRT@inNOG,0VA8U@meNOG,0XPBZ@NOG,12PXM@opiNOG,KOG1534@euNOG	NA|NA|NA	K	Conserved hypothetical ATP binding protein
TetragonulaCarbonaria_000230-T1	7460.GB11995-PA	4.4e-310	1068.5		GO:0000118,GO:0000228,GO:0000785,GO:0000790,GO:0001071,GO:0003674,GO:0003700,GO:0005575,GO:0005622,GO:0005623,GO:0005634,GO:0005654,GO:0005694,GO:0006355,GO:0008150,GO:0009889,GO:0010468,GO:0010556,GO:0019219,GO:0019222,GO:0031323,GO:0031326,GO:0031974,GO:0031981,GO:0032991,GO:0043226,GO:0043227,GO:0043228,GO:0043229,GO:0043231,GO:0043232,GO:0043233,GO:0043234,GO:0044422,GO:0044424,GO:0044427,GO:…			artNOG[6]	0369V@artNOG,0A0HE@biNOG,0S5XY@hymNOG,0SRGX@inNOG,0V9IY@meNOG,0XQQA@NOG,13FJK@opiNOG,KOG4299@euNOG	NA|NA|NA	S	PHD-finger
TetragonulaCarbonaria_000231-T1	7460.GB10961-PA	7.3e-66	255.4	MRPL18	GO:0000313,GO:0000315,GO:0003674,GO:0003735,GO:0005198,GO:0005575,GO:0005622,GO:0005623,GO:0005737,GO:0005739,GO:0005759,GO:0005761,GO:0005762,GO:0005840,GO:0006412,GO:0006996,GO:0007005,GO:0008150,GO:0008152,GO:0009058,GO:0009059,GO:0009987,GO:0010467,GO:0015934,GO:0016043,GO:0019538,GO:0030529,GO:0031974,GO:0032543,GO:0032991,GO:0034645,GO:0043170,GO:0043226,GO:0043227,GO:0043228,GO:0043229,GO:…	K02881		artNOG[6]	037Y4@artNOG,0A03S@biNOG,0SUIY@inNOG,0VD6A@meNOG,11MCR@NOG,13RS5@opiNOG,KOG3333@euNOG	NA|NA|NA	J	Mitochondrial ribosomal protein
TetragonulaCarbonaria_000232-T1	7460.GB16102-PA	8.5e-206	721.5	WNT5	GO:0000122,GO:0000902,GO:0000904,GO:0001664,GO:0003002,GO:0003674,GO:0005102,GO:0005109,GO:0005110,GO:0005488,GO:0005515,GO:0005575,GO:0005576,GO:0005578,GO:0005615,GO:0005623,GO:0005886,GO:0006355,GO:0006357,GO:0006928,GO:0006935,GO:0007154,GO:0007165,GO:0007166,GO:0007267,GO:0007275,GO:0007389,GO:0007399,GO:0007409,GO:0007411,GO:0007431,GO:0007435,GO:0007517,GO:0008150,GO:0009605,GO:0009653,GO:…	K00444		artNOG[6]	0329D@artNOG,09V80@biNOG,0S5S5@hymNOG,0SP7I@inNOG,0V67H@meNOG,0XQZ1@NOG,12R4V@opiNOG,KOG3913@euNOG	NA|NA|NA	T	Ligand for members of the frizzled family of seven transmembrane receptors (By similarity)
TetragonulaCarbonaria_000235-T1	7460.GB18124-PA	1.6e-99	367.5		GO:0000003,GO:0000139,GO:0005575,GO:0005622,GO:0005623,GO:0005737,GO:0005794,GO:0005798,GO:0007275,GO:0007444,GO:0008150,GO:0009966,GO:0009967,GO:0010646,GO:0010647,GO:0012505,GO:0012506,GO:0016020,GO:0016023,GO:0023051,GO:0023056,GO:0030111,GO:0030117,GO:0030120,GO:0030126,GO:0030135,GO:0030137,GO:0030177,GO:0030659,GO:0030660,GO:0030662,GO:0030663,GO:0031090,GO:0031410,GO:0031982,GO:0031988,GO:…			artNOG[6]	035PF@artNOG,0A06U@biNOG,0S4I4@hymNOG,0ST75@inNOG,0VB2T@meNOG,0XQCK@NOG,12SKM@opiNOG,KOG1692@euNOG	NA|NA|NA	U	EMP24_GP25L
TetragonulaCarbonaria_000236-T1	7460.GB13970-PA	2.2e-114	417.2		GO:0003674,GO:0003824,GO:0004091,GO:0008150,GO:0008152,GO:0016787,GO:0016788,GO:0052689	K13703		artNOG[6]	035XZ@artNOG,0A2MW@biNOG,0SSPW@inNOG,0VDHT@meNOG,12T72@opiNOG,COG0596@NOG,KOG2382@euNOG	NA|NA|NA	S	PGAP1-like protein
TetragonulaCarbonaria_000237-T1	7460.GB12927-PA	1.1e-119	434.5	UNC-119				artNOG[6]	0339R@artNOG,09YUP@biNOG,0S4SQ@hymNOG,0SQ2Q@inNOG,0V864@meNOG,0YJ3E@NOG,12QD1@opiNOG,KOG4037@euNOG	NA|NA|NA	T, U	GMP-PDE, delta subunit
TetragonulaCarbonaria_000238-T1	7425.NV12486-PA	2.2e-211	740.3		GO:0003674,GO:0005215,GO:0006810,GO:0006811,GO:0006812,GO:0008150,GO:0008324,GO:0009987,GO:0015075,GO:0015101,GO:0015695,GO:0022857,GO:0022891,GO:0022892,GO:0034220,GO:0044699,GO:0044763,GO:0044765,GO:0051179,GO:0051234,GO:0055085,GO:0071702			artNOG[6]	0345I@artNOG,09WXA@biNOG,0S4YP@hymNOG,0SQU7@inNOG,0V4PA@meNOG,0ZVDQ@NOG,12Q9Y@opiNOG,KOG0253@euNOG	NA|NA|NA	G	Sugar (and other) transporter
TetragonulaCarbonaria_000239-T1	7460.GB14356-PA	8.8e-193	678.3	GINT3	GO:0003674,GO:0005488,GO:0005515	K14011		artNOG[6]	0340R@artNOG,0A0MG@biNOG,0S71T@hymNOG,0SP5U@inNOG,0VBHN@meNOG,0XQQK@NOG,12TBQ@opiNOG,KOG2699@euNOG	NA|NA|NA	O	PUB domain
TetragonulaCarbonaria_000240-T1	7460.GB12921-PA	3.8e-152	543.5	CWC25	GO:0000226,GO:0000278,GO:0006996,GO:0007010,GO:0007017,GO:0007049,GO:0007051,GO:0007052,GO:0008150,GO:0009987,GO:0016043,GO:0022402,GO:0043933,GO:0044699,GO:0044763,GO:0071822,GO:0071840			artNOG[6]	03863@artNOG,0A1NU@biNOG,0S7AZ@hymNOG,0SVZC@inNOG,0VCII@meNOG,0XSTA@NOG,12TXI@opiNOG,KOG3869@euNOG	NA|NA|NA	S	Pre-mRNA splicing factor
TetragonulaCarbonaria_000241-T1	12957.ACEP_00015133-PA	0.0	1922.1		GO:0001932,GO:0003674,GO:0005575,GO:0005622,GO:0005623,GO:0005737,GO:0005964,GO:0005975,GO:0005976,GO:0005977,GO:0006073,GO:0006091,GO:0006112,GO:0008150,GO:0008152,GO:0008607,GO:0009987,GO:0015980,GO:0019207,GO:0019220,GO:0019222,GO:0019887,GO:0030234,GO:0031323,GO:0031399,GO:0032268,GO:0032991,GO:0042325,GO:0043170,GO:0043234,GO:0043549,GO:0044042,GO:0044237,GO:0044238,GO:0044260,GO:0044262,GO:…	K07190		artNOG[6]	032BA@artNOG,09X5I@biNOG,0S58Y@hymNOG,0SP92@inNOG,0V6D3@meNOG,0XPJZ@NOG,12PTB@opiNOG,KOG3635@euNOG	NA|NA|NA	G	Glycosyl hydrolases family 15
TetragonulaCarbonaria_000242-T1	7460.GB13164-PA	1.2e-194	684.5	DRONGO		K15044		artNOG[6]	03I64@artNOG,0B6VT@biNOG,0IUM9@euNOG,0T4HM@inNOG,0WJN4@meNOG,11QGH@NOG,13GVS@opiNOG	NA|NA|NA	T	ArfGap
TetragonulaCarbonaria_000243-T1	7460.GB12942-PA	8.6e-232	807.7	DOCK	GO:0000902,GO:0000904,GO:0003674,GO:0005070,GO:0005102,GO:0005158,GO:0005488,GO:0005515,GO:0005575,GO:0005622,GO:0005623,GO:0005737,GO:0006928,GO:0006935,GO:0007154,GO:0007165,GO:0007166,GO:0007167,GO:0007169,GO:0007275,GO:0007399,GO:0007409,GO:0007411,GO:0008150,GO:0008286,GO:0009605,GO:0009653,GO:0009719,GO:0009725,GO:0009966,GO:0009967,GO:0009968,GO:0009987,GO:0010033,GO:0010243,GO:0010646,GO:…	K19862		artNOG[6]	034I9@artNOG,09TVZ@biNOG,0S4SC@hymNOG,0SR6G@inNOG,0V4V4@meNOG,0XRPF@NOG,133V1@opiNOG,KOG4226@euNOG	NA|NA|NA	T	SH2 domain
TetragonulaCarbonaria_000244-T1	7460.GB19348-PA	8.5e-201	705.3	GOLGA3	GO:0000139,GO:0003674,GO:0005215,GO:0005575,GO:0005622,GO:0005623,GO:0005634,GO:0005737,GO:0005793,GO:0005794,GO:0005795,GO:0006810,GO:0006891,GO:0008150,GO:0009987,GO:0012505,GO:0016020,GO:0016192,GO:0017119,GO:0031090,GO:0031984,GO:0031985,GO:0032580,GO:0032991,GO:0043226,GO:0043227,GO:0043229,GO:0043231,GO:0043234,GO:0044422,GO:0044424,GO:0044431,GO:0044444,GO:0044446,GO:0044464,GO:0044699,GO:…			meNOG[21]	09Y2E@biNOG,0IFW4@euNOG,0V664@meNOG,0YGSW@NOG,13KIB@opiNOG	NA|NA|NA	S	Golgin A3
TetragonulaCarbonaria_000245-T1	7460.GB19184-PA	3.4e-171	606.3			K10640		artNOG[6]	036HD@artNOG,0A2EM@biNOG,0S627@hymNOG,0STQQ@inNOG,0VF82@meNOG,11H5K@NOG,13MBA@opiNOG,KOG4445@euNOG	NA|NA|NA	O	RWD
TetragonulaCarbonaria_000246-T1	12957.ACEP_00008672-PA	8.8e-47	192.2					artNOG[6]	037FV@artNOG,0A32K@biNOG,0S8E2@hymNOG,0SV2Y@inNOG,0VKK1@meNOG,11T1J@NOG,13UVP@opiNOG,KOG4055@euNOG	NA|NA|NA	S	Protein of unknown function (DUF1168)
TetragonulaCarbonaria_000247-T1	7460.GB13114-PA	0.0	1292.7					artNOG[6]	034DS@artNOG,09WPQ@biNOG,0S6V6@hymNOG,0SP88@inNOG,0V7N6@meNOG,0XNWJ@NOG,12Q1Z@opiNOG,KOG4535@euNOG	NA|NA|NA	S	Inherit from biNOG: HEAT repeat containing 6
TetragonulaCarbonaria_000248-T1	7460.GB16914-PA	6.7e-68	261.9	RPL14	GO:0000022,GO:0000226,GO:0000278,GO:0003674,GO:0003735,GO:0005198,GO:0005575,GO:0005622,GO:0005623,GO:0005737,GO:0005829,GO:0005840,GO:0006412,GO:0006996,GO:0007010,GO:0007017,GO:0007049,GO:0007051,GO:0007052,GO:0007098,GO:0008150,GO:0008152,GO:0009058,GO:0009059,GO:0009987,GO:0010467,GO:0010941,GO:0015934,GO:0016043,GO:0019538,GO:0022402,GO:0022625,GO:0022626,GO:0030529,GO:0031023,GO:0032991,GO:…	K02875		artNOG[6]	03807@artNOG,09V5J@biNOG,0S8AE@hymNOG,0SUD6@inNOG,0V656@meNOG,13U77@opiNOG,COG2163@NOG,KOG3421@euNOG	NA|NA|NA	J	Ribosomal protein L14
TetragonulaCarbonaria_000249-T1	7460.GB11393-PA	2.3e-228	797.0					artNOG[6]	032MX@artNOG,09U28@biNOG,0IE53@euNOG,0S7XG@hymNOG,0SPHW@inNOG,0V515@meNOG,0XSW1@NOG,12NHH@opiNOG	NA|NA|NA	S	KIF-1 binding protein C terminal
TetragonulaCarbonaria_000250-T1	7460.GB12241-PA	1.4e-114	417.9		GO:0001071,GO:0003674,GO:0003700,GO:0005575,GO:0005622,GO:0005623,GO:0005634,GO:0006355,GO:0006357,GO:0008150,GO:0009889,GO:0009891,GO:0009893,GO:0010468,GO:0010556,GO:0010557,GO:0010604,GO:0010628,GO:0019219,GO:0019222,GO:0031323,GO:0031325,GO:0031326,GO:0031328,GO:0043226,GO:0043227,GO:0043229,GO:0043231,GO:0044424,GO:0044464,GO:0045893,GO:0045935,GO:0045944,GO:0048518,GO:0048522,GO:0050789,GO:…			artNOG[6]	03HFZ@artNOG,0B4E0@biNOG,0IQ44@euNOG,0S9NQ@hymNOG,0T3XA@inNOG,0WGWX@meNOG,12AS0@NOG,13D0F@opiNOG	NA|NA|NA	K	Helix-loop-helix DNA-binding domain
TetragonulaCarbonaria_000251-T1	12957.ACEP_00003987-PA	1.2e-23	115.9					artNOG[6]	03GMZ@artNOG,0AP7X@biNOG,0KG7B@euNOG,0S9H0@hymNOG,0T37P@inNOG,0W1HA@meNOG,10SK4@NOG,12XIW@opiNOG	NA|NA|NA	S	DNA double-strand break repair and V(D)J recombination protein XRCC4
TetragonulaCarbonaria_000252-T1	7460.GB18091-PA	2e-217	760.0					artNOG[6]	033Q1@artNOG,09U7Z@biNOG,0S7QZ@hymNOG,0SQET@inNOG,0V573@meNOG,0YESN@NOG,12NKH@opiNOG,KOG4469@euNOG	NA|NA|NA	U	retrograde Golgi transport protein RGP1 homolog
TetragonulaCarbonaria_000253-T1	7460.GB14718-PA	0.0	1264.6		GO:0002682,GO:0003674,GO:0005488,GO:0005575,GO:0005622,GO:0005623,GO:0005634,GO:0005654,GO:0005730,GO:0007275,GO:0007399,GO:0008150,GO:0009987,GO:0022008,GO:0022613,GO:0030154,GO:0031974,GO:0031981,GO:0032501,GO:0032502,GO:0035206,GO:0042127,GO:0042254,GO:0043021,GO:0043226,GO:0043227,GO:0043228,GO:0043229,GO:0043231,GO:0043232,GO:0043233,GO:0044085,GO:0044422,GO:0044424,GO:0044428,GO:0044446,GO:…	K14824		artNOG[6]	035PN@artNOG,0A4RY@biNOG,0S6HZ@hymNOG,0SSDJ@inNOG,0VEN0@meNOG,0XRBX@NOG,12PVV@opiNOG,KOG0650@euNOG	NA|NA|NA	J	BOP1NT
TetragonulaCarbonaria_000254-T1	7460.GB15975-PA	6.6e-303	1044.6					artNOG[6]	036U2@artNOG,09WUB@biNOG,0STFM@inNOG,0V7SA@meNOG,12Q4K@opiNOG,COG1720@NOG,KOG2942@euNOG	NA|NA|NA	S	Uncharacterised protein family UPF0066
TetragonulaCarbonaria_000255-T1	12957.ACEP_00010564-PA	1.3e-129	468.8		GO:0005575,GO:0005622,GO:0005623,GO:0005634,GO:0007275,GO:0007399,GO:0008150,GO:0009987,GO:0022008,GO:0030154,GO:0032501,GO:0032502,GO:0043226,GO:0043227,GO:0043229,GO:0043231,GO:0044424,GO:0044464,GO:0044699,GO:0044707,GO:0044763,GO:0048731,GO:0048856,GO:0048869	K14782		artNOG[6]	035W3@artNOG,0A119@biNOG,0S67Q@hymNOG,0SSME@inNOG,0V98K@meNOG,0XWGK@NOG,12Z6K@opiNOG,KOG2773@euNOG	NA|NA|NA	K, U	Apoptosis-antagonizing transcription factor, C-terminal
TetragonulaCarbonaria_000256-T1	12957.ACEP_00007530-PA	2.2e-73	280.4					artNOG[6]	038HJ@artNOG,0AQ2H@biNOG,0S8J0@hymNOG,0SYQF@inNOG,0W2F9@meNOG,11IAF@NOG,13U7C@opiNOG,KOG4788@euNOG	NA|NA|NA	V	Membrane-associating domain
TetragonulaCarbonaria_000258-T1	7460.GB11270-PA	1.5e-203	714.1					artNOG[6]	0373J@artNOG,0A38P@biNOG,0IGRY@euNOG,0S4HX@hymNOG,0SU0W@inNOG,0VE3A@meNOG,11F22@NOG,13K52@opiNOG	NA|NA|NA	S	Inherit from biNOG: chromosome 1 open reading frame 85
TetragonulaCarbonaria_000261-T1	7460.GB12929-PA	0.0	3545.4	PARA	GO:0000003,GO:0001518,GO:0001666,GO:0003008,GO:0003674,GO:0005215,GO:0005216,GO:0005244,GO:0005248,GO:0005261,GO:0005272,GO:0005575,GO:0005623,GO:0005886,GO:0005887,GO:0006810,GO:0006811,GO:0006812,GO:0006814,GO:0006950,GO:0007154,GO:0007267,GO:0007268,GO:0007610,GO:0007617,GO:0007618,GO:0007619,GO:0007638,GO:0008049,GO:0008150,GO:0008324,GO:0009605,GO:0009612,GO:0009628,GO:0009636,GO:0009987,GO:…	K04834		artNOG[6]	033XV@artNOG,09U04@biNOG,0S7HY@hymNOG,0SQM2@inNOG,0V4YY@meNOG,0XNP6@NOG,12NIT@opiNOG,KOG2301@euNOG	NA|NA|NA	P	Domain of unknown function (DUF3451)
TetragonulaCarbonaria_000263-T1	7460.GB14388-PA	0.0	1820.4					artNOG[6]	037U9@artNOG,0A7D2@biNOG,0IYT9@euNOG,0S3TS@hymNOG,0SUTS@inNOG,0VGZQ@meNOG,11Q29@NOG,13STE@opiNOG	NA|NA|NA
TetragonulaCarbonaria_000264-T1	7460.GB16184-PA	0.0	1219.9		GO:0000902,GO:0000904,GO:0001676,GO:0003002,GO:0003008,GO:0003674,GO:0003824,GO:0004467,GO:0005575,GO:0005622,GO:0005623,GO:0005737,GO:0005783,GO:0005811,GO:0006082,GO:0006629,GO:0006631,GO:0006928,GO:0006935,GO:0007154,GO:0007267,GO:0007268,GO:0007275,GO:0007389,GO:0007399,GO:0007409,GO:0007411,GO:0008150,GO:0008152,GO:0009605,GO:0009653,GO:0009987,GO:0010883,GO:0010884,GO:0010889,GO:0010890,GO:…	K01897		artNOG[6]	035KH@artNOG,09WG8@biNOG,0S657@hymNOG,0SS9G@inNOG,0V7EU@meNOG,12PYZ@opiNOG,COG1022@NOG,KOG1256@euNOG	NA|NA|NA	I	AMP-binding enzyme
TetragonulaCarbonaria_000266-T1	7460.GB18947-PA	2.5e-118	433.0					artNOG[6]	03I23@artNOG,0B6FN@biNOG,0ITQ6@euNOG,0T4E8@inNOG,0WJ61@meNOG,11WR7@NOG,13G5E@opiNOG	NA|NA|NA	L	Inherit from artNOG: BRCA1 C Terminus (BRCT) domain
TetragonulaCarbonaria_000267-T1	34740.HMEL016717-PA	3.9e-22	110.2					artNOG[6]	03B49@artNOG,0ABYD@biNOG,0JJ22@euNOG,0SXWU@inNOG,0VP1I@meNOG,0ZBTZ@NOG,14BHA@opiNOG	NA|NA|NA
TetragonulaCarbonaria_000270-T1	7460.GB16340-PA	0.0	1223.8			K06095,K13804		artNOG[6]	03HZU@artNOG,0B65Y@biNOG,0ITA0@euNOG,0T4CA@inNOG,0WIVN@meNOG,101DI@NOG,13FT3@opiNOG	NA|NA|NA	S	PDZ domain (Also known as DHR or GLGF)
TetragonulaCarbonaria_000271-T1	7460.GB16340-PA	0.0	1294.3			K06095,K13804		artNOG[6]	03HZU@artNOG,0B65Y@biNOG,0ITA0@euNOG,0T4CA@inNOG,0WIVN@meNOG,101DI@NOG,13FT3@opiNOG	NA|NA|NA	S	PDZ domain (Also known as DHR or GLGF)
TetragonulaCarbonaria_000272-T1	7460.GB16340-PA	3.4e-137	494.2			K06095,K13804		artNOG[6]	03HZU@artNOG,0B65Y@biNOG,0ITA0@euNOG,0T4CA@inNOG,0WIVN@meNOG,101DI@NOG,13FT3@opiNOG	NA|NA|NA	S	PDZ domain (Also known as DHR or GLGF)
TetragonulaCarbonaria_000273-T1	7460.GB10846-PA	0.0	1380.9	PATJ	GO:0000902,GO:0000904,GO:0001736,GO:0001738,GO:0001894,GO:0001895,GO:0002009,GO:0002165,GO:0003674,GO:0005080,GO:0005488,GO:0005515,GO:0005575,GO:0005622,GO:0005623,GO:0005634,GO:0005635,GO:0005737,GO:0005856,GO:0005875,GO:0005886,GO:0005911,GO:0005912,GO:0005918,GO:0005938,GO:0007043,GO:0007163,GO:0007164,GO:0007275,GO:0007399,GO:0008092,GO:0008104,GO:0008105,GO:0008150,GO:0008594,GO:0009653,GO:…	K06095		artNOG[6]	032E8@artNOG,09XRI@biNOG,0SPBI@inNOG,0V8P7@meNOG,10362@NOG,12QPR@opiNOG,KOG3528@euNOG	NA|NA|NA	O	PDZ domain (Also known as DHR or GLGF)
TetragonulaCarbonaria_000276-T1	7460.GB12028-PA	9e-114	415.2					artNOG[6]	03HZB@artNOG,0B650@biNOG,0IT99@euNOG,0WIUR@meNOG,0YWJ2@NOG,13FS5@opiNOG	NA|NA|NA
TetragonulaCarbonaria_000278-T1	7460.GB16775-PA	0.0	2262.6		GO:0000902,GO:0000904,GO:0003008,GO:0005575,GO:0005576,GO:0007275,GO:0007399,GO:0007600,GO:0007605,GO:0008150,GO:0009653,GO:0009987,GO:0016043,GO:0016358,GO:0022008,GO:0030030,GO:0030154,GO:0030182,GO:0031012,GO:0031175,GO:0032501,GO:0032502,GO:0032989,GO:0032990,GO:0044699,GO:0044707,GO:0044763,GO:0044767,GO:0048468,GO:0048666,GO:0048667,GO:0048699,GO:0048731,GO:0048812,GO:0048813,GO:0048856,GO:…			artNOG[6]	033ZH@artNOG,09W6N@biNOG,0IHAA@euNOG,0S6CT@hymNOG,0SP4Y@inNOG,0V74Z@meNOG,0XSWF@NOG,13I6X@opiNOG	NA|NA|NA	S	PAN_AP
TetragonulaCarbonaria_000279-T1	7460.GB17091-PA	4.2e-106	389.8					artNOG[6]	03GJ5@artNOG,0AQ2A@biNOG,0KHBX@euNOG,0S8KW@hymNOG,0T3AP@inNOG,0W2F1@meNOG,10REJ@NOG,12VA0@opiNOG	NA|NA|NA
TetragonulaCarbonaria_000280-T1	7425.NV16141-PA	2.7e-90	336.7					artNOG[6]	03I45@artNOG,0B6NH@biNOG,0IU6Y@euNOG,0S9V1@hymNOG,0T4FY@inNOG,0WJDN@meNOG,11IVN@NOG,13GHP@opiNOG	NA|NA|NA	S	TM2 domain
TetragonulaCarbonaria_000281-T1	7460.GB12836-PA	8.3e-57	227.3		GO:0003674,GO:0005198,GO:0005201,GO:0005575,GO:0005623,GO:0030312,GO:0031012,GO:0042600,GO:0044464,GO:0071944			artNOG[6]	039IU@artNOG,0ABIJ@biNOG,0J88Q@euNOG,0SWCZ@inNOG,0VNK4@meNOG,0XQS3@NOG,140DV@opiNOG	NA|NA|NA	S	ChtBD2
TetragonulaCarbonaria_000282-T1	7460.GB12032-PA	0.0	1122.8		GO:0003674,GO:0003824,GO:0005215,GO:0005575,GO:0005622,GO:0005623,GO:0005737,GO:0005739,GO:0005740,GO:0005743,GO:0006139,GO:0006152,GO:0006163,GO:0006195,GO:0006200,GO:0006725,GO:0006753,GO:0006793,GO:0006796,GO:0006807,GO:0006810,GO:0008150,GO:0008152,GO:0009056,GO:0009116,GO:0009117,GO:0009119,GO:0009123,GO:0009125,GO:0009126,GO:0009128,GO:0009141,GO:0009143,GO:0009144,GO:0009146,GO:0009150,GO:…	K05655		artNOG[6]	033SA@artNOG,09TPB@biNOG,0ST0W@inNOG,0V4NH@meNOG,12RBY@opiNOG,COG1132@NOG,KOG0058@euNOG	NA|NA|NA	Q	ATP-binding cassette subfamily B, member 8
TetragonulaCarbonaria_000286-T1	12957.ACEP_00007494-PA	5.7e-162	575.9		GO:0000122,GO:0000902,GO:0000904,GO:0000981,GO:0001071,GO:0003674,GO:0003676,GO:0003677,GO:0003690,GO:0003700,GO:0003705,GO:0005488,GO:0005515,GO:0005575,GO:0005622,GO:0005623,GO:0005634,GO:0005654,GO:0005667,GO:0006139,GO:0006351,GO:0006355,GO:0006357,GO:0006366,GO:0006725,GO:0006807,GO:0006928,GO:0006935,GO:0007275,GO:0007389,GO:0007399,GO:0007409,GO:0007411,GO:0007422,GO:0008134,GO:0008150,GO:…	K09397		artNOG[6]	036ZF@artNOG,0A2YH@biNOG,0S7YG@hymNOG,0SU9J@inNOG,0VISH@meNOG,13RB0@opiNOG,COG5025@NOG,KOG2294@euNOG	NA|NA|NA	K	FH
TetragonulaCarbonaria_000290-T1	7460.GB17323-PA	2.2e-147	527.7		GO:0000003,GO:0003002,GO:0003006,GO:0003674,GO:0004871,GO:0004872,GO:0004888,GO:0005041,GO:0005488,GO:0005515,GO:0005575,GO:0005623,GO:0005886,GO:0006810,GO:0006897,GO:0006898,GO:0007154,GO:0007165,GO:0007166,GO:0007275,GO:0007276,GO:0007283,GO:0007285,GO:0007292,GO:0007389,GO:0008150,GO:0009798,GO:0009950,GO:0009953,GO:0009987,GO:0016020,GO:0016049,GO:0016055,GO:0016192,GO:0017147,GO:0019953,GO:…			artNOG[6]	03HDP@artNOG,0B473@biNOG,0IPSX@euNOG,0S9NC@hymNOG,0T3VE@inNOG,0WGPA@meNOG,0XPMR@NOG,13CPI@opiNOG	NA|NA|NA	T	Low-density lipoprotein receptor repeat class B
TetragonulaCarbonaria_000290-T2	7460.GB17323-PA	2.6e-129	467.6		GO:0000003,GO:0003002,GO:0003006,GO:0003674,GO:0004871,GO:0004872,GO:0004888,GO:0005041,GO:0005488,GO:0005515,GO:0005575,GO:0005623,GO:0005886,GO:0006810,GO:0006897,GO:0006898,GO:0007154,GO:0007165,GO:0007166,GO:0007275,GO:0007276,GO:0007283,GO:0007285,GO:0007292,GO:0007389,GO:0008150,GO:0009798,GO:0009950,GO:0009953,GO:0009987,GO:0016020,GO:0016049,GO:0016055,GO:0016192,GO:0017147,GO:0019953,GO:…			artNOG[6]	03HDP@artNOG,0B473@biNOG,0IPSX@euNOG,0S9NC@hymNOG,0T3VE@inNOG,0WGPA@meNOG,0XPMR@NOG,13CPI@opiNOG	NA|NA|NA	T	Low-density lipoprotein receptor repeat class B
TetragonulaCarbonaria_000290-T3	12957.ACEP_00007499-PA	8.4e-86	322.8		GO:0000003,GO:0003002,GO:0003006,GO:0003674,GO:0004871,GO:0004872,GO:0004888,GO:0005041,GO:0005488,GO:0005515,GO:0005575,GO:0005623,GO:0005886,GO:0006810,GO:0006897,GO:0006898,GO:0007154,GO:0007165,GO:0007166,GO:0007275,GO:0007276,GO:0007283,GO:0007285,GO:0007292,GO:0007389,GO:0008150,GO:0009798,GO:0009950,GO:0009953,GO:0009987,GO:0016020,GO:0016049,GO:0016055,GO:0016192,GO:0017147,GO:0019953,GO:…			artNOG[6]	03HDP@artNOG,0B473@biNOG,0IPSX@euNOG,0S9NC@hymNOG,0T3VE@inNOG,0WGPA@meNOG,0XPMR@NOG,13CPI@opiNOG	NA|NA|NA	T	Low-density lipoprotein receptor repeat class B
TetragonulaCarbonaria_000291-T1	7460.GB10435-PA	1.7e-114	417.5		GO:0000003,GO:0003006,GO:0005575,GO:0005622,GO:0005623,GO:0005737,GO:0007276,GO:0007292,GO:0008150,GO:0009987,GO:0010941,GO:0019953,GO:0022412,GO:0022414,GO:0030154,GO:0030707,GO:0032501,GO:0032502,GO:0032504,GO:0042981,GO:0043066,GO:0043067,GO:0043069,GO:0044424,GO:0044464,GO:0044699,GO:0044702,GO:0044763,GO:0044767,GO:0048468,GO:0048477,GO:0048519,GO:0048523,GO:0048609,GO:0048610,GO:0048856,GO:…			artNOG[6]	03729@artNOG,09XBV@biNOG,0S46S@hymNOG,0SUKH@inNOG,0V8A5@meNOG,12QFM@opiNOG,COG5636@NOG,KOG4020@euNOG	NA|NA|NA	S	May be required for the maturation of extramitochondrial Fe S proteins. Has anti-apoptotic effects in the cell (By similarity)
TetragonulaCarbonaria_000292-T1	7460.GB17045-PA	0.0	2266.9	RY	GO:0000166,GO:0003674,GO:0003824,GO:0004854,GO:0005488,GO:0005575,GO:0005622,GO:0005623,GO:0005737,GO:0005777,GO:0005856,GO:0005875,GO:0006082,GO:0006139,GO:0006144,GO:0006145,GO:0006206,GO:0006520,GO:0006525,GO:0006568,GO:0006576,GO:0006586,GO:0006629,GO:0006644,GO:0006650,GO:0006725,GO:0006793,GO:0006796,GO:0006807,GO:0007275,GO:0007568,GO:0008150,GO:0008152,GO:0008340,GO:0009056,GO:0009064,GO:…	K00106		artNOG[6]	035S7@artNOG,09X8X@biNOG,0S6UT@hymNOG,0SQGV@inNOG,0V8S8@meNOG,12QCG@opiNOG,COG4630@NOG,COG4631@NOG,KOG0430@euNOG	NA|NA|NA	F	FAD binding domain in molybdopterin dehydrogenase
TetragonulaCarbonaria_000295-T1	12957.ACEP_00010733-PA	3.6e-52	210.3					artNOG[6]	03H78@artNOG,0B3GS@biNOG,0INCM@euNOG,0T3Q6@inNOG,0WFW1@meNOG,0Y4IG@NOG,13BHG@opiNOG	NA|NA|NA	O	Reprolysin family propeptide
TetragonulaCarbonaria_000298-T1	7460.GB10715-PA	1.2e-16	91.7		GO:0003674,GO:0003824,GO:0004175,GO:0004222,GO:0008150,GO:0008152,GO:0008233,GO:0008237,GO:0016787,GO:0070011	K08624		artNOG[6]	033GN@artNOG,09U5N@biNOG,0S39C@hymNOG,0SQ8K@inNOG,0V69U@meNOG,0XPKZ@NOG,12PII@opiNOG,KOG3538@euNOG	NA|NA|NA	O	A disintegrin and metalloproteinase with thrombospondin motifs 9-like
TetragonulaCarbonaria_000301-T1	7460.GB10715-PA	4.8e-48	196.4		GO:0003674,GO:0003824,GO:0004175,GO:0004222,GO:0008150,GO:0008152,GO:0008233,GO:0008237,GO:0016787,GO:0070011	K08624		artNOG[6]	033GN@artNOG,09U5N@biNOG,0S39C@hymNOG,0SQ8K@inNOG,0V69U@meNOG,0XPKZ@NOG,12PII@opiNOG,KOG3538@euNOG	NA|NA|NA	O	A disintegrin and metalloproteinase with thrombospondin motifs 9-like
TetragonulaCarbonaria_000303-T1	7460.GB10715-PA	0.0	2350.5		GO:0003674,GO:0003824,GO:0004175,GO:0004222,GO:0008150,GO:0008152,GO:0008233,GO:0008237,GO:0016787,GO:0070011	K08624		artNOG[6]	033GN@artNOG,09U5N@biNOG,0S39C@hymNOG,0SQ8K@inNOG,0V69U@meNOG,0XPKZ@NOG,12PII@opiNOG,KOG3538@euNOG	NA|NA|NA	O	A disintegrin and metalloproteinase with thrombospondin motifs 9-like
TetragonulaCarbonaria_000306-T1	12957.ACEP_00013910-PA	5.4e-108	395.6	RAB7	GO:0002165,GO:0003002,GO:0003674,GO:0003824,GO:0003924,GO:0005575,GO:0005622,GO:0005623,GO:0005737,GO:0005768,GO:0005770,GO:0005811,GO:0006139,GO:0006152,GO:0006163,GO:0006184,GO:0006195,GO:0006403,GO:0006725,GO:0006753,GO:0006793,GO:0006796,GO:0006807,GO:0006810,GO:0006897,GO:0007034,GO:0007041,GO:0007275,GO:0007389,GO:0007431,GO:0007435,GO:0007444,GO:0007447,GO:0007450,GO:0007552,GO:0007559,GO:…	K07897		artNOG[6]	033YN@artNOG,09VB9@biNOG,0S3J5@hymNOG,0SQ43@inNOG,0V6AJ@meNOG,0XNZV@NOG,12P7A@opiNOG,KOG0394@euNOG	NA|NA|NA	U	RAB
TetragonulaCarbonaria_000307-T1	12957.ACEP_00002215-PA	0.0	1110.9		GO:0000723,GO:0002164,GO:0002165,GO:0002168,GO:0005575,GO:0005622,GO:0005623,GO:0005634,GO:0006139,GO:0006259,GO:0006281,GO:0006302,GO:0006725,GO:0006807,GO:0006950,GO:0006974,GO:0006996,GO:0007275,GO:0008150,GO:0008152,GO:0009791,GO:0009987,GO:0016043,GO:0016233,GO:0032200,GO:0032501,GO:0032502,GO:0033554,GO:0034641,GO:0042592,GO:0043170,GO:0043226,GO:0043227,GO:0043229,GO:0043231,GO:0044237,GO:…	K10866		artNOG[6]	032CG@artNOG,0A16J@biNOG,0S35R@hymNOG,0SPA3@inNOG,0VC2E@meNOG,12S4Q@opiNOG,COG0419@NOG,KOG0962@euNOG	NA|NA|NA	L	Rad50 zinc hook motif
TetragonulaCarbonaria_000308-T1	7460.GB12845-PA	0.0	1427.9		GO:0007154,GO:0007267,GO:0008150,GO:0009987,GO:0023052,GO:0030154,GO:0032502,GO:0044699,GO:0044700,GO:0044763,GO:0045165,GO:0045168,GO:0046331,GO:0048869			artNOG[6]	03377@artNOG,09UYE@biNOG,0S4E4@hymNOG,0SQ0G@inNOG,0V956@meNOG,12UCD@opiNOG,COG5141@NOG,KOG0957@euNOG	NA|NA|NA	S	PHD-finger
TetragonulaCarbonaria_000311-T1	12957.ACEP_00001697-PA	1.3e-213	747.7		GO:0000003,GO:0003333,GO:0003674,GO:0005215,GO:0005342,GO:0005575,GO:0006810,GO:0006811,GO:0006812,GO:0006820,GO:0006835,GO:0006865,GO:0006868,GO:0007610,GO:0007617,GO:0007618,GO:0007619,GO:0007635,GO:0008049,GO:0008150,GO:0008509,GO:0008514,GO:0009987,GO:0014047,GO:0015075,GO:0015171,GO:0015711,GO:0015734,GO:0015800,GO:0015804,GO:0015807,GO:0015813,GO:0015849,GO:0019098,GO:0022414,GO:0022857,GO:…			artNOG[6]	0361T@artNOG,09V1W@biNOG,0S56G@hymNOG,0SSUM@inNOG,0V61J@meNOG,12P2T@opiNOG,COG0531@NOG,KOG1287@euNOG	NA|NA|NA	E	Amino acid permease
TetragonulaCarbonaria_000312-T1	7460.GB18107-PA	4.8e-64	248.8	VHA14	GO:0000221,GO:0003674,GO:0003824,GO:0005215,GO:0005575,GO:0005622,GO:0005623,GO:0005737,GO:0005773,GO:0005774,GO:0005886,GO:0006139,GO:0006152,GO:0006163,GO:0006195,GO:0006200,GO:0006725,GO:0006753,GO:0006793,GO:0006796,GO:0006807,GO:0006810,GO:0006811,GO:0006812,GO:0006818,GO:0008150,GO:0008152,GO:0008324,GO:0008553,GO:0009056,GO:0009116,GO:0009117,GO:0009119,GO:0009123,GO:0009125,GO:0009126,GO:…	K02151		artNOG[6]	03765@artNOG,0A7MC@biNOG,0S89I@hymNOG,0STVZ@inNOG,0VIFV@meNOG,13SVT@opiNOG,COG1436@NOG,KOG3432@euNOG	NA|NA|NA	C	Subunit of the peripheral V1 complex of vacuolar ATPase essential for assembly or catalytic function. V-ATPase is responsible for acidifying a variety of intracellular compartments in eukaryotic cells (By similarity)
TetragonulaCarbonaria_000313-T1	7460.GB12993-PA	5.4e-222	776.2			K17198		artNOG[6]	0378I@artNOG,0A80W@biNOG,0S8EJ@hymNOG,0SU5Q@inNOG,0VIWG@meNOG,13S1T@opiNOG,COG1100@NOG,KOG0395@euNOG	NA|NA|NA	S	ZnF_C2H2
TetragonulaCarbonaria_000314-T1	7460.GB12993-PA	4.7e-10	69.7			K17198		artNOG[6]	0378I@artNOG,0A80W@biNOG,0S8EJ@hymNOG,0SU5Q@inNOG,0VIWG@meNOG,13S1T@opiNOG,COG1100@NOG,KOG0395@euNOG	NA|NA|NA	S	ZnF_C2H2
TetragonulaCarbonaria_000315-T1	7460.GB13842-PA	5.7e-191	672.2		GO:0000166,GO:0001882,GO:0001883,GO:0003674,GO:0005083,GO:0005096,GO:0005488,GO:0005525,GO:0005575,GO:0005622,GO:0005623,GO:0005737,GO:0005794,GO:0005795,GO:0005829,GO:0006140,GO:0008047,GO:0008060,GO:0008150,GO:0009118,GO:0009894,GO:0009966,GO:0010646,GO:0017076,GO:0019001,GO:0019219,GO:0019220,GO:0019222,GO:0023051,GO:0030234,GO:0030695,GO:0030811,GO:0031323,GO:0031329,GO:0032012,GO:0032549,GO:…	K12492		artNOG[6]	035FA@artNOG,09ZPC@biNOG,0S6CK@hymNOG,0SS3N@inNOG,0VDS1@meNOG,12TJE@opiNOG,COG5347@NOG,KOG0704@euNOG	NA|NA|NA	T	ArfGap
TetragonulaCarbonaria_000316-T1	7425.NV16829-PA	7.9e-58	228.0		GO:0001666,GO:0006412,GO:0006950,GO:0008150,GO:0008152,GO:0009058,GO:0009059,GO:0009628,GO:0009987,GO:0010467,GO:0019538,GO:0033554,GO:0034645,GO:0036293,GO:0036294,GO:0042221,GO:0043170,GO:0044237,GO:0044238,GO:0044249,GO:0044260,GO:0044267,GO:0044699,GO:0044763,GO:0050896,GO:0051716,GO:0070482,GO:0070887,GO:0071453,GO:0071456,GO:0071704,GO:1901576	K03113		artNOG[6]	0370G@artNOG,0A7GZ@biNOG,0S89X@hymNOG,0SUA3@inNOG,0VIAP@meNOG,13S0X@opiNOG,COG0023@NOG,KOG1770@euNOG	NA|NA|NA	J	Translation initiation factor SUI1
TetragonulaCarbonaria_000317-T1	7460.GB20082-PA	0.0	1197.6			K18763		artNOG[6]	036CT@artNOG,09XBU@biNOG,0S562@hymNOG,0ST97@inNOG,0V8A4@meNOG,0XTHK@NOG,13I6F@opiNOG,KOG2591@euNOG	NA|NA|NA	T	LA
TetragonulaCarbonaria_000318-T1	7460.GB12521-PA	2.9e-138	496.5					artNOG[6]	034KD@artNOG,09VSQ@biNOG,0S3ME@hymNOG,0SQJU@inNOG,0V6RP@meNOG,0XT05@NOG,12PGG@opiNOG,KOG3012@euNOG	NA|NA|NA	S	UNC-50 family
TetragonulaCarbonaria_000319-T1	7460.GB19489-PA	1.3e-264	917.9					artNOG[6]	039CP@artNOG,0AQ54@biNOG,0J8C2@euNOG,0S8A7@hymNOG,0SWAJ@inNOG,0W2I4@meNOG,0Y1CE@NOG,1409H@opiNOG	NA|NA|NA
TetragonulaCarbonaria_000320-T1	12957.ACEP_00005656-PA	0.0	1241.5	EGL	GO:0000003,GO:0000226,GO:0001709,GO:0003002,GO:0003006,GO:0003674,GO:0003676,GO:0003723,GO:0003729,GO:0005488,GO:0006403,GO:0006810,GO:0006996,GO:0007010,GO:0007017,GO:0007097,GO:0007163,GO:0007275,GO:0007276,GO:0007281,GO:0007292,GO:0007293,GO:0007294,GO:0007308,GO:0007309,GO:0007310,GO:0007312,GO:0007389,GO:0008150,GO:0008298,GO:0009653,GO:0009798,GO:0009950,GO:0009953,GO:0009987,GO:0009994,GO:…	K18740		artNOG[6]	033VA@artNOG,09U0M@biNOG,0SQIT@inNOG,0V4ZC@meNOG,11GM1@NOG,13IZR@opiNOG,KOG2405@euNOG	NA|NA|NA	L	Pfam:3_5_exonuc
TetragonulaCarbonaria_000321-T1	7460.GB14677-PA	5.3e-310	1068.1		GO:0003674,GO:0003824,GO:0003937,GO:0004643,GO:0006950,GO:0008150,GO:0008152,GO:0009611,GO:0016740,GO:0016741,GO:0016742,GO:0016787,GO:0016810,GO:0016814,GO:0019238,GO:0042060,GO:0050896	K00602		artNOG[6]	035JZ@artNOG,09ZKT@biNOG,0S6J1@hymNOG,0SS8M@inNOG,0VAHG@meNOG,12NZ0@opiNOG,COG0138@NOG,KOG2555@euNOG	NA|NA|NA	F	bifunctional purine biosynthesis protein
TetragonulaCarbonaria_000322-T1	7425.NV17279-PA	1.7e-164	584.3	CSTF-64	GO:0003674,GO:0003676,GO:0003723,GO:0003729,GO:0005488,GO:0005575,GO:0005622,GO:0005623,GO:0005634,GO:0005654,GO:0005848,GO:0005849,GO:0006139,GO:0006379,GO:0006396,GO:0006397,GO:0006725,GO:0006807,GO:0007275,GO:0007399,GO:0008150,GO:0008152,GO:0009987,GO:0010467,GO:0016070,GO:0016071,GO:0022008,GO:0030154,GO:0031974,GO:0031981,GO:0032501,GO:0032502,GO:0032991,GO:0034641,GO:0043170,GO:0043226,GO:…	K14407		artNOG[6]	0343S@artNOG,09WWZ@biNOG,0S7EM@hymNOG,0SRY9@inNOG,0V7VA@meNOG,0XQBV@NOG,12Q6D@opiNOG,KOG0108@euNOG	NA|NA|NA	A	RNA recognition motif. (a.k.a. RRM, RBD, or RNP domain)
TetragonulaCarbonaria_000323-T1	7460.GB11180-PA	0.0	1551.6			K18405		artNOG[6]	03HD4@artNOG,0B45G@biNOG,0IPQV@euNOG,0S9N4@hymNOG,0T3UY@inNOG,0WGMK@meNOG,11N00@NOG,13CMG@opiNOG	NA|NA|NA	K	RING finger protein 17-like
TetragonulaCarbonaria_000330-T1	7460.GB11884-PA	2.6e-28	130.6					artNOG[6]	036IB@artNOG,0A74S@biNOG,0IWM2@euNOG,0S4SP@hymNOG,0STG1@inNOG,0VI2U@meNOG,11HAT@NOG,13R08@opiNOG	NA|NA|NA	S	Chitin binding Peritrophin-A domain
TetragonulaCarbonaria_000342-T1	7460.GB17315-PA	2e-143	514.6					artNOG[6]	036JY@artNOG,0A7BK@biNOG,0IVVY@euNOG,0S6TJ@hymNOG,0STHM@inNOG,0VI65@meNOG,11GYU@NOG,13QKW@opiNOG	NA|NA|NA	S	Chitin binding Peritrophin-A domain
TetragonulaCarbonaria_000343-T1	7460.GB17315-PA	2.8e-45	186.8					artNOG[6]	036JY@artNOG,0A7BK@biNOG,0IVVY@euNOG,0S6TJ@hymNOG,0STHM@inNOG,0VI65@meNOG,11GYU@NOG,13QKW@opiNOG	NA|NA|NA	S	Chitin binding Peritrophin-A domain
TetragonulaCarbonaria_000344-T1	7460.GB11180-PA	8.4e-84	315.5			K18405		artNOG[6]	03HD4@artNOG,0B45G@biNOG,0IPQV@euNOG,0S9N4@hymNOG,0T3UY@inNOG,0WGMK@meNOG,11N00@NOG,13CMG@opiNOG	NA|NA|NA	K	RING finger protein 17-like
TetragonulaCarbonaria_000350-T1	7425.NV17286-PA	8.3e-154	548.9	FRU	GO:0000003,GO:0000902,GO:0000904,GO:0001071,GO:0002118,GO:0003006,GO:0003674,GO:0003700,GO:0005575,GO:0005622,GO:0005623,GO:0005634,GO:0006355,GO:0006928,GO:0006935,GO:0007275,GO:0007399,GO:0007409,GO:0007411,GO:0007417,GO:0007517,GO:0007530,GO:0007548,GO:0007610,GO:0007617,GO:0007618,GO:0007619,GO:0007620,GO:0008037,GO:0008038,GO:0008049,GO:0008150,GO:0009605,GO:0009653,GO:0009889,GO:0009987,GO:…			artNOG[6]	03775@artNOG,0A6NQ@biNOG,0IXAR@euNOG,0S59D@hymNOG,0SU4C@inNOG,0VHGX@meNOG,11JXS@NOG,13RYQ@opiNOG	NA|NA|NA	S	BTB/POZ domain
TetragonulaCarbonaria_000351-T1	7425.NV17286-PA	1.2e-45	188.0	FRU	GO:0000003,GO:0000902,GO:0000904,GO:0001071,GO:0002118,GO:0003006,GO:0003674,GO:0003700,GO:0005575,GO:0005622,GO:0005623,GO:0005634,GO:0006355,GO:0006928,GO:0006935,GO:0007275,GO:0007399,GO:0007409,GO:0007411,GO:0007417,GO:0007517,GO:0007530,GO:0007548,GO:0007610,GO:0007617,GO:0007618,GO:0007619,GO:0007620,GO:0008037,GO:0008038,GO:0008049,GO:0008150,GO:0009605,GO:0009653,GO:0009889,GO:0009987,GO:…			artNOG[6]	03775@artNOG,0A6NQ@biNOG,0IXAR@euNOG,0S59D@hymNOG,0SU4C@inNOG,0VHGX@meNOG,11JXS@NOG,13RYQ@opiNOG	NA|NA|NA	S	BTB/POZ domain
TetragonulaCarbonaria_000354-T1	7425.NV31559-PA	5.3e-49	198.7					artNOG[6]	039A3@artNOG,0A99C@biNOG,0S9HJ@hymNOG,0SW2B@inNOG,0VK5X@meNOG,13YEE@opiNOG,COG5048@NOG,KOG1721@euNOG	NA|NA|NA	K	Zinc finger, C2H2 type
TetragonulaCarbonaria_000357-T1	7460.GB12470-PA	6.7e-183	645.2		GO:0000096,GO:0000097,GO:0003674,GO:0003824,GO:0005575,GO:0005622,GO:0005623,GO:0005634,GO:0005737,GO:0005851,GO:0006082,GO:0006412,GO:0006417,GO:0006520,GO:0006555,GO:0006790,GO:0006807,GO:0007275,GO:0007444,GO:0008150,GO:0008152,GO:0008652,GO:0009058,GO:0009059,GO:0009066,GO:0009067,GO:0009086,GO:0009889,GO:0009987,GO:0010467,GO:0010468,GO:0010556,GO:0010608,GO:0016053,GO:0016853,GO:0016860,GO:…	K08963		artNOG[6]	032KB@artNOG,09ZIU@biNOG,0S352@hymNOG,0SPGK@inNOG,0VAFS@meNOG,12R3D@opiNOG,COG0182@NOG,KOG1468@euNOG	NA|NA|NA	J	Catalyzes the interconversion of methylthioribose-1- phosphate (MTR-1-P) into methylthioribulose-1-phosphate (MTRu-1-P) (By similarity)
TetragonulaCarbonaria_000360-T1	7460.GB15450-PA	3.1e-191	672.9	TMOD	GO:0002165,GO:0003674,GO:0003779,GO:0005488,GO:0005515,GO:0005523,GO:0005575,GO:0005622,GO:0005623,GO:0005737,GO:0006996,GO:0007010,GO:0007275,GO:0007444,GO:0007472,GO:0007476,GO:0007552,GO:0007560,GO:0008092,GO:0008150,GO:0009653,GO:0009791,GO:0009886,GO:0009887,GO:0009987,GO:0016043,GO:0032501,GO:0032502,GO:0035107,GO:0035114,GO:0035120,GO:0035220,GO:0044424,GO:0044444,GO:0044464,GO:0044699,GO:…	K10370		artNOG[6]	033HH@artNOG,09U8S@biNOG,0SQ9B@inNOG,0V57X@meNOG,0YAHM@NOG,12U6B@opiNOG,KOG3735@euNOG	NA|NA|NA	Z	tropomodulin
TetragonulaCarbonaria_000371-T1	7460.GB16561-PA	6.2e-19	99.8	SAP-R	GO:0005575,GO:0005622,GO:0005623,GO:0005737,GO:0006403,GO:0006810,GO:0008150,GO:0015931,GO:0033036,GO:0033227,GO:0044424,GO:0044444,GO:0044464,GO:0044699,GO:0044765,GO:0045169,GO:0050657,GO:0050658,GO:0051179,GO:0051234,GO:0051236,GO:0071702,GO:0071705	K12382		artNOG[6]	032DN@artNOG,0A3BA@biNOG,0S7Q1@hymNOG,0SPB1@inNOG,0VE66@meNOG,0XSI5@NOG,12SZP@opiNOG,KOG1340@euNOG	NA|NA|NA	G, I	SAPA
TetragonulaCarbonaria_000372-T1	7176.CPIJ015005-PA	3.3e-19	99.4	HTB1	GO:0000122,GO:0000228,GO:0000785,GO:0000786,GO:0000788,GO:0000790,GO:0003674,GO:0003676,GO:0003677,GO:0005488,GO:0005575,GO:0005622,GO:0005623,GO:0005634,GO:0005657,GO:0005694,GO:0006139,GO:0006259,GO:0006281,GO:0006301,GO:0006325,GO:0006333,GO:0006355,GO:0006357,GO:0006725,GO:0006807,GO:0006950,GO:0006974,GO:0006996,GO:0008150,GO:0008152,GO:0009889,GO:0009890,GO:0009892,GO:0009987,GO:0010468,GO:…	K11252		opiNOG[43]	11NV5@NOG,13SS1@opiNOG,KOG1744@euNOG	NA|NA|NA	B	Core component of nucleosome. Nucleosomes wrap and compact DNA into chromatin, limiting DNA accessibility to the cellular machineries which require DNA as a template. Histones thereby play a central role in transcription regulation, DNA repair, DNA replication and chromosomal stability. DNA accessibility is regulated via a complex set of post-translational modifications of histones, also called h…
TetragonulaCarbonaria_000376-T1	7460.GB12205-PA	1.6e-38	163.7	SCF	GO:0003674,GO:0003824,GO:0003916,GO:0005575,GO:0005622,GO:0005623,GO:0005634,GO:0005694,GO:0005700,GO:0005703,GO:0005737,GO:0006139,GO:0006259,GO:0006265,GO:0006325,GO:0006355,GO:0006725,GO:0006807,GO:0006996,GO:0007549,GO:0008150,GO:0008152,GO:0009047,GO:0009889,GO:0009891,GO:0009893,GO:0009987,GO:0010468,GO:0010556,GO:0010557,GO:0010604,GO:0010628,GO:0016043,GO:0016853,GO:0019219,GO:0019222,GO:…			artNOG[6]	032G3@artNOG,09TQW@biNOG,0S587@hymNOG,0SNZH@inNOG,0V4Q6@meNOG,0XRVE@NOG,12PP3@opiNOG,KOG4223@euNOG	NA|NA|NA	T, U	EFh
TetragonulaCarbonaria_000383-T1	7460.GB12460-PA	3.2e-26	123.2					meNOG[21]	0AKSE@biNOG,0KF0Z@euNOG,0VYHP@meNOG,116BQ@NOG,12ZUK@opiNOG	NA|NA|NA	S	Fasciclin domain
TetragonulaCarbonaria_000384-T1	7460.GB11141-PA	1.2e-280	971.1		GO:0000003,GO:0000226,GO:0000228,GO:0000808,GO:0001667,GO:0003006,GO:0003008,GO:0003674,GO:0003676,GO:0003677,GO:0005488,GO:0005575,GO:0005622,GO:0005623,GO:0005634,GO:0005664,GO:0005694,GO:0005819,GO:0005856,GO:0006139,GO:0006259,GO:0006260,GO:0006261,GO:0006270,GO:0006725,GO:0006807,GO:0006928,GO:0006996,GO:0007010,GO:0007017,GO:0007049,GO:0007098,GO:0007276,GO:0007292,GO:0007297,GO:0007298,GO:…	K02605		artNOG[6]	035C9@artNOG,09V03@biNOG,0S5K7@hymNOG,0SQSC@inNOG,0V5ZV@meNOG,0XT1W@NOG,12SSH@opiNOG,KOG2538@euNOG	NA|NA|NA	L	origin recognition complex subunit 3-like
TetragonulaCarbonaria_000385-T1	7460.GB15085-PA	7e-135	485.3		GO:0000902,GO:0000904,GO:0003674,GO:0005488,GO:0005515,GO:0005575,GO:0005623,GO:0005886,GO:0006928,GO:0006935,GO:0007155,GO:0007156,GO:0007158,GO:0007275,GO:0007399,GO:0007409,GO:0007411,GO:0008037,GO:0008038,GO:0008150,GO:0009605,GO:0009653,GO:0009987,GO:0016020,GO:0016043,GO:0016337,GO:0016338,GO:0022008,GO:0022610,GO:0030030,GO:0030154,GO:0030182,GO:0031175,GO:0032501,GO:0032502,GO:0032989,GO:…	K19897		artNOG[6]	034R2@artNOG,0A651@biNOG,0S5UK@hymNOG,0SSMK@inNOG,0W1UR@meNOG,13PB2@opiNOG,COG2335@NOG,KOG1437@euNOG	NA|NA|NA	M, W	Fasciclin domain
TetragonulaCarbonaria_000387-T1	7460.GB15085-PA	5.6e-112	409.5		GO:0000902,GO:0000904,GO:0003674,GO:0005488,GO:0005515,GO:0005575,GO:0005623,GO:0005886,GO:0006928,GO:0006935,GO:0007155,GO:0007156,GO:0007158,GO:0007275,GO:0007399,GO:0007409,GO:0007411,GO:0008037,GO:0008038,GO:0008150,GO:0009605,GO:0009653,GO:0009987,GO:0016020,GO:0016043,GO:0016337,GO:0016338,GO:0022008,GO:0022610,GO:0030030,GO:0030154,GO:0030182,GO:0031175,GO:0032501,GO:0032502,GO:0032989,GO:…	K19897		artNOG[6]	034R2@artNOG,0A651@biNOG,0S5UK@hymNOG,0SSMK@inNOG,0W1UR@meNOG,13PB2@opiNOG,COG2335@NOG,KOG1437@euNOG	NA|NA|NA	M, W	Fasciclin domain
TetragonulaCarbonaria_000389-T1	7460.GB12325-PA	9.2e-45	186.0					artNOG[6]	039AR@artNOG,0AQ8R@biNOG,0IXPE@euNOG,0W2N6@meNOG,0XUUR@NOG,13YGU@opiNOG	NA|NA|NA	U	Inherit from euNOG: Trans-golgi network protein 2
TetragonulaCarbonaria_000390-T1	7460.GB13397-PA	1.3e-132	478.0					artNOG[6]	039YP@artNOG,0A5P8@biNOG,0S5D5@hymNOG,0SWT8@inNOG,0VGIA@meNOG,141M6@opiNOG,COG5640@NOG,KOG3627@euNOG	NA|NA|NA	O	Tryp_SPc
TetragonulaCarbonaria_000391-T1	7460.GB10646-PA	2.7e-164	583.2		GO:0003674,GO:0003824,GO:0004175,GO:0004252,GO:0006508,GO:0008150,GO:0008152,GO:0008233,GO:0008236,GO:0016787,GO:0017171,GO:0019538,GO:0043170,GO:0044238,GO:0070011,GO:0071704			artNOG[6]	036CI@artNOG,09XUH@biNOG,0S3U2@hymNOG,0ST8V@inNOG,0V8S7@meNOG,12TGM@opiNOG,COG5640@NOG,KOG3627@euNOG	NA|NA|NA	O	Tryp_SPc
TetragonulaCarbonaria_000392-T1	7460.GB14654-PA	1.1e-138	498.4		GO:0003674,GO:0003824,GO:0004175,GO:0004252,GO:0006508,GO:0008150,GO:0008152,GO:0008233,GO:0008236,GO:0016787,GO:0017171,GO:0019538,GO:0043170,GO:0044238,GO:0070011,GO:0071704			artNOG[6]	033N7@artNOG,0A1BH@biNOG,0S4AR@hymNOG,0SP80@inNOG,0VC73@meNOG,12TK6@opiNOG,COG5640@NOG,KOG3627@euNOG	NA|NA|NA	O	Domain of unknown function (DUF1986)
TetragonulaCarbonaria_000393-T1	12957.ACEP_00004273-PA	1.2e-141	508.1					artNOG[6]	036A2@artNOG,0A6FB@biNOG,0S5K6@hymNOG,0SQ7W@inNOG,0VH9V@meNOG,13NCF@opiNOG,COG5640@NOG,KOG3627@euNOG	NA|NA|NA	O	Tryp_SPc
TetragonulaCarbonaria_000394-T1	7460.GB12300-PA	2.2e-156	557.4		GO:0003674,GO:0003824,GO:0004175,GO:0004252,GO:0006508,GO:0008150,GO:0008152,GO:0008233,GO:0008236,GO:0016787,GO:0017171,GO:0019538,GO:0043170,GO:0044238,GO:0070011,GO:0071704			artNOG[6]	032HD@artNOG,0A4D1@biNOG,0S351@hymNOG,0SPE4@inNOG,0VF7V@meNOG,13MPS@opiNOG,COG5640@NOG,KOG3627@euNOG	NA|NA|NA	O	Tryp_SPc
TetragonulaCarbonaria_000395-T1	7460.GB10150-PA	0.0	1144.4		GO:0000302,GO:0001666,GO:0003674,GO:0003824,GO:0004383,GO:0005488,GO:0005515,GO:0005575,GO:0005622,GO:0005623,GO:0005737,GO:0005829,GO:0006139,GO:0006152,GO:0006163,GO:0006164,GO:0006182,GO:0006184,GO:0006195,GO:0006725,GO:0006753,GO:0006793,GO:0006796,GO:0006807,GO:0006950,GO:0006979,GO:0008074,GO:0008150,GO:0008152,GO:0009056,GO:0009058,GO:0009116,GO:0009117,GO:0009119,GO:0009141,GO:0009143,GO:…	K01769		artNOG[6]	034FG@artNOG,0A5VS@biNOG,0S6DI@hymNOG,0SRM5@inNOG,0V96G@meNOG,132W0@opiNOG,COG2114@NOG,KOG4171@euNOG	NA|NA|NA	F	Heme NO binding
TetragonulaCarbonaria_000396-T1	7460.GB11250-PA	1.9e-27	127.1		GO:0006810,GO:0006897,GO:0006909,GO:0008150,GO:0016192,GO:0044699,GO:0044765,GO:0051179,GO:0051234			artNOG[6]	0341Q@artNOG,09WC2@biNOG,0S72X@hymNOG,0SQQT@inNOG,0V7AG@meNOG,0XRAX@NOG,12PUF@opiNOG,KOG4381@euNOG	NA|NA|NA	T	RUN and FYVE domain-containing protein 2-like
TetragonulaCarbonaria_000397-T1	7460.GB11250-PA	4.1e-258	896.0		GO:0006810,GO:0006897,GO:0006909,GO:0008150,GO:0016192,GO:0044699,GO:0044765,GO:0051179,GO:0051234			artNOG[6]	0341Q@artNOG,09WC2@biNOG,0S72X@hymNOG,0SQQT@inNOG,0V7AG@meNOG,0XRAX@NOG,12PUF@opiNOG,KOG4381@euNOG	NA|NA|NA	T	RUN and FYVE domain-containing protein 2-like
TetragonulaCarbonaria_000398-T1	7460.GB17565-PA	2.4e-92	343.6					artNOG[6]	038ZI@artNOG,0A59Z@biNOG,0IFA7@euNOG,0SX22@inNOG,0VEK7@meNOG,11F3Q@NOG,13KVK@opiNOG	NA|NA|NA	S	Inherit from artNOG: FYVE
TetragonulaCarbonaria_000404-T1	7425.NV18085-PA	1.6e-30	138.7	IGSF9B	GO:0005575,GO:0005623,GO:0005886,GO:0016020,GO:0044464,GO:0071944			euNOG[57]	0XPX0@NOG,KOG3510@euNOG	NA|NA|NA	S	Kin of IRRE like
TetragonulaCarbonaria_000405-T1	12957.ACEP_00004283-PA	1.6e-19	102.4		GO:0005575,GO:0005623,GO:0005886,GO:0007155,GO:0008150,GO:0009987,GO:0016020,GO:0022610,GO:0044464,GO:0044699,GO:0044763,GO:0071944			meNOG[21]	09TMR@biNOG,0V4KS@meNOG,0XPX0@NOG,13KJR@opiNOG,KOG3510@euNOG	NA|NA|NA	T	IgLON family member 5
TetragonulaCarbonaria_000406-T1	7460.GB12689-PA	2.3e-21	107.5		GO:0005575,GO:0005623,GO:0005886,GO:0007155,GO:0008150,GO:0009987,GO:0016020,GO:0022610,GO:0044464,GO:0044699,GO:0044763,GO:0071944			meNOG[21]	09TMR@biNOG,0V4KS@meNOG,0XPX0@NOG,13KJR@opiNOG,KOG3510@euNOG	NA|NA|NA	T	IgLON family member 5
TetragonulaCarbonaria_000417-T1	7460.GB13720-PA	2.3e-169	600.5					artNOG[6]	03HJH@artNOG,0B4PA@biNOG,0IQJH@euNOG,0S9PK@hymNOG,0T404@inNOG,0WH7J@meNOG,0XT1Y@NOG,13DEM@opiNOG	NA|NA|NA	T	Immunoglobulin V-set domain
TetragonulaCarbonaria_000451-T1	7460.GB15181-PA	2.6e-75	287.7		GO:0000902,GO:0000904,GO:0005575,GO:0005576,GO:0005623,GO:0005886,GO:0005887,GO:0006928,GO:0006935,GO:0007155,GO:0007157,GO:0007275,GO:0007399,GO:0007409,GO:0007411,GO:0007414,GO:0007415,GO:0008037,GO:0008038,GO:0008150,GO:0009605,GO:0009653,GO:0009987,GO:0016020,GO:0016021,GO:0016043,GO:0016198,GO:0016337,GO:0022008,GO:0022610,GO:0030030,GO:0030154,GO:0030182,GO:0031175,GO:0031224,GO:0031226,GO:…			artNOG[6]	0371J@artNOG,0A7K1@biNOG,0IYBS@euNOG,0S81R@hymNOG,0STZ0@inNOG,0VIKH@meNOG,11JH5@NOG,13R41@opiNOG	NA|NA|NA	S	IG
TetragonulaCarbonaria_000453-T1	7425.NV15483-PA	5.4e-13	79.3		GO:0000902,GO:0000904,GO:0005575,GO:0005576,GO:0005623,GO:0005886,GO:0005887,GO:0006928,GO:0006935,GO:0007155,GO:0007157,GO:0007275,GO:0007399,GO:0007409,GO:0007411,GO:0007414,GO:0007415,GO:0008037,GO:0008038,GO:0008150,GO:0009605,GO:0009653,GO:0009987,GO:0016020,GO:0016021,GO:0016043,GO:0016198,GO:0016337,GO:0022008,GO:0022610,GO:0030030,GO:0030154,GO:0030182,GO:0031175,GO:0031224,GO:0031226,GO:…			artNOG[6]	0371J@artNOG,0A7K1@biNOG,0IYBS@euNOG,0S81R@hymNOG,0STZ0@inNOG,0VIKH@meNOG,11JH5@NOG,13R41@opiNOG	NA|NA|NA	S	IG
TetragonulaCarbonaria_000459-T1	7460.GB18487-PA	0.0	1508.0		GO:0000226,GO:0005575,GO:0005622,GO:0005623,GO:0005737,GO:0005813,GO:0005814,GO:0005815,GO:0005856,GO:0006996,GO:0007010,GO:0007017,GO:0007049,GO:0007098,GO:0007099,GO:0008150,GO:0009987,GO:0015630,GO:0016043,GO:0022402,GO:0031023,GO:0043226,GO:0043228,GO:0043229,GO:0043232,GO:0044422,GO:0044424,GO:0044430,GO:0044444,GO:0044446,GO:0044450,GO:0044464,GO:0044699,GO:0044763,GO:0051297,GO:0051298,GO:…	K16468		artNOG[6]	037I8@artNOG,0APVI@biNOG,0IYWB@euNOG,0S492@hymNOG,0SURD@inNOG,0W274@meNOG,11P4W@NOG,13SRN@opiNOG	NA|NA|NA
TetragonulaCarbonaria_000460-T1	7460.GB10088-PA	1.1e-120	438.0	KARL	GO:0002165,GO:0007275,GO:0007444,GO:0007472,GO:0007476,GO:0007552,GO:0007560,GO:0008150,GO:0009653,GO:0009791,GO:0009886,GO:0009887,GO:0032501,GO:0032502,GO:0035107,GO:0035114,GO:0035120,GO:0035220,GO:0044699,GO:0044707,GO:0044767,GO:0048513,GO:0048563,GO:0048569,GO:0048707,GO:0048731,GO:0048736,GO:0048737,GO:0048856			artNOG[6]	037B3@artNOG,0A53K@biNOG,0IXD3@euNOG,0S7TH@hymNOG,0SU82@inNOG,0VFYY@meNOG,11MTM@NOG,13RXQ@opiNOG	NA|NA|NA
TetragonulaCarbonaria_000462-T1	7460.GB11170-PA	1.4e-174	617.5		GO:0000003,GO:0001505,GO:0001667,GO:0003001,GO:0003006,GO:0003008,GO:0003674,GO:0003824,GO:0004672,GO:0004674,GO:0004683,GO:0005575,GO:0005622,GO:0005623,GO:0005954,GO:0006464,GO:0006468,GO:0006793,GO:0006796,GO:0006810,GO:0006836,GO:0006887,GO:0006903,GO:0006904,GO:0006928,GO:0007154,GO:0007155,GO:0007163,GO:0007267,GO:0007268,GO:0007269,GO:0007276,GO:0007292,GO:0007297,GO:0007298,GO:0007610,GO:…	K06103		artNOG[6]	032Z7@artNOG,09T68@biNOG,0S38A@hymNOG,0SPTG@inNOG,0V44Z@meNOG,12PUN@opiNOG,COG0194@NOG,KOG0609@euNOG	NA|NA|NA	T	peripheral plasma membrane protein CASK-like
TetragonulaCarbonaria_000464-T1	7425.NV15486-PB	1.2e-73	282.0		GO:0000003,GO:0001505,GO:0001667,GO:0003001,GO:0003006,GO:0003008,GO:0003674,GO:0003824,GO:0004672,GO:0004674,GO:0004683,GO:0005575,GO:0005622,GO:0005623,GO:0005954,GO:0006464,GO:0006468,GO:0006793,GO:0006796,GO:0006810,GO:0006836,GO:0006887,GO:0006903,GO:0006904,GO:0006928,GO:0007154,GO:0007155,GO:0007163,GO:0007267,GO:0007268,GO:0007269,GO:0007276,GO:0007292,GO:0007297,GO:0007298,GO:0007610,GO:…	K06103		artNOG[6]	032Z7@artNOG,09T68@biNOG,0S38A@hymNOG,0SPTG@inNOG,0V44Z@meNOG,12PUN@opiNOG,COG0194@NOG,KOG0033@euNOG,KOG0609@euNOG	NA|NA|NA	T	peripheral plasma membrane protein CASK-like
TetragonulaCarbonaria_000471-T1	7460.GB10831-PA	4.7e-77	293.9					meNOG[21]	0AFH1@biNOG,0KEXY@euNOG,0VSRD@meNOG,11741@NOG,12ZZN@opiNOG	NA|NA|NA
TetragonulaCarbonaria_000472-T1	7425.NV15486-PB	2.5e-220	770.0		GO:0000003,GO:0001505,GO:0001667,GO:0003001,GO:0003006,GO:0003008,GO:0003674,GO:0003824,GO:0004672,GO:0004674,GO:0004683,GO:0005575,GO:0005622,GO:0005623,GO:0005954,GO:0006464,GO:0006468,GO:0006793,GO:0006796,GO:0006810,GO:0006836,GO:0006887,GO:0006903,GO:0006904,GO:0006928,GO:0007154,GO:0007155,GO:0007163,GO:0007267,GO:0007268,GO:0007269,GO:0007276,GO:0007292,GO:0007297,GO:0007298,GO:0007610,GO:…	K06103		artNOG[6]	032Z7@artNOG,09T68@biNOG,0S38A@hymNOG,0SPTG@inNOG,0V44Z@meNOG,12PUN@opiNOG,COG0194@NOG,KOG0033@euNOG,KOG0609@euNOG	NA|NA|NA	T	peripheral plasma membrane protein CASK-like
TetragonulaCarbonaria_000474-T1	7460.GB16222-PA	3e-171	606.7			K17890		artNOG[6]	03G9P@artNOG,0AYRE@biNOG,0KEUM@euNOG,0T2T1@inNOG,0WBAC@meNOG,0ZW1A@NOG,12W5V@opiNOG	NA|NA|NA	S	Autophagy protein 16 (ATG16)
TetragonulaCarbonaria_000497-T1	7460.GB10091-PA	2.8e-92	343.6		GO:0000902,GO:0000904,GO:0002064,GO:0003382,GO:0003383,GO:0005575,GO:0006928,GO:0008150,GO:0008360,GO:0009653,GO:0009888,GO:0009987,GO:0016020,GO:0016021,GO:0016043,GO:0016476,GO:0022603,GO:0022604,GO:0030029,GO:0030048,GO:0030154,GO:0030855,GO:0031224,GO:0032502,GO:0032989,GO:0044425,GO:0044699,GO:0044763,GO:0044767,GO:0045995,GO:0048468,GO:0048856,GO:0048869,GO:0050789,GO:0050793,GO:0050794,GO:…			artNOG[6]	033M8@artNOG,0A339@biNOG,0IIKC@euNOG,0S53H@hymNOG,0SSDB@inNOG,0VDY6@meNOG,0XTAH@NOG,13FKG@opiNOG	NA|NA|NA	S	PAN_AP
TetragonulaCarbonaria_000498-T1	7460.GB10091-PA	2.5e-192	677.2		GO:0000902,GO:0000904,GO:0002064,GO:0003382,GO:0003383,GO:0005575,GO:0006928,GO:0008150,GO:0008360,GO:0009653,GO:0009888,GO:0009987,GO:0016020,GO:0016021,GO:0016043,GO:0016476,GO:0022603,GO:0022604,GO:0030029,GO:0030048,GO:0030154,GO:0030855,GO:0031224,GO:0032502,GO:0032989,GO:0044425,GO:0044699,GO:0044763,GO:0044767,GO:0045995,GO:0048468,GO:0048856,GO:0048869,GO:0050789,GO:0050793,GO:0050794,GO:…			artNOG[6]	033M8@artNOG,0A339@biNOG,0IIKC@euNOG,0S53H@hymNOG,0SSDB@inNOG,0VDY6@meNOG,0XTAH@NOG,13FKG@opiNOG	NA|NA|NA	S	PAN_AP
TetragonulaCarbonaria_000506-T1	7460.GB10091-PA	6.7e-33	145.6		GO:0000902,GO:0000904,GO:0002064,GO:0003382,GO:0003383,GO:0005575,GO:0006928,GO:0008150,GO:0008360,GO:0009653,GO:0009888,GO:0009987,GO:0016020,GO:0016021,GO:0016043,GO:0016476,GO:0022603,GO:0022604,GO:0030029,GO:0030048,GO:0030154,GO:0030855,GO:0031224,GO:0032502,GO:0032989,GO:0044425,GO:0044699,GO:0044763,GO:0044767,GO:0045995,GO:0048468,GO:0048856,GO:0048869,GO:0050789,GO:0050793,GO:0050794,GO:…			artNOG[6]	033M8@artNOG,0A339@biNOG,0IIKC@euNOG,0S53H@hymNOG,0SSDB@inNOG,0VDY6@meNOG,0XTAH@NOG,13FKG@opiNOG	NA|NA|NA	S	PAN_AP
TetragonulaCarbonaria_000508-T1	7460.GB10091-PA	1e-56	225.3		GO:0000902,GO:0000904,GO:0002064,GO:0003382,GO:0003383,GO:0005575,GO:0006928,GO:0008150,GO:0008360,GO:0009653,GO:0009888,GO:0009987,GO:0016020,GO:0016021,GO:0016043,GO:0016476,GO:0022603,GO:0022604,GO:0030029,GO:0030048,GO:0030154,GO:0030855,GO:0031224,GO:0032502,GO:0032989,GO:0044425,GO:0044699,GO:0044763,GO:0044767,GO:0045995,GO:0048468,GO:0048856,GO:0048869,GO:0050789,GO:0050793,GO:0050794,GO:…			artNOG[6]	033M8@artNOG,0A339@biNOG,0IIKC@euNOG,0S53H@hymNOG,0SSDB@inNOG,0VDY6@meNOG,0XTAH@NOG,13FKG@opiNOG	NA|NA|NA	S	PAN_AP
TetragonulaCarbonaria_000528-T1	7460.GB12735-PA	8.1e-71	271.9		GO:0008150,GO:0009894,GO:0010506,GO:0019222,GO:0031323,GO:0031329,GO:0050789,GO:0050794,GO:0065007	K17890		artNOG[6]	034GD@artNOG,09Y47@biNOG,0S81U@hymNOG,0SSS1@inNOG,0V91P@meNOG,0XQYA@NOG,12TSC@opiNOG,KOG0288@euNOG	NA|NA|NA	S	WD domain, G-beta repeat
TetragonulaCarbonaria_000529-T1	7460.GB10435-PA	3.1e-44	183.3		GO:0000003,GO:0003006,GO:0005575,GO:0005622,GO:0005623,GO:0005737,GO:0007276,GO:0007292,GO:0008150,GO:0009987,GO:0010941,GO:0019953,GO:0022412,GO:0022414,GO:0030154,GO:0030707,GO:0032501,GO:0032502,GO:0032504,GO:0042981,GO:0043066,GO:0043067,GO:0043069,GO:0044424,GO:0044464,GO:0044699,GO:0044702,GO:0044763,GO:0044767,GO:0048468,GO:0048477,GO:0048519,GO:0048523,GO:0048609,GO:0048610,GO:0048856,GO:…			artNOG[6]	03729@artNOG,09XBV@biNOG,0S46S@hymNOG,0SUKH@inNOG,0V8A5@meNOG,12QFM@opiNOG,COG5636@NOG,KOG4020@euNOG	NA|NA|NA	S	May be required for the maturation of extramitochondrial Fe S proteins. Has anti-apoptotic effects in the cell (By similarity)
TetragonulaCarbonaria_000530-T1	7460.GB14327-PA	1.5e-115	422.2					artNOG[6]	037T1@artNOG,0A815@biNOG,0J74P@euNOG,0SUNN@inNOG,0VIWQ@meNOG,0YH78@NOG,13TNB@opiNOG	NA|NA|NA
TetragonulaCarbonaria_000531-T1	7460.GB14121-PA	1.8e-71	273.9		GO:0005575,GO:0005622,GO:0005623,GO:0005737,GO:0005829,GO:0006457,GO:0008150,GO:0008152,GO:0009987,GO:0016272,GO:0019538,GO:0032991,GO:0043170,GO:0043234,GO:0044237,GO:0044238,GO:0044260,GO:0044267,GO:0044424,GO:0044444,GO:0044445,GO:0044464,GO:0071704	K04797		artNOG[6]	037RN@artNOG,0A6QU@biNOG,0S8IY@hymNOG,0SUMX@inNOG,0VDR5@meNOG,13Q05@opiNOG,COG1730@NOG,KOG3048@euNOG	NA|NA|NA	O	Prefoldin subunit
TetragonulaCarbonaria_000532-T1	7460.GB14509-PA	0.0	1444.9	GPRMAC2	GO:0003674,GO:0004871,GO:0004872,GO:0004888,GO:0004930,GO:0005575,GO:0007154,GO:0007165,GO:0007166,GO:0007186,GO:0008150,GO:0008227,GO:0009987,GO:0016020,GO:0016021,GO:0023052,GO:0031224,GO:0038023,GO:0044425,GO:0044699,GO:0044700,GO:0044763,GO:0050789,GO:0050794,GO:0050896,GO:0051716,GO:0060089,GO:0065007	K04134		artNOG[6]	034MS@artNOG,09X1S@biNOG,0S6CZ@hymNOG,0SR9K@inNOG,0V7ZZ@meNOG,0YCQR@NOG,131UW@opiNOG,KOG3656@euNOG	NA|NA|NA	T	Serpentine type 7TM GPCR chemoreceptor Srx
TetragonulaCarbonaria_000533-T1	7460.GB11540-PA	1.2e-201	708.4	GLYCTK	GO:0003674,GO:0003824,GO:0005575,GO:0005622,GO:0005623,GO:0005634,GO:0005694,GO:0005737,GO:0005739,GO:0005794,GO:0006464,GO:0006468,GO:0006793,GO:0006796,GO:0008150,GO:0008152,GO:0008887,GO:0009987,GO:0016301,GO:0016310,GO:0016740,GO:0016772,GO:0016773,GO:0019538,GO:0036211,GO:0043170,GO:0043226,GO:0043227,GO:0043228,GO:0043229,GO:0043231,GO:0043232,GO:0043412,GO:0044237,GO:0044238,GO:0044260,GO:…	K15788		euNOG[57]	COG2379@NOG,KOG3935@euNOG	NA|NA|NA	G	Glycerate kinase
TetragonulaCarbonaria_000536-T1	7460.GB13894-PA	6.9e-90	336.3					artNOG[6]	03H6S@artNOG,0B3FG@biNOG,0INAV@euNOG,0T3PS@inNOG,0WFUM@meNOG,11JDA@NOG,13BFW@opiNOG	NA|NA|NA	S	SAM domain (Sterile alpha motif)
TetragonulaCarbonaria_000552-T1	12957.ACEP_00004254-PA	7.7e-55	218.4					artNOG[6]	03AR4@artNOG,0AAI8@biNOG,0J6P1@euNOG,0SXE0@inNOG,0VMGR@meNOG,0YWE7@NOG,147EW@opiNOG	NA|NA|NA
TetragonulaCarbonaria_000555-T1	7460.GB14833-PA	3.4e-34	149.8	SKIP	GO:0003008,GO:0003674,GO:0005070,GO:0005488,GO:0005515,GO:0007600,GO:0007606,GO:0007608,GO:0008150,GO:0009966,GO:0009967,GO:0010646,GO:0010647,GO:0023051,GO:0023056,GO:0030674,GO:0032501,GO:0035591,GO:0044699,GO:0044707,GO:0048518,GO:0048522,GO:0048583,GO:0048584,GO:0050789,GO:0050794,GO:0050877,GO:0060090,GO:0065007			artNOG[6]	0323J@artNOG,09ZMV@biNOG,0S3V0@hymNOG,0SP32@inNOG,0VAII@meNOG,0ZEDF@NOG,12T6M@opiNOG,KOG4384@euNOG	NA|NA|NA	T	Inherit from inNOG: SAM domain (Sterile alpha motif)
TetragonulaCarbonaria_000556-T1	7460.GB14833-PA	0.0	1217.2	SKIP	GO:0003008,GO:0003674,GO:0005070,GO:0005488,GO:0005515,GO:0007600,GO:0007606,GO:0007608,GO:0008150,GO:0009966,GO:0009967,GO:0010646,GO:0010647,GO:0023051,GO:0023056,GO:0030674,GO:0032501,GO:0035591,GO:0044699,GO:0044707,GO:0048518,GO:0048522,GO:0048583,GO:0048584,GO:0050789,GO:0050794,GO:0050877,GO:0060090,GO:0065007			artNOG[6]	0323J@artNOG,09ZMV@biNOG,0S3V0@hymNOG,0SP32@inNOG,0VAII@meNOG,0ZEDF@NOG,12T6M@opiNOG,KOG4384@euNOG	NA|NA|NA	T	Inherit from inNOG: SAM domain (Sterile alpha motif)
TetragonulaCarbonaria_000557-T1	7460.GB19174-PA	1.2e-117	428.3			K17284		meNOG[21]	0ADSK@biNOG,0KGHI@euNOG,0VQZN@meNOG,10S9M@NOG,12WX2@opiNOG	NA|NA|NA	S	Perilipin family
TetragonulaCarbonaria_000558-T1	7460.GB14434-PA	4.8e-114	416.4			K17284		artNOG[6]	03ACS@artNOG,0A0CC@biNOG,0IJG1@euNOG,0SX3R@inNOG,0VB8H@meNOG,0XTQ5@NOG,13HK9@opiNOG	NA|NA|NA	U	Inherit from biNOG: Perilipin
TetragonulaCarbonaria_000559-T1	7460.GB18007-PA	2.8e-118	430.3		GO:0002165,GO:0003674,GO:0005488,GO:0005515,GO:0005575,GO:0005622,GO:0005623,GO:0005737,GO:0005811,GO:0005856,GO:0005875,GO:0006629,GO:0006810,GO:0006928,GO:0007017,GO:0007018,GO:0007275,GO:0007444,GO:0007472,GO:0007476,GO:0007552,GO:0007560,GO:0008150,GO:0008152,GO:0009653,GO:0009791,GO:0009886,GO:0009887,GO:0009892,GO:0009894,GO:0009895,GO:0009987,GO:0010876,GO:0010970,GO:0015630,GO:0019216,GO:…	K17284		artNOG[6]	03801@artNOG,0AQ1K@biNOG,0IZ0T@euNOG,0S3EP@hymNOG,0SUGN@inNOG,0W2E2@meNOG,0XYYG@NOG,13TZW@opiNOG	NA|NA|NA	S	Perilipin family
TetragonulaCarbonaria_000560-T1	7460.GB15498-PA	2.2e-49	201.1	LSD-1	GO:0005575,GO:0005622,GO:0005623,GO:0005737,GO:0005811,GO:0006629,GO:0006638,GO:0006639,GO:0006641,GO:0006642,GO:0006996,GO:0007275,GO:0007399,GO:0008104,GO:0008150,GO:0008152,GO:0009893,GO:0009894,GO:0009896,GO:0009987,GO:0010876,GO:0010883,GO:0010896,GO:0010898,GO:0016043,GO:0019216,GO:0019222,GO:0019915,GO:0022008,GO:0030154,GO:0031323,GO:0031325,GO:0031329,GO:0031331,GO:0032501,GO:0032502,GO:…	K17284		artNOG[6]	036DF@artNOG,0APQR@biNOG,0JR43@euNOG,0S4P7@hymNOG,0STA8@inNOG,0W21W@meNOG,0ZHRU@NOG,13H7K@opiNOG	NA|NA|NA	S	Perilipin family
TetragonulaCarbonaria_000561-T1	7460.GB15498-PA	1.6e-66	258.1	LSD-1	GO:0005575,GO:0005622,GO:0005623,GO:0005737,GO:0005811,GO:0006629,GO:0006638,GO:0006639,GO:0006641,GO:0006642,GO:0006996,GO:0007275,GO:0007399,GO:0008104,GO:0008150,GO:0008152,GO:0009893,GO:0009894,GO:0009896,GO:0009987,GO:0010876,GO:0010883,GO:0010896,GO:0010898,GO:0016043,GO:0019216,GO:0019222,GO:0019915,GO:0022008,GO:0030154,GO:0031323,GO:0031325,GO:0031329,GO:0031331,GO:0032501,GO:0032502,GO:…	K17284		artNOG[6]	036DF@artNOG,0APQR@biNOG,0JR43@euNOG,0S4P7@hymNOG,0STA8@inNOG,0W21W@meNOG,0ZHRU@NOG,13H7K@opiNOG	NA|NA|NA	S	Perilipin family
TetragonulaCarbonaria_000561-T2	7460.GB15498-PA	3.1e-66	256.9	LSD-1	GO:0005575,GO:0005622,GO:0005623,GO:0005737,GO:0005811,GO:0006629,GO:0006638,GO:0006639,GO:0006641,GO:0006642,GO:0006996,GO:0007275,GO:0007399,GO:0008104,GO:0008150,GO:0008152,GO:0009893,GO:0009894,GO:0009896,GO:0009987,GO:0010876,GO:0010883,GO:0010896,GO:0010898,GO:0016043,GO:0019216,GO:0019222,GO:0019915,GO:0022008,GO:0030154,GO:0031323,GO:0031325,GO:0031329,GO:0031331,GO:0032501,GO:0032502,GO:…	K17284		artNOG[6]	036DF@artNOG,0APQR@biNOG,0JR43@euNOG,0S4P7@hymNOG,0STA8@inNOG,0W21W@meNOG,0ZHRU@NOG,13H7K@opiNOG	NA|NA|NA	S	Perilipin family
TetragonulaCarbonaria_000562-T1	7460.GB15235-PA	6.6e-214	748.4					artNOG[6]	03A62@artNOG,0A9P3@biNOG,0J0NU@euNOG,0S4AN@hymNOG,0SWWW@inNOG,0VKKK@meNOG,0Y8DA@NOG,13UHE@opiNOG	NA|NA|NA	M	Choline/ethanolamine kinase
TetragonulaCarbonaria_000563-T1	7460.GB17365-PA	1.5e-254	883.6					artNOG[6]	03H92@artNOG,0B3PM@biNOG,0INS1@euNOG,0T3RR@inNOG,0WG3P@meNOG,0ZW67@NOG,13BUP@opiNOG	NA|NA|NA
TetragonulaCarbonaria_000563-T2	7460.GB17365-PA	1.1e-220	771.2					artNOG[6]	03H92@artNOG,0B3PM@biNOG,0INS1@euNOG,0T3RR@inNOG,0WG3P@meNOG,0ZW67@NOG,13BUP@opiNOG	NA|NA|NA
TetragonulaCarbonaria_000564-T1	13037.EHJ66336	4.5e-65	253.1		GO:0000003,GO:0003674,GO:0005215,GO:0005216,GO:0005227,GO:0005244,GO:0005249,GO:0005261,GO:0005267,GO:0005488,GO:0005515,GO:0005575,GO:0005623,GO:0005886,GO:0005887,GO:0006810,GO:0006811,GO:0006812,GO:0006813,GO:0007610,GO:0007617,GO:0007618,GO:0007619,GO:0007622,GO:0007623,GO:0008049,GO:0008076,GO:0008150,GO:0008324,GO:0009987,GO:0015075,GO:0015077,GO:0015079,GO:0015267,GO:0015269,GO:0015672,GO:…	K04936		artNOG[6]	034NP@artNOG,09ZYD@biNOG,0SRAG@inNOG,0TE6D@lepNOG,0VAV5@meNOG,0YUX1@NOG,12SEI@opiNOG,KOG1420@euNOG	NA|NA|NA	P, T	Inherit from inNOG: Calcium-activated BK potassium channel alpha subunit
TetragonulaCarbonaria_000566-T1	7460.GB13973-PA	8.7e-82	308.1	KCNMA1	GO:0000003,GO:0001508,GO:0001666,GO:0003008,GO:0003012,GO:0003013,GO:0003014,GO:0003018,GO:0003674,GO:0003779,GO:0005215,GO:0005216,GO:0005227,GO:0005244,GO:0005249,GO:0005261,GO:0005267,GO:0005488,GO:0005515,GO:0005575,GO:0005622,GO:0005623,GO:0005737,GO:0005783,GO:0005789,GO:0005886,GO:0005887,GO:0005901,GO:0006461,GO:0006810,GO:0006811,GO:0006812,GO:0006813,GO:0006873,GO:0006875,GO:0006884,GO:…	K04936,K05274		meNOG[21]	09ZYD@biNOG,0VAV5@meNOG,0YUX1@NOG,12SEI@opiNOG,KOG1420@euNOG	NA|NA|NA	P	Potassium large conductance calcium-activated channel, subfamily M, alpha member 1
TetragonulaCarbonaria_000567-T1	12957.ACEP_00004240-PA	4e-25	119.0	KCNMA1	GO:0001508,GO:0001666,GO:0003008,GO:0003012,GO:0003013,GO:0003014,GO:0003018,GO:0003674,GO:0003779,GO:0005215,GO:0005216,GO:0005227,GO:0005244,GO:0005249,GO:0005261,GO:0005267,GO:0005488,GO:0005515,GO:0005575,GO:0005622,GO:0005623,GO:0005737,GO:0005783,GO:0005789,GO:0005886,GO:0005887,GO:0005901,GO:0006461,GO:0006810,GO:0006811,GO:0006812,GO:0006813,GO:0006873,GO:0006875,GO:0006884,GO:0006936,GO:…	K04936		euNOG[57]	0YUX1@NOG,KOG1420@euNOG	NA|NA|NA	P	Potassium large conductance calcium-activated channel, subfamily M, alpha member 1
TetragonulaCarbonaria_000568-T1	7460.GB12806-PA	4.5e-52	208.8					meNOG[21]	0A97M@biNOG,0VK4A@meNOG,0YUX1@NOG,14FSU@opiNOG,KOG1420@euNOG	NA|NA|NA	P, T	Inherit from KOG: Potassium large conductance calcium-activated channel, subfamily M, alpha member 1
TetragonulaCarbonaria_000569-T1	7460.GB15983-PB	0.0	1153.3	ASH2	GO:0002165,GO:0003002,GO:0005575,GO:0005622,GO:0005623,GO:0005634,GO:0005654,GO:0005694,GO:0005700,GO:0006325,GO:0006338,GO:0006355,GO:0006464,GO:0006479,GO:0006996,GO:0007275,GO:0007389,GO:0007444,GO:0007472,GO:0007474,GO:0007476,GO:0007552,GO:0007560,GO:0008150,GO:0008152,GO:0008213,GO:0009653,GO:0009791,GO:0009886,GO:0009887,GO:0009889,GO:0009891,GO:0009893,GO:0009987,GO:0010468,GO:0010556,GO:…	K14964		artNOG[6]	035H1@artNOG,0A2TQ@biNOG,0S4NZ@hymNOG,0SRSB@inNOG,0VDPD@meNOG,0Y5GC@NOG,12RPM@opiNOG,KOG2626@euNOG	NA|NA|NA	B, K	absent, small, or homeotic discs 2
TetragonulaCarbonaria_000570-T1	7460.GB17438-PA	2.7e-37	159.8	BOLA	GO:0000902,GO:0007275,GO:0007399,GO:0008150,GO:0009653,GO:0009987,GO:0016043,GO:0022008,GO:0030030,GO:0030154,GO:0030182,GO:0031175,GO:0032501,GO:0032502,GO:0032989,GO:0032990,GO:0044699,GO:0044707,GO:0044763,GO:0044767,GO:0048468,GO:0048666,GO:0048699,GO:0048731,GO:0048812,GO:0048856,GO:0048858,GO:0048869,GO:0071840	K05527		artNOG[6]	038CU@artNOG,0A6K3@biNOG,0S921@hymNOG,0SV8C@inNOG,0VKBC@meNOG,13UV0@opiNOG,COG0271@NOG,KOG2313@euNOG	NA|NA|NA	T	BolA-like protein
TetragonulaCarbonaria_000571-T1	7460.GB16541-PA	3e-75	286.6					artNOG[6]	038UA@artNOG,0A8KK@biNOG,0J3CN@euNOG,0S8G8@hymNOG,0SVN7@inNOG,0VJ52@meNOG,12AXV@NOG,13X94@opiNOG	NA|NA|NA
TetragonulaCarbonaria_000571-T2	7460.GB16541-PA	1.7e-83	313.9					artNOG[6]	038UA@artNOG,0A8KK@biNOG,0J3CN@euNOG,0S8G8@hymNOG,0SVN7@inNOG,0VJ52@meNOG,12AXV@NOG,13X94@opiNOG	NA|NA|NA
TetragonulaCarbonaria_000572-T1	7460.GB17311-PA	5.9e-165	585.5		GO:0001664,GO:0001736,GO:0001737,GO:0001738,GO:0002009,GO:0002165,GO:0003674,GO:0005102,GO:0005109,GO:0005110,GO:0005488,GO:0005515,GO:0005575,GO:0005622,GO:0005623,GO:0005737,GO:0005773,GO:0005774,GO:0005886,GO:0006810,GO:0006811,GO:0006812,GO:0006818,GO:0007154,GO:0007164,GO:0007165,GO:0007166,GO:0007275,GO:0007399,GO:0007444,GO:0007472,GO:0007476,GO:0007552,GO:0007560,GO:0008104,GO:0008150,GO:…	K19514		artNOG[6]	036KV@artNOG,0A354@biNOG,0S7U2@hymNOG,0STIM@inNOG,0VE04@meNOG,11F0U@NOG,13K2K@opiNOG,KOG4737@euNOG	NA|NA|NA	C	Renin receptor-like protein
TetragonulaCarbonaria_000573-T1	7159.AAEL003743-PA	0.0	1245.3		GO:0000220,GO:0003674,GO:0003824,GO:0004871,GO:0004872,GO:0005215,GO:0005488,GO:0005515,GO:0005516,GO:0005575,GO:0005622,GO:0005623,GO:0005737,GO:0005768,GO:0005769,GO:0005773,GO:0005774,GO:0006139,GO:0006152,GO:0006163,GO:0006195,GO:0006200,GO:0006725,GO:0006753,GO:0006793,GO:0006796,GO:0006807,GO:0006810,GO:0006811,GO:0006812,GO:0006818,GO:0006873,GO:0006885,GO:0007154,GO:0007165,GO:0008021,GO:…	K02154		artNOG[6]	0360P@artNOG,09XIM@biNOG,0SQXJ@inNOG,0V8GS@meNOG,12NZN@opiNOG,COG1269@NOG,KOG2189@euNOG	NA|NA|NA	C	v-type proton ATPase 116 kDa subunit a isoform 1-like
TetragonulaCarbonaria_000574-T1	7425.NV14101-PA	2e-177	627.1	GPDH	GO:0003674,GO:0003824,GO:0004367,GO:0005575,GO:0005622,GO:0005623,GO:0005737,GO:0005811,GO:0006072,GO:0006091,GO:0006127,GO:0006629,GO:0006638,GO:0006639,GO:0006641,GO:0006793,GO:0006796,GO:0006810,GO:0006839,GO:0007610,GO:0007626,GO:0007629,GO:0008150,GO:0008152,GO:0008344,GO:0009987,GO:0015980,GO:0016491,GO:0016614,GO:0016616,GO:0019637,GO:0022900,GO:0022904,GO:0030016,GO:0030017,GO:0030018,GO:…	K00006		artNOG[6]	034GX@artNOG,09TFP@biNOG,0S7GS@hymNOG,0SR5B@inNOG,0V4ES@meNOG,12N7M@opiNOG,COG0240@NOG,KOG2711@euNOG	NA|NA|NA	C	NAD-dependent glycerol-3-phosphate dehydrogenase N-terminus
TetragonulaCarbonaria_000575-T1	7460.GB10776-PA	1.1e-32	144.1					meNOG[21]	0AC9B@biNOG,0VPDH@meNOG,14B2K@opiNOG,COG0240@NOG,KOG2711@euNOG	NA|NA|NA	C	NAD-dependent glycerol-3-phosphate dehydrogenase N-terminus
TetragonulaCarbonaria_000576-T1	7460.GB10498-PA	8e-118	428.3	TPX4	GO:0000302,GO:0003674,GO:0003824,GO:0004601,GO:0004602,GO:0005575,GO:0005622,GO:0005623,GO:0005737,GO:0005829,GO:0006950,GO:0006979,GO:0007498,GO:0008150,GO:0008152,GO:0008379,GO:0009056,GO:0009888,GO:0009987,GO:0010035,GO:0016209,GO:0016491,GO:0016684,GO:0016705,GO:0032502,GO:0033554,GO:0034599,GO:0034614,GO:0042221,GO:0042542,GO:0042743,GO:0042744,GO:0044237,GO:0044248,GO:0044424,GO:0044444,GO:…	K00430		artNOG[6]	034WN@artNOG,09TSW@biNOG,0S4V9@hymNOG,0SS6F@inNOG,0V4S8@meNOG,12PAT@opiNOG,COG0450@NOG,KOG0854@euNOG	NA|NA|NA	O	C-terminal domain of 1-Cys peroxiredoxin
TetragonulaCarbonaria_000577-T1	7460.GB20014-PA	1.1e-141	508.1	GPDH	GO:0003674,GO:0003824,GO:0004367,GO:0005575,GO:0005622,GO:0005623,GO:0005737,GO:0005811,GO:0006072,GO:0006091,GO:0006127,GO:0006629,GO:0006638,GO:0006639,GO:0006641,GO:0006793,GO:0006796,GO:0006810,GO:0006839,GO:0007610,GO:0007626,GO:0007629,GO:0008150,GO:0008152,GO:0008344,GO:0009987,GO:0015980,GO:0016491,GO:0016614,GO:0016616,GO:0019637,GO:0022900,GO:0022904,GO:0030016,GO:0030017,GO:0030018,GO:…	K00006		artNOG[6]	034GX@artNOG,09TFP@biNOG,0S7GS@hymNOG,0SR5B@inNOG,0V4ES@meNOG,12N7M@opiNOG,COG0240@NOG,KOG2711@euNOG	NA|NA|NA	C	NAD-dependent glycerol-3-phosphate dehydrogenase N-terminus
TetragonulaCarbonaria_000578-T1	7460.GB10780-PA	2.5e-32	143.7			K18170		artNOG[6]	038NW@artNOG,0A8IX@biNOG,0J1AI@euNOG,0S93G@hymNOG,0SVHR@inNOG,0VJH3@meNOG,12010@NOG,13UX5@opiNOG	NA|NA|NA	O	Inherit from biNOG: LYR motif containing 7
TetragonulaCarbonaria_000579-T1	7460.GB17910-PA	5.5e-97	360.5					artNOG[6]	038MN@artNOG,0A66E@biNOG,0S8EK@hymNOG,0SVGN@inNOG,0VH1A@meNOG,13VCW@opiNOG,COG5048@NOG,KOG1721@euNOG	NA|NA|NA	K	Zinc finger, C2H2 type
TetragonulaCarbonaria_000580-T1	7460.GB11598-PA	5.3e-119	433.0			K12741		artNOG[6]	032EA@artNOG,09U5J@biNOG,0S61P@hymNOG,0SPBK@inNOG,0V54M@meNOG,12QWP@opiNOG,COG0724@NOG,KOG0118@euNOG	NA|NA|NA	A	RNA recognition motif. (a.k.a. RRM, RBD, or RNP domain)
TetragonulaCarbonaria_000581-T1	7460.GB20009-PA	5.7e-146	522.3	RO	GO:0000975,GO:0001012,GO:0001067,GO:0001071,GO:0001654,GO:0001708,GO:0001736,GO:0001738,GO:0001745,GO:0001751,GO:0001752,GO:0001754,GO:0002009,GO:0003674,GO:0003676,GO:0003677,GO:0003700,GO:0005488,GO:0005575,GO:0005622,GO:0005623,GO:0005634,GO:0006355,GO:0006357,GO:0007163,GO:0007164,GO:0007275,GO:0007399,GO:0007423,GO:0007460,GO:0007463,GO:0008150,GO:0009653,GO:0009887,GO:0009888,GO:0009889,GO:…	K09362		artNOG[6]	038GR@artNOG,0A9SD@biNOG,0S8V5@hymNOG,0SVBH@inNOG,0VKPW@meNOG,0ZTBY@NOG,13VQ6@opiNOG,KOG0489@euNOG	NA|NA|NA	K	Homeobox domain
TetragonulaCarbonaria_000583-T1	12957.ACEP_00001592-PA	0.0	3444.4		GO:0007154,GO:0007267,GO:0008150,GO:0009987,GO:0023052,GO:0030154,GO:0032502,GO:0044699,GO:0044700,GO:0044763,GO:0045165,GO:0045168,GO:0046331,GO:0048869			artNOG[6]	033VM@artNOG,09VAH@biNOG,0S465@hymNOG,0SQJ1@inNOG,0V69S@meNOG,0XUQ7@NOG,12PTF@opiNOG,KOG3622@euNOG	NA|NA|NA	S	Inherit from inNOG: Ectopic P granules protein 5 homolog
TetragonulaCarbonaria_000584-T1	7070.TC008808-PA	3.1e-119	433.7	FEM-1		K10349		artNOG[6]	033FV@artNOG,09U1V@biNOG,0SQD2@inNOG,0V50T@meNOG,12SQ9@opiNOG,COG0666@NOG,KOG0508@euNOG	NA|NA|NA	S	Ankyrin repeat
TetragonulaCarbonaria_000584-T2	7070.TC008808-PA	3.5e-86	323.6	FEM-1		K10349		artNOG[6]	033FV@artNOG,09U1V@biNOG,0SQD2@inNOG,0V50T@meNOG,12SQ9@opiNOG,COG0666@NOG,KOG0508@euNOG	NA|NA|NA	S	Ankyrin repeat
TetragonulaCarbonaria_000585-T1	7460.GB13946-PA	1.8e-54	217.6	FEM-1		K10349		artNOG[6]	033FV@artNOG,09U1V@biNOG,0SQD2@inNOG,0V50T@meNOG,12SQ9@opiNOG,COG0666@NOG,KOG0508@euNOG	NA|NA|NA	S	Ankyrin repeat
TetragonulaCarbonaria_000586-T1	7425.NV14090-PA	2.3e-79	300.4	WRNEXO	GO:0000018,GO:0000019,GO:0000738,GO:0003674,GO:0003824,GO:0004518,GO:0004527,GO:0005575,GO:0005622,GO:0005623,GO:0005634,GO:0006139,GO:0006259,GO:0006308,GO:0006725,GO:0006807,GO:0008150,GO:0008152,GO:0008408,GO:0009056,GO:0009057,GO:0009892,GO:0009987,GO:0010605,GO:0016787,GO:0016788,GO:0019219,GO:0019222,GO:0019439,GO:0031323,GO:0031324,GO:0034641,GO:0034655,GO:0043170,GO:0043226,GO:0043227,GO:…			artNOG[6]	037CU@artNOG,0A7RW@biNOG,0S37A@hymNOG,0SU9K@inNOG,0VIPY@meNOG,0XS63@NOG,13RXE@opiNOG,KOG4373@euNOG	NA|NA|NA	L	Pfam:3_5_exonuc
TetragonulaCarbonaria_000587-T1	7460.GB17746-PA	2.6e-114	416.8		GO:0003674,GO:0003824,GO:0005575,GO:0005622,GO:0005623,GO:0005737,GO:0005739,GO:0008150,GO:0008152,GO:0016874,GO:0016879,GO:0016979,GO:0043226,GO:0043227,GO:0043229,GO:0043231,GO:0044424,GO:0044444,GO:0044464	K03801		artNOG[6]	036K3@artNOG,09WJB@biNOG,0S3HR@hymNOG,0STFH@inNOG,0V7HW@meNOG,13PU9@opiNOG,COG0321@NOG,KOG0325@euNOG	NA|NA|NA	H	Catalyzes the transfer of endogenously produced octanoic acid from octanoyl-acyl-carrier-protein onto the lipoyl domains of lipoate-dependent enzymes. Lipoyl-ACP can also act as a substrate although octanoyl-ACP is likely to be the physiological substrate (By similarity)
TetragonulaCarbonaria_000588-T1	12957.ACEP_00013595-PA	4.4e-166	589.3		GO:0000003,GO:0003674,GO:0005215,GO:0005243,GO:0005575,GO:0005623,GO:0005886,GO:0005911,GO:0005921,GO:0006810,GO:0007154,GO:0007165,GO:0007275,GO:0007399,GO:0007602,GO:0007610,GO:0007632,GO:0008150,GO:0009314,GO:0009416,GO:0009581,GO:0009582,GO:0009583,GO:0009605,GO:0009628,GO:0009987,GO:0010496,GO:0015267,GO:0016020,GO:0016021,GO:0016323,GO:0019098,GO:0022414,GO:0022803,GO:0022829,GO:0022857,GO:…			artNOG[6]	032YF@artNOG,0A53Q@biNOG,0IG98@euNOG,0S6A0@hymNOG,0SPSQ@inNOG,0VFZ3@meNOG,11F8E@NOG,139S9@opiNOG	NA|NA|NA	S	Innexin
TetragonulaCarbonaria_000591-T1	7460.GB14026-PA	2.1e-203	714.5	INX2	GO:0000003,GO:0002009,GO:0003006,GO:0003674,GO:0005215,GO:0005243,GO:0005575,GO:0005623,GO:0005886,GO:0005911,GO:0005921,GO:0006810,GO:0007154,GO:0007275,GO:0007276,GO:0007281,GO:0007292,GO:0007293,GO:0007440,GO:0007610,GO:0007635,GO:0008150,GO:0008283,GO:0009653,GO:0009790,GO:0009888,GO:0009987,GO:0010496,GO:0015267,GO:0016020,GO:0016324,GO:0016327,GO:0016331,GO:0019953,GO:0022412,GO:0022414,GO:…			artNOG[6]	033GZ@artNOG,0A405@biNOG,0II24@euNOG,0S404@hymNOG,0SQ8X@inNOG,0VFN3@meNOG,0Y2UW@NOG,13JSV@opiNOG	NA|NA|NA	U	Innexin
TetragonulaCarbonaria_000593-T1	7460.GB11608-PA	7.7e-108	395.6		GO:0003674,GO:0003824,GO:0004061,GO:0008150,GO:0008152,GO:0016787,GO:0016810,GO:0016811	K01432		artNOG[6]	0382C@artNOG,09UNP@biNOG,0SUY8@inNOG,0V5N9@meNOG,12R85@opiNOG,COG0657@NOG,KOG4627@euNOG	NA|NA|NA	E	Catalyzes the hydrolysis of N-formyl-L-kynurenine to L- kynurenine, the second step in the kynurenine pathway of tryptophan degradation. Required for elimination of toxic metabolites
TetragonulaCarbonaria_000594-T1	7460.GB10810-PA	0.0	3925.9		GO:0000988,GO:0000989,GO:0001076,GO:0001104,GO:0001654,GO:0002165,GO:0003002,GO:0003674,GO:0003712,GO:0005488,GO:0005515,GO:0005575,GO:0005622,GO:0005623,GO:0005634,GO:0005654,GO:0006139,GO:0006351,GO:0006352,GO:0006355,GO:0006357,GO:0006366,GO:0006367,GO:0006725,GO:0006807,GO:0007275,GO:0007389,GO:0007423,GO:0007444,GO:0007478,GO:0007480,GO:0007552,GO:0007560,GO:0008150,GO:0008152,GO:0009058,GO:…	K15162		artNOG[6]	033EB@artNOG,09UV3@biNOG,0SQ6H@inNOG,0V5UP@meNOG,0XP2V@NOG,12NYR@opiNOG,KOG3598@euNOG	NA|NA|NA	K	Mediator of RNA polymerase II transcription subunit
TetragonulaCarbonaria_000595-T1	12957.ACEP_00013587-PA	9.1e-31	139.4					artNOG[6]	03GQT@artNOG,0AJUE@biNOG,0KFQD@euNOG,0S98P@hymNOG,0T34G@inNOG,0VZ06@meNOG,10T3U@NOG,12YGU@opiNOG	NA|NA|NA
TetragonulaCarbonaria_000596-T1	7460.GB13714-PA	0.0	1540.8		GO:0000003,GO:0000226,GO:0000278,GO:0000280,GO:0000741,GO:0000910,GO:0003674,GO:0003774,GO:0003777,GO:0003824,GO:0005488,GO:0005515,GO:0005575,GO:0005622,GO:0005623,GO:0005634,GO:0005737,GO:0005818,GO:0005819,GO:0005856,GO:0005871,GO:0005875,GO:0006139,GO:0006259,GO:0006310,GO:0006725,GO:0006807,GO:0006928,GO:0006996,GO:0006997,GO:0007010,GO:0007017,GO:0007018,GO:0007049,GO:0007051,GO:0007052,GO:…	K10395		artNOG[6]	034B6@artNOG,09WKT@biNOG,0S3E5@hymNOG,0SQZU@inNOG,0V7JF@meNOG,12QPN@opiNOG,COG5059@NOG,KOG0244@euNOG	NA|NA|NA	Z	CXC
TetragonulaCarbonaria_000597-T1	7460.GB14771-PA	7.1e-126	455.7	RHO-7	GO:0006944,GO:0006996,GO:0007005,GO:0008053,GO:0008150,GO:0009987,GO:0016043,GO:0016044,GO:0044699,GO:0044763,GO:0048284,GO:0061024,GO:0061025,GO:0071840	K09650		artNOG[6]	035V0@artNOG,09U31@biNOG,0S4AJ@hymNOG,0SRG5@inNOG,0V522@meNOG,12T1D@opiNOG,COG0705@NOG,KOG2980@euNOG	NA|NA|NA	T	Rhomboid family
TetragonulaCarbonaria_000598-T1	7460.GB13082-PA	2.9e-152	543.1			K01070		artNOG[6]	035GI@artNOG,09TKY@biNOG,0SS51@inNOG,0V4JX@meNOG,12N9T@opiNOG,COG0627@NOG,KOG3101@euNOG	NA|NA|NA	S	Putative esterase
TetragonulaCarbonaria_000599-T1	7460.GB15504-PA	2.9e-116	425.2					meNOG[21]	0APNI@biNOG,0IHS4@euNOG,0W1ZQ@meNOG,0ZNZ9@NOG,13IYT@opiNOG	NA|NA|NA	S	Inherit from opiNOG: coiled-coil domain containing 39
TetragonulaCarbonaria_000600-T1	7460.GB11128-PA	5.3e-87	325.5		GO:0000413,GO:0003674,GO:0003755,GO:0003824,GO:0005575,GO:0005622,GO:0005623,GO:0005634,GO:0006464,GO:0007154,GO:0007165,GO:0007166,GO:0007167,GO:0007169,GO:0007173,GO:0008150,GO:0008152,GO:0009987,GO:0016853,GO:0016859,GO:0018193,GO:0018208,GO:0019538,GO:0023052,GO:0036211,GO:0038127,GO:0043170,GO:0043226,GO:0043227,GO:0043229,GO:0043231,GO:0043412,GO:0044237,GO:0044238,GO:0044260,GO:0044267,GO:…	K09578		artNOG[6]	037DR@artNOG,0A4VD@biNOG,0S40H@hymNOG,0SU5G@inNOG,0VFQ2@meNOG,13PTT@opiNOG,COG0760@NOG,KOG3259@euNOG	NA|NA|NA	O	PPIC-type PPIASE domain
TetragonulaCarbonaria_000602-T1	7460.GB10139-PA	3.4e-206	722.6	GS2	GO:0003008,GO:0003674,GO:0003824,GO:0004356,GO:0005575,GO:0005622,GO:0005623,GO:0005737,GO:0006082,GO:0006520,GO:0006536,GO:0006538,GO:0006541,GO:0006542,GO:0006807,GO:0007154,GO:0007267,GO:0007268,GO:0007275,GO:0007399,GO:0007416,GO:0008150,GO:0008152,GO:0008652,GO:0009056,GO:0009058,GO:0009063,GO:0009064,GO:0009065,GO:0009084,GO:0009987,GO:0016043,GO:0016053,GO:0016054,GO:0016211,GO:0016874,GO:…	K01915		artNOG[6]	035QG@artNOG,09UE5@biNOG,0S5X0@hymNOG,0SSEJ@inNOG,0VBF6@meNOG,12PQ6@opiNOG,COG0174@NOG,KOG0683@euNOG	NA|NA|NA	E	Glutamine synthetase, catalytic domain
TetragonulaCarbonaria_000603-T1	7460.GB14201-PA	2.1e-108	397.5	SURF1	GO:0000003,GO:0002164,GO:0002165,GO:0002168,GO:0003674,GO:0005215,GO:0005575,GO:0005622,GO:0005623,GO:0005737,GO:0005739,GO:0005740,GO:0005743,GO:0006461,GO:0006810,GO:0007275,GO:0007399,GO:0007610,GO:0007632,GO:0008150,GO:0008535,GO:0009314,GO:0009416,GO:0009453,GO:0009605,GO:0009628,GO:0009791,GO:0009987,GO:0015232,GO:0015886,GO:0016020,GO:0016043,GO:0019098,GO:0019866,GO:0022008,GO:0022414,GO:…	K14998		artNOG[6]	0379U@artNOG,0APEF@biNOG,0S5W4@hymNOG,0STHU@inNOG,0W1R7@meNOG,12SYP@opiNOG,COG3346@NOG,KOG1563@euNOG	NA|NA|NA	C	SURF1 family
TetragonulaCarbonaria_000604-T1	7460.GB13833-PA	0.0	1224.5	TSP	GO:0003674,GO:0005488,GO:0005539,GO:0005575,GO:0005912,GO:0005924,GO:0005927,GO:0007155,GO:0007275,GO:0007517,GO:0008150,GO:0008201,GO:0009987,GO:0016203,GO:0022610,GO:0030054,GO:0030055,GO:0031012,GO:0032501,GO:0032502,GO:0032991,GO:0033627,GO:0043167,GO:0043168,GO:0043234,GO:0044699,GO:0044707,GO:0044763,GO:0044767,GO:0048513,GO:0048731,GO:0048856,GO:0060538,GO:0061061,GO:0070161,GO:0097367,GO:…	K04659		artNOG[6]	035G1@artNOG,0A0RB@biNOG,0IFQQ@euNOG,0S7PK@hymNOG,0SS92@inNOG,0V6VV@meNOG,0XQKE@NOG,12R26@opiNOG	NA|NA|NA	T	Thrombospondin C-terminal region
TetragonulaCarbonaria_000605-T1	7460.GB13517-PA	0.0	1495.3					artNOG[6]	036EM@artNOG,0A2T7@biNOG,0IJT4@euNOG,0S3VM@hymNOG,0SWMM@inNOG,0VDNU@meNOG,0XSJQ@NOG,13HJS@opiNOG	NA|NA|NA	S	Inherit from biNOG: c-Maf inducing protein
TetragonulaCarbonaria_000606-T1	7425.NV16057-PA	3.8e-125	453.0		GO:0003674,GO:0003824,GO:0006508,GO:0008150,GO:0008152,GO:0008233,GO:0008238,GO:0008239,GO:0016787,GO:0016805,GO:0019538,GO:0043170,GO:0044238,GO:0070011,GO:0071704	K14213		artNOG[6]	034B0@artNOG,09XZD@biNOG,0S5FI@hymNOG,0SQZP@inNOG,0V8X4@meNOG,12RDQ@opiNOG,COG0006@NOG,KOG2737@euNOG	NA|NA|NA	E	Metallopeptidase family M24
TetragonulaCarbonaria_000607-T1	12957.ACEP_00007182-PA	2.6e-194	684.1					artNOG[6]	036SD@artNOG,09Z0A@biNOG,0IQQ6@euNOG,0STPS@inNOG,0V9XS@meNOG,11H0K@NOG,13KZ1@opiNOG	NA|NA|NA	S	Inherit from biNOG: FAST kinase domains 3
TetragonulaCarbonaria_000608-T1	7460.GB12396-PA	1.2e-73	281.2	PEPD	GO:0002119,GO:0002164,GO:0003674,GO:0003824,GO:0004180,GO:0004181,GO:0006082,GO:0006508,GO:0006520,GO:0006807,GO:0007275,GO:0008150,GO:0008152,GO:0008233,GO:0008235,GO:0008237,GO:0008238,GO:0008239,GO:0009790,GO:0009791,GO:0009792,GO:0009987,GO:0016787,GO:0016805,GO:0019538,GO:0019752,GO:0032501,GO:0032502,GO:0040007,GO:0040011,GO:0043170,GO:0043436,GO:0044237,GO:0044238,GO:0044281,GO:0044699,GO:…	K14213		meNOG[21]	09XZD@biNOG,0V8X4@meNOG,12RDQ@opiNOG,COG0006@NOG,KOG2737@euNOG	NA|NA|NA	E	peptidase D
TetragonulaCarbonaria_000609-T1	12957.ACEP_00007184-PA	9.7e-40	168.7					artNOG[6]	039BK@artNOG,0ABJ9@biNOG,0J5M1@euNOG,0S993@hymNOG,0SW3N@inNOG,0VNKV@meNOG,0XV3K@NOG,13YIG@opiNOG	NA|NA|NA
TetragonulaCarbonaria_000610-T1	7460.GB16636-PA	1.3e-36	157.9					artNOG[6]	03919@artNOG,0AAJF@biNOG,0S8TU@hymNOG,0SVJA@inNOG,0VMI1@meNOG,13W9K@opiNOG,COG0271@NOG,KOG3348@euNOG	NA|NA|NA	T	BolA-like protein
TetragonulaCarbonaria_000611-T1	7460.GB19602-PA	1.4e-209	734.2			K14994		artNOG[6]	036XI@artNOG,09UN6@biNOG,0S67N@hymNOG,0T37M@inNOG,0V5MS@meNOG,12RFJ@opiNOG,COG0814@NOG,KOG1305@euNOG	NA|NA|NA	E	Transmembrane amino acid transporter protein
TetragonulaCarbonaria_000612-T1	7460.GB10296-PA	0.0	1640.2			K12169		artNOG[6]	036DM@artNOG,0A1T3@biNOG,0S5MQ@hymNOG,0SR4A@inNOG,0VCNU@meNOG,0XQ4V@NOG,12UE9@opiNOG,KOG2242@euNOG,KOG4692@euNOG	NA|NA|NA	O	SPRY
TetragonulaCarbonaria_000613-T1	7460.GB13346-PA	0.0	1970.3			K07526		artNOG[6]	0320F@artNOG,09UR6@biNOG,0S7SB@hymNOG,0SP0K@inNOG,0V5QS@meNOG,0XS44@NOG,12NWK@opiNOG,KOG3565@euNOG	NA|NA|NA	T	SLIT-ROBO Rho GTPase-activating protein 1-like
TetragonulaCarbonaria_000615-T1	7460.GB17359-PA	2.3e-141	508.1			K19679		artNOG[6]	036UH@artNOG,0A0XZ@biNOG,0IFCX@euNOG,0S81N@hymNOG,0STRY@inNOG,0VBUA@meNOG,0XWAZ@NOG,13J9K@opiNOG	NA|NA|NA	U	Inherit from biNOG: Intraflagellar transport 74 homolog (Chlamydomonas)
TetragonulaCarbonaria_000623-T1	7460.GB14983-PA	1.4e-165	588.2					artNOG[6]	037B6@artNOG,09V5D@biNOG,0S6S2@hymNOG,0SU8Z@inNOG,0VB35@meNOG,11MVC@NOG,13RDV@opiNOG,KOG3993@euNOG,KOG4156@euNOG	NA|NA|NA	K	ZnF_C2H2
TetragonulaCarbonaria_000625-T1	7460.GB14983-PA	2.2e-159	568.9					artNOG[6]	037B6@artNOG,09V5D@biNOG,0S6S2@hymNOG,0SU8Z@inNOG,0VB35@meNOG,11MVC@NOG,13RDV@opiNOG,KOG3993@euNOG,KOG4156@euNOG	NA|NA|NA	K	ZnF_C2H2
TetragonulaCarbonaria_000626-T1	7460.GB10631-PA	1.7e-103	380.6		GO:0000003,GO:0001667,GO:0003006,GO:0003008,GO:0005575,GO:0005623,GO:0005886,GO:0005911,GO:0006928,GO:0007154,GO:0007163,GO:0007267,GO:0007268,GO:0007276,GO:0007292,GO:0007297,GO:0007298,GO:0008150,GO:0008582,GO:0009987,GO:0010631,GO:0016020,GO:0016202,GO:0016477,GO:0019226,GO:0019953,GO:0022412,GO:0022414,GO:0023052,GO:0030054,GO:0030154,GO:0030707,GO:0032501,GO:0032502,GO:0032504,GO:0032991,GO:…	K19931		artNOG[6]	034C0@artNOG,09THB@biNOG,0S7QG@hymNOG,0SR0I@inNOG,0V4GA@meNOG,0XP5T@NOG,12PQN@opiNOG,KOG3550@euNOG	NA|NA|NA	W	protein lin-7 homolog B-like
TetragonulaCarbonaria_000627-T1	7460.GB18162-PA	0.0	1119.4		GO:0003674,GO:0003824,GO:0004300,GO:0005488,GO:0005515,GO:0005575,GO:0005622,GO:0005623,GO:0005737,GO:0005777,GO:0006082,GO:0006629,GO:0006631,GO:0006635,GO:0008150,GO:0008152,GO:0009056,GO:0009062,GO:0009987,GO:0016042,GO:0016054,GO:0016829,GO:0016835,GO:0016836,GO:0019395,GO:0019752,GO:0030258,GO:0032787,GO:0033540,GO:0034440,GO:0042579,GO:0042802,GO:0042803,GO:0043226,GO:0043227,GO:0043229,GO:…	K12405		artNOG[6]	0351Z@artNOG,09ZQ2@biNOG,0S433@hymNOG,0STCE@inNOG,0V8TU@meNOG,12QAI@opiNOG,COG2030@NOG,KOG1206@euNOG	NA|NA|NA	I	peroxisomal multifunctional enzyme type 2-like
TetragonulaCarbonaria_000628-T1	7460.GB12998-PA	2.9e-150	537.0					artNOG[6]	03GQE@artNOG,0A1UE@biNOG,0S5B9@hymNOG,0T34V@inNOG,0VCQ4@meNOG,12QKJ@opiNOG,COG3663@NOG,KOG4120@euNOG	NA|NA|NA	L	UreE_C
TetragonulaCarbonaria_000631-T1	7460.GB10195-PA	0.0	1958.3	EXP6				artNOG[6]	0351P@artNOG,09U5W@biNOG,0STDR@inNOG,0V54W@meNOG,12N1S@opiNOG,COG5101@NOG,KOG2020@euNOG	NA|NA|NA	U, Y	Exportin 1-like protein
TetragonulaCarbonaria_000632-T1	7460.GB13401-PA	2.5e-234	816.6		GO:0003674,GO:0003824,GO:0004029,GO:0008150,GO:0008152,GO:0016491,GO:0016620,GO:0016903,GO:0044710,GO:0055114	K14085		artNOG[6]	035VI@artNOG,09VDC@biNOG,0S7Z8@hymNOG,0SSED@inNOG,0V6CB@meNOG,137MY@opiNOG,COG1012@NOG,KOG2453@euNOG	NA|NA|NA	C	Aldehyde dehydrogenase family
TetragonulaCarbonaria_000633-T1	7460.GB15298-PA	1.5e-105	387.5		GO:0003674,GO:0003824,GO:0006139,GO:0006259,GO:0006304,GO:0006305,GO:0006306,GO:0006725,GO:0006807,GO:0008150,GO:0008152,GO:0008168,GO:0008757,GO:0009007,GO:0009008,GO:0009987,GO:0010468,GO:0016740,GO:0016741,GO:0019222,GO:0032259,GO:0032775,GO:0034641,GO:0040029,GO:0043170,GO:0043412,GO:0043414,GO:0044237,GO:0044238,GO:0044260,GO:0044728,GO:0046483,GO:0050789,GO:0060255,GO:0065007,GO:0071704,GO:…	K07579		artNOG[6]	036G3@artNOG,09XFX@biNOG,0S367@hymNOG,0STJG@inNOG,0V8E0@meNOG,13IPY@opiNOG,COG2263@NOG,KOG3420@euNOG	NA|NA|NA	J	RNA cap guanine-N2 methyltransferase
TetragonulaCarbonaria_000634-T1	7460.GB17966-PA	4.3e-42	175.6					artNOG[6]	039BC@artNOG,0A7G9@biNOG,0IXVU@euNOG,0S92W@hymNOG,0SW3B@inNOG,0VIB1@meNOG,11QHU@NOG,13SIT@opiNOG	NA|NA|NA	S	Inherit from inNOG: SOSS complex subunit C homolog
TetragonulaCarbonaria_000636-T1	7425.NV12141-PA	3.1e-115	420.6	LIS-1	GO:0000003,GO:0000075,GO:0000226,GO:0000775,GO:0000776,GO:0000902,GO:0000904,GO:0000922,GO:0001654,GO:0001709,GO:0001745,GO:0001751,GO:0001754,GO:0003002,GO:0003006,GO:0003674,GO:0003824,GO:0005488,GO:0005515,GO:0005575,GO:0005622,GO:0005623,GO:0005694,GO:0005737,GO:0005813,GO:0005815,GO:0005819,GO:0005828,GO:0005856,GO:0005869,GO:0005874,GO:0005875,GO:0005876,GO:0005938,GO:0006139,GO:0006152,GO:…	K16794		artNOG[6]	035Y8@artNOG,09ZMM@biNOG,0S4CY@hymNOG,0SSHU@inNOG,0V7B8@meNOG,0XP3K@NOG,12N8E@opiNOG,KOG0295@euNOG	NA|NA|NA	S	Positively regulates the activity of the minus-end directed microtubule motor protein dynein. May enhance dynein- mediated microtubule sliding by targeting dynein to the microtubule plus end. Required for several dynein- and microtubule-dependent processes (By similarity)
TetragonulaCarbonaria_000637-T1	12957.ACEP_00001242-PA	0.0	2082.8		GO:0000003,GO:0000122,GO:0000278,GO:0000902,GO:0000904,GO:0000975,GO:0000976,GO:0001067,GO:0001071,GO:0001655,GO:0001709,GO:0001822,GO:0001838,GO:0002009,GO:0002165,GO:0003002,GO:0003006,GO:0003008,GO:0003674,GO:0003676,GO:0003677,GO:0003700,GO:0005488,GO:0005575,GO:0005622,GO:0005623,GO:0005634,GO:0006355,GO:0006357,GO:0006928,GO:0006935,GO:0007049,GO:0007275,GO:0007276,GO:0007292,GO:0007386,GO:…	K09313		artNOG[6]	03GYG@artNOG,0B0BA@biNOG,0S9JG@hymNOG,0T3GP@inNOG,0WCTZ@meNOG,0XPKP@NOG,14TH2@opiNOG,KOG2252@euNOG	NA|NA|NA	K	CUT
TetragonulaCarbonaria_000638-T1	7460.GB17945-PA	6.7e-45	185.7		GO:0005575,GO:0005622,GO:0005623,GO:0005634,GO:0043226,GO:0043227,GO:0043229,GO:0043231,GO:0044424,GO:0044464	K09313		artNOG[6]	03I2M@artNOG,0B6HQ@biNOG,0WJ8A@meNOG,0XPKP@NOG,13G89@opiNOG,KOG0963@euNOG,KOG2252@euNOG	NA|NA|NA	K	CUT
TetragonulaCarbonaria_000646-T1	7460.GB17945-PA	9e-27	126.3		GO:0005575,GO:0005622,GO:0005623,GO:0005634,GO:0043226,GO:0043227,GO:0043229,GO:0043231,GO:0044424,GO:0044464	K09313		artNOG[6]	03I2M@artNOG,0B6HQ@biNOG,0WJ8A@meNOG,0XPKP@NOG,13G89@opiNOG,KOG0963@euNOG,KOG2252@euNOG	NA|NA|NA	K	CUT
TetragonulaCarbonaria_000655-T1	7460.GB17945-PA	1.5e-66	259.6		GO:0005575,GO:0005622,GO:0005623,GO:0005634,GO:0043226,GO:0043227,GO:0043229,GO:0043231,GO:0044424,GO:0044464	K09313		artNOG[6]	03I2M@artNOG,0B6HQ@biNOG,0WJ8A@meNOG,0XPKP@NOG,13G89@opiNOG,KOG0963@euNOG,KOG2252@euNOG	NA|NA|NA	K	CUT
TetragonulaCarbonaria_000714-T1	7460.GB13558-PA	0.0	1097.8					artNOG[6]	03GKN@artNOG,0ACJS@biNOG,0S7JZ@hymNOG,0T391@inNOG,0VPRR@meNOG,12XDC@opiNOG,COG5059@NOG,KOG0247@euNOG	NA|NA|NA	Z	KISc
TetragonulaCarbonaria_000718-T1	7460.GB10678-PA	2.1e-67	261.5					artNOG[6]	03GPR@artNOG,0A86Q@biNOG,0S89W@hymNOG,0T35K@inNOG,0VJ2F@meNOG,12USG@opiNOG,COG5048@NOG,KOG1721@euNOG	NA|NA|NA	K	ZnF_C2H2
TetragonulaCarbonaria_000749-T1	7460.GB14518-PA	7.1e-17	92.4	MBO	GO:0001763,GO:0002009,GO:0002376,GO:0003674,GO:0005488,GO:0005515,GO:0005575,GO:0005622,GO:0005623,GO:0005634,GO:0005635,GO:0005643,GO:0006605,GO:0006606,GO:0006810,GO:0006886,GO:0006913,GO:0006955,GO:0006959,GO:0007275,GO:0007399,GO:0007424,GO:0008104,GO:0008150,GO:0009607,GO:0009653,GO:0009888,GO:0009987,GO:0012505,GO:0015031,GO:0016020,GO:0016021,GO:0016482,GO:0017038,GO:0019730,GO:0022008,GO:…	K14318		artNOG[6]	0361P@artNOG,09UWZ@biNOG,0S6XC@hymNOG,0SSMF@inNOG,0V5WT@meNOG,0YC30@NOG,12PS4@opiNOG,KOG4460@euNOG	NA|NA|NA	U, Y	nuclear pore complex protein
TetragonulaCarbonaria_000754-T1	7460.GB14518-PA	1.2e-20	106.3	MBO	GO:0001763,GO:0002009,GO:0002376,GO:0003674,GO:0005488,GO:0005515,GO:0005575,GO:0005622,GO:0005623,GO:0005634,GO:0005635,GO:0005643,GO:0006605,GO:0006606,GO:0006810,GO:0006886,GO:0006913,GO:0006955,GO:0006959,GO:0007275,GO:0007399,GO:0007424,GO:0008104,GO:0008150,GO:0009607,GO:0009653,GO:0009888,GO:0009987,GO:0012505,GO:0015031,GO:0016020,GO:0016021,GO:0016482,GO:0017038,GO:0019730,GO:0022008,GO:…	K14318		artNOG[6]	0361P@artNOG,09UWZ@biNOG,0S6XC@hymNOG,0SSMF@inNOG,0V5WT@meNOG,0YC30@NOG,12PS4@opiNOG,KOG4460@euNOG	NA|NA|NA	U, Y	nuclear pore complex protein
TetragonulaCarbonaria_000757-T1	7460.GB14518-PA	6.1e-262	908.7	MBO	GO:0001763,GO:0002009,GO:0002376,GO:0003674,GO:0005488,GO:0005515,GO:0005575,GO:0005622,GO:0005623,GO:0005634,GO:0005635,GO:0005643,GO:0006605,GO:0006606,GO:0006810,GO:0006886,GO:0006913,GO:0006955,GO:0006959,GO:0007275,GO:0007399,GO:0007424,GO:0008104,GO:0008150,GO:0009607,GO:0009653,GO:0009888,GO:0009987,GO:0012505,GO:0015031,GO:0016020,GO:0016021,GO:0016482,GO:0017038,GO:0019730,GO:0022008,GO:…	K14318		artNOG[6]	0361P@artNOG,09UWZ@biNOG,0S6XC@hymNOG,0SSMF@inNOG,0V5WT@meNOG,0YC30@NOG,12PS4@opiNOG,KOG4460@euNOG	NA|NA|NA	U, Y	nuclear pore complex protein
TetragonulaCarbonaria_000758-T1	7460.GB13940-PA	1.3e-203	714.5					artNOG[6]	039AZ@artNOG,0AC4N@biNOG,0JNEH@euNOG,0SWEG@inNOG,0VP6P@meNOG,0Y15I@NOG,13ZR9@opiNOG	NA|NA|NA	S	FAR1 DNA-binding domain
TetragonulaCarbonaria_000759-T1	7460.GB12767-PA	1.4e-171	608.6			K17478		artNOG[6]	0395T@artNOG,0A37R@biNOG,0SVY5@inNOG,0VE2H@meNOG,12P1V@opiNOG,COG0545@NOG,KOG0552@euNOG	NA|NA|NA	O	Inherit from biNOG: FK506 binding protein 15, 133kDa
TetragonulaCarbonaria_000760-T1	7460.GB18217-PA	6.2e-50	202.6		GO:0003674,GO:0003824,GO:0003954,GO:0005575,GO:0005622,GO:0005623,GO:0005737,GO:0005739,GO:0005740,GO:0005743,GO:0005746,GO:0005747,GO:0006091,GO:0006119,GO:0006120,GO:0006793,GO:0006796,GO:0008137,GO:0008150,GO:0008152,GO:0009987,GO:0015980,GO:0016020,GO:0016310,GO:0016491,GO:0016651,GO:0016655,GO:0019866,GO:0022900,GO:0022904,GO:0030964,GO:0031090,GO:0031966,GO:0031967,GO:0031975,GO:0032991,GO:…	K03964		artNOG[6]	038I3@artNOG,09YIH@biNOG,0SVDQ@inNOG,0V8QC@meNOG,11WEY@NOG,12QUX@opiNOG,KOG4040@euNOG	NA|NA|NA	C	NADH dehydrogenase (ubiquinone) 1 beta subcomplex
TetragonulaCarbonaria_000761-T1	12957.ACEP_00013631-PA	2.5e-124	450.3		GO:0003674,GO:0003824,GO:0006793,GO:0006796,GO:0008150,GO:0008152,GO:0008934,GO:0009987,GO:0016311,GO:0016787,GO:0016788,GO:0016791,GO:0042578,GO:0044237,GO:0052745,GO:0052834	K01092		artNOG[6]	03A8G@artNOG,0A7UM@biNOG,0SWYY@inNOG,0VIP9@meNOG,13T77@opiNOG,COG0483@NOG,KOG2951@euNOG	NA|NA|NA	G	Inositol monophosphatase family
TetragonulaCarbonaria_000762-T1	7460.GB15176-PA	8.2e-91	339.0		GO:0003674,GO:0003824,GO:0006793,GO:0006796,GO:0008150,GO:0008152,GO:0008934,GO:0009987,GO:0016311,GO:0016787,GO:0016788,GO:0016791,GO:0042578,GO:0044237,GO:0052745,GO:0052834	K01092		artNOG[6]	03A8G@artNOG,0A7UM@biNOG,0SWYY@inNOG,0VIP9@meNOG,13T77@opiNOG,COG0483@NOG,KOG2951@euNOG	NA|NA|NA	G	Inositol monophosphatase family
TetragonulaCarbonaria_000763-T1	7460.GB30507-PA	0.0	1885.9	BRM	GO:0000003,GO:0000902,GO:0000904,GO:0000988,GO:0000989,GO:0002165,GO:0002376,GO:0003002,GO:0003674,GO:0003712,GO:0003713,GO:0003824,GO:0005488,GO:0005515,GO:0005575,GO:0005622,GO:0005623,GO:0005634,GO:0006139,GO:0006152,GO:0006163,GO:0006195,GO:0006200,GO:0006325,GO:0006338,GO:0006355,GO:0006464,GO:0006473,GO:0006475,GO:0006725,GO:0006753,GO:0006793,GO:0006796,GO:0006807,GO:0006810,GO:0006897,GO:…	K11647		artNOG[6]	032IR@artNOG,0APJ9@biNOG,0S360@hymNOG,0SQC4@inNOG,0W1SU@meNOG,12NHG@opiNOG,COG0553@NOG,COG5076@NOG,KOG0386@euNOG	NA|NA|NA	B, K	HSA
TetragonulaCarbonaria_000764-T1	12957.ACEP_00009100-PA	1.2e-150	538.5	NLE	GO:0003674,GO:0005102,GO:0005112,GO:0005488,GO:0005515,GO:0007154,GO:0007165,GO:0007166,GO:0007219,GO:0008150,GO:0009987,GO:0023052,GO:0044699,GO:0044700,GO:0044763,GO:0050789,GO:0050794,GO:0050896,GO:0051716,GO:0065007	K14855		artNOG[6]	0328V@artNOG,09Y8E@biNOG,0S4TQ@hymNOG,0SSDT@inNOG,0V95Y@meNOG,0XP3K@NOG,12P0E@opiNOG,KOG0271@euNOG	NA|NA|NA	S	NLE (NUC135) domain
TetragonulaCarbonaria_000765-T1	12957.ACEP_00008724-PA	3.6e-203	714.9					artNOG[6]	039P0@artNOG,0A8DB@biNOG,0J714@euNOG,0S7V0@hymNOG,0SW51@inNOG,0VJ98@meNOG,0Y4JV@NOG,13Z1C@opiNOG	NA|NA|NA
TetragonulaCarbonaria_000767-T1	12957.ACEP_00008726-PA	1.3e-109	401.0	RAB5	GO:0000003,GO:0000166,GO:0000278,GO:0000280,GO:0000902,GO:0000904,GO:0001667,GO:0001700,GO:0001882,GO:0001883,GO:0002009,GO:0002165,GO:0003006,GO:0003008,GO:0003674,GO:0003824,GO:0003924,GO:0005488,GO:0005525,GO:0005575,GO:0005622,GO:0005623,GO:0005737,GO:0005768,GO:0005769,GO:0005811,GO:0006139,GO:0006152,GO:0006163,GO:0006184,GO:0006195,GO:0006325,GO:0006725,GO:0006753,GO:0006793,GO:0006796,GO:…	K07889		artNOG[6]	0324A@artNOG,09UPH@biNOG,0S4DA@hymNOG,0SQ4S@inNOG,0V5P4@meNOG,0YCCP@NOG,12QYJ@opiNOG,KOG0092@euNOG	NA|NA|NA	U	RAB
TetragonulaCarbonaria_000768-T1	7460.GB11971-PA	0.0	1430.2					artNOG[6]	035QE@artNOG,0APS3@biNOG,0IGKR@euNOG,0S79M@hymNOG,0SP48@inNOG,0W236@meNOG,0ZHTD@NOG,12S9C@opiNOG	NA|NA|NA
TetragonulaCarbonaria_000769-T1	7460.GB16920-PA	1.2e-265	920.6		GO:0003674,GO:0005215,GO:0005316,GO:0005436,GO:0006810,GO:0006811,GO:0006812,GO:0006814,GO:0006817,GO:0006820,GO:0008150,GO:0008324,GO:0008509,GO:0009987,GO:0015075,GO:0015077,GO:0015081,GO:0015103,GO:0015114,GO:0015291,GO:0015293,GO:0015294,GO:0015296,GO:0015370,GO:0015672,GO:0015698,GO:0022804,GO:0022857,GO:0022890,GO:0022891,GO:0022892,GO:0030001,GO:0034220,GO:0035435,GO:0035725,GO:0044699,GO:…	K12301		artNOG[6]	036CN@artNOG,09T6K@biNOG,0S5J7@hymNOG,0STBT@inNOG,0V45C@meNOG,0XPWC@NOG,12PZZ@opiNOG,KOG2532@euNOG	NA|NA|NA	G	Major Facilitator Superfamily
TetragonulaCarbonaria_000770-T1	7460.GB13111-PA	6e-147	525.4	ROGDI	GO:0003008,GO:0007610,GO:0007611,GO:0007612,GO:0007635,GO:0008150,GO:0008306,GO:0008355,GO:0010033,GO:0030534,GO:0032501,GO:0042048,GO:0042221,GO:0044699,GO:0044707,GO:0044708,GO:0045471,GO:0048149,GO:0050877,GO:0050890,GO:0050896,GO:0097305,GO:1901700			artNOG[6]	032NJ@artNOG,09WQN@biNOG,0S67R@hymNOG,0SPIE@inNOG,0V7P4@meNOG,0Y6JZ@NOG,13MQW@opiNOG,KOG3992@euNOG	NA|NA|NA	S	Rogdi leucine zipper containing protein
TetragonulaCarbonaria_000771-T1	7460.GB12047-PA	8.6e-91	338.6	GSTT1	GO:0003674,GO:0003824,GO:0004364,GO:0005575,GO:0005622,GO:0005623,GO:0005737,GO:0006082,GO:0006518,GO:0006520,GO:0006575,GO:0006749,GO:0006790,GO:0006807,GO:0008150,GO:0008152,GO:0009987,GO:0016740,GO:0016765,GO:0019752,GO:0034641,GO:0043436,GO:0043603,GO:0044237,GO:0044238,GO:0044281,GO:0044424,GO:0044464,GO:0044710,GO:0071704,GO:1901564	K00799		artNOG[6]	0372U@artNOG,09X84@biNOG,0STWA@inNOG,0V86R@meNOG,13RI7@opiNOG,COG0625@NOG,KOG0867@euNOG	NA|NA|NA	O	Glutathione S-transferase
TetragonulaCarbonaria_000772-T1	7460.GB12783-PA	0.0	1461.4					artNOG[6]	03GHD@artNOG,0AB4R@biNOG,0KI9A@euNOG,0S95K@hymNOG,0T3CJ@inNOG,0VN57@meNOG,10QGI@NOG,14VTJ@opiNOG	NA|NA|NA	S	MYND finger
TetragonulaCarbonaria_000773-T1	7460.GB14447-PA	1.6e-132	478.4					artNOG[6]	03712@artNOG,09UZH@biNOG,0IEDS@euNOG,0S5ZW@hymNOG,0STY8@inNOG,0V5ZA@meNOG,0YV97@NOG,12P1B@opiNOG	NA|NA|NA	S	Inherit from biNOG: coiled-coil domain containing 19
TetragonulaCarbonaria_000774-T1	7460.GB12170-PA	6.1e-217	758.4		GO:0000902,GO:0000904,GO:0003674,GO:0006810,GO:0006811,GO:0006812,GO:0006820,GO:0006865,GO:0007275,GO:0007399,GO:0008150,GO:0009653,GO:0009987,GO:0015711,GO:0015804,GO:0015824,GO:0015840,GO:0015849,GO:0016043,GO:0016247,GO:0016358,GO:0019755,GO:0022008,GO:0030030,GO:0030154,GO:0030182,GO:0031175,GO:0032501,GO:0032502,GO:0032989,GO:0032990,GO:0042886,GO:0044699,GO:0044707,GO:0044763,GO:0044765,GO:…			artNOG[6]	033HJ@artNOG,09T4H@biNOG,0S3EB@hymNOG,0SQ9H@inNOG,0V438@meNOG,0XP7B@NOG,12PUY@opiNOG,KOG3789@euNOG	NA|NA|NA	P	Nitrogen permease regulator 2
TetragonulaCarbonaria_000775-T1	7460.GB15384-PA	1.5e-242	844.3		GO:0003674,GO:0005215,GO:0005216,GO:0005230,GO:0005231,GO:0005234,GO:0005575,GO:0006810,GO:0006811,GO:0008150,GO:0009593,GO:0009987,GO:0015075,GO:0015267,GO:0015276,GO:0016020,GO:0016021,GO:0022803,GO:0022834,GO:0022836,GO:0022838,GO:0022839,GO:0022857,GO:0022891,GO:0022892,GO:0031224,GO:0034220,GO:0042221,GO:0044425,GO:0044699,GO:0044763,GO:0044765,GO:0050896,GO:0051179,GO:0051234,GO:0051606,GO:…			artNOG[6]	03HVX@artNOG,0B5U0@biNOG,0ISQX@euNOG,0S9SD@hymNOG,0T491@inNOG,0WIGK@meNOG,1155S@NOG,13FA7@opiNOG	NA|NA|NA	E, P, T	Ligand-gated ion channel
TetragonulaCarbonaria_000776-T1	7460.GB10621-PA	0.0	1238.4		GO:0003674,GO:0003824,GO:0003997,GO:0006810,GO:0006897,GO:0006909,GO:0008150,GO:0008152,GO:0016192,GO:0016402,GO:0016491,GO:0016627,GO:0016634,GO:0044699,GO:0044710,GO:0044765,GO:0051179,GO:0051234,GO:0055114	K00232		artNOG[6]	034DF@artNOG,09UG3@biNOG,0S73J@hymNOG,0SR24@inNOG,0V5FF@meNOG,12PUD@opiNOG,COG1960@NOG,KOG0136@euNOG	NA|NA|NA	I	acyl-coenzyme A oxidase
TetragonulaCarbonaria_000777-T1	7460.GB16084-PA	5.1e-223	778.9			K13675		artNOG[6]	035EZ@artNOG,09Z56@biNOG,0IE18@euNOG,0S6B7@hymNOG,0SS39@inNOG,0VA2D@meNOG,0XWFG@NOG,13380@opiNOG	NA|NA|NA	G	Fringe-like
TetragonulaCarbonaria_000778-T1	12957.ACEP_00008731-PA	1e-73	281.2		GO:0006403,GO:0006810,GO:0007154,GO:0007165,GO:0007166,GO:0007224,GO:0008150,GO:0009987,GO:0015931,GO:0023052,GO:0033036,GO:0033227,GO:0044699,GO:0044700,GO:0044763,GO:0044765,GO:0050657,GO:0050658,GO:0050789,GO:0050794,GO:0050896,GO:0051179,GO:0051234,GO:0051236,GO:0051716,GO:0065007,GO:0071702,GO:0071705			artNOG[6]	036YE@artNOG,0A7G5@biNOG,0S7QH@hymNOG,0STVG@inNOG,0VIAW@meNOG,12T7G@opiNOG,COG5603@NOG,KOG3487@euNOG	NA|NA|NA	U	Sedlin, N-terminal conserved region
TetragonulaCarbonaria_000779-T1	7460.GB18554-PA	1.4e-199	700.7		GO:0003674,GO:0003824,GO:0005575,GO:0005975,GO:0006464,GO:0006486,GO:0006493,GO:0006629,GO:0006643,GO:0006664,GO:0007275,GO:0007399,GO:0007417,GO:0008150,GO:0008152,GO:0008378,GO:0008610,GO:0009058,GO:0009059,GO:0009100,GO:0009101,GO:0009247,GO:0009653,GO:0009987,GO:0016020,GO:0016021,GO:0016263,GO:0016266,GO:0016267,GO:0016740,GO:0016757,GO:0016758,GO:0019538,GO:0021551,GO:0031224,GO:0032501,GO:…	K00731		artNOG[6]	035Q9@artNOG,09VF9@biNOG,0S6SN@hymNOG,0SSEC@inNOG,0V6EE@meNOG,0YRJG@NOG,1324N@opiNOG,KOG2246@euNOG	NA|NA|NA	G	Fringe-like
TetragonulaCarbonaria_000780-T1	7460.GB17361-PA	0.0	2711.0		GO:0000988,GO:0000989,GO:0001076,GO:0001104,GO:0001654,GO:0002165,GO:0003002,GO:0003674,GO:0003712,GO:0005488,GO:0005515,GO:0005575,GO:0005622,GO:0005623,GO:0005634,GO:0005654,GO:0006139,GO:0006351,GO:0006352,GO:0006355,GO:0006357,GO:0006366,GO:0006367,GO:0006725,GO:0006807,GO:0007275,GO:0007389,GO:0007423,GO:0007444,GO:0007447,GO:0007450,GO:0007478,GO:0007480,GO:0007552,GO:0007560,GO:0008150,GO:…	K15164		artNOG[6]	032NG@artNOG,09U8U@biNOG,0S4Z6@hymNOG,0SSRG@inNOG,0V57Z@meNOG,0XPV2@NOG,12NM5@opiNOG,KOG3600@euNOG	NA|NA|NA	K	mediator of RNA polymerase II transcription subunit 13-like
TetragonulaCarbonaria_000781-T1	7460.GB19148-PA	3.1e-63	246.9			K17431		artNOG[6]	0388X@artNOG,0A70M@biNOG,0J127@euNOG,0S8KC@hymNOG,0SV43@inNOG,0VHUM@meNOG,11QY3@NOG,13TS5@opiNOG	NA|NA|NA	J	Ribosomal subunit 39S
TetragonulaCarbonaria_000782-T1	7460.GB16161-PA	1.3e-230	804.3					artNOG[6]	037U0@artNOG,0A59R@biNOG,0IZQY@euNOG,0S3TD@hymNOG,0SUPW@inNOG,0VG58@meNOG,11RGC@NOG,13T8F@opiNOG	NA|NA|NA
TetragonulaCarbonaria_000787-T1	7460.GB15936-PA	3.9e-136	489.6		GO:0000375,GO:0000377,GO:0000398,GO:0003674,GO:0003676,GO:0003723,GO:0003729,GO:0005488,GO:0005575,GO:0005622,GO:0005623,GO:0005634,GO:0005681,GO:0006139,GO:0006396,GO:0006397,GO:0006725,GO:0006807,GO:0007275,GO:0007399,GO:0008150,GO:0008152,GO:0008380,GO:0009987,GO:0010467,GO:0016070,GO:0016071,GO:0022008,GO:0030154,GO:0030529,GO:0032501,GO:0032502,GO:0032991,GO:0034641,GO:0043170,GO:0043226,GO:…			artNOG[6]	036KT@artNOG,09VID@biNOG,0S6DF@hymNOG,0STII@inNOG,0V6HM@meNOG,11N9B@NOG,13QJV@opiNOG,KOG0226@euNOG	NA|NA|NA	S	RNA recognition motif. (a.k.a. RRM, RBD, or RNP domain)
TetragonulaCarbonaria_000788-T1	7460.GB17840-PA	1.2e-116	424.5		GO:0003674,GO:0003779,GO:0005488,GO:0005515,GO:0008092			artNOG[6]	03741@artNOG,09ZMT@biNOG,0STTS@inNOG,0VAIH@meNOG,11IA7@NOG,13PE3@opiNOG,KOG3306@euNOG	NA|NA|NA	S	Protein of unknown function (DUF2012)
TetragonulaCarbonaria_000789-T1	7460.GB12794-PA	4.7e-246	855.5		GO:0008150,GO:0022603,GO:0050789,GO:0050793,GO:0051239,GO:0065007,GO:0090175,GO:2000026,GO:2000027	K19332		artNOG[6]	038JZ@artNOG,09T9B@biNOG,0S5N2@hymNOG,0SVEQ@inNOG,0V48B@meNOG,0XP3Z@NOG,12N45@opiNOG,KOG4446@euNOG	NA|NA|NA	S	Pfam:B9
TetragonulaCarbonaria_000790-T1	7460.GB16638-PA	2e-177	627.1		GO:0003674,GO:0003824,GO:0005575,GO:0005623,GO:0005886,GO:0008150,GO:0008152,GO:0008233,GO:0008236,GO:0016020,GO:0016021,GO:0016787,GO:0017171,GO:0031224,GO:0044425,GO:0044464,GO:0070011,GO:0071944	K02857		artNOG[6]	034GG@artNOG,09XB9@biNOG,0S60C@hymNOG,0SR4V@inNOG,0V89P@meNOG,13I97@opiNOG,COG0705@NOG,KOG2289@euNOG	NA|NA|NA	T	Rhomboid family
TetragonulaCarbonaria_000791-T1	7460.GB12686-PA	0.0	2098.2			K04650		artNOG[6]	036WJ@artNOG,0APUU@biNOG,0S3TP@hymNOG,0STDV@inNOG,0W26B@meNOG,0YDXP@NOG,13PQC@opiNOG,KOG1878@euNOG	NA|NA|NA	K	Myb-like DNA-binding domain
TetragonulaCarbonaria_000792-T1	7460.GB14585-PA	4.5e-31	140.6					artNOG[6]	038AH@artNOG,0A7Y9@biNOG,0J0GZ@euNOG,0S8DC@hymNOG,0SV5E@inNOG,0VITE@meNOG,11U09@NOG,13U79@opiNOG	NA|NA|NA	S	BTB/POZ domain
TetragonulaCarbonaria_000793-T1	7460.GB14585-PA	3.5e-42	176.4					artNOG[6]	038AH@artNOG,0A7Y9@biNOG,0J0GZ@euNOG,0S8DC@hymNOG,0SV5E@inNOG,0VITE@meNOG,11U09@NOG,13U79@opiNOG	NA|NA|NA	S	BTB/POZ domain
TetragonulaCarbonaria_000794-T1	7460.GB14585-PA	1.4e-107	395.2					artNOG[6]	038AH@artNOG,0A7Y9@biNOG,0J0GZ@euNOG,0S8DC@hymNOG,0SV5E@inNOG,0VITE@meNOG,11U09@NOG,13U79@opiNOG	NA|NA|NA	S	BTB/POZ domain
TetragonulaCarbonaria_000795-T1	7460.GB30103-PA	0.0	1132.5			K04650		artNOG[6]	036WJ@artNOG,0APUU@biNOG,0S3TP@hymNOG,0STDV@inNOG,0W26B@meNOG,0YDXP@NOG,13PQC@opiNOG,KOG1878@euNOG	NA|NA|NA	K	Myb-like DNA-binding domain
TetragonulaCarbonaria_000798-T1	12957.ACEP_00005383-PA	1.2e-79	302.0		GO:0000313,GO:0000315,GO:0003674,GO:0003735,GO:0005198,GO:0005575,GO:0005622,GO:0005623,GO:0005737,GO:0005739,GO:0005759,GO:0005761,GO:0005762,GO:0005840,GO:0006412,GO:0006996,GO:0007005,GO:0007275,GO:0007399,GO:0008150,GO:0008152,GO:0009058,GO:0009059,GO:0009987,GO:0010467,GO:0015934,GO:0016043,GO:0019538,GO:0022008,GO:0030154,GO:0030529,GO:0031974,GO:0032501,GO:0032502,GO:0032543,GO:0032991,GO:…	K17425		artNOG[6]	03I5H@artNOG,0B6U8@biNOG,0IUHB@euNOG,0S9V9@hymNOG,0T4H4@inNOG,0WJKD@meNOG,0XS28@NOG,13GT4@opiNOG	NA|NA|NA	J	Inherit from inNOG: ribosomal protein, L44
TetragonulaCarbonaria_000799-T1	7460.GB19312-PA	5.5e-103	379.0			K12185		artNOG[6]	037WT@artNOG,0A2N5@biNOG,0S8SP@hymNOG,0SUS8@inNOG,0VCJ4@meNOG,11UJN@NOG,13N2R@opiNOG,KOG3270@euNOG	NA|NA|NA	U	Modifier of rudimentary (Mod(r)) protein
TetragonulaCarbonaria_000800-T1	7460.GB19140-PA	7.3e-199	698.7		GO:0000003,GO:0000226,GO:0001578,GO:0002165,GO:0003674,GO:0005488,GO:0005515,GO:0005575,GO:0005622,GO:0005623,GO:0005634,GO:0005654,GO:0005667,GO:0005737,GO:0005768,GO:0006996,GO:0007010,GO:0007015,GO:0007017,GO:0007275,GO:0007276,GO:0007292,GO:0007424,GO:0008064,GO:0008150,GO:0009653,GO:0009791,GO:0009987,GO:0010638,GO:0016043,GO:0019899,GO:0019953,GO:0022414,GO:0022607,GO:0030029,GO:0030036,GO:…	K18461		artNOG[6]	0382A@artNOG,09VUI@biNOG,0IFZ4@euNOG,0S5CB@hymNOG,0SUY7@inNOG,0V6T8@meNOG,0YN2V@NOG,12THN@opiNOG	NA|NA|NA	Z	Pfam:DUF3462
TetragonulaCarbonaria_000801-T1	7460.GB16857-PA	1.5e-160	570.9	AKHR	GO:0001653,GO:0003008,GO:0003674,GO:0004871,GO:0004872,GO:0004888,GO:0004930,GO:0005488,GO:0005575,GO:0005623,GO:0005886,GO:0005887,GO:0006629,GO:0007154,GO:0007165,GO:0007166,GO:0007186,GO:0007218,GO:0007267,GO:0007268,GO:0008150,GO:0008152,GO:0008188,GO:0008528,GO:0009056,GO:0009987,GO:0016020,GO:0016021,GO:0016042,GO:0016500,GO:0017046,GO:0019226,GO:0023052,GO:0030594,GO:0031224,GO:0031226,GO:…	K04280		artNOG[6]	03493@artNOG,09XTS@biNOG,0S5KP@hymNOG,0SQY3@inNOG,0V8RC@meNOG,0XRW9@NOG,13HZT@opiNOG,KOG3656@euNOG	NA|NA|NA	T	7 transmembrane receptor (rhodopsin family)
TetragonulaCarbonaria_000802-T1	7460.GB16252-PA	0.0	1130.2	GALNAC-T2	GO:0003674,GO:0003824,GO:0004653,GO:0005575,GO:0005622,GO:0005623,GO:0005737,GO:0005794,GO:0005795,GO:0005975,GO:0008150,GO:0008152,GO:0008194,GO:0008376,GO:0009058,GO:0009311,GO:0009312,GO:0016051,GO:0016740,GO:0016757,GO:0016758,GO:0043226,GO:0043227,GO:0043229,GO:0043231,GO:0044238,GO:0044422,GO:0044424,GO:0044431,GO:0044444,GO:0044446,GO:0044464,GO:0044723,GO:0071704,GO:1901576	K00710		artNOG[6]	033GH@artNOG,09ZFQ@biNOG,0S59M@hymNOG,0SQ8G@inNOG,0VACQ@meNOG,0XPMK@NOG,13IZ8@opiNOG,KOG3736@euNOG	NA|NA|NA	O	Ricin-type beta-trefoil lectin domain
TetragonulaCarbonaria_000803-T1	7460.GB14448-PA	0.0	1297.0		GO:0006996,GO:0007010,GO:0007015,GO:0008150,GO:0008361,GO:0009987,GO:0016043,GO:0030029,GO:0030036,GO:0032535,GO:0043933,GO:0044699,GO:0044763,GO:0045793,GO:0065007,GO:0065008,GO:0071822,GO:0071840,GO:0090066			artNOG[6]	0351I@artNOG,09WV0@biNOG,0S57Z@hymNOG,0SRP2@inNOG,0V7SY@meNOG,0YFRJ@NOG,12R78@opiNOG,KOG3835@euNOG,KOG4643@euNOG	NA|NA|NA	K	HOOK protein
TetragonulaCarbonaria_000805-T1	7460.GB14448-PA	1.7e-292	1010.0		GO:0006996,GO:0007010,GO:0007015,GO:0008150,GO:0008361,GO:0009987,GO:0016043,GO:0030029,GO:0030036,GO:0032535,GO:0043933,GO:0044699,GO:0044763,GO:0045793,GO:0065007,GO:0065008,GO:0071822,GO:0071840,GO:0090066			artNOG[6]	0351I@artNOG,09WV0@biNOG,0S57Z@hymNOG,0SRP2@inNOG,0V7SY@meNOG,0YFRJ@NOG,12R78@opiNOG,KOG3835@euNOG,KOG4643@euNOG	NA|NA|NA	K	HOOK protein
TetragonulaCarbonaria_000806-T1	7460.GB12570-PA	0.0	1914.0	DAAM	GO:0003002,GO:0003674,GO:0003779,GO:0005488,GO:0005515,GO:0005575,GO:0005623,GO:0006996,GO:0007010,GO:0007015,GO:0007275,GO:0007389,GO:0007399,GO:0007424,GO:0008092,GO:0008150,GO:0009987,GO:0010769,GO:0010975,GO:0016043,GO:0022008,GO:0022603,GO:0022604,GO:0022607,GO:0030029,GO:0030036,GO:0030154,GO:0030424,GO:0030426,GO:0030427,GO:0031344,GO:0031346,GO:0032501,GO:0032502,GO:0033267,GO:0035017,GO:…	K04512		artNOG[6]	03HVD@artNOG,0B5SH@biNOG,0ISMZ@euNOG,0S9S9@hymNOG,0T48I@inNOG,0WIEY@meNOG,0XT5Z@NOG,13F7C@opiNOG	NA|NA|NA	T, Z	associated activator of morphogenesis
TetragonulaCarbonaria_000807-T1	7460.GB11772-PA	5e-114	417.2			K10397		artNOG[6]	039ZZ@artNOG,09THQ@biNOG,0SWUP@inNOG,0V4GP@meNOG,12N87@opiNOG,COG5059@NOG,KOG4280@euNOG	NA|NA|NA	Z	KISc
TetragonulaCarbonaria_000808-T1	7460.GB18228-PA	0.0	1582.0		GO:0000003,GO:0000578,GO:0003002,GO:0003006,GO:0005575,GO:0005576,GO:0005622,GO:0005623,GO:0005737,GO:0005886,GO:0007275,GO:0007276,GO:0007292,GO:0007304,GO:0007305,GO:0007306,GO:0007350,GO:0007351,GO:0007354,GO:0007362,GO:0007389,GO:0008150,GO:0008595,GO:0009653,GO:0009790,GO:0009798,GO:0009880,GO:0009897,GO:0009948,GO:0009952,GO:0009986,GO:0009987,GO:0010927,GO:0016020,GO:0016043,GO:0019953,GO:…			artNOG[6]	038EE@artNOG,0AB1G@biNOG,0J43W@euNOG,0SV71@inNOG,0VN1K@meNOG,120RX@NOG,13XU9@opiNOG	NA|NA|NA
TetragonulaCarbonaria_000809-T1	7460.GB16731-PA	3.9e-239	833.2					artNOG[6]	0396Z@artNOG,0A6EI@biNOG,0J2BN@euNOG,0S91S@hymNOG,0SVZ8@inNOG,0VH90@meNOG,12AZN@NOG,13YAP@opiNOG	NA|NA|NA
TetragonulaCarbonaria_000814-T1	7460.GB19849-PA	1.4e-83	316.6		GO:0003674,GO:0003676,GO:0005488,GO:0097159,GO:1901363			artNOG[6]	036C2@artNOG,0A5HN@biNOG,0S568@hymNOG,0ST7X@inNOG,0VFY5@meNOG,13M02@opiNOG,COG5048@NOG,KOG1721@euNOG	NA|NA|NA	K	Zinc finger, C2H2 type
TetragonulaCarbonaria_000816-T1	7460.GB16064-PA	0.0	1328.5					artNOG[6]	033RC@artNOG,09Y2V@biNOG,0S5YJ@hymNOG,0ST13@inNOG,0V907@meNOG,0YVEM@NOG,12QWM@opiNOG,KOG1861@euNOG	NA|NA|NA	K	SAC3/GANP/Nin1/mts3/eIF-3 p25 family
TetragonulaCarbonaria_000817-T1	7460.GB13272-PA	2.6e-206	723.0	PKA-R1	GO:0000003,GO:0000166,GO:0000226,GO:0001932,GO:0003006,GO:0003008,GO:0003674,GO:0005488,GO:0005575,GO:0005622,GO:0005623,GO:0005952,GO:0006996,GO:0007010,GO:0007015,GO:0007017,GO:0007154,GO:0007163,GO:0007165,GO:0007267,GO:0007268,GO:0007274,GO:0007275,GO:0007276,GO:0007281,GO:0007292,GO:0007308,GO:0007309,GO:0007389,GO:0007591,GO:0007610,GO:0007611,GO:0007612,GO:0007635,GO:0008103,GO:0008150,GO:…	K04739		artNOG[6]	032MH@artNOG,09VJ0@biNOG,0SPVW@inNOG,0V6I6@meNOG,12RDS@opiNOG,COG0664@NOG,KOG1113@euNOG	NA|NA|NA	T	camp-dependent protein kinase
TetragonulaCarbonaria_000818-T1	7460.GB18413-PA	1.4e-290	1003.4		GO:0001654,GO:0001745,GO:0001751,GO:0001754,GO:0003008,GO:0003674,GO:0005198,GO:0005488,GO:0005515,GO:0005575,GO:0005623,GO:0005886,GO:0006996,GO:0007154,GO:0007267,GO:0007268,GO:0007275,GO:0007399,GO:0007423,GO:0008092,GO:0008150,GO:0008307,GO:0008582,GO:0009653,GO:0009887,GO:0009987,GO:0016010,GO:0016013,GO:0016020,GO:0016043,GO:0016202,GO:0019226,GO:0022008,GO:0023052,GO:0030154,GO:0030182,GO:…			artNOG[6]	033C3@artNOG,09T9R@biNOG,0SQ4N@inNOG,0V48U@meNOG,0XQXQ@NOG,12TRR@opiNOG,KOG3549@euNOG	NA|NA|NA	W	PDZ domain (Also known as DHR or GLGF)
TetragonulaCarbonaria_000819-T1	7460.GB19506-PA	2.2e-152	543.5		GO:0003674,GO:0005215,GO:0005575,GO:0005622,GO:0005623,GO:0005737,GO:0005739,GO:0005740,GO:0006810,GO:0008150,GO:0009987,GO:0022857,GO:0031967,GO:0031975,GO:0043226,GO:0043227,GO:0043229,GO:0043231,GO:0044422,GO:0044424,GO:0044429,GO:0044444,GO:0044446,GO:0044464,GO:0044699,GO:0044763,GO:0044765,GO:0051179,GO:0051234,GO:0055085			artNOG[6]	035M4@artNOG,09UQH@biNOG,0S5CN@hymNOG,0SSA9@inNOG,0V5Q5@meNOG,0XNWT@NOG,12NW7@opiNOG,KOG1519@euNOG	NA|NA|NA	C	Mitochondrial carrier protein
TetragonulaCarbonaria_000820-T1	7460.GB10312-PA	5.3e-300	1035.0		GO:0003674,GO:0003824,GO:0003995,GO:0004466,GO:0005575,GO:0005622,GO:0005623,GO:0005737,GO:0005811,GO:0005856,GO:0005875,GO:0008150,GO:0008152,GO:0015630,GO:0016491,GO:0016627,GO:0017099,GO:0032991,GO:0043226,GO:0043228,GO:0043229,GO:0043232,GO:0043234,GO:0044422,GO:0044424,GO:0044430,GO:0044444,GO:0044446,GO:0044464,GO:0044710,GO:0055114	K09479		artNOG[6]	031XT@artNOG,09VB6@biNOG,0SR1Q@inNOG,0V6AG@meNOG,12RRZ@opiNOG,COG1960@NOG,KOG0137@euNOG	NA|NA|NA	I	acyl-CoA dehydrogenase
TetragonulaCarbonaria_000821-T1	7460.GB14413-PA	2.4e-176	623.2			K18203		artNOG[6]	0320H@artNOG,0A28C@biNOG,0S7XD@hymNOG,0SQ6Y@inNOG,0VD49@meNOG,0YB9K@NOG,12VBB@opiNOG,KOG2918@euNOG	NA|NA|NA	O	leucine carboxyl methyltransferase 1-like
TetragonulaCarbonaria_000823-T1	12957.ACEP_00012896-PA	2.1e-190	671.0	GLYCOGENIN		K00750		artNOG[6]	032PE@artNOG,09T8G@biNOG,0SPJ2@inNOG,0V47F@meNOG,12P4Y@opiNOG,COG5597@NOG,KOG1950@euNOG	NA|NA|NA	G	Glycosyl transferase family 8
TetragonulaCarbonaria_000824-T1	7460.GB12481-PA	0.0	1952.2					artNOG[6]	03HCR@artNOG,0B43P@biNOG,0IPNH@euNOG,0S9N0@hymNOG,0T3UQ@inNOG,0WGJR@meNOG,0XNYV@NOG,13CJC@opiNOG	NA|NA|NA	T	RhoGEF
TetragonulaCarbonaria_000825-T1	7460.GB10239-PA	1.3e-187	661.0					artNOG[6]	033CF@artNOG,0A2CA@biNOG,0II3K@euNOG,0SQ50@inNOG,0VD89@meNOG,0YBX3@NOG,12XD9@opiNOG	NA|NA|NA
TetragonulaCarbonaria_000827-T1	7460.GB10282-PA	1.1e-120	438.0	ADK2	GO:0003674,GO:0003824,GO:0004017,GO:0005575,GO:0005622,GO:0005623,GO:0005737,GO:0005739,GO:0005740,GO:0005758,GO:0005811,GO:0006139,GO:0006163,GO:0006164,GO:0006172,GO:0006725,GO:0006753,GO:0006793,GO:0006796,GO:0006807,GO:0007275,GO:0007399,GO:0008150,GO:0008152,GO:0009058,GO:0009116,GO:0009117,GO:0009119,GO:0009123,GO:0009124,GO:0009126,GO:0009127,GO:0009132,GO:0009133,GO:0009135,GO:0009136,GO:…	K00939		artNOG[6]	034PY@artNOG,09TBV@biNOG,0S76Y@hymNOG,0SNYA@inNOG,0V4B1@meNOG,12N5Q@opiNOG,COG0563@NOG,KOG3078@euNOG	NA|NA|NA	F	Adenylate kinase, active site lid
TetragonulaCarbonaria_000828-T1	7425.NV17699-PA	0.0	1385.2		GO:0000003,GO:0000075,GO:0000077,GO:0000151,GO:0000152,GO:0003006,GO:0003674,GO:0003824,GO:0004842,GO:0005575,GO:0005622,GO:0005623,GO:0005634,GO:0006139,GO:0006259,GO:0006277,GO:0006464,GO:0006508,GO:0006511,GO:0006725,GO:0006807,GO:0006950,GO:0006974,GO:0007049,GO:0007093,GO:0007095,GO:0007276,GO:0007292,GO:0007304,GO:0007306,GO:0007307,GO:0007346,GO:0008150,GO:0008152,GO:0009056,GO:0009057,GO:…	K10609		artNOG[6]	035JG@artNOG,09VXY@biNOG,0S44F@hymNOG,0SS7I@inNOG,0V4FY@meNOG,12NRV@opiNOG,COG5647@NOG,KOG2167@euNOG	NA|NA|NA	O	CULLIN
TetragonulaCarbonaria_000829-T1	7460.GB17803-PA	0.0	1266.1		GO:0003674,GO:0003824,GO:0004175,GO:0004222,GO:0005575,GO:0005622,GO:0005623,GO:0005737,GO:0005739,GO:0008150,GO:0008152,GO:0008233,GO:0008237,GO:0010467,GO:0016485,GO:0016787,GO:0019538,GO:0043170,GO:0043226,GO:0043227,GO:0043229,GO:0043231,GO:0044238,GO:0044424,GO:0044444,GO:0044464,GO:0051604,GO:0070011,GO:0071704	K01410		artNOG[6]	03577@artNOG,09XCG@biNOG,0S7Y4@hymNOG,0SRU8@inNOG,0V8AP@meNOG,12QG5@opiNOG,COG0339@NOG,KOG2090@euNOG	NA|NA|NA	O	Peptidase family M3
TetragonulaCarbonaria_000830-T1	7460.GB15104-PA	0.0	1703.7	HDAC6	GO:0003674,GO:0003824,GO:0004407,GO:0005575,GO:0005622,GO:0005623,GO:0005737,GO:0006091,GO:0006099,GO:0006325,GO:0006355,GO:0006464,GO:0006476,GO:0006996,GO:0008150,GO:0008152,GO:0009060,GO:0009889,GO:0009987,GO:0010468,GO:0010556,GO:0015980,GO:0016043,GO:0016568,GO:0016569,GO:0016570,GO:0016575,GO:0016787,GO:0016810,GO:0016811,GO:0019213,GO:0019219,GO:0019222,GO:0019538,GO:0022900,GO:0022904,GO:…	K11407		artNOG[6]	035UA@artNOG,09URG@biNOG,0STAD@inNOG,0V6W3@meNOG,12P3Q@opiNOG,COG0123@NOG,KOG1343@euNOG	NA|NA|NA	B	histone deacetylase
TetragonulaCarbonaria_000831-T1	7460.GB15883-PA	0.0	1178.7		GO:0000030,GO:0003674,GO:0003824,GO:0005575,GO:0005622,GO:0005623,GO:0005737,GO:0005783,GO:0006464,GO:0006497,GO:0006505,GO:0006506,GO:0006629,GO:0006643,GO:0006644,GO:0006650,GO:0006661,GO:0006664,GO:0006793,GO:0006796,GO:0008150,GO:0008152,GO:0008610,GO:0008654,GO:0009058,GO:0009059,GO:0009247,GO:0009987,GO:0016740,GO:0016757,GO:0016758,GO:0019538,GO:0019637,GO:0034645,GO:0036211,GO:0042157,GO:…	K08098		artNOG[6]	033JT@artNOG,0A2QK@biNOG,0S3TB@hymNOG,0SSJQ@inNOG,0VDKC@meNOG,0XTCB@NOG,13I3E@opiNOG,KOG4123@euNOG	NA|NA|NA	G	Alg9-like mannosyltransferase family
TetragonulaCarbonaria_000832-T1	7460.GB15700-PA	3.5e-305	1052.4		GO:0005575,GO:0005622,GO:0005623,GO:0005737,GO:0005811,GO:0044424,GO:0044444,GO:0044464			artNOG[6]	035R7@artNOG,09UFJ@biNOG,0S51I@hymNOG,0SSFI@inNOG,0V5EW@meNOG,0ZR2A@NOG,12NQU@opiNOG,KOG4467@euNOG	NA|NA|NA	S	Uncharacterised conserved protein (DUF2359)
TetragonulaCarbonaria_000833-T1	7460.GB10101-PA	4.5e-172	609.0			K03424		artNOG[6]	0359S@artNOG,09Z68@biNOG,0S8JX@hymNOG,0SR7J@inNOG,0VA3H@meNOG,12RR1@opiNOG,COG0084@NOG,KOG3020@euNOG	NA|NA|NA	L	TatD related DNase
TetragonulaCarbonaria_000834-T1	7460.GB14947-PA	1e-292	1010.7		GO:0003674,GO:0003824,GO:0004576,GO:0004579,GO:0005575,GO:0005622,GO:0005623,GO:0005737,GO:0005783,GO:0005789,GO:0008150,GO:0008152,GO:0008250,GO:0012505,GO:0016020,GO:0016740,GO:0016757,GO:0016758,GO:0031090,GO:0032991,GO:0042175,GO:0043226,GO:0043227,GO:0043229,GO:0043231,GO:0043234,GO:0044422,GO:0044424,GO:0044425,GO:0044432,GO:0044444,GO:0044446,GO:0044464	K12666		artNOG[6]	034B5@artNOG,09Y2M@biNOG,0S6Z5@hymNOG,0SRAR@inNOG,0V902@meNOG,0XQVZ@NOG,12QWE@opiNOG,KOG2291@euNOG	NA|NA|NA	O	Ribophorin I
TetragonulaCarbonaria_000835-T1	7460.GB14293-PA	1e-220	772.3	DHX30	GO:0003674,GO:0003682,GO:0005488,GO:0005575,GO:0005622,GO:0005623,GO:0005737,GO:0005739,GO:0005759,GO:0009295,GO:0031974,GO:0042645,GO:0043226,GO:0043227,GO:0043228,GO:0043229,GO:0043231,GO:0043232,GO:0043233,GO:0044422,GO:0044424,GO:0044429,GO:0044444,GO:0044446,GO:0044464,GO:0070013	K13185		meNOG[21]	09V5W@biNOG,0V65F@meNOG,12P4X@opiNOG,COG1643@NOG,KOG0920@euNOG	NA|NA|NA	A	DEAH (Asp-Glu-Ala-His) box polypeptide
TetragonulaCarbonaria_000836-T1	7460.GB18262-PA	0.0	1657.5		GO:0002165,GO:0003002,GO:0005575,GO:0005622,GO:0005623,GO:0005737,GO:0005938,GO:0007275,GO:0007389,GO:0007399,GO:0007444,GO:0007455,GO:0007469,GO:0007472,GO:0007476,GO:0007552,GO:0007560,GO:0008150,GO:0008544,GO:0009653,GO:0009791,GO:0009886,GO:0009887,GO:0009888,GO:0009913,GO:0009987,GO:0016043,GO:0022008,GO:0030030,GO:0030154,GO:0030182,GO:0030855,GO:0032501,GO:0032502,GO:0035017,GO:0035107,GO:…			artNOG[6]	0336A@artNOG,0A5JZ@biNOG,0IVNR@euNOG,0S78G@hymNOG,0SPZS@inNOG,0VGGV@meNOG,11GNH@NOG,12RJK@opiNOG	NA|NA|NA
TetragonulaCarbonaria_000837-T1	7460.GB18262-PA	3.3e-25	120.9		GO:0002165,GO:0003002,GO:0005575,GO:0005622,GO:0005623,GO:0005737,GO:0005938,GO:0007275,GO:0007389,GO:0007399,GO:0007444,GO:0007455,GO:0007469,GO:0007472,GO:0007476,GO:0007552,GO:0007560,GO:0008150,GO:0008544,GO:0009653,GO:0009791,GO:0009886,GO:0009887,GO:0009888,GO:0009913,GO:0009987,GO:0016043,GO:0022008,GO:0030030,GO:0030154,GO:0030182,GO:0030855,GO:0032501,GO:0032502,GO:0035017,GO:0035107,GO:…			artNOG[6]	0336A@artNOG,0A5JZ@biNOG,0IVNR@euNOG,0S78G@hymNOG,0SPZS@inNOG,0VGGV@meNOG,11GNH@NOG,12RJK@opiNOG	NA|NA|NA
TetragonulaCarbonaria_000839-T1	7460.GB18262-PA	1.2e-29	136.0		GO:0002165,GO:0003002,GO:0005575,GO:0005622,GO:0005623,GO:0005737,GO:0005938,GO:0007275,GO:0007389,GO:0007399,GO:0007444,GO:0007455,GO:0007469,GO:0007472,GO:0007476,GO:0007552,GO:0007560,GO:0008150,GO:0008544,GO:0009653,GO:0009791,GO:0009886,GO:0009887,GO:0009888,GO:0009913,GO:0009987,GO:0016043,GO:0022008,GO:0030030,GO:0030154,GO:0030182,GO:0030855,GO:0032501,GO:0032502,GO:0035017,GO:0035107,GO:…			artNOG[6]	0336A@artNOG,0A5JZ@biNOG,0IVNR@euNOG,0S78G@hymNOG,0SPZS@inNOG,0VGGV@meNOG,11GNH@NOG,12RJK@opiNOG	NA|NA|NA
TetragonulaCarbonaria_000843-T1	7460.GB18262-PA	0.0	1321.6		GO:0002165,GO:0003002,GO:0005575,GO:0005622,GO:0005623,GO:0005737,GO:0005938,GO:0007275,GO:0007389,GO:0007399,GO:0007444,GO:0007455,GO:0007469,GO:0007472,GO:0007476,GO:0007552,GO:0007560,GO:0008150,GO:0008544,GO:0009653,GO:0009791,GO:0009886,GO:0009887,GO:0009888,GO:0009913,GO:0009987,GO:0016043,GO:0022008,GO:0030030,GO:0030154,GO:0030182,GO:0030855,GO:0032501,GO:0032502,GO:0035017,GO:0035107,GO:…			artNOG[6]	0336A@artNOG,0A5JZ@biNOG,0IVNR@euNOG,0S78G@hymNOG,0SPZS@inNOG,0VGGV@meNOG,11GNH@NOG,12RJK@opiNOG	NA|NA|NA
TetragonulaCarbonaria_000844-T1	7460.GB18914-PA	6.1e-39	166.0					meNOG[21]	0IVVU@euNOG,0VNJB@meNOG,122PJ@NOG,13Q3V@opiNOG	NA|NA|NA	K	LITAF-like zinc ribbon domain
TetragonulaCarbonaria_000845-T1	7460.GB18518-PA	1.9e-306	1056.2	NACHRA2	GO:0003674,GO:0004889,GO:0005215,GO:0005216,GO:0005230,GO:0005231,GO:0005261,GO:0005575,GO:0005623,GO:0005886,GO:0005887,GO:0005892,GO:0006810,GO:0006811,GO:0006812,GO:0008150,GO:0008324,GO:0009987,GO:0015075,GO:0015267,GO:0015276,GO:0016020,GO:0016021,GO:0022803,GO:0022834,GO:0022836,GO:0022838,GO:0022839,GO:0022857,GO:0022891,GO:0022892,GO:0031224,GO:0031226,GO:0032991,GO:0034220,GO:0034702,GO:…	K05312		artNOG[6]	032X9@artNOG,09TR5@biNOG,0S787@hymNOG,0ST2S@inNOG,0V4QE@meNOG,0XQGR@NOG,12NBU@opiNOG,KOG3645@euNOG	NA|NA|NA	T	Neurotransmitter-gated ion-channel transmembrane region
TetragonulaCarbonaria_000858-T1	12957.ACEP_00005730-PA	5.6e-43	178.7					meNOG[21]	0ABGK@biNOG,0VNHQ@meNOG,0XQGR@NOG,12WZ8@opiNOG,KOG3645@euNOG	NA|NA|NA	T	Neurotransmitter-gated ion-channel ligand binding domain
TetragonulaCarbonaria_000863-T1	121225.PHUM114690-PA	3.2e-22	109.4		GO:0003674,GO:0004889,GO:0005215,GO:0005216,GO:0005230,GO:0005231,GO:0005261,GO:0005575,GO:0005623,GO:0005886,GO:0005887,GO:0005892,GO:0006810,GO:0006811,GO:0006812,GO:0008150,GO:0008324,GO:0009987,GO:0015075,GO:0015267,GO:0015276,GO:0016020,GO:0016021,GO:0022803,GO:0022834,GO:0022836,GO:0022838,GO:0022839,GO:0022857,GO:0022891,GO:0022892,GO:0031224,GO:0031226,GO:0032991,GO:0034220,GO:0034702,GO:…	K05312		artNOG[6]	03548@artNOG,09TR5@biNOG,0SRRB@inNOG,0V4QE@meNOG,0XQGR@NOG,12NBU@opiNOG,KOG3645@euNOG	NA|NA|NA	T	acetylcholine receptor
TetragonulaCarbonaria_000867-T1	7460.GB17133-PA	3.6e-30	135.6		GO:0003674,GO:0004889,GO:0005215,GO:0005216,GO:0005230,GO:0005231,GO:0005261,GO:0005575,GO:0005623,GO:0005886,GO:0005887,GO:0005892,GO:0006810,GO:0006811,GO:0006812,GO:0008150,GO:0008324,GO:0009987,GO:0015075,GO:0015267,GO:0015276,GO:0016020,GO:0016021,GO:0022803,GO:0022834,GO:0022836,GO:0022838,GO:0022839,GO:0022857,GO:0022891,GO:0022892,GO:0031224,GO:0031226,GO:0032991,GO:0034220,GO:0034702,GO:…	K05312		artNOG[6]	03548@artNOG,09TR5@biNOG,0S3CE@hymNOG,0SRRB@inNOG,0V4QE@meNOG,0XQGR@NOG,12NBU@opiNOG,KOG3645@euNOG	NA|NA|NA	T	Neurotransmitter-gated ion-channel transmembrane region
TetragonulaCarbonaria_000869-T1	12957.ACEP_00005727-PA	2.8e-84	317.0					meNOG[21]	0AFBN@biNOG,0VSJ7@meNOG,0XQGR@NOG,12V36@opiNOG,KOG3645@euNOG	NA|NA|NA	T	Neurotransmitter-gated ion-channel ligand binding domain
TetragonulaCarbonaria_000870-T1	7460.GB17133-PA	1.3e-22	110.2		GO:0003674,GO:0004889,GO:0005215,GO:0005216,GO:0005230,GO:0005231,GO:0005261,GO:0005575,GO:0005623,GO:0005886,GO:0005887,GO:0005892,GO:0006810,GO:0006811,GO:0006812,GO:0008150,GO:0008324,GO:0009987,GO:0015075,GO:0015267,GO:0015276,GO:0016020,GO:0016021,GO:0022803,GO:0022834,GO:0022836,GO:0022838,GO:0022839,GO:0022857,GO:0022891,GO:0022892,GO:0031224,GO:0031226,GO:0032991,GO:0034220,GO:0034702,GO:…	K05312		artNOG[6]	03548@artNOG,09TR5@biNOG,0S3CE@hymNOG,0SRRB@inNOG,0V4QE@meNOG,0XQGR@NOG,12NBU@opiNOG,KOG3645@euNOG	NA|NA|NA	T	Neurotransmitter-gated ion-channel transmembrane region
TetragonulaCarbonaria_000876-T1	7460.GB16170-PA	1.1e-113	415.2					artNOG[6]	038HP@artNOG,0A80E@biNOG,0JCHQ@euNOG,0S5C4@hymNOG,0SVBE@inNOG,0VIVZ@meNOG,122VZ@NOG,13XFD@opiNOG	NA|NA|NA	S	DM4/DM12 family
TetragonulaCarbonaria_000878-T1	7460.GB12663-PA	5.9e-64	250.0					artNOG[6]	03GJ9@artNOG,0AB7D@biNOG,0KGY2@euNOG,0S905@hymNOG,0T3AJ@inNOG,0VN7V@meNOG,10RUQ@NOG,12W2G@opiNOG	NA|NA|NA	S	DM4/DM12 family
TetragonulaCarbonaria_000880-T1	7460.GB12663-PA	1.4e-21	108.6					artNOG[6]	03GJ9@artNOG,0AB7D@biNOG,0KGY2@euNOG,0S905@hymNOG,0T3AJ@inNOG,0VN7V@meNOG,10RUQ@NOG,12W2G@opiNOG	NA|NA|NA	S	DM4/DM12 family
TetragonulaCarbonaria_000882-T1	7460.GB17136-PA	7.6e-39	166.0					artNOG[6]	039HZ@artNOG,0ABTT@biNOG,0J72K@euNOG,0S94C@hymNOG,0SW6K@inNOG,0VNW1@meNOG,0ZG2F@NOG,13Z1Z@opiNOG	NA|NA|NA	S	DM4/DM12 family
TetragonulaCarbonaria_000883-T1	7425.NV10249-PA	9.5e-15	84.7					artNOG[6]	03C7X@artNOG,0ANWF@biNOG,0JPKZ@euNOG,0S9FY@hymNOG,0SYMU@inNOG,0W10R@meNOG,0ZS9G@NOG,14DZ4@opiNOG	NA|NA|NA
TetragonulaCarbonaria_000885-T1	12957.ACEP_00005720-PA	3.2e-50	203.8					artNOG[6]	03BK3@artNOG,0AIZK@biNOG,0JHWG@euNOG,0S968@hymNOG,0SY0I@inNOG,0VWGN@meNOG,0Z23T@NOG,14A79@opiNOG	NA|NA|NA	S	DM4/DM12 family
TetragonulaCarbonaria_000887-T1	7460.GB16762-PA	1.1e-72	278.9					artNOG[6]	038Q5@artNOG,0AARR@biNOG,0J4TX@euNOG,0S8YU@hymNOG,0SVWW@inNOG,0VMQQ@meNOG,127NJ@NOG,13XSW@opiNOG	NA|NA|NA	S	DM4/DM12 family
TetragonulaCarbonaria_000890-T1	7460.GB13146-PA	1.3e-44	185.7					meNOG[21]	0AARR@biNOG,0J4TX@euNOG,0VMQQ@meNOG,127NJ@NOG,13XSW@opiNOG	NA|NA|NA	S	DM4/DM12 family
TetragonulaCarbonaria_000891-T1	7460.GB12550-PA	4.6e-58	231.1					artNOG[6]	0396Q@artNOG,0A9B2@biNOG,0J3H2@euNOG,0S8CS@hymNOG,0SVPA@inNOG,0VK7W@meNOG,126K0@NOG,13WE9@opiNOG	NA|NA|NA	S	DM4/DM12 family
TetragonulaCarbonaria_000892-T1	7460.GB12550-PA	1.7e-18	96.3					artNOG[6]	0396Q@artNOG,0A9B2@biNOG,0J3H2@euNOG,0S8CS@hymNOG,0SVPA@inNOG,0VK7W@meNOG,126K0@NOG,13WE9@opiNOG	NA|NA|NA	S	DM4/DM12 family
TetragonulaCarbonaria_000895-T1	12957.ACEP_00017587-PA	7.4e-52	209.1					meNOG[21]	0A9B2@biNOG,0J3H2@euNOG,0VK7W@meNOG,126K0@NOG,13WE9@opiNOG	NA|NA|NA	S	DM4/DM12 family
TetragonulaCarbonaria_000896-T1	7460.GB16839-PA	3.5e-167	592.8		GO:0003674,GO:0005215,GO:0005575,GO:0005622,GO:0005623,GO:0005737,GO:0005739,GO:0005740,GO:0005743,GO:0006810,GO:0006811,GO:0006820,GO:0006835,GO:0006839,GO:0006865,GO:0008150,GO:0008517,GO:0009987,GO:0015711,GO:0015849,GO:0015884,GO:0016020,GO:0019866,GO:0022857,GO:0031090,GO:0031966,GO:0031967,GO:0031975,GO:0043226,GO:0043227,GO:0043229,GO:0043231,GO:0044422,GO:0044424,GO:0044429,GO:0044444,GO:…	K15115		artNOG[6]	032XI@artNOG,09W9T@biNOG,0SPG2@inNOG,0V6AQ@meNOG,0XPAJ@NOG,12Q55@opiNOG,KOG0764@euNOG	NA|NA|NA	C	Mitochondrial carrier protein
TetragonulaCarbonaria_000897-T1	7460.GB13923-PA	0.0	1619.0					artNOG[6]	03GVM@artNOG,09UUJ@biNOG,0S5M7@hymNOG,0T2Z6@inNOG,0V5U3@meNOG,12NY2@opiNOG,COG0567@NOG,KOG0450@euNOG	NA|NA|NA	G	Transket_pyr
TetragonulaCarbonaria_000898-T1	7460.GB17812-PA	0.0	1472.2		GO:0003674,GO:0003824,GO:0005215,GO:0006139,GO:0006152,GO:0006163,GO:0006195,GO:0006200,GO:0006725,GO:0006753,GO:0006793,GO:0006796,GO:0006807,GO:0006810,GO:0006811,GO:0008150,GO:0008152,GO:0009056,GO:0009116,GO:0009117,GO:0009119,GO:0009123,GO:0009125,GO:0009126,GO:0009128,GO:0009141,GO:0009143,GO:0009144,GO:0009146,GO:0009150,GO:0009154,GO:0009158,GO:0009161,GO:0009164,GO:0009166,GO:0009167,GO:…	K01530		artNOG[6]	03I1K@artNOG,0B6EI@biNOG,0ITKD@euNOG,0S9UA@hymNOG,0T4DU@inNOG,0WJ4Q@meNOG,0XPYK@NOG,13G3I@opiNOG	NA|NA|NA	P	E1-E2 ATPase
TetragonulaCarbonaria_000899-T1	7460.GB12269-PA	0.0	1138.6					artNOG[6]	03406@artNOG,0A2VN@biNOG,0IIMT@euNOG,0S4XW@hymNOG,0SQPB@inNOG,0VD0I@meNOG,0ZHS3@NOG,137TW@opiNOG	NA|NA|NA	S	Protein of unknown function (DUF229)
TetragonulaCarbonaria_000900-T1	7460.GB19146-PA	2.5e-91	340.9					artNOG[6]	03909@artNOG,09ZZG@biNOG,0IFQP@euNOG,0SVT0@inNOG,0VAW6@meNOG,0YA15@NOG,13KFT@opiNOG	NA|NA|NA	S	Inherit from biNOG: chromosome 11 open reading frame 70
TetragonulaCarbonaria_000901-T1	7425.NV18464-PA	1.4e-227	794.3		GO:0000030,GO:0003674,GO:0003824,GO:0005975,GO:0006464,GO:0006486,GO:0008150,GO:0008152,GO:0009058,GO:0009059,GO:0009100,GO:0009101,GO:0009987,GO:0016740,GO:0016757,GO:0016758,GO:0019538,GO:0034645,GO:0036211,GO:0043170,GO:0043412,GO:0043413,GO:0044237,GO:0044238,GO:0044249,GO:0044260,GO:0044267,GO:0044723,GO:0070085,GO:0071704,GO:1901135,GO:1901137,GO:1901576	K03846		artNOG[6]	03683@artNOG,09TD0@biNOG,0S4N6@hymNOG,0ST2I@inNOG,0V4C3@meNOG,0XP6D@NOG,12N67@opiNOG,KOG2515@euNOG	NA|NA|NA	G	Alg9-like mannosyltransferase family
TetragonulaCarbonaria_000902-T1	7460.GB11003-PA	0.0	1414.8	PANK4		K09680		artNOG[6]	03275@artNOG,09VEN@biNOG,0SPXE@inNOG,0V6DT@meNOG,12S95@opiNOG,COG5146@NOG,KOG2201@euNOG,KOG4584@euNOG	NA|NA|NA	H	Protein of unknown function DUF89
TetragonulaCarbonaria_000906-T1	7460.GB12822-PA	2.3e-31	140.2					artNOG[6]	0398V@artNOG,0AAFJ@biNOG,0J51Y@euNOG,0S8RK@hymNOG,0SW18@inNOG,0VMDQ@meNOG,12C1R@NOG,13Y0E@opiNOG	NA|NA|NA
TetragonulaCarbonaria_000910-T1	7460.GB12822-PA	4.2e-08	62.8					artNOG[6]	0398V@artNOG,0AAFJ@biNOG,0J51Y@euNOG,0S8RK@hymNOG,0SW18@inNOG,0VMDQ@meNOG,12C1R@NOG,13Y0E@opiNOG	NA|NA|NA
TetragonulaCarbonaria_000911-T1	12957.ACEP_00005700-PA	1.8e-32	144.1					artNOG[6]	039K9@artNOG,0A998@biNOG,0J638@euNOG,0SWA5@inNOG,0VK5V@meNOG,0Y6YN@NOG,13YTQ@opiNOG	NA|NA|NA
TetragonulaCarbonaria_000913-T1	7460.GB11356-PA	5.4e-73	278.9		GO:0005575,GO:0005622,GO:0005623,GO:0005737,GO:0005829,GO:0031082,GO:0031083,GO:0032991,GO:0043234,GO:0044424,GO:0044444,GO:0044445,GO:0044464			artNOG[6]	0398P@artNOG,0A4A9@biNOG,0IEDX@euNOG,0S92G@hymNOG,0SW11@inNOG,0VF2D@meNOG,11SZ9@NOG,13JNP@opiNOG	NA|NA|NA	U	Inherit from biNOG: Component of the BLOC-1 complex, a complex that is required for normal biogenesis of lysosome-related organelles (LRO), such as platelet dense granules and melanosomes. In concert with the AP-3 complex, the BLOC-1 complex is required to target membrane protein cargos into vesicles assembled at cell bodies for delivery into neurites and nerve terminals. The BLOC-1 complex, in a…
TetragonulaCarbonaria_000914-T1	7460.GB17757-PA	1.9e-103	380.6					artNOG[6]	035J4@artNOG,0A3QM@biNOG,0IX23@euNOG,0S4NB@hymNOG,0SS7Q@inNOG,0VEJA@meNOG,11IQS@NOG,13RIN@opiNOG	NA|NA|NA	S	Endoplasmic reticulum-based factor for assembly of V-ATPase
TetragonulaCarbonaria_000915-T1	7460.GB19024-PA	1.5e-50	204.5		GO:0003674,GO:0005488,GO:0005515,GO:0005575,GO:0005622,GO:0005623,GO:0005634,GO:0006950,GO:0006974,GO:0008150,GO:0008623,GO:0009987,GO:0031010,GO:0032991,GO:0033554,GO:0043226,GO:0043227,GO:0043229,GO:0043231,GO:0043234,GO:0044422,GO:0044424,GO:0044428,GO:0044446,GO:0044464,GO:0044699,GO:0044763,GO:0046982,GO:0046983,GO:0050896,GO:0051716,GO:0070603	K11656		artNOG[6]	038ZG@artNOG,0A7MV@biNOG,0S8TF@hymNOG,0SVMS@inNOG,0VIPJ@meNOG,13WNJ@opiNOG,COG5208@NOG,KOG1657@euNOG	NA|NA|NA	K	Histone-like transcription factor (CBF/NF-Y) and archaeal histone
TetragonulaCarbonaria_000916-T1	7460.GB15982-PA	1.7e-185	654.1			K10887		artNOG[6]	037U1@artNOG,09ZS0@biNOG,0S3SI@hymNOG,0SUPX@inNOG,0VANF@meNOG,12S8N@opiNOG,COG1236@NOG,KOG1361@euNOG	NA|NA|NA	L	DNA repair metallo-beta-lactamase
TetragonulaCarbonaria_000917-T1	7460.GB11177-PA	8.2e-103	379.4	EEF1DELTA	GO:0003674,GO:0003676,GO:0003723,GO:0003746,GO:0005085,GO:0005488,GO:0005575,GO:0005622,GO:0005623,GO:0005737,GO:0005853,GO:0005856,GO:0005875,GO:0006412,GO:0006414,GO:0008135,GO:0008150,GO:0008152,GO:0009058,GO:0009059,GO:0009987,GO:0010467,GO:0015630,GO:0019222,GO:0019538,GO:0030234,GO:0030695,GO:0032991,GO:0034645,GO:0043170,GO:0043226,GO:0043228,GO:0043229,GO:0043232,GO:0043234,GO:0044237,GO:…	K15410		artNOG[6]	036QU@artNOG,09U9K@biNOG,0S7CW@hymNOG,0STU4@inNOG,0V58S@meNOG,12S1V@opiNOG,COG2092@NOG,KOG1668@euNOG	NA|NA|NA	K	EF-1 guanine nucleotide exchange domain
TetragonulaCarbonaria_000918-T1	7460.GB11071-PA	2.2e-64	250.0		GO:0000226,GO:0000278,GO:0000375,GO:0000377,GO:0000398,GO:0000902,GO:0003674,GO:0003676,GO:0003723,GO:0003729,GO:0005488,GO:0005575,GO:0005622,GO:0005623,GO:0005634,GO:0005681,GO:0006139,GO:0006396,GO:0006397,GO:0006725,GO:0006807,GO:0006996,GO:0007010,GO:0007017,GO:0007049,GO:0007051,GO:0007052,GO:0007275,GO:0007399,GO:0008150,GO:0008152,GO:0008380,GO:0009653,GO:0009987,GO:0010467,GO:0016043,GO:…	K12833		artNOG[6]	03704@artNOG,0A6MX@biNOG,0S800@hymNOG,0STX5@inNOG,0VIEX@meNOG,11IHX@NOG,13R71@opiNOG,KOG0114@euNOG	NA|NA|NA	A	pre-mRNA branch site p14-like
TetragonulaCarbonaria_000932-T1	7460.GB19740-PA	9.2e-201	704.9		GO:0003674,GO:0005215,GO:0006810,GO:0006811,GO:0006820,GO:0008150,GO:0008509,GO:0008514,GO:0009987,GO:0015075,GO:0015291,GO:0015347,GO:0015711,GO:0022804,GO:0022857,GO:0022891,GO:0022892,GO:0034220,GO:0044699,GO:0044763,GO:0044765,GO:0051179,GO:0051234,GO:0055085,GO:0071702	K14353		artNOG[6]	0344M@artNOG,09TNP@biNOG,0S71B@hymNOG,0SQTH@inNOG,0V4MT@meNOG,0XRSF@NOG,12NAH@opiNOG,KOG3626@euNOG	NA|NA|NA	Q	solute carrier organic anion transporter family member
TetragonulaCarbonaria_000934-T1	7460.GB19740-PA	2.2e-191	673.7		GO:0003674,GO:0005215,GO:0006810,GO:0006811,GO:0006820,GO:0008150,GO:0008509,GO:0008514,GO:0009987,GO:0015075,GO:0015291,GO:0015347,GO:0015711,GO:0022804,GO:0022857,GO:0022891,GO:0022892,GO:0034220,GO:0044699,GO:0044763,GO:0044765,GO:0051179,GO:0051234,GO:0055085,GO:0071702	K14353		artNOG[6]	0344M@artNOG,09TNP@biNOG,0S71B@hymNOG,0SQTH@inNOG,0V4MT@meNOG,0XRSF@NOG,12NAH@opiNOG,KOG3626@euNOG	NA|NA|NA	Q	solute carrier organic anion transporter family member
TetragonulaCarbonaria_000936-T1	7460.GB16351-PA	4.9e-134	482.6		GO:0003674,GO:0005488,GO:0005509,GO:0043167,GO:0043169,GO:0046872			artNOG[6]	036WH@artNOG,09V6P@biNOG,0S4W6@hymNOG,0STH7@inNOG,0V668@meNOG,12UE4@opiNOG,COG5126@NOG,KOG0044@euNOG	NA|NA|NA	T	EFh
TetragonulaCarbonaria_000937-T1	7460.GB16351-PA	8.8e-14	82.4		GO:0003674,GO:0005488,GO:0005509,GO:0043167,GO:0043169,GO:0046872			artNOG[6]	036WH@artNOG,09V6P@biNOG,0S4W6@hymNOG,0STH7@inNOG,0V668@meNOG,12UE4@opiNOG,COG5126@NOG,KOG0044@euNOG	NA|NA|NA	T	EFh
TetragonulaCarbonaria_000938-T1	12957.ACEP_00015319-PA	3.3e-53	215.3					artNOG[6]	03GVU@artNOG,0ABJR@biNOG,0KEFE@euNOG,0S8Q4@hymNOG,0T2YZ@inNOG,0VNMB@meNOG,11ASB@NOG,130YV@opiNOG	NA|NA|NA
TetragonulaCarbonaria_000940-T1	7460.GB17395-PA	1.3e-50	204.1					artNOG[6]	03GRT@artNOG,0ABF3@biNOG,0KI1C@euNOG,0S96F@hymNOG,0T33E@inNOG,0VNG0@meNOG,10QQQ@NOG,14W81@opiNOG	NA|NA|NA
TetragonulaCarbonaria_000943-T1	7460.GB15696-PA	2.1e-34	153.7					meNOG[21]	0AM8Z@biNOG,0KF85@euNOG,0VY8G@meNOG,114M5@NOG,12ZE2@opiNOG	NA|NA|NA
TetragonulaCarbonaria_000944-T1	7460.GB12690-PA	0.0	2298.5			K17570		artNOG[6]	0327U@artNOG,09UMU@biNOG,0IE17@euNOG,0S68Q@hymNOG,0SP6C@inNOG,0V5MF@meNOG,0XT7J@NOG,13DM1@opiNOG	NA|NA|NA	S	Inherit from biNOG: HYDIN, axonemal central pair apparatus protein
TetragonulaCarbonaria_000945-T1	7460.GB12690-PA	0.0	2748.0			K17570		artNOG[6]	0327U@artNOG,09UMU@biNOG,0IE17@euNOG,0S68Q@hymNOG,0SP6C@inNOG,0V5MF@meNOG,0XT7J@NOG,13DM1@opiNOG	NA|NA|NA	S	Inherit from biNOG: HYDIN, axonemal central pair apparatus protein
TetragonulaCarbonaria_000947-T1	7460.GB14634-PA	2e-187	661.8			K12373		artNOG[6]	034Y1@artNOG,09XUT@biNOG,0S7IK@hymNOG,0SRJ7@inNOG,0V8SG@meNOG,12QRR@opiNOG,COG3525@NOG,KOG2499@euNOG	NA|NA|NA	G	beta-hexosaminidase subunit beta-like
TetragonulaCarbonaria_000949-T1	7460.GB14634-PA	2.6e-266	922.9			K12373		artNOG[6]	034Y1@artNOG,09XUT@biNOG,0S7IK@hymNOG,0SRJ7@inNOG,0V8SG@meNOG,12QRR@opiNOG,COG3525@NOG,KOG2499@euNOG	NA|NA|NA	G	beta-hexosaminidase subunit beta-like
TetragonulaCarbonaria_000950-T1	7460.GB15280-PA	3e-181	640.2			K19878		artNOG[6]	036SK@artNOG,0APIG@biNOG,0SWU0@inNOG,0W1VP@meNOG,0Y4GU@NOG,12SR9@opiNOG,KOG4809@euNOG	NA|NA|NA	U	Inherit from artNOG: RIM-binding protein of the cytomatrix active zone
TetragonulaCarbonaria_000955-T1	7425.NV10238-PA	4.9e-28	129.4	BRP	GO:0001505,GO:0003001,GO:0003008,GO:0003674,GO:0005215,GO:0005216,GO:0005261,GO:0005262,GO:0005575,GO:0005622,GO:0005623,GO:0005737,GO:0005856,GO:0005938,GO:0006810,GO:0006811,GO:0006812,GO:0006816,GO:0006836,GO:0006996,GO:0007010,GO:0007154,GO:0007267,GO:0007268,GO:0007269,GO:0007274,GO:0007610,GO:0007611,GO:0007613,GO:0007614,GO:0007615,GO:0007626,GO:0008150,GO:0008324,GO:0008344,GO:0009987,GO:…			artNOG[6]	032MP@artNOG,09TB6@biNOG,0S7QF@hymNOG,0SPHN@inNOG,0V4AB@meNOG,0Y4GU@NOG,1373H@opiNOG,KOG4809@euNOG	NA|NA|NA	U	RIM-binding protein of the cytomatrix active zone
TetragonulaCarbonaria_000956-T1	7460.GB13700-PA	1.3e-132	480.7					artNOG[6]	038RJ@artNOG,0AAC7@biNOG,0JG6A@euNOG,0SXM6@inNOG,0VMN9@meNOG,12B3U@NOG,13WD5@opiNOG	NA|NA|NA
TetragonulaCarbonaria_000957-T1	7425.NV23833-PA	1e-120	438.7			K11265		artNOG[6]	0366C@artNOG,09ZJA@biNOG,0IEPA@euNOG,0S4CV@hymNOG,0ST09@inNOG,0VAAK@meNOG,0ZFMC@NOG,12SDE@opiNOG	NA|NA|NA	F	Adenylate and Guanylate cyclase catalytic domain
TetragonulaCarbonaria_000958-T1	7460.GB13326-PA	1.3e-278	964.5			K11265		artNOG[6]	0366C@artNOG,09ZJA@biNOG,0IEPA@euNOG,0S4CV@hymNOG,0ST09@inNOG,0VAAK@meNOG,0ZFMC@NOG,12SDE@opiNOG	NA|NA|NA	F	Adenylate and Guanylate cyclase catalytic domain
TetragonulaCarbonaria_000959-T1	7460.GB10807-PA	1.3e-116	424.5		GO:0003674,GO:0003824,GO:0004175,GO:0004252,GO:0005575,GO:0005622,GO:0005623,GO:0005737,GO:0005739,GO:0006508,GO:0008150,GO:0008152,GO:0008233,GO:0008236,GO:0016787,GO:0017171,GO:0019538,GO:0043170,GO:0043226,GO:0043227,GO:0043229,GO:0043231,GO:0044238,GO:0044424,GO:0044444,GO:0044464,GO:0070011,GO:0071704	K01358		artNOG[6]	033NF@artNOG,09X2V@biNOG,0S77U@hymNOG,0SSRH@inNOG,0VBXT@meNOG,12TB8@opiNOG,COG0740@NOG,KOG0840@euNOG	NA|NA|NA	O	ATP-dependent Clp protease proteolytic subunit
TetragonulaCarbonaria_000960-T1	7460.GB19280-PA	2.2e-155	553.5		GO:0002165,GO:0005575,GO:0005622,GO:0005623,GO:0005737,GO:0005886,GO:0005911,GO:0007275,GO:0007444,GO:0007472,GO:0007476,GO:0007552,GO:0007560,GO:0008150,GO:0009653,GO:0009791,GO:0009886,GO:0009887,GO:0016020,GO:0030054,GO:0032501,GO:0032502,GO:0032991,GO:0035003,GO:0035107,GO:0035114,GO:0035120,GO:0035220,GO:0043296,GO:0044424,GO:0044425,GO:0044459,GO:0044464,GO:0044699,GO:0044707,GO:0044767,GO:…	K16673		artNOG[6]	034C5@artNOG,09YI3@biNOG,0IH13@euNOG,0S34V@hymNOG,0SSE6@inNOG,0V9FV@meNOG,0XRZR@NOG,12T2A@opiNOG	NA|NA|NA	S	Inherit from biNOG: Lix1 homolog
TetragonulaCarbonaria_000961-T1	7460.GB10065-PA	9.6e-243	844.3	CYCE	GO:0000003,GO:0000082,GO:0000278,GO:0000307,GO:0001708,GO:0001709,GO:0001932,GO:0003006,GO:0003674,GO:0005488,GO:0005515,GO:0005575,GO:0005622,GO:0005623,GO:0005634,GO:0006139,GO:0006259,GO:0006275,GO:0006277,GO:0006725,GO:0006807,GO:0006950,GO:0006974,GO:0007049,GO:0007088,GO:0007096,GO:0007154,GO:0007155,GO:0007165,GO:0007243,GO:0007259,GO:0007275,GO:0007276,GO:0007277,GO:0007292,GO:0007304,GO:…	K06626		artNOG[6]	0365W@artNOG,09YKW@biNOG,0S576@hymNOG,0STH4@inNOG,0V9IM@meNOG,0XS2J@NOG,130TR@opiNOG,KOG0655@euNOG	NA|NA|NA	D	Cyclin, C-terminal domain
TetragonulaCarbonaria_000962-T1	7460.GB13497-PA	8.3e-199	699.5	TACC	GO:0000003,GO:0000226,GO:0000235,GO:0000242,GO:0000278,GO:0000280,GO:0000741,GO:0000922,GO:0003006,GO:0003674,GO:0005488,GO:0005515,GO:0005575,GO:0005622,GO:0005623,GO:0005737,GO:0005813,GO:0005815,GO:0005818,GO:0005819,GO:0005856,GO:0005874,GO:0005875,GO:0005876,GO:0005881,GO:0006996,GO:0006997,GO:0007010,GO:0007017,GO:0007026,GO:0007049,GO:0007051,GO:0007052,GO:0007067,GO:0007097,GO:0007126,GO:…	K14283		artNOG[6]	038CA@artNOG,0A0IB@biNOG,0IIVK@euNOG,0SV1T@inNOG,0VBEG@meNOG,0YMFS@NOG,13MIZ@opiNOG	NA|NA|NA	S	Transforming acidic coiled-coil-containing protein (TACC)
TetragonulaCarbonaria_000964-T1	7460.GB13497-PA	2.3e-115	420.6	TACC	GO:0000003,GO:0000226,GO:0000235,GO:0000242,GO:0000278,GO:0000280,GO:0000741,GO:0000922,GO:0003006,GO:0003674,GO:0005488,GO:0005515,GO:0005575,GO:0005622,GO:0005623,GO:0005737,GO:0005813,GO:0005815,GO:0005818,GO:0005819,GO:0005856,GO:0005874,GO:0005875,GO:0005876,GO:0005881,GO:0006996,GO:0006997,GO:0007010,GO:0007017,GO:0007026,GO:0007049,GO:0007051,GO:0007052,GO:0007067,GO:0007097,GO:0007126,GO:…	K14283		artNOG[6]	038CA@artNOG,0A0IB@biNOG,0IIVK@euNOG,0SV1T@inNOG,0VBEG@meNOG,0YMFS@NOG,13MIZ@opiNOG	NA|NA|NA	S	Transforming acidic coiled-coil-containing protein (TACC)
TetragonulaCarbonaria_000965-T1	7460.GB17816-PA	2.6e-224	783.5		GO:0000003,GO:0000278,GO:0006508,GO:0006511,GO:0006810,GO:0007049,GO:0007113,GO:0007276,GO:0007292,GO:0007300,GO:0007346,GO:0008054,GO:0008150,GO:0008152,GO:0008284,GO:0009056,GO:0009057,GO:0009987,GO:0010498,GO:0019538,GO:0019941,GO:0019953,GO:0022414,GO:0030163,GO:0032501,GO:0032504,GO:0040008,GO:0040014,GO:0040018,GO:0042127,GO:0043161,GO:0043170,GO:0043632,GO:0044237,GO:0044238,GO:0044248,GO:…			artNOG[6]	038ME@artNOG,09VY4@biNOG,0J12V@euNOG,0S3HX@hymNOG,0SVGA@inNOG,0V6WK@meNOG,11VUJ@NOG,13UYZ@opiNOG	NA|NA|NA
TetragonulaCarbonaria_000966-T1	7460.GB12083-PA	0.0	2258.8			K05643		artNOG[6]	0337G@artNOG,09THI@biNOG,0S623@hymNOG,0SQID@inNOG,0V4GH@meNOG,12P2M@opiNOG,COG1131@NOG,KOG0059@euNOG	NA|NA|NA	Q	ABC transporter
TetragonulaCarbonaria_000967-T1	7460.GB10683-PA	3e-49	201.8					artNOG[6]	038B3@artNOG,0A9Z6@biNOG,0IZZ0@euNOG,0SX5J@inNOG,0VKHC@meNOG,11PJ1@NOG,13SNV@opiNOG	NA|NA|NA	S	cuticular protein
TetragonulaCarbonaria_000968-T1	7460.GB18908-PA	2.7e-61	240.4					artNOG[6]	03GRM@artNOG,0AAMV@biNOG,0KH6D@euNOG,0S90G@hymNOG,0T33K@inNOG,0VMKI@meNOG,10RKA@NOG,12VM3@opiNOG	NA|NA|NA
TetragonulaCarbonaria_000972-T1	7460.GB17627-PA	2.9e-36	157.1			K12886		artNOG[6]	036VI@artNOG,09U83@biNOG,0STSI@inNOG,0V578@meNOG,11GSB@NOG,12NKN@opiNOG,KOG2192@euNOG	NA|NA|NA	A	heterogeneous nuclear ribonucleoprotein K
TetragonulaCarbonaria_000975-T1	7460.GB14813-PA	4.6e-41	172.6					artNOG[6]	03GGP@artNOG,0AA96@biNOG,0S8YM@hymNOG,0T3DG@inNOG,0VM7B@meNOG,13UM3@opiNOG,COG5274@NOG,KOG0537@euNOG	NA|NA|NA	C	Cyt-b5
TetragonulaCarbonaria_000976-T1	7460.GB12288-PA	2.3e-56	223.8					artNOG[6]	03GQJ@artNOG,0AAPE@biNOG,0S8PE@hymNOG,0T34Q@inNOG,0VMN4@meNOG,13UM3@opiNOG,COG5274@NOG,KOG0537@euNOG	NA|NA|NA	C	Cyt-b5
TetragonulaCarbonaria_000977-T1	7460.GB17627-PA	3.7e-76	290.4			K12886		artNOG[6]	036VI@artNOG,09U83@biNOG,0STSI@inNOG,0V578@meNOG,11GSB@NOG,12NKN@opiNOG,KOG2192@euNOG	NA|NA|NA	A	heterogeneous nuclear ribonucleoprotein K
TetragonulaCarbonaria_000978-T1	7460.GB18151-PA	1.7e-33	147.1		GO:0001587,GO:0001703,GO:0003674,GO:0004871,GO:0004872,GO:0004888,GO:0004930,GO:0004993,GO:0005575,GO:0005623,GO:0005886,GO:0007154,GO:0007165,GO:0007166,GO:0007186,GO:0007210,GO:0007275,GO:0007369,GO:0007377,GO:0008150,GO:0008227,GO:0009653,GO:0009790,GO:0009987,GO:0010004,GO:0016020,GO:0016021,GO:0023052,GO:0031224,GO:0032501,GO:0032502,GO:0038023,GO:0044425,GO:0044464,GO:0044699,GO:0044700,GO:…	K04157		artNOG[6]	033MF@artNOG,0A28S@biNOG,0SQCP@inNOG,0VA2Y@meNOG,0XRW9@NOG,12TCK@opiNOG,KOG3656@euNOG	NA|NA|NA	T	7 transmembrane receptor (rhodopsin family)
TetragonulaCarbonaria_000980-T1	7460.GB18151-PA	3e-86	323.6		GO:0001587,GO:0001703,GO:0003674,GO:0004871,GO:0004872,GO:0004888,GO:0004930,GO:0004993,GO:0005575,GO:0005623,GO:0005886,GO:0007154,GO:0007165,GO:0007166,GO:0007186,GO:0007210,GO:0007275,GO:0007369,GO:0007377,GO:0008150,GO:0008227,GO:0009653,GO:0009790,GO:0009987,GO:0010004,GO:0016020,GO:0016021,GO:0023052,GO:0031224,GO:0032501,GO:0032502,GO:0038023,GO:0044425,GO:0044464,GO:0044699,GO:0044700,GO:…	K04157		artNOG[6]	033MF@artNOG,0A28S@biNOG,0SQCP@inNOG,0VA2Y@meNOG,0XRW9@NOG,12TCK@opiNOG,KOG3656@euNOG	NA|NA|NA	T	7 transmembrane receptor (rhodopsin family)
TetragonulaCarbonaria_000981-T1	12957.ACEP_00011886-PA	1e-44	184.9		GO:0001932,GO:0001933,GO:0002164,GO:0002165,GO:0002168,GO:0005575,GO:0005622,GO:0005623,GO:0005737,GO:0006469,GO:0007275,GO:0007369,GO:0007610,GO:0007626,GO:0008150,GO:0008593,GO:0009653,GO:0009790,GO:0009791,GO:0009892,GO:0009966,GO:0009968,GO:0010468,GO:0010563,GO:0010605,GO:0010608,GO:0010646,GO:0010648,GO:0019220,GO:0019222,GO:0023051,GO:0023057,GO:0031323,GO:0031324,GO:0031399,GO:0031400,GO:…	K04439		artNOG[6]	0365C@artNOG,09WSH@biNOG,0S39H@hymNOG,0SRRW@inNOG,0V7QR@meNOG,0XR0F@NOG,134FY@opiNOG,KOG3865@euNOG	NA|NA|NA	T	Arrestin_C
TetragonulaCarbonaria_000982-T1	12957.ACEP_00011886-PA	4.3e-157	559.7		GO:0001932,GO:0001933,GO:0002164,GO:0002165,GO:0002168,GO:0005575,GO:0005622,GO:0005623,GO:0005737,GO:0006469,GO:0007275,GO:0007369,GO:0007610,GO:0007626,GO:0008150,GO:0008593,GO:0009653,GO:0009790,GO:0009791,GO:0009892,GO:0009966,GO:0009968,GO:0010468,GO:0010563,GO:0010605,GO:0010608,GO:0010646,GO:0010648,GO:0019220,GO:0019222,GO:0023051,GO:0023057,GO:0031323,GO:0031324,GO:0031399,GO:0031400,GO:…	K04439		artNOG[6]	0365C@artNOG,09WSH@biNOG,0S39H@hymNOG,0SRRW@inNOG,0V7QR@meNOG,0XR0F@NOG,134FY@opiNOG,KOG3865@euNOG	NA|NA|NA	T	Arrestin_C
TetragonulaCarbonaria_000984-T1	12957.ACEP_00011884-PA	1.8e-99	367.9					artNOG[6]	038CI@artNOG,0A3FV@biNOG,0S4MT@hymNOG,0SV7X@inNOG,0VEAR@meNOG,11F0T@NOG,13IRW@opiNOG,KOG4647@euNOG	NA|NA|NA	S	RDD family
TetragonulaCarbonaria_000985-T1	7460.GB11363-PA	8.1e-112	408.3	RAB6	GO:0000003,GO:0000226,GO:0000578,GO:0000902,GO:0000904,GO:0001654,GO:0001745,GO:0001751,GO:0001754,GO:0003002,GO:0003006,GO:0003008,GO:0003674,GO:0003824,GO:0003924,GO:0005488,GO:0005515,GO:0005575,GO:0005622,GO:0005623,GO:0005737,GO:0005794,GO:0006139,GO:0006152,GO:0006163,GO:0006184,GO:0006195,GO:0006403,GO:0006725,GO:0006753,GO:0006793,GO:0006796,GO:0006807,GO:0006810,GO:0006887,GO:0006928,GO:…	K07893		artNOG[6]	03363@artNOG,09Z3J@biNOG,0S6V0@hymNOG,0SP1I@inNOG,0VA11@meNOG,0XPBI@NOG,12RKI@opiNOG,KOG0094@euNOG	NA|NA|NA	U	Signal recognition particle receptor beta subunit
TetragonulaCarbonaria_000986-T1	7460.GB18290-PA	2.2e-178	630.6	NLG-3	GO:0003674,GO:0004872,GO:0005488,GO:0005515,GO:0005575,GO:0005623,GO:0005886,GO:0005887,GO:0006810,GO:0006897,GO:0006909,GO:0007275,GO:0007399,GO:0007416,GO:0008150,GO:0009986,GO:0009987,GO:0016020,GO:0016021,GO:0016043,GO:0016192,GO:0022008,GO:0022607,GO:0030154,GO:0031224,GO:0031226,GO:0032501,GO:0032502,GO:0042043,GO:0044085,GO:0044425,GO:0044459,GO:0044464,GO:0044699,GO:0044707,GO:0044763,GO:…	K07378		artNOG[6]	0338C@artNOG,09Z64@biNOG,0S5AP@hymNOG,0SPIN@inNOG,0V603@meNOG,12TNT@opiNOG,COG2272@NOG,KOG1516@euNOG	NA|NA|NA	I	Carboxylesterase family
TetragonulaCarbonaria_000987-T1	7460.GB18290-PA	1.7e-122	444.1	NLG-3	GO:0003674,GO:0004872,GO:0005488,GO:0005515,GO:0005575,GO:0005623,GO:0005886,GO:0005887,GO:0006810,GO:0006897,GO:0006909,GO:0007275,GO:0007399,GO:0007416,GO:0008150,GO:0009986,GO:0009987,GO:0016020,GO:0016021,GO:0016043,GO:0016192,GO:0022008,GO:0022607,GO:0030154,GO:0031224,GO:0031226,GO:0032501,GO:0032502,GO:0042043,GO:0044085,GO:0044425,GO:0044459,GO:0044464,GO:0044699,GO:0044707,GO:0044763,GO:…	K07378		artNOG[6]	0338C@artNOG,09Z64@biNOG,0S5AP@hymNOG,0SPIN@inNOG,0V603@meNOG,12TNT@opiNOG,COG2272@NOG,KOG1516@euNOG	NA|NA|NA	I	Carboxylesterase family
TetragonulaCarbonaria_000990-T1	7460.GB18290-PA	2.2e-62	245.0	NLG-3	GO:0003674,GO:0004872,GO:0005488,GO:0005515,GO:0005575,GO:0005623,GO:0005886,GO:0005887,GO:0006810,GO:0006897,GO:0006909,GO:0007275,GO:0007399,GO:0007416,GO:0008150,GO:0009986,GO:0009987,GO:0016020,GO:0016021,GO:0016043,GO:0016192,GO:0022008,GO:0022607,GO:0030154,GO:0031224,GO:0031226,GO:0032501,GO:0032502,GO:0042043,GO:0044085,GO:0044425,GO:0044459,GO:0044464,GO:0044699,GO:0044707,GO:0044763,GO:…	K07378		artNOG[6]	0338C@artNOG,09Z64@biNOG,0S5AP@hymNOG,0SPIN@inNOG,0V603@meNOG,12TNT@opiNOG,COG2272@NOG,KOG1516@euNOG	NA|NA|NA	I	Carboxylesterase family
TetragonulaCarbonaria_001015-T1	7460.GB18290-PA	3.5e-65	253.8	NLG-3	GO:0003674,GO:0004872,GO:0005488,GO:0005515,GO:0005575,GO:0005623,GO:0005886,GO:0005887,GO:0006810,GO:0006897,GO:0006909,GO:0007275,GO:0007399,GO:0007416,GO:0008150,GO:0009986,GO:0009987,GO:0016020,GO:0016021,GO:0016043,GO:0016192,GO:0022008,GO:0022607,GO:0030154,GO:0031224,GO:0031226,GO:0032501,GO:0032502,GO:0042043,GO:0044085,GO:0044425,GO:0044459,GO:0044464,GO:0044699,GO:0044707,GO:0044763,GO:…	K07378		artNOG[6]	0338C@artNOG,09Z64@biNOG,0S5AP@hymNOG,0SPIN@inNOG,0V603@meNOG,12TNT@opiNOG,COG2272@NOG,KOG1516@euNOG	NA|NA|NA	I	Carboxylesterase family
TetragonulaCarbonaria_001017-T1	7460.GB18720-PA	3.7e-67	260.4		GO:0003674,GO:0004872,GO:0005488,GO:0005515,GO:0005575,GO:0005623,GO:0005886,GO:0005887,GO:0007275,GO:0007399,GO:0007416,GO:0007517,GO:0007519,GO:0007528,GO:0008150,GO:0009888,GO:0009986,GO:0009987,GO:0014706,GO:0016020,GO:0016021,GO:0016043,GO:0022607,GO:0030154,GO:0031224,GO:0031226,GO:0031594,GO:0032501,GO:0032502,GO:0042043,GO:0042692,GO:0044085,GO:0044425,GO:0044459,GO:0044464,GO:0044699,GO:…			artNOG[6]	0331Y@artNOG,09Z64@biNOG,0S50J@hymNOG,0SPVS@inNOG,0V603@meNOG,12TNT@opiNOG,COG2272@NOG,KOG1516@euNOG	NA|NA|NA	I	Carboxylesterase family
TetragonulaCarbonaria_001021-T1	12957.ACEP_00011878-PA	0.0	1260.7		GO:0003674,GO:0004872,GO:0005488,GO:0005515,GO:0005575,GO:0005623,GO:0005886,GO:0005887,GO:0007275,GO:0007399,GO:0007416,GO:0007517,GO:0007519,GO:0007528,GO:0008150,GO:0009888,GO:0009986,GO:0009987,GO:0014706,GO:0016020,GO:0016021,GO:0016043,GO:0022607,GO:0030154,GO:0031224,GO:0031226,GO:0031594,GO:0032501,GO:0032502,GO:0042043,GO:0042692,GO:0044085,GO:0044425,GO:0044459,GO:0044464,GO:0044699,GO:…			artNOG[6]	0331Y@artNOG,09Z64@biNOG,0S50J@hymNOG,0SPVS@inNOG,0V603@meNOG,12TNT@opiNOG,COG2272@NOG,KOG1516@euNOG	NA|NA|NA	I	Carboxylesterase family
TetragonulaCarbonaria_001033-T1	7460.GB15237-PA	1.7e-73	280.4					artNOG[6]	037KT@artNOG,0A94N@biNOG,0SUH6@inNOG,0VK11@meNOG,13TWV@opiNOG,COG2272@NOG,KOG1516@euNOG	NA|NA|NA	I	Inherit from biNOG: Carboxylesterase family
TetragonulaCarbonaria_001041-T1	7460.GB18836-PA	2.9e-189	666.4		GO:0003674,GO:0004872,GO:0005488,GO:0005515,GO:0005575,GO:0005623,GO:0005886,GO:0005887,GO:0007275,GO:0007399,GO:0007416,GO:0008150,GO:0009986,GO:0009987,GO:0016020,GO:0016021,GO:0016043,GO:0022607,GO:0031224,GO:0031226,GO:0032501,GO:0032502,GO:0042043,GO:0044085,GO:0044425,GO:0044459,GO:0044464,GO:0044699,GO:0044707,GO:0044763,GO:0045202,GO:0048731,GO:0048856,GO:0050808,GO:0071840,GO:0071944	K01044,K07378		artNOG[6]	035XU@artNOG,09Z64@biNOG,0SSPN@inNOG,0V603@meNOG,12TNT@opiNOG,COG2272@NOG,KOG1516@euNOG	NA|NA|NA	I	Carboxylesterase family
TetragonulaCarbonaria_001046-T1	7460.GB18836-PA	4.3e-22	109.4		GO:0003674,GO:0004872,GO:0005488,GO:0005515,GO:0005575,GO:0005623,GO:0005886,GO:0005887,GO:0007275,GO:0007399,GO:0007416,GO:0008150,GO:0009986,GO:0009987,GO:0016020,GO:0016021,GO:0016043,GO:0022607,GO:0031224,GO:0031226,GO:0032501,GO:0032502,GO:0042043,GO:0044085,GO:0044425,GO:0044459,GO:0044464,GO:0044699,GO:0044707,GO:0044763,GO:0045202,GO:0048731,GO:0048856,GO:0050808,GO:0071840,GO:0071944	K01044,K07378		artNOG[6]	035XU@artNOG,09Z64@biNOG,0SSPN@inNOG,0V603@meNOG,12TNT@opiNOG,COG2272@NOG,KOG1516@euNOG	NA|NA|NA	I	Carboxylesterase family
TetragonulaCarbonaria_001051-T1	12957.ACEP_00011872-PA	9.2e-149	531.6					artNOG[6]	03HS4@artNOG,0B5A5@biNOG,0IRVI@euNOG,0T45P@inNOG,0WHWV@meNOG,0YKVZ@NOG,13EFQ@opiNOG	NA|NA|NA
TetragonulaCarbonaria_001053-T1	7460.GB16705-PA	8.9e-204	714.9	Y-B	GO:0003674,GO:0003824,GO:0005575,GO:0005576,GO:0006582,GO:0006725,GO:0007275,GO:0008150,GO:0008152,GO:0009058,GO:0009987,GO:0016853,GO:0018958,GO:0019438,GO:0019748,GO:0032501,GO:0032502,GO:0042335,GO:0042438,GO:0042440,GO:0043473,GO:0044237,GO:0044249,GO:0044550,GO:0044699,GO:0044707,GO:0044710,GO:0044711,GO:0044767,GO:0046148,GO:0046189,GO:0048066,GO:0048067,GO:0048856,GO:0071704,GO:1901360,GO:…			artNOG[6]	032GQ@artNOG,0A0G7@biNOG,0IKH6@euNOG,0S74T@hymNOG,0SS95@inNOG,0VFRI@meNOG,0XSI3@NOG,13N6K@opiNOG	NA|NA|NA	S	Major royal jelly protein
TetragonulaCarbonaria_001054-T1	7460.GB16439-PA	2e-179	634.0					artNOG[6]	036R6@artNOG,0A0JA@biNOG,0S7YR@hymNOG,0STNK@inNOG,0VBFQ@meNOG,0ZJGQ@NOG,13P03@opiNOG,KOG2893@euNOG	NA|NA|NA	S	ZnF_C2H2
TetragonulaCarbonaria_001055-T1	7460.GB16307-PA	1.8e-171	607.1					artNOG[6]	03810@artNOG,0A7T2@biNOG,0IZAE@euNOG,0SUWR@inNOG,0VIMQ@meNOG,11T4K@NOG,13SUC@opiNOG	NA|NA|NA	S	ZnF_C2H2
TetragonulaCarbonaria_001056-T1	7460.GB10770-PA	1.8e-293	1013.1	DX	GO:0003674,GO:0003824,GO:0004842,GO:0005102,GO:0005112,GO:0005488,GO:0005515,GO:0005575,GO:0005622,GO:0005623,GO:0005737,GO:0006464,GO:0006810,GO:0006897,GO:0007154,GO:0007165,GO:0007166,GO:0007219,GO:0007220,GO:0007275,GO:0007444,GO:0008150,GO:0008152,GO:0008593,GO:0009966,GO:0009967,GO:0009968,GO:0009987,GO:0010646,GO:0010647,GO:0010648,GO:0016055,GO:0016192,GO:0016567,GO:0016874,GO:0016879,GO:…	K06058		artNOG[6]	032DD@artNOG,09TIV@biNOG,0IEMS@euNOG,0S74C@hymNOG,0SPAT@inNOG,0V4HT@meNOG,11EY2@NOG,139G2@opiNOG	NA|NA|NA	O	WWE
TetragonulaCarbonaria_001057-T1	7460.GB17074-PA	2.4e-257	892.9			K11851		artNOG[6]	036J4@artNOG,0A0PA@biNOG,0S3H6@hymNOG,0STKW@inNOG,0VBJH@meNOG,0XQQ0@NOG,12T09@opiNOG,KOG1867@euNOG	NA|NA|NA	O	Ubiquitin carboxyl-terminal hydrolase
TetragonulaCarbonaria_001058-T1	7460.GB13014-PA	2.1e-172	611.3		GO:0006403,GO:0006405,GO:0006406,GO:0006810,GO:0006913,GO:0008150,GO:0009987,GO:0015931,GO:0016482,GO:0016973,GO:0033036,GO:0044699,GO:0044763,GO:0044765,GO:0046907,GO:0050657,GO:0050658,GO:0051028,GO:0051168,GO:0051169,GO:0051179,GO:0051234,GO:0051236,GO:0051641,GO:0051649,GO:0071702,GO:0071705	K18723		artNOG[6]	034JS@artNOG,0A2WK@biNOG,0ST4D@inNOG,0VDRV@meNOG,0XT57@NOG,13I6D@opiNOG,KOG2412@euNOG	NA|NA|NA	A	GLE1-like protein
TetragonulaCarbonaria_001059-T1	7460.GB18684-PA	5.1e-130	469.9					artNOG[6]	037HW@artNOG,0A67Q@biNOG,0IZHA@euNOG,0S6YS@hymNOG,0SVKD@inNOG,0VH2B@meNOG,11T57@NOG,13TJQ@opiNOG	NA|NA|NA
TetragonulaCarbonaria_001061-T1	7460.GB16912-PA	1e-45	188.0					artNOG[6]	0390E@artNOG,0A71P@biNOG,0S8NS@hymNOG,0SVI8@inNOG,0VHVG@meNOG,123YY@NOG,13WR2@opiNOG,KOG2857@euNOG	NA|NA|NA	K	zinc finger HIT domain-containing protein 3-like
TetragonulaCarbonaria_001062-T1	7460.GB14269-PA	0.0	1233.4		GO:0000003,GO:0003674,GO:0003824,GO:0004553,GO:0004566,GO:0005575,GO:0005576,GO:0005615,GO:0008150,GO:0008152,GO:0016787,GO:0016798,GO:0032501,GO:0032504,GO:0044421	K01195		artNOG[6]	0337W@artNOG,09VG0@biNOG,0S4I0@hymNOG,0SQ0Z@inNOG,0V6F7@meNOG,12PAA@opiNOG,COG3250@NOG,KOG2024@euNOG	NA|NA|NA	G	Glycosyl hydrolases family 2, sugar binding domain
TetragonulaCarbonaria_001064-T1	7460.GB12823-PA	3.4e-240	836.3			K19612		artNOG[6]	033YH@artNOG,09WMW@biNOG,0SQMH@inNOG,0V7KH@meNOG,12Q0P@opiNOG,COG5239@NOG,KOG0620@euNOG	NA|NA|NA	K	Endonuclease/Exonuclease/phosphatase family
TetragonulaCarbonaria_001065-T1	7460.GB11525-PA	1.5e-239	833.9	RBM39	GO:0000375,GO:0000377,GO:0000381,GO:0000398,GO:0003674,GO:0003676,GO:0003723,GO:0003729,GO:0005488,GO:0005575,GO:0005622,GO:0005623,GO:0005634,GO:0005681,GO:0006139,GO:0006396,GO:0006397,GO:0006725,GO:0006807,GO:0008150,GO:0008152,GO:0008380,GO:0009987,GO:0010467,GO:0010468,GO:0016070,GO:0016071,GO:0019219,GO:0019222,GO:0030529,GO:0031323,GO:0032991,GO:0034641,GO:0043170,GO:0043226,GO:0043227,GO:…	K13091		artNOG[6]	033BK@artNOG,09V0I@biNOG,0S8H3@hymNOG,0SQ45@inNOG,0V6KT@meNOG,0XP20@NOG,12PDH@opiNOG,KOG0147@euNOG	NA|NA|NA	K	Inherit from inNOG: RRM_2
TetragonulaCarbonaria_001066-T1	7460.GB14814-PA	2.5e-84	317.4		GO:0003674,GO:0003824,GO:0004129,GO:0005215,GO:0005575,GO:0005622,GO:0005623,GO:0005737,GO:0005739,GO:0005740,GO:0005743,GO:0005746,GO:0005751,GO:0006091,GO:0006119,GO:0006123,GO:0006793,GO:0006796,GO:0006810,GO:0006811,GO:0006812,GO:0006818,GO:0007275,GO:0007568,GO:0008150,GO:0008152,GO:0008324,GO:0008340,GO:0009987,GO:0010259,GO:0015002,GO:0015075,GO:0015077,GO:0015078,GO:0015672,GO:0015980,GO:…			artNOG[6]	038TU@artNOG,0A6P4@biNOG,0J165@euNOG,0S8G5@hymNOG,0SVQ5@inNOG,0VHH5@meNOG,11WVB@NOG,13VI1@opiNOG	NA|NA|NA	S	Inherit from biNOG: chromosome 19 open reading frame 43
TetragonulaCarbonaria_001067-T1	7460.GB18028-PA	7.3e-41	171.4	COX6B1	GO:0003674,GO:0003824,GO:0004129,GO:0005215,GO:0005575,GO:0005622,GO:0005623,GO:0005737,GO:0005739,GO:0005740,GO:0005743,GO:0005746,GO:0005751,GO:0006810,GO:0006811,GO:0006812,GO:0006818,GO:0007275,GO:0007399,GO:0008150,GO:0008152,GO:0008324,GO:0009987,GO:0015002,GO:0015075,GO:0015077,GO:0015078,GO:0015672,GO:0015992,GO:0016020,GO:0016491,GO:0016675,GO:0016676,GO:0019866,GO:0022008,GO:0022857,GO:…	K02267		artNOG[6]	038FC@artNOG,0A8D4@biNOG,0S91H@hymNOG,0SVG6@inNOG,0VJ90@meNOG,121WM@NOG,13WBD@opiNOG,KOG3057@euNOG	NA|NA|NA	C	cytochrome c oxidase subunit VIb polypeptide 1 (EC 1.9.3.1)
TetragonulaCarbonaria_001068-T1	7460.GB12701-PA	1.7e-255	887.1		GO:0003674,GO:0003724,GO:0003824,GO:0004004,GO:0004386,GO:0006139,GO:0006152,GO:0006163,GO:0006195,GO:0006200,GO:0006725,GO:0006753,GO:0006793,GO:0006796,GO:0006807,GO:0008026,GO:0008150,GO:0008152,GO:0008186,GO:0009056,GO:0009116,GO:0009117,GO:0009119,GO:0009123,GO:0009125,GO:0009126,GO:0009128,GO:0009141,GO:0009143,GO:0009144,GO:0009146,GO:0009150,GO:0009154,GO:0009158,GO:0009161,GO:0009164,GO:…	K17043		artNOG[6]	0339Q@artNOG,09TQQ@biNOG,0S68R@hymNOG,0SQ2P@inNOG,0V4PY@meNOG,0XR3V@NOG,12Q9N@opiNOG,KOG0336@euNOG	NA|NA|NA	A	KH domain
TetragonulaCarbonaria_001069-T1	12957.ACEP_00013892-PA	5e-154	550.8	ECO	GO:0000070,GO:0000226,GO:0000228,GO:0000278,GO:0000280,GO:0000785,GO:0000790,GO:0000819,GO:0003674,GO:0003824,GO:0005575,GO:0005622,GO:0005623,GO:0005634,GO:0005694,GO:0006996,GO:0007010,GO:0007017,GO:0007049,GO:0007051,GO:0007052,GO:0007059,GO:0007062,GO:0007064,GO:0007067,GO:0008150,GO:0008152,GO:0009987,GO:0016043,GO:0016407,GO:0016740,GO:0016746,GO:0016747,GO:0022402,GO:0031974,GO:0031981,GO:…	K11268		artNOG[6]	037YV@artNOG,09YFR@biNOG,0S407@hymNOG,0SUI0@inNOG,0V9DJ@meNOG,0XTJX@NOG,12TM0@opiNOG,KOG3014@euNOG	NA|NA|NA	L	Inherit from biNOG: establishment of cohesion 1 homolog
TetragonulaCarbonaria_001070-T1	7460.GB11892-PA	0.0	1629.0	GLYP	GO:0000272,GO:0003674,GO:0003824,GO:0004645,GO:0005488,GO:0005515,GO:0005575,GO:0005975,GO:0005976,GO:0005977,GO:0005980,GO:0006073,GO:0006091,GO:0006112,GO:0008150,GO:0008152,GO:0008184,GO:0009056,GO:0009057,GO:0009251,GO:0009987,GO:0015980,GO:0016052,GO:0016740,GO:0016757,GO:0016758,GO:0030170,GO:0032991,GO:0040011,GO:0042802,GO:0042803,GO:0043167,GO:0043168,GO:0043170,GO:0043234,GO:0044042,GO:…	K00688		artNOG[6]	0359U@artNOG,09TCR@biNOG,0S45U@hymNOG,0ST49@inNOG,0V4BV@meNOG,12N63@opiNOG,COG0058@NOG,KOG2099@euNOG	NA|NA|NA	G	Phosphorylase is an important allosteric enzyme in carbohydrate metabolism. Enzymes from different sources differ in their regulatory mechanisms and in their natural substrates. However, all known phosphorylases share catalytic and structural properties (By similarity)
TetragonulaCarbonaria_001072-T1	7460.GB20139-PA	8e-96	355.5	RTNL1	GO:0002118,GO:0002121,GO:0005575,GO:0005622,GO:0005623,GO:0005737,GO:0005783,GO:0005790,GO:0005811,GO:0007610,GO:0007635,GO:0008150,GO:0042048,GO:0042221,GO:0043226,GO:0043227,GO:0043229,GO:0043231,GO:0044424,GO:0044444,GO:0044464,GO:0044708,GO:0045169,GO:0050896,GO:0051704,GO:0051705			artNOG[6]	0333Q@artNOG,0A2IP@biNOG,0S70Y@hymNOG,0SPXA@inNOG,0VBVP@meNOG,0XPKH@NOG,13BRI@opiNOG,KOG1792@euNOG	NA|NA|NA	U	Reticulon
TetragonulaCarbonaria_001073-T1	7460.GB20139-PA	1e-68	265.4	RTNL1	GO:0002118,GO:0002121,GO:0005575,GO:0005622,GO:0005623,GO:0005737,GO:0005783,GO:0005790,GO:0005811,GO:0007610,GO:0007635,GO:0008150,GO:0042048,GO:0042221,GO:0043226,GO:0043227,GO:0043229,GO:0043231,GO:0044424,GO:0044444,GO:0044464,GO:0044708,GO:0045169,GO:0050896,GO:0051704,GO:0051705			artNOG[6]	0333Q@artNOG,0A2IP@biNOG,0S70Y@hymNOG,0SPXA@inNOG,0VBVP@meNOG,0XPKH@NOG,13BRI@opiNOG,KOG1792@euNOG	NA|NA|NA	U	Reticulon
TetragonulaCarbonaria_001074-T1	7460.GB10698-PA	4.8e-186	655.6		GO:0003674,GO:0003824,GO:0004758,GO:0005575,GO:0005623,GO:0005886,GO:0006629,GO:0006643,GO:0006665,GO:0006807,GO:0007275,GO:0007444,GO:0008150,GO:0008152,GO:0008610,GO:0009058,GO:0009987,GO:0016020,GO:0016408,GO:0016409,GO:0016454,GO:0016740,GO:0016746,GO:0016747,GO:0030148,GO:0032501,GO:0032502,GO:0044237,GO:0044238,GO:0044249,GO:0044255,GO:0044464,GO:0044699,GO:0044707,GO:0044710,GO:0044767,GO:…	K00654		artNOG[6]	0332V@artNOG,09WBS@biNOG,0S43A@hymNOG,0SPS4@inNOG,0V7A1@meNOG,12PUB@opiNOG,COG0156@NOG,KOG1357@euNOG	NA|NA|NA	O	Aminotransferase class I and II
TetragonulaCarbonaria_001075-T1	7425.NV11334-PA	3.6e-35	153.3			K13134		artNOG[6]	039P5@artNOG,09X4T@biNOG,0IIGY@euNOG,0SYPA@inNOG,0V839@meNOG,11UD8@NOG,12X27@opiNOG	NA|NA|NA	A	Inherit from artNOG: Gemin6 protein
TetragonulaCarbonaria_001076-T1	7460.GB13313-PA	2.4e-114	416.8		GO:0005575,GO:0005622,GO:0005623,GO:0006810,GO:0008150,GO:0016192,GO:0030008,GO:0032991,GO:0043234,GO:0044424,GO:0044464,GO:0051179,GO:0051234			artNOG[6]	03336@artNOG,09V0G@biNOG,0SPWW@inNOG,0V607@meNOG,13A16@opiNOG,COG5122@NOG,KOG3369@euNOG	NA|NA|NA	U	trafficking protein particle complex
TetragonulaCarbonaria_001077-T1	7460.GB10771-PA	8.6e-207	724.9	JHEH2	GO:0003674,GO:0003824,GO:0004301,GO:0005575,GO:0005622,GO:0005623,GO:0005737,GO:0005783,GO:0005789,GO:0006629,GO:0006714,GO:0006716,GO:0006719,GO:0006720,GO:0006721,GO:0008096,GO:0008150,GO:0008152,GO:0008300,GO:0009056,GO:0009987,GO:0010817,GO:0012505,GO:0016020,GO:0016042,GO:0016107,GO:0016115,GO:0016787,GO:0016801,GO:0016803,GO:0031090,GO:0034754,GO:0042175,GO:0042445,GO:0042447,GO:0043226,GO:…	K10719		artNOG[6]	034KJ@artNOG,09T9G@biNOG,0SR8G@inNOG,0V48J@meNOG,12N4B@opiNOG,COG0596@NOG,KOG2565@euNOG	NA|NA|NA	O	juvenile hormone epoxide hydrolase
TetragonulaCarbonaria_001078-T1	7460.GB14997-PA	4.4e-232	808.9			K16779		artNOG[6]	034WF@artNOG,09WND@biNOG,0S5ZZ@hymNOG,0SR8R@inNOG,0V7KY@meNOG,0XPSY@NOG,12R8Z@opiNOG,KOG4324@euNOG	NA|NA|NA	U	guanine nucleotide exchange factor for Rab-3A-like
TetragonulaCarbonaria_001079-T1	7460.GB11232-PA	0.0	1608.6			K09257		artNOG[6]	035CS@artNOG,09Y1A@biNOG,0S38S@hymNOG,0ST53@inNOG,0V8YV@meNOG,13669@opiNOG,COG0666@NOG,KOG0504@euNOG	NA|NA|NA	L	TPR
TetragonulaCarbonaria_001080-T1	7460.GB16728-PA	0.0	2206.0		GO:0000902,GO:0005575,GO:0005622,GO:0005623,GO:0005929,GO:0006996,GO:0007275,GO:0007399,GO:0008150,GO:0009653,GO:0009987,GO:0010927,GO:0016043,GO:0022008,GO:0022607,GO:0030030,GO:0030031,GO:0030154,GO:0031513,GO:0032501,GO:0032502,GO:0032989,GO:0032990,GO:0035058,GO:0042384,GO:0042995,GO:0043226,GO:0043227,GO:0043229,GO:0043231,GO:0044085,GO:0044424,GO:0044464,GO:0044699,GO:0044707,GO:0044763,GO:…	K19674		artNOG[6]	033RV@artNOG,09WB1@biNOG,0S3F3@hymNOG,0SQGB@inNOG,0V62C@meNOG,0XNSQ@NOG,12P33@opiNOG,KOG2041@euNOG	NA|NA|NA	S	WD domain, G-beta repeat
TetragonulaCarbonaria_001081-T1	7460.GB18773-PA	1.2e-09	68.6	DLP	GO:0000902,GO:0000904,GO:0001654,GO:0002165,GO:0003002,GO:0003008,GO:0003674,GO:0005488,GO:0005515,GO:0005575,GO:0005576,GO:0005623,GO:0005886,GO:0006928,GO:0006935,GO:0007154,GO:0007165,GO:0007166,GO:0007167,GO:0007178,GO:0007224,GO:0007275,GO:0007350,GO:0007365,GO:0007367,GO:0007389,GO:0007399,GO:0007409,GO:0007411,GO:0007423,GO:0007444,GO:0007447,GO:0007450,GO:0007472,GO:0007476,GO:0007517,GO:…	K08110		artNOG[6]	034D3@artNOG,09TFF@biNOG,0S36I@hymNOG,0SRGJ@inNOG,0V4EI@meNOG,0XST2@NOG,12N7G@opiNOG,KOG3821@euNOG	NA|NA|NA	T	Cell surface proteoglycan that bears heparan sulfate (By similarity)
TetragonulaCarbonaria_001082-T1	7460.GB14053-PA	5.7e-21	105.5		GO:0000228,GO:0000278,GO:0003674,GO:0003824,GO:0003887,GO:0003896,GO:0003899,GO:0005575,GO:0005622,GO:0005623,GO:0005634,GO:0005657,GO:0005658,GO:0005694,GO:0006139,GO:0006259,GO:0006260,GO:0006261,GO:0006269,GO:0006725,GO:0006807,GO:0007049,GO:0008150,GO:0008152,GO:0009058,GO:0009059,GO:0009987,GO:0016070,GO:0016740,GO:0016772,GO:0016779,GO:0018130,GO:0019438,GO:0030894,GO:0031974,GO:0031981,GO:…	K02685		artNOG[6]	0356M@artNOG,09UYA@biNOG,0S76F@hymNOG,0ST8D@inNOG,0V8ZW@meNOG,12QWA@opiNOG,COG2219@NOG,KOG2267@euNOG	NA|NA|NA	L	Eukaryotic and archaeal DNA primase, large subunit
TetragonulaCarbonaria_001087-T1	7425.NV10898-PA	1.4e-211	741.1	DLP	GO:0000902,GO:0000904,GO:0001654,GO:0002165,GO:0003002,GO:0003008,GO:0003674,GO:0005488,GO:0005515,GO:0005575,GO:0005576,GO:0005623,GO:0005886,GO:0006928,GO:0006935,GO:0007154,GO:0007165,GO:0007166,GO:0007167,GO:0007178,GO:0007224,GO:0007275,GO:0007350,GO:0007365,GO:0007367,GO:0007389,GO:0007399,GO:0007409,GO:0007411,GO:0007423,GO:0007444,GO:0007447,GO:0007450,GO:0007472,GO:0007476,GO:0007517,GO:…	K08110		artNOG[6]	034D3@artNOG,09TFF@biNOG,0S36I@hymNOG,0SRGJ@inNOG,0V4EI@meNOG,0XST2@NOG,12N7G@opiNOG,KOG3821@euNOG	NA|NA|NA	T	Cell surface proteoglycan that bears heparan sulfate (By similarity)
TetragonulaCarbonaria_001088-T1	7460.GB18456-PA	8e-13	80.1		GO:0000003,GO:0000118,GO:0001708,GO:0002009,GO:0002119,GO:0002164,GO:0005575,GO:0005622,GO:0005623,GO:0005634,GO:0005654,GO:0006355,GO:0006357,GO:0007044,GO:0007154,GO:0007155,GO:0007163,GO:0007165,GO:0007166,GO:0007275,GO:0007498,GO:0007568,GO:0007610,GO:0008150,GO:0008152,GO:0008340,GO:0008544,GO:0009056,GO:0009057,GO:0009653,GO:0009786,GO:0009790,GO:0009791,GO:0009792,GO:0009888,GO:0009889,GO:…	K05628		euNOG[57]	0ZIND@NOG,KOG2133@euNOG	NA|NA|NA	K	Arginine-glutamic acid dipeptide (RE) repeats
TetragonulaCarbonaria_001089-T1	7460.GB10419-PA	2.6e-143	513.5					artNOG[6]	03GSA@artNOG,09Z8W@biNOG,0S669@hymNOG,0T32V@inNOG,0VBEB@meNOG,12XSB@opiNOG,COG1028@NOG,KOG1201@euNOG	NA|NA|NA	Q	KR domain
TetragonulaCarbonaria_001090-T1	7460.GB12273-PA	1.3e-89	335.1					artNOG[6]	03GIT@artNOG,0A8Z5@biNOG,0S3SU@hymNOG,0T3B1@inNOG,0VJVK@meNOG,12W39@opiNOG,COG1028@NOG,KOG1201@euNOG	NA|NA|NA	Q	short chain dehydrogenase
TetragonulaCarbonaria_001090-T2	7460.GB12273-PA	1.4e-77	295.0					artNOG[6]	03GIT@artNOG,0A8Z5@biNOG,0S3SU@hymNOG,0T3B1@inNOG,0VJVK@meNOG,12W39@opiNOG,COG1028@NOG,KOG1201@euNOG	NA|NA|NA	Q	short chain dehydrogenase
TetragonulaCarbonaria_001092-T1	12957.ACEP_00015323-PA	2.4e-231	807.0		GO:0002028,GO:0003674,GO:0005488,GO:0005515,GO:0008150,GO:0010959,GO:0032879,GO:0043269,GO:0050789,GO:0051049,GO:0065007			artNOG[6]	036K9@artNOG,0A0IU@biNOG,0S6MZ@hymNOG,0STI1@inNOG,0VBF1@meNOG,0XS8X@NOG,13QJS@opiNOG,KOG4556@euNOG	NA|NA|NA	U	Na,K-Atpase Interacting protein
TetragonulaCarbonaria_001093-T1	7460.GB16408-PA	0.0	1165.6		GO:0002165,GO:0003674,GO:0003824,GO:0004359,GO:0005575,GO:0005622,GO:0005623,GO:0005737,GO:0005739,GO:0006082,GO:0006520,GO:0006541,GO:0006807,GO:0007275,GO:0007444,GO:0007472,GO:0007476,GO:0007552,GO:0007560,GO:0008150,GO:0008152,GO:0009064,GO:0009653,GO:0009791,GO:0009886,GO:0009887,GO:0009987,GO:0016787,GO:0016810,GO:0016811,GO:0019752,GO:0032501,GO:0032502,GO:0035107,GO:0035114,GO:0035120,GO:…	K01425		artNOG[6]	0327E@artNOG,09TS5@biNOG,0S3WU@hymNOG,0SP63@inNOG,0V4RG@meNOG,12NCF@opiNOG,COG2066@NOG,KOG0506@euNOG	NA|NA|NA	E	Glutaminase
TetragonulaCarbonaria_001095-T1	7460.GB10808-PA	2.1e-133	480.3			K16782		artNOG[6]	03H31@artNOG,0B30R@biNOG,0IMDX@euNOG,0S9K0@hymNOG,0T3KF@inNOG,0WFBZ@meNOG,11F7Q@NOG,13AQ6@opiNOG	NA|NA|NA	T	SOCS box
TetragonulaCarbonaria_001096-T1	7460.GB12006-PA	1.7e-108	398.3					artNOG[6]	03GM8@artNOG,0AN3D@biNOG,0S9HU@hymNOG,0T38F@inNOG,0VZXY@meNOG,0XQGR@NOG,131JJ@opiNOG,KOG3645@euNOG	NA|NA|NA	T	Neurotransmitter-gated ion-channel ligand binding domain
TetragonulaCarbonaria_001097-T1	7460.GB16984-PA	1.2e-186	657.9	NACHRA9				artNOG[6]	036N2@artNOG,0A6CA@biNOG,0S371@hymNOG,0STJF@inNOG,0VH6S@meNOG,0XQGR@NOG,13QX6@opiNOG,KOG3645@euNOG	NA|NA|NA	T	nicotinic acetylcholine receptor
TetragonulaCarbonaria_001099-T1	7460.GB10568-PA	9.5e-216	755.4			K19583		artNOG[6]	033UG@artNOG,09UF8@biNOG,0S418@hymNOG,0SSAQ@inNOG,0V5EJ@meNOG,12NQN@opiNOG,COG0554@NOG,KOG2517@euNOG	NA|NA|NA	G	FGGY family of carbohydrate kinases, C-terminal domain
TetragonulaCarbonaria_001100-T1	7460.GB12681-PA	1.1e-221	774.6	ALDH-III	GO:0003674,GO:0003824,GO:0005575,GO:0005622,GO:0005623,GO:0005737,GO:0005811,GO:0008150,GO:0008152,GO:0016491,GO:0016620,GO:0016903,GO:0044424,GO:0044444,GO:0044464,GO:0044710,GO:0055114	K00128		artNOG[6]	032M9@artNOG,09TCP@biNOG,0S6WC@hymNOG,0SPHC@inNOG,0V4BU@meNOG,12PBI@opiNOG,COG1012@NOG,KOG2456@euNOG	NA|NA|NA	C	Aldehyde dehydrogenase family
TetragonulaCarbonaria_001101-T1	7460.GB12219-PA	3.8e-266	922.2		GO:0000075,GO:0000077,GO:0005575,GO:0005622,GO:0005623,GO:0005634,GO:0006950,GO:0006974,GO:0007049,GO:0007093,GO:0007095,GO:0007154,GO:0007267,GO:0007275,GO:0007346,GO:0007399,GO:0008150,GO:0008180,GO:0008277,GO:0009966,GO:0009987,GO:0010468,GO:0010564,GO:0010608,GO:0010646,GO:0010948,GO:0019222,GO:0022008,GO:0022402,GO:0023051,GO:0023052,GO:0030154,GO:0031570,GO:0031572,GO:0031647,GO:0032501,GO:…	K12175		artNOG[6]	032RP@artNOG,0A30R@biNOG,0S6HE@hymNOG,0SPTJ@inNOG,0VAD1@meNOG,0XRXI@NOG,12RZH@opiNOG,KOG0686@euNOG	NA|NA|NA	O, T	26S proteasome subunit RPN7
TetragonulaCarbonaria_001102-T1	7460.GB14290-PA	0.0	2797.7					artNOG[6]	03BND@artNOG,0A8DQ@biNOG,0JMZ3@euNOG,0S857@hymNOG,0SY04@inNOG,0VJ9P@meNOG,0ZCXS@NOG,14BFD@opiNOG	NA|NA|NA
TetragonulaCarbonaria_001103-T1	7460.GB19672-PA	1.6e-68	264.2					artNOG[6]	0370E@artNOG,0A77C@biNOG,0IX30@euNOG,0S8XR@hymNOG,0STXH@inNOG,0VI1K@meNOG,11MHW@NOG,13R1B@opiNOG	NA|NA|NA	S	MANEC
TetragonulaCarbonaria_001104-T1	7460.GB19672-PA	4.6e-145	519.6					artNOG[6]	0370E@artNOG,0A77C@biNOG,0IX30@euNOG,0S8XR@hymNOG,0STXH@inNOG,0VI1K@meNOG,11MHW@NOG,13R1B@opiNOG	NA|NA|NA	S	MANEC
TetragonulaCarbonaria_001105-T1	7460.GB11386-PA	2.8e-73	280.4		GO:0000003,GO:0003674,GO:0005488,GO:0005509,GO:0005575,GO:0005576,GO:0005615,GO:0008150,GO:0032501,GO:0032504,GO:0043167,GO:0043169,GO:0044421,GO:0046872			artNOG[6]	037MU@artNOG,0A28Z@biNOG,0S8K0@hymNOG,0SUI7@inNOG,0VD4S@meNOG,124J6@NOG,13RCK@opiNOG,KOG4065@euNOG	NA|NA|NA	S	Inherit from biNOG: multiple coagulation factor deficiency 2
TetragonulaCarbonaria_001106-T1	7460.GB15720-PA	2.4e-211	740.7					artNOG[6]	03GIV@artNOG,0A8SU@biNOG,0KE6W@euNOG,0S4RU@hymNOG,0T3AZ@inNOG,0VJPB@meNOG,11CE2@NOG,131F8@opiNOG	NA|NA|NA
TetragonulaCarbonaria_001107-T1	7460.GB12004-PA	2.3e-132	477.2	JRA	GO:0000003,GO:0000165,GO:0000981,GO:0001071,GO:0001654,GO:0001700,GO:0001736,GO:0001738,GO:0001745,GO:0001751,GO:0001752,GO:0001754,GO:0002009,GO:0002165,GO:0002682,GO:0002683,GO:0002759,GO:0002831,GO:0002832,GO:0002920,GO:0002921,GO:0003006,GO:0003674,GO:0003700,GO:0005488,GO:0005515,GO:0005575,GO:0005622,GO:0005623,GO:0005634,GO:0005654,GO:0005667,GO:0005737,GO:0006139,GO:0006351,GO:0006355,GO:…	K04448		artNOG[6]	037JE@artNOG,09VB5@biNOG,0S6TS@hymNOG,0SU4W@inNOG,0V6AF@meNOG,0XRWH@NOG,13TMP@opiNOG,KOG0837@euNOG	NA|NA|NA	K	Jun-like transcription factor
TetragonulaCarbonaria_001110-T1	12957.ACEP_00006282-PA	9.2e-99	365.2		GO:0003674,GO:0003824,GO:0008080,GO:0008150,GO:0008152,GO:0016407,GO:0016410,GO:0016740,GO:0016746,GO:0016747	K00670		artNOG[6]	036K8@artNOG,0A1V5@biNOG,0S7Z1@hymNOG,0STI0@inNOG,0VCQT@meNOG,13IMA@opiNOG,COG0456@NOG,KOG3139@euNOG	NA|NA|NA	S	FR47-like protein
TetragonulaCarbonaria_001111-T1	7460.GB13741-PA	1.2e-110	404.4	RPS8	GO:0000462,GO:0003674,GO:0003735,GO:0005198,GO:0005575,GO:0005622,GO:0005623,GO:0005737,GO:0005829,GO:0005840,GO:0006139,GO:0006364,GO:0006396,GO:0006412,GO:0006414,GO:0006725,GO:0006807,GO:0007275,GO:0007399,GO:0008150,GO:0008152,GO:0009058,GO:0009059,GO:0009987,GO:0010467,GO:0015935,GO:0016070,GO:0016072,GO:0019538,GO:0022008,GO:0022613,GO:0022626,GO:0022627,GO:0030154,GO:0030490,GO:0030529,GO:…	K02995		artNOG[6]	0351T@artNOG,09WP6@biNOG,0S5IC@hymNOG,0SPKF@inNOG,0V5XF@meNOG,12QT6@opiNOG,COG2007@NOG,KOG3283@euNOG	NA|NA|NA	J	40S ribosomal protein S8
TetragonulaCarbonaria_001112-T1	7460.GB12499-PA	7e-276	955.7		GO:0003674,GO:0005080,GO:0005488,GO:0005515,GO:0019899,GO:0019900,GO:0019901			artNOG[6]	03I29@artNOG,0B6GF@biNOG,0S9UG@hymNOG,0T4ED@inNOG,0WJ6W@meNOG,0XSDA@NOG,13G6I@opiNOG,KOG3612@euNOG	NA|NA|NA	S	PWWP domain
TetragonulaCarbonaria_001113-T1	7460.GB19180-PA	3.8e-300	1035.4		GO:0003674,GO:0003824,GO:0004721,GO:0006793,GO:0006796,GO:0008138,GO:0008150,GO:0008152,GO:0009987,GO:0016311,GO:0016787,GO:0016788,GO:0016791,GO:0042578,GO:0044237	K18084		artNOG[6]	035QW@artNOG,09YXR@biNOG,0S6CE@hymNOG,0SSF7@inNOG,0V9VF@meNOG,0XPTU@NOG,12SCH@opiNOG,KOG1089@euNOG	NA|NA|NA	S	Myotubularin-like phosphatase domain
TetragonulaCarbonaria_001114-T1	7460.GB16767-PA	0.0	1321.6		GO:0000118,GO:0000226,GO:0000228,GO:0000278,GO:0000785,GO:0000790,GO:0005575,GO:0005622,GO:0005623,GO:0005634,GO:0005654,GO:0005694,GO:0006996,GO:0007010,GO:0007017,GO:0007049,GO:0007051,GO:0007052,GO:0008150,GO:0009987,GO:0016043,GO:0022402,GO:0031974,GO:0031981,GO:0032991,GO:0043226,GO:0043227,GO:0043228,GO:0043229,GO:0043231,GO:0043232,GO:0043233,GO:0043234,GO:0043933,GO:0044422,GO:0044424,GO:…	K19192		artNOG[6]	03HMQ@artNOG,0B4UD@biNOG,0IQYE@euNOG,0S9Q4@hymNOG,0T41Y@inNOG,0WHD4@meNOG,11JIP@NOG,13DNU@opiNOG	NA|NA|NA	S	Inherit from biNOG: Sin3A-associated protein
TetragonulaCarbonaria_001115-T1	7460.GB13959-PA	0.0	1852.8	MES-4	GO:0000003,GO:0000228,GO:0000988,GO:0000989,GO:0003006,GO:0003674,GO:0003712,GO:0003824,GO:0005488,GO:0005515,GO:0005575,GO:0005622,GO:0005623,GO:0005634,GO:0005694,GO:0006325,GO:0006464,GO:0006479,GO:0006996,GO:0007275,GO:0007530,GO:0008134,GO:0008150,GO:0008152,GO:0008168,GO:0008213,GO:0008276,GO:0009889,GO:0009892,GO:0009987,GO:0010468,GO:0010556,GO:0010605,GO:0010629,GO:0016043,GO:0016458,GO:…	K11424		artNOG[6]	0350R@artNOG,09VCN@biNOG,0S54H@hymNOG,0SRN4@inNOG,0V6BS@meNOG,12P81@opiNOG,COG2940@NOG,KOG1081@euNOG	NA|NA|NA	K	AWS
TetragonulaCarbonaria_001116-T1	7460.GB10316-PA	0.0	1317.0					artNOG[6]	035FG@artNOG,09U7K@biNOG,0S3JZ@hymNOG,0SSD5@inNOG,0V56N@meNOG,130SG@opiNOG,COG5594@NOG,KOG1134@euNOG	NA|NA|NA	L	Domain of unknown function DUF221
TetragonulaCarbonaria_001117-T1	12957.ACEP_00011226-PA	9.7e-71	273.1			K19403		artNOG[6]	03B09@artNOG,09UYP@biNOG,0SXN1@inNOG,0V5YJ@meNOG,120NI@NOG,13TM7@opiNOG,KOG4362@euNOG	NA|NA|NA	K, L	BRCT
TetragonulaCarbonaria_001118-T1	7460.GB17769-PA	0.0	1116.7					artNOG[6]	0351R@artNOG,09XPZ@biNOG,0SSRE@inNOG,0V8MN@meNOG,0YC1K@NOG,13J04@opiNOG,KOG2377@euNOG	NA|NA|NA	S	Colon cancer-associated protein Mic1-like
TetragonulaCarbonaria_001120-T1	12957.ACEP_00014423-PA	6.8e-127	458.8		GO:0000166,GO:0001882,GO:0001883,GO:0003674,GO:0005488,GO:0005525,GO:0017076,GO:0019001,GO:0032549,GO:0032550,GO:0032553,GO:0032555,GO:0032561,GO:0035639,GO:0036094,GO:0043167,GO:0043168,GO:0097159,GO:1901265,GO:1901363			artNOG[6]	0360T@artNOG,0A62B@biNOG,0S4C4@hymNOG,0SSXF@inNOG,0VGX0@meNOG,13MU0@opiNOG,COG1100@NOG,KOG0395@euNOG	NA|NA|NA	S	Ras family
TetragonulaCarbonaria_001121-T1	7460.GB10784-PA	2.1e-177	626.7		GO:0003674,GO:0003824,GO:0004067,GO:0008150,GO:0008152,GO:0008418,GO:0016787,GO:0016810,GO:0016811	K14662		artNOG[6]	0358E@artNOG,09T51@biNOG,0IE4U@euNOG,0S6AN@hymNOG,0SRVK@inNOG,0V43T@meNOG,0XW2S@NOG,12T8H@opiNOG	NA|NA|NA	S	Inherit from inNOG: protein N-terminal asparagine
TetragonulaCarbonaria_001124-T1	7460.GB14635-PA	7.8e-204	716.1		GO:0008150,GO:0050789,GO:0050794,GO:0051726,GO:0065007			artNOG[6]	035UP@artNOG,0A625@biNOG,0S45Q@hymNOG,0SQMJ@inNOG,0VFMS@meNOG,13NDV@opiNOG,COG5048@NOG,KOG1721@euNOG	NA|NA|NA	K	Zinc finger, C2H2 type
TetragonulaCarbonaria_001125-T1	7460.GB11933-PA	0.0	1545.4					artNOG[6]	03GXJ@artNOG,0AZTP@biNOG,0KCSJ@euNOG,0T3FV@inNOG,0WCA2@meNOG,14SY8@opiNOG,COG0489@NOG,COG1501@NOG,KOG1065@euNOG,KOG3022@euNOG	NA|NA|NA	D, G	Trefoil (P-type) domain
TetragonulaCarbonaria_001126-T1	7460.GB14973-PA	3.3e-111	406.4		GO:0005575,GO:0005622,GO:0005623,GO:0005737,GO:0005739,GO:0005740,GO:0005743,GO:0006461,GO:0008150,GO:0008535,GO:0016020,GO:0016043,GO:0019866,GO:0022607,GO:0031090,GO:0031966,GO:0031967,GO:0031975,GO:0034622,GO:0043226,GO:0043227,GO:0043229,GO:0043231,GO:0043623,GO:0043933,GO:0044085,GO:0044422,GO:0044424,GO:0044429,GO:0044444,GO:0044446,GO:0044464,GO:0065003,GO:0070271,GO:0071822,GO:0071840	K02258		artNOG[6]	0338G@artNOG,09VNR@biNOG,0S5R9@hymNOG,0SQ1F@inNOG,0VA6F@meNOG,12RTK@opiNOG,COG3175@NOG,KOG2540@euNOG	NA|NA|NA	O	cytochrome c oxidase assembly protein COX11, mitochondrial-like
TetragonulaCarbonaria_001127-T1	12957.ACEP_00014429-PA	8.8e-175	618.6					artNOG[6]	03GFT@artNOG,09XGD@biNOG,0S7YZ@hymNOG,0T3EF@inNOG,0V8EF@meNOG,0XSCN@NOG,12RGE@opiNOG,KOG2685@euNOG	NA|NA|NA	Z	Tektin family
TetragonulaCarbonaria_001128-T1	7460.GB11933-PA	3e-153	546.6					artNOG[6]	03GXJ@artNOG,0AZTP@biNOG,0KCSJ@euNOG,0T3FV@inNOG,0WCA2@meNOG,14SY8@opiNOG,COG0489@NOG,COG1501@NOG,KOG1065@euNOG,KOG3022@euNOG	NA|NA|NA	D, G	Trefoil (P-type) domain
TetragonulaCarbonaria_001129-T1	7460.GB14749-PA	0.0	1742.6			K12385		artNOG[6]	03A24@artNOG,09VW9@biNOG,0S77T@hymNOG,0SWFT@inNOG,0V6UT@meNOG,0XR54@NOG,12NS3@opiNOG,KOG1933@euNOG	NA|NA|NA	I	Sterol-sensing domain of SREBP cleavage-activation
TetragonulaCarbonaria_001133-T1	7460.GB10237-PA	0.0	3403.6		GO:0003008,GO:0003674,GO:0005083,GO:0005085,GO:0005088,GO:0005089,GO:0005575,GO:0006140,GO:0006996,GO:0007010,GO:0007154,GO:0007267,GO:0007268,GO:0007275,GO:0007399,GO:0008150,GO:0009118,GO:0009894,GO:0009966,GO:0009987,GO:0010646,GO:0010769,GO:0010975,GO:0016043,GO:0019219,GO:0019220,GO:0019222,GO:0019226,GO:0022008,GO:0022603,GO:0022604,GO:0023051,GO:0023052,GO:0030029,GO:0030036,GO:0030154,GO:…	K05731		artNOG[6]	03I2C@artNOG,0B6GZ@biNOG,0S9UH@hymNOG,0T4EG@inNOG,0WJ7G@meNOG,0XPCM@NOG,13G75@opiNOG,KOG3519@euNOG	NA|NA|NA	T	RBD
TetragonulaCarbonaria_001134-T1	7460.GB19232-PA	7.5e-174	615.1		GO:0007275,GO:0007399,GO:0007417,GO:0007420,GO:0008150,GO:0016319,GO:0032501,GO:0032502,GO:0044699,GO:0044707,GO:0044767,GO:0048513,GO:0048731,GO:0048856			artNOG[6]	0339E@artNOG,0A3GH@biNOG,0S50S@hymNOG,0SQ2F@inNOG,0VEFI@meNOG,13HI4@opiNOG,COG0604@NOG,KOG1198@euNOG	NA|NA|NA	C	Alcohol dehydrogenase GroES-like domain
TetragonulaCarbonaria_001135-T1	7460.GB12719-PA	6e-134	482.6		GO:0003674,GO:0003824,GO:0004812,GO:0004830,GO:0008150,GO:0008152,GO:0016874,GO:0016875,GO:0016876	K01867		artNOG[6]	033ZU@artNOG,09W4S@biNOG,0S5ZG@hymNOG,0SQNZ@inNOG,0V734@meNOG,12PMX@opiNOG,COG0180@NOG,KOG2713@euNOG	NA|NA|NA	J	tRNA synthetases class I (W and Y)
TetragonulaCarbonaria_001136-T1	7460.GB13741-PA	2e-110	403.7	RPS8	GO:0000462,GO:0003674,GO:0003735,GO:0005198,GO:0005575,GO:0005622,GO:0005623,GO:0005737,GO:0005829,GO:0005840,GO:0006139,GO:0006364,GO:0006396,GO:0006412,GO:0006414,GO:0006725,GO:0006807,GO:0007275,GO:0007399,GO:0008150,GO:0008152,GO:0009058,GO:0009059,GO:0009987,GO:0010467,GO:0015935,GO:0016070,GO:0016072,GO:0019538,GO:0022008,GO:0022613,GO:0022626,GO:0022627,GO:0030154,GO:0030490,GO:0030529,GO:…	K02995		artNOG[6]	0351T@artNOG,09WP6@biNOG,0S5IC@hymNOG,0SPKF@inNOG,0V5XF@meNOG,12QT6@opiNOG,COG2007@NOG,KOG3283@euNOG	NA|NA|NA	J	40S ribosomal protein S8
TetragonulaCarbonaria_001137-T1	7460.GB17383-PA	2.5e-224	783.5		GO:0000828,GO:0003674,GO:0003824,GO:0005575,GO:0005622,GO:0005623,GO:0005737,GO:0006464,GO:0006468,GO:0006629,GO:0006644,GO:0006650,GO:0006793,GO:0006796,GO:0008150,GO:0008152,GO:0009987,GO:0016301,GO:0016310,GO:0016740,GO:0016772,GO:0016776,GO:0019538,GO:0019637,GO:0036211,GO:0043170,GO:0043412,GO:0044237,GO:0044238,GO:0044255,GO:0044260,GO:0044267,GO:0044424,GO:0044464,GO:0044710,GO:0046486,GO:…	K07756		artNOG[6]	03HBN@artNOG,0B40S@biNOG,0IPES@euNOG,0S9MS@hymNOG,0T3TW@inNOG,0WGG0@meNOG,0XSMY@NOG,13CDT@opiNOG	NA|NA|NA	I, K, T	Inositol polyphosphate kinase
TetragonulaCarbonaria_001138-T1	7460.GB13565-PA	3.2e-88	330.1					artNOG[6]	038M2@artNOG,0A9YG@biNOG,0J1J9@euNOG,0S4YM@hymNOG,0SVG3@inNOG,0VKW3@meNOG,11ZBN@NOG,13VUR@opiNOG	NA|NA|NA	S	Protein of unknown function (DUF2475)
TetragonulaCarbonaria_001139-T1	7460.GB18583-PA	6.7e-309	1065.8		GO:0003333,GO:0003674,GO:0005215,GO:0005342,GO:0006810,GO:0006811,GO:0006820,GO:0006865,GO:0008150,GO:0008509,GO:0008514,GO:0009987,GO:0015075,GO:0015171,GO:0015711,GO:0015849,GO:0022857,GO:0022891,GO:0022892,GO:0034220,GO:0044699,GO:0044763,GO:0044765,GO:0046942,GO:0046943,GO:0051179,GO:0051234,GO:0055085,GO:0071702,GO:0071705	K14996		artNOG[6]	032CR@artNOG,09VR0@biNOG,0S7I6@hymNOG,0SRKZ@inNOG,0VA0E@meNOG,12RFJ@opiNOG,COG0814@NOG,KOG1305@euNOG	NA|NA|NA	E	sodium-coupled neutral amino acid transporter 10-like
TetragonulaCarbonaria_001140-T1	7460.GB14706-PA	1.3e-282	976.9	RPD3	GO:0000003,GO:0000118,GO:0000122,GO:0000228,GO:0000785,GO:0000790,GO:0000902,GO:0000904,GO:0000988,GO:0000989,GO:0003002,GO:0003674,GO:0003712,GO:0003714,GO:0003824,GO:0004407,GO:0005488,GO:0005515,GO:0005575,GO:0005622,GO:0005623,GO:0005634,GO:0005654,GO:0005694,GO:0005700,GO:0005705,GO:0006091,GO:0006099,GO:0006325,GO:0006342,GO:0006355,GO:0006357,GO:0006464,GO:0006476,GO:0006928,GO:0006935,GO:…	K06067		artNOG[6]	035RR@artNOG,09VR6@biNOG,0S690@hymNOG,0ST9Z@inNOG,0V4DE@meNOG,12Q37@opiNOG,COG0123@NOG,KOG1342@euNOG	NA|NA|NA	B	Histone deacetylase domain
TetragonulaCarbonaria_001141-T1	7460.GB19520-PA	1.2e-181	641.0			K10305		artNOG[6]	033CB@artNOG,0A34D@biNOG,0S47M@hymNOG,0SS6G@inNOG,0VDZE@meNOG,0YPWK@NOG,13KG9@opiNOG,KOG3926@euNOG	NA|NA|NA	E	f-box only protein 32-like
TetragonulaCarbonaria_001142-T1	7460.GB16093-PA	2.5e-105	387.1			K09140		artNOG[6]	036U1@artNOG,09X49@biNOG,0S8W9@hymNOG,0STRI@inNOG,0V82U@meNOG,12SZQ@opiNOG,COG2042@NOG,KOG3154@euNOG	NA|NA|NA	S	pre-rRNA processing protein involved in ribosome biogenesis (By similarity)
TetragonulaCarbonaria_001143-T1	7460.GB16097-PA	1e-212	745.0					artNOG[6]	038VV@artNOG,0AAM5@biNOG,0J3CF@euNOG,0S4IS@hymNOG,0SVPG@inNOG,0VMJR@meNOG,0Y5XY@NOG,13X7M@opiNOG	NA|NA|NA
TetragonulaCarbonaria_001144-T1	7460.GB14091-PA	1.3e-75	288.1					artNOG[6]	03HUJ@artNOG,0B5P7@biNOG,0ISH4@euNOG,0S9S2@hymNOG,0T47Y@inNOG,0WIBE@meNOG,123ND@NOG,13F2W@opiNOG	NA|NA|NA
TetragonulaCarbonaria_001145-T1	7460.GB11859-PA	2.5e-265	919.5			K01273		artNOG[6]	03GNM@artNOG,0A6HQ@biNOG,0S4FP@hymNOG,0T36W@inNOG,0VHC3@meNOG,14148@opiNOG,COG2355@NOG,KOG4127@euNOG	NA|NA|NA	O	Membrane dipeptidase (Peptidase family M19)
TetragonulaCarbonaria_001146-T1	7460.GB13209-PA	0.0	1110.9					artNOG[6]	0364W@artNOG,0A524@biNOG,0S75F@hymNOG,0SSYJ@inNOG,0VFXK@meNOG,12PKS@opiNOG,COG3590@NOG,KOG3624@euNOG	NA|NA|NA	E	Peptidase family M13
TetragonulaCarbonaria_001147-T1	7460.GB12634-PA	4.8e-145	519.2			K14830		artNOG[6]	036WE@artNOG,0A1Q0@biNOG,0S6A8@hymNOG,0STTM@inNOG,0VCJP@meNOG,0XRDQ@NOG,12X0Y@opiNOG,KOG0294@euNOG	NA|NA|NA	S	WD domain, G-beta repeat
TetragonulaCarbonaria_001148-T1	7460.GB10793-PA	2.9e-231	806.2			K18334		artNOG[6]	034D8@artNOG,09X4B@biNOG,0IET8@euNOG,0S7TP@hymNOG,0SR1U@inNOG,0V5MU@meNOG,12QH2@opiNOG,COG4948@NOG	NA|NA|NA	M	mitochondrial enolase superfamily member 1-like
TetragonulaCarbonaria_001149-T1	7460.GB16277-PA	6.3e-52	208.8					artNOG[6]	0388D@artNOG,09X9W@biNOG,0S8HR@hymNOG,0SV3F@inNOG,0VK6Z@meNOG,11MVJ@NOG,13R2Z@opiNOG,KOG4359@euNOG	NA|NA|NA	S	HIT domain
TetragonulaCarbonaria_001150-T1	7460.GB17640-PA	2.5e-277	959.5	PSQ	GO:0000003,GO:0000578,GO:0002165,GO:0003002,GO:0003006,GO:0003674,GO:0003676,GO:0003677,GO:0005488,GO:0005515,GO:0005575,GO:0005622,GO:0005623,GO:0005634,GO:0006342,GO:0006355,GO:0007028,GO:0007275,GO:0007276,GO:0007281,GO:0007292,GO:0007308,GO:0007309,GO:0007314,GO:0007315,GO:0007350,GO:0007351,GO:0007389,GO:0007444,GO:0007472,GO:0007476,GO:0007552,GO:0007560,GO:0007610,GO:0007635,GO:0008150,GO:…			artNOG[6]	034RC@artNOG,0A4YE@biNOG,0IJYU@euNOG,0S4ZG@hymNOG,0SSHF@inNOG,0VFTJ@meNOG,0ZZFP@NOG,13K2Z@opiNOG	NA|NA|NA	S	helix-turn-helix, Psq domain
TetragonulaCarbonaria_001154-T1	7425.NV10789-PA	5.8e-54	216.9	PSQ	GO:0000003,GO:0000578,GO:0002165,GO:0003002,GO:0003006,GO:0003674,GO:0003676,GO:0003677,GO:0005488,GO:0005515,GO:0005575,GO:0005622,GO:0005623,GO:0005634,GO:0006342,GO:0006355,GO:0007028,GO:0007275,GO:0007276,GO:0007281,GO:0007292,GO:0007308,GO:0007309,GO:0007314,GO:0007315,GO:0007350,GO:0007351,GO:0007389,GO:0007444,GO:0007472,GO:0007476,GO:0007552,GO:0007560,GO:0007610,GO:0007635,GO:0008150,GO:…			artNOG[6]	034RC@artNOG,0A4YE@biNOG,0IJYU@euNOG,0S4ZG@hymNOG,0SSHF@inNOG,0VFTJ@meNOG,0ZZFP@NOG,13K2Z@opiNOG	NA|NA|NA	S	helix-turn-helix, Psq domain
TetragonulaCarbonaria_001155-T1	7460.GB12094-PB	3.9e-197	693.0		GO:0000003,GO:0000902,GO:0000904,GO:0001071,GO:0001654,GO:0001736,GO:0001738,GO:0001745,GO:0001751,GO:0001752,GO:0001754,GO:0001964,GO:0002009,GO:0002118,GO:0002121,GO:0002376,GO:0003006,GO:0003008,GO:0003674,GO:0003700,GO:0005488,GO:0005515,GO:0005575,GO:0005622,GO:0005623,GO:0005634,GO:0006355,GO:0006357,GO:0006915,GO:0006928,GO:0006935,GO:0006955,GO:0006959,GO:0007163,GO:0007164,GO:0007275,GO:…			artNOG[6]	0370P@artNOG,0A7QS@biNOG,0IXYF@euNOG,0STXT@inNOG,0VIM0@meNOG,11M67@NOG,13RI0@opiNOG	NA|NA|NA	S	BTB/POZ domain
TetragonulaCarbonaria_001157-T1	7460.GB17677-PA	3e-08	64.7					artNOG[6]	038K4@artNOG,0AA0D@biNOG,0J18I@euNOG,0SXSF@inNOG,0VKY3@meNOG,0YPVD@NOG,13VJ6@opiNOG	NA|NA|NA	S	ZnF_C2H2
TetragonulaCarbonaria_001158-T1	12957.ACEP_00018075-PA	2.5e-32	144.4					euNOG[57]	COG5048@NOG,KOG1721@euNOG	NA|NA|NA	S	Zinc finger protein
TetragonulaCarbonaria_001159-T1	12957.ACEP_00018077-PA	1.2e-09	68.2					artNOG[6]	038K4@artNOG,0AA0D@biNOG,0J18I@euNOG,0SXSF@inNOG,0VKY3@meNOG,0YPVD@NOG,13VJ6@opiNOG	NA|NA|NA	S	ZnF_C2H2
TetragonulaCarbonaria_001160-T1	7460.GB14763-PA	2.8e-47	194.1					artNOG[6]	038K4@artNOG,0AA0D@biNOG,0J18I@euNOG,0S845@hymNOG,0SVHK@inNOG,0VKY3@meNOG,0YPVD@NOG,13VJ6@opiNOG	NA|NA|NA	S	ZnF_C2H2
TetragonulaCarbonaria_001161-T1	7460.GB14763-PA	6.6e-126	456.4					artNOG[6]	038K4@artNOG,0AA0D@biNOG,0J18I@euNOG,0S845@hymNOG,0SVHK@inNOG,0VKY3@meNOG,0YPVD@NOG,13VJ6@opiNOG	NA|NA|NA	S	ZnF_C2H2
TetragonulaCarbonaria_001162-T1	7460.GB12494-PA	4.5e-76	291.2					meNOG[21]	0AHRP@biNOG,0VV3N@meNOG,12YK8@opiNOG,COG5048@NOG,KOG1721@euNOG	NA|NA|NA	K	ZnF_C2H2
TetragonulaCarbonaria_001163-T1	7460.GB10458-PA	1.3e-30	137.5					meNOG[21]	0AFJI@biNOG,0J18I@euNOG,0VSTQ@meNOG,0YPVD@NOG,13VJ6@opiNOG	NA|NA|NA	S	ZnF_C2H2
TetragonulaCarbonaria_001164-T1	12957.ACEP_00018084-PA	8.9e-43	180.3					artNOG[6]	038K4@artNOG,0AA0D@biNOG,0J18I@euNOG,0SXSF@inNOG,0VKY3@meNOG,0YPVD@NOG,13VJ6@opiNOG	NA|NA|NA	S	ZnF_C2H2
TetragonulaCarbonaria_001165-T1	7460.GB10996-PA	1.6e-72	277.7					meNOG[21]	0AB0R@biNOG,0J18I@euNOG,0VN0V@meNOG,0YPVD@NOG,13VJ6@opiNOG	NA|NA|NA	S	ZnF_C2H2
TetragonulaCarbonaria_001167-T1	7460.GB13523-PA	8.5e-116	422.5					meNOG[21]	0AHXP@biNOG,0VVAE@meNOG,12VET@opiNOG,COG5048@NOG,KOG1721@euNOG	NA|NA|NA	K	ZnF_C2H2
TetragonulaCarbonaria_001168-T1	7425.NV10785-PA	2.1e-09	68.2					artNOG[6]	038K4@artNOG,0AA0D@biNOG,0J18I@euNOG,0S845@hymNOG,0SVHK@inNOG,0VKY3@meNOG,0YPVD@NOG,13VJ6@opiNOG	NA|NA|NA	S	ZnF_C2H2
TetragonulaCarbonaria_001169-T1	7425.NV22287-PA	1.7e-30	139.0					artNOG[6]	03AIG@artNOG,0ABGR@biNOG,0S8T1@hymNOG,0SX8D@inNOG,0VNHT@meNOG,146MX@opiNOG,COG5048@NOG,KOG1721@euNOG	NA|NA|NA	K	Zinc finger, C2H2 type
TetragonulaCarbonaria_001170-T1	7460.GB13523-PA	2e-23	114.4					meNOG[21]	0AHXP@biNOG,0VVAE@meNOG,12VET@opiNOG,COG5048@NOG,KOG1721@euNOG	NA|NA|NA	K	ZnF_C2H2
TetragonulaCarbonaria_001171-T1	7460.GB13523-PA	1.2e-46	192.2					meNOG[21]	0AHXP@biNOG,0VVAE@meNOG,12VET@opiNOG,COG5048@NOG,KOG1721@euNOG	NA|NA|NA	K	ZnF_C2H2
TetragonulaCarbonaria_001172-T1	12957.ACEP_00014441-PA	1.1e-46	192.2					artNOG[6]	03AR3@artNOG,0ABA2@biNOG,0JGWJ@euNOG,0S8YA@hymNOG,0SXDZ@inNOG,0VNAQ@meNOG,0YZ5I@NOG,1494Y@opiNOG	NA|NA|NA	S	ZnF_C2H2
TetragonulaCarbonaria_001173-T1	7460.GB10996-PA	1e-19	102.4					meNOG[21]	0AB0R@biNOG,0J18I@euNOG,0VN0V@meNOG,0YPVD@NOG,13VJ6@opiNOG	NA|NA|NA	S	ZnF_C2H2
TetragonulaCarbonaria_001174-T1	12957.ACEP_00014438-PA	2.2e-42	177.2					artNOG[6]	038K4@artNOG,0AA0D@biNOG,0J18I@euNOG,0S97D@hymNOG,0SVHK@inNOG,0VKY3@meNOG,0YPVD@NOG,13VJ6@opiNOG	NA|NA|NA	S	ZnF_C2H2
TetragonulaCarbonaria_001175-T1	7425.NV22287-PA	5.6e-08	62.8					artNOG[6]	03AIG@artNOG,0ABGR@biNOG,0S8T1@hymNOG,0SX8D@inNOG,0VNHT@meNOG,146MX@opiNOG,COG5048@NOG,KOG1721@euNOG	NA|NA|NA	K	Zinc finger, C2H2 type
TetragonulaCarbonaria_001176-T1	7460.GB15003-PA	3.7e-19	101.3					euNOG[57]	COG5048@NOG,KOG1721@euNOG	NA|NA|NA	S	Zinc finger protein
TetragonulaCarbonaria_001177-T1	12957.ACEP_00016311-PA	1.7e-08	64.3					artNOG[6]	03BCQ@artNOG,0AJW5@biNOG,0JMRN@euNOG,0SY3X@inNOG,0VYHA@meNOG,0ZG31@NOG,14CBU@opiNOG	NA|NA|NA	S	ZnF_C2H2
TetragonulaCarbonaria_001178-T1	7425.NV22297-PA	2.4e-14	83.6					meNOG[21]	0AIMG@biNOG,0VW39@meNOG,14BB7@opiNOG,COG5048@NOG,KOG1721@euNOG	NA|NA|NA	K	ZnF_C2H2
TetragonulaCarbonaria_001180-T1	7460.GB15156-PA	4.2e-59	233.8					artNOG[6]	03AUR@artNOG,0AB6Q@biNOG,0JF1E@euNOG,0SXED@inNOG,0VN74@meNOG,0YZ59@NOG,147KH@opiNOG	NA|NA|NA	S	ZnF_C2H2
TetragonulaCarbonaria_001182-T1	7425.NV24275-PA	5.2e-48	195.7					artNOG[6]	038KI@artNOG,0A8XW@biNOG,0J20N@euNOG,0S860@hymNOG,0SVF7@inNOG,0VJU4@meNOG,11YKV@NOG,13VY3@opiNOG	NA|NA|NA
TetragonulaCarbonaria_001183-T1	7460.GB18280-PA	1.5e-107	394.4					artNOG[6]	037UJ@artNOG,0A736@biNOG,0SUQC@inNOG,0VHX9@meNOG,0XPX0@NOG,13TNY@opiNOG,KOG3510@euNOG	NA|NA|NA	T	Immunoglobulin V-set domain
TetragonulaCarbonaria_001196-T1	7425.NV19011-PA	5e-90	335.9					artNOG[6]	037UJ@artNOG,0A736@biNOG,0S55U@hymNOG,0SUQC@inNOG,0VHX9@meNOG,0XPX0@NOG,13TNY@opiNOG,KOG3510@euNOG	NA|NA|NA	T	Immunoglobulin V-set domain
TetragonulaCarbonaria_001200-T1	12957.ACEP_00005634-PA	1e-52	212.2					meNOG[21]	0AADJ@biNOG,0VMBQ@meNOG,0XRW9@NOG,13WPI@opiNOG,KOG3656@euNOG	NA|NA|NA	T	Serpentine type 7TM GPCR chemoreceptor Srsx
TetragonulaCarbonaria_001205-T1	7460.GB14561-PA	1e-210	738.0		GO:0001591,GO:0003008,GO:0003674,GO:0004871,GO:0004872,GO:0004888,GO:0004930,GO:0004952,GO:0005575,GO:0007154,GO:0007165,GO:0007166,GO:0007186,GO:0007212,GO:0007267,GO:0007268,GO:0008150,GO:0008227,GO:0009987,GO:0016020,GO:0016021,GO:0019226,GO:0023052,GO:0030594,GO:0031224,GO:0032501,GO:0035637,GO:0038023,GO:0044425,GO:0044699,GO:0044700,GO:0044707,GO:0044763,GO:0050789,GO:0050794,GO:0050877,GO:…	K14049		artNOG[6]	032Y9@artNOG,09X5Q@biNOG,0S6A5@hymNOG,0SRUK@inNOG,0V846@meNOG,0XRW9@NOG,13JVF@opiNOG,KOG3656@euNOG	NA|NA|NA	T	Serpentine type 7TM GPCR chemoreceptor Srx
TetragonulaCarbonaria_001207-T1	7460.GB14619-PA	0.0	2040.0		GO:0001580,GO:0001894,GO:0001895,GO:0002251,GO:0002376,GO:0002385,GO:0003008,GO:0003674,GO:0003824,GO:0004435,GO:0004620,GO:0004629,GO:0005096,GO:0005575,GO:0005623,GO:0005886,GO:0006140,GO:0006629,GO:0006638,GO:0006639,GO:0006644,GO:0006650,GO:0006651,GO:0006793,GO:0006796,GO:0006873,GO:0006874,GO:0006875,GO:0006955,GO:0007154,GO:0007165,GO:0007166,GO:0007186,GO:0007200,GO:0007204,GO:0007600,GO:…	K05858		artNOG[6]	0337T@artNOG,09VSB@biNOG,0S594@hymNOG,0SS6S@inNOG,0V5XZ@meNOG,0XPSW@NOG,12NH2@opiNOG,KOG0169@euNOG	NA|NA|NA	I	Protein of unknown function (DUF1154)
TetragonulaCarbonaria_001209-T1	7460.GB10653-PA	2.6e-56	224.6					artNOG[6]	0393S@artNOG,0A7SR@biNOG,0J307@euNOG,0S8TE@hymNOG,0SVM7@inNOG,0VIMA@meNOG,0YUJT@NOG,13Y5R@opiNOG	NA|NA|NA	S	Inherit from opiNOG: Cuticular protein
TetragonulaCarbonaria_001210-T1	7460.GB10653-PA	1.6e-12	77.8					artNOG[6]	0393S@artNOG,0A7SR@biNOG,0J307@euNOG,0S8TE@hymNOG,0SVM7@inNOG,0VIMA@meNOG,0YUJT@NOG,13Y5R@opiNOG	NA|NA|NA	S	Inherit from opiNOG: Cuticular protein
TetragonulaCarbonaria_001211-T1	7460.GB10653-PA	2.9e-19	100.5					artNOG[6]	0393S@artNOG,0A7SR@biNOG,0J307@euNOG,0S8TE@hymNOG,0SVM7@inNOG,0VIMA@meNOG,0YUJT@NOG,13Y5R@opiNOG	NA|NA|NA	S	Inherit from opiNOG: Cuticular protein
TetragonulaCarbonaria_001212-T1	7460.GB13274-PA	1.4e-23	115.5					artNOG[6]	03AID@artNOG,0A9XG@biNOG,0JDN2@euNOG,0SXAA@inNOG,0VKV6@meNOG,0YSGZ@NOG,147A5@opiNOG	NA|NA|NA
TetragonulaCarbonaria_001213-T1	7460.GB17322-PA	1.9e-28	131.3					artNOG[6]	03AID@artNOG,0A9XG@biNOG,0JDN2@euNOG,0SXAA@inNOG,0VKV6@meNOG,0YSGZ@NOG,147A5@opiNOG	NA|NA|NA
TetragonulaCarbonaria_001214-T1	7460.GB10410-PA	1.3e-69	270.0					artNOG[6]	03GJV@artNOG,0A8YP@biNOG,0KFAP@euNOG,0S8JD@hymNOG,0T39W@inNOG,0VJV1@meNOG,113XQ@NOG,12Z86@opiNOG	NA|NA|NA
TetragonulaCarbonaria_001215-T1	7460.GB14905-PA	0.0	1360.5					artNOG[6]	03GWG@artNOG,0A6C8@biNOG,0KH56@euNOG,0S7H9@hymNOG,0T2Y8@inNOG,0VH6P@meNOG,10RMM@NOG,12VNW@opiNOG	NA|NA|NA
TetragonulaCarbonaria_001216-T1	7460.GB14905-PA	3.2e-123	448.0					artNOG[6]	03GWG@artNOG,0A6C8@biNOG,0KH56@euNOG,0S7H9@hymNOG,0T2Y8@inNOG,0VH6P@meNOG,10RMM@NOG,12VNW@opiNOG	NA|NA|NA
TetragonulaCarbonaria_001217-T1	7460.GB18182-PA	1.1e-120	439.1			K00599		artNOG[6]	03I0A@artNOG,0B67M@biNOG,0ITBM@euNOG,0S9TS@hymNOG,0T4CN@inNOG,0WIXB@meNOG,0XSAE@NOG,13FV0@opiNOG	NA|NA|NA	S	Methyltransferase domain
TetragonulaCarbonaria_001218-T1	7425.NV15980-PA	1.7e-32	146.0					artNOG[6]	03GRF@artNOG,0AFP8@biNOG,0KG38@euNOG,0S862@hymNOG,0T33S@inNOG,0VSX8@meNOG,10SQE@NOG,12XRM@opiNOG	NA|NA|NA
TetragonulaCarbonaria_001220-T1	7460.GB18182-PA	2.4e-165	587.8			K00599		artNOG[6]	03I0A@artNOG,0B67M@biNOG,0ITBM@euNOG,0S9TS@hymNOG,0T4CN@inNOG,0WIXB@meNOG,0XSAE@NOG,13FV0@opiNOG	NA|NA|NA	S	Methyltransferase domain
TetragonulaCarbonaria_001222-T1	7460.GB18182-PA	3.3e-126	457.2			K00599		artNOG[6]	03I0A@artNOG,0B67M@biNOG,0ITBM@euNOG,0S9TS@hymNOG,0T4CN@inNOG,0WIXB@meNOG,0XSAE@NOG,13FV0@opiNOG	NA|NA|NA	S	Methyltransferase domain
TetragonulaCarbonaria_001223-T1	7460.GB30420-PA	2e-141	507.3		GO:0002118,GO:0002121,GO:0003674,GO:0003824,GO:0003858,GO:0007275,GO:0007399,GO:0007417,GO:0007420,GO:0007610,GO:0007635,GO:0008150,GO:0008152,GO:0016319,GO:0016491,GO:0016614,GO:0016616,GO:0032501,GO:0032502,GO:0042048,GO:0042221,GO:0044699,GO:0044707,GO:0044708,GO:0044710,GO:0044767,GO:0048513,GO:0048731,GO:0048856,GO:0050896,GO:0051704,GO:0051705,GO:0055114	K00019		artNOG[6]	0371A@artNOG,0A82I@biNOG,0S7GM@hymNOG,0STYQ@inNOG,0VIYZ@meNOG,0Y7FK@NOG,13S5F@opiNOG,KOG1610@euNOG	NA|NA|NA	Q	short chain dehydrogenase
TetragonulaCarbonaria_001224-T1	7460.GB12728-PA	5.4e-52	208.8		GO:0002118,GO:0002121,GO:0003674,GO:0003824,GO:0003858,GO:0007275,GO:0007399,GO:0007417,GO:0007420,GO:0007610,GO:0007635,GO:0008150,GO:0008152,GO:0016319,GO:0016491,GO:0016614,GO:0016616,GO:0032501,GO:0032502,GO:0042048,GO:0042221,GO:0044699,GO:0044707,GO:0044708,GO:0044710,GO:0044767,GO:0048513,GO:0048731,GO:0048856,GO:0050896,GO:0051704,GO:0051705,GO:0055114	K00019		artNOG[6]	0371A@artNOG,0A82I@biNOG,0S7GM@hymNOG,0STYQ@inNOG,0VIYZ@meNOG,0Y7FK@NOG,13S5F@opiNOG,KOG1610@euNOG	NA|NA|NA	Q	short chain dehydrogenase
TetragonulaCarbonaria_001232-T1	7460.GB12524-PA	1.4e-75	288.1		GO:0003674,GO:0005198,GO:0005214,GO:0008010,GO:0042302			artNOG[6]	0393E@artNOG,0AA3A@biNOG,0J2PN@euNOG,0S8Y7@hymNOG,0SVW1@inNOG,0VMM5@meNOG,12D6Y@NOG,13WV9@opiNOG	NA|NA|NA	S	Insect cuticle protein
TetragonulaCarbonaria_001238-T1	7460.GB14615-PA	4.8e-120	436.8		GO:0003008,GO:0007600,GO:0007606,GO:0008150,GO:0032501,GO:0044699,GO:0044707,GO:0050877			artNOG[6]	03HII@artNOG,0B4MV@biNOG,0IQII@euNOG,0S9PA@hymNOG,0T3Z8@inNOG,0WH65@meNOG,0XUJV@NOG,13DD5@opiNOG	NA|NA|NA	T	Immunoglobulin V-set domain
TetragonulaCarbonaria_001247-T1	7460.GB16121-PA	2.4e-61	240.0					artNOG[6]	03928@artNOG,0AAQP@biNOG,0JGSN@euNOG,0S8SY@hymNOG,0SXMM@inNOG,0VMPJ@meNOG,12D6Y@NOG,148ZX@opiNOG	NA|NA|NA	S	Insect cuticle protein
TetragonulaCarbonaria_001254-T1	7460.GB30251-PA	5e-121	441.0					meNOG[21]	0AN9Z@biNOG,0KGEQ@euNOG,0W05X@meNOG,10SCH@NOG,12X4A@opiNOG	NA|NA|NA	S	7tm Odorant receptor
TetragonulaCarbonaria_001255-T1	7460.GB12608-PA	4.1e-257	892.5					artNOG[6]	03435@artNOG,0A0JB@biNOG,0S4HB@hymNOG,0SQS2@inNOG,0V9S9@meNOG,12VHD@opiNOG,COG2124@NOG,KOG0159@euNOG	NA|NA|NA	Q	Cytochrome P450
TetragonulaCarbonaria_001256-T1	7460.GB13745-PA	1.9e-101	374.0		GO:0001071,GO:0003674,GO:0003700,GO:0005575,GO:0005622,GO:0005623,GO:0005634,GO:0006355,GO:0008150,GO:0009889,GO:0010468,GO:0010556,GO:0019219,GO:0019222,GO:0031323,GO:0031326,GO:0043226,GO:0043227,GO:0043229,GO:0043231,GO:0044424,GO:0044464,GO:0050789,GO:0050794,GO:0051171,GO:0051252,GO:0060255,GO:0065007,GO:0080090,GO:2000112,GO:2001141	K09339		artNOG[6]	0381Y@artNOG,09W4K@biNOG,0SUY1@inNOG,0V72Y@meNOG,1188D@NOG,13UQ9@opiNOG,KOG0488@euNOG	NA|NA|NA	K	Homeobox domain
TetragonulaCarbonaria_001257-T1	7425.NV15973-PA	9.2e-22	109.0					artNOG[6]	03435@artNOG,0A0JB@biNOG,0S4HB@hymNOG,0SQS2@inNOG,0V9S9@meNOG,12VHD@opiNOG,COG2124@NOG,KOG0159@euNOG	NA|NA|NA	Q	Cytochrome P450
TetragonulaCarbonaria_001258-T1	7460.GB14038-PA	1.8e-86	324.3					artNOG[6]	03962@artNOG,0AB6X@biNOG,0J39S@euNOG,0S93F@hymNOG,0SVYK@inNOG,0VN78@meNOG,128MF@NOG,13YA1@opiNOG	NA|NA|NA
TetragonulaCarbonaria_001259-T1	7460.GB16672-PA	0.0	1864.0			K16462		artNOG[6]	037C7@artNOG,09ZTM@biNOG,0IJHV@euNOG,0S6RY@hymNOG,0STZM@inNOG,0VAPX@meNOG,11VEQ@NOG,13NGP@opiNOG	NA|NA|NA	S	Inherit from biNOG: Centrosomal protein 164kDa
TetragonulaCarbonaria_001266-T1	7460.GB19883-PA	2.1e-69	268.1		GO:0000122,GO:0001071,GO:0001748,GO:0003674,GO:0003676,GO:0003677,GO:0003700,GO:0005488,GO:0005575,GO:0005622,GO:0005623,GO:0005634,GO:0006355,GO:0006357,GO:0006810,GO:0006897,GO:0006909,GO:0008150,GO:0008284,GO:0009889,GO:0009890,GO:0009892,GO:0010468,GO:0010556,GO:0010558,GO:0010605,GO:0010629,GO:0016192,GO:0019219,GO:0019222,GO:0031323,GO:0031324,GO:0031326,GO:0031327,GO:0032502,GO:0042127,GO:…	K09336		artNOG[6]	036GG@artNOG,0A4QN@biNOG,0S35C@hymNOG,0STE9@inNOG,0VFJP@meNOG,0ZN24@NOG,13JZ0@opiNOG,KOG0494@euNOG	NA|NA|NA	K	OAR domain
TetragonulaCarbonaria_001271-T1	7460.GB19883-PA	3.7e-29	133.3		GO:0000122,GO:0001071,GO:0001748,GO:0003674,GO:0003676,GO:0003677,GO:0003700,GO:0005488,GO:0005575,GO:0005622,GO:0005623,GO:0005634,GO:0006355,GO:0006357,GO:0006810,GO:0006897,GO:0006909,GO:0008150,GO:0008284,GO:0009889,GO:0009890,GO:0009892,GO:0010468,GO:0010556,GO:0010558,GO:0010605,GO:0010629,GO:0016192,GO:0019219,GO:0019222,GO:0031323,GO:0031324,GO:0031326,GO:0031327,GO:0032502,GO:0042127,GO:…	K09336		artNOG[6]	036GG@artNOG,0A4QN@biNOG,0S35C@hymNOG,0STE9@inNOG,0VFJP@meNOG,0ZN24@NOG,13JZ0@opiNOG,KOG0494@euNOG	NA|NA|NA	K	OAR domain
TetragonulaCarbonaria_001274-T1	7460.GB19883-PA	3.2e-77	293.5		GO:0000122,GO:0001071,GO:0001748,GO:0003674,GO:0003676,GO:0003677,GO:0003700,GO:0005488,GO:0005575,GO:0005622,GO:0005623,GO:0005634,GO:0006355,GO:0006357,GO:0006810,GO:0006897,GO:0006909,GO:0008150,GO:0008284,GO:0009889,GO:0009890,GO:0009892,GO:0010468,GO:0010556,GO:0010558,GO:0010605,GO:0010629,GO:0016192,GO:0019219,GO:0019222,GO:0031323,GO:0031324,GO:0031326,GO:0031327,GO:0032502,GO:0042127,GO:…	K09336		artNOG[6]	036GG@artNOG,0A4QN@biNOG,0S35C@hymNOG,0STE9@inNOG,0VFJP@meNOG,0ZN24@NOG,13JZ0@opiNOG,KOG0494@euNOG	NA|NA|NA	K	OAR domain
TetragonulaCarbonaria_001276-T1	7460.GB19559-PA	1.7e-267	926.8	MSL-3	GO:0000803,GO:0000805,GO:0002682,GO:0003674,GO:0003676,GO:0003682,GO:0003723,GO:0003729,GO:0005488,GO:0005515,GO:0005575,GO:0005622,GO:0005623,GO:0005634,GO:0005694,GO:0006355,GO:0007549,GO:0008150,GO:0009047,GO:0009889,GO:0009891,GO:0009893,GO:0010468,GO:0010556,GO:0010557,GO:0010604,GO:0010628,GO:0016456,GO:0019219,GO:0019222,GO:0030529,GO:0031323,GO:0031325,GO:0031326,GO:0031328,GO:0031935,GO:…	K18403		artNOG[6]	03505@artNOG,0A0EB@biNOG,0S70R@hymNOG,0SRMG@inNOG,0VBAJ@meNOG,0XR9F@NOG,12SSY@opiNOG,KOG3001@euNOG	NA|NA|NA	B, K	MRG
TetragonulaCarbonaria_001277-T1	7460.GB17483-PA	0.0	1105.9		GO:0003674,GO:0005488,GO:0005515,GO:0006464,GO:0006508,GO:0006511,GO:0008150,GO:0008152,GO:0009056,GO:0009057,GO:0009987,GO:0016567,GO:0019538,GO:0019941,GO:0030163,GO:0032446,GO:0036211,GO:0042787,GO:0043170,GO:0043412,GO:0043632,GO:0044237,GO:0044238,GO:0044248,GO:0044257,GO:0044260,GO:0044265,GO:0044267,GO:0051603,GO:0070647,GO:0071704,GO:1901575	K10263		artNOG[6]	033VD@artNOG,09WQW@biNOG,0IEAX@euNOG,0STAE@inNOG,0V7PB@meNOG,0XTK0@NOG,12Q2K@opiNOG	NA|NA|NA	S	Inherit from biNOG: F-box and WD repeat domain containing 5
TetragonulaCarbonaria_001278-T1	7460.GB14150-PA	2.4e-208	730.3			K18703		artNOG[6]	031YB@artNOG,09W98@biNOG,0S4GA@hymNOG,0ST3P@inNOG,0V7YS@meNOG,12PHB@opiNOG,COG1804@NOG,KOG3957@euNOG	NA|NA|NA	I	CoA-transferase family III
TetragonulaCarbonaria_001279-T1	12957.ACEP_00007538-PA	1.4e-80	304.3		GO:0003674,GO:0003676,GO:0003723,GO:0003729,GO:0005488,GO:0097159,GO:1901363			artNOG[6]	0382B@artNOG,09YWZ@biNOG,0IGKV@euNOG,0S6KH@hymNOG,0SV0D@inNOG,0V9US@meNOG,11FJ0@NOG,12SN5@opiNOG	NA|NA|NA	S	RNA recognition motif. (a.k.a. RRM, RBD, or RNP domain)
TetragonulaCarbonaria_001280-T1	7460.GB14778-PA	2.7e-73	280.0	MRPS25	GO:0000313,GO:0000314,GO:0003674,GO:0003735,GO:0005198,GO:0005575,GO:0005622,GO:0005623,GO:0005737,GO:0005739,GO:0005759,GO:0005761,GO:0005763,GO:0005840,GO:0006412,GO:0008150,GO:0008152,GO:0009058,GO:0009059,GO:0009987,GO:0010467,GO:0015935,GO:0019538,GO:0030529,GO:0031974,GO:0032991,GO:0034645,GO:0043170,GO:0043226,GO:0043227,GO:0043228,GO:0043229,GO:0043231,GO:0043232,GO:0043233,GO:0044237,GO:…	K17404		artNOG[6]	036KK@artNOG,09T4S@biNOG,0STID@inNOG,0V43H@meNOG,0YI66@NOG,13PRD@opiNOG,KOG4079@euNOG	NA|NA|NA	J	Ribosomal protein S25
TetragonulaCarbonaria_001281-T1	7460.GB11830-PA	0.0	1711.0		GO:0003674,GO:0003824,GO:0004812,GO:0004813,GO:0005575,GO:0005622,GO:0005623,GO:0005737,GO:0006082,GO:0006139,GO:0006399,GO:0006412,GO:0006418,GO:0006419,GO:0006520,GO:0006725,GO:0006807,GO:0008150,GO:0008152,GO:0009058,GO:0009059,GO:0009987,GO:0010467,GO:0016070,GO:0016874,GO:0016875,GO:0016876,GO:0019538,GO:0019752,GO:0034641,GO:0034645,GO:0034660,GO:0043038,GO:0043039,GO:0043170,GO:0043436,GO:…	K01872		artNOG[6]	032Z6@artNOG,09UCF@biNOG,0SPTF@inNOG,0V5BP@meNOG,12NNZ@opiNOG,COG0013@NOG,KOG0188@euNOG	NA|NA|NA	J	alanyl-tRNA synthetase
TetragonulaCarbonaria_001282-T1	7460.GB10570-PA	3.5e-129	466.5		GO:0000166,GO:0001882,GO:0001883,GO:0003674,GO:0005488,GO:0005525,GO:0017076,GO:0019001,GO:0032549,GO:0032550,GO:0032553,GO:0032555,GO:0032561,GO:0035639,GO:0036094,GO:0043167,GO:0043168,GO:0097159,GO:1901265,GO:1901363	K03979		artNOG[6]	0347T@artNOG,09V6K@biNOG,0SQWS@inNOG,0V665@meNOG,12PUX@opiNOG,COG0536@NOG,KOG1489@euNOG,KOG4174@euNOG	NA|NA|NA	S	GTP-binding protein
TetragonulaCarbonaria_001283-T1	7460.GB10570-PA	9.9e-122	442.2		GO:0000166,GO:0001882,GO:0001883,GO:0003674,GO:0005488,GO:0005525,GO:0017076,GO:0019001,GO:0032549,GO:0032550,GO:0032553,GO:0032555,GO:0032561,GO:0035639,GO:0036094,GO:0043167,GO:0043168,GO:0097159,GO:1901265,GO:1901363	K03979		artNOG[6]	0347T@artNOG,09V6K@biNOG,0SQWS@inNOG,0V665@meNOG,12PUX@opiNOG,COG0536@NOG,KOG1489@euNOG,KOG4174@euNOG	NA|NA|NA	S	GTP-binding protein
TetragonulaCarbonaria_001284-T1	7460.GB10104-PA	5.1e-179	632.1		GO:0003674,GO:0003824,GO:0005575,GO:0008150,GO:0008152,GO:0016020,GO:0016021,GO:0016491,GO:0031224,GO:0044425,GO:0044710,GO:0055114,GO:0080132	K10704		artNOG[6]	035MD@artNOG,09VRH@biNOG,0S5E3@hymNOG,0SQ4V@inNOG,0V6QE@meNOG,0XRWR@NOG,12PSM@opiNOG,KOG3011@euNOG	NA|NA|NA	O	Kua-ubiquitin conjugating enzyme hybrid localisation domain
TetragonulaCarbonaria_001285-T1	7460.GB13929-PA	2.8e-185	652.9		GO:0005575,GO:0005622,GO:0005623,GO:0005634,GO:0005654,GO:0005737,GO:0005815,GO:0005856,GO:0005875,GO:0006325,GO:0006464,GO:0006479,GO:0006996,GO:0007017,GO:0008150,GO:0008152,GO:0008213,GO:0008352,GO:0009987,GO:0015630,GO:0016043,GO:0016568,GO:0016569,GO:0016570,GO:0016571,GO:0018022,GO:0018023,GO:0018193,GO:0018205,GO:0019538,GO:0031974,GO:0031981,GO:0032259,GO:0032991,GO:0034708,GO:0034968,GO:…	K14962		artNOG[6]	032I2@artNOG,0APG7@biNOG,0S5N3@hymNOG,0SPEN@inNOG,0W1RP@meNOG,0XT9X@NOG,12UYD@opiNOG,KOG1446@euNOG	NA|NA|NA	A, B, O	WD domain, G-beta repeat
TetragonulaCarbonaria_001286-T1	7460.GB11285-PA	9.9e-286	987.6		GO:0003674,GO:0003824,GO:0004812,GO:0004815,GO:0006082,GO:0006139,GO:0006399,GO:0006412,GO:0006418,GO:0006422,GO:0006520,GO:0006725,GO:0006807,GO:0008150,GO:0008152,GO:0009058,GO:0009059,GO:0009987,GO:0010467,GO:0016070,GO:0016874,GO:0016875,GO:0016876,GO:0019538,GO:0019752,GO:0034641,GO:0034645,GO:0034660,GO:0043038,GO:0043039,GO:0043170,GO:0043436,GO:0044237,GO:0044238,GO:0044249,GO:0044260,GO:…	K01876		artNOG[6]	033NI@artNOG,09W5M@biNOG,0S7E6@hymNOG,0SQDR@inNOG,0V73X@meNOG,12PC2@opiNOG,COG0173@NOG,KOG2411@euNOG	NA|NA|NA	J	tRNA synthetases class II (D, K and N)
TetragonulaCarbonaria_001287-T1	7460.GB12398-PA	4.5e-50	202.6		GO:0003674,GO:0003676,GO:0003723,GO:0005488,GO:0017069,GO:0017070,GO:0097159,GO:1901363	K12623		artNOG[6]	037TX@artNOG,0A89T@biNOG,0S8XP@hymNOG,0SUQ1@inNOG,0VJ5K@meNOG,11TZU@NOG,13V42@opiNOG,KOG3293@euNOG	NA|NA|NA	A	u6 snRNA-associated Sm-like protein LSm4-like
TetragonulaCarbonaria_001288-T1	7460.GB13214-PA	7.6e-242	841.3	HEL25E	GO:0000226,GO:0000278,GO:0000375,GO:0000377,GO:0000381,GO:0000398,GO:0003674,GO:0003724,GO:0003824,GO:0004004,GO:0004386,GO:0005575,GO:0005622,GO:0005623,GO:0005634,GO:0005681,GO:0005856,GO:0005875,GO:0006139,GO:0006152,GO:0006163,GO:0006195,GO:0006200,GO:0006325,GO:0006338,GO:0006396,GO:0006397,GO:0006403,GO:0006405,GO:0006406,GO:0006725,GO:0006753,GO:0006793,GO:0006796,GO:0006807,GO:0006810,GO:…	K12812		artNOG[6]	032G4@artNOG,09VIW@biNOG,0S3K4@hymNOG,0SPD1@inNOG,0V6I3@meNOG,12PBW@opiNOG,COG0513@NOG,KOG0329@euNOG	NA|NA|NA	A	DEAD/DEAH box helicase
TetragonulaCarbonaria_001289-T1	7460.GB19739-PA	6.6e-171	605.1		GO:0007275,GO:0007423,GO:0007444,GO:0008150,GO:0022416,GO:0032501,GO:0032502,GO:0035220,GO:0044699,GO:0044707,GO:0044767,GO:0048513,GO:0048731,GO:0048856	K10656		artNOG[6]	036DZ@artNOG,09Y04@biNOG,0S6QZ@hymNOG,0STAZ@inNOG,0V8XT@meNOG,12QUR@opiNOG,COG5183@NOG,KOG1609@euNOG	NA|NA|NA	O	RINGv
TetragonulaCarbonaria_001291-T1	7460.GB19739-PA	2.3e-39	167.2		GO:0007275,GO:0007423,GO:0007444,GO:0008150,GO:0022416,GO:0032501,GO:0032502,GO:0035220,GO:0044699,GO:0044707,GO:0044767,GO:0048513,GO:0048731,GO:0048856	K10656		artNOG[6]	036DZ@artNOG,09Y04@biNOG,0S6QZ@hymNOG,0STAZ@inNOG,0V8XT@meNOG,12QUR@opiNOG,COG5183@NOG,KOG1609@euNOG	NA|NA|NA	O	RINGv
TetragonulaCarbonaria_001293-T1	7460.GB15659-PA	0.0	2497.2	CNK	GO:0000578,GO:0001654,GO:0001745,GO:0001751,GO:0001754,GO:0002165,GO:0003002,GO:0003674,GO:0005488,GO:0005515,GO:0005575,GO:0005622,GO:0005623,GO:0005737,GO:0005886,GO:0005911,GO:0005912,GO:0005913,GO:0006355,GO:0006357,GO:0007154,GO:0007165,GO:0007166,GO:0007167,GO:0007169,GO:0007264,GO:0007265,GO:0007275,GO:0007350,GO:0007351,GO:0007389,GO:0007399,GO:0007423,GO:0007424,GO:0007426,GO:0007444,GO:…	K17536		artNOG[6]	034X5@artNOG,09TZW@biNOG,0S60N@hymNOG,0SSQ7@inNOG,0V4YR@meNOG,104C7@NOG,13MJ5@opiNOG,KOG1738@euNOG	NA|NA|NA	F	SAM domain (Sterile alpha motif)
TetragonulaCarbonaria_001294-T1	12957.ACEP_00016124-PA	3.2e-19	100.5			K08493		artNOG[6]	03BP2@artNOG,09YQ8@biNOG,0S94R@hymNOG,0SY6Z@inNOG,0V9N0@meNOG,11J90@NOG,13HBF@opiNOG,KOG1666@euNOG	NA|NA|NA	U	Snare region anchored in the vesicle membrane C-terminus
TetragonulaCarbonaria_001295-T1	7460.GB17208-PA	7.6e-199	698.4		GO:0000030,GO:0003674,GO:0003824,GO:0004376,GO:0005575,GO:0005622,GO:0005623,GO:0005737,GO:0005811,GO:0008150,GO:0008152,GO:0016740,GO:0016757,GO:0016758,GO:0044424,GO:0044444,GO:0044464	K03843		artNOG[6]	03558@artNOG,09W0B@biNOG,0S45H@hymNOG,0SSQY@inNOG,0V6YR@meNOG,12R12@opiNOG,COG0438@NOG,KOG0853@euNOG	NA|NA|NA	M	Glycosyl transferases group 1
TetragonulaCarbonaria_001296-T1	7460.GB13651-PA	1.1e-186	657.9	SPF45	GO:0000375,GO:0000377,GO:0000381,GO:0000398,GO:0001654,GO:0001745,GO:0005575,GO:0005622,GO:0005623,GO:0005634,GO:0005681,GO:0006139,GO:0006259,GO:0006281,GO:0006396,GO:0006397,GO:0006725,GO:0006807,GO:0006950,GO:0006974,GO:0007275,GO:0007423,GO:0008150,GO:0008152,GO:0008380,GO:0009653,GO:0009887,GO:0009987,GO:0010467,GO:0010468,GO:0016070,GO:0016071,GO:0019219,GO:0019222,GO:0030529,GO:0031323,GO:…	K12840		artNOG[6]	031ZR@artNOG,09YJ6@biNOG,0S44A@hymNOG,0SNZX@inNOG,0V9GW@meNOG,0XWJ5@NOG,12U4N@opiNOG,KOG1996@euNOG	NA|NA|NA	A	G_patch
TetragonulaCarbonaria_001297-T1	7460.GB19226-PA	6.8e-31	139.0		GO:0003674,GO:0003676,GO:0005488,GO:0097159,GO:1901363	K09250		artNOG[6]	0382U@artNOG,09ZZI@biNOG,0S838@hymNOG,0SV6A@inNOG,0VAWA@meNOG,13VRY@opiNOG,COG5082@NOG,KOG4400@euNOG	NA|NA|NA	O	Zinc knuckle
TetragonulaCarbonaria_001298-T1	7460.GB16687-PA	0.0	1231.1	BICD	GO:0000003,GO:0000226,GO:0000578,GO:0001709,GO:0003002,GO:0003006,GO:0003008,GO:0003674,GO:0005488,GO:0005515,GO:0005575,GO:0005622,GO:0005623,GO:0005737,GO:0006403,GO:0006810,GO:0006897,GO:0006996,GO:0007010,GO:0007017,GO:0007097,GO:0007154,GO:0007163,GO:0007267,GO:0007268,GO:0007275,GO:0007276,GO:0007281,GO:0007292,GO:0007293,GO:0007294,GO:0007308,GO:0007309,GO:0007310,GO:0007312,GO:0007314,GO:…	K18739		artNOG[6]	032P3@artNOG,09T4D@biNOG,0S9GZ@hymNOG,0SP3B@inNOG,0V433@meNOG,0XR47@NOG,12S48@opiNOG,KOG0999@euNOG	NA|NA|NA	U	Microtubule-associated protein Bicaudal-D
TetragonulaCarbonaria_001301-T1	7425.NV16552-PA	4.9e-19	99.0		GO:0003674,GO:0003824,GO:0004721,GO:0004725,GO:0006464,GO:0006470,GO:0006793,GO:0006796,GO:0008150,GO:0008152,GO:0009987,GO:0016311,GO:0016787,GO:0016788,GO:0016791,GO:0019538,GO:0035335,GO:0036211,GO:0042578,GO:0043170,GO:0043412,GO:0044237,GO:0044238,GO:0044260,GO:0044267,GO:0071704			artNOG[6]	033ED@artNOG,09V8F@biNOG,0S3NH@hymNOG,0SQ6J@inNOG,0V8W3@meNOG,13DXY@opiNOG,COG5599@NOG,KOG4228@euNOG	NA|NA|NA	T	PTPc
TetragonulaCarbonaria_001306-T1	7460.GB11835-PA	0.0	1267.3		GO:0003674,GO:0003824,GO:0004721,GO:0004725,GO:0006464,GO:0006470,GO:0006793,GO:0006796,GO:0008150,GO:0008152,GO:0009987,GO:0016311,GO:0016787,GO:0016788,GO:0016791,GO:0019538,GO:0035335,GO:0036211,GO:0042578,GO:0043170,GO:0043412,GO:0044237,GO:0044238,GO:0044260,GO:0044267,GO:0071704			artNOG[6]	033ED@artNOG,09V8F@biNOG,0S3NH@hymNOG,0SQ6J@inNOG,0V8W3@meNOG,13DXY@opiNOG,COG5599@NOG,KOG4228@euNOG	NA|NA|NA	T	PTPc
TetragonulaCarbonaria_001307-T1	7460.GB14766-PA	0.0	1399.4					artNOG[6]	03GUH@artNOG,0A4RM@biNOG,0KG80@euNOG,0S4B0@hymNOG,0T30B@inNOG,0VFKJ@meNOG,10SJF@NOG,12XH5@opiNOG	NA|NA|NA
TetragonulaCarbonaria_001309-T1	7460.GB14545-PA	4.3e-197	692.6	VPS16B	GO:0002376,GO:0006955,GO:0006996,GO:0008150,GO:0009987,GO:0016043,GO:0044699,GO:0044763,GO:0050896,GO:0071840,GO:0090382			artNOG[6]	03745@artNOG,09XTG@biNOG,0SU54@inNOG,0V8R3@meNOG,0XR4F@NOG,12U41@opiNOG,KOG4677@euNOG	NA|NA|NA	U	Golgin subfamily A member 5
TetragonulaCarbonaria_001310-T1	7460.GB19881-PA	1.8e-127	460.7		GO:0000022,GO:0000226,GO:0000278,GO:0001700,GO:0002252,GO:0002376,GO:0003008,GO:0003674,GO:0005488,GO:0005515,GO:0005575,GO:0005622,GO:0005623,GO:0005737,GO:0005856,GO:0005874,GO:0005875,GO:0006461,GO:0006582,GO:0006725,GO:0006950,GO:0006952,GO:0006955,GO:0006996,GO:0007010,GO:0007017,GO:0007049,GO:0007051,GO:0007052,GO:0007059,GO:0007163,GO:0007275,GO:0007423,GO:0007600,GO:0007605,GO:0007610,GO:…	K10436		artNOG[6]	032YA@artNOG,09XCH@biNOG,0S3MH@hymNOG,0SQ5P@inNOG,0V74H@meNOG,12QG6@opiNOG,COG5217@NOG,KOG3000@euNOG	NA|NA|NA	Z	EB1-like C-terminal motif
TetragonulaCarbonaria_001311-T1	7460.GB16730-PA	1.6e-73	282.7		GO:0005575,GO:0005622,GO:0005623,GO:0005737,GO:0005811,GO:0044424,GO:0044444,GO:0044464			artNOG[6]	0392X@artNOG,0AAX5@biNOG,0J3NH@euNOG,0S83Y@hymNOG,0SVQN@inNOG,0VMX5@meNOG,0YXRP@NOG,13XBN@opiNOG	NA|NA|NA
TetragonulaCarbonaria_001313-T1	7460.GB15027-PA	7.8e-104	382.1	VND	GO:0000122,GO:0000981,GO:0001071,GO:0001709,GO:0003002,GO:0003674,GO:0003700,GO:0005488,GO:0005515,GO:0005575,GO:0005622,GO:0005623,GO:0005634,GO:0006139,GO:0006351,GO:0006355,GO:0006357,GO:0006366,GO:0006725,GO:0006807,GO:0007275,GO:0007389,GO:0007398,GO:0007399,GO:0007400,GO:0007417,GO:0007419,GO:0007420,GO:0008134,GO:0008150,GO:0008152,GO:0009058,GO:0009059,GO:0009888,GO:0009889,GO:0009890,GO:…	K08029		artNOG[6]	037GY@artNOG,09VWT@biNOG,0S8CU@hymNOG,0SUDT@inNOG,0V6VA@meNOG,0XR21@NOG,13T2H@opiNOG,KOG0842@euNOG	NA|NA|NA	K	Homeobox domain
TetragonulaCarbonaria_001316-T1	7460.GB12239-PA	1.2e-58	231.5	MF	GO:0005575,GO:0005622,GO:0005623,GO:0005737,GO:0006461,GO:0006996,GO:0007010,GO:0007275,GO:0007423,GO:0007444,GO:0008150,GO:0009653,GO:0009987,GO:0010927,GO:0014866,GO:0016043,GO:0022416,GO:0022607,GO:0030016,GO:0030017,GO:0030029,GO:0030036,GO:0030154,GO:0030239,GO:0030241,GO:0031032,GO:0031033,GO:0031034,GO:0031672,GO:0032501,GO:0032502,GO:0032989,GO:0034622,GO:0035220,GO:0042692,GO:0043226,GO:…			artNOG[6]	0370X@artNOG,0A86N@biNOG,0IXCR@euNOG,0S4KM@hymNOG,0STXX@inNOG,0VJ2C@meNOG,11JGD@NOG,13R7A@opiNOG	NA|NA|NA
TetragonulaCarbonaria_001317-T1	7460.GB12239-PA	1.6e-40	171.0	MF	GO:0005575,GO:0005622,GO:0005623,GO:0005737,GO:0006461,GO:0006996,GO:0007010,GO:0007275,GO:0007423,GO:0007444,GO:0008150,GO:0009653,GO:0009987,GO:0010927,GO:0014866,GO:0016043,GO:0022416,GO:0022607,GO:0030016,GO:0030017,GO:0030029,GO:0030036,GO:0030154,GO:0030239,GO:0030241,GO:0031032,GO:0031033,GO:0031034,GO:0031672,GO:0032501,GO:0032502,GO:0032989,GO:0034622,GO:0035220,GO:0042692,GO:0043226,GO:…			artNOG[6]	0370X@artNOG,0A86N@biNOG,0IXCR@euNOG,0S4KM@hymNOG,0STXX@inNOG,0VJ2C@meNOG,11JGD@NOG,13R7A@opiNOG	NA|NA|NA
TetragonulaCarbonaria_001318-T1	7460.GB17612-PA	1.6e-191	673.7		GO:0000003,GO:0000164,GO:0002164,GO:0002165,GO:0002168,GO:0003002,GO:0003006,GO:0003674,GO:0003824,GO:0004721,GO:0004722,GO:0005575,GO:0005622,GO:0005623,GO:0005737,GO:0006464,GO:0006470,GO:0006793,GO:0006796,GO:0006810,GO:0007059,GO:0007097,GO:0007155,GO:0007275,GO:0007276,GO:0007281,GO:0007292,GO:0007293,GO:0007300,GO:0007301,GO:0007308,GO:0007309,GO:0007310,GO:0007312,GO:0007389,GO:0007444,GO:…	K06269		artNOG[6]	03H6G@artNOG,0B3E6@biNOG,0IN85@euNOG,0S9KU@hymNOG,0T3PH@inNOG,0WFT0@meNOG,0XPVF@NOG,13BDY@opiNOG	NA|NA|NA	T	serine threonine-protein phosphatase PP1-beta catalytic subunit-like
TetragonulaCarbonaria_001318-T2	7460.GB17612-PA	6.5e-179	631.7		GO:0000003,GO:0000164,GO:0002164,GO:0002165,GO:0002168,GO:0003002,GO:0003006,GO:0003674,GO:0003824,GO:0004721,GO:0004722,GO:0005575,GO:0005622,GO:0005623,GO:0005737,GO:0006464,GO:0006470,GO:0006793,GO:0006796,GO:0006810,GO:0007059,GO:0007097,GO:0007155,GO:0007275,GO:0007276,GO:0007281,GO:0007292,GO:0007293,GO:0007300,GO:0007301,GO:0007308,GO:0007309,GO:0007310,GO:0007312,GO:0007389,GO:0007444,GO:…	K06269		artNOG[6]	03H6G@artNOG,0B3E6@biNOG,0IN85@euNOG,0S9KU@hymNOG,0T3PH@inNOG,0WFT0@meNOG,0XPVF@NOG,13BDY@opiNOG	NA|NA|NA	T	serine threonine-protein phosphatase PP1-beta catalytic subunit-like
TetragonulaCarbonaria_001318-T3	7460.GB17612-PA	6.5e-179	631.7		GO:0000003,GO:0000164,GO:0002164,GO:0002165,GO:0002168,GO:0003002,GO:0003006,GO:0003674,GO:0003824,GO:0004721,GO:0004722,GO:0005575,GO:0005622,GO:0005623,GO:0005737,GO:0006464,GO:0006470,GO:0006793,GO:0006796,GO:0006810,GO:0007059,GO:0007097,GO:0007155,GO:0007275,GO:0007276,GO:0007281,GO:0007292,GO:0007293,GO:0007300,GO:0007301,GO:0007308,GO:0007309,GO:0007310,GO:0007312,GO:0007389,GO:0007444,GO:…	K06269		artNOG[6]	03H6G@artNOG,0B3E6@biNOG,0IN85@euNOG,0S9KU@hymNOG,0T3PH@inNOG,0WFT0@meNOG,0XPVF@NOG,13BDY@opiNOG	NA|NA|NA	T	serine threonine-protein phosphatase PP1-beta catalytic subunit-like
TetragonulaCarbonaria_001319-T1	7460.GB17999-PA	8.8e-177	624.8	MRG15	GO:0000123,GO:0003674,GO:0005488,GO:0005515,GO:0005575,GO:0005622,GO:0005623,GO:0005634,GO:0005654,GO:0006325,GO:0006338,GO:0006342,GO:0006355,GO:0006464,GO:0006473,GO:0006475,GO:0006996,GO:0008150,GO:0008152,GO:0009889,GO:0009890,GO:0009892,GO:0009987,GO:0010468,GO:0010556,GO:0010558,GO:0010605,GO:0010629,GO:0016043,GO:0016458,GO:0016568,GO:0016569,GO:0016570,GO:0016573,GO:0018193,GO:0018205,GO:…	K11339		artNOG[6]	0334E@artNOG,09TDW@biNOG,0S76D@hymNOG,0SPY3@inNOG,0V4CZ@meNOG,0XR9F@NOG,12UD9@opiNOG,KOG3001@euNOG	NA|NA|NA	B, K	MRG
TetragonulaCarbonaria_001320-T1	7460.GB18882-PA	8.7e-220	768.1		GO:0000003,GO:0000082,GO:0000083,GO:0000122,GO:0000278,GO:0000902,GO:0000904,GO:0000975,GO:0000981,GO:0000982,GO:0001012,GO:0001067,GO:0001071,GO:0001077,GO:0001228,GO:0002165,GO:0002376,GO:0002682,GO:0003006,GO:0003674,GO:0003676,GO:0003677,GO:0003700,GO:0005488,GO:0005515,GO:0005575,GO:0005622,GO:0005623,GO:0005634,GO:0005654,GO:0005667,GO:0006139,GO:0006259,GO:0006260,GO:0006261,GO:0006277,GO:…	K06620,K09389		artNOG[6]	0375K@artNOG,0A06I@biNOG,0S57H@hymNOG,0SU9V@inNOG,0VB2H@meNOG,0XNYI@NOG,13JUZ@opiNOG,KOG2577@euNOG	NA|NA|NA	K	E2F/DP family winged-helix DNA-binding domain
TetragonulaCarbonaria_001322-T1	7460.GB18724-PA	2e-71	274.6		GO:0007275,GO:0007399,GO:0008150,GO:0009987,GO:0022008,GO:0030154,GO:0032501,GO:0032502,GO:0044699,GO:0044707,GO:0044763,GO:0048731,GO:0048856,GO:0048869			artNOG[6]	037CR@artNOG,09ZDK@biNOG,0S816@hymNOG,0SU7Q@inNOG,0VAAM@meNOG,12RXG@opiNOG,COG1371@NOG,KOG4528@euNOG	NA|NA|NA	S	Archease protein family (MTH1598/TM1083)
TetragonulaCarbonaria_001323-T1	7460.GB10192-PA	1.3e-108	397.9		GO:0005575,GO:0005576,GO:0005615,GO:0044421			artNOG[6]	038AJ@artNOG,0A8YQ@biNOG,0J1FU@euNOG,0S4HY@hymNOG,0SV5H@inNOG,0VJV2@meNOG,11VEJ@NOG,13V75@opiNOG	NA|NA|NA	S	JHBP
TetragonulaCarbonaria_001324-T1	7460.GB20038-PA	1.2e-112	411.8		GO:0005575,GO:0005576,GO:0005615,GO:0044421			artNOG[6]	036VV@artNOG,0A74J@biNOG,0IWTK@euNOG,0STRK@inNOG,0VHYR@meNOG,11HSV@NOG,13QDG@opiNOG	NA|NA|NA	S	JHBP
TetragonulaCarbonaria_001326-T1	7425.NV12809-PA	1.4e-86	324.7		GO:0005575,GO:0005576,GO:0005615,GO:0044421			artNOG[6]	0378P@artNOG,0A86K@biNOG,0IXCI@euNOG,0S4ZB@hymNOG,0STVV@inNOG,0VJ29@meNOG,11JCS@NOG,13S20@opiNOG	NA|NA|NA	S	JHBP
TetragonulaCarbonaria_001327-T1	7460.GB16869-PA	6.3e-126	455.7		GO:0005575,GO:0005576,GO:0005615,GO:0044421			artNOG[6]	036DY@artNOG,0A3XK@biNOG,0IK85@euNOG,0S5JG@hymNOG,0STAX@inNOG,0VESG@meNOG,11H46@NOG,13P1E@opiNOG	NA|NA|NA	S	JHBP
TetragonulaCarbonaria_001328-T1	7425.NV12806-PA	9.1e-38	162.5					artNOG[6]	03AP1@artNOG,0AGZA@biNOG,0JDN4@euNOG,0S8S2@hymNOG,0SXBT@inNOG,0VUP4@meNOG,11E6P@NOG,146B5@opiNOG	NA|NA|NA	S	Haemolymph juvenile hormone binding protein (JHBP)
TetragonulaCarbonaria_001329-T1	7460.GB16884-PA	7.1e-107	392.1		GO:0003674,GO:0005488,GO:0008150,GO:0009593,GO:0009719,GO:0009720,GO:0009725,GO:0009726,GO:0010033,GO:0042221,GO:0042562,GO:0050896,GO:0051606			artNOG[6]	03773@artNOG,0A7XS@biNOG,0IY72@euNOG,0S79Y@hymNOG,0SU2H@inNOG,0VISV@meNOG,11JET@NOG,13RMA@opiNOG	NA|NA|NA	S	JHBP
TetragonulaCarbonaria_001330-T1	12957.ACEP_00005778-PA	1.2e-106	391.3					artNOG[6]	038KF@artNOG,0A8EM@biNOG,0J0Y3@euNOG,0S645@hymNOG,0SV29@inNOG,0VJAP@meNOG,11UJD@NOG,13VA9@opiNOG	NA|NA|NA	S	JHBP
TetragonulaCarbonaria_001331-T1	7460.GB15641-PA	1.6e-208	731.1					meNOG[21]	0A8EM@biNOG,0J0Y3@euNOG,0VJAP@meNOG,11UJD@NOG,13VA9@opiNOG	NA|NA|NA	S	Haemolymph juvenile hormone binding protein (JHBP)
TetragonulaCarbonaria_001333-T1	7460.GB17856-PA	1.6e-98	364.4		GO:0000003,GO:0005575,GO:0005576,GO:0005615,GO:0008150,GO:0032501,GO:0032504,GO:0044421			artNOG[6]	036FN@artNOG,0A6FT@biNOG,0IJIQ@euNOG,0STDF@inNOG,0VHAB@meNOG,0XSMG@NOG,13JZI@opiNOG	NA|NA|NA	S	Haemolymph juvenile hormone binding protein (JHBP)
TetragonulaCarbonaria_001334-T1	7460.GB19662-PA	1.9e-126	457.2					artNOG[6]	036I5@artNOG,0A7D0@biNOG,0IW8W@euNOG,0STTR@inNOG,0VI7M@meNOG,11HDR@NOG,13QDF@opiNOG	NA|NA|NA	S	Haemolymph juvenile hormone binding protein (JHBP)
TetragonulaCarbonaria_001335-T1	7460.GB11915-PA	1.7e-256	890.2					artNOG[6]	03H9X@artNOG,0B3SZ@biNOG,0INZN@euNOG,0T3SG@inNOG,0WG7B@meNOG,0XYVZ@NOG,13BZS@opiNOG	NA|NA|NA	U	Major Facilitator Superfamily
TetragonulaCarbonaria_001338-T1	7460.GB15980-PA	1.4e-66	257.7					artNOG[6]	033AD@artNOG,0A50E@biNOG,0S5RR@hymNOG,0SQ36@inNOG,0VFVH@meNOG,13MS9@opiNOG,COG5640@NOG,KOG1215@euNOG,KOG3627@euNOG	NA|NA|NA	E, T	Tryp_SPc
TetragonulaCarbonaria_001339-T1	7460.GB15980-PA	0.0	2215.3					artNOG[6]	033AD@artNOG,0A50E@biNOG,0S5RR@hymNOG,0SQ36@inNOG,0VFVH@meNOG,13MS9@opiNOG,COG5640@NOG,KOG1215@euNOG,KOG3627@euNOG	NA|NA|NA	E, T	Tryp_SPc
TetragonulaCarbonaria_001340-T1	7460.GB18433-PA	6.9e-78	295.4		GO:0002682,GO:0005575,GO:0005622,GO:0005623,GO:0005856,GO:0005869,GO:0005875,GO:0006928,GO:0007017,GO:0007018,GO:0008150,GO:0009987,GO:0015629,GO:0015630,GO:0032991,GO:0035206,GO:0042127,GO:0043226,GO:0043228,GO:0043229,GO:0043232,GO:0043234,GO:0044422,GO:0044424,GO:0044430,GO:0044446,GO:0044464,GO:0044699,GO:0044763,GO:0050789,GO:0050793,GO:0050794,GO:0051239,GO:0065007	K10425		artNOG[6]	039IV@artNOG,0A9P5@biNOG,0JDN3@euNOG,0S8WJ@hymNOG,0SWAS@inNOG,0VKKN@meNOG,124ZM@NOG,146B3@opiNOG	NA|NA|NA	S	Dynactin subunit p22
TetragonulaCarbonaria_001341-T1	7460.GB11586-PA	3.2e-259	899.0	HS6ST	GO:0001763,GO:0002009,GO:0002165,GO:0003674,GO:0003824,GO:0006029,GO:0006082,GO:0006790,GO:0007154,GO:0007165,GO:0007166,GO:0007167,GO:0007169,GO:0007275,GO:0007423,GO:0007424,GO:0007428,GO:0007444,GO:0007472,GO:0007476,GO:0007552,GO:0007560,GO:0008146,GO:0008150,GO:0008152,GO:0008543,GO:0008587,GO:0009058,GO:0009059,GO:0009100,GO:0009101,GO:0009653,GO:0009719,GO:0009791,GO:0009886,GO:0009887,GO:…	K02514		artNOG[6]	032B4@artNOG,09TQI@biNOG,0S5Y1@hymNOG,0SP8Z@inNOG,0V4PS@meNOG,0XSW4@NOG,12NBK@opiNOG,KOG3955@euNOG	NA|NA|NA	G, M	Sulfotransferase family
TetragonulaCarbonaria_001342-T1	7460.GB13188-PA	1.7e-103	380.6					artNOG[6]	036JZ@artNOG,0A2DC@biNOG,0S755@hymNOG,0STHP@inNOG,0VD8Z@meNOG,0XNNE@NOG,13NA9@opiNOG,KOG4030@euNOG	NA|NA|NA	S	SPRY domain
TetragonulaCarbonaria_001343-T1	7460.GB12441-PA	8.3e-71	271.6	RPL35A	GO:0003674,GO:0003735,GO:0005198,GO:0005575,GO:0005622,GO:0005623,GO:0005737,GO:0005829,GO:0005840,GO:0006412,GO:0008150,GO:0008152,GO:0009058,GO:0009059,GO:0009987,GO:0010467,GO:0015934,GO:0019538,GO:0022625,GO:0022626,GO:0030529,GO:0032991,GO:0034645,GO:0043170,GO:0043226,GO:0043228,GO:0043229,GO:0043232,GO:0044237,GO:0044238,GO:0044249,GO:0044260,GO:0044267,GO:0044391,GO:0044422,GO:0044424,GO:…	K02917		artNOG[6]	037H9@artNOG,0A7GB@biNOG,0S81G@hymNOG,0SUIX@inNOG,0VIB3@meNOG,13SUD@opiNOG,COG2451@NOG,KOG0887@euNOG	NA|NA|NA	J	Ribosomal protein L35Ae
TetragonulaCarbonaria_001359-T1	7460.GB18430-PA	7.6e-238	828.9		GO:0001505,GO:0001654,GO:0003001,GO:0003008,GO:0003674,GO:0005215,GO:0005575,GO:0005622,GO:0005623,GO:0005634,GO:0005654,GO:0005667,GO:0005737,GO:0006810,GO:0006836,GO:0006897,GO:0006900,GO:0006901,GO:0006996,GO:0007154,GO:0007267,GO:0007268,GO:0007269,GO:0007275,GO:0007423,GO:0008021,GO:0008104,GO:0008150,GO:0008565,GO:0008593,GO:0009966,GO:0009968,GO:0009987,GO:0010646,GO:0010648,GO:0015031,GO:…	K12393		artNOG[6]	032S6@artNOG,09TNH@biNOG,0S7H1@hymNOG,0SSYS@inNOG,0V4MK@meNOG,0XPFS@NOG,12NAD@opiNOG,KOG0937@euNOG	NA|NA|NA	U	AP-1 complex subunit mu-1-like
TetragonulaCarbonaria_001361-T1	7460.GB13939-PA	6.5e-153	545.4	NLG-5		K07378		artNOG[6]	032RS@artNOG,0A64F@biNOG,0S5XU@hymNOG,0SPMC@inNOG,0VGZ1@meNOG,13NRJ@opiNOG,COG2272@NOG,KOG1516@euNOG	NA|NA|NA	I	Carboxylesterase family
TetragonulaCarbonaria_001362-T1	7460.GB13939-PA	3.6e-300	1035.8	NLG-5		K07378		artNOG[6]	032RS@artNOG,0A64F@biNOG,0S5XU@hymNOG,0SPMC@inNOG,0VGZ1@meNOG,13NRJ@opiNOG,COG2272@NOG,KOG1516@euNOG	NA|NA|NA	I	Carboxylesterase family
TetragonulaCarbonaria_001363-T1	7460.GB14277-PA	5.1e-105	386.3	LA	GO:0003674,GO:0003676,GO:0003723,GO:0003729,GO:0005488,GO:0005575,GO:0005622,GO:0005623,GO:0005634,GO:0008097,GO:0008098,GO:0019843,GO:0043226,GO:0043227,GO:0043229,GO:0043231,GO:0044424,GO:0044464,GO:0097159,GO:1901363	K11090		artNOG[6]	03HMK@artNOG,0B4U6@biNOG,0IQXQ@euNOG,0S9Q3@hymNOG,0T41U@inNOG,0WHCW@meNOG,13DNE@opiNOG,COG5193@NOG	NA|NA|NA	A	LA
TetragonulaCarbonaria_001364-T1	7460.GB14277-PA	2.3e-08	62.8	LA	GO:0003674,GO:0003676,GO:0003723,GO:0003729,GO:0005488,GO:0005575,GO:0005622,GO:0005623,GO:0005634,GO:0008097,GO:0008098,GO:0019843,GO:0043226,GO:0043227,GO:0043229,GO:0043231,GO:0044424,GO:0044464,GO:0097159,GO:1901363	K11090		artNOG[6]	03HMK@artNOG,0B4U6@biNOG,0IQXQ@euNOG,0S9Q3@hymNOG,0T41U@inNOG,0WHCW@meNOG,13DNE@opiNOG,COG5193@NOG	NA|NA|NA	A	LA
TetragonulaCarbonaria_001365-T1	7460.GB16412-PA	1.2e-84	317.8	TCTP	GO:0003674,GO:0005083,GO:0005085,GO:0005088,GO:0005488,GO:0005509,GO:0005515,GO:0005575,GO:0005622,GO:0005623,GO:0005737,GO:0008150,GO:0008361,GO:0009987,GO:0016043,GO:0017016,GO:0019222,GO:0019899,GO:0030234,GO:0030695,GO:0031267,GO:0032535,GO:0040008,GO:0040014,GO:0040018,GO:0043167,GO:0043169,GO:0044424,GO:0044464,GO:0044699,GO:0044763,GO:0045793,GO:0045927,GO:0046872,GO:0048518,GO:0050789,GO:…			artNOG[6]	034Y5@artNOG,09ZJT@biNOG,0S3YN@hymNOG,0SSTY@inNOG,0VAGI@meNOG,11FVP@NOG,13HXU@opiNOG,KOG1727@euNOG	NA|NA|NA	D, Z	Translationally controlled tumour protein
TetragonulaCarbonaria_001367-T1	7460.GB16543-PA	5.1e-186	655.6					artNOG[6]	036TI@artNOG,09YDX@biNOG,0IHBH@euNOG,0S3U7@hymNOG,0STQZ@inNOG,0V9BJ@meNOG,1039P@NOG,13Q6N@opiNOG	NA|NA|NA	S	Inherit from biNOG: chromosome 7 open reading frame 26
TetragonulaCarbonaria_001368-T1	7460.GB12435-PA	1.7e-100	370.9			K14545		artNOG[6]	037AR@artNOG,09TUI@biNOG,0S7CT@hymNOG,0SUWZ@inNOG,0V4TR@meNOG,0YHJN@NOG,12NDP@opiNOG,KOG4008@euNOG	NA|NA|NA	A	RNA recognition motif. (a.k.a. RRM, RBD, or RNP domain)
TetragonulaCarbonaria_001369-T1	7460.GB11267-PA	2.3e-164	583.9	TMEM145	GO:0005575,GO:0016020			meNOG[21]	09Z3P@biNOG,0VABN@meNOG,0XRGS@NOG,12RY8@opiNOG,KOG4290@euNOG	NA|NA|NA	T	Transmembrane protein 145
TetragonulaCarbonaria_001370-T1	7460.GB13302-PA	1.3e-66	257.7	ALR	GO:0003674,GO:0003824,GO:0005575,GO:0005622,GO:0005623,GO:0005737,GO:0005739,GO:0006950,GO:0008150,GO:0008152,GO:0009611,GO:0009888,GO:0016491,GO:0016667,GO:0016670,GO:0016971,GO:0016972,GO:0031099,GO:0032502,GO:0040007,GO:0042060,GO:0042246,GO:0043226,GO:0043227,GO:0043229,GO:0043231,GO:0044424,GO:0044444,GO:0044464,GO:0044699,GO:0044710,GO:0044767,GO:0048589,GO:0048856,GO:0050789,GO:0050794,GO:…	K17783		artNOG[6]	037HM@artNOG,0A4I0@biNOG,0S8HZ@hymNOG,0SUEB@inNOG,0VJ4B@meNOG,13R2D@opiNOG,COG5054@NOG,KOG3355@euNOG	NA|NA|NA	O	Erv1 / Alr family
TetragonulaCarbonaria_001371-T1	7460.GB16877-PA	2.6e-190	670.2					artNOG[6]	037H3@artNOG,09UKN@biNOG,0IHIY@euNOG,0S5RC@hymNOG,0SUE0@inNOG,0V5K1@meNOG,11TAC@NOG,12TXF@opiNOG	NA|NA|NA	S	Inherit from biNOG: Serologically defined colon cancer antigen 3
TetragonulaCarbonaria_001372-T1	7460.GB15175-PA	4.3e-221	772.7					artNOG[6]	038SX@artNOG,0A2I3@biNOG,0S6R7@hymNOG,0SVM5@inNOG,0V5E1@meNOG,13AWJ@opiNOG,COG5048@NOG,KOG1721@euNOG	NA|NA|NA	K	Inherit from inNOG: ZnF_C2H2
TetragonulaCarbonaria_001373-T1	7460.GB19510-PA	0.0	1667.9		GO:0000041,GO:0003674,GO:0003824,GO:0005215,GO:0005384,GO:0005388,GO:0005575,GO:0005622,GO:0005623,GO:0005737,GO:0005777,GO:0005783,GO:0005794,GO:0006139,GO:0006152,GO:0006163,GO:0006195,GO:0006200,GO:0006725,GO:0006753,GO:0006793,GO:0006796,GO:0006807,GO:0006810,GO:0006811,GO:0006812,GO:0006816,GO:0006828,GO:0006873,GO:0006874,GO:0006875,GO:0007154,GO:0007165,GO:0008150,GO:0008152,GO:0008324,GO:…	K01537		artNOG[6]	032XX@artNOG,09T93@biNOG,0SP37@inNOG,0V483@meNOG,12N40@opiNOG,COG0474@NOG,KOG0202@euNOG	NA|NA|NA	P	Calcium-transporting ATPase
TetragonulaCarbonaria_001374-T1	7460.GB15323-PA	6.3e-36	154.8					artNOG[6]	038VK@artNOG,0AACS@biNOG,0J375@euNOG,0S8Z9@hymNOG,0SVYG@inNOG,0VMAU@meNOG,127DG@NOG,13WPA@opiNOG	NA|NA|NA
TetragonulaCarbonaria_001375-T1	12957.ACEP_00009436-PA	1.9e-18	97.1					artNOG[6]	03GVZ@artNOG,0AC38@biNOG,0J5U7@euNOG,0S98E@hymNOG,0T2YT@inNOG,0VPAM@meNOG,123MF@NOG,13Z4Q@opiNOG	NA|NA|NA
TetragonulaCarbonaria_001377-T1	7425.NV10893-PA	3e-130	470.7	GNBP2	GO:0001871,GO:0001872,GO:0002218,GO:0002221,GO:0002238,GO:0002253,GO:0002376,GO:0002682,GO:0002684,GO:0002757,GO:0002758,GO:0002764,GO:0003674,GO:0004871,GO:0004872,GO:0005488,GO:0005575,GO:0005576,GO:0005623,GO:0007154,GO:0007165,GO:0008150,GO:0008329,GO:0009593,GO:0009595,GO:0009607,GO:0009620,GO:0009986,GO:0009987,GO:0010033,GO:0023052,GO:0030246,GO:0030247,GO:0031347,GO:0031349,GO:0032491,GO:…			artNOG[6]	034J7@artNOG,0A4T0@biNOG,0IFE5@euNOG,0S3T9@hymNOG,0SR7C@inNOG,0VFMV@meNOG,0Z83Q@NOG,13HE2@opiNOG	NA|NA|NA	S	Glycosyl hydrolases family 16
TetragonulaCarbonaria_001378-T1	12957.ACEP_00010657-PA	5.9e-273	946.8		GO:0000902,GO:0003674,GO:0005488,GO:0005515,GO:0007275,GO:0007399,GO:0008150,GO:0008157,GO:0009653,GO:0009987,GO:0016043,GO:0019899,GO:0019902,GO:0019903,GO:0022008,GO:0030030,GO:0030154,GO:0030182,GO:0031175,GO:0032501,GO:0032502,GO:0032989,GO:0032990,GO:0044699,GO:0044707,GO:0044763,GO:0044767,GO:0048468,GO:0048666,GO:0048699,GO:0048731,GO:0048812,GO:0048856,GO:0048858,GO:0048869,GO:0071840	K17602		artNOG[6]	033T0@artNOG,0A096@biNOG,0S7Y3@hymNOG,0SQRJ@inNOG,0VB56@meNOG,0YIR5@NOG,12PNW@opiNOG,KOG2400@euNOG	NA|NA|NA	V	Inherit from biNOG: YLP motif containing 1
TetragonulaCarbonaria_001379-T1	7460.GB13324-PA	0.0	1091.6	GTP-BP	GO:0000166,GO:0000902,GO:0000904,GO:0001882,GO:0001883,GO:0003674,GO:0003676,GO:0003723,GO:0003729,GO:0005047,GO:0005488,GO:0005525,GO:0005575,GO:0005622,GO:0005623,GO:0005737,GO:0005783,GO:0005785,GO:0005789,GO:0005791,GO:0005811,GO:0007275,GO:0007399,GO:0007409,GO:0008150,GO:0009653,GO:0009987,GO:0012505,GO:0016020,GO:0016043,GO:0017076,GO:0019001,GO:0022008,GO:0030030,GO:0030154,GO:0030182,GO:…	K13431		artNOG[6]	034GU@artNOG,0A15V@biNOG,0S7PH@hymNOG,0SR59@inNOG,0VC20@meNOG,12N73@opiNOG,COG0552@NOG,KOG0781@euNOG	NA|NA|NA	U	Signal recognition particle, alpha subunit, N-terminal
TetragonulaCarbonaria_001380-T1	7460.GB14054-PA	4.8e-208	729.2			K06580		artNOG[6]	0337H@artNOG,0A1MC@biNOG,0S5B7@hymNOG,0SQ0M@inNOG,0VA62@meNOG,0XTF8@NOG,13HXY@opiNOG,KOG3796@euNOG	NA|NA|NA	P	ammonium transporter Rh type B-like
TetragonulaCarbonaria_001382-T1	7460.GB11011-PA	2.5e-46	191.0	CON	GO:0005575,GO:0005623,GO:0005886,GO:0006935,GO:0007155,GO:0007156,GO:0007275,GO:0007399,GO:0007413,GO:0008037,GO:0008038,GO:0008039,GO:0008150,GO:0009605,GO:0009986,GO:0009987,GO:0016020,GO:0016043,GO:0016200,GO:0016337,GO:0022008,GO:0022610,GO:0030030,GO:0030154,GO:0030182,GO:0030424,GO:0030426,GO:0030427,GO:0031175,GO:0031594,GO:0032501,GO:0032502,GO:0033267,GO:0040011,GO:0042221,GO:0042330,GO:…			artNOG[6]	036W9@artNOG,0A20Q@biNOG,0S63H@hymNOG,0STTE@inNOG,0VFXB@meNOG,13Q94@opiNOG,COG4886@NOG,KOG0619@euNOG	NA|NA|NA	T	LRR_TYP
TetragonulaCarbonaria_001385-T1	7460.GB11011-PA	2e-32	145.6	CON	GO:0005575,GO:0005623,GO:0005886,GO:0006935,GO:0007155,GO:0007156,GO:0007275,GO:0007399,GO:0007413,GO:0008037,GO:0008038,GO:0008039,GO:0008150,GO:0009605,GO:0009986,GO:0009987,GO:0016020,GO:0016043,GO:0016200,GO:0016337,GO:0022008,GO:0022610,GO:0030030,GO:0030154,GO:0030182,GO:0030424,GO:0030426,GO:0030427,GO:0031175,GO:0031594,GO:0032501,GO:0032502,GO:0033267,GO:0040011,GO:0042221,GO:0042330,GO:…			artNOG[6]	036W9@artNOG,0A20Q@biNOG,0S63H@hymNOG,0STTE@inNOG,0VFXB@meNOG,13Q94@opiNOG,COG4886@NOG,KOG0619@euNOG	NA|NA|NA	T	LRR_TYP
TetragonulaCarbonaria_001403-T1	7460.GB30241-PA	4.7e-14	82.4	SGG	GO:0000003,GO:0000226,GO:0000902,GO:0000904,GO:0001932,GO:0001933,GO:0002064,GO:0002164,GO:0002165,GO:0002168,GO:0002682,GO:0003002,GO:0003006,GO:0003008,GO:0003382,GO:0003674,GO:0003824,GO:0004672,GO:0004674,GO:0005488,GO:0005515,GO:0005575,GO:0005576,GO:0005622,GO:0005623,GO:0005634,GO:0005654,GO:0005737,GO:0005813,GO:0005815,GO:0005819,GO:0005856,GO:0006355,GO:0006464,GO:0006468,GO:0006469,GO:…	K03083		artNOG[6]	034ER@artNOG,09U6P@biNOG,0SR3D@inNOG,0V8UQ@meNOG,12R7C@opiNOG,COG0515@NOG,KOG0658@euNOG	NA|NA|NA	T	S_TKc
TetragonulaCarbonaria_001406-T1	7460.GB30241-PA	5.9e-224	781.9	SGG	GO:0000003,GO:0000226,GO:0000902,GO:0000904,GO:0001932,GO:0001933,GO:0002064,GO:0002164,GO:0002165,GO:0002168,GO:0002682,GO:0003002,GO:0003006,GO:0003008,GO:0003382,GO:0003674,GO:0003824,GO:0004672,GO:0004674,GO:0005488,GO:0005515,GO:0005575,GO:0005576,GO:0005622,GO:0005623,GO:0005634,GO:0005654,GO:0005737,GO:0005813,GO:0005815,GO:0005819,GO:0005856,GO:0006355,GO:0006464,GO:0006468,GO:0006469,GO:…	K03083		artNOG[6]	034ER@artNOG,09U6P@biNOG,0SR3D@inNOG,0V8UQ@meNOG,12R7C@opiNOG,COG0515@NOG,KOG0658@euNOG	NA|NA|NA	T	S_TKc
TetragonulaCarbonaria_001407-T1	7460.GB12033-PA	1.2e-115	421.8					artNOG[6]	032XS@artNOG,09X68@biNOG,0SPS9@inNOG,0V84P@meNOG,12U09@opiNOG,COG4886@NOG,KOG0619@euNOG	NA|NA|NA	T	Leucine Rich Repeat
TetragonulaCarbonaria_001408-T1	7460.GB16626-PA	6.9e-51	206.8	KIAA0391	GO:0005575,GO:0005622,GO:0005623,GO:0005737,GO:0005739,GO:0043226,GO:0043227,GO:0043229,GO:0043231,GO:0044424,GO:0044444,GO:0044464	K17655		meNOG[21]	09TSC@biNOG,0IE4T@euNOG,0V4RP@meNOG,11GT9@NOG,12R9P@opiNOG	NA|NA|NA	S	Mitochondrial ribonuclease p protein
TetragonulaCarbonaria_001416-T1	7460.GB15813-PA	1.8e-51	207.2					meNOG[21]	0AC3R@biNOG,0J6WW@euNOG,0VPE6@meNOG,0YSMS@NOG,13Z7K@opiNOG	NA|NA|NA	S	PBP/GOBP family
TetragonulaCarbonaria_001417-T1	7460.GB13560-PA	6e-41	172.2					artNOG[6]	039KG@artNOG,0A8VE@biNOG,0J7IM@euNOG,0S9F2@hymNOG,0SW4X@inNOG,0VJRR@meNOG,0YSMS@NOG,13ZRS@opiNOG	NA|NA|NA	S	PhBP
TetragonulaCarbonaria_001425-T1	7460.GB18485-PA	0.0	2116.7		GO:0000003,GO:0001667,GO:0003006,GO:0003674,GO:0005085,GO:0005102,GO:0005488,GO:0005515,GO:0005575,GO:0005622,GO:0005623,GO:0005737,GO:0005938,GO:0006810,GO:0006897,GO:0006928,GO:0007276,GO:0007292,GO:0007297,GO:0007298,GO:0008150,GO:0009987,GO:0010631,GO:0016023,GO:0016192,GO:0016477,GO:0017016,GO:0019222,GO:0019899,GO:0019900,GO:0019901,GO:0019953,GO:0022412,GO:0022414,GO:0030139,GO:0030154,GO:…			artNOG[6]	0356B@artNOG,09TKE@biNOG,0SSU4@inNOG,0V4JF@meNOG,0ZZW5@NOG,13JV5@opiNOG,KOG2320@euNOG	NA|NA|NA	U	VPS9
TetragonulaCarbonaria_001426-T1	7460.GB13592-PA	2.7e-181	640.6		GO:0003674,GO:0003774,GO:0003777,GO:0003824,GO:0005575,GO:0005622,GO:0005623,GO:0005856,GO:0005871,GO:0005875,GO:0006928,GO:0007017,GO:0007018,GO:0008150,GO:0008152,GO:0009987,GO:0015630,GO:0016462,GO:0016787,GO:0016817,GO:0016818,GO:0017111,GO:0032991,GO:0043226,GO:0043228,GO:0043229,GO:0043232,GO:0043234,GO:0044422,GO:0044424,GO:0044430,GO:0044446,GO:0044464,GO:0044699,GO:0044763,GO:0050789,GO:…	K10407		artNOG[6]	035MM@artNOG,09W3V@biNOG,0S5E1@hymNOG,0SSZJ@inNOG,0V6JC@meNOG,12QDB@opiNOG,COG0457@NOG,KOG1840@euNOG	NA|NA|NA	Z	Rabaptin-like protein
TetragonulaCarbonaria_001426-T2	7460.GB13592-PA	4.7e-177	626.3		GO:0003674,GO:0003774,GO:0003777,GO:0003824,GO:0005575,GO:0005622,GO:0005623,GO:0005856,GO:0005871,GO:0005875,GO:0006928,GO:0007017,GO:0007018,GO:0008150,GO:0008152,GO:0009987,GO:0015630,GO:0016462,GO:0016787,GO:0016817,GO:0016818,GO:0017111,GO:0032991,GO:0043226,GO:0043228,GO:0043229,GO:0043232,GO:0043234,GO:0044422,GO:0044424,GO:0044430,GO:0044446,GO:0044464,GO:0044699,GO:0044763,GO:0050789,GO:…	K10407		artNOG[6]	035MM@artNOG,09W3V@biNOG,0S5E1@hymNOG,0SSZJ@inNOG,0V6JC@meNOG,12QDB@opiNOG,COG0457@NOG,KOG1840@euNOG	NA|NA|NA	Z	Rabaptin-like protein
TetragonulaCarbonaria_001426-T3	7460.GB13592-PA	6.4e-182	642.5		GO:0003674,GO:0003774,GO:0003777,GO:0003824,GO:0005575,GO:0005622,GO:0005623,GO:0005856,GO:0005871,GO:0005875,GO:0006928,GO:0007017,GO:0007018,GO:0008150,GO:0008152,GO:0009987,GO:0015630,GO:0016462,GO:0016787,GO:0016817,GO:0016818,GO:0017111,GO:0032991,GO:0043226,GO:0043228,GO:0043229,GO:0043232,GO:0043234,GO:0044422,GO:0044424,GO:0044430,GO:0044446,GO:0044464,GO:0044699,GO:0044763,GO:0050789,GO:…	K10407		artNOG[6]	035MM@artNOG,09W3V@biNOG,0S5E1@hymNOG,0SSZJ@inNOG,0V6JC@meNOG,12QDB@opiNOG,COG0457@NOG,KOG1840@euNOG	NA|NA|NA	Z	Rabaptin-like protein
TetragonulaCarbonaria_001427-T1	7460.GB12506-PA	4.8e-242	842.0	EIF5	GO:0003674,GO:0003676,GO:0003723,GO:0003743,GO:0005488,GO:0005575,GO:0005622,GO:0005623,GO:0005737,GO:0005829,GO:0006412,GO:0006413,GO:0007275,GO:0007399,GO:0008135,GO:0008150,GO:0008152,GO:0009058,GO:0009059,GO:0009987,GO:0010467,GO:0019538,GO:0022008,GO:0030154,GO:0032501,GO:0032502,GO:0034645,GO:0043170,GO:0044237,GO:0044238,GO:0044249,GO:0044260,GO:0044267,GO:0044424,GO:0044444,GO:0044464,GO:…	K03262		artNOG[6]	034UE@artNOG,09XDJ@biNOG,0S3XT@hymNOG,0SRFT@inNOG,0V8BN@meNOG,12PI4@opiNOG,COG1601@NOG,KOG2767@euNOG	NA|NA|NA	J	Domain found in IF2B/IF5
TetragonulaCarbonaria_001429-T1	7460.GB16154-PA	4.7e-161	572.8			K14816		artNOG[6]	0353V@artNOG,09T4I@biNOG,0S4UJ@hymNOG,0SRQU@inNOG,0V439@meNOG,0XPH0@NOG,12N1I@opiNOG,KOG2785@euNOG	NA|NA|NA	S	zinc finger protein 622-like
TetragonulaCarbonaria_001430-T1	7460.GB15226-PA	4.8e-124	449.1		GO:0000221,GO:0005575,GO:0005622,GO:0005623,GO:0005737,GO:0005773,GO:0005774,GO:0005886,GO:0006810,GO:0006811,GO:0006812,GO:0006818,GO:0008150,GO:0009987,GO:0015672,GO:0015988,GO:0015991,GO:0015992,GO:0016020,GO:0016469,GO:0016471,GO:0031090,GO:0032991,GO:0033176,GO:0033178,GO:0033180,GO:0033181,GO:0034220,GO:0043226,GO:0043227,GO:0043229,GO:0043231,GO:0043234,GO:0044422,GO:0044424,GO:0044425,GO:…	K02149		artNOG[6]	032HG@artNOG,0A25U@biNOG,0S670@hymNOG,0SPE5@inNOG,0VD1F@meNOG,13KMF@opiNOG,COG1394@NOG,KOG1647@euNOG	NA|NA|NA	C	v-type proton ATPase subunit D 1-like
TetragonulaCarbonaria_001431-T1	7460.GB11535-PA	4.3e-138	496.1	ALKB		K10765		artNOG[6]	036MH@artNOG,09W7A@biNOG,0S410@hymNOG,0STHF@inNOG,0VBC0@meNOG,12UWI@opiNOG,COG3145@NOG,KOG2731@euNOG	NA|NA|NA	L	alkylated DNA repair protein alkB
TetragonulaCarbonaria_001431-T2	7460.GB11535-PA	8.6e-122	441.8	ALKB		K10765		artNOG[6]	036MH@artNOG,09W7A@biNOG,0S410@hymNOG,0STHF@inNOG,0VBC0@meNOG,12UWI@opiNOG,COG3145@NOG,KOG2731@euNOG	NA|NA|NA	L	alkylated DNA repair protein alkB
TetragonulaCarbonaria_001432-T1	7460.GB11753-PA	1.2e-107	394.8		GO:0002376,GO:0003674,GO:0003676,GO:0003677,GO:0005488,GO:0005515,GO:0005575,GO:0005622,GO:0005623,GO:0005634,GO:0006955,GO:0007275,GO:0007399,GO:0008150,GO:0032501,GO:0032502,GO:0042592,GO:0043226,GO:0043227,GO:0043229,GO:0043231,GO:0043565,GO:0044424,GO:0044464,GO:0044699,GO:0044707,GO:0046983,GO:0048731,GO:0048856,GO:0048878,GO:0050896,GO:0055088,GO:0065007,GO:0065008,GO:0097159,GO:1901363	K09032		artNOG[6]	0381J@artNOG,09XF5@biNOG,0S7MV@hymNOG,0SUTR@inNOG,0V8DB@meNOG,11CH5@NOG,13JH3@opiNOG,KOG1414@euNOG	NA|NA|NA	K	bZIP transcription factor
TetragonulaCarbonaria_001433-T1	12957.ACEP_00002857-PA	5.3e-30	135.2		GO:0003674,GO:0005215,GO:0005575,GO:0005622,GO:0005623,GO:0005737,GO:0005783,GO:0005784,GO:0005789,GO:0005791,GO:0006605,GO:0006612,GO:0006613,GO:0006614,GO:0006616,GO:0006810,GO:0006886,GO:0007275,GO:0007399,GO:0008104,GO:0008150,GO:0008565,GO:0009892,GO:0009894,GO:0009895,GO:0009987,GO:0010506,GO:0010507,GO:0012505,GO:0015031,GO:0016020,GO:0016021,GO:0016482,GO:0019222,GO:0022008,GO:0022892,GO:…	K07342		artNOG[6]	038C4@artNOG,0A99W@biNOG,0S95J@hymNOG,0SVBN@inNOG,0VK6G@meNOG,11WJ7@NOG,13WG4@opiNOG,KOG3498@euNOG	NA|NA|NA	O	protein transport protein Sec61 subunit gamma-like
TetragonulaCarbonaria_001434-T1	7460.GB18191-PA	1.7e-76	290.4	RPS23	GO:0000226,GO:0003674,GO:0003735,GO:0005198,GO:0005575,GO:0005622,GO:0005623,GO:0005737,GO:0005829,GO:0005840,GO:0006412,GO:0006996,GO:0007010,GO:0007017,GO:0007049,GO:0007098,GO:0008150,GO:0008152,GO:0009058,GO:0009059,GO:0009987,GO:0010467,GO:0015935,GO:0016043,GO:0019538,GO:0022402,GO:0022626,GO:0022627,GO:0030529,GO:0031023,GO:0032991,GO:0034645,GO:0043170,GO:0043226,GO:0043228,GO:0043229,GO:…	K02973		artNOG[6]	03598@artNOG,0A05X@biNOG,0S5PB@hymNOG,0SRWM@inNOG,0VB22@meNOG,13PQ5@opiNOG,COG0048@NOG,KOG1749@euNOG	NA|NA|NA	J	Pfam:Ribosomal_S12
TetragonulaCarbonaria_001435-T1	7460.GB18191-PA	1.7e-76	290.4	RPS23	GO:0000226,GO:0003674,GO:0003735,GO:0005198,GO:0005575,GO:0005622,GO:0005623,GO:0005737,GO:0005829,GO:0005840,GO:0006412,GO:0006996,GO:0007010,GO:0007017,GO:0007049,GO:0007098,GO:0008150,GO:0008152,GO:0009058,GO:0009059,GO:0009987,GO:0010467,GO:0015935,GO:0016043,GO:0019538,GO:0022402,GO:0022626,GO:0022627,GO:0030529,GO:0031023,GO:0032991,GO:0034645,GO:0043170,GO:0043226,GO:0043228,GO:0043229,GO:…	K02973		artNOG[6]	03598@artNOG,0A05X@biNOG,0S5PB@hymNOG,0SRWM@inNOG,0VB22@meNOG,13PQ5@opiNOG,COG0048@NOG,KOG1749@euNOG	NA|NA|NA	J	Pfam:Ribosomal_S12
TetragonulaCarbonaria_001436-T1	7460.GB18191-PA	1.7e-76	290.4	RPS23	GO:0000226,GO:0003674,GO:0003735,GO:0005198,GO:0005575,GO:0005622,GO:0005623,GO:0005737,GO:0005829,GO:0005840,GO:0006412,GO:0006996,GO:0007010,GO:0007017,GO:0007049,GO:0007098,GO:0008150,GO:0008152,GO:0009058,GO:0009059,GO:0009987,GO:0010467,GO:0015935,GO:0016043,GO:0019538,GO:0022402,GO:0022626,GO:0022627,GO:0030529,GO:0031023,GO:0032991,GO:0034645,GO:0043170,GO:0043226,GO:0043228,GO:0043229,GO:…	K02973		artNOG[6]	03598@artNOG,0A05X@biNOG,0S5PB@hymNOG,0SRWM@inNOG,0VB22@meNOG,13PQ5@opiNOG,COG0048@NOG,KOG1749@euNOG	NA|NA|NA	J	Pfam:Ribosomal_S12
TetragonulaCarbonaria_001437-T1	7460.GB13017-PA	6.4e-100	368.6	ELM	GO:0003674,GO:0005488,GO:0005509,GO:0043167,GO:0043169,GO:0046872	K17610		artNOG[6]	032XB@artNOG,09VF2@biNOG,0S40U@hymNOG,0SPRX@inNOG,0V6E5@meNOG,12U83@opiNOG,COG5126@NOG,KOG0034@euNOG	NA|NA|NA	T	Secreted protein acidic and rich in cysteine Ca binding region
TetragonulaCarbonaria_001438-T1	7460.GB19531-PA	0.0	1557.0		GO:0000902,GO:0002164,GO:0002165,GO:0002168,GO:0003002,GO:0003330,GO:0003331,GO:0003674,GO:0005096,GO:0005575,GO:0005622,GO:0005623,GO:0005737,GO:0005783,GO:0005794,GO:0005795,GO:0006140,GO:0006810,GO:0006888,GO:0006996,GO:0007029,GO:0007030,GO:0007163,GO:0007275,GO:0007389,GO:0007399,GO:0007424,GO:0007517,GO:0007591,GO:0008047,GO:0008104,GO:0008150,GO:0008360,GO:0008363,GO:0009118,GO:0009653,GO:…	K14006		artNOG[6]	032BM@artNOG,09XVW@biNOG,0S5S0@hymNOG,0SP9D@inNOG,0V8TD@meNOG,12SDH@opiNOG,COG5047@NOG,KOG1986@euNOG	NA|NA|NA	U	Sec23/Sec24 beta-sandwich domain
TetragonulaCarbonaria_001438-T2	7460.GB19531-PA	0.0	1504.6		GO:0000902,GO:0002164,GO:0002165,GO:0002168,GO:0003002,GO:0003330,GO:0003331,GO:0003674,GO:0005096,GO:0005575,GO:0005622,GO:0005623,GO:0005737,GO:0005783,GO:0005794,GO:0005795,GO:0006140,GO:0006810,GO:0006888,GO:0006996,GO:0007029,GO:0007030,GO:0007163,GO:0007275,GO:0007389,GO:0007399,GO:0007424,GO:0007517,GO:0007591,GO:0008047,GO:0008104,GO:0008150,GO:0008360,GO:0008363,GO:0009118,GO:0009653,GO:…	K14006		artNOG[6]	032BM@artNOG,09XVW@biNOG,0S5S0@hymNOG,0SP9D@inNOG,0V8TD@meNOG,12SDH@opiNOG,COG5047@NOG,KOG1986@euNOG	NA|NA|NA	U	Sec23/Sec24 beta-sandwich domain
TetragonulaCarbonaria_001439-T1	7460.GB16171-PA	1e-142	512.7					artNOG[6]	038NZ@artNOG,0A7GK@biNOG,0J2CY@euNOG,0S569@hymNOG,0SVHT@inNOG,0VIBF@meNOG,127U5@NOG,13WNA@opiNOG	NA|NA|NA
TetragonulaCarbonaria_001442-T1	7460.GB14416-PA	1.9e-187	661.0	FKH	GO:0000122,GO:0000975,GO:0000976,GO:0000981,GO:0001067,GO:0001071,GO:0001558,GO:0001655,GO:0001704,GO:0001706,GO:0002009,GO:0002165,GO:0003002,GO:0003674,GO:0003676,GO:0003677,GO:0003690,GO:0003700,GO:0003705,GO:0005488,GO:0005515,GO:0005575,GO:0005622,GO:0005623,GO:0005634,GO:0005654,GO:0005667,GO:0006139,GO:0006259,GO:0006260,GO:0006261,GO:0006351,GO:0006355,GO:0006357,GO:0006366,GO:0006725,GO:…	K08035		artNOG[6]	035G5@artNOG,09U8I@biNOG,0S7A0@hymNOG,0SS4M@inNOG,0V57P@meNOG,12NKX@opiNOG,COG5025@NOG,KOG3563@euNOG	NA|NA|NA	K	Forkhead N-terminal region
TetragonulaCarbonaria_001459-T1	7460.GB15015-PA	2.4e-54	216.5	LIN-52	GO:0000122,GO:0000785,GO:0000791,GO:0001654,GO:0005575,GO:0005622,GO:0005623,GO:0005634,GO:0005694,GO:0005700,GO:0006355,GO:0006357,GO:0007275,GO:0007423,GO:0008150,GO:0009889,GO:0009890,GO:0009892,GO:0010468,GO:0010556,GO:0010558,GO:0010605,GO:0010629,GO:0019219,GO:0019222,GO:0031323,GO:0031324,GO:0031326,GO:0031327,GO:0031523,GO:0032501,GO:0032502,GO:0032991,GO:0043226,GO:0043227,GO:0043228,GO:…			artNOG[6]	038KK@artNOG,0A7HZ@biNOG,0S97Q@hymNOG,0SVAE@inNOG,0VICR@meNOG,11VPU@NOG,13RAV@opiNOG,KOG4402@euNOG	NA|NA|NA	S	Retinal tissue protein
TetragonulaCarbonaria_001460-T1	7460.GB14001-PA	8.6e-276	954.9					artNOG[6]	0381H@artNOG,0A81H@biNOG,0SUX0@inNOG,0VIE9@meNOG,0Z30Q@NOG,13TE8@opiNOG,KOG3627@euNOG,KOG4306@euNOG	NA|NA|NA	T	Inherit from KOG: Phosphatidylinositol-specific phospholipase C X domain containing
TetragonulaCarbonaria_001462-T1	7460.GB15492-PA	0.0	2306.9	IGF1R	GO:0000003,GO:0000166,GO:0000187,GO:0000902,GO:0000904,GO:0001558,GO:0001654,GO:0001655,GO:0001700,GO:0001882,GO:0001883,GO:0001932,GO:0001933,GO:0001934,GO:0002009,GO:0002119,GO:0002164,GO:0002376,GO:0003002,GO:0003006,GO:0003007,GO:0003674,GO:0003824,GO:0004672,GO:0004713,GO:0004714,GO:0004716,GO:0004857,GO:0004866,GO:0004869,GO:0004871,GO:0004872,GO:0004888,GO:0005009,GO:0005010,GO:0005057,GO:…	K04527,K05086,K05087		meNOG[21]	09TJ5@biNOG,0V4I4@meNOG,12N8V@opiNOG,COG0515@NOG,KOG4258@euNOG	NA|NA|NA	T	tyrosine-protein kinase receptor
TetragonulaCarbonaria_001464-T1	7460.GB15665-PA	3e-245	853.2		GO:0003674,GO:0003824,GO:0008150,GO:0008152,GO:0016740,GO:0016757,GO:0016758			artNOG[6]	036AU@artNOG,09WHA@biNOG,0S57P@hymNOG,0SPYW@inNOG,0V7FS@meNOG,12QS3@opiNOG,COG1819@NOG,KOG1192@euNOG	NA|NA|NA	C, G	UDP-glucoronosyl and UDP-glucosyl transferase
TetragonulaCarbonaria_001465-T1	7460.GB12200-PA	2.4e-147	526.9	GPROP12		K04256		artNOG[6]	036QP@artNOG,09X09@biNOG,0STN2@inNOG,0V7YF@meNOG,0XRW9@NOG,13KWM@opiNOG,KOG3656@euNOG	NA|NA|NA	T	7 transmembrane receptor (rhodopsin family)
TetragonulaCarbonaria_001466-T1	7460.GB12732-PA	4.1e-126	456.1	PROSALPHA7	GO:0000502,GO:0003674,GO:0003824,GO:0004175,GO:0005575,GO:0005622,GO:0005623,GO:0005634,GO:0005737,GO:0005839,GO:0005856,GO:0005875,GO:0006508,GO:0006511,GO:0006950,GO:0006974,GO:0008150,GO:0008152,GO:0008233,GO:0009056,GO:0009057,GO:0009987,GO:0010498,GO:0015630,GO:0016787,GO:0019538,GO:0019941,GO:0030163,GO:0032991,GO:0033554,GO:0043161,GO:0043170,GO:0043226,GO:0043227,GO:0043228,GO:0043229,GO:…	K02727		artNOG[6]	03531@artNOG,09YAH@biNOG,0SSV9@inNOG,0V97Y@meNOG,0XP01@NOG,12P7I@opiNOG,KOG0184@euNOG	NA|NA|NA	O	The proteasome is a multicatalytic proteinase complex which is characterized by its ability to cleave peptides with Arg, Phe, Tyr, Leu, and Glu adjacent to the leaving group at neutral or slightly basic pH. The proteasome has an ATP-dependent proteolytic activity (By similarity)
TetragonulaCarbonaria_001467-T1	7460.GB12065-PA	7.8e-69	265.4					artNOG[6]	03AXF@artNOG,0AATY@biNOG,0J2P5@euNOG,0S59A@hymNOG,0SXPH@inNOG,0VMU8@meNOG,12CGR@NOG,13X14@opiNOG	NA|NA|NA	S	7tm Odorant receptor
TetragonulaCarbonaria_001468-T1	7460.GB12065-PA	4.9e-119	433.7					artNOG[6]	03AXF@artNOG,0AATY@biNOG,0J2P5@euNOG,0S59A@hymNOG,0SXPH@inNOG,0VMU8@meNOG,12CGR@NOG,13X14@opiNOG	NA|NA|NA	S	7tm Odorant receptor
TetragonulaCarbonaria_001469-T1	7460.GB12065-PA	9.5e-32	141.7					artNOG[6]	03AXF@artNOG,0AATY@biNOG,0J2P5@euNOG,0S59A@hymNOG,0SXPH@inNOG,0VMU8@meNOG,12CGR@NOG,13X14@opiNOG	NA|NA|NA	S	7tm Odorant receptor
TetragonulaCarbonaria_001470-T1	7460.GB12065-PA	4.9e-92	344.4					artNOG[6]	03AXF@artNOG,0AATY@biNOG,0J2P5@euNOG,0S59A@hymNOG,0SXPH@inNOG,0VMU8@meNOG,12CGR@NOG,13X14@opiNOG	NA|NA|NA	S	7tm Odorant receptor
TetragonulaCarbonaria_001471-T1	7460.GB12065-PA	4.3e-30	136.7					artNOG[6]	03AXF@artNOG,0AATY@biNOG,0J2P5@euNOG,0S59A@hymNOG,0SXPH@inNOG,0VMU8@meNOG,12CGR@NOG,13X14@opiNOG	NA|NA|NA	S	7tm Odorant receptor
TetragonulaCarbonaria_001472-T1	7460.GB12065-PA	1.1e-63	249.2					artNOG[6]	03AXF@artNOG,0AATY@biNOG,0J2P5@euNOG,0S59A@hymNOG,0SXPH@inNOG,0VMU8@meNOG,12CGR@NOG,13X14@opiNOG	NA|NA|NA	S	7tm Odorant receptor
TetragonulaCarbonaria_001473-T1	7460.GB12065-PA	5.5e-103	380.6					artNOG[6]	03AXF@artNOG,0AATY@biNOG,0J2P5@euNOG,0S59A@hymNOG,0SXPH@inNOG,0VMU8@meNOG,12CGR@NOG,13X14@opiNOG	NA|NA|NA	S	7tm Odorant receptor
TetragonulaCarbonaria_001474-T1	7460.GB30245-PA	4e-32	142.9					artNOG[6]	03AXF@artNOG,0AATY@biNOG,0J2P5@euNOG,0S59A@hymNOG,0SXPH@inNOG,0VMU8@meNOG,12CGR@NOG,13X14@opiNOG	NA|NA|NA	S	7tm Odorant receptor
TetragonulaCarbonaria_001476-T1	7460.GB30245-PA	1e-69	268.9					artNOG[6]	03AXF@artNOG,0AATY@biNOG,0J2P5@euNOG,0S59A@hymNOG,0SXPH@inNOG,0VMU8@meNOG,12CGR@NOG,13X14@opiNOG	NA|NA|NA	S	7tm Odorant receptor
TetragonulaCarbonaria_001477-T1	7460.GB30245-PA	8e-51	206.5					artNOG[6]	03AXF@artNOG,0AATY@biNOG,0J2P5@euNOG,0S59A@hymNOG,0SXPH@inNOG,0VMU8@meNOG,12CGR@NOG,13X14@opiNOG	NA|NA|NA	S	7tm Odorant receptor
TetragonulaCarbonaria_001478-T1	7460.GB12065-PA	8.3e-14	82.4					artNOG[6]	03AXF@artNOG,0AATY@biNOG,0J2P5@euNOG,0S59A@hymNOG,0SXPH@inNOG,0VMU8@meNOG,12CGR@NOG,13X14@opiNOG	NA|NA|NA	S	7tm Odorant receptor
TetragonulaCarbonaria_001479-T1	7460.GB12065-PA	4.4e-142	511.1					artNOG[6]	03AXF@artNOG,0AATY@biNOG,0J2P5@euNOG,0S59A@hymNOG,0SXPH@inNOG,0VMU8@meNOG,12CGR@NOG,13X14@opiNOG	NA|NA|NA	S	7tm Odorant receptor
TetragonulaCarbonaria_001480-T1	7460.GB12065-PA	4.9e-42	176.8					artNOG[6]	03AXF@artNOG,0AATY@biNOG,0J2P5@euNOG,0S59A@hymNOG,0SXPH@inNOG,0VMU8@meNOG,12CGR@NOG,13X14@opiNOG	NA|NA|NA	S	7tm Odorant receptor
TetragonulaCarbonaria_001481-T1	7460.GB30245-PA	1.9e-30	138.3					artNOG[6]	03AXF@artNOG,0AATY@biNOG,0J2P5@euNOG,0S59A@hymNOG,0SXPH@inNOG,0VMU8@meNOG,12CGR@NOG,13X14@opiNOG	NA|NA|NA	S	7tm Odorant receptor
TetragonulaCarbonaria_001482-T1	7460.GB30245-PA	6.8e-36	155.6					artNOG[6]	03AXF@artNOG,0AATY@biNOG,0J2P5@euNOG,0S59A@hymNOG,0SXPH@inNOG,0VMU8@meNOG,12CGR@NOG,13X14@opiNOG	NA|NA|NA	S	7tm Odorant receptor
TetragonulaCarbonaria_001483-T1	7460.GB12065-PA	3.9e-31	139.4					artNOG[6]	03AXF@artNOG,0AATY@biNOG,0J2P5@euNOG,0S59A@hymNOG,0SXPH@inNOG,0VMU8@meNOG,12CGR@NOG,13X14@opiNOG	NA|NA|NA	S	7tm Odorant receptor
TetragonulaCarbonaria_001484-T1	7460.GB30245-PA	3.3e-81	308.9					artNOG[6]	03AXF@artNOG,0AATY@biNOG,0J2P5@euNOG,0S59A@hymNOG,0SXPH@inNOG,0VMU8@meNOG,12CGR@NOG,13X14@opiNOG	NA|NA|NA	S	7tm Odorant receptor
TetragonulaCarbonaria_001485-T1	7460.GB12065-PA	3.1e-27	127.5					artNOG[6]	03AXF@artNOG,0AATY@biNOG,0J2P5@euNOG,0S59A@hymNOG,0SXPH@inNOG,0VMU8@meNOG,12CGR@NOG,13X14@opiNOG	NA|NA|NA	S	7tm Odorant receptor
TetragonulaCarbonaria_001486-T1	7460.GB12065-PA	1.8e-93	348.6					artNOG[6]	03AXF@artNOG,0AATY@biNOG,0J2P5@euNOG,0S59A@hymNOG,0SXPH@inNOG,0VMU8@meNOG,12CGR@NOG,13X14@opiNOG	NA|NA|NA	S	7tm Odorant receptor
TetragonulaCarbonaria_001487-T1	7460.GB30246-PA	2.2e-26	124.8	OR47A	GO:0000003,GO:0003008,GO:0003674,GO:0004871,GO:0004872,GO:0004888,GO:0004984,GO:0005575,GO:0005576,GO:0005615,GO:0005623,GO:0005886,GO:0007154,GO:0007165,GO:0007600,GO:0007606,GO:0007608,GO:0008150,GO:0009593,GO:0009987,GO:0016020,GO:0016021,GO:0023052,GO:0031224,GO:0032501,GO:0032504,GO:0038023,GO:0042221,GO:0044421,GO:0044425,GO:0044464,GO:0044699,GO:0044700,GO:0044707,GO:0044763,GO:0050789,GO:…	K08471		artNOG[6]	03B06@artNOG,0AEC0@biNOG,0JFSR@euNOG,0S5V8@hymNOG,0SXDQ@inNOG,0VRJW@meNOG,0YWQ8@NOG,148AD@opiNOG	NA|NA|NA	T	odorant receptor
TetragonulaCarbonaria_001489-T1	7460.GB30246-PA	3.4e-62	243.0	OR47A	GO:0000003,GO:0003008,GO:0003674,GO:0004871,GO:0004872,GO:0004888,GO:0004984,GO:0005575,GO:0005576,GO:0005615,GO:0005623,GO:0005886,GO:0007154,GO:0007165,GO:0007600,GO:0007606,GO:0007608,GO:0008150,GO:0009593,GO:0009987,GO:0016020,GO:0016021,GO:0023052,GO:0031224,GO:0032501,GO:0032504,GO:0038023,GO:0042221,GO:0044421,GO:0044425,GO:0044464,GO:0044699,GO:0044700,GO:0044707,GO:0044763,GO:0050789,GO:…	K08471		artNOG[6]	03B06@artNOG,0AEC0@biNOG,0JFSR@euNOG,0S5V8@hymNOG,0SXDQ@inNOG,0VRJW@meNOG,0YWQ8@NOG,148AD@opiNOG	NA|NA|NA	T	odorant receptor
TetragonulaCarbonaria_001490-T1	12957.ACEP_00001453-PA	6.2e-249	865.9		GO:0003008,GO:0007600,GO:0007605,GO:0008150,GO:0032501,GO:0044699,GO:0044707,GO:0050877,GO:0050954			artNOG[6]	037TH@artNOG,0A5XG@biNOG,0IYWF@euNOG,0S3HB@hymNOG,0SUPF@inNOG,0VGSS@meNOG,11NX3@NOG,13TQT@opiNOG	NA|NA|NA
TetragonulaCarbonaria_001491-T1	7070.TC007333-PA	6.3e-08	64.3		GO:0003008,GO:0007600,GO:0007605,GO:0008150,GO:0032501,GO:0044699,GO:0044707,GO:0050877,GO:0050954			artNOG[6]	037TH@artNOG,0A5XG@biNOG,0IYWF@euNOG,0SUPF@inNOG,0VGSS@meNOG,11NX3@NOG,13TQT@opiNOG	NA|NA|NA
TetragonulaCarbonaria_001492-T1	7460.GB19882-PA	1.5e-209	734.6					artNOG[6]	038GI@artNOG,0A5ZP@biNOG,0J1DP@euNOG,0S7EC@hymNOG,0SVB5@inNOG,0VFNW@meNOG,11UQ4@NOG,13VPD@opiNOG	NA|NA|NA
TetragonulaCarbonaria_001493-T1	12957.ACEP_00001451-PA	4e-190	670.6					artNOG[6]	038ZK@artNOG,0A14I@biNOG,0J3N7@euNOG,0SVSF@inNOG,0VC0T@meNOG,12CWD@NOG,13Y46@opiNOG	NA|NA|NA
TetragonulaCarbonaria_001494-T1	7460.GB17606-PA	1.2e-143	516.2					artNOG[6]	038ZK@artNOG,0A14I@biNOG,0J3N7@euNOG,0SVSF@inNOG,0VC0T@meNOG,12CWD@NOG,13Y46@opiNOG	NA|NA|NA
TetragonulaCarbonaria_001500-T1	7070.TC001491-PA	5.7e-10	68.6					artNOG[6]	039HQ@artNOG,09VST@biNOG,0SP0B@inNOG,0VENC@meNOG,12PBX@opiNOG,COG2801@NOG,KOG0017@euNOG	NA|NA|NA	L	Reverse transcriptase (RNA-dependent DNA polymerase)
TetragonulaCarbonaria_001503-T1	7460.GB16556-PA	0.0	3276.9					artNOG[6]	0325C@artNOG,09XVT@biNOG,0S5A6@hymNOG,0SRBP@inNOG,0V7UH@meNOG,0Y3W5@NOG,12SMY@opiNOG,KOG1215@euNOG,KOG3511@euNOG	NA|NA|NA	T	Low-density lipoprotein receptor repeat class B
TetragonulaCarbonaria_001504-T1	7460.GB11407-PA	0.0	4355.4	BETA-SPEC	GO:0000902,GO:0000904,GO:0003008,GO:0003674,GO:0003779,GO:0005488,GO:0005515,GO:0005516,GO:0005543,GO:0005546,GO:0005575,GO:0005622,GO:0005623,GO:0005737,GO:0005811,GO:0005856,GO:0005886,GO:0005938,GO:0006928,GO:0006935,GO:0006996,GO:0007009,GO:0007026,GO:0007154,GO:0007267,GO:0007268,GO:0007274,GO:0007275,GO:0007399,GO:0007409,GO:0007411,GO:0008017,GO:0008037,GO:0008038,GO:0008091,GO:0008092,GO:…	K06115		artNOG[6]	0341X@artNOG,09T6P@biNOG,0S4BG@hymNOG,0SQQZ@inNOG,0V45E@meNOG,12N2S@opiNOG,COG5069@NOG,KOG0517@euNOG	NA|NA|NA	Z	CAMSAP CH domain
TetragonulaCarbonaria_001505-T1	7460.GB13254-PA	0.0	1607.8		GO:0000902,GO:0007275,GO:0007399,GO:0008150,GO:0009653,GO:0009987,GO:0016043,GO:0022008,GO:0030030,GO:0030154,GO:0030182,GO:0031175,GO:0032501,GO:0032502,GO:0032989,GO:0032990,GO:0044699,GO:0044707,GO:0044763,GO:0044767,GO:0048468,GO:0048666,GO:0048699,GO:0048731,GO:0048812,GO:0048856,GO:0048858,GO:0048869,GO:0071840			artNOG[6]	032P6@artNOG,09UFD@biNOG,0S4YN@hymNOG,0SPIX@inNOG,0V5ER@meNOG,0XNSX@NOG,12NQS@opiNOG,KOG2063@euNOG	NA|NA|NA	U	Vacuolar sorting protein 39 domain 2
TetragonulaCarbonaria_001506-T1	7460.GB10369-PA	1.2e-55	221.1					artNOG[6]	03BDA@artNOG,0A9ZP@biNOG,0JHDW@euNOG,0S92I@hymNOG,0SY56@inNOG,0VKX9@meNOG,0Z185@NOG,149JG@opiNOG	NA|NA|NA
TetragonulaCarbonaria_001507-T1	7460.GB12317-PA	1.3e-244	850.5		GO:0000075,GO:0000077,GO:0005575,GO:0005622,GO:0005623,GO:0005634,GO:0006950,GO:0006974,GO:0007049,GO:0007093,GO:0007095,GO:0007154,GO:0007267,GO:0007346,GO:0008150,GO:0008180,GO:0009987,GO:0010468,GO:0010564,GO:0010608,GO:0010948,GO:0019222,GO:0022402,GO:0023052,GO:0030154,GO:0031570,GO:0031572,GO:0031647,GO:0032502,GO:0032991,GO:0033554,GO:0043226,GO:0043227,GO:0043229,GO:0043231,GO:0043234,GO:…	K12177		artNOG[6]	034ZK@artNOG,0A0G9@biNOG,0S3KP@hymNOG,0SRKN@inNOG,0VBCH@meNOG,0XRKY@NOG,12TNP@opiNOG,KOG2582@euNOG	NA|NA|NA	O, T	PINT
TetragonulaCarbonaria_001508-T1	12957.ACEP_00006035-PA	0.0	1110.5			K00665		artNOG[6]	034IF@artNOG,09XQ0@biNOG,0SR6K@inNOG,0V8MP@meNOG,12QNZ@opiNOG,COG0464@NOG,KOG0740@euNOG	NA|NA|NA	O	ATPase family associated with various cellular activities (AAA)
TetragonulaCarbonaria_001510-T1	7460.GB12198-PA	0.0	3641.3		GO:0003674,GO:0003824,GO:0004312,GO:0005575,GO:0005622,GO:0005623,GO:0005737,GO:0005811,GO:0008150,GO:0008152,GO:0016740,GO:0016746,GO:0016747,GO:0044424,GO:0044444,GO:0044464	K00665		artNOG[6]	033GA@artNOG,09XXH@biNOG,0S491@hymNOG,0ST6A@inNOG,0V8V9@meNOG,12PD0@opiNOG,COG3321@NOG,KOG1202@euNOG	NA|NA|NA	I	Acyl transferase domain
TetragonulaCarbonaria_001511-T1	7460.GB11546-PA	6.4e-100	369.0					artNOG[6]	032ZP@artNOG,0A0Y7@biNOG,0IHR9@euNOG,0S4H3@hymNOG,0SPTX@inNOG,0V6NZ@meNOG,0ZI9Q@NOG,13H7F@opiNOG	NA|NA|NA	S	P4Hc
TetragonulaCarbonaria_001513-T1	7460.GB15002-PA	2.3e-294	1016.1		GO:0003674,GO:0003824,GO:0004672,GO:0004674,GO:0006464,GO:0006468,GO:0006793,GO:0006796,GO:0008150,GO:0008152,GO:0009987,GO:0016301,GO:0016310,GO:0016740,GO:0016772,GO:0016773,GO:0019538,GO:0036211,GO:0043170,GO:0043412,GO:0044237,GO:0044238,GO:0044260,GO:0044267,GO:0071704	K08828,K08829		artNOG[6]	0343G@artNOG,09TQF@biNOG,0S5Y9@hymNOG,0SSE1@inNOG,0V4PP@meNOG,0XPBB@NOG,12Q65@opiNOG,KOG0661@euNOG	NA|NA|NA	T	S_TKc
TetragonulaCarbonaria_001514-T1	7460.GB10602-PA	8.5e-295	1017.7	ENT3	GO:0003674,GO:0005215,GO:0005337,GO:0005575,GO:0006810,GO:0008150,GO:0009987,GO:0015291,GO:0015395,GO:0015858,GO:0015931,GO:0015932,GO:0016020,GO:0016021,GO:0022804,GO:0022857,GO:0022891,GO:0022892,GO:0031224,GO:0044425,GO:0044699,GO:0044763,GO:0044765,GO:0051179,GO:0051234,GO:0055085,GO:0071702,GO:0071705,GO:1901264,GO:1901505	K03323		artNOG[6]	034JG@artNOG,09TKR@biNOG,0S3C0@hymNOG,0SR7M@inNOG,0V4JR@meNOG,0Y3MT@NOG,12PTJ@opiNOG,KOG1479@euNOG	NA|NA|NA	P	Nucleoside transporter
TetragonulaCarbonaria_001515-T1	7460.GB12308-PA	2e-156	557.0		GO:0005575,GO:0005622,GO:0005623,GO:0005634,GO:0005737,GO:0006355,GO:0007154,GO:0007165,GO:0008150,GO:0009889,GO:0009891,GO:0009893,GO:0009987,GO:0010468,GO:0010556,GO:0010557,GO:0010604,GO:0010628,GO:0019219,GO:0019222,GO:0023052,GO:0031323,GO:0031325,GO:0031326,GO:0031328,GO:0035329,GO:0035556,GO:0040008,GO:0043226,GO:0043227,GO:0043229,GO:0043231,GO:0044424,GO:0044464,GO:0044699,GO:0044700,GO:…			artNOG[6]	036TB@artNOG,0A1QZ@biNOG,0S6M5@hymNOG,0STGD@inNOG,0VCKM@meNOG,11FQW@NOG,13M2M@opiNOG,KOG3294@euNOG	NA|NA|NA	T	WW domain-binding protein 2-like
TetragonulaCarbonaria_001516-T1	7460.GB10014-PA	4e-142	509.6					artNOG[6]	032ZV@artNOG,0A3IV@biNOG,0IJBI@euNOG,0SPU2@inNOG,0VEDW@meNOG,119I0@NOG,13HFU@opiNOG	NA|NA|NA
TetragonulaCarbonaria_001517-T1	7460.GB17016-PA	4.8e-155	552.4					artNOG[6]	0364V@artNOG,0A1ND@biNOG,0S6TG@hymNOG,0SSYH@inNOG,0VCI3@meNOG,0XP96@NOG,137J5@opiNOG,KOG1872@euNOG	NA|NA|NA	O	ubiquitin domain-containing protein UBFD1-like
TetragonulaCarbonaria_001518-T1	13037.EHJ67685	2.8e-08	64.3					artNOG[6]	03HEK@artNOG,0B49F@biNOG,0IPXV@euNOG,0T3W6@inNOG,0WGS5@meNOG,11RKA@NOG,13CTJ@opiNOG	NA|NA|NA	S	Reverse transcriptase (RNA-dependent DNA polymerase)
TetragonulaCarbonaria_001520-T1	34740.HMEL009691-PA	3.1e-07	60.8					artNOG[6]	03B3H@artNOG,0ADAB@biNOG,0JG8E@euNOG,0SXR7@inNOG,0VS9X@meNOG,0ZMPH@NOG,14BZJ@opiNOG	NA|NA|NA	S	ZnF_C2HC
TetragonulaCarbonaria_001524-T1	12957.ACEP_00011214-PA	8.1e-125	454.1					artNOG[6]	038HV@artNOG,0A9IM@biNOG,0J0ZN@euNOG,0S8N8@hymNOG,0SVFR@inNOG,0VKFQ@meNOG,0YNBE@NOG,13UP7@opiNOG	NA|NA|NA	S	Chitin binding Peritrophin-A domain
TetragonulaCarbonaria_001525-T1	7460.GB11197-PA	0.0	2080.8		GO:0003674,GO:0003774,GO:0003824,GO:0005575,GO:0005622,GO:0005623,GO:0005856,GO:0005858,GO:0005875,GO:0005930,GO:0006139,GO:0006152,GO:0006163,GO:0006195,GO:0006200,GO:0006725,GO:0006753,GO:0006793,GO:0006796,GO:0006807,GO:0006928,GO:0007017,GO:0007018,GO:0008150,GO:0008152,GO:0009056,GO:0009116,GO:0009117,GO:0009119,GO:0009123,GO:0009125,GO:0009126,GO:0009128,GO:0009141,GO:0009143,GO:0009144,GO:…	K10408		artNOG[6]	034YI@artNOG,09TQZ@biNOG,0S73Z@hymNOG,0SRW7@inNOG,0V4Q9@meNOG,12Q5K@opiNOG,COG5245@NOG,KOG3595@euNOG	NA|NA|NA	Z	Dynein heavy chain, N-terminal region 1
TetragonulaCarbonaria_001526-T1	7460.GB11197-PA	0.0	5335.8		GO:0003674,GO:0003774,GO:0003824,GO:0005575,GO:0005622,GO:0005623,GO:0005856,GO:0005858,GO:0005875,GO:0005930,GO:0006139,GO:0006152,GO:0006163,GO:0006195,GO:0006200,GO:0006725,GO:0006753,GO:0006793,GO:0006796,GO:0006807,GO:0006928,GO:0007017,GO:0007018,GO:0008150,GO:0008152,GO:0009056,GO:0009116,GO:0009117,GO:0009119,GO:0009123,GO:0009125,GO:0009126,GO:0009128,GO:0009141,GO:0009143,GO:0009144,GO:…	K10408		artNOG[6]	034YI@artNOG,09TQZ@biNOG,0S73Z@hymNOG,0SRW7@inNOG,0V4Q9@meNOG,12Q5K@opiNOG,COG5245@NOG,KOG3595@euNOG	NA|NA|NA	Z	Dynein heavy chain, N-terminal region 1
TetragonulaCarbonaria_001527-T1	7460.GB10055-PA	1.2e-105	387.9		GO:0003674,GO:0003824,GO:0008150,GO:0008152,GO:0016787,GO:0016788,GO:0016790	K01376		artNOG[6]	037CS@artNOG,0A4QY@biNOG,0SUAQ@inNOG,0VHP5@meNOG,0XTJE@NOG,13RCS@opiNOG,KOG2433@euNOG	NA|NA|NA	O	Peptidase family C78
TetragonulaCarbonaria_001528-T1	7460.GB15386-PA	2.4e-181	640.2					artNOG[6]	034PC@artNOG,09X98@biNOG,0S5AM@hymNOG,0ST0I@inNOG,0VDEY@meNOG,0XRXY@NOG,13IUE@opiNOG,KOG4536@euNOG	NA|NA|NA	S	Predicted membrane protein
TetragonulaCarbonaria_001531-T1	7460.GB12211-PA	0.0	1190.6					artNOG[6]	034JQ@artNOG,09VRU@biNOG,0IFXW@euNOG,0S3FB@hymNOG,0SWUW@inNOG,0V6QR@meNOG,0XSE7@NOG,12S64@opiNOG	NA|NA|NA	S	Inherit from biNOG: transmembrane protein 151B
TetragonulaCarbonaria_001532-T1	7460.GB13198-PA	3.7e-197	693.0					artNOG[6]	033KJ@artNOG,09WIU@biNOG,0S500@hymNOG,0SQBZ@inNOG,0V7HC@meNOG,0XS5V@NOG,12PYQ@opiNOG,KOG3878@euNOG	NA|NA|NA	U	Acyl CoA binding protein
TetragonulaCarbonaria_001535-T1	7460.GB17008-PA	3.7e-83	313.2					artNOG[6]	03C8B@artNOG,0AMQ2@biNOG,0JPDJ@euNOG,0SYN3@inNOG,0VZI1@meNOG,0ZP5I@NOG,14DSJ@opiNOG	NA|NA|NA
TetragonulaCarbonaria_001536-T1	12957.ACEP_00006367-PA	0.0	1082.8	FDL	GO:0003674,GO:0003824,GO:0004553,GO:0004563,GO:0005575,GO:0005622,GO:0005623,GO:0005737,GO:0005768,GO:0005770,GO:0005886,GO:0005975,GO:0006464,GO:0006486,GO:0006487,GO:0006491,GO:0007275,GO:0007399,GO:0007417,GO:0007420,GO:0008150,GO:0008152,GO:0009058,GO:0009059,GO:0009100,GO:0009101,GO:0009311,GO:0009987,GO:0015929,GO:0016020,GO:0016231,GO:0016787,GO:0016798,GO:0019538,GO:0032501,GO:0032502,GO:…	K12373		artNOG[6]	034X6@artNOG,09XUT@biNOG,0S566@hymNOG,0SRIA@inNOG,0V8SG@meNOG,12QRR@opiNOG,COG3525@NOG,KOG2499@euNOG	NA|NA|NA	G	Glycosyl hydrolase family 20, domain 2
TetragonulaCarbonaria_001537-T1	7460.GB11773-PA	1.5e-222	778.1			K14786		artNOG[6]	034N4@artNOG,09V37@biNOG,0SP6I@inNOG,0V62S@meNOG,0XR4G@NOG,12U46@opiNOG,KOG2409@euNOG,KOG3898@euNOG	NA|NA|NA	J	Protein KRI1 homolog
TetragonulaCarbonaria_001538-T1	7460.GB16193-PA	2.5e-183	646.7	KIN17	GO:0000375,GO:0000377,GO:0000398,GO:0003674,GO:0003676,GO:0005488,GO:0005575,GO:0005622,GO:0005623,GO:0005634,GO:0005681,GO:0006139,GO:0006396,GO:0006397,GO:0006725,GO:0006807,GO:0008150,GO:0008152,GO:0008380,GO:0009987,GO:0010467,GO:0016070,GO:0016071,GO:0030529,GO:0032991,GO:0034641,GO:0043170,GO:0043226,GO:0043227,GO:0043229,GO:0043231,GO:0044237,GO:0044238,GO:0044260,GO:0044422,GO:0044424,GO:…	K13102		artNOG[6]	035CN@artNOG,0A0CV@biNOG,0S4GI@hymNOG,0SS0J@inNOG,0V9IE@meNOG,0XRJ7@NOG,13J1U@opiNOG,KOG2837@euNOG	NA|NA|NA	A	Domain of Kin17 curved DNA-binding protein
TetragonulaCarbonaria_001539-T1	7425.NV18348-PA	2.2e-185	653.7					artNOG[6]	034BA@artNOG,0A21M@biNOG,0S60S@hymNOG,0STCR@inNOG,0VCWS@meNOG,0XSGV@NOG,13PEX@opiNOG,KOG2871@euNOG	NA|NA|NA	S	DUF4205
TetragonulaCarbonaria_001540-T1	7460.GB18252-PA	0.0	1396.3		GO:0005575,GO:0005623,GO:0005886,GO:0005887,GO:0007155,GO:0007275,GO:0007424,GO:0008150,GO:0009987,GO:0016020,GO:0016021,GO:0016337,GO:0016339,GO:0022610,GO:0031224,GO:0031226,GO:0032501,GO:0032502,GO:0044425,GO:0044459,GO:0044464,GO:0044699,GO:0044707,GO:0044763,GO:0048731,GO:0048856,GO:0060541,GO:0071944			artNOG[6]	034FY@artNOG,09Z4B@biNOG,0S6NT@hymNOG,0SRW3@inNOG,0VA1I@meNOG,0XQHI@NOG,12RP9@opiNOG,KOG3594@euNOG,KOG4297@euNOG	NA|NA|NA	T, V	Cadherin domain
TetragonulaCarbonaria_001541-T1	7460.GB18252-PA	4.5e-126	456.1		GO:0005575,GO:0005623,GO:0005886,GO:0005887,GO:0007155,GO:0007275,GO:0007424,GO:0008150,GO:0009987,GO:0016020,GO:0016021,GO:0016337,GO:0016339,GO:0022610,GO:0031224,GO:0031226,GO:0032501,GO:0032502,GO:0044425,GO:0044459,GO:0044464,GO:0044699,GO:0044707,GO:0044763,GO:0048731,GO:0048856,GO:0060541,GO:0071944			artNOG[6]	034FY@artNOG,09Z4B@biNOG,0S6NT@hymNOG,0SRW3@inNOG,0VA1I@meNOG,0XQHI@NOG,12RP9@opiNOG,KOG3594@euNOG,KOG4297@euNOG	NA|NA|NA	T, V	Cadherin domain
TetragonulaCarbonaria_001542-T1	7460.GB11208-PA	3.4e-128	463.4					artNOG[6]	03GSC@artNOG,09YKZ@biNOG,0S6SC@hymNOG,0T32T@inNOG,0V9IQ@meNOG,13HNH@opiNOG,COG1335@NOG,KOG4003@euNOG	NA|NA|NA	V	Isochorismatase family
TetragonulaCarbonaria_001543-T1	7460.GB15154-PA	1.6e-90	337.4			K07023		artNOG[6]	0370V@artNOG,0A2T1@biNOG,0S383@hymNOG,0SUB1@inNOG,0VDNK@meNOG,13J90@opiNOG,COG1896@NOG,KOG3197@euNOG	NA|NA|NA	S	HD domain
TetragonulaCarbonaria_001544-T1	7460.GB10989-PA	0.0	1193.3		GO:0000221,GO:0005575,GO:0005622,GO:0005623,GO:0005737,GO:0005773,GO:0005774,GO:0005886,GO:0006810,GO:0006811,GO:0006812,GO:0006818,GO:0006873,GO:0006885,GO:0006996,GO:0007032,GO:0007275,GO:0007444,GO:0007446,GO:0008150,GO:0009987,GO:0015672,GO:0015988,GO:0015991,GO:0015992,GO:0016020,GO:0016043,GO:0016197,GO:0016469,GO:0016471,GO:0019725,GO:0030003,GO:0030004,GO:0030641,GO:0031090,GO:0032501,GO:…	K02145		artNOG[6]	032GJ@artNOG,09UMZ@biNOG,0S4PJ@hymNOG,0SPDC@inNOG,0V5MJ@meNOG,12R0A@opiNOG,COG1155@NOG,KOG1352@euNOG	NA|NA|NA	C	ATP synthase alpha/beta family, nucleotide-binding domain
TetragonulaCarbonaria_001545-T1	7460.GB10984-PA	7.8e-102	375.2			K09106		artNOG[6]	03H95@artNOG,0B3Q0@biNOG,0INSF@euNOG,0S9MD@hymNOG,0T3RU@inNOG,0WG42@meNOG,0XZS8@NOG,13BV8@opiNOG	NA|NA|NA	K	Helix-loop-helix DNA-binding domain
TetragonulaCarbonaria_001547-T1	12957.ACEP_00001348-PA	8.5e-152	542.0		GO:0001653,GO:0003008,GO:0003674,GO:0004871,GO:0004872,GO:0004888,GO:0004930,GO:0005575,GO:0007154,GO:0007165,GO:0007166,GO:0007186,GO:0007218,GO:0007267,GO:0007268,GO:0008150,GO:0008188,GO:0008528,GO:0009966,GO:0009967,GO:0009987,GO:0010627,GO:0010646,GO:0010647,GO:0010740,GO:0016020,GO:0016021,GO:0019226,GO:0023051,GO:0023052,GO:0023056,GO:0030594,GO:0031224,GO:0032501,GO:0035637,GO:0038023,GO:…	K04209		artNOG[6]	0338B@artNOG,09TAH@biNOG,0S7Y2@hymNOG,0SRJH@inNOG,0V49M@meNOG,0XRW9@NOG,13M0S@opiNOG,KOG3656@euNOG	NA|NA|NA	T	Serpentine type 7TM GPCR chemoreceptor Srw
TetragonulaCarbonaria_001548-T1	7460.GB13386-PA	6.9e-122	441.8			K17529,K19730		artNOG[6]	032GY@artNOG,09W82@biNOG,0S5GF@hymNOG,0SPDQ@inNOG,0V76E@meNOG,0XP6A@NOG,12PS6@opiNOG,KOG4493@euNOG	NA|NA|NA	S	Protein of unknown function (DUF1649)
TetragonulaCarbonaria_001549-T1	7460.GB17652-PA	1.2e-136	491.1			K07071		artNOG[6]	0344J@artNOG,09VDH@biNOG,0S6AK@hymNOG,0SQTC@inNOG,0V6CH@meNOG,12P8M@opiNOG,COG1090@NOG,KOG3019@euNOG	NA|NA|NA	F	Domain of unknown function (DUF1731)
TetragonulaCarbonaria_001550-T1	7460.GB18639-PA	9.4e-66	254.6	MED10	GO:0000988,GO:0000989,GO:0001076,GO:0001104,GO:0003674,GO:0003712,GO:0003713,GO:0005488,GO:0005515,GO:0005575,GO:0005622,GO:0005623,GO:0005634,GO:0005654,GO:0006139,GO:0006351,GO:0006352,GO:0006355,GO:0006357,GO:0006366,GO:0006367,GO:0006725,GO:0006807,GO:0008150,GO:0008152,GO:0009058,GO:0009059,GO:0009889,GO:0009987,GO:0010467,GO:0010468,GO:0010556,GO:0016070,GO:0016592,GO:0018130,GO:0019219,GO:…	K15151		artNOG[6]	03747@artNOG,0A6Y5@biNOG,0S824@hymNOG,0SU1H@inNOG,0VHSC@meNOG,11QA2@NOG,13RD4@opiNOG,KOG3046@euNOG	NA|NA|NA	K	mediator of RNA polymerase II transcription subunit
TetragonulaCarbonaria_001551-T1	7460.GB16600-PA	1.1e-55	221.5		GO:0003674,GO:0003824,GO:0004553,GO:0004563,GO:0005575,GO:0005623,GO:0005886,GO:0006022,GO:0006026,GO:0006030,GO:0006032,GO:0006040,GO:0006807,GO:0008150,GO:0008152,GO:0009056,GO:0009057,GO:0015929,GO:0016020,GO:0016231,GO:0016787,GO:0016798,GO:0043170,GO:0044464,GO:0046348,GO:0071704,GO:0071944,GO:1901071,GO:1901072,GO:1901135,GO:1901136,GO:1901564,GO:1901565,GO:1901575	K12373		artNOG[6]	035WA@artNOG,09XUT@biNOG,0SSN3@inNOG,0V8SG@meNOG,12QRR@opiNOG,COG3525@NOG,KOG2499@euNOG	NA|NA|NA	G	beta-hexosaminidase
TetragonulaCarbonaria_001552-T1	7460.GB16600-PA	3.7e-36	155.6		GO:0003674,GO:0003824,GO:0004553,GO:0004563,GO:0005575,GO:0005623,GO:0005886,GO:0006022,GO:0006026,GO:0006030,GO:0006032,GO:0006040,GO:0006807,GO:0008150,GO:0008152,GO:0009056,GO:0009057,GO:0015929,GO:0016020,GO:0016231,GO:0016787,GO:0016798,GO:0043170,GO:0044464,GO:0046348,GO:0071704,GO:0071944,GO:1901071,GO:1901072,GO:1901135,GO:1901136,GO:1901564,GO:1901565,GO:1901575	K12373		artNOG[6]	035WA@artNOG,09XUT@biNOG,0SSN3@inNOG,0V8SG@meNOG,12QRR@opiNOG,COG3525@NOG,KOG2499@euNOG	NA|NA|NA	G	beta-hexosaminidase
TetragonulaCarbonaria_001553-T1	7460.GB16600-PA	7.5e-60	235.0		GO:0003674,GO:0003824,GO:0004553,GO:0004563,GO:0005575,GO:0005623,GO:0005886,GO:0006022,GO:0006026,GO:0006030,GO:0006032,GO:0006040,GO:0006807,GO:0008150,GO:0008152,GO:0009056,GO:0009057,GO:0015929,GO:0016020,GO:0016231,GO:0016787,GO:0016798,GO:0043170,GO:0044464,GO:0046348,GO:0071704,GO:0071944,GO:1901071,GO:1901072,GO:1901135,GO:1901136,GO:1901564,GO:1901565,GO:1901575	K12373		artNOG[6]	035WA@artNOG,09XUT@biNOG,0SSN3@inNOG,0V8SG@meNOG,12QRR@opiNOG,COG3525@NOG,KOG2499@euNOG	NA|NA|NA	G	beta-hexosaminidase
TetragonulaCarbonaria_001554-T1	7460.GB15583-PA	3.6e-22	108.6		GO:0003674,GO:0003824,GO:0004016,GO:0006139,GO:0006163,GO:0006164,GO:0006171,GO:0006725,GO:0006753,GO:0006793,GO:0006796,GO:0006807,GO:0008150,GO:0008152,GO:0009058,GO:0009117,GO:0009150,GO:0009152,GO:0009165,GO:0009187,GO:0009190,GO:0009259,GO:0009260,GO:0009975,GO:0009987,GO:0016829,GO:0016849,GO:0018130,GO:0019438,GO:0019637,GO:0019693,GO:0034641,GO:0034654,GO:0044237,GO:0044238,GO:0044249,GO:…	K08042		artNOG[6]	035VA@artNOG,09VH7@biNOG,0S7JN@hymNOG,0SSKC@inNOG,0V5TX@meNOG,12SXH@opiNOG,COG2114@NOG,KOG3619@euNOG	NA|NA|NA	C	CYCc
TetragonulaCarbonaria_001555-T1	7460.GB15583-PA	7.9e-170	601.7		GO:0003674,GO:0003824,GO:0004016,GO:0006139,GO:0006163,GO:0006164,GO:0006171,GO:0006725,GO:0006753,GO:0006793,GO:0006796,GO:0006807,GO:0008150,GO:0008152,GO:0009058,GO:0009117,GO:0009150,GO:0009152,GO:0009165,GO:0009187,GO:0009190,GO:0009259,GO:0009260,GO:0009975,GO:0009987,GO:0016829,GO:0016849,GO:0018130,GO:0019438,GO:0019637,GO:0019693,GO:0034641,GO:0034654,GO:0044237,GO:0044238,GO:0044249,GO:…	K08042		artNOG[6]	035VA@artNOG,09VH7@biNOG,0S7JN@hymNOG,0SSKC@inNOG,0V5TX@meNOG,12SXH@opiNOG,COG2114@NOG,KOG3619@euNOG	NA|NA|NA	C	CYCc
TetragonulaCarbonaria_001556-T1	7460.GB15558-PA	0.0	1332.4	E(Z)	GO:0000278,GO:0000902,GO:0000904,GO:0003674,GO:0003824,GO:0005488,GO:0005515,GO:0005575,GO:0005622,GO:0005623,GO:0005634,GO:0005654,GO:0006325,GO:0006342,GO:0006355,GO:0006464,GO:0006479,GO:0006723,GO:0006928,GO:0006935,GO:0006996,GO:0007049,GO:0007275,GO:0007399,GO:0007409,GO:0007411,GO:0007517,GO:0008150,GO:0008152,GO:0008168,GO:0008170,GO:0008213,GO:0008276,GO:0008757,GO:0009058,GO:0009605,GO:…	K11430		artNOG[6]	034MV@artNOG,09YDY@biNOG,0S4FK@hymNOG,0SR9R@inNOG,0V9BM@meNOG,12R4H@opiNOG,COG2940@NOG,KOG1079@euNOG	NA|NA|NA	K	CXC
TetragonulaCarbonaria_001558-T1	7460.GB13062-PA	0.0	1090.1	THOC5	GO:0000003,GO:0000347,GO:0005575,GO:0005622,GO:0005623,GO:0005634,GO:0006403,GO:0006405,GO:0006406,GO:0006810,GO:0006913,GO:0007049,GO:0007126,GO:0007140,GO:0008150,GO:0009987,GO:0015931,GO:0016482,GO:0022402,GO:0032991,GO:0033036,GO:0043226,GO:0043227,GO:0043229,GO:0043231,GO:0043234,GO:0044422,GO:0044424,GO:0044428,GO:0044446,GO:0044464,GO:0044699,GO:0044763,GO:0046907,GO:0048610,GO:0050657,GO:…	K13174		artNOG[6]	03578@artNOG,0A3UW@biNOG,0S3XB@hymNOG,0SRU9@inNOG,0VD2R@meNOG,0YCE5@NOG,13IBN@opiNOG,KOG2216@euNOG	NA|NA|NA	U	Fms-interacting protein
TetragonulaCarbonaria_001560-T1	7460.GB15940-PA	0.0	1692.6		GO:0000070,GO:0000166,GO:0000226,GO:0000278,GO:0000280,GO:0000785,GO:0000793,GO:0000796,GO:0000819,GO:0003674,GO:0003676,GO:0003677,GO:0005488,GO:0005575,GO:0005622,GO:0005623,GO:0005634,GO:0005694,GO:0005737,GO:0006139,GO:0006259,GO:0006323,GO:0006725,GO:0006807,GO:0006996,GO:0007010,GO:0007017,GO:0007049,GO:0007051,GO:0007052,GO:0007059,GO:0007067,GO:0007076,GO:0007275,GO:0007399,GO:0007422,GO:…	K06675		artNOG[6]	03469@artNOG,09V7W@biNOG,0SQV0@inNOG,0V67E@meNOG,12P17@opiNOG,COG1196@NOG,KOG0996@euNOG	NA|NA|NA	D	structural maintenance of chromosomes protein
TetragonulaCarbonaria_001561-T1	7460.GB16930-PA	2e-209	733.8		GO:0003674,GO:0005215,GO:0005316,GO:0005436,GO:0005575,GO:0006810,GO:0006811,GO:0006812,GO:0006814,GO:0006817,GO:0006820,GO:0008150,GO:0008324,GO:0008509,GO:0009987,GO:0015075,GO:0015077,GO:0015081,GO:0015103,GO:0015114,GO:0015291,GO:0015293,GO:0015294,GO:0015296,GO:0015370,GO:0015672,GO:0015698,GO:0016020,GO:0016021,GO:0022804,GO:0022857,GO:0022890,GO:0022891,GO:0022892,GO:0030001,GO:0031224,GO:…			artNOG[6]	03HRW@artNOG,0B59H@biNOG,0IRU7@euNOG,0S9RA@hymNOG,0T45G@inNOG,0WHW6@meNOG,0ZMWY@NOG,13EEQ@opiNOG	NA|NA|NA	G	Sugar (and other) transporter
TetragonulaCarbonaria_001562-T1	7460.GB12976-PA	5.8e-211	738.8					artNOG[6]	03GI0@artNOG,0B0CH@biNOG,0KDCC@euNOG,0S7YE@hymNOG,0T3BW@inNOG,0WCVH@meNOG,14TIQ@opiNOG,COG0477@NOG	NA|NA|NA	G	Major Facilitator Superfamily
TetragonulaCarbonaria_001563-T1	12957.ACEP_00008006-PA	1.2e-20	105.1		GO:0000003,GO:0005575,GO:0007276,GO:0007283,GO:0008150,GO:0016020,GO:0016021,GO:0019953,GO:0022414,GO:0031224,GO:0032501,GO:0032504,GO:0044425,GO:0044699,GO:0044702,GO:0048232,GO:0048609			artNOG[6]	032AP@artNOG,0A2B0@biNOG,0SP8P@inNOG,0VD6Z@meNOG,0Z3FZ@NOG,12NDM@opiNOG,KOG3072@euNOG	NA|NA|NA	I	GNS1/SUR4 family
TetragonulaCarbonaria_001571-T1	7460.GB19070-PA	2.3e-69	267.7		GO:0000003,GO:0005575,GO:0007276,GO:0007283,GO:0008150,GO:0016020,GO:0016021,GO:0019953,GO:0022414,GO:0031224,GO:0032501,GO:0032504,GO:0044425,GO:0044699,GO:0044702,GO:0048232,GO:0048609			artNOG[6]	032AP@artNOG,0A2B0@biNOG,0SP8P@inNOG,0VD6Z@meNOG,0Z3FZ@NOG,12NDM@opiNOG,KOG3072@euNOG	NA|NA|NA	I	GNS1/SUR4 family
TetragonulaCarbonaria_001579-T1	7460.GB15116-PA	2.5e-41	174.5		GO:0003674,GO:0003824,GO:0004553,GO:0004568,GO:0008150,GO:0008152,GO:0016787,GO:0016798	K01183		artNOG[6]	033ZB@artNOG,09V3C@biNOG,0S5HB@hymNOG,0SQNE@inNOG,0VCM7@meNOG,13MMB@opiNOG,COG3325@NOG,KOG2806@euNOG	NA|NA|NA	G	Glyco_18
TetragonulaCarbonaria_001580-T1	7460.GB15116-PA	6.1e-31	138.7		GO:0003674,GO:0003824,GO:0004553,GO:0004568,GO:0008150,GO:0008152,GO:0016787,GO:0016798	K01183		artNOG[6]	033ZB@artNOG,09V3C@biNOG,0S5HB@hymNOG,0SQNE@inNOG,0VCM7@meNOG,13MMB@opiNOG,COG3325@NOG,KOG2806@euNOG	NA|NA|NA	G	Glyco_18
TetragonulaCarbonaria_001583-T1	34740.HMEL009691-PA	9.3e-08	63.9					artNOG[6]	03B3H@artNOG,0ADAB@biNOG,0JG8E@euNOG,0SXR7@inNOG,0VS9X@meNOG,0ZMPH@NOG,14BZJ@opiNOG	NA|NA|NA	S	ZnF_C2HC
TetragonulaCarbonaria_001585-T1	7460.GB19070-PA	6e-51	206.1		GO:0000003,GO:0005575,GO:0007276,GO:0007283,GO:0008150,GO:0016020,GO:0016021,GO:0019953,GO:0022414,GO:0031224,GO:0032501,GO:0032504,GO:0044425,GO:0044699,GO:0044702,GO:0048232,GO:0048609			artNOG[6]	032AP@artNOG,0A2B0@biNOG,0SP8P@inNOG,0VD6Z@meNOG,0Z3FZ@NOG,12NDM@opiNOG,KOG3072@euNOG	NA|NA|NA	I	GNS1/SUR4 family
TetragonulaCarbonaria_001586-T1	12957.ACEP_00008006-PA	6.8e-36	155.6		GO:0000003,GO:0005575,GO:0007276,GO:0007283,GO:0008150,GO:0016020,GO:0016021,GO:0019953,GO:0022414,GO:0031224,GO:0032501,GO:0032504,GO:0044425,GO:0044699,GO:0044702,GO:0048232,GO:0048609			artNOG[6]	032AP@artNOG,0A2B0@biNOG,0SP8P@inNOG,0VD6Z@meNOG,0Z3FZ@NOG,12NDM@opiNOG,KOG3072@euNOG	NA|NA|NA	I	GNS1/SUR4 family
TetragonulaCarbonaria_001587-T1	7460.GB17745-PA	1.1e-80	305.4		GO:0000003,GO:0000902,GO:0003674,GO:0003824,GO:0004806,GO:0005575,GO:0005576,GO:0005615,GO:0006629,GO:0007275,GO:0007399,GO:0008150,GO:0008152,GO:0009653,GO:0009987,GO:0016043,GO:0016298,GO:0016787,GO:0016788,GO:0022008,GO:0030030,GO:0030154,GO:0030182,GO:0031175,GO:0032501,GO:0032502,GO:0032504,GO:0032989,GO:0032990,GO:0044238,GO:0044421,GO:0044699,GO:0044707,GO:0044710,GO:0044763,GO:0044767,GO:…	K01046,K01052		artNOG[6]	033RD@artNOG,09YF8@biNOG,0S621@hymNOG,0SQFY@inNOG,0V56X@meNOG,12R5G@opiNOG,COG0596@NOG,KOG2624@euNOG	NA|NA|NA	I	Partial alpha/beta-hydrolase lipase region
TetragonulaCarbonaria_001589-T1	10228.TriadP21952	1.6e-07	60.5	OTOGL	GO:0000302,GO:0001775,GO:0001894,GO:0001948,GO:0002020,GO:0002237,GO:0002376,GO:0003008,GO:0003674,GO:0005102,GO:0005178,GO:0005198,GO:0005201,GO:0005488,GO:0005515,GO:0005518,GO:0005575,GO:0005576,GO:0005578,GO:0005615,GO:0005622,GO:0005623,GO:0005737,GO:0005783,GO:0005794,GO:0005796,GO:0005975,GO:0006461,GO:0006464,GO:0006486,GO:0006493,GO:0006950,GO:0006952,GO:0006955,GO:0006959,GO:0006979,GO:…	K03900,K13908		meNOG[21]	0V44Q@meNOG,0XNSK@NOG,12RES@opiNOG,KOG1216@euNOG	NA|NA|NA	V, W	oligomeric mucus gel-forming
TetragonulaCarbonaria_001596-T1	7460.GB11969-PA	3.7e-91	339.7	DESAT1	GO:0000003,GO:0003674,GO:0003824,GO:0004768,GO:0005575,GO:0005622,GO:0005623,GO:0005737,GO:0005783,GO:0005811,GO:0006082,GO:0006629,GO:0006631,GO:0006633,GO:0006723,GO:0007275,GO:0007610,GO:0007617,GO:0007618,GO:0008150,GO:0008152,GO:0008610,GO:0009058,GO:0009894,GO:0009987,GO:0010506,GO:0010817,GO:0016053,GO:0016215,GO:0016491,GO:0016705,GO:0016717,GO:0019098,GO:0019216,GO:0019222,GO:0019748,GO:…	K00507		artNOG[6]	035CP@artNOG,09VWV@biNOG,0SS0K@inNOG,0V4IC@meNOG,12QBP@opiNOG,COG1398@NOG,KOG1600@euNOG	NA|NA|NA	I	fatty acid desaturase
TetragonulaCarbonaria_001597-T1	7460.GB12295-PA	1.2e-208	730.7		GO:0000166,GO:0001882,GO:0001883,GO:0003674,GO:0005488,GO:0005525,GO:0017076,GO:0019001,GO:0032549,GO:0032550,GO:0032553,GO:0032555,GO:0032561,GO:0035639,GO:0036094,GO:0043167,GO:0043168,GO:0097159,GO:1901265,GO:1901363			artNOG[6]	0324Z@artNOG,09XS5@biNOG,0S5EU@hymNOG,0SPKX@inNOG,0V9TI@meNOG,12SR0@opiNOG,COG1163@NOG,KOG1487@euNOG	NA|NA|NA	T	TGS domain
TetragonulaCarbonaria_001598-T1	7460.GB18678-PA	4.3e-212	743.0		GO:0000003,GO:0000226,GO:0000242,GO:0000902,GO:0001578,GO:0005575,GO:0005622,GO:0005623,GO:0005737,GO:0005813,GO:0005815,GO:0005856,GO:0005929,GO:0006810,GO:0006928,GO:0006996,GO:0007010,GO:0007017,GO:0007018,GO:0007275,GO:0007276,GO:0007283,GO:0007399,GO:0007422,GO:0007610,GO:0007626,GO:0008150,GO:0008344,GO:0009653,GO:0009987,GO:0010927,GO:0010970,GO:0015630,GO:0016043,GO:0019953,GO:0022008,GO:…	K16540		artNOG[6]	037HF@artNOG,09W8M@biNOG,0IEUN@euNOG,0SUDA@inNOG,0V771@meNOG,0YVPU@NOG,12SAM@opiNOG	NA|NA|NA	S	Inherit from biNOG: 5-azacytidine induced 1
TetragonulaCarbonaria_001599-T1	12957.ACEP_00010376-PA	8.2e-206	721.8		GO:0007275,GO:0007399,GO:0008150,GO:0009987,GO:0010941,GO:0022008,GO:0030154,GO:0032501,GO:0032502,GO:0044699,GO:0044707,GO:0044763,GO:0048519,GO:0048523,GO:0048731,GO:0048856,GO:0048869,GO:0050789,GO:0050794,GO:0060548,GO:0065007,GO:1901214,GO:1901215			artNOG[6]	03442@artNOG,0A3GX@biNOG,0IWQS@euNOG,0SQSV@inNOG,0VEBW@meNOG,11HCT@NOG,13QV5@opiNOG	NA|NA|NA	S	CIDE-N domain
TetragonulaCarbonaria_001606-T1	7460.GB16304-PA	0.0	1560.8	MMD	GO:0003674,GO:0003824,GO:0004175,GO:0004222,GO:0005575,GO:0006508,GO:0006509,GO:0008150,GO:0008152,GO:0008233,GO:0008237,GO:0016020,GO:0016021,GO:0016787,GO:0019538,GO:0031224,GO:0033619,GO:0043170,GO:0044238,GO:0044425,GO:0070011,GO:0071704			artNOG[6]	033Z8@artNOG,09VEK@biNOG,0SQNB@inNOG,0V6DS@meNOG,0XX2M@NOG,12RXZ@opiNOG,KOG3607@euNOG	NA|NA|NA	O	ADAM cysteine-rich
TetragonulaCarbonaria_001607-T1	7460.GB16304-PA	1.6e-15	86.7	MMD	GO:0003674,GO:0003824,GO:0004175,GO:0004222,GO:0005575,GO:0006508,GO:0006509,GO:0008150,GO:0008152,GO:0008233,GO:0008237,GO:0016020,GO:0016021,GO:0016787,GO:0019538,GO:0031224,GO:0033619,GO:0043170,GO:0044238,GO:0044425,GO:0070011,GO:0071704			artNOG[6]	033Z8@artNOG,09VEK@biNOG,0SQNB@inNOG,0V6DS@meNOG,0XX2M@NOG,12RXZ@opiNOG,KOG3607@euNOG	NA|NA|NA	O	ADAM cysteine-rich
TetragonulaCarbonaria_001608-T1	7460.GB16304-PA	1.9e-163	580.9	MMD	GO:0003674,GO:0003824,GO:0004175,GO:0004222,GO:0005575,GO:0006508,GO:0006509,GO:0008150,GO:0008152,GO:0008233,GO:0008237,GO:0016020,GO:0016021,GO:0016787,GO:0019538,GO:0031224,GO:0033619,GO:0043170,GO:0044238,GO:0044425,GO:0070011,GO:0071704			artNOG[6]	033Z8@artNOG,09VEK@biNOG,0SQNB@inNOG,0V6DS@meNOG,0XX2M@NOG,12RXZ@opiNOG,KOG3607@euNOG	NA|NA|NA	O	ADAM cysteine-rich
TetragonulaCarbonaria_001609-T1	7460.GB11145-PA	2.7e-172	609.8			K17508		artNOG[6]	034VM@artNOG,09VBK@biNOG,0SRSV@inNOG,0V6AW@meNOG,12Q6V@opiNOG,COG0631@NOG,KOG1379@euNOG	NA|NA|NA	T	Stage II sporulation protein E (SpoIIE)
TetragonulaCarbonaria_001610-T1	7460.GB16471-PA	4.7e-132	475.7		GO:0005575,GO:0005622,GO:0005623,GO:0005737,GO:0005783,GO:0005789,GO:0006508,GO:0006511,GO:0006950,GO:0006952,GO:0006984,GO:0006986,GO:0007154,GO:0007165,GO:0008150,GO:0008152,GO:0009056,GO:0009057,GO:0009607,GO:0009617,GO:0009987,GO:0010033,GO:0010498,GO:0012505,GO:0016020,GO:0016021,GO:0019538,GO:0019941,GO:0023052,GO:0030163,GO:0030176,GO:0030433,GO:0030968,GO:0031090,GO:0031224,GO:0031227,GO:…	K13989		artNOG[6]	034SB@artNOG,09XW7@biNOG,0S4XF@hymNOG,0SSGE@inNOG,0V8TQ@meNOG,13HIZ@opiNOG,COG5291@NOG,KOG0858@euNOG	NA|NA|NA	S	Der1-like family
TetragonulaCarbonaria_001611-T1	7460.GB20045-PA	2.5e-262	909.4		GO:0003674,GO:0005085,GO:0005575,GO:0005622,GO:0005623,GO:0005737,GO:0005829,GO:0006914,GO:0008150,GO:0008152,GO:0009056,GO:0009987,GO:0019222,GO:0030234,GO:0030695,GO:0044237,GO:0044248,GO:0044424,GO:0044444,GO:0044464,GO:0050789,GO:0050790,GO:0060589,GO:0065007,GO:0065009			artNOG[6]	036P8@artNOG,09XD9@biNOG,0S7IA@hymNOG,0STE5@inNOG,0V8A7@meNOG,0XRE1@NOG,13J0I@opiNOG,KOG2622@euNOG	NA|NA|NA	V	Fungal domain of unknown function (DUF1712)
TetragonulaCarbonaria_001612-T1	7460.GB19807-PA	1.1e-209	734.9		GO:0005575,GO:0005622,GO:0005623,GO:0005634,GO:0005730,GO:0006139,GO:0006364,GO:0006396,GO:0006725,GO:0006807,GO:0008150,GO:0008152,GO:0009987,GO:0010467,GO:0016070,GO:0016072,GO:0022613,GO:0031974,GO:0031981,GO:0034470,GO:0034641,GO:0034660,GO:0042254,GO:0043170,GO:0043226,GO:0043227,GO:0043228,GO:0043229,GO:0043231,GO:0043232,GO:0043233,GO:0044085,GO:0044237,GO:0044238,GO:0044260,GO:0044422,GO:…	K14835		artNOG[6]	034AR@artNOG,09XW0@biNOG,0SQZC@inNOG,0V7WN@meNOG,12PKR@opiNOG,COG0144@NOG,KOG1122@euNOG	NA|NA|NA	A	NOL1/NOP2/sun family
TetragonulaCarbonaria_001613-T1	7460.GB15859-PA	0.0	1303.5		GO:0007275,GO:0007399,GO:0008150,GO:0009987,GO:0022008,GO:0030154,GO:0032501,GO:0032502,GO:0044699,GO:0044707,GO:0044763,GO:0048731,GO:0048856,GO:0048869	K14799		artNOG[6]	035KC@artNOG,0A1Z1@biNOG,0S5MT@hymNOG,0SS9B@inNOG,0VCUA@meNOG,12NN0@opiNOG,COG5177@NOG,KOG1980@euNOG	NA|NA|NA	S	AARP2CN (NUC121) domain
TetragonulaCarbonaria_001614-T1	12957.ACEP_00012583-PA	1.4e-69	268.5					artNOG[6]	03GI7@artNOG,0AQD4@biNOG,0JR9X@euNOG,0S8UN@hymNOG,0T3BP@inNOG,0W43X@meNOG,11VV0@NOG,14FMW@opiNOG	NA|NA|NA	S	Inherit from NOG: cyclin N-terminal domain containing 1
TetragonulaCarbonaria_001615-T1	7460.GB17745-PA	4.1e-152	543.1		GO:0000003,GO:0000902,GO:0003674,GO:0003824,GO:0004806,GO:0005575,GO:0005576,GO:0005615,GO:0006629,GO:0007275,GO:0007399,GO:0008150,GO:0008152,GO:0009653,GO:0009987,GO:0016043,GO:0016298,GO:0016787,GO:0016788,GO:0022008,GO:0030030,GO:0030154,GO:0030182,GO:0031175,GO:0032501,GO:0032502,GO:0032504,GO:0032989,GO:0032990,GO:0044238,GO:0044421,GO:0044699,GO:0044707,GO:0044710,GO:0044763,GO:0044767,GO:…	K01046,K01052		artNOG[6]	033RD@artNOG,09YF8@biNOG,0S621@hymNOG,0SQFY@inNOG,0V56X@meNOG,12R5G@opiNOG,COG0596@NOG,KOG2624@euNOG	NA|NA|NA	I	Partial alpha/beta-hydrolase lipase region
TetragonulaCarbonaria_001616-T1	7460.GB17745-PA	2.3e-155	553.9		GO:0000003,GO:0000902,GO:0003674,GO:0003824,GO:0004806,GO:0005575,GO:0005576,GO:0005615,GO:0006629,GO:0007275,GO:0007399,GO:0008150,GO:0008152,GO:0009653,GO:0009987,GO:0016043,GO:0016298,GO:0016787,GO:0016788,GO:0022008,GO:0030030,GO:0030154,GO:0030182,GO:0031175,GO:0032501,GO:0032502,GO:0032504,GO:0032989,GO:0032990,GO:0044238,GO:0044421,GO:0044699,GO:0044707,GO:0044710,GO:0044763,GO:0044767,GO:…	K01046,K01052		artNOG[6]	033RD@artNOG,09YF8@biNOG,0S621@hymNOG,0SQFY@inNOG,0V56X@meNOG,12R5G@opiNOG,COG0596@NOG,KOG2624@euNOG	NA|NA|NA	I	Partial alpha/beta-hydrolase lipase region
TetragonulaCarbonaria_001617-T1	7460.GB17745-PA	1.2e-146	525.0		GO:0000003,GO:0000902,GO:0003674,GO:0003824,GO:0004806,GO:0005575,GO:0005576,GO:0005615,GO:0006629,GO:0007275,GO:0007399,GO:0008150,GO:0008152,GO:0009653,GO:0009987,GO:0016043,GO:0016298,GO:0016787,GO:0016788,GO:0022008,GO:0030030,GO:0030154,GO:0030182,GO:0031175,GO:0032501,GO:0032502,GO:0032504,GO:0032989,GO:0032990,GO:0044238,GO:0044421,GO:0044699,GO:0044707,GO:0044710,GO:0044763,GO:0044767,GO:…	K01046,K01052		artNOG[6]	033RD@artNOG,09YF8@biNOG,0S621@hymNOG,0SQFY@inNOG,0V56X@meNOG,12R5G@opiNOG,COG0596@NOG,KOG2624@euNOG	NA|NA|NA	I	Partial alpha/beta-hydrolase lipase region
TetragonulaCarbonaria_001618-T1	7460.GB17745-PA	4.5e-21	106.3		GO:0000003,GO:0000902,GO:0003674,GO:0003824,GO:0004806,GO:0005575,GO:0005576,GO:0005615,GO:0006629,GO:0007275,GO:0007399,GO:0008150,GO:0008152,GO:0009653,GO:0009987,GO:0016043,GO:0016298,GO:0016787,GO:0016788,GO:0022008,GO:0030030,GO:0030154,GO:0030182,GO:0031175,GO:0032501,GO:0032502,GO:0032504,GO:0032989,GO:0032990,GO:0044238,GO:0044421,GO:0044699,GO:0044707,GO:0044710,GO:0044763,GO:0044767,GO:…	K01046,K01052		artNOG[6]	033RD@artNOG,09YF8@biNOG,0S621@hymNOG,0SQFY@inNOG,0V56X@meNOG,12R5G@opiNOG,COG0596@NOG,KOG2624@euNOG	NA|NA|NA	I	Partial alpha/beta-hydrolase lipase region
TetragonulaCarbonaria_001619-T1	7460.GB17745-PA	1.2e-111	408.7		GO:0000003,GO:0000902,GO:0003674,GO:0003824,GO:0004806,GO:0005575,GO:0005576,GO:0005615,GO:0006629,GO:0007275,GO:0007399,GO:0008150,GO:0008152,GO:0009653,GO:0009987,GO:0016043,GO:0016298,GO:0016787,GO:0016788,GO:0022008,GO:0030030,GO:0030154,GO:0030182,GO:0031175,GO:0032501,GO:0032502,GO:0032504,GO:0032989,GO:0032990,GO:0044238,GO:0044421,GO:0044699,GO:0044707,GO:0044710,GO:0044763,GO:0044767,GO:…	K01046,K01052		artNOG[6]	033RD@artNOG,09YF8@biNOG,0S621@hymNOG,0SQFY@inNOG,0V56X@meNOG,12R5G@opiNOG,COG0596@NOG,KOG2624@euNOG	NA|NA|NA	I	Partial alpha/beta-hydrolase lipase region
TetragonulaCarbonaria_001620-T1	7460.GB17745-PA	1.3e-115	421.8		GO:0000003,GO:0000902,GO:0003674,GO:0003824,GO:0004806,GO:0005575,GO:0005576,GO:0005615,GO:0006629,GO:0007275,GO:0007399,GO:0008150,GO:0008152,GO:0009653,GO:0009987,GO:0016043,GO:0016298,GO:0016787,GO:0016788,GO:0022008,GO:0030030,GO:0030154,GO:0030182,GO:0031175,GO:0032501,GO:0032502,GO:0032504,GO:0032989,GO:0032990,GO:0044238,GO:0044421,GO:0044699,GO:0044707,GO:0044710,GO:0044763,GO:0044767,GO:…	K01046,K01052		artNOG[6]	033RD@artNOG,09YF8@biNOG,0S621@hymNOG,0SQFY@inNOG,0V56X@meNOG,12R5G@opiNOG,COG0596@NOG,KOG2624@euNOG	NA|NA|NA	I	Partial alpha/beta-hydrolase lipase region
TetragonulaCarbonaria_001621-T1	7460.GB17745-PA	1.7e-115	421.4		GO:0000003,GO:0000902,GO:0003674,GO:0003824,GO:0004806,GO:0005575,GO:0005576,GO:0005615,GO:0006629,GO:0007275,GO:0007399,GO:0008150,GO:0008152,GO:0009653,GO:0009987,GO:0016043,GO:0016298,GO:0016787,GO:0016788,GO:0022008,GO:0030030,GO:0030154,GO:0030182,GO:0031175,GO:0032501,GO:0032502,GO:0032504,GO:0032989,GO:0032990,GO:0044238,GO:0044421,GO:0044699,GO:0044707,GO:0044710,GO:0044763,GO:0044767,GO:…	K01046,K01052		artNOG[6]	033RD@artNOG,09YF8@biNOG,0S621@hymNOG,0SQFY@inNOG,0V56X@meNOG,12R5G@opiNOG,COG0596@NOG,KOG2624@euNOG	NA|NA|NA	I	Partial alpha/beta-hydrolase lipase region
TetragonulaCarbonaria_001622-T1	7460.GB17745-PA	3.5e-84	317.4		GO:0000003,GO:0000902,GO:0003674,GO:0003824,GO:0004806,GO:0005575,GO:0005576,GO:0005615,GO:0006629,GO:0007275,GO:0007399,GO:0008150,GO:0008152,GO:0009653,GO:0009987,GO:0016043,GO:0016298,GO:0016787,GO:0016788,GO:0022008,GO:0030030,GO:0030154,GO:0030182,GO:0031175,GO:0032501,GO:0032502,GO:0032504,GO:0032989,GO:0032990,GO:0044238,GO:0044421,GO:0044699,GO:0044707,GO:0044710,GO:0044763,GO:0044767,GO:…	K01046,K01052		artNOG[6]	033RD@artNOG,09YF8@biNOG,0S621@hymNOG,0SQFY@inNOG,0V56X@meNOG,12R5G@opiNOG,COG0596@NOG,KOG2624@euNOG	NA|NA|NA	I	Partial alpha/beta-hydrolase lipase region
TetragonulaCarbonaria_001623-T1	7460.GB17745-PA	5.7e-73	280.0		GO:0000003,GO:0000902,GO:0003674,GO:0003824,GO:0004806,GO:0005575,GO:0005576,GO:0005615,GO:0006629,GO:0007275,GO:0007399,GO:0008150,GO:0008152,GO:0009653,GO:0009987,GO:0016043,GO:0016298,GO:0016787,GO:0016788,GO:0022008,GO:0030030,GO:0030154,GO:0030182,GO:0031175,GO:0032501,GO:0032502,GO:0032504,GO:0032989,GO:0032990,GO:0044238,GO:0044421,GO:0044699,GO:0044707,GO:0044710,GO:0044763,GO:0044767,GO:…	K01046,K01052		artNOG[6]	033RD@artNOG,09YF8@biNOG,0S621@hymNOG,0SQFY@inNOG,0V56X@meNOG,12R5G@opiNOG,COG0596@NOG,KOG2624@euNOG	NA|NA|NA	I	Partial alpha/beta-hydrolase lipase region
TetragonulaCarbonaria_001625-T1	7460.GB17745-PA	7e-84	316.2		GO:0000003,GO:0000902,GO:0003674,GO:0003824,GO:0004806,GO:0005575,GO:0005576,GO:0005615,GO:0006629,GO:0007275,GO:0007399,GO:0008150,GO:0008152,GO:0009653,GO:0009987,GO:0016043,GO:0016298,GO:0016787,GO:0016788,GO:0022008,GO:0030030,GO:0030154,GO:0030182,GO:0031175,GO:0032501,GO:0032502,GO:0032504,GO:0032989,GO:0032990,GO:0044238,GO:0044421,GO:0044699,GO:0044707,GO:0044710,GO:0044763,GO:0044767,GO:…	K01046,K01052		artNOG[6]	033RD@artNOG,09YF8@biNOG,0S621@hymNOG,0SQFY@inNOG,0V56X@meNOG,12R5G@opiNOG,COG0596@NOG,KOG2624@euNOG	NA|NA|NA	I	Partial alpha/beta-hydrolase lipase region
TetragonulaCarbonaria_001627-T1	7460.GB17745-PA	1.6e-111	408.3		GO:0000003,GO:0000902,GO:0003674,GO:0003824,GO:0004806,GO:0005575,GO:0005576,GO:0005615,GO:0006629,GO:0007275,GO:0007399,GO:0008150,GO:0008152,GO:0009653,GO:0009987,GO:0016043,GO:0016298,GO:0016787,GO:0016788,GO:0022008,GO:0030030,GO:0030154,GO:0030182,GO:0031175,GO:0032501,GO:0032502,GO:0032504,GO:0032989,GO:0032990,GO:0044238,GO:0044421,GO:0044699,GO:0044707,GO:0044710,GO:0044763,GO:0044767,GO:…	K01046,K01052		artNOG[6]	033RD@artNOG,09YF8@biNOG,0S621@hymNOG,0SQFY@inNOG,0V56X@meNOG,12R5G@opiNOG,COG0596@NOG,KOG2624@euNOG	NA|NA|NA	I	Partial alpha/beta-hydrolase lipase region
TetragonulaCarbonaria_001628-T1	7460.GB17745-PA	1e-110	405.6		GO:0000003,GO:0000902,GO:0003674,GO:0003824,GO:0004806,GO:0005575,GO:0005576,GO:0005615,GO:0006629,GO:0007275,GO:0007399,GO:0008150,GO:0008152,GO:0009653,GO:0009987,GO:0016043,GO:0016298,GO:0016787,GO:0016788,GO:0022008,GO:0030030,GO:0030154,GO:0030182,GO:0031175,GO:0032501,GO:0032502,GO:0032504,GO:0032989,GO:0032990,GO:0044238,GO:0044421,GO:0044699,GO:0044707,GO:0044710,GO:0044763,GO:0044767,GO:…	K01046,K01052		artNOG[6]	033RD@artNOG,09YF8@biNOG,0S621@hymNOG,0SQFY@inNOG,0V56X@meNOG,12R5G@opiNOG,COG0596@NOG,KOG2624@euNOG	NA|NA|NA	I	Partial alpha/beta-hydrolase lipase region
TetragonulaCarbonaria_001629-T1	7070.TC007184-PA	6.6e-159	566.6		GO:0000003,GO:0003674,GO:0003824,GO:0004806,GO:0005575,GO:0005576,GO:0005615,GO:0006629,GO:0008150,GO:0008152,GO:0016298,GO:0016787,GO:0016788,GO:0032501,GO:0032504,GO:0044238,GO:0044421,GO:0044710,GO:0052689,GO:0071704	K01046,K01052		artNOG[6]	033RD@artNOG,09YF8@biNOG,0SQFY@inNOG,0V56X@meNOG,12R5G@opiNOG,COG0596@NOG,KOG2624@euNOG	NA|NA|NA	I	lipase 3-like
TetragonulaCarbonaria_001630-T1	7460.GB15123-PA	1.5e-220	770.8					artNOG[6]	036EY@artNOG,0A3P7@biNOG,0IJGS@euNOG,0S64N@hymNOG,0SP8K@inNOG,0VEHZ@meNOG,0ZISY@NOG,13HNM@opiNOG	NA|NA|NA	S	Lipase
TetragonulaCarbonaria_001631-T1	7460.GB15123-PA	1.5e-103	381.3					artNOG[6]	036EY@artNOG,0A3P7@biNOG,0IJGS@euNOG,0S64N@hymNOG,0SP8K@inNOG,0VEHZ@meNOG,0ZISY@NOG,13HNM@opiNOG	NA|NA|NA	S	Lipase
TetragonulaCarbonaria_001632-T1	7460.GB14135-PA	3.2e-63	246.1		GO:0000123,GO:0000124,GO:0000428,GO:0005575,GO:0005622,GO:0005623,GO:0005634,GO:0005654,GO:0005667,GO:0005669,GO:0005737,GO:0006139,GO:0006351,GO:0006352,GO:0006366,GO:0006367,GO:0006725,GO:0006807,GO:0008150,GO:0008152,GO:0009058,GO:0009059,GO:0009987,GO:0010467,GO:0016070,GO:0016591,GO:0018130,GO:0019438,GO:0030880,GO:0031974,GO:0031981,GO:0032774,GO:0032991,GO:0034641,GO:0034645,GO:0034654,GO:…	K03134		artNOG[6]	038JY@artNOG,09WGU@biNOG,0S831@hymNOG,0SUEZ@inNOG,0V7FB@meNOG,13TH2@opiNOG,COG5162@NOG,KOG3423@euNOG	NA|NA|NA	K	Transcription initiation factor TFIID 23-30kDa subunit
TetragonulaCarbonaria_001633-T1	7460.GB12707-PA	0.0	1894.4			K18730		meNOG[21]	0B5SN@biNOG,0WIF4@meNOG,11WFQ@NOG,13F7V@opiNOG,KOG1862@euNOG	NA|NA|NA	S	GYF domain
TetragonulaCarbonaria_001634-T1	7460.GB11377-PA	1.8e-230	803.5		GO:0003674,GO:0003824,GO:0005575,GO:0005622,GO:0005623,GO:0005737,GO:0005783,GO:0005789,GO:0006464,GO:0006497,GO:0006505,GO:0006506,GO:0006629,GO:0006643,GO:0006644,GO:0006650,GO:0006661,GO:0006664,GO:0006793,GO:0006796,GO:0008150,GO:0008152,GO:0008194,GO:0008375,GO:0008610,GO:0008654,GO:0009058,GO:0009059,GO:0009247,GO:0009987,GO:0012505,GO:0016020,GO:0016021,GO:0016740,GO:0016757,GO:0016758,GO:…	K03857		artNOG[6]	035ZN@artNOG,09ZUA@biNOG,0S6JX@hymNOG,0SQ81@inNOG,0VAQQ@meNOG,12QI0@opiNOG,COG0438@NOG,KOG1111@euNOG	NA|NA|NA	M	PIGA (GPI anchor biosynthesis)
TetragonulaCarbonaria_001635-T1	7460.GB20006-PA	0.0	2541.9		GO:0000003,GO:0000226,GO:0000578,GO:0003002,GO:0003006,GO:0006403,GO:0006996,GO:0007010,GO:0007017,GO:0007028,GO:0007163,GO:0007275,GO:0007276,GO:0007281,GO:0007292,GO:0007308,GO:0007309,GO:0007314,GO:0007315,GO:0007316,GO:0007317,GO:0007350,GO:0007351,GO:0007389,GO:0008103,GO:0008104,GO:0008150,GO:0008298,GO:0008358,GO:0008595,GO:0009790,GO:0009798,GO:0009880,GO:0009948,GO:0009952,GO:0009987,GO:…	K16777		artNOG[6]	03H30@artNOG,0B30Q@biNOG,0S9JZ@hymNOG,0T3KE@inNOG,0WFBX@meNOG,0XT3C@NOG,13AQ5@opiNOG,KOG4625@euNOG	NA|NA|NA	T	NEUZ
TetragonulaCarbonaria_001636-T1	7460.GB12662-PA	1.2e-152	544.7		GO:0003674,GO:0003824,GO:0003924,GO:0005488,GO:0005515,GO:0005575,GO:0005622,GO:0005623,GO:0005737,GO:0005834,GO:0005886,GO:0006139,GO:0006152,GO:0006163,GO:0006184,GO:0006195,GO:0006725,GO:0006753,GO:0006793,GO:0006796,GO:0006807,GO:0007154,GO:0007165,GO:0007166,GO:0007186,GO:0007202,GO:0007602,GO:0007603,GO:0008150,GO:0008152,GO:0008277,GO:0009056,GO:0009116,GO:0009117,GO:0009119,GO:0009141,GO:…	K07972		artNOG[6]	03I40@artNOG,0B6N2@biNOG,0IU54@euNOG,0S9UZ@hymNOG,0T4FU@inNOG,0WJD5@meNOG,0XT5V@NOG,13GGN@opiNOG	NA|NA|NA	S	WD domain, G-beta repeat
TetragonulaCarbonaria_001636-T2	7460.GB12662-PA	7.7e-141	505.4		GO:0003674,GO:0003824,GO:0003924,GO:0005488,GO:0005515,GO:0005575,GO:0005622,GO:0005623,GO:0005737,GO:0005834,GO:0005886,GO:0006139,GO:0006152,GO:0006163,GO:0006184,GO:0006195,GO:0006725,GO:0006753,GO:0006793,GO:0006796,GO:0006807,GO:0007154,GO:0007165,GO:0007166,GO:0007186,GO:0007202,GO:0007602,GO:0007603,GO:0008150,GO:0008152,GO:0008277,GO:0009056,GO:0009116,GO:0009117,GO:0009119,GO:0009141,GO:…	K07972		artNOG[6]	03I40@artNOG,0B6N2@biNOG,0IU54@euNOG,0S9UZ@hymNOG,0T4FU@inNOG,0WJD5@meNOG,0XT5V@NOG,13GGN@opiNOG	NA|NA|NA	S	WD domain, G-beta repeat
TetragonulaCarbonaria_001637-T1	7460.GB14467-PA	2.3e-220	770.0		GO:0000003,GO:0003006,GO:0003674,GO:0003824,GO:0005575,GO:0005576,GO:0005615,GO:0005622,GO:0005623,GO:0005737,GO:0005783,GO:0007276,GO:0007292,GO:0007295,GO:0008150,GO:0008152,GO:0008475,GO:0016491,GO:0016705,GO:0016706,GO:0019953,GO:0022414,GO:0032501,GO:0032502,GO:0032504,GO:0040007,GO:0043226,GO:0043227,GO:0043229,GO:0043231,GO:0044421,GO:0044424,GO:0044444,GO:0044464,GO:0044699,GO:0044702,GO:…	K13647		artNOG[6]	034M2@artNOG,09TQH@biNOG,0S3XH@hymNOG,0SR8Z@inNOG,0V5D9@meNOG,0Y4QU@NOG,12TXP@opiNOG,KOG1971@euNOG	NA|NA|NA	O	P4Hc
TetragonulaCarbonaria_001638-T1	7460.GB17615-PA	1.1e-84	317.8					artNOG[6]	036HX@artNOG,0A6Q8@biNOG,0IWR3@euNOG,0S4ZU@hymNOG,0STMK@inNOG,0VHI7@meNOG,11HUB@NOG,13QIU@opiNOG	NA|NA|NA	S	Immunoglobulin domain
TetragonulaCarbonaria_001639-T1	7460.GB15078-PA	5.7e-69	265.8					artNOG[6]	037D3@artNOG,0A7BZ@biNOG,0IXP3@euNOG,0SU47@inNOG,0VI6G@meNOG,11K2I@NOG,13S3C@opiNOG	NA|NA|NA	S	IGc2
TetragonulaCarbonaria_001640-T1	7460.GB14467-PA	5.8e-133	478.8		GO:0000003,GO:0003006,GO:0003674,GO:0003824,GO:0005575,GO:0005576,GO:0005615,GO:0005622,GO:0005623,GO:0005737,GO:0005783,GO:0007276,GO:0007292,GO:0007295,GO:0008150,GO:0008152,GO:0008475,GO:0016491,GO:0016705,GO:0016706,GO:0019953,GO:0022414,GO:0032501,GO:0032502,GO:0032504,GO:0040007,GO:0043226,GO:0043227,GO:0043229,GO:0043231,GO:0044421,GO:0044424,GO:0044444,GO:0044464,GO:0044699,GO:0044702,GO:…	K13647		artNOG[6]	034M2@artNOG,09TQH@biNOG,0S3XH@hymNOG,0SR8Z@inNOG,0V5D9@meNOG,0Y4QU@NOG,12TXP@opiNOG,KOG1971@euNOG	NA|NA|NA	O	P4Hc
TetragonulaCarbonaria_001641-T1	7460.GB15764-PA	1.4e-203	714.1	MOD(R)	GO:0006508,GO:0006511,GO:0008150,GO:0008152,GO:0009056,GO:0009057,GO:0009987,GO:0019538,GO:0019941,GO:0030163,GO:0043162,GO:0043170,GO:0043632,GO:0044237,GO:0044238,GO:0044248,GO:0044257,GO:0044260,GO:0044265,GO:0044267,GO:0051603,GO:0071704,GO:1901575	K12185		artNOG[6]	037WV@artNOG,09YH8@biNOG,0S7RG@hymNOG,0SUSB@inNOG,0V9EY@meNOG,11UJN@NOG,12TZE@opiNOG,KOG3270@euNOG	NA|NA|NA	U	Modifier of rudimentary (Mod(r)) protein
TetragonulaCarbonaria_001642-T1	7460.GB10725-PA	1.7e-241	840.5		GO:0000122,GO:0000785,GO:0000791,GO:0000902,GO:0000904,GO:0000975,GO:0000976,GO:0000981,GO:0001067,GO:0001071,GO:0001654,GO:0001700,GO:0001709,GO:0002009,GO:0002165,GO:0003674,GO:0003676,GO:0003677,GO:0003682,GO:0003690,GO:0003700,GO:0003705,GO:0005488,GO:0005515,GO:0005575,GO:0005622,GO:0005623,GO:0005634,GO:0005654,GO:0005667,GO:0005694,GO:0005700,GO:0005701,GO:0005730,GO:0006139,GO:0006325,GO:…	K09407		artNOG[6]	036RB@artNOG,0A0E2@biNOG,0STK7@inNOG,0V8PM@meNOG,12RWA@opiNOG,COG5025@NOG,KOG2294@euNOG	NA|NA|NA	K	FH
TetragonulaCarbonaria_001645-T1	7460.GB12125-PA	3.4e-199	699.5		GO:0003674,GO:0003824,GO:0004046,GO:0008150,GO:0008152,GO:0016787,GO:0016810,GO:0016811	K01436,K14677		artNOG[6]	0321D@artNOG,09Y2F@biNOG,0S6WY@hymNOG,0SRK1@inNOG,0VEAI@meNOG,13K2H@opiNOG,COG0624@NOG,KOG2275@euNOG	NA|NA|NA	E	Peptidase dimerisation domain
TetragonulaCarbonaria_001646-T1	12957.ACEP_00011025-PA	0.0	2181.4	MLL5	GO:0000003,GO:0000118,GO:0000228,GO:0000785,GO:0000790,GO:0000975,GO:0000988,GO:0000989,GO:0001047,GO:0001067,GO:0001775,GO:0002252,GO:0002262,GO:0002274,GO:0002376,GO:0002443,GO:0002444,GO:0002446,GO:0002520,GO:0002682,GO:0002761,GO:0002763,GO:0003674,GO:0003676,GO:0003677,GO:0003712,GO:0003713,GO:0003824,GO:0005488,GO:0005515,GO:0005575,GO:0005622,GO:0005623,GO:0005634,GO:0005654,GO:0005694,GO:…	K07117,K09189		euNOG[57]	11FV9@NOG,KOG1844@euNOG	NA|NA|NA	S	myeloid lymphoid or mixed-lineage leukemia 5 (trithorax homolog, Drosophila)
TetragonulaCarbonaria_001648-T1	7460.GB19472-PA	1.1e-38	164.1		GO:0005575,GO:0016020,GO:0016021,GO:0031224,GO:0044425			artNOG[6]	039KM@artNOG,0ABVY@biNOG,0J7EB@euNOG,0SW4Z@inNOG,0VNYC@meNOG,0XYDB@NOG,13YP7@opiNOG	NA|NA|NA	S	Uncharacterised protein family (UPF0239)
TetragonulaCarbonaria_001649-T1	7460.GB11642-PA	2e-262	909.8	SEC61ALPHA	GO:0000902,GO:0001700,GO:0002009,GO:0003674,GO:0005215,GO:0005575,GO:0005622,GO:0005623,GO:0005737,GO:0005783,GO:0005784,GO:0005789,GO:0005791,GO:0006605,GO:0006612,GO:0006613,GO:0006614,GO:0006616,GO:0006810,GO:0006886,GO:0007275,GO:0007391,GO:0007399,GO:0008104,GO:0008150,GO:0008219,GO:0008258,GO:0008565,GO:0009653,GO:0009790,GO:0009792,GO:0009888,GO:0009892,GO:0009894,GO:0009895,GO:0009987,GO:…	K10956		artNOG[6]	0354K@artNOG,0A07R@biNOG,0S7AW@hymNOG,0SRRP@inNOG,0VB3P@meNOG,12S5U@opiNOG,COG0201@NOG,KOG1373@euNOG	NA|NA|NA	O	Plug domain of Sec61p
TetragonulaCarbonaria_001650-T1	7460.GB18633-PA	1.2e-72	278.9	REGUCALCIN	GO:0000003,GO:0005575,GO:0005576,GO:0005615,GO:0005622,GO:0005623,GO:0005737,GO:0005811,GO:0008150,GO:0032501,GO:0032504,GO:0044421,GO:0044424,GO:0044444,GO:0044464	K01053		artNOG[6]	036G6@artNOG,09XZZ@biNOG,0S3GS@hymNOG,0STPJ@inNOG,0V8XQ@meNOG,13HE8@opiNOG,COG3386@NOG,KOG4499@euNOG	NA|NA|NA	G	SMP-30/Gluconolaconase/LRE-like region
TetragonulaCarbonaria_001651-T1	7460.GB18633-PA	3.3e-141	506.5	REGUCALCIN	GO:0000003,GO:0005575,GO:0005576,GO:0005615,GO:0005622,GO:0005623,GO:0005737,GO:0005811,GO:0008150,GO:0032501,GO:0032504,GO:0044421,GO:0044424,GO:0044444,GO:0044464	K01053		artNOG[6]	036G6@artNOG,09XZZ@biNOG,0S3GS@hymNOG,0STPJ@inNOG,0V8XQ@meNOG,13HE8@opiNOG,COG3386@NOG,KOG4499@euNOG	NA|NA|NA	G	SMP-30/Gluconolaconase/LRE-like region
TetragonulaCarbonaria_001652-T1	7460.GB17241-PA	1.3e-276	957.6					artNOG[6]	03BMQ@artNOG,0ABN6@biNOG,0JND9@euNOG,0VNPV@meNOG,0ZYSM@NOG,14CSP@opiNOG	NA|NA|NA
TetragonulaCarbonaria_001653-T1	7460.GB12988-PA	2.1e-127	460.7					artNOG[6]	037YN@artNOG,0A6MZ@biNOG,0S74G@hymNOG,0SUXT@inNOG,0VHNY@meNOG,12UE8@opiNOG,COG1957@NOG,KOG2938@euNOG	NA|NA|NA	F	Inosine-uridine preferring nucleoside hydrolase
TetragonulaCarbonaria_001654-T1	7460.GB11760-PA	0.0	2641.3			K17613		artNOG[6]	032DZ@artNOG,09XRP@biNOG,0IFFG@euNOG,0SPBB@inNOG,0V8PE@meNOG,0XY91@NOG,13C5U@opiNOG	NA|NA|NA	S	Inherit from biNOG: Calcineurin binding protein 1
TetragonulaCarbonaria_001656-T1	7460.GB19342-PA	0.0	2463.7		GO:0003674,GO:0005215,GO:0005487,GO:0005488,GO:0005515,GO:0005575,GO:0005622,GO:0005623,GO:0005634,GO:0005635,GO:0005643,GO:0006403,GO:0006405,GO:0006406,GO:0006605,GO:0006606,GO:0006810,GO:0006886,GO:0006913,GO:0007154,GO:0007165,GO:0007166,GO:0007167,GO:0007178,GO:0007184,GO:0008104,GO:0008150,GO:0009987,GO:0012505,GO:0015031,GO:0015931,GO:0016020,GO:0016021,GO:0016482,GO:0017038,GO:0023052,GO:…	K14303		artNOG[6]	032B3@artNOG,09WK1@biNOG,0S6M8@hymNOG,0SQFS@inNOG,0V7IM@meNOG,0YYM5@NOG,132NF@opiNOG,KOG4521@euNOG	NA|NA|NA	U, Y	nuclear pore complex protein Nup160 homolog
TetragonulaCarbonaria_001657-T1	12957.ACEP_00012149-PA	3.2e-72	276.9			K15285		artNOG[6]	036KE@artNOG,09TKP@biNOG,0SWQD@inNOG,0V6VQ@meNOG,0XP1S@NOG,12ZSZ@opiNOG,KOG1441@euNOG	NA|NA|NA	G	UAA transporter family
TetragonulaCarbonaria_001658-T1	7460.GB19570-PA	1.1e-246	857.4	PONTIN	GO:0000075,GO:0000077,GO:0000123,GO:0000226,GO:0000228,GO:0000278,GO:0000280,GO:0000785,GO:0000790,GO:0000988,GO:0000989,GO:0003674,GO:0003678,GO:0003712,GO:0003713,GO:0003824,GO:0004386,GO:0005488,GO:0005515,GO:0005575,GO:0005622,GO:0005623,GO:0005634,GO:0005654,GO:0005694,GO:0005856,GO:0005875,GO:0006139,GO:0006259,GO:0006461,GO:0006725,GO:0006807,GO:0006950,GO:0006974,GO:0006996,GO:0007010,GO:…	K04499		artNOG[6]	0324I@artNOG,0A3F4@biNOG,0S5SF@hymNOG,0SPJC@inNOG,0VE9Y@meNOG,12QCC@opiNOG,COG1224@NOG,KOG1942@euNOG	NA|NA|NA	L	TIP49 C-terminus
TetragonulaCarbonaria_001659-T1	12957.ACEP_00012153-PA	0.0	1556.2		GO:0003674,GO:0003824,GO:0004375,GO:0005575,GO:0005622,GO:0005623,GO:0005737,GO:0005960,GO:0008150,GO:0008152,GO:0016491,GO:0016638,GO:0016642,GO:0032991,GO:0043234,GO:0044424,GO:0044444,GO:0044464,GO:0044710,GO:0055114	K00281		artNOG[6]	032UC@artNOG,09WUT@biNOG,0SPPG@inNOG,0V7SS@meNOG,12Q51@opiNOG,COG0403@NOG,COG1003@NOG,KOG2040@euNOG	NA|NA|NA	E	Glycine cleavage system P-protein
TetragonulaCarbonaria_001660-T1	7460.GB19300-PA	1.3e-228	797.3			K11298		artNOG[6]	036T6@artNOG,0A2UQ@biNOG,0IE16@euNOG,0S4QK@hymNOG,0STUJ@inNOG,0VDQ8@meNOG,101FA@NOG,13JS3@opiNOG	NA|NA|NA	B	HMG (high mobility group) box
TetragonulaCarbonaria_001661-T1	7460.GB19131-PA	1.4e-168	597.4		GO:0005575,GO:0005622,GO:0005623,GO:0005634,GO:0030529,GO:0030532,GO:0032991,GO:0043226,GO:0043227,GO:0043229,GO:0043231,GO:0044422,GO:0044424,GO:0044428,GO:0044446,GO:0044464	K14561		artNOG[6]	03394@artNOG,09UYY@biNOG,0S5QY@hymNOG,0SQ23@inNOG,0V5YS@meNOG,12NZ4@opiNOG,COG2136@NOG,KOG2781@euNOG	NA|NA|NA	A	u3 small nucleolar ribonucleoprotein protein IMP4-like
TetragonulaCarbonaria_001668-T1	7460.GB11761-PA	4.2e-84	317.8		GO:0000902,GO:0000904,GO:0000981,GO:0001071,GO:0003674,GO:0003676,GO:0003677,GO:0003700,GO:0005488,GO:0005575,GO:0005622,GO:0005623,GO:0005634,GO:0006139,GO:0006351,GO:0006355,GO:0006357,GO:0006366,GO:0006725,GO:0006807,GO:0006928,GO:0006935,GO:0007275,GO:0007399,GO:0007409,GO:0007411,GO:0008045,GO:0008150,GO:0008152,GO:0009058,GO:0009059,GO:0009605,GO:0009653,GO:0009887,GO:0009888,GO:0009889,GO:…	K17894		artNOG[6]	036P9@artNOG,09UPP@biNOG,0S8BM@hymNOG,0STKN@inNOG,0VA58@meNOG,12SEE@opiNOG,COG5641@NOG,KOG1601@euNOG	NA|NA|NA	K	ZnF_GATA
TetragonulaCarbonaria_001671-T1	7425.NV16862-PA	6.6e-66	255.8		GO:0000902,GO:0000904,GO:0000981,GO:0001071,GO:0003674,GO:0003676,GO:0003677,GO:0003700,GO:0005488,GO:0005575,GO:0005622,GO:0005623,GO:0005634,GO:0006139,GO:0006351,GO:0006355,GO:0006357,GO:0006366,GO:0006725,GO:0006807,GO:0006928,GO:0006935,GO:0007275,GO:0007399,GO:0007409,GO:0007411,GO:0008045,GO:0008150,GO:0008152,GO:0009058,GO:0009059,GO:0009605,GO:0009653,GO:0009887,GO:0009888,GO:0009889,GO:…	K17894		artNOG[6]	036P9@artNOG,09UPP@biNOG,0S8BM@hymNOG,0STKN@inNOG,0VA58@meNOG,12SEE@opiNOG,COG5641@NOG,KOG1601@euNOG	NA|NA|NA	K	ZnF_GATA
TetragonulaCarbonaria_001684-T1	7460.GB15065-PA	2.4e-237	826.6			K14284		artNOG[6]	039UK@artNOG,0A14H@biNOG,0S3W3@hymNOG,0SWFJ@inNOG,0VC0S@meNOG,0XR55@NOG,141Z9@opiNOG,KOG3763@euNOG	NA|NA|NA	A	TAP_C
TetragonulaCarbonaria_001685-T1	7460.GB15214-PA	6.5e-232	808.9					artNOG[6]	037WI@artNOG,0A68V@biNOG,0IZ5P@euNOG,0S5KV@hymNOG,0SURZ@inNOG,0VH3B@meNOG,11PDT@NOG,13T6V@opiNOG	NA|NA|NA	S	Chitin binding Peritrophin-A domain
TetragonulaCarbonaria_001686-T1	7460.GB18121-PA	3.5e-139	499.6		GO:0003674,GO:0003824,GO:0004408,GO:0005575,GO:0005622,GO:0005623,GO:0005737,GO:0005739,GO:0005740,GO:0005743,GO:0006461,GO:0006464,GO:0008150,GO:0008152,GO:0009987,GO:0016020,GO:0016043,GO:0016829,GO:0016846,GO:0017003,GO:0017004,GO:0017006,GO:0018063,GO:0019538,GO:0019866,GO:0022607,GO:0031090,GO:0031966,GO:0031967,GO:0031975,GO:0034622,GO:0036211,GO:0043170,GO:0043226,GO:0043227,GO:0043229,GO:…	K01764		artNOG[6]	03501@artNOG,09U6B@biNOG,0S4NT@hymNOG,0SSZS@inNOG,0V55A@meNOG,0YAUW@NOG,12R9V@opiNOG,KOG3996@euNOG	NA|NA|NA	C, O	Cytochrome c/c1 heme lyase
TetragonulaCarbonaria_001687-T1	7460.GB13240-PA	1.6e-122	444.1		GO:0005575,GO:0005622,GO:0005623,GO:0005634,GO:0043226,GO:0043227,GO:0043229,GO:0043231,GO:0044424,GO:0044464	K11433		artNOG[6]	0340S@artNOG,09UWY@biNOG,0S76W@hymNOG,0SQPY@inNOG,0V5WS@meNOG,12TBD@opiNOG,COG1916@NOG,COG2940@NOG,KOG1082@euNOG,KOG2860@euNOG	NA|NA|NA	T	TraB family
TetragonulaCarbonaria_001688-T1	7460.GB13240-PA	3.8e-183	646.4		GO:0005575,GO:0005622,GO:0005623,GO:0005634,GO:0043226,GO:0043227,GO:0043229,GO:0043231,GO:0044424,GO:0044464	K11433		artNOG[6]	0340S@artNOG,09UWY@biNOG,0S76W@hymNOG,0SQPY@inNOG,0V5WS@meNOG,12TBD@opiNOG,COG1916@NOG,COG2940@NOG,KOG1082@euNOG,KOG2860@euNOG	NA|NA|NA	T	TraB family
TetragonulaCarbonaria_001689-T1	7460.GB14999-PA	0.0	1414.1		GO:0000902,GO:0000904,GO:0003008,GO:0003674,GO:0003676,GO:0003677,GO:0005488,GO:0005575,GO:0005622,GO:0005623,GO:0005634,GO:0006355,GO:0007275,GO:0007399,GO:0007600,GO:0007605,GO:0008150,GO:0009653,GO:0009889,GO:0009987,GO:0010468,GO:0010556,GO:0016043,GO:0016358,GO:0019219,GO:0019222,GO:0022008,GO:0030030,GO:0030154,GO:0030182,GO:0031175,GO:0031323,GO:0031326,GO:0032501,GO:0032502,GO:0032989,GO:…	K09173		artNOG[6]	033QT@artNOG,09WZW@biNOG,0S6BG@hymNOG,0SRKV@inNOG,0V7XX@meNOG,0XSHE@NOG,12TQY@opiNOG,KOG3712@euNOG	NA|NA|NA	K	RFX DNA-binding domain
TetragonulaCarbonaria_001690-T1	7460.GB15978-PA	6.5e-250	868.2			K17921		artNOG[6]	0343P@artNOG,09TEK@biNOG,0S6QI@hymNOG,0SQSI@inNOG,0V4DS@meNOG,12PDA@opiNOG,COG5391@NOG,KOG2273@euNOG	NA|NA|NA	U	Vps5 C terminal like
TetragonulaCarbonaria_001691-T1	12957.ACEP_00012216-PA	0.0	1585.9			K11791		artNOG[6]	037SR@artNOG,0A3EE@biNOG,0IFED@euNOG,0S3EU@hymNOG,0SV9H@inNOG,0VE94@meNOG,0ZN1V@NOG,12TKV@opiNOG	NA|NA|NA	S	Inherit from biNOG: DDB1 and CUL4 associated factor 15
TetragonulaCarbonaria_001692-T1	7460.GB11157-PA	1.2e-266	924.1	VPS33B	GO:0002165,GO:0006810,GO:0007275,GO:0007444,GO:0007472,GO:0007476,GO:0007552,GO:0007560,GO:0008150,GO:0009653,GO:0009791,GO:0009886,GO:0009887,GO:0016192,GO:0032501,GO:0032502,GO:0035107,GO:0035114,GO:0035120,GO:0035220,GO:0044699,GO:0044707,GO:0044767,GO:0048513,GO:0048563,GO:0048569,GO:0048707,GO:0048731,GO:0048736,GO:0048737,GO:0048856,GO:0051179,GO:0051234			artNOG[6]	0364D@artNOG,0A3T2@biNOG,0S3D0@hymNOG,0SQEY@inNOG,0VEMM@meNOG,13MSB@opiNOG,COG5158@NOG,KOG1302@euNOG	NA|NA|NA	U	Sec1 family
TetragonulaCarbonaria_001693-T1	7460.GB12747-PA	0.0	1565.4	EIF3-S8	GO:0003674,GO:0003676,GO:0003723,GO:0003743,GO:0005488,GO:0005575,GO:0005622,GO:0005623,GO:0005737,GO:0005829,GO:0005852,GO:0006412,GO:0006413,GO:0008135,GO:0008150,GO:0008152,GO:0009058,GO:0009059,GO:0009987,GO:0010467,GO:0019538,GO:0032991,GO:0034645,GO:0043170,GO:0043234,GO:0044237,GO:0044238,GO:0044249,GO:0044260,GO:0044267,GO:0044424,GO:0044444,GO:0044464,GO:0071704,GO:0097159,GO:1901363,GO:…	K03252		artNOG[6]	033QD@artNOG,09TXE@biNOG,0S3QZ@hymNOG,0SQF2@inNOG,0V4WH@meNOG,0XRU3@NOG,12S6R@opiNOG,KOG1076@euNOG	NA|NA|NA	J	Component of the eukaryotic translation initiation factor 3 (eIF-3) complex, which is involved in protein synthesis and, together with other initiation factors, stimulates binding of mRNA and methionyl-tRNAi to the 40S ribosome (By similarity)
TetragonulaCarbonaria_001694-T1	7460.GB19952-PA	6.2e-237	825.1		GO:0003674,GO:0005488,GO:0005515,GO:0006457,GO:0008150,GO:0008152,GO:0009987,GO:0019538,GO:0043170,GO:0044237,GO:0044238,GO:0044260,GO:0044267,GO:0051082,GO:0071704	K09527		artNOG[6]	035VJ@artNOG,09TVV@biNOG,0SSKK@inNOG,0V4V0@meNOG,12NE9@opiNOG,COG0484@NOG,KOG0550@euNOG	NA|NA|NA	O	DnaJ domain
TetragonulaCarbonaria_001695-T1	7460.GB17520-PA	7.9e-243	844.7					artNOG[6]	033W4@artNOG,09X3T@biNOG,0S6I9@hymNOG,0SQJI@inNOG,0V82B@meNOG,0ZNCI@NOG,12QAF@opiNOG,KOG4636@euNOG	NA|NA|NA	S	TLDc
TetragonulaCarbonaria_001697-T1	7460.GB10436-PA	9.6e-281	970.7			K13886		artNOG[6]	032RX@artNOG,09TGS@biNOG,0S79G@hymNOG,0SPMH@inNOG,0V4FS@meNOG,0XQAD@NOG,12NEF@opiNOG,KOG0303@euNOG	NA|NA|NA	Z	Domain of unknown function (DUF1899)
TetragonulaCarbonaria_001698-T1	7460.GB12526-PA	0.0	1366.3		GO:0003674,GO:0003824,GO:0004368,GO:0005575,GO:0005622,GO:0005623,GO:0005737,GO:0005739,GO:0005740,GO:0005743,GO:0005811,GO:0005975,GO:0006066,GO:0006071,GO:0006091,GO:0006127,GO:0006810,GO:0006839,GO:0007275,GO:0007399,GO:0007610,GO:0007626,GO:0007629,GO:0008150,GO:0008152,GO:0008344,GO:0009987,GO:0015980,GO:0016020,GO:0016491,GO:0016614,GO:0016901,GO:0019400,GO:0019751,GO:0019866,GO:0022008,GO:…	K00111		artNOG[6]	03390@artNOG,09YAY@biNOG,0S3CQ@hymNOG,0SPR7@inNOG,0V6XB@meNOG,12R1Y@opiNOG,COG0578@NOG,KOG0042@euNOG	NA|NA|NA	C	FAD binding domain
TetragonulaCarbonaria_001700-T1	7460.GB18093-PA	2.3e-242	844.0		GO:0003674,GO:0003676,GO:0003677,GO:0005488,GO:0005575,GO:0005622,GO:0005623,GO:0005634,GO:0005694,GO:0005700,GO:0005704,GO:0008150,GO:0043226,GO:0043227,GO:0043228,GO:0043229,GO:0043231,GO:0043232,GO:0043565,GO:0044422,GO:0044424,GO:0044427,GO:0044446,GO:0044464,GO:0050789,GO:0050794,GO:0060968,GO:0065007,GO:0097159,GO:1901363	K09200		artNOG[6]	0372W@artNOG,0A15Z@biNOG,0S6UQ@hymNOG,0SU08@inNOG,0VC22@meNOG,13K7B@opiNOG,COG5048@NOG,KOG1721@euNOG	NA|NA|NA	K	Zinc finger, C2H2 type
TetragonulaCarbonaria_001701-T1	7460.GB13717-PA	1e-139	501.9			K19475		artNOG[6]	039BW@artNOG,0AQ36@biNOG,0JNB2@euNOG,0S8D8@hymNOG,0SW5Z@inNOG,0W2G1@meNOG,0ZJ38@NOG,14CQT@opiNOG	NA|NA|NA
TetragonulaCarbonaria_001702-T1	7460.GB17537-PA	0.0	1335.1		GO:0003674,GO:0003824,GO:0005215,GO:0005575,GO:0006139,GO:0006152,GO:0006163,GO:0006195,GO:0006200,GO:0006725,GO:0006753,GO:0006793,GO:0006796,GO:0006807,GO:0006810,GO:0008150,GO:0008152,GO:0009056,GO:0009116,GO:0009117,GO:0009119,GO:0009123,GO:0009125,GO:0009126,GO:0009128,GO:0009141,GO:0009143,GO:0009144,GO:0009146,GO:0009150,GO:0009154,GO:0009158,GO:0009161,GO:0009164,GO:0009166,GO:0009167,GO:…	K06158		artNOG[6]	0358A@artNOG,09VX3@biNOG,0S5Z0@hymNOG,0SRDB@inNOG,0V6VI@meNOG,12PCQ@opiNOG,COG0488@NOG,KOG0927@euNOG	NA|NA|NA	E, J	ATP-binding cassette sub-family F member 3-like
TetragonulaCarbonaria_001703-T1	7460.GB17496-PA	6.3e-106	389.0					artNOG[6]	039JQ@artNOG,0A944@biNOG,0J83N@euNOG,0S8JF@hymNOG,0SW2U@inNOG,0VK0G@meNOG,0Y00Y@NOG,1403I@opiNOG	NA|NA|NA
TetragonulaCarbonaria_001704-T1	7460.GB14113-PA	0.0	3353.9	CHD5	GO:0005575,GO:0005622,GO:0005623,GO:0005634,GO:0043226,GO:0043227,GO:0043229,GO:0043231,GO:0044424,GO:0044464	K11643,K14435		meNOG[21]	0B53Z@biNOG,0WHQ1@meNOG,0XNUT@NOG,13E3H@opiNOG,KOG0383@euNOG	NA|NA|NA	K	Chromodomain helicase DNA binding protein
TetragonulaCarbonaria_001705-T1	7460.GB19145-PA	3.4e-55	219.5			K09548		artNOG[6]	0385Z@artNOG,0A9TD@biNOG,0S8W6@hymNOG,0SVB7@inNOG,0VKSQ@meNOG,11W40@NOG,13UW7@opiNOG,KOG3501@euNOG	NA|NA|NA	O	Prefoldin subunit
TetragonulaCarbonaria_001706-T1	7460.GB19484-PA	0.0	1553.5		GO:0003674,GO:0003824,GO:0004175,GO:0004222,GO:0008150,GO:0008152,GO:0008233,GO:0008237,GO:0016787,GO:0070011	K01411		artNOG[6]	032H0@artNOG,09U5I@biNOG,0S56F@hymNOG,0SQSY@inNOG,0V54K@meNOG,12NF1@opiNOG,COG1025@NOG,KOG0959@euNOG	NA|NA|NA	O	Insulinase (Peptidase family M16)
TetragonulaCarbonaria_001707-T1	7460.GB16923-PA	0.0	1739.5					artNOG[6]	0330R@artNOG,09TW6@biNOG,0IE6R@euNOG,0S388@hymNOG,0SR02@inNOG,0V4VC@meNOG,0XPY7@NOG,12NKY@opiNOG	NA|NA|NA	S	Inherit from biNOG: family with sequence similarity
TetragonulaCarbonaria_001708-T1	7460.GB12703-PA	0.0	1363.6		GO:0003674,GO:0005488,GO:0005515,GO:0005575,GO:0005576,GO:0005615,GO:0005622,GO:0005623,GO:0005737,GO:0005811,GO:0006457,GO:0007275,GO:0007494,GO:0008150,GO:0008152,GO:0009653,GO:0009987,GO:0019538,GO:0032501,GO:0032502,GO:0043170,GO:0044237,GO:0044238,GO:0044260,GO:0044267,GO:0044421,GO:0044424,GO:0044444,GO:0044464,GO:0044699,GO:0044707,GO:0044767,GO:0048546,GO:0048565,GO:0048731,GO:0048856,GO:…	K09487		artNOG[6]	032WU@artNOG,09X0X@biNOG,0S5YE@hymNOG,0SQ77@inNOG,0V7Z3@meNOG,12NT4@opiNOG,COG0326@NOG,KOG0020@euNOG	NA|NA|NA	O	Hsp90 protein
TetragonulaCarbonaria_001709-T1	7460.GB17450-PA	2.1e-70	270.8		GO:0003674,GO:0005488,GO:0005509,GO:0005513,GO:0006810,GO:0006897,GO:0006909,GO:0007275,GO:0007399,GO:0008150,GO:0009593,GO:0009987,GO:0010035,GO:0010038,GO:0016192,GO:0022008,GO:0030154,GO:0032501,GO:0032502,GO:0042221,GO:0043167,GO:0043169,GO:0044699,GO:0044707,GO:0044763,GO:0044765,GO:0046872,GO:0048731,GO:0048856,GO:0048869,GO:0050896,GO:0051179,GO:0051234,GO:0051592,GO:0051606			artNOG[6]	033RN@artNOG,09UM8@biNOG,0S5T0@hymNOG,0SQG4@inNOG,0V5KS@meNOG,0XRMJ@NOG,12RXD@opiNOG,KOG0032@euNOG	NA|NA|NA	T	EFh
TetragonulaCarbonaria_001713-T1	7425.NV16265-PA	1.9e-64	251.5					artNOG[6]	037PF@artNOG,0A8RZ@biNOG,0IYQG@euNOG,0S82M@hymNOG,0SUHC@inNOG,0VJFK@meNOG,11PQK@NOG,13TFM@opiNOG	NA|NA|NA	S	Protein of unknown function (DUF1397)
TetragonulaCarbonaria_001714-T1	7460.GB13989-PA	2.1e-226	790.0		GO:0008150,GO:0009966,GO:0009967,GO:0010627,GO:0010646,GO:0010647,GO:0010740,GO:0023051,GO:0023056,GO:0046425,GO:0046427,GO:0048518,GO:0048522,GO:0048583,GO:0048584,GO:0050789,GO:0050794,GO:0065007			artNOG[6]	033EZ@artNOG,09TQ4@biNOG,0SR4F@inNOG,0V4P9@meNOG,0XSIZ@NOG,12NEI@opiNOG,KOG2842@euNOG	NA|NA|NA	Z	Interferon-related protein conserved region
TetragonulaCarbonaria_001715-T1	7460.GB12409-PA	6.4e-272	941.4			K10314		artNOG[6]	03HXN@artNOG,0B607@biNOG,0IT1H@euNOG,0S9T0@hymNOG,0T4AK@inNOG,0WIP8@meNOG,0XTAJ@NOG,13FJ6@opiNOG	NA|NA|NA	S	FBOX
TetragonulaCarbonaria_001716-T1	12957.ACEP_00012639-PA	9.6e-279	965.3		GO:0000381,GO:0003674,GO:0003676,GO:0003723,GO:0003729,GO:0005488,GO:0005575,GO:0005622,GO:0005623,GO:0005634,GO:0005730,GO:0006139,GO:0006364,GO:0006396,GO:0006725,GO:0006807,GO:0008150,GO:0008152,GO:0009987,GO:0010467,GO:0010468,GO:0016070,GO:0016072,GO:0019219,GO:0019222,GO:0022613,GO:0031323,GO:0031974,GO:0031981,GO:0034470,GO:0034641,GO:0034660,GO:0042254,GO:0043170,GO:0043226,GO:0043227,GO:…	K14792		artNOG[6]	035I1@artNOG,09VJG@biNOG,0S62S@hymNOG,0SS6P@inNOG,0V6IM@meNOG,12Q04@opiNOG,COG0539@NOG,KOG1070@euNOG	NA|NA|NA	A	Suppressor of forked protein (Suf)
TetragonulaCarbonaria_001717-T1	7460.GB15193-PA	7.6e-139	499.2		GO:0000381,GO:0003674,GO:0003676,GO:0003723,GO:0003729,GO:0005488,GO:0005575,GO:0005622,GO:0005623,GO:0005634,GO:0005730,GO:0006139,GO:0006364,GO:0006396,GO:0006725,GO:0006807,GO:0008150,GO:0008152,GO:0009987,GO:0010467,GO:0010468,GO:0016070,GO:0016072,GO:0019219,GO:0019222,GO:0022613,GO:0031323,GO:0031974,GO:0031981,GO:0034470,GO:0034641,GO:0034660,GO:0042254,GO:0043170,GO:0043226,GO:0043227,GO:…	K14792		artNOG[6]	035I1@artNOG,09VJG@biNOG,0SS6P@inNOG,0V6IM@meNOG,12Q04@opiNOG,COG0539@NOG,KOG1070@euNOG	NA|NA|NA	A	Programmed cell death protein
TetragonulaCarbonaria_001718-T1	7460.GB14674-PA	4.9e-260	902.9		GO:0003674,GO:0003824,GO:0004843,GO:0006464,GO:0008150,GO:0008152,GO:0008233,GO:0008234,GO:0009987,GO:0016567,GO:0016579,GO:0016787,GO:0019538,GO:0019783,GO:0032446,GO:0036211,GO:0043170,GO:0043412,GO:0044237,GO:0044238,GO:0044260,GO:0044267,GO:0070011,GO:0070646,GO:0070647,GO:0071704	K11833		artNOG[6]	0331P@artNOG,09UJV@biNOG,0S7YF@hymNOG,0SPVG@inNOG,0V5J1@meNOG,0XP8T@NOG,12NIM@opiNOG,KOG1868@euNOG	NA|NA|NA	O	Ubiquitin carboxyl-terminal hydrolase
TetragonulaCarbonaria_001722-T1	7460.GB12455-PA	1.5e-237	827.0		GO:0000003,GO:0000578,GO:0003002,GO:0003006,GO:0003674,GO:0003676,GO:0003677,GO:0005488,GO:0005575,GO:0005622,GO:0005623,GO:0005634,GO:0006355,GO:0006357,GO:0006403,GO:0007028,GO:0007275,GO:0007276,GO:0007281,GO:0007292,GO:0007308,GO:0007309,GO:0007314,GO:0007315,GO:0007316,GO:0007350,GO:0007351,GO:0007389,GO:0008150,GO:0008298,GO:0008358,GO:0008595,GO:0009790,GO:0009798,GO:0009880,GO:0009889,GO:…	K09441		artNOG[6]	035SX@artNOG,09X4Z@biNOG,0S6RF@hymNOG,0ST6T@inNOG,0V83F@meNOG,0Z0ZF@NOG,13I6T@opiNOG,KOG0504@euNOG,KOG3806@euNOG	NA|NA|NA	K	GA-binding protein alpha chain
TetragonulaCarbonaria_001723-T1	12957.ACEP_00012207-PA	1.1e-82	313.5			K09258		meNOG[21]	0ABSH@biNOG,0VNUK@meNOG,13MDS@opiNOG,COG0666@NOG,KOG0504@euNOG	NA|NA|NA	S	Inherit from opiNOG: B-cell CLL lymphoma 3
TetragonulaCarbonaria_001724-T1	7460.GB14064-PA	1.1e-177	627.9		GO:0003674,GO:0005215,GO:0005355,GO:0006810,GO:0006811,GO:0006817,GO:0006820,GO:0008150,GO:0008509,GO:0008524,GO:0008643,GO:0008645,GO:0009987,GO:0015075,GO:0015103,GO:0015114,GO:0015144,GO:0015145,GO:0015149,GO:0015291,GO:0015297,GO:0015301,GO:0015315,GO:0015698,GO:0015749,GO:0015758,GO:0022804,GO:0022857,GO:0022891,GO:0022892,GO:0034219,GO:0034220,GO:0035428,GO:0035435,GO:0044699,GO:0044763,GO:…	K15283		artNOG[6]	032VU@artNOG,09TNV@biNOG,0S46E@hymNOG,0SPQR@inNOG,0V4N1@meNOG,0XP1S@NOG,12NAK@opiNOG,KOG1441@euNOG	NA|NA|NA	G	solute carrier family 35 member E1 homolog
TetragonulaCarbonaria_001725-T1	7460.GB11732-PA	0.0	1163.7	GRIP	GO:0000060,GO:0003674,GO:0005102,GO:0005488,GO:0005515,GO:0005575,GO:0005622,GO:0005623,GO:0005737,GO:0005794,GO:0005798,GO:0006605,GO:0006606,GO:0006810,GO:0006886,GO:0006913,GO:0007154,GO:0007267,GO:0007275,GO:0007517,GO:0008104,GO:0008150,GO:0009653,GO:0009887,GO:0009987,GO:0015031,GO:0016023,GO:0016043,GO:0016203,GO:0016204,GO:0016482,GO:0017038,GO:0023052,GO:0030424,GO:0031410,GO:0031594,GO:…			artNOG[6]	03I02@artNOG,0B66T@biNOG,0S9TN@hymNOG,0T4CG@inNOG,0WIWH@meNOG,0XSUX@NOG,13FU0@opiNOG,KOG0792@euNOG,KOG3528@euNOG	NA|NA|NA	T	PDZ domain (Also known as DHR or GLGF)
TetragonulaCarbonaria_001727-T1	7460.GB13673-PA	4.2e-218	762.3	PKCDELTA	GO:0003674,GO:0003824,GO:0004672,GO:0004674,GO:0004697,GO:0005488,GO:0006464,GO:0006468,GO:0006793,GO:0006796,GO:0008150,GO:0008152,GO:0008289,GO:0009987,GO:0016301,GO:0016310,GO:0016740,GO:0016772,GO:0016773,GO:0019538,GO:0019992,GO:0036211,GO:0043170,GO:0043412,GO:0044237,GO:0044238,GO:0044260,GO:0044267,GO:0071704	K06068		artNOG[6]	035JT@artNOG,09V0U@biNOG,0S3UZ@hymNOG,0SS8N@inNOG,0V6DY@meNOG,0XNPH@NOG,12NBF@opiNOG,KOG0694@euNOG	NA|NA|NA	T	protein kinase C delta
TetragonulaCarbonaria_001729-T1	7460.GB13673-PA	5.4e-103	379.0	PKCDELTA	GO:0003674,GO:0003824,GO:0004672,GO:0004674,GO:0004697,GO:0005488,GO:0006464,GO:0006468,GO:0006793,GO:0006796,GO:0008150,GO:0008152,GO:0008289,GO:0009987,GO:0016301,GO:0016310,GO:0016740,GO:0016772,GO:0016773,GO:0019538,GO:0019992,GO:0036211,GO:0043170,GO:0043412,GO:0044237,GO:0044238,GO:0044260,GO:0044267,GO:0071704	K06068		artNOG[6]	035JT@artNOG,09V0U@biNOG,0S3UZ@hymNOG,0SS8N@inNOG,0V6DY@meNOG,0XNPH@NOG,12NBF@opiNOG,KOG0694@euNOG	NA|NA|NA	T	protein kinase C delta
TetragonulaCarbonaria_001731-T1	7460.GB12739-PA	5e-115	419.9		GO:0006611,GO:0006810,GO:0006886,GO:0006913,GO:0008104,GO:0008150,GO:0009966,GO:0009968,GO:0009987,GO:0010646,GO:0010648,GO:0015031,GO:0016482,GO:0023051,GO:0023057,GO:0030111,GO:0030178,GO:0033036,GO:0034613,GO:0044699,GO:0044763,GO:0044765,GO:0045184,GO:0046907,GO:0048519,GO:0048523,GO:0048583,GO:0048585,GO:0050789,GO:0050794,GO:0051168,GO:0051169,GO:0051179,GO:0051234,GO:0051641,GO:0051649,GO:…	K15304		artNOG[6]	037IS@artNOG,09YEF@biNOG,0SUMF@inNOG,0V9C7@meNOG,11NCK@NOG,12Q8H@opiNOG,KOG0866@euNOG	NA|NA|NA	U	RanBD
TetragonulaCarbonaria_001732-T1	7460.GB16162-PA	2.1e-37	159.8	ACBD7	GO:0000062,GO:0003674,GO:0005488,GO:0006873,GO:0007275,GO:0007568,GO:0008150,GO:0008340,GO:0009987,GO:0010259,GO:0010876,GO:0019725,GO:0019915,GO:0030002,GO:0032501,GO:0032502,GO:0033036,GO:0042049,GO:0042592,GO:0043167,GO:0043168,GO:0044699,GO:0044707,GO:0044763,GO:0044767,GO:0048037,GO:0048878,GO:0050662,GO:0050801,GO:0051179,GO:0055081,GO:0055082,GO:0065007,GO:0065008	K08762		meNOG[21]	0A9BS@biNOG,0VM9J@meNOG,13WB7@opiNOG,COG4281@NOG,KOG0817@euNOG	NA|NA|NA	I	diazepam binding inhibitor (GABA receptor modulator, acyl-CoA binding protein)
TetragonulaCarbonaria_001733-T1	7460.GB16916-PA	2.1e-114	417.5		GO:0003674,GO:0005488,GO:0005515,GO:0006457,GO:0008150,GO:0008152,GO:0009987,GO:0019538,GO:0043170,GO:0044237,GO:0044238,GO:0044260,GO:0044267,GO:0051082,GO:0071704	K09512		artNOG[6]	036UM@artNOG,0A084@biNOG,0S3QH@hymNOG,0STRR@inNOG,0VBCA@meNOG,13IV0@opiNOG,COG0484@NOG,KOG0714@euNOG	NA|NA|NA	O	dnaJ homolog subfamily B member 6-like
TetragonulaCarbonaria_001737-T1	7460.GB11749-PA	0.0	1206.8	ARALAR1	GO:0003674,GO:0005215,GO:0005488,GO:0005509,GO:0005575,GO:0005622,GO:0005623,GO:0005737,GO:0005739,GO:0005740,GO:0005743,GO:0005811,GO:0006810,GO:0006839,GO:0006950,GO:0008150,GO:0009611,GO:0009987,GO:0016020,GO:0016021,GO:0019866,GO:0022857,GO:0031090,GO:0031224,GO:0031966,GO:0031967,GO:0031975,GO:0042060,GO:0043167,GO:0043169,GO:0043226,GO:0043227,GO:0043229,GO:0043231,GO:0044422,GO:0044424,GO:…	K15105		artNOG[6]	033FZ@artNOG,09Z8B@biNOG,0S493@hymNOG,0SS0R@inNOG,0VA5P@meNOG,0XNRM@NOG,12PEP@opiNOG,KOG0751@euNOG	NA|NA|NA	C	calcium-binding mitochondrial carrier protein
TetragonulaCarbonaria_001738-T1	7425.NV12499-PA	5.8e-79	299.7		GO:0005575,GO:0005576	K19919		artNOG[6]	037BI@artNOG,09UFX@biNOG,0S8MJ@hymNOG,0SU8G@inNOG,0V5FA@meNOG,136J3@opiNOG,COG2340@NOG,KOG3017@euNOG	NA|NA|NA	S	Cysteine-rich secretory protein family
TetragonulaCarbonaria_001742-T1	7460.GB14873-PA	4.4e-112	409.5	ACE	GO:0001101,GO:0001505,GO:0003008,GO:0003674,GO:0003824,GO:0003990,GO:0004091,GO:0004104,GO:0005488,GO:0005515,GO:0005575,GO:0005622,GO:0005623,GO:0005737,GO:0005886,GO:0006066,GO:0006576,GO:0006581,GO:0006807,GO:0007154,GO:0007267,GO:0007268,GO:0007271,GO:0008150,GO:0008152,GO:0008291,GO:0009056,GO:0009308,GO:0009310,GO:0009314,GO:0009416,GO:0009453,GO:0009605,GO:0009628,GO:0009636,GO:0009719,GO:…	K01049		artNOG[6]	032CK@artNOG,09U6E@biNOG,0S7KM@hymNOG,0SPA6@inNOG,0V55F@meNOG,12TED@opiNOG,COG2272@NOG,KOG4389@euNOG	NA|NA|NA	T	alpha/beta hydrolase fold
TetragonulaCarbonaria_001746-T1	7460.GB14873-PA	3.7e-202	709.5	ACE	GO:0001101,GO:0001505,GO:0003008,GO:0003674,GO:0003824,GO:0003990,GO:0004091,GO:0004104,GO:0005488,GO:0005515,GO:0005575,GO:0005622,GO:0005623,GO:0005737,GO:0005886,GO:0006066,GO:0006576,GO:0006581,GO:0006807,GO:0007154,GO:0007267,GO:0007268,GO:0007271,GO:0008150,GO:0008152,GO:0008291,GO:0009056,GO:0009308,GO:0009310,GO:0009314,GO:0009416,GO:0009453,GO:0009605,GO:0009628,GO:0009636,GO:0009719,GO:…	K01049		artNOG[6]	032CK@artNOG,09U6E@biNOG,0S7KM@hymNOG,0SPA6@inNOG,0V55F@meNOG,12TED@opiNOG,COG2272@NOG,KOG4389@euNOG	NA|NA|NA	T	alpha/beta hydrolase fold
TetragonulaCarbonaria_001751-T1	7460.GB15815-PA	4.1e-297	1025.4		GO:0000003,GO:0000578,GO:0000910,GO:0001558,GO:0001654,GO:0001745,GO:0001751,GO:0001754,GO:0002064,GO:0002165,GO:0003002,GO:0003006,GO:0003674,GO:0005488,GO:0005515,GO:0005575,GO:0005622,GO:0005623,GO:0005737,GO:0005739,GO:0005886,GO:0005912,GO:0005938,GO:0006403,GO:0006810,GO:0006897,GO:0007028,GO:0007049,GO:0007050,GO:0007059,GO:0007112,GO:0007126,GO:0007154,GO:0007165,GO:0007166,GO:0007167,GO:…	K16684		artNOG[6]	033X7@artNOG,09W3R@biNOG,0S3KM@hymNOG,0SRZ2@inNOG,0V7TS@meNOG,0XQFP@NOG,12RFB@opiNOG,KOG3529@euNOG	NA|NA|NA	S	Ezrin/radixin/moesin family
TetragonulaCarbonaria_001752-T1	7460.GB17585-PA	3.5e-141	506.5		GO:0000003,GO:0002064,GO:0003006,GO:0005575,GO:0005622,GO:0005623,GO:0005737,GO:0005777,GO:0005778,GO:0005779,GO:0006605,GO:0006625,GO:0006810,GO:0006886,GO:0006996,GO:0007031,GO:0007276,GO:0007281,GO:0007283,GO:0007286,GO:0008104,GO:0008150,GO:0009888,GO:0009987,GO:0015031,GO:0016020,GO:0016021,GO:0016043,GO:0016482,GO:0019953,GO:0022412,GO:0022414,GO:0030154,GO:0030855,GO:0031090,GO:0031224,GO:…	K13345		artNOG[6]	037NM@artNOG,09VCQ@biNOG,0S79K@hymNOG,0SUJ2@inNOG,0VBW5@meNOG,0Y4Q2@NOG,12PZC@opiNOG,KOG0826@euNOG	NA|NA|NA	O	Pex2 / Pex12 amino terminal region
TetragonulaCarbonaria_001753-T1	7460.GB16765-PA	6.8e-228	795.0		GO:0000123,GO:0000124,GO:0003674,GO:0003682,GO:0003824,GO:0004402,GO:0005488,GO:0005575,GO:0005622,GO:0005623,GO:0005634,GO:0005654,GO:0005671,GO:0005694,GO:0005700,GO:0005705,GO:0006325,GO:0006338,GO:0006355,GO:0006464,GO:0006468,GO:0006473,GO:0006475,GO:0006793,GO:0006796,GO:0006996,GO:0008080,GO:0008150,GO:0008152,GO:0009889,GO:0009891,GO:0009893,GO:0009987,GO:0010468,GO:0010556,GO:0010557,GO:…	K11315		artNOG[6]	036UF@artNOG,09TGY@biNOG,0S75E@hymNOG,0SUBD@inNOG,0V4FX@meNOG,0XQUH@NOG,12TIZ@opiNOG,KOG4191@euNOG	NA|NA|NA	B	Histone acetyltransferases subunit 3
TetragonulaCarbonaria_001755-T1	7460.GB16842-PA	1.7e-60	237.3	ATP5G2		K02128		artNOG[6]	037GJ@artNOG,0A6WQ@biNOG,0S8KX@hymNOG,0SUNM@inNOG,0VHQT@meNOG,13SGY@opiNOG,COG0636@NOG,KOG3025@euNOG	NA|NA|NA	C	ATP synthase subunit C
TetragonulaCarbonaria_001756-T1	7460.GB19712-PA	3.7e-189	666.0		GO:0003674,GO:0005215,GO:0005575,GO:0005622,GO:0005623,GO:0005737,GO:0005739,GO:0005740,GO:0005743,GO:0006810,GO:0008150,GO:0009987,GO:0016020,GO:0016021,GO:0019866,GO:0022857,GO:0031090,GO:0031224,GO:0031966,GO:0031967,GO:0031975,GO:0043226,GO:0043227,GO:0043229,GO:0043231,GO:0044422,GO:0044424,GO:0044425,GO:0044429,GO:0044444,GO:0044446,GO:0044464,GO:0044699,GO:0044763,GO:0044765,GO:0051179,GO:…	K15119		artNOG[6]	03279@artNOG,09WF6@biNOG,0S4U7@hymNOG,0SP5Y@inNOG,0V7DS@meNOG,0XQVP@NOG,12NHE@opiNOG,KOG0761@euNOG	NA|NA|NA	C	Mitochondrial carrier protein
TetragonulaCarbonaria_001757-T1	7460.GB17764-PA	7.8e-118	428.3	RAB11	GO:0000003,GO:0000166,GO:0000226,GO:0000902,GO:0000910,GO:0000916,GO:0001654,GO:0001667,GO:0001700,GO:0001709,GO:0001745,GO:0001751,GO:0001754,GO:0001882,GO:0001883,GO:0002009,GO:0002376,GO:0003002,GO:0003006,GO:0003008,GO:0003674,GO:0003824,GO:0003924,GO:0005488,GO:0005515,GO:0005525,GO:0005575,GO:0005622,GO:0005623,GO:0005634,GO:0005635,GO:0005737,GO:0005768,GO:0005794,GO:0005798,GO:0005811,GO:…	K07904		artNOG[6]	0335P@artNOG,09X4S@biNOG,0S4EM@hymNOG,0SPZF@inNOG,0V837@meNOG,12QB3@opiNOG,COG1100@NOG,KOG0087@euNOG	NA|NA|NA	U	RAB
TetragonulaCarbonaria_001759-T1	7460.GB16677-PA	7.5e-151	538.9	YL-1	GO:0000123,GO:0005575,GO:0005622,GO:0005623,GO:0005634,GO:0005654,GO:0006325,GO:0006338,GO:0006464,GO:0006473,GO:0006475,GO:0006996,GO:0008150,GO:0008152,GO:0009892,GO:0009987,GO:0010468,GO:0010605,GO:0010629,GO:0016043,GO:0016568,GO:0016569,GO:0016570,GO:0016573,GO:0018193,GO:0018205,GO:0018393,GO:0018394,GO:0019222,GO:0019538,GO:0031974,GO:0031981,GO:0032991,GO:0034728,GO:0035267,GO:0036211,GO:…	K11664		artNOG[6]	036EX@artNOG,09YXI@biNOG,0S585@hymNOG,0SP44@inNOG,0V9V7@meNOG,119RU@NOG,12PD9@opiNOG,KOG2897@euNOG	NA|NA|NA	S	vacuolar protein sorting-associated protein 72 homolog
TetragonulaCarbonaria_001760-T1	7460.GB20148-PA	3.8e-200	702.6		GO:0003674,GO:0003824,GO:0003837,GO:0006139,GO:0006206,GO:0006207,GO:0006208,GO:0006725,GO:0006807,GO:0008150,GO:0008152,GO:0009056,GO:0009058,GO:0009112,GO:0009987,GO:0016787,GO:0016810,GO:0016811,GO:0018130,GO:0019856,GO:0034641,GO:0044237,GO:0044238,GO:0044248,GO:0044249,GO:0044270,GO:0044271,GO:0044281,GO:0044710,GO:0046112,GO:0046113,GO:0046483,GO:0046700,GO:0055086,GO:0071704,GO:0072527,GO:…	K01431		artNOG[6]	03617@artNOG,09WYW@biNOG,0S51Q@hymNOG,0SRC9@inNOG,0V7X0@meNOG,12Q7F@opiNOG,COG0388@NOG,KOG0808@euNOG	NA|NA|NA	F	Carbon-nitrogen hydrolase
TetragonulaCarbonaria_001761-T1	7460.GB13041-PA	0.0	1569.3		GO:0000902,GO:0000904,GO:0006928,GO:0006935,GO:0007275,GO:0007399,GO:0007409,GO:0007411,GO:0008150,GO:0009605,GO:0009653,GO:0009987,GO:0016043,GO:0022008,GO:0030030,GO:0030154,GO:0030182,GO:0031175,GO:0032501,GO:0032502,GO:0032989,GO:0032990,GO:0033563,GO:0040011,GO:0042221,GO:0042330,GO:0044699,GO:0044707,GO:0044763,GO:0044767,GO:0048468,GO:0048666,GO:0048667,GO:0048699,GO:0048731,GO:0048812,GO:…	K11348		artNOG[6]	033GU@artNOG,09U46@biNOG,0S7BJ@hymNOG,0SPP4@inNOG,0V538@meNOG,12NIC@opiNOG,COG5076@NOG,COG5141@NOG,KOG0955@euNOG	NA|NA|NA	B, K	PWWP
TetragonulaCarbonaria_001763-T1	7460.GB11704-PA	5.2e-108	395.6					artNOG[6]	037AP@artNOG,09UQ7@biNOG,0S7BF@hymNOG,0SUAP@inNOG,0VC18@meNOG,11UWC@NOG,13TRY@opiNOG,KOG3173@euNOG	NA|NA|NA	S	A20-like zinc finger
TetragonulaCarbonaria_001764-T1	7460.GB15805-PA	8.9e-62	241.5	SMD3	GO:0000003,GO:0000226,GO:0000278,GO:0000280,GO:0000375,GO:0000377,GO:0000398,GO:0000578,GO:0002376,GO:0002520,GO:0003002,GO:0003006,GO:0005575,GO:0005622,GO:0005623,GO:0005634,GO:0005681,GO:0005737,GO:0006139,GO:0006396,GO:0006397,GO:0006403,GO:0006725,GO:0006807,GO:0006996,GO:0007010,GO:0007017,GO:0007028,GO:0007049,GO:0007051,GO:0007052,GO:0007067,GO:0007275,GO:0007276,GO:0007281,GO:0007292,GO:…	K11088		artNOG[6]	037S5@artNOG,0A6KX@biNOG,0S5EB@hymNOG,0SUNC@inNOG,0VHF1@meNOG,13SK3@opiNOG,COG1958@NOG,KOG3172@euNOG	NA|NA|NA	A	Sm
TetragonulaCarbonaria_001765-T1	7460.GB11953-PA	1.2e-221	775.4					artNOG[6]	03HA9@artNOG,0B3UW@biNOG,0IP4R@euNOG,0T3SQ@inNOG,0WG9C@meNOG,129K4@NOG,13C5G@opiNOG	NA|NA|NA
TetragonulaCarbonaria_001766-T1	7460.GB14285-PA	2e-104	384.0	OSI23	GO:0005575,GO:0005623,GO:0005886,GO:0005887,GO:0016020,GO:0016021,GO:0031224,GO:0031226,GO:0044425,GO:0044459,GO:0044464,GO:0071944			artNOG[6]	038RP@artNOG,0A8V5@biNOG,0J3C5@euNOG,0S8Q5@hymNOG,0SVWZ@inNOG,0VJRI@meNOG,1286W@NOG,13XXD@opiNOG	NA|NA|NA	S	Protein of unknown function (DUF1676)
TetragonulaCarbonaria_001767-T1	7460.GB14094-PA	6.7e-145	518.8		GO:0003674,GO:0005488,GO:0005575,GO:0005576,GO:0005615,GO:0008150,GO:0008152,GO:0010817,GO:0042445,GO:0042562,GO:0044421,GO:0065007,GO:0065008			artNOG[6]	03742@artNOG,0A0KD@biNOG,0II3D@euNOG,0S8TQ@hymNOG,0SU1G@inNOG,0VBGM@meNOG,11JUQ@NOG,12S6N@opiNOG	NA|NA|NA	S	Corticotropin-releasing factor binding protein (CRF-BP)
TetragonulaCarbonaria_001768-T1	7460.GB10454-PA	0.0	3021.1	OSM-1	GO:0000902,GO:0005575,GO:0005622,GO:0005623,GO:0005856,GO:0005871,GO:0005875,GO:0005929,GO:0006928,GO:0006996,GO:0007017,GO:0007018,GO:0008150,GO:0009653,GO:0009987,GO:0010927,GO:0015630,GO:0016043,GO:0022607,GO:0030030,GO:0030031,GO:0031513,GO:0032502,GO:0032989,GO:0032990,GO:0032991,GO:0035058,GO:0042384,GO:0042995,GO:0043226,GO:0043227,GO:0043228,GO:0043229,GO:0043231,GO:0043232,GO:0043234,GO:…	K19676		artNOG[6]	035B1@artNOG,0A1AI@biNOG,0S6NV@hymNOG,0SRPQ@inNOG,0VC69@meNOG,0XR2C@NOG,136XV@opiNOG,KOG3616@euNOG	NA|NA|NA	K	WD domain, G-beta repeat
TetragonulaCarbonaria_001769-T1	7460.GB12468-PA	0.0	3149.8	SEC71	GO:0003674,GO:0005083,GO:0005085,GO:0005086,GO:0005575,GO:0005622,GO:0005623,GO:0005737,GO:0005794,GO:0005802,GO:0006810,GO:0006888,GO:0006891,GO:0008150,GO:0009987,GO:0016192,GO:0016482,GO:0019222,GO:0030234,GO:0030695,GO:0043226,GO:0043227,GO:0043229,GO:0043231,GO:0044424,GO:0044444,GO:0044464,GO:0044699,GO:0044763,GO:0044765,GO:0046907,GO:0048193,GO:0050789,GO:0050790,GO:0051179,GO:0051234,GO:…	K18442		artNOG[6]	034JN@artNOG,09V2U@biNOG,0S3WM@hymNOG,0ST0D@inNOG,0V62G@meNOG,12NGT@opiNOG,COG5307@NOG,KOG0929@euNOG	NA|NA|NA	U	Domain of unknown function (DUF1981)
TetragonulaCarbonaria_001770-T1	7460.GB10988-PA	1.6e-46	190.7					artNOG[6]	03952@artNOG,0AABC@biNOG,0S8RD@hymNOG,0SVUB@inNOG,0VIHF@meNOG,121JM@NOG,13W5Z@opiNOG,KOG4517@euNOG	NA|NA|NA	S	Uncharacterized conserved protein (DUF2367)
TetragonulaCarbonaria_001771-T1	7460.GB16827-PA	1.1e-274	950.7		GO:0000003,GO:0003674,GO:0003824,GO:0004068,GO:0004351,GO:0006082,GO:0006139,GO:0006206,GO:0006208,GO:0006212,GO:0006520,GO:0006725,GO:0006807,GO:0007610,GO:0007632,GO:0008150,GO:0008152,GO:0008652,GO:0009056,GO:0009058,GO:0009112,GO:0009314,GO:0009416,GO:0009628,GO:0009987,GO:0016053,GO:0016829,GO:0016830,GO:0016831,GO:0019098,GO:0019482,GO:0019483,GO:0019752,GO:0019860,GO:0022414,GO:0032501,GO:…	K01580		artNOG[6]	033TW@artNOG,09UKQ@biNOG,0S682@hymNOG,0SQHU@inNOG,0V5K4@meNOG,12P8B@opiNOG,COG0076@NOG,KOG0629@euNOG	NA|NA|NA	E	glutamate decarboxylase-like protein 1-like
TetragonulaCarbonaria_001772-T1	7460.GB17641-PA	4.8e-276	955.3		GO:0003674,GO:0003824,GO:0004021,GO:0008150,GO:0008152,GO:0008483,GO:0016740,GO:0016769,GO:0047635	K00814		artNOG[6]	035TX@artNOG,09WYD@biNOG,0S78M@hymNOG,0SSVU@inNOG,0V7Y4@meNOG,12PIT@opiNOG,COG0436@NOG,KOG0258@euNOG	NA|NA|NA	E	Aminotransferase class I and II
TetragonulaCarbonaria_001773-T1	7460.GB19427-PA	1.6e-69	267.3					artNOG[6]	0378D@artNOG,09WYQ@biNOG,0S8B9@hymNOG,0SU8H@inNOG,0V7WV@meNOG,13RN1@opiNOG,COG5133@NOG,KOG3381@euNOG	NA|NA|NA	S	Domain of unknown function DUF59
TetragonulaCarbonaria_001775-T1	7460.GB17330-PA	8.7e-125	451.4		GO:0003674,GO:0005488,GO:0030246			artNOG[6]	03HSQ@artNOG,0B5EF@biNOG,0IS3B@euNOG,0S9RG@hymNOG,0T46A@inNOG,0WI1R@meNOG,10X3U@NOG,13ENI@opiNOG	NA|NA|NA	T, V	Lectin C-type domain
TetragonulaCarbonaria_001776-T1	7425.NV11631-PA	2.2e-48	196.8	RPL35	GO:0000022,GO:0000226,GO:0000278,GO:0003674,GO:0003735,GO:0005198,GO:0005575,GO:0005622,GO:0005623,GO:0005737,GO:0005829,GO:0005840,GO:0006412,GO:0006996,GO:0007010,GO:0007017,GO:0007049,GO:0007051,GO:0007052,GO:0007098,GO:0008150,GO:0008152,GO:0009058,GO:0009059,GO:0009987,GO:0010467,GO:0015934,GO:0016043,GO:0019538,GO:0022402,GO:0022625,GO:0022626,GO:0030529,GO:0031023,GO:0032991,GO:0034645,GO:…	K02918		artNOG[6]	037KE@artNOG,0A7HS@biNOG,0S8BW@hymNOG,0SUEV@inNOG,0VICJ@meNOG,13T40@opiNOG,COG0255@NOG,KOG3436@euNOG	NA|NA|NA	J	Ribosomal L29 protein
TetragonulaCarbonaria_001777-T1	7460.GB19413-PA	1.3e-85	322.4		GO:0000003,GO:0003674,GO:0004857,GO:0005575,GO:0005622,GO:0005623,GO:0005694,GO:0005700,GO:0005737,GO:0007276,GO:0007283,GO:0008150,GO:0019208,GO:0019212,GO:0019222,GO:0019953,GO:0022414,GO:0030234,GO:0032501,GO:0032504,GO:0043086,GO:0043226,GO:0043228,GO:0043229,GO:0043232,GO:0044092,GO:0044424,GO:0044464,GO:0044699,GO:0044702,GO:0048232,GO:0048609,GO:0050789,GO:0050790,GO:0065007,GO:0065009	K17560		artNOG[6]	038TA@artNOG,0A1RC@biNOG,0SVQ2@inNOG,0VCM3@meNOG,101NF@NOG,13AZI@opiNOG,KOG3130@euNOG	NA|NA|NA	E	Prefoldin subunit
TetragonulaCarbonaria_001778-T1	7460.GB19413-PA	2.3e-69	267.3		GO:0000003,GO:0003674,GO:0004857,GO:0005575,GO:0005622,GO:0005623,GO:0005694,GO:0005700,GO:0005737,GO:0007276,GO:0007283,GO:0008150,GO:0019208,GO:0019212,GO:0019222,GO:0019953,GO:0022414,GO:0030234,GO:0032501,GO:0032504,GO:0043086,GO:0043226,GO:0043228,GO:0043229,GO:0043232,GO:0044092,GO:0044424,GO:0044464,GO:0044699,GO:0044702,GO:0048232,GO:0048609,GO:0050789,GO:0050790,GO:0065007,GO:0065009	K17560		artNOG[6]	038TA@artNOG,0A1RC@biNOG,0SVQ2@inNOG,0VCM3@meNOG,101NF@NOG,13AZI@opiNOG,KOG3130@euNOG	NA|NA|NA	E	Prefoldin subunit
TetragonulaCarbonaria_001779-T1	7460.GB19413-PA	7.1e-73	280.0		GO:0000003,GO:0003674,GO:0004857,GO:0005575,GO:0005622,GO:0005623,GO:0005694,GO:0005700,GO:0005737,GO:0007276,GO:0007283,GO:0008150,GO:0019208,GO:0019212,GO:0019222,GO:0019953,GO:0022414,GO:0030234,GO:0032501,GO:0032504,GO:0043086,GO:0043226,GO:0043228,GO:0043229,GO:0043232,GO:0044092,GO:0044424,GO:0044464,GO:0044699,GO:0044702,GO:0048232,GO:0048609,GO:0050789,GO:0050790,GO:0065007,GO:0065009	K17560		artNOG[6]	038TA@artNOG,0A1RC@biNOG,0SVQ2@inNOG,0VCM3@meNOG,101NF@NOG,13AZI@opiNOG,KOG3130@euNOG	NA|NA|NA	E	Prefoldin subunit
TetragonulaCarbonaria_001780-T1	7460.GB19869-PA	0.0	1353.6		GO:0003333,GO:0003674,GO:0005215,GO:0005342,GO:0006810,GO:0006811,GO:0006812,GO:0006820,GO:0006865,GO:0008150,GO:0008324,GO:0008509,GO:0008514,GO:0009987,GO:0015075,GO:0015171,GO:0015326,GO:0015711,GO:0015849,GO:0022857,GO:0022891,GO:0022892,GO:0034220,GO:0044699,GO:0044763,GO:0044765,GO:0046942,GO:0046943,GO:0051179,GO:0051234,GO:0055085,GO:0071702,GO:0071705	K13871		artNOG[6]	0337E@artNOG,09UJB@biNOG,0S774@hymNOG,0SQE4@inNOG,0V5II@meNOG,12QK9@opiNOG,COG0531@NOG,KOG1286@euNOG	NA|NA|NA	E	cationic amino acid transporter-like
TetragonulaCarbonaria_001784-T1	7460.GB18516-PA	5.4e-40	169.9	140UP	GO:0007275,GO:0008150,GO:0032501,GO:0032502,GO:0044699,GO:0044707			artNOG[6]	0385Q@artNOG,09TIN@biNOG,0S9B6@hymNOG,0SV9V@inNOG,0V9D5@meNOG,11F79@NOG,13KS3@opiNOG,KOG4608@euNOG	NA|NA|NA	O	Tim17/Tim22/Tim23/Pmp24 family
TetragonulaCarbonaria_001785-T1	7460.GB13965-PA	7.2e-186	655.2	TWF	GO:0000003,GO:0001667,GO:0003006,GO:0003008,GO:0003674,GO:0003779,GO:0003824,GO:0004672,GO:0004713,GO:0005488,GO:0005515,GO:0005575,GO:0005622,GO:0005623,GO:0005737,GO:0005856,GO:0005886,GO:0005938,GO:0006464,GO:0006468,GO:0006793,GO:0006796,GO:0006810,GO:0006897,GO:0006928,GO:0006996,GO:0007010,GO:0007015,GO:0007154,GO:0007267,GO:0007268,GO:0007274,GO:0007275,GO:0007276,GO:0007292,GO:0007297,GO:…	K08870		artNOG[6]	032FE@artNOG,0APF6@biNOG,0S3X5@hymNOG,0SS57@inNOG,0W1S3@meNOG,0XS1J@NOG,12NHS@opiNOG,KOG1747@euNOG	NA|NA|NA	W	ADF
TetragonulaCarbonaria_001786-T1	7460.GB17961-PA	1.8e-104	384.0			K05402		artNOG[6]	035TF@artNOG,0A105@biNOG,0IE45@euNOG,0S3II@hymNOG,0SSI6@inNOG,0VBWN@meNOG,0XQPY@NOG,12TA7@opiNOG	NA|NA|NA	S	CUE
TetragonulaCarbonaria_001787-T1	7460.GB18640-PA	4.1e-143	513.1	PEX16	GO:0000003,GO:0006996,GO:0007031,GO:0007276,GO:0007283,GO:0008150,GO:0009987,GO:0016043,GO:0019953,GO:0022412,GO:0022414,GO:0032501,GO:0032504,GO:0044699,GO:0044702,GO:0044763,GO:0048137,GO:0048232,GO:0048609,GO:0048610,GO:0051301,GO:0071840	K13335		artNOG[6]	036JU@artNOG,09VQ3@biNOG,0S7IY@hymNOG,0STHG@inNOG,0VCZD@meNOG,11GEA@NOG,13KH0@opiNOG,KOG4546@euNOG	NA|NA|NA	U	Peroxisomal membrane protein (Pex16)
TetragonulaCarbonaria_001788-T1	12957.ACEP_00007145-PA	1.2e-135	488.0		GO:0003674,GO:0003824,GO:0004799,GO:0006139,GO:0006725,GO:0006753,GO:0006793,GO:0006796,GO:0006807,GO:0007275,GO:0007399,GO:0008150,GO:0008152,GO:0008168,GO:0009058,GO:0009117,GO:0009165,GO:0009262,GO:0009263,GO:0009987,GO:0016740,GO:0016741,GO:0018130,GO:0019438,GO:0019637,GO:0022008,GO:0030154,GO:0032259,GO:0032501,GO:0032502,GO:0034641,GO:0034654,GO:0042083,GO:0044237,GO:0044238,GO:0044249,GO:…	K00560		artNOG[6]	033MD@artNOG,09VD7@biNOG,0S558@hymNOG,0SSI4@inNOG,0V6C6@meNOG,12NX6@opiNOG,COG0207@NOG,KOG0673@euNOG	NA|NA|NA	F	Thymidylate synthase
TetragonulaCarbonaria_001789-T1	7460.GB10359-PA	4.5e-107	392.5					artNOG[6]	0379C@artNOG,09ZJW@biNOG,0S8QX@hymNOG,0SU00@inNOG,0VAGP@meNOG,0ZKCZ@NOG,12S33@opiNOG,KOG4351@euNOG	NA|NA|NA	S	Inherit from biNOG: Chromosome 6 open reading frame 106
TetragonulaCarbonaria_001790-T1	7460.GB14932-PA	2.6e-138	497.7					artNOG[6]	03841@artNOG,0A851@biNOG,0S442@hymNOG,0SUZT@inNOG,0VJ0U@meNOG,13VKC@opiNOG,COG5025@NOG,KOG2294@euNOG	NA|NA|NA	K	FH
TetragonulaCarbonaria_001791-T1	7460.GB12646-PA	5.1e-63	246.5					artNOG[6]	038CW@artNOG,0AA20@biNOG,0S956@hymNOG,0SV8E@inNOG,0VKZV@meNOG,0XVD1@NOG,13VNS@opiNOG,KOG4848@euNOG	NA|NA|NA	V, W	Growth arrest and DNA-damage-inducible proteins-interacting protein 1
TetragonulaCarbonaria_001792-T1	7460.GB13269-PA	1.6e-47	193.7		GO:0000428,GO:0003674,GO:0003824,GO:0003899,GO:0005575,GO:0005622,GO:0005623,GO:0005634,GO:0005730,GO:0005736,GO:0005856,GO:0005875,GO:0006139,GO:0006351,GO:0006360,GO:0006725,GO:0006807,GO:0008150,GO:0008152,GO:0009058,GO:0009059,GO:0009987,GO:0010467,GO:0015630,GO:0016070,GO:0016740,GO:0016772,GO:0016779,GO:0018130,GO:0019438,GO:0030880,GO:0031974,GO:0031981,GO:0032774,GO:0032991,GO:0034062,GO:…	K03020		artNOG[6]	038MM@artNOG,0A73W@biNOG,0S8ZW@hymNOG,0SVGM@inNOG,0VHY2@meNOG,13U7F@opiNOG,COG1761@NOG,KOG3438@euNOG	NA|NA|NA	K	DNA-directed RNA polymerases I and III subunit RPAC2-like
TetragonulaCarbonaria_001793-T1	12957.ACEP_00007139-PA	3.8e-133	479.6	RPS2	GO:0000228,GO:0003674,GO:0003735,GO:0005198,GO:0005575,GO:0005622,GO:0005623,GO:0005634,GO:0005694,GO:0005730,GO:0005737,GO:0005829,GO:0005840,GO:0006412,GO:0008150,GO:0008152,GO:0009058,GO:0009059,GO:0009987,GO:0010467,GO:0015935,GO:0019538,GO:0022626,GO:0022627,GO:0030529,GO:0031974,GO:0031981,GO:0032991,GO:0034645,GO:0043170,GO:0043226,GO:0043227,GO:0043228,GO:0043229,GO:0043231,GO:0043232,GO:…	K02981		artNOG[6]	034SI@artNOG,0A0IM@biNOG,0S5WP@hymNOG,0SQ91@inNOG,0V67Q@meNOG,13HIA@opiNOG,COG0098@NOG,KOG0877@euNOG	NA|NA|NA	J	Ribosomal protein S5, N-terminal domain
TetragonulaCarbonaria_001794-T1	7460.GB10841-PA	1.7e-176	624.0			K08811		artNOG[6]	035QC@artNOG,09ZSQ@biNOG,0SSEG@inNOG,0V4VX@meNOG,12RJ4@opiNOG,COG0515@NOG,KOG0583@euNOG	NA|NA|NA	T	testis-specific serine threonine-protein kinase
TetragonulaCarbonaria_001795-T1	12957.ACEP_00007150-PA	8.2e-259	899.4					artNOG[6]	03CBR@artNOG,0AA1Z@biNOG,0S6AM@hymNOG,0SYQQ@inNOG,0VKZT@meNOG,0XNMM@NOG,13XFZ@opiNOG,KOG3544@euNOG	NA|NA|NA	W	Inherit from opiNOG: Thrombospondin-type laminin G domain and EAR
TetragonulaCarbonaria_001796-T1	7460.GB18932-PA	1.3e-90	338.2					artNOG[6]	037F6@artNOG,09XCK@biNOG,0IKH2@euNOG,0S38K@hymNOG,0SUC7@inNOG,0VE2C@meNOG,0Y76V@NOG,13D14@opiNOG	NA|NA|NA	S	Protein of unknown function (DUF1115)
TetragonulaCarbonaria_001797-T1	12957.ACEP_00007149-PA	5.7e-100	369.0		GO:0000090,GO:0000151,GO:0000152,GO:0000278,GO:0000279,GO:0000280,GO:0003674,GO:0003824,GO:0004842,GO:0005575,GO:0005622,GO:0005623,GO:0005634,GO:0005680,GO:0006464,GO:0006996,GO:0007049,GO:0007067,GO:0007088,GO:0007113,GO:0007275,GO:0007346,GO:0007399,GO:0008150,GO:0008152,GO:0009987,GO:0010564,GO:0010638,GO:0016043,GO:0016567,GO:0016874,GO:0016879,GO:0016881,GO:0019538,GO:0019787,GO:0022008,GO:…	K03357		artNOG[6]	036NM@artNOG,0A3MX@biNOG,0S4K4@hymNOG,0STJD@inNOG,0VEGX@meNOG,13Q9C@opiNOG,COG5156@NOG,KOG3437@euNOG	NA|NA|NA	D	Anaphase-promoting complex, subunit 10 (APC10)
TetragonulaCarbonaria_001798-T1	7460.GB11368-PA	0.0	1305.4		GO:0000278,GO:0003674,GO:0003824,GO:0004721,GO:0006464,GO:0006470,GO:0006793,GO:0006796,GO:0007049,GO:0008138,GO:0008150,GO:0008152,GO:0009987,GO:0016311,GO:0016787,GO:0016788,GO:0016791,GO:0019538,GO:0036211,GO:0042578,GO:0043170,GO:0043412,GO:0044237,GO:0044238,GO:0044260,GO:0044267,GO:0044699,GO:0044763,GO:0071704	K18083		artNOG[6]	035ZU@artNOG,09U0V@biNOG,0S7PY@hymNOG,0SS0T@inNOG,0V4ZM@meNOG,0XPTU@NOG,12P82@opiNOG,KOG1089@euNOG	NA|NA|NA	S	Myotubularin-like phosphatase domain
TetragonulaCarbonaria_001799-T1	7460.GB16261-PA	4.2e-248	862.4		GO:0001894,GO:0001895,GO:0003674,GO:0005488,GO:0005509,GO:0005515,GO:0005575,GO:0005622,GO:0005623,GO:0005737,GO:0005783,GO:0005789,GO:0005886,GO:0006457,GO:0006726,GO:0008150,GO:0008152,GO:0009058,GO:0009987,GO:0010522,GO:0010959,GO:0012505,GO:0016020,GO:0016021,GO:0016063,GO:0019538,GO:0031090,GO:0031224,GO:0032386,GO:0032501,GO:0032502,GO:0032844,GO:0032879,GO:0042175,GO:0042440,GO:0042441,GO:…	K08054		artNOG[6]	033C1@artNOG,09TAC@biNOG,0S7TK@hymNOG,0SQKS@inNOG,0V49F@meNOG,0XP7T@NOG,12Q58@opiNOG,KOG0675@euNOG	NA|NA|NA	O	Calreticulin family
TetragonulaCarbonaria_001800-T1	7460.GB18936-PA	0.0	1522.3		GO:0000003,GO:0003006,GO:0007049,GO:0007126,GO:0007276,GO:0007281,GO:0008150,GO:0009987,GO:0019953,GO:0022402,GO:0022412,GO:0022414,GO:0030154,GO:0032501,GO:0032502,GO:0032504,GO:0044699,GO:0044702,GO:0044763,GO:0044767,GO:0048468,GO:0048609,GO:0048610,GO:0048856,GO:0048869,GO:0051321			artNOG[6]	03I0G@artNOG,0B69P@biNOG,0T4CU@inNOG,0WIZH@meNOG,0XTKN@NOG,13FXM@opiNOG,KOG2177@euNOG	NA|NA|NA	O	BBC
TetragonulaCarbonaria_001801-T1	7460.GB13144-PA	1.1e-202	711.4	RIC8A	GO:0000226,GO:0000278,GO:0001703,GO:0001965,GO:0003674,GO:0005085,GO:0005488,GO:0005515,GO:0005575,GO:0005622,GO:0005623,GO:0005737,GO:0005829,GO:0005938,GO:0006996,GO:0007010,GO:0007017,GO:0007049,GO:0007163,GO:0007275,GO:0007369,GO:0007399,GO:0007405,GO:0008104,GO:0008105,GO:0008150,GO:0008283,GO:0008356,GO:0009653,GO:0009790,GO:0009987,GO:0010004,GO:0010468,GO:0010608,GO:0016043,GO:0017145,GO:…			artNOG[6]	032Q5@artNOG,09V72@biNOG,0S74K@hymNOG,0T392@inNOG,0V5I6@meNOG,0XSCJ@NOG,12UBB@opiNOG,KOG4464@euNOG	NA|NA|NA	T	Guanine nucleotide exchange factor synembryn
TetragonulaCarbonaria_001803-T1	7460.GB16756-PA	9e-210	735.3		GO:0000003,GO:0001071,GO:0001655,GO:0001667,GO:0001700,GO:0001763,GO:0002009,GO:0003006,GO:0003674,GO:0003676,GO:0003677,GO:0003700,GO:0005488,GO:0005575,GO:0005622,GO:0005623,GO:0005634,GO:0006355,GO:0006928,GO:0006996,GO:0007010,GO:0007163,GO:0007275,GO:0007391,GO:0007399,GO:0007417,GO:0007424,GO:0007426,GO:0007427,GO:0007428,GO:0007431,GO:0007435,GO:0007442,GO:0007443,GO:0007548,GO:0008104,GO:…			artNOG[6]	035WG@artNOG,0A0G4@biNOG,0IJQS@euNOG,0S6R6@hymNOG,0SSMX@inNOG,0VBCC@meNOG,0ZT54@NOG,13K9X@opiNOG	NA|NA|NA	S	helix-turn-helix, Psq domain
TetragonulaCarbonaria_001804-T1	7460.GB17851-PA	6.3e-130	469.5					artNOG[6]	034BG@artNOG,0A517@biNOG,0S5XB@hymNOG,0SSV2@inNOG,0VFWG@meNOG,12Q98@opiNOG,COG4886@NOG,KOG0619@euNOG	NA|NA|NA	T	LRR
TetragonulaCarbonaria_001805-T1	7460.GB10406-PA	2.9e-158	563.5	NDUFA9	GO:0001666,GO:0002119,GO:0002164,GO:0003674,GO:0003824,GO:0003954,GO:0005575,GO:0005622,GO:0005623,GO:0005737,GO:0005739,GO:0005740,GO:0005743,GO:0005746,GO:0005747,GO:0005759,GO:0006091,GO:0006119,GO:0006120,GO:0006793,GO:0006796,GO:0006810,GO:0006811,GO:0006812,GO:0006814,GO:0006897,GO:0006898,GO:0006950,GO:0007275,GO:0007568,GO:0008137,GO:0008150,GO:0008152,GO:0008340,GO:0009628,GO:0009790,GO:…	K00710,K03953		meNOG[21]	09YY6@biNOG,0V9VY@meNOG,13CP5@opiNOG,COG0702@NOG,KOG2865@euNOG	NA|NA|NA	C	NADH dehydrogenase (Ubiquinone) 1 alpha subcomplex
TetragonulaCarbonaria_001806-T1	7460.GB14100-PA	1e-227	794.7		GO:0003674,GO:0003824,GO:0005575,GO:0005622,GO:0005623,GO:0005737,GO:0005783,GO:0005789,GO:0005975,GO:0006464,GO:0006486,GO:0006487,GO:0006488,GO:0006490,GO:0006629,GO:0008150,GO:0008152,GO:0009058,GO:0009059,GO:0009100,GO:0009101,GO:0009311,GO:0009987,GO:0012505,GO:0016020,GO:0016740,GO:0016757,GO:0016758,GO:0019538,GO:0031090,GO:0034645,GO:0036211,GO:0042175,GO:0042283,GO:0043170,GO:0043226,GO:…	K03849		artNOG[6]	035C8@artNOG,09T4T@biNOG,0S5WJ@hymNOG,0SS03@inNOG,0V43I@meNOG,0XPPM@NOG,12N1Q@opiNOG,KOG2576@euNOG	NA|NA|NA	G	dolichyl pyrophosphate Glc1Man9GlcNAc2 alpha-1,3-glucosyltransferase-like
TetragonulaCarbonaria_001807-T1	7460.GB13820-PA	0.0	1215.7		GO:0006950,GO:0006952,GO:0008150,GO:0009607,GO:0009617,GO:0042742,GO:0050829,GO:0050896,GO:0051704,GO:0051707	K18085		artNOG[6]	035KV@artNOG,09WMD@biNOG,0S3CG@hymNOG,0SSU3@inNOG,0V7K5@meNOG,0XPTU@NOG,13I5B@opiNOG,KOG1089@euNOG	NA|NA|NA	S	Myotubularin-associated protein
TetragonulaCarbonaria_001808-T1	7460.GB17951-PA	6.3e-157	559.3		GO:0003674,GO:0005488,GO:0008270,GO:0043167,GO:0043169,GO:0046872,GO:0046914,GO:0072572,GO:0097367			artNOG[6]	036N9@artNOG,09WHM@biNOG,0S62N@hymNOG,0STJP@inNOG,0V7G5@meNOG,0XQRN@NOG,13KBX@opiNOG,KOG3952@euNOG	NA|NA|NA	S	Uncharacterised conserved protein (DUF2228)
TetragonulaCarbonaria_001809-T1	7460.GB16928-PA	1.5e-249	867.1	MGAT1	GO:0002252,GO:0002376,GO:0003674,GO:0003824,GO:0003827,GO:0005575,GO:0005622,GO:0005623,GO:0005737,GO:0005794,GO:0005795,GO:0005797,GO:0005975,GO:0006464,GO:0006486,GO:0006487,GO:0007275,GO:0007399,GO:0007417,GO:0007420,GO:0007568,GO:0007610,GO:0007626,GO:0008150,GO:0008152,GO:0008194,GO:0008340,GO:0008344,GO:0008375,GO:0009058,GO:0009059,GO:0009100,GO:0009101,GO:0009987,GO:0010259,GO:0016319,GO:…	K00726		artNOG[6]	034Q2@artNOG,09UKZ@biNOG,0S7Q2@hymNOG,0SRBV@inNOG,0V617@meNOG,0XQD8@NOG,12SNW@opiNOG,KOG1413@euNOG	NA|NA|NA	G	GNT-I family
TetragonulaCarbonaria_001810-T1	7460.GB13110-PA	5.6e-58	229.2		GO:0003674,GO:0003824,GO:0003954,GO:0005575,GO:0005622,GO:0005623,GO:0005737,GO:0005739,GO:0005740,GO:0005743,GO:0005746,GO:0005747,GO:0006091,GO:0006119,GO:0006120,GO:0006793,GO:0006796,GO:0008137,GO:0008150,GO:0008152,GO:0009987,GO:0015980,GO:0016020,GO:0016310,GO:0016491,GO:0016651,GO:0016655,GO:0019866,GO:0022900,GO:0022904,GO:0030964,GO:0031090,GO:0031966,GO:0031967,GO:0031975,GO:0032991,GO:…	K03952		artNOG[6]	037C0@artNOG,09WP1@biNOG,0SU1Q@inNOG,0V7MK@meNOG,11IST@NOG,139SW@opiNOG,KOG3458@euNOG	NA|NA|NA	C	NADH dehydrogenase (ubiquinone) 1 alpha subcomplex
TetragonulaCarbonaria_001811-T1	7460.GB12034-PA	2.1e-286	989.6		GO:0005575,GO:0005622,GO:0005623,GO:0005634,GO:0005654,GO:0006325,GO:0006464,GO:0006479,GO:0006996,GO:0008150,GO:0008152,GO:0008213,GO:0009987,GO:0016043,GO:0016568,GO:0016569,GO:0016570,GO:0016571,GO:0019538,GO:0031974,GO:0031981,GO:0032259,GO:0032991,GO:0034708,GO:0034968,GO:0035097,GO:0036211,GO:0043170,GO:0043226,GO:0043227,GO:0043229,GO:0043231,GO:0043233,GO:0043234,GO:0043412,GO:0043414,GO:…	K14960		artNOG[6]	035ET@artNOG,09WKX@biNOG,0S77V@hymNOG,0SQQP@inNOG,0V7JK@meNOG,0YG6P@NOG,12QD9@opiNOG,KOG1632@euNOG	NA|NA|NA	S	PHD finger and CXXC domain-containing protein
TetragonulaCarbonaria_001814-T1	7460.GB19237-PA	3.2e-31	139.8					artNOG[6]	0395H@artNOG,0ABC4@biNOG,0J4FR@euNOG,0S99T@hymNOG,0SXDU@inNOG,0VNCX@meNOG,129S0@NOG,13Y5N@opiNOG	NA|NA|NA
TetragonulaCarbonaria_001815-T1	7070.TC001467-PA	0.0	1880.9	PMCA	GO:0003674,GO:0003824,GO:0005215,GO:0005388,GO:0005575,GO:0005623,GO:0005886,GO:0006139,GO:0006152,GO:0006163,GO:0006195,GO:0006200,GO:0006725,GO:0006753,GO:0006793,GO:0006796,GO:0006807,GO:0006810,GO:0006811,GO:0006812,GO:0006816,GO:0006873,GO:0006874,GO:0006875,GO:0008150,GO:0008152,GO:0008324,GO:0009056,GO:0009116,GO:0009117,GO:0009119,GO:0009123,GO:0009125,GO:0009126,GO:0009128,GO:0009141,GO:…	K05850		artNOG[6]	0327S@artNOG,09YFF@biNOG,0SSFC@inNOG,0V9D9@meNOG,0XNNC@NOG,12P5I@opiNOG,KOG0204@euNOG	NA|NA|NA	P	Plasma membrane calcium-transporting ATPase
TetragonulaCarbonaria_001817-T1	7425.NV12536-PA	0.0	1525.4		GO:0003674,GO:0003824,GO:0004854,GO:0008150,GO:0008152,GO:0016491,GO:0016725,GO:0016726,GO:0044710,GO:0055114	K00106		artNOG[6]	032UH@artNOG,09U8Y@biNOG,0S6FG@hymNOG,0SWGY@inNOG,0V583@meNOG,12QCG@opiNOG,COG4630@NOG,COG4631@NOG,KOG0430@euNOG	NA|NA|NA	F	FAD binding domain in molybdopterin dehydrogenase
TetragonulaCarbonaria_001818-T1	7460.GB14848-PA	0.0	1293.9	LAP	GO:0001505,GO:0003001,GO:0003008,GO:0003674,GO:0005488,GO:0005515,GO:0005543,GO:0005545,GO:0005575,GO:0005622,GO:0005623,GO:0005737,GO:0005905,GO:0006810,GO:0006836,GO:0006897,GO:0006898,GO:0006900,GO:0006901,GO:0006996,GO:0007154,GO:0007267,GO:0007268,GO:0007269,GO:0007270,GO:0008021,GO:0008150,GO:0008289,GO:0009314,GO:0009416,GO:0009453,GO:0009605,GO:0009628,GO:0009987,GO:0012505,GO:0016020,GO:…	K20044		artNOG[6]	033WD@artNOG,09V8V@biNOG,0S4XE@hymNOG,0SQJT@inNOG,0V68A@meNOG,0XQ90@NOG,12PM2@opiNOG,KOG0251@euNOG	NA|NA|NA	F	ANTH domain
TetragonulaCarbonaria_001819-T1	7460.GB19845-PA	8.2e-54	214.9		GO:0005575,GO:0005576,GO:0005615,GO:0016020,GO:0044421			artNOG[6]	03822@artNOG,0A6UW@biNOG,0S8AN@hymNOG,0SV2U@inNOG,0VHP1@meNOG,11ZNW@NOG,13UJU@opiNOG,KOG4615@euNOG	NA|NA|NA	S	Keratinocyte-associated protein 2
TetragonulaCarbonaria_001820-T1	7460.GB18490-PA	1.1e-149	535.0					artNOG[6]	03271@artNOG,09X4R@biNOG,0S3U8@hymNOG,0SP5S@inNOG,0V6U8@meNOG,12R72@opiNOG,COG0330@NOG,KOG2620@euNOG	NA|NA|NA	C	SPFH domain / Band 7 family
TetragonulaCarbonaria_001821-T1	7460.GB18602-PA	2e-117	427.2					artNOG[6]	0379V@artNOG,0A03G@biNOG,0S5P8@hymNOG,0SUSQ@inNOG,0VBYT@meNOG,0ZQJ5@NOG,13HYY@opiNOG,KOG4804@euNOG	NA|NA|NA	S	YhhN-like protein
TetragonulaCarbonaria_001822-T1	7460.GB18781-PA	3e-185	654.1			K19677		artNOG[6]	036FV@artNOG,09Z6M@biNOG,0IHK2@euNOG,0STDQ@inNOG,0VA3X@meNOG,0XVNJ@NOG,12TZ1@opiNOG	NA|NA|NA	U	Inherit from biNOG: intraflagellar transport 81 homolog (Chlamydomonas)
TetragonulaCarbonaria_001823-T1	7029.ACYPI003111-PA	4e-44	182.2		GO:0000003,GO:0000132,GO:0000226,GO:0000278,GO:0002064,GO:0002165,GO:0003006,GO:0003674,GO:0003774,GO:0003777,GO:0003824,GO:0005488,GO:0005515,GO:0005575,GO:0005622,GO:0005623,GO:0005737,GO:0005813,GO:0005814,GO:0005815,GO:0005856,GO:0005868,GO:0005875,GO:0006139,GO:0006152,GO:0006163,GO:0006195,GO:0006200,GO:0006725,GO:0006753,GO:0006793,GO:0006796,GO:0006807,GO:0006914,GO:0006928,GO:0006996,GO:…	K10418		artNOG[6]	037GV@artNOG,0A8AD@biNOG,0SUDP@inNOG,0VJ64@meNOG,11NK2@NOG,13SSA@opiNOG,KOG3430@euNOG	NA|NA|NA	Z	Dynein light chain
TetragonulaCarbonaria_001824-T1	7460.GB16903-PA	7.7e-201	704.9	CATHD	GO:0000003,GO:0000323,GO:0002165,GO:0003674,GO:0003824,GO:0004175,GO:0004190,GO:0005575,GO:0005576,GO:0005622,GO:0005623,GO:0005737,GO:0005764,GO:0005773,GO:0005856,GO:0005875,GO:0006915,GO:0006950,GO:0006952,GO:0007275,GO:0007276,GO:0007292,GO:0007431,GO:0007435,GO:0007552,GO:0007559,GO:0008150,GO:0008152,GO:0008219,GO:0008233,GO:0009607,GO:0009617,GO:0009653,GO:0009791,GO:0009886,GO:0009888,GO:…	K01379		artNOG[6]	0359N@artNOG,09WCZ@biNOG,0S7JS@hymNOG,0SRX0@inNOG,0VAUW@meNOG,0XNV7@NOG,12RM2@opiNOG,KOG1339@euNOG	NA|NA|NA	O	Eukaryotic aspartyl protease
TetragonulaCarbonaria_001825-T1	7460.GB15622-PA	3.2e-127	459.9		GO:0003674,GO:0003824,GO:0004395,GO:0006732,GO:0006733,GO:0006743,GO:0006950,GO:0008150,GO:0008152,GO:0008168,GO:0008757,GO:0009611,GO:0009987,GO:0010420,GO:0016740,GO:0016741,GO:0032259,GO:0042060,GO:0042180,GO:0042375,GO:0044237,GO:0044281,GO:0044710,GO:0050896,GO:0051186,GO:0071704,GO:1901661	K00591		artNOG[6]	037FE@artNOG,09VCU@biNOG,0S3WA@hymNOG,0STKM@inNOG,0V6BX@meNOG,13IFN@opiNOG,COG2227@NOG,KOG1270@euNOG	NA|NA|NA	H	Nodulation protein S (NodS)
TetragonulaCarbonaria_001826-T1	7460.GB19517-PA	0.0	1227.2	DNA2	GO:0000002,GO:0000014,GO:0000075,GO:0000076,GO:0000084,GO:0000278,GO:0000722,GO:0000723,GO:0000729,GO:0000738,GO:0003674,GO:0003676,GO:0003677,GO:0003678,GO:0003824,GO:0004003,GO:0004386,GO:0004518,GO:0004519,GO:0004520,GO:0004536,GO:0005488,GO:0005575,GO:0005622,GO:0005623,GO:0005634,GO:0005654,GO:0005737,GO:0005739,GO:0005759,GO:0006139,GO:0006152,GO:0006163,GO:0006195,GO:0006200,GO:0006259,GO:…	K10742		meNOG[21]	09TBS@biNOG,0V4AY@meNOG,1301H@opiNOG,COG1112@NOG,KOG1805@euNOG	NA|NA|NA	L	DNA replication helicase 2 homolog (yeast)
TetragonulaCarbonaria_001827-T1	7460.GB19852-PA	7.7e-79	298.5			K10769		artNOG[6]	037BX@artNOG,09VQ0@biNOG,0S841@hymNOG,0SUCD@inNOG,0V6P4@meNOG,13QEX@opiNOG,COG3145@NOG,KOG4176@euNOG	NA|NA|NA	L	Inherit from biNOG: alkB, alkylation repair homolog 7 (E. coli)
TetragonulaCarbonaria_001828-T1	7460.GB15165-PA	1.2e-97	361.3	SLV	GO:0000139,GO:0003674,GO:0005215,GO:0005575,GO:0005622,GO:0005623,GO:0005737,GO:0005794,GO:0005886,GO:0006810,GO:0007275,GO:0007431,GO:0008150,GO:0008643,GO:0009987,GO:0012505,GO:0015144,GO:0016020,GO:0022857,GO:0022891,GO:0022892,GO:0031090,GO:0032501,GO:0032502,GO:0034219,GO:0035272,GO:0043226,GO:0043227,GO:0043229,GO:0043231,GO:0044422,GO:0044424,GO:0044431,GO:0044444,GO:0044446,GO:0044464,GO:…	K15382		artNOG[6]	037GA@artNOG,09YDF@biNOG,0S8AQ@hymNOG,0SUEW@inNOG,0V9B2@meNOG,11M4R@NOG,13DR9@opiNOG,KOG1623@euNOG	NA|NA|NA	P	Sugar efflux transporter for intercellular exchange
TetragonulaCarbonaria_001829-T1	7460.GB19272-PA	1.1e-214	751.1					artNOG[6]	03H1K@artNOG,0B1GE@biNOG,0JEP5@euNOG,0WE2B@meNOG,0YQJ6@NOG,14778@opiNOG	NA|NA|NA
TetragonulaCarbonaria_001830-T1	7460.GB19275-PA	2.6e-113	413.7		GO:0000902,GO:0003008,GO:0003674,GO:0003676,GO:0003723,GO:0003729,GO:0005488,GO:0005575,GO:0005622,GO:0005623,GO:0005634,GO:0007154,GO:0007267,GO:0007268,GO:0007275,GO:0007399,GO:0007417,GO:0007517,GO:0007519,GO:0007528,GO:0007610,GO:0007626,GO:0008150,GO:0008344,GO:0008582,GO:0009653,GO:0009888,GO:0009987,GO:0014706,GO:0016043,GO:0016202,GO:0019226,GO:0022008,GO:0023052,GO:0030030,GO:0030154,GO:…			artNOG[6]	035S0@artNOG,09TZR@biNOG,0IFJS@euNOG,0S65A@hymNOG,0SSGI@inNOG,0V4YK@meNOG,0ZYQJ@NOG,13GG3@opiNOG	NA|NA|NA	K	RNA recognition motif. (a.k.a. RRM, RBD, or RNP domain)
TetragonulaCarbonaria_001832-T1	7460.GB16302-PA	0.0	1115.5		GO:0003674,GO:0003824,GO:0005215,GO:0005575,GO:0005622,GO:0005623,GO:0005737,GO:0005777,GO:0005778,GO:0005779,GO:0006139,GO:0006152,GO:0006163,GO:0006195,GO:0006200,GO:0006725,GO:0006753,GO:0006793,GO:0006796,GO:0006807,GO:0006810,GO:0006996,GO:0007031,GO:0008150,GO:0008152,GO:0009056,GO:0009116,GO:0009117,GO:0009119,GO:0009123,GO:0009125,GO:0009126,GO:0009128,GO:0009141,GO:0009143,GO:0009144,GO:…	K05677		artNOG[6]	035RF@artNOG,09TCZ@biNOG,0S45V@hymNOG,0SSFZ@inNOG,0V4C2@meNOG,12NB6@opiNOG,COG4178@NOG,KOG0064@euNOG	NA|NA|NA	I	ATP-binding cassette sub-family D member 3-like
TetragonulaCarbonaria_001834-T1	7460.GB18112-PA	4.4e-216	756.5		GO:0007154,GO:0007267,GO:0008150,GO:0009987,GO:0023052,GO:0030154,GO:0032502,GO:0044699,GO:0044700,GO:0044763,GO:0045165,GO:0045168,GO:0046331,GO:0048869			artNOG[6]	037YH@artNOG,09UCY@biNOG,0IE7U@euNOG,0S6J0@hymNOG,0SUU6@inNOG,0V5C5@meNOG,0XNUB@NOG,12NPD@opiNOG	NA|NA|NA	S	Inherit from biNOG: Midnolin
TetragonulaCarbonaria_001835-T1	7460.GB19770-PA	0.0	1503.4		GO:0000768,GO:0003674,GO:0005488,GO:0005515,GO:0005575,GO:0005622,GO:0005623,GO:0005737,GO:0006949,GO:0007275,GO:0007517,GO:0007519,GO:0007520,GO:0008092,GO:0008150,GO:0009653,GO:0009888,GO:0009987,GO:0014706,GO:0014902,GO:0017022,GO:0019725,GO:0030016,GO:0030017,GO:0030018,GO:0030154,GO:0031430,GO:0031672,GO:0031674,GO:0032027,GO:0032033,GO:0032036,GO:0032038,GO:0032501,GO:0032502,GO:0035914,GO:…	K10645		artNOG[6]	034WG@artNOG,09T7A@biNOG,0S3W1@hymNOG,0SRHR@inNOG,0V467@meNOG,0XP18@NOG,12NUX@opiNOG,KOG0504@euNOG,KOG4582@euNOG	NA|NA|NA	O	Mib_herc2
TetragonulaCarbonaria_001836-T1	7425.NV21188-PA	7.6e-81	306.6		GO:0001964,GO:0002118,GO:0002121,GO:0003008,GO:0007275,GO:0007399,GO:0007417,GO:0007420,GO:0007610,GO:0007626,GO:0007635,GO:0008150,GO:0009605,GO:0009653,GO:0009887,GO:0031987,GO:0032501,GO:0032502,GO:0040011,GO:0042048,GO:0042221,GO:0044699,GO:0044707,GO:0044708,GO:0044767,GO:0048513,GO:0048731,GO:0048854,GO:0048856,GO:0050877,GO:0050896,GO:0050905,GO:0051704,GO:0051705	K14322		artNOG[6]	03HC8@artNOG,0B429@biNOG,0IPIA@euNOG,0T3UF@inNOG,0WGHR@meNOG,109D3@NOG,13CGB@opiNOG	NA|NA|NA	J	MIF4G domain
TetragonulaCarbonaria_001837-T1	12957.ACEP_00010717-PA	1.5e-141	508.1					artNOG[6]	0342B@artNOG,0A0KY@biNOG,0SQRB@inNOG,0VBH5@meNOG,0XP6K@NOG,135KB@opiNOG,KOG1217@euNOG	NA|NA|NA	T	EGF
TetragonulaCarbonaria_001838-T1	7460.GB19578-PA	4.2e-310	1068.5		GO:0000266,GO:0000422,GO:0001654,GO:0003674,GO:0003824,GO:0004672,GO:0005488,GO:0005515,GO:0005575,GO:0005622,GO:0005623,GO:0005737,GO:0005739,GO:0006464,GO:0006468,GO:0006508,GO:0006511,GO:0006793,GO:0006796,GO:0006914,GO:0006950,GO:0006979,GO:0006996,GO:0007005,GO:0007275,GO:0007423,GO:0008150,GO:0008152,GO:0009056,GO:0009057,GO:0009987,GO:0010635,GO:0010637,GO:0010638,GO:0010639,GO:0010821,GO:…	K05688		artNOG[6]	033GM@artNOG,09YAF@biNOG,0S70G@hymNOG,0SQ8J@inNOG,0V97W@meNOG,0YE6P@NOG,13FP8@opiNOG,KOG4158@euNOG	NA|NA|NA	T	serine threonine-protein kinase PINK1, mitochondrial-like
TetragonulaCarbonaria_001839-T1	7425.NV21187-PA	2.4e-25	120.2	TPPP3	GO:0000003,GO:0000226,GO:0001578,GO:0002119,GO:0002164,GO:0003674,GO:0005488,GO:0005515,GO:0005575,GO:0005622,GO:0005623,GO:0005856,GO:0006996,GO:0007010,GO:0007017,GO:0007275,GO:0008092,GO:0008150,GO:0009791,GO:0009987,GO:0015631,GO:0016043,GO:0032501,GO:0032502,GO:0040007,GO:0043226,GO:0043228,GO:0043229,GO:0043232,GO:0044424,GO:0044464,GO:0044699,GO:0044707,GO:0044763,GO:0071840			euNOG[57]	11H9J@NOG,KOG4070@euNOG	NA|NA|NA	T	tubulin polymerization-promoting protein family member
TetragonulaCarbonaria_001840-T1	7460.GB14878-PA	2.4e-132	478.0					artNOG[6]	03GII@artNOG,09ZKE@biNOG,0S99A@hymNOG,0T3BB@inNOG,0VBZS@meNOG,0ZBX3@NOG,12TDH@opiNOG,KOG4308@euNOG	NA|NA|NA	S	Inherit from biNOG: Leucine rich repeat containing 34
TetragonulaCarbonaria_001844-T1	7460.GB10186-PA	2.1e-144	517.7					meNOG[21]	0AD2G@biNOG,0VQ8P@meNOG,14WM2@opiNOG,COG4886@NOG,KOG0619@euNOG	NA|NA|NA	T	LRR_TYP
TetragonulaCarbonaria_001845-T1	7460.GB10186-PA	8.7e-164	582.0					meNOG[21]	0AD2G@biNOG,0VQ8P@meNOG,14WM2@opiNOG,COG4886@NOG,KOG0619@euNOG	NA|NA|NA	T	LRR_TYP
TetragonulaCarbonaria_001848-T1	7460.GB17698-PA	0.0	1632.1		GO:0002165,GO:0006996,GO:0007010,GO:0007275,GO:0007444,GO:0007472,GO:0007477,GO:0007525,GO:0007527,GO:0007552,GO:0007560,GO:0008150,GO:0009653,GO:0009791,GO:0009886,GO:0009887,GO:0009987,GO:0010927,GO:0016043,GO:0022607,GO:0030029,GO:0030036,GO:0030154,GO:0030239,GO:0031032,GO:0032501,GO:0032502,GO:0032989,GO:0035213,GO:0035220,GO:0042692,GO:0044085,GO:0044699,GO:0044707,GO:0044763,GO:0044767,GO:…			artNOG[6]	033SK@artNOG,09UM0@biNOG,0SS4Q@inNOG,0V5KD@meNOG,1307W@opiNOG,COG5069@NOG,KOG4678@euNOG	NA|NA|NA	Z	CAMSAP CH domain
TetragonulaCarbonaria_001849-T1	7460.GB14923-PA	2.7e-255	885.9	HDAC3	GO:0003674,GO:0003824,GO:0004407,GO:0005488,GO:0005515,GO:0005575,GO:0005622,GO:0005623,GO:0005634,GO:0005737,GO:0006325,GO:0006342,GO:0006355,GO:0006464,GO:0006476,GO:0006996,GO:0008150,GO:0008152,GO:0009889,GO:0009890,GO:0009892,GO:0009987,GO:0010468,GO:0010556,GO:0010558,GO:0010605,GO:0010629,GO:0010941,GO:0016043,GO:0016458,GO:0016568,GO:0016569,GO:0016570,GO:0016575,GO:0016787,GO:0016810,GO:…	K11404		artNOG[6]	03639@artNOG,09VR6@biNOG,0S4VC@hymNOG,0ST1Z@inNOG,0V4DE@meNOG,12Q37@opiNOG,COG0123@NOG,KOG1342@euNOG	NA|NA|NA	B	histone deacetylase
TetragonulaCarbonaria_001850-T1	12957.ACEP_00012526-PA	7.8e-69	265.4					artNOG[6]	038SW@artNOG,0A8WJ@biNOG,0J2DH@euNOG,0S820@hymNOG,0SVM4@inNOG,0VJSW@meNOG,12AH1@NOG,13XC0@opiNOG	NA|NA|NA
TetragonulaCarbonaria_001851-T1	7460.GB13127-PA	5.1e-111	406.4	SXL	GO:0000003,GO:0000375,GO:0000377,GO:0000380,GO:0000398,GO:0000900,GO:0003006,GO:0003674,GO:0003676,GO:0003723,GO:0003727,GO:0003729,GO:0003730,GO:0005102,GO:0005488,GO:0005515,GO:0005575,GO:0005622,GO:0005623,GO:0005737,GO:0006139,GO:0006259,GO:0006310,GO:0006396,GO:0006397,GO:0006417,GO:0006725,GO:0006807,GO:0006950,GO:0006952,GO:0007049,GO:0007126,GO:0007127,GO:0007131,GO:0007154,GO:0007165,GO:…	K18747		artNOG[6]	03HMB@artNOG,0B4TP@biNOG,0IQXB@euNOG,0T41M@inNOG,0WHCE@meNOG,1112S@NOG,13DMU@opiNOG	NA|NA|NA	S	RNA recognition motif. (a.k.a. RRM, RBD, or RNP domain)
TetragonulaCarbonaria_001853-T1	7460.GB12327-PA	0.0	1638.2		GO:0003674,GO:0003824,GO:0008150,GO:0008152,GO:0016155,GO:0016491,GO:0016645,GO:0016646,GO:0044710,GO:0055114	K00289		artNOG[6]	0337U@artNOG,0A1ZP@biNOG,0S6NB@hymNOG,0SQ0Y@inNOG,0VEJ7@meNOG,12PWF@opiNOG,COG1012@NOG,KOG2450@euNOG	NA|NA|NA	F	Formyl transferase, C-terminal domain
TetragonulaCarbonaria_001854-T1	7460.GB12702-PA	2.8e-275	952.6		GO:0000375,GO:0000377,GO:0000398,GO:0003008,GO:0005575,GO:0005622,GO:0005623,GO:0005634,GO:0005681,GO:0006139,GO:0006396,GO:0006397,GO:0006725,GO:0006807,GO:0007154,GO:0007267,GO:0007268,GO:0007274,GO:0007275,GO:0007517,GO:0007519,GO:0007528,GO:0008150,GO:0008152,GO:0008380,GO:0009888,GO:0009987,GO:0010467,GO:0014706,GO:0016043,GO:0016070,GO:0016071,GO:0019226,GO:0023052,GO:0030154,GO:0030529,GO:…	K13109		artNOG[6]	0345P@artNOG,09Z6I@biNOG,0S6JN@hymNOG,0SQV5@inNOG,0VA3V@meNOG,0YR3Z@NOG,131KW@opiNOG,KOG2498@euNOG	NA|NA|NA	T	RED-like protein N-terminal region
TetragonulaCarbonaria_001855-T1	7460.GB20000-PA	1.5e-163	580.9		GO:0000323,GO:0003674,GO:0003824,GO:0003948,GO:0005575,GO:0005622,GO:0005623,GO:0005737,GO:0005764,GO:0005773,GO:0006464,GO:0006517,GO:0008150,GO:0008152,GO:0009987,GO:0016787,GO:0016810,GO:0016811,GO:0019538,GO:0036211,GO:0043170,GO:0043226,GO:0043227,GO:0043229,GO:0043231,GO:0043412,GO:0044237,GO:0044238,GO:0044260,GO:0044267,GO:0044424,GO:0044444,GO:0044464,GO:0071704	K01444		artNOG[6]	035UR@artNOG,09WHU@biNOG,0S5X3@hymNOG,0SPA7@inNOG,0V7GE@meNOG,12PY8@opiNOG,COG1446@NOG,KOG1593@euNOG	NA|NA|NA	E	Asparaginase
TetragonulaCarbonaria_001856-T1	7460.GB11970-PA	1.8e-140	503.8					artNOG[6]	032SA@artNOG,09UAR@biNOG,0S4RI@hymNOG,0SPMS@inNOG,0V59U@meNOG,0XVTA@NOG,12UBV@opiNOG,KOG0914@euNOG	NA|NA|NA	O	thioredoxin-related transmembrane protein 2 homolog
TetragonulaCarbonaria_001857-T1	7460.GB12160-PA	0.0	1732.6	KZ	GO:0003674,GO:0003824,GO:0004386,GO:0005575,GO:0005622,GO:0005623,GO:0005634,GO:0006139,GO:0006152,GO:0006163,GO:0006195,GO:0006200,GO:0006725,GO:0006753,GO:0006793,GO:0006796,GO:0006807,GO:0007275,GO:0007399,GO:0008026,GO:0008150,GO:0008152,GO:0009056,GO:0009116,GO:0009117,GO:0009119,GO:0009123,GO:0009125,GO:0009126,GO:0009128,GO:0009141,GO:0009143,GO:0009144,GO:0009146,GO:0009150,GO:0009154,GO:…	K14780		artNOG[6]	032YP@artNOG,0A1DF@biNOG,0SPSY@inNOG,0VBQB@meNOG,12TSS@opiNOG,COG1643@NOG,KOG0926@euNOG	NA|NA|NA	A	ATP-dependent RNA helicase
TetragonulaCarbonaria_001858-T1	7460.GB18943-PA	1.5e-44	184.1					artNOG[6]	0393R@artNOG,09ZEK@biNOG,0S8S6@hymNOG,0SVS1@inNOG,0VABR@meNOG,11QTN@NOG,12RYA@opiNOG,KOG4850@euNOG	NA|NA|NA	S	Inherit from biNOG: ADP-ribosylation factor-like 14 effector protein
TetragonulaCarbonaria_001859-T1	7460.GB17447-PA	1.9e-102	377.1		GO:0003674,GO:0003824,GO:0003924,GO:0006139,GO:0006152,GO:0006163,GO:0006184,GO:0006195,GO:0006725,GO:0006753,GO:0006793,GO:0006796,GO:0006807,GO:0007154,GO:0007165,GO:0007264,GO:0008150,GO:0008152,GO:0009056,GO:0009116,GO:0009117,GO:0009119,GO:0009141,GO:0009143,GO:0009144,GO:0009146,GO:0009150,GO:0009154,GO:0009164,GO:0009166,GO:0009199,GO:0009203,GO:0009205,GO:0009207,GO:0009259,GO:0009261,GO:…	K07841		artNOG[6]	032VR@artNOG,09UE2@biNOG,0S503@hymNOG,0SQIK@inNOG,0V67U@meNOG,12PJS@opiNOG,COG1100@NOG,KOG0395@euNOG	NA|NA|NA	S	RAS
TetragonulaCarbonaria_001861-T1	7460.GB18260-PA	4.2e-169	599.4		GO:0001071,GO:0003674,GO:0003700,GO:0005575,GO:0005622,GO:0005623,GO:0005634,GO:0006355,GO:0008150,GO:0009889,GO:0010468,GO:0010556,GO:0019219,GO:0019222,GO:0031323,GO:0031326,GO:0043226,GO:0043227,GO:0043229,GO:0043231,GO:0044424,GO:0044464,GO:0050789,GO:0050794,GO:0051171,GO:0051252,GO:0060255,GO:0065007,GO:0080090,GO:2000112,GO:2001141	K19490,K19491		artNOG[6]	037KZ@artNOG,0A8XN@biNOG,0S57I@hymNOG,0SUW3@inNOG,0VJPE@meNOG,0XSK9@NOG,13TH3@opiNOG,KOG3815@euNOG	NA|NA|NA	K	doublesex- and mab-3-related transcription factor A2-like
TetragonulaCarbonaria_001862-T1	7460.GB16148-PA	1.4e-293	1013.4	HYX	GO:0000428,GO:0001654,GO:0001745,GO:0002165,GO:0003674,GO:0005488,GO:0005515,GO:0005575,GO:0005622,GO:0005623,GO:0005634,GO:0005654,GO:0006355,GO:0007154,GO:0007165,GO:0007166,GO:0007275,GO:0007423,GO:0007444,GO:0007472,GO:0007476,GO:0007478,GO:0007480,GO:0007552,GO:0007560,GO:0008023,GO:0008134,GO:0008150,GO:0008407,GO:0008586,GO:0008587,GO:0008589,GO:0009653,GO:0009791,GO:0009886,GO:0009887,GO:…	K15175		artNOG[6]	034R7@artNOG,09UQE@biNOG,0S7PJ@hymNOG,0SRDU@inNOG,0V5Q2@meNOG,12QWT@opiNOG,COG5157@NOG,KOG3786@euNOG	NA|NA|NA	K	RNA pol II accessory factor, Cdc73 family
TetragonulaCarbonaria_001863-T1	7460.GB18046-PA	5.4e-125	452.2					artNOG[6]	035M2@artNOG,09TKQ@biNOG,0S406@hymNOG,0SQ7I@inNOG,0V4JQ@meNOG,0XRG3@NOG,12TWA@opiNOG,KOG2659@euNOG	NA|NA|NA	Z	Pfam:RanBPM_CRA
TetragonulaCarbonaria_001864-T1	7460.GB17449-PA	8.2e-140	501.9		GO:0000902,GO:0000904,GO:0005575,GO:0005576,GO:0006928,GO:0006935,GO:0007155,GO:0007157,GO:0007275,GO:0007399,GO:0007409,GO:0007411,GO:0008037,GO:0008038,GO:0008039,GO:0008045,GO:0008150,GO:0009605,GO:0009653,GO:0009987,GO:0016043,GO:0016201,GO:0016337,GO:0022008,GO:0022610,GO:0030030,GO:0030154,GO:0030182,GO:0031175,GO:0032501,GO:0032502,GO:0032989,GO:0032990,GO:0040011,GO:0042221,GO:0042330,GO:…			artNOG[6]	0365V@artNOG,0A4VY@biNOG,0IIWX@euNOG,0SSZU@inNOG,0VEPS@meNOG,11KZN@NOG,13P8K@opiNOG	NA|NA|NA	S	IG
TetragonulaCarbonaria_001876-T1	7460.GB18939-PA	4.2e-129	466.1		GO:0000902,GO:0000904,GO:0005575,GO:0005576,GO:0006928,GO:0006935,GO:0007155,GO:0007157,GO:0007275,GO:0007399,GO:0007409,GO:0007411,GO:0008037,GO:0008038,GO:0008039,GO:0008045,GO:0008150,GO:0009605,GO:0009653,GO:0009987,GO:0016043,GO:0016201,GO:0016337,GO:0022008,GO:0022610,GO:0030030,GO:0030154,GO:0030182,GO:0031175,GO:0032501,GO:0032502,GO:0032989,GO:0032990,GO:0040011,GO:0042221,GO:0042330,GO:…			artNOG[6]	0365V@artNOG,0A4VY@biNOG,0IIWX@euNOG,0S4Q6@hymNOG,0SSZU@inNOG,0VEPS@meNOG,11KZN@NOG,13P8K@opiNOG	NA|NA|NA	S	CD80-like C2-set immunoglobulin domain
TetragonulaCarbonaria_001877-T1	7460.GB14057-PA	1.9e-128	464.2		GO:0003674,GO:0003824,GO:0004518,GO:0004519,GO:0004521,GO:0004523,GO:0004540,GO:0006139,GO:0006725,GO:0006807,GO:0008150,GO:0008152,GO:0009987,GO:0016787,GO:0016788,GO:0016891,GO:0016893,GO:0034641,GO:0043170,GO:0044237,GO:0044238,GO:0046483,GO:0071704,GO:0090304,GO:0090305,GO:1901360	K10743		artNOG[6]	032T1@artNOG,09XXU@biNOG,0S7U5@hymNOG,0SPNF@inNOG,0V8VK@meNOG,12TDG@opiNOG,COG0164@NOG,KOG2299@euNOG	NA|NA|NA	L	Endonuclease that specifically degrades the RNA of RNA- DNA hybrids (By similarity)
TetragonulaCarbonaria_001878-T1	7460.GB19565-PA	2.4e-73	280.0					artNOG[6]	038RA@artNOG,0A5XI@biNOG,0S8XF@hymNOG,0SVPH@inNOG,0VHR6@meNOG,13R09@opiNOG,COG5272@NOG,KOG0001@euNOG	NA|NA|NA	O	Ubiquitin family
TetragonulaCarbonaria_001879-T1	12957.ACEP_00012512-PA	2.7e-82	310.5	GEMIN2	GO:0005575,GO:0005622,GO:0005623,GO:0005737,GO:0030529,GO:0032991,GO:0044424,GO:0044444,GO:0044464,GO:0071254	K13130		artNOG[6]	0381V@artNOG,09VZ4@biNOG,0IJ8K@euNOG,0S4QJ@hymNOG,0SVZ1@inNOG,0V6XI@meNOG,0YM8D@NOG,13HB5@opiNOG	NA|NA|NA	A	Survival motor neuron (SMN) interacting protein 1 (SIP1)
TetragonulaCarbonaria_001880-T1	7460.GB10547-PA	0.0	1740.3		GO:0000139,GO:0002252,GO:0002376,GO:0003674,GO:0003824,GO:0004553,GO:0004559,GO:0004572,GO:0005575,GO:0005622,GO:0005623,GO:0005737,GO:0005794,GO:0008150,GO:0008152,GO:0012505,GO:0015923,GO:0015924,GO:0016020,GO:0016787,GO:0016798,GO:0031090,GO:0035010,GO:0043226,GO:0043227,GO:0043229,GO:0043231,GO:0044422,GO:0044424,GO:0044431,GO:0044444,GO:0044446,GO:0044464	K01191		artNOG[6]	035WY@artNOG,09VYT@biNOG,0S6HC@hymNOG,0SSNQ@inNOG,0V9UI@meNOG,0XQMZ@NOG,12QNA@opiNOG,KOG1959@euNOG	NA|NA|NA	G	Glycosyl hydrolases family 38 C-terminal domain
TetragonulaCarbonaria_001881-T1	12957.ACEP_00012186-PA	3.2e-15	85.9					euNOG[57]	0XQMZ@NOG,KOG1958@euNOG	NA|NA|NA	G	mannosidase, alpha, class 2A, member
TetragonulaCarbonaria_001884-T1	7460.GB10547-PA	3.8e-10	69.3		GO:0000139,GO:0002252,GO:0002376,GO:0003674,GO:0003824,GO:0004553,GO:0004559,GO:0004572,GO:0005575,GO:0005622,GO:0005623,GO:0005737,GO:0005794,GO:0008150,GO:0008152,GO:0012505,GO:0015923,GO:0015924,GO:0016020,GO:0016787,GO:0016798,GO:0031090,GO:0035010,GO:0043226,GO:0043227,GO:0043229,GO:0043231,GO:0044422,GO:0044424,GO:0044431,GO:0044444,GO:0044446,GO:0044464	K01191		artNOG[6]	035WY@artNOG,09VYT@biNOG,0S6HC@hymNOG,0SSNQ@inNOG,0V9UI@meNOG,0XQMZ@NOG,12QNA@opiNOG,KOG1959@euNOG	NA|NA|NA	G	Glycosyl hydrolases family 38 C-terminal domain
TetragonulaCarbonaria_001889-T1	7460.GB10547-PA	9.9e-47	191.4		GO:0000139,GO:0002252,GO:0002376,GO:0003674,GO:0003824,GO:0004553,GO:0004559,GO:0004572,GO:0005575,GO:0005622,GO:0005623,GO:0005737,GO:0005794,GO:0008150,GO:0008152,GO:0012505,GO:0015923,GO:0015924,GO:0016020,GO:0016787,GO:0016798,GO:0031090,GO:0035010,GO:0043226,GO:0043227,GO:0043229,GO:0043231,GO:0044422,GO:0044424,GO:0044431,GO:0044444,GO:0044446,GO:0044464	K01191		artNOG[6]	035WY@artNOG,09VYT@biNOG,0S6HC@hymNOG,0SSNQ@inNOG,0V9UI@meNOG,0XQMZ@NOG,12QNA@opiNOG,KOG1959@euNOG	NA|NA|NA	G	Glycosyl hydrolases family 38 C-terminal domain
TetragonulaCarbonaria_001894-T1	7460.GB14709-PA	4.7e-128	462.6		GO:0003008,GO:0003014,GO:0003674,GO:0005215,GO:0005372,GO:0005575,GO:0006810,GO:0006833,GO:0008150,GO:0009987,GO:0015250,GO:0015267,GO:0016020,GO:0016021,GO:0022803,GO:0022838,GO:0022857,GO:0022891,GO:0022892,GO:0031224,GO:0032501,GO:0042044,GO:0044425,GO:0044699,GO:0044707,GO:0044763,GO:0044765,GO:0051179,GO:0051234,GO:0055085	K09884		artNOG[6]	0375X@artNOG,0A7TZ@biNOG,0S7V9@hymNOG,0SU32@inNOG,0VINM@meNOG,13RKH@opiNOG,COG0580@NOG,KOG0223@euNOG	NA|NA|NA	G	Major intrinsic protein
TetragonulaCarbonaria_001894-T2	7460.GB14709-PA	6.2e-128	462.2		GO:0003008,GO:0003014,GO:0003674,GO:0005215,GO:0005372,GO:0005575,GO:0006810,GO:0006833,GO:0008150,GO:0009987,GO:0015250,GO:0015267,GO:0016020,GO:0016021,GO:0022803,GO:0022838,GO:0022857,GO:0022891,GO:0022892,GO:0031224,GO:0032501,GO:0042044,GO:0044425,GO:0044699,GO:0044707,GO:0044763,GO:0044765,GO:0051179,GO:0051234,GO:0055085	K09884		artNOG[6]	0375X@artNOG,0A7TZ@biNOG,0S7V9@hymNOG,0SU32@inNOG,0VINM@meNOG,13RKH@opiNOG,COG0580@NOG,KOG0223@euNOG	NA|NA|NA	G	Major intrinsic protein
TetragonulaCarbonaria_001895-T1	7460.GB18816-PA	1.3e-71	275.8		GO:0003008,GO:0003014,GO:0003674,GO:0005215,GO:0005372,GO:0005575,GO:0006810,GO:0006833,GO:0008150,GO:0009987,GO:0015250,GO:0015267,GO:0016020,GO:0016021,GO:0022803,GO:0022838,GO:0022857,GO:0022891,GO:0022892,GO:0031224,GO:0032501,GO:0042044,GO:0044425,GO:0044699,GO:0044707,GO:0044763,GO:0044765,GO:0051179,GO:0051234,GO:0055085	K09884		artNOG[6]	037K9@artNOG,0A7YW@biNOG,0SUHG@inNOG,0VIZJ@meNOG,13T5P@opiNOG,COG0580@NOG,KOG0223@euNOG	NA|NA|NA	G	Major intrinsic protein
TetragonulaCarbonaria_001897-T1	12957.ACEP_00018016-PA	2.2e-75	288.1					artNOG[6]	0385W@artNOG,0ARDS@biNOG,0S9AF@hymNOG,0SWZP@inNOG,0W427@meNOG,0YC3T@NOG,13U7K@opiNOG,KOG3649@euNOG	NA|NA|NA	O	Kazal-type serine protease inhibitor domain
TetragonulaCarbonaria_001898-T1	12957.ACEP_00012174-PA	0.0	1501.5	COPB2	GO:0000139,GO:0005575,GO:0005622,GO:0005623,GO:0005737,GO:0005794,GO:0005795,GO:0005798,GO:0006810,GO:0006888,GO:0006890,GO:0006900,GO:0006996,GO:0008150,GO:0009987,GO:0010883,GO:0012505,GO:0012506,GO:0016020,GO:0016023,GO:0016043,GO:0016044,GO:0016050,GO:0016192,GO:0016482,GO:0030117,GO:0030120,GO:0030126,GO:0030135,GO:0030137,GO:0030659,GO:0030660,GO:0030662,GO:0030663,GO:0031090,GO:0031410,GO:…	K17302		artNOG[6]	035FM@artNOG,09WCW@biNOG,0S6EY@hymNOG,0SS3Z@inNOG,0V7BC@meNOG,0XNNY@NOG,12S11@opiNOG,KOG0276@euNOG	NA|NA|NA	U	Coatomer WD associated region
TetragonulaCarbonaria_001901-T1	7460.GB10501-PA	2.7e-216	756.5			K09405		artNOG[6]	037JG@artNOG,0A2S3@biNOG,0S4MP@hymNOG,0SUQD@inNOG,0VDMQ@meNOG,13M1Z@opiNOG,COG5025@NOG,KOG2294@euNOG	NA|NA|NA	K	FH
TetragonulaCarbonaria_001902-T1	7460.GB13913-PA	3.6e-284	982.2			K09531		artNOG[6]	033WC@artNOG,0A2VB@biNOG,0S3S4@hymNOG,0SRX7@inNOG,0VDQW@meNOG,139NQ@opiNOG,COG0484@NOG,KOG0718@euNOG	NA|NA|NA	O	dnaJ homolog subfamily C member 11-like
TetragonulaCarbonaria_001903-T1	7460.GB17235-PA	5.1e-78	295.8					artNOG[6]	0385U@artNOG,0A35S@biNOG,0IE7Q@euNOG,0S83I@hymNOG,0SV58@inNOG,0VDTQ@meNOG,11ERT@NOG,13D5K@opiNOG	NA|NA|NA	S	Protein of unknown function (DUF2452)
TetragonulaCarbonaria_001904-T1	7460.GB11502-PA	0.0	1768.8	CDM	GO:0003008,GO:0007154,GO:0007267,GO:0007268,GO:0007270,GO:0008150,GO:0009314,GO:0009416,GO:0009453,GO:0009605,GO:0009628,GO:0009987,GO:0010646,GO:0019226,GO:0023051,GO:0023052,GO:0031644,GO:0032501,GO:0035637,GO:0040011,GO:0042330,GO:0042331,GO:0044057,GO:0044699,GO:0044700,GO:0044707,GO:0044763,GO:0050789,GO:0050794,GO:0050804,GO:0050877,GO:0050896,GO:0051239,GO:0051969,GO:0065007			artNOG[6]	035NX@artNOG,0A1J9@biNOG,0S4UE@hymNOG,0SSCM@inNOG,0V6S0@meNOG,0XT8Y@NOG,12TIT@opiNOG,KOG2022@euNOG	NA|NA|NA	U, Y	IBN_N
TetragonulaCarbonaria_001905-T1	7460.GB10706-PA	0.0	2662.5		GO:0000003,GO:0000184,GO:0000291,GO:0000932,GO:0000956,GO:0001700,GO:0002009,GO:0002165,GO:0003674,GO:0003824,GO:0004518,GO:0004527,GO:0004532,GO:0004534,GO:0004540,GO:0005575,GO:0005622,GO:0005623,GO:0005737,GO:0006139,GO:0006401,GO:0006402,GO:0006725,GO:0006807,GO:0006950,GO:0007275,GO:0007276,GO:0007283,GO:0007369,GO:0007391,GO:0007444,GO:0007472,GO:0007476,GO:0007552,GO:0007560,GO:0008150,GO:…	K12618		artNOG[6]	034NC@artNOG,0A0B2@biNOG,0S6MV@hymNOG,0SSN1@inNOG,0V9P8@meNOG,12PDD@opiNOG,COG5049@NOG,KOG2044@euNOG,KOG2045@euNOG	NA|NA|NA	D, L	XRN 5'-3' exonuclease N-terminus
TetragonulaCarbonaria_001906-T1	7460.GB19357-PA	3.6e-116	422.9			K11669		artNOG[6]	0398T@artNOG,09ZYA@biNOG,0IIN3@euNOG,0S86W@hymNOG,0SVEB@inNOG,0VAV1@meNOG,11S1J@NOG,138HU@opiNOG	NA|NA|NA	S	Inherit from biNOG: INO80 complex subunit E
TetragonulaCarbonaria_001907-T1	7460.GB13814-PA	4.2e-83	313.2			K10658		artNOG[6]	038DP@artNOG,0AA4W@biNOG,0SV96@inNOG,0VM2I@meNOG,13VMY@opiNOG,COG5183@NOG,KOG1609@euNOG	NA|NA|NA	A	Inherit from KOG: (Membrane-Associated Ring finger (C3HC4))
TetragonulaCarbonaria_001908-T1	7460.GB12971-PA	2.7e-162	576.6		GO:0000118,GO:0000228,GO:0000785,GO:0000790,GO:0005575,GO:0005622,GO:0005623,GO:0005634,GO:0005654,GO:0005694,GO:0031974,GO:0031981,GO:0032991,GO:0043226,GO:0043227,GO:0043228,GO:0043229,GO:0043231,GO:0043232,GO:0043233,GO:0043234,GO:0044422,GO:0044424,GO:0044427,GO:0044428,GO:0044446,GO:0044451,GO:0044454,GO:0044464,GO:0070013,GO:0070822	K19201		artNOG[6]	035TW@artNOG,09UZB@biNOG,0S6KE@hymNOG,0SP2F@inNOG,0V5Z5@meNOG,0Y9N9@NOG,12UEH@opiNOG,KOG4466@euNOG	NA|NA|NA	D, K	sin3 histone deacetylase corepressor complex component SDS3-like
TetragonulaCarbonaria_001909-T1	7460.GB14003-PA	0.0	2576.6					artNOG[6]	0363V@artNOG,09Z3H@biNOG,0IG0H@euNOG,0S77H@hymNOG,0SSZK@inNOG,0VA0Z@meNOG,0XQV6@NOG,12P3T@opiNOG	NA|NA|NA	K	Inherit from biNOG: AT hook containing transcription factor 1
TetragonulaCarbonaria_001910-T1	7460.GB16436-PA	2.1e-141	507.3					artNOG[6]	038TN@artNOG,0AQ5Z@biNOG,0J2Q6@euNOG,0S7P6@hymNOG,0SVMV@inNOG,0W2J7@meNOG,1228D@NOG,13WCW@opiNOG	NA|NA|NA
TetragonulaCarbonaria_001911-T1	12957.ACEP_00012258-PA	4.3e-116	422.9		GO:0003674,GO:0003824,GO:0003880,GO:0004671,GO:0006464,GO:0006479,GO:0006481,GO:0008150,GO:0008152,GO:0008168,GO:0008171,GO:0008213,GO:0008276,GO:0008757,GO:0009987,GO:0010340,GO:0016740,GO:0016741,GO:0018410,GO:0019538,GO:0032259,GO:0036211,GO:0043170,GO:0043412,GO:0043414,GO:0043687,GO:0044237,GO:0044238,GO:0044260,GO:0044267,GO:0051998,GO:0071704	K00587		artNOG[6]	032FH@artNOG,09US5@biNOG,0S8CQ@hymNOG,0SPCM@inNOG,0V5RN@meNOG,13KF0@opiNOG,COG2020@NOG,KOG2628@euNOG	NA|NA|NA	O	Isoprenylcysteine carboxyl methyltransferase (ICMT) family
TetragonulaCarbonaria_001912-T1	7460.GB18150-PA	4.5e-240	835.9		GO:0000902,GO:0000904,GO:0005575,GO:0005576,GO:0005578,GO:0005604,GO:0005622,GO:0005623,GO:0005737,GO:0005811,GO:0006928,GO:0006935,GO:0007163,GO:0007275,GO:0007399,GO:0007405,GO:0007409,GO:0007411,GO:0007414,GO:0007415,GO:0008037,GO:0008038,GO:0008045,GO:0008150,GO:0008283,GO:0009605,GO:0009653,GO:0009966,GO:0009967,GO:0009987,GO:0010646,GO:0010647,GO:0016043,GO:0017145,GO:0022008,GO:0023051,GO:…	K20051		artNOG[6]	033MS@artNOG,09T5K@biNOG,0S4MS@hymNOG,0SS81@inNOG,0V44A@meNOG,0XTD2@NOG,12UAG@opiNOG,KOG3509@euNOG	NA|NA|NA	T	Laminin G domain
TetragonulaCarbonaria_001913-T1	7460.GB18150-PA	0.0	1977.2		GO:0000902,GO:0000904,GO:0005575,GO:0005576,GO:0005578,GO:0005604,GO:0005622,GO:0005623,GO:0005737,GO:0005811,GO:0006928,GO:0006935,GO:0007163,GO:0007275,GO:0007399,GO:0007405,GO:0007409,GO:0007411,GO:0007414,GO:0007415,GO:0008037,GO:0008038,GO:0008045,GO:0008150,GO:0008283,GO:0009605,GO:0009653,GO:0009966,GO:0009967,GO:0009987,GO:0010646,GO:0010647,GO:0016043,GO:0017145,GO:0022008,GO:0023051,GO:…	K20051		artNOG[6]	033MS@artNOG,09T5K@biNOG,0S4MS@hymNOG,0SS81@inNOG,0V44A@meNOG,0XTD2@NOG,12UAG@opiNOG,KOG3509@euNOG	NA|NA|NA	T	Laminin G domain
TetragonulaCarbonaria_001914-T1	7460.GB18150-PA	0.0	2374.7		GO:0000902,GO:0000904,GO:0005575,GO:0005576,GO:0005578,GO:0005604,GO:0005622,GO:0005623,GO:0005737,GO:0005811,GO:0006928,GO:0006935,GO:0007163,GO:0007275,GO:0007399,GO:0007405,GO:0007409,GO:0007411,GO:0007414,GO:0007415,GO:0008037,GO:0008038,GO:0008045,GO:0008150,GO:0008283,GO:0009605,GO:0009653,GO:0009966,GO:0009967,GO:0009987,GO:0010646,GO:0010647,GO:0016043,GO:0017145,GO:0022008,GO:0023051,GO:…	K20051		artNOG[6]	033MS@artNOG,09T5K@biNOG,0S4MS@hymNOG,0SS81@inNOG,0V44A@meNOG,0XTD2@NOG,12UAG@opiNOG,KOG3509@euNOG	NA|NA|NA	T	Laminin G domain
TetragonulaCarbonaria_001916-T1	8090.ENSORLP00000009955	7e-09	65.9					fiNOG[1]	0B2TB@biNOG,0E1P5@chorNOG,0NBBD@fiNOG,0WEE8@meNOG,0XP34@NOG,14VA4@opiNOG,1D9DR@veNOG,KOG1215@euNOG	NA|NA|NA	T	Low-density lipoprotein receptor domain class A
[truncated: 10,275 more rows]
