# Supplementary material for: Prevalent bee venom genes evolved before the aculeate stinger and eusociality
Source: BMC Biol. 2023 Oct 23;21:229. doi: 10.1186/s12915-023-01656-5 (PMC10591384; doi:10.1186/s12915-023-01656-5)
Supplement: Supplementary file 39 — Additional file 39. Genome annotation of Tetragonula carbonaria. [file 12915_2023_1656_MOESM39_ESM.zip › Tetragonula_carbonaria.annotation.funannotate.with.RNAseq.Oct2020/annotations/uniprot_eggnog_raw_names.txt]

TetragonulaCarbonaria_000020-T1	NEP5	Peptidase family M13	EggNog-Mapper
TetragonulaCarbonaria_000024-T1	CYT-B5-R	Fatty acid desaturase	EggNog-Mapper
TetragonulaCarbonaria_000037-T1	TRXR-1	Pyridine nucleotide-disulphide oxidoreductase, dimerisation domain	EggNog-Mapper
TetragonulaCarbonaria_000154-T1	GPRK1	G protein-coupled receptor kinase	EggNog-Mapper
TetragonulaCarbonaria_000154-T2	GPRK1	G protein-coupled receptor kinase	EggNog-Mapper
TetragonulaCarbonaria_000154-T3	GPRK1	G protein-coupled receptor kinase	EggNog-Mapper
TetragonulaCarbonaria_000154-T4	GPRK1	G protein-coupled receptor kinase	EggNog-Mapper
TetragonulaCarbonaria_000154-T5	GPRK1	G protein-coupled receptor kinase	EggNog-Mapper
TetragonulaCarbonaria_000221-T1	MRPL3	Ribosomal protein L3	EggNog-Mapper
TetragonulaCarbonaria_000222-T1	KAP-ALPHA3	Importin subunit alpha	EggNog-Mapper
TetragonulaCarbonaria_000228-T1	RPA2	Replication protein A C terminal	EggNog-Mapper
TetragonulaCarbonaria_000231-T1	MRPL18	Mitochondrial ribosomal protein	EggNog-Mapper
TetragonulaCarbonaria_000232-T1	WNT5	Ligand for members of the frizzled family of seven transmembrane receptors (By similarity)	EggNog-Mapper
TetragonulaCarbonaria_000239-T1	GINT3	PUB domain	EggNog-Mapper
TetragonulaCarbonaria_000240-T1	CWC25	Pre-mRNA splicing factor	EggNog-Mapper
TetragonulaCarbonaria_000244-T1	GOLGA3	Golgin A3	EggNog-Mapper
TetragonulaCarbonaria_000248-T1	RPL14	Ribosomal protein L14	EggNog-Mapper
TetragonulaCarbonaria_000306-T1	RAB7	RAB	EggNog-Mapper
TetragonulaCarbonaria_000312-T1	VHA14	Subunit of the peripheral V1 complex of vacuolar ATPase essential for assembly or catalytic function	EggNog-Mapper
TetragonulaCarbonaria_000322-T1	CSTF64	Uncharacterized protein	UniProtKB
TetragonulaCarbonaria_000322-T1	CSTF-64	RNA recognition motif	EggNog-Mapper
TetragonulaCarbonaria_000372-T1	HTB1	Core component of nucleosome	EggNog-Mapper
TetragonulaCarbonaria_000394-T1	SP5	Uncharacterized protein	UniProtKB
TetragonulaCarbonaria_000404-T1	IGSF9B	Kin of IRRE like	EggNog-Mapper
TetragonulaCarbonaria_000532-T1	GPRMAC2	Serpentine type 7TM GPCR chemoreceptor Srx	EggNog-Mapper
TetragonulaCarbonaria_000560-T1	LSD-1	Perilipin family	EggNog-Mapper
TetragonulaCarbonaria_000561-T1	LSD-1	Perilipin family	EggNog-Mapper
TetragonulaCarbonaria_000561-T2	LSD-1	Perilipin family	EggNog-Mapper
TetragonulaCarbonaria_000566-T1	KCNMA1	Potassium large conductance calcium-activated channel, subfamily M, alpha member 1	EggNog-Mapper
TetragonulaCarbonaria_000567-T1	KCNMA1	Potassium large conductance calcium-activated channel, subfamily M, alpha member 1	EggNog-Mapper
TetragonulaCarbonaria_000569-T1	ASH2	absent, small, or homeotic discs 2	EggNog-Mapper
TetragonulaCarbonaria_000576-T1	TPX4	C-terminal domain of 1-Cys peroxiredoxin	EggNog-Mapper
TetragonulaCarbonaria_000584-T1	FEM-1	Ankyrin repeat	EggNog-Mapper
TetragonulaCarbonaria_000584-T2	FEM-1	Ankyrin repeat	EggNog-Mapper
TetragonulaCarbonaria_000585-T1	FEM-1	Ankyrin repeat	EggNog-Mapper
TetragonulaCarbonaria_000591-T1	INX2	Innexin	EggNog-Mapper
TetragonulaCarbonaria_000597-T1	RHO-7	Rhomboid family	EggNog-Mapper
TetragonulaCarbonaria_000602-T1	GS2	Glutamine synthetase, catalytic domain	EggNog-Mapper
TetragonulaCarbonaria_000603-T1	SURF1	SURF1 family	EggNog-Mapper
TetragonulaCarbonaria_000631-T1	EXP6	Uncharacterized protein	UniProtKB
TetragonulaCarbonaria_000631-T1	EXP6	Exportin 1-like protein	EggNog-Mapper
TetragonulaCarbonaria_000636-T1	LIS-1	Positively regulates the activity of the minus-end directed microtubule motor protein dynein	EggNog-Mapper
TetragonulaCarbonaria_000767-T1	RAB5	RAB	EggNog-Mapper
TetragonulaCarbonaria_000771-T1	GSTT1	Glutathione S-transferase	EggNog-Mapper
TetragonulaCarbonaria_000802-T1	GALNAC-T2	Ricin-type beta-trefoil lectin domain	EggNog-Mapper
TetragonulaCarbonaria_000817-T1	PKA-R1	camp-dependent protein kinase	EggNog-Mapper
TetragonulaCarbonaria_000827-T1	ADK2	Adenylate kinase	UniProtKB
TetragonulaCarbonaria_000827-T1	ADK2	Adenylate kinase, active site lid	EggNog-Mapper
TetragonulaCarbonaria_000830-T1	HDAC6	histone deacetylase	EggNog-Mapper
TetragonulaCarbonaria_000835-T1	DHX30	DEAH (Asp-Glu-Ala-His) box polypeptide	EggNog-Mapper
TetragonulaCarbonaria_000845-T1	NACHRALPHA2	Neuronal nicotinic acetylcholine receptor Apisa2 subunit; Uncharacterized protein	UniProtKB
TetragonulaCarbonaria_000845-T1	NACHRA2	Neurotransmitter-gated ion-channel transmembrane region	EggNog-Mapper
TetragonulaCarbonaria_000869-T1	NACHRALPHA1	Nicotinic acetylcholine receptor alpha1 subunit	UniProtKB
TetragonulaCarbonaria_000870-T1	NACHRALPHA1	Nicotinic acetylcholine receptor alpha1 subunit	UniProtKB
TetragonulaCarbonaria_000902-T1	PANK4	Protein of unknown function DUF89	EggNog-Mapper
TetragonulaCarbonaria_000917-T1	EEF1DELTA	Uncharacterized protein	UniProtKB
TetragonulaCarbonaria_000917-T1	EEF1DELTA	EF-1 guanine nucleotide exchange domain	EggNog-Mapper
TetragonulaCarbonaria_000985-T1	RAB6	Uncharacterized protein	UniProtKB
TetragonulaCarbonaria_000985-T1	RAB6	Signal recognition particle receptor beta subunit	EggNog-Mapper
TetragonulaCarbonaria_000986-T1	NLG-3	Carboxylesterase family	EggNog-Mapper
TetragonulaCarbonaria_000987-T1	NLG-3	Carboxylesterase family	EggNog-Mapper
TetragonulaCarbonaria_000990-T1	NLG-3	Carboxylesterase family	EggNog-Mapper
TetragonulaCarbonaria_001015-T1	NLG-3	Carboxylesterase family	EggNog-Mapper
TetragonulaCarbonaria_001065-T1	RBM39	Inherit from inNOG: RRM_2	EggNog-Mapper
TetragonulaCarbonaria_001067-T1	COX6B1	cytochrome c oxidase subunit VIb polypeptide 1 (EC 1.9.3.1)	EggNog-Mapper
TetragonulaCarbonaria_001072-T1	RTNL1	Reticulon	EggNog-Mapper
TetragonulaCarbonaria_001073-T1	RTNL1	Reticulon	EggNog-Mapper
TetragonulaCarbonaria_001077-T1	JHEH2	juvenile hormone epoxide hydrolase	EggNog-Mapper
TetragonulaCarbonaria_001097-T1	NACHRA9	nicotinic acetylcholine receptor	EggNog-Mapper
TetragonulaCarbonaria_001111-T1	RPS8	40S ribosomal protein S8	EggNog-Mapper
TetragonulaCarbonaria_001115-T1	MES-4	AWS	EggNog-Mapper
TetragonulaCarbonaria_001136-T1	RPS8	40S ribosomal protein S8	EggNog-Mapper
TetragonulaCarbonaria_001140-T1	HDAC1	Histone deacetylase	UniProtKB
TetragonulaCarbonaria_001140-T1	RPD3	Histone deacetylase domain	EggNog-Mapper
TetragonulaCarbonaria_001247-T1	CPR9	Uncharacterized protein	UniProtKB
TetragonulaCarbonaria_001276-T1	MSL-3	MRG	EggNog-Mapper
TetragonulaCarbonaria_001280-T1	MRPS25	Ribosomal protein S25	EggNog-Mapper
TetragonulaCarbonaria_001287-T1	LSM4	U6 snRNA-associated Sm-like protein LSm4	UniProtKB
TetragonulaCarbonaria_001288-T1	HEL25E	DEAD/DEAH box helicase	EggNog-Mapper
TetragonulaCarbonaria_001296-T1	SPF45	G_patch	EggNog-Mapper
TetragonulaCarbonaria_001309-T1	VPS16B	Golgin subfamily A member 5	EggNog-Mapper
TetragonulaCarbonaria_001319-T1	MRG15	MRG	EggNog-Mapper
TetragonulaCarbonaria_001341-T1	HS6ST	Sulfotransferase family	EggNog-Mapper
TetragonulaCarbonaria_001343-T1	RPL35A	Uncharacterized protein	UniProtKB
TetragonulaCarbonaria_001343-T1	RPL35A	Ribosomal protein L35Ae	EggNog-Mapper
TetragonulaCarbonaria_001361-T1	NLG5	Uncharacterized protein	UniProtKB
TetragonulaCarbonaria_001361-T1	NLG-5	Carboxylesterase family	EggNog-Mapper
TetragonulaCarbonaria_001362-T1	NLG-5	Carboxylesterase family	EggNog-Mapper
TetragonulaCarbonaria_001377-T1	GNBP2	Glycosyl hydrolases family 16	EggNog-Mapper
TetragonulaCarbonaria_001427-T1	EIF5	Domain found in IF2B/IF5	EggNog-Mapper
TetragonulaCarbonaria_001434-T1	RPS23	Pfam:Ribosomal_S12	EggNog-Mapper
TetragonulaCarbonaria_001435-T1	RPS23	Pfam:Ribosomal_S12	EggNog-Mapper
TetragonulaCarbonaria_001436-T1	RPS23	Pfam:Ribosomal_S12	EggNog-Mapper
TetragonulaCarbonaria_001459-T1	LIN-52	Retinal tissue protein	EggNog-Mapper
TetragonulaCarbonaria_001462-T1	IGF1R	tyrosine-protein kinase receptor	EggNog-Mapper
TetragonulaCarbonaria_001465-T1	GPROP12	7 transmembrane receptor (rhodopsin family)	EggNog-Mapper
TetragonulaCarbonaria_001466-T1	PROSALPHA7	The proteasome is a multicatalytic proteinase complex which is characterized by its ability to cleave peptides with Arg, Phe, Tyr, Leu, and Glu adjacent to the leaving group at neutral or slightly basic pH	EggNog-Mapper
TetragonulaCarbonaria_001487-T1	OR47A	odorant receptor	EggNog-Mapper
TetragonulaCarbonaria_001489-T1	OR47A	odorant receptor	EggNog-Mapper
TetragonulaCarbonaria_001514-T1	ENT3	Nucleoside transporter	EggNog-Mapper
TetragonulaCarbonaria_001538-T1	KIN17	Domain of Kin17 curved DNA-binding protein	EggNog-Mapper
TetragonulaCarbonaria_001550-T1	MED10	Mediator of RNA polymerase II transcription subunit 10	UniProtKB
TetragonulaCarbonaria_001550-T1	MED10	mediator of RNA polymerase II transcription subunit	EggNog-Mapper
TetragonulaCarbonaria_001558-T1	THOC5	Fms-interacting protein	EggNog-Mapper
TetragonulaCarbonaria_001596-T1	DESAT1	fatty acid desaturase	EggNog-Mapper
TetragonulaCarbonaria_001599-T1	DREP2	Uncharacterized protein	UniProtKB
TetragonulaCarbonaria_001646-T1	MLL5	myeloid lymphoid or mixed-lineage leukemia 5 (trithorax homolog, Drosophila)	EggNog-Mapper
TetragonulaCarbonaria_001649-T1	SEC61ALPHA	Plug domain of Sec61p	EggNog-Mapper
TetragonulaCarbonaria_001692-T1	VPS33B	Sec1 family	EggNog-Mapper
TetragonulaCarbonaria_001693-T1	EIF3-S8	Component of the eukaryotic translation initiation factor 3 (eIF-3) complex, which is involved in protein synthesis and, together with other initiation factors, stimulates binding of mRNA and methionyl-tRNAi to the 40S ribosome (By similarity)	EggNog-Mapper
TetragonulaCarbonaria_001704-T1	CHD5	Chromodomain helicase DNA binding protein	EggNog-Mapper
TetragonulaCarbonaria_001732-T1	ACBD7	diazepam binding inhibitor (GABA receptor modulator, acyl-CoA binding protein)	EggNog-Mapper
TetragonulaCarbonaria_001737-T1	ARALAR1	calcium-binding mitochondrial carrier protein	EggNog-Mapper
TetragonulaCarbonaria_001755-T1	ATP5G2	ATP synthase subunit C	EggNog-Mapper
TetragonulaCarbonaria_001757-T1	RAB11	RAB	EggNog-Mapper
TetragonulaCarbonaria_001759-T1	YL-1	vacuolar protein sorting-associated protein 72 homolog	EggNog-Mapper
TetragonulaCarbonaria_001764-T1	SMD3	Sm	EggNog-Mapper
TetragonulaCarbonaria_001766-T1	OSI23	Protein of unknown function (DUF1676)	EggNog-Mapper
TetragonulaCarbonaria_001768-T1	OSM-1	WD domain, G-beta repeat	EggNog-Mapper
TetragonulaCarbonaria_001769-T1	SEC71	Uncharacterized protein	UniProtKB
TetragonulaCarbonaria_001769-T1	SEC71	Domain of unknown function (DUF1981)	EggNog-Mapper
TetragonulaCarbonaria_001776-T1	RPL35	Ribosomal L29 protein	EggNog-Mapper
TetragonulaCarbonaria_001787-T1	PEX16	Peroxisomal membrane protein (Pex16)	EggNog-Mapper
TetragonulaCarbonaria_001793-T1	RPS2	Ribosomal protein S5, N-terminal domain	EggNog-Mapper
TetragonulaCarbonaria_001801-T1	RIC8A	Guanine nucleotide exchange factor synembryn	EggNog-Mapper
TetragonulaCarbonaria_001805-T1	NDUFA9	NADH dehydrogenase (Ubiquinone) 1 alpha subcomplex	EggNog-Mapper
TetragonulaCarbonaria_001809-T1	MGAT1	GNT-I family	EggNog-Mapper
TetragonulaCarbonaria_001825-T1	COQ3	Ubiquinone biosynthesis O-methyltransferase, mitochondrial	UniProtKB
TetragonulaCarbonaria_001826-T1	DNA2	DNA replication helicase 2 homolog (yeast)	EggNog-Mapper
TetragonulaCarbonaria_001839-T1	TPPP3	tubulin polymerization-promoting protein family member	EggNog-Mapper
TetragonulaCarbonaria_001849-T1	HDAC3	histone deacetylase	EggNog-Mapper
TetragonulaCarbonaria_001879-T1	GEMIN2	Survival motor neuron (SMN) interacting protein 1 (SIP1)	EggNog-Mapper
TetragonulaCarbonaria_001898-T1	COPB2	Coatomer WD associated region	EggNog-Mapper
TetragonulaCarbonaria_001948-T1	MKP3	dual specificity protein phosphatase	EggNog-Mapper
TetragonulaCarbonaria_001948-T2	MKP3	dual specificity protein phosphatase	EggNog-Mapper
TetragonulaCarbonaria_001973-T1	RPL37	Ribosomal protein L37	UniProtKB
TetragonulaCarbonaria_001973-T1	RPL37	Binds to the 23S rRNA (By similarity)	EggNog-Mapper
TetragonulaCarbonaria_001976-T1	BETA3GALT6	Galactosyltransferase	EggNog-Mapper
TetragonulaCarbonaria_001977-T1	YKT6	Synaptobrevin	EggNog-Mapper
TetragonulaCarbonaria_001978-T1	NDUFA10	NADH dehydrogenase (Ubiquinone) 1 alpha subcomplex	EggNog-Mapper
TetragonulaCarbonaria_002057-T1	CPAP3-E	cuticular protein analogous to peritrophins 3-E	EggNog-Mapper
TetragonulaCarbonaria_002062-T1	OPA1-LIKE	DYNc	EggNog-Mapper
TetragonulaCarbonaria_002077-T1	RAB3	Uncharacterized protein	UniProtKB
TetragonulaCarbonaria_002077-T1	RAB3	Signal recognition particle receptor beta subunit	EggNog-Mapper
TetragonulaCarbonaria_002106-T1	THO2	Transcription factor/nuclear export subunit protein 2	EggNog-Mapper
TetragonulaCarbonaria_002107-T1	RPL31	Ribosomal protein L31e	EggNog-Mapper
TetragonulaCarbonaria_002109-T1	BAP60	SWI SNF-related matrix-associated actin-dependent regulator of chromatin subfamily D member 1-like	EggNog-Mapper
TetragonulaCarbonaria_002110-T1	MP20	Calponin family repeat	EggNog-Mapper
TetragonulaCarbonaria_002139-T1	NEP1	Uncharacterized protein	UniProtKB
TetragonulaCarbonaria_002139-T1	NEP1	Peptidase family M13	EggNog-Mapper
TetragonulaCarbonaria_002266-T1	CLE7	Putative carnitine deficiency-associated protein	EggNog-Mapper
TetragonulaCarbonaria_002279-T1	GPRMAC1	Serpentine type 7TM GPCR chemoreceptor Srsx	EggNog-Mapper
TetragonulaCarbonaria_002302-T1	RPL23A	Ribosomal protein L23, N-terminal domain	EggNog-Mapper
TetragonulaCarbonaria_002303-T1	RPL23A	Ribosomal protein L23, N-terminal domain	EggNog-Mapper
TetragonulaCarbonaria_002307-T1	SET2	SRI (Set2 Rpb1 interacting) domain	EggNog-Mapper
TetragonulaCarbonaria_002310-T1	EIF-4A	DEAD/DEAH box helicase	EggNog-Mapper
TetragonulaCarbonaria_002311-T1	4EBP	Eukaryotic translation initiation factor 4E binding protein (EIF4EBP)	EggNog-Mapper
TetragonulaCarbonaria_002327-T1	MED26	TFIIS helical bundle-like domain	EggNog-Mapper
TetragonulaCarbonaria_002337-T1	MDN1	Nuclear chaperone required for maturation and nuclear export of pre-60S ribosome subunits (By similarity)	EggNog-Mapper
TetragonulaCarbonaria_002343-T1	EAF6	Histone acetyltransferase subunit NuA4	EggNog-Mapper
TetragonulaCarbonaria_002353-T1	TANGO4	WD domain, G-beta repeat	EggNog-Mapper
TetragonulaCarbonaria_002369-T1	ATG9	Autophagy-related protein 9	UniProtKB
TetragonulaCarbonaria_002369-T1	ATG9	Autophagy protein Apg9	EggNog-Mapper
TetragonulaCarbonaria_002381-T1	MRPS22	Mitochondrial 28S ribosomal protein S22	EggNog-Mapper
TetragonulaCarbonaria_002383-T1	ARP8	ACTIN	EggNog-Mapper
TetragonulaCarbonaria_002399-T1	EXO84	Inherit from inNOG: Vps51/Vps67	EggNog-Mapper
TetragonulaCarbonaria_002401-T1	NC2BETA	Histone-like transcription factor (CBF/NF-Y) and archaeal histone	EggNog-Mapper
TetragonulaCarbonaria_002401-T2	NC2BETA	Histone-like transcription factor (CBF/NF-Y) and archaeal histone	EggNog-Mapper
TetragonulaCarbonaria_002401-T3	NC2BETA	Histone-like transcription factor (CBF/NF-Y) and archaeal histone	EggNog-Mapper
TetragonulaCarbonaria_002410-T1	GR3	Trehalose receptor	EggNog-Mapper
TetragonulaCarbonaria_002410-T2	GR3	Trehalose receptor	EggNog-Mapper
TetragonulaCarbonaria_002417-T1	WDR63	WD repeat domain 63	EggNog-Mapper
TetragonulaCarbonaria_002418-T1	WDR63	WD repeat domain 63	EggNog-Mapper
TetragonulaCarbonaria_002419-T1	CUSOD2	Destroys radicals which are normally produced within the cells and which are toxic to biological systems (By similarity)	EggNog-Mapper
TetragonulaCarbonaria_002421-T1	RBSN-5	Rabenosyn Rab binding domain	EggNog-Mapper
TetragonulaCarbonaria_002437-T1	VPS13A	Inherit from meNOG: vacuolar protein sorting 13 homolog	EggNog-Mapper
TetragonulaCarbonaria_002450-T1	MRPL39	ribosomal protein L39	EggNog-Mapper
TetragonulaCarbonaria_002468-T1	ELP1	elongator complex protein 1-like	EggNog-Mapper
TetragonulaCarbonaria_002470-T1	PR-SET7	SET domain	EggNog-Mapper
TetragonulaCarbonaria_002472-T1	GOS28	Snare region anchored in the vesicle membrane C-terminus	EggNog-Mapper
TetragonulaCarbonaria_002479-T1	P38B	p38 map kinase	EggNog-Mapper
TetragonulaCarbonaria_002493-T1	MRPL23	ribosomal protein L23	EggNog-Mapper
TetragonulaCarbonaria_002510-T1	SSU72	RNA polymerase II subunit A C-terminal domain phosphatase	EggNog-Mapper
TetragonulaCarbonaria_002510-T2	SSU72	RNA polymerase II subunit A C-terminal domain phosphatase	EggNog-Mapper
TetragonulaCarbonaria_002511-T1	NS3	50S ribosome-binding GTPase	EggNog-Mapper
TetragonulaCarbonaria_002519-T1	JIL-1	Protein kinase C terminal domain	EggNog-Mapper
TetragonulaCarbonaria_002520-T1	JIL-1	Protein kinase C terminal domain	EggNog-Mapper
TetragonulaCarbonaria_002523-T1	GPRGHP3	Serpentine type 7TM GPCR chemoreceptor Srsx	EggNog-Mapper
TetragonulaCarbonaria_002532-T1	CTL4	Uncharacterized protein	UniProtKB
TetragonulaCarbonaria_002682-T1	SPT5	CTD	EggNog-Mapper
TetragonulaCarbonaria_002715-T1	MRPL45	Tim44	EggNog-Mapper
TetragonulaCarbonaria_002716-T1	NOP14	Nop14-like family	EggNog-Mapper
TetragonulaCarbonaria_002727-T1	KINESIN2C	Kinesin-like protein	UniProtKB
TetragonulaCarbonaria_002738-T1	ENT2	Nucleoside transporter	EggNog-Mapper
TetragonulaCarbonaria_002742-T1	OA2	7 transmembrane receptor (rhodopsin family)	EggNog-Mapper
TetragonulaCarbonaria_002750-T1	OA2	7 transmembrane receptor (rhodopsin family)	EggNog-Mapper
TetragonulaCarbonaria_002759-T1	OCTBETA3	Octopamine beta-type receptor 3	UniProtKB
TetragonulaCarbonaria_002764-T1	OCTBETA2R	Serpentine type 7TM GPCR chemoreceptor Srx	EggNog-Mapper
TetragonulaCarbonaria_002785-T1	TMED3	Transmembrane emp24 protein transport domain containing	EggNog-Mapper
TetragonulaCarbonaria_002789-T1	MRPS27	Mitochondrial ribosomal protein S27	EggNog-Mapper
TetragonulaCarbonaria_002796-T1	RPS15	Uncharacterized protein	UniProtKB
TetragonulaCarbonaria_002796-T1	RPS15	Ribosomal protein S19	EggNog-Mapper
TetragonulaCarbonaria_002811-T1	THOC7	Tho complex subunit 7	EggNog-Mapper
TetragonulaCarbonaria_002826-T1	KEK6	LRRCT	EggNog-Mapper
TetragonulaCarbonaria_002872-T1	SPTBN5	Spectrin beta	EggNog-Mapper
TetragonulaCarbonaria_002883-T1	CCE-I1	Carboxylesterase family	EggNog-Mapper
TetragonulaCarbonaria_002894-T1	BX42	SKIP/SNW domain	EggNog-Mapper
TetragonulaCarbonaria_002895-T1	SIRT4	Sir2 family	EggNog-Mapper
TetragonulaCarbonaria_002902-T1	NSMCE1	non-SMC element 1 homolog (S	EggNog-Mapper
TetragonulaCarbonaria_002910-T1	INTS12	PHD	EggNog-Mapper
TetragonulaCarbonaria_002919-T1	CDC2	S_TKc	EggNog-Mapper
TetragonulaCarbonaria_003005-T1	TFB4	Transcription factor Tfb4	EggNog-Mapper
TetragonulaCarbonaria_003006-T1	SFXN2	SideroFleXiN	EggNog-Mapper
TetragonulaCarbonaria_003008-T1	ZPR1	ZPR1 zinc-finger domain	EggNog-Mapper
TetragonulaCarbonaria_003023-T1	NCAPG2	non-SMC condensin II complex, subunit G2	EggNog-Mapper
TetragonulaCarbonaria_003024-T1	COG7	Golgi complex component 7 (COG7)	EggNog-Mapper
TetragonulaCarbonaria_003101-T1	MAL-A5	Aamy	EggNog-Mapper
TetragonulaCarbonaria_003203-T1	BETA4GALT7	Beta1,4-galactosyltransferase	EggNog-Mapper
TetragonulaCarbonaria_003204-T1	TSF2	TR_FER	EggNog-Mapper
TetragonulaCarbonaria_003212-T1	PROS25	Proteasome subunit alpha type	UniProtKB
TetragonulaCarbonaria_003212-T1	PSMA2	The proteasome is a multicatalytic proteinase complex which is characterized by its ability to cleave peptides with Arg, Phe, Tyr, Leu, and Glu adjacent to the leaving group at neutral or slightly basic pH	EggNog-Mapper
TetragonulaCarbonaria_003225-T1	MRPL51	Mitochondrial ribosomal subunit	EggNog-Mapper
TetragonulaCarbonaria_003238-T1	GABA-B-R2	gaba-b receptor	EggNog-Mapper
TetragonulaCarbonaria_003247-T1	ORB2	RNA recognition motif	EggNog-Mapper
TetragonulaCarbonaria_003251-T1	ORB2	Uncharacterized protein	UniProtKB
TetragonulaCarbonaria_003267-T1	DCP2	Dcp2, box A domain	EggNog-Mapper
TetragonulaCarbonaria_003269-T1	RPL29	60S ribosomal protein L29	UniProtKB
TetragonulaCarbonaria_003269-T1	RPL29	Ribosomal L29e protein family	EggNog-Mapper
TetragonulaCarbonaria_003298-T1	EDEM1	Glycosyl hydrolase family 47	EggNog-Mapper
TetragonulaCarbonaria_003303-T1	RPS20	Uncharacterized protein	UniProtKB
TetragonulaCarbonaria_003303-T1	RPS20	Ribosomal protein S10p/S20e	EggNog-Mapper
TetragonulaCarbonaria_003306-T1	FEN1	Flap endonuclease 1	UniProtKB
TetragonulaCarbonaria_003306-T1	FEN1	Structure-specific nuclease with 5'-flap endonuclease and 5'-3' exonuclease activities involved in DNA replication and repair	EggNog-Mapper
TetragonulaCarbonaria_003377-T1	MRPL48	Ribosomal protein S10p/S20e	EggNog-Mapper
TetragonulaCarbonaria_003381-T1	SCP2	EFh	EggNog-Mapper
TetragonulaCarbonaria_003383-T1	HPX1	Animal haem peroxidase	EggNog-Mapper
TetragonulaCarbonaria_003395-T1	SSP3	Inherit from biNOG: S-phase cyclin A-associated protein in the ER	EggNog-Mapper
TetragonulaCarbonaria_003396-T1	SSP3	Inherit from biNOG: S-phase cyclin A-associated protein in the ER	EggNog-Mapper
TetragonulaCarbonaria_003397-T1	SSP3	Inherit from biNOG: S-phase cyclin A-associated protein in the ER	EggNog-Mapper
TetragonulaCarbonaria_003398-T1	UBC13	Ubiquitin-conjugating enzyme	EggNog-Mapper
TetragonulaCarbonaria_003579-T1	ZKSCAN1	zinc finger with KRAB and SCAN domains 1	EggNog-Mapper
TetragonulaCarbonaria_003584-T1	ACJ6	POU	EggNog-Mapper
TetragonulaCarbonaria_003586-T1	ACJ6	POU	EggNog-Mapper
TetragonulaCarbonaria_003593-T1	SCRB3	scavenger receptor class B	EggNog-Mapper
TetragonulaCarbonaria_003623-T1	EIF5B	Translation initiation factor	EggNog-Mapper
TetragonulaCarbonaria_003624-T1	RPL27A	Uncharacterized protein	UniProtKB
TetragonulaCarbonaria_003624-T1	RPL27A	Ribosomal protein L18e/L15	EggNog-Mapper
TetragonulaCarbonaria_003627-T1	INTS1	Protein of unknown function (DUF3677)	EggNog-Mapper
TetragonulaCarbonaria_003638-T1	U2A	Inherit from inNOG: U2 small nuclear ribonucleoprotein	EggNog-Mapper
TetragonulaCarbonaria_003685-T1	MRPL55	Mitochondrial ribosomal protein L55	EggNog-Mapper
TetragonulaCarbonaria_003693-T1	NS1	Uncharacterized protein	UniProtKB
TetragonulaCarbonaria_003693-T1	NS1	GNL3L/Grn1 putative GTPase	EggNog-Mapper
TetragonulaCarbonaria_003847-T1	L(1)SC	Helix-loop-helix DNA-binding domain	EggNog-Mapper
TetragonulaCarbonaria_003858-T1	SPZ4		EggNog-Mapper
TetragonulaCarbonaria_003860-T1	RAPGAP1	Rap/ran-GAP	EggNog-Mapper
TetragonulaCarbonaria_003861-T1	RAPGAP1	Rap/ran-GAP	EggNog-Mapper
TetragonulaCarbonaria_003886-T1	MCM7	DNA replication licensing factor MCM7	UniProtKB
TetragonulaCarbonaria_003888-T1	MCM7	DNA replication licensing factor MCM7	UniProtKB
TetragonulaCarbonaria_003888-T1	MCM7	Magnesium chelatase, subunit ChlI	EggNog-Mapper
TetragonulaCarbonaria_003891-T1	ANXB9	Annexin	EggNog-Mapper
TetragonulaCarbonaria_003908-T1	SU(VAR)3-9	Pre-SET motif	EggNog-Mapper
TetragonulaCarbonaria_003909-T1	EIF2G	Initiation factor eIF2 gamma, C terminal	EggNog-Mapper
TetragonulaCarbonaria_003932-T1	MED7	mediator of RNA polymerase II transcription subunit	EggNog-Mapper
TetragonulaCarbonaria_003935-T1	RPL39	60S ribosomal protein L39	UniProtKB
TetragonulaCarbonaria_003935-T1	RPL39	Ribosomal L39 protein	EggNog-Mapper
TetragonulaCarbonaria_003936-T1	MRPL22	Ribosomal protein L22p/L17e	EggNog-Mapper
TetragonulaCarbonaria_003952-T1	TIMM17A	Translocase of inner mitochondrial membrane 17 homolog	EggNog-Mapper
TetragonulaCarbonaria_004067-T1	NT1		EggNog-Mapper
TetragonulaCarbonaria_004085-T1	NCC69	Amino acid permease	EggNog-Mapper
TetragonulaCarbonaria_004089-T1	TSP42EE	Tetraspanin family	EggNog-Mapper
TetragonulaCarbonaria_004127-T1	PCYOX1L	Prenylcysteine oxidase 1	EggNog-Mapper
TetragonulaCarbonaria_004140-T1	SCRB6	scavenger receptor class B	EggNog-Mapper
TetragonulaCarbonaria_004144-T1	PEN-2	Presenilin enhancer-2 subunit of gamma secretase	EggNog-Mapper
TetragonulaCarbonaria_004155-T1	RPN9	PINT	EggNog-Mapper
TetragonulaCarbonaria_004172-T1	RPS3A	40S ribosomal protein S3a	EggNog-Mapper
TetragonulaCarbonaria_004178-T1	SGT1	SGS domain	EggNog-Mapper
TetragonulaCarbonaria_004185-T1	MCM3	Magnesium chelatase, subunit ChlI	EggNog-Mapper
TetragonulaCarbonaria_004191-T1	MYO6	Myosin N-terminal SH3-like domain	EggNog-Mapper
TetragonulaCarbonaria_004216-T1	MED25	Mediator complex subunit 25 PTOV activation and synapsin 2	EggNog-Mapper
TetragonulaCarbonaria_004217-T1	ADE2	AIR synthase related protein, N-terminal domain	EggNog-Mapper
TetragonulaCarbonaria_004231-T1	ART3	Tellurite resistance protein TehB	EggNog-Mapper
TetragonulaCarbonaria_004240-T1	NACHRA3	Nicotinic acetylcholine receptor alpha 3 subunit	UniProtKB
TetragonulaCarbonaria_004241-T2	NACHRALPHA3	Nicotinic acetylcholine receptor alpha3 subunit	UniProtKB
TetragonulaCarbonaria_004288-T1	CASP7	Caspase 7, apoptosis-related cysteine peptidase	EggNog-Mapper
TetragonulaCarbonaria_004305-T1	ACP2	acid) phosphatase	EggNog-Mapper
TetragonulaCarbonaria_004316-T1	GNF1	Replication factor RFC1 C terminal domain	EggNog-Mapper
TetragonulaCarbonaria_004341-T1	DSP1	HMG (high mobility group) box	EggNog-Mapper
TetragonulaCarbonaria_004343-T1	SAP30	Uncharacterized protein	UniProtKB
TetragonulaCarbonaria_004343-T1	SAP30	histone deacetylase complex subunit SAP30	EggNog-Mapper
TetragonulaCarbonaria_004362-T1	RPS26	Ribosomal protein S26e	EggNog-Mapper
TetragonulaCarbonaria_004375-T1	RECQ5	DEAD/DEAH box helicase	EggNog-Mapper
TetragonulaCarbonaria_004376-T1	SCRB5	scavenger receptor class B	EggNog-Mapper
TetragonulaCarbonaria_004537-T1	CASP7	Caspase 7, apoptosis-related cysteine peptidase	EggNog-Mapper
TetragonulaCarbonaria_004636-T1	MRPS7	Ribosomal protein S7p/S5e	EggNog-Mapper
TetragonulaCarbonaria_004639-T1	ANKRD50	Ankyrin repeat	EggNog-Mapper
TetragonulaCarbonaria_004657-T1	LKB1	S_TKc	EggNog-Mapper
TetragonulaCarbonaria_004685-T1	SPZ5		EggNog-Mapper
TetragonulaCarbonaria_004777-T1	CRYL1	Uncharacterized protein	UniProtKB
TetragonulaCarbonaria_004778-T1	RPL24	Ribosomal protein L24e	EggNog-Mapper
TetragonulaCarbonaria_004783-T1	MRPL47	Uncharacterized protein	UniProtKB
TetragonulaCarbonaria_004783-T1	MRPL47	Mitochondrial 39-S ribosomal protein L47 (MRP-L47)	EggNog-Mapper
TetragonulaCarbonaria_004798-T1	INX3	Innexin	UniProtKB
TetragonulaCarbonaria_004798-T1	INX3	innexin 3	EggNog-Mapper
TetragonulaCarbonaria_004826-T1	DEAF1	SAND domain	EggNog-Mapper
TetragonulaCarbonaria_004855-T1	CYP6G1	cytochrome P450	EggNog-Mapper
TetragonulaCarbonaria_004868-T1	NEP2	Uncharacterized protein	UniProtKB
TetragonulaCarbonaria_004868-T1	NEP2	Peptidase family M13	EggNog-Mapper
TetragonulaCarbonaria_004917-T1	RAB14	Uncharacterized protein	UniProtKB
TetragonulaCarbonaria_004917-T1	RAB14	RAB	EggNog-Mapper
TetragonulaCarbonaria_004978-T1	LIM3	LIM	EggNog-Mapper
TetragonulaCarbonaria_004985-T1	ATP5SL	ATP5S-like	EggNog-Mapper
TetragonulaCarbonaria_004986-T1	TCTEX1	tctex1 domain-containing protein 1	EggNog-Mapper
TetragonulaCarbonaria_005014-T1	HP1B	heterochromatin protein	EggNog-Mapper
TetragonulaCarbonaria_005056-T1	ATP7	Copper-transporting ATPase	EggNog-Mapper
TetragonulaCarbonaria_005084-T1	MSL-1	Inherit from inNOG: male-specific lethal 1	EggNog-Mapper
TetragonulaCarbonaria_005090-T1	DBP80	Uncharacterized protein	UniProtKB
TetragonulaCarbonaria_005090-T1	DBP80	DEAD/DEAH box helicase	EggNog-Mapper
TetragonulaCarbonaria_005090-T2	DBP80	Uncharacterized protein	UniProtKB
TetragonulaCarbonaria_005090-T2	DBP80	DEAD/DEAH box helicase	EggNog-Mapper
TetragonulaCarbonaria_005095-T1	MRPL20	Ribosomal protein L20	EggNog-Mapper
TetragonulaCarbonaria_005101-T1	RRP6	HRDC	EggNog-Mapper
TetragonulaCarbonaria_005103-T1	RRP6	HRDC	EggNog-Mapper
TetragonulaCarbonaria_005104-T1	RRP6	HRDC	EggNog-Mapper
TetragonulaCarbonaria_005112-T1	LK6	S_TKc	EggNog-Mapper
TetragonulaCarbonaria_005113-T1	SKP2	FBOX	EggNog-Mapper
TetragonulaCarbonaria_005114-T1	SKP2	FBOX	EggNog-Mapper
TetragonulaCarbonaria_005136-T1	SCRB9	CD36 family	EggNog-Mapper
TetragonulaCarbonaria_005137-T1	NDUFS2	Respiratory-chain NADH dehydrogenase, 49 Kd subunit	EggNog-Mapper
TetragonulaCarbonaria_005141-T1	RPII15	DNA-dependent RNA polymerase catalyzes the transcription of DNA into RNA using the four ribonucleoside triphosphates as substrates (By similarity)	EggNog-Mapper
TetragonulaCarbonaria_005167-T1	DRP1	GED	EggNog-Mapper
TetragonulaCarbonaria_005174-T1	IAP2	BIR	EggNog-Mapper
TetragonulaCarbonaria_005175-T1	IAP1	BIR	EggNog-Mapper
TetragonulaCarbonaria_005178-T1	CDC14	Dual specificity phosphatase, catalytic domain	EggNog-Mapper
TetragonulaCarbonaria_005178-T2	CDC14	Dual specificity phosphatase, catalytic domain	EggNog-Mapper
TetragonulaCarbonaria_005181-T1	RPL18A	60S ribosomal protein L18a	UniProtKB
TetragonulaCarbonaria_005181-T1	RPL18A	60S ribosomal protein L18a	EggNog-Mapper
TetragonulaCarbonaria_005183-T1	ERP60	Thioredoxin	EggNog-Mapper
TetragonulaCarbonaria_005184-T1	RHO1	Uncharacterized protein	UniProtKB
TetragonulaCarbonaria_005184-T1	RHO1	RHO	EggNog-Mapper
TetragonulaCarbonaria_005249-T1	H2AFJ	Histone H2A	EggNog-Mapper
TetragonulaCarbonaria_005250-T1	HIS4	Histone H4	UniProtKB
TetragonulaCarbonaria_005252-T1	HTB1	Core component of nucleosome	EggNog-Mapper
TetragonulaCarbonaria_005253-T1	HIST2H3D	histone cluster 2, H3d	EggNog-Mapper
TetragonulaCarbonaria_005293-T1	HISCL2	Histamine-gated chloride channel 2	UniProtKB
TetragonulaCarbonaria_005348-T1	GFM1	G elongation factor, mitochondrial	EggNog-Mapper
TetragonulaCarbonaria_005363-T1	WNT1	Protein Wnt	UniProtKB
TetragonulaCarbonaria_005366-T1	WNT6	Protein Wnt	UniProtKB
TetragonulaCarbonaria_005366-T1	WNT6	Ligand for members of the frizzled family of seven transmembrane receptors (By similarity)	EggNog-Mapper
TetragonulaCarbonaria_005368-T1	WNT6	Ligand for members of the frizzled family of seven transmembrane receptors (By similarity)	EggNog-Mapper
TetragonulaCarbonaria_005374-T1	WNT10	Ligand for members of the frizzled family of seven transmembrane receptors (By similarity)	EggNog-Mapper
TetragonulaCarbonaria_005376-T1	WNT10	Ligand for members of the frizzled family of seven transmembrane receptors (By similarity)	EggNog-Mapper
TetragonulaCarbonaria_005379-T1	MYO21	MYSc	EggNog-Mapper
TetragonulaCarbonaria_005388-T1	NEDD4	E3 ubiquitin-protein ligase	UniProtKB
TetragonulaCarbonaria_005388-T1	NEDD4	e3 ubiquitin-protein ligase	EggNog-Mapper
TetragonulaCarbonaria_005409-T1	SEMA-1A	Sema	EggNog-Mapper
TetragonulaCarbonaria_005417-T1	OTD2	Orthodenticle 2; Uncharacterized protein	UniProtKB
TetragonulaCarbonaria_005432-T1	RIC-3		EggNog-Mapper
TetragonulaCarbonaria_005434-T1	HSP83	Hsp90 protein	EggNog-Mapper
TetragonulaCarbonaria_005442-T1	TIMM10	translocase of inner mitochondrial membrane 10 homolog (yeast)	EggNog-Mapper
TetragonulaCarbonaria_005457-T1	EIF6	Eukaryotic translation initiation factor 6	UniProtKB
TetragonulaCarbonaria_005457-T1	EIF6	Binds to the 60S ribosomal subunit and prevents its association with the 40S ribosomal subunit to form the 80S initiation complex in the cytoplasm	EggNog-Mapper
TetragonulaCarbonaria_005461-T1	DMAP1	DNA methyltransferase 1-associated protein	EggNog-Mapper
TetragonulaCarbonaria_005486-T1	PGM2	Phosphoglucomutase/phosphomannomutase, alpha/beta/alpha domain III	EggNog-Mapper
TetragonulaCarbonaria_005494-T1	DCR-2	Pfam:dsRNA_bind	EggNog-Mapper
TetragonulaCarbonaria_005495-T1	MFAP1	Pfam:MFAP1_C	EggNog-Mapper
TetragonulaCarbonaria_005506-T1	IRD1	Uncharacterized protein	UniProtKB
TetragonulaCarbonaria_005506-T1	IRD1	HEAT repeat	EggNog-Mapper
TetragonulaCarbonaria_005575-T1	SPEL1	Uncharacterized protein	UniProtKB
TetragonulaCarbonaria_005575-T1	SPEL1	MutS domain II	EggNog-Mapper
TetragonulaCarbonaria_005576-T1	MRPS11	Ribosomal protein S11	EggNog-Mapper
TetragonulaCarbonaria_005577-T1	MRPS11	Ribosomal protein S11	EggNog-Mapper
TetragonulaCarbonaria_005608-T1	MRPS17	Inherit from inNOG: Ribosomal protein S17	EggNog-Mapper
TetragonulaCarbonaria_005614-T1	BRWD3	bromodomain and WD repeat-containing protein 1-like	EggNog-Mapper
TetragonulaCarbonaria_005615-T1	RPL13A	Ribosomal protein L13	EggNog-Mapper
TetragonulaCarbonaria_005657-T1	CHD64	Transgelin	UniProtKB
TetragonulaCarbonaria_005657-T1	CHD64	Calponin family repeat	EggNog-Mapper
TetragonulaCarbonaria_005659-T1	TEH1		EggNog-Mapper
TetragonulaCarbonaria_005681-T1	OR47A	Odorant receptor	EggNog-Mapper
TetragonulaCarbonaria_005702-T1	HR51	Uncharacterized protein	UniProtKB
TetragonulaCarbonaria_005702-T1	HR51	HOLI	EggNog-Mapper
TetragonulaCarbonaria_005704-T1	HR51	Uncharacterized protein	UniProtKB
TetragonulaCarbonaria_005704-T1	HR51	HOLI	EggNog-Mapper
TetragonulaCarbonaria_005761-T1	ANC-1	CH	EggNog-Mapper
TetragonulaCarbonaria_005762-T1	ANC-1	CH	EggNog-Mapper
TetragonulaCarbonaria_005777-T1	HIS4	Histone H4	UniProtKB
TetragonulaCarbonaria_005781-T1	HIST2H3D	histone cluster 2, H3d	EggNog-Mapper
TetragonulaCarbonaria_005782-T1	HIST2H3D	histone cluster 2, H3d	EggNog-Mapper
TetragonulaCarbonaria_005783-T1	PRPF4	Uncharacterized protein	UniProtKB
TetragonulaCarbonaria_005795-T1	MOB3	Uncharacterized protein	UniProtKB
TetragonulaCarbonaria_005795-T1	MOB3	Mps one binder kinase activator-like	EggNog-Mapper
TetragonulaCarbonaria_005861-T1	HR3	receptor	EggNog-Mapper
TetragonulaCarbonaria_005863-T1	DCTN6	Uncharacterized protein	UniProtKB
TetragonulaCarbonaria_005863-T1	DCTN6	Inherit from inNOG: Dynactin subunit 6	EggNog-Mapper
TetragonulaCarbonaria_005868-T1	RAB39	Uncharacterized protein	UniProtKB
TetragonulaCarbonaria_005868-T1	RAB39	RAB	EggNog-Mapper
TetragonulaCarbonaria_005874-T1	GE-1	WD40	EggNog-Mapper
TetragonulaCarbonaria_005903-T1	TM1	Tropomyosin	EggNog-Mapper
TetragonulaCarbonaria_005974-T1	MRPS6	Ribosomal protein S6	EggNog-Mapper
TetragonulaCarbonaria_005976-T1	AK6	Inherit from biNOG: Adenylate kinase isoenzyme	EggNog-Mapper
TetragonulaCarbonaria_006112-T1	3HYDROXY3METHYLGLUTARYL	3-hydroxy-3-methylglutaryl coenzyme A reductase	UniProtKB
TetragonulaCarbonaria_006192-T1	DNAH3	Dynein heavy chain and region D6 of dynein motor	EggNog-Mapper
TetragonulaCarbonaria_006230-T1	PLXNA1	Sema	EggNog-Mapper
TetragonulaCarbonaria_006242-T1	HIP1	Uncharacterized protein	UniProtKB
TetragonulaCarbonaria_006242-T1	HIP1	huntingtin interacting protein 1	EggNog-Mapper
TetragonulaCarbonaria_006243-T1	RAB2A	member RAS oncogene family	EggNog-Mapper
TetragonulaCarbonaria_006245-T1	NXT1	Uncharacterized protein	UniProtKB
TetragonulaCarbonaria_006245-T1	NXT1	Nuclear pore RNA shuttling protein Mtr2	EggNog-Mapper
TetragonulaCarbonaria_006257-T1	CHS-2	chitin synthase	EggNog-Mapper
TetragonulaCarbonaria_006266-T1	TAF5L	TAF5-like RNA polymerase II, p300 CBP-associated factor (PCAF)-associated factor	EggNog-Mapper
TetragonulaCarbonaria_006402-T1	RGK1	Ras family	EggNog-Mapper
TetragonulaCarbonaria_006404-T1	TBP-1	26S protease regulatory subunit 6A	EggNog-Mapper
TetragonulaCarbonaria_006417-T1	MYO3	MYSc	EggNog-Mapper
TetragonulaCarbonaria_006418-T1	MYO3	MYSc	EggNog-Mapper
TetragonulaCarbonaria_006442-T1	RHOGEF4	Guanine nucleotide exchange factor	EggNog-Mapper
TetragonulaCarbonaria_006444-T1	FER2LCH	Ferritin-like domain	EggNog-Mapper
TetragonulaCarbonaria_006461-T1	NACHRALPHA7	Nicotinic acetylcholine receptor alpha7 subunit	UniProtKB
TetragonulaCarbonaria_006461-T1	NACHRA7	Neurotransmitter-gated ion-channel transmembrane region	EggNog-Mapper
TetragonulaCarbonaria_006461-T2	NACHRALPHA7	Nicotinic acetylcholine receptor alpha7 subunit	UniProtKB
TetragonulaCarbonaria_006461-T2	NACHRA7	Neurotransmitter-gated ion-channel transmembrane region	EggNog-Mapper
TetragonulaCarbonaria_006464-T1	NACHRB1	Neurotransmitter-gated ion-channel transmembrane region	EggNog-Mapper
TetragonulaCarbonaria_006477-T1	DNAI2	dynein, axonemal, intermediate chain 2	EggNog-Mapper
TetragonulaCarbonaria_006478-T1	DNAI2	dynein, axonemal, intermediate chain 2	EggNog-Mapper
TetragonulaCarbonaria_006479-T1	DNAI2	Dynein cytoplasmic 1 intermediate chain	EggNog-Mapper
TetragonulaCarbonaria_006481-T1	FUR1	Proprotein convertase P-domain	EggNog-Mapper
TetragonulaCarbonaria_006510-T1	MED16	Mediator of RNA polymerase II transcription subunit 16	UniProtKB
TetragonulaCarbonaria_006510-T1	MED16	mediator of RNA polymerase II transcription subunit 16	EggNog-Mapper
TetragonulaCarbonaria_006518-T1	STG1	Stargazin related protein STG-1	UniProtKB
TetragonulaCarbonaria_006529-T1	EPPB9	Pfam:B9	EggNog-Mapper
TetragonulaCarbonaria_006533-T1	C1Q-VP	C1q domain	EggNog-Mapper
TetragonulaCarbonaria_006541-T1	MYO15	MyTH4 domain	EggNog-Mapper
TetragonulaCarbonaria_006544-T1	MYO15	MyTH4 domain	EggNog-Mapper
TetragonulaCarbonaria_006545-T1	MYO15	MyTH4 domain	EggNog-Mapper
TetragonulaCarbonaria_006546-T1	MYO15	MyTH4 domain	EggNog-Mapper
TetragonulaCarbonaria_006632-T1	RPC5	Uncharacterized protein	UniProtKB
TetragonulaCarbonaria_006636-T1	RPS9	Ribosomal protein S4/S9 N-terminal domain	EggNog-Mapper
TetragonulaCarbonaria_006646-T1	RPS18	Ribosomal protein S13/S18	EggNog-Mapper
TetragonulaCarbonaria_006649-T1	EIF3-S9	Component of the eukaryotic translation initiation factor 3 (eIF-3) complex, which is involved in protein synthesis and, together with other initiation factors, stimulates binding of mRNA and methionyl-tRNAi to the 40S ribosome (By similarity)	EggNog-Mapper
TetragonulaCarbonaria_006659-T1	PDP1	bZIP transcription factor	EggNog-Mapper
TetragonulaCarbonaria_006662-T1	PDP1	bZIP transcription factor	EggNog-Mapper
TetragonulaCarbonaria_006676-T1	MRPS16	28S ribosomal protein S16	EggNog-Mapper
TetragonulaCarbonaria_006680-T1	PTCD2	Pentatricopeptide repeat domain 2	EggNog-Mapper
TetragonulaCarbonaria_006697-T1	RPL23	Ribosomal protein L14p/L23e	EggNog-Mapper
TetragonulaCarbonaria_006702-T1	FNIP1	folliculin interacting protein	EggNog-Mapper
TetragonulaCarbonaria_006703-T1	FNIP1	folliculin interacting protein	EggNog-Mapper
TetragonulaCarbonaria_006717-T1	RPL3	Ribosomal protein L3	EggNog-Mapper
TetragonulaCarbonaria_006720-T1	DOLPP1	dolichyl pyrophosphate phosphatase 1	EggNog-Mapper
TetragonulaCarbonaria_006725-T1	UHRF2	ubiquitin-like with PHD and ring finger domains	EggNog-Mapper
TetragonulaCarbonaria_006727-T1	SNF1A	S_TKc	EggNog-Mapper
TetragonulaCarbonaria_006754-T1	NT10	Transporter	UniProtKB
TetragonulaCarbonaria_006755-T1	NAT2	transporter	EggNog-Mapper
TetragonulaCarbonaria_006757-T1	NAT2	transporter	EggNog-Mapper
TetragonulaCarbonaria_006760-T1	CLCN7	Chloride channel protein	UniProtKB
TetragonulaCarbonaria_006768-T1	H3F3B	Variant histone H3 which replaces conventional H3 in a wide range of nucleosomes in active genes	EggNog-Mapper
TetragonulaCarbonaria_006769-T1	H3F3B	Variant histone H3 which replaces conventional H3 in a wide range of nucleosomes in active genes	EggNog-Mapper
TetragonulaCarbonaria_006776-T1	TANGO9	Nucleotide-sugar transporter	EggNog-Mapper
TetragonulaCarbonaria_006826-T1	DDX17	(RNA) helicase	EggNog-Mapper
TetragonulaCarbonaria_006869-T1	RPN5	PINT	EggNog-Mapper
TetragonulaCarbonaria_006886-T1	GXIVSPLA2	group XIIA secretory phospholipase A2-like	EggNog-Mapper
TetragonulaCarbonaria_006887-T1	GRX1	protein disulfide oxidoreductase activity	EggNog-Mapper
TetragonulaCarbonaria_006891-T1	CDKL3	Cyclin-dependent kinase-like	EggNog-Mapper
TetragonulaCarbonaria_006901-T1	NEP3	Peptidase family M13	EggNog-Mapper
TetragonulaCarbonaria_006901-T2	NEP3	Peptidase family M13	EggNog-Mapper
TetragonulaCarbonaria_006907-T1	DEAF1	SAND domain	EggNog-Mapper
TetragonulaCarbonaria_006917-T1	SOX10	SRY (Sex determining region Y)-box	EggNog-Mapper
TetragonulaCarbonaria_007001-T1	ASH1	AWS	EggNog-Mapper
TetragonulaCarbonaria_007015-T1	CLIPA10	Tryp_SPc	EggNog-Mapper
TetragonulaCarbonaria_007016-T1	MRPS34	ribosomal protein S34	EggNog-Mapper
TetragonulaCarbonaria_007024-T1	UQCRC2	Insulinase (Peptidase family M16)	EggNog-Mapper
TetragonulaCarbonaria_007027-T1	RPL34	ribosomal protein	EggNog-Mapper
TetragonulaCarbonaria_007027-T2	RPL34	ribosomal protein	EggNog-Mapper
TetragonulaCarbonaria_007028-T1	EPHA5	Eph receptor	EggNog-Mapper
TetragonulaCarbonaria_007044-T1	TTC12	Tetratricopeptide repeat domain 12	EggNog-Mapper
TetragonulaCarbonaria_007122-T1	MOXD1	monooxygenase, DBH-like 1	EggNog-Mapper
TetragonulaCarbonaria_007123-T1	MOXD1	monooxygenase, DBH-like 1	EggNog-Mapper
TetragonulaCarbonaria_007130-T1	CED-6	PTB domain-containing adapter protein	EggNog-Mapper
TetragonulaCarbonaria_007137-T1	NDUFB5	NADH dehydrogenase (Ubiquinone) 1 beta subcomplex, 5	EggNog-Mapper
TetragonulaCarbonaria_007149-T1	INTS2	Inherit from inNOG: integrator complex subunit	EggNog-Mapper
TetragonulaCarbonaria_007162-T1	NUP58	Inherit from biNOG: Nucleoporin like 1	EggNog-Mapper
TetragonulaCarbonaria_007173-T1	MYO18	MYSc	EggNog-Mapper
TetragonulaCarbonaria_007174-T1	MYO18	MYSc	EggNog-Mapper
TetragonulaCarbonaria_007177-T1	MGLUTR2	Uncharacterized protein	UniProtKB
TetragonulaCarbonaria_007177-T2	MGLUTR2	Uncharacterized protein	UniProtKB
TetragonulaCarbonaria_007203-T1	GPRNNB1	LRRCT	EggNog-Mapper
TetragonulaCarbonaria_007207-T1	MRPS33	Mitochondrial ribosomal subunit S27	EggNog-Mapper
TetragonulaCarbonaria_007228-T1	WDR79	WD40	EggNog-Mapper
TetragonulaCarbonaria_007244-T1	PPO1	Common central domain of tyrosinase	EggNog-Mapper
TetragonulaCarbonaria_007245-T1	TTLL4	tubulin tyrosine ligase-like family, member 4	EggNog-Mapper
TetragonulaCarbonaria_007248-T1	TTLL4	tubulin tyrosine ligase-like family, member 4	EggNog-Mapper
TetragonulaCarbonaria_007273-T1	PCDP1	primary ciliary dyskinesia protein	EggNog-Mapper
TetragonulaCarbonaria_007277-T1	BAP55	ACTIN	EggNog-Mapper
TetragonulaCarbonaria_007312-T1	RFC38	Uncharacterized protein	UniProtKB
TetragonulaCarbonaria_007312-T1	RFC38	Pfam:RFC-E_C	EggNog-Mapper
TetragonulaCarbonaria_007430-T1	VAMP1	vesicle-associated membrane protein	EggNog-Mapper
TetragonulaCarbonaria_007432-T1	RPL22	Ribosomal L22e protein family	EggNog-Mapper
TetragonulaCarbonaria_007433-T1	ATG8A	Uncharacterized protein	UniProtKB
TetragonulaCarbonaria_007433-T1	ATG8A	Ubiquitin-like autophagy protein Apg12	EggNog-Mapper
TetragonulaCarbonaria_007435-T1	ORC4	Archaeal ATPase	EggNog-Mapper
TetragonulaCarbonaria_007497-T1	MT2	C-5 cytosine-specific DNA methylase	EggNog-Mapper
TetragonulaCarbonaria_007518-T1	MED24	mediator of RNA polymerase II transcription subunit	EggNog-Mapper
TetragonulaCarbonaria_007564-T1	GPI1	N-acetylglucosaminyl transferase component (Gpi1)	EggNog-Mapper
TetragonulaCarbonaria_007581-T1	KCNJ6	Potassium inwardly-rectifying channel, subfamily J, member	EggNog-Mapper
TetragonulaCarbonaria_007594-T1	RPL6	ribosomal protein	EggNog-Mapper
TetragonulaCarbonaria_007595-T1	SRP68	Signal-recognition-particle assembly has a crucial role in targeting secretory proteins to the rough endoplasmic reticulum membrane (By similarity)	EggNog-Mapper
TetragonulaCarbonaria_007606-T1	BLOC1S6	biogenesis of lysosomal organelles complex-1, subunit 6, pallidin	EggNog-Mapper
TetragonulaCarbonaria_007607-T1	O-FUT2	O-fucosyltransferase 2	EggNog-Mapper
TetragonulaCarbonaria_007616-T1	RPL13	60S ribosomal protein L13	EggNog-Mapper
TetragonulaCarbonaria_007632-T1	CISD3	CDGSH iron sulfur domain 3	EggNog-Mapper
TetragonulaCarbonaria_007660-T1	HMT-1	ABC transporter transmembrane region	EggNog-Mapper
TetragonulaCarbonaria_007714-T1	RIP11	Uncharacterized protein	UniProtKB
TetragonulaCarbonaria_007714-T1	RIP11	FIP domain	EggNog-Mapper
TetragonulaCarbonaria_007719-T1	CAV1A	Voltage-dependent L-type calcium channel subunit alpha	UniProtKB
TetragonulaCarbonaria_007720-T1	CACNA1C	Calcium channel, voltage-dependent	EggNog-Mapper
TetragonulaCarbonaria_007733-T1	MKRN1	ZnF_C3H1	EggNog-Mapper
TetragonulaCarbonaria_007734-T1	MRPL19	Ribosomal protein L19	EggNog-Mapper
TetragonulaCarbonaria_007737-T1	CUL-5	Cullin_Nedd8	EggNog-Mapper
TetragonulaCarbonaria_007738-T1	ERO1L	Endoplasmic Reticulum Oxidoreductin 1 (ERO1)	EggNog-Mapper
TetragonulaCarbonaria_007753-T1	RAS1	RAS	EggNog-Mapper
TetragonulaCarbonaria_007780-T1	MOCS1	MoaC family	EggNog-Mapper
TetragonulaCarbonaria_007781-T1	MOCS1	Molybdenum cofactor biosynthesis protein	EggNog-Mapper
TetragonulaCarbonaria_007784-T1	DREP-1	CIDE-N domain	EggNog-Mapper
TetragonulaCarbonaria_007790-T1	TFB1	Transcription factor	EggNog-Mapper
TetragonulaCarbonaria_007802-T1	ES2	Nuclear protein Es2	EggNog-Mapper
TetragonulaCarbonaria_007810-T1	ARC42	Acyl-CoA dehydrogenase, N-terminal domain	EggNog-Mapper
TetragonulaCarbonaria_007877-T1	MRPL24	KOW motif	EggNog-Mapper
TetragonulaCarbonaria_007923-T1	ALG-2	Pfam:efhand	EggNog-Mapper
TetragonulaCarbonaria_007924-T1	ALG5	Asparagine-linked glycosylation 5, dolichyl-phosphate beta-glucosyltransferase homolog (S	EggNog-Mapper
TetragonulaCarbonaria_007926-T1	ALG5	Asparagine-linked glycosylation 5, dolichyl-phosphate beta-glucosyltransferase homolog (S	EggNog-Mapper
TetragonulaCarbonaria_007927-T1	FER3HCH	Stores iron in a soluble, non-toxic, readily available form	EggNog-Mapper
TetragonulaCarbonaria_007928-T1	FER3HCH	Stores iron in a soluble, non-toxic, readily available form	EggNog-Mapper
TetragonulaCarbonaria_007978-T1	VAMP7	Uncharacterized protein	UniProtKB
TetragonulaCarbonaria_007978-T1	VAMP-7	Synaptobrevin	EggNog-Mapper
TetragonulaCarbonaria_007991-T1	TSPAN1	Tetraspanin	UniProtKB
TetragonulaCarbonaria_008026-T1	CEP97	IQ calmodulin-binding motif	EggNog-Mapper
TetragonulaCarbonaria_008029-T1	GPRGHP2	7 transmembrane receptor (rhodopsin family)	EggNog-Mapper
TetragonulaCarbonaria_008036-T1	DPEP1	Dipeptidase	EggNog-Mapper
TetragonulaCarbonaria_008061-T1	RPS3	Uncharacterized protein	UniProtKB
TetragonulaCarbonaria_008061-T1	RPS3	Ribosomal protein S3, C-terminal domain	EggNog-Mapper
TetragonulaCarbonaria_008062-T1	KR-H2	Uncharacterised protein family (UPF0121)	EggNog-Mapper
TetragonulaCarbonaria_008070-T1	ATP5O	ATP synthase	EggNog-Mapper
TetragonulaCarbonaria_008073-T1	RTF1	Plus3	EggNog-Mapper
TetragonulaCarbonaria_008090-T1	DSCAML1	down syndrome cell adhesion molecule	EggNog-Mapper
TetragonulaCarbonaria_008092-T1	DSCAML1	down syndrome cell adhesion molecule	EggNog-Mapper
TetragonulaCarbonaria_008276-T1	DAP3	Death associated protein 3	EggNog-Mapper
TetragonulaCarbonaria_008276-T2	DAP3	Death associated protein 3	EggNog-Mapper
TetragonulaCarbonaria_008277-T1	REF(2)P	Zinc finger, ZZ type	EggNog-Mapper
TetragonulaCarbonaria_008298-T1	CLN3	CLN3 protein	EggNog-Mapper
TetragonulaCarbonaria_008300-T1	DSCAML1	down syndrome cell adhesion molecule	EggNog-Mapper
TetragonulaCarbonaria_008319-T1	NUP50	NUP50 (Nucleoporin 50 kDa)	EggNog-Mapper
TetragonulaCarbonaria_008349-T1	RAD1	Checkpoint protein	EggNog-Mapper
TetragonulaCarbonaria_008364-T1	ROC1A	Uncharacterized protein	UniProtKB
TetragonulaCarbonaria_008364-T1	ROC1A	Inherit from inNOG: RING	EggNog-Mapper
TetragonulaCarbonaria_008366-T1	OTOP3	Otopetrin	EggNog-Mapper
TetragonulaCarbonaria_008417-T1	OR85C	Odorant receptor	EggNog-Mapper
TetragonulaCarbonaria_008419-T1	OR18	Odorant receptor	UniProtKB
TetragonulaCarbonaria_008420-T1	OR18	Odorant receptor	UniProtKB
TetragonulaCarbonaria_008425-T1	OR25	Odorant receptor	UniProtKB
TetragonulaCarbonaria_008426-T1	OR25	Odorant receptor	UniProtKB
TetragonulaCarbonaria_008431-T1	OR27	Odorant receptor	UniProtKB
TetragonulaCarbonaria_008448-T1	OR67A	Odorant receptor	EggNog-Mapper
TetragonulaCarbonaria_008450-T1	OR67A	Odorant receptor	EggNog-Mapper
TetragonulaCarbonaria_008451-T1	OR67A	Odorant receptor	EggNog-Mapper
TetragonulaCarbonaria_008453-T1	OR67A	Odorant receptor	EggNog-Mapper
TetragonulaCarbonaria_008454-T1	OR67A	Odorant receptor	EggNog-Mapper
TetragonulaCarbonaria_008478-T1	ATXN7L1	Ataxin 7-like	EggNog-Mapper
TetragonulaCarbonaria_008577-T1	AOS1	Uncharacterized protein	UniProtKB
TetragonulaCarbonaria_008577-T1	AOS1	ThiF family	EggNog-Mapper
TetragonulaCarbonaria_008597-T1	TOM20	Inherit from inNOG: Mitochondrial import receptor subunit tom20	EggNog-Mapper
TetragonulaCarbonaria_008609-T1	CHD1	ATP-dependent chromatin-remodeling factor which functions as substrate recognition component of the transcription regulatory histone acetylation (HAT) complex SAGA	EggNog-Mapper
TetragonulaCarbonaria_008609-T2	CHD1	ATP-dependent chromatin-remodeling factor which functions as substrate recognition component of the transcription regulatory histone acetylation (HAT) complex SAGA	EggNog-Mapper
TetragonulaCarbonaria_008610-T1	CDC37	cell division cycle 37 homolog (S	EggNog-Mapper
TetragonulaCarbonaria_008626-T1	HR78	Uncharacterized protein	UniProtKB
TetragonulaCarbonaria_008627-T1	HR78	Uncharacterized protein	UniProtKB
TetragonulaCarbonaria_008628-T1	HR78	ZnF_C4	EggNog-Mapper
TetragonulaCarbonaria_008633-T1	DYRK3	dual-specificity tyrosine-(Y)-phosphorylation regulated kinase	EggNog-Mapper
TetragonulaCarbonaria_008646-T1	UBC-E2H	Ubiquitin-conjugating enzyme	EggNog-Mapper
TetragonulaCarbonaria_008798-T1	PRIMO-1	LMWPc	EggNog-Mapper
TetragonulaCarbonaria_008802-T1	BBS1	Inherit from inNOG: Bardet-Biedl syndrome 1	EggNog-Mapper
TetragonulaCarbonaria_008816-T1	ARHGAP6	Rho GTPase activating protein 6	EggNog-Mapper
TetragonulaCarbonaria_008827-T1	HSC70CB	MreB/Mbl protein	EggNog-Mapper
TetragonulaCarbonaria_008838-T1	SYT12	C2 domain	EggNog-Mapper
TetragonulaCarbonaria_008839-T1	VPS36	Vacuolar protein sorting protein 36 Vps36	EggNog-Mapper
TetragonulaCarbonaria_008846-T1	SNR1	SNF5 / SMARCB1 / INI1	EggNog-Mapper
TetragonulaCarbonaria_009006-T1	S2P	Peptidase family M50	EggNog-Mapper
TetragonulaCarbonaria_009076-T1	MRPL13	Ribosomal protein L13	EggNog-Mapper
TetragonulaCarbonaria_009080-T1	RPL18	60S ribosomal protein L18	EggNog-Mapper
TetragonulaCarbonaria_009088-T1	HISCL1	Histamine-gated chloride channel	UniProtKB
TetragonulaCarbonaria_009098-T1	SLIP1	Inherit from inNOG: PDZ domain (Also known as DHR or GLGF)	EggNog-Mapper
TetragonulaCarbonaria_009110-T1	DNMT3	C-5 cytosine-specific DNA methylase	EggNog-Mapper
TetragonulaCarbonaria_009117-T1	RPN7	26S proteasome non-ATPase regulatory subunit 6-like	EggNog-Mapper
TetragonulaCarbonaria_009118-T1	ARL6IP5	ADP-ribosylation-like factor 6 interacting protein 5	EggNog-Mapper
TetragonulaCarbonaria_009119-T1	DNMT3	C-5 cytosine-specific DNA methylase	EggNog-Mapper
TetragonulaCarbonaria_009131-T1	GOLGIN84	Golgin subfamily A member 5	EggNog-Mapper
TetragonulaCarbonaria_009132-T1	ATP5F1	ATP synthase, H transporting, mitochondrial Fo complex, subunit B1	EggNog-Mapper
TetragonulaCarbonaria_009145-T1	SEMA6A	sema domain, transmembrane domain (TM), and cytoplasmic domain, (semaphorin)	EggNog-Mapper
TetragonulaCarbonaria_009243-T1	HSPB1	Heat shock 27kDa protein 1	EggNog-Mapper
TetragonulaCarbonaria_009259-T1	SRP9	Signal-recognition-particle assembly has a crucial role in targeting secretory proteins to the rough endoplasmic reticulum membrane	EggNog-Mapper
TetragonulaCarbonaria_009277-T1	LANB1	LamNT	EggNog-Mapper
TetragonulaCarbonaria_009306-T1	PKAC1	Uncharacterized protein	UniProtKB
TetragonulaCarbonaria_009306-T1	PKA-C1	camp-dependent protein kinase	EggNog-Mapper
TetragonulaCarbonaria_009314-T1	IRD5	STYKc	EggNog-Mapper
TetragonulaCarbonaria_009315-T1	SEC63	Sec63 Brl domain	EggNog-Mapper
TetragonulaCarbonaria_009348-T1	CPR14	Structural cuticle protein	UniProtKB
TetragonulaCarbonaria_009350-T1	FIS1	mitochondrial fission 1 protein-like	EggNog-Mapper
TetragonulaCarbonaria_009391-T1	MORN1	Radial spoke head 10 homolog	EggNog-Mapper
TetragonulaCarbonaria_009415-T1	PMS2	MutL C terminal dimerisation domain	EggNog-Mapper
TetragonulaCarbonaria_009421-T1	NDUFV2	Uncharacterized protein	UniProtKB
TetragonulaCarbonaria_009421-T1	NDUFV2	NADH dehydrogenase (ubiquinone) flavoprotein 2, 24kDa	EggNog-Mapper
TetragonulaCarbonaria_009439-T1	SAS-6	Inherit from biNOG: spindle assembly 6 homolog (C	EggNog-Mapper
TetragonulaCarbonaria_009447-T1	NF1	RasGAP	EggNog-Mapper
TetragonulaCarbonaria_009448-T1	NF1	RasGAP	EggNog-Mapper
TetragonulaCarbonaria_009459-T1	ERCC1	DNA excision repair protein	EggNog-Mapper
TetragonulaCarbonaria_009474-T1	EF2B	EFG_IV	EggNog-Mapper
TetragonulaCarbonaria_009498-T1	EIF2B-BETA	Initiation factor 2 subunit family	EggNog-Mapper
TetragonulaCarbonaria_009534-T1	CAV3A	Voltage dependent Ca2+ channel Cav3 subunit	UniProtKB
TetragonulaCarbonaria_009593-T1	SLU7	factor slu7	EggNog-Mapper
TetragonulaCarbonaria_009623-T1	SCRAL1	Lysyl oxidase	EggNog-Mapper
TetragonulaCarbonaria_009625-T1	GPRK2	G protein-coupled receptor kinase	EggNog-Mapper
TetragonulaCarbonaria_009626-T1	GPRK2	G protein-coupled receptor kinase	UniProtKB
TetragonulaCarbonaria_009626-T1	GPRK2	G protein-coupled receptor kinase	EggNog-Mapper
TetragonulaCarbonaria_009632-T1	HR96	Uncharacterized protein	UniProtKB
TetragonulaCarbonaria_009632-T1	HR96	receptor	EggNog-Mapper
TetragonulaCarbonaria_009675-T1	IMPL2	Uncharacterized protein	UniProtKB
TetragonulaCarbonaria_009678-T1	TAF13	Transcription initiation factor IID, 18kD subunit	EggNog-Mapper
TetragonulaCarbonaria_009691-T1	MED1	Component of the Mediator complex, a coactivator involved in the regulated transcription of nearly all RNA polymerase II-dependent genes	EggNog-Mapper
TetragonulaCarbonaria_009722-T2	BAP1	BRCA1 associated protein-1 (Ubiquitin carboxy-terminal hydrolase)	EggNog-Mapper
TetragonulaCarbonaria_009729-T1	TBL3	Uncharacterized protein	UniProtKB
TetragonulaCarbonaria_009730-T1	TBL3	transducin beta-like 3	EggNog-Mapper
TetragonulaCarbonaria_009734-T1	SPH55	Uncharacterized protein	UniProtKB
TetragonulaCarbonaria_009736-T1	SRP54	Signal recognition particle 54 kDa protein	UniProtKB
TetragonulaCarbonaria_009740-T1	MKK4	Dual specificity mitogen-activated protein kinase kinase	UniProtKB
TetragonulaCarbonaria_009740-T1	MKK4	S_TKc	EggNog-Mapper
TetragonulaCarbonaria_009741-T1	MRPS7	Ribosomal protein S7p/S5e	EggNog-Mapper
TetragonulaCarbonaria_009760-T1	OR49B	Odorant receptor	EggNog-Mapper
TetragonulaCarbonaria_009761-T1	OR49B	Odorant receptor	EggNog-Mapper
TetragonulaCarbonaria_009762-T1	OR49B	Odorant receptor	EggNog-Mapper
TetragonulaCarbonaria_009763-T1	OR49B	Odorant receptor	EggNog-Mapper
TetragonulaCarbonaria_009764-T1	OR49B	Odorant receptor	EggNog-Mapper
TetragonulaCarbonaria_009765-T1	OR49B	Odorant receptor	EggNog-Mapper
TetragonulaCarbonaria_009766-T1	OR49B	Inherit from artNOG: Odorant receptor	EggNog-Mapper
TetragonulaCarbonaria_009767-T1	OR49B	Inherit from artNOG: Odorant receptor	EggNog-Mapper
TetragonulaCarbonaria_009769-T1	OR49B	Odorant receptor	EggNog-Mapper
TetragonulaCarbonaria_009770-T1	OR49B	Odorant receptor	EggNog-Mapper
TetragonulaCarbonaria_009771-T1	MLC2	myosin regulatory light chain	EggNog-Mapper
TetragonulaCarbonaria_009773-T1	RPB2	DNA-directed RNA polymerase subunit beta	UniProtKB
TetragonulaCarbonaria_009774-T1	POLR2B	polymerase (RNA) II (DNA directed) polypeptide B	EggNog-Mapper
TetragonulaCarbonaria_009789-T1	JAFRAC1	C-terminal domain of 1-Cys peroxiredoxin	EggNog-Mapper
TetragonulaCarbonaria_009810-T1	CDK2	S_TKc	EggNog-Mapper
TetragonulaCarbonaria_009893-T1	BRU-3	CUGBP Elav-like family member 4-like	EggNog-Mapper
TetragonulaCarbonaria_009899-T1	NMNAT3	Nicotinamide nucleotide adenylyltransferase	EggNog-Mapper
TetragonulaCarbonaria_009900-T1	NMNAT3	Nicotinamide nucleotide adenylyltransferase	EggNog-Mapper
TetragonulaCarbonaria_009978-T1	SRP19	SRP19 protein	EggNog-Mapper
TetragonulaCarbonaria_010007-T1	MED8	Mediator of RNA polymerase II transcription subunit 8	UniProtKB
TetragonulaCarbonaria_010007-T1	MED8	mediator of RNA polymerase II transcription subunit 8	EggNog-Mapper
TetragonulaCarbonaria_010020-T1	RAB-40	SOCS box	EggNog-Mapper
TetragonulaCarbonaria_010035-T1	USP7	MATH	EggNog-Mapper
TetragonulaCarbonaria_010135-T1	HPR1	THO complex subunit 1 transcription elongation factor	EggNog-Mapper
TetragonulaCarbonaria_010138-T1	RPS16	Ribosomal protein S9/S16	EggNog-Mapper
TetragonulaCarbonaria_010140-T1	TER94	Uncharacterized protein	UniProtKB
TetragonulaCarbonaria_010140-T1	TER94	CDC48_2	EggNog-Mapper
TetragonulaCarbonaria_010142-T1	DNAH3	Dynein heavy chain and region D6 of dynein motor	EggNog-Mapper
TetragonulaCarbonaria_010143-T1	DNAH3	Dynein heavy chain and region D6 of dynein motor	EggNog-Mapper
TetragonulaCarbonaria_010146-T1	ADK3	GTP:AMP phosphotransferase, mitochondrial	UniProtKB
TetragonulaCarbonaria_010174-T1	HPR1	THO complex subunit 1 transcription elongation factor	EggNog-Mapper
TetragonulaCarbonaria_010183-T1	CLIPA3	Tryp_SPc	EggNog-Mapper
TetragonulaCarbonaria_010187-T1	ORC2	Origin recognition complex subunit 2	EggNog-Mapper
TetragonulaCarbonaria_010203-T1	CA3	Uncharacterized protein	UniProtKB
TetragonulaCarbonaria_010213-T1	MRPL1	Ribosomal protein L1p/L10e family	EggNog-Mapper
TetragonulaCarbonaria_010217-T1	GPRTAK2	Serpentine type 7TM GPCR chemoreceptor Srsx	EggNog-Mapper
TetragonulaCarbonaria_010231-T1	CBP20	nuclear cap-binding protein subunit 2-like	EggNog-Mapper
TetragonulaCarbonaria_010234-T1	RAB3GAP1	Inherit from biNOG: RAB3 GTPase activating protein subunit 1 (Catalytic)	EggNog-Mapper
TetragonulaCarbonaria_010236-T1	RAB3GAP1	Inherit from biNOG: RAB3 GTPase activating protein subunit 1 (Catalytic)	EggNog-Mapper
TetragonulaCarbonaria_010241-T1	KRH1	Kruppel-like protein 1	UniProtKB
TetragonulaCarbonaria_010241-T1	KR-H1	Zinc finger, C2H2 type	EggNog-Mapper
TetragonulaCarbonaria_010249-T1	TEP2	Alpha-macro-globulin thiol-ester bond-forming region	EggNog-Mapper
TetragonulaCarbonaria_010251-T1	RACK1	WD domain, G-beta repeat	EggNog-Mapper
TetragonulaCarbonaria_010252-T1	MRPL15	Ribosomal protein L18e/L15	EggNog-Mapper
TetragonulaCarbonaria_010255-T1	SDS22	LRRcap	EggNog-Mapper
TetragonulaCarbonaria_010256-T1	TRF2	Uncharacterized protein	UniProtKB
TetragonulaCarbonaria_010256-T1	TRF2	TATA box binding protein-related factor 2	EggNog-Mapper
TetragonulaCarbonaria_010261-T1	HR39	ZnF_C4	EggNog-Mapper
TetragonulaCarbonaria_010262-T1	GARNL3	Uncharacterized protein	UniProtKB
TetragonulaCarbonaria_010270-T1	TRAF6	MATH domain	EggNog-Mapper
TetragonulaCarbonaria_010287-T1	INTS12	integrator complex subunit	EggNog-Mapper
TetragonulaCarbonaria_010309-T1	RPP2	RPP2	UniProtKB
TetragonulaCarbonaria_010309-T1	RPLP2	60s Acidic ribosomal protein	EggNog-Mapper
TetragonulaCarbonaria_010311-T1	NS2	NGP1NT (NUC091) domain	EggNog-Mapper
TetragonulaCarbonaria_010313-T1	MRPL28	Uncharacterized protein	UniProtKB
TetragonulaCarbonaria_010313-T1	MRPL28	Inherit from inNOG: ribosomal protein, L28	EggNog-Mapper
TetragonulaCarbonaria_010329-T1	RPL6	ribosomal protein	EggNog-Mapper
TetragonulaCarbonaria_010346-T1	MED21	mediator of RNA polymerase II transcription subunit	EggNog-Mapper
TetragonulaCarbonaria_010348-T1	RPS6	40S ribosomal protein S6	EggNog-Mapper
TetragonulaCarbonaria_010349-T1	RANBP11	Inherit from inNOG: IBN_N	EggNog-Mapper
TetragonulaCarbonaria_010356-T1	TIMM17A	mitochondrial import inner membrane, translocase subunit	EggNog-Mapper
TetragonulaCarbonaria_010367-T1	FUR2	Proprotein convertase P-domain	EggNog-Mapper
TetragonulaCarbonaria_010394-T1	RPS17	Uncharacterized protein	UniProtKB
TetragonulaCarbonaria_010394-T1	RPS17	Ribosomal S17	EggNog-Mapper
TetragonulaCarbonaria_010506-T1	MED31	Mediator of RNA polymerase II transcription subunit 31	UniProtKB
TetragonulaCarbonaria_010506-T1	MED31	mediator of RNA polymerase II transcription subunit	EggNog-Mapper
TetragonulaCarbonaria_010511-T1	DSOR1	Protein tyrosine kinase	EggNog-Mapper
TetragonulaCarbonaria_010513-T1	DSOR1	Protein tyrosine kinase	EggNog-Mapper
TetragonulaCarbonaria_010514-T1	RPL17	Ribosomal protein L22p/L17e	EggNog-Mapper
TetragonulaCarbonaria_010572-T1	UCHL3	Ubiquitin carboxyl-terminal hydrolase	UniProtKB
TetragonulaCarbonaria_010573-T1	ATG13	Autophagy-related protein 13	EggNog-Mapper
TetragonulaCarbonaria_010613-T1	FBXO43	IBR domain	EggNog-Mapper
TetragonulaCarbonaria_010629-T1	MAL-A5	Aamy	EggNog-Mapper
TetragonulaCarbonaria_010630-T1	MAL-A5	Aamy	EggNog-Mapper
TetragonulaCarbonaria_010631-T1	MAL-A5	Aamy	EggNog-Mapper
TetragonulaCarbonaria_010632-T1	RPL18A	60S ribosomal protein L18a	UniProtKB
TetragonulaCarbonaria_010632-T1	RPL18A	60S ribosomal protein L18a	EggNog-Mapper
TetragonulaCarbonaria_010637-T1	RPT1	Uncharacterized protein	UniProtKB
TetragonulaCarbonaria_010640-T1	CPR32	Insect cuticle protein	EggNog-Mapper
TetragonulaCarbonaria_010722-T1	TH1	TH1 protein	EggNog-Mapper
TetragonulaCarbonaria_010723-T1	TANGO10	BACK	EggNog-Mapper
TetragonulaCarbonaria_010734-T1	PRX5	Uncharacterized protein	UniProtKB
TetragonulaCarbonaria_010734-T1	PRX5	Redoxin	EggNog-Mapper
TetragonulaCarbonaria_010734-T2	PRX5	Uncharacterized protein	UniProtKB
TetragonulaCarbonaria_010734-T2	PRX5	Redoxin	EggNog-Mapper
TetragonulaCarbonaria_010735-T1	SMC1	SMC proteins Flexible Hinge Domain	EggNog-Mapper
TetragonulaCarbonaria_010736-T1	SMC1	SMC proteins Flexible Hinge Domain	EggNog-Mapper
TetragonulaCarbonaria_010755-T1	PYK1	Pyruvate kinase	EggNog-Mapper
TetragonulaCarbonaria_010760-T1	MRPS10	Mitochondrial ribosomal protein S10	EggNog-Mapper
TetragonulaCarbonaria_010816-T1	TIM2	Timeless protein	EggNog-Mapper
TetragonulaCarbonaria_010853-T1	RPS24	40S ribosomal protein S24	EggNog-Mapper
TetragonulaCarbonaria_010860-T1	EIF-1A	Seems to be required for maximal rate of protein biosynthesis	EggNog-Mapper
TetragonulaCarbonaria_010870-T1	SCARB2	CD36 molecule (thrombospondin receptor)	EggNog-Mapper
TetragonulaCarbonaria_010945-T1	PTX1	OAR domain	EggNog-Mapper
TetragonulaCarbonaria_010948-T1	PTX1	OAR domain	EggNog-Mapper
TetragonulaCarbonaria_010949-T1	PTX1	OAR domain	EggNog-Mapper
TetragonulaCarbonaria_010966-T1	IRP30	IRP30	UniProtKB
TetragonulaCarbonaria_011005-T1	COX18	cytochrome c oxidase assembly homolog 18 (yeast)	EggNog-Mapper
TetragonulaCarbonaria_011091-T1	USP53	ubiquitin- specific peptidase	EggNog-Mapper
TetragonulaCarbonaria_011096-T1	USP53	ubiquitin- specific peptidase	EggNog-Mapper
TetragonulaCarbonaria_011146-T1	ALPHA1,2MANNOSIDASE	alpha-1,2-Mannosidase	UniProtKB
TetragonulaCarbonaria_011155-T1	RAD21	N terminus of Rad21 / Rec8 like protein	EggNog-Mapper
TetragonulaCarbonaria_011157-T1	MRPL27	Ribosomal L27 protein	EggNog-Mapper
TetragonulaCarbonaria_011186-T1	HPX5	Animal haem peroxidase	EggNog-Mapper
TetragonulaCarbonaria_011187-T1	HPX5	Animal haem peroxidase	EggNog-Mapper
TetragonulaCarbonaria_011205-T1	SEC6	Exocyst complex component Sec6	EggNog-Mapper
TetragonulaCarbonaria_011217-T1	KAPALPHA1	Importin subunit alpha	UniProtKB
TetragonulaCarbonaria_011217-T1	KAP-ALPHA1	Importin subunit alpha	EggNog-Mapper
TetragonulaCarbonaria_011221-T1	ZFH1	Homeobox domain	EggNog-Mapper
TetragonulaCarbonaria_011238-T1	GSTS1	Glutathione S-transferase, N-terminal domain	EggNog-Mapper
TetragonulaCarbonaria_011246-T1	DESAT1	fatty acid desaturase	EggNog-Mapper
TetragonulaCarbonaria_011298-T1	RPL7	Ribosomal L30 N-terminal domain	EggNog-Mapper
TetragonulaCarbonaria_011301-T1	4EHP	Eukaryotic initiation factor 4E	EggNog-Mapper
TetragonulaCarbonaria_011442-T1	MRE11	Mre11 DNA-binding presumed domain	EggNog-Mapper
TetragonulaCarbonaria_011443-T1	RPS14	Ribosomal protein S11	EggNog-Mapper
TetragonulaCarbonaria_011447-T1	UBCD6	Ubiquitin-conjugating enzyme	EggNog-Mapper
TetragonulaCarbonaria_011453-T1	MED17	Mediator of RNA polymerase II transcription subunit 17	UniProtKB
TetragonulaCarbonaria_011453-T1	MED17	mediator of RNA polymerase II transcription subunit	EggNog-Mapper
TetragonulaCarbonaria_011454-T1	APH-1	Aph-1 protein	EggNog-Mapper
TetragonulaCarbonaria_011458-T1	GFAT1	SIS domain	EggNog-Mapper
TetragonulaCarbonaria_011465-T1	SEC15	Exocyst complex subunit Sec15-like	EggNog-Mapper
TetragonulaCarbonaria_011466-T1	RSF1	RNA recognition motif	EggNog-Mapper
TetragonulaCarbonaria_011487-T1	MRPS31	mitochondrial ribosomal protein, S31	EggNog-Mapper
TetragonulaCarbonaria_011576-T1	APD-3		EggNog-Mapper
TetragonulaCarbonaria_011590-T1	GRIK1	Glutamate receptor, ionotropic	EggNog-Mapper
TetragonulaCarbonaria_011606-T1	CENG1A	Uncharacterized protein	UniProtKB
TetragonulaCarbonaria_011606-T1	CENG1A	K12491 Arf-GAP, GTPase, ANK repeat and PH domain-containing protein 1 2 3	EggNog-Mapper
TetragonulaCarbonaria_011621-T1	BLOS2	Biogenesis of lysosome-related organelles complex-1 subunit 2	EggNog-Mapper
TetragonulaCarbonaria_011646-T1	SCRB17	CD36 family	EggNog-Mapper
TetragonulaCarbonaria_011677-T1	VPS16A	Vacuolar protein sorting-associated protein 16	UniProtKB
TetragonulaCarbonaria_011677-T1	VPS16A	vacuolar protein sorting	EggNog-Mapper
TetragonulaCarbonaria_011679-T1	NDUFA4	NADH dehydrogenase (Ubiquinone) 1 alpha subcomplex	EggNog-Mapper
TetragonulaCarbonaria_011684-T1	ARPC3A	Actin-related protein 2/3 complex subunit 3	UniProtKB
TetragonulaCarbonaria_011684-T1	ARPC3A	ARP2/3 complex ARPC3 (21 kDa) subunit	EggNog-Mapper
TetragonulaCarbonaria_011685-T1	RPL15	Ribosomal protein L15	EggNog-Mapper
TetragonulaCarbonaria_011693-T1	SYX16	Syntaxin	EggNog-Mapper
TetragonulaCarbonaria_011702-T1	TRIM9	BBC	EggNog-Mapper
TetragonulaCarbonaria_011703-T1	TRIM9	BBC	EggNog-Mapper
TetragonulaCarbonaria_011704-T1	VPS28	VPS28 protein	EggNog-Mapper
TetragonulaCarbonaria_011705-T1	VPS28	vacuolar protein sorting 28 homolog (S	EggNog-Mapper
TetragonulaCarbonaria_011708-T1	TUBB6	Tubulin is the major constituent of microtubules	EggNog-Mapper
TetragonulaCarbonaria_011711-T1	TUB1	Tubulin is the major constituent of microtubules	EggNog-Mapper
TetragonulaCarbonaria_011737-T1	VHA13	Vacuolar ATP synthase subunit	EggNog-Mapper
TetragonulaCarbonaria_011738-T1	DNR1	FERM central domain	EggNog-Mapper
TetragonulaCarbonaria_011740-T1	DNR1	FERM central domain	EggNog-Mapper
TetragonulaCarbonaria_011748-T1	HIST1H2AE	Histone H2A	EggNog-Mapper
TetragonulaCarbonaria_011750-T1	RNASEX25	Ribonuclease	EggNog-Mapper
TetragonulaCarbonaria_011754-T1	RPS28	ribosomal protein	EggNog-Mapper
TetragonulaCarbonaria_011796-T1	EAAT4	Amino acid transporter	UniProtKB
TetragonulaCarbonaria_011802-T1	GABA-B-R3	7 transmembrane sweet-taste receptor of 3 GCPR	EggNog-Mapper
TetragonulaCarbonaria_011803-T1	GABA-B-R3	7 transmembrane sweet-taste receptor of 3 GCPR	EggNog-Mapper
TetragonulaCarbonaria_011804-T1	GABA-B-R3	7 transmembrane sweet-taste receptor of 3 GCPR	EggNog-Mapper
TetragonulaCarbonaria_011818-T1	SIR2	Sir2 family	EggNog-Mapper
TetragonulaCarbonaria_011825-T1	SSB-C31A	Transcriptional Coactivator p15 (PC4)	EggNog-Mapper
TetragonulaCarbonaria_011831-T1	MED4	Mediator of RNA polymerase II transcription subunit 4	UniProtKB
TetragonulaCarbonaria_011831-T1	MED4	mediator of RNA polymerase II transcription subunit	EggNog-Mapper
TetragonulaCarbonaria_011844-T1	PPT1	Palmitoyl-protein thioesterase 1	EggNog-Mapper
TetragonulaCarbonaria_011852-T1	DSCAML1	down syndrome cell adhesion molecule	EggNog-Mapper
TetragonulaCarbonaria_011855-T1	DSCAML1	down syndrome cell adhesion molecule	EggNog-Mapper
TetragonulaCarbonaria_011861-T1	DSCAML1	down syndrome cell adhesion molecule	EggNog-Mapper
TetragonulaCarbonaria_011898-T1	SAC1	SacI homology domain	EggNog-Mapper
TetragonulaCarbonaria_011904-T1	INTS8	Inherit from artNOG: integrator complex subunit	EggNog-Mapper
TetragonulaCarbonaria_011905-T1	INTS8	Inherit from artNOG: integrator complex subunit	EggNog-Mapper
TetragonulaCarbonaria_011915-T1	RPL36A	Uncharacterized protein	UniProtKB
TetragonulaCarbonaria_011915-T1	RPL36A	Ribosomal protein L44	EggNog-Mapper
TetragonulaCarbonaria_011922-T1	DDX1	Uncharacterized protein	UniProtKB
TetragonulaCarbonaria_011922-T1	DDX1	SPRY	EggNog-Mapper
TetragonulaCarbonaria_011922-T2	DDX1	Uncharacterized protein	UniProtKB
TetragonulaCarbonaria_011922-T2	DDX1	SPRY	EggNog-Mapper
TetragonulaCarbonaria_011926-T1	MRPL4	Ribosomal protein L4	EggNog-Mapper
TetragonulaCarbonaria_011944-T1	PLC21C	PLC-beta C terminal	EggNog-Mapper
TetragonulaCarbonaria_012028-T1	CED-12	Domain of unknown function (DUF3361)	EggNog-Mapper
TetragonulaCarbonaria_012030-T1	ENT1	Uncharacterized protein	UniProtKB
TetragonulaCarbonaria_012030-T1	ENT1	Nucleoside transporter	EggNog-Mapper
TetragonulaCarbonaria_012031-T1	PCMT1	protein-l-isoaspartate o-methyltransferase	EggNog-Mapper
TetragonulaCarbonaria_012038-T1	ERK7	S_TKc	EggNog-Mapper
TetragonulaCarbonaria_012040-T1	PROSBETA5	The proteasome is a multicatalytic proteinase complex which is characterized by its ability to cleave peptides with Arg, Phe, Tyr, Leu, and Glu adjacent to the leaving group at neutral or slightly basic pH	EggNog-Mapper
TetragonulaCarbonaria_012094-T1	VPS35	Vacuolar protein sorting-associated protein 35	EggNog-Mapper
TetragonulaCarbonaria_012104-T1	DESAT1	fatty acid desaturase	EggNog-Mapper
TetragonulaCarbonaria_012107-T1	DESAT1	fatty acid desaturase	EggNog-Mapper
TetragonulaCarbonaria_012136-T1	DESAT1	fatty acid desaturase	EggNog-Mapper
TetragonulaCarbonaria_012157-T1	DESAT1	fatty acid desaturase	EggNog-Mapper
TetragonulaCarbonaria_012163-T1	MRPL38	Mitochondrial ribosomal protein L38	EggNog-Mapper
TetragonulaCarbonaria_012169-T1	S6K	ribosomal protein S6 kinase beta-1-like	EggNog-Mapper
TetragonulaCarbonaria_012206-T1	VPS4	MIT	EggNog-Mapper
TetragonulaCarbonaria_012209-T1	MRPS35	Inherit from inNOG: ribosomal protein S35	EggNog-Mapper
TetragonulaCarbonaria_012282-T1	BAB1	helix-turn-helix, Psq domain	EggNog-Mapper
TetragonulaCarbonaria_012283-T1	NUCB1	Inherit from biNOG: Nucleobindin	EggNog-Mapper
TetragonulaCarbonaria_012310-T1	DIP2	AMP-binding enzyme	EggNog-Mapper
TetragonulaCarbonaria_012311-T1	DIP2	AMP-binding enzyme	EggNog-Mapper
TetragonulaCarbonaria_012313-T1	SLC4A3	solute carrier family 4	EggNog-Mapper
TetragonulaCarbonaria_012365-T1	YE3	Yellow-e3-like protein	UniProtKB
TetragonulaCarbonaria_012365-T1	Y-E3	Major royal jelly protein	EggNog-Mapper
TetragonulaCarbonaria_012380-T1	L(2)GL	LLGL2	EggNog-Mapper
TetragonulaCarbonaria_012507-T1	RPL38	Uncharacterized protein	UniProtKB
TetragonulaCarbonaria_012507-T1	RPL38	Ribosomal L38e protein family	EggNog-Mapper
TetragonulaCarbonaria_012509-T1	RAB23	RAB	EggNog-Mapper
TetragonulaCarbonaria_012512-T1	GBETA5	WD domain, G-beta repeat	EggNog-Mapper
TetragonulaCarbonaria_012513-T1	ATP5A1	Produces ATP from ADP in the presence of a proton gradient across the membrane (By similarity)	EggNog-Mapper
TetragonulaCarbonaria_012515-T1	RAD23	XPC-binding domain	EggNog-Mapper
TetragonulaCarbonaria_012661-T1	BEST2	Bestrophin, RFP-TM, chloride channel	EggNog-Mapper
TetragonulaCarbonaria_012756-T1	SYX17	Inherit from artNOG: Syntaxin 17	EggNog-Mapper
TetragonulaCarbonaria_012791-T1	VPS26	Vacuolar protein sorting-associated protein 26	EggNog-Mapper
TetragonulaCarbonaria_012813-T1	TRIP1	Eukaryotic translation initiation factor 3 subunit I	UniProtKB
TetragonulaCarbonaria_012813-T1	TRIP1	Component of the eukaryotic translation initiation factor 3 (eIF-3) complex, which is involved in protein synthesis and, together with other initiation factors, stimulates binding of mRNA and methionyl-tRNAi to the 40S ribosome (By similarity)	EggNog-Mapper
TetragonulaCarbonaria_012826-T1	POLR2L	Dna-directed RNA	EggNog-Mapper
TetragonulaCarbonaria_012827-T1	PAN3	PAN2-PAN3 deadenylation complex subunit PAN3	UniProtKB
TetragonulaCarbonaria_012862-T1	H2AFV	Histone H2A	UniProtKB
TetragonulaCarbonaria_012862-T1	HIS2AV	H2A	EggNog-Mapper
TetragonulaCarbonaria_012880-T1	MEKK1	mitogen-activated protein kinase kinase kinase 4-like	EggNog-Mapper
TetragonulaCarbonaria_012910-T1	KEK2	LRRCT	EggNog-Mapper
TetragonulaCarbonaria_012929-T1	RPL28	Ribosomal L28e protein family	EggNog-Mapper
TetragonulaCarbonaria_012932-T1	SOCS7	Uncharacterized protein	UniProtKB
TetragonulaCarbonaria_012940-T1	METTL17	Methyltransferase like 17	EggNog-Mapper
TetragonulaCarbonaria_012947-T1	SRP54	RNA recognition motif	EggNog-Mapper
TetragonulaCarbonaria_012955-T1	MRPL12	Ribosomal protein L7/L12 C-terminal domain	EggNog-Mapper
TetragonulaCarbonaria_012969-T1	ADK1	Adenylate kinase	EggNog-Mapper
TetragonulaCarbonaria_012970-T1	TCP-1ETA	t-complex protein 1 subunit	EggNog-Mapper
TetragonulaCarbonaria_013048-T1	CTLSE2	Lectin C-type domain	EggNog-Mapper
TetragonulaCarbonaria_013049-T1	CTLSE2	Lectin C-type domain	EggNog-Mapper
TetragonulaCarbonaria_013104-T1	MRPS21	ribosomal protein S21	EggNog-Mapper
TetragonulaCarbonaria_013153-T1	LRRC63	leucine rich repeat	EggNog-Mapper
TetragonulaCarbonaria_013155-T1	LRRC63	leucine rich repeat	EggNog-Mapper
TetragonulaCarbonaria_013157-T1	GLOB1	Globin	EggNog-Mapper
TetragonulaCarbonaria_013158-T1	GLOB1	Globin 1	UniProtKB
TetragonulaCarbonaria_013158-T1	GLOB1	Globin	EggNog-Mapper
TetragonulaCarbonaria_013161-T1	MRPS23	Mitochondrial ribosomal protein S23	EggNog-Mapper
TetragonulaCarbonaria_013164-T1	NUP75	Nup85 Nucleoporin	EggNog-Mapper
TetragonulaCarbonaria_013201-T1	NEDD9	Uncharacterized protein	UniProtKB
TetragonulaCarbonaria_013212-T1	HLH54F	Helix-loop-helix DNA-binding domain	EggNog-Mapper
TetragonulaCarbonaria_013228-T1	ART7	Essential arginine methyltransferase that can both catalyze the formation of omega-N monomethylarginine (MMA) and symmetrical dimethylarginine (sDMA)	EggNog-Mapper
TetragonulaCarbonaria_013278-T1	TIGD1	Tigger transposable	EggNog-Mapper
TetragonulaCarbonaria_013314-T1	GEM3	DEAD/DEAH box helicase	EggNog-Mapper
TetragonulaCarbonaria_013315-T1	GEM3	DEAD/DEAH box helicase	EggNog-Mapper
TetragonulaCarbonaria_013318-T1	RABL5	RAB, member RAS oncogene family-like 5	EggNog-Mapper
TetragonulaCarbonaria_013322-T1	TEP7	Alpha-macro-globulin thiol-ester bond-forming region	EggNog-Mapper
TetragonulaCarbonaria_013323-T1	IK2	STYKc	EggNog-Mapper
TetragonulaCarbonaria_013325-T1	MED27	mediator of RNA polymerase II transcription subunit	EggNog-Mapper
TetragonulaCarbonaria_013327-T1	GLUT1	Sugar (and other) transporter	EggNog-Mapper
TetragonulaCarbonaria_013327-T2	GLUT1	Sugar (and other) transporter	EggNog-Mapper
TetragonulaCarbonaria_013345-T1	GRIA2	Glutamate receptor, ionotropic	EggNog-Mapper
TetragonulaCarbonaria_013410-T1	CYP4AA1	Cytochrome P450	EggNog-Mapper
TetragonulaCarbonaria_013411-T1	ATAT1	Specifically acetylates 'Lys-40' in alpha-tubulin on the lumenal side of microtubules	EggNog-Mapper
TetragonulaCarbonaria_013412-T1	PPAPDC2	Phosphatidic acid phosphatase type 2 domain containing 2	EggNog-Mapper
TetragonulaCarbonaria_013419-T1	MED23	mediator of RNA polymerase II transcription subunit	EggNog-Mapper
TetragonulaCarbonaria_013423-T1	CDK9	S_TKc	EggNog-Mapper
TetragonulaCarbonaria_013431-T1	RAB21	RAB	EggNog-Mapper
TetragonulaCarbonaria_013434-T1	LANB2	LamB	EggNog-Mapper
TetragonulaCarbonaria_013435-T1	SYX6	Syntaxin 6, N-terminal	EggNog-Mapper
TetragonulaCarbonaria_013436-T1	SYX6	Syntaxin 6, N-terminal	EggNog-Mapper
TetragonulaCarbonaria_013444-T1	TREX2	three prime repair exonuclease	EggNog-Mapper
TetragonulaCarbonaria_013520-T1	HIS4	Histone H4	UniProtKB
TetragonulaCarbonaria_013523-T1	SMT3	Small ubiquitin-related modifier	UniProtKB
TetragonulaCarbonaria_013523-T1	SMT3	Ubiquitin-2 like Rad60 SUMO-like	EggNog-Mapper
TetragonulaCarbonaria_013524-T1	TAF1	Protein of unknown function (DUF3591)	EggNog-Mapper
TetragonulaCarbonaria_013525-T1	TAF1	Protein of unknown function (DUF3591)	EggNog-Mapper
TetragonulaCarbonaria_013538-T1	ARP1	K05692 actin beta gamma 1	EggNog-Mapper
TetragonulaCarbonaria_013546-T1	EPS-15	EH	EggNog-Mapper
TetragonulaCarbonaria_013547-T1	PCID2	PAM	EggNog-Mapper
TetragonulaCarbonaria_013556-T1	DAK1	Dihydroxyacetone kinase	EggNog-Mapper
TetragonulaCarbonaria_013559-T1	LRRC48	leucine rich repeat containing 48	EggNog-Mapper
TetragonulaCarbonaria_013569-T1	WNT4	Protein Wnt	UniProtKB
TetragonulaCarbonaria_013571-T1	NUP62	Nsp1-like C-terminal region	EggNog-Mapper
TetragonulaCarbonaria_013603-T1	NDUFS7	Uncharacterized protein	UniProtKB
TetragonulaCarbonaria_013625-T1	SOP2	Actin-related protein 2/3 complex subunit	UniProtKB
TetragonulaCarbonaria_013625-T1	SOP2	WD domain, G-beta repeat	EggNog-Mapper
TetragonulaCarbonaria_013639-T1	MOX2	Uncharacterized protein	UniProtKB
TetragonulaCarbonaria_013644-T1	MRPS24	ribosomal protein S24	EggNog-Mapper
TetragonulaCarbonaria_013688-T1	NACHRALPHA4	Nicotinic acetylcholine receptor alpha4 subunit	UniProtKB
TetragonulaCarbonaria_013688-T1	CHRNA3	cholinergic receptor, nicotinic	EggNog-Mapper
TetragonulaCarbonaria_013700-T1	PABP2	Uncharacterized protein	UniProtKB
TetragonulaCarbonaria_013700-T1	PABP2	Inherit from inNOG: Involved in the 3'-end formation of mRNA precursors (pre-mRNA) by the addition of a poly(A) tail of 200-250 nt to the upstream cleavage product	EggNog-Mapper
TetragonulaCarbonaria_013704-T1	NHE1	Sodium hydrogen exchanger	EggNog-Mapper
TetragonulaCarbonaria_013711-T1	APLIP1	Phosphotyrosine-binding domain	EggNog-Mapper
TetragonulaCarbonaria_013720-T1	CIAO1	Probable cytosolic iron-sulfur protein assembly protein Ciao1	UniProtKB
TetragonulaCarbonaria_013720-T1	CIAO1	IKI3 family	EggNog-Mapper
TetragonulaCarbonaria_013725-T1	DRE4	Uncharacterized protein	UniProtKB
TetragonulaCarbonaria_013725-T1	DRE4	FACT complex subunit (SPT16/CDC68)	EggNog-Mapper
TetragonulaCarbonaria_013762-T1	UBCD4	ubiquitin-conjugating enzyme E2-22 kDa-like	EggNog-Mapper
TetragonulaCarbonaria_013768-T1	FTZ-F1	ZnF_C4	EggNog-Mapper
TetragonulaCarbonaria_013863-T1	PCYOX1L	Prenylcysteine oxidase 1	EggNog-Mapper
TetragonulaCarbonaria_013892-T1	DDR2	Discoidin domain receptor tyrosine kinase	EggNog-Mapper
TetragonulaCarbonaria_013973-T1	TAF4	Transcription initiation factor	EggNog-Mapper
TetragonulaCarbonaria_013979-T1	JARID2	jmjN domain	EggNog-Mapper
TetragonulaCarbonaria_013981-T1	CNOT1	CCR4-Not complex component, Not1	EggNog-Mapper
TetragonulaCarbonaria_014020-T1	DPIT47	Inherit from biNOG: Tetratricopeptide repeat domain 4	EggNog-Mapper
TetragonulaCarbonaria_014028-T1	ASF1	ASF1 like histone chaperone	EggNog-Mapper
TetragonulaCarbonaria_014040-T1	MYO1E	myosin Ie	EggNog-Mapper
TetragonulaCarbonaria_014044-T1	CYP6A9	cytochrome P450	EggNog-Mapper
TetragonulaCarbonaria_014047-T1	MRPS2	mitochondrial ribosomal protein S2	EggNog-Mapper
TetragonulaCarbonaria_014053-T1	L(2)TID	DnaJ central domain	EggNog-Mapper
TetragonulaCarbonaria_014090-T1	GSTO1	glutathione s-transferase	EggNog-Mapper
TetragonulaCarbonaria_014104-T1	TSC1	Hamartin protein	EggNog-Mapper
TetragonulaCarbonaria_014109-T1	MBF1	Helix-turn-helix	EggNog-Mapper
TetragonulaCarbonaria_014126-T1	SYX7	SynN	EggNog-Mapper
TetragonulaCarbonaria_014148-T1	RPL9	Uncharacterized protein	UniProtKB
TetragonulaCarbonaria_014148-T1	RPL9	Ribosomal protein L6	EggNog-Mapper
TetragonulaCarbonaria_014149-T1	ABCG1	ATP-binding cassette, sub-family G (WHITE), member	EggNog-Mapper
TetragonulaCarbonaria_014161-T1	H2B	Histone H2B	UniProtKB
TetragonulaCarbonaria_014161-T1	HTB1	Core component of nucleosome	EggNog-Mapper
TetragonulaCarbonaria_014163-T1	HIS2A	Histone H2A	UniProtKB
TetragonulaCarbonaria_014163-T1	H2AFJ	Histone H2A	EggNog-Mapper
TetragonulaCarbonaria_014172-T1	ARMC8	Armadillo repeat containing 8	EggNog-Mapper
TetragonulaCarbonaria_014191-T1	IMPAD1	inositol monophosphatase domain containing 1	EggNog-Mapper
TetragonulaCarbonaria_014192-T1	IMPAD1	inositol monophosphatase domain containing 1	EggNog-Mapper
TetragonulaCarbonaria_014194-T1	GALE3	DysFC	EggNog-Mapper
TetragonulaCarbonaria_014197-T1	SSL1	TFIIH C1-like domain	EggNog-Mapper
TetragonulaCarbonaria_014222-T1	U2SURP	U2 snRNP-associated SURP domain containing	EggNog-Mapper
TetragonulaCarbonaria_014223-T1	MSL-2	CXC	EggNog-Mapper
TetragonulaCarbonaria_014266-T1	RPB7	Pfam:RNA_pol_Rpb7_N	EggNog-Mapper
TetragonulaCarbonaria_014268-T1	RRP4	S1	EggNog-Mapper
TetragonulaCarbonaria_014300-T1	G9A	Pre-SET motif	EggNog-Mapper
TetragonulaCarbonaria_014314-T1	SURF6	Surfeit locus protein 6	EggNog-Mapper
TetragonulaCarbonaria_014331-T1	ATG5	Autophagy protein 5	UniProtKB
TetragonulaCarbonaria_014331-T1	ATG5	Autophagy protein Apg5	EggNog-Mapper
TetragonulaCarbonaria_014340-T1	NUP54	Uncharacterized protein	UniProtKB
TetragonulaCarbonaria_014340-T1	NUP54	Inherit from artNOG: nucleoporin	EggNog-Mapper
TetragonulaCarbonaria_014341-T1	GABA-B-R1	7 transmembrane sweet-taste receptor of 3 GCPR	EggNog-Mapper
TetragonulaCarbonaria_014342-T1	MED22	mediator of RNA polymerase II transcription subunit	EggNog-Mapper
TetragonulaCarbonaria_014379-T1	HSPA5	Heat shock 70kDa protein 5 (Glucose-regulated protein, 78kDa)	EggNog-Mapper
TetragonulaCarbonaria_014396-T1	EIP74EF	ETS	EggNog-Mapper
TetragonulaCarbonaria_014407-T1	EIP74EF	ETS	EggNog-Mapper
TetragonulaCarbonaria_014431-T1	B-H1	Homeobox domain	EggNog-Mapper
TetragonulaCarbonaria_014433-T1	B-H1	Homeobox domain	EggNog-Mapper
TetragonulaCarbonaria_014443-T1	SEC31	WD domain, G-beta repeat	EggNog-Mapper
TetragonulaCarbonaria_014444-T1	PGANT3	Glycosyl transferase family 2	EggNog-Mapper
TetragonulaCarbonaria_014524-T1	CDK5ALPHA	Cyclin-dependent kinase 5 activator protein	EggNog-Mapper
TetragonulaCarbonaria_014569-T1	COX6A1	Cytochrome c oxidase	EggNog-Mapper
TetragonulaCarbonaria_014570-T1	PK17E	Lipopolysaccharide kinase (Kdo/WaaP) family	EggNog-Mapper
TetragonulaCarbonaria_014640-T1	RAB26	RAB	EggNog-Mapper
TetragonulaCarbonaria_014641-T1	PIAS2	Protein inhibitor of activated STAT	EggNog-Mapper
TetragonulaCarbonaria_014679-T1	CDK12	S_TKc	EggNog-Mapper
TetragonulaCarbonaria_014679-T2	CDK12	S_TKc	EggNog-Mapper
TetragonulaCarbonaria_014679-T3	CDK12	S_TKc	EggNog-Mapper
TetragonulaCarbonaria_014679-T4	CDK12	S_TKc	EggNog-Mapper
TetragonulaCarbonaria_014680-T1	RBBP8	Retinoblastoma binding protein 8	EggNog-Mapper
TetragonulaCarbonaria_014703-T1	ATG1	Uncharacterized protein	UniProtKB
TetragonulaCarbonaria_014703-T1	ATG1	Domain of unknown function (DUF3543)	EggNog-Mapper
TetragonulaCarbonaria_014717-T1	IGFN36	Uncharacterized protein	UniProtKB
TetragonulaCarbonaria_014732-T1	TRIM45	tripartite motif containing 45	EggNog-Mapper
TetragonulaCarbonaria_014756-T1	RPL37A	Ribosomal L37ae protein family	EggNog-Mapper
TetragonulaCarbonaria_014776-T1	RABGAP2	Uncharacterized protein	UniProtKB
TetragonulaCarbonaria_014790-T1	SIRT6	Uncharacterized protein	UniProtKB
TetragonulaCarbonaria_014790-T1	SIRT6	Sir2 family	EggNog-Mapper
TetragonulaCarbonaria_014807-T1	SPT4	Spt4/RpoE2 zinc finger	EggNog-Mapper
TetragonulaCarbonaria_014815-T1	S6K	ribosomal protein S6 kinase beta-1-like	EggNog-Mapper
TetragonulaCarbonaria_014824-T1	TAF7	TAFII55 protein conserved region	EggNog-Mapper
TetragonulaCarbonaria_014847-T1	NMDAR1	NMDA receptor subtype of glutamate-gated ion channels with high calcium permeability and voltage-dependent sensitivity to magnesium	EggNog-Mapper
TetragonulaCarbonaria_014856-T1	NDUFS3	Uncharacterized protein	UniProtKB
TetragonulaCarbonaria_014856-T1	NDUFS3	NADH dehydrogenase (ubiquinone) Fe-S protein 3, 30kDa (NADH-coenzyme Q reductase)	EggNog-Mapper
TetragonulaCarbonaria_014864-T1	BRE1	RING	EggNog-Mapper
TetragonulaCarbonaria_014871-T1	MIP40	Inherit from biNOG: Lin-37 homolog (C	EggNog-Mapper
TetragonulaCarbonaria_014888-T1	RHO-6	Rhomboid family	EggNog-Mapper
TetragonulaCarbonaria_014896-T1	PSF2	DNA replication complex GINS protein PSF2	EggNog-Mapper
TetragonulaCarbonaria_014901-T1	RPB11	RNA polymerase Rpb3/Rpb11 dimerisation domain	EggNog-Mapper
TetragonulaCarbonaria_014903-T1	MYD88	TIR domain	EggNog-Mapper
TetragonulaCarbonaria_014904-T1	ECT4	sterile alpha and TIR motif-containing protein	EggNog-Mapper
TetragonulaCarbonaria_014905-T1	ECT4	sterile alpha and TIR motif-containing protein	EggNog-Mapper
TetragonulaCarbonaria_014909-T1	NME8	NME NM23 family member 9	EggNog-Mapper
TetragonulaCarbonaria_014933-T1	PRP19	Uncharacterized protein	UniProtKB
TetragonulaCarbonaria_014933-T1	PRP19	Prp19/Pso4-like	EggNog-Mapper
TetragonulaCarbonaria_014947-T1	THOC6	WD domain, G-beta repeat	EggNog-Mapper
TetragonulaCarbonaria_014949-T1	UBA1	Ubiquitin-activating enzyme active site	EggNog-Mapper
TetragonulaCarbonaria_014957-T1	RRP40	Inherit from inNOG: Exosome complex	EggNog-Mapper
TetragonulaCarbonaria_015014-T1	TDC1	Uncharacterized protein	UniProtKB
TetragonulaCarbonaria_015015-T1	TDC2	Pyridoxal-dependent decarboxylase conserved domain	EggNog-Mapper
TetragonulaCarbonaria_015019-T1	MTACP1	Carrier of the growing fatty acid chain in fatty acid biosynthesis (By similarity)	EggNog-Mapper
TetragonulaCarbonaria_015020-T1	TBC1D9	GRAM	EggNog-Mapper
TetragonulaCarbonaria_015021-T1	RPS21	40S ribosomal protein S21	EggNog-Mapper
TetragonulaCarbonaria_015094-T1	TANGO13	Protein-tyrosine sulfotransferase	UniProtKB
TetragonulaCarbonaria_015094-T1	TANGO13	Sulfotransferase domain	EggNog-Mapper
TetragonulaCarbonaria_015128-T1	TAF2	Peptidase family M1	EggNog-Mapper
TetragonulaCarbonaria_015141-T1	HYDR1	alpha/beta hydrolase fold	EggNog-Mapper
TetragonulaCarbonaria_015164-T1	GPRDIH1	Diuretic hormone	EggNog-Mapper
TetragonulaCarbonaria_015167-T1	GPRDIH1	7 transmembrane receptor (Secretin family)	EggNog-Mapper
TetragonulaCarbonaria_015174-T1	RPS15A	ribosomal protein	EggNog-Mapper
TetragonulaCarbonaria_015181-T1	NTF-2	nuclear transport factor 2-like	EggNog-Mapper
TetragonulaCarbonaria_015182-T1	RPL27	60S ribosomal protein L27	UniProtKB
TetragonulaCarbonaria_015182-T1	RPL27	60S ribosomal protein L27	EggNog-Mapper
TetragonulaCarbonaria_015184-T1	MED15	Mediator of RNA polymerase II transcription subunit 15	UniProtKB
TetragonulaCarbonaria_015184-T1	MED15	mediator of RNA polymerase II transcription subunit	EggNog-Mapper
TetragonulaCarbonaria_015208-T1	HSP83	Hsp90 protein	EggNog-Mapper
TetragonulaCarbonaria_015223-T1	UFD1-LIKE	Ubiquitin fusion degradation protein UFD1	EggNog-Mapper
TetragonulaCarbonaria_015224-T1	GOT2	Aminotransferase class I and II	EggNog-Mapper
TetragonulaCarbonaria_015228-T1	NRV2	Uncharacterized protein	UniProtKB
TetragonulaCarbonaria_015228-T1	NRV2	Sodium / potassium ATPase beta chain	EggNog-Mapper
TetragonulaCarbonaria_015249-T1	RFC4	Viral (Superfamily 1) RNA helicase	EggNog-Mapper
TetragonulaCarbonaria_015257-T1	APP-BP1	ThiF family	EggNog-Mapper
TetragonulaCarbonaria_015260-T1	TOP2	Control of topological states of DNA by transient breakage and subsequent rejoining of DNA strands	EggNog-Mapper
TetragonulaCarbonaria_015267-T1	MRPL30	Inherit from inNOG: ribosomal protein, L30	EggNog-Mapper
TetragonulaCarbonaria_015347-T1	HR4	ZnF_C4	EggNog-Mapper
TetragonulaCarbonaria_015349-T1	HR4	ZnF_C4	EggNog-Mapper
TetragonulaCarbonaria_015413-T1	NOTCH2	neurogenic locus notch homolog protein	EggNog-Mapper
TetragonulaCarbonaria_015423-T1	RAPGEF1	Rap guanine nucleotide exchange factor (GEF) 1	EggNog-Mapper
TetragonulaCarbonaria_015424-T1	SURF4	Surfeit 4	EggNog-Mapper
TetragonulaCarbonaria_015425-T1	MKP-4	DSPc	EggNog-Mapper
TetragonulaCarbonaria_015455-T1	ADE3	phosphoribosylglycinamide formyltransferase activity	EggNog-Mapper
TetragonulaCarbonaria_015458-T1	UBE2G1	Ubiquitin-conjugating enzyme	EggNog-Mapper
TetragonulaCarbonaria_015490-T1	CPAP3-B	Chitin binding Peritrophin-A domain	EggNog-Mapper
TetragonulaCarbonaria_015499-T1	MED18	Mediator of RNA polymerase II transcription subunit 18	UniProtKB
TetragonulaCarbonaria_015499-T1	MED18	mediator of RNA polymerase II transcription subunit	EggNog-Mapper
TetragonulaCarbonaria_015500-T1	TRP1	Translocation protein Sec62	EggNog-Mapper
TetragonulaCarbonaria_015513-T1	RNH1	Caulimovirus viroplasmin	EggNog-Mapper
TetragonulaCarbonaria_015522-T1	HS3ST-A	Sulfotransferase domain	EggNog-Mapper
TetragonulaCarbonaria_015541-T1	TIM9B	Tim10/DDP family zinc finger	EggNog-Mapper
TetragonulaCarbonaria_015544-T1	CDC45L	CDC45-like protein	EggNog-Mapper
TetragonulaCarbonaria_015546-T1	RPN11	Uncharacterized protein	UniProtKB
TetragonulaCarbonaria_015546-T1	RPN11	26S proteasome non-ATPase regulatory subunit	EggNog-Mapper
TetragonulaCarbonaria_015551-T1	CPAP3C	Uncharacterized protein	UniProtKB
TetragonulaCarbonaria_015551-T1	CPAP3-C	Chitin binding Peritrophin-A domain	EggNog-Mapper
TetragonulaCarbonaria_015559-T1	CPAP3D	Uncharacterized protein	UniProtKB
TetragonulaCarbonaria_015561-T1	ARP5	ACTIN	EggNog-Mapper
TetragonulaCarbonaria_015562-T1	ARP5	ACTIN	EggNog-Mapper
TetragonulaCarbonaria_015585-T1	ATOH8	Atonal homolog 8 (Drosophila)	EggNog-Mapper
TetragonulaCarbonaria_015587-T1	CAF1	Uncharacterized protein	UniProtKB
TetragonulaCarbonaria_015587-T1	CAF1	Histone-binding protein RBBP4 or subunit C of CAF1 complex	EggNog-Mapper
TetragonulaCarbonaria_015593-T1	ATF6	activating transcription factor 6	EggNog-Mapper
TetragonulaCarbonaria_015594-T1	ORC5	Origin recognition complex subunit	EggNog-Mapper
TetragonulaCarbonaria_015600-T1	HERC2	HECT and RLD domain containing E3 ubiquitin protein ligase	EggNog-Mapper
TetragonulaCarbonaria_015601-T1	HERC2	HECT and RLD domain containing E3 ubiquitin protein ligase	EggNog-Mapper
TetragonulaCarbonaria_015603-T1	HERC2	HECT and RLD domain containing E3 ubiquitin protein ligase	EggNog-Mapper
TetragonulaCarbonaria_015604-T1	HERC2	HECT and RLD domain containing E3 ubiquitin protein ligase	EggNog-Mapper
TetragonulaCarbonaria_015605-T1	HERC2	HECT and RLD domain containing E3 ubiquitin protein ligase	EggNog-Mapper
TetragonulaCarbonaria_015606-T1	HERC2	HECT and RLD domain containing E3 ubiquitin protein ligase	EggNog-Mapper
TetragonulaCarbonaria_015607-T1	HERC2	HECT and RLD domain containing E3 ubiquitin protein ligase	EggNog-Mapper
TetragonulaCarbonaria_015608-T1	HERC2	HECT and RLD domain containing E3 ubiquitin protein ligase	EggNog-Mapper
TetragonulaCarbonaria_015616-T1	RPL5	Uncharacterized protein	UniProtKB
TetragonulaCarbonaria_015616-T1	RPL5	ribosomal protein L5	EggNog-Mapper
TetragonulaCarbonaria_015618-T1	NOM1	nucleolar protein with MIF4G domain 1	EggNog-Mapper
TetragonulaCarbonaria_015619-T1	LYS3	Uncharacterized protein	UniProtKB
TetragonulaCarbonaria_015620-T1	EF1BETA	Eukaryotic elongation factor 1 beta central acidic region	EggNog-Mapper
TetragonulaCarbonaria_015621-T1	ND75	Molybdopterin oxidoreductase	EggNog-Mapper
TetragonulaCarbonaria_015697-T1	CYP1	PPIases accelerate the folding of proteins (By similarity)	EggNog-Mapper
TetragonulaCarbonaria_015698-T1	CCAR1	Uncharacterized protein	UniProtKB
TetragonulaCarbonaria_015698-T2	CCAR1	Uncharacterized protein	UniProtKB
TetragonulaCarbonaria_015703-T1	RPS7	Ribosomal protein S7e	EggNog-Mapper
TetragonulaCarbonaria_015707-T1	COX5B	cytochrome C oxidase	EggNog-Mapper
TetragonulaCarbonaria_015715-T1	MPP6	M-phase phosphoprotein 6	EggNog-Mapper
TetragonulaCarbonaria_015850-T1	TTC25	Tetratricopeptide repeat domain 25	EggNog-Mapper
TetragonulaCarbonaria_015852-T1	NDUFB6	NADH dehydrogenase (ubiquinone) 1 beta subcomplex, 6, 17kDa	EggNog-Mapper
TetragonulaCarbonaria_015856-T1	CSP6	Insect pheromone-binding family, A10/OS-D	EggNog-Mapper
TetragonulaCarbonaria_015857-T1	CDC2RK	S_TKc	EggNog-Mapper
TetragonulaCarbonaria_015861-T1	APC7	TPR	EggNog-Mapper
TetragonulaCarbonaria_015862-T1	AUT1	Autophagy-related protein 3	UniProtKB
TetragonulaCarbonaria_015862-T1	AUT1	Autophagy-related protein 3	EggNog-Mapper
TetragonulaCarbonaria_015910-T1	RPS2	Ribosomal protein S5, N-terminal domain	EggNog-Mapper
TetragonulaCarbonaria_015914-T1	CALMODULIN1	Calmodulin-1	UniProtKB
TetragonulaCarbonaria_015917-T1	ATP5C1	ATP synthase subunit gamma	UniProtKB
TetragonulaCarbonaria_015917-T1	ATP5C1	Mitochondrial membrane ATP synthase (F(1)F(0) ATP synthase or Complex V) produces ATP from ADP in the presence of a proton gradient across the membrane which is generated by electron transport complexes of the respiratory chain	EggNog-Mapper
TetragonulaCarbonaria_015920-T1	TUBG1	Tubulin is the major constituent of microtubules	EggNog-Mapper
TetragonulaCarbonaria_015924-T1	CSN5	Uncharacterized protein	UniProtKB
TetragonulaCarbonaria_015924-T1	CSN5	Pfam:Mov34	EggNog-Mapper
TetragonulaCarbonaria_015934-T1	MCT1	Monocarboxylate transporter	EggNog-Mapper
TetragonulaCarbonaria_015938-T1	TPX5	C-terminal domain of 1-Cys peroxiredoxin	EggNog-Mapper
TetragonulaCarbonaria_015940-T1	FBXL4	FBOX	EggNog-Mapper
TetragonulaCarbonaria_015956-T1	RPL36	Ribosomal protein L36e	EggNog-Mapper
TetragonulaCarbonaria_015957-T1	COG3	Uncharacterized protein	UniProtKB
TetragonulaCarbonaria_015957-T1	COG3	Sec34-like family	EggNog-Mapper
TetragonulaCarbonaria_015991-T1	RPL21	Uncharacterized protein	UniProtKB
TetragonulaCarbonaria_015991-T1	RPL21	Ribosomal protein L21e	EggNog-Mapper
TetragonulaCarbonaria_016015-T1	SLC9B2	Solute carrier family 9, subfamily B (NHA2, cation proton antiporter 2), member 2	EggNog-Mapper
TetragonulaCarbonaria_016017-T1	NHA1	Sodium/hydrogen exchanger family	EggNog-Mapper
TetragonulaCarbonaria_016018-T1	NHA1	Sodium/hydrogen exchanger family	EggNog-Mapper
TetragonulaCarbonaria_016038-T1	NDUFB3	NADH dehydrogenase (ubiquinone) 1 beta subcomplex	EggNog-Mapper
TetragonulaCarbonaria_016038-T2	NDUFB3	NADH dehydrogenase (ubiquinone) 1 beta subcomplex	EggNog-Mapper
TetragonulaCarbonaria_016056-T1	RBCN-3B	WD domain, G-beta repeat	EggNog-Mapper
TetragonulaCarbonaria_016098-T1	SEC3	exocyst complex component	EggNog-Mapper
TetragonulaCarbonaria_016102-T1	ALPHA1,2MANNOSIDASE	alpha-1,2-Mannosidase	UniProtKB
TetragonulaCarbonaria_016102-T1	EDEM2	Glycosyl hydrolase family 47	EggNog-Mapper
TetragonulaCarbonaria_016112-T1	BUB3	WD domain, G-beta repeat	EggNog-Mapper
TetragonulaCarbonaria_016113-T1	NOP56	NOP5NT (NUC127) domain	EggNog-Mapper
TetragonulaCarbonaria_016126-T1	ATG4	Peptidase family C54	EggNog-Mapper
TetragonulaCarbonaria_016172-T1	EIF3-S6	Component of the eukaryotic translation initiation factor 3 (eIF-3) complex, which is involved in protein synthesis and, together with other initiation factors, stimulates binding of mRNA and methionyl-tRNAi to the 40S ribosome (By similarity)	EggNog-Mapper
TetragonulaCarbonaria_016174-T1	MTTFB1	Ribosomal RNA adenine dimethylase	EggNog-Mapper
TetragonulaCarbonaria_016270-T1	SYT7	C2 domain	EggNog-Mapper
TetragonulaCarbonaria_016274-T1	SYT7	C2 domain	EggNog-Mapper
TetragonulaCarbonaria_016277-T1	MED11	Mediator of RNA polymerase II transcription subunit 11	UniProtKB
TetragonulaCarbonaria_016277-T1	MED11	mediator of RNA polymerase II transcription subunit	EggNog-Mapper
TetragonulaCarbonaria_016280-T1	CDC42	RHO	EggNog-Mapper
TetragonulaCarbonaria_016301-T1	ROC2	Inherit from biNOG: Ring finger protein 7	EggNog-Mapper
TetragonulaCarbonaria_016302-T1	TRET1	Sugar (and other) transporter	EggNog-Mapper
TetragonulaCarbonaria_016310-T1	SRPN2	SERPIN	EggNog-Mapper
TetragonulaCarbonaria_016319-T1	PAR-1	S_TKc	EggNog-Mapper
TetragonulaCarbonaria_016324-T1	PAR-1	S_TKc	EggNog-Mapper
TetragonulaCarbonaria_016328-T1	SIX4	Uncharacterized protein	UniProtKB
TetragonulaCarbonaria_016328-T1	SIX4	Homeobox domain	EggNog-Mapper
TetragonulaCarbonaria_016329-T1	SIX4	Homeobox domain	EggNog-Mapper
TetragonulaCarbonaria_016330-T1	SIX4	Homeobox domain	EggNog-Mapper
TetragonulaCarbonaria_016349-T1	NT8	Transporter	UniProtKB
TetragonulaCarbonaria_016359-T1	GSTD3	glutathione Stransferase	EggNog-Mapper
TetragonulaCarbonaria_016362-T1	NDUFS8	NADH dehydrogenase (Ubiquinone) Fe-S protein 8, 23kDa (NADH-coenzyme Q reductase)	EggNog-Mapper
TetragonulaCarbonaria_016370-T1	PTCD3	Pentatricopeptide repeat domain 3	EggNog-Mapper
TetragonulaCarbonaria_016380-T1	SMYD5	SET domain	EggNog-Mapper
TetragonulaCarbonaria_016405-T1	CLIPA15	Tryp_SPc	EggNog-Mapper
TetragonulaCarbonaria_016408-T1	EIF3-S7	Component of the eukaryotic translation initiation factor 3 (eIF-3) complex, which is involved in protein synthesis and, together with other initiation factors, stimulates binding of mRNA and methionyl-tRNAi to the 40S ribosome (By similarity)	EggNog-Mapper
TetragonulaCarbonaria_016416-T1	ATE1	Involved in the post-translational conjugation of arginine to the N-terminal aspartate or glutamate of a protein	EggNog-Mapper
TetragonulaCarbonaria_016418-T1	MED19	Mediator of RNA polymerase II transcription subunit 19	UniProtKB
TetragonulaCarbonaria_016418-T1	MED19	mediator of RNA polymerase II transcription subunit	EggNog-Mapper
TetragonulaCarbonaria_016419-T1	MED19	Mediator of RNA polymerase II transcription subunit 19	UniProtKB
TetragonulaCarbonaria_016419-T1	EWSR1	Ewing sarcoma breakpoint region 1	EggNog-Mapper
TetragonulaCarbonaria_016420-T1	BAXI1	Uncharacterized protein	UniProtKB
TetragonulaCarbonaria_016431-T1	RNPS1	RNA binding protein S1, serine-rich domain	EggNog-Mapper
TetragonulaCarbonaria_016462-T1	KATNB1	Katanin p80 WD40 repeat-containing subunit B1	UniProtKB
TetragonulaCarbonaria_016462-T1	KAT80	WD domain, G-beta repeat	EggNog-Mapper
TetragonulaCarbonaria_016463-T1	KATNB1	Katanin p80 WD40 repeat-containing subunit B1	UniProtKB
TetragonulaCarbonaria_016463-T1	KAT80	WD domain, G-beta repeat	EggNog-Mapper
TetragonulaCarbonaria_016476-T1	ATP5I	ATP synthase E chain	EggNog-Mapper
TetragonulaCarbonaria_016507-T1	NDUFV1	NADH dehydrogenase (ubiquinone) flavoprotein 1, 51kDa	EggNog-Mapper
TetragonulaCarbonaria_016517-T1	AC3	ORF for hypothetical protein	UniProtKB
TetragonulaCarbonaria_016517-T1	AC3	CYCc	EggNog-Mapper
TetragonulaCarbonaria_016519-T1	AC3	CYCc	EggNog-Mapper
TetragonulaCarbonaria_016544-T1	MEI-W68	Inherit from inNOG: Meiotic recombination protein spo11	EggNog-Mapper
TetragonulaCarbonaria_016623-T1	PGLYM78	PGAM	EggNog-Mapper
TetragonulaCarbonaria_016651-T1	MRPL46	ribosomal protein, L46	EggNog-Mapper
TetragonulaCarbonaria_016671-T1	HPR1	THO complex subunit 1 transcription elongation factor	EggNog-Mapper
TetragonulaCarbonaria_016674-T1	HPR1	THO complex subunit 1 transcription elongation factor	EggNog-Mapper
TetragonulaCarbonaria_016719-T1	DESAT1	fatty acid desaturase	EggNog-Mapper
TetragonulaCarbonaria_016727-T1	DESAT1	fatty acid desaturase	EggNog-Mapper
TetragonulaCarbonaria_016809-T1	MRPL37	Uncharacterized protein	UniProtKB
TetragonulaCarbonaria_016809-T1	MRPL37	mitochondrial ribosomal protein, L37	EggNog-Mapper
TetragonulaCarbonaria_016814-T1	NDUFS6	Uncharacterized protein	UniProtKB
TetragonulaCarbonaria_016814-T1	NDUFS6	NADH dehydrogenase (ubiquinone) Fe-S protein 6	EggNog-Mapper
TetragonulaCarbonaria_016816-T1	DESAT1	fatty acid desaturase	EggNog-Mapper
TetragonulaCarbonaria_016817-T1	RPLP1	60s Acidic ribosomal protein	EggNog-Mapper
TetragonulaCarbonaria_016841-T1	RPS13	Uncharacterized protein	UniProtKB
TetragonulaCarbonaria_016841-T1	RPS13	Ribosomal protein S15	EggNog-Mapper
TetragonulaCarbonaria_016852-T1	SPZ3		EggNog-Mapper
TetragonulaCarbonaria_016853-T1	SPZ3		EggNog-Mapper
TetragonulaCarbonaria_016860-T1	GAPDH2	Gp_dh_N	EggNog-Mapper
TetragonulaCarbonaria_016862-T1	T3DH	Iron-containing alcohol dehydrogenase	EggNog-Mapper
TetragonulaCarbonaria_016888-T1	MED30	Mediator complex subunit 30	EggNog-Mapper
TetragonulaCarbonaria_016898-T1	EARS2	Glutamyl-tRNA synthetase 2, mitochondrial	EggNog-Mapper
TetragonulaCarbonaria_016899-T1	SU(Z)12	VEFS-Box of polycomb protein	EggNog-Mapper
TetragonulaCarbonaria_016900-T1	METTL22	Methyltransferase like 22	EggNog-Mapper
TetragonulaCarbonaria_016907-T1	FAB1	Uncharacterized protein	UniProtKB
TetragonulaCarbonaria_016907-T1	FAB1	Phosphatidylinositol-4-phosphate 5-Kinase	EggNog-Mapper
TetragonulaCarbonaria_016912-T1	DH44	CRF	EggNog-Mapper
TetragonulaCarbonaria_016928-T1	RPL8	Ribosomal Proteins L2, C-terminal domain	EggNog-Mapper
TetragonulaCarbonaria_016930-T1	P58IPK	DnaJ domain	EggNog-Mapper
TetragonulaCarbonaria_016942-T1	DRL2	Uncharacterized protein	UniProtKB
TetragonulaCarbonaria_016957-T1	ARC-P34	protein 2 3 complex subunit 2	EggNog-Mapper
TetragonulaCarbonaria_016981-T1	RPL12	Ribosomal protein L12	EggNog-Mapper
TetragonulaCarbonaria_016988-T1	RH3	Serpentine type 7TM GPCR chemoreceptor Srsx	EggNog-Mapper
TetragonulaCarbonaria_017002-T1	CDC27	TPR	EggNog-Mapper
TetragonulaCarbonaria_017007-T1	SNMP1	CD36 family	EggNog-Mapper
TetragonulaCarbonaria_017008-T1	SNMP1	CD36 family	EggNog-Mapper
TetragonulaCarbonaria_017009-T1	SNMP1	CD36 family	EggNog-Mapper
TetragonulaCarbonaria_017032-T1	RPS19A	Ribosomal protein S19e	EggNog-Mapper
TetragonulaCarbonaria_017047-T1	PSMD1	Proteasome (Prosome, macropain) 26S subunit, non-ATPase, 1	EggNog-Mapper
TetragonulaCarbonaria_017081-T1	CAP-D2	Regulatory subunit of the condensin complex, a complex required for conversion of interphase chromatin into mitotic-like condense chromosomes	EggNog-Mapper
TetragonulaCarbonaria_017099-T1	TANGO11	Pfam:DUF800	EggNog-Mapper
TetragonulaCarbonaria_017119-T1	NHE3	Sodium hydrogen exchanger	EggNog-Mapper
TetragonulaCarbonaria_017131-T1	NMDYN-D7	NDK	EggNog-Mapper
TetragonulaCarbonaria_017133-T1	ATP5D	ATP synthase, H transporting, mitochondrial F1 complex, delta subunit	EggNog-Mapper
TetragonulaCarbonaria_017190-T1	UBA2	Ubiquitin-activating enzyme active site	EggNog-Mapper
TetragonulaCarbonaria_017219-T1	PKA-R2	CAMP-dependent protein kinase type II regulatory	EggNog-Mapper
TetragonulaCarbonaria_017255-T1	SYN1	PDZ domain (Also known as DHR or GLGF)	EggNog-Mapper
TetragonulaCarbonaria_017257-T1	SNTB1	Syntrophin, beta 1 (Dystrophin-associated protein A1, 59kDa, basic component 1)	EggNog-Mapper
TetragonulaCarbonaria_017260-T1	MYO20	MYSc	EggNog-Mapper
TetragonulaCarbonaria_017262-T1	MYO20	MYSc	EggNog-Mapper
TetragonulaCarbonaria_017267-T1	MYO20	MYSc	EggNog-Mapper
TetragonulaCarbonaria_017278-T1	ZFRP8	Programmed cell death protein 2, C-terminal putative domain	EggNog-Mapper
TetragonulaCarbonaria_017285-T1	INTS6	VWA	EggNog-Mapper
TetragonulaCarbonaria_017296-T1	SIRT2	Sir2 family	EggNog-Mapper
TetragonulaCarbonaria_017304-T1	SPEC2	Uncharacterized protein	UniProtKB
TetragonulaCarbonaria_017304-T1	SPEC2	Inherit from inNOG: CDC42 small effector	EggNog-Mapper
TetragonulaCarbonaria_017330-T1	ATPSYN-CF6	Mitochondrial ATP synthase coupling factor 6	EggNog-Mapper
TetragonulaCarbonaria_017382-T1	NAA20	n-alpha-acetyltransferase 20, NatB catalytic subunit-like	EggNog-Mapper
TetragonulaCarbonaria_017387-T1	UNC-76	FEZ-like protein	EggNog-Mapper
TetragonulaCarbonaria_017390-T1	DNAJC4	DnaJ (Hsp40) homolog, subfamily C, member 4	EggNog-Mapper
TetragonulaCarbonaria_017391-T1	FUCT6	SH3	EggNog-Mapper
TetragonulaCarbonaria_017451-T1	MAD2	HORMA domain	EggNog-Mapper
TetragonulaCarbonaria_017466-T1	FHL5	four and A half lim domains	EggNog-Mapper
TetragonulaCarbonaria_017472-T1	BLIMP1	Uncharacterized protein	UniProtKB
TetragonulaCarbonaria_017472-T1	BLIMP-1	SET domain	EggNog-Mapper
TetragonulaCarbonaria_017479-T1	CDA5	Polysaccharide deacetylase	EggNog-Mapper
TetragonulaCarbonaria_017480-T1	ADCY10	adenylate cyclase 10 (soluble)	EggNog-Mapper
TetragonulaCarbonaria_017482-T1	ADCY10	adenylate cyclase 10 (soluble)	EggNog-Mapper
TetragonulaCarbonaria_017489-T1	RPS10	Plectin/S10 domain	EggNog-Mapper
TetragonulaCarbonaria_017489-T2	RPS10	Plectin/S10 domain	EggNog-Mapper
TetragonulaCarbonaria_017490-T1	RPS10	Plectin/S10 domain	EggNog-Mapper
TetragonulaCarbonaria_017496-T1	ARR2	Arrestin_C	EggNog-Mapper
TetragonulaCarbonaria_017501-T1	RPS4	40S ribosomal protein S4-like	EggNog-Mapper
TetragonulaCarbonaria_017512-T1	YIP2	Thiolase, N-terminal domain	EggNog-Mapper
TetragonulaCarbonaria_017513-T1	RANBP2	Uncharacterized protein	UniProtKB
TetragonulaCarbonaria_017514-T1	RANBP2	Uncharacterized protein	UniProtKB
TetragonulaCarbonaria_017548-T1	SCRASP2	Fz domain	EggNog-Mapper
TetragonulaCarbonaria_017549-T1	SCRASP2	Fz domain	EggNog-Mapper
TetragonulaCarbonaria_017568-T1	SULF1	Sulfatase protein	EggNog-Mapper
TetragonulaCarbonaria_017571-T1	SULF1	Sulfatase protein	EggNog-Mapper
TetragonulaCarbonaria_017571-T2	SULF1	Sulfatase protein	EggNog-Mapper
TetragonulaCarbonaria_017573-T1	SU(VAR)33	Uncharacterized protein	UniProtKB
TetragonulaCarbonaria_017573-T1	SU(VAR)3-3	HI0933-like protein	EggNog-Mapper
TetragonulaCarbonaria_017579-T1	TOLL8	Uncharacterized protein	UniProtKB
TetragonulaCarbonaria_017579-T1	TOLL8	TIR	EggNog-Mapper
TetragonulaCarbonaria_017586-T1	SU(VAR)3-3	HI0933-like protein	EggNog-Mapper
TetragonulaCarbonaria_017604-T1	TOLL6	TIR	EggNog-Mapper
TetragonulaCarbonaria_017637-T1	DNMT1	Cytosine-specific methyltransferase	EggNog-Mapper
TetragonulaCarbonaria_017648-T1	RRP1	Endonuclease/Exonuclease/phosphatase family	EggNog-Mapper
TetragonulaCarbonaria_017651-T1	ABCB7	ATP-binding cassette subfamily B, member 7	EggNog-Mapper
TetragonulaCarbonaria_017653-T1	BET3	Transport protein particle (TRAPP) component	EggNog-Mapper
TetragonulaCarbonaria_017663-T1	PKA-C3	S_TK_X	EggNog-Mapper
TetragonulaCarbonaria_017686-T1	UNC-5	ZU5 domain	EggNog-Mapper
TetragonulaCarbonaria_017713-T1	UNC5D	unc-5 homolog	EggNog-Mapper
TetragonulaCarbonaria_017714-T1	UNC5D	unc-5 homolog	EggNog-Mapper
TetragonulaCarbonaria_017774-T1	EIF4E	Uncharacterized protein	UniProtKB
TetragonulaCarbonaria_017774-T1	EIF-4E	eukaryotic translation initiation factor	EggNog-Mapper
TetragonulaCarbonaria_017778-T1	KAP3	Uncharacterized protein	UniProtKB
TetragonulaCarbonaria_017778-T1	KAP3	Kinesin-associated protein (KAP)	EggNog-Mapper
TetragonulaCarbonaria_017913-T1	GPRFZ2	FRI	EggNog-Mapper
TetragonulaCarbonaria_017926-T1	NHE2	Sodium hydrogen exchanger	EggNog-Mapper
TetragonulaCarbonaria_017929-T1	RAB10	Uncharacterized protein	UniProtKB
TetragonulaCarbonaria_017929-T1	RAB10	Signal recognition particle receptor beta subunit	EggNog-Mapper
TetragonulaCarbonaria_017969-T1	UEV1A	ubiquitin-conjugating enzyme E2 variant 2-like	EggNog-Mapper
TetragonulaCarbonaria_017984-T1	FAS2	Immunoglobulin V-set domain	EggNog-Mapper
TetragonulaCarbonaria_017986-T1	FAS2	Immunoglobulin V-set domain	EggNog-Mapper
TetragonulaCarbonaria_018000-T1	MRPS12	40S ribosomal protein S12	EggNog-Mapper
TetragonulaCarbonaria_018038-T1	TIP60	MOZ/SAS family	EggNog-Mapper
TetragonulaCarbonaria_018052-T1	MRPL41	Mitochondrial ribosomal protein L27	EggNog-Mapper
TetragonulaCarbonaria_018056-T1	MMP1	Matrixin	EggNog-Mapper
TetragonulaCarbonaria_018059-T1	KHC-73	Kinesin protein 1B	EggNog-Mapper
TetragonulaCarbonaria_018066-T1	PRL-1	protein tyrosine phosphatase	EggNog-Mapper
TetragonulaCarbonaria_018078-T1	ZASP66	ZM	EggNog-Mapper
TetragonulaCarbonaria_018082-T1	AGO2	DUF1785	EggNog-Mapper
TetragonulaCarbonaria_018085-T1	CRY2	DNA photolyase	EggNog-Mapper
TetragonulaCarbonaria_018085-T2	CRY2	DNA photolyase	EggNog-Mapper
TetragonulaCarbonaria_018089-T1	RNF13	PA domain	EggNog-Mapper
TetragonulaCarbonaria_018091-T1	RNF13	PA domain	EggNog-Mapper
TetragonulaCarbonaria_018134-T1	CIR1	Transcription factor	EggNog-Mapper
TetragonulaCarbonaria_018142-T1	MRPL14	Ribosomal protein L14p/L23e	EggNog-Mapper
TetragonulaCarbonaria_018154-T1	DESAT1	fatty acid desaturase	EggNog-Mapper
TetragonulaCarbonaria_018155-T1	DESAT1	fatty acid desaturase	EggNog-Mapper
TetragonulaCarbonaria_018177-T1	DPH5	S-adenosyl-L-methionine-dependent methyltransferase that catalyzes the trimethylation of the amino group of the modified target histidine residue in translation elongation factor 2 (EF- 2), to form an intermediate called diphthine	EggNog-Mapper
TetragonulaCarbonaria_018180-T1	MRPL40	mitochondrial ribosomal protein, L40	EggNog-Mapper
TetragonulaCarbonaria_018181-T1	CTU2	cytosolic thiouridylase subunit 2 homolog (S	EggNog-Mapper
TetragonulaCarbonaria_018182-T1	NDUFS5	NADH dehydrogenase (ubiquinone) Fe-S protein 5	EggNog-Mapper
TetragonulaCarbonaria_018188-T1	MRPL17	Inherit from inNOG: ribosomal protein L17	EggNog-Mapper
TetragonulaCarbonaria_018240-T1	WIF1	Uncharacterized protein	UniProtKB
TetragonulaCarbonaria_018241-T1	COQ7	5-demethoxyubiquinone hydroxylase, mitochondrial	UniProtKB
TetragonulaCarbonaria_018241-T1	COQ7	Ubiquinone biosynthesis protein COQ7	EggNog-Mapper
TetragonulaCarbonaria_018245-T1	COX5A	cytochrome C oxidase subunit	EggNog-Mapper
TetragonulaCarbonaria_018264-T1	MRPS5	Ribosomal protein S5	EggNog-Mapper
TetragonulaCarbonaria_018279-T1	ATG2	autophagy-specific gene 2	EggNog-Mapper
TetragonulaCarbonaria_018302-T1	EIF4AIII	DEAD/DEAH box helicase	EggNog-Mapper
TetragonulaCarbonaria_018305-T1	MTA1LIKE	Uncharacterized protein	UniProtKB
TetragonulaCarbonaria_018305-T1	MTA1-LIKE	ELM2 domain	EggNog-Mapper
TetragonulaCarbonaria_018313-T1	ACF1	ATP-utilising chromatin assembly and remodelling N-terminal	EggNog-Mapper
TetragonulaCarbonaria_018322-T1	MCM5	MCM2/3/5 family	EggNog-Mapper
TetragonulaCarbonaria_018332-T1	RPA-70	replication protein A 70 kDa DNA-binding	EggNog-Mapper
TetragonulaCarbonaria_018334-T1	RABRP3	Uncharacterized protein	UniProtKB
TetragonulaCarbonaria_018347-T1	SRP14	Uncharacterized protein	UniProtKB
TetragonulaCarbonaria_018347-T1	SRP14	Signal recognition particle 14kD protein	EggNog-Mapper
TetragonulaCarbonaria_018347-T2	SRP14	Uncharacterized protein	UniProtKB
TetragonulaCarbonaria_018347-T2	SRP14	Signal recognition particle 14kD protein	EggNog-Mapper
TetragonulaCarbonaria_018357-T1	MED6	Component of the Mediator complex, a coactivator involved in the regulated transcription of nearly all RNA polymerase II-dependent genes	EggNog-Mapper
TetragonulaCarbonaria_018366-T1	TRF2	Uncharacterized protein	UniProtKB
TetragonulaCarbonaria_018366-T1	TRF2	TATA box binding protein-related factor 2	EggNog-Mapper
TetragonulaCarbonaria_018439-T1	RPS25	Uncharacterized protein	UniProtKB
TetragonulaCarbonaria_018439-T1	RPS25	S25 ribosomal protein	EggNog-Mapper
TetragonulaCarbonaria_018493-T1	MOCS2	Molybdopterin synthase catalytic subunit	UniProtKB
TetragonulaCarbonaria_018493-T1	MOCS2	MoaE protein	EggNog-Mapper
TetragonulaCarbonaria_018494-T1	MOCS2	Molybdopterin synthase sulfur carrier subunit	UniProtKB
TetragonulaCarbonaria_018497-T1	GSTZ1	Glutathione S-transferase, N-terminal domain	EggNog-Mapper
TetragonulaCarbonaria_018517-T1	UQCR10	ubiquinol-cytochrome c reductase, complex III subunit X	EggNog-Mapper
TetragonulaCarbonaria_018521-T1	SYT14	C2 domain	EggNog-Mapper
TetragonulaCarbonaria_018556-T1	XBP1	bZIP transcription factor	EggNog-Mapper
TetragonulaCarbonaria_018572-T1	SNAP25	synaptosomal-associated protein	EggNog-Mapper
TetragonulaCarbonaria_018577-T1	ROX8	RNA recognition motif	EggNog-Mapper
TetragonulaCarbonaria_018649-T1	RRP46	3' exoribonuclease family, domain 1	EggNog-Mapper
TetragonulaCarbonaria_018734-T1	ATG6	Uncharacterized protein	UniProtKB
TetragonulaCarbonaria_018734-T1	ATG6	Autophagy protein Apg6	EggNog-Mapper
TetragonulaCarbonaria_018768-T1	RPS29	Ribosomal protein S14p/S29e	EggNog-Mapper
TetragonulaCarbonaria_018782-T1	RAB1	Signal recognition particle receptor beta subunit	EggNog-Mapper
TetragonulaCarbonaria_018792-T1	MTIF2	mitochondrial translational initiation factor 2	EggNog-Mapper
TetragonulaCarbonaria_018820-T1	MYO22	MyTH4 domain	EggNog-Mapper
TetragonulaCarbonaria_018850-T1	NPC2	Niemann-Pick disease type C2	UniProtKB
TetragonulaCarbonaria_018854-T1	MRPS18A	Ribosomal protein S18	EggNog-Mapper
TetragonulaCarbonaria_018888-T1	MRPL54	Mitochondrial ribosomal protein L54	EggNog-Mapper
TetragonulaCarbonaria_018893-T1	CLIPD2	Domain of unknown function (DUF1986)	EggNog-Mapper
TetragonulaCarbonaria_018963-T1	NUP44A	WD domain, G-beta repeat	EggNog-Mapper
TetragonulaCarbonaria_018965-T1	EF2B	EFG_IV	EggNog-Mapper
TetragonulaCarbonaria_018970-T1	VPS25	ESCRT-II complex subunit	EggNog-Mapper
TetragonulaCarbonaria_018989-T1	CAH1	Uncharacterized protein	UniProtKB
TetragonulaCarbonaria_018989-T1	CAH1	Carb_anhydrase	EggNog-Mapper
TetragonulaCarbonaria_019017-T1	MED20	mediator of RNA polymerase II transcription subunit 20-like	EggNog-Mapper
TetragonulaCarbonaria_019025-T3	PIAS2	Protein inhibitor of activated STAT	EggNog-Mapper
TetragonulaCarbonaria_019066-T1	RAD52	RAD52 homolog (S	EggNog-Mapper
TetragonulaCarbonaria_019071-T1	LRP12	low density lipoprotein receptor-related protein 12	EggNog-Mapper
TetragonulaCarbonaria_019073-T1	JOSEPHIN-1	Josephin	EggNog-Mapper
TetragonulaCarbonaria_019076-T1	DGP-1	Elongation factor Tu C-terminal domain	EggNog-Mapper
TetragonulaCarbonaria_019077-T1	MED9	Mediator of RNA polymerase II transcription subunit 9	UniProtKB
TetragonulaCarbonaria_019085-T1	VHA26	ATP synthase (E/31 kDa) subunit	EggNog-Mapper
TetragonulaCarbonaria_019089-T1	RPS13	Uncharacterized protein	UniProtKB
TetragonulaCarbonaria_019089-T1	RPS13	Ribosomal protein S15	EggNog-Mapper
TetragonulaCarbonaria_019098-T1	COQ5	2-methoxy-6-polyprenyl-1,4-benzoquinol methylase, mitochondrial	UniProtKB
TetragonulaCarbonaria_019098-T2	COQ5	2-methoxy-6-polyprenyl-1,4-benzoquinol methylase, mitochondrial	UniProtKB
TetragonulaCarbonaria_019100-T1	CHT11	Glyco_18	EggNog-Mapper
TetragonulaCarbonaria_019103-T1	PSMA4	The proteasome is a multicatalytic proteinase complex which is characterized by its ability to cleave peptides with Arg, Phe, Tyr, Leu, and Glu adjacent to the leaving group at neutral or slightly basic pH	EggNog-Mapper
TetragonulaCarbonaria_019108-T1	GTPBP3	GTP binding protein 3 (Mitochondrial)	EggNog-Mapper
TetragonulaCarbonaria_019119-T1	RPN3	regulatory subunit	EggNog-Mapper
TetragonulaCarbonaria_019121-T1	RAB14	RAB	EggNog-Mapper
TetragonulaCarbonaria_019124-T1	EIF-5A	eukaryotic translation initiation factor 5A-like	EggNog-Mapper
TetragonulaCarbonaria_019128-T1	OBP59A	PBP/GOBP family	EggNog-Mapper
TetragonulaCarbonaria_019131-T1	CHMP1	Snf7	EggNog-Mapper
TetragonulaCarbonaria_019133-T1	TAK1	STYKc	EggNog-Mapper
TetragonulaCarbonaria_019153-T1	PROSALPHA5	The proteasome is a multicatalytic proteinase complex which is characterized by its ability to cleave peptides with Arg, Phe, Tyr, Leu, and Glu adjacent to the leaving group at neutral or slightly basic pH	EggNog-Mapper
TetragonulaCarbonaria_019160-T1	WNT7A	Ligand for members of the frizzled family of seven transmembrane receptors (By similarity)	EggNog-Mapper
TetragonulaCarbonaria_019163-T1	WNT7A	Ligand for members of the frizzled family of seven transmembrane receptors (By similarity)	EggNog-Mapper
TetragonulaCarbonaria_019232-T1	RME-8	DnaJ domain	EggNog-Mapper
TetragonulaCarbonaria_019264-T1	GRIP75	Spc97 / Spc98 family	EggNog-Mapper
TetragonulaCarbonaria_019273-T1	NRX-1	Laminin G domain	EggNog-Mapper
TetragonulaCarbonaria_019274-T1	NRX-1	Laminin G domain	EggNog-Mapper
TetragonulaCarbonaria_019280-T1	NRX-1	Laminin G domain	EggNog-Mapper
TetragonulaCarbonaria_019282-T1	NRX-1	Laminin G domain	EggNog-Mapper
TetragonulaCarbonaria_019312-T1	POLE2	DNA polymerases epsilon N terminal	EggNog-Mapper
TetragonulaCarbonaria_019425-T1	CYP6AR1	Uncharacterized protein	UniProtKB
TetragonulaCarbonaria_019447-T1	SGF11	SAGA-associated factor 11	UniProtKB
TetragonulaCarbonaria_019447-T1	SGF11	Sgf11 (transcriptional regulation protein)	EggNog-Mapper
TetragonulaCarbonaria_019449-T1	CLIPB5	CLIP	EggNog-Mapper
TetragonulaCarbonaria_019452-T1	COQ6	Ubiquinone biosynthesis monooxygenase COQ6, mitochondrial	UniProtKB
TetragonulaCarbonaria_019454-T1	COQ6	Ubiquinone biosynthesis monooxygenase COQ6, mitochondrial	UniProtKB
TetragonulaCarbonaria_019465-T1	E(Y)2	Enhancer of yellow 2 transcription factor	UniProtKB
TetragonulaCarbonaria_019465-T1	E(Y)2	enhancer of yellow 2 transcription factor	EggNog-Mapper
TetragonulaCarbonaria_019489-T1	CDC42	Uncharacterized protein	UniProtKB
TetragonulaCarbonaria_019489-T1	CDC42	RHO	EggNog-Mapper
TetragonulaCarbonaria_019499-T1	CDK8	Protein tyrosine kinase	EggNog-Mapper
TetragonulaCarbonaria_019499-T2	CDK8	Protein tyrosine kinase	EggNog-Mapper
TetragonulaCarbonaria_019500-T1	FORM3	FH2	EggNog-Mapper
TetragonulaCarbonaria_019501-T1	FORM3	FH2	EggNog-Mapper
TetragonulaCarbonaria_019502-T1	ADCK2	AarF domain containing kinase 2	EggNog-Mapper
TetragonulaCarbonaria_019516-T1	RPS5A	Ribosomal protein S7p/S5e	EggNog-Mapper
TetragonulaCarbonaria_019517-T1	NDUFA5	NADH dehydrogenase (ubiquinone) 1 alpha subcomplex	EggNog-Mapper
TetragonulaCarbonaria_019528-T1	SOX14	HMG (high mobility group) box	EggNog-Mapper
TetragonulaCarbonaria_019530-T1	DH31	Inherit from inNOG: Diuretic hormone 31	EggNog-Mapper
TetragonulaCarbonaria_019532-T1	PAST1	EH	EggNog-Mapper
TetragonulaCarbonaria_019577-T1	RPS11	Uncharacterized protein	UniProtKB
TetragonulaCarbonaria_019577-T1	RPS11	Ribosomal protein S17	EggNog-Mapper
TetragonulaCarbonaria_019592-T1	S6KII	ribosomal protein S6 kinase	EggNog-Mapper
TetragonulaCarbonaria_019602-T1	MYO1A	Myosin tail	EggNog-Mapper
TetragonulaCarbonaria_019611-T1	RAD51	recA bacterial DNA recombination protein	EggNog-Mapper
TetragonulaCarbonaria_019699-T1	EF1AF2	Elongation factor 1-alpha	UniProtKB
TetragonulaCarbonaria_019699-T1	EF1A	This protein promotes the GTP-dependent binding of aminoacyl-tRNA to the A-site of ribosomes during protein biosynthesis (By similarity)	EggNog-Mapper
TetragonulaCarbonaria_019700-T1	MRPS14	Ribosomal protein S14p/S29e	EggNog-Mapper
TetragonulaCarbonaria_019702-T1	GR1	Trehalose receptor	EggNog-Mapper
TetragonulaCarbonaria_019703-T1	GR1	Trehalose receptor	EggNog-Mapper
TetragonulaCarbonaria_019707-T1	TMS1	Uncharacterized protein	UniProtKB
TetragonulaCarbonaria_019707-T1	TMS1	Serine incorporator (Serinc)	EggNog-Mapper
TetragonulaCarbonaria_019715-T1	PPD3	Uncharacterized protein	UniProtKB
TetragonulaCarbonaria_019715-T1	PPD3	PPP5 TPR repeat region	EggNog-Mapper
TetragonulaCarbonaria_019729-T1	KATNA1	Katanin p60 ATPase-containing subunit A1	UniProtKB
TetragonulaCarbonaria_019736-T1	DCR1	Uncharacterized protein	UniProtKB
TetragonulaCarbonaria_019736-T1	DCR-1	Pfam:dsRNA_bind	EggNog-Mapper
TetragonulaCarbonaria_019749-T1	LCCH3	Neurotransmitter-gated ion-channel transmembrane region	EggNog-Mapper
TetragonulaCarbonaria_019772-T1	MCM4	Minichromosome maintenance complex component 4	EggNog-Mapper
TetragonulaCarbonaria_019779-T1	HS2ST	Sulfotransferase family	EggNog-Mapper
TetragonulaCarbonaria_019780-T1	AP2S1	adaptor-related protein complex 2, sigma 1 subunit	EggNog-Mapper
TetragonulaCarbonaria_019781-T1	WDR52	WD repeat domain 52	EggNog-Mapper
TetragonulaCarbonaria_019784-T1	NDUFS4	ETC complex I subunit conserved region	EggNog-Mapper
TetragonulaCarbonaria_019801-T1	TSP66E	Tetraspanin family	EggNog-Mapper
TetragonulaCarbonaria_019802-T1	MED14	Uncharacterized protein	UniProtKB
TetragonulaCarbonaria_019802-T1	MED14	Mediator complex subunit MED14	EggNog-Mapper
TetragonulaCarbonaria_019803-T1	NMD3	60S ribosomal export protein NMD3	UniProtKB
TetragonulaCarbonaria_019803-T1	NMD3	NMD3 family	EggNog-Mapper
TetragonulaCarbonaria_019814-T1	UBCD2	Ubiquitin-conjugating enzyme	EggNog-Mapper
TetragonulaCarbonaria_019815-T1	TSPAN17	Tetraspanin	UniProtKB
TetragonulaCarbonaria_019837-T1	MHC2	Myosin heavy chain	EggNog-Mapper
TetragonulaCarbonaria_019837-T2	MHC2	Myosin heavy chain	EggNog-Mapper
TetragonulaCarbonaria_019838-T1	MHC2	Myosin heavy chain	EggNog-Mapper
TetragonulaCarbonaria_019986-T1	AGO3	Piwi	EggNog-Mapper
TetragonulaCarbonaria_020023-T1	KCNC4	PotAssium voltage-gated channel	EggNog-Mapper
TetragonulaCarbonaria_020069-T1	MRPL53	ribosomal protein, L53	EggNog-Mapper
TetragonulaCarbonaria_020070-T1	AGO1	DUF1785	EggNog-Mapper
TetragonulaCarbonaria_020092-T1	TMEM17	transmembrane protein 17	EggNog-Mapper
TetragonulaCarbonaria_020161-T1	WDR63	WD repeat domain 63	EggNog-Mapper
TetragonulaCarbonaria_020292-T1	MRPL16	Uncharacterized protein	UniProtKB
TetragonulaCarbonaria_020292-T1	MRPL16	Ribosomal protein L16p/L10e	EggNog-Mapper
TetragonulaCarbonaria_020328-T1	CDK6	Cyclin dependent kinase 6	UniProtKB
TetragonulaCarbonaria_020328-T1	CDK4	Protein tyrosine kinase	EggNog-Mapper
TetragonulaCarbonaria_020339-T1	LRRC71	Leucine rich repeat containing 71	EggNog-Mapper
TetragonulaCarbonaria_020396-T1	SOX2	SRY (sex determining region Y)-box 2	EggNog-Mapper
TetragonulaCarbonaria_020424-T1	MYO5	MYSc	EggNog-Mapper
TetragonulaCarbonaria_020425-T1	CCT5	TCP-1/cpn60 chaperonin family	EggNog-Mapper
TetragonulaCarbonaria_020426-T1	PROHORMONE3	Prohormone-3	UniProtKB
TetragonulaCarbonaria_020429-T1	SP25	Uncharacterized protein	UniProtKB
TetragonulaCarbonaria_020438-T1	OR43A	7tm Odorant receptor	EggNog-Mapper
TetragonulaCarbonaria_020439-T1	OR43A	Odorant receptor	EggNog-Mapper
TetragonulaCarbonaria_020440-T1	GPROR37	7tm Odorant receptor	EggNog-Mapper
TetragonulaCarbonaria_020449-T1	DCP1	Dcp1-like decapping family	EggNog-Mapper
TetragonulaCarbonaria_020452-T1	AP50	Uncharacterized protein	UniProtKB
TetragonulaCarbonaria_020452-T1	AP-50	Adaptor complexes medium subunit family	EggNog-Mapper
TetragonulaCarbonaria_020493-T1	LYS1	LYS1	UniProtKB
TetragonulaCarbonaria_020577-T1	RABX6	Gtr1/RagA G protein conserved region	EggNog-Mapper
TetragonulaCarbonaria_020584-T1	HR38	steroid hormone receptor activity	EggNog-Mapper
TetragonulaCarbonaria_020587-T1	NR4A1	Nuclear receptor subfamily 4, group A, member	EggNog-Mapper
TetragonulaCarbonaria_020623-T1	PPT2	Palmitoyl protein thioesterase	EggNog-Mapper
TetragonulaCarbonaria_020649-T1	SLC5A8	solute carrier family 5	EggNog-Mapper
TetragonulaCarbonaria_020692-T1	GAD1	Pyridoxal-dependent decarboxylase conserved domain	EggNog-Mapper
TetragonulaCarbonaria_020823-T1	SMC5	RecF/RecN/SMC N terminal domain	EggNog-Mapper
TetragonulaCarbonaria_020825-T1	HYDR2	Uncharacterized protein	UniProtKB
TetragonulaCarbonaria_020826-T1	CECR1	cat eye syndrome chromosome region, candidate 1	EggNog-Mapper
TetragonulaCarbonaria_020829-T1	NEP4	Peptidase family M13	EggNog-Mapper
TetragonulaCarbonaria_020831-T1	SIN3A	Uncharacterized protein	UniProtKB
TetragonulaCarbonaria_020831-T1	SIN3B	HDAC_interact	EggNog-Mapper
TetragonulaCarbonaria_020834-T1	CENB1A	ArfGap	EggNog-Mapper
TetragonulaCarbonaria_020851-T1	PDM3	POU	EggNog-Mapper
TetragonulaCarbonaria_020870-T1	PDM3	POU	EggNog-Mapper
TetragonulaCarbonaria_020990-T1	SAMD11	sterile alpha motif domain containing 11	EggNog-Mapper
TetragonulaCarbonaria_021005-T1	PAN2	PAN2-PAN3 deadenylation complex catalytic subunit PAN2	UniProtKB
TetragonulaCarbonaria_021006-T1	PAN2	PAN2-PAN3 deadenylation complex catalytic subunit PAN2	UniProtKB
TetragonulaCarbonaria_021006-T2	PAN2	PAN2-PAN3 deadenylation complex catalytic subunit PAN2	UniProtKB
TetragonulaCarbonaria_021024-T1	TAF12	Transcription initiation factor TFIID subunit A	EggNog-Mapper
TetragonulaCarbonaria_021053-T1	HSP67BB	RHOD	EggNog-Mapper
TetragonulaCarbonaria_021061-T1	SMC2	structural maintenance of chromosomes 2	EggNog-Mapper
TetragonulaCarbonaria_021067-T1	GPROAR1	octopamine receptor	EggNog-Mapper
TetragonulaCarbonaria_021073-T1	UBLCP1	Ubiquitin-like domain containing CTD phosphatase 1	EggNog-Mapper
TetragonulaCarbonaria_021113-T1	CSL4	Exosome component EXOSC1/CSL4	EggNog-Mapper
TetragonulaCarbonaria_021121-T1	MRPS18C	28S ribosomal protein S18c, mitochondrial-like	EggNog-Mapper
TetragonulaCarbonaria_021131-T2	LSM8	U6 snRNA-associated Sm-like protein LSm8	UniProtKB
TetragonulaCarbonaria_021132-T1	TAF8	Transcription factor TFIID complex subunit 8 C-term	EggNog-Mapper
TetragonulaCarbonaria_021136-T1	PGM1	Phosphoglucomutase/phosphomannomutase, alpha/beta/alpha domain III	EggNog-Mapper
TetragonulaCarbonaria_021143-T1	RECQL5	DNA helicase	EggNog-Mapper
TetragonulaCarbonaria_021144-T1	TSPAN9	Tetraspanin	UniProtKB
TetragonulaCarbonaria_021145-T1	MRPL21	ribosomal protein L21	EggNog-Mapper
TetragonulaCarbonaria_021156-T1	SUCLA2	beta' subunit	EggNog-Mapper
TetragonulaCarbonaria_021158-T1	CAND1	TATA-binding protein interacting (TIP20)	EggNog-Mapper
TetragonulaCarbonaria_021164-T1	RAP2L	Uncharacterized protein	UniProtKB
TetragonulaCarbonaria_021164-T1	RAP2L	RAS	EggNog-Mapper
TetragonulaCarbonaria_021174-T1	RPL19	Ribosomal protein L19e	EggNog-Mapper
TetragonulaCarbonaria_021206-T1	CDC6	cell division control protein 6 homolog	EggNog-Mapper
TetragonulaCarbonaria_021241-T1	BAP28	BP28CT	EggNog-Mapper
TetragonulaCarbonaria_021242-T1	BAP28	BP28CT	EggNog-Mapper
TetragonulaCarbonaria_021244-T1	OXA1L	Oxidase (Cytochrome c) assembly 1-like	EggNog-Mapper
TetragonulaCarbonaria_021261-T1	LHX9	Lim homeobox	EggNog-Mapper
TetragonulaCarbonaria_021284-T1	KCNN2	potassium intermediate small conductance calcium-activated channel, subfamily N, member	EggNog-Mapper
TetragonulaCarbonaria_021344-T1	CYCB3	Cyclin, C-terminal domain	EggNog-Mapper
TetragonulaCarbonaria_021349-T1	MUS81	ERCC4	EggNog-Mapper
TetragonulaCarbonaria_021354-T1	SOD2	Superoxide dismutase	UniProtKB
TetragonulaCarbonaria_021354-T1	SOD2	Destroys radicals which are normally produced within the cells and which are toxic to biological systems (By similarity)	EggNog-Mapper
TetragonulaCarbonaria_021371-T1	CA10	Carbonic anhydrase	EggNog-Mapper
TetragonulaCarbonaria_021372-T1	RPS2	Ribosomal protein S5, N-terminal domain	EggNog-Mapper
TetragonulaCarbonaria_021375-T1	CA10	Carbonic anhydrase	EggNog-Mapper
TetragonulaCarbonaria_021385-T1	CA10	Carbonic anhydrase	EggNog-Mapper
TetragonulaCarbonaria_021406-T1	TRA2	RNA recognition motif	EggNog-Mapper
TetragonulaCarbonaria_021431-T1	E75	Ecdysone-induced protein	EggNog-Mapper
TetragonulaCarbonaria_021442-T1	E75	Ecdysone-induced protein	EggNog-Mapper
TetragonulaCarbonaria_021445-T1	E75	Ecdysone-induced protein	EggNog-Mapper
TetragonulaCarbonaria_021465-T1	RPL32	60S ribosomal protein L32	UniProtKB
TetragonulaCarbonaria_021465-T1	RPL32	Ribosomal protein L32	EggNog-Mapper
TetragonulaCarbonaria_021472-T1	HS3STB	Uncharacterized protein	UniProtKB
TetragonulaCarbonaria_021472-T1	HS3ST-B	Sulfotransferase domain	EggNog-Mapper
TetragonulaCarbonaria_021478-T1	RANBP21	Exportin 1-like protein	EggNog-Mapper
TetragonulaCarbonaria_021484-T1	FMR1	Uncharacterized protein	UniProtKB
TetragonulaCarbonaria_021527-T1	HIGD2A	domain, family member	EggNog-Mapper
TetragonulaCarbonaria_021529-T1	PROS54	Uncharacterized protein	UniProtKB
TetragonulaCarbonaria_021535-T1	TUBA3D	Tubulin is the major constituent of microtubules	EggNog-Mapper
TetragonulaCarbonaria_021539-T1	CPF1	Cuticular protein CPF1	UniProtKB
TetragonulaCarbonaria_021539-T1	CPF2	Inherit from euNOG: Pupal cuticle protein C1	EggNog-Mapper
TetragonulaCarbonaria_021541-T1	RPL26	KOW motif	EggNog-Mapper
TetragonulaCarbonaria_021550-T1	MGAT2	N-acetylglucosaminyltransferase II (MGAT2)	EggNog-Mapper
TetragonulaCarbonaria_021567-T1	TSF1	TR_FER	EggNog-Mapper
TetragonulaCarbonaria_021574-T1	SEMA-5C	Sema	EggNog-Mapper
TetragonulaCarbonaria_021578-T1	CLIPD1	Tryp_SPc	EggNog-Mapper
TetragonulaCarbonaria_021595-T1	VPS45	vacuolar protein sorting 45 homolog (S	EggNog-Mapper
TetragonulaCarbonaria_021604-T1	ORC1	origin recognition complex subunit	EggNog-Mapper
TetragonulaCarbonaria_021612-T1	LOP1	Long wavelength	EggNog-Mapper
TetragonulaCarbonaria_021613-T1	SLD5	Inherit from biNOG: GINS complex subunit 4 (Sld5 homolog)	EggNog-Mapper
TetragonulaCarbonaria_021616-T1	NIPP1	Uncharacterized protein	UniProtKB
TetragonulaCarbonaria_021618-T1	CSNK1A1	Uncharacterized protein	UniProtKB
TetragonulaCarbonaria_021627-T1	WFS1	Inherit from biNOG: Wolfram syndrome 1	EggNog-Mapper
TetragonulaCarbonaria_021629-T1	IP3PHOSPHATASE	IP3phosphatase	UniProtKB
TetragonulaCarbonaria_021678-T1	OR85C	Odorant receptor	EggNog-Mapper
TetragonulaCarbonaria_021682-T1	TRC8	Zinc finger, C3HC4 type (RING finger)	EggNog-Mapper
TetragonulaCarbonaria_021728-T1	VPS24	Snf7	EggNog-Mapper
TetragonulaCarbonaria_021733-T1	SMAD4	Mothers against decapentaplegic	UniProtKB
TetragonulaCarbonaria_021733-T1	SMAD4	DWA	EggNog-Mapper
TetragonulaCarbonaria_021751-T1	NACHRA5	Uncharacterized protein	UniProtKB
TetragonulaCarbonaria_021753-T1	RPL4	Uncharacterized protein	UniProtKB
TetragonulaCarbonaria_021753-T1	RPL4	Ribosomal protein L4/L1 family	EggNog-Mapper
TetragonulaCarbonaria_021754-T1	BCAS2	Breast carcinoma amplified sequence 2 (BCAS2)	EggNog-Mapper
TetragonulaCarbonaria_021769-T1	DOPR2	Dopamine receptor	UniProtKB
TetragonulaCarbonaria_021769-T1	GPRDOP2	Serpentine type 7TM GPCR chemoreceptor Srsx	EggNog-Mapper
TetragonulaCarbonaria_021780-T1	TUBAL3	Tubulin is the major constituent of microtubules	EggNog-Mapper
TetragonulaCarbonaria_021798-T1	MMS19	DNA repair transcription protein MET18 MMS19	EggNog-Mapper
TetragonulaCarbonaria_021800-T1	PANK1	PaNtothenate Kinase	EggNog-Mapper
TetragonulaCarbonaria_021827-T1	ARR1	Arrestin_C	EggNog-Mapper
TetragonulaCarbonaria_021841-T1	PAIP2	Ataxin-2 C-terminal region	EggNog-Mapper
TetragonulaCarbonaria_021844-T1	RANBP16	Uncharacterized protein	UniProtKB
TetragonulaCarbonaria_021847-T1	RCD1	Inherit from biNOG: KAT8 regulatory NSL complex subunit 3	EggNog-Mapper
TetragonulaCarbonaria_021853-T1	BRD8	BROMO	EggNog-Mapper
TetragonulaCarbonaria_021865-T1	PK92B	S_TKc	EggNog-Mapper
TetragonulaCarbonaria_021929-T1	MLH1	mutL homolog	EggNog-Mapper
TetragonulaCarbonaria_021930-T1	ROE1	Essential component of the PAM complex, a complex required for the translocation of transit peptide-containing proteins from the inner membrane into the mitochondrial matrix in an ATP-dependent manner (By similarity)	EggNog-Mapper
TetragonulaCarbonaria_021940-T1	ATP5I	ATP synthase E chain	EggNog-Mapper
TetragonulaCarbonaria_021942-T1	MRPL43	Mitochondrial ribosomal protein L51 / S25 / CI-B8 domain	EggNog-Mapper
TetragonulaCarbonaria_021965-T1	SRPN19	Serpin (serine protease inhibitor)	EggNog-Mapper
TetragonulaCarbonaria_021972-T1	SBP2	Ribosomal protein L7Ae/L30e/S12e/Gadd45 family	EggNog-Mapper
TetragonulaCarbonaria_022027-T1	OSI19	Protein of unknown function (DUF1676)	EggNog-Mapper
TetragonulaCarbonaria_022028-T1	OSI18	Protein of unknown function (DUF1676)	EggNog-Mapper
TetragonulaCarbonaria_022029-T1	OSI17	Protein of unknown function (DUF1676)	EggNog-Mapper
TetragonulaCarbonaria_022040-T1	OSI9	Protein of unknown function (DUF1676)	EggNog-Mapper
TetragonulaCarbonaria_022042-T1	OSI8	Protein of unknown function (DUF1676)	EggNog-Mapper
TetragonulaCarbonaria_022044-T1	OSI7	Protein of unknown function (DUF1676)	EggNog-Mapper
TetragonulaCarbonaria_022054-T1	MRPL2	Ribosomal Proteins L2, C-terminal domain	EggNog-Mapper
TetragonulaCarbonaria_022069-T1	TPX3	Thioredoxin peroxidase 3	UniProtKB
TetragonulaCarbonaria_022069-T1	TPX1	C-terminal domain of 1-Cys peroxiredoxin	EggNog-Mapper
TetragonulaCarbonaria_022071-T1	P53	P53 DNA-binding domain	EggNog-Mapper
TetragonulaCarbonaria_022079-T1	HPX6	Animal haem peroxidase	EggNog-Mapper
TetragonulaCarbonaria_022110-T1	NHP2	H ACA ribonucleoprotein complex subunit 2-like	EggNog-Mapper
TetragonulaCarbonaria_022131-T1	SIRT7	Sir2 family	EggNog-Mapper
TetragonulaCarbonaria_022135-T1	RHOGAP92B	BAR domain	EggNog-Mapper
TetragonulaCarbonaria_022141-T1	SEC5	IPT/TIG domain	EggNog-Mapper
TetragonulaCarbonaria_022142-T1	AKT1	Protein kinase C terminal domain	EggNog-Mapper
TetragonulaCarbonaria_022168-T1	GAS41	YEATS family	EggNog-Mapper
TetragonulaCarbonaria_022172-T1	CHT2	Glyco_18	EggNog-Mapper
TetragonulaCarbonaria_022193-T1	PAT1	Uncharacterized protein	UniProtKB
TetragonulaCarbonaria_022193-T1	PAT1	Inherit from biNOG: amyloid beta precursor protein (cytoplasmic tail) binding protein 2	EggNog-Mapper
TetragonulaCarbonaria_022193-T2	PAT1	Uncharacterized protein	UniProtKB
TetragonulaCarbonaria_022193-T2	PAT1	Inherit from biNOG: amyloid beta precursor protein (cytoplasmic tail) binding protein 2	EggNog-Mapper
TetragonulaCarbonaria_022205-T1	KCNH5	Potassium voltage-gated channel, subfamily H (Eag-related), member	EggNog-Mapper
TetragonulaCarbonaria_022226-T1	EF1GAMMA	EF1G	EggNog-Mapper
TetragonulaCarbonaria_022228-T1	ARP11	ACTIN	EggNog-Mapper
TetragonulaCarbonaria_022229-T1	EIF3-S5	Component of the eukaryotic translation initiation factor 3 (eIF-3) complex, which is involved in protein synthesis and, together with other initiation factors, stimulates binding of mRNA and methionyl-tRNAi to the 40S ribosome (By similarity)	EggNog-Mapper
TetragonulaCarbonaria_022263-T1	UPF1	Uncharacterized protein	UniProtKB
TetragonulaCarbonaria_022263-T1	UPF1	regulator of nonsense transcripts	EggNog-Mapper
TetragonulaCarbonaria_022266-T1	SYX18	SNARE-complex protein Syntaxin-18 N-terminus	EggNog-Mapper
TetragonulaCarbonaria_022284-T1	CULLIN-3	Cullin protein neddylation domain	EggNog-Mapper
TetragonulaCarbonaria_022285-T1	UBCD10	ubiquitin-conjugating enzyme E2 L3-like	EggNog-Mapper
TetragonulaCarbonaria_022291-T1	PPP4R2R	PPP4R2	EggNog-Mapper
TetragonulaCarbonaria_022296-T1	UBE4B	Uncharacterized protein	UniProtKB
TetragonulaCarbonaria_022338-T1	TAF5	Uncharacterized protein	UniProtKB
TetragonulaCarbonaria_022338-T1	TAF5	transcription initiation factor TFIID subunit 5	EggNog-Mapper
TetragonulaCarbonaria_022353-T1	GLCT-1	Inherit from biNOG: UDP-glucose ceramide glucosyltransferase	EggNog-Mapper
TetragonulaCarbonaria_022366-T1	CBP80	Uncharacterized protein	UniProtKB
TetragonulaCarbonaria_022366-T1	CBP80	MIF4G like	EggNog-Mapper
TetragonulaCarbonaria_022371-T1	ART4	PRMT5 arginine-N-methyltransferase	EggNog-Mapper
TetragonulaCarbonaria_022372-T1	ART4	PRMT5 arginine-N-methyltransferase	EggNog-Mapper
TetragonulaCarbonaria_022377-T1	SPZ6		EggNog-Mapper
TetragonulaCarbonaria_022412-T1	ARPC4	actin related protein 2 3 complex, subunit 4	EggNog-Mapper
TetragonulaCarbonaria_022412-T2	ARPC4	actin related protein 2 3 complex, subunit 4	EggNog-Mapper
TetragonulaCarbonaria_022448-T1	ACHE1	Carboxylic ester hydrolase	UniProtKB
TetragonulaCarbonaria_022448-T1	ACHE-1	alpha/beta hydrolase fold	EggNog-Mapper
TetragonulaCarbonaria_022455-T1	TAF6	Uncharacterized protein	UniProtKB
TetragonulaCarbonaria_022455-T1	TAF6	TAF	EggNog-Mapper
TetragonulaCarbonaria_022457-T1	SYX8	Uncharacterized protein	UniProtKB
TetragonulaCarbonaria_022457-T1	SYX8	SNARE domain	EggNog-Mapper
TetragonulaCarbonaria_022476-T1	LIG3	ATP dependent DNA ligase C terminal region	EggNog-Mapper
TetragonulaCarbonaria_022482-T1	SCP1	EFh	EggNog-Mapper
TetragonulaCarbonaria_022484-T1	LSM7	Sm	EggNog-Mapper
TetragonulaCarbonaria_022488-T1	ARS2	Domain of unknown function (DUF3546)	EggNog-Mapper
TetragonulaCarbonaria_022488-T2	ARS2	Domain of unknown function (DUF3546)	EggNog-Mapper
TetragonulaCarbonaria_022488-T3	ARS2	Domain of unknown function (DUF3546)	EggNog-Mapper
TetragonulaCarbonaria_022494-T1	FRMD7	and pleckstrin domain protein	EggNog-Mapper
TetragonulaCarbonaria_022526-T1	CV-2	von Willebrand factor type C domain	EggNog-Mapper
TetragonulaCarbonaria_022537-T1	CDK5	Uncharacterized protein	UniProtKB
TetragonulaCarbonaria_022537-T1	CDK5	S_TKc	EggNog-Mapper
TetragonulaCarbonaria_022541-T1	SYX1A	SynN	EggNog-Mapper
TetragonulaCarbonaria_022554-T1	HDAC4	Histone deacetylase domain	EggNog-Mapper
TetragonulaCarbonaria_022555-T1	TOX3	FAD1 flavin adenine dinucleotide synthetase homolog (S	EggNog-Mapper
TetragonulaCarbonaria_022575-T1	NUP98	Nucleoporin autopeptidase	EggNog-Mapper
TetragonulaCarbonaria_022580-T1	DESAT1	fatty acid desaturase	EggNog-Mapper
TetragonulaCarbonaria_022587-T1	HPR1	THO complex subunit 1 transcription elongation factor	EggNog-Mapper
TetragonulaCarbonaria_022604-T1	DESAT1	fatty acid desaturase	EggNog-Mapper
TetragonulaCarbonaria_022702-T1	CHAF1A	Chromatin assembly factor 1, subunit A (P150)	EggNog-Mapper
TetragonulaCarbonaria_022703-T1	HIP14	DHHC palmitoyltransferase	EggNog-Mapper
TetragonulaCarbonaria_022714-T1	RPL10AB	Ribosomal protein L1p/L10e family	EggNog-Mapper
TetragonulaCarbonaria_022743-T1	SYNTAXIN-5	Syntaxin	EggNog-Mapper
TetragonulaCarbonaria_022751-T1	CKMT2	creatine kinase, mitochondrial	EggNog-Mapper
TetragonulaCarbonaria_022753-T1	KEK1	LRRCT	EggNog-Mapper
TetragonulaCarbonaria_022754-T1	ME31B	DEAD/DEAH box helicase	EggNog-Mapper
TetragonulaCarbonaria_022760-T1	FKBP59	FK506-binding protein	EggNog-Mapper
TetragonulaCarbonaria_022765-T1	RNP4F	Suppressor of forked protein (Suf)	EggNog-Mapper
TetragonulaCarbonaria_022778-T1	NOA36	NOA36 protein	EggNog-Mapper
TetragonulaCarbonaria_022780-T1	SPCS3	Signal peptidase complex subunit 3 homolog (S	EggNog-Mapper
TetragonulaCarbonaria_022783-T1	NNP-1	ribosomal RNA processing protein 1 homolog	EggNog-Mapper
TetragonulaCarbonaria_022790-T1	SYT4	C2 domain	EggNog-Mapper
TetragonulaCarbonaria_022799-T1	GRIP84	Spc97 / Spc98 family	EggNog-Mapper
TetragonulaCarbonaria_022803-T1	NACETYLGLUCOSAMINE6PHOSPHATE	N-acetylglucosamine-6-phosphate deacetylase	UniProtKB
TetragonulaCarbonaria_022804-T1	NAP1	Nucleosome assembly protein (NAP)	EggNog-Mapper
TetragonulaCarbonaria_022825-T1	COQ2	4-hydroxybenzoate polyprenyltransferase, mitochondrial	UniProtKB
TetragonulaCarbonaria_022825-T1	COQ2	UbiA prenyltransferase family	EggNog-Mapper
TetragonulaCarbonaria_022837-T1	TOM70	Tetratricopeptide repeat	EggNog-Mapper
TetragonulaCarbonaria_022879-T1	STK38L	Serine Threonine Kinase 38	EggNog-Mapper
TetragonulaCarbonaria_022881-T1	TAF11	Transcription initiation factor TFIID subunit	EggNog-Mapper
TetragonulaCarbonaria_022885-T1	NS4	Ferrous iron transport protein B	EggNog-Mapper
TetragonulaCarbonaria_022886-T1	MRPS30	Mitochondrial 28S ribosomal protein S30 (PDCD9)	EggNog-Mapper
TetragonulaCarbonaria_022888-T1	MRPS30	Mitochondrial 28S ribosomal protein S30 (PDCD9)	EggNog-Mapper
TetragonulaCarbonaria_022917-T1	ADAMTS14	ADAM metallopeptidase with thrombospondin type 1, motif	EggNog-Mapper
TetragonulaCarbonaria_022923-T1	PAK3	serine threonine-protein kinase PAK 1-like	EggNog-Mapper
TetragonulaCarbonaria_022925-T1	CHT5	Glyco_18	EggNog-Mapper
TetragonulaCarbonaria_022948-T1	CDA4	Uncharacterized protein	UniProtKB
TetragonulaCarbonaria_022948-T1	CDA4	Chitin binding Peritrophin-A domain	EggNog-Mapper
TetragonulaCarbonaria_022950-T1	YIPF6	Yip1 domain	EggNog-Mapper
TetragonulaCarbonaria_022954-T1	PDE2A	phosphodiesterase	EggNog-Mapper
TetragonulaCarbonaria_023017-T1	SYT1	C2 domain	EggNog-Mapper
TetragonulaCarbonaria_023022-T1	SOX15	HMG (high mobility group) box	EggNog-Mapper
TetragonulaCarbonaria_023026-T1	SOX15	HMG (high mobility group) box	EggNog-Mapper
TetragonulaCarbonaria_023067-T1	5HT7	Serotonin receptor	UniProtKB
TetragonulaCarbonaria_023067-T1	5-HT7	Serpentine type 7TM GPCR chemoreceptor Srx	EggNog-Mapper
TetragonulaCarbonaria_023069-T1	5HT7	Serotonin receptor	UniProtKB
TetragonulaCarbonaria_023069-T1	5-HT7	Serpentine type 7TM GPCR chemoreceptor Srx	EggNog-Mapper
TetragonulaCarbonaria_023133-T1	ZN72D	DZF domain	EggNog-Mapper
TetragonulaCarbonaria_023149-T1	TAO1	Uncharacterized protein	UniProtKB
TetragonulaCarbonaria_023151-T1	FANCD2	Fanconi anemia group D2	EggNog-Mapper
TetragonulaCarbonaria_023152-T1	TANGO2	Pfam:DUF833	EggNog-Mapper
TetragonulaCarbonaria_023167-T1	MAL-A5	Aamy	EggNog-Mapper
TetragonulaCarbonaria_023168-T1	MAL-A5	ec 3.2.1.20	EggNog-Mapper
TetragonulaCarbonaria_023169-T1	MAL-A3	Aamy	EggNog-Mapper
TetragonulaCarbonaria_023170-T1	MAL-A3	Aamy	EggNog-Mapper
TetragonulaCarbonaria_023171-T1	PDE1C	Phosphodiesterase	UniProtKB
TetragonulaCarbonaria_023241-T1	DNAH5	Dynein, axonemal, heavy chain	EggNog-Mapper
TetragonulaCarbonaria_023250-T1	LTBP1	Notch ligand involved in the mediation of Notch signaling (By similarity)	EggNog-Mapper
TetragonulaCarbonaria_023253-T1	LTBP1	Notch ligand involved in the mediation of Notch signaling (By similarity)	EggNog-Mapper
TetragonulaCarbonaria_023273-T1	RPL7A	Uncharacterized protein	UniProtKB
TetragonulaCarbonaria_023273-T1	RPL7A	Ribosomal protein L7A	EggNog-Mapper
TetragonulaCarbonaria_023278-T1	SNF4AGAMMA	CBS domain	EggNog-Mapper
TetragonulaCarbonaria_023290-T1	EIF4G	eukaryotic translation initiation factor 4 gamma	EggNog-Mapper
TetragonulaCarbonaria_023297-T1	GSG2	germ cell associated 2 (haspin)	EggNog-Mapper
TetragonulaCarbonaria_023300-T1	PAR-6	PB1	EggNog-Mapper
TetragonulaCarbonaria_023301-T1	PAR-6	PB1	EggNog-Mapper
TetragonulaCarbonaria_023303-T1	L(2)GL	LLGL2	EggNog-Mapper
TetragonulaCarbonaria_023303-T2	L(2)GL	LLGL2	EggNog-Mapper
TetragonulaCarbonaria_023303-T3	L(2)GL	LLGL2	EggNog-Mapper
TetragonulaCarbonaria_023311-T1	CC2D1B	coiled-coil and C2 domain containing	EggNog-Mapper
TetragonulaCarbonaria_023312-T1	VHAAC39	ATP synthase (C/AC39) subunit	EggNog-Mapper
TetragonulaCarbonaria_023315-T1	ATP5L	Mitochondrial membrane ATP synthase (F(1)F(0) ATP synthase or Complex V) produces ATP from ADP in the presence of a proton gradient across the membrane which is generated by electron transport complexes of the respiratory chain	EggNog-Mapper
TetragonulaCarbonaria_023319-T1	SLC5A8	solute carrier family 5	EggNog-Mapper
TetragonulaCarbonaria_023328-T1	OR85C	7tm Odorant receptor	EggNog-Mapper
TetragonulaCarbonaria_023329-T1	ABCC4	ATP-binding cassette, sub-family C (CFTR MRP), member	EggNog-Mapper
TetragonulaCarbonaria_023381-T1	ST14	suppression of tumorigenicity 14 (colon carcinoma	EggNog-Mapper
TetragonulaCarbonaria_023383-T1	SPH57	Uncharacterized protein	UniProtKB
TetragonulaCarbonaria_023400-T1	TANGO7	Component of the eukaryotic translation initiation factor 3 (eIF-3) complex, which is involved in protein synthesis and, together with other initiation factors, stimulates binding of mRNA and methionyl-tRNAi to the 40S ribosome (By similarity)	EggNog-Mapper
TetragonulaCarbonaria_023442-T1	TIM8	mitochondrial import inner membrane translocase subunit Tim8	EggNog-Mapper
TetragonulaCarbonaria_023449-T1	NT7	Transporter	UniProtKB
TetragonulaCarbonaria_023534-T1	INTS3	Conserved protein (DUF2356)	EggNog-Mapper
TetragonulaCarbonaria_023551-T1	UNC-13	Phorbol esters/diacylglycerol binding domain (C1 domain)	EggNog-Mapper
TetragonulaCarbonaria_023579-T1	MYO9	MYSc	EggNog-Mapper
TetragonulaCarbonaria_023659-T1	40S	40S ribosomal protein S12	UniProtKB
TetragonulaCarbonaria_023659-T1	RPS12	40S ribosomal protein S12	EggNog-Mapper
TetragonulaCarbonaria_023662-T1	TPS1	Trehalose-phosphatase	EggNog-Mapper
TetragonulaCarbonaria_023663-T1	TPS1	Trehalose-phosphatase	EggNog-Mapper
TetragonulaCarbonaria_023674-T1	CDK7	S_TKc	EggNog-Mapper
TetragonulaCarbonaria_023677-T1	YTHDC2	Uncharacterized protein	UniProtKB
TetragonulaCarbonaria_023677-T1	YTHDC2	YTH domain containing 2	EggNog-Mapper
TetragonulaCarbonaria_023714-T1	SEMA-2A	Sema	EggNog-Mapper
TetragonulaCarbonaria_023717-T1	SEMA-2A	Sema	EggNog-Mapper
TetragonulaCarbonaria_023742-T1	SEMA-2A	Sema	EggNog-Mapper
TetragonulaCarbonaria_023778-T1	NADKD1	NAD kinase domain containing 1	EggNog-Mapper
TetragonulaCarbonaria_023825-T1	MEI-9	Inherit from artNOG: ERCC4	EggNog-Mapper
TetragonulaCarbonaria_023826-T1	MEI-9	Inherit from artNOG: ERCC4	EggNog-Mapper
TetragonulaCarbonaria_023833-T1	RPI1	RNA polymerase I subunit	EggNog-Mapper
TetragonulaCarbonaria_023834-T1	RPI1	RNA polymerase I subunit	EggNog-Mapper
TetragonulaCarbonaria_023835-T1	TRX-2	Thioredoxin	EggNog-Mapper
TetragonulaCarbonaria_023891-T1	TRAP1	Hsp90 protein	EggNog-Mapper
TetragonulaCarbonaria_023954-T1	UBL3	ubiquitin-like 3	EggNog-Mapper
TetragonulaCarbonaria_023975-T1	SRA1	Cytoplasmic FMR1-interacting protein	UniProtKB
TetragonulaCarbonaria_023975-T1	SRA-1	Cytoplasmic Fragile-X interacting family	EggNog-Mapper
TetragonulaCarbonaria_023979-T1	PGAM5	phosphoglycerate mutase family member 5	EggNog-Mapper
TetragonulaCarbonaria_024026-T1	COX1	Cytochrome c oxidase is the component of the respiratory chain that catalyzes the reduction of oxygen to water	EggNog-Mapper
TetragonulaCarbonaria_024050-T1	SYT15	synaptotagmin XV	EggNog-Mapper
TetragonulaCarbonaria_024055-T1	MAB-21	Mab-21 protein	EggNog-Mapper
TetragonulaCarbonaria_024096-T1	2SEP	Uncharacterized protein	UniProtKB
TetragonulaCarbonaria_024096-T1	SEP2	Septin	EggNog-Mapper
TetragonulaCarbonaria_024229-T1	SYX13	SNARE domain	EggNog-Mapper
TetragonulaCarbonaria_024231-T1	VHA16	V-type proton ATPase proteolipid subunit	UniProtKB
TetragonulaCarbonaria_024231-T1	VHA16	ATP synthase subunit C	EggNog-Mapper
TetragonulaCarbonaria_024234-T1	RPS17	Ribosomal S17	EggNog-Mapper
TetragonulaCarbonaria_024243-T1	DMXL1	Dmx-like 1	EggNog-Mapper
TetragonulaCarbonaria_024245-T1	DNAH7	heavy chain	EggNog-Mapper
TetragonulaCarbonaria_024289-T1	OR22C	Odorant receptor	EggNog-Mapper
TetragonulaCarbonaria_024387-T1	PGBD4	piggyBac transposable element derived 4	EggNog-Mapper
