# Supplementary material for: Prevalent bee venom genes evolved before the aculeate stinger and eusociality
Source: BMC Biol. 2023 Oct 23;21:229. doi: 10.1186/s12915-023-01656-5 (PMC10591384; doi:10.1186/s12915-023-01656-5)
Supplement: Supplementary file 39 — Additional file 39. Genome annotation of Tetragonula carbonaria. [file 12915_2023_1656_MOESM39_ESM.zip › Tetragonula_carbonaria.annotation.funannotate.with.RNAseq.Oct2020/annotations/pfam.txt]

#                                                                            --- full sequence --- -------------- this domain -------------   hmm coord   ali coord   env coord
# target name        accession   tlen query name           accession   qlen   E-value  score  bias   #  of  c-Evalue  i-Evalue  score  bias  from    to  from    to  from    to  acc description of target
#------------------- ---------- ----- -------------------- ---------- ----- --------- ------ ----- --- --- --------- --------- ------ ----- ----- ----- ----- ----- ----- ----- ---- ---------------------
TetragonulaCarbonaria_008443-T1 -           2041 7tm_6                PF02949.21   313  2.6e-147  485.3  79.7   1   7   2.9e-20   4.7e-19   64.0  10.7   127   300    13   191     4   200 0.85 TetragonulaCarbonaria_008443
TetragonulaCarbonaria_008443-T1 -           2041 7tm_6                PF02949.21   313  2.6e-147  485.3  79.7   2   7   1.7e-13   2.8e-12   41.7   0.5     9   195   308   493   300   498 0.83 TetragonulaCarbonaria_008443
TetragonulaCarbonaria_008443-T1 -           2041 7tm_6                PF02949.21   313  2.6e-147  485.3  79.7   3   7     6e-12   9.7e-11   36.7   0.5   222   305   511   599   501   601 0.88 TetragonulaCarbonaria_008443
TetragonulaCarbonaria_008443-T1 -           2041 7tm_6                PF02949.21   313  2.6e-147  485.3  79.7   4   7   6.9e-36   1.1e-34  115.3   9.6     9   307   700  1000   693  1001 0.87 TetragonulaCarbonaria_008443
TetragonulaCarbonaria_008443-T1 -           2041 7tm_6                PF02949.21   313  2.6e-147  485.3  79.7   5   7   3.3e-35   5.4e-34  113.1   5.2     9   312  1100  1408  1092  1409 0.88 TetragonulaCarbonaria_008443
TetragonulaCarbonaria_008443-T1 -           2041 7tm_6                PF02949.21   313  2.6e-147  485.3  79.7   6   7   5.2e-34   8.4e-33  109.1   7.4    49   311  1427  1697  1412  1699 0.86 TetragonulaCarbonaria_008443
TetragonulaCarbonaria_008443-T1 -           2041 7tm_6                PF02949.21   313  2.6e-147  485.3  79.7   7   7   8.8e-13   1.4e-11   39.4   0.9    12   187  1740  1918  1732  1945 0.77 TetragonulaCarbonaria_008443
TetragonulaCarbonaria_008446-T1 -           1217 7tm_6                PF02949.21   313   2.1e-92  304.9  57.7   1   3   7.9e-33   1.3e-31  105.3  12.7    10   307    92   394    83   396 0.86 TetragonulaCarbonaria_008446
TetragonulaCarbonaria_008446-T1 -           1217 7tm_6                PF02949.21   313   2.1e-92  304.9  57.7   2   3   1.9e-31     3e-30  100.7  13.3    11   307   496   797   486   802 0.84 TetragonulaCarbonaria_008446
TetragonulaCarbonaria_008446-T1 -           1217 7tm_6                PF02949.21   313   2.1e-92  304.9  57.7   3   3   1.6e-35   2.7e-34  114.1  11.2    11   312   898  1204   856  1205 0.90 TetragonulaCarbonaria_008446
TetragonulaCarbonaria_008412-T1 -           1092 7tm_6                PF02949.21   313   4.1e-72  238.3  57.0   1   3   3.9e-31   6.3e-30   99.7  10.1    18   306     9   302     2   306 0.90 TetragonulaCarbonaria_008412
TetragonulaCarbonaria_008412-T1 -           1092 7tm_6                PF02949.21   313   4.1e-72  238.3  57.0   2   3   3.6e-15   5.8e-14   47.2  11.7   103   257   496   651   428   655 0.89 TetragonulaCarbonaria_008412
TetragonulaCarbonaria_008412-T1 -           1092 7tm_6                PF02949.21   313   4.1e-72  238.3  57.0   3   3   7.7e-34   1.2e-32  108.6  11.2    14   313   778  1082   765  1082 0.90 TetragonulaCarbonaria_008412
TetragonulaCarbonaria_008449-T1 -           1312 7tm_6                PF02949.21   313   3.2e-57  189.3  54.0   1   4   4.7e-24   7.6e-23   76.4  14.3    15   302   316   604   308   612 0.82 TetragonulaCarbonaria_008449
TetragonulaCarbonaria_008449-T1 -           1312 7tm_6                PF02949.21   313   3.2e-57  189.3  54.0   2   4   1.4e-11   2.3e-10   35.4   5.4    15   188   699   884   690   890 0.71 TetragonulaCarbonaria_008449
TetragonulaCarbonaria_008449-T1 -           1312 7tm_6                PF02949.21   313   3.2e-57  189.3  54.0   3   4     4e-12   6.4e-11   37.3   0.2   225   305   896   976   892   978 0.95 TetragonulaCarbonaria_008449
TetragonulaCarbonaria_008449-T1 -           1312 7tm_6                PF02949.21   313   3.2e-57  189.3  54.0   4   4   4.1e-10   6.6e-09   30.6   1.7    14   188  1065  1238  1057  1245 0.82 TetragonulaCarbonaria_008449
TetragonulaCarbonaria_008451-T1 -            811 7tm_6                PF02949.21   313   5.6e-57  188.6  41.4   1   2   4.5e-30   7.3e-29   96.2  14.7    13   308    88   391    81   395 0.82 TetragonulaCarbonaria_008451
TetragonulaCarbonaria_008451-T1 -            811 7tm_6                PF02949.21   313   5.6e-57  188.6  41.4   2   2   1.2e-24   1.9e-23   78.4  10.5    66   305   415   654   392   657 0.84 TetragonulaCarbonaria_008451
TetragonulaCarbonaria_008436-T1 -            814 7tm_6                PF02949.21   313     4e-54  179.2  37.6   1   2   1.1e-24   1.8e-23   78.5  11.4    25   308    98   390    74   393 0.79 TetragonulaCarbonaria_008436
TetragonulaCarbonaria_008436-T1 -            814 7tm_6                PF02949.21   313     4e-54  179.2  37.6   2   2   2.3e-35   3.7e-34  113.6   5.0    11   312   489   802   480   803 0.81 TetragonulaCarbonaria_008436
TetragonulaCarbonaria_008416-T1 -            723 7tm_6                PF02949.21   313   9.9e-53  174.6  35.1   1   2   2.7e-32   4.4e-31  103.5  11.8     9   310    78   385    72   387 0.85 TetragonulaCarbonaria_008416
TetragonulaCarbonaria_008416-T1 -            723 7tm_6                PF02949.21   313   9.9e-53  174.6  35.1   2   2     8e-26   1.3e-24   82.2   9.5    16   313   414   712   404   712 0.82 TetragonulaCarbonaria_008416
TetragonulaCarbonaria_008447-T1 -            771 7tm_6                PF02949.21   313   6.8e-49  162.0  20.9   1   2     2e-13   3.2e-12   41.5   0.7    12   191   100   281    94   291 0.81 TetragonulaCarbonaria_008447
TetragonulaCarbonaria_008447-T1 -            771 7tm_6                PF02949.21   313   6.8e-49  162.0  20.9   2   2   3.4e-35   5.6e-34  113.0  10.8    11   312   452   758   446   759 0.86 TetragonulaCarbonaria_008447
TetragonulaCarbonaria_008452-T1 -           1055 7tm_6                PF02949.21   313   8.1e-48  158.5  43.9   1   2   4.4e-31   7.1e-30   99.5  13.6     9   309    86   394    82   398 0.86 TetragonulaCarbonaria_008452
TetragonulaCarbonaria_008452-T1 -           1055 7tm_6                PF02949.21   313   8.1e-48  158.5  43.9   2   2   2.4e-21     4e-20   67.5  16.7    13   296   545   848   538   853 0.75 TetragonulaCarbonaria_008452
TetragonulaCarbonaria_008422-T1 -            610 7tm_6                PF02949.21   313   6.9e-44  145.6  25.4   1   2   4.4e-13   7.2e-12   40.4   2.3     8   187    86   271    82   285 0.67 TetragonulaCarbonaria_008422
TetragonulaCarbonaria_008422-T1 -            610 7tm_6                PF02949.21   313   6.9e-44  145.6  25.4   2   2   1.9e-34     3e-33  110.6  15.5    10   313   289   600   281   600 0.81 TetragonulaCarbonaria_008422
TetragonulaCarbonaria_008437-T1 -            411 7tm_6                PF02949.21   313   5.5e-37  122.9   4.8   1   1   3.4e-38   5.5e-37  122.9   4.8    15   312    90   399    78   400 0.82 TetragonulaCarbonaria_008437
TetragonulaCarbonaria_008425-T1 -            457 7tm_6                PF02949.21   313   7.5e-36  119.2  11.9   1   1   4.6e-37   7.5e-36  119.2  11.9    11   308    85   390    72   393 0.85 TetragonulaCarbonaria_008425
TetragonulaCarbonaria_008426-T1 -            421 7tm_6                PF02949.21   313   1.8e-35  117.9  15.6   1   1   1.1e-36   1.8e-35  117.9  15.6    11   313   101   411    88   411 0.86 TetragonulaCarbonaria_008426
TetragonulaCarbonaria_008445-T1 -            328 7tm_6                PF02949.21   313   3.6e-35  116.9  12.1   1   1   2.8e-36   4.5e-35  116.6  12.1    10   312     9   316     3   317 0.87 TetragonulaCarbonaria_008445
TetragonulaCarbonaria_008454-T1 -            409 7tm_6                PF02949.21   313   5.1e-35  116.4  13.5   1   1   4.3e-36   6.9e-35  116.0  13.5    12   311    89   396    83   398 0.82 TetragonulaCarbonaria_008454
TetragonulaCarbonaria_008420-T1 -            409 7tm_6                PF02949.21   313   1.2e-34  115.2   6.8   1   1   9.5e-36   1.5e-34  114.8   6.8    11   313    88   398    83   398 0.85 TetragonulaCarbonaria_008420
TetragonulaCarbonaria_008448-T1 -            412 7tm_6                PF02949.21   313   2.4e-34  114.2  15.7   1   1   2.2e-35   3.5e-34  113.7  15.7    14   313    91   400    83   400 0.89 TetragonulaCarbonaria_008448
TetragonulaCarbonaria_008410-T1 -            392 7tm_6                PF02949.21   313   9.2e-33  109.0   8.6   1   1   5.7e-34   9.2e-33  109.0   8.6    16   308    85   382    75   383 0.89 TetragonulaCarbonaria_008410
TetragonulaCarbonaria_008433-T1 -            476 7tm_6                PF02949.21   313   1.6e-32  108.2  12.5   1   1   9.8e-34   1.6e-32  108.2  11.7    12   307    86   391    79   394 0.87 TetragonulaCarbonaria_008433
TetragonulaCarbonaria_008450-T1 -            410 7tm_6                PF02949.21   313   2.5e-31  104.3  14.2   1   1   2.2e-32   3.5e-31  103.8  14.2    15   312    92   397    85   398 0.82 TetragonulaCarbonaria_008450
TetragonulaCarbonaria_008427-T1 -            400 7tm_6                PF02949.21   313     4e-31  103.6   9.4   1   1   2.4e-32     4e-31  103.6   9.4    22   310    99   396    78   398 0.81 TetragonulaCarbonaria_008427
TetragonulaCarbonaria_008431-T1 -            407 7tm_6                PF02949.21   313   2.7e-29   97.6  12.3   1   1   1.6e-30   2.7e-29   97.6  12.3     9   311    83   395    79   397 0.84 TetragonulaCarbonaria_008431
TetragonulaCarbonaria_008424-T1 -            398 7tm_6                PF02949.21   313   4.5e-29   96.9  18.8   1   1   2.8e-30   4.5e-29   96.9  18.8    11   307    93   397    84   398 0.82 TetragonulaCarbonaria_008424
TetragonulaCarbonaria_008440-T1 -            406 7tm_6                PF02949.21   313   3.3e-28   94.1  14.5   1   1   2.7e-29   4.5e-28   93.6  14.5    23   313    97   395    80   395 0.82 TetragonulaCarbonaria_008440
TetragonulaCarbonaria_008413-T1 -            398 7tm_6                PF02949.21   313   9.6e-28   92.5  14.9   1   1   8.7e-29   1.4e-27   92.0  14.9    17   313    86   388    74   388 0.80 TetragonulaCarbonaria_008413
TetragonulaCarbonaria_008453-T1 -            280 7tm_6                PF02949.21   313   1.7e-26   88.4   8.3   1   1   1.3e-27   2.2e-26   88.1   8.3    66   313    16   269     4   269 0.83 TetragonulaCarbonaria_008453
TetragonulaCarbonaria_008421-T1 -            384 7tm_6                PF02949.21   313   4.2e-26   87.1   2.1   1   2   5.3e-17   8.6e-16   53.3   0.3     9   183    86   266    79   269 0.80 TetragonulaCarbonaria_008421
TetragonulaCarbonaria_008421-T1 -            384 7tm_6                PF02949.21   313   4.2e-26   87.1   2.1   2   2   5.2e-11   8.5e-10   33.6   0.1   225   308   274   357   270   359 0.93 TetragonulaCarbonaria_008421
TetragonulaCarbonaria_008439-T1 -            407 7tm_6                PF02949.21   313   9.8e-26   85.9  12.5   1   1   6.1e-27   9.8e-26   85.9  12.5    22   313    96   395    79   395 0.83 TetragonulaCarbonaria_008439
TetragonulaCarbonaria_008438-T1 -            406 7tm_6                PF02949.21   313   1.2e-25   85.7  12.2   1   1   1.1e-26   1.8e-25   85.0  12.2    24   313    98   395    81   395 0.80 TetragonulaCarbonaria_008438
TetragonulaCarbonaria_008417-T1 -            363 7tm_6                PF02949.21   313   1.7e-24   81.9  14.4   1   1     1e-20   1.7e-19   65.5   7.4     2   220    74   295    73   310 0.85 TetragonulaCarbonaria_008417
TetragonulaCarbonaria_008411-T1 -            228 7tm_6                PF02949.21   313   1.5e-21   72.1   4.6   1   1   1.2e-22   1.9e-21   71.8   4.6    18   226     9   220     2   224 0.85 TetragonulaCarbonaria_008411
TetragonulaCarbonaria_008409-T1 -            254 7tm_6                PF02949.21   313   2.9e-21   71.2  12.6   1   1     2e-22   3.2e-21   71.1  12.6    14   255     5   252     1   254 0.82 TetragonulaCarbonaria_008409
TetragonulaCarbonaria_008432-T1 -            345 7tm_6                PF02949.21   313   8.7e-20   66.4   6.0   1   1   8.4e-21   1.4e-19   65.7   6.0    24   256    98   340    81   342 0.87 TetragonulaCarbonaria_008432
TetragonulaCarbonaria_008418-T1 -            310 7tm_6                PF02949.21   313     2e-16   55.4   0.2   1   1   2.1e-17   3.4e-16   54.6   0.2    11   188    90   273    85   284 0.84 TetragonulaCarbonaria_008418
TetragonulaCarbonaria_008429-T1 -            361 7tm_6                PF02949.21   313   6.4e-14   47.1   1.4   1   1   3.9e-15   6.4e-14   47.1   1.4    25   220    96   298    91   307 0.74 TetragonulaCarbonaria_008429
TetragonulaCarbonaria_008444-T1 -            164 7tm_6                PF02949.21   313     9e-14   46.6   3.3   1   1   5.3e-14   8.6e-13   43.4   3.3    74   223     8   160     3   164 0.78 TetragonulaCarbonaria_008444
TetragonulaCarbonaria_008428-T1 -            317 7tm_6                PF02949.21   313   9.2e-14   46.6   5.0   1   1     1e-14   1.6e-13   45.8   5.0    23   232    88   304    74   312 0.83 TetragonulaCarbonaria_008428
TetragonulaCarbonaria_008419-T1 -            107 7tm_6                PF02949.21   313   1.7e-13   45.7   0.0   1   1   1.2e-14     2e-13   45.5   0.0   224   312     7    95     4    96 0.96 TetragonulaCarbonaria_008419
TetragonulaCarbonaria_008423-T1 -            286 7tm_6                PF02949.21   313   1.3e-12   42.8   0.8   1   1   8.3e-14   1.3e-12   42.8   0.8     8   189    86   272    82   275 0.84 TetragonulaCarbonaria_008423
TetragonulaCarbonaria_008414-T1 -            260 7tm_6                PF02949.21   313   3.6e-12   41.4   1.2   1   1   2.2e-13   3.6e-12   41.4   1.2    14   183    83   256    70   260 0.78 TetragonulaCarbonaria_008414
TetragonulaCarbonaria_008415-T1 -            260 7tm_6                PF02949.21   313     2e-11   38.9   0.2   1   1   1.2e-12     2e-11   38.9   0.2    19   185    88   258    73   260 0.66 TetragonulaCarbonaria_008415
TetragonulaCarbonaria_008442-T1 -            464 7tm_6                PF02949.21   313     1e-09   33.3   1.1   1   1   1.8e-10   2.9e-09   31.8   1.1    22   205    96   286    79   311 0.76 TetragonulaCarbonaria_008442
TetragonulaCarbonaria_008434-T1 -            268 7tm_6                PF02949.21   313   1.9e-08   29.1   0.1   1   1   1.2e-09   1.9e-08   29.1   0.1    25   187    99   268    83   268 0.71 TetragonulaCarbonaria_008434
TetragonulaCarbonaria_008443-T1 -           2041 7tm_7                PF08395.13   371   3.5e-21   71.2 101.7   1   1   8.5e-11   1.5e-08   29.6  14.5     6   362  1040  1413  1035  1416 0.86 TetragonulaCarbonaria_008443
TetragonulaCarbonaria_008427-T1 -            400 7tm_7                PF08395.13   371     2e-10   35.8  11.6   1   1   5.1e-12   8.9e-10   33.7  11.6    21   304    42   346    24   351 0.80 TetragonulaCarbonaria_008427
TetragonulaCarbonaria_008440-T1 -            406 7tm_7                PF08395.13   371   6.6e-09   30.8  15.4   1   1   3.8e-11   6.6e-09   30.8  15.4   167   367   208   404    94   406 0.85 TetragonulaCarbonaria_008440
TetragonulaCarbonaria_008828-T1 -            565 AAA                  PF00004.30   132     1e-09   34.4   0.0   1   1     6e-12   4.2e-09   32.4   0.0     2   115   254   377   253   395 0.83 TetragonulaCarbonaria_008828
TetragonulaCarbonaria_008828-T1 -            565 AAA_2                PF07724.15   171   1.7e-46  153.9   0.1   1   1     4e-49   2.8e-46  153.2   0.1     5   171   252   440   248   440 0.96 TetragonulaCarbonaria_008828
TetragonulaCarbonaria_008828-T1 -            565 AAA_5                PF07728.15   138   1.5e-12   43.1   0.0   1   1     9e-15   6.3e-12   41.1   0.0     2   124   253   375   252   384 0.79 TetragonulaCarbonaria_008828
TetragonulaCarbonaria_008594-T1 -            355 Abhydrolase_1        PF00561.21   257     1e-27   92.8   0.6   1   1   2.2e-29   1.5e-26   89.0   0.6     1   256    41   284    41   285 0.81 TetragonulaCarbonaria_008594
TetragonulaCarbonaria_008594-T1 -            355 Abhydrolase_6        PF12697.8    220   1.7e-14   50.4   0.0   1   1   3.1e-17   2.2e-14   50.0   0.0     1   220    43   291    43   291 0.53 TetragonulaCarbonaria_008594
TetragonulaCarbonaria_009040-T1 -            269 Acetyltransf_1       PF00583.26   117   2.2e-10   36.2   0.0   1   1   4.6e-13   3.2e-10   35.7   0.0    42   117   150   224    92   224 0.81 TetragonulaCarbonaria_009040
TetragonulaCarbonaria_009040-T1 -            269 Acetyltransf_10      PF13673.8    128   4.7e-08   28.5   0.1   1   1     1e-10   7.2e-08   27.9   0.1    39   108   149   225   122   232 0.85 TetragonulaCarbonaria_009040
TetragonulaCarbonaria_009040-T1 -            269 Acetyltransf_13      PF13880.7     69   1.7e-08   29.7   0.0   1   1   6.5e-11   4.6e-08   28.4   0.0     7    57   170   219   168   224 0.86 TetragonulaCarbonaria_009040
TetragonulaCarbonaria_009040-T1 -            269 Acetyltransf_7       PF13508.8     78   3.9e-09   32.2   0.1   1   1   1.3e-11   8.8e-09   31.1   0.1    11    56   137   205   106   226 0.61 TetragonulaCarbonaria_009040
TetragonulaCarbonaria_008851-T2 -            923 Adaptin_N            PF01602.21   524  4.3e-165  545.6  13.1   1   1  1.7e-167  6.1e-165  545.1  13.1     7   522    16   533     9   535 0.96 TetragonulaCarbonaria_008851
TetragonulaCarbonaria_008851-T1 -            932 Adaptin_N            PF01602.21   524  3.8e-161  532.5  13.1   1   1  1.7e-163    6e-161  531.9  13.1     7   522    16   542     9   544 0.94 TetragonulaCarbonaria_008851
TetragonulaCarbonaria_009065-T1 -            514 Adap_comp_sub        PF00928.22   264   1.4e-28   95.4   0.0   1   1   2.9e-31     2e-28   94.9   0.0    12   261   273   512   265   514 0.90 TetragonulaCarbonaria_009065
TetragonulaCarbonaria_009041-T1 -            379 Aldo_ket_red         PF00248.22   291   1.1e-50  167.9   0.0   1   1     2e-53   1.4e-50  167.5   0.0     1   290    69   353    69   354 0.93 TetragonulaCarbonaria_009041
TetragonulaCarbonaria_008851-T2 -            923 Alpha_adaptinC2      PF02883.21   111   1.2e-12   43.5   0.1   1   1   1.1e-14   3.9e-12   41.9   0.1    16   110   714   802   699   803 0.88 TetragonulaCarbonaria_008851
TetragonulaCarbonaria_008851-T1 -            932 Alpha_adaptinC2      PF02883.21   111   1.2e-12   43.5   0.1   1   1   1.1e-14     4e-12   41.9   0.1    16   110   723   811   708   812 0.88 TetragonulaCarbonaria_008851
TetragonulaCarbonaria_008799-T1 -            433 Amidohydro_1         PF01979.21   344   3.7e-72  238.9   0.0   1   1   1.3e-74   4.4e-72  238.6   0.0     1   344    63   432    63   432 0.95 TetragonulaCarbonaria_008799
TetragonulaCarbonaria_008464-T1 -            607 Amidohydro_1         PF01979.21   344     5e-35  116.8   0.1   1   1   2.3e-37     8e-35  116.1   0.1     1   343    66   454    66   455 0.81 TetragonulaCarbonaria_008464
TetragonulaCarbonaria_008464-T1 -            607 Amidohydro_3         PF07969.12   473     2e-16   55.9   6.7   1   1   1.8e-11   1.3e-08   30.1   0.0   413   472   382   455   364   456 0.91 TetragonulaCarbonaria_008464
TetragonulaCarbonaria_008596-T1 -            940 ANAPC4_WD40          PF12894.8     92   6.9e-12   41.0   1.5   1   1   2.7e-10   6.4e-08   28.3   0.3    14    90   207   283   202   285 0.94 TetragonulaCarbonaria_008596
TetragonulaCarbonaria_008490-T1 -           1214 ANAPC4_WD40          PF12894.8     92   1.5e-10   36.7   1.3   1   1   5.7e-09   1.3e-06   24.0   0.0     2    81   214   294   213   306 0.92 TetragonulaCarbonaria_008490
TetragonulaCarbonaria_009061-T1 -            996 Ank                  PF00023.31    33   7.7e-32  103.9   9.9   1   3     7e-10   8.2e-08   27.9   0.0     1    32   388   420   388   421 0.90 TetragonulaCarbonaria_009061
TetragonulaCarbonaria_009061-T1 -            996 Ank                  PF00023.31    33   7.7e-32  103.9   9.9   2   3   3.4e-07   3.9e-05   19.4   0.4     3    32   424   455   423   456 0.86 TetragonulaCarbonaria_009061
TetragonulaCarbonaria_009061-T1 -            996 Ank                  PF00023.31    33   7.7e-32  103.9   9.9   3   3   7.3e-08   8.5e-06   21.5   0.0     2    32   458   488   457   489 0.91 TetragonulaCarbonaria_009061
TetragonulaCarbonaria_009060-T1 -           1287 Ank                  PF00023.31    33   3.9e-30   98.6  25.7   1   5   5.3e-06   0.00061   15.6   0.1     2    29   500   527   499   530 0.89 TetragonulaCarbonaria_009060
TetragonulaCarbonaria_009060-T1 -           1287 Ank                  PF00023.31    33   3.9e-30   98.6  25.7   2   5   6.8e-07   7.9e-05   18.5   0.2     2    32   629   659   628   660 0.80 TetragonulaCarbonaria_009060
TetragonulaCarbonaria_009060-T1 -           1287 Ank                  PF00023.31    33   3.9e-30   98.6  25.7   3   5     4e-07   4.7e-05   19.2   0.0     3    32   663   693   661   694 0.86 TetragonulaCarbonaria_009060
TetragonulaCarbonaria_009060-T1 -           1287 Ank                  PF00023.31    33   3.9e-30   98.6  25.7   4   5   1.2e-06   0.00014   17.7   0.0     1    33   695   729   695   729 0.80 TetragonulaCarbonaria_009060
TetragonulaCarbonaria_009060-T1 -           1287 Ank                  PF00023.31    33   3.9e-30   98.6  25.7   5   5   1.8e-10   2.1e-08   29.8   0.1     1    32   730   761   730   762 0.93 TetragonulaCarbonaria_009060
TetragonulaCarbonaria_009078-T1 -            370 Ank                  PF00023.31    33   2.1e-22   74.1   2.3   1   2     1e-12   1.2e-10   36.9   0.0     2    32   217   247   216   248 0.93 TetragonulaCarbonaria_009078
TetragonulaCarbonaria_009078-T1 -            370 Ank                  PF00023.31    33   2.1e-22   74.1   2.3   2   2   4.3e-08     5e-06   22.3   0.3     2    31   250   279   250   281 0.81 TetragonulaCarbonaria_009078
TetragonulaCarbonaria_008483-T1 -            908 Ank                  PF00023.31    33   2.4e-20   67.6   7.7   1   3     6e-07     7e-05   18.6   0.1     2    31   691   721   690   723 0.85 TetragonulaCarbonaria_008483
TetragonulaCarbonaria_008483-T1 -            908 Ank                  PF00023.31    33   2.4e-20   67.6   7.7   2   3   4.5e-09   5.2e-07   25.4   0.1     1    32   762   793   762   794 0.93 TetragonulaCarbonaria_008483
TetragonulaCarbonaria_008483-T1 -            908 Ank                  PF00023.31    33   2.4e-20   67.6   7.7   3   3     4e-08   4.7e-06   22.3   0.2     1    32   795   827   795   828 0.88 TetragonulaCarbonaria_008483
TetragonulaCarbonaria_008828-T1 -            565 Ank                  PF00023.31    33   4.2e-18   60.5   2.3   1   2   1.5e-12   1.8e-10   36.3   0.1     2    32    73   103    72   104 0.93 TetragonulaCarbonaria_008828
TetragonulaCarbonaria_008828-T1 -            565 Ank                  PF00023.31    33   4.2e-18   60.5   2.3   2   2   3.9e-08   4.5e-06   22.4   0.1     2    32   142   172   141   173 0.92 TetragonulaCarbonaria_008828
TetragonulaCarbonaria_009064-T1 -            283 Ank                  PF00023.31    33   4.6e-17   57.2   8.7   1   2     2e-11   2.3e-09   32.8   1.5     1    32   180   211   180   212 0.92 TetragonulaCarbonaria_009064
TetragonulaCarbonaria_009064-T1 -            283 Ank                  PF00023.31    33   4.6e-17   57.2   8.7   2   2   1.2e-06   0.00014   17.6   0.0     2    32   214   244   213   245 0.92 TetragonulaCarbonaria_009064
TetragonulaCarbonaria_009060-T1 -           1287 Ank_2                PF12796.8     83   2.7e-46  151.6  20.4   1   4   1.9e-12   2.2e-10   36.5   0.3     4    78   472   556   469   561 0.83 TetragonulaCarbonaria_009060
TetragonulaCarbonaria_009060-T1 -           1287 Ank_2                PF12796.8     83   2.7e-46  151.6  20.4   2   4   6.9e-14     8e-12   41.1   5.2     1    83   567   659   567   659 0.86 TetragonulaCarbonaria_009060
TetragonulaCarbonaria_009060-T1 -           1287 Ank_2                PF12796.8     83   2.7e-46  151.6  20.4   3   4   1.9e-17   2.3e-15   52.5   0.4     8    83   607   693   605   693 0.84 TetragonulaCarbonaria_009060
TetragonulaCarbonaria_009060-T1 -           1287 Ank_2                PF12796.8     83   2.7e-46  151.6  20.4   4   4   2.6e-19     3e-17   58.5   0.1     1    82   666   760   666   761 0.86 TetragonulaCarbonaria_009060
TetragonulaCarbonaria_009061-T1 -            996 Ank_2                PF12796.8     83   6.1e-36  118.4   2.3   1   3   1.4e-11   1.7e-09   33.7   0.0     2    79   258   347   257   351 0.79 TetragonulaCarbonaria_009061
TetragonulaCarbonaria_009061-T1 -            996 Ank_2                PF12796.8     83   6.1e-36  118.4   2.3   2   3   1.2e-18   1.4e-16   56.3   0.0     1    83   325   420   325   420 0.88 TetragonulaCarbonaria_009061
TetragonulaCarbonaria_009061-T1 -            996 Ank_2                PF12796.8     83   6.1e-36  118.4   2.3   3   3   9.6e-14   1.1e-11   40.6   0.3    21    82   415   487   412   488 0.82 TetragonulaCarbonaria_009061
TetragonulaCarbonaria_009064-T1 -            283 Ank_2                PF12796.8     83   3.9e-31  103.0   6.4   1   2   2.1e-16   2.5e-14   49.1   0.6    23    83   142   211   122   211 0.79 TetragonulaCarbonaria_009064
TetragonulaCarbonaria_009064-T1 -            283 Ank_2                PF12796.8     83   3.9e-31  103.0   6.4   2   2   4.1e-21   4.7e-19   64.2   0.8     1    83   152   244   152   244 0.89 TetragonulaCarbonaria_009064
TetragonulaCarbonaria_008483-T1 -            908 Ank_2                PF12796.8     83   6.7e-26   86.2   8.3   1   3   1.2e-09   1.4e-07   27.5   0.1    45    81   679   720   669   722 0.80 TetragonulaCarbonaria_008483
TetragonulaCarbonaria_008483-T1 -            908 Ank_2                PF12796.8     83   6.7e-26   86.2   8.3   2   3   3.7e-10   4.3e-08   29.1   0.9    20    83   716   793   714   793 0.74 TetragonulaCarbonaria_008483
TetragonulaCarbonaria_008483-T1 -            908 Ank_2                PF12796.8     83   6.7e-26   86.2   8.3   3   3   2.6e-12     3e-10   36.0   0.0    24    74   793   850   788   859 0.80 TetragonulaCarbonaria_008483
TetragonulaCarbonaria_009078-T1 -            370 Ank_2                PF12796.8     83   1.5e-19   65.8   0.6   1   1     5e-14   5.8e-12   41.5   0.0    31    83   190   247   169   247 0.85 TetragonulaCarbonaria_009078
TetragonulaCarbonaria_008828-T1 -            565 Ank_2                PF12796.8     83   2.3e-16   55.7   0.6   1   1     3e-11   3.4e-09   32.6   0.1    30    83    44   103    26   103 0.71 TetragonulaCarbonaria_008828
TetragonulaCarbonaria_009060-T1 -           1287 Ank_3                PF13606.7     31   3.4e-29   93.3  14.1   1   3   8.8e-07    0.0001   18.1   0.1     2    30   500   527   499   528 0.94 TetragonulaCarbonaria_009060
TetragonulaCarbonaria_009060-T1 -           1287 Ank_3                PF13606.7     31   3.4e-29   93.3  14.1   2   3   9.7e-07   0.00011   18.0   0.0     3    31   663   691   661   691 0.96 TetragonulaCarbonaria_009060
TetragonulaCarbonaria_009060-T1 -           1287 Ank_3                PF13606.7     31   3.4e-29   93.3  14.1   3   3   7.2e-08   8.4e-06   21.4   0.0     1    30   730   758   730   759 0.95 TetragonulaCarbonaria_009060
TetragonulaCarbonaria_009061-T1 -            996 Ank_3                PF13606.7     31   2.4e-28   90.7   5.0   1   1   1.2e-06   0.00014   17.7   0.0     2    31   389   418   388   418 0.95 TetragonulaCarbonaria_009061
TetragonulaCarbonaria_008483-T1 -            908 Ank_3                PF13606.7     31   1.4e-21   69.9   2.8   1   3   1.3e-07   1.5e-05   20.6   0.0     2    30   691   719   690   720 0.95 TetragonulaCarbonaria_008483
TetragonulaCarbonaria_008483-T1 -            908 Ank_3                PF13606.7     31   1.4e-21   69.9   2.8   2   3   1.2e-07   1.4e-05   20.8   0.0     1    31   762   791   762   791 0.96 TetragonulaCarbonaria_008483
TetragonulaCarbonaria_008483-T1 -            908 Ank_3                PF13606.7     31   1.4e-21   69.9   2.8   3   3     1e-08   1.2e-06   24.0   0.0     1    30   795   824   795   825 0.94 TetragonulaCarbonaria_008483
TetragonulaCarbonaria_009064-T1 -            283 Ank_3                PF13606.7     31     5e-18   59.0   3.4   1   1   4.1e-11   4.7e-09   31.4   0.3     1    31   180   209   180   209 0.95 TetragonulaCarbonaria_009064
TetragonulaCarbonaria_008828-T1 -            565 Ank_3                PF13606.7     31   7.2e-17   55.4   1.6   1   1   4.2e-11   4.9e-09   31.4   0.1     2    31    73   101    72   101 0.96 TetragonulaCarbonaria_008828
TetragonulaCarbonaria_009078-T1 -            370 Ank_3                PF13606.7     31   1.6e-15   51.3   2.8   1   1     2e-09   2.3e-07   26.2   0.0     2    31   217   245   216   245 0.97 TetragonulaCarbonaria_009078
TetragonulaCarbonaria_009061-T1 -            996 Ank_4                PF13637.7     55   9.8e-34  110.8   4.0   1   4   3.6e-11   4.2e-09   32.3   0.1     2    55   288   341   287   341 0.95 TetragonulaCarbonaria_009061
TetragonulaCarbonaria_009061-T1 -            996 Ank_4                PF13637.7     55   9.8e-34  110.8   4.0   2   4   2.8e-11   3.2e-09   32.6   0.0     3    55   358   409   356   409 0.96 TetragonulaCarbonaria_009061
TetragonulaCarbonaria_009061-T1 -            996 Ank_4                PF13637.7     55   9.8e-34  110.8   4.0   3   4   1.1e-08   1.3e-06   24.3   0.0    14    49   402   437   400   438 0.91 TetragonulaCarbonaria_009061
TetragonulaCarbonaria_009061-T1 -            996 Ank_4                PF13637.7     55   9.8e-34  110.8   4.0   4   4     2e-09   2.3e-07   26.7   0.1    15    55   439   478   434   478 0.93 TetragonulaCarbonaria_009061
TetragonulaCarbonaria_009060-T1 -           1287 Ank_4                PF13637.7     55   1.8e-32  106.7  11.6   1   1   7.8e-14     9e-12   40.8   0.3     2    55   630   682   629   682 0.97 TetragonulaCarbonaria_009060
TetragonulaCarbonaria_008483-T1 -            908 Ank_4                PF13637.7     55   2.9e-31  102.9   8.4   1   4   1.5e-09   1.7e-07   27.1   0.0    26    55   683   711   670   711 0.87 TetragonulaCarbonaria_008483
TetragonulaCarbonaria_008483-T1 -            908 Ank_4                PF13637.7     55   2.9e-31  102.9   8.4   2   4   1.5e-09   1.8e-07   27.1   0.1     2    45   692   735   691   743 0.91 TetragonulaCarbonaria_008483
TetragonulaCarbonaria_008483-T1 -            908 Ank_4                PF13637.7     55   2.9e-31  102.9   8.4   3   4   1.1e-13   1.3e-11   40.3   0.1     3    55   765   816   763   816 0.96 TetragonulaCarbonaria_008483
TetragonulaCarbonaria_008483-T1 -            908 Ank_4                PF13637.7     55   2.9e-31  102.9   8.4   4   4   8.6e-10     1e-07   27.9   0.0     2    49   797   844   796   852 0.92 TetragonulaCarbonaria_008483
TetragonulaCarbonaria_009078-T1 -            370 Ank_4                PF13637.7     55   8.5e-19   63.2   1.7   1   1   6.6e-12   7.6e-10   34.6   0.0    11    55   227   270   224   270 0.94 TetragonulaCarbonaria_009078
TetragonulaCarbonaria_009064-T1 -            283 Ank_4                PF13637.7     55   4.4e-16   54.5   2.4   1   1   7.4e-15   8.6e-13   44.0   0.3     3    51   183   230   181   234 0.93 TetragonulaCarbonaria_009064
TetragonulaCarbonaria_008828-T1 -            565 Ank_4                PF13637.7     55   2.2e-14   49.1   2.5   1   1   1.6e-09   1.8e-07   27.1   0.1     6    55    45    93    43    93 0.95 TetragonulaCarbonaria_008828
TetragonulaCarbonaria_009060-T1 -           1287 Ank_5                PF13857.7     56   2.3e-36  118.8   7.3   1   2   3.1e-14   3.6e-12   41.7   0.0     1    56   648   703   648   703 0.97 TetragonulaCarbonaria_009060
TetragonulaCarbonaria_009060-T1 -           1287 Ank_5                PF13857.7     56   2.3e-36  118.8   7.3   2   2   1.4e-11   1.6e-09   33.3   0.0     7    55   722   770   718   771 0.95 TetragonulaCarbonaria_009060
TetragonulaCarbonaria_008483-T1 -            908 Ank_5                PF13857.7     56   6.9e-25   82.3   3.1   1   3   1.2e-09   1.4e-07   27.1   0.1     9    56   684   732   679   732 0.94 TetragonulaCarbonaria_008483
TetragonulaCarbonaria_008483-T1 -            908 Ank_5                PF13857.7     56   6.9e-25   82.3   3.1   2   3   1.8e-10   2.1e-08   29.8   0.0    14    53   761   800   752   800 0.93 TetragonulaCarbonaria_008483
TetragonulaCarbonaria_008483-T1 -            908 Ank_5                PF13857.7     56   6.9e-25   82.3   3.1   3   3   2.2e-14   2.6e-12   42.2   0.1     1    56   782   837   782   837 0.98 TetragonulaCarbonaria_008483
TetragonulaCarbonaria_009061-T1 -            996 Ank_5                PF13857.7     56     1e-24   81.7   7.9   1   1   4.6e-10   5.3e-08   28.5   0.1     1    55   444   497   444   498 0.97 TetragonulaCarbonaria_009061
TetragonulaCarbonaria_009064-T1 -            283 Ank_5                PF13857.7     56   2.5e-23   77.3   6.1   1   2   5.6e-15   6.5e-13   44.1   1.1     1    55   167   220   167   220 0.97 TetragonulaCarbonaria_009064
TetragonulaCarbonaria_009064-T1 -            283 Ank_5                PF13857.7     56   2.5e-23   77.3   6.1   2   2     7e-10   8.2e-08   27.9   0.1     1    56   200   254   200   254 0.99 TetragonulaCarbonaria_009064
TetragonulaCarbonaria_009078-T1 -            370 Ank_5                PF13857.7     56   2.3e-18   61.5   0.5   1   1   2.2e-15   2.6e-13   45.4   0.0     1    56   203   257   203   257 0.92 TetragonulaCarbonaria_009078
TetragonulaCarbonaria_008828-T1 -            565 Ank_5                PF13857.7     56   4.4e-16   54.2   0.7   1   1   2.9e-10   3.3e-08   29.1   0.0     2    48    60   105    59   107 0.93 TetragonulaCarbonaria_008828
TetragonulaCarbonaria_008497-T1 -           1297 APAF1_C              PF17908.2    135   7.3e-11   37.6   3.5   1   1   1.7e-13   1.2e-10   37.0   0.3    73   134   451   515   435   516 0.91 TetragonulaCarbonaria_008497
TetragonulaCarbonaria_008493-T1 -            259 Arf                  PF00025.22   175   1.8e-09   32.7   0.0   1   1   3.4e-12   2.3e-09   32.3   0.0    13   137    56   184    50   218 0.81 TetragonulaCarbonaria_008493
TetragonulaCarbonaria_008467-T1 -           1599 ARID                 PF01388.22    90   4.6e-21   70.8   0.1   1   1     3e-23   2.1e-20   68.7   0.0     2    90    86   169    85   169 0.94 TetragonulaCarbonaria_008467
TetragonulaCarbonaria_008631-T1 -            122 Atg8                 PF02991.17   104   6.3e-39  127.8   0.2   1   1   1.1e-41   7.4e-39  127.6   0.2     2   104    17   121    16   121 0.98 TetragonulaCarbonaria_008631
TetragonulaCarbonaria_009070-T1 -            291 ATP_bind_1           PF03029.18   241   1.7e-78  259.1   0.3   1   1   2.8e-81   1.9e-78  258.9   0.3     1   240     9   256     9   257 0.98 TetragonulaCarbonaria_009070
TetragonulaCarbonaria_008851-T2 -            923 B2-adapt-app_C       PF09066.11   112   1.4e-35  117.2   0.1   1   1     1e-37   3.5e-35  115.9   0.1     2   112   814   921   813   921 0.98 TetragonulaCarbonaria_008851
TetragonulaCarbonaria_008851-T1 -            932 B2-adapt-app_C       PF09066.11   112   1.4e-35  117.2   0.1   1   1     1e-37   3.6e-35  115.9   0.1     2   112   823   930   822   930 0.98 TetragonulaCarbonaria_008851
TetragonulaCarbonaria_009072-T1 -            550 B9-C2                PF07162.12   169   4.5e-43  142.8   0.0   1   1   1.6e-45   1.1e-42  141.5   0.0     1   159     4   154     4   159 0.96 TetragonulaCarbonaria_009072
TetragonulaCarbonaria_008802-T1 -            584 BBS1                 PF14779.7    255   2.4e-84  278.1   0.0   1   1     2e-86   1.4e-83  275.6   0.0     1   255    18   274    18   274 0.99 TetragonulaCarbonaria_008802
TetragonulaCarbonaria_008484-T1 -            428 Brix                 PF04427.19   191   4.8e-29   97.3   2.6   1   1     8e-32   5.6e-29   97.0   0.6     4   189   228   393   225   395 0.84 TetragonulaCarbonaria_008484
TetragonulaCarbonaria_008599-T1 -            420 BRO1                 PF03097.19   386   6.9e-39  129.1   0.1   1   1   1.4e-41   9.6e-39  128.7   0.1    88   352    97   368    86   395 0.86 TetragonulaCarbonaria_008599
TetragonulaCarbonaria_008495-T1 -            481 BSD                  PF03909.18    58   2.2e-15   51.9   0.4   1   1   7.2e-18     5e-15   50.7   0.4     6    57   256   307   251   308 0.91 TetragonulaCarbonaria_008495
TetragonulaCarbonaria_009073-T2 -           1004 C1_1                 PF00130.23    53   7.9e-14   46.8   4.4   1   1   6.4e-16   1.5e-13   45.9   4.4     1    51   687   737   687   738 0.96 TetragonulaCarbonaria_009073
TetragonulaCarbonaria_009073-T1 -           1413 C1_1                 PF00130.23    53   1.1e-13   46.3   4.4   1   1   9.5e-16   2.2e-13   45.3   4.4     1    51   687   737   687   738 0.96 TetragonulaCarbonaria_009073
TetragonulaCarbonaria_008850-T1 -           2044 C1_1                 PF00130.23    53   4.8e-12   41.1   6.1   1   1   8.5e-14     2e-11   39.1   6.1     1    51  1841  1891  1841  1892 0.98 TetragonulaCarbonaria_008850
TetragonulaCarbonaria_008829-T1 -            525 C2                   PF00168.31   103   3.2e-41  135.3   0.1   1   2   2.8e-24   9.9e-22   72.7   0.0     2    91   262   356   261   368 0.92 TetragonulaCarbonaria_008829
TetragonulaCarbonaria_008829-T1 -            525 C2                   PF00168.31   103   3.2e-41  135.3   0.1   2   2   1.6e-20   5.7e-18   60.6   0.0     2   101   396   508   395   510 0.86 TetragonulaCarbonaria_008829
TetragonulaCarbonaria_008838-T1 -            968 C2                   PF00168.31   103   1.5e-25   84.9   0.0   1   2   3.6e-16   1.2e-13   46.6   0.0     1   103   713   819   713   819 0.94 TetragonulaCarbonaria_008838
TetragonulaCarbonaria_008838-T1 -            968 C2                   PF00168.31   103   1.5e-25   84.9   0.0   2   2   7.8e-13   2.7e-10   35.9   0.1     2    87   844   938   843   965 0.80 TetragonulaCarbonaria_008838
TetragonulaCarbonaria_008680-T1 -            686 CAAP1                PF15335.7     63   1.2e-23   78.9   2.1   1   1   1.7e-26   1.2e-23   78.9   2.1     1    63    35    97    35    97 0.99 TetragonulaCarbonaria_008680
TetragonulaCarbonaria_008472-T1 -            645 CAMSAP_CH            PF11971.9     85     3e-11   38.5   0.1   1   1   8.7e-10   6.1e-07   24.7   0.1    13    83   155   223   146   225 0.87 TetragonulaCarbonaria_008472
TetragonulaCarbonaria_008601-T1 -            527 CAP_GLY              PF01302.26    66   3.4e-19   64.0   0.2   1   1   8.4e-22   5.9e-19   63.3   0.2     3    65    11    73     9    74 0.89 TetragonulaCarbonaria_008601
TetragonulaCarbonaria_008497-T1 -           1297 CARD                 PF00619.22    85   7.2e-13   43.8   0.0   1   1   2.7e-15   1.9e-12   42.5   0.0     1    82     6    87     6    90 0.96 TetragonulaCarbonaria_008497
TetragonulaCarbonaria_008824-T1 -            303 CBFB_NFYA            PF02045.16    56   2.9e-29   96.9   6.7   1   1   8.2e-32   5.7e-29   96.0   6.7     1    56   168   223   168   223 0.99 TetragonulaCarbonaria_008824
TetragonulaCarbonaria_008457-T1 -            239 CBFD_NFYB_HMF        PF00808.24    65   2.9e-17   58.1   0.6   1   2   2.4e-10   1.7e-07   26.9   0.0     1    30    10    39    10    45 0.91 TetragonulaCarbonaria_008457
TetragonulaCarbonaria_008457-T1 -            239 CBFD_NFYB_HMF        PF00808.24    65   2.9e-17   58.1   0.6   2   2   4.9e-11   3.4e-08   29.1   0.1    31    65    56    90    51    90 0.94 TetragonulaCarbonaria_008457
TetragonulaCarbonaria_008610-T1 -            372 CDC37_C              PF08564.11   100   2.1e-12   42.5   0.0   1   1     3e-15   2.1e-12   42.5   0.0     6    63   292   344   289   369 0.87 TetragonulaCarbonaria_008610
TetragonulaCarbonaria_008610-T1 -            372 CDC37_M              PF08565.12   118   1.8e-23   78.1   0.2   1   1   2.6e-26   1.8e-23   78.1   0.2     5   112   167   272   163   278 0.94 TetragonulaCarbonaria_008610
TetragonulaCarbonaria_008610-T1 -            372 CDC37_N              PF03234.15   129   2.3e-13   46.6  25.8   1   1   8.8e-16   6.1e-13   45.2  22.1     1   104     1   107     1   166 0.64 TetragonulaCarbonaria_008610
TetragonulaCarbonaria_008609-T1 -           1306 CDH1_2_SANT_HL1      PF18375.2     91   4.1e-41  135.0   0.4   1   1   1.8e-42   1.3e-39  130.2   0.1     1    91  1090  1183  1090  1183 0.96 TetragonulaCarbonaria_008609
TetragonulaCarbonaria_008472-T1 -            645 CH                   PF00307.32   109   2.5e-88  287.0   1.3   1   4   2.5e-26   1.8e-23   78.3   0.1     3   106   127   239   125   242 0.96 TetragonulaCarbonaria_008472
TetragonulaCarbonaria_008472-T1 -            645 CH                   PF00307.32   109   2.5e-88  287.0   1.3   2   4   6.4e-21   4.5e-18   60.9   0.0     2   107   270   373   269   375 0.96 TetragonulaCarbonaria_008472
TetragonulaCarbonaria_008472-T1 -            645 CH                   PF00307.32   109   2.5e-88  287.0   1.3   3   4   2.6e-23   1.8e-20   68.6   0.1     3   107   394   500   392   501 0.95 TetragonulaCarbonaria_008472
TetragonulaCarbonaria_008472-T1 -            645 CH                   PF00307.32   109   2.5e-88  287.0   1.3   4   4   2.5e-25   1.8e-22   75.1   0.0     3   106   517   621   515   624 0.96 TetragonulaCarbonaria_008472
TetragonulaCarbonaria_008848-T1 -           2049 CHAT                 PF12770.8    290   5.7e-46  152.6   0.4   1   1   2.3e-48   1.6e-45  151.1   0.4     3   289  1274  1556  1272  1557 0.91 TetragonulaCarbonaria_008848
TetragonulaCarbonaria_008609-T2 -           1099 Chromo               PF00385.25    54   5.8e-26   85.7  12.8   1   2   1.3e-14   4.5e-12   41.2   0.5     3    46   234   301   232   314 0.86 TetragonulaCarbonaria_008609
TetragonulaCarbonaria_008609-T2 -           1099 Chromo               PF00385.25    54   5.8e-26   85.7  12.8   2   2   2.1e-17   7.5e-15   50.1   2.2     2    54   349   401   348   401 0.93 TetragonulaCarbonaria_008609
TetragonulaCarbonaria_008609-T1 -           1306 Chromo               PF00385.25    54   8.2e-26   85.2  12.8   1   2   1.6e-14   5.6e-12   40.9   0.5     3    46   234   301   232   314 0.86 TetragonulaCarbonaria_008609
TetragonulaCarbonaria_008609-T1 -           1306 Chromo               PF00385.25    54   8.2e-26   85.2  12.8   2   2   2.6e-17   9.2e-15   49.8   2.2     2    54   349   401   348   401 0.93 TetragonulaCarbonaria_008609
TetragonulaCarbonaria_009065-T1 -            514 Clat_adaptor_s       PF01217.21   142   8.3e-09   30.9   0.4   1   1   1.9e-11   1.4e-08   30.3   0.4     7   135     8   134     2   141 0.90 TetragonulaCarbonaria_009065
TetragonulaCarbonaria_008828-T1 -            565 ClpB_D2-small        PF10431.10    81     1e-12   43.4   1.5   1   1   5.6e-15   3.9e-12   41.5   0.1     2    77   447   522   446   526 0.92 TetragonulaCarbonaria_008828
TetragonulaCarbonaria_008853-T1 -           1766 ClpS                 PF02617.18    80   1.7e-22   74.5   0.8   1   1   5.9e-25   4.1e-22   73.2   0.8     4    69   241   306   239   311 0.96 TetragonulaCarbonaria_008853
TetragonulaCarbonaria_008851-T1 -            932 Cnd1                 PF12717.8    162   1.7e-67  221.9  11.3   1   1   9.6e-68   3.3e-65  214.4   0.6     1   162   110   275   110   275 0.98 TetragonulaCarbonaria_008851
TetragonulaCarbonaria_008851-T2 -            923 Cnd1                 PF12717.8    162   4.7e-67  220.5  12.1   1   1   9.4e-68   3.3e-65  214.5   0.6     1   162   101   266   101   266 0.98 TetragonulaCarbonaria_008851
TetragonulaCarbonaria_008459-T1 -            389 CNH                  PF00780.23   279   1.2e-33  112.1   0.0   1   1   2.5e-36   1.8e-33  111.7   0.0   137   278     2   144     1   145 0.96 TetragonulaCarbonaria_008459
TetragonulaCarbonaria_008490-T1 -           1214 Coatomer_WDAD        PF04053.15   445  4.9e-140  462.9   0.7   1   1  1.2e-142  8.3e-140  462.1   0.7    18   444   352   767   340   768 0.97 TetragonulaCarbonaria_008490
TetragonulaCarbonaria_008490-T1 -           1214 COPI_C               PF06957.12   406  3.7e-180  594.3   0.0   1   1  7.3e-183  5.1e-180  593.9   0.0     1   406   814  1214   814  1214 0.96 TetragonulaCarbonaria_008490
TetragonulaCarbonaria_009010-T1 -           1307 Cu-oxidase           PF00394.23   159   9.5e-61  200.0   0.2   1   2   1.1e-34   7.5e-32  106.1   0.0     2   158   236   386   235   387 0.87 TetragonulaCarbonaria_009010
TetragonulaCarbonaria_009010-T1 -           1307 Cu-oxidase           PF00394.23   159   9.5e-61  200.0   0.2   2   2   1.1e-29     8e-27   89.7   0.0     3   159   874  1024   872  1024 0.87 TetragonulaCarbonaria_009010
TetragonulaCarbonaria_009010-T1 -           1307 Cu-oxidase_2         PF07731.15   137   7.4e-59  192.8  14.9   1   2   3.5e-31   2.4e-28   94.0   0.2    23   136   503   642   484   643 0.79 TetragonulaCarbonaria_009010
TetragonulaCarbonaria_009010-T1 -           1307 Cu-oxidase_2         PF07731.15   137   7.4e-59  192.8  14.9   2   2   2.7e-28   1.9e-25   84.6   0.0     6   132  1126  1279  1122  1284 0.77 TetragonulaCarbonaria_009010
TetragonulaCarbonaria_009010-T1 -           1307 Cu-oxidase_3         PF07732.16   119   2.4e-74  242.4   8.8   1   2   6.5e-39   4.5e-36  118.9   0.1     7   117   110   220   105   222 0.94 TetragonulaCarbonaria_009010
TetragonulaCarbonaria_009010-T1 -           1307 Cu-oxidase_3         PF07732.16   119   2.4e-74  242.4   8.8   2   2   1.6e-39   1.1e-36  120.9   0.1     6   117   746   857   742   859 0.96 TetragonulaCarbonaria_009010
TetragonulaCarbonaria_008657-T1 -            133 CUB                  PF00431.21   110   1.4e-06   24.1   0.1   1   1   1.1e-08   7.6e-06   21.7   0.0    12    46    61    95    56   107 0.90 TetragonulaCarbonaria_008657
TetragonulaCarbonaria_008854-T1 -            574 Cyclin_N             PF00134.24   127   1.7e-10   36.1   0.4   1   1   5.1e-13   3.6e-10   35.1   0.4    43   126   471   556   427   557 0.86 TetragonulaCarbonaria_008854
TetragonulaCarbonaria_009079-T1 -            648 DAGK_cat             PF00781.25   126   1.6e-28   94.3   0.0   1   1   3.6e-31   2.5e-28   93.7   0.0     1   108   193   307   193   331 0.88 TetragonulaCarbonaria_009079
TetragonulaCarbonaria_009063-T1 -            561 DALR_1               PF05746.16   119   6.2e-23   76.7   2.3   1   1   2.1e-25   1.5e-22   75.5   0.1     1   119   447   561   447   561 0.94 TetragonulaCarbonaria_009063
TetragonulaCarbonaria_008602-T1 -            754 DEAD_2               PF06733.16   175   1.1e-53  176.9   0.3   1   1   2.9e-56     2e-53  176.0   0.3     1   175    72   256    72   256 0.96 TetragonulaCarbonaria_008602
TetragonulaCarbonaria_008850-T1 -           2044 DENN                 PF02141.22   185   1.1e-58  193.6   0.1   1   1     8e-61   2.8e-58  192.3   0.1     1   184   140   322   140   323 0.99 TetragonulaCarbonaria_008850
TetragonulaCarbonaria_008800-T1 -            541 DHC_N1               PF08385.13   562   3.7e-59  196.3  17.2   1   1   6.9e-62   4.9e-59  195.9  17.2     1   364   108   472   108   485 0.93 TetragonulaCarbonaria_008800
TetragonulaCarbonaria_008553-T1 -            195 DM4_12               PF07841.14    86   1.5e-06   24.3   0.4   1   1   3.3e-09   2.3e-06   23.6   0.4     9    86    97   178    94   178 0.72 TetragonulaCarbonaria_008553
TetragonulaCarbonaria_008734-T1 -            380 DUF1325              PF07039.12   132     9e-40  131.2   0.1   1   1   2.1e-42   1.5e-39  130.6   0.1     2   131   243   370   242   371 0.92 TetragonulaCarbonaria_008734
TetragonulaCarbonaria_009072-T1 -            550 DUF1619              PF07773.12   317     4e-50  166.9  16.5   1   1   9.4e-53   6.6e-50  166.2  16.5     1   317   216   521   216   521 0.74 TetragonulaCarbonaria_009072
TetragonulaCarbonaria_008578-T1 -            552 DUF2362              PF10154.10   501  2.6e-200  662.1   0.1   1   1  4.2e-203  2.9e-200  661.9   0.1     1   501    39   539    39   539 0.96 TetragonulaCarbonaria_008578
TetragonulaCarbonaria_008461-T1 -            635 DUF2465              PF10239.10   323    3e-125  413.1   1.5   1   1    5e-128  3.5e-125  412.9   1.5     1   321     6   331     6   333 0.97 TetragonulaCarbonaria_008461
TetragonulaCarbonaria_008644-T1 -            832 DUF3402              PF11882.9    462   3.3e-99  328.5  20.7   1   2   1.1e-37   7.6e-35  116.3   1.4    84   228   484   607   472   609 0.92 TetragonulaCarbonaria_008644
TetragonulaCarbonaria_008644-T1 -            832 DUF3402              PF11882.9    462   3.3e-99  328.5  20.7   2   2   1.2e-66   8.2e-64  211.8   4.7   296   442   608   765   605   796 0.86 TetragonulaCarbonaria_008644
TetragonulaCarbonaria_008805-T1 -            197 DUF3456              PF11938.9    156   2.8e-39  130.5   2.2   1   1     1e-41   3.6e-39  130.1   2.2     1   156    28   173    28   173 0.98 TetragonulaCarbonaria_008805
TetragonulaCarbonaria_008489-T1 -            379 DUF3456              PF11938.9    156     2e-10   36.8   5.3   1   2   3.8e-09   1.3e-06   24.4   0.1     2    64    43    99    42   101 0.85 TetragonulaCarbonaria_008489
TetragonulaCarbonaria_008489-T1 -            379 DUF3456              PF11938.9    156     2e-10   36.8   5.3   2   2   2.6e-08   9.1e-06   21.6   1.7   114   156    98   142    97   143 0.88 TetragonulaCarbonaria_008489
TetragonulaCarbonaria_008801-T1 -            812 DUF3522              PF12036.9    187   1.3e-55  184.0  12.5   1   1   3.1e-58   2.1e-55  183.3  12.5     3   187   576   754   574   754 0.94 TetragonulaCarbonaria_008801
TetragonulaCarbonaria_009071-T1 -            404 DUF974               PF06159.14   246     2e-79  262.3   0.2   1   1   3.8e-82   2.7e-79  261.9   0.2     2   246    65   290    64   290 0.92 TetragonulaCarbonaria_009071
TetragonulaCarbonaria_008839-T1 -            401 EAP30                PF04157.17   236   2.8e-42  140.0   1.0   1   1     5e-45   3.5e-42  139.7   1.0     1   236   169   385   169   385 0.89 TetragonulaCarbonaria_008839
TetragonulaCarbonaria_008795-T1 -            328 Ephrin               PF00812.18   138   3.6e-41  135.8   0.8   1   1   7.8e-44   5.5e-41  135.2   0.8    15   138    27   156    23   156 0.95 TetragonulaCarbonaria_008795
TetragonulaCarbonaria_008603-T1 -            311 Fibrillarin          PF01269.18   226  2.2e-108  356.0   0.0   1   1  3.8e-111  2.7e-108  355.7   0.0     1   225    78   305    78   306 0.99 TetragonulaCarbonaria_008603
TetragonulaCarbonaria_009059-T1 -            674 fn3                  PF00041.22    85   1.2e-14   49.9   1.3   1   1   1.8e-15   6.3e-13   44.4   0.2     1    84    75   163    75   164 0.89 TetragonulaCarbonaria_009059
TetragonulaCarbonaria_008806-T1 -            249 FoP_duplication      PF13865.7     81   1.3e-09   34.0   4.7   1   1   1.9e-12   1.3e-09   34.0   4.7    12    61   193   246   184   249 0.69 TetragonulaCarbonaria_008806
TetragonulaCarbonaria_008643-T1 -            521 G6PD_C               PF02781.17   295  1.8e-117  387.0   0.0   1   1  6.9e-120  2.4e-117  386.7   0.0     1   292   220   510   220   519 0.95 TetragonulaCarbonaria_008643
TetragonulaCarbonaria_008643-T2 -            449 G6PD_C               PF02781.17   295   1.7e-90  298.5   0.0   1   1   7.1e-93   2.5e-90  298.0   0.0     1   226   220   441   220   447 0.94 TetragonulaCarbonaria_008643
TetragonulaCarbonaria_008643-T2 -            449 G6PD_N               PF00479.23   181   9.4e-61  201.0   0.0   1   1     4e-63   1.4e-60  200.5   0.0     1   181    42   218    42   218 0.95 TetragonulaCarbonaria_008643
TetragonulaCarbonaria_008643-T1 -            521 G6PD_N               PF00479.23   181   1.2e-60  200.7   0.0   1   1   5.5e-63   1.9e-60  200.0   0.0     1   181    42   218    42   218 0.95 TetragonulaCarbonaria_008643
TetragonulaCarbonaria_008603-T1 -            311 GCD14                PF08704.11   247   3.9e-06   22.1   0.0   1   1   7.9e-09   5.5e-06   21.6   0.0    35   142   145   252   137   274 0.72 TetragonulaCarbonaria_008603
TetragonulaCarbonaria_009068-T1 -            824 GCFC                 PF07842.13   277   9.7e-27   89.7   2.0   1   1   2.2e-28   1.5e-25   85.7   2.0     2   274   541   750   540   752 0.91 TetragonulaCarbonaria_009068
TetragonulaCarbonaria_008600-T1 -            216 Glyoxalase           PF00903.26   128   2.3e-24   81.4   0.0   1   1   4.3e-27     3e-24   81.1   0.0     3   128    62   203    60   203 0.93 TetragonulaCarbonaria_008600
TetragonulaCarbonaria_008850-T1 -           2044 GRAM                 PF02893.21   114   8.1e-19   63.0   0.0   1   1   2.7e-21   1.9e-18   61.9   0.0     4   114   907  1045   904  1045 0.91 TetragonulaCarbonaria_008850
TetragonulaCarbonaria_008607-T1 -            269 GTP_cyclohydroI      PF01227.23   179     7e-76  249.0   0.0   1   1   1.3e-78   8.8e-76  248.7   0.0     3   178    91   266    89   267 0.98 TetragonulaCarbonaria_008607
TetragonulaCarbonaria_008602-T1 -            754 HBB                  PF06777.12   190   6.4e-45  148.6   1.6   1   1     2e-43   1.4e-40  134.4   0.5     2   190   270   413   269   413 0.99 TetragonulaCarbonaria_008602
TetragonulaCarbonaria_008609-T2 -           1099 HDA2-3               PF11496.9    292   3.4e-10   34.9   0.2   1   1   5.2e-12   1.8e-09   32.6   0.2     8   251   671   887   668   902 0.78 TetragonulaCarbonaria_008609
TetragonulaCarbonaria_008609-T1 -           1306 HDA2-3               PF11496.9    292   5.1e-10   34.4   0.2   1   1   6.5e-12   2.3e-09   32.2   0.2     8   251   671   887   667   902 0.78 TetragonulaCarbonaria_008609
TetragonulaCarbonaria_008851-T2 -            923 HEAT_2               PF13646.7     88   6.9e-22   73.1   8.0   1   1   5.5e-11   1.9e-08   30.0   0.1     3    62   125   191   124   219 0.73 TetragonulaCarbonaria_008851
TetragonulaCarbonaria_008851-T1 -            932 HEAT_2               PF13646.7     88     1e-21   72.6   8.0   1   1   5.6e-11   1.9e-08   30.0   0.1     3    62   134   200   133   228 0.73 TetragonulaCarbonaria_008851
TetragonulaCarbonaria_008609-T2 -           1099 Helicase_C           PF00271.32   111   5.3e-22   73.7   0.0   1   1   3.5e-24   1.2e-21   72.6   0.0     3   111   747   859   745   859 0.89 TetragonulaCarbonaria_008609
TetragonulaCarbonaria_008609-T1 -           1306 Helicase_C           PF00271.32   111   6.8e-22   73.4   0.0   1   1   4.4e-24   1.5e-21   72.2   0.0     3   111   747   859   745   859 0.89 TetragonulaCarbonaria_008609
TetragonulaCarbonaria_008602-T1 -            754 Helicase_C_2         PF13307.7    170   7.3e-45  148.6   0.2   1   1   3.3e-47   2.3e-44  147.0   0.0     1   169   519   694   519   695 0.88 TetragonulaCarbonaria_008602
TetragonulaCarbonaria_008840-T1 -            747 HMG_box              PF00505.20    69   1.7e-19   65.5   3.1   1   1   2.4e-22   1.7e-19   65.5   3.1     1    68    76   143    76   144 0.98 TetragonulaCarbonaria_008840
TetragonulaCarbonaria_008840-T1 -            747 HMG_box_2            PF09011.11    73   2.7e-09   33.0   1.2   1   1   1.2e-11   8.2e-09   31.4   1.2     9    73    81   144    72   144 0.91 TetragonulaCarbonaria_008840
TetragonulaCarbonaria_008581-T1 -            478 Homeobox_KN          PF05920.12    40   1.6e-11   39.4   0.4   1   1   4.8e-14   3.4e-11   38.4   0.4     6    40   428   462   426   462 0.97 TetragonulaCarbonaria_008581
TetragonulaCarbonaria_008581-T1 -            478 Homeodomain          PF00046.30    57   4.9e-14   47.4   1.1   1   1   4.4e-16   3.1e-13   44.8   0.3     5    56   413   464   409   465 0.92 TetragonulaCarbonaria_008581
TetragonulaCarbonaria_008628-T1 -            576 Hormone_recep        PF00104.31   211   5.2e-38  126.2   0.0   1   1   1.4e-40   9.8e-38  125.3   0.0     5   211   362   549   359   549 0.96 TetragonulaCarbonaria_008628
TetragonulaCarbonaria_008404-T1 -            165 HSP20                PF00011.22   102   6.3e-25   82.8   0.2   1   1   1.3e-27     9e-25   82.3   0.2     4    90    80   162    78   165 0.96 TetragonulaCarbonaria_008404
TetragonulaCarbonaria_008827-T1 -            864 HSP70                PF00012.21   599    8e-184  607.5   3.5   1   2  1.1e-174  7.8e-172  567.9   0.0     1   547     6   560     6   603 0.91 TetragonulaCarbonaria_008827
TetragonulaCarbonaria_008827-T1 -            864 HSP70                PF00012.21   599    8e-184  607.5   3.5   2   2   7.3e-14   5.1e-11   36.8   4.6   493   598   604   717   591   718 0.89 TetragonulaCarbonaria_008827
TetragonulaCarbonaria_008429-T1 -            361 HTH_48               PF17906.2     50   2.2e-14   48.8   0.1   1   1   6.8e-17   4.7e-14   47.7   0.1    12    50   297   335   287   335 0.91 TetragonulaCarbonaria_008429
TetragonulaCarbonaria_008594-T1 -            355 Hydrolase_4          PF12146.9    239   5.9e-09   30.9   0.0   1   1   3.1e-11   2.2e-08   29.1   0.0     3   233    39   279    37   284 0.70 TetragonulaCarbonaria_008594
TetragonulaCarbonaria_008618-T1 -           1021 I-set                PF07679.17    90   1.8e-35  116.3   2.5   1   3   5.1e-10   1.2e-07   27.2   0.0     1    75    60   140    60   143 0.85 TetragonulaCarbonaria_008618
TetragonulaCarbonaria_008618-T1 -           1021 I-set                PF07679.17    90   1.8e-35  116.3   2.5   2   3   1.4e-14   3.2e-12   41.8   0.1     6    80   181   249   176   258 0.88 TetragonulaCarbonaria_008618
TetragonulaCarbonaria_008618-T1 -           1021 I-set                PF07679.17    90   1.8e-35  116.3   2.5   3   3   3.5e-15   8.1e-13   43.7   0.0    17    89   280   354   264   354 0.88 TetragonulaCarbonaria_008618
TetragonulaCarbonaria_009052-T1 -            652 I-set                PF07679.17    90   2.5e-32  106.3   0.1   1   3   4.6e-09   1.1e-06   24.1   0.1    29    88    39   109    27   111 0.79 TetragonulaCarbonaria_009052
TetragonulaCarbonaria_009052-T1 -            652 I-set                PF07679.17    90   2.5e-32  106.3   0.1   2   3   3.7e-15   8.7e-13   43.6   0.0     6    88   120   208   116   210 0.83 TetragonulaCarbonaria_009052
TetragonulaCarbonaria_009052-T1 -            652 I-set                PF07679.17    90   2.5e-32  106.3   0.1   3   3   2.4e-12   5.7e-10   34.6   0.0     3    88   216   307   214   308 0.90 TetragonulaCarbonaria_009052
TetragonulaCarbonaria_008616-T1 -            404 I-set                PF07679.17    90   1.5e-31  103.8   0.0   1   2   8.2e-13   1.9e-10   36.1   0.0    13    79    90   159    82   171 0.85 TetragonulaCarbonaria_008616
TetragonulaCarbonaria_008616-T1 -            404 I-set                PF07679.17    90   1.5e-31  103.8   0.0   2   2   1.8e-14   4.3e-12   41.4   0.0     3    90   183   277   181   277 0.92 TetragonulaCarbonaria_008616
TetragonulaCarbonaria_009052-T1 -            652 ig                   PF00047.26    87   1.4e-29   97.5   0.2   1   3   1.8e-08   4.2e-06   22.3   0.1    27    78    40    99    34   106 0.77 TetragonulaCarbonaria_009052
TetragonulaCarbonaria_009052-T1 -            652 ig                   PF00047.26    87   1.4e-29   97.5   0.2   2   3   8.7e-15     2e-12   42.6   0.0     6    82   124   202   119   206 0.86 TetragonulaCarbonaria_009052
TetragonulaCarbonaria_009052-T1 -            652 ig                   PF00047.26    87   1.4e-29   97.5   0.2   3   3   1.7e-10     4e-08   28.8   0.0     2    79   219   299   218   304 0.92 TetragonulaCarbonaria_009052
TetragonulaCarbonaria_008616-T1 -            404 ig                   PF00047.26    87   2.4e-24   80.8   0.1   1   3   1.5e-08   3.6e-06   22.5   0.1    30    77     5    60     3    67 0.72 TetragonulaCarbonaria_008616
TetragonulaCarbonaria_008616-T1 -            404 ig                   PF00047.26    87   2.4e-24   80.8   0.1   2   3   5.4e-11   1.2e-08   30.4   0.0     8    81    89   162    83   166 0.81 TetragonulaCarbonaria_008616
TetragonulaCarbonaria_008616-T1 -            404 ig                   PF00047.26    87   2.4e-24   80.8   0.1   3   3   6.1e-09   1.4e-06   23.8   0.0     3    84   187   272   185   275 0.79 TetragonulaCarbonaria_008616
TetragonulaCarbonaria_008618-T1 -           1021 ig                   PF00047.26    87     6e-24   79.5   3.0   1   2   5.1e-11   1.2e-08   30.5   0.1     3    83   182   253   180   257 0.92 TetragonulaCarbonaria_008618
TetragonulaCarbonaria_008618-T1 -           1021 ig                   PF00047.26    87     6e-24   79.5   3.0   2   2   3.1e-10   7.1e-08   28.0   0.0    15    81   282   347   279   352 0.92 TetragonulaCarbonaria_008618
TetragonulaCarbonaria_008618-T1 -           1021 Ig_2                 PF13895.7     79   1.6e-24   81.5   1.4   1   1   8.6e-13     2e-10   36.3   0.1     4    75   180   253   174   258 0.79 TetragonulaCarbonaria_008618
TetragonulaCarbonaria_008618-T1 -           1021 Ig_3                 PF13927.7     79   4.8e-37  121.9   3.8   1   3   2.2e-11   5.1e-09   32.1   0.1     2    76    60   139    59   140 0.86 TetragonulaCarbonaria_008618
TetragonulaCarbonaria_008618-T1 -           1021 Ig_3                 PF13927.7     79   4.8e-37  121.9   3.8   2   3   9.7e-17   2.2e-14   49.2   0.4     1    79   173   246   173   246 0.87 TetragonulaCarbonaria_008618
TetragonulaCarbonaria_008618-T1 -           1021 Ig_3                 PF13927.7     79   4.8e-37  121.9   3.8   3   3   1.3e-13   3.1e-11   39.2   0.0     2    79   264   342   263   342 0.83 TetragonulaCarbonaria_008618
TetragonulaCarbonaria_009052-T1 -            652 Ig_3                 PF13927.7     79   2.5e-35  116.3   0.5   1   2   4.6e-18   1.1e-15   53.5   0.0     1    79   112   196   112   196 0.84 TetragonulaCarbonaria_009052
TetragonulaCarbonaria_009052-T1 -            652 Ig_3                 PF13927.7     79   2.5e-35  116.3   0.5   2   2   6.5e-14   1.5e-11   40.2   0.1     2    79   214   296   213   296 0.86 TetragonulaCarbonaria_009052
TetragonulaCarbonaria_008616-T1 -            404 Ig_3                 PF13927.7     79   1.5e-31  104.3   0.1   1   2   5.1e-15   1.2e-12   43.7   0.0    13    79    89   157    74   157 0.76 TetragonulaCarbonaria_008616
TetragonulaCarbonaria_008616-T1 -            404 Ig_3                 PF13927.7     79   1.5e-31  104.3   0.1   2   2   1.1e-12   2.5e-10   36.3   0.0     1    79   180   264   180   264 0.83 TetragonulaCarbonaria_008616
TetragonulaCarbonaria_008456-T1 -            809 IMS                  PF00817.21   150   4.7e-48  158.4   0.3   1   1   1.6e-50   1.1e-47  157.2   0.0     1   149    13   224    13   225 0.96 TetragonulaCarbonaria_008456
TetragonulaCarbonaria_008456-T1 -            809 IMS_C                PF11799.9    118   7.1e-10   35.1   0.0   1   1   2.2e-12   1.5e-09   34.0   0.0     4   112   309   423   306   426 0.77 TetragonulaCarbonaria_008456
TetragonulaCarbonaria_008649-T1 -           1812 Ins145_P3_rec        PF08709.12   213   4.2e-92  302.5   0.0   1   1   2.1e-94   1.5e-91  300.7   0.0     2   213     7   232     6   232 0.97 TetragonulaCarbonaria_008649
TetragonulaCarbonaria_008650-T1 -           1076 Ion_trans            PF00520.32   245     3e-18   61.3  10.3   1   1   7.2e-20   1.7e-17   58.9   9.8    68   244   709   928   598   929 0.78 TetragonulaCarbonaria_008650
TetragonulaCarbonaria_009061-T1 -            996 Ion_trans            PF00520.32   245   1.7e-14   49.1  19.4   1   1   1.1e-16   2.5e-14   48.5  19.4    10   243   592   847   581   849 0.82 TetragonulaCarbonaria_009061
TetragonulaCarbonaria_009060-T1 -           1287 Ion_trans            PF00520.32   245   1.3e-11   39.6  14.9   1   1   9.1e-14   2.1e-11   38.9  14.9     6   242   862  1121   857  1124 0.80 TetragonulaCarbonaria_009060
TetragonulaCarbonaria_008467-T1 -           1599 JmjC                 PF02373.23   114   7.3e-44  144.3   1.7   1   1     1e-46   7.3e-44  144.3   1.7     1   114   482   598   482   598 0.98 TetragonulaCarbonaria_008467
TetragonulaCarbonaria_008467-T1 -           1599 JmjN                 PF02375.18    34   7.5e-17   56.5   1.1   1   1   1.1e-19   7.5e-17   56.5   1.1     1    34    19    52    19    52 0.99 TetragonulaCarbonaria_008467
TetragonulaCarbonaria_008491-T1 -           1554 Kelch_1              PF01344.26    46   4.7e-24   79.2  10.6   1   2   9.2e-10   6.5e-07   24.3   0.0     1    39    21    58    21    62 0.98 TetragonulaCarbonaria_008491
TetragonulaCarbonaria_008491-T1 -           1554 Kelch_1              PF01344.26    46   4.7e-24   79.2  10.6   2   2   1.9e-10   1.3e-07   26.5   0.1     1    42   242   297   242   298 0.98 TetragonulaCarbonaria_008491
TetragonulaCarbonaria_008491-T1 -           1554 Kelch_4              PF13418.7     49   2.9e-21   70.7   6.0   1   1   5.9e-09   4.1e-06   22.2   0.0     1    42    21    62    21    70 0.82 TetragonulaCarbonaria_008491
TetragonulaCarbonaria_009039-T1 -            425 KH_1                 PF00013.30    66   2.1e-08   29.3   0.0   1   1   7.7e-11   5.4e-08   28.0   0.0     3    47    98   150    96   158 0.82 TetragonulaCarbonaria_009039
TetragonulaCarbonaria_008494-T1 -           2059 Kinesin              PF00225.24   333   8.9e-92  302.9   2.6   1   1   1.3e-94   8.9e-92  302.9   2.6     8   333   642  1040   635  1040 0.92 TetragonulaCarbonaria_008494
TetragonulaCarbonaria_008482-T1 -            227 KN_motif             PF12075.9     39   2.6e-14   48.2   0.1   1   1   8.7e-17   6.1e-14   47.0   0.1     4    39    31    66    28    71 0.91 TetragonulaCarbonaria_008482
TetragonulaCarbonaria_008825-T1 -            251 LAMTOR               PF15454.7     75   8.5e-27   89.1   3.1   1   1   2.3e-29   1.6e-26   88.2   3.1     1    75    20    93    20    93 0.99 TetragonulaCarbonaria_008825
TetragonulaCarbonaria_008460-T1 -            594 LINES_C              PF14695.7     37   3.3e-21   70.0   0.8   1   1   4.7e-24   3.3e-21   70.0   0.8     1    37   550   586   550   586 0.98 TetragonulaCarbonaria_008460
TetragonulaCarbonaria_008460-T1 -            594 LINES_N              PF14694.7    350  2.6e-113  374.4   0.5   1   1  5.1e-116  3.5e-113  374.0   0.5     3   350   219   543   217   543 0.98 TetragonulaCarbonaria_008460
TetragonulaCarbonaria_008856-T1 -            356 Lipase               PF00151.20   336     3e-34  114.2   0.0   1   1   6.3e-37   4.4e-34  113.6   0.0    34   286    62   292    38   295 0.85 TetragonulaCarbonaria_008856
TetragonulaCarbonaria_008797-T1 -            160 LMWPc                PF01451.22   142   2.5e-41  136.8   0.0   1   1   8.3e-44   2.9e-41  136.6   0.0     1   142     7   152     7   152 0.98 TetragonulaCarbonaria_008797
TetragonulaCarbonaria_008798-T1 -            161 LMWPc                PF01451.22   142   4.2e-37  123.1   0.0   1   1   1.4e-39     5e-37  122.9   0.0     1   141     7   151     7   154 0.95 TetragonulaCarbonaria_008798
TetragonulaCarbonaria_008579-T1 -            423 LRR_1                PF00560.34    23   1.7e-10   35.6  35.5   1   1     9e-05     0.063    9.6   0.1     1    15   115   128   115   137 0.81 TetragonulaCarbonaria_008579
TetragonulaCarbonaria_008617-T1 -            316 LRR_5                PF13306.7    128   1.3e-12   43.2   0.2   1   1   1.9e-15   1.3e-12   43.2   0.2     6   121    71   193    66   198 0.87 TetragonulaCarbonaria_008617
TetragonulaCarbonaria_008400-T1 -            528 LRR_6                PF13516.7     24   4.2e-10   34.5  21.2   1   3   6.4e-06    0.0022   13.5   0.5     1    22   142   163   142   165 0.89 TetragonulaCarbonaria_008400
TetragonulaCarbonaria_008400-T1 -            528 LRR_6                PF13516.7     24   4.2e-10   34.5  21.2   2   3   0.00012     0.043    9.5   0.2     1    23   170   192   170   193 0.90 TetragonulaCarbonaria_008400
TetragonulaCarbonaria_008400-T1 -            528 LRR_6                PF13516.7     24   4.2e-10   34.5  21.2   3   3   5.7e-05      0.02   10.6   0.0     3    22   254   273   252   274 0.88 TetragonulaCarbonaria_008400
TetragonulaCarbonaria_008579-T1 -            423 LRR_6                PF13516.7     24   1.1e-09   33.2  18.8   1   2   0.00017      0.06    9.1   0.0     3    15   114   126   113   127 0.89 TetragonulaCarbonaria_008579
TetragonulaCarbonaria_008579-T1 -            423 LRR_6                PF13516.7     24   1.1e-09   33.2  18.8   2   2   0.00013     0.046    9.4   0.0     2    16   186   200   185   201 0.90 TetragonulaCarbonaria_008579
TetragonulaCarbonaria_008617-T1 -            316 LRR_8                PF13855.7     61   1.1e-30  100.6   8.9   1   3   1.3e-13   3.1e-11   38.3   0.1     5    61    57   114    56   114 0.96 TetragonulaCarbonaria_008617
TetragonulaCarbonaria_008617-T1 -            316 LRR_8                PF13855.7     61   1.1e-30  100.6   8.9   2   3   3.6e-14   8.3e-12   40.2   0.5     2    53   103   154   102   156 0.95 TetragonulaCarbonaria_008617
TetragonulaCarbonaria_008617-T1 -            316 LRR_8                PF13855.7     61   1.1e-30  100.6   8.9   3   3   2.4e-14   5.5e-12   40.8   0.5     2    61   127   186   126   186 0.95 TetragonulaCarbonaria_008617
TetragonulaCarbonaria_008579-T1 -            423 LRR_8                PF13855.7     61   2.1e-25   83.7  41.9   1   1   6.1e-16   1.4e-13   45.8   2.4     2    61    90   150    89   150 0.98 TetragonulaCarbonaria_008579
TetragonulaCarbonaria_008597-T1 -            145 MAS20                PF02064.16   132     2e-41  136.6   1.7   1   1   6.6e-44   4.6e-41  135.4   1.7     5   132    16   124    11   124 0.89 TetragonulaCarbonaria_008597
TetragonulaCarbonaria_008682-T1 -            198 MBF2                 PF15868.6     90   6.6e-29   95.7   0.2   1   1   1.4e-31     1e-28   95.2   0.2     1    90   108   196   108   196 0.97 TetragonulaCarbonaria_008682
TetragonulaCarbonaria_008596-T1 -            940 Mcl1_mid             PF12341.9    295   3.6e-84  278.0   0.0   1   1   2.5e-85   1.8e-82  272.4   0.0     2   295   383   667   382   667 0.95 TetragonulaCarbonaria_008596
TetragonulaCarbonaria_009070-T1 -            291 MeaB                 PF03308.17   267   1.9e-07   25.7   0.0   1   1   4.5e-10   3.1e-07   25.0   0.0    34    69     9    44     6    48 0.93 TetragonulaCarbonaria_009070
TetragonulaCarbonaria_008595-T1 -            510 MFS_1                PF07690.17   353   1.4e-26   88.6  29.6   1   1   1.2e-21   8.6e-19   63.0   7.3    32   230   111   339    54   350 0.80 TetragonulaCarbonaria_008595
TetragonulaCarbonaria_008494-T1 -           2059 Microtub_bd          PF16796.6    155   7.2e-15   50.6   0.9   1   1     1e-17   7.2e-15   50.6   0.9    45   130   660   761   621   774 0.76 TetragonulaCarbonaria_008494
TetragonulaCarbonaria_008645-T1 -            543 MIG-14_Wnt-bd        PF06664.13   295   4.8e-98  323.4  14.7   1   1  6.9e-101   4.8e-98  323.4  14.7     1   295   183   502   183   502 0.97 TetragonulaCarbonaria_008645
TetragonulaCarbonaria_008406-T1 -            293 MIP                  PF00230.21   227   2.1e-52  173.5  11.9   1   1   3.7e-55   2.6e-52  173.2  11.9     8   227    22   240    14   240 0.92 TetragonulaCarbonaria_008406
TetragonulaCarbonaria_008649-T1 -           1812 MIR                  PF02815.20   186   4.1e-69  227.6   0.1   1   1   4.8e-70   3.3e-67  221.3   0.0     2   185   236   420   235   421 0.96 TetragonulaCarbonaria_008649
TetragonulaCarbonaria_008847-T1 -            349 Mito_carr            PF00153.28    97     3e-63  205.3   2.5   1   3   7.5e-28   5.2e-25   82.7   0.0     7    96    45   134    40   135 0.96 TetragonulaCarbonaria_008847
TetragonulaCarbonaria_008847-T1 -            349 Mito_carr            PF00153.28    97     3e-63  205.3   2.5   2   3   4.2e-23   2.9e-20   67.5   0.1     3    94   138   229   136   232 0.92 TetragonulaCarbonaria_008847
TetragonulaCarbonaria_008847-T1 -            349 Mito_carr            PF00153.28    97     3e-63  205.3   2.5   3   3   6.7e-19   4.7e-16   54.0   0.1     9    75   243   305   237   310 0.89 TetragonulaCarbonaria_008847
TetragonulaCarbonaria_008804-T1 -           1092 MMPL                 PF03176.16   333   1.7e-09   32.4  26.1   1   1   6.7e-10   4.7e-07   24.4  12.1   146   305   361   520   352   541 0.83 TetragonulaCarbonaria_008804
TetragonulaCarbonaria_008496-T1 -            123 MPC                  PF03650.14   110   4.2e-42  138.2   0.3   1   1   6.9e-45   4.8e-42  138.0   0.3     2   103    20   121    19   123 0.96 TetragonulaCarbonaria_008496
TetragonulaCarbonaria_008827-T1 -            864 MreB_Mbl             PF06723.14   327   4.6e-10   34.2   0.0   1   1   1.5e-12   1.1e-09   33.0   0.0    74   317   120   381   109   389 0.76 TetragonulaCarbonaria_008827
TetragonulaCarbonaria_009077-T1 -            124 MRPL52               PF18699.2     92   1.6e-32  107.0   2.9   1   1   2.7e-35   1.9e-32  106.8   2.9     1    91    27   117    27   118 0.99 TetragonulaCarbonaria_009077
TetragonulaCarbonaria_008850-T1 -           2044 Myotub-related       PF06602.15   355   2.2e-87  288.7   0.0   1   1   5.2e-90   3.6e-87  288.0   0.0    23   354  1168  1608  1150  1609 0.87 TetragonulaCarbonaria_008850
TetragonulaCarbonaria_008644-T1 -            832 N1221                PF07923.14   289   5.5e-56  185.3   3.4   1   1   1.2e-58   8.5e-56  184.6   3.4     2   249    36   293    35   308 0.91 TetragonulaCarbonaria_008644
TetragonulaCarbonaria_008647-T1 -            457 NAD_binding_4        PF07993.13   257   2.2e-53  176.4   0.0   1   1   4.2e-56     3e-53  176.0   0.0    24   257    10   257     4   257 0.97 TetragonulaCarbonaria_008647
TetragonulaCarbonaria_008497-T1 -           1297 NB-ARC               PF00931.23   252   4.9e-17   57.3   0.6   1   1     7e-20   4.9e-17   57.3   0.6     1   230   118   349   118   370 0.75 TetragonulaCarbonaria_008497
TetragonulaCarbonaria_009007-T1 -            326 NUDIX                PF00293.29   131   6.8e-18   60.4   0.1   1   1   1.6e-20   1.1e-17   59.7   0.1     6   111    55   155    51   168 0.77 TetragonulaCarbonaria_009007
TetragonulaCarbonaria_009069-T1 -            111 PAC3                 PF10178.10    87   3.3e-21   70.7   0.0   1   1     6e-24   4.2e-21   70.4   0.0     1    86    27   108    27   109 0.98 TetragonulaCarbonaria_009069
TetragonulaCarbonaria_008402-T1 -            815 PAS                  PF00989.26   113   9.8e-08   27.5   0.0   1   1   3.9e-10   2.8e-07   26.0   0.0    10    96   210   291   203   297 0.92 TetragonulaCarbonaria_008402
TetragonulaCarbonaria_008402-T1 -            815 PAS_9                PF13426.8    104   9.5e-12   40.6   0.2   1   1   4.2e-14   2.9e-11   39.0   0.2     4    85   214   291   211   308 0.88 TetragonulaCarbonaria_008402
TetragonulaCarbonaria_008804-T1 -           1092 Patched              PF02460.19   811   1.3e-17   58.5  40.7   1   2   1.2e-15   8.4e-13   42.7  18.9   225   385   361   519   348   523 0.76 TetragonulaCarbonaria_008804
TetragonulaCarbonaria_008804-T1 -           1092 Patched              PF02460.19   811   1.3e-17   58.5  40.7   2   2   2.9e-09     2e-06   21.5  13.8   647   807   840  1000   834  1004 0.84 TetragonulaCarbonaria_008804
TetragonulaCarbonaria_008402-T1 -            815 PDEase_I             PF00233.20   238   3.1e-85  281.1   3.8   1   1   8.2e-88   5.7e-85  280.2   3.8     1   234   530   776   530   781 0.94 TetragonulaCarbonaria_008402
TetragonulaCarbonaria_009073-T2 -           1004 PDZ                  PF00595.25    82     6e-18   60.5   0.6   1   1   3.8e-20   1.3e-17   59.3   0.6     9    81    37   102    30   103 0.86 TetragonulaCarbonaria_009073
TetragonulaCarbonaria_009073-T1 -           1413 PDZ                  PF00595.25    82   6.6e-18   60.3   0.6   1   1   5.8e-20     2e-17   58.8   0.6     9    81    37   102    30   103 0.86 TetragonulaCarbonaria_009073
TetragonulaCarbonaria_009073-T1 -           1413 PDZ_2                PF13180.7     82   1.4e-09   33.7   0.9   1   1   2.9e-11     1e-08   31.0   0.4     4    57    41    93    38   106 0.78 TetragonulaCarbonaria_009073
TetragonulaCarbonaria_009073-T2 -           1004 PDZ_2                PF13180.7     82   2.7e-09   32.8   0.5   1   1     2e-11     7e-09   31.5   0.5     4    57    41    93    38   108 0.78 TetragonulaCarbonaria_009073
TetragonulaCarbonaria_009073-T2 -           1004 PDZ_6                PF17820.2     54   4.1e-15   50.9   0.3   1   1   3.1e-17   1.1e-14   49.6   0.3     2    53    52   103    51   104 0.89 TetragonulaCarbonaria_009073
TetragonulaCarbonaria_009073-T1 -           1413 PDZ_6                PF17820.2     54   4.6e-15   50.8   0.3   1   1   4.6e-17   1.6e-14   49.0   0.3     2    53    52   103    51   104 0.89 TetragonulaCarbonaria_009073
TetragonulaCarbonaria_008458-T1 -            206 Peptidase_C97        PF05903.15   151   3.5e-45  149.0   0.0   1   1   6.1e-48   4.2e-45  148.7   0.0     2   150    34   176    33   177 0.97 TetragonulaCarbonaria_008458
TetragonulaCarbonaria_009006-T1 -            495 Peptidase_M50        PF02163.23   250   1.9e-16   55.5   0.4   1   1   1.3e-17     9e-15   50.0   0.0     1   232   131   460   131   482 0.73 TetragonulaCarbonaria_009006
TetragonulaCarbonaria_008809-T1 -            232 PEX11                PF05648.15   223   2.4e-60  199.2   0.7   1   1   3.9e-63   2.7e-60  199.0   0.7     1   222     1   222     1   223 0.94 TetragonulaCarbonaria_008809
TetragonulaCarbonaria_008850-T1 -           2044 PH                   PF00169.30   105   2.2e-16   55.7   0.0   1   1   7.8e-19   5.5e-16   54.5   0.0     2   104  1942  2043  1941  2044 0.92 TetragonulaCarbonaria_008850
TetragonulaCarbonaria_008467-T1 -           1599 PHD                  PF00628.30    52   2.8e-25   83.4  45.8   1   2   7.3e-17   5.1e-14   47.4   6.0     1    50   308   354   308   356 0.95 TetragonulaCarbonaria_008467
TetragonulaCarbonaria_008467-T1 -           1599 PHD                  PF00628.30    52   2.8e-25   83.4  45.8   2   2     4e-11   2.8e-08   29.0   6.7     1    50  1161  1212  1161  1214 0.90 TetragonulaCarbonaria_008467
TetragonulaCarbonaria_009073-T1 -           1413 PH_16                PF17838.2    123     2e-39  129.8   0.1   1   1   5.5e-42   3.9e-39  128.8   0.1     1   123  1184  1310  1184  1310 0.92 TetragonulaCarbonaria_009073
TetragonulaCarbonaria_008626-T1 -            268 Pkinase              PF00069.26   264   1.7e-56  186.9   0.0   1   1   1.5e-58   2.1e-56  186.6   0.0    77   264     1   188     1   188 0.92 TetragonulaCarbonaria_008626
TetragonulaCarbonaria_008633-T1 -            432 Pkinase              PF00069.26   264   9.8e-29   95.9   5.1   1   1   1.1e-30   1.5e-28   95.3   5.1     1   138   252   395   252   399 0.91 TetragonulaCarbonaria_008633
TetragonulaCarbonaria_009059-T1 -            674 Pkinase              PF00069.26   264   1.2e-19   66.1   0.0   1   1   1.4e-21     2e-19   65.4   0.0     7   260   409   651   404   655 0.87 TetragonulaCarbonaria_009059
TetragonulaCarbonaria_009058-T1 -            535 Pkinase              PF00069.26   264   4.6e-16   54.3   0.0   1   1   1.5e-17   2.1e-15   52.2   0.0    69   218   125   290   118   321 0.77 TetragonulaCarbonaria_009058
TetragonulaCarbonaria_008636-T1 -            347 Pkinase              PF00069.26   264   1.6e-13   46.0   0.8   1   1     2e-15   2.7e-13   45.3   0.0   177   264     2   135     1   135 0.87 TetragonulaCarbonaria_008636
TetragonulaCarbonaria_009059-T1 -            674 PK_Tyr_Ser-Thr       PF07714.18   259     2e-42  140.7   0.0   1   1   1.3e-44   3.1e-42  140.0   0.0     6   257   408   651   403   652 0.91 TetragonulaCarbonaria_009059
TetragonulaCarbonaria_008626-T1 -            268 PK_Tyr_Ser-Thr       PF07714.18   259   6.7e-24   79.9   0.0   1   1   4.1e-26   9.5e-24   79.5   0.0    80   256     1   183     1   185 0.81 TetragonulaCarbonaria_008626
TetragonulaCarbonaria_008633-T1 -            432 PK_Tyr_Ser-Thr       PF07714.18   259   9.6e-14   46.7   2.9   1   1     6e-16   1.4e-13   46.1   2.9     3   141   254   391   252   403 0.87 TetragonulaCarbonaria_008633
TetragonulaCarbonaria_008467-T1 -           1599 PLU-1                PF08429.12   339   1.4e-90  299.2  35.6   1   1   1.2e-92     8e-90  296.8  24.2     1   339   753  1085   753  1085 0.98 TetragonulaCarbonaria_008467
TetragonulaCarbonaria_008598-T1 -            357 Porphobil_deam       PF01379.21   208   8.1e-85  278.9   0.0   1   1   1.5e-87     1e-84  278.6   0.0     1   206    10   221    10   223 0.95 TetragonulaCarbonaria_008598
TetragonulaCarbonaria_008598-T1 -            357 Porphobil_deamC      PF03900.16    75   2.5e-15   52.1   0.1   1   1   2.9e-17     2e-14   49.2   0.0     2    47   235   279   234   297 0.89 TetragonulaCarbonaria_008598
TetragonulaCarbonaria_008681-T1 -            482 PP2C                 PF00481.22   258   8.9e-31  102.8   0.0   1   2   1.8e-19   1.2e-16   56.5   0.0    36   155   123   250    99   260 0.86 TetragonulaCarbonaria_008681
TetragonulaCarbonaria_008681-T1 -            482 PP2C                 PF00481.22   258   8.9e-31  102.8   0.0   2   2     1e-15     7e-13   44.2   0.0   162   249   311   410   303   416 0.83 TetragonulaCarbonaria_008681
TetragonulaCarbonaria_008841-T1 -            182 Pre-PUA              PF17832.2     87   2.4e-24   81.3   0.0   1   1   5.1e-27   3.6e-24   80.7   0.0     1    87     5    90     5    90 0.97 TetragonulaCarbonaria_008841
TetragonulaCarbonaria_008844-T1 -            154 Prefoldin_2          PF01920.21   106   2.8e-27   90.2   2.9   1   1   4.1e-30   2.8e-27   90.2   2.9     2   105    19   122    18   123 0.97 TetragonulaCarbonaria_008844
TetragonulaCarbonaria_008853-T1 -           1766 PRT6_C               PF18995.1    453  2.2e-105  348.5   0.1   1   1  6.8e-108  4.7e-105  347.4   0.1     3   452  1310  1740  1308  1741 0.89 TetragonulaCarbonaria_008853
TetragonulaCarbonaria_008465-T1 -            886 PTB                  PF08416.14   130   8.5e-17   57.0   0.0   1   1   2.3e-19   1.6e-16   56.1   0.0     2   117    37   158    36   164 0.86 TetragonulaCarbonaria_008465
TetragonulaCarbonaria_008849-T1 -            171 PTH2                 PF01981.17   116   5.5e-46  151.1   0.4   1   1     1e-48   7.3e-46  150.7   0.4     1   116    58   171    58   171 0.97 TetragonulaCarbonaria_008849
TetragonulaCarbonaria_009059-T1 -            674 PTP_tm               PF18861.2    161   4.9e-09   31.9   2.0   1   1     7e-12   4.9e-09   31.9   2.0     7   160   199   346   197   347 0.83 TetragonulaCarbonaria_009059
TetragonulaCarbonaria_008841-T1 -            182 PUA                  PF01472.21    74   1.6e-19   65.1   0.2   1   1   3.5e-22   2.4e-19   64.5   0.2     3    74    96   171    94   171 0.96 TetragonulaCarbonaria_008841
TetragonulaCarbonaria_009056-T1 -            656 PWI                  PF01480.18    72   1.7e-13   46.1   0.1   1   1   6.8e-16   4.7e-13   44.7   0.1     2    67   583   646   582   651 0.93 TetragonulaCarbonaria_009056
TetragonulaCarbonaria_008493-T1 -            259 Ras                  PF00071.23   162   4.2e-53  174.7   0.0   1   1   9.1e-56   6.4e-53  174.1   0.0     1   161    59   219    59   220 0.98 TetragonulaCarbonaria_008493
TetragonulaCarbonaria_008609-T2 -           1099 ResIII               PF04851.16   171   2.2e-12   42.7   0.0   1   1   4.5e-13   1.1e-10   37.3   0.0     2   169   437   602   436   604 0.78 TetragonulaCarbonaria_008609
TetragonulaCarbonaria_008609-T1 -           1306 ResIII               PF04851.16   171   3.3e-12   42.1   0.0   1   1   5.8e-13   1.3e-10   36.9   0.0     2   169   437   602   436   604 0.78 TetragonulaCarbonaria_008609
TetragonulaCarbonaria_008602-T1 -            754 ResIII               PF04851.16   171     1e-08   30.8   0.0   1   1   2.8e-09   6.5e-07   24.9   0.0    14   146    27   241    16   268 0.62 TetragonulaCarbonaria_008602
TetragonulaCarbonaria_009073-T2 -           1004 RGS                  PF00615.20   118     7e-08   28.2   0.0   1   1   8.1e-10   2.8e-07   26.3   0.0     2    95   467   564   466   580 0.84 TetragonulaCarbonaria_009073
TetragonulaCarbonaria_009073-T1 -           1413 RGS                  PF00615.20   118     1e-07   27.7   0.0   1   1   1.2e-09   4.2e-07   25.7   0.0     2    95   467   564   466   582 0.84 TetragonulaCarbonaria_009073
TetragonulaCarbonaria_009073-T2 -           1004 RGS-like             PF09128.12   188   1.8e-55  183.0   0.0   1   1   1.2e-57   4.3e-55  181.8   0.0     3   186   462   649   460   651 0.93 TetragonulaCarbonaria_009073
TetragonulaCarbonaria_009073-T1 -           1413 RGS-like             PF09128.12   188   2.8e-55  182.3   0.0   1   1     2e-57   7.1e-55  181.0   0.0     3   186   462   649   460   651 0.93 TetragonulaCarbonaria_009073
TetragonulaCarbonaria_008816-T1 -           1335 RhoGAP               PF00620.28   152   9.7e-47  154.0   0.1   1   1   4.1e-48   2.8e-45  149.3   0.0     1   146   765   920   765   925 0.98 TetragonulaCarbonaria_008816
TetragonulaCarbonaria_009073-T1 -           1413 RhoGEF               PF00621.21   183   6.6e-39  129.4   0.5   1   1   3.1e-41   2.2e-38  127.7   0.5     1   183   971  1155   971  1155 0.94 TetragonulaCarbonaria_009073
TetragonulaCarbonaria_009076-T1 -            178 Ribosomal_L13        PF00572.19   119   6.4e-37  121.8   0.0   1   1   1.2e-39   8.1e-37  121.4   0.0     1   119    15   133    15   133 0.98 TetragonulaCarbonaria_009076
TetragonulaCarbonaria_009080-T1 -            188 Ribosomal_L18        PF17135.5    187     3e-97  318.9   3.8   1   1  4.7e-100   3.3e-97  318.8   3.8     1   187     2   188     2   188 0.99 TetragonulaCarbonaria_009080
TetragonulaCarbonaria_008852-T1 -            141 Ribosomal_S27e       PF01667.18    55   1.7e-26   87.1   3.0   1   1     4e-29   2.8e-26   86.5   3.0     1    55    84   138    84   138 0.99 TetragonulaCarbonaria_008852
TetragonulaCarbonaria_009062-T1 -             75 Ribosomal_S9         PF00380.20   121   1.9e-23   78.7   0.5   1   1     3e-26   2.1e-23   78.6   0.5    50   121     3    75     1    75 0.95 TetragonulaCarbonaria_009062
TetragonulaCarbonaria_008650-T1 -           1076 RIH_assoc            PF08454.12    99   2.1e-32  106.5   5.3   1   1   2.9e-35   2.1e-32  106.5   5.3     3    98   282   389   280   390 0.94 TetragonulaCarbonaria_008650
TetragonulaCarbonaria_008463-T1 -            132 RNase_H2_suC         PF08615.12   141   6.4e-23   76.9   0.1   1   2   9.9e-17   6.9e-14   47.7   0.0     2    71    19    80    18    85 0.89 TetragonulaCarbonaria_008463
TetragonulaCarbonaria_008463-T1 -            132 RNase_H2_suC         PF08615.12   141   6.4e-23   76.9   0.1   2   2   5.1e-11   3.5e-08   29.1   0.0    91   141    79   127    76   127 0.90 TetragonulaCarbonaria_008463
TetragonulaCarbonaria_008493-T1 -            259 Roc                  PF08477.14   120   2.6e-19   65.0   0.0   1   1   6.4e-22   4.5e-19   64.3   0.0     1   120    59   174    59   174 0.85 TetragonulaCarbonaria_008493
TetragonulaCarbonaria_008618-T1 -           1021 RRM_1                PF00076.23    70   4.3e-27   89.2   0.0   1   2   2.6e-14     6e-12   40.7   0.0     1    65   605   669   605   674 0.96 TetragonulaCarbonaria_008618
TetragonulaCarbonaria_008618-T1 -           1021 RRM_1                PF00076.23    70   4.3e-27   89.2   0.0   2   2   4.2e-09   9.8e-07   24.0   0.0     1    54   782   830   782   839 0.91 TetragonulaCarbonaria_008618
TetragonulaCarbonaria_008806-T1 -            249 RRM_1                PF00076.23    70   3.9e-16   54.1   0.0   1   1   2.7e-18   6.2e-16   53.5   0.0     1    69   101   169   101   170 0.98 TetragonulaCarbonaria_008806
TetragonulaCarbonaria_008649-T1 -           1812 RYDR_ITPR            PF01365.22   201   1.2e-76  252.1  20.3   1   2   1.6e-67   1.1e-64  213.0   2.9     2   201   463   665   462   665 0.97 TetragonulaCarbonaria_008649
TetragonulaCarbonaria_008649-T1 -           1812 RYDR_ITPR            PF01365.22   201   1.2e-76  252.1  20.3   2   2   7.5e-16   5.2e-13   44.3   7.6    30   196  1197  1344  1185  1346 0.90 TetragonulaCarbonaria_008649
TetragonulaCarbonaria_008608-T1 -            446 Sacchrp_dh_NADP      PF03435.19   130   2.6e-18   62.0   0.2   1   1   5.7e-21     4e-18   61.4   0.2     2   130    33   160    32   160 0.95 TetragonulaCarbonaria_008608
TetragonulaCarbonaria_008465-T1 -            886 SAM_3                PF18016.2     65   1.6e-20   68.2   0.0   1   1   4.6e-23   3.2e-20   67.2   0.0     4    64   797   857   794   858 0.94 TetragonulaCarbonaria_008465
TetragonulaCarbonaria_008396-T1 -            342 Sarcoglycan_1        PF04790.14   260   2.9e-81  268.0   0.3   1   1   6.7e-84   4.7e-81  267.4   0.3     2   258    52   332    51   334 0.97 TetragonulaCarbonaria_008396
TetragonulaCarbonaria_008850-T1 -           2044 SBF2                 PF12335.9    227  3.8e-116  381.9   0.0   1   1  1.1e-118  7.3e-116  381.0   0.0     2   227   558   796   557   796 0.97 TetragonulaCarbonaria_008850
TetragonulaCarbonaria_008478-T1 -            566 SCA7                 PF08313.13    68   1.7e-26   87.4   1.3   1   1   4.4e-29   3.1e-26   86.5   1.3     7    66   195   255   189   257 0.92 TetragonulaCarbonaria_008478
TetragonulaCarbonaria_008465-T1 -            886 SH3_1                PF00018.29    48   2.2e-07   25.9   0.1   1   1   2.6e-09   1.8e-06   22.9   0.0     4    47   535   576   532   577 0.87 TetragonulaCarbonaria_008465
TetragonulaCarbonaria_008828-T1 -            565 Sigma54_activat      PF00158.27   168   2.2e-08   29.4   0.0   1   1   5.7e-11     4e-08   28.6   0.0    21   147   249   376   223   389 0.81 TetragonulaCarbonaria_008828
TetragonulaCarbonaria_008581-T1 -            478 SIX1_SD              PF16878.6    115   1.9e-49  162.4   0.1   1   1   8.7e-52   6.1e-49  160.8   0.0     1   115   289   403   289   403 0.98 TetragonulaCarbonaria_008581
TetragonulaCarbonaria_008609-T2 -           1099 SNF2_N               PF00176.24   350   9.4e-63  207.4   4.9   1   1   5.5e-65   1.9e-62  206.4   4.9    51   349   453   721   400   722 0.89 TetragonulaCarbonaria_008609
TetragonulaCarbonaria_008609-T1 -           1306 SNF2_N               PF00176.24   350   9.4e-63  207.4   4.4   1   1   5.3e-65   1.8e-62  206.4   4.4    51   349   453   721   400   722 0.89 TetragonulaCarbonaria_008609
TetragonulaCarbonaria_008846-T1 -            369 SNF5                 PF04855.13   236   3.9e-58  192.4   1.3   1   2     5e-29   3.5e-26   87.8   0.7     2    71   164   232   163   240 0.93 TetragonulaCarbonaria_008846
TetragonulaCarbonaria_008846-T1 -            369 SNF5                 PF04855.13   236   3.9e-58  192.4   1.3   2   2     9e-34   6.3e-31  103.4   0.0   114   236   239   357   233   357 0.90 TetragonulaCarbonaria_008846
TetragonulaCarbonaria_008949-T1 -            209 Snf7                 PF03357.22   173   1.3e-43  144.0  21.0   1   1   2.2e-46   1.6e-43  143.7  21.0     2   170    20   187    19   192 0.94 TetragonulaCarbonaria_008949
TetragonulaCarbonaria_008494-T1 -           2059 SPA                  PF08616.11   113   3.5e-15   51.4   0.0   1   1   1.3e-17   8.9e-15   50.1   0.0     4   110   243   349   240   352 0.84 TetragonulaCarbonaria_008494
TetragonulaCarbonaria_008455-T1 -           1795 Spatacsin_C          PF14649.7    304   1.7e-99  328.1  15.2   1   1  8.8e-102   6.2e-99  326.3  15.2     2   303  1417  1731  1416  1732 0.96 TetragonulaCarbonaria_008455
TetragonulaCarbonaria_009066-T1 -            652 SprT-like            PF10263.10   114   8.9e-27   88.7   0.9   1   1   3.5e-29   2.4e-26   87.2   0.0     3   114    60   166    58   166 0.96 TetragonulaCarbonaria_009066
TetragonulaCarbonaria_008647-T1 -            457 Sterile              PF03015.20    93   1.7e-23   78.1   1.5   1   1   4.8e-26   3.4e-23   77.2   1.5     1    93   327   420   327   420 0.97 TetragonulaCarbonaria_008647
TetragonulaCarbonaria_008804-T1 -           1092 Sterol-sensing       PF12349.9    153   9.1e-15   50.2  30.5   1   1     2e-17   1.4e-14   49.6  14.4     6   138   382   519   378   524 0.91 TetragonulaCarbonaria_008804
TetragonulaCarbonaria_008845-T1 -            572 Strabismus           PF06638.12   504  2.6e-233  770.6   0.0   1   1  4.7e-236  3.3e-233  770.3   0.0     2   504    30   572    29   572 0.97 TetragonulaCarbonaria_008845
TetragonulaCarbonaria_008595-T1 -            510 Sugar_tr             PF00083.25   452   9.8e-32  105.7  16.8   1   1   1.9e-34   1.3e-31  105.3  16.8    47   446   112   490    60   495 0.83 TetragonulaCarbonaria_008595
TetragonulaCarbonaria_008855-T1 -            432 T-box                PF00907.23   184   6.9e-44  145.5   2.0   1   3   1.3e-11     9e-09   31.1   0.2     1    28    53    80    53    95 0.92 TetragonulaCarbonaria_008855
TetragonulaCarbonaria_008855-T1 -            432 T-box                PF00907.23   184   6.9e-44  145.5   2.0   2   3   5.7e-29     4e-26   87.6   0.0    26   113   157   258   146   260 0.91 TetragonulaCarbonaria_008855
TetragonulaCarbonaria_008855-T1 -            432 T-box                PF00907.23   184   6.9e-44  145.5   2.0   3   3   1.1e-09   7.8e-07   24.7   0.6   164   184   260   280   257   280 0.94 TetragonulaCarbonaria_008855
TetragonulaCarbonaria_009005-T1 -            112 TFIIA_gamma_C        PF02751.15    43   5.4e-22   73.2   1.9   1   1   1.2e-24   8.1e-22   72.6   1.9     2    43    61   101    59   101 0.96 TetragonulaCarbonaria_009005
TetragonulaCarbonaria_009005-T1 -            112 TFIIA_gamma_N        PF02268.17    47     2e-25   84.1   0.4   1   1     4e-28   2.8e-25   83.6   0.4     1    47     2    48     2    48 0.98 TetragonulaCarbonaria_009005
TetragonulaCarbonaria_009037-T1 -            503 TF_AP-2              PF03299.15   197   8.5e-86  282.2   0.0   1   1   1.7e-88   1.2e-85  281.8   0.0     1   196   270   463   270   464 0.98 TetragonulaCarbonaria_009037
TetragonulaCarbonaria_008577-T1 -            334 ThiF                 PF00899.22   244     9e-36  118.8   0.0   1   1   1.6e-38   1.1e-35  118.5   0.0     1   223    19   321    19   332 0.88 TetragonulaCarbonaria_008577
TetragonulaCarbonaria_008485-T1 -            439 THUMP                PF02926.18   144   3.9e-08   29.0   0.0   1   1   1.2e-10   8.6e-08   27.8   0.0    83   137   168   223   160   225 0.88 TetragonulaCarbonaria_008485
TetragonulaCarbonaria_008462-T1 -            769 TMC                  PF07810.14   111   2.2e-42  139.5   3.4   1   1   3.2e-45   2.2e-42  139.5   3.4     1   111   517   627   517   627 1.00 TetragonulaCarbonaria_008462
TetragonulaCarbonaria_009009-T1 -            461 Tmp39                PF10271.10   433  1.4e-102  339.3  32.9   1   1  7.3e-104  5.1e-101  334.1  32.9    16   432    56   442    49   443 0.91 TetragonulaCarbonaria_009009
TetragonulaCarbonaria_008821-T1 -             99 Toxin_9              PF02819.16    44   3.4e-06   22.7  14.4   1   1   7.6e-09   5.3e-06   22.1  14.4     1    36    58    92    58    95 0.94 TetragonulaCarbonaria_008821
TetragonulaCarbonaria_008848-T1 -           2049 TPR_10               PF13374.7     42   2.2e-28   92.8 108.9   1   2   4.5e-07   0.00031   16.0   0.3     2    35   361   394   361   397 0.95 TetragonulaCarbonaria_008848
TetragonulaCarbonaria_008848-T1 -           2049 TPR_10               PF13374.7     42   2.2e-28   92.8 108.9   2   2   8.5e-07    0.0006   15.1   1.2     2    32  1004  1034  1003  1038 0.93 TetragonulaCarbonaria_008848
TetragonulaCarbonaria_008848-T1 -           2049 TPR_12               PF13424.7     77  1.4e-105  341.2 132.0   1   8   3.2e-13   2.2e-10   36.2   0.3     3    76   281   352   279   353 0.95 TetragonulaCarbonaria_008848
TetragonulaCarbonaria_008848-T1 -           2049 TPR_12               PF13424.7     77  1.4e-105  341.2 132.0   2   8   1.6e-15   1.1e-12   43.5   2.4     7    76   445   512   441   513 0.95 TetragonulaCarbonaria_008848
TetragonulaCarbonaria_008848-T1 -           2049 TPR_12               PF13424.7     77  1.4e-105  341.2 132.0   3   8   1.9e-15   1.4e-12   43.2   5.6     2    73   520   589   519   593 0.94 TetragonulaCarbonaria_008848
TetragonulaCarbonaria_008848-T1 -           2049 TPR_12               PF13424.7     77  1.4e-105  341.2 132.0   4   8   1.4e-15   9.4e-13   43.7   3.6     4    76   682   752   680   753 0.95 TetragonulaCarbonaria_008848
TetragonulaCarbonaria_008848-T1 -           2049 TPR_12               PF13424.7     77  1.4e-105  341.2 132.0   5   8   1.9e-13   1.3e-10   36.8   4.1     3    73   761   829   759   832 0.93 TetragonulaCarbonaria_008848
TetragonulaCarbonaria_008848-T1 -           2049 TPR_12               PF13424.7     77  1.4e-105  341.2 132.0   6   8   1.3e-13   9.1e-11   37.4   1.9     3    70   844   909   842   911 0.93 TetragonulaCarbonaria_008848
TetragonulaCarbonaria_008848-T1 -           2049 TPR_12               PF13424.7     77  1.4e-105  341.2 132.0   7   8     2e-13   1.4e-10   36.8   3.9     4    76   925   995   922   996 0.94 TetragonulaCarbonaria_008848
TetragonulaCarbonaria_008848-T1 -           2049 TPR_12               PF13424.7     77  1.4e-105  341.2 132.0   8   8   3.5e-13   2.4e-10   36.0   2.7     8    74  1009  1073  1003  1076 0.93 TetragonulaCarbonaria_008848
TetragonulaCarbonaria_008848-T1 -           2049 TPR_7                PF13176.7     36   7.3e-88  278.0  93.5   1  11   4.7e-07   0.00032   16.1   0.0     4    35   326   357   324   358 0.91 TetragonulaCarbonaria_008848
TetragonulaCarbonaria_008848-T1 -           2049 TPR_7                PF13176.7     36   7.3e-88  278.0  93.5   2  11     2e-08   1.4e-05   20.3   0.2     1    35   443   477   443   478 0.96 TetragonulaCarbonaria_008848
TetragonulaCarbonaria_008848-T1 -           2049 TPR_7                PF13176.7     36   7.3e-88  278.0  93.5   3  11   3.3e-10   2.3e-07   26.0   0.1     1    35   483   517   483   518 0.88 TetragonulaCarbonaria_008848
TetragonulaCarbonaria_008848-T1 -           2049 TPR_7                PF13176.7     36   7.3e-88  278.0  93.5   4  11   9.6e-09   6.7e-06   21.4   0.1     1    26   563   588   563   598 0.83 TetragonulaCarbonaria_008848
TetragonulaCarbonaria_008848-T1 -           2049 TPR_7                PF13176.7     36   7.3e-88  278.0  93.5   5  11     4e-09   2.8e-06   22.6   0.7     1    35   603   637   603   638 0.96 TetragonulaCarbonaria_008848
TetragonulaCarbonaria_008848-T1 -           2049 TPR_7                PF13176.7     36   7.3e-88  278.0  93.5   6  11   4.9e-08   3.4e-05   19.1   0.2     1    35   683   717   683   718 0.94 TetragonulaCarbonaria_008848
TetragonulaCarbonaria_008848-T1 -           2049 TPR_7                PF13176.7     36   7.3e-88  278.0  93.5   7  11   1.5e-07   0.00011   17.6   0.2     1    31   763   793   763   797 0.87 TetragonulaCarbonaria_008848
TetragonulaCarbonaria_008848-T1 -           2049 TPR_7                PF13176.7     36   7.3e-88  278.0  93.5   8  11   5.8e-09     4e-06   22.1   0.1     1    28   803   830   803   835 0.92 TetragonulaCarbonaria_008848
TetragonulaCarbonaria_008848-T1 -           2049 TPR_7                PF13176.7     36   7.3e-88  278.0  93.5   9  11     2e-11   1.4e-08   29.8   0.1     1    30   846   876   846   883 0.87 TetragonulaCarbonaria_008848
TetragonulaCarbonaria_008848-T1 -           2049 TPR_7                PF13176.7     36   7.3e-88  278.0  93.5  10  11     6e-08   4.2e-05   18.9   0.2     1    35   926   960   926   961 0.93 TetragonulaCarbonaria_008848
TetragonulaCarbonaria_008848-T1 -           2049 TPR_7                PF13176.7     36   7.3e-88  278.0  93.5  11  11   8.5e-08     6e-05   18.4   0.1     1    31  1006  1036  1006  1041 0.89 TetragonulaCarbonaria_008848
TetragonulaCarbonaria_008848-T1 -           2049 TPR_8                PF13181.7     34   2.2e-41  132.2  68.2   1   5   2.9e-07    0.0002   16.9   0.8     2    24   482   504   481   513 0.88 TetragonulaCarbonaria_008848
TetragonulaCarbonaria_008848-T1 -           2049 TPR_8                PF13181.7     34   2.2e-41  132.2  68.2   2   5   4.6e-06    0.0032   13.2   0.1     3    32   563   592   563   593 0.92 TetragonulaCarbonaria_008848
TetragonulaCarbonaria_008848-T1 -           2049 TPR_8                PF13181.7     34   2.2e-41  132.2  68.2   3   5   2.5e-06    0.0018   14.0   0.0     2    32   762   792   762   794 0.92 TetragonulaCarbonaria_008848
TetragonulaCarbonaria_008848-T1 -           2049 TPR_8                PF13181.7     34   2.2e-41  132.2  68.2   4   5   1.6e-07   0.00011   17.7   0.1     1    28   844   871   844   876 0.89 TetragonulaCarbonaria_008848
TetragonulaCarbonaria_008848-T1 -           2049 TPR_8                PF13181.7     34   2.2e-41  132.2  68.2   5   5   1.9e-07   0.00013   17.5   0.1     1    32  1004  1035  1004  1036 0.95 TetragonulaCarbonaria_008848
TetragonulaCarbonaria_008803-T1 -            380 TPX2                 PF06886.12    82   3.1e-19   64.4   5.2   1   1   4.4e-22   3.1e-19   64.4   5.2     3    81   294   371   292   372 0.95 TetragonulaCarbonaria_008803
TetragonulaCarbonaria_009063-T1 -            561 tRNA-synt_1d         PF00750.20   349   1.2e-81  269.7   9.9   1   1   1.8e-84   1.2e-81  269.7   9.9    15   349   104   433    88   433 0.91 TetragonulaCarbonaria_009063
TetragonulaCarbonaria_009011-T1 -            297 Trypsin              PF00089.27   221   7.8e-62  204.4   6.8   1   1   1.3e-64   9.1e-62  204.1   6.8     1   221    60   275    60   275 0.95 TetragonulaCarbonaria_009011
TetragonulaCarbonaria_008466-T1 -            107 UcrQ                 PF02939.17    78   1.2e-21   71.9   0.0   1   1   2.1e-24   1.5e-21   71.6   0.0     1    78    30   104    30   104 0.97 TetragonulaCarbonaria_008466
TetragonulaCarbonaria_008850-T1 -           2044 uDENN                PF03456.19    66     5e-19   64.3   0.2   1   1   2.7e-21   1.9e-18   62.5   0.2     3    66    42   100    40   100 0.93 TetragonulaCarbonaria_008850
TetragonulaCarbonaria_008485-T1 -            439 UPF0020              PF01170.19   197   5.8e-33  109.6   0.0   1   1   2.3e-35   1.6e-32  108.2   0.0     6   180   242   394   238   411 0.92 TetragonulaCarbonaria_008485
TetragonulaCarbonaria_008646-T1 -            303 UQ_con               PF00179.27   140   3.5e-38  125.9   0.0   1   1   1.7e-40   5.8e-38  125.1   0.0    26   139    30   144    10   145 0.92 TetragonulaCarbonaria_008646
TetragonulaCarbonaria_008807-T1 -            212 UQ_con               PF00179.27   140   1.1e-37  124.3   0.0   1   1   3.8e-40   1.3e-37  124.0   0.0     1   138    20   155    20   157 0.97 TetragonulaCarbonaria_008807
TetragonulaCarbonaria_008616-T1 -            404 V-set                PF07686.18   109   5.1e-16   54.3   0.7   1   1     8e-10   1.9e-07   26.7   0.0    54   106    20    71     2    73 0.78 TetragonulaCarbonaria_008616
TetragonulaCarbonaria_009067-T1 -           1452 Vitellogenin_N       PF01347.23   622   9.8e-59  194.7   0.0   1   1   7.4e-61   1.3e-58  194.3   0.0     1   622    71   636    71   636 0.88 TetragonulaCarbonaria_009067
TetragonulaCarbonaria_008476-T1 -            318 Vitellogenin_N       PF01347.23   622   3.3e-20   67.4   0.1   1   1   2.2e-22   3.8e-20   67.2   0.1     1   238    22   255    22   299 0.79 TetragonulaCarbonaria_008476
TetragonulaCarbonaria_008473-T1 -            315 Vitellogenin_N       PF01347.23   622     6e-14   46.7   2.0   1   1   3.9e-16   6.9e-14   46.5   2.0     1   284    21   300    21   314 0.81 TetragonulaCarbonaria_008473
TetragonulaCarbonaria_008475-T1 -            315 Vitellogenin_N       PF01347.23   622   5.8e-09   30.2   0.0   1   1     4e-11     7e-09   30.0   0.0    82   281   104   307    55   314 0.83 TetragonulaCarbonaria_008475
TetragonulaCarbonaria_008826-T1 -             86 VMA21                PF09446.11    64   1.1e-19   65.8   6.0   1   1   1.8e-22   1.2e-19   65.7   6.0     1    64    11    74    11    74 0.99 TetragonulaCarbonaria_008826
TetragonulaCarbonaria_008839-T1 -            401 Vps36_ESCRT-II       PF11605.9     92   3.3e-17   57.9   0.0   1   1   1.1e-19   7.9e-17   56.7   0.0     2    91     3    93     2    94 0.95 TetragonulaCarbonaria_008839
TetragonulaCarbonaria_008490-T1 -           1214 WD40                 PF00400.33    38   4.7e-40  130.4  23.0   1   5   6.9e-09   1.2e-06   24.7   0.1     4    38    44    79    41    79 0.91 TetragonulaCarbonaria_008490
TetragonulaCarbonaria_008490-T1 -           1214 WD40                 PF00400.33    38   4.7e-40  130.4  23.0   2   5   3.9e-10   6.8e-08   28.6   0.1     2    38    84   121    83   121 0.91 TetragonulaCarbonaria_008490
TetragonulaCarbonaria_008490-T1 -           1214 WD40                 PF00400.33    38   4.7e-40  130.4  23.0   3   5   1.5e-08   2.6e-06   23.6   0.3     2    38   126   163   125   163 0.94 TetragonulaCarbonaria_008490
TetragonulaCarbonaria_008490-T1 -           1214 WD40                 PF00400.33    38   4.7e-40  130.4  23.0   4   5     4e-08     7e-06   22.2   0.1     5    37   201   234   198   235 0.90 TetragonulaCarbonaria_008490
TetragonulaCarbonaria_008490-T1 -           1214 WD40                 PF00400.33    38   4.7e-40  130.4  23.0   5   5   6.7e-10   1.2e-07   27.9   0.3     4    38   244   279   241   279 0.94 TetragonulaCarbonaria_008490
TetragonulaCarbonaria_008596-T1 -            940 WD40                 PF00400.33    38   1.8e-14   49.4   1.8   1   1   6.6e-09   1.2e-06   24.7   0.0     5    38   130   164   126   164 0.92 TetragonulaCarbonaria_008596
TetragonulaCarbonaria_008843-T1 -            427 WD40                 PF00400.33    38   1.5e-11   40.1   9.2   1   2   1.5e-08   2.6e-06   23.6   0.0     2    38   169   207   168   207 0.82 TetragonulaCarbonaria_008843
TetragonulaCarbonaria_008843-T1 -            427 WD40                 PF00400.33    38   1.5e-11   40.1   9.2   2   2     8e-06    0.0014   15.0   0.1     7    38   220   252   212   252 0.84 TetragonulaCarbonaria_008843
TetragonulaCarbonaria_009059-T1 -            674 WSC                  PF01822.20    82   1.4e-10   36.6   9.3   1   1   3.7e-13   2.6e-10   35.8   8.4    23    81     4    59     1    60 0.93 TetragonulaCarbonaria_009059
TetragonulaCarbonaria_008625-T1 -            466 YjeF_N               PF03853.16   171   1.1e-12   43.6   0.0   1   1   3.2e-15   2.3e-12   42.6   0.0     5   143   270   403   266   408 0.88 TetragonulaCarbonaria_008625
TetragonulaCarbonaria_009008-T1 -            376 zf-C2H2              PF00096.27    23   9.5e-28   90.7  45.0   1   5   5.2e-08   3.6e-05   19.5   4.5     2    23   166   187   165   187 0.97 TetragonulaCarbonaria_009008
TetragonulaCarbonaria_009008-T1 -            376 zf-C2H2              PF00096.27    23   9.5e-28   90.7  45.0   2   5   6.7e-10   4.7e-07   25.5   4.6     1    23   193   215   193   215 0.99 TetragonulaCarbonaria_009008
TetragonulaCarbonaria_009008-T1 -            376 zf-C2H2              PF00096.27    23   9.5e-28   90.7  45.0   3   5     3e-09   2.1e-06   23.4   1.6     3    23   223   243   221   243 0.98 TetragonulaCarbonaria_009008
TetragonulaCarbonaria_009008-T1 -            376 zf-C2H2              PF00096.27    23   9.5e-28   90.7  45.0   4   5   2.2e-08   1.5e-05   20.7   0.9     1    23   249   271   249   271 0.98 TetragonulaCarbonaria_009008
TetragonulaCarbonaria_009008-T1 -            376 zf-C2H2              PF00096.27    23   9.5e-28   90.7  45.0   5   5   1.2e-09   8.1e-07   24.7   3.3     1    23   277   299   277   299 0.99 TetragonulaCarbonaria_009008
TetragonulaCarbonaria_008951-T1 -           1154 zf-C2HC              PF01530.19    29   8.2e-72  232.5  70.2   1   5   6.8e-16   4.7e-13   44.6  10.1     1    28    18    45    18    45 0.97 TetragonulaCarbonaria_008951
TetragonulaCarbonaria_008951-T1 -           1154 zf-C2HC              PF01530.19    29   8.2e-72  232.5  70.2   2   5   6.3e-18   4.4e-15   51.1   5.7     1    29    62    90    62    90 0.98 TetragonulaCarbonaria_008951
TetragonulaCarbonaria_008951-T1 -           1154 zf-C2HC              PF01530.19    29   8.2e-72  232.5  70.2   3   5   2.2e-19   1.6e-16   55.7   8.3     1    29   835   863   835   863 0.98 TetragonulaCarbonaria_008951
TetragonulaCarbonaria_008951-T1 -           1154 zf-C2HC              PF01530.19    29   8.2e-72  232.5  70.2   4   5   1.6e-17   1.1e-14   49.7   5.4     1    29   880   908   880   908 0.98 TetragonulaCarbonaria_008951
TetragonulaCarbonaria_008951-T1 -           1154 zf-C2HC              PF01530.19    29   8.2e-72  232.5  70.2   5   5   2.1e-19   1.4e-16   55.8   5.3     1    29   941   969   941   969 0.97 TetragonulaCarbonaria_008951
TetragonulaCarbonaria_008628-T1 -            576 zf-C4                PF00105.19    70   4.9e-32  105.7  19.4   1   1   1.1e-34   7.7e-32  105.1  15.9     2    69   180   247   179   248 0.98 TetragonulaCarbonaria_008628
TetragonulaCarbonaria_008467-T1 -           1599 zf-C5HC2             PF02928.17    53   1.7e-19   65.4  12.1   1   1   2.4e-22   1.7e-19   65.4  12.1     1    51   688   738   688   740 0.95 TetragonulaCarbonaria_008467
TetragonulaCarbonaria_009008-T1 -            376 zf-met               PF12874.8     25   1.4e-07   27.2  34.7   1   1   1.7e-06    0.0012   14.7   0.7     3    21   223   241   221   243 0.92 TetragonulaCarbonaria_009008
TetragonulaCarbonaria_008853-T1 -           1766 zf-UBR               PF02207.21    70   5.4e-22   73.2  11.9   1   1   7.7e-25   5.4e-22   73.2  11.9     2    70   109   176   108   176 0.98 TetragonulaCarbonaria_008853
TetragonulaCarbonaria_008456-T1 -            809 zf_UBZ               PF18439.2     32   1.6e-08   29.5   1.4   1   1   1.2e-10     4e-08   28.2   1.4     4    30   733   759   731   760 0.95 TetragonulaCarbonaria_008456
TetragonulaCarbonaria_005789-T1 -            402 7tm_1                PF00001.22   263   1.8e-80  265.4   2.1   1   1   1.3e-82   2.2e-80  265.1   2.1     1   263    53   384    53   384 0.85 TetragonulaCarbonaria_005789
TetragonulaCarbonaria_006287-T1 -            362 7tm_1                PF00001.22   263   7.2e-32  106.1  11.3   1   1   5.1e-34   8.9e-32  105.8  11.3     2   263    53   321    52   321 0.81 TetragonulaCarbonaria_006287
TetragonulaCarbonaria_005682-T1 -            717 7tm_1                PF00001.22   263   8.6e-23   76.4  19.7   1   1     5e-24   8.8e-22   73.1  19.7     1   263   348   625   348   625 0.82 TetragonulaCarbonaria_005682
TetragonulaCarbonaria_005710-T1 -            400 7tm_1                PF00001.22   263   5.5e-21   70.5  14.2   1   1   4.2e-23   7.4e-21   70.0  14.2     1   263    55   332    55   332 0.83 TetragonulaCarbonaria_005710
TetragonulaCarbonaria_006001-T1 -           1230 7tm_2                PF00002.25   246     4e-65  214.9  24.9   1   1     1e-67   7.3e-65  214.1  24.9     3   246   562   800   560   800 0.95 TetragonulaCarbonaria_006001
TetragonulaCarbonaria_005681-T1 -            390 7tm_6                PF02949.21   313   2.2e-43  143.9  15.3   1   1   4.7e-46   3.3e-43  143.3  15.3     3   313    66   380    64   380 0.87 TetragonulaCarbonaria_005681
TetragonulaCarbonaria_006287-T1 -            362 7TM_GPCR_Srv         PF10323.10   283   1.8e-06   22.9   1.5   1   1   2.6e-09   1.8e-06   22.9   1.5    93   276   129   331   116   338 0.65 TetragonulaCarbonaria_006287
TetragonulaCarbonaria_005710-T1 -            400 7TM_GPCR_Srx         PF10328.10   262   1.8e-08   29.7   3.6   1   1   9.6e-11   3.4e-08   28.8   3.6     3   181    48   223    47   248 0.80 TetragonulaCarbonaria_005710
TetragonulaCarbonaria_005682-T1 -            717 7TM_GPCR_Srx         PF10328.10   262   5.2e-08   28.2   8.1   1   1   2.7e-10   9.3e-08   27.4   8.1     2   125   340   469   339   478 0.85 TetragonulaCarbonaria_005682
TetragonulaCarbonaria_006105-T1 -            393 AAA                  PF00004.30   132   1.4e-45  150.4   0.0   1   1   4.7e-48   3.3e-45  149.2   0.0     2   132   175   307   174   307 0.95 TetragonulaCarbonaria_006105
TetragonulaCarbonaria_005705-T1 -            304 AAA_17               PF13207.7    136   4.2e-15   51.8   0.1   1   1   1.9e-17   1.3e-14   50.2   0.0     1   127    37   161    37   170 0.78 TetragonulaCarbonaria_005705
TetragonulaCarbonaria_005976-T1 -            178 AAA_18               PF13238.7    130   2.5e-25   85.0   0.0   1   1   5.7e-28     4e-25   84.3   0.0     1   129    11   130    11   131 0.97 TetragonulaCarbonaria_005976
TetragonulaCarbonaria_006105-T1 -            393 AAA_2                PF07724.15   171   2.6e-07   26.3   0.0   1   1     2e-09   1.4e-06   24.0   0.0     7   106   175   268   170   284 0.80 TetragonulaCarbonaria_006105
TetragonulaCarbonaria_006105-T1 -            393 AAA_lid_3            PF17862.2     45   4.2e-12   41.2   0.1   1   1   1.5e-14     1e-11   39.9   0.1     2    44   330   372   329   373 0.96 TetragonulaCarbonaria_006105
TetragonulaCarbonaria_005784-T1 -            781 AA_kinase            PF00696.29   241   6.9e-41  135.8   0.0   1   1   2.4e-43   1.7e-40  134.5   0.0     2   241    65   320    64   320 0.89 TetragonulaCarbonaria_005784
TetragonulaCarbonaria_006096-T1 -            349 Abhydrolase_1        PF00561.21   257   3.2e-15   51.9   0.2   1   1   3.6e-15   1.2e-12   43.4   0.2     1    95   118   212   118   220 0.91 TetragonulaCarbonaria_006096
TetragonulaCarbonaria_006150-T1 -            803 Abhydrolase_1        PF00561.21   257   4.1e-14   48.2   0.0   1   1   2.7e-16   9.5e-14   47.0   0.0     1    93   490   579   490   656 0.88 TetragonulaCarbonaria_006150
TetragonulaCarbonaria_006150-T1 -            803 Abhydrolase_6        PF12697.8    220     9e-31  103.6   0.1   1   1   1.1e-32   3.7e-30  101.6   0.0     1   220   492   779   492   779 0.62 TetragonulaCarbonaria_006150
TetragonulaCarbonaria_006096-T1 -            349 Abhydrolase_6        PF12697.8    220   1.8e-11   40.4   0.0   1   1   1.7e-13   6.1e-11   38.7   0.0     4   113   123   243   120   323 0.65 TetragonulaCarbonaria_006096
TetragonulaCarbonaria_006109-T1 -            394 Actin                PF00022.20   385  4.7e-102  336.9   0.0   1   1  1.6e-104  5.7e-102  336.6   0.0     5   382     7   388     3   390 0.93 TetragonulaCarbonaria_006109
TetragonulaCarbonaria_005867-T1 -            963 Actin                PF00022.20   385   4.8e-18   60.3   0.0   1   1   1.2e-18   4.1e-16   54.0   0.0    87   334   673   906   659   919 0.81 TetragonulaCarbonaria_005867
TetragonulaCarbonaria_005755-T1 -            104 Acylphosphatase      PF00708.19    85   1.1e-21   72.5   0.0   1   1   1.7e-24   1.2e-21   72.3   0.0     1    85    15   102    15   102 0.94 TetragonulaCarbonaria_005755
TetragonulaCarbonaria_005708-T1 -            625 ADAM_spacer1         PF05986.15   114   7.4e-32  105.2   0.0   1   1   1.6e-34   1.1e-31  104.6   0.0     3   114    11   122     9   122 0.96 TetragonulaCarbonaria_005708
TetragonulaCarbonaria_006240-T1 -            401 ADH_zinc_N_2         PF13602.7    133   3.6e-12   42.9   0.0   1   1     1e-14   7.1e-12   42.0   0.0    18   132   285   394   270   395 0.77 TetragonulaCarbonaria_006240
TetragonulaCarbonaria_005705-T1 -            304 ADK                  PF00406.23   151   1.4e-25   85.6   0.0   1   1   2.6e-28   1.8e-25   85.2   0.0     1   148    36   189    36   192 0.97 TetragonulaCarbonaria_005705
TetragonulaCarbonaria_005784-T1 -            781 Aldedh               PF00171.23   462   2.5e-18   61.2   0.9   1   1   7.7e-18   5.4e-15   50.2   0.1    25   315   344   651   321   660 0.77 TetragonulaCarbonaria_005784
TetragonulaCarbonaria_005997-T1 -            227 Aldolase_II          PF00596.22   186   2.3e-45  150.2   0.0   1   1   3.8e-48   2.6e-45  150.0   0.0     3   186    17   211    15   211 0.90 TetragonulaCarbonaria_005997
TetragonulaCarbonaria_006100-T1 -            530 AMP-binding          PF00501.29   424   1.5e-89  295.9   0.0   1   1   2.6e-92   1.8e-89  295.6   0.0     2   416    74   527    73   529 0.84 TetragonulaCarbonaria_006100
TetragonulaCarbonaria_006175-T1 -            897 ANF_receptor         PF01094.29   354   3.4e-42  140.2   0.0   1   1   2.7e-44   4.7e-42  139.7   0.0    30   353    69   374    38   375 0.79 TetragonulaCarbonaria_006175
TetragonulaCarbonaria_006201-T1 -            878 ANF_receptor         PF01094.29   354   4.5e-37  123.4   0.0   1   1   1.5e-38   2.6e-36  120.9   0.0     5   353     3   335     1   336 0.82 TetragonulaCarbonaria_006201
TetragonulaCarbonaria_006182-T1 -            303 ANF_receptor         PF01094.29   354   1.2e-19   66.0   0.0   1   1   1.1e-21     2e-19   65.3   0.0   272   353    16    99     5   100 0.91 TetragonulaCarbonaria_006182
TetragonulaCarbonaria_006183-T1 -            318 ANF_receptor         PF01094.29   354   2.7e-15   51.7   0.0   1   1     2e-17   3.6e-15   51.3   0.0   160   265   161   262   152   294 0.78 TetragonulaCarbonaria_006183
TetragonulaCarbonaria_006268-T1 -            559 Ank                  PF00023.31    33   1.4e-29   96.8   5.6   1   4   7.9e-09   2.7e-06   23.1   0.0     1    32   128   159   128   160 0.86 TetragonulaCarbonaria_006268
TetragonulaCarbonaria_006268-T1 -            559 Ank                  PF00023.31    33   1.4e-29   96.8   5.6   2   4     7e-10   2.4e-07   26.4   0.8     3    32   163   192   161   193 0.92 TetragonulaCarbonaria_006268
TetragonulaCarbonaria_006268-T1 -            559 Ank                  PF00023.31    33   1.4e-29   96.8   5.6   3   4   5.1e-08   1.8e-05   20.5   0.0     2    30   257   285   256   288 0.80 TetragonulaCarbonaria_006268
TetragonulaCarbonaria_006268-T1 -            559 Ank                  PF00023.31    33   1.4e-29   96.8   5.6   4   4   1.5e-08   5.2e-06   22.2   0.0     5    33   293   321   289   321 0.90 TetragonulaCarbonaria_006268
TetragonulaCarbonaria_006000-T1 -            446 Ank                  PF00023.31    33   9.8e-29   94.1   2.5   1   2   1.8e-06   0.00063   15.6   0.0     2    22   217   237   216   248 0.92 TetragonulaCarbonaria_006000
TetragonulaCarbonaria_006000-T1 -            446 Ank                  PF00023.31    33   9.8e-29   94.1   2.5   2   2   1.1e-07   3.7e-05   19.5   0.0     2    33   391   422   390   422 0.90 TetragonulaCarbonaria_006000
TetragonulaCarbonaria_006000-T1 -            446 Ank_2                PF12796.8     83   1.4e-44  146.0   4.1   1   3   9.8e-21   3.4e-18   61.5   0.0     3    80   186   281   184   284 0.86 TetragonulaCarbonaria_006000
TetragonulaCarbonaria_006000-T1 -            446 Ank_2                PF12796.8     83   1.4e-44  146.0   4.1   2   3     9e-17   3.1e-14   48.8   0.9     1    74   291   378   291   388 0.80 TetragonulaCarbonaria_006000
TetragonulaCarbonaria_006000-T1 -            446 Ank_2                PF12796.8     83   1.4e-44  146.0   4.1   3   3   3.7e-13   1.3e-10   37.2   0.0     9    70   369   441   368   446 0.77 TetragonulaCarbonaria_006000
TetragonulaCarbonaria_006268-T1 -            559 Ank_2                PF12796.8     83   5.5e-35  115.3   2.7   1   2   2.4e-19   8.3e-17   57.0   0.7     3    79   102   188   100   192 0.85 TetragonulaCarbonaria_006268
TetragonulaCarbonaria_006268-T1 -            559 Ank_2                PF12796.8     83   5.5e-35  115.3   2.7   2   2   1.2e-19   4.2e-17   58.0   0.0    20    83   248   320   219   320 0.83 TetragonulaCarbonaria_006268
TetragonulaCarbonaria_006000-T1 -            446 Ank_3                PF13606.7     31   2.3e-35  112.3   2.5   1   2   5.9e-08     2e-05   20.2   0.0     5    31   257   282   254   282 0.94 TetragonulaCarbonaria_006000
TetragonulaCarbonaria_006000-T1 -            446 Ank_3                PF13606.7     31   2.3e-35  112.3   2.5   2   2   1.3e-07   4.5e-05   19.2   0.0     2    29   391   417   390   419 0.94 TetragonulaCarbonaria_006000
TetragonulaCarbonaria_006268-T1 -            559 Ank_3                PF13606.7     31   2.9e-25   81.2   3.8   1   2   6.3e-09   2.2e-06   23.2   0.1     1    31   128   157   128   157 0.96 TetragonulaCarbonaria_006268
TetragonulaCarbonaria_006268-T1 -            559 Ank_3                PF13606.7     31   2.9e-25   81.2   3.8   2   2   2.4e-07   8.5e-05   18.3   0.0     2    26   257   280   256   286 0.86 TetragonulaCarbonaria_006268
TetragonulaCarbonaria_006000-T1 -            446 Ank_4                PF13637.7     55   1.5e-36  119.8  11.4   1   4   3.4e-11   1.2e-08   30.8   0.0     4    55   257   310   255   310 0.94 TetragonulaCarbonaria_006000
TetragonulaCarbonaria_006000-T1 -            446 Ank_4                PF13637.7     55   1.5e-36  119.8  11.4   2   4   6.9e-11   2.4e-08   29.8   0.2     2    52   324   374   323   377 0.91 TetragonulaCarbonaria_006000
TetragonulaCarbonaria_006000-T1 -            446 Ank_4                PF13637.7     55   1.5e-36  119.8  11.4   3   4   2.5e-13   8.8e-11   37.6   0.0     1    55   357   411   357   411 0.94 TetragonulaCarbonaria_006000
TetragonulaCarbonaria_006000-T1 -            446 Ank_4                PF13637.7     55   1.5e-36  119.8  11.4   4   4     4e-11   1.4e-08   30.6   0.0     2    50   392   439   391   441 0.92 TetragonulaCarbonaria_006000
TetragonulaCarbonaria_006268-T1 -            559 Ank_4                PF13637.7     55   1.7e-32  106.8   3.5   1   2   9.2e-10   3.2e-07   26.3   0.0     6    43   101   137    98   138 0.94 TetragonulaCarbonaria_006268
TetragonulaCarbonaria_006268-T1 -            559 Ank_4                PF13637.7     55   1.7e-32  106.8   3.5   2   2   1.8e-16   6.4e-14   47.6   0.1     2    54   130   181   129   182 0.94 TetragonulaCarbonaria_006268
TetragonulaCarbonaria_006268-T1 -            559 Ank_5                PF13857.7     56   2.2e-31  103.0   6.7   1   1     3e-14     1e-11   40.3   0.5     1    56   148   202   148   202 0.96 TetragonulaCarbonaria_006268
TetragonulaCarbonaria_006000-T1 -            446 Ank_5                PF13857.7     56   2.2e-26   87.1   6.7   1   1   3.7e-13   1.3e-10   36.8   0.0     9    56   384   431   379   431 0.94 TetragonulaCarbonaria_006000
TetragonulaCarbonaria_006242-T1 -            992 ANTH                 PF07651.17   277   1.4e-70  232.8   5.1   1   1     7e-73   4.9e-70  231.1   0.0     2   272    50   313    49   317 0.95 TetragonulaCarbonaria_006242
TetragonulaCarbonaria_005868-T1 -            218 Arf                  PF00025.22   175   4.4e-15   51.0   0.0   1   1   2.3e-17   5.4e-15   50.7   0.0    14   174     9   174     3   175 0.89 TetragonulaCarbonaria_005868
TetragonulaCarbonaria_005804-T1 -            239 Arf                  PF00025.22   175   2.8e-14   48.4   0.0   1   1   1.5e-16   3.5e-14   48.1   0.0    12   133    10   139     1   175 0.81 TetragonulaCarbonaria_005804
TetragonulaCarbonaria_006243-T1 -            214 Arf                  PF00025.22   175   1.5e-13   46.0   0.0   1   1   8.2e-16   1.9e-13   45.6   0.0    15   132     7   128     2   178 0.77 TetragonulaCarbonaria_006243
TetragonulaCarbonaria_005955-T1 -            353 ASC                  PF00858.25   444   2.7e-48  160.5   4.5   1   1   4.4e-51   3.1e-48  160.3   4.5   150   444     1   297     1   297 0.80 TetragonulaCarbonaria_005955
TetragonulaCarbonaria_006239-T1 -           1189 BAR                  PF03114.19   239   2.5e-14   48.9   0.4   1   1   1.1e-15   7.5e-13   44.1   0.0     2   218   715   907   714   917 0.91 TetragonulaCarbonaria_006239
TetragonulaCarbonaria_005801-T1 -            396 BCIP                 PF13862.7    209   5.1e-60  198.2   2.0   1   1     1e-62   7.1e-60  197.8   2.0     1   209   135   339   135   339 0.88 TetragonulaCarbonaria_005801
TetragonulaCarbonaria_006270-T1 -            554 BRAP2                PF07576.13    99     8e-33  108.1   0.1   1   1   2.4e-35   1.7e-32  107.1   0.1     4    94   126   217   123   220 0.96 TetragonulaCarbonaria_006270
TetragonulaCarbonaria_005609-T1 -            749 BRCT                 PF00533.27    79   7.6e-11   37.7   0.0   1   1   2.4e-13   1.7e-10   36.6   0.0    26    78   498   549   474   550 0.85 TetragonulaCarbonaria_005609
TetragonulaCarbonaria_005614-T1 -           1749 Bromodomain          PF00439.26    84   3.3e-39  128.3   1.9   1   2   4.4e-20     3e-17   57.9   0.1     2    83  1128  1212  1127  1213 0.92 TetragonulaCarbonaria_005614
TetragonulaCarbonaria_005614-T1 -           1749 Bromodomain          PF00439.26    84   3.3e-39  128.3   1.9   2   2   1.4e-23   9.5e-21   69.2   0.1     1    80  1281  1361  1281  1365 0.97 TetragonulaCarbonaria_005614
TetragonulaCarbonaria_006152-T1 -            252 BTB_2                PF02214.23    94   2.1e-18   61.9   0.0   1   1   5.6e-21   3.9e-18   61.1   0.0     1    88    19   105    19   109 0.91 TetragonulaCarbonaria_006152
TetragonulaCarbonaria_005977-T1 -            263 BTG                  PF07742.13   116   2.2e-41  135.7   0.0   1   1   4.8e-44   3.4e-41  135.1   0.0     1   115     1   114     1   115 0.97 TetragonulaCarbonaria_005977
TetragonulaCarbonaria_005874-T1 -           2009 C1_1                 PF00130.23    53   4.9e-23   76.3  27.8   1   2     1e-15   7.2e-13   43.7   6.3     1    51   361   411   361   413 0.97 TetragonulaCarbonaria_005874
TetragonulaCarbonaria_005874-T1 -           2009 C1_1                 PF00130.23    53   4.9e-23   76.3  27.8   2   2   5.8e-14   4.1e-11   38.1  13.5     1    51   426   475   426   477 0.96 TetragonulaCarbonaria_005874
TetragonulaCarbonaria_005657-T1 -            188 Calponin             PF00402.19    25   4.1e-12   41.0   1.8   1   1   9.9e-15   6.9e-12   40.3   1.8     1    24   165   187   165   188 0.98 TetragonulaCarbonaria_005657
TetragonulaCarbonaria_005779-T1 -            123 CBFD_NFYB_HMF        PF00808.24    65   3.6e-08   29.0   1.9   1   1   2.1e-10     5e-08   28.6   0.1     8    65    39    96    38    96 0.96 TetragonulaCarbonaria_005779
TetragonulaCarbonaria_005776-T1 -            124 CBFD_NFYB_HMF        PF00808.24    65   4.3e-07   25.6   0.0   1   1   2.6e-09     6e-07   25.1   0.0     2    65    24    87    23    87 0.97 TetragonulaCarbonaria_005776
TetragonulaCarbonaria_005780-T1 -            124 CBFD_NFYB_HMF        PF00808.24    65   4.3e-07   25.6   0.0   1   1   2.6e-09     6e-07   25.1   0.0     2    65    24    87    23    87 0.97 TetragonulaCarbonaria_005780
TetragonulaCarbonaria_006262-T1 -           1713 CBM_14               PF01607.25    53   8.1e-16   53.4   3.2   1   1   2.3e-18   8.1e-16   53.4   3.2     1    53   132   184   132   184 0.98 TetragonulaCarbonaria_006262
TetragonulaCarbonaria_005709-T1 -            593 CBM_14               PF01607.25    53   4.4e-08   28.6   1.7   1   1   1.3e-10   4.4e-08   28.6   1.7     6    53   495   546   488   546 0.89 TetragonulaCarbonaria_005709
TetragonulaCarbonaria_005881-T1 -           1132 CENP-B_N             PF04218.14    53   5.7e-15   50.2   0.3   1   1   8.1e-18   5.7e-15   50.2   0.3     1    51   866   916   866   918 0.95 TetragonulaCarbonaria_005881
TetragonulaCarbonaria_005610-T1 -            321 CENP-L               PF13092.7    163   8.6e-14   47.5   0.2   1   1   1.8e-16   1.2e-13   47.0   0.2     2   162   139   294   138   295 0.90 TetragonulaCarbonaria_005610
TetragonulaCarbonaria_005777-T1 -            103 CENP-T_C             PF15511.7    108   6.9e-10   34.5   0.1   1   1   1.2e-12   8.5e-10   34.2   0.1    18    79    35    96    18    99 0.84 TetragonulaCarbonaria_005777
TetragonulaCarbonaria_006107-T1 -            269 Ceramidase           PF05875.13   263   3.2e-58  192.6   3.0   1   1   5.4e-61   3.8e-58  192.4   3.0     3   263     5   255     3   255 0.91 TetragonulaCarbonaria_006107
TetragonulaCarbonaria_005746-T1 -            270 CFAP298              PF11069.9     97   4.8e-29   96.1   0.7   1   1   1.9e-31   1.3e-28   94.7   0.7     1    70   189   258   189   267 0.95 TetragonulaCarbonaria_005746
TetragonulaCarbonaria_005618-T1 -           2968 CH                   PF00307.32   109   2.8e-44  145.2  10.6   1   2   2.6e-25   6.1e-23   76.5   1.3     2   108    96   199    95   200 0.93 TetragonulaCarbonaria_005618
TetragonulaCarbonaria_005618-T1 -           2968 CH                   PF00307.32   109   2.8e-44  145.2  10.6   2   2   7.1e-24   1.7e-21   71.9   0.1     3   105   216   316   214   320 0.96 TetragonulaCarbonaria_005618
TetragonulaCarbonaria_005762-T1 -           7459 CH                   PF00307.32   109   1.2e-40  133.5   2.1   1   2   1.6e-23   3.7e-21   70.8   0.0     2   108   264   370   263   371 0.94 TetragonulaCarbonaria_005762
TetragonulaCarbonaria_005762-T1 -           7459 CH                   PF00307.32   109   1.2e-40  133.5   2.1   2   2     3e-19     7e-17   57.1   0.0     3   108   416   517   414   518 0.92 TetragonulaCarbonaria_005762
TetragonulaCarbonaria_005657-T1 -            188 CH                   PF00307.32   109   6.1e-26   86.2   1.2   1   1   7.4e-28   1.7e-25   84.8   0.8     2   106    26   132    25   135 0.91 TetragonulaCarbonaria_005657
TetragonulaCarbonaria_006257-T1 -           1467 Chitin_synth_2       PF03142.16   527   3.3e-30  100.6   9.6   1   1   1.8e-30   1.3e-27   92.0   0.0   202   384   712   878   669   922 0.83 TetragonulaCarbonaria_006257
TetragonulaCarbonaria_005948-T1 -            649 Cnd2                 PF05786.15   770     1e-67  224.9  37.3   1   2   1.4e-32   9.9e-30   99.3   8.8    14   206    29   193     7   200 0.74 TetragonulaCarbonaria_005948
TetragonulaCarbonaria_005948-T1 -            649 Cnd2                 PF05786.15   770     1e-67  224.9  37.3   2   2   4.7e-40   3.3e-37  124.0  20.6   294   769   248   647   206   648 0.65 TetragonulaCarbonaria_005948
TetragonulaCarbonaria_005998-T1 -            197 COMM_domain          PF07258.15    72   1.5e-19   65.5   3.4   1   1   1.7e-21   1.2e-18   62.6   0.4     3    70   131   196   129   197 0.94 TetragonulaCarbonaria_005998
TetragonulaCarbonaria_006258-T1 -            611 CortBP2              PF09727.10   191   2.4e-63  208.9  26.1   1   1   3.4e-66   2.4e-63  208.9  26.1     2   191    96   279    95   279 0.93 TetragonulaCarbonaria_006258
TetragonulaCarbonaria_005753-T1 -           1062 CRM1_C               PF08767.12   321  1.5e-121  400.9   7.1   1   1  2.1e-124  1.5e-121  400.9   7.1     1   320   701  1017   701  1018 0.99 TetragonulaCarbonaria_005753
TetragonulaCarbonaria_005753-T1 -           1062 CRM1_repeat          PF18777.2     37     4e-20   66.6   5.2   1   1   1.3e-22     9e-20   65.5   5.2     1    37   339   375   339   375 0.98 TetragonulaCarbonaria_005753
TetragonulaCarbonaria_005753-T1 -           1062 CRM1_repeat_2        PF18784.2     68   5.3e-37  120.8   2.5   1   1   3.6e-39   2.5e-36  118.7   2.5     1    68   397   464   397   464 0.97 TetragonulaCarbonaria_005753
TetragonulaCarbonaria_005753-T1 -           1062 CRM1_repeat_3        PF18787.2     51   1.8e-31  103.4   2.1   1   1   8.5e-34     6e-31  101.7   1.0     1    51   477   527   477   527 0.98 TetragonulaCarbonaria_005753
TetragonulaCarbonaria_006252-T1 -            216 CSN8_PSD8_EIF3K      PF10075.10   144   6.9e-36  118.8   0.0   1   1   1.3e-38   9.3e-36  118.4   0.0     3   143    60   197    58   198 0.97 TetragonulaCarbonaria_006252
TetragonulaCarbonaria_005996-T1 -            515 CwfJ_C_1             PF04677.16   122   9.1e-38  124.3   0.4   1   1   2.4e-40   1.7e-37  123.5   0.4     3   121   298   415   296   416 0.96 TetragonulaCarbonaria_005996
TetragonulaCarbonaria_005996-T1 -            515 CwfJ_C_2             PF04676.15    99   7.3e-14   47.9   0.0   1   1   2.6e-16   1.8e-13   46.6   0.0     9    97   427   512   419   513 0.91 TetragonulaCarbonaria_005996
TetragonulaCarbonaria_005874-T1 -           2009 DAGK_acc             PF00609.20   159   9.4e-50  164.5   0.0   1   1     4e-52   2.8e-49  162.9   0.0     2   159   695   876   694   876 0.97 TetragonulaCarbonaria_005874
TetragonulaCarbonaria_005874-T1 -           2009 DAGK_cat             PF00781.25   126   4.1e-31  102.7   0.0   1   1   1.4e-33     1e-30  101.4   0.0     1   123   548   667   548   669 0.91 TetragonulaCarbonaria_005874
TetragonulaCarbonaria_005874-T1 -           2009 DAG_kinase_N         PF14513.7    157   4.1e-17   58.3   3.1   1   1   1.2e-19   4.1e-17   58.3   3.1    44   157    12   265     4   265 0.74 TetragonulaCarbonaria_005874
TetragonulaCarbonaria_005877-T1 -            311 DAG_kinase_N         PF14513.7    157   6.1e-10   34.9   0.0   1   1   2.9e-12     1e-09   34.3   0.0     2    35     5    38     4    51 0.91 TetragonulaCarbonaria_005877
TetragonulaCarbonaria_006284-T2 -           2051 DEAD                 PF00270.30   176   8.6e-48  157.8   5.9   1   2     3e-30     1e-27   92.4   0.1     2   173   394   569   393   574 0.86 TetragonulaCarbonaria_006284
TetragonulaCarbonaria_006284-T2 -           2051 DEAD                 PF00270.30   176   8.6e-48  157.8   5.9   2   2   1.8e-22   6.1e-20   67.1   0.0     2   172  1241  1407  1240  1411 0.87 TetragonulaCarbonaria_006284
TetragonulaCarbonaria_006284-T1 -           2134 DEAD                 PF00270.30   176   9.9e-48  157.6   5.9   1   2   3.1e-30   1.1e-27   92.3   0.1     2   173   477   652   476   657 0.86 TetragonulaCarbonaria_006284
TetragonulaCarbonaria_006284-T1 -           2134 DEAD                 PF00270.30   176   9.9e-48  157.6   5.9   2   2   1.8e-22   6.4e-20   67.0   0.0     2   172  1324  1490  1323  1494 0.87 TetragonulaCarbonaria_006284
TetragonulaCarbonaria_006251-T1 -            275 DHHC                 PF01529.21   134   9.4e-35  115.1   8.8   1   1   1.3e-37   9.4e-35  115.1   8.8     5   133    99   225    95   226 0.91 TetragonulaCarbonaria_006251
TetragonulaCarbonaria_005798-T1 -            711 DM13                 PF10517.10   104   1.6e-28   94.8   0.0   1   1   1.2e-30   4.1e-28   93.5   0.0     1   104   125   227   125   227 0.95 TetragonulaCarbonaria_005798
TetragonulaCarbonaria_005799-T1 -            172 DM13                 PF10517.10   104   2.1e-15   52.6   0.0   1   1   1.1e-17     4e-15   51.7   0.0     2    56    39    92    38   101 0.91 TetragonulaCarbonaria_005799
TetragonulaCarbonaria_005975-T1 -            190 DnaJ                 PF00226.32    63   4.3e-10   35.0   0.8   1   1   6.2e-13   4.3e-10   35.0   0.8     1    62    23    91    23    91 0.77 TetragonulaCarbonaria_005975
TetragonulaCarbonaria_005798-T1 -            711 DOMON                PF03351.18   124   6.1e-24   80.1   0.1   1   1   2.5e-26   1.7e-23   78.6   0.1     3   124   320   451   318   451 0.94 TetragonulaCarbonaria_005798
TetragonulaCarbonaria_006249-T1 -            472 DP                   PF08781.11   138   6.6e-60  196.4   3.1   1   1   9.4e-63   6.6e-60  196.4   3.1     1   137   261   397   261   398 0.99 TetragonulaCarbonaria_006249
TetragonulaCarbonaria_006269-T1 -            640 DSPc                 PF00782.21   133   2.3e-33  110.3   0.0   1   1     5e-36   3.5e-33  109.7   0.0     1   132   301   429   301   430 0.96 TetragonulaCarbonaria_006269
TetragonulaCarbonaria_005701-T1 -            140 DUF2205              PF10224.10    75   1.5e-29   97.4   1.0   1   1   2.8e-32     2e-29   97.0   1.0     2    74    62   134    61   135 0.96 TetragonulaCarbonaria_005701
TetragonulaCarbonaria_005896-T1 -            340 DUF2236              PF09995.10   226   1.8e-11   40.0   0.0   1   1   3.7e-14   2.6e-11   39.5   0.0     6   156    59   219    55   289 0.78 TetragonulaCarbonaria_005896
TetragonulaCarbonaria_005793-T1 -            584 DUF4603              PF15376.7   1297   6.2e-21   69.0   0.0   1   1   8.9e-24   6.2e-21   69.0   0.0    16   162    28   170    19   180 0.82 TetragonulaCarbonaria_005793
TetragonulaCarbonaria_005698-T1 -           1041 DUF4757              PF15949.6    172   5.1e-16   54.7  16.9   1   1   1.5e-18   5.1e-16   54.7  16.9    26   172    72   221    67   221 0.62 TetragonulaCarbonaria_005698
TetragonulaCarbonaria_005698-T2 -           1101 DUF4757              PF15949.6    172   5.5e-16   54.6  16.9   1   1   1.6e-18   5.5e-16   54.6  16.9    26   172    72   221    67   221 0.62 TetragonulaCarbonaria_005698
TetragonulaCarbonaria_006249-T1 -            472 E2F_TDP              PF02319.21    69   1.2e-24   81.6   0.1   1   1   4.7e-27   3.2e-24   80.2   0.1     3    69   175   254   173   254 0.97 TetragonulaCarbonaria_006249
TetragonulaCarbonaria_005656-T1 -            752 EF-hand_2            PF09068.12   123   4.4e-44  145.1   0.3   1   1   1.3e-46   8.8e-44  144.1   0.3     2   123   158   276   157   276 0.99 TetragonulaCarbonaria_005656
TetragonulaCarbonaria_005656-T1 -            752 EF-hand_3            PF09069.12    92   9.3e-43  139.9   0.0   1   1   4.3e-45     3e-42  138.3   0.0     1    92   280   372   280   372 0.97 TetragonulaCarbonaria_005656
TetragonulaCarbonaria_006101-T1 -            109 Endosulfine          PF04667.18    80   4.8e-10   34.9   0.2   1   1   9.3e-13   6.5e-10   34.5   0.2     9    72    22    95    11   106 0.72 TetragonulaCarbonaria_006101
TetragonulaCarbonaria_005934-T1 -            426 Engrail_1_C_sig      PF10525.10    31   3.7e-21   69.5   0.1   1   1   2.9e-23     1e-20   68.1   0.1     1    31   387   417   387   417 0.97 TetragonulaCarbonaria_005934
TetragonulaCarbonaria_005930-T1 -            175 Engrail_1_C_sig      PF10525.10    31   5.1e-21   69.1   0.1   1   1   2.1e-23   7.4e-21   68.5   0.1     1    31   137   167   137   167 0.97 TetragonulaCarbonaria_005930
TetragonulaCarbonaria_006246-T1 -            488 EPL1                 PF10513.10   172     4e-09   32.5   0.0   1   1   5.8e-12     4e-09   32.5   0.0    83   170   123   242    51   243 0.76 TetragonulaCarbonaria_006246
TetragonulaCarbonaria_005805-T1 -            499 F-box                PF00646.34    48   1.4e-13   45.8   0.3   1   1   1.6e-15   5.5e-13   43.9   0.3     2    46    17    61    16    63 0.94 TetragonulaCarbonaria_005805
TetragonulaCarbonaria_005867-T1 -            963 F-box                PF00646.34    48   1.6e-06   23.3   4.7   1   1   1.1e-08   3.7e-06   22.2   0.1     3    44   398   439   396   443 0.93 TetragonulaCarbonaria_005867
TetragonulaCarbonaria_005805-T1 -            499 F-box-like           PF12937.8     48   1.4e-16   55.5   0.5   1   1   5.6e-19   3.9e-16   54.1   0.5     1    48    18    64    18    64 0.96 TetragonulaCarbonaria_005805
TetragonulaCarbonaria_005873-T1 -            262 Fcf1                 PF04900.13    99   7.5e-28   92.2   0.4   1   1   2.6e-30   1.8e-27   91.0   0.4     1    98    51   151    51   152 0.93 TetragonulaCarbonaria_005873
TetragonulaCarbonaria_005700-T1 -            232 FGF                  PF00167.19   125   1.5e-33  110.9   0.0   1   1   3.8e-36   2.7e-33  110.1   0.0     3   125   107   227   106   227 0.98 TetragonulaCarbonaria_005700
TetragonulaCarbonaria_005989-T1 -            194 FHA                  PF00498.27    69   2.1e-19   65.1   0.0   1   1   1.2e-21   4.3e-19   64.1   0.0     1    69    94   174    94   174 0.95 TetragonulaCarbonaria_005989
TetragonulaCarbonaria_005988-T1 -            349 FHA                  PF00498.27    69   2.2e-18   61.8   0.0   1   1   1.4e-20   4.8e-18   60.7   0.0     1    69   233   313   233   313 0.96 TetragonulaCarbonaria_005988
TetragonulaCarbonaria_005990-T1 -           2679 fn3                  PF00041.22    85   7.5e-64  207.6  33.5   1   5   3.7e-11   2.6e-08   29.6   0.1     4    75   188   262   185   271 0.82 TetragonulaCarbonaria_005990
TetragonulaCarbonaria_005990-T1 -           2679 fn3                  PF00041.22    85   7.5e-64  207.6  33.5   2   5   7.9e-18   5.5e-15   51.0   0.0     1    84   292   374   292   375 0.97 TetragonulaCarbonaria_005990
TetragonulaCarbonaria_005990-T1 -           2679 fn3                  PF00041.22    85   7.5e-64  207.6  33.5   3   5   2.7e-10   1.9e-07   26.8   0.2    12    85   682   759   672   759 0.80 TetragonulaCarbonaria_005990
TetragonulaCarbonaria_005990-T1 -           2679 fn3                  PF00041.22    85   7.5e-64  207.6  33.5   4   5   1.3e-13   8.9e-11   37.5   0.0    16    84  1175  1246  1167  1247 0.89 TetragonulaCarbonaria_005990
TetragonulaCarbonaria_005990-T1 -           2679 fn3                  PF00041.22    85   7.5e-64  207.6  33.5   5   5   2.6e-11   1.8e-08   30.1   0.2     1    74  1764  1836  1764  1843 0.93 TetragonulaCarbonaria_005990
TetragonulaCarbonaria_005617-T1 -           1165 Foie-gras_1          PF11817.9    259   3.2e-10   35.4   0.4   1   1   9.2e-13   6.4e-10   34.4   0.4   180   253   460   531   430   536 0.84 TetragonulaCarbonaria_005617
TetragonulaCarbonaria_006156-T1 -            274 Frag1                PF10277.10   219     2e-42  140.6  21.0   1   1   6.6e-45   2.3e-42  140.4  21.0     3   218    11   234     9   235 0.97 TetragonulaCarbonaria_006156
TetragonulaCarbonaria_006157-T1 -            262 Frag1                PF10277.10   219   4.9e-38  126.3  16.8   1   1   1.6e-40   5.6e-38  126.1  16.8     3   218     7   230     5   231 0.94 TetragonulaCarbonaria_006157
TetragonulaCarbonaria_005756-T1 -            419 Fuseless             PF15993.6    299  3.4e-118  389.6  19.9   1   1  5.7e-121  3.9e-118  389.4  19.9     2   298    41   335    40   337 0.99 TetragonulaCarbonaria_005756
TetragonulaCarbonaria_006244-T1 -           1431 F_actin_bind         PF08919.11   110   1.6e-36  120.3   0.6   1   1   2.3e-39   1.6e-36  120.3   0.6     3   110  1326  1431  1324  1431 0.98 TetragonulaCarbonaria_006244
TetragonulaCarbonaria_006001-T1 -           1230 GAIN                 PF16489.6    210   4.5e-48  158.8   1.0   1   1   1.1e-50   7.9e-48  158.0   1.0     5   209   263   481   260   482 0.95 TetragonulaCarbonaria_006001
TetragonulaCarbonaria_005870-T1 -            366 GalP_UDP_transf      PF01087.23   184   3.2e-61  202.4   0.0   1   1   7.2e-64     5e-61  201.8   0.0    11   184    12   179     6   179 0.97 TetragonulaCarbonaria_005870
TetragonulaCarbonaria_005870-T1 -            366 GalP_UDP_tr_C        PF02744.18   167   1.1e-55  183.3   0.2   1   1   2.6e-58   1.8e-55  182.6   0.2     7   165   191   351   181   353 0.93 TetragonulaCarbonaria_005870
TetragonulaCarbonaria_005665-T1 -            295 Gal_Lectin           PF02140.19    79   1.1e-34  114.0  10.2   1   2   3.6e-18   1.3e-15   53.0   0.8     1    79    76   174    76   174 0.80 TetragonulaCarbonaria_005665
TetragonulaCarbonaria_005665-T1 -            295 Gal_Lectin           PF02140.19    79   1.1e-34  114.0  10.2   2   2   5.4e-22   1.9e-19   65.3   2.7     1    79   192   274   192   274 0.93 TetragonulaCarbonaria_005665
TetragonulaCarbonaria_006001-T1 -           1230 Gal_Lectin           PF02140.19    79     1e-09   34.1   0.6   1   1     8e-12   2.8e-09   32.7   0.6    44    79     7    42     2    42 0.94 TetragonulaCarbonaria_006001
TetragonulaCarbonaria_005616-T1 -            328 GCOM2                PF15328.7    214   3.3e-35  117.8  13.4   1   1   5.7e-38     4e-35  117.5  11.9     1   148    40   206    40   276 0.78 TetragonulaCarbonaria_005616
TetragonulaCarbonaria_005874-T1 -           2009 Ge1_WD40             PF16529.6    329    8e-149  490.4   0.0   1   1  2.1e-151  1.5e-148  489.5   0.0     1   328   982  1312   982  1313 0.97 TetragonulaCarbonaria_005874
TetragonulaCarbonaria_005803-T1 -            583 Glyco_hydro_20       PF00728.23   354   8.7e-15   50.3   0.6   1   1   2.3e-17   1.6e-14   49.4   0.6    70   283   153   373   127   399 0.81 TetragonulaCarbonaria_005803
TetragonulaCarbonaria_006126-T1 -            403 Glyco_transf_10      PF00852.20   177     2e-61  202.2   0.0   1   1     4e-64   2.8e-61  201.7   0.0     1   177   208   379   208   379 0.94 TetragonulaCarbonaria_006126
TetragonulaCarbonaria_006162-T1 -            512 Glyco_transf_92      PF01697.28   260   2.8e-31  104.5   0.4   1   1   5.4e-34   3.7e-31  104.1   0.4     2   243   222   496   221   507 0.85 TetragonulaCarbonaria_006162
TetragonulaCarbonaria_006257-T1 -           1467 Glyco_trans_2_3      PF13632.7    197   5.9e-12   41.3   1.2   1   1   8.5e-15   5.9e-12   41.3   1.2     1   193   714   940   714   981 0.70 TetragonulaCarbonaria_006257
TetragonulaCarbonaria_006126-T1 -            403 Glyco_tran_10_N      PF17039.6    110   1.3e-29   98.4   0.4   1   1   4.2e-32   2.9e-29   97.2   0.4     2   110    51   161    50   161 0.88 TetragonulaCarbonaria_006126
TetragonulaCarbonaria_006001-T1 -           1230 GPS                  PF01825.22    45   2.4e-18   61.9   3.8   1   1     1e-20   7.1e-18   60.4   3.8     1    45   507   547   507   547 0.92 TetragonulaCarbonaria_006001
TetragonulaCarbonaria_006238-T1 -            467 GTP-bdg_N            PF13167.7     89   5.2e-10   35.3   0.1   1   1   2.3e-12   1.6e-09   33.8   0.1     3    88    76   164    74   165 0.92 TetragonulaCarbonaria_006238
TetragonulaCarbonaria_005868-T1 -            218 Gtr1_RagA            PF04670.13   233   3.8e-08   28.4   0.0   1   1   1.4e-10   4.9e-08   28.0   0.0     1   145    11   150    11   187 0.78 TetragonulaCarbonaria_005868
TetragonulaCarbonaria_005804-T1 -            239 Gtr1_RagA            PF04670.13   233     5e-07   24.7   0.0   1   1   1.9e-09   6.7e-07   24.3   0.0     1   125    14   135    14   152 0.64 TetragonulaCarbonaria_005804
TetragonulaCarbonaria_006284-T2 -           2051 Helicase_C           PF00271.32   111     7e-15   50.8   0.1   1   1   3.1e-10   1.1e-07   27.7   0.0    35   109   673   769   614   771 0.65 TetragonulaCarbonaria_006284
TetragonulaCarbonaria_006284-T1 -           2134 Helicase_C           PF00271.32   111   8.1e-15   50.6   0.1   1   1   3.2e-10   1.1e-07   27.6   0.0    35   109   756   852   697   854 0.65 TetragonulaCarbonaria_006284
TetragonulaCarbonaria_006284-T2 -           2051 Helicase_PWI         PF18149.2    111   1.1e-37  124.1   1.2   1   1   7.7e-40   2.7e-37  122.8   0.3     2   111   170   278   169   278 0.98 TetragonulaCarbonaria_006284
TetragonulaCarbonaria_006284-T1 -           2134 Helicase_PWI         PF18149.2    111   1.2e-37  124.0   1.2   1   1     8e-40   2.8e-37  122.8   0.3     2   111   253   361   252   361 0.98 TetragonulaCarbonaria_006284
TetragonulaCarbonaria_005863-T1 -            190 Hexapep              PF00132.25    36   1.4e-09   32.8   9.1   1   1   1.7e-07   0.00012   17.2   1.3     2    36    29    66    28    66 0.85 TetragonulaCarbonaria_005863
TetragonulaCarbonaria_005781-T1 -            136 Histone              PF00125.25   131   2.7e-55  181.7   2.3   1   1   2.1e-57     3e-55  181.6   2.3     1   131     1   132     1   132 0.99 TetragonulaCarbonaria_005781
TetragonulaCarbonaria_005782-T1 -            136 Histone              PF00125.25   131   2.7e-55  181.7   2.3   1   1   2.1e-57     3e-55  181.6   2.3     1   131     1   132     1   132 0.99 TetragonulaCarbonaria_005782
TetragonulaCarbonaria_005779-T1 -            123 Histone              PF00125.25   131   2.3e-25   84.9   1.5   1   1   2.2e-27     3e-25   84.5   1.5    40   130    12    98     2    99 0.88 TetragonulaCarbonaria_005779
TetragonulaCarbonaria_005780-T1 -            124 Histone              PF00125.25   131   5.5e-17   57.8   0.0   1   1     5e-19     7e-17   57.5   0.0    49   129     9    88     4    90 0.92 TetragonulaCarbonaria_005780
TetragonulaCarbonaria_005776-T1 -            124 Histone              PF00125.25   131   1.1e-16   56.9   0.0   1   1   9.3e-19   1.3e-16   56.6   0.0    53   129    13    88     4    90 0.90 TetragonulaCarbonaria_005776
TetragonulaCarbonaria_005780-T1 -            124 Histone_H2A_C        PF16211.6     35   4.3e-23   76.3   1.7   1   1   2.6e-25   9.1e-23   75.2   1.7     1    34    91   124    91   124 0.98 TetragonulaCarbonaria_005780
TetragonulaCarbonaria_005776-T1 -            124 Histone_H2A_C        PF16211.6     35     5e-23   76.1   1.7   1   1   2.6e-25   9.1e-23   75.2   1.7     1    34    91   124    91   124 0.98 TetragonulaCarbonaria_005776
TetragonulaCarbonaria_006112-T1 -            906 HMG-CoA_red          PF00368.19   367  8.4e-144  474.4   0.2   1   1  1.9e-146  1.3e-143  473.8   0.2     5   367   492   867   488   867 0.97 TetragonulaCarbonaria_006112
TetragonulaCarbonaria_005866-T1 -            239 Homeodomain          PF00046.30    57   1.1e-24   81.5   6.2   1   1   1.6e-26   1.6e-24   81.0   6.2     1    57    46   102    46   102 0.99 TetragonulaCarbonaria_005866
TetragonulaCarbonaria_005930-T1 -            175 Homeodomain          PF00046.30    57   1.8e-23   77.6   5.5   1   1   3.6e-25   3.6e-23   76.6   5.5     1    57    80   136    80   136 0.99 TetragonulaCarbonaria_005930
TetragonulaCarbonaria_005934-T1 -            426 Homeodomain          PF00046.30    57     1e-22   75.2   6.7   1   1   1.9e-24   1.9e-22   74.4   6.7     1    57   330   386   330   386 0.99 TetragonulaCarbonaria_005934
TetragonulaCarbonaria_005827-T1 -            434 Homeodomain          PF00046.30    57   1.1e-22   75.1   4.5   1   1   2.2e-24   2.2e-22   74.1   4.5     1    57   320   376   320   376 0.99 TetragonulaCarbonaria_005827
TetragonulaCarbonaria_005820-T1 -            243 Homeodomain          PF00046.30    57   1.3e-22   74.9   5.4   1   1   1.3e-24   1.3e-22   74.9   5.4     1    57   120   176   120   176 0.99 TetragonulaCarbonaria_005820
TetragonulaCarbonaria_005837-T1 -            343 Homeodomain          PF00046.30    57   4.3e-22   73.2   2.0   1   1   1.1e-23   1.1e-21   71.9   2.0     1    57   185   241   185   241 0.99 TetragonulaCarbonaria_005837
TetragonulaCarbonaria_005835-T1 -            506 Homeodomain          PF00046.30    57   7.8e-21   69.2   7.7   1   1   1.7e-22   1.7e-20   68.1   7.7     1    57   122   178   122   178 0.99 TetragonulaCarbonaria_005835
TetragonulaCarbonaria_005612-T1 -            701 HOOK                 PF05622.13   527  9.9e-207  683.1  80.3   1   1  2.3e-209  1.6e-206  682.4  80.3     1   525   183   695   183   697 0.98 TetragonulaCarbonaria_005612
TetragonulaCarbonaria_005612-T1 -            701 HOOK_N               PF19047.1    151   2.9e-74  243.2   4.1   1   1   1.9e-76   1.3e-73  241.1   4.1     2   150     5   153     4   154 0.98 TetragonulaCarbonaria_005612
TetragonulaCarbonaria_005702-T1 -            278 Hormone_recep        PF00104.31   211   1.3e-27   92.2   0.0   1   1     5e-30   1.8e-27   91.8   0.0    10   209    68   261    63   263 0.86 TetragonulaCarbonaria_005702
TetragonulaCarbonaria_005861-T1 -            638 Hormone_recep        PF00104.31   211   7.4e-18   60.4   0.1   1   1   3.7e-20   1.3e-17   59.6   0.1    24   204   450   613   441   618 0.82 TetragonulaCarbonaria_005861
TetragonulaCarbonaria_006001-T1 -           1230 HRM                  PF02793.23    65   1.7e-08   30.1   1.1   1   1   6.1e-11   4.3e-08   28.8   1.1     2    64   186   244   185   245 0.95 TetragonulaCarbonaria_006001
TetragonulaCarbonaria_005975-T1 -            190 HSCB_C               PF07743.14    75   1.5e-18   62.5  10.6   1   1   2.7e-21   1.9e-18   62.2   7.3     3    75   109   180   108   180 0.95 TetragonulaCarbonaria_005975
TetragonulaCarbonaria_006096-T1 -            349 Hydrolase_4          PF12146.9    239   7.3e-16   53.5   0.0   1   1   3.2e-14   1.1e-11   39.9   0.0    17   125   132   241   115   264 0.77 TetragonulaCarbonaria_006096
TetragonulaCarbonaria_006150-T1 -            803 Hydrolase_4          PF12146.9    239   2.2e-14   48.7   0.1   1   1   2.5e-16   8.6e-14   46.8   0.0     6    95   491   578   487   639 0.89 TetragonulaCarbonaria_006150
TetragonulaCarbonaria_005945-T1 -            214 HYPK_UBA             PF19026.1     41   4.8e-11   37.4   0.2   1   1   1.4e-13     1e-10   36.3   0.2     2    41   174   213   173   213 0.96 TetragonulaCarbonaria_005945
TetragonulaCarbonaria_006125-T1 -            507 I-set                PF07679.17    90   7.5e-25   82.3   0.0   1   2   3.3e-15   4.6e-13   44.5   0.0     8    89   204   286   199   287 0.89 TetragonulaCarbonaria_006125
TetragonulaCarbonaria_006125-T1 -            507 I-set                PF07679.17    90   7.5e-25   82.3   0.0   2   2   2.6e-12   3.6e-10   35.2   0.0     8    88   298   382   291   383 0.90 TetragonulaCarbonaria_006125
TetragonulaCarbonaria_006277-T1 -            296 I-set                PF07679.17    90   9.1e-23   75.6   0.2   1   2   4.8e-13   6.7e-11   37.6   0.0     6    90    59   159    57   159 0.79 TetragonulaCarbonaria_006277
TetragonulaCarbonaria_006277-T1 -            296 I-set                PF07679.17    90   9.1e-23   75.6   0.2   2   2   1.6e-12   2.2e-10   36.0   0.0    10    78   172   248   164   252 0.83 TetragonulaCarbonaria_006277
TetragonulaCarbonaria_006285-T1 -            313 I-set                PF07679.17    90   3.6e-08   28.8   0.0   1   1   5.5e-10   7.7e-08   27.8   0.0     3    82   178   270   176   275 0.82 TetragonulaCarbonaria_006285
TetragonulaCarbonaria_005961-T1 -            488 I-set                PF07679.17    90   6.9e-08   27.9   0.0   1   1   1.2e-09   1.7e-07   26.7   0.0     9    76   334   414   328   429 0.88 TetragonulaCarbonaria_005961
TetragonulaCarbonaria_005753-T1 -           1062 IBN_N                PF03810.20    74   2.7e-13   45.1   2.1   1   1   8.3e-16   5.8e-13   44.0   0.5     1    73    41   106    41   107 0.97 TetragonulaCarbonaria_005753
TetragonulaCarbonaria_006125-T1 -            507 ig                   PF00047.26    87   6.2e-20   66.7   0.0   1   2   2.9e-12   5.1e-10   34.9   0.0     2    83   202   280   201   284 0.92 TetragonulaCarbonaria_006125
TetragonulaCarbonaria_006125-T1 -            507 ig                   PF00047.26    87   6.2e-20   66.7   0.0   2   2   1.4e-10   2.4e-08   29.5   0.0     2    82   296   377   295   382 0.77 TetragonulaCarbonaria_006125
TetragonulaCarbonaria_006277-T1 -            296 ig                   PF00047.26    87   1.3e-18   62.4   3.8   1   2   2.6e-09   4.5e-07   25.4   0.2     4    75    61   145    58   152 0.89 TetragonulaCarbonaria_006277
TetragonulaCarbonaria_006277-T1 -            296 ig                   PF00047.26    87   1.3e-18   62.4   3.8   2   2   2.6e-13   4.6e-11   38.2   0.4     4    79   170   250   167   257 0.86 TetragonulaCarbonaria_006277
TetragonulaCarbonaria_005960-T1 -            176 ig                   PF00047.26    87   1.4e-07   27.1   0.0   1   1   1.6e-09   2.8e-07   26.1   0.0     4    74    22   100    19   102 0.84 TetragonulaCarbonaria_005960
TetragonulaCarbonaria_006125-T1 -            507 Ig_2                 PF13895.7     79   2.1e-15   52.3   0.1   1   1   4.5e-12   1.6e-09   33.5   0.0     6    79   203   287   196   287 0.76 TetragonulaCarbonaria_006125
TetragonulaCarbonaria_006277-T1 -            296 Ig_2                 PF13895.7     79     2e-13   46.0   3.5   1   1   2.9e-11     1e-08   30.9   0.2     9    67   172   249   164   256 0.75 TetragonulaCarbonaria_006277
TetragonulaCarbonaria_006125-T1 -            507 Ig_3                 PF13927.7     79   3.1e-28   93.7   0.1   1   2     7e-17   9.7e-15   50.4   0.1     1    79   193   273   193   273 0.81 TetragonulaCarbonaria_006125
TetragonulaCarbonaria_006125-T1 -            507 Ig_3                 PF13927.7     79   3.1e-28   93.7   0.1   2   2   6.7e-14   9.4e-12   40.8   0.0     2    79   291   371   290   371 0.88 TetragonulaCarbonaria_006125
TetragonulaCarbonaria_006277-T1 -            296 Ig_3                 PF13927.7     79   1.1e-22   75.8   3.2   1   1   3.6e-17     5e-15   51.3   0.4    10    79   171   247   165   247 0.85 TetragonulaCarbonaria_006277
TetragonulaCarbonaria_006285-T1 -            313 Ig_3                 PF13927.7     79   3.2e-09   32.7   0.0   1   1   5.2e-11   7.2e-09   31.6   0.0     2    79   176   265   175   265 0.80 TetragonulaCarbonaria_006285
TetragonulaCarbonaria_005960-T1 -            176 Ig_3                 PF13927.7     79   7.5e-09   31.5   0.0   1   1     1e-10   1.4e-08   30.6   0.0     9    77    23   100     8   101 0.77 TetragonulaCarbonaria_005960
TetragonulaCarbonaria_006151-T1 -            630 Ion_trans            PF00520.32   245   2.4e-08   28.9  18.6   1   1   3.3e-10   2.3e-07   25.7  18.6    28   241   371   553   324   555 0.70 TetragonulaCarbonaria_006151
TetragonulaCarbonaria_006242-T1 -            992 I_LWEQ               PF01608.18   152   2.5e-56  185.5   9.7   1   1   3.6e-59   2.5e-56  185.5   9.7     1   152   838   986   838   986 0.99 TetragonulaCarbonaria_006242
TetragonulaCarbonaria_005758-T1 -           2117 KASH                 PF10541.10    58   3.6e-24   80.3   1.8   1   1   1.2e-26   8.5e-24   79.1   1.8     1    58  2060  2117  2060  2117 0.99 TetragonulaCarbonaria_005758
TetragonulaCarbonaria_006285-T1 -            313 Kazal_1              PF00050.22    49   9.4e-08   27.4   2.0   1   1   1.3e-10   9.4e-08   27.4   2.0     5    49   125   172   113   172 0.80 TetragonulaCarbonaria_006285
TetragonulaCarbonaria_006285-T1 -            313 Kazal_2              PF07648.16    49   3.4e-10   35.4   0.8   1   1   4.9e-13   3.4e-10   35.4   0.8     3    49   128   172   124   172 0.88 TetragonulaCarbonaria_006285
TetragonulaCarbonaria_005947-T1 -            390 Ldh_1_C              PF02866.19   167   5.3e-07   25.2   0.0   1   1   2.3e-09   1.6e-06   23.7   0.0     4   165   219   377   218   379 0.90 TetragonulaCarbonaria_005947
TetragonulaCarbonaria_005769-T1 -            426 Lectin_C             PF00059.22   108   7.2e-08   28.6   0.0   1   1   3.6e-10   2.5e-07   26.9   0.0     4   108    42   169    40   169 0.84 TetragonulaCarbonaria_005769
TetragonulaCarbonaria_006256-T1 -            513 Leo1                 PF04004.14   165   1.6e-53  176.3   0.1   1   1   2.3e-56   1.6e-53  176.3   0.1     1   164   229   390   229   391 0.95 TetragonulaCarbonaria_006256
TetragonulaCarbonaria_005794-T1 -            763 LETM1                PF07766.14   267    9e-105  345.2   4.4   1   1  1.3e-107    9e-105  345.2   4.4     1   267   118   383   118   383 0.99 TetragonulaCarbonaria_005794
TetragonulaCarbonaria_006201-T1 -            878 Lig_chan             PF00060.27   149   3.9e-52  171.5   0.0   1   1   3.5e-54   6.1e-52  170.9   0.0     1   148   500   776   500   777 0.97 TetragonulaCarbonaria_006201
TetragonulaCarbonaria_006175-T1 -            897 Lig_chan             PF00060.27   149   3.2e-50  165.3   0.2   1   1   2.9e-52   5.1e-50  164.6   0.2     1   149   537   814   537   814 0.97 TetragonulaCarbonaria_006175
TetragonulaCarbonaria_005792-T1 -            925 Lig_chan             PF00060.27   149   3.7e-46  152.1   0.2   1   1     4e-48   7.1e-46  151.2   0.2     2   149   558   865   557   865 0.97 TetragonulaCarbonaria_005792
TetragonulaCarbonaria_006181-T1 -             67 Lig_chan             PF00060.27   149   1.2e-10   36.9   0.0   1   1     8e-13   1.4e-10   36.6   0.0    24    67    21    67    18    67 0.91 TetragonulaCarbonaria_006181
TetragonulaCarbonaria_006182-T1 -            303 Lig_chan-Glu_bd      PF10613.10   116   4.2e-49  161.0   0.1   1   1   6.4e-51   8.9e-49  159.9   0.1     1   115   134   248   134   249 0.99 TetragonulaCarbonaria_006182
TetragonulaCarbonaria_006175-T1 -            897 Lig_chan-Glu_bd      PF10613.10   116   2.4e-45  148.9   0.1   1   1   3.5e-47   4.9e-45  147.9   0.1     1   115   408   522   408   523 0.98 TetragonulaCarbonaria_006175
TetragonulaCarbonaria_006201-T1 -            878 Lig_chan-Glu_bd      PF10613.10   116   2.5e-45  148.8   0.0   1   1   3.3e-47   4.7e-45  148.0   0.0     1   116   368   486   368   486 0.96 TetragonulaCarbonaria_006201
TetragonulaCarbonaria_005792-T1 -            925 Lig_chan-Glu_bd      PF10613.10   116   5.5e-38  125.2   0.1   1   1   9.2e-40   1.3e-37  124.0   0.1     2   115   436   543   435   544 0.95 TetragonulaCarbonaria_005792
TetragonulaCarbonaria_005897-T1 -            415 Lig_chan-Glu_bd      PF10613.10   116   6.1e-09   31.5   0.1   1   1     7e-11   9.7e-09   30.9   0.1    22   115    67   161    35   162 0.83 TetragonulaCarbonaria_005897
TetragonulaCarbonaria_005699-T1 -            520 LIM                  PF00412.23    58   2.4e-08   29.6   7.8   1   1   1.2e-10   8.6e-08   27.8   7.8     1    56   454   514   454   516 0.87 TetragonulaCarbonaria_005699
TetragonulaCarbonaria_005778-T1 -            222 Linker_histone       PF00538.20    74   4.3e-31  102.6   0.7   1   1   6.1e-34   4.3e-31  102.6   0.7     1    74    38   110    38   110 0.99 TetragonulaCarbonaria_005778
TetragonulaCarbonaria_005682-T1 -            717 LRR_5                PF13306.7    128   3.8e-09   32.0   0.0   1   1   2.7e-06    0.0019   13.6   0.0    20    90    29   101    19   133 0.55 TetragonulaCarbonaria_005682
TetragonulaCarbonaria_005682-T1 -            717 LRR_8                PF13855.7     61   4.8e-27   89.0  18.6   1   2   9.9e-17   6.9e-14   46.8   1.1     2    61    44   103    43   103 0.97 TetragonulaCarbonaria_005682
TetragonulaCarbonaria_005682-T1 -            717 LRR_8                PF13855.7     61   4.8e-27   89.0  18.6   2   2   1.6e-12   1.1e-09   33.4   0.7     7    58   226   277   226   280 0.96 TetragonulaCarbonaria_005682
TetragonulaCarbonaria_005872-T1 -            147 LSM                  PF01423.23    67   1.2e-20   68.5   0.4   1   1   4.7e-23   1.6e-20   68.0   0.4     6    65    64   136    60   138 0.96 TetragonulaCarbonaria_005872
TetragonulaCarbonaria_006097-T1 -             79 LSM                  PF01423.23    67   1.5e-19   64.9   0.1   1   1   4.9e-22   1.7e-19   64.7   0.1     2    66    10    73     9    74 0.97 TetragonulaCarbonaria_006097
TetragonulaCarbonaria_005950-T1 -            729 Mak10                PF04112.14   169   9.6e-34  111.7   0.6   1   2   6.3e-26   4.4e-23   77.0   0.0     2    86    45   137    44   141 0.85 TetragonulaCarbonaria_005950
TetragonulaCarbonaria_005950-T1 -            729 Mak10                PF04112.14   169   9.6e-34  111.7   0.6   2   2     9e-13   6.3e-10   34.2   0.1   111   168   136   193   135   194 0.96 TetragonulaCarbonaria_005950
TetragonulaCarbonaria_005881-T1 -           1132 MBD                  PF01429.20    77   1.5e-18   61.8   0.0   1   1   4.5e-21   3.1e-18   60.7   0.0     4    75   603   674   600   676 0.92 TetragonulaCarbonaria_005881
TetragonulaCarbonaria_005878-T1 -            481 MENTAL               PF10457.10   178   3.5e-72  237.4  13.2   1   1   9.7e-75   6.8e-72  236.4  13.2     1   178    55   231    55   231 0.96 TetragonulaCarbonaria_005878
TetragonulaCarbonaria_005986-T1 -            494 Methyltransf_32      PF13679.7    158   6.5e-28   93.1   2.8   1   1   2.3e-30   1.6e-27   91.9   2.8     1   156   154   313   154   315 0.87 TetragonulaCarbonaria_005986
TetragonulaCarbonaria_006158-T1 -            771 MFS_1                PF07690.17   353   9.1e-25   82.7  18.8   1   1   2.6e-23   9.1e-21   69.5  17.0    33   320   218   515   202   526 0.85 TetragonulaCarbonaria_006158
TetragonulaCarbonaria_005909-T1 -            746 MFS_1                PF07690.17   353     3e-22   74.4  35.7   1   1   3.2e-21   1.1e-18   62.7   7.6     5   226   273   539   265   595 0.82 TetragonulaCarbonaria_005909
TetragonulaCarbonaria_005765-T1 -            317 Mito_carr            PF00153.28    97   4.3e-61  198.3   0.8   1   3   3.7e-21   2.6e-18   61.2   0.0     3    93    10   113     8   115 0.85 TetragonulaCarbonaria_005765
TetragonulaCarbonaria_005765-T1 -            317 Mito_carr            PF00153.28    97   4.3e-61  198.3   0.8   2   3   2.4e-25   1.7e-22   74.7   0.0     4    95   127   218   124   220 0.95 TetragonulaCarbonaria_005765
TetragonulaCarbonaria_005765-T1 -            317 Mito_carr            PF00153.28    97   4.3e-61  198.3   0.8   3   3     1e-20     7e-18   59.8   0.1     7    96   228   313   223   314 0.91 TetragonulaCarbonaria_005765
TetragonulaCarbonaria_006210-T1 -            950 MMPL                 PF03176.16   333   3.2e-06   21.7   5.8   1   1   4.6e-09   3.2e-06   21.7   5.8   208   311   407   512   343   517 0.81 TetragonulaCarbonaria_006210
TetragonulaCarbonaria_006238-T1 -            467 MMR_HSR1             PF01926.24   114   1.8e-16   55.7   0.2   1   1   1.9e-18   4.4e-16   54.4   0.2     2   114   243   362   242   362 0.75 TetragonulaCarbonaria_006238
TetragonulaCarbonaria_005868-T1 -            218 MMR_HSR1             PF01926.24   114     1e-06   24.3   0.0   1   1   9.4e-09   2.2e-06   23.2   0.0     2    86    12    93    11   123 0.67 TetragonulaCarbonaria_005868
TetragonulaCarbonaria_006243-T1 -            214 MMR_HSR1             PF01926.24   114   2.5e-06   23.0   0.0   1   1   1.6e-08   3.7e-06   22.4   0.0     3   110    10   114     8   165 0.73 TetragonulaCarbonaria_006243
TetragonulaCarbonaria_006250-T1 -            336 Mo25                 PF08569.12   328  7.8e-147  484.3  14.1   1   1  1.3e-149  8.7e-147  484.1  14.1     2   328     3   331     2   331 0.99 TetragonulaCarbonaria_006250
TetragonulaCarbonaria_005795-T1 -            233 Mob1_phocein         PF03637.18   170   2.9e-75  247.4   0.0   1   1   5.7e-78     4e-75  247.0   0.0     1   170    37   209    37   209 0.98 TetragonulaCarbonaria_005795
TetragonulaCarbonaria_006264-T1 -            735 MRVI1                PF05781.13   533   3.6e-23   77.4  14.8   1   1   1.5e-25     1e-22   75.9  14.8   107   385   315   646   273   728 0.67 TetragonulaCarbonaria_006264
TetragonulaCarbonaria_006273-T1 -            467 N6_Mtase             PF02384.17   310   4.8e-07   24.8   0.0   1   1   1.4e-09     1e-06   23.7   0.0    32   154   198   326   178   334 0.76 TetragonulaCarbonaria_006273
TetragonulaCarbonaria_005945-T1 -            214 NAC                  PF01849.19    57   1.1e-23   78.5   0.4   1   1     4e-26   2.8e-23   77.2   0.4     1    56    71   126    71   127 0.98 TetragonulaCarbonaria_005945
TetragonulaCarbonaria_005898-T1 -            286 NAD_binding_11       PF14833.7    122   3.4e-37  122.8   0.0   1   1   1.6e-39   1.1e-36  121.2   0.0     1   121   154   280   154   281 0.95 TetragonulaCarbonaria_005898
TetragonulaCarbonaria_005898-T1 -            286 NAD_binding_2        PF03446.16   158   1.3e-45  150.9   0.3   1   1   2.6e-48   1.8e-45  150.4   0.3    10   158     1   151     1   151 0.99 TetragonulaCarbonaria_005898
TetragonulaCarbonaria_005880-T1 -            410 NAD_kinase           PF01513.22   292   3.4e-11   38.3   0.0   1   1   7.4e-14   5.2e-11   37.7   0.0    66   211   109   289    62   305 0.78 TetragonulaCarbonaria_005880
TetragonulaCarbonaria_006114-T1 -           1908 Nbas_N               PF15492.7    282   7.8e-57  188.1   0.0   1   1   1.7e-59   1.2e-56  187.5   0.0     1   277    71   345    71   349 0.90 TetragonulaCarbonaria_006114
TetragonulaCarbonaria_005901-T1 -            258 Nebulin              PF00880.19    28   1.1e-14   49.4   2.2   1   2   1.9e-10   1.3e-07   26.9   0.7     2    28     4    30     3    30 0.92 TetragonulaCarbonaria_005901
TetragonulaCarbonaria_005901-T1 -            258 Nebulin              PF00880.19    28   1.1e-14   49.4   2.2   2   2   8.4e-09   5.9e-06   21.6   0.0     1    26    38    63    38    63 0.91 TetragonulaCarbonaria_005901
TetragonulaCarbonaria_006094-T1 -            389 NIF                  PF03031.19   156   1.9e-38  127.1   0.1   1   1   9.5e-41   3.3e-38  126.3   0.1     1   156   185   333   185   333 0.95 TetragonulaCarbonaria_006094
TetragonulaCarbonaria_005609-T1 -            749 NIF                  PF03031.19   156   9.3e-22   72.9   0.0   1   1   6.3e-24   2.2e-21   71.6   0.0     2   131   155   293   154   309 0.81 TetragonulaCarbonaria_005609
TetragonulaCarbonaria_006245-T1 -            138 NTF2                 PF02136.21   120   5.6e-23   77.2   0.0   1   1   9.3e-26   6.5e-23   77.0   0.0     2   120    16   130    15   130 0.94 TetragonulaCarbonaria_006245
TetragonulaCarbonaria_005679-T1 -            602 NTP_transf_2         PF01909.24    94   1.1e-13   46.8   0.0   1   1   5.3e-16   3.7e-13   45.0   0.0    14    93    97   177    89   178 0.93 TetragonulaCarbonaria_005679
TetragonulaCarbonaria_005808-T1 -            179 Nucleoplasmin        PF03066.16   102   1.3e-31  104.6   0.0   1   1   3.8e-34   2.7e-31  103.6   0.0     1   101     6   116     6   117 0.92 TetragonulaCarbonaria_005808
TetragonulaCarbonaria_005797-T1 -            932 Nup84_Nup100         PF04121.14   729  2.9e-203  672.3  19.8   1   1  5.2e-206  3.6e-203  672.0  19.8     4   729   192   917   190   917 0.93 TetragonulaCarbonaria_005797
TetragonulaCarbonaria_006207-T1 -            854 PAE                  PF03283.14   356   2.2e-71  236.2   0.0   1   1   6.3e-74   4.4e-71  235.2   0.0    20   349   323   630   311   634 0.90 TetragonulaCarbonaria_006207
TetragonulaCarbonaria_005679-T1 -            602 PAP_central          PF04928.18   250  1.1e-115  380.2   0.0   1   1  2.1e-118  1.5e-115  379.8   0.0     1   250    24   367    24   367 0.99 TetragonulaCarbonaria_005679
TetragonulaCarbonaria_005679-T1 -            602 PAP_RNA-bind         PF04926.16   187   3.2e-32  107.1   0.1   1   2   1.1e-23   7.4e-21   70.0   0.0     1    56   369   424   369   429 0.97 TetragonulaCarbonaria_005679
TetragonulaCarbonaria_005679-T1 -            602 PAP_RNA-bind         PF04926.16   187   3.2e-32  107.1   0.1   2   2   4.1e-12   2.8e-09   32.3   0.0   115   186   431   504   426   505 0.90 TetragonulaCarbonaria_005679
TetragonulaCarbonaria_005995-T1 -            751 PAS                  PF00989.26   113   5.4e-15   50.8   0.2   1   1   1.8e-12   1.3e-09   33.5   0.0     6    62   127   183   125   187 0.95 TetragonulaCarbonaria_005995
TetragonulaCarbonaria_005995-T1 -            751 PAS_11               PF14598.7    113   8.2e-17   56.8   1.3   1   1     3e-16   2.1e-13   45.8   0.0     2   111   287   392   286   394 0.97 TetragonulaCarbonaria_005995
TetragonulaCarbonaria_005995-T1 -            751 PAS_3                PF08447.13    89   2.3e-23   77.8   1.1   1   1   4.8e-24   3.3e-21   70.8   0.0     2    89   300   386   299   386 0.98 TetragonulaCarbonaria_005995
TetragonulaCarbonaria_006210-T1 -            950 Patched              PF02460.19   811   3.1e-94  312.0  25.0   1   1   4.2e-95   1.5e-92  306.5  23.4   221   809   345   916   336   918 0.90 TetragonulaCarbonaria_006210
TetragonulaCarbonaria_006112-T1 -            906 Patched              PF02460.19   811     4e-08   27.2   2.0   1   1   1.2e-10     4e-08   27.2   2.0   226   399    67   238    61   345 0.71 TetragonulaCarbonaria_006112
TetragonulaCarbonaria_006115-T1 -            474 PCI                  PF01399.28   105     2e-26   88.0   2.6   1   1   2.9e-29     2e-26   88.0   2.6     2   103   311   412   310   414 0.97 TetragonulaCarbonaria_006115
TetragonulaCarbonaria_005770-T1 -            909 Pepdidase_M14_N      PF18027.2    107     2e-15   52.4   0.0   1   1   6.1e-18   4.3e-15   51.3   0.0     1   106   653   781   653   782 0.84 TetragonulaCarbonaria_005770
TetragonulaCarbonaria_005770-T1 -            909 Peptidase_M14        PF00246.25   287     7e-08   28.0   0.0   1   1   3.1e-10   2.2e-07   26.4   0.0    19   103   810   893   798   896 0.89 TetragonulaCarbonaria_005770
TetragonulaCarbonaria_005796-T1 -            477 Peptidase_M16        PF00675.21   149     4e-57  187.8   0.1   1   1   1.1e-59   7.6e-57  186.9   0.1     1   148    55   201    55   202 0.99 TetragonulaCarbonaria_005796
TetragonulaCarbonaria_005796-T1 -            477 Peptidase_M16_C      PF05193.22   183   2.8e-38  127.2   0.0   1   1   9.6e-38   6.7e-35  116.2   0.0     1   183   207   392   207   392 0.96 TetragonulaCarbonaria_005796
TetragonulaCarbonaria_006290-T1 -            403 Peptidase_M8         PF01457.17   529   1.9e-55  183.9   4.3   1   1   7.5e-58   2.6e-55  183.5   4.3   252   527    48   355    17   357 0.83 TetragonulaCarbonaria_006290
TetragonulaCarbonaria_006291-T1 -            174 Peptidase_M8         PF01457.17   529   3.3e-14   47.8   0.0   1   1   1.1e-16   3.9e-14   47.6   0.0   136   235    35   149    16   172 0.81 TetragonulaCarbonaria_006291
TetragonulaCarbonaria_006110-T1 -            590 PH                   PF00169.30   105   3.8e-13   45.3   0.5   1   1   1.5e-15     1e-12   43.9   0.5     2   102    39   129    38   132 0.93 TetragonulaCarbonaria_006110
TetragonulaCarbonaria_006246-T1 -            488 PHD                  PF00628.30    52   2.2e-12   42.1  31.1   1   1   5.2e-14   3.6e-11   38.3  12.2     1    50   268   314   268   316 0.94 TetragonulaCarbonaria_006246
TetragonulaCarbonaria_006246-T1 -            488 PHD_2                PF13831.7     36   3.4e-13   44.3   9.8   1   1   4.9e-16   3.4e-13   44.3   9.8     2    35   281   313   280   314 0.97 TetragonulaCarbonaria_006246
TetragonulaCarbonaria_006110-T1 -            590 PH_8                 PF15409.7     89   5.6e-10   34.9   0.7   1   1   2.8e-12     2e-09   33.1   0.2    11    87    51   129    43   131 0.80 TetragonulaCarbonaria_006110
TetragonulaCarbonaria_005906-T1 -           1199 PIP5K                PF01504.19   276   3.7e-93  307.1   0.0   1   1   5.3e-96   3.7e-93  307.1   0.0     3   275   181   495   179   496 0.94 TetragonulaCarbonaria_005906
TetragonulaCarbonaria_006151-T1 -            630 PKD_channel          PF08016.13   426   2.3e-12   41.7   8.7   1   1   3.2e-15   2.3e-12   41.7   8.7   297   426   417   552   408   552 0.90 TetragonulaCarbonaria_006151
TetragonulaCarbonaria_006244-T2 -           1284 Pkinase              PF00069.26   264   3.4e-49  163.0   0.0   1   1     3e-51     7e-49  161.9   0.0     4   260   292   538   289   540 0.90 TetragonulaCarbonaria_006244
TetragonulaCarbonaria_006244-T1 -           1431 Pkinase              PF00069.26   264     4e-49  162.7   0.0   1   1   3.6e-51   8.3e-49  161.7   0.0     4   260   292   538   289   540 0.90 TetragonulaCarbonaria_006244
TetragonulaCarbonaria_005990-T1 -           2679 Pkinase              PF00069.26   264   1.3e-35  118.4   0.0   1   1   3.9e-37   9.1e-35  115.7   0.0     4   255  2106  2362  2103  2370 0.79 TetragonulaCarbonaria_005990
TetragonulaCarbonaria_006244-T2 -           1284 PK_Tyr_Ser-Thr       PF07714.18   259  9.5e-101  331.8   0.0   1   1  6.6e-103  1.5e-100  331.1   0.0     2   259   290   540   289   540 0.98 TetragonulaCarbonaria_006244
TetragonulaCarbonaria_006244-T1 -           1431 PK_Tyr_Ser-Thr       PF07714.18   259  1.1e-100  331.6   0.0   1   1  7.8e-103  1.8e-100  330.9   0.0     2   259   290   540   289   540 0.98 TetragonulaCarbonaria_006244
TetragonulaCarbonaria_005990-T1 -           2679 PK_Tyr_Ser-Thr       PF07714.18   259   1.4e-89  295.2   0.0   1   1     1e-91   2.4e-89  294.4   0.0     2   258  2104  2368  2103  2369 0.97 TetragonulaCarbonaria_005990
TetragonulaCarbonaria_005708-T1 -            625 PLAC                 PF08686.12    31     5e-13   45.0  13.4   1   1   4.1e-15   2.9e-12   42.6  13.4     1    31   588   618   588   618 0.99 TetragonulaCarbonaria_005708
TetragonulaCarbonaria_006211-T1 -            906 Plexin_cytopl        PF08337.13   551  1.4e-252  834.6   1.6   1   1  2.5e-255  1.8e-252  834.3   1.6     1   551   316   875   316   875 0.95 TetragonulaCarbonaria_006211
TetragonulaCarbonaria_006267-T1 -            217 PMSR                 PF01625.22   153   3.6e-41  136.3   0.1   1   1   1.8e-43   1.2e-40  134.6   0.1     2   147    13   148    12   152 0.95 TetragonulaCarbonaria_006267
TetragonulaCarbonaria_006103-T1 -            439 PRCC                 PF10253.10   213   3.3e-44  147.7  11.4   1   1   2.3e-46   1.6e-43  145.4  10.3     1   213   233   439   119   439 0.74 TetragonulaCarbonaria_006103
TetragonulaCarbonaria_005991-T1 -            190 Prefoldin            PF02996.18   120   5.3e-35  115.4   0.9   1   1   1.2e-37   8.2e-35  114.8   0.9     1   120    57   179    57   179 0.99 TetragonulaCarbonaria_005991
TetragonulaCarbonaria_005619-T1 -            126 PRELI                PF04707.15   157   5.2e-10   34.8   0.0   1   1   1.1e-12   7.5e-10   34.3   0.0     3    54    17    67    16    80 0.81 TetragonulaCarbonaria_005619
TetragonulaCarbonaria_005613-T1 -            295 Prenyltransf         PF01255.20   221   8.7e-77  252.9   0.1   1   1   1.7e-79   1.2e-76  252.5   0.1     1   215    32   249    32   255 0.93 TetragonulaCarbonaria_005613
TetragonulaCarbonaria_006286-T1 -           1146 Prominin             PF05478.12   799   9.5e-77  254.1   7.1   1   1   1.9e-79   1.3e-76  253.7   7.1    17   799   366  1101   350  1101 0.90 TetragonulaCarbonaria_006286
TetragonulaCarbonaria_005871-T1 -            246 Proteasome           PF00227.27   190   9.9e-53  173.9   0.4   1   1   1.9e-55   1.3e-52  173.4   0.4     3   190    35   220    33   220 0.98 TetragonulaCarbonaria_005871
TetragonulaCarbonaria_005871-T1 -            246 Proteasome_A_N       PF10584.10    23   6.1e-16   53.3   0.1   1   1   1.9e-18   1.3e-15   52.2   0.1     1    23     9    31     9    31 0.98 TetragonulaCarbonaria_005871
TetragonulaCarbonaria_006105-T1 -            393 Prot_ATP_ID_OB       PF16450.6     56   1.9e-11   39.3   0.2   1   1   1.6e-13   1.1e-10   36.9   0.0     1    56    61   116    60   116 0.95 TetragonulaCarbonaria_006105
TetragonulaCarbonaria_005783-T1 -            525 PRP4                 PF08799.12    29   1.7e-16   54.9   1.0   1   1   5.5e-19   3.9e-16   53.8   1.0     1    29   100   128   100   128 0.98 TetragonulaCarbonaria_005783
TetragonulaCarbonaria_006213-T1 -            326 PSI                  PF01437.26    51   1.3e-18   62.8  27.2   1   2   1.1e-13   3.7e-11   38.9  10.3     2    45    98   140    97   149 0.80 TetragonulaCarbonaria_006213
TetragonulaCarbonaria_006213-T1 -            326 PSI                  PF01437.26    51   1.3e-18   62.8  27.2   2   2   1.2e-10   4.2e-08   29.1   9.0     1    34   246   280   246   291 0.86 TetragonulaCarbonaria_006213
TetragonulaCarbonaria_006212-T1 -            120 PSI                  PF01437.26    51   7.4e-07   25.1   9.9   1   1   3.5e-09   1.2e-06   24.4   9.9     6    51     3    47     1    53 0.84 TetragonulaCarbonaria_006212
TetragonulaCarbonaria_005609-T1 -            749 PTCB-BRCT            PF12738.8     63   7.3e-10   34.2   0.0   1   1   2.2e-12   1.5e-09   33.1   0.0    16    63   497   545   485   545 0.91 TetragonulaCarbonaria_005609
TetragonulaCarbonaria_006108-T1 -            142 PTPS                 PF01242.20   123     2e-35  116.9   0.1   1   1   3.2e-38   2.3e-35  116.7   0.1     2   122     8   139     7   140 0.97 TetragonulaCarbonaria_006108
TetragonulaCarbonaria_006275-T1 -            408 PX                   PF00787.25    84   5.7e-17   57.7   2.1   1   1   5.4e-19   3.7e-16   55.0   1.0     4    84    61   172    58   172 0.83 TetragonulaCarbonaria_006275
TetragonulaCarbonaria_005851-T1 -            711 Pyridoxal_deC        PF00282.20   375  1.3e-166  549.3   0.0   1   1  2.4e-169  1.7e-166  549.0   0.0     1   375    23   401    23   401 0.99 TetragonulaCarbonaria_005851
TetragonulaCarbonaria_005849-T1 -            285 QVR                  PF17064.6     85   3.3e-12   42.6  11.3   1   1     1e-14   7.3e-12   41.5  11.3     1    85   155   243   155   243 0.87 TetragonulaCarbonaria_005849
TetragonulaCarbonaria_005754-T1 -           1407 RAB3GAP2_C           PF14656.7    598  1.6e-181  600.0  16.1   1   1  4.1e-184  2.9e-181  599.1  16.1     3   598   739  1384   737  1384 0.93 TetragonulaCarbonaria_005754
TetragonulaCarbonaria_005754-T1 -           1407 RAB3GAP2_N           PF14655.7    417  2.9e-139  460.2   0.0   1   1  6.2e-142  4.4e-139  459.6   0.0     2   417    38   461    37   461 0.95 TetragonulaCarbonaria_005754
TetragonulaCarbonaria_006243-T1 -            214 Ras                  PF00071.23   162     6e-63  206.7   0.0   1   1   3.1e-65   7.3e-63  206.4   0.0     1   161     8   168     8   169 0.99 TetragonulaCarbonaria_006243
TetragonulaCarbonaria_005868-T1 -            218 Ras                  PF00071.23   162   1.2e-55  183.0   0.0   1   1   5.9e-58   1.4e-55  182.8   0.0     1   161    11   176    11   177 0.97 TetragonulaCarbonaria_005868
TetragonulaCarbonaria_005804-T1 -            239 Ras                  PF00071.23   162   2.9e-39  129.7   0.0   1   1   1.9e-41   4.4e-39  129.1   0.0     1   161    14   178    14   179 0.96 TetragonulaCarbonaria_005804
TetragonulaCarbonaria_006284-T2 -           2051 ResIII               PF04851.16   171   1.2e-25   85.8   0.1   1   2   9.6e-18   3.3e-15   51.9   0.0    21   170   397   567   380   568 0.85 TetragonulaCarbonaria_006284
TetragonulaCarbonaria_006284-T2 -           2051 ResIII               PF04851.16   171   1.2e-25   85.8   0.1   2   2   3.7e-11   1.3e-08   30.5   0.0     4   141  1239  1367  1216  1406 0.77 TetragonulaCarbonaria_006284
TetragonulaCarbonaria_006284-T1 -           2134 ResIII               PF04851.16   171   1.4e-25   85.7   0.3   1   2     1e-17   3.5e-15   51.8   0.0    21   170   480   650   463   651 0.85 TetragonulaCarbonaria_006284
TetragonulaCarbonaria_006284-T1 -           2134 ResIII               PF04851.16   171   1.4e-25   85.7   0.3   2   2   3.9e-11   1.4e-08   30.4   0.0     4   141  1322  1450  1299  1489 0.77 TetragonulaCarbonaria_006284
TetragonulaCarbonaria_005869-T1 -            435 Rhodanese            PF00581.21   107   1.4e-13   46.7   0.1   1   1   5.3e-16   3.7e-13   45.4   0.1    10   106   330   426   320   427 0.80 TetragonulaCarbonaria_005869
TetragonulaCarbonaria_005745-T1 -            976 RhoGAP               PF00620.28   152   1.7e-37  124.0   0.2   1   1   4.7e-40   3.3e-37  123.1   0.2     1   148   548   694   548   698 0.96 TetragonulaCarbonaria_005745
TetragonulaCarbonaria_006239-T1 -           1189 RhoGEF               PF00621.21   183   8.2e-37  122.6   1.2   1   1   2.3e-39   8.2e-37  122.6   1.2     1   183   503   683   503   683 0.84 TetragonulaCarbonaria_006239
TetragonulaCarbonaria_005713-T1 -            937 RhoGEF               PF00621.21   183   5.9e-09   31.8   0.1   1   1   1.7e-11   5.9e-09   31.8   0.1     1    47   863   912   863   916 0.93 TetragonulaCarbonaria_005713
TetragonulaCarbonaria_005615-T1 -            204 Ribosomal_L13        PF00572.19   119   7.1e-26   86.1   0.0   1   1   2.1e-28   1.4e-25   85.1   0.0     2   118     7   112     6   113 0.97 TetragonulaCarbonaria_005615
TetragonulaCarbonaria_005974-T1 -            150 Ribosomal_S6         PF01250.18    90     1e-14   50.0   0.0   1   1     2e-17   1.4e-14   49.6   0.0     2    88     4    93     3    95 0.94 TetragonulaCarbonaria_005974
TetragonulaCarbonaria_006243-T1 -            214 Roc                  PF08477.14   120   4.2e-34  112.8   0.0   1   1   2.9e-36   6.8e-34  112.1   0.0     1   120     8   123     8   123 0.90 TetragonulaCarbonaria_006243
TetragonulaCarbonaria_005868-T1 -            218 Roc                  PF08477.14   120   2.1e-31  104.1   0.0   1   1   1.6e-33   3.7e-31  103.3   0.0     1   120    11   128    11   128 0.89 TetragonulaCarbonaria_005868
TetragonulaCarbonaria_005804-T1 -            239 Roc                  PF08477.14   120   2.4e-28   94.2   0.0   1   1   1.7e-30     4e-28   93.5   0.0     1   120    14   133    14   133 0.85 TetragonulaCarbonaria_005804
TetragonulaCarbonaria_005985-T1 -            506 RRM_5                PF13893.7    125   2.9e-46  151.6   0.0   1   1   6.9e-47   4.8e-44  144.4   0.0    10   125   254   370   246   370 0.91 TetragonulaCarbonaria_005985
TetragonulaCarbonaria_006105-T1 -            393 RuvB_N               PF05496.13   159   4.9e-07   25.1   0.0   1   1   1.7e-09   1.2e-06   23.8   0.0    36    94   174   240   168   247 0.75 TetragonulaCarbonaria_006105
TetragonulaCarbonaria_005792-T1 -            925 SBP_bac_3            PF00497.21   225   9.8e-26   86.0   0.0   1   1   1.1e-27   1.9e-25   85.0   0.0     8   223   443   830   437   832 0.92 TetragonulaCarbonaria_005792
TetragonulaCarbonaria_006175-T1 -            897 SBP_bac_3            PF00497.21   225   4.4e-25   83.8   0.0   1   1   5.1e-27     9e-25   82.8   0.0    17   223   432   776   417   778 0.89 TetragonulaCarbonaria_006175
TetragonulaCarbonaria_006201-T1 -            878 SBP_bac_3            PF00497.21   225   1.4e-24   82.1   0.0   1   1   2.3e-26     4e-24   80.7   0.0    18   223   396   740   385   742 0.89 TetragonulaCarbonaria_006201
TetragonulaCarbonaria_006182-T1 -            303 SBP_bac_3            PF00497.21   225   1.7e-17   59.0   0.0   1   1   2.5e-19   4.3e-17   57.7   0.0     9    93   143   247   136   262 0.88 TetragonulaCarbonaria_006182
TetragonulaCarbonaria_006284-T2 -           2051 Sec63                PF02889.17   256  8.7e-171  561.2   2.1   1   2   2.9e-95     1e-92  305.3   0.6     1   256   892  1196   892  1196 0.98 TetragonulaCarbonaria_006284
TetragonulaCarbonaria_006284-T2 -           2051 Sec63                PF02889.17   256  8.7e-171  561.2   2.1   2   2   5.7e-80     2e-77  255.3   0.0     1   255  1723  2033  1723  2034 0.96 TetragonulaCarbonaria_006284
TetragonulaCarbonaria_006284-T1 -           2134 Sec63                PF02889.17   256  9.6e-171  561.0   2.1   1   2   3.1e-95   1.1e-92  305.3   0.6     1   256   975  1279   975  1279 0.98 TetragonulaCarbonaria_006284
TetragonulaCarbonaria_006284-T1 -           2134 Sec63                PF02889.17   256  9.6e-171  561.0   2.1   2   2     6e-80   2.1e-77  255.2   0.0     1   255  1806  2116  1806  2117 0.96 TetragonulaCarbonaria_006284
TetragonulaCarbonaria_006230-T1 -            398 Sema                 PF01403.20   421   3.9e-50  166.2   0.6   1   1   1.4e-52   4.8e-50  165.9   0.6     1   284    68   373    68   395 0.81 TetragonulaCarbonaria_006230
TetragonulaCarbonaria_006223-T1 -            225 Sema                 PF01403.20   421   8.4e-11   36.6   0.0   1   1   3.1e-13   1.1e-10   36.3   0.0   328   408     7    89     2    98 0.83 TetragonulaCarbonaria_006223
TetragonulaCarbonaria_006244-T1 -           1431 SH2                  PF00017.25    77   4.3e-26   86.3   0.4   1   1   4.3e-28   1.5e-25   84.6   0.4     1    77   174   249   174   249 0.99 TetragonulaCarbonaria_006244
TetragonulaCarbonaria_006244-T2 -           1284 SH2                  PF00017.25    77   1.3e-25   84.7   0.4   1   1   3.8e-28   1.3e-25   84.7   0.4     1    77   174   249   174   249 0.99 TetragonulaCarbonaria_006244
TetragonulaCarbonaria_006239-T1 -           1189 SH3_1                PF00018.29    48   3.7e-52  169.2   3.1   1   5   4.9e-10   8.5e-08   27.2   0.0     1    48     8    53     8    53 0.95 TetragonulaCarbonaria_006239
TetragonulaCarbonaria_006239-T1 -           1189 SH3_1                PF00018.29    48   3.7e-52  169.2   3.1   2   5   6.7e-10   1.2e-07   26.7   0.0     5    47    76   116    74   117 0.96 TetragonulaCarbonaria_006239
TetragonulaCarbonaria_006239-T1 -           1189 SH3_1                PF00018.29    48   3.7e-52  169.2   3.1   3   5   4.9e-09   8.6e-07   24.0   0.1     8    47   149   187   146   188 0.92 TetragonulaCarbonaria_006239
TetragonulaCarbonaria_006239-T1 -           1189 SH3_1                PF00018.29    48   3.7e-52  169.2   3.1   4   5   5.9e-13     1e-10   36.5   0.0     2    47   277   320   276   321 0.96 TetragonulaCarbonaria_006239
TetragonulaCarbonaria_006239-T1 -           1189 SH3_1                PF00018.29    48   3.7e-52  169.2   3.1   5   5   6.8e-11   1.2e-08   29.9   0.0     2    47   360   404   359   405 0.94 TetragonulaCarbonaria_006239
TetragonulaCarbonaria_006244-T2 -           1284 SH3_1                PF00018.29    48   3.8e-15   50.7   0.0   1   1   4.5e-17   7.9e-15   49.7   0.0     1    48   113   160   113   160 0.97 TetragonulaCarbonaria_006244
TetragonulaCarbonaria_006244-T1 -           1431 SH3_1                PF00018.29    48   4.3e-15   50.5   0.0   1   1   5.1e-17   8.9e-15   49.5   0.0     1    48   113   160   113   160 0.97 TetragonulaCarbonaria_006244
TetragonulaCarbonaria_005901-T1 -            258 SH3_1                PF00018.29    48   1.9e-13   45.3   0.0   1   1   2.9e-15   5.1e-13   43.9   0.0     1    48   203   250   203   250 0.98 TetragonulaCarbonaria_005901
TetragonulaCarbonaria_006239-T1 -           1189 SH3_2                PF07653.18    57     4e-40  130.9   1.7   1   2   8.2e-11   1.4e-08   29.9   0.0     3    55     8    57     6    59 0.91 TetragonulaCarbonaria_006239
TetragonulaCarbonaria_006239-T1 -           1189 SH3_2                PF07653.18    57     4e-40  130.9   1.7   2   2   1.6e-09   2.8e-07   25.7   0.0     9    55   282   325   274   327 0.85 TetragonulaCarbonaria_006239
TetragonulaCarbonaria_006244-T2 -           1284 SH3_2                PF07653.18    57   4.4e-11   37.9   0.0   1   1   5.6e-13   9.8e-11   36.8   0.0     2    56   112   165   111   166 0.89 TetragonulaCarbonaria_006244
TetragonulaCarbonaria_006244-T1 -           1431 SH3_2                PF07653.18    57     5e-11   37.7   0.0   1   1   6.4e-13   1.1e-10   36.6   0.0     2    56   112   165   111   166 0.89 TetragonulaCarbonaria_006244
TetragonulaCarbonaria_006239-T1 -           1189 SH3_9                PF14604.7     49   1.8e-49  160.9   2.3   1   2   3.5e-11   6.1e-09   31.1   0.0     1    46     9    54     9    57 0.94 TetragonulaCarbonaria_006239
TetragonulaCarbonaria_006239-T1 -           1189 SH3_9                PF14604.7     49   1.8e-49  160.9   2.3   2   2   1.9e-11   3.3e-09   32.0   0.0     7    48   149   191   145   192 0.92 TetragonulaCarbonaria_006239
TetragonulaCarbonaria_005901-T1 -            258 SH3_9                PF14604.7     49   1.9e-14   48.8   0.0   1   1   1.8e-16   3.1e-14   48.1   0.0     1    49   204   254   204   254 0.96 TetragonulaCarbonaria_005901
TetragonulaCarbonaria_006244-T2 -           1284 SH3_9                PF14604.7     49     3e-10   35.3   0.0   1   1   3.5e-12   6.2e-10   34.3   0.0     1    49   114   164   114   164 0.93 TetragonulaCarbonaria_006244
TetragonulaCarbonaria_006244-T1 -           1431 SH3_9                PF14604.7     49   3.5e-10   35.1   0.0   1   1     4e-12     7e-10   34.2   0.0     1    49   114   164   114   164 0.93 TetragonulaCarbonaria_006244
TetragonulaCarbonaria_006253-T1 -            529 SNF                  PF00209.19   523  4.6e-210  694.1  35.7   1   1  7.8e-213  5.4e-210  693.9  35.7     1   474    36   527    36   529 0.98 TetragonulaCarbonaria_006253
TetragonulaCarbonaria_005983-T1 -            272 Spec3                PF15795.6     85   1.6e-28   94.6  12.7   1   1   3.8e-31   2.7e-28   93.8  12.7     2    84   143   229   142   230 0.96 TetragonulaCarbonaria_005983
TetragonulaCarbonaria_005762-T1 -           7459 Spectrin             PF00435.22   105  2.9e-148  479.6 636.3   1   7   1.2e-08   1.2e-06   24.4   9.3     2    98  3167  3258  3166  3266 0.83 TetragonulaCarbonaria_005762
TetragonulaCarbonaria_005762-T1 -           7459 Spectrin             PF00435.22   105  2.9e-148  479.6 636.3   2   7   2.7e-10   2.7e-08   29.7   2.5     4   104  3271  3373  3268  3374 0.93 TetragonulaCarbonaria_005762
TetragonulaCarbonaria_005762-T1 -           7459 Spectrin             PF00435.22   105  2.9e-148  479.6 636.3   3   7   1.3e-08   1.2e-06   24.4   1.0     2   105  4367  4472  4366  4472 0.94 TetragonulaCarbonaria_005762
TetragonulaCarbonaria_005762-T1 -           7459 Spectrin             PF00435.22   105  2.9e-148  479.6 636.3   4   7   4.8e-11   4.8e-09   32.1   9.3     2   104  5450  5554  5449  5555 0.93 TetragonulaCarbonaria_005762
TetragonulaCarbonaria_005762-T1 -           7459 Spectrin             PF00435.22   105  2.9e-148  479.6 636.3   5   7   4.2e-09   4.2e-07   25.9   7.2    14   104  5992  6081  5986  6082 0.88 TetragonulaCarbonaria_005762
TetragonulaCarbonaria_005762-T1 -           7459 Spectrin             PF00435.22   105  2.9e-148  479.6 636.3   6   7     1e-09     1e-07   27.8   6.9     3   104  6628  6733  6626  6734 0.92 TetragonulaCarbonaria_005762
TetragonulaCarbonaria_005762-T1 -           7459 Spectrin             PF00435.22   105  2.9e-148  479.6 636.3   7   7   1.8e-10   1.8e-08   30.3   3.4     5   104  6741  6841  6737  6842 0.93 TetragonulaCarbonaria_005762
TetragonulaCarbonaria_005618-T1 -           2968 Spectrin             PF00435.22   105   2.2e-73  238.9 154.3   1   7   1.7e-16   1.7e-14   49.6   0.9     7   105   375   477   370   477 0.92 TetragonulaCarbonaria_005618
TetragonulaCarbonaria_005618-T1 -           2968 Spectrin             PF00435.22   105   2.2e-73  238.9 154.3   2   7   6.3e-10   6.3e-08   28.5  10.4     2   104   479   583   478   584 0.94 TetragonulaCarbonaria_005618
TetragonulaCarbonaria_005618-T1 -           2968 Spectrin             PF00435.22   105   2.2e-73  238.9 154.3   3   7   5.3e-10   5.3e-08   28.8   5.1     2   102   588   691   587   694 0.88 TetragonulaCarbonaria_005618
TetragonulaCarbonaria_005618-T1 -           2968 Spectrin             PF00435.22   105   2.2e-73  238.9 154.3   4   7   5.8e-09   5.8e-07   25.4   1.0     6   104   965  1066   963  1067 0.92 TetragonulaCarbonaria_005618
TetragonulaCarbonaria_005618-T1 -           2968 Spectrin             PF00435.22   105   2.2e-73  238.9 154.3   5   7   2.4e-11   2.4e-09   33.1   3.2     3    94  1072  1167  1070  1178 0.89 TetragonulaCarbonaria_005618
TetragonulaCarbonaria_005618-T1 -           2968 Spectrin             PF00435.22   105   2.2e-73  238.9 154.3   6   7   7.5e-09   7.5e-07   25.1   0.0    10   105  1190  1286  1185  1286 0.93 TetragonulaCarbonaria_005618
TetragonulaCarbonaria_005618-T1 -           2968 Spectrin             PF00435.22   105   2.2e-73  238.9 154.3   7   7   4.4e-09   4.4e-07   25.8   3.2     5   102  2602  2697  2598  2697 0.91 TetragonulaCarbonaria_005618
TetragonulaCarbonaria_005758-T1 -           2117 Spectrin             PF00435.22   105   2.4e-31  103.8 134.0   1   3   1.2e-09   1.2e-07   27.6   4.7     4   103  1196  1296  1193  1298 0.88 TetragonulaCarbonaria_005758
TetragonulaCarbonaria_005758-T1 -           2117 Spectrin             PF00435.22   105   2.4e-31  103.8 134.0   2   3   8.9e-10   8.9e-08   28.0   5.7     2   104  1790  1895  1789  1896 0.91 TetragonulaCarbonaria_005758
TetragonulaCarbonaria_005758-T1 -           2117 Spectrin             PF00435.22   105   2.4e-31  103.8 134.0   3   3   1.2e-10   1.2e-08   30.9   0.3     4    95  1902  1992  1900  2001 0.84 TetragonulaCarbonaria_005758
TetragonulaCarbonaria_005631-T1 -            176 Spectrin             PF00435.22   105   2.2e-18   62.2   7.6   1   1   8.7e-18   8.7e-16   53.8   5.8     3   104    19   122    17   123 0.96 TetragonulaCarbonaria_005631
TetragonulaCarbonaria_005656-T1 -            752 Spectrin             PF00435.22   105   8.2e-10   34.6   0.3   1   1   8.2e-12   8.2e-10   34.6   0.3     5   103     7   105     3   106 0.94 TetragonulaCarbonaria_005656
TetragonulaCarbonaria_006255-T1 -            373 Spermine_synth       PF01564.18   188   3.4e-25   84.0   0.0   1   1     7e-28   4.9e-25   83.4   0.0     3   177   187   370   185   373 0.94 TetragonulaCarbonaria_006255
TetragonulaCarbonaria_006255-T1 -            373 Spermine_synt_N      PF17284.3     53   7.6e-13   43.6   0.1   1   1   2.5e-15   1.8e-12   42.5   0.0     9    47   139   177   131   183 0.89 TetragonulaCarbonaria_006255
TetragonulaCarbonaria_006110-T1 -            590 START                PF01852.20   209   2.2e-36  120.6   1.2   1   1   6.3e-38   1.5e-35  117.9   0.1     4   208   365   584   362   585 0.92 TetragonulaCarbonaria_006110
TetragonulaCarbonaria_005745-T1 -            976 START                PF01852.20   209   6.8e-33  109.2   0.1   1   1   5.3e-35   1.2e-32  108.4   0.1     5   176   783   949   780   951 0.93 TetragonulaCarbonaria_005745
TetragonulaCarbonaria_005878-T1 -            481 START                PF01852.20   209   4.4e-27   90.3   0.0   1   1     3e-29   6.9e-27   89.6   0.0    17   198   290   468   275   477 0.93 TetragonulaCarbonaria_005878
TetragonulaCarbonaria_006210-T1 -            950 Sterol-sensing       PF12349.9    153   1.7e-39  130.5   3.1   1   1     5e-42   1.7e-39  130.5   3.1     3   151   368   520   366   522 0.95 TetragonulaCarbonaria_006210
TetragonulaCarbonaria_006112-T1 -            906 Sterol-sensing       PF12349.9    153   3.9e-19   64.4   8.9   1   1   5.8e-21     2e-18   62.1   5.0     3   140    92   228    90   239 0.93 TetragonulaCarbonaria_006112
TetragonulaCarbonaria_005909-T1 -            746 Sugar_tr             PF00083.25   452   6.9e-25   83.2  27.0   1   1   1.1e-26   7.5e-24   79.8   1.2    44   271   297   537   221   551 0.80 TetragonulaCarbonaria_005909
TetragonulaCarbonaria_006098-T1 -            297 Swi3                 PF07962.13    84   5.2e-23   76.3   1.2   1   1   1.6e-25   1.1e-22   75.2   1.2     1    83    69   150    69   152 0.97 TetragonulaCarbonaria_006098
TetragonulaCarbonaria_005777-T1 -            103 TAF                  PF02969.18    66   9.7e-07   24.4   0.2   1   1     2e-09   1.4e-06   23.9   0.2    33    66    59    92    27    92 0.76 TetragonulaCarbonaria_005777
TetragonulaCarbonaria_006265-T1 -            589 TFIID_NTD2           PF04494.16   133   4.3e-27   90.4   2.4   1   1     1e-29   7.2e-27   89.7   2.4     5   133    68   195    64   195 0.93 TetragonulaCarbonaria_006265
TetragonulaCarbonaria_005869-T1 -            435 ThiF                 PF00899.22   244   3.6e-67  221.7   0.0   1   1   9.3e-70   6.5e-67  220.8   0.0     1   242    47   280    47   282 0.95 TetragonulaCarbonaria_005869
TetragonulaCarbonaria_006150-T1 -            803 Thioesterase         PF00975.21   230   1.3e-11   40.5   0.0   1   1   4.8e-14   3.3e-11   39.1   0.0     2    86   491   579   490   592 0.91 TetragonulaCarbonaria_006150
TetragonulaCarbonaria_006211-T1 -            906 TIG                  PF01833.25    85   1.5e-15   52.5   0.2   1   1   8.5e-13     6e-10   34.6   0.0     9    85   141   229   134   229 0.89 TetragonulaCarbonaria_006211
TetragonulaCarbonaria_006213-T1 -            326 TIG_plexin           PF17960.2     89   7.1e-24   79.0   0.1   1   1     2e-26   1.4e-23   78.0   0.1     1    89   155   245   155   245 0.96 TetragonulaCarbonaria_006213
TetragonulaCarbonaria_005752-T1 -            323 TipE                 PF16972.6    486     6e-96  317.9  14.0   1   3   6.7e-10   1.2e-07   26.7   0.0    79   147    46   110    40   126 0.80 TetragonulaCarbonaria_005752
TetragonulaCarbonaria_005752-T1 -            323 TipE                 PF16972.6    486     6e-96  317.9  14.0   2   3   1.6e-65   2.8e-63  210.1   4.0   222   333   131   242   125   247 0.95 TetragonulaCarbonaria_005752
TetragonulaCarbonaria_005752-T1 -            323 TipE                 PF16972.6    486     6e-96  317.9  14.0   3   3   3.4e-28   5.9e-26   87.0   0.6   409   486   248   323   243   323 0.88 TetragonulaCarbonaria_005752
TetragonulaCarbonaria_005748-T1 -            252 TipE                 PF16972.6    486   5.2e-44  146.6   8.3   1   2     3e-30   5.3e-28   93.8   1.7    11    97    26   112    19   123 0.93 TetragonulaCarbonaria_005748
TetragonulaCarbonaria_005748-T1 -            252 TipE                 PF16972.6    486   5.2e-44  146.6   8.3   2   2   4.5e-19   7.9e-17   57.0   0.6   236   335   134   238   124   251 0.79 TetragonulaCarbonaria_005748
TetragonulaCarbonaria_005659-T1 -            298 TipE                 PF16972.6    486     6e-39  129.9   1.9   1   2   4.1e-28   7.2e-26   86.8   0.2     7   110    66   166    63   195 0.84 TetragonulaCarbonaria_005659
TetragonulaCarbonaria_005659-T1 -            298 TipE                 PF16972.6    486     6e-39  129.9   1.9   2   2   7.8e-15   1.4e-12   43.0   0.1   236   300   195   259   192   272 0.86 TetragonulaCarbonaria_005659
TetragonulaCarbonaria_005617-T1 -           1165 TRAPPC10             PF12584.9    152   4.6e-24   80.3   0.0   1   1   1.5e-26     1e-23   79.2   0.0    20   152  1023  1157   996  1157 0.89 TetragonulaCarbonaria_005617
TetragonulaCarbonaria_006111-T1 -            194 TRAP_beta            PF05753.15   178   3.4e-64  210.9   0.5   1   1   6.1e-67   4.2e-64  210.6   0.5     4   176    15   187    11   189 0.97 TetragonulaCarbonaria_006111
TetragonulaCarbonaria_005903-T1 -            252 Tropomyosin          PF00261.21   237   5.8e-95  312.5  60.7   1   1   9.5e-98   6.6e-95  312.3  60.7     1   236    15   250    15   251 0.99 TetragonulaCarbonaria_005903
TetragonulaCarbonaria_005903-T1 -            252 Tropomyosin_1        PF12718.8    143   7.2e-25   83.2  55.7   1   1     3e-24     1e-21   73.0  22.4    39   142    12   119     6   120 0.95 TetragonulaCarbonaria_005903
TetragonulaCarbonaria_005904-T1 -            475 Tropomyosin_1        PF12718.8    143   2.5e-14   49.1  14.2   1   1   7.2e-17   2.5e-14   49.1  14.2     1    76     7    82     7    93 0.95 TetragonulaCarbonaria_005904
TetragonulaCarbonaria_006263-T1 -            385 Trypsin              PF00089.27   221   3.7e-56  185.8   0.0   1   1   6.5e-59   4.5e-56  185.5   0.0     1   221   107   354   107   354 0.92 TetragonulaCarbonaria_006263
TetragonulaCarbonaria_005708-T1 -            625 TSP1_ADAMTS          PF19030.1     55   6.2e-66  214.0  75.8   1   6   2.6e-13   1.8e-10   36.4   7.8     1    55   179   234   179   234 0.96 TetragonulaCarbonaria_005708
TetragonulaCarbonaria_005708-T1 -            625 TSP1_ADAMTS          PF19030.1     55   6.2e-66  214.0  75.8   2   6     1e-15   7.1e-13   44.1   1.7     1    55   238   295   238   295 0.98 TetragonulaCarbonaria_005708
TetragonulaCarbonaria_005708-T1 -            625 TSP1_ADAMTS          PF19030.1     55   6.2e-66  214.0  75.8   3   6   4.1e-12   2.9e-09   32.5   7.1     1    55   321   368   321   368 0.95 TetragonulaCarbonaria_005708
TetragonulaCarbonaria_005708-T1 -            625 TSP1_ADAMTS          PF19030.1     55   6.2e-66  214.0  75.8   4   6   5.3e-12   3.7e-09   32.2   9.0     1    55   387   438   387   438 0.87 TetragonulaCarbonaria_005708
TetragonulaCarbonaria_005708-T1 -            625 TSP1_ADAMTS          PF19030.1     55   6.2e-66  214.0  75.8   5   6   2.5e-16   1.8e-13   46.0   3.1     1    55   442   497   442   497 0.97 TetragonulaCarbonaria_005708
TetragonulaCarbonaria_005708-T1 -            625 TSP1_ADAMTS          PF19030.1     55   6.2e-66  214.0  75.8   6   6   9.6e-19   6.7e-16   53.8   7.7     1    55   501   556   501   556 0.98 TetragonulaCarbonaria_005708
TetragonulaCarbonaria_005708-T1 -            625 TSP_1                PF00090.20    49   7.7e-26   85.5  78.1   1   4   6.7e-11   4.7e-08   28.6   2.7     4    49   241   295   239   295 0.88 TetragonulaCarbonaria_005708
TetragonulaCarbonaria_005708-T1 -            625 TSP_1                PF00090.20    49   7.7e-26   85.5  78.1   2   4   5.2e-10   3.6e-07   25.7   6.7     4    49   324   368   322   368 0.88 TetragonulaCarbonaria_005708
TetragonulaCarbonaria_005708-T1 -            625 TSP_1                PF00090.20    49   7.7e-26   85.5  78.1   3   4   3.1e-06    0.0022   13.6   8.6     4    49   390   438   388   438 0.89 TetragonulaCarbonaria_005708
TetragonulaCarbonaria_005708-T1 -            625 TSP_1                PF00090.20    49   7.7e-26   85.5  78.1   4   4   3.8e-10   2.7e-07   26.2   6.9     4    49   504   556   499   556 0.88 TetragonulaCarbonaria_005708
TetragonulaCarbonaria_006150-T1 -            803 UDPGT                PF00201.19   499   5.1e-42  139.7   0.6   1   1   5.9e-39   4.1e-36  120.2   0.1   256   425   259   428   247   430 0.91 TetragonulaCarbonaria_006150
TetragonulaCarbonaria_006273-T1 -            467 UPF0020              PF01170.19   197   1.7e-12   42.8   0.0   1   1   2.1e-13   1.5e-10   36.5   0.0     3   140   187   317   186   331 0.75 TetragonulaCarbonaria_006273
TetragonulaCarbonaria_006277-T1 -            296 V-set                PF07686.18   109     2e-18   62.0   4.3   1   1   5.3e-14   1.2e-11   40.2   0.2     4   108    61   159    58   160 0.82 TetragonulaCarbonaria_006277
TetragonulaCarbonaria_005961-T1 -            488 V-set                PF07686.18   109   2.9e-09   32.5   0.0   1   1   2.5e-11   5.7e-09   31.6   0.0     6   108   335   429   330   430 0.86 TetragonulaCarbonaria_005961
TetragonulaCarbonaria_006275-T1 -            408 Vps5                 PF09325.11   236   1.1e-17   59.9  21.7   1   1   2.1e-19   1.5e-16   56.1  16.6    10   231   191   399   183   403 0.89 TetragonulaCarbonaria_006275
TetragonulaCarbonaria_006265-T1 -            589 WD40                 PF00400.33    38   2.7e-46  150.1  10.5   1   5   1.3e-05    0.0031   13.9   0.0     6    37   335   367   333   368 0.86 TetragonulaCarbonaria_006265
TetragonulaCarbonaria_006265-T1 -            589 WD40                 PF00400.33    38   2.7e-46  150.1  10.5   2   5   4.9e-09   1.1e-06   24.7   0.2     3    38   374   410   372   410 0.90 TetragonulaCarbonaria_006265
TetragonulaCarbonaria_006265-T1 -            589 WD40                 PF00400.33    38   2.7e-46  150.1  10.5   3   5   2.6e-14     6e-12   41.4   0.0     3    38   416   452   415   452 0.95 TetragonulaCarbonaria_006265
TetragonulaCarbonaria_006265-T1 -            589 WD40                 PF00400.33    38   2.7e-46  150.1  10.5   4   5   1.1e-12   2.5e-10   36.3   0.0     1    38   456   494   456   494 0.94 TetragonulaCarbonaria_006265
TetragonulaCarbonaria_006265-T1 -            589 WD40                 PF00400.33    38   2.7e-46  150.1  10.5   5   5   3.5e-12   8.2e-10   34.7   0.0     3    37   500   535   498   535 0.93 TetragonulaCarbonaria_006265
TetragonulaCarbonaria_005783-T1 -            525 WD40                 PF00400.33    38   5.5e-44  142.8  17.1   1   7     1e-05    0.0024   14.2   0.1    13    38   227   252   211   252 0.80 TetragonulaCarbonaria_005783
TetragonulaCarbonaria_005783-T1 -            525 WD40                 PF00400.33    38   5.5e-44  142.8  17.1   2   7   2.8e-09   6.6e-07   25.5   0.1     3    38   258   308   256   308 0.92 TetragonulaCarbonaria_005783
TetragonulaCarbonaria_005783-T1 -            525 WD40                 PF00400.33    38   5.5e-44  142.8  17.1   3   7   5.3e-08   1.2e-05   21.4   0.0     2    38   314   352   313   352 0.87 TetragonulaCarbonaria_005783
TetragonulaCarbonaria_005783-T1 -            525 WD40                 PF00400.33    38   5.5e-44  142.8  17.1   4   7   2.6e-06   0.00061   16.1   0.4     6    38   361   394   356   394 0.87 TetragonulaCarbonaria_005783
TetragonulaCarbonaria_005783-T1 -            525 WD40                 PF00400.33    38   5.5e-44  142.8  17.1   5   7     1e-11   2.3e-09   33.2   0.1     1    38   398   436   398   436 0.96 TetragonulaCarbonaria_005783
TetragonulaCarbonaria_005783-T1 -            525 WD40                 PF00400.33    38   5.5e-44  142.8  17.1   6   7   1.2e-05    0.0028   14.0   0.0     2    38   441   479   440   479 0.74 TetragonulaCarbonaria_005783
TetragonulaCarbonaria_005783-T1 -            525 WD40                 PF00400.33    38   5.5e-44  142.8  17.1   7   7   6.3e-09   1.5e-06   24.4   0.3     1    37   483   520   483   520 0.90 TetragonulaCarbonaria_005783
TetragonulaCarbonaria_005614-T1 -           1749 WD40                 PF00400.33    38   2.4e-33  109.2  16.7   1   6   2.9e-08   6.7e-06   22.3   0.0     5    38   178   212   174   212 0.89 TetragonulaCarbonaria_005614
TetragonulaCarbonaria_005614-T1 -           1749 WD40                 PF00400.33    38   2.4e-33  109.2  16.7   2   6   3.1e-07   7.3e-05   19.0   0.0     2    37   217   253   216   254 0.92 TetragonulaCarbonaria_005614
TetragonulaCarbonaria_005614-T1 -           1749 WD40                 PF00400.33    38   2.4e-33  109.2  16.7   3   6   1.3e-05     0.003   13.9   0.2     2    38   259   300   258   300 0.76 TetragonulaCarbonaria_005614
TetragonulaCarbonaria_005614-T1 -           1749 WD40                 PF00400.33    38   2.4e-33  109.2  16.7   4   6   1.9e-06   0.00045   16.5   0.0    13    37   330   353   319   353 0.88 TetragonulaCarbonaria_005614
TetragonulaCarbonaria_005614-T1 -           1749 WD40                 PF00400.33    38   2.4e-33  109.2  16.7   5   6   1.7e-05     0.004   13.5   0.4     6    37   366   398   361   399 0.86 TetragonulaCarbonaria_005614
TetragonulaCarbonaria_005614-T1 -           1749 WD40                 PF00400.33    38   2.4e-33  109.2  16.7   6   6   2.9e-05    0.0068   12.8   0.0     1    38   461   500   461   500 0.74 TetragonulaCarbonaria_005614
TetragonulaCarbonaria_005712-T1 -            611 WD40_2               PF19056.1    489   7.5e-66  218.0   8.6   1   1     2e-62   1.4e-59  197.3   6.4    98   350   291   558   279   574 0.83 TetragonulaCarbonaria_005712
TetragonulaCarbonaria_006164-T1 -            160 Wtap                 PF17098.6    155   1.7e-29   98.2   0.5   1   1   1.3e-30   9.2e-28   92.6   0.1    74   136    55   117    53   121 0.96 TetragonulaCarbonaria_006164
TetragonulaCarbonaria_005656-T1 -            752 WW                   PF00397.27    31   3.8e-09   32.0   2.7   1   1     1e-11   7.1e-09   31.1   2.7     2    31   126   154   125   154 0.97 TetragonulaCarbonaria_005656
TetragonulaCarbonaria_006113-T1 -            274 XPA_C                PF05181.13    51   5.9e-29   95.2   1.4   1   1   8.5e-32   5.9e-29   95.2   1.4     1    51   134   185   134   185 0.99 TetragonulaCarbonaria_006113
TetragonulaCarbonaria_006113-T1 -            274 XPA_N                PF01286.19    32   6.1e-16   53.7   8.1   1   1   8.7e-19   6.1e-16   53.7   8.1     2    32   102   132   101   132 0.96 TetragonulaCarbonaria_006113
TetragonulaCarbonaria_005753-T1 -           1062 Xpo1                 PF08389.13   149   6.5e-42  138.5   4.8   1   1   9.3e-45   6.5e-42  138.5   4.8     2   149   119   263   118   263 0.97 TetragonulaCarbonaria_005753
TetragonulaCarbonaria_006271-T1 -           1371 zf-C2H2              PF00096.27    23   2.1e-30   99.0 133.5   1   5   2.3e-07   0.00016   17.5   2.7     2    23  1046  1067  1045  1067 0.97 TetragonulaCarbonaria_006271
TetragonulaCarbonaria_006271-T1 -           1371 zf-C2H2              PF00096.27    23   2.1e-30   99.0 133.5   2   5   2.1e-07   0.00015   17.6   4.1     2    23  1102  1123  1101  1124 0.95 TetragonulaCarbonaria_006271
TetragonulaCarbonaria_006271-T1 -           1371 zf-C2H2              PF00096.27    23   2.1e-30   99.0 133.5   3   5   1.6e-07   0.00011   18.0   1.8     3    23  1162  1183  1161  1183 0.98 TetragonulaCarbonaria_006271
TetragonulaCarbonaria_006271-T1 -           1371 zf-C2H2              PF00096.27    23   2.1e-30   99.0 133.5   4   5   6.4e-07   0.00045   16.1   0.6     1    20  1225  1244  1225  1247 0.93 TetragonulaCarbonaria_006271
TetragonulaCarbonaria_006271-T1 -           1371 zf-C2H2              PF00096.27    23   2.1e-30   99.0 133.5   5   5   3.3e-08   2.3e-05   20.2   4.0     1    23  1311  1333  1311  1333 0.99 TetragonulaCarbonaria_006271
TetragonulaCarbonaria_006271-T1 -           1371 zf-C2H2_6            PF13912.7     27   2.9e-11   38.6  99.4   1   3   8.6e-08     6e-05   18.4   2.7     3    24  1102  1124  1102  1126 0.89 TetragonulaCarbonaria_006271
TetragonulaCarbonaria_006271-T1 -           1371 zf-C2H2_6            PF13912.7     27   2.9e-11   38.6  99.4   2   3   3.6e-06    0.0025   13.3   0.5     2    24  1225  1247  1225  1250 0.87 TetragonulaCarbonaria_006271
TetragonulaCarbonaria_006271-T1 -           1371 zf-C2H2_6            PF13912.7     27   2.9e-11   38.6  99.4   3   3   1.3e-06   0.00092   14.7   2.2     1    24  1310  1333  1310  1335 0.92 TetragonulaCarbonaria_006271
TetragonulaCarbonaria_006270-T1 -            554 zf-C3HC4             PF00097.26    41     7e-07   24.5   3.9   1   1     1e-09     7e-07   24.5   3.9     1    41   230   269   230   269 0.97 TetragonulaCarbonaria_006270
TetragonulaCarbonaria_006270-T1 -            554 zf-C3HC4_2           PF13923.7     40   1.6e-08   29.7   4.9   1   1   2.3e-11   1.6e-08   29.7   4.9     2    40   230   269   229   269 0.82 TetragonulaCarbonaria_006270
TetragonulaCarbonaria_005861-T1 -            638 zf-C4                PF00105.19    70   2.4e-33  109.9  13.1   1   1   1.4e-35   4.7e-33  108.9  13.1     2    70    60   128    59   128 0.98 TetragonulaCarbonaria_005861
TetragonulaCarbonaria_005704-T1 -            337 zf-C4                PF00105.19    70   1.6e-29   97.6  14.8   1   1     1e-31   3.6e-29   96.5  14.8     2    70   148   217   147   217 0.95 TetragonulaCarbonaria_005704
TetragonulaCarbonaria_006246-T1 -            488 zf-HC5HC2H           PF13771.7     90     1e-27   91.6   5.8   1   1   1.5e-30     1e-27   91.6   5.8     1    90   342   435   342   435 0.91 TetragonulaCarbonaria_006246
TetragonulaCarbonaria_006246-T1 -            488 zf-HC5HC2H_2         PF13832.7    110   4.7e-33  109.1   9.9   1   1   6.7e-36   4.7e-33  109.1   9.9     2   110   320   434   319   434 0.93 TetragonulaCarbonaria_006246
TetragonulaCarbonaria_006270-T1 -            554 zf-RING_2            PF13639.7     44   1.9e-10   36.4   4.8   1   1   2.7e-13   1.9e-10   36.4   4.8     3    44   230   270   228   270 0.86 TetragonulaCarbonaria_006270
TetragonulaCarbonaria_006270-T1 -            554 zf-UBP               PF02148.20    64   1.6e-22   75.1   9.9   1   1   6.7e-25   4.7e-22   73.6   9.9     1    61   283   345   283   348 0.92 TetragonulaCarbonaria_006270
TetragonulaCarbonaria_005946-T1 -            235 zinc_ribbon_10       PF10058.10    54   2.1e-22   74.1   0.5   1   1   5.9e-25   2.1e-22   74.1   0.5     2    54   130   179   129   179 0.98 TetragonulaCarbonaria_005946
TetragonulaCarbonaria_005949-T1 -            321 zinc_ribbon_10       PF10058.10    54   4.8e-22   72.9   2.6   1   1   2.6e-24   9.1e-22   72.1   2.6     2    54   155   204   154   204 0.98 TetragonulaCarbonaria_005949
TetragonulaCarbonaria_005806-T1 -            445 Zip                  PF02535.23   333   6.8e-59  195.1   1.4   1   1     7e-61   4.9e-58  192.3   1.4     3   332    39   440    37   441 0.77 TetragonulaCarbonaria_005806
TetragonulaCarbonaria_005921-T1 -            453 Zona_pellucida       PF00100.24   254   1.3e-21   72.9   1.0   1   1   4.2e-24   2.9e-21   71.7   1.0    23   253    16   281     5   282 0.64 TetragonulaCarbonaria_005921
TetragonulaCarbonaria_005656-T1 -            752 ZZ                   PF00569.18    45   3.5e-18   60.6   8.7   1   1     1e-20   7.1e-18   59.6   8.7     2    44   378   421   377   422 0.97 TetragonulaCarbonaria_005656
TetragonulaCarbonaria_022924-T1 -            588 2-oxoacid_dh         PF00198.24   233   1.5e-68  226.1   0.1   1   1     3e-71   2.1e-68  225.6   0.1     3   232   357   576   355   577 0.96 TetragonulaCarbonaria_022924
TetragonulaCarbonaria_022883-T1 -            515 3Beta_HSD            PF01073.20   280   1.2e-10   36.3   0.2   1   1   1.9e-12   1.4e-09   32.8   0.2     2   117    18   157    17   174 0.76 TetragonulaCarbonaria_022883
TetragonulaCarbonaria_022971-T1 -            360 7tm_1                PF00001.22   263   1.2e-23   79.2  11.2   1   1   3.2e-26   2.2e-23   78.3  11.2     1   186   151   336   151   352 0.88 TetragonulaCarbonaria_022971
TetragonulaCarbonaria_022993-T1 -            426 7tm_6                PF02949.21   313  2.5e-100  331.0   4.9   1   1  1.6e-102  2.9e-100  330.8   4.9     2   312    17   415    16   416 0.95 TetragonulaCarbonaria_022993
TetragonulaCarbonaria_022367-T1 -            368 7tm_6                PF02949.21   313   2.7e-21   71.4  17.9   1   1     2e-23   3.5e-21   71.0  17.9    68   308   100   363    70   366 0.82 TetragonulaCarbonaria_022367
TetragonulaCarbonaria_022368-T1 -            328 7tm_6                PF02949.21   313   8.5e-16   53.3  20.1   1   1   1.1e-15   1.8e-13   45.6   6.0   184   313   189   318   184   318 0.98 TetragonulaCarbonaria_022368
TetragonulaCarbonaria_022368-T2 -            273 7tm_6                PF02949.21   313   2.9e-11   38.4  14.1   1   1   1.2e-10   2.1e-08   29.0   1.0   184   263   189   268   184   269 0.96 TetragonulaCarbonaria_022368
TetragonulaCarbonaria_022993-T1 -            426 7tm_7                PF08395.13   371   1.5e-09   33.0   7.9   1   1   2.1e-12   1.5e-09   33.0   7.9   209   367   270   425   258   426 0.76 TetragonulaCarbonaria_022993
TetragonulaCarbonaria_022971-T1 -            360 7TM_GPCR_Srx         PF10328.10   262   3.6e-08   28.7  10.5   1   1   5.1e-11   3.6e-08   28.7  10.5     3   207   144   349   143   352 0.84 TetragonulaCarbonaria_022971
TetragonulaCarbonaria_022615-T1 -            482 AAA                  PF00004.30   132   2.5e-37  123.7   0.0   1   1   2.6e-39   4.6e-37  122.8   0.0     1   131   234   364   234   365 0.96 TetragonulaCarbonaria_022615
TetragonulaCarbonaria_022797-T1 -            988 AAA                  PF00004.30   132   1.5e-25   85.6   0.0   1   1   3.3e-27   5.7e-25   83.7   0.0     1   126   530   666   530   671 0.94 TetragonulaCarbonaria_022797
TetragonulaCarbonaria_022346-T1 -            329 AAA                  PF00004.30   132   1.9e-17   59.4   0.0   1   1   2.2e-19   3.8e-17   58.4   0.0     1   128    47   164    47   168 0.85 TetragonulaCarbonaria_022346
TetragonulaCarbonaria_022824-T1 -            212 AAA_17               PF13207.7    136   1.5e-32  108.3   0.0   1   1   2.8e-35     2e-32  107.9   0.0     1   135    26   163    26   164 0.83 TetragonulaCarbonaria_022824
TetragonulaCarbonaria_022824-T1 -            212 AAA_18               PF13238.7    130   9.3e-09   31.3   0.0   1   1   1.9e-11   1.3e-08   30.9   0.0     2   119    24   154    23   165 0.85 TetragonulaCarbonaria_022824
TetragonulaCarbonaria_022797-T1 -            988 AAA_2                PF07724.15   171   9.7e-09   31.0   0.0   1   1     5e-11   3.5e-08   29.2   0.0     7   135   531   658   526   692 0.74 TetragonulaCarbonaria_022797
TetragonulaCarbonaria_022469-T1 -            568 AAA_33               PF13671.7    143     6e-18   60.8   0.0   1   1   6.6e-12   2.3e-09   33.0   0.0    58   143   450   534   444   534 0.92 TetragonulaCarbonaria_022469
TetragonulaCarbonaria_022824-T1 -            212 AAA_33               PF13671.7    143   7.9e-09   31.2   0.0   1   1   6.6e-11   2.3e-08   29.7   0.0     1   136    22   166    22   171 0.78 TetragonulaCarbonaria_022824
TetragonulaCarbonaria_022797-T1 -            988 AAA_5                PF07728.15   138     1e-09   34.0   0.0   1   1   3.7e-11   5.2e-09   31.7   0.0     2   137   530   663   529   664 0.75 TetragonulaCarbonaria_022797
TetragonulaCarbonaria_022501-T1 -           2306 AAA_6                PF12774.8    327  3.4e-155  511.3   0.0   1   1  4.6e-156  1.6e-153  505.8   0.0     1   327  1218  1544  1218  1544 1.00 TetragonulaCarbonaria_022501
TetragonulaCarbonaria_022974-T1 -           1031 AAA_6                PF12774.8    327  2.1e-144  475.9   0.0   1   1  1.4e-146  4.8e-144  474.7   0.0     1   296   695   990   695  1007 0.99 TetragonulaCarbonaria_022974
TetragonulaCarbonaria_022970-T1 -           1663 AAA_7                PF12775.8    181   4.7e-74  243.2   0.0   1   1   8.9e-76   3.1e-73  240.6   0.0     2   180   413   592   412   593 0.96 TetragonulaCarbonaria_022970
TetragonulaCarbonaria_022501-T1 -           2306 AAA_7                PF12775.8    181   9.1e-71  232.5   0.9   1   1   2.8e-71   9.8e-69  225.9   0.1     3   180  1856  2034  1854  2035 0.98 TetragonulaCarbonaria_022501
TetragonulaCarbonaria_022970-T1 -           1663 AAA_8                PF12780.8    259  1.4e-105  347.6   0.2   1   1  3.7e-107  8.5e-105  345.1   0.2     1   259   780  1041   780  1041 0.99 TetragonulaCarbonaria_022970
TetragonulaCarbonaria_022502-T1 -            652 AAA_8                PF12780.8    259   1.1e-63  210.4   0.0   1   1   8.4e-66   1.9e-63  209.5   0.0    77   259     3   187     1   187 0.97 TetragonulaCarbonaria_022502
TetragonulaCarbonaria_022501-T1 -           2306 AAA_8                PF12780.8    259   6.1e-29   96.4   0.6   1   1     3e-30     7e-28   93.0   0.0     1    74  2229  2302  2229  2305 0.98 TetragonulaCarbonaria_022501
TetragonulaCarbonaria_022970-T1 -           1663 AAA_9                PF12781.8    220   8.7e-63  206.8   2.0   1   2   8.5e-50     2e-47  156.6   0.0     1   131  1403  1535  1403  1536 0.97 TetragonulaCarbonaria_022970
TetragonulaCarbonaria_022970-T1 -           1663 AAA_9                PF12781.8    220   8.7e-63  206.8   2.0   2   2   1.3e-16   3.1e-14   48.0   1.6   159   220  1535  1596  1534  1596 0.98 TetragonulaCarbonaria_022970
TetragonulaCarbonaria_022503-T1 -            246 AAA_9                PF12781.8    220   3.8e-43  142.6   0.2   1   1   2.7e-45   6.3e-43  141.8   0.2   100   220     5   125     2   125 0.98 TetragonulaCarbonaria_022503
TetragonulaCarbonaria_022502-T1 -            652 AAA_9                PF12781.8    220   7.2e-26   86.1   0.4   1   1   3.1e-28   7.2e-26   86.1   0.4     2    76   575   650   574   652 0.94 TetragonulaCarbonaria_022502
TetragonulaCarbonaria_022970-T1 -           1663 AAA_lid_1            PF17857.2    100   3.3e-21   70.9   0.5   1   1   3.5e-23   1.2e-20   69.0   0.5     2    93   624   715   623   723 0.94 TetragonulaCarbonaria_022970
TetragonulaCarbonaria_022501-T1 -           2306 AAA_lid_1            PF17857.2    100   2.7e-17   58.3   0.7   1   1   7.6e-19   2.6e-16   55.1   0.0     1    85  2068  2153  2068  2165 0.88 TetragonulaCarbonaria_022501
TetragonulaCarbonaria_022504-T1 -            726 AAA_lid_11           PF18198.2    155   4.1e-58  191.1   0.1   1   1   2.1e-60   7.3e-58  190.3   0.1     7   155   262   415   253   415 0.91 TetragonulaCarbonaria_022504
TetragonulaCarbonaria_022969-T1 -            812 AAA_lid_11           PF18198.2    155   1.4e-54  179.7   0.8   1   1   9.2e-57   3.2e-54  178.4   0.4     7   155   334   486   325   486 0.90 TetragonulaCarbonaria_022969
TetragonulaCarbonaria_022797-T1 -            988 AAA_PrkA             PF08298.12   358   4.9e-07   24.4   0.0   1   1   1.4e-09   9.8e-07   23.4   0.0    57   114   496   553   487   564 0.92 TetragonulaCarbonaria_022797
TetragonulaCarbonaria_022521-T1 -            644 AA_permease          PF00324.22   479   2.6e-33  110.7  26.6   1   1   3.7e-36   2.6e-33  110.7  26.6     3   392    80   461    78   470 0.85 TetragonulaCarbonaria_022521
TetragonulaCarbonaria_022521-T1 -            644 AA_permease_2        PF13520.7    427     1e-48  161.7  37.4   1   1   1.4e-51     1e-48  161.7  37.4     1   422    74   540    74   545 0.83 TetragonulaCarbonaria_022521
TetragonulaCarbonaria_022521-T1 -            644 AA_permease_C        PF13906.7     51   3.6e-24   80.1   9.5   1   1   5.2e-27   3.6e-24   80.1   9.5     1    51   564   614   564   614 0.99 TetragonulaCarbonaria_022521
TetragonulaCarbonaria_022570-T1 -            698 ABC2_membrane        PF01061.25   210   6.8e-47  155.0  20.0   1   1   1.9e-49   6.8e-47  155.0  20.0     1   209   421   631   421   632 0.98 TetragonulaCarbonaria_022570
TetragonulaCarbonaria_022568-T1 -            209 ABC2_membrane        PF01061.25   210     4e-22   74.1  10.6   1   1   1.1e-24     4e-22   74.1  10.6    71   208     4   143     1   145 0.96 TetragonulaCarbonaria_022568
TetragonulaCarbonaria_022570-T1 -            698 ABC2_membrane_7      PF19055.1    409   6.3e-15   50.3   5.0   1   1   5.6e-14   3.9e-11   37.8   0.0     1    60   302   360   302   375 0.89 TetragonulaCarbonaria_022570
TetragonulaCarbonaria_022431-T1 -           1332 ABC_membrane         PF00664.24   274   1.6e-65  216.9  32.4   1   2   2.3e-33   1.6e-30  102.1  15.5     2   271   113   379   112   382 0.91 TetragonulaCarbonaria_022431
TetragonulaCarbonaria_022431-T1 -           1332 ABC_membrane         PF00664.24   274   1.6e-65  216.9  32.4   2   2   4.8e-39   3.4e-36  120.7   8.9     5   254   754  1009   748  1028 0.87 TetragonulaCarbonaria_022431
TetragonulaCarbonaria_022431-T1 -           1332 ABC_tran             PF00005.28   137   1.2e-55  183.3   0.0   1   2   2.4e-25   8.5e-23   76.8   0.0     1   136   476   610   476   611 0.86 TetragonulaCarbonaria_022431
TetragonulaCarbonaria_022431-T1 -           1332 ABC_tran             PF00005.28   137   1.2e-55  183.3   0.0   2   2   1.2e-33   4.3e-31  103.7   0.0     1   137  1097  1238  1097  1238 0.95 TetragonulaCarbonaria_022431
TetragonulaCarbonaria_022570-T1 -            698 ABC_tran             PF00005.28   137   6.7e-22   73.9   0.0   1   1   3.4e-24   1.2e-21   73.1   0.0     7   137   125   273   119   273 0.92 TetragonulaCarbonaria_022570
TetragonulaCarbonaria_023010-T1 -            421 ABC_transp_aux       PF09822.10   266     2e-10   36.0   0.1   1   1   5.9e-13   4.1e-10   35.0   0.1   155   265    22   121     7   122 0.83 TetragonulaCarbonaria_023010
TetragonulaCarbonaria_022448-T1 -            605 Abhydrolase_3        PF07859.14   211   8.9e-10   34.2   0.1   1   1   3.8e-12   2.7e-09   32.6   0.1     1    82   176   266   176   286 0.89 TetragonulaCarbonaria_022448
TetragonulaCarbonaria_022388-T1 -            471 ACAS_N               PF16177.6     55     9e-26   85.1   2.3   1   1   2.7e-28   1.9e-25   84.1   2.3     1    55    33    87    33    87 0.99 TetragonulaCarbonaria_022388
TetragonulaCarbonaria_022509-T1 -             87 ACBP                 PF00887.20    86   4.4e-31  102.5   0.8   1   1   6.9e-34   4.8e-31  102.4   0.8     1    85     4    83     4    84 0.93 TetragonulaCarbonaria_022509
TetragonulaCarbonaria_022505-T1 -            391 Actin                PF00022.20   385   2.8e-89  294.8   0.0   1   1   4.5e-92   3.1e-89  294.7   0.0     4   384     3   389     1   390 0.95 TetragonulaCarbonaria_022505
TetragonulaCarbonaria_022784-T1 -            368 Acyltransferase      PF01553.22   135   6.9e-23   76.2   0.0   1   1   1.4e-25   9.8e-23   75.7   0.0     2   134    66   227    65   228 0.88 TetragonulaCarbonaria_022784
TetragonulaCarbonaria_022784-T1 -            368 Acyltransf_C         PF16076.6     75   2.2e-17   58.4   1.0   1   1   5.4e-20   3.8e-17   57.6   1.0     1    75   237   310   237   310 0.88 TetragonulaCarbonaria_022784
TetragonulaCarbonaria_022822-T1 -            657 Acyl_transf_3        PF01757.23   340   6.1e-24   80.1  41.8   1   1   1.5e-26     1e-23   79.3  41.8     3   333   117   502   115   509 0.76 TetragonulaCarbonaria_022822
TetragonulaCarbonaria_022920-T1 -           1187 ADAM_CR_2            PF17771.2     70   2.7e-17   58.5   8.4   1   1   7.8e-20   2.7e-17   58.5   8.4     2    70   504   570   503   570 0.94 TetragonulaCarbonaria_022920
TetragonulaCarbonaria_022917-T1 -            374 ADAM_CR_2            PF17771.2     70   2.1e-15   52.4  10.4   1   1   7.1e-18   2.5e-15   52.2   5.6     1    70   205   309   205   309 0.93 TetragonulaCarbonaria_022917
TetragonulaCarbonaria_022920-T1 -           1187 ADAM_spacer1         PF05986.15   114   9.6e-21   69.4   0.0   1   1   3.8e-23   2.7e-20   68.0   0.0     2   113   742   863   741   864 0.89 TetragonulaCarbonaria_022920
TetragonulaCarbonaria_022943-T1 -            937 Adaptin_N            PF01602.21   524  4.4e-151  499.3   7.8   1   1    8e-154  5.6e-151  499.0   7.8     3   519    30   586    28   591 0.98 TetragonulaCarbonaria_022943
TetragonulaCarbonaria_022854-T1 -            350 ADH_N                PF08240.13   109     2e-29   97.1   3.6   1   1   2.9e-32     2e-29   97.1   3.6     2   108    29   138    28   139 0.93 TetragonulaCarbonaria_022854
TetragonulaCarbonaria_022846-T1 -            317 adh_short            PF00106.26   195   1.3e-48  160.4   1.5   1   1   5.2e-51   1.8e-48  160.0   1.5     1   189    49   239    49   244 0.97 TetragonulaCarbonaria_022846
TetragonulaCarbonaria_022426-T1 -            322 adh_short            PF00106.26   195     3e-30  100.6   0.0   1   1   1.1e-32   3.8e-30  100.2   0.0     2   186    58   252    57   259 0.84 TetragonulaCarbonaria_022426
TetragonulaCarbonaria_022846-T1 -            317 adh_short_C2         PF13561.7    234   2.7e-34  114.1   0.7   1   1     1e-36   3.5e-34  113.8   0.7     1   180    55   238    55   257 0.94 TetragonulaCarbonaria_022846
TetragonulaCarbonaria_022426-T1 -            322 adh_short_C2         PF13561.7    234   3.1e-19   64.9   0.0   1   1   1.2e-21   4.1e-19   64.4   0.0     1   172    63   244    63   258 0.87 TetragonulaCarbonaria_022426
TetragonulaCarbonaria_022854-T1 -            350 ADH_zinc_N           PF00107.27   130   2.3e-25   84.5   0.1   1   1   5.5e-28   3.8e-25   83.8   0.1     1   129   179   309   179   310 0.94 TetragonulaCarbonaria_022854
TetragonulaCarbonaria_022824-T1 -            212 ADK                  PF00406.23   151   4.6e-41  135.8   0.0   1   1   8.1e-44   5.6e-41  135.6   0.0     1   150    25   185    25   186 0.96 TetragonulaCarbonaria_022824
TetragonulaCarbonaria_022559-T1 -            628 AdoMet_MTase         PF07757.14   112     2e-46  152.4   0.0   1   1   5.3e-49   3.7e-46  151.5   0.0     1   104   218   324   218   330 0.93 TetragonulaCarbonaria_022559
TetragonulaCarbonaria_022717-T1 -            638 AIF_C                PF14721.7    131   2.4e-56  185.1   0.1   1   1   9.4e-59   6.5e-56  183.7   0.0     1   130   481   618   481   619 0.79 TetragonulaCarbonaria_022717
TetragonulaCarbonaria_022943-T1 -            937 Alpha_adaptinC2      PF02883.21   111   2.6e-18   61.8   0.5   1   1     1e-20   7.1e-18   60.4   0.5     1   105   710   811   710   817 0.92 TetragonulaCarbonaria_022943
TetragonulaCarbonaria_022943-T1 -            937 Alpha_adaptin_C      PF02296.17   113   1.9e-43  142.7   0.3   1   1   8.9e-46   6.2e-43  141.0   0.1     1   112   823   931   823   932 0.96 TetragonulaCarbonaria_022943
TetragonulaCarbonaria_022803-T1 -            408 Amidohydro_1         PF01979.21   344   6.5e-25   83.5   0.3   1   1   1.2e-27   8.6e-25   83.1   0.3     2   343    60   396    59   397 0.78 TetragonulaCarbonaria_022803
TetragonulaCarbonaria_022362-T1 -            508 Aminotran_3          PF00202.22   403   2.9e-92  304.8   0.0   1   1   7.5e-95   5.2e-92  304.0   0.0    10   403    71   495    65   495 0.94 TetragonulaCarbonaria_022362
TetragonulaCarbonaria_022922-T1 -            406 Aminotran_4          PF01063.20   223   2.3e-29   98.3   0.0   1   1   4.2e-32   2.9e-29   97.9   0.0     1   221   114   364   114   366 0.87 TetragonulaCarbonaria_022922
TetragonulaCarbonaria_022383-T1 -            517 Amino_oxidase        PF01593.25   452   5.3e-80  265.3   0.0   1   1   8.5e-82   5.9e-79  261.8   0.0     1   452    24   487    24   487 0.82 TetragonulaCarbonaria_022383
TetragonulaCarbonaria_022388-T1 -            471 AMP-binding          PF00501.29   424   7.9e-62  204.6   0.0   1   1   1.5e-64     1e-61  204.2   0.0     6   347    94   452    89   459 0.79 TetragonulaCarbonaria_022388
TetragonulaCarbonaria_022387-T1 -            288 AMP-binding_C        PF13193.7     76   3.3e-22   74.7   0.3   1   1   1.2e-24   8.1e-22   73.5   0.3     2    76   163   241   162   241 0.92 TetragonulaCarbonaria_022387
TetragonulaCarbonaria_022338-T1 -            652 ANAPC4_WD40          PF12894.8     92   8.1e-14   47.2   0.1   1   1     5e-08   8.8e-06   21.4   0.0    36    90   520   573   516   575 0.93 TetragonulaCarbonaria_022338
TetragonulaCarbonaria_022952-T1 -           1003 ANAPC4_WD40          PF12894.8     92   2.6e-09   32.7   0.1   1   1   2.5e-08   4.4e-06   22.4   0.0    35    92   527   584   510   584 0.91 TetragonulaCarbonaria_022952
TetragonulaCarbonaria_022782-T1 -            561 Ank                  PF00023.31    33   1.3e-27   90.6   8.8   1   2   6.8e-08   1.2e-05   21.1   0.0     1    32   434   465   434   466 0.88 TetragonulaCarbonaria_022782
TetragonulaCarbonaria_022782-T1 -            561 Ank                  PF00023.31    33   1.3e-27   90.6   8.8   2   2   6.4e-08   1.1e-05   21.2   0.1     2    23   468   489   467   499 0.85 TetragonulaCarbonaria_022782
TetragonulaCarbonaria_022703-T1 -            609 Ank                  PF00023.31    33   6.3e-25   82.1   8.3   1   4   2.2e-06   0.00038   16.3   0.0     4    29    72    97    71    99 0.81 TetragonulaCarbonaria_022703
TetragonulaCarbonaria_022703-T1 -            609 Ank                  PF00023.31    33   6.3e-25   82.1   8.3   2   4   3.8e-06   0.00067   15.5   0.0     4    32   106   134   105   135 0.92 TetragonulaCarbonaria_022703
TetragonulaCarbonaria_022703-T1 -            609 Ank                  PF00023.31    33   6.3e-25   82.1   8.3   3   4   1.6e-07   2.8e-05   19.9   0.0     2    32   137   167   136   168 0.92 TetragonulaCarbonaria_022703
TetragonulaCarbonaria_022703-T1 -            609 Ank                  PF00023.31    33   6.3e-25   82.1   8.3   4   4   2.5e-07   4.4e-05   19.3   0.2     1    32   204   235   204   239 0.79 TetragonulaCarbonaria_022703
TetragonulaCarbonaria_022800-T1 -            893 Ank                  PF00023.31    33   5.2e-21   69.7   5.8   1   2   2.8e-07     5e-05   19.1   0.2     3    33   136   166   135   166 0.92 TetragonulaCarbonaria_022800
TetragonulaCarbonaria_022800-T1 -            893 Ank                  PF00023.31    33   5.2e-21   69.7   5.8   2   2   6.8e-07   0.00012   17.9   0.0     2    25   366   389   365   397 0.85 TetragonulaCarbonaria_022800
TetragonulaCarbonaria_022782-T1 -            561 Ank_2                PF12796.8     83   8.9e-39  127.5   0.0   1   3   4.4e-10   7.7e-08   28.3   0.0     1    77   210   304   210   310 0.77 TetragonulaCarbonaria_022782
TetragonulaCarbonaria_022782-T1 -            561 Ank_2                PF12796.8     83   8.9e-39  127.5   0.0   2   3   8.5e-14   1.5e-11   40.2   0.0    11    83   384   465   374   465 0.88 TetragonulaCarbonaria_022782
TetragonulaCarbonaria_022782-T1 -            561 Ank_2                PF12796.8     83   8.9e-39  127.5   0.0   3   3   8.6e-14   1.5e-11   40.2   0.0    25    81   467   530   460   532 0.86 TetragonulaCarbonaria_022782
TetragonulaCarbonaria_022800-T1 -            893 Ank_2                PF12796.8     83   9.4e-37  121.0   9.9   1   2   2.3e-19   4.1e-17   58.0   0.2     2    82    73   164    72   165 0.88 TetragonulaCarbonaria_022800
TetragonulaCarbonaria_022800-T1 -            893 Ank_2                PF12796.8     83   9.4e-37  121.0   9.9   2   2   2.1e-15   3.6e-13   45.4   1.1     2    76   107   191   107   199 0.84 TetragonulaCarbonaria_022800
TetragonulaCarbonaria_022703-T1 -            609 Ank_2                PF12796.8     83   3.2e-30  100.0   0.3   1   2   1.2e-17   2.1e-15   52.6   0.0     3    83    43   134    41   134 0.89 TetragonulaCarbonaria_022703
TetragonulaCarbonaria_022703-T1 -            609 Ank_2                PF12796.8     83   3.2e-30  100.0   0.3   2   2   3.6e-15   6.2e-13   44.6   0.2     1    81   141   233   141   235 0.86 TetragonulaCarbonaria_022703
TetragonulaCarbonaria_022745-T1 -            425 Ank_2                PF12796.8     83   2.3e-15   52.5   0.3   1   1   4.1e-10   7.2e-08   28.4   0.0     2    75   233   319   218   324 0.85 TetragonulaCarbonaria_022745
TetragonulaCarbonaria_022782-T1 -            561 Ank_3                PF13606.7     31   1.1e-27   88.6   3.0   1   1   9.8e-08   1.7e-05   20.5   0.0     1    30   434   462   434   463 0.95 TetragonulaCarbonaria_022782
TetragonulaCarbonaria_022800-T1 -            893 Ank_3                PF13606.7     31   8.9e-25   79.7   1.9   1   2   7.6e-07   0.00013   17.8   0.0     3    30    69    95    68    96 0.95 TetragonulaCarbonaria_022800
TetragonulaCarbonaria_022800-T1 -            893 Ank_3                PF13606.7     31   8.9e-25   79.7   1.9   2   2   6.7e-07   0.00012   17.9   0.0     2    26   366   389   365   394 0.90 TetragonulaCarbonaria_022800
TetragonulaCarbonaria_022703-T1 -            609 Ank_3                PF13606.7     31   4.2e-23   74.6   1.3   1   1   6.8e-08   1.2e-05   21.0   0.0     4    29    72    96    69    98 0.89 TetragonulaCarbonaria_022703
TetragonulaCarbonaria_022782-T1 -            561 Ank_4                PF13637.7     55   7.9e-31  101.5   1.9   1   2   4.3e-09   7.4e-07   25.1   0.0     3    50   245   292   243   300 0.88 TetragonulaCarbonaria_022782
TetragonulaCarbonaria_022782-T1 -            561 Ank_4                PF13637.7     55   7.9e-31  101.5   1.9   2   2     2e-11   3.6e-09   32.5   0.0     3    55   437   488   435   488 0.95 TetragonulaCarbonaria_022782
TetragonulaCarbonaria_022800-T1 -            893 Ank_4                PF13637.7     55   8.3e-31  101.5   3.4   1   3   1.8e-09   3.1e-07   26.3   0.0     3    55    70   122    69   122 0.95 TetragonulaCarbonaria_022800
TetragonulaCarbonaria_022800-T1 -            893 Ank_4                PF13637.7     55   8.3e-31  101.5   3.4   2   3   5.6e-14   9.7e-12   40.7   0.1     3    53   137   186   135   188 0.95 TetragonulaCarbonaria_022800
TetragonulaCarbonaria_022800-T1 -            893 Ank_4                PF13637.7     55   8.3e-31  101.5   3.4   3   3     7e-09   1.2e-06   24.4   0.0    11    55   342   386   320   386 0.87 TetragonulaCarbonaria_022800
TetragonulaCarbonaria_022703-T1 -            609 Ank_4                PF13637.7     55   4.1e-27   89.7   0.8   1   3   2.4e-09   4.1e-07   25.9   0.0    10    55    46    90    40    90 0.92 TetragonulaCarbonaria_022703
TetragonulaCarbonaria_022703-T1 -            609 Ank_4                PF13637.7     55   4.1e-27   89.7   0.8   2   3   4.6e-12     8e-10   34.6   0.0     2    55   105   157   104   157 0.97 TetragonulaCarbonaria_022703
TetragonulaCarbonaria_022703-T1 -            609 Ank_4                PF13637.7     55   4.1e-27   89.7   0.8   3   3   1.5e-09   2.5e-07   26.6   0.0     4    45   140   180   140   185 0.94 TetragonulaCarbonaria_022703
TetragonulaCarbonaria_022800-T1 -            893 Ank_5                PF13857.7     56   2.4e-28   93.3   4.4   1   1   1.2e-12     2e-10   36.2   0.6     7    56   127   175   121   175 0.88 TetragonulaCarbonaria_022800
TetragonulaCarbonaria_022782-T1 -            561 Ank_5                PF13857.7     56   2.9e-28   93.0   2.7   1   1   3.6e-14   6.2e-12   41.0   0.0    14    56   433   475   431   475 0.97 TetragonulaCarbonaria_022782
TetragonulaCarbonaria_022703-T1 -            609 Ank_5                PF13857.7     56   5.4e-27   89.0   3.2   1   1   7.7e-10   1.3e-07   27.2   0.0     5    52   127   173   126   174 0.92 TetragonulaCarbonaria_022703
TetragonulaCarbonaria_022374-T1 -            319 Annexin              PF00191.21    66  4.7e-101  326.4   4.9   1   4   3.4e-29   2.4e-26   87.1   0.1     2    66    22    86    21    86 0.98 TetragonulaCarbonaria_022374
TetragonulaCarbonaria_022374-T1 -            319 Annexin              PF00191.21    66  4.7e-101  326.4   4.9   2   4   6.1e-28   4.3e-25   83.1   0.1     2    66    94   158    93   158 0.98 TetragonulaCarbonaria_022374
TetragonulaCarbonaria_022374-T1 -            319 Annexin              PF00191.21    66  4.7e-101  326.4   4.9   3   4   5.6e-27   3.9e-24   80.0   0.0     2    66   177   242   176   242 0.98 TetragonulaCarbonaria_022374
TetragonulaCarbonaria_022374-T1 -            319 Annexin              PF00191.21    66  4.7e-101  326.4   4.9   4   4   8.2e-26   5.7e-23   76.3   0.0     1    66   252   317   252   317 0.99 TetragonulaCarbonaria_022374
TetragonulaCarbonaria_022721-T1 -            412 APH                  PF01636.24   240   1.5e-09   33.4   0.0   1   1   1.2e-11   2.9e-09   32.5   0.0    93   228   166   322   132   327 0.71 TetragonulaCarbonaria_022721
TetragonulaCarbonaria_022507-T1 -            465 APH                  PF01636.24   240   1.3e-08   30.4   0.0   1   1   9.3e-10   2.2e-07   26.4   0.1   165   209   147   190   132   209 0.79 TetragonulaCarbonaria_022507
TetragonulaCarbonaria_022543-T1 -            215 Arf                  PF00025.22   175   8.9e-12   40.2   0.0   1   1   3.4e-14   1.2e-11   39.8   0.0    15   135    10   133     3   165 0.84 TetragonulaCarbonaria_022543
TetragonulaCarbonaria_022990-T1 -            192 Arf                  PF00025.22   175   1.5e-06   23.2   0.0   1   1   5.4e-09   1.9e-06   22.9   0.0    80   173    65   158    55   160 0.77 TetragonulaCarbonaria_022990
TetragonulaCarbonaria_022965-T1 -             75 ARID                 PF01388.22    90   1.7e-16   56.2   0.0   1   1   2.8e-19     2e-16   55.9   0.0     1    49    15    64    15    72 0.93 TetragonulaCarbonaria_022965
TetragonulaCarbonaria_022412-T1 -            183 ARPC4                PF05856.13   168   5.6e-80  262.3   7.0   1   1   1.8e-82   6.4e-80  262.1   7.0     1   167     1   166     1   167 0.99 TetragonulaCarbonaria_022412
TetragonulaCarbonaria_022412-T2 -            172 ARPC4                PF05856.13   168   1.9e-79  260.5   6.6   1   1   6.2e-82   2.2e-79  260.4   6.6     3   167     7   170     5   171 0.99 TetragonulaCarbonaria_022412
TetragonulaCarbonaria_022791-T1 -            439 Arrestin_C           PF02752.23   134     4e-32  107.0   0.5   1   2   1.2e-10   8.6e-08   28.2   0.0    14   132    55   191    45   192 0.77 TetragonulaCarbonaria_022791
TetragonulaCarbonaria_022791-T1 -            439 Arrestin_C           PF02752.23   134     4e-32  107.0   0.5   2   2   3.9e-25   2.7e-22   75.1   0.0     5   133   222   350   220   351 0.94 TetragonulaCarbonaria_022791
TetragonulaCarbonaria_022791-T1 -            439 Arrestin_N           PF00339.30   146   7.7e-44  144.7   0.1   1   1   2.1e-46   1.5e-43  143.8   0.1     1   146    46   195    46   195 0.98 TetragonulaCarbonaria_022791
TetragonulaCarbonaria_022488-T2 -            710 ARS2                 PF04959.14   198     7e-55  181.7   0.4   1   1     3e-57     7e-55  181.7   0.4     1   188   503   686   503   695 0.76 TetragonulaCarbonaria_022488
TetragonulaCarbonaria_022488-T1 -            911 ARS2                 PF04959.14   198   1.1e-54  181.1   0.4   1   1   4.6e-57   1.1e-54  181.1   0.4     1   188   704   887   704   896 0.76 TetragonulaCarbonaria_022488
TetragonulaCarbonaria_022488-T3 -            585 ARS2                 PF04959.14   198   3.4e-52  173.0   9.7   1   1   1.5e-54   3.4e-52  173.0   9.7     1   188   378   561   378   570 0.76 TetragonulaCarbonaria_022488
TetragonulaCarbonaria_023000-T1 -            509 Astacin              PF01400.25   191   2.1e-63  208.8   0.1   1   1   5.9e-66   4.1e-63  207.9   0.1     2   190   299   502   298   503 0.95 TetragonulaCarbonaria_023000
TetragonulaCarbonaria_022751-T1 -            376 ATP-gua_Ptrans       PF00217.20   212   5.6e-82  269.7   0.0   1   1   1.1e-84     8e-82  269.2   0.0     2   212   165   373   164   373 0.99 TetragonulaCarbonaria_022751
TetragonulaCarbonaria_022751-T1 -            376 ATP-gua_PtransN      PF02807.16    67   6.2e-29   95.7   0.0   1   1   1.9e-31   1.4e-28   94.6   0.0     3    67    40   104    39   104 0.98 TetragonulaCarbonaria_022751
TetragonulaCarbonaria_022380-T1 -            173 Autophagy_act_C      PF03987.16   206   3.7e-19   64.9   0.0   1   1   6.4e-22   4.5e-19   64.7   0.0    59   197    26   157     4   163 0.73 TetragonulaCarbonaria_022380
TetragonulaCarbonaria_022402-T1 -            626 Bin3                 PF06859.13   108   1.9e-42  139.7   0.0   1   1   6.4e-45   4.4e-42  138.6   0.0     1   108   450   558   450   558 0.98 TetragonulaCarbonaria_022402
TetragonulaCarbonaria_022924-T1 -            588 Biotin_lipoyl        PF00364.23    73   5.5e-34  111.3  12.1   1   2   1.1e-17   7.9e-15   49.9   1.7     2    71    47   118    46   119 0.97 TetragonulaCarbonaria_022924
TetragonulaCarbonaria_022924-T1 -            588 Biotin_lipoyl        PF00364.23    73   5.5e-34  111.3  12.1   2   2   4.1e-23   2.9e-20   67.4   0.5     2    72   171   242   170   243 0.97 TetragonulaCarbonaria_022924
TetragonulaCarbonaria_022767-T1 -           1374 BRCT                 PF00533.27    79   1.8e-50  164.7   0.0   1   3   2.8e-14     2e-11   39.6   0.0     3    78   103   175   101   176 0.97 TetragonulaCarbonaria_022767
TetragonulaCarbonaria_022767-T1 -           1374 BRCT                 PF00533.27    79   1.8e-50  164.7   0.0   2   3   8.7e-12   6.1e-09   31.6   0.0     3    78   907   982   905   983 0.86 TetragonulaCarbonaria_022767
TetragonulaCarbonaria_022767-T1 -           1374 BRCT                 PF00533.27    79   1.8e-50  164.7   0.0   3   3   1.5e-14     1e-11   40.5   0.0     3    79  1005  1078  1004  1078 0.96 TetragonulaCarbonaria_022767
TetragonulaCarbonaria_022716-T1 -           1120 BROMI                PF14961.7   1290   5.2e-50  165.3  28.2   1   2   6.3e-23   4.4e-20   66.2   5.0   105   442    46   366    10   392 0.80 TetragonulaCarbonaria_022716
TetragonulaCarbonaria_022716-T1 -           1120 BROMI                PF14961.7   1290   5.2e-50  165.3  28.2   2   2   1.4e-34   9.5e-32  104.8  15.3   846  1283   708  1112   695  1116 0.82 TetragonulaCarbonaria_022716
TetragonulaCarbonaria_022454-T1 -            543 BTB                  PF00651.32   111     2e-26   87.8   0.8   1   1   1.1e-28   3.9e-26   86.9   0.8     4   109   375   477   372   479 0.95 TetragonulaCarbonaria_022454
TetragonulaCarbonaria_022453-T1 -            519 BTB                  PF00651.32   111   3.5e-22   74.2   1.0   1   1   1.8e-24   6.2e-22   73.4   1.0     4   108   344   447   341   450 0.91 TetragonulaCarbonaria_022453
TetragonulaCarbonaria_022523-T1 -            811 C1_1                 PF00130.23    53   4.7e-36  117.9  27.4   1   2   3.2e-22   2.2e-19   64.5   9.9     1    51   185   235   185   237 0.98 TetragonulaCarbonaria_022523
TetragonulaCarbonaria_022523-T1 -            811 C1_1                 PF00130.23    53   4.7e-36  117.9  27.4   2   2   1.9e-20   1.3e-17   58.9   9.5     1    53   249   301   249   301 0.98 TetragonulaCarbonaria_022523
TetragonulaCarbonaria_022884-T1 -           1737 C2                   PF00168.31   103   8.8e-66  214.2   0.0   1   5   1.6e-09   1.8e-07   26.8   0.0    22    96     1    82     1    89 0.82 TetragonulaCarbonaria_022884
TetragonulaCarbonaria_022884-T1 -           1737 C2                   PF00168.31   103   8.8e-66  214.2   0.0   2   5     2e-18   2.3e-16   55.4   0.0     3    95   148   253   146   259 0.85 TetragonulaCarbonaria_022884
TetragonulaCarbonaria_022884-T1 -           1737 C2                   PF00168.31   103   8.8e-66  214.2   0.0   3   5   3.7e-12   4.3e-10   35.3   0.0     2    85   681   772   680   786 0.91 TetragonulaCarbonaria_022884
TetragonulaCarbonaria_022884-T1 -           1737 C2                   PF00168.31   103   8.8e-66  214.2   0.0   4   5   2.4e-20   2.8e-18   61.6   0.0     3    91  1236  1326  1234  1339 0.88 TetragonulaCarbonaria_022884
TetragonulaCarbonaria_022884-T1 -           1737 C2                   PF00168.31   103   8.8e-66  214.2   0.0   5   5   3.8e-07   4.5e-05   19.2   0.0    59    98  1561  1601  1473  1606 0.87 TetragonulaCarbonaria_022884
TetragonulaCarbonaria_023017-T1 -            434 C2                   PF00168.31   103   1.3e-55  181.5   0.4   1   2   8.6e-31     1e-28   95.1   0.0     2   103   171   277   170   277 0.95 TetragonulaCarbonaria_023017
TetragonulaCarbonaria_023017-T1 -            434 C2                   PF00168.31   103   1.3e-55  181.5   0.4   2   2   1.6e-27   1.9e-25   84.6   0.1     1   102   304   409   304   410 0.95 TetragonulaCarbonaria_023017
TetragonulaCarbonaria_022790-T1 -            477 C2                   PF00168.31   103   4.7e-47  154.0   0.0   1   2   7.8e-23     9e-21   69.6   0.0     3    94   183   276   181   286 0.90 TetragonulaCarbonaria_022790
TetragonulaCarbonaria_022790-T1 -            477 C2                   PF00168.31   103   4.7e-47  154.0   0.0   2   2   9.1e-27   1.1e-24   82.2   0.0     2   102   317   424   316   425 0.96 TetragonulaCarbonaria_022790
TetragonulaCarbonaria_022523-T1 -            811 C2                   PF00168.31   103   1.7e-28   94.4   0.0   1   1   1.5e-30   1.7e-28   94.4   0.0     2   103   319   423   318   423 0.98 TetragonulaCarbonaria_022523
TetragonulaCarbonaria_022389-T1 -           1055 C2                   PF00168.31   103   2.6e-22   74.5   0.0   1   1   5.2e-24   6.1e-22   73.3   0.0     1    93     3    98     3   108 0.93 TetragonulaCarbonaria_022389
TetragonulaCarbonaria_022843-T1 -            764 C2                   PF00168.31   103   4.4e-15   51.3   0.0   1   1   1.1e-16   1.2e-14   49.9   0.0     2   103   311   411   310   411 0.95 TetragonulaCarbonaria_022843
TetragonulaCarbonaria_022526-T1 -            637 C8                   PF08742.12    69   5.3e-20   67.1  11.7   1   1   7.6e-23   5.3e-20   67.1  11.7     2    69   553   617   552   617 0.94 TetragonulaCarbonaria_022526
TetragonulaCarbonaria_022702-T1 -            509 CAF1A                PF12253.9     76   1.1e-11   40.2   0.3   1   1   3.3e-14   1.1e-11   40.2   0.3     1    34   472   505   472   508 0.94 TetragonulaCarbonaria_022702
TetragonulaCarbonaria_022700-T1 -            420 CAF1A                PF12253.9     76   2.9e-06   22.9  17.2   1   1   8.3e-09   2.9e-06   22.9  17.2    30    74   141   183   130   187 0.80 TetragonulaCarbonaria_022700
TetragonulaCarbonaria_022463-T1 -            891 CAMSAP_CH            PF11971.9     85   1.5e-09   33.0   0.1   1   1   1.4e-11   9.7e-09   30.4   0.1     8    83   160   228   153   230 0.86 TetragonulaCarbonaria_022463
TetragonulaCarbonaria_022371-T1 -            603 CARM1                PF11531.9    112   7.8e-09   31.0   0.0   1   1   1.9e-11   1.3e-08   30.3   0.0    45    99    48   103     3   114 0.77 TetragonulaCarbonaria_022371
TetragonulaCarbonaria_023009-T1 -            323 CBFD_NFYB_HMF        PF00808.24    65   1.1e-17   59.5   0.5   1   1   9.1e-20   3.2e-17   58.0   0.4     2    65    59   122    58   122 0.97 TetragonulaCarbonaria_023009
TetragonulaCarbonaria_022881-T1 -            585 CBFD_NFYB_HMF        PF00808.24    65   1.9e-06   23.5   0.1   1   1   1.1e-08   3.9e-06   22.5   0.1     2    65   248   311   247   311 0.89 TetragonulaCarbonaria_022881
TetragonulaCarbonaria_022466-T1 -           1095 CBM_14               PF01607.25    53   5.5e-16   54.0   2.6   1   1   8.6e-18   1.2e-15   52.9   2.6     1    53   747   803   747   803 0.96 TetragonulaCarbonaria_022466
TetragonulaCarbonaria_022925-T1 -            553 CBM_14               PF01607.25    53   1.3e-13   46.3   7.2   1   1   2.1e-15     3e-13   45.2   7.2     1    53   498   550   498   550 0.90 TetragonulaCarbonaria_022925
TetragonulaCarbonaria_022948-T1 -            513 CBM_14               PF01607.25    53   1.3e-13   46.3   5.4   1   1   9.5e-16   1.3e-13   46.3   5.4     3    53    69   118    66   118 0.93 TetragonulaCarbonaria_022948
TetragonulaCarbonaria_022483-T1 -            561 CBM_14               PF01607.25    53   2.7e-12   42.2   3.2   1   1   1.9e-14   2.7e-12   42.2   3.2    13    53    95   135    87   135 0.95 TetragonulaCarbonaria_022483
TetragonulaCarbonaria_022464-T1 -            750 CBM_14               PF01607.25    53   1.1e-09   33.8   1.4   1   1   1.6e-11   2.2e-09   32.8   1.4     2    49   695   745   694   748 0.89 TetragonulaCarbonaria_022464
TetragonulaCarbonaria_022517-T1 -            391 CCDC92               PF14916.7     57   4.8e-23   76.2   1.8   1   1   6.9e-26   4.8e-23   76.2   1.8     2    53    48    99    47   102 0.94 TetragonulaCarbonaria_022517
TetragonulaCarbonaria_023002-T1 -            217 CDP-OH_P_transf      PF01066.22    66     1e-14   50.5   0.7   1   1   1.4e-17     1e-14   50.5   0.7     2    66    11    73    10    73 0.93 TetragonulaCarbonaria_023002
TetragonulaCarbonaria_022756-T1 -           1689 cEGF                 PF12662.8     24   4.7e-20   66.7  53.4   1   1   1.3e-10     9e-08   27.4   0.6     3    24   230   250   228   250 0.95 TetragonulaCarbonaria_022756
TetragonulaCarbonaria_022463-T1 -            891 CH                   PF00307.32   109   3.7e-54  177.0   0.0   1   2   7.4e-27   5.2e-24   80.0   0.0     2   108    31   134    30   135 0.94 TetragonulaCarbonaria_022463
TetragonulaCarbonaria_022463-T1 -            891 CH                   PF00307.32   109   3.7e-54  177.0   0.0   2   2   3.1e-31   2.1e-28   94.1   0.0     2   108   144   249   143   250 0.96 TetragonulaCarbonaria_022463
TetragonulaCarbonaria_022360-T1 -            789 CHGN                 PF05679.17   514  2.4e-130  431.1   3.4   1   1  4.3e-133    3e-130  430.8   3.4     1   514   248   773   248   773 0.95 TetragonulaCarbonaria_022360
TetragonulaCarbonaria_022797-T1 -            988 ChlI                 PF13541.7    121   2.2e-10   35.9   0.0   1   1   6.7e-13   4.7e-10   34.8   0.0    53   121   856   924   805   924 0.93 TetragonulaCarbonaria_022797
TetragonulaCarbonaria_022989-T1 -            508 Citrate_synt         PF00285.22   360   3.4e-44  146.8   0.0   1   1   5.8e-47   4.1e-44  146.5   0.0     1   359    95   478    95   479 0.86 TetragonulaCarbonaria_022989
TetragonulaCarbonaria_022832-T1 -           1209 CLASP_N              PF12348.9    227   1.5e-14   49.5   1.4   1   1   1.8e-15   1.3e-12   43.2   0.1    54   205  1031  1182  1016  1194 0.90 TetragonulaCarbonaria_022832
TetragonulaCarbonaria_022768-T1 -           1048 cNMP_binding         PF00027.30    89   7.3e-18   59.9   0.0   1   1   2.1e-20   1.5e-17   58.9   0.0     4    89   214   298   213   298 0.95 TetragonulaCarbonaria_022768
TetragonulaCarbonaria_022619-T1 -            290 CN_hydrolase         PF00795.23   261   4.8e-61  201.8   0.0   1   1     8e-64   5.6e-61  201.5   0.0     4   260    21   269    18   270 0.94 TetragonulaCarbonaria_022619
TetragonulaCarbonaria_022448-T1 -            605 COesterase           PF00135.29   515    1e-163  541.4   0.0   1   1  1.7e-166  1.2e-163  541.1   0.0     3   515    69   592    67   592 0.96 TetragonulaCarbonaria_022448
TetragonulaCarbonaria_023005-T1 -             81 Complex1_LYR         PF05347.16    59   6.7e-12   40.8   0.0   1   1   1.6e-14   1.1e-11   40.1   0.0     2    54     6    56     5    61 0.94 TetragonulaCarbonaria_023005
TetragonulaCarbonaria_022470-T1 -            571 Cons_hypoth95        PF03602.16   182   1.8e-07   26.4   0.0   1   1   6.4e-10   4.4e-07   25.1   0.0    41   151   401   508   388   527 0.83 TetragonulaCarbonaria_022470
TetragonulaCarbonaria_022996-T1 -            306 CRAL_TRIO            PF00650.21   159   1.8e-28   94.7   0.1   1   1   5.4e-31   3.8e-28   93.6   0.0    11   159   105   248   101   248 0.94 TetragonulaCarbonaria_022996
TetragonulaCarbonaria_022996-T1 -            306 CRAL_TRIO_2          PF13716.7    139     1e-09   34.2   0.1   1   1   3.7e-12   2.6e-09   32.9   0.1    40   130   157   246    16   259 0.86 TetragonulaCarbonaria_022996
TetragonulaCarbonaria_022339-T1 -           1095 CUB                  PF00431.21   110   1.9e-20   68.7   1.9   1   1   2.2e-13   7.7e-11   37.8   0.3     5    98   264   381   257   386 0.77 TetragonulaCarbonaria_022339
TetragonulaCarbonaria_022553-T1 -            150 Cytochrom_C1         PF02167.16   219   2.3e-21   71.9   0.3   1   1   8.3e-24   2.9e-21   71.6   0.3     1    60    87   146    87   149 0.97 TetragonulaCarbonaria_022553
TetragonulaCarbonaria_022552-T1 -            107 Cytochrom_C1         PF02167.16   219   7.8e-21   70.2   0.1   1   1   2.7e-23   9.5e-21   69.9   0.1   153   218     2    67     1    68 0.97 TetragonulaCarbonaria_022552
TetragonulaCarbonaria_022421-T1 -            494 DAGK_cat             PF00781.25   126   6.2e-28   92.4   0.0   1   1   1.4e-30     1e-27   91.7   0.0     1   125   114   255   114   256 0.93 TetragonulaCarbonaria_022421
TetragonulaCarbonaria_022576-T1 -            693 dCache_1             PF02743.19   243   1.2e-15   53.1   0.1   1   1   4.3e-18     3e-15   51.7   0.1   117   240   403   561   382   564 0.78 TetragonulaCarbonaria_022576
TetragonulaCarbonaria_022400-T1 -            378 DCX                  PF03607.18    59     2e-15   52.2   0.0   1   1   4.9e-18   3.4e-15   51.4   0.0     5    59   314   367   312   367 0.95 TetragonulaCarbonaria_022400
TetragonulaCarbonaria_022786-T1 -            601 DDHD                 PF02862.18   239     1e-37  125.9   4.2   1   2   5.5e-31   3.8e-28   94.6   0.2     1    87   410   490   410   540 0.80 TetragonulaCarbonaria_022786
TetragonulaCarbonaria_022786-T1 -            601 DDHD                 PF02862.18   239     1e-37  125.9   4.2   2   2     5e-12   3.5e-09   32.5   1.2   198   238   556   595   488   596 0.79 TetragonulaCarbonaria_022786
TetragonulaCarbonaria_022754-T1 -            444 DEAD                 PF00270.30   176   3.2e-45  149.5   0.3   1   1   6.7e-48   4.7e-45  148.9   0.3     2   175    80   244    79   245 0.96 TetragonulaCarbonaria_022754
TetragonulaCarbonaria_022719-T1 -            993 DEAD_2               PF06733.16   175   9.2e-53  173.9   8.8   1   1   1.3e-55   9.2e-53  173.9   8.8     1   174   115   276   115   277 0.95 TetragonulaCarbonaria_022719
TetragonulaCarbonaria_022851-T1 -            861 Det1                 PF09737.10   411  2.6e-183  605.1   0.5   1   1  5.1e-186  3.6e-183  604.7   0.5     1   404   152   547   152   552 0.99 TetragonulaCarbonaria_022851
TetragonulaCarbonaria_022796-T1 -            174 DGCR6                PF07324.12   194   4.7e-64  211.0  11.2   1   1   2.8e-66     2e-63  209.0  11.2    14   190     9   172     2   174 0.91 TetragonulaCarbonaria_022796
TetragonulaCarbonaria_022974-T1 -           1031 DHC_N2               PF08393.14   398  1.1e-123  408.7  13.7   1   1  5.8e-126    2e-123  407.8  13.7     1   398   137   540   137   540 0.95 TetragonulaCarbonaria_022974
TetragonulaCarbonaria_022501-T1 -           2306 DHC_N2               PF08393.14   398  7.7e-117  386.1   4.4   1   1  2.2e-119  7.7e-117  386.1   4.4     2   395   660  1087   659  1090 0.98 TetragonulaCarbonaria_022501
TetragonulaCarbonaria_022703-T1 -            609 DHHC                 PF01529.21   134   5.3e-37  122.4  12.2   1   1   7.6e-40   5.3e-37  122.4  12.2     3   132   409   544   407   546 0.90 TetragonulaCarbonaria_022703
TetragonulaCarbonaria_022373-T1 -            465 DIE2_ALG10           PF04922.13   395  4.8e-116  383.6  45.7   1   1  9.9e-119  6.9e-116  383.1  45.7     2   395    36   419    35   419 0.94 TetragonulaCarbonaria_022373
TetragonulaCarbonaria_022775-T1 -            142 DIM1                 PF02966.17   133   7.3e-71  231.6   0.5   1   1   1.2e-73   8.2e-71  231.4   0.5     1   133     4   136     4   136 0.99 TetragonulaCarbonaria_022775
TetragonulaCarbonaria_022476-T1 -           1032 DNA_ligase_A_C       PF04679.16    99   8.9e-21   69.8   0.0   1   1   5.4e-23   3.8e-20   67.8   0.0     2    99   622   731   621   731 0.76 TetragonulaCarbonaria_022476
TetragonulaCarbonaria_022476-T1 -           1032 DNA_ligase_A_M       PF01068.22   204   3.4e-61  201.9   0.0   1   1   8.3e-64   5.8e-61  201.1   0.0     1   204   400   594   400   594 0.97 TetragonulaCarbonaria_022476
TetragonulaCarbonaria_022476-T1 -           1032 DNA_ligase_A_N       PF04675.15   173   4.4e-30  100.7   0.3   1   1   1.3e-32   8.9e-30   99.7   0.3     2   173   174   345   173   345 0.87 TetragonulaCarbonaria_022476
TetragonulaCarbonaria_022508-T1 -            775 DNA_mis_repair       PF01119.20   119   3.5e-20   67.3   3.6   1   1   6.1e-23   4.2e-20   67.0   0.5     3   118   214   334   212   335 0.89 TetragonulaCarbonaria_022508
TetragonulaCarbonaria_022346-T1 -            329 DNA_pol3_delta2      PF13177.7    161   3.7e-15   51.7   0.0   1   1   1.7e-14   1.2e-11   40.3   0.0    96   160   104   168    80   169 0.88 TetragonulaCarbonaria_022346
TetragonulaCarbonaria_022350-T1 -            473 dsrm                 PF00035.27    67   8.5e-10   34.7   0.1   1   1   2.9e-12     2e-09   33.5   0.1     1    64   389   448   389   451 0.93 TetragonulaCarbonaria_022350
TetragonulaCarbonaria_022721-T1 -            412 DUF1679              PF07914.12   414   6.3e-16   53.6   0.4   1   1   1.4e-18   9.5e-16   53.0   0.2   177   345   171   333   114   391 0.81 TetragonulaCarbonaria_022721
TetragonulaCarbonaria_022758-T1 -            739 DUF1897              PF09005.11    36   7.6e-39  126.4  18.1   1   2   1.3e-25   9.3e-23   74.9   3.1     1    36   536   571   536   571 0.97 TetragonulaCarbonaria_022758
TetragonulaCarbonaria_022758-T1 -            739 DUF1897              PF09005.11    36   7.6e-39  126.4  18.1   2   2   8.5e-23   5.9e-20   65.9   7.2     2    36   617   651   616   651 0.96 TetragonulaCarbonaria_022758
TetragonulaCarbonaria_022390-T1 -            646 DUF2013              PF09431.11   139   7.4e-34  112.3   1.3   1   1   1.1e-36   7.4e-34  112.3   1.3     2   139   478   611   477   611 0.94 TetragonulaCarbonaria_022390
TetragonulaCarbonaria_022814-T1 -            477 DUF2048              PF09752.10   352  1.8e-156  516.0   0.0   1   1  8.6e-159    6e-156  514.3   0.0     1   352    16   467    16   467 0.99 TetragonulaCarbonaria_022814
TetragonulaCarbonaria_022397-T1 -            154 DUF2315              PF10231.10   126   8.3e-49  160.3   4.9   1   1   1.6e-51   1.1e-48  159.9   4.9     2   125    35   151    34   152 0.96 TetragonulaCarbonaria_022397
TetragonulaCarbonaria_022540-T1 -            323 DUF3105              PF11303.9    129   7.5e-36  118.6   0.0   1   1   2.3e-38   1.6e-35  117.5   0.0     1   121   167   283   167   293 0.94 TetragonulaCarbonaria_022540
TetragonulaCarbonaria_022425-T1 -           1111 DUF3453              PF11935.9    227   3.2e-53  176.0   0.1   1   1   2.4e-55   1.6e-52  173.7   0.1     2   224   107   326   106   332 0.92 TetragonulaCarbonaria_022425
TetragonulaCarbonaria_022384-T1 -           1396 DUF3480              PF11979.9    353  2.2e-160  528.8   0.0   1   1  4.8e-162  3.4e-159  524.9   0.0     1   353  1018  1373  1018  1373 0.99 TetragonulaCarbonaria_022384
TetragonulaCarbonaria_022830-T1 -            761 DUF4594              PF15266.7    180   2.4e-11   39.7  15.4   1   1   3.5e-14   2.4e-11   39.7  15.4    18   128   122   230   105   275 0.61 TetragonulaCarbonaria_022830
TetragonulaCarbonaria_022956-T1 -            458 DUF4789              PF16033.6    101   6.3e-39  128.1  46.6   1   1   2.2e-13   1.5e-10   36.9   6.9    13   101   246   314   239   314 0.80 TetragonulaCarbonaria_022956
TetragonulaCarbonaria_022550-T1 -            158 DUF778               PF05608.13   189   2.9e-39  130.8   2.6   1   2   3.2e-24   2.3e-21   72.5   0.0     1    50    40    89    40    97 0.94 TetragonulaCarbonaria_022550
TetragonulaCarbonaria_022550-T1 -            158 DUF778               PF05608.13   189   2.9e-39  130.8   2.6   2   2   5.9e-20   4.1e-17   58.6   0.8   123   189    98   156    90   156 0.94 TetragonulaCarbonaria_022550
TetragonulaCarbonaria_022350-T1 -            473 Dus                  PF01207.18   310   1.6e-50  167.4   0.0   1   1   8.8e-53   6.2e-50  165.4   0.0     1   225    21   260    21   281 0.86 TetragonulaCarbonaria_022350
TetragonulaCarbonaria_022398-T1 -            759 Dynamin_N            PF00350.24   168   5.1e-25   83.9   1.7   1   1   3.2e-27   2.2e-24   81.8   0.0     1   167    97   255    97   256 0.94 TetragonulaCarbonaria_022398
TetragonulaCarbonaria_022501-T1 -           2306 Dynein_AAA_lid       PF17852.2    129   5.1e-25   83.5   0.1   1   1   8.2e-27   2.9e-24   81.1   0.1     1   128  1712  1848  1712  1849 0.88 TetragonulaCarbonaria_022501
TetragonulaCarbonaria_022970-T1 -           1663 Dynein_AAA_lid       PF17852.2    129   9.1e-22   73.0   0.0   1   1   1.9e-22   6.7e-20   67.0   0.0     7   118   271   384   265   406 0.91 TetragonulaCarbonaria_022970
TetragonulaCarbonaria_022969-T1 -            812 Dynein_C             PF18199.2    309  1.5e-102  338.3   0.0   1   1  7.3e-105  2.6e-102  337.6   0.0     2   309   493   808   492   808 0.93 TetragonulaCarbonaria_022969
TetragonulaCarbonaria_022504-T1 -            726 Dynein_C             PF18199.2    309    2e-102  337.9   0.0   1   1    8e-105  2.8e-102  337.5   0.0     5   309   425   722   421   722 0.92 TetragonulaCarbonaria_022504
TetragonulaCarbonaria_022504-T1 -            726 Dynein_heavy         PF03028.16   115   1.3e-48  159.4   0.8   1   1     6e-51   2.1e-48  158.7   0.0     2   115   126   239   125   239 0.98 TetragonulaCarbonaria_022504
TetragonulaCarbonaria_022969-T1 -            812 Dynein_heavy         PF03028.16   115   2.7e-46  151.9   0.0   1   1   2.4e-48   8.4e-46  150.3   0.0     1   115   197   311   197   311 0.98 TetragonulaCarbonaria_022969
TetragonulaCarbonaria_022924-T1 -            588 E3_binding           PF02817.18    36   1.2e-07   27.4   0.1   1   1   4.8e-10   3.3e-07   26.0   0.1     6    36   285   315   285   315 0.98 TetragonulaCarbonaria_022924
TetragonulaCarbonaria_022359-T1 -            334 EAF                  PF09816.10   100   1.2e-22   75.6   1.0   1   1   6.6e-25   4.6e-22   73.7   0.0     2    99    31   129    30   130 0.89 TetragonulaCarbonaria_022359
TetragonulaCarbonaria_022545-T1 -            137 EB                   PF01683.19    52   2.9e-07   26.2   2.9   1   1   4.1e-10   2.9e-07   26.2   2.9    13    52    46    89     6    89 0.88 TetragonulaCarbonaria_022545
TetragonulaCarbonaria_022721-T1 -            412 EcKinase             PF02958.21   294   2.4e-68  226.0   0.3   1   1   4.9e-71   3.4e-68  225.5   0.3     1   293    41   334    41   335 0.88 TetragonulaCarbonaria_022721
TetragonulaCarbonaria_022361-T1 -            385 ECSIT                PF06239.12   224   2.6e-63  208.5   4.9   1   1   5.8e-66   4.1e-63  207.9   4.9    40   222    56   234    31   236 0.95 TetragonulaCarbonaria_022361
TetragonulaCarbonaria_022361-T1 -            385 ECSIT_C              PF14784.7    130   5.7e-38  125.7   0.0   1   1   1.7e-40   1.2e-37  124.6   0.0     1   130   239   356   239   356 0.91 TetragonulaCarbonaria_022361
TetragonulaCarbonaria_022391-T1 -            152 EF-hand_1            PF00036.33    29   2.1e-28   91.3   8.3   1   2   7.8e-10   1.8e-07   25.8   0.3     2    28    49    75    48    76 0.92 TetragonulaCarbonaria_022391
TetragonulaCarbonaria_022391-T1 -            152 EF-hand_1            PF00036.33    29   2.1e-28   91.3   8.3   2   2     2e-11   4.8e-09   30.7   2.4     1    27   124   150   124   151 0.95 TetragonulaCarbonaria_022391
TetragonulaCarbonaria_022391-T1 -            152 EF-hand_5            PF13202.7     25   4.9e-14   46.6   6.3   1   2   2.5e-07   8.7e-05   17.4   0.2     2    24    50    72    49    73 0.87 TetragonulaCarbonaria_022391
TetragonulaCarbonaria_022391-T1 -            152 EF-hand_5            PF13202.7     25   4.9e-14   46.6   6.3   2   2   3.8e-08   1.3e-05   20.0   1.1     4    25   128   149   125   149 0.88 TetragonulaCarbonaria_022391
TetragonulaCarbonaria_022482-T1 -            193 EF-hand_5            PF13202.7     25     2e-09   32.1   2.4   1   2   2.5e-06   0.00086   14.2   0.1     8    23    69    84    67    86 0.89 TetragonulaCarbonaria_022482
TetragonulaCarbonaria_022482-T1 -            193 EF-hand_5            PF13202.7     25     2e-09   32.1   2.4   2   2   9.5e-07   0.00033   15.5   0.1     2    22   107   127   105   131 0.88 TetragonulaCarbonaria_022482
TetragonulaCarbonaria_022391-T1 -            152 EF-hand_6            PF13405.7     31   7.6e-23   73.9   1.7   1   1   8.7e-10     2e-07   25.9   0.0     1    30    88   116    88   122 0.93 TetragonulaCarbonaria_022391
TetragonulaCarbonaria_022391-T1 -            152 EF-hand_7            PF13499.7     70   2.6e-28   93.7   6.3   1   2   1.4e-13   4.9e-11   38.4   0.1     3    68    12    72    10    74 0.96 TetragonulaCarbonaria_022391
TetragonulaCarbonaria_022391-T1 -            152 EF-hand_7            PF13499.7     70   2.6e-28   93.7   6.3   2   2   1.7e-19     6e-17   57.3   2.6     2    69    87   149    86   150 0.97 TetragonulaCarbonaria_022391
TetragonulaCarbonaria_022391-T1 -            152 EF-hand_8            PF13833.7     54   4.6e-21   69.8   5.6   1   2   1.2e-09   8.5e-07   24.2   0.1    12    51    35    73    29    75 0.91 TetragonulaCarbonaria_022391
TetragonulaCarbonaria_022391-T1 -            152 EF-hand_8            PF13833.7     54   4.6e-21   69.8   5.6   2   2   4.7e-14   3.3e-11   38.3   1.7    10    52   109   150   106   151 0.88 TetragonulaCarbonaria_022391
TetragonulaCarbonaria_022463-T1 -            891 EFhand_Ca_insen      PF08726.11    69   1.1e-29   97.8   0.0   1   1   9.3e-32   6.5e-29   95.3   0.0     1    69   821   887   821   887 0.98 TetragonulaCarbonaria_022463
TetragonulaCarbonaria_022587-T1 -            280 efThoc1              PF11957.9    489   1.4e-21   72.1  10.3   1   1     1e-14   7.1e-12   40.1   2.2   304   395   112   212    93   250 0.65 TetragonulaCarbonaria_022587
TetragonulaCarbonaria_022756-T1 -           1689 EGF_CA               PF07645.16    42   2.2e-11   39.2  34.7   1   2   1.7e-10   5.9e-08   28.3  14.8     1    42   247   285   247   285 0.96 TetragonulaCarbonaria_022756
TetragonulaCarbonaria_022756-T1 -           1689 EGF_CA               PF07645.16    42   2.2e-11   39.2  34.7   2   2   4.9e-10   1.7e-07   26.8  11.9     1    42  1242  1279  1242  1279 0.95 TetragonulaCarbonaria_022756
TetragonulaCarbonaria_022900-T1 -            556 EGF_CA               PF07645.16    42   5.2e-11   38.1   9.9   1   1   1.5e-13   5.2e-11   38.1   9.9     1    42   453   496   453   496 0.97 TetragonulaCarbonaria_022900
TetragonulaCarbonaria_022813-T1 -            320 eIF2A                PF08662.12   194   1.2e-10   37.0   0.0   1   1   3.1e-10   2.2e-07   26.4   0.0    44   162    97   214    83   217 0.80 TetragonulaCarbonaria_022813
TetragonulaCarbonaria_022844-T1 -            316 ELO                  PF01151.19   250   5.2e-63  208.3  22.0   1   1     3e-65   6.9e-63  207.9  22.0     2   248    35   269    34   271 0.92 TetragonulaCarbonaria_022844
TetragonulaCarbonaria_022627-T1 -            213 ELO                  PF01151.19   250   8.4e-50  165.0  15.6   1   1   4.1e-52   9.5e-50  164.8  15.6    81   249    36   199     7   200 0.91 TetragonulaCarbonaria_022627
TetragonulaCarbonaria_022601-T1 -             80 ELO                  PF01151.19   250   1.7e-09   33.0   0.8   1   1   8.7e-12     2e-09   32.7   0.8   186   244     5    60     3    66 0.93 TetragonulaCarbonaria_022601
TetragonulaCarbonaria_022513-T1 -            227 EMP24_GP25L          PF01105.25   182   1.5e-38  127.9   2.2   1   1   2.6e-41   1.8e-38  127.7   2.2     2   182    36   216    35   216 0.89 TetragonulaCarbonaria_022513
TetragonulaCarbonaria_022883-T1 -            515 Epimerase            PF01370.22   241     3e-12   41.9   0.0   1   1   1.9e-14   6.7e-12   40.8   0.0     1   131    16   170    16   180 0.82 TetragonulaCarbonaria_022883
TetragonulaCarbonaria_022846-T1 -            317 Epimerase            PF01370.22   241   1.7e-07   26.4   1.6   1   1   2.1e-09   7.3e-07   24.3   1.6     2   115    52   186    51   227 0.66 TetragonulaCarbonaria_022846
TetragonulaCarbonaria_022787-T1 -            103 ER                   PF01133.18    98   4.3e-50  163.3   0.2   1   1   6.8e-53   4.8e-50  163.2   0.2     1    97     2    98     2    99 0.98 TetragonulaCarbonaria_022787
TetragonulaCarbonaria_022351-T1 -            792 ERCC3_RAD25_C        PF16203.6    247  8.6e-126  413.6   0.2   1   1  2.2e-128  1.5e-125  412.8   0.2     1   237   509   745   509   758 0.98 TetragonulaCarbonaria_022351
TetragonulaCarbonaria_022949-T1 -            233 ERK-JNK_inhib        PF15002.7    197   1.6e-66  219.1   7.3   1   1   2.8e-69   1.9e-66  218.8   7.3     8   197    31   219    24   219 0.94 TetragonulaCarbonaria_022949
TetragonulaCarbonaria_022795-T1 -           1010 EST1                 PF10374.10   134   2.1e-20   69.0   0.5   1   1   2.9e-23   2.1e-20   69.0   0.5     1   133    77   194    77   195 0.77 TetragonulaCarbonaria_022795
TetragonulaCarbonaria_022795-T1 -           1010 EST1_DNA_bind        PF10373.10   282   1.4e-34  115.3   8.6   1   2   4.4e-31   3.1e-28   94.5   4.7     1   224   203   427   203   470 0.70 TetragonulaCarbonaria_022795
TetragonulaCarbonaria_022795-T1 -           1010 EST1_DNA_bind        PF10373.10   282   1.4e-34  115.3   8.6   2   2   7.7e-09   5.4e-06   21.5   0.1   205   280   653   739   636   741 0.77 TetragonulaCarbonaria_022795
TetragonulaCarbonaria_022494-T1 -           3552 FA                   PF08736.12    44   2.1e-13   45.6   7.4   1   1     3e-16   2.1e-13   45.6   7.4     2    43   340   381   339   381 0.96 TetragonulaCarbonaria_022494
TetragonulaCarbonaria_022604-T1 -            326 FA_desaturase        PF00487.25   254   3.8e-14   48.5  12.7   1   1   5.4e-17   3.8e-14   48.5  12.7     7   225    62   265    56   272 0.74 TetragonulaCarbonaria_022604
TetragonulaCarbonaria_022723-T1 -            340 FA_hydroxylase       PF04116.14   133   1.4e-22   75.9  14.4   1   1     2e-25   1.4e-22   75.9  14.4     2   133   182   305   181   305 0.92 TetragonulaCarbonaria_022723
TetragonulaCarbonaria_022885-T1 -            574 FeoB_N               PF02421.19   156   1.9e-08   29.4   0.3   1   1   6.3e-10   4.4e-07   25.0   0.0     2    57   329   382   328   389 0.91 TetragonulaCarbonaria_022885
TetragonulaCarbonaria_022613-T1 -            161 Fer2                 PF00111.28    78   1.7e-08   29.8   0.1   1   1   3.6e-11   2.5e-08   29.2   0.1     4    78    59   142    56   142 0.81 TetragonulaCarbonaria_022613
TetragonulaCarbonaria_022884-T1 -           1737 FerB                 PF08150.13    76   9.9e-31  101.7   0.3   1   1   7.7e-33   5.4e-30   99.3   0.0     1    76   561   636   561   636 1.00 TetragonulaCarbonaria_022884
TetragonulaCarbonaria_022884-T1 -           1737 FerI                 PF08151.13    52   1.7e-21   71.5   2.5   1   1   5.9e-24   4.1e-21   70.3   2.5     1    52    90   139    90   139 0.89 TetragonulaCarbonaria_022884
TetragonulaCarbonaria_022884-T1 -           1737 Ferlin_C             PF16165.6    154   6.3e-35  115.8   3.5   1   1   4.1e-30   2.9e-27   90.9   0.1    63   152  1643  1732  1641  1734 0.96 TetragonulaCarbonaria_022884
TetragonulaCarbonaria_022494-T1 -           3552 FERM_C               PF09380.11    94   9.6e-23   75.9   1.0   1   1   3.3e-25   2.3e-22   74.7   1.0     1    88   243   327   243   331 0.97 TetragonulaCarbonaria_022494
TetragonulaCarbonaria_022494-T1 -           3552 FERM_M               PF00373.19   111   3.2e-18   61.4   0.9   1   1   1.5e-20     1e-17   59.8   0.9     2   111   130   239   129   239 0.86 TetragonulaCarbonaria_022494
TetragonulaCarbonaria_022494-T1 -           3552 FERM_N               PF09379.11    64   3.6e-20   67.0   0.1   1   1   1.1e-22   7.9e-20   65.9   0.1     1    62    49   110    49   111 0.98 TetragonulaCarbonaria_022494
TetragonulaCarbonaria_022469-T1 -            568 FHA_2                PF17913.2     97   2.1e-31  103.5   0.1   1   1   6.6e-34   4.6e-31  102.4   0.1     1    97     8   104     8   104 0.99 TetragonulaCarbonaria_022469
TetragonulaCarbonaria_022399-T1 -            709 Fibrillarin          PF01269.18   226   1.1e-06   23.4   0.0   1   1   2.7e-09   1.9e-06   22.5   0.0    71   128   229   288   219   305 0.78 TetragonulaCarbonaria_022399
TetragonulaCarbonaria_022760-T1 -            478 FKBP_C               PF00254.29    94   5.7e-51  166.3   0.4   1   2   7.3e-34   5.1e-31  102.3   0.0     1    94    42   134    42   134 0.97 TetragonulaCarbonaria_022760
TetragonulaCarbonaria_022760-T1 -            478 FKBP_C               PF00254.29    94   5.7e-51  166.3   0.4   2   2   3.1e-21   2.2e-18   61.8   0.3     4    93   162   248   159   249 0.97 TetragonulaCarbonaria_022760
TetragonulaCarbonaria_022756-T1 -           1689 FXa_inhibition       PF14670.7     36     2e-24   81.1 154.9   1   1   1.5e-13   1.1e-10   37.2   7.9     1    36   891   927   891   927 0.94 TetragonulaCarbonaria_022756
TetragonulaCarbonaria_022384-T1 -           1396 FYVE                 PF01363.22    69     2e-20   68.2   9.8   1   1   8.1e-23   5.6e-20   66.7   9.8     3    67   659   720   657   722 0.93 TetragonulaCarbonaria_022384
TetragonulaCarbonaria_022398-T1 -            759 Fzo_mitofusin        PF04799.14   161     9e-70  228.8   1.0   1   1   1.3e-72     9e-70  228.8   1.0     3   161   598   756   596   756 0.98 TetragonulaCarbonaria_022398
TetragonulaCarbonaria_022620-T1 -            461 G-patch              PF01585.24    45     2e-09   32.6   1.2   1   1   7.5e-12   5.3e-09   31.3   1.2     4    44   182   221   180   222 0.96 TetragonulaCarbonaria_022620
TetragonulaCarbonaria_022620-T1 -            461 G-patch_2            PF12656.8     61   7.6e-23   75.9   0.2   1   1   1.1e-25   7.6e-23   75.9   0.2     2    60   167   224   166   225 0.94 TetragonulaCarbonaria_022620
TetragonulaCarbonaria_022954-T1 -            740 GAF                  PF01590.27   133     4e-17   58.5   0.0   1   1   2.8e-19     2e-16   56.3   0.0     3   133   196   332   194   332 0.86 TetragonulaCarbonaria_022954
TetragonulaCarbonaria_022954-T1 -            740 GAF_2                PF13185.7    138     1e-11   40.7   0.0   1   1   1.4e-13     1e-10   37.5   0.0     4   135   195   330   193   333 0.76 TetragonulaCarbonaria_022954
TetragonulaCarbonaria_022954-T1 -            740 GAF_3                PF13492.7    129   1.3e-09   33.9   0.0   1   1   5.9e-12   4.1e-09   32.3   0.0     3   127   196   332   194   334 0.83 TetragonulaCarbonaria_022954
TetragonulaCarbonaria_022799-T1 -            844 GCP_C_terminal       PF04130.14   308   1.2e-72  240.4   7.9   1   1   2.9e-75     2e-72  239.6   7.9     1   308   486   825   486   825 0.91 TetragonulaCarbonaria_022799
TetragonulaCarbonaria_022799-T1 -            844 GCP_N_terminal       PF17681.2    304   5.1e-73  241.8   0.7   1   1   1.3e-75   8.8e-73  241.0   0.7     3   304   195   483   193   483 0.94 TetragonulaCarbonaria_022799
TetragonulaCarbonaria_022766-T1 -            478 GD_N                 PF16030.6    108   4.1e-31  102.9   0.0   1   1   1.1e-33   7.6e-31  102.1   0.0     1   107    47   154    47   155 0.97 TetragonulaCarbonaria_022766
TetragonulaCarbonaria_022720-T1 -            281 Glucosamine_iso      PF01182.21   225   1.2e-21   73.1   0.0   1   1   2.4e-24   1.7e-21   72.6   0.0     3   223     9   235     7   237 0.85 TetragonulaCarbonaria_022720
TetragonulaCarbonaria_022854-T1 -            350 Glu_dehyd_C          PF16912.6    212   1.9e-14   49.0   0.8   1   1   6.2e-17   4.3e-14   47.8   0.8     4   204   148   337   146   348 0.75 TetragonulaCarbonaria_022854
TetragonulaCarbonaria_022984-T1 -            365 Glycolytic           PF00274.20   349  1.1e-184  608.4   0.0   1   1  3.5e-187  1.2e-184  608.2   0.0     1   349    16   365    16   365 0.99 TetragonulaCarbonaria_022984
TetragonulaCarbonaria_022986-T1 -            372 Glycolytic           PF00274.20   349  2.4e-146  482.3   0.0   1   1  7.7e-149  2.7e-146  482.1   0.0     1   335    30   365    30   372 0.98 TetragonulaCarbonaria_022986
TetragonulaCarbonaria_022838-T1 -            409 Glycos_transf_4      PF00953.22   160   3.3e-38  126.6  14.5   1   1   4.7e-41   3.3e-38  126.6  14.5     2   160   103   274   102   274 0.85 TetragonulaCarbonaria_022838
TetragonulaCarbonaria_022925-T1 -            553 Glyco_hydro_18       PF00704.29   312     2e-92  305.6   0.3   1   1   7.4e-95   2.6e-92  305.3   0.3     1   312    29   380    29   380 0.95 TetragonulaCarbonaria_022925
TetragonulaCarbonaria_022466-T1 -           1095 Glyco_hydro_18       PF00704.29   312   5.6e-78  258.2   2.5   1   2   1.4e-26     5e-24   81.0   1.5    48   173    29   147     6   326 0.63 TetragonulaCarbonaria_022466
TetragonulaCarbonaria_022466-T1 -           1095 Glyco_hydro_18       PF00704.29   312   5.6e-78  258.2   2.5   2   2   2.1e-55   7.3e-53  175.7   0.0   125   312   344   559   318   559 0.92 TetragonulaCarbonaria_022466
TetragonulaCarbonaria_022887-T1 -            981 Glyco_hydro_30       PF02055.17   348  1.3e-187  618.2  16.2   1   2   1.4e-87   3.2e-85  281.5   4.7     2   348   102   440   101   440 0.94 TetragonulaCarbonaria_022887
TetragonulaCarbonaria_022887-T1 -            981 Glyco_hydro_30       PF02055.17   348  1.3e-187  618.2  16.2   2   2  3.5e-106  8.1e-104  342.7   3.7     2   348   573   915   572   915 0.96 TetragonulaCarbonaria_022887
TetragonulaCarbonaria_022890-T1 -            514 Glyco_hydro_30       PF02055.17   348  2.5e-117  387.1   1.4   1   1  1.6e-119  3.8e-117  386.5   1.4     2   348   102   446   101   446 0.97 TetragonulaCarbonaria_022890
TetragonulaCarbonaria_022889-T1 -            507 Glyco_hydro_30       PF02055.17   348   6.5e-81  267.4   2.4   1   1   3.7e-83   8.5e-81  267.0   2.4     1   348   102   441   102   441 0.94 TetragonulaCarbonaria_022889
TetragonulaCarbonaria_022887-T1 -            981 Glyco_hydro_30C      PF17189.5     65     6e-19   63.5   9.9   1   2     7e-10   1.6e-07   26.9   0.3     1    47   443   485   443   503 0.89 TetragonulaCarbonaria_022887
TetragonulaCarbonaria_022887-T1 -            981 Glyco_hydro_30C      PF17189.5     65     6e-19   63.5   9.9   2   2   5.8e-14   1.4e-11   39.9   0.2     1    65   918   978   918   978 0.96 TetragonulaCarbonaria_022887
TetragonulaCarbonaria_022890-T1 -            514 Glyco_hydro_30C      PF17189.5     65   5.9e-14   47.5   0.3   1   1   4.7e-16   1.1e-13   46.6   0.3     1    65   449   510   449   510 0.94 TetragonulaCarbonaria_022890
TetragonulaCarbonaria_022889-T1 -            507 Glyco_hydro_30C      PF17189.5     65   4.6e-11   38.2   1.1   1   1   3.1e-13   7.2e-11   37.6   0.0     1    65   444   504   444   504 0.95 TetragonulaCarbonaria_022889
TetragonulaCarbonaria_022997-T1 -            475 Glyco_hydro_9        PF00759.20   440  8.6e-133  439.3   3.9   1   1  1.5e-135    1e-132  439.1   3.9     1   440    41   463    41   463 0.93 TetragonulaCarbonaria_022997
TetragonulaCarbonaria_022353-T1 -            398 Glyco_tranf_2_3      PF13641.7    230   1.1e-20   69.8   0.0   1   1   2.1e-23   1.4e-20   69.5   0.0     5   228    55   278    52   279 0.92 TetragonulaCarbonaria_022353
TetragonulaCarbonaria_022839-T1 -            428 Glyco_transf_17      PF04724.14   349   2.9e-07   25.2   3.0   1   1   8.8e-10   6.1e-07   24.1   2.1    67   218   144   287   103   295 0.89 TetragonulaCarbonaria_022839
TetragonulaCarbonaria_022353-T1 -            398 Glyco_transf_21      PF13506.7    174   9.9e-53  173.6   0.0   1   1   1.9e-55   1.4e-52  173.1   0.0     1   174   107   279   107   279 0.95 TetragonulaCarbonaria_022353
TetragonulaCarbonaria_022375-T1 -            382 Glyco_transf_43      PF03360.17   214   7.6e-65  214.0   0.0   1   1   1.7e-67   1.2e-64  213.4   0.0     1   213   140   338   140   339 0.97 TetragonulaCarbonaria_022375
TetragonulaCarbonaria_022353-T1 -            398 Glyco_trans_2_3      PF13632.7    197   2.4e-08   29.5   3.6   1   1   3.4e-11   2.4e-08   29.5   3.6     3   195   142   330   140   335 0.81 TetragonulaCarbonaria_022353
TetragonulaCarbonaria_022999-T1 -            601 GMC_oxred_C          PF05199.14   145   5.2e-39  129.5   0.0   1   1   1.1e-40   9.2e-39  128.7   0.0     1   145   447   591   447   591 0.94 TetragonulaCarbonaria_022999
TetragonulaCarbonaria_022597-T1 -            306 GMC_oxred_C          PF05199.14   145   2.5e-34  114.3   0.0   1   1   3.8e-36   3.4e-34  113.9   0.0     1   145   148   293   148   293 0.92 TetragonulaCarbonaria_022597
TetragonulaCarbonaria_022600-T1 -            174 GMC_oxred_C          PF05199.14   145   8.8e-30   99.5   0.0   1   1   2.7e-24   2.4e-22   75.4   0.0    85   145    97   158    93   158 0.96 TetragonulaCarbonaria_022600
TetragonulaCarbonaria_022596-T1 -            220 GMC_oxred_C          PF05199.14   145   1.5e-29   98.7   0.0   1   1   1.9e-27   1.7e-25   85.7   0.0    87   144   160   218   156   219 0.96 TetragonulaCarbonaria_022596
TetragonulaCarbonaria_022595-T1 -            662 GMC_oxred_C          PF05199.14   145     8e-27   89.9   0.0   1   1   3.5e-28     3e-26   88.0   0.0     1   145   503   649   503   649 0.92 TetragonulaCarbonaria_022595
TetragonulaCarbonaria_022592-T1 -            169 GMC_oxred_C          PF05199.14   145   8.7e-16   54.1   0.0   1   1   1.2e-17   1.1e-15   53.8   0.0    73   144    74   146    36   147 0.88 TetragonulaCarbonaria_022592
TetragonulaCarbonaria_022584-T1 -             63 GMC_oxred_C          PF05199.14   145   3.2e-13   45.8   0.0   1   1   3.9e-15   3.4e-13   45.7   0.0   100   144     4    49     1    50 0.92 TetragonulaCarbonaria_022584
TetragonulaCarbonaria_022582-T1 -             76 GMC_oxred_C          PF05199.14   145   6.5e-07   25.4   0.0   1   1     8e-09     7e-07   25.3   0.0    25    97     3    74     1    76 0.80 TetragonulaCarbonaria_022582
TetragonulaCarbonaria_022999-T1 -            601 GMC_oxred_N          PF00732.20   296   1.6e-93  308.7   0.0   1   1   3.3e-95   2.5e-93  308.1   0.0     1   295    58   353    58   354 0.97 TetragonulaCarbonaria_022999
TetragonulaCarbonaria_022595-T1 -            662 GMC_oxred_N          PF00732.20   296   6.8e-42  139.2   0.0   1   1   1.5e-43   1.2e-41  138.4   0.0    78   295   181   400   173   401 0.94 TetragonulaCarbonaria_022595
TetragonulaCarbonaria_022598-T1 -            169 GMC_oxred_N          PF00732.20   296   3.8e-30  100.6   0.0   1   1   5.7e-32   4.4e-30  100.4   0.0    78   222    21   168     4   169 0.94 TetragonulaCarbonaria_022598
TetragonulaCarbonaria_022594-T1 -            260 GMC_oxred_N          PF00732.20   296   5.4e-28   93.6   0.0   1   1   6.8e-26   5.2e-24   80.5   0.0     1   152    65   247    65   253 0.73 TetragonulaCarbonaria_022594
TetragonulaCarbonaria_022586-T1 -             91 GMC_oxred_N          PF00732.20   296   5.4e-16   54.2   0.0   1   1   7.3e-18   5.7e-16   54.1   0.0    24   109     3    90     1    91 0.92 TetragonulaCarbonaria_022586
TetragonulaCarbonaria_022597-T1 -            306 GMC_oxred_N          PF00732.20   296   2.3e-14   48.8   0.2   1   1   4.4e-16   3.4e-14   48.3   0.2   251   295     2    46     1    47 0.98 TetragonulaCarbonaria_022597
TetragonulaCarbonaria_022585-T1 -            221 GMC_oxred_N          PF00732.20   296   4.2e-13   44.7   0.0   1   1   6.7e-15   5.2e-13   44.4   0.0   236   294     5    63     1    65 0.89 TetragonulaCarbonaria_022585
TetragonulaCarbonaria_022596-T1 -            220 GMC_oxred_N          PF00732.20   296   6.5e-12   40.8   0.0   1   1   1.2e-13     9e-12   40.3   0.0    89   133     1    44     1    70 0.85 TetragonulaCarbonaria_022596
TetragonulaCarbonaria_022600-T1 -            174 GMC_oxred_N          PF00732.20   296   4.5e-10   34.8   0.0   1   1   4.8e-11   3.7e-09   31.8   0.1   250   281     1    32     1    38 0.94 TetragonulaCarbonaria_022600
TetragonulaCarbonaria_022757-T1 -            482 GSH_synthase         PF03199.16   107   1.5e-32  107.6   0.1   1   1   5.3e-35   3.7e-32  106.4   0.1     2   107   204   304   203   304 0.97 TetragonulaCarbonaria_022757
TetragonulaCarbonaria_022757-T1 -            482 GSH_synth_ATP        PF03917.18   382  1.9e-139  459.9   0.3   1   1  3.2e-142  2.2e-139  459.8   0.3     2   382    18   480    17   480 0.97 TetragonulaCarbonaria_022757
TetragonulaCarbonaria_022544-T1 -            464 GTP_EFTU             PF00009.28   195   2.2e-56  185.9   1.0   1   1   8.9e-59   3.1e-56  185.4   1.0     1   194    54   246    54   247 0.94 TetragonulaCarbonaria_022544
TetragonulaCarbonaria_022386-T1 -            447 GTP_EFTU             PF00009.28   195   2.1e-44  146.8   0.0   1   1   9.6e-47   3.4e-44  146.1   0.0     1   183    21   219    21   299 0.87 TetragonulaCarbonaria_022386
TetragonulaCarbonaria_022544-T1 -            464 GTP_EFTU_D2          PF03144.26    74   2.6e-18   61.7   0.8   1   1   1.8e-20   6.3e-18   60.4   0.8     1    74   270   339   270   339 0.95 TetragonulaCarbonaria_022544
TetragonulaCarbonaria_022386-T1 -            447 GTP_EFTU_D2          PF03144.26    74   1.5e-10   36.8   0.2   1   1   1.4e-12   4.8e-10   35.2   0.2     1    74   265   332   265   332 0.97 TetragonulaCarbonaria_022386
TetragonulaCarbonaria_022386-T1 -            447 GTP_EFTU_D3          PF03143.18   108   2.6e-29   97.1   0.6   1   1   7.5e-32   2.6e-29   97.1   0.6     1   107   337   445   337   446 0.98 TetragonulaCarbonaria_022386
TetragonulaCarbonaria_022544-T1 -            464 GTP_EFTU_D3          PF03143.18   108     2e-22   75.0   0.0   1   1   1.1e-24     4e-22   74.0   0.0     2   106   344   435   343   437 0.94 TetragonulaCarbonaria_022544
TetragonulaCarbonaria_022508-T1 -            775 HATPase_c            PF02518.27   112   1.1e-08   31.1   0.6   1   1   8.3e-11   5.8e-08   28.7   0.1     7   106    24   147    19   153 0.65 TetragonulaCarbonaria_022508
TetragonulaCarbonaria_022508-T1 -            775 HATPase_c_3          PF13589.7    137   4.9e-14   47.9   0.4   1   1   7.1e-17   4.9e-14   47.9   0.4     2   106    22   128    20   154 0.77 TetragonulaCarbonaria_022508
TetragonulaCarbonaria_022499-T1 -           1054 HECT                 PF00632.26   307   1.6e-96  318.8   0.0   1   1   5.2e-99   3.7e-96  317.6   0.0     3   307   753  1054   751  1054 0.95 TetragonulaCarbonaria_022499
TetragonulaCarbonaria_022754-T1 -            444 Helicase_C           PF00271.32   111   4.5e-28   93.3   0.4   1   1   2.1e-29     5e-27   89.9   0.2     4   111   281   387   278   387 0.90 TetragonulaCarbonaria_022754
TetragonulaCarbonaria_022351-T1 -            792 Helicase_C           PF00271.32   111   9.5e-14   47.1   0.5   1   1   1.2e-15   2.8e-13   45.6   0.3     2   110   553   659   552   660 0.90 TetragonulaCarbonaria_022351
TetragonulaCarbonaria_022520-T1 -           1017 Helicase_C           PF00271.32   111   4.4e-13   45.0   0.0   1   1   5.9e-15   1.4e-12   43.4   0.0     5   111   853   960   846   960 0.89 TetragonulaCarbonaria_022520
TetragonulaCarbonaria_022719-T1 -            993 Helicase_C_2         PF13307.7    170   5.7e-57  188.0   0.0   1   1   2.7e-59   1.9e-56  186.3   0.0     2   169   546   727   545   728 0.92 TetragonulaCarbonaria_022719
TetragonulaCarbonaria_022351-T1 -            792 Helicase_C_3         PF13625.7    127   9.3e-39  127.9   0.0   1   1   2.9e-41     2e-38  126.8   0.0     1   125    80   205    80   207 0.98 TetragonulaCarbonaria_022351
TetragonulaCarbonaria_022401-T1 -            982 HELP                 PF03451.15    74   5.8e-26   85.6   0.0   1   1   1.8e-28   1.3e-25   84.5   0.0     3    73   354   420   352   421 0.95 TetragonulaCarbonaria_022401
TetragonulaCarbonaria_022530-T1 -            181 Hexapep              PF00132.25    36   7.2e-10   33.7  10.0   1   2   9.2e-08   6.4e-05   18.0   0.9     5    36    88   118    84   122 0.52 TetragonulaCarbonaria_022530
TetragonulaCarbonaria_022530-T1 -            181 Hexapep              PF00132.25    36   7.2e-10   33.7  10.0   2   2   9.6e-09   6.7e-06   21.2   0.5     3    34   109   140   107   142 0.88 TetragonulaCarbonaria_022530
TetragonulaCarbonaria_022519-T1 -           1768 HHH_7                PF14635.7    104   5.4e-43  141.1   0.0   1   1   1.6e-45   1.1e-42  140.0   0.0     1   104   941  1044   941  1044 0.99 TetragonulaCarbonaria_022519
TetragonulaCarbonaria_022519-T1 -           1768 HHH_9                PF17674.2     70   9.2e-07   25.2   0.0   1   1   1.3e-09   9.2e-07   25.2   0.0     1    70  1057  1142  1057  1142 0.67 TetragonulaCarbonaria_022519
TetragonulaCarbonaria_023009-T1 -            323 Histone              PF00125.25   131   1.1e-18   63.3   0.2   1   1   1.6e-21   1.1e-18   63.3   0.2    41   128    36   122     9   124 0.91 TetragonulaCarbonaria_023009
TetragonulaCarbonaria_022554-T1 -           1106 Hist_deacetyl        PF00850.20   307   7.3e-87  287.0   5.6   1   1   7.1e-89     5e-86  284.3   0.0     1   307   690  1007   690  1007 0.92 TetragonulaCarbonaria_022554
TetragonulaCarbonaria_022819-T1 -            286 HLH                  PF00010.27    54   2.9e-19   64.3   0.5   1   1   1.4e-21   4.9e-19   63.6   0.5     1    53   158   209   158   210 0.98 TetragonulaCarbonaria_022819
TetragonulaCarbonaria_022409-T1 -            111 HLH                  PF00010.27    54   4.7e-15   50.8   0.4   1   1   2.1e-17   7.2e-15   50.2   0.4     5    54     9    57     5    57 0.93 TetragonulaCarbonaria_022409
TetragonulaCarbonaria_022555-T1 -            668 HMG_box              PF00505.20    69   7.2e-18   60.3   0.6   1   1   3.1e-20   7.2e-18   60.3   0.6     1    69   331   399   331   399 0.98 TetragonulaCarbonaria_022555
TetragonulaCarbonaria_022508-T1 -            775 HMG_box              PF00505.20    69   1.8e-12   43.0   0.3   1   1   1.8e-14   4.1e-12   41.8   0.3     8    67   577   636   574   638 0.96 TetragonulaCarbonaria_022508
TetragonulaCarbonaria_023026-T1 -            229 HMG_box              PF00505.20    69     1e-11   40.5   0.0   1   1   7.7e-14   1.8e-11   39.8   0.0     2    35   174   207   173   210 0.95 TetragonulaCarbonaria_023026
TetragonulaCarbonaria_022555-T1 -            668 HMG_box_2            PF09011.11    73     4e-12   42.0   0.7   1   1   5.7e-15     4e-12   42.0   0.7     1    67   328   393   328   398 0.96 TetragonulaCarbonaria_022555
TetragonulaCarbonaria_022870-T1 -            242 Hormone_recep        PF00104.31   211   2.7e-23   78.1   0.0   1   1   1.2e-25     4e-23   77.6   0.0     5   150    88   213    85   221 0.87 TetragonulaCarbonaria_022870
TetragonulaCarbonaria_022876-T1 -            132 Hormone_recep        PF00104.31   211   3.7e-13   45.0   0.0   1   1   1.2e-15   4.2e-13   44.8   0.0   151   210    46   104    19   105 0.86 TetragonulaCarbonaria_022876
TetragonulaCarbonaria_022941-T1 -            190 HSP20                PF00011.22   102   2.2e-20   68.2   0.1   1   1   6.1e-23   4.2e-20   67.3   0.1     8   101   101   187    96   188 0.84 TetragonulaCarbonaria_022941
TetragonulaCarbonaria_022519-T1 -           1768 HTH_44               PF14641.7    117   1.8e-24   81.9   1.5   1   1     1e-26   7.1e-24   80.0   1.5     6   113   312   419   309   426 0.91 TetragonulaCarbonaria_022519
TetragonulaCarbonaria_022731-T1 -            606 Hydrolase            PF00702.27   210   1.4e-24   82.9   0.0   1   2   3.9e-12   2.8e-09   33.0   0.0     1   205    21   251    21   256 0.68 TetragonulaCarbonaria_022731
TetragonulaCarbonaria_022731-T1 -            606 Hydrolase            PF00702.27   210   1.4e-24   82.9   0.0   2   2   1.6e-15   1.1e-12   44.0   0.0     1   210   320   557   320   557 0.80 TetragonulaCarbonaria_022731
TetragonulaCarbonaria_022731-T1 -            606 Hydrolase_6          PF13344.7    101   6.7e-60  194.9   0.5   1   2   9.7e-33   6.8e-30   98.6   0.0     1   100    24   123    24   124 0.99 TetragonulaCarbonaria_022731
TetragonulaCarbonaria_022731-T1 -            606 Hydrolase_6          PF13344.7    101   6.7e-60  194.9   0.5   2   2   2.4e-31   1.7e-28   94.1   0.1     1   101   323   423   323   423 0.99 TetragonulaCarbonaria_022731
TetragonulaCarbonaria_022731-T1 -            606 Hydrolase_like       PF13242.7     75   3.4e-34  112.3   0.0   1   2   7.5e-18   5.3e-15   50.8   0.0     1    60   215   274   215   296 0.82 TetragonulaCarbonaria_022731
TetragonulaCarbonaria_022731-T1 -            606 Hydrolase_like       PF13242.7     75   3.4e-34  112.3   0.0   2   2   2.1e-20   1.5e-17   58.9   0.0     2    59   517   574   516   599 0.83 TetragonulaCarbonaria_022731
TetragonulaCarbonaria_022895-T1 -            275 I-set                PF07679.17    90   5.6e-20   66.7   0.0   1   2   3.5e-12   6.2e-10   34.5   0.0     1    76    40   127    40   131 0.89 TetragonulaCarbonaria_022895
TetragonulaCarbonaria_022895-T1 -            275 I-set                PF07679.17    90   5.6e-20   66.7   0.0   2   2   8.2e-11   1.4e-08   30.1   0.0     8    78   151   229   144   238 0.80 TetragonulaCarbonaria_022895
TetragonulaCarbonaria_022753-T1 -            628 I-set                PF07679.17    90   3.6e-14   48.1   0.0   1   1   3.5e-16   6.2e-14   47.3   0.0     7    90   266   358   260   358 0.90 TetragonulaCarbonaria_022753
TetragonulaCarbonaria_022909-T1 -            258 I-set                PF07679.17    90   4.6e-11   38.1   0.0   1   1   4.7e-13   8.2e-11   37.3   0.0     5    76    38   120    33   126 0.86 TetragonulaCarbonaria_022909
TetragonulaCarbonaria_022913-T1 -            144 I-set                PF07679.17    90   3.2e-07   25.8   0.0   1   1   2.8e-09   4.9e-07   25.2   0.0    13    79    31   105    23   113 0.79 TetragonulaCarbonaria_022913
TetragonulaCarbonaria_022841-T1 -            483 IBR                  PF01485.22    62   9.3e-19   62.9  42.1   1   2   1.2e-14   8.4e-12   40.6   5.2     2    62   280   340   279   340 0.91 TetragonulaCarbonaria_022841
TetragonulaCarbonaria_022841-T1 -            483 IBR                  PF01485.22    62   9.3e-19   62.9  42.1   2   2   6.2e-12   4.3e-09   31.9   8.4     3    53   378   424   372   430 0.86 TetragonulaCarbonaria_022841
TetragonulaCarbonaria_022895-T1 -            275 ig                   PF00047.26    87   4.2e-19   64.0   0.1   1   2   1.8e-08   3.2e-06   22.7   0.1     4    78    48   130    45   134 0.90 TetragonulaCarbonaria_022895
TetragonulaCarbonaria_022895-T1 -            275 ig                   PF00047.26    87   4.2e-19   64.0   0.1   2   2   1.3e-13   2.3e-11   39.2   0.0     3    80   150   232   148   237 0.93 TetragonulaCarbonaria_022895
TetragonulaCarbonaria_022913-T1 -            144 ig                   PF00047.26    87   1.5e-10   36.6   0.0   1   1   1.4e-12   2.4e-10   35.9   0.0     8    81    30   108    24   110 0.90 TetragonulaCarbonaria_022913
TetragonulaCarbonaria_022909-T1 -            258 ig                   PF00047.26    87   9.1e-08   27.7   0.1   1   1   8.8e-10   1.5e-07   26.9   0.1     2    79    39   124    38   130 0.90 TetragonulaCarbonaria_022909
TetragonulaCarbonaria_022753-T1 -            628 ig                   PF00047.26    87   2.3e-07   26.4   0.0   1   1   2.6e-09   4.6e-07   25.4   0.0     4    86   267   355   264   356 0.83 TetragonulaCarbonaria_022753
TetragonulaCarbonaria_022895-T1 -            275 Ig_2                 PF13895.7     79   3.6e-13   45.1   0.1   1   1   1.3e-11     3e-09   32.6   0.0     9    67   153   230   141   239 0.76 TetragonulaCarbonaria_022895
TetragonulaCarbonaria_022913-T1 -            144 Ig_2                 PF13895.7     79     9e-10   34.2   0.0   1   1   6.1e-12   1.4e-09   33.6   0.0    11    75    30   109    17   113 0.75 TetragonulaCarbonaria_022913
TetragonulaCarbonaria_022753-T1 -            628 Ig_2                 PF13895.7     79   1.8e-08   30.1   0.0   1   1   2.1e-10     5e-08   28.7   0.0     9    79   269   358   260   358 0.77 TetragonulaCarbonaria_022753
TetragonulaCarbonaria_022895-T1 -            275 Ig_3                 PF13927.7     79   9.7e-19   63.2   0.1   1   1     3e-13     7e-11   38.0   0.0    13    79   155   228   142   228 0.79 TetragonulaCarbonaria_022895
TetragonulaCarbonaria_022753-T1 -            628 Ig_3                 PF13927.7     79   1.5e-13   46.6   0.0   1   1   1.4e-15   3.2e-13   45.6   0.0     6    79   264   345   259   345 0.87 TetragonulaCarbonaria_022753
TetragonulaCarbonaria_022913-T1 -            144 Ig_3                 PF13927.7     79   1.6e-10   36.9   0.0   1   1   9.5e-13   2.2e-10   36.4   0.0    14    79    31   103    17   103 0.80 TetragonulaCarbonaria_022913
TetragonulaCarbonaria_022759-T1 -            349 IMPDH                PF00478.26   345   9.4e-88  289.8   0.1   1   1   2.1e-90   1.5e-87  289.2   0.1     2   336    10   337     9   340 0.93 TetragonulaCarbonaria_022759
TetragonulaCarbonaria_022953-T1 -            883 INCENP_ARK-bind      PF03941.16    55   4.4e-08   28.4   2.0   1   1   1.4e-09   9.6e-07   24.1   0.5     4    55   800   855   796   855 0.85 TetragonulaCarbonaria_022953
TetragonulaCarbonaria_023006-T1 -            549 Inhibitor_I29        PF08246.13    58   6.1e-11   38.1   0.2   1   1     2e-13   1.4e-10   36.9   0.2     1    57   246   301   246   302 0.96 TetragonulaCarbonaria_023006
TetragonulaCarbonaria_022793-T1 -            822 Ion_trans            PF00520.32   245   3.8e-29   97.0  15.2   1   1   2.4e-31   5.6e-29   96.5  15.2     3   240   292   522   290   527 0.89 TetragonulaCarbonaria_022793
TetragonulaCarbonaria_022769-T1 -            316 Ion_trans            PF00520.32   245   3.9e-21   70.8   2.4   1   1   2.2e-23   5.2e-21   70.4   2.4     2   196   111   306   110   316 0.89 TetragonulaCarbonaria_022769
TetragonulaCarbonaria_022800-T1 -            893 Ion_trans            PF00520.32   245   2.5e-16   55.0  18.9   1   1   2.2e-18     5e-16   54.0  18.9     4   239   499   726   496   731 0.84 TetragonulaCarbonaria_022800
TetragonulaCarbonaria_022793-T1 -            822 Ion_trans_2          PF07885.17    79   6.3e-13   44.0   8.2   1   1   9.1e-16   6.3e-13   44.0   8.2     7    75   441   517   430   520 0.83 TetragonulaCarbonaria_022793
TetragonulaCarbonaria_022499-T1 -           1054 IQ                   PF00612.28    21   6.6e-06   21.1   0.4   1   1   2.8e-08     2e-05   19.6   0.4     1    21    46    66    46    66 0.93 TetragonulaCarbonaria_022499
TetragonulaCarbonaria_022491-T1 -            562 IQ_SEC7_PH           PF16453.6    135   4.1e-08   28.7   0.0   1   1   1.8e-10   1.2e-07   27.2   0.0    25   120   294   386   279   391 0.84 TetragonulaCarbonaria_022491
TetragonulaCarbonaria_022781-T1 -            476 IRS                  PF02174.18   100   8.3e-26   85.3   0.0   1   1   2.1e-28   1.5e-25   84.5   0.0     3    97    16   104    14   107 0.93 TetragonulaCarbonaria_022781
TetragonulaCarbonaria_022445-T1 -            248 JHBP                 PF06585.12   239   1.4e-36  121.3   4.9   1   1   2.2e-39   1.5e-36  121.2   4.9    33   238    42   243    10   244 0.96 TetragonulaCarbonaria_022445
TetragonulaCarbonaria_022612-T1 -            590 Jiraiya              PF15038.7    169   6.8e-66  216.3  16.7   1   1   1.5e-68     1e-65  215.7  16.7     1   167   258   419   258   421 0.96 TetragonulaCarbonaria_022612
TetragonulaCarbonaria_022793-T1 -            822 KCNQ_channel         PF03520.15   189   1.7e-28   95.0   2.7   1   1     9e-31   6.3e-28   93.2   2.7    47   184   679   806   649   811 0.76 TetragonulaCarbonaria_022793
TetragonulaCarbonaria_022878-T1 -            464 Kdo                  PF06293.15   207   6.2e-07   24.4   0.8   1   1   1.1e-08   3.7e-06   21.8   0.0    95   170   163   233   159   258 0.80 TetragonulaCarbonaria_022878
TetragonulaCarbonaria_022500-T1 -            754 Kelch_1              PF01344.26    46   9.5e-20   65.4  11.7   1   1   3.1e-12   2.2e-09   32.2   0.3    13    41   276   304   274   305 0.94 TetragonulaCarbonaria_022500
TetragonulaCarbonaria_022500-T1 -            754 Kelch_3              PF13415.7     49   5.4e-29   95.5   3.6   1   1     9e-16   6.3e-13   44.2   0.0     3    48   276   325   274   326 0.85 TetragonulaCarbonaria_022500
TetragonulaCarbonaria_022500-T1 -            754 Kelch_4              PF13418.7     49   1.8e-22   74.6   6.6   1   1   3.5e-12   2.5e-09   32.5   0.1     2    44   263   305   262   316 0.90 TetragonulaCarbonaria_022500
TetragonulaCarbonaria_022500-T1 -            754 Kelch_5              PF13854.7     42   4.5e-16   53.8   5.1   1   1   8.8e-10   6.2e-07   24.6   0.0     2    42   260   300   260   300 0.92 TetragonulaCarbonaria_022500
TetragonulaCarbonaria_022758-T1 -            739 KH_1                 PF00013.30    66   3.8e-71  230.3  22.7   1   4   9.4e-22   6.5e-19   63.0   0.1     3    65   111   172   109   173 0.92 TetragonulaCarbonaria_022758
TetragonulaCarbonaria_022758-T1 -            739 KH_1                 PF00013.30    66   3.8e-71  230.3  22.7   2   4   1.2e-21   8.6e-19   62.6   0.6     3    66   202   265   200   265 0.93 TetragonulaCarbonaria_022758
TetragonulaCarbonaria_022758-T1 -            739 KH_1                 PF00013.30    66   3.8e-71  230.3  22.7   3   4   1.2e-19   8.2e-17   56.3   2.4     2    66   304   368   303   368 0.92 TetragonulaCarbonaria_022758
TetragonulaCarbonaria_022758-T1 -            739 KH_1                 PF00013.30    66   3.8e-71  230.3  22.7   4   4   3.5e-21   2.4e-18   61.2   1.8     2    63   420   481   419   484 0.89 TetragonulaCarbonaria_022758
TetragonulaCarbonaria_022758-T1 -            739 KH_2                 PF07650.18    78   4.6e-21   69.9  15.4   1   2   1.8e-09   1.2e-06   23.7   0.9    23    60   300   337   297   371 0.88 TetragonulaCarbonaria_022758
TetragonulaCarbonaria_022758-T1 -            739 KH_2                 PF07650.18    78   4.6e-21   69.9  15.4   2   2   2.9e-09     2e-06   23.0   0.1    26    58   419   451   414   467 0.88 TetragonulaCarbonaria_022758
TetragonulaCarbonaria_022812-T1 -            280 KIAA1430             PF13879.7    102   5.1e-11   38.7  12.7   1   1   7.3e-14   5.1e-11   38.7  12.7    11   102   174   260   169   260 0.85 TetragonulaCarbonaria_022812
TetragonulaCarbonaria_022395-T1 -            637 Kinesin              PF00225.24   333  5.3e-106  349.7   0.0   1   1  7.6e-109  5.3e-106  349.7   0.0     1   332   295   620   295   621 0.91 TetragonulaCarbonaria_022395
TetragonulaCarbonaria_022846-T1 -            317 KR                   PF08659.11   180     5e-15   51.3   0.3   1   1   1.1e-17   7.5e-15   50.7   0.3     4   166    52   216    50   228 0.84 TetragonulaCarbonaria_022846
TetragonulaCarbonaria_022815-T1 -           1365 La                   PF05383.18    59   1.9e-21   71.3   0.3   1   1   1.5e-23     1e-20   69.0   0.1     2    57   500   553   499   555 0.96 TetragonulaCarbonaria_022815
TetragonulaCarbonaria_022756-T1 -           1689 Ldl_recept_a         PF00057.19    37   1.3e-72  235.2 216.1   1   8   1.4e-13   1.6e-11   39.7   9.6     2    37    24    60    23    60 0.97 TetragonulaCarbonaria_022756
TetragonulaCarbonaria_022756-T1 -           1689 Ldl_recept_a         PF00057.19    37   1.3e-72  235.2 216.1   2   8   8.1e-12   9.4e-10   34.0  14.7     2    37    71   107    70   107 0.97 TetragonulaCarbonaria_022756
TetragonulaCarbonaria_022756-T1 -           1689 Ldl_recept_a         PF00057.19    37   1.3e-72  235.2 216.1   3   8   5.2e-14   6.1e-12   41.0  13.9     2    37   112   146   111   146 0.97 TetragonulaCarbonaria_022756
TetragonulaCarbonaria_022756-T1 -           1689 Ldl_recept_a         PF00057.19    37   1.3e-72  235.2 216.1   4   8     3e-13   3.5e-11   38.6  14.0     2    37   976  1012   975  1012 0.97 TetragonulaCarbonaria_022756
TetragonulaCarbonaria_022756-T1 -           1689 Ldl_recept_a         PF00057.19    37   1.3e-72  235.2 216.1   5   8   7.4e-09   8.6e-07   24.6   4.1    11    37  1044  1070  1042  1070 0.96 TetragonulaCarbonaria_022756
TetragonulaCarbonaria_022756-T1 -           1689 Ldl_recept_a         PF00057.19    37   1.3e-72  235.2 216.1   6   8   1.4e-09   1.6e-07   26.9   9.3     2    37  1080  1116  1079  1116 0.98 TetragonulaCarbonaria_022756
TetragonulaCarbonaria_022756-T1 -           1689 Ldl_recept_a         PF00057.19    37   1.3e-72  235.2 216.1   7   8     4e-13   4.6e-11   38.2  16.2     2    37  1118  1153  1117  1153 0.98 TetragonulaCarbonaria_022756
TetragonulaCarbonaria_022756-T1 -           1689 Ldl_recept_a         PF00057.19    37   1.3e-72  235.2 216.1   8   8   2.1e-11   2.5e-09   32.7  10.9     2    37  1168  1202  1167  1202 0.92 TetragonulaCarbonaria_022756
TetragonulaCarbonaria_022487-T1 -             84 Ldl_recept_a         PF00057.19    37   1.1e-21   72.2  26.4   1   2   2.4e-14   2.8e-12   42.1   5.8     3    37     5    41     3    41 0.93 TetragonulaCarbonaria_022487
TetragonulaCarbonaria_022487-T1 -             84 Ldl_recept_a         PF00057.19    37   1.1e-21   72.2  26.4   2   2   1.4e-12   1.7e-10   36.4  12.6     2    37    44    79    43    79 0.98 TetragonulaCarbonaria_022487
TetragonulaCarbonaria_022486-T1 -            647 Ldl_recept_a         PF00057.19    37   1.1e-15   53.0  24.5   1   2     2e-11   2.3e-09   32.8   6.0     3    37   548   582   546   582 0.97 TetragonulaCarbonaria_022486
TetragonulaCarbonaria_022486-T1 -            647 Ldl_recept_a         PF00057.19    37   1.1e-15   53.0  24.5   2   2   5.6e-09   6.5e-07   25.0  10.5     3    37   584   620   583   620 0.94 TetragonulaCarbonaria_022486
TetragonulaCarbonaria_022339-T1 -           1095 Ldl_recept_a         PF00057.19    37   7.9e-12   40.7  10.8   1   1   6.8e-14   7.9e-12   40.7  10.8     3    37    66   101    64   101 0.95 TetragonulaCarbonaria_022339
TetragonulaCarbonaria_022483-T1 -            561 Ldl_recept_a         PF00057.19    37   3.8e-10   35.3   7.6   1   1   3.3e-12   3.8e-10   35.3   7.6     2    37   152   187   151   187 0.97 TetragonulaCarbonaria_022483
TetragonulaCarbonaria_022549-T1 -            563 Ldl_recept_a         PF00057.19    37   1.5e-08   30.2   8.5   1   1   1.3e-10   1.5e-08   30.2   8.5     5    37   446   479   441   479 0.92 TetragonulaCarbonaria_022549
TetragonulaCarbonaria_022756-T1 -           1689 Ldl_recept_b         PF00058.18    42   2.3e-42  138.7  19.0   1   2   5.9e-10   4.1e-07   25.8   0.2     1    42   330   372   330   372 0.96 TetragonulaCarbonaria_022756
TetragonulaCarbonaria_022756-T1 -           1689 Ldl_recept_b         PF00058.18    42   2.3e-42  138.7  19.0   2   2   1.1e-12   7.5e-10   34.6   0.0     1    41   462   501   462   502 0.97 TetragonulaCarbonaria_022756
TetragonulaCarbonaria_023016-T1 -            350 Lipase               PF00151.20   336   4.7e-50  166.1   0.0   1   1   8.3e-53   5.8e-50  165.9   0.0    30   336    43   328    18   328 0.87 TetragonulaCarbonaria_023016
TetragonulaCarbonaria_022797-T1 -            988 Lon_C                PF05362.14   205   1.4e-73  242.2   0.1   1   1   5.3e-76   3.7e-73  240.8   0.1     2   201   748   953   747   956 0.95 TetragonulaCarbonaria_022797
TetragonulaCarbonaria_022797-T1 -            988 LON_substr_bdg       PF02190.17   205   5.1e-37  123.1   5.2   1   1   1.5e-39   1.1e-36  122.1   5.2     2   205   110   379   109   379 0.88 TetragonulaCarbonaria_022797
TetragonulaCarbonaria_022764-T1 -            330 LPMO_10              PF03067.16   192     3e-31  104.9   1.9   1   1   5.3e-34   3.7e-31  104.6   1.9     1   192    36   223    36   223 0.86 TetragonulaCarbonaria_022764
TetragonulaCarbonaria_023001-T1 -            530 LRR_4                PF12799.8     43   1.8e-23   77.6  51.9   1   1   1.7e-10     3e-08   29.3   2.3     1    39    68   107    68   112 0.91 TetragonulaCarbonaria_023001
TetragonulaCarbonaria_022753-T1 -            628 LRR_4                PF12799.8     43   1.7e-14   49.1  16.7   1   1   3.6e-10   6.3e-08   28.3   0.6     1    35    79   116    79   123 0.92 TetragonulaCarbonaria_022753
TetragonulaCarbonaria_022753-T1 -            628 LRR_5                PF13306.7    128   1.4e-11   39.9   0.0   1   2   2.2e-07   0.00015   17.1   0.0    57   126    79   152    60   153 0.52 TetragonulaCarbonaria_022753
TetragonulaCarbonaria_022753-T1 -            628 LRR_5                PF13306.7    128   1.4e-11   39.9   0.0   2   2   4.3e-11     3e-08   29.1   0.0     4    89   119   208   116   214 0.87 TetragonulaCarbonaria_022753
TetragonulaCarbonaria_022753-T1 -            628 LRR_8                PF13855.7     61   5.5e-50  162.5  50.2   1   5     4e-11   6.9e-09   30.8   0.9     5    61    57   115    53   115 0.82 TetragonulaCarbonaria_022753
TetragonulaCarbonaria_022753-T1 -            628 LRR_8                PF13855.7     61   5.5e-50  162.5  50.2   2   5   1.6e-15   2.7e-13   44.9   2.8     1    61    79   139    79   139 0.98 TetragonulaCarbonaria_022753
TetragonulaCarbonaria_022753-T1 -            628 LRR_8                PF13855.7     61   5.5e-50  162.5  50.2   3   5   1.4e-14   2.5e-12   41.8   6.2     2    61   104   163   103   163 0.98 TetragonulaCarbonaria_022753
TetragonulaCarbonaria_022753-T1 -            628 LRR_8                PF13855.7     61   5.5e-50  162.5  50.2   4   5   9.5e-17   1.7e-14   48.8   5.1     3    61   129   187   127   187 0.98 TetragonulaCarbonaria_022753
TetragonulaCarbonaria_022753-T1 -            628 LRR_8                PF13855.7     61   5.5e-50  162.5  50.2   5   5   7.6e-18   1.3e-15   52.3   4.6     1    60   151   210   151   210 0.98 TetragonulaCarbonaria_022753
TetragonulaCarbonaria_023001-T1 -            530 LRR_8                PF13855.7     61   1.3e-28   94.0  34.0   1   3   9.7e-13   1.7e-10   36.0   4.3     2    61    69   126    68   126 0.96 TetragonulaCarbonaria_023001
TetragonulaCarbonaria_023001-T1 -            530 LRR_8                PF13855.7     61   1.3e-28   94.0  34.0   2   3   1.6e-10   2.7e-08   28.9   5.6     2    61    92   148    91   148 0.95 TetragonulaCarbonaria_023001
TetragonulaCarbonaria_023001-T1 -            530 LRR_8                PF13855.7     61   1.3e-28   94.0  34.0   3   3     1e-11   1.8e-09   32.7   0.1     2    61   161   218   160   218 0.95 TetragonulaCarbonaria_023001
TetragonulaCarbonaria_022430-T1 -            354 LRR_8                PF13855.7     61     9e-22   72.1   1.2   1   1   8.4e-16   1.5e-13   45.8   0.1     2    61    96   154    95   154 0.98 TetragonulaCarbonaria_022430
TetragonulaCarbonaria_022940-T1 -            468 LRR_8                PF13855.7     61   3.3e-16   54.3  15.3   1   1   9.3e-13   1.6e-10   36.0   1.9     1    61   317   375   317   375 0.98 TetragonulaCarbonaria_022940
TetragonulaCarbonaria_022484-T1 -            109 LSM                  PF01423.23    67   2.3e-21   70.7   0.0   1   1   4.1e-24   2.8e-21   70.4   0.0     2    67    21    93    20    93 0.98 TetragonulaCarbonaria_022484
TetragonulaCarbonaria_022370-T1 -            317 LUC7                 PF03194.16   251     4e-58  192.4  13.7   1   1   5.8e-61     4e-58  192.4  13.7    52   247     1   189     1   195 0.96 TetragonulaCarbonaria_022370
TetragonulaCarbonaria_022829-T1 -            661 Metallophos          PF00149.29   205   1.4e-12   44.0   0.1   1   1   3.1e-15   2.2e-12   43.3   0.1     2   204    65   276    64   277 0.69 TetragonulaCarbonaria_022829
TetragonulaCarbonaria_022402-T1 -            626 Methyltransf_12      PF08242.13    99   4.2e-11   38.9   0.0   1   1   1.7e-12   1.2e-09   34.3   0.0     1    99   336   488   336   488 0.91 TetragonulaCarbonaria_022402
TetragonulaCarbonaria_022402-T1 -            626 Methyltransf_23      PF13489.7    165   4.2e-12   41.6   0.0   1   1   1.2e-14   8.3e-12   40.6   0.0    20   126   329   499   302   528 0.73 TetragonulaCarbonaria_022402
TetragonulaCarbonaria_022402-T1 -            626 Methyltransf_25      PF13649.7     97   2.7e-14   49.1   0.0   1   1   9.8e-11   2.3e-08   30.1   0.0     1    43   335   377   335   402 0.86 TetragonulaCarbonaria_022402
TetragonulaCarbonaria_022470-T1 -            571 Methyltransf_25      PF13649.7     97   3.3e-09   32.8   0.0   1   1   4.9e-11   1.1e-08   31.1   0.0     2    58   406   461   405   479 0.93 TetragonulaCarbonaria_022470
TetragonulaCarbonaria_022371-T1 -            603 Methyltransf_25      PF13649.7     97   4.1e-09   32.5   0.0   1   1   8.5e-11     2e-08   30.3   0.0     1    97   163   258   163   258 0.89 TetragonulaCarbonaria_022371
TetragonulaCarbonaria_022402-T1 -            626 Methyltransf_31      PF13847.7    152   3.3e-12   41.9   0.1   1   1   1.2e-10   4.1e-08   28.6   0.1     5    50   333   377   331   395 0.92 TetragonulaCarbonaria_022402
TetragonulaCarbonaria_022470-T1 -            571 Methyltransf_31      PF13847.7    152   6.1e-11   37.8   0.0   1   1   3.5e-13   1.2e-10   36.8   0.0     3    67   401   463   399   526 0.86 TetragonulaCarbonaria_022470
TetragonulaCarbonaria_022399-T1 -            709 Methyltr_RsmB-F      PF01189.18   200   1.7e-31  104.8   0.0   1   1   5.6e-34   3.9e-31  103.6   0.0     2   164   222   385   221   427 0.77 TetragonulaCarbonaria_022399
TetragonulaCarbonaria_022535-T1 -            526 MFS_1                PF07690.17   353   8.5e-65  214.3  23.1   1   1   3.3e-63   7.8e-61  201.3  22.8     2   353    52   455    47   455 0.88 TetragonulaCarbonaria_022535
TetragonulaCarbonaria_023015-T1 -            776 MFS_1                PF07690.17   353   2.1e-40  134.1  34.9   1   1   8.5e-42     2e-39  130.9  31.6     1   353   229   612   229   612 0.89 TetragonulaCarbonaria_023015
TetragonulaCarbonaria_022496-T1 -            534 MFS_1                PF07690.17   353     1e-26   89.1  21.2   1   1   4.3e-29     1e-26   89.1  21.2     2   297    65   353    64   362 0.89 TetragonulaCarbonaria_022496
TetragonulaCarbonaria_022418-T1 -            642 MH1                  PF03165.17   103   2.6e-14   48.7   0.1   1   1   7.3e-17   5.1e-14   47.8   0.1     2   101    27   128    26   130 0.91 TetragonulaCarbonaria_022418
TetragonulaCarbonaria_022395-T1 -            637 Microtub_bd          PF16796.6    155   5.7e-62  203.6   0.1   1   1   4.8e-64   3.3e-61  201.1   0.0     3   155   271   442   269   442 0.98 TetragonulaCarbonaria_022395
TetragonulaCarbonaria_022366-T1 -            794 MIF4G                PF02854.20   212   1.5e-25   85.5   0.0   1   1   4.6e-28   3.2e-25   84.4   0.0    13   210    45   240    31   242 0.91 TetragonulaCarbonaria_022366
TetragonulaCarbonaria_022366-T1 -            794 MIF4G_like           PF09088.12   191   1.3e-38  128.1   1.3   1   1   3.9e-39   2.7e-36  120.5   0.4    64   191   347   474   342   474 0.97 TetragonulaCarbonaria_022366
TetragonulaCarbonaria_022366-T1 -            794 MIF4G_like_2         PF09090.12   274   3.5e-94  310.7   2.9   1   1     1e-96   6.9e-94  309.7   2.9     1   274   488   764   488   764 0.94 TetragonulaCarbonaria_022366
TetragonulaCarbonaria_022885-T1 -            574 MMR_HSR1             PF01926.24   114   2.2e-17   58.6   0.0   1   1   6.9e-18   9.7e-16   53.3   0.0     2    57   330   383   329   421 0.86 TetragonulaCarbonaria_022885
TetragonulaCarbonaria_022398-T1 -            759 MMR_HSR1             PF01926.24   114   5.3e-10   34.8   3.3   1   1     4e-11   5.6e-09   31.5   0.0     1   113    96   254    96   255 0.85 TetragonulaCarbonaria_022398
TetragonulaCarbonaria_022544-T1 -            464 MMR_HSR1             PF01926.24   114   2.3e-06   23.1   0.2   1   1     3e-08   4.2e-06   22.3   0.2     2   100    59   166    58   190 0.73 TetragonulaCarbonaria_022544
TetragonulaCarbonaria_022705-T1 -            284 Mob1_phocein         PF03637.18   170   9.9e-64  209.9   0.0   1   1   1.8e-66   1.2e-63  209.6   0.0     4   169    86   251    83   252 0.97 TetragonulaCarbonaria_022705
TetragonulaCarbonaria_022558-T1 -            378 MoCF_biosynth        PF00994.25   144   1.9e-14   48.9   0.0   1   1   6.1e-17   4.3e-14   47.8   0.0    60   139     5   107     2   111 0.94 TetragonulaCarbonaria_022558
TetragonulaCarbonaria_022502-T1 -            652 MT                   PF12777.8    344   2.4e-54  180.0   2.6   1   1   9.7e-57   3.4e-54  179.5   2.6     2   341   201   547   200   550 0.87 TetragonulaCarbonaria_022502
TetragonulaCarbonaria_022970-T1 -           1663 MT                   PF12777.8    344   4.9e-34  113.3  11.8   1   2   4.2e-24   1.5e-21   72.2   4.2     2   192  1055  1256  1054  1256 0.88 TetragonulaCarbonaria_022970
TetragonulaCarbonaria_022970-T1 -           1663 MT                   PF12777.8    344   4.9e-34  113.3  11.8   2   2     9e-17   3.1e-14   48.1   0.9   215   337  1252  1374  1251  1380 0.95 TetragonulaCarbonaria_022970
TetragonulaCarbonaria_022371-T1 -            603 MTS                  PF05175.15   170   1.5e-08   29.8   0.0   1   1   5.7e-10   1.3e-07   26.8   0.0    23   136   151   260   147   262 0.77 TetragonulaCarbonaria_022371
TetragonulaCarbonaria_022470-T1 -            571 MTS                  PF05175.15   170   6.2e-07   24.6   0.0   1   1   5.1e-09   1.2e-06   23.7   0.0    30   102   399   475   376   498 0.74 TetragonulaCarbonaria_022470
TetragonulaCarbonaria_022402-T1 -            626 MTS                  PF05175.15   170   3.3e-06   22.2   0.0   1   1   2.7e-08   6.2e-06   21.3   0.0    31    77   331   377   312   396 0.87 TetragonulaCarbonaria_022402
TetragonulaCarbonaria_022500-T1 -            754 Muskelin_N           PF06588.12   199   4.3e-79  260.5   0.7   1   1   1.1e-81   7.7e-79  259.6   0.7     3   199    11   206     9   206 0.98 TetragonulaCarbonaria_022500
TetragonulaCarbonaria_022565-T1 -            375 MutS_IV              PF05190.19    92   4.7e-07   25.5   0.1   1   1   1.4e-09   9.5e-07   24.6   0.1     1    89    33   125    33   128 0.89 TetragonulaCarbonaria_022565
TetragonulaCarbonaria_022565-T1 -            375 MutS_V               PF00488.22   188   1.2e-48  161.0   0.7   1   1   3.5e-51   2.4e-48  160.0   0.7     1   136   217   351   217   364 0.97 TetragonulaCarbonaria_022565
TetragonulaCarbonaria_022427-T1 -             70 MWFE                 PF15879.6     55   1.1e-07   27.4   0.0   1   1   1.9e-10   1.3e-07   27.1   0.0     1    54     2    55     2    56 0.98 TetragonulaCarbonaria_022427
TetragonulaCarbonaria_022583-T1 -            114 NAD_binding_1        PF00175.22   109   5.4e-11   38.6   0.0   1   1   1.5e-12     1e-09   34.4   0.0     1   108    18   113    18   114 0.85 TetragonulaCarbonaria_022583
TetragonulaCarbonaria_022883-T1 -            515 NAD_binding_4        PF07993.13   257   4.8e-72  237.6   0.0   1   1   1.7e-74     6e-72  237.3   0.0     1   256    18   287    18   288 0.99 TetragonulaCarbonaria_022883
TetragonulaCarbonaria_022901-T1 -            345 NAD_binding_4        PF07993.13   257   5.8e-20   66.9   0.0   1   1   1.9e-20   6.7e-18   60.2   0.0     1   106    16   122    16   138 0.92 TetragonulaCarbonaria_022901
TetragonulaCarbonaria_022383-T1 -            517 NAD_binding_8        PF13450.7     68     6e-13   44.3   0.1   1   1   4.6e-15   1.6e-12   42.9   0.1     1    55    19    74    19    84 0.88 TetragonulaCarbonaria_022383
TetragonulaCarbonaria_022804-T1 -            388 NAP                  PF00956.19   271  1.6e-108  357.4   6.4   1   1  2.3e-111  1.6e-108  357.4   6.4     1   271    62   337    62   337 0.96 TetragonulaCarbonaria_022804
TetragonulaCarbonaria_022947-T1 -            122 NDUF_C2              PF06374.12   109   1.8e-18   62.2   0.0   1   1   2.9e-21     2e-18   62.1   0.0     1   109    14   122    14   122 0.90 TetragonulaCarbonaria_022947
TetragonulaCarbonaria_022728-T1 -            195 Neur_chan_LBD        PF02931.24   217   1.4e-28   95.2   0.0   1   1   5.4e-31   1.9e-28   94.8   0.0     3   121    47   164    45   173 0.93 TetragonulaCarbonaria_022728
TetragonulaCarbonaria_022729-T1 -            435 Neur_chan_LBD        PF02931.24   217   7.6e-18   60.1   0.0   1   1   3.2e-20   1.1e-17   59.6   0.0   120   217    96   185    90   185 0.81 TetragonulaCarbonaria_022729
TetragonulaCarbonaria_022729-T1 -            435 Neur_chan_memb       PF02932.17   238   1.4e-29   99.2   9.3   1   1   2.6e-28   1.8e-25   85.8   5.3     2    83   193   274   192   315 0.97 TetragonulaCarbonaria_022729
TetragonulaCarbonaria_022415-T1 -            408 NfI_DNAbd_pre-N      PF10524.10    41   2.6e-27   89.9   3.3   1   1   5.8e-30     4e-27   89.3   3.3     5    41     2    38     1    38 0.98 TetragonulaCarbonaria_022415
TetragonulaCarbonaria_022778-T1 -            340 NOA36                PF06524.13   307  6.4e-165  543.3  80.1   1   1    4e-166  2.8e-163  537.9  80.1     1   305     1   309     1   332 0.87 TetragonulaCarbonaria_022778
TetragonulaCarbonaria_022783-T1 -            677 Nop52                PF05997.13   216   3.8e-59  195.5   5.6   1   1   5.5e-62   3.8e-59  195.5   5.6     2   215    41   244    40   245 0.96 TetragonulaCarbonaria_022783
TetragonulaCarbonaria_022480-T1 -           1354 NPC1_N               PF16414.6    246   5.3e-79  260.7  13.2   1   1   7.6e-82   5.3e-79  260.7  11.0     2   245    26   267    25   268 0.96 TetragonulaCarbonaria_022480
TetragonulaCarbonaria_022575-T1 -           1397 Nucleoporin2         PF04096.15   149   3.2e-48  159.0   0.0   1   1   1.3e-50     9e-48  157.6   0.0     2   149   326   471   325   471 0.98 TetragonulaCarbonaria_022575
TetragonulaCarbonaria_022776-T1 -            333 Nuc_sug_transp       PF04142.16   315  6.6e-127  418.4  24.1   1   1  3.3e-129  7.6e-127  418.2  24.1     3   315    10   316     8   316 0.98 TetragonulaCarbonaria_022776
TetragonulaCarbonaria_022776-T2 -            238 Nuc_sug_transp       PF04142.16   315   4.7e-85  280.9  16.2   1   1   2.4e-87   5.5e-85  280.7  16.2   113   315    23   221     8   221 0.96 TetragonulaCarbonaria_022776
TetragonulaCarbonaria_022835-T1 -            340 Nuc_sug_transp       PF04142.16   315   3.8e-35  116.9  33.3   1   1     2e-37   4.6e-35  116.7  33.3    25   315    35   321    15   321 0.82 TetragonulaCarbonaria_022835
TetragonulaCarbonaria_022479-T1 -            240 NUDIX                PF00293.29   131     6e-14   47.6   0.0   1   1   1.2e-16   8.7e-14   47.1   0.0     3   115    63   177    61   191 0.80 TetragonulaCarbonaria_022479
TetragonulaCarbonaria_022575-T1 -           1397 Nup96                PF12110.9    290   6.9e-74  244.0   0.0   1   1   1.8e-76   1.3e-73  243.1   0.0    12   289   947  1219   944  1220 0.94 TetragonulaCarbonaria_022575
TetragonulaCarbonaria_023021-T1 -            279 OAF                  PF14941.7    243  4.3e-112  368.8   3.4   1   1  7.3e-115  5.1e-112  368.6   3.4     2   243    24   279    23   279 0.98 TetragonulaCarbonaria_023021
TetragonulaCarbonaria_022385-T1 -            975 OB_Dis3              PF17849.2     77   1.8e-20   68.2   0.0   1   1   5.3e-23   3.7e-20   67.2   0.0     3    77   365   431   363   431 0.98 TetragonulaCarbonaria_022385
TetragonulaCarbonaria_022385-T1 -            975 OB_RNB               PF08206.12    58   4.7e-08   28.1   0.0   1   1   1.6e-10   1.1e-07   26.8   0.0     1    44   245   291   245   302 0.89 TetragonulaCarbonaria_022385
TetragonulaCarbonaria_022972-T1 -            568 p450                 PF00067.23   463   1.3e-85  283.2   0.2   1   1   7.2e-88   1.7e-85  282.9   0.2     2   457    87   542    86   547 0.91 TetragonulaCarbonaria_022972
TetragonulaCarbonaria_022809-T1 -            516 p450                 PF00067.23   463   4.3e-79  261.8   0.2   1   1   2.2e-81     5e-79  261.5   0.2     2   444    48   496    47   513 0.86 TetragonulaCarbonaria_022809
TetragonulaCarbonaria_022808-T1 -            503 p450                 PF00067.23   463   2.9e-61  203.0   0.0   1   1   1.5e-63   3.5e-61  202.7   0.0     3   441    31   480    29   498 0.85 TetragonulaCarbonaria_022808
TetragonulaCarbonaria_022558-T1 -            378 PAPS_reduct          PF01507.20   174   6.3e-08   28.3   0.0   1   1   2.1e-09   1.5e-06   23.8   0.0     8   156   237   373   230   374 0.83 TetragonulaCarbonaria_022558
TetragonulaCarbonaria_022480-T1 -           1354 Patched              PF02460.19   811   1.2e-76  253.9  31.0   1   2   3.1e-50   2.2e-47  157.0   2.8   151   511   590   939   359   949 0.88 TetragonulaCarbonaria_022480
TetragonulaCarbonaria_022480-T1 -           1354 Patched              PF02460.19   811   1.2e-76  253.9  31.0   2   2   9.2e-34   6.5e-31  102.6  20.4   631   809  1119  1299  1096  1301 0.87 TetragonulaCarbonaria_022480
TetragonulaCarbonaria_022923-T1 -            540 PBD                  PF00786.29    59   2.9e-16   55.1   0.0   1   1   9.8e-19   6.8e-16   53.9   0.0     1    59    56   113    56   113 0.97 TetragonulaCarbonaria_022923
TetragonulaCarbonaria_022347-T1 -            405 PCI                  PF01399.28   105   5.3e-19   64.1   0.5   1   1   2.9e-21     2e-18   62.3   0.1     2   102   259   359   258   361 0.97 TetragonulaCarbonaria_022347
TetragonulaCarbonaria_022470-T1 -            571 PCMT                 PF01135.20   210   7.5e-06   21.2   0.0   1   1     2e-08   1.4e-05   20.4   0.0    19   131   347   456   311   460 0.92 TetragonulaCarbonaria_022470
TetragonulaCarbonaria_022365-T1 -            892 PC_rep               PF01851.23    35   3.5e-26   85.8  23.0   1   3   1.5e-08   1.1e-05   21.2   0.1     1    34   424   459   424   460 0.97 TetragonulaCarbonaria_022365
TetragonulaCarbonaria_022365-T1 -            892 PC_rep               PF01851.23    35   3.5e-26   85.8  23.0   2   3   2.2e-10   1.5e-07   27.0   0.1     1    29   461   489   461   492 0.95 TetragonulaCarbonaria_022365
TetragonulaCarbonaria_022365-T1 -            892 PC_rep               PF01851.23    35   3.5e-26   85.8  23.0   3   3   1.5e-08     1e-05   21.2   0.1     1    27   708   734   708   740 0.92 TetragonulaCarbonaria_022365
TetragonulaCarbonaria_022813-T1 -            320 PD40                 PF07676.13    38   9.5e-08   27.3   0.1   1   1   4.2e-09     3e-06   22.6   0.1     3    24   107   128   105   129 0.92 TetragonulaCarbonaria_022813
TetragonulaCarbonaria_022886-T1 -            549 PDCD9                PF07147.13   447  1.6e-107  355.9   0.8   1   1  5.6e-110  1.9e-107  355.6   0.8    29   447    30   433     6   433 0.91 TetragonulaCarbonaria_022886
TetragonulaCarbonaria_022888-T1 -            149 PDCD9                PF07147.13   447   9.8e-10   33.6   0.1   1   1   4.1e-12   1.4e-09   33.0   0.1   419   447     2    30     1    30 0.98 TetragonulaCarbonaria_022888
TetragonulaCarbonaria_022736-T1 -           1038 PDEase_I             PF00233.20   238   3.4e-79  261.3   0.7   1   1   1.5e-81   3.4e-79  261.3   0.7     1   228   179   402   179   413 0.94 TetragonulaCarbonaria_022736
TetragonulaCarbonaria_022736-T2 -           1160 PDEase_I             PF00233.20   238   4.1e-79  261.0   0.8   1   1   1.8e-81   4.1e-79  261.0   0.8     1   228   179   402   179   413 0.94 TetragonulaCarbonaria_022736
TetragonulaCarbonaria_022954-T1 -            740 PDEase_I             PF00233.20   238   1.1e-76  253.1   9.7   1   1   4.6e-79   1.1e-76  253.1   9.7     1   237   436   671   436   672 0.95 TetragonulaCarbonaria_022954
TetragonulaCarbonaria_022567-T1 -           1562 PDZ                  PF00595.25    82   2.7e-08   29.5   0.0   1   1     1e-10   7.1e-08   28.2   0.0    27    81     3    57     1    58 0.88 TetragonulaCarbonaria_022567
TetragonulaCarbonaria_022567-T1 -           1562 PDZ_6                PF17820.2     54   1.2e-13   46.2   0.1   1   1   4.3e-16     3e-13   44.9   0.1     1    45     5    51     5    59 0.88 TetragonulaCarbonaria_022567
TetragonulaCarbonaria_022369-T1 -            466 Pellino              PF04710.15   411  4.4e-215  709.4   0.0   1   1  7.5e-218  5.2e-215  709.2   0.0     2   411    57   466    56   466 0.97 TetragonulaCarbonaria_022369
TetragonulaCarbonaria_023006-T1 -            549 Peptidase_C1         PF00112.24   218   1.9e-71  236.0   3.2   1   1   4.3e-74     3e-71  235.4   3.2     2   217   332   547   331   548 0.95 TetragonulaCarbonaria_023006
TetragonulaCarbonaria_022459-T1 -            617 Peptidase_M3         PF01432.21   458   1.8e-80  266.8   0.1   1   1     8e-83   2.8e-80  266.2   0.1     1   340   272   615   272   616 0.94 TetragonulaCarbonaria_022459
TetragonulaCarbonaria_022458-T1 -            102 Peptidase_M3         PF01432.21   458   1.3e-11   39.8   0.0   1   1   4.1e-14   1.4e-11   39.7   0.0   385   457    12    87     2    88 0.85 TetragonulaCarbonaria_022458
TetragonulaCarbonaria_022920-T1 -           1187 Pep_M12B_propep      PF01562.20   140   3.1e-30  100.7   0.1   1   1   2.2e-32   7.8e-30   99.4   0.1     2   140    63   216    62   216 0.85 TetragonulaCarbonaria_022920
TetragonulaCarbonaria_022917-T1 -            374 Pep_M12B_propep      PF01562.20   140   3.5e-15   51.9   0.2   1   1   2.1e-17   7.4e-15   50.8   0.2    84   140     4    59     1    59 0.93 TetragonulaCarbonaria_022917
TetragonulaCarbonaria_022424-T1 -            386 PfkB                 PF00294.25   302   4.4e-30  100.4   0.0   1   1   1.1e-32   7.7e-30   99.6   0.0     2   271    21   299    20   311 0.85 TetragonulaCarbonaria_022424
TetragonulaCarbonaria_022788-T1 -            557 PGI                  PF00342.20   486  3.5e-254  839.2   0.3   1   1  5.6e-257  3.9e-254  839.0   0.3     1   486    58   549    58   549 1.00 TetragonulaCarbonaria_022788
TetragonulaCarbonaria_022491-T1 -            562 PH                   PF00169.30   105   3.6e-28   93.6   0.5   1   2   4.7e-14   1.1e-11   40.6   0.0     2   104   288   383   287   384 0.88 TetragonulaCarbonaria_022491
TetragonulaCarbonaria_022491-T1 -            562 PH                   PF00169.30   105   3.6e-28   93.6   0.5   2   2   3.7e-17   8.5e-15   50.6   0.2     3   104   455   548   453   549 0.94 TetragonulaCarbonaria_022491
TetragonulaCarbonaria_022567-T1 -           1562 PH                   PF00169.30   105   4.4e-11   38.7   0.0   1   1   5.9e-13   1.4e-10   37.1   0.0     1   103   638   746   638   748 0.86 TetragonulaCarbonaria_022567
TetragonulaCarbonaria_022930-T1 -           2394 PH                   PF00169.30   105   1.1e-08   31.0   0.0   1   1   1.9e-10   4.5e-08   29.0   0.0    36   102    20    89     7    91 0.75 TetragonulaCarbonaria_022930
TetragonulaCarbonaria_022726-T1 -            289 Phosphodiest         PF01663.23   357   5.5e-07   24.9   0.1   1   1   9.4e-10   6.6e-07   24.6   0.1     2   112    63   185    62   255 0.64 TetragonulaCarbonaria_022726
TetragonulaCarbonaria_022529-T1 -            847 PHTB1_C              PF14728.7    375   2.5e-76  252.6   0.0   1   1   4.5e-79   3.2e-76  252.3   0.0     2   375   447   822   446   822 0.95 TetragonulaCarbonaria_022529
TetragonulaCarbonaria_022529-T1 -            847 PHTB1_N              PF14727.7    415  4.4e-127  420.2   0.0   1   1  8.4e-130  5.9e-127  419.8   0.0     1   403     1   411     1   423 0.94 TetragonulaCarbonaria_022529
TetragonulaCarbonaria_022567-T1 -           1562 PH_9                 PF15410.7    121     4e-12   41.8   0.0   1   1   2.1e-14   1.5e-11   40.0   0.0    16   120   653   747   641   748 0.88 TetragonulaCarbonaria_022567
TetragonulaCarbonaria_022571-T1 -            894 PI3Ka                PF00613.21   185   1.4e-60  199.3   1.9   1   1   3.7e-63   2.6e-60  198.4   1.9     8   184   356   533   350   534 0.97 TetragonulaCarbonaria_022571
TetragonulaCarbonaria_022571-T1 -            894 PI3K_C2              PF00792.25   140   2.3e-24   81.3   0.0   1   1   6.2e-27   4.3e-24   80.4   0.0     4   107   166   282   163   306 0.89 TetragonulaCarbonaria_022571
TetragonulaCarbonaria_022574-T1 -            177 PI3K_p85B            PF02192.17    76   8.5e-35  113.8   0.0   1   1   1.7e-37   1.2e-34  113.3   0.0     1    75    33   107    33   108 0.99 TetragonulaCarbonaria_022574
TetragonulaCarbonaria_022571-T1 -            894 PI3K_rbd             PF00794.19   107   9.4e-21   69.5   0.0   1   1   5.2e-23   3.7e-20   67.6   0.0    24   102    19    96    10   101 0.88 TetragonulaCarbonaria_022571
TetragonulaCarbonaria_022571-T1 -            894 PI3_PI4_kinase       PF00454.28   250   6.7e-61  201.6   0.1   1   1     2e-63   1.4e-60  200.6   0.1     4   249   622   839   619   840 0.98 TetragonulaCarbonaria_022571
TetragonulaCarbonaria_022385-T1 -            975 PIN_4                PF13638.7    131   1.4e-12   43.4   3.7   1   1   5.1e-15   3.6e-12   42.1   3.7     3   130    68   192    66   193 0.88 TetragonulaCarbonaria_022385
TetragonulaCarbonaria_022537-T1 -            299 Pkinase              PF00069.26   264   6.3e-76  250.6   0.0   1   1   6.2e-78   7.2e-76  250.4   0.0     1   264     4   286     4   286 0.95 TetragonulaCarbonaria_022537
TetragonulaCarbonaria_022923-T1 -            540 Pkinase              PF00069.26   264   2.8e-74  245.2   0.0   1   1   3.7e-76   4.3e-74  244.6   0.0     1   264   265   515   265   515 0.96 TetragonulaCarbonaria_022923
TetragonulaCarbonaria_022507-T1 -            465 Pkinase              PF00069.26   264   2.5e-69  229.0   0.9   1   1   2.7e-71   3.1e-69  228.7   0.9     1   264    37   322    37   322 0.92 TetragonulaCarbonaria_022507
TetragonulaCarbonaria_022523-T1 -            811 Pkinase              PF00069.26   264     2e-66  219.5   0.0   1   1   2.5e-68   2.9e-66  218.9   0.0     3   255   484   726   482   740 0.92 TetragonulaCarbonaria_022523
TetragonulaCarbonaria_022878-T1 -            464 Pkinase              PF00069.26   264   8.6e-61  201.0   0.0   1   1   5.4e-62   6.3e-60  198.2   0.0     2   256    88   376    87   388 0.92 TetragonulaCarbonaria_022878
TetragonulaCarbonaria_022715-T1 -            810 Pkinase              PF00069.26   264   3.7e-32  107.1   0.0   1   1     5e-34   5.8e-32  106.5   0.0    50   264    47   261    38   261 0.87 TetragonulaCarbonaria_022715
TetragonulaCarbonaria_022523-T1 -            811 Pkinase_C            PF00433.25    46   7.2e-08   28.5   1.6   1   1   2.5e-10   1.8e-07   27.3   1.6     1    46   761   802   761   802 0.96 TetragonulaCarbonaria_022523
TetragonulaCarbonaria_022923-T1 -            540 PK_Tyr_Ser-Thr       PF07714.18   259   7.1e-48  158.5   0.0   1   1   9.5e-50   1.1e-47  157.9   0.0     3   257   267   511   265   512 0.91 TetragonulaCarbonaria_022923
TetragonulaCarbonaria_022523-T1 -            811 PK_Tyr_Ser-Thr       PF07714.18   259   9.3e-40  131.9   0.0   1   1   1.2e-41   1.4e-39  131.4   0.0     3   249   484   723   482   726 0.90 TetragonulaCarbonaria_022523
TetragonulaCarbonaria_022537-T1 -            299 PK_Tyr_Ser-Thr       PF07714.18   259   2.8e-36  120.5   0.0   1   1     3e-38   3.4e-36  120.2   0.0     4   228     7   225     4   232 0.88 TetragonulaCarbonaria_022537
TetragonulaCarbonaria_022878-T1 -            464 PK_Tyr_Ser-Thr       PF07714.18   259     1e-31  105.5   0.1   1   2   1.4e-25   1.6e-23   78.7   0.0     5   159    91   241    87   258 0.85 TetragonulaCarbonaria_022878
TetragonulaCarbonaria_022878-T1 -            464 PK_Tyr_Ser-Thr       PF07714.18   259     1e-31  105.5   0.1   2   2   4.1e-09   4.8e-07   24.7   0.0   168   230   290   352   274   373 0.80 TetragonulaCarbonaria_022878
TetragonulaCarbonaria_022507-T1 -            465 PK_Tyr_Ser-Thr       PF07714.18   259   5.2e-21   70.5   0.1   1   1   6.3e-23   7.3e-21   70.0   0.1     2   212    38   237    37   252 0.84 TetragonulaCarbonaria_022507
TetragonulaCarbonaria_022715-T1 -            810 PK_Tyr_Ser-Thr       PF07714.18   259   2.8e-18   61.5   0.0   1   1   4.6e-20   5.4e-18   60.6   0.0    51   249    45   249    37   257 0.73 TetragonulaCarbonaria_022715
TetragonulaCarbonaria_022469-T1 -            568 PNK3P                PF08645.12   162   1.4e-58  192.5   0.3   1   1   6.4e-61   4.5e-58  190.9   0.1     1   162   218   378   218   378 0.98 TetragonulaCarbonaria_022469
TetragonulaCarbonaria_022851-T1 -            861 POB3_N               PF17292.3     93   9.4e-15   50.4   0.3   1   1   3.1e-17   2.2e-14   49.2   0.3    30    91   548   609   537   611 0.95 TetragonulaCarbonaria_022851
TetragonulaCarbonaria_022883-T1 -            515 Polysacc_synt_2      PF02719.16   294   1.6e-10   36.0   0.0   1   1   9.1e-13   3.2e-10   35.0   0.0     1   128    16   156    16   161 0.75 TetragonulaCarbonaria_022883
TetragonulaCarbonaria_022846-T1 -            317 Polysacc_synt_2      PF02719.16   294   7.3e-07   24.0   0.3   1   1   2.5e-09   8.9e-07   23.7   0.3     2   114    52   168    51   220 0.76 TetragonulaCarbonaria_022846
TetragonulaCarbonaria_022371-T1 -            603 PrmA                 PF06325.14   295   1.6e-10   36.3   0.0   1   1   4.3e-13     3e-10   35.4   0.0   161   232   159   232   150   263 0.80 TetragonulaCarbonaria_022371
TetragonulaCarbonaria_022478-T1 -            501 Pro_isomerase        PF00160.22   158   6.1e-36  119.4   0.0   1   1   2.4e-38   1.7e-35  118.0   0.0     2   156     3   159     2   161 0.89 TetragonulaCarbonaria_022478
TetragonulaCarbonaria_022767-T1 -           1374 PTCB-BRCT            PF12738.8     63   5.6e-44  143.4   0.4   1   2   1.2e-18     8e-16   53.2   0.0     2    63   110   171   109   171 0.99 TetragonulaCarbonaria_022767
TetragonulaCarbonaria_022767-T1 -           1374 PTCB-BRCT            PF12738.8     63   5.6e-44  143.4   0.4   2   2   9.1e-22   6.3e-19   63.2   0.1     3    63  1013  1073  1012  1073 0.98 TetragonulaCarbonaria_022767
TetragonulaCarbonaria_022403-T1 -            460 PWWP                 PF00855.18    96   2.1e-16   55.6   0.7   1   1     3e-19   2.1e-16   55.6   0.7     1    93   283   380   283   383 0.80 TetragonulaCarbonaria_022403
TetragonulaCarbonaria_022940-T1 -            468 PX                   PF00787.25    84   8.8e-13   44.2   0.4   1   1   3.5e-15   2.4e-12   42.8   0.4     6    82    35   110    31   112 0.87 TetragonulaCarbonaria_022940
TetragonulaCarbonaria_022717-T1 -            638 Pyr_redox            PF00070.28    81   2.2e-10   36.4   0.0   1   1   2.3e-12   1.6e-09   33.7   0.0     1    71   319   393   319   402 0.89 TetragonulaCarbonaria_022717
TetragonulaCarbonaria_022717-T1 -            638 Pyr_redox_2          PF07992.15   295     7e-44  145.6   0.0   1   1   1.5e-46   1.1e-43  145.0   0.0     4   293   150   476   148   478 0.87 TetragonulaCarbonaria_022717
TetragonulaCarbonaria_022715-T1 -            810 RabGAP-TBC           PF00566.19   215   1.4e-45  151.0   0.3   1   1   7.7e-48   2.7e-45  150.1   0.3     3   215   430   630   428   630 0.91 TetragonulaCarbonaria_022715
TetragonulaCarbonaria_022836-T1 -            666 RabGAP-TBC           PF00566.19   215   8.5e-23   76.5   0.1   1   1     4e-25   1.4e-22   75.8   0.1     2   215    41   235    40   235 0.91 TetragonulaCarbonaria_022836
TetragonulaCarbonaria_022346-T1 -            329 Rad17                PF03215.16   186   1.5e-10   36.7   0.0   1   1   3.6e-12   2.5e-09   32.7   0.0     4    74     8    73     6    98 0.83 TetragonulaCarbonaria_022346
TetragonulaCarbonaria_022543-T1 -            215 Ras                  PF00071.23   162   2.8e-50  165.5   0.0   1   1     1e-52   3.6e-50  165.1   0.0     1   160    11   167    11   169 0.97 TetragonulaCarbonaria_022543
TetragonulaCarbonaria_022990-T1 -            192 Ras                  PF00071.23   162   2.9e-16   54.9   0.0   1   1   3.9e-18   1.4e-15   52.7   0.0    18   161     5   161     3   162 0.84 TetragonulaCarbonaria_022990
TetragonulaCarbonaria_022453-T1 -            519 RCC1                 PF00415.19    50   1.2e-54  178.2  17.8   1   5   1.4e-09   4.7e-07   25.8   0.0     4    43    21    60    19    62 0.90 TetragonulaCarbonaria_022453
TetragonulaCarbonaria_022453-T1 -            519 RCC1                 PF00415.19    50   1.2e-54  178.2  17.8   2   5   4.2e-16   1.5e-13   46.6   0.2     1    50    71   120    71   120 0.86 TetragonulaCarbonaria_022453
TetragonulaCarbonaria_022453-T1 -            519 RCC1                 PF00415.19    50   1.2e-54  178.2  17.8   3   5   1.5e-13   5.2e-11   38.5   0.1     1    49   123   172   123   173 0.88 TetragonulaCarbonaria_022453
TetragonulaCarbonaria_022453-T1 -            519 RCC1                 PF00415.19    50   1.2e-54  178.2  17.8   4   5   4.3e-17   1.5e-14   49.8   0.7     1    50   176   225   176   225 0.97 TetragonulaCarbonaria_022453
TetragonulaCarbonaria_022453-T1 -            519 RCC1                 PF00415.19    50   1.2e-54  178.2  17.8   5   5   5.9e-10   2.1e-07   26.9   0.2     2    45   229   274   228   280 0.84 TetragonulaCarbonaria_022453
TetragonulaCarbonaria_022454-T1 -            543 RCC1                 PF00415.19    50   1.6e-46  152.1   2.5   1   4   4.8e-16   1.7e-13   46.4   0.1     2    50   101   150   100   150 0.89 TetragonulaCarbonaria_022454
TetragonulaCarbonaria_022454-T1 -            543 RCC1                 PF00415.19    50   1.6e-46  152.1   2.5   2   4     1e-08   3.6e-06   22.9   0.0     1    50   153   203   153   203 0.84 TetragonulaCarbonaria_022454
TetragonulaCarbonaria_022454-T1 -            543 RCC1                 PF00415.19    50   1.6e-46  152.1   2.5   3   4   1.4e-15   4.9e-13   44.9   0.0     1    50   206   258   206   258 0.91 TetragonulaCarbonaria_022454
TetragonulaCarbonaria_022454-T1 -            543 RCC1                 PF00415.19    50   1.6e-46  152.1   2.5   4   4   1.4e-10     5e-08   28.9   0.0     2    46   262   307   261   311 0.90 TetragonulaCarbonaria_022454
TetragonulaCarbonaria_022454-T1 -            543 RCC1_2               PF13540.7     30   1.6e-41  134.8  13.4   1   3   4.7e-12   1.6e-09   32.8   0.1     2    25   138   161   137   166 0.94 TetragonulaCarbonaria_022454
TetragonulaCarbonaria_022454-T1 -            543 RCC1_2               PF13540.7     30   1.6e-41  134.8  13.4   2   3   1.2e-15   4.1e-13   44.2   0.8     1    30   190   219   190   219 0.97 TetragonulaCarbonaria_022454
TetragonulaCarbonaria_022454-T1 -            543 RCC1_2               PF13540.7     30   1.6e-41  134.8  13.4   3   3   7.1e-13   2.5e-10   35.4   0.1     1    30   245   274   245   274 0.97 TetragonulaCarbonaria_022454
TetragonulaCarbonaria_022453-T1 -            519 RCC1_2               PF13540.7     30   2.6e-30   99.0  28.2   1   2   9.9e-13   3.5e-10   34.9   0.6     1    30   107   136   107   136 0.94 TetragonulaCarbonaria_022453
TetragonulaCarbonaria_022453-T1 -            519 RCC1_2               PF13540.7     30   2.6e-30   99.0  28.2   2   2   2.4e-11   8.3e-09   30.5   0.9     1    30   212   241   212   241 0.97 TetragonulaCarbonaria_022453
TetragonulaCarbonaria_022920-T1 -           1187 Reprolysin           PF01421.20   200   5.7e-22   74.1   0.1   1   1   1.7e-24   1.2e-21   73.1   0.1     1   200   276   489   276   489 0.81 TetragonulaCarbonaria_022920
TetragonulaCarbonaria_022920-T1 -           1187 Reprolysin_2         PF13574.7    194   1.5e-13   46.5   0.1   1   1   4.7e-16   3.3e-13   45.4   0.1     6   192   299   477   295   479 0.66 TetragonulaCarbonaria_022920
TetragonulaCarbonaria_022920-T1 -           1187 Reprolysin_3         PF13582.7    124   9.3e-12   41.0   0.1   1   1   2.4e-14   1.7e-11   40.1   0.1     4   124   301   435   298   435 0.84 TetragonulaCarbonaria_022920
TetragonulaCarbonaria_022920-T1 -           1187 Reprolysin_4         PF13583.7    203   2.4e-08   29.3   0.1   1   1     6e-11   4.2e-08   28.5   0.1    90   194   369   476   290   482 0.69 TetragonulaCarbonaria_022920
TetragonulaCarbonaria_022920-T1 -           1187 Reprolysin_5         PF13688.7    196   3.9e-15   51.9   0.1   1   1   1.2e-17   8.1e-15   50.9   0.1     7   189   280   459   275   469 0.80 TetragonulaCarbonaria_022920
TetragonulaCarbonaria_022346-T1 -            329 Rep_fac_C            PF08542.12    88   2.2e-20   68.3   1.4   1   1   7.3e-23   5.1e-20   67.2   0.3     1    87   233   318   233   319 0.96 TetragonulaCarbonaria_022346
TetragonulaCarbonaria_022351-T1 -            792 ResIII               PF04851.16   171   9.5e-19   63.4   0.0   1   1   9.2e-21   2.1e-18   62.3   0.0     3   169   328   483   326   485 0.91 TetragonulaCarbonaria_022351
TetragonulaCarbonaria_022520-T1 -           1017 ResIII               PF04851.16   171   3.9e-10   35.4   0.0   1   1   1.7e-12   3.9e-10   35.4   0.0     2   169   421   603   420   605 0.85 TetragonulaCarbonaria_022520
TetragonulaCarbonaria_022719-T1 -            993 ResIII               PF04851.16   171   4.6e-08   28.7   0.9   1   1     2e-10   4.6e-08   28.7   0.9     2   146    15   262    14   289 0.72 TetragonulaCarbonaria_022719
TetragonulaCarbonaria_022593-T1 -             53 Retrotran_gag_2      PF14223.7    138   8.4e-10   34.0   0.0   1   1   1.2e-12   8.4e-10   34.0   0.0    70   117     4    51     1    53 0.88 TetragonulaCarbonaria_022593
TetragonulaCarbonaria_022515-T1 -            169 RF-1                 PF00472.21   116   7.8e-23   76.1   2.4   1   1   1.1e-25   7.8e-23   76.1   2.4     6   102    61   154    55   166 0.74 TetragonulaCarbonaria_022515
TetragonulaCarbonaria_022960-T1 -           1872 RFX_DNA_binding      PF02257.16    79   1.4e-09   33.9   0.0   1   1   6.2e-12   4.4e-09   32.3   0.0     2    56   678   733   677   757 0.86 TetragonulaCarbonaria_022960
TetragonulaCarbonaria_022715-T1 -            810 Rhodanese            PF00581.21   107   3.2e-08   29.5   0.0   1   1   8.6e-09     3e-06   23.2   0.0     3   103   698   797   696   801 0.67 TetragonulaCarbonaria_022715
TetragonulaCarbonaria_022836-T1 -            666 Rhodanese            PF00581.21   107   1.5e-07   27.3   0.0   1   1   1.5e-09   5.3e-07   25.6   0.0    15   104   326   429   306   432 0.63 TetragonulaCarbonaria_022836
TetragonulaCarbonaria_022567-T1 -           1562 RhoGAP               PF00620.28   152   1.2e-50  166.8   0.0   1   1   4.4e-53     3e-50  165.4   0.0     1   147   902  1050   902  1055 0.98 TetragonulaCarbonaria_022567
TetragonulaCarbonaria_022512-T1 -            772 RhoGEF               PF00621.21   183   8.9e-36  119.2   2.4   1   1   1.4e-37   4.9e-35  116.8   0.2     3   183   337   514   335   514 0.94 TetragonulaCarbonaria_022512
TetragonulaCarbonaria_022491-T1 -            562 RhoGEF               PF00621.21   183   2.9e-24   81.7   0.7   1   1   1.6e-26   5.5e-24   80.8   0.7     1   172    79   244    79   251 0.88 TetragonulaCarbonaria_022491
TetragonulaCarbonaria_022714-T1 -            217 Ribosomal_L1         PF00687.22   204   4.3e-47  155.9   3.6   1   1   7.1e-50   4.9e-47  155.7   3.6     3   204    19   212    17   212 0.95 TetragonulaCarbonaria_022714
TetragonulaCarbonaria_022853-T1 -            503 RIO1                 PF01163.23   188   1.5e-49  163.5   0.0   1   1   4.8e-52   3.4e-49  162.4   0.0     1   181   108   279   108   285 0.96 TetragonulaCarbonaria_022853
TetragonulaCarbonaria_022853-T1 -            503 Rio2_N               PF09202.12    82   3.3e-34  112.4   0.6   1   1   1.5e-36     1e-33  110.9   0.6     1    82     9    91     9    91 0.98 TetragonulaCarbonaria_022853
TetragonulaCarbonaria_022348-T1 -            228 RNase_T              PF00929.25   165   1.1e-32  109.2   0.0   1   1   1.9e-35   1.4e-32  109.0   0.0     1   164    28   200    28   201 0.95 TetragonulaCarbonaria_022348
TetragonulaCarbonaria_022385-T1 -            975 RNB                  PF00773.20   323  9.2e-100  329.4   0.1   1   1  2.2e-102   1.5e-99  328.7   0.1     1   318   460   787   460   791 0.94 TetragonulaCarbonaria_022385
TetragonulaCarbonaria_022543-T1 -            215 Roc                  PF08477.14   120   6.8e-31  102.4   0.0   1   1   2.4e-33   1.7e-30  101.2   0.0     1   119    11   124    11   125 0.90 TetragonulaCarbonaria_022543
TetragonulaCarbonaria_022365-T1 -            892 RPN1_C               PF18051.2     54   4.8e-34  111.6   0.1   1   1   1.3e-36   8.8e-34  110.8   0.1     1    54   837   890   837   890 0.99 TetragonulaCarbonaria_022365
TetragonulaCarbonaria_022365-T1 -            892 RPN1_RPN2_N          PF17781.2    304    9e-124  408.2   1.6   1   1  2.1e-126  1.5e-123  407.5   1.6     1   304    37   335    37   335 0.99 TetragonulaCarbonaria_022365
TetragonulaCarbonaria_022347-T1 -            405 RPN7                 PF10602.10   174   1.3e-28   95.3   1.0   1   1   2.4e-31   1.7e-28   94.9   0.2     1   173    68   241    68   242 0.90 TetragonulaCarbonaria_022347
TetragonulaCarbonaria_022467-T1 -            578 RRM_1                PF00076.23    70   1.7e-59  193.1   0.2   1   4     1e-20     9e-19   62.6   0.0     1    69    41   110    41   111 0.98 TetragonulaCarbonaria_022467
TetragonulaCarbonaria_022467-T1 -            578 RRM_1                PF00076.23    70   1.7e-59  193.1   0.2   2   4   1.9e-09   1.7e-07   26.5   0.0     1    66   226   286   226   290 0.93 TetragonulaCarbonaria_022467
TetragonulaCarbonaria_022467-T1 -            578 RRM_1                PF00076.23    70   1.7e-59  193.1   0.2   3   4     9e-17   7.9e-15   49.9   0.1     1    69   356   430   356   431 0.95 TetragonulaCarbonaria_022467
TetragonulaCarbonaria_022467-T1 -            578 RRM_1                PF00076.23    70   1.7e-59  193.1   0.2   4   4   1.8e-16   1.5e-14   49.0   0.0     1    68   460   530   460   532 0.92 TetragonulaCarbonaria_022467
TetragonulaCarbonaria_022810-T1 -            777 RRM_1                PF00076.23    70   5.9e-58  188.1   3.6   1   4   1.2e-16     1e-14   49.6   0.1     1    69    52   120    52   121 0.97 TetragonulaCarbonaria_022810
TetragonulaCarbonaria_022810-T1 -            777 RRM_1                PF00076.23    70   5.9e-58  188.1   3.6   2   4   4.6e-18   4.1e-16   54.1   0.0     1    69   205   273   205   274 0.96 TetragonulaCarbonaria_022810
TetragonulaCarbonaria_022810-T1 -            777 RRM_1                PF00076.23    70   5.9e-58  188.1   3.6   3   4   1.3e-18   1.1e-16   55.9   0.1     1    67   390   457   390   460 0.95 TetragonulaCarbonaria_022810
TetragonulaCarbonaria_022810-T1 -            777 RRM_1                PF00076.23    70   5.9e-58  188.1   3.6   4   4   3.1e-09   2.7e-07   25.8   0.0     1    61   536   607   536   613 0.89 TetragonulaCarbonaria_022810
TetragonulaCarbonaria_022765-T1 -            896 RRM_1                PF00076.23    70   3.9e-35  115.0   0.0   1   2   5.1e-17   4.5e-15   50.7   0.0     1    68   659   725   659   726 0.98 TetragonulaCarbonaria_022765
TetragonulaCarbonaria_022765-T1 -            896 RRM_1                PF00076.23    70   3.9e-35  115.0   0.0   2   2   4.2e-20   3.6e-18   60.6   0.0     1    69   753   821   753   822 0.97 TetragonulaCarbonaria_022765
TetragonulaCarbonaria_022468-T1 -            322 RRM_1                PF00076.23    70   3.6e-25   83.1   1.0   1   2   9.5e-19   8.3e-17   56.3   0.2     1    69     4    72     4    73 0.97 TetragonulaCarbonaria_022468
TetragonulaCarbonaria_022468-T1 -            322 RRM_1                PF00076.23    70   3.6e-25   83.1   1.0   2   2   8.5e-09   7.4e-07   24.4   0.0     4    61   258   309   255   316 0.88 TetragonulaCarbonaria_022468
TetragonulaCarbonaria_022478-T1 -            501 RRM_1                PF00076.23    70   1.4e-16   55.6   0.0   1   1   3.1e-18   2.7e-16   54.7   0.0     1    70   242   312   242   312 0.98 TetragonulaCarbonaria_022478
TetragonulaCarbonaria_022805-T1 -            661 RRM_1                PF00076.23    70   1.9e-08   29.5   0.0   1   1   4.9e-10   4.3e-08   28.4   0.0     1    67    87   156    87   158 0.94 TetragonulaCarbonaria_022805
TetragonulaCarbonaria_022805-T2 -            804 RRM_1                PF00076.23    70   2.3e-08   29.2   0.0   1   1   6.4e-10   5.6e-08   28.0   0.0     1    67    87   156    87   158 0.94 TetragonulaCarbonaria_022805
TetragonulaCarbonaria_022470-T1 -            571 RRM_1                PF00076.23    70   7.5e-07   24.4   0.0   1   1     3e-08   2.6e-06   22.6   0.0     3    69    31    95    29    96 0.92 TetragonulaCarbonaria_022470
TetragonulaCarbonaria_022942-T1 -            184 rRNA_processing      PF08524.12   146   3.2e-18   61.6  34.9   1   1   4.6e-21   3.2e-18   61.6  34.9     2   132    23   143    21   145 0.88 TetragonulaCarbonaria_022942
TetragonulaCarbonaria_022385-T1 -            975 Rrp44_CSD1           PF17216.4    148   1.3e-20   69.1   0.1   1   1   4.4e-23     3e-20   67.9   0.1     4   108   224   327   222   350 0.84 TetragonulaCarbonaria_022385
TetragonulaCarbonaria_022385-T1 -            975 Rrp44_S1             PF17215.4     89   1.2e-07   27.0   0.1   1   1   4.5e-10   3.1e-07   25.7   0.1     2    82   841   913   840   918 0.80 TetragonulaCarbonaria_022385
TetragonulaCarbonaria_022767-T1 -           1374 RTT107_BRCT_5        PF16770.6    100   4.7e-17   57.2   0.0   1   1   1.7e-11   1.2e-08   30.2   0.0    15   100  1177  1257  1168  1257 0.88 TetragonulaCarbonaria_022767
TetragonulaCarbonaria_022615-T1 -            482 RuvB_N               PF05496.13   159   1.3e-07   26.9   0.0   1   1   1.4e-09   3.2e-07   25.7   0.0    36   100   234   306   229   315 0.75 TetragonulaCarbonaria_022615
TetragonulaCarbonaria_022346-T1 -            329 RuvB_N               PF05496.13   159   2.4e-07   26.1   0.1   1   1   7.8e-09   1.8e-06   23.2   0.0     2    63    18    74    17    91 0.87 TetragonulaCarbonaria_022346
TetragonulaCarbonaria_022841-T1 -            483 RWD                  PF05773.23   116   2.5e-23   78.0   3.0   1   1   1.1e-25   7.8e-23   76.4   3.0     1   115     4   130     4   131 0.86 TetragonulaCarbonaria_022841
TetragonulaCarbonaria_022519-T1 -           1768 S1                   PF00575.24    75   1.8e-10   36.5   0.0   1   1   7.3e-13   5.1e-10   35.0   0.0    19    69  1233  1282  1227  1286 0.94 TetragonulaCarbonaria_022519
TetragonulaCarbonaria_022456-T1 -           1049 SAD_SRA              PF02182.18   153   7.7e-18   60.1   0.0   1   1   1.1e-20   7.7e-18   60.1   0.0    18   153     1   121     1   121 0.89 TetragonulaCarbonaria_022456
TetragonulaCarbonaria_022461-T1 -            369 SAM_4                PF18017.2     84   5.4e-08   28.3   0.0   1   1   2.4e-10   1.7e-07   26.7   0.0    41    78     1    38     1    41 0.94 TetragonulaCarbonaria_022461
TetragonulaCarbonaria_022518-T1 -           1047 SANTA                PF09133.11    91   2.7e-15   52.1   0.2   1   1   1.9e-12   1.3e-09   33.9   0.1     4    91   199   277   197   277 0.87 TetragonulaCarbonaria_022518
TetragonulaCarbonaria_022384-T1 -           1396 SARA                 PF11409.9     37   3.1e-17   58.0  12.2   1   1   1.3e-19     9e-17   56.5  12.2     1    37   752   787   752   787 0.92 TetragonulaCarbonaria_022384
TetragonulaCarbonaria_022382-T1 -            452 SDF                  PF00375.19   391  5.1e-133  439.2  25.9   1   1  8.2e-136  5.7e-133  439.1  25.9     5   390     3   425     1   426 0.97 TetragonulaCarbonaria_022382
TetragonulaCarbonaria_023012-T1 -            302 Secretogranin_V      PF05281.12   227     3e-49  163.1  11.3   1   1     9e-49   6.3e-46  152.2  11.3    51   226   144   299   110   300 0.79 TetragonulaCarbonaria_023012
TetragonulaCarbonaria_023004-T1 -            142 Sedlin_N             PF04628.14   131   3.8e-25   84.0   0.4   1   1   7.3e-28   5.1e-25   83.5   0.4     2   128     8   134     7   136 0.88 TetragonulaCarbonaria_023004
TetragonulaCarbonaria_022488-T1 -            911 SERRATE_Ars2_N       PF12066.9    110   1.2e-43  143.2   2.4   1   1   1.8e-46   1.2e-43  143.2   2.4     1   110   153   262   153   262 0.99 TetragonulaCarbonaria_022488
TetragonulaCarbonaria_022519-T1 -           1768 SH2                  PF00017.25    77   1.7e-10   36.3   0.0   1   1   5.3e-11   3.7e-08   28.8   0.0     4    77  1342  1421  1341  1421 0.92 TetragonulaCarbonaria_022519
TetragonulaCarbonaria_022519-T1 -           1768 SH2_2                PF14633.7    215   1.7e-85  281.2   0.4   1   1   2.4e-88   1.7e-85  281.2   0.4     1   215  1306  1520  1306  1520 0.97 TetragonulaCarbonaria_022519
TetragonulaCarbonaria_022512-T1 -            772 SH3_1                PF00018.29    48   8.6e-16   52.8   0.0   1   1   7.6e-18   2.6e-15   51.2   0.0     1    47   684   730   684   731 0.98 TetragonulaCarbonaria_022512
TetragonulaCarbonaria_022390-T1 -            646 SH3_1                PF00018.29    48   9.8e-13   43.0   0.1   1   1     5e-15   1.8e-12   42.2   0.1     1    48    15    63    15    63 0.96 TetragonulaCarbonaria_022390
TetragonulaCarbonaria_022512-T1 -            772 SH3_2                PF07653.18    57   4.1e-12   41.2   0.0   1   1   3.9e-14   9.2e-12   40.1   0.0     7    56   688   736   683   737 0.90 TetragonulaCarbonaria_022512
TetragonulaCarbonaria_022390-T1 -            646 SH3_2                PF07653.18    57   1.5e-07   26.5   0.0   1   1   1.4e-09   3.1e-07   25.6   0.0     3    54    15    66    13    69 0.87 TetragonulaCarbonaria_022390
TetragonulaCarbonaria_022742-T1 -           1428 SH3_2                PF07653.18    57   1.5e-06   23.4   0.0   1   1   1.6e-08   3.6e-06   22.2   0.0     2    56    46   100    45   101 0.89 TetragonulaCarbonaria_022742
TetragonulaCarbonaria_022512-T1 -            772 SH3_9                PF14604.7     49   4.3e-13   44.4   0.1   1   1   3.6e-15   1.2e-12   43.0   0.1     1    49   685   735   685   735 0.95 TetragonulaCarbonaria_022512
TetragonulaCarbonaria_022390-T1 -            646 SH3_9                PF14604.7     49   2.4e-09   32.4   0.0   1   1   1.4e-11   4.9e-09   31.4   0.0     1    49    16    67    16    67 0.92 TetragonulaCarbonaria_022390
TetragonulaCarbonaria_022802-T1 -            718 SHIPPO-rpt           PF07004.13    31   3.4e-79  253.9 106.4   1  17   0.00027     0.093    9.2   0.2    14    28    42    57    38    60 0.81 TetragonulaCarbonaria_022802
TetragonulaCarbonaria_022802-T1 -            718 SHIPPO-rpt           PF07004.13    31   3.4e-79  253.9 106.4   2  17   2.5e-05    0.0089   12.5   0.9     1    28    65    93    65    96 0.81 TetragonulaCarbonaria_022802
TetragonulaCarbonaria_022802-T1 -            718 SHIPPO-rpt           PF07004.13    31   3.4e-79  253.9 106.4   3  17     2e-08   6.9e-06   22.3   0.2     1    28   101   129   101   131 0.88 TetragonulaCarbonaria_022802
TetragonulaCarbonaria_022802-T1 -            718 SHIPPO-rpt           PF07004.13    31   3.4e-79  253.9 106.4   4  17   6.5e-07   0.00023   17.5   0.0     2    28   171   195   170   197 0.86 TetragonulaCarbonaria_022802
TetragonulaCarbonaria_022802-T1 -            718 SHIPPO-rpt           PF07004.13    31   3.4e-79  253.9 106.4   5  17   1.5e-06   0.00051   16.4   1.3     1    26   203   226   203   228 0.87 TetragonulaCarbonaria_022802
TetragonulaCarbonaria_022802-T1 -            718 SHIPPO-rpt           PF07004.13    31   3.4e-79  253.9 106.4   6  17   1.3e-06   0.00046   16.5   0.1     1    28   236   261   236   263 0.91 TetragonulaCarbonaria_022802
TetragonulaCarbonaria_022802-T1 -            718 SHIPPO-rpt           PF07004.13    31   3.4e-79  253.9 106.4   7  17   4.1e-08   1.4e-05   21.3   1.7     1    27   269   293   269   296 0.94 TetragonulaCarbonaria_022802
TetragonulaCarbonaria_022802-T1 -            718 SHIPPO-rpt           PF07004.13    31   3.4e-79  253.9 106.4   8  17   3.2e-09   1.1e-06   24.8   0.0     1    28   302   327   302   329 0.90 TetragonulaCarbonaria_022802
TetragonulaCarbonaria_022802-T1 -            718 SHIPPO-rpt           PF07004.13    31   3.4e-79  253.9 106.4   9  17   9.7e-07   0.00034   16.9   3.5     1    26   368   391   368   392 0.89 TetragonulaCarbonaria_022802
TetragonulaCarbonaria_022802-T1 -            718 SHIPPO-rpt           PF07004.13    31   3.4e-79  253.9 106.4  10  17   4.5e-07   0.00016   18.0   2.0     1    27   401   425   401   426 0.94 TetragonulaCarbonaria_022802
TetragonulaCarbonaria_022802-T1 -            718 SHIPPO-rpt           PF07004.13    31   3.4e-79  253.9 106.4  11  17   3.6e-07   0.00013   18.3   1.8     1    27   434   458   434   461 0.89 TetragonulaCarbonaria_022802
TetragonulaCarbonaria_022802-T1 -            718 SHIPPO-rpt           PF07004.13    31   3.4e-79  253.9 106.4  12  17   8.7e-06     0.003   13.9   0.0     3    28   470   494   469   496 0.94 TetragonulaCarbonaria_022802
TetragonulaCarbonaria_022802-T1 -            718 SHIPPO-rpt           PF07004.13    31   3.4e-79  253.9 106.4  13  17   1.2e-08   4.2e-06   22.9   1.6     1    28   502   527   502   529 0.87 TetragonulaCarbonaria_022802
TetragonulaCarbonaria_022802-T1 -            718 SHIPPO-rpt           PF07004.13    31   3.4e-79  253.9 106.4  14  17   1.8e-07   6.4e-05   19.2   0.3     2    28   536   560   535   562 0.92 TetragonulaCarbonaria_022802
TetragonulaCarbonaria_022802-T1 -            718 SHIPPO-rpt           PF07004.13    31   3.4e-79  253.9 106.4  15  17    0.0001     0.036   10.5   0.0     2    28   569   595   568   598 0.79 TetragonulaCarbonaria_022802
TetragonulaCarbonaria_022802-T1 -            718 SHIPPO-rpt           PF07004.13    31   3.4e-79  253.9 106.4  16  17   4.9e-07   0.00017   17.9   0.2     2    27   646   671   645   675 0.83 TetragonulaCarbonaria_022802
TetragonulaCarbonaria_022802-T1 -            718 SHIPPO-rpt           PF07004.13    31   3.4e-79  253.9 106.4  17  17    0.0001     0.036   10.5   0.0     2    30   682   708   681   709 0.89 TetragonulaCarbonaria_022802
TetragonulaCarbonaria_022802-T2 -            561 SHIPPO-rpt           PF07004.13    31   6.4e-65  208.8  86.6   1  14   4.8e-07   0.00017   17.9   0.0     2    28    49    73    48    75 0.86 TetragonulaCarbonaria_022802
TetragonulaCarbonaria_022802-T2 -            561 SHIPPO-rpt           PF07004.13    31   6.4e-65  208.8  86.6   2  14   1.1e-06   0.00038   16.8   1.3     1    26    81   104    81   106 0.87 TetragonulaCarbonaria_022802
TetragonulaCarbonaria_022802-T2 -            561 SHIPPO-rpt           PF07004.13    31   6.4e-65  208.8  86.6   3  14   9.9e-07   0.00034   16.9   0.1     1    28   114   139   114   141 0.91 TetragonulaCarbonaria_022802
TetragonulaCarbonaria_022802-T2 -            561 SHIPPO-rpt           PF07004.13    31   6.4e-65  208.8  86.6   4  14     3e-08   1.1e-05   21.7   1.7     1    27   147   171   147   174 0.94 TetragonulaCarbonaria_022802
TetragonulaCarbonaria_022802-T2 -            561 SHIPPO-rpt           PF07004.13    31   6.4e-65  208.8  86.6   5  14   2.4e-09   8.4e-07   25.2   0.0     1    28   180   205   180   207 0.90 TetragonulaCarbonaria_022802
TetragonulaCarbonaria_022802-T2 -            561 SHIPPO-rpt           PF07004.13    31   6.4e-65  208.8  86.6   6  14   7.3e-07   0.00025   17.3   3.5     1    26   246   269   246   270 0.89 TetragonulaCarbonaria_022802
TetragonulaCarbonaria_022802-T2 -            561 SHIPPO-rpt           PF07004.13    31   6.4e-65  208.8  86.6   7  14   3.4e-07   0.00012   18.4   2.0     1    27   279   303   279   304 0.94 TetragonulaCarbonaria_022802
TetragonulaCarbonaria_022802-T2 -            561 SHIPPO-rpt           PF07004.13    31   6.4e-65  208.8  86.6   8  14   2.7e-07   9.4e-05   18.7   1.8     1    27   312   336   312   339 0.89 TetragonulaCarbonaria_022802
TetragonulaCarbonaria_022802-T2 -            561 SHIPPO-rpt           PF07004.13    31   6.4e-65  208.8  86.6   9  14     5e-08   1.8e-05   21.0   2.2     2    28   346   370   345   372 0.87 TetragonulaCarbonaria_022802
TetragonulaCarbonaria_022802-T2 -            561 SHIPPO-rpt           PF07004.13    31   6.4e-65  208.8  86.6  10  14   1.4e-07   4.8e-05   19.6   0.3     2    28   379   403   378   405 0.92 TetragonulaCarbonaria_022802
TetragonulaCarbonaria_022802-T2 -            561 SHIPPO-rpt           PF07004.13    31   6.4e-65  208.8  86.6  11  14   7.7e-05     0.027   10.9   0.0     2    28   412   438   411   441 0.79 TetragonulaCarbonaria_022802
TetragonulaCarbonaria_022802-T2 -            561 SHIPPO-rpt           PF07004.13    31   6.4e-65  208.8  86.6  12  14   0.00028     0.098    9.2   0.8     2    29   447   479   446   481 0.88 TetragonulaCarbonaria_022802
TetragonulaCarbonaria_022802-T2 -            561 SHIPPO-rpt           PF07004.13    31   6.4e-65  208.8  86.6  13  14   3.6e-07   0.00013   18.3   0.2     2    27   489   514   488   518 0.83 TetragonulaCarbonaria_022802
TetragonulaCarbonaria_022802-T2 -            561 SHIPPO-rpt           PF07004.13    31   6.4e-65  208.8  86.6  14  14   7.8e-05     0.027   10.9   0.0     2    30   525   551   524   552 0.89 TetragonulaCarbonaria_022802
TetragonulaCarbonaria_022762-T1 -             96 SKA2                 PF16740.6    110   1.2e-11   39.9   2.1   1   1   1.9e-14   1.3e-11   39.7   2.1     1    82     2    84     2    90 0.87 TetragonulaCarbonaria_022762
TetragonulaCarbonaria_022614-T1 -            254 SMN                  PF06003.13   264     6e-42  139.1  13.1   1   1   3.4e-43   2.4e-40  133.9  13.1     3   256    19   249    17   254 0.76 TetragonulaCarbonaria_022614
TetragonulaCarbonaria_022541-T1 -            336 SNARE                PF05739.20    53   3.1e-20   67.4  11.0   1   1   1.2e-21   4.1e-19   63.8   1.8     1    53   277   329   277   333 0.95 TetragonulaCarbonaria_022541
TetragonulaCarbonaria_022743-T1 -            309 SNARE                PF05739.20    53   2.6e-18   61.3   0.3   1   1   1.9e-20   6.6e-18   59.9   0.3     1    53   253   305   253   305 0.99 TetragonulaCarbonaria_022743
TetragonulaCarbonaria_022363-T1 -            285 SNARE_assoc          PF09335.12   120   3.2e-14   48.8   7.0   1   1   4.6e-17   3.2e-14   48.8   7.0     4   119    91   206    84   207 0.92 TetragonulaCarbonaria_022363
TetragonulaCarbonaria_022520-T1 -           1017 SNF2_N               PF00176.24   350   8.3e-75  247.0   9.4   1   1   5.2e-77   1.8e-74  245.9   4.3    52   350   439   772   437   772 0.92 TetragonulaCarbonaria_022520
TetragonulaCarbonaria_022351-T1 -            792 SNF2_N               PF00176.24   350   7.9e-09   30.0   0.1   1   1   2.8e-11   9.7e-09   29.8   0.1    98   214   266   482    19   510 0.75 TetragonulaCarbonaria_022351
TetragonulaCarbonaria_022779-T1 -            116 SPC22                PF04573.13   171   6.1e-43  141.7   2.4   1   1   2.1e-45   7.3e-43  141.4   2.4    72   170    10   109     8   110 0.98 TetragonulaCarbonaria_022779
TetragonulaCarbonaria_022780-T1 -             79 SPC22                PF04573.13   171   4.5e-14   47.7   0.5   1   1   1.4e-16     5e-14   47.6   0.5     2    73     5    74     4    78 0.90 TetragonulaCarbonaria_022780
TetragonulaCarbonaria_022463-T1 -            891 Spectrin             PF00435.22   105   1.7e-64  210.4  26.6   1   4   7.3e-17   5.1e-14   48.1   0.9     2   103   274   381   273   383 0.91 TetragonulaCarbonaria_022463
TetragonulaCarbonaria_022463-T1 -            891 Spectrin             PF00435.22   105   1.7e-64  210.4  26.6   2   4   7.2e-28   5.1e-25   83.5  10.1     1   105   393   498   393   498 0.98 TetragonulaCarbonaria_022463
TetragonulaCarbonaria_022463-T1 -            891 Spectrin             PF00435.22   105   1.7e-64  210.4  26.6   3   4   8.9e-17   6.2e-14   47.8   0.0     3   104   510   618   508   619 0.90 TetragonulaCarbonaria_022463
TetragonulaCarbonaria_022463-T1 -            891 Spectrin             PF00435.22   105   1.7e-64  210.4  26.6   4   4   3.3e-14   2.3e-11   39.6   1.9     2   104   630   731   629   732 0.92 TetragonulaCarbonaria_022463
TetragonulaCarbonaria_022519-T1 -           1768 SPT6_acidic          PF14632.7     88   4.3e-16   54.7  29.0   1   1   6.2e-19   4.3e-16   54.7  29.0     1    88    36   120    35   120 0.81 TetragonulaCarbonaria_022519
TetragonulaCarbonaria_022987-T1 -            420 SR-25                PF10500.10   229   9.2e-40  132.0 135.8   1   1   5.3e-40   3.7e-37  123.5  92.3     3   227   190   415   160   416 0.50 TetragonulaCarbonaria_022987
TetragonulaCarbonaria_022378-T1 -            446 SSDP                 PF04503.14   291  9.7e-104  343.0  92.8   1   1  1.7e-106  1.2e-103  342.8  92.8     1   291    81   399    81   399 0.96 TetragonulaCarbonaria_022378
TetragonulaCarbonaria_022851-T1 -            861 SSrecog              PF03531.15    69   2.6e-28   93.3   0.1   1   1   1.9e-30   1.3e-27   91.0   0.0     1    67   618   680   618   682 0.98 TetragonulaCarbonaria_022851
TetragonulaCarbonaria_022883-T1 -            515 Sterile              PF03015.20    93   4.9e-32  105.5   0.8   1   1   2.2e-34   1.6e-31  103.9   0.8     1    93   361   453   361   453 0.99 TetragonulaCarbonaria_022883
TetragonulaCarbonaria_022480-T1 -           1354 Sterol-sensing       PF12349.9    153   1.1e-59  196.1  19.1   1   1   1.5e-61   1.1e-58  192.9   2.3     2   152   691   843   690   844 0.98 TetragonulaCarbonaria_022480
TetragonulaCarbonaria_022496-T1 -            534 Sugar_tr             PF00083.25   452   3.4e-51  169.9  37.3   1   3   1.5e-32   5.1e-30  100.1  12.6     2   213    61   256    60   258 0.91 TetragonulaCarbonaria_022496
TetragonulaCarbonaria_022496-T1 -            534 Sugar_tr             PF00083.25   452   3.4e-51  169.9  37.3   2   3   2.1e-17   7.4e-15   50.1   5.1   239   335   251   348   243   364 0.83 TetragonulaCarbonaria_022496
TetragonulaCarbonaria_022496-T1 -            534 Sugar_tr             PF00083.25   452   3.4e-51  169.9  37.3   3   3   9.6e-13   3.3e-10   34.8   3.5   347   425   427   505   415   516 0.91 TetragonulaCarbonaria_022496
TetragonulaCarbonaria_022535-T1 -            526 Sugar_tr             PF00083.25   452     2e-12   42.1   7.9   1   1   5.7e-15     2e-12   42.1   7.9    42   194   103   267    46   334 0.83 TetragonulaCarbonaria_022535
TetragonulaCarbonaria_022726-T1 -            289 Sulfatase            PF00884.24   309   6.9e-48  159.0   0.2   1   1   2.4e-50   8.2e-48  158.7   0.2     1   186    60   260    60   276 0.95 TetragonulaCarbonaria_022726
TetragonulaCarbonaria_022725-T1 -            407 Sulfatase            PF00884.24   309   4.5e-19   64.3   0.0   1   1   1.9e-21   6.6e-19   63.8   0.0   218   309    28   125    23   125 0.97 TetragonulaCarbonaria_022725
TetragonulaCarbonaria_022833-T1 -            303 Sulfotransfer_2      PF03567.15   253   7.4e-34  113.2   0.2   1   1   1.4e-36   9.8e-34  112.8   0.2     3   253    47   292    45   292 0.77 TetragonulaCarbonaria_022833
TetragonulaCarbonaria_022713-T1 -            560 Sushi                PF00084.21    56   5.1e-06   22.5   0.8   1   1   2.1e-08   1.5e-05   21.0   0.8    18    56    96   133    80   133 0.83 TetragonulaCarbonaria_022713
TetragonulaCarbonaria_023004-T1 -            142 Sybindin             PF04099.13   143   1.9e-08   29.8   0.2   1   1   3.2e-11   2.2e-08   29.5   0.2    44   138    35   133    15   137 0.75 TetragonulaCarbonaria_023004
TetragonulaCarbonaria_022425-T1 -           1111 Symplekin_C          PF12295.9    186     2e-73  241.8   4.5   1   1   1.5e-75     1e-72  239.5   4.5     1   184   857  1037   857  1039 0.96 TetragonulaCarbonaria_022425
TetragonulaCarbonaria_022541-T1 -            336 Syntaxin             PF00804.26   200   9.7e-63  206.9  21.6   1   1   2.3e-65   1.6e-62  206.1  21.6     1   200    79   276    79   276 0.98 TetragonulaCarbonaria_022541
TetragonulaCarbonaria_022541-T1 -            336 Syntaxin_2           PF14523.7    101   4.4e-12   41.7   9.3   1   1   6.3e-15   4.4e-12   41.7   9.3     2    98    90   195    89   198 0.95 TetragonulaCarbonaria_022541
TetragonulaCarbonaria_022455-T1 -            629 TAF                  PF02969.18    66   1.3e-32  107.2   0.1   1   1   5.3e-35   3.7e-32  105.8   0.1     2    66    10    74     9    74 0.98 TetragonulaCarbonaria_022455
TetragonulaCarbonaria_022455-T1 -            629 TAF6_C               PF07571.14    90   8.1e-30   98.4   0.0   1   1   2.7e-32   1.9e-29   97.2   0.0     1    90   299   389   299   389 0.97 TetragonulaCarbonaria_022455
TetragonulaCarbonaria_022881-T1 -            585 TAFII28              PF04719.15    86   5.8e-39  127.6   0.0   1   1   1.7e-41   1.2e-38  126.6   0.0     1    86   228   313   228   313 0.99 TetragonulaCarbonaria_022881
TetragonulaCarbonaria_022777-T1 -            331 TAL_FSA              PF00923.20   287  3.9e-101  333.6   0.3   1   1  6.4e-104  4.5e-101  333.4   0.3     1   286    23   324    23   325 0.96 TetragonulaCarbonaria_022777
TetragonulaCarbonaria_023011-T1 -            241 TBP                  PF00352.22    85     5e-63  204.5   0.1   1   2   2.7e-32   1.9e-29   96.9   0.0     4    84    68   146    65   147 0.96 TetragonulaCarbonaria_023011
TetragonulaCarbonaria_023011-T1 -            241 TBP                  PF00352.22    85     5e-63  204.5   0.1   2   2   4.1e-35   2.9e-32  105.9   0.0     1    84   155   237   155   238 0.96 TetragonulaCarbonaria_023011
TetragonulaCarbonaria_022718-T1 -            507 Tcp11                PF05794.14   445   6.6e-95  314.2  10.4   1   1   1.1e-97   7.6e-95  314.0  10.4     1   444    74   484    74   485 0.92 TetragonulaCarbonaria_022718
TetragonulaCarbonaria_022338-T1 -            652 TFIID_NTD2           PF04494.16   133   7.6e-44  144.6   4.6   1   1   1.8e-46   1.3e-43  143.9   4.6     2   133    59   187    58   187 0.99 TetragonulaCarbonaria_022338
TetragonulaCarbonaria_022506-T1 -            380 ThiF                 PF00899.22   244   5.6e-52  171.9   0.1   1   1   1.1e-54   7.6e-52  171.5   0.1     1   241    46   296    46   302 0.84 TetragonulaCarbonaria_022506
TetragonulaCarbonaria_022775-T1 -            142 Thioredoxin          PF00085.21   103   1.2e-07   27.1   0.0   1   1   2.2e-10   1.6e-07   26.8   0.0    12    97    17   102     8   108 0.83 TetragonulaCarbonaria_022775
TetragonulaCarbonaria_022811-T1 -           1803 TMEM131_like         PF12371.9     84   2.6e-29   96.8   7.1   1   1   4.1e-29   2.9e-26   87.0   0.1     2    84    80   162    79   162 0.98 TetragonulaCarbonaria_022811
TetragonulaCarbonaria_022734-T1 -            240 TMEM70               PF06979.13   132   5.4e-38  125.8   2.5   1   1   7.7e-41   5.4e-38  125.8   2.5     1   130    75   204    75   206 0.96 TetragonulaCarbonaria_022734
TetragonulaCarbonaria_022944-T1 -            209 TNFR_c6              PF00020.19    39   1.1e-14   50.0  19.4   1   1   2.7e-14   1.9e-11   39.7   8.8     1    39    96   134    96   134 0.96 TetragonulaCarbonaria_022944
TetragonulaCarbonaria_022837-T1 -            577 TPR_1                PF00515.29    34   1.9e-39  127.5  23.1   1   1   1.9e-10   3.4e-08   28.5   0.0     2    34   366   398   365   398 0.96 TetragonulaCarbonaria_022837
TetragonulaCarbonaria_022760-T1 -            478 TPR_1                PF00515.29    34   5.8e-21   68.9  13.3   1   1   3.7e-11   6.4e-09   30.8   0.6     3    34   320   351   319   351 0.97 TetragonulaCarbonaria_022760
TetragonulaCarbonaria_022837-T1 -            577 TPR_2                PF07719.18    34   8.3e-38  121.1  19.8   1   1   4.2e-09   7.4e-07   24.4   0.0     2    33   366   397   365   398 0.95 TetragonulaCarbonaria_022837
TetragonulaCarbonaria_022760-T1 -            478 TPR_2                PF07719.18    34   3.6e-17   56.6   7.3   1   1   3.6e-09   6.2e-07   24.7   0.2     3    34   320   351   319   351 0.97 TetragonulaCarbonaria_022760
TetragonulaCarbonaria_022760-T1 -            478 TPR_6                PF13174.7     33   3.4e-10   35.5   1.4   1   2   1.9e-05    0.0045   13.1   0.0     2    32   320   350   319   351 0.93 TetragonulaCarbonaria_022760
TetragonulaCarbonaria_022760-T1 -            478 TPR_6                PF13174.7     33   3.4e-10   35.5   1.4   2   2   2.5e-05    0.0058   12.8   0.0     2    32   354   384   353   385 0.93 TetragonulaCarbonaria_022760
TetragonulaCarbonaria_022837-T1 -            577 TPR_8                PF13181.7     34   2.5e-30   97.7  12.0   1   5   2.1e-05    0.0036   13.0   0.1     8    33    94   119    92   120 0.89 TetragonulaCarbonaria_022837
TetragonulaCarbonaria_022837-T1 -            577 TPR_8                PF13181.7     34   2.5e-30   97.7  12.0   2   5   1.7e-06   0.00029   16.4   0.5     2    33   127   158   126   159 0.94 TetragonulaCarbonaria_022837
TetragonulaCarbonaria_022837-T1 -            577 TPR_8                PF13181.7     34   2.5e-30   97.7  12.0   3   5   2.3e-08     4e-06   22.2   0.0     2    33   366   397   365   398 0.96 TetragonulaCarbonaria_022837
TetragonulaCarbonaria_022837-T1 -            577 TPR_8                PF13181.7     34   2.5e-30   97.7  12.0   4   5   4.8e-05    0.0084   11.8   0.1     2    34   441   473   440   473 0.94 TetragonulaCarbonaria_022837
TetragonulaCarbonaria_022837-T1 -            577 TPR_8                PF13181.7     34   2.5e-30   97.7  12.0   5   5   1.2e-05    0.0021   13.7   0.0    15    34   489   508   474   508 0.80 TetragonulaCarbonaria_022837
TetragonulaCarbonaria_022831-T1 -           1010 TPR_8                PF13181.7     34   1.2e-18   61.2  18.0   1   3   1.3e-05    0.0023   13.6   0.0     4    31   649   676   646   679 0.89 TetragonulaCarbonaria_022831
TetragonulaCarbonaria_022831-T1 -           1010 TPR_8                PF13181.7     34   1.2e-18   61.2  18.0   2   3   1.2e-05    0.0021   13.7   0.0     6    25   841   860   837   862 0.94 TetragonulaCarbonaria_022831
TetragonulaCarbonaria_022831-T1 -           1010 TPR_8                PF13181.7     34   1.2e-18   61.2  18.0   3   3     3e-05    0.0053   12.5   0.0     6    34   878   906   877   906 0.93 TetragonulaCarbonaria_022831
TetragonulaCarbonaria_022951-T1 -            496 TPR_8                PF13181.7     34   5.8e-17   56.0   8.0   1   2     3e-05    0.0052   12.5   0.0     1    31   342   372   342   375 0.93 TetragonulaCarbonaria_022951
TetragonulaCarbonaria_022951-T1 -            496 TPR_8                PF13181.7     34   5.8e-17   56.0   8.0   2   2   2.4e-06   0.00042   15.9   0.0     1    28   378   405   378   409 0.95 TetragonulaCarbonaria_022951
TetragonulaCarbonaria_022760-T1 -            478 TPR_8                PF13181.7     34   2.4e-13   44.8  10.4   1   2   2.2e-07   3.9e-05   19.1   0.2     2    34   319   351   318   351 0.95 TetragonulaCarbonaria_022760
TetragonulaCarbonaria_022760-T1 -            478 TPR_8                PF13181.7     34   2.4e-13   44.8  10.4   2   2   3.6e-07   6.3e-05   18.5   0.0     2    34   353   385   352   385 0.96 TetragonulaCarbonaria_022760
TetragonulaCarbonaria_022394-T1 -            182 TRAP-gamma           PF07074.13   170   3.4e-91  298.8   9.8   1   1   5.5e-94   3.8e-91  298.7   9.8     1   170    11   180    11   180 1.00 TetragonulaCarbonaria_022394
TetragonulaCarbonaria_022968-T1 -            480 tRNA-synt_2b         PF00587.26   179   2.1e-10   36.3   0.0   1   1   5.4e-13   3.8e-10   35.4   0.0    21   179   296   459   279   459 0.85 TetragonulaCarbonaria_022968
TetragonulaCarbonaria_022470-T1 -            571 tRNA_U5-meth_tr      PF05958.12   357   1.9e-18   61.9   0.0   1   1   3.2e-20   2.2e-17   58.4   0.0   158   356   361   557   282   558 0.82 TetragonulaCarbonaria_022470
TetragonulaCarbonaria_022766-T1 -            478 Trypsin              PF00089.27   221   6.1e-40  132.8   0.0   1   1   2.3e-42     8e-40  132.4   0.0     1   221   227   472   227   472 0.88 TetragonulaCarbonaria_022766
TetragonulaCarbonaria_022713-T1 -            560 Trypsin              PF00089.27   221   6.6e-19   64.0   0.0   1   1   3.3e-21   1.1e-18   63.2   0.0    69   199   175   312   156   322 0.84 TetragonulaCarbonaria_022713
TetragonulaCarbonaria_022920-T1 -           1187 TSP1_ADAMTS          PF19030.1     55   6.4e-12   41.0  54.3   1   1   3.8e-12   2.6e-09   32.6   5.9     1    55   876   930   876   930 0.94 TetragonulaCarbonaria_022920
TetragonulaCarbonaria_022881-T1 -            585 TSP_1                PF00090.20    49   2.6e-13   45.4  17.3   1   2   2.7e-09   6.2e-07   25.0   1.3     2    22   465   485   464   501 0.89 TetragonulaCarbonaria_022881
TetragonulaCarbonaria_022881-T1 -            585 TSP_1                PF00090.20    49   2.6e-13   45.4  17.3   2   2     3e-09   7.1e-07   24.8   8.7     2    49   541   585   540   585 0.92 TetragonulaCarbonaria_022881
TetragonulaCarbonaria_022920-T1 -           1187 TSP_1                PF00090.20    49     2e-09   33.0  18.4   1   2   1.5e-10   3.5e-08   29.0   5.5     2    49   585   634   584   634 0.95 TetragonulaCarbonaria_022920
TetragonulaCarbonaria_022920-T1 -           1187 TSP_1                PF00090.20    49     2e-09   33.0  18.4   2   2   1.7e-07     4e-05   19.2   4.9     3    49   878   930   877   930 0.85 TetragonulaCarbonaria_022920
TetragonulaCarbonaria_022917-T1 -            374 TSP_1                PF00090.20    49   4.6e-07   25.4   1.7   1   1     2e-09   4.6e-07   25.4   1.7     2    39   324   363   323   367 0.76 TetragonulaCarbonaria_022917
TetragonulaCarbonaria_022894-T1 -            713 TTL                  PF03133.16   295     3e-33  110.6   0.5   1   2   1.1e-12   7.7e-10   33.7   0.1    10   109   363   470   354   472 0.77 TetragonulaCarbonaria_022894
TetragonulaCarbonaria_022894-T1 -            713 TTL                  PF03133.16   295     3e-33  110.6   0.5   2   2   2.8e-24     2e-21   71.8   0.0   163   288   472   610   470   616 0.89 TetragonulaCarbonaria_022894
TetragonulaCarbonaria_022828-T1 -            415 Tub                  PF01167.19   256   1.7e-91  301.8   0.1   1   1   4.4e-94   3.1e-91  301.0   0.1     1   256   167   410   167   410 0.93 TetragonulaCarbonaria_022828
TetragonulaCarbonaria_022842-T1 -            450 Tubulin              PF00091.26   197   9.8e-70  230.2   0.0   1   1   1.9e-72   1.3e-69  229.7   0.0     1   196     3   213     3   214 0.99 TetragonulaCarbonaria_022842
TetragonulaCarbonaria_022842-T1 -            450 Tubulin_C            PF03953.18   126   1.5e-54  178.9   0.0   1   1   3.5e-57   2.4e-54  178.3   0.0     1   125   263   392   263   393 0.99 TetragonulaCarbonaria_022842
TetragonulaCarbonaria_022614-T1 -            254 TUDOR                PF00567.25   122   9.2e-08   27.6   0.0   1   1   2.5e-10   1.7e-07   26.7   0.0    33   104    57   129    51   142 0.83 TetragonulaCarbonaria_022614
TetragonulaCarbonaria_022776-T2 -            238 UAA                  PF08449.12   302   5.1e-09   31.1  16.6   1   1   2.5e-11   8.8e-09   30.4  16.6    97   299    27   221     6   223 0.85 TetragonulaCarbonaria_022776
TetragonulaCarbonaria_022794-T1 -            676 UBA                  PF00627.32    37   6.2e-09   31.1   2.7   1   1   9.8e-12   6.9e-09   30.9   0.8     2    37   519   555   518   555 0.94 TetragonulaCarbonaria_022794
TetragonulaCarbonaria_022825-T1 -            349 UbiA                 PF01040.19   251     2e-75  248.8  14.4   1   1   3.6e-78   2.5e-75  248.4  14.4     1   249    52   298    52   308 0.96 TetragonulaCarbonaria_022825
TetragonulaCarbonaria_022794-T1 -            676 ubiquitin            PF00240.24    72   4.2e-20   66.8   0.6   1   1   1.4e-22   9.5e-20   65.6   0.6     1    71    39   108    37   109 0.95 TetragonulaCarbonaria_022794
TetragonulaCarbonaria_022895-T1 -            275 V-set                PF07686.18   109   8.5e-17   56.8   0.1   1   1   1.5e-11   5.2e-09   31.7   0.0     4    94    48   129    45   137 0.80 TetragonulaCarbonaria_022895
TetragonulaCarbonaria_022909-T1 -            258 V-set                PF07686.18   109     1e-11   40.5   0.1   1   1     5e-14   1.8e-11   39.7   0.1     2    99    39   127    38   134 0.83 TetragonulaCarbonaria_022909
TetragonulaCarbonaria_022761-T1 -            261 V-SNARE_C            PF12352.9     66   5.5e-12   41.3   6.0   1   1   7.9e-15   5.5e-12   41.3   6.0     2    63    63   124    62   125 0.96 TetragonulaCarbonaria_022761
TetragonulaCarbonaria_022577-T1 -            481 VGCC_alpha2          PF08473.12   433   1.1e-33  112.1   0.5   1   2   7.8e-28   5.4e-25   83.4   0.0    69   289    28   247     3   283 0.74 TetragonulaCarbonaria_022577
TetragonulaCarbonaria_022577-T1 -            481 VGCC_alpha2          PF08473.12   433   1.1e-33  112.1   0.5   2   2   1.1e-10   7.4e-08   27.0   0.3   355   429   376   450   337   455 0.84 TetragonulaCarbonaria_022577
TetragonulaCarbonaria_022576-T1 -            693 VWA_N                PF08399.12   123     5e-27   90.3   0.0   1   1   1.4e-29     1e-26   89.3   0.0    20   123    59   159    43   159 0.84 TetragonulaCarbonaria_022576
TetragonulaCarbonaria_022526-T1 -            637 VWC                  PF00093.19    57   2.8e-35  115.9 115.2   1   2   1.3e-14   9.2e-12   40.6  13.8     1    57   228   284   228   284 0.99 TetragonulaCarbonaria_022526
TetragonulaCarbonaria_022526-T1 -            637 VWC                  PF00093.19    57   2.8e-35  115.9 115.2   2   2   1.6e-15   1.1e-12   43.6  12.5     1    57   294   353   294   353 0.96 TetragonulaCarbonaria_022526
TetragonulaCarbonaria_022526-T1 -            637 VWD                  PF00094.26   157   1.6e-37  124.6   0.1   1   1   3.7e-40   2.6e-37  123.9   0.1     1   156   360   508   360   509 0.88 TetragonulaCarbonaria_022526
TetragonulaCarbonaria_022338-T1 -            652 WD40                 PF00400.33    38     8e-51  164.5  20.1   1   5   3.5e-11     6e-09   31.9   0.0     4    38   389   424   386   424 0.90 TetragonulaCarbonaria_022338
TetragonulaCarbonaria_022338-T1 -            652 WD40                 PF00400.33    38     8e-51  164.5  20.1   2   5   2.1e-11   3.6e-09   32.6   1.6     1    37   428   465   428   465 0.96 TetragonulaCarbonaria_022338
TetragonulaCarbonaria_022338-T1 -            652 WD40                 PF00400.33    38     8e-51  164.5  20.1   3   5   4.5e-12   7.8e-10   34.7   0.1     2    38   471   508   470   508 0.94 TetragonulaCarbonaria_022338
TetragonulaCarbonaria_022338-T1 -            652 WD40                 PF00400.33    38     8e-51  164.5  20.1   4   5   1.9e-10   3.3e-08   29.6   0.0     3    38   514   550   512   550 0.90 TetragonulaCarbonaria_022338
TetragonulaCarbonaria_022338-T1 -            652 WD40                 PF00400.33    38     8e-51  164.5  20.1   5   5   7.2e-12   1.3e-09   34.1   1.4     4    38   557   592   554   592 0.88 TetragonulaCarbonaria_022338
TetragonulaCarbonaria_022813-T1 -            320 WD40                 PF00400.33    38   4.2e-26   86.2   9.0   1   3   2.6e-07   4.5e-05   19.7   0.6     5    37    20    53    13    54 0.83 TetragonulaCarbonaria_022813
TetragonulaCarbonaria_022813-T1 -            320 WD40                 PF00400.33    38   4.2e-26   86.2   9.0   2   3   5.7e-09     1e-06   24.9   0.1     4    38    63    99    60    99 0.84 TetragonulaCarbonaria_022813
TetragonulaCarbonaria_022813-T1 -            320 WD40                 PF00400.33    38   4.2e-26   86.2   9.0   3   3   5.8e-09     1e-06   24.9   0.0     2    38   186   223   185   223 0.90 TetragonulaCarbonaria_022813
TetragonulaCarbonaria_022952-T1 -           1003 WD40                 PF00400.33    38     2e-25   84.1  21.3   1   4   9.4e-06    0.0016   14.7   0.0    12    38   349   375   338   375 0.90 TetragonulaCarbonaria_022952
TetragonulaCarbonaria_022952-T1 -           1003 WD40                 PF00400.33    38     2e-25   84.1  21.3   2   4   3.7e-05    0.0065   12.8   0.0     5    38   384   417   380   417 0.88 TetragonulaCarbonaria_022952
TetragonulaCarbonaria_022952-T1 -           1003 WD40                 PF00400.33    38     2e-25   84.1  21.3   3   4   4.5e-08   7.8e-06   22.1   0.0     9    38   526   558   516   558 0.83 TetragonulaCarbonaria_022952
TetragonulaCarbonaria_022952-T1 -           1003 WD40                 PF00400.33    38     2e-25   84.1  21.3   4   4   2.5e-09   4.4e-07   26.0   0.5     4    37   832   866   830   867 0.94 TetragonulaCarbonaria_022952
TetragonulaCarbonaria_022401-T1 -            982 WD40                 PF00400.33    38   1.2e-20   69.0   4.6   1   2   6.5e-08   1.1e-05   21.6   0.0     2    38   424   468   423   468 0.85 TetragonulaCarbonaria_022401
TetragonulaCarbonaria_022401-T1 -            982 WD40                 PF00400.33    38   1.2e-20   69.0   4.6   2   2   1.8e-05    0.0032   13.8   0.1     7    37   706   736   695   737 0.81 TetragonulaCarbonaria_022401
TetragonulaCarbonaria_022498-T1 -             70 XK-related           PF09815.10   340   9.3e-08   26.8   0.1   1   1   1.4e-10     1e-07   26.7   0.1   185   230     5    51     1    54 0.90 TetragonulaCarbonaria_022498
TetragonulaCarbonaria_022950-T1 -            228 Yip1                 PF04893.18   173   7.6e-20   66.9  12.0   1   1   1.5e-22     1e-19   66.5  12.0    15   173    77   222    66   222 0.85 TetragonulaCarbonaria_022950
TetragonulaCarbonaria_022519-T1 -           1768 YqgF                 PF14639.7    150   3.9e-40  132.5   0.0   1   1     2e-42   1.4e-39  130.7   0.0     2   150   782   937   781   937 0.98 TetragonulaCarbonaria_022519
TetragonulaCarbonaria_022824-T1 -            212 Zeta_toxin           PF06414.13   199   4.1e-07   24.9   0.0   1   1     1e-09   7.3e-07   24.1   0.0    17   183    21   191     8   205 0.82 TetragonulaCarbonaria_022824
TetragonulaCarbonaria_022560-T1 -            345 zf-C2H2              PF00096.27    23   2.5e-18   61.0  18.2   1   3   1.2e-08   2.7e-06   23.1   0.5     2    23   221   242   220   242 0.97 TetragonulaCarbonaria_022560
TetragonulaCarbonaria_022560-T1 -            345 zf-C2H2              PF00096.27    23   2.5e-18   61.0  18.2   2   3   4.7e-08   1.1e-05   21.2   4.0     1    23   248   270   248   270 0.98 TetragonulaCarbonaria_022560
TetragonulaCarbonaria_022560-T1 -            345 zf-C2H2              PF00096.27    23   2.5e-18   61.0  18.2   3   3   2.6e-09   5.9e-07   25.2   0.8     1    23   276   299   276   299 0.97 TetragonulaCarbonaria_022560
TetragonulaCarbonaria_022701-T1 -            321 zf-C2H2              PF00096.27    23   1.4e-16   55.5  15.5   1   3   4.3e-07    0.0001   18.1   1.0     1    23   212   236   212   236 0.97 TetragonulaCarbonaria_022701
TetragonulaCarbonaria_022701-T1 -            321 zf-C2H2              PF00096.27    23   1.4e-16   55.5  15.5   2   3   2.3e-08   5.3e-06   22.2   0.3     1    23   242   266   242   266 0.95 TetragonulaCarbonaria_022701
TetragonulaCarbonaria_022701-T1 -            321 zf-C2H2              PF00096.27    23   1.4e-16   55.5  15.5   3   3   9.8e-09   2.3e-06   23.3   2.2     1    23   272   294   272   294 0.98 TetragonulaCarbonaria_022701
TetragonulaCarbonaria_022755-T1 -            331 zf-C2H2              PF00096.27    23   1.4e-14   49.2  18.4   1   2   4.1e-07   9.5e-05   18.2   1.7     1    23   206   228   206   228 0.97 TetragonulaCarbonaria_022755
TetragonulaCarbonaria_022755-T1 -            331 zf-C2H2              PF00096.27    23   1.4e-14   49.2  18.4   2   2   1.2e-09   2.8e-07   26.2   3.3     1    23   234   258   234   259 0.94 TetragonulaCarbonaria_022755
TetragonulaCarbonaria_022560-T1 -            345 zf-C2H2_4            PF13894.7     24   1.4e-14   49.1  17.2   1   1   1.5e-08   3.6e-06   23.0   0.7     1    24   276   299   276   299 0.96 TetragonulaCarbonaria_022560
TetragonulaCarbonaria_022755-T1 -            331 zf-C2H2_4            PF13894.7     24     2e-10   36.2  16.2   1   1   1.1e-07   2.7e-05   20.3   0.5     1    22   234   255   234   257 0.95 TetragonulaCarbonaria_022755
TetragonulaCarbonaria_022967-T1 -            143 zf-C2H2_jaz          PF12171.9     27   2.2e-11   39.2   2.2   1   1   1.2e-13   4.2e-11   38.3   2.2     1    27    57    83    57    83 0.99 TetragonulaCarbonaria_022967
TetragonulaCarbonaria_022755-T1 -            331 zf-C2H2_jaz          PF12171.9     27   1.2e-08   30.5   1.0   1   1   6.6e-09   2.3e-06   23.2   0.2     2    26   234   258   233   258 0.97 TetragonulaCarbonaria_022755
TetragonulaCarbonaria_022988-T1 -            415 zf-C3HC4             PF00097.26    41   3.2e-10   35.2  10.8   1   1   2.9e-12   6.7e-10   34.2  10.8     1    41   356   393   356   393 0.97 TetragonulaCarbonaria_022988
TetragonulaCarbonaria_022850-T1 -            303 zf-C3HC4             PF00097.26    41   2.5e-06   22.7   5.4   1   1   1.1e-08   2.5e-06   22.7   5.4     1    41   208   248   208   248 0.89 TetragonulaCarbonaria_022850
TetragonulaCarbonaria_022841-T1 -            483 zf-C3HC4             PF00097.26    41   7.3e-06   21.2   5.8   1   1   3.1e-08   7.3e-06   21.2   5.8     1    39   210   256   210   257 0.78 TetragonulaCarbonaria_022841
TetragonulaCarbonaria_022988-T1 -            415 zf-C3HC4_2           PF13923.7     40   3.2e-12   41.5  10.5   1   1     2e-14   6.9e-12   40.5  10.5     2    40   356   393   355   393 0.98 TetragonulaCarbonaria_022988
TetragonulaCarbonaria_022850-T1 -            303 zf-C3HC4_2           PF13923.7     40   4.5e-10   34.7   7.4   1   1   1.3e-12   4.5e-10   34.7   7.4     1    40   207   248   207   248 0.89 TetragonulaCarbonaria_022850
TetragonulaCarbonaria_022988-T1 -            415 zf-C3HC4_3           PF13920.7     50   9.1e-11   36.9   6.5   1   1   2.4e-13   1.7e-10   36.1   6.5     4    47   355   397   352   399 0.94 TetragonulaCarbonaria_022988
TetragonulaCarbonaria_022866-T1 -            340 zf-C4                PF00105.19    70   4.2e-08   29.0   0.6   1   1     1e-10   7.3e-08   28.2   0.6     2    23   288   309   287   317 0.92 TetragonulaCarbonaria_022866
TetragonulaCarbonaria_022403-T1 -            460 zf-CW                PF07496.16    48   1.9e-12   42.5   8.0   1   1   9.1e-15   6.4e-12   40.8   8.0     2    47   223   268   222   269 0.95 TetragonulaCarbonaria_022403
TetragonulaCarbonaria_022514-T1 -           1583 zf-DBF               PF07535.13    45   1.7e-18   61.9   0.1   1   1   2.5e-21   1.7e-18   61.9   0.1     3    43   310   350   308   352 0.96 TetragonulaCarbonaria_022514
TetragonulaCarbonaria_022755-T1 -            331 zf-met               PF12874.8     25   5.5e-09   31.6   1.5   1   1   9.8e-09   6.8e-06   21.8   0.5     1    25   234   258   234   258 0.95 TetragonulaCarbonaria_022755
TetragonulaCarbonaria_022476-T1 -           1032 zf-PARP              PF00645.19    82   2.2e-21   71.9   2.2   1   1   7.4e-24   5.2e-21   70.7   2.2     1    80    16    98    16   100 0.94 TetragonulaCarbonaria_022476
TetragonulaCarbonaria_022850-T1 -            303 zf-RING_11           PF17123.6     29   1.2e-09   33.2   2.4   1   1   1.7e-12   1.2e-09   33.2   2.4     1    29   207   235   207   235 0.98 TetragonulaCarbonaria_022850
TetragonulaCarbonaria_022850-T1 -            303 zf-RING_2            PF13639.7     44   1.8e-13   46.1  17.8   1   1   1.6e-15   3.8e-13   45.0   7.3     2    44   207   249   206   249 0.98 TetragonulaCarbonaria_022850
TetragonulaCarbonaria_022988-T1 -            415 zf-RING_2            PF13639.7     44   1.3e-10   36.9  10.5   1   1   1.1e-12   2.7e-10   35.9  10.5     3    44   356   394   354   394 0.87 TetragonulaCarbonaria_022988
TetragonulaCarbonaria_022841-T1 -            483 zf-RING_2            PF13639.7     44   1.1e-07   27.6   5.5   1   1   4.6e-10   1.1e-07   27.6   5.5     2    41   209   256   208   257 0.83 TetragonulaCarbonaria_022841
TetragonulaCarbonaria_022988-T1 -            415 zf-RING_5            PF14634.7     44     2e-09   32.7   8.9   1   1   1.2e-11   4.1e-09   31.7   8.9     2    43   356   394   355   395 0.97 TetragonulaCarbonaria_022988
TetragonulaCarbonaria_022988-T1 -            415 zf-RING_UBOX         PF13445.7     40   3.5e-09   32.0   7.1   1   1   3.3e-11   7.7e-09   30.9   7.1     1    40   356   391   356   391 0.95 TetragonulaCarbonaria_022988
TetragonulaCarbonaria_022850-T1 -            303 zf-RING_UBOX         PF13445.7     40   4.3e-08   28.6   2.7   1   1   1.8e-10   4.3e-08   28.6   2.7     1    40   208   246   208   246 0.93 TetragonulaCarbonaria_022850
TetragonulaCarbonaria_022841-T1 -            483 zf-RING_UBOX         PF13445.7     40   2.7e-07   26.0   6.8   1   1   1.2e-09   2.7e-07   26.0   6.8     1    40   210   256   210   256 0.82 TetragonulaCarbonaria_022841
TetragonulaCarbonaria_022850-T1 -            303 zinc_ribbon_9        PF14369.7     35   1.7e-09   33.3   1.3   1   1   2.4e-12   1.7e-09   33.3   1.3     1    35    11    42    11    42 0.90 TetragonulaCarbonaria_022850
TetragonulaCarbonaria_000897-T1 -           1077 2-oxogl_dehyd_N      PF16078.6     41   1.5e-14   48.8   1.7   1   1   2.1e-17   1.5e-14   48.8   1.7     1    35    61    95    61    99 0.97 TetragonulaCarbonaria_000897
TetragonulaCarbonaria_001205-T1 -            474 7tm_1                PF00001.22   263   4.2e-63  208.5   0.1   1   1   3.9e-65   6.8e-63  207.8   0.1    46   263    28   457    21   457 0.91 TetragonulaCarbonaria_001205
TetragonulaCarbonaria_000801-T1 -            342 7tm_1                PF00001.22   263   1.9e-49  163.8  20.2   1   1   1.3e-51   2.3e-49  163.5  20.2     1   263    47   309    47   309 0.88 TetragonulaCarbonaria_000801
TetragonulaCarbonaria_001200-T1 -            245 7tm_1                PF00001.22   263   4.9e-15   51.0   3.2   1   1   5.1e-17   8.9e-15   50.1   3.2     1    43   198   240   198   244 0.95 TetragonulaCarbonaria_001200
TetragonulaCarbonaria_000980-T1 -            239 7tm_1                PF00001.22   263   8.4e-13   43.6   0.1   1   1   4.8e-15   8.4e-13   43.6   0.1     1    43   157   199   157   207 0.94 TetragonulaCarbonaria_000980
TetragonulaCarbonaria_001254-T1 -            919 7tm_6                PF02949.21   313   4.4e-60  198.8  46.7   1   3   1.2e-29   4.1e-27   90.4   7.8    26   312    15   283     5   284 0.84 TetragonulaCarbonaria_001254
TetragonulaCarbonaria_001254-T1 -            919 7tm_6                PF02949.21   313   4.4e-60  198.8  46.7   2   3   1.5e-20   5.1e-18   60.6  12.0     5   288   355   618   351   635 0.75 TetragonulaCarbonaria_001254
TetragonulaCarbonaria_001254-T1 -            919 7tm_6                PF02949.21   313   4.4e-60  198.8  46.7   3   3   2.2e-20   7.5e-18   60.0  10.9    30   283   657   891   652   912 0.80 TetragonulaCarbonaria_001254
TetragonulaCarbonaria_000839-T1 -            334 7tm_6                PF02949.21   313   7.2e-25   83.1   3.4   1   2   1.6e-12   5.7e-10   34.1   0.0    10   169    27   182    23   201 0.81 TetragonulaCarbonaria_000839
TetragonulaCarbonaria_000839-T1 -            334 7tm_6                PF02949.21   313   7.2e-25   83.1   3.4   2   2   6.1e-17   2.1e-14   48.7   1.7   222   313   228   320   221   320 0.95 TetragonulaCarbonaria_000839
TetragonulaCarbonaria_001205-T1 -            474 7TM_GPCR_Srsx        PF10320.10   257   3.8e-11   38.2   9.5   1   1   1.4e-09     5e-07   24.7   0.6   169   256   381   471   366   472 0.87 TetragonulaCarbonaria_001205
TetragonulaCarbonaria_001200-T1 -            245 7TM_GPCR_Srsx        PF10320.10   257   2.2e-07   25.9   1.1   1   1   6.3e-10   2.2e-07   25.9   1.1     2    51   193   242   192   245 0.94 TetragonulaCarbonaria_001200
TetragonulaCarbonaria_001205-T1 -            474 7TM_GPCR_Srv         PF10323.10   283   2.5e-09   32.3   7.6   1   1   1.3e-10     9e-08   27.2   2.0    93   196    58   157    38   170 0.86 TetragonulaCarbonaria_001205
TetragonulaCarbonaria_000827-T1 -            252 AAA_17               PF13207.7    136     3e-24   81.4   0.0   1   1   1.1e-26   7.8e-24   80.1   0.0     1   130    29   161    29   165 0.89 TetragonulaCarbonaria_000827
TetragonulaCarbonaria_000966-T1 -           1596 AAA_21               PF13304.7    304   2.2e-25   85.5   2.0   1   2   3.1e-11   2.2e-08   29.6   0.0   231   300   627   692   589   696 0.84 TetragonulaCarbonaria_000966
TetragonulaCarbonaria_000966-T1 -           1596 AAA_21               PF13304.7    304   2.2e-25   85.5   2.0   2   2   1.5e-11     1e-08   30.7   0.0   236   301  1395  1457  1391  1460 0.87 TetragonulaCarbonaria_000966
TetragonulaCarbonaria_001139-T1 -           1493 Aa_trans             PF01490.19   409   1.2e-53  177.6  43.3   1   1   2.6e-56   1.8e-53  177.1  43.3     4   406     3   389     1   392 0.88 TetragonulaCarbonaria_001139
TetragonulaCarbonaria_000966-T1 -           1596 ABC_tran             PF00005.28   137   7.6e-63  206.5   0.1   1   2   9.6e-37   6.7e-34  112.8   0.2     1   137   516   662   516   662 0.94 TetragonulaCarbonaria_000966
TetragonulaCarbonaria_000966-T1 -           1596 ABC_tran             PF00005.28   137   7.6e-63  206.5   0.1   2   2     4e-30   2.8e-27   91.3   0.0     2   136  1282  1424  1281  1425 0.96 TetragonulaCarbonaria_000966
TetragonulaCarbonaria_001077-T1 -            458 Abhydrolase_1        PF00561.21   257   6.2e-19   64.0   0.1   1   1   3.6e-21   2.5e-18   62.0   0.0     2   101   145   245   145   255 0.96 TetragonulaCarbonaria_001077
TetragonulaCarbonaria_001110-T1 -            246 Acetyltransf_1       PF00583.26   117   4.2e-17   57.9   0.0   1   1   1.1e-19   7.7e-17   57.1   0.0    13   117   120   222   106   222 0.82 TetragonulaCarbonaria_001110
TetragonulaCarbonaria_001110-T1 -            246 Acetyltransf_10      PF13673.8    128   4.1e-12   41.6   0.0   1   1   1.6e-14   1.1e-11   40.3   0.0    32   114   138   229   127   243 0.83 TetragonulaCarbonaria_001110
[truncated: 4,762,515 more chars]
