# Supplementary material for: Prevalent bee venom genes evolved before the aculeate stinger and eusociality
Source: BMC Biol. 2023 Oct 23;21:229. doi: 10.1186/s12915-023-01656-5 (PMC10591384; doi:10.1186/s12915-023-01656-5)
Supplement: Supplementary file 39 — Additional file 39. Genome annotation of Tetragonula carbonaria. [file 12915_2023_1656_MOESM39_ESM.zip › Tetragonula_carbonaria.annotation.funannotate.with.RNAseq.Oct2020/annotations/annotations.transmembrane.txt]

TetragonulaCarbonaria_000001-T1	note	TransMembrane:1 (o731-751i)
TetragonulaCarbonaria_000011-T1	note	TransMembrane:7 (o97-117i138-157o169-187i224-248o260-280i292-312o332-353i)
TetragonulaCarbonaria_000013-T1	note	TransMembrane:1 (n3-13c18/19o324-346i)
TetragonulaCarbonaria_000014-T1	note	TransMembrane:1 (n2-12c17/18o27-46i)
TetragonulaCarbonaria_000020-T1	note	TransMembrane:1 (i35-62o)
TetragonulaCarbonaria_000022-T1	note	TransMembrane:1 (i75-93o)
TetragonulaCarbonaria_000024-T1	note	TransMembrane:4 (i138-156o162-181i280-297o303-322i)
TetragonulaCarbonaria_000046-T1	note	TransMembrane:1 (i361-380o)
TetragonulaCarbonaria_000052-T1	note	TransMembrane:12 (i28-46o58-79i100-124o223-240i252-272o301-322i334-359o379-403i434-459o465-488i509-528o548-569i)
TetragonulaCarbonaria_000076-T1	note	TransMembrane:2 (i147-168o174-195i)
TetragonulaCarbonaria_000080-T1	note	TransMembrane:1 (i139-157o)
TetragonulaCarbonaria_000086-T1	note	TransMembrane:1 (i131-151o)
TetragonulaCarbonaria_000093-T1	note	TransMembrane:7 (o6-28i76-102o122-143i164-186o198-219i240-255o261-277i)
TetragonulaCarbonaria_000095-T1	note	TransMembrane:4 (i107-138o150-169i190-208o228-259i)
TetragonulaCarbonaria_000105-T1	note	TransMembrane:1 (o771-795i)
TetragonulaCarbonaria_000109-T1	note	TransMembrane:2 (i25-45o65-91i)
TetragonulaCarbonaria_000110-T1	note	TransMembrane:1 (o6-22i)
TetragonulaCarbonaria_000125-T1	note	TransMembrane:1 (i70-88o)
TetragonulaCarbonaria_000147-T1	note	TransMembrane:1 (i64-83o)
TetragonulaCarbonaria_000166-T1	note	TransMembrane:1 (o6-24i)
TetragonulaCarbonaria_000174-T1	note	TransMembrane:1 (o145-162i)
TetragonulaCarbonaria_000182-T1	note	TransMembrane:1 (o66-88i)
TetragonulaCarbonaria_000183-T1	note	TransMembrane:1 (i151-167o)
TetragonulaCarbonaria_000214-T1	note	TransMembrane:1 (o91-110i)
TetragonulaCarbonaria_000223-T1	note	TransMembrane:2 (o46-67i369-395o)
TetragonulaCarbonaria_000224-T1	note	TransMembrane:1 (i132-151o)
TetragonulaCarbonaria_000232-T1	note	TransMembrane:1 (i55-75o)
TetragonulaCarbonaria_000235-T1	note	TransMembrane:1 (n4-12c19/20o173-195i)
TetragonulaCarbonaria_000238-T1	note	TransMembrane:12 (i77-99o111-131i143-161o167-189i201-222o228-249i311-330o367-385i394-411o417-440i452-472o478-501i)
TetragonulaCarbonaria_000256-T1	note	TransMembrane:4 (i42-61o67-89i101-121o127-148i)
TetragonulaCarbonaria_000258-T1	note	TransMembrane:3 (o37-55i380-397o403-431i)
TetragonulaCarbonaria_000261-T1	note	TransMembrane:23 (i144-171o215-237i249-267o273-295i364-384o404-426i773-794o800-823i844-867o873-897i928-951o1008-1029i1287-1305o1325-1344i1351-1374o1446-1467i1488-1517o1604-1630i1693-1711o1723-1742i1754-1773o1817-1840i1907-1930o)
TetragonulaCarbonaria_000263-T1	note	TransMembrane:1 (o1330-1356i)
TetragonulaCarbonaria_000264-T1	note	TransMembrane:1 (o6-31i)
TetragonulaCarbonaria_000265-T1	note	TransMembrane:1 (o56-75i)
TetragonulaCarbonaria_000267-T1	note	TransMembrane:1 (n3-13c18/19o144-163i)
TetragonulaCarbonaria_000275-T1	note	TransMembrane:3 (i59-81o93-113i120-143o)
TetragonulaCarbonaria_000278-T1	note	TransMembrane:1 (n8-19c24/25o1232-1257i)
TetragonulaCarbonaria_000282-T1	note	TransMembrane:2 (i116-137o171-191i)
TetragonulaCarbonaria_000290-T1	note	TransMembrane:1 (o400-422i)
TetragonulaCarbonaria_000290-T2	note	TransMembrane:1 (o400-422i)
TetragonulaCarbonaria_000294-T1	note	TransMembrane:1 (i21-41o)
TetragonulaCarbonaria_000311-T1	note	TransMembrane:12 (i44-64o76-100i121-144o164-182i194-215o235-252i272-291o311-331i368-388o394-412i424-444o450-470i)
TetragonulaCarbonaria_000318-T1	note	TransMembrane:6 (o58-74i94-117o123-146i167-188o200-221i233-254o)
TetragonulaCarbonaria_000332-T1	note	TransMembrane:1 (o59-80i)
TetragonulaCarbonaria_000368-T1	note	TransMembrane:1 (o30-48i)
TetragonulaCarbonaria_000374-T1	note	TransMembrane:1 (i61-79o)
TetragonulaCarbonaria_000389-T1	note	TransMembrane:1 (o223-241i)
TetragonulaCarbonaria_000406-T1	note	TransMembrane:2 (i68-84o147-164i)
TetragonulaCarbonaria_000414-T1	note	TransMembrane:1 (o216-233i)
TetragonulaCarbonaria_000417-T1	note	TransMembrane:1 (o420-436i)
TetragonulaCarbonaria_000434-T1	note	TransMembrane:1 (o18-35i)
TetragonulaCarbonaria_000455-T1	note	TransMembrane:1 (i42-63o)
TetragonulaCarbonaria_000460-T1	note	TransMembrane:1 (o12-31i)
TetragonulaCarbonaria_000463-T1	note	TransMembrane:1 (o18-36i)
TetragonulaCarbonaria_000476-T1	note	TransMembrane:1 (i112-133o)
TetragonulaCarbonaria_000490-T1	note	TransMembrane:1 (o37-55i)
TetragonulaCarbonaria_000497-T1	note	TransMembrane:1 (o174-194i)
TetragonulaCarbonaria_000515-T1	note	TransMembrane:2 (i123-140o160-180i)
TetragonulaCarbonaria_000523-T1	note	TransMembrane:1 (o31-50i)
TetragonulaCarbonaria_000532-T1	note	TransMembrane:7 (o126-154i166-192o204-225i246-268o295-315i846-864o884-906i)
TetragonulaCarbonaria_000534-T1	note	TransMembrane:1 (i104-125o)
TetragonulaCarbonaria_000536-T1	note	TransMembrane:1 (o350-368i)
TetragonulaCarbonaria_000540-T1	note	TransMembrane:2 (i21-40o60-88i)
TetragonulaCarbonaria_000557-T1	note	TransMembrane:1 (o239-257i)
TetragonulaCarbonaria_000560-T1	note	TransMembrane:3 (o6-27i107-126o141-161i)
TetragonulaCarbonaria_000561-T1	note	TransMembrane:1 (o36-59i)
TetragonulaCarbonaria_000563-T2	note	TransMembrane:3 (o412-431i438-460o480-496i)
TetragonulaCarbonaria_000565-T1	note	TransMembrane:1 (o52-73i)
TetragonulaCarbonaria_000567-T1	note	TransMembrane:2 (o16-35i47-72o)
TetragonulaCarbonaria_000568-T1	note	TransMembrane:1 (i21-42o)
TetragonulaCarbonaria_000571-T1	note	TransMembrane:1 (o6-23i)
TetragonulaCarbonaria_000572-T1	note	TransMembrane:1 (n4-15c19/20o285-308i)
TetragonulaCarbonaria_000573-T1	note	TransMembrane:7 (o388-414i435-453o523-544i556-579o591-610i631-648o760-780i)
TetragonulaCarbonaria_000588-T1	note	TransMembrane:4 (i30-49o108-125i177-202o269-298i)
TetragonulaCarbonaria_000591-T1	note	TransMembrane:8 (i30-48o107-129i175-196o266-287i460-477o547-569i631-652o719-743i)
TetragonulaCarbonaria_000597-T1	note	TransMembrane:7 (i68-89o132-152i173-195o207-225i237-255o261-281i293-311o)
TetragonulaCarbonaria_000603-T1	note	TransMembrane:2 (o67-85i278-296o)
TetragonulaCarbonaria_000611-T1	note	TransMembrane:11 (i38-56o68-92i113-136o156-177i184-207o227-249i261-283o303-323i344-363o369-395i407-428o)
TetragonulaCarbonaria_000627-T1	note	TransMembrane:1 (i12-31o)
TetragonulaCarbonaria_000631-T1	note	TransMembrane:1 (i36-59o)
TetragonulaCarbonaria_000655-T1	note	TransMembrane:1 (i36-54o)
TetragonulaCarbonaria_000659-T1	note	TransMembrane:1 (o58-79i)
TetragonulaCarbonaria_000662-T1	note	TransMembrane:2 (o12-30i74-96o)
TetragonulaCarbonaria_000676-T1	note	TransMembrane:2 (i29-50o70-91i)
TetragonulaCarbonaria_000683-T1	note	TransMembrane:1 (o244-263i)
TetragonulaCarbonaria_000686-T1	note	TransMembrane:1 (i107-127o)
TetragonulaCarbonaria_000707-T1	note	TransMembrane:1 (i78-102o)
TetragonulaCarbonaria_000719-T1	note	TransMembrane:2 (o73-92i104-121o)
TetragonulaCarbonaria_000737-T1	note	TransMembrane:1 (o136-152i)
TetragonulaCarbonaria_000752-T1	note	TransMembrane:1 (o166-184i)
TetragonulaCarbonaria_000756-T1	note	TransMembrane:1 (i168-187o)
TetragonulaCarbonaria_000760-T1	note	TransMembrane:1 (i149-167o)
TetragonulaCarbonaria_000766-T1	note	TransMembrane:1 (i143-163o)
TetragonulaCarbonaria_000769-T1	note	TransMembrane:12 (i43-69o109-127i139-163o175-193i200-222o234-254i295-315o335-360i372-391o397-415i427-446o466-487i)
TetragonulaCarbonaria_000775-T1	note	TransMembrane:4 (n3-10c14/15o360-384i405-425o437-457i642-665o)
TetragonulaCarbonaria_000779-T1	note	TransMembrane:1 (i18-38o)
TetragonulaCarbonaria_000783-T1	note	TransMembrane:1 (i87-111o)
TetragonulaCarbonaria_000788-T1	note	TransMembrane:1 (n4-14c22/23o149-169i)
TetragonulaCarbonaria_000790-T1	note	TransMembrane:7 (i159-178o206-227i239-259o265-286i293-314o326-345i357-378o)
TetragonulaCarbonaria_000801-T1	note	TransMembrane:7 (o34-56i68-86o106-127i148-170o195-222i256-278o290-312i)
TetragonulaCarbonaria_000813-T1	note	TransMembrane:3 (o14-34i41-60o80-95i)
TetragonulaCarbonaria_000831-T1	note	TransMembrane:9 (i25-46o115-137i158-183o235-261i282-303o354-375i387-407o413-430i459-477o)
TetragonulaCarbonaria_000832-T1	note	TransMembrane:1 (o478-495i)
TetragonulaCarbonaria_000834-T1	note	TransMembrane:1 (n6-17c21/22o439-458i)
TetragonulaCarbonaria_000836-T1	note	TransMembrane:1 (o248-270i)
TetragonulaCarbonaria_000839-T1	note	TransMembrane:1 (i85-104o)
TetragonulaCarbonaria_000844-T1	note	TransMembrane:1 (o137-159i)
TetragonulaCarbonaria_000845-T1	note	TransMembrane:4 (n2-13c18/19o237-261i268-290o302-323i488-511o)
TetragonulaCarbonaria_000852-T1	note	TransMembrane:3 (n4-14c32/33o48-69i81-103o109-128i)
TetragonulaCarbonaria_000853-T1	note	TransMembrane:14 (n6-17c22/23o32-55i67-91o97-119i131-149o155-173i180-202o208-231i243-266o286-306i326-348o360-380i392-412o418-438i458-482o)
TetragonulaCarbonaria_000854-T1	note	TransMembrane:6 (i23-50o194-214i226-252o258-280i300-326o346-368i)
TetragonulaCarbonaria_000855-T1	note	TransMembrane:5 (o59-78i90-110o116-138i150-172o178-200i)
TetragonulaCarbonaria_000859-T1	note	TransMembrane:1 (o15-32i)
TetragonulaCarbonaria_000861-T1	note	TransMembrane:1 (o67-88i)
TetragonulaCarbonaria_000870-T1	note	TransMembrane:1 (o6-24i)
TetragonulaCarbonaria_000874-T1	note	TransMembrane:1 (o62-78i)
TetragonulaCarbonaria_000882-T1	note	TransMembrane:2 (i66-89o109-130i)
TetragonulaCarbonaria_000896-T1	note	TransMembrane:4 (i84-106o126-148i186-208o232-250i)
TetragonulaCarbonaria_000898-T1	note	TransMembrane:10 (i118-136o142-158i341-362o382-406i909-929o949-969i990-1017o1037-1057i1064-1087o1107-1130i)
TetragonulaCarbonaria_000901-T1	note	TransMembrane:10 (i97-114o120-140i152-178o198-222i234-251o257-273i294-318o330-347i354-373o393-413i)
TetragonulaCarbonaria_000914-T1	note	TransMembrane:2 (i147-171o177-200i)
TetragonulaCarbonaria_000932-T1	note	TransMembrane:6 (i97-116o136-157i164-186o252-281i293-320o340-361i)
TetragonulaCarbonaria_000934-T1	note	TransMembrane:6 (i64-85o105-126i133-154o252-278i290-312o341-362i)
TetragonulaCarbonaria_000938-T1	note	TransMembrane:1 (i224-242o)
TetragonulaCarbonaria_000956-T1	note	TransMembrane:1 (o1400-1421i)
TetragonulaCarbonaria_000966-T1	note	TransMembrane:14 (o27-44i224-248o268-292i304-325o331-352i364-384o410-439i850-871o963-984i996-1013o1025-1051i1058-1076o1096-1117i1170-1188o)
TetragonulaCarbonaria_000975-T1	note	TransMembrane:1 (i107-127o)
TetragonulaCarbonaria_000976-T1	note	TransMembrane:1 (i112-132o)
TetragonulaCarbonaria_000980-T1	note	TransMembrane:2 (i142-166o178-203i)
TetragonulaCarbonaria_000984-T1	note	TransMembrane:3 (o138-159i180-202o260-279i)
TetragonulaCarbonaria_000986-T1	note	TransMembrane:1 (o273-302i)
TetragonulaCarbonaria_001002-T1	note	TransMembrane:2 (i40-60o66-85i)
TetragonulaCarbonaria_001014-T1	note	TransMembrane:1 (o6-24i)
TetragonulaCarbonaria_001021-T1	note	TransMembrane:2 (i103-128o656-679i)
TetragonulaCarbonaria_001051-T1	note	TransMembrane:1 (i118-142o)
TetragonulaCarbonaria_001053-T1	note	TransMembrane:2 (o6-25i438-459o)
TetragonulaCarbonaria_001057-T1	note	TransMembrane:2 (o6-25i46-65o)
TetragonulaCarbonaria_001071-T1	note	TransMembrane:1 (o12-30i)
TetragonulaCarbonaria_001072-T1	note	TransMembrane:3 (o36-58i95-123o198-226i)
TetragonulaCarbonaria_001090-T1	note	TransMembrane:2 (i21-49o176-196i)
TetragonulaCarbonaria_001090-T2	note	TransMembrane:2 (i21-49o176-196i)
TetragonulaCarbonaria_001092-T1	note	TransMembrane:2 (n9-19c24/25o34-55i62-86o)
TetragonulaCarbonaria_001094-T1	note	TransMembrane:1 (i94-111o)
TetragonulaCarbonaria_001096-T1	note	TransMembrane:4 (n4-16c20/21o233-255i264-282o302-318i383-405o)
TetragonulaCarbonaria_001097-T1	note	TransMembrane:4 (n3-13c18/19o265-283i290-311o323-342i415-436o)
TetragonulaCarbonaria_001098-T1	note	TransMembrane:1 (o49-67i)
TetragonulaCarbonaria_001100-T1	note	TransMembrane:1 (o499-520i)
TetragonulaCarbonaria_001102-T1	note	TransMembrane:1 (o3400-3422i)
TetragonulaCarbonaria_001104-T1	note	TransMembrane:1 (o335-357i)
TetragonulaCarbonaria_001108-T1	note	TransMembrane:1 (i21-41o)
TetragonulaCarbonaria_001116-T1	note	TransMembrane:9 (o48-65i151-173o193-215i402-429o449-469i490-512o592-622i643-666o678-699i)
TetragonulaCarbonaria_001126-T1	note	TransMembrane:1 (i43-63o)
TetragonulaCarbonaria_001129-T1	note	TransMembrane:13 (n6-17c22/23o265-290i334-356o607-625i641-665o671-693i714-736o748-772i819-840o1088-1106i1113-1134o1140-1165i1186-1205o1217-1240i)
TetragonulaCarbonaria_001131-T1	note	TransMembrane:4 (i5-24o30-47i59-76o82-99i)
TetragonulaCarbonaria_001133-T1	note	TransMembrane:1 (o1956-1973i)
TetragonulaCarbonaria_001134-T1	note	TransMembrane:2 (o142-161i173-193o)
TetragonulaCarbonaria_001139-T1	note	TransMembrane:11 (i7-25o31-54i79-99o119-137i144-164o184-205i226-250o270-290i311-331o337-358i370-394o)
TetragonulaCarbonaria_001145-T1	note	TransMembrane:1 (i78-101o)
TetragonulaCarbonaria_001146-T1	note	TransMembrane:1 (i45-71o)
TetragonulaCarbonaria_001155-T1	note	TransMembrane:2 (i62-80o86-108i)
TetragonulaCarbonaria_001156-T1	note	TransMembrane:1 (i79-98o)
TetragonulaCarbonaria_001175-T1	note	TransMembrane:1 (i20-40o)
TetragonulaCarbonaria_001183-T1	note	TransMembrane:1 (o234-252i)
TetragonulaCarbonaria_001196-T1	note	TransMembrane:1 (i176-197o)
TetragonulaCarbonaria_001200-T1	note	TransMembrane:2 (o183-207i219-243o)
TetragonulaCarbonaria_001205-T1	note	TransMembrane:5 (o42-63i84-104o124-147i401-424o436-460i)
TetragonulaCarbonaria_001214-T1	note	TransMembrane:1 (o521-539i)
TetragonulaCarbonaria_001221-T1	note	TransMembrane:1 (o64-84i)
TetragonulaCarbonaria_001223-T1	note	TransMembrane:1 (o6-27i)
TetragonulaCarbonaria_001238-T1	note	TransMembrane:1 (o454-472i)
TetragonulaCarbonaria_001249-T1	note	TransMembrane:1 (o59-77i)
TetragonulaCarbonaria_001254-T1	note	TransMembrane:12 (i53-74o94-123i328-346o358-376i411-437o457-486i530-550o562-584i688-714o734-763i839-861o897-916i)
TetragonulaCarbonaria_001257-T1	note	TransMembrane:1 (n5-15c20/21o109-134i)
TetragonulaCarbonaria_001273-T1	note	TransMembrane:1 (o50-68i)
TetragonulaCarbonaria_001283-T1	note	TransMembrane:1 (o266-287i)
TetragonulaCarbonaria_001284-T1	note	TransMembrane:2 (i85-104o204-223i)
TetragonulaCarbonaria_001289-T1	note	TransMembrane:2 (i144-166o186-208i)
TetragonulaCarbonaria_001294-T1	note	TransMembrane:1 (i165-183o)
TetragonulaCarbonaria_001295-T1	note	TransMembrane:1 (i72-90o)
TetragonulaCarbonaria_001305-T1	note	TransMembrane:1 (i125-143o)
TetragonulaCarbonaria_001308-T1	note	TransMembrane:1 (o49-67i)
TetragonulaCarbonaria_001321-T1	note	TransMembrane:1 (i86-105o)
TetragonulaCarbonaria_001324-T1	note	TransMembrane:1 (i106-126o)
TetragonulaCarbonaria_001327-T1	note	TransMembrane:1 (i49-67o)
TetragonulaCarbonaria_001335-T1	note	TransMembrane:11 (n11-19c24/25o48-66i78-96o102-131i143-165o171-194i214-238o250-270i282-304o310-330i351-373o385-404i)
TetragonulaCarbonaria_001339-T1	note	TransMembrane:1 (i104-130o)
TetragonulaCarbonaria_001341-T1	note	TransMembrane:1 (i37-57o)
TetragonulaCarbonaria_001362-T1	note	TransMembrane:1 (o513-537i)
TetragonulaCarbonaria_001369-T1	note	TransMembrane:8 (i117-137o157-182i194-216o228-254i266-286o306-324i336-363o369-389i)
TetragonulaCarbonaria_001373-T1	note	TransMembrane:8 (i75-92o98-115i259-278o284-313i695-715o765-784i833-851o863-884i)
TetragonulaCarbonaria_001374-T1	note	TransMembrane:1 (o6-25i)
TetragonulaCarbonaria_001380-T1	note	TransMembrane:12 (i14-34o65-84i91-115o127-147i154-172o184-204i216-235o251-272i284-302o308-326i347-364o411-433i)
TetragonulaCarbonaria_001382-T1	note	TransMembrane:1 (i232-252o)
TetragonulaCarbonaria_001433-T1	note	TransMembrane:1 (i52-77o)
TetragonulaCarbonaria_001443-T1	note	TransMembrane:1 (i118-142o)
TetragonulaCarbonaria_001462-T1	note	TransMembrane:1 (n5-16c22/23o1020-1043i)
TetragonulaCarbonaria_001465-T1	note	TransMembrane:7 (o20-48i60-91o97-116i137-157o187-214i235-259o265-289i)
TetragonulaCarbonaria_001467-T1	note	TransMembrane:1 (n7-14c19/20o64-83i)
TetragonulaCarbonaria_001468-T1	note	TransMembrane:9 (i46-71o83-102i165-187o218-240i305-330o342-359i366-385o427-448i460-482o)
TetragonulaCarbonaria_001469-T1	note	TransMembrane:1 (n7-18c28/29o38-56i)
TetragonulaCarbonaria_001470-T1	note	TransMembrane:10 (i46-71o83-100i217-239o271-293i330-352o358-381i462-485o497-514i571-591o629-651i)
TetragonulaCarbonaria_001471-T1	note	TransMembrane:3 (n7-15c20/21o36-56i99-119o125-148i)
TetragonulaCarbonaria_001472-T1	note	TransMembrane:3 (o12-35i134-159o171-188i)
TetragonulaCarbonaria_001473-T1	note	TransMembrane:9 (o17-34i46-63o83-106i127-148o182-203i252-275o287-310i403-422o434-457i)
TetragonulaCarbonaria_001474-T1	note	TransMembrane:1 (n7-18c23/24o33-56i)
TetragonulaCarbonaria_001476-T1	note	TransMembrane:3 (o26-49i151-174o186-210i)
TetragonulaCarbonaria_001477-T1	note	TransMembrane:2 (o27-49i197-219o)
TetragonulaCarbonaria_001478-T1	note	TransMembrane:2 (i12-32o62-87i)
TetragonulaCarbonaria_001479-T1	note	TransMembrane:10 (i34-54o169-191i198-220o417-436i448-471o509-531i668-693o759-781i883-904o924-942i)
TetragonulaCarbonaria_001480-T1	note	TransMembrane:4 (i27-45o81-103i197-222o234-251i)
TetragonulaCarbonaria_001481-T1	note	TransMembrane:2 (o34-54i211-229o)
TetragonulaCarbonaria_001482-T1	note	TransMembrane:2 (i27-45o81-103i)
TetragonulaCarbonaria_001483-T1	note	TransMembrane:2 (i51-76o88-106i)
TetragonulaCarbonaria_001484-T1	note	TransMembrane:16 (i27-48o81-103i152-175o187-210i404-426o438-457i493-512o546-568i633-653o665-689i730-747o759-779i821-844o856-873i894-918o954-983i)
TetragonulaCarbonaria_001485-T1	note	TransMembrane:2 (i34-54o84-110i)
TetragonulaCarbonaria_001486-T1	note	TransMembrane:8 (i39-61o140-169i218-238o244-266i286-311o323-340i378-396o432-454i)
TetragonulaCarbonaria_001487-T1	note	TransMembrane:4 (i39-61o73-91i128-147o198-221i)
TetragonulaCarbonaria_001489-T1	note	TransMembrane:2 (i26-48o86-108i)
TetragonulaCarbonaria_001490-T1	note	TransMembrane:1 (n6-18c22/23o592-617i)
TetragonulaCarbonaria_001491-T1	note	TransMembrane:1 (n10-18c23/24o340-362i)
TetragonulaCarbonaria_001492-T1	note	TransMembrane:1 (o581-603i)
TetragonulaCarbonaria_001493-T1	note	TransMembrane:1 (o484-506i)
TetragonulaCarbonaria_001494-T1	note	TransMembrane:1 (n5-15c20/21o827-855i)
TetragonulaCarbonaria_001501-T1	note	TransMembrane:1 (o127-149i)
TetragonulaCarbonaria_001503-T1	note	TransMembrane:1 (n13-24c29/30o2077-2100i)
TetragonulaCarbonaria_001507-T1	note	TransMembrane:2 (i186-201o207-227i)
TetragonulaCarbonaria_001510-T1	note	TransMembrane:1 (o1789-1808i)
TetragonulaCarbonaria_001511-T1	note	TransMembrane:1 (o53-71i)
TetragonulaCarbonaria_001514-T1	note	TransMembrane:11 (i39-62o74-96i108-127o133-150i171-189o201-219i357-378o390-414i421-442o454-473i485-505o)
TetragonulaCarbonaria_001516-T1	note	TransMembrane:1 (i57-76o)
TetragonulaCarbonaria_001524-T1	note	TransMembrane:1 (i126-145o)
TetragonulaCarbonaria_001526-T1	note	TransMembrane:2 (o958-976i988-1005o)
TetragonulaCarbonaria_001528-T1	note	TransMembrane:7 (o53-73i85-105o125-148i160-182o202-227i239-260o266-288i)
TetragonulaCarbonaria_001535-T1	note	TransMembrane:1 (o54-75i)
TetragonulaCarbonaria_001540-T1	note	TransMembrane:1 (o555-580i)
TetragonulaCarbonaria_001547-T1	note	TransMembrane:7 (o27-49i61-85o105-127i139-161o181-205i239-259o271-297i)
TetragonulaCarbonaria_001556-T1	note	TransMembrane:4 (i783-809o815-835i847-870o890-910i)
TetragonulaCarbonaria_001561-T1	note	TransMembrane:11 (o77-97i104-122o128-153i165-184o196-215i265-287o313-334i346-365o371-391i412-430o436-458i)
TetragonulaCarbonaria_001562-T1	note	TransMembrane:11 (o44-65i72-91o103-121i133-154o166-184i222-246o266-290i302-322o328-348i360-386o398-416i)
TetragonulaCarbonaria_001563-T1	note	TransMembrane:2 (i93-114o134-152i)
TetragonulaCarbonaria_001564-T1	note	TransMembrane:1 (o236-256i)
TetragonulaCarbonaria_001565-T1	note	TransMembrane:1 (n4-15c19/20o43-65i)
TetragonulaCarbonaria_001571-T1	note	TransMembrane:7 (o33-51i63-83o116-137i144-161o167-186i198-225o237-258i)
TetragonulaCarbonaria_001576-T1	note	TransMembrane:1 (o53-80i)
TetragonulaCarbonaria_001577-T1	note	TransMembrane:1 (i151-168o)
TetragonulaCarbonaria_001579-T1	note	TransMembrane:1 (o170-188i)
TetragonulaCarbonaria_001585-T1	note	TransMembrane:5 (o36-57i64-86o117-140i147-164o170-191i)
TetragonulaCarbonaria_001586-T1	note	TransMembrane:4 (i12-32o38-56i68-93o105-125i)
TetragonulaCarbonaria_001591-T1	note	TransMembrane:1 (o20-42i)
TetragonulaCarbonaria_001596-T1	note	TransMembrane:3 (o37-58i156-175o190-210i)
TetragonulaCarbonaria_001600-T1	note	TransMembrane:2 (i39-58o151-171i)
TetragonulaCarbonaria_001603-T1	note	TransMembrane:2 (i47-66o86-106i)
TetragonulaCarbonaria_001606-T1	note	TransMembrane:1 (o767-791i)
TetragonulaCarbonaria_001610-T1	note	TransMembrane:4 (i20-43o55-79i100-133o153-183i)
TetragonulaCarbonaria_001614-T1	note	TransMembrane:1 (i235-252o)
TetragonulaCarbonaria_001631-T1	note	TransMembrane:1 (o74-94i)
TetragonulaCarbonaria_001634-T1	note	TransMembrane:1 (o395-416i)
TetragonulaCarbonaria_001647-T1	note	TransMembrane:1 (i102-121o)
TetragonulaCarbonaria_001648-T1	note	TransMembrane:1 (o26-47i)
TetragonulaCarbonaria_001649-T1	note	TransMembrane:10 (i34-56o76-99i120-139o145-167i174-195o244-265i285-306o363-382i415-433o439-460i)
TetragonulaCarbonaria_001655-T1	note	TransMembrane:2 (o58-83i90-115o)
TetragonulaCarbonaria_001657-T1	note	TransMembrane:7 (n2-10c15/16o25-41i48-66o72-94i106-125o137-156i168-189o195-214i)
TetragonulaCarbonaria_001706-T1	note	TransMembrane:3 (o676-703i903-924o930-953i)
TetragonulaCarbonaria_001713-T1	note	TransMembrane:1 (n7-18c23/24o286-305i)
TetragonulaCarbonaria_001716-T1	note	TransMembrane:2 (o833-851i1068-1091o)
TetragonulaCarbonaria_001724-T1	note	TransMembrane:9 (n10-21c26/27o42-64i76-94o106-126i133-151o157-177i189-210o230-252i259-280o286-303i)
TetragonulaCarbonaria_001728-T1	note	TransMembrane:1 (o1243-1265i)
TetragonulaCarbonaria_001739-T1	note	TransMembrane:3 (o6-25i32-51o84-104i)
TetragonulaCarbonaria_001752-T1	note	TransMembrane:1 (i151-174o)
TetragonulaCarbonaria_001755-T1	note	TransMembrane:2 (i76-102o114-141i)
TetragonulaCarbonaria_001756-T1	note	TransMembrane:4 (o26-46i108-130o156-180i245-266o)
TetragonulaCarbonaria_001758-T1	note	TransMembrane:2 (i7-29o35-57i)
TetragonulaCarbonaria_001766-T1	note	TransMembrane:1 (n5-16c21/22o165-191i)
TetragonulaCarbonaria_001770-T1	note	TransMembrane:1 (o91-110i)
TetragonulaCarbonaria_001780-T1	note	TransMembrane:14 (i49-69o81-102i114-134o178-195i207-224o244-264i276-300o325-345i366-393o399-418i593-613o619-641i653-674o680-698i)
TetragonulaCarbonaria_001784-T1	note	TransMembrane:4 (i78-98o139-160i167-185o191-214i)
TetragonulaCarbonaria_001786-T1	note	TransMembrane:1 (o197-216i)
TetragonulaCarbonaria_001787-T1	note	TransMembrane:1 (i116-137o)
TetragonulaCarbonaria_001799-T1	note	TransMembrane:1 (n4-16c21/22o465-488i)
TetragonulaCarbonaria_001804-T1	note	TransMembrane:1 (o418-443i)
TetragonulaCarbonaria_001806-T1	note	TransMembrane:13 (o30-49i149-167o173-190i197-218o238-257i277-294o335-352i364-380o386-401i408-425o431-448i455-476o488-514i)
TetragonulaCarbonaria_001809-T1	note	TransMembrane:1 (o6-24i)
TetragonulaCarbonaria_001812-T1	note	TransMembrane:3 (o6-27i39-61o67-88i)
TetragonulaCarbonaria_001812-T2	note	TransMembrane:3 (o6-27i39-61o67-88i)
TetragonulaCarbonaria_001815-T1	note	TransMembrane:10 (i92-110o130-151i351-375o395-419i838-859o871-895i915-933o953-972i992-1012o1024-1045i)
TetragonulaCarbonaria_001819-T1	note	TransMembrane:3 (o6-23i35-55o75-108i)
TetragonulaCarbonaria_001821-T1	note	TransMembrane:6 (i35-57o69-89i101-132o138-158i170-194o200-221i)
TetragonulaCarbonaria_001828-T1	note	TransMembrane:7 (o12-29i41-61o67-89i96-114o126-146i158-175o187-206i)
TetragonulaCarbonaria_001832-T1	note	TransMembrane:4 (n14-27c32/33o78-100i131-148o234-252i324-344o)
TetragonulaCarbonaria_001856-T1	note	TransMembrane:3 (i9-27o53-77i89-114o)
TetragonulaCarbonaria_001860-T1	note	TransMembrane:1 (i87-108o)
TetragonulaCarbonaria_001866-T1	note	TransMembrane:1 (i306-325o)
TetragonulaCarbonaria_001876-T1	note	TransMembrane:1 (o246-270i)
TetragonulaCarbonaria_001894-T1	note	TransMembrane:6 (i21-49o55-76i97-115o147-167i179-197o221-238i)
TetragonulaCarbonaria_001894-T2	note	TransMembrane:6 (o33-54i61-83o103-123i155-174o186-205i226-243o)
TetragonulaCarbonaria_001895-T1	note	TransMembrane:5 (i189-214o220-241i262-283o315-336i348-367o)
TetragonulaCarbonaria_001902-T1	note	TransMembrane:3 (o288-308i344-360o380-398i)
TetragonulaCarbonaria_001907-T1	note	TransMembrane:2 (i151-172o184-208i)
TetragonulaCarbonaria_001911-T1	note	TransMembrane:6 (i7-26o46-64i71-89o95-115i127-147o159-175i)
TetragonulaCarbonaria_001931-T1	note	TransMembrane:2 (i127-150o205-224i)
TetragonulaCarbonaria_001934-T1	note	TransMembrane:2 (o6-23i28-47o)
TetragonulaCarbonaria_001939-T1	note	TransMembrane:4 (n8-20c28/29o658-687i708-726o738-765i921-945o)
TetragonulaCarbonaria_001943-T1	note	TransMembrane:7 (o324-342i349-369o384-407i419-452o458-484i491-509o593-613i)
TetragonulaCarbonaria_001945-T1	note	TransMembrane:7 (o519-539i546-564o576-595i616-638o658-680i687-710o785-805i)
TetragonulaCarbonaria_001947-T1	note	TransMembrane:1 (i80-101o)
TetragonulaCarbonaria_001950-T1	note	TransMembrane:1 (n7-14c19/20o403-424i)
TetragonulaCarbonaria_001954-T1	note	TransMembrane:1 (i12-33o)
TetragonulaCarbonaria_001959-T1	note	TransMembrane:1 (i15-36o)
TetragonulaCarbonaria_001962-T1	note	TransMembrane:11 (o270-291i303-325o331-353i373-393o399-427i500-518o702-722i729-749o755-777i798-824o830-853i)
TetragonulaCarbonaria_001963-T1	note	TransMembrane:1 (i49-67o)
TetragonulaCarbonaria_001964-T1	note	TransMembrane:1 (o43-62i)
TetragonulaCarbonaria_001966-T1	note	TransMembrane:1 (o4337-4360i)
TetragonulaCarbonaria_001968-T1	note	TransMembrane:1 (o37-56i)
TetragonulaCarbonaria_001971-T1	note	TransMembrane:2 (i21-38o50-68i)
TetragonulaCarbonaria_001972-T1	note	TransMembrane:2 (o12-30i178-197o)
TetragonulaCarbonaria_001996-T1	note	TransMembrane:7 (o6-29i36-57o63-84i139-158o170-187i199-221o265-285i)
TetragonulaCarbonaria_002000-T1	note	TransMembrane:13 (o6-26i46-66o78-100i121-143o155-174i186-213o233-251i272-294o332-357i384-403o409-430i437-455o497-519i)
TetragonulaCarbonaria_002002-T1	note	TransMembrane:13 (o69-89i109-127o139-162i183-208o214-232i244-262o294-312i333-356o394-417i438-458o464-485i497-518o564-588i)
TetragonulaCarbonaria_002003-T1	note	TransMembrane:1 (i21-39o)
TetragonulaCarbonaria_002004-T1	note	TransMembrane:7 (o142-160i172-192o229-249i261-284o296-319i340-360o372-395i)
TetragonulaCarbonaria_002008-T1	note	TransMembrane:1 (i117-135o)
TetragonulaCarbonaria_002009-T1	note	TransMembrane:3 (n6-15c23/24o369-387i394-412o418-438i)
TetragonulaCarbonaria_002010-T1	note	TransMembrane:2 (o39-57i98-120o)
TetragonulaCarbonaria_002014-T1	note	TransMembrane:1 (o220-239i)
TetragonulaCarbonaria_002017-T1	note	TransMembrane:1 (i200-224o)
TetragonulaCarbonaria_002018-T1	note	TransMembrane:1 (o22-45i)
TetragonulaCarbonaria_002030-T1	note	TransMembrane:11 (o46-69i162-181o201-219i240-257o269-285i297-317o337-356i376-392o404-422i432-450o456-477i)
TetragonulaCarbonaria_002030-T2	note	TransMembrane:10 (i20-39o59-77i98-115o127-143i155-175o195-214i234-250o262-280i290-308o314-335i)
TetragonulaCarbonaria_002048-T1	note	TransMembrane:10 (i50-73o85-106i127-146o158-175i184-202o222-245i315-333o373-391i398-417o437-455i)
TetragonulaCarbonaria_002050-T1	note	TransMembrane:6 (i190-211o227-248i255-281o293-309i316-334o346-363i)
TetragonulaCarbonaria_002051-T1	note	TransMembrane:1 (o377-398i)
TetragonulaCarbonaria_002052-T1	note	TransMembrane:3 (i72-99o105-124i131-151o)
TetragonulaCarbonaria_002053-T1	note	TransMembrane:12 (i38-58o98-115i122-144o156-178i190-212o218-240i285-301o321-341i353-373o379-400i412-434o446-466i)
TetragonulaCarbonaria_002056-T1	note	TransMembrane:7 (o138-157i177-201o223-251i258-279o299-324i345-368o374-398i)
TetragonulaCarbonaria_002068-T1	note	TransMembrane:1 (o79-96i)
TetragonulaCarbonaria_002070-T1	note	TransMembrane:1 (i22-42o)
TetragonulaCarbonaria_002072-T1	note	TransMembrane:1 (i73-95o)
TetragonulaCarbonaria_002081-T1	note	TransMembrane:12 (i40-63o83-100i112-129o135-157i169-186o201-222i276-296o316-337i344-366o378-404i416-436o448-466i)
TetragonulaCarbonaria_002082-T1	note	TransMembrane:9 (i12-43o271-289i301-328o334-355i382-400o406-428i519-541o618-639i709-731o)
TetragonulaCarbonaria_002088-T1	note	TransMembrane:3 (o129-156i168-188o200-216i)
TetragonulaCarbonaria_002089-T1	note	TransMembrane:4 (i29-54o74-92i104-128o134-155i)
TetragonulaCarbonaria_002090-T1	note	TransMembrane:1 (n6-16c20/21o284-305i)
TetragonulaCarbonaria_002096-T1	note	TransMembrane:1 (o57-77i)
TetragonulaCarbonaria_002097-T1	note	TransMembrane:1 (i12-32o)
TetragonulaCarbonaria_002102-T1	note	TransMembrane:1 (o6-24i)
TetragonulaCarbonaria_002135-T1	note	TransMembrane:3 (i386-412o424-442i511-530o)
TetragonulaCarbonaria_002139-T1	note	TransMembrane:1 (i78-99o)
TetragonulaCarbonaria_002145-T1	note	TransMembrane:1 (i56-79o)
TetragonulaCarbonaria_002148-T1	note	TransMembrane:1 (i181-199o)
TetragonulaCarbonaria_002153-T1	note	TransMembrane:1 (o54-73i)
TetragonulaCarbonaria_002169-T1	note	TransMembrane:1 (o42-60i)
TetragonulaCarbonaria_002185-T1	note	TransMembrane:1 (i128-146o)
TetragonulaCarbonaria_002240-T1	note	TransMembrane:1 (n13-24c29/30o622-643i)
TetragonulaCarbonaria_002243-T1	note	TransMembrane:1 (i12-33o)
TetragonulaCarbonaria_002248-T1	note	TransMembrane:1 (o78-95i)
TetragonulaCarbonaria_002273-T1	note	TransMembrane:8 (i49-68o118-136i156-175o181-199i220-245o251-274i295-314o320-342i)
TetragonulaCarbonaria_002274-T1	note	TransMembrane:3 (i28-48o54-71i92-110o)
TetragonulaCarbonaria_002278-T1	note	TransMembrane:2 (o12-35i42-63o)
TetragonulaCarbonaria_002279-T1	note	TransMembrane:7 (o36-60i72-98o110-131i152-177o197-220i486-507o527-550i)
TetragonulaCarbonaria_002286-T1	note	TransMembrane:6 (o41-59i71-90o119-141i162-182o202-228i240-262o)
TetragonulaCarbonaria_002287-T1	note	TransMembrane:5 (o165-188i288-310o387-407i456-474o480-498i)
TetragonulaCarbonaria_002288-T1	note	TransMembrane:5 (o37-55i67-91o111-131i151-177o189-211i)
TetragonulaCarbonaria_002289-T1	note	TransMembrane:5 (o165-188i288-310o387-407i456-474o480-498i)
TetragonulaCarbonaria_002290-T1	note	TransMembrane:6 (o41-59i71-90o119-141i162-182o202-228i240-262o)
TetragonulaCarbonaria_002291-T1	note	TransMembrane:5 (o154-177i277-299o376-396i471-493o499-515i)
TetragonulaCarbonaria_002294-T1	note	TransMembrane:1 (o6-27i)
TetragonulaCarbonaria_002301-T1	note	TransMembrane:1 (o885-907i)
TetragonulaCarbonaria_002305-T1	note	TransMembrane:1 (o41-61i)
TetragonulaCarbonaria_002309-T1	note	TransMembrane:1 (i7-28o)
TetragonulaCarbonaria_002312-T1	note	TransMembrane:1 (i7-27o)
TetragonulaCarbonaria_002313-T1	note	TransMembrane:5 (o24-48i69-86o92-110i119-136o156-176i)
TetragonulaCarbonaria_002325-T1	note	TransMembrane:12 (i16-36o56-74i86-105o111-132i144-164o176-194i389-411o423-443i455-475o481-504i516-538o544-565i)
TetragonulaCarbonaria_002338-T1	note	TransMembrane:2 (i20-43o63-84i)
TetragonulaCarbonaria_002339-T1	note	TransMembrane:1 (o38-59i)
TetragonulaCarbonaria_002347-T1	note	TransMembrane:2 (i12-32o67-87i)
TetragonulaCarbonaria_002348-T1	note	TransMembrane:6 (i40-58o70-89i145-164o170-191i203-224o244-261i)
TetragonulaCarbonaria_002355-T1	note	TransMembrane:2 (n7-14c18/19o674-692i712-730o)
TetragonulaCarbonaria_002359-T1	note	TransMembrane:1 (i33-52o)
TetragonulaCarbonaria_002365-T1	note	TransMembrane:1 (n8-19c24/25o181-203i)
TetragonulaCarbonaria_002367-T1	note	TransMembrane:5 (o13-34i55-77o108-126i172-192o212-235i)
TetragonulaCarbonaria_002368-T1	note	TransMembrane:8 (o6-27i39-58o64-82i118-134o146-170i280-300o306-324i340-373o)
TetragonulaCarbonaria_002369-T1	note	TransMembrane:5 (i102-121o145-165i310-334o392-414i426-445o)
TetragonulaCarbonaria_002384-T1	note	TransMembrane:2 (i21-41o61-80i)
TetragonulaCarbonaria_002385-T1	note	TransMembrane:5 (o46-66i78-99o105-123i135-153o159-186i)
TetragonulaCarbonaria_002388-T1	note	TransMembrane:2 (i12-32o38-60i)
TetragonulaCarbonaria_002389-T1	note	TransMembrane:1 (o33-55i)
TetragonulaCarbonaria_002391-T1	note	TransMembrane:6 (o827-848i882-905o936-954i986-1009o1029-1053i1096-1116o)
TetragonulaCarbonaria_002402-T1	note	TransMembrane:1 (i291-309o)
TetragonulaCarbonaria_002405-T1	note	TransMembrane:12 (o39-60i72-101o121-146i158-181o224-249i270-289o331-351i372-389o420-438i450-474o480-499i539-566o)
TetragonulaCarbonaria_002405-T2	note	TransMembrane:9 (o39-60i72-101o121-146i158-181o224-249i270-289o331-351i420-438o450-470i)
TetragonulaCarbonaria_002406-T1	note	TransMembrane:2 (i15-34o502-524i)
TetragonulaCarbonaria_002410-T1	note	TransMembrane:6 (o30-51i86-107o127-148i228-245o251-271i283-302o)
TetragonulaCarbonaria_002410-T2	note	TransMembrane:4 (o14-35i114-131o137-157i169-188o)
TetragonulaCarbonaria_002412-T1	note	TransMembrane:9 (o24-45i52-80o100-117i138-167o250-269i313-331o402-424i436-454o460-477i)
TetragonulaCarbonaria_002425-T1	note	TransMembrane:5 (o15-38i59-80o100-120i141-163o183-204i)
TetragonulaCarbonaria_002425-T2	note	TransMembrane:5 (o15-38i59-80o100-120i141-163o183-204i)
TetragonulaCarbonaria_002427-T1	note	TransMembrane:1 (n26-34c38/39o62-80i)
TetragonulaCarbonaria_002434-T1	note	TransMembrane:1 (o1106-1125i)
TetragonulaCarbonaria_002435-T1	note	TransMembrane:1 (i12-31o)
TetragonulaCarbonaria_002437-T1	note	TransMembrane:6 (i88-108o120-139i151-170o176-196i208-229o235-253i)
TetragonulaCarbonaria_002440-T1	note	TransMembrane:12 (i74-90o110-131i143-160o203-221i242-262o282-302i421-441o471-492i504-522o528-550i580-602o608-632i)
TetragonulaCarbonaria_002443-T1	note	TransMembrane:12 (i53-75o95-113i120-142o148-166i178-200o212-236i324-345o399-421i428-448o454-475i487-510o516-534i)
TetragonulaCarbonaria_002445-T1	note	TransMembrane:12 (i27-54o66-87i94-113o119-141i153-176o192-212i297-317o364-386i393-413o419-440i452-474o480-500i)
TetragonulaCarbonaria_002447-T1	note	TransMembrane:9 (o20-40i61-84o110-132i153-174o194-219i328-350o382-403i423-444o464-483i)
TetragonulaCarbonaria_002453-T1	note	TransMembrane:1 (n10-18c22/23o38-57i)
TetragonulaCarbonaria_002455-T1	note	TransMembrane:7 (o757-774i917-939o984-1002i1014-1033o1053-1072i1130-1151o1178-1197i)
TetragonulaCarbonaria_002465-T1	note	TransMembrane:1 (i343-361o)
TetragonulaCarbonaria_002467-T1	note	TransMembrane:1 (o308-325i)
TetragonulaCarbonaria_002468-T1	note	TransMembrane:1 (i123-143o)
TetragonulaCarbonaria_002469-T1	note	TransMembrane:2 (i114-132o138-157i)
TetragonulaCarbonaria_002472-T1	note	TransMembrane:1 (i213-231o)
TetragonulaCarbonaria_002476-T1	note	TransMembrane:2 (o17-38i514-535o)
TetragonulaCarbonaria_002482-T1	note	TransMembrane:4 (i53-72o84-101i210-230o236-255i)
TetragonulaCarbonaria_002483-T1	note	TransMembrane:9 (i42-60o386-407i427-452o464-486i498-521o527-545i557-583o598-620i627-649o)
TetragonulaCarbonaria_002486-T1	note	TransMembrane:1 (o175-198i)
TetragonulaCarbonaria_002487-T1	note	TransMembrane:1 (i78-102o)
TetragonulaCarbonaria_002489-T1	note	TransMembrane:1 (o442-465i)
TetragonulaCarbonaria_002494-T1	note	TransMembrane:1 (o20-38i)
TetragonulaCarbonaria_002495-T1	note	TransMembrane:6 (o56-80i189-210o222-243i371-390o402-421i433-456o)
TetragonulaCarbonaria_002501-T1	note	TransMembrane:6 (i46-74o144-162i174-192o279-300i312-329o335-353i)
TetragonulaCarbonaria_002502-T1	note	TransMembrane:3 (o319-339i351-371o377-399i)
TetragonulaCarbonaria_002504-T1	note	TransMembrane:1 (o240-257i)
TetragonulaCarbonaria_002508-T1	note	TransMembrane:1 (i108-128o)
TetragonulaCarbonaria_002518-T1	note	TransMembrane:1 (o12-30i)
TetragonulaCarbonaria_002523-T1	note	TransMembrane:6 (i47-76o88-112i171-193o220-239i270-288o314-337i)
TetragonulaCarbonaria_002532-T1	note	TransMembrane:1 (o3374-3400i)
TetragonulaCarbonaria_002542-T1	note	TransMembrane:5 (i343-363o375-396i514-535o555-580i644-669o)
TetragonulaCarbonaria_002554-T1	note	TransMembrane:3 (i57-76o82-102i217-241o)
TetragonulaCarbonaria_002580-T1	note	TransMembrane:1 (o488-507i)
TetragonulaCarbonaria_002589-T1	note	TransMembrane:1 (o412-437i)
TetragonulaCarbonaria_002590-T1	note	TransMembrane:1 (i61-80o)
TetragonulaCarbonaria_002609-T1	note	TransMembrane:2 (i47-66o218-235i)
TetragonulaCarbonaria_002617-T1	note	TransMembrane:1 (i296-317o)
TetragonulaCarbonaria_002631-T1	note	TransMembrane:1 (n11-21c26/27o161-179i)
TetragonulaCarbonaria_002641-T1	note	TransMembrane:1 (n7-14c19/20o1737-1758i)
TetragonulaCarbonaria_002654-T1	note	TransMembrane:1 (i86-102o)
TetragonulaCarbonaria_002659-T1	note	TransMembrane:1 (o12-29i)
TetragonulaCarbonaria_002660-T1	note	TransMembrane:1 (n2-10c15/16o525-552i)
TetragonulaCarbonaria_002664-T1	note	TransMembrane:2 (o733-751i771-789o)
TetragonulaCarbonaria_002667-T1	note	TransMembrane:6 (i42-66o72-91i121-139o151-173i247-274o336-360i)
TetragonulaCarbonaria_002683-T1	note	TransMembrane:1 (o374-396i)
TetragonulaCarbonaria_002685-T1	note	TransMembrane:1 (o12-37i)
TetragonulaCarbonaria_002693-T1	note	TransMembrane:2 (o20-41i53-76o)
TetragonulaCarbonaria_002701-T1	note	TransMembrane:1 (o149-170i)
TetragonulaCarbonaria_002709-T1	note	TransMembrane:1 (o45-63i)
TetragonulaCarbonaria_002713-T1	note	TransMembrane:1 (o593-617i)
TetragonulaCarbonaria_002714-T1	note	TransMembrane:2 (i248-269o429-449i)
TetragonulaCarbonaria_002729-T1	note	TransMembrane:6 (o23-48i115-138o158-178i266-283o338-355i362-381o)
TetragonulaCarbonaria_002738-T1	note	TransMembrane:11 (i17-43o63-83i95-114o120-138i159-179o191-211i253-271o291-315i322-339o359-383i395-421o)
TetragonulaCarbonaria_002742-T1	note	TransMembrane:5 (o56-77i89-108o128-148i169-193o216-240i)
TetragonulaCarbonaria_002750-T1	note	TransMembrane:2 (i70-91o103-126i)
TetragonulaCarbonaria_002752-T1	note	TransMembrane:5 (o56-80i92-115o135-156i177-201o403-424i)
TetragonulaCarbonaria_002753-T1	note	TransMembrane:2 (i30-47o53-70i)
TetragonulaCarbonaria_002759-T1	note	TransMembrane:3 (o6-29i115-136o156-175i)
TetragonulaCarbonaria_002760-T1	note	TransMembrane:1 (o20-39i)
TetragonulaCarbonaria_002764-T1	note	TransMembrane:7 (o49-73i85-104o124-144i164-189o212-237i312-334o346-369i)
TetragonulaCarbonaria_002770-T1	note	TransMembrane:12 (i19-38o58-80i87-104o110-135i147-169o175-195i254-279o299-316i323-343o363-383i395-414o426-445i)
TetragonulaCarbonaria_002772-T1	note	TransMembrane:1 (i248-265o)
TetragonulaCarbonaria_002773-T1	note	TransMembrane:1 (o48-66i)
TetragonulaCarbonaria_002785-T1	note	TransMembrane:1 (n7-18c22/23o171-193i)
TetragonulaCarbonaria_002792-T1	note	TransMembrane:12 (i21-40o60-80i92-114o120-139i151-172o178-195i257-279o299-320i327-350o362-386i398-421o433-451i)
TetragonulaCarbonaria_002792-T2	note	TransMembrane:11 (o12-32i44-66o72-91i103-124o130-147i209-231o251-272i279-302o314-338i350-373o385-403i)
TetragonulaCarbonaria_002794-T1	note	TransMembrane:1 (n3-11c16/17o1154-1174i)
TetragonulaCarbonaria_002800-T1	note	TransMembrane:1 (o624-642i)
TetragonulaCarbonaria_002804-T1	note	TransMembrane:1 (i70-88o)
TetragonulaCarbonaria_002805-T1	note	TransMembrane:3 (i92-108o120-141i611-629o)
TetragonulaCarbonaria_002826-T1	note	TransMembrane:1 (n14-27c32/33o408-435i)
TetragonulaCarbonaria_002833-T1	note	TransMembrane:1 (i90-111o)
TetragonulaCarbonaria_002842-T1	note	TransMembrane:1 (i39-57o)
TetragonulaCarbonaria_002843-T1	note	TransMembrane:2 (i7-28o366-382i)
TetragonulaCarbonaria_002861-T1	note	TransMembrane:1 (o68-90i)
TetragonulaCarbonaria_002875-T1	note	TransMembrane:1 (n6-17c22/23o586-610i)
TetragonulaCarbonaria_002883-T1	note	TransMembrane:1 (n4-19c24/25o599-617i)
TetragonulaCarbonaria_002888-T1	note	TransMembrane:2 (o6-25i46-67o)
TetragonulaCarbonaria_002906-T1	note	TransMembrane:1 (o1138-1158i)
TetragonulaCarbonaria_002909-T1	note	TransMembrane:1 (n33-44c52/53o1313-1335i)
TetragonulaCarbonaria_002917-T1	note	TransMembrane:12 (i21-49o61-83i104-123o391-411i418-438o450-466i473-494o506-524i536-557o563-584i596-620o632-651i)
TetragonulaCarbonaria_002919-T1	note	TransMembrane:1 (i301-320o)
TetragonulaCarbonaria_002965-T1	note	TransMembrane:1 (o49-70i)
TetragonulaCarbonaria_002967-T1	note	TransMembrane:1 (o85-106i)
TetragonulaCarbonaria_002974-T1	note	TransMembrane:1 (o49-67i)
TetragonulaCarbonaria_002982-T1	note	TransMembrane:1 (i209-227o)
TetragonulaCarbonaria_003000-T1	note	TransMembrane:4 (i177-198o210-236i265-291o297-320i)
TetragonulaCarbonaria_003001-T1	note	TransMembrane:9 (o20-39i84-102o108-129i150-170o176-194i201-222o275-294i324-346o352-370i)
TetragonulaCarbonaria_003006-T1	note	TransMembrane:2 (o228-249i261-285o)
TetragonulaCarbonaria_003010-T1	note	TransMembrane:1 (i23-44o)
TetragonulaCarbonaria_003011-T1	note	TransMembrane:1 (o45-66i)
TetragonulaCarbonaria_003019-T1	note	TransMembrane:1 (i53-78o)
TetragonulaCarbonaria_003022-T1	note	TransMembrane:6 (i31-49o69-85i92-111o117-139i151-167o187-205i)
TetragonulaCarbonaria_003023-T1	note	TransMembrane:3 (i84-102o893-913i934-953o)
TetragonulaCarbonaria_003030-T1	note	TransMembrane:1 (o72-96i)
TetragonulaCarbonaria_003033-T1	note	TransMembrane:1 (i21-39o)
TetragonulaCarbonaria_003036-T1	note	TransMembrane:2 (i43-65o77-95i)
TetragonulaCarbonaria_003053-T1	note	TransMembrane:1 (o32-55i)
TetragonulaCarbonaria_003056-T1	note	TransMembrane:3 (o108-129i257-274o280-299i)
TetragonulaCarbonaria_003064-T1	note	TransMembrane:1 (o742-763i)
TetragonulaCarbonaria_003074-T1	note	TransMembrane:1 (n7-18c23/24o133-152i)
TetragonulaCarbonaria_003086-T1	note	TransMembrane:1 (o722-745i)
TetragonulaCarbonaria_003087-T1	note	TransMembrane:1 (i21-41o)
TetragonulaCarbonaria_003089-T1	note	TransMembrane:1 (o214-233i)
TetragonulaCarbonaria_003090-T1	note	TransMembrane:2 (i31-49o294-315i)
TetragonulaCarbonaria_003095-T1	note	TransMembrane:1 (n34-45c50/51o1347-1370i)
TetragonulaCarbonaria_003104-T1	note	TransMembrane:1 (n31-38c42/43o58-76i)
TetragonulaCarbonaria_003111-T1	note	TransMembrane:1 (i20-39o)
TetragonulaCarbonaria_003114-T1	note	TransMembrane:1 (o31-51i)
TetragonulaCarbonaria_003133-T1	note	TransMembrane:2 (i44-62o1359-1382i)
TetragonulaCarbonaria_003145-T1	note	TransMembrane:1 (i12-29o)
TetragonulaCarbonaria_003157-T1	note	TransMembrane:1 (i41-62o)
TetragonulaCarbonaria_003171-T1	note	TransMembrane:4 (i250-268o274-292i304-328o334-354i)
TetragonulaCarbonaria_003198-T1	note	TransMembrane:1 (i509-531o)
TetragonulaCarbonaria_003200-T1	note	TransMembrane:2 (i87-109o462-486i)
TetragonulaCarbonaria_003203-T1	note	TransMembrane:1 (i12-34o)
TetragonulaCarbonaria_003204-T1	note	TransMembrane:2 (i128-147o785-807i)
TetragonulaCarbonaria_003210-T1	note	TransMembrane:1 (i57-82o)
TetragonulaCarbonaria_003211-T1	note	TransMembrane:1 (i168-186o)
TetragonulaCarbonaria_003227-T1	note	TransMembrane:1 (n10-20c25/26o315-333i)
TetragonulaCarbonaria_003238-T1	note	TransMembrane:7 (o475-500i512-531o551-570i591-612o649-670i690-708o714-735i)
TetragonulaCarbonaria_003245-T1	note	TransMembrane:1 (o204-222i)
TetragonulaCarbonaria_003246-T1	note	TransMembrane:1 (o13-42i)
TetragonulaCarbonaria_003249-T1	note	TransMembrane:1 (i120-139o)
TetragonulaCarbonaria_003251-T1	note	TransMembrane:1 (o400-419i)
TetragonulaCarbonaria_003252-T1	note	TransMembrane:6 (i116-132o144-163i175-194o206-224i236-252o258-277i)
TetragonulaCarbonaria_003254-T1	note	TransMembrane:8 (i137-155o175-200i581-600o606-632i653-670o676-703i724-749o761-784i)
TetragonulaCarbonaria_003258-T1	note	TransMembrane:10 (n30-39c44/45o221-239i260-285o291-312i324-343o349-368i503-530o536-558i570-593o605-623i635-653o)
TetragonulaCarbonaria_003261-T1	note	TransMembrane:1 (i12-33o)
TetragonulaCarbonaria_003266-T1	note	TransMembrane:2 (o108-128i214-232o)
TetragonulaCarbonaria_003280-T1	note	TransMembrane:1 (i20-40o)
TetragonulaCarbonaria_003282-T1	note	TransMembrane:1 (n62-67c71/72o160-181i)
TetragonulaCarbonaria_003284-T1	note	TransMembrane:1 (o212-233i)
TetragonulaCarbonaria_003297-T1	note	TransMembrane:7 (o67-85i97-121o127-146i497-514o566-589i647-665o685-703i)
TetragonulaCarbonaria_003297-T2	note	TransMembrane:7 (o67-85i97-121o127-146i497-514o566-589i647-665o685-706i)
TetragonulaCarbonaria_003300-T1	note	TransMembrane:9 (i157-178o217-239i251-269o275-296i308-331o351-371i443-460o466-488i500-519o)
TetragonulaCarbonaria_003307-T1	note	TransMembrane:1 (i102-120o)
TetragonulaCarbonaria_003310-T1	note	TransMembrane:2 (o73-90i97-116o)
TetragonulaCarbonaria_003313-T1	note	TransMembrane:2 (i55-72o123-145i)
TetragonulaCarbonaria_003331-T1	note	TransMembrane:1 (i168-185o)
TetragonulaCarbonaria_003333-T1	note	TransMembrane:2 (o12-29i41-61o)
TetragonulaCarbonaria_003340-T1	note	TransMembrane:1 (i77-95o)
TetragonulaCarbonaria_003358-T1	note	TransMembrane:1 (o129-150i)
TetragonulaCarbonaria_003372-T1	note	TransMembrane:1 (o71-88i)
TetragonulaCarbonaria_003380-T1	note	TransMembrane:1 (i98-115o)
TetragonulaCarbonaria_003385-T1	note	TransMembrane:12 (i34-56o76-94i106-127o133-151i163-185o205-224i297-321o385-403i415-433o439-462i474-495o501-522i)
TetragonulaCarbonaria_003421-T1	note	TransMembrane:7 (o33-55i67-86o116-137i144-162o168-186i198-224o239-258i)
TetragonulaCarbonaria_003440-T1	note	TransMembrane:1 (o49-70i)
TetragonulaCarbonaria_003451-T1	note	TransMembrane:1 (i132-154o)
TetragonulaCarbonaria_003513-T1	note	TransMembrane:1 (o260-283i)
TetragonulaCarbonaria_003521-T1	note	TransMembrane:2 (i78-100o112-130i)
TetragonulaCarbonaria_003524-T1	note	TransMembrane:1 (o64-82i)
TetragonulaCarbonaria_003527-T1	note	TransMembrane:1 (o558-579i)
TetragonulaCarbonaria_003529-T1	note	TransMembrane:1 (o26-47i)
TetragonulaCarbonaria_003543-T1	note	TransMembrane:2 (o13-32i44-64o)
TetragonulaCarbonaria_003559-T1	note	TransMembrane:1 (o161-181i)
TetragonulaCarbonaria_003591-T1	note	TransMembrane:10 (o130-147i154-170o190-215i222-240o310-331i418-436o442-461i473-497o517-535i616-639o)
TetragonulaCarbonaria_003593-T1	note	TransMembrane:2 (i7-28o446-464i)
TetragonulaCarbonaria_003596-T1	note	TransMembrane:2 (i115-140o146-171i)
TetragonulaCarbonaria_003609-T1	note	TransMembrane:1 (o20-41i)
TetragonulaCarbonaria_003613-T1	note	TransMembrane:6 (i38-59o148-166i178-196o236-258i265-285o291-313i)
TetragonulaCarbonaria_003619-T1	note	TransMembrane:1 (i103-122o)
TetragonulaCarbonaria_003629-T1	note	TransMembrane:1 (o400-417i)
TetragonulaCarbonaria_003632-T1	note	TransMembrane:7 (o26-45i66-82o144-162i174-192o198-220i232-250o262-281i)
TetragonulaCarbonaria_003636-T1	note	TransMembrane:7 (o82-102i123-142o173-191i203-221o227-249i261-279o291-310i)
TetragonulaCarbonaria_003637-T1	note	TransMembrane:8 (i58-79o99-116i136-153o187-205i217-235o241-263i275-297o303-320i)
TetragonulaCarbonaria_003640-T1	note	TransMembrane:7 (o126-147i159-178o212-232i244-262o268-286i306-324o330-351i)
TetragonulaCarbonaria_003641-T1	note	TransMembrane:7 (o28-47i67-84o117-136i148-166o172-194i206-228o234-255i)
TetragonulaCarbonaria_003642-T1	note	TransMembrane:7 (o33-51i63-83o119-138i150-167o173-196i208-226o238-257i)
TetragonulaCarbonaria_003643-T1	note	TransMembrane:7 (o27-46i66-83o115-135i147-165o171-190i202-223o229-253i)
TetragonulaCarbonaria_003644-T1	note	TransMembrane:7 (o127-151i163-183o216-235i242-261o267-287i308-326o332-355i)
TetragonulaCarbonaria_003647-T1	note	TransMembrane:1 (o36-54i)
TetragonulaCarbonaria_003651-T1	note	TransMembrane:1 (i194-215o)
TetragonulaCarbonaria_003655-T1	note	TransMembrane:1 (i263-282o)
TetragonulaCarbonaria_003680-T1	note	TransMembrane:1 (o410-429i)
TetragonulaCarbonaria_003697-T1	note	TransMembrane:2 (o6-28i61-79o)
TetragonulaCarbonaria_003714-T1	note	TransMembrane:1 (i24-42o)
TetragonulaCarbonaria_003730-T1	note	TransMembrane:1 (i170-189o)
TetragonulaCarbonaria_003742-T1	note	TransMembrane:1 (o406-429i)
TetragonulaCarbonaria_003743-T1	note	TransMembrane:1 (o71-92i)
TetragonulaCarbonaria_003763-T1	note	TransMembrane:1 (o20-46i)
TetragonulaCarbonaria_003769-T1	note	TransMembrane:1 (o57-76i)
TetragonulaCarbonaria_003770-T1	note	TransMembrane:1 (o12-30i)
TetragonulaCarbonaria_003794-T1	note	TransMembrane:1 (o254-276i)
TetragonulaCarbonaria_003815-T1	note	TransMembrane:1 (i146-165o)
TetragonulaCarbonaria_003817-T1	note	TransMembrane:1 (i171-196o)
TetragonulaCarbonaria_003823-T1	note	TransMembrane:1 (o85-105i)
TetragonulaCarbonaria_003824-T1	note	TransMembrane:1 (i149-167o)
TetragonulaCarbonaria_003829-T1	note	TransMembrane:1 (o41-63i)
TetragonulaCarbonaria_003831-T1	note	TransMembrane:1 (i45-65o)
TetragonulaCarbonaria_003840-T1	note	TransMembrane:1 (o211-229i)
TetragonulaCarbonaria_003854-T1	note	TransMembrane:1 (o17-36i)
TetragonulaCarbonaria_003855-T1	note	TransMembrane:10 (o56-82i94-114o126-148i155-177o183-202i404-427o439-463i470-489o495-518i530-549o)
TetragonulaCarbonaria_003856-T1	note	TransMembrane:12 (i15-33o53-73i85-103o115-136i143-162o174-192i270-289o309-329i341-360o366-389i401-423o429-450i)
TetragonulaCarbonaria_003857-T1	note	TransMembrane:12 (i9-28o48-68i80-99o105-125i137-157o163-187i285-309o321-341i353-371o377-400i412-435o441-462i)
TetragonulaCarbonaria_003871-T1	note	TransMembrane:1 (o221-238i)
TetragonulaCarbonaria_003898-T1	note	TransMembrane:6 (i43-61o67-87i107-130o150-172i184-204o210-230i)
TetragonulaCarbonaria_003899-T1	note	TransMembrane:4 (o20-43i50-68o168-192i204-227o)
TetragonulaCarbonaria_003906-T1	note	TransMembrane:1 (o160-181i)
TetragonulaCarbonaria_003907-T1	note	TransMembrane:1 (o567-587i)
TetragonulaCarbonaria_003912-T1	note	TransMembrane:1 (n14-22c30/31o236-257i)
TetragonulaCarbonaria_003913-T1	note	TransMembrane:1 (n14-25c30/31o800-822i)
TetragonulaCarbonaria_003914-T1	note	TransMembrane:3 (o12-32i113-134o154-172i)
TetragonulaCarbonaria_003918-T1	note	TransMembrane:1 (o23-48i)
TetragonulaCarbonaria_003937-T1	note	TransMembrane:1 (o242-262i)
TetragonulaCarbonaria_003938-T1	note	TransMembrane:11 (o126-147i174-192o212-229i241-260o272-295i316-341o397-418i430-450o456-479i499-519o525-545i)
TetragonulaCarbonaria_003941-T1	note	TransMembrane:3 (n2-13c18/19o543-561i615-638o829-854i)
TetragonulaCarbonaria_003942-T1	note	TransMembrane:2 (i21-44o137-155i)
TetragonulaCarbonaria_003946-T1	note	TransMembrane:1 (o392-414i)
TetragonulaCarbonaria_003952-T1	note	TransMembrane:1 (o111-133i)
TetragonulaCarbonaria_003972-T1	note	TransMembrane:1 (i36-59o)
TetragonulaCarbonaria_003981-T1	note	TransMembrane:2 (o53-74i86-103o)
TetragonulaCarbonaria_003983-T1	note	TransMembrane:3 (o53-74i86-104o144-162i)
TetragonulaCarbonaria_003985-T1	note	TransMembrane:3 (o37-57i119-145o165-184i)
TetragonulaCarbonaria_003989-T1	note	TransMembrane:1 (n7-16c21/22o390-412i)
TetragonulaCarbonaria_003997-T1	note	TransMembrane:3 (o166-183i190-208o307-330i)
TetragonulaCarbonaria_004028-T1	note	TransMembrane:1 (o467-486i)
TetragonulaCarbonaria_004045-T1	note	TransMembrane:1 (n4-12c17/18o72-96i)
TetragonulaCarbonaria_004046-T1	note	TransMembrane:1 (n10-25c33/34o320-342i)
TetragonulaCarbonaria_004047-T1	note	TransMembrane:1 (o736-755i)
TetragonulaCarbonaria_004054-T1	note	TransMembrane:2 (i47-69o569-593i)
TetragonulaCarbonaria_004055-T1	note	TransMembrane:11 (o31-48i155-174o180-201i239-259o265-283i359-376o388-412i419-437o443-464i476-496o502-525i)
TetragonulaCarbonaria_004057-T1	note	TransMembrane:8 (o153-171i178-197o203-223i235-254o266-285i292-312o332-351i443-460o)
TetragonulaCarbonaria_004060-T1	note	TransMembrane:1 (n4-12c17/18o1747-1770i)
TetragonulaCarbonaria_004061-T1	note	TransMembrane:1 (i42-60o)
TetragonulaCarbonaria_004070-T1	note	TransMembrane:1 (o1482-1503i)
TetragonulaCarbonaria_004073-T1	note	TransMembrane:1 (o15-33i)
TetragonulaCarbonaria_004075-T1	note	TransMembrane:2 (i21-43o55-79i)
TetragonulaCarbonaria_004085-T1	note	TransMembrane:10 (o112-133i145-172o192-213i234-254o260-281i319-341o353-377i505-526o532-553i565-598o)
TetragonulaCarbonaria_004088-T1	note	TransMembrane:4 (i12-39o51-71i83-105o196-222i)
TetragonulaCarbonaria_004089-T1	note	TransMembrane:4 (i12-33o53-74i81-104o192-215i)
TetragonulaCarbonaria_004099-T1	note	TransMembrane:1 (i64-85o)
TetragonulaCarbonaria_004104-T1	note	TransMembrane:1 (o150-170i)
TetragonulaCarbonaria_004115-T1	note	TransMembrane:1 (i56-73o)
TetragonulaCarbonaria_004117-T1	note	TransMembrane:1 (o142-159i)
TetragonulaCarbonaria_004123-T1	note	TransMembrane:1 (n6-16c21/22o218-238i)
TetragonulaCarbonaria_004126-T1	note	TransMembrane:8 (i55-73o85-105i126-148o177-195i202-221o241-260i272-293o313-342i)
TetragonulaCarbonaria_004129-T1	note	TransMembrane:9 (o25-48i209-230o236-257i282-304o333-358i417-448o468-495i570-591o597-622i)
TetragonulaCarbonaria_004131-T1	note	TransMembrane:6 (i21-45o65-93i105-128o140-156i177-195o201-218i)
TetragonulaCarbonaria_004139-T1	note	TransMembrane:1 (o557-577i)
TetragonulaCarbonaria_004140-T1	note	TransMembrane:2 (i12-33o469-493i)
TetragonulaCarbonaria_004144-T1	note	TransMembrane:2 (o17-36i56-76o)
TetragonulaCarbonaria_004145-T1	note	TransMembrane:11 (o99-123i130-152o158-186i193-213o225-244i325-349o361-379i386-407o413-433i453-476o488-508i)
TetragonulaCarbonaria_004148-T1	note	TransMembrane:12 (i12-32o75-97i109-130o136-162i174-196o202-223i261-279o299-322i331-350o356-377i389-412o424-444i)
TetragonulaCarbonaria_004152-T1	note	TransMembrane:1 (i64-83o)
TetragonulaCarbonaria_004156-T1	note	TransMembrane:11 (n7-15c22/23o282-306i400-420o454-472i493-515o521-541i553-571o577-600i635-654o660-682i694-713o744-763i)
TetragonulaCarbonaria_004159-T1	note	TransMembrane:3 (o26-47i68-89o117-134i)
TetragonulaCarbonaria_004165-T1	note	TransMembrane:2 (i39-56o484-506i)
TetragonulaCarbonaria_004168-T1	note	TransMembrane:1 (n4-16c21/22o608-629i)
TetragonulaCarbonaria_004171-T1	note	TransMembrane:8 (i21-41o47-66i78-99o111-134i146-168o174-197i209-231o243-262i)
TetragonulaCarbonaria_004173-T1	note	TransMembrane:2 (o358-384i473-494o)
TetragonulaCarbonaria_004174-T1	note	TransMembrane:4 (o30-48i329-350o356-375i461-485o)
TetragonulaCarbonaria_004177-T1	note	TransMembrane:2 (i206-226o285-302i)
TetragonulaCarbonaria_004179-T1	note	TransMembrane:1 (o307-332i)
TetragonulaCarbonaria_004180-T1	note	TransMembrane:1 (i89-108o)
TetragonulaCarbonaria_004184-T1	note	TransMembrane:12 (i20-43o152-173i185-204o210-230i242-265o271-289i358-375o387-408i415-434o440-463i475-495o501-523i)
TetragonulaCarbonaria_004186-T1	note	TransMembrane:24 (i41-61o67-88i109-129o141-160i180-202o297-320i386-406o418-441i453-477o509-531i543-560o580-602i884-908o928-947i959-977o983-1000i1020-1039o1136-1159i1217-1236o1242-1265i1277-1294o1300-1317i1338-1362o1425-1447i)
TetragonulaCarbonaria_004187-T1	note	TransMembrane:12 (i158-180o200-219i269-290o296-315i375-401o407-427i851-875o906-926i997-1023o1043-1062i1097-1116o1122-1142i)
TetragonulaCarbonaria_004190-T1	note	TransMembrane:2 (o35-53i403-426o)
TetragonulaCarbonaria_004192-T1	note	TransMembrane:16 (o35-57i78-98o118-137i209-229o235-259i266-292o304-322i329-349o369-394i442-461o481-500i645-664o670-694i706-727o739-757i769-788o)
TetragonulaCarbonaria_004194-T1	note	TransMembrane:3 (o29-48i60-79o91-113i)
TetragonulaCarbonaria_004196-T1	note	TransMembrane:10 (o20-39i46-68o105-124i145-164o170-190i240-261o281-301i322-339o345-366i502-523o)
TetragonulaCarbonaria_004199-T1	note	TransMembrane:9 (n8-18c23/24o220-242i285-310o322-345i357-381o387-409i444-466o478-504i516-535o547-570i)
TetragonulaCarbonaria_004200-T1	note	TransMembrane:1 (o36-58i)
TetragonulaCarbonaria_004213-T1	note	TransMembrane:2 (n3-10c15/16o1591-1613i1625-1643o)
TetragonulaCarbonaria_004226-T1	note	TransMembrane:7 (n10-21c26/27o514-535i547-570o590-611i632-653o673-698i719-742o754-774i)
TetragonulaCarbonaria_004228-T1	note	TransMembrane:1 (n9-20c25/26o239-256i)
TetragonulaCarbonaria_004232-T1	note	TransMembrane:2 (i183-203o215-234i)
TetragonulaCarbonaria_004241-T1	note	TransMembrane:5 (i74-97o109-127i139-158o170-187i350-370o)
TetragonulaCarbonaria_004241-T2	note	TransMembrane:5 (i12-31o37-55i67-90o102-119i282-302o)
TetragonulaCarbonaria_004242-T1	note	TransMembrane:5 (o50-66i87-106o177-196i208-230o242-261i)
TetragonulaCarbonaria_004247-T1	note	TransMembrane:8 (i74-94o100-118i130-149o155-171i279-296o316-336i348-372o392-413i)
TetragonulaCarbonaria_004257-T1	note	TransMembrane:1 (o68-95i)
TetragonulaCarbonaria_004261-T1	note	TransMembrane:1 (i99-120o)
TetragonulaCarbonaria_004271-T1	note	TransMembrane:3 (o17-36i148-167o173-194i)
TetragonulaCarbonaria_004280-T1	note	TransMembrane:1 (o6-25i)
TetragonulaCarbonaria_004284-T1	note	TransMembrane:1 (n6-18c26/27o131-156i)
TetragonulaCarbonaria_004287-T1	note	TransMembrane:12 (o156-182i202-220o232-254i275-297o317-336i343-363o383-404i416-441o476-504i524-550o570-591i626-645o)
TetragonulaCarbonaria_004289-T1	note	TransMembrane:11 (o120-144i187-208o214-235i256-274o286-305i326-346o409-429i436-453o473-492i504-520o540-558i)
TetragonulaCarbonaria_004291-T1	note	TransMembrane:1 (n11-23c28/29o317-341i)
TetragonulaCarbonaria_004301-T1	note	TransMembrane:1 (i57-76o)
TetragonulaCarbonaria_004303-T1	note	TransMembrane:10 (i337-357o377-399i420-439o459-477i489-505o525-542i566-587o607-633i674-693o699-721i)
TetragonulaCarbonaria_004305-T1	note	TransMembrane:1 (o29-52i)
TetragonulaCarbonaria_004306-T1	note	TransMembrane:1 (o34-53i)
TetragonulaCarbonaria_004326-T1	note	TransMembrane:6 (i43-61o67-89i96-114o126-145i157-178o184-205i)
TetragonulaCarbonaria_004328-T1	note	TransMembrane:4 (i54-75o87-107i145-166o196-216i)
TetragonulaCarbonaria_004330-T1	note	TransMembrane:1 (o43-62i)
TetragonulaCarbonaria_004339-T1	note	TransMembrane:7 (i12-29o60-78i98-120o126-144i196-215o235-256i268-287o)
TetragonulaCarbonaria_004342-T1	note	TransMembrane:2 (i7-32o132-149i)
TetragonulaCarbonaria_004349-T1	note	TransMembrane:4 (i21-44o64-86i93-115o204-227i)
TetragonulaCarbonaria_004357-T1	note	TransMembrane:2 (o27-45i149-165o)
TetragonulaCarbonaria_004364-T1	note	TransMembrane:7 (o54-82i94-115o135-153i174-193o222-245i275-293o313-337i)
TetragonulaCarbonaria_004372-T1	note	TransMembrane:2 (o61-79i183-199o)
TetragonulaCarbonaria_004374-T1	note	TransMembrane:2 (o39-59i80-98o)
TetragonulaCarbonaria_004376-T1	note	TransMembrane:4 (i44-61o67-90i470-495o501-522i)
TetragonulaCarbonaria_004383-T1	note	TransMembrane:1 (o354-374i)
TetragonulaCarbonaria_004414-T1	note	TransMembrane:1 (o169-187i)
TetragonulaCarbonaria_004424-T1	note	TransMembrane:1 (o89-108i)
TetragonulaCarbonaria_004436-T1	note	TransMembrane:1 (i152-172o)
TetragonulaCarbonaria_004453-T1	note	TransMembrane:1 (i65-86o)
TetragonulaCarbonaria_004463-T1	note	TransMembrane:2 (o38-67i79-95o)
TetragonulaCarbonaria_004465-T1	note	TransMembrane:4 (o20-39i51-72o92-115i176-202o)
TetragonulaCarbonaria_004469-T1	note	TransMembrane:13 (o277-299i319-337o349-370i391-418o424-443i450-469o505-523i544-569o604-628i648-668o680-700i707-724o784-806i)
TetragonulaCarbonaria_004475-T1	note	TransMembrane:1 (o434-453i)
TetragonulaCarbonaria_004477-T1	note	TransMembrane:2 (i12-35o55-76i)
TetragonulaCarbonaria_004490-T1	note	TransMembrane:1 (i39-56o)
TetragonulaCarbonaria_004502-T1	note	TransMembrane:1 (o451-474i)
TetragonulaCarbonaria_004503-T1	note	TransMembrane:1 (o62-80i)
TetragonulaCarbonaria_004510-T1	note	TransMembrane:1 (o194-215i)
TetragonulaCarbonaria_004539-T1	note	TransMembrane:1 (i131-150o)
TetragonulaCarbonaria_004558-T1	note	TransMembrane:1 (o39-58i)
TetragonulaCarbonaria_004566-T1	note	TransMembrane:2 (i61-78o84-101i)
TetragonulaCarbonaria_004568-T1	note	TransMembrane:1 (n9-17c22/23o46-63i)
TetragonulaCarbonaria_004575-T1	note	TransMembrane:1 (o50-69i)
TetragonulaCarbonaria_004582-T1	note	TransMembrane:1 (o139-157i)
TetragonulaCarbonaria_004601-T1	note	TransMembrane:6 (i12-32o52-76i105-126o174-192i204-223o229-251i)
TetragonulaCarbonaria_004615-T1	note	TransMembrane:1 (i12-30o)
TetragonulaCarbonaria_004623-T1	note	TransMembrane:1 (i103-122o)
TetragonulaCarbonaria_004626-T1	note	TransMembrane:1 (o31-52i)
TetragonulaCarbonaria_004629-T1	note	TransMembrane:1 (o13-31i)
TetragonulaCarbonaria_004631-T1	note	TransMembrane:1 (i47-67o)
TetragonulaCarbonaria_004640-T1	note	TransMembrane:8 (i12-33o53-74i86-108o179-200i221-242o254-279i362-382o388-414i)
TetragonulaCarbonaria_004642-T1	note	TransMembrane:8 (i20-38o76-97i149-171o186-205i217-237o243-269i276-297o309-332i)
TetragonulaCarbonaria_004644-T1	note	TransMembrane:3 (o91-118i139-159o165-185i)
TetragonulaCarbonaria_004645-T1	note	TransMembrane:8 (i350-375o428-446i507-530o550-576i596-617o726-752i791-810o872-903i)
TetragonulaCarbonaria_004652-T1	note	TransMembrane:1 (n3-14c19/20o390-411i)
TetragonulaCarbonaria_004656-T1	note	TransMembrane:7 (o6-28i40-59o79-98i110-134o140-162i174-193o205-227i)
TetragonulaCarbonaria_004660-T1	note	TransMembrane:9 (n9-20c25/26o83-104i148-174o180-208i220-241o247-269i281-301o313-339i351-369o381-402i)
TetragonulaCarbonaria_004663-T1	note	TransMembrane:1 (i374-397o)
TetragonulaCarbonaria_004669-T1	note	TransMembrane:1 (o35-54i)
TetragonulaCarbonaria_004686-T1	note	TransMembrane:10 (i29-50o56-79i194-209o215-234i396-415o956-972i993-1014o1061-1080i1092-1113o1133-1154i)
TetragonulaCarbonaria_004687-T1	note	TransMembrane:13 (o12-31i52-72o84-107i128-150o162-185i192-211o238-257i278-303o340-364i384-404o410-435i442-465o510-533i)
TetragonulaCarbonaria_004694-T1	note	TransMembrane:1 (o84-102i)
TetragonulaCarbonaria_004710-T1	note	TransMembrane:1 (o43-65i)
TetragonulaCarbonaria_004714-T1	note	TransMembrane:1 (i12-30o)
TetragonulaCarbonaria_004715-T1	note	TransMembrane:1 (n2-9c14/15o62-84i)
TetragonulaCarbonaria_004728-T1	note	TransMembrane:1 (o125-144i)
TetragonulaCarbonaria_004741-T1	note	TransMembrane:1 (i97-116o)
TetragonulaCarbonaria_004744-T1	note	TransMembrane:4 (i37-60o66-85i160-183o206-228i)
TetragonulaCarbonaria_004745-T1	note	TransMembrane:1 (o39-61i)
TetragonulaCarbonaria_004746-T1	note	TransMembrane:2 (o45-64i76-100o)
TetragonulaCarbonaria_004747-T1	note	TransMembrane:42 (i69-89o109-128i135-153o159-179i191-215o274-297i354-374o394-413i420-438o444-463i475-499o569-592i649-669o689-708i715-733o739-758i770-794o839-859i866-884o930-953i974-995o1065-1085i1097-1120o1255-1276i1300-1320o1326-1344i1396-1421o1427-1446i1540-1562o1574-1592i1647-1671o1677-1696i1845-1864o1891-1910i1917-1933o1966-1986i1993-2011o2052-2080i2101-2120o2191-2210i2222-2241o2271-2294i)
TetragonulaCarbonaria_004764-T1	note	TransMembrane:1 (o117-133i)
TetragonulaCarbonaria_004767-T1	note	TransMembrane:5 (o36-55i67-86o98-118i186-204o216-236i)
TetragonulaCarbonaria_004775-T1	note	TransMembrane:4 (i38-59o65-88i100-118o124-145i)
TetragonulaCarbonaria_004781-T1	note	TransMembrane:3 (o22-45i452-474o480-497i)
TetragonulaCarbonaria_004784-T1	note	TransMembrane:1 (o551-577i)
TetragonulaCarbonaria_004788-T1	note	TransMembrane:2 (i104-126o162-181i)
TetragonulaCarbonaria_004791-T1	note	TransMembrane:7 (n6-17c22/23o2506-2527i2539-2557o2577-2597i2609-2629o2649-2669i2690-2713o2719-2741i)
TetragonulaCarbonaria_004793-T1	note	TransMembrane:2 (o816-843i956-973o)
TetragonulaCarbonaria_004798-T1	note	TransMembrane:3 (n3-14c22/23o32-54i115-134o272-300i)
TetragonulaCarbonaria_004808-T1	note	TransMembrane:1 (i20-43o)
TetragonulaCarbonaria_004812-T1	note	TransMembrane:1 (o140-157i)
TetragonulaCarbonaria_004813-T1	note	TransMembrane:1 (o85-104i)
TetragonulaCarbonaria_004825-T1	note	TransMembrane:1 (o12-33i)
TetragonulaCarbonaria_004827-T1	note	TransMembrane:2 (i83-104o124-154i)
TetragonulaCarbonaria_004833-T1	note	TransMembrane:1 (o192-211i)
TetragonulaCarbonaria_004855-T1	note	TransMembrane:1 (o6-27i)
TetragonulaCarbonaria_004858-T1	note	TransMembrane:1 (i136-156o)
TetragonulaCarbonaria_004868-T1	note	TransMembrane:1 (i21-45o)
TetragonulaCarbonaria_004877-T1	note	TransMembrane:2 (i54-76o82-101i)
TetragonulaCarbonaria_004883-T1	note	TransMembrane:2 (i131-151o157-180i)
TetragonulaCarbonaria_004885-T1	note	TransMembrane:1 (n16-27c32/33o56-77i)
TetragonulaCarbonaria_004903-T1	note	TransMembrane:11 (o134-151i158-180o186-205i217-239o245-263i335-356o362-384i391-410o416-439i451-473o479-499i)
TetragonulaCarbonaria_004908-T1	note	TransMembrane:2 (i112-130o150-170i)
TetragonulaCarbonaria_004925-T1	note	TransMembrane:2 (i99-121o127-145i)
TetragonulaCarbonaria_004928-T1	note	TransMembrane:2 (o93-110i131-150o)
TetragonulaCarbonaria_004933-T1	note	TransMembrane:1 (i38-56o)
TetragonulaCarbonaria_004934-T1	note	TransMembrane:1 (i144-163o)
TetragonulaCarbonaria_004941-T1	note	TransMembrane:1 (i37-55o)
TetragonulaCarbonaria_004953-T1	note	TransMembrane:1 (o1565-1588i)
TetragonulaCarbonaria_004955-T1	note	TransMembrane:3 (n4-13c17/18o41-62i74-94o100-118i)
TetragonulaCarbonaria_004956-T1	note	TransMembrane:5 (i155-175o195-215i227-247o267-285i292-309o)
TetragonulaCarbonaria_004970-T1	note	TransMembrane:1 (o231-252i)
TetragonulaCarbonaria_004983-T1	note	TransMembrane:1 (o53-80i)
TetragonulaCarbonaria_005000-T1	note	TransMembrane:2 (n20-30c35/36o556-574i595-614o)
TetragonulaCarbonaria_005009-T1	note	TransMembrane:2 (i71-92o172-191i)
TetragonulaCarbonaria_005041-T1	note	TransMembrane:1 (i78-100o)
TetragonulaCarbonaria_005044-T1	note	TransMembrane:1 (o12-39i)
TetragonulaCarbonaria_005045-T1	note	TransMembrane:1 (o12-30i)
TetragonulaCarbonaria_005051-T1	note	TransMembrane:1 (o144-163i)
TetragonulaCarbonaria_005053-T1	note	TransMembrane:1 (i200-219o)
TetragonulaCarbonaria_005056-T1	note	TransMembrane:8 (i368-392o412-434i446-469o638-662i683-706o712-729i1077-1102o1108-1128i)
TetragonulaCarbonaria_005058-T1	note	TransMembrane:2 (o12-37i467-488o)
TetragonulaCarbonaria_005058-T2	note	TransMembrane:2 (o12-37i467-488o)
TetragonulaCarbonaria_005060-T1	note	TransMembrane:1 (o47-65i)
TetragonulaCarbonaria_005063-T1	note	TransMembrane:2 (i12-31o814-833i)
TetragonulaCarbonaria_005065-T1	note	TransMembrane:1 (o69-90i)
TetragonulaCarbonaria_005068-T1	note	TransMembrane:1 (o88-111i)
TetragonulaCarbonaria_005069-T1	note	TransMembrane:1 (i24-46o)
TetragonulaCarbonaria_005073-T1	note	TransMembrane:2 (i92-110o116-140i)
TetragonulaCarbonaria_005074-T1	note	TransMembrane:6 (i129-150o170-190i202-225o251-270i297-320o326-354i)
TetragonulaCarbonaria_005080-T1	note	TransMembrane:7 (o53-77i89-110o130-152i164-184o190-210i668-693o713-736i)
TetragonulaCarbonaria_005085-T1	note	TransMembrane:11 (o77-98i110-130o136-158i170-188o200-221i284-305o325-344i351-374o380-406i418-439o445-465i)
TetragonulaCarbonaria_005088-T1	note	TransMembrane:1 (o170-187i)
TetragonulaCarbonaria_005101-T1	note	TransMembrane:1 (o6-25i)
TetragonulaCarbonaria_005117-T1	note	TransMembrane:2 (i7-23o29-48i)
TetragonulaCarbonaria_005128-T1	note	TransMembrane:1 (n11-21c26/27o101-124i)
TetragonulaCarbonaria_005129-T1	note	TransMembrane:6 (i29-49o55-72i104-123o185-202i214-237o243-273i)
TetragonulaCarbonaria_005132-T1	note	TransMembrane:13 (n11-22c27/28o255-273i294-314o326-349i370-395o401-423i435-453o481-500i521-546o581-606i626-645o657-676i683-706o754-775i)
TetragonulaCarbonaria_005134-T1	note	TransMembrane:1 (o26-49i)
TetragonulaCarbonaria_005135-T1	note	TransMembrane:2 (i38-56o481-501i)
TetragonulaCarbonaria_005136-T1	note	TransMembrane:1 (n2-9c13/14o431-453i)
TetragonulaCarbonaria_005148-T1	note	TransMembrane:1 (o20-42i)
TetragonulaCarbonaria_005149-T1	note	TransMembrane:1 (o429-451i)
TetragonulaCarbonaria_005152-T1	note	TransMembrane:1 (o535-555i)
TetragonulaCarbonaria_005157-T1	note	TransMembrane:1 (o62-84i)
TetragonulaCarbonaria_005165-T1	note	TransMembrane:5 (i7-26o46-68i89-113o133-161i173-198o)
TetragonulaCarbonaria_005169-T1	note	TransMembrane:2 (n3-14c23/24o39-64i85-108o)
TetragonulaCarbonaria_005171-T1	note	TransMembrane:8 (i57-78o84-106i127-153o216-233i245-266o292-315i327-345o441-459i)
TetragonulaCarbonaria_005176-T1	note	TransMembrane:1 (o748-770i)
TetragonulaCarbonaria_005177-T1	note	TransMembrane:10 (o55-73i94-116o128-148i178-199o219-241i262-285o297-317i338-360o396-418i439-460o)
TetragonulaCarbonaria_005188-T1	note	TransMembrane:1 (o20-38i)
TetragonulaCarbonaria_005199-T1	note	TransMembrane:1 (i59-79o)
TetragonulaCarbonaria_005202-T1	note	TransMembrane:7 (o57-78i99-119o212-233i245-268o274-292i402-422o1360-1387i)
TetragonulaCarbonaria_005211-T1	note	TransMembrane:2 (o12-32i58-80o)
TetragonulaCarbonaria_005212-T1	note	TransMembrane:1 (o6-24i)
TetragonulaCarbonaria_005221-T1	note	TransMembrane:1 (o417-440i)
TetragonulaCarbonaria_005233-T1	note	TransMembrane:3 (i12-32o44-62i225-244o)
TetragonulaCarbonaria_005242-T1	note	TransMembrane:1 (o527-546i)
TetragonulaCarbonaria_005246-T1	note	TransMembrane:6 (n7-17c25/26o222-239i251-272o292-309i321-339o359-379i400-426o)
TetragonulaCarbonaria_005256-T1	note	TransMembrane:9 (o6-27i39-65o77-97i109-128o148-170i287-309o342-365i377-397o424-443i)
TetragonulaCarbonaria_005261-T1	note	TransMembrane:1 (n8-19c24/25o2196-2217i)
TetragonulaCarbonaria_005265-T1	note	TransMembrane:2 (i46-68o88-107i)
TetragonulaCarbonaria_005266-T1	note	TransMembrane:1 (i171-193o)
TetragonulaCarbonaria_005269-T1	note	TransMembrane:1 (o212-233i)
TetragonulaCarbonaria_005282-T1	note	TransMembrane:1 (i152-171o)
TetragonulaCarbonaria_005293-T1	note	TransMembrane:4 (o6-25i252-272o313-335i400-417o)
TetragonulaCarbonaria_005294-T1	note	TransMembrane:2 (o32-50i62-81o)
TetragonulaCarbonaria_005300-T1	note	TransMembrane:7 (i180-204o224-245i257-279o285-303i324-345o357-373i385-406o)
TetragonulaCarbonaria_005301-T1	note	TransMembrane:1 (o81-102i)
TetragonulaCarbonaria_005307-T1	note	TransMembrane:2 (i158-176o1013-1035i)
TetragonulaCarbonaria_005314-T1	note	TransMembrane:12 (i101-121o351-372i384-409o415-434i463-484o490-515i565-583o772-791i798-818o824-842i863-884o896-922i)
TetragonulaCarbonaria_005315-T1	note	TransMembrane:1 (n2-12c17/18o417-439i)
TetragonulaCarbonaria_005325-T1	note	TransMembrane:1 (o35-58i)
TetragonulaCarbonaria_005329-T1	note	TransMembrane:2 (i12-28o34-51i)
TetragonulaCarbonaria_005332-T1	note	TransMembrane:1 (o725-747i)
TetragonulaCarbonaria_005349-T1	note	TransMembrane:1 (n3-13c18/19o173-196i)
TetragonulaCarbonaria_005351-T1	note	TransMembrane:7 (n14-25c33/34o57-78i99-120o145-166i173-191o260-280i292-311o368-387i)
TetragonulaCarbonaria_005353-T1	note	TransMembrane:12 (o293-315i327-346o383-409i416-436o496-514i534-554o586-605i626-650o686-705i712-738o758-775i782-799o)
TetragonulaCarbonaria_005387-T1	note	TransMembrane:1 (i30-48o)
TetragonulaCarbonaria_005409-T1	note	TransMembrane:1 (o810-832i)
TetragonulaCarbonaria_005410-T1	note	TransMembrane:1 (o71-88i)
TetragonulaCarbonaria_005413-T1	note	TransMembrane:1 (o829-850i)
TetragonulaCarbonaria_005415-T1	note	TransMembrane:2 (i159-177o183-202i)
TetragonulaCarbonaria_005430-T1	note	TransMembrane:13 (o597-616i637-658o664-690i711-736o742-764i776-803o823-841i862-885o905-928i968-987o993-1018i1025-1046o1097-1119i)
TetragonulaCarbonaria_005432-T1	note	TransMembrane:2 (o12-32i235-253o)
TetragonulaCarbonaria_005437-T1	note	TransMembrane:1 (o147-164i)
TetragonulaCarbonaria_005446-T1	note	TransMembrane:1 (i297-318o)
TetragonulaCarbonaria_005452-T1	note	TransMembrane:1 (i88-107o)
TetragonulaCarbonaria_005456-T1	note	TransMembrane:1 (o500-524i)
TetragonulaCarbonaria_005460-T1	note	TransMembrane:2 (i164-183o203-225i)
TetragonulaCarbonaria_005462-T1	note	TransMembrane:1 (o102-120i)
TetragonulaCarbonaria_005465-T1	note	TransMembrane:3 (o127-143i155-178o190-212i)
TetragonulaCarbonaria_005467-T1	note	TransMembrane:7 (i220-239o325-344i365-389o395-417i429-447o453-473i516-535o)
TetragonulaCarbonaria_005488-T1	note	TransMembrane:1 (o20-40i)
TetragonulaCarbonaria_005492-T1	note	TransMembrane:2 (i12-32o71-90i)
TetragonulaCarbonaria_005493-T1	note	TransMembrane:8 (n2-12c16/17o40-60i72-92o112-135i156-175o195-217i224-247o259-283i295-312o)
TetragonulaCarbonaria_005503-T1	note	TransMembrane:1 (i72-92o)
TetragonulaCarbonaria_005504-T1	note	TransMembrane:1 (n8-19c24/25o182-211i)
TetragonulaCarbonaria_005507-T1	note	TransMembrane:1 (i12-31o)
TetragonulaCarbonaria_005509-T1	note	TransMembrane:1 (o205-222i)
TetragonulaCarbonaria_005515-T1	note	TransMembrane:2 (i28-48o54-71i)
TetragonulaCarbonaria_005516-T1	note	TransMembrane:1 (i62-82o)
TetragonulaCarbonaria_005517-T1	note	TransMembrane:12 (i87-108o128-147i159-176o182-204i216-234o240-261i326-350o362-382i389-409o421-447i459-479o491-510i)
TetragonulaCarbonaria_005521-T1	note	TransMembrane:12 (i7-30o50-70i82-101o107-124i136-154o160-181i245-270o282-303i310-332o344-370i382-401o413-432i)
TetragonulaCarbonaria_005522-T1	note	TransMembrane:1 (o728-748i)
TetragonulaCarbonaria_005535-T1	note	TransMembrane:2 (i68-90o110-134i)
TetragonulaCarbonaria_005536-T1	note	TransMembrane:2 (i34-51o94-113i)
TetragonulaCarbonaria_005542-T1	note	TransMembrane:1 (o229-245i)
TetragonulaCarbonaria_005543-T1	note	TransMembrane:1 (o20-39i)
TetragonulaCarbonaria_005546-T1	note	TransMembrane:1 (i145-166o)
TetragonulaCarbonaria_005548-T1	note	TransMembrane:2 (i57-74o94-118i)
TetragonulaCarbonaria_005550-T1	note	TransMembrane:1 (n8-18c23/24o463-488i)
TetragonulaCarbonaria_005551-T1	note	TransMembrane:1 (o26-46i)
TetragonulaCarbonaria_005571-T1	note	TransMembrane:1 (o39-59i)
TetragonulaCarbonaria_005580-T1	note	TransMembrane:1 (o160-179i)
TetragonulaCarbonaria_005593-T1	note	TransMembrane:1 (o38-59i)
TetragonulaCarbonaria_005633-T1	note	TransMembrane:1 (o83-101i)
TetragonulaCarbonaria_005634-T1	note	TransMembrane:1 (i101-124o)
TetragonulaCarbonaria_005635-T1	note	TransMembrane:1 (o49-67i)
TetragonulaCarbonaria_005637-T1	note	TransMembrane:1 (i129-148o)
TetragonulaCarbonaria_005648-T1	note	TransMembrane:1 (i57-78o)
TetragonulaCarbonaria_005659-T1	note	TransMembrane:1 (i73-100o)
TetragonulaCarbonaria_005662-T1	note	TransMembrane:1 (o255-280i)
TetragonulaCarbonaria_005681-T1	note	TransMembrane:6 (o40-59i71-90o120-141i256-284o296-315i364-385o)
TetragonulaCarbonaria_005682-T1	note	TransMembrane:7 (n2-12c17/18o336-357i369-394o406-434i455-476o527-549i570-593o605-627i)
TetragonulaCarbonaria_005685-T1	note	TransMembrane:1 (o61-80i)
TetragonulaCarbonaria_005710-T1	note	TransMembrane:7 (o39-64i76-98o118-139i160-181o201-222i271-293o313-335i)
TetragonulaCarbonaria_005715-T1	note	TransMembrane:4 (i21-42o62-84i96-122o128-151i)
TetragonulaCarbonaria_005721-T1	note	TransMembrane:1 (o128-145i)
TetragonulaCarbonaria_005736-T1	note	TransMembrane:1 (i73-91o)
TetragonulaCarbonaria_005742-T1	note	TransMembrane:2 (i33-51o88-110i)
TetragonulaCarbonaria_005747-T1	note	TransMembrane:1 (i21-44o)
TetragonulaCarbonaria_005748-T1	note	TransMembrane:2 (o31-56i192-214o)
TetragonulaCarbonaria_005749-T1	note	TransMembrane:2 (i68-95o430-456i)
TetragonulaCarbonaria_005751-T1	note	TransMembrane:1 (i81-104o)
TetragonulaCarbonaria_005752-T1	note	TransMembrane:1 (i201-224o)
TetragonulaCarbonaria_005756-T1	note	TransMembrane:8 (i38-58o78-95i115-135o147-166i202-224o244-262i274-297o317-337i)
TetragonulaCarbonaria_005760-T1	note	TransMembrane:1 (o4155-4178i)
TetragonulaCarbonaria_005765-T1	note	TransMembrane:2 (o12-31i280-303o)
TetragonulaCarbonaria_005789-T1	note	TransMembrane:7 (o36-62i74-99o111-132i153-176o196-222i332-353o365-387i)
TetragonulaCarbonaria_005790-T1	note	TransMembrane:1 (o95-114i)
TetragonulaCarbonaria_005792-T1	note	TransMembrane:3 (n3-14c24/25o559-578i634-655o854-879i)
TetragonulaCarbonaria_005794-T1	note	TransMembrane:1 (i171-194o)
TetragonulaCarbonaria_005803-T1	note	TransMembrane:1 (i7-28o)
TetragonulaCarbonaria_005806-T1	note	TransMembrane:6 (o40-63i75-95o115-134i361-381o393-415i427-443o)
TetragonulaCarbonaria_005814-T1	note	TransMembrane:1 (o6-25i)
TetragonulaCarbonaria_005838-T1	note	TransMembrane:2 (o243-260i281-301o)
TetragonulaCarbonaria_005849-T1	note	TransMembrane:1 (o254-277i)
TetragonulaCarbonaria_005853-T1	note	TransMembrane:1 (o71-90i)
TetragonulaCarbonaria_005878-T1	note	TransMembrane:4 (i60-84o104-125i132-155o161-180i)
TetragonulaCarbonaria_005888-T1	note	TransMembrane:2 (i53-73o79-97i)
TetragonulaCarbonaria_005890-T1	note	TransMembrane:1 (i116-137o)
TetragonulaCarbonaria_005896-T1	note	TransMembrane:3 (i61-86o106-130i289-316o)
TetragonulaCarbonaria_005897-T1	note	TransMembrane:3 (o178-195i207-227o239-259i)
TetragonulaCarbonaria_005909-T1	note	TransMembrane:12 (i263-286o306-324i331-348o360-378i390-412o432-451i519-536o600-622i629-649o655-680i687-710o716-738i)
TetragonulaCarbonaria_005915-T1	note	TransMembrane:1 (o12-30i)
TetragonulaCarbonaria_005921-T1	note	TransMembrane:1 (o355-378i)
TetragonulaCarbonaria_005950-T1	note	TransMembrane:2 (i477-498o510-529i)
TetragonulaCarbonaria_005955-T1	note	TransMembrane:1 (o282-306i)
TetragonulaCarbonaria_005983-T1	note	TransMembrane:2 (i142-161o206-227i)
TetragonulaCarbonaria_005987-T1	note	TransMembrane:1 (o68-85i)
TetragonulaCarbonaria_005990-T1	note	TransMembrane:1 (o1977-2000i)
TetragonulaCarbonaria_005993-T1	note	TransMembrane:5 (i38-56o68-92i104-125o131-147i168-186o)
TetragonulaCarbonaria_005999-T1	note	TransMembrane:1 (o779-803i)
TetragonulaCarbonaria_006001-T1	note	TransMembrane:7 (o565-588i600-620o632-656i668-687o707-734i755-778o784-806i)
TetragonulaCarbonaria_006018-T1	note	TransMembrane:1 (i43-63o)
TetragonulaCarbonaria_006021-T1	note	TransMembrane:1 (i21-42o)
TetragonulaCarbonaria_006032-T1	note	TransMembrane:1 (i156-177o)
TetragonulaCarbonaria_006035-T1	note	TransMembrane:1 (o12-29i)
TetragonulaCarbonaria_006040-T1	note	TransMembrane:1 (o197-224i)
TetragonulaCarbonaria_006042-T1	note	TransMembrane:1 (o20-42i)
TetragonulaCarbonaria_006054-T1	note	TransMembrane:2 (i133-152o172-199i)
TetragonulaCarbonaria_006064-T1	note	TransMembrane:1 (o20-38i)
TetragonulaCarbonaria_006065-T1	note	TransMembrane:1 (o238-260i)
TetragonulaCarbonaria_006067-T1	note	TransMembrane:1 (n3-11c18/19o113-132i)
TetragonulaCarbonaria_006085-T1	note	TransMembrane:1 (i216-232o)
TetragonulaCarbonaria_006093-T1	note	TransMembrane:1 (o105-126i)
TetragonulaCarbonaria_006094-T1	note	TransMembrane:1 (i100-121o)
TetragonulaCarbonaria_006096-T1	note	TransMembrane:1 (o15-38i)
TetragonulaCarbonaria_006100-T1	note	TransMembrane:1 (o292-312i)
TetragonulaCarbonaria_006107-T1	note	TransMembrane:7 (o28-48i60-78o90-107i119-137o143-160i172-188o208-227i)
TetragonulaCarbonaria_006111-T1	note	TransMembrane:1 (n8-18c22/23o159-179i)
TetragonulaCarbonaria_006112-T1	note	TransMembrane:6 (o64-83i95-118o130-150i162-189o195-225i322-345o)
TetragonulaCarbonaria_006128-T1	note	TransMembrane:1 (o36-53i)
TetragonulaCarbonaria_006151-T1	note	TransMembrane:5 (i329-350o382-401i413-436o456-478i524-546o)
TetragonulaCarbonaria_006155-T1	note	TransMembrane:1 (o634-653i)
TetragonulaCarbonaria_006156-T1	note	TransMembrane:6 (i12-37o57-77i98-117o123-142i163-188o208-226i)
TetragonulaCarbonaria_006157-T1	note	TransMembrane:6 (i7-27o53-71i92-113o119-143i155-180o200-225i)
TetragonulaCarbonaria_006158-T1	note	TransMembrane:12 (i87-115o218-241i248-268o274-297i309-331o337-356i404-424o436-459i471-490o496-515i527-549o561-582i)
TetragonulaCarbonaria_006175-T1	note	TransMembrane:3 (n5-15c19/20o540-558i617-638o806-827i)
TetragonulaCarbonaria_006176-T1	note	TransMembrane:1 (i108-127o)
TetragonulaCarbonaria_006179-T1	note	TransMembrane:1 (o145-172i)
TetragonulaCarbonaria_006182-T1	note	TransMembrane:1 (o266-285i)
TetragonulaCarbonaria_006201-T1	note	TransMembrane:3 (o503-520i579-601o768-790i)
TetragonulaCarbonaria_006209-T1	note	TransMembrane:4 (o12-33i79-97o103-121i133-156o)
TetragonulaCarbonaria_006210-T1	note	TransMembrane:12 (i46-64o339-359i371-399o405-425i446-469o481-504i553-574o738-756i768-784o790-810i860-881o893-913i)
TetragonulaCarbonaria_006211-T1	note	TransMembrane:2 (o243-265i354-374o)
TetragonulaCarbonaria_006213-T1	note	TransMembrane:1 (i305-322o)
TetragonulaCarbonaria_006224-T1	note	TransMembrane:1 (i140-164o)
TetragonulaCarbonaria_006226-T1	note	TransMembrane:1 (o52-72i)
TetragonulaCarbonaria_006240-T1	note	TransMembrane:2 (o175-195i216-236o)
TetragonulaCarbonaria_006251-T1	note	TransMembrane:4 (i7-27o39-57i148-169o184-207i)
TetragonulaCarbonaria_006253-T1	note	TransMembrane:11 (o45-62i74-96o116-144i231-250o262-281i301-325o337-363i370-389o395-418i439-464o470-494i)
TetragonulaCarbonaria_006257-T1	note	TransMembrane:17 (i56-81o115-140i152-174o180-200i212-238o258-276i288-311o349-368i380-400o436-457i893-923o929-948i960-979o985-1005i1017-1036o1239-1257i1303-1323o)
TetragonulaCarbonaria_006269-T1	note	TransMembrane:5 (i31-49o61-82i94-114o120-136i260-280o)
TetragonulaCarbonaria_006277-T1	note	TransMembrane:2 (o6-23i278-295o)
TetragonulaCarbonaria_006279-T1	note	TransMembrane:3 (o51-70i82-103o115-135i)
TetragonulaCarbonaria_006286-T1	note	TransMembrane:7 (o246-264i276-297o429-448i469-490o742-765i777-802o1075-1100i)
TetragonulaCarbonaria_006287-T1	note	TransMembrane:7 (n6-13c20/21o36-60i81-101o121-139i160-182o202-224i269-286o306-324i)
TetragonulaCarbonaria_006290-T1	note	TransMembrane:1 (o382-402i)
TetragonulaCarbonaria_006295-T1	note	TransMembrane:1 (i92-114o)
TetragonulaCarbonaria_006309-T1	note	TransMembrane:2 (o32-53i114-133o)
TetragonulaCarbonaria_006310-T1	note	TransMembrane:1 (i47-65o)
TetragonulaCarbonaria_006311-T1	note	TransMembrane:1 (n4-14c18/19o612-630i)
TetragonulaCarbonaria_006312-T1	note	TransMembrane:1 (o39-59i)
TetragonulaCarbonaria_006313-T1	note	TransMembrane:3 (o24-43i74-93o99-118i)
TetragonulaCarbonaria_006315-T1	note	TransMembrane:1 (i68-89o)
TetragonulaCarbonaria_006317-T1	note	TransMembrane:1 (o136-156i)
TetragonulaCarbonaria_006324-T1	note	TransMembrane:1 (o6-26i)
TetragonulaCarbonaria_006328-T1	note	TransMembrane:1 (o101-120i)
TetragonulaCarbonaria_006335-T1	note	TransMembrane:1 (i52-72o)
TetragonulaCarbonaria_006351-T1	note	TransMembrane:2 (o124-145i240-261o)
TetragonulaCarbonaria_006365-T1	note	TransMembrane:1 (o62-81i)
TetragonulaCarbonaria_006386-T1	note	TransMembrane:2 (o34-51i193-212o)
TetragonulaCarbonaria_006387-T1	note	TransMembrane:1 (o18-35i)
TetragonulaCarbonaria_006394-T1	note	TransMembrane:4 (i58-78o113-138i150-170o176-204i)
TetragonulaCarbonaria_006395-T1	note	TransMembrane:1 (n4-12c17/18o27-47i)
TetragonulaCarbonaria_006396-T1	note	TransMembrane:2 (o405-426i523-544o)
TetragonulaCarbonaria_006397-T1	note	TransMembrane:1 (o210-228i)
TetragonulaCarbonaria_006398-T1	note	TransMembrane:2 (o438-455i661-682o)
TetragonulaCarbonaria_006399-T1	note	TransMembrane:1 (o33-52i)
TetragonulaCarbonaria_006407-T1	note	TransMembrane:1 (o530-547i)
TetragonulaCarbonaria_006410-T1	note	TransMembrane:1 (i300-317o)
TetragonulaCarbonaria_006413-T1	note	TransMembrane:3 (i113-132o152-170i270-288o)
TetragonulaCarbonaria_006423-T1	note	TransMembrane:1 (n2-13c18/19o183-203i)
TetragonulaCarbonaria_006428-T1	note	TransMembrane:1 (o6-21i)
TetragonulaCarbonaria_006429-T1	note	TransMembrane:1 (o6-21i)
TetragonulaCarbonaria_006440-T1	note	TransMembrane:2 (o6-25i32-49o)
TetragonulaCarbonaria_006441-T1	note	TransMembrane:4 (o80-103i379-398o404-421i665-689o)
TetragonulaCarbonaria_006452-T1	note	TransMembrane:12 (i67-88o100-129i150-174o194-217i224-243o298-316i337-360o372-395i426-448o454-473i485-503o509-526i)
TetragonulaCarbonaria_006459-T1	note	TransMembrane:1 (o51-70i)
TetragonulaCarbonaria_006461-T1	note	TransMembrane:5 (i212-235o250-273i285-308o320-338i522-545o)
TetragonulaCarbonaria_006461-T2	note	TransMembrane:4 (i212-235o250-273i285-308o320-338i)
TetragonulaCarbonaria_006464-T1	note	TransMembrane:4 (n7-18c22/23o233-257i264-286o298-321i480-498o)
TetragonulaCarbonaria_006470-T1	note	TransMembrane:1 (i52-69o)
TetragonulaCarbonaria_006483-T1	note	TransMembrane:1 (i12-33o)
TetragonulaCarbonaria_006484-T1	note	TransMembrane:1 (o130-153i)
TetragonulaCarbonaria_006511-T1	note	TransMembrane:10 (i73-95o107-127i279-306o326-347i1169-1193o1205-1224i1245-1273o1310-1331i1343-1363o1383-1403i)
TetragonulaCarbonaria_006512-T1	note	TransMembrane:16 (i12-32o414-436i448-466o478-497i509-532o544-564i576-594o621-637i649-667o687-706i718-734o740-757i764-781o801-827i848-866o886-904i)
TetragonulaCarbonaria_006515-T1	note	TransMembrane:6 (i82-98o529-550i844-865o871-888i897-915o1084-1105i)
TetragonulaCarbonaria_006517-T1	note	TransMembrane:4 (i20-43o124-143i155-175o199-221i)
TetragonulaCarbonaria_006518-T1	note	TransMembrane:5 (o50-74i144-164o170-190i202-223o251-273i)
TetragonulaCarbonaria_006521-T1	note	TransMembrane:1 (i20-42o)
TetragonulaCarbonaria_006521-T2	note	TransMembrane:1 (i20-42o)
TetragonulaCarbonaria_006523-T1	note	TransMembrane:7 (o50-78i90-110o130-148i169-190o223-246i266-286o298-324i)
TetragonulaCarbonaria_006533-T1	note	TransMembrane:1 (i51-69o)
TetragonulaCarbonaria_006535-T1	note	TransMembrane:4 (i7-27o54-76i88-109o129-151i)
TetragonulaCarbonaria_006536-T1	note	TransMembrane:2 (o31-50i62-86o)
TetragonulaCarbonaria_006537-T1	note	TransMembrane:7 (i24-42o62-82i94-116o136-163i175-200o206-229i241-263o)
TetragonulaCarbonaria_006540-T1	note	TransMembrane:3 (n4-14c19/20o43-71i83-104o116-135i)
TetragonulaCarbonaria_006549-T1	note	TransMembrane:3 (i9-27o33-55i120-138o)
TetragonulaCarbonaria_006566-T1	note	TransMembrane:3 (o48-67i79-101o130-152i)
TetragonulaCarbonaria_006577-T1	note	TransMembrane:1 (i12-37o)
TetragonulaCarbonaria_006578-T1	note	TransMembrane:1 (i152-170o)
TetragonulaCarbonaria_006593-T1	note	TransMembrane:1 (i100-120o)
TetragonulaCarbonaria_006597-T1	note	TransMembrane:6 (i222-245o494-514i526-545o551-569i581-598o604-620i)
TetragonulaCarbonaria_006626-T1	note	TransMembrane:5 (o75-95i107-131o137-155i167-184o190-208i)
TetragonulaCarbonaria_006627-T1	note	TransMembrane:3 (n4-15c23/24o33-55i67-86o98-118i)
TetragonulaCarbonaria_006629-T1	note	TransMembrane:3 (o38-66i107-133o161-189i)
TetragonulaCarbonaria_006630-T1	note	TransMembrane:5 (i12-28o40-64i71-93o99-122i155-184o)
TetragonulaCarbonaria_006637-T1	note	TransMembrane:6 (n16-27c34/35o348-370i382-402o436-458i675-695o701-718i739-759o)
TetragonulaCarbonaria_006640-T1	note	TransMembrane:1 (o408-426i)
TetragonulaCarbonaria_006658-T1	note	TransMembrane:4 (i64-85o97-117i152-169o203-224i)
TetragonulaCarbonaria_006673-T1	note	TransMembrane:2 (i12-35o47-73i)
TetragonulaCarbonaria_006682-T1	note	TransMembrane:2 (o164-188i334-353o)
TetragonulaCarbonaria_006683-T1	note	TransMembrane:1 (o204-223i)
TetragonulaCarbonaria_006706-T1	note	TransMembrane:1 (o495-518i)
TetragonulaCarbonaria_006708-T1	note	TransMembrane:1 (o499-517i)
TetragonulaCarbonaria_006709-T1	note	TransMembrane:1 (n6-15c20/21o243-265i)
TetragonulaCarbonaria_006712-T1	note	TransMembrane:1 (i81-100o)
TetragonulaCarbonaria_006713-T1	note	TransMembrane:1 (i90-109o)
TetragonulaCarbonaria_006714-T1	note	TransMembrane:1 (o73-98i)
TetragonulaCarbonaria_006715-T1	note	TransMembrane:4 (o1004-1026i1033-1057o1172-1195i1207-1231o)
TetragonulaCarbonaria_006719-T1	note	TransMembrane:1 (o1310-1328i)
TetragonulaCarbonaria_006720-T1	note	TransMembrane:5 (o44-65i72-92o112-132i144-163o175-205i)
TetragonulaCarbonaria_006725-T1	note	TransMembrane:1 (o673-690i)
TetragonulaCarbonaria_006728-T1	note	TransMembrane:3 (o12-29i68-91o111-129i)
TetragonulaCarbonaria_006732-T1	note	TransMembrane:10 (i20-44o56-77i103-123o143-169i190-210o230-254i261-281o293-312i324-342o362-381i)
TetragonulaCarbonaria_006733-T1	note	TransMembrane:1 (i205-226o)
TetragonulaCarbonaria_006734-T1	note	TransMembrane:1 (o30-47i)
TetragonulaCarbonaria_006735-T1	note	TransMembrane:10 (o6-31i95-117o137-158i170-187o193-219i240-257o322-341i348-368o380-399i406-424o)
TetragonulaCarbonaria_006742-T1	note	TransMembrane:4 (n4-15c24/25o160-179i191-209o229-249i423-448o)
TetragonulaCarbonaria_006753-T1	note	TransMembrane:1 (i45-62o)
TetragonulaCarbonaria_006754-T1	note	TransMembrane:12 (i87-104o116-136i167-188o254-272i284-314o326-350i362-384o427-450i462-481o493-517i538-557o577-597i)
TetragonulaCarbonaria_006755-T1	note	TransMembrane:12 (i82-99o111-129i166-185o255-273i285-315o327-351i363-385o425-450i462-482o494-518i539-560o572-595i)
TetragonulaCarbonaria_006756-T1	note	TransMembrane:12 (i59-77o89-110i131-157o222-240i252-283o295-318i330-353o392-420i432-455o461-485i506-524o544-563i)
TetragonulaCarbonaria_006757-T1	note	TransMembrane:12 (i60-78o90-111i132-159o227-245i257-288o300-324i336-358o398-426i438-455o467-491i512-533o545-567i)
TetragonulaCarbonaria_006758-T1	note	TransMembrane:1 (i73-94o)
TetragonulaCarbonaria_006760-T1	note	TransMembrane:12 (i120-140o172-193i223-241o284-307i319-342o362-387i408-430o442-461i482-501o507-529i541-565o571-588i)
TetragonulaCarbonaria_006765-T1	note	TransMembrane:5 (o562-586i653-674o680-706i718-734o740-767i)
TetragonulaCarbonaria_006775-T1	note	TransMembrane:3 (o268-288i308-333o353-370i)
TetragonulaCarbonaria_006776-T1	note	TransMembrane:9 (n9-20c28/29o52-71i91-112o124-141i150-168o180-200i212-237o267-286i298-315o321-341i)
TetragonulaCarbonaria_006780-T1	note	TransMembrane:1 (o125-149i)
TetragonulaCarbonaria_006792-T1	note	TransMembrane:1 (i21-40o)
TetragonulaCarbonaria_006794-T1	note	TransMembrane:4 (i25-48o54-87i94-113o119-138i)
TetragonulaCarbonaria_006815-T1	note	TransMembrane:1 (n2-13c20/21o44-66i)
TetragonulaCarbonaria_006820-T1	note	TransMembrane:2 (i34-51o71-91i)
TetragonulaCarbonaria_006824-T1	note	TransMembrane:1 (o12-31i)
TetragonulaCarbonaria_006829-T1	note	TransMembrane:1 (o365-387i)
TetragonulaCarbonaria_006845-T1	note	TransMembrane:1 (o39-56i)
TetragonulaCarbonaria_006853-T1	note	TransMembrane:1 (o93-110i)
TetragonulaCarbonaria_006861-T1	note	TransMembrane:1 (o55-73i)
TetragonulaCarbonaria_006864-T1	note	TransMembrane:1 (n12-23c28/29o957-979i)
TetragonulaCarbonaria_006868-T1	note	TransMembrane:2 (i36-57o72-94i)
TetragonulaCarbonaria_006873-T1	note	TransMembrane:12 (i16-40o80-99i111-131o137-161i173-199o205-226i267-287o307-332i344-363o369-387i399-422o434-456i)
TetragonulaCarbonaria_006874-T1	note	TransMembrane:1 (n5-15c20/21o452-471i)
TetragonulaCarbonaria_006875-T1	note	TransMembrane:2 (i257-275o281-298i)
TetragonulaCarbonaria_006878-T1	note	TransMembrane:2 (i15-33o141-163i)
TetragonulaCarbonaria_006880-T1	note	TransMembrane:1 (i75-93o)
TetragonulaCarbonaria_006888-T1	note	TransMembrane:1 (o1504-1524i)
TetragonulaCarbonaria_006896-T1	note	TransMembrane:1 (i81-101o)
TetragonulaCarbonaria_006898-T1	note	TransMembrane:1 (o59-79i)
TetragonulaCarbonaria_006900-T1	note	TransMembrane:1 (i29-50o)
TetragonulaCarbonaria_006901-T1	note	TransMembrane:2 (n9-20c24/25o62-80i688-706o)
TetragonulaCarbonaria_006901-T2	note	TransMembrane:2 (n9-20c24/25o62-80i688-706o)
TetragonulaCarbonaria_006906-T2	note	TransMembrane:1 (o360-383i)
TetragonulaCarbonaria_006908-T1	note	TransMembrane:1 (n2-13c18/19o77-101i)
TetragonulaCarbonaria_006911-T1	note	TransMembrane:14 (i94-113o147-167i371-397o417-440i452-481o509-529i567-589o609-627i707-732o775-799i820-843o863-883i904-928o948-967i)
TetragonulaCarbonaria_006928-T1	note	TransMembrane:6 (o104-125i132-152o172-190i368-389o395-415i427-446o)
TetragonulaCarbonaria_006929-T1	note	TransMembrane:4 (i25-43o49-67i114-135o141-160i)
TetragonulaCarbonaria_006929-T2	note	TransMembrane:4 (i25-43o49-67i110-131o137-156i)
TetragonulaCarbonaria_006930-T1	note	TransMembrane:1 (o36-59i)
TetragonulaCarbonaria_006952-T1	note	TransMembrane:1 (o6-25i)
TetragonulaCarbonaria_006976-T1	note	TransMembrane:7 (o56-83i95-120o132-151i172-192o220-241i284-308o320-340i)
TetragonulaCarbonaria_006985-T1	note	TransMembrane:1 (i102-128o)
TetragonulaCarbonaria_006997-T1	note	TransMembrane:1 (i514-534o)
TetragonulaCarbonaria_006999-T1	note	TransMembrane:1 (o6-23i)
TetragonulaCarbonaria_007003-T1	note	TransMembrane:1 (o28-48i)
TetragonulaCarbonaria_007006-T1	note	TransMembrane:1 (o42-64i)
TetragonulaCarbonaria_007009-T1	note	TransMembrane:1 (i142-160o)
TetragonulaCarbonaria_007011-T1	note	TransMembrane:1 (i45-69o)
TetragonulaCarbonaria_007029-T1	note	TransMembrane:1 (o515-538i)
TetragonulaCarbonaria_007046-T1	note	TransMembrane:2 (i12-30o110-131i)
TetragonulaCarbonaria_007049-T1	note	TransMembrane:1 (i146-164o)
TetragonulaCarbonaria_007053-T1	note	TransMembrane:1 (n4-15c19/20o145-166i)
TetragonulaCarbonaria_007054-T1	note	TransMembrane:2 (i92-113o119-138i)
TetragonulaCarbonaria_007055-T1	note	TransMembrane:1 (n4-15c20/21o109-134i)
TetragonulaCarbonaria_007058-T1	note	TransMembrane:3 (o101-123i477-496o502-519i)
TetragonulaCarbonaria_007060-T1	note	TransMembrane:1 (n2-12c17/18o1052-1068i)
TetragonulaCarbonaria_007064-T1	note	TransMembrane:4 (i12-31o37-55i62-81o93-111i)
TetragonulaCarbonaria_007064-T2	note	TransMembrane:4 (i12-31o37-55i62-81o93-111i)
TetragonulaCarbonaria_007064-T3	note	TransMembrane:2 (n5-15c20/21o30-48i55-75o)
TetragonulaCarbonaria_007064-T4	note	TransMembrane:2 (n5-15c20/21o30-48i55-75o)
TetragonulaCarbonaria_007074-T1	note	TransMembrane:6 (i344-365o377-398i419-443o455-480i487-506o571-589i)
TetragonulaCarbonaria_007080-T1	note	TransMembrane:1 (o111-128i)
TetragonulaCarbonaria_007096-T1	note	TransMembrane:1 (o305-326i)
TetragonulaCarbonaria_007102-T1	note	TransMembrane:2 (i47-67o79-98i)
TetragonulaCarbonaria_007120-T1	note	TransMembrane:1 (o878-902i)
TetragonulaCarbonaria_007122-T1	note	TransMembrane:1 (n2-13c18/19o938-954i)
TetragonulaCarbonaria_007123-T1	note	TransMembrane:2 (i59-78o776-795i)
TetragonulaCarbonaria_007135-T1	note	TransMembrane:12 (i51-73o93-113i125-145o151-169i181-201o207-226i306-327o339-361i368-387o399-424i436-456o468-488i)
TetragonulaCarbonaria_007137-T1	note	TransMembrane:1 (i65-87o)
TetragonulaCarbonaria_007138-T1	note	TransMembrane:11 (o77-97i104-122o128-149i161-184o190-207i271-295o307-328i335-355o361-385i397-418o430-449i)
TetragonulaCarbonaria_007139-T1	note	TransMembrane:1 (o34-51i)
TetragonulaCarbonaria_007140-T1	note	TransMembrane:3 (i7-28o48-67i101-121o)
TetragonulaCarbonaria_007142-T1	note	TransMembrane:3 (i7-28o48-67i102-122o)
TetragonulaCarbonaria_007143-T1	note	TransMembrane:4 (i344-362o374-397i464-486o506-530i)
TetragonulaCarbonaria_007144-T1	note	TransMembrane:1 (o6-30i)
TetragonulaCarbonaria_007146-T1	note	TransMembrane:1 (n2-12c17/18o1053-1072i)
TetragonulaCarbonaria_007148-T1	note	TransMembrane:3 (i30-50o83-104i116-139o)
TetragonulaCarbonaria_007149-T1	note	TransMembrane:2 (o393-412i433-456o)
TetragonulaCarbonaria_007152-T1	note	TransMembrane:1 (o616-638i)
TetragonulaCarbonaria_007159-T1	note	TransMembrane:1 (o48-68i)
TetragonulaCarbonaria_007165-T1	note	TransMembrane:1 (o205-223i)
TetragonulaCarbonaria_007171-T1	note	TransMembrane:3 (o26-52i233-254o512-536i)
TetragonulaCarbonaria_007177-T1	note	TransMembrane:7 (o602-627i639-658o670-687i715-735o755-780i792-814o820-843i)
TetragonulaCarbonaria_007177-T2	note	TransMembrane:7 (o302-327i339-358o370-387i415-435o455-480i492-514o520-543i)
TetragonulaCarbonaria_007183-T1	note	TransMembrane:1 (i155-174o)
TetragonulaCarbonaria_007187-T1	note	TransMembrane:1 (o121-145i)
TetragonulaCarbonaria_007194-T1	note	TransMembrane:1 (o6-27i)
TetragonulaCarbonaria_007197-T1	note	TransMembrane:1 (i136-155o)
TetragonulaCarbonaria_007199-T1	note	TransMembrane:1 (n8-15c19/20o1205-1221i)
TetragonulaCarbonaria_007205-T1	note	TransMembrane:1 (i166-184o)
TetragonulaCarbonaria_007210-T1	note	TransMembrane:1 (n2-13c20/21o1805-1824i)
TetragonulaCarbonaria_007214-T1	note	TransMembrane:2 (i33-50o62-85i)
TetragonulaCarbonaria_007221-T1	note	TransMembrane:1 (o98-115i)
TetragonulaCarbonaria_007222-T1	note	TransMembrane:1 (i21-43o)
TetragonulaCarbonaria_007223-T1	note	TransMembrane:1 (o12-31i)
TetragonulaCarbonaria_007225-T1	note	TransMembrane:1 (i25-46o)
TetragonulaCarbonaria_007227-T1	note	TransMembrane:1 (o1812-1836i)
TetragonulaCarbonaria_007229-T1	note	TransMembrane:3 (i726-745o751-768i777-793o)
TetragonulaCarbonaria_007231-T1	note	TransMembrane:1 (i21-41o)
TetragonulaCarbonaria_007243-T1	note	TransMembrane:12 (i59-81o101-123i130-150o156-176i188-210o216-234i309-328o348-368i375-397o409-433i445-464o476-496i)
TetragonulaCarbonaria_007256-T1	note	TransMembrane:24 (o160-180i192-212o232-257i323-346o398-418i636-655o667-690i702-726o746-768i780-803o832-855i867-887o941-962i1150-1172o1178-1197i1202-1221o1227-1247i1283-1306o1343-1364i1651-1672o1678-1696i1766-1790o1796-1819i1826-1846o)
TetragonulaCarbonaria_007268-T1	note	TransMembrane:1 (i369-385o)
TetragonulaCarbonaria_007269-T1	note	TransMembrane:1 (o432-451i)
TetragonulaCarbonaria_007269-T2	note	TransMembrane:1 (o432-451i)
TetragonulaCarbonaria_007270-T1	note	TransMembrane:1 (n3-14c19/20o826-847i)
TetragonulaCarbonaria_007274-T1	note	TransMembrane:1 (o849-866i)
TetragonulaCarbonaria_007276-T1	note	TransMembrane:2 (o1028-1046i1333-1349o)
TetragonulaCarbonaria_007278-T1	note	TransMembrane:1 (n5-16c21/22o1116-1141i)
TetragonulaCarbonaria_007282-T1	note	TransMembrane:2 (i14-34o46-66i)
TetragonulaCarbonaria_007285-T1	note	TransMembrane:2 (i111-130o233-251i)
TetragonulaCarbonaria_007286-T1	note	TransMembrane:1 (o339-362i)
TetragonulaCarbonaria_007293-T1	note	TransMembrane:1 (i103-127o)
TetragonulaCarbonaria_007294-T1	note	TransMembrane:1 (n8-19c23/24o229-248i)
TetragonulaCarbonaria_007296-T1	note	TransMembrane:7 (o37-63i75-95o115-133i154-177o197-226i247-271o291-311i)
TetragonulaCarbonaria_007298-T1	note	TransMembrane:7 (i90-111o131-149i170-186o198-216i237-265o292-312i319-340o)
TetragonulaCarbonaria_007310-T1	note	TransMembrane:1 (i12-31o)
TetragonulaCarbonaria_007311-T1	note	TransMembrane:3 (o81-105i117-134o154-173i)
TetragonulaCarbonaria_007311-T2	note	TransMembrane:3 (o44-68i80-97o117-136i)
TetragonulaCarbonaria_007317-T1	note	TransMembrane:1 (n14-26c32/33o584-602i)
TetragonulaCarbonaria_007325-T1	note	TransMembrane:6 (o67-88i100-123o152-172i179-197o217-239i308-330o)
TetragonulaCarbonaria_007327-T1	note	TransMembrane:10 (i21-41o164-197i217-234o254-278i290-308o314-331i343-359o408-430i446-464o470-487i)
TetragonulaCarbonaria_007344-T1	note	TransMembrane:1 (o41-59i)
TetragonulaCarbonaria_007353-T1	note	TransMembrane:1 (i44-62o)
TetragonulaCarbonaria_007366-T1	note	TransMembrane:14 (i82-104o116-137i164-187o193-209i221-240o275-298i310-332o352-372i379-400o431-459i471-492o498-514i526-544o564-591i)
TetragonulaCarbonaria_007371-T1	note	TransMembrane:1 (o383-402i)
TetragonulaCarbonaria_007376-T1	note	TransMembrane:2 (o34-50i135-156o)
TetragonulaCarbonaria_007381-T1	note	TransMembrane:1 (n11-22c27/28o508-526i)
TetragonulaCarbonaria_007382-T1	note	TransMembrane:4 (i12-30o78-97i148-174o180-200i)
TetragonulaCarbonaria_007396-T1	note	TransMembrane:1 (i189-207o)
TetragonulaCarbonaria_007415-T1	note	TransMembrane:11 (o76-96i253-276o288-308i463-480o500-519i1032-1051o1063-1082i1102-1123o1149-1167i1179-1198o1218-1241i)
TetragonulaCarbonaria_007422-T1	note	TransMembrane:12 (i61-85o105-124i136-153o159-179i191-209o215-237i308-328o340-362i369-391o403-430i442-463o475-493i)
TetragonulaCarbonaria_007424-T1	note	TransMembrane:11 (i69-86o112-134i186-205o217-241i253-274o299-321i342-361o407-426i438-457o477-498i510-529o)
TetragonulaCarbonaria_007430-T1	note	TransMembrane:1 (i146-168o)
TetragonulaCarbonaria_007431-T1	note	TransMembrane:1 (i109-127o)
TetragonulaCarbonaria_007434-T1	note	TransMembrane:11 (o33-51i72-90o121-140i147-167o187-204i216-235o255-277i289-306o312-329i341-359o379-408i)
TetragonulaCarbonaria_007437-T1	note	TransMembrane:11 (o144-161i173-191o197-218i230-253o273-292i382-403o538-558i563-581o587-611i623-641o647-668i)
TetragonulaCarbonaria_007447-T1	note	TransMembrane:1 (n3-14c22/23o433-451i)
TetragonulaCarbonaria_007462-T1	note	TransMembrane:1 (i197-218o)
TetragonulaCarbonaria_007482-T1	note	TransMembrane:1 (n10-18c23/24o33-50i)
TetragonulaCarbonaria_007483-T1	note	TransMembrane:5 (o28-55i75-98o346-371i392-421o707-726i)
TetragonulaCarbonaria_007487-T1	note	TransMembrane:1 (i131-149o)
TetragonulaCarbonaria_007498-T1	note	TransMembrane:1 (i312-333o)
TetragonulaCarbonaria_007503-T1	note	TransMembrane:10 (i28-47o59-81i102-124o182-199i211-234o278-300i312-330o350-370i377-398o410-438i)
TetragonulaCarbonaria_007505-T1	note	TransMembrane:11 (o44-64i71-95o115-135i147-169o189-208i229-254o301-323i335-353o373-393i400-421o433-460i)
TetragonulaCarbonaria_007505-T2	note	TransMembrane:9 (o38-58i70-92o112-131i152-177o224-246i258-276o296-316i323-344o356-383i)
TetragonulaCarbonaria_007513-T1	note	TransMembrane:1 (i25-44o)
TetragonulaCarbonaria_007516-T1	note	TransMembrane:1 (o414-432i)
TetragonulaCarbonaria_007520-T1	note	TransMembrane:4 (o441-461i634-657o677-694i1127-1144o)
TetragonulaCarbonaria_007524-T1	note	TransMembrane:2 (o32-55i67-89o)
TetragonulaCarbonaria_007525-T1	note	TransMembrane:4 (i26-43o74-100i159-180o200-219i)
TetragonulaCarbonaria_007526-T1	note	TransMembrane:1 (o221-251i)
TetragonulaCarbonaria_007535-T1	note	TransMembrane:1 (i138-156o)
TetragonulaCarbonaria_007536-T1	note	TransMembrane:11 (n3-10c15/16o39-61i68-88o94-116i128-149o155-176i237-262o274-294i306-325o337-361i373-393o405-424i)
TetragonulaCarbonaria_007541-T1	note	TransMembrane:1 (o1056-1075i)
TetragonulaCarbonaria_007548-T1	note	TransMembrane:3 (o714-738i758-777o797-818i)
TetragonulaCarbonaria_007549-T1	note	TransMembrane:3 (n4-11c16/17o32-58i98-114o126-150i)
TetragonulaCarbonaria_007551-T1	note	TransMembrane:1 (o6-22i)
TetragonulaCarbonaria_007552-T1	note	TransMembrane:1 (o6-25i)
TetragonulaCarbonaria_007553-T1	note	TransMembrane:1 (o6-22i)
TetragonulaCarbonaria_007560-T1	note	TransMembrane:9 (i5-24o36-62i74-91o103-123i144-164o184-204i343-372o392-414i426-444o)
TetragonulaCarbonaria_007563-T1	note	TransMembrane:2 (i54-71o686-710i)
TetragonulaCarbonaria_007564-T1	note	TransMembrane:6 (i68-88o134-152i164-187o193-216i237-258o264-282i)
TetragonulaCarbonaria_007565-T1	note	TransMembrane:1 (i85-105o)
TetragonulaCarbonaria_007565-T2	note	TransMembrane:1 (o55-75i)
TetragonulaCarbonaria_007568-T1	note	TransMembrane:1 (n3-14c18/19o412-432i)
TetragonulaCarbonaria_007571-T1	note	TransMembrane:3 (i21-43o49-71i78-96o)
TetragonulaCarbonaria_007576-T1	note	TransMembrane:5 (i60-82o129-147i188-210o216-242i283-301o)
TetragonulaCarbonaria_007577-T1	note	TransMembrane:2 (i57-75o87-106i)
TetragonulaCarbonaria_007578-T1	note	TransMembrane:2 (i20-37o70-88i)
TetragonulaCarbonaria_007579-T1	note	TransMembrane:1 (i51-75o)
TetragonulaCarbonaria_007581-T1	note	TransMembrane:2 (i131-154o213-237i)
TetragonulaCarbonaria_007583-T1	note	TransMembrane:2 (i171-194o251-275i)
TetragonulaCarbonaria_007584-T1	note	TransMembrane:1 (i90-112o)
TetragonulaCarbonaria_007591-T1	note	TransMembrane:1 (o731-750i)
TetragonulaCarbonaria_007599-T1	note	TransMembrane:1 (o917-938i)
TetragonulaCarbonaria_007601-T1	note	TransMembrane:11 (i12-31o37-54i66-85o97-113i134-158o196-217i224-245o251-269i278-297o309-326i333-354o)
TetragonulaCarbonaria_007610-T1	note	TransMembrane:1 (i122-145o)
TetragonulaCarbonaria_007620-T1	note	TransMembrane:2 (i266-283o289-307i)
TetragonulaCarbonaria_007621-T1	note	TransMembrane:1 (o1073-1093i)
TetragonulaCarbonaria_007622-T1	note	TransMembrane:1 (o24-41i)
TetragonulaCarbonaria_007624-T1	note	TransMembrane:1 (o714-738i)
TetragonulaCarbonaria_007634-T1	note	TransMembrane:1 (o15-34i)
TetragonulaCarbonaria_007644-T1	note	TransMembrane:1 (o89-109i)
TetragonulaCarbonaria_007649-T1	note	TransMembrane:1 (o321-339i)
TetragonulaCarbonaria_007650-T1	note	TransMembrane:1 (n5-16c21/22o378-405i)
TetragonulaCarbonaria_007651-T1	note	TransMembrane:12 (i88-103o123-145i166-192o198-217i229-250o270-293i314-341o380-401i431-448o460-481i493-515o527-548i)
TetragonulaCarbonaria_007657-T1	note	TransMembrane:1 (o373-395i)
TetragonulaCarbonaria_007658-T1	note	TransMembrane:11 (o41-58i206-229o241-261i413-430o442-465i911-935o947-963i984-1008o1031-1049i1061-1080o1100-1127i)
TetragonulaCarbonaria_007660-T1	note	TransMembrane:11 (o27-47i70-89o95-113i134-153o173-191i253-273o293-313i370-393o399-419i486-509o515-535i)
TetragonulaCarbonaria_007669-T1	note	TransMembrane:1 (o101-120i)
TetragonulaCarbonaria_007678-T1	note	TransMembrane:6 (o6-27i92-111o123-149i179-203o215-234i246-271o)
TetragonulaCarbonaria_007680-T1	note	TransMembrane:1 (o617-637i)
TetragonulaCarbonaria_007682-T1	note	TransMembrane:2 (o20-37i269-286o)
TetragonulaCarbonaria_007684-T1	note	TransMembrane:1 (i111-144o)
TetragonulaCarbonaria_007687-T1	note	TransMembrane:3 (i35-52o869-892i1147-1165o)
TetragonulaCarbonaria_007689-T1	note	TransMembrane:1 (n4-15c19/20o188-211i)
TetragonulaCarbonaria_007691-T1	note	TransMembrane:1 (n6-19c24/25o1091-1115i)
TetragonulaCarbonaria_007698-T1	note	TransMembrane:1 (i76-100o)
TetragonulaCarbonaria_007705-T1	note	TransMembrane:1 (o67-86i)
TetragonulaCarbonaria_007718-T1	note	TransMembrane:6 (o67-85i97-117o129-147i167-185o191-208i283-307o)
TetragonulaCarbonaria_007719-T1	note	TransMembrane:10 (o74-96i204-222o234-252i333-352o372-390i402-425o599-616i636-657o669-695i716-749o)
TetragonulaCarbonaria_007720-T1	note	TransMembrane:4 (i106-124o144-165i177-196o237-259i)
TetragonulaCarbonaria_007745-T1	note	TransMembrane:3 (i190-207o227-247i254-273o)
TetragonulaCarbonaria_007751-T1	note	TransMembrane:1 (n10-21c26/27o56-73i)
TetragonulaCarbonaria_007764-T1	note	TransMembrane:1 (o20-39i)
TetragonulaCarbonaria_007765-T1	note	TransMembrane:1 (o52-72i)
TetragonulaCarbonaria_007767-T1	note	TransMembrane:3 (n3-14c19/20o77-103i382-402o429-451i)
TetragonulaCarbonaria_007769-T1	note	TransMembrane:1 (i123-142o)
TetragonulaCarbonaria_007772-T1	note	TransMembrane:1 (o71-96i)
TetragonulaCarbonaria_007785-T1	note	TransMembrane:2 (o23-43i50-68o)
TetragonulaCarbonaria_007809-T1	note	TransMembrane:1 (i69-90o)
TetragonulaCarbonaria_007816-T1	note	TransMembrane:1 (o229-249i)
TetragonulaCarbonaria_007818-T1	note	TransMembrane:1 (o6-24i)
TetragonulaCarbonaria_007819-T1	note	TransMembrane:1 (o24-43i)
TetragonulaCarbonaria_007823-T1	note	TransMembrane:10 (i282-301o307-323i505-527o551-572i1218-1238o1250-1270i1298-1317o1329-1350i1357-1380o1400-1421i)
TetragonulaCarbonaria_007824-T1	note	TransMembrane:6 (o32-55i76-95o101-117i129-148o238-258i270-288o)
TetragonulaCarbonaria_007827-T1	note	TransMembrane:1 (o52-76i)
TetragonulaCarbonaria_007828-T1	note	TransMembrane:1 (i75-100o)
TetragonulaCarbonaria_007832-T1	note	TransMembrane:1 (o53-76i)
TetragonulaCarbonaria_007844-T1	note	TransMembrane:1 (o26-50i)
TetragonulaCarbonaria_007849-T1	note	TransMembrane:1 (i53-71o)
TetragonulaCarbonaria_007851-T1	note	TransMembrane:1 (o30-48i)
TetragonulaCarbonaria_007859-T1	note	TransMembrane:2 (i12-31o109-129i)
TetragonulaCarbonaria_007860-T1	note	TransMembrane:1 (i206-226o)
TetragonulaCarbonaria_007862-T1	note	TransMembrane:4 (o17-36i80-98o104-121i128-149o)
TetragonulaCarbonaria_007880-T1	note	TransMembrane:1 (o59-80i)
TetragonulaCarbonaria_007891-T1	note	TransMembrane:1 (o916-937i)
TetragonulaCarbonaria_007896-T1	note	TransMembrane:2 (i37-59o71-89i)
TetragonulaCarbonaria_007897-T1	note	TransMembrane:1 (n16-27c35/36o64-86i)
TetragonulaCarbonaria_007899-T1	note	TransMembrane:1 (o20-38i)
TetragonulaCarbonaria_007903-T1	note	TransMembrane:12 (i21-42o54-74i86-103o115-134i155-176o196-216i254-278o290-309i321-339o345-368i380-399o419-438i)
TetragonulaCarbonaria_007911-T1	note	TransMembrane:1 (o97-115i)
TetragonulaCarbonaria_007915-T1	note	TransMembrane:1 (o117-136i)
TetragonulaCarbonaria_007917-T1	note	TransMembrane:1 (n13-21c26/27o50-66i)
TetragonulaCarbonaria_007924-T1	note	TransMembrane:2 (o6-29i214-232o)
TetragonulaCarbonaria_007939-T1	note	TransMembrane:1 (n3-11c19/20o126-152i)
TetragonulaCarbonaria_007940-T1	note	TransMembrane:3 (o250-271i283-304o324-343i)
TetragonulaCarbonaria_007941-T1	note	TransMembrane:4 (i334-357o369-391i425-444o456-478i)
TetragonulaCarbonaria_007942-T1	note	TransMembrane:5 (i116-136o156-179i200-222o228-247i259-281o)
TetragonulaCarbonaria_007945-T1	note	TransMembrane:2 (o210-229i236-257o)
TetragonulaCarbonaria_007949-T1	note	TransMembrane:2 (o46-63i160-185o)
TetragonulaCarbonaria_007954-T1	note	TransMembrane:2 (o20-43i64-86o)
TetragonulaCarbonaria_007970-T1	note	TransMembrane:12 (i69-91o106-126i205-224o244-262i274-296o536-556i605-626o632-656i677-702o708-729i750-767o779-800i)
TetragonulaCarbonaria_007976-T1	note	TransMembrane:12 (i199-219o239-257i318-337o357-376i388-410o485-505i547-568o574-598i619-641o647-669i690-707o719-741i)
TetragonulaCarbonaria_007976-T2	note	TransMembrane:12 (i87-107o127-145i206-225o245-264i276-298o373-393i435-456o462-486i507-529o535-557i578-595o607-629i)
TetragonulaCarbonaria_007976-T3	note	TransMembrane:12 (i97-117o137-155i216-235o255-274i286-308o383-403i445-466o472-496i517-539o545-567i588-605o617-639i)
TetragonulaCarbonaria_007978-T1	note	TransMembrane:1 (i189-214o)
TetragonulaCarbonaria_007980-T1	note	TransMembrane:1 (i7-29o)
TetragonulaCarbonaria_007982-T1	note	TransMembrane:1 (i114-132o)
TetragonulaCarbonaria_007991-T1	note	TransMembrane:4 (i62-86o106-127i134-157o264-290i)
TetragonulaCarbonaria_007993-T1	note	TransMembrane:1 (o6-27i)
TetragonulaCarbonaria_008005-T1	note	TransMembrane:2 (o73-90i191-209o)
TetragonulaCarbonaria_008006-T1	note	TransMembrane:1 (o201-224i)
TetragonulaCarbonaria_008007-T1	note	TransMembrane:1 (o133-155i)
TetragonulaCarbonaria_008008-T1	note	TransMembrane:1 (o1272-1291i)
TetragonulaCarbonaria_008013-T1	note	TransMembrane:2 (i21-42o186-208i)
TetragonulaCarbonaria_008016-T1	note	TransMembrane:1 (o40-62i)
TetragonulaCarbonaria_008017-T1	note	TransMembrane:1 (i65-83o)
TetragonulaCarbonaria_008021-T1	note	TransMembrane:1 (n11-22c27/28o582-602i)
TetragonulaCarbonaria_008023-T1	note	TransMembrane:3 (o131-155i162-180o192-210i)
TetragonulaCarbonaria_008029-T1	note	TransMembrane:7 (o45-71i83-102o122-143i164-185o219-239i275-296o316-337i)
TetragonulaCarbonaria_008029-T2	note	TransMembrane:7 (o45-71i83-102o122-143i164-185o219-239i275-296o316-337i)
TetragonulaCarbonaria_008030-T1	note	TransMembrane:1 (o14-31i)
TetragonulaCarbonaria_008031-T1	note	TransMembrane:7 (o37-58i70-88o108-129i150-171o204-225i257-275o295-317i)
TetragonulaCarbonaria_008051-T1	note	TransMembrane:12 (i98-120o172-200i250-270o276-293i356-377o392-408i773-797o817-846i897-917o923-944i1004-1024o1044-1062i)
TetragonulaCarbonaria_008058-T1	note	TransMembrane:14 (i21-41o2623-2645i2666-2694o2700-2720i2727-2751o2803-2827i3284-3307o3481-3501i3521-3541o3547-3564i3571-3589o3601-3624i3636-3656o3684-3704i)
TetragonulaCarbonaria_008062-T1	note	TransMembrane:4 (i34-55o61-78i102-128o172-196i)
TetragonulaCarbonaria_008066-T1	note	TransMembrane:1 (n3-14c19/20o447-466i)
TetragonulaCarbonaria_008075-T1	note	TransMembrane:1 (o393-411i)
TetragonulaCarbonaria_008078-T1	note	TransMembrane:1 (o6-24i)
TetragonulaCarbonaria_008081-T1	note	TransMembrane:2 (o6-23i30-54o)
TetragonulaCarbonaria_008083-T1	note	TransMembrane:1 (i21-43o)
TetragonulaCarbonaria_008085-T1	note	TransMembrane:1 (i117-137o)
TetragonulaCarbonaria_008087-T1	note	TransMembrane:1 (o220-239i)
TetragonulaCarbonaria_008093-T1	note	TransMembrane:1 (o658-680i)
TetragonulaCarbonaria_008095-T1	note	TransMembrane:1 (o17-35i)
TetragonulaCarbonaria_008096-T1	note	TransMembrane:1 (n9-20c27/28o277-304i)
TetragonulaCarbonaria_008106-T1	note	TransMembrane:1 (o389-408i)
TetragonulaCarbonaria_008112-T1	note	TransMembrane:1 (o34-52i)
TetragonulaCarbonaria_008114-T1	note	TransMembrane:1 (o31-51i)
TetragonulaCarbonaria_008119-T1	note	TransMembrane:1 (o28-50i)
TetragonulaCarbonaria_008147-T1	note	TransMembrane:5 (o566-592i768-786o856-878i1045-1067o1121-1144i)
TetragonulaCarbonaria_008148-T1	note	TransMembrane:10 (i42-62o82-100i112-134o140-161i168-186o198-220i232-250o262-288i295-314o320-339i)
TetragonulaCarbonaria_008150-T1	note	TransMembrane:1 (i121-142o)
TetragonulaCarbonaria_008151-T1	note	TransMembrane:1 (i484-504o)
TetragonulaCarbonaria_008162-T1	note	TransMembrane:10 (i222-239o245-263i448-470o490-509i1022-1043o1055-1075i1106-1128o1140-1162i1174-1194o1214-1234i)
TetragonulaCarbonaria_008162-T2	note	TransMembrane:10 (i222-239o245-263i448-470o490-509i1022-1043o1055-1075i1106-1128o1140-1162i1174-1194o1214-1234i)
TetragonulaCarbonaria_008167-T1	note	TransMembrane:4 (i43-67o87-109i116-140o241-264i)
TetragonulaCarbonaria_008167-T2	note	TransMembrane:4 (i16-40o60-82i89-113o214-237i)
TetragonulaCarbonaria_008167-T3	note	TransMembrane:4 (i16-40o60-82i89-113o214-237i)
TetragonulaCarbonaria_008171-T1	note	TransMembrane:5 (i12-32o58-85i97-113o119-138i189-210o)
TetragonulaCarbonaria_008172-T1	note	TransMembrane:3 (o31-51i180-198o213-232i)
TetragonulaCarbonaria_008173-T1	note	TransMembrane:2 (o80-105i117-135o)
TetragonulaCarbonaria_008202-T1	note	TransMembrane:1 (o6-22i)
TetragonulaCarbonaria_008233-T1	note	TransMembrane:1 (o95-113i)
TetragonulaCarbonaria_008237-T1	note	TransMembrane:10 (i65-86o106-126i138-160o240-257i278-300o312-338i345-367o387-412i424-441o447-469i)
TetragonulaCarbonaria_008238-T1	note	TransMembrane:2 (o52-71i92-110o)
TetragonulaCarbonaria_008242-T1	note	TransMembrane:1 (o447-471i)
TetragonulaCarbonaria_008248-T1	note	TransMembrane:1 (o186-206i)
TetragonulaCarbonaria_008249-T1	note	TransMembrane:1 (o276-300i)
TetragonulaCarbonaria_008251-T1	note	TransMembrane:1 (o36-53i)
TetragonulaCarbonaria_008259-T1	note	TransMembrane:1 (o16-37i)
TetragonulaCarbonaria_008267-T1	note	TransMembrane:1 (i130-152o)
TetragonulaCarbonaria_008275-T1	note	TransMembrane:3 (o466-485i579-597o654-679i)
TetragonulaCarbonaria_008278-T1	note	TransMembrane:3 (i199-219o272-296i447-470o)
TetragonulaCarbonaria_008279-T1	note	TransMembrane:5 (i21-42o239-257i264-285o297-322i470-495o)
TetragonulaCarbonaria_008290-T1	note	TransMembrane:1 (i97-116o)
TetragonulaCarbonaria_008297-T1	note	TransMembrane:1 (i121-139o)
TetragonulaCarbonaria_008298-T1	note	TransMembrane:7 (i115-134o140-160i172-191o203-222i324-344o350-373i385-407o)
TetragonulaCarbonaria_008300-T1	note	TransMembrane:1 (o1092-1114i)
TetragonulaCarbonaria_008314-T1	note	TransMembrane:10 (i160-179o185-203i234-256o276-302i314-335o347-368i380-398o467-485i497-524o536-560i)
TetragonulaCarbonaria_008315-T1	note	TransMembrane:1 (i134-156o)
TetragonulaCarbonaria_008317-T1	note	TransMembrane:1 (n4-12c17/18o401-421i)
TetragonulaCarbonaria_008332-T1	note	TransMembrane:3 (o17-36i48-69o75-93i)
TetragonulaCarbonaria_008341-T1	note	TransMembrane:1 (i80-98o)
TetragonulaCarbonaria_008353-T1	note	TransMembrane:1 (o12-29i)
TetragonulaCarbonaria_008366-T1	note	TransMembrane:12 (i221-243o255-274i308-329o341-359i371-393o424-444i476-496o502-526i547-568o574-598i610-627o647-666i)
TetragonulaCarbonaria_008392-T1	note	TransMembrane:1 (i105-123o)
TetragonulaCarbonaria_008396-T1	note	TransMembrane:1 (i61-84o)
TetragonulaCarbonaria_008406-T1	note	TransMembrane:6 (i21-45o57-80i101-120o151-170i182-200o223-245i)
TetragonulaCarbonaria_008407-T1	note	TransMembrane:1 (i12-38o)
TetragonulaCarbonaria_008409-T1	note	TransMembrane:2 (i55-77o111-139i)
TetragonulaCarbonaria_008410-T1	note	TransMembrane:5 (o43-66i133-152o188-216i270-291o303-327i)
TetragonulaCarbonaria_008411-T1	note	TransMembrane:2 (o43-64i192-213o)
TetragonulaCarbonaria_008412-T1	note	TransMembrane:13 (o110-138i192-213o225-249i392-415o427-444i482-498o510-536i738-761o773-790i828-850o883-914i965-986o998-1022i)
TetragonulaCarbonaria_008413-T1	note	TransMembrane:4 (o40-66i129-146o199-223i303-328o)
TetragonulaCarbonaria_008414-T1	note	TransMembrane:3 (o39-66i129-148o189-215i)
TetragonulaCarbonaria_008415-T1	note	TransMembrane:3 (o39-66i129-148o189-215i)
TetragonulaCarbonaria_008416-T1	note	TransMembrane:11 (o39-66i129-148o189-215i268-289o301-328i351-369o375-395i458-475o518-546i598-616o628-652i)
TetragonulaCarbonaria_008417-T1	note	TransMembrane:6 (i50-68o80-99i132-149o194-220i274-295o315-334i)
TetragonulaCarbonaria_008418-T1	note	TransMembrane:4 (i53-75o87-106i144-162o201-229i)
TetragonulaCarbonaria_008419-T1	note	TransMembrane:1 (o12-31i)
TetragonulaCarbonaria_008420-T1	note	TransMembrane:6 (i55-77o83-104i142-160o205-227i282-302o314-338i)
TetragonulaCarbonaria_008421-T1	note	TransMembrane:5 (o51-73i85-104o142-161i201-227o278-302i)
TetragonulaCarbonaria_008422-T1	note	TransMembrane:8 (i53-75o87-106i143-162o200-228i344-367o408-429i484-504o516-535i)
TetragonulaCarbonaria_008423-T1	note	TransMembrane:5 (o49-75i143-164o176-193i205-227o267-285i)
TetragonulaCarbonaria_008424-T1	note	TransMembrane:6 (i57-78o90-109i147-170o210-232i289-307o319-338i)
TetragonulaCarbonaria_008425-T1	note	TransMembrane:8 (i21-37o49-70i82-100o139-158i165-186o198-224i281-299o311-330i)
TetragonulaCarbonaria_008426-T1	note	TransMembrane:6 (i65-86o98-117i155-173o216-240i297-315o327-346i)
TetragonulaCarbonaria_008427-T1	note	TransMembrane:5 (o52-74i138-160o199-227i286-307o313-334i)
TetragonulaCarbonaria_008428-T1	note	TransMembrane:3 (i36-62o129-148i267-291o)
TetragonulaCarbonaria_008429-T1	note	TransMembrane:3 (o42-68i135-158o273-297i)
TetragonulaCarbonaria_008430-T1	note	TransMembrane:3 (o42-68i135-157o199-221i)
TetragonulaCarbonaria_008431-T1	note	TransMembrane:7 (o45-70i138-160o202-224i281-300o312-332i359-378o384-403i)
TetragonulaCarbonaria_008432-T1	note	TransMembrane:2 (o45-71i138-161o)
TetragonulaCarbonaria_008433-T1	note	TransMembrane:4 (i45-71o83-101i138-159o312-332i)
TetragonulaCarbonaria_008434-T1	note	TransMembrane:3 (i45-70o76-96i135-154o)
TetragonulaCarbonaria_008436-T1	note	TransMembrane:11 (o47-70i279-299o311-330i453-474o486-503i542-561o612-633i687-706o718-738i758-775o787-808i)
TetragonulaCarbonaria_008437-T1	note	TransMembrane:6 (i48-71o83-100i139-158o209-230i284-303o315-335i)
TetragonulaCarbonaria_008438-T1	note	TransMembrane:5 (o49-71i135-161o200-221i279-299o311-331i)
TetragonulaCarbonaria_008439-T1	note	TransMembrane:5 (o49-71i138-161o200-221i279-298o310-330i)
TetragonulaCarbonaria_008440-T1	note	TransMembrane:5 (o45-71i138-161o200-221i279-298o310-330i)
TetragonulaCarbonaria_008441-T1	note	TransMembrane:3 (o49-71i138-161o200-221i)
TetragonulaCarbonaria_008442-T1	note	TransMembrane:5 (o49-71i138-161o201-222i377-399o411-429i)
TetragonulaCarbonaria_008443-T1	note	TransMembrane:25 (n4-15c20/21o30-50i88-107o119-139i273-295o307-326i364-382o516-536i665-687o699-716i756-774o818-839i890-913o919-941i1062-1087o1099-1116i1156-1174o1211-1238i1446-1464o1501-1521i1579-1600o1612-1634i1699-1720o1732-1752i1793-1815o1848-1868i)
TetragonulaCarbonaria_008444-T1	note	TransMembrane:2 (o6-26i57-81o)
TetragonulaCarbonaria_008445-T1	note	TransMembrane:4 (i64-82o119-141i201-220o232-252i)
TetragonulaCarbonaria_008446-T1	note	TransMembrane:17 (o22-41i53-78o90-109i147-165o202-222i285-302o314-335i456-481o493-510i550-572o715-738i858-883o895-914i952-970o1007-1030i1089-1112o1118-1140i)
TetragonulaCarbonaria_008447-T1	note	TransMembrane:9 (o58-86i153-171o208-231i412-437o449-468i506-528o561-588i639-660o672-694i)
TetragonulaCarbonaria_008448-T1	note	TransMembrane:6 (i52-74o80-101i142-165o200-228i284-304o316-340i)
TetragonulaCarbonaria_008449-T1	note	TransMembrane:20 (i12-34o40-60i102-125o145-168i276-298o304-324i366-389o422-450i502-522o534-553i659-681o687-708i755-778o899-919i950-975o995-1014i1026-1048o1054-1075i1112-1132o1165-1193i)
TetragonulaCarbonaria_008450-T1	note	TransMembrane:7 (o21-42i54-74o80-100i142-165o200-226i282-302o314-333i)
TetragonulaCarbonaria_008451-T1	note	TransMembrane:11 (o22-43i50-72o78-98i140-163o311-331i410-433o466-494i546-566o578-597i676-699o734-762i)
TetragonulaCarbonaria_008452-T1	note	TransMembrane:14 (i52-74o80-101i142-165o284-303i315-338o476-497i509-529o535-556i609-632o745-768i780-800o831-852i946-968o974-995i)
TetragonulaCarbonaria_008453-T1	note	TransMembrane:3 (i12-34o155-174i186-209o)
TetragonulaCarbonaria_008454-T1	note	TransMembrane:7 (i52-74o80-101i142-165o198-224i316-338o344-370i382-403o)
TetragonulaCarbonaria_008455-T1	note	TransMembrane:2 (o938-957i969-990o)
TetragonulaCarbonaria_008457-T1	note	TransMembrane:1 (i27-45o)
TetragonulaCarbonaria_008462-T1	note	TransMembrane:8 (i193-220o282-306i381-406o440-460i480-498o578-608i629-650o688-713i)
TetragonulaCarbonaria_008484-T1	note	TransMembrane:1 (i88-106o)
TetragonulaCarbonaria_008489-T1	note	TransMembrane:1 (n6-18c26/27o339-356i)
TetragonulaCarbonaria_008492-T1	note	TransMembrane:1 (i16-35o)
TetragonulaCarbonaria_008496-T1	note	TransMembrane:3 (o33-52i59-79o85-103i)
TetragonulaCarbonaria_008511-T1	note	TransMembrane:1 (o45-62i)
TetragonulaCarbonaria_008530-T1	note	TransMembrane:1 (i137-156o)
TetragonulaCarbonaria_008531-T1	note	TransMembrane:1 (i300-322o)
TetragonulaCarbonaria_008543-T1	note	TransMembrane:1 (i76-94o)
TetragonulaCarbonaria_008549-T1	note	TransMembrane:1 (i95-117o)
TetragonulaCarbonaria_008552-T1	note	TransMembrane:2 (i42-60o66-85i)
TetragonulaCarbonaria_008553-T1	note	TransMembrane:1 (i21-43o)
TetragonulaCarbonaria_008568-T1	note	TransMembrane:1 (o168-195i)
TetragonulaCarbonaria_008579-T1	note	TransMembrane:1 (n2-12c17/18o372-393i)
TetragonulaCarbonaria_008591-T1	note	TransMembrane:1 (o172-192i)
TetragonulaCarbonaria_008595-T1	note	TransMembrane:12 (i21-42o112-131i143-164o170-190i202-222o228-246i319-340o346-369i376-395o401-421i433-453o465-482i)
TetragonulaCarbonaria_008597-T1	note	TransMembrane:1 (o6-26i)
TetragonulaCarbonaria_008608-T1	note	TransMembrane:1 (o291-312i)
TetragonulaCarbonaria_008616-T1	note	TransMembrane:1 (o386-403i)
TetragonulaCarbonaria_008618-T1	note	TransMembrane:1 (o470-490i)
TetragonulaCarbonaria_008620-T1	note	TransMembrane:1 (i102-120o)
TetragonulaCarbonaria_008622-T1	note	TransMembrane:2 (i83-101o107-124i)
TetragonulaCarbonaria_008628-T1	note	TransMembrane:1 (o543-562i)
TetragonulaCarbonaria_008632-T1	note	TransMembrane:1 (o33-54i)
TetragonulaCarbonaria_008638-T1	note	TransMembrane:1 (o6-23i)
TetragonulaCarbonaria_008641-T1	note	TransMembrane:3 (n4-12c17/18o234-252i264-283o303-321i)
TetragonulaCarbonaria_008641-T2	note	TransMembrane:3 (o130-148i160-179o199-217i)
TetragonulaCarbonaria_008644-T1	note	TransMembrane:1 (o486-507i)
TetragonulaCarbonaria_008645-T1	note	TransMembrane:8 (i14-36o238-258i270-289o309-328i340-357o382-406i437-458o478-499i)
TetragonulaCarbonaria_008647-T1	note	TransMembrane:2 (n4-15c20/21o318-339i432-455o)
TetragonulaCarbonaria_008650-T1	note	TransMembrane:6 (i607-626o632-654i680-700o720-747i768-790o899-922i)
TetragonulaCarbonaria_008682-T1	note	TransMembrane:1 (o67-85i)
TetragonulaCarbonaria_008685-T1	note	TransMembrane:2 (o64-90i136-155o)
TetragonulaCarbonaria_008692-T1	note	TransMembrane:1 (i93-114o)
TetragonulaCarbonaria_008737-T1	note	TransMembrane:2 (i87-103o123-145i)
TetragonulaCarbonaria_008738-T1	note	TransMembrane:2 (i76-98o118-136i)
TetragonulaCarbonaria_008766-T1	note	TransMembrane:1 (i63-86o)
TetragonulaCarbonaria_008795-T1	note	TransMembrane:1 (i309-327o)
TetragonulaCarbonaria_008801-T1	note	TransMembrane:7 (n20-30c34/35o575-594i601-620o635-655i662-678o684-708i720-739o745-764i)
TetragonulaCarbonaria_008804-T1	note	TransMembrane:13 (o15-35i306-326o356-375i382-402o414-435i466-487o493-516i563-583o853-872i879-898o904-926i947-966o972-1002i)
TetragonulaCarbonaria_008808-T1	note	TransMembrane:5 (o39-58i63-82o102-120i132-149o155-171i)
TetragonulaCarbonaria_008809-T1	note	TransMembrane:1 (o207-227i)
TetragonulaCarbonaria_008810-T1	note	TransMembrane:4 (i7-30o36-55i75-98o110-129i)
TetragonulaCarbonaria_008811-T1	note	TransMembrane:1 (o27-47i)
TetragonulaCarbonaria_008817-T1	note	TransMembrane:3 (o47-72i84-111o131-155i)
TetragonulaCarbonaria_008819-T1	note	TransMembrane:1 (i29-50o)
TetragonulaCarbonaria_008826-T1	note	TransMembrane:2 (i12-32o52-75i)
TetragonulaCarbonaria_008833-T1	note	TransMembrane:1 (o6-29i)
TetragonulaCarbonaria_008845-T1	note	TransMembrane:4 (i136-155o187-205i217-240o260-282i)
TetragonulaCarbonaria_008849-T1	note	TransMembrane:1 (o15-32i)
TetragonulaCarbonaria_008853-T1	note	TransMembrane:1 (o1447-1471i)
TetragonulaCarbonaria_008895-T1	note	TransMembrane:2 (i60-82o155-172i)
TetragonulaCarbonaria_008904-T1	note	TransMembrane:2 (i86-105o111-129i)
TetragonulaCarbonaria_008934-T1	note	TransMembrane:1 (i101-122o)
TetragonulaCarbonaria_008948-T1	note	TransMembrane:1 (i35-54o)
TetragonulaCarbonaria_008950-T1	note	TransMembrane:2 (i40-57o69-92i)
TetragonulaCarbonaria_008950-T2	note	TransMembrane:2 (i21-41o47-70i)
TetragonulaCarbonaria_008971-T1	note	TransMembrane:2 (i12-32o38-60i)
TetragonulaCarbonaria_009006-T1	note	TransMembrane:8 (o6-24i72-97o129-146i158-176o196-219i418-435o441-458i470-491o)
TetragonulaCarbonaria_009009-T1	note	TransMembrane:8 (i74-95o115-133i154-173o193-213i255-273o285-305i384-405o411-429i)
TetragonulaCarbonaria_009011-T1	note	TransMembrane:1 (i26-55o)
TetragonulaCarbonaria_009040-T1	note	TransMembrane:2 (i21-39o45-78i)
TetragonulaCarbonaria_009044-T1	note	TransMembrane:1 (o28-49i)
TetragonulaCarbonaria_009059-T1	note	TransMembrane:1 (o318-343i)
TetragonulaCarbonaria_009060-T1	note	TransMembrane:6 (i859-879o912-930i951-969o981-1006i1018-1038o1091-1113i)
TetragonulaCarbonaria_009061-T1	note	TransMembrane:6 (i582-606o637-660i672-690o702-727i739-759o816-838i)
TetragonulaCarbonaria_009085-T1	note	TransMembrane:1 (o25-45i)
TetragonulaCarbonaria_009088-T1	note	TransMembrane:4 (o6-25i247-268o309-332i404-423o)
TetragonulaCarbonaria_009091-T1	note	TransMembrane:1 (o488-507i)
TetragonulaCarbonaria_009100-T1	note	TransMembrane:1 (i242-259o)
TetragonulaCarbonaria_009105-T1	note	TransMembrane:1 (n22-30c38/39o825-849i)
TetragonulaCarbonaria_009106-T1	note	TransMembrane:1 (n13-24c29/30o596-617i)
TetragonulaCarbonaria_009118-T1	note	TransMembrane:4 (i48-68o74-92i104-122o128-147i)
TetragonulaCarbonaria_009128-T1	note	TransMembrane:1 (o17-34i)
TetragonulaCarbonaria_009131-T1	note	TransMembrane:1 (o558-579i)
TetragonulaCarbonaria_009138-T1	note	TransMembrane:1 (o384-400i)
TetragonulaCarbonaria_009142-T1	note	TransMembrane:1 (o16-35i)
TetragonulaCarbonaria_009144-T1	note	TransMembrane:1 (o61-83i)
TetragonulaCarbonaria_009149-T1	note	TransMembrane:1 (i64-83o)
TetragonulaCarbonaria_009155-T1	note	TransMembrane:1 (o25-44i)
TetragonulaCarbonaria_009174-T1	note	TransMembrane:20 (o42-63i75-94o147-166i178-197o238-257i269-287o307-325i337-359o379-402i500-519o525-544i556-577o597-617i638-657o677-696i716-735o747-767i779-802o808-826i953-974o)
TetragonulaCarbonaria_009177-T1	note	TransMembrane:1 (i47-79o)
TetragonulaCarbonaria_009180-T1	note	TransMembrane:1 (i98-116o)
TetragonulaCarbonaria_009190-T1	note	TransMembrane:1 (i7-29o)
TetragonulaCarbonaria_009191-T1	note	TransMembrane:1 (o33-54i)
TetragonulaCarbonaria_009205-T1	note	TransMembrane:1 (o188-203i)
TetragonulaCarbonaria_009209-T1	note	TransMembrane:1 (o194-212i)
TetragonulaCarbonaria_009214-T1	note	TransMembrane:1 (i172-189o)
TetragonulaCarbonaria_009222-T1	note	TransMembrane:3 (o53-74i115-135o147-166i)
TetragonulaCarbonaria_009234-T1	note	TransMembrane:2 (i106-122o128-144i)
TetragonulaCarbonaria_009239-T1	note	TransMembrane:1 (i79-103o)
TetragonulaCarbonaria_009256-T1	note	TransMembrane:1 (i52-68o)
TetragonulaCarbonaria_009262-T1	note	TransMembrane:1 (o59-79i)
TetragonulaCarbonaria_009266-T1	note	TransMembrane:1 (o28-52i)
TetragonulaCarbonaria_009269-T1	note	TransMembrane:5 (o6-24i36-57o129-154i259-285o305-328i)
TetragonulaCarbonaria_009270-T1	note	TransMembrane:5 (o12-28i40-61o138-159i180-203o247-276i)
TetragonulaCarbonaria_009271-T1	note	TransMembrane:7 (o6-24i36-57o63-88i131-151o171-197i238-263o269-288i)
TetragonulaCarbonaria_009272-T1	note	TransMembrane:3 (n3-14c19/20o89-110i202-225o231-252i)
TetragonulaCarbonaria_009273-T1	note	TransMembrane:21 (n16-26c30/31o40-58i129-155o175-201i242-272o292-310i322-343o418-443i528-551o557-578i712-734o810-833i918-941o947-968i980-1002o1073-1094i1186-1209o1215-1236i1338-1361o1381-1405i1446-1469o1475-1496i)
TetragonulaCarbonaria_009274-T1	note	TransMembrane:5 (o37-61i73-94o128-150i245-266o272-293i)
TetragonulaCarbonaria_009275-T1	note	TransMembrane:7 (o29-54i66-87o107-125i146-169o194-216i250-271o277-298i)
TetragonulaCarbonaria_009281-T1	note	TransMembrane:1 (o28-47i)
TetragonulaCarbonaria_009282-T1	note	TransMembrane:1 (i81-100o)
TetragonulaCarbonaria_009283-T1	note	TransMembrane:1 (i218-242o)
TetragonulaCarbonaria_009287-T1	note	TransMembrane:1 (i12-28o)
TetragonulaCarbonaria_009288-T1	note	TransMembrane:1 (o42-68i)
TetragonulaCarbonaria_009296-T1	note	TransMembrane:1 (n19-30c35/36o542-558i)
TetragonulaCarbonaria_009299-T1	note	TransMembrane:11 (i101-126o132-151i182-211o217-247i259-283o289-312i324-343o349-370i413-432o444-471i483-506o)
TetragonulaCarbonaria_009300-T1	note	TransMembrane:10 (o157-178i190-208o228-257i269-296o308-329i341-360o372-392i468-487o499-523i535-559o)
TetragonulaCarbonaria_009304-T1	note	TransMembrane:6 (o12-31i94-114o164-186i225-244o277-302i314-332o)
TetragonulaCarbonaria_009315-T1	note	TransMembrane:4 (o15-35i73-92o192-213i225-242o)
TetragonulaCarbonaria_009316-T1	note	TransMembrane:6 (i141-162o182-205i217-239o290-307i314-333o339-357i)
TetragonulaCarbonaria_009330-T1	note	TransMembrane:1 (i115-137o)
TetragonulaCarbonaria_009337-T1	note	TransMembrane:8 (i40-66o78-101i122-143o163-182i299-318o456-477i1019-1039o1059-1078i)
TetragonulaCarbonaria_009339-T1	note	TransMembrane:7 (o6-25i37-61o67-83i109-131o151-172i184-208o228-246i)
TetragonulaCarbonaria_009341-T1	note	TransMembrane:12 (i64-81o93-113i144-166o226-246i258-281o301-326i338-364o397-422i442-467o473-494i514-534o554-576i)
TetragonulaCarbonaria_009344-T1	note	TransMembrane:1 (i147-167o)
TetragonulaCarbonaria_009347-T1	note	TransMembrane:1 (i42-61o)
TetragonulaCarbonaria_009350-T1	note	TransMembrane:1 (i123-147o)
TetragonulaCarbonaria_009353-T1	note	TransMembrane:1 (n20-32c37/38o447-469i)
TetragonulaCarbonaria_009374-T1	note	TransMembrane:1 (o12-30i)
TetragonulaCarbonaria_009388-T1	note	TransMembrane:2 (n4-15c20/21o30-46i171-195o)
TetragonulaCarbonaria_009390-T1	note	TransMembrane:1 (o44-60i)
TetragonulaCarbonaria_009393-T1	note	TransMembrane:19 (o33-51i63-84o90-112i149-169o204-227i265-290o310-329i341-359o371-392i399-420o517-537i573-597o603-623i728-749o755-780i816-839o868-892i930-953o959-979i)
TetragonulaCarbonaria_009396-T1	note	TransMembrane:4 (o17-38i58-82o88-111i204-225o)
TetragonulaCarbonaria_009397-T1	note	TransMembrane:2 (o6-24i77-99o)
TetragonulaCarbonaria_009399-T1	note	TransMembrane:12 (i20-41o53-73i85-103o109-132i144-169o175-195i396-412o432-453i465-494o500-516i528-544o550-576i)
TetragonulaCarbonaria_009400-T1	note	TransMembrane:11 (o37-57i108-126o132-153i165-192o198-215i458-479o499-520i527-545o551-573i585-607o613-634i)
TetragonulaCarbonaria_009405-T1	note	TransMembrane:1 (o15-37i)
TetragonulaCarbonaria_009412-T1	note	TransMembrane:3 (o113-138i145-163o196-221i)
TetragonulaCarbonaria_009426-T1	note	TransMembrane:1 (o178-197i)
TetragonulaCarbonaria_009431-T1	note	TransMembrane:2 (i54-76o96-118i)
TetragonulaCarbonaria_009447-T1	note	TransMembrane:1 (i588-610o)
TetragonulaCarbonaria_009449-T1	note	TransMembrane:1 (o21-41i)
TetragonulaCarbonaria_009456-T1	note	TransMembrane:1 (i90-109o)
TetragonulaCarbonaria_009458-T1	note	TransMembrane:6 (i367-389o551-574i595-624o630-654i661-680o720-742i)
TetragonulaCarbonaria_009462-T1	note	TransMembrane:1 (n8-19c23/24o280-303i)
TetragonulaCarbonaria_009463-T1	note	TransMembrane:1 (o35-53i)
TetragonulaCarbonaria_009495-T1	note	TransMembrane:2 (o33-55i88-105o)
TetragonulaCarbonaria_009497-T1	note	TransMembrane:2 (n6-17c22/23o121-140i152-174o)
TetragonulaCarbonaria_009501-T1	note	TransMembrane:4 (o83-107i114-133o145-165i177-198o)
TetragonulaCarbonaria_009528-T1	note	TransMembrane:1 (i83-101o)
TetragonulaCarbonaria_009531-T1	note	TransMembrane:1 (i30-50o)
TetragonulaCarbonaria_009534-T1	note	TransMembrane:18 (i120-138o158-183i592-613o619-642i654-675o719-741i761-777o797-823i1250-1268o1288-1309i1321-1340o1385-1407i1488-1511o1568-1589i1601-1625o1631-1648i1701-1721o1786-1812i)
TetragonulaCarbonaria_009537-T1	note	TransMembrane:1 (o323-343i)
TetragonulaCarbonaria_009541-T1	note	TransMembrane:1 (n24-34c38/39o48-68i)
TetragonulaCarbonaria_009543-T1	note	TransMembrane:1 (o215-233i)
TetragonulaCarbonaria_009546-T1	note	TransMembrane:11 (i50-71o77-100i121-143o155-175i196-214o244-267i315-334o346-372i384-404o410-431i438-469o)
TetragonulaCarbonaria_009553-T1	note	TransMembrane:1 (i66-85o)
TetragonulaCarbonaria_009558-T1	note	TransMembrane:2 (i138-159o165-184i)
TetragonulaCarbonaria_009567-T1	note	TransMembrane:1 (n6-17c25/26o420-445i)
TetragonulaCarbonaria_009569-T1	note	TransMembrane:5 (i12-32o60-80i176-196o208-227i239-261o)
TetragonulaCarbonaria_009570-T1	note	TransMembrane:1 (o12-29i)
TetragonulaCarbonaria_009575-T1	note	TransMembrane:1 (i30-49o)
TetragonulaCarbonaria_009577-T1	note	TransMembrane:1 (n7-18c23/24o128-146i)
TetragonulaCarbonaria_009579-T1	note	TransMembrane:1 (i74-101o)
TetragonulaCarbonaria_009595-T1	note	TransMembrane:4 (i110-133o139-160i172-192o198-216i)
TetragonulaCarbonaria_009596-T1	note	TransMembrane:2 (o697-713i799-816o)
TetragonulaCarbonaria_009598-T1	note	TransMembrane:1 (i30-48o)
TetragonulaCarbonaria_009599-T1	note	TransMembrane:2 (o133-155i313-333o)
TetragonulaCarbonaria_009607-T1	note	TransMembrane:1 (i53-72o)
TetragonulaCarbonaria_009621-T1	note	TransMembrane:12 (i38-62o93-110i117-134o140-162i174-197o203-226i247-265o285-307i314-332o338-361i373-391o403-424i)
TetragonulaCarbonaria_009622-T1	note	TransMembrane:7 (o413-437i449-467o487-509i521-545o557-580i592-614o626-645i)
TetragonulaCarbonaria_009627-T1	note	TransMembrane:2 (o40-61i92-110o)
TetragonulaCarbonaria_009628-T1	note	TransMembrane:12 (i36-54o66-88i100-119o154-172i184-204o224-244i256-279o299-323i355-376o382-401i413-432o438-458i)
TetragonulaCarbonaria_009629-T1	note	TransMembrane:2 (o479-497i559-581o)
TetragonulaCarbonaria_009632-T1	note	TransMembrane:1 (o717-743i)
TetragonulaCarbonaria_009639-T1	note	TransMembrane:1 (o12-32i)
TetragonulaCarbonaria_009656-T1	note	TransMembrane:1 (o29-49i)
TetragonulaCarbonaria_009661-T1	note	TransMembrane:1 (i21-44o)
TetragonulaCarbonaria_009665-T1	note	TransMembrane:1 (o530-548i)
TetragonulaCarbonaria_009666-T1	note	TransMembrane:2 (i37-58o244-270i)
TetragonulaCarbonaria_009670-T1	note	TransMembrane:12 (i40-60o80-100i107-126o132-152i172-192o208-227i266-293o305-324i336-354o360-382i394-417o423-443i)
TetragonulaCarbonaria_009672-T1	note	TransMembrane:12 (i106-129o149-171i178-197o203-227i234-257o269-287i324-340o360-376i388-405o411-437i449-467o479-501i)
TetragonulaCarbonaria_009674-T1	note	TransMembrane:3 (o39-62i74-98o110-131i)
TetragonulaCarbonaria_009675-T1	note	TransMembrane:1 (i21-40o)
TetragonulaCarbonaria_009681-T1	note	TransMembrane:7 (o236-259i271-297o317-342i363-382o411-442i463-482o502-525i)
TetragonulaCarbonaria_009686-T1	note	TransMembrane:1 (o61-79i)
TetragonulaCarbonaria_009688-T1	note	TransMembrane:15 (o198-223i235-256o262-282i294-317o323-343i364-389o446-464i476-496o986-1011i1018-1040o1046-1065i1077-1096o1102-1124i1345-1364o1402-1423i)
TetragonulaCarbonaria_009690-T1	note	TransMembrane:8 (i129-149o169-191i212-234o285-301i313-332o352-375i460-480o486-505i)
TetragonulaCarbonaria_009700-T1	note	TransMembrane:4 (o20-42i89-113o119-141i162-181o)
TetragonulaCarbonaria_009709-T1	note	TransMembrane:1 (o23-49i)
TetragonulaCarbonaria_009716-T1	note	TransMembrane:2 (o37-55i67-89o)
TetragonulaCarbonaria_009724-T1	note	TransMembrane:3 (o6-33i249-267o273-294i)
TetragonulaCarbonaria_009727-T1	note	TransMembrane:2 (o6-26i266-291o)
TetragonulaCarbonaria_009728-T1	note	TransMembrane:1 (n3-13c17/18o718-739i)
TetragonulaCarbonaria_009730-T1	note	TransMembrane:3 (i213-232o271-294i427-445o)
TetragonulaCarbonaria_009742-T1	note	TransMembrane:6 (o80-104i116-133o145-164i171-189o195-214i226-247o)
TetragonulaCarbonaria_009745-T1	note	TransMembrane:2 (i12-29o1667-1690i)
TetragonulaCarbonaria_009750-T1	note	TransMembrane:2 (i187-212o224-250i)
TetragonulaCarbonaria_009758-T1	note	TransMembrane:4 (i5-27o47-73i102-127o147-166i)
TetragonulaCarbonaria_009760-T1	note	TransMembrane:3 (i38-58o145-166i178-198o)
TetragonulaCarbonaria_009761-T1	note	TransMembrane:6 (i37-55o67-86i124-145o165-188i264-288o300-322i)
TetragonulaCarbonaria_009762-T1	note	TransMembrane:5 (i21-41o61-82i217-242o254-272i303-324o)
TetragonulaCarbonaria_009763-T1	note	TransMembrane:3 (i38-58o145-166i178-198o)
TetragonulaCarbonaria_009764-T1	note	TransMembrane:4 (i21-41o61-80i217-242o254-272i)
TetragonulaCarbonaria_009765-T1	note	TransMembrane:5 (o6-26i33-52o108-130i201-225o237-255i)
TetragonulaCarbonaria_009766-T1	note	TransMembrane:4 (i9-27o33-52i152-176o188-206i)
TetragonulaCarbonaria_009767-T1	note	TransMembrane:3 (i21-40o122-141i153-170o)
TetragonulaCarbonaria_009768-T1	note	TransMembrane:5 (i37-55o67-88i127-149o179-206i218-236o)
TetragonulaCarbonaria_009769-T1	note	TransMembrane:13 (i42-63o69-92i127-147o182-201i271-293o305-323i518-541o553-570i681-702o821-840i852-872o884-901i922-948o)
TetragonulaCarbonaria_009770-T1	note	TransMembrane:17 (o50-73i85-103o156-174i181-199o260-281i344-366o378-396i433-453o465-483i490-510o530-548i588-608o649-672i684-705o711-732i787-811o817-839i)
TetragonulaCarbonaria_009775-T1	note	TransMembrane:3 (o6-23i56-79o91-112i)
TetragonulaCarbonaria_009776-T1	note	TransMembrane:7 (n3-11c15/16o739-762i774-796o808-828i855-875o895-915i981-999o1011-1035i)
TetragonulaCarbonaria_009788-T1	note	TransMembrane:12 (i21-48o60-80i87-106o112-133i145-167o187-208i286-309o358-379i391-412o418-439i451-470o476-493i)
TetragonulaCarbonaria_009796-T1	note	TransMembrane:1 (o38-58i)
TetragonulaCarbonaria_009797-T1	note	TransMembrane:1 (i119-137o)
TetragonulaCarbonaria_009803-T1	note	TransMembrane:10 (i50-71o77-94i101-118o124-145i157-175o225-247i254-273o285-303i310-328o334-351i)
TetragonulaCarbonaria_009806-T1	note	TransMembrane:1 (o386-407i)
TetragonulaCarbonaria_009807-T1	note	TransMembrane:1 (i62-85o)
TetragonulaCarbonaria_009808-T1	note	TransMembrane:13 (o26-42i62-83o103-125i132-152o158-179i191-211o217-236i301-323o335-359i366-388o408-426i438-460o466-488i)
TetragonulaCarbonaria_009809-T1	note	TransMembrane:4 (i12-32o44-67i74-99o178-201i)
TetragonulaCarbonaria_009820-T1	note	TransMembrane:3 (i149-166o2103-2121i2133-2153o)
TetragonulaCarbonaria_009865-T1	note	TransMembrane:1 (i169-188o)
TetragonulaCarbonaria_009898-T1	note	TransMembrane:5 (o491-514i535-559o571-593i600-622o660-682i)
TetragonulaCarbonaria_009916-T1	note	TransMembrane:1 (i82-101o)
TetragonulaCarbonaria_009930-T1	note	TransMembrane:1 (i21-43o)
TetragonulaCarbonaria_009937-T1	note	TransMembrane:2 (i68-89o109-129i)
TetragonulaCarbonaria_009943-T1	note	TransMembrane:1 (n3-14c22/23o533-552i)
TetragonulaCarbonaria_009957-T1	note	TransMembrane:1 (i62-78o)
TetragonulaCarbonaria_009962-T1	note	TransMembrane:5 (o24-47i68-90o110-132i152-170o204-225i)
TetragonulaCarbonaria_009963-T1	note	TransMembrane:1 (o52-77i)
TetragonulaCarbonaria_009966-T1	note	TransMembrane:1 (o326-344i)
TetragonulaCarbonaria_009970-T1	note	TransMembrane:7 (i57-77o83-107i128-147o153-171i183-205o211-231i251-268o)
TetragonulaCarbonaria_009971-T1	note	TransMembrane:2 (i114-133o153-170i)
TetragonulaCarbonaria_009988-T1	note	TransMembrane:1 (o49-67i)
TetragonulaCarbonaria_009992-T1	note	TransMembrane:1 (i21-40o)
TetragonulaCarbonaria_010003-T1	note	TransMembrane:2 (i122-147o159-184i)
TetragonulaCarbonaria_010011-T1	note	TransMembrane:1 (o62-85i)
TetragonulaCarbonaria_010015-T1	note	TransMembrane:1 (i251-272o)
TetragonulaCarbonaria_010027-T1	note	TransMembrane:1 (i127-145o)
TetragonulaCarbonaria_010031-T1	note	TransMembrane:1 (o69-93i)
TetragonulaCarbonaria_010034-T1	note	TransMembrane:1 (o392-412i)
TetragonulaCarbonaria_010048-T1	note	TransMembrane:1 (o6-27i)
TetragonulaCarbonaria_010050-T1	note	TransMembrane:1 (o293-309i)
TetragonulaCarbonaria_010054-T1	note	TransMembrane:1 (o90-110i)
TetragonulaCarbonaria_010059-T1	note	TransMembrane:1 (i21-41o)
TetragonulaCarbonaria_010071-T1	note	TransMembrane:1 (o46-68i)
TetragonulaCarbonaria_010087-T1	note	TransMembrane:1 (i43-61o)
TetragonulaCarbonaria_010098-T1	note	TransMembrane:1 (o236-259i)
TetragonulaCarbonaria_010123-T1	note	TransMembrane:1 (o41-62i)
TetragonulaCarbonaria_010126-T1	note	TransMembrane:2 (i137-156o176-198i)
TetragonulaCarbonaria_010129-T1	note	TransMembrane:1 (i12-35o)
TetragonulaCarbonaria_010137-T1	note	TransMembrane:4 (i7-25o37-57i69-87o107-125i)
TetragonulaCarbonaria_010141-T1	note	TransMembrane:4 (i12-36o42-61i73-97o103-128i)
TetragonulaCarbonaria_010153-T1	note	TransMembrane:4 (n5-15c22/23o658-682i697-719o725-744i765-783o)
TetragonulaCarbonaria_010154-T1	note	TransMembrane:3 (o29-48i60-80o92-119i)
TetragonulaCarbonaria_010158-T1	note	TransMembrane:1 (n2-12c17/18o283-309i)
TetragonulaCarbonaria_010163-T1	note	TransMembrane:1 (i62-81o)
TetragonulaCarbonaria_010166-T1	note	TransMembrane:1 (o153-170i)
TetragonulaCarbonaria_010173-T1	note	TransMembrane:1 (i113-141o)
TetragonulaCarbonaria_010181-T1	note	TransMembrane:5 (i164-185o205-227i239-258o288-307i328-351o)
TetragonulaCarbonaria_010183-T1	note	TransMembrane:1 (o6-22i)
TetragonulaCarbonaria_010188-T1	note	TransMembrane:1 (o987-1005i)
TetragonulaCarbonaria_010189-T1	note	TransMembrane:1 (o586-609i)
TetragonulaCarbonaria_010196-T1	note	TransMembrane:1 (i290-312o)
TetragonulaCarbonaria_010204-T1	note	TransMembrane:3 (n6-25c30/31o54-78i90-114o254-278i)
TetragonulaCarbonaria_010206-T1	note	TransMembrane:2 (o1193-1216i1223-1243o)
TetragonulaCarbonaria_010210-T1	note	TransMembrane:1 (o109-130i)
TetragonulaCarbonaria_010215-T1	note	TransMembrane:1 (o424-440i)
TetragonulaCarbonaria_010217-T1	note	TransMembrane:7 (o49-74i86-108o114-142i163-185o218-241i273-294o314-332i)
TetragonulaCarbonaria_010219-T1	note	TransMembrane:1 (o36-57i)
TetragonulaCarbonaria_010235-T1	note	TransMembrane:1 (n15-26c31/32o659-681i)
TetragonulaCarbonaria_010243-T1	note	TransMembrane:9 (n4-16c21/22o298-320i364-388o394-419i431-455o467-490i521-544o550-578i590-609o621-650i)
TetragonulaCarbonaria_010246-T1	note	TransMembrane:2 (i206-223o229-247i)
TetragonulaCarbonaria_010247-T1	note	TransMembrane:1 (i235-257o)
TetragonulaCarbonaria_010247-T2	note	TransMembrane:1 (i93-115o)
TetragonulaCarbonaria_010247-T3	note	TransMembrane:1 (i7-29o)
TetragonulaCarbonaria_010249-T1	note	TransMembrane:1 (n5-16c20/21o1429-1448i)
TetragonulaCarbonaria_010258-T1	note	TransMembrane:2 (o209-227i248-271o)
TetragonulaCarbonaria_010260-T1	note	TransMembrane:6 (i12-35o61-87i107-126o132-154i166-188o194-214i)
TetragonulaCarbonaria_010263-T1	note	TransMembrane:1 (o211-232i)
TetragonulaCarbonaria_010264-T1	note	TransMembrane:1 (o229-253i)
TetragonulaCarbonaria_010266-T1	note	TransMembrane:3 (o122-139i192-211o281-308i)
TetragonulaCarbonaria_010267-T1	note	TransMembrane:1 (i21-42o)
TetragonulaCarbonaria_010269-T1	note	TransMembrane:4 (n6-16c21/22o182-201i213-232o265-284i296-316o)
TetragonulaCarbonaria_010271-T1	note	TransMembrane:6 (i107-127o133-154i210-234o254-274i331-349o361-378i)
TetragonulaCarbonaria_010272-T1	note	TransMembrane:1 (n7-16c21/22o720-740i)
TetragonulaCarbonaria_010288-T1	note	TransMembrane:6 (i22-44o74-97i117-138o150-172i184-201o213-235i)
TetragonulaCarbonaria_010295-T1	note	TransMembrane:1 (i214-232o)
TetragonulaCarbonaria_010310-T1	note	TransMembrane:5 (i12-31o51-77i346-371o377-399i411-439o)
TetragonulaCarbonaria_010317-T1	note	TransMembrane:1 (o836-854i)
TetragonulaCarbonaria_010322-T1	note	TransMembrane:2 (i52-71o77-96i)
TetragonulaCarbonaria_010323-T1	note	TransMembrane:12 (i124-146o158-178i185-204o224-243i264-283o328-348i380-398o418-437i444-464o476-500i512-529o535-552i)
TetragonulaCarbonaria_010324-T1	note	TransMembrane:12 (i12-35o100-122i129-149o155-176i188-211o223-243i264-282o307-329i341-363o369-391i403-421o433-455i)
TetragonulaCarbonaria_010325-T1	note	TransMembrane:5 (n8-19c28/29o38-65i86-106o201-230i578-598o618-636i)
TetragonulaCarbonaria_010327-T1	note	TransMembrane:11 (i12-29o35-54i138-160o180-199i211-238o244-261i268-291o339-360i367-384o390-413i498-517o)
TetragonulaCarbonaria_010328-T1	note	TransMembrane:10 (i135-153o165-185i205-224o263-282i322-345o471-489i498-520o540-565i586-611o688-712i)
TetragonulaCarbonaria_010331-T1	note	TransMembrane:1 (o20-39i)
TetragonulaCarbonaria_010332-T1	note	TransMembrane:1 (n33-44c52/53o569-589i)
TetragonulaCarbonaria_010333-T1	note	TransMembrane:2 (o22-49i208-227o)
TetragonulaCarbonaria_010337-T1	note	TransMembrane:1 (i35-57o)
TetragonulaCarbonaria_010349-T1	note	TransMembrane:2 (o409-426i782-800o)
TetragonulaCarbonaria_010356-T1	note	TransMembrane:3 (o20-40i61-82o102-125i)
TetragonulaCarbonaria_010367-T1	note	TransMembrane:1 (o1222-1249i)
TetragonulaCarbonaria_010378-T1	note	TransMembrane:1 (o6-28i)
TetragonulaCarbonaria_010379-T1	note	TransMembrane:1 (o77-100i)
TetragonulaCarbonaria_010402-T1	note	TransMembrane:1 (o424-450i)
TetragonulaCarbonaria_010405-T1	note	TransMembrane:2 (i136-153o165-187i)
TetragonulaCarbonaria_010435-T1	note	TransMembrane:11 (n9-20c25/26o671-692i738-755o775-794i814-831o888-914i926-942o948-969i981-999o1019-1041i1053-1075o1095-1113i)
TetragonulaCarbonaria_010457-T1	note	TransMembrane:1 (o41-60i)
TetragonulaCarbonaria_010461-T1	note	TransMembrane:12 (i7-35o76-96i103-126o132-151i163-187o193-213i252-275o295-312i333-352o358-379i391-414o426-446i)
TetragonulaCarbonaria_010476-T1	note	TransMembrane:3 (o163-181i193-211o217-234i)
TetragonulaCarbonaria_010498-T1	note	TransMembrane:1 (i159-180o)
TetragonulaCarbonaria_010499-T1	note	TransMembrane:5 (o43-61i68-84o90-108i129-157o163-182i)
TetragonulaCarbonaria_010507-T1	note	TransMembrane:11 (o6-26i115-132o138-158i197-219o225-244i453-471o483-503i515-533o545-566i578-597o617-640i)
TetragonulaCarbonaria_010512-T1	note	TransMembrane:10 (i89-109o121-142i284-306o318-339i770-790o796-818i851-873o915-935i947-967o979-995i)
TetragonulaCarbonaria_010515-T1	note	TransMembrane:11 (o106-123i135-152o158-181i193-216o232-253i332-353o409-427i434-454o460-481i493-516o522-541i)
TetragonulaCarbonaria_010517-T1	note	TransMembrane:1 (o274-296i)
TetragonulaCarbonaria_010526-T1	note	TransMembrane:1 (i139-159o)
TetragonulaCarbonaria_010543-T1	note	TransMembrane:1 (o6-25i)
TetragonulaCarbonaria_010544-T1	note	TransMembrane:1 (i305-322o)
TetragonulaCarbonaria_010545-T1	note	TransMembrane:1 (o14-36i)
TetragonulaCarbonaria_010569-T1	note	TransMembrane:1 (o79-100i)
TetragonulaCarbonaria_010570-T1	note	TransMembrane:5 (o51-73i85-108o128-147i168-190o215-237i)
TetragonulaCarbonaria_010570-T2	note	TransMembrane:5 (o51-73i85-108o128-147i168-190o215-237i)
TetragonulaCarbonaria_010575-T1	note	TransMembrane:11 (i115-135o141-162i203-222o242-259i271-288o308-326i338-363o383-406i427-444o450-473i493-511o)
TetragonulaCarbonaria_010578-T1	note	TransMembrane:1 (o211-231i)
TetragonulaCarbonaria_010585-T1	note	TransMembrane:1 (i12-31o)
TetragonulaCarbonaria_010586-T1	note	TransMembrane:1 (i7-31o)
TetragonulaCarbonaria_010587-T1	note	TransMembrane:1 (i7-31o)
TetragonulaCarbonaria_010588-T1	note	TransMembrane:1 (i12-31o)
TetragonulaCarbonaria_010590-T1	note	TransMembrane:1 (i12-35o)
TetragonulaCarbonaria_010591-T1	note	TransMembrane:1 (i12-33o)
TetragonulaCarbonaria_010596-T1	note	TransMembrane:1 (o17-36i)
TetragonulaCarbonaria_010598-T1	note	TransMembrane:2 (o6-30i50-69o)
TetragonulaCarbonaria_010599-T1	note	TransMembrane:1 (o15-36i)
TetragonulaCarbonaria_010607-T1	note	TransMembrane:1 (o118-136i)
TetragonulaCarbonaria_010608-T1	note	TransMembrane:1 (o148-166i)
TetragonulaCarbonaria_010609-T1	note	TransMembrane:1 (o111-131i)
TetragonulaCarbonaria_010624-T1	note	TransMembrane:3 (o6-24i31-51o63-84i)
TetragonulaCarbonaria_010638-T1	note	TransMembrane:2 (o6-24i36-58o)
TetragonulaCarbonaria_010643-T1	note	TransMembrane:1 (o71-93i)
TetragonulaCarbonaria_010657-T1	note	TransMembrane:7 (o44-62i74-93o123-144i151-169o175-193i205-232o244-264i)
TetragonulaCarbonaria_010658-T1	note	TransMembrane:7 (o44-62i74-93o123-144i151-169o175-193i205-222o286-302i)
TetragonulaCarbonaria_010661-T1	note	TransMembrane:1 (o6-21i)
TetragonulaCarbonaria_010667-T1	note	TransMembrane:1 (o134-151i)
TetragonulaCarbonaria_010697-T1	note	TransMembrane:2 (i7-26o46-63i)
TetragonulaCarbonaria_010704-T1	note	TransMembrane:1 (o67-88i)
TetragonulaCarbonaria_010713-T1	note	TransMembrane:1 (i34-56o)
TetragonulaCarbonaria_010716-T1	note	TransMembrane:2 (i21-40o46-66i)
TetragonulaCarbonaria_010725-T1	note	TransMembrane:1 (o6-31i)
TetragonulaCarbonaria_010733-T1	note	TransMembrane:5 (o42-59i331-351o363-381i388-404o410-429i)
TetragonulaCarbonaria_010738-T1	note	TransMembrane:11 (i21-43o91-112i119-138o144-166i178-202o208-229i265-290o310-333i354-383o403-428i440-460o)
TetragonulaCarbonaria_010744-T1	note	TransMembrane:1 (i353-370o)
TetragonulaCarbonaria_010752-T1	note	TransMembrane:1 (o12-29i)
TetragonulaCarbonaria_010756-T1	note	TransMembrane:2 (o20-37i44-61o)
TetragonulaCarbonaria_010773-T1	note	TransMembrane:1 (o12-33i)
TetragonulaCarbonaria_010775-T1	note	TransMembrane:1 (i9-28o)
TetragonulaCarbonaria_010778-T1	note	TransMembrane:1 (i99-117o)
TetragonulaCarbonaria_010796-T1	note	TransMembrane:2 (i114-132o1888-1910i)
TetragonulaCarbonaria_010801-T1	note	TransMembrane:1 (i48-66o)
TetragonulaCarbonaria_010804-T1	note	TransMembrane:1 (o6-24i)
TetragonulaCarbonaria_010814-T1	note	TransMembrane:1 (n3-11c16/17o900-920i)
TetragonulaCarbonaria_010819-T1	note	TransMembrane:12 (o65-85i97-117o137-159i171-189o332-355i367-390o449-468i480-497o503-526i547-567o587-605i617-635o)
TetragonulaCarbonaria_010822-T1	note	TransMembrane:1 (i59-77o)
TetragonulaCarbonaria_010830-T1	note	TransMembrane:1 (i60-77o)
TetragonulaCarbonaria_010861-T1	note	TransMembrane:7 (o121-140i152-171o191-211i218-235o247-266i278-298o318-338i)
TetragonulaCarbonaria_010868-T1	note	TransMembrane:11 (i14-33o39-63i104-124o165-182i189-211o223-241i262-282o325-345i365-382o388-408i420-442o)
TetragonulaCarbonaria_010869-T1	note	TransMembrane:11 (i53-75o81-102i144-168o180-197i204-228o248-270i282-305o325-347i368-385o391-411i432-454o)
TetragonulaCarbonaria_010870-T1	note	TransMembrane:2 (i7-26o403-423i)
TetragonulaCarbonaria_010893-T1	note	TransMembrane:1 (o84-105i)
TetragonulaCarbonaria_010895-T1	note	TransMembrane:10 (i30-55o105-123i130-149o155-175i187-206o218-237i339-359o365-387i399-421o433-454i)
TetragonulaCarbonaria_010897-T1	note	TransMembrane:1 (i207-225o)
TetragonulaCarbonaria_010929-T1	note	TransMembrane:2 (i213-231o237-256i)
TetragonulaCarbonaria_010938-T1	note	TransMembrane:1 (o99-117i)
TetragonulaCarbonaria_010940-T1	note	TransMembrane:1 (o377-401i)
TetragonulaCarbonaria_010943-T1	note	TransMembrane:2 (i58-79o932-951i)
TetragonulaCarbonaria_010945-T1	note	TransMembrane:1 (o39-63i)
TetragonulaCarbonaria_010946-T1	note	TransMembrane:1 (i194-212o)
TetragonulaCarbonaria_010981-T1	note	TransMembrane:1 (o242-264i)
TetragonulaCarbonaria_010983-T1	note	TransMembrane:1 (i269-287o)
TetragonulaCarbonaria_010988-T1	note	TransMembrane:1 (o25-42i)
TetragonulaCarbonaria_011002-T1	note	TransMembrane:5 (i21-41o65-81i102-124o130-149i161-187o)
TetragonulaCarbonaria_011005-T1	note	TransMembrane:4 (o16-37i103-124o162-180i201-222o)
TetragonulaCarbonaria_011008-T1	note	TransMembrane:1 (i32-50o)
TetragonulaCarbonaria_011015-T1	note	TransMembrane:1 (o36-58i)
TetragonulaCarbonaria_011028-T1	note	TransMembrane:1 (o220-241i)
TetragonulaCarbonaria_011044-T1	note	TransMembrane:1 (i21-41o)
TetragonulaCarbonaria_011048-T1	note	TransMembrane:1 (o53-72i)
TetragonulaCarbonaria_011055-T1	note	TransMembrane:1 (i91-108o)
TetragonulaCarbonaria_011062-T1	note	TransMembrane:2 (o488-514i526-544o)
TetragonulaCarbonaria_011083-T1	note	TransMembrane:1 (o291-313i)
TetragonulaCarbonaria_011084-T1	note	TransMembrane:5 (n8-19c23/24o78-96i108-128o157-178i190-208o220-247i)
TetragonulaCarbonaria_011088-T1	note	TransMembrane:7 (o46-66i78-96o116-137i158-176o188-211i231-251o271-290i)
TetragonulaCarbonaria_011094-T1	note	TransMembrane:1 (o157-177i)
TetragonulaCarbonaria_011099-T1	note	TransMembrane:1 (i34-54o)
TetragonulaCarbonaria_011106-T1	note	TransMembrane:1 (o200-218i)
TetragonulaCarbonaria_011109-T1	note	TransMembrane:1 (o20-36i)
TetragonulaCarbonaria_011112-T1	note	TransMembrane:1 (i69-88o)
TetragonulaCarbonaria_011142-T1	note	TransMembrane:1 (i66-85o)
TetragonulaCarbonaria_011144-T1	note	TransMembrane:12 (i29-50o92-112i166-184o190-211i218-237o274-295i327-349o405-424i436-454o494-512i541-560o596-615i)
TetragonulaCarbonaria_011186-T1	note	TransMembrane:1 (i12-30o)
TetragonulaCarbonaria_011190-T1	note	TransMembrane:1 (i275-297o)
TetragonulaCarbonaria_011196-T1	note	TransMembrane:2 (i7-27o39-59i)
TetragonulaCarbonaria_011198-T1	note	TransMembrane:3 (o47-68i80-97o109-130i)
TetragonulaCarbonaria_011212-T1	note	TransMembrane:2 (i28-44o175-196i)
TetragonulaCarbonaria_011215-T1	note	TransMembrane:4 (i12-30o42-67i137-160o172-198i)
TetragonulaCarbonaria_011229-T1	note	TransMembrane:12 (i64-89o182-201i208-227o239-260i267-288o294-315i382-400o412-436i443-461o467-491i503-523o529-549i)
TetragonulaCarbonaria_011230-T1	note	TransMembrane:6 (o40-60i170-187o193-217i224-246o252-274i281-300o)
TetragonulaCarbonaria_011231-T1	note	TransMembrane:5 (o29-51i58-78o84-105i117-135o141-164i)
TetragonulaCarbonaria_011232-T1	note	TransMembrane:12 (i36-59o162-185i192-216o228-245i257-275o281-299i366-384o399-420i427-446o452-475i487-506o512-533i)
TetragonulaCarbonaria_011238-T1	note	TransMembrane:1 (o6-25i)
TetragonulaCarbonaria_011240-T1	note	TransMembrane:7 (o54-82i94-112o132-154i175-195o228-248i287-305o325-343i)
TetragonulaCarbonaria_011241-T1	note	TransMembrane:1 (i33-58o)
TetragonulaCarbonaria_011242-T1	note	TransMembrane:3 (i53-74o80-102i195-217o)
TetragonulaCarbonaria_011243-T1	note	TransMembrane:6 (i53-73o85-105i117-137o200-221i233-254o299-318i)
TetragonulaCarbonaria_011244-T1	note	TransMembrane:5 (i15-36o42-63i75-94o160-176i188-207o)
TetragonulaCarbonaria_011246-T1	note	TransMembrane:4 (i90-112o118-139i237-256o262-284i)
TetragonulaCarbonaria_011247-T1	note	TransMembrane:1 (n5-16c21/22o567-587i)
TetragonulaCarbonaria_011257-T1	note	TransMembrane:1 (o2492-2517i)
TetragonulaCarbonaria_011278-T1	note	TransMembrane:2 (i197-222o264-284i)
TetragonulaCarbonaria_011279-T1	note	TransMembrane:2 (o6-26i33-52o)
TetragonulaCarbonaria_011286-T1	note	TransMembrane:2 (i21-45o51-67i)
TetragonulaCarbonaria_011287-T1	note	TransMembrane:1 (i21-46o)
TetragonulaCarbonaria_011288-T1	note	TransMembrane:3 (i21-46o52-72i266-284o)
TetragonulaCarbonaria_011289-T1	note	TransMembrane:2 (i21-41o47-69i)
TetragonulaCarbonaria_011290-T1	note	TransMembrane:2 (i12-34o40-62i)
TetragonulaCarbonaria_011291-T1	note	TransMembrane:2 (i12-34o40-62i)
TetragonulaCarbonaria_011292-T1	note	TransMembrane:2 (i12-34o40-62i)
TetragonulaCarbonaria_011293-T1	note	TransMembrane:2 (i12-34o40-62i)
TetragonulaCarbonaria_011294-T1	note	TransMembrane:2 (i12-34o40-62i)
TetragonulaCarbonaria_011295-T1	note	TransMembrane:2 (i12-34o40-62i)
TetragonulaCarbonaria_011296-T1	note	TransMembrane:1 (n10-18c22/23o426-448i)
TetragonulaCarbonaria_011297-T1	note	TransMembrane:1 (n41-54c59/60o1985-2005i)
TetragonulaCarbonaria_011302-T1	note	TransMembrane:2 (i158-177o189-212i)
TetragonulaCarbonaria_011304-T1	note	TransMembrane:1 (i190-209o)
TetragonulaCarbonaria_011334-T1	note	TransMembrane:5 (n7-18c23/24o67-91i103-127o156-177i197-219o265-287i)
TetragonulaCarbonaria_011355-T1	note	TransMembrane:2 (o64-84i105-128o)
TetragonulaCarbonaria_011358-T1	note	TransMembrane:1 (i68-87o)
TetragonulaCarbonaria_011359-T1	note	TransMembrane:1 (i178-196o)
TetragonulaCarbonaria_011373-T1	note	TransMembrane:5 (i124-144o170-192i204-226o269-285i297-318o)
TetragonulaCarbonaria_011379-T1	note	TransMembrane:1 (o670-692i)
TetragonulaCarbonaria_011381-T1	note	TransMembrane:3 (o12-30i292-309o321-339i)
TetragonulaCarbonaria_011388-T1	note	TransMembrane:2 (i177-197o203-222i)
TetragonulaCarbonaria_011390-T1	note	TransMembrane:1 (n5-16c21/22o985-1007i)
TetragonulaCarbonaria_011392-T1	note	TransMembrane:1 (n5-16c21/22o151-176i)
TetragonulaCarbonaria_011394-T1	note	TransMembrane:1 (o747-767i)
TetragonulaCarbonaria_011395-T1	note	TransMembrane:11 (o290-309i321-342o354-375i387-408o414-436i490-514o526-548i557-577o583-604i616-634o646-669i)
TetragonulaCarbonaria_011398-T1	note	TransMembrane:2 (i34-60o138-159i)
TetragonulaCarbonaria_011408-T1	note	TransMembrane:2 (n2-10c15/16o419-445i524-543o)
TetragonulaCarbonaria_011410-T1	note	TransMembrane:1 (o242-260i)
TetragonulaCarbonaria_011426-T1	note	TransMembrane:1 (i198-225o)
TetragonulaCarbonaria_011452-T1	note	TransMembrane:2 (i10-28o67-86i)
TetragonulaCarbonaria_011454-T1	note	TransMembrane:7 (o6-25i32-56o62-85i106-125o145-168i180-196o202-221i)
TetragonulaCarbonaria_011455-T1	note	TransMembrane:1 (o776-793i)
TetragonulaCarbonaria_011457-T1	note	TransMembrane:1 (i197-215o)
TetragonulaCarbonaria_011468-T1	note	TransMembrane:1 (n5-17c22/23o2673-2697i)
TetragonulaCarbonaria_011473-T1	note	TransMembrane:9 (n10-21c26/27o58-75i82-102o122-147i159-179o199-226i246-272o278-299i306-325o337-355i)
TetragonulaCarbonaria_011474-T1	note	TransMembrane:4 (i9-30o42-68i80-100o120-136i)
TetragonulaCarbonaria_011475-T1	note	TransMembrane:9 (i42-68o74-92i123-140o210-229i250-271o277-296i322-340o352-371i383-407o)
TetragonulaCarbonaria_011481-T1	note	TransMembrane:6 (i77-99o383-403i424-439o445-462i506-525o531-552i)
TetragonulaCarbonaria_011482-T1	note	TransMembrane:4 (o6-24i73-89o95-113i178-199o)
TetragonulaCarbonaria_011484-T1	note	TransMembrane:13 (o31-52i59-80o100-119i131-149o161-182i293-318o338-360i412-434o440-458i525-546o566-586i960-986o1006-1032i)
TetragonulaCarbonaria_011486-T1	note	TransMembrane:1 (o1060-1078i)
TetragonulaCarbonaria_011493-T1	note	TransMembrane:2 (i168-194o200-220i)
TetragonulaCarbonaria_011496-T1	note	TransMembrane:2 (i21-39o45-66i)
TetragonulaCarbonaria_011513-T1	note	TransMembrane:1 (o75-94i)
TetragonulaCarbonaria_011514-T1	note	TransMembrane:1 (i200-218o)
TetragonulaCarbonaria_011548-T1	note	TransMembrane:1 (i55-73o)
TetragonulaCarbonaria_011558-T1	note	TransMembrane:10 (i41-58o122-140i152-171o177-198i210-229o235-254i300-321o341-363i375-393o399-419i)
TetragonulaCarbonaria_011564-T1	note	TransMembrane:1 (i12-35o)
TetragonulaCarbonaria_011566-T1	note	TransMembrane:1 (n3-11c15/16o335-354i)
TetragonulaCarbonaria_011569-T1	note	TransMembrane:1 (o296-314i)
TetragonulaCarbonaria_011583-T1	note	TransMembrane:1 (i104-121o)
TetragonulaCarbonaria_011584-T1	note	TransMembrane:1 (o458-476i)
TetragonulaCarbonaria_011590-T1	note	TransMembrane:3 (o47-66i123-145o309-333i)
TetragonulaCarbonaria_011591-T1	note	TransMembrane:1 (i69-93o)
TetragonulaCarbonaria_011592-T1	note	TransMembrane:1 (i42-65o)
TetragonulaCarbonaria_011600-T1	note	TransMembrane:1 (o61-86i)
TetragonulaCarbonaria_011624-T1	note	TransMembrane:6 (o12-32i91-109o121-153i204-225o237-254i266-286o)
TetragonulaCarbonaria_011627-T1	note	TransMembrane:5 (o34-60i72-92o104-120i194-224o244-267i)
TetragonulaCarbonaria_011628-T1	note	TransMembrane:2 (o483-503i1656-1675o)
TetragonulaCarbonaria_011643-T1	note	TransMembrane:1 (n4-15c20/21o294-313i)
TetragonulaCarbonaria_011646-T1	note	TransMembrane:1 (n8-18c22/23o481-506i)
TetragonulaCarbonaria_011649-T1	note	TransMembrane:1 (n4-15c21/22o643-665i)
TetragonulaCarbonaria_011651-T1	note	TransMembrane:2 (o587-610i783-807o)
TetragonulaCarbonaria_011658-T1	note	TransMembrane:1 (o189-208i)
TetragonulaCarbonaria_011676-T1	note	TransMembrane:1 (n4-15c20/21o1251-1273i)
TetragonulaCarbonaria_011689-T1	note	TransMembrane:7 (i408-428o608-627i648-668o674-691i712-733o761-778i790-812o)
TetragonulaCarbonaria_011691-T1	note	TransMembrane:10 (i115-137o149-169i354-373o379-397i916-936o942-964i994-1014o1020-1042i1049-1067o1082-1100i)
TetragonulaCarbonaria_011693-T1	note	TransMembrane:1 (i304-324o)
TetragonulaCarbonaria_011696-T1	note	TransMembrane:12 (i12-34o61-81i88-106o112-135i147-165o171-192i260-279o299-317i324-346o358-382i394-414o420-445i)
TetragonulaCarbonaria_011700-T1	note	TransMembrane:5 (i160-181o217-236i248-269o281-300i321-338o)
TetragonulaCarbonaria_011707-T1	note	TransMembrane:12 (i22-45o179-196i203-221o227-249i261-284o290-308i397-414o426-447i454-474o480-504i516-537o543-563i)
TetragonulaCarbonaria_011717-T1	note	TransMembrane:1 (i178-196o)
TetragonulaCarbonaria_011725-T1	note	TransMembrane:1 (i96-114o)
TetragonulaCarbonaria_011728-T1	note	TransMembrane:1 (n7-18c23/24o422-442i)
TetragonulaCarbonaria_011751-T1	note	TransMembrane:7 (o347-370i377-400o420-450i462-480o486-505i526-542o572-596i)
TetragonulaCarbonaria_011752-T1	note	TransMembrane:7 (o448-467i479-502o522-549i561-584o590-610i622-641o675-693i)
TetragonulaCarbonaria_011755-T1	note	TransMembrane:7 (o730-747i759-782o802-826i838-862o868-888i900-918o947-971i)
TetragonulaCarbonaria_011760-T1	note	TransMembrane:1 (i90-106o)
TetragonulaCarbonaria_011770-T1	note	TransMembrane:4 (i53-70o90-117i129-150o180-205i)
TetragonulaCarbonaria_011795-T1	note	TransMembrane:1 (o635-657i)
TetragonulaCarbonaria_011799-T1	note	TransMembrane:6 (i43-62o82-105i117-139o223-242i263-284o296-322i)
TetragonulaCarbonaria_011804-T1	note	TransMembrane:5 (n3-16c21/22o37-57i81-102o140-160i180-197o203-225i)
TetragonulaCarbonaria_011807-T1	note	TransMembrane:1 (i12-30o)
TetragonulaCarbonaria_011808-T1	note	TransMembrane:1 (n13-24c29/30o781-802i)
TetragonulaCarbonaria_011811-T1	note	TransMembrane:2 (i21-39o45-66i)
TetragonulaCarbonaria_011814-T1	note	TransMembrane:9 (o19-39i51-71o83-107i119-140o160-180i187-211o226-245i257-277o289-309i)
TetragonulaCarbonaria_011815-T1	note	TransMembrane:3 (i21-54o79-110i146-165o)
TetragonulaCarbonaria_011819-T1	note	TransMembrane:8 (i120-141o147-163i170-187o207-224i245-271o306-324i375-395o458-480i)
TetragonulaCarbonaria_011819-T2	note	TransMembrane:8 (i120-141o147-163i170-187o207-224i245-267o273-294i306-327o375-401i)
TetragonulaCarbonaria_011822-T1	note	TransMembrane:12 (i12-30o67-92i99-118o124-146i167-188o216-236i243-260o266-284i296-320o351-375i387-407o623-640i)
TetragonulaCarbonaria_011823-T1	note	TransMembrane:1 (i7-25o)
TetragonulaCarbonaria_011826-T1	note	TransMembrane:8 (i64-85o233-250i271-294o300-321i333-353o373-392i413-434o454-475i)
TetragonulaCarbonaria_011829-T1	note	TransMembrane:1 (n5-16c21/22o694-715i)
TetragonulaCarbonaria_011833-T1	note	TransMembrane:9 (o118-143i225-243o249-274i281-299o311-328i340-363o375-393i405-425o431-449i)
TetragonulaCarbonaria_011847-T1	note	TransMembrane:1 (n5-13c18/19o314-336i)
TetragonulaCarbonaria_011847-T2	note	TransMembrane:1 (n5-13c18/19o314-336i)
TetragonulaCarbonaria_011853-T1	note	TransMembrane:1 (o20-38i)
TetragonulaCarbonaria_011858-T1	note	TransMembrane:1 (o468-486i)
TetragonulaCarbonaria_011863-T1	note	TransMembrane:2 (o1405-1426i1447-1475o)
TetragonulaCarbonaria_011871-T1	note	TransMembrane:1 (o180-203i)
TetragonulaCarbonaria_011884-T1	note	TransMembrane:10 (o101-119i131-148o154-174i186-213o233-251i272-295o315-333i415-438o444-466i478-496o)
TetragonulaCarbonaria_011897-T1	note	TransMembrane:1 (n8-19c23/24o503-522i)
TetragonulaCarbonaria_011898-T1	note	TransMembrane:2 (o522-540i552-574o)
TetragonulaCarbonaria_011910-T1	note	TransMembrane:1 (i155-177o)
TetragonulaCarbonaria_011918-T1	note	TransMembrane:1 (o38-64i)
TetragonulaCarbonaria_011934-T1	note	TransMembrane:1 (i76-100o)
TetragonulaCarbonaria_011939-T1	note	TransMembrane:2 (n6-17c22/23o68-93i105-127o)
TetragonulaCarbonaria_011940-T1	note	TransMembrane:2 (i9-32o445-466i)
TetragonulaCarbonaria_011942-T1	note	TransMembrane:3 (i7-29o64-87i118-141o)
TetragonulaCarbonaria_011945-T1	note	TransMembrane:1 (o296-325i)
TetragonulaCarbonaria_011946-T1	note	TransMembrane:1 (o72-91i)
TetragonulaCarbonaria_011983-T1	note	TransMembrane:1 (o6-26i)
TetragonulaCarbonaria_011992-T1	note	TransMembrane:8 (i109-134o146-163i184-203o209-228i240-260o266-289i301-319o339-359i)
TetragonulaCarbonaria_011997-T1	note	TransMembrane:1 (i48-73o)
TetragonulaCarbonaria_011998-T1	note	TransMembrane:9 (o999-1016i1258-1278o1298-1316i1323-1339o1351-1374i1386-1406o1426-1447i1468-1489o1509-1531i)
TetragonulaCarbonaria_012005-T1	note	TransMembrane:1 (i352-372o)
TetragonulaCarbonaria_012006-T1	note	TransMembrane:1 (o211-230i)
TetragonulaCarbonaria_012014-T1	note	TransMembrane:1 (o1244-1264i)
TetragonulaCarbonaria_012022-T1	note	TransMembrane:12 (i57-74o86-108i129-157o209-230i242-269o289-306i318-339o429-454i466-491o497-520i541-564o584-609i)
TetragonulaCarbonaria_012023-T1	note	TransMembrane:4 (i146-165o177-198i235-256o262-283i)
TetragonulaCarbonaria_012027-T1	note	TransMembrane:4 (o350-367i379-398o479-502i509-528o)
TetragonulaCarbonaria_012030-T1	note	TransMembrane:11 (i52-72o111-132i144-161o173-202i214-232o238-259i304-325o337-357i378-399o411-434i446-470o)
TetragonulaCarbonaria_012037-T1	note	TransMembrane:4 (i25-43o100-122i159-177o197-219i)
TetragonulaCarbonaria_012042-T1	note	TransMembrane:1 (n6-13c17/18o194-219i)
TetragonulaCarbonaria_012050-T1	note	TransMembrane:1 (i118-140o)
TetragonulaCarbonaria_012051-T1	note	TransMembrane:1 (o6-22i)
TetragonulaCarbonaria_012057-T1	note	TransMembrane:1 (o523-546i)
TetragonulaCarbonaria_012059-T1	note	TransMembrane:1 (o64-85i)
TetragonulaCarbonaria_012063-T1	note	TransMembrane:1 (o20-37i)
TetragonulaCarbonaria_012092-T1	note	TransMembrane:17 (o41-60i81-101o198-218i230-251o263-283i466-485o491-510i541-565o571-590i655-677o697-716i1019-1039o1086-1112i1124-1145o1165-1198i1271-1292o1304-1325i)
TetragonulaCarbonaria_012097-T1	note	TransMembrane:6 (i90-111o131-156i314-334o340-362i374-395o401-419i)
TetragonulaCarbonaria_012101-T1	note	TransMembrane:6 (i12-32o60-76i88-107o113-132i144-165o185-203i)
TetragonulaCarbonaria_012104-T1	note	TransMembrane:4 (i36-58o64-85i183-202o217-237i)
TetragonulaCarbonaria_012105-T1	note	TransMembrane:4 (i12-32o38-56i68-88o108-126i)
TetragonulaCarbonaria_012106-T1	note	TransMembrane:2 (i71-90o105-125i)
TetragonulaCarbonaria_012107-T1	note	TransMembrane:3 (i36-58o64-86i98-115o)
TetragonulaCarbonaria_012110-T1	note	TransMembrane:1 (i77-98o)
TetragonulaCarbonaria_012137-T1	note	TransMembrane:3 (o92-117i215-234o249-269i)
TetragonulaCarbonaria_012140-T1	note	TransMembrane:1 (i63-83o)
TetragonulaCarbonaria_012142-T1	note	TransMembrane:1 (i165-187o)
TetragonulaCarbonaria_012165-T1	note	TransMembrane:3 (o6-27i34-60o66-85i)
TetragonulaCarbonaria_012167-T1	note	TransMembrane:10 (i238-260o266-287i314-331o555-577i589-608o620-645i666-690o717-739i769-789o795-818i)
TetragonulaCarbonaria_012172-T1	note	TransMembrane:2 (o12-30i121-146o)
TetragonulaCarbonaria_012173-T1	note	TransMembrane:5 (i74-91o103-125i201-221o292-319i340-363o)
TetragonulaCarbonaria_012175-T1	note	TransMembrane:8 (o14-37i58-79o85-102i109-128o140-161i185-202o208-227i239-257o)
TetragonulaCarbonaria_012176-T1	note	TransMembrane:10 (i12-31o43-61i81-98o104-124i136-154o160-177i189-209o221-241i253-273o279-302i)
TetragonulaCarbonaria_012178-T1	note	TransMembrane:1 (n6-17c22/23o438-460i)
TetragonulaCarbonaria_012181-T1	note	TransMembrane:3 (i20-39o51-69i81-99o)
TetragonulaCarbonaria_012182-T1	note	TransMembrane:2 (o1019-1036i1043-1063o)
TetragonulaCarbonaria_012183-T1	note	TransMembrane:1 (i81-107o)
TetragonulaCarbonaria_012190-T1	note	TransMembrane:1 (i174-196o)
TetragonulaCarbonaria_012199-T1	note	TransMembrane:1 (o441-458i)
TetragonulaCarbonaria_012201-T1	note	TransMembrane:4 (i20-40o102-121i133-154o198-218i)
TetragonulaCarbonaria_012214-T1	note	TransMembrane:1 (o239-260i)
TetragonulaCarbonaria_012219-T1	note	TransMembrane:1 (o14-32i)
TetragonulaCarbonaria_012221-T1	note	TransMembrane:1 (o20-44i)
TetragonulaCarbonaria_012225-T1	note	TransMembrane:1 (o36-56i)
TetragonulaCarbonaria_012235-T1	note	TransMembrane:1 (n5-15c19/20o634-657i)
TetragonulaCarbonaria_012238-T1	note	TransMembrane:1 (o122-139i)
TetragonulaCarbonaria_012243-T1	note	TransMembrane:7 (o32-55i67-92o112-132i153-172o212-233i264-284o304-324i)
TetragonulaCarbonaria_012244-T1	note	TransMembrane:6 (n3-13c20/21o270-290i302-325o337-363i375-393o409-429i455-473o)
TetragonulaCarbonaria_012249-T1	note	TransMembrane:7 (i26-46o52-68i102-119o139-157i164-181o187-204i216-240o)
TetragonulaCarbonaria_012261-T1	note	TransMembrane:2 (o12-32i39-57o)
TetragonulaCarbonaria_012286-T1	note	TransMembrane:1 (o1009-1028i)
TetragonulaCarbonaria_012290-T1	note	TransMembrane:1 (i184-208o)
TetragonulaCarbonaria_012299-T1	note	TransMembrane:5 (o6-30i51-71o127-150i182-202o208-225i)
[truncated: 1,904 more rows]
