# Supplementary material for: Prevalent bee venom genes evolved before the aculeate stinger and eusociality
Source: BMC Biol. 2023 Oct 23;21:229. doi: 10.1186/s12915-023-01656-5 (PMC10591384; doi:10.1186/s12915-023-01656-5)
Supplement: Supplementary file 39 — Additional file 39. Genome annotation of Tetragonula carbonaria. [file 12915_2023_1656_MOESM39_ESM.zip › Tetragonula_carbonaria.annotation.funannotate.with.RNAseq.Oct2020/annotations/annotations.eggnog.txt]

TetragonulaCarbonaria_000001-T1	note	EggNog:ENOG41032G7
TetragonulaCarbonaria_000001-T1	note	COG:S
TetragonulaCarbonaria_000002-T1	note	EggNog:ENOG41032QG
TetragonulaCarbonaria_000002-T1	note	COG:E
TetragonulaCarbonaria_000003-T1	note	EggNog:ENOG41034UV
TetragonulaCarbonaria_000003-T1	note	COG:S
TetragonulaCarbonaria_000004-T1	note	EggNog:ENOG410328Y
TetragonulaCarbonaria_000004-T1	note	COG:T
TetragonulaCarbonaria_000006-T1	note	EggNog:ENOG41036GF
TetragonulaCarbonaria_000006-T1	note	COG:Z
TetragonulaCarbonaria_000009-T1	note	EggNog:ENOG41032XE
TetragonulaCarbonaria_000009-T1	note	COG:S
TetragonulaCarbonaria_000011-T1	note	EggNog:ENOG41038C5
TetragonulaCarbonaria_000011-T1	note	COG:T
TetragonulaCarbonaria_000013-T1	note	EggNog:ENOG4103GUP
TetragonulaCarbonaria_000014-T1	note	EggNog:ENOG4103HNS
TetragonulaCarbonaria_000014-T1	note	COG:T
TetragonulaCarbonaria_000018-T1	note	EggNog:ENOG410W065
TetragonulaCarbonaria_000020-T1	note	EggNog:ENOG41035KK
TetragonulaCarbonaria_000020-T1	note	COG:E
TetragonulaCarbonaria_000023-T1	note	EggNog:ENOG41036T9
TetragonulaCarbonaria_000023-T1	note	COG:V
TetragonulaCarbonaria_000023-T2	note	EggNog:ENOG41036T9
TetragonulaCarbonaria_000023-T2	note	COG:V
TetragonulaCarbonaria_000024-T1	note	EggNog:ENOG41035Y5
TetragonulaCarbonaria_000024-T1	note	COG:I
TetragonulaCarbonaria_000025-T1	note	EggNog:ENOG41032CV
TetragonulaCarbonaria_000025-T1	note	COG:Z
TetragonulaCarbonaria_000028-T1	note	EggNog:ENOG41039KQ
TetragonulaCarbonaria_000028-T1	note	COG:O,W
TetragonulaCarbonaria_000032-T1	note	EggNog:ENOG410371Z
TetragonulaCarbonaria_000032-T1	note	COG:H
TetragonulaCarbonaria_000033-T1	note	EggNog:ENOG41038TR
TetragonulaCarbonaria_000033-T1	note	COG:C
TetragonulaCarbonaria_000034-T1	note	EggNog:ENOG41033GF
TetragonulaCarbonaria_000034-T1	note	COG:A
TetragonulaCarbonaria_000035-T1	note	EggNog:ENOG41033Y8
TetragonulaCarbonaria_000035-T1	note	COG:K
TetragonulaCarbonaria_000036-T1	note	EggNog:ENOG41036CZ
TetragonulaCarbonaria_000036-T1	note	COG:S
TetragonulaCarbonaria_000037-T1	note	EggNog:ENOG410326Z
TetragonulaCarbonaria_000037-T1	note	COG:O
TetragonulaCarbonaria_000038-T1	note	EggNog:ENOG41035S5
TetragonulaCarbonaria_000038-T1	note	COG:Q
TetragonulaCarbonaria_000039-T1	note	EggNog:ENOG4103868
TetragonulaCarbonaria_000039-T1	note	COG:S
TetragonulaCarbonaria_000040-T1	note	EggNog:ENOG41037QA
TetragonulaCarbonaria_000040-T1	note	COG:S
TetragonulaCarbonaria_000041-T1	note	EggNog:ENOG410358B
TetragonulaCarbonaria_000041-T1	note	COG:T
TetragonulaCarbonaria_000042-T1	note	EggNog:ENOG410377B
TetragonulaCarbonaria_000042-T1	note	COG:S
TetragonulaCarbonaria_000043-T1	note	EggNog:ENOG410358B
TetragonulaCarbonaria_000043-T1	note	COG:T
TetragonulaCarbonaria_000046-T1	note	EggNog:ENOG410358B
TetragonulaCarbonaria_000046-T1	note	COG:T
TetragonulaCarbonaria_000047-T1	note	EggNog:ENOG410358B
TetragonulaCarbonaria_000047-T1	note	COG:T
TetragonulaCarbonaria_000048-T1	note	EggNog:ENOG410V97X
TetragonulaCarbonaria_000048-T1	note	COG:T
TetragonulaCarbonaria_000049-T1	note	EggNog:ENOG41033RP
TetragonulaCarbonaria_000049-T1	note	COG:O
TetragonulaCarbonaria_000050-T1	note	EggNog:ENOG41035DM
TetragonulaCarbonaria_000050-T1	note	COG:O
TetragonulaCarbonaria_000052-T1	note	EggNog:ENOG410V4BE
TetragonulaCarbonaria_000052-T1	note	COG:P
TetragonulaCarbonaria_000053-T1	note	EggNog:ENOG41033PZ
TetragonulaCarbonaria_000053-T1	note	COG:S
TetragonulaCarbonaria_000054-T1	note	EggNog:ENOG41033PZ
TetragonulaCarbonaria_000054-T1	note	COG:S
TetragonulaCarbonaria_000084-T1	note	EggNog:ENOG410W2J2
TetragonulaCarbonaria_000084-T1	note	COG:A
TetragonulaCarbonaria_000089-T1	note	EggNog:ENOG41034CY
TetragonulaCarbonaria_000089-T1	note	COG:A
TetragonulaCarbonaria_000092-T1	note	EggNog:ENOG4103I1W
TetragonulaCarbonaria_000092-T1	note	COG:K
TetragonulaCarbonaria_000093-T1	note	EggNog:ENOG41034HM
TetragonulaCarbonaria_000093-T1	note	COG:T,V
TetragonulaCarbonaria_000095-T1	note	EggNog:ENOG41037DP
TetragonulaCarbonaria_000096-T1	note	EggNog:ENOG41036MQ
TetragonulaCarbonaria_000096-T1	note	COG:S
TetragonulaCarbonaria_000097-T1	note	EggNog:ENOG41036MQ
TetragonulaCarbonaria_000097-T1	note	COG:S
TetragonulaCarbonaria_000098-T1	note	EggNog:ENOG41036MQ
TetragonulaCarbonaria_000098-T1	note	COG:S
TetragonulaCarbonaria_000101-T1	note	EggNog:ENOG41033I3
TetragonulaCarbonaria_000101-T1	note	COG:T
TetragonulaCarbonaria_000104-T1	note	EggNog:ENOG41037Y6
TetragonulaCarbonaria_000104-T1	note	COG:Z
TetragonulaCarbonaria_000105-T1	note	EggNog:ENOG41035A2
TetragonulaCarbonaria_000105-T1	note	COG:U
TetragonulaCarbonaria_000106-T1	note	EggNog:ENOG4103373
TetragonulaCarbonaria_000106-T1	note	COG:C
TetragonulaCarbonaria_000107-T1	note	EggNog:ENOG41032TJ
TetragonulaCarbonaria_000107-T1	note	COG:E
TetragonulaCarbonaria_000108-T1	note	EggNog:ENOG410365M
TetragonulaCarbonaria_000108-T1	note	COG:K
TetragonulaCarbonaria_000111-T1	note	EggNog:ENOG41039RF
TetragonulaCarbonaria_000111-T1	note	COG:K
TetragonulaCarbonaria_000111-T2	note	EggNog:ENOG41039RF
TetragonulaCarbonaria_000111-T2	note	COG:K
TetragonulaCarbonaria_000113-T1	note	EggNog:ENOG41039RF
TetragonulaCarbonaria_000113-T1	note	COG:K
TetragonulaCarbonaria_000154-T1	note	EggNog:ENOG41033JZ
TetragonulaCarbonaria_000154-T1	note	COG:T
TetragonulaCarbonaria_000154-T2	note	EggNog:ENOG41033JZ
TetragonulaCarbonaria_000154-T2	note	COG:T
TetragonulaCarbonaria_000154-T3	note	EggNog:ENOG41033JZ
TetragonulaCarbonaria_000154-T3	note	COG:T
TetragonulaCarbonaria_000154-T4	note	EggNog:ENOG41033JZ
TetragonulaCarbonaria_000154-T4	note	COG:T
TetragonulaCarbonaria_000154-T5	note	EggNog:ENOG41033JZ
TetragonulaCarbonaria_000154-T5	note	COG:T
TetragonulaCarbonaria_000155-T1	note	EggNog:ENOG41036PJ
TetragonulaCarbonaria_000155-T1	note	COG:S
TetragonulaCarbonaria_000156-T1	note	EggNog:ENOG4103415
TetragonulaCarbonaria_000156-T1	note	COG:V
TetragonulaCarbonaria_000158-T1	note	EggNog:ENOG4103415
TetragonulaCarbonaria_000158-T1	note	COG:V
TetragonulaCarbonaria_000163-T1	note	EggNog:ENOG41032XR
TetragonulaCarbonaria_000163-T1	note	COG:J
TetragonulaCarbonaria_000164-T1	note	EggNog:ENOG41037V1
TetragonulaCarbonaria_000164-T1	note	COG:H
TetragonulaCarbonaria_000165-T1	note	EggNog:ENOG410347U
TetragonulaCarbonaria_000165-T1	note	COG:S
TetragonulaCarbonaria_000166-T1	note	EggNog:ENOG41033U5
TetragonulaCarbonaria_000166-T1	note	COG:O
TetragonulaCarbonaria_000167-T1	note	EggNog:ENOG41033KB
TetragonulaCarbonaria_000167-T1	note	COG:S
TetragonulaCarbonaria_000170-T1	note	EggNog:ENOG41036CR
TetragonulaCarbonaria_000170-T1	note	COG:K
TetragonulaCarbonaria_000221-T1	note	EggNog:ENOG410333E
TetragonulaCarbonaria_000221-T1	note	COG:J
TetragonulaCarbonaria_000222-T1	note	EggNog:ENOG41033PQ
TetragonulaCarbonaria_000222-T1	note	COG:U
TetragonulaCarbonaria_000223-T1	note	EggNog:ENOG410361G
TetragonulaCarbonaria_000223-T1	note	COG:P,T
TetragonulaCarbonaria_000224-T1	note	EggNog:ENOG4103H46
TetragonulaCarbonaria_000224-T1	note	COG:T
TetragonulaCarbonaria_000225-T1	note	EggNog:ENOG410398N
TetragonulaCarbonaria_000225-T1	note	COG:K
TetragonulaCarbonaria_000226-T1	note	EggNog:ENOG410335U
TetragonulaCarbonaria_000226-T1	note	COG:L
TetragonulaCarbonaria_000227-T1	note	EggNog:ENOG41031XW
TetragonulaCarbonaria_000227-T1	note	COG:Z
TetragonulaCarbonaria_000228-T1	note	EggNog:ENOG41038FK
TetragonulaCarbonaria_000228-T1	note	COG:L
TetragonulaCarbonaria_000229-T1	note	EggNog:ENOG41033A8
TetragonulaCarbonaria_000229-T1	note	COG:K
TetragonulaCarbonaria_000230-T1	note	EggNog:ENOG410369V
TetragonulaCarbonaria_000230-T1	note	COG:S
TetragonulaCarbonaria_000231-T1	note	EggNog:ENOG41037Y4
TetragonulaCarbonaria_000231-T1	note	COG:J
TetragonulaCarbonaria_000232-T1	note	EggNog:ENOG410329D
TetragonulaCarbonaria_000232-T1	note	COG:T
TetragonulaCarbonaria_000235-T1	note	EggNog:ENOG41035PF
TetragonulaCarbonaria_000235-T1	note	COG:U
TetragonulaCarbonaria_000236-T1	note	EggNog:ENOG41035XZ
TetragonulaCarbonaria_000236-T1	note	COG:S
TetragonulaCarbonaria_000237-T1	note	EggNog:ENOG410339R
TetragonulaCarbonaria_000237-T1	note	COG:T,U
TetragonulaCarbonaria_000238-T1	note	EggNog:ENOG410345I
TetragonulaCarbonaria_000238-T1	note	COG:G
TetragonulaCarbonaria_000239-T1	note	EggNog:ENOG410340R
TetragonulaCarbonaria_000239-T1	note	COG:O
TetragonulaCarbonaria_000240-T1	note	EggNog:ENOG4103863
TetragonulaCarbonaria_000240-T1	note	COG:S
TetragonulaCarbonaria_000241-T1	note	EggNog:ENOG41032BA
TetragonulaCarbonaria_000241-T1	note	COG:G
TetragonulaCarbonaria_000242-T1	note	EggNog:ENOG4103I64
TetragonulaCarbonaria_000242-T1	note	COG:T
TetragonulaCarbonaria_000243-T1	note	EggNog:ENOG41034I9
TetragonulaCarbonaria_000243-T1	note	COG:T
TetragonulaCarbonaria_000244-T1	note	EggNog:ENOG410V664
TetragonulaCarbonaria_000244-T1	note	COG:S
TetragonulaCarbonaria_000245-T1	note	EggNog:ENOG41036HD
TetragonulaCarbonaria_000245-T1	note	COG:O
TetragonulaCarbonaria_000246-T1	note	EggNog:ENOG41037FV
TetragonulaCarbonaria_000246-T1	note	COG:S
TetragonulaCarbonaria_000247-T1	note	EggNog:ENOG41034DS
TetragonulaCarbonaria_000247-T1	note	COG:S
TetragonulaCarbonaria_000248-T1	note	EggNog:ENOG4103807
TetragonulaCarbonaria_000248-T1	note	COG:J
TetragonulaCarbonaria_000249-T1	note	EggNog:ENOG41032MX
TetragonulaCarbonaria_000249-T1	note	COG:S
TetragonulaCarbonaria_000250-T1	note	EggNog:ENOG4103HFZ
TetragonulaCarbonaria_000250-T1	note	COG:K
TetragonulaCarbonaria_000251-T1	note	EggNog:ENOG4103GMZ
TetragonulaCarbonaria_000251-T1	note	COG:S
TetragonulaCarbonaria_000252-T1	note	EggNog:ENOG41033Q1
TetragonulaCarbonaria_000252-T1	note	COG:U
TetragonulaCarbonaria_000253-T1	note	EggNog:ENOG41035PN
TetragonulaCarbonaria_000253-T1	note	COG:J
TetragonulaCarbonaria_000254-T1	note	EggNog:ENOG41036U2
TetragonulaCarbonaria_000254-T1	note	COG:S
TetragonulaCarbonaria_000255-T1	note	EggNog:ENOG41035W3
TetragonulaCarbonaria_000255-T1	note	COG:K,U
TetragonulaCarbonaria_000256-T1	note	EggNog:ENOG41038HJ
TetragonulaCarbonaria_000256-T1	note	COG:V
TetragonulaCarbonaria_000258-T1	note	EggNog:ENOG410373J
TetragonulaCarbonaria_000258-T1	note	COG:S
TetragonulaCarbonaria_000261-T1	note	EggNog:ENOG41033XV
TetragonulaCarbonaria_000261-T1	note	COG:P
TetragonulaCarbonaria_000263-T1	note	EggNog:ENOG41037U9
TetragonulaCarbonaria_000264-T1	note	EggNog:ENOG41035KH
TetragonulaCarbonaria_000264-T1	note	COG:I
TetragonulaCarbonaria_000266-T1	note	EggNog:ENOG4103I23
TetragonulaCarbonaria_000266-T1	note	COG:L
TetragonulaCarbonaria_000267-T1	note	EggNog:ENOG4103B49
TetragonulaCarbonaria_000270-T1	note	EggNog:ENOG4103HZU
TetragonulaCarbonaria_000270-T1	note	COG:S
TetragonulaCarbonaria_000271-T1	note	EggNog:ENOG4103HZU
TetragonulaCarbonaria_000271-T1	note	COG:S
TetragonulaCarbonaria_000272-T1	note	EggNog:ENOG4103HZU
TetragonulaCarbonaria_000272-T1	note	COG:S
TetragonulaCarbonaria_000273-T1	note	EggNog:ENOG41032E8
TetragonulaCarbonaria_000273-T1	note	COG:O
TetragonulaCarbonaria_000276-T1	note	EggNog:ENOG4103HZB
TetragonulaCarbonaria_000278-T1	note	EggNog:ENOG41033ZH
TetragonulaCarbonaria_000278-T1	note	COG:S
TetragonulaCarbonaria_000279-T1	note	EggNog:ENOG4103GJ5
TetragonulaCarbonaria_000280-T1	note	EggNog:ENOG4103I45
TetragonulaCarbonaria_000280-T1	note	COG:S
TetragonulaCarbonaria_000281-T1	note	EggNog:ENOG41039IU
TetragonulaCarbonaria_000281-T1	note	COG:S
TetragonulaCarbonaria_000282-T1	note	EggNog:ENOG41033SA
TetragonulaCarbonaria_000282-T1	note	COG:Q
TetragonulaCarbonaria_000286-T1	note	EggNog:ENOG41036ZF
TetragonulaCarbonaria_000286-T1	note	COG:K
TetragonulaCarbonaria_000290-T1	note	EggNog:ENOG4103HDP
TetragonulaCarbonaria_000290-T1	note	COG:T
TetragonulaCarbonaria_000290-T2	note	EggNog:ENOG4103HDP
TetragonulaCarbonaria_000290-T2	note	COG:T
TetragonulaCarbonaria_000290-T3	note	EggNog:ENOG4103HDP
TetragonulaCarbonaria_000290-T3	note	COG:T
TetragonulaCarbonaria_000291-T1	note	EggNog:ENOG4103729
TetragonulaCarbonaria_000291-T1	note	COG:S
TetragonulaCarbonaria_000292-T1	note	EggNog:ENOG41035S7
TetragonulaCarbonaria_000292-T1	note	COG:F
TetragonulaCarbonaria_000295-T1	note	EggNog:ENOG4103H78
TetragonulaCarbonaria_000295-T1	note	COG:O
TetragonulaCarbonaria_000298-T1	note	EggNog:ENOG41033GN
TetragonulaCarbonaria_000298-T1	note	COG:O
TetragonulaCarbonaria_000301-T1	note	EggNog:ENOG41033GN
TetragonulaCarbonaria_000301-T1	note	COG:O
TetragonulaCarbonaria_000303-T1	note	EggNog:ENOG41033GN
TetragonulaCarbonaria_000303-T1	note	COG:O
TetragonulaCarbonaria_000306-T1	note	EggNog:ENOG41033YN
TetragonulaCarbonaria_000306-T1	note	COG:U
TetragonulaCarbonaria_000307-T1	note	EggNog:ENOG41032CG
TetragonulaCarbonaria_000307-T1	note	COG:L
TetragonulaCarbonaria_000308-T1	note	EggNog:ENOG4103377
TetragonulaCarbonaria_000308-T1	note	COG:S
TetragonulaCarbonaria_000311-T1	note	EggNog:ENOG410361T
TetragonulaCarbonaria_000311-T1	note	COG:E
TetragonulaCarbonaria_000312-T1	note	EggNog:ENOG4103765
TetragonulaCarbonaria_000312-T1	note	COG:C
TetragonulaCarbonaria_000313-T1	note	EggNog:ENOG410378I
TetragonulaCarbonaria_000313-T1	note	COG:S
TetragonulaCarbonaria_000314-T1	note	EggNog:ENOG410378I
TetragonulaCarbonaria_000314-T1	note	COG:S
TetragonulaCarbonaria_000315-T1	note	EggNog:ENOG41035FA
TetragonulaCarbonaria_000315-T1	note	COG:T
TetragonulaCarbonaria_000316-T1	note	EggNog:ENOG410370G
TetragonulaCarbonaria_000316-T1	note	COG:J
TetragonulaCarbonaria_000317-T1	note	EggNog:ENOG41036CT
TetragonulaCarbonaria_000317-T1	note	COG:T
TetragonulaCarbonaria_000318-T1	note	EggNog:ENOG41034KD
TetragonulaCarbonaria_000318-T1	note	COG:S
TetragonulaCarbonaria_000319-T1	note	EggNog:ENOG41039CP
TetragonulaCarbonaria_000320-T1	note	EggNog:ENOG41033VA
TetragonulaCarbonaria_000320-T1	note	COG:L
TetragonulaCarbonaria_000321-T1	note	EggNog:ENOG41035JZ
TetragonulaCarbonaria_000321-T1	note	COG:F
TetragonulaCarbonaria_000322-T1	note	EggNog:ENOG410343S
TetragonulaCarbonaria_000322-T1	note	COG:A
TetragonulaCarbonaria_000323-T1	note	EggNog:ENOG4103HD4
TetragonulaCarbonaria_000323-T1	note	COG:K
TetragonulaCarbonaria_000330-T1	note	EggNog:ENOG41036IB
TetragonulaCarbonaria_000330-T1	note	COG:S
TetragonulaCarbonaria_000342-T1	note	EggNog:ENOG41036JY
TetragonulaCarbonaria_000342-T1	note	COG:S
TetragonulaCarbonaria_000343-T1	note	EggNog:ENOG41036JY
TetragonulaCarbonaria_000343-T1	note	COG:S
TetragonulaCarbonaria_000344-T1	note	EggNog:ENOG4103HD4
TetragonulaCarbonaria_000344-T1	note	COG:K
TetragonulaCarbonaria_000350-T1	note	EggNog:ENOG4103775
TetragonulaCarbonaria_000350-T1	note	COG:S
TetragonulaCarbonaria_000351-T1	note	EggNog:ENOG4103775
TetragonulaCarbonaria_000351-T1	note	COG:S
TetragonulaCarbonaria_000354-T1	note	EggNog:ENOG41039A3
TetragonulaCarbonaria_000354-T1	note	COG:K
TetragonulaCarbonaria_000357-T1	note	EggNog:ENOG41032KB
TetragonulaCarbonaria_000357-T1	note	COG:J
TetragonulaCarbonaria_000360-T1	note	EggNog:ENOG41033HH
TetragonulaCarbonaria_000360-T1	note	COG:Z
TetragonulaCarbonaria_000371-T1	note	EggNog:ENOG41032DN
TetragonulaCarbonaria_000371-T1	note	COG:G,I
TetragonulaCarbonaria_000372-T1	note	EggNog:ENOG4113SS1
TetragonulaCarbonaria_000372-T1	note	COG:B
TetragonulaCarbonaria_000376-T1	note	EggNog:ENOG41032G3
TetragonulaCarbonaria_000376-T1	note	COG:T,U
TetragonulaCarbonaria_000383-T1	note	EggNog:ENOG410VYHP
TetragonulaCarbonaria_000383-T1	note	COG:S
TetragonulaCarbonaria_000384-T1	note	EggNog:ENOG41035C9
TetragonulaCarbonaria_000384-T1	note	COG:L
TetragonulaCarbonaria_000385-T1	note	EggNog:ENOG41034R2
TetragonulaCarbonaria_000385-T1	note	COG:M,W
TetragonulaCarbonaria_000387-T1	note	EggNog:ENOG41034R2
TetragonulaCarbonaria_000387-T1	note	COG:M,W
TetragonulaCarbonaria_000389-T1	note	EggNog:ENOG41039AR
TetragonulaCarbonaria_000389-T1	note	COG:U
TetragonulaCarbonaria_000390-T1	note	EggNog:ENOG41039YP
TetragonulaCarbonaria_000390-T1	note	COG:O
TetragonulaCarbonaria_000391-T1	note	EggNog:ENOG41036CI
TetragonulaCarbonaria_000391-T1	note	COG:O
TetragonulaCarbonaria_000392-T1	note	EggNog:ENOG41033N7
TetragonulaCarbonaria_000392-T1	note	COG:O
TetragonulaCarbonaria_000393-T1	note	EggNog:ENOG41036A2
TetragonulaCarbonaria_000393-T1	note	COG:O
TetragonulaCarbonaria_000394-T1	note	EggNog:ENOG41032HD
TetragonulaCarbonaria_000394-T1	note	COG:O
TetragonulaCarbonaria_000395-T1	note	EggNog:ENOG41034FG
TetragonulaCarbonaria_000395-T1	note	COG:F
TetragonulaCarbonaria_000396-T1	note	EggNog:ENOG410341Q
TetragonulaCarbonaria_000396-T1	note	COG:T
TetragonulaCarbonaria_000397-T1	note	EggNog:ENOG410341Q
TetragonulaCarbonaria_000397-T1	note	COG:T
TetragonulaCarbonaria_000398-T1	note	EggNog:ENOG41038ZI
TetragonulaCarbonaria_000398-T1	note	COG:S
TetragonulaCarbonaria_000404-T1	note	EggNog:ENOG41KOG3510
TetragonulaCarbonaria_000404-T1	note	COG:S
TetragonulaCarbonaria_000405-T1	note	EggNog:ENOG410V4KS
TetragonulaCarbonaria_000405-T1	note	COG:T
TetragonulaCarbonaria_000406-T1	note	EggNog:ENOG410V4KS
TetragonulaCarbonaria_000406-T1	note	COG:T
TetragonulaCarbonaria_000417-T1	note	EggNog:ENOG4103HJH
TetragonulaCarbonaria_000417-T1	note	COG:T
TetragonulaCarbonaria_000451-T1	note	EggNog:ENOG410371J
TetragonulaCarbonaria_000451-T1	note	COG:S
TetragonulaCarbonaria_000453-T1	note	EggNog:ENOG410371J
TetragonulaCarbonaria_000453-T1	note	COG:S
TetragonulaCarbonaria_000459-T1	note	EggNog:ENOG41037I8
TetragonulaCarbonaria_000460-T1	note	EggNog:ENOG41037B3
TetragonulaCarbonaria_000462-T1	note	EggNog:ENOG41032Z7
TetragonulaCarbonaria_000462-T1	note	COG:T
TetragonulaCarbonaria_000464-T1	note	EggNog:ENOG41032Z7
TetragonulaCarbonaria_000464-T1	note	COG:T
TetragonulaCarbonaria_000471-T1	note	EggNog:ENOG410VSRD
TetragonulaCarbonaria_000472-T1	note	EggNog:ENOG41032Z7
TetragonulaCarbonaria_000472-T1	note	COG:T
TetragonulaCarbonaria_000474-T1	note	EggNog:ENOG4103G9P
TetragonulaCarbonaria_000474-T1	note	COG:S
TetragonulaCarbonaria_000497-T1	note	EggNog:ENOG41033M8
TetragonulaCarbonaria_000497-T1	note	COG:S
TetragonulaCarbonaria_000498-T1	note	EggNog:ENOG41033M8
TetragonulaCarbonaria_000498-T1	note	COG:S
TetragonulaCarbonaria_000506-T1	note	EggNog:ENOG41033M8
TetragonulaCarbonaria_000506-T1	note	COG:S
TetragonulaCarbonaria_000508-T1	note	EggNog:ENOG41033M8
TetragonulaCarbonaria_000508-T1	note	COG:S
TetragonulaCarbonaria_000528-T1	note	EggNog:ENOG41034GD
TetragonulaCarbonaria_000528-T1	note	COG:S
TetragonulaCarbonaria_000529-T1	note	EggNog:ENOG4103729
TetragonulaCarbonaria_000529-T1	note	COG:S
TetragonulaCarbonaria_000530-T1	note	EggNog:ENOG41037T1
TetragonulaCarbonaria_000531-T1	note	EggNog:ENOG41037RN
TetragonulaCarbonaria_000531-T1	note	COG:O
TetragonulaCarbonaria_000532-T1	note	EggNog:ENOG41034MS
TetragonulaCarbonaria_000532-T1	note	COG:T
TetragonulaCarbonaria_000533-T1	note	EggNog:ENOG41KOG3935
TetragonulaCarbonaria_000533-T1	note	COG:G
TetragonulaCarbonaria_000536-T1	note	EggNog:ENOG4103H6S
TetragonulaCarbonaria_000536-T1	note	COG:S
TetragonulaCarbonaria_000552-T1	note	EggNog:ENOG4103AR4
TetragonulaCarbonaria_000555-T1	note	EggNog:ENOG410323J
TetragonulaCarbonaria_000555-T1	note	COG:T
TetragonulaCarbonaria_000556-T1	note	EggNog:ENOG410323J
TetragonulaCarbonaria_000556-T1	note	COG:T
TetragonulaCarbonaria_000557-T1	note	EggNog:ENOG410VQZN
TetragonulaCarbonaria_000557-T1	note	COG:S
TetragonulaCarbonaria_000558-T1	note	EggNog:ENOG4103ACS
TetragonulaCarbonaria_000558-T1	note	COG:U
TetragonulaCarbonaria_000559-T1	note	EggNog:ENOG4103801
TetragonulaCarbonaria_000559-T1	note	COG:S
TetragonulaCarbonaria_000560-T1	note	EggNog:ENOG41036DF
TetragonulaCarbonaria_000560-T1	note	COG:S
TetragonulaCarbonaria_000561-T1	note	EggNog:ENOG41036DF
TetragonulaCarbonaria_000561-T1	note	COG:S
TetragonulaCarbonaria_000561-T2	note	EggNog:ENOG41036DF
TetragonulaCarbonaria_000561-T2	note	COG:S
TetragonulaCarbonaria_000562-T1	note	EggNog:ENOG4103A62
TetragonulaCarbonaria_000562-T1	note	COG:M
TetragonulaCarbonaria_000563-T1	note	EggNog:ENOG4103H92
TetragonulaCarbonaria_000563-T2	note	EggNog:ENOG4103H92
TetragonulaCarbonaria_000564-T1	note	EggNog:ENOG41034NP
TetragonulaCarbonaria_000564-T1	note	COG:P,T
TetragonulaCarbonaria_000566-T1	note	EggNog:ENOG410VAV5
TetragonulaCarbonaria_000566-T1	note	COG:P
TetragonulaCarbonaria_000567-T1	note	EggNog:ENOG41KOG1420
TetragonulaCarbonaria_000567-T1	note	COG:P
TetragonulaCarbonaria_000568-T1	note	EggNog:ENOG410VK4A
TetragonulaCarbonaria_000568-T1	note	COG:P,T
TetragonulaCarbonaria_000569-T1	note	EggNog:ENOG41035H1
TetragonulaCarbonaria_000569-T1	note	COG:B,K
TetragonulaCarbonaria_000570-T1	note	EggNog:ENOG41038CU
TetragonulaCarbonaria_000570-T1	note	COG:T
TetragonulaCarbonaria_000571-T1	note	EggNog:ENOG41038UA
TetragonulaCarbonaria_000571-T2	note	EggNog:ENOG41038UA
TetragonulaCarbonaria_000572-T1	note	EggNog:ENOG41036KV
TetragonulaCarbonaria_000572-T1	note	COG:C
TetragonulaCarbonaria_000573-T1	note	EggNog:ENOG410360P
TetragonulaCarbonaria_000573-T1	note	COG:C
TetragonulaCarbonaria_000574-T1	note	EggNog:ENOG41034GX
TetragonulaCarbonaria_000574-T1	note	COG:C
TetragonulaCarbonaria_000575-T1	note	EggNog:ENOG410VPDH
TetragonulaCarbonaria_000575-T1	note	COG:C
TetragonulaCarbonaria_000576-T1	note	EggNog:ENOG41034WN
TetragonulaCarbonaria_000576-T1	note	COG:O
TetragonulaCarbonaria_000577-T1	note	EggNog:ENOG41034GX
TetragonulaCarbonaria_000577-T1	note	COG:C
TetragonulaCarbonaria_000578-T1	note	EggNog:ENOG41038NW
TetragonulaCarbonaria_000578-T1	note	COG:O
TetragonulaCarbonaria_000579-T1	note	EggNog:ENOG41038MN
TetragonulaCarbonaria_000579-T1	note	COG:K
TetragonulaCarbonaria_000580-T1	note	EggNog:ENOG41032EA
TetragonulaCarbonaria_000580-T1	note	COG:A
TetragonulaCarbonaria_000581-T1	note	EggNog:ENOG41038GR
TetragonulaCarbonaria_000581-T1	note	COG:K
TetragonulaCarbonaria_000583-T1	note	EggNog:ENOG41033VM
TetragonulaCarbonaria_000583-T1	note	COG:S
TetragonulaCarbonaria_000584-T1	note	EggNog:ENOG41033FV
TetragonulaCarbonaria_000584-T1	note	COG:S
TetragonulaCarbonaria_000584-T2	note	EggNog:ENOG41033FV
TetragonulaCarbonaria_000584-T2	note	COG:S
TetragonulaCarbonaria_000585-T1	note	EggNog:ENOG41033FV
TetragonulaCarbonaria_000585-T1	note	COG:S
TetragonulaCarbonaria_000586-T1	note	EggNog:ENOG41037CU
TetragonulaCarbonaria_000586-T1	note	COG:L
TetragonulaCarbonaria_000587-T1	note	EggNog:ENOG41036K3
TetragonulaCarbonaria_000587-T1	note	COG:H
TetragonulaCarbonaria_000588-T1	note	EggNog:ENOG41032YF
TetragonulaCarbonaria_000588-T1	note	COG:S
TetragonulaCarbonaria_000591-T1	note	EggNog:ENOG41033GZ
TetragonulaCarbonaria_000591-T1	note	COG:U
TetragonulaCarbonaria_000593-T1	note	EggNog:ENOG410382C
TetragonulaCarbonaria_000593-T1	note	COG:E
TetragonulaCarbonaria_000594-T1	note	EggNog:ENOG41033EB
TetragonulaCarbonaria_000594-T1	note	COG:K
TetragonulaCarbonaria_000595-T1	note	EggNog:ENOG4103GQT
TetragonulaCarbonaria_000596-T1	note	EggNog:ENOG41034B6
TetragonulaCarbonaria_000596-T1	note	COG:Z
TetragonulaCarbonaria_000597-T1	note	EggNog:ENOG41035V0
TetragonulaCarbonaria_000597-T1	note	COG:T
TetragonulaCarbonaria_000598-T1	note	EggNog:ENOG41035GI
TetragonulaCarbonaria_000598-T1	note	COG:S
TetragonulaCarbonaria_000599-T1	note	EggNog:ENOG410W1ZQ
TetragonulaCarbonaria_000599-T1	note	COG:S
TetragonulaCarbonaria_000600-T1	note	EggNog:ENOG41037DR
TetragonulaCarbonaria_000600-T1	note	COG:O
TetragonulaCarbonaria_000602-T1	note	EggNog:ENOG41035QG
TetragonulaCarbonaria_000602-T1	note	COG:E
TetragonulaCarbonaria_000603-T1	note	EggNog:ENOG410379U
TetragonulaCarbonaria_000603-T1	note	COG:C
TetragonulaCarbonaria_000604-T1	note	EggNog:ENOG41035G1
TetragonulaCarbonaria_000604-T1	note	COG:T
TetragonulaCarbonaria_000605-T1	note	EggNog:ENOG41036EM
TetragonulaCarbonaria_000605-T1	note	COG:S
TetragonulaCarbonaria_000606-T1	note	EggNog:ENOG41034B0
TetragonulaCarbonaria_000606-T1	note	COG:E
TetragonulaCarbonaria_000607-T1	note	EggNog:ENOG41036SD
TetragonulaCarbonaria_000607-T1	note	COG:S
TetragonulaCarbonaria_000608-T1	note	EggNog:ENOG410V8X4
TetragonulaCarbonaria_000608-T1	note	COG:E
TetragonulaCarbonaria_000609-T1	note	EggNog:ENOG41039BK
TetragonulaCarbonaria_000610-T1	note	EggNog:ENOG4103919
TetragonulaCarbonaria_000610-T1	note	COG:T
TetragonulaCarbonaria_000611-T1	note	EggNog:ENOG41036XI
TetragonulaCarbonaria_000611-T1	note	COG:E
TetragonulaCarbonaria_000612-T1	note	EggNog:ENOG41036DM
TetragonulaCarbonaria_000612-T1	note	COG:O
TetragonulaCarbonaria_000613-T1	note	EggNog:ENOG410320F
TetragonulaCarbonaria_000613-T1	note	COG:T
TetragonulaCarbonaria_000615-T1	note	EggNog:ENOG41036UH
TetragonulaCarbonaria_000615-T1	note	COG:U
TetragonulaCarbonaria_000623-T1	note	EggNog:ENOG41037B6
TetragonulaCarbonaria_000623-T1	note	COG:K
TetragonulaCarbonaria_000625-T1	note	EggNog:ENOG41037B6
TetragonulaCarbonaria_000625-T1	note	COG:K
TetragonulaCarbonaria_000626-T1	note	EggNog:ENOG41034C0
TetragonulaCarbonaria_000626-T1	note	COG:W
TetragonulaCarbonaria_000627-T1	note	EggNog:ENOG410351Z
TetragonulaCarbonaria_000627-T1	note	COG:I
TetragonulaCarbonaria_000628-T1	note	EggNog:ENOG4103GQE
TetragonulaCarbonaria_000628-T1	note	COG:L
TetragonulaCarbonaria_000631-T1	note	EggNog:ENOG410351P
TetragonulaCarbonaria_000631-T1	note	COG:U,Y
TetragonulaCarbonaria_000632-T1	note	EggNog:ENOG41035VI
TetragonulaCarbonaria_000632-T1	note	COG:C
TetragonulaCarbonaria_000633-T1	note	EggNog:ENOG41036G3
TetragonulaCarbonaria_000633-T1	note	COG:J
TetragonulaCarbonaria_000634-T1	note	EggNog:ENOG41039BC
TetragonulaCarbonaria_000634-T1	note	COG:S
TetragonulaCarbonaria_000636-T1	note	EggNog:ENOG41035Y8
TetragonulaCarbonaria_000636-T1	note	COG:S
TetragonulaCarbonaria_000637-T1	note	EggNog:ENOG4103GYG
TetragonulaCarbonaria_000637-T1	note	COG:K
TetragonulaCarbonaria_000638-T1	note	EggNog:ENOG4103I2M
TetragonulaCarbonaria_000638-T1	note	COG:K
TetragonulaCarbonaria_000646-T1	note	EggNog:ENOG4103I2M
TetragonulaCarbonaria_000646-T1	note	COG:K
TetragonulaCarbonaria_000655-T1	note	EggNog:ENOG4103I2M
TetragonulaCarbonaria_000655-T1	note	COG:K
TetragonulaCarbonaria_000714-T1	note	EggNog:ENOG4103GKN
TetragonulaCarbonaria_000714-T1	note	COG:Z
TetragonulaCarbonaria_000718-T1	note	EggNog:ENOG4103GPR
TetragonulaCarbonaria_000718-T1	note	COG:K
TetragonulaCarbonaria_000749-T1	note	EggNog:ENOG410361P
TetragonulaCarbonaria_000749-T1	note	COG:U,Y
TetragonulaCarbonaria_000754-T1	note	EggNog:ENOG410361P
TetragonulaCarbonaria_000754-T1	note	COG:U,Y
TetragonulaCarbonaria_000757-T1	note	EggNog:ENOG410361P
TetragonulaCarbonaria_000757-T1	note	COG:U,Y
TetragonulaCarbonaria_000758-T1	note	EggNog:ENOG41039AZ
TetragonulaCarbonaria_000758-T1	note	COG:S
TetragonulaCarbonaria_000759-T1	note	EggNog:ENOG410395T
TetragonulaCarbonaria_000759-T1	note	COG:O
TetragonulaCarbonaria_000760-T1	note	EggNog:ENOG41038I3
TetragonulaCarbonaria_000760-T1	note	COG:C
TetragonulaCarbonaria_000761-T1	note	EggNog:ENOG4103A8G
TetragonulaCarbonaria_000761-T1	note	COG:G
TetragonulaCarbonaria_000762-T1	note	EggNog:ENOG4103A8G
TetragonulaCarbonaria_000762-T1	note	COG:G
TetragonulaCarbonaria_000763-T1	note	EggNog:ENOG41032IR
TetragonulaCarbonaria_000763-T1	note	COG:B,K
TetragonulaCarbonaria_000764-T1	note	EggNog:ENOG410328V
TetragonulaCarbonaria_000764-T1	note	COG:S
TetragonulaCarbonaria_000765-T1	note	EggNog:ENOG41039P0
TetragonulaCarbonaria_000767-T1	note	EggNog:ENOG410324A
TetragonulaCarbonaria_000767-T1	note	COG:U
TetragonulaCarbonaria_000768-T1	note	EggNog:ENOG41035QE
TetragonulaCarbonaria_000769-T1	note	EggNog:ENOG41036CN
TetragonulaCarbonaria_000769-T1	note	COG:G
TetragonulaCarbonaria_000770-T1	note	EggNog:ENOG41032NJ
TetragonulaCarbonaria_000770-T1	note	COG:S
TetragonulaCarbonaria_000771-T1	note	EggNog:ENOG410372U
TetragonulaCarbonaria_000771-T1	note	COG:O
TetragonulaCarbonaria_000772-T1	note	EggNog:ENOG4103GHD
TetragonulaCarbonaria_000772-T1	note	COG:S
TetragonulaCarbonaria_000773-T1	note	EggNog:ENOG4103712
TetragonulaCarbonaria_000773-T1	note	COG:S
TetragonulaCarbonaria_000774-T1	note	EggNog:ENOG41033HJ
TetragonulaCarbonaria_000774-T1	note	COG:P
TetragonulaCarbonaria_000775-T1	note	EggNog:ENOG4103HVX
TetragonulaCarbonaria_000775-T1	note	COG:E,P,T
TetragonulaCarbonaria_000776-T1	note	EggNog:ENOG41034DF
TetragonulaCarbonaria_000776-T1	note	COG:I
TetragonulaCarbonaria_000777-T1	note	EggNog:ENOG41035EZ
TetragonulaCarbonaria_000777-T1	note	COG:G
TetragonulaCarbonaria_000778-T1	note	EggNog:ENOG41036YE
TetragonulaCarbonaria_000778-T1	note	COG:U
TetragonulaCarbonaria_000779-T1	note	EggNog:ENOG41035Q9
TetragonulaCarbonaria_000779-T1	note	COG:G
TetragonulaCarbonaria_000780-T1	note	EggNog:ENOG41032NG
TetragonulaCarbonaria_000780-T1	note	COG:K
TetragonulaCarbonaria_000781-T1	note	EggNog:ENOG410388X
TetragonulaCarbonaria_000781-T1	note	COG:J
TetragonulaCarbonaria_000782-T1	note	EggNog:ENOG41037U0
TetragonulaCarbonaria_000787-T1	note	EggNog:ENOG41036KT
TetragonulaCarbonaria_000787-T1	note	COG:S
TetragonulaCarbonaria_000788-T1	note	EggNog:ENOG4103741
TetragonulaCarbonaria_000788-T1	note	COG:S
TetragonulaCarbonaria_000789-T1	note	EggNog:ENOG41038JZ
TetragonulaCarbonaria_000789-T1	note	COG:S
TetragonulaCarbonaria_000790-T1	note	EggNog:ENOG41034GG
TetragonulaCarbonaria_000790-T1	note	COG:T
TetragonulaCarbonaria_000791-T1	note	EggNog:ENOG41036WJ
TetragonulaCarbonaria_000791-T1	note	COG:K
TetragonulaCarbonaria_000792-T1	note	EggNog:ENOG41038AH
TetragonulaCarbonaria_000792-T1	note	COG:S
TetragonulaCarbonaria_000793-T1	note	EggNog:ENOG41038AH
TetragonulaCarbonaria_000793-T1	note	COG:S
TetragonulaCarbonaria_000794-T1	note	EggNog:ENOG41038AH
TetragonulaCarbonaria_000794-T1	note	COG:S
TetragonulaCarbonaria_000795-T1	note	EggNog:ENOG41036WJ
TetragonulaCarbonaria_000795-T1	note	COG:K
TetragonulaCarbonaria_000798-T1	note	EggNog:ENOG4103I5H
TetragonulaCarbonaria_000798-T1	note	COG:J
TetragonulaCarbonaria_000799-T1	note	EggNog:ENOG41037WT
TetragonulaCarbonaria_000799-T1	note	COG:U
TetragonulaCarbonaria_000800-T1	note	EggNog:ENOG410382A
TetragonulaCarbonaria_000800-T1	note	COG:Z
TetragonulaCarbonaria_000801-T1	note	EggNog:ENOG4103493
TetragonulaCarbonaria_000801-T1	note	COG:T
TetragonulaCarbonaria_000802-T1	note	EggNog:ENOG41033GH
TetragonulaCarbonaria_000802-T1	note	COG:O
TetragonulaCarbonaria_000803-T1	note	EggNog:ENOG410351I
TetragonulaCarbonaria_000803-T1	note	COG:K
TetragonulaCarbonaria_000805-T1	note	EggNog:ENOG410351I
TetragonulaCarbonaria_000805-T1	note	COG:K
TetragonulaCarbonaria_000806-T1	note	EggNog:ENOG4103HVD
TetragonulaCarbonaria_000806-T1	note	COG:T,Z
TetragonulaCarbonaria_000807-T1	note	EggNog:ENOG41039ZZ
TetragonulaCarbonaria_000807-T1	note	COG:Z
TetragonulaCarbonaria_000808-T1	note	EggNog:ENOG41038EE
TetragonulaCarbonaria_000809-T1	note	EggNog:ENOG410396Z
TetragonulaCarbonaria_000814-T1	note	EggNog:ENOG41036C2
TetragonulaCarbonaria_000814-T1	note	COG:K
TetragonulaCarbonaria_000816-T1	note	EggNog:ENOG41033RC
TetragonulaCarbonaria_000816-T1	note	COG:K
TetragonulaCarbonaria_000817-T1	note	EggNog:ENOG41032MH
TetragonulaCarbonaria_000817-T1	note	COG:T
TetragonulaCarbonaria_000818-T1	note	EggNog:ENOG41033C3
TetragonulaCarbonaria_000818-T1	note	COG:W
TetragonulaCarbonaria_000819-T1	note	EggNog:ENOG41035M4
TetragonulaCarbonaria_000819-T1	note	COG:C
TetragonulaCarbonaria_000820-T1	note	EggNog:ENOG41031XT
TetragonulaCarbonaria_000820-T1	note	COG:I
TetragonulaCarbonaria_000821-T1	note	EggNog:ENOG410320H
TetragonulaCarbonaria_000821-T1	note	COG:O
TetragonulaCarbonaria_000823-T1	note	EggNog:ENOG41032PE
TetragonulaCarbonaria_000823-T1	note	COG:G
TetragonulaCarbonaria_000824-T1	note	EggNog:ENOG4103HCR
TetragonulaCarbonaria_000824-T1	note	COG:T
TetragonulaCarbonaria_000825-T1	note	EggNog:ENOG41033CF
TetragonulaCarbonaria_000827-T1	note	EggNog:ENOG41034PY
TetragonulaCarbonaria_000827-T1	note	COG:F
TetragonulaCarbonaria_000828-T1	note	EggNog:ENOG41035JG
TetragonulaCarbonaria_000828-T1	note	COG:O
TetragonulaCarbonaria_000829-T1	note	EggNog:ENOG4103577
TetragonulaCarbonaria_000829-T1	note	COG:O
TetragonulaCarbonaria_000830-T1	note	EggNog:ENOG41035UA
TetragonulaCarbonaria_000830-T1	note	COG:B
TetragonulaCarbonaria_000831-T1	note	EggNog:ENOG41033JT
TetragonulaCarbonaria_000831-T1	note	COG:G
TetragonulaCarbonaria_000832-T1	note	EggNog:ENOG41035R7
TetragonulaCarbonaria_000832-T1	note	COG:S
TetragonulaCarbonaria_000833-T1	note	EggNog:ENOG410359S
TetragonulaCarbonaria_000833-T1	note	COG:L
TetragonulaCarbonaria_000834-T1	note	EggNog:ENOG41034B5
TetragonulaCarbonaria_000834-T1	note	COG:O
TetragonulaCarbonaria_000835-T1	note	EggNog:ENOG410V65F
TetragonulaCarbonaria_000835-T1	note	COG:A
TetragonulaCarbonaria_000836-T1	note	EggNog:ENOG410336A
TetragonulaCarbonaria_000837-T1	note	EggNog:ENOG410336A
TetragonulaCarbonaria_000839-T1	note	EggNog:ENOG410336A
TetragonulaCarbonaria_000843-T1	note	EggNog:ENOG410336A
TetragonulaCarbonaria_000844-T1	note	EggNog:ENOG410VNJB
TetragonulaCarbonaria_000844-T1	note	COG:K
TetragonulaCarbonaria_000845-T1	note	EggNog:ENOG41032X9
TetragonulaCarbonaria_000845-T1	note	COG:T
TetragonulaCarbonaria_000858-T1	note	EggNog:ENOG410VNHQ
TetragonulaCarbonaria_000858-T1	note	COG:T
TetragonulaCarbonaria_000863-T1	note	EggNog:ENOG4103548
TetragonulaCarbonaria_000863-T1	note	COG:T
TetragonulaCarbonaria_000867-T1	note	EggNog:ENOG4103548
TetragonulaCarbonaria_000867-T1	note	COG:T
TetragonulaCarbonaria_000869-T1	note	EggNog:ENOG410VSJ7
TetragonulaCarbonaria_000869-T1	note	COG:T
TetragonulaCarbonaria_000870-T1	note	EggNog:ENOG4103548
TetragonulaCarbonaria_000870-T1	note	COG:T
TetragonulaCarbonaria_000876-T1	note	EggNog:ENOG41038HP
TetragonulaCarbonaria_000876-T1	note	COG:S
TetragonulaCarbonaria_000878-T1	note	EggNog:ENOG4103GJ9
TetragonulaCarbonaria_000878-T1	note	COG:S
TetragonulaCarbonaria_000880-T1	note	EggNog:ENOG4103GJ9
TetragonulaCarbonaria_000880-T1	note	COG:S
TetragonulaCarbonaria_000882-T1	note	EggNog:ENOG41039HZ
TetragonulaCarbonaria_000882-T1	note	COG:S
TetragonulaCarbonaria_000883-T1	note	EggNog:ENOG4103C7X
TetragonulaCarbonaria_000885-T1	note	EggNog:ENOG4103BK3
TetragonulaCarbonaria_000885-T1	note	COG:S
TetragonulaCarbonaria_000887-T1	note	EggNog:ENOG41038Q5
TetragonulaCarbonaria_000887-T1	note	COG:S
TetragonulaCarbonaria_000890-T1	note	EggNog:ENOG410VMQQ
TetragonulaCarbonaria_000890-T1	note	COG:S
TetragonulaCarbonaria_000891-T1	note	EggNog:ENOG410396Q
TetragonulaCarbonaria_000891-T1	note	COG:S
TetragonulaCarbonaria_000892-T1	note	EggNog:ENOG410396Q
TetragonulaCarbonaria_000892-T1	note	COG:S
TetragonulaCarbonaria_000895-T1	note	EggNog:ENOG410VK7W
TetragonulaCarbonaria_000895-T1	note	COG:S
TetragonulaCarbonaria_000896-T1	note	EggNog:ENOG41032XI
TetragonulaCarbonaria_000896-T1	note	COG:C
TetragonulaCarbonaria_000897-T1	note	EggNog:ENOG4103GVM
TetragonulaCarbonaria_000897-T1	note	COG:G
TetragonulaCarbonaria_000898-T1	note	EggNog:ENOG4103I1K
TetragonulaCarbonaria_000898-T1	note	COG:P
TetragonulaCarbonaria_000899-T1	note	EggNog:ENOG4103406
TetragonulaCarbonaria_000899-T1	note	COG:S
TetragonulaCarbonaria_000900-T1	note	EggNog:ENOG4103909
TetragonulaCarbonaria_000900-T1	note	COG:S
TetragonulaCarbonaria_000901-T1	note	EggNog:ENOG4103683
TetragonulaCarbonaria_000901-T1	note	COG:G
TetragonulaCarbonaria_000902-T1	note	EggNog:ENOG4103275
TetragonulaCarbonaria_000902-T1	note	COG:H
TetragonulaCarbonaria_000906-T1	note	EggNog:ENOG410398V
TetragonulaCarbonaria_000910-T1	note	EggNog:ENOG410398V
TetragonulaCarbonaria_000911-T1	note	EggNog:ENOG41039K9
TetragonulaCarbonaria_000913-T1	note	EggNog:ENOG410398P
TetragonulaCarbonaria_000913-T1	note	COG:U
TetragonulaCarbonaria_000914-T1	note	EggNog:ENOG41035J4
TetragonulaCarbonaria_000914-T1	note	COG:S
TetragonulaCarbonaria_000915-T1	note	EggNog:ENOG41038ZG
TetragonulaCarbonaria_000915-T1	note	COG:K
TetragonulaCarbonaria_000916-T1	note	EggNog:ENOG41037U1
TetragonulaCarbonaria_000916-T1	note	COG:L
TetragonulaCarbonaria_000917-T1	note	EggNog:ENOG41036QU
TetragonulaCarbonaria_000917-T1	note	COG:K
TetragonulaCarbonaria_000918-T1	note	EggNog:ENOG4103704
TetragonulaCarbonaria_000918-T1	note	COG:A
TetragonulaCarbonaria_000932-T1	note	EggNog:ENOG410344M
TetragonulaCarbonaria_000932-T1	note	COG:Q
TetragonulaCarbonaria_000934-T1	note	EggNog:ENOG410344M
TetragonulaCarbonaria_000934-T1	note	COG:Q
TetragonulaCarbonaria_000936-T1	note	EggNog:ENOG41036WH
TetragonulaCarbonaria_000936-T1	note	COG:T
TetragonulaCarbonaria_000937-T1	note	EggNog:ENOG41036WH
TetragonulaCarbonaria_000937-T1	note	COG:T
TetragonulaCarbonaria_000938-T1	note	EggNog:ENOG4103GVU
TetragonulaCarbonaria_000940-T1	note	EggNog:ENOG4103GRT
TetragonulaCarbonaria_000943-T1	note	EggNog:ENOG410VY8G
TetragonulaCarbonaria_000944-T1	note	EggNog:ENOG410327U
TetragonulaCarbonaria_000944-T1	note	COG:S
TetragonulaCarbonaria_000945-T1	note	EggNog:ENOG410327U
TetragonulaCarbonaria_000945-T1	note	COG:S
TetragonulaCarbonaria_000947-T1	note	EggNog:ENOG41034Y1
TetragonulaCarbonaria_000947-T1	note	COG:G
TetragonulaCarbonaria_000949-T1	note	EggNog:ENOG41034Y1
TetragonulaCarbonaria_000949-T1	note	COG:G
TetragonulaCarbonaria_000950-T1	note	EggNog:ENOG41036SK
TetragonulaCarbonaria_000950-T1	note	COG:U
TetragonulaCarbonaria_000955-T1	note	EggNog:ENOG41032MP
TetragonulaCarbonaria_000955-T1	note	COG:U
TetragonulaCarbonaria_000956-T1	note	EggNog:ENOG41038RJ
TetragonulaCarbonaria_000957-T1	note	EggNog:ENOG410366C
TetragonulaCarbonaria_000957-T1	note	COG:F
TetragonulaCarbonaria_000958-T1	note	EggNog:ENOG410366C
TetragonulaCarbonaria_000958-T1	note	COG:F
TetragonulaCarbonaria_000959-T1	note	EggNog:ENOG41033NF
TetragonulaCarbonaria_000959-T1	note	COG:O
TetragonulaCarbonaria_000960-T1	note	EggNog:ENOG41034C5
TetragonulaCarbonaria_000960-T1	note	COG:S
TetragonulaCarbonaria_000961-T1	note	EggNog:ENOG410365W
TetragonulaCarbonaria_000961-T1	note	COG:D
TetragonulaCarbonaria_000962-T1	note	EggNog:ENOG41038CA
TetragonulaCarbonaria_000962-T1	note	COG:S
TetragonulaCarbonaria_000964-T1	note	EggNog:ENOG41038CA
TetragonulaCarbonaria_000964-T1	note	COG:S
TetragonulaCarbonaria_000965-T1	note	EggNog:ENOG41038ME
TetragonulaCarbonaria_000966-T1	note	EggNog:ENOG410337G
TetragonulaCarbonaria_000966-T1	note	COG:Q
TetragonulaCarbonaria_000967-T1	note	EggNog:ENOG41038B3
TetragonulaCarbonaria_000967-T1	note	COG:S
TetragonulaCarbonaria_000968-T1	note	EggNog:ENOG4103GRM
TetragonulaCarbonaria_000972-T1	note	EggNog:ENOG41036VI
TetragonulaCarbonaria_000972-T1	note	COG:A
TetragonulaCarbonaria_000975-T1	note	EggNog:ENOG4103GGP
TetragonulaCarbonaria_000975-T1	note	COG:C
TetragonulaCarbonaria_000976-T1	note	EggNog:ENOG4103GQJ
TetragonulaCarbonaria_000976-T1	note	COG:C
TetragonulaCarbonaria_000977-T1	note	EggNog:ENOG41036VI
TetragonulaCarbonaria_000977-T1	note	COG:A
TetragonulaCarbonaria_000978-T1	note	EggNog:ENOG41033MF
TetragonulaCarbonaria_000978-T1	note	COG:T
TetragonulaCarbonaria_000980-T1	note	EggNog:ENOG41033MF
TetragonulaCarbonaria_000980-T1	note	COG:T
TetragonulaCarbonaria_000981-T1	note	EggNog:ENOG410365C
TetragonulaCarbonaria_000981-T1	note	COG:T
TetragonulaCarbonaria_000982-T1	note	EggNog:ENOG410365C
TetragonulaCarbonaria_000982-T1	note	COG:T
TetragonulaCarbonaria_000984-T1	note	EggNog:ENOG41038CI
TetragonulaCarbonaria_000984-T1	note	COG:S
TetragonulaCarbonaria_000985-T1	note	EggNog:ENOG4103363
TetragonulaCarbonaria_000985-T1	note	COG:U
TetragonulaCarbonaria_000986-T1	note	EggNog:ENOG410338C
TetragonulaCarbonaria_000986-T1	note	COG:I
TetragonulaCarbonaria_000987-T1	note	EggNog:ENOG410338C
TetragonulaCarbonaria_000987-T1	note	COG:I
TetragonulaCarbonaria_000990-T1	note	EggNog:ENOG410338C
TetragonulaCarbonaria_000990-T1	note	COG:I
TetragonulaCarbonaria_001015-T1	note	EggNog:ENOG410338C
TetragonulaCarbonaria_001015-T1	note	COG:I
TetragonulaCarbonaria_001017-T1	note	EggNog:ENOG410331Y
TetragonulaCarbonaria_001017-T1	note	COG:I
TetragonulaCarbonaria_001021-T1	note	EggNog:ENOG410331Y
TetragonulaCarbonaria_001021-T1	note	COG:I
TetragonulaCarbonaria_001033-T1	note	EggNog:ENOG41037KT
TetragonulaCarbonaria_001033-T1	note	COG:I
TetragonulaCarbonaria_001041-T1	note	EggNog:ENOG41035XU
TetragonulaCarbonaria_001041-T1	note	COG:I
TetragonulaCarbonaria_001046-T1	note	EggNog:ENOG41035XU
TetragonulaCarbonaria_001046-T1	note	COG:I
TetragonulaCarbonaria_001051-T1	note	EggNog:ENOG4103HS4
TetragonulaCarbonaria_001053-T1	note	EggNog:ENOG41032GQ
TetragonulaCarbonaria_001053-T1	note	COG:S
TetragonulaCarbonaria_001054-T1	note	EggNog:ENOG41036R6
TetragonulaCarbonaria_001054-T1	note	COG:S
TetragonulaCarbonaria_001055-T1	note	EggNog:ENOG4103810
TetragonulaCarbonaria_001055-T1	note	COG:S
TetragonulaCarbonaria_001056-T1	note	EggNog:ENOG41032DD
TetragonulaCarbonaria_001056-T1	note	COG:O
TetragonulaCarbonaria_001057-T1	note	EggNog:ENOG41036J4
TetragonulaCarbonaria_001057-T1	note	COG:O
TetragonulaCarbonaria_001058-T1	note	EggNog:ENOG41034JS
TetragonulaCarbonaria_001058-T1	note	COG:A
TetragonulaCarbonaria_001059-T1	note	EggNog:ENOG41037HW
TetragonulaCarbonaria_001061-T1	note	EggNog:ENOG410390E
TetragonulaCarbonaria_001061-T1	note	COG:K
TetragonulaCarbonaria_001062-T1	note	EggNog:ENOG410337W
TetragonulaCarbonaria_001062-T1	note	COG:G
TetragonulaCarbonaria_001064-T1	note	EggNog:ENOG41033YH
TetragonulaCarbonaria_001064-T1	note	COG:K
TetragonulaCarbonaria_001065-T1	note	EggNog:ENOG41033BK
TetragonulaCarbonaria_001065-T1	note	COG:K
TetragonulaCarbonaria_001066-T1	note	EggNog:ENOG41038TU
TetragonulaCarbonaria_001066-T1	note	COG:S
TetragonulaCarbonaria_001067-T1	note	EggNog:ENOG41038FC
TetragonulaCarbonaria_001067-T1	note	COG:C
TetragonulaCarbonaria_001068-T1	note	EggNog:ENOG410339Q
TetragonulaCarbonaria_001068-T1	note	COG:A
TetragonulaCarbonaria_001069-T1	note	EggNog:ENOG41037YV
TetragonulaCarbonaria_001069-T1	note	COG:L
TetragonulaCarbonaria_001070-T1	note	EggNog:ENOG410359U
TetragonulaCarbonaria_001070-T1	note	COG:G
TetragonulaCarbonaria_001072-T1	note	EggNog:ENOG410333Q
TetragonulaCarbonaria_001072-T1	note	COG:U
TetragonulaCarbonaria_001073-T1	note	EggNog:ENOG410333Q
TetragonulaCarbonaria_001073-T1	note	COG:U
TetragonulaCarbonaria_001074-T1	note	EggNog:ENOG410332V
TetragonulaCarbonaria_001074-T1	note	COG:O
TetragonulaCarbonaria_001075-T1	note	EggNog:ENOG41039P5
TetragonulaCarbonaria_001075-T1	note	COG:A
TetragonulaCarbonaria_001076-T1	note	EggNog:ENOG4103336
TetragonulaCarbonaria_001076-T1	note	COG:U
TetragonulaCarbonaria_001077-T1	note	EggNog:ENOG41034KJ
TetragonulaCarbonaria_001077-T1	note	COG:O
TetragonulaCarbonaria_001078-T1	note	EggNog:ENOG41034WF
TetragonulaCarbonaria_001078-T1	note	COG:U
TetragonulaCarbonaria_001079-T1	note	EggNog:ENOG41035CS
TetragonulaCarbonaria_001079-T1	note	COG:L
TetragonulaCarbonaria_001080-T1	note	EggNog:ENOG41033RV
TetragonulaCarbonaria_001080-T1	note	COG:S
TetragonulaCarbonaria_001081-T1	note	EggNog:ENOG41034D3
TetragonulaCarbonaria_001081-T1	note	COG:T
TetragonulaCarbonaria_001082-T1	note	EggNog:ENOG410356M
TetragonulaCarbonaria_001082-T1	note	COG:L
TetragonulaCarbonaria_001087-T1	note	EggNog:ENOG41034D3
TetragonulaCarbonaria_001087-T1	note	COG:T
TetragonulaCarbonaria_001088-T1	note	EggNog:ENOG41KOG2133
TetragonulaCarbonaria_001088-T1	note	COG:K
TetragonulaCarbonaria_001089-T1	note	EggNog:ENOG4103GSA
TetragonulaCarbonaria_001089-T1	note	COG:Q
TetragonulaCarbonaria_001090-T1	note	EggNog:ENOG4103GIT
TetragonulaCarbonaria_001090-T1	note	COG:Q
TetragonulaCarbonaria_001090-T2	note	EggNog:ENOG4103GIT
TetragonulaCarbonaria_001090-T2	note	COG:Q
TetragonulaCarbonaria_001092-T1	note	EggNog:ENOG41036K9
TetragonulaCarbonaria_001092-T1	note	COG:U
TetragonulaCarbonaria_001093-T1	note	EggNog:ENOG410327E
TetragonulaCarbonaria_001093-T1	note	COG:E
TetragonulaCarbonaria_001095-T1	note	EggNog:ENOG4103H31
TetragonulaCarbonaria_001095-T1	note	COG:T
TetragonulaCarbonaria_001096-T1	note	EggNog:ENOG4103GM8
TetragonulaCarbonaria_001096-T1	note	COG:T
TetragonulaCarbonaria_001097-T1	note	EggNog:ENOG41036N2
TetragonulaCarbonaria_001097-T1	note	COG:T
TetragonulaCarbonaria_001099-T1	note	EggNog:ENOG41033UG
TetragonulaCarbonaria_001099-T1	note	COG:G
TetragonulaCarbonaria_001100-T1	note	EggNog:ENOG41032M9
TetragonulaCarbonaria_001100-T1	note	COG:C
TetragonulaCarbonaria_001101-T1	note	EggNog:ENOG41032RP
TetragonulaCarbonaria_001101-T1	note	COG:O,T
TetragonulaCarbonaria_001102-T1	note	EggNog:ENOG4103BND
TetragonulaCarbonaria_001103-T1	note	EggNog:ENOG410370E
TetragonulaCarbonaria_001103-T1	note	COG:S
TetragonulaCarbonaria_001104-T1	note	EggNog:ENOG410370E
TetragonulaCarbonaria_001104-T1	note	COG:S
TetragonulaCarbonaria_001105-T1	note	EggNog:ENOG41037MU
TetragonulaCarbonaria_001105-T1	note	COG:S
TetragonulaCarbonaria_001106-T1	note	EggNog:ENOG4103GIV
TetragonulaCarbonaria_001107-T1	note	EggNog:ENOG41037JE
TetragonulaCarbonaria_001107-T1	note	COG:K
TetragonulaCarbonaria_001110-T1	note	EggNog:ENOG41036K8
TetragonulaCarbonaria_001110-T1	note	COG:S
TetragonulaCarbonaria_001111-T1	note	EggNog:ENOG410351T
TetragonulaCarbonaria_001111-T1	note	COG:J
TetragonulaCarbonaria_001112-T1	note	EggNog:ENOG4103I29
TetragonulaCarbonaria_001112-T1	note	COG:S
TetragonulaCarbonaria_001113-T1	note	EggNog:ENOG41035QW
TetragonulaCarbonaria_001113-T1	note	COG:S
TetragonulaCarbonaria_001114-T1	note	EggNog:ENOG4103HMQ
TetragonulaCarbonaria_001114-T1	note	COG:S
TetragonulaCarbonaria_001115-T1	note	EggNog:ENOG410350R
TetragonulaCarbonaria_001115-T1	note	COG:K
TetragonulaCarbonaria_001116-T1	note	EggNog:ENOG41035FG
TetragonulaCarbonaria_001116-T1	note	COG:L
TetragonulaCarbonaria_001117-T1	note	EggNog:ENOG4103B09
TetragonulaCarbonaria_001117-T1	note	COG:K,L
TetragonulaCarbonaria_001118-T1	note	EggNog:ENOG410351R
TetragonulaCarbonaria_001118-T1	note	COG:S
TetragonulaCarbonaria_001120-T1	note	EggNog:ENOG410360T
TetragonulaCarbonaria_001120-T1	note	COG:S
TetragonulaCarbonaria_001121-T1	note	EggNog:ENOG410358E
TetragonulaCarbonaria_001121-T1	note	COG:S
TetragonulaCarbonaria_001124-T1	note	EggNog:ENOG41035UP
TetragonulaCarbonaria_001124-T1	note	COG:K
TetragonulaCarbonaria_001125-T1	note	EggNog:ENOG4103GXJ
TetragonulaCarbonaria_001125-T1	note	COG:D,G
TetragonulaCarbonaria_001126-T1	note	EggNog:ENOG410338G
TetragonulaCarbonaria_001126-T1	note	COG:O
TetragonulaCarbonaria_001127-T1	note	EggNog:ENOG4103GFT
TetragonulaCarbonaria_001127-T1	note	COG:Z
TetragonulaCarbonaria_001128-T1	note	EggNog:ENOG4103GXJ
TetragonulaCarbonaria_001128-T1	note	COG:D,G
TetragonulaCarbonaria_001129-T1	note	EggNog:ENOG4103A24
TetragonulaCarbonaria_001129-T1	note	COG:I
TetragonulaCarbonaria_001133-T1	note	EggNog:ENOG4103I2C
TetragonulaCarbonaria_001133-T1	note	COG:T
TetragonulaCarbonaria_001134-T1	note	EggNog:ENOG410339E
TetragonulaCarbonaria_001134-T1	note	COG:C
TetragonulaCarbonaria_001135-T1	note	EggNog:ENOG41033ZU
TetragonulaCarbonaria_001135-T1	note	COG:J
TetragonulaCarbonaria_001136-T1	note	EggNog:ENOG410351T
TetragonulaCarbonaria_001136-T1	note	COG:J
TetragonulaCarbonaria_001137-T1	note	EggNog:ENOG4103HBN
TetragonulaCarbonaria_001137-T1	note	COG:I,K,T
TetragonulaCarbonaria_001138-T1	note	EggNog:ENOG41038M2
TetragonulaCarbonaria_001138-T1	note	COG:S
TetragonulaCarbonaria_001139-T1	note	EggNog:ENOG41032CR
TetragonulaCarbonaria_001139-T1	note	COG:E
TetragonulaCarbonaria_001140-T1	note	EggNog:ENOG41035RR
TetragonulaCarbonaria_001140-T1	note	COG:B
TetragonulaCarbonaria_001141-T1	note	EggNog:ENOG41033CB
TetragonulaCarbonaria_001141-T1	note	COG:E
TetragonulaCarbonaria_001142-T1	note	EggNog:ENOG41036U1
TetragonulaCarbonaria_001142-T1	note	COG:S
TetragonulaCarbonaria_001143-T1	note	EggNog:ENOG41038VV
TetragonulaCarbonaria_001144-T1	note	EggNog:ENOG4103HUJ
TetragonulaCarbonaria_001145-T1	note	EggNog:ENOG4103GNM
TetragonulaCarbonaria_001145-T1	note	COG:O
TetragonulaCarbonaria_001146-T1	note	EggNog:ENOG410364W
TetragonulaCarbonaria_001146-T1	note	COG:E
TetragonulaCarbonaria_001147-T1	note	EggNog:ENOG41036WE
TetragonulaCarbonaria_001147-T1	note	COG:S
TetragonulaCarbonaria_001148-T1	note	EggNog:ENOG41034D8
TetragonulaCarbonaria_001148-T1	note	COG:M
TetragonulaCarbonaria_001149-T1	note	EggNog:ENOG410388D
TetragonulaCarbonaria_001149-T1	note	COG:S
TetragonulaCarbonaria_001150-T1	note	EggNog:ENOG41034RC
TetragonulaCarbonaria_001150-T1	note	COG:S
TetragonulaCarbonaria_001154-T1	note	EggNog:ENOG41034RC
TetragonulaCarbonaria_001154-T1	note	COG:S
TetragonulaCarbonaria_001155-T1	note	EggNog:ENOG410370P
TetragonulaCarbonaria_001155-T1	note	COG:S
TetragonulaCarbonaria_001157-T1	note	EggNog:ENOG41038K4
TetragonulaCarbonaria_001157-T1	note	COG:S
TetragonulaCarbonaria_001158-T1	note	EggNog:ENOG41KOG1721
TetragonulaCarbonaria_001158-T1	note	COG:S
TetragonulaCarbonaria_001159-T1	note	EggNog:ENOG41038K4
TetragonulaCarbonaria_001159-T1	note	COG:S
TetragonulaCarbonaria_001160-T1	note	EggNog:ENOG41038K4
TetragonulaCarbonaria_001160-T1	note	COG:S
TetragonulaCarbonaria_001161-T1	note	EggNog:ENOG41038K4
TetragonulaCarbonaria_001161-T1	note	COG:S
TetragonulaCarbonaria_001162-T1	note	EggNog:ENOG410VV3N
TetragonulaCarbonaria_001162-T1	note	COG:K
TetragonulaCarbonaria_001163-T1	note	EggNog:ENOG410VSTQ
TetragonulaCarbonaria_001163-T1	note	COG:S
TetragonulaCarbonaria_001164-T1	note	EggNog:ENOG41038K4
TetragonulaCarbonaria_001164-T1	note	COG:S
TetragonulaCarbonaria_001165-T1	note	EggNog:ENOG410VN0V
TetragonulaCarbonaria_001165-T1	note	COG:S
TetragonulaCarbonaria_001167-T1	note	EggNog:ENOG410VVAE
TetragonulaCarbonaria_001167-T1	note	COG:K
TetragonulaCarbonaria_001168-T1	note	EggNog:ENOG41038K4
TetragonulaCarbonaria_001168-T1	note	COG:S
TetragonulaCarbonaria_001169-T1	note	EggNog:ENOG4103AIG
TetragonulaCarbonaria_001169-T1	note	COG:K
TetragonulaCarbonaria_001170-T1	note	EggNog:ENOG410VVAE
TetragonulaCarbonaria_001170-T1	note	COG:K
TetragonulaCarbonaria_001171-T1	note	EggNog:ENOG410VVAE
TetragonulaCarbonaria_001171-T1	note	COG:K
TetragonulaCarbonaria_001172-T1	note	EggNog:ENOG4103AR3
TetragonulaCarbonaria_001172-T1	note	COG:S
TetragonulaCarbonaria_001173-T1	note	EggNog:ENOG410VN0V
TetragonulaCarbonaria_001173-T1	note	COG:S
TetragonulaCarbonaria_001174-T1	note	EggNog:ENOG41038K4
TetragonulaCarbonaria_001174-T1	note	COG:S
TetragonulaCarbonaria_001175-T1	note	EggNog:ENOG4103AIG
TetragonulaCarbonaria_001175-T1	note	COG:K
TetragonulaCarbonaria_001176-T1	note	EggNog:ENOG41KOG1721
TetragonulaCarbonaria_001176-T1	note	COG:S
TetragonulaCarbonaria_001177-T1	note	EggNog:ENOG4103BCQ
TetragonulaCarbonaria_001177-T1	note	COG:S
TetragonulaCarbonaria_001178-T1	note	EggNog:ENOG410VW39
TetragonulaCarbonaria_001178-T1	note	COG:K
TetragonulaCarbonaria_001180-T1	note	EggNog:ENOG4103AUR
TetragonulaCarbonaria_001180-T1	note	COG:S
TetragonulaCarbonaria_001182-T1	note	EggNog:ENOG41038KI
TetragonulaCarbonaria_001183-T1	note	EggNog:ENOG41037UJ
TetragonulaCarbonaria_001183-T1	note	COG:T
TetragonulaCarbonaria_001196-T1	note	EggNog:ENOG41037UJ
TetragonulaCarbonaria_001196-T1	note	COG:T
TetragonulaCarbonaria_001200-T1	note	EggNog:ENOG410VMBQ
TetragonulaCarbonaria_001200-T1	note	COG:T
TetragonulaCarbonaria_001205-T1	note	EggNog:ENOG41032Y9
TetragonulaCarbonaria_001205-T1	note	COG:T
TetragonulaCarbonaria_001207-T1	note	EggNog:ENOG410337T
TetragonulaCarbonaria_001207-T1	note	COG:I
TetragonulaCarbonaria_001209-T1	note	EggNog:ENOG410393S
TetragonulaCarbonaria_001209-T1	note	COG:S
TetragonulaCarbonaria_001210-T1	note	EggNog:ENOG410393S
TetragonulaCarbonaria_001210-T1	note	COG:S
TetragonulaCarbonaria_001211-T1	note	EggNog:ENOG410393S
TetragonulaCarbonaria_001211-T1	note	COG:S
TetragonulaCarbonaria_001212-T1	note	EggNog:ENOG4103AID
TetragonulaCarbonaria_001213-T1	note	EggNog:ENOG4103AID
TetragonulaCarbonaria_001214-T1	note	EggNog:ENOG4103GJV
TetragonulaCarbonaria_001215-T1	note	EggNog:ENOG4103GWG
TetragonulaCarbonaria_001216-T1	note	EggNog:ENOG4103GWG
TetragonulaCarbonaria_001217-T1	note	EggNog:ENOG4103I0A
TetragonulaCarbonaria_001217-T1	note	COG:S
TetragonulaCarbonaria_001218-T1	note	EggNog:ENOG4103GRF
TetragonulaCarbonaria_001220-T1	note	EggNog:ENOG4103I0A
TetragonulaCarbonaria_001220-T1	note	COG:S
TetragonulaCarbonaria_001222-T1	note	EggNog:ENOG4103I0A
TetragonulaCarbonaria_001222-T1	note	COG:S
TetragonulaCarbonaria_001223-T1	note	EggNog:ENOG410371A
TetragonulaCarbonaria_001223-T1	note	COG:Q
TetragonulaCarbonaria_001224-T1	note	EggNog:ENOG410371A
TetragonulaCarbonaria_001224-T1	note	COG:Q
TetragonulaCarbonaria_001232-T1	note	EggNog:ENOG410393E
TetragonulaCarbonaria_001232-T1	note	COG:S
TetragonulaCarbonaria_001238-T1	note	EggNog:ENOG4103HII
TetragonulaCarbonaria_001238-T1	note	COG:T
TetragonulaCarbonaria_001247-T1	note	EggNog:ENOG4103928
TetragonulaCarbonaria_001247-T1	note	COG:S
TetragonulaCarbonaria_001254-T1	note	EggNog:ENOG410W05X
TetragonulaCarbonaria_001254-T1	note	COG:S
TetragonulaCarbonaria_001255-T1	note	EggNog:ENOG4103435
TetragonulaCarbonaria_001255-T1	note	COG:Q
TetragonulaCarbonaria_001256-T1	note	EggNog:ENOG410381Y
TetragonulaCarbonaria_001256-T1	note	COG:K
TetragonulaCarbonaria_001257-T1	note	EggNog:ENOG4103435
TetragonulaCarbonaria_001257-T1	note	COG:Q
TetragonulaCarbonaria_001258-T1	note	EggNog:ENOG4103962
TetragonulaCarbonaria_001259-T1	note	EggNog:ENOG41037C7
TetragonulaCarbonaria_001259-T1	note	COG:S
TetragonulaCarbonaria_001266-T1	note	EggNog:ENOG41036GG
TetragonulaCarbonaria_001266-T1	note	COG:K
TetragonulaCarbonaria_001271-T1	note	EggNog:ENOG41036GG
TetragonulaCarbonaria_001271-T1	note	COG:K
TetragonulaCarbonaria_001274-T1	note	EggNog:ENOG41036GG
TetragonulaCarbonaria_001274-T1	note	COG:K
TetragonulaCarbonaria_001276-T1	note	EggNog:ENOG4103505
TetragonulaCarbonaria_001276-T1	note	COG:B,K
TetragonulaCarbonaria_001277-T1	note	EggNog:ENOG41033VD
TetragonulaCarbonaria_001277-T1	note	COG:S
TetragonulaCarbonaria_001278-T1	note	EggNog:ENOG41031YB
TetragonulaCarbonaria_001278-T1	note	COG:I
TetragonulaCarbonaria_001279-T1	note	EggNog:ENOG410382B
TetragonulaCarbonaria_001279-T1	note	COG:S
TetragonulaCarbonaria_001280-T1	note	EggNog:ENOG41036KK
TetragonulaCarbonaria_001280-T1	note	COG:J
TetragonulaCarbonaria_001281-T1	note	EggNog:ENOG41032Z6
TetragonulaCarbonaria_001281-T1	note	COG:J
TetragonulaCarbonaria_001282-T1	note	EggNog:ENOG410347T
TetragonulaCarbonaria_001282-T1	note	COG:S
TetragonulaCarbonaria_001283-T1	note	EggNog:ENOG410347T
TetragonulaCarbonaria_001283-T1	note	COG:S
TetragonulaCarbonaria_001284-T1	note	EggNog:ENOG41035MD
TetragonulaCarbonaria_001284-T1	note	COG:O
TetragonulaCarbonaria_001285-T1	note	EggNog:ENOG41032I2
TetragonulaCarbonaria_001285-T1	note	COG:A,B,O
TetragonulaCarbonaria_001286-T1	note	EggNog:ENOG41033NI
TetragonulaCarbonaria_001286-T1	note	COG:J
TetragonulaCarbonaria_001287-T1	note	EggNog:ENOG41037TX
TetragonulaCarbonaria_001287-T1	note	COG:A
TetragonulaCarbonaria_001288-T1	note	EggNog:ENOG41032G4
TetragonulaCarbonaria_001288-T1	note	COG:A
TetragonulaCarbonaria_001289-T1	note	EggNog:ENOG41036DZ
TetragonulaCarbonaria_001289-T1	note	COG:O
TetragonulaCarbonaria_001291-T1	note	EggNog:ENOG41036DZ
TetragonulaCarbonaria_001291-T1	note	COG:O
TetragonulaCarbonaria_001293-T1	note	EggNog:ENOG41034X5
TetragonulaCarbonaria_001293-T1	note	COG:F
TetragonulaCarbonaria_001294-T1	note	EggNog:ENOG4103BP2
TetragonulaCarbonaria_001294-T1	note	COG:U
TetragonulaCarbonaria_001295-T1	note	EggNog:ENOG4103558
TetragonulaCarbonaria_001295-T1	note	COG:M
TetragonulaCarbonaria_001296-T1	note	EggNog:ENOG41031ZR
TetragonulaCarbonaria_001296-T1	note	COG:A
TetragonulaCarbonaria_001297-T1	note	EggNog:ENOG410382U
TetragonulaCarbonaria_001297-T1	note	COG:O
TetragonulaCarbonaria_001298-T1	note	EggNog:ENOG41032P3
TetragonulaCarbonaria_001298-T1	note	COG:U
TetragonulaCarbonaria_001301-T1	note	EggNog:ENOG41033ED
TetragonulaCarbonaria_001301-T1	note	COG:T
TetragonulaCarbonaria_001306-T1	note	EggNog:ENOG41033ED
TetragonulaCarbonaria_001306-T1	note	COG:T
TetragonulaCarbonaria_001307-T1	note	EggNog:ENOG4103GUH
TetragonulaCarbonaria_001309-T1	note	EggNog:ENOG4103745
TetragonulaCarbonaria_001309-T1	note	COG:U
TetragonulaCarbonaria_001310-T1	note	EggNog:ENOG41032YA
TetragonulaCarbonaria_001310-T1	note	COG:Z
TetragonulaCarbonaria_001311-T1	note	EggNog:ENOG410392X
TetragonulaCarbonaria_001313-T1	note	EggNog:ENOG41037GY
TetragonulaCarbonaria_001313-T1	note	COG:K
TetragonulaCarbonaria_001316-T1	note	EggNog:ENOG410370X
TetragonulaCarbonaria_001317-T1	note	EggNog:ENOG410370X
TetragonulaCarbonaria_001318-T1	note	EggNog:ENOG4103H6G
TetragonulaCarbonaria_001318-T1	note	COG:T
TetragonulaCarbonaria_001318-T2	note	EggNog:ENOG4103H6G
TetragonulaCarbonaria_001318-T2	note	COG:T
TetragonulaCarbonaria_001318-T3	note	EggNog:ENOG4103H6G
TetragonulaCarbonaria_001318-T3	note	COG:T
TetragonulaCarbonaria_001319-T1	note	EggNog:ENOG410334E
TetragonulaCarbonaria_001319-T1	note	COG:B,K
TetragonulaCarbonaria_001320-T1	note	EggNog:ENOG410375K
TetragonulaCarbonaria_001320-T1	note	COG:K
TetragonulaCarbonaria_001322-T1	note	EggNog:ENOG41037CR
TetragonulaCarbonaria_001322-T1	note	COG:S
TetragonulaCarbonaria_001323-T1	note	EggNog:ENOG41038AJ
TetragonulaCarbonaria_001323-T1	note	COG:S
TetragonulaCarbonaria_001324-T1	note	EggNog:ENOG41036VV
TetragonulaCarbonaria_001324-T1	note	COG:S
TetragonulaCarbonaria_001326-T1	note	EggNog:ENOG410378P
TetragonulaCarbonaria_001326-T1	note	COG:S
TetragonulaCarbonaria_001327-T1	note	EggNog:ENOG41036DY
TetragonulaCarbonaria_001327-T1	note	COG:S
TetragonulaCarbonaria_001328-T1	note	EggNog:ENOG4103AP1
TetragonulaCarbonaria_001328-T1	note	COG:S
TetragonulaCarbonaria_001329-T1	note	EggNog:ENOG4103773
TetragonulaCarbonaria_001329-T1	note	COG:S
TetragonulaCarbonaria_001330-T1	note	EggNog:ENOG41038KF
TetragonulaCarbonaria_001330-T1	note	COG:S
TetragonulaCarbonaria_001331-T1	note	EggNog:ENOG410VJAP
TetragonulaCarbonaria_001331-T1	note	COG:S
TetragonulaCarbonaria_001333-T1	note	EggNog:ENOG41036FN
TetragonulaCarbonaria_001333-T1	note	COG:S
TetragonulaCarbonaria_001334-T1	note	EggNog:ENOG41036I5
TetragonulaCarbonaria_001334-T1	note	COG:S
TetragonulaCarbonaria_001335-T1	note	EggNog:ENOG4103H9X
TetragonulaCarbonaria_001335-T1	note	COG:U
TetragonulaCarbonaria_001338-T1	note	EggNog:ENOG41033AD
TetragonulaCarbonaria_001338-T1	note	COG:E,T
TetragonulaCarbonaria_001339-T1	note	EggNog:ENOG41033AD
TetragonulaCarbonaria_001339-T1	note	COG:E,T
TetragonulaCarbonaria_001340-T1	note	EggNog:ENOG41039IV
TetragonulaCarbonaria_001340-T1	note	COG:S
TetragonulaCarbonaria_001341-T1	note	EggNog:ENOG41032B4
TetragonulaCarbonaria_001341-T1	note	COG:G,M
TetragonulaCarbonaria_001342-T1	note	EggNog:ENOG41036JZ
TetragonulaCarbonaria_001342-T1	note	COG:S
TetragonulaCarbonaria_001343-T1	note	EggNog:ENOG41037H9
TetragonulaCarbonaria_001343-T1	note	COG:J
TetragonulaCarbonaria_001359-T1	note	EggNog:ENOG41032S6
TetragonulaCarbonaria_001359-T1	note	COG:U
TetragonulaCarbonaria_001361-T1	note	EggNog:ENOG41032RS
TetragonulaCarbonaria_001361-T1	note	COG:I
TetragonulaCarbonaria_001362-T1	note	EggNog:ENOG41032RS
TetragonulaCarbonaria_001362-T1	note	COG:I
TetragonulaCarbonaria_001363-T1	note	EggNog:ENOG4103HMK
TetragonulaCarbonaria_001363-T1	note	COG:A
TetragonulaCarbonaria_001364-T1	note	EggNog:ENOG4103HMK
TetragonulaCarbonaria_001364-T1	note	COG:A
TetragonulaCarbonaria_001365-T1	note	EggNog:ENOG41034Y5
TetragonulaCarbonaria_001365-T1	note	COG:D,Z
TetragonulaCarbonaria_001367-T1	note	EggNog:ENOG41036TI
TetragonulaCarbonaria_001367-T1	note	COG:S
TetragonulaCarbonaria_001368-T1	note	EggNog:ENOG41037AR
TetragonulaCarbonaria_001368-T1	note	COG:A
TetragonulaCarbonaria_001369-T1	note	EggNog:ENOG410VABN
TetragonulaCarbonaria_001369-T1	note	COG:T
TetragonulaCarbonaria_001370-T1	note	EggNog:ENOG41037HM
TetragonulaCarbonaria_001370-T1	note	COG:O
TetragonulaCarbonaria_001371-T1	note	EggNog:ENOG41037H3
TetragonulaCarbonaria_001371-T1	note	COG:S
TetragonulaCarbonaria_001372-T1	note	EggNog:ENOG41038SX
TetragonulaCarbonaria_001372-T1	note	COG:K
TetragonulaCarbonaria_001373-T1	note	EggNog:ENOG41032XX
TetragonulaCarbonaria_001373-T1	note	COG:P
TetragonulaCarbonaria_001374-T1	note	EggNog:ENOG41038VK
TetragonulaCarbonaria_001375-T1	note	EggNog:ENOG4103GVZ
TetragonulaCarbonaria_001377-T1	note	EggNog:ENOG41034J7
TetragonulaCarbonaria_001377-T1	note	COG:S
TetragonulaCarbonaria_001378-T1	note	EggNog:ENOG41033T0
TetragonulaCarbonaria_001378-T1	note	COG:V
TetragonulaCarbonaria_001379-T1	note	EggNog:ENOG41034GU
TetragonulaCarbonaria_001379-T1	note	COG:U
TetragonulaCarbonaria_001380-T1	note	EggNog:ENOG410337H
TetragonulaCarbonaria_001380-T1	note	COG:P
TetragonulaCarbonaria_001382-T1	note	EggNog:ENOG41036W9
TetragonulaCarbonaria_001382-T1	note	COG:T
TetragonulaCarbonaria_001385-T1	note	EggNog:ENOG41036W9
TetragonulaCarbonaria_001385-T1	note	COG:T
TetragonulaCarbonaria_001403-T1	note	EggNog:ENOG41034ER
TetragonulaCarbonaria_001403-T1	note	COG:T
TetragonulaCarbonaria_001406-T1	note	EggNog:ENOG41034ER
TetragonulaCarbonaria_001406-T1	note	COG:T
TetragonulaCarbonaria_001407-T1	note	EggNog:ENOG41032XS
TetragonulaCarbonaria_001407-T1	note	COG:T
TetragonulaCarbonaria_001408-T1	note	EggNog:ENOG410V4RP
TetragonulaCarbonaria_001408-T1	note	COG:S
TetragonulaCarbonaria_001416-T1	note	EggNog:ENOG410VPE6
TetragonulaCarbonaria_001416-T1	note	COG:S
TetragonulaCarbonaria_001417-T1	note	EggNog:ENOG41039KG
TetragonulaCarbonaria_001417-T1	note	COG:S
TetragonulaCarbonaria_001425-T1	note	EggNog:ENOG410356B
TetragonulaCarbonaria_001425-T1	note	COG:U
TetragonulaCarbonaria_001426-T1	note	EggNog:ENOG41035MM
TetragonulaCarbonaria_001426-T1	note	COG:Z
TetragonulaCarbonaria_001426-T2	note	EggNog:ENOG41035MM
TetragonulaCarbonaria_001426-T2	note	COG:Z
TetragonulaCarbonaria_001426-T3	note	EggNog:ENOG41035MM
TetragonulaCarbonaria_001426-T3	note	COG:Z
TetragonulaCarbonaria_001427-T1	note	EggNog:ENOG41034UE
TetragonulaCarbonaria_001427-T1	note	COG:J
TetragonulaCarbonaria_001429-T1	note	EggNog:ENOG410353V
TetragonulaCarbonaria_001429-T1	note	COG:S
TetragonulaCarbonaria_001430-T1	note	EggNog:ENOG41032HG
TetragonulaCarbonaria_001430-T1	note	COG:C
TetragonulaCarbonaria_001431-T1	note	EggNog:ENOG41036MH
TetragonulaCarbonaria_001431-T1	note	COG:L
TetragonulaCarbonaria_001431-T2	note	EggNog:ENOG41036MH
TetragonulaCarbonaria_001431-T2	note	COG:L
TetragonulaCarbonaria_001432-T1	note	EggNog:ENOG410381J
TetragonulaCarbonaria_001432-T1	note	COG:K
TetragonulaCarbonaria_001433-T1	note	EggNog:ENOG41038C4
TetragonulaCarbonaria_001433-T1	note	COG:O
TetragonulaCarbonaria_001434-T1	note	EggNog:ENOG4103598
TetragonulaCarbonaria_001434-T1	note	COG:J
TetragonulaCarbonaria_001435-T1	note	EggNog:ENOG4103598
TetragonulaCarbonaria_001435-T1	note	COG:J
TetragonulaCarbonaria_001436-T1	note	EggNog:ENOG4103598
TetragonulaCarbonaria_001436-T1	note	COG:J
TetragonulaCarbonaria_001437-T1	note	EggNog:ENOG41032XB
TetragonulaCarbonaria_001437-T1	note	COG:T
TetragonulaCarbonaria_001438-T1	note	EggNog:ENOG41032BM
TetragonulaCarbonaria_001438-T1	note	COG:U
TetragonulaCarbonaria_001438-T2	note	EggNog:ENOG41032BM
TetragonulaCarbonaria_001438-T2	note	COG:U
TetragonulaCarbonaria_001439-T1	note	EggNog:ENOG41038NZ
TetragonulaCarbonaria_001442-T1	note	EggNog:ENOG41035G5
TetragonulaCarbonaria_001442-T1	note	COG:K
TetragonulaCarbonaria_001459-T1	note	EggNog:ENOG41038KK
TetragonulaCarbonaria_001459-T1	note	COG:S
TetragonulaCarbonaria_001460-T1	note	EggNog:ENOG410381H
TetragonulaCarbonaria_001460-T1	note	COG:T
TetragonulaCarbonaria_001462-T1	note	EggNog:ENOG410V4I4
TetragonulaCarbonaria_001462-T1	note	COG:T
TetragonulaCarbonaria_001464-T1	note	EggNog:ENOG41036AU
TetragonulaCarbonaria_001464-T1	note	COG:C,G
TetragonulaCarbonaria_001465-T1	note	EggNog:ENOG41036QP
TetragonulaCarbonaria_001465-T1	note	COG:T
TetragonulaCarbonaria_001466-T1	note	EggNog:ENOG4103531
TetragonulaCarbonaria_001466-T1	note	COG:O
TetragonulaCarbonaria_001467-T1	note	EggNog:ENOG4103AXF
TetragonulaCarbonaria_001467-T1	note	COG:S
TetragonulaCarbonaria_001468-T1	note	EggNog:ENOG4103AXF
TetragonulaCarbonaria_001468-T1	note	COG:S
TetragonulaCarbonaria_001469-T1	note	EggNog:ENOG4103AXF
TetragonulaCarbonaria_001469-T1	note	COG:S
TetragonulaCarbonaria_001470-T1	note	EggNog:ENOG4103AXF
TetragonulaCarbonaria_001470-T1	note	COG:S
TetragonulaCarbonaria_001471-T1	note	EggNog:ENOG4103AXF
TetragonulaCarbonaria_001471-T1	note	COG:S
TetragonulaCarbonaria_001472-T1	note	EggNog:ENOG4103AXF
TetragonulaCarbonaria_001472-T1	note	COG:S
TetragonulaCarbonaria_001473-T1	note	EggNog:ENOG4103AXF
TetragonulaCarbonaria_001473-T1	note	COG:S
TetragonulaCarbonaria_001474-T1	note	EggNog:ENOG4103AXF
TetragonulaCarbonaria_001474-T1	note	COG:S
TetragonulaCarbonaria_001476-T1	note	EggNog:ENOG4103AXF
TetragonulaCarbonaria_001476-T1	note	COG:S
TetragonulaCarbonaria_001477-T1	note	EggNog:ENOG4103AXF
TetragonulaCarbonaria_001477-T1	note	COG:S
TetragonulaCarbonaria_001478-T1	note	EggNog:ENOG4103AXF
TetragonulaCarbonaria_001478-T1	note	COG:S
TetragonulaCarbonaria_001479-T1	note	EggNog:ENOG4103AXF
TetragonulaCarbonaria_001479-T1	note	COG:S
TetragonulaCarbonaria_001480-T1	note	EggNog:ENOG4103AXF
TetragonulaCarbonaria_001480-T1	note	COG:S
TetragonulaCarbonaria_001481-T1	note	EggNog:ENOG4103AXF
TetragonulaCarbonaria_001481-T1	note	COG:S
TetragonulaCarbonaria_001482-T1	note	EggNog:ENOG4103AXF
TetragonulaCarbonaria_001482-T1	note	COG:S
TetragonulaCarbonaria_001483-T1	note	EggNog:ENOG4103AXF
TetragonulaCarbonaria_001483-T1	note	COG:S
TetragonulaCarbonaria_001484-T1	note	EggNog:ENOG4103AXF
TetragonulaCarbonaria_001484-T1	note	COG:S
TetragonulaCarbonaria_001485-T1	note	EggNog:ENOG4103AXF
TetragonulaCarbonaria_001485-T1	note	COG:S
TetragonulaCarbonaria_001486-T1	note	EggNog:ENOG4103AXF
TetragonulaCarbonaria_001486-T1	note	COG:S
TetragonulaCarbonaria_001487-T1	note	EggNog:ENOG4103B06
TetragonulaCarbonaria_001487-T1	note	COG:T
TetragonulaCarbonaria_001489-T1	note	EggNog:ENOG4103B06
TetragonulaCarbonaria_001489-T1	note	COG:T
TetragonulaCarbonaria_001490-T1	note	EggNog:ENOG41037TH
TetragonulaCarbonaria_001491-T1	note	EggNog:ENOG41037TH
TetragonulaCarbonaria_001492-T1	note	EggNog:ENOG41038GI
TetragonulaCarbonaria_001493-T1	note	EggNog:ENOG41038ZK
TetragonulaCarbonaria_001494-T1	note	EggNog:ENOG41038ZK
TetragonulaCarbonaria_001500-T1	note	EggNog:ENOG41039HQ
TetragonulaCarbonaria_001500-T1	note	COG:L
TetragonulaCarbonaria_001503-T1	note	EggNog:ENOG410325C
TetragonulaCarbonaria_001503-T1	note	COG:T
TetragonulaCarbonaria_001504-T1	note	EggNog:ENOG410341X
TetragonulaCarbonaria_001504-T1	note	COG:Z
TetragonulaCarbonaria_001505-T1	note	EggNog:ENOG41032P6
TetragonulaCarbonaria_001505-T1	note	COG:U
TetragonulaCarbonaria_001506-T1	note	EggNog:ENOG4103BDA
TetragonulaCarbonaria_001507-T1	note	EggNog:ENOG41034ZK
TetragonulaCarbonaria_001507-T1	note	COG:O,T
TetragonulaCarbonaria_001508-T1	note	EggNog:ENOG41034IF
TetragonulaCarbonaria_001508-T1	note	COG:O
TetragonulaCarbonaria_001510-T1	note	EggNog:ENOG41033GA
TetragonulaCarbonaria_001510-T1	note	COG:I
TetragonulaCarbonaria_001511-T1	note	EggNog:ENOG41032ZP
TetragonulaCarbonaria_001511-T1	note	COG:S
TetragonulaCarbonaria_001513-T1	note	EggNog:ENOG410343G
TetragonulaCarbonaria_001513-T1	note	COG:T
TetragonulaCarbonaria_001514-T1	note	EggNog:ENOG41034JG
TetragonulaCarbonaria_001514-T1	note	COG:P
TetragonulaCarbonaria_001515-T1	note	EggNog:ENOG41036TB
TetragonulaCarbonaria_001515-T1	note	COG:T
TetragonulaCarbonaria_001516-T1	note	EggNog:ENOG41032ZV
TetragonulaCarbonaria_001517-T1	note	EggNog:ENOG410364V
TetragonulaCarbonaria_001517-T1	note	COG:O
TetragonulaCarbonaria_001518-T1	note	EggNog:ENOG4103HEK
TetragonulaCarbonaria_001518-T1	note	COG:S
TetragonulaCarbonaria_001520-T1	note	EggNog:ENOG4103B3H
TetragonulaCarbonaria_001520-T1	note	COG:S
TetragonulaCarbonaria_001524-T1	note	EggNog:ENOG41038HV
TetragonulaCarbonaria_001524-T1	note	COG:S
TetragonulaCarbonaria_001525-T1	note	EggNog:ENOG41034YI
TetragonulaCarbonaria_001525-T1	note	COG:Z
TetragonulaCarbonaria_001526-T1	note	EggNog:ENOG41034YI
TetragonulaCarbonaria_001526-T1	note	COG:Z
TetragonulaCarbonaria_001527-T1	note	EggNog:ENOG41037CS
TetragonulaCarbonaria_001527-T1	note	COG:O
TetragonulaCarbonaria_001528-T1	note	EggNog:ENOG41034PC
TetragonulaCarbonaria_001528-T1	note	COG:S
TetragonulaCarbonaria_001531-T1	note	EggNog:ENOG41034JQ
TetragonulaCarbonaria_001531-T1	note	COG:S
TetragonulaCarbonaria_001532-T1	note	EggNog:ENOG41033KJ
TetragonulaCarbonaria_001532-T1	note	COG:U
TetragonulaCarbonaria_001535-T1	note	EggNog:ENOG4103C8B
TetragonulaCarbonaria_001536-T1	note	EggNog:ENOG41034X6
TetragonulaCarbonaria_001536-T1	note	COG:G
TetragonulaCarbonaria_001537-T1	note	EggNog:ENOG41034N4
TetragonulaCarbonaria_001537-T1	note	COG:J
TetragonulaCarbonaria_001538-T1	note	EggNog:ENOG41035CN
TetragonulaCarbonaria_001538-T1	note	COG:A
TetragonulaCarbonaria_001539-T1	note	EggNog:ENOG41034BA
TetragonulaCarbonaria_001539-T1	note	COG:S
TetragonulaCarbonaria_001540-T1	note	EggNog:ENOG41034FY
TetragonulaCarbonaria_001540-T1	note	COG:T,V
TetragonulaCarbonaria_001541-T1	note	EggNog:ENOG41034FY
TetragonulaCarbonaria_001541-T1	note	COG:T,V
TetragonulaCarbonaria_001542-T1	note	EggNog:ENOG4103GSC
TetragonulaCarbonaria_001542-T1	note	COG:V
TetragonulaCarbonaria_001543-T1	note	EggNog:ENOG410370V
TetragonulaCarbonaria_001543-T1	note	COG:S
TetragonulaCarbonaria_001544-T1	note	EggNog:ENOG41032GJ
TetragonulaCarbonaria_001544-T1	note	COG:C
TetragonulaCarbonaria_001545-T1	note	EggNog:ENOG4103H95
TetragonulaCarbonaria_001545-T1	note	COG:K
TetragonulaCarbonaria_001547-T1	note	EggNog:ENOG410338B
TetragonulaCarbonaria_001547-T1	note	COG:T
TetragonulaCarbonaria_001548-T1	note	EggNog:ENOG41032GY
TetragonulaCarbonaria_001548-T1	note	COG:S
TetragonulaCarbonaria_001549-T1	note	EggNog:ENOG410344J
TetragonulaCarbonaria_001549-T1	note	COG:F
TetragonulaCarbonaria_001550-T1	note	EggNog:ENOG4103747
TetragonulaCarbonaria_001550-T1	note	COG:K
TetragonulaCarbonaria_001551-T1	note	EggNog:ENOG41035WA
TetragonulaCarbonaria_001551-T1	note	COG:G
TetragonulaCarbonaria_001552-T1	note	EggNog:ENOG41035WA
TetragonulaCarbonaria_001552-T1	note	COG:G
TetragonulaCarbonaria_001553-T1	note	EggNog:ENOG41035WA
TetragonulaCarbonaria_001553-T1	note	COG:G
TetragonulaCarbonaria_001554-T1	note	EggNog:ENOG41035VA
TetragonulaCarbonaria_001554-T1	note	COG:C
TetragonulaCarbonaria_001555-T1	note	EggNog:ENOG41035VA
TetragonulaCarbonaria_001555-T1	note	COG:C
TetragonulaCarbonaria_001556-T1	note	EggNog:ENOG41034MV
TetragonulaCarbonaria_001556-T1	note	COG:K
TetragonulaCarbonaria_001558-T1	note	EggNog:ENOG4103578
TetragonulaCarbonaria_001558-T1	note	COG:U
TetragonulaCarbonaria_001560-T1	note	EggNog:ENOG4103469
TetragonulaCarbonaria_001560-T1	note	COG:D
TetragonulaCarbonaria_001561-T1	note	EggNog:ENOG4103HRW
TetragonulaCarbonaria_001561-T1	note	COG:G
TetragonulaCarbonaria_001562-T1	note	EggNog:ENOG4103GI0
TetragonulaCarbonaria_001562-T1	note	COG:G
TetragonulaCarbonaria_001563-T1	note	EggNog:ENOG41032AP
TetragonulaCarbonaria_001563-T1	note	COG:I
TetragonulaCarbonaria_001571-T1	note	EggNog:ENOG41032AP
TetragonulaCarbonaria_001571-T1	note	COG:I
TetragonulaCarbonaria_001579-T1	note	EggNog:ENOG41033ZB
TetragonulaCarbonaria_001579-T1	note	COG:G
TetragonulaCarbonaria_001580-T1	note	EggNog:ENOG41033ZB
TetragonulaCarbonaria_001580-T1	note	COG:G
TetragonulaCarbonaria_001583-T1	note	EggNog:ENOG4103B3H
TetragonulaCarbonaria_001583-T1	note	COG:S
TetragonulaCarbonaria_001585-T1	note	EggNog:ENOG41032AP
TetragonulaCarbonaria_001585-T1	note	COG:I
TetragonulaCarbonaria_001586-T1	note	EggNog:ENOG41032AP
TetragonulaCarbonaria_001586-T1	note	COG:I
TetragonulaCarbonaria_001587-T1	note	EggNog:ENOG41033RD
TetragonulaCarbonaria_001587-T1	note	COG:I
TetragonulaCarbonaria_001589-T1	note	EggNog:ENOG410V44Q
TetragonulaCarbonaria_001589-T1	note	COG:V,W
TetragonulaCarbonaria_001596-T1	note	EggNog:ENOG41035CP
TetragonulaCarbonaria_001596-T1	note	COG:I
TetragonulaCarbonaria_001597-T1	note	EggNog:ENOG410324Z
TetragonulaCarbonaria_001597-T1	note	COG:T
TetragonulaCarbonaria_001598-T1	note	EggNog:ENOG41037HF
TetragonulaCarbonaria_001598-T1	note	COG:S
TetragonulaCarbonaria_001599-T1	note	EggNog:ENOG4103442
TetragonulaCarbonaria_001599-T1	note	COG:S
TetragonulaCarbonaria_001606-T1	note	EggNog:ENOG41033Z8
TetragonulaCarbonaria_001606-T1	note	COG:O
TetragonulaCarbonaria_001607-T1	note	EggNog:ENOG41033Z8
TetragonulaCarbonaria_001607-T1	note	COG:O
TetragonulaCarbonaria_001608-T1	note	EggNog:ENOG41033Z8
TetragonulaCarbonaria_001608-T1	note	COG:O
TetragonulaCarbonaria_001609-T1	note	EggNog:ENOG41034VM
TetragonulaCarbonaria_001609-T1	note	COG:T
TetragonulaCarbonaria_001610-T1	note	EggNog:ENOG41034SB
TetragonulaCarbonaria_001610-T1	note	COG:S
TetragonulaCarbonaria_001611-T1	note	EggNog:ENOG41036P8
TetragonulaCarbonaria_001611-T1	note	COG:V
TetragonulaCarbonaria_001612-T1	note	EggNog:ENOG41034AR
TetragonulaCarbonaria_001612-T1	note	COG:A
TetragonulaCarbonaria_001613-T1	note	EggNog:ENOG41035KC
TetragonulaCarbonaria_001613-T1	note	COG:S
TetragonulaCarbonaria_001614-T1	note	EggNog:ENOG4103GI7
TetragonulaCarbonaria_001614-T1	note	COG:S
TetragonulaCarbonaria_001615-T1	note	EggNog:ENOG41033RD
TetragonulaCarbonaria_001615-T1	note	COG:I
TetragonulaCarbonaria_001616-T1	note	EggNog:ENOG41033RD
TetragonulaCarbonaria_001616-T1	note	COG:I
TetragonulaCarbonaria_001617-T1	note	EggNog:ENOG41033RD
TetragonulaCarbonaria_001617-T1	note	COG:I
TetragonulaCarbonaria_001618-T1	note	EggNog:ENOG41033RD
TetragonulaCarbonaria_001618-T1	note	COG:I
TetragonulaCarbonaria_001619-T1	note	EggNog:ENOG41033RD
TetragonulaCarbonaria_001619-T1	note	COG:I
TetragonulaCarbonaria_001620-T1	note	EggNog:ENOG41033RD
TetragonulaCarbonaria_001620-T1	note	COG:I
TetragonulaCarbonaria_001621-T1	note	EggNog:ENOG41033RD
TetragonulaCarbonaria_001621-T1	note	COG:I
TetragonulaCarbonaria_001622-T1	note	EggNog:ENOG41033RD
TetragonulaCarbonaria_001622-T1	note	COG:I
TetragonulaCarbonaria_001623-T1	note	EggNog:ENOG41033RD
TetragonulaCarbonaria_001623-T1	note	COG:I
TetragonulaCarbonaria_001625-T1	note	EggNog:ENOG41033RD
TetragonulaCarbonaria_001625-T1	note	COG:I
TetragonulaCarbonaria_001627-T1	note	EggNog:ENOG41033RD
TetragonulaCarbonaria_001627-T1	note	COG:I
TetragonulaCarbonaria_001628-T1	note	EggNog:ENOG41033RD
TetragonulaCarbonaria_001628-T1	note	COG:I
TetragonulaCarbonaria_001629-T1	note	EggNog:ENOG41033RD
TetragonulaCarbonaria_001629-T1	note	COG:I
TetragonulaCarbonaria_001630-T1	note	EggNog:ENOG41036EY
TetragonulaCarbonaria_001630-T1	note	COG:S
TetragonulaCarbonaria_001631-T1	note	EggNog:ENOG41036EY
TetragonulaCarbonaria_001631-T1	note	COG:S
TetragonulaCarbonaria_001632-T1	note	EggNog:ENOG41038JY
TetragonulaCarbonaria_001632-T1	note	COG:K
TetragonulaCarbonaria_001633-T1	note	EggNog:ENOG410WIF4
TetragonulaCarbonaria_001633-T1	note	COG:S
TetragonulaCarbonaria_001634-T1	note	EggNog:ENOG41035ZN
TetragonulaCarbonaria_001634-T1	note	COG:M
TetragonulaCarbonaria_001635-T1	note	EggNog:ENOG4103H30
TetragonulaCarbonaria_001635-T1	note	COG:T
TetragonulaCarbonaria_001636-T1	note	EggNog:ENOG4103I40
TetragonulaCarbonaria_001636-T1	note	COG:S
TetragonulaCarbonaria_001636-T2	note	EggNog:ENOG4103I40
TetragonulaCarbonaria_001636-T2	note	COG:S
TetragonulaCarbonaria_001637-T1	note	EggNog:ENOG41034M2
TetragonulaCarbonaria_001637-T1	note	COG:O
TetragonulaCarbonaria_001638-T1	note	EggNog:ENOG41036HX
TetragonulaCarbonaria_001638-T1	note	COG:S
TetragonulaCarbonaria_001639-T1	note	EggNog:ENOG41037D3
TetragonulaCarbonaria_001639-T1	note	COG:S
TetragonulaCarbonaria_001640-T1	note	EggNog:ENOG41034M2
TetragonulaCarbonaria_001640-T1	note	COG:O
TetragonulaCarbonaria_001641-T1	note	EggNog:ENOG41037WV
TetragonulaCarbonaria_001641-T1	note	COG:U
TetragonulaCarbonaria_001642-T1	note	EggNog:ENOG41036RB
TetragonulaCarbonaria_001642-T1	note	COG:K
TetragonulaCarbonaria_001645-T1	note	EggNog:ENOG410321D
TetragonulaCarbonaria_001645-T1	note	COG:E
TetragonulaCarbonaria_001646-T1	note	EggNog:ENOG41KOG1844
TetragonulaCarbonaria_001646-T1	note	COG:S
TetragonulaCarbonaria_001648-T1	note	EggNog:ENOG41039KM
TetragonulaCarbonaria_001648-T1	note	COG:S
TetragonulaCarbonaria_001649-T1	note	EggNog:ENOG410354K
TetragonulaCarbonaria_001649-T1	note	COG:O
TetragonulaCarbonaria_001650-T1	note	EggNog:ENOG41036G6
TetragonulaCarbonaria_001650-T1	note	COG:G
TetragonulaCarbonaria_001651-T1	note	EggNog:ENOG41036G6
TetragonulaCarbonaria_001651-T1	note	COG:G
TetragonulaCarbonaria_001652-T1	note	EggNog:ENOG4103BMQ
TetragonulaCarbonaria_001653-T1	note	EggNog:ENOG41037YN
TetragonulaCarbonaria_001653-T1	note	COG:F
TetragonulaCarbonaria_001654-T1	note	EggNog:ENOG41032DZ
TetragonulaCarbonaria_001654-T1	note	COG:S
TetragonulaCarbonaria_001656-T1	note	EggNog:ENOG41032B3
TetragonulaCarbonaria_001656-T1	note	COG:U,Y
TetragonulaCarbonaria_001657-T1	note	EggNog:ENOG41036KE
TetragonulaCarbonaria_001657-T1	note	COG:G
TetragonulaCarbonaria_001658-T1	note	EggNog:ENOG410324I
TetragonulaCarbonaria_001658-T1	note	COG:L
TetragonulaCarbonaria_001659-T1	note	EggNog:ENOG41032UC
TetragonulaCarbonaria_001659-T1	note	COG:E
TetragonulaCarbonaria_001660-T1	note	EggNog:ENOG41036T6
TetragonulaCarbonaria_001660-T1	note	COG:B
TetragonulaCarbonaria_001661-T1	note	EggNog:ENOG4103394
TetragonulaCarbonaria_001661-T1	note	COG:A
TetragonulaCarbonaria_001668-T1	note	EggNog:ENOG41036P9
TetragonulaCarbonaria_001668-T1	note	COG:K
TetragonulaCarbonaria_001671-T1	note	EggNog:ENOG41036P9
TetragonulaCarbonaria_001671-T1	note	COG:K
TetragonulaCarbonaria_001684-T1	note	EggNog:ENOG41039UK
TetragonulaCarbonaria_001684-T1	note	COG:A
TetragonulaCarbonaria_001685-T1	note	EggNog:ENOG41037WI
TetragonulaCarbonaria_001685-T1	note	COG:S
TetragonulaCarbonaria_001686-T1	note	EggNog:ENOG4103501
TetragonulaCarbonaria_001686-T1	note	COG:C,O
TetragonulaCarbonaria_001687-T1	note	EggNog:ENOG410340S
TetragonulaCarbonaria_001687-T1	note	COG:T
TetragonulaCarbonaria_001688-T1	note	EggNog:ENOG410340S
TetragonulaCarbonaria_001688-T1	note	COG:T
TetragonulaCarbonaria_001689-T1	note	EggNog:ENOG41033QT
TetragonulaCarbonaria_001689-T1	note	COG:K
TetragonulaCarbonaria_001690-T1	note	EggNog:ENOG410343P
TetragonulaCarbonaria_001690-T1	note	COG:U
TetragonulaCarbonaria_001691-T1	note	EggNog:ENOG41037SR
TetragonulaCarbonaria_001691-T1	note	COG:S
TetragonulaCarbonaria_001692-T1	note	EggNog:ENOG410364D
TetragonulaCarbonaria_001692-T1	note	COG:U
TetragonulaCarbonaria_001693-T1	note	EggNog:ENOG41033QD
TetragonulaCarbonaria_001693-T1	note	COG:J
TetragonulaCarbonaria_001694-T1	note	EggNog:ENOG41035VJ
TetragonulaCarbonaria_001694-T1	note	COG:O
TetragonulaCarbonaria_001695-T1	note	EggNog:ENOG41033W4
TetragonulaCarbonaria_001695-T1	note	COG:S
TetragonulaCarbonaria_001697-T1	note	EggNog:ENOG41032RX
TetragonulaCarbonaria_001697-T1	note	COG:Z
TetragonulaCarbonaria_001698-T1	note	EggNog:ENOG4103390
TetragonulaCarbonaria_001698-T1	note	COG:C
TetragonulaCarbonaria_001700-T1	note	EggNog:ENOG410372W
TetragonulaCarbonaria_001700-T1	note	COG:K
TetragonulaCarbonaria_001701-T1	note	EggNog:ENOG41039BW
TetragonulaCarbonaria_001702-T1	note	EggNog:ENOG410358A
TetragonulaCarbonaria_001702-T1	note	COG:E,J
TetragonulaCarbonaria_001703-T1	note	EggNog:ENOG41039JQ
TetragonulaCarbonaria_001704-T1	note	EggNog:ENOG410WHQ1
TetragonulaCarbonaria_001704-T1	note	COG:K
TetragonulaCarbonaria_001705-T1	note	EggNog:ENOG410385Z
TetragonulaCarbonaria_001705-T1	note	COG:O
TetragonulaCarbonaria_001706-T1	note	EggNog:ENOG41032H0
TetragonulaCarbonaria_001706-T1	note	COG:O
TetragonulaCarbonaria_001707-T1	note	EggNog:ENOG410330R
TetragonulaCarbonaria_001707-T1	note	COG:S
TetragonulaCarbonaria_001708-T1	note	EggNog:ENOG41032WU
TetragonulaCarbonaria_001708-T1	note	COG:O
TetragonulaCarbonaria_001709-T1	note	EggNog:ENOG41033RN
TetragonulaCarbonaria_001709-T1	note	COG:T
TetragonulaCarbonaria_001713-T1	note	EggNog:ENOG41037PF
TetragonulaCarbonaria_001713-T1	note	COG:S
TetragonulaCarbonaria_001714-T1	note	EggNog:ENOG41033EZ
TetragonulaCarbonaria_001714-T1	note	COG:Z
TetragonulaCarbonaria_001715-T1	note	EggNog:ENOG4103HXN
TetragonulaCarbonaria_001715-T1	note	COG:S
TetragonulaCarbonaria_001716-T1	note	EggNog:ENOG41035I1
TetragonulaCarbonaria_001716-T1	note	COG:A
TetragonulaCarbonaria_001717-T1	note	EggNog:ENOG41035I1
TetragonulaCarbonaria_001717-T1	note	COG:A
TetragonulaCarbonaria_001718-T1	note	EggNog:ENOG410331P
TetragonulaCarbonaria_001718-T1	note	COG:O
TetragonulaCarbonaria_001722-T1	note	EggNog:ENOG41035SX
TetragonulaCarbonaria_001722-T1	note	COG:K
TetragonulaCarbonaria_001723-T1	note	EggNog:ENOG410VNUK
TetragonulaCarbonaria_001723-T1	note	COG:S
TetragonulaCarbonaria_001724-T1	note	EggNog:ENOG41032VU
TetragonulaCarbonaria_001724-T1	note	COG:G
TetragonulaCarbonaria_001725-T1	note	EggNog:ENOG4103I02
TetragonulaCarbonaria_001725-T1	note	COG:T
TetragonulaCarbonaria_001727-T1	note	EggNog:ENOG41035JT
TetragonulaCarbonaria_001727-T1	note	COG:T
TetragonulaCarbonaria_001729-T1	note	EggNog:ENOG41035JT
TetragonulaCarbonaria_001729-T1	note	COG:T
TetragonulaCarbonaria_001731-T1	note	EggNog:ENOG41037IS
TetragonulaCarbonaria_001731-T1	note	COG:U
TetragonulaCarbonaria_001732-T1	note	EggNog:ENOG410VM9J
TetragonulaCarbonaria_001732-T1	note	COG:I
TetragonulaCarbonaria_001733-T1	note	EggNog:ENOG41036UM
TetragonulaCarbonaria_001733-T1	note	COG:O
TetragonulaCarbonaria_001737-T1	note	EggNog:ENOG41033FZ
TetragonulaCarbonaria_001737-T1	note	COG:C
TetragonulaCarbonaria_001738-T1	note	EggNog:ENOG41037BI
TetragonulaCarbonaria_001738-T1	note	COG:S
TetragonulaCarbonaria_001742-T1	note	EggNog:ENOG41032CK
TetragonulaCarbonaria_001742-T1	note	COG:T
TetragonulaCarbonaria_001746-T1	note	EggNog:ENOG41032CK
TetragonulaCarbonaria_001746-T1	note	COG:T
TetragonulaCarbonaria_001751-T1	note	EggNog:ENOG41033X7
TetragonulaCarbonaria_001751-T1	note	COG:S
TetragonulaCarbonaria_001752-T1	note	EggNog:ENOG41037NM
TetragonulaCarbonaria_001752-T1	note	COG:O
TetragonulaCarbonaria_001753-T1	note	EggNog:ENOG41036UF
TetragonulaCarbonaria_001753-T1	note	COG:B
TetragonulaCarbonaria_001755-T1	note	EggNog:ENOG41037GJ
TetragonulaCarbonaria_001755-T1	note	COG:C
TetragonulaCarbonaria_001756-T1	note	EggNog:ENOG4103279
TetragonulaCarbonaria_001756-T1	note	COG:C
TetragonulaCarbonaria_001757-T1	note	EggNog:ENOG410335P
TetragonulaCarbonaria_001757-T1	note	COG:U
TetragonulaCarbonaria_001759-T1	note	EggNog:ENOG41036EX
TetragonulaCarbonaria_001759-T1	note	COG:S
TetragonulaCarbonaria_001760-T1	note	EggNog:ENOG4103617
TetragonulaCarbonaria_001760-T1	note	COG:F
TetragonulaCarbonaria_001761-T1	note	EggNog:ENOG41033GU
TetragonulaCarbonaria_001761-T1	note	COG:B,K
TetragonulaCarbonaria_001763-T1	note	EggNog:ENOG41037AP
TetragonulaCarbonaria_001763-T1	note	COG:S
TetragonulaCarbonaria_001764-T1	note	EggNog:ENOG41037S5
TetragonulaCarbonaria_001764-T1	note	COG:A
TetragonulaCarbonaria_001765-T1	note	EggNog:ENOG4103HA9
TetragonulaCarbonaria_001766-T1	note	EggNog:ENOG41038RP
TetragonulaCarbonaria_001766-T1	note	COG:S
TetragonulaCarbonaria_001767-T1	note	EggNog:ENOG4103742
TetragonulaCarbonaria_001767-T1	note	COG:S
TetragonulaCarbonaria_001768-T1	note	EggNog:ENOG41035B1
TetragonulaCarbonaria_001768-T1	note	COG:K
TetragonulaCarbonaria_001769-T1	note	EggNog:ENOG41034JN
TetragonulaCarbonaria_001769-T1	note	COG:U
TetragonulaCarbonaria_001770-T1	note	EggNog:ENOG4103952
TetragonulaCarbonaria_001770-T1	note	COG:S
TetragonulaCarbonaria_001771-T1	note	EggNog:ENOG41033TW
TetragonulaCarbonaria_001771-T1	note	COG:E
TetragonulaCarbonaria_001772-T1	note	EggNog:ENOG41035TX
TetragonulaCarbonaria_001772-T1	note	COG:E
TetragonulaCarbonaria_001773-T1	note	EggNog:ENOG410378D
TetragonulaCarbonaria_001773-T1	note	COG:S
TetragonulaCarbonaria_001775-T1	note	EggNog:ENOG4103HSQ
TetragonulaCarbonaria_001775-T1	note	COG:T,V
TetragonulaCarbonaria_001776-T1	note	EggNog:ENOG41037KE
TetragonulaCarbonaria_001776-T1	note	COG:J
TetragonulaCarbonaria_001777-T1	note	EggNog:ENOG41038TA
TetragonulaCarbonaria_001777-T1	note	COG:E
TetragonulaCarbonaria_001778-T1	note	EggNog:ENOG41038TA
TetragonulaCarbonaria_001778-T1	note	COG:E
TetragonulaCarbonaria_001779-T1	note	EggNog:ENOG41038TA
TetragonulaCarbonaria_001779-T1	note	COG:E
TetragonulaCarbonaria_001780-T1	note	EggNog:ENOG410337E
TetragonulaCarbonaria_001780-T1	note	COG:E
TetragonulaCarbonaria_001784-T1	note	EggNog:ENOG410385Q
TetragonulaCarbonaria_001784-T1	note	COG:O
TetragonulaCarbonaria_001785-T1	note	EggNog:ENOG41032FE
TetragonulaCarbonaria_001785-T1	note	COG:W
TetragonulaCarbonaria_001786-T1	note	EggNog:ENOG41035TF
TetragonulaCarbonaria_001786-T1	note	COG:S
TetragonulaCarbonaria_001787-T1	note	EggNog:ENOG41036JU
TetragonulaCarbonaria_001787-T1	note	COG:U
TetragonulaCarbonaria_001788-T1	note	EggNog:ENOG41033MD
TetragonulaCarbonaria_001788-T1	note	COG:F
TetragonulaCarbonaria_001789-T1	note	EggNog:ENOG410379C
TetragonulaCarbonaria_001789-T1	note	COG:S
TetragonulaCarbonaria_001790-T1	note	EggNog:ENOG4103841
TetragonulaCarbonaria_001790-T1	note	COG:K
TetragonulaCarbonaria_001791-T1	note	EggNog:ENOG41038CW
TetragonulaCarbonaria_001791-T1	note	COG:V,W
TetragonulaCarbonaria_001792-T1	note	EggNog:ENOG41038MM
TetragonulaCarbonaria_001792-T1	note	COG:K
TetragonulaCarbonaria_001793-T1	note	EggNog:ENOG41034SI
TetragonulaCarbonaria_001793-T1	note	COG:J
TetragonulaCarbonaria_001794-T1	note	EggNog:ENOG41035QC
TetragonulaCarbonaria_001794-T1	note	COG:T
TetragonulaCarbonaria_001795-T1	note	EggNog:ENOG4103CBR
TetragonulaCarbonaria_001795-T1	note	COG:W
TetragonulaCarbonaria_001796-T1	note	EggNog:ENOG41037F6
TetragonulaCarbonaria_001796-T1	note	COG:S
TetragonulaCarbonaria_001797-T1	note	EggNog:ENOG41036NM
TetragonulaCarbonaria_001797-T1	note	COG:D
TetragonulaCarbonaria_001798-T1	note	EggNog:ENOG41035ZU
TetragonulaCarbonaria_001798-T1	note	COG:S
TetragonulaCarbonaria_001799-T1	note	EggNog:ENOG41033C1
TetragonulaCarbonaria_001799-T1	note	COG:O
TetragonulaCarbonaria_001800-T1	note	EggNog:ENOG4103I0G
TetragonulaCarbonaria_001800-T1	note	COG:O
TetragonulaCarbonaria_001801-T1	note	EggNog:ENOG41032Q5
TetragonulaCarbonaria_001801-T1	note	COG:T
TetragonulaCarbonaria_001803-T1	note	EggNog:ENOG41035WG
TetragonulaCarbonaria_001803-T1	note	COG:S
TetragonulaCarbonaria_001804-T1	note	EggNog:ENOG41034BG
TetragonulaCarbonaria_001804-T1	note	COG:T
TetragonulaCarbonaria_001805-T1	note	EggNog:ENOG410V9VY
TetragonulaCarbonaria_001805-T1	note	COG:C
TetragonulaCarbonaria_001806-T1	note	EggNog:ENOG41035C8
TetragonulaCarbonaria_001806-T1	note	COG:G
TetragonulaCarbonaria_001807-T1	note	EggNog:ENOG41035KV
TetragonulaCarbonaria_001807-T1	note	COG:S
TetragonulaCarbonaria_001808-T1	note	EggNog:ENOG41036N9
TetragonulaCarbonaria_001808-T1	note	COG:S
TetragonulaCarbonaria_001809-T1	note	EggNog:ENOG41034Q2
TetragonulaCarbonaria_001809-T1	note	COG:G
TetragonulaCarbonaria_001810-T1	note	EggNog:ENOG41037C0
TetragonulaCarbonaria_001810-T1	note	COG:C
TetragonulaCarbonaria_001811-T1	note	EggNog:ENOG41035ET
TetragonulaCarbonaria_001811-T1	note	COG:S
TetragonulaCarbonaria_001814-T1	note	EggNog:ENOG410395H
TetragonulaCarbonaria_001815-T1	note	EggNog:ENOG410327S
TetragonulaCarbonaria_001815-T1	note	COG:P
TetragonulaCarbonaria_001817-T1	note	EggNog:ENOG41032UH
TetragonulaCarbonaria_001817-T1	note	COG:F
TetragonulaCarbonaria_001818-T1	note	EggNog:ENOG41033WD
TetragonulaCarbonaria_001818-T1	note	COG:F
TetragonulaCarbonaria_001819-T1	note	EggNog:ENOG4103822
TetragonulaCarbonaria_001819-T1	note	COG:S
TetragonulaCarbonaria_001820-T1	note	EggNog:ENOG4103271
TetragonulaCarbonaria_001820-T1	note	COG:C
TetragonulaCarbonaria_001821-T1	note	EggNog:ENOG410379V
TetragonulaCarbonaria_001821-T1	note	COG:S
TetragonulaCarbonaria_001822-T1	note	EggNog:ENOG41036FV
TetragonulaCarbonaria_001822-T1	note	COG:U
TetragonulaCarbonaria_001823-T1	note	EggNog:ENOG41037GV
TetragonulaCarbonaria_001823-T1	note	COG:Z
TetragonulaCarbonaria_001824-T1	note	EggNog:ENOG410359N
TetragonulaCarbonaria_001824-T1	note	COG:O
TetragonulaCarbonaria_001825-T1	note	EggNog:ENOG41037FE
TetragonulaCarbonaria_001825-T1	note	COG:H
TetragonulaCarbonaria_001826-T1	note	EggNog:ENOG410V4AY
TetragonulaCarbonaria_001826-T1	note	COG:L
TetragonulaCarbonaria_001827-T1	note	EggNog:ENOG41037BX
TetragonulaCarbonaria_001827-T1	note	COG:L
TetragonulaCarbonaria_001828-T1	note	EggNog:ENOG41037GA
TetragonulaCarbonaria_001828-T1	note	COG:P
TetragonulaCarbonaria_001829-T1	note	EggNog:ENOG4103H1K
TetragonulaCarbonaria_001830-T1	note	EggNog:ENOG41035S0
TetragonulaCarbonaria_001830-T1	note	COG:K
TetragonulaCarbonaria_001832-T1	note	EggNog:ENOG41035RF
TetragonulaCarbonaria_001832-T1	note	COG:I
TetragonulaCarbonaria_001834-T1	note	EggNog:ENOG41037YH
TetragonulaCarbonaria_001834-T1	note	COG:S
TetragonulaCarbonaria_001835-T1	note	EggNog:ENOG41034WG
TetragonulaCarbonaria_001835-T1	note	COG:O
TetragonulaCarbonaria_001836-T1	note	EggNog:ENOG4103HC8
TetragonulaCarbonaria_001836-T1	note	COG:J
TetragonulaCarbonaria_001837-T1	note	EggNog:ENOG410342B
TetragonulaCarbonaria_001837-T1	note	COG:T
TetragonulaCarbonaria_001838-T1	note	EggNog:ENOG41033GM
TetragonulaCarbonaria_001838-T1	note	COG:T
TetragonulaCarbonaria_001839-T1	note	EggNog:ENOG41KOG4070
TetragonulaCarbonaria_001839-T1	note	COG:T
TetragonulaCarbonaria_001840-T1	note	EggNog:ENOG4103GII
TetragonulaCarbonaria_001840-T1	note	COG:S
TetragonulaCarbonaria_001844-T1	note	EggNog:ENOG410VQ8P
TetragonulaCarbonaria_001844-T1	note	COG:T
TetragonulaCarbonaria_001845-T1	note	EggNog:ENOG410VQ8P
TetragonulaCarbonaria_001845-T1	note	COG:T
TetragonulaCarbonaria_001848-T1	note	EggNog:ENOG41033SK
TetragonulaCarbonaria_001848-T1	note	COG:Z
TetragonulaCarbonaria_001849-T1	note	EggNog:ENOG4103639
TetragonulaCarbonaria_001849-T1	note	COG:B
TetragonulaCarbonaria_001850-T1	note	EggNog:ENOG41038SW
TetragonulaCarbonaria_001851-T1	note	EggNog:ENOG4103HMB
TetragonulaCarbonaria_001851-T1	note	COG:S
TetragonulaCarbonaria_001853-T1	note	EggNog:ENOG410337U
TetragonulaCarbonaria_001853-T1	note	COG:F
TetragonulaCarbonaria_001854-T1	note	EggNog:ENOG410345P
TetragonulaCarbonaria_001854-T1	note	COG:T
TetragonulaCarbonaria_001855-T1	note	EggNog:ENOG41035UR
TetragonulaCarbonaria_001855-T1	note	COG:E
TetragonulaCarbonaria_001856-T1	note	EggNog:ENOG41032SA
TetragonulaCarbonaria_001856-T1	note	COG:O
TetragonulaCarbonaria_001857-T1	note	EggNog:ENOG41032YP
TetragonulaCarbonaria_001857-T1	note	COG:A
TetragonulaCarbonaria_001858-T1	note	EggNog:ENOG410393R
TetragonulaCarbonaria_001858-T1	note	COG:S
TetragonulaCarbonaria_001859-T1	note	EggNog:ENOG41032VR
TetragonulaCarbonaria_001859-T1	note	COG:S
TetragonulaCarbonaria_001861-T1	note	EggNog:ENOG41037KZ
TetragonulaCarbonaria_001861-T1	note	COG:K
TetragonulaCarbonaria_001862-T1	note	EggNog:ENOG41034R7
TetragonulaCarbonaria_001862-T1	note	COG:K
TetragonulaCarbonaria_001863-T1	note	EggNog:ENOG41035M2
TetragonulaCarbonaria_001863-T1	note	COG:Z
TetragonulaCarbonaria_001864-T1	note	EggNog:ENOG410365V
TetragonulaCarbonaria_001864-T1	note	COG:S
TetragonulaCarbonaria_001876-T1	note	EggNog:ENOG410365V
TetragonulaCarbonaria_001876-T1	note	COG:S
TetragonulaCarbonaria_001877-T1	note	EggNog:ENOG41032T1
TetragonulaCarbonaria_001877-T1	note	COG:L
TetragonulaCarbonaria_001878-T1	note	EggNog:ENOG41038RA
TetragonulaCarbonaria_001878-T1	note	COG:O
TetragonulaCarbonaria_001879-T1	note	EggNog:ENOG410381V
TetragonulaCarbonaria_001879-T1	note	COG:A
TetragonulaCarbonaria_001880-T1	note	EggNog:ENOG41035WY
TetragonulaCarbonaria_001880-T1	note	COG:G
TetragonulaCarbonaria_001881-T1	note	EggNog:ENOG41KOG1958
TetragonulaCarbonaria_001881-T1	note	COG:G
TetragonulaCarbonaria_001884-T1	note	EggNog:ENOG41035WY
TetragonulaCarbonaria_001884-T1	note	COG:G
TetragonulaCarbonaria_001889-T1	note	EggNog:ENOG41035WY
TetragonulaCarbonaria_001889-T1	note	COG:G
TetragonulaCarbonaria_001894-T1	note	EggNog:ENOG410375X
TetragonulaCarbonaria_001894-T1	note	COG:G
TetragonulaCarbonaria_001894-T2	note	EggNog:ENOG410375X
TetragonulaCarbonaria_001894-T2	note	COG:G
TetragonulaCarbonaria_001895-T1	note	EggNog:ENOG41037K9
TetragonulaCarbonaria_001895-T1	note	COG:G
TetragonulaCarbonaria_001897-T1	note	EggNog:ENOG410385W
TetragonulaCarbonaria_001897-T1	note	COG:O
TetragonulaCarbonaria_001898-T1	note	EggNog:ENOG41035FM
TetragonulaCarbonaria_001898-T1	note	COG:U
TetragonulaCarbonaria_001901-T1	note	EggNog:ENOG41037JG
TetragonulaCarbonaria_001901-T1	note	COG:K
TetragonulaCarbonaria_001902-T1	note	EggNog:ENOG41033WC
TetragonulaCarbonaria_001902-T1	note	COG:O
TetragonulaCarbonaria_001903-T1	note	EggNog:ENOG410385U
TetragonulaCarbonaria_001903-T1	note	COG:S
TetragonulaCarbonaria_001904-T1	note	EggNog:ENOG41035NX
TetragonulaCarbonaria_001904-T1	note	COG:U,Y
TetragonulaCarbonaria_001905-T1	note	EggNog:ENOG41034NC
TetragonulaCarbonaria_001905-T1	note	COG:D,L
TetragonulaCarbonaria_001906-T1	note	EggNog:ENOG410398T
TetragonulaCarbonaria_001906-T1	note	COG:S
TetragonulaCarbonaria_001907-T1	note	EggNog:ENOG41038DP
TetragonulaCarbonaria_001907-T1	note	COG:A
TetragonulaCarbonaria_001908-T1	note	EggNog:ENOG41035TW
TetragonulaCarbonaria_001908-T1	note	COG:D,K
TetragonulaCarbonaria_001909-T1	note	EggNog:ENOG410363V
TetragonulaCarbonaria_001909-T1	note	COG:K
TetragonulaCarbonaria_001910-T1	note	EggNog:ENOG41038TN
TetragonulaCarbonaria_001911-T1	note	EggNog:ENOG41032FH
TetragonulaCarbonaria_001911-T1	note	COG:O
TetragonulaCarbonaria_001912-T1	note	EggNog:ENOG41033MS
TetragonulaCarbonaria_001912-T1	note	COG:T
TetragonulaCarbonaria_001913-T1	note	EggNog:ENOG41033MS
TetragonulaCarbonaria_001913-T1	note	COG:T
TetragonulaCarbonaria_001914-T1	note	EggNog:ENOG41033MS
TetragonulaCarbonaria_001914-T1	note	COG:T
TetragonulaCarbonaria_001916-T1	note	EggNog:ENOG410NBBD
TetragonulaCarbonaria_001916-T1	note	COG:T
TetragonulaCarbonaria_001923-T1	note	EggNog:ENOG41033MS
TetragonulaCarbonaria_001923-T1	note	COG:T
TetragonulaCarbonaria_001930-T1	note	EggNog:ENOG41032FW
TetragonulaCarbonaria_001930-T1	note	COG:A
TetragonulaCarbonaria_001931-T1	note	EggNog:ENOG4103H9E
TetragonulaCarbonaria_001931-T1	note	COG:O
TetragonulaCarbonaria_001932-T1	note	EggNog:ENOG41035NM
TetragonulaCarbonaria_001932-T1	note	COG:S
TetragonulaCarbonaria_001933-T1	note	EggNog:ENOG41038KN
TetragonulaCarbonaria_001933-T1	note	COG:Z
TetragonulaCarbonaria_001934-T1	note	EggNog:ENOG4103H3X
TetragonulaCarbonaria_001934-T1	note	COG:D,U,Z
TetragonulaCarbonaria_001936-T1	note	EggNog:ENOG41039MK
TetragonulaCarbonaria_001936-T1	note	COG:K
TetragonulaCarbonaria_001937-T1	note	EggNog:ENOG41035PH
TetragonulaCarbonaria_001937-T1	note	COG:O
TetragonulaCarbonaria_001938-T1	note	EggNog:ENOG410349A
TetragonulaCarbonaria_001938-T1	note	COG:T
TetragonulaCarbonaria_001939-T1	note	EggNog:ENOG41034CT
TetragonulaCarbonaria_001939-T1	note	COG:E,P,T
TetragonulaCarbonaria_001940-T1	note	EggNog:ENOG41035PK
TetragonulaCarbonaria_001940-T1	note	COG:G
TetragonulaCarbonaria_001941-T1	note	EggNog:ENOG41032X0
TetragonulaCarbonaria_001941-T1	note	COG:T,U
TetragonulaCarbonaria_001942-T1	note	EggNog:ENOG410325F
TetragonulaCarbonaria_001942-T1	note	COG:C
TetragonulaCarbonaria_001943-T1	note	EggNog:ENOG41034CQ
TetragonulaCarbonaria_001943-T1	note	COG:Q
TetragonulaCarbonaria_001945-T1	note	EggNog:ENOG41032ZE
TetragonulaCarbonaria_001945-T1	note	COG:Q
TetragonulaCarbonaria_001948-T1	note	EggNog:ENOG41033F2
TetragonulaCarbonaria_001948-T1	note	COG:V
TetragonulaCarbonaria_001948-T2	note	EggNog:ENOG41033F2
TetragonulaCarbonaria_001948-T2	note	COG:V
TetragonulaCarbonaria_001949-T1	note	EggNog:ENOG41035CK
TetragonulaCarbonaria_001949-T1	note	COG:I
TetragonulaCarbonaria_001950-T1	note	EggNog:ENOG41032MT
TetragonulaCarbonaria_001950-T1	note	COG:O
TetragonulaCarbonaria_001951-T1	note	EggNog:ENOG41033HF
TetragonulaCarbonaria_001951-T1	note	COG:U
TetragonulaCarbonaria_001952-T1	note	EggNog:ENOG41033HF
TetragonulaCarbonaria_001952-T1	note	COG:U
TetragonulaCarbonaria_001953-T1	note	EggNog:ENOG41037FW
TetragonulaCarbonaria_001953-T1	note	COG:S
TetragonulaCarbonaria_001954-T1	note	EggNog:ENOG4103HBI
TetragonulaCarbonaria_001955-T1	note	EggNog:ENOG41032JP
TetragonulaCarbonaria_001955-T1	note	COG:T
TetragonulaCarbonaria_001956-T1	note	EggNog:ENOG41033AZ
TetragonulaCarbonaria_001956-T1	note	COG:C
TetragonulaCarbonaria_001957-T1	note	EggNog:ENOG41034Q1
TetragonulaCarbonaria_001957-T1	note	COG:O
TetragonulaCarbonaria_001958-T1	note	EggNog:ENOG41036DC
TetragonulaCarbonaria_001958-T1	note	COG:S
TetragonulaCarbonaria_001959-T1	note	EggNog:ENOG41034VK
TetragonulaCarbonaria_001959-T1	note	COG:S
TetragonulaCarbonaria_001962-T1	note	EggNog:ENOG410325Y
TetragonulaCarbonaria_001962-T1	note	COG:T
TetragonulaCarbonaria_001965-T1	note	EggNog:ENOG4103AMX
TetragonulaCarbonaria_001966-T1	note	EggNog:ENOG410323B
TetragonulaCarbonaria_001966-T1	note	COG:T
TetragonulaCarbonaria_001969-T1	note	EggNog:ENOG41038VX
TetragonulaCarbonaria_001969-T1	note	COG:S
TetragonulaCarbonaria_001970-T1	note	EggNog:ENOG41037CW
TetragonulaCarbonaria_001970-T1	note	COG:K
TetragonulaCarbonaria_001971-T1	note	EggNog:ENOG4103BMZ
TetragonulaCarbonaria_001972-T1	note	EggNog:ENOG41038I5
TetragonulaCarbonaria_001972-T1	note	COG:S
TetragonulaCarbonaria_001973-T1	note	EggNog:ENOG410381B
TetragonulaCarbonaria_001973-T1	note	COG:J
TetragonulaCarbonaria_001974-T1	note	EggNog:ENOG410367F
TetragonulaCarbonaria_001974-T1	note	COG:J
TetragonulaCarbonaria_001975-T1	note	EggNog:ENOG41036D1
TetragonulaCarbonaria_001975-T1	note	COG:J
TetragonulaCarbonaria_001976-T1	note	EggNog:ENOG41036MB
TetragonulaCarbonaria_001976-T1	note	COG:G
TetragonulaCarbonaria_001977-T1	note	EggNog:ENOG41034XV
TetragonulaCarbonaria_001977-T1	note	COG:U
TetragonulaCarbonaria_001978-T1	note	EggNog:ENOG410V70S
TetragonulaCarbonaria_001978-T1	note	COG:C
TetragonulaCarbonaria_001979-T1	note	EggNog:ENOG4103399
TetragonulaCarbonaria_001979-T1	note	COG:T
TetragonulaCarbonaria_001980-T1	note	EggNog:ENOG4103399
TetragonulaCarbonaria_001980-T1	note	COG:T
TetragonulaCarbonaria_001990-T1	note	EggNog:ENOG41036V0
TetragonulaCarbonaria_001990-T1	note	COG:S
TetragonulaCarbonaria_001991-T1	note	EggNog:ENOG41036D6
TetragonulaCarbonaria_001991-T1	note	COG:G
TetragonulaCarbonaria_001994-T1	note	EggNog:ENOG4103HWU
TetragonulaCarbonaria_001994-T1	note	COG:K
TetragonulaCarbonaria_001995-T1	note	EggNog:ENOG4103GPS
TetragonulaCarbonaria_001996-T1	note	EggNog:ENOG41033KA
TetragonulaCarbonaria_001996-T1	note	COG:S
TetragonulaCarbonaria_001997-T1	note	EggNog:ENOG41032S5
TetragonulaCarbonaria_001997-T1	note	COG:T
TetragonulaCarbonaria_001998-T1	note	EggNog:ENOG41039MV
TetragonulaCarbonaria_001999-T1	note	EggNog:ENOG410339V
TetragonulaCarbonaria_001999-T1	note	COG:J
TetragonulaCarbonaria_002000-T1	note	EggNog:ENOG410344X
TetragonulaCarbonaria_002000-T1	note	COG:P
TetragonulaCarbonaria_002002-T1	note	EggNog:ENOG41034GJ
TetragonulaCarbonaria_002002-T1	note	COG:P
TetragonulaCarbonaria_002003-T1	note	EggNog:ENOG410379P
TetragonulaCarbonaria_002003-T1	note	COG:S
TetragonulaCarbonaria_002004-T1	note	EggNog:ENOG41036E9
TetragonulaCarbonaria_002004-T1	note	COG:T
TetragonulaCarbonaria_002006-T1	note	EggNog:ENOG41034UT
TetragonulaCarbonaria_002006-T1	note	COG:I,T
TetragonulaCarbonaria_002007-T1	note	EggNog:ENOG41034UT
TetragonulaCarbonaria_002007-T1	note	COG:I,T
TetragonulaCarbonaria_002008-T1	note	EggNog:ENOG41034MF
TetragonulaCarbonaria_002008-T1	note	COG:S
TetragonulaCarbonaria_002009-T1	note	EggNog:ENOG41036PH
TetragonulaCarbonaria_002010-T1	note	EggNog:ENOG4103BR6
TetragonulaCarbonaria_002014-T1	note	EggNog:ENOG41037SU
TetragonulaCarbonaria_002014-T1	note	COG:K
TetragonulaCarbonaria_002017-T1	note	EggNog:ENOG41033MB
TetragonulaCarbonaria_002017-T1	note	COG:O
TetragonulaCarbonaria_002018-T1	note	EggNog:ENOG410333N
TetragonulaCarbonaria_002018-T1	note	COG:T
TetragonulaCarbonaria_002019-T1	note	EggNog:ENOG41034PI
TetragonulaCarbonaria_002019-T1	note	COG:J
TetragonulaCarbonaria_002026-T1	note	EggNog:ENOG410333N
TetragonulaCarbonaria_002026-T1	note	COG:T
TetragonulaCarbonaria_002028-T1	note	EggNog:ENOG41038PW
TetragonulaCarbonaria_002028-T1	note	COG:S
TetragonulaCarbonaria_002029-T1	note	EggNog:ENOG41038PW
TetragonulaCarbonaria_002029-T1	note	COG:S
TetragonulaCarbonaria_002030-T1	note	EggNog:ENOG41032BP
TetragonulaCarbonaria_002030-T1	note	COG:I
TetragonulaCarbonaria_002030-T2	note	EggNog:ENOG41032BP
TetragonulaCarbonaria_002030-T2	note	COG:I
TetragonulaCarbonaria_002031-T1	note	EggNog:ENOG41039TE
TetragonulaCarbonaria_002031-T1	note	COG:O
TetragonulaCarbonaria_002032-T1	note	EggNog:ENOG41032DQ
TetragonulaCarbonaria_002032-T1	note	COG:O
TetragonulaCarbonaria_002033-T1	note	EggNog:ENOG410VX0I
TetragonulaCarbonaria_002037-T1	note	EggNog:ENOG41034UM
TetragonulaCarbonaria_002037-T1	note	COG:I
TetragonulaCarbonaria_002038-T1	note	EggNog:ENOG41039ZT
TetragonulaCarbonaria_002038-T1	note	COG:G
TetragonulaCarbonaria_002039-T1	note	EggNog:ENOG410369C
TetragonulaCarbonaria_002039-T1	note	COG:L
TetragonulaCarbonaria_002042-T1	note	EggNog:ENOG4103806
TetragonulaCarbonaria_002042-T1	note	COG:K
TetragonulaCarbonaria_002044-T1	note	EggNog:ENOG4103GBD
TetragonulaCarbonaria_002044-T1	note	COG:S
TetragonulaCarbonaria_002045-T1	note	EggNog:ENOG41037VA
TetragonulaCarbonaria_002046-T1	note	EggNog:ENOG41037VA
[truncated: 19,337 more rows]
