# Supplementary material for: Prevalent bee venom genes evolved before the aculeate stinger and eusociality
Source: BMC Biol. 2023 Oct 23;21:229. doi: 10.1186/s12915-023-01656-5 (PMC10591384; doi:10.1186/s12915-023-01656-5)
Supplement: Supplementary file 39 — Additional file 39. Genome annotation of Tetragonula carbonaria. [file 12915_2023_1656_MOESM39_ESM.zip › Tetragonula_carbonaria.annotation.funannotate.with.RNAseq.Oct2020/annotations/annotations.iprscan.txt]

TetragonulaCarbonaria_009400-T1	db_xref	InterPro:IPR011701
TetragonulaCarbonaria_009400-T1	db_xref	InterPro:IPR036259
TetragonulaCarbonaria_009400-T1	go_function	transmembrane transporter activity|0022857||IEA
TetragonulaCarbonaria_009400-T1	go_process	transmembrane transport|0055085||IEA
TetragonulaCarbonaria_009423-T1	db_xref	InterPro:IPR002049
TetragonulaCarbonaria_009943-T1	db_xref	InterPro:IPR003591
TetragonulaCarbonaria_009943-T1	db_xref	InterPro:IPR032675
TetragonulaCarbonaria_009943-T1	db_xref	InterPro:IPR001611
TetragonulaCarbonaria_009943-T1	go_function	protein binding|0005515||IEA
TetragonulaCarbonaria_009553-T1	db_xref	InterPro:IPR000618
TetragonulaCarbonaria_009553-T1	db_xref	InterPro:IPR031311
TetragonulaCarbonaria_009553-T1	go_function	structural constituent of cuticle|0042302||IEA
TetragonulaCarbonaria_009411-T1	db_xref	InterPro:IPR021891
TetragonulaCarbonaria_009411-T1	db_xref	InterPro:IPR000477
TetragonulaCarbonaria_009411-T1	db_xref	InterPro:IPR003545
TetragonulaCarbonaria_009411-T1	db_xref	InterPro:IPR043502
TetragonulaCarbonaria_009411-T1	go_function	RNA-directed DNA polymerase activity|0003964||IEA
TetragonulaCarbonaria_009411-T1	go_function	DNA binding|0003677||IEA
TetragonulaCarbonaria_009411-T1	go_function	telomerase RNA reverse transcriptase activity|0003721||IEA
TetragonulaCarbonaria_009539-T1	db_xref	InterPro:IPR036249
TetragonulaCarbonaria_009539-T1	db_xref	InterPro:IPR004879
TetragonulaCarbonaria_009539-T1	db_xref	InterPro:IPR012341
TetragonulaCarbonaria_009539-T1	db_xref	InterPro:IPR024705
TetragonulaCarbonaria_009539-T1	db_xref	InterPro:IPR008928
TetragonulaCarbonaria_009539-T1	go_process	carbohydrate metabolic process|0005975||IEA
TetragonulaCarbonaria_009616-T1	db_xref	InterPro:IPR001680
TetragonulaCarbonaria_009616-T1	db_xref	InterPro:IPR015943
TetragonulaCarbonaria_009616-T1	db_xref	InterPro:IPR019775
TetragonulaCarbonaria_009616-T1	db_xref	InterPro:IPR017986
TetragonulaCarbonaria_009616-T1	db_xref	InterPro:IPR036322
TetragonulaCarbonaria_009616-T1	go_function	protein binding|0005515||IEA
TetragonulaCarbonaria_010046-T1	db_xref	InterPro:IPR013087
TetragonulaCarbonaria_009173-T1	db_xref	InterPro:IPR003521
TetragonulaCarbonaria_009173-T1	db_xref	InterPro:IPR011993
TetragonulaCarbonaria_009173-T1	db_xref	InterPro:IPR039924
TetragonulaCarbonaria_009173-T1	go_process	spliceosomal snRNP assembly|0000387||IEA
TetragonulaCarbonaria_009173-T1	go_process	chloride transport|0006821||IEA
TetragonulaCarbonaria_009173-T1	go_component	methylosome|0034709||IEA
TetragonulaCarbonaria_009173-T1	go_component	pICln-Sm protein complex|0034715||IEA
TetragonulaCarbonaria_009173-T1	go_component	cytosol|0005829||IEA
TetragonulaCarbonaria_009173-T1	go_component	plasma membrane|0005886||IEA
TetragonulaCarbonaria_009173-T1	go_process	cell volume homeostasis|0006884||IEA
TetragonulaCarbonaria_009703-T1	db_xref	InterPro:IPR031761
TetragonulaCarbonaria_009247-T1	db_xref	InterPro:IPR000237
TetragonulaCarbonaria_010159-T1	db_xref	InterPro:IPR003593
TetragonulaCarbonaria_010159-T1	db_xref	InterPro:IPR013748
TetragonulaCarbonaria_010159-T1	db_xref	InterPro:IPR003959
TetragonulaCarbonaria_010159-T1	db_xref	InterPro:IPR027417
TetragonulaCarbonaria_010159-T1	db_xref	InterPro:IPR008921
TetragonulaCarbonaria_010159-T1	go_function	ATPase activity|0016887||IEA
TetragonulaCarbonaria_010159-T1	go_function	ATP binding|0005524||IEA
TetragonulaCarbonaria_010159-T1	go_function	DNA binding|0003677||IEA
TetragonulaCarbonaria_010159-T1	go_process	DNA replication|0006260||IEA
TetragonulaCarbonaria_009816-T1	db_xref	InterPro:IPR029655
TetragonulaCarbonaria_009816-T1	db_xref	InterPro:IPR002048
TetragonulaCarbonaria_009816-T1	db_xref	InterPro:IPR011992
TetragonulaCarbonaria_009816-T1	go_function	calcium ion binding|0005509||IEA
TetragonulaCarbonaria_009542-T1	db_xref	InterPro:IPR026193
TetragonulaCarbonaria_009542-T1	go_component	mitochondrion|0005739||IEA
TetragonulaCarbonaria_009542-T1	go_component	mitochondrial respiratory chain complex I|0005747||IEA
TetragonulaCarbonaria_009594-T1	db_xref	InterPro:IPR001810
TetragonulaCarbonaria_009594-T1	db_xref	InterPro:IPR006553
TetragonulaCarbonaria_009594-T1	db_xref	InterPro:IPR001611
TetragonulaCarbonaria_009594-T1	db_xref	InterPro:IPR032675
TetragonulaCarbonaria_009594-T1	db_xref	InterPro:IPR036047
TetragonulaCarbonaria_009594-T1	go_function	protein binding|0005515||IEA
TetragonulaCarbonaria_009188-T1	db_xref	InterPro:IPR000073
TetragonulaCarbonaria_009188-T1	db_xref	InterPro:IPR029058
TetragonulaCarbonaria_009978-T1	db_xref	InterPro:IPR002778
TetragonulaCarbonaria_009978-T1	db_xref	InterPro:IPR036521
TetragonulaCarbonaria_009978-T1	go_component	signal recognition particle|0048500||IEA
TetragonulaCarbonaria_009978-T1	go_process	SRP-dependent cotranslational protein targeting to membrane|0006614||IEA
TetragonulaCarbonaria_009978-T1	go_function	7S RNA binding|0008312||IEA
TetragonulaCarbonaria_010183-T1	db_xref	InterPro:IPR001314
TetragonulaCarbonaria_010183-T1	db_xref	InterPro:IPR001254
TetragonulaCarbonaria_010183-T1	db_xref	InterPro:IPR043504
TetragonulaCarbonaria_010183-T1	db_xref	InterPro:IPR009003
TetragonulaCarbonaria_010183-T1	go_process	proteolysis|0006508||IEA
TetragonulaCarbonaria_010183-T1	go_function	serine-type endopeptidase activity|0004252||IEA
TetragonulaCarbonaria_009296-T1	db_xref	InterPro:IPR001952
TetragonulaCarbonaria_009296-T1	db_xref	InterPro:IPR017850
TetragonulaCarbonaria_009296-T1	db_xref	InterPro:IPR018299
TetragonulaCarbonaria_009296-T1	go_function	phosphatase activity|0016791||IEA
TetragonulaCarbonaria_009296-T1	go_function	catalytic activity|0003824||IEA
TetragonulaCarbonaria_010185-T1	db_xref	InterPro:IPR003954
TetragonulaCarbonaria_010185-T1	db_xref	InterPro:IPR013083
TetragonulaCarbonaria_010185-T1	db_xref	InterPro:IPR000504
TetragonulaCarbonaria_010185-T1	db_xref	InterPro:IPR012677
TetragonulaCarbonaria_010185-T1	db_xref	InterPro:IPR039780
TetragonulaCarbonaria_010185-T1	db_xref	InterPro:IPR000571
TetragonulaCarbonaria_010185-T1	db_xref	InterPro:IPR001841
TetragonulaCarbonaria_010185-T1	db_xref	InterPro:IPR034261
TetragonulaCarbonaria_010185-T1	db_xref	InterPro:IPR039515
TetragonulaCarbonaria_010185-T1	db_xref	InterPro:IPR035979
TetragonulaCarbonaria_010185-T1	go_function	nucleic acid binding|0003676||IEA
TetragonulaCarbonaria_010185-T1	go_component	CCR4-NOT complex|0030014||IEA
TetragonulaCarbonaria_010185-T1	go_function	ubiquitin-protein transferase activity|0004842||IEA
TetragonulaCarbonaria_010185-T1	go_function	metal ion binding|0046872||IEA
TetragonulaCarbonaria_010037-T1	db_xref	InterPro:IPR011990
TetragonulaCarbonaria_010037-T1	db_xref	InterPro:IPR007317
TetragonulaCarbonaria_010037-T1	go_function	protein binding|0005515||IEA
TetragonulaCarbonaria_010037-T1	go_process	protein insertion into ER membrane|0045048||IEA
TetragonulaCarbonaria_010174-T1	db_xref	InterPro:IPR000488
TetragonulaCarbonaria_010174-T1	db_xref	InterPro:IPR021861
TetragonulaCarbonaria_010174-T1	db_xref	InterPro:IPR011029
TetragonulaCarbonaria_010174-T1	go_process	signal transduction|0007165||IEA
TetragonulaCarbonaria_010174-T1	go_function	protein binding|0005515||IEA
TetragonulaCarbonaria_009802-T1	db_xref	InterPro:IPR001208
TetragonulaCarbonaria_009802-T1	db_xref	InterPro:IPR008049
TetragonulaCarbonaria_009802-T1	db_xref	InterPro:IPR031327
TetragonulaCarbonaria_009802-T1	db_xref	InterPro:IPR041024
TetragonulaCarbonaria_009802-T1	db_xref	InterPro:IPR033762
TetragonulaCarbonaria_009802-T1	db_xref	InterPro:IPR041562
TetragonulaCarbonaria_009802-T1	db_xref	InterPro:IPR027925
TetragonulaCarbonaria_009802-T1	db_xref	InterPro:IPR018525
TetragonulaCarbonaria_009802-T1	db_xref	InterPro:IPR027417
TetragonulaCarbonaria_009802-T1	db_xref	InterPro:IPR012340
TetragonulaCarbonaria_009802-T1	go_function	DNA binding|0003677||IEA
TetragonulaCarbonaria_009802-T1	go_process	DNA duplex unwinding|0032508||IEA
TetragonulaCarbonaria_009802-T1	go_function	ATP binding|0005524||IEA
TetragonulaCarbonaria_009802-T1	go_process	DNA replication initiation|0006270||IEA
TetragonulaCarbonaria_009802-T1	go_component	MCM complex|0042555||IEA
TetragonulaCarbonaria_009802-T1	go_component	nucleus|0005634||IEA
TetragonulaCarbonaria_009802-T1	go_function	DNA helicase activity|0003678||IEA
TetragonulaCarbonaria_009802-T1	go_process	DNA replication|0006260||IEA
TetragonulaCarbonaria_009260-T1	db_xref	InterPro:IPR001683
TetragonulaCarbonaria_009260-T1	db_xref	InterPro:IPR001849
TetragonulaCarbonaria_009260-T1	db_xref	InterPro:IPR001736
TetragonulaCarbonaria_009260-T1	db_xref	InterPro:IPR036871
TetragonulaCarbonaria_009260-T1	db_xref	InterPro:IPR025202
TetragonulaCarbonaria_009260-T1	db_xref	InterPro:IPR011993
TetragonulaCarbonaria_009260-T1	db_xref	InterPro:IPR016555
TetragonulaCarbonaria_009260-T1	db_xref	InterPro:IPR015679
TetragonulaCarbonaria_009260-T1	go_function	phosphatidylinositol binding|0035091||IEA
TetragonulaCarbonaria_009260-T1	go_function	catalytic activity|0003824||IEA
TetragonulaCarbonaria_009260-T1	go_process	phosphatidic acid biosynthetic process|0006654||IEA
TetragonulaCarbonaria_009260-T1	go_process	inositol lipid-mediated signaling|0048017||IEA
TetragonulaCarbonaria_009260-T1	go_function	phospholipase D activity|0004630||IEA
TetragonulaCarbonaria_010184-T1	db_xref	InterPro:IPR003111
TetragonulaCarbonaria_010184-T1	db_xref	InterPro:IPR004910
TetragonulaCarbonaria_010184-T1	db_xref	InterPro:IPR034750
TetragonulaCarbonaria_010184-T1	db_xref	InterPro:IPR015947
TetragonulaCarbonaria_009531-T1	db_xref	InterPro:IPR036258
TetragonulaCarbonaria_009531-T1	db_xref	InterPro:IPR009283
TetragonulaCarbonaria_009531-T1	go_function	calcium ion binding|0005509||IEA
TetragonulaCarbonaria_009531-T1	go_function	nucleoside-diphosphatase activity|0017110||IEA
TetragonulaCarbonaria_009422-T1	db_xref	InterPro:IPR018933
TetragonulaCarbonaria_009422-T1	db_xref	InterPro:IPR008993
TetragonulaCarbonaria_009422-T1	db_xref	InterPro:IPR001134
TetragonulaCarbonaria_009422-T1	go_function	protein binding|0005515||IEA
TetragonulaCarbonaria_009730-T1	db_xref	InterPro:IPR006028
TetragonulaCarbonaria_009730-T1	db_xref	InterPro:IPR006201
TetragonulaCarbonaria_009730-T1	db_xref	InterPro:IPR006202
TetragonulaCarbonaria_009730-T1	db_xref	InterPro:IPR036734
TetragonulaCarbonaria_009730-T1	db_xref	InterPro:IPR006029
TetragonulaCarbonaria_009730-T1	db_xref	InterPro:IPR018000
TetragonulaCarbonaria_009730-T1	db_xref	InterPro:IPR036719
TetragonulaCarbonaria_009730-T1	go_process	ion transmembrane transport|0034220||IEA
TetragonulaCarbonaria_009730-T1	go_function	transmembrane signaling receptor activity|0004888||IEA
TetragonulaCarbonaria_009730-T1	go_function	ion channel activity|0005216||IEA
TetragonulaCarbonaria_009730-T1	go_component	integral component of membrane|0016021||IEA
TetragonulaCarbonaria_009730-T1	go_function	extracellular ligand-gated ion channel activity|0005230||IEA
TetragonulaCarbonaria_009730-T1	go_process	ion transport|0006811||IEA
TetragonulaCarbonaria_009791-T1	db_xref	InterPro:IPR008160
TetragonulaCarbonaria_010034-T1	db_xref	InterPro:IPR000300
TetragonulaCarbonaria_010034-T1	db_xref	InterPro:IPR005135
TetragonulaCarbonaria_010034-T1	db_xref	InterPro:IPR036691
TetragonulaCarbonaria_010034-T1	go_process	phosphatidylinositol dephosphorylation|0046856||IEA
TetragonulaCarbonaria_009741-T1	db_xref	InterPro:IPR023798
TetragonulaCarbonaria_009741-T1	db_xref	InterPro:IPR036823
TetragonulaCarbonaria_009741-T1	db_xref	InterPro:IPR000235
TetragonulaCarbonaria_009741-T1	go_process	translation|0006412||IEA
TetragonulaCarbonaria_009626-T1	db_xref	InterPro:IPR000239
TetragonulaCarbonaria_009626-T1	db_xref	InterPro:IPR016137
TetragonulaCarbonaria_009626-T1	db_xref	InterPro:IPR000961
TetragonulaCarbonaria_009626-T1	db_xref	InterPro:IPR000719
TetragonulaCarbonaria_009626-T1	db_xref	InterPro:IPR017441
TetragonulaCarbonaria_009626-T1	db_xref	InterPro:IPR011009
TetragonulaCarbonaria_009626-T1	db_xref	InterPro:IPR036305
TetragonulaCarbonaria_009626-T1	go_process	protein phosphorylation|0006468||IEA
TetragonulaCarbonaria_009626-T1	go_function	ATP binding|0005524||IEA
TetragonulaCarbonaria_009626-T1	go_function	G protein-coupled receptor kinase activity|0004703||IEA
TetragonulaCarbonaria_009626-T1	go_process	signal transduction|0007165||IEA
TetragonulaCarbonaria_009626-T1	go_function	protein serine/threonine kinase activity|0004674||IEA
TetragonulaCarbonaria_009626-T1	go_function	protein kinase activity|0004672||IEA
TetragonulaCarbonaria_009584-T1	db_xref	InterPro:IPR000194
TetragonulaCarbonaria_009584-T1	db_xref	InterPro:IPR005723
TetragonulaCarbonaria_009584-T1	db_xref	InterPro:IPR022879
TetragonulaCarbonaria_009584-T1	db_xref	InterPro:IPR004100
TetragonulaCarbonaria_009584-T1	db_xref	InterPro:IPR020003
TetragonulaCarbonaria_009584-T1	db_xref	InterPro:IPR027417
TetragonulaCarbonaria_009584-T1	go_function	ATP binding|0005524||IEA
TetragonulaCarbonaria_009584-T1	go_component	proton-transporting V-type ATPase, V1 domain|0033180||IEA
TetragonulaCarbonaria_009584-T1	go_process	proton transmembrane transport|1902600||IEA
TetragonulaCarbonaria_009584-T1	go_process	ATP metabolic process|0046034||IEA
TetragonulaCarbonaria_009617-T1	db_xref	InterPro:IPR019383
TetragonulaCarbonaria_010017-T1	db_xref	InterPro:IPR000210
TetragonulaCarbonaria_010017-T1	db_xref	InterPro:IPR003131
TetragonulaCarbonaria_010017-T1	db_xref	InterPro:IPR011333
TetragonulaCarbonaria_010017-T1	go_function	protein binding|0005515||IEA
TetragonulaCarbonaria_010017-T1	go_process	protein homooligomerization|0051260||IEA
TetragonulaCarbonaria_009577-T1	db_xref	InterPro:IPR006164
TetragonulaCarbonaria_009577-T1	db_xref	InterPro:IPR003034
TetragonulaCarbonaria_009577-T1	db_xref	InterPro:IPR005161
TetragonulaCarbonaria_009577-T1	db_xref	InterPro:IPR005160
TetragonulaCarbonaria_009577-T1	db_xref	InterPro:IPR006165
TetragonulaCarbonaria_009577-T1	db_xref	InterPro:IPR016194
TetragonulaCarbonaria_009577-T1	db_xref	InterPro:IPR027388
TetragonulaCarbonaria_009577-T1	db_xref	InterPro:IPR036361
TetragonulaCarbonaria_009577-T1	db_xref	InterPro:IPR036465
TetragonulaCarbonaria_009577-T1	db_xref	InterPro:IPR002035
TetragonulaCarbonaria_009577-T1	go_function	DNA binding|0003677||IEA
TetragonulaCarbonaria_009577-T1	go_process	double-strand break repair via nonhomologous end joining|0006303||IEA
TetragonulaCarbonaria_009577-T1	go_function	DNA helicase activity|0003678||IEA
TetragonulaCarbonaria_009577-T1	go_function	damaged DNA binding|0003684||IEA
TetragonulaCarbonaria_009577-T1	go_component	nucleus|0005634||IEA
TetragonulaCarbonaria_009577-T1	go_function	telomeric DNA binding|0042162||IEA
TetragonulaCarbonaria_009577-T1	go_component	Ku70:Ku80 complex|0043564||IEA
TetragonulaCarbonaria_009577-T1	go_process	telomere maintenance|0000723||IEA
TetragonulaCarbonaria_010057-T1	db_xref	InterPro:IPR013087
TetragonulaCarbonaria_010057-T1	db_xref	InterPro:IPR003604
TetragonulaCarbonaria_010057-T1	db_xref	InterPro:IPR036236
TetragonulaCarbonaria_010057-T1	go_function	zinc ion binding|0008270||IEA
TetragonulaCarbonaria_010057-T1	go_function	nucleic acid binding|0003676||IEA
TetragonulaCarbonaria_009821-T1	db_xref	InterPro:IPR007484
TetragonulaCarbonaria_009821-T1	db_xref	InterPro:IPR039866
TetragonulaCarbonaria_009821-T1	go_function	metallodipeptidase activity|0070573||IEA
TetragonulaCarbonaria_009543-T1	db_xref	InterPro:IPR008949
TetragonulaCarbonaria_009543-T1	db_xref	InterPro:IPR000092
TetragonulaCarbonaria_009543-T1	db_xref	InterPro:IPR039702
TetragonulaCarbonaria_009543-T1	db_xref	InterPro:IPR033749
TetragonulaCarbonaria_009543-T1	go_process	isoprenoid biosynthetic process|0008299||IEA
TetragonulaCarbonaria_009543-T1	go_function	transferase activity, transferring alkyl or aryl (other than methyl) groups|0016765||IEA
TetragonulaCarbonaria_009789-T1	db_xref	InterPro:IPR036249
TetragonulaCarbonaria_009789-T1	db_xref	InterPro:IPR019479
TetragonulaCarbonaria_009789-T1	db_xref	InterPro:IPR024706
TetragonulaCarbonaria_009789-T1	db_xref	InterPro:IPR000866
TetragonulaCarbonaria_009789-T1	db_xref	InterPro:IPR013766
TetragonulaCarbonaria_009789-T1	go_function	peroxiredoxin activity|0051920||IEA
TetragonulaCarbonaria_009789-T1	go_process	oxidation-reduction process|0055114||IEA
TetragonulaCarbonaria_009789-T1	go_function	oxidoreductase activity|0016491||IEA
TetragonulaCarbonaria_009789-T1	go_function	antioxidant activity|0016209||IEA
TetragonulaCarbonaria_009960-T1	db_xref	InterPro:IPR001657
TetragonulaCarbonaria_009960-T1	db_xref	InterPro:IPR003587
TetragonulaCarbonaria_009960-T1	db_xref	InterPro:IPR003586
TetragonulaCarbonaria_009960-T1	db_xref	InterPro:IPR000320
TetragonulaCarbonaria_009960-T1	db_xref	InterPro:IPR001767
TetragonulaCarbonaria_009960-T1	db_xref	InterPro:IPR009045
TetragonulaCarbonaria_009960-T1	db_xref	InterPro:IPR006141
TetragonulaCarbonaria_009960-T1	db_xref	InterPro:IPR036844
TetragonulaCarbonaria_009960-T1	go_process	multicellular organism development|0007275||IEA
TetragonulaCarbonaria_009960-T1	go_process	cell-cell signaling|0007267||IEA
TetragonulaCarbonaria_009960-T1	go_process	protein autoprocessing|0016540||IEA
TetragonulaCarbonaria_009960-T1	go_process	intein-mediated protein splicing|0016539||IEA
TetragonulaCarbonaria_009766-T1	db_xref	InterPro:IPR004117
TetragonulaCarbonaria_009766-T1	go_function	olfactory receptor activity|0004984||IEA
TetragonulaCarbonaria_009766-T1	go_component	membrane|0016020||IEA
TetragonulaCarbonaria_009766-T1	go_function	odorant binding|0005549||IEA
TetragonulaCarbonaria_009766-T1	go_process	sensory perception of smell|0007608||IEA
TetragonulaCarbonaria_009294-T1	db_xref	InterPro:IPR013201
TetragonulaCarbonaria_009294-T1	db_xref	InterPro:IPR000668
TetragonulaCarbonaria_009294-T1	db_xref	InterPro:IPR039417
TetragonulaCarbonaria_009294-T1	db_xref	InterPro:IPR038765
TetragonulaCarbonaria_009294-T1	go_process	proteolysis|0006508||IEA
TetragonulaCarbonaria_009294-T1	go_function	cysteine-type peptidase activity|0008234||IEA
TetragonulaCarbonaria_010009-T1	db_xref	InterPro:IPR013578
TetragonulaCarbonaria_010009-T1	db_xref	InterPro:IPR007863
TetragonulaCarbonaria_010009-T1	db_xref	InterPro:IPR011765
TetragonulaCarbonaria_010009-T1	db_xref	InterPro:IPR011249
TetragonulaCarbonaria_010009-T1	go_process	proteolysis|0006508||IEA
TetragonulaCarbonaria_010009-T1	go_function	metal ion binding|0046872||IEA
TetragonulaCarbonaria_009758-T1	db_xref	InterPro:IPR000276
TetragonulaCarbonaria_009758-T1	db_xref	InterPro:IPR017452
TetragonulaCarbonaria_009758-T1	go_function	G protein-coupled receptor activity|0004930||IEA
TetragonulaCarbonaria_009758-T1	go_process	G protein-coupled receptor signaling pathway|0007186||IEA
TetragonulaCarbonaria_009758-T1	go_component	integral component of membrane|0016021||IEA
TetragonulaCarbonaria_009286-T1	db_xref	InterPro:IPR019147
TetragonulaCarbonaria_009286-T1	db_xref	InterPro:IPR000061
TetragonulaCarbonaria_009286-T1	db_xref	InterPro:IPR035967
TetragonulaCarbonaria_009286-T1	db_xref	InterPro:IPR040397
TetragonulaCarbonaria_009286-T1	go_function	RNA binding|0003723||IEA
TetragonulaCarbonaria_009286-T1	go_process	RNA processing|0006396||IEA
TetragonulaCarbonaria_009729-T1	db_xref	InterPro:IPR020472
TetragonulaCarbonaria_009729-T1	db_xref	InterPro:IPR001680
TetragonulaCarbonaria_009729-T1	db_xref	InterPro:IPR015943
TetragonulaCarbonaria_009729-T1	db_xref	InterPro:IPR013934
TetragonulaCarbonaria_009729-T1	db_xref	InterPro:IPR019775
TetragonulaCarbonaria_009729-T1	db_xref	InterPro:IPR017986
TetragonulaCarbonaria_009729-T1	db_xref	InterPro:IPR036322
TetragonulaCarbonaria_009729-T1	go_function	protein binding|0005515||IEA
TetragonulaCarbonaria_009729-T1	go_component	small-subunit processome|0032040||IEA
TetragonulaCarbonaria_009729-T1	go_process	rRNA processing|0006364||IEA
TetragonulaCarbonaria_009432-T1	db_xref	InterPro:IPR002164
TetragonulaCarbonaria_009432-T1	db_xref	InterPro:IPR037231
TetragonulaCarbonaria_009432-T1	go_component	nucleus|0005634||IEA
TetragonulaCarbonaria_009432-T1	go_process	nucleosome assembly|0006334||IEA
TetragonulaCarbonaria_009760-T1	db_xref	InterPro:IPR004117
TetragonulaCarbonaria_009760-T1	go_function	olfactory receptor activity|0004984||IEA
TetragonulaCarbonaria_009760-T1	go_component	membrane|0016020||IEA
TetragonulaCarbonaria_009760-T1	go_function	odorant binding|0005549||IEA
TetragonulaCarbonaria_009760-T1	go_process	sensory perception of smell|0007608||IEA
TetragonulaCarbonaria_009184-T1	db_xref	InterPro:IPR018609
TetragonulaCarbonaria_009900-T1	db_xref	InterPro:IPR005248
TetragonulaCarbonaria_009900-T1	db_xref	InterPro:IPR014729
TetragonulaCarbonaria_009900-T1	db_xref	InterPro:IPR004821
TetragonulaCarbonaria_009900-T1	go_function	nucleotidyltransferase activity|0016779||IEA
TetragonulaCarbonaria_009900-T1	go_process	NAD biosynthetic process|0009435||IEA
TetragonulaCarbonaria_009900-T1	go_process	biosynthetic process|0009058||IEA
TetragonulaCarbonaria_009900-T1	go_function	catalytic activity|0003824||IEA
TetragonulaCarbonaria_009820-T1	db_xref	InterPro:IPR031542
TetragonulaCarbonaria_009820-T1	db_xref	InterPro:IPR016024
TetragonulaCarbonaria_010018-T1	db_xref	InterPro:IPR018618
TetragonulaCarbonaria_010002-T1	db_xref	InterPro:IPR041499
TetragonulaCarbonaria_010002-T1	db_xref	InterPro:IPR042536
TetragonulaCarbonaria_010002-T1	db_xref	InterPro:IPR019136
TetragonulaCarbonaria_010002-T1	db_xref	InterPro:IPR040454
TetragonulaCarbonaria_010002-T1	go_process	transcription initiation from RNA polymerase III promoter|0006384||IEA
TetragonulaCarbonaria_010002-T1	go_component	transcription factor TFIIIC complex|0000127||IEA
TetragonulaCarbonaria_009583-T1	db_xref	InterPro:IPR000198
TetragonulaCarbonaria_009583-T1	db_xref	InterPro:IPR008936
TetragonulaCarbonaria_009583-T1	db_xref	InterPro:IPR039767
TetragonulaCarbonaria_009583-T1	go_process	signal transduction|0007165||IEA
TetragonulaCarbonaria_009583-T1	go_function	GTPase activator activity|0005096||IEA
TetragonulaCarbonaria_009583-T1	go_process	small GTPase mediated signal transduction|0007264||IEA
TetragonulaCarbonaria_009583-T1	go_function	Ral GTPase binding|0017160||IEA
TetragonulaCarbonaria_009408-T1	db_xref	InterPro:IPR019147
TetragonulaCarbonaria_009408-T1	db_xref	InterPro:IPR040397
TetragonulaCarbonaria_009750-T1	db_xref	InterPro:IPR000276
TetragonulaCarbonaria_009750-T1	db_xref	InterPro:IPR017452
TetragonulaCarbonaria_009750-T1	go_function	G protein-coupled receptor activity|0004930||IEA
TetragonulaCarbonaria_009750-T1	go_process	G protein-coupled receptor signaling pathway|0007186||IEA
TetragonulaCarbonaria_009750-T1	go_component	integral component of membrane|0016021||IEA
TetragonulaCarbonaria_009429-T1	db_xref	InterPro:IPR001453
TetragonulaCarbonaria_009429-T1	db_xref	InterPro:IPR036425
TetragonulaCarbonaria_009429-T1	db_xref	InterPro:IPR005111
TetragonulaCarbonaria_009429-T1	db_xref	InterPro:IPR005110
TetragonulaCarbonaria_009429-T1	db_xref	InterPro:IPR036688
TetragonulaCarbonaria_009429-T1	db_xref	InterPro:IPR038987
TetragonulaCarbonaria_009429-T1	db_xref	InterPro:IPR008284
TetragonulaCarbonaria_009429-T1	db_xref	InterPro:IPR036135
TetragonulaCarbonaria_009429-T1	go_process	molybdopterin cofactor biosynthetic process|0032324||IEA
TetragonulaCarbonaria_009429-T1	go_process	Mo-molybdopterin cofactor biosynthetic process|0006777||IEA
TetragonulaCarbonaria_009571-T1	db_xref	InterPro:IPR032506
TetragonulaCarbonaria_009571-T1	db_xref	InterPro:IPR017850
TetragonulaCarbonaria_009571-T1	db_xref	InterPro:IPR000917
TetragonulaCarbonaria_009571-T1	db_xref	InterPro:IPR024607
TetragonulaCarbonaria_009571-T1	go_function	catalytic activity|0003824||IEA
TetragonulaCarbonaria_009571-T1	go_function	sulfuric ester hydrolase activity|0008484||IEA
TetragonulaCarbonaria_009985-T1	db_xref	InterPro:IPR004087
TetragonulaCarbonaria_009985-T1	db_xref	InterPro:IPR004088
TetragonulaCarbonaria_009985-T1	db_xref	InterPro:IPR036612
TetragonulaCarbonaria_009985-T1	go_function	nucleic acid binding|0003676||IEA
TetragonulaCarbonaria_009985-T1	go_function	RNA binding|0003723||IEA
TetragonulaCarbonaria_009394-T1	db_xref	InterPro:IPR013259
TetragonulaCarbonaria_009394-T1	db_xref	InterPro:IPR013152
TetragonulaCarbonaria_010161-T2	db_xref	InterPro:IPR000225
TetragonulaCarbonaria_010161-T2	db_xref	InterPro:IPR011989
TetragonulaCarbonaria_010161-T2	db_xref	InterPro:IPR028435
TetragonulaCarbonaria_010161-T2	db_xref	InterPro:IPR028446
TetragonulaCarbonaria_010161-T2	db_xref	InterPro:IPR016024
TetragonulaCarbonaria_010161-T2	go_function	protein binding|0005515||IEA
TetragonulaCarbonaria_010161-T2	go_process	cell-cell adhesion|0098609||IEA
TetragonulaCarbonaria_010161-T2	go_function	cadherin binding|0045296||IEA
TetragonulaCarbonaria_010161-T2	go_process	embryonic body morphogenesis|0010172||IEA
TetragonulaCarbonaria_010161-T2	go_process	regulation of actin cytoskeleton organization|0032956||IEA
TetragonulaCarbonaria_010161-T2	go_component	adherens junction|0005912||IEA
TetragonulaCarbonaria_010024-T1	db_xref	InterPro:IPR001296
TetragonulaCarbonaria_010024-T1	db_xref	InterPro:IPR026051
TetragonulaCarbonaria_010024-T1	go_function	mannosyltransferase activity|0000030||IEA
TetragonulaCarbonaria_009299-T1	db_xref	InterPro:IPR006667
TetragonulaCarbonaria_009299-T1	db_xref	InterPro:IPR036739
TetragonulaCarbonaria_009299-T1	go_function	cation transmembrane transporter activity|0008324||IEA
TetragonulaCarbonaria_009299-T1	go_process	cation transport|0006812||IEA
TetragonulaCarbonaria_009295-T1	db_xref	InterPro:IPR011598
TetragonulaCarbonaria_009295-T1	db_xref	InterPro:IPR036638
TetragonulaCarbonaria_009295-T1	db_xref	InterPro:IPR031867
TetragonulaCarbonaria_009295-T1	go_function	protein dimerization activity|0046983||IEA
TetragonulaCarbonaria_009664-T1	db_xref	InterPro:IPR003598
TetragonulaCarbonaria_009664-T1	db_xref	InterPro:IPR003599
TetragonulaCarbonaria_009664-T1	db_xref	InterPro:IPR013162
TetragonulaCarbonaria_009664-T1	db_xref	InterPro:IPR013783
TetragonulaCarbonaria_009664-T1	db_xref	InterPro:IPR013106
TetragonulaCarbonaria_009664-T1	db_xref	InterPro:IPR007110
TetragonulaCarbonaria_009664-T1	db_xref	InterPro:IPR036179
TetragonulaCarbonaria_009186-T1	db_xref	InterPro:IPR003746
TetragonulaCarbonaria_009186-T1	db_xref	InterPro:IPR005228
TetragonulaCarbonaria_009186-T1	db_xref	InterPro:IPR036591
TetragonulaCarbonaria_009966-T1	db_xref	InterPro:IPR001148
TetragonulaCarbonaria_009966-T1	db_xref	InterPro:IPR036398
TetragonulaCarbonaria_009966-T1	db_xref	InterPro:IPR023561
TetragonulaCarbonaria_009966-T1	go_function	zinc ion binding|0008270||IEA
TetragonulaCarbonaria_009966-T1	go_function	carbonate dehydratase activity|0004089||IEA
TetragonulaCarbonaria_010134-T1	db_xref	InterPro:IPR008160
TetragonulaCarbonaria_010134-T1	db_xref	InterPro:IPR010515
TetragonulaCarbonaria_010134-T1	db_xref	InterPro:IPR016186
TetragonulaCarbonaria_010134-T1	db_xref	InterPro:IPR016187
TetragonulaCarbonaria_009784-T1	db_xref	InterPro:IPR011598
TetragonulaCarbonaria_009784-T1	db_xref	InterPro:IPR036638
TetragonulaCarbonaria_009784-T1	go_function	protein dimerization activity|0046983||IEA
TetragonulaCarbonaria_010144-T1	db_xref	InterPro:IPR006578
TetragonulaCarbonaria_010144-T1	db_xref	InterPro:IPR004210
TetragonulaCarbonaria_010144-T1	db_xref	InterPro:IPR039353
TetragonulaCarbonaria_010144-T1	go_function	DNA binding|0003677||IEA
TetragonulaCarbonaria_009418-T1	db_xref	InterPro:IPR001680
TetragonulaCarbonaria_009418-T1	db_xref	InterPro:IPR015943
TetragonulaCarbonaria_009418-T1	db_xref	InterPro:IPR036322
TetragonulaCarbonaria_009418-T1	go_function	protein binding|0005515||IEA
TetragonulaCarbonaria_009618-T1	db_xref	InterPro:IPR023088
TetragonulaCarbonaria_009618-T1	db_xref	InterPro:IPR003018
TetragonulaCarbonaria_009618-T1	db_xref	InterPro:IPR003607
TetragonulaCarbonaria_009618-T1	db_xref	InterPro:IPR029016
TetragonulaCarbonaria_009618-T1	db_xref	InterPro:IPR036971
TetragonulaCarbonaria_009618-T1	db_xref	InterPro:IPR002073
TetragonulaCarbonaria_009618-T1	db_xref	InterPro:IPR023174
TetragonulaCarbonaria_009618-T1	go_function	phosphoric diester hydrolase activity|0008081||IEA
TetragonulaCarbonaria_009618-T1	go_function	protein binding|0005515||IEA
TetragonulaCarbonaria_009618-T1	go_function	3',5'-cyclic-nucleotide phosphodiesterase activity|0004114||IEA
TetragonulaCarbonaria_009618-T1	go_process	signal transduction|0007165||IEA
TetragonulaCarbonaria_009694-T1	db_xref	InterPro:IPR013087
TetragonulaCarbonaria_009694-T1	db_xref	InterPro:IPR000210
TetragonulaCarbonaria_009694-T1	db_xref	InterPro:IPR011333
TetragonulaCarbonaria_009694-T1	db_xref	InterPro:IPR036236
TetragonulaCarbonaria_009694-T1	go_function	protein binding|0005515||IEA
TetragonulaCarbonaria_009403-T1	db_xref	InterPro:IPR000834
TetragonulaCarbonaria_009403-T1	db_xref	InterPro:IPR015567
TetragonulaCarbonaria_009403-T1	db_xref	InterPro:IPR008969
TetragonulaCarbonaria_009403-T1	go_function	zinc ion binding|0008270||IEA
TetragonulaCarbonaria_009403-T1	go_process	proteolysis|0006508||IEA
TetragonulaCarbonaria_009403-T1	go_function	metallocarboxypeptidase activity|0004181||IEA
TetragonulaCarbonaria_009403-T1	go_process	peptide metabolic process|0006518||IEA
TetragonulaCarbonaria_009737-T1	db_xref	InterPro:IPR000409
TetragonulaCarbonaria_009737-T1	db_xref	InterPro:IPR006575
TetragonulaCarbonaria_009737-T1	db_xref	InterPro:IPR001680
TetragonulaCarbonaria_009737-T1	db_xref	InterPro:IPR000719
TetragonulaCarbonaria_009737-T1	db_xref	InterPro:IPR015943
TetragonulaCarbonaria_009737-T1	db_xref	InterPro:IPR036372
TetragonulaCarbonaria_009737-T1	db_xref	InterPro:IPR041715
TetragonulaCarbonaria_009737-T1	db_xref	InterPro:IPR016135
TetragonulaCarbonaria_009737-T1	db_xref	InterPro:IPR008271
TetragonulaCarbonaria_009737-T1	db_xref	InterPro:IPR017441
TetragonulaCarbonaria_009737-T1	db_xref	InterPro:IPR017986
TetragonulaCarbonaria_009737-T1	db_xref	InterPro:IPR011009
TetragonulaCarbonaria_009737-T1	db_xref	InterPro:IPR036322
TetragonulaCarbonaria_009737-T1	go_function	protein binding|0005515||IEA
TetragonulaCarbonaria_009737-T1	go_process	protein phosphorylation|0006468||IEA
TetragonulaCarbonaria_009737-T1	go_function	protein kinase activity|0004672||IEA
TetragonulaCarbonaria_009737-T1	go_function	ATP binding|0005524||IEA
TetragonulaCarbonaria_009194-T1	db_xref	InterPro:IPR001478
TetragonulaCarbonaria_009194-T1	db_xref	InterPro:IPR036034
TetragonulaCarbonaria_009194-T1	go_function	protein binding|0005515||IEA
TetragonulaCarbonaria_009677-T1	db_xref	InterPro:IPR029026
TetragonulaCarbonaria_009677-T1	db_xref	InterPro:IPR003750
TetragonulaCarbonaria_009677-T1	db_xref	InterPro:IPR029028
TetragonulaCarbonaria_009677-T1	db_xref	InterPro:IPR012340
TetragonulaCarbonaria_009212-T1	db_xref	InterPro:IPR002791
TetragonulaCarbonaria_009212-T1	db_xref	InterPro:IPR039763
TetragonulaCarbonaria_009212-T1	db_xref	InterPro:IPR036075
TetragonulaCarbonaria_009212-T1	go_function	protein carboxyl O-methyltransferase activity|0051998||IEA
TetragonulaCarbonaria_009272-T1	db_xref	InterPro:IPR004117
TetragonulaCarbonaria_009272-T1	go_function	olfactory receptor activity|0004984||IEA
TetragonulaCarbonaria_009272-T1	go_component	membrane|0016020||IEA
TetragonulaCarbonaria_009272-T1	go_function	odorant binding|0005549||IEA
TetragonulaCarbonaria_009272-T1	go_process	sensory perception of smell|0007608||IEA
TetragonulaCarbonaria_009928-T1	db_xref	InterPro:IPR003195
TetragonulaCarbonaria_009928-T1	db_xref	InterPro:IPR009072
TetragonulaCarbonaria_009928-T1	go_process	transcription by RNA polymerase II|0006366||IEA
TetragonulaCarbonaria_009928-T1	go_function	protein heterodimerization activity|0046982||IEA
TetragonulaCarbonaria_009391-T1	db_xref	InterPro:IPR003409
TetragonulaCarbonaria_009532-T1	db_xref	InterPro:IPR019734
TetragonulaCarbonaria_009532-T1	db_xref	InterPro:IPR011990
TetragonulaCarbonaria_009532-T1	db_xref	InterPro:IPR019412
TetragonulaCarbonaria_009532-T1	go_function	protein binding|0005515||IEA
TetragonulaCarbonaria_009953-T1	db_xref	InterPro:IPR009045
TetragonulaCarbonaria_009953-T1	db_xref	InterPro:IPR000320
TetragonulaCarbonaria_009953-T1	go_process	cell-cell signaling|0007267||IEA
TetragonulaCarbonaria_009428-T1	db_xref	InterPro:IPR001025
TetragonulaCarbonaria_009428-T1	go_function	chromatin binding|0003682||IEA
TetragonulaCarbonaria_010022-T1	db_xref	InterPro:IPR019382
TetragonulaCarbonaria_010022-T1	db_xref	InterPro:IPR000717
TetragonulaCarbonaria_010022-T1	db_xref	InterPro:IPR011990
TetragonulaCarbonaria_010022-T1	go_function	translation initiation factor activity|0003743||IEA
TetragonulaCarbonaria_010022-T1	go_component	eukaryotic translation initiation factor 3 complex|0005852||IEA
TetragonulaCarbonaria_010022-T1	go_component	cytoplasm|0005737||IEA
TetragonulaCarbonaria_010022-T1	go_function	protein binding|0005515||IEA
TetragonulaCarbonaria_010010-T1	db_xref	InterPro:IPR036388
TetragonulaCarbonaria_010010-T1	db_xref	InterPro:IPR003150
TetragonulaCarbonaria_010010-T1	db_xref	InterPro:IPR039779
TetragonulaCarbonaria_010010-T1	db_xref	InterPro:IPR036390
TetragonulaCarbonaria_010010-T1	go_process	regulation of transcription, DNA-templated|0006355||IEA
TetragonulaCarbonaria_010010-T1	go_function	DNA binding|0003677||IEA
TetragonulaCarbonaria_010010-T1	go_function	DNA-binding transcription factor activity|0003700||IEA
TetragonulaCarbonaria_009392-T1	db_xref	InterPro:IPR027905
TetragonulaCarbonaria_009345-T1	db_xref	InterPro:IPR000618
TetragonulaCarbonaria_009345-T1	db_xref	InterPro:IPR031311
TetragonulaCarbonaria_009345-T1	go_function	structural constituent of cuticle|0042302||IEA
TetragonulaCarbonaria_009630-T1	db_xref	InterPro:IPR013766
TetragonulaCarbonaria_009630-T1	db_xref	InterPro:IPR004480
TetragonulaCarbonaria_009630-T1	db_xref	InterPro:IPR036249
TetragonulaCarbonaria_009630-T1	db_xref	InterPro:IPR002109
TetragonulaCarbonaria_009630-T1	db_xref	InterPro:IPR033658
TetragonulaCarbonaria_009630-T1	go_function	electron transfer activity|0009055||IEA
TetragonulaCarbonaria_009630-T1	go_function	protein disulfide oxidoreductase activity|0015035||IEA
TetragonulaCarbonaria_009592-T1	db_xref	InterPro:IPR043472
TetragonulaCarbonaria_009962-T1	db_xref	InterPro:IPR002153
TetragonulaCarbonaria_009962-T1	db_xref	InterPro:IPR005821
TetragonulaCarbonaria_009962-T1	go_process	calcium ion transmembrane transport|0070588||IEA
TetragonulaCarbonaria_009962-T1	go_function	calcium channel activity|0005262||IEA
TetragonulaCarbonaria_009962-T1	go_component	membrane|0016020||IEA
TetragonulaCarbonaria_009962-T1	go_process	transmembrane transport|0055085||IEA
TetragonulaCarbonaria_009962-T1	go_function	ion channel activity|0005216||IEA
TetragonulaCarbonaria_009962-T1	go_process	ion transport|0006811||IEA
TetragonulaCarbonaria_009771-T1	db_xref	InterPro:IPR002048
TetragonulaCarbonaria_009771-T1	db_xref	InterPro:IPR018247
TetragonulaCarbonaria_009771-T1	db_xref	InterPro:IPR011992
TetragonulaCarbonaria_009771-T1	go_function	calcium ion binding|0005509||IEA
TetragonulaCarbonaria_009779-T1	db_xref	InterPro:IPR003307
TetragonulaCarbonaria_009779-T1	db_xref	InterPro:IPR016021
TetragonulaCarbonaria_009779-T1	db_xref	InterPro:IPR043510
TetragonulaCarbonaria_009779-T1	db_xref	InterPro:IPR016024
TetragonulaCarbonaria_009779-T1	go_function	protein binding|0005515||IEA
TetragonulaCarbonaria_009761-T1	db_xref	InterPro:IPR004117
TetragonulaCarbonaria_009761-T1	go_function	olfactory receptor activity|0004984||IEA
TetragonulaCarbonaria_009761-T1	go_component	membrane|0016020||IEA
TetragonulaCarbonaria_009761-T1	go_function	odorant binding|0005549||IEA
TetragonulaCarbonaria_009761-T1	go_process	sensory perception of smell|0007608||IEA
TetragonulaCarbonaria_010143-T1	db_xref	InterPro:IPR003593
TetragonulaCarbonaria_010143-T1	db_xref	InterPro:IPR024317
TetragonulaCarbonaria_010143-T1	db_xref	InterPro:IPR004273
TetragonulaCarbonaria_010143-T1	db_xref	InterPro:IPR041466
TetragonulaCarbonaria_010143-T1	db_xref	InterPro:IPR035706
TetragonulaCarbonaria_010143-T1	db_xref	InterPro:IPR043160
TetragonulaCarbonaria_010143-T1	db_xref	InterPro:IPR041228
TetragonulaCarbonaria_010143-T1	db_xref	InterPro:IPR041589
TetragonulaCarbonaria_010143-T1	db_xref	InterPro:IPR024743
TetragonulaCarbonaria_010143-T1	db_xref	InterPro:IPR041658
TetragonulaCarbonaria_010143-T1	db_xref	InterPro:IPR042219
TetragonulaCarbonaria_010143-T1	db_xref	InterPro:IPR026983
TetragonulaCarbonaria_010143-T1	db_xref	InterPro:IPR027417
TetragonulaCarbonaria_010143-T1	go_component	dynein complex|0030286||IEA
TetragonulaCarbonaria_010143-T1	go_function	ATP-dependent microtubule motor activity, minus-end-directed|0008569||IEA
TetragonulaCarbonaria_010143-T1	go_process	microtubule-based movement|0007018||IEA
TetragonulaCarbonaria_009266-T1	db_xref	InterPro:IPR008506
TetragonulaCarbonaria_009427-T1	db_xref	InterPro:IPR008211
TetragonulaCarbonaria_009427-T1	db_xref	InterPro:IPR002049
TetragonulaCarbonaria_009427-T1	db_xref	InterPro:IPR038684
TetragonulaCarbonaria_009427-T1	db_xref	InterPro:IPR000742
TetragonulaCarbonaria_009470-T1	db_xref	InterPro:IPR019734
TetragonulaCarbonaria_009470-T1	db_xref	InterPro:IPR011990
TetragonulaCarbonaria_009470-T1	db_xref	InterPro:IPR025986
TetragonulaCarbonaria_009470-T1	db_xref	InterPro:IPR013026
TetragonulaCarbonaria_009470-T1	go_function	protein binding|0005515||IEA
TetragonulaCarbonaria_009439-T1	db_xref	InterPro:IPR038558
TetragonulaCarbonaria_009439-T1	db_xref	InterPro:IPR032396
TetragonulaCarbonaria_009534-T1	db_xref	InterPro:IPR027359
TetragonulaCarbonaria_009534-T1	db_xref	InterPro:IPR005821
TetragonulaCarbonaria_009534-T1	db_xref	InterPro:IPR043203
TetragonulaCarbonaria_009534-T1	go_process	transmembrane transport|0055085||IEA
TetragonulaCarbonaria_009534-T1	go_component	membrane|0016020||IEA
TetragonulaCarbonaria_009534-T1	go_function	ion channel activity|0005216||IEA
TetragonulaCarbonaria_009534-T1	go_process	ion transport|0006811||IEA
TetragonulaCarbonaria_009534-T1	go_function	cation channel activity|0005261||IEA
TetragonulaCarbonaria_009534-T1	go_component	plasma membrane|0005886||IEA
TetragonulaCarbonaria_010165-T1	db_xref	InterPro:IPR003350
TetragonulaCarbonaria_010165-T1	db_xref	InterPro:IPR010982
TetragonulaCarbonaria_010165-T1	go_function	DNA binding|0003677||IEA
TetragonulaCarbonaria_009241-T1	db_xref	InterPro:IPR001436
TetragonulaCarbonaria_009241-T1	db_xref	InterPro:IPR002068
TetragonulaCarbonaria_009241-T1	db_xref	InterPro:IPR008978
TetragonulaCarbonaria_009458-T1	db_xref	InterPro:IPR003593
TetragonulaCarbonaria_009458-T1	db_xref	InterPro:IPR003439
TetragonulaCarbonaria_009458-T1	db_xref	InterPro:IPR017871
TetragonulaCarbonaria_009458-T1	db_xref	InterPro:IPR000412
TetragonulaCarbonaria_009458-T1	db_xref	InterPro:IPR027417
TetragonulaCarbonaria_009458-T1	go_function	ATP binding|0005524||IEA
TetragonulaCarbonaria_009458-T1	go_function	ATPase activity|0016887||IEA
TetragonulaCarbonaria_009458-T1	go_process	transmembrane transport|0055085||IEA
TetragonulaCarbonaria_009458-T1	go_component	ATP-binding cassette (ABC) transporter complex|0043190||IEA
TetragonulaCarbonaria_009458-T1	go_component	integral component of membrane|0016021||IEA
TetragonulaCarbonaria_009810-T1	db_xref	InterPro:IPR000719
TetragonulaCarbonaria_009810-T1	db_xref	InterPro:IPR008271
TetragonulaCarbonaria_009810-T1	db_xref	InterPro:IPR011009
TetragonulaCarbonaria_009810-T1	go_process	protein phosphorylation|0006468||IEA
TetragonulaCarbonaria_009810-T1	go_function	protein kinase activity|0004672||IEA
TetragonulaCarbonaria_009810-T1	go_function	ATP binding|0005524||IEA
TetragonulaCarbonaria_009893-T1	db_xref	InterPro:IPR000504
TetragonulaCarbonaria_009893-T1	db_xref	InterPro:IPR012677
TetragonulaCarbonaria_009893-T1	db_xref	InterPro:IPR035979
TetragonulaCarbonaria_009893-T1	go_function	nucleic acid binding|0003676||IEA
TetragonulaCarbonaria_009278-T1	db_xref	InterPro:IPR023577
TetragonulaCarbonaria_009278-T1	db_xref	InterPro:IPR008173
TetragonulaCarbonaria_009278-T1	db_xref	InterPro:IPR033469
TetragonulaCarbonaria_009595-T1	db_xref	InterPro:IPR022764
TetragonulaCarbonaria_009595-T1	db_xref	InterPro:IPR035952
TetragonulaCarbonaria_009595-T1	go_function	serine-type endopeptidase activity|0004252||IEA
TetragonulaCarbonaria_009595-T1	go_component	integral component of membrane|0016021||IEA
TetragonulaCarbonaria_009533-T1	db_xref	InterPro:IPR012919
TetragonulaCarbonaria_009533-T1	db_xref	InterPro:IPR008979
TetragonulaCarbonaria_009898-T1	db_xref	InterPro:IPR003593
TetragonulaCarbonaria_009898-T1	db_xref	InterPro:IPR003439
TetragonulaCarbonaria_009898-T1	db_xref	InterPro:IPR017871
TetragonulaCarbonaria_009898-T1	db_xref	InterPro:IPR000412
TetragonulaCarbonaria_009898-T1	db_xref	InterPro:IPR027417
TetragonulaCarbonaria_009898-T1	go_function	ATP binding|0005524||IEA
TetragonulaCarbonaria_009898-T1	go_function	ATPase activity|0016887||IEA
TetragonulaCarbonaria_009898-T1	go_process	transmembrane transport|0055085||IEA
TetragonulaCarbonaria_009898-T1	go_component	ATP-binding cassette (ABC) transporter complex|0043190||IEA
TetragonulaCarbonaria_009898-T1	go_component	integral component of membrane|0016021||IEA
TetragonulaCarbonaria_009942-T1	db_xref	InterPro:IPR001623
TetragonulaCarbonaria_009942-T1	db_xref	InterPro:IPR036869
TetragonulaCarbonaria_009942-T1	db_xref	InterPro:IPR018253
TetragonulaCarbonaria_010139-T1	db_xref	InterPro:IPR001680
TetragonulaCarbonaria_010139-T1	db_xref	InterPro:IPR015943
TetragonulaCarbonaria_010139-T1	db_xref	InterPro:IPR032911
TetragonulaCarbonaria_010139-T1	db_xref	InterPro:IPR036322
TetragonulaCarbonaria_010139-T1	go_function	protein binding|0005515||IEA
TetragonulaCarbonaria_010139-T1	go_function	phosphatidylinositol-3-phosphate binding|0032266||IEA
TetragonulaCarbonaria_010139-T1	go_function	phosphatidylinositol-3,5-bisphosphate binding|0080025||IEA
TetragonulaCarbonaria_010139-T1	go_component	phagophore assembly site|0000407||IEA
TetragonulaCarbonaria_010139-T1	go_process	autophagy|0006914||IEA
TetragonulaCarbonaria_010139-T1	go_process	autophagosome assembly|0000045||IEA
TetragonulaCarbonaria_009292-T1	db_xref	InterPro:IPR001839
TetragonulaCarbonaria_009292-T1	db_xref	InterPro:IPR029034
TetragonulaCarbonaria_009292-T1	db_xref	InterPro:IPR015615
TetragonulaCarbonaria_009292-T1	db_xref	InterPro:IPR017948
TetragonulaCarbonaria_009292-T1	go_function	growth factor activity|0008083||IEA
TetragonulaCarbonaria_009609-T1	db_xref	InterPro:IPR038830
TetragonulaCarbonaria_010003-T1	db_xref	InterPro:IPR011016
TetragonulaCarbonaria_010003-T1	db_xref	InterPro:IPR013083
TetragonulaCarbonaria_010003-T1	go_function	zinc ion binding|0008270||IEA
TetragonulaCarbonaria_010163-T1	db_xref	InterPro:IPR041667
TetragonulaCarbonaria_009536-T1	db_xref	InterPro:IPR005821
TetragonulaCarbonaria_009536-T1	db_xref	InterPro:IPR027359
TetragonulaCarbonaria_009536-T1	db_xref	InterPro:IPR043203
TetragonulaCarbonaria_009536-T1	go_process	transmembrane transport|0055085||IEA
TetragonulaCarbonaria_009536-T1	go_component	membrane|0016020||IEA
TetragonulaCarbonaria_009536-T1	go_function	ion channel activity|0005216||IEA
TetragonulaCarbonaria_009536-T1	go_process	ion transport|0006811||IEA
TetragonulaCarbonaria_009536-T1	go_function	cation channel activity|0005261||IEA
TetragonulaCarbonaria_009536-T1	go_component	plasma membrane|0005886||IEA
TetragonulaCarbonaria_010153-T1	db_xref	InterPro:IPR000337
TetragonulaCarbonaria_010153-T1	db_xref	InterPro:IPR000162
TetragonulaCarbonaria_010153-T1	db_xref	InterPro:IPR001828
TetragonulaCarbonaria_010153-T1	db_xref	InterPro:IPR038550
TetragonulaCarbonaria_010153-T1	db_xref	InterPro:IPR017978
TetragonulaCarbonaria_010153-T1	db_xref	InterPro:IPR011500
TetragonulaCarbonaria_010153-T1	db_xref	InterPro:IPR017979
TetragonulaCarbonaria_010153-T1	db_xref	InterPro:IPR028082
TetragonulaCarbonaria_010153-T1	go_function	G protein-coupled receptor activity|0004930||IEA
TetragonulaCarbonaria_010153-T1	go_component	integral component of membrane|0016021||IEA
TetragonulaCarbonaria_010153-T1	go_process	G protein-coupled receptor signaling pathway|0007186||IEA
TetragonulaCarbonaria_009788-T1	db_xref	InterPro:IPR005828
TetragonulaCarbonaria_009788-T1	db_xref	InterPro:IPR020846
TetragonulaCarbonaria_009788-T1	db_xref	InterPro:IPR036259
TetragonulaCarbonaria_009788-T1	go_function	transmembrane transporter activity|0022857||IEA
TetragonulaCarbonaria_009788-T1	go_process	transmembrane transport|0055085||IEA
TetragonulaCarbonaria_009788-T1	go_component	integral component of membrane|0016021||IEA
TetragonulaCarbonaria_010038-T1	db_xref	InterPro:IPR022207
TetragonulaCarbonaria_009420-T1	db_xref	InterPro:IPR000086
TetragonulaCarbonaria_009420-T1	db_xref	InterPro:IPR020084
TetragonulaCarbonaria_009420-T1	db_xref	InterPro:IPR015797
TetragonulaCarbonaria_009420-T1	go_function	hydrolase activity|0016787||IEA
TetragonulaCarbonaria_009556-T1	db_xref	InterPro:IPR000618
TetragonulaCarbonaria_009556-T1	db_xref	InterPro:IPR031311
TetragonulaCarbonaria_009556-T1	go_function	structural constituent of cuticle|0042302||IEA
TetragonulaCarbonaria_009920-T1	db_xref	InterPro:IPR008909
TetragonulaCarbonaria_009920-T1	db_xref	InterPro:IPR037380
TetragonulaCarbonaria_009920-T1	db_xref	InterPro:IPR009080
TetragonulaCarbonaria_009920-T1	go_process	arginyl-tRNA aminoacylation|0006420||IEA
TetragonulaCarbonaria_009920-T1	go_function	arginine-tRNA ligase activity|0004814||IEA
TetragonulaCarbonaria_009920-T1	go_function	ATP binding|0005524||IEA
TetragonulaCarbonaria_009920-T1	go_function	aminoacyl-tRNA ligase activity|0004812||IEA
TetragonulaCarbonaria_009920-T1	go_function	nucleotide binding|0000166||IEA
TetragonulaCarbonaria_009920-T1	go_process	tRNA aminoacylation for protein translation|0006418||IEA
TetragonulaCarbonaria_009803-T1	db_xref	InterPro:IPR029020
TetragonulaCarbonaria_009803-T1	db_xref	InterPro:IPR004937
TetragonulaCarbonaria_009803-T1	go_function	urea transmembrane transporter activity|0015204||IEA
TetragonulaCarbonaria_009803-T1	go_process	urea transmembrane transport|0071918||IEA
TetragonulaCarbonaria_009803-T1	go_component	integral component of membrane|0016021||IEA
TetragonulaCarbonaria_009851-T1	db_xref	InterPro:IPR017996
TetragonulaCarbonaria_009851-T1	db_xref	InterPro:IPR011042
TetragonulaCarbonaria_009964-T1	db_xref	InterPro:IPR011598
TetragonulaCarbonaria_009964-T1	db_xref	InterPro:IPR036638
TetragonulaCarbonaria_009964-T1	db_xref	InterPro:IPR032647
TetragonulaCarbonaria_009964-T1	go_function	protein dimerization activity|0046983||IEA
TetragonulaCarbonaria_009964-T1	go_process	regulation of transcription, DNA-templated|0006355||IEA
TetragonulaCarbonaria_009964-T1	go_function	transcription factor binding|0008134||IEA
TetragonulaCarbonaria_009611-T1	db_xref	InterPro:IPR001841
TetragonulaCarbonaria_009611-T1	db_xref	InterPro:IPR013083
TetragonulaCarbonaria_009397-T1	db_xref	InterPro:IPR002557
TetragonulaCarbonaria_009397-T1	db_xref	InterPro:IPR000237
TetragonulaCarbonaria_009397-T1	db_xref	InterPro:IPR036508
TetragonulaCarbonaria_009397-T1	go_function	chitin binding|0008061||IEA
TetragonulaCarbonaria_009397-T1	go_component	extracellular region|0005576||IEA
TetragonulaCarbonaria_009926-T1	db_xref	InterPro:IPR043972
TetragonulaCarbonaria_009926-T1	db_xref	InterPro:IPR026053
TetragonulaCarbonaria_009926-T1	go_process	vesicle-mediated transport|0016192||IEA
TetragonulaCarbonaria_009734-T1	db_xref	InterPro:IPR001314
TetragonulaCarbonaria_009734-T1	db_xref	InterPro:IPR001254
TetragonulaCarbonaria_009734-T1	db_xref	InterPro:IPR043504
TetragonulaCarbonaria_009734-T1	db_xref	InterPro:IPR040973
TetragonulaCarbonaria_009734-T1	db_xref	InterPro:IPR009003
TetragonulaCarbonaria_009734-T1	go_process	proteolysis|0006508||IEA
TetragonulaCarbonaria_009734-T1	go_function	serine-type endopeptidase activity|0004252||IEA
TetragonulaCarbonaria_009421-T1	db_xref	InterPro:IPR002023
TetragonulaCarbonaria_009421-T1	db_xref	InterPro:IPR036249
TetragonulaCarbonaria_009421-T1	db_xref	InterPro:IPR041921
TetragonulaCarbonaria_009421-T1	db_xref	InterPro:IPR042128
TetragonulaCarbonaria_009421-T1	go_function	oxidoreductase activity|0016491||IEA
TetragonulaCarbonaria_009421-T1	go_process	oxidation-reduction process|0055114||IEA
TetragonulaCarbonaria_009672-T1	db_xref	InterPro:IPR011701
TetragonulaCarbonaria_009672-T1	db_xref	InterPro:IPR030762
TetragonulaCarbonaria_009672-T1	db_xref	InterPro:IPR020846
TetragonulaCarbonaria_009672-T1	db_xref	InterPro:IPR036259
TetragonulaCarbonaria_009672-T1	go_function	transmembrane transporter activity|0022857||IEA
TetragonulaCarbonaria_009672-T1	go_process	transmembrane transport|0055085||IEA
TetragonulaCarbonaria_009672-T1	go_function	aromatic amino acid transmembrane transporter activity|0015173||IEA
TetragonulaCarbonaria_009672-T1	go_function	thyroid hormone transmembrane transporter activity|0015349||IEA
TetragonulaCarbonaria_009672-T1	go_component	integral component of plasma membrane|0005887||IEA
TetragonulaCarbonaria_009179-T1	db_xref	InterPro:IPR003604
TetragonulaCarbonaria_009179-T1	db_xref	InterPro:IPR013085
TetragonulaCarbonaria_009179-T1	db_xref	InterPro:IPR000571
TetragonulaCarbonaria_009179-T1	db_xref	InterPro:IPR000690
TetragonulaCarbonaria_009179-T1	db_xref	InterPro:IPR036236
TetragonulaCarbonaria_009179-T1	db_xref	InterPro:IPR036855
TetragonulaCarbonaria_009179-T1	go_function	zinc ion binding|0008270||IEA
TetragonulaCarbonaria_009179-T1	go_function	nucleic acid binding|0003676||IEA
TetragonulaCarbonaria_009179-T1	go_function	metal ion binding|0046872||IEA
TetragonulaCarbonaria_009179-T1	go_component	nucleus|0005634||IEA
TetragonulaCarbonaria_009315-T1	db_xref	InterPro:IPR001623
TetragonulaCarbonaria_009315-T1	db_xref	InterPro:IPR004179
TetragonulaCarbonaria_009315-T1	db_xref	InterPro:IPR036869
TetragonulaCarbonaria_009315-T1	db_xref	InterPro:IPR035892
TetragonulaCarbonaria_009315-T1	db_xref	InterPro:IPR027137
TetragonulaCarbonaria_009315-T1	db_xref	InterPro:IPR014756
TetragonulaCarbonaria_009315-T1	go_process	posttranslational protein targeting to membrane, translocation|0031204||IEA
TetragonulaCarbonaria_010035-T1	db_xref	InterPro:IPR002083
TetragonulaCarbonaria_010035-T1	db_xref	InterPro:IPR029346
TetragonulaCarbonaria_010035-T1	db_xref	InterPro:IPR001394
TetragonulaCarbonaria_010035-T1	db_xref	InterPro:IPR024729
TetragonulaCarbonaria_010035-T1	db_xref	InterPro:IPR008974
TetragonulaCarbonaria_010035-T1	db_xref	InterPro:IPR018200
TetragonulaCarbonaria_010035-T1	db_xref	InterPro:IPR028889
TetragonulaCarbonaria_010035-T1	db_xref	InterPro:IPR038765
TetragonulaCarbonaria_010035-T1	go_function	protein binding|0005515||IEA
TetragonulaCarbonaria_010035-T1	go_process	protein deubiquitination|0016579||IEA
TetragonulaCarbonaria_010035-T1	go_function	thiol-dependent ubiquitin-specific protease activity|0004843||IEA
TetragonulaCarbonaria_010035-T1	go_process	ubiquitin-dependent protein catabolic process|0006511||IEA
TetragonulaCarbonaria_009181-T1	db_xref	InterPro:IPR001422
TetragonulaCarbonaria_009181-T1	db_xref	InterPro:IPR000048
TetragonulaCarbonaria_009181-T1	go_process	regulation of growth|0040008||IEA
TetragonulaCarbonaria_009181-T1	go_function	protein binding|0005515||IEA
TetragonulaCarbonaria_009273-T1	db_xref	InterPro:IPR004117
TetragonulaCarbonaria_009273-T1	go_function	olfactory receptor activity|0004984||IEA
TetragonulaCarbonaria_009273-T1	go_component	membrane|0016020||IEA
TetragonulaCarbonaria_009273-T1	go_function	odorant binding|0005549||IEA
TetragonulaCarbonaria_009273-T1	go_process	sensory perception of smell|0007608||IEA
TetragonulaCarbonaria_009338-T1	db_xref	InterPro:IPR003653
TetragonulaCarbonaria_009338-T1	db_xref	InterPro:IPR038765
TetragonulaCarbonaria_009338-T1	go_process	proteolysis|0006508||IEA
TetragonulaCarbonaria_009338-T1	go_function	cysteine-type peptidase activity|0008234||IEA
TetragonulaCarbonaria_009289-T1	db_xref	InterPro:IPR001849
TetragonulaCarbonaria_009289-T1	db_xref	InterPro:IPR010439
TetragonulaCarbonaria_009289-T1	db_xref	InterPro:IPR011993
TetragonulaCarbonaria_009289-T1	db_xref	InterPro:IPR033227
TetragonulaCarbonaria_009289-T1	db_xref	InterPro:IPR014770
TetragonulaCarbonaria_009289-T1	go_process	synaptic vesicle exocytosis|0016079||IEA
TetragonulaCarbonaria_009289-T1	go_process	dense core granule exocytosis|1990504||IEA
TetragonulaCarbonaria_009561-T1	db_xref	InterPro:IPR001878
TetragonulaCarbonaria_009561-T1	db_xref	InterPro:IPR014891
TetragonulaCarbonaria_009561-T1	db_xref	InterPro:IPR001841
TetragonulaCarbonaria_009561-T1	db_xref	InterPro:IPR013083
TetragonulaCarbonaria_009561-T1	db_xref	InterPro:IPR033489
TetragonulaCarbonaria_009561-T1	db_xref	InterPro:IPR003613
TetragonulaCarbonaria_009561-T1	db_xref	InterPro:IPR036875
TetragonulaCarbonaria_009561-T1	go_function	zinc ion binding|0008270||IEA
TetragonulaCarbonaria_009561-T1	go_function	nucleic acid binding|0003676||IEA
TetragonulaCarbonaria_009561-T1	go_function	ubiquitin protein ligase activity|0061630||IEA
TetragonulaCarbonaria_009561-T1	go_process	protein ubiquitination|0016567||IEA
TetragonulaCarbonaria_009561-T1	go_process	mRNA processing|0006397||IEA
TetragonulaCarbonaria_009561-T1	go_function	ubiquitin-protein transferase activity|0004842||IEA
TetragonulaCarbonaria_009773-T1	db_xref	InterPro:IPR037033
TetragonulaCarbonaria_009773-T1	db_xref	InterPro:IPR037034
TetragonulaCarbonaria_009773-T1	db_xref	InterPro:IPR014724
TetragonulaCarbonaria_009773-T1	db_xref	InterPro:IPR007120
TetragonulaCarbonaria_009773-T1	db_xref	InterPro:IPR007646
TetragonulaCarbonaria_009773-T1	db_xref	InterPro:IPR007644
TetragonulaCarbonaria_009773-T1	db_xref	InterPro:IPR007642
TetragonulaCarbonaria_009773-T1	db_xref	InterPro:IPR007645
TetragonulaCarbonaria_009773-T1	db_xref	InterPro:IPR007647
TetragonulaCarbonaria_009773-T1	db_xref	InterPro:IPR015712
TetragonulaCarbonaria_009773-T1	db_xref	InterPro:IPR007121
TetragonulaCarbonaria_009773-T1	go_function	DNA-directed 5'-3' RNA polymerase activity|0003899||IEA
TetragonulaCarbonaria_009773-T1	go_function	DNA binding|0003677||IEA
TetragonulaCarbonaria_009773-T1	go_process	transcription, DNA-templated|0006351||IEA
TetragonulaCarbonaria_009773-T1	go_function	ribonucleoside binding|0032549||IEA
TetragonulaCarbonaria_009597-T1	db_xref	InterPro:IPR004000
TetragonulaCarbonaria_009597-T1	db_xref	InterPro:IPR020902
TetragonulaCarbonaria_009597-T1	db_xref	InterPro:IPR004001
TetragonulaCarbonaria_009597-T1	db_xref	InterPro:IPR043129
TetragonulaCarbonaria_009401-T1	db_xref	InterPro:IPR002401
TetragonulaCarbonaria_009401-T1	db_xref	InterPro:IPR001128
TetragonulaCarbonaria_009401-T1	db_xref	InterPro:IPR003653
TetragonulaCarbonaria_009401-T1	db_xref	InterPro:IPR036396
TetragonulaCarbonaria_009401-T1	db_xref	InterPro:IPR017972
TetragonulaCarbonaria_009401-T1	db_xref	InterPro:IPR038765
TetragonulaCarbonaria_009401-T1	go_function	iron ion binding|0005506||IEA
TetragonulaCarbonaria_009401-T1	go_process	oxidation-reduction process|0055114||IEA
TetragonulaCarbonaria_009401-T1	go_function	oxidoreductase activity, acting on paired donors, with incorporation or reduction of molecular oxygen|0016705||IEA
TetragonulaCarbonaria_009401-T1	go_function	heme binding|0020037||IEA
TetragonulaCarbonaria_009401-T1	go_process	proteolysis|0006508||IEA
TetragonulaCarbonaria_009401-T1	go_function	cysteine-type peptidase activity|0008234||IEA
TetragonulaCarbonaria_009407-T1	db_xref	InterPro:IPR006020
TetragonulaCarbonaria_009407-T1	db_xref	InterPro:IPR001478
TetragonulaCarbonaria_009407-T1	db_xref	InterPro:IPR036034
TetragonulaCarbonaria_009407-T1	db_xref	InterPro:IPR011993
TetragonulaCarbonaria_009407-T1	go_function	protein binding|0005515||IEA
TetragonulaCarbonaria_009929-T1	db_xref	InterPro:IPR044034
TetragonulaCarbonaria_009929-T1	db_xref	InterPro:IPR038922
TetragonulaCarbonaria_010181-T1	db_xref	InterPro:IPR004686
TetragonulaCarbonaria_010181-T1	go_process	transmembrane transport|0055085||IEA
TetragonulaCarbonaria_010181-T1	go_component	membrane|0016020||IEA
TetragonulaCarbonaria_010181-T1	go_function	ion transmembrane transporter activity|0015075||IEA
TetragonulaCarbonaria_010181-T1	go_process	ion transport|0006811||IEA
TetragonulaCarbonaria_009485-T1	db_xref	InterPro:IPR002452
TetragonulaCarbonaria_009485-T1	db_xref	InterPro:IPR000217
TetragonulaCarbonaria_009485-T1	db_xref	InterPro:IPR018316
TetragonulaCarbonaria_009485-T1	db_xref	InterPro:IPR003008
TetragonulaCarbonaria_009485-T1	db_xref	InterPro:IPR003591
TetragonulaCarbonaria_009485-T1	db_xref	InterPro:IPR023123
TetragonulaCarbonaria_009485-T1	db_xref	InterPro:IPR001611
TetragonulaCarbonaria_009485-T1	db_xref	InterPro:IPR037103
TetragonulaCarbonaria_009485-T1	db_xref	InterPro:IPR032675
TetragonulaCarbonaria_009485-T1	db_xref	InterPro:IPR036525
TetragonulaCarbonaria_009485-T1	db_xref	InterPro:IPR017975
TetragonulaCarbonaria_009485-T1	db_xref	InterPro:IPR008280
TetragonulaCarbonaria_009485-T1	go_function	GTP binding|0005525||IEA
TetragonulaCarbonaria_009485-T1	go_process	microtubule-based process|0007017||IEA
TetragonulaCarbonaria_009485-T1	go_function	structural constituent of cytoskeleton|0005200||IEA
TetragonulaCarbonaria_009485-T1	go_component	microtubule|0005874||IEA
TetragonulaCarbonaria_009485-T1	go_function	GTPase activity|0003924||IEA
TetragonulaCarbonaria_009485-T1	go_function	protein binding|0005515||IEA
TetragonulaCarbonaria_009598-T1	db_xref	InterPro:IPR031631
TetragonulaCarbonaria_009598-T1	db_xref	InterPro:IPR038518
TetragonulaCarbonaria_009598-T1	db_xref	InterPro:IPR012341
TetragonulaCarbonaria_009598-T1	db_xref	InterPro:IPR031335
TetragonulaCarbonaria_009598-T1	db_xref	InterPro:IPR004888
TetragonulaCarbonaria_009598-T1	db_xref	InterPro:IPR008928
TetragonulaCarbonaria_009598-T1	go_process	carbohydrate metabolic process|0005975||IEA
TetragonulaCarbonaria_009598-T1	go_process	oligosaccharide metabolic process|0009311||IEA
TetragonulaCarbonaria_009598-T1	go_function	mannosyl-oligosaccharide glucosidase activity|0004573||IEA
TetragonulaCarbonaria_010021-T1	db_xref	InterPro:IPR006073
TetragonulaCarbonaria_010021-T1	db_xref	InterPro:IPR031662
TetragonulaCarbonaria_010021-T1	db_xref	InterPro:IPR004095
TetragonulaCarbonaria_010021-T1	db_xref	InterPro:IPR012675
TetragonulaCarbonaria_010021-T1	db_xref	InterPro:IPR005225
TetragonulaCarbonaria_010021-T1	db_xref	InterPro:IPR006074
TetragonulaCarbonaria_010021-T1	db_xref	InterPro:IPR031167
TetragonulaCarbonaria_010021-T1	db_xref	InterPro:IPR012676
TetragonulaCarbonaria_010021-T1	db_xref	InterPro:IPR027417
TetragonulaCarbonaria_010021-T1	go_function	GTP binding|0005525||IEA
TetragonulaCarbonaria_009448-T1	db_xref	InterPro:IPR039360
TetragonulaCarbonaria_009463-T1	db_xref	InterPro:IPR018967
TetragonulaCarbonaria_009463-T1	db_xref	InterPro:IPR019610
TetragonulaCarbonaria_009463-T1	db_xref	InterPro:IPR042216
TetragonulaCarbonaria_009463-T1	go_function	2 iron, 2 sulfur cluster binding|0051537||IEA
TetragonulaCarbonaria_009463-T1	go_component	intracellular membrane-bounded organelle|0043231||IEA
TetragonulaCarbonaria_009608-T1	db_xref	InterPro:IPR002316
TetragonulaCarbonaria_009608-T1	db_xref	InterPro:IPR036621
TetragonulaCarbonaria_009608-T1	db_xref	InterPro:IPR004154
TetragonulaCarbonaria_009608-T1	db_xref	InterPro:IPR002314
TetragonulaCarbonaria_009608-T1	db_xref	InterPro:IPR006195
TetragonulaCarbonaria_009608-T1	db_xref	InterPro:IPR033730
TetragonulaCarbonaria_009608-T1	go_function	ATP binding|0005524||IEA
TetragonulaCarbonaria_009608-T1	go_component	cytoplasm|0005737||IEA
TetragonulaCarbonaria_009608-T1	go_function	proline-tRNA ligase activity|0004827||IEA
TetragonulaCarbonaria_009608-T1	go_process	prolyl-tRNA aminoacylation|0006433||IEA
TetragonulaCarbonaria_009608-T1	go_function	aminoacyl-tRNA ligase activity|0004812||IEA
TetragonulaCarbonaria_009608-T1	go_process	tRNA aminoacylation for protein translation|0006418||IEA
TetragonulaCarbonaria_009608-T1	go_function	nucleotide binding|0000166||IEA
TetragonulaCarbonaria_009551-T1	db_xref	InterPro:IPR023796
TetragonulaCarbonaria_009551-T1	db_xref	InterPro:IPR007717
TetragonulaCarbonaria_009551-T1	db_xref	InterPro:IPR042185
TetragonulaCarbonaria_009551-T1	db_xref	InterPro:IPR042178
TetragonulaCarbonaria_009551-T1	db_xref	InterPro:IPR000215
TetragonulaCarbonaria_009551-T1	db_xref	InterPro:IPR023795
TetragonulaCarbonaria_009551-T1	db_xref	InterPro:IPR001876
TetragonulaCarbonaria_009551-T1	db_xref	InterPro:IPR036443
TetragonulaCarbonaria_009551-T1	db_xref	InterPro:IPR036186
TetragonulaCarbonaria_009551-T1	go_component	extracellular space|0005615||IEA
TetragonulaCarbonaria_009304-T1	db_xref	InterPro:IPR007502
TetragonulaCarbonaria_009304-T1	db_xref	InterPro:IPR001650
TetragonulaCarbonaria_009304-T1	db_xref	InterPro:IPR014001
TetragonulaCarbonaria_009304-T1	db_xref	InterPro:IPR043130
TetragonulaCarbonaria_009304-T1	db_xref	InterPro:IPR011709
TetragonulaCarbonaria_009304-T1	db_xref	InterPro:IPR002464
TetragonulaCarbonaria_009304-T1	db_xref	InterPro:IPR027417
TetragonulaCarbonaria_009304-T1	go_function	helicase activity|0004386||IEA
TetragonulaCarbonaria_009554-T1	db_xref	InterPro:IPR000618
TetragonulaCarbonaria_009554-T1	db_xref	InterPro:IPR031311
TetragonulaCarbonaria_009554-T1	go_function	structural constituent of cuticle|0042302||IEA
TetragonulaCarbonaria_009320-T1	db_xref	InterPro:IPR000210
TetragonulaCarbonaria_009320-T1	db_xref	InterPro:IPR007889
TetragonulaCarbonaria_009320-T1	db_xref	InterPro:IPR009057
TetragonulaCarbonaria_009320-T1	db_xref	InterPro:IPR011333
TetragonulaCarbonaria_009320-T1	go_function	protein binding|0005515||IEA
TetragonulaCarbonaria_009320-T1	go_function	DNA binding|0003677||IEA
TetragonulaCarbonaria_009580-T1	db_xref	InterPro:IPR006561
TetragonulaCarbonaria_009580-T1	db_xref	InterPro:IPR043519
TetragonulaCarbonaria_009291-T1	db_xref	InterPro:IPR008614
TetragonulaCarbonaria_009291-T1	go_function	fibroblast growth factor binding|0017134||IEA
TetragonulaCarbonaria_010005-T1	db_xref	InterPro:IPR003913
TetragonulaCarbonaria_010005-T1	db_xref	InterPro:IPR018515
TetragonulaCarbonaria_010005-T1	db_xref	InterPro:IPR035974
TetragonulaCarbonaria_010005-T1	db_xref	InterPro:IPR024584
TetragonulaCarbonaria_010005-T1	db_xref	InterPro:IPR000331
TetragonulaCarbonaria_010005-T1	db_xref	InterPro:IPR027107
TetragonulaCarbonaria_010005-T1	db_xref	InterPro:IPR016024
TetragonulaCarbonaria_010005-T1	go_function	GTPase activator activity|0005096||IEA
TetragonulaCarbonaria_010005-T1	go_process	negative regulation of TOR signaling|0032007||IEA
TetragonulaCarbonaria_010005-T1	go_process	positive regulation of GTPase activity|0043547||IEA
TetragonulaCarbonaria_010005-T1	go_component	TSC1-TSC2 complex|0033596||IEA
TetragonulaCarbonaria_010005-T1	go_process	regulation of small GTPase mediated signal transduction|0051056||IEA
TetragonulaCarbonaria_010005-T1	go_component	nucleus|0005634||IEA
TetragonulaCarbonaria_009341-T1	db_xref	InterPro:IPR000175
TetragonulaCarbonaria_009341-T1	db_xref	InterPro:IPR037272
TetragonulaCarbonaria_009341-T1	go_component	integral component of membrane|0016021||IEA
TetragonulaCarbonaria_009632-T1	db_xref	InterPro:IPR001628
TetragonulaCarbonaria_009632-T1	db_xref	InterPro:IPR035500
TetragonulaCarbonaria_009632-T1	db_xref	InterPro:IPR000536
TetragonulaCarbonaria_009632-T1	db_xref	InterPro:IPR013088
TetragonulaCarbonaria_009632-T1	go_process	regulation of transcription, DNA-templated|0006355||IEA
TetragonulaCarbonaria_009632-T1	go_function	sequence-specific DNA binding|0043565||IEA
TetragonulaCarbonaria_009632-T1	go_function	zinc ion binding|0008270||IEA
TetragonulaCarbonaria_009632-T1	go_function	DNA-binding transcription factor activity|0003700||IEA
TetragonulaCarbonaria_009474-T1	db_xref	InterPro:IPR009000
TetragonulaCarbonaria_009768-T1	db_xref	InterPro:IPR004117
TetragonulaCarbonaria_009768-T1	go_function	olfactory receptor activity|0004984||IEA
TetragonulaCarbonaria_009768-T1	go_component	membrane|0016020||IEA
TetragonulaCarbonaria_009768-T1	go_function	odorant binding|0005549||IEA
TetragonulaCarbonaria_009768-T1	go_process	sensory perception of smell|0007608||IEA
TetragonulaCarbonaria_009558-T1	db_xref	InterPro:IPR006916
TetragonulaCarbonaria_009558-T1	db_xref	InterPro:IPR014710
TetragonulaCarbonaria_009558-T1	db_xref	InterPro:IPR018490
TetragonulaCarbonaria_009558-T1	go_component	membrane|0016020||IEA
TetragonulaCarbonaria_009530-T1	db_xref	InterPro:IPR002048
TetragonulaCarbonaria_009530-T1	db_xref	InterPro:IPR011992
TetragonulaCarbonaria_009530-T1	go_function	calcium ion binding|0005509||IEA
TetragonulaCarbonaria_009267-T1	db_xref	InterPro:IPR000418
TetragonulaCarbonaria_009267-T1	db_xref	InterPro:IPR003118
TetragonulaCarbonaria_009267-T1	db_xref	InterPro:IPR013761
TetragonulaCarbonaria_009267-T1	db_xref	InterPro:IPR036388
TetragonulaCarbonaria_009267-T1	db_xref	InterPro:IPR036390
TetragonulaCarbonaria_009267-T1	go_process	regulation of transcription, DNA-templated|0006355||IEA
TetragonulaCarbonaria_009267-T1	go_function	DNA-binding transcription factor activity|0003700||IEA
TetragonulaCarbonaria_009267-T1	go_function	sequence-specific DNA binding|0043565||IEA
TetragonulaCarbonaria_009350-T1	db_xref	InterPro:IPR016543
TetragonulaCarbonaria_009350-T1	db_xref	InterPro:IPR028058
TetragonulaCarbonaria_009350-T1	db_xref	InterPro:IPR011990
TetragonulaCarbonaria_009350-T1	db_xref	InterPro:IPR028061
TetragonulaCarbonaria_009350-T1	db_xref	InterPro:IPR033745
TetragonulaCarbonaria_009350-T1	go_process	mitochondrial fission|0000266||IEA
TetragonulaCarbonaria_009350-T1	go_function	protein binding|0005515||IEA
TetragonulaCarbonaria_009633-T1	db_xref	InterPro:IPR002731
TetragonulaCarbonaria_009633-T1	db_xref	InterPro:IPR039758
TetragonulaCarbonaria_009633-T1	db_xref	InterPro:IPR043129
TetragonulaCarbonaria_009633-T1	go_function	N-acetylglucosamine kinase activity|0045127||IEA
TetragonulaCarbonaria_010154-T1	db_xref	InterPro:IPR000337
TetragonulaCarbonaria_010154-T1	db_xref	InterPro:IPR017978
TetragonulaCarbonaria_010154-T1	db_xref	InterPro:IPR017979
TetragonulaCarbonaria_010154-T1	go_function	G protein-coupled receptor activity|0004930||IEA
TetragonulaCarbonaria_010154-T1	go_component	integral component of membrane|0016021||IEA
TetragonulaCarbonaria_010154-T1	go_process	G protein-coupled receptor signaling pathway|0007186||IEA
TetragonulaCarbonaria_009410-T1	db_xref	InterPro:IPR012677
TetragonulaCarbonaria_009410-T1	db_xref	InterPro:IPR043519
TetragonulaCarbonaria_009410-T1	db_xref	InterPro:IPR002058
TetragonulaCarbonaria_009410-T1	db_xref	InterPro:IPR013087
TetragonulaCarbonaria_009410-T1	db_xref	InterPro:IPR000504
TetragonulaCarbonaria_009410-T1	db_xref	InterPro:IPR036236
TetragonulaCarbonaria_009410-T1	db_xref	InterPro:IPR035979
TetragonulaCarbonaria_009410-T1	go_function	nucleic acid binding|0003676||IEA
TetragonulaCarbonaria_010136-T1	db_xref	InterPro:IPR001202
TetragonulaCarbonaria_010136-T1	db_xref	InterPro:IPR000569
TetragonulaCarbonaria_010136-T1	db_xref	InterPro:IPR000008
TetragonulaCarbonaria_010136-T1	db_xref	InterPro:IPR035892
TetragonulaCarbonaria_010136-T1	db_xref	InterPro:IPR024928
TetragonulaCarbonaria_010136-T1	db_xref	InterPro:IPR036020
TetragonulaCarbonaria_010136-T1	db_xref	InterPro:IPR035983
TetragonulaCarbonaria_010136-T1	go_function	protein binding|0005515||IEA
TetragonulaCarbonaria_010136-T1	go_function	ubiquitin-protein transferase activity|0004842||IEA
TetragonulaCarbonaria_010136-T1	go_function	ubiquitin protein ligase activity|0061630||IEA
TetragonulaCarbonaria_010136-T1	go_process	ubiquitin-dependent protein catabolic process|0006511||IEA
TetragonulaCarbonaria_009585-T1	db_xref	InterPro:IPR003702
TetragonulaCarbonaria_009585-T1	db_xref	InterPro:IPR026888
TetragonulaCarbonaria_009585-T1	db_xref	InterPro:IPR038460
TetragonulaCarbonaria_009585-T1	db_xref	InterPro:IPR037171
TetragonulaCarbonaria_009585-T1	go_function	acetyl-CoA hydrolase activity|0003986||IEA
TetragonulaCarbonaria_009585-T1	go_process	propionate metabolic process, methylcitrate cycle|0019679||IEA
TetragonulaCarbonaria_009585-T1	go_process	acetate metabolic process|0006083||IEA
TetragonulaCarbonaria_009585-T1	go_function	acetate CoA-transferase activity|0008775||IEA
TetragonulaCarbonaria_009253-T1	db_xref	InterPro:IPR018979
TetragonulaCarbonaria_009253-T1	db_xref	InterPro:IPR030696
TetragonulaCarbonaria_009253-T1	db_xref	InterPro:IPR000299
TetragonulaCarbonaria_009253-T1	db_xref	InterPro:IPR029071
TetragonulaCarbonaria_009253-T1	go_component	cytoskeleton|0005856||IEA
TetragonulaCarbonaria_009767-T1	db_xref	InterPro:IPR004117
TetragonulaCarbonaria_009767-T1	go_function	olfactory receptor activity|0004984||IEA
TetragonulaCarbonaria_009767-T1	go_component	membrane|0016020||IEA
TetragonulaCarbonaria_009767-T1	go_function	odorant binding|0005549||IEA
TetragonulaCarbonaria_009767-T1	go_process	sensory perception of smell|0007608||IEA
TetragonulaCarbonaria_009497-T1	db_xref	InterPro:IPR007829
TetragonulaCarbonaria_009745-T1	db_xref	InterPro:IPR002126
TetragonulaCarbonaria_009745-T1	db_xref	InterPro:IPR020894
TetragonulaCarbonaria_009745-T1	db_xref	InterPro:IPR015919
TetragonulaCarbonaria_009745-T1	go_function	calcium ion binding|0005509||IEA
TetragonulaCarbonaria_009745-T1	go_process	homophilic cell adhesion via plasma membrane adhesion molecules|0007156||IEA
TetragonulaCarbonaria_009745-T1	go_component	membrane|0016020||IEA
TetragonulaCarbonaria_009745-T1	go_process	cell adhesion|0007155||IEA
TetragonulaCarbonaria_009745-T1	go_component	plasma membrane|0005886||IEA
TetragonulaCarbonaria_009185-T1	db_xref	InterPro:IPR011022
TetragonulaCarbonaria_009185-T1	db_xref	InterPro:IPR014752
TetragonulaCarbonaria_009185-T1	db_xref	InterPro:IPR011021
TetragonulaCarbonaria_009185-T1	db_xref	InterPro:IPR014756
TetragonulaCarbonaria_010015-T1	db_xref	InterPro:IPR002616
TetragonulaCarbonaria_010015-T1	db_xref	InterPro:IPR004803
TetragonulaCarbonaria_010015-T1	db_xref	InterPro:IPR036511
TetragonulaCarbonaria_010015-T1	go_function	transferase activity, transferring pentosyl groups|0016763||IEA
TetragonulaCarbonaria_010015-T1	go_process	tRNA modification|0006400||IEA
TetragonulaCarbonaria_010015-T1	go_function	queuine tRNA-ribosyltransferase activity|0008479||IEA
TetragonulaCarbonaria_010015-T1	go_process	tRNA-guanine transglycosylation|0101030||IEA
TetragonulaCarbonaria_009416-T1	db_xref	InterPro:IPR036388
TetragonulaCarbonaria_010103-T1	db_xref	InterPro:IPR009828
TetragonulaCarbonaria_010103-T1	db_xref	InterPro:IPR039789
TetragonulaCarbonaria_010103-T1	go_function	Rac GTPase binding|0048365||IEA
TetragonulaCarbonaria_010103-T1	go_process	regulation of actin filament polymerization|0030833||IEA
TetragonulaCarbonaria_009171-T1	db_xref	InterPro:IPR029058
TetragonulaCarbonaria_009297-T1	db_xref	InterPro:IPR002893
TetragonulaCarbonaria_009607-T1	db_xref	InterPro:IPR008335
TetragonulaCarbonaria_009607-T1	db_xref	InterPro:IPR001199
TetragonulaCarbonaria_009607-T1	db_xref	InterPro:IPR036374
TetragonulaCarbonaria_009607-T1	db_xref	InterPro:IPR005066
TetragonulaCarbonaria_009607-T1	db_xref	InterPro:IPR000572
TetragonulaCarbonaria_009607-T1	db_xref	InterPro:IPR036400
TetragonulaCarbonaria_009607-T1	db_xref	InterPro:IPR018506
TetragonulaCarbonaria_009607-T1	db_xref	InterPro:IPR014756
TetragonulaCarbonaria_009607-T1	go_function	oxidoreductase activity|0016491||IEA
TetragonulaCarbonaria_009607-T1	go_process	oxidation-reduction process|0055114||IEA
TetragonulaCarbonaria_009607-T1	go_function	molybdenum ion binding|0030151||IEA
TetragonulaCarbonaria_009607-T1	go_function	heme binding|0020037||IEA
TetragonulaCarbonaria_009344-T1	db_xref	InterPro:IPR000618
TetragonulaCarbonaria_009344-T1	db_xref	InterPro:IPR031311
TetragonulaCarbonaria_009344-T1	go_function	structural constituent of cuticle|0042302||IEA
TetragonulaCarbonaria_009303-T1	db_xref	InterPro:IPR001680
TetragonulaCarbonaria_009303-T1	db_xref	InterPro:IPR015943
TetragonulaCarbonaria_009303-T1	db_xref	InterPro:IPR039328
TetragonulaCarbonaria_009303-T1	db_xref	InterPro:IPR017986
TetragonulaCarbonaria_009303-T1	db_xref	InterPro:IPR036322
TetragonulaCarbonaria_009303-T1	go_function	protein binding|0005515||IEA
TetragonulaCarbonaria_009937-T1	db_xref	InterPro:IPR002703
TetragonulaCarbonaria_009937-T1	go_component	viral capsid|0019028||IEA
TetragonulaCarbonaria_009937-T1	go_function	structural molecule activity|0005198||IEA
TetragonulaCarbonaria_009242-T1	db_xref	InterPro:IPR001436
TetragonulaCarbonaria_009242-T1	db_xref	InterPro:IPR008978
TetragonulaCarbonaria_009242-T1	db_xref	InterPro:IPR002068
TetragonulaCarbonaria_009688-T1	db_xref	InterPro:IPR029044
TetragonulaCarbonaria_009688-T1	db_xref	InterPro:IPR004835
TetragonulaCarbonaria_009688-T1	go_function	transferase activity, transferring hexosyl groups|0016758||IEA
TetragonulaCarbonaria_009688-T1	go_function	chitin synthase activity|0004100||IEA
TetragonulaCarbonaria_009414-T1	db_xref	InterPro:IPR000719
TetragonulaCarbonaria_009414-T1	db_xref	InterPro:IPR028318
TetragonulaCarbonaria_009414-T1	db_xref	InterPro:IPR017441
TetragonulaCarbonaria_009414-T1	db_xref	InterPro:IPR008271
TetragonulaCarbonaria_009414-T1	db_xref	InterPro:IPR011009
TetragonulaCarbonaria_009414-T1	go_process	protein phosphorylation|0006468||IEA
TetragonulaCarbonaria_009414-T1	go_function	protein kinase activity|0004672||IEA
TetragonulaCarbonaria_009414-T1	go_function	ATP binding|0005524||IEA
TetragonulaCarbonaria_009414-T1	go_function	protein serine/threonine/tyrosine kinase activity|0004712||IEA
TetragonulaCarbonaria_009414-T1	go_process	protein autophosphorylation|0046777||IEA
TetragonulaCarbonaria_010000-T1	db_xref	InterPro:IPR001452
TetragonulaCarbonaria_010000-T1	db_xref	InterPro:IPR002014
TetragonulaCarbonaria_010000-T1	db_xref	InterPro:IPR008942
TetragonulaCarbonaria_010000-T1	db_xref	InterPro:IPR003903
TetragonulaCarbonaria_010000-T1	db_xref	InterPro:IPR036028
TetragonulaCarbonaria_010000-T1	go_function	protein binding|0005515||IEA
TetragonulaCarbonaria_010000-T1	go_process	intracellular protein transport|0006886||IEA
TetragonulaCarbonaria_009396-T1	db_xref	InterPro:IPR000301
TetragonulaCarbonaria_009396-T1	db_xref	InterPro:IPR008952
TetragonulaCarbonaria_009396-T1	db_xref	InterPro:IPR031309
TetragonulaCarbonaria_009396-T1	db_xref	InterPro:IPR031310
TetragonulaCarbonaria_009396-T1	db_xref	InterPro:IPR022803
TetragonulaCarbonaria_009396-T1	db_xref	InterPro:IPR018499
TetragonulaCarbonaria_009396-T1	db_xref	InterPro:IPR002132
TetragonulaCarbonaria_009396-T1	db_xref	InterPro:IPR020929
TetragonulaCarbonaria_009396-T1	go_component	integral component of membrane|0016021||IEA
TetragonulaCarbonaria_009396-T1	go_function	structural constituent of ribosome|0003735||IEA
TetragonulaCarbonaria_009396-T1	go_component	ribosome|0005840||IEA
TetragonulaCarbonaria_009396-T1	go_process	translation|0006412||IEA
TetragonulaCarbonaria_009300-T1	db_xref	InterPro:IPR006667
TetragonulaCarbonaria_009300-T1	db_xref	InterPro:IPR036739
TetragonulaCarbonaria_009300-T1	go_function	cation transmembrane transporter activity|0008324||IEA
TetragonulaCarbonaria_009300-T1	go_process	cation transport|0006812||IEA
TetragonulaCarbonaria_009388-T1	db_xref	InterPro:IPR006029
TetragonulaCarbonaria_009388-T1	db_xref	InterPro:IPR006201
TetragonulaCarbonaria_009388-T1	db_xref	InterPro:IPR036719
TetragonulaCarbonaria_009388-T1	go_process	ion transport|0006811||IEA
TetragonulaCarbonaria_009388-T1	go_component	integral component of membrane|0016021||IEA
TetragonulaCarbonaria_009388-T1	go_process	ion transmembrane transport|0034220||IEA
TetragonulaCarbonaria_009388-T1	go_function	transmembrane signaling receptor activity|0004888||IEA
TetragonulaCarbonaria_009388-T1	go_function	ion channel activity|0005216||IEA
TetragonulaCarbonaria_009735-T1	db_xref	InterPro:IPR006578
TetragonulaCarbonaria_010156-T1	db_xref	InterPro:IPR003591
TetragonulaCarbonaria_010156-T1	db_xref	InterPro:IPR001478
TetragonulaCarbonaria_010156-T1	db_xref	InterPro:IPR032675
TetragonulaCarbonaria_010156-T1	db_xref	InterPro:IPR036034
TetragonulaCarbonaria_010156-T1	db_xref	InterPro:IPR001611
TetragonulaCarbonaria_010156-T1	go_function	protein binding|0005515||IEA
TetragonulaCarbonaria_009245-T1	db_xref	InterPro:IPR001436
TetragonulaCarbonaria_009245-T1	db_xref	InterPro:IPR002068
TetragonulaCarbonaria_009245-T1	db_xref	InterPro:IPR008978
TetragonulaCarbonaria_009500-T1	db_xref	InterPro:IPR007258
TetragonulaCarbonaria_009279-T1	db_xref	InterPro:IPR006073
TetragonulaCarbonaria_009279-T1	db_xref	InterPro:IPR012973
TetragonulaCarbonaria_009279-T1	db_xref	InterPro:IPR010674
TetragonulaCarbonaria_009279-T1	db_xref	InterPro:IPR041623
TetragonulaCarbonaria_009279-T1	db_xref	InterPro:IPR024926
TetragonulaCarbonaria_009279-T1	db_xref	InterPro:IPR031167
TetragonulaCarbonaria_009279-T1	db_xref	InterPro:IPR027417
TetragonulaCarbonaria_009279-T1	go_function	GTP binding|0005525||IEA
TetragonulaCarbonaria_009279-T1	go_component	nucleolus|0005730||IEA
TetragonulaCarbonaria_009982-T1	db_xref	InterPro:IPR014001
TetragonulaCarbonaria_009982-T1	db_xref	InterPro:IPR001650
TetragonulaCarbonaria_009982-T1	db_xref	InterPro:IPR011545
TetragonulaCarbonaria_009982-T1	db_xref	InterPro:IPR014014
TetragonulaCarbonaria_009982-T1	db_xref	InterPro:IPR027417
TetragonulaCarbonaria_009982-T1	go_function	nucleic acid binding|0003676||IEA
TetragonulaCarbonaria_009982-T1	go_function	ATP binding|0005524||IEA
TetragonulaCarbonaria_009982-T1	go_function	helicase activity|0004386||IEA
TetragonulaCarbonaria_010161-T1	db_xref	InterPro:IPR000225
TetragonulaCarbonaria_010161-T1	db_xref	InterPro:IPR011989
TetragonulaCarbonaria_010161-T1	db_xref	InterPro:IPR028446
TetragonulaCarbonaria_010161-T1	db_xref	InterPro:IPR028435
TetragonulaCarbonaria_010161-T1	db_xref	InterPro:IPR016024
TetragonulaCarbonaria_010161-T1	go_function	protein binding|0005515||IEA
TetragonulaCarbonaria_010161-T1	go_function	cadherin binding|0045296||IEA
TetragonulaCarbonaria_010161-T1	go_process	embryonic body morphogenesis|0010172||IEA
TetragonulaCarbonaria_010161-T1	go_process	regulation of actin cytoskeleton organization|0032956||IEA
TetragonulaCarbonaria_010161-T1	go_component	adherens junction|0005912||IEA
TetragonulaCarbonaria_010161-T1	go_process	cell-cell adhesion|0098609||IEA
TetragonulaCarbonaria_010055-T1	db_xref	InterPro:IPR001356
TetragonulaCarbonaria_010055-T1	db_xref	InterPro:IPR003604
TetragonulaCarbonaria_010055-T1	db_xref	InterPro:IPR013087
TetragonulaCarbonaria_010055-T1	db_xref	InterPro:IPR017970
TetragonulaCarbonaria_010055-T1	db_xref	InterPro:IPR036236
TetragonulaCarbonaria_010055-T1	db_xref	InterPro:IPR009057
TetragonulaCarbonaria_010055-T1	go_function	DNA binding|0003677||IEA
TetragonulaCarbonaria_010055-T1	go_function	zinc ion binding|0008270||IEA
TetragonulaCarbonaria_010055-T1	go_function	nucleic acid binding|0003676||IEA
TetragonulaCarbonaria_010055-T1	go_process	regulation of transcription, DNA-templated|0006355||IEA
TetragonulaCarbonaria_010055-T1	go_function	DNA-binding transcription factor activity, RNA polymerase II-specific|0000981||IEA
TetragonulaCarbonaria_009692-T1	db_xref	InterPro:IPR000014
TetragonulaCarbonaria_009692-T1	db_xref	InterPro:IPR035965
TetragonulaCarbonaria_009440-T1	db_xref	InterPro:IPR002087
TetragonulaCarbonaria_009440-T1	db_xref	InterPro:IPR036054
TetragonulaCarbonaria_010031-T1	db_xref	InterPro:IPR006212
TetragonulaCarbonaria_010031-T1	db_xref	InterPro:IPR009030
TetragonulaCarbonaria_009435-T1	db_xref	InterPro:IPR000719
TetragonulaCarbonaria_009435-T1	db_xref	InterPro:IPR000959
TetragonulaCarbonaria_009435-T1	db_xref	InterPro:IPR036947
TetragonulaCarbonaria_009435-T1	db_xref	InterPro:IPR008271
TetragonulaCarbonaria_009435-T1	db_xref	InterPro:IPR033695
TetragonulaCarbonaria_009435-T1	db_xref	InterPro:IPR033701
TetragonulaCarbonaria_009435-T1	db_xref	InterPro:IPR011009
TetragonulaCarbonaria_009435-T1	go_process	protein phosphorylation|0006468||IEA
TetragonulaCarbonaria_009435-T1	go_function	protein kinase activity|0004672||IEA
TetragonulaCarbonaria_009435-T1	go_function	ATP binding|0005524||IEA
TetragonulaCarbonaria_009435-T1	go_function	protein binding|0005515||IEA
TetragonulaCarbonaria_009496-T1	db_xref	InterPro:IPR020941
TetragonulaCarbonaria_009496-T1	db_xref	InterPro:IPR024314
TetragonulaCarbonaria_009496-T1	db_xref	InterPro:IPR016591
TetragonulaCarbonaria_009496-T1	db_xref	InterPro:IPR038489
TetragonulaCarbonaria_009496-T1	db_xref	InterPro:IPR007768
TetragonulaCarbonaria_009496-T1	db_xref	InterPro:IPR037181
TetragonulaCarbonaria_009496-T1	go_function	protein binding|0005515||IEA
TetragonulaCarbonaria_009496-T1	go_function	transcription factor binding|0008134||IEA
TetragonulaCarbonaria_009812-T1	db_xref	InterPro:IPR001084
TetragonulaCarbonaria_009812-T1	db_xref	InterPro:IPR027324
TetragonulaCarbonaria_009812-T1	go_function	tubulin binding|0015631||IEA
TetragonulaCarbonaria_009812-T1	go_function	microtubule binding|0008017||IEA
TetragonulaCarbonaria_009277-T1	db_xref	InterPro:IPR000742
TetragonulaCarbonaria_009277-T1	db_xref	InterPro:IPR002049
TetragonulaCarbonaria_009277-T1	db_xref	InterPro:IPR008211
TetragonulaCarbonaria_009277-T1	db_xref	InterPro:IPR038684
TetragonulaCarbonaria_009277-T1	db_xref	InterPro:IPR013015
TetragonulaCarbonaria_010138-T1	db_xref	InterPro:IPR014721
TetragonulaCarbonaria_010138-T1	db_xref	InterPro:IPR000754
TetragonulaCarbonaria_010138-T1	db_xref	InterPro:IPR017853
TetragonulaCarbonaria_010138-T1	db_xref	InterPro:IPR020568
TetragonulaCarbonaria_010138-T1	go_function	structural constituent of ribosome|0003735||IEA
TetragonulaCarbonaria_010138-T1	go_process	translation|0006412||IEA
TetragonulaCarbonaria_010138-T1	go_component	ribosome|0005840||IEA
TetragonulaCarbonaria_010033-T1	db_xref	InterPro:IPR013083
TetragonulaCarbonaria_010033-T1	db_xref	InterPro:IPR034732
TetragonulaCarbonaria_009221-T1	db_xref	InterPro:IPR003599
TetragonulaCarbonaria_009221-T1	db_xref	InterPro:IPR003598
TetragonulaCarbonaria_009221-T1	db_xref	InterPro:IPR013783
TetragonulaCarbonaria_009221-T1	db_xref	InterPro:IPR013098
TetragonulaCarbonaria_009221-T1	db_xref	InterPro:IPR007110
TetragonulaCarbonaria_009221-T1	db_xref	InterPro:IPR036179
TetragonulaCarbonaria_009563-T1	db_xref	InterPro:IPR004179
TetragonulaCarbonaria_009563-T1	db_xref	InterPro:IPR001650
TetragonulaCarbonaria_009563-T1	db_xref	InterPro:IPR003593
TetragonulaCarbonaria_009563-T1	db_xref	InterPro:IPR014001
TetragonulaCarbonaria_009563-T1	db_xref	InterPro:IPR011545
TetragonulaCarbonaria_009563-T1	db_xref	InterPro:IPR035892
TetragonulaCarbonaria_009563-T1	db_xref	InterPro:IPR027417
TetragonulaCarbonaria_009563-T1	db_xref	InterPro:IPR014756
TetragonulaCarbonaria_009563-T1	db_xref	InterPro:IPR036390
TetragonulaCarbonaria_009563-T1	go_function	nucleic acid binding|0003676||IEA
TetragonulaCarbonaria_009563-T1	go_function	ATP binding|0005524||IEA
TetragonulaCarbonaria_009557-T1	db_xref	InterPro:IPR024887
TetragonulaCarbonaria_009557-T1	go_component	tRNA-splicing ligase complex|0072669||IEA
TetragonulaCarbonaria_009557-T1	go_process	embryonic morphogenesis|0048598||IEA
TetragonulaCarbonaria_009569-T1	db_xref	InterPro:IPR000326
TetragonulaCarbonaria_009569-T1	db_xref	InterPro:IPR043216
TetragonulaCarbonaria_009569-T1	db_xref	InterPro:IPR036938
TetragonulaCarbonaria_009569-T1	go_function	phosphatidate phosphatase activity|0008195||IEA
TetragonulaCarbonaria_009569-T1	go_process	phospholipid metabolic process|0006644||IEA
TetragonulaCarbonaria_009240-T1	db_xref	InterPro:IPR001436
TetragonulaCarbonaria_009240-T1	db_xref	InterPro:IPR008978
TetragonulaCarbonaria_009240-T1	db_xref	InterPro:IPR002068
TetragonulaCarbonaria_009763-T1	db_xref	InterPro:IPR004117
TetragonulaCarbonaria_009763-T1	go_function	olfactory receptor activity|0004984||IEA
TetragonulaCarbonaria_009763-T1	go_component	membrane|0016020||IEA
TetragonulaCarbonaria_009763-T1	go_function	odorant binding|0005549||IEA
TetragonulaCarbonaria_009763-T1	go_process	sensory perception of smell|0007608||IEA
TetragonulaCarbonaria_009459-T1	db_xref	InterPro:IPR004579
TetragonulaCarbonaria_009459-T1	db_xref	InterPro:IPR010994
TetragonulaCarbonaria_009459-T1	db_xref	InterPro:IPR011335
TetragonulaCarbonaria_009459-T1	go_component	nucleus|0005634||IEA
TetragonulaCarbonaria_009459-T1	go_process	DNA repair|0006281||IEA
TetragonulaCarbonaria_009459-T1	go_function	damaged DNA binding|0003684||IEA
TetragonulaCarbonaria_010025-T1	db_xref	InterPro:IPR002415
TetragonulaCarbonaria_010025-T1	db_xref	InterPro:IPR018492
TetragonulaCarbonaria_010025-T1	db_xref	InterPro:IPR029064
TetragonulaCarbonaria_010025-T1	db_xref	InterPro:IPR004038
TetragonulaCarbonaria_010025-T1	db_xref	InterPro:IPR004037
TetragonulaCarbonaria_010025-T1	go_component	nucleolus|0005730||IEA
TetragonulaCarbonaria_010025-T1	go_function	RNA binding|0003723||IEA
TetragonulaCarbonaria_010025-T1	go_component	ribonucleoprotein complex|1990904||IEA
TetragonulaCarbonaria_010025-T1	go_process	ribosome biogenesis|0042254||IEA
TetragonulaCarbonaria_009778-T1	db_xref	InterPro:IPR002317
TetragonulaCarbonaria_009778-T1	db_xref	InterPro:IPR002314
TetragonulaCarbonaria_009778-T1	db_xref	InterPro:IPR006195
TetragonulaCarbonaria_009778-T1	go_process	seryl-tRNA aminoacylation|0006434||IEA
TetragonulaCarbonaria_009778-T1	go_function	ATP binding|0005524||IEA
TetragonulaCarbonaria_009778-T1	go_function	serine-tRNA ligase activity|0004828||IEA
TetragonulaCarbonaria_009778-T1	go_function	nucleotide binding|0000166||IEA
TetragonulaCarbonaria_009778-T1	go_function	aminoacyl-tRNA ligase activity|0004812||IEA
TetragonulaCarbonaria_009778-T1	go_process	tRNA aminoacylation for protein translation|0006418||IEA
TetragonulaCarbonaria_009243-T1	db_xref	InterPro:IPR001436
TetragonulaCarbonaria_009243-T1	db_xref	InterPro:IPR002068
TetragonulaCarbonaria_009243-T1	db_xref	InterPro:IPR008978
TetragonulaCarbonaria_009464-T1	db_xref	InterPro:IPR036034
TetragonulaCarbonaria_009464-T1	go_function	protein binding|0005515||IEA
TetragonulaCarbonaria_009447-T1	db_xref	InterPro:IPR001251
TetragonulaCarbonaria_009447-T1	db_xref	InterPro:IPR001936
TetragonulaCarbonaria_009447-T1	db_xref	InterPro:IPR011993
TetragonulaCarbonaria_009447-T1	db_xref	InterPro:IPR036865
TetragonulaCarbonaria_009447-T1	db_xref	InterPro:IPR039360
TetragonulaCarbonaria_009447-T1	db_xref	InterPro:IPR008936
TetragonulaCarbonaria_009447-T1	db_xref	InterPro:IPR016024
TetragonulaCarbonaria_009447-T1	go_process	regulation of GTPase activity|0043087||IEA
TetragonulaCarbonaria_009447-T1	go_process	signal transduction|0007165||IEA
TetragonulaCarbonaria_009469-T1	db_xref	InterPro:IPR001965
TetragonulaCarbonaria_009469-T1	db_xref	InterPro:IPR013083
TetragonulaCarbonaria_009469-T1	db_xref	InterPro:IPR036910
TetragonulaCarbonaria_009469-T1	db_xref	InterPro:IPR019787
TetragonulaCarbonaria_009469-T1	db_xref	InterPro:IPR034732
TetragonulaCarbonaria_009469-T1	db_xref	InterPro:IPR011011
TetragonulaCarbonaria_009678-T1	db_xref	InterPro:IPR009072
TetragonulaCarbonaria_009678-T1	db_xref	InterPro:IPR003195
TetragonulaCarbonaria_009678-T1	go_function	protein heterodimerization activity|0046982||IEA
TetragonulaCarbonaria_009678-T1	go_process	transcription by RNA polymerase II|0006366||IEA
TetragonulaCarbonaria_009301-T1	db_xref	InterPro:IPR013520
TetragonulaCarbonaria_009301-T1	db_xref	InterPro:IPR036397
TetragonulaCarbonaria_009301-T1	db_xref	InterPro:IPR031736
TetragonulaCarbonaria_009301-T1	db_xref	InterPro:IPR000571
TetragonulaCarbonaria_009301-T1	db_xref	InterPro:IPR034922
TetragonulaCarbonaria_009301-T1	db_xref	InterPro:IPR012337
TetragonulaCarbonaria_009301-T1	go_function	nucleic acid binding|0003676||IEA
TetragonulaCarbonaria_009301-T1	go_function	metal ion binding|0046872||IEA
TetragonulaCarbonaria_010135-T1	db_xref	InterPro:IPR000488
TetragonulaCarbonaria_010135-T1	db_xref	InterPro:IPR021861
TetragonulaCarbonaria_010135-T1	db_xref	InterPro:IPR011029
TetragonulaCarbonaria_010135-T1	go_process	signal transduction|0007165||IEA
TetragonulaCarbonaria_010135-T1	go_function	protein binding|0005515||IEA
TetragonulaCarbonaria_009666-T1	db_xref	InterPro:IPR013783
TetragonulaCarbonaria_009666-T1	db_xref	InterPro:IPR007110
TetragonulaCarbonaria_009666-T1	db_xref	InterPro:IPR036179
TetragonulaCarbonaria_009406-T1	db_xref	InterPro:IPR019367
TetragonulaCarbonaria_009739-T1	db_xref	InterPro:IPR001766
TetragonulaCarbonaria_009739-T1	db_xref	InterPro:IPR036388
TetragonulaCarbonaria_009739-T1	db_xref	InterPro:IPR018122
TetragonulaCarbonaria_009739-T1	db_xref	InterPro:IPR030456
TetragonulaCarbonaria_009739-T1	db_xref	InterPro:IPR036390
TetragonulaCarbonaria_009739-T1	go_process	regulation of transcription, DNA-templated|0006355||IEA
TetragonulaCarbonaria_009739-T1	go_function	DNA-binding transcription factor activity|0003700||IEA
TetragonulaCarbonaria_009739-T1	go_function	sequence-specific DNA binding|0043565||IEA
TetragonulaCarbonaria_009830-T1	db_xref	InterPro:IPR000504
TetragonulaCarbonaria_009830-T1	db_xref	InterPro:IPR012677
TetragonulaCarbonaria_009830-T1	db_xref	InterPro:IPR035979
TetragonulaCarbonaria_009830-T1	go_function	nucleic acid binding|0003676||IEA
TetragonulaCarbonaria_010172-T1	db_xref	InterPro:IPR006091
TetragonulaCarbonaria_010172-T1	db_xref	InterPro:IPR037069
TetragonulaCarbonaria_010172-T1	db_xref	InterPro:IPR013786
TetragonulaCarbonaria_010172-T1	db_xref	InterPro:IPR009075
TetragonulaCarbonaria_010172-T1	db_xref	InterPro:IPR006089
TetragonulaCarbonaria_010172-T1	db_xref	InterPro:IPR009100
TetragonulaCarbonaria_010172-T1	db_xref	InterPro:IPR036250
TetragonulaCarbonaria_010172-T1	go_process	oxidation-reduction process|0055114||IEA
TetragonulaCarbonaria_010172-T1	go_function	oxidoreductase activity, acting on the CH-CH group of donors|0016627||IEA
TetragonulaCarbonaria_010172-T1	go_function	flavin adenine dinucleotide binding|0050660||IEA
TetragonulaCarbonaria_010172-T1	go_function	acyl-CoA dehydrogenase activity|0003995||IEA
TetragonulaCarbonaria_009587-T1	db_xref	InterPro:IPR001932
TetragonulaCarbonaria_009587-T1	db_xref	InterPro:IPR036457
TetragonulaCarbonaria_009587-T1	db_xref	InterPro:IPR015655
TetragonulaCarbonaria_009587-T1	go_function	phosphatase activity|0016791||IEA
TetragonulaCarbonaria_009587-T1	go_process	protein dephosphorylation|0006470||IEA
TetragonulaCarbonaria_009587-T1	go_function	protein serine/threonine phosphatase activity|0004722||IEA
TetragonulaCarbonaria_009353-T1	db_xref	InterPro:IPR003591
TetragonulaCarbonaria_009353-T1	db_xref	InterPro:IPR000483
TetragonulaCarbonaria_009353-T1	db_xref	InterPro:IPR032675
TetragonulaCarbonaria_009353-T1	db_xref	InterPro:IPR001611
TetragonulaCarbonaria_009353-T1	go_function	protein binding|0005515||IEA
TetragonulaCarbonaria_010036-T1	db_xref	InterPro:IPR015422
TetragonulaCarbonaria_010036-T1	db_xref	InterPro:IPR001085
TetragonulaCarbonaria_010036-T1	db_xref	InterPro:IPR039429
TetragonulaCarbonaria_010036-T1	db_xref	InterPro:IPR015421
TetragonulaCarbonaria_010036-T1	db_xref	InterPro:IPR019798
TetragonulaCarbonaria_010036-T1	db_xref	InterPro:IPR015424
TetragonulaCarbonaria_010036-T1	go_function	catalytic activity|0003824||IEA
TetragonulaCarbonaria_010036-T1	go_process	tetrahydrofolate interconversion|0035999||IEA
TetragonulaCarbonaria_010036-T1	go_function	pyridoxal phosphate binding|0030170||IEA
TetragonulaCarbonaria_010036-T1	go_function	glycine hydroxymethyltransferase activity|0004372||IEA
TetragonulaCarbonaria_010036-T1	go_process	glycine biosynthetic process from serine|0019264||IEA
TetragonulaCarbonaria_009631-T1	db_xref	InterPro:IPR000980
TetragonulaCarbonaria_009631-T1	db_xref	InterPro:IPR036860
TetragonulaCarbonaria_009631-T1	db_xref	InterPro:IPR013761
TetragonulaCarbonaria_009546-T1	db_xref	InterPro:IPR036513
TetragonulaCarbonaria_009546-T1	db_xref	InterPro:IPR011547
TetragonulaCarbonaria_009546-T1	db_xref	InterPro:IPR001902
TetragonulaCarbonaria_009546-T1	go_function	sulfate transmembrane transporter activity|0015116||IEA
TetragonulaCarbonaria_009546-T1	go_process	sulfate transport|0008272||IEA
TetragonulaCarbonaria_009546-T1	go_component	integral component of membrane|0016021||IEA
TetragonulaCarbonaria_009546-T1	go_process	transmembrane transport|0055085||IEA
TetragonulaCarbonaria_009546-T1	go_component	membrane|0016020||IEA
TetragonulaCarbonaria_009546-T1	go_function	secondary active sulfate transmembrane transporter activity|0008271||IEA
TetragonulaCarbonaria_009275-T1	db_xref	InterPro:IPR000276
TetragonulaCarbonaria_009275-T1	db_xref	InterPro:IPR017452
TetragonulaCarbonaria_009275-T1	go_function	G protein-coupled receptor activity|0004930||IEA
TetragonulaCarbonaria_009275-T1	go_process	G protein-coupled receptor signaling pathway|0007186||IEA
TetragonulaCarbonaria_009275-T1	go_component	integral component of membrane|0016021||IEA
TetragonulaCarbonaria_009559-T1	db_xref	InterPro:IPR006594
TetragonulaCarbonaria_009559-T1	db_xref	InterPro:IPR018993
TetragonulaCarbonaria_009559-T1	go_function	protein binding|0005515||IEA
TetragonulaCarbonaria_009559-T1	go_process	microtubule anchoring|0034453||IEA
TetragonulaCarbonaria_009559-T1	go_component	microtubule organizing center|0005815||IEA
TetragonulaCarbonaria_009665-T1	db_xref	InterPro:IPR003598
TetragonulaCarbonaria_009665-T1	db_xref	InterPro:IPR003599
TetragonulaCarbonaria_009665-T1	db_xref	InterPro:IPR013783
TetragonulaCarbonaria_009665-T1	db_xref	InterPro:IPR013162
TetragonulaCarbonaria_009665-T1	db_xref	InterPro:IPR007110
TetragonulaCarbonaria_009665-T1	db_xref	InterPro:IPR036179
TetragonulaCarbonaria_010137-T1	db_xref	InterPro:IPR038976
TetragonulaCarbonaria_010137-T1	go_process	septate junction assembly|0019991||IEA
TetragonulaCarbonaria_009566-T1	db_xref	InterPro:IPR042303
TetragonulaCarbonaria_009566-T1	db_xref	InterPro:IPR007956
TetragonulaCarbonaria_009566-T1	db_xref	InterPro:IPR038351
TetragonulaCarbonaria_009566-T1	db_xref	InterPro:IPR035372
TetragonulaCarbonaria_009566-T1	db_xref	InterPro:IPR038917
TetragonulaCarbonaria_009566-T1	go_process	fatty acid biosynthetic process|0006633||IEA
TetragonulaCarbonaria_009566-T1	go_function	malonyl-CoA decarboxylase activity|0050080||IEA
TetragonulaCarbonaria_009564-T1	db_xref	InterPro:IPR002737
TetragonulaCarbonaria_009565-T1	db_xref	InterPro:IPR038635
TetragonulaCarbonaria_009565-T1	db_xref	InterPro:IPR007282
TetragonulaCarbonaria_009565-T1	db_xref	InterPro:IPR040168
TetragonulaCarbonaria_009565-T1	go_process	regulation of transcription, DNA-templated|0006355||IEA
TetragonulaCarbonaria_009565-T1	go_component	CCR4-NOT core complex|0030015||IEA
TetragonulaCarbonaria_009722-T2	db_xref	InterPro:IPR001578
TetragonulaCarbonaria_009722-T2	db_xref	InterPro:IPR041507
TetragonulaCarbonaria_009722-T2	db_xref	InterPro:IPR036959
TetragonulaCarbonaria_009722-T2	db_xref	InterPro:IPR038765
TetragonulaCarbonaria_009722-T2	go_process	ubiquitin-dependent protein catabolic process|0006511||IEA
TetragonulaCarbonaria_009722-T2	go_function	thiol-dependent ubiquitin-specific protease activity|0004843||IEA
TetragonulaCarbonaria_010140-T1	db_xref	InterPro:IPR003338
TetragonulaCarbonaria_010140-T1	db_xref	InterPro:IPR003593
TetragonulaCarbonaria_010140-T1	db_xref	InterPro:IPR004201
TetragonulaCarbonaria_010140-T1	db_xref	InterPro:IPR005938
TetragonulaCarbonaria_010140-T1	db_xref	InterPro:IPR041569
TetragonulaCarbonaria_010140-T1	db_xref	InterPro:IPR015415
TetragonulaCarbonaria_010140-T1	db_xref	InterPro:IPR003959
TetragonulaCarbonaria_010140-T1	db_xref	InterPro:IPR003960
TetragonulaCarbonaria_010140-T1	db_xref	InterPro:IPR027417
TetragonulaCarbonaria_010140-T1	db_xref	InterPro:IPR029067
TetragonulaCarbonaria_010140-T1	db_xref	InterPro:IPR009010
TetragonulaCarbonaria_010140-T1	go_function	hydrolase activity|0016787||IEA
TetragonulaCarbonaria_010140-T1	go_function	ATPase activity|0016887||IEA
TetragonulaCarbonaria_010140-T1	go_function	ATP binding|0005524||IEA
TetragonulaCarbonaria_009547-T1	db_xref	InterPro:IPR008580
TetragonulaCarbonaria_009547-T1	db_xref	InterPro:IPR042266
TetragonulaCarbonaria_009969-T1	db_xref	InterPro:IPR019734
TetragonulaCarbonaria_009969-T1	db_xref	InterPro:IPR001810
TetragonulaCarbonaria_009969-T1	db_xref	InterPro:IPR013026
TetragonulaCarbonaria_009969-T1	db_xref	InterPro:IPR036047
TetragonulaCarbonaria_009969-T1	go_function	protein binding|0005515||IEA
TetragonulaCarbonaria_009724-T1	db_xref	InterPro:IPR002347
TetragonulaCarbonaria_009724-T1	db_xref	InterPro:IPR036291
TetragonulaCarbonaria_009724-T1	go_process	oxidation-reduction process|0055114||IEA
TetragonulaCarbonaria_009467-T1	db_xref	InterPro:IPR001605
TetragonulaCarbonaria_009467-T1	db_xref	InterPro:IPR000904
TetragonulaCarbonaria_009467-T1	db_xref	InterPro:IPR001849
TetragonulaCarbonaria_009467-T1	db_xref	InterPro:IPR041681
TetragonulaCarbonaria_009467-T1	db_xref	InterPro:IPR011993
TetragonulaCarbonaria_009467-T1	db_xref	InterPro:IPR023394
TetragonulaCarbonaria_009467-T1	db_xref	InterPro:IPR035999
TetragonulaCarbonaria_009467-T1	go_function	protein binding|0005515||IEA
TetragonulaCarbonaria_009467-T1	go_function	phospholipid binding|0005543||IEA
TetragonulaCarbonaria_009467-T1	go_process	regulation of ARF protein signal transduction|0032012||IEA
TetragonulaCarbonaria_009467-T1	go_function	ARF guanyl-nucleotide exchange factor activity|0005086||IEA
TetragonulaCarbonaria_009187-T1	db_xref	InterPro:IPR010422
TetragonulaCarbonaria_009187-T1	db_xref	InterPro:IPR036910
TetragonulaCarbonaria_009606-T1	db_xref	InterPro:IPR013636
TetragonulaCarbonaria_009606-T1	db_xref	InterPro:IPR039868
TetragonulaCarbonaria_010147-T1	db_xref	InterPro:IPR005078
TetragonulaCarbonaria_010147-T1	db_xref	InterPro:IPR038765
TetragonulaCarbonaria_009762-T1	db_xref	InterPro:IPR004117
TetragonulaCarbonaria_009762-T1	go_function	olfactory receptor activity|0004984||IEA
TetragonulaCarbonaria_009762-T1	go_component	membrane|0016020||IEA
TetragonulaCarbonaria_009762-T1	go_function	odorant binding|0005549||IEA
TetragonulaCarbonaria_009762-T1	go_process	sensory perception of smell|0007608||IEA
TetragonulaCarbonaria_009764-T1	db_xref	InterPro:IPR004117
TetragonulaCarbonaria_009764-T1	go_function	olfactory receptor activity|0004984||IEA
TetragonulaCarbonaria_009764-T1	go_component	membrane|0016020||IEA
TetragonulaCarbonaria_009764-T1	go_function	odorant binding|0005549||IEA
TetragonulaCarbonaria_009764-T1	go_process	sensory perception of smell|0007608||IEA
TetragonulaCarbonaria_009676-T1	db_xref	InterPro:IPR026019
TetragonulaCarbonaria_009676-T1	db_xref	InterPro:IPR013785
TetragonulaCarbonaria_009676-T1	db_xref	InterPro:IPR000056
TetragonulaCarbonaria_009676-T1	db_xref	InterPro:IPR011060
TetragonulaCarbonaria_009676-T1	go_process	pentose-phosphate shunt|0006098||IEA
TetragonulaCarbonaria_009676-T1	go_function	ribulose-phosphate 3-epimerase activity|0004750||IEA
TetragonulaCarbonaria_009676-T1	go_function	catalytic activity|0003824||IEA
TetragonulaCarbonaria_009676-T1	go_function	racemase and epimerase activity, acting on carbohydrates and derivatives|0016857||IEA
TetragonulaCarbonaria_009676-T1	go_process	carbohydrate metabolic process|0005975||IEA
TetragonulaCarbonaria_009680-T1	db_xref	InterPro:IPR000760
TetragonulaCarbonaria_009680-T1	db_xref	InterPro:IPR020583
TetragonulaCarbonaria_009680-T1	go_process	inositol phosphate dephosphorylation|0046855||IEA
TetragonulaCarbonaria_010141-T1	db_xref	InterPro:IPR007262
TetragonulaCarbonaria_009723-T1	db_xref	InterPro:IPR011583
TetragonulaCarbonaria_009723-T1	db_xref	InterPro:IPR029070
TetragonulaCarbonaria_009723-T1	db_xref	InterPro:IPR001223
TetragonulaCarbonaria_009723-T1	db_xref	InterPro:IPR017853
TetragonulaCarbonaria_009723-T1	go_function	chitin binding|0008061||IEA
TetragonulaCarbonaria_009723-T1	go_process	carbohydrate metabolic process|0005975||IEA
TetragonulaCarbonaria_009736-T1	db_xref	InterPro:IPR000897
TetragonulaCarbonaria_009736-T1	db_xref	InterPro:IPR003593
TetragonulaCarbonaria_009736-T1	db_xref	InterPro:IPR013822
TetragonulaCarbonaria_009736-T1	db_xref	InterPro:IPR036891
TetragonulaCarbonaria_009736-T1	db_xref	InterPro:IPR006325
TetragonulaCarbonaria_009736-T1	db_xref	InterPro:IPR042101
TetragonulaCarbonaria_009736-T1	db_xref	InterPro:IPR004125
TetragonulaCarbonaria_009736-T1	db_xref	InterPro:IPR022941
TetragonulaCarbonaria_009736-T1	db_xref	InterPro:IPR027417
TetragonulaCarbonaria_009736-T1	db_xref	InterPro:IPR036225
TetragonulaCarbonaria_009736-T1	go_function	GTP binding|0005525||IEA
TetragonulaCarbonaria_009736-T1	go_process	SRP-dependent cotranslational protein targeting to membrane|0006614||IEA
TetragonulaCarbonaria_009736-T1	go_component	signal recognition particle|0048500||IEA
TetragonulaCarbonaria_009736-T1	go_function	7S RNA binding|0008312||IEA
TetragonulaCarbonaria_009736-T1	go_function	GTPase activity|0003924||IEA
TetragonulaCarbonaria_010006-T1	db_xref	InterPro:IPR041506
TetragonulaCarbonaria_010006-T1	db_xref	InterPro:IPR013653
TetragonulaCarbonaria_010006-T1	db_xref	InterPro:IPR016181
TetragonulaCarbonaria_010006-T1	go_function	transferase activity, transferring acyl groups other than amino-acyl groups|0016747||IEA
TetragonulaCarbonaria_009593-T1	db_xref	InterPro:IPR021715
TetragonulaCarbonaria_009593-T1	db_xref	InterPro:IPR039974
TetragonulaCarbonaria_009593-T1	go_function	pre-mRNA 3'-splice site binding|0030628||IEA
TetragonulaCarbonaria_009593-T1	go_process	mRNA splicing, via spliceosome|0000398||IEA
TetragonulaCarbonaria_009593-T1	go_function	second spliceosomal transesterification activity|0000386||IEA
TetragonulaCarbonaria_009460-T1	db_xref	InterPro:IPR000555
TetragonulaCarbonaria_009460-T1	db_xref	InterPro:IPR015063
TetragonulaCarbonaria_009460-T1	db_xref	InterPro:IPR037518
TetragonulaCarbonaria_009460-T1	go_function	metallopeptidase activity|0008237||IEA
TetragonulaCarbonaria_009460-T1	go_function	protein binding|0005515||IEA
TetragonulaCarbonaria_009460-T1	go_function	isopeptidase activity|0070122||IEA
TetragonulaCarbonaria_009921-T1	db_xref	InterPro:IPR019384
TetragonulaCarbonaria_009921-T1	db_xref	InterPro:IPR016024
TetragonulaCarbonaria_009550-T1	db_xref	InterPro:IPR000315
TetragonulaCarbonaria_009550-T1	db_xref	InterPro:IPR002130
TetragonulaCarbonaria_009550-T1	db_xref	InterPro:IPR029000
TetragonulaCarbonaria_009550-T1	db_xref	InterPro:IPR013083
TetragonulaCarbonaria_009550-T1	db_xref	InterPro:IPR017907
TetragonulaCarbonaria_009550-T1	db_xref	InterPro:IPR001841
TetragonulaCarbonaria_009550-T1	go_function	zinc ion binding|0008270||IEA
TetragonulaCarbonaria_009550-T1	go_function	peptidyl-prolyl cis-trans isomerase activity|0003755||IEA
TetragonulaCarbonaria_009550-T1	go_process	protein peptidyl-prolyl isomerization|0000413||IEA
TetragonulaCarbonaria_010133-T1	db_xref	InterPro:IPR008160
TetragonulaCarbonaria_009419-T1	db_xref	InterPro:IPR022052
TetragonulaCarbonaria_009419-T1	db_xref	InterPro:IPR015943
TetragonulaCarbonaria_009419-T1	go_function	protein binding|0005515||IEA
TetragonulaCarbonaria_009468-T1	db_xref	InterPro:IPR001965
TetragonulaCarbonaria_009468-T1	db_xref	InterPro:IPR001214
TetragonulaCarbonaria_009468-T1	db_xref	InterPro:IPR003888
TetragonulaCarbonaria_009468-T1	db_xref	InterPro:IPR003616
TetragonulaCarbonaria_009468-T1	db_xref	InterPro:IPR003889
TetragonulaCarbonaria_009468-T1	db_xref	InterPro:IPR013083
TetragonulaCarbonaria_009468-T1	db_xref	InterPro:IPR034732
TetragonulaCarbonaria_009468-T1	go_function	protein binding|0005515||IEA
TetragonulaCarbonaria_009468-T1	go_component	nucleus|0005634||IEA
TetragonulaCarbonaria_009695-T1	db_xref	InterPro:IPR010598
TetragonulaCarbonaria_009695-T1	db_xref	InterPro:IPR039721
TetragonulaCarbonaria_009695-T1	go_process	heparan sulfate proteoglycan biosynthetic process|0015012||IEA
TetragonulaCarbonaria_009695-T1	go_function	heparosan-N-sulfate-glucuronate 5-epimerase activity|0047464||IEA
TetragonulaCarbonaria_009287-T1	db_xref	InterPro:IPR002659
TetragonulaCarbonaria_009287-T1	go_process	protein glycosylation|0006486||IEA
TetragonulaCarbonaria_009287-T1	go_component	membrane|0016020||IEA
TetragonulaCarbonaria_009777-T1	db_xref	InterPro:IPR001260
TetragonulaCarbonaria_009777-T1	db_xref	InterPro:IPR036406
TetragonulaCarbonaria_009777-T1	db_xref	InterPro:IPR018375
TetragonulaCarbonaria_009777-T1	go_function	coproporphyrinogen oxidase activity|0004109||IEA
TetragonulaCarbonaria_009777-T1	go_process	oxidation-reduction process|0055114||IEA
TetragonulaCarbonaria_009777-T1	go_process	porphyrin-containing compound biosynthetic process|0006779||IEA
TetragonulaCarbonaria_009475-T1	db_xref	InterPro:IPR001806
TetragonulaCarbonaria_009475-T1	db_xref	InterPro:IPR027417
TetragonulaCarbonaria_009475-T1	go_function	GTP binding|0005525||IEA
TetragonulaCarbonaria_009475-T1	go_function	GTPase activity|0003924||IEA
TetragonulaCarbonaria_009589-T1	db_xref	InterPro:IPR021640
TetragonulaCarbonaria_010023-T1	db_xref	InterPro:IPR003959
TetragonulaCarbonaria_010023-T1	db_xref	InterPro:IPR027417
TetragonulaCarbonaria_010023-T1	go_function	ATPase activity|0016887||IEA
TetragonulaCarbonaria_010023-T1	go_function	ATP binding|0005524||IEA
TetragonulaCarbonaria_009809-T1	db_xref	InterPro:IPR000301
TetragonulaCarbonaria_009809-T1	db_xref	InterPro:IPR018499
TetragonulaCarbonaria_009809-T1	db_xref	InterPro:IPR008952
TetragonulaCarbonaria_009809-T1	go_component	integral component of membrane|0016021||IEA
TetragonulaCarbonaria_009629-T1	db_xref	InterPro:IPR011989
TetragonulaCarbonaria_009629-T1	db_xref	InterPro:IPR012978
TetragonulaCarbonaria_009629-T1	db_xref	InterPro:IPR016024
TetragonulaCarbonaria_009317-T1	db_xref	InterPro:IPR019326
TetragonulaCarbonaria_009981-T1	db_xref	InterPro:IPR023139
TetragonulaCarbonaria_009981-T1	db_xref	InterPro:IPR021148
TetragonulaCarbonaria_009981-T1	db_xref	InterPro:IPR008476
TetragonulaCarbonaria_009280-T1	db_xref	InterPro:IPR001839
TetragonulaCarbonaria_009280-T1	db_xref	InterPro:IPR001111
TetragonulaCarbonaria_009280-T1	db_xref	InterPro:IPR029034
TetragonulaCarbonaria_009280-T1	db_xref	InterPro:IPR015615
TetragonulaCarbonaria_009280-T1	db_xref	InterPro:IPR017948
TetragonulaCarbonaria_009280-T1	go_function	growth factor activity|0008083||IEA
TetragonulaCarbonaria_009562-T1	db_xref	InterPro:IPR005176
TetragonulaCarbonaria_009562-T1	db_xref	InterPro:IPR014764
TetragonulaCarbonaria_009465-T1	db_xref	InterPro:IPR013815
TetragonulaCarbonaria_009465-T1	db_xref	InterPro:IPR004344
TetragonulaCarbonaria_009465-T1	db_xref	InterPro:IPR027751
TetragonulaCarbonaria_009465-T1	go_function	ATP binding|0005524||IEA
TetragonulaCarbonaria_009465-T1	go_process	cellular protein modification process|0006464||IEA
TetragonulaCarbonaria_009790-T2	db_xref	InterPro:IPR002833
TetragonulaCarbonaria_009790-T2	db_xref	InterPro:IPR023476
TetragonulaCarbonaria_009790-T2	db_xref	InterPro:IPR042237
TetragonulaCarbonaria_009790-T2	go_function	aminoacyl-tRNA hydrolase activity|0004045||IEA
TetragonulaCarbonaria_009285-T1	db_xref	InterPro:IPR007828
TetragonulaCarbonaria_009285-T1	go_function	inositol oxygenase activity|0050113||IEA
TetragonulaCarbonaria_009285-T1	go_process	oxidation-reduction process|0055114||IEA
TetragonulaCarbonaria_009285-T1	go_function	iron ion binding|0005506||IEA
TetragonulaCarbonaria_009285-T1	go_component	cytoplasm|0005737||IEA
TetragonulaCarbonaria_009285-T1	go_process	inositol catabolic process|0019310||IEA
TetragonulaCarbonaria_009274-T1	db_xref	InterPro:IPR004117
TetragonulaCarbonaria_009274-T1	go_function	olfactory receptor activity|0004984||IEA
TetragonulaCarbonaria_009274-T1	go_component	membrane|0016020||IEA
TetragonulaCarbonaria_009274-T1	go_function	odorant binding|0005549||IEA
TetragonulaCarbonaria_009274-T1	go_process	sensory perception of smell|0007608||IEA
TetragonulaCarbonaria_009681-T1	db_xref	InterPro:IPR000276
TetragonulaCarbonaria_009681-T1	db_xref	InterPro:IPR005395
TetragonulaCarbonaria_009681-T1	db_xref	InterPro:IPR026120
TetragonulaCarbonaria_009681-T1	db_xref	InterPro:IPR017452
TetragonulaCarbonaria_009681-T1	go_function	G protein-coupled receptor activity|0004930||IEA
TetragonulaCarbonaria_009681-T1	go_process	G protein-coupled receptor signaling pathway|0007186||IEA
TetragonulaCarbonaria_009681-T1	go_component	integral component of membrane|0016021||IEA
TetragonulaCarbonaria_009681-T1	go_function	neuropeptide receptor activity|0008188||IEA
TetragonulaCarbonaria_009681-T1	go_process	mitochondrion organization|0007005||IEA
TetragonulaCarbonaria_009681-T1	go_component	integral component of mitochondrial inner membrane|0031305||IEA
TetragonulaCarbonaria_009765-T1	db_xref	InterPro:IPR004117
TetragonulaCarbonaria_009765-T1	go_function	olfactory receptor activity|0004984||IEA
TetragonulaCarbonaria_009765-T1	go_component	membrane|0016020||IEA
TetragonulaCarbonaria_009765-T1	go_function	odorant binding|0005549||IEA
TetragonulaCarbonaria_009765-T1	go_process	sensory perception of smell|0007608||IEA
TetragonulaCarbonaria_010155-T1	db_xref	InterPro:IPR036625
TetragonulaCarbonaria_010155-T1	db_xref	InterPro:IPR004167
TetragonulaCarbonaria_010155-T1	db_xref	InterPro:IPR000089
TetragonulaCarbonaria_010155-T1	db_xref	InterPro:IPR001078
TetragonulaCarbonaria_010155-T1	db_xref	InterPro:IPR023213
TetragonulaCarbonaria_010155-T1	db_xref	InterPro:IPR003016
TetragonulaCarbonaria_010155-T1	db_xref	InterPro:IPR011053
TetragonulaCarbonaria_010155-T1	go_function	transferase activity, transferring acyl groups|0016746||IEA
TetragonulaCarbonaria_009975-T1	db_xref	InterPro:IPR000719
TetragonulaCarbonaria_009975-T1	db_xref	InterPro:IPR008271
TetragonulaCarbonaria_009975-T1	db_xref	InterPro:IPR017441
TetragonulaCarbonaria_009975-T1	db_xref	InterPro:IPR011009
TetragonulaCarbonaria_009975-T1	go_process	protein phosphorylation|0006468||IEA
TetragonulaCarbonaria_009975-T1	go_function	protein kinase activity|0004672||IEA
TetragonulaCarbonaria_009975-T1	go_function	ATP binding|0005524||IEA
TetragonulaCarbonaria_009586-T1	db_xref	InterPro:IPR026888
TetragonulaCarbonaria_009586-T1	db_xref	InterPro:IPR038460
TetragonulaCarbonaria_009586-T1	db_xref	InterPro:IPR003702
TetragonulaCarbonaria_009586-T1	db_xref	InterPro:IPR037171
TetragonulaCarbonaria_009586-T1	go_function	acetyl-CoA hydrolase activity|0003986||IEA
TetragonulaCarbonaria_009586-T1	go_process	propionate metabolic process, methylcitrate cycle|0019679||IEA
TetragonulaCarbonaria_009586-T1	go_process	acetate metabolic process|0006083||IEA
TetragonulaCarbonaria_009586-T1	go_function	acetate CoA-transferase activity|0008775||IEA
TetragonulaCarbonaria_010179-T1	db_xref	InterPro:IPR000313
TetragonulaCarbonaria_009965-T1	db_xref	InterPro:IPR001810
TetragonulaCarbonaria_009965-T1	db_xref	InterPro:IPR039719
TetragonulaCarbonaria_009965-T1	db_xref	InterPro:IPR036047
TetragonulaCarbonaria_009965-T1	go_function	protein binding|0005515||IEA
TetragonulaCarbonaria_009628-T1	db_xref	InterPro:IPR002293
TetragonulaCarbonaria_009628-T1	go_function	transmembrane transporter activity|0022857||IEA
TetragonulaCarbonaria_009628-T1	go_process	transmembrane transport|0055085||IEA
TetragonulaCarbonaria_009628-T1	go_component	membrane|0016020||IEA
TetragonulaCarbonaria_009434-T1	db_xref	InterPro:IPR000742
TetragonulaCarbonaria_009434-T1	db_xref	InterPro:IPR001881
TetragonulaCarbonaria_009434-T1	db_xref	InterPro:IPR026823
TetragonulaCarbonaria_009434-T1	db_xref	InterPro:IPR037286
TetragonulaCarbonaria_009434-T1	db_xref	InterPro:IPR000152
TetragonulaCarbonaria_009434-T1	db_xref	InterPro:IPR018097
TetragonulaCarbonaria_009434-T1	db_xref	InterPro:IPR002557
TetragonulaCarbonaria_009434-T1	db_xref	InterPro:IPR009030
TetragonulaCarbonaria_009434-T1	go_function	calcium ion binding|0005509||IEA
TetragonulaCarbonaria_009434-T1	go_component	collagen-containing extracellular matrix|0062023||IEA
TetragonulaCarbonaria_009434-T1	go_function	protein binding|0005515||IEA
TetragonulaCarbonaria_009434-T1	go_process	extracellular matrix organization|0030198||IEA
TetragonulaCarbonaria_009434-T1	go_function	chitin binding|0008061||IEA
TetragonulaCarbonaria_009434-T1	go_component	extracellular region|0005576||IEA
TetragonulaCarbonaria_009172-T1	db_xref	InterPro:IPR000697
TetragonulaCarbonaria_009172-T1	db_xref	InterPro:IPR011993
TetragonulaCarbonaria_009306-T1	db_xref	InterPro:IPR000961
TetragonulaCarbonaria_009306-T1	db_xref	InterPro:IPR000719
TetragonulaCarbonaria_009306-T1	db_xref	InterPro:IPR039083
TetragonulaCarbonaria_009306-T1	db_xref	InterPro:IPR017441
TetragonulaCarbonaria_009306-T1	db_xref	InterPro:IPR008271
TetragonulaCarbonaria_009306-T1	db_xref	InterPro:IPR011009
TetragonulaCarbonaria_009306-T1	go_function	protein serine/threonine kinase activity|0004674||IEA
TetragonulaCarbonaria_009306-T1	go_process	protein phosphorylation|0006468||IEA
TetragonulaCarbonaria_009306-T1	go_function	ATP binding|0005524||IEA
TetragonulaCarbonaria_009306-T1	go_function	protein kinase activity|0004672||IEA
TetragonulaCarbonaria_009306-T1	go_process	G protein-coupled receptor signaling pathway|0007186||IEA
TetragonulaCarbonaria_009306-T1	go_function	protein kinase A regulatory subunit binding|0034237||IEA
TetragonulaCarbonaria_009306-T1	go_function	cAMP-dependent protein kinase activity|0004691||IEA
TetragonulaCarbonaria_009218-T1	db_xref	InterPro:IPR013783
TetragonulaCarbonaria_009218-T1	db_xref	InterPro:IPR036179
TetragonulaCarbonaria_009337-T1	db_xref	InterPro:IPR007991
TetragonulaCarbonaria_009337-T1	db_xref	InterPro:IPR029058
TetragonulaCarbonaria_009337-T1	db_xref	InterPro:IPR002921
TetragonulaCarbonaria_009337-T1	go_process	lipid metabolic process|0006629||IEA
TetragonulaCarbonaria_010013-T1	db_xref	InterPro:IPR015940
TetragonulaCarbonaria_010013-T1	db_xref	InterPro:IPR041927
TetragonulaCarbonaria_010013-T1	db_xref	InterPro:IPR009060
TetragonulaCarbonaria_010013-T1	db_xref	InterPro:IPR029071
TetragonulaCarbonaria_010013-T1	go_function	protein binding|0005515||IEA
TetragonulaCarbonaria_009246-T1	db_xref	InterPro:IPR001436
TetragonulaCarbonaria_009246-T1	db_xref	InterPro:IPR008978
TetragonulaCarbonaria_009246-T1	db_xref	InterPro:IPR002068
TetragonulaCarbonaria_009290-T1	db_xref	InterPro:IPR005475
TetragonulaCarbonaria_009290-T1	db_xref	InterPro:IPR033248
TetragonulaCarbonaria_009290-T1	db_xref	InterPro:IPR009014
TetragonulaCarbonaria_009290-T1	db_xref	InterPro:IPR027110
TetragonulaCarbonaria_009290-T1	db_xref	InterPro:IPR029061
TetragonulaCarbonaria_009290-T1	go_function	catalytic activity|0003824||IEA
TetragonulaCarbonaria_009290-T1	go_function	pyruvate dehydrogenase (acetyl-transferring) activity|0004739||IEA
TetragonulaCarbonaria_009290-T1	go_process	acetyl-CoA biosynthetic process from pyruvate|0006086||IEA
TetragonulaCarbonaria_009780-T1	db_xref	InterPro:IPR007863
TetragonulaCarbonaria_009780-T1	db_xref	InterPro:IPR032632
TetragonulaCarbonaria_009780-T1	db_xref	InterPro:IPR011765
TetragonulaCarbonaria_009780-T1	db_xref	InterPro:IPR001431
TetragonulaCarbonaria_009780-T1	db_xref	InterPro:IPR011249
TetragonulaCarbonaria_009780-T1	go_process	proteolysis|0006508||IEA
TetragonulaCarbonaria_009780-T1	go_function	metal ion binding|0046872||IEA
TetragonulaCarbonaria_009774-T1	db_xref	InterPro:IPR007641
TetragonulaCarbonaria_009774-T1	db_xref	InterPro:IPR015712
TetragonulaCarbonaria_009774-T1	go_function	DNA binding|0003677||IEA
TetragonulaCarbonaria_009774-T1	go_function	DNA-directed 5'-3' RNA polymerase activity|0003899||IEA
TetragonulaCarbonaria_009774-T1	go_process	transcription, DNA-templated|0006351||IEA
TetragonulaCarbonaria_009774-T1	go_function	ribonucleoside binding|0032549||IEA
TetragonulaCarbonaria_010001-T1	db_xref	InterPro:IPR001304
TetragonulaCarbonaria_010001-T1	db_xref	InterPro:IPR016186
TetragonulaCarbonaria_010001-T1	db_xref	InterPro:IPR018378
TetragonulaCarbonaria_010001-T1	db_xref	InterPro:IPR016187
TetragonulaCarbonaria_009486-T1	db_xref	InterPro:IPR006573
TetragonulaCarbonaria_009486-T1	db_xref	InterPro:IPR043136
TetragonulaCarbonaria_009486-T1	db_xref	InterPro:IPR013083
TetragonulaCarbonaria_009486-T1	db_xref	InterPro:IPR037962
TetragonulaCarbonaria_009486-T1	db_xref	InterPro:IPR001841
TetragonulaCarbonaria_009742-T1	db_xref	InterPro:IPR005744
TetragonulaCarbonaria_009742-T1	db_xref	InterPro:IPR004254
TetragonulaCarbonaria_009742-T1	go_process	cytolysis|0019835||IEA
TetragonulaCarbonaria_009742-T1	go_component	integral component of membrane|0016021||IEA
TetragonulaCarbonaria_009207-T1	db_xref	InterPro:IPR001478
TetragonulaCarbonaria_009207-T1	db_xref	InterPro:IPR036034
TetragonulaCarbonaria_009207-T1	go_function	protein binding|0005515||IEA
TetragonulaCarbonaria_009697-T1	db_xref	InterPro:IPR027521
TetragonulaCarbonaria_009697-T1	go_function	nuclease activity|0004518||IEA
TetragonulaCarbonaria_009697-T1	go_process	U6 snRNA 3'-end processing|0034477||IEA
TetragonulaCarbonaria_009691-T1	db_xref	InterPro:IPR019680
TetragonulaCarbonaria_009691-T1	go_process	regulation of transcription by RNA polymerase II|0006357||IEA
TetragonulaCarbonaria_009691-T1	go_function	transcription coregulator activity|0003712||IEA
TetragonulaCarbonaria_009691-T1	go_component	mediator complex|0016592||IEA
TetragonulaCarbonaria_009540-T1	db_xref	InterPro:IPR033378
TetragonulaCarbonaria_009540-T1	go_function	protein-containing complex binding|0044877||IEA
TetragonulaCarbonaria_009540-T1	go_process	actin filament organization|0007015||IEA
TetragonulaCarbonaria_009540-T1	go_component	SCAR complex|0031209||IEA
TetragonulaCarbonaria_009417-T1	db_xref	InterPro:IPR001680
TetragonulaCarbonaria_009417-T1	db_xref	InterPro:IPR015943
TetragonulaCarbonaria_009417-T1	db_xref	InterPro:IPR019775
TetragonulaCarbonaria_009417-T1	db_xref	InterPro:IPR017986
TetragonulaCarbonaria_009417-T1	db_xref	InterPro:IPR036322
TetragonulaCarbonaria_009417-T1	go_function	protein binding|0005515||IEA
TetragonulaCarbonaria_009961-T1	db_xref	InterPro:IPR002110
TetragonulaCarbonaria_009961-T1	db_xref	InterPro:IPR036770
TetragonulaCarbonaria_009961-T1	db_xref	InterPro:IPR020683
TetragonulaCarbonaria_009961-T1	db_xref	InterPro:IPR002153
TetragonulaCarbonaria_009961-T1	go_function	protein binding|0005515||IEA
TetragonulaCarbonaria_009961-T1	go_process	calcium ion transmembrane transport|0070588||IEA
TetragonulaCarbonaria_009961-T1	go_function	calcium channel activity|0005262||IEA
TetragonulaCarbonaria_009961-T1	go_component	membrane|0016020||IEA
TetragonulaCarbonaria_010039-T1	db_xref	InterPro:IPR007884
TetragonulaCarbonaria_010039-T1	db_xref	InterPro:IPR029063
TetragonulaCarbonaria_009316-T1	db_xref	InterPro:IPR001660
TetragonulaCarbonaria_009316-T1	db_xref	InterPro:IPR025749
TetragonulaCarbonaria_009316-T1	db_xref	InterPro:IPR013761
TetragonulaCarbonaria_009316-T1	go_function	protein binding|0005515||IEA
TetragonulaCarbonaria_009576-T1	db_xref	InterPro:IPR023796
TetragonulaCarbonaria_009576-T1	db_xref	InterPro:IPR042185
TetragonulaCarbonaria_009576-T1	db_xref	InterPro:IPR042178
TetragonulaCarbonaria_009576-T1	db_xref	InterPro:IPR000215
TetragonulaCarbonaria_009576-T1	db_xref	InterPro:IPR036186
TetragonulaCarbonaria_009576-T1	go_component	extracellular space|0005615||IEA
TetragonulaCarbonaria_009738-T1	db_xref	InterPro:IPR007528
TetragonulaCarbonaria_009738-T1	go_component	endoplasmic reticulum|0005783||IEA
TetragonulaCarbonaria_009738-T1	go_process	Golgi vesicle transport|0048193||IEA
TetragonulaCarbonaria_009733-T1	db_xref	InterPro:IPR001623
TetragonulaCarbonaria_009733-T1	db_xref	InterPro:IPR036869
TetragonulaCarbonaria_009733-T1	db_xref	InterPro:IPR018253
TetragonulaCarbonaria_009582-T1	db_xref	InterPro:IPR031936
TetragonulaCarbonaria_009340-T1	db_xref	InterPro:IPR001192
TetragonulaCarbonaria_009340-T1	db_xref	InterPro:IPR000909
TetragonulaCarbonaria_009340-T1	db_xref	InterPro:IPR000008
TetragonulaCarbonaria_009340-T1	db_xref	InterPro:IPR001711
TetragonulaCarbonaria_009340-T1	db_xref	InterPro:IPR009535
TetragonulaCarbonaria_009340-T1	db_xref	InterPro:IPR015359
TetragonulaCarbonaria_009340-T1	db_xref	InterPro:IPR037862
TetragonulaCarbonaria_009340-T1	db_xref	InterPro:IPR017946
TetragonulaCarbonaria_009340-T1	db_xref	InterPro:IPR035892
TetragonulaCarbonaria_009340-T1	db_xref	InterPro:IPR016280
TetragonulaCarbonaria_009340-T1	db_xref	InterPro:IPR011992
TetragonulaCarbonaria_009340-T1	go_process	intracellular signal transduction|0035556||IEA
TetragonulaCarbonaria_009340-T1	go_process	signal transduction|0007165||IEA
TetragonulaCarbonaria_009340-T1	go_function	phosphatidylinositol phospholipase C activity|0004435||IEA
TetragonulaCarbonaria_009340-T1	go_process	lipid metabolic process|0006629||IEA
TetragonulaCarbonaria_009340-T1	go_function	phosphoric diester hydrolase activity|0008081||IEA
TetragonulaCarbonaria_009340-T1	go_function	calcium ion binding|0005509||IEA
TetragonulaCarbonaria_009976-T1	db_xref	InterPro:IPR001891
TetragonulaCarbonaria_009976-T1	db_xref	InterPro:IPR012301
TetragonulaCarbonaria_009976-T1	db_xref	InterPro:IPR012302
TetragonulaCarbonaria_009976-T1	db_xref	InterPro:IPR037062
TetragonulaCarbonaria_009976-T1	db_xref	InterPro:IPR015884
TetragonulaCarbonaria_009976-T1	db_xref	InterPro:IPR036291
TetragonulaCarbonaria_009976-T1	go_function	malic enzyme activity|0004470||IEA
TetragonulaCarbonaria_009976-T1	go_function	malate dehydrogenase (decarboxylating) (NAD+) activity|0004471||IEA
TetragonulaCarbonaria_009976-T1	go_process	oxidation-reduction process|0055114||IEA
TetragonulaCarbonaria_009976-T1	go_function	NAD binding|0051287||IEA
TetragonulaCarbonaria_009603-T1	db_xref	InterPro:IPR016695
TetragonulaCarbonaria_009603-T1	db_xref	InterPro:IPR023214
TetragonulaCarbonaria_009603-T1	db_xref	InterPro:IPR008380
TetragonulaCarbonaria_009603-T1	db_xref	InterPro:IPR036412
TetragonulaCarbonaria_010157-T1	db_xref	InterPro:IPR004012
TetragonulaCarbonaria_010157-T1	db_xref	InterPro:IPR037213
TetragonulaCarbonaria_010171-T1	db_xref	InterPro:IPR001356
TetragonulaCarbonaria_010171-T1	db_xref	InterPro:IPR009057
TetragonulaCarbonaria_010171-T1	go_function	DNA binding|0003677||IEA
TetragonulaCarbonaria_009698-T1	db_xref	InterPro:IPR000261
TetragonulaCarbonaria_009698-T1	db_xref	InterPro:IPR001683
TetragonulaCarbonaria_009698-T1	db_xref	InterPro:IPR036871
TetragonulaCarbonaria_009698-T1	db_xref	InterPro:IPR028662
TetragonulaCarbonaria_009698-T1	db_xref	InterPro:IPR035704
TetragonulaCarbonaria_009698-T1	db_xref	InterPro:IPR011992
TetragonulaCarbonaria_009698-T1	go_function	protein binding|0005515||IEA
TetragonulaCarbonaria_009698-T1	go_function	phosphatidylinositol binding|0035091||IEA
TetragonulaCarbonaria_009698-T1	go_process	retrograde transport, endosome to Golgi|0042147||IEA
TetragonulaCarbonaria_009590-T1	db_xref	InterPro:IPR011356
TetragonulaCarbonaria_009590-T1	db_xref	InterPro:IPR000819
TetragonulaCarbonaria_009590-T1	db_xref	InterPro:IPR043472
TetragonulaCarbonaria_009590-T1	db_xref	InterPro:IPR008283
TetragonulaCarbonaria_009590-T1	go_process	protein metabolic process|0019538||IEA
TetragonulaCarbonaria_009590-T1	go_function	metalloaminopeptidase activity|0070006||IEA
TetragonulaCarbonaria_009590-T1	go_function	manganese ion binding|0030145||IEA
TetragonulaCarbonaria_009590-T1	go_component	cytoplasm|0005737||IEA
TetragonulaCarbonaria_009590-T1	go_process	proteolysis|0006508||IEA
TetragonulaCarbonaria_009393-T1	db_xref	InterPro:IPR004117
TetragonulaCarbonaria_009393-T1	go_function	olfactory receptor activity|0004984||IEA
TetragonulaCarbonaria_009393-T1	go_component	membrane|0016020||IEA
TetragonulaCarbonaria_009393-T1	go_function	odorant binding|0005549||IEA
TetragonulaCarbonaria_009393-T1	go_process	sensory perception of smell|0007608||IEA
TetragonulaCarbonaria_009772-T1	db_xref	InterPro:IPR007647
TetragonulaCarbonaria_009772-T1	db_xref	InterPro:IPR037034
TetragonulaCarbonaria_009772-T1	db_xref	InterPro:IPR014724
TetragonulaCarbonaria_009772-T1	db_xref	InterPro:IPR007644
TetragonulaCarbonaria_009772-T1	db_xref	InterPro:IPR007642
TetragonulaCarbonaria_009772-T1	db_xref	InterPro:IPR007646
TetragonulaCarbonaria_009772-T1	db_xref	InterPro:IPR007645
TetragonulaCarbonaria_009772-T1	db_xref	InterPro:IPR036423
TetragonulaCarbonaria_009772-T1	db_xref	InterPro:IPR001424
TetragonulaCarbonaria_009772-T1	db_xref	InterPro:IPR007120
TetragonulaCarbonaria_009772-T1	db_xref	InterPro:IPR007641
TetragonulaCarbonaria_009772-T1	db_xref	InterPro:IPR037033
TetragonulaCarbonaria_009772-T1	db_xref	InterPro:IPR015712
TetragonulaCarbonaria_009772-T1	db_xref	InterPro:IPR007121
TetragonulaCarbonaria_009772-T1	go_process	transcription, DNA-templated|0006351||IEA
TetragonulaCarbonaria_009772-T1	go_function	DNA binding|0003677||IEA
TetragonulaCarbonaria_009772-T1	go_function	DNA-directed 5'-3' RNA polymerase activity|0003899||IEA
TetragonulaCarbonaria_009772-T1	go_process	superoxide metabolic process|0006801||IEA
TetragonulaCarbonaria_009772-T1	go_function	metal ion binding|0046872||IEA
TetragonulaCarbonaria_009772-T1	go_function	ribonucleoside binding|0032549||IEA
TetragonulaCarbonaria_010016-T1	db_xref	InterPro:IPR004942
TetragonulaCarbonaria_010016-T1	db_xref	InterPro:IPR037587
TetragonulaCarbonaria_010016-T1	go_function	guanyl-nucleotide exchange factor activity|0005085||IEA
TetragonulaCarbonaria_010016-T1	go_process	positive regulation of TOR signaling|0032008||IEA
TetragonulaCarbonaria_010016-T1	go_function	molecular adaptor activity|0060090||IEA
TetragonulaCarbonaria_009673-T1	db_xref	InterPro:IPR018611
TetragonulaCarbonaria_009927-T1	db_xref	InterPro:IPR001680
TetragonulaCarbonaria_009927-T1	db_xref	InterPro:IPR015943
TetragonulaCarbonaria_009927-T1	db_xref	InterPro:IPR039724
TetragonulaCarbonaria_009927-T1	db_xref	InterPro:IPR017986
TetragonulaCarbonaria_009927-T1	db_xref	InterPro:IPR006594
TetragonulaCarbonaria_009927-T1	db_xref	InterPro:IPR036322
TetragonulaCarbonaria_009927-T1	go_function	protein binding|0005515||IEA
TetragonulaCarbonaria_009927-T1	go_process	early endosome to late endosome transport|0045022||IEA
TetragonulaCarbonaria_009927-T1	go_process	regulation of phosphatidylinositol 3-kinase activity|0043551||IEA
TetragonulaCarbonaria_009404-T1	db_xref	InterPro:IPR019312
TetragonulaCarbonaria_009404-T1	go_component	CCR4-NOT complex|0030014||IEA
TetragonulaCarbonaria_009776-T1	db_xref	InterPro:IPR003599
TetragonulaCarbonaria_009776-T1	db_xref	InterPro:IPR000483
TetragonulaCarbonaria_009776-T1	db_xref	InterPro:IPR003591
TetragonulaCarbonaria_009776-T1	db_xref	InterPro:IPR000832
TetragonulaCarbonaria_009776-T1	db_xref	InterPro:IPR001611
TetragonulaCarbonaria_009776-T1	db_xref	InterPro:IPR032675
TetragonulaCarbonaria_009776-T1	db_xref	InterPro:IPR000203
TetragonulaCarbonaria_009776-T1	db_xref	InterPro:IPR013783
TetragonulaCarbonaria_009776-T1	db_xref	InterPro:IPR017981
TetragonulaCarbonaria_009776-T1	db_xref	InterPro:IPR007110
TetragonulaCarbonaria_009776-T1	db_xref	InterPro:IPR036445
TetragonulaCarbonaria_009776-T1	db_xref	InterPro:IPR036179
TetragonulaCarbonaria_009776-T1	go_function	G protein-coupled receptor activity|0004930||IEA
TetragonulaCarbonaria_009776-T1	go_process	G protein-coupled receptor signaling pathway|0007186||IEA
TetragonulaCarbonaria_009776-T1	go_component	integral component of membrane|0016021||IEA
TetragonulaCarbonaria_009776-T1	go_function	protein binding|0005515||IEA
TetragonulaCarbonaria_009776-T1	go_process	cell surface receptor signaling pathway|0007166||IEA
TetragonulaCarbonaria_009776-T1	go_function	transmembrane signaling receptor activity|0004888||IEA
TetragonulaCarbonaria_009776-T1	go_component	membrane|0016020||IEA
TetragonulaCarbonaria_009239-T1	db_xref	InterPro:IPR031424
TetragonulaCarbonaria_009239-T1	go_process	positive regulation of voltage-gated potassium channel activity|1903818||IEA
TetragonulaCarbonaria_009239-T1	go_process	sleep|0030431||IEA
TetragonulaCarbonaria_009239-T1	go_process	regulation of synaptic transmission, cholinergic|0032222||IEA
TetragonulaCarbonaria_009399-T1	db_xref	InterPro:IPR011701
TetragonulaCarbonaria_009399-T1	db_xref	InterPro:IPR036259
TetragonulaCarbonaria_009399-T1	go_function	transmembrane transporter activity|0022857||IEA
TetragonulaCarbonaria_009399-T1	go_process	transmembrane transport|0055085||IEA
TetragonulaCarbonaria_010014-T1	db_xref	InterPro:IPR008532
TetragonulaCarbonaria_010014-T1	db_xref	InterPro:IPR039730
TetragonulaCarbonaria_010008-T1	db_xref	InterPro:IPR025714
TetragonulaCarbonaria_010008-T1	db_xref	InterPro:IPR029063
TetragonulaCarbonaria_009176-T1	db_xref	InterPro:IPR000253
TetragonulaCarbonaria_009176-T1	db_xref	InterPro:IPR008984
TetragonulaCarbonaria_009176-T1	go_function	protein binding|0005515||IEA
TetragonulaCarbonaria_009431-T1	db_xref	InterPro:IPR042232
TetragonulaCarbonaria_009431-T1	db_xref	InterPro:IPR039551
TetragonulaCarbonaria_009431-T1	db_xref	InterPro:IPR032476
TetragonulaCarbonaria_009431-T1	db_xref	InterPro:IPR042231
TetragonulaCarbonaria_009431-T1	db_xref	InterPro:IPR000542
TetragonulaCarbonaria_009431-T1	go_function	transferase activity, transferring acyl groups|0016746||IEA
TetragonulaCarbonaria_009699-T1	db_xref	InterPro:IPR007914
TetragonulaCarbonaria_009740-T1	db_xref	InterPro:IPR000719
TetragonulaCarbonaria_009740-T1	db_xref	InterPro:IPR017441
TetragonulaCarbonaria_009740-T1	db_xref	InterPro:IPR008271
TetragonulaCarbonaria_009740-T1	db_xref	InterPro:IPR011009
TetragonulaCarbonaria_009740-T1	go_process	protein phosphorylation|0006468||IEA
TetragonulaCarbonaria_009740-T1	go_function	protein kinase activity|0004672||IEA
TetragonulaCarbonaria_009740-T1	go_function	ATP binding|0005524||IEA
TetragonulaCarbonaria_009674-T1	db_xref	InterPro:IPR019334
TetragonulaCarbonaria_009339-T1	db_xref	InterPro:IPR016697
TetragonulaCarbonaria_009339-T1	db_xref	InterPro:IPR023271
TetragonulaCarbonaria_009339-T1	db_xref	InterPro:IPR031145
TetragonulaCarbonaria_009438-T1	db_xref	InterPro:IPR004012
TetragonulaCarbonaria_009438-T1	db_xref	InterPro:IPR025258
TetragonulaCarbonaria_009438-T1	db_xref	InterPro:IPR037213
TetragonulaCarbonaria_010004-T1	db_xref	InterPro:IPR000850
TetragonulaCarbonaria_010004-T1	db_xref	InterPro:IPR033690
TetragonulaCarbonaria_010004-T1	db_xref	InterPro:IPR027417
TetragonulaCarbonaria_010004-T1	go_process	nucleobase-containing compound metabolic process|0006139||IEA
TetragonulaCarbonaria_010004-T1	go_function	nucleobase-containing compound kinase activity|0019205||IEA
TetragonulaCarbonaria_010004-T1	go_function	ATP binding|0005524||IEA
TetragonulaCarbonaria_009722-T1	db_xref	InterPro:IPR001578
TetragonulaCarbonaria_009722-T1	db_xref	InterPro:IPR036959
TetragonulaCarbonaria_009722-T1	db_xref	InterPro:IPR041507
TetragonulaCarbonaria_009722-T1	db_xref	InterPro:IPR038765
TetragonulaCarbonaria_009722-T1	go_process	ubiquitin-dependent protein catabolic process|0006511||IEA
TetragonulaCarbonaria_009722-T1	go_function	thiol-dependent ubiquitin-specific protease activity|0004843||IEA
TetragonulaCarbonaria_009349-T1	db_xref	InterPro:IPR029001
TetragonulaCarbonaria_009349-T1	db_xref	InterPro:IPR003697
TetragonulaCarbonaria_009349-T1	go_function	nucleoside-triphosphate diphosphatase activity|0047429||IEA
TetragonulaCarbonaria_009623-T1	db_xref	InterPro:IPR001695
TetragonulaCarbonaria_009623-T1	db_xref	InterPro:IPR001190
TetragonulaCarbonaria_009623-T1	db_xref	InterPro:IPR017448
TetragonulaCarbonaria_009623-T1	db_xref	InterPro:IPR036772
TetragonulaCarbonaria_009623-T1	db_xref	InterPro:IPR019828
TetragonulaCarbonaria_009623-T1	go_function	copper ion binding|0005507||IEA
TetragonulaCarbonaria_009623-T1	go_process	oxidation-reduction process|0055114||IEA
TetragonulaCarbonaria_009623-T1	go_function	oxidoreductase activity, acting on the CH-NH2 group of donors, oxygen as acceptor|0016641||IEA
TetragonulaCarbonaria_009623-T1	go_function	scavenger receptor activity|0005044||IEA
TetragonulaCarbonaria_009623-T1	go_component	membrane|0016020||IEA
TetragonulaCarbonaria_009690-T1	db_xref	InterPro:IPR004299
TetragonulaCarbonaria_009690-T1	db_xref	InterPro:IPR014371
TetragonulaCarbonaria_009690-T1	go_function	O-acyltransferase activity|0008374||IEA
TetragonulaCarbonaria_009775-T1	db_xref	InterPro:IPR018801
TetragonulaCarbonaria_009775-T1	go_function	ubiquitin protein ligase activity|0061630||IEA
TetragonulaCarbonaria_009775-T1	go_process	protein ubiquitination|0016567||IEA
TetragonulaCarbonaria_009775-T1	go_component	integral component of membrane|0016021||IEA
TetragonulaCarbonaria_009696-T1	db_xref	InterPro:IPR003954
TetragonulaCarbonaria_009696-T1	db_xref	InterPro:IPR000504
TetragonulaCarbonaria_009696-T1	db_xref	InterPro:IPR001878
TetragonulaCarbonaria_009696-T1	db_xref	InterPro:IPR012677
TetragonulaCarbonaria_009696-T1	db_xref	InterPro:IPR034219
TetragonulaCarbonaria_009696-T1	db_xref	InterPro:IPR035979
TetragonulaCarbonaria_009696-T1	db_xref	InterPro:IPR036875
TetragonulaCarbonaria_009696-T1	go_function	nucleic acid binding|0003676||IEA
TetragonulaCarbonaria_009696-T1	go_function	zinc ion binding|0008270||IEA
TetragonulaCarbonaria_009727-T1	db_xref	InterPro:IPR002347
TetragonulaCarbonaria_009727-T1	db_xref	InterPro:IPR036291
TetragonulaCarbonaria_009727-T1	go_process	oxidation-reduction process|0055114||IEA
TetragonulaCarbonaria_009925-T1	db_xref	InterPro:IPR023238
TetragonulaCarbonaria_009348-T1	db_xref	InterPro:IPR000618
TetragonulaCarbonaria_009348-T1	db_xref	InterPro:IPR031311
TetragonulaCarbonaria_009348-T1	go_function	structural constituent of cuticle|0042302||IEA
TetragonulaCarbonaria_009555-T1	db_xref	InterPro:IPR000618
TetragonulaCarbonaria_009555-T1	db_xref	InterPro:IPR031311
TetragonulaCarbonaria_009555-T1	go_function	structural constituent of cuticle|0042302||IEA
TetragonulaCarbonaria_009579-T1	db_xref	InterPro:IPR006875
TetragonulaCarbonaria_009579-T1	db_xref	InterPro:IPR027659
TetragonulaCarbonaria_009579-T1	go_component	sarcoglycan complex|0016012||IEA
TetragonulaCarbonaria_009579-T1	go_component	integral component of membrane|0016021||IEA
TetragonulaCarbonaria_009579-T1	go_process	muscle organ development|0007517||IEA
TetragonulaCarbonaria_010011-T1	db_xref	InterPro:IPR003593
TetragonulaCarbonaria_010011-T1	db_xref	InterPro:IPR003959
TetragonulaCarbonaria_010011-T1	db_xref	InterPro:IPR041569
TetragonulaCarbonaria_010011-T1	db_xref	InterPro:IPR037219
TetragonulaCarbonaria_010011-T1	db_xref	InterPro:IPR005936
TetragonulaCarbonaria_010011-T1	db_xref	InterPro:IPR000642
TetragonulaCarbonaria_010011-T1	db_xref	InterPro:IPR003960
TetragonulaCarbonaria_010011-T1	db_xref	InterPro:IPR027417
TetragonulaCarbonaria_010011-T1	go_function	ATPase activity|0016887||IEA
TetragonulaCarbonaria_010011-T1	go_function	ATP binding|0005524||IEA
TetragonulaCarbonaria_010011-T1	go_function	ATP-dependent peptidase activity|0004176||IEA
TetragonulaCarbonaria_010011-T1	go_process	proteolysis|0006508||IEA
TetragonulaCarbonaria_010011-T1	go_function	metalloendopeptidase activity|0004222||IEA
TetragonulaCarbonaria_010011-T1	go_component	membrane|0016020||IEA
TetragonulaCarbonaria_009716-T1	db_xref	InterPro:IPR013057
TetragonulaCarbonaria_009501-T1	db_xref	InterPro:IPR035952
TetragonulaCarbonaria_009501-T1	db_xref	InterPro:IPR022764
TetragonulaCarbonaria_009501-T1	go_function	serine-type endopeptidase activity|0004252||IEA
TetragonulaCarbonaria_009501-T1	go_component	integral component of membrane|0016021||IEA
TetragonulaCarbonaria_009596-T1	db_xref	InterPro:IPR041221
TetragonulaCarbonaria_009596-T1	db_xref	InterPro:IPR024990
TetragonulaCarbonaria_009596-T1	go_component	anaphase-promoting complex|0005680||IEA
TetragonulaCarbonaria_010012-T1	db_xref	InterPro:IPR025271
TetragonulaCarbonaria_010112-T1	db_xref	InterPro:IPR039657
TetragonulaCarbonaria_009970-T1	db_xref	InterPro:IPR004254
TetragonulaCarbonaria_009970-T1	go_component	integral component of membrane|0016021||IEA
TetragonulaCarbonaria_010028-T1	db_xref	InterPro:IPR013087
TetragonulaCarbonaria_010028-T1	db_xref	InterPro:IPR036236
TetragonulaCarbonaria_009258-T1	db_xref	InterPro:IPR018980
TetragonulaCarbonaria_009258-T1	db_xref	InterPro:IPR014352
TetragonulaCarbonaria_009258-T1	db_xref	InterPro:IPR011993
TetragonulaCarbonaria_009258-T1	db_xref	InterPro:IPR030696
TetragonulaCarbonaria_009258-T1	db_xref	InterPro:IPR000299
TetragonulaCarbonaria_009258-T1	db_xref	InterPro:IPR019748
TetragonulaCarbonaria_009258-T1	db_xref	InterPro:IPR035963
TetragonulaCarbonaria_009258-T1	go_component	cytoskeleton|0005856||IEA
TetragonulaCarbonaria_009604-T1	db_xref	InterPro:IPR019129
TetragonulaCarbonaria_010146-T1	db_xref	InterPro:IPR000850
TetragonulaCarbonaria_010146-T1	db_xref	InterPro:IPR036921
TetragonulaCarbonaria_010146-T1	db_xref	InterPro:IPR016188
TetragonulaCarbonaria_010146-T1	db_xref	InterPro:IPR006259
TetragonulaCarbonaria_010146-T1	db_xref	InterPro:IPR004536
TetragonulaCarbonaria_010146-T1	db_xref	InterPro:IPR010918
TetragonulaCarbonaria_010146-T1	db_xref	InterPro:IPR036676
[truncated: 53,215 more rows]
