# Supplementary material for: Prevalent bee venom genes evolved before the aculeate stinger and eusociality
Source: BMC Biol. 2023 Oct 23;21:229. doi: 10.1186/s12915-023-01656-5 (PMC10591384; doi:10.1186/s12915-023-01656-5)
Supplement: Supplementary file 39 — Additional file 39. Genome annotation of Tetragonula carbonaria. [file 12915_2023_1656_MOESM39_ESM.zip › Tetragonula_carbonaria.annotation.funannotate.with.RNAseq.Oct2020/annotations/annotations.dbCAN.txt]

TetragonulaCarbonaria_000003-T1	note	CAZy:AA15
TetragonulaCarbonaria_000048-T1	note	CAZy:CBM57
TetragonulaCarbonaria_000593-T1	note	CAZy:CE10
TetragonulaCarbonaria_000598-T1	note	CAZy:CE1
TetragonulaCarbonaria_000777-T1	note	CAZy:GT31
TetragonulaCarbonaria_000779-T1	note	CAZy:GT31
TetragonulaCarbonaria_000802-T1	note	CAZy:GT27
TetragonulaCarbonaria_000802-T1	note	CAZy:GT2_Glycos_transf
TetragonulaCarbonaria_000823-T1	note	CAZy:GT8
TetragonulaCarbonaria_000831-T1	note	CAZy:GT22
TetragonulaCarbonaria_000901-T1	note	CAZy:GT22
TetragonulaCarbonaria_000949-T1	note	CAZy:GH20
TetragonulaCarbonaria_001062-T1	note	CAZy:GH2
TetragonulaCarbonaria_001070-T1	note	CAZy:GT35
TetragonulaCarbonaria_001125-T1	note	CAZy:GH31
TetragonulaCarbonaria_001295-T1	note	CAZy:GT4
TetragonulaCarbonaria_001377-T1	note	CAZy:CBM39
TetragonulaCarbonaria_001377-T1	note	CAZy:GH16
TetragonulaCarbonaria_001464-T1	note	CAZy:GT1
TetragonulaCarbonaria_001536-T1	note	CAZy:GH20
TetragonulaCarbonaria_001634-T1	note	CAZy:GT4
TetragonulaCarbonaria_001806-T1	note	CAZy:GT57
TetragonulaCarbonaria_001809-T1	note	CAZy:GT13
TetragonulaCarbonaria_001880-T1	note	CAZy:GH38
TetragonulaCarbonaria_001940-T1	note	CAZy:GT8
TetragonulaCarbonaria_001955-T1	note	CAZy:CBM32
TetragonulaCarbonaria_001976-T1	note	CAZy:GT31
TetragonulaCarbonaria_001991-T1	note	CAZy:GT8
TetragonulaCarbonaria_002057-T1	note	CAZy:CBM14
TetragonulaCarbonaria_002073-T1	note	CAZy:GH18
TetragonulaCarbonaria_002095-T1	note	CAZy:GT49
TetragonulaCarbonaria_002505-T1	note	CAZy:GT92
TetragonulaCarbonaria_002844-T1	note	CAZy:GH89
TetragonulaCarbonaria_002883-T1	note	CAZy:CE10
TetragonulaCarbonaria_003101-T1	note	CAZy:GH13
TetragonulaCarbonaria_003198-T1	note	CAZy:GH31
TetragonulaCarbonaria_003203-T1	note	CAZy:GT7
TetragonulaCarbonaria_003230-T1	note	CAZy:AA3
TetragonulaCarbonaria_003298-T1	note	CAZy:GH47
TetragonulaCarbonaria_004047-T1	note	CAZy:AA1
TetragonulaCarbonaria_004664-T1	note	CAZy:GH133
TetragonulaCarbonaria_004905-T1	note	CAZy:GH35
TetragonulaCarbonaria_005049-T1	note	CAZy:GT3
TetragonulaCarbonaria_005329-T1	note	CAZy:GT7
TetragonulaCarbonaria_005803-T1	note	CAZy:GH20
TetragonulaCarbonaria_006126-T1	note	CAZy:GT10
TetragonulaCarbonaria_006162-T1	note	CAZy:GT92
TetragonulaCarbonaria_006207-T1	note	CAZy:CE13
TetragonulaCarbonaria_006528-T1	note	CAZy:GH37
TetragonulaCarbonaria_006532-T1	note	CAZy:GH18
TetragonulaCarbonaria_006532-T1	note	CAZy:CBM14
TetragonulaCarbonaria_006708-T1	note	CAZy:CE10
TetragonulaCarbonaria_006753-T1	note	CAZy:GH47
TetragonulaCarbonaria_007147-T1	note	CAZy:GT31
TetragonulaCarbonaria_007204-T1	note	CAZy:GH18
TetragonulaCarbonaria_007222-T1	note	CAZy:GT14
TetragonulaCarbonaria_007327-T1	note	CAZy:GT98
TetragonulaCarbonaria_007413-T1	note	CAZy:GH56
TetragonulaCarbonaria_007447-T1	note	CAZy:GH18
TetragonulaCarbonaria_007500-T1	note	CAZy:CBM14
TetragonulaCarbonaria_007572-T1	note	CAZy:GH20
TetragonulaCarbonaria_007607-T1	note	CAZy:GT68
TetragonulaCarbonaria_007924-T1	note	CAZy:GT2_Glycos_transf
TetragonulaCarbonaria_009010-T1	note	CAZy:AA1
TetragonulaCarbonaria_009106-T1	note	CAZy:GH37
TetragonulaCarbonaria_009287-T1	note	CAZy:GT31
TetragonulaCarbonaria_009688-T1	note	CAZy:GT2_Chitin_synth
TetragonulaCarbonaria_009723-T1	note	CAZy:GH18
TetragonulaCarbonaria_010024-T1	note	CAZy:GT33
TetragonulaCarbonaria_010327-T1	note	CAZy:GT57
TetragonulaCarbonaria_010584-T1	note	CAZy:AA3
TetragonulaCarbonaria_010585-T1	note	CAZy:AA3
TetragonulaCarbonaria_010586-T1	note	CAZy:AA3
TetragonulaCarbonaria_010587-T1	note	CAZy:AA3
TetragonulaCarbonaria_010588-T1	note	CAZy:AA3
TetragonulaCarbonaria_010589-T1	note	CAZy:AA3
TetragonulaCarbonaria_010590-T1	note	CAZy:AA3
TetragonulaCarbonaria_010591-T1	note	CAZy:AA3
TetragonulaCarbonaria_010593-T1	note	CAZy:AA3
TetragonulaCarbonaria_010594-T1	note	CAZy:AA3
TetragonulaCarbonaria_010594-T1	note	CAZy:AA8
TetragonulaCarbonaria_010596-T1	note	CAZy:AA3
TetragonulaCarbonaria_010597-T1	note	CAZy:AA3
TetragonulaCarbonaria_010598-T1	note	CAZy:AA3
TetragonulaCarbonaria_010599-T1	note	CAZy:AA3
TetragonulaCarbonaria_010601-T1	note	CAZy:AA3
TetragonulaCarbonaria_010629-T1	note	CAZy:GH13
TetragonulaCarbonaria_010630-T1	note	CAZy:GH13
TetragonulaCarbonaria_010631-T1	note	CAZy:GH13
TetragonulaCarbonaria_010665-T1	note	CAZy:AA3
TetragonulaCarbonaria_010666-T1	note	CAZy:AA3
TetragonulaCarbonaria_010674-T1	note	CAZy:AA3
TetragonulaCarbonaria_010674-T1	note	CAZy:AA8
TetragonulaCarbonaria_010680-T1	note	CAZy:AA3
TetragonulaCarbonaria_010687-T1	note	CAZy:AA3
TetragonulaCarbonaria_010692-T1	note	CAZy:AA3
TetragonulaCarbonaria_010697-T1	note	CAZy:AA3
TetragonulaCarbonaria_010740-T1	note	CAZy:GH38
TetragonulaCarbonaria_010759-T1	note	CAZy:CBM39
TetragonulaCarbonaria_010764-T1	note	CAZy:GT10
TetragonulaCarbonaria_011008-T1	note	CAZy:CBM14
TetragonulaCarbonaria_011146-T1	note	CAZy:GH47
TetragonulaCarbonaria_011473-T1	note	CAZy:GT22
TetragonulaCarbonaria_011537-T1	note	CAZy:GT27
TetragonulaCarbonaria_011537-T1	note	CAZy:GT2_Glycos_transf
TetragonulaCarbonaria_011829-T1	note	CAZy:AA1
TetragonulaCarbonaria_011850-T1	note	CAZy:GT2_Glycos_transf
TetragonulaCarbonaria_011884-T1	note	CAZy:GT105
TetragonulaCarbonaria_011897-T1	note	CAZy:GT1
TetragonulaCarbonaria_012217-T1	note	CAZy:GT25
TetragonulaCarbonaria_012286-T1	note	CAZy:CBM47
TetragonulaCarbonaria_012942-T1	note	CAZy:GT54
TetragonulaCarbonaria_013054-T1	note	CAZy:GH85
TetragonulaCarbonaria_013067-T1	note	CAZy:GT92
TetragonulaCarbonaria_013082-T1	note	CAZy:GT10
TetragonulaCarbonaria_013184-T1	note	CAZy:CBM21
TetragonulaCarbonaria_013377-T1	note	CAZy:CE10
TetragonulaCarbonaria_013406-T1	note	CAZy:GH29
TetragonulaCarbonaria_014055-T1	note	CAZy:GT49
TetragonulaCarbonaria_014057-T1	note	CAZy:GH13
TetragonulaCarbonaria_014258-T1	note	CAZy:AA3
TetragonulaCarbonaria_014444-T1	note	CAZy:GT27
TetragonulaCarbonaria_014444-T1	note	CAZy:GT2_Glycos_transf
TetragonulaCarbonaria_014754-T1	note	CAZy:GT27
TetragonulaCarbonaria_014754-T1	note	CAZy:GT2_Glycos_transf
TetragonulaCarbonaria_014792-T1	note	CAZy:GT31
TetragonulaCarbonaria_014829-T1	note	CAZy:GT90
TetragonulaCarbonaria_015184-T1	note	CAZy:GT65
TetragonulaCarbonaria_015274-T1	note	CAZy:GT7
TetragonulaCarbonaria_015489-T1	note	CAZy:CBM14
TetragonulaCarbonaria_015490-T1	note	CAZy:CBM14
TetragonulaCarbonaria_015538-T1	note	CAZy:AA1
TetragonulaCarbonaria_015557-T1	note	CAZy:CBM14
TetragonulaCarbonaria_015559-T1	note	CAZy:CBM14
TetragonulaCarbonaria_015560-T1	note	CAZy:CBM14
TetragonulaCarbonaria_015881-T1	note	CAZy:AA1
TetragonulaCarbonaria_016060-T1	note	CAZy:GT39
TetragonulaCarbonaria_016102-T1	note	CAZy:GH47
TetragonulaCarbonaria_016683-T1	note	CAZy:AA3
TetragonulaCarbonaria_016686-T1	note	CAZy:AA3
TetragonulaCarbonaria_016713-T1	note	CAZy:AA3
TetragonulaCarbonaria_017001-T1	note	CAZy:GT31
TetragonulaCarbonaria_017035-T1	note	CAZy:CE10
TetragonulaCarbonaria_017391-T1	note	CAZy:GT23
TetragonulaCarbonaria_017475-T1	note	CAZy:GT47
TetragonulaCarbonaria_017559-T1	note	CAZy:GT64
TetragonulaCarbonaria_017559-T1	note	CAZy:GT47
TetragonulaCarbonaria_017983-T1	note	CAZy:GT43
TetragonulaCarbonaria_018055-T1	note	CAZy:GT90
TetragonulaCarbonaria_018474-T1	note	CAZy:GT39
TetragonulaCarbonaria_018502-T1	note	CAZy:GH13
TetragonulaCarbonaria_018503-T1	note	CAZy:GH13
TetragonulaCarbonaria_018528-T1	note	CAZy:AA15
TetragonulaCarbonaria_018761-T1	note	CAZy:GT66
TetragonulaCarbonaria_018790-T1	note	CAZy:GH2
TetragonulaCarbonaria_018870-T1	note	CAZy:GT27
TetragonulaCarbonaria_018870-T1	note	CAZy:GT2_Glycos_transf
TetragonulaCarbonaria_018889-T1	note	CAZy:GH18
TetragonulaCarbonaria_019100-T1	note	CAZy:GH18
TetragonulaCarbonaria_019294-T1	note	CAZy:GT22
TetragonulaCarbonaria_019648-T1	note	CAZy:AA3
TetragonulaCarbonaria_019648-T1	note	CAZy:AA8
TetragonulaCarbonaria_019649-T1	note	CAZy:AA3
TetragonulaCarbonaria_019649-T1	note	CAZy:AA8
TetragonulaCarbonaria_019731-T1	note	CAZy:GT64
TetragonulaCarbonaria_019731-T1	note	CAZy:GT47
TetragonulaCarbonaria_019798-T1	note	CAZy:GT10
TetragonulaCarbonaria_020079-T1	note	CAZy:AA10
TetragonulaCarbonaria_020266-T1	note	CAZy:GT31
TetragonulaCarbonaria_020432-T1	note	CAZy:CBM14
TetragonulaCarbonaria_020493-T1	note	CAZy:GH22
TetragonulaCarbonaria_020494-T1	note	CAZy:GT31
TetragonulaCarbonaria_020494-T1	note	CAZy:GT7
TetragonulaCarbonaria_020751-T1	note	CAZy:GT61
TetragonulaCarbonaria_020985-T1	note	CAZy:GT27
TetragonulaCarbonaria_020985-T1	note	CAZy:GT2_Glycos_transf
TetragonulaCarbonaria_020989-T1	note	CAZy:GH13
TetragonulaCarbonaria_021410-T1	note	CAZy:GT1
TetragonulaCarbonaria_021550-T1	note	CAZy:GT16
TetragonulaCarbonaria_021583-T1	note	CAZy:CBM14
TetragonulaCarbonaria_021606-T1	note	CAZy:AA3
TetragonulaCarbonaria_021606-T1	note	CAZy:AA8
TetragonulaCarbonaria_021723-T1	note	CAZy:GH79
TetragonulaCarbonaria_021802-T1	note	CAZy:GT11
TetragonulaCarbonaria_021852-T1	note	CAZy:GH79
TetragonulaCarbonaria_022124-T1	note	CAZy:CBM21
TetragonulaCarbonaria_022172-T1	note	CAZy:GH18
TetragonulaCarbonaria_022172-T1	note	CAZy:CBM14
TetragonulaCarbonaria_022176-T1	note	CAZy:GT66
TetragonulaCarbonaria_022353-T1	note	CAZy:GT21
TetragonulaCarbonaria_022353-T1	note	CAZy:GT2_Glyco_tranf_2
TetragonulaCarbonaria_022373-T1	note	CAZy:GT59
TetragonulaCarbonaria_022466-T1	note	CAZy:GH18
TetragonulaCarbonaria_022595-T1	note	CAZy:AA3
TetragonulaCarbonaria_022597-T1	note	CAZy:AA3
TetragonulaCarbonaria_022764-T1	note	CAZy:AA15
TetragonulaCarbonaria_022803-T1	note	CAZy:CE9
TetragonulaCarbonaria_022887-T1	note	CAZy:GH30
TetragonulaCarbonaria_022889-T1	note	CAZy:GH30
TetragonulaCarbonaria_022890-T1	note	CAZy:GH30
TetragonulaCarbonaria_022925-T1	note	CAZy:GH18
TetragonulaCarbonaria_022997-T1	note	CAZy:GH9
TetragonulaCarbonaria_022999-T1	note	CAZy:AA3
TetragonulaCarbonaria_022999-T1	note	CAZy:AA8
TetragonulaCarbonaria_023167-T1	note	CAZy:GH13
TetragonulaCarbonaria_023168-T1	note	CAZy:GH13
TetragonulaCarbonaria_023169-T1	note	CAZy:GH13
TetragonulaCarbonaria_023170-T1	note	CAZy:GH13
TetragonulaCarbonaria_023282-T1	note	CAZy:GT27
TetragonulaCarbonaria_023282-T1	note	CAZy:GT2_Glycos_transf
TetragonulaCarbonaria_023330-T1	note	CAZy:GH13
TetragonulaCarbonaria_023331-T1	note	CAZy:GH1
TetragonulaCarbonaria_023331-T1	note	CAZy:GH5
TetragonulaCarbonaria_023334-T1	note	CAZy:GT1
TetragonulaCarbonaria_023391-T1	note	CAZy:GT49
TetragonulaCarbonaria_023663-T1	note	CAZy:GT20
TetragonulaCarbonaria_023799-T1	note	CAZy:AA3
TetragonulaCarbonaria_023799-T1	note	CAZy:AA8
TetragonulaCarbonaria_023995-T1	note	CAZy:GT49
TetragonulaCarbonaria_023995-T1	note	CAZy:GT8
