# Supplementary material for: Prevalent bee venom genes evolved before the aculeate stinger and eusociality
Source: BMC Biol. 2023 Oct 23;21:229. doi: 10.1186/s12915-023-01656-5 (PMC10591384; doi:10.1186/s12915-023-01656-5)
Supplement: Supplementary file 39 — Additional file 39. Genome annotation of Tetragonula carbonaria. [file 12915_2023_1656_MOESM39_ESM.zip › Tetragonula_carbonaria.annotation.funannotate.with.RNAseq.Oct2020/annotations/annotations.pfam.txt]

TetragonulaCarbonaria_008443-T1	db_xref	PFAM:PF02949
TetragonulaCarbonaria_008446-T1	db_xref	PFAM:PF02949
TetragonulaCarbonaria_008412-T1	db_xref	PFAM:PF02949
TetragonulaCarbonaria_008449-T1	db_xref	PFAM:PF02949
TetragonulaCarbonaria_008451-T1	db_xref	PFAM:PF02949
TetragonulaCarbonaria_008436-T1	db_xref	PFAM:PF02949
TetragonulaCarbonaria_008416-T1	db_xref	PFAM:PF02949
TetragonulaCarbonaria_008447-T1	db_xref	PFAM:PF02949
TetragonulaCarbonaria_008452-T1	db_xref	PFAM:PF02949
TetragonulaCarbonaria_008422-T1	db_xref	PFAM:PF02949
TetragonulaCarbonaria_008437-T1	db_xref	PFAM:PF02949
TetragonulaCarbonaria_008425-T1	db_xref	PFAM:PF02949
TetragonulaCarbonaria_008426-T1	db_xref	PFAM:PF02949
TetragonulaCarbonaria_008445-T1	db_xref	PFAM:PF02949
TetragonulaCarbonaria_008454-T1	db_xref	PFAM:PF02949
TetragonulaCarbonaria_008420-T1	db_xref	PFAM:PF02949
TetragonulaCarbonaria_008448-T1	db_xref	PFAM:PF02949
TetragonulaCarbonaria_008410-T1	db_xref	PFAM:PF02949
TetragonulaCarbonaria_008433-T1	db_xref	PFAM:PF02949
TetragonulaCarbonaria_008450-T1	db_xref	PFAM:PF02949
TetragonulaCarbonaria_008427-T1	db_xref	PFAM:PF02949
TetragonulaCarbonaria_008431-T1	db_xref	PFAM:PF02949
TetragonulaCarbonaria_008424-T1	db_xref	PFAM:PF02949
TetragonulaCarbonaria_008440-T1	db_xref	PFAM:PF02949
TetragonulaCarbonaria_008413-T1	db_xref	PFAM:PF02949
TetragonulaCarbonaria_008453-T1	db_xref	PFAM:PF02949
TetragonulaCarbonaria_008421-T1	db_xref	PFAM:PF02949
TetragonulaCarbonaria_008439-T1	db_xref	PFAM:PF02949
TetragonulaCarbonaria_008438-T1	db_xref	PFAM:PF02949
TetragonulaCarbonaria_008417-T1	db_xref	PFAM:PF02949
TetragonulaCarbonaria_008411-T1	db_xref	PFAM:PF02949
TetragonulaCarbonaria_008409-T1	db_xref	PFAM:PF02949
TetragonulaCarbonaria_008432-T1	db_xref	PFAM:PF02949
TetragonulaCarbonaria_008418-T1	db_xref	PFAM:PF02949
TetragonulaCarbonaria_008429-T1	db_xref	PFAM:PF02949
TetragonulaCarbonaria_008428-T1	db_xref	PFAM:PF02949
TetragonulaCarbonaria_008423-T1	db_xref	PFAM:PF02949
TetragonulaCarbonaria_008414-T1	db_xref	PFAM:PF02949
TetragonulaCarbonaria_008415-T1	db_xref	PFAM:PF02949
TetragonulaCarbonaria_008442-T1	db_xref	PFAM:PF02949
TetragonulaCarbonaria_008434-T1	db_xref	PFAM:PF02949
TetragonulaCarbonaria_008443-T1	db_xref	PFAM:PF08395
TetragonulaCarbonaria_008427-T1	db_xref	PFAM:PF08395
TetragonulaCarbonaria_008440-T1	db_xref	PFAM:PF08395
TetragonulaCarbonaria_008828-T1	db_xref	PFAM:PF00004
TetragonulaCarbonaria_008828-T1	db_xref	PFAM:PF07724
TetragonulaCarbonaria_008828-T1	db_xref	PFAM:PF07728
TetragonulaCarbonaria_008594-T1	db_xref	PFAM:PF00561
TetragonulaCarbonaria_008594-T1	db_xref	PFAM:PF12697
TetragonulaCarbonaria_009040-T1	db_xref	PFAM:PF00583
TetragonulaCarbonaria_009040-T1	db_xref	PFAM:PF13673
TetragonulaCarbonaria_009040-T1	db_xref	PFAM:PF13880
TetragonulaCarbonaria_009040-T1	db_xref	PFAM:PF13508
TetragonulaCarbonaria_008851-T2	db_xref	PFAM:PF01602
TetragonulaCarbonaria_008851-T1	db_xref	PFAM:PF01602
TetragonulaCarbonaria_009065-T1	db_xref	PFAM:PF00928
TetragonulaCarbonaria_009041-T1	db_xref	PFAM:PF00248
TetragonulaCarbonaria_008851-T2	db_xref	PFAM:PF02883
TetragonulaCarbonaria_008851-T1	db_xref	PFAM:PF02883
TetragonulaCarbonaria_008799-T1	db_xref	PFAM:PF01979
TetragonulaCarbonaria_008464-T1	db_xref	PFAM:PF01979
TetragonulaCarbonaria_008596-T1	db_xref	PFAM:PF12894
TetragonulaCarbonaria_008490-T1	db_xref	PFAM:PF12894
TetragonulaCarbonaria_009061-T1	db_xref	PFAM:PF00023
TetragonulaCarbonaria_009060-T1	db_xref	PFAM:PF00023
TetragonulaCarbonaria_009078-T1	db_xref	PFAM:PF00023
TetragonulaCarbonaria_008483-T1	db_xref	PFAM:PF00023
TetragonulaCarbonaria_008828-T1	db_xref	PFAM:PF00023
TetragonulaCarbonaria_009064-T1	db_xref	PFAM:PF00023
TetragonulaCarbonaria_009060-T1	db_xref	PFAM:PF12796
TetragonulaCarbonaria_009061-T1	db_xref	PFAM:PF12796
TetragonulaCarbonaria_009064-T1	db_xref	PFAM:PF12796
TetragonulaCarbonaria_008483-T1	db_xref	PFAM:PF12796
TetragonulaCarbonaria_009078-T1	db_xref	PFAM:PF12796
TetragonulaCarbonaria_008828-T1	db_xref	PFAM:PF12796
TetragonulaCarbonaria_009060-T1	db_xref	PFAM:PF13606
TetragonulaCarbonaria_009061-T1	db_xref	PFAM:PF13606
TetragonulaCarbonaria_008483-T1	db_xref	PFAM:PF13606
TetragonulaCarbonaria_009064-T1	db_xref	PFAM:PF13606
TetragonulaCarbonaria_008828-T1	db_xref	PFAM:PF13606
TetragonulaCarbonaria_009078-T1	db_xref	PFAM:PF13606
TetragonulaCarbonaria_009061-T1	db_xref	PFAM:PF13637
TetragonulaCarbonaria_009060-T1	db_xref	PFAM:PF13637
TetragonulaCarbonaria_008483-T1	db_xref	PFAM:PF13637
TetragonulaCarbonaria_009078-T1	db_xref	PFAM:PF13637
TetragonulaCarbonaria_009064-T1	db_xref	PFAM:PF13637
TetragonulaCarbonaria_008828-T1	db_xref	PFAM:PF13637
TetragonulaCarbonaria_009060-T1	db_xref	PFAM:PF13857
TetragonulaCarbonaria_008483-T1	db_xref	PFAM:PF13857
TetragonulaCarbonaria_009061-T1	db_xref	PFAM:PF13857
TetragonulaCarbonaria_009064-T1	db_xref	PFAM:PF13857
TetragonulaCarbonaria_009078-T1	db_xref	PFAM:PF13857
TetragonulaCarbonaria_008828-T1	db_xref	PFAM:PF13857
TetragonulaCarbonaria_008493-T1	db_xref	PFAM:PF00025
TetragonulaCarbonaria_008467-T1	db_xref	PFAM:PF01388
TetragonulaCarbonaria_008631-T1	db_xref	PFAM:PF02991
TetragonulaCarbonaria_009070-T1	db_xref	PFAM:PF03029
TetragonulaCarbonaria_008851-T2	db_xref	PFAM:PF09066
TetragonulaCarbonaria_008851-T1	db_xref	PFAM:PF09066
TetragonulaCarbonaria_009072-T1	db_xref	PFAM:PF07162
TetragonulaCarbonaria_008802-T1	db_xref	PFAM:PF14779
TetragonulaCarbonaria_008484-T1	db_xref	PFAM:PF04427
TetragonulaCarbonaria_008599-T1	db_xref	PFAM:PF03097
TetragonulaCarbonaria_008495-T1	db_xref	PFAM:PF03909
TetragonulaCarbonaria_009073-T2	db_xref	PFAM:PF00130
TetragonulaCarbonaria_009073-T1	db_xref	PFAM:PF00130
TetragonulaCarbonaria_008850-T1	db_xref	PFAM:PF00130
TetragonulaCarbonaria_008829-T1	db_xref	PFAM:PF00168
TetragonulaCarbonaria_008838-T1	db_xref	PFAM:PF00168
TetragonulaCarbonaria_008680-T1	db_xref	PFAM:PF15335
TetragonulaCarbonaria_008472-T1	db_xref	PFAM:PF11971
TetragonulaCarbonaria_008601-T1	db_xref	PFAM:PF01302
TetragonulaCarbonaria_008497-T1	db_xref	PFAM:PF00619
TetragonulaCarbonaria_008824-T1	db_xref	PFAM:PF02045
TetragonulaCarbonaria_008610-T1	db_xref	PFAM:PF08564
TetragonulaCarbonaria_008610-T1	db_xref	PFAM:PF08565
TetragonulaCarbonaria_008610-T1	db_xref	PFAM:PF03234
TetragonulaCarbonaria_008609-T1	db_xref	PFAM:PF18375
TetragonulaCarbonaria_008472-T1	db_xref	PFAM:PF00307
TetragonulaCarbonaria_008848-T1	db_xref	PFAM:PF12770
TetragonulaCarbonaria_008609-T2	db_xref	PFAM:PF00385
TetragonulaCarbonaria_008609-T1	db_xref	PFAM:PF00385
TetragonulaCarbonaria_009065-T1	db_xref	PFAM:PF01217
TetragonulaCarbonaria_008828-T1	db_xref	PFAM:PF10431
TetragonulaCarbonaria_008853-T1	db_xref	PFAM:PF02617
TetragonulaCarbonaria_008851-T1	db_xref	PFAM:PF12717
TetragonulaCarbonaria_008851-T2	db_xref	PFAM:PF12717
TetragonulaCarbonaria_008459-T1	db_xref	PFAM:PF00780
TetragonulaCarbonaria_008490-T1	db_xref	PFAM:PF04053
TetragonulaCarbonaria_008490-T1	db_xref	PFAM:PF06957
TetragonulaCarbonaria_009010-T1	db_xref	PFAM:PF00394
TetragonulaCarbonaria_009010-T1	db_xref	PFAM:PF07731
TetragonulaCarbonaria_009010-T1	db_xref	PFAM:PF07732
TetragonulaCarbonaria_008854-T1	db_xref	PFAM:PF00134
TetragonulaCarbonaria_009079-T1	db_xref	PFAM:PF00781
TetragonulaCarbonaria_009063-T1	db_xref	PFAM:PF05746
TetragonulaCarbonaria_008602-T1	db_xref	PFAM:PF06733
TetragonulaCarbonaria_008850-T1	db_xref	PFAM:PF02141
TetragonulaCarbonaria_008800-T1	db_xref	PFAM:PF08385
TetragonulaCarbonaria_008553-T1	db_xref	PFAM:PF07841
TetragonulaCarbonaria_008734-T1	db_xref	PFAM:PF07039
TetragonulaCarbonaria_009072-T1	db_xref	PFAM:PF07773
TetragonulaCarbonaria_008578-T1	db_xref	PFAM:PF10154
TetragonulaCarbonaria_008461-T1	db_xref	PFAM:PF10239
TetragonulaCarbonaria_008805-T1	db_xref	PFAM:PF11938
TetragonulaCarbonaria_008801-T1	db_xref	PFAM:PF12036
TetragonulaCarbonaria_009071-T1	db_xref	PFAM:PF06159
TetragonulaCarbonaria_008839-T1	db_xref	PFAM:PF04157
TetragonulaCarbonaria_008795-T1	db_xref	PFAM:PF00812
TetragonulaCarbonaria_008603-T1	db_xref	PFAM:PF01269
TetragonulaCarbonaria_009059-T1	db_xref	PFAM:PF00041
TetragonulaCarbonaria_008806-T1	db_xref	PFAM:PF13865
TetragonulaCarbonaria_008643-T1	db_xref	PFAM:PF02781
TetragonulaCarbonaria_008643-T2	db_xref	PFAM:PF02781
TetragonulaCarbonaria_008643-T2	db_xref	PFAM:PF00479
TetragonulaCarbonaria_008643-T1	db_xref	PFAM:PF00479
TetragonulaCarbonaria_009068-T1	db_xref	PFAM:PF07842
TetragonulaCarbonaria_008600-T1	db_xref	PFAM:PF00903
TetragonulaCarbonaria_008850-T1	db_xref	PFAM:PF02893
TetragonulaCarbonaria_008607-T1	db_xref	PFAM:PF01227
TetragonulaCarbonaria_008602-T1	db_xref	PFAM:PF06777
TetragonulaCarbonaria_008609-T2	db_xref	PFAM:PF11496
TetragonulaCarbonaria_008609-T1	db_xref	PFAM:PF11496
TetragonulaCarbonaria_008851-T2	db_xref	PFAM:PF13646
TetragonulaCarbonaria_008851-T1	db_xref	PFAM:PF13646
TetragonulaCarbonaria_008609-T2	db_xref	PFAM:PF00271
TetragonulaCarbonaria_008609-T1	db_xref	PFAM:PF00271
TetragonulaCarbonaria_008602-T1	db_xref	PFAM:PF13307
TetragonulaCarbonaria_008840-T1	db_xref	PFAM:PF00505
TetragonulaCarbonaria_008840-T1	db_xref	PFAM:PF09011
TetragonulaCarbonaria_008581-T1	db_xref	PFAM:PF05920
TetragonulaCarbonaria_008581-T1	db_xref	PFAM:PF00046
TetragonulaCarbonaria_008628-T1	db_xref	PFAM:PF00104
TetragonulaCarbonaria_008404-T1	db_xref	PFAM:PF00011
TetragonulaCarbonaria_008827-T1	db_xref	PFAM:PF00012
TetragonulaCarbonaria_008429-T1	db_xref	PFAM:PF17906
TetragonulaCarbonaria_008594-T1	db_xref	PFAM:PF12146
TetragonulaCarbonaria_008618-T1	db_xref	PFAM:PF07679
TetragonulaCarbonaria_009052-T1	db_xref	PFAM:PF07679
TetragonulaCarbonaria_008616-T1	db_xref	PFAM:PF07679
TetragonulaCarbonaria_009052-T1	db_xref	PFAM:PF00047
TetragonulaCarbonaria_008616-T1	db_xref	PFAM:PF00047
TetragonulaCarbonaria_008618-T1	db_xref	PFAM:PF00047
TetragonulaCarbonaria_008618-T1	db_xref	PFAM:PF13895
TetragonulaCarbonaria_008618-T1	db_xref	PFAM:PF13927
TetragonulaCarbonaria_009052-T1	db_xref	PFAM:PF13927
TetragonulaCarbonaria_008616-T1	db_xref	PFAM:PF13927
TetragonulaCarbonaria_008456-T1	db_xref	PFAM:PF00817
TetragonulaCarbonaria_008456-T1	db_xref	PFAM:PF11799
TetragonulaCarbonaria_008649-T1	db_xref	PFAM:PF08709
TetragonulaCarbonaria_008650-T1	db_xref	PFAM:PF00520
TetragonulaCarbonaria_009061-T1	db_xref	PFAM:PF00520
TetragonulaCarbonaria_009060-T1	db_xref	PFAM:PF00520
TetragonulaCarbonaria_008467-T1	db_xref	PFAM:PF02373
TetragonulaCarbonaria_008467-T1	db_xref	PFAM:PF02375
TetragonulaCarbonaria_008491-T1	db_xref	PFAM:PF01344
TetragonulaCarbonaria_008491-T1	db_xref	PFAM:PF13418
TetragonulaCarbonaria_009039-T1	db_xref	PFAM:PF00013
TetragonulaCarbonaria_008494-T1	db_xref	PFAM:PF00225
TetragonulaCarbonaria_008482-T1	db_xref	PFAM:PF12075
TetragonulaCarbonaria_008825-T1	db_xref	PFAM:PF15454
TetragonulaCarbonaria_008460-T1	db_xref	PFAM:PF14695
TetragonulaCarbonaria_008460-T1	db_xref	PFAM:PF14694
TetragonulaCarbonaria_008856-T1	db_xref	PFAM:PF00151
TetragonulaCarbonaria_008797-T1	db_xref	PFAM:PF01451
TetragonulaCarbonaria_008798-T1	db_xref	PFAM:PF01451
TetragonulaCarbonaria_008579-T1	db_xref	PFAM:PF00560
TetragonulaCarbonaria_008617-T1	db_xref	PFAM:PF13306
TetragonulaCarbonaria_008400-T1	db_xref	PFAM:PF13516
TetragonulaCarbonaria_008579-T1	db_xref	PFAM:PF13516
TetragonulaCarbonaria_008617-T1	db_xref	PFAM:PF13855
TetragonulaCarbonaria_008579-T1	db_xref	PFAM:PF13855
TetragonulaCarbonaria_008597-T1	db_xref	PFAM:PF02064
TetragonulaCarbonaria_008682-T1	db_xref	PFAM:PF15868
TetragonulaCarbonaria_008596-T1	db_xref	PFAM:PF12341
TetragonulaCarbonaria_008595-T1	db_xref	PFAM:PF07690
TetragonulaCarbonaria_008494-T1	db_xref	PFAM:PF16796
TetragonulaCarbonaria_008645-T1	db_xref	PFAM:PF06664
TetragonulaCarbonaria_008406-T1	db_xref	PFAM:PF00230
TetragonulaCarbonaria_008649-T1	db_xref	PFAM:PF02815
TetragonulaCarbonaria_008847-T1	db_xref	PFAM:PF00153
TetragonulaCarbonaria_008496-T1	db_xref	PFAM:PF03650
TetragonulaCarbonaria_008827-T1	db_xref	PFAM:PF06723
TetragonulaCarbonaria_009077-T1	db_xref	PFAM:PF18699
TetragonulaCarbonaria_008850-T1	db_xref	PFAM:PF06602
TetragonulaCarbonaria_008644-T1	db_xref	PFAM:PF07923
TetragonulaCarbonaria_008647-T1	db_xref	PFAM:PF07993
TetragonulaCarbonaria_008497-T1	db_xref	PFAM:PF00931
TetragonulaCarbonaria_009007-T1	db_xref	PFAM:PF00293
TetragonulaCarbonaria_009069-T1	db_xref	PFAM:PF10178
TetragonulaCarbonaria_008402-T1	db_xref	PFAM:PF00989
TetragonulaCarbonaria_008402-T1	db_xref	PFAM:PF13426
TetragonulaCarbonaria_008402-T1	db_xref	PFAM:PF00233
TetragonulaCarbonaria_009073-T2	db_xref	PFAM:PF00595
TetragonulaCarbonaria_009073-T1	db_xref	PFAM:PF00595
TetragonulaCarbonaria_009073-T1	db_xref	PFAM:PF13180
TetragonulaCarbonaria_009073-T2	db_xref	PFAM:PF13180
TetragonulaCarbonaria_009073-T2	db_xref	PFAM:PF17820
TetragonulaCarbonaria_009073-T1	db_xref	PFAM:PF17820
TetragonulaCarbonaria_008458-T1	db_xref	PFAM:PF05903
TetragonulaCarbonaria_009006-T1	db_xref	PFAM:PF02163
TetragonulaCarbonaria_008809-T1	db_xref	PFAM:PF05648
TetragonulaCarbonaria_008850-T1	db_xref	PFAM:PF00169
TetragonulaCarbonaria_008467-T1	db_xref	PFAM:PF00628
TetragonulaCarbonaria_009073-T1	db_xref	PFAM:PF17838
TetragonulaCarbonaria_008626-T1	db_xref	PFAM:PF00069
TetragonulaCarbonaria_008633-T1	db_xref	PFAM:PF00069
TetragonulaCarbonaria_009059-T1	db_xref	PFAM:PF00069
TetragonulaCarbonaria_009058-T1	db_xref	PFAM:PF00069
TetragonulaCarbonaria_008636-T1	db_xref	PFAM:PF00069
TetragonulaCarbonaria_009059-T1	db_xref	PFAM:PF07714
TetragonulaCarbonaria_008626-T1	db_xref	PFAM:PF07714
TetragonulaCarbonaria_008633-T1	db_xref	PFAM:PF07714
TetragonulaCarbonaria_008467-T1	db_xref	PFAM:PF08429
TetragonulaCarbonaria_008598-T1	db_xref	PFAM:PF01379
TetragonulaCarbonaria_008598-T1	db_xref	PFAM:PF03900
TetragonulaCarbonaria_008841-T1	db_xref	PFAM:PF17832
TetragonulaCarbonaria_008844-T1	db_xref	PFAM:PF01920
TetragonulaCarbonaria_008853-T1	db_xref	PFAM:PF18995
TetragonulaCarbonaria_008465-T1	db_xref	PFAM:PF08416
TetragonulaCarbonaria_008849-T1	db_xref	PFAM:PF01981
TetragonulaCarbonaria_009059-T1	db_xref	PFAM:PF18861
TetragonulaCarbonaria_008841-T1	db_xref	PFAM:PF01472
TetragonulaCarbonaria_009056-T1	db_xref	PFAM:PF01480
TetragonulaCarbonaria_008493-T1	db_xref	PFAM:PF00071
TetragonulaCarbonaria_008609-T2	db_xref	PFAM:PF04851
TetragonulaCarbonaria_008609-T1	db_xref	PFAM:PF04851
TetragonulaCarbonaria_008602-T1	db_xref	PFAM:PF04851
TetragonulaCarbonaria_009073-T2	db_xref	PFAM:PF00615
TetragonulaCarbonaria_009073-T1	db_xref	PFAM:PF00615
TetragonulaCarbonaria_009073-T2	db_xref	PFAM:PF09128
TetragonulaCarbonaria_009073-T1	db_xref	PFAM:PF09128
TetragonulaCarbonaria_008816-T1	db_xref	PFAM:PF00620
TetragonulaCarbonaria_009073-T1	db_xref	PFAM:PF00621
TetragonulaCarbonaria_009076-T1	db_xref	PFAM:PF00572
TetragonulaCarbonaria_009080-T1	db_xref	PFAM:PF17135
TetragonulaCarbonaria_008852-T1	db_xref	PFAM:PF01667
TetragonulaCarbonaria_009062-T1	db_xref	PFAM:PF00380
TetragonulaCarbonaria_008650-T1	db_xref	PFAM:PF08454
TetragonulaCarbonaria_008493-T1	db_xref	PFAM:PF08477
TetragonulaCarbonaria_008618-T1	db_xref	PFAM:PF00076
TetragonulaCarbonaria_008806-T1	db_xref	PFAM:PF00076
TetragonulaCarbonaria_008649-T1	db_xref	PFAM:PF01365
TetragonulaCarbonaria_008608-T1	db_xref	PFAM:PF03435
TetragonulaCarbonaria_008465-T1	db_xref	PFAM:PF18016
TetragonulaCarbonaria_008396-T1	db_xref	PFAM:PF04790
TetragonulaCarbonaria_008850-T1	db_xref	PFAM:PF12335
TetragonulaCarbonaria_008478-T1	db_xref	PFAM:PF08313
TetragonulaCarbonaria_008465-T1	db_xref	PFAM:PF00018
TetragonulaCarbonaria_008828-T1	db_xref	PFAM:PF00158
TetragonulaCarbonaria_008581-T1	db_xref	PFAM:PF16878
TetragonulaCarbonaria_008609-T2	db_xref	PFAM:PF00176
TetragonulaCarbonaria_008609-T1	db_xref	PFAM:PF00176
TetragonulaCarbonaria_008949-T1	db_xref	PFAM:PF03357
TetragonulaCarbonaria_008494-T1	db_xref	PFAM:PF08616
TetragonulaCarbonaria_008455-T1	db_xref	PFAM:PF14649
TetragonulaCarbonaria_009066-T1	db_xref	PFAM:PF10263
TetragonulaCarbonaria_008647-T1	db_xref	PFAM:PF03015
TetragonulaCarbonaria_008804-T1	db_xref	PFAM:PF12349
TetragonulaCarbonaria_008845-T1	db_xref	PFAM:PF06638
TetragonulaCarbonaria_008595-T1	db_xref	PFAM:PF00083
TetragonulaCarbonaria_009005-T1	db_xref	PFAM:PF02751
TetragonulaCarbonaria_009005-T1	db_xref	PFAM:PF02268
TetragonulaCarbonaria_009037-T1	db_xref	PFAM:PF03299
TetragonulaCarbonaria_008577-T1	db_xref	PFAM:PF00899
TetragonulaCarbonaria_008462-T1	db_xref	PFAM:PF07810
TetragonulaCarbonaria_009009-T1	db_xref	PFAM:PF10271
TetragonulaCarbonaria_008821-T1	db_xref	PFAM:PF02819
TetragonulaCarbonaria_008848-T1	db_xref	PFAM:PF13374
TetragonulaCarbonaria_008848-T1	db_xref	PFAM:PF13424
TetragonulaCarbonaria_008848-T1	db_xref	PFAM:PF13176
TetragonulaCarbonaria_008848-T1	db_xref	PFAM:PF13181
TetragonulaCarbonaria_008803-T1	db_xref	PFAM:PF06886
TetragonulaCarbonaria_009063-T1	db_xref	PFAM:PF00750
TetragonulaCarbonaria_009011-T1	db_xref	PFAM:PF00089
TetragonulaCarbonaria_008466-T1	db_xref	PFAM:PF02939
TetragonulaCarbonaria_008850-T1	db_xref	PFAM:PF03456
TetragonulaCarbonaria_008485-T1	db_xref	PFAM:PF01170
TetragonulaCarbonaria_008646-T1	db_xref	PFAM:PF00179
TetragonulaCarbonaria_008807-T1	db_xref	PFAM:PF00179
TetragonulaCarbonaria_009067-T1	db_xref	PFAM:PF01347
TetragonulaCarbonaria_008826-T1	db_xref	PFAM:PF09446
TetragonulaCarbonaria_008839-T1	db_xref	PFAM:PF11605
TetragonulaCarbonaria_008490-T1	db_xref	PFAM:PF00400
TetragonulaCarbonaria_008596-T1	db_xref	PFAM:PF00400
TetragonulaCarbonaria_008843-T1	db_xref	PFAM:PF00400
TetragonulaCarbonaria_009059-T1	db_xref	PFAM:PF01822
TetragonulaCarbonaria_008625-T1	db_xref	PFAM:PF03853
TetragonulaCarbonaria_009008-T1	db_xref	PFAM:PF00096
TetragonulaCarbonaria_008951-T1	db_xref	PFAM:PF01530
TetragonulaCarbonaria_008628-T1	db_xref	PFAM:PF00105
TetragonulaCarbonaria_008467-T1	db_xref	PFAM:PF02928
TetragonulaCarbonaria_009008-T1	db_xref	PFAM:PF12874
TetragonulaCarbonaria_008853-T1	db_xref	PFAM:PF02207
TetragonulaCarbonaria_008456-T1	db_xref	PFAM:PF18439
TetragonulaCarbonaria_005789-T1	db_xref	PFAM:PF00001
TetragonulaCarbonaria_006287-T1	db_xref	PFAM:PF00001
TetragonulaCarbonaria_005682-T1	db_xref	PFAM:PF00001
TetragonulaCarbonaria_005710-T1	db_xref	PFAM:PF00001
TetragonulaCarbonaria_006001-T1	db_xref	PFAM:PF00002
TetragonulaCarbonaria_005681-T1	db_xref	PFAM:PF02949
TetragonulaCarbonaria_006287-T1	db_xref	PFAM:PF10323
TetragonulaCarbonaria_005710-T1	db_xref	PFAM:PF10328
TetragonulaCarbonaria_006105-T1	db_xref	PFAM:PF00004
TetragonulaCarbonaria_005705-T1	db_xref	PFAM:PF13207
TetragonulaCarbonaria_005976-T1	db_xref	PFAM:PF13238
TetragonulaCarbonaria_006105-T1	db_xref	PFAM:PF07724
TetragonulaCarbonaria_006105-T1	db_xref	PFAM:PF17862
TetragonulaCarbonaria_005784-T1	db_xref	PFAM:PF00696
TetragonulaCarbonaria_006150-T1	db_xref	PFAM:PF12697
TetragonulaCarbonaria_006096-T1	db_xref	PFAM:PF12697
TetragonulaCarbonaria_006109-T1	db_xref	PFAM:PF00022
TetragonulaCarbonaria_005867-T1	db_xref	PFAM:PF00022
TetragonulaCarbonaria_005755-T1	db_xref	PFAM:PF00708
TetragonulaCarbonaria_005708-T1	db_xref	PFAM:PF05986
TetragonulaCarbonaria_006240-T1	db_xref	PFAM:PF13602
TetragonulaCarbonaria_005705-T1	db_xref	PFAM:PF00406
TetragonulaCarbonaria_005784-T1	db_xref	PFAM:PF00171
TetragonulaCarbonaria_005997-T1	db_xref	PFAM:PF00596
TetragonulaCarbonaria_006100-T1	db_xref	PFAM:PF00501
TetragonulaCarbonaria_006175-T1	db_xref	PFAM:PF01094
TetragonulaCarbonaria_006201-T1	db_xref	PFAM:PF01094
TetragonulaCarbonaria_006268-T1	db_xref	PFAM:PF00023
TetragonulaCarbonaria_006000-T1	db_xref	PFAM:PF00023
TetragonulaCarbonaria_006000-T1	db_xref	PFAM:PF12796
TetragonulaCarbonaria_006268-T1	db_xref	PFAM:PF12796
TetragonulaCarbonaria_006000-T1	db_xref	PFAM:PF13606
TetragonulaCarbonaria_006268-T1	db_xref	PFAM:PF13606
TetragonulaCarbonaria_006000-T1	db_xref	PFAM:PF13637
TetragonulaCarbonaria_006268-T1	db_xref	PFAM:PF13637
TetragonulaCarbonaria_006268-T1	db_xref	PFAM:PF13857
TetragonulaCarbonaria_006000-T1	db_xref	PFAM:PF13857
TetragonulaCarbonaria_006242-T1	db_xref	PFAM:PF07651
TetragonulaCarbonaria_005868-T1	db_xref	PFAM:PF00025
TetragonulaCarbonaria_005804-T1	db_xref	PFAM:PF00025
TetragonulaCarbonaria_006243-T1	db_xref	PFAM:PF00025
TetragonulaCarbonaria_005955-T1	db_xref	PFAM:PF00858
TetragonulaCarbonaria_006239-T1	db_xref	PFAM:PF03114
TetragonulaCarbonaria_005801-T1	db_xref	PFAM:PF13862
TetragonulaCarbonaria_006270-T1	db_xref	PFAM:PF07576
TetragonulaCarbonaria_005609-T1	db_xref	PFAM:PF00533
TetragonulaCarbonaria_005614-T1	db_xref	PFAM:PF00439
TetragonulaCarbonaria_006152-T1	db_xref	PFAM:PF02214
TetragonulaCarbonaria_005977-T1	db_xref	PFAM:PF07742
TetragonulaCarbonaria_005874-T1	db_xref	PFAM:PF00130
TetragonulaCarbonaria_005657-T1	db_xref	PFAM:PF00402
TetragonulaCarbonaria_005779-T1	db_xref	PFAM:PF00808
TetragonulaCarbonaria_005776-T1	db_xref	PFAM:PF00808
TetragonulaCarbonaria_005780-T1	db_xref	PFAM:PF00808
TetragonulaCarbonaria_006262-T1	db_xref	PFAM:PF01607
TetragonulaCarbonaria_005709-T1	db_xref	PFAM:PF01607
TetragonulaCarbonaria_005881-T1	db_xref	PFAM:PF04218
TetragonulaCarbonaria_005610-T1	db_xref	PFAM:PF13092
TetragonulaCarbonaria_005777-T1	db_xref	PFAM:PF15511
TetragonulaCarbonaria_006107-T1	db_xref	PFAM:PF05875
TetragonulaCarbonaria_005746-T1	db_xref	PFAM:PF11069
TetragonulaCarbonaria_005618-T1	db_xref	PFAM:PF00307
TetragonulaCarbonaria_005762-T1	db_xref	PFAM:PF00307
TetragonulaCarbonaria_005657-T1	db_xref	PFAM:PF00307
TetragonulaCarbonaria_005998-T1	db_xref	PFAM:PF07258
TetragonulaCarbonaria_006258-T1	db_xref	PFAM:PF09727
TetragonulaCarbonaria_005753-T1	db_xref	PFAM:PF08767
TetragonulaCarbonaria_005753-T1	db_xref	PFAM:PF18777
TetragonulaCarbonaria_005753-T1	db_xref	PFAM:PF18784
TetragonulaCarbonaria_005753-T1	db_xref	PFAM:PF18787
TetragonulaCarbonaria_006252-T1	db_xref	PFAM:PF10075
TetragonulaCarbonaria_005996-T1	db_xref	PFAM:PF04677
TetragonulaCarbonaria_005996-T1	db_xref	PFAM:PF04676
TetragonulaCarbonaria_005874-T1	db_xref	PFAM:PF00609
TetragonulaCarbonaria_005874-T1	db_xref	PFAM:PF00781
TetragonulaCarbonaria_005874-T1	db_xref	PFAM:PF14513
TetragonulaCarbonaria_006284-T2	db_xref	PFAM:PF00270
TetragonulaCarbonaria_006284-T1	db_xref	PFAM:PF00270
TetragonulaCarbonaria_006251-T1	db_xref	PFAM:PF01529
TetragonulaCarbonaria_005798-T1	db_xref	PFAM:PF10517
TetragonulaCarbonaria_005799-T1	db_xref	PFAM:PF10517
TetragonulaCarbonaria_005975-T1	db_xref	PFAM:PF00226
TetragonulaCarbonaria_005798-T1	db_xref	PFAM:PF03351
TetragonulaCarbonaria_006249-T1	db_xref	PFAM:PF08781
TetragonulaCarbonaria_006269-T1	db_xref	PFAM:PF00782
TetragonulaCarbonaria_005701-T1	db_xref	PFAM:PF10224
TetragonulaCarbonaria_005896-T1	db_xref	PFAM:PF09995
TetragonulaCarbonaria_005698-T1	db_xref	PFAM:PF15949
TetragonulaCarbonaria_005698-T2	db_xref	PFAM:PF15949
TetragonulaCarbonaria_006249-T1	db_xref	PFAM:PF02319
TetragonulaCarbonaria_005656-T1	db_xref	PFAM:PF09068
TetragonulaCarbonaria_005656-T1	db_xref	PFAM:PF09069
TetragonulaCarbonaria_006101-T1	db_xref	PFAM:PF04667
TetragonulaCarbonaria_005934-T1	db_xref	PFAM:PF10525
TetragonulaCarbonaria_005930-T1	db_xref	PFAM:PF10525
TetragonulaCarbonaria_006246-T1	db_xref	PFAM:PF10513
TetragonulaCarbonaria_005805-T1	db_xref	PFAM:PF00646
TetragonulaCarbonaria_005867-T1	db_xref	PFAM:PF00646
TetragonulaCarbonaria_005805-T1	db_xref	PFAM:PF12937
TetragonulaCarbonaria_005873-T1	db_xref	PFAM:PF04900
TetragonulaCarbonaria_005700-T1	db_xref	PFAM:PF00167
TetragonulaCarbonaria_005989-T1	db_xref	PFAM:PF00498
TetragonulaCarbonaria_005988-T1	db_xref	PFAM:PF00498
TetragonulaCarbonaria_005990-T1	db_xref	PFAM:PF00041
TetragonulaCarbonaria_006156-T1	db_xref	PFAM:PF10277
TetragonulaCarbonaria_006157-T1	db_xref	PFAM:PF10277
TetragonulaCarbonaria_005756-T1	db_xref	PFAM:PF15993
TetragonulaCarbonaria_006244-T1	db_xref	PFAM:PF08919
TetragonulaCarbonaria_006001-T1	db_xref	PFAM:PF16489
TetragonulaCarbonaria_005870-T1	db_xref	PFAM:PF01087
TetragonulaCarbonaria_005870-T1	db_xref	PFAM:PF02744
TetragonulaCarbonaria_005665-T1	db_xref	PFAM:PF02140
TetragonulaCarbonaria_005616-T1	db_xref	PFAM:PF15328
TetragonulaCarbonaria_005874-T1	db_xref	PFAM:PF16529
TetragonulaCarbonaria_005803-T1	db_xref	PFAM:PF00728
TetragonulaCarbonaria_006126-T1	db_xref	PFAM:PF00852
TetragonulaCarbonaria_006162-T1	db_xref	PFAM:PF01697
TetragonulaCarbonaria_006257-T1	db_xref	PFAM:PF13632
TetragonulaCarbonaria_006126-T1	db_xref	PFAM:PF17039
TetragonulaCarbonaria_006001-T1	db_xref	PFAM:PF01825
TetragonulaCarbonaria_006238-T1	db_xref	PFAM:PF13167
TetragonulaCarbonaria_005868-T1	db_xref	PFAM:PF04670
TetragonulaCarbonaria_005804-T1	db_xref	PFAM:PF04670
TetragonulaCarbonaria_006284-T2	db_xref	PFAM:PF00271
TetragonulaCarbonaria_006284-T1	db_xref	PFAM:PF00271
TetragonulaCarbonaria_006284-T2	db_xref	PFAM:PF18149
TetragonulaCarbonaria_006284-T1	db_xref	PFAM:PF18149
TetragonulaCarbonaria_005863-T1	db_xref	PFAM:PF00132
TetragonulaCarbonaria_005781-T1	db_xref	PFAM:PF00125
TetragonulaCarbonaria_005782-T1	db_xref	PFAM:PF00125
TetragonulaCarbonaria_005779-T1	db_xref	PFAM:PF00125
TetragonulaCarbonaria_005780-T1	db_xref	PFAM:PF00125
TetragonulaCarbonaria_005776-T1	db_xref	PFAM:PF00125
TetragonulaCarbonaria_005780-T1	db_xref	PFAM:PF16211
TetragonulaCarbonaria_005776-T1	db_xref	PFAM:PF16211
TetragonulaCarbonaria_006112-T1	db_xref	PFAM:PF00368
TetragonulaCarbonaria_005866-T1	db_xref	PFAM:PF00046
TetragonulaCarbonaria_005930-T1	db_xref	PFAM:PF00046
TetragonulaCarbonaria_005934-T1	db_xref	PFAM:PF00046
TetragonulaCarbonaria_005827-T1	db_xref	PFAM:PF00046
TetragonulaCarbonaria_005820-T1	db_xref	PFAM:PF00046
TetragonulaCarbonaria_005837-T1	db_xref	PFAM:PF00046
TetragonulaCarbonaria_005835-T1	db_xref	PFAM:PF00046
TetragonulaCarbonaria_005612-T1	db_xref	PFAM:PF05622
TetragonulaCarbonaria_005612-T1	db_xref	PFAM:PF19047
TetragonulaCarbonaria_005702-T1	db_xref	PFAM:PF00104
TetragonulaCarbonaria_005861-T1	db_xref	PFAM:PF00104
TetragonulaCarbonaria_006001-T1	db_xref	PFAM:PF02793
TetragonulaCarbonaria_005975-T1	db_xref	PFAM:PF07743
TetragonulaCarbonaria_005945-T1	db_xref	PFAM:PF19026
TetragonulaCarbonaria_006125-T1	db_xref	PFAM:PF07679
TetragonulaCarbonaria_006277-T1	db_xref	PFAM:PF07679
TetragonulaCarbonaria_006285-T1	db_xref	PFAM:PF07679
TetragonulaCarbonaria_005961-T1	db_xref	PFAM:PF07679
TetragonulaCarbonaria_005753-T1	db_xref	PFAM:PF03810
TetragonulaCarbonaria_006125-T1	db_xref	PFAM:PF00047
TetragonulaCarbonaria_006277-T1	db_xref	PFAM:PF00047
TetragonulaCarbonaria_005960-T1	db_xref	PFAM:PF00047
TetragonulaCarbonaria_006125-T1	db_xref	PFAM:PF13895
TetragonulaCarbonaria_006277-T1	db_xref	PFAM:PF13895
TetragonulaCarbonaria_006125-T1	db_xref	PFAM:PF13927
TetragonulaCarbonaria_006277-T1	db_xref	PFAM:PF13927
TetragonulaCarbonaria_006285-T1	db_xref	PFAM:PF13927
TetragonulaCarbonaria_005960-T1	db_xref	PFAM:PF13927
TetragonulaCarbonaria_006151-T1	db_xref	PFAM:PF00520
TetragonulaCarbonaria_006242-T1	db_xref	PFAM:PF01608
TetragonulaCarbonaria_005758-T1	db_xref	PFAM:PF10541
TetragonulaCarbonaria_006285-T1	db_xref	PFAM:PF00050
TetragonulaCarbonaria_006285-T1	db_xref	PFAM:PF07648
TetragonulaCarbonaria_005947-T1	db_xref	PFAM:PF02866
TetragonulaCarbonaria_005769-T1	db_xref	PFAM:PF00059
TetragonulaCarbonaria_006256-T1	db_xref	PFAM:PF04004
TetragonulaCarbonaria_005794-T1	db_xref	PFAM:PF07766
TetragonulaCarbonaria_006201-T1	db_xref	PFAM:PF00060
TetragonulaCarbonaria_006175-T1	db_xref	PFAM:PF00060
TetragonulaCarbonaria_005792-T1	db_xref	PFAM:PF00060
TetragonulaCarbonaria_006182-T1	db_xref	PFAM:PF10613
TetragonulaCarbonaria_006175-T1	db_xref	PFAM:PF10613
TetragonulaCarbonaria_006201-T1	db_xref	PFAM:PF10613
TetragonulaCarbonaria_005792-T1	db_xref	PFAM:PF10613
TetragonulaCarbonaria_005897-T1	db_xref	PFAM:PF10613
TetragonulaCarbonaria_005699-T1	db_xref	PFAM:PF00412
TetragonulaCarbonaria_005778-T1	db_xref	PFAM:PF00538
TetragonulaCarbonaria_005682-T1	db_xref	PFAM:PF13306
TetragonulaCarbonaria_005682-T1	db_xref	PFAM:PF13855
TetragonulaCarbonaria_005872-T1	db_xref	PFAM:PF01423
TetragonulaCarbonaria_006097-T1	db_xref	PFAM:PF01423
TetragonulaCarbonaria_005950-T1	db_xref	PFAM:PF04112
TetragonulaCarbonaria_005881-T1	db_xref	PFAM:PF01429
TetragonulaCarbonaria_005878-T1	db_xref	PFAM:PF10457
TetragonulaCarbonaria_005986-T1	db_xref	PFAM:PF13679
TetragonulaCarbonaria_006158-T1	db_xref	PFAM:PF07690
TetragonulaCarbonaria_005909-T1	db_xref	PFAM:PF07690
TetragonulaCarbonaria_005765-T1	db_xref	PFAM:PF00153
TetragonulaCarbonaria_006238-T1	db_xref	PFAM:PF01926
TetragonulaCarbonaria_005868-T1	db_xref	PFAM:PF01926
TetragonulaCarbonaria_006243-T1	db_xref	PFAM:PF01926
TetragonulaCarbonaria_006250-T1	db_xref	PFAM:PF08569
TetragonulaCarbonaria_005795-T1	db_xref	PFAM:PF03637
TetragonulaCarbonaria_006264-T1	db_xref	PFAM:PF05781
TetragonulaCarbonaria_005945-T1	db_xref	PFAM:PF01849
TetragonulaCarbonaria_005898-T1	db_xref	PFAM:PF14833
TetragonulaCarbonaria_005898-T1	db_xref	PFAM:PF03446
TetragonulaCarbonaria_005880-T1	db_xref	PFAM:PF01513
TetragonulaCarbonaria_006114-T1	db_xref	PFAM:PF15492
TetragonulaCarbonaria_005901-T1	db_xref	PFAM:PF00880
TetragonulaCarbonaria_006094-T1	db_xref	PFAM:PF03031
TetragonulaCarbonaria_005609-T1	db_xref	PFAM:PF03031
TetragonulaCarbonaria_006245-T1	db_xref	PFAM:PF02136
TetragonulaCarbonaria_005679-T1	db_xref	PFAM:PF01909
TetragonulaCarbonaria_005808-T1	db_xref	PFAM:PF03066
TetragonulaCarbonaria_005797-T1	db_xref	PFAM:PF04121
TetragonulaCarbonaria_006207-T1	db_xref	PFAM:PF03283
TetragonulaCarbonaria_005679-T1	db_xref	PFAM:PF04928
TetragonulaCarbonaria_005995-T1	db_xref	PFAM:PF00989
TetragonulaCarbonaria_005995-T1	db_xref	PFAM:PF14598
TetragonulaCarbonaria_005995-T1	db_xref	PFAM:PF08447
TetragonulaCarbonaria_006210-T1	db_xref	PFAM:PF02460
TetragonulaCarbonaria_006115-T1	db_xref	PFAM:PF01399
TetragonulaCarbonaria_005770-T1	db_xref	PFAM:PF18027
TetragonulaCarbonaria_005796-T1	db_xref	PFAM:PF00675
TetragonulaCarbonaria_005796-T1	db_xref	PFAM:PF05193
TetragonulaCarbonaria_006290-T1	db_xref	PFAM:PF01457
TetragonulaCarbonaria_006110-T1	db_xref	PFAM:PF00169
TetragonulaCarbonaria_006246-T1	db_xref	PFAM:PF00628
TetragonulaCarbonaria_006246-T1	db_xref	PFAM:PF13831
TetragonulaCarbonaria_006110-T1	db_xref	PFAM:PF15409
TetragonulaCarbonaria_005906-T1	db_xref	PFAM:PF01504
TetragonulaCarbonaria_006244-T2	db_xref	PFAM:PF00069
TetragonulaCarbonaria_006244-T1	db_xref	PFAM:PF00069
TetragonulaCarbonaria_005990-T1	db_xref	PFAM:PF00069
TetragonulaCarbonaria_006244-T2	db_xref	PFAM:PF07714
TetragonulaCarbonaria_006244-T1	db_xref	PFAM:PF07714
TetragonulaCarbonaria_005990-T1	db_xref	PFAM:PF07714
TetragonulaCarbonaria_005708-T1	db_xref	PFAM:PF08686
TetragonulaCarbonaria_006211-T1	db_xref	PFAM:PF08337
TetragonulaCarbonaria_006267-T1	db_xref	PFAM:PF01625
TetragonulaCarbonaria_006103-T1	db_xref	PFAM:PF10253
TetragonulaCarbonaria_005991-T1	db_xref	PFAM:PF02996
TetragonulaCarbonaria_005613-T1	db_xref	PFAM:PF01255
TetragonulaCarbonaria_006286-T1	db_xref	PFAM:PF05478
TetragonulaCarbonaria_005871-T1	db_xref	PFAM:PF00227
TetragonulaCarbonaria_005871-T1	db_xref	PFAM:PF10584
TetragonulaCarbonaria_006105-T1	db_xref	PFAM:PF16450
TetragonulaCarbonaria_005783-T1	db_xref	PFAM:PF08799
TetragonulaCarbonaria_006213-T1	db_xref	PFAM:PF01437
TetragonulaCarbonaria_006212-T1	db_xref	PFAM:PF01437
TetragonulaCarbonaria_005609-T1	db_xref	PFAM:PF12738
TetragonulaCarbonaria_006108-T1	db_xref	PFAM:PF01242
TetragonulaCarbonaria_006275-T1	db_xref	PFAM:PF00787
TetragonulaCarbonaria_005851-T1	db_xref	PFAM:PF00282
TetragonulaCarbonaria_005849-T1	db_xref	PFAM:PF17064
TetragonulaCarbonaria_005754-T1	db_xref	PFAM:PF14656
TetragonulaCarbonaria_005754-T1	db_xref	PFAM:PF14655
TetragonulaCarbonaria_006243-T1	db_xref	PFAM:PF00071
TetragonulaCarbonaria_005868-T1	db_xref	PFAM:PF00071
TetragonulaCarbonaria_005804-T1	db_xref	PFAM:PF00071
TetragonulaCarbonaria_006284-T2	db_xref	PFAM:PF04851
TetragonulaCarbonaria_006284-T1	db_xref	PFAM:PF04851
TetragonulaCarbonaria_005869-T1	db_xref	PFAM:PF00581
TetragonulaCarbonaria_005745-T1	db_xref	PFAM:PF00620
TetragonulaCarbonaria_006239-T1	db_xref	PFAM:PF00621
TetragonulaCarbonaria_005615-T1	db_xref	PFAM:PF00572
TetragonulaCarbonaria_005974-T1	db_xref	PFAM:PF01250
TetragonulaCarbonaria_006243-T1	db_xref	PFAM:PF08477
TetragonulaCarbonaria_005868-T1	db_xref	PFAM:PF08477
TetragonulaCarbonaria_005804-T1	db_xref	PFAM:PF08477
TetragonulaCarbonaria_005985-T1	db_xref	PFAM:PF13893
TetragonulaCarbonaria_005792-T1	db_xref	PFAM:PF00497
TetragonulaCarbonaria_006175-T1	db_xref	PFAM:PF00497
TetragonulaCarbonaria_006201-T1	db_xref	PFAM:PF00497
TetragonulaCarbonaria_006284-T2	db_xref	PFAM:PF02889
TetragonulaCarbonaria_006284-T1	db_xref	PFAM:PF02889
TetragonulaCarbonaria_006230-T1	db_xref	PFAM:PF01403
TetragonulaCarbonaria_006244-T1	db_xref	PFAM:PF00017
TetragonulaCarbonaria_006244-T2	db_xref	PFAM:PF00017
TetragonulaCarbonaria_006239-T1	db_xref	PFAM:PF00018
TetragonulaCarbonaria_006244-T2	db_xref	PFAM:PF00018
TetragonulaCarbonaria_006244-T1	db_xref	PFAM:PF00018
TetragonulaCarbonaria_005901-T1	db_xref	PFAM:PF00018
TetragonulaCarbonaria_006239-T1	db_xref	PFAM:PF07653
TetragonulaCarbonaria_006244-T2	db_xref	PFAM:PF07653
TetragonulaCarbonaria_006244-T1	db_xref	PFAM:PF07653
TetragonulaCarbonaria_006239-T1	db_xref	PFAM:PF14604
TetragonulaCarbonaria_005901-T1	db_xref	PFAM:PF14604
TetragonulaCarbonaria_006244-T2	db_xref	PFAM:PF14604
TetragonulaCarbonaria_006244-T1	db_xref	PFAM:PF14604
TetragonulaCarbonaria_006253-T1	db_xref	PFAM:PF00209
TetragonulaCarbonaria_005983-T1	db_xref	PFAM:PF15795
TetragonulaCarbonaria_005762-T1	db_xref	PFAM:PF00435
TetragonulaCarbonaria_005618-T1	db_xref	PFAM:PF00435
TetragonulaCarbonaria_005758-T1	db_xref	PFAM:PF00435
TetragonulaCarbonaria_005631-T1	db_xref	PFAM:PF00435
TetragonulaCarbonaria_005656-T1	db_xref	PFAM:PF00435
TetragonulaCarbonaria_006255-T1	db_xref	PFAM:PF01564
TetragonulaCarbonaria_006255-T1	db_xref	PFAM:PF17284
TetragonulaCarbonaria_006110-T1	db_xref	PFAM:PF01852
TetragonulaCarbonaria_005745-T1	db_xref	PFAM:PF01852
TetragonulaCarbonaria_005878-T1	db_xref	PFAM:PF01852
TetragonulaCarbonaria_006210-T1	db_xref	PFAM:PF12349
TetragonulaCarbonaria_006112-T1	db_xref	PFAM:PF12349
TetragonulaCarbonaria_005909-T1	db_xref	PFAM:PF00083
TetragonulaCarbonaria_006098-T1	db_xref	PFAM:PF07962
TetragonulaCarbonaria_005777-T1	db_xref	PFAM:PF02969
TetragonulaCarbonaria_006265-T1	db_xref	PFAM:PF04494
TetragonulaCarbonaria_005869-T1	db_xref	PFAM:PF00899
TetragonulaCarbonaria_006211-T1	db_xref	PFAM:PF01833
TetragonulaCarbonaria_006213-T1	db_xref	PFAM:PF17960
TetragonulaCarbonaria_005617-T1	db_xref	PFAM:PF12584
TetragonulaCarbonaria_006111-T1	db_xref	PFAM:PF05753
TetragonulaCarbonaria_005903-T1	db_xref	PFAM:PF00261
TetragonulaCarbonaria_005903-T1	db_xref	PFAM:PF12718
TetragonulaCarbonaria_005904-T1	db_xref	PFAM:PF12718
TetragonulaCarbonaria_006263-T1	db_xref	PFAM:PF00089
TetragonulaCarbonaria_005708-T1	db_xref	PFAM:PF19030
TetragonulaCarbonaria_005708-T1	db_xref	PFAM:PF00090
TetragonulaCarbonaria_006273-T1	db_xref	PFAM:PF01170
TetragonulaCarbonaria_006277-T1	db_xref	PFAM:PF07686
TetragonulaCarbonaria_005961-T1	db_xref	PFAM:PF07686
TetragonulaCarbonaria_006275-T1	db_xref	PFAM:PF09325
TetragonulaCarbonaria_006265-T1	db_xref	PFAM:PF00400
TetragonulaCarbonaria_005783-T1	db_xref	PFAM:PF00400
TetragonulaCarbonaria_005614-T1	db_xref	PFAM:PF00400
TetragonulaCarbonaria_005712-T1	db_xref	PFAM:PF19056
TetragonulaCarbonaria_005656-T1	db_xref	PFAM:PF00397
TetragonulaCarbonaria_006113-T1	db_xref	PFAM:PF05181
TetragonulaCarbonaria_006113-T1	db_xref	PFAM:PF01286
TetragonulaCarbonaria_005753-T1	db_xref	PFAM:PF08389
TetragonulaCarbonaria_006271-T1	db_xref	PFAM:PF00096
TetragonulaCarbonaria_006271-T1	db_xref	PFAM:PF13912
TetragonulaCarbonaria_006270-T1	db_xref	PFAM:PF00097
TetragonulaCarbonaria_006270-T1	db_xref	PFAM:PF13923
TetragonulaCarbonaria_005861-T1	db_xref	PFAM:PF00105
TetragonulaCarbonaria_005704-T1	db_xref	PFAM:PF00105
TetragonulaCarbonaria_006246-T1	db_xref	PFAM:PF13771
TetragonulaCarbonaria_006246-T1	db_xref	PFAM:PF13832
TetragonulaCarbonaria_006270-T1	db_xref	PFAM:PF13639
TetragonulaCarbonaria_006270-T1	db_xref	PFAM:PF02148
TetragonulaCarbonaria_005946-T1	db_xref	PFAM:PF10058
TetragonulaCarbonaria_005949-T1	db_xref	PFAM:PF10058
TetragonulaCarbonaria_005806-T1	db_xref	PFAM:PF02535
TetragonulaCarbonaria_005921-T1	db_xref	PFAM:PF00100
TetragonulaCarbonaria_005656-T1	db_xref	PFAM:PF00569
TetragonulaCarbonaria_022924-T1	db_xref	PFAM:PF00198
TetragonulaCarbonaria_022883-T1	db_xref	PFAM:PF01073
TetragonulaCarbonaria_022971-T1	db_xref	PFAM:PF00001
TetragonulaCarbonaria_022993-T1	db_xref	PFAM:PF02949
TetragonulaCarbonaria_022367-T1	db_xref	PFAM:PF02949
TetragonulaCarbonaria_022971-T1	db_xref	PFAM:PF10328
TetragonulaCarbonaria_022615-T1	db_xref	PFAM:PF00004
TetragonulaCarbonaria_022797-T1	db_xref	PFAM:PF00004
TetragonulaCarbonaria_022346-T1	db_xref	PFAM:PF00004
TetragonulaCarbonaria_022824-T1	db_xref	PFAM:PF13207
TetragonulaCarbonaria_022824-T1	db_xref	PFAM:PF13238
TetragonulaCarbonaria_022797-T1	db_xref	PFAM:PF07724
TetragonulaCarbonaria_022469-T1	db_xref	PFAM:PF13671
TetragonulaCarbonaria_022824-T1	db_xref	PFAM:PF13671
TetragonulaCarbonaria_022797-T1	db_xref	PFAM:PF07728
TetragonulaCarbonaria_022501-T1	db_xref	PFAM:PF12774
TetragonulaCarbonaria_022974-T1	db_xref	PFAM:PF12774
TetragonulaCarbonaria_022970-T1	db_xref	PFAM:PF12775
TetragonulaCarbonaria_022501-T1	db_xref	PFAM:PF12775
TetragonulaCarbonaria_022970-T1	db_xref	PFAM:PF12780
TetragonulaCarbonaria_022502-T1	db_xref	PFAM:PF12780
TetragonulaCarbonaria_022970-T1	db_xref	PFAM:PF12781
TetragonulaCarbonaria_022503-T1	db_xref	PFAM:PF12781
TetragonulaCarbonaria_022970-T1	db_xref	PFAM:PF17857
TetragonulaCarbonaria_022501-T1	db_xref	PFAM:PF17857
TetragonulaCarbonaria_022504-T1	db_xref	PFAM:PF18198
TetragonulaCarbonaria_022969-T1	db_xref	PFAM:PF18198
TetragonulaCarbonaria_022521-T1	db_xref	PFAM:PF00324
TetragonulaCarbonaria_022521-T1	db_xref	PFAM:PF13520
TetragonulaCarbonaria_022521-T1	db_xref	PFAM:PF13906
TetragonulaCarbonaria_022570-T1	db_xref	PFAM:PF01061
TetragonulaCarbonaria_022568-T1	db_xref	PFAM:PF01061
TetragonulaCarbonaria_022431-T1	db_xref	PFAM:PF00664
TetragonulaCarbonaria_022431-T1	db_xref	PFAM:PF00005
TetragonulaCarbonaria_022570-T1	db_xref	PFAM:PF00005
TetragonulaCarbonaria_022388-T1	db_xref	PFAM:PF16177
TetragonulaCarbonaria_022509-T1	db_xref	PFAM:PF00887
TetragonulaCarbonaria_022505-T1	db_xref	PFAM:PF00022
TetragonulaCarbonaria_022784-T1	db_xref	PFAM:PF01553
TetragonulaCarbonaria_022784-T1	db_xref	PFAM:PF16076
TetragonulaCarbonaria_022822-T1	db_xref	PFAM:PF01757
TetragonulaCarbonaria_022920-T1	db_xref	PFAM:PF17771
TetragonulaCarbonaria_022917-T1	db_xref	PFAM:PF17771
TetragonulaCarbonaria_022920-T1	db_xref	PFAM:PF05986
TetragonulaCarbonaria_022943-T1	db_xref	PFAM:PF01602
TetragonulaCarbonaria_022854-T1	db_xref	PFAM:PF08240
TetragonulaCarbonaria_022846-T1	db_xref	PFAM:PF00106
TetragonulaCarbonaria_022426-T1	db_xref	PFAM:PF00106
TetragonulaCarbonaria_022846-T1	db_xref	PFAM:PF13561
TetragonulaCarbonaria_022426-T1	db_xref	PFAM:PF13561
TetragonulaCarbonaria_022854-T1	db_xref	PFAM:PF00107
TetragonulaCarbonaria_022824-T1	db_xref	PFAM:PF00406
TetragonulaCarbonaria_022559-T1	db_xref	PFAM:PF07757
TetragonulaCarbonaria_022717-T1	db_xref	PFAM:PF14721
TetragonulaCarbonaria_022943-T1	db_xref	PFAM:PF02883
TetragonulaCarbonaria_022943-T1	db_xref	PFAM:PF02296
TetragonulaCarbonaria_022803-T1	db_xref	PFAM:PF01979
TetragonulaCarbonaria_022362-T1	db_xref	PFAM:PF00202
TetragonulaCarbonaria_022922-T1	db_xref	PFAM:PF01063
TetragonulaCarbonaria_022383-T1	db_xref	PFAM:PF01593
TetragonulaCarbonaria_022388-T1	db_xref	PFAM:PF00501
TetragonulaCarbonaria_022387-T1	db_xref	PFAM:PF13193
TetragonulaCarbonaria_022338-T1	db_xref	PFAM:PF12894
TetragonulaCarbonaria_022952-T1	db_xref	PFAM:PF12894
TetragonulaCarbonaria_022782-T1	db_xref	PFAM:PF00023
TetragonulaCarbonaria_022703-T1	db_xref	PFAM:PF00023
TetragonulaCarbonaria_022800-T1	db_xref	PFAM:PF00023
TetragonulaCarbonaria_022782-T1	db_xref	PFAM:PF12796
TetragonulaCarbonaria_022800-T1	db_xref	PFAM:PF12796
TetragonulaCarbonaria_022703-T1	db_xref	PFAM:PF12796
TetragonulaCarbonaria_022745-T1	db_xref	PFAM:PF12796
TetragonulaCarbonaria_022782-T1	db_xref	PFAM:PF13606
TetragonulaCarbonaria_022800-T1	db_xref	PFAM:PF13606
TetragonulaCarbonaria_022703-T1	db_xref	PFAM:PF13606
TetragonulaCarbonaria_022782-T1	db_xref	PFAM:PF13637
TetragonulaCarbonaria_022800-T1	db_xref	PFAM:PF13637
TetragonulaCarbonaria_022703-T1	db_xref	PFAM:PF13637
TetragonulaCarbonaria_022800-T1	db_xref	PFAM:PF13857
TetragonulaCarbonaria_022782-T1	db_xref	PFAM:PF13857
TetragonulaCarbonaria_022703-T1	db_xref	PFAM:PF13857
TetragonulaCarbonaria_022374-T1	db_xref	PFAM:PF00191
TetragonulaCarbonaria_022721-T1	db_xref	PFAM:PF01636
TetragonulaCarbonaria_022543-T1	db_xref	PFAM:PF00025
TetragonulaCarbonaria_022990-T1	db_xref	PFAM:PF00025
TetragonulaCarbonaria_022965-T1	db_xref	PFAM:PF01388
TetragonulaCarbonaria_022412-T1	db_xref	PFAM:PF05856
TetragonulaCarbonaria_022412-T2	db_xref	PFAM:PF05856
TetragonulaCarbonaria_022791-T1	db_xref	PFAM:PF02752
TetragonulaCarbonaria_022791-T1	db_xref	PFAM:PF00339
TetragonulaCarbonaria_022488-T2	db_xref	PFAM:PF04959
TetragonulaCarbonaria_022488-T1	db_xref	PFAM:PF04959
TetragonulaCarbonaria_022488-T3	db_xref	PFAM:PF04959
TetragonulaCarbonaria_023000-T1	db_xref	PFAM:PF01400
TetragonulaCarbonaria_022751-T1	db_xref	PFAM:PF00217
TetragonulaCarbonaria_022751-T1	db_xref	PFAM:PF02807
TetragonulaCarbonaria_022380-T1	db_xref	PFAM:PF03987
TetragonulaCarbonaria_022402-T1	db_xref	PFAM:PF06859
TetragonulaCarbonaria_022924-T1	db_xref	PFAM:PF00364
TetragonulaCarbonaria_022767-T1	db_xref	PFAM:PF00533
TetragonulaCarbonaria_022454-T1	db_xref	PFAM:PF00651
TetragonulaCarbonaria_022453-T1	db_xref	PFAM:PF00651
TetragonulaCarbonaria_022523-T1	db_xref	PFAM:PF00130
TetragonulaCarbonaria_022884-T1	db_xref	PFAM:PF00168
TetragonulaCarbonaria_023017-T1	db_xref	PFAM:PF00168
TetragonulaCarbonaria_022790-T1	db_xref	PFAM:PF00168
TetragonulaCarbonaria_022523-T1	db_xref	PFAM:PF00168
TetragonulaCarbonaria_022389-T1	db_xref	PFAM:PF00168
TetragonulaCarbonaria_022843-T1	db_xref	PFAM:PF00168
TetragonulaCarbonaria_022526-T1	db_xref	PFAM:PF08742
TetragonulaCarbonaria_022700-T1	db_xref	PFAM:PF12253
TetragonulaCarbonaria_022463-T1	db_xref	PFAM:PF11971
TetragonulaCarbonaria_022371-T1	db_xref	PFAM:PF11531
TetragonulaCarbonaria_023009-T1	db_xref	PFAM:PF00808
TetragonulaCarbonaria_022881-T1	db_xref	PFAM:PF00808
TetragonulaCarbonaria_022466-T1	db_xref	PFAM:PF01607
TetragonulaCarbonaria_022925-T1	db_xref	PFAM:PF01607
TetragonulaCarbonaria_022948-T1	db_xref	PFAM:PF01607
TetragonulaCarbonaria_022483-T1	db_xref	PFAM:PF01607
TetragonulaCarbonaria_022464-T1	db_xref	PFAM:PF01607
TetragonulaCarbonaria_022517-T1	db_xref	PFAM:PF14916
TetragonulaCarbonaria_023002-T1	db_xref	PFAM:PF01066
TetragonulaCarbonaria_022756-T1	db_xref	PFAM:PF12662
TetragonulaCarbonaria_022463-T1	db_xref	PFAM:PF00307
TetragonulaCarbonaria_022360-T1	db_xref	PFAM:PF05679
TetragonulaCarbonaria_022797-T1	db_xref	PFAM:PF13541
TetragonulaCarbonaria_022989-T1	db_xref	PFAM:PF00285
TetragonulaCarbonaria_022832-T1	db_xref	PFAM:PF12348
TetragonulaCarbonaria_022768-T1	db_xref	PFAM:PF00027
TetragonulaCarbonaria_022619-T1	db_xref	PFAM:PF00795
TetragonulaCarbonaria_022448-T1	db_xref	PFAM:PF00135
TetragonulaCarbonaria_023005-T1	db_xref	PFAM:PF05347
TetragonulaCarbonaria_022470-T1	db_xref	PFAM:PF03602
TetragonulaCarbonaria_022996-T1	db_xref	PFAM:PF00650
TetragonulaCarbonaria_022996-T1	db_xref	PFAM:PF13716
TetragonulaCarbonaria_022339-T1	db_xref	PFAM:PF00431
TetragonulaCarbonaria_022421-T1	db_xref	PFAM:PF00781
TetragonulaCarbonaria_022576-T1	db_xref	PFAM:PF02743
TetragonulaCarbonaria_022400-T1	db_xref	PFAM:PF03607
TetragonulaCarbonaria_022754-T1	db_xref	PFAM:PF00270
TetragonulaCarbonaria_022719-T1	db_xref	PFAM:PF06733
TetragonulaCarbonaria_022851-T1	db_xref	PFAM:PF09737
TetragonulaCarbonaria_022796-T1	db_xref	PFAM:PF07324
TetragonulaCarbonaria_022974-T1	db_xref	PFAM:PF08393
TetragonulaCarbonaria_022501-T1	db_xref	PFAM:PF08393
TetragonulaCarbonaria_022703-T1	db_xref	PFAM:PF01529
TetragonulaCarbonaria_022373-T1	db_xref	PFAM:PF04922
TetragonulaCarbonaria_022775-T1	db_xref	PFAM:PF02966
TetragonulaCarbonaria_022476-T1	db_xref	PFAM:PF04679
TetragonulaCarbonaria_022476-T1	db_xref	PFAM:PF01068
TetragonulaCarbonaria_022476-T1	db_xref	PFAM:PF04675
TetragonulaCarbonaria_022508-T1	db_xref	PFAM:PF01119
TetragonulaCarbonaria_022350-T1	db_xref	PFAM:PF00035
TetragonulaCarbonaria_022758-T1	db_xref	PFAM:PF09005
TetragonulaCarbonaria_022390-T1	db_xref	PFAM:PF09431
TetragonulaCarbonaria_022814-T1	db_xref	PFAM:PF09752
TetragonulaCarbonaria_022397-T1	db_xref	PFAM:PF10231
TetragonulaCarbonaria_022540-T1	db_xref	PFAM:PF11303
TetragonulaCarbonaria_022425-T1	db_xref	PFAM:PF11935
TetragonulaCarbonaria_022384-T1	db_xref	PFAM:PF11979
TetragonulaCarbonaria_022830-T1	db_xref	PFAM:PF15266
TetragonulaCarbonaria_022956-T1	db_xref	PFAM:PF16033
TetragonulaCarbonaria_022350-T1	db_xref	PFAM:PF01207
TetragonulaCarbonaria_022398-T1	db_xref	PFAM:PF00350
TetragonulaCarbonaria_022501-T1	db_xref	PFAM:PF17852
TetragonulaCarbonaria_022970-T1	db_xref	PFAM:PF17852
TetragonulaCarbonaria_022969-T1	db_xref	PFAM:PF18199
TetragonulaCarbonaria_022504-T1	db_xref	PFAM:PF18199
TetragonulaCarbonaria_022504-T1	db_xref	PFAM:PF03028
TetragonulaCarbonaria_022969-T1	db_xref	PFAM:PF03028
TetragonulaCarbonaria_022924-T1	db_xref	PFAM:PF02817
TetragonulaCarbonaria_022359-T1	db_xref	PFAM:PF09816
TetragonulaCarbonaria_022545-T1	db_xref	PFAM:PF01683
TetragonulaCarbonaria_022721-T1	db_xref	PFAM:PF02958
TetragonulaCarbonaria_022361-T1	db_xref	PFAM:PF06239
TetragonulaCarbonaria_022361-T1	db_xref	PFAM:PF14784
TetragonulaCarbonaria_022391-T1	db_xref	PFAM:PF00036
TetragonulaCarbonaria_022391-T1	db_xref	PFAM:PF13202
TetragonulaCarbonaria_022482-T1	db_xref	PFAM:PF13202
TetragonulaCarbonaria_022391-T1	db_xref	PFAM:PF13405
TetragonulaCarbonaria_022391-T1	db_xref	PFAM:PF13499
TetragonulaCarbonaria_022391-T1	db_xref	PFAM:PF13833
TetragonulaCarbonaria_022463-T1	db_xref	PFAM:PF08726
TetragonulaCarbonaria_022756-T1	db_xref	PFAM:PF07645
TetragonulaCarbonaria_022900-T1	db_xref	PFAM:PF07645
TetragonulaCarbonaria_022813-T1	db_xref	PFAM:PF08662
TetragonulaCarbonaria_022844-T1	db_xref	PFAM:PF01151
TetragonulaCarbonaria_022627-T1	db_xref	PFAM:PF01151
TetragonulaCarbonaria_022513-T1	db_xref	PFAM:PF01105
TetragonulaCarbonaria_022883-T1	db_xref	PFAM:PF01370
TetragonulaCarbonaria_022846-T1	db_xref	PFAM:PF01370
TetragonulaCarbonaria_022787-T1	db_xref	PFAM:PF01133
TetragonulaCarbonaria_022351-T1	db_xref	PFAM:PF16203
TetragonulaCarbonaria_022949-T1	db_xref	PFAM:PF15002
TetragonulaCarbonaria_022795-T1	db_xref	PFAM:PF10374
TetragonulaCarbonaria_022795-T1	db_xref	PFAM:PF10373
TetragonulaCarbonaria_022494-T1	db_xref	PFAM:PF08736
TetragonulaCarbonaria_022604-T1	db_xref	PFAM:PF00487
TetragonulaCarbonaria_022723-T1	db_xref	PFAM:PF04116
TetragonulaCarbonaria_022613-T1	db_xref	PFAM:PF00111
TetragonulaCarbonaria_022884-T1	db_xref	PFAM:PF08150
TetragonulaCarbonaria_022884-T1	db_xref	PFAM:PF08151
TetragonulaCarbonaria_022884-T1	db_xref	PFAM:PF16165
TetragonulaCarbonaria_022494-T1	db_xref	PFAM:PF09380
TetragonulaCarbonaria_022494-T1	db_xref	PFAM:PF00373
TetragonulaCarbonaria_022494-T1	db_xref	PFAM:PF09379
TetragonulaCarbonaria_022469-T1	db_xref	PFAM:PF17913
TetragonulaCarbonaria_022760-T1	db_xref	PFAM:PF00254
TetragonulaCarbonaria_022756-T1	db_xref	PFAM:PF14670
TetragonulaCarbonaria_022384-T1	db_xref	PFAM:PF01363
TetragonulaCarbonaria_022398-T1	db_xref	PFAM:PF04799
TetragonulaCarbonaria_022620-T1	db_xref	PFAM:PF01585
TetragonulaCarbonaria_022620-T1	db_xref	PFAM:PF12656
TetragonulaCarbonaria_022954-T1	db_xref	PFAM:PF01590
TetragonulaCarbonaria_022954-T1	db_xref	PFAM:PF13185
TetragonulaCarbonaria_022954-T1	db_xref	PFAM:PF13492
TetragonulaCarbonaria_022799-T1	db_xref	PFAM:PF04130
TetragonulaCarbonaria_022799-T1	db_xref	PFAM:PF17681
TetragonulaCarbonaria_022766-T1	db_xref	PFAM:PF16030
TetragonulaCarbonaria_022720-T1	db_xref	PFAM:PF01182
TetragonulaCarbonaria_022854-T1	db_xref	PFAM:PF16912
TetragonulaCarbonaria_022984-T1	db_xref	PFAM:PF00274
TetragonulaCarbonaria_022986-T1	db_xref	PFAM:PF00274
TetragonulaCarbonaria_022838-T1	db_xref	PFAM:PF00953
TetragonulaCarbonaria_022925-T1	db_xref	PFAM:PF00704
TetragonulaCarbonaria_022887-T1	db_xref	PFAM:PF02055
TetragonulaCarbonaria_022890-T1	db_xref	PFAM:PF02055
TetragonulaCarbonaria_022889-T1	db_xref	PFAM:PF02055
TetragonulaCarbonaria_022887-T1	db_xref	PFAM:PF17189
TetragonulaCarbonaria_022890-T1	db_xref	PFAM:PF17189
TetragonulaCarbonaria_022889-T1	db_xref	PFAM:PF17189
TetragonulaCarbonaria_022997-T1	db_xref	PFAM:PF00759
TetragonulaCarbonaria_022353-T1	db_xref	PFAM:PF13641
TetragonulaCarbonaria_022353-T1	db_xref	PFAM:PF13506
TetragonulaCarbonaria_022375-T1	db_xref	PFAM:PF03360
TetragonulaCarbonaria_022353-T1	db_xref	PFAM:PF13632
TetragonulaCarbonaria_022999-T1	db_xref	PFAM:PF05199
TetragonulaCarbonaria_022597-T1	db_xref	PFAM:PF05199
TetragonulaCarbonaria_022595-T1	db_xref	PFAM:PF05199
TetragonulaCarbonaria_022592-T1	db_xref	PFAM:PF05199
TetragonulaCarbonaria_022999-T1	db_xref	PFAM:PF00732
TetragonulaCarbonaria_022595-T1	db_xref	PFAM:PF00732
TetragonulaCarbonaria_022598-T1	db_xref	PFAM:PF00732
TetragonulaCarbonaria_022594-T1	db_xref	PFAM:PF00732
TetragonulaCarbonaria_022757-T1	db_xref	PFAM:PF03199
TetragonulaCarbonaria_022757-T1	db_xref	PFAM:PF03917
TetragonulaCarbonaria_022544-T1	db_xref	PFAM:PF00009
TetragonulaCarbonaria_022386-T1	db_xref	PFAM:PF00009
TetragonulaCarbonaria_022544-T1	db_xref	PFAM:PF03144
TetragonulaCarbonaria_022386-T1	db_xref	PFAM:PF03144
TetragonulaCarbonaria_022386-T1	db_xref	PFAM:PF03143
TetragonulaCarbonaria_022544-T1	db_xref	PFAM:PF03143
TetragonulaCarbonaria_022508-T1	db_xref	PFAM:PF02518
TetragonulaCarbonaria_022508-T1	db_xref	PFAM:PF13589
TetragonulaCarbonaria_022499-T1	db_xref	PFAM:PF00632
TetragonulaCarbonaria_022754-T1	db_xref	PFAM:PF00271
TetragonulaCarbonaria_022351-T1	db_xref	PFAM:PF00271
TetragonulaCarbonaria_022520-T1	db_xref	PFAM:PF00271
TetragonulaCarbonaria_022719-T1	db_xref	PFAM:PF13307
TetragonulaCarbonaria_022351-T1	db_xref	PFAM:PF13625
TetragonulaCarbonaria_022401-T1	db_xref	PFAM:PF03451
TetragonulaCarbonaria_022530-T1	db_xref	PFAM:PF00132
TetragonulaCarbonaria_022519-T1	db_xref	PFAM:PF14635
TetragonulaCarbonaria_022519-T1	db_xref	PFAM:PF17674
TetragonulaCarbonaria_023009-T1	db_xref	PFAM:PF00125
TetragonulaCarbonaria_022554-T1	db_xref	PFAM:PF00850
TetragonulaCarbonaria_022819-T1	db_xref	PFAM:PF00010
TetragonulaCarbonaria_022409-T1	db_xref	PFAM:PF00010
TetragonulaCarbonaria_022555-T1	db_xref	PFAM:PF00505
TetragonulaCarbonaria_022508-T1	db_xref	PFAM:PF00505
TetragonulaCarbonaria_022555-T1	db_xref	PFAM:PF09011
TetragonulaCarbonaria_022870-T1	db_xref	PFAM:PF00104
TetragonulaCarbonaria_022941-T1	db_xref	PFAM:PF00011
TetragonulaCarbonaria_022519-T1	db_xref	PFAM:PF14641
TetragonulaCarbonaria_022731-T1	db_xref	PFAM:PF00702
TetragonulaCarbonaria_022731-T1	db_xref	PFAM:PF13344
TetragonulaCarbonaria_022731-T1	db_xref	PFAM:PF13242
TetragonulaCarbonaria_022895-T1	db_xref	PFAM:PF07679
TetragonulaCarbonaria_022753-T1	db_xref	PFAM:PF07679
TetragonulaCarbonaria_022909-T1	db_xref	PFAM:PF07679
TetragonulaCarbonaria_022913-T1	db_xref	PFAM:PF07679
TetragonulaCarbonaria_022841-T1	db_xref	PFAM:PF01485
TetragonulaCarbonaria_022895-T1	db_xref	PFAM:PF00047
TetragonulaCarbonaria_022913-T1	db_xref	PFAM:PF00047
TetragonulaCarbonaria_022909-T1	db_xref	PFAM:PF00047
TetragonulaCarbonaria_022753-T1	db_xref	PFAM:PF00047
TetragonulaCarbonaria_022895-T1	db_xref	PFAM:PF13895
TetragonulaCarbonaria_022913-T1	db_xref	PFAM:PF13895
TetragonulaCarbonaria_022753-T1	db_xref	PFAM:PF13895
TetragonulaCarbonaria_022895-T1	db_xref	PFAM:PF13927
TetragonulaCarbonaria_022753-T1	db_xref	PFAM:PF13927
TetragonulaCarbonaria_022913-T1	db_xref	PFAM:PF13927
TetragonulaCarbonaria_022759-T1	db_xref	PFAM:PF00478
TetragonulaCarbonaria_022953-T1	db_xref	PFAM:PF03941
TetragonulaCarbonaria_023006-T1	db_xref	PFAM:PF08246
TetragonulaCarbonaria_022793-T1	db_xref	PFAM:PF00520
TetragonulaCarbonaria_022769-T1	db_xref	PFAM:PF00520
TetragonulaCarbonaria_022800-T1	db_xref	PFAM:PF00520
TetragonulaCarbonaria_022793-T1	db_xref	PFAM:PF07885
TetragonulaCarbonaria_022499-T1	db_xref	PFAM:PF00612
TetragonulaCarbonaria_022491-T1	db_xref	PFAM:PF16453
TetragonulaCarbonaria_022781-T1	db_xref	PFAM:PF02174
TetragonulaCarbonaria_022445-T1	db_xref	PFAM:PF06585
TetragonulaCarbonaria_022612-T1	db_xref	PFAM:PF15038
TetragonulaCarbonaria_022793-T1	db_xref	PFAM:PF03520
TetragonulaCarbonaria_022500-T1	db_xref	PFAM:PF01344
TetragonulaCarbonaria_022500-T1	db_xref	PFAM:PF13415
TetragonulaCarbonaria_022500-T1	db_xref	PFAM:PF13418
TetragonulaCarbonaria_022500-T1	db_xref	PFAM:PF13854
TetragonulaCarbonaria_022758-T1	db_xref	PFAM:PF00013
TetragonulaCarbonaria_022812-T1	db_xref	PFAM:PF13879
TetragonulaCarbonaria_022395-T1	db_xref	PFAM:PF00225
TetragonulaCarbonaria_022846-T1	db_xref	PFAM:PF08659
TetragonulaCarbonaria_022815-T1	db_xref	PFAM:PF05383
TetragonulaCarbonaria_022756-T1	db_xref	PFAM:PF00057
TetragonulaCarbonaria_022487-T1	db_xref	PFAM:PF00057
TetragonulaCarbonaria_022486-T1	db_xref	PFAM:PF00057
TetragonulaCarbonaria_022339-T1	db_xref	PFAM:PF00057
TetragonulaCarbonaria_022483-T1	db_xref	PFAM:PF00057
TetragonulaCarbonaria_022549-T1	db_xref	PFAM:PF00057
TetragonulaCarbonaria_022756-T1	db_xref	PFAM:PF00058
TetragonulaCarbonaria_023016-T1	db_xref	PFAM:PF00151
TetragonulaCarbonaria_022797-T1	db_xref	PFAM:PF05362
TetragonulaCarbonaria_022797-T1	db_xref	PFAM:PF02190
TetragonulaCarbonaria_022764-T1	db_xref	PFAM:PF03067
TetragonulaCarbonaria_023001-T1	db_xref	PFAM:PF12799
TetragonulaCarbonaria_022753-T1	db_xref	PFAM:PF12799
TetragonulaCarbonaria_022753-T1	db_xref	PFAM:PF13306
TetragonulaCarbonaria_022753-T1	db_xref	PFAM:PF13855
TetragonulaCarbonaria_023001-T1	db_xref	PFAM:PF13855
TetragonulaCarbonaria_022430-T1	db_xref	PFAM:PF13855
TetragonulaCarbonaria_022940-T1	db_xref	PFAM:PF13855
TetragonulaCarbonaria_022484-T1	db_xref	PFAM:PF01423
TetragonulaCarbonaria_022370-T1	db_xref	PFAM:PF03194
TetragonulaCarbonaria_022829-T1	db_xref	PFAM:PF00149
TetragonulaCarbonaria_022402-T1	db_xref	PFAM:PF08242
TetragonulaCarbonaria_022402-T1	db_xref	PFAM:PF13489
TetragonulaCarbonaria_022470-T1	db_xref	PFAM:PF13649
TetragonulaCarbonaria_022371-T1	db_xref	PFAM:PF13649
TetragonulaCarbonaria_022399-T1	db_xref	PFAM:PF01189
TetragonulaCarbonaria_022535-T1	db_xref	PFAM:PF07690
TetragonulaCarbonaria_023015-T1	db_xref	PFAM:PF07690
TetragonulaCarbonaria_022496-T1	db_xref	PFAM:PF07690
TetragonulaCarbonaria_022418-T1	db_xref	PFAM:PF03165
TetragonulaCarbonaria_022395-T1	db_xref	PFAM:PF16796
TetragonulaCarbonaria_022366-T1	db_xref	PFAM:PF02854
TetragonulaCarbonaria_022366-T1	db_xref	PFAM:PF09088
TetragonulaCarbonaria_022366-T1	db_xref	PFAM:PF09090
TetragonulaCarbonaria_022398-T1	db_xref	PFAM:PF01926
TetragonulaCarbonaria_022544-T1	db_xref	PFAM:PF01926
TetragonulaCarbonaria_022705-T1	db_xref	PFAM:PF03637
TetragonulaCarbonaria_022558-T1	db_xref	PFAM:PF00994
TetragonulaCarbonaria_022502-T1	db_xref	PFAM:PF12777
TetragonulaCarbonaria_022970-T1	db_xref	PFAM:PF12777
TetragonulaCarbonaria_022371-T1	db_xref	PFAM:PF05175
TetragonulaCarbonaria_022500-T1	db_xref	PFAM:PF06588
TetragonulaCarbonaria_022565-T1	db_xref	PFAM:PF05190
TetragonulaCarbonaria_022565-T1	db_xref	PFAM:PF00488
TetragonulaCarbonaria_022427-T1	db_xref	PFAM:PF15879
TetragonulaCarbonaria_022583-T1	db_xref	PFAM:PF00175
TetragonulaCarbonaria_022883-T1	db_xref	PFAM:PF07993
TetragonulaCarbonaria_022383-T1	db_xref	PFAM:PF13450
TetragonulaCarbonaria_022804-T1	db_xref	PFAM:PF00956
TetragonulaCarbonaria_022947-T1	db_xref	PFAM:PF06374
TetragonulaCarbonaria_022728-T1	db_xref	PFAM:PF02931
TetragonulaCarbonaria_022415-T1	db_xref	PFAM:PF10524
TetragonulaCarbonaria_022778-T1	db_xref	PFAM:PF06524
TetragonulaCarbonaria_022783-T1	db_xref	PFAM:PF05997
TetragonulaCarbonaria_022480-T1	db_xref	PFAM:PF16414
TetragonulaCarbonaria_022575-T1	db_xref	PFAM:PF04096
TetragonulaCarbonaria_022776-T1	db_xref	PFAM:PF04142
TetragonulaCarbonaria_022776-T2	db_xref	PFAM:PF04142
TetragonulaCarbonaria_022835-T1	db_xref	PFAM:PF04142
TetragonulaCarbonaria_022479-T1	db_xref	PFAM:PF00293
TetragonulaCarbonaria_022575-T1	db_xref	PFAM:PF12110
TetragonulaCarbonaria_023021-T1	db_xref	PFAM:PF14941
TetragonulaCarbonaria_022385-T1	db_xref	PFAM:PF17849
TetragonulaCarbonaria_022385-T1	db_xref	PFAM:PF08206
TetragonulaCarbonaria_022972-T1	db_xref	PFAM:PF00067
TetragonulaCarbonaria_022809-T1	db_xref	PFAM:PF00067
TetragonulaCarbonaria_022808-T1	db_xref	PFAM:PF00067
TetragonulaCarbonaria_022558-T1	db_xref	PFAM:PF01507
TetragonulaCarbonaria_022923-T1	db_xref	PFAM:PF00786
TetragonulaCarbonaria_022347-T1	db_xref	PFAM:PF01399
TetragonulaCarbonaria_022470-T1	db_xref	PFAM:PF01135
TetragonulaCarbonaria_022365-T1	db_xref	PFAM:PF01851
TetragonulaCarbonaria_022813-T1	db_xref	PFAM:PF07676
TetragonulaCarbonaria_022886-T1	db_xref	PFAM:PF07147
TetragonulaCarbonaria_022736-T1	db_xref	PFAM:PF00233
TetragonulaCarbonaria_022736-T2	db_xref	PFAM:PF00233
TetragonulaCarbonaria_022954-T1	db_xref	PFAM:PF00233
TetragonulaCarbonaria_022567-T1	db_xref	PFAM:PF00595
TetragonulaCarbonaria_022567-T1	db_xref	PFAM:PF17820
TetragonulaCarbonaria_022369-T1	db_xref	PFAM:PF04710
TetragonulaCarbonaria_023006-T1	db_xref	PFAM:PF00112
TetragonulaCarbonaria_022459-T1	db_xref	PFAM:PF01432
TetragonulaCarbonaria_022920-T1	db_xref	PFAM:PF01562
TetragonulaCarbonaria_022424-T1	db_xref	PFAM:PF00294
TetragonulaCarbonaria_022788-T1	db_xref	PFAM:PF00342
TetragonulaCarbonaria_022491-T1	db_xref	PFAM:PF00169
TetragonulaCarbonaria_022567-T1	db_xref	PFAM:PF00169
TetragonulaCarbonaria_022930-T1	db_xref	PFAM:PF00169
TetragonulaCarbonaria_022529-T1	db_xref	PFAM:PF14728
TetragonulaCarbonaria_022529-T1	db_xref	PFAM:PF14727
TetragonulaCarbonaria_022567-T1	db_xref	PFAM:PF15410
TetragonulaCarbonaria_022571-T1	db_xref	PFAM:PF00613
TetragonulaCarbonaria_022571-T1	db_xref	PFAM:PF00792
TetragonulaCarbonaria_022574-T1	db_xref	PFAM:PF02192
TetragonulaCarbonaria_022571-T1	db_xref	PFAM:PF00794
TetragonulaCarbonaria_022571-T1	db_xref	PFAM:PF00454
TetragonulaCarbonaria_022385-T1	db_xref	PFAM:PF13638
TetragonulaCarbonaria_022537-T1	db_xref	PFAM:PF00069
TetragonulaCarbonaria_022923-T1	db_xref	PFAM:PF00069
TetragonulaCarbonaria_022507-T1	db_xref	PFAM:PF00069
TetragonulaCarbonaria_022523-T1	db_xref	PFAM:PF00069
TetragonulaCarbonaria_022878-T1	db_xref	PFAM:PF00069
TetragonulaCarbonaria_022715-T1	db_xref	PFAM:PF00069
TetragonulaCarbonaria_022523-T1	db_xref	PFAM:PF00433
TetragonulaCarbonaria_022923-T1	db_xref	PFAM:PF07714
TetragonulaCarbonaria_022523-T1	db_xref	PFAM:PF07714
TetragonulaCarbonaria_022537-T1	db_xref	PFAM:PF07714
TetragonulaCarbonaria_022878-T1	db_xref	PFAM:PF07714
TetragonulaCarbonaria_022507-T1	db_xref	PFAM:PF07714
TetragonulaCarbonaria_022715-T1	db_xref	PFAM:PF07714
TetragonulaCarbonaria_022469-T1	db_xref	PFAM:PF08645
TetragonulaCarbonaria_022851-T1	db_xref	PFAM:PF17292
TetragonulaCarbonaria_022478-T1	db_xref	PFAM:PF00160
TetragonulaCarbonaria_022767-T1	db_xref	PFAM:PF12738
TetragonulaCarbonaria_022403-T1	db_xref	PFAM:PF00855
TetragonulaCarbonaria_022940-T1	db_xref	PFAM:PF00787
TetragonulaCarbonaria_022717-T1	db_xref	PFAM:PF00070
TetragonulaCarbonaria_022717-T1	db_xref	PFAM:PF07992
TetragonulaCarbonaria_022715-T1	db_xref	PFAM:PF00566
TetragonulaCarbonaria_022836-T1	db_xref	PFAM:PF00566
TetragonulaCarbonaria_022543-T1	db_xref	PFAM:PF00071
TetragonulaCarbonaria_022990-T1	db_xref	PFAM:PF00071
TetragonulaCarbonaria_022453-T1	db_xref	PFAM:PF00415
TetragonulaCarbonaria_022454-T1	db_xref	PFAM:PF00415
TetragonulaCarbonaria_022454-T1	db_xref	PFAM:PF13540
TetragonulaCarbonaria_022453-T1	db_xref	PFAM:PF13540
TetragonulaCarbonaria_022920-T1	db_xref	PFAM:PF01421
TetragonulaCarbonaria_022920-T1	db_xref	PFAM:PF13574
TetragonulaCarbonaria_022920-T1	db_xref	PFAM:PF13582
TetragonulaCarbonaria_022920-T1	db_xref	PFAM:PF13583
TetragonulaCarbonaria_022920-T1	db_xref	PFAM:PF13688
TetragonulaCarbonaria_022346-T1	db_xref	PFAM:PF08542
TetragonulaCarbonaria_022351-T1	db_xref	PFAM:PF04851
TetragonulaCarbonaria_022520-T1	db_xref	PFAM:PF04851
TetragonulaCarbonaria_022719-T1	db_xref	PFAM:PF04851
TetragonulaCarbonaria_022515-T1	db_xref	PFAM:PF00472
TetragonulaCarbonaria_022960-T1	db_xref	PFAM:PF02257
TetragonulaCarbonaria_022715-T1	db_xref	PFAM:PF00581
TetragonulaCarbonaria_022836-T1	db_xref	PFAM:PF00581
TetragonulaCarbonaria_022567-T1	db_xref	PFAM:PF00620
TetragonulaCarbonaria_022512-T1	db_xref	PFAM:PF00621
TetragonulaCarbonaria_022491-T1	db_xref	PFAM:PF00621
TetragonulaCarbonaria_022714-T1	db_xref	PFAM:PF00687
TetragonulaCarbonaria_022853-T1	db_xref	PFAM:PF01163
TetragonulaCarbonaria_022853-T1	db_xref	PFAM:PF09202
TetragonulaCarbonaria_022348-T1	db_xref	PFAM:PF00929
TetragonulaCarbonaria_022385-T1	db_xref	PFAM:PF00773
TetragonulaCarbonaria_022543-T1	db_xref	PFAM:PF08477
TetragonulaCarbonaria_022365-T1	db_xref	PFAM:PF18051
TetragonulaCarbonaria_022365-T1	db_xref	PFAM:PF17781
TetragonulaCarbonaria_022347-T1	db_xref	PFAM:PF10602
TetragonulaCarbonaria_022467-T1	db_xref	PFAM:PF00076
TetragonulaCarbonaria_022810-T1	db_xref	PFAM:PF00076
TetragonulaCarbonaria_022765-T1	db_xref	PFAM:PF00076
TetragonulaCarbonaria_022468-T1	db_xref	PFAM:PF00076
TetragonulaCarbonaria_022478-T1	db_xref	PFAM:PF00076
TetragonulaCarbonaria_022805-T1	db_xref	PFAM:PF00076
TetragonulaCarbonaria_022805-T2	db_xref	PFAM:PF00076
TetragonulaCarbonaria_022470-T1	db_xref	PFAM:PF00076
TetragonulaCarbonaria_022942-T1	db_xref	PFAM:PF08524
TetragonulaCarbonaria_022385-T1	db_xref	PFAM:PF17216
TetragonulaCarbonaria_022385-T1	db_xref	PFAM:PF17215
TetragonulaCarbonaria_022767-T1	db_xref	PFAM:PF16770
TetragonulaCarbonaria_022841-T1	db_xref	PFAM:PF05773
TetragonulaCarbonaria_022519-T1	db_xref	PFAM:PF00575
TetragonulaCarbonaria_022456-T1	db_xref	PFAM:PF02182
TetragonulaCarbonaria_022518-T1	db_xref	PFAM:PF09133
TetragonulaCarbonaria_022384-T1	db_xref	PFAM:PF11409
TetragonulaCarbonaria_022382-T1	db_xref	PFAM:PF00375
TetragonulaCarbonaria_023012-T1	db_xref	PFAM:PF05281
TetragonulaCarbonaria_023004-T1	db_xref	PFAM:PF04628
TetragonulaCarbonaria_022488-T1	db_xref	PFAM:PF12066
TetragonulaCarbonaria_022519-T1	db_xref	PFAM:PF00017
TetragonulaCarbonaria_022519-T1	db_xref	PFAM:PF14633
TetragonulaCarbonaria_022512-T1	db_xref	PFAM:PF00018
TetragonulaCarbonaria_022390-T1	db_xref	PFAM:PF00018
TetragonulaCarbonaria_022512-T1	db_xref	PFAM:PF07653
TetragonulaCarbonaria_022390-T1	db_xref	PFAM:PF07653
TetragonulaCarbonaria_022742-T1	db_xref	PFAM:PF07653
TetragonulaCarbonaria_022512-T1	db_xref	PFAM:PF14604
TetragonulaCarbonaria_022390-T1	db_xref	PFAM:PF14604
TetragonulaCarbonaria_022802-T1	db_xref	PFAM:PF07004
TetragonulaCarbonaria_022802-T2	db_xref	PFAM:PF07004
TetragonulaCarbonaria_022762-T1	db_xref	PFAM:PF16740
TetragonulaCarbonaria_022614-T1	db_xref	PFAM:PF06003
TetragonulaCarbonaria_022541-T1	db_xref	PFAM:PF05739
TetragonulaCarbonaria_022743-T1	db_xref	PFAM:PF05739
TetragonulaCarbonaria_022363-T1	db_xref	PFAM:PF09335
TetragonulaCarbonaria_022520-T1	db_xref	PFAM:PF00176
TetragonulaCarbonaria_022351-T1	db_xref	PFAM:PF00176
TetragonulaCarbonaria_022779-T1	db_xref	PFAM:PF04573
TetragonulaCarbonaria_022463-T1	db_xref	PFAM:PF00435
TetragonulaCarbonaria_022519-T1	db_xref	PFAM:PF14632
TetragonulaCarbonaria_022987-T1	db_xref	PFAM:PF10500
TetragonulaCarbonaria_022378-T1	db_xref	PFAM:PF04503
TetragonulaCarbonaria_022851-T1	db_xref	PFAM:PF03531
TetragonulaCarbonaria_022883-T1	db_xref	PFAM:PF03015
TetragonulaCarbonaria_022480-T1	db_xref	PFAM:PF12349
TetragonulaCarbonaria_022726-T1	db_xref	PFAM:PF00884
TetragonulaCarbonaria_022833-T1	db_xref	PFAM:PF03567
TetragonulaCarbonaria_022713-T1	db_xref	PFAM:PF00084
TetragonulaCarbonaria_023004-T1	db_xref	PFAM:PF04099
TetragonulaCarbonaria_022425-T1	db_xref	PFAM:PF12295
TetragonulaCarbonaria_022541-T1	db_xref	PFAM:PF00804
TetragonulaCarbonaria_022541-T1	db_xref	PFAM:PF14523
TetragonulaCarbonaria_022455-T1	db_xref	PFAM:PF02969
TetragonulaCarbonaria_022455-T1	db_xref	PFAM:PF07571
TetragonulaCarbonaria_022881-T1	db_xref	PFAM:PF04719
TetragonulaCarbonaria_022777-T1	db_xref	PFAM:PF00923
TetragonulaCarbonaria_023011-T1	db_xref	PFAM:PF00352
TetragonulaCarbonaria_022718-T1	db_xref	PFAM:PF05794
TetragonulaCarbonaria_022338-T1	db_xref	PFAM:PF04494
TetragonulaCarbonaria_022506-T1	db_xref	PFAM:PF00899
TetragonulaCarbonaria_022775-T1	db_xref	PFAM:PF00085
TetragonulaCarbonaria_022811-T1	db_xref	PFAM:PF12371
TetragonulaCarbonaria_022734-T1	db_xref	PFAM:PF06979
TetragonulaCarbonaria_022944-T1	db_xref	PFAM:PF00020
TetragonulaCarbonaria_022837-T1	db_xref	PFAM:PF00515
TetragonulaCarbonaria_022760-T1	db_xref	PFAM:PF00515
TetragonulaCarbonaria_022837-T1	db_xref	PFAM:PF07719
TetragonulaCarbonaria_022760-T1	db_xref	PFAM:PF07719
TetragonulaCarbonaria_022760-T1	db_xref	PFAM:PF13174
TetragonulaCarbonaria_022837-T1	db_xref	PFAM:PF13181
TetragonulaCarbonaria_022831-T1	db_xref	PFAM:PF13181
TetragonulaCarbonaria_022951-T1	db_xref	PFAM:PF13181
TetragonulaCarbonaria_022760-T1	db_xref	PFAM:PF13181
TetragonulaCarbonaria_022394-T1	db_xref	PFAM:PF07074
TetragonulaCarbonaria_022968-T1	db_xref	PFAM:PF00587
TetragonulaCarbonaria_022470-T1	db_xref	PFAM:PF05958
TetragonulaCarbonaria_022766-T1	db_xref	PFAM:PF00089
TetragonulaCarbonaria_022713-T1	db_xref	PFAM:PF00089
TetragonulaCarbonaria_022920-T1	db_xref	PFAM:PF19030
TetragonulaCarbonaria_022920-T1	db_xref	PFAM:PF00090
TetragonulaCarbonaria_022917-T1	db_xref	PFAM:PF00090
TetragonulaCarbonaria_022828-T1	db_xref	PFAM:PF01167
TetragonulaCarbonaria_022842-T1	db_xref	PFAM:PF00091
TetragonulaCarbonaria_022842-T1	db_xref	PFAM:PF03953
TetragonulaCarbonaria_022614-T1	db_xref	PFAM:PF00567
TetragonulaCarbonaria_022776-T2	db_xref	PFAM:PF08449
TetragonulaCarbonaria_022794-T1	db_xref	PFAM:PF00627
TetragonulaCarbonaria_022825-T1	db_xref	PFAM:PF01040
TetragonulaCarbonaria_022794-T1	db_xref	PFAM:PF00240
TetragonulaCarbonaria_022895-T1	db_xref	PFAM:PF07686
TetragonulaCarbonaria_022909-T1	db_xref	PFAM:PF07686
TetragonulaCarbonaria_022761-T1	db_xref	PFAM:PF12352
TetragonulaCarbonaria_022577-T1	db_xref	PFAM:PF08473
TetragonulaCarbonaria_022576-T1	db_xref	PFAM:PF08399
TetragonulaCarbonaria_022526-T1	db_xref	PFAM:PF00093
TetragonulaCarbonaria_022526-T1	db_xref	PFAM:PF00094
TetragonulaCarbonaria_022338-T1	db_xref	PFAM:PF00400
TetragonulaCarbonaria_022813-T1	db_xref	PFAM:PF00400
TetragonulaCarbonaria_022952-T1	db_xref	PFAM:PF00400
TetragonulaCarbonaria_022401-T1	db_xref	PFAM:PF00400
TetragonulaCarbonaria_022950-T1	db_xref	PFAM:PF04893
TetragonulaCarbonaria_022519-T1	db_xref	PFAM:PF14639
TetragonulaCarbonaria_022824-T1	db_xref	PFAM:PF06414
TetragonulaCarbonaria_022560-T1	db_xref	PFAM:PF00096
TetragonulaCarbonaria_022701-T1	db_xref	PFAM:PF00096
TetragonulaCarbonaria_022755-T1	db_xref	PFAM:PF00096
TetragonulaCarbonaria_022560-T1	db_xref	PFAM:PF13894
TetragonulaCarbonaria_022755-T1	db_xref	PFAM:PF13894
TetragonulaCarbonaria_022967-T1	db_xref	PFAM:PF12171
TetragonulaCarbonaria_022755-T1	db_xref	PFAM:PF12171
TetragonulaCarbonaria_022988-T1	db_xref	PFAM:PF00097
TetragonulaCarbonaria_022850-T1	db_xref	PFAM:PF00097
TetragonulaCarbonaria_022841-T1	db_xref	PFAM:PF00097
TetragonulaCarbonaria_022988-T1	db_xref	PFAM:PF13923
TetragonulaCarbonaria_022850-T1	db_xref	PFAM:PF13923
TetragonulaCarbonaria_022988-T1	db_xref	PFAM:PF13920
TetragonulaCarbonaria_022403-T1	db_xref	PFAM:PF07496
TetragonulaCarbonaria_022514-T1	db_xref	PFAM:PF07535
TetragonulaCarbonaria_022755-T1	db_xref	PFAM:PF12874
TetragonulaCarbonaria_022476-T1	db_xref	PFAM:PF00645
TetragonulaCarbonaria_022850-T1	db_xref	PFAM:PF17123
TetragonulaCarbonaria_022850-T1	db_xref	PFAM:PF13639
TetragonulaCarbonaria_022988-T1	db_xref	PFAM:PF13639
TetragonulaCarbonaria_022841-T1	db_xref	PFAM:PF13639
TetragonulaCarbonaria_022988-T1	db_xref	PFAM:PF14634
TetragonulaCarbonaria_022988-T1	db_xref	PFAM:PF13445
TetragonulaCarbonaria_022850-T1	db_xref	PFAM:PF13445
TetragonulaCarbonaria_022841-T1	db_xref	PFAM:PF13445
TetragonulaCarbonaria_022850-T1	db_xref	PFAM:PF14369
TetragonulaCarbonaria_000897-T1	db_xref	PFAM:PF16078
TetragonulaCarbonaria_001205-T1	db_xref	PFAM:PF00001
TetragonulaCarbonaria_000801-T1	db_xref	PFAM:PF00001
TetragonulaCarbonaria_001254-T1	db_xref	PFAM:PF02949
TetragonulaCarbonaria_000827-T1	db_xref	PFAM:PF13207
TetragonulaCarbonaria_001139-T1	db_xref	PFAM:PF01490
TetragonulaCarbonaria_000966-T1	db_xref	PFAM:PF00005
TetragonulaCarbonaria_001110-T1	db_xref	PFAM:PF00583
TetragonulaCarbonaria_001110-T1	db_xref	PFAM:PF13673
TetragonulaCarbonaria_001069-T1	db_xref	PFAM:PF13880
TetragonulaCarbonaria_001110-T1	db_xref	PFAM:PF13508
TetragonulaCarbonaria_000776-T1	db_xref	PFAM:PF01756
TetragonulaCarbonaria_000820-T1	db_xref	PFAM:PF00441
TetragonulaCarbonaria_000776-T1	db_xref	PFAM:PF00441
TetragonulaCarbonaria_000820-T1	db_xref	PFAM:PF08028
TetragonulaCarbonaria_000820-T1	db_xref	PFAM:PF02770
TetragonulaCarbonaria_000776-T1	db_xref	PFAM:PF02770
TetragonulaCarbonaria_000820-T1	db_xref	PFAM:PF02771
TetragonulaCarbonaria_001359-T1	db_xref	PFAM:PF00928
TetragonulaCarbonaria_001134-T1	db_xref	PFAM:PF08240
TetragonulaCarbonaria_001089-T1	db_xref	PFAM:PF00106
TetragonulaCarbonaria_001223-T1	db_xref	PFAM:PF00106
TetragonulaCarbonaria_001090-T2	db_xref	PFAM:PF00106
TetragonulaCarbonaria_001090-T1	db_xref	PFAM:PF00106
TetragonulaCarbonaria_001089-T1	db_xref	PFAM:PF13561
TetragonulaCarbonaria_001223-T1	db_xref	PFAM:PF13561
TetragonulaCarbonaria_001134-T1	db_xref	PFAM:PF13602
TetragonulaCarbonaria_000827-T1	db_xref	PFAM:PF00406
TetragonulaCarbonaria_000827-T1	db_xref	PFAM:PF05191
TetragonulaCarbonaria_001100-T1	db_xref	PFAM:PF00171
TetragonulaCarbonaria_001074-T1	db_xref	PFAM:PF00155
TetragonulaCarbonaria_001380-T1	db_xref	PFAM:PF00909
TetragonulaCarbonaria_000764-T1	db_xref	PFAM:PF12894
TetragonulaCarbonaria_001285-T1	db_xref	PFAM:PF12894
TetragonulaCarbonaria_001147-T1	db_xref	PFAM:PF12894
TetragonulaCarbonaria_001080-T1	db_xref	PFAM:PF12894
TetragonulaCarbonaria_001079-T1	db_xref	PFAM:PF00023
TetragonulaCarbonaria_001093-T1	db_xref	PFAM:PF00023
TetragonulaCarbonaria_001079-T1	db_xref	PFAM:PF12796
TetragonulaCarbonaria_001093-T1	db_xref	PFAM:PF12796
TetragonulaCarbonaria_001079-T1	db_xref	PFAM:PF13606
TetragonulaCarbonaria_001093-T1	db_xref	PFAM:PF13606
TetragonulaCarbonaria_001079-T1	db_xref	PFAM:PF13637
TetragonulaCarbonaria_001093-T1	db_xref	PFAM:PF13637
TetragonulaCarbonaria_001079-T1	db_xref	PFAM:PF13857
TetragonulaCarbonaria_001322-T1	db_xref	PFAM:PF01951
TetragonulaCarbonaria_000985-T1	db_xref	PFAM:PF00025
TetragonulaCarbonaria_000767-T1	db_xref	PFAM:PF00025
TetragonulaCarbonaria_001282-T1	db_xref	PFAM:PF00025
TetragonulaCarbonaria_000982-T1	db_xref	PFAM:PF02752
TetragonulaCarbonaria_000982-T1	db_xref	PFAM:PF00339
TetragonulaCarbonaria_001115-T1	db_xref	PFAM:PF17907
TetragonulaCarbonaria_000789-T1	db_xref	PFAM:PF07162
TetragonulaCarbonaria_001062-T1	db_xref	PFAM:PF13364
TetragonulaCarbonaria_001298-T1	db_xref	PFAM:PF09730
TetragonulaCarbonaria_000763-T1	db_xref	PFAM:PF07533
TetragonulaCarbonaria_000763-T1	db_xref	PFAM:PF00439
TetragonulaCarbonaria_001112-T1	db_xref	PFAM:PF00439
TetragonulaCarbonaria_001155-T1	db_xref	PFAM:PF00651
TetragonulaCarbonaria_001154-T1	db_xref	PFAM:PF00651
TetragonulaCarbonaria_001107-T1	db_xref	PFAM:PF00170
TetragonulaCarbonaria_001107-T1	db_xref	PFAM:PF07716
TetragonulaCarbonaria_001107-T1	db_xref	PFAM:PF03131
TetragonulaCarbonaria_001207-T1	db_xref	PFAM:PF00168
TetragonulaCarbonaria_001115-T1	db_xref	PFAM:PF17982
TetragonulaCarbonaria_001373-T1	db_xref	PFAM:PF13246
TetragonulaCarbonaria_000898-T1	db_xref	PFAM:PF13246
TetragonulaCarbonaria_001373-T1	db_xref	PFAM:PF00689
TetragonulaCarbonaria_001373-T1	db_xref	PFAM:PF00690
TetragonulaCarbonaria_000915-T1	db_xref	PFAM:PF00808
TetragonulaCarbonaria_001128-T1	db_xref	PFAM:PF01656
TetragonulaCarbonaria_001377-T1	db_xref	PFAM:PF15886
TetragonulaCarbonaria_001310-T1	db_xref	PFAM:PF00307
TetragonulaCarbonaria_000967-T1	db_xref	PFAM:PF00379
TetragonulaCarbonaria_001232-T1	db_xref	PFAM:PF00379
TetragonulaCarbonaria_001247-T1	db_xref	PFAM:PF00379
TetragonulaCarbonaria_001224-T1	db_xref	PFAM:PF00379
TetragonulaCarbonaria_000766-T1	db_xref	PFAM:PF14769
TetragonulaCarbonaria_001359-T1	db_xref	PFAM:PF01217
TetragonulaCarbonaria_000959-T1	db_xref	PFAM:PF00574
TetragonulaCarbonaria_000817-T1	db_xref	PFAM:PF00027
TetragonulaCarbonaria_001278-T1	db_xref	PFAM:PF02515
TetragonulaCarbonaria_001021-T1	db_xref	PFAM:PF00135
TetragonulaCarbonaria_001041-T1	db_xref	PFAM:PF00135
TetragonulaCarbonaria_001362-T1	db_xref	PFAM:PF00135
TetragonulaCarbonaria_001067-T1	db_xref	PFAM:PF02297
TetragonulaCarbonaria_000824-T1	db_xref	PFAM:PF13716
TetragonulaCarbonaria_001293-T1	db_xref	PFAM:PF10534
TetragonulaCarbonaria_001126-T1	db_xref	PFAM:PF04442
TetragonulaCarbonaria_000828-T1	db_xref	PFAM:PF00888
TetragonulaCarbonaria_000828-T1	db_xref	PFAM:PF10557
TetragonulaCarbonaria_000961-T1	db_xref	PFAM:PF02984
TetragonulaCarbonaria_000961-T1	db_xref	PFAM:PF00134
TetragonulaCarbonaria_000976-T1	db_xref	PFAM:PF00173
TetragonulaCarbonaria_000975-T1	db_xref	PFAM:PF00173
TetragonulaCarbonaria_001149-T1	db_xref	PFAM:PF11969
TetragonulaCarbonaria_001068-T1	db_xref	PFAM:PF00270
TetragonulaCarbonaria_001288-T1	db_xref	PFAM:PF00270
TetragonulaCarbonaria_000835-T1	db_xref	PFAM:PF00270
TetragonulaCarbonaria_001281-T1	db_xref	PFAM:PF02272
TetragonulaCarbonaria_000887-T1	db_xref	PFAM:PF07841
TetragonulaCarbonaria_000876-T1	db_xref	PFAM:PF07841
TetragonulaCarbonaria_000883-T1	db_xref	PFAM:PF07841
TetragonulaCarbonaria_000890-T1	db_xref	PFAM:PF07841
TetragonulaCarbonaria_000885-T1	db_xref	PFAM:PF07841
TetragonulaCarbonaria_000895-T1	db_xref	PFAM:PF07841
TetragonulaCarbonaria_000891-T1	db_xref	PFAM:PF07841
TetragonulaCarbonaria_000878-T1	db_xref	PFAM:PF07841
TetragonulaCarbonaria_000882-T1	db_xref	PFAM:PF07841
TetragonulaCarbonaria_000834-T1	db_xref	PFAM:PF14966
TetragonulaCarbonaria_000806-T1	db_xref	PFAM:PF06367
TetragonulaCarbonaria_000806-T1	db_xref	PFAM:PF06371
TetragonulaCarbonaria_000916-T1	db_xref	PFAM:PF07522
TetragonulaCarbonaria_001056-T1	db_xref	PFAM:PF18102
TetragonulaCarbonaria_001207-T1	db_xref	PFAM:PF06631
TetragonulaCarbonaria_000788-T1	db_xref	PFAM:PF09430
TetragonulaCarbonaria_000899-T1	db_xref	PFAM:PF02995
TetragonulaCarbonaria_001283-T1	db_xref	PFAM:PF10354
TetragonulaCarbonaria_000900-T1	db_xref	PFAM:PF14926
TetragonulaCarbonaria_001367-T1	db_xref	PFAM:PF14964
TetragonulaCarbonaria_000902-T1	db_xref	PFAM:PF01937
TetragonulaCarbonaria_001340-T1	db_xref	PFAM:PF07426
TetragonulaCarbonaria_001373-T1	db_xref	PFAM:PF00122
TetragonulaCarbonaria_000898-T1	db_xref	PFAM:PF00122
TetragonulaCarbonaria_000897-T1	db_xref	PFAM:PF00676
TetragonulaCarbonaria_001320-T1	db_xref	PFAM:PF16421
TetragonulaCarbonaria_001320-T1	db_xref	PFAM:PF02319
TetragonulaCarbonaria_001310-T1	db_xref	PFAM:PF03271
TetragonulaCarbonaria_000917-T1	db_xref	PFAM:PF10587
TetragonulaCarbonaria_000790-T1	db_xref	PFAM:PF00036
TetragonulaCarbonaria_001093-T1	db_xref	PFAM:PF17959
TetragonulaCarbonaria_000790-T1	db_xref	PFAM:PF13202
TetragonulaCarbonaria_000936-T1	db_xref	PFAM:PF13202
TetragonulaCarbonaria_000790-T1	db_xref	PFAM:PF13405
TetragonulaCarbonaria_000936-T1	db_xref	PFAM:PF13405
TetragonulaCarbonaria_000936-T1	db_xref	PFAM:PF13499
TetragonulaCarbonaria_001105-T1	db_xref	PFAM:PF13499
TetragonulaCarbonaria_000790-T1	db_xref	PFAM:PF13499
TetragonulaCarbonaria_001207-T1	db_xref	PFAM:PF09279
TetragonulaCarbonaria_000917-T1	db_xref	PFAM:PF00736
TetragonulaCarbonaria_001077-T1	db_xref	PFAM:PF06441
TetragonulaCarbonaria_001370-T1	db_xref	PFAM:PF04777
TetragonulaCarbonaria_001064-T1	db_xref	PFAM:PF03372
TetragonulaCarbonaria_001277-T1	db_xref	PFAM:PF00646
TetragonulaCarbonaria_001277-T1	db_xref	PFAM:PF12937
TetragonulaCarbonaria_000758-T1	db_xref	PFAM:PF03101
TetragonulaCarbonaria_001282-T1	db_xref	PFAM:PF02421
TetragonulaCarbonaria_001099-T1	db_xref	PFAM:PF02782
TetragonulaCarbonaria_001099-T1	db_xref	PFAM:PF00370
TetragonulaCarbonaria_000806-T1	db_xref	PFAM:PF02181
TetragonulaCarbonaria_001110-T1	db_xref	PFAM:PF08445
TetragonulaCarbonaria_000777-T1	db_xref	PFAM:PF02434
TetragonulaCarbonaria_000779-T1	db_xref	PFAM:PF02434
TetragonulaCarbonaria_000902-T1	db_xref	PFAM:PF03630
TetragonulaCarbonaria_001296-T1	db_xref	PFAM:PF01585
TetragonulaCarbonaria_001069-T1	db_xref	PFAM:PF00337
TetragonulaCarbonaria_001125-T1	db_xref	PFAM:PF13802
TetragonulaCarbonaria_001075-T1	db_xref	PFAM:PF06372
TetragonulaCarbonaria_001058-T1	db_xref	PFAM:PF07817
TetragonulaCarbonaria_001093-T1	db_xref	PFAM:PF04960
TetragonulaCarbonaria_000949-T1	db_xref	PFAM:PF14845
TetragonulaCarbonaria_001295-T1	db_xref	PFAM:PF00534
TetragonulaCarbonaria_000802-T1	db_xref	PFAM:PF00535
TetragonulaCarbonaria_001062-T1	db_xref	PFAM:PF00703
TetragonulaCarbonaria_000949-T1	db_xref	PFAM:PF00728
TetragonulaCarbonaria_001062-T1	db_xref	PFAM:PF02836
TetragonulaCarbonaria_001062-T1	db_xref	PFAM:PF02837
TetragonulaCarbonaria_001125-T1	db_xref	PFAM:PF01055
TetragonulaCarbonaria_000901-T1	db_xref	PFAM:PF03901
TetragonulaCarbonaria_000831-T1	db_xref	PFAM:PF03901
TetragonulaCarbonaria_001295-T1	db_xref	PFAM:PF13439
TetragonulaCarbonaria_000802-T1	db_xref	PFAM:PF02709
TetragonulaCarbonaria_000823-T1	db_xref	PFAM:PF01501
TetragonulaCarbonaria_001295-T1	db_xref	PFAM:PF13692
TetragonulaCarbonaria_001087-T1	db_xref	PFAM:PF01153
TetragonulaCarbonaria_001369-T1	db_xref	PFAM:PF10192
TetragonulaCarbonaria_000795-T1	db_xref	PFAM:PF15784
TetragonulaCarbonaria_001281-T1	db_xref	PFAM:PF00043
TetragonulaCarbonaria_000771-T1	db_xref	PFAM:PF00043
TetragonulaCarbonaria_001281-T1	db_xref	PFAM:PF14497
TetragonulaCarbonaria_000771-T1	db_xref	PFAM:PF14497
TetragonulaCarbonaria_000771-T1	db_xref	PFAM:PF02798
TetragonulaCarbonaria_000771-T1	db_xref	PFAM:PF13409
TetragonulaCarbonaria_000771-T1	db_xref	PFAM:PF13417
TetragonulaCarbonaria_001282-T1	db_xref	PFAM:PF01018
TetragonulaCarbonaria_000957-T1	db_xref	PFAM:PF00211
TetragonulaCarbonaria_000835-T1	db_xref	PFAM:PF04408
TetragonulaCarbonaria_001068-T1	db_xref	PFAM:PF00271
TetragonulaCarbonaria_001288-T1	db_xref	PFAM:PF00271
TetragonulaCarbonaria_000763-T1	db_xref	PFAM:PF00271
TetragonulaCarbonaria_000835-T1	db_xref	PFAM:PF00271
TetragonulaCarbonaria_000830-T1	db_xref	PFAM:PF00850
TetragonulaCarbonaria_001140-T1	db_xref	PFAM:PF00850
TetragonulaCarbonaria_001149-T1	db_xref	PFAM:PF01230
TetragonulaCarbonaria_001256-T1	db_xref	PFAM:PF00046
TetragonulaCarbonaria_001313-T1	db_xref	PFAM:PF00046
TetragonulaCarbonaria_001271-T1	db_xref	PFAM:PF00046
TetragonulaCarbonaria_000803-T1	db_xref	PFAM:PF19047
TetragonulaCarbonaria_000763-T1	db_xref	PFAM:PF07529
TetragonulaCarbonaria_001150-T1	db_xref	PFAM:PF05225
TetragonulaCarbonaria_001168-T1	db_xref	PFAM:PF05225
TetragonulaCarbonaria_001373-T1	db_xref	PFAM:PF00702
TetragonulaCarbonaria_001183-T1	db_xref	PFAM:PF07679
TetragonulaCarbonaria_001238-T1	db_xref	PFAM:PF07679
TetragonulaCarbonaria_001196-T1	db_xref	PFAM:PF07679
TetragonulaCarbonaria_001183-T1	db_xref	PFAM:PF00047
TetragonulaCarbonaria_001238-T1	db_xref	PFAM:PF00047
TetragonulaCarbonaria_001196-T1	db_xref	PFAM:PF00047
TetragonulaCarbonaria_001196-T1	db_xref	PFAM:PF13895
TetragonulaCarbonaria_001183-T1	db_xref	PFAM:PF13895
TetragonulaCarbonaria_001238-T1	db_xref	PFAM:PF13895
TetragonulaCarbonaria_001183-T1	db_xref	PFAM:PF13927
TetragonulaCarbonaria_001196-T1	db_xref	PFAM:PF13927
TetragonulaCarbonaria_001238-T1	db_xref	PFAM:PF13927
TetragonulaCarbonaria_000761-T1	db_xref	PFAM:PF00459
TetragonulaCarbonaria_000762-T1	db_xref	PFAM:PF00459
TetragonulaCarbonaria_001137-T1	db_xref	PFAM:PF03770
TetragonulaCarbonaria_001329-T1	db_xref	PFAM:PF06585
TetragonulaCarbonaria_001333-T1	db_xref	PFAM:PF06585
TetragonulaCarbonaria_001334-T1	db_xref	PFAM:PF06585
TetragonulaCarbonaria_001324-T1	db_xref	PFAM:PF06585
TetragonulaCarbonaria_001323-T1	db_xref	PFAM:PF06585
TetragonulaCarbonaria_001327-T1	db_xref	PFAM:PF06585
TetragonulaCarbonaria_001330-T1	db_xref	PFAM:PF06585
TetragonulaCarbonaria_001326-T1	db_xref	PFAM:PF06585
TetragonulaCarbonaria_001328-T1	db_xref	PFAM:PF06585
TetragonulaCarbonaria_001107-T1	db_xref	PFAM:PF03957
TetragonulaCarbonaria_000934-T1	db_xref	PFAM:PF07648
TetragonulaCarbonaria_000977-T1	db_xref	PFAM:PF00013
TetragonulaCarbonaria_001068-T1	db_xref	PFAM:PF00013
TetragonulaCarbonaria_000714-T1	db_xref	PFAM:PF00225
TetragonulaCarbonaria_001089-T1	db_xref	PFAM:PF08659
TetragonulaCarbonaria_001280-T1	db_xref	PFAM:PF05047
TetragonulaCarbonaria_000821-T1	db_xref	PFAM:PF04072
TetragonulaCarbonaria_001339-T1	db_xref	PFAM:PF00057
TetragonulaCarbonaria_001104-T1	db_xref	PFAM:PF00057
TetragonulaCarbonaria_000775-T1	db_xref	PFAM:PF00060
TetragonulaCarbonaria_000960-T1	db_xref	PFAM:PF14954
TetragonulaCarbonaria_001385-T1	db_xref	PFAM:PF00560
TetragonulaCarbonaria_001385-T1	db_xref	PFAM:PF13306
TetragonulaCarbonaria_001385-T1	db_xref	PFAM:PF13855
TetragonulaCarbonaria_001287-T1	db_xref	PFAM:PF01423
TetragonulaCarbonaria_001369-T1	db_xref	PFAM:PF06814
TetragonulaCarbonaria_001103-T1	db_xref	PFAM:PF07502
TetragonulaCarbonaria_001139-T1	db_xref	PFAM:PF09739
TetragonulaCarbonaria_001318-T2	db_xref	PFAM:PF00149
TetragonulaCarbonaria_001318-T3	db_xref	PFAM:PF00149
TetragonulaCarbonaria_001318-T1	db_xref	PFAM:PF00149
TetragonulaCarbonaria_001222-T1	db_xref	PFAM:PF08241
TetragonulaCarbonaria_001222-T1	db_xref	PFAM:PF08242
TetragonulaCarbonaria_001222-T1	db_xref	PFAM:PF13489
TetragonulaCarbonaria_001222-T1	db_xref	PFAM:PF13649
TetragonulaCarbonaria_001222-T1	db_xref	PFAM:PF13847
TetragonulaCarbonaria_000769-T1	db_xref	PFAM:PF07690
TetragonulaCarbonaria_001335-T1	db_xref	PFAM:PF07690
TetragonulaCarbonaria_001118-T1	db_xref	PFAM:PF07035
TetragonulaCarbonaria_000714-T1	db_xref	PFAM:PF16796
TetragonulaCarbonaria_000780-T1	db_xref	PFAM:PF18296
TetragonulaCarbonaria_000896-T1	db_xref	PFAM:PF00153
TetragonulaCarbonaria_000819-T1	db_xref	PFAM:PF00153
TetragonulaCarbonaria_001282-T1	db_xref	PFAM:PF01926
TetragonulaCarbonaria_000985-T1	db_xref	PFAM:PF01926
TetragonulaCarbonaria_000799-T1	db_xref	PFAM:PF07200
TetragonulaCarbonaria_001276-T1	db_xref	PFAM:PF05712
TetragonulaCarbonaria_001319-T1	db_xref	PFAM:PF05712
TetragonulaCarbonaria_001053-T1	db_xref	PFAM:PF03022
TetragonulaCarbonaria_001148-T1	db_xref	PFAM:PF13378
TetragonulaCarbonaria_001148-T1	db_xref	PFAM:PF02746
TetragonulaCarbonaria_000913-T1	db_xref	PFAM:PF14942
TetragonulaCarbonaria_000791-T1	db_xref	PFAM:PF00249
TetragonulaCarbonaria_000791-T1	db_xref	PFAM:PF13921
TetragonulaCarbonaria_001316-T1	db_xref	PFAM:PF15929
TetragonulaCarbonaria_001113-T1	db_xref	PFAM:PF06602
TetragonulaCarbonaria_000805-T1	db_xref	PFAM:PF04904
TetragonulaCarbonaria_000805-T1	db_xref	PFAM:PF04905
TetragonulaCarbonaria_000760-T1	db_xref	PFAM:PF05821
TetragonulaCarbonaria_001095-T1	db_xref	PFAM:PF07177
TetragonulaCarbonaria_000845-T1	db_xref	PFAM:PF02931
TetragonulaCarbonaria_001097-T1	db_xref	PFAM:PF02931
TetragonulaCarbonaria_001096-T1	db_xref	PFAM:PF02931
TetragonulaCarbonaria_000845-T1	db_xref	PFAM:PF02932
TetragonulaCarbonaria_000869-T1	db_xref	PFAM:PF02932
TetragonulaCarbonaria_001092-T1	db_xref	PFAM:PF05640
TetragonulaCarbonaria_000764-T1	db_xref	PFAM:PF08154
TetragonulaCarbonaria_001129-T1	db_xref	PFAM:PF16414
TetragonulaCarbonaria_000774-T1	db_xref	PFAM:PF06218
TetragonulaCarbonaria_001125-T1	db_xref	PFAM:PF16863
TetragonulaCarbonaria_000757-T1	db_xref	PFAM:PF10168
TetragonulaCarbonaria_001121-T1	db_xref	PFAM:PF14736
TetragonulaCarbonaria_001274-T1	db_xref	PFAM:PF03826
TetragonulaCarbonaria_000932-T1	db_xref	PFAM:PF03137
TetragonulaCarbonaria_000934-T1	db_xref	PFAM:PF03137
TetragonulaCarbonaria_000897-T1	db_xref	PFAM:PF16870
TetragonulaCarbonaria_001255-T1	db_xref	PFAM:PF00067
TetragonulaCarbonaria_001128-T1	db_xref	PFAM:PF10609
TetragonulaCarbonaria_001101-T1	db_xref	PFAM:PF01399
TetragonulaCarbonaria_000818-T1	db_xref	PFAM:PF00595
TetragonulaCarbonaria_000818-T1	db_xref	PFAM:PF17820
TetragonulaCarbonaria_001146-T1	db_xref	PFAM:PF01431
TetragonulaCarbonaria_001146-T1	db_xref	PFAM:PF05649
TetragonulaCarbonaria_001145-T1	db_xref	PFAM:PF01244
TetragonulaCarbonaria_000829-T1	db_xref	PFAM:PF01432
TetragonulaCarbonaria_001133-T1	db_xref	PFAM:PF00169
TetragonulaCarbonaria_001293-T1	db_xref	PFAM:PF00169
TetragonulaCarbonaria_000824-T1	db_xref	PFAM:PF00169
TetragonulaCarbonaria_001116-T1	db_xref	PFAM:PF14703
TetragonulaCarbonaria_000898-T1	db_xref	PFAM:PF16212
TetragonulaCarbonaria_000898-T1	db_xref	PFAM:PF16209
TetragonulaCarbonaria_001059-T1	db_xref	PFAM:PF12974
TetragonulaCarbonaria_001070-T1	db_xref	PFAM:PF00343
TetragonulaCarbonaria_001207-T1	db_xref	PFAM:PF17787
TetragonulaCarbonaria_001133-T1	db_xref	PFAM:PF15410
TetragonulaCarbonaria_001207-T1	db_xref	PFAM:PF00388
TetragonulaCarbonaria_001207-T1	db_xref	PFAM:PF00387
TetragonulaCarbonaria_001278-T1	db_xref	PFAM:PF07491
TetragonulaCarbonaria_001115-T1	db_xref	PFAM:PF00855
TetragonulaCarbonaria_001112-T1	db_xref	PFAM:PF00855
TetragonulaCarbonaria_000763-T1	db_xref	PFAM:PF08880
TetragonulaCarbonaria_000767-T1	db_xref	PFAM:PF00071
TetragonulaCarbonaria_000985-T1	db_xref	PFAM:PF00071
TetragonulaCarbonaria_001120-T1	db_xref	PFAM:PF00071
TetragonulaCarbonaria_001133-T1	db_xref	PFAM:PF02196
TetragonulaCarbonaria_001065-T1	db_xref	PFAM:PF15519
TetragonulaCarbonaria_000984-T1	db_xref	PFAM:PF06271
TetragonulaCarbonaria_000763-T1	db_xref	PFAM:PF04851
TetragonulaCarbonaria_001288-T1	db_xref	PFAM:PF04851
TetragonulaCarbonaria_001072-T1	db_xref	PFAM:PF02453
TetragonulaCarbonaria_001133-T1	db_xref	PFAM:PF00621
TetragonulaCarbonaria_000824-T1	db_xref	PFAM:PF00621
TetragonulaCarbonaria_000790-T1	db_xref	PFAM:PF01694
TetragonulaCarbonaria_000834-T1	db_xref	PFAM:PF04597
TetragonulaCarbonaria_001343-T1	db_xref	PFAM:PF01247
TetragonulaCarbonaria_000781-T1	db_xref	PFAM:PF10501
TetragonulaCarbonaria_001136-T1	db_xref	PFAM:PF01201
TetragonulaCarbonaria_001111-T1	db_xref	PFAM:PF01201
TetragonulaCarbonaria_001142-T1	db_xref	PFAM:PF04034
TetragonulaCarbonaria_000802-T1	db_xref	PFAM:PF00652
TetragonulaCarbonaria_000817-T1	db_xref	PFAM:PF02197
TetragonulaCarbonaria_001289-T1	db_xref	PFAM:PF12906
TetragonulaCarbonaria_001142-T1	db_xref	PFAM:PF04068
TetragonulaCarbonaria_000985-T1	db_xref	PFAM:PF08477
TetragonulaCarbonaria_000767-T1	db_xref	PFAM:PF08477
TetragonulaCarbonaria_001120-T1	db_xref	PFAM:PF08477
TetragonulaCarbonaria_000770-T1	db_xref	PFAM:PF10259
TetragonulaCarbonaria_001101-T1	db_xref	PFAM:PF10602
TetragonulaCarbonaria_001065-T1	db_xref	PFAM:PF00076
TetragonulaCarbonaria_000787-T1	db_xref	PFAM:PF00076
TetragonulaCarbonaria_000918-T1	db_xref	PFAM:PF00076
TetragonulaCarbonaria_001279-T1	db_xref	PFAM:PF00076
TetragonulaCarbonaria_001368-T1	db_xref	PFAM:PF00076
TetragonulaCarbonaria_001363-T1	db_xref	PFAM:PF08777
TetragonulaCarbonaria_001368-T1	db_xref	PFAM:PF12923
TetragonulaCarbonaria_001116-T1	db_xref	PFAM:PF02714
TetragonulaCarbonaria_001116-T1	db_xref	PFAM:PF13967
TetragonulaCarbonaria_000816-T1	db_xref	PFAM:PF03399
TetragonulaCarbonaria_001293-T1	db_xref	PFAM:PF00536
TetragonulaCarbonaria_001293-T1	db_xref	PFAM:PF07647
TetragonulaCarbonaria_001114-T1	db_xref	PFAM:PF16014
TetragonulaCarbonaria_000778-T1	db_xref	PFAM:PF04628
TetragonulaCarbonaria_001076-T1	db_xref	PFAM:PF04628
TetragonulaCarbonaria_001115-T1	db_xref	PFAM:PF00856
TetragonulaCarbonaria_000824-T1	db_xref	PFAM:PF00018
TetragonulaCarbonaria_000763-T1	db_xref	PFAM:PF14619
TetragonulaCarbonaria_000763-T1	db_xref	PFAM:PF00176
TetragonulaCarbonaria_001095-T1	db_xref	PFAM:PF07525
TetragonulaCarbonaria_001342-T1	db_xref	PFAM:PF00622
TetragonulaCarbonaria_001339-T1	db_xref	PFAM:PF15494
TetragonulaCarbonaria_001379-T1	db_xref	PFAM:PF04086
TetragonulaCarbonaria_001379-T1	db_xref	PFAM:PF00448
TetragonulaCarbonaria_001379-T1	db_xref	PFAM:PF02881
TetragonulaCarbonaria_000985-T1	db_xref	PFAM:PF09439
TetragonulaCarbonaria_001129-T1	db_xref	PFAM:PF12349
TetragonulaCarbonaria_001318-T1	db_xref	PFAM:PF16891
TetragonulaCarbonaria_001318-T2	db_xref	PFAM:PF16891
TetragonulaCarbonaria_001318-T3	db_xref	PFAM:PF16891
TetragonulaCarbonaria_001341-T1	db_xref	PFAM:PF03567
TetragonulaCarbonaria_001076-T1	db_xref	PFAM:PF04099
TetragonulaCarbonaria_000964-T1	db_xref	PFAM:PF05010
TetragonulaCarbonaria_000962-T1	db_xref	PFAM:PF05010
TetragonulaCarbonaria_000833-T1	db_xref	PFAM:PF01026
TetragonulaCarbonaria_001365-T1	db_xref	PFAM:PF00838
TetragonulaCarbonaria_001127-T1	db_xref	PFAM:PF03148
TetragonulaCarbonaria_001133-T1	db_xref	PFAM:PF18385
TetragonulaCarbonaria_001284-T1	db_xref	PFAM:PF10520
TetragonulaCarbonaria_000832-T1	db_xref	PFAM:PF10151
TetragonulaCarbonaria_000773-T1	db_xref	PFAM:PF13868
TetragonulaCarbonaria_001079-T1	db_xref	PFAM:PF13424
TetragonulaCarbonaria_001079-T1	db_xref	PFAM:PF13176
TetragonulaCarbonaria_001079-T1	db_xref	PFAM:PF13181
TetragonulaCarbonaria_000897-T1	db_xref	PFAM:PF02779
TetragonulaCarbonaria_001125-T1	db_xref	PFAM:PF00088
TetragonulaCarbonaria_001135-T1	db_xref	PFAM:PF00579
TetragonulaCarbonaria_001286-T1	db_xref	PFAM:PF00152
TetragonulaCarbonaria_001281-T1	db_xref	PFAM:PF01411
TetragonulaCarbonaria_001286-T1	db_xref	PFAM:PF01336
TetragonulaCarbonaria_001281-T1	db_xref	PFAM:PF07973
TetragonulaCarbonaria_001339-T1	db_xref	PFAM:PF00089
TetragonulaCarbonaria_001319-T1	db_xref	PFAM:PF11717
TetragonulaCarbonaria_001057-T1	db_xref	PFAM:PF00443
TetragonulaCarbonaria_001057-T1	db_xref	PFAM:PF13423
TetragonulaCarbonaria_001183-T1	db_xref	PFAM:PF07686
TetragonulaCarbonaria_001294-T1	db_xref	PFAM:PF12352
TetragonulaCarbonaria_000914-T1	db_xref	PFAM:PF11712
TetragonulaCarbonaria_000800-T1	db_xref	PFAM:PF11945
TetragonulaCarbonaria_000764-T1	db_xref	PFAM:PF00400
TetragonulaCarbonaria_001285-T1	db_xref	PFAM:PF00400
TetragonulaCarbonaria_001147-T1	db_xref	PFAM:PF00400
TetragonulaCarbonaria_001277-T1	db_xref	PFAM:PF00400
TetragonulaCarbonaria_001259-T1	db_xref	PFAM:PF00397
TetragonulaCarbonaria_001056-T1	db_xref	PFAM:PF02825
TetragonulaCarbonaria_001306-T1	db_xref	PFAM:PF00102
TetragonulaCarbonaria_000814-T1	db_xref	PFAM:PF00096
TetragonulaCarbonaria_001124-T1	db_xref	PFAM:PF00096
TetragonulaCarbonaria_001179-T1	db_xref	PFAM:PF00096
TetragonulaCarbonaria_001169-T1	db_xref	PFAM:PF00096
TetragonulaCarbonaria_001180-T1	db_xref	PFAM:PF00096
TetragonulaCarbonaria_001176-T1	db_xref	PFAM:PF00096
TetragonulaCarbonaria_001167-T1	db_xref	PFAM:PF00096
TetragonulaCarbonaria_001162-T1	db_xref	PFAM:PF00096
TetragonulaCarbonaria_000718-T1	db_xref	PFAM:PF00096
TetragonulaCarbonaria_001158-T1	db_xref	PFAM:PF00096
TetragonulaCarbonaria_001172-T1	db_xref	PFAM:PF00096
TetragonulaCarbonaria_001170-T1	db_xref	PFAM:PF00096
TetragonulaCarbonaria_001175-T1	db_xref	PFAM:PF00096
TetragonulaCarbonaria_001159-T1	db_xref	PFAM:PF00096
TetragonulaCarbonaria_001178-T1	db_xref	PFAM:PF00096
TetragonulaCarbonaria_001173-T1	db_xref	PFAM:PF00096
TetragonulaCarbonaria_001174-T1	db_xref	PFAM:PF00096
TetragonulaCarbonaria_001164-T1	db_xref	PFAM:PF00096
TetragonulaCarbonaria_001168-T1	db_xref	PFAM:PF00096
TetragonulaCarbonaria_001069-T1	db_xref	PFAM:PF13878
TetragonulaCarbonaria_000814-T1	db_xref	PFAM:PF13894
TetragonulaCarbonaria_001179-T1	db_xref	PFAM:PF13894
TetragonulaCarbonaria_001179-T1	db_xref	PFAM:PF13912
TetragonulaCarbonaria_000718-T1	db_xref	PFAM:PF12171
TetragonulaCarbonaria_001291-T1	db_xref	PFAM:PF00097
TetragonulaCarbonaria_001291-T1	db_xref	PFAM:PF13923
TetragonulaCarbonaria_001291-T1	db_xref	PFAM:PF13920
TetragonulaCarbonaria_001088-T1	db_xref	PFAM:PF14608
TetragonulaCarbonaria_001297-T1	db_xref	PFAM:PF00098
TetragonulaCarbonaria_001158-T1	db_xref	PFAM:PF13909
TetragonulaCarbonaria_001159-T1	db_xref	PFAM:PF13909
TetragonulaCarbonaria_001061-T1	db_xref	PFAM:PF04438
TetragonulaCarbonaria_000844-T1	db_xref	PFAM:PF10601
TetragonulaCarbonaria_000718-T1	db_xref	PFAM:PF12874
TetragonulaCarbonaria_000814-T1	db_xref	PFAM:PF12874
TetragonulaCarbonaria_000772-T1	db_xref	PFAM:PF01753
TetragonulaCarbonaria_001291-T1	db_xref	PFAM:PF13639
TetragonulaCarbonaria_001291-T1	db_xref	PFAM:PF14634
TetragonulaCarbonaria_001291-T1	db_xref	PFAM:PF13445
TetragonulaCarbonaria_000830-T1	db_xref	PFAM:PF02148
TetragonulaCarbonaria_004346-T1	db_xref	PFAM:PF13532
TetragonulaCarbonaria_004274-T1	db_xref	PFAM:PF13640
TetragonulaCarbonaria_004459-T1	db_xref	PFAM:PF01073
TetragonulaCarbonaria_004777-T1	db_xref	PFAM:PF00725
TetragonulaCarbonaria_004777-T1	db_xref	PFAM:PF02737
TetragonulaCarbonaria_004473-T1	db_xref	PFAM:PF00393
TetragonulaCarbonaria_004364-T1	db_xref	PFAM:PF00001
TetragonulaCarbonaria_004226-T1	db_xref	PFAM:PF00001
TetragonulaCarbonaria_004791-T1	db_xref	PFAM:PF00002
TetragonulaCarbonaria_004328-T1	db_xref	PFAM:PF02949
TetragonulaCarbonaria_004364-T1	db_xref	PFAM:PF10320
TetragonulaCarbonaria_004213-T1	db_xref	PFAM:PF00207
TetragonulaCarbonaria_004213-T1	db_xref	PFAM:PF07703
TetragonulaCarbonaria_004213-T1	db_xref	PFAM:PF07677
TetragonulaCarbonaria_004658-T1	db_xref	PFAM:PF00004
TetragonulaCarbonaria_004297-T1	db_xref	PFAM:PF00004
TetragonulaCarbonaria_004233-T1	db_xref	PFAM:PF00004
TetragonulaCarbonaria_004316-T1	db_xref	PFAM:PF00004
TetragonulaCarbonaria_004661-T1	db_xref	PFAM:PF13087
TetragonulaCarbonaria_004273-T1	db_xref	PFAM:PF13087
TetragonulaCarbonaria_004661-T1	db_xref	PFAM:PF13245
TetragonulaCarbonaria_004273-T1	db_xref	PFAM:PF13245
TetragonulaCarbonaria_004297-T1	db_xref	PFAM:PF07724
TetragonulaCarbonaria_004658-T1	db_xref	PFAM:PF07724
TetragonulaCarbonaria_004273-T1	db_xref	PFAM:PF13604
TetragonulaCarbonaria_004661-T1	db_xref	PFAM:PF13604
TetragonulaCarbonaria_004297-T1	db_xref	PFAM:PF07728
TetragonulaCarbonaria_004297-T1	db_xref	PFAM:PF17862
TetragonulaCarbonaria_004658-T1	db_xref	PFAM:PF17862
TetragonulaCarbonaria_004233-T1	db_xref	PFAM:PF17862
TetragonulaCarbonaria_004196-T1	db_xref	PFAM:PF01490
TetragonulaCarbonaria_004187-T1	db_xref	PFAM:PF00664
TetragonulaCarbonaria_004187-T1	db_xref	PFAM:PF00005
TetragonulaCarbonaria_004209-T1	db_xref	PFAM:PF12697
TetragonulaCarbonaria_004322-T1	db_xref	PFAM:PF00022
TetragonulaCarbonaria_004323-T1	db_xref	PFAM:PF00022
TetragonulaCarbonaria_004321-T1	db_xref	PFAM:PF00022
TetragonulaCarbonaria_004296-T1	db_xref	PFAM:PF10199
TetragonulaCarbonaria_004212-T1	db_xref	PFAM:PF00107
TetragonulaCarbonaria_004212-T1	db_xref	PFAM:PF13602
TetragonulaCarbonaria_004217-T1	db_xref	PFAM:PF02769
TetragonulaCarbonaria_004536-T1	db_xref	PFAM:PF00245
TetragonulaCarbonaria_004190-T1	db_xref	PFAM:PF01425
TetragonulaCarbonaria_004639-T1	db_xref	PFAM:PF00023
TetragonulaCarbonaria_004776-T1	db_xref	PFAM:PF00023
TetragonulaCarbonaria_004653-T1	db_xref	PFAM:PF00023
TetragonulaCarbonaria_004639-T1	db_xref	PFAM:PF12796
TetragonulaCarbonaria_004776-T1	db_xref	PFAM:PF12796
TetragonulaCarbonaria_004653-T1	db_xref	PFAM:PF12796
TetragonulaCarbonaria_004303-T1	db_xref	PFAM:PF12796
TetragonulaCarbonaria_004639-T1	db_xref	PFAM:PF13606
TetragonulaCarbonaria_004776-T1	db_xref	PFAM:PF13606
TetragonulaCarbonaria_004653-T1	db_xref	PFAM:PF13606
TetragonulaCarbonaria_004639-T1	db_xref	PFAM:PF13637
TetragonulaCarbonaria_004776-T1	db_xref	PFAM:PF13637
TetragonulaCarbonaria_004653-T1	db_xref	PFAM:PF13637
TetragonulaCarbonaria_004639-T1	db_xref	PFAM:PF13857
TetragonulaCarbonaria_004776-T1	db_xref	PFAM:PF13857
TetragonulaCarbonaria_004653-T1	db_xref	PFAM:PF13857
TetragonulaCarbonaria_004645-T1	db_xref	PFAM:PF04547
TetragonulaCarbonaria_004645-T1	db_xref	PFAM:PF16178
TetragonulaCarbonaria_004556-T1	db_xref	PFAM:PF08026
TetragonulaCarbonaria_004474-T1	db_xref	PFAM:PF00025
TetragonulaCarbonaria_004606-T1	db_xref	PFAM:PF00025
TetragonulaCarbonaria_004774-T1	db_xref	PFAM:PF00514
TetragonulaCarbonaria_004774-T1	db_xref	PFAM:PF16186
TetragonulaCarbonaria_004206-T1	db_xref	PFAM:PF13919
TetragonulaCarbonaria_004662-T1	db_xref	PFAM:PF14777
TetragonulaCarbonaria_004609-T1	db_xref	PFAM:PF07289
TetragonulaCarbonaria_004215-T1	db_xref	PFAM:PF15280
TetragonulaCarbonaria_004354-T1	db_xref	PFAM:PF16088
TetragonulaCarbonaria_004316-T1	db_xref	PFAM:PF00533
TetragonulaCarbonaria_004285-T1	db_xref	PFAM:PF00651
TetragonulaCarbonaria_004338-T1	db_xref	PFAM:PF09404
TetragonulaCarbonaria_004791-T1	db_xref	PFAM:PF00028
TetragonulaCarbonaria_004460-T1	db_xref	PFAM:PF15255
TetragonulaCarbonaria_004686-T1	db_xref	PFAM:PF13246
TetragonulaCarbonaria_004352-T1	db_xref	PFAM:PF00808
TetragonulaCarbonaria_004376-T1	db_xref	PFAM:PF01130
TetragonulaCarbonaria_004658-T1	db_xref	PFAM:PF02933
TetragonulaCarbonaria_004658-T1	db_xref	PFAM:PF02359
TetragonulaCarbonaria_004367-T1	db_xref	PFAM:PF00379
TetragonulaCarbonaria_004870-T1	db_xref	PFAM:PF04818
TetragonulaCarbonaria_004475-T1	db_xref	PFAM:PF00285
TetragonulaCarbonaria_004340-T1	db_xref	PFAM:PF12348
TetragonulaCarbonaria_004367-T1	db_xref	PFAM:PF01391
TetragonulaCarbonaria_004666-T1	db_xref	PFAM:PF08144
TetragonulaCarbonaria_004304-T1	db_xref	PFAM:PF00173
TetragonulaCarbonaria_004293-T1	db_xref	PFAM:PF01266
TetragonulaCarbonaria_004277-T1	db_xref	PFAM:PF14545
TetragonulaCarbonaria_004779-T1	db_xref	PFAM:PF08147
TetragonulaCarbonaria_004779-T1	db_xref	PFAM:PF00270
TetragonulaCarbonaria_004793-T1	db_xref	PFAM:PF06920
TetragonulaCarbonaria_004276-T1	db_xref	PFAM:PF00226
TetragonulaCarbonaria_004351-T1	db_xref	PFAM:PF00226
TetragonulaCarbonaria_004290-T1	db_xref	PFAM:PF14792
TetragonulaCarbonaria_004290-T1	db_xref	PFAM:PF14791
TetragonulaCarbonaria_004290-T1	db_xref	PFAM:PF10391
TetragonulaCarbonaria_004793-T1	db_xref	PFAM:PF14429
TetragonulaCarbonaria_004793-T1	db_xref	PFAM:PF16172
TetragonulaCarbonaria_004281-T1	db_xref	PFAM:PF04118
TetragonulaCarbonaria_004595-T1	db_xref	PFAM:PF00782
TetragonulaCarbonaria_004325-T1	db_xref	PFAM:PF05160
TetragonulaCarbonaria_004802-T1	db_xref	PFAM:PF06625
TetragonulaCarbonaria_004244-T1	db_xref	PFAM:PF11816
TetragonulaCarbonaria_004207-T1	db_xref	PFAM:PF11934
TetragonulaCarbonaria_004770-T1	db_xref	PFAM:PF14924
TetragonulaCarbonaria_004214-T1	db_xref	PFAM:PF14924
TetragonulaCarbonaria_004348-T1	db_xref	PFAM:PF15950
TetragonulaCarbonaria_004686-T1	db_xref	PFAM:PF00122
TetragonulaCarbonaria_004195-T1	db_xref	PFAM:PF00676
TetragonulaCarbonaria_004665-T1	db_xref	PFAM:PF13001
TetragonulaCarbonaria_004350-T1	db_xref	PFAM:PF13202
TetragonulaCarbonaria_004771-T1	db_xref	PFAM:PF13202
TetragonulaCarbonaria_004350-T1	db_xref	PFAM:PF13499
TetragonulaCarbonaria_004525-T1	db_xref	PFAM:PF00008
TetragonulaCarbonaria_004791-T1	db_xref	PFAM:PF00008
TetragonulaCarbonaria_004203-T1	db_xref	PFAM:PF01873
TetragonulaCarbonaria_004869-T1	db_xref	PFAM:PF12353
TetragonulaCarbonaria_004478-T1	db_xref	PFAM:PF05129
TetragonulaCarbonaria_004199-T1	db_xref	PFAM:PF02990
TetragonulaCarbonaria_004467-T1	db_xref	PFAM:PF01370
TetragonulaCarbonaria_004459-T1	db_xref	PFAM:PF01370
TetragonulaCarbonaria_004230-T1	db_xref	PFAM:PF00178
TetragonulaCarbonaria_004773-T1	db_xref	PFAM:PF03372
TetragonulaCarbonaria_004526-T1	db_xref	PFAM:PF00646
TetragonulaCarbonaria_004876-T1	db_xref	PFAM:PF00646
TetragonulaCarbonaria_004605-T1	db_xref	PFAM:PF00646
TetragonulaCarbonaria_004526-T1	db_xref	PFAM:PF12937
TetragonulaCarbonaria_004605-T1	db_xref	PFAM:PF12937
TetragonulaCarbonaria_004876-T1	db_xref	PFAM:PF12937
TetragonulaCarbonaria_004249-T1	db_xref	PFAM:PF03807
TetragonulaCarbonaria_004767-T1	db_xref	PFAM:PF00487
TetragonulaCarbonaria_004217-T1	db_xref	PFAM:PF18072
TetragonulaCarbonaria_004217-T1	db_xref	PFAM:PF18076
TetragonulaCarbonaria_004310-T1	db_xref	PFAM:PF09398
TetragonulaCarbonaria_004374-T1	db_xref	PFAM:PF10479
TetragonulaCarbonaria_004870-T1	db_xref	PFAM:PF01585
TetragonulaCarbonaria_004791-T1	db_xref	PFAM:PF16489
TetragonulaCarbonaria_004299-T1	db_xref	PFAM:PF04410
TetragonulaCarbonaria_004217-T1	db_xref	PFAM:PF13507
TetragonulaCarbonaria_004664-T1	db_xref	PFAM:PF06202
TetragonulaCarbonaria_004467-T1	db_xref	PFAM:PF16363
TetragonulaCarbonaria_004667-T1	db_xref	PFAM:PF00626
TetragonulaCarbonaria_004775-T1	db_xref	PFAM:PF04178
TetragonulaCarbonaria_004791-T1	db_xref	PFAM:PF01825
TetragonulaCarbonaria_004875-T1	db_xref	PFAM:PF00009
TetragonulaCarbonaria_004606-T1	db_xref	PFAM:PF00009
TetragonulaCarbonaria_004875-T1	db_xref	PFAM:PF03144
TetragonulaCarbonaria_004875-T1	db_xref	PFAM:PF03143
TetragonulaCarbonaria_004474-T1	db_xref	PFAM:PF04670
TetragonulaCarbonaria_004874-T1	db_xref	PFAM:PF07527
TetragonulaCarbonaria_004664-T1	db_xref	PFAM:PF14701
TetragonulaCarbonaria_004774-T1	db_xref	PFAM:PF13513
TetragonulaCarbonaria_004779-T1	db_xref	PFAM:PF00271
TetragonulaCarbonaria_004480-T1	db_xref	PFAM:PF00271
TetragonulaCarbonaria_004664-T1	db_xref	PFAM:PF14702
TetragonulaCarbonaria_004664-T1	db_xref	PFAM:PF14699
TetragonulaCarbonaria_004481-T1	db_xref	PFAM:PF03129
TetragonulaCarbonaria_004290-T1	db_xref	PFAM:PF14520
TetragonulaCarbonaria_004290-T1	db_xref	PFAM:PF14716
TetragonulaCarbonaria_004352-T1	db_xref	PFAM:PF00125
TetragonulaCarbonaria_004305-T1	db_xref	PFAM:PF00328
TetragonulaCarbonaria_004331-T1	db_xref	PFAM:PF00010
TetragonulaCarbonaria_004874-T1	db_xref	PFAM:PF00010
TetragonulaCarbonaria_004341-T1	db_xref	PFAM:PF00505
TetragonulaCarbonaria_004345-T1	db_xref	PFAM:PF00505
TetragonulaCarbonaria_004341-T1	db_xref	PFAM:PF09011
TetragonulaCarbonaria_004345-T1	db_xref	PFAM:PF09011
TetragonulaCarbonaria_004327-T1	db_xref	PFAM:PF07700
TetragonulaCarbonaria_004327-T1	db_xref	PFAM:PF07701
TetragonulaCarbonaria_004686-T1	db_xref	PFAM:PF00702
TetragonulaCarbonaria_004209-T1	db_xref	PFAM:PF12146
TetragonulaCarbonaria_004245-T1	db_xref	PFAM:PF13344
TetragonulaCarbonaria_004245-T1	db_xref	PFAM:PF13242
TetragonulaCarbonaria_004771-T1	db_xref	PFAM:PF07679
TetragonulaCarbonaria_004552-T1	db_xref	PFAM:PF07679
TetragonulaCarbonaria_004774-T1	db_xref	PFAM:PF01749
TetragonulaCarbonaria_004552-T1	db_xref	PFAM:PF00047
TetragonulaCarbonaria_004771-T1	db_xref	PFAM:PF00047
TetragonulaCarbonaria_004771-T1	db_xref	PFAM:PF13895
TetragonulaCarbonaria_004552-T1	db_xref	PFAM:PF13895
TetragonulaCarbonaria_004771-T1	db_xref	PFAM:PF13927
TetragonulaCarbonaria_004552-T1	db_xref	PFAM:PF13927
TetragonulaCarbonaria_004798-T1	db_xref	PFAM:PF00876
TetragonulaCarbonaria_004773-T1	db_xref	PFAM:PF16776
TetragonulaCarbonaria_004186-T1	db_xref	PFAM:PF00520
TetragonulaCarbonaria_004303-T1	db_xref	PFAM:PF00520
TetragonulaCarbonaria_004234-T1	db_xref	PFAM:PF00612
TetragonulaCarbonaria_004351-T1	db_xref	PFAM:PF14901
TetragonulaCarbonaria_004655-T1	db_xref	PFAM:PF02149
TetragonulaCarbonaria_004524-T1	db_xref	PFAM:PF00050
TetragonulaCarbonaria_004516-T1	db_xref	PFAM:PF00050
TetragonulaCarbonaria_004771-T1	db_xref	PFAM:PF00050
TetragonulaCarbonaria_004524-T1	db_xref	PFAM:PF07648
TetragonulaCarbonaria_004516-T1	db_xref	PFAM:PF07648
TetragonulaCarbonaria_004525-T1	db_xref	PFAM:PF07648
TetragonulaCarbonaria_004523-T1	db_xref	PFAM:PF07648
TetragonulaCarbonaria_004771-T1	db_xref	PFAM:PF07648
TetragonulaCarbonaria_004243-T1	db_xref	PFAM:PF00013
TetragonulaCarbonaria_004243-T2	db_xref	PFAM:PF00013
TetragonulaCarbonaria_004204-T1	db_xref	PFAM:PF16474
TetragonulaCarbonaria_004298-T1	db_xref	PFAM:PF05383
TetragonulaCarbonaria_004525-T1	db_xref	PFAM:PF00053
TetragonulaCarbonaria_004791-T1	db_xref	PFAM:PF00053
TetragonulaCarbonaria_004525-T1	db_xref	PFAM:PF00054
TetragonulaCarbonaria_004791-T1	db_xref	PFAM:PF00054
TetragonulaCarbonaria_004525-T1	db_xref	PFAM:PF02210
TetragonulaCarbonaria_004791-T1	db_xref	PFAM:PF02210
TetragonulaCarbonaria_004246-T1	db_xref	PFAM:PF04031
TetragonulaCarbonaria_004739-T1	db_xref	PFAM:PF00412
TetragonulaCarbonaria_004465-T1	db_xref	PFAM:PF01764
TetragonulaCarbonaria_004593-T1	db_xref	PFAM:PF08366
TetragonulaCarbonaria_004226-T1	db_xref	PFAM:PF00560
TetragonulaCarbonaria_004599-T1	db_xref	PFAM:PF00560
TetragonulaCarbonaria_004226-T1	db_xref	PFAM:PF13306
TetragonulaCarbonaria_004605-T1	db_xref	PFAM:PF13516
TetragonulaCarbonaria_004226-T1	db_xref	PFAM:PF13855
TetragonulaCarbonaria_004599-T1	db_xref	PFAM:PF13855
TetragonulaCarbonaria_004654-T1	db_xref	PFAM:PF01429
TetragonulaCarbonaria_004216-T1	db_xref	PFAM:PF11232
TetragonulaCarbonaria_004216-T1	db_xref	PFAM:PF11265
TetragonulaCarbonaria_004218-T1	db_xref	PFAM:PF16499
TetragonulaCarbonaria_004218-T1	db_xref	PFAM:PF17450
TetragonulaCarbonaria_004218-T1	db_xref	PFAM:PF17801
TetragonulaCarbonaria_004291-T1	db_xref	PFAM:PF00149
TetragonulaCarbonaria_004346-T1	db_xref	PFAM:PF08241
TetragonulaCarbonaria_004231-T1	db_xref	PFAM:PF08241
TetragonulaCarbonaria_004346-T1	db_xref	PFAM:PF13649
TetragonulaCarbonaria_004231-T1	db_xref	PFAM:PF13649
TetragonulaCarbonaria_004346-T1	db_xref	PFAM:PF13847
TetragonulaCarbonaria_004231-T1	db_xref	PFAM:PF13847
TetragonulaCarbonaria_004213-T1	db_xref	PFAM:PF01835
TetragonulaCarbonaria_004213-T1	db_xref	PFAM:PF17791
TetragonulaCarbonaria_004594-T1	db_xref	PFAM:PF01926
TetragonulaCarbonaria_004474-T1	db_xref	PFAM:PF01926
TetragonulaCarbonaria_004606-T1	db_xref	PFAM:PF01926
TetragonulaCarbonaria_004189-T1	db_xref	PFAM:PF03637
TetragonulaCarbonaria_004292-T1	db_xref	PFAM:PF01853
TetragonulaCarbonaria_004783-T1	db_xref	PFAM:PF06984
TetragonulaCarbonaria_004476-T1	db_xref	PFAM:PF02219
TetragonulaCarbonaria_004326-T1	db_xref	PFAM:PF03083
TetragonulaCarbonaria_004866-T1	db_xref	PFAM:PF00249
TetragonulaCarbonaria_004608-T1	db_xref	PFAM:PF15963
TetragonulaCarbonaria_004191-T1	db_xref	PFAM:PF16521
TetragonulaCarbonaria_004191-T1	db_xref	PFAM:PF00063
TetragonulaCarbonaria_004312-T1	db_xref	PFAM:PF10237
TetragonulaCarbonaria_004473-T1	db_xref	PFAM:PF03446
TetragonulaCarbonaria_004777-T1	db_xref	PFAM:PF03446
TetragonulaCarbonaria_004459-T1	db_xref	PFAM:PF07993
TetragonulaCarbonaria_004240-T1	db_xref	PFAM:PF02931
TetragonulaCarbonaria_004241-T2	db_xref	PFAM:PF02932
TetragonulaCarbonaria_004241-T1	db_xref	PFAM:PF02932
TetragonulaCarbonaria_004613-T1	db_xref	PFAM:PF01798
TetragonulaCarbonaria_004612-T1	db_xref	PFAM:PF01798
TetragonulaCarbonaria_004612-T1	db_xref	PFAM:PF08156
TetragonulaCarbonaria_004613-T1	db_xref	PFAM:PF08156
TetragonulaCarbonaria_004290-T1	db_xref	PFAM:PF01909
TetragonulaCarbonaria_004641-T1	db_xref	PFAM:PF14605
TetragonulaCarbonaria_004646-T1	db_xref	PFAM:PF01103
TetragonulaCarbonaria_004855-T1	db_xref	PFAM:PF00067
TetragonulaCarbonaria_004274-T1	db_xref	PFAM:PF08336
TetragonulaCarbonaria_004249-T1	db_xref	PFAM:PF14748
TetragonulaCarbonaria_004601-T1	db_xref	PFAM:PF01569
TetragonulaCarbonaria_004314-T1	db_xref	PFAM:PF10274
TetragonulaCarbonaria_004471-T1	db_xref	PFAM:PF00989
TetragonulaCarbonaria_004470-T1	db_xref	PFAM:PF00989
TetragonulaCarbonaria_004470-T1	db_xref	PFAM:PF14598
TetragonulaCarbonaria_004470-T1	db_xref	PFAM:PF08447
TetragonulaCarbonaria_004361-T1	db_xref	PFAM:PF15473
TetragonulaCarbonaria_004857-T1	db_xref	PFAM:PF00233
TetragonulaCarbonaria_004537-T1	db_xref	PFAM:PF00656
TetragonulaCarbonaria_004288-T1	db_xref	PFAM:PF00656
TetragonulaCarbonaria_004353-T1	db_xref	PFAM:PF10275
TetragonulaCarbonaria_004868-T1	db_xref	PFAM:PF01431
TetragonulaCarbonaria_004868-T1	db_xref	PFAM:PF05649
[truncated: 13,919 more rows]
