# Supplementary material for: Prevalent bee venom genes evolved before the aculeate stinger and eusociality
Source: BMC Biol. 2023 Oct 23;21:229. doi: 10.1186/s12915-023-01656-5 (PMC10591384; doi:10.1186/s12915-023-01656-5)
Supplement: Supplementary file 39 — Additional file 39. Genome annotation of Tetragonula carbonaria. [file 12915_2023_1656_MOESM39_ESM.zip › Tetragonula_carbonaria.annotation.funannotate.with.RNAseq.Oct2020/annotations/annotations.genes-products.txt]

TetragonulaCarbonaria_006112-T1	name	3HYDROXY3METHYLGLUTARYL
TetragonulaCarbonaria_006112-T1	product	3-hydroxy-3-methylglutaryl coenzyme A reductase
TetragonulaCarbonaria_002311-T1	name	4EBP
TetragonulaCarbonaria_002311-T1	product	4E-binding protein THOR
TetragonulaCarbonaria_011301-T1	name	4EHP
TetragonulaCarbonaria_011301-T1	product	Eukaryotic translation initiation factor 4E type 2
TetragonulaCarbonaria_023067-T1	name	5HT7_1
TetragonulaCarbonaria_023067-T1	product	Serotonin receptor
TetragonulaCarbonaria_023069-T1	name	5HT7_2
TetragonulaCarbonaria_023069-T1	product	Serotonin receptor
TetragonulaCarbonaria_017651-T1	name	ABCB7
TetragonulaCarbonaria_017651-T1	product	ATP-binding cassette sub- B member 7, mitochondrial
TetragonulaCarbonaria_023329-T1	name	ABCC4
TetragonulaCarbonaria_023329-T1	product	Multidrug resistance-associated protein 4
TetragonulaCarbonaria_014149-T1	name	ABCG1
TetragonulaCarbonaria_014149-T1	product	ATP-binding cassette sub- G member 1
TetragonulaCarbonaria_016517-T1	name	AC3_1
TetragonulaCarbonaria_016517-T1	product	ORF for hypothetical protein
TetragonulaCarbonaria_016519-T1	name	AC3_2
TetragonulaCarbonaria_016519-T1	product	CYCc
TetragonulaCarbonaria_001732-T1	name	ACBD7
TetragonulaCarbonaria_001732-T1	product	Acyl-CoA-binding domain-containing protein 7
TetragonulaCarbonaria_018313-T1	name	ACF1
TetragonulaCarbonaria_018313-T1	product	Bromodomain adjacent to zinc finger domain protein 1A
TetragonulaCarbonaria_022448-T1	name	ACHE1
TetragonulaCarbonaria_022448-T1	product	Carboxylic ester hydrolase
TetragonulaCarbonaria_003584-T1	name	ACJ6_1
TetragonulaCarbonaria_003584-T1	product	POU
TetragonulaCarbonaria_003586-T1	name	ACJ6_2
TetragonulaCarbonaria_003586-T1	product	POU
TetragonulaCarbonaria_004305-T1	name	ACP2
TetragonulaCarbonaria_004305-T1	product	mitochondrial acyl carrier protein
TetragonulaCarbonaria_022917-T1	name	ADAMTS14
TetragonulaCarbonaria_022917-T1	product	A disintegrin and metalloproteinase with thrombospondin motifs 14
TetragonulaCarbonaria_019502-T1	name	ADCK2
TetragonulaCarbonaria_019502-T1	product	Uncharacterized aarF domain-containing protein kinase 2
TetragonulaCarbonaria_017480-T1	name	ADCY10_1
TetragonulaCarbonaria_017480-T1	product	Adenylate cyclase type 10
TetragonulaCarbonaria_017482-T1	name	ADCY10_2
TetragonulaCarbonaria_017482-T1	product	Adenylate cyclase type 10
TetragonulaCarbonaria_004217-T1	name	ADE2
TetragonulaCarbonaria_004217-T1	product	phosphoribosylaminoimidazole carboxylase ade2
TetragonulaCarbonaria_015455-T1	name	ADE3
TetragonulaCarbonaria_015455-T1	product	tetrahydrofolate synthase
TetragonulaCarbonaria_012969-T1	name	ADK1
TetragonulaCarbonaria_012969-T1	product	Adenylate kinase
TetragonulaCarbonaria_000827-T1	name	ADK2
TetragonulaCarbonaria_000827-T1	product	Adenylate kinase 2
TetragonulaCarbonaria_010146-T1	name	ADK3
TetragonulaCarbonaria_010146-T1	product	GTP:AMP phosphotransferase, mitochondrial
TetragonulaCarbonaria_020070-T1	name	AGO1
TetragonulaCarbonaria_020070-T1	product	argonaute 1
TetragonulaCarbonaria_018082-T1	name	AGO2
TetragonulaCarbonaria_018082-T1	product	Protein argonaute-2
TetragonulaCarbonaria_019986-T1	name	AGO3
TetragonulaCarbonaria_019986-T1	product	Protein argonaute-3
TetragonulaCarbonaria_005976-T1	name	AK6
TetragonulaCarbonaria_005976-T1	product	Adenylate kinase isoenzyme 6
TetragonulaCarbonaria_022142-T1	name	AKT1
TetragonulaCarbonaria_022142-T1	product	RAC-alpha serine/threonine-protein kinase
TetragonulaCarbonaria_007924-T1	name	ALG5_1
TetragonulaCarbonaria_007924-T1	product	dolichyl-phosphate beta-glucosyltransferase
TetragonulaCarbonaria_007926-T1	name	ALG5_2
TetragonulaCarbonaria_007926-T1	product	dolichyl-phosphate beta-glucosyltransferase
TetragonulaCarbonaria_007923-T1	name	ALG-2
TetragonulaCarbonaria_007923-T1	product	Alpha-1 3/1 6-mannosyltransferase alg-2
TetragonulaCarbonaria_011146-T1	name	ALPHA1,2MANNOSIDASE
TetragonulaCarbonaria_011146-T1	product	alpha-1,2-Mannosidase
TetragonulaCarbonaria_005761-T1	name	ANC-1_1
TetragonulaCarbonaria_005761-T1	product	CH
TetragonulaCarbonaria_005762-T1	name	ANC-1_2
TetragonulaCarbonaria_005762-T1	product	CH
TetragonulaCarbonaria_004639-T1	name	ANKRD50
TetragonulaCarbonaria_004639-T1	product	Ankyrin repeat domain-containing protein 50
TetragonulaCarbonaria_003891-T1	name	ANXB9
TetragonulaCarbonaria_003891-T1	product	Annexin B9
TetragonulaCarbonaria_008577-T1	name	AOS1
TetragonulaCarbonaria_008577-T1	product	E1 ubiquitin-activating protein aos1
TetragonulaCarbonaria_019780-T1	name	AP2S1
TetragonulaCarbonaria_019780-T1	product	AP-2 complex subunit sigma
TetragonulaCarbonaria_020452-T1	name	AP50
TetragonulaCarbonaria_020452-T1	product	Uncharacterized protein
TetragonulaCarbonaria_015861-T1	name	APC7
TetragonulaCarbonaria_015861-T1	product	Anaphase-promoting complex subunit 7
TetragonulaCarbonaria_011576-T1	name	APD-3
TetragonulaCarbonaria_011576-T1	product
TetragonulaCarbonaria_011454-T1	name	APH-1
TetragonulaCarbonaria_011454-T1	product	gamma secretase complex protein
TetragonulaCarbonaria_013711-T1	name	APLIP1
TetragonulaCarbonaria_013711-T1	product	JNK-interacting protein 1
TetragonulaCarbonaria_015257-T1	name	APP-BP1
TetragonulaCarbonaria_015257-T1	product	NEDD8-activating enzyme E1 regulatory subunit
TetragonulaCarbonaria_001737-T1	name	ARALAR1
TetragonulaCarbonaria_001737-T1	product	Calcium-binding mitochondrial carrier protein Aralar1
TetragonulaCarbonaria_007810-T1	name	ARC42
TetragonulaCarbonaria_007810-T1	product	Acyl-CoA dehydrogenase, N-terminal domain
TetragonulaCarbonaria_016957-T1	name	ARC-P34
TetragonulaCarbonaria_016957-T1	product	protein 2 3 complex subunit 2
TetragonulaCarbonaria_008816-T1	name	ARHGAP6
TetragonulaCarbonaria_008816-T1	product	Rho GTPase-activating protein 6
TetragonulaCarbonaria_009118-T1	name	ARL6IP5
TetragonulaCarbonaria_009118-T1	product	PRA1 protein 3
TetragonulaCarbonaria_014172-T1	name	ARMC8
TetragonulaCarbonaria_014172-T1	product	Armadillo repeat-containing protein 8
TetragonulaCarbonaria_013538-T1	name	ARP1
TetragonulaCarbonaria_013538-T1	product	centractin- actin- protein of the dynactin complex
TetragonulaCarbonaria_015561-T1	name	ARP5_1
TetragonulaCarbonaria_015561-T1	product	Nuclear actin-protein involved in chromatin remodeling
TetragonulaCarbonaria_015562-T1	name	ARP5_2
TetragonulaCarbonaria_015562-T1	product	Nuclear actin-protein involved in chromatin remodeling
TetragonulaCarbonaria_002383-T1	name	ARP8
TetragonulaCarbonaria_002383-T1	product	actin-like protein arp8
TetragonulaCarbonaria_022228-T1	name	ARP11
TetragonulaCarbonaria_022228-T1	product	Actin- protein 3B
TetragonulaCarbonaria_011684-T1	name	ARPC3A
TetragonulaCarbonaria_011684-T1	product	Actin- protein 2/3 complex subunit 3-A
TetragonulaCarbonaria_022412-T1	name	ARPC4
TetragonulaCarbonaria_022412-T1	product	Actin- protein 2/3 complex subunit 4
TetragonulaCarbonaria_022412-T2	name	ARPC4
TetragonulaCarbonaria_022412-T2	product	Actin- protein 2/3 complex subunit 4
TetragonulaCarbonaria_021827-T1	name	ARR1
TetragonulaCarbonaria_021827-T1	product	arsenicals resistance
TetragonulaCarbonaria_017496-T1	name	ARR2
TetragonulaCarbonaria_017496-T1	product	Arrestin_C
TetragonulaCarbonaria_022488-T1	name	ARS2
TetragonulaCarbonaria_022488-T1	product	Serrate RNA effector molecule
TetragonulaCarbonaria_022488-T2	name	ARS2
TetragonulaCarbonaria_022488-T2	product	Serrate RNA effector molecule
TetragonulaCarbonaria_022488-T3	name	ARS2
TetragonulaCarbonaria_022488-T3	product	Serrate RNA effector molecule
TetragonulaCarbonaria_004231-T1	name	ART3
TetragonulaCarbonaria_004231-T1	product	Putative putative protein art3
TetragonulaCarbonaria_022371-T1	name	ART4_1
TetragonulaCarbonaria_022371-T1	product	Ecto-ADP-ribosyltransferase 4
TetragonulaCarbonaria_022372-T1	name	ART4_2
TetragonulaCarbonaria_022372-T1	product	Ecto-ADP-ribosyltransferase 4
TetragonulaCarbonaria_013228-T1	name	ART7
TetragonulaCarbonaria_013228-T1	product	Art7p
TetragonulaCarbonaria_014028-T1	name	ASF1
TetragonulaCarbonaria_014028-T1	product	Histone chaperone asf1
TetragonulaCarbonaria_007001-T1	name	ASH1
TetragonulaCarbonaria_007001-T1	product	DNA-binding transcription repressor
TetragonulaCarbonaria_000569-T1	name	ASH2
TetragonulaCarbonaria_000569-T1	product	transcription factor, contains a PHD finger motif
TetragonulaCarbonaria_013411-T1	name	ATAT1
TetragonulaCarbonaria_013411-T1	product	Alpha-tubulin N-acetyltransferase 1
TetragonulaCarbonaria_016416-T1	name	ATE1
TetragonulaCarbonaria_016416-T1	product	Arginyl-tRNA--protein transferase 1
TetragonulaCarbonaria_015593-T1	name	ATF6
TetragonulaCarbonaria_015593-T1	product	activating transcription factor 6
TetragonulaCarbonaria_014703-T1	name	ATG1
TetragonulaCarbonaria_014703-T1	product	Serine/threonine-protein kinase
TetragonulaCarbonaria_018279-T1	name	ATG2
TetragonulaCarbonaria_018279-T1	product	autophagy- protein 2
TetragonulaCarbonaria_016126-T1	name	ATG4
TetragonulaCarbonaria_016126-T1	product	Cysteine protease atg4
TetragonulaCarbonaria_014331-T1	name	ATG5
TetragonulaCarbonaria_014331-T1	product	autophagy protein 5
TetragonulaCarbonaria_018734-T1	name	ATG6
TetragonulaCarbonaria_018734-T1	product	autophagy protein 6
TetragonulaCarbonaria_007433-T1	name	ATG8A
TetragonulaCarbonaria_007433-T1	product	Uncharacterized protein
TetragonulaCarbonaria_002369-T1	name	ATG9
TetragonulaCarbonaria_002369-T1	product	autophagy protein atg9
TetragonulaCarbonaria_010573-T1	name	ATG13
TetragonulaCarbonaria_010573-T1	product	autophagy protein 13
TetragonulaCarbonaria_015585-T1	name	ATOH8
TetragonulaCarbonaria_015585-T1	product	Atonal 8
TetragonulaCarbonaria_012513-T1	name	ATP5A1
TetragonulaCarbonaria_012513-T1	product	ATP synthase subunit alpha, mitochondrial
TetragonulaCarbonaria_015917-T1	name	ATP5C1
TetragonulaCarbonaria_015917-T1	product	ATP synthase subunit gamma, mitochondrial
TetragonulaCarbonaria_017133-T1	name	ATP5D
TetragonulaCarbonaria_017133-T1	product	ATP synthase subunit delta, mitochondrial
TetragonulaCarbonaria_009132-T1	name	ATP5F1
TetragonulaCarbonaria_009132-T1	product	ATP synthase F(0) complex subunit B1, mitochondrial
TetragonulaCarbonaria_001755-T1	name	ATP5G2
TetragonulaCarbonaria_001755-T1	product	ATP synthase F(0) complex subunit C2, mitochondrial
TetragonulaCarbonaria_016476-T1	name	ATP5I_1
TetragonulaCarbonaria_016476-T1	product	ATP synthase E chain
TetragonulaCarbonaria_021940-T1	name	ATP5I_2
TetragonulaCarbonaria_021940-T1	product	ATP synthase E chain
TetragonulaCarbonaria_023315-T1	name	ATP5L
TetragonulaCarbonaria_023315-T1	product	ATP synthase subunit g, mitochondrial
TetragonulaCarbonaria_008070-T1	name	ATP5O
TetragonulaCarbonaria_008070-T1	product	ATP synthase subunit O, mitochondrial
TetragonulaCarbonaria_004985-T1	name	ATP5SL
TetragonulaCarbonaria_004985-T1	product	ATP5S-like
TetragonulaCarbonaria_005056-T1	name	ATP7
TetragonulaCarbonaria_005056-T1	product	ATP synthase d subunit
TetragonulaCarbonaria_017330-T1	name	ATPSYN-CF6
TetragonulaCarbonaria_017330-T1	product	Mitochondrial ATP synthase coupling factor 6
TetragonulaCarbonaria_008478-T1	name	ATXN7L1
TetragonulaCarbonaria_008478-T1	product	Ataxin-7-like protein 1
TetragonulaCarbonaria_015862-T1	name	AUT1
TetragonulaCarbonaria_015862-T1	product	Arabinose-proton symporter (Arabinose transporter)
TetragonulaCarbonaria_014431-T1	name	B-H1_1
TetragonulaCarbonaria_014431-T1	product	Homeobox domain
TetragonulaCarbonaria_014433-T1	name	B-H1_2
TetragonulaCarbonaria_014433-T1	product	Homeobox domain
TetragonulaCarbonaria_012282-T1	name	BAB1
TetragonulaCarbonaria_012282-T1	product	helix-turn-helix, Psq domain
TetragonulaCarbonaria_009722-T2	name	BAP1
TetragonulaCarbonaria_009722-T2	product	Ubiquitin carboxyl-terminal hydrolase bap1
TetragonulaCarbonaria_021241-T1	name	BAP28_1
TetragonulaCarbonaria_021241-T1	product	HEAT repeat-containing protein 1
TetragonulaCarbonaria_021242-T1	name	BAP28_2
TetragonulaCarbonaria_021242-T1	product	HEAT repeat-containing protein 1
TetragonulaCarbonaria_007277-T1	name	BAP55
TetragonulaCarbonaria_007277-T1	product	Brahma associated protein 55kD
TetragonulaCarbonaria_002109-T1	name	BAP60
TetragonulaCarbonaria_002109-T1	product	SWI SNF- matrix-associated actin-dependent regulator of chromatin sub D
TetragonulaCarbonaria_016420-T1	name	BAXI1
TetragonulaCarbonaria_016420-T1	product	Uncharacterized protein
TetragonulaCarbonaria_008802-T1	name	BBS1
TetragonulaCarbonaria_008802-T1	product	Bardet-Biedl syndrome 1 protein
TetragonulaCarbonaria_021754-T1	name	BCAS2
TetragonulaCarbonaria_021754-T1	product	Pre-mRNA-splicing factor SPF27
TetragonulaCarbonaria_012661-T1	name	BEST2
TetragonulaCarbonaria_012661-T1	product	Bestrophin, RFP-TM, chloride channel
TetragonulaCarbonaria_017653-T1	name	BET3
TetragonulaCarbonaria_017653-T1	product	transport protein particle 22 kDa subunit
TetragonulaCarbonaria_001976-T1	name	BETA3GALT6
TetragonulaCarbonaria_001976-T1	product	Beta-1,3-galactosyltransferase 6
TetragonulaCarbonaria_003203-T1	name	BETA4GALT7
TetragonulaCarbonaria_003203-T1	product	Beta1,4-galactosyltransferase
TetragonulaCarbonaria_017472-T1	name	BLIMP1
TetragonulaCarbonaria_017472-T1	product	Uncharacterized protein
TetragonulaCarbonaria_007606-T1	name	BLOC1S6
TetragonulaCarbonaria_007606-T1	product	Bioproteinsis of lysosome- organelles complex 1 subunit 6
TetragonulaCarbonaria_011621-T1	name	BLOS2
TetragonulaCarbonaria_011621-T1	product	Bioproteinsis of lysosome- organelles complex 1 subunit 2
TetragonulaCarbonaria_021853-T1	name	BRD8
TetragonulaCarbonaria_021853-T1	product	Bromodomain-containing protein 8
TetragonulaCarbonaria_014864-T1	name	BRE1
TetragonulaCarbonaria_014864-T1	product	E3 ubiquitin-protein ligase bre1
TetragonulaCarbonaria_009893-T1	name	BRU-3
TetragonulaCarbonaria_009893-T1	product	CUGBP Elav-like member 4-like
TetragonulaCarbonaria_005614-T1	name	BRWD3
TetragonulaCarbonaria_005614-T1	product	Bromodomain and WD repeat-containing protein 3
TetragonulaCarbonaria_016112-T1	name	BUB3
TetragonulaCarbonaria_016112-T1	product	mitotic spindle checkpoint protein Bub3
TetragonulaCarbonaria_002894-T1	name	BX42
TetragonulaCarbonaria_002894-T1	product	Puff-specific protein Bx42
TetragonulaCarbonaria_006533-T1	name	C1Q-VP
TetragonulaCarbonaria_006533-T1	product	C1q domain
TetragonulaCarbonaria_010203-T1	name	CA3
TetragonulaCarbonaria_010203-T1	product	Uncharacterized protein
TetragonulaCarbonaria_021371-T1	name	CA10_1
TetragonulaCarbonaria_021371-T1	product	Carbonic anhydrase- protein 10
TetragonulaCarbonaria_021375-T1	name	CA10_2
TetragonulaCarbonaria_021375-T1	product	Carbonic anhydrase- protein 10
TetragonulaCarbonaria_021385-T1	name	CA10_3
TetragonulaCarbonaria_021385-T1	product	Carbonic anhydrase- protein 10
TetragonulaCarbonaria_007720-T1	name	CACNA1C
TetragonulaCarbonaria_007720-T1	product	Voltage-dependent L-type calcium channel subunit alpha-1C
TetragonulaCarbonaria_015587-T1	name	CAF1
TetragonulaCarbonaria_015587-T1	product	CCR4-Not complex caf1 ribonuclease subunit Caf1
TetragonulaCarbonaria_018989-T1	name	CAH1
TetragonulaCarbonaria_018989-T1	product	Carbonic anhydrase 1
TetragonulaCarbonaria_015914-T1	name	CALMODULIN1
TetragonulaCarbonaria_015914-T1	product	Calmodulin-1
TetragonulaCarbonaria_021158-T1	name	CAND1
TetragonulaCarbonaria_021158-T1	product	Cullin-associated NEDD8-dissociated protein 1
TetragonulaCarbonaria_017081-T1	name	CAP-D2
TetragonulaCarbonaria_017081-T1	product	Cap-d2p
TetragonulaCarbonaria_004288-T1	name	CASP7_1
TetragonulaCarbonaria_004288-T1	product	Caspase-7
TetragonulaCarbonaria_004537-T1	name	CASP7_2
TetragonulaCarbonaria_004537-T1	product	Caspase-7
TetragonulaCarbonaria_007719-T1	name	CAV1A
TetragonulaCarbonaria_007719-T1	product	Voltage-dependent L-type calcium channel subunit alpha
TetragonulaCarbonaria_009534-T1	name	CAV3A
TetragonulaCarbonaria_009534-T1	product	Voltage dependent Ca2+ channel Cav3 subunit
TetragonulaCarbonaria_010231-T1	name	CBP20
TetragonulaCarbonaria_010231-T1	product	Nuclear cap-binding protein subunit 2
TetragonulaCarbonaria_022366-T1	name	CBP80
TetragonulaCarbonaria_022366-T1	product	Component of the cap-binding complex (CBC)
TetragonulaCarbonaria_023311-T1	name	CC2D1B
TetragonulaCarbonaria_023311-T1	product	Coiled-coil and C2 domain-containing protein 1B
TetragonulaCarbonaria_015698-T1	name	CCAR1
TetragonulaCarbonaria_015698-T1	product	Cell division cycle and apoptosis regulator protein 1
TetragonulaCarbonaria_015698-T2	name	CCAR1
TetragonulaCarbonaria_015698-T2	product	Cell division cycle and apoptosis regulator protein 1
TetragonulaCarbonaria_002883-T1	name	CCE-I1
TetragonulaCarbonaria_002883-T1	product	Carboxylesterase
TetragonulaCarbonaria_020425-T1	name	CCT5
TetragonulaCarbonaria_020425-T1	product	T-complex protein 1 subunit epsilon
TetragonulaCarbonaria_022948-T1	name	CDA4
TetragonulaCarbonaria_022948-T1	product	Probable inactive cytidine deaminase 4
TetragonulaCarbonaria_017479-T1	name	CDA5
TetragonulaCarbonaria_017479-T1	product	Cytidine deaminase 5
TetragonulaCarbonaria_002919-T1	name	CDC2
TetragonulaCarbonaria_002919-T1	product	Cell division control protein 2
TetragonulaCarbonaria_015857-T1	name	CDC2RK
TetragonulaCarbonaria_015857-T1	product	Cdc2- kinase
TetragonulaCarbonaria_021206-T1	name	CDC6
TetragonulaCarbonaria_021206-T1	product	AAA ATPase
TetragonulaCarbonaria_005178-T1	name	CDC14
TetragonulaCarbonaria_005178-T1	product	cell division control protein 14
TetragonulaCarbonaria_005178-T2	name	CDC14
TetragonulaCarbonaria_005178-T2	product	cell division control protein 14
TetragonulaCarbonaria_017002-T1	name	CDC27
TetragonulaCarbonaria_017002-T1	product	anaphase-promoting complex subunit cdc27
TetragonulaCarbonaria_008610-T1	name	CDC37
TetragonulaCarbonaria_008610-T1	product	hsp90 co-chaperone Cdc37
TetragonulaCarbonaria_016280-T1	name	CDC42_1
TetragonulaCarbonaria_016280-T1	product	Rho GTPase
TetragonulaCarbonaria_019489-T1	name	CDC42_2
TetragonulaCarbonaria_019489-T1	product	Rho GTPase
TetragonulaCarbonaria_015544-T1	name	CDC45L
TetragonulaCarbonaria_015544-T1	product	Cell division control protein 45
TetragonulaCarbonaria_009810-T1	name	CDK2
TetragonulaCarbonaria_009810-T1	product	Cyclin-dependent kinase 2
TetragonulaCarbonaria_020328-T1	name	CDK4
TetragonulaCarbonaria_020328-T1	product	Cyclin-dependent kinase 4
TetragonulaCarbonaria_022537-T1	name	CDK5
TetragonulaCarbonaria_022537-T1	product	cyclin-dependent kinase 5
TetragonulaCarbonaria_014524-T1	name	CDK5ALPHA
TetragonulaCarbonaria_014524-T1	product	Cyclin-dependent kinase 5 activator protein
TetragonulaCarbonaria_023674-T1	name	CDK7
TetragonulaCarbonaria_023674-T1	product	Cyclin-Dependent Kinase 7
TetragonulaCarbonaria_019499-T1	name	CDK8
TetragonulaCarbonaria_019499-T1	product	Cyclin-dependent kinase 8
TetragonulaCarbonaria_019499-T2	name	CDK8
TetragonulaCarbonaria_019499-T2	product	Cyclin-dependent kinase 8
TetragonulaCarbonaria_013423-T1	name	CDK9
TetragonulaCarbonaria_013423-T1	product	P-TEFb-associated cyclin-dependent protein kinase Cdk9
TetragonulaCarbonaria_014679-T1	name	CDK12
TetragonulaCarbonaria_014679-T1	product	Cyclin-dependent kinase 12
TetragonulaCarbonaria_014679-T2	name	CDK12
TetragonulaCarbonaria_014679-T2	product	Cyclin-dependent kinase 12
TetragonulaCarbonaria_014679-T3	name	CDK12
TetragonulaCarbonaria_014679-T3	product	Cyclin-dependent kinase 12
TetragonulaCarbonaria_014679-T4	name	CDK12
TetragonulaCarbonaria_014679-T4	product	Cyclin-dependent kinase 12
TetragonulaCarbonaria_006891-T1	name	CDKL3
TetragonulaCarbonaria_006891-T1	product	Cyclin-dependent kinase-like 3
TetragonulaCarbonaria_020826-T1	name	CECR1
TetragonulaCarbonaria_020826-T1	product	cat eye syndrome chromosome region, candidate 1
TetragonulaCarbonaria_007130-T1	name	CED-6
TetragonulaCarbonaria_007130-T1	product	PTB domain-containing adapter protein
TetragonulaCarbonaria_012028-T1	name	CED-12
TetragonulaCarbonaria_012028-T1	product	Domain of unknown function (DUF3361)
TetragonulaCarbonaria_020834-T1	name	CENB1A
TetragonulaCarbonaria_020834-T1	product	centaurin beta
TetragonulaCarbonaria_011606-T1	name	CENG1A
TetragonulaCarbonaria_011606-T1	product	Centaurin-gamma-1A
TetragonulaCarbonaria_008026-T1	name	CEP97
TetragonulaCarbonaria_008026-T1	product	IQ calmodulin-binding motif
TetragonulaCarbonaria_022702-T1	name	CHAF1A
TetragonulaCarbonaria_022702-T1	product	Chromatin assembly factor 1, subunit A
TetragonulaCarbonaria_008609-T1	name	CHD1
TetragonulaCarbonaria_008609-T1	product	transcriptional regulator
TetragonulaCarbonaria_008609-T2	name	CHD1
TetragonulaCarbonaria_008609-T2	product	transcriptional regulator
TetragonulaCarbonaria_001704-T1	name	CHD5
TetragonulaCarbonaria_001704-T1	product	choline dehydrogenase 5
TetragonulaCarbonaria_005657-T1	name	CHD64
TetragonulaCarbonaria_005657-T1	product	Transgelin
TetragonulaCarbonaria_019131-T1	name	CHMP1
TetragonulaCarbonaria_019131-T1	product	Charged multivesicular body protein 1a
TetragonulaCarbonaria_013688-T1	name	CHRNA3
TetragonulaCarbonaria_013688-T1	product	Neuronal acetylcholine receptor subunit alpha-3
TetragonulaCarbonaria_006257-T1	name	CHS-2
TetragonulaCarbonaria_006257-T1	product	Chitin synthase 2
TetragonulaCarbonaria_022172-T1	name	CHT2
TetragonulaCarbonaria_022172-T1	product	Chitinase 2
TetragonulaCarbonaria_022925-T1	name	CHT5
TetragonulaCarbonaria_022925-T1	product	Chitinase 5
TetragonulaCarbonaria_019100-T1	name	CHT11
TetragonulaCarbonaria_019100-T1	product	Glyco_18
TetragonulaCarbonaria_013720-T1	name	CIAO1
TetragonulaCarbonaria_013720-T1	product	cytosolic iron-sulfur protein assembly
TetragonulaCarbonaria_018134-T1	name	CIR1
TetragonulaCarbonaria_018134-T1	product	Putative electron transfer flavoprotein subunit
TetragonulaCarbonaria_007632-T1	name	CISD3
TetragonulaCarbonaria_007632-T1	product	CDGSH iron sulfur domain 3
TetragonulaCarbonaria_022751-T1	name	CKMT2
TetragonulaCarbonaria_022751-T1	product	Creatine kinase S-type, mitochondrial
TetragonulaCarbonaria_006760-T1	name	CLCN7
TetragonulaCarbonaria_006760-T1	product	H(+)/Cl(-) exchange transporter 7
TetragonulaCarbonaria_002266-T1	name	CLE7
TetragonulaCarbonaria_002266-T1	product	Putative carnitine deficiency-associated protein
TetragonulaCarbonaria_010183-T1	name	CLIPA3
TetragonulaCarbonaria_010183-T1	product	Tryp_SPc
TetragonulaCarbonaria_007015-T1	name	CLIPA10
TetragonulaCarbonaria_007015-T1	product	AAEL001675-PA
TetragonulaCarbonaria_016405-T1	name	CLIPA15
TetragonulaCarbonaria_016405-T1	product	Tryp_SPc
TetragonulaCarbonaria_019449-T1	name	CLIPB5
TetragonulaCarbonaria_019449-T1	product	AGAP004148-PA
TetragonulaCarbonaria_021578-T1	name	CLIPD1
TetragonulaCarbonaria_021578-T1	product	Serine protease
TetragonulaCarbonaria_018893-T1	name	CLIPD2
TetragonulaCarbonaria_018893-T1	product	Serine protease
TetragonulaCarbonaria_008298-T1	name	CLN3
TetragonulaCarbonaria_008298-T1	product	G1/S-specific cyclin cln3
TetragonulaCarbonaria_013981-T1	name	CNOT1
TetragonulaCarbonaria_013981-T1	product	CCR4-NOT transcription complex subunit 1
TetragonulaCarbonaria_015957-T1	name	COG3
TetragonulaCarbonaria_015957-T1	product	Golgi transport complex subunit 3
TetragonulaCarbonaria_003024-T1	name	COG7
TetragonulaCarbonaria_003024-T1	product	Golgi transport complex subunit 7
TetragonulaCarbonaria_001898-T1	name	COPB2
TetragonulaCarbonaria_001898-T1	product	Coatomer subunit beta'
TetragonulaCarbonaria_022825-T1	name	COQ2
TetragonulaCarbonaria_022825-T1	product	Para-hydroxybenzoate--polyprenyltransferase, mitochondrial precursor (PHB:polyprenyltransferase)
TetragonulaCarbonaria_001825-T1	name	COQ3
TetragonulaCarbonaria_001825-T1	product	Hexaprenyldihydroxybenzoate methyltransferase, mitochondrial
TetragonulaCarbonaria_019098-T1	name	COQ5
TetragonulaCarbonaria_019098-T1	product	2-hexaprenyl-6-methoxy-1,4-benzoquinone methyltransferase
TetragonulaCarbonaria_019098-T2	name	COQ5
TetragonulaCarbonaria_019098-T2	product	2-hexaprenyl-6-methoxy-1,4-benzoquinone methyltransferase
TetragonulaCarbonaria_019452-T1	name	COQ6_1
TetragonulaCarbonaria_019452-T1	product	Putative ubiquinone biosynthesis monooxygenase
TetragonulaCarbonaria_019454-T1	name	COQ6_2
TetragonulaCarbonaria_019454-T1	product	Putative ubiquinone biosynthesis monooxygenase
TetragonulaCarbonaria_018241-T1	name	COQ7
TetragonulaCarbonaria_018241-T1	product	ubiquinone biosynthesis monooxygenase Coq7
TetragonulaCarbonaria_024026-T1	name	COX1
TetragonulaCarbonaria_024026-T1	product	Cytochrome c oxidase subunit 1
TetragonulaCarbonaria_018245-T1	name	COX5A
TetragonulaCarbonaria_018245-T1	product	Cytochrome c oxidase subunit 5A
TetragonulaCarbonaria_015707-T1	name	COX5B
TetragonulaCarbonaria_015707-T1	product	Cytochrome c oxidase subunit 5B
TetragonulaCarbonaria_014569-T1	name	COX6A1
TetragonulaCarbonaria_014569-T1	product	Cytochrome c oxidase subunit 6A1, mitochondrial
TetragonulaCarbonaria_001067-T1	name	COX6B1
TetragonulaCarbonaria_001067-T1	product	Cytochrome c oxidase subunit 6B1
TetragonulaCarbonaria_011005-T1	name	COX18
TetragonulaCarbonaria_011005-T1	product	Cytochrome c oxidase assembly protein cox18, mitochondrial
TetragonulaCarbonaria_015490-T1	name	CPAP3-B
TetragonulaCarbonaria_015490-T1	product	Chitin binding Peritrophin-A domain
TetragonulaCarbonaria_002057-T1	name	CPAP3-E
TetragonulaCarbonaria_002057-T1	product	cuticular protein analogous to peritrophins 3-E
TetragonulaCarbonaria_015551-T1	name	CPAP3C
TetragonulaCarbonaria_015551-T1	product	Uncharacterized protein
TetragonulaCarbonaria_015559-T1	name	CPAP3D
TetragonulaCarbonaria_015559-T1	product	Uncharacterized protein
TetragonulaCarbonaria_021539-T1	name	CPF1
TetragonulaCarbonaria_021539-T1	product	Cuticular protein cpf1
TetragonulaCarbonaria_001247-T1	name	CPR9
TetragonulaCarbonaria_001247-T1	product	Uncharacterized protein
TetragonulaCarbonaria_009348-T1	name	CPR14
TetragonulaCarbonaria_009348-T1	product	Structural cuticle protein
TetragonulaCarbonaria_010640-T1	name	CPR32
TetragonulaCarbonaria_010640-T1	product	Insect cuticle protein
TetragonulaCarbonaria_018085-T1	name	CRY2
TetragonulaCarbonaria_018085-T1	product	Cryptochrome-2
TetragonulaCarbonaria_018085-T2	name	CRY2
TetragonulaCarbonaria_018085-T2	product	Cryptochrome-2
TetragonulaCarbonaria_004777-T1	name	CRYL1
TetragonulaCarbonaria_004777-T1	product	Crystallin, lambda 1
TetragonulaCarbonaria_021113-T1	name	CSL4
TetragonulaCarbonaria_021113-T1	product	exosome 3'->5 exonuclease subunit ski4 (Csl4)
TetragonulaCarbonaria_015924-T1	name	CSN5
TetragonulaCarbonaria_015924-T1	product	proteasome regulatory particle subunit RPN11
TetragonulaCarbonaria_021618-T1	name	CSNK1A1
TetragonulaCarbonaria_021618-T1	product	Casein kinase I isoform alpha
TetragonulaCarbonaria_015856-T1	name	CSP6
TetragonulaCarbonaria_015856-T1	product	Insect pheromone-binding, A10/OS-D
TetragonulaCarbonaria_000322-T1	name	CSTF-64
TetragonulaCarbonaria_000322-T1	product	Cleavage stimulation factor subunit 2
TetragonulaCarbonaria_002532-T1	name	CTL4
TetragonulaCarbonaria_002532-T1	product	Uncharacterized protein
TetragonulaCarbonaria_013048-T1	name	CTLSE2_1
TetragonulaCarbonaria_013048-T1	product	Lectin C-type domain
TetragonulaCarbonaria_013049-T1	name	CTLSE2_2
TetragonulaCarbonaria_013049-T1	product	Lectin C-type domain
TetragonulaCarbonaria_018181-T1	name	CTU2
TetragonulaCarbonaria_018181-T1	product	Cytoplasmic tRNA 2-thiolation protein 2
TetragonulaCarbonaria_007737-T1	name	CUL-5
TetragonulaCarbonaria_007737-T1	product	Cullin_Nedd8
TetragonulaCarbonaria_022284-T1	name	CULLIN-3
TetragonulaCarbonaria_022284-T1	product	Cullin-3
TetragonulaCarbonaria_002419-T1	name	CUSOD2
TetragonulaCarbonaria_002419-T1	product	Superoxide dismutase [Cu-Zn]
TetragonulaCarbonaria_022526-T1	name	CV-2
TetragonulaCarbonaria_022526-T1	product	von Willebrand factor type C domain
TetragonulaCarbonaria_000240-T1	name	CWC25
TetragonulaCarbonaria_000240-T1	product	RNA-splicing factor
TetragonulaCarbonaria_021344-T1	name	CYCB3
TetragonulaCarbonaria_021344-T1	product	Cyclin, C-terminal domain
TetragonulaCarbonaria_015697-T1	name	CYP1
TetragonulaCarbonaria_015697-T1	product	heme binding
TetragonulaCarbonaria_013410-T1	name	CYP4AA1
TetragonulaCarbonaria_013410-T1	product	Cytochrome P450
TetragonulaCarbonaria_014044-T1	name	CYP6A9
TetragonulaCarbonaria_014044-T1	product	Cytochrome P450 6a9
TetragonulaCarbonaria_019425-T1	name	CYP6AR1
TetragonulaCarbonaria_019425-T1	product	Uncharacterized protein
TetragonulaCarbonaria_004855-T1	name	CYP6G1
TetragonulaCarbonaria_004855-T1	product	Cytochrome P450 6g1
TetragonulaCarbonaria_000024-T1	name	CYT-B5-R
TetragonulaCarbonaria_000024-T1	product	Cytochrome b5- protein
TetragonulaCarbonaria_013556-T1	name	DAK1
TetragonulaCarbonaria_013556-T1	product	Dihydroxyacetone kinase 1
TetragonulaCarbonaria_008276-T1	name	DAP3
TetragonulaCarbonaria_008276-T1	product	28S ribosomal protein S29, mitochondrial
TetragonulaCarbonaria_008276-T2	name	DAP3
TetragonulaCarbonaria_008276-T2	product	28S ribosomal protein S29, mitochondrial
TetragonulaCarbonaria_005090-T1	name	DBP80
TetragonulaCarbonaria_005090-T1	product	Uncharacterized protein
TetragonulaCarbonaria_005090-T2	name	DBP80
TetragonulaCarbonaria_005090-T2	product	Uncharacterized protein
TetragonulaCarbonaria_020449-T1	name	DCP1
TetragonulaCarbonaria_020449-T1	product	mRNA-decapping enzyme subunit 1
TetragonulaCarbonaria_003267-T1	name	DCP2
TetragonulaCarbonaria_003267-T1	product	mRNA-decapping enzyme subunit 2
TetragonulaCarbonaria_019736-T1	name	DCR-1
TetragonulaCarbonaria_019736-T1	product	Protein Dicer
TetragonulaCarbonaria_005494-T1	name	DCR-2
TetragonulaCarbonaria_005494-T1	product	Dicer-2, isoform A
TetragonulaCarbonaria_005863-T1	name	DCTN6
TetragonulaCarbonaria_005863-T1	product	Dynactin subunit 6
TetragonulaCarbonaria_013892-T1	name	DDR2
TetragonulaCarbonaria_013892-T1	product	DNA damage responsive protein
TetragonulaCarbonaria_011922-T1	name	DDX1
TetragonulaCarbonaria_011922-T1	product	ATP-dependent RNA helicase ddx1
TetragonulaCarbonaria_011922-T2	name	DDX1
TetragonulaCarbonaria_011922-T2	product	ATP-dependent RNA helicase ddx1
TetragonulaCarbonaria_006826-T1	name	DDX17
TetragonulaCarbonaria_006826-T1	product	Probable ATP-dependent RNA helicase ddx17
TetragonulaCarbonaria_004826-T1	name	DEAF1_1
TetragonulaCarbonaria_004826-T1	product	Deformed epidermal autoregulatory factor 1
TetragonulaCarbonaria_006907-T1	name	DEAF1_2
TetragonulaCarbonaria_006907-T1	product	Deformed epidermal autoregulatory factor 1
TetragonulaCarbonaria_001596-T1	name	DESAT1_1
TetragonulaCarbonaria_001596-T1	product	fatty acid desaturase
TetragonulaCarbonaria_011246-T1	name	DESAT1_2
TetragonulaCarbonaria_011246-T1	product	fatty acid desaturase
TetragonulaCarbonaria_012104-T1	name	DESAT1_3
TetragonulaCarbonaria_012104-T1	product	fatty acid desaturase
TetragonulaCarbonaria_012107-T1	name	DESAT1_4
TetragonulaCarbonaria_012107-T1	product	fatty acid desaturase
TetragonulaCarbonaria_012136-T1	name	DESAT1_5
TetragonulaCarbonaria_012136-T1	product	fatty acid desaturase
TetragonulaCarbonaria_012157-T1	name	DESAT1_6
TetragonulaCarbonaria_012157-T1	product	fatty acid desaturase
TetragonulaCarbonaria_016719-T1	name	DESAT1_7
TetragonulaCarbonaria_016719-T1	product	fatty acid desaturase
TetragonulaCarbonaria_016727-T1	name	DESAT1_8
TetragonulaCarbonaria_016727-T1	product	fatty acid desaturase
TetragonulaCarbonaria_016816-T1	name	DESAT1_9
TetragonulaCarbonaria_016816-T1	product	fatty acid desaturase
TetragonulaCarbonaria_018154-T1	name	DESAT1_10
TetragonulaCarbonaria_018154-T1	product	fatty acid desaturase
TetragonulaCarbonaria_018155-T1	name	DESAT1_11
TetragonulaCarbonaria_018155-T1	product	fatty acid desaturase
TetragonulaCarbonaria_022580-T1	name	DESAT1_12
TetragonulaCarbonaria_022580-T1	product	fatty acid desaturase
TetragonulaCarbonaria_022604-T1	name	DESAT1_13
TetragonulaCarbonaria_022604-T1	product	fatty acid desaturase
TetragonulaCarbonaria_019076-T1	name	DGP-1
TetragonulaCarbonaria_019076-T1	product	Short integuments 2, mitochondrial
TetragonulaCarbonaria_019530-T1	name	DH31
TetragonulaCarbonaria_019530-T1	product	Dh31p
TetragonulaCarbonaria_016912-T1	name	DH44
TetragonulaCarbonaria_016912-T1	product	CRF
TetragonulaCarbonaria_000835-T1	name	DHX30
TetragonulaCarbonaria_000835-T1	product	DEAH (Asp-Glu-Ala-His) box polypeptide
TetragonulaCarbonaria_012310-T1	name	DIP2_1
TetragonulaCarbonaria_012310-T1	product	beta transducin
TetragonulaCarbonaria_012311-T1	name	DIP2_2
TetragonulaCarbonaria_012311-T1	product	beta transducin
TetragonulaCarbonaria_005461-T1	name	DMAP1
TetragonulaCarbonaria_005461-T1	product	DNA methyltransferase 1-associated protein 1
TetragonulaCarbonaria_024243-T1	name	DMXL1
TetragonulaCarbonaria_024243-T1	product	DmX-like protein 1
TetragonulaCarbonaria_001826-T1	name	DNA2
TetragonulaCarbonaria_001826-T1	product	Tripartite DNA replication factor
TetragonulaCarbonaria_006192-T1	name	DNAH3_1
TetragonulaCarbonaria_006192-T1	product	Dynein heavy chain 3, axonemal
TetragonulaCarbonaria_010142-T1	name	DNAH3_2
TetragonulaCarbonaria_010142-T1	product	Dynein heavy chain 3, axonemal
TetragonulaCarbonaria_010143-T1	name	DNAH3_3
TetragonulaCarbonaria_010143-T1	product	Dynein heavy chain 3, axonemal
TetragonulaCarbonaria_023241-T1	name	DNAH5
TetragonulaCarbonaria_023241-T1	product	Dynein heavy chain 5, axonemal
TetragonulaCarbonaria_024245-T1	name	DNAH7
TetragonulaCarbonaria_024245-T1	product	Dynein heavy chain 7, axonemal
TetragonulaCarbonaria_006477-T1	name	DNAI2_1
TetragonulaCarbonaria_006477-T1	product	Dynein intermediate chain 2, axonemal
TetragonulaCarbonaria_006478-T1	name	DNAI2_2
TetragonulaCarbonaria_006478-T1	product	Dynein intermediate chain 2, axonemal
TetragonulaCarbonaria_006479-T1	name	DNAI2_3
TetragonulaCarbonaria_006479-T1	product	Dynein intermediate chain 2, axonemal
TetragonulaCarbonaria_017390-T1	name	DNAJC4
TetragonulaCarbonaria_017390-T1	product	DnaJ sub C member 4
TetragonulaCarbonaria_017637-T1	name	DNMT1
TetragonulaCarbonaria_017637-T1	product	DNA (cytosine-5)-methyltransferase 1
TetragonulaCarbonaria_009110-T1	name	DNMT3_1
TetragonulaCarbonaria_009110-T1	product	C-5 cytosine-specific DNA methylase
TetragonulaCarbonaria_009119-T1	name	DNMT3_2
TetragonulaCarbonaria_009119-T1	product	C-5 cytosine-specific DNA methylase
TetragonulaCarbonaria_011738-T1	name	DNR1_1
TetragonulaCarbonaria_011738-T1	product	Glutamate [NMDA] receptor subunit 1
TetragonulaCarbonaria_011740-T1	name	DNR1_2
TetragonulaCarbonaria_011740-T1	product	Glutamate [NMDA] receptor subunit 1
TetragonulaCarbonaria_006720-T1	name	DOLPP1
TetragonulaCarbonaria_006720-T1	product	Dolichyldiphosphatase 1
TetragonulaCarbonaria_021769-T1	name	DOPR2
TetragonulaCarbonaria_021769-T1	product	Dopamine receptor
TetragonulaCarbonaria_008036-T1	name	DPEP1
TetragonulaCarbonaria_008036-T1	product	dipeptidase 1 (renal)
TetragonulaCarbonaria_018177-T1	name	DPH5
TetragonulaCarbonaria_018177-T1	product	diphthine synthase
TetragonulaCarbonaria_014020-T1	name	DPIT47
TetragonulaCarbonaria_014020-T1	product	Dpit47p
TetragonulaCarbonaria_013725-T1	name	DRE4
TetragonulaCarbonaria_013725-T1	product	splicing associated factor Dre4
TetragonulaCarbonaria_001599-T1	name	DREP2
TetragonulaCarbonaria_001599-T1	product	Uncharacterized protein
TetragonulaCarbonaria_007784-T1	name	DREP-1
TetragonulaCarbonaria_007784-T1	product	CIDE-N domain
TetragonulaCarbonaria_016942-T1	name	DRL2
TetragonulaCarbonaria_016942-T1	product	Uncharacterized protein
TetragonulaCarbonaria_005167-T1	name	DRP1
TetragonulaCarbonaria_005167-T1	product	UAA transporter
TetragonulaCarbonaria_008090-T1	name	DSCAML1_1
TetragonulaCarbonaria_008090-T1	product	Down syndrome cell adhesion molecule-like protein 1
TetragonulaCarbonaria_008092-T1	name	DSCAML1_2
TetragonulaCarbonaria_008092-T1	product	Down syndrome cell adhesion molecule-like protein 1
TetragonulaCarbonaria_008300-T1	name	DSCAML1_3
TetragonulaCarbonaria_008300-T1	product	Down syndrome cell adhesion molecule-like protein 1
TetragonulaCarbonaria_011852-T1	name	DSCAML1_4
TetragonulaCarbonaria_011852-T1	product	Down syndrome cell adhesion molecule-like protein 1
TetragonulaCarbonaria_011855-T1	name	DSCAML1_5
TetragonulaCarbonaria_011855-T1	product	Down syndrome cell adhesion molecule-like protein 1
TetragonulaCarbonaria_011861-T1	name	DSCAML1_6
TetragonulaCarbonaria_011861-T1	product	Down syndrome cell adhesion molecule-like protein 1
TetragonulaCarbonaria_010511-T1	name	DSOR1_1
TetragonulaCarbonaria_010511-T1	product	Dual specificity mitogen-activated protein kinase kinase dSOR1
TetragonulaCarbonaria_010513-T1	name	DSOR1_2
TetragonulaCarbonaria_010513-T1	product	Dual specificity mitogen-activated protein kinase kinase dSOR1
TetragonulaCarbonaria_004341-T1	name	DSP1
TetragonulaCarbonaria_004341-T1	product	Tyrosine-protein phosphatase dsp1
TetragonulaCarbonaria_008633-T1	name	DYRK3
TetragonulaCarbonaria_008633-T1	product	Dual specificity tyrosine-phosphorylation-regulated kinase 3
TetragonulaCarbonaria_021431-T1	name	E75_1
TetragonulaCarbonaria_021431-T1	product	Ecdysone-induced protein
TetragonulaCarbonaria_021442-T1	name	E75_2
TetragonulaCarbonaria_021442-T1	product	Ecdysone-induced protein
TetragonulaCarbonaria_021445-T1	name	E75_3
TetragonulaCarbonaria_021445-T1	product	Ecdysone-induced protein
TetragonulaCarbonaria_019465-T1	name	E(Y)2
TetragonulaCarbonaria_019465-T1	product	Enhancer of yellow 2 transcription factor
TetragonulaCarbonaria_011796-T1	name	EAAT4
TetragonulaCarbonaria_011796-T1	product	Amino acid transporter
TetragonulaCarbonaria_002343-T1	name	EAF6
TetragonulaCarbonaria_002343-T1	product	chromatin modification- protein eaf6
TetragonulaCarbonaria_016898-T1	name	EARS2
TetragonulaCarbonaria_016898-T1	product	Glutamyl-tRNA synthetase
TetragonulaCarbonaria_014904-T1	name	ECT4_1
TetragonulaCarbonaria_014904-T1	product	NAD(+) hydrolase sarm1
TetragonulaCarbonaria_014905-T1	name	ECT4_2
TetragonulaCarbonaria_014905-T1	product	NAD(+) hydrolase sarm1
TetragonulaCarbonaria_003298-T1	name	EDEM1
TetragonulaCarbonaria_003298-T1	product	ER degradation-enhancing alpha-mannosidase-like protein 1
TetragonulaCarbonaria_016102-T1	name	EDEM2
TetragonulaCarbonaria_016102-T1	product	ER degradation-enhancing alpha-mannosidase-like protein 2
TetragonulaCarbonaria_000917-T1	name	EEF1DELTA
TetragonulaCarbonaria_000917-T1	product	Uncharacterized protein
TetragonulaCarbonaria_019699-T1	name	EF1A
TetragonulaCarbonaria_019699-T1	product	Elongation factor 1-alpha
TetragonulaCarbonaria_015620-T1	name	EF1BETA
TetragonulaCarbonaria_015620-T1	product	Elongation factor 1-beta
TetragonulaCarbonaria_022226-T1	name	EF1GAMMA
TetragonulaCarbonaria_022226-T1	product	Elongation factor 1-gamma 1
TetragonulaCarbonaria_009474-T1	name	EF2B_1
TetragonulaCarbonaria_009474-T1	product	Elongation factor 2
TetragonulaCarbonaria_018965-T1	name	EF2B_2
TetragonulaCarbonaria_018965-T1	product	Elongation factor 2
TetragonulaCarbonaria_009498-T1	name	EIF2B-BETA
TetragonulaCarbonaria_009498-T1	product	EG:100G10.3 protein
TetragonulaCarbonaria_003909-T1	name	EIF2G
TetragonulaCarbonaria_003909-T1	product	Eukaryotic translation initiation factor 2 subunit 3
TetragonulaCarbonaria_022229-T1	name	EIF3-S5
TetragonulaCarbonaria_022229-T1	product	Eukaryotic translation initiation factor 3 subunit F
TetragonulaCarbonaria_016172-T1	name	EIF3-S6
TetragonulaCarbonaria_016172-T1	product	Eukaryotic translation initiation factor 3 subunit E
TetragonulaCarbonaria_016408-T1	name	EIF3-S7
TetragonulaCarbonaria_016408-T1	product	Eukaryotic translation initiation factor 3 subunit D
TetragonulaCarbonaria_001693-T1	name	EIF3-S8
TetragonulaCarbonaria_001693-T1	product	Eukaryotic translation initiation factor 3 subunit C
TetragonulaCarbonaria_006649-T1	name	EIF3-S9
TetragonulaCarbonaria_006649-T1	product	Eif3-s9p
TetragonulaCarbonaria_018302-T1	name	EIF4AIII
TetragonulaCarbonaria_018302-T1	product	Eukaryotic initiation factor 4A-III
TetragonulaCarbonaria_023290-T1	name	EIF4G
TetragonulaCarbonaria_023290-T1	product	Eukaryotic translation initiation factor 4 gamma 1
TetragonulaCarbonaria_001427-T1	name	EIF5
TetragonulaCarbonaria_001427-T1	product	Eukaryotic translation initiation factor 5A-1
TetragonulaCarbonaria_003623-T1	name	EIF5B
TetragonulaCarbonaria_003623-T1	product	Translation Initiation Factor 5B
TetragonulaCarbonaria_005457-T1	name	EIF6
TetragonulaCarbonaria_005457-T1	product	eukaryotic translation initiation factor 6
TetragonulaCarbonaria_010860-T1	name	EIF-1A
TetragonulaCarbonaria_010860-T1	product	Eukaryotic translation initiation factor 1A
TetragonulaCarbonaria_002310-T1	name	EIF-4A
TetragonulaCarbonaria_002310-T1	product	Eukaryotic initiation factor 4A-I
TetragonulaCarbonaria_017774-T1	name	EIF-4E
TetragonulaCarbonaria_017774-T1	product	Eukaryotic translation initiation factor 4E type 2
TetragonulaCarbonaria_019124-T1	name	EIF-5A
TetragonulaCarbonaria_019124-T1	product	eukaryotic translation initiation factor 5A-like
TetragonulaCarbonaria_014396-T1	name	EIP74EF_1
TetragonulaCarbonaria_014396-T1	product	ETS
TetragonulaCarbonaria_014407-T1	name	EIP74EF_2
TetragonulaCarbonaria_014407-T1	product	ETS
TetragonulaCarbonaria_002468-T1	name	ELP1
TetragonulaCarbonaria_002468-T1	product	Putative elongator complex protein 1
TetragonulaCarbonaria_012030-T1	name	ENT1
TetragonulaCarbonaria_012030-T1	product	Epsin-1, required for endocytosis and actin patch assembly
TetragonulaCarbonaria_002738-T1	name	ENT2
TetragonulaCarbonaria_002738-T1	product	Epsin-2, required for endocytosis and actin patch assembly
TetragonulaCarbonaria_001514-T1	name	ENT3
TetragonulaCarbonaria_001514-T1	product	Epsin-3, clathrin recruitment and traffic between the Golgi and endosome
TetragonulaCarbonaria_007028-T1	name	EPHA5
TetragonulaCarbonaria_007028-T1	product	Ephrin type-A receptor 5
TetragonulaCarbonaria_006529-T1	name	EPPB9
TetragonulaCarbonaria_006529-T1	product	B9 domain-containing protein 1
TetragonulaCarbonaria_013546-T1	name	EPS-15
TetragonulaCarbonaria_013546-T1	product	Epidermal growth factor receptor substrate 15-like 1
TetragonulaCarbonaria_009459-T1	name	ERCC1
TetragonulaCarbonaria_009459-T1	product	Excision repair cross-complementation group 1
TetragonulaCarbonaria_012038-T1	name	ERK7
TetragonulaCarbonaria_012038-T1	product	Mitogen-activated protein kinase 15
TetragonulaCarbonaria_007738-T1	name	ERO1L
TetragonulaCarbonaria_007738-T1	product	Endoplasmic Reticulum Oxidoreductin 1 (ERO1)
TetragonulaCarbonaria_005183-T1	name	ERP60
TetragonulaCarbonaria_005183-T1	product	Protein disulfide-isomerase A3
TetragonulaCarbonaria_007802-T1	name	ES2
TetragonulaCarbonaria_007802-T1	product	Envelope glycoprotein gp160
TetragonulaCarbonaria_016419-T1	name	EWSR1
TetragonulaCarbonaria_016419-T1	product	RNA-binding protein EWS
TetragonulaCarbonaria_002399-T1	name	EXO84
TetragonulaCarbonaria_002399-T1	product	exocyst complex component exo84
TetragonulaCarbonaria_000631-T1	name	EXP6
TetragonulaCarbonaria_000631-T1	product	Exportin-6
TetragonulaCarbonaria_016907-T1	name	FAB1
TetragonulaCarbonaria_016907-T1	product	1-phosphatidylinositol-3-phosphate 5-kinase
TetragonulaCarbonaria_023151-T1	name	FANCD2
TetragonulaCarbonaria_023151-T1	product	Fanconi anemia group D2 protein
TetragonulaCarbonaria_017984-T1	name	FAS2_1
TetragonulaCarbonaria_017984-T1	product	3-oxoacyl-[acyl-carrier-protein] synthase
TetragonulaCarbonaria_017986-T1	name	FAS2_2
TetragonulaCarbonaria_017986-T1	product	3-oxoacyl-[acyl-carrier-protein] synthase
TetragonulaCarbonaria_015940-T1	name	FBXL4
TetragonulaCarbonaria_015940-T1	product	F-box and leucine-rich repeat protein 4
TetragonulaCarbonaria_010613-T1	name	FBXO43
TetragonulaCarbonaria_010613-T1	product	IBR domain
TetragonulaCarbonaria_000584-T1	name	FEM-1_1
TetragonulaCarbonaria_000584-T1	product	Ankyrin repeat
TetragonulaCarbonaria_000584-T2	name	FEM-1_2
TetragonulaCarbonaria_000584-T2	product	Ankyrin repeat
TetragonulaCarbonaria_000585-T1	name	FEM-1_3
TetragonulaCarbonaria_000585-T1	product	Ankyrin repeat
TetragonulaCarbonaria_003306-T1	name	FEN1
TetragonulaCarbonaria_003306-T1	product	Elongation of fatty acids protein 2
TetragonulaCarbonaria_006444-T1	name	FER2LCH
TetragonulaCarbonaria_006444-T1	product	Ferritin-like domain
TetragonulaCarbonaria_007927-T1	name	FER3HCH_1
TetragonulaCarbonaria_007927-T1	product	Stores iron in a soluble, non-toxic, readily available form
TetragonulaCarbonaria_007928-T1	name	FER3HCH_2
TetragonulaCarbonaria_007928-T1	product	Stores iron in a soluble, non-toxic, readily available form
TetragonulaCarbonaria_017466-T1	name	FHL5
TetragonulaCarbonaria_017466-T1	product	Four and a half LIM domains protein 5
TetragonulaCarbonaria_009350-T1	name	FIS1
TetragonulaCarbonaria_009350-T1	product	mitochondrial membrane protein
TetragonulaCarbonaria_022760-T1	name	FKBP59
TetragonulaCarbonaria_022760-T1	product	Peptidyl-prolyl cis-trans isomerase FKBP4
TetragonulaCarbonaria_021484-T1	name	FMR1
TetragonulaCarbonaria_021484-T1	product	Uncharacterized protein
TetragonulaCarbonaria_006702-T1	name	FNIP1_1
TetragonulaCarbonaria_006702-T1	product	Folliculin-interacting protein 1
TetragonulaCarbonaria_006703-T1	name	FNIP1_2
TetragonulaCarbonaria_006703-T1	product	Folliculin-interacting protein 1
TetragonulaCarbonaria_019500-T1	name	FORM3_1
TetragonulaCarbonaria_019500-T1	product	FH2
TetragonulaCarbonaria_019501-T1	name	FORM3_2
TetragonulaCarbonaria_019501-T1	product	FH2
TetragonulaCarbonaria_022494-T1	name	FRMD7
TetragonulaCarbonaria_022494-T1	product	FERM domain-containing protein 7
TetragonulaCarbonaria_013768-T1	name	FTZ-F1
TetragonulaCarbonaria_013768-T1	product	ZnF_C4
TetragonulaCarbonaria_017391-T1	name	FUCT6
TetragonulaCarbonaria_017391-T1	product	SH3
TetragonulaCarbonaria_006481-T1	name	FUR1
TetragonulaCarbonaria_006481-T1	product	Uracil phosphoribosyltransferase, synthesizes UMP from uracil
TetragonulaCarbonaria_010367-T1	name	FUR2
TetragonulaCarbonaria_010367-T1	product	Furin-like protease 2
TetragonulaCarbonaria_014300-T1	name	G9A
TetragonulaCarbonaria_014300-T1	product	Histone-lysine N-methyltransferase EHMT2
TetragonulaCarbonaria_014341-T1	name	GABA-B-R1
TetragonulaCarbonaria_014341-T1	product	Gamma-aminobutyric acid type B receptor subunit 1
TetragonulaCarbonaria_003238-T1	name	GABA-B-R2
TetragonulaCarbonaria_003238-T1	product	Metabotropic GABA-B receptor subtype 2, isoform C
TetragonulaCarbonaria_011802-T1	name	GABA-B-R3_1
TetragonulaCarbonaria_011802-T1	product	Metabotropic GABA-B receptor subtype 3A
TetragonulaCarbonaria_011803-T1	name	GABA-B-R3_2
TetragonulaCarbonaria_011803-T1	product	Metabotropic GABA-B receptor subtype 3A
TetragonulaCarbonaria_011804-T1	name	GABA-B-R3_3
TetragonulaCarbonaria_011804-T1	product	Metabotropic GABA-B receptor subtype 3A
TetragonulaCarbonaria_020692-T1	name	GAD1
TetragonulaCarbonaria_020692-T1	product	glutamate decarboxylase gad1
TetragonulaCarbonaria_014194-T1	name	GALE3
TetragonulaCarbonaria_014194-T1	product	DysFC
TetragonulaCarbonaria_000802-T1	name	GALNAC-T2
TetragonulaCarbonaria_000802-T1	product	Ricin-type beta-trefoil lectin domain
TetragonulaCarbonaria_016860-T1	name	GAPDH2
TetragonulaCarbonaria_016860-T1	product	Glyceraldehyde-3-phosphate dehydrogenase 2
TetragonulaCarbonaria_010262-T1	name	GARNL3
TetragonulaCarbonaria_010262-T1	product	GTPase-activating Rap/Ran-GAP domain-like protein 3
TetragonulaCarbonaria_022168-T1	name	GAS41
TetragonulaCarbonaria_022168-T1	product	YEATS domain-containing protein 4
TetragonulaCarbonaria_012512-T1	name	GBETA5
TetragonulaCarbonaria_012512-T1	product	WD domain, G-beta repeat
TetragonulaCarbonaria_005874-T1	name	GE-1
TetragonulaCarbonaria_005874-T1	product	G-type lectin S-receptor-like serine/threonine-protein kinase SRK
TetragonulaCarbonaria_013314-T1	name	GEM3_1
TetragonulaCarbonaria_013314-T1	product	BcDNA.LD05563
TetragonulaCarbonaria_013315-T1	name	GEM3_2
TetragonulaCarbonaria_013315-T1	product	BcDNA.LD05563
TetragonulaCarbonaria_001879-T1	name	GEMIN2
TetragonulaCarbonaria_001879-T1	product	gem (nuclear organelle) associated protein 2
TetragonulaCarbonaria_011458-T1	name	GFAT1
TetragonulaCarbonaria_011458-T1	product	SIS domain
TetragonulaCarbonaria_005348-T1	name	GFM1
TetragonulaCarbonaria_005348-T1	product	elongation factor EF-G
TetragonulaCarbonaria_000239-T1	name	GINT3
TetragonulaCarbonaria_000239-T1	product	Transitional endoplasmic reticulum ATPase TER94
TetragonulaCarbonaria_022353-T1	name	GLCT-1
TetragonulaCarbonaria_022353-T1	product	Glct-1p
TetragonulaCarbonaria_013157-T1	name	GLOB1_1
TetragonulaCarbonaria_013157-T1	product	GEO09476p1
TetragonulaCarbonaria_013158-T1	name	GLOB1_2
TetragonulaCarbonaria_013158-T1	product	GEO09476p1
TetragonulaCarbonaria_013327-T1	name	GLUT1
TetragonulaCarbonaria_013327-T1	product	Solute carrier 2, facilitated glucose transporter member 1
TetragonulaCarbonaria_013327-T2	name	GLUT1
TetragonulaCarbonaria_013327-T2	product	Solute carrier 2, facilitated glucose transporter member 1
TetragonulaCarbonaria_001377-T1	name	GNBP2
TetragonulaCarbonaria_001377-T1	product	Glycosyl hydrolases 16
TetragonulaCarbonaria_004316-T1	name	GNF1
TetragonulaCarbonaria_004316-T1	product	Replication factor C subunit 1
TetragonulaCarbonaria_000244-T1	name	GOLGA3
TetragonulaCarbonaria_000244-T1	product	Golgin A3
TetragonulaCarbonaria_009131-T1	name	GOLGIN84
TetragonulaCarbonaria_009131-T1	product	Golgin sub A member 5
TetragonulaCarbonaria_002472-T1	name	GOS28
TetragonulaCarbonaria_002472-T1	product	Golgi SNAP receptor complex member 1
TetragonulaCarbonaria_015224-T1	name	GOT2
TetragonulaCarbonaria_015224-T1	product	Aspartate aminotransferase, mitochondrial
TetragonulaCarbonaria_007564-T1	name	GPI1
TetragonulaCarbonaria_007564-T1	product	phosphatidylinositol N-acetylglucosaminyltransferase subunit gpi1
TetragonulaCarbonaria_015164-T1	name	GPRDIH1_1
TetragonulaCarbonaria_015164-T1	product	Diuretic hormone
TetragonulaCarbonaria_015167-T1	name	GPRDIH1_2
TetragonulaCarbonaria_015167-T1	product	7 transmembrane receptor (Secretin )
TetragonulaCarbonaria_017913-T1	name	GPRFZ2
TetragonulaCarbonaria_017913-T1	product	FRI
TetragonulaCarbonaria_008029-T1	name	GPRGHP2
TetragonulaCarbonaria_008029-T1	product	7 transmembrane receptor (rhodopsin )
TetragonulaCarbonaria_002523-T1	name	GPRGHP3
TetragonulaCarbonaria_002523-T1	product	Serpentine type 7TM GPCR chemoreceptor Srsx
TetragonulaCarbonaria_000154-T1	name	GPRK1
TetragonulaCarbonaria_000154-T1	product	G protein-coupled receptor kinase
TetragonulaCarbonaria_000154-T2	name	GPRK1
TetragonulaCarbonaria_000154-T2	product	G protein-coupled receptor kinase
TetragonulaCarbonaria_000154-T3	name	GPRK1
TetragonulaCarbonaria_000154-T3	product	G protein-coupled receptor kinase
TetragonulaCarbonaria_000154-T4	name	GPRK1
TetragonulaCarbonaria_000154-T4	product	G protein-coupled receptor kinase
TetragonulaCarbonaria_000154-T5	name	GPRK1
TetragonulaCarbonaria_000154-T5	product	G protein-coupled receptor kinase
TetragonulaCarbonaria_009625-T1	name	GPRK2_1
TetragonulaCarbonaria_009625-T1	product	G protein-coupled receptor kinase 2
TetragonulaCarbonaria_009626-T1	name	GPRK2_2
TetragonulaCarbonaria_009626-T1	product	G protein-coupled receptor kinase 2
TetragonulaCarbonaria_002279-T1	name	GPRMAC1
TetragonulaCarbonaria_002279-T1	product	Serpentine type 7TM GPCR chemoreceptor Srsx
TetragonulaCarbonaria_000532-T1	name	GPRMAC2
TetragonulaCarbonaria_000532-T1	product	Serpentine type 7TM GPCR chemoreceptor Srx
TetragonulaCarbonaria_007203-T1	name	GPRNNB1
TetragonulaCarbonaria_007203-T1	product	LRRCT
TetragonulaCarbonaria_021067-T1	name	GPROAR1
TetragonulaCarbonaria_021067-T1	product	octopamine receptor
TetragonulaCarbonaria_001465-T1	name	GPROP12
TetragonulaCarbonaria_001465-T1	product	AGAP002444-PA
TetragonulaCarbonaria_020440-T1	name	GPROR37
TetragonulaCarbonaria_020440-T1	product	7tm Odorant receptor
TetragonulaCarbonaria_010217-T1	name	GPRTAK2
TetragonulaCarbonaria_010217-T1	product	Serpentine type 7TM GPCR chemoreceptor Srsx
TetragonulaCarbonaria_019702-T1	name	GR1_1
TetragonulaCarbonaria_019702-T1	product	Trehalose receptor
TetragonulaCarbonaria_019703-T1	name	GR1_2
TetragonulaCarbonaria_019703-T1	product	Trehalose receptor
TetragonulaCarbonaria_002410-T1	name	GR3
TetragonulaCarbonaria_002410-T1	product	Trehalose receptor
TetragonulaCarbonaria_002410-T2	name	GR3
TetragonulaCarbonaria_002410-T2	product	Trehalose receptor
TetragonulaCarbonaria_013345-T1	name	GRIA2
TetragonulaCarbonaria_013345-T1	product	Glutamate receptor 2
TetragonulaCarbonaria_011590-T1	name	GRIK1
TetragonulaCarbonaria_011590-T1	product	Glutamate receptor ionotropic, kainate 1
TetragonulaCarbonaria_019264-T1	name	GRIP75
TetragonulaCarbonaria_019264-T1	product	Spc97 / Spc98
TetragonulaCarbonaria_022799-T1	name	GRIP84
TetragonulaCarbonaria_022799-T1	product	Gamma-tubulin complex component 2
TetragonulaCarbonaria_006887-T1	name	GRX1
TetragonulaCarbonaria_006887-T1	product	Glutaredoxin-1
TetragonulaCarbonaria_000602-T1	name	GS2
TetragonulaCarbonaria_000602-T1	product	gamma-glutamylcysteine synthetase
TetragonulaCarbonaria_023297-T1	name	GSG2
TetragonulaCarbonaria_023297-T1	product	Serine/threonine-protein kinase haspin
TetragonulaCarbonaria_016359-T1	name	GSTD3
TetragonulaCarbonaria_016359-T1	product	glutathione Stransferase
TetragonulaCarbonaria_014090-T1	name	GSTO1
TetragonulaCarbonaria_014090-T1	product	Glutathione S-transferase omega-1
TetragonulaCarbonaria_011238-T1	name	GSTS1
TetragonulaCarbonaria_011238-T1	product	Glutathione S-transferase S1
TetragonulaCarbonaria_000771-T1	name	GSTT1
TetragonulaCarbonaria_000771-T1	product	Glutathione S-transferase theta-1
TetragonulaCarbonaria_018497-T1	name	GSTZ1
TetragonulaCarbonaria_018497-T1	product	Glutathione S-transferase zeta-1
TetragonulaCarbonaria_019108-T1	name	GTPBP3
TetragonulaCarbonaria_019108-T1	product	tRNA modification GTPase gtpbp3, mitochondrial
TetragonulaCarbonaria_006886-T1	name	GXIVSPLA2
TetragonulaCarbonaria_006886-T1	product	group XIIA secretory phospholipase A2-like
TetragonulaCarbonaria_005249-T1	name	H2AFJ_1
TetragonulaCarbonaria_005249-T1	product	Histone H2A.J
TetragonulaCarbonaria_014163-T1	name	H2AFJ_2
TetragonulaCarbonaria_014163-T1	product	Histone H2A.J
TetragonulaCarbonaria_006768-T1	name	H3F3B_1
TetragonulaCarbonaria_006768-T1	product	Histone H3.3
TetragonulaCarbonaria_006769-T1	name	H3F3B_2
TetragonulaCarbonaria_006769-T1	product	Histone H3.3
TetragonulaCarbonaria_001849-T1	name	HDAC3
TetragonulaCarbonaria_001849-T1	product	Histone deacetylase 3
TetragonulaCarbonaria_022554-T1	name	HDAC4
TetragonulaCarbonaria_022554-T1	product	Histone deacetylase 4
TetragonulaCarbonaria_000830-T1	name	HDAC6
TetragonulaCarbonaria_000830-T1	product	Histone deacetylase 6
TetragonulaCarbonaria_001288-T1	name	HEL25E
TetragonulaCarbonaria_001288-T1	product	DEAD/DEAH box helicase
TetragonulaCarbonaria_015600-T1	name	HERC2_1
TetragonulaCarbonaria_015600-T1	product	E3 ubiquitin-protein ligase herc2
TetragonulaCarbonaria_015601-T1	name	HERC2_2
TetragonulaCarbonaria_015601-T1	product	E3 ubiquitin-protein ligase herc2
TetragonulaCarbonaria_015603-T1	name	HERC2_3
TetragonulaCarbonaria_015603-T1	product	E3 ubiquitin-protein ligase herc2
TetragonulaCarbonaria_015604-T1	name	HERC2_4
TetragonulaCarbonaria_015604-T1	product	E3 ubiquitin-protein ligase herc2
TetragonulaCarbonaria_015605-T1	name	HERC2_5
TetragonulaCarbonaria_015605-T1	product	E3 ubiquitin-protein ligase herc2
TetragonulaCarbonaria_015606-T1	name	HERC2_6
TetragonulaCarbonaria_015606-T1	product	E3 ubiquitin-protein ligase herc2
TetragonulaCarbonaria_015607-T1	name	HERC2_7
TetragonulaCarbonaria_015607-T1	product	E3 ubiquitin-protein ligase herc2
TetragonulaCarbonaria_015608-T1	name	HERC2_8
TetragonulaCarbonaria_015608-T1	product	E3 ubiquitin-protein ligase herc2
TetragonulaCarbonaria_021527-T1	name	HIGD2A
TetragonulaCarbonaria_021527-T1	product	HIG1 domain member 2A
TetragonulaCarbonaria_006242-T1	name	HIP1
TetragonulaCarbonaria_006242-T1	product	histidine permease
TetragonulaCarbonaria_022703-T1	name	HIP14
TetragonulaCarbonaria_022703-T1	product	Palmitoyltransferase Hip14
TetragonulaCarbonaria_012862-T1	name	HIS2AV
TetragonulaCarbonaria_012862-T1	product	Histone H2A.v
TetragonulaCarbonaria_005250-T1	name	HIS4_1
TetragonulaCarbonaria_005250-T1	product	trifunctional histidinol dehydrogenase
TetragonulaCarbonaria_005777-T1	name	HIS4_2
TetragonulaCarbonaria_005777-T1	product	trifunctional histidinol dehydrogenase
TetragonulaCarbonaria_013520-T1	name	HIS4_3
TetragonulaCarbonaria_013520-T1	product	trifunctional histidinol dehydrogenase
TetragonulaCarbonaria_009088-T1	name	HISCL1
TetragonulaCarbonaria_009088-T1	product	Histamine-gated chloride channel
TetragonulaCarbonaria_005293-T1	name	HISCL2
TetragonulaCarbonaria_005293-T1	product	Histamine-gated chloride channel 2
TetragonulaCarbonaria_011748-T1	name	HIST1H2AE
TetragonulaCarbonaria_011748-T1	product	Histone H2A
TetragonulaCarbonaria_005253-T1	name	HIST2H3D_1
TetragonulaCarbonaria_005253-T1	product	Histone H3.2
TetragonulaCarbonaria_005781-T1	name	HIST2H3D_2
TetragonulaCarbonaria_005781-T1	product	Histone H3.2
TetragonulaCarbonaria_005782-T1	name	HIST2H3D_3
TetragonulaCarbonaria_005782-T1	product	Histone H3.2
TetragonulaCarbonaria_013212-T1	name	HLH54F
TetragonulaCarbonaria_013212-T1	product	Helix-loop-helix DNA-binding domain
TetragonulaCarbonaria_007660-T1	name	HMT-1
TetragonulaCarbonaria_007660-T1	product	Homocysteine S-methyltransferase 1
TetragonulaCarbonaria_005014-T1	name	HP1B
TetragonulaCarbonaria_005014-T1	product	Trefoil factor 3
TetragonulaCarbonaria_010135-T1	name	HPR1_1
TetragonulaCarbonaria_010135-T1	product	hyperrecombination- protein
TetragonulaCarbonaria_010174-T1	name	HPR1_2
TetragonulaCarbonaria_010174-T1	product	hyperrecombination- protein
TetragonulaCarbonaria_016671-T1	name	HPR1_3
TetragonulaCarbonaria_016671-T1	product	hyperrecombination- protein
TetragonulaCarbonaria_016674-T1	name	HPR1_4
TetragonulaCarbonaria_016674-T1	product	hyperrecombination- protein
TetragonulaCarbonaria_022587-T1	name	HPR1_5
TetragonulaCarbonaria_022587-T1	product	hyperrecombination- protein
TetragonulaCarbonaria_003383-T1	name	HPX1
TetragonulaCarbonaria_003383-T1	product	Animal haem peroxidase
TetragonulaCarbonaria_011186-T1	name	HPX5_1
TetragonulaCarbonaria_011186-T1	product	Animal haem peroxidase
TetragonulaCarbonaria_011187-T1	name	HPX5_2
TetragonulaCarbonaria_011187-T1	product	Animal haem peroxidase
TetragonulaCarbonaria_022079-T1	name	HPX6
TetragonulaCarbonaria_022079-T1	product	Animal haem peroxidase
TetragonulaCarbonaria_005861-T1	name	HR3
TetragonulaCarbonaria_005861-T1	product	receptor
TetragonulaCarbonaria_015347-T1	name	HR4_1
TetragonulaCarbonaria_015347-T1	product	Ligand-binding domain of nuclear hormone receptor
TetragonulaCarbonaria_015349-T1	name	HR4_2
TetragonulaCarbonaria_015349-T1	product	Ligand-binding domain of nuclear hormone receptor
TetragonulaCarbonaria_020584-T1	name	HR38
TetragonulaCarbonaria_020584-T1	product	steroid hormone receptor activity
TetragonulaCarbonaria_010261-T1	name	HR39
TetragonulaCarbonaria_010261-T1	product	ZnF_C4
TetragonulaCarbonaria_005702-T1	name	HR51_1
TetragonulaCarbonaria_005702-T1	product	Uncharacterized protein
TetragonulaCarbonaria_005704-T1	name	HR51_2
TetragonulaCarbonaria_005704-T1	product	Uncharacterized protein
TetragonulaCarbonaria_008626-T1	name	HR78_1
TetragonulaCarbonaria_008626-T1	product	Uncharacterized protein
TetragonulaCarbonaria_008627-T1	name	HR78_2
TetragonulaCarbonaria_008627-T1	product	Uncharacterized protein
TetragonulaCarbonaria_008628-T1	name	HR78_3
TetragonulaCarbonaria_008628-T1	product	ZnF_C4
TetragonulaCarbonaria_009632-T1	name	HR96
TetragonulaCarbonaria_009632-T1	product	Uncharacterized protein
TetragonulaCarbonaria_019779-T1	name	HS2ST
TetragonulaCarbonaria_019779-T1	product	Sulfotransferase
TetragonulaCarbonaria_015522-T1	name	HS3ST-A
TetragonulaCarbonaria_015522-T1	product	Sulfotransferase domain
TetragonulaCarbonaria_021472-T1	name	HS3STB
TetragonulaCarbonaria_021472-T1	product	Uncharacterized protein
TetragonulaCarbonaria_001341-T1	name	HS6ST
TetragonulaCarbonaria_001341-T1	product	Sulfotransferase
TetragonulaCarbonaria_008827-T1	name	HSC70CB
TetragonulaCarbonaria_008827-T1	product	MreB/Mbl protein
TetragonulaCarbonaria_021053-T1	name	HSP67BB
TetragonulaCarbonaria_021053-T1	product	Uncharacterized protein, isoform C
TetragonulaCarbonaria_005434-T1	name	HSP83_1
TetragonulaCarbonaria_005434-T1	product	Heat shock protein 83
TetragonulaCarbonaria_015208-T1	name	HSP83_2
TetragonulaCarbonaria_015208-T1	product	Heat shock protein 83
TetragonulaCarbonaria_014379-T1	name	HSPA5
TetragonulaCarbonaria_014379-T1	product	Endoplasmic reticulum chaperone BiP
TetragonulaCarbonaria_009243-T1	name	HSPB1
TetragonulaCarbonaria_009243-T1	product	Heat shock protein beta-1
TetragonulaCarbonaria_000372-T1	name	HTB1_1
TetragonulaCarbonaria_000372-T1	product	histone H2B
TetragonulaCarbonaria_005252-T1	name	HTB1_2
TetragonulaCarbonaria_005252-T1	product	histone H2B
TetragonulaCarbonaria_014161-T1	name	HTB1_3
TetragonulaCarbonaria_014161-T1	product	histone H2B
TetragonulaCarbonaria_015141-T1	name	HYDR1
TetragonulaCarbonaria_015141-T1	product	Cytochrome c oxidase subunit 1
TetragonulaCarbonaria_020825-T1	name	HYDR2
TetragonulaCarbonaria_020825-T1	product	Uncharacterized protein
TetragonulaCarbonaria_005175-T1	name	IAP1
TetragonulaCarbonaria_005175-T1	product	Protein DETOXIFICATION 47, chloroplastic
TetragonulaCarbonaria_005174-T1	name	IAP2
TetragonulaCarbonaria_005174-T1	product	BIR
TetragonulaCarbonaria_001462-T1	name	IGF1R
TetragonulaCarbonaria_001462-T1	product	Insulin-like growth factor 1 receptor
TetragonulaCarbonaria_014717-T1	name	IGFN36
TetragonulaCarbonaria_014717-T1	product	Uncharacterized protein
TetragonulaCarbonaria_000404-T1	name	IGSF9B
TetragonulaCarbonaria_000404-T1	product	Protein turtle B
TetragonulaCarbonaria_013323-T1	name	IK2
TetragonulaCarbonaria_013323-T1	product	STYKc
TetragonulaCarbonaria_014191-T1	name	IMPAD1_1
TetragonulaCarbonaria_014191-T1	product	Inositol monophosphatase 3
TetragonulaCarbonaria_014192-T1	name	IMPAD1_2
TetragonulaCarbonaria_014192-T1	product	Inositol monophosphatase 3
TetragonulaCarbonaria_009675-T1	name	IMPL2
TetragonulaCarbonaria_009675-T1	product	Uncharacterized protein
TetragonulaCarbonaria_003627-T1	name	INTS1
TetragonulaCarbonaria_003627-T1	product	Integrator complex subunit 1
TetragonulaCarbonaria_007149-T1	name	INTS2
TetragonulaCarbonaria_007149-T1	product	Integrator complex subunit 2
TetragonulaCarbonaria_023534-T1	name	INTS3
TetragonulaCarbonaria_023534-T1	product	Integrator complex subunit 3
TetragonulaCarbonaria_017285-T1	name	INTS6
TetragonulaCarbonaria_017285-T1	product	Integrator complex subunit 6
TetragonulaCarbonaria_011904-T1	name	INTS8_1
TetragonulaCarbonaria_011904-T1	product	Integrator complex subunit 8
TetragonulaCarbonaria_011905-T1	name	INTS8_2
TetragonulaCarbonaria_011905-T1	product	Integrator complex subunit 8
TetragonulaCarbonaria_002910-T1	name	INTS12_1
TetragonulaCarbonaria_002910-T1	product	Integrator complex subunit 12
TetragonulaCarbonaria_010287-T1	name	INTS12_2
TetragonulaCarbonaria_010287-T1	product	Integrator complex subunit 12
TetragonulaCarbonaria_000591-T1	name	INX2
TetragonulaCarbonaria_000591-T1	product	Innexin
TetragonulaCarbonaria_004798-T1	name	INX3
TetragonulaCarbonaria_004798-T1	product	Innexin
TetragonulaCarbonaria_021629-T1	name	IP3PHOSPHATASE
TetragonulaCarbonaria_021629-T1	product	IP3phosphatase
TetragonulaCarbonaria_005506-T1	name	IRD1
TetragonulaCarbonaria_005506-T1	product	General transcription factor II-I repeat domain-containing protein 1
TetragonulaCarbonaria_009314-T1	name	IRD5
TetragonulaCarbonaria_009314-T1	product	STYKc
TetragonulaCarbonaria_010966-T1	name	IRP30
TetragonulaCarbonaria_010966-T1	product	irp30
TetragonulaCarbonaria_009789-T1	name	JAFRAC1
TetragonulaCarbonaria_009789-T1	product	C-terminal domain of 1-Cys peroxiredoxin
TetragonulaCarbonaria_013979-T1	name	JARID2
TetragonulaCarbonaria_013979-T1	product	jmjN domain
TetragonulaCarbonaria_001077-T1	name	JHEH2
TetragonulaCarbonaria_001077-T1	product	juvenile hormone epoxide hydrolase
TetragonulaCarbonaria_002519-T1	name	JIL-1_1
TetragonulaCarbonaria_002519-T1	product	Chromosomal serine/threonine-protein kinase jil-1
TetragonulaCarbonaria_002520-T1	name	JIL-1_2
TetragonulaCarbonaria_002520-T1	product	Chromosomal serine/threonine-protein kinase jil-1
TetragonulaCarbonaria_019073-T1	name	JOSEPHIN-1
TetragonulaCarbonaria_019073-T1	product	Josephin-1
TetragonulaCarbonaria_017778-T1	name	KAP3
TetragonulaCarbonaria_017778-T1	product	Kinesin-associated protein 3
TetragonulaCarbonaria_011217-T1	name	KAP-ALPHA1
TetragonulaCarbonaria_011217-T1	product	Importin subunit alpha
TetragonulaCarbonaria_000222-T1	name	KAP-ALPHA3
TetragonulaCarbonaria_000222-T1	product	Importin subunit alpha
TetragonulaCarbonaria_016462-T1	name	KAT80_1
TetragonulaCarbonaria_016462-T1	product	Katanin p80 WD40 repeat-containing subunit B1
TetragonulaCarbonaria_016463-T1	name	KAT80_2
TetragonulaCarbonaria_016463-T1	product	Katanin p80 WD40 repeat-containing subunit B1
TetragonulaCarbonaria_019729-T1	name	KATNA1
TetragonulaCarbonaria_019729-T1	product	Katanin p60 ATPase-containing subunit A1
TetragonulaCarbonaria_020023-T1	name	KCNC4
TetragonulaCarbonaria_020023-T1	product	Potassium voltage-gated channel sub C member 4
TetragonulaCarbonaria_022205-T1	name	KCNH5
TetragonulaCarbonaria_022205-T1	product	Potassium voltage-gated channel sub H member 5
TetragonulaCarbonaria_007581-T1	name	KCNJ6
TetragonulaCarbonaria_007581-T1	product	G protein-activated inward rectifier potassium channel 2
TetragonulaCarbonaria_000566-T1	name	KCNMA1_1
TetragonulaCarbonaria_000566-T1	product	Calcium-activated potassium channel subunit alpha-1
TetragonulaCarbonaria_000567-T1	name	KCNMA1_2
TetragonulaCarbonaria_000567-T1	product	Calcium-activated potassium channel subunit alpha-1
TetragonulaCarbonaria_021284-T1	name	KCNN2
TetragonulaCarbonaria_021284-T1	product	Small conductance calcium-activated potassium channel protein 2
TetragonulaCarbonaria_022753-T1	name	KEK1
TetragonulaCarbonaria_022753-T1	product	LRRCT
TetragonulaCarbonaria_012910-T1	name	KEK2
TetragonulaCarbonaria_012910-T1	product	LRRCT
TetragonulaCarbonaria_002826-T1	name	KEK6
TetragonulaCarbonaria_002826-T1	product	LRRCT
TetragonulaCarbonaria_018059-T1	name	KHC-73
TetragonulaCarbonaria_018059-T1	product	Kinesin protein 1B
TetragonulaCarbonaria_001538-T1	name	KIN17
TetragonulaCarbonaria_001538-T1	product	DNA/RNA-binding protein kin17
TetragonulaCarbonaria_002727-T1	name	KINESIN2C
TetragonulaCarbonaria_002727-T1	product	Kinesin-like protein
TetragonulaCarbonaria_008062-T1	name	KR-H2
TetragonulaCarbonaria_008062-T1	product	Uncharacterised protein (UPF0121)
TetragonulaCarbonaria_010241-T1	name	KRH1
TetragonulaCarbonaria_010241-T1	product	Kruppel-like protein 1
TetragonulaCarbonaria_003847-T1	name	L(1)SC
TetragonulaCarbonaria_003847-T1	product	Helix-loop-helix DNA-binding domain
TetragonulaCarbonaria_012380-T1	name	L(2)GL_1
TetragonulaCarbonaria_012380-T1	product	UDP-N-acetylmuramoyl-L-alanyl-D-glutamate--2,6-diaminopimelate ligase
TetragonulaCarbonaria_023303-T1	name	L(2)GL_2
TetragonulaCarbonaria_023303-T1	product	UDP-N-acetylmuramoyl-L-alanyl-D-glutamate--2,6-diaminopimelate ligase
TetragonulaCarbonaria_023303-T2	name	L(2)GL_3
TetragonulaCarbonaria_023303-T2	product	UDP-N-acetylmuramoyl-L-alanyl-D-glutamate--2,6-diaminopimelate ligase
TetragonulaCarbonaria_023303-T3	name	L(2)GL_4
TetragonulaCarbonaria_023303-T3	product	UDP-N-acetylmuramoyl-L-alanyl-D-glutamate--2,6-diaminopimelate ligase
TetragonulaCarbonaria_014053-T1	name	L(2)TID
TetragonulaCarbonaria_014053-T1	product	Protein tumorous imaginal discs, mitochondrial
TetragonulaCarbonaria_009277-T1	name	LANB1
TetragonulaCarbonaria_009277-T1	product	LamNT
TetragonulaCarbonaria_013434-T1	name	LANB2
TetragonulaCarbonaria_013434-T1	product	LamB
TetragonulaCarbonaria_019749-T1	name	LCCH3
TetragonulaCarbonaria_019749-T1	product	Neurotransmitter-gated ion-channel transmembrane region
TetragonulaCarbonaria_021261-T1	name	LHX9
TetragonulaCarbonaria_021261-T1	product	LIM/homeobox protein Lhx9
TetragonulaCarbonaria_022476-T1	name	LIG3
TetragonulaCarbonaria_022476-T1	product	DNA ligase 3
TetragonulaCarbonaria_004978-T1	name	LIM3
TetragonulaCarbonaria_004978-T1	product	LIM/homeobox protein Lhx3
TetragonulaCarbonaria_001459-T1	name	LIN-52
TetragonulaCarbonaria_001459-T1	product	Retinal tissue protein
TetragonulaCarbonaria_000636-T1	name	LIS-1
TetragonulaCarbonaria_000636-T1	product	Platelet-activating factor acetylhydrolase IB subunit alpha
TetragonulaCarbonaria_005112-T1	name	LK6
TetragonulaCarbonaria_005112-T1	product	LD17393p
TetragonulaCarbonaria_004657-T1	name	LKB1
TetragonulaCarbonaria_004657-T1	product	Serine/threonine-protein kinase STK11
TetragonulaCarbonaria_021612-T1	name	LOP1
TetragonulaCarbonaria_021612-T1	product	Long wavelength
TetragonulaCarbonaria_019071-T1	name	LRP12
TetragonulaCarbonaria_019071-T1	product	Low-density lipoprotein receptor- protein 12
TetragonulaCarbonaria_013559-T1	name	LRRC48
TetragonulaCarbonaria_013559-T1	product	Dynein regulatory complex subunit 3
TetragonulaCarbonaria_013153-T1	name	LRRC63_1
TetragonulaCarbonaria_013153-T1	product	Leucine-rich repeat-containing protein 63
TetragonulaCarbonaria_013155-T1	name	LRRC63_2
TetragonulaCarbonaria_013155-T1	product	Leucine-rich repeat-containing protein 63
TetragonulaCarbonaria_020339-T1	name	LRRC71
TetragonulaCarbonaria_020339-T1	product	Leucine-rich repeat-containing protein 71
TetragonulaCarbonaria_000560-T1	name	LSD-1_1
TetragonulaCarbonaria_000560-T1	product	Protein LSD1
TetragonulaCarbonaria_000561-T1	name	LSD-1_2
TetragonulaCarbonaria_000561-T1	product	Protein LSD1
TetragonulaCarbonaria_000561-T2	name	LSD-1_3
TetragonulaCarbonaria_000561-T2	product	Protein LSD1
TetragonulaCarbonaria_001287-T1	name	LSM4
TetragonulaCarbonaria_001287-T1	product	RNA processing protein
TetragonulaCarbonaria_022484-T1	name	LSM7
TetragonulaCarbonaria_022484-T1	product	Sm-like protein lsm7
TetragonulaCarbonaria_021131-T2	name	LSM8
TetragonulaCarbonaria_021131-T2	product	U4/U6-U5 snRNP complex subunit lsm8
TetragonulaCarbonaria_023250-T1	name	LTBP1_1
TetragonulaCarbonaria_023250-T1	product	Ltbp1p
TetragonulaCarbonaria_023253-T1	name	LTBP1_2
TetragonulaCarbonaria_023253-T1	product	Ltbp1p
TetragonulaCarbonaria_020493-T1	name	LYS1
TetragonulaCarbonaria_020493-T1	product	Saccharopine dehydrogenase
TetragonulaCarbonaria_015619-T1	name	LYS3
TetragonulaCarbonaria_015619-T1	product	Saccharopine dehydrogenase [NADP(+), L-glutamate-forming]
TetragonulaCarbonaria_024055-T1	name	MAB-21
TetragonulaCarbonaria_024055-T1	product	Mab-21 protein
TetragonulaCarbonaria_017451-T1	name	MAD2
TetragonulaCarbonaria_017451-T1	product	Mitotic spindle checkpoint component mad2
TetragonulaCarbonaria_023169-T1	name	MAL-A3_1
TetragonulaCarbonaria_023169-T1	product	Aamy
TetragonulaCarbonaria_023170-T1	name	MAL-A3_2
TetragonulaCarbonaria_023170-T1	product	Aamy
TetragonulaCarbonaria_003101-T1	name	MAL-A5_1
TetragonulaCarbonaria_003101-T1	product	Aamy
TetragonulaCarbonaria_010629-T1	name	MAL-A5_2
TetragonulaCarbonaria_010629-T1	product	Aamy
TetragonulaCarbonaria_010630-T1	name	MAL-A5_3
TetragonulaCarbonaria_010630-T1	product	Aamy
TetragonulaCarbonaria_010631-T1	name	MAL-A5_4
TetragonulaCarbonaria_010631-T1	product	Aamy
TetragonulaCarbonaria_023167-T1	name	MAL-A5_5
TetragonulaCarbonaria_023167-T1	product	Aamy
TetragonulaCarbonaria_023168-T1	name	MAL-A5_6
TetragonulaCarbonaria_023168-T1	product	ec 3.2.1.20
TetragonulaCarbonaria_014109-T1	name	MBF1
TetragonulaCarbonaria_014109-T1	product	multiprotein-bridging factor 1
TetragonulaCarbonaria_004185-T1	name	MCM3
TetragonulaCarbonaria_004185-T1	product	MCM DNA helicase complex subunit
TetragonulaCarbonaria_019772-T1	name	MCM4
TetragonulaCarbonaria_019772-T1	product	DNA replication licensing factor, mcm4 component
TetragonulaCarbonaria_018322-T1	name	MCM5
TetragonulaCarbonaria_018322-T1	product	minichromosome maintenance protein 5
TetragonulaCarbonaria_003886-T1	name	MCM7_1
TetragonulaCarbonaria_003886-T1	product	Mcm2-7 hexameric complex component
TetragonulaCarbonaria_003888-T1	name	MCM7_2
TetragonulaCarbonaria_003888-T1	product	Mcm2-7 hexameric complex component
TetragonulaCarbonaria_015934-T1	name	MCT1
TetragonulaCarbonaria_015934-T1	product	[acyl-carrier-protein] S-malonyltransferase
TetragonulaCarbonaria_002337-T1	name	MDN1
TetragonulaCarbonaria_002337-T1	product	AAA ATPase midasin
TetragonulaCarbonaria_022754-T1	name	ME31B
TetragonulaCarbonaria_022754-T1	product	DEAD/DEAH box helicase
TetragonulaCarbonaria_009691-T1	name	MED1
TetragonulaCarbonaria_009691-T1	product	Mediator of RNA polymerase II transcription subunit 1
TetragonulaCarbonaria_011831-T1	name	MED4
TetragonulaCarbonaria_011831-T1	product	Mediator of RNA polymerase II transcription subunit 4
TetragonulaCarbonaria_018357-T1	name	MED6
TetragonulaCarbonaria_018357-T1	product	Mediator of RNA polymerase II transcription subunit 6
TetragonulaCarbonaria_003932-T1	name	MED7
TetragonulaCarbonaria_003932-T1	product	Mediator of RNA polymerase II transcription subunit 7
TetragonulaCarbonaria_010007-T1	name	MED8
TetragonulaCarbonaria_010007-T1	product	mediator of RNA polymerase II transcription subunit 8
TetragonulaCarbonaria_019077-T1	name	MED9
TetragonulaCarbonaria_019077-T1	product	mediator of RNA polymerase II transcription subunit 9
TetragonulaCarbonaria_001550-T1	name	MED10
TetragonulaCarbonaria_001550-T1	product	Mediator of RNA polymerase II transcription subunit 10
TetragonulaCarbonaria_016277-T1	name	MED11
TetragonulaCarbonaria_016277-T1	product	Mediator of RNA polymerase II transcription subunit 11
TetragonulaCarbonaria_019802-T1	name	MED14
TetragonulaCarbonaria_019802-T1	product	Mediator of RNA polymerase II transcription subunit 14
TetragonulaCarbonaria_015184-T1	name	MED15
TetragonulaCarbonaria_015184-T1	product	mediator complex subunit Med15
TetragonulaCarbonaria_006510-T1	name	MED16
TetragonulaCarbonaria_006510-T1	product	Mediator of RNA polymerase II transcription subunit 16
TetragonulaCarbonaria_011453-T1	name	MED17
TetragonulaCarbonaria_011453-T1	product	Mediator of RNA polymerase II transcription subunit 17
TetragonulaCarbonaria_015499-T1	name	MED18
TetragonulaCarbonaria_015499-T1	product	Mediator of RNA polymerase II transcription subunit 18
TetragonulaCarbonaria_016418-T1	name	MED19
TetragonulaCarbonaria_016418-T1	product	Mediator of RNA polymerase II transcription subunit 19
TetragonulaCarbonaria_019017-T1	name	MED20
TetragonulaCarbonaria_019017-T1	product	mediator complex subunit Med20
TetragonulaCarbonaria_010346-T1	name	MED21
TetragonulaCarbonaria_010346-T1	product	Mediator of RNA polymerase II transcription subunit 21
TetragonulaCarbonaria_014342-T1	name	MED22
TetragonulaCarbonaria_014342-T1	product	Mediator of RNA polymerase II transcription subunit 22
TetragonulaCarbonaria_013419-T1	name	MED23
TetragonulaCarbonaria_013419-T1	product	Mediator of RNA polymerase II transcription subunit 23
TetragonulaCarbonaria_007518-T1	name	MED24
TetragonulaCarbonaria_007518-T1	product	Mediator of RNA polymerase II transcription subunit 24
TetragonulaCarbonaria_004216-T1	name	MED25
TetragonulaCarbonaria_004216-T1	product	Mediator of RNA polymerase II transcription subunit 25
TetragonulaCarbonaria_002327-T1	name	MED26
TetragonulaCarbonaria_002327-T1	product	TFIIS helical bundle-like domain
TetragonulaCarbonaria_013325-T1	name	MED27
TetragonulaCarbonaria_013325-T1	product	Mediator of RNA polymerase II transcription subunit 27
TetragonulaCarbonaria_016888-T1	name	MED30
TetragonulaCarbonaria_016888-T1	product	Mediator of RNA polymerase II transcription subunit 30
TetragonulaCarbonaria_010506-T1	name	MED31
TetragonulaCarbonaria_010506-T1	product	Mediator of RNA polymerase II transcription subunit 31
TetragonulaCarbonaria_023825-T1	name	MEI-9_1
TetragonulaCarbonaria_023825-T1	product	DNA repair endonuclease XPF
TetragonulaCarbonaria_023826-T1	name	MEI-9_2
TetragonulaCarbonaria_023826-T1	product	DNA repair endonuclease XPF
TetragonulaCarbonaria_016544-T1	name	MEI-W68
TetragonulaCarbonaria_016544-T1	product	Meiotic recombination protein W68
TetragonulaCarbonaria_012880-T1	name	MEKK1
TetragonulaCarbonaria_012880-T1	product	Mitogen-activated protein kinase kinase kinase 1
TetragonulaCarbonaria_001115-T1	name	MES-4
TetragonulaCarbonaria_001115-T1	product	Histone-lysine N-methyltransferase mes-4
TetragonulaCarbonaria_012940-T1	name	METTL17
TetragonulaCarbonaria_012940-T1	product	Methyltransferase-like protein 17, mitochondrial
TetragonulaCarbonaria_016900-T1	name	METTL22
TetragonulaCarbonaria_016900-T1	product	Methyltransferase-like protein 22
TetragonulaCarbonaria_005495-T1	name	MFAP1
TetragonulaCarbonaria_005495-T1	product	Microfibrillar-associated protein 1
TetragonulaCarbonaria_001809-T1	name	MGAT1
TetragonulaCarbonaria_001809-T1	product	GNT-I
TetragonulaCarbonaria_021550-T1	name	MGAT2
TetragonulaCarbonaria_021550-T1	product	Alpha-1,6-mannosyl-glycoprotein 2-beta-N-acetylglucosaminyltransferase
TetragonulaCarbonaria_007177-T1	name	MGLUTR2
TetragonulaCarbonaria_007177-T1	product	Uncharacterized protein
TetragonulaCarbonaria_007177-T2	name	MGLUTR2
TetragonulaCarbonaria_007177-T2	product	Uncharacterized protein
TetragonulaCarbonaria_019837-T1	name	MHC2_1
TetragonulaCarbonaria_019837-T1	product	MHC class II transactivator
TetragonulaCarbonaria_019837-T2	name	MHC2_2
TetragonulaCarbonaria_019837-T2	product	MHC class II transactivator
TetragonulaCarbonaria_019838-T1	name	MHC2_3
TetragonulaCarbonaria_019838-T1	product	MHC class II transactivator
TetragonulaCarbonaria_014871-T1	name	MIP40
TetragonulaCarbonaria_014871-T1	product	Mip40p
TetragonulaCarbonaria_009740-T1	name	MKK4
TetragonulaCarbonaria_009740-T1	product	Dual specificity mitogen-activated protein kinase kinase 4
TetragonulaCarbonaria_001948-T1	name	MKP3
TetragonulaCarbonaria_001948-T1	product	Dual specificity protein phosphatase Mpk3
TetragonulaCarbonaria_001948-T2	name	MKP3
TetragonulaCarbonaria_001948-T2	product	Dual specificity protein phosphatase Mpk3
TetragonulaCarbonaria_015425-T1	name	MKP-4
TetragonulaCarbonaria_015425-T1	product	phosphatase
TetragonulaCarbonaria_007733-T1	name	MKRN1
TetragonulaCarbonaria_007733-T1	product	E3 ubiquitin-protein ligase makorin-1
TetragonulaCarbonaria_009771-T1	name	MLC2
TetragonulaCarbonaria_009771-T1	product	Myosin type II regulatory light chain
TetragonulaCarbonaria_021929-T1	name	MLH1
TetragonulaCarbonaria_021929-T1	product	DNA mismatch repair protein
TetragonulaCarbonaria_001646-T1	name	MLL5
TetragonulaCarbonaria_001646-T1	product	myeloid lymphoid or mixed-lineage leukemia 5 (trithorax, )
TetragonulaCarbonaria_018056-T1	name	MMP1
TetragonulaCarbonaria_018056-T1	product	S-methylmethionine permease mmp1
TetragonulaCarbonaria_021798-T1	name	MMS19
TetragonulaCarbonaria_021798-T1	product	mms19 nucleotide excision repair
TetragonulaCarbonaria_005795-T1	name	MOB3
TetragonulaCarbonaria_005795-T1	product	MOB-like protein phocein
TetragonulaCarbonaria_007780-T1	name	MOCS1_1
TetragonulaCarbonaria_007780-T1	product	Molybdenum cofactor synthesis protein 1
TetragonulaCarbonaria_007781-T1	name	MOCS1_2
TetragonulaCarbonaria_007781-T1	product	Molybdenum cofactor synthesis protein 1
TetragonulaCarbonaria_018493-T1	name	MOCS2_1
TetragonulaCarbonaria_018493-T1	product	Molybdopterin synthase catalytic subunit
TetragonulaCarbonaria_018494-T1	name	MOCS2_2
TetragonulaCarbonaria_018494-T1	product	Molybdopterin synthase catalytic subunit
TetragonulaCarbonaria_009391-T1	name	MORN1
TetragonulaCarbonaria_009391-T1	product	Alsin
TetragonulaCarbonaria_013639-T1	name	MOX2
TetragonulaCarbonaria_013639-T1	product	Uncharacterized protein
TetragonulaCarbonaria_007122-T1	name	MOXD1_1
TetragonulaCarbonaria_007122-T1	product	DBH-like monooxygenase protein 1
TetragonulaCarbonaria_007123-T1	name	MOXD1_2
TetragonulaCarbonaria_007123-T1	product	DBH-like monooxygenase protein 1
TetragonulaCarbonaria_002110-T1	name	MP20
TetragonulaCarbonaria_002110-T1	product	Muscle-specific protein 20
TetragonulaCarbonaria_015715-T1	name	MPP6
TetragonulaCarbonaria_015715-T1	product	MAGUK p55 sub member 6
TetragonulaCarbonaria_011442-T1	name	MRE11
TetragonulaCarbonaria_011442-T1	product	meiotic recombination
TetragonulaCarbonaria_001319-T1	name	MRG15
TetragonulaCarbonaria_001319-T1	product	Mortality factor 4-like protein 1
TetragonulaCarbonaria_010213-T1	name	MRPL1
TetragonulaCarbonaria_010213-T1	product	mitochondrial 54S ribosomal protein mrpl1
TetragonulaCarbonaria_022054-T1	name	MRPL2
TetragonulaCarbonaria_022054-T1	product	54S ribosomal protein L2 mitochondrial
TetragonulaCarbonaria_000221-T1	name	MRPL3
TetragonulaCarbonaria_000221-T1	product	54S ribosomal protein L3
TetragonulaCarbonaria_011926-T1	name	MRPL4
TetragonulaCarbonaria_011926-T1	product	54S ribosomal protein L4 mitochondrial
TetragonulaCarbonaria_012955-T1	name	MRPL12
TetragonulaCarbonaria_012955-T1	product	Ribosomal protein
TetragonulaCarbonaria_009076-T1	name	MRPL13
TetragonulaCarbonaria_009076-T1	product	54S ribosomal protein L13
TetragonulaCarbonaria_018142-T1	name	MRPL14
TetragonulaCarbonaria_018142-T1	product	39S ribosomal protein L14, mitochondrial
TetragonulaCarbonaria_010252-T1	name	MRPL15
TetragonulaCarbonaria_010252-T1	product	YmL15
TetragonulaCarbonaria_020292-T1	name	MRPL16
TetragonulaCarbonaria_020292-T1	product	mitochondrial ribosomal large subunit component
TetragonulaCarbonaria_018188-T1	name	MRPL17
TetragonulaCarbonaria_018188-T1	product	54S ribosomal protein L17 mitochondrial
TetragonulaCarbonaria_000231-T1	name	MRPL18
TetragonulaCarbonaria_000231-T1	product	Mitochondrial ribosomal protein
TetragonulaCarbonaria_007734-T1	name	MRPL19
TetragonulaCarbonaria_007734-T1	product	mitochondrial 54S ribosomal protein YmL19
TetragonulaCarbonaria_005095-T1	name	MRPL20
TetragonulaCarbonaria_005095-T1	product	54S ribosomal protein L20 mitochondrial
TetragonulaCarbonaria_021145-T1	name	MRPL21
TetragonulaCarbonaria_021145-T1	product	39S ribosomal protein L21, mitochondrial
TetragonulaCarbonaria_003936-T1	name	MRPL22
TetragonulaCarbonaria_003936-T1	product	54S ribosomal protein L22, mitochondrial
TetragonulaCarbonaria_002493-T1	name	MRPL23
TetragonulaCarbonaria_002493-T1	product	54S ribosomal protein L23, mitochondrial
TetragonulaCarbonaria_007877-T1	name	MRPL24
TetragonulaCarbonaria_007877-T1	product	39S ribosomal protein L24, mitochondrial
TetragonulaCarbonaria_011157-T1	name	MRPL27
TetragonulaCarbonaria_011157-T1	product	60S ribosomal protein L27, mitochondrial
TetragonulaCarbonaria_010313-T1	name	MRPL28
TetragonulaCarbonaria_010313-T1	product	39S ribosomal protein L28, mitochondrial
TetragonulaCarbonaria_015267-T1	name	MRPL30
TetragonulaCarbonaria_015267-T1	product	39S ribosomal protein L30, mitochondrial
TetragonulaCarbonaria_016809-T1	name	MRPL37
TetragonulaCarbonaria_016809-T1	product	39S ribosomal protein L37, mitochondrial
TetragonulaCarbonaria_012163-T1	name	MRPL38
TetragonulaCarbonaria_012163-T1	product	39S ribosomal protein L38, mitochondrial
TetragonulaCarbonaria_002450-T1	name	MRPL39
TetragonulaCarbonaria_002450-T1	product	54S ribosomal protein L39, mitochondrial
TetragonulaCarbonaria_018180-T1	name	MRPL40
TetragonulaCarbonaria_018180-T1	product	39S ribosomal protein L40, mitochondrial
TetragonulaCarbonaria_018052-T1	name	MRPL41
TetragonulaCarbonaria_018052-T1	product	39S ribosomal protein L41, mitochondrial
TetragonulaCarbonaria_021942-T1	name	MRPL43
TetragonulaCarbonaria_021942-T1	product	39S ribosomal protein L43, mitochondrial
TetragonulaCarbonaria_002715-T1	name	MRPL45
TetragonulaCarbonaria_002715-T1	product	39S ribosomal protein L45, mitochondrial
TetragonulaCarbonaria_016651-T1	name	MRPL46
TetragonulaCarbonaria_016651-T1	product	39S ribosomal protein L46, mitochondrial
TetragonulaCarbonaria_004783-T1	name	MRPL47
TetragonulaCarbonaria_004783-T1	product	39S ribosomal protein L47, mitochondrial
TetragonulaCarbonaria_003377-T1	name	MRPL48
TetragonulaCarbonaria_003377-T1	product	39S ribosomal protein L48, mitochondrial
TetragonulaCarbonaria_003225-T1	name	MRPL51
TetragonulaCarbonaria_003225-T1	product	39S ribosomal protein L51, mitochondrial
TetragonulaCarbonaria_020069-T1	name	MRPL53
TetragonulaCarbonaria_020069-T1	product	ribosomal protein, L53
TetragonulaCarbonaria_018888-T1	name	MRPL54
TetragonulaCarbonaria_018888-T1	product	Mitochondrial ribosomal protein L54
TetragonulaCarbonaria_003685-T1	name	MRPL55
TetragonulaCarbonaria_003685-T1	product	Mitochondrial ribosomal protein L55
TetragonulaCarbonaria_014047-T1	name	MRPS2
TetragonulaCarbonaria_014047-T1	product	28S ribosomal protein S2, mitochondrial
TetragonulaCarbonaria_018264-T1	name	MRPS5
TetragonulaCarbonaria_018264-T1	product	28S ribosomal protein S5, mitochondrial
TetragonulaCarbonaria_005974-T1	name	MRPS6
TetragonulaCarbonaria_005974-T1	product	28S ribosomal protein S6, mitochondrial
TetragonulaCarbonaria_004636-T1	name	MRPS7_1
TetragonulaCarbonaria_004636-T1	product	28S ribosomal protein S7, mitochondrial
TetragonulaCarbonaria_009741-T1	name	MRPS7_2
TetragonulaCarbonaria_009741-T1	product	28S ribosomal protein S7, mitochondrial
TetragonulaCarbonaria_010760-T1	name	MRPS10
TetragonulaCarbonaria_010760-T1	product	28S ribosomal protein S10, mitochondrial
TetragonulaCarbonaria_005576-T1	name	MRPS11_1
TetragonulaCarbonaria_005576-T1	product	28S ribosomal protein S11, mitochondrial
TetragonulaCarbonaria_005577-T1	name	MRPS11_2
TetragonulaCarbonaria_005577-T1	product	28S ribosomal protein S11, mitochondrial
TetragonulaCarbonaria_018000-T1	name	MRPS12
TetragonulaCarbonaria_018000-T1	product	37S ribosomal protein S12, mitochondrial
TetragonulaCarbonaria_019700-T1	name	MRPS14
TetragonulaCarbonaria_019700-T1	product	28S ribosomal protein S14, mitochondrial
TetragonulaCarbonaria_006676-T1	name	MRPS16
TetragonulaCarbonaria_006676-T1	product	37S ribosomal protein S16, mitochondrial
TetragonulaCarbonaria_005608-T1	name	MRPS17
TetragonulaCarbonaria_005608-T1	product	37S ribosomal protein S17 mitochondrial
TetragonulaCarbonaria_018854-T1	name	MRPS18A
TetragonulaCarbonaria_018854-T1	product	Ribosomal protein S18
TetragonulaCarbonaria_021121-T1	name	MRPS18C
TetragonulaCarbonaria_021121-T1	product	28S ribosomal protein S18c, mitochondrial
TetragonulaCarbonaria_013104-T1	name	MRPS21
TetragonulaCarbonaria_013104-T1	product	28S ribosomal protein S21, mitochondrial
TetragonulaCarbonaria_002381-T1	name	MRPS22
TetragonulaCarbonaria_002381-T1	product	28S ribosomal protein S22, mitochondrial
TetragonulaCarbonaria_013161-T1	name	MRPS23
TetragonulaCarbonaria_013161-T1	product	Mitochondrial ribosomal protein S23
TetragonulaCarbonaria_013644-T1	name	MRPS24
TetragonulaCarbonaria_013644-T1	product	28S ribosomal protein S24, mitochondrial
TetragonulaCarbonaria_001280-T1	name	MRPS25
TetragonulaCarbonaria_001280-T1	product	28S ribosomal protein S25, mitochondrial
TetragonulaCarbonaria_002789-T1	name	MRPS27
TetragonulaCarbonaria_002789-T1	product	Mitochondrial ribosomal protein S27
TetragonulaCarbonaria_022886-T1	name	MRPS30_1
TetragonulaCarbonaria_022886-T1	product	Mitochondrial 28S ribosomal protein S30 (PDCD9)
TetragonulaCarbonaria_022888-T1	name	MRPS30_2
TetragonulaCarbonaria_022888-T1	product	Mitochondrial 28S ribosomal protein S30 (PDCD9)
TetragonulaCarbonaria_011487-T1	name	MRPS31
TetragonulaCarbonaria_011487-T1	product	mitochondrial ribosomal protein, S31
TetragonulaCarbonaria_007207-T1	name	MRPS33
TetragonulaCarbonaria_007207-T1	product	Mitochondrial ribosomal subunit S27
TetragonulaCarbonaria_007016-T1	name	MRPS34
TetragonulaCarbonaria_007016-T1	product	ribosomal protein S34
TetragonulaCarbonaria_012209-T1	name	MRPS35
TetragonulaCarbonaria_012209-T1	product	28S ribosomal protein S35, mitochondrial
TetragonulaCarbonaria_005084-T1	name	MSL-1
TetragonulaCarbonaria_005084-T1	product	Msl-1p
TetragonulaCarbonaria_014223-T1	name	MSL-2
TetragonulaCarbonaria_014223-T1	product	CXC
TetragonulaCarbonaria_001276-T1	name	MSL-3
TetragonulaCarbonaria_001276-T1	product	MRG
TetragonulaCarbonaria_007497-T1	name	MT2
TetragonulaCarbonaria_007497-T1	product	Sphingolipid C9-methyltransferase 2
TetragonulaCarbonaria_018305-T1	name	MTA1LIKE
TetragonulaCarbonaria_018305-T1	product	Uncharacterized protein
TetragonulaCarbonaria_015019-T1	name	MTACP1
TetragonulaCarbonaria_015019-T1	product	Acyl carrier protein 1, mitochondrial
TetragonulaCarbonaria_018792-T1	name	MTIF2
TetragonulaCarbonaria_018792-T1	product	Translation initiation factor IF-2, mitochondrial
TetragonulaCarbonaria_016174-T1	name	MTTFB1
TetragonulaCarbonaria_016174-T1	product	Dimethyladenosine transferase 1, mitochondrial
TetragonulaCarbonaria_021349-T1	name	MUS81
TetragonulaCarbonaria_021349-T1	product	Crossover junction endonuclease mus81
TetragonulaCarbonaria_014903-T1	name	MYD88
TetragonulaCarbonaria_014903-T1	product	Myeloid differentiation primary response protein MyD88
TetragonulaCarbonaria_019602-T1	name	MYO1A
TetragonulaCarbonaria_019602-T1	product	Unconventional myosin-Ia
TetragonulaCarbonaria_014040-T1	name	MYO1E
TetragonulaCarbonaria_014040-T1	product	Unconventional myosin-Ie
TetragonulaCarbonaria_006417-T1	name	MYO3_1
TetragonulaCarbonaria_006417-T1	product	myosin 3
TetragonulaCarbonaria_006418-T1	name	MYO3_2
TetragonulaCarbonaria_006418-T1	product	myosin 3
TetragonulaCarbonaria_020424-T1	name	MYO5
TetragonulaCarbonaria_020424-T1	product	myosin I
TetragonulaCarbonaria_004191-T1	name	MYO6
TetragonulaCarbonaria_004191-T1	product	Unconventional myosin-VI
TetragonulaCarbonaria_023579-T1	name	MYO9
TetragonulaCarbonaria_023579-T1	product	Unconventional myosin-IXAa
TetragonulaCarbonaria_006541-T1	name	MYO15_1
TetragonulaCarbonaria_006541-T1	product	Unconventional myosin-XV
TetragonulaCarbonaria_006544-T1	name	MYO15_2
TetragonulaCarbonaria_006544-T1	product	Unconventional myosin-XV
TetragonulaCarbonaria_006545-T1	name	MYO15_3
TetragonulaCarbonaria_006545-T1	product	Unconventional myosin-XV
TetragonulaCarbonaria_006546-T1	name	MYO15_4
TetragonulaCarbonaria_006546-T1	product	Unconventional myosin-XV
TetragonulaCarbonaria_007173-T1	name	MYO18_1
TetragonulaCarbonaria_007173-T1	product	MYSc
TetragonulaCarbonaria_007174-T1	name	MYO18_2
TetragonulaCarbonaria_007174-T1	product	MYSc
TetragonulaCarbonaria_017260-T1	name	MYO20_1
TetragonulaCarbonaria_017260-T1	product	Myosin 10A, isoform D
TetragonulaCarbonaria_017262-T1	name	MYO20_2
TetragonulaCarbonaria_017262-T1	product	Myosin 10A, isoform D
TetragonulaCarbonaria_017267-T1	name	MYO20_3
TetragonulaCarbonaria_017267-T1	product	Myosin 10A, isoform D
TetragonulaCarbonaria_005379-T1	name	MYO21
TetragonulaCarbonaria_005379-T1	product	MYSc
TetragonulaCarbonaria_018820-T1	name	MYO22
TetragonulaCarbonaria_018820-T1	product	Cytochrome c oxidase subunit 1
TetragonulaCarbonaria_017382-T1	name	NAA20
TetragonulaCarbonaria_017382-T1	product	N(alpha)-acetyltransferase 20, NatB catalytic subunit
TetragonulaCarbonaria_022803-T1	name	NACETYLGLUCOSAMINE6PHOSPHATE
TetragonulaCarbonaria_022803-T1	product	N-acetylglucosamine-6-phosphate deacetylase
TetragonulaCarbonaria_004240-T1	name	NACHRA3
TetragonulaCarbonaria_004240-T1	product	Nicotinic acetylcholine receptor alpha 3 subunit
TetragonulaCarbonaria_021751-T1	name	NACHRA5
TetragonulaCarbonaria_021751-T1	product	Uncharacterized protein
TetragonulaCarbonaria_001097-T1	name	NACHRA9
TetragonulaCarbonaria_001097-T1	product	Neuronal acetylcholine receptor subunit alpha-9-I
TetragonulaCarbonaria_000869-T1	name	NACHRALPHA1_1
TetragonulaCarbonaria_000869-T1	product	Nicotinic acetylcholine receptor alpha1 subunit
TetragonulaCarbonaria_000870-T1	name	NACHRALPHA1_2
TetragonulaCarbonaria_000870-T1	product	Nicotinic acetylcholine receptor alpha1 subunit
TetragonulaCarbonaria_000845-T1	name	NACHRALPHA2
TetragonulaCarbonaria_000845-T1	product	Neuronal nicotinic acetylcholine receptor Apisa2 subunit; Uncharacterized protein
TetragonulaCarbonaria_004241-T2	name	NACHRALPHA3
TetragonulaCarbonaria_004241-T2	product	Nicotinic acetylcholine receptor alpha3 subunit
TetragonulaCarbonaria_006461-T1	name	NACHRALPHA7
TetragonulaCarbonaria_006461-T1	product	Nicotinic acetylcholine receptor alpha7 subunit
TetragonulaCarbonaria_006461-T2	name	NACHRALPHA7
TetragonulaCarbonaria_006461-T2	product	Nicotinic acetylcholine receptor alpha7 subunit
TetragonulaCarbonaria_006464-T1	name	NACHRB1
TetragonulaCarbonaria_006464-T1	product	Neurotransmitter-gated ion-channel transmembrane region
TetragonulaCarbonaria_023778-T1	name	NADKD1
TetragonulaCarbonaria_023778-T1	product	NAD kinase domain containing 1
TetragonulaCarbonaria_022804-T1	name	NAP1
TetragonulaCarbonaria_022804-T1	product	histone chaperone
TetragonulaCarbonaria_006755-T1	name	NAT2_1
TetragonulaCarbonaria_006755-T1	product	DUF1279 super
TetragonulaCarbonaria_006757-T1	name	NAT2_2
TetragonulaCarbonaria_006757-T1	product	DUF1279 super
TetragonulaCarbonaria_002401-T1	name	NC2BETA
TetragonulaCarbonaria_002401-T1	product	Histone-like transcription factor (CBF/NF-Y) and archaeal histone
TetragonulaCarbonaria_002401-T2	name	NC2BETA
TetragonulaCarbonaria_002401-T2	product	Histone-like transcription factor (CBF/NF-Y) and archaeal histone
TetragonulaCarbonaria_002401-T3	name	NC2BETA
TetragonulaCarbonaria_002401-T3	product	Histone-like transcription factor (CBF/NF-Y) and archaeal histone
TetragonulaCarbonaria_003023-T1	name	NCAPG2
TetragonulaCarbonaria_003023-T1	product	Condensin-2 complex subunit G2
TetragonulaCarbonaria_004085-T1	name	NCC69
TetragonulaCarbonaria_004085-T1	product	Amino acid permease
TetragonulaCarbonaria_015621-T1	name	ND75
TetragonulaCarbonaria_015621-T1	product	NADH-ubiquinone oxidoreductase 75 kDa subunit, mitochondrial
TetragonulaCarbonaria_011679-T1	name	NDUFA4
TetragonulaCarbonaria_011679-T1	product	NADH dehydrogenase 1 alpha subcomplex subunit 4 ndufa4
TetragonulaCarbonaria_019517-T1	name	NDUFA5
TetragonulaCarbonaria_019517-T1	product	ndufa5, NADH-ubiquinone oxidoreductase subunit
TetragonulaCarbonaria_001805-T1	name	NDUFA9
TetragonulaCarbonaria_001805-T1	product	39kDa subunit of ndufa9, NADH:ubiquinone oxidoreductase
TetragonulaCarbonaria_001978-T1	name	NDUFA10
TetragonulaCarbonaria_001978-T1	product	NADH dehydrogenase (Ubiquinone) 1 alpha subcomplex
TetragonulaCarbonaria_016038-T1	name	NDUFB3
TetragonulaCarbonaria_016038-T1	product	NADH dehydrogenase (ubiquinone) 1 beta subcomplex
TetragonulaCarbonaria_016038-T2	name	NDUFB3
TetragonulaCarbonaria_016038-T2	product	NADH dehydrogenase (ubiquinone) 1 beta subcomplex
TetragonulaCarbonaria_007137-T1	name	NDUFB5
TetragonulaCarbonaria_007137-T1	product	NADH dehydrogenase [ubiquinone] 1 beta subcomplex subunit 5, mitochondrial
TetragonulaCarbonaria_015852-T1	name	NDUFB6
TetragonulaCarbonaria_015852-T1	product	NADH dehydrogenase (ubiquinone) 1 beta subcomplex, 6, 17kDa
TetragonulaCarbonaria_005137-T1	name	NDUFS2
TetragonulaCarbonaria_005137-T1	product	NADH dehydrogenase Fe-S protein subunit 2 ndufs2
TetragonulaCarbonaria_014856-T1	name	NDUFS3
TetragonulaCarbonaria_014856-T1	product	NADH dehydrogenase Fe-S protein subunit 3 ndufs3
TetragonulaCarbonaria_019784-T1	name	NDUFS4
TetragonulaCarbonaria_019784-T1	product	NADH dehydrogenase Fe-S protein subunit 4 ndufs4
TetragonulaCarbonaria_018182-T1	name	NDUFS5
TetragonulaCarbonaria_018182-T1	product	NADH dehydrogenase [ubiquinone] iron-sulfur protein 5
TetragonulaCarbonaria_016814-T1	name	NDUFS6
TetragonulaCarbonaria_016814-T1	product	NADH dehydrogenase Fe-S protein subunit 6 ndufs6
TetragonulaCarbonaria_013603-T1	name	NDUFS7
TetragonulaCarbonaria_013603-T1	product	NADH dehydrogenase Fe-S protein subunit 7 ndufs7
TetragonulaCarbonaria_016362-T1	name	NDUFS8
TetragonulaCarbonaria_016362-T1	product	NADH dehydrogenase Fe-S protein subunit 8 ndufs8
TetragonulaCarbonaria_016507-T1	name	NDUFV1
TetragonulaCarbonaria_016507-T1	product	ndufv1NADH dehydrogenase flavo protein subunit 1
TetragonulaCarbonaria_009421-T1	name	NDUFV2
TetragonulaCarbonaria_009421-T1	product	ndufv2NADH dehydrogenase flavo protein subunit 2
TetragonulaCarbonaria_005388-T1	name	NEDD4
TetragonulaCarbonaria_005388-T1	product	E3 ubiquitin-protein ligase nedd4
TetragonulaCarbonaria_013201-T1	name	NEDD9
TetragonulaCarbonaria_013201-T1	product	Uncharacterized protein
TetragonulaCarbonaria_002139-T1	name	NEP1
TetragonulaCarbonaria_002139-T1	product	18S rRNA pseudouridine methyltransferase
TetragonulaCarbonaria_004868-T1	name	NEP2
TetragonulaCarbonaria_004868-T1	product	NEDD8 protease Nep2
TetragonulaCarbonaria_006901-T1	name	NEP3
TetragonulaCarbonaria_006901-T1	product	Peptidase M13
TetragonulaCarbonaria_006901-T2	name	NEP3
TetragonulaCarbonaria_006901-T2	product	Peptidase M13
TetragonulaCarbonaria_020829-T1	name	NEP4
TetragonulaCarbonaria_020829-T1	product	Neprilysin-4
TetragonulaCarbonaria_000020-T1	name	NEP5
TetragonulaCarbonaria_000020-T1	product	Genome polyprotein
TetragonulaCarbonaria_009447-T1	name	NF1_1
TetragonulaCarbonaria_009447-T1	product	Neurofibromin 1
TetragonulaCarbonaria_009448-T1	name	NF1_2
TetragonulaCarbonaria_009448-T1	product	Neurofibromin 1
TetragonulaCarbonaria_016017-T1	name	NHA1_1
TetragonulaCarbonaria_016017-T1	product	Na(+)/H(+) antiporter
TetragonulaCarbonaria_016018-T1	name	NHA1_2
TetragonulaCarbonaria_016018-T1	product	Na(+)/H(+) antiporter
TetragonulaCarbonaria_013704-T1	name	NHE1
TetragonulaCarbonaria_013704-T1	product	Sodium/hydrogen exchanger 1
TetragonulaCarbonaria_017926-T1	name	NHE2
TetragonulaCarbonaria_017926-T1	product	Sodium hydrogen exchanger
TetragonulaCarbonaria_017119-T1	name	NHE3
TetragonulaCarbonaria_017119-T1	product	Sodium hydrogen exchanger
TetragonulaCarbonaria_022110-T1	name	NHP2
TetragonulaCarbonaria_022110-T1	product	snoRNA-binding protein
TetragonulaCarbonaria_021616-T1	name	NIPP1
TetragonulaCarbonaria_021616-T1	product	Uncharacterized protein
TetragonulaCarbonaria_001361-T1	name	NLG5
TetragonulaCarbonaria_001361-T1	product	Uncharacterized protein
TetragonulaCarbonaria_000986-T1	name	NLG-3_1
TetragonulaCarbonaria_000986-T1	product	Carboxylesterase
TetragonulaCarbonaria_000987-T1	name	NLG-3_2
TetragonulaCarbonaria_000987-T1	product	Carboxylesterase
TetragonulaCarbonaria_000990-T1	name	NLG-3_3
TetragonulaCarbonaria_000990-T1	product	Carboxylesterase
TetragonulaCarbonaria_001015-T1	name	NLG-3_4
TetragonulaCarbonaria_001015-T1	product	Carboxylesterase
TetragonulaCarbonaria_001362-T1	name	NLG-5
TetragonulaCarbonaria_001362-T1	product	Carboxylesterase
TetragonulaCarbonaria_019803-T1	name	NMD3
TetragonulaCarbonaria_019803-T1	product	ribosome-binding protein
TetragonulaCarbonaria_014847-T1	name	NMDAR1
TetragonulaCarbonaria_014847-T1	product	Nmdar1p
TetragonulaCarbonaria_017131-T1	name	NMDYN-D7
TetragonulaCarbonaria_017131-T1	product	FI21821p1
TetragonulaCarbonaria_014909-T1	name	NME8
TetragonulaCarbonaria_014909-T1	product	Thioredoxin domain-containing protein 3
TetragonulaCarbonaria_009899-T1	name	NMNAT3_1
TetragonulaCarbonaria_009899-T1	product	Nicotinamide/nicotinic acid mononucleotide adenylyltransferase 3
TetragonulaCarbonaria_009900-T1	name	NMNAT3_2
TetragonulaCarbonaria_009900-T1	product	Nicotinamide/nicotinic acid mononucleotide adenylyltransferase 3
TetragonulaCarbonaria_022783-T1	name	NNP-1
TetragonulaCarbonaria_022783-T1	product	Ribosomal RNA processing protein 1 A
TetragonulaCarbonaria_022778-T1	name	NOA36
TetragonulaCarbonaria_022778-T1	product	noa36 protein
TetragonulaCarbonaria_015618-T1	name	NOM1
TetragonulaCarbonaria_015618-T1	product	Nucleolar MIF4G domain-containing protein 1
TetragonulaCarbonaria_002716-T1	name	NOP14
TetragonulaCarbonaria_002716-T1	product	nucleolar complex protein 14
TetragonulaCarbonaria_016113-T1	name	NOP56
TetragonulaCarbonaria_016113-T1	product	snoRNP complex protein nop56
TetragonulaCarbonaria_015413-T1	name	NOTCH2
TetragonulaCarbonaria_015413-T1	product	Neurogenic locus notch protein 2
TetragonulaCarbonaria_018850-T1	name	NPC2
TetragonulaCarbonaria_018850-T1	product	Phosphatidylglycerol/phosphatidylinositol transfer protein
TetragonulaCarbonaria_020587-T1	name	NR4A1
TetragonulaCarbonaria_020587-T1	product	Nuclear receptor sub 4, group A, member
TetragonulaCarbonaria_015228-T1	name	NRV2
TetragonulaCarbonaria_015228-T1	product	Uncharacterized protein
TetragonulaCarbonaria_019273-T1	name	NRX-1_1
TetragonulaCarbonaria_019273-T1	product	Laminin G domain
TetragonulaCarbonaria_019274-T1	name	NRX-1_2
TetragonulaCarbonaria_019274-T1	product	Laminin G domain
TetragonulaCarbonaria_019280-T1	name	NRX-1_3
TetragonulaCarbonaria_019280-T1	product	Laminin G domain
TetragonulaCarbonaria_019282-T1	name	NRX-1_4
TetragonulaCarbonaria_019282-T1	product	Laminin G domain
TetragonulaCarbonaria_003693-T1	name	NS1
TetragonulaCarbonaria_003693-T1	product	Initiator protein ns1
TetragonulaCarbonaria_010311-T1	name	NS2
TetragonulaCarbonaria_010311-T1	product	Viral Genome polyprotein
TetragonulaCarbonaria_002511-T1	name	NS3
TetragonulaCarbonaria_002511-T1	product	Viral Genome polyprotein
TetragonulaCarbonaria_022885-T1	name	NS4
TetragonulaCarbonaria_022885-T1	product	Viral Genome polyprotein
TetragonulaCarbonaria_002902-T1	name	NSMCE1
TetragonulaCarbonaria_002902-T1	product	Non-structural maintenance of chromosomes element 1
TetragonulaCarbonaria_004067-T1	name	NT1
TetragonulaCarbonaria_004067-T1	product
TetragonulaCarbonaria_023449-T1	name	NT7
TetragonulaCarbonaria_023449-T1	product	Transporter
TetragonulaCarbonaria_016349-T1	name	NT8
TetragonulaCarbonaria_016349-T1	product	Transporter
TetragonulaCarbonaria_006754-T1	name	NT10
TetragonulaCarbonaria_006754-T1	product	Transporter
TetragonulaCarbonaria_015181-T1	name	NTF-2
TetragonulaCarbonaria_015181-T1	product	Nuclear transport factor 2
TetragonulaCarbonaria_012283-T1	name	NUCB1
TetragonulaCarbonaria_012283-T1	product	Nucleobindin-1
TetragonulaCarbonaria_018963-T1	name	NUP44A
TetragonulaCarbonaria_018963-T1	product	Nucleoporin seh1
TetragonulaCarbonaria_008319-T1	name	NUP50
TetragonulaCarbonaria_008319-T1	product	Nuclear pore complex protein Nup50
TetragonulaCarbonaria_014340-T1	name	NUP54
TetragonulaCarbonaria_014340-T1	product	Nuclear pore complex protein Nup54
TetragonulaCarbonaria_007162-T1	name	NUP58
TetragonulaCarbonaria_007162-T1	product	Nucleoporin p58/p45
TetragonulaCarbonaria_013571-T1	name	NUP62
TetragonulaCarbonaria_013571-T1	product	Nuclear pore glycoprotein p62
TetragonulaCarbonaria_013164-T1	name	NUP75
TetragonulaCarbonaria_013164-T1	product	Nuclear pore complex protein Nup85
TetragonulaCarbonaria_022575-T1	name	NUP98
TetragonulaCarbonaria_022575-T1	product	Nuclear pore complex protein Nup98-Nup96
TetragonulaCarbonaria_006245-T1	name	NXT1
TetragonulaCarbonaria_006245-T1	product	NTF2- export protein 1
TetragonulaCarbonaria_007607-T1	name	O-FUT2
TetragonulaCarbonaria_007607-T1	product	O-fucosyltransferase 2
TetragonulaCarbonaria_002742-T1	name	OA2_1
TetragonulaCarbonaria_002742-T1	product	7 transmembrane receptor (rhodopsin )
TetragonulaCarbonaria_002750-T1	name	OA2_2
TetragonulaCarbonaria_002750-T1	product	7 transmembrane receptor (rhodopsin )
TetragonulaCarbonaria_019128-T1	name	OBP59A
TetragonulaCarbonaria_019128-T1	product	PBP/GOBP
TetragonulaCarbonaria_002764-T1	name	OCTBETA2R
TetragonulaCarbonaria_002764-T1	product	Serpentine type 7TM GPCR chemoreceptor Srx
TetragonulaCarbonaria_002759-T1	name	OCTBETA3
TetragonulaCarbonaria_002759-T1	product	Octopamine beta-type receptor 3
TetragonulaCarbonaria_002062-T1	name	OPA1-LIKE
TetragonulaCarbonaria_002062-T1	product	Optic atrophy 1, isoform A
TetragonulaCarbonaria_008419-T1	name	OR18_1
TetragonulaCarbonaria_008419-T1	product	Odorant receptor
TetragonulaCarbonaria_008420-T1	name	OR18_2
TetragonulaCarbonaria_008420-T1	product	Odorant receptor
TetragonulaCarbonaria_024289-T1	name	OR22C
TetragonulaCarbonaria_024289-T1	product	Odorant receptor
TetragonulaCarbonaria_008425-T1	name	OR25_1
TetragonulaCarbonaria_008425-T1	product	Odorant receptor
TetragonulaCarbonaria_008426-T1	name	OR25_2
TetragonulaCarbonaria_008426-T1	product	Odorant receptor
TetragonulaCarbonaria_008431-T1	name	OR27
TetragonulaCarbonaria_008431-T1	product	Odorant receptor
TetragonulaCarbonaria_020438-T1	name	OR43A_1
TetragonulaCarbonaria_020438-T1	product	7tm Odorant receptor
TetragonulaCarbonaria_020439-T1	name	OR43A_2
TetragonulaCarbonaria_020439-T1	product	Odorant receptor
TetragonulaCarbonaria_001487-T1	name	OR47A_1
TetragonulaCarbonaria_001487-T1	product	odorant receptor
TetragonulaCarbonaria_001489-T1	name	OR47A_2
TetragonulaCarbonaria_001489-T1	product	odorant receptor
TetragonulaCarbonaria_005681-T1	name	OR47A_3
TetragonulaCarbonaria_005681-T1	product	Odorant receptor
TetragonulaCarbonaria_009760-T1	name	OR49B_1
TetragonulaCarbonaria_009760-T1	product	Odorant receptor
TetragonulaCarbonaria_009761-T1	name	OR49B_2
TetragonulaCarbonaria_009761-T1	product	Odorant receptor
TetragonulaCarbonaria_009762-T1	name	OR49B_3
TetragonulaCarbonaria_009762-T1	product	Odorant receptor
TetragonulaCarbonaria_009763-T1	name	OR49B_4
TetragonulaCarbonaria_009763-T1	product	Odorant receptor
TetragonulaCarbonaria_009764-T1	name	OR49B_5
TetragonulaCarbonaria_009764-T1	product	Odorant receptor
TetragonulaCarbonaria_009765-T1	name	OR49B_6
TetragonulaCarbonaria_009765-T1	product	Odorant receptor
TetragonulaCarbonaria_009766-T1	name	OR49B_7
TetragonulaCarbonaria_009766-T1	product	Or49bp
TetragonulaCarbonaria_009767-T1	name	OR49B_8
TetragonulaCarbonaria_009767-T1	product	Or49bp
TetragonulaCarbonaria_009769-T1	name	OR49B_9
TetragonulaCarbonaria_009769-T1	product	Odorant receptor
TetragonulaCarbonaria_009770-T1	name	OR49B_10
TetragonulaCarbonaria_009770-T1	product	Odorant receptor
TetragonulaCarbonaria_008448-T1	name	OR67A_1
TetragonulaCarbonaria_008448-T1	product	Odorant receptor
TetragonulaCarbonaria_008450-T1	name	OR67A_2
TetragonulaCarbonaria_008450-T1	product	Odorant receptor
TetragonulaCarbonaria_008451-T1	name	OR67A_3
TetragonulaCarbonaria_008451-T1	product	Odorant receptor
TetragonulaCarbonaria_008453-T1	name	OR67A_4
TetragonulaCarbonaria_008453-T1	product	Odorant receptor
TetragonulaCarbonaria_008454-T1	name	OR67A_5
TetragonulaCarbonaria_008454-T1	product	Odorant receptor
TetragonulaCarbonaria_008417-T1	name	OR85C_1
TetragonulaCarbonaria_008417-T1	product	Odorant receptor
TetragonulaCarbonaria_021678-T1	name	OR85C_2
TetragonulaCarbonaria_021678-T1	product	Odorant receptor
TetragonulaCarbonaria_023328-T1	name	OR85C_3
TetragonulaCarbonaria_023328-T1	product	7tm Odorant receptor
TetragonulaCarbonaria_003247-T1	name	ORB2_1
TetragonulaCarbonaria_003247-T1	product	p21-activated kinase 1
TetragonulaCarbonaria_003251-T1	name	ORB2_2
TetragonulaCarbonaria_003251-T1	product	p21-activated kinase 1
TetragonulaCarbonaria_021604-T1	name	ORC1
TetragonulaCarbonaria_021604-T1	product	Origin recognition complex, subunit 1
TetragonulaCarbonaria_010187-T1	name	ORC2
TetragonulaCarbonaria_010187-T1	product	Origin recognition complex subunit 2
TetragonulaCarbonaria_007435-T1	name	ORC4
TetragonulaCarbonaria_007435-T1	product	origin recognition complex subunit 4
TetragonulaCarbonaria_015594-T1	name	ORC5
TetragonulaCarbonaria_015594-T1	product	Origin recognition complex subunit 5
TetragonulaCarbonaria_022044-T1	name	OSI7
TetragonulaCarbonaria_022044-T1	product	Protein of unknown function (DUF1676)
TetragonulaCarbonaria_022042-T1	name	OSI8
TetragonulaCarbonaria_022042-T1	product	Protein of unknown function (DUF1676)
TetragonulaCarbonaria_022040-T1	name	OSI9
TetragonulaCarbonaria_022040-T1	product	Protein of unknown function (DUF1676)
TetragonulaCarbonaria_022029-T1	name	OSI17
TetragonulaCarbonaria_022029-T1	product	Protein of unknown function (DUF1676)
TetragonulaCarbonaria_022028-T1	name	OSI18
TetragonulaCarbonaria_022028-T1	product	Protein of unknown function (DUF1676)
TetragonulaCarbonaria_022027-T1	name	OSI19
TetragonulaCarbonaria_022027-T1	product	Protein of unknown function (DUF1676)
TetragonulaCarbonaria_001766-T1	name	OSI23
TetragonulaCarbonaria_001766-T1	product	Protein of unknown function (DUF1676)
TetragonulaCarbonaria_001768-T1	name	OSM-1
TetragonulaCarbonaria_001768-T1	product	Intraflagellar transport protein osm-1
TetragonulaCarbonaria_005417-T1	name	OTD2
TetragonulaCarbonaria_005417-T1	product	Orthodenticle 2; Uncharacterized protein
TetragonulaCarbonaria_008366-T1	name	OTOP3
TetragonulaCarbonaria_008366-T1	product	Otopetrin
TetragonulaCarbonaria_021244-T1	name	OXA1L
TetragonulaCarbonaria_021244-T1	product	Mitochondrial inner membrane protein oxa1l
TetragonulaCarbonaria_002479-T1	name	P38B
TetragonulaCarbonaria_002479-T1	product	Mitogen-activated protein kinase 14B
TetragonulaCarbonaria_022071-T1	name	P53
TetragonulaCarbonaria_022071-T1	product	p53 DNA-binding domain
TetragonulaCarbonaria_016930-T1	name	P58IPK
TetragonulaCarbonaria_016930-T1	product	DnaJ sub C member 3
TetragonulaCarbonaria_013700-T1	name	PABP2
TetragonulaCarbonaria_013700-T1	product	Polyadenylate-binding protein 2
TetragonulaCarbonaria_021841-T1	name	PAIP2
TetragonulaCarbonaria_021841-T1	product	Ataxin-2 C-terminal region
TetragonulaCarbonaria_022923-T1	name	PAK3
TetragonulaCarbonaria_022923-T1	product	Serine/threonine-protein kinase PAK 3
TetragonulaCarbonaria_021005-T1	name	PAN2_1
TetragonulaCarbonaria_021005-T1	product	poly(A)-specific ribonuclease
TetragonulaCarbonaria_021006-T1	name	PAN2_2
TetragonulaCarbonaria_021006-T1	product	poly(A)-specific ribonuclease
TetragonulaCarbonaria_021006-T2	name	PAN2_3
TetragonulaCarbonaria_021006-T2	product	poly(A)-specific ribonuclease
TetragonulaCarbonaria_012827-T1	name	PAN3
TetragonulaCarbonaria_012827-T1	product	PAB-dependent poly(A)-specific ribonuclease subunit 3
TetragonulaCarbonaria_021800-T1	name	PANK1
TetragonulaCarbonaria_021800-T1	product	Pantothenate kinase 1
TetragonulaCarbonaria_000902-T1	name	PANK4
TetragonulaCarbonaria_000902-T1	product	Pantothenate kinase 4
TetragonulaCarbonaria_016319-T1	name	PAR-1_1
TetragonulaCarbonaria_016319-T1	product	Serine/threonine-protein kinase par-1
TetragonulaCarbonaria_016324-T1	name	PAR-1_2
TetragonulaCarbonaria_016324-T1	product	Serine/threonine-protein kinase par-1
TetragonulaCarbonaria_023300-T1	name	PAR-6_1
TetragonulaCarbonaria_023300-T1	product	PB1
TetragonulaCarbonaria_023301-T1	name	PAR-6_2
TetragonulaCarbonaria_023301-T1	product	PB1
TetragonulaCarbonaria_019532-T1	name	PAST1
TetragonulaCarbonaria_019532-T1	product	Dynamin
TetragonulaCarbonaria_022193-T1	name	PAT1
TetragonulaCarbonaria_022193-T1	product	DNA topoisomerase 2-associated protein pat1
TetragonulaCarbonaria_022193-T2	name	PAT1
TetragonulaCarbonaria_022193-T2	product	DNA topoisomerase 2-associated protein pat1
TetragonulaCarbonaria_007273-T1	name	PCDP1
TetragonulaCarbonaria_007273-T1	product	Cilia- and flagella-associated protein 221
TetragonulaCarbonaria_013547-T1	name	PCID2
TetragonulaCarbonaria_013547-T1	product	PCI domain-containing protein 2
TetragonulaCarbonaria_012031-T1	name	PCMT1
TetragonulaCarbonaria_012031-T1	product	Protein-L-isoaspartate(D-aspartate) O-methyltransferase
TetragonulaCarbonaria_004127-T1	name	PCYOX1L_1
TetragonulaCarbonaria_004127-T1	product	Prenylcysteine oxidase-like
TetragonulaCarbonaria_013863-T1	name	PCYOX1L_2
TetragonulaCarbonaria_013863-T1	product	Prenylcysteine oxidase-like
TetragonulaCarbonaria_023171-T1	name	PDE1C
TetragonulaCarbonaria_023171-T1	product	Calcium/calmodulin-dependent 3',5'-cyclic nucleotide phosphodiesterase 1C
TetragonulaCarbonaria_022954-T1	name	PDE2A
TetragonulaCarbonaria_022954-T1	product	cGMP-dependent 3',5'-cyclic phosphodiesterase
TetragonulaCarbonaria_020851-T1	name	PDM3_1
TetragonulaCarbonaria_020851-T1	product	POU
TetragonulaCarbonaria_020870-T1	name	PDM3_2
TetragonulaCarbonaria_020870-T1	product	POU
TetragonulaCarbonaria_006659-T1	name	PDP1_1
TetragonulaCarbonaria_006659-T1	product	[Pyruvate dehydrogenase [acetyl-transferring]]-phosphatase 1, mitochondrial
TetragonulaCarbonaria_006662-T1	name	PDP1_2
TetragonulaCarbonaria_006662-T1	product	[Pyruvate dehydrogenase [acetyl-transferring]]-phosphatase 1, mitochondrial
TetragonulaCarbonaria_004144-T1	name	PEN-2
TetragonulaCarbonaria_004144-T1	product	Gamma-secretase subunit pen-2
TetragonulaCarbonaria_001787-T1	name	PEX16
TetragonulaCarbonaria_001787-T1	product	Peroxisomal membrane protein pex16
TetragonulaCarbonaria_023979-T1	name	PGAM5
TetragonulaCarbonaria_023979-T1	product	Serine/threonine-protein phosphatase pgam5, mitochondrial
TetragonulaCarbonaria_014444-T1	name	PGANT3
TetragonulaCarbonaria_014444-T1	product	Glycosyl transferase 2
TetragonulaCarbonaria_024387-T1	name	PGBD4
TetragonulaCarbonaria_024387-T1	product	PiggyBac transposable element-derived 4
TetragonulaCarbonaria_016623-T1	name	PGLYM78
TetragonulaCarbonaria_016623-T1	product	PGAM
TetragonulaCarbonaria_021136-T1	name	PGM1
TetragonulaCarbonaria_021136-T1	product	Phosphoglucomutase-1
TetragonulaCarbonaria_005486-T1	name	PGM2
TetragonulaCarbonaria_005486-T1	product	Phosphoglucomutase-2
TetragonulaCarbonaria_014641-T1	name	PIAS2_1
TetragonulaCarbonaria_014641-T1	product	E3 SUMO-protein ligase pias2
TetragonulaCarbonaria_019025-T3	name	PIAS2_2
TetragonulaCarbonaria_019025-T3	product	E3 SUMO-protein ligase pias2
TetragonulaCarbonaria_014570-T1	name	PK17E
TetragonulaCarbonaria_014570-T1	product	Lipopolysaccharide kinase (Kdo/WaaP)
TetragonulaCarbonaria_021865-T1	name	PK92B
TetragonulaCarbonaria_021865-T1	product	S_TKc
TetragonulaCarbonaria_009306-T1	name	PKA-C1
TetragonulaCarbonaria_009306-T1	product	cAMP-dependent protein kinase catalytic subunit 1
TetragonulaCarbonaria_017663-T1	name	PKA-C3
TetragonulaCarbonaria_017663-T1	product	cAMP-dependent protein kinase
TetragonulaCarbonaria_000817-T1	name	PKA-R1
TetragonulaCarbonaria_000817-T1	product	cAMP-dependent protein kinase type I regulatory subunit
TetragonulaCarbonaria_017219-T1	name	PKA-R2
TetragonulaCarbonaria_017219-T1	product	cAMP-dependent protein kinase type II regulatory subunit
TetragonulaCarbonaria_011944-T1	name	PLC21C
TetragonulaCarbonaria_011944-T1	product	PLC-beta C terminal
TetragonulaCarbonaria_006230-T1	name	PLXNA1
TetragonulaCarbonaria_006230-T1	product	Plexin-A1
TetragonulaCarbonaria_009415-T1	name	PMS2
TetragonulaCarbonaria_009415-T1	product	Mismatch repair endonuclease pms2
TetragonulaCarbonaria_019312-T1	name	POLE2
TetragonulaCarbonaria_019312-T1	product	DNA polymerase epsilon subunit 2
TetragonulaCarbonaria_009774-T1	name	POLR2B
TetragonulaCarbonaria_009774-T1	product	DNA-directed RNA polymerase II subunit RPB2
TetragonulaCarbonaria_012826-T1	name	POLR2L
TetragonulaCarbonaria_012826-T1	product	DNA-directed RNA polymerases I, II, and III subunit RPABC5
TetragonulaCarbonaria_013412-T1	name	PPAPDC2
TetragonulaCarbonaria_013412-T1	product	Phosphatidic acid phosphatase type 2 domain containing 2
TetragonulaCarbonaria_019715-T1	name	PPD3
TetragonulaCarbonaria_019715-T1	product	PsbP domain-containing protein 3, chloroplastic
TetragonulaCarbonaria_007244-T1	name	PPO1
TetragonulaCarbonaria_007244-T1	product	Polyphenol oxidase 1
TetragonulaCarbonaria_022291-T1	name	PPP4R2R
TetragonulaCarbonaria_022291-T1	product	Serine/threonine-protein phosphatase 4 regulatory subunit 2
TetragonulaCarbonaria_011844-T1	name	PPT1
TetragonulaCarbonaria_011844-T1	product	Palmitoyl-protein thioesterase 1
TetragonulaCarbonaria_020623-T1	name	PPT2
TetragonulaCarbonaria_020623-T1	product	holo-[acyl-carrier-protein] synthase
TetragonulaCarbonaria_002470-T1	name	PR-SET7
TetragonulaCarbonaria_002470-T1	product	SET domain
TetragonulaCarbonaria_008798-T1	name	PRIMO-1
TetragonulaCarbonaria_008798-T1	product	Low molecular weight phosphotyrosine protein phosphatase 1
TetragonulaCarbonaria_018066-T1	name	PRL-1
TetragonulaCarbonaria_018066-T1	product	Protein tyrosine phosphatase prl-1
TetragonulaCarbonaria_020426-T1	name	PROHORMONE3
TetragonulaCarbonaria_020426-T1	product	Prohormone-3
TetragonulaCarbonaria_021529-T1	name	PROS54
TetragonulaCarbonaria_021529-T1	product	Uncharacterized protein
TetragonulaCarbonaria_019153-T1	name	PROSALPHA5
TetragonulaCarbonaria_019153-T1	product	Prosalpha5p
[truncated: 1,030 more rows]
