# Supplementary material for: Prevalent bee venom genes evolved before the aculeate stinger and eusociality
Source: BMC Biol. 2023 Oct 23;21:229. doi: 10.1186/s12915-023-01656-5 (PMC10591384; doi:10.1186/s12915-023-01656-5)
Supplement: Supplementary file 39 — Additional file 39. Genome annotation of Tetragonula carbonaria. [file 12915_2023_1656_MOESM39_ESM.zip › Tetragonula_carbonaria.annotation.funannotate.with.RNAseq.Oct2020/annotations/annotations.merops.txt]

TetragonulaCarbonaria_000020-T1	note	MEROPS:MER0011159
TetragonulaCarbonaria_000236-T1	note	MEROPS:MER0031610
TetragonulaCarbonaria_000303-T1	note	MEROPS:MER0022791
TetragonulaCarbonaria_000390-T1	note	MEROPS:MER0016598
TetragonulaCarbonaria_000391-T1	note	MEROPS:MER0011233
TetragonulaCarbonaria_000392-T1	note	MEROPS:MER0011420
TetragonulaCarbonaria_000393-T1	note	MEROPS:MER0016598
TetragonulaCarbonaria_000394-T1	note	MEROPS:MER0011167
TetragonulaCarbonaria_000593-T1	note	MEROPS:MER0031563
TetragonulaCarbonaria_000597-T1	note	MEROPS:MER0035036
TetragonulaCarbonaria_000598-T1	note	MEROPS:MER0043126
TetragonulaCarbonaria_000606-T1	note	MEROPS:MER0001248
TetragonulaCarbonaria_000790-T1	note	MEROPS:MER0020201
TetragonulaCarbonaria_000829-T1	note	MEROPS:MER0001156
TetragonulaCarbonaria_000959-T1	note	MEROPS:MER0002211
TetragonulaCarbonaria_000987-T1	note	MEROPS:MER0033280
TetragonulaCarbonaria_000990-T1	note	MEROPS:MER0033280
TetragonulaCarbonaria_001021-T1	note	MEROPS:MER0033235
TetragonulaCarbonaria_001041-T1	note	MEROPS:MER0033232
TetragonulaCarbonaria_001057-T1	note	MEROPS:MER0014649
TetragonulaCarbonaria_001077-T1	note	MEROPS:MER0000432
TetragonulaCarbonaria_001145-T1	note	MEROPS:MER0011422
TetragonulaCarbonaria_001146-T1	note	MEROPS:MER0002988
TetragonulaCarbonaria_001339-T1	note	MEROPS:MER0012080
TetragonulaCarbonaria_001361-T1	note	MEROPS:MER0033235
TetragonulaCarbonaria_001362-T1	note	MEROPS:MER0033232
TetragonulaCarbonaria_001460-T1	note	MEROPS:MER0004977
TetragonulaCarbonaria_001466-T1	note	MEROPS:MER0000553
TetragonulaCarbonaria_001527-T1	note	MEROPS:MER0041174
TetragonulaCarbonaria_001539-T1	note	MEROPS:MER1251407
TetragonulaCarbonaria_001587-T1	note	MEROPS:MER0209764
TetragonulaCarbonaria_001589-T1	note	MEROPS:MER0018068
TetragonulaCarbonaria_001606-T1	note	MEROPS:MER0003093
TetragonulaCarbonaria_001615-T1	note	MEROPS:MER0209764
TetragonulaCarbonaria_001616-T1	note	MEROPS:MER0209764
TetragonulaCarbonaria_001617-T1	note	MEROPS:MER0209764
TetragonulaCarbonaria_001618-T1	note	MEROPS:MER0209764
TetragonulaCarbonaria_001619-T1	note	MEROPS:MER0209764
TetragonulaCarbonaria_001620-T1	note	MEROPS:MER0209764
TetragonulaCarbonaria_001621-T1	note	MEROPS:MER0209764
TetragonulaCarbonaria_001622-T1	note	MEROPS:MER0209764
TetragonulaCarbonaria_001623-T1	note	MEROPS:MER0209764
TetragonulaCarbonaria_001625-T1	note	MEROPS:MER0209764
TetragonulaCarbonaria_001627-T1	note	MEROPS:MER0209764
TetragonulaCarbonaria_001628-T1	note	MEROPS:MER0209764
TetragonulaCarbonaria_001629-T1	note	MEROPS:MER0209764
TetragonulaCarbonaria_001645-T1	note	MEROPS:MER0001271
TetragonulaCarbonaria_001706-T1	note	MEROPS:MER0001220
TetragonulaCarbonaria_001718-T1	note	MEROPS:MER0004834
TetragonulaCarbonaria_001742-T1	note	MEROPS:MER0033198
TetragonulaCarbonaria_001746-T1	note	MEROPS:MER0033198
TetragonulaCarbonaria_001820-T1	note	MEROPS:MER0192051
TetragonulaCarbonaria_001824-T1	note	MEROPS:MER0000911
TetragonulaCarbonaria_001855-T1	note	MEROPS:MER0003299
TetragonulaCarbonaria_001955-T1	note	MEROPS:MER0029969
TetragonulaCarbonaria_002039-T1	note	MEROPS:MER0030040
TetragonulaCarbonaria_002139-T1	note	MEROPS:MER0011159
TetragonulaCarbonaria_002240-T1	note	MEROPS:MER0037850
TetragonulaCarbonaria_002362-T1	note	MEROPS:MER1251425
TetragonulaCarbonaria_002446-T1	note	MEROPS:MER0116559
TetragonulaCarbonaria_002454-T1	note	MEROPS:MER0011383
TetragonulaCarbonaria_002476-T1	note	MEROPS:MER0044627
TetragonulaCarbonaria_002483-T1	note	MEROPS:MER0029965
TetragonulaCarbonaria_002529-T1	note	MEROPS:MER0001706
TetragonulaCarbonaria_002580-T1	note	MEROPS:MER0000048
TetragonulaCarbonaria_002641-T1	note	MEROPS:MER0018623
TetragonulaCarbonaria_002645-T1	note	MEROPS:MER0003223
TetragonulaCarbonaria_002740-T1	note	MEROPS:MER0029052
TetragonulaCarbonaria_002795-T1	note	MEROPS:MER0437468
TetragonulaCarbonaria_002818-T1	note	MEROPS:MER0014644
TetragonulaCarbonaria_002883-T1	note	MEROPS:MER0034745
TetragonulaCarbonaria_002905-T1	note	MEROPS:MER0021886
TetragonulaCarbonaria_003001-T1	note	MEROPS:MER0019708
TetragonulaCarbonaria_003018-T1	note	MEROPS:MER0011231
TetragonulaCarbonaria_003033-T1	note	MEROPS:MER0029824
TetragonulaCarbonaria_003035-T1	note	MEROPS:MER0029824
TetragonulaCarbonaria_003064-T1	note	MEROPS:MER0011441
TetragonulaCarbonaria_003087-T1	note	MEROPS:MER0011348
TetragonulaCarbonaria_003204-T1	note	MEROPS:MER0033291
TetragonulaCarbonaria_003208-T1	note	MEROPS:MER0034726
TetragonulaCarbonaria_003209-T1	note	MEROPS:MER0045467
TetragonulaCarbonaria_003212-T1	note	MEROPS:MER0000550
TetragonulaCarbonaria_003224-T1	note	MEROPS:MER0011413
TetragonulaCarbonaria_003293-T1	note	MEROPS:MER0021913
TetragonulaCarbonaria_003301-T1	note	MEROPS:MER0013775
TetragonulaCarbonaria_003608-T1	note	MEROPS:MER0038626
TetragonulaCarbonaria_004043-T1	note	MEROPS:MER0018452
TetragonulaCarbonaria_004209-T1	note	MEROPS:MER0011509
TetragonulaCarbonaria_004213-T1	note	MEROPS:MER0023251
TetragonulaCarbonaria_004217-T1	note	MEROPS:MER0042827
TetragonulaCarbonaria_004288-T1	note	MEROPS:MER0002801
TetragonulaCarbonaria_004317-T1	note	MEROPS:MER0001987
TetragonulaCarbonaria_004353-T1	note	MEROPS:MER0029056
TetragonulaCarbonaria_004358-T1	note	MEROPS:MER0001342
TetragonulaCarbonaria_004469-T1	note	MEROPS:MER0000552
TetragonulaCarbonaria_004516-T1	note	MEROPS:MER0033268
TetragonulaCarbonaria_004524-T1	note	MEROPS:MER0033268
TetragonulaCarbonaria_004525-T1	note	MEROPS:MER0036548
TetragonulaCarbonaria_004537-T1	note	MEROPS:MER0002801
TetragonulaCarbonaria_004771-T1	note	MEROPS:MER0033268
TetragonulaCarbonaria_004772-T1	note	MEROPS:MER0001795
TetragonulaCarbonaria_004803-T1	note	MEROPS:MER0001728
TetragonulaCarbonaria_004868-T1	note	MEROPS:MER0005528
TetragonulaCarbonaria_004910-T1	note	MEROPS:MER0002350
TetragonulaCarbonaria_004911-T1	note	MEROPS:MER0019831
TetragonulaCarbonaria_004915-T1	note	MEROPS:MER0188967
TetragonulaCarbonaria_005041-T1	note	MEROPS:MER0043201
TetragonulaCarbonaria_005053-T1	note	MEROPS:MER0020171
TetragonulaCarbonaria_005066-T1	note	MEROPS:MER0002331
TetragonulaCarbonaria_005174-T1	note	MEROPS:MER0022914
TetragonulaCarbonaria_005175-T1	note	MEROPS:MER0020171
TetragonulaCarbonaria_005202-T1	note	MEROPS:MER0026496
TetragonulaCarbonaria_005251-T1	note	MEROPS:MER0011263
TetragonulaCarbonaria_005326-T1	note	MEROPS:MER0033178
TetragonulaCarbonaria_005431-T1	note	MEROPS:MER0011513
TetragonulaCarbonaria_005578-T1	note	MEROPS:MER0011221
TetragonulaCarbonaria_005766-T1	note	MEROPS:MER0033179
TetragonulaCarbonaria_005770-T1	note	MEROPS:MER0033179
TetragonulaCarbonaria_005796-T1	note	MEROPS:MER0003543
TetragonulaCarbonaria_005871-T1	note	MEROPS:MER0000557
TetragonulaCarbonaria_006001-T1	note	MEROPS:MER0168391
TetragonulaCarbonaria_006096-T1	note	MEROPS:MER0017243
TetragonulaCarbonaria_006150-T1	note	MEROPS:MER0037853
TetragonulaCarbonaria_006263-T1	note	MEROPS:MER0000211
TetragonulaCarbonaria_006290-T1	note	MEROPS:MER0011819
TetragonulaCarbonaria_006291-T1	note	MEROPS:MER0011819
TetragonulaCarbonaria_006292-T1	note	MEROPS:MER0011819
TetragonulaCarbonaria_006315-T1	note	MEROPS:MER0011183
TetragonulaCarbonaria_006363-T1	note	MEROPS:MER0160094
TetragonulaCarbonaria_006481-T1	note	MEROPS:MER0000373
TetragonulaCarbonaria_006488-T1	note	MEROPS:MER0011253
TetragonulaCarbonaria_006489-T1	note	MEROPS:MER0011253
TetragonulaCarbonaria_006490-T1	note	MEROPS:MER0011253
TetragonulaCarbonaria_006597-T1	note	MEROPS:MER0004528
TetragonulaCarbonaria_006708-T1	note	MEROPS:MER0000408
TetragonulaCarbonaria_006733-T1	note	MEROPS:MER0034745
TetragonulaCarbonaria_006745-T1	note	MEROPS:MER0086098
TetragonulaCarbonaria_006745-T2	note	MEROPS:MER0086098
TetragonulaCarbonaria_006745-T3	note	MEROPS:MER0086098
TetragonulaCarbonaria_006782-T1	note	MEROPS:MER0060642
TetragonulaCarbonaria_006812-T1	note	MEROPS:MER0011422
TetragonulaCarbonaria_006813-T1	note	MEROPS:MER0011422
TetragonulaCarbonaria_006872-T1	note	MEROPS:MER0023234
TetragonulaCarbonaria_006901-T1	note	MEROPS:MER0011141
TetragonulaCarbonaria_006901-T2	note	MEROPS:MER0011141
TetragonulaCarbonaria_007015-T1	note	MEROPS:MER0029824
TetragonulaCarbonaria_007024-T1	note	MEROPS:MER0003544
TetragonulaCarbonaria_007118-T1	note	MEROPS:MER1108685
TetragonulaCarbonaria_007120-T1	note	MEROPS:MER0020503
TetragonulaCarbonaria_007161-T1	note	MEROPS:MER0002878
TetragonulaCarbonaria_007208-T1	note	MEROPS:MER0011730
TetragonulaCarbonaria_007225-T1	note	MEROPS:MER0005987
TetragonulaCarbonaria_007416-T1	note	MEROPS:MER0011497
TetragonulaCarbonaria_007420-T1	note	MEROPS:MER0001710
TetragonulaCarbonaria_007445-T1	note	MEROPS:MER0013589
TetragonulaCarbonaria_007446-T1	note	MEROPS:MER0001711
TetragonulaCarbonaria_007449-T1	note	MEROPS:MER0064620
TetragonulaCarbonaria_007571-T1	note	MEROPS:MER0012131
TetragonulaCarbonaria_007656-T1	note	MEROPS:MER0010992
TetragonulaCarbonaria_007685-T1	note	MEROPS:MER0002945
TetragonulaCarbonaria_007711-T1	note	MEROPS:MER0000446
TetragonulaCarbonaria_007858-T1	note	MEROPS:MER0029042
TetragonulaCarbonaria_007875-T1	note	MEROPS:MER0019325
TetragonulaCarbonaria_008002-T1	note	MEROPS:MER0017840
TetragonulaCarbonaria_008036-T1	note	MEROPS:MER0011422
TetragonulaCarbonaria_008037-T1	note	MEROPS:MER0011422
TetragonulaCarbonaria_008060-T1	note	MEROPS:MER0001690
TetragonulaCarbonaria_008458-T1	note	MEROPS:MER0226346
TetragonulaCarbonaria_008464-T1	note	MEROPS:MER0015112
TetragonulaCarbonaria_008469-T1	note	MEROPS:MER0030143
TetragonulaCarbonaria_008594-T1	note	MEROPS:MER0014065
TetragonulaCarbonaria_008799-T1	note	MEROPS:MER0037714
TetragonulaCarbonaria_009006-T1	note	MEROPS:MER0011490
TetragonulaCarbonaria_009011-T1	note	MEROPS:MER0027244
TetragonulaCarbonaria_009066-T1	note	MEROPS:MER0167725
TetragonulaCarbonaria_009171-T1	note	MEROPS:MER0017367
TetragonulaCarbonaria_009188-T1	note	MEROPS:MER0031614
TetragonulaCarbonaria_009294-T1	note	MEROPS:MER0011314
TetragonulaCarbonaria_009338-T1	note	MEROPS:MER0031325
TetragonulaCarbonaria_009401-T1	note	MEROPS:MER0014694
TetragonulaCarbonaria_009403-T1	note	MEROPS:MER0004959
TetragonulaCarbonaria_009460-T1	note	MEROPS:MER0053242
TetragonulaCarbonaria_009501-T1	note	MEROPS:MER0015452
TetragonulaCarbonaria_009547-T1	note	MEROPS:MER0187565
TetragonulaCarbonaria_009551-T1	note	MEROPS:MER0018047
TetragonulaCarbonaria_009576-T1	note	MEROPS:MER0018694
TetragonulaCarbonaria_009578-T1	note	MEROPS:MER0161504
TetragonulaCarbonaria_009590-T1	note	MEROPS:MER0001235
TetragonulaCarbonaria_009595-T1	note	MEROPS:MER0030164
TetragonulaCarbonaria_009722-T1	note	MEROPS:MER0011474
TetragonulaCarbonaria_009722-T2	note	MEROPS:MER0011474
TetragonulaCarbonaria_009734-T1	note	MEROPS:MER0000247
TetragonulaCarbonaria_009780-T1	note	MEROPS:MER0002345
TetragonulaCarbonaria_009821-T1	note	MEROPS:MER0005244
TetragonulaCarbonaria_009960-T1	note	MEROPS:MER0002023
TetragonulaCarbonaria_010009-T1	note	MEROPS:MER0015270
TetragonulaCarbonaria_010011-T1	note	MEROPS:MER0005755
TetragonulaCarbonaria_010027-T1	note	MEROPS:MER0024830
TetragonulaCarbonaria_010035-T1	note	MEROPS:MER0002896
TetragonulaCarbonaria_010147-T1	note	MEROPS:MER0013563
TetragonulaCarbonaria_010183-T1	note	MEROPS:MER0029824
TetragonulaCarbonaria_010189-T1	note	MEROPS:MER0003083
TetragonulaCarbonaria_010249-T1	note	MEROPS:MER0023251
TetragonulaCarbonaria_010319-T1	note	MEROPS:MER0002481
TetragonulaCarbonaria_010334-T1	note	MEROPS:MER0209764
TetragonulaCarbonaria_010367-T1	note	MEROPS:MER0001778
TetragonulaCarbonaria_010395-T1	note	MEROPS:MER0005513
TetragonulaCarbonaria_010410-T1	note	MEROPS:MER0036115
TetragonulaCarbonaria_010572-T1	note	MEROPS:MER0005539
TetragonulaCarbonaria_011008-T1	note	MEROPS:MER0004566
TetragonulaCarbonaria_011060-T1	note	MEROPS:MER0064621
TetragonulaCarbonaria_011096-T1	note	MEROPS:MER0028714
TetragonulaCarbonaria_011097-T1	note	MEROPS:MER0013406
TetragonulaCarbonaria_011097-T2	note	MEROPS:MER0013406
TetragonulaCarbonaria_011098-T1	note	MEROPS:MER0013406
TetragonulaCarbonaria_011151-T1	note	MEROPS:MER0034744
TetragonulaCarbonaria_011153-T1	note	MEROPS:MER0002039
TetragonulaCarbonaria_011165-T1	note	MEROPS:MER0002801
TetragonulaCarbonaria_011241-T1	note	MEROPS:MER0011369
TetragonulaCarbonaria_011379-T1	note	MEROPS:MER0003094
TetragonulaCarbonaria_011379-T2	note	MEROPS:MER0003094
TetragonulaCarbonaria_011394-T1	note	MEROPS:MER0001987
TetragonulaCarbonaria_011400-T1	note	MEROPS:MER0020813
TetragonulaCarbonaria_011408-T1	note	MEROPS:MER0163268
TetragonulaCarbonaria_011425-T1	note	MEROPS:MER0011369
TetragonulaCarbonaria_011458-T1	note	MEROPS:MER0012158
TetragonulaCarbonaria_011459-T1	note	MEROPS:MER0033174
TetragonulaCarbonaria_011463-T1	note	MEROPS:MER0064643
TetragonulaCarbonaria_011615-T1	note	MEROPS:MER0027633
TetragonulaCarbonaria_011682-T1	note	MEROPS:MER0016592
TetragonulaCarbonaria_011687-T1	note	MEROPS:MER0016137
TetragonulaCarbonaria_011713-T1	note	MEROPS:MER0033259
TetragonulaCarbonaria_012020-T1	note	MEROPS:MER0106633
TetragonulaCarbonaria_012040-T1	note	MEROPS:MER0011493
TetragonulaCarbonaria_012163-T1	note	MEROPS:MER0029866
TetragonulaCarbonaria_012193-T1	note	MEROPS:MER0074638
TetragonulaCarbonaria_012247-T1	note	MEROPS:MER0011394
TetragonulaCarbonaria_012381-T1	note	MEROPS:MER0015095
TetragonulaCarbonaria_012507-T1	note	MEROPS:MER0023838
TetragonulaCarbonaria_012511-T1	note	MEROPS:MER0002667
TetragonulaCarbonaria_012519-T1	note	MEROPS:MER0038083
TetragonulaCarbonaria_012526-T1	note	MEROPS:MER0002481
TetragonulaCarbonaria_012802-T1	note	MEROPS:MER0033188
TetragonulaCarbonaria_012811-T1	note	MEROPS:MER0011224
TetragonulaCarbonaria_012842-T1	note	MEROPS:MER0037832
TetragonulaCarbonaria_012961-T1	note	MEROPS:MER0024828
TetragonulaCarbonaria_012978-T1	note	MEROPS:MER0011440
TetragonulaCarbonaria_012979-T1	note	MEROPS:MER0011371
TetragonulaCarbonaria_012980-T1	note	MEROPS:MER0011440
TetragonulaCarbonaria_012981-T1	note	MEROPS:MER0004243
TetragonulaCarbonaria_013051-T1	note	MEROPS:MER0011259
TetragonulaCarbonaria_013172-T1	note	MEROPS:MER0011774
TetragonulaCarbonaria_013222-T1	note	MEROPS:MER0011183
TetragonulaCarbonaria_013322-T1	note	MEROPS:MER0018473
TetragonulaCarbonaria_013377-T1	note	MEROPS:MER0033188
TetragonulaCarbonaria_013402-T1	note	MEROPS:MER0011311
TetragonulaCarbonaria_013405-T1	note	MEROPS:MER0000840
TetragonulaCarbonaria_013407-T1	note	MEROPS:MER0026494
TetragonulaCarbonaria_013422-T1	note	MEROPS:MER0018588
TetragonulaCarbonaria_013446-T1	note	MEROPS:MER0011343
TetragonulaCarbonaria_013530-T1	note	MEROPS:MER0209764
TetragonulaCarbonaria_013692-T1	note	MEROPS:MER0011371
TetragonulaCarbonaria_013694-T1	note	MEROPS:MER0011440
TetragonulaCarbonaria_013706-T1	note	MEROPS:MER0099998
TetragonulaCarbonaria_013706-T2	note	MEROPS:MER0099998
TetragonulaCarbonaria_013723-T1	note	MEROPS:MER0005406
TetragonulaCarbonaria_013725-T1	note	MEROPS:MER0026495
TetragonulaCarbonaria_013728-T1	note	MEROPS:MER0171760
TetragonulaCarbonaria_013994-T1	note	MEROPS:MER0016159
TetragonulaCarbonaria_014103-T1	note	MEROPS:MER0002496
TetragonulaCarbonaria_014108-T1	note	MEROPS:MER0037840
TetragonulaCarbonaria_014110-T1	note	MEROPS:MER0000551
TetragonulaCarbonaria_014114-T1	note	MEROPS:MER0011182
TetragonulaCarbonaria_014145-T1	note	MEROPS:MER0015090
TetragonulaCarbonaria_014169-T1	note	MEROPS:MER0017239
TetragonulaCarbonaria_014560-T1	note	MEROPS:MER0043201
TetragonulaCarbonaria_014563-T1	note	MEROPS:MER0011211
TetragonulaCarbonaria_014696-T1	note	MEROPS:MER0175067
TetragonulaCarbonaria_014868-T1	note	MEROPS:MER0021890
TetragonulaCarbonaria_014888-T1	note	MEROPS:MER0015449
TetragonulaCarbonaria_015028-T1	note	MEROPS:MER0044350
TetragonulaCarbonaria_015128-T1	note	MEROPS:MER0026493
TetragonulaCarbonaria_015141-T1	note	MEROPS:MER0199690
TetragonulaCarbonaria_015142-T1	note	MEROPS:MER0000392
TetragonulaCarbonaria_015185-T1	note	MEROPS:MER0957411
TetragonulaCarbonaria_015300-T1	note	MEROPS:MER0024969
TetragonulaCarbonaria_015546-T1	note	MEROPS:MER0022005
TetragonulaCarbonaria_015597-T1	note	MEROPS:MER0003314
TetragonulaCarbonaria_015599-T1	note	MEROPS:MER0013463
TetragonulaCarbonaria_015617-T1	note	MEROPS:MER0079232
TetragonulaCarbonaria_015692-T1	note	MEROPS:MER0016700
TetragonulaCarbonaria_015924-T1	note	MEROPS:MER0122119
TetragonulaCarbonaria_015983-T1	note	MEROPS:MER0002301
TetragonulaCarbonaria_015990-T1	note	MEROPS:MER0000549
TetragonulaCarbonaria_015992-T1	note	MEROPS:MER0014770
TetragonulaCarbonaria_016011-T1	note	MEROPS:MER0033235
TetragonulaCarbonaria_016045-T1	note	MEROPS:MER0014768
TetragonulaCarbonaria_016126-T1	note	MEROPS:MER0013562
TetragonulaCarbonaria_016310-T1	note	MEROPS:MER0018869
TetragonulaCarbonaria_016311-T1	note	MEROPS:MER0061785
TetragonulaCarbonaria_016315-T1	note	MEROPS:MER0011032
TetragonulaCarbonaria_016405-T1	note	MEROPS:MER0011730
TetragonulaCarbonaria_016479-T1	note	MEROPS:MER0030092
TetragonulaCarbonaria_016533-T1	note	MEROPS:MER0011305
TetragonulaCarbonaria_016543-T1	note	MEROPS:MER0005987
TetragonulaCarbonaria_016573-T1	note	MEROPS:MER0002987
TetragonulaCarbonaria_016574-T1	note	MEROPS:MER0002285
TetragonulaCarbonaria_016615-T1	note	MEROPS:MER0033291
TetragonulaCarbonaria_016644-T1	note	MEROPS:MER1054487
TetragonulaCarbonaria_016700-T1	note	MEROPS:MER0035031
TetragonulaCarbonaria_016927-T1	note	MEROPS:MER0034726
TetragonulaCarbonaria_017035-T1	note	MEROPS:MER0033274
TetragonulaCarbonaria_017076-T1	note	MEROPS:MER0061785
TetragonulaCarbonaria_017125-T1	note	MEROPS:MER0000207
TetragonulaCarbonaria_017494-T1	note	MEROPS:MER0209507
TetragonulaCarbonaria_017525-T1	note	MEROPS:MER0029792
TetragonulaCarbonaria_017548-T1	note	MEROPS:MER0011510
TetragonulaCarbonaria_017729-T1	note	MEROPS:MER0011236
TetragonulaCarbonaria_017913-T1	note	MEROPS:MER0024969
TetragonulaCarbonaria_018056-T1	note	MEROPS:MER0011179
TetragonulaCarbonaria_018069-T1	note	MEROPS:MER0046076
TetragonulaCarbonaria_018072-T1	note	MEROPS:MER0046076
TetragonulaCarbonaria_018094-T1	note	MEROPS:MER0030137
TetragonulaCarbonaria_018343-T1	note	MEROPS:MER0200434
TetragonulaCarbonaria_018360-T1	note	MEROPS:MER0004246
TetragonulaCarbonaria_018461-T1	note	MEROPS:MER0011159
TetragonulaCarbonaria_018463-T1	note	MEROPS:MER0002988
TetragonulaCarbonaria_018465-T1	note	MEROPS:MER0004113
TetragonulaCarbonaria_018466-T1	note	MEROPS:MER0004113
TetragonulaCarbonaria_018551-T1	note	MEROPS:MER0023038
TetragonulaCarbonaria_018574-T1	note	MEROPS:MER0011300
TetragonulaCarbonaria_018588-T1	note	MEROPS:MER0011169
TetragonulaCarbonaria_018635-T1	note	MEROPS:MER0021913
TetragonulaCarbonaria_018787-T1	note	MEROPS:MER0004015
TetragonulaCarbonaria_018817-T1	note	MEROPS:MER0005227
TetragonulaCarbonaria_018823-T1	note	MEROPS:MER0018440
TetragonulaCarbonaria_018872-T1	note	MEROPS:MER0000867
TetragonulaCarbonaria_018882-T1	note	MEROPS:MER0004988
TetragonulaCarbonaria_018893-T1	note	MEROPS:MER0011323
TetragonulaCarbonaria_018990-T1	note	MEROPS:MER0112830
TetragonulaCarbonaria_019023-T1	note	MEROPS:MER0027244
TetragonulaCarbonaria_019073-T1	note	MEROPS:MER0125334
TetragonulaCarbonaria_019083-T1	note	MEROPS:MER0002646
TetragonulaCarbonaria_019103-T1	note	MEROPS:MER0000554
TetragonulaCarbonaria_019153-T1	note	MEROPS:MER0047611
TetragonulaCarbonaria_019222-T1	note	MEROPS:MER0002477
TetragonulaCarbonaria_019225-T1	note	MEROPS:MER0020511
TetragonulaCarbonaria_019449-T1	note	MEROPS:MER0161524
TetragonulaCarbonaria_019450-T1	note	MEROPS:MER0016597
TetragonulaCarbonaria_019450-T2	note	MEROPS:MER0011426
TetragonulaCarbonaria_019467-T1	note	MEROPS:MER0924172
TetragonulaCarbonaria_019496-T1	note	MEROPS:MER0001629
TetragonulaCarbonaria_019497-T1	note	MEROPS:MER0004372
TetragonulaCarbonaria_019560-T1	note	MEROPS:MER0026494
TetragonulaCarbonaria_019561-T1	note	MEROPS:MER0026494
TetragonulaCarbonaria_019603-T1	note	MEROPS:MER0002066
TetragonulaCarbonaria_019612-T1	note	MEROPS:MER0011350
TetragonulaCarbonaria_019732-T1	note	MEROPS:MER0017622
TetragonulaCarbonaria_019733-T1	note	MEROPS:MER0011012
TetragonulaCarbonaria_019741-T1	note	MEROPS:MER0209764
TetragonulaCarbonaria_019933-T1	note	MEROPS:MER0209764
TetragonulaCarbonaria_019939-T1	note	MEROPS:MER0209764
TetragonulaCarbonaria_020088-T1	note	MEROPS:MER0011499
TetragonulaCarbonaria_020089-T1	note	MEROPS:MER0005247
TetragonulaCarbonaria_020098-T1	note	MEROPS:MER0003918
TetragonulaCarbonaria_020152-T1	note	MEROPS:MER0022427
TetragonulaCarbonaria_020154-T1	note	MEROPS:MER0060647
TetragonulaCarbonaria_020156-T1	note	MEROPS:MER0005767
TetragonulaCarbonaria_020188-T1	note	MEROPS:MER0044889
TetragonulaCarbonaria_020414-T1	note	MEROPS:MER0030134
TetragonulaCarbonaria_020427-T1	note	MEROPS:MER0011501
TetragonulaCarbonaria_020429-T1	note	MEROPS:MER0011500
TetragonulaCarbonaria_020478-T1	note	MEROPS:MER0001056
TetragonulaCarbonaria_020505-T1	note	MEROPS:MER0000376
TetragonulaCarbonaria_020575-T1	note	MEROPS:MER0905212
TetragonulaCarbonaria_020624-T1	note	MEROPS:MER0000428
TetragonulaCarbonaria_020629-T1	note	MEROPS:MER0011155
TetragonulaCarbonaria_020630-T1	note	MEROPS:MER0003732
TetragonulaCarbonaria_020631-T1	note	MEROPS:MER0011393
TetragonulaCarbonaria_020632-T1	note	MEROPS:MER0000041
TetragonulaCarbonaria_020633-T1	note	MEROPS:MER0011155
TetragonulaCarbonaria_020688-T1	note	MEROPS:MER0001019
TetragonulaCarbonaria_020825-T1	note	MEROPS:MER0199690
TetragonulaCarbonaria_020829-T1	note	MEROPS:MER0019831
TetragonulaCarbonaria_021005-T1	note	MEROPS:MER0030317
TetragonulaCarbonaria_021006-T1	note	MEROPS:MER0030317
TetragonulaCarbonaria_021006-T2	note	MEROPS:MER0030317
TetragonulaCarbonaria_021071-T1	note	MEROPS:MER0011375
TetragonulaCarbonaria_021128-T1	note	MEROPS:MER0016970
TetragonulaCarbonaria_021207-T1	note	MEROPS:MER0004373
TetragonulaCarbonaria_021290-T1	note	MEROPS:MER0003201
TetragonulaCarbonaria_021412-T1	note	MEROPS:MER0033227
TetragonulaCarbonaria_021475-T1	note	MEROPS:MER0209764
TetragonulaCarbonaria_021524-T1	note	MEROPS:MER0019063
TetragonulaCarbonaria_021548-T1	note	MEROPS:MER0029866
TetragonulaCarbonaria_021549-T1	note	MEROPS:MER0029866
TetragonulaCarbonaria_021560-T1	note	MEROPS:MER0025244
TetragonulaCarbonaria_021567-T1	note	MEROPS:MER0033291
TetragonulaCarbonaria_021578-T1	note	MEROPS:MER0011091
TetragonulaCarbonaria_021597-T1	note	MEROPS:MER0030336
TetragonulaCarbonaria_021598-T1	note	MEROPS:MER0000057
TetragonulaCarbonaria_021599-T1	note	MEROPS:MER0030336
TetragonulaCarbonaria_021600-T1	note	MEROPS:MER0000057
TetragonulaCarbonaria_021635-T1	note	MEROPS:MER0011376
TetragonulaCarbonaria_021686-T1	note	MEROPS:MER0013976
TetragonulaCarbonaria_021738-T1	note	MEROPS:MER0047716
TetragonulaCarbonaria_021748-T1	note	MEROPS:MER0011441
TetragonulaCarbonaria_021795-T1	note	MEROPS:MER0004321
TetragonulaCarbonaria_021876-T1	note	MEROPS:MER0029930
TetragonulaCarbonaria_021882-T1	note	MEROPS:MER0018068
TetragonulaCarbonaria_021911-T1	note	MEROPS:MER0011476
TetragonulaCarbonaria_021919-T1	note	MEROPS:MER0001019
TetragonulaCarbonaria_021923-T1	note	MEROPS:MER0001019
TetragonulaCarbonaria_021965-T1	note	MEROPS:MER0017992
TetragonulaCarbonaria_021966-T1	note	MEROPS:MER0000247
TetragonulaCarbonaria_022009-T1	note	MEROPS:MER0079520
TetragonulaCarbonaria_022011-T1	note	MEROPS:MER0079520
TetragonulaCarbonaria_022125-T1	note	MEROPS:MER0161504
TetragonulaCarbonaria_022160-T1	note	MEROPS:MER0002676
TetragonulaCarbonaria_022161-T1	note	MEROPS:MER0019701
TetragonulaCarbonaria_022182-T1	note	MEROPS:MER0123606
TetragonulaCarbonaria_022229-T1	note	MEROPS:MER0030133
TetragonulaCarbonaria_022259-T1	note	MEROPS:MER0033235
TetragonulaCarbonaria_022448-T1	note	MEROPS:MER0033188
TetragonulaCarbonaria_022458-T1	note	MEROPS:MER0001153
TetragonulaCarbonaria_022459-T1	note	MEROPS:MER0006087
TetragonulaCarbonaria_022575-T1	note	MEROPS:MER0020206
TetragonulaCarbonaria_022713-T1	note	MEROPS:MER0161594
TetragonulaCarbonaria_022766-T1	note	MEROPS:MER0011372
TetragonulaCarbonaria_022797-T1	note	MEROPS:MER0000495
TetragonulaCarbonaria_022803-T1	note	MEROPS:MER0033184
TetragonulaCarbonaria_022920-T1	note	MEROPS:MER0005894
TetragonulaCarbonaria_023000-T1	note	MEROPS:MER0011411
TetragonulaCarbonaria_023006-T1	note	MEROPS:MER0005413
TetragonulaCarbonaria_023012-T1	note	MEROPS:MER0016218
TetragonulaCarbonaria_023043-T1	note	MEROPS:MER0035024
TetragonulaCarbonaria_023044-T1	note	MEROPS:MER0035024
TetragonulaCarbonaria_023048-T1	note	MEROPS:MER0011422
TetragonulaCarbonaria_023106-T1	note	MEROPS:MER0161594
TetragonulaCarbonaria_023123-T1	note	MEROPS:MER0924172
TetragonulaCarbonaria_023145-T1	note	MEROPS:MER0213608
TetragonulaCarbonaria_023217-T1	note	MEROPS:MER0042914
TetragonulaCarbonaria_023276-T1	note	MEROPS:MER0000038
TetragonulaCarbonaria_023282-T1	note	MEROPS:MER0033254
TetragonulaCarbonaria_023304-T1	note	MEROPS:MER0002579
TetragonulaCarbonaria_023380-T1	note	MEROPS:MER0000057
TetragonulaCarbonaria_023381-T1	note	MEROPS:MER0000057
TetragonulaCarbonaria_023382-T1	note	MEROPS:MER0000057
TetragonulaCarbonaria_023383-T1	note	MEROPS:MER0000057
TetragonulaCarbonaria_023384-T1	note	MEROPS:MER0000057
TetragonulaCarbonaria_023441-T1	note	MEROPS:MER0060310
TetragonulaCarbonaria_023681-T1	note	MEROPS:MER0016584
TetragonulaCarbonaria_023682-T1	note	MEROPS:MER0000041
TetragonulaCarbonaria_023832-T1	note	MEROPS:MER0011030
TetragonulaCarbonaria_023836-T1	note	MEROPS:MER0019073
TetragonulaCarbonaria_023981-T1	note	MEROPS:MER0001207
