# Supplementary material for: Prevalent bee venom genes evolved before the aculeate stinger and eusociality
Source: BMC Biol. 2023 Oct 23;21:229. doi: 10.1186/s12915-023-01656-5 (PMC10591384; doi:10.1186/s12915-023-01656-5)
Supplement: Supplementary file 39 — Additional file 39. Genome annotation of Tetragonula carbonaria. [file 12915_2023_1656_MOESM39_ESM.zip › Tetragonula_carbonaria.annotation.funannotate.with.RNAseq.Oct2020/annotations/pfam.filtered.txt]

TetragonulaCarbonaria_008443-T1	PF02949	2.6e-147	0.571885
TetragonulaCarbonaria_008446-T1	PF02949	2.1e-92	0.968051
TetragonulaCarbonaria_008412-T1	PF02949	4.1e-72	0.939297
TetragonulaCarbonaria_008449-T1	PF02949	3.2e-57	0.923323
TetragonulaCarbonaria_008451-T1	PF02949	5.6e-57	0.971246
TetragonulaCarbonaria_008436-T1	PF02949	4e-54	0.936102
TetragonulaCarbonaria_008416-T1	PF02949	9.9e-53	0.984026
TetragonulaCarbonaria_008447-T1	PF02949	6.8e-49	0.581470
TetragonulaCarbonaria_008452-T1	PF02949	8.1e-48	0.987220
TetragonulaCarbonaria_008422-T1	PF02949	6.9e-44	0.594249
TetragonulaCarbonaria_008437-T1	PF02949	5.5e-37	0.990415
TetragonulaCarbonaria_008425-T1	PF02949	7.5e-36	0.977636
TetragonulaCarbonaria_008426-T1	PF02949	1.8e-35	0.993610
TetragonulaCarbonaria_008445-T1	PF02949	3.6e-35	0.984026
TetragonulaCarbonaria_008454-T1	PF02949	5.1e-35	0.984026
TetragonulaCarbonaria_008420-T1	PF02949	1.2e-34	0.993610
TetragonulaCarbonaria_008448-T1	PF02949	2.4e-34	0.990415
TetragonulaCarbonaria_008410-T1	PF02949	9.2e-33	0.952077
TetragonulaCarbonaria_008433-T1	PF02949	1.6e-32	0.977636
TetragonulaCarbonaria_008450-T1	PF02949	2.5e-31	0.977636
TetragonulaCarbonaria_008427-T1	PF02949	4e-31	0.952077
TetragonulaCarbonaria_008431-T1	PF02949	2.7e-29	1.000000
TetragonulaCarbonaria_008424-T1	PF02949	4.5e-29	0.974441
TetragonulaCarbonaria_008440-T1	PF02949	3.3e-28	0.955272
TetragonulaCarbonaria_008413-T1	PF02949	9.6e-28	0.968051
TetragonulaCarbonaria_008453-T1	PF02949	1.7e-26	0.811502
TetragonulaCarbonaria_008421-T1	PF02949	4.2e-26	0.578275
TetragonulaCarbonaria_008439-T1	PF02949	9.8e-26	0.958466
TetragonulaCarbonaria_008438-T1	PF02949	1.2e-25	0.952077
TetragonulaCarbonaria_008417-T1	PF02949	1.7e-24	0.709265
TetragonulaCarbonaria_008411-T1	PF02949	1.5e-21	0.677316
TetragonulaCarbonaria_008409-T1	PF02949	2.9e-21	0.792332
TetragonulaCarbonaria_008432-T1	PF02949	8.7e-20	0.776358
TetragonulaCarbonaria_008418-T1	PF02949	2e-16	0.587859
TetragonulaCarbonaria_008429-T1	PF02949	6.4e-14	0.648562
TetragonulaCarbonaria_008428-T1	PF02949	9.2e-14	0.693291
TetragonulaCarbonaria_008423-T1	PF02949	1.3e-12	0.597444
TetragonulaCarbonaria_008414-T1	PF02949	3.6e-12	0.555911
TetragonulaCarbonaria_008415-T1	PF02949	2e-11	0.546326
TetragonulaCarbonaria_008442-T1	PF02949	1e-09	0.610224
TetragonulaCarbonaria_008434-T1	PF02949	1.9e-08	0.543131
TetragonulaCarbonaria_008443-T1	PF08395	3.5e-21	1.008086
TetragonulaCarbonaria_008427-T1	PF08395	2e-10	0.822102
TetragonulaCarbonaria_008440-T1	PF08395	6.6e-09	0.530997
TetragonulaCarbonaria_008828-T1	PF00004	1e-09	0.939394
TetragonulaCarbonaria_008828-T1	PF07724	1.7e-46	1.105263
TetragonulaCarbonaria_008828-T1	PF07728	1.5e-12	0.891304
TetragonulaCarbonaria_008594-T1	PF00561	1e-27	0.949416
TetragonulaCarbonaria_008594-T1	PF12697	1.7e-14	1.131818
TetragonulaCarbonaria_009040-T1	PF00583	2.2e-10	0.641026
TetragonulaCarbonaria_009040-T1	PF13673	4.7e-08	0.601562
TetragonulaCarbonaria_009040-T1	PF13880	1.7e-08	0.724638
TetragonulaCarbonaria_009040-T1	PF13508	3.9e-09	0.884615
TetragonulaCarbonaria_008851-T2	PF01602	4.3e-165	0.988550
TetragonulaCarbonaria_008851-T1	PF01602	3.8e-161	1.005725
TetragonulaCarbonaria_009065-T1	PF00928	1.4e-28	0.909091
TetragonulaCarbonaria_009041-T1	PF00248	1.1e-50	0.979381
TetragonulaCarbonaria_008851-T2	PF02883	1.2e-12	0.801802
TetragonulaCarbonaria_008851-T1	PF02883	1.2e-12	0.801802
TetragonulaCarbonaria_008799-T1	PF01979	3.7e-72	1.075581
TetragonulaCarbonaria_008464-T1	PF01979	5e-35	1.130814
TetragonulaCarbonaria_008596-T1	PF12894	6.9e-12	0.836957
TetragonulaCarbonaria_008490-T1	PF12894	1.5e-10	0.880435
TetragonulaCarbonaria_009061-T1	PF00023	7.7e-32	1.000000
TetragonulaCarbonaria_009060-T1	PF00023	3.9e-30	0.848485
TetragonulaCarbonaria_009078-T1	PF00023	2.1e-22	0.939394
TetragonulaCarbonaria_008483-T1	PF00023	2.4e-20	0.939394
TetragonulaCarbonaria_008828-T1	PF00023	4.2e-18	0.939394
TetragonulaCarbonaria_009064-T1	PF00023	4.6e-17	0.969697
TetragonulaCarbonaria_009060-T1	PF12796	2.7e-46	1.024096
TetragonulaCarbonaria_009061-T1	PF12796	6.1e-36	1.084337
TetragonulaCarbonaria_009064-T1	PF12796	3.9e-31	0.843373
TetragonulaCarbonaria_008483-T1	PF12796	6.7e-26	0.506024
TetragonulaCarbonaria_009078-T1	PF12796	1.5e-19	0.698795
TetragonulaCarbonaria_008828-T1	PF12796	2.3e-16	0.722892
TetragonulaCarbonaria_009060-T1	PF13606	3.4e-29	0.903226
TetragonulaCarbonaria_009061-T1	PF13606	2.4e-28	0.967742
TetragonulaCarbonaria_008483-T1	PF13606	1.4e-21	0.935484
TetragonulaCarbonaria_009064-T1	PF13606	5e-18	0.967742
TetragonulaCarbonaria_008828-T1	PF13606	7.2e-17	0.935484
TetragonulaCarbonaria_009078-T1	PF13606	1.6e-15	0.935484
TetragonulaCarbonaria_009061-T1	PF13637	9.8e-34	0.981818
TetragonulaCarbonaria_009060-T1	PF13637	1.8e-32	0.963636
TetragonulaCarbonaria_008483-T1	PF13637	2.9e-31	0.527273
TetragonulaCarbonaria_009078-T1	PF13637	8.5e-19	0.800000
TetragonulaCarbonaria_009064-T1	PF13637	4.4e-16	0.872727
TetragonulaCarbonaria_008828-T1	PF13637	2.2e-14	0.890909
TetragonulaCarbonaria_009060-T1	PF13857	2.3e-36	1.000000
TetragonulaCarbonaria_008483-T1	PF13857	6.9e-25	0.875000
TetragonulaCarbonaria_009061-T1	PF13857	1e-24	0.964286
TetragonulaCarbonaria_009064-T1	PF13857	2.5e-23	0.964286
TetragonulaCarbonaria_009078-T1	PF13857	2.3e-18	0.982143
TetragonulaCarbonaria_008828-T1	PF13857	4.4e-16	0.821429
TetragonulaCarbonaria_008493-T1	PF00025	1.8e-09	0.737143
TetragonulaCarbonaria_008467-T1	PF01388	4.6e-21	0.933333
TetragonulaCarbonaria_008631-T1	PF02991	6.3e-39	1.009615
TetragonulaCarbonaria_009070-T1	PF03029	1.7e-78	1.029046
TetragonulaCarbonaria_008851-T2	PF09066	1.4e-35	0.964286
TetragonulaCarbonaria_008851-T1	PF09066	1.4e-35	0.964286
TetragonulaCarbonaria_009072-T1	PF07162	4.5e-43	0.893491
TetragonulaCarbonaria_008802-T1	PF14779	2.4e-84	1.007843
TetragonulaCarbonaria_008484-T1	PF04427	4.8e-29	0.869110
TetragonulaCarbonaria_008599-T1	PF03097	6.9e-39	0.704663
TetragonulaCarbonaria_008495-T1	PF03909	2.2e-15	0.896552
TetragonulaCarbonaria_009073-T2	PF00130	7.9e-14	0.962264
TetragonulaCarbonaria_009073-T1	PF00130	1.1e-13	0.962264
TetragonulaCarbonaria_008850-T1	PF00130	4.8e-12	0.962264
TetragonulaCarbonaria_008829-T1	PF00168	3.2e-41	0.922330
TetragonulaCarbonaria_008838-T1	PF00168	1.5e-25	1.038835
TetragonulaCarbonaria_008680-T1	PF15335	1.2e-23	1.000000
TetragonulaCarbonaria_008472-T1	PF11971	3e-11	0.811765
TetragonulaCarbonaria_008601-T1	PF01302	3.4e-19	0.954545
TetragonulaCarbonaria_008497-T1	PF00619	7.2e-13	0.964706
TetragonulaCarbonaria_008824-T1	PF02045	2.9e-29	1.000000
TetragonulaCarbonaria_008610-T1	PF08564	2.1e-12	0.530000
TetragonulaCarbonaria_008610-T1	PF08565	1.8e-23	0.898305
TetragonulaCarbonaria_008610-T1	PF03234	2.3e-13	0.829457
TetragonulaCarbonaria_008609-T1	PF18375	4.1e-41	1.032967
TetragonulaCarbonaria_008472-T1	PF00307	2.5e-88	1.036697
TetragonulaCarbonaria_008848-T1	PF12770	5.7e-46	0.975862
TetragonulaCarbonaria_008609-T2	PF00385	5.8e-26	1.259259
TetragonulaCarbonaria_008609-T1	PF00385	8.2e-26	1.259259
TetragonulaCarbonaria_009065-T1	PF01217	8.3e-09	0.894366
TetragonulaCarbonaria_008828-T1	PF10431	1e-12	0.938272
TetragonulaCarbonaria_008853-T1	PF02617	1.7e-22	0.825000
TetragonulaCarbonaria_008851-T1	PF12717	1.7e-67	1.024691
TetragonulaCarbonaria_008851-T2	PF12717	4.7e-67	1.024691
TetragonulaCarbonaria_008459-T1	PF00780	1.2e-33	0.512545
TetragonulaCarbonaria_008490-T1	PF04053	4.9e-140	0.934831
TetragonulaCarbonaria_008490-T1	PF06957	3.7e-180	0.987685
TetragonulaCarbonaria_009010-T1	PF00394	9.5e-61	0.949686
TetragonulaCarbonaria_009010-T1	PF07731	7.4e-59	1.021898
TetragonulaCarbonaria_009010-T1	PF07732	2.4e-74	0.932773
TetragonulaCarbonaria_008854-T1	PF00134	1.7e-10	0.677165
TetragonulaCarbonaria_009079-T1	PF00781	1.6e-28	0.912698
TetragonulaCarbonaria_009063-T1	PF05746	6.2e-23	0.966387
TetragonulaCarbonaria_008602-T1	PF06733	1.1e-53	1.057143
TetragonulaCarbonaria_008850-T1	PF02141	1.1e-58	0.989189
TetragonulaCarbonaria_008800-T1	PF08385	3.7e-59	0.649466
TetragonulaCarbonaria_008553-T1	PF07841	1.5e-06	0.953488
TetragonulaCarbonaria_008734-T1	PF07039	9e-40	0.969697
TetragonulaCarbonaria_009072-T1	PF07773	4e-50	0.965300
TetragonulaCarbonaria_008578-T1	PF10154	2.6e-200	1.000000
TetragonulaCarbonaria_008461-T1	PF10239	3e-125	1.009288
TetragonulaCarbonaria_008805-T1	PF11938	2.8e-39	0.935897
TetragonulaCarbonaria_008801-T1	PF12036	1.3e-55	0.957219
TetragonulaCarbonaria_009071-T1	PF06159	2e-79	0.918699
TetragonulaCarbonaria_008839-T1	PF04157	2.8e-42	0.919492
TetragonulaCarbonaria_008795-T1	PF00812	3.6e-41	0.942029
TetragonulaCarbonaria_008603-T1	PF01269	2.2e-108	1.008850
TetragonulaCarbonaria_009059-T1	PF00041	1.2e-14	1.047059
TetragonulaCarbonaria_008806-T1	PF13865	1.3e-09	0.666667
TetragonulaCarbonaria_008643-T1	PF02781	1.8e-117	0.986441
TetragonulaCarbonaria_008643-T2	PF02781	1.7e-90	0.752542
TetragonulaCarbonaria_008643-T2	PF00479	9.4e-61	0.977901
TetragonulaCarbonaria_008643-T1	PF00479	1.2e-60	0.977901
TetragonulaCarbonaria_009068-T1	PF07842	9.7e-27	0.758123
TetragonulaCarbonaria_008600-T1	PF00903	2.3e-24	1.109375
TetragonulaCarbonaria_008850-T1	PF02893	8.1e-19	1.219298
TetragonulaCarbonaria_008607-T1	PF01227	7e-76	0.983240
TetragonulaCarbonaria_008602-T1	PF06777	6.4e-45	0.757895
TetragonulaCarbonaria_008609-T2	PF11496	3.4e-10	0.743151
TetragonulaCarbonaria_008609-T1	PF11496	5.1e-10	0.743151
TetragonulaCarbonaria_008851-T2	PF13646	6.9e-22	0.761364
TetragonulaCarbonaria_008851-T1	PF13646	1e-21	0.761364
TetragonulaCarbonaria_008609-T2	PF00271	5.3e-22	1.018018
TetragonulaCarbonaria_008609-T1	PF00271	6.8e-22	1.018018
TetragonulaCarbonaria_008602-T1	PF13307	7.3e-45	1.035294
TetragonulaCarbonaria_008840-T1	PF00505	1.7e-19	0.985507
TetragonulaCarbonaria_008840-T1	PF09011	2.7e-09	0.876712
TetragonulaCarbonaria_008581-T1	PF05920	1.6e-11	0.875000
TetragonulaCarbonaria_008581-T1	PF00046	4.9e-14	0.912281
TetragonulaCarbonaria_008628-T1	PF00104	5.2e-38	0.890995
TetragonulaCarbonaria_008404-T1	PF00011	6.3e-25	0.813725
TetragonulaCarbonaria_008827-T1	PF00012	8e-184	0.926544
TetragonulaCarbonaria_008429-T1	PF17906	2.2e-14	0.780000
TetragonulaCarbonaria_008594-T1	PF12146	5.9e-09	1.008368
TetragonulaCarbonaria_008618-T1	PF07679	1.8e-35	0.900000
TetragonulaCarbonaria_009052-T1	PF07679	2.5e-32	0.788889
TetragonulaCarbonaria_008616-T1	PF07679	1.5e-31	0.777778
TetragonulaCarbonaria_009052-T1	PF00047	1.4e-29	0.689655
TetragonulaCarbonaria_008616-T1	PF00047	2.4e-24	0.643678
TetragonulaCarbonaria_008618-T1	PF00047	6e-24	0.827586
TetragonulaCarbonaria_008618-T1	PF13895	1.6e-24	0.936709
TetragonulaCarbonaria_008618-T1	PF13927	4.8e-37	1.012658
TetragonulaCarbonaria_009052-T1	PF13927	2.5e-35	1.075949
TetragonulaCarbonaria_008616-T1	PF13927	1.5e-31	0.873418
TetragonulaCarbonaria_008456-T1	PF00817	4.7e-48	1.413333
TetragonulaCarbonaria_008456-T1	PF11799	7.1e-10	0.974576
TetragonulaCarbonaria_008649-T1	PF08709	4.2e-92	1.061033
TetragonulaCarbonaria_008650-T1	PF00520	3e-18	0.897959
TetragonulaCarbonaria_009061-T1	PF00520	1.7e-14	1.044898
TetragonulaCarbonaria_009060-T1	PF00520	1.3e-11	1.061224
TetragonulaCarbonaria_008467-T1	PF02373	7.3e-44	1.026316
TetragonulaCarbonaria_008467-T1	PF02375	7.5e-17	1.000000
TetragonulaCarbonaria_008491-T1	PF01344	4.7e-24	0.826087
TetragonulaCarbonaria_008491-T1	PF13418	2.9e-21	0.857143
TetragonulaCarbonaria_009039-T1	PF00013	2.1e-08	0.803030
TetragonulaCarbonaria_008494-T1	PF00225	8.9e-92	1.198198
TetragonulaCarbonaria_008482-T1	PF12075	2.6e-14	0.923077
TetragonulaCarbonaria_008825-T1	PF15454	8.5e-27	0.986667
TetragonulaCarbonaria_008460-T1	PF14695	3.3e-21	1.000000
TetragonulaCarbonaria_008460-T1	PF14694	2.6e-113	0.928571
TetragonulaCarbonaria_008856-T1	PF00151	3e-34	0.687500
TetragonulaCarbonaria_008797-T1	PF01451	2.5e-41	1.028169
TetragonulaCarbonaria_008798-T1	PF01451	4.2e-37	1.021127
TetragonulaCarbonaria_008579-T1	PF00560	1.7e-10	0.608696
TetragonulaCarbonaria_008617-T1	PF13306	1.3e-12	0.960938
TetragonulaCarbonaria_008400-T1	PF13516	4.2e-10	0.916667
TetragonulaCarbonaria_008579-T1	PF13516	1.1e-09	0.541667
TetragonulaCarbonaria_008617-T1	PF13855	1.1e-30	0.950820
TetragonulaCarbonaria_008579-T1	PF13855	2.1e-25	1.000000
TetragonulaCarbonaria_008597-T1	PF02064	2e-41	0.825758
TetragonulaCarbonaria_008682-T1	PF15868	6.6e-29	0.988889
TetragonulaCarbonaria_008596-T1	PF12341	3.6e-84	0.966102
TetragonulaCarbonaria_008595-T1	PF07690	1.4e-26	0.648725
TetragonulaCarbonaria_008494-T1	PF16796	7.2e-15	0.658065
TetragonulaCarbonaria_008645-T1	PF06664	4.8e-98	1.084746
TetragonulaCarbonaria_008406-T1	PF00230	2.1e-52	0.964758
TetragonulaCarbonaria_008649-T1	PF02815	4.1e-69	0.994624
TetragonulaCarbonaria_008847-T1	PF00153	3e-63	0.927835
TetragonulaCarbonaria_008496-T1	PF03650	4.2e-42	0.927273
TetragonulaCarbonaria_008827-T1	PF06723	4.6e-10	0.801223
TetragonulaCarbonaria_009077-T1	PF18699	1.6e-32	0.989130
TetragonulaCarbonaria_008850-T1	PF06602	2.2e-87	1.242254
TetragonulaCarbonaria_008644-T1	PF07923	5.5e-56	0.892734
TetragonulaCarbonaria_008647-T1	PF07993	2.2e-53	0.964981
TetragonulaCarbonaria_008497-T1	PF00931	4.9e-17	0.920635
TetragonulaCarbonaria_009007-T1	PF00293	6.8e-18	0.770992
TetragonulaCarbonaria_009069-T1	PF10178	3.3e-21	0.942529
TetragonulaCarbonaria_008402-T1	PF00989	9.8e-08	0.725664
TetragonulaCarbonaria_008402-T1	PF13426	9.5e-12	0.750000
TetragonulaCarbonaria_008402-T1	PF00233	3.1e-85	1.037815
TetragonulaCarbonaria_009073-T2	PF00595	6e-18	0.804878
TetragonulaCarbonaria_009073-T1	PF00595	6.6e-18	0.804878
TetragonulaCarbonaria_009073-T1	PF13180	1.4e-09	0.646341
TetragonulaCarbonaria_009073-T2	PF13180	2.7e-09	0.646341
TetragonulaCarbonaria_009073-T2	PF17820	4.1e-15	0.962963
TetragonulaCarbonaria_009073-T1	PF17820	4.6e-15	0.962963
TetragonulaCarbonaria_008458-T1	PF05903	3.5e-45	0.947020
TetragonulaCarbonaria_009006-T1	PF02163	1.9e-16	1.320000
TetragonulaCarbonaria_008809-T1	PF05648	2.4e-60	0.995516
TetragonulaCarbonaria_008850-T1	PF00169	2.2e-16	0.971429
TetragonulaCarbonaria_008467-T1	PF00628	2.8e-25	0.903846
TetragonulaCarbonaria_009073-T1	PF17838	2e-39	1.032520
TetragonulaCarbonaria_008626-T1	PF00069	1.7e-56	0.712121
TetragonulaCarbonaria_008633-T1	PF00069	9.8e-29	0.545455
TetragonulaCarbonaria_009059-T1	PF00069	1.2e-19	0.920455
TetragonulaCarbonaria_009058-T1	PF00069	4.6e-16	0.628788
TetragonulaCarbonaria_008636-T1	PF00069	1.6e-13	0.507576
TetragonulaCarbonaria_009059-T1	PF07714	2e-42	0.942085
TetragonulaCarbonaria_008626-T1	PF07714	6.7e-24	0.706564
TetragonulaCarbonaria_008633-T1	PF07714	9.6e-14	0.532819
TetragonulaCarbonaria_008467-T1	PF08429	1.4e-90	0.982301
TetragonulaCarbonaria_008598-T1	PF01379	8.1e-85	1.019231
TetragonulaCarbonaria_008598-T1	PF03900	2.5e-15	0.600000
TetragonulaCarbonaria_008841-T1	PF17832	2.4e-24	0.988506
TetragonulaCarbonaria_008844-T1	PF01920	2.8e-27	0.981132
TetragonulaCarbonaria_008853-T1	PF18995	2.2e-105	0.951435
TetragonulaCarbonaria_008465-T1	PF08416	8.5e-17	0.938462
TetragonulaCarbonaria_008849-T1	PF01981	5.5e-46	0.982759
TetragonulaCarbonaria_009059-T1	PF18861	4.9e-09	0.919255
TetragonulaCarbonaria_008841-T1	PF01472	1.6e-19	1.027027
TetragonulaCarbonaria_009056-T1	PF01480	1.7e-13	0.888889
TetragonulaCarbonaria_008493-T1	PF00071	4.2e-53	0.993827
TetragonulaCarbonaria_008609-T2	PF04851	2.2e-12	0.970760
TetragonulaCarbonaria_008609-T1	PF04851	3.3e-12	0.970760
TetragonulaCarbonaria_008602-T1	PF04851	1e-08	1.257310
TetragonulaCarbonaria_009073-T2	PF00615	7e-08	0.830508
TetragonulaCarbonaria_009073-T1	PF00615	1e-07	0.830508
TetragonulaCarbonaria_009073-T2	PF09128	1.8e-55	1.000000
TetragonulaCarbonaria_009073-T1	PF09128	2.8e-55	1.000000
TetragonulaCarbonaria_008816-T1	PF00620	9.7e-47	1.026316
TetragonulaCarbonaria_009073-T1	PF00621	6.6e-39	1.010929
TetragonulaCarbonaria_009076-T1	PF00572	6.4e-37	1.000000
TetragonulaCarbonaria_009080-T1	PF17135	3e-97	1.000000
TetragonulaCarbonaria_008852-T1	PF01667	1.7e-26	1.000000
TetragonulaCarbonaria_009062-T1	PF00380	1.9e-23	0.603306
TetragonulaCarbonaria_008650-T1	PF08454	2.1e-32	1.090909
TetragonulaCarbonaria_008493-T1	PF08477	2.6e-19	0.966667
TetragonulaCarbonaria_008618-T1	PF00076	4.3e-27	0.928571
TetragonulaCarbonaria_008806-T1	PF00076	3.9e-16	0.985714
TetragonulaCarbonaria_008649-T1	PF01365	1.2e-76	1.009950
TetragonulaCarbonaria_008608-T1	PF03435	2.6e-18	0.984615
TetragonulaCarbonaria_008465-T1	PF18016	1.6e-20	0.938462
TetragonulaCarbonaria_008396-T1	PF04790	2.9e-81	1.080769
TetragonulaCarbonaria_008850-T1	PF12335	3.8e-116	1.052863
TetragonulaCarbonaria_008478-T1	PF08313	1.7e-26	0.897059
TetragonulaCarbonaria_008465-T1	PF00018	2.2e-07	0.875000
TetragonulaCarbonaria_008828-T1	PF00158	2.2e-08	0.761905
TetragonulaCarbonaria_008581-T1	PF16878	1.9e-49	1.000000
TetragonulaCarbonaria_008609-T2	PF00176	9.4e-63	0.768571
TetragonulaCarbonaria_008609-T1	PF00176	9.4e-63	0.768571
TetragonulaCarbonaria_008949-T1	PF03357	1.3e-43	0.971098
TetragonulaCarbonaria_008494-T1	PF08616	3.5e-15	0.946903
TetragonulaCarbonaria_008455-T1	PF14649	1.7e-99	1.036184
TetragonulaCarbonaria_009066-T1	PF10263	8.9e-27	0.938596
TetragonulaCarbonaria_008647-T1	PF03015	1.7e-23	1.010753
TetragonulaCarbonaria_008804-T1	PF12349	9.1e-15	0.901961
TetragonulaCarbonaria_008845-T1	PF06638	2.6e-233	1.077381
TetragonulaCarbonaria_008595-T1	PF00083	9.8e-32	0.838496
TetragonulaCarbonaria_009005-T1	PF02751	5.4e-22	0.953488
TetragonulaCarbonaria_009005-T1	PF02268	2e-25	1.000000
TetragonulaCarbonaria_009037-T1	PF03299	8.5e-86	0.984772
TetragonulaCarbonaria_008577-T1	PF00899	9e-36	1.241803
TetragonulaCarbonaria_008462-T1	PF07810	2.2e-42	1.000000
TetragonulaCarbonaria_009009-T1	PF10271	1.4e-102	0.893764
TetragonulaCarbonaria_008821-T1	PF02819	3.4e-06	0.795455
TetragonulaCarbonaria_008848-T1	PF13374	2.2e-28	0.809524
TetragonulaCarbonaria_008848-T1	PF13424	1.4e-105	0.935065
TetragonulaCarbonaria_008848-T1	PF13176	7.3e-88	0.888889
TetragonulaCarbonaria_008848-T1	PF13181	2.2e-41	0.676471
TetragonulaCarbonaria_008803-T1	PF06886	3.1e-19	0.951220
TetragonulaCarbonaria_009063-T1	PF00750	1.2e-81	0.945559
TetragonulaCarbonaria_009011-T1	PF00089	7.8e-62	0.977376
TetragonulaCarbonaria_008466-T1	PF02939	1.2e-21	0.961538
TetragonulaCarbonaria_008850-T1	PF03456	5e-19	0.893939
TetragonulaCarbonaria_008485-T1	PF01170	5.8e-33	0.776650
TetragonulaCarbonaria_008646-T1	PF00179	3.5e-38	0.821429
TetragonulaCarbonaria_008807-T1	PF00179	1.1e-37	0.971429
TetragonulaCarbonaria_009067-T1	PF01347	9.8e-59	0.909968
TetragonulaCarbonaria_008826-T1	PF09446	1.1e-19	1.000000
TetragonulaCarbonaria_008839-T1	PF11605	3.3e-17	0.989130
TetragonulaCarbonaria_008490-T1	PF00400	4.7e-40	0.947368
TetragonulaCarbonaria_008596-T1	PF00400	1.8e-14	0.921053
TetragonulaCarbonaria_008843-T1	PF00400	1.5e-11	1.026316
TetragonulaCarbonaria_009059-T1	PF01822	1.4e-10	0.682927
TetragonulaCarbonaria_008625-T1	PF03853	1.1e-12	0.783626
TetragonulaCarbonaria_009008-T1	PF00096	9.5e-28	0.956522
TetragonulaCarbonaria_008951-T1	PF01530	8.2e-72	0.965517
TetragonulaCarbonaria_008628-T1	PF00105	4.9e-32	0.971429
TetragonulaCarbonaria_008467-T1	PF02928	1.7e-19	0.962264
TetragonulaCarbonaria_009008-T1	PF12874	1.4e-07	0.760000
TetragonulaCarbonaria_008853-T1	PF02207	5.4e-22	0.971429
TetragonulaCarbonaria_008456-T1	PF18439	1.6e-08	0.843750
TetragonulaCarbonaria_005789-T1	PF00001	1.8e-80	1.262357
TetragonulaCarbonaria_006287-T1	PF00001	7.2e-32	1.022814
TetragonulaCarbonaria_005682-T1	PF00001	8.6e-23	1.057034
TetragonulaCarbonaria_005710-T1	PF00001	5.5e-21	1.057034
TetragonulaCarbonaria_006001-T1	PF00002	4e-65	0.971545
TetragonulaCarbonaria_005681-T1	PF02949	2.2e-43	1.006390
TetragonulaCarbonaria_006287-T1	PF10323	1.8e-06	0.717314
TetragonulaCarbonaria_005710-T1	PF10328	1.8e-08	0.671756
TetragonulaCarbonaria_006105-T1	PF00004	1.4e-45	1.007576
TetragonulaCarbonaria_005705-T1	PF13207	4.2e-15	0.919118
TetragonulaCarbonaria_005976-T1	PF13238	2.5e-25	0.923077
TetragonulaCarbonaria_006105-T1	PF07724	2.6e-07	0.549708
TetragonulaCarbonaria_006105-T1	PF17862	4.2e-12	0.955556
TetragonulaCarbonaria_005784-T1	PF00696	6.9e-41	1.062241
TetragonulaCarbonaria_006150-T1	PF12697	9e-31	1.309091
TetragonulaCarbonaria_006096-T1	PF12697	1.8e-11	0.550000
TetragonulaCarbonaria_006109-T1	PF00022	4.7e-102	0.992208
TetragonulaCarbonaria_005867-T1	PF00022	4.8e-18	0.607792
TetragonulaCarbonaria_005755-T1	PF00708	1.1e-21	1.035294
TetragonulaCarbonaria_005708-T1	PF05986	7.4e-32	0.982456
TetragonulaCarbonaria_006240-T1	PF13602	3.6e-12	0.827068
TetragonulaCarbonaria_005705-T1	PF00406	1.4e-25	1.019868
TetragonulaCarbonaria_005784-T1	PF00171	2.5e-18	0.666667
TetragonulaCarbonaria_005997-T1	PF00596	2.3e-45	1.048387
TetragonulaCarbonaria_006100-T1	PF00501	1.5e-89	1.070755
TetragonulaCarbonaria_006175-T1	PF01094	3.4e-42	0.864407
TetragonulaCarbonaria_006201-T1	PF01094	4.5e-37	0.940678
TetragonulaCarbonaria_006268-T1	PF00023	1.4e-29	0.969697
TetragonulaCarbonaria_006000-T1	PF00023	9.8e-29	0.636364
TetragonulaCarbonaria_006000-T1	PF12796	1.4e-44	1.156627
TetragonulaCarbonaria_006268-T1	PF12796	5.5e-35	1.048193
TetragonulaCarbonaria_006000-T1	PF13606	2.3e-35	0.838710
TetragonulaCarbonaria_006268-T1	PF13606	2.9e-25	0.967742
TetragonulaCarbonaria_006000-T1	PF13637	1.5e-36	0.981818
TetragonulaCarbonaria_006268-T1	PF13637	1.7e-32	0.672727
TetragonulaCarbonaria_006268-T1	PF13857	2.2e-31	0.982143
TetragonulaCarbonaria_006000-T1	PF13857	2.2e-26	0.857143
TetragonulaCarbonaria_006242-T1	PF07651	1.4e-70	0.953069
TetragonulaCarbonaria_005868-T1	PF00025	4.4e-15	0.948571
TetragonulaCarbonaria_005804-T1	PF00025	2.8e-14	0.742857
TetragonulaCarbonaria_006243-T1	PF00025	1.5e-13	0.697143
TetragonulaCarbonaria_005955-T1	PF00858	2.7e-48	0.668919
TetragonulaCarbonaria_006239-T1	PF03114	2.5e-14	0.807531
TetragonulaCarbonaria_005801-T1	PF13862	5.1e-60	0.980861
TetragonulaCarbonaria_006270-T1	PF07576	8e-33	0.929293
TetragonulaCarbonaria_005609-T1	PF00533	7.6e-11	0.658228
TetragonulaCarbonaria_005614-T1	PF00439	3.3e-39	1.011905
TetragonulaCarbonaria_006152-T1	PF02214	2.1e-18	0.925532
TetragonulaCarbonaria_005977-T1	PF07742	2.2e-41	0.982759
TetragonulaCarbonaria_005874-T1	PF00130	4.9e-23	0.962264
TetragonulaCarbonaria_005657-T1	PF00402	4.1e-12	0.920000
TetragonulaCarbonaria_005779-T1	PF00808	3.6e-08	0.892308
TetragonulaCarbonaria_005776-T1	PF00808	4.3e-07	0.984615
TetragonulaCarbonaria_005780-T1	PF00808	4.3e-07	0.984615
TetragonulaCarbonaria_006262-T1	PF01607	8.1e-16	1.000000
TetragonulaCarbonaria_005709-T1	PF01607	4.4e-08	0.981132
TetragonulaCarbonaria_005881-T1	PF04218	5.7e-15	0.962264
TetragonulaCarbonaria_005610-T1	PF13092	8.6e-14	0.957055
TetragonulaCarbonaria_005777-T1	PF15511	6.9e-10	0.574074
TetragonulaCarbonaria_006107-T1	PF05875	3.2e-58	0.954373
TetragonulaCarbonaria_005746-T1	PF11069	4.8e-29	0.721649
TetragonulaCarbonaria_005618-T1	PF00307	2.8e-44	0.954128
TetragonulaCarbonaria_005762-T1	PF00307	1.2e-40	0.981651
TetragonulaCarbonaria_005657-T1	PF00307	6.1e-26	0.981651
TetragonulaCarbonaria_005998-T1	PF07258	1.5e-19	0.916667
TetragonulaCarbonaria_006258-T1	PF09727	2.4e-63	0.963351
TetragonulaCarbonaria_005753-T1	PF08767	1.5e-121	0.987539
TetragonulaCarbonaria_005753-T1	PF18777	4e-20	1.000000
TetragonulaCarbonaria_005753-T1	PF18784	5.3e-37	1.000000
TetragonulaCarbonaria_005753-T1	PF18787	1.8e-31	1.000000
TetragonulaCarbonaria_006252-T1	PF10075	6.9e-36	0.958333
TetragonulaCarbonaria_005996-T1	PF04677	9.1e-38	0.967213
TetragonulaCarbonaria_005996-T1	PF04676	7.3e-14	0.868687
TetragonulaCarbonaria_005874-T1	PF00609	9.4e-50	1.144654
TetragonulaCarbonaria_005874-T1	PF00781	4.1e-31	0.952381
TetragonulaCarbonaria_005874-T1	PF14513	4.1e-17	1.617834
TetragonulaCarbonaria_006284-T2	PF00270	8.6e-48	1.000000
TetragonulaCarbonaria_006284-T1	PF00270	9.9e-48	1.000000
TetragonulaCarbonaria_006251-T1	PF01529	9.4e-35	0.947761
TetragonulaCarbonaria_005798-T1	PF10517	1.6e-28	0.990385
TetragonulaCarbonaria_005799-T1	PF10517	2.1e-15	0.519231
TetragonulaCarbonaria_005975-T1	PF00226	4.3e-10	1.095238
TetragonulaCarbonaria_005798-T1	PF03351	6.1e-24	1.064516
TetragonulaCarbonaria_006249-T1	PF08781	6.6e-60	0.992754
TetragonulaCarbonaria_006269-T1	PF00782	2.3e-33	0.969925
TetragonulaCarbonaria_005701-T1	PF10224	1.5e-29	0.973333
TetragonulaCarbonaria_005896-T1	PF09995	1.8e-11	0.712389
TetragonulaCarbonaria_005698-T1	PF15949	5.1e-16	0.872093
TetragonulaCarbonaria_005698-T2	PF15949	5.5e-16	0.872093
TetragonulaCarbonaria_006249-T1	PF02319	1.2e-24	1.159420
TetragonulaCarbonaria_005656-T1	PF09068	4.4e-44	0.967480
TetragonulaCarbonaria_005656-T1	PF09069	9.3e-43	1.010870
TetragonulaCarbonaria_006101-T1	PF04667	4.8e-10	0.925000
TetragonulaCarbonaria_005934-T1	PF10525	3.7e-21	1.000000
TetragonulaCarbonaria_005930-T1	PF10525	5.1e-21	1.000000
TetragonulaCarbonaria_006246-T1	PF10513	4e-09	0.697674
TetragonulaCarbonaria_005805-T1	PF00646	1.4e-13	0.937500
TetragonulaCarbonaria_005867-T1	PF00646	1.6e-06	0.875000
TetragonulaCarbonaria_005805-T1	PF12937	1.4e-16	0.979167
TetragonulaCarbonaria_005873-T1	PF04900	7.5e-28	1.020202
TetragonulaCarbonaria_005700-T1	PF00167	1.5e-33	0.968000
TetragonulaCarbonaria_005989-T1	PF00498	2.1e-19	1.173913
TetragonulaCarbonaria_005988-T1	PF00498	2.2e-18	1.173913
TetragonulaCarbonaria_005990-T1	PF00041	7.5e-64	0.882353
TetragonulaCarbonaria_006156-T1	PF10277	2e-42	1.022831
TetragonulaCarbonaria_006157-T1	PF10277	4.9e-38	1.022831
TetragonulaCarbonaria_005756-T1	PF15993	3.4e-118	0.986622
TetragonulaCarbonaria_006244-T1	PF08919	1.6e-36	0.963636
TetragonulaCarbonaria_006001-T1	PF16489	4.5e-48	1.042857
TetragonulaCarbonaria_005870-T1	PF01087	3.2e-61	0.913043
TetragonulaCarbonaria_005870-T1	PF02744	1.1e-55	0.964072
TetragonulaCarbonaria_005665-T1	PF02140	1.1e-34	1.253165
TetragonulaCarbonaria_005616-T1	PF15328	3.3e-35	0.780374
TetragonulaCarbonaria_005874-T1	PF16529	8e-149	1.006079
TetragonulaCarbonaria_005803-T1	PF00728	8.7e-15	0.624294
TetragonulaCarbonaria_006126-T1	PF00852	2e-61	0.971751
TetragonulaCarbonaria_006162-T1	PF01697	2.8e-31	1.057692
TetragonulaCarbonaria_006257-T1	PF13632	5.9e-12	1.152284
TetragonulaCarbonaria_006126-T1	PF17039	1.3e-29	1.009091
TetragonulaCarbonaria_006001-T1	PF01825	2.4e-18	0.911111
TetragonulaCarbonaria_006238-T1	PF13167	5.2e-10	1.000000
TetragonulaCarbonaria_005868-T1	PF04670	3.8e-08	0.600858
TetragonulaCarbonaria_005804-T1	PF04670	5e-07	0.523605
TetragonulaCarbonaria_006284-T2	PF00271	7e-15	0.873874
TetragonulaCarbonaria_006284-T1	PF00271	8.1e-15	0.873874
TetragonulaCarbonaria_006284-T2	PF18149	1.1e-37	0.981982
TetragonulaCarbonaria_006284-T1	PF18149	1.2e-37	0.981982
TetragonulaCarbonaria_005863-T1	PF00132	1.4e-09	1.055556
TetragonulaCarbonaria_005781-T1	PF00125	2.7e-55	1.007634
TetragonulaCarbonaria_005782-T1	PF00125	2.7e-55	1.007634
TetragonulaCarbonaria_005779-T1	PF00125	2.3e-25	0.664122
TetragonulaCarbonaria_005780-T1	PF00125	5.5e-17	0.610687
TetragonulaCarbonaria_005776-T1	PF00125	1.1e-16	0.580153
TetragonulaCarbonaria_005780-T1	PF16211	4.3e-23	0.971429
TetragonulaCarbonaria_005776-T1	PF16211	5e-23	0.971429
TetragonulaCarbonaria_006112-T1	PF00368	8.4e-144	1.024523
TetragonulaCarbonaria_005866-T1	PF00046	1.1e-24	1.000000
TetragonulaCarbonaria_005930-T1	PF00046	1.8e-23	1.000000
TetragonulaCarbonaria_005934-T1	PF00046	1e-22	1.000000
TetragonulaCarbonaria_005827-T1	PF00046	1.1e-22	1.000000
TetragonulaCarbonaria_005820-T1	PF00046	1.3e-22	1.000000
TetragonulaCarbonaria_005837-T1	PF00046	4.3e-22	1.000000
TetragonulaCarbonaria_005835-T1	PF00046	7.8e-21	1.000000
TetragonulaCarbonaria_005612-T1	PF05622	9.9e-207	0.973435
TetragonulaCarbonaria_005612-T1	PF19047	2.9e-74	0.986755
TetragonulaCarbonaria_005702-T1	PF00104	1.3e-27	0.919431
TetragonulaCarbonaria_005861-T1	PF00104	7.4e-18	0.777251
TetragonulaCarbonaria_006001-T1	PF02793	1.7e-08	0.907692
TetragonulaCarbonaria_005975-T1	PF07743	1.5e-18	0.960000
TetragonulaCarbonaria_005945-T1	PF19026	4.8e-11	0.975610
TetragonulaCarbonaria_006125-T1	PF07679	7.5e-25	0.922222
TetragonulaCarbonaria_006277-T1	PF07679	9.1e-23	1.122222
TetragonulaCarbonaria_006285-T1	PF07679	3.6e-08	1.033333
TetragonulaCarbonaria_005961-T1	PF07679	6.9e-08	0.900000
TetragonulaCarbonaria_005753-T1	PF03810	2.7e-13	0.891892
TetragonulaCarbonaria_006125-T1	PF00047	6.2e-20	0.908046
TetragonulaCarbonaria_006277-T1	PF00047	1.3e-18	0.977011
TetragonulaCarbonaria_005960-T1	PF00047	1.4e-07	0.908046
TetragonulaCarbonaria_006125-T1	PF13895	2.1e-15	1.075949
TetragonulaCarbonaria_006277-T1	PF13895	2e-13	0.987342
TetragonulaCarbonaria_006125-T1	PF13927	3.1e-28	1.025316
TetragonulaCarbonaria_006277-T1	PF13927	1.1e-22	0.974684
TetragonulaCarbonaria_006285-T1	PF13927	3.2e-09	1.139241
TetragonulaCarbonaria_005960-T1	PF13927	7.5e-09	0.987342
TetragonulaCarbonaria_006151-T1	PF00520	2.4e-08	0.746939
TetragonulaCarbonaria_006242-T1	PF01608	2.5e-56	0.980263
TetragonulaCarbonaria_005758-T1	PF10541	3.6e-24	1.000000
TetragonulaCarbonaria_006285-T1	PF00050	9.4e-08	0.979592
TetragonulaCarbonaria_006285-T1	PF07648	3.4e-10	0.918367
TetragonulaCarbonaria_005947-T1	PF02866	5.3e-07	0.952096
TetragonulaCarbonaria_005769-T1	PF00059	7.2e-08	1.185185
TetragonulaCarbonaria_006256-T1	PF04004	1.6e-53	0.981818
TetragonulaCarbonaria_005794-T1	PF07766	9e-105	0.996255
TetragonulaCarbonaria_006201-T1	PF00060	3.9e-52	1.859060
TetragonulaCarbonaria_006175-T1	PF00060	3.2e-50	1.865772
TetragonulaCarbonaria_005792-T1	PF00060	3.7e-46	2.067114
TetragonulaCarbonaria_006182-T1	PF10613	4.2e-49	0.991379
TetragonulaCarbonaria_006175-T1	PF10613	2.4e-45	0.991379
TetragonulaCarbonaria_006201-T1	PF10613	2.5e-45	1.025862
TetragonulaCarbonaria_005792-T1	PF10613	5.5e-38	0.931034
TetragonulaCarbonaria_005897-T1	PF10613	6.1e-09	0.818966
TetragonulaCarbonaria_005699-T1	PF00412	2.4e-08	1.051724
TetragonulaCarbonaria_005778-T1	PF00538	4.3e-31	0.986486
TetragonulaCarbonaria_005682-T1	PF13306	3.8e-09	0.570312
TetragonulaCarbonaria_005682-T1	PF13855	4.8e-27	0.983607
TetragonulaCarbonaria_005872-T1	PF01423	1.2e-20	1.089552
TetragonulaCarbonaria_006097-T1	PF01423	1.5e-19	0.955224
TetragonulaCarbonaria_005950-T1	PF04112	9.6e-34	0.550296
TetragonulaCarbonaria_005881-T1	PF01429	1.5e-18	0.935065
TetragonulaCarbonaria_005878-T1	PF10457	3.5e-72	0.994382
TetragonulaCarbonaria_005986-T1	PF13679	6.5e-28	1.012658
TetragonulaCarbonaria_006158-T1	PF07690	9.1e-25	0.844193
TetragonulaCarbonaria_005909-T1	PF07690	3e-22	0.756374
TetragonulaCarbonaria_005765-T1	PF00153	4.3e-61	1.072165
TetragonulaCarbonaria_006238-T1	PF01926	1.8e-16	1.052632
TetragonulaCarbonaria_005868-T1	PF01926	1e-06	0.719298
TetragonulaCarbonaria_006243-T1	PF01926	2.5e-06	0.921053
TetragonulaCarbonaria_006250-T1	PF08569	7.8e-147	1.003049
TetragonulaCarbonaria_005795-T1	PF03637	2.9e-75	1.017647
TetragonulaCarbonaria_006264-T1	PF05781	3.6e-23	0.622889
TetragonulaCarbonaria_005945-T1	PF01849	1.1e-23	0.982456
TetragonulaCarbonaria_005898-T1	PF14833	3.4e-37	1.040984
TetragonulaCarbonaria_005898-T1	PF03446	1.3e-45	0.955696
TetragonulaCarbonaria_005880-T1	PF01513	3.4e-11	0.619863
TetragonulaCarbonaria_006114-T1	PF15492	7.8e-57	0.975177
TetragonulaCarbonaria_005901-T1	PF00880	1.1e-14	0.964286
TetragonulaCarbonaria_006094-T1	PF03031	1.9e-38	0.955128
TetragonulaCarbonaria_005609-T1	PF03031	9.3e-22	0.891026
TetragonulaCarbonaria_006245-T1	PF02136	5.6e-23	0.958333
TetragonulaCarbonaria_005679-T1	PF01909	1.1e-13	0.861702
TetragonulaCarbonaria_005808-T1	PF03066	1.3e-31	1.088235
TetragonulaCarbonaria_005797-T1	PF04121	2.9e-203	0.995885
TetragonulaCarbonaria_006207-T1	PF03283	2.2e-71	0.865169
TetragonulaCarbonaria_005679-T1	PF04928	1.1e-115	1.376000
TetragonulaCarbonaria_005995-T1	PF00989	5.4e-15	0.504425
TetragonulaCarbonaria_005995-T1	PF14598	8.2e-17	0.938053
TetragonulaCarbonaria_005995-T1	PF08447	2.3e-23	0.977528
TetragonulaCarbonaria_006210-T1	PF02460	3.1e-94	0.705302
TetragonulaCarbonaria_006115-T1	PF01399	2e-26	0.971429
TetragonulaCarbonaria_005770-T1	PF18027	2e-15	1.205607
TetragonulaCarbonaria_005796-T1	PF00675	4e-57	0.986577
TetragonulaCarbonaria_005796-T1	PF05193	2.8e-38	1.016393
TetragonulaCarbonaria_006290-T1	PF01457	1.9e-55	0.582231
TetragonulaCarbonaria_006110-T1	PF00169	3.8e-13	0.866667
TetragonulaCarbonaria_006246-T1	PF00628	2.2e-12	0.903846
TetragonulaCarbonaria_006246-T1	PF13831	3.4e-13	0.916667
TetragonulaCarbonaria_006110-T1	PF15409	5.6e-10	0.887640
TetragonulaCarbonaria_005906-T1	PF01504	3.7e-93	1.141304
TetragonulaCarbonaria_006244-T2	PF00069	3.4e-49	0.935606
TetragonulaCarbonaria_006244-T1	PF00069	4e-49	0.935606
TetragonulaCarbonaria_005990-T1	PF00069	1.3e-35	0.973485
TetragonulaCarbonaria_006244-T2	PF07714	9.5e-101	0.969112
TetragonulaCarbonaria_006244-T1	PF07714	1.1e-100	0.969112
TetragonulaCarbonaria_005990-T1	PF07714	1.4e-89	1.023166
TetragonulaCarbonaria_005708-T1	PF08686	5e-13	1.000000
TetragonulaCarbonaria_006211-T1	PF08337	1.4e-252	1.016334
TetragonulaCarbonaria_006267-T1	PF01625	3.6e-41	0.888889
TetragonulaCarbonaria_006103-T1	PF10253	3.3e-44	0.971831
TetragonulaCarbonaria_005991-T1	PF02996	5.3e-35	1.025000
TetragonulaCarbonaria_005613-T1	PF01255	8.7e-77	0.986425
TetragonulaCarbonaria_006286-T1	PF05478	9.5e-77	0.921151
TetragonulaCarbonaria_005871-T1	PF00227	9.9e-53	0.978947
TetragonulaCarbonaria_005871-T1	PF10584	6.1e-16	1.000000
TetragonulaCarbonaria_006105-T1	PF16450	1.9e-11	1.000000
TetragonulaCarbonaria_005783-T1	PF08799	1.7e-16	1.000000
TetragonulaCarbonaria_006213-T1	PF01437	1.3e-18	0.843137
TetragonulaCarbonaria_006212-T1	PF01437	7.4e-07	0.882353
TetragonulaCarbonaria_005609-T1	PF12738	7.3e-10	0.777778
TetragonulaCarbonaria_006108-T1	PF01242	2e-35	1.073171
TetragonulaCarbonaria_006275-T1	PF00787	5.7e-17	1.333333
TetragonulaCarbonaria_005851-T1	PF00282	1.3e-166	1.010667
TetragonulaCarbonaria_005849-T1	PF17064	3.3e-12	1.047059
TetragonulaCarbonaria_005754-T1	PF14656	1.6e-181	1.080268
TetragonulaCarbonaria_005754-T1	PF14655	2.9e-139	1.016787
TetragonulaCarbonaria_006243-T1	PF00071	6e-63	0.993827
TetragonulaCarbonaria_005868-T1	PF00071	1.2e-55	1.024691
TetragonulaCarbonaria_005804-T1	PF00071	2.9e-39	1.018519
TetragonulaCarbonaria_006284-T2	PF04851	1.2e-25	1.000000
TetragonulaCarbonaria_006284-T1	PF04851	1.4e-25	1.000000
TetragonulaCarbonaria_005869-T1	PF00581	1.4e-13	0.906542
TetragonulaCarbonaria_005745-T1	PF00620	1.7e-37	0.967105
TetragonulaCarbonaria_006239-T1	PF00621	8.2e-37	0.989071
TetragonulaCarbonaria_005615-T1	PF00572	7.1e-26	0.890756
TetragonulaCarbonaria_005974-T1	PF01250	1e-14	1.000000
TetragonulaCarbonaria_006243-T1	PF08477	4.2e-34	0.966667
TetragonulaCarbonaria_005868-T1	PF08477	2.1e-31	0.983333
TetragonulaCarbonaria_005804-T1	PF08477	2.4e-28	1.000000
TetragonulaCarbonaria_005985-T1	PF13893	2.9e-46	0.936000
TetragonulaCarbonaria_005792-T1	PF00497	9.8e-26	1.724444
TetragonulaCarbonaria_006175-T1	PF00497	4.4e-25	1.533333
TetragonulaCarbonaria_006201-T1	PF00497	1.4e-24	1.533333
TetragonulaCarbonaria_006284-T2	PF02889	8.7e-171	1.191406
TetragonulaCarbonaria_006284-T1	PF02889	9.6e-171	1.191406
TetragonulaCarbonaria_006230-T1	PF01403	3.9e-50	0.726841
TetragonulaCarbonaria_006244-T1	PF00017	4.3e-26	0.987013
TetragonulaCarbonaria_006244-T2	PF00017	1.3e-25	0.987013
TetragonulaCarbonaria_006239-T1	PF00018	3.7e-52	0.958333
TetragonulaCarbonaria_006244-T2	PF00018	3.8e-15	1.000000
TetragonulaCarbonaria_006244-T1	PF00018	4.3e-15	1.000000
TetragonulaCarbonaria_005901-T1	PF00018	1.9e-13	1.000000
TetragonulaCarbonaria_006239-T1	PF07653	4e-40	0.877193
TetragonulaCarbonaria_006244-T2	PF07653	4.4e-11	0.947368
TetragonulaCarbonaria_006244-T1	PF07653	5e-11	0.947368
TetragonulaCarbonaria_006239-T1	PF14604	1.8e-49	0.938776
TetragonulaCarbonaria_005901-T1	PF14604	1.9e-14	1.040816
TetragonulaCarbonaria_006244-T2	PF14604	3e-10	1.040816
TetragonulaCarbonaria_006244-T1	PF14604	3.5e-10	1.040816
TetragonulaCarbonaria_006253-T1	PF00209	4.6e-210	0.940727
TetragonulaCarbonaria_005983-T1	PF15795	1.6e-28	1.023529
TetragonulaCarbonaria_005762-T1	PF00435	2.9e-148	0.876190
TetragonulaCarbonaria_005618-T1	PF00435	2.2e-73	0.980952
TetragonulaCarbonaria_005758-T1	PF00435	2.4e-31	0.961905
TetragonulaCarbonaria_005631-T1	PF00435	2.2e-18	0.990476
TetragonulaCarbonaria_005656-T1	PF00435	8.2e-10	0.942857
TetragonulaCarbonaria_006255-T1	PF01564	3.4e-25	0.978723
TetragonulaCarbonaria_006255-T1	PF17284	7.6e-13	0.735849
TetragonulaCarbonaria_006110-T1	PF01852	2.2e-36	1.052632
TetragonulaCarbonaria_005745-T1	PF01852	6.8e-33	0.799043
TetragonulaCarbonaria_005878-T1	PF01852	4.4e-27	0.856459
TetragonulaCarbonaria_006210-T1	PF12349	1.7e-39	1.000000
TetragonulaCarbonaria_006112-T1	PF12349	3.9e-19	0.895425
TetragonulaCarbonaria_005909-T1	PF00083	6.9e-25	0.533186
TetragonulaCarbonaria_006098-T1	PF07962	5.2e-23	0.976190
TetragonulaCarbonaria_005777-T1	PF02969	9.7e-07	0.515152
TetragonulaCarbonaria_006265-T1	PF04494	4.3e-27	0.962406
TetragonulaCarbonaria_005869-T1	PF00899	3.6e-67	0.959016
TetragonulaCarbonaria_006211-T1	PF01833	1.5e-15	1.047059
TetragonulaCarbonaria_006213-T1	PF17960	7.1e-24	1.022472
TetragonulaCarbonaria_005617-T1	PF12584	4.6e-24	0.888158
TetragonulaCarbonaria_006111-T1	PF05753	3.4e-64	0.971910
TetragonulaCarbonaria_005903-T1	PF00261	5.8e-95	0.995781
TetragonulaCarbonaria_005903-T1	PF12718	7.2e-25	0.755245
TetragonulaCarbonaria_005904-T1	PF12718	2.5e-14	0.531469
TetragonulaCarbonaria_006263-T1	PF00089	3.7e-56	1.122172
TetragonulaCarbonaria_005708-T1	PF19030	6.2e-66	1.018182
TetragonulaCarbonaria_005708-T1	PF00090	7.7e-26	1.122449
TetragonulaCarbonaria_006273-T1	PF01170	1.7e-12	0.664975
TetragonulaCarbonaria_006277-T1	PF07686	2e-18	0.908257
TetragonulaCarbonaria_005961-T1	PF07686	2.9e-09	0.871560
TetragonulaCarbonaria_006275-T1	PF09325	1.1e-17	0.885593
TetragonulaCarbonaria_006265-T1	PF00400	2.7e-46	0.868421
TetragonulaCarbonaria_005783-T1	PF00400	5.5e-44	0.684211
TetragonulaCarbonaria_005614-T1	PF00400	2.4e-33	0.921053
TetragonulaCarbonaria_005712-T1	PF19056	7.5e-66	0.548057
TetragonulaCarbonaria_005656-T1	PF00397	3.8e-09	0.935484
TetragonulaCarbonaria_006113-T1	PF05181	5.9e-29	1.019608
TetragonulaCarbonaria_006113-T1	PF01286	6.1e-16	0.968750
TetragonulaCarbonaria_005753-T1	PF08389	6.5e-42	0.973154
TetragonulaCarbonaria_006271-T1	PF00096	2.1e-30	0.956522
TetragonulaCarbonaria_006271-T1	PF13912	2.9e-11	0.851852
TetragonulaCarbonaria_006270-T1	PF00097	7e-07	0.975610
TetragonulaCarbonaria_006270-T1	PF13923	1.6e-08	1.000000
TetragonulaCarbonaria_005861-T1	PF00105	2.4e-33	0.985714
TetragonulaCarbonaria_005704-T1	PF00105	1.6e-29	1.000000
TetragonulaCarbonaria_006246-T1	PF13771	1e-27	1.044444
TetragonulaCarbonaria_006246-T1	PF13832	4.7e-33	1.045455
TetragonulaCarbonaria_006270-T1	PF13639	1.9e-10	0.931818
TetragonulaCarbonaria_006270-T1	PF02148	1.6e-22	0.984375
TetragonulaCarbonaria_005946-T1	PF10058	2.1e-22	0.925926
TetragonulaCarbonaria_005949-T1	PF10058	4.8e-22	0.925926
TetragonulaCarbonaria_005806-T1	PF02535	6.8e-59	1.207207
TetragonulaCarbonaria_005921-T1	PF00100	1.3e-21	1.047244
TetragonulaCarbonaria_005656-T1	PF00569	3.5e-18	0.977778
TetragonulaCarbonaria_022924-T1	PF00198	1.5e-68	0.944206
TetragonulaCarbonaria_022883-T1	PF01073	1.2e-10	0.500000
TetragonulaCarbonaria_022971-T1	PF00001	1.2e-23	0.707224
TetragonulaCarbonaria_022993-T1	PF02949	2.5e-100	1.274760
TetragonulaCarbonaria_022367-T1	PF02949	2.7e-21	0.843450
TetragonulaCarbonaria_022971-T1	PF10328	3.6e-08	0.786260
TetragonulaCarbonaria_022615-T1	PF00004	2.5e-37	0.992424
TetragonulaCarbonaria_022797-T1	PF00004	1.5e-25	1.037879
TetragonulaCarbonaria_022346-T1	PF00004	1.9e-17	0.893939
TetragonulaCarbonaria_022824-T1	PF13207	1.5e-32	1.014706
TetragonulaCarbonaria_022824-T1	PF13238	9.3e-09	1.007692
TetragonulaCarbonaria_022797-T1	PF07724	9.7e-09	0.748538
TetragonulaCarbonaria_022469-T1	PF13671	6e-18	0.594406
TetragonulaCarbonaria_022824-T1	PF13671	7.9e-09	1.013986
TetragonulaCarbonaria_022797-T1	PF07728	1e-09	0.971014
TetragonulaCarbonaria_022501-T1	PF12774	3.4e-155	1.000000
TetragonulaCarbonaria_022974-T1	PF12774	2.1e-144	0.905199
TetragonulaCarbonaria_022970-T1	PF12775	4.7e-74	0.994475
TetragonulaCarbonaria_022501-T1	PF12775	9.1e-71	0.988950
TetragonulaCarbonaria_022970-T1	PF12780	1.4e-105	1.011583
TetragonulaCarbonaria_022502-T1	PF12780	1.1e-63	0.714286
TetragonulaCarbonaria_022970-T1	PF12781	8.7e-63	0.604545
TetragonulaCarbonaria_022503-T1	PF12781	3.8e-43	0.550000
TetragonulaCarbonaria_022970-T1	PF17857	3.3e-21	0.920000
TetragonulaCarbonaria_022501-T1	PF17857	2.7e-17	0.860000
TetragonulaCarbonaria_022504-T1	PF18198	4.1e-58	0.993548
TetragonulaCarbonaria_022969-T1	PF18198	1.4e-54	0.987097
TetragonulaCarbonaria_022521-T1	PF00324	2.6e-33	0.797495
TetragonulaCarbonaria_022521-T1	PF13520	1e-48	1.093677
TetragonulaCarbonaria_022521-T1	PF13906	3.6e-24	1.000000
TetragonulaCarbonaria_022570-T1	PF01061	6.8e-47	1.004762
TetragonulaCarbonaria_022568-T1	PF01061	4e-22	0.666667
TetragonulaCarbonaria_022431-T1	PF00664	1.6e-65	0.974453
TetragonulaCarbonaria_022431-T1	PF00005	1.2e-55	0.985401
TetragonulaCarbonaria_022570-T1	PF00005	6.7e-22	1.087591
TetragonulaCarbonaria_022388-T1	PF16177	9e-26	1.000000
TetragonulaCarbonaria_022509-T1	PF00887	4.4e-31	0.930233
TetragonulaCarbonaria_022505-T1	PF00022	2.8e-89	1.005195
TetragonulaCarbonaria_022784-T1	PF01553	6.9e-23	1.200000
TetragonulaCarbonaria_022784-T1	PF16076	2.2e-17	0.986667
TetragonulaCarbonaria_022822-T1	PF01757	6.1e-24	1.135294
TetragonulaCarbonaria_022920-T1	PF17771	2.7e-17	0.957143
TetragonulaCarbonaria_022917-T1	PF17771	2.1e-15	1.500000
TetragonulaCarbonaria_022920-T1	PF05986	9.6e-21	1.070175
TetragonulaCarbonaria_022943-T1	PF01602	4.4e-151	1.062977
TetragonulaCarbonaria_022854-T1	PF08240	2e-29	1.009174
TetragonulaCarbonaria_022846-T1	PF00106	1.3e-48	0.979487
TetragonulaCarbonaria_022426-T1	PF00106	3e-30	1.000000
TetragonulaCarbonaria_022846-T1	PF13561	2.7e-34	0.786325
TetragonulaCarbonaria_022426-T1	PF13561	3.1e-19	0.777778
TetragonulaCarbonaria_022854-T1	PF00107	2.3e-25	1.007692
TetragonulaCarbonaria_022824-T1	PF00406	4.6e-41	1.066225
TetragonulaCarbonaria_022559-T1	PF07757	2e-46	0.955357
TetragonulaCarbonaria_022717-T1	PF14721	2.4e-56	1.053435
TetragonulaCarbonaria_022943-T1	PF02883	2.6e-18	0.918919
TetragonulaCarbonaria_022943-T1	PF02296	1.9e-43	0.964602
TetragonulaCarbonaria_022803-T1	PF01979	6.5e-25	0.979651
TetragonulaCarbonaria_022362-T1	PF00202	2.9e-92	1.054591
TetragonulaCarbonaria_022922-T1	PF01063	2.3e-29	1.125561
TetragonulaCarbonaria_022383-T1	PF01593	5.3e-80	1.026549
TetragonulaCarbonaria_022388-T1	PF00501	7.9e-62	0.846698
TetragonulaCarbonaria_022387-T1	PF13193	3.3e-22	1.039474
TetragonulaCarbonaria_022338-T1	PF12894	8.1e-14	0.586957
TetragonulaCarbonaria_022952-T1	PF12894	2.6e-09	0.630435
TetragonulaCarbonaria_022782-T1	PF00023	1.3e-27	0.969697
TetragonulaCarbonaria_022703-T1	PF00023	6.3e-25	0.787879
TetragonulaCarbonaria_022800-T1	PF00023	5.2e-21	0.939394
TetragonulaCarbonaria_022782-T1	PF12796	8.9e-39	1.144578
TetragonulaCarbonaria_022800-T1	PF12796	9.4e-37	1.108434
TetragonulaCarbonaria_022703-T1	PF12796	3.2e-30	1.108434
TetragonulaCarbonaria_022745-T1	PF12796	2.3e-15	1.048193
TetragonulaCarbonaria_022782-T1	PF13606	1.1e-27	0.935484
TetragonulaCarbonaria_022800-T1	PF13606	8.9e-25	0.870968
TetragonulaCarbonaria_022703-T1	PF13606	4.2e-23	0.806452
TetragonulaCarbonaria_022782-T1	PF13637	7.9e-31	0.872727
TetragonulaCarbonaria_022800-T1	PF13637	8.3e-31	0.963636
TetragonulaCarbonaria_022703-T1	PF13637	4.1e-27	0.818182
TetragonulaCarbonaria_022800-T1	PF13857	2.4e-28	0.875000
TetragonulaCarbonaria_022782-T1	PF13857	2.9e-28	0.767857
TetragonulaCarbonaria_022703-T1	PF13857	5.4e-27	0.839286
TetragonulaCarbonaria_022374-T1	PF00191	4.7e-101	0.984848
TetragonulaCarbonaria_022721-T1	PF01636	1.5e-09	0.654167
TetragonulaCarbonaria_022543-T1	PF00025	8.9e-12	0.708571
TetragonulaCarbonaria_022990-T1	PF00025	1.5e-06	0.537143
TetragonulaCarbonaria_022965-T1	PF01388	1.7e-16	0.555556
TetragonulaCarbonaria_022412-T1	PF05856	5.6e-80	0.988095
TetragonulaCarbonaria_022412-T2	PF05856	1.9e-79	0.976190
TetragonulaCarbonaria_022791-T1	PF02752	4e-32	1.022388
TetragonulaCarbonaria_022791-T1	PF00339	7.7e-44	1.027397
TetragonulaCarbonaria_022488-T2	PF04959	7e-55	0.929293
TetragonulaCarbonaria_022488-T1	PF04959	1.1e-54	0.929293
TetragonulaCarbonaria_022488-T3	PF04959	3.4e-52	0.929293
TetragonulaCarbonaria_023000-T1	PF01400	2.1e-63	1.068063
TetragonulaCarbonaria_022751-T1	PF00217	5.6e-82	0.985849
TetragonulaCarbonaria_022751-T1	PF02807	6.2e-29	0.970149
TetragonulaCarbonaria_022380-T1	PF03987	3.7e-19	0.640777
TetragonulaCarbonaria_022402-T1	PF06859	1.9e-42	1.009259
TetragonulaCarbonaria_022924-T1	PF00364	5.5e-34	0.986301
TetragonulaCarbonaria_022767-T1	PF00533	1.8e-50	0.924051
TetragonulaCarbonaria_022454-T1	PF00651	2e-26	0.927928
TetragonulaCarbonaria_022453-T1	PF00651	3.5e-22	0.936937
TetragonulaCarbonaria_022523-T1	PF00130	4.7e-36	0.962264
TetragonulaCarbonaria_022884-T1	PF00168	8.8e-66	0.796117
TetragonulaCarbonaria_023017-T1	PF00168	1.3e-55	1.038835
TetragonulaCarbonaria_022790-T1	PF00168	4.7e-47	0.912621
TetragonulaCarbonaria_022523-T1	PF00168	1.7e-28	1.019417
TetragonulaCarbonaria_022389-T1	PF00168	2.6e-22	0.932039
TetragonulaCarbonaria_022843-T1	PF00168	4.4e-15	0.980583
TetragonulaCarbonaria_022526-T1	PF08742	5.3e-20	0.942029
TetragonulaCarbonaria_022700-T1	PF12253	2.9e-06	0.565789
TetragonulaCarbonaria_022463-T1	PF11971	1.5e-09	0.811765
TetragonulaCarbonaria_022371-T1	PF11531	7.8e-09	0.500000
TetragonulaCarbonaria_023009-T1	PF00808	1.1e-17	0.984615
TetragonulaCarbonaria_022881-T1	PF00808	1.9e-06	0.984615
TetragonulaCarbonaria_022466-T1	PF01607	5.5e-16	1.075472
TetragonulaCarbonaria_022925-T1	PF01607	1.3e-13	1.000000
TetragonulaCarbonaria_022948-T1	PF01607	1.3e-13	0.943396
TetragonulaCarbonaria_022483-T1	PF01607	2.7e-12	0.773585
TetragonulaCarbonaria_022464-T1	PF01607	1.1e-09	0.962264
TetragonulaCarbonaria_022517-T1	PF14916	4.8e-23	0.912281
TetragonulaCarbonaria_023002-T1	PF01066	1e-14	0.954545
TetragonulaCarbonaria_022756-T1	PF12662	4.7e-20	0.875000
TetragonulaCarbonaria_022463-T1	PF00307	3.7e-54	0.954128
TetragonulaCarbonaria_022360-T1	PF05679	2.4e-130	1.023346
TetragonulaCarbonaria_022797-T1	PF13541	2.2e-10	0.570248
TetragonulaCarbonaria_022989-T1	PF00285	3.4e-44	1.066667
TetragonulaCarbonaria_022832-T1	PF12348	1.5e-14	0.669604
TetragonulaCarbonaria_022768-T1	PF00027	7.3e-18	0.955056
TetragonulaCarbonaria_022619-T1	PF00795	4.8e-61	0.954023
TetragonulaCarbonaria_022448-T1	PF00135	1e-163	1.017476
TetragonulaCarbonaria_023005-T1	PF05347	6.7e-12	0.864407
TetragonulaCarbonaria_022470-T1	PF03602	1.8e-07	0.593407
TetragonulaCarbonaria_022996-T1	PF00650	1.8e-28	0.905660
TetragonulaCarbonaria_022996-T1	PF13716	1e-09	0.647482
TetragonulaCarbonaria_022339-T1	PF00431	1.9e-20	1.072727
TetragonulaCarbonaria_022421-T1	PF00781	6.2e-28	1.126984
TetragonulaCarbonaria_022576-T1	PF02743	1.2e-15	0.654321
TetragonulaCarbonaria_022400-T1	PF03607	2e-15	0.915254
TetragonulaCarbonaria_022754-T1	PF00270	3.2e-45	0.937500
TetragonulaCarbonaria_022719-T1	PF06733	9.2e-53	0.925714
TetragonulaCarbonaria_022851-T1	PF09737	2.6e-183	0.963504
TetragonulaCarbonaria_022796-T1	PF07324	4.7e-64	0.845361
TetragonulaCarbonaria_022974-T1	PF08393	1.1e-123	1.015075
TetragonulaCarbonaria_022501-T1	PF08393	7.7e-117	1.075377
TetragonulaCarbonaria_022703-T1	PF01529	5.3e-37	1.014925
TetragonulaCarbonaria_022373-T1	PF04922	4.8e-116	0.972152
TetragonulaCarbonaria_022775-T1	PF02966	7.3e-71	1.000000
TetragonulaCarbonaria_022476-T1	PF04679	8.9e-21	1.111111
TetragonulaCarbonaria_022476-T1	PF01068	3.4e-61	0.955882
TetragonulaCarbonaria_022476-T1	PF04675	4.4e-30	0.994220
TetragonulaCarbonaria_022508-T1	PF01119	3.5e-20	1.016807
TetragonulaCarbonaria_022350-T1	PF00035	8.5e-10	0.895522
TetragonulaCarbonaria_022758-T1	PF09005	7.6e-39	1.000000
TetragonulaCarbonaria_022390-T1	PF09431	7.4e-34	0.964029
TetragonulaCarbonaria_022814-T1	PF09752	1.8e-156	1.284091
TetragonulaCarbonaria_022397-T1	PF10231	8.3e-49	0.928571
TetragonulaCarbonaria_022540-T1	PF11303	7.5e-36	0.906977
TetragonulaCarbonaria_022425-T1	PF11935	3.2e-53	0.969163
TetragonulaCarbonaria_022384-T1	PF11979	2.2e-160	1.008499
TetragonulaCarbonaria_022830-T1	PF15266	2.4e-11	0.605556
TetragonulaCarbonaria_022956-T1	PF16033	6.3e-39	0.683168
TetragonulaCarbonaria_022350-T1	PF01207	1.6e-50	0.774194
TetragonulaCarbonaria_022398-T1	PF00350	5.1e-25	0.946429
TetragonulaCarbonaria_022501-T1	PF17852	5.1e-25	1.062016
TetragonulaCarbonaria_022970-T1	PF17852	9.1e-22	0.883721
TetragonulaCarbonaria_022969-T1	PF18199	1.5e-102	1.022654
TetragonulaCarbonaria_022504-T1	PF18199	2e-102	0.964401
TetragonulaCarbonaria_022504-T1	PF03028	1.3e-48	0.991304
TetragonulaCarbonaria_022969-T1	PF03028	2.7e-46	1.000000
TetragonulaCarbonaria_022924-T1	PF02817	1.2e-07	0.861111
TetragonulaCarbonaria_022359-T1	PF09816	1.2e-22	0.990000
TetragonulaCarbonaria_022545-T1	PF01683	2.9e-07	0.846154
TetragonulaCarbonaria_022721-T1	PF02958	2.4e-68	1.000000
TetragonulaCarbonaria_022361-T1	PF06239	2.6e-63	0.799107
TetragonulaCarbonaria_022361-T1	PF14784	5.7e-38	0.907692
TetragonulaCarbonaria_022391-T1	PF00036	2.1e-28	0.931034
TetragonulaCarbonaria_022391-T1	PF13202	4.9e-14	0.920000
TetragonulaCarbonaria_022482-T1	PF13202	2e-09	0.640000
TetragonulaCarbonaria_022391-T1	PF13405	7.6e-23	0.935484
TetragonulaCarbonaria_022391-T1	PF13499	2.6e-28	0.871429
TetragonulaCarbonaria_022391-T1	PF13833	4.6e-21	0.722222
TetragonulaCarbonaria_022463-T1	PF08726	1.1e-29	0.971014
TetragonulaCarbonaria_022756-T1	PF07645	2.2e-11	0.928571
TetragonulaCarbonaria_022900-T1	PF07645	5.2e-11	1.047619
TetragonulaCarbonaria_022813-T1	PF08662	1.2e-10	0.608247
TetragonulaCarbonaria_022844-T1	PF01151	5.2e-63	0.940000
TetragonulaCarbonaria_022627-T1	PF01151	8.4e-50	0.656000
TetragonulaCarbonaria_022513-T1	PF01105	1.5e-38	0.994505
TetragonulaCarbonaria_022883-T1	PF01370	3e-12	0.643154
TetragonulaCarbonaria_022846-T1	PF01370	1.7e-07	0.560166
TetragonulaCarbonaria_022787-T1	PF01133	4.3e-50	0.989796
TetragonulaCarbonaria_022351-T1	PF16203	8.6e-126	0.959514
TetragonulaCarbonaria_022949-T1	PF15002	1.6e-66	0.959391
TetragonulaCarbonaria_022795-T1	PF10374	2.1e-20	0.880597
TetragonulaCarbonaria_022795-T1	PF10373	1.4e-34	0.797872
TetragonulaCarbonaria_022494-T1	PF08736	2.1e-13	0.954545
TetragonulaCarbonaria_022604-T1	PF00487	3.8e-14	0.803150
TetragonulaCarbonaria_022723-T1	PF04116	1.4e-22	0.932331
TetragonulaCarbonaria_022613-T1	PF00111	1.7e-08	1.076923
TetragonulaCarbonaria_022884-T1	PF08150	9.9e-31	1.000000
TetragonulaCarbonaria_022884-T1	PF08151	1.7e-21	0.961538
TetragonulaCarbonaria_022884-T1	PF16165	6.3e-35	0.584416
TetragonulaCarbonaria_022494-T1	PF09380	9.6e-23	0.904255
TetragonulaCarbonaria_022494-T1	PF00373	3.2e-18	0.990991
TetragonulaCarbonaria_022494-T1	PF09379	3.6e-20	0.968750
TetragonulaCarbonaria_022469-T1	PF17913	2.1e-31	1.000000
TetragonulaCarbonaria_022760-T1	PF00254	5.7e-51	0.989362
TetragonulaCarbonaria_022756-T1	PF14670	2e-24	1.027778
TetragonulaCarbonaria_022384-T1	PF01363	2e-20	0.898551
TetragonulaCarbonaria_022398-T1	PF04799	9e-70	0.987578
TetragonulaCarbonaria_022620-T1	PF01585	2e-09	0.888889
TetragonulaCarbonaria_022620-T1	PF12656	7.6e-23	0.950820
TetragonulaCarbonaria_022954-T1	PF01590	4e-17	1.030075
TetragonulaCarbonaria_022954-T1	PF13185	1e-11	0.985507
TetragonulaCarbonaria_022954-T1	PF13492	1.3e-09	1.062016
TetragonulaCarbonaria_022799-T1	PF04130	1.2e-72	1.103896
TetragonulaCarbonaria_022799-T1	PF17681	5.1e-73	0.950658
TetragonulaCarbonaria_022766-T1	PF16030	4.1e-31	1.000000
TetragonulaCarbonaria_022720-T1	PF01182	1.2e-21	1.008889
TetragonulaCarbonaria_022854-T1	PF16912	1.9e-14	0.896226
TetragonulaCarbonaria_022984-T1	PF00274	1.1e-184	1.002865
TetragonulaCarbonaria_022986-T1	PF00274	2.4e-146	0.962751
TetragonulaCarbonaria_022838-T1	PF00953	3.3e-38	1.075000
TetragonulaCarbonaria_022925-T1	PF00704	2e-92	1.128205
TetragonulaCarbonaria_022887-T1	PF02055	1.3e-187	0.974138
TetragonulaCarbonaria_022890-T1	PF02055	2.5e-117	0.991379
TetragonulaCarbonaria_022889-T1	PF02055	6.5e-81	0.977011
TetragonulaCarbonaria_022887-T1	PF17189	6e-19	0.661538
TetragonulaCarbonaria_022890-T1	PF17189	5.9e-14	0.953846
TetragonulaCarbonaria_022889-T1	PF17189	4.6e-11	0.938462
TetragonulaCarbonaria_022997-T1	PF00759	8.6e-133	0.961364
TetragonulaCarbonaria_022353-T1	PF13641	1.1e-20	0.973913
TetragonulaCarbonaria_022353-T1	PF13506	9.9e-53	0.994253
TetragonulaCarbonaria_022375-T1	PF03360	7.6e-65	0.929907
TetragonulaCarbonaria_022353-T1	PF13632	2.4e-08	0.959391
TetragonulaCarbonaria_022999-T1	PF05199	5.2e-39	1.000000
TetragonulaCarbonaria_022597-T1	PF05199	2.5e-34	1.006897
TetragonulaCarbonaria_022595-T1	PF05199	8e-27	1.013793
TetragonulaCarbonaria_022592-T1	PF05199	8.7e-16	0.503448
TetragonulaCarbonaria_022999-T1	PF00732	1.6e-93	1.000000
TetragonulaCarbonaria_022595-T1	PF00732	6.8e-42	0.743243
TetragonulaCarbonaria_022598-T1	PF00732	3.8e-30	0.500000
TetragonulaCarbonaria_022594-T1	PF00732	5.4e-28	0.618243
TetragonulaCarbonaria_022757-T1	PF03199	1.5e-32	0.943925
TetragonulaCarbonaria_022757-T1	PF03917	1.9e-139	1.212042
TetragonulaCarbonaria_022544-T1	PF00009	2.2e-56	0.989744
TetragonulaCarbonaria_022386-T1	PF00009	2.1e-44	1.020513
TetragonulaCarbonaria_022544-T1	PF03144	2.6e-18	0.945946
TetragonulaCarbonaria_022386-T1	PF03144	1.5e-10	0.918919
TetragonulaCarbonaria_022386-T1	PF03143	2.6e-29	1.009259
TetragonulaCarbonaria_022544-T1	PF03143	2e-22	0.851852
TetragonulaCarbonaria_022508-T1	PF02518	1.1e-08	1.107143
TetragonulaCarbonaria_022508-T1	PF13589	4.9e-14	0.781022
TetragonulaCarbonaria_022499-T1	PF00632	1.6e-96	0.983713
TetragonulaCarbonaria_022754-T1	PF00271	4.5e-28	0.963964
TetragonulaCarbonaria_022351-T1	PF00271	9.5e-14	0.963964
TetragonulaCarbonaria_022520-T1	PF00271	4.4e-13	0.972973
TetragonulaCarbonaria_022719-T1	PF13307	5.7e-57	1.070588
TetragonulaCarbonaria_022351-T1	PF13625	9.3e-39	0.992126
TetragonulaCarbonaria_022401-T1	PF03451	5.8e-26	0.905405
TetragonulaCarbonaria_022530-T1	PF00132	7.2e-10	0.861111
TetragonulaCarbonaria_022519-T1	PF14635	5.4e-43	1.000000
TetragonulaCarbonaria_022519-T1	PF17674	9.2e-07	1.228571
TetragonulaCarbonaria_023009-T1	PF00125	1.1e-18	0.664122
TetragonulaCarbonaria_022554-T1	PF00850	7.3e-87	1.035831
TetragonulaCarbonaria_022819-T1	PF00010	2.9e-19	0.962963
TetragonulaCarbonaria_022409-T1	PF00010	4.7e-15	0.907407
TetragonulaCarbonaria_022555-T1	PF00505	7.2e-18	1.000000
TetragonulaCarbonaria_022508-T1	PF00505	1.8e-12	0.869565
TetragonulaCarbonaria_022555-T1	PF09011	4e-12	0.904110
TetragonulaCarbonaria_022870-T1	PF00104	2.7e-23	0.597156
TetragonulaCarbonaria_022941-T1	PF00011	2.2e-20	0.852941
TetragonulaCarbonaria_022519-T1	PF14641	1.8e-24	0.923077
TetragonulaCarbonaria_022731-T1	PF00702	1.4e-24	1.100000
TetragonulaCarbonaria_022731-T1	PF13344	6.7e-60	0.990099
TetragonulaCarbonaria_022731-T1	PF13242	3.4e-34	0.800000
TetragonulaCarbonaria_022895-T1	PF07679	5.6e-20	0.977778
TetragonulaCarbonaria_022753-T1	PF07679	3.6e-14	1.033333
TetragonulaCarbonaria_022909-T1	PF07679	4.6e-11	0.922222
TetragonulaCarbonaria_022913-T1	PF07679	3.2e-07	0.833333
TetragonulaCarbonaria_022841-T1	PF01485	9.3e-19	0.983871
TetragonulaCarbonaria_022895-T1	PF00047	4.2e-19	0.954023
TetragonulaCarbonaria_022913-T1	PF00047	1.5e-10	0.908046
TetragonulaCarbonaria_022909-T1	PF00047	9.1e-08	0.988506
TetragonulaCarbonaria_022753-T1	PF00047	2.3e-07	1.022989
TetragonulaCarbonaria_022895-T1	PF13895	3.6e-13	0.987342
TetragonulaCarbonaria_022913-T1	PF13895	9e-10	1.012658
TetragonulaCarbonaria_022753-T1	PF13895	1.8e-08	1.139241
TetragonulaCarbonaria_022895-T1	PF13927	9.7e-19	0.936709
TetragonulaCarbonaria_022753-T1	PF13927	1.5e-13	1.037975
TetragonulaCarbonaria_022913-T1	PF13927	1.6e-10	0.924051
TetragonulaCarbonaria_022759-T1	PF00478	9.4e-88	0.950725
TetragonulaCarbonaria_022953-T1	PF03941	4.4e-08	1.018182
TetragonulaCarbonaria_023006-T1	PF08246	6.1e-11	0.965517
TetragonulaCarbonaria_022793-T1	PF00520	3.8e-29	0.942857
TetragonulaCarbonaria_022769-T1	PF00520	3.9e-21	0.800000
TetragonulaCarbonaria_022800-T1	PF00520	2.5e-16	0.930612
TetragonulaCarbonaria_022793-T1	PF07885	6.3e-13	0.974684
TetragonulaCarbonaria_022499-T1	PF00612	6.6e-06	1.000000
TetragonulaCarbonaria_022491-T1	PF16453	4.1e-08	0.688889
TetragonulaCarbonaria_022781-T1	PF02174	8.3e-26	0.890000
TetragonulaCarbonaria_022445-T1	PF06585	1.4e-36	0.845188
TetragonulaCarbonaria_022612-T1	PF15038	6.8e-66	0.958580
TetragonulaCarbonaria_022793-T1	PF03520	1.7e-28	0.677249
TetragonulaCarbonaria_022500-T1	PF01344	9.5e-20	0.630435
TetragonulaCarbonaria_022500-T1	PF13415	5.4e-29	1.020408
TetragonulaCarbonaria_022500-T1	PF13418	1.8e-22	0.877551
TetragonulaCarbonaria_022500-T1	PF13854	4.5e-16	0.976190
TetragonulaCarbonaria_022758-T1	PF00013	3.8e-71	0.939394
TetragonulaCarbonaria_022812-T1	PF13879	5.1e-11	0.852941
TetragonulaCarbonaria_022395-T1	PF00225	5.3e-106	0.978979
TetragonulaCarbonaria_022846-T1	PF08659	5e-15	0.916667
TetragonulaCarbonaria_022815-T1	PF05383	1.9e-21	0.915254
TetragonulaCarbonaria_022756-T1	PF00057	1.3e-72	1.000000
TetragonulaCarbonaria_022487-T1	PF00057	1.1e-21	1.000000
TetragonulaCarbonaria_022486-T1	PF00057	1.1e-15	0.945946
TetragonulaCarbonaria_022339-T1	PF00057	7.9e-12	0.972973
TetragonulaCarbonaria_022483-T1	PF00057	3.8e-10	0.972973
TetragonulaCarbonaria_022549-T1	PF00057	1.5e-08	0.918919
TetragonulaCarbonaria_022756-T1	PF00058	2.3e-42	1.023810
TetragonulaCarbonaria_023016-T1	PF00151	4.7e-50	0.851190
TetragonulaCarbonaria_022797-T1	PF05362	1.4e-73	1.004878
TetragonulaCarbonaria_022797-T1	PF02190	5.1e-37	1.317073
TetragonulaCarbonaria_022764-T1	PF03067	3e-31	0.979167
TetragonulaCarbonaria_023001-T1	PF12799	1.8e-23	0.930233
TetragonulaCarbonaria_022753-T1	PF12799	1.7e-14	0.883721
TetragonulaCarbonaria_022753-T1	PF13306	1.4e-11	0.578125
TetragonulaCarbonaria_022753-T1	PF13855	5.5e-50	0.967213
TetragonulaCarbonaria_023001-T1	PF13855	1.3e-28	0.950820
TetragonulaCarbonaria_022430-T1	PF13855	9e-22	0.967213
TetragonulaCarbonaria_022940-T1	PF13855	3.3e-16	0.967213
TetragonulaCarbonaria_022484-T1	PF01423	2.3e-21	1.089552
TetragonulaCarbonaria_022370-T1	PF03194	4e-58	0.752988
TetragonulaCarbonaria_022829-T1	PF00149	1.4e-12	1.034146
TetragonulaCarbonaria_022402-T1	PF08242	4.2e-11	1.545455
TetragonulaCarbonaria_022402-T1	PF13489	4.2e-12	1.036364
TetragonulaCarbonaria_022470-T1	PF13649	3.3e-09	0.577320
TetragonulaCarbonaria_022371-T1	PF13649	4.1e-09	0.989691
TetragonulaCarbonaria_022399-T1	PF01189	1.7e-31	0.820000
TetragonulaCarbonaria_022535-T1	PF07690	8.5e-65	1.144476
TetragonulaCarbonaria_023015-T1	PF07690	2.1e-40	1.087819
TetragonulaCarbonaria_022496-T1	PF07690	1e-26	0.818697
TetragonulaCarbonaria_022418-T1	PF03165	2.6e-14	0.990291
TetragonulaCarbonaria_022395-T1	PF16796	5.7e-62	1.109677
TetragonulaCarbonaria_022366-T1	PF02854	1.5e-25	0.924528
TetragonulaCarbonaria_022366-T1	PF09088	1.3e-38	0.670157
TetragonulaCarbonaria_022366-T1	PF09090	3.5e-94	1.010949
TetragonulaCarbonaria_022398-T1	PF01926	5.3e-10	1.394737
TetragonulaCarbonaria_022544-T1	PF01926	2.3e-06	0.947368
TetragonulaCarbonaria_022705-T1	PF03637	9.9e-64	0.976471
TetragonulaCarbonaria_022558-T1	PF00994	1.9e-14	0.715278
TetragonulaCarbonaria_022502-T1	PF12777	2.4e-54	1.008721
TetragonulaCarbonaria_022970-T1	PF12777	4.9e-34	0.587209
TetragonulaCarbonaria_022371-T1	PF05175	1.5e-08	0.647059
TetragonulaCarbonaria_022500-T1	PF06588	4.3e-79	0.984925
TetragonulaCarbonaria_022565-T1	PF05190	4.7e-07	1.010870
TetragonulaCarbonaria_022565-T1	PF00488	1.2e-48	0.718085
TetragonulaCarbonaria_022427-T1	PF15879	1.1e-07	0.981818
TetragonulaCarbonaria_022583-T1	PF00175	5.4e-11	0.880734
TetragonulaCarbonaria_022883-T1	PF07993	4.8e-72	1.050584
TetragonulaCarbonaria_022383-T1	PF13450	6e-13	0.823529
TetragonulaCarbonaria_022804-T1	PF00956	1.6e-108	1.018450
TetragonulaCarbonaria_022947-T1	PF06374	1.8e-18	1.000000
TetragonulaCarbonaria_022728-T1	PF02931	1.4e-28	0.543779
TetragonulaCarbonaria_022415-T1	PF10524	2.6e-27	0.902439
TetragonulaCarbonaria_022778-T1	PF06524	6.4e-165	1.006515
TetragonulaCarbonaria_022783-T1	PF05997	3.8e-59	0.944444
TetragonulaCarbonaria_022480-T1	PF16414	5.3e-79	0.983740
TetragonulaCarbonaria_022575-T1	PF04096	3.2e-48	0.979866
TetragonulaCarbonaria_022776-T1	PF04142	6.6e-127	0.974603
TetragonulaCarbonaria_022776-T2	PF04142	4.7e-85	0.631746
TetragonulaCarbonaria_022835-T1	PF04142	3.8e-35	0.911111
TetragonulaCarbonaria_022479-T1	PF00293	6e-14	0.877863
TetragonulaCarbonaria_022575-T1	PF12110	6.9e-74	0.941379
TetragonulaCarbonaria_023021-T1	PF14941	4.3e-112	1.053498
TetragonulaCarbonaria_022385-T1	PF17849	1.8e-20	0.870130
TetragonulaCarbonaria_022385-T1	PF08206	4.7e-08	0.810345
TetragonulaCarbonaria_022972-T1	PF00067	1.3e-85	0.984881
TetragonulaCarbonaria_022809-T1	PF00067	4.3e-79	0.969762
TetragonulaCarbonaria_022808-T1	PF00067	2.9e-61	0.971922
TetragonulaCarbonaria_022558-T1	PF01507	6.3e-08	0.787356
TetragonulaCarbonaria_022923-T1	PF00786	2.9e-16	0.983051
TetragonulaCarbonaria_022347-T1	PF01399	5.3e-19	0.961905
TetragonulaCarbonaria_022470-T1	PF01135	7.5e-06	0.523810
TetragonulaCarbonaria_022365-T1	PF01851	3.5e-26	1.028571
TetragonulaCarbonaria_022813-T1	PF07676	9.5e-08	0.578947
TetragonulaCarbonaria_022886-T1	PF07147	1.6e-107	0.903803
TetragonulaCarbonaria_022736-T1	PF00233	3.4e-79	0.941176
TetragonulaCarbonaria_022736-T2	PF00233	4.1e-79	0.941176
TetragonulaCarbonaria_022954-T1	PF00233	1.1e-76	0.991597
TetragonulaCarbonaria_022567-T1	PF00595	2.7e-08	0.670732
TetragonulaCarbonaria_022567-T1	PF17820	1.2e-13	0.870370
TetragonulaCarbonaria_022369-T1	PF04710	4.4e-215	0.997567
TetragonulaCarbonaria_023006-T1	PF00112	1.9e-71	0.990826
TetragonulaCarbonaria_022459-T1	PF01432	1.8e-80	0.751092
TetragonulaCarbonaria_022920-T1	PF01562	3.1e-30	1.100000
TetragonulaCarbonaria_022424-T1	PF00294	4.4e-30	0.923841
TetragonulaCarbonaria_022788-T1	PF00342	3.5e-254	1.012346
TetragonulaCarbonaria_022491-T1	PF00169	3.6e-28	0.914286
TetragonulaCarbonaria_022567-T1	PF00169	4.4e-11	1.038095
TetragonulaCarbonaria_022930-T1	PF00169	1.1e-08	0.666667
TetragonulaCarbonaria_022529-T1	PF14728	2.5e-76	1.002667
TetragonulaCarbonaria_022529-T1	PF14727	4.4e-127	0.990361
TetragonulaCarbonaria_022567-T1	PF15410	4e-12	0.785124
TetragonulaCarbonaria_022571-T1	PF00613	1.4e-60	0.962162
TetragonulaCarbonaria_022571-T1	PF00792	2.3e-24	0.835714
TetragonulaCarbonaria_022574-T1	PF02192	8.5e-35	0.986842
TetragonulaCarbonaria_022571-T1	PF00794	9.4e-21	0.728972
TetragonulaCarbonaria_022571-T1	PF00454	6.7e-61	0.872000
TetragonulaCarbonaria_022385-T1	PF13638	1.4e-12	0.954198
TetragonulaCarbonaria_022537-T1	PF00069	6.3e-76	1.071970
TetragonulaCarbonaria_022923-T1	PF00069	2.8e-74	0.950758
TetragonulaCarbonaria_022507-T1	PF00069	2.5e-69	1.083333
TetragonulaCarbonaria_022523-T1	PF00069	2e-66	0.920455
TetragonulaCarbonaria_022878-T1	PF00069	8.6e-61	1.094697
TetragonulaCarbonaria_022715-T1	PF00069	3.7e-32	0.814394
TetragonulaCarbonaria_022523-T1	PF00433	7.2e-08	0.913043
TetragonulaCarbonaria_022923-T1	PF07714	7.1e-48	0.945946
TetragonulaCarbonaria_022523-T1	PF07714	9.3e-40	0.926641
TetragonulaCarbonaria_022537-T1	PF07714	2.8e-36	0.845560
TetragonulaCarbonaria_022878-T1	PF07714	1e-31	0.583012
TetragonulaCarbonaria_022507-T1	PF07714	5.2e-21	0.772201
TetragonulaCarbonaria_022715-T1	PF07714	2.8e-18	0.791506
TetragonulaCarbonaria_022469-T1	PF08645	1.4e-58	0.993827
TetragonulaCarbonaria_022851-T1	PF17292	9.4e-15	0.666667
TetragonulaCarbonaria_022478-T1	PF00160	6.1e-36	0.993671
TetragonulaCarbonaria_022767-T1	PF12738	5.6e-44	0.984127
TetragonulaCarbonaria_022403-T1	PF00855	2.1e-16	1.020833
TetragonulaCarbonaria_022940-T1	PF00787	8.8e-13	0.904762
TetragonulaCarbonaria_022717-T1	PF00070	2.2e-10	0.925926
TetragonulaCarbonaria_022717-T1	PF07992	7e-44	1.108475
TetragonulaCarbonaria_022715-T1	PF00566	1.4e-45	0.934884
TetragonulaCarbonaria_022836-T1	PF00566	8.5e-23	0.906977
TetragonulaCarbonaria_022543-T1	PF00071	2.8e-50	0.969136
TetragonulaCarbonaria_022990-T1	PF00071	2.9e-16	0.969136
TetragonulaCarbonaria_022453-T1	PF00415	1.2e-54	0.800000
TetragonulaCarbonaria_022454-T1	PF00415	1.6e-46	1.000000
TetragonulaCarbonaria_022454-T1	PF13540	1.6e-41	0.800000
TetragonulaCarbonaria_022453-T1	PF13540	2.6e-30	1.000000
TetragonulaCarbonaria_022920-T1	PF01421	5.7e-22	1.070000
TetragonulaCarbonaria_022920-T1	PF13574	1.5e-13	0.922680
TetragonulaCarbonaria_022920-T1	PF13582	9.3e-12	1.088710
TetragonulaCarbonaria_022920-T1	PF13583	2.4e-08	0.532020
TetragonulaCarbonaria_022920-T1	PF13688	3.9e-15	0.918367
TetragonulaCarbonaria_022346-T1	PF08542	2.2e-20	0.977273
TetragonulaCarbonaria_022351-T1	PF04851	9.5e-19	0.912281
TetragonulaCarbonaria_022520-T1	PF04851	3.9e-10	1.070175
TetragonulaCarbonaria_022719-T1	PF04851	4.6e-08	1.450292
TetragonulaCarbonaria_022515-T1	PF00472	7.8e-23	0.810345
TetragonulaCarbonaria_022960-T1	PF02257	1.4e-09	0.708861
TetragonulaCarbonaria_022715-T1	PF00581	3.2e-08	0.934579
TetragonulaCarbonaria_022836-T1	PF00581	1.5e-07	0.971963
TetragonulaCarbonaria_022567-T1	PF00620	1.2e-50	0.980263
TetragonulaCarbonaria_022512-T1	PF00621	8.9e-36	0.972678
TetragonulaCarbonaria_022491-T1	PF00621	2.9e-24	0.907104
TetragonulaCarbonaria_022714-T1	PF00687	4.3e-47	0.950980
TetragonulaCarbonaria_022853-T1	PF01163	1.5e-49	0.914894
TetragonulaCarbonaria_022853-T1	PF09202	3.3e-34	1.012195
TetragonulaCarbonaria_022348-T1	PF00929	1.1e-32	1.048485
TetragonulaCarbonaria_022385-T1	PF00773	9.2e-100	1.015480
TetragonulaCarbonaria_022543-T1	PF08477	6.8e-31	0.950000
TetragonulaCarbonaria_022365-T1	PF18051	4.8e-34	1.000000
TetragonulaCarbonaria_022365-T1	PF17781	9e-124	0.983553
TetragonulaCarbonaria_022347-T1	PF10602	1.3e-28	1.000000
TetragonulaCarbonaria_022467-T1	PF00076	1.7e-59	1.000000
TetragonulaCarbonaria_022810-T1	PF00076	5.9e-58	0.985714
TetragonulaCarbonaria_022765-T1	PF00076	3.9e-35	0.957143
TetragonulaCarbonaria_022468-T1	PF00076	3.6e-25	0.985714
TetragonulaCarbonaria_022478-T1	PF00076	1.4e-16	1.014286
TetragonulaCarbonaria_022805-T1	PF00076	1.9e-08	1.000000
TetragonulaCarbonaria_022805-T2	PF00076	2.3e-08	1.000000
TetragonulaCarbonaria_022470-T1	PF00076	7.5e-07	0.928571
TetragonulaCarbonaria_022942-T1	PF08524	3.2e-18	0.828767
TetragonulaCarbonaria_022385-T1	PF17216	1.3e-20	0.702703
TetragonulaCarbonaria_022385-T1	PF17215	1.2e-07	0.820225
TetragonulaCarbonaria_022767-T1	PF16770	4.7e-17	0.810000
TetragonulaCarbonaria_022841-T1	PF05773	2.5e-23	1.094828
TetragonulaCarbonaria_022519-T1	PF00575	1.8e-10	0.666667
TetragonulaCarbonaria_022456-T1	PF02182	7.7e-18	0.790850
TetragonulaCarbonaria_022518-T1	PF09133	2.7e-15	0.868132
TetragonulaCarbonaria_022384-T1	PF11409	3.1e-17	0.972973
TetragonulaCarbonaria_022382-T1	PF00375	5.1e-133	1.081841
TetragonulaCarbonaria_023012-T1	PF05281	3e-49	0.687225
TetragonulaCarbonaria_023004-T1	PF04628	3.8e-25	0.969466
TetragonulaCarbonaria_022488-T1	PF12066	1.2e-43	1.000000
TetragonulaCarbonaria_022519-T1	PF00017	1.7e-10	1.038961
TetragonulaCarbonaria_022519-T1	PF14633	1.7e-85	1.000000
TetragonulaCarbonaria_022512-T1	PF00018	8.6e-16	0.979167
TetragonulaCarbonaria_022390-T1	PF00018	9.8e-13	1.020833
TetragonulaCarbonaria_022512-T1	PF07653	4.1e-12	0.859649
TetragonulaCarbonaria_022390-T1	PF07653	1.5e-07	0.912281
TetragonulaCarbonaria_022742-T1	PF07653	1.5e-06	0.964912
TetragonulaCarbonaria_022512-T1	PF14604	4.3e-13	1.040816
TetragonulaCarbonaria_022390-T1	PF14604	2.4e-09	1.061224
TetragonulaCarbonaria_022802-T1	PF07004	3.4e-79	0.516129
TetragonulaCarbonaria_022802-T2	PF07004	6.4e-65	0.806452
TetragonulaCarbonaria_022762-T1	PF16740	1.2e-11	0.754545
TetragonulaCarbonaria_022614-T1	PF06003	6e-42	0.875000
TetragonulaCarbonaria_022541-T1	PF05739	3.1e-20	1.000000
TetragonulaCarbonaria_022743-T1	PF05739	2.6e-18	1.000000
TetragonulaCarbonaria_022363-T1	PF09335	3.2e-14	0.966667
TetragonulaCarbonaria_022520-T1	PF00176	8.3e-75	0.954286
TetragonulaCarbonaria_022351-T1	PF00176	7.9e-09	0.620000
TetragonulaCarbonaria_022779-T1	PF04573	6.1e-43	0.584795
TetragonulaCarbonaria_022463-T1	PF00435	1.7e-64	1.028571
TetragonulaCarbonaria_022519-T1	PF14632	4.3e-16	0.965909
TetragonulaCarbonaria_022987-T1	PF10500	9.2e-40	0.986900
TetragonulaCarbonaria_022378-T1	PF04503	9.7e-104	1.096220
TetragonulaCarbonaria_022851-T1	PF03531	2.6e-28	0.913043
TetragonulaCarbonaria_022883-T1	PF03015	4.9e-32	1.000000
TetragonulaCarbonaria_022480-T1	PF12349	1.1e-59	1.000000
TetragonulaCarbonaria_022726-T1	PF00884	6.9e-48	0.650485
TetragonulaCarbonaria_022833-T1	PF03567	7.4e-34	0.972332
TetragonulaCarbonaria_022713-T1	PF00084	5.1e-06	0.678571
TetragonulaCarbonaria_023004-T1	PF04099	1.9e-08	0.692308
TetragonulaCarbonaria_022425-T1	PF12295	2e-73	0.973118
TetragonulaCarbonaria_022541-T1	PF00804	9.7e-63	0.990000
TetragonulaCarbonaria_022541-T1	PF14523	4.4e-12	1.049505
TetragonulaCarbonaria_022455-T1	PF02969	1.3e-32	0.984848
TetragonulaCarbonaria_022455-T1	PF07571	8.1e-30	1.011111
TetragonulaCarbonaria_022881-T1	PF04719	5.8e-39	1.000000
TetragonulaCarbonaria_022777-T1	PF00923	3.9e-101	1.052265
TetragonulaCarbonaria_023011-T1	PF00352	5e-63	0.929412
TetragonulaCarbonaria_022718-T1	PF05794	6.6e-95	0.923596
TetragonulaCarbonaria_022338-T1	PF04494	7.6e-44	0.969925
TetragonulaCarbonaria_022506-T1	PF00899	5.6e-52	1.028689
TetragonulaCarbonaria_022775-T1	PF00085	1.2e-07	0.834951
TetragonulaCarbonaria_022811-T1	PF12371	2.6e-29	0.988095
TetragonulaCarbonaria_022734-T1	PF06979	5.4e-38	0.984848
TetragonulaCarbonaria_022944-T1	PF00020	1.1e-14	1.000000
TetragonulaCarbonaria_022837-T1	PF00515	1.9e-39	0.970588
TetragonulaCarbonaria_022760-T1	PF00515	5.8e-21	0.941176
TetragonulaCarbonaria_022837-T1	PF07719	8.3e-38	0.941176
TetragonulaCarbonaria_022760-T1	PF07719	3.6e-17	0.941176
TetragonulaCarbonaria_022760-T1	PF13174	3.4e-10	0.939394
TetragonulaCarbonaria_022837-T1	PF13181	2.5e-30	0.764706
TetragonulaCarbonaria_022831-T1	PF13181	1.2e-18	0.823529
TetragonulaCarbonaria_022951-T1	PF13181	5.8e-17	0.911765
TetragonulaCarbonaria_022760-T1	PF13181	2.4e-13	0.970588
TetragonulaCarbonaria_022394-T1	PF07074	3.4e-91	1.000000
TetragonulaCarbonaria_022968-T1	PF00587	2.1e-10	0.916201
TetragonulaCarbonaria_022470-T1	PF05958	1.9e-18	0.551821
TetragonulaCarbonaria_022766-T1	PF00089	6.1e-40	1.113122
TetragonulaCarbonaria_022713-T1	PF00089	6.6e-19	0.624434
TetragonulaCarbonaria_022920-T1	PF19030	6.4e-12	1.000000
TetragonulaCarbonaria_022920-T1	PF00090	2e-09	1.020408
TetragonulaCarbonaria_022917-T1	PF00090	4.6e-07	0.816327
TetragonulaCarbonaria_022828-T1	PF01167	1.7e-91	0.953125
TetragonulaCarbonaria_022842-T1	PF00091	9.8e-70	1.071066
TetragonulaCarbonaria_022842-T1	PF03953	1.5e-54	1.031746
TetragonulaCarbonaria_022614-T1	PF00567	9.2e-08	0.598361
TetragonulaCarbonaria_022776-T2	PF08449	5.1e-09	0.645695
TetragonulaCarbonaria_022794-T1	PF00627	6.2e-09	1.000000
TetragonulaCarbonaria_022825-T1	PF01040	2e-75	0.984064
TetragonulaCarbonaria_022794-T1	PF00240	4.2e-20	0.972222
TetragonulaCarbonaria_022895-T1	PF07686	8.5e-17	0.752294
TetragonulaCarbonaria_022909-T1	PF07686	1e-11	0.816514
TetragonulaCarbonaria_022761-T1	PF12352	5.5e-12	0.939394
TetragonulaCarbonaria_022577-T1	PF08473	1.1e-33	0.508083
TetragonulaCarbonaria_022576-T1	PF08399	5e-27	0.821138
TetragonulaCarbonaria_022526-T1	PF00093	2.8e-35	1.000000
TetragonulaCarbonaria_022526-T1	PF00094	1.6e-37	0.949045
TetragonulaCarbonaria_022338-T1	PF00400	8e-51	0.947368
TetragonulaCarbonaria_022813-T1	PF00400	4.2e-26	0.894737
TetragonulaCarbonaria_022952-T1	PF00400	2e-25	0.710526
TetragonulaCarbonaria_022401-T1	PF00400	1.2e-20	1.184211
TetragonulaCarbonaria_022950-T1	PF04893	7.6e-20	0.843931
TetragonulaCarbonaria_022519-T1	PF14639	3.9e-40	1.040000
TetragonulaCarbonaria_022824-T1	PF06414	4.1e-07	0.859296
TetragonulaCarbonaria_022560-T1	PF00096	2.5e-18	0.956522
TetragonulaCarbonaria_022701-T1	PF00096	1.4e-16	1.086957
TetragonulaCarbonaria_022755-T1	PF00096	1.4e-14	1.000000
TetragonulaCarbonaria_022560-T1	PF13894	1.4e-14	1.000000
TetragonulaCarbonaria_022755-T1	PF13894	2e-10	0.916667
TetragonulaCarbonaria_022967-T1	PF12171	2.2e-11	1.000000
TetragonulaCarbonaria_022755-T1	PF12171	1.2e-08	0.925926
TetragonulaCarbonaria_022988-T1	PF00097	3.2e-10	0.926829
TetragonulaCarbonaria_022850-T1	PF00097	2.5e-06	1.000000
TetragonulaCarbonaria_022841-T1	PF00097	7.3e-06	1.146341
TetragonulaCarbonaria_022988-T1	PF13923	3.2e-12	0.950000
TetragonulaCarbonaria_022850-T1	PF13923	4.5e-10	1.050000
TetragonulaCarbonaria_022988-T1	PF13920	9.1e-11	0.860000
TetragonulaCarbonaria_022403-T1	PF07496	1.9e-12	0.958333
TetragonulaCarbonaria_022514-T1	PF07535	1.7e-18	0.911111
TetragonulaCarbonaria_022755-T1	PF12874	5.5e-09	1.000000
TetragonulaCarbonaria_022476-T1	PF00645	2.2e-21	1.012195
TetragonulaCarbonaria_022850-T1	PF17123	1.2e-09	1.000000
TetragonulaCarbonaria_022850-T1	PF13639	1.8e-13	0.977273
TetragonulaCarbonaria_022988-T1	PF13639	1.3e-10	0.886364
TetragonulaCarbonaria_022841-T1	PF13639	1.1e-07	1.090909
TetragonulaCarbonaria_022988-T1	PF14634	2e-09	0.886364
TetragonulaCarbonaria_022988-T1	PF13445	3.5e-09	0.900000
TetragonulaCarbonaria_022850-T1	PF13445	4.3e-08	0.975000
TetragonulaCarbonaria_022841-T1	PF13445	2.7e-07	1.175000
TetragonulaCarbonaria_022850-T1	PF14369	1.7e-09	0.914286
TetragonulaCarbonaria_000897-T1	PF16078	1.5e-14	0.853659
TetragonulaCarbonaria_001205-T1	PF00001	4.2e-63	1.634981
TetragonulaCarbonaria_000801-T1	PF00001	1.9e-49	1.000000
TetragonulaCarbonaria_001254-T1	PF02949	4.4e-60	0.859425
TetragonulaCarbonaria_000827-T1	PF13207	3e-24	0.977941
TetragonulaCarbonaria_001139-T1	PF01490	1.2e-53	0.946210
TetragonulaCarbonaria_000966-T1	PF00005	7.6e-63	1.072993
TetragonulaCarbonaria_001110-T1	PF00583	4.2e-17	0.880342
TetragonulaCarbonaria_001110-T1	PF13673	4.1e-12	0.718750
TetragonulaCarbonaria_001069-T1	PF13880	2.4e-26	0.985507
TetragonulaCarbonaria_001110-T1	PF13508	2.4e-12	1.102564
TetragonulaCarbonaria_000776-T1	PF01756	7.3e-48	0.994475
TetragonulaCarbonaria_000820-T1	PF00441	8.3e-41	0.966667
TetragonulaCarbonaria_000776-T1	PF00441	8.5e-10	1.086667
TetragonulaCarbonaria_000820-T1	PF08028	2.9e-13	0.910448
TetragonulaCarbonaria_000820-T1	PF02770	1.1e-25	1.061856
TetragonulaCarbonaria_000776-T1	PF02770	2.8e-19	1.144330
TetragonulaCarbonaria_000820-T1	PF02771	1.1e-25	0.946903
TetragonulaCarbonaria_001359-T1	PF00928	1.3e-178	0.969697
TetragonulaCarbonaria_001134-T1	PF08240	8.3e-09	0.798165
TetragonulaCarbonaria_001089-T1	PF00106	2.4e-42	0.984615
TetragonulaCarbonaria_001223-T1	PF00106	2.2e-22	0.728205
TetragonulaCarbonaria_001090-T2	PF00106	4.7e-17	0.882051
TetragonulaCarbonaria_001090-T1	PF00106	5.5e-17	0.882051
TetragonulaCarbonaria_001089-T1	PF13561	1.8e-26	0.807692
TetragonulaCarbonaria_001223-T1	PF13561	1.7e-12	0.598291
TetragonulaCarbonaria_001134-T1	PF13602	7.9e-16	1.082707
TetragonulaCarbonaria_000827-T1	PF00406	1.9e-62	1.225166
TetragonulaCarbonaria_000827-T1	PF05191	2.8e-17	1.000000
TetragonulaCarbonaria_001100-T1	PF00171	1.8e-86	0.943723
TetragonulaCarbonaria_001074-T1	PF00155	1.2e-54	0.865014
TetragonulaCarbonaria_001380-T1	PF00909	5.2e-72	0.962406
TetragonulaCarbonaria_000764-T1	PF12894	5.2e-28	0.750000
TetragonulaCarbonaria_001285-T1	PF12894	5.7e-16	0.597826
TetragonulaCarbonaria_001147-T1	PF12894	3.8e-15	0.858696
TetragonulaCarbonaria_001080-T1	PF12894	6.7e-12	0.978261
TetragonulaCarbonaria_001079-T1	PF00023	6.3e-18	0.848485
TetragonulaCarbonaria_001093-T1	PF00023	2.3e-07	0.727273
TetragonulaCarbonaria_001079-T1	PF12796	4.9e-24	0.783133
TetragonulaCarbonaria_001093-T1	PF12796	9.1e-12	0.891566
TetragonulaCarbonaria_001079-T1	PF13606	5.6e-21	0.903226
TetragonulaCarbonaria_001093-T1	PF13606	3.5e-06	0.935484
TetragonulaCarbonaria_001079-T1	PF13637	5.9e-18	0.909091
TetragonulaCarbonaria_001093-T1	PF13637	1.5e-12	0.800000
TetragonulaCarbonaria_001079-T1	PF13857	2e-20	0.696429
TetragonulaCarbonaria_001322-T1	PF01951	1.6e-44	0.985507
TetragonulaCarbonaria_000985-T1	PF00025	1.2e-16	0.914286
TetragonulaCarbonaria_000767-T1	PF00025	4.9e-13	0.691429
TetragonulaCarbonaria_001282-T1	PF00025	2.4e-07	0.788571
TetragonulaCarbonaria_000982-T1	PF02752	4.2e-20	0.537313
TetragonulaCarbonaria_000982-T1	PF00339	1.8e-34	1.000000
TetragonulaCarbonaria_001115-T1	PF17907	8.6e-16	0.974359
TetragonulaCarbonaria_000789-T1	PF07162	9.7e-39	1.035503
TetragonulaCarbonaria_001062-T1	PF13364	6.6e-07	0.719298
TetragonulaCarbonaria_001298-T1	PF09730	5.4e-201	0.913769
TetragonulaCarbonaria_000763-T1	PF07533	9.2e-15	0.909091
TetragonulaCarbonaria_000763-T1	PF00439	1.6e-19	0.821429
TetragonulaCarbonaria_001112-T1	PF00439	1.1e-16	0.904762
TetragonulaCarbonaria_001155-T1	PF00651	4.9e-27	0.864865
TetragonulaCarbonaria_001154-T1	PF00651	2.4e-20	0.729730
TetragonulaCarbonaria_001107-T1	PF00170	1.2e-18	1.000000
TetragonulaCarbonaria_001107-T1	PF07716	4.9e-07	0.851852
TetragonulaCarbonaria_001107-T1	PF03131	1.3e-07	0.630435
TetragonulaCarbonaria_001207-T1	PF00168	1.2e-08	0.922330
TetragonulaCarbonaria_001115-T1	PF17982	1.9e-09	0.920000
TetragonulaCarbonaria_001373-T1	PF13246	1.9e-15	0.912088
TetragonulaCarbonaria_000898-T1	PF13246	4.4e-11	0.857143
TetragonulaCarbonaria_001373-T1	PF00689	3.2e-47	0.950549
TetragonulaCarbonaria_001373-T1	PF00690	3.5e-19	0.971014
TetragonulaCarbonaria_000915-T1	PF00808	6.2e-12	0.723077
TetragonulaCarbonaria_001128-T1	PF01656	1.7e-09	1.750000
TetragonulaCarbonaria_001377-T1	PF15886	8.1e-33	0.944444
TetragonulaCarbonaria_001310-T1	PF00307	3.8e-16	0.944954
TetragonulaCarbonaria_000967-T1	PF00379	2e-17	0.962264
TetragonulaCarbonaria_001232-T1	PF00379	1.7e-11	0.981132
TetragonulaCarbonaria_001247-T1	PF00379	3.8e-10	0.981132
TetragonulaCarbonaria_001224-T1	PF00379	1.8e-08	1.000000
TetragonulaCarbonaria_000766-T1	PF14769	1.4e-08	0.828283
TetragonulaCarbonaria_001359-T1	PF01217	6.7e-23	0.894366
TetragonulaCarbonaria_000959-T1	PF00574	9.7e-82	0.989011
TetragonulaCarbonaria_000817-T1	PF00027	2.8e-47	0.910112
TetragonulaCarbonaria_001278-T1	PF02515	1.2e-116	1.000000
TetragonulaCarbonaria_001021-T1	PF00135	7e-103	0.864078
TetragonulaCarbonaria_001041-T1	PF00135	5e-66	0.652427
TetragonulaCarbonaria_001362-T1	PF00135	3.2e-50	0.625243
TetragonulaCarbonaria_001067-T1	PF02297	2.4e-16	0.723684
TetragonulaCarbonaria_000824-T1	PF13716	1.2e-14	0.942446
TetragonulaCarbonaria_001293-T1	PF10534	4.2e-16	0.892473
TetragonulaCarbonaria_001126-T1	PF04442	7.7e-59	1.013423
TetragonulaCarbonaria_000828-T1	PF00888	1.6e-211	0.970921
TetragonulaCarbonaria_000828-T1	PF10557	1.1e-24	0.968254
TetragonulaCarbonaria_000961-T1	PF02984	1.5e-12	0.554622
TetragonulaCarbonaria_000961-T1	PF00134	1.4e-44	0.937008
TetragonulaCarbonaria_000976-T1	PF00173	2.5e-24	0.972973
TetragonulaCarbonaria_000975-T1	PF00173	7.4e-23	0.972973
TetragonulaCarbonaria_001149-T1	PF11969	2.5e-27	0.912281
TetragonulaCarbonaria_001068-T1	PF00270	6.2e-49	0.965909
TetragonulaCarbonaria_001288-T1	PF00270	1.6e-39	0.943182
TetragonulaCarbonaria_000835-T1	PF00270	4.5e-10	0.886364
TetragonulaCarbonaria_001281-T1	PF02272	1.7e-16	1.050725
TetragonulaCarbonaria_000887-T1	PF07841	1e-23	1.034884
TetragonulaCarbonaria_000876-T1	PF07841	1.7e-23	1.023256
TetragonulaCarbonaria_000883-T1	PF07841	1.1e-18	0.941860
TetragonulaCarbonaria_000890-T1	PF07841	4.4e-18	1.011628
TetragonulaCarbonaria_000885-T1	PF07841	6.7e-18	0.930233
TetragonulaCarbonaria_000895-T1	PF07841	1.1e-17	0.918605
TetragonulaCarbonaria_000891-T1	PF07841	2.3e-17	0.732558
TetragonulaCarbonaria_000878-T1	PF07841	1.4e-11	0.790698
TetragonulaCarbonaria_000882-T1	PF07841	1.6e-10	0.616279
TetragonulaCarbonaria_000834-T1	PF14966	3.3e-08	0.821053
TetragonulaCarbonaria_000806-T1	PF06367	1.2e-62	0.948718
TetragonulaCarbonaria_000806-T1	PF06371	2.2e-46	1.010638
TetragonulaCarbonaria_000916-T1	PF07522	2.5e-11	0.827586
TetragonulaCarbonaria_001056-T1	PF18102	6.3e-58	1.015038
TetragonulaCarbonaria_001207-T1	PF06631	1.7e-20	1.000000
TetragonulaCarbonaria_000788-T1	PF09430	4.9e-34	0.910569
TetragonulaCarbonaria_000899-T1	PF02995	4.2e-131	0.893360
TetragonulaCarbonaria_001283-T1	PF10354	5.5e-42	0.958580
TetragonulaCarbonaria_000900-T1	PF14926	1.1e-82	1.000000
TetragonulaCarbonaria_001367-T1	PF14964	4.6e-122	0.944751
TetragonulaCarbonaria_000902-T1	PF01937	4.7e-49	0.869688
TetragonulaCarbonaria_001340-T1	PF07426	1e-51	1.000000
TetragonulaCarbonaria_001373-T1	PF00122	4.8e-52	1.071823
TetragonulaCarbonaria_000898-T1	PF00122	2.6e-08	1.281768
TetragonulaCarbonaria_000897-T1	PF00676	2.5e-47	1.046667
TetragonulaCarbonaria_001320-T1	PF16421	2.5e-29	1.010526
TetragonulaCarbonaria_001320-T1	PF02319	3.3e-26	0.927536
TetragonulaCarbonaria_001310-T1	PF03271	3.4e-18	0.975610
TetragonulaCarbonaria_000917-T1	PF10587	9.3e-16	1.000000
TetragonulaCarbonaria_000790-T1	PF00036	1.7e-16	0.931034
TetragonulaCarbonaria_001093-T1	PF17959	8.6e-30	1.011111
TetragonulaCarbonaria_000790-T1	PF13202	9.2e-12	0.840000
TetragonulaCarbonaria_000936-T1	PF13202	1.7e-11	0.720000
TetragonulaCarbonaria_000790-T1	PF13405	1.2e-12	0.838710
TetragonulaCarbonaria_000936-T1	PF13405	1.1e-11	0.838710
TetragonulaCarbonaria_000936-T1	PF13499	1.1e-15	1.028571
TetragonulaCarbonaria_001105-T1	PF13499	6.7e-12	1.171429
TetragonulaCarbonaria_000790-T1	PF13499	6.7e-12	0.885714
TetragonulaCarbonaria_001207-T1	PF09279	1.9e-16	1.046512
TetragonulaCarbonaria_000917-T1	PF00736	8.1e-35	0.933333
TetragonulaCarbonaria_001077-T1	PF06441	1.1e-32	1.046296
TetragonulaCarbonaria_001370-T1	PF04777	2.3e-32	0.919192
TetragonulaCarbonaria_001064-T1	PF03372	4.7e-24	1.292373
TetragonulaCarbonaria_001277-T1	PF00646	8.5e-07	0.833333
TetragonulaCarbonaria_001277-T1	PF12937	2.1e-12	0.895833
TetragonulaCarbonaria_000758-T1	PF03101	4.6e-10	0.788889
TetragonulaCarbonaria_001282-T1	PF02421	4.7e-13	1.025641
TetragonulaCarbonaria_001099-T1	PF02782	1.5e-40	0.954545
TetragonulaCarbonaria_001099-T1	PF00370	6.7e-48	1.065306
TetragonulaCarbonaria_000806-T1	PF02181	7.9e-103	0.997312
TetragonulaCarbonaria_001110-T1	PF08445	9e-08	0.709302
TetragonulaCarbonaria_000777-T1	PF02434	3.2e-57	0.825397
TetragonulaCarbonaria_000779-T1	PF02434	4e-16	0.674603
TetragonulaCarbonaria_000902-T1	PF03630	9.9e-126	0.984985
TetragonulaCarbonaria_001296-T1	PF01585	5.8e-15	0.911111
TetragonulaCarbonaria_001069-T1	PF00337	1.4e-61	0.873134
TetragonulaCarbonaria_001125-T1	PF13802	1.5e-14	0.941176
TetragonulaCarbonaria_001075-T1	PF06372	1.4e-33	0.885542
TetragonulaCarbonaria_001058-T1	PF07817	1.2e-81	0.968000
TetragonulaCarbonaria_001093-T1	PF04960	1.2e-120	1.017483
TetragonulaCarbonaria_000949-T1	PF14845	1.3e-17	0.963504
TetragonulaCarbonaria_001295-T1	PF00534	1.4e-35	0.976744
TetragonulaCarbonaria_000802-T1	PF00535	6.8e-33	1.100000
TetragonulaCarbonaria_001062-T1	PF00703	1.7e-08	0.945455
TetragonulaCarbonaria_000949-T1	PF00728	9.1e-95	0.887006
TetragonulaCarbonaria_001062-T1	PF02836	2.1e-77	0.980132
TetragonulaCarbonaria_001062-T1	PF02837	1.4e-30	1.047337
TetragonulaCarbonaria_001125-T1	PF01055	6.9e-151	1.060948
TetragonulaCarbonaria_000901-T1	PF03901	3.2e-101	1.014388
TetragonulaCarbonaria_000831-T1	PF03901	1.1e-82	1.172662
TetragonulaCarbonaria_001295-T1	PF13439	1.5e-14	1.047337
TetragonulaCarbonaria_000802-T1	PF02709	2.8e-08	0.692308
TetragonulaCarbonaria_000823-T1	PF01501	8.7e-24	0.843750
TetragonulaCarbonaria_001295-T1	PF13692	1.9e-17	1.125926
TetragonulaCarbonaria_001087-T1	PF01153	4.1e-142	0.845045
TetragonulaCarbonaria_001369-T1	PF10192	4.1e-53	0.996109
TetragonulaCarbonaria_000795-T1	PF15784	7.7e-33	1.011236
TetragonulaCarbonaria_001281-T1	PF00043	5.6e-12	0.784946
TetragonulaCarbonaria_000771-T1	PF00043	4.3e-10	0.774194
TetragonulaCarbonaria_001281-T1	PF14497	1.1e-07	0.767677
TetragonulaCarbonaria_000771-T1	PF14497	1.4e-06	0.656566
TetragonulaCarbonaria_000771-T1	PF02798	3.1e-16	0.907895
TetragonulaCarbonaria_000771-T1	PF13409	6.8e-10	0.871429
TetragonulaCarbonaria_000771-T1	PF13417	5.4e-15	0.986667
TetragonulaCarbonaria_001282-T1	PF01018	2.9e-28	0.690323
TetragonulaCarbonaria_000957-T1	PF00211	1.6e-11	0.896175
TetragonulaCarbonaria_000835-T1	PF04408	1.6e-13	0.642202
TetragonulaCarbonaria_001068-T1	PF00271	1.1e-29	0.990991
TetragonulaCarbonaria_001288-T1	PF00271	6.1e-28	0.981982
TetragonulaCarbonaria_000763-T1	PF00271	2.4e-24	1.027027
TetragonulaCarbonaria_000835-T1	PF00271	4.7e-18	1.162162
TetragonulaCarbonaria_000830-T1	PF00850	2.1e-176	0.967427
TetragonulaCarbonaria_001140-T1	PF00850	1.9e-90	0.944625
TetragonulaCarbonaria_001149-T1	PF01230	5.6e-15	0.928571
TetragonulaCarbonaria_001256-T1	PF00046	4.9e-21	0.964912
TetragonulaCarbonaria_001313-T1	PF00046	3.9e-20	1.000000
TetragonulaCarbonaria_001271-T1	PF00046	1.2e-13	0.807018
TetragonulaCarbonaria_000803-T1	PF19047	4.8e-17	0.913907
TetragonulaCarbonaria_000763-T1	PF07529	1.3e-20	0.985915
TetragonulaCarbonaria_001150-T1	PF05225	5.4e-57	0.866667
TetragonulaCarbonaria_001168-T1	PF05225	1.2e-09	0.688889
TetragonulaCarbonaria_001373-T1	PF00702	2.8e-18	1.490476
TetragonulaCarbonaria_001183-T1	PF07679	7.4e-19	0.966667
TetragonulaCarbonaria_001238-T1	PF07679	1.6e-15	0.844444
TetragonulaCarbonaria_001196-T1	PF07679	3.6e-15	0.811111
TetragonulaCarbonaria_001183-T1	PF00047	2e-16	0.908046
TetragonulaCarbonaria_001238-T1	PF00047	1e-15	0.931034
TetragonulaCarbonaria_001196-T1	PF00047	3.5e-14	0.896552
TetragonulaCarbonaria_001196-T1	PF13895	1.8e-14	0.962025
TetragonulaCarbonaria_001183-T1	PF13895	1.3e-13	0.936709
TetragonulaCarbonaria_001238-T1	PF13895	6.4e-12	0.962025
TetragonulaCarbonaria_001183-T1	PF13927	6.4e-19	0.898734
TetragonulaCarbonaria_001196-T1	PF13927	3.2e-16	0.898734
TetragonulaCarbonaria_001238-T1	PF13927	4.4e-16	0.949367
TetragonulaCarbonaria_000761-T1	PF00459	3.9e-71	0.970588
TetragonulaCarbonaria_000762-T1	PF00459	3.8e-66	0.933824
TetragonulaCarbonaria_001137-T1	PF03770	1.2e-60	2.025253
TetragonulaCarbonaria_001329-T1	PF06585	5.8e-74	0.995816
TetragonulaCarbonaria_001333-T1	PF06585	7.1e-70	0.991632
TetragonulaCarbonaria_001334-T1	PF06585	5.2e-67	0.941423
TetragonulaCarbonaria_001324-T1	PF06585	8.9e-66	0.983264
TetragonulaCarbonaria_001323-T1	PF06585	2.3e-65	0.983264
TetragonulaCarbonaria_001327-T1	PF06585	1.1e-59	0.991632
TetragonulaCarbonaria_001330-T1	PF06585	4.2e-56	1.004184
TetragonulaCarbonaria_001326-T1	PF06585	4.8e-48	0.903766
TetragonulaCarbonaria_001328-T1	PF06585	8e-45	0.953975
TetragonulaCarbonaria_001107-T1	PF03957	9.5e-33	0.547009
TetragonulaCarbonaria_000934-T1	PF07648	6.8e-09	0.959184
TetragonulaCarbonaria_000977-T1	PF00013	1.7e-22	0.969697
TetragonulaCarbonaria_001068-T1	PF00013	8.6e-15	0.939394
TetragonulaCarbonaria_000714-T1	PF00225	1.4e-60	1.066066
TetragonulaCarbonaria_001089-T1	PF08659	1.5e-09	0.877778
TetragonulaCarbonaria_001280-T1	PF05047	4.3e-14	0.942308
TetragonulaCarbonaria_000821-T1	PF04072	1.2e-35	1.010638
TetragonulaCarbonaria_001339-T1	PF00057	4.3e-39	1.135135
TetragonulaCarbonaria_001104-T1	PF00057	7.6e-09	0.972973
TetragonulaCarbonaria_000775-T1	PF00060	1.8e-15	1.939597
TetragonulaCarbonaria_000960-T1	PF14954	3e-136	1.052209
TetragonulaCarbonaria_001385-T1	PF00560	8.2e-08	1.000000
TetragonulaCarbonaria_001385-T1	PF13306	9.7e-27	0.898438
TetragonulaCarbonaria_001385-T1	PF13855	1.7e-84	0.967213
TetragonulaCarbonaria_001287-T1	PF01423	9e-18	0.955224
TetragonulaCarbonaria_001369-T1	PF06814	6.1e-08	0.606780
TetragonulaCarbonaria_001103-T1	PF07502	8.3e-28	0.955056
TetragonulaCarbonaria_001139-T1	PF09739	1.2e-173	0.941480
TetragonulaCarbonaria_001318-T2	PF00149	1.4e-41	0.931707
TetragonulaCarbonaria_001318-T3	PF00149	1.4e-41	0.931707
TetragonulaCarbonaria_001318-T1	PF00149	1.7e-41	0.931707
TetragonulaCarbonaria_001222-T1	PF08241	8e-10	1.083333
TetragonulaCarbonaria_001222-T1	PF08242	2.8e-13	1.020202
TetragonulaCarbonaria_001222-T1	PF13489	2.9e-17	1.042424
TetragonulaCarbonaria_001222-T1	PF13649	5.9e-13	1.030928
TetragonulaCarbonaria_001222-T1	PF13847	2.1e-11	0.782895
TetragonulaCarbonaria_000769-T1	PF07690	1.7e-55	1.133144
TetragonulaCarbonaria_001335-T1	PF07690	6.1e-47	0.883853
TetragonulaCarbonaria_001118-T1	PF07035	1.9e-68	0.987261
TetragonulaCarbonaria_000714-T1	PF16796	2.1e-12	0.716129
TetragonulaCarbonaria_000780-T1	PF18296	6.2e-78	1.122047
TetragonulaCarbonaria_000896-T1	PF00153	1.3e-69	0.927835
TetragonulaCarbonaria_000819-T1	PF00153	6.6e-39	0.814433
TetragonulaCarbonaria_001282-T1	PF01926	7.7e-25	1.000000
TetragonulaCarbonaria_000985-T1	PF01926	1.6e-06	0.938596
TetragonulaCarbonaria_000799-T1	PF07200	6.1e-41	0.986301
TetragonulaCarbonaria_001276-T1	PF05712	9.4e-55	1.492823
TetragonulaCarbonaria_001319-T1	PF05712	7.9e-41	0.837321
TetragonulaCarbonaria_001053-T1	PF03022	1.3e-91	0.996516
TetragonulaCarbonaria_001148-T1	PF13378	3.1e-57	0.968182
TetragonulaCarbonaria_001148-T1	PF02746	2e-09	0.940171
TetragonulaCarbonaria_000913-T1	PF14942	3e-46	0.986301
TetragonulaCarbonaria_000791-T1	PF00249	7.9e-14	0.934783
TetragonulaCarbonaria_000791-T1	PF13921	2.1e-06	0.783333
TetragonulaCarbonaria_001316-T1	PF15929	5.9e-52	0.756757
TetragonulaCarbonaria_001113-T1	PF06602	4e-115	0.969014
TetragonulaCarbonaria_000805-T1	PF04904	9.8e-45	0.987342
TetragonulaCarbonaria_000805-T1	PF04905	3.2e-58	0.976000
TetragonulaCarbonaria_000760-T1	PF05821	5.5e-30	0.738372
TetragonulaCarbonaria_001095-T1	PF07177	9.7e-39	1.393333
TetragonulaCarbonaria_000845-T1	PF02931	3.1e-81	0.986175
TetragonulaCarbonaria_001097-T1	PF02931	1.7e-44	0.944700
TetragonulaCarbonaria_001096-T1	PF02931	2.8e-29	0.737327
TetragonulaCarbonaria_000845-T1	PF02932	3.4e-79	1.100840
TetragonulaCarbonaria_000869-T1	PF02932	2.3e-22	0.924370
TetragonulaCarbonaria_001092-T1	PF05640	4.4e-90	0.961165
TetragonulaCarbonaria_000764-T1	PF08154	9.9e-14	0.823529
TetragonulaCarbonaria_001129-T1	PF16414	4.8e-64	0.918699
TetragonulaCarbonaria_000774-T1	PF06218	3.2e-84	0.595455
TetragonulaCarbonaria_001125-T1	PF16863	3e-24	0.982301
TetragonulaCarbonaria_000757-T1	PF10168	2.6e-192	0.796634
TetragonulaCarbonaria_001121-T1	PF14736	7.8e-118	0.996296
TetragonulaCarbonaria_001274-T1	PF03826	6.6e-06	0.631579
TetragonulaCarbonaria_000932-T1	PF03137	3.3e-86	0.545287
TetragonulaCarbonaria_000934-T1	PF03137	3.7e-82	0.558226
TetragonulaCarbonaria_000897-T1	PF16870	1.1e-49	0.927632
TetragonulaCarbonaria_001255-T1	PF00067	1e-76	0.928726
TetragonulaCarbonaria_001128-T1	PF10609	9.4e-95	1.024390
TetragonulaCarbonaria_001101-T1	PF01399	9.3e-19	0.990476
TetragonulaCarbonaria_000818-T1	PF00595	1.2e-16	0.963415
TetragonulaCarbonaria_000818-T1	PF17820	2.9e-09	1.000000
TetragonulaCarbonaria_001146-T1	PF01431	4.5e-66	1.004878
TetragonulaCarbonaria_001146-T1	PF05649	4.6e-105	1.031414
TetragonulaCarbonaria_001145-T1	PF01244	1.3e-108	1.062893
TetragonulaCarbonaria_000829-T1	PF01432	5.6e-123	0.956332
TetragonulaCarbonaria_001133-T1	PF00169	5.3e-16	0.971429
TetragonulaCarbonaria_001293-T1	PF00169	7.5e-13	0.876190
TetragonulaCarbonaria_000824-T1	PF00169	1.4e-07	0.971429
TetragonulaCarbonaria_001116-T1	PF14703	8.7e-36	0.920455
TetragonulaCarbonaria_000898-T1	PF16212	3.6e-67	0.991968
TetragonulaCarbonaria_000898-T1	PF16209	6.1e-22	0.835821
TetragonulaCarbonaria_001059-T1	PF12974	2.1e-13	0.637860
TetragonulaCarbonaria_001070-T1	PF00343	0.0	1.004213
TetragonulaCarbonaria_001207-T1	PF17787	7.3e-40	0.984733
TetragonulaCarbonaria_001133-T1	PF15410	1.9e-11	0.867769
TetragonulaCarbonaria_001207-T1	PF00388	5e-62	1.027586
TetragonulaCarbonaria_001207-T1	PF00387	1.6e-41	1.000000
TetragonulaCarbonaria_001278-T1	PF07491	4.6e-24	0.800000
TetragonulaCarbonaria_001115-T1	PF00855	1e-36	1.145833
TetragonulaCarbonaria_001112-T1	PF00855	5.3e-11	0.552083
TetragonulaCarbonaria_000763-T1	PF08880	7.5e-13	1.000000
TetragonulaCarbonaria_000767-T1	PF00071	5.9e-63	0.987654
TetragonulaCarbonaria_000985-T1	PF00071	1.8e-60	0.981481
TetragonulaCarbonaria_001120-T1	PF00071	2.1e-34	1.000000
TetragonulaCarbonaria_001133-T1	PF02196	3.2e-18	1.072464
TetragonulaCarbonaria_001065-T1	PF15519	1.1e-26	0.838710
TetragonulaCarbonaria_000984-T1	PF06271	3.8e-11	0.765957
TetragonulaCarbonaria_000763-T1	PF04851	4.7e-13	0.941520
TetragonulaCarbonaria_001288-T1	PF04851	2.8e-07	0.859649
TetragonulaCarbonaria_001072-T1	PF02453	8.4e-50	1.038217
TetragonulaCarbonaria_001133-T1	PF00621	1.1e-46	1.032787
TetragonulaCarbonaria_000824-T1	PF00621	8.2e-35	0.967213
TetragonulaCarbonaria_000790-T1	PF01694	6.4e-40	0.993333
TetragonulaCarbonaria_000834-T1	PF04597	2.3e-140	0.941704
TetragonulaCarbonaria_001343-T1	PF01247	1.2e-44	1.073684
TetragonulaCarbonaria_000781-T1	PF10501	6.6e-08	0.609091
TetragonulaCarbonaria_001136-T1	PF01201	2.4e-60	1.386861
TetragonulaCarbonaria_001111-T1	PF01201	3.6e-60	1.386861
TetragonulaCarbonaria_001142-T1	PF04034	6.5e-54	1.000000
TetragonulaCarbonaria_000802-T1	PF00652	3.3e-21	0.905512
TetragonulaCarbonaria_000817-T1	PF02197	7.9e-16	1.000000
TetragonulaCarbonaria_001289-T1	PF12906	1e-17	0.979167
TetragonulaCarbonaria_001142-T1	PF04068	1.1e-15	0.914286
TetragonulaCarbonaria_000985-T1	PF08477	1.3e-37	0.966667
TetragonulaCarbonaria_000767-T1	PF08477	9.6e-37	0.966667
TetragonulaCarbonaria_001120-T1	PF08477	3.1e-14	0.975000
TetragonulaCarbonaria_000770-T1	PF10259	8.5e-33	0.654485
TetragonulaCarbonaria_001101-T1	PF10602	1.1e-60	1.040230
TetragonulaCarbonaria_001065-T1	PF00076	3.2e-42	0.942857
TetragonulaCarbonaria_000787-T1	PF00076	2.8e-19	0.900000
TetragonulaCarbonaria_000918-T1	PF00076	1.5e-17	0.957143
TetragonulaCarbonaria_001279-T1	PF00076	1.1e-10	0.928571
TetragonulaCarbonaria_001368-T1	PF00076	1.1e-06	0.885714
TetragonulaCarbonaria_001363-T1	PF08777	3.6e-21	0.990196
TetragonulaCarbonaria_001368-T1	PF12923	9.8e-30	1.025000
TetragonulaCarbonaria_001116-T1	PF02714	7e-45	0.868613
TetragonulaCarbonaria_001116-T1	PF13967	7.7e-18	1.012821
TetragonulaCarbonaria_000816-T1	PF03399	3.4e-26	0.727891
TetragonulaCarbonaria_001293-T1	PF00536	6.5e-16	1.000000
TetragonulaCarbonaria_001293-T1	PF07647	7.9e-15	0.969697
TetragonulaCarbonaria_001114-T1	PF16014	9.1e-32	0.524631
TetragonulaCarbonaria_000778-T1	PF04628	4.7e-50	0.977099
TetragonulaCarbonaria_001076-T1	PF04628	1.8e-10	0.610687
TetragonulaCarbonaria_001115-T1	PF00856	3.6e-22	0.633136
TetragonulaCarbonaria_000824-T1	PF00018	9.4e-13	1.000000
TetragonulaCarbonaria_000763-T1	PF14619	1e-13	0.931507
TetragonulaCarbonaria_000763-T1	PF00176	5.8e-75	0.814286
TetragonulaCarbonaria_001095-T1	PF07525	5.7e-09	1.029412
TetragonulaCarbonaria_001342-T1	PF00622	5.1e-26	0.925000
TetragonulaCarbonaria_001339-T1	PF15494	1.6e-12	0.939394
TetragonulaCarbonaria_001379-T1	PF04086	4.6e-57	0.880000
TetragonulaCarbonaria_001379-T1	PF00448	1.6e-50	1.112245
TetragonulaCarbonaria_001379-T1	PF02881	7e-11	0.946667
TetragonulaCarbonaria_000985-T1	PF09439	3e-07	0.751381
TetragonulaCarbonaria_001129-T1	PF12349	2.6e-54	0.993464
TetragonulaCarbonaria_001318-T1	PF16891	3.1e-21	1.000000
TetragonulaCarbonaria_001318-T2	PF16891	1.9e-12	0.562500
TetragonulaCarbonaria_001318-T3	PF16891	1.9e-12	0.562500
TetragonulaCarbonaria_001341-T1	PF03567	1.2e-63	1.059289
TetragonulaCarbonaria_001076-T1	PF04099	2e-56	1.440559
TetragonulaCarbonaria_000964-T1	PF05010	7.4e-53	0.975124
TetragonulaCarbonaria_000962-T1	PF05010	1.5e-49	0.975124
TetragonulaCarbonaria_000833-T1	PF01026	5.4e-53	1.050980
TetragonulaCarbonaria_001365-T1	PF00838	8.8e-65	1.012048
TetragonulaCarbonaria_001127-T1	PF03148	6.2e-110	1.000000
TetragonulaCarbonaria_001133-T1	PF18385	2.1e-13	0.979592
TetragonulaCarbonaria_001284-T1	PF10520	5.5e-79	1.034884
TetragonulaCarbonaria_000832-T1	PF10151	2.2e-242	1.010574
TetragonulaCarbonaria_000773-T1	PF13868	2.3e-68	0.982955
TetragonulaCarbonaria_001079-T1	PF13424	3.7e-22	0.896104
TetragonulaCarbonaria_001079-T1	PF13176	1.5e-14	0.833333
TetragonulaCarbonaria_001079-T1	PF13181	7.6e-10	0.941176
TetragonulaCarbonaria_000897-T1	PF02779	6e-59	1.264045
TetragonulaCarbonaria_001125-T1	PF00088	6.6e-13	1.232558
TetragonulaCarbonaria_001135-T1	PF00579	2.3e-71	0.897611
TetragonulaCarbonaria_001286-T1	PF00152	1e-97	1.375796
TetragonulaCarbonaria_001281-T1	PF01411	2.8e-229	1.067029
TetragonulaCarbonaria_001286-T1	PF01336	2.5e-09	1.078947
TetragonulaCarbonaria_001281-T1	PF07973	8.8e-19	1.363636
TetragonulaCarbonaria_001339-T1	PF00089	1.8e-29	1.018100
TetragonulaCarbonaria_001319-T1	PF11717	7.5e-17	0.945455
TetragonulaCarbonaria_001057-T1	PF00443	6.3e-42	1.594796
TetragonulaCarbonaria_001057-T1	PF13423	1.5e-12	0.559375
TetragonulaCarbonaria_001183-T1	PF07686	4.1e-15	0.752294
TetragonulaCarbonaria_001294-T1	PF12352	6.3e-16	0.969697
TetragonulaCarbonaria_000914-T1	PF11712	1.7e-30	0.906475
TetragonulaCarbonaria_000800-T1	PF11945	3.5e-49	0.989726
TetragonulaCarbonaria_000764-T1	PF00400	2.3e-64	1.000000
TetragonulaCarbonaria_001285-T1	PF00400	2.2e-27	0.921053
TetragonulaCarbonaria_001147-T1	PF00400	9.8e-19	0.921053
TetragonulaCarbonaria_001277-T1	PF00400	8.6e-15	0.868421
TetragonulaCarbonaria_001259-T1	PF00397	4.3e-08	1.000000
TetragonulaCarbonaria_001056-T1	PF02825	6.6e-37	1.014925
TetragonulaCarbonaria_001306-T1	PF00102	5.4e-124	1.017021
TetragonulaCarbonaria_000814-T1	PF00096	7.3e-29	1.000000
TetragonulaCarbonaria_001124-T1	PF00096	2.8e-25	1.000000
TetragonulaCarbonaria_001179-T1	PF00096	4.4e-20	0.826087
TetragonulaCarbonaria_001169-T1	PF00096	4.7e-19	0.913043
TetragonulaCarbonaria_001180-T1	PF00096	2.7e-18	1.000000
TetragonulaCarbonaria_001176-T1	PF00096	1.3e-16	1.043478
TetragonulaCarbonaria_001167-T1	PF00096	1.3e-16	1.043478
TetragonulaCarbonaria_001162-T1	PF00096	2.3e-16	1.043478
TetragonulaCarbonaria_000718-T1	PF00096	4.2e-14	0.913043
TetragonulaCarbonaria_001158-T1	PF00096	4e-13	0.913043
TetragonulaCarbonaria_001172-T1	PF00096	2.9e-12	1.000000
TetragonulaCarbonaria_001170-T1	PF00096	1.3e-10	0.869565
TetragonulaCarbonaria_001175-T1	PF00096	1.1e-09	0.869565
TetragonulaCarbonaria_001159-T1	PF00096	1.3e-09	0.913043
TetragonulaCarbonaria_001178-T1	PF00096	1.4e-09	1.043478
TetragonulaCarbonaria_001173-T1	PF00096	2.4e-09	1.043478
TetragonulaCarbonaria_001174-T1	PF00096	1.4e-07	0.913043
TetragonulaCarbonaria_001164-T1	PF00096	4.4e-07	0.826087
TetragonulaCarbonaria_001168-T1	PF00096	5.7e-07	0.913043
TetragonulaCarbonaria_001069-T1	PF13878	3.9e-17	1.000000
TetragonulaCarbonaria_000814-T1	PF13894	1.4e-20	0.958333
TetragonulaCarbonaria_001179-T1	PF13894	4.1e-16	0.875000
TetragonulaCarbonaria_001179-T1	PF13912	2.9e-09	0.814815
TetragonulaCarbonaria_000718-T1	PF12171	1.2e-06	0.777778
TetragonulaCarbonaria_001291-T1	PF00097	1.6e-07	1.000000
TetragonulaCarbonaria_001291-T1	PF13923	3.7e-10	1.025000
TetragonulaCarbonaria_001291-T1	PF13920	2.1e-10	0.940000
TetragonulaCarbonaria_001088-T1	PF14608	9.4e-10	0.842105
TetragonulaCarbonaria_001297-T1	PF00098	6.9e-47	0.944444
TetragonulaCarbonaria_001158-T1	PF13909	3e-09	1.040000
TetragonulaCarbonaria_001159-T1	PF13909	3.8e-09	0.960000
TetragonulaCarbonaria_001061-T1	PF04438	8.5e-09	1.000000
TetragonulaCarbonaria_000844-T1	PF10601	6.1e-19	0.985714
TetragonulaCarbonaria_000718-T1	PF12874	6.7e-07	0.760000
TetragonulaCarbonaria_000814-T1	PF12874	5.2e-06	0.920000
TetragonulaCarbonaria_000772-T1	PF01753	2.8e-09	1.000000
TetragonulaCarbonaria_001291-T1	PF13639	8.7e-11	0.977273
TetragonulaCarbonaria_001291-T1	PF14634	3.8e-11	0.954545
TetragonulaCarbonaria_001291-T1	PF13445	3.7e-11	0.975000
TetragonulaCarbonaria_000830-T1	PF02148	5.3e-19	0.968750
TetragonulaCarbonaria_004346-T1	PF13532	9.2e-26	0.913265
TetragonulaCarbonaria_004274-T1	PF13640	2e-18	1.083333
TetragonulaCarbonaria_004459-T1	PF01073	1.5e-09	0.500000
TetragonulaCarbonaria_004777-T1	PF00725	9.2e-16	0.690722
TetragonulaCarbonaria_004777-T1	PF02737	4.8e-48	0.994444
TetragonulaCarbonaria_004473-T1	PF00393	4e-129	0.993103
TetragonulaCarbonaria_004364-T1	PF00001	2e-59	0.992395
TetragonulaCarbonaria_004226-T1	PF00001	4.5e-31	0.939163
TetragonulaCarbonaria_004791-T1	PF00002	6.8e-36	0.845528
TetragonulaCarbonaria_004328-T1	PF02949	1.7e-21	0.971246
TetragonulaCarbonaria_004364-T1	PF10320	7.1e-12	1.085603
TetragonulaCarbonaria_004213-T1	PF00207	7.3e-22	0.978261
TetragonulaCarbonaria_004213-T1	PF07703	8.6e-25	0.963768
TetragonulaCarbonaria_004213-T1	PF07677	4.3e-26	0.989130
TetragonulaCarbonaria_004658-T1	PF00004	1.1e-55	1.068182
TetragonulaCarbonaria_004297-T1	PF00004	3.6e-45	1.015152
TetragonulaCarbonaria_004233-T1	PF00004	1.3e-37	0.984848
TetragonulaCarbonaria_004316-T1	PF00004	7.7e-18	0.863636
TetragonulaCarbonaria_004661-T1	PF13087	7.4e-46	1.035176
TetragonulaCarbonaria_004273-T1	PF13087	1.4e-36	1.005025
TetragonulaCarbonaria_004661-T1	PF13245	3.1e-11	1.158621
TetragonulaCarbonaria_004273-T1	PF13245	4.5e-10	1.165517
TetragonulaCarbonaria_004297-T1	PF07724	8.4e-10	0.549708
TetragonulaCarbonaria_004658-T1	PF07724	9.6e-09	0.614035
TetragonulaCarbonaria_004273-T1	PF13604	4.1e-11	0.963542
TetragonulaCarbonaria_004661-T1	PF13604	1.9e-10	0.973958
TetragonulaCarbonaria_004297-T1	PF07728	5.5e-09	0.891304
TetragonulaCarbonaria_004297-T1	PF17862	1.4e-12	0.977778
TetragonulaCarbonaria_004658-T1	PF17862	2.2e-12	0.822222
TetragonulaCarbonaria_004233-T1	PF17862	5.5e-12	1.222222
TetragonulaCarbonaria_004196-T1	PF01490	3.4e-33	0.848411
TetragonulaCarbonaria_004187-T1	PF00664	3.3e-61	0.959854
TetragonulaCarbonaria_004187-T1	PF00005	4.7e-54	0.985401
TetragonulaCarbonaria_004209-T1	PF12697	4.3e-19	1.159091
TetragonulaCarbonaria_004322-T1	PF00022	1.8e-151	0.968831
TetragonulaCarbonaria_004323-T1	PF00022	4.1e-151	0.968831
TetragonulaCarbonaria_004321-T1	PF00022	4.4e-151	0.968831
TetragonulaCarbonaria_004296-T1	PF10199	5.2e-17	0.851240
TetragonulaCarbonaria_004212-T1	PF00107	2.6e-13	0.769231
TetragonulaCarbonaria_004212-T1	PF13602	4.5e-17	1.060150
TetragonulaCarbonaria_004217-T1	PF02769	1.9e-34	0.980769
TetragonulaCarbonaria_004536-T1	PF00245	7.5e-69	0.555024
TetragonulaCarbonaria_004190-T1	PF01425	4.9e-69	0.970852
TetragonulaCarbonaria_004639-T1	PF00023	1.1e-73	0.939394
TetragonulaCarbonaria_004776-T1	PF00023	1.4e-34	0.969697
TetragonulaCarbonaria_004653-T1	PF00023	4.3e-17	1.000000
TetragonulaCarbonaria_004639-T1	PF12796	9.9e-107	0.927711
TetragonulaCarbonaria_004776-T1	PF12796	2.9e-39	1.024096
TetragonulaCarbonaria_004653-T1	PF12796	1.1e-19	1.036145
TetragonulaCarbonaria_004303-T1	PF12796	3.1e-13	1.048193
TetragonulaCarbonaria_004639-T1	PF13606	9.4e-63	0.903226
TetragonulaCarbonaria_004776-T1	PF13606	4.6e-32	0.903226
TetragonulaCarbonaria_004653-T1	PF13606	7.4e-14	0.967742
TetragonulaCarbonaria_004639-T1	PF13637	1.1e-86	0.727273
TetragonulaCarbonaria_004776-T1	PF13637	2.2e-36	0.709091
TetragonulaCarbonaria_004653-T1	PF13637	1.5e-20	0.836364
TetragonulaCarbonaria_004639-T1	PF13857	1.5e-74	0.910714
TetragonulaCarbonaria_004776-T1	PF13857	6.1e-32	0.857143
TetragonulaCarbonaria_004653-T1	PF13857	8.9e-17	0.696429
TetragonulaCarbonaria_004645-T1	PF04547	1.5e-147	1.301124
TetragonulaCarbonaria_004645-T1	PF16178	2.1e-64	0.977876
TetragonulaCarbonaria_004556-T1	PF08026	1.7e-13	0.967742
TetragonulaCarbonaria_004474-T1	PF00025	1.8e-67	0.925714
TetragonulaCarbonaria_004606-T1	PF00025	4.3e-18	0.908571
TetragonulaCarbonaria_004774-T1	PF00514	1.6e-77	1.000000
TetragonulaCarbonaria_004774-T1	PF16186	2.3e-21	0.830189
TetragonulaCarbonaria_004206-T1	PF13919	7.9e-37	0.791367
TetragonulaCarbonaria_004662-T1	PF14777	1.5e-24	0.906250
TetragonulaCarbonaria_004609-T1	PF07289	1e-125	0.982036
TetragonulaCarbonaria_004215-T1	PF15280	3.5e-42	0.883408
TetragonulaCarbonaria_004354-T1	PF16088	1.9e-36	0.961165
TetragonulaCarbonaria_004316-T1	PF00533	2.9e-17	0.962025
TetragonulaCarbonaria_004285-T1	PF00651	1.2e-15	0.972973
TetragonulaCarbonaria_004338-T1	PF09404	2.3e-107	0.961364
TetragonulaCarbonaria_004791-T1	PF00028	3.5e-166	0.989247
TetragonulaCarbonaria_004460-T1	PF15255	1e-17	0.568345
TetragonulaCarbonaria_004686-T1	PF13246	1.9e-07	0.857143
TetragonulaCarbonaria_004352-T1	PF00808	3.6e-19	0.969231
TetragonulaCarbonaria_004376-T1	PF01130	5.4e-134	0.959140
TetragonulaCarbonaria_004658-T1	PF02933	3.3e-09	0.796875
TetragonulaCarbonaria_004658-T1	PF02359	9.2e-16	0.941176
TetragonulaCarbonaria_004367-T1	PF00379	2.1e-06	0.924528
TetragonulaCarbonaria_004870-T1	PF04818	2.8e-31	0.991870
TetragonulaCarbonaria_004475-T1	PF00285	1.3e-104	1.055556
TetragonulaCarbonaria_004340-T1	PF12348	3.7e-46	0.788546
TetragonulaCarbonaria_004367-T1	PF01391	2e-151	0.950000
TetragonulaCarbonaria_004666-T1	PF08144	1.6e-39	0.986014
TetragonulaCarbonaria_004304-T1	PF00173	1.6e-24	1.000000
TetragonulaCarbonaria_004293-T1	PF01266	1.5e-34	0.912181
TetragonulaCarbonaria_004277-T1	PF14545	4.1e-44	1.000000
TetragonulaCarbonaria_004779-T1	PF08147	7.9e-19	0.910448
TetragonulaCarbonaria_004779-T1	PF00270	6.1e-53	0.931818
TetragonulaCarbonaria_004793-T1	PF06920	4.7e-93	0.943182
TetragonulaCarbonaria_004276-T1	PF00226	1.1e-23	1.000000
TetragonulaCarbonaria_004351-T1	PF00226	3.1e-19	0.984127
TetragonulaCarbonaria_004290-T1	PF14792	4.3e-36	0.974138
TetragonulaCarbonaria_004290-T1	PF14791	2.9e-20	0.956522
TetragonulaCarbonaria_004290-T1	PF10391	2.2e-23	0.980392
TetragonulaCarbonaria_004793-T1	PF14429	8.2e-56	0.944162
TetragonulaCarbonaria_004793-T1	PF16172	5.5e-58	0.636598
TetragonulaCarbonaria_004281-T1	PF04118	1.1e-104	0.928571
TetragonulaCarbonaria_004595-T1	PF00782	2e-20	0.969925
TetragonulaCarbonaria_004325-T1	PF05160	1.5e-22	0.950000
TetragonulaCarbonaria_004802-T1	PF06625	1.2e-30	1.000000
TetragonulaCarbonaria_004244-T1	PF11816	1.5e-46	1.005814
TetragonulaCarbonaria_004207-T1	PF11934	6.6e-50	0.971014
TetragonulaCarbonaria_004770-T1	PF14924	1.1e-25	1.129630
TetragonulaCarbonaria_004214-T1	PF14924	7.6e-14	1.009259
TetragonulaCarbonaria_004348-T1	PF15950	2.1e-11	0.753521
TetragonulaCarbonaria_004686-T1	PF00122	1.4e-23	1.165746
TetragonulaCarbonaria_004195-T1	PF00676	3.2e-117	0.973333
TetragonulaCarbonaria_004665-T1	PF13001	3.1e-135	1.000000
TetragonulaCarbonaria_004350-T1	PF13202	4.6e-14	0.680000
TetragonulaCarbonaria_004771-T1	PF13202	1.3e-07	0.600000
TetragonulaCarbonaria_004350-T1	PF13499	9.4e-18	0.828571
TetragonulaCarbonaria_004525-T1	PF00008	2.8e-18	0.875000
TetragonulaCarbonaria_004791-T1	PF00008	1.7e-12	0.937500
TetragonulaCarbonaria_004203-T1	PF01873	8.2e-43	0.948718
TetragonulaCarbonaria_004869-T1	PF12353	3e-44	0.928000
TetragonulaCarbonaria_004478-T1	PF05129	1.9e-32	1.000000
TetragonulaCarbonaria_004199-T1	PF02990	1.9e-160	0.947776
TetragonulaCarbonaria_004467-T1	PF01370	3.4e-54	0.958506
TetragonulaCarbonaria_004459-T1	PF01370	4.8e-09	0.962656
TetragonulaCarbonaria_004230-T1	PF00178	3.2e-33	1.000000
TetragonulaCarbonaria_004773-T1	PF03372	2.6e-15	1.177966
TetragonulaCarbonaria_004526-T1	PF00646	2.8e-14	0.812500
TetragonulaCarbonaria_004876-T1	PF00646	8.5e-11	0.854167
TetragonulaCarbonaria_004605-T1	PF00646	1.5e-09	0.750000
TetragonulaCarbonaria_004526-T1	PF12937	6e-15	0.791667
TetragonulaCarbonaria_004605-T1	PF12937	6.8e-11	0.770833
TetragonulaCarbonaria_004876-T1	PF12937	8.3e-11	0.833333
TetragonulaCarbonaria_004249-T1	PF03807	5.5e-16	0.968750
TetragonulaCarbonaria_004767-T1	PF00487	1.2e-14	0.803150
TetragonulaCarbonaria_004217-T1	PF18072	1.4e-11	1.000000
TetragonulaCarbonaria_004217-T1	PF18076	6.2e-19	1.000000
TetragonulaCarbonaria_004310-T1	PF09398	7.9e-17	0.925926
TetragonulaCarbonaria_004374-T1	PF10479	2.1e-288	0.720399
TetragonulaCarbonaria_004870-T1	PF01585	2.3e-11	1.022222
TetragonulaCarbonaria_004791-T1	PF16489	1.8e-29	1.257143
TetragonulaCarbonaria_004299-T1	PF04410	3.7e-33	0.629870
TetragonulaCarbonaria_004217-T1	PF13507	2.7e-109	0.996154
TetragonulaCarbonaria_004664-T1	PF06202	6.7e-127	1.193211
TetragonulaCarbonaria_004467-T1	PF16363	4.4e-15	0.743976
TetragonulaCarbonaria_004667-T1	PF00626	4.1e-11	0.934211
TetragonulaCarbonaria_004775-T1	PF04178	1.6e-36	0.973684
TetragonulaCarbonaria_004791-T1	PF01825	5.6e-09	1.066667
TetragonulaCarbonaria_004875-T1	PF00009	2.3e-55	1.184615
TetragonulaCarbonaria_004606-T1	PF00009	3.3e-08	0.625641
TetragonulaCarbonaria_004875-T1	PF03144	5.3e-15	0.891892
TetragonulaCarbonaria_004875-T1	PF03143	6.6e-35	0.981481
TetragonulaCarbonaria_004474-T1	PF04670	7.6e-09	0.540773
TetragonulaCarbonaria_004874-T1	PF07527	4.4e-12	1.000000
TetragonulaCarbonaria_004664-T1	PF14701	9.9e-157	0.988610
TetragonulaCarbonaria_004774-T1	PF13513	6.9e-19	1.000000
TetragonulaCarbonaria_004779-T1	PF00271	7.9e-25	1.000000
TetragonulaCarbonaria_004480-T1	PF00271	1.2e-15	1.027027
TetragonulaCarbonaria_004664-T1	PF14702	8.2e-86	1.086957
TetragonulaCarbonaria_004664-T1	PF14699	4e-16	0.901099
TetragonulaCarbonaria_004481-T1	PF03129	1.1e-21	0.989362
TetragonulaCarbonaria_004290-T1	PF14520	2.2e-11	0.526316
TetragonulaCarbonaria_004290-T1	PF14716	2.4e-22	0.985075
TetragonulaCarbonaria_004352-T1	PF00125	3.3e-12	0.702290
TetragonulaCarbonaria_004305-T1	PF00328	1.5e-27	0.676240
TetragonulaCarbonaria_004331-T1	PF00010	7.3e-20	0.962963
TetragonulaCarbonaria_004874-T1	PF00010	1.3e-16	1.000000
TetragonulaCarbonaria_004341-T1	PF00505	1e-37	0.956522
TetragonulaCarbonaria_004345-T1	PF00505	2.1e-19	1.000000
TetragonulaCarbonaria_004341-T1	PF09011	2.2e-34	0.986301
TetragonulaCarbonaria_004345-T1	PF09011	6.9e-13	0.945205
TetragonulaCarbonaria_004327-T1	PF07700	1.2e-55	0.987805
TetragonulaCarbonaria_004327-T1	PF07701	5.1e-70	0.923767
TetragonulaCarbonaria_004686-T1	PF00702	5.8e-15	1.119048
TetragonulaCarbonaria_004209-T1	PF12146	1.8e-19	1.092050
TetragonulaCarbonaria_004245-T1	PF13344	8.7e-19	0.772277
TetragonulaCarbonaria_004245-T1	PF13242	9.4e-19	0.933333
TetragonulaCarbonaria_004771-T1	PF07679	1.2e-29	0.788889
TetragonulaCarbonaria_004552-T1	PF07679	1.6e-24	0.944444
TetragonulaCarbonaria_004774-T1	PF01749	1.7e-20	0.921348
TetragonulaCarbonaria_004552-T1	PF00047	9.5e-21	0.850575
TetragonulaCarbonaria_004771-T1	PF00047	7.7e-19	0.793103
TetragonulaCarbonaria_004771-T1	PF13895	8.5e-20	1.037975
TetragonulaCarbonaria_004552-T1	PF13895	1.5e-18	1.050633
TetragonulaCarbonaria_004771-T1	PF13927	1.8e-31	0.822785
TetragonulaCarbonaria_004552-T1	PF13927	2.2e-28	1.012658
TetragonulaCarbonaria_004798-T1	PF00876	1.1e-101	0.982249
TetragonulaCarbonaria_004773-T1	PF16776	2.6e-33	0.972414
TetragonulaCarbonaria_004186-T1	PF00520	3.9e-138	1.183673
TetragonulaCarbonaria_004303-T1	PF00520	5.5e-28	1.134694
TetragonulaCarbonaria_004234-T1	PF00612	1.3e-07	0.904762
TetragonulaCarbonaria_004351-T1	PF14901	2.5e-42	1.033333
TetragonulaCarbonaria_004655-T1	PF02149	1.5e-08	0.844444
TetragonulaCarbonaria_004524-T1	PF00050	3.2e-41	0.857143
TetragonulaCarbonaria_004516-T1	PF00050	7.5e-08	0.959184
TetragonulaCarbonaria_004771-T1	PF00050	6.5e-07	0.591837
TetragonulaCarbonaria_004524-T1	PF07648	1.3e-64	0.918367
TetragonulaCarbonaria_004516-T1	PF07648	2e-13	0.938776
TetragonulaCarbonaria_004525-T1	PF07648	1.3e-11	0.959184
TetragonulaCarbonaria_004523-T1	PF07648	2.3e-11	1.040816
TetragonulaCarbonaria_004771-T1	PF07648	1.2e-09	0.714286
TetragonulaCarbonaria_004243-T1	PF00013	5.8e-09	1.242424
TetragonulaCarbonaria_004243-T2	PF00013	5.8e-09	1.242424
TetragonulaCarbonaria_004204-T1	PF16474	3e-60	1.052356
TetragonulaCarbonaria_004298-T1	PF05383	7e-21	0.949153
TetragonulaCarbonaria_004525-T1	PF00053	4.6e-18	0.959184
TetragonulaCarbonaria_004791-T1	PF00053	1.7e-07	0.816327
TetragonulaCarbonaria_004525-T1	PF00054	4.3e-66	0.992366
TetragonulaCarbonaria_004791-T1	PF00054	3.4e-34	1.167939
TetragonulaCarbonaria_004525-T1	PF02210	1.6e-66	1.023810
TetragonulaCarbonaria_004791-T1	PF02210	1.6e-45	1.214286
TetragonulaCarbonaria_004246-T1	PF04031	6.6e-39	1.026846
TetragonulaCarbonaria_004739-T1	PF00412	5e-18	0.982759
TetragonulaCarbonaria_004465-T1	PF01764	2.6e-15	0.964789
TetragonulaCarbonaria_004593-T1	PF08366	1.6e-36	1.028846
TetragonulaCarbonaria_004226-T1	PF00560	4.6e-13	0.913043
TetragonulaCarbonaria_004599-T1	PF00560	2.7e-06	0.739130
TetragonulaCarbonaria_004226-T1	PF13306	2.9e-25	0.929688
TetragonulaCarbonaria_004605-T1	PF13516	2.6e-31	0.833333
TetragonulaCarbonaria_004226-T1	PF13855	3e-60	0.983607
TetragonulaCarbonaria_004599-T1	PF13855	3.5e-19	0.885246
TetragonulaCarbonaria_004654-T1	PF01429	6e-09	0.766234
TetragonulaCarbonaria_004216-T1	PF11232	3.1e-61	0.974026
TetragonulaCarbonaria_004216-T1	PF11265	3.2e-95	0.990610
TetragonulaCarbonaria_004218-T1	PF16499	1.2e-148	1.000000
TetragonulaCarbonaria_004218-T1	PF17450	1.5e-18	1.034884
TetragonulaCarbonaria_004218-T1	PF17801	3.4e-10	1.169014
TetragonulaCarbonaria_004291-T1	PF00149	4.7e-13	0.926829
TetragonulaCarbonaria_004346-T1	PF08241	2e-17	0.947917
TetragonulaCarbonaria_004231-T1	PF08241	5.5e-09	0.750000
TetragonulaCarbonaria_004346-T1	PF13649	1.1e-13	0.896907
TetragonulaCarbonaria_004231-T1	PF13649	2e-10	0.742268
TetragonulaCarbonaria_004346-T1	PF13847	8.4e-11	0.684211
TetragonulaCarbonaria_004231-T1	PF13847	2.5e-08	0.723684
TetragonulaCarbonaria_004213-T1	PF01835	2.4e-14	0.947917
TetragonulaCarbonaria_004213-T1	PF17791	1e-08	0.534884
TetragonulaCarbonaria_004594-T1	PF01926	5e-18	0.649123
TetragonulaCarbonaria_004474-T1	PF01926	2.1e-08	0.956140
TetragonulaCarbonaria_004606-T1	PF01926	3.5e-07	0.842105
TetragonulaCarbonaria_004189-T1	PF03637	1.9e-83	1.005882
TetragonulaCarbonaria_004292-T1	PF01853	1e-88	0.994413
TetragonulaCarbonaria_004783-T1	PF06984	2.3e-34	0.988506
TetragonulaCarbonaria_004476-T1	PF02219	5e-77	0.954704
TetragonulaCarbonaria_004326-T1	PF03083	5.3e-39	0.954023
TetragonulaCarbonaria_004866-T1	PF00249	9.9e-10	0.934783
TetragonulaCarbonaria_004608-T1	PF15963	1.8e-29	0.943182
TetragonulaCarbonaria_004191-T1	PF16521	2.6e-46	1.044444
TetragonulaCarbonaria_004191-T1	PF00063	1.7e-245	1.028065
TetragonulaCarbonaria_004312-T1	PF10237	5.6e-57	0.952381
TetragonulaCarbonaria_004473-T1	PF03446	1.6e-50	1.012658
TetragonulaCarbonaria_004777-T1	PF03446	2.1e-06	0.879747
TetragonulaCarbonaria_004459-T1	PF07993	7e-70	1.042802
TetragonulaCarbonaria_004240-T1	PF02931	5.9e-51	0.525346
TetragonulaCarbonaria_004241-T2	PF02932	8.2e-80	1.205882
TetragonulaCarbonaria_004241-T1	PF02932	1.5e-79	1.205882
TetragonulaCarbonaria_004613-T1	PF01798	7.2e-83	0.987069
TetragonulaCarbonaria_004612-T1	PF01798	2.2e-81	0.987069
TetragonulaCarbonaria_004612-T1	PF08156	1.2e-21	1.015625
TetragonulaCarbonaria_004613-T1	PF08156	4.5e-21	1.015625
TetragonulaCarbonaria_004290-T1	PF01909	1.6e-06	0.680851
TetragonulaCarbonaria_004641-T1	PF14605	4.6e-20	0.981132
TetragonulaCarbonaria_004646-T1	PF01103	1.7e-43	0.993827
TetragonulaCarbonaria_004855-T1	PF00067	7.7e-96	0.987041
TetragonulaCarbonaria_004274-T1	PF08336	9.3e-33	0.733333
TetragonulaCarbonaria_004249-T1	PF14748	9.6e-41	1.000000
TetragonulaCarbonaria_004601-T1	PF01569	2.5e-28	1.044444
TetragonulaCarbonaria_004314-T1	PF10274	3.1e-73	1.005464
TetragonulaCarbonaria_004471-T1	PF00989	1.3e-10	0.592920
TetragonulaCarbonaria_004470-T1	PF00989	1.4e-09	0.787611
TetragonulaCarbonaria_004470-T1	PF14598	8.6e-15	0.938053
TetragonulaCarbonaria_004470-T1	PF08447	1.6e-12	0.955056
TetragonulaCarbonaria_004361-T1	PF15473	2.1e-59	0.936306
TetragonulaCarbonaria_004857-T1	PF00233	2.5e-82	0.962185
TetragonulaCarbonaria_004537-T1	PF00656	4.5e-48	0.906883
TetragonulaCarbonaria_004288-T1	PF00656	7.1e-40	0.927126
TetragonulaCarbonaria_004353-T1	PF10275	7.6e-85	0.934959
TetragonulaCarbonaria_004868-T1	PF01431	3.3e-72	1.004878
TetragonulaCarbonaria_004868-T1	PF05649	2.6e-121	1.020942
[truncated: 13,919 more rows]
