# Supplementary material for: Prevalent bee venom genes evolved before the aculeate stinger and eusociality
Source: BMC Biol. 2023 Oct 23;21:229. doi: 10.1186/s12915-023-01656-5 (PMC10591384; doi:10.1186/s12915-023-01656-5)
Supplement: Supplementary file 39 — Additional file 39. Genome annotation of Tetragonula carbonaria. [file 12915_2023_1656_MOESM39_ESM.zip › Tetragonula_carbonaria.annotation.funannotate.with.RNAseq.Oct2020/annotations/annotations.busco.txt]

TetragonulaCarbonaria_005762-T1	note	BUSCO:EOG091B0006
TetragonulaCarbonaria_012016-T1	note	BUSCO:EOG091B0007
TetragonulaCarbonaria_018972-T1	note	BUSCO:EOG091B000H
TetragonulaCarbonaria_001966-T1	note	BUSCO:EOG091B000M
TetragonulaCarbonaria_013801-T1	note	BUSCO:EOG091B000Y
TetragonulaCarbonaria_009102-T1	note	BUSCO:EOG091B0016
TetragonulaCarbonaria_002874-T1	note	BUSCO:EOG091B001P
TetragonulaCarbonaria_023452-T1	note	BUSCO:EOG091B001Y
TetragonulaCarbonaria_005618-T1	note	BUSCO:EOG091B0020
TetragonulaCarbonaria_015603-T1	note	BUSCO:EOG091B002C
TetragonulaCarbonaria_002805-T1	note	BUSCO:EOG091B002I
TetragonulaCarbonaria_001951-T1	note	BUSCO:EOG091B002N
TetragonulaCarbonaria_011556-T1	note	BUSCO:EOG091B003H
TetragonulaCarbonaria_016137-T1	note	BUSCO:EOG091B003J
TetragonulaCarbonaria_011628-T1	note	BUSCO:EOG091B003W
TetragonulaCarbonaria_009820-T1	note	BUSCO:EOG091B003X
TetragonulaCarbonaria_024244-T1	note	BUSCO:EOG091B0046
TetragonulaCarbonaria_010857-T1	note	BUSCO:EOG091B0047
TetragonulaCarbonaria_010498-T1	note	BUSCO:EOG091B004K
TetragonulaCarbonaria_003894-T1	note	BUSCO:EOG091B004Q
TetragonulaCarbonaria_024060-T1	note	BUSCO:EOG091B004W
TetragonulaCarbonaria_015571-T1	note	BUSCO:EOG091B004Z
TetragonulaCarbonaria_015937-T1	note	BUSCO:EOG091B005O
TetragonulaCarbonaria_004953-T1	note	BUSCO:EOG091B005P
TetragonulaCarbonaria_003201-T1	note	BUSCO:EOG091B005W
TetragonulaCarbonaria_022724-T1	note	BUSCO:EOG091B0067
TetragonulaCarbonaria_023523-T1	note	BUSCO:EOG091B0069
TetragonulaCarbonaria_001958-T1	note	BUSCO:EOG091B006C
TetragonulaCarbonaria_018872-T1	note	BUSCO:EOG091B006I
TetragonulaCarbonaria_024221-T1	note	BUSCO:EOG091B006M
TetragonulaCarbonaria_002787-T1	note	BUSCO:EOG091B006R
TetragonulaCarbonaria_009447-T1	note	BUSCO:EOG091B006W
TetragonulaCarbonaria_022238-T1	note	BUSCO:EOG091B0073
TetragonulaCarbonaria_013163-T1	note	BUSCO:EOG091B0074
TetragonulaCarbonaria_011468-T1	note	BUSCO:EOG091B0079
TetragonulaCarbonaria_014122-T1	note	BUSCO:EOG091B007C
TetragonulaCarbonaria_009313-T1	note	BUSCO:EOG091B007F
TetragonulaCarbonaria_002436-T1	note	BUSCO:EOG091B007G
TetragonulaCarbonaria_017514-T1	note	BUSCO:EOG091B007W
TetragonulaCarbonaria_012168-T1	note	BUSCO:EOG091B007X
TetragonulaCarbonaria_007197-T1	note	BUSCO:EOG091B007Y
TetragonulaCarbonaria_004479-T1	note	BUSCO:EOG091B0083
TetragonulaCarbonaria_011008-T1	note	BUSCO:EOG091B0089
TetragonulaCarbonaria_014395-T1	note	BUSCO:EOG091B008A
TetragonulaCarbonaria_000583-T1	note	BUSCO:EOG091B008J
TetragonulaCarbonaria_013015-T1	note	BUSCO:EOG091B008M
TetragonulaCarbonaria_011900-T1	note	BUSCO:EOG091B008O
TetragonulaCarbonaria_005261-T1	note	BUSCO:EOG091B008Z
TetragonulaCarbonaria_005990-T1	note	BUSCO:EOG091B0092
TetragonulaCarbonaria_013981-T1	note	BUSCO:EOG091B0095
TetragonulaCarbonaria_004281-T1	note	BUSCO:EOG091B0096
TetragonulaCarbonaria_015095-T1	note	BUSCO:EOG091B009K
TetragonulaCarbonaria_010055-T1	note	BUSCO:EOG091B009N
TetragonulaCarbonaria_007276-T1	note	BUSCO:EOG091B009R
TetragonulaCarbonaria_020154-T1	note	BUSCO:EOG091B009T
TetragonulaCarbonaria_001504-T1	note	BUSCO:EOG091B009X
TetragonulaCarbonaria_019493-T1	note	BUSCO:EOG091B00A6
TetragonulaCarbonaria_007730-T1	note	BUSCO:EOG091B00A9
TetragonulaCarbonaria_019232-T1	note	BUSCO:EOG091B00AF
TetragonulaCarbonaria_015175-T1	note	BUSCO:EOG091B00AQ
TetragonulaCarbonaria_023579-T1	note	BUSCO:EOG091B00AY
TetragonulaCarbonaria_021401-T1	note	BUSCO:EOG091B00B5
TetragonulaCarbonaria_007328-T1	note	BUSCO:EOG091B00B6
TetragonulaCarbonaria_002664-T1	note	BUSCO:EOG091B00B7
TetragonulaCarbonaria_015177-T1	note	BUSCO:EOG091B00B9
TetragonulaCarbonaria_016644-T1	note	BUSCO:EOG091B00BB
TetragonulaCarbonaria_014555-T1	note	BUSCO:EOG091B00BE
TetragonulaCarbonaria_016128-T1	note	BUSCO:EOG091B00BG
TetragonulaCarbonaria_012172-T1	note	BUSCO:EOG091B00BI
TetragonulaCarbonaria_006247-T1	note	BUSCO:EOG091B00BS
TetragonulaCarbonaria_002909-T1	note	BUSCO:EOG091B00BV
TetragonulaCarbonaria_001654-T1	note	BUSCO:EOG091B00BW
TetragonulaCarbonaria_018279-T1	note	BUSCO:EOG091B00C6
TetragonulaCarbonaria_008850-T1	note	BUSCO:EOG091B00C8
TetragonulaCarbonaria_006284-T1	note	BUSCO:EOG091B00C9
TetragonulaCarbonaria_006284-T2	note	BUSCO:EOG091B00C9
TetragonulaCarbonaria_022410-T1	note	BUSCO:EOG091B00CA
TetragonulaCarbonaria_018766-T1	note	BUSCO:EOG091B00CG
TetragonulaCarbonaria_018820-T1	note	BUSCO:EOG091B00CN
TetragonulaCarbonaria_004139-T1	note	BUSCO:EOG091B00CT
TetragonulaCarbonaria_022075-T1	note	BUSCO:EOG091B00CU
TetragonulaCarbonaria_015170-T1	note	BUSCO:EOG091B00CX
TetragonulaCarbonaria_015712-T1	note	BUSCO:EOG091B00CZ
TetragonulaCarbonaria_003627-T1	note	BUSCO:EOG091B00DE
TetragonulaCarbonaria_008848-T1	note	BUSCO:EOG091B00DL
TetragonulaCarbonaria_009737-T1	note	BUSCO:EOG091B00DO
TetragonulaCarbonaria_001909-T1	note	BUSCO:EOG091B00DS
TetragonulaCarbonaria_009596-T1	note	BUSCO:EOG091B00DY
TetragonulaCarbonaria_007210-T1	note	BUSCO:EOG091B00DZ
TetragonulaCarbonaria_016169-T1	note	BUSCO:EOG091B00E0
TetragonulaCarbonaria_015612-T1	note	BUSCO:EOG091B00E3
TetragonulaCarbonaria_004793-T1	note	BUSCO:EOG091B00E9
TetragonulaCarbonaria_016907-T1	note	BUSCO:EOG091B00ED
TetragonulaCarbonaria_008300-T1	note	BUSCO:EOG091B00EK
TetragonulaCarbonaria_011189-T1	note	BUSCO:EOG091B00EL
TetragonulaCarbonaria_017196-T1	note	BUSCO:EOG091B00EN
TetragonulaCarbonaria_022172-T1	note	BUSCO:EOG091B00EP
TetragonulaCarbonaria_006114-T1	note	BUSCO:EOG091B00EW
TetragonulaCarbonaria_002641-T1	note	BUSCO:EOG091B00EY
TetragonulaCarbonaria_001133-T1	note	BUSCO:EOG091B00F3
TetragonulaCarbonaria_002575-T1	note	BUSCO:EOG091B00F9
TetragonulaCarbonaria_004340-T1	note	BUSCO:EOG091B00FG
TetragonulaCarbonaria_000594-T1	note	BUSCO:EOG091B00FI
TetragonulaCarbonaria_004294-T1	note	BUSCO:EOG091B00FW
TetragonulaCarbonaria_023517-T1	note	BUSCO:EOG091B00G1
TetragonulaCarbonaria_022177-T1	note	BUSCO:EOG091B00G3
TetragonulaCarbonaria_002864-T1	note	BUSCO:EOG091B00G8
TetragonulaCarbonaria_015216-T1	note	BUSCO:EOG091B00GA
TetragonulaCarbonaria_000261-T1	note	BUSCO:EOG091B00GF
TetragonulaCarbonaria_015941-T1	note	BUSCO:EOG091B00GH
TetragonulaCarbonaria_005162-T1	note	BUSCO:EOG091B00GI
TetragonulaCarbonaria_018059-T1	note	BUSCO:EOG091B00GP
TetragonulaCarbonaria_000808-T1	note	BUSCO:EOG091B00HB
TetragonulaCarbonaria_014778-T1	note	BUSCO:EOG091B00HC
TetragonulaCarbonaria_013524-T1	note	BUSCO:EOG091B00HF
TetragonulaCarbonaria_008455-T1	note	BUSCO:EOG091B00HT
TetragonulaCarbonaria_019959-T1	note	BUSCO:EOG091B00HV
TetragonulaCarbonaria_015518-T1	note	BUSCO:EOG091B00HX
TetragonulaCarbonaria_000780-T1	note	BUSCO:EOG091B00I2
TetragonulaCarbonaria_010005-T1	note	BUSCO:EOG091B00I3
TetragonulaCarbonaria_012311-T1	note	BUSCO:EOG091B00I7
TetragonulaCarbonaria_010907-T1	note	BUSCO:EOG091B00I9
TetragonulaCarbonaria_001768-T1	note	BUSCO:EOG091B00IC
TetragonulaCarbonaria_004665-T1	note	BUSCO:EOG091B00IF
TetragonulaCarbonaria_011824-T1	note	BUSCO:EOG091B00II
TetragonulaCarbonaria_023053-T1	note	BUSCO:EOG091B00IN
TetragonulaCarbonaria_022279-T1	note	BUSCO:EOG091B00IV
TetragonulaCarbonaria_003902-T1	note	BUSCO:EOG091B00J4
TetragonulaCarbonaria_001339-T1	note	BUSCO:EOG091B00J8
TetragonulaCarbonaria_010774-T1	note	BUSCO:EOG091B00JG
TetragonulaCarbonaria_006715-T1	note	BUSCO:EOG091B00JN
TetragonulaCarbonaria_021270-T1	note	BUSCO:EOG091B00JO
TetragonulaCarbonaria_014306-T1	note	BUSCO:EOG091B00K3
TetragonulaCarbonaria_010308-T1	note	BUSCO:EOG091B00K4
TetragonulaCarbonaria_003859-T1	note	BUSCO:EOG091B00K6
TetragonulaCarbonaria_007174-T1	note	BUSCO:EOG091B00KD
TetragonulaCarbonaria_013178-T1	note	BUSCO:EOG091B00KE
TetragonulaCarbonaria_022575-T1	note	BUSCO:EOG091B00KQ
TetragonulaCarbonaria_012680-T1	note	BUSCO:EOG091B00KX
TetragonulaCarbonaria_004213-T1	note	BUSCO:EOG091B00L1
TetragonulaCarbonaria_000791-T1	note	BUSCO:EOG091B00L6
TetragonulaCarbonaria_012095-T1	note	BUSCO:EOG091B00LE
TetragonulaCarbonaria_002364-T1	note	BUSCO:EOG091B00LY
TetragonulaCarbonaria_006700-T1	note	BUSCO:EOG091B00M2
TetragonulaCarbonaria_011096-T1	note	BUSCO:EOG091B00M5
TetragonulaCarbonaria_022389-T1	note	BUSCO:EOG091B00MC
TetragonulaCarbonaria_013979-T1	note	BUSCO:EOG091B00MH
TetragonulaCarbonaria_009082-T1	note	BUSCO:EOG091B00ML
TetragonulaCarbonaria_022183-T1	note	BUSCO:EOG091B00MN
TetragonulaCarbonaria_021147-T1	note	BUSCO:EOG091B00MP
TetragonulaCarbonaria_019837-T1	note	BUSCO:EOG091B00MR
TetragonulaCarbonaria_019837-T2	note	BUSCO:EOG091B00MR
TetragonulaCarbonaria_008467-T1	note	BUSCO:EOG091B00N4
TetragonulaCarbonaria_013703-T1	note	BUSCO:EOG091B00N5
TetragonulaCarbonaria_010824-T1	note	BUSCO:EOG091B00N6
TetragonulaCarbonaria_005234-T1	note	BUSCO:EOG091B00N7
TetragonulaCarbonaria_004197-T1	note	BUSCO:EOG091B00NB
TetragonulaCarbonaria_006719-T1	note	BUSCO:EOG091B00NI
TetragonulaCarbonaria_001769-T1	note	BUSCO:EOG091B00NK
TetragonulaCarbonaria_004664-T1	note	BUSCO:EOG091B00NV
TetragonulaCarbonaria_023156-T1	note	BUSCO:EOG091B00O3
TetragonulaCarbonaria_005305-T1	note	BUSCO:EOG091B00O5
TetragonulaCarbonaria_011845-T1	note	BUSCO:EOG091B00O7
TetragonulaCarbonaria_023290-T1	note	BUSCO:EOG091B00OM
TetragonulaCarbonaria_005379-T1	note	BUSCO:EOG091B00OT
TetragonulaCarbonaria_005572-T1	note	BUSCO:EOG091B00OV
TetragonulaCarbonaria_014949-T1	note	BUSCO:EOG091B00OW
TetragonulaCarbonaria_006418-T1	note	BUSCO:EOG091B00P4
TetragonulaCarbonaria_005201-T1	note	BUSCO:EOG091B00P5
TetragonulaCarbonaria_022811-T1	note	BUSCO:EOG091B00P7
TetragonulaCarbonaria_011431-T1	note	BUSCO:EOG091B00P8
TetragonulaCarbonaria_015674-T1	note	BUSCO:EOG091B00PG
TetragonulaCarbonaria_014812-T1	note	BUSCO:EOG091B00PI
TetragonulaCarbonaria_010206-T1	note	BUSCO:EOG091B00PM
TetragonulaCarbonaria_022152-T1	note	BUSCO:EOG091B00PO
TetragonulaCarbonaria_001704-T1	note	BUSCO:EOG091B00PS
TetragonulaCarbonaria_011393-T1	note	BUSCO:EOG091B00Q5
TetragonulaCarbonaria_000165-T1	note	BUSCO:EOG091B00Q9
TetragonulaCarbonaria_018444-T1	note	BUSCO:EOG091B00QA
TetragonulaCarbonaria_023237-T1	note	BUSCO:EOG091B00QB
TetragonulaCarbonaria_020964-T1	note	BUSCO:EOG091B00QK
TetragonulaCarbonaria_003194-T1	note	BUSCO:EOG091B00QS
TetragonulaCarbonaria_021687-T1	note	BUSCO:EOG091B00R2
TetragonulaCarbonaria_009688-T1	note	BUSCO:EOG091B00R3
TetragonulaCarbonaria_021585-T1	note	BUSCO:EOG091B00R6
TetragonulaCarbonaria_016136-T1	note	BUSCO:EOG091B00R7
TetragonulaCarbonaria_002455-T1	note	BUSCO:EOG091B00R8
TetragonulaCarbonaria_007788-T1	note	BUSCO:EOG091B00RD
TetragonulaCarbonaria_014153-T1	note	BUSCO:EOG091B00RH
TetragonulaCarbonaria_016056-T1	note	BUSCO:EOG091B00RL
TetragonulaCarbonaria_004182-T1	note	BUSCO:EOG091B00RS
TetragonulaCarbonaria_016698-T1	note	BUSCO:EOG091B00RW
TetragonulaCarbonaria_005614-T1	note	BUSCO:EOG091B00RZ
TetragonulaCarbonaria_018124-T1	note	BUSCO:EOG091B00S1
TetragonulaCarbonaria_009067-T1	note	BUSCO:EOG091B00SC
TetragonulaCarbonaria_007384-T1	note	BUSCO:EOG091B00SJ
TetragonulaCarbonaria_008064-T1	note	BUSCO:EOG091B00SL
TetragonulaCarbonaria_002997-T1	note	BUSCO:EOG091B00SV
TetragonulaCarbonaria_007574-T1	note	BUSCO:EOG091B00SZ
TetragonulaCarbonaria_007415-T1	note	BUSCO:EOG091B00T6
TetragonulaCarbonaria_004315-T1	note	BUSCO:EOG091B00T9
TetragonulaCarbonaria_016653-T1	note	BUSCO:EOG091B00TA
TetragonulaCarbonaria_020413-T1	note	BUSCO:EOG091B00TG
TetragonulaCarbonaria_018039-T1	note	BUSCO:EOG091B00TP
TetragonulaCarbonaria_018776-T1	note	BUSCO:EOG091B00TR
TetragonulaCarbonaria_011618-T1	note	BUSCO:EOG091B00U1
TetragonulaCarbonaria_008951-T1	note	BUSCO:EOG091B00U8
TetragonulaCarbonaria_005745-T1	note	BUSCO:EOG091B00UA
TetragonulaCarbonaria_019802-T1	note	BUSCO:EOG091B00UK
TetragonulaCarbonaria_005506-T1	note	BUSCO:EOG091B00UM
TetragonulaCarbonaria_008491-T1	note	BUSCO:EOG091B00UN
TetragonulaCarbonaria_016383-T1	note	BUSCO:EOG091B00UT
TetragonulaCarbonaria_009135-T1	note	BUSCO:EOG091B00UZ
TetragonulaCarbonaria_007823-T1	note	BUSCO:EOG091B00V0
TetragonulaCarbonaria_013550-T1	note	BUSCO:EOG091B00V4
TetragonulaCarbonaria_003913-T1	note	BUSCO:EOG091B00VA
TetragonulaCarbonaria_001656-T1	note	BUSCO:EOG091B00VC
TetragonulaCarbonaria_020415-T1	note	BUSCO:EOG091B00VE
TetragonulaCarbonaria_000956-T1	note	BUSCO:EOG091B00VF
TetragonulaCarbonaria_011724-T1	note	BUSCO:EOG091B00VL
TetragonulaCarbonaria_017381-T1	note	BUSCO:EOG091B00VX
TetragonulaCarbonaria_016443-T1	note	BUSCO:EOG091B00W1
TetragonulaCarbonaria_013561-T1	note	BUSCO:EOG091B00WE
TetragonulaCarbonaria_013561-T2	note	BUSCO:EOG091B00WE
TetragonulaCarbonaria_006866-T1	note	BUSCO:EOG091B00WN
TetragonulaCarbonaria_001848-T1	note	BUSCO:EOG091B00XB
TetragonulaCarbonaria_021064-T1	note	BUSCO:EOG091B00XD
TetragonulaCarbonaria_021952-T1	note	BUSCO:EOG091B00XJ
TetragonulaCarbonaria_013043-T1	note	BUSCO:EOG091B00XK
TetragonulaCarbonaria_005081-T1	note	BUSCO:EOG091B00XN
TetragonulaCarbonaria_005754-T1	note	BUSCO:EOG091B00XT
TetragonulaCarbonaria_015038-T1	note	BUSCO:EOG091B00Y1
TetragonulaCarbonaria_007161-T1	note	BUSCO:EOG091B00Y2
TetragonulaCarbonaria_002106-T1	note	BUSCO:EOG091B00YB
TetragonulaCarbonaria_002794-T1	note	BUSCO:EOG091B00YD
TetragonulaCarbonaria_013091-T1	note	BUSCO:EOG091B00YE
TetragonulaCarbonaria_013419-T1	note	BUSCO:EOG091B00YI
TetragonulaCarbonaria_009289-T1	note	BUSCO:EOG091B00YL
TetragonulaCarbonaria_021479-T1	note	BUSCO:EOG091B00YO
TetragonulaCarbonaria_022697-T1	note	BUSCO:EOG091B00YZ
TetragonulaCarbonaria_006271-T1	note	BUSCO:EOG091B00Z8
TetragonulaCarbonaria_017979-T1	note	BUSCO:EOG091B00ZF
TetragonulaCarbonaria_017098-T1	note	BUSCO:EOG091B00ZM
TetragonulaCarbonaria_010249-T1	note	BUSCO:EOG091B0101
TetragonulaCarbonaria_007001-T1	note	BUSCO:EOG091B010C
TetragonulaCarbonaria_007850-T1	note	BUSCO:EOG091B010H
TetragonulaCarbonaria_016967-T1	note	BUSCO:EOG091B010M
TetragonulaCarbonaria_022514-T1	note	BUSCO:EOG091B010O
TetragonulaCarbonaria_001560-T1	note	BUSCO:EOG091B010X
TetragonulaCarbonaria_012880-T1	note	BUSCO:EOG091B010Y
TetragonulaCarbonaria_007278-T1	note	BUSCO:EOG091B0116
TetragonulaCarbonaria_022960-T1	note	BUSCO:EOG091B011E
TetragonulaCarbonaria_001635-T1	note	BUSCO:EOG091B011L
TetragonulaCarbonaria_023975-T1	note	BUSCO:EOG091B011O
TetragonulaCarbonaria_008609-T1	note	BUSCO:EOG091B011P
TetragonulaCarbonaria_008609-T2	note	BUSCO:EOG091B011P
TetragonulaCarbonaria_020423-T1	note	BUSCO:EOG091B011U
TetragonulaCarbonaria_006888-T1	note	BUSCO:EOG091B0122
TetragonulaCarbonaria_007490-T1	note	BUSCO:EOG091B0124
TetragonulaCarbonaria_014103-T1	note	BUSCO:EOG091B0125
TetragonulaCarbonaria_020819-T1	note	BUSCO:EOG091B012C
TetragonulaCarbonaria_002307-T1	note	BUSCO:EOG091B012H
TetragonulaCarbonaria_013059-T1	note	BUSCO:EOG091B012J
TetragonulaCarbonaria_014194-T1	note	BUSCO:EOG091B012Q
TetragonulaCarbonaria_002791-T1	note	BUSCO:EOG091B0132
TetragonulaCarbonaria_015213-T1	note	BUSCO:EOG091B0134
TetragonulaCarbonaria_023675-T1	note	BUSCO:EOG091B0137
TetragonulaCarbonaria_020358-T1	note	BUSCO:EOG091B013A
TetragonulaCarbonaria_017106-T1	note	BUSCO:EOG091B013E
TetragonulaCarbonaria_004162-T1	note	BUSCO:EOG091B013H
TetragonulaCarbonaria_003395-T1	note	BUSCO:EOG091B013J
TetragonulaCarbonaria_016062-T1	note	BUSCO:EOG091B013N
TetragonulaCarbonaria_002082-T1	note	BUSCO:EOG091B013P
TetragonulaCarbonaria_021865-T1	note	BUSCO:EOG091B013T
TetragonulaCarbonaria_022480-T1	note	BUSCO:EOG091B013W
TetragonulaCarbonaria_004468-T1	note	BUSCO:EOG091B013Y
TetragonulaCarbonaria_016167-T1	note	BUSCO:EOG091B0142
TetragonulaCarbonaria_007124-T1	note	BUSCO:EOG091B014E
TetragonulaCarbonaria_022384-T1	note	BUSCO:EOG091B014L
TetragonulaCarbonaria_002877-T1	note	BUSCO:EOG091B014M
TetragonulaCarbonaria_001939-T1	note	BUSCO:EOG091B014Q
TetragonulaCarbonaria_014300-T1	note	BUSCO:EOG091B014T
TetragonulaCarbonaria_023994-T1	note	BUSCO:EOG091B0150
TetragonulaCarbonaria_023994-T2	note	BUSCO:EOG091B0150
TetragonulaCarbonaria_005307-T1	note	BUSCO:EOG091B0155
TetragonulaCarbonaria_020335-T1	note	BUSCO:EOG091B0156
TetragonulaCarbonaria_021402-T1	note	BUSCO:EOG091B0159
TetragonulaCarbonaria_021028-T1	note	BUSCO:EOG091B015C
TetragonulaCarbonaria_014160-T1	note	BUSCO:EOG091B015G
TetragonulaCarbonaria_002468-T1	note	BUSCO:EOG091B015K
TetragonulaCarbonaria_005179-T1	note	BUSCO:EOG091B015N
TetragonulaCarbonaria_000278-T1	note	BUSCO:EOG091B015U
TetragonulaCarbonaria_000824-T1	note	BUSCO:EOG091B015Y
TetragonulaCarbonaria_015260-T1	note	BUSCO:EOG091B0165
TetragonulaCarbonaria_009568-T1	note	BUSCO:EOG091B0166
TetragonulaCarbonaria_010345-T1	note	BUSCO:EOG091B0168
TetragonulaCarbonaria_004593-T1	note	BUSCO:EOG091B0169
TetragonulaCarbonaria_020831-T1	note	BUSCO:EOG091B016J
TetragonulaCarbonaria_018524-T1	note	BUSCO:EOG091B016X
TetragonulaCarbonaria_023151-T1	note	BUSCO:EOG091B0177
TetragonulaCarbonaria_008490-T1	note	BUSCO:EOG091B0179
TetragonulaCarbonaria_014706-T1	note	BUSCO:EOG091B017B
TetragonulaCarbonaria_014961-T1	note	BUSCO:EOG091B017D
TetragonulaCarbonaria_014961-T2	note	BUSCO:EOG091B017D
TetragonulaCarbonaria_014776-T1	note	BUSCO:EOG091B017E
TetragonulaCarbonaria_017804-T1	note	BUSCO:EOG091B017G
TetragonulaCarbonaria_007808-T1	note	BUSCO:EOG091B017H
TetragonulaCarbonaria_012052-T1	note	BUSCO:EOG091B017M
TetragonulaCarbonaria_007878-T1	note	BUSCO:EOG091B017N
TetragonulaCarbonaria_003198-T1	note	BUSCO:EOG091B017Z
TetragonulaCarbonaria_016114-T1	note	BUSCO:EOG091B0188
TetragonulaCarbonaria_016199-T1	note	BUSCO:EOG091B018G
TetragonulaCarbonaria_021191-T1	note	BUSCO:EOG091B018L
TetragonulaCarbonaria_001606-T1	note	BUSCO:EOG091B018M
TetragonulaCarbonaria_008354-T1	note	BUSCO:EOG091B018O
TetragonulaCarbonaria_016818-T1	note	BUSCO:EOG091B018Q
TetragonulaCarbonaria_024228-T1	note	BUSCO:EOG091B0191
TetragonulaCarbonaria_014415-T1	note	BUSCO:EOG091B0198
TetragonulaCarbonaria_008162-T1	note	BUSCO:EOG091B019A
TetragonulaCarbonaria_008162-T2	note	BUSCO:EOG091B019A
TetragonulaCarbonaria_004671-T1	note	BUSCO:EOG091B019B
TetragonulaCarbonaria_003304-T1	note	BUSCO:EOG091B019D
TetragonulaCarbonaria_010220-T1	note	BUSCO:EOG091B019E
TetragonulaCarbonaria_019687-T1	note	BUSCO:EOG091B019P
TetragonulaCarbonaria_009629-T1	note	BUSCO:EOG091B019Y
TetragonulaCarbonaria_012182-T1	note	BUSCO:EOG091B01A1
TetragonulaCarbonaria_016295-T1	note	BUSCO:EOG091B01A7
TetragonulaCarbonaria_002914-T1	note	BUSCO:EOG091B01AG
TetragonulaCarbonaria_022241-T1	note	BUSCO:EOG091B01AQ
TetragonulaCarbonaria_010033-T1	note	BUSCO:EOG091B01AR
TetragonulaCarbonaria_021072-T1	note	BUSCO:EOG091B01BA
TetragonulaCarbonaria_002471-T1	note	BUSCO:EOG091B01BE
TetragonulaCarbonaria_007020-T1	note	BUSCO:EOG091B01BI
TetragonulaCarbonaria_015123-T1	note	BUSCO:EOG091B01BQ
TetragonulaCarbonaria_007710-T1	note	BUSCO:EOG091B01BW
TetragonulaCarbonaria_001080-T1	note	BUSCO:EOG091B01C7
TetragonulaCarbonaria_021537-T1	note	BUSCO:EOG091B01CF
TetragonulaCarbonaria_010278-T1	note	BUSCO:EOG091B01CK
TetragonulaCarbonaria_014082-T1	note	BUSCO:EOG091B01CP
TetragonulaCarbonaria_013174-T1	note	BUSCO:EOG091B01D2
TetragonulaCarbonaria_021478-T1	note	BUSCO:EOG091B01D7
TetragonulaCarbonaria_010435-T1	note	BUSCO:EOG091B01D8
TetragonulaCarbonaria_005235-T1	note	BUSCO:EOG091B01DP
TetragonulaCarbonaria_010312-T1	note	BUSCO:EOG091B01DZ
TetragonulaCarbonaria_002141-T1	note	BUSCO:EOG091B01E8
TetragonulaCarbonaria_022815-T1	note	BUSCO:EOG091B01EF
TetragonulaCarbonaria_022431-T1	note	BUSCO:EOG091B01EG
TetragonulaCarbonaria_023057-T1	note	BUSCO:EOG091B01EI
TetragonulaCarbonaria_008596-T1	note	BUSCO:EOG091B01EL
TetragonulaCarbonaria_021579-T1	note	BUSCO:EOG091B01ER
TetragonulaCarbonaria_012757-T1	note	BUSCO:EOG091B01EV
TetragonulaCarbonaria_006262-T1	note	BUSCO:EOG091B01F6
TetragonulaCarbonaria_019082-T1	note	BUSCO:EOG091B01FB
TetragonulaCarbonaria_009302-T1	note	BUSCO:EOG091B01FC
TetragonulaCarbonaria_016627-T1	note	BUSCO:EOG091B01FD
TetragonulaCarbonaria_004217-T1	note	BUSCO:EOG091B01FI
TetragonulaCarbonaria_013610-T1	note	BUSCO:EOG091B01FN
TetragonulaCarbonaria_022123-T1	note	BUSCO:EOG091B01FU
TetragonulaCarbonaria_001259-T1	note	BUSCO:EOG091B01G1
TetragonulaCarbonaria_012196-T1	note	BUSCO:EOG091B01G5
TetragonulaCarbonaria_015368-T1	note	BUSCO:EOG091B01GF
TetragonulaCarbonaria_012286-T1	note	BUSCO:EOG091B01GH
TetragonulaCarbonaria_014388-T1	note	BUSCO:EOG091B01GK
TetragonulaCarbonaria_018313-T1	note	BUSCO:EOG091B01GN
TetragonulaCarbonaria_021140-T1	note	BUSCO:EOG091B01H3
TetragonulaCarbonaria_018120-T1	note	BUSCO:EOG091B01HA
TetragonulaCarbonaria_006765-T1	note	BUSCO:EOG091B01HJ
TetragonulaCarbonaria_017081-T1	note	BUSCO:EOG091B01HK
TetragonulaCarbonaria_011052-T1	note	BUSCO:EOG091B01HO
TetragonulaCarbonaria_014561-T1	note	BUSCO:EOG091B01HT
TetragonulaCarbonaria_018587-T1	note	BUSCO:EOG091B01HX
TetragonulaCarbonaria_005056-T1	note	BUSCO:EOG091B01I0
TetragonulaCarbonaria_021574-T1	note	BUSCO:EOG091B01I7
TetragonulaCarbonaria_016997-T1	note	BUSCO:EOG091B01IA
TetragonulaCarbonaria_012014-T1	note	BUSCO:EOG091B01IC
TetragonulaCarbonaria_010035-T1	note	BUSCO:EOG091B01ID
TetragonulaCarbonaria_022364-T1	note	BUSCO:EOG091B01IP
TetragonulaCarbonaria_014693-T1	note	BUSCO:EOG091B01IW
TetragonulaCarbonaria_009776-T1	note	BUSCO:EOG091B01J5
TetragonulaCarbonaria_000803-T1	note	BUSCO:EOG091B01J7
TetragonulaCarbonaria_008027-T1	note	BUSCO:EOG091B01J9
TetragonulaCarbonaria_013613-T1	note	BUSCO:EOG091B01JD
TetragonulaCarbonaria_004686-T1	note	BUSCO:EOG091B01JG
TetragonulaCarbonaria_019791-T1	note	BUSCO:EOG091B01JL
TetragonulaCarbonaria_020635-T1	note	BUSCO:EOG091B01JQ
TetragonulaCarbonaria_021826-T1	note	BUSCO:EOG091B01JW
TetragonulaCarbonaria_017260-T1	note	BUSCO:EOG091B01K3
TetragonulaCarbonaria_015020-T1	note	BUSCO:EOG091B01KE
TetragonulaCarbonaria_011282-T1	note	BUSCO:EOG091B01KF
TetragonulaCarbonaria_019799-T1	note	BUSCO:EOG091B01KH
TetragonulaCarbonaria_022232-T1	note	BUSCO:EOG091B01KP
TetragonulaCarbonaria_009691-T1	note	BUSCO:EOG091B01KR
TetragonulaCarbonaria_018319-T1	note	BUSCO:EOG091B01KT
TetragonulaCarbonaria_013615-T1	note	BUSCO:EOG091B01KW
TetragonulaCarbonaria_018818-T1	note	BUSCO:EOG091B01L6
TetragonulaCarbonaria_019304-T1	note	BUSCO:EOG091B01L9
TetragonulaCarbonaria_002026-T1	note	BUSCO:EOG091B01LB
TetragonulaCarbonaria_023520-T1	note	BUSCO:EOG091B01LD
TetragonulaCarbonaria_004154-T1	note	BUSCO:EOG091B01LR
TetragonulaCarbonaria_007608-T1	note	BUSCO:EOG091B01LU
TetragonulaCarbonaria_016976-T1	note	BUSCO:EOG091B01M0
TetragonulaCarbonaria_015128-T1	note	BUSCO:EOG091B01M9
TetragonulaCarbonaria_010188-T1	note	BUSCO:EOG091B01MB
TetragonulaCarbonaria_018473-T1	note	BUSCO:EOG091B01MD
TetragonulaCarbonaria_023490-T1	note	BUSCO:EOG091B01MN
TetragonulaCarbonaria_011371-T1	note	BUSCO:EOG091B01MQ
TetragonulaCarbonaria_001281-T1	note	BUSCO:EOG091B01N2
TetragonulaCarbonaria_022307-T1	note	BUSCO:EOG091B01NC
TetragonulaCarbonaria_000241-T1	note	BUSCO:EOG091B01NK
TetragonulaCarbonaria_000263-T1	note	BUSCO:EOG091B01NQ
TetragonulaCarbonaria_016549-T1	note	BUSCO:EOG091B01NS
TetragonulaCarbonaria_021398-T1	note	BUSCO:EOG091B01NU
TetragonulaCarbonaria_001880-T1	note	BUSCO:EOG091B01O2
TetragonulaCarbonaria_018194-T1	note	BUSCO:EOG091B01O5
TetragonulaCarbonaria_013315-T1	note	BUSCO:EOG091B01O9
TetragonulaCarbonaria_015866-T1	note	BUSCO:EOG091B01OA
TetragonulaCarbonaria_010735-T1	note	BUSCO:EOG091B01OJ
TetragonulaCarbonaria_014905-T1	note	BUSCO:EOG091B01OP
TetragonulaCarbonaria_004782-T1	note	BUSCO:EOG091B01OQ
TetragonulaCarbonaria_012315-T1	note	BUSCO:EOG091B01OX
TetragonulaCarbonaria_001659-T1	note	BUSCO:EOG091B01OY
TetragonulaCarbonaria_016810-T1	note	BUSCO:EOG091B01PE
TetragonulaCarbonaria_023981-T1	note	BUSCO:EOG091B01PF
TetragonulaCarbonaria_011486-T1	note	BUSCO:EOG091B01PI
TetragonulaCarbonaria_010740-T1	note	BUSCO:EOG091B01PK
TetragonulaCarbonaria_009301-T1	note	BUSCO:EOG091B01PO
TetragonulaCarbonaria_019685-T1	note	BUSCO:EOG091B01PP
TetragonulaCarbonaria_018827-T1	note	BUSCO:EOG091B01Q0
TetragonulaCarbonaria_019738-T1	note	BUSCO:EOG091B01Q9
TetragonulaCarbonaria_003204-T1	note	BUSCO:EOG091B01QA
TetragonulaCarbonaria_015928-T1	note	BUSCO:EOG091B01QJ
TetragonulaCarbonaria_003254-T1	note	BUSCO:EOG091B01QL
TetragonulaCarbonaria_012322-T1	note	BUSCO:EOG091B01QO
TetragonulaCarbonaria_023677-T1	note	BUSCO:EOG091B01QT
TetragonulaCarbonaria_000637-T1	note	BUSCO:EOG091B01QZ
TetragonulaCarbonaria_017399-T1	note	BUSCO:EOG091B01R3
TetragonulaCarbonaria_011651-T1	note	BUSCO:EOG091B01RH
TetragonulaCarbonaria_023107-T1	note	BUSCO:EOG091B01RL
TetragonulaCarbonaria_007133-T1	note	BUSCO:EOG091B01RS
TetragonulaCarbonaria_023445-T1	note	BUSCO:EOG091B01S2
TetragonulaCarbonaria_020172-T1	note	BUSCO:EOG091B01S5
TetragonulaCarbonaria_021748-T1	note	BUSCO:EOG091B01SN
TetragonulaCarbonaria_021158-T1	note	BUSCO:EOG091B01SZ
TetragonulaCarbonaria_007944-T1	note	BUSCO:EOG091B01T1
TetragonulaCarbonaria_007149-T1	note	BUSCO:EOG091B01T7
TetragonulaCarbonaria_023534-T1	note	BUSCO:EOG091B01T9
TetragonulaCarbonaria_020730-T1	note	BUSCO:EOG091B01TE
TetragonulaCarbonaria_008075-T1	note	BUSCO:EOG091B01TH
TetragonulaCarbonaria_001293-T1	note	BUSCO:EOG091B01TJ
TetragonulaCarbonaria_011944-T1	note	BUSCO:EOG091B01TL
TetragonulaCarbonaria_000270-T1	note	BUSCO:EOG091B01TN
TetragonulaCarbonaria_002300-T1	note	BUSCO:EOG091B01U0
TetragonulaCarbonaria_021534-T1	note	BUSCO:EOG091B01U5
TetragonulaCarbonaria_011390-T1	note	BUSCO:EOG091B01UF
TetragonulaCarbonaria_009247-T1	note	BUSCO:EOG091B01UG
TetragonulaCarbonaria_013516-T1	note	BUSCO:EOG091B01UL
TetragonulaCarbonaria_002713-T1	note	BUSCO:EOG091B01UT
TetragonulaCarbonaria_001930-T1	note	BUSCO:EOG091B01UX
TetragonulaCarbonaria_006639-T1	note	BUSCO:EOG091B01V0
TetragonulaCarbonaria_002899-T1	note	BUSCO:EOG091B01VA
TetragonulaCarbonaria_005012-T1	note	BUSCO:EOG091B01VB
TetragonulaCarbonaria_007477-T1	note	BUSCO:EOG091B01VD
TetragonulaCarbonaria_023297-T1	note	BUSCO:EOG091B01VO
TetragonulaCarbonaria_002409-T1	note	BUSCO:EOG091B01VP
TetragonulaCarbonaria_002409-T2	note	BUSCO:EOG091B01VP
TetragonulaCarbonaria_005189-T1	note	BUSCO:EOG091B01VT
TetragonulaCarbonaria_020141-T1	note	BUSCO:EOG091B01VV
TetragonulaCarbonaria_011691-T1	note	BUSCO:EOG091B01VZ
TetragonulaCarbonaria_004772-T1	note	BUSCO:EOG091B01W3
TetragonulaCarbonaria_001524-T1	note	BUSCO:EOG091B01W6
TetragonulaCarbonaria_001207-T1	note	BUSCO:EOG091B01WA
TetragonulaCarbonaria_018079-T1	note	BUSCO:EOG091B01WB
TetragonulaCarbonaria_020915-T1	note	BUSCO:EOG091B01WE
TetragonulaCarbonaria_013594-T1	note	BUSCO:EOG091B01WI
TetragonulaCarbonaria_013594-T2	note	BUSCO:EOG091B01WI
TetragonulaCarbonaria_011590-T1	note	BUSCO:EOG091B01WP
TetragonulaCarbonaria_005753-T1	note	BUSCO:EOG091B01X4
TetragonulaCarbonaria_009110-T1	note	BUSCO:EOG091B01X6
TetragonulaCarbonaria_022499-T1	note	BUSCO:EOG091B01X8
TetragonulaCarbonaria_019112-T1	note	BUSCO:EOG091B01XB
TetragonulaCarbonaria_001835-T1	note	BUSCO:EOG091B01XN
TetragonulaCarbonaria_009176-T1	note	BUSCO:EOG091B01XO
TetragonulaCarbonaria_020269-T1	note	BUSCO:EOG091B01Y0
TetragonulaCarbonaria_016477-T1	note	BUSCO:EOG091B01Y1
TetragonulaCarbonaria_007274-T1	note	BUSCO:EOG091B01YD
TetragonulaCarbonaria_002582-T1	note	BUSCO:EOG091B01YE
TetragonulaCarbonaria_007662-T1	note	BUSCO:EOG091B01YG
TetragonulaCarbonaria_002089-T1	note	BUSCO:EOG091B01YL
TetragonulaCarbonaria_020163-T1	note	BUSCO:EOG091B01YV
TetragonulaCarbonaria_014365-T1	note	BUSCO:EOG091B01Z5
TetragonulaCarbonaria_007023-T1	note	BUSCO:EOG091B01Z6
TetragonulaCarbonaria_014531-T1	note	BUSCO:EOG091B01Z7
TetragonulaCarbonaria_000806-T1	note	BUSCO:EOG091B01Z9
TetragonulaCarbonaria_022955-T1	note	BUSCO:EOG091B01ZD
TetragonulaCarbonaria_023978-T1	note	BUSCO:EOG091B01ZH
TetragonulaCarbonaria_004780-T1	note	BUSCO:EOG091B01ZI
TetragonulaCarbonaria_007143-T1	note	BUSCO:EOG091B01ZP
TetragonulaCarbonaria_018107-T1	note	BUSCO:EOG091B0204
TetragonulaCarbonaria_021844-T1	note	BUSCO:EOG091B0207
TetragonulaCarbonaria_018621-T1	note	BUSCO:EOG091B020F
TetragonulaCarbonaria_019267-T1	note	BUSCO:EOG091B020J
TetragonulaCarbonaria_007177-T1	note	BUSCO:EOG091B020O
TetragonulaCarbonaria_007177-T2	note	BUSCO:EOG091B020O
TetragonulaCarbonaria_004667-T1	note	BUSCO:EOG091B020P
TetragonulaCarbonaria_022425-T1	note	BUSCO:EOG091B020W
TetragonulaCarbonaria_005144-T1	note	BUSCO:EOG091B020Y
TetragonulaCarbonaria_017107-T1	note	BUSCO:EOG091B0210
TetragonulaCarbonaria_023696-T1	note	BUSCO:EOG091B0213
TetragonulaCarbonaria_011380-T1	note	BUSCO:EOG091B0219
TetragonulaCarbonaria_002911-T1	note	BUSCO:EOG091B021E
TetragonulaCarbonaria_000898-T1	note	BUSCO:EOG091B021K
TetragonulaCarbonaria_011820-T1	note	BUSCO:EOG091B021N
TetragonulaCarbonaria_019020-T1	note	BUSCO:EOG091B021O
TetragonulaCarbonaria_005497-T1	note	BUSCO:EOG091B021T
TetragonulaCarbonaria_005308-T1	note	BUSCO:EOG091B021Z
TetragonulaCarbonaria_001857-T1	note	BUSCO:EOG091B0221
TetragonulaCarbonaria_018838-T1	note	BUSCO:EOG091B0227
TetragonulaCarbonaria_010009-T1	note	BUSCO:EOG091B022D
TetragonulaCarbonaria_020189-T1	note	BUSCO:EOG091B022O
TetragonulaCarbonaria_023160-T1	note	BUSCO:EOG091B022Q
TetragonulaCarbonaria_004654-T1	note	BUSCO:EOG091B022S
TetragonulaCarbonaria_003608-T1	note	BUSCO:EOG091B0235
TetragonulaCarbonaria_020273-T1	note	BUSCO:EOG091B023C
TetragonulaCarbonaria_008313-T1	note	BUSCO:EOG091B023G
TetragonulaCarbonaria_005874-T1	note	BUSCO:EOG091B023H
TetragonulaCarbonaria_014366-T1	note	BUSCO:EOG091B023L
TetragonulaCarbonaria_022296-T1	note	BUSCO:EOG091B023M
TetragonulaCarbonaria_023003-T1	note	BUSCO:EOG091B0246
TetragonulaCarbonaria_009609-T1	note	BUSCO:EOG091B024L
TetragonulaCarbonaria_016032-T1	note	BUSCO:EOG091B024O
TetragonulaCarbonaria_014558-T1	note	BUSCO:EOG091B024R
TetragonulaCarbonaria_005332-T1	note	BUSCO:EOG091B024X
TetragonulaCarbonaria_000247-T1	note	BUSCO:EOG091B0256
TetragonulaCarbonaria_011902-T1	note	BUSCO:EOG091B025M
TetragonulaCarbonaria_020325-T1	note	BUSCO:EOG091B0266
TetragonulaCarbonaria_018882-T1	note	BUSCO:EOG091B0267
TetragonulaCarbonaria_007815-T1	note	BUSCO:EOG091B026I
TetragonulaCarbonaria_018324-T1	note	BUSCO:EOG091B026P
TetragonulaCarbonaria_022719-T1	note	BUSCO:EOG091B026S
TetragonulaCarbonaria_015877-T1	note	BUSCO:EOG091B0274
TetragonulaCarbonaria_000105-T1	note	BUSCO:EOG091B0279
TetragonulaCarbonaria_019602-T1	note	BUSCO:EOG091B027C
TetragonulaCarbonaria_005503-T1	note	BUSCO:EOG091B027O
TetragonulaCarbonaria_003301-T1	note	BUSCO:EOG091B027P
TetragonulaCarbonaria_005413-T1	note	BUSCO:EOG091B027X
TetragonulaCarbonaria_001826-T1	note	BUSCO:EOG091B0281
TetragonulaCarbonaria_004226-T1	note	BUSCO:EOG091B028D
TetragonulaCarbonaria_005226-T1	note	BUSCO:EOG091B028E
TetragonulaCarbonaria_022768-T1	note	BUSCO:EOG091B028V
TetragonulaCarbonaria_009405-T1	note	BUSCO:EOG091B028Y
TetragonulaCarbonaria_021133-T1	note	BUSCO:EOG091B0292
TetragonulaCarbonaria_015423-T1	note	BUSCO:EOG091B0297
TetragonulaCarbonaria_015455-T1	note	BUSCO:EOG091B0299
TetragonulaCarbonaria_010942-T1	note	BUSCO:EOG091B029B
TetragonulaCarbonaria_023965-T1	note	BUSCO:EOG091B029G
TetragonulaCarbonaria_005063-T1	note	BUSCO:EOG091B029H
TetragonulaCarbonaria_015932-T1	note	BUSCO:EOG091B029I
TetragonulaCarbonaria_020559-T1	note	BUSCO:EOG091B029Z
TetragonulaCarbonaria_002438-T1	note	BUSCO:EOG091B02A1
TetragonulaCarbonaria_007752-T1	note	BUSCO:EOG091B02A2
TetragonulaCarbonaria_007752-T2	note	BUSCO:EOG091B02A2
TetragonulaCarbonaria_007518-T1	note	BUSCO:EOG091B02AE
TetragonulaCarbonaria_018197-T1	note	BUSCO:EOG091B02AL
TetragonulaCarbonaria_020276-T1	note	BUSCO:EOG091B02AM
TetragonulaCarbonaria_020829-T1	note	BUSCO:EOG091B02AQ
TetragonulaCarbonaria_002721-T1	note	BUSCO:EOG091B02AS
TetragonulaCarbonaria_002986-T1	note	BUSCO:EOG091B02AX
TetragonulaCarbonaria_014177-T1	note	BUSCO:EOG091B02AZ
TetragonulaCarbonaria_000556-T1	note	BUSCO:EOG091B02B1
TetragonulaCarbonaria_001691-T1	note	BUSCO:EOG091B02B2
TetragonulaCarbonaria_004207-T1	note	BUSCO:EOG091B02BC
TetragonulaCarbonaria_015394-T1	note	BUSCO:EOG091B02BH
TetragonulaCarbonaria_011910-T1	note	BUSCO:EOG091B02BL
TetragonulaCarbonaria_002818-T1	note	BUSCO:EOG091B02BN
TetragonulaCarbonaria_007655-T1	note	BUSCO:EOG091B02BQ
TetragonulaCarbonaria_012094-T1	note	BUSCO:EOG091B02C2
TetragonulaCarbonaria_022476-T1	note	BUSCO:EOG091B02C7
TetragonulaCarbonaria_005349-T1	note	BUSCO:EOG091B02CC
TetragonulaCarbonaria_009467-T1	note	BUSCO:EOG091B02D3
TetragonulaCarbonaria_014734-T1	note	BUSCO:EOG091B02DH
TetragonulaCarbonaria_014734-T2	note	BUSCO:EOG091B02DH
TetragonulaCarbonaria_010244-T1	note	BUSCO:EOG091B02DL
TetragonulaCarbonaria_006702-T1	note	BUSCO:EOG091B02DN
TetragonulaCarbonaria_001707-T1	note	BUSCO:EOG091B02DO
TetragonulaCarbonaria_002260-T1	note	BUSCO:EOG091B02E8
TetragonulaCarbonaria_020427-T1	note	BUSCO:EOG091B02EA
TetragonulaCarbonaria_024235-T1	note	BUSCO:EOG091B02EG
TetragonulaCarbonaria_016569-T1	note	BUSCO:EOG091B02EM
TetragonulaCarbonaria_006775-T1	note	BUSCO:EOG091B02ER
TetragonulaCarbonaria_014698-T1	note	BUSCO:EOG091B02ES
TetragonulaCarbonaria_007120-T1	note	BUSCO:EOG091B02F0
TetragonulaCarbonaria_018579-T1	note	BUSCO:EOG091B02F1
TetragonulaCarbonaria_013725-T1	note	BUSCO:EOG091B02F4
TetragonulaCarbonaria_010411-T1	note	BUSCO:EOG091B02FA
TetragonulaCarbonaria_012815-T1	note	BUSCO:EOG091B02FG
TetragonulaCarbonaria_003045-T1	note	BUSCO:EOG091B02FK
TetragonulaCarbonaria_010937-T1	note	BUSCO:EOG091B02FO
TetragonulaCarbonaria_008286-T1	note	BUSCO:EOG091B02FQ
TetragonulaCarbonaria_002893-T1	note	BUSCO:EOG091B02FR
TetragonulaCarbonaria_016385-T1	note	BUSCO:EOG091B02FV
TetragonulaCarbonaria_015867-T1	note	BUSCO:EOG091B02G1
TetragonulaCarbonaria_001905-T1	note	BUSCO:EOG091B02G5
TetragonulaCarbonaria_022795-T1	note	BUSCO:EOG091B02G9
TetragonulaCarbonaria_006452-T1	note	BUSCO:EOG091B02GA
TetragonulaCarbonaria_006864-T1	note	BUSCO:EOG091B02GF
TetragonulaCarbonaria_016319-T1	note	BUSCO:EOG091B02GG
TetragonulaCarbonaria_012251-T1	note	BUSCO:EOG091B02GN
TetragonulaCarbonaria_022463-T1	note	BUSCO:EOG091B02GP
TetragonulaCarbonaria_016986-T1	note	BUSCO:EOG091B02GT
TetragonulaCarbonaria_014198-T1	note	BUSCO:EOG091B02GZ
TetragonulaCarbonaria_011917-T1	note	BUSCO:EOG091B02H8
TetragonulaCarbonaria_007029-T1	note	BUSCO:EOG091B02H9
TetragonulaCarbonaria_014391-T1	note	BUSCO:EOG091B02HC
TetragonulaCarbonaria_015012-T1	note	BUSCO:EOG091B02HF
TetragonulaCarbonaria_007424-T1	note	BUSCO:EOG091B02HG
TetragonulaCarbonaria_014529-T1	note	BUSCO:EOG091B02HK
TetragonulaCarbonaria_018095-T1	note	BUSCO:EOG091B02HU
TetragonulaCarbonaria_022385-T1	note	BUSCO:EOG091B02IC
TetragonulaCarbonaria_008184-T1	note	BUSCO:EOG091B02IS
TetragonulaCarbonaria_017820-T1	note	BUSCO:EOG091B02J0
TetragonulaCarbonaria_014101-T1	note	BUSCO:EOG091B02J3
TetragonulaCarbonaria_022797-T1	note	BUSCO:EOG091B02J4
TetragonulaCarbonaria_016309-T1	note	BUSCO:EOG091B02JC
TetragonulaCarbonaria_016309-T2	note	BUSCO:EOG091B02JC
TetragonulaCarbonaria_002876-T1	note	BUSCO:EOG091B02JQ
TetragonulaCarbonaria_017714-T1	note	BUSCO:EOG091B02JS
TetragonulaCarbonaria_005575-T1	note	BUSCO:EOG091B02JW
TetragonulaCarbonaria_015235-T1	note	BUSCO:EOG091B02K1
TetragonulaCarbonaria_016378-T1	note	BUSCO:EOG091B02K4
TetragonulaCarbonaria_013724-T1	note	BUSCO:EOG091B02K7
TetragonulaCarbonaria_021061-T1	note	BUSCO:EOG091B02KC
TetragonulaCarbonaria_006747-T1	note	BUSCO:EOG091B02KE
TetragonulaCarbonaria_002062-T1	note	BUSCO:EOG091B02KG
TetragonulaCarbonaria_014889-T1	note	BUSCO:EOG091B02KP
TetragonulaCarbonaria_001373-T1	note	BUSCO:EOG091B02KQ
TetragonulaCarbonaria_008149-T1	note	BUSCO:EOG091B02L8
TetragonulaCarbonaria_004470-T1	note	BUSCO:EOG091B02LH
TetragonulaCarbonaria_011003-T1	note	BUSCO:EOG091B02LL
TetragonulaCarbonaria_010943-T1	note	BUSCO:EOG091B02LY
TetragonulaCarbonaria_023327-T1	note	BUSCO:EOG091B02M0
TetragonulaCarbonaria_001505-T1	note	BUSCO:EOG091B02M8
TetragonulaCarbonaria_014810-T1	note	BUSCO:EOG091B02MB
TetragonulaCarbonaria_018227-T1	note	BUSCO:EOG091B02MD
TetragonulaCarbonaria_001070-T1	note	BUSCO:EOG091B02MF
TetragonulaCarbonaria_002543-T1	note	BUSCO:EOG091B02MJ
TetragonulaCarbonaria_012961-T1	note	BUSCO:EOG091B02ML
TetragonulaCarbonaria_004596-T1	note	BUSCO:EOG091B02MQ
TetragonulaCarbonaria_018613-T1	note	BUSCO:EOG091B02MR
TetragonulaCarbonaria_007678-T1	note	BUSCO:EOG091B02MT
TetragonulaCarbonaria_022943-T1	note	BUSCO:EOG091B02MX
TetragonulaCarbonaria_013605-T1	note	BUSCO:EOG091B02N2
TetragonulaCarbonaria_009099-T1	note	BUSCO:EOG091B02N5
TetragonulaCarbonaria_008483-T1	note	BUSCO:EOG091B02N9
TetragonulaCarbonaria_010512-T1	note	BUSCO:EOG091B02NW
TetragonulaCarbonaria_010268-T1	note	BUSCO:EOG091B02O1
TetragonulaCarbonaria_014867-T1	note	BUSCO:EOG091B02O4
TetragonulaCarbonaria_017285-T1	note	BUSCO:EOG091B02OA
TetragonulaCarbonaria_006239-T1	note	BUSCO:EOG091B02OB
TetragonulaCarbonaria_012519-T1	note	BUSCO:EOG091B02OT
TetragonulaCarbonaria_017031-T1	note	BUSCO:EOG091B02OX
TetragonulaCarbonaria_002520-T1	note	BUSCO:EOG091B02P6
TetragonulaCarbonaria_014864-T1	note	BUSCO:EOG091B02P9
TetragonulaCarbonaria_008651-T1	note	BUSCO:EOG091B02PF
TetragonulaCarbonaria_008611-T1	note	BUSCO:EOG091B02PN
TetragonulaCarbonaria_001904-T1	note	BUSCO:EOG091B02PO
TetragonulaCarbonaria_015434-T1	note	BUSCO:EOG091B02PP
TetragonulaCarbonaria_013224-T1	note	BUSCO:EOG091B02PR
TetragonulaCarbonaria_007782-T1	note	BUSCO:EOG091B02Q2
TetragonulaCarbonaria_018069-T1	note	BUSCO:EOG091B02QD
TetragonulaCarbonaria_017396-T1	note	BUSCO:EOG091B02QE
TetragonulaCarbonaria_018590-T1	note	BUSCO:EOG091B02QK
TetragonulaCarbonaria_014735-T1	note	BUSCO:EOG091B02QO
TetragonulaCarbonaria_004085-T1	note	BUSCO:EOG091B02QV
TetragonulaCarbonaria_010330-T1	note	BUSCO:EOG091B02QW
TetragonulaCarbonaria_002647-T1	note	BUSCO:EOG091B02R5
TetragonulaCarbonaria_018359-T1	note	BUSCO:EOG091B02RC
TetragonulaCarbonaria_006735-T1	note	BUSCO:EOG091B02RK
TetragonulaCarbonaria_006911-T1	note	BUSCO:EOG091B02RP
TetragonulaCarbonaria_005469-T1	note	BUSCO:EOG091B02RS
TetragonulaCarbonaria_007300-T1	note	BUSCO:EOG091B02RV
TetragonulaCarbonaria_019921-T1	note	BUSCO:EOG091B02RY
TetragonulaCarbonaria_021152-T1	note	BUSCO:EOG091B02S0
TetragonulaCarbonaria_007270-T1	note	BUSCO:EOG091B02S1
TetragonulaCarbonaria_007498-T1	note	BUSCO:EOG091B02S8
TetragonulaCarbonaria_019604-T1	note	BUSCO:EOG091B02S9
TetragonulaCarbonaria_005797-T1	note	BUSCO:EOG091B02SB
TetragonulaCarbonaria_013803-T1	note	BUSCO:EOG091B02SC
TetragonulaCarbonaria_012211-T1	note	BUSCO:EOG091B02SD
TetragonulaCarbonaria_001800-T1	note	BUSCO:EOG091B02SJ
TetragonulaCarbonaria_014104-T1	note	BUSCO:EOG091B02SY
TetragonulaCarbonaria_009585-T1	note	BUSCO:EOG091B02T3
TetragonulaCarbonaria_002512-T1	note	BUSCO:EOG091B02TC
TetragonulaCarbonaria_019610-T1	note	BUSCO:EOG091B02TF
TetragonulaCarbonaria_004773-T1	note	BUSCO:EOG091B02TG
TetragonulaCarbonaria_004225-T1	note	BUSCO:EOG091B02TH
TetragonulaCarbonaria_019775-T1	note	BUSCO:EOG091B02TQ
TetragonulaCarbonaria_022180-T1	note	BUSCO:EOG091B02TZ
TetragonulaCarbonaria_014392-T1	note	BUSCO:EOG091B02U7
TetragonulaCarbonaria_013077-T1	note	BUSCO:EOG091B02UR
TetragonulaCarbonaria_001934-T1	note	BUSCO:EOG091B02UW
TetragonulaCarbonaria_003224-T1	note	BUSCO:EOG091B02V1
TetragonulaCarbonaria_023826-T1	note	BUSCO:EOG091B02V3
TetragonulaCarbonaria_009194-T1	note	BUSCO:EOG091B02V4
TetragonulaCarbonaria_022230-T1	note	BUSCO:EOG091B02V9
TetragonulaCarbonaria_022765-T1	note	BUSCO:EOG091B02VN
TetragonulaCarbonaria_016462-T1	note	BUSCO:EOG091B02W3
TetragonulaCarbonaria_002008-T1	note	BUSCO:EOG091B02W9
TetragonulaCarbonaria_023522-T1	note	BUSCO:EOG091B02WL
TetragonulaCarbonaria_022456-T1	note	BUSCO:EOG091B02WM
TetragonulaCarbonaria_000830-T1	note	BUSCO:EOG091B02WU
TetragonulaCarbonaria_024232-T1	note	BUSCO:EOG091B02X7
TetragonulaCarbonaria_019772-T1	note	BUSCO:EOG091B02XF
TetragonulaCarbonaria_012983-T1	note	BUSCO:EOG091B02XK
TetragonulaCarbonaria_009552-T1	note	BUSCO:EOG091B02XQ
TetragonulaCarbonaria_021842-T1	note	BUSCO:EOG091B02XU
TetragonulaCarbonaria_005257-T1	note	BUSCO:EOG091B02XX
TetragonulaCarbonaria_011810-T1	note	BUSCO:EOG091B02Y6
TetragonulaCarbonaria_011810-T2	note	BUSCO:EOG091B02Y6
TetragonulaCarbonaria_005008-T1	note	BUSCO:EOG091B02YA
TetragonulaCarbonaria_017002-T1	note	BUSCO:EOG091B02YB
TetragonulaCarbonaria_001490-T1	note	BUSCO:EOG091B02YF
TetragonulaCarbonaria_014438-T1	note	BUSCO:EOG091B02YR
TetragonulaCarbonaria_022275-T1	note	BUSCO:EOG091B02YV
TetragonulaCarbonaria_023447-T1	note	BUSCO:EOG091B02Z1
TetragonulaCarbonaria_014825-T1	note	BUSCO:EOG091B02Z6
TetragonulaCarbonaria_014341-T1	note	BUSCO:EOG091B02Z8
TetragonulaCarbonaria_023149-T1	note	BUSCO:EOG091B02ZA
TetragonulaCarbonaria_006242-T1	note	BUSCO:EOG091B02ZP
TetragonulaCarbonaria_023646-T1	note	BUSCO:EOG091B02ZQ
TetragonulaCarbonaria_022141-T1	note	BUSCO:EOG091B02ZV
TetragonulaCarbonaria_014393-T1	note	BUSCO:EOG091B02ZW
TetragonulaCarbonaria_024107-T1	note	BUSCO:EOG091B02ZX
TetragonulaCarbonaria_000227-T1	note	BUSCO:EOG091B02ZY
TetragonulaCarbonaria_001898-T1	note	BUSCO:EOG091B0302
TetragonulaCarbonaria_013712-T1	note	BUSCO:EOG091B030A
TetragonulaCarbonaria_000605-T1	note	BUSCO:EOG091B030S
TetragonulaCarbonaria_011689-T1	note	BUSCO:EOG091B030V
TetragonulaCarbonaria_022554-T1	note	BUSCO:EOG091B0312
TetragonulaCarbonaria_021617-T1	note	BUSCO:EOG091B0316
TetragonulaCarbonaria_018965-T1	note	BUSCO:EOG091B0317
TetragonulaCarbonaria_016266-T1	note	BUSCO:EOG091B0319
TetragonulaCarbonaria_004316-T1	note	BUSCO:EOG091B031B
TetragonulaCarbonaria_007222-T1	note	BUSCO:EOG091B031C
TetragonulaCarbonaria_022799-T1	note	BUSCO:EOG091B031G
TetragonulaCarbonaria_005198-T1	note	BUSCO:EOG091B031P
TetragonulaCarbonaria_018828-T1	note	BUSCO:EOG091B0320
TetragonulaCarbonaria_006510-T1	note	BUSCO:EOG091B0326
TetragonulaCarbonaria_017352-T1	note	BUSCO:EOG091B032D
TetragonulaCarbonaria_004090-T1	note	BUSCO:EOG091B032N
TetragonulaCarbonaria_000170-T1	note	BUSCO:EOG091B032T
TetragonulaCarbonaria_002094-T1	note	BUSCO:EOG091B032Y
TetragonulaCarbonaria_004465-T1	note	BUSCO:EOG091B0331
TetragonulaCarbonaria_021463-T1	note	BUSCO:EOG091B0333
TetragonulaCarbonaria_018514-T1	note	BUSCO:EOG091B0337
TetragonulaCarbonaria_022736-T1	note	BUSCO:EOG091B0338
TetragonulaCarbonaria_022736-T2	note	BUSCO:EOG091B0338
TetragonulaCarbonaria_009304-T1	note	BUSCO:EOG091B033O
TetragonulaCarbonaria_010941-T1	note	BUSCO:EOG091B0341
TetragonulaCarbonaria_019742-T1	note	BUSCO:EOG091B0349
TetragonulaCarbonaria_019585-T1	note	BUSCO:EOG091B034A
TetragonulaCarbonaria_014443-T1	note	BUSCO:EOG091B034C
TetragonulaCarbonaria_020436-T1	note	BUSCO:EOG091B034K
TetragonulaCarbonaria_014699-T1	note	BUSCO:EOG091B034M
TetragonulaCarbonaria_017778-T1	note	BUSCO:EOG091B034S
TetragonulaCarbonaria_008033-T1	note	BUSCO:EOG091B034W
TetragonulaCarbonaria_001633-T1	note	BUSCO:EOG091B034Y
TetragonulaCarbonaria_000308-T1	note	BUSCO:EOG091B0350
TetragonulaCarbonaria_014043-T1	note	BUSCO:EOG091B035A
TetragonulaCarbonaria_017054-T1	note	BUSCO:EOG091B035H
TetragonulaCarbonaria_013503-T1	note	BUSCO:EOG091B035J
TetragonulaCarbonaria_018274-T1	note	BUSCO:EOG091B035L
TetragonulaCarbonaria_007150-T1	note	BUSCO:EOG091B035O
TetragonulaCarbonaria_007681-T1	note	BUSCO:EOG091B035S
TetragonulaCarbonaria_010237-T1	note	BUSCO:EOG091B0367
TetragonulaCarbonaria_021222-T1	note	BUSCO:EOG091B0368
TetragonulaCarbonaria_002921-T1	note	BUSCO:EOG091B036B
TetragonulaCarbonaria_010957-T1	note	BUSCO:EOG091B036D
TetragonulaCarbonaria_016480-T1	note	BUSCO:EOG091B036F
TetragonulaCarbonaria_023663-T1	note	BUSCO:EOG091B036G
TetragonulaCarbonaria_016115-T1	note	BUSCO:EOG091B036K
TetragonulaCarbonaria_017220-T1	note	BUSCO:EOG091B036T
TetragonulaCarbonaria_019820-T1	note	BUSCO:EOG091B0371
TetragonulaCarbonaria_019967-T1	note	BUSCO:EOG091B0372
TetragonulaCarbonaria_016372-T1	note	BUSCO:EOG091B037F
TetragonulaCarbonaria_011610-T1	note	BUSCO:EOG091B037K
TetragonulaCarbonaria_001531-T1	note	BUSCO:EOG091B037Q
TetragonulaCarbonaria_014166-T1	note	BUSCO:EOG091B037R
TetragonulaCarbonaria_012293-T1	note	BUSCO:EOG091B037S
TetragonulaCarbonaria_011680-T1	note	BUSCO:EOG091B037T
TetragonulaCarbonaria_018080-T1	note	BUSCO:EOG091B037W
TetragonulaCarbonaria_020457-T1	note	BUSCO:EOG091B0385
TetragonulaCarbonaria_013532-T1	note	BUSCO:EOG091B038F
TetragonulaCarbonaria_007563-T1	note	BUSCO:EOG091B038I
TetragonulaCarbonaria_002210-T1	note	BUSCO:EOG091B038O
TetragonulaCarbonaria_016045-T1	note	BUSCO:EOG091B038X
TetragonulaCarbonaria_011812-T1	note	BUSCO:EOG091B0395
TetragonulaCarbonaria_021849-T1	note	BUSCO:EOG091B039A
TetragonulaCarbonaria_001815-T1	note	BUSCO:EOG091B039H
TetragonulaCarbonaria_019422-T1	note	BUSCO:EOG091B03A2
TetragonulaCarbonaria_012884-T1	note	BUSCO:EOG091B03A6
TetragonulaCarbonaria_021964-T1	note	BUSCO:EOG091B03A8
TetragonulaCarbonaria_021524-T1	note	BUSCO:EOG091B03AH
TetragonulaCarbonaria_007617-T1	note	BUSCO:EOG091B03AY
TetragonulaCarbonaria_013628-T1	note	BUSCO:EOG091B03B5
TetragonulaCarbonaria_014383-T1	note	BUSCO:EOG091B03B7
TetragonulaCarbonaria_005484-T1	note	BUSCO:EOG091B03BA
TetragonulaCarbonaria_015912-T1	note	BUSCO:EOG091B03BO
TetragonulaCarbonaria_010502-T1	note	BUSCO:EOG091B03BR
TetragonulaCarbonaria_013616-T1	note	BUSCO:EOG091B03BV
TetragonulaCarbonaria_022259-T1	note	BUSCO:EOG091B03BY
TetragonulaCarbonaria_016098-T1	note	BUSCO:EOG091B03C4
TetragonulaCarbonaria_008242-T1	note	BUSCO:EOG091B03C8
TetragonulaCarbonaria_004287-T1	note	BUSCO:EOG091B03C9
TetragonulaCarbonaria_014007-T1	note	BUSCO:EOG091B03CA
TetragonulaCarbonaria_006815-T1	note	BUSCO:EOG091B03CB
TetragonulaCarbonaria_009409-T1	note	BUSCO:EOG091B03CC
TetragonulaCarbonaria_013518-T1	note	BUSCO:EOG091B03CD
TetragonulaCarbonaria_007685-T1	note	BUSCO:EOG091B03CG
TetragonulaCarbonaria_020588-T1	note	BUSCO:EOG091B03CH
TetragonulaCarbonaria_004327-T1	note	BUSCO:EOG091B03CK
TetragonulaCarbonaria_023972-T1	note	BUSCO:EOG091B03CL
TetragonulaCarbonaria_003689-T1	note	BUSCO:EOG091B03CQ
TetragonulaCarbonaria_014831-T1	note	BUSCO:EOG091B03CX
TetragonulaCarbonaria_003941-T1	note	BUSCO:EOG091B03D1
TetragonulaCarbonaria_011677-T1	note	BUSCO:EOG091B03D7
TetragonulaCarbonaria_018104-T1	note	BUSCO:EOG091B03DF
TetragonulaCarbonaria_016613-T1	note	BUSCO:EOG091B03DL
TetragonulaCarbonaria_012208-T1	note	BUSCO:EOG091B03DM
TetragonulaCarbonaria_023669-T1	note	BUSCO:EOG091B03DR
TetragonulaCarbonaria_005100-T1	note	BUSCO:EOG091B03DV
TetragonulaCarbonaria_005104-T1	note	BUSCO:EOG091B03DX
TetragonulaCarbonaria_013027-T1	note	BUSCO:EOG091B03E0
TetragonulaCarbonaria_018083-T1	note	BUSCO:EOG091B03E5
TetragonulaCarbonaria_015765-T1	note	BUSCO:EOG091B03E8
TetragonulaCarbonaria_014688-T1	note	BUSCO:EOG091B03EA
TetragonulaCarbonaria_019788-T1	note	BUSCO:EOG091B03EH
TetragonulaCarbonaria_021208-T1	note	BUSCO:EOG091B03EI
TetragonulaCarbonaria_019319-T1	note	BUSCO:EOG091B03F3
TetragonulaCarbonaria_010136-T1	note	BUSCO:EOG091B03FC
TetragonulaCarbonaria_000835-T1	note	BUSCO:EOG091B03FD
TetragonulaCarbonaria_018305-T1	note	BUSCO:EOG091B03FF
TetragonulaCarbonaria_014639-T1	note	BUSCO:EOG091B03FG
TetragonulaCarbonaria_008644-T1	note	BUSCO:EOG091B03FK
TetragonulaCarbonaria_010332-T1	note	BUSCO:EOG091B03FP
TetragonulaCarbonaria_020494-T1	note	BUSCO:EOG091B03FR
TetragonulaCarbonaria_023973-T1	note	BUSCO:EOG091B03FS
TetragonulaCarbonaria_002369-T1	note	BUSCO:EOG091B03FV
TetragonulaCarbonaria_016060-T1	note	BUSCO:EOG091B03FW
TetragonulaCarbonaria_021345-T1	note	BUSCO:EOG091B03FZ
TetragonulaCarbonaria_022365-T1	note	BUSCO:EOG091B03G8
TetragonulaCarbonaria_001438-T1	note	BUSCO:EOG091B03GD
TetragonulaCarbonaria_023274-T1	note	BUSCO:EOG091B03GG
TetragonulaCarbonaria_016479-T1	note	BUSCO:EOG091B03GK
TetragonulaCarbonaria_021627-T1	note	BUSCO:EOG091B03GS
TetragonulaCarbonaria_016268-T1	note	BUSCO:EOG091B03HI
TetragonulaCarbonaria_014017-T1	note	BUSCO:EOG091B03HK
TetragonulaCarbonaria_006914-T1	note	BUSCO:EOG091B03HL
TetragonulaCarbonaria_010161-T1	note	BUSCO:EOG091B03HW
TetragonulaCarbonaria_010161-T2	note	BUSCO:EOG091B03HW
TetragonulaCarbonaria_017130-T1	note	BUSCO:EOG091B03I3
TetragonulaCarbonaria_018575-T1	note	BUSCO:EOG091B03I4
TetragonulaCarbonaria_009539-T1	note	BUSCO:EOG091B03I6
TetragonulaCarbonaria_007060-T1	note	BUSCO:EOG091B03I7
TetragonulaCarbonaria_022500-T1	note	BUSCO:EOG091B03IA
TetragonulaCarbonaria_013707-T1	note	BUSCO:EOG091B03II
TetragonulaCarbonaria_000823-T1	note	BUSCO:EOG091B03IV
TetragonulaCarbonaria_006447-T1	note	BUSCO:EOG091B03J3
TetragonulaCarbonaria_022806-T1	note	BUSCO:EOG091B03J4
TetragonulaCarbonaria_008804-T1	note	BUSCO:EOG091B03J5
TetragonulaCarbonaria_021052-T1	note	BUSCO:EOG091B03JG
TetragonulaCarbonaria_022165-T1	note	BUSCO:EOG091B03JH
TetragonulaCarbonaria_015957-T1	note	BUSCO:EOG091B03JI
TetragonulaCarbonaria_017276-T1	note	BUSCO:EOG091B03JM
TetragonulaCarbonaria_022843-T1	note	BUSCO:EOG091B03JQ
TetragonulaCarbonaria_001761-T1	note	BUSCO:EOG091B03JW
TetragonulaCarbonaria_007315-T1	note	BUSCO:EOG091B03JY
TetragonulaCarbonaria_016432-T1	note	BUSCO:EOG091B03K3
TetragonulaCarbonaria_018894-T1	note	BUSCO:EOG091B03K4
TetragonulaCarbonaria_005523-T1	note	BUSCO:EOG091B03K5
TetragonulaCarbonaria_022351-T1	note	BUSCO:EOG091B03K8
TetragonulaCarbonaria_004348-T1	note	BUSCO:EOG091B03KG
TetragonulaCarbonaria_021198-T1	note	BUSCO:EOG091B03KL
TetragonulaCarbonaria_022263-T1	note	BUSCO:EOG091B03KM
TetragonulaCarbonaria_002844-T1	note	BUSCO:EOG091B03KN
TetragonulaCarbonaria_018967-T1	note	BUSCO:EOG091B03KP
TetragonulaCarbonaria_004351-T1	note	BUSCO:EOG091B03KV
TetragonulaCarbonaria_015925-T1	note	BUSCO:EOG091B03L1
TetragonulaCarbonaria_015925-T2	note	BUSCO:EOG091B03L1
TetragonulaCarbonaria_006875-T1	note	BUSCO:EOG091B03L5
TetragonulaCarbonaria_006867-T1	note	BUSCO:EOG091B03LF
TetragonulaCarbonaria_014376-T1	note	BUSCO:EOG091B03LJ
TetragonulaCarbonaria_016899-T1	note	BUSCO:EOG091B03LL
TetragonulaCarbonaria_012178-T1	note	BUSCO:EOG091B03LM
TetragonulaCarbonaria_015960-T1	note	BUSCO:EOG091B03LN
TetragonulaCarbonaria_019603-T1	note	BUSCO:EOG091B03LO
TetragonulaCarbonaria_013976-T1	note	BUSCO:EOG091B03LP
TetragonulaCarbonaria_013976-T2	note	BUSCO:EOG091B03LP
TetragonulaCarbonaria_022742-T1	note	BUSCO:EOG091B03LT
TetragonulaCarbonaria_003290-T1	note	BUSCO:EOG091B03M1
TetragonulaCarbonaria_021929-T1	note	BUSCO:EOG091B03M7
TetragonulaCarbonaria_022339-T1	note	BUSCO:EOG091B03M8
TetragonulaCarbonaria_018789-T1	note	BUSCO:EOG091B03MD
TetragonulaCarbonaria_007121-T1	note	BUSCO:EOG091B03MM
TetragonulaCarbonaria_013548-T1	note	BUSCO:EOG091B03MO
TetragonulaCarbonaria_019795-T1	note	BUSCO:EOG091B03MS
TetragonulaCarbonaria_015622-T1	note	BUSCO:EOG091B03N0
TetragonulaCarbonaria_007624-T1	note	BUSCO:EOG091B03N2
TetragonulaCarbonaria_020692-T1	note	BUSCO:EOG091B03N4
TetragonulaCarbonaria_009431-T1	note	BUSCO:EOG091B03NA
TetragonulaCarbonaria_010328-T1	note	BUSCO:EOG091B03NF
TetragonulaCarbonaria_004765-T1	note	BUSCO:EOG091B03NS
TetragonulaCarbonaria_021468-T1	note	BUSCO:EOG091B03NV
TetragonulaCarbonaria_018761-T1	note	BUSCO:EOG091B03NW
TetragonulaCarbonaria_014681-T1	note	BUSCO:EOG091B03O3
TetragonulaCarbonaria_010333-T1	note	BUSCO:EOG091B03O4
TetragonulaCarbonaria_006530-T1	note	BUSCO:EOG091B03O7
TetragonulaCarbonaria_016543-T1	note	BUSCO:EOG091B03OE
TetragonulaCarbonaria_016435-T1	note	BUSCO:EOG091B03OM
TetragonulaCarbonaria_015698-T1	note	BUSCO:EOG091B03ON
TetragonulaCarbonaria_015698-T2	note	BUSCO:EOG091B03ON
TetragonulaCarbonaria_022366-T1	note	BUSCO:EOG091B03OW
TetragonulaCarbonaria_016011-T1	note	BUSCO:EOG091B03PD
TetragonulaCarbonaria_019532-T1	note	BUSCO:EOG091B03PE
TetragonulaCarbonaria_003146-T1	note	BUSCO:EOG091B03PK
TetragonulaCarbonaria_000902-T1	note	BUSCO:EOG091B03PU
TetragonulaCarbonaria_011061-T1	note	BUSCO:EOG091B03Q4
TetragonulaCarbonaria_022516-T1	note	BUSCO:EOG091B03Q8
TetragonulaCarbonaria_013172-T1	note	BUSCO:EOG091B03QB
TetragonulaCarbonaria_022398-T1	note	BUSCO:EOG091B03QG
TetragonulaCarbonaria_015286-T1	note	BUSCO:EOG091B03QH
TetragonulaCarbonaria_020152-T1	note	BUSCO:EOG091B03QN
TetragonulaCarbonaria_019365-T1	note	BUSCO:EOG091B03QZ
TetragonulaCarbonaria_009116-T1	note	BUSCO:EOG091B03R5
TetragonulaCarbonaria_007122-T1	note	BUSCO:EOG091B03R6
TetragonulaCarbonaria_005042-T1	note	BUSCO:EOG091B03RJ
TetragonulaCarbonaria_007623-T1	note	BUSCO:EOG091B03RN
TetragonulaCarbonaria_020194-T1	note	BUSCO:EOG091B03SE
TetragonulaCarbonaria_012190-T1	note	BUSCO:EOG091B03SH
TetragonulaCarbonaria_019120-T1	note	BUSCO:EOG091B03SK
TetragonulaCarbonaria_023076-T1	note	BUSCO:EOG091B03SO
TetragonulaCarbonaria_002740-T1	note	BUSCO:EOG091B03SQ
TetragonulaCarbonaria_006901-T1	note	BUSCO:EOG091B03SZ
TetragonulaCarbonaria_006901-T2	note	BUSCO:EOG091B03SZ
TetragonulaCarbonaria_019986-T1	note	BUSCO:EOG091B03T2
TetragonulaCarbonaria_001362-T1	note	BUSCO:EOG091B03T7
TetragonulaCarbonaria_022802-T1	note	BUSCO:EOG091B03TA
TetragonulaCarbonaria_022284-T1	note	BUSCO:EOG091B03TU
TetragonulaCarbonaria_022155-T1	note	BUSCO:EOG091B03TW
TetragonulaCarbonaria_022155-T2	note	BUSCO:EOG091B03TW
TetragonulaCarbonaria_022155-T3	note	BUSCO:EOG091B03TW
TetragonulaCarbonaria_001100-T1	note	BUSCO:EOG091B03U0
TetragonulaCarbonaria_010140-T1	note	BUSCO:EOG091B03UA
TetragonulaCarbonaria_021025-T1	note	BUSCO:EOG091B03UI
TetragonulaCarbonaria_006902-T1	note	BUSCO:EOG091B03UQ
TetragonulaCarbonaria_008163-T1	note	BUSCO:EOG091B03UW
TetragonulaCarbonaria_010242-T1	note	BUSCO:EOG091B03UX
TetragonulaCarbonaria_023714-T1	note	BUSCO:EOG091B03V5
TetragonulaCarbonaria_014703-T1	note	BUSCO:EOG091B03VU
TetragonulaCarbonaria_020686-T1	note	BUSCO:EOG091B03VY
TetragonulaCarbonaria_012956-T1	note	BUSCO:EOG091B03W1
TetragonulaCarbonaria_016030-T1	note	BUSCO:EOG091B03W2
TetragonulaCarbonaria_008465-T1	note	BUSCO:EOG091B03W4
TetragonulaCarbonaria_014085-T1	note	BUSCO:EOG091B03WI
TetragonulaCarbonaria_014273-T1	note	BUSCO:EOG091B03WX
TetragonulaCarbonaria_003910-T1	note	BUSCO:EOG091B03X1
TetragonulaCarbonaria_021485-T1	note	BUSCO:EOG091B03XG
TetragonulaCarbonaria_003607-T1	note	BUSCO:EOG091B03XQ
TetragonulaCarbonaria_021129-T1	note	BUSCO:EOG091B03XW
TetragonulaCarbonaria_001693-T1	note	BUSCO:EOG091B03Y3
TetragonulaCarbonaria_011247-T1	note	BUSCO:EOG091B03Y5
TetragonulaCarbonaria_014051-T1	note	BUSCO:EOG091B03Y6
TetragonulaCarbonaria_005013-T1	note	BUSCO:EOG091B03Y7
TetragonulaCarbonaria_010757-T1	note	BUSCO:EOG091B03YA
TetragonulaCarbonaria_003623-T1	note	BUSCO:EOG091B03YG
TetragonulaCarbonaria_016926-T1	note	BUSCO:EOG091B03YN
TetragonulaCarbonaria_005200-T1	note	BUSCO:EOG091B03YX
TetragonulaCarbonaria_013323-T1	note	BUSCO:EOG091B03Z5
TetragonulaCarbonaria_003002-T1	note	BUSCO:EOG091B03Z7
TetragonulaCarbonaria_011206-T1	note	BUSCO:EOG091B03ZG
TetragonulaCarbonaria_005784-T1	note	BUSCO:EOG091B03ZJ
TetragonulaCarbonaria_017475-T1	note	BUSCO:EOG091B03ZK
TetragonulaCarbonaria_014803-T1	note	BUSCO:EOG091B03ZP
TetragonulaCarbonaria_012391-T1	note	BUSCO:EOG091B040A
TetragonulaCarbonaria_019440-T1	note	BUSCO:EOG091B040C
TetragonulaCarbonaria_000828-T1	note	BUSCO:EOG091B040Q
TetragonulaCarbonaria_015142-T1	note	BUSCO:EOG091B040V
TetragonulaCarbonaria_004156-T1	note	BUSCO:EOG091B0412
TetragonulaCarbonaria_010262-T1	note	BUSCO:EOG091B0415
TetragonulaCarbonaria_007812-T1	note	BUSCO:EOG091B041F
TetragonulaCarbonaria_015894-T1	note	BUSCO:EOG091B041O
TetragonulaCarbonaria_011382-T1	note	BUSCO:EOG091B041Q
TetragonulaCarbonaria_011921-T1	note	BUSCO:EOG091B041T
TetragonulaCarbonaria_007152-T1	note	BUSCO:EOG091B041Y
TetragonulaCarbonaria_016961-T1	note	BUSCO:EOG091B0420
TetragonulaCarbonaria_015262-T1	note	BUSCO:EOG091B0421
TetragonulaCarbonaria_008192-T1	note	BUSCO:EOG091B0428
TetragonulaCarbonaria_019769-T1	note	BUSCO:EOG091B042B
TetragonulaCarbonaria_005067-T1	note	BUSCO:EOG091B042U
TetragonulaCarbonaria_019708-T1	note	BUSCO:EOG091B042X
TetragonulaCarbonaria_000949-T1	note	BUSCO:EOG091B042Y
TetragonulaCarbonaria_006874-T1	note	BUSCO:EOG091B0430
TetragonulaCarbonaria_011459-T1	note	BUSCO:EOG091B043I
TetragonulaCarbonaria_017347-T1	note	BUSCO:EOG091B043T
TetragonulaCarbonaria_004313-T1	note	BUSCO:EOG091B043W
TetragonulaCarbonaria_014328-T1	note	BUSCO:EOG091B0444
TetragonulaCarbonaria_016598-T1	note	BUSCO:EOG091B0449
TetragonulaCarbonaria_005682-T1	note	BUSCO:EOG091B044C
TetragonulaCarbonaria_020188-T1	note	BUSCO:EOG091B044N
TetragonulaCarbonaria_003860-T1	note	BUSCO:EOG091B044T
TetragonulaCarbonaria_015421-T1	note	BUSCO:EOG091B0455
TetragonulaCarbonaria_015621-T1	note	BUSCO:EOG091B0457
TetragonulaCarbonaria_018583-T1	note	BUSCO:EOG091B045F
TetragonulaCarbonaria_018322-T1	note	BUSCO:EOG091B045O
TetragonulaCarbonaria_004771-T1	note	BUSCO:EOG091B045Z
TetragonulaCarbonaria_008602-T1	note	BUSCO:EOG091B0461
TetragonulaCarbonaria_007499-T1	note	BUSCO:EOG091B0462
TetragonulaCarbonaria_013796-T1	note	BUSCO:EOG091B0467
TetragonulaCarbonaria_018326-T1	note	BUSCO:EOG091B046B
TetragonulaCarbonaria_004658-T1	note	BUSCO:EOG091B046C
TetragonulaCarbonaria_013445-T1	note	BUSCO:EOG091B046D
TetragonulaCarbonaria_003151-T1	note	BUSCO:EOG091B046G
TetragonulaCarbonaria_001945-T1	note	BUSCO:EOG091B046O
TetragonulaCarbonaria_011839-T1	note	BUSCO:EOG091B046V
TetragonulaCarbonaria_001698-T1	note	BUSCO:EOG091B046Z
TetragonulaCarbonaria_016374-T1	note	BUSCO:EOG091B047G
TetragonulaCarbonaria_011467-T1	note	BUSCO:EOG091B047M
TetragonulaCarbonaria_014027-T1	note	BUSCO:EOG091B0482
TetragonulaCarbonaria_011829-T1	note	BUSCO:EOG091B0485
TetragonulaCarbonaria_002320-T1	note	BUSCO:EOG091B0487
TetragonulaCarbonaria_001613-T1	note	BUSCO:EOG091B0489
TetragonulaCarbonaria_008216-T1	note	BUSCO:EOG091B048B
TetragonulaCarbonaria_001069-T1	note	BUSCO:EOG091B048F
TetragonulaCarbonaria_004776-T1	note	BUSCO:EOG091B048J
TetragonulaCarbonaria_018259-T1	note	BUSCO:EOG091B048K
TetragonulaCarbonaria_011605-T1	note	BUSCO:EOG091B048N
TetragonulaCarbonaria_015907-T1	note	BUSCO:EOG091B048O
TetragonulaCarbonaria_003240-T1	note	BUSCO:EOG091B048P
TetragonulaCarbonaria_000768-T1	note	BUSCO:EOG091B048Y
TetragonulaCarbonaria_012028-T1	note	BUSCO:EOG091B0493
TetragonulaCarbonaria_018437-T1	note	BUSCO:EOG091B0496
TetragonulaCarbonaria_004057-T1	note	BUSCO:EOG091B0499
TetragonulaCarbonaria_014329-T1	note	BUSCO:EOG091B049J
TetragonulaCarbonaria_005979-T1	note	BUSCO:EOG091B049K
TetragonulaCarbonaria_005344-T1	note	BUSCO:EOG091B049L
TetragonulaCarbonaria_024033-T1	note	BUSCO:EOG091B049Q
TetragonulaCarbonaria_013010-T1	note	BUSCO:EOG091B049W
TetragonulaCarbonaria_004423-T1	note	BUSCO:EOG091B04A1
TetragonulaCarbonaria_007653-T1	note	BUSCO:EOG091B04A7
TetragonulaCarbonaria_007653-T2	note	BUSCO:EOG091B04A7
TetragonulaCarbonaria_020099-T1	note	BUSCO:EOG091B04A8
TetragonulaCarbonaria_016863-T1	note	BUSCO:EOG091B04AE
TetragonulaCarbonaria_004868-T1	note	BUSCO:EOG091B04AH
TetragonulaCarbonaria_000397-T1	note	BUSCO:EOG091B04AM
TetragonulaCarbonaria_007419-T1	note	BUSCO:EOG091B04AQ
TetragonulaCarbonaria_021931-T1	note	BUSCO:EOG091B04AV
TetragonulaCarbonaria_020360-T1	note	BUSCO:EOG091B04AY
TetragonulaCarbonaria_010754-T1	note	BUSCO:EOG091B04B0
TetragonulaCarbonaria_010754-T2	note	BUSCO:EOG091B04B0
TetragonulaCarbonaria_021919-T1	note	BUSCO:EOG091B04B1
TetragonulaCarbonaria_017573-T1	note	BUSCO:EOG091B04BJ
TetragonulaCarbonaria_009975-T1	note	BUSCO:EOG091B04BN
TetragonulaCarbonaria_001689-T1	note	BUSCO:EOG091B04BT
TetragonulaCarbonaria_016194-T1	note	BUSCO:EOG091B04BX
TetragonulaCarbonaria_019987-T1	note	BUSCO:EOG091B04CB
TetragonulaCarbonaria_019987-T2	note	BUSCO:EOG091B04CB
TetragonulaCarbonaria_007735-T1	note	BUSCO:EOG091B04CC
TetragonulaCarbonaria_017931-T1	note	BUSCO:EOG091B04CR
TetragonulaCarbonaria_005906-T1	note	BUSCO:EOG091B04CW
TetragonulaCarbonaria_013592-T1	note	BUSCO:EOG091B04D7
TetragonulaCarbonaria_022176-T1	note	BUSCO:EOG091B04DB
TetragonulaCarbonaria_022301-T1	note	BUSCO:EOG091B04DD
TetragonulaCarbonaria_021561-T1	note	BUSCO:EOG091B04DN
TetragonulaCarbonaria_005348-T1	note	BUSCO:EOG091B04DS
TetragonulaCarbonaria_008008-T1	note	BUSCO:EOG091B04DV
TetragonulaCarbonaria_006512-T1	note	BUSCO:EOG091B04DW
TetragonulaCarbonaria_022111-T1	note	BUSCO:EOG091B04DX
TetragonulaCarbonaria_020032-T1	note	BUSCO:EOG091B04EC
TetragonulaCarbonaria_008164-T1	note	BUSCO:EOG091B04EG
TetragonulaCarbonaria_021853-T1	note	BUSCO:EOG091B04EH
TetragonulaCarbonaria_009673-T1	note	BUSCO:EOG091B04EJ
TetragonulaCarbonaria_006649-T1	note	BUSCO:EOG091B04EL
TetragonulaCarbonaria_016168-T1	note	BUSCO:EOG091B04EM
TetragonulaCarbonaria_017312-T1	note	BUSCO:EOG091B04EP
TetragonulaCarbonaria_015082-T1	note	BUSCO:EOG091B04ER
TetragonulaCarbonaria_023294-T1	note	BUSCO:EOG091B04EU
TetragonulaCarbonaria_005005-T1	note	BUSCO:EOG091B04EZ
TetragonulaCarbonaria_008170-T1	note	BUSCO:EOG091B04FC
TetragonulaCarbonaria_003141-T1	note	BUSCO:EOG091B04FO
TetragonulaCarbonaria_017651-T1	note	BUSCO:EOG091B04FZ
TetragonulaCarbonaria_013774-T1	note	BUSCO:EOG091B04G4
TetragonulaCarbonaria_003958-T1	note	BUSCO:EOG091B04G8
TetragonulaCarbonaria_001937-T1	note	BUSCO:EOG091B04G9
TetragonulaCarbonaria_006910-T1	note	BUSCO:EOG091B04GC
TetragonulaCarbonaria_017035-T1	note	BUSCO:EOG091B04GF
TetragonulaCarbonaria_007006-T1	note	BUSCO:EOG091B04GH
TetragonulaCarbonaria_003024-T1	note	BUSCO:EOG091B04GK
TetragonulaCarbonaria_023311-T1	note	BUSCO:EOG091B04GN
TetragonulaCarbonaria_015988-T1	note	BUSCO:EOG091B04GO
TetragonulaCarbonaria_003940-T1	note	BUSCO:EOG091B04GQ
TetragonulaCarbonaria_000532-T1	note	BUSCO:EOG091B04GU
TetragonulaCarbonaria_021223-T1	note	BUSCO:EOG091B04HC
TetragonulaCarbonaria_015589-T1	note	BUSCO:EOG091B04HE
TetragonulaCarbonaria_004129-T1	note	BUSCO:EOG091B04HK
TetragonulaCarbonaria_005080-T1	note	BUSCO:EOG091B04HU
TetragonulaCarbonaria_001798-T1	note	BUSCO:EOG091B04HX
TetragonulaCarbonaria_016533-T1	note	BUSCO:EOG091B04HY
TetragonulaCarbonaria_014552-T1	note	BUSCO:EOG091B04I4
TetragonulaCarbonaria_000843-T1	note	BUSCO:EOG091B04IU
TetragonulaCarbonaria_021567-T1	note	BUSCO:EOG091B04IV
TetragonulaCarbonaria_006733-T1	note	BUSCO:EOG091B04IX
TetragonulaCarbonaria_011155-T1	note	BUSCO:EOG091B04IZ
TetragonulaCarbonaria_008827-T1	note	BUSCO:EOG091B04JB
TetragonulaCarbonaria_004481-T1	note	BUSCO:EOG091B04JJ
TetragonulaCarbonaria_007680-T1	note	BUSCO:EOG091B04JR
TetragonulaCarbonaria_008003-T1	note	BUSCO:EOG091B04JV
TetragonulaCarbonaria_007178-T1	note	BUSCO:EOG091B04JZ
TetragonulaCarbonaria_014806-T1	note	BUSCO:EOG091B04K0
TetragonulaCarbonaria_015930-T1	note	BUSCO:EOG091B04K6
TetragonulaCarbonaria_018017-T1	note	BUSCO:EOG091B04KA
TetragonulaCarbonaria_002716-T1	note	BUSCO:EOG091B04KB
TetragonulaCarbonaria_019307-T1	note	BUSCO:EOG091B04KD
TetragonulaCarbonaria_019307-T2	note	BUSCO:EOG091B04KD
TetragonulaCarbonaria_023071-T1	note	BUSCO:EOG091B04KE
TetragonulaCarbonaria_016427-T1	note	BUSCO:EOG091B04KK
TetragonulaCarbonaria_008601-T1	note	BUSCO:EOG091B04KU
TetragonulaCarbonaria_020164-T1	note	BUSCO:EOG091B04KW
TetragonulaCarbonaria_019709-T1	note	BUSCO:EOG091B04L3
TetragonulaCarbonaria_017117-T1	note	BUSCO:EOG091B04L8
TetragonulaCarbonaria_020171-T1	note	BUSCO:EOG091B04L9
TetragonulaCarbonaria_009188-T1	note	BUSCO:EOG091B04LB
TetragonulaCarbonaria_001298-T1	note	BUSCO:EOG091B04LO
TetragonulaCarbonaria_021731-T1	note	BUSCO:EOG091B04LS
TetragonulaCarbonaria_002869-T1	note	BUSCO:EOG091B04M0
TetragonulaCarbonaria_023330-T1	note	BUSCO:EOG091B04M7
TetragonulaCarbonaria_005328-T1	note	BUSCO:EOG091B04MJ
TetragonulaCarbonaria_017986-T1	note	BUSCO:EOG091B04MK
TetragonulaCarbonaria_018081-T1	note	BUSCO:EOG091B04MN
TetragonulaCarbonaria_009427-T1	note	BUSCO:EOG091B04MO
TetragonulaCarbonaria_001702-T1	note	BUSCO:EOG091B04MT
TetragonulaCarbonaria_012932-T1	note	BUSCO:EOG091B04NA
TetragonulaCarbonaria_009802-T1	note	BUSCO:EOG091B04NE
TetragonulaCarbonaria_011702-T1	note	BUSCO:EOG091B04NJ
TetragonulaCarbonaria_002305-T1	note	BUSCO:EOG091B04NS
TetragonulaCarbonaria_002355-T1	note	BUSCO:EOG091B04O4
TetragonulaCarbonaria_020061-T1	note	BUSCO:EOG091B04OK
TetragonulaCarbonaria_012022-T1	note	BUSCO:EOG091B04OO
TetragonulaCarbonaria_006448-T1	note	BUSCO:EOG091B04OS
TetragonulaCarbonaria_013506-T1	note	BUSCO:EOG091B04OW
TetragonulaCarbonaria_016547-T1	note	BUSCO:EOG091B04P6
TetragonulaCarbonaria_004643-T1	note	BUSCO:EOG091B04PF
TetragonulaCarbonaria_002060-T1	note	BUSCO:EOG091B04PI
TetragonulaCarbonaria_011458-T1	note	BUSCO:EOG091B04PV
TetragonulaCarbonaria_010261-T1	note	BUSCO:EOG091B04PX
TetragonulaCarbonaria_010521-T1	note	BUSCO:EOG091B04PZ
TetragonulaCarbonaria_023471-T1	note	BUSCO:EOG091B04Q3
TetragonulaCarbonaria_013973-T1	note	BUSCO:EOG091B04Q9
TetragonulaCarbonaria_010243-T1	note	BUSCO:EOG091B04QC
TetragonulaCarbonaria_015140-T1	note	BUSCO:EOG091B04QE
TetragonulaCarbonaria_001118-T1	note	BUSCO:EOG091B04QG
TetragonulaCarbonaria_018892-T1	note	BUSCO:EOG091B04QH
TetragonulaCarbonaria_001062-T1	note	BUSCO:EOG091B04QI
TetragonulaCarbonaria_006737-T1	note	BUSCO:EOG091B04QM
TetragonulaCarbonaria_011153-T1	note	BUSCO:EOG091B04R0
TetragonulaCarbonaria_003378-T1	note	BUSCO:EOG091B04R1
TetragonulaCarbonaria_013324-T1	note	BUSCO:EOG091B04RE
TetragonulaCarbonaria_001942-T1	note	BUSCO:EOG091B04RQ
TetragonulaCarbonaria_019706-T1	note	BUSCO:EOG091B04RS
TetragonulaCarbonaria_009738-T1	note	BUSCO:EOG091B04RT
TetragonulaCarbonaria_000775-T1	note	BUSCO:EOG091B04RV
TetragonulaCarbonaria_022163-T1	note	BUSCO:EOG091B04RY
TetragonulaCarbonaria_015226-T1	note	BUSCO:EOG091B04S3
TetragonulaCarbonaria_001536-T1	note	BUSCO:EOG091B04S4
TetragonulaCarbonaria_022735-T1	note	BUSCO:EOG091B04S8
TetragonulaCarbonaria_019222-T1	note	BUSCO:EOG091B04SE
TetragonulaCarbonaria_004028-T1	note	BUSCO:EOG091B04SV
TetragonulaCarbonaria_001737-T1	note	BUSCO:EOG091B04SW
TetragonulaCarbonaria_007327-T1	note	BUSCO:EOG091B04T2
TetragonulaCarbonaria_019731-T1	note	BUSCO:EOG091B04T8
TetragonulaCarbonaria_018204-T1	note	BUSCO:EOG091B04TB
TetragonulaCarbonaria_018204-T2	note	BUSCO:EOG091B04TB
TetragonulaCarbonaria_009438-T1	note	BUSCO:EOG091B04TM
TetragonulaCarbonaria_019770-T1	note	BUSCO:EOG091B04U3
TetragonulaCarbonaria_022829-T1	note	BUSCO:EOG091B04U4
TetragonulaCarbonaria_013577-T1	note	BUSCO:EOG091B04UN
TetragonulaCarbonaria_009927-T1	note	BUSCO:EOG091B04UO
TetragonulaCarbonaria_013228-T1	note	BUSCO:EOG091B04V7
TetragonulaCarbonaria_002776-T1	note	BUSCO:EOG091B04VG
TetragonulaCarbonaria_019739-T1	note	BUSCO:EOG091B04VO
TetragonulaCarbonaria_018465-T1	note	BUSCO:EOG091B04VP
TetragonulaCarbonaria_001116-T1	note	BUSCO:EOG091B04VQ
TetragonulaCarbonaria_010819-T1	note	BUSCO:EOG091B04W7
TetragonulaCarbonaria_023112-T1	note	BUSCO:EOG091B04W8
TetragonulaCarbonaria_007732-T1	note	BUSCO:EOG091B04WE
TetragonulaCarbonaria_021619-T1	note	BUSCO:EOG091B04WH
TetragonulaCarbonaria_011625-T1	note	BUSCO:EOG091B04WY
TetragonulaCarbonaria_001558-T1	note	BUSCO:EOG091B04X0
TetragonulaCarbonaria_009632-T1	note	BUSCO:EOG091B04XE
TetragonulaCarbonaria_001807-T1	note	BUSCO:EOG091B04XL
TetragonulaCarbonaria_009500-T1	note	BUSCO:EOG091B04XQ
TetragonulaCarbonaria_016296-T1	note	BUSCO:EOG091B04Y4
TetragonulaCarbonaria_005794-T1	note	BUSCO:EOG091B04YC
TetragonulaCarbonaria_009314-T1	note	BUSCO:EOG091B04YJ
TetragonulaCarbonaria_000154-T1	note	BUSCO:EOG091B04YS
TetragonulaCarbonaria_000154-T2	note	BUSCO:EOG091B04YS
TetragonulaCarbonaria_000154-T3	note	BUSCO:EOG091B04YS
TetragonulaCarbonaria_014779-T1	note	BUSCO:EOG091B04YU
TetragonulaCarbonaria_012789-T1	note	BUSCO:EOG091B04YV
TetragonulaCarbonaria_002809-T1	note	BUSCO:EOG091B04ZE
TetragonulaCarbonaria_009606-T1	note	BUSCO:EOG091B04ZF
TetragonulaCarbonaria_005987-T1	note	BUSCO:EOG091B04ZG
TetragonulaCarbonaria_000829-T1	note	BUSCO:EOG091B04ZL
TetragonulaCarbonaria_018518-T1	note	BUSCO:EOG091B04ZQ
TetragonulaCarbonaria_014936-T1	note	BUSCO:EOG091B04ZS
TetragonulaCarbonaria_011756-T1	note	BUSCO:EOG091B04ZX
TetragonulaCarbonaria_013770-T1	note	BUSCO:EOG091B04ZY
TetragonulaCarbonaria_018578-T1	note	BUSCO:EOG091B04ZZ
TetragonulaCarbonaria_004779-T1	note	BUSCO:EOG091B0500
TetragonulaCarbonaria_005167-T1	note	BUSCO:EOG091B0501
TetragonulaCarbonaria_012297-T1	note	BUSCO:EOG091B050C
TetragonulaCarbonaria_009315-T1	note	BUSCO:EOG091B050D
TetragonulaCarbonaria_009548-T1	note	BUSCO:EOG091B050F
TetragonulaCarbonaria_017121-T1	note	BUSCO:EOG091B0515
TetragonulaCarbonaria_023171-T1	note	BUSCO:EOG091B0517
TetragonulaCarbonaria_022836-T1	note	BUSCO:EOG091B051K
TetragonulaCarbonaria_022717-T1	note	BUSCO:EOG091B051U
TetragonulaCarbonaria_003195-T1	note	BUSCO:EOG091B051X
TetragonulaCarbonaria_005805-T1	note	BUSCO:EOG091B0525
TetragonulaCarbonaria_013701-T1	note	BUSCO:EOG091B0527
TetragonulaCarbonaria_000625-T1	note	BUSCO:EOG091B052E
TetragonulaCarbonaria_007626-T1	note	BUSCO:EOG091B052K
TetragonulaCarbonaria_023449-T1	note	BUSCO:EOG091B052P
TetragonulaCarbonaria_000384-T1	note	BUSCO:EOG091B052T
TetragonulaCarbonaria_017655-T1	note	BUSCO:EOG091B052U
TetragonulaCarbonaria_013164-T1	note	BUSCO:EOG091B052Y
TetragonulaCarbonaria_015335-T1	note	BUSCO:EOG091B0530
TetragonulaCarbonaria_007220-T1	note	BUSCO:EOG091B053A
TetragonulaCarbonaria_023995-T1	note	BUSCO:EOG091B053B
TetragonulaCarbonaria_018051-T1	note	BUSCO:EOG091B053P
TetragonulaCarbonaria_014059-T1	note	BUSCO:EOG091B0549
TetragonulaCarbonaria_013994-T1	note	BUSCO:EOG091B054G
TetragonulaCarbonaria_023891-T1	note	BUSCO:EOG091B054H
TetragonulaCarbonaria_013504-T1	note	BUSCO:EOG091B054O
TetragonulaCarbonaria_007619-T1	note	BUSCO:EOG091B054S
TetragonulaCarbonaria_016600-T1	note	BUSCO:EOG091B054W
TetragonulaCarbonaria_016306-T1	note	BUSCO:EOG091B0550
TetragonulaCarbonaria_016368-T1	note	BUSCO:EOG091B0551
TetragonulaCarbonaria_008071-T1	note	BUSCO:EOG091B055A
TetragonulaCarbonaria_000167-T1	note	BUSCO:EOG091B055D
TetragonulaCarbonaria_015392-T1	note	BUSCO:EOG091B055I
TetragonulaCarbonaria_021459-T1	note	BUSCO:EOG091B055R
TetragonulaCarbonaria_021733-T1	note	BUSCO:EOG091B055T
TetragonulaCarbonaria_002516-T1	note	BUSCO:EOG091B055Y
TetragonulaCarbonaria_013606-T1	note	BUSCO:EOG091B055Z
TetragonulaCarbonaria_005612-T1	note	BUSCO:EOG091B0560
TetragonulaCarbonaria_011907-T1	note	BUSCO:EOG091B056B
TetragonulaCarbonaria_022286-T1	note	BUSCO:EOG091B056J
TetragonulaCarbonaria_020088-T1	note	BUSCO:EOG091B056M
TetragonulaCarbonaria_019612-T1	note	BUSCO:EOG091B056N
TetragonulaCarbonaria_004122-T1	note	BUSCO:EOG091B056S
TetragonulaCarbonaria_019768-T1	note	BUSCO:EOG091B0573
TetragonulaCarbonaria_014172-T1	note	BUSCO:EOG091B0576
TetragonulaCarbonaria_016046-T1	note	BUSCO:EOG091B057I
TetragonulaCarbonaria_021692-T1	note	BUSCO:EOG091B057P
TetragonulaCarbonaria_010337-T1	note	BUSCO:EOG091B057Q
TetragonulaCarbonaria_011228-T1	note	BUSCO:EOG091B057W
TetragonulaCarbonaria_019264-T1	note	BUSCO:EOG091B057Z
TetragonulaCarbonaria_002044-T1	note	BUSCO:EOG091B0581
TetragonulaCarbonaria_009622-T1	note	BUSCO:EOG091B0583
TetragonulaCarbonaria_001854-T1	note	BUSCO:EOG091B0584
TetragonulaCarbonaria_003888-T1	note	BUSCO:EOG091B0588
TetragonulaCarbonaria_013327-T1	note	BUSCO:EOG091B058G
TetragonulaCarbonaria_013327-T2	note	BUSCO:EOG091B058G
TetragonulaCarbonaria_002729-T1	note	BUSCO:EOG091B058P
TetragonulaCarbonaria_014729-T1	note	BUSCO:EOG091B058W
TetragonulaCarbonaria_007605-T1	note	BUSCO:EOG091B058Z
TetragonulaCarbonaria_017123-T1	note	BUSCO:EOG091B0590
TetragonulaCarbonaria_014869-T1	note	BUSCO:EOG091B0599
TetragonulaCarbonaria_003594-T1	note	BUSCO:EOG091B059A
TetragonulaCarbonaria_006871-T1	note	BUSCO:EOG091B059W
TetragonulaCarbonaria_006695-T1	note	BUSCO:EOG091B05A0
TetragonulaCarbonaria_019985-T1	note	BUSCO:EOG091B05A4
TetragonulaCarbonaria_018576-T1	note	BUSCO:EOG091B05A9
TetragonulaCarbonaria_012811-T1	note	BUSCO:EOG091B05AD
TetragonulaCarbonaria_015618-T1	note	BUSCO:EOG091B05AH
TetragonulaCarbonaria_022786-T1	note	BUSCO:EOG091B05AR
TetragonulaCarbonaria_021682-T1	note	BUSCO:EOG091B05AY
TetragonulaCarbonaria_010311-T1	note	BUSCO:EOG091B05AZ
TetragonulaCarbonaria_018310-T1	note	BUSCO:EOG091B05B0
TetragonulaCarbonaria_015172-T1	note	BUSCO:EOG091B05B7
TetragonulaCarbonaria_015172-T2	note	BUSCO:EOG091B05B7
TetragonulaCarbonaria_019018-T1	note	BUSCO:EOG091B05B9
TetragonulaCarbonaria_000831-T1	note	BUSCO:EOG091B05BA
TetragonulaCarbonaria_009603-T1	note	BUSCO:EOG091B05BK
TetragonulaCarbonaria_018589-T1	note	BUSCO:EOG091B05BT
TetragonulaCarbonaria_009486-T1	note	BUSCO:EOG091B05C8
TetragonulaCarbonaria_017284-T1	note	BUSCO:EOG091B05C9
TetragonulaCarbonaria_012205-T1	note	BUSCO:EOG091B05CE
TetragonulaCarbonaria_013177-T1	note	BUSCO:EOG091B05CT
TetragonulaCarbonaria_013527-T1	note	BUSCO:EOG091B05CU
TetragonulaCarbonaria_011470-T1	note	BUSCO:EOG091B05CX
TetragonulaCarbonaria_011490-T1	note	BUSCO:EOG091B05DA
TetragonulaCarbonaria_016053-T1	note	BUSCO:EOG091B05E8
TetragonulaCarbonaria_022338-T1	note	BUSCO:EOG091B05EO
TetragonulaCarbonaria_000757-T1	note	BUSCO:EOG091B05EQ
TetragonulaCarbonaria_009341-T1	note	BUSCO:EOG091B05EU
TetragonulaCarbonaria_012436-T1	note	BUSCO:EOG091B05EV
TetragonulaCarbonaria_014156-T1	note	BUSCO:EOG091B05EX
TetragonulaCarbonaria_015125-T1	note	BUSCO:EOG091B05EY
TetragonulaCarbonaria_022135-T1	note	BUSCO:EOG091B05FB
TetragonulaCarbonaria_015219-T1	note	BUSCO:EOG091B05FC
TetragonulaCarbonaria_003606-T1	note	BUSCO:EOG091B05FF
TetragonulaCarbonaria_001544-T1	note	BUSCO:EOG091B05FG
TetragonulaCarbonaria_016567-T1	note	BUSCO:EOG091B05FJ
TetragonulaCarbonaria_008828-T1	note	BUSCO:EOG091B05FK
TetragonulaCarbonaria_002321-T1	note	BUSCO:EOG091B05FN
TetragonulaCarbonaria_021289-T1	note	BUSCO:EOG091B05FP
TetragonulaCarbonaria_006151-T1	note	BUSCO:EOG091B05FQ
TetragonulaCarbonaria_006753-T1	note	BUSCO:EOG091B05FX
TetragonulaCarbonaria_002104-T1	note	BUSCO:EOG091B05GA
TetragonulaCarbonaria_015593-T1	note	BUSCO:EOG091B05GB
TetragonulaCarbonaria_000820-T1	note	BUSCO:EOG091B05GE
TetragonulaCarbonaria_002826-T1	note	BUSCO:EOG091B05GF
TetragonulaCarbonaria_018870-T1	note	BUSCO:EOG091B05GI
TetragonulaCarbonaria_014773-T1	note	BUSCO:EOG091B05GK
TetragonulaCarbonaria_017391-T1	note	BUSCO:EOG091B05GP
TetragonulaCarbonaria_020031-T1	note	BUSCO:EOG091B05GQ
TetragonulaCarbonaria_016603-T1	note	BUSCO:EOG091B05GW
TetragonulaCarbonaria_007368-T1	note	BUSCO:EOG091B05GX
TetragonulaCarbonaria_015897-T1	note	BUSCO:EOG091B05H2
TetragonulaCarbonaria_010925-T1	note	BUSCO:EOG091B05H3
TetragonulaCarbonaria_003296-T1	note	BUSCO:EOG091B05HF
TetragonulaCarbonaria_000264-T1	note	BUSCO:EOG091B05HL
TetragonulaCarbonaria_007441-T1	note	BUSCO:EOG091B05I1
TetragonulaCarbonaria_009692-T1	note	BUSCO:EOG091B05I7
TetragonulaCarbonaria_013105-T1	note	BUSCO:EOG091B05I9
TetragonulaCarbonaria_002549-T1	note	BUSCO:EOG091B05IE
TetragonulaCarbonaria_021522-T1	note	BUSCO:EOG091B05IF
TetragonulaCarbonaria_020965-T1	note	BUSCO:EOG091B05IH
TetragonulaCarbonaria_015539-T1	note	BUSCO:EOG091B05II
TetragonulaCarbonaria_019268-T1	note	BUSCO:EOG091B05JO
TetragonulaCarbonaria_022127-T1	note	BUSCO:EOG091B05JS
TetragonulaCarbonaria_007118-T1	note	BUSCO:EOG091B05JT
TetragonulaCarbonaria_017365-T1	note	BUSCO:EOG091B05K0
TetragonulaCarbonaria_006397-T1	note	BUSCO:EOG091B05KC
TetragonulaCarbonaria_008185-T1	note	BUSCO:EOG091B05KI
TetragonulaCarbonaria_002019-T1	note	BUSCO:EOG091B05KJ
TetragonulaCarbonaria_010867-T1	note	BUSCO:EOG091B05KV
TetragonulaCarbonaria_009337-T1	note	BUSCO:EOG091B05L1
TetragonulaCarbonaria_021445-T1	note	BUSCO:EOG091B05L2
TetragonulaCarbonaria_018253-T1	note	BUSCO:EOG091B05L9
TetragonulaCarbonaria_001093-T1	note	BUSCO:EOG091B05M1
TetragonulaCarbonaria_022488-T1	note	BUSCO:EOG091B05M5
TetragonulaCarbonaria_006398-T1	note	BUSCO:EOG091B05MB
TetragonulaCarbonaria_011481-T1	note	BUSCO:EOG091B05MC
TetragonulaCarbonaria_002313-T1	note	BUSCO:EOG091B05MH
TetragonulaCarbonaria_002667-T1	note	BUSCO:EOG091B05MN
TetragonulaCarbonaria_012027-T1	note	BUSCO:EOG091B05MY
TetragonulaCarbonaria_008464-T1	note	BUSCO:EOG091B05N1
TetragonulaCarbonaria_002800-T1	note	BUSCO:EOG091B05N4
TetragonulaCarbonaria_017281-T1	note	BUSCO:EOG091B05N5
TetragonulaCarbonaria_005239-T1	note	BUSCO:EOG091B05N6
TetragonulaCarbonaria_002889-T1	note	BUSCO:EOG091B05NL
TetragonulaCarbonaria_017037-T1	note	BUSCO:EOG091B05NP
TetragonulaCarbonaria_023463-T1	note	BUSCO:EOG091B05NT
TetragonulaCarbonaria_016002-T1	note	BUSCO:EOG091B05NW
TetragonulaCarbonaria_014442-T1	note	BUSCO:EOG091B05O4
TetragonulaCarbonaria_011221-T1	note	BUSCO:EOG091B05OI
TetragonulaCarbonaria_002819-T1	note	BUSCO:EOG091B05PT
TetragonulaCarbonaria_011537-T1	note	BUSCO:EOG091B05Q2
TetragonulaCarbonaria_021847-T1	note	BUSCO:EOG091B05Q8
TetragonulaCarbonaria_007831-T1	note	BUSCO:EOG091B05QR
TetragonulaCarbonaria_005147-T1	note	BUSCO:EOG091B05QS
TetragonulaCarbonaria_019296-T1	note	BUSCO:EOG091B05R1
TetragonulaCarbonaria_016430-T1	note	BUSCO:EOG091B05R8
TetragonulaCarbonaria_020342-T1	note	BUSCO:EOG091B05R9
TetragonulaCarbonaria_005486-T1	note	BUSCO:EOG091B05RC
TetragonulaCarbonaria_013705-T1	note	BUSCO:EOG091B05RE
TetragonulaCarbonaria_024287-T1	note	BUSCO:EOG091B05RG
TetragonulaCarbonaria_007534-T1	note	BUSCO:EOG091B05RL
TetragonulaCarbonaria_023282-T1	note	BUSCO:EOG091B05RN
TetragonulaCarbonaria_013602-T1	note	BUSCO:EOG091B05RS
TetragonulaCarbonaria_009415-T1	note	BUSCO:EOG091B05RW
TetragonulaCarbonaria_001113-T1	note	BUSCO:EOG091B05RY
TetragonulaCarbonaria_000802-T1	note	BUSCO:EOG091B05SH
TetragonulaCarbonaria_024111-T1	note	BUSCO:EOG091B05SP
TetragonulaCarbonaria_001714-T1	note	BUSCO:EOG091B05ST
TetragonulaCarbonaria_017785-T1	note	BUSCO:EOG091B05T1
TetragonulaCarbonaria_000254-T1	note	BUSCO:EOG091B05T2
TetragonulaCarbonaria_017027-T1	note	BUSCO:EOG091B05T3
TetragonulaCarbonaria_016375-T1	note	BUSCO:EOG091B05T7
TetragonulaCarbonaria_011821-T1	note	BUSCO:EOG091B05TA
TetragonulaCarbonaria_010894-T1	note	BUSCO:EOG091B05TE
TetragonulaCarbonaria_009565-T1	note	BUSCO:EOG091B05TM
TetragonulaCarbonaria_011232-T1	note	BUSCO:EOG091B05TV
TetragonulaCarbonaria_017089-T1	note	BUSCO:EOG091B05TX
TetragonulaCarbonaria_002661-T1	note	BUSCO:EOG091B05UB
TetragonulaCarbonaria_001943-T1	note	BUSCO:EOG091B05UL
TetragonulaCarbonaria_003270-T1	note	BUSCO:EOG091B05UM
TetragonulaCarbonaria_001079-T1	note	BUSCO:EOG091B05UO
TetragonulaCarbonaria_009439-T1	note	BUSCO:EOG091B05V2
TetragonulaCarbonaria_000050-T1	note	BUSCO:EOG091B05VD
TetragonulaCarbonaria_014822-T1	note	BUSCO:EOG091B05VF
TetragonulaCarbonaria_005851-T1	note	BUSCO:EOG091B05VL
TetragonulaCarbonaria_008494-T1	note	BUSCO:EOG091B05VW
TetragonulaCarbonaria_014105-T1	note	BUSCO:EOG091B05W0
TetragonulaCarbonaria_005090-T1	note	BUSCO:EOG091B05W4
TetragonulaCarbonaria_005229-T1	note	BUSCO:EOG091B05W9
TetragonulaCarbonaria_023971-T1	note	BUSCO:EOG091B05WJ
TetragonulaCarbonaria_005803-T1	note	BUSCO:EOG091B05WP
TetragonulaCarbonaria_016119-T1	note	BUSCO:EOG091B05WS
TetragonulaCarbonaria_019806-T1	note	BUSCO:EOG091B05WT
TetragonulaCarbonaria_009353-T1	note	BUSCO:EOG091B05X1
TetragonulaCarbonaria_016405-T1	note	BUSCO:EOG091B05XP
TetragonulaCarbonaria_002172-T1	note	BUSCO:EOG091B05XS
TetragonulaCarbonaria_021200-T1	note	BUSCO:EOG091B05XV
TetragonulaCarbonaria_011453-T1	note	BUSCO:EOG091B05Y3
TetragonulaCarbonaria_023022-T1	note	BUSCO:EOG091B05YA
TetragonulaCarbonaria_007505-T1	note	BUSCO:EOG091B05YK
TetragonulaCarbonaria_016654-T1	note	BUSCO:EOG091B05YM
TetragonulaCarbonaria_021404-T1	note	BUSCO:EOG091B05YO
TetragonulaCarbonaria_023783-T1	note	BUSCO:EOG091B05YY
TetragonulaCarbonaria_002440-T1	note	BUSCO:EOG091B05ZB
TetragonulaCarbonaria_014697-T1	note	BUSCO:EOG091B05ZE
TetragonulaCarbonaria_003375-T1	note	BUSCO:EOG091B05ZW
TetragonulaCarbonaria_019109-T1	note	BUSCO:EOG091B0600
TetragonulaCarbonaria_004082-T1	note	BUSCO:EOG091B0605
TetragonulaCarbonaria_005679-T1	note	BUSCO:EOG091B060A
TetragonulaCarbonaria_003247-T1	note	BUSCO:EOG091B060M
TetragonulaCarbonaria_014870-T1	note	BUSCO:EOG091B060T
TetragonulaCarbonaria_021004-T1	note	BUSCO:EOG091B061B
TetragonulaCarbonaria_007970-T1	note	BUSCO:EOG091B061I
TetragonulaCarbonaria_023050-T1	note	BUSCO:EOG091B061L
TetragonulaCarbonaria_017119-T1	note	BUSCO:EOG091B061M
TetragonulaCarbonaria_020751-T1	note	BUSCO:EOG091B061Z
TetragonulaCarbonaria_015186-T1	note	BUSCO:EOG091B0627
TetragonulaCarbonaria_015186-T2	note	BUSCO:EOG091B0627
TetragonulaCarbonaria_011608-T1	note	BUSCO:EOG091B062A
TetragonulaCarbonaria_010185-T1	note	BUSCO:EOG091B062G
TetragonulaCarbonaria_007437-T1	note	BUSCO:EOG091B062P
TetragonulaCarbonaria_021416-T1	note	BUSCO:EOG091B062Y
TetragonulaCarbonaria_014264-T1	note	BUSCO:EOG091B0638
TetragonulaCarbonaria_016577-T1	note	BUSCO:EOG091B0639
TetragonulaCarbonaria_019167-T1	note	BUSCO:EOG091B063H
TetragonulaCarbonaria_020071-T1	note	BUSCO:EOG091B063N
TetragonulaCarbonaria_014777-T1	note	BUSCO:EOG091B063P
TetragonulaCarbonaria_012387-T1	note	BUSCO:EOG091B063S
TetragonulaCarbonaria_016068-T1	note	BUSCO:EOG091B0644
TetragonulaCarbonaria_009532-T1	note	BUSCO:EOG091B064D
TetragonulaCarbonaria_010722-T1	note	BUSCO:EOG091B064E
TetragonulaCarbonaria_010603-T1	note	BUSCO:EOG091B064G
TetragonulaCarbonaria_023317-T1	note	BUSCO:EOG091B064H
TetragonulaCarbonaria_003298-T1	note	BUSCO:EOG091B064K
TetragonulaCarbonaria_000816-T1	note	BUSCO:EOG091B064O
TetragonulaCarbonaria_000321-T1	note	BUSCO:EOG091B064U
TetragonulaCarbonaria_018056-T1	note	BUSCO:EOG091B064Z
TetragonulaCarbonaria_022559-T1	note	BUSCO:EOG091B065H
TetragonulaCarbonaria_004870-T1	note	BUSCO:EOG091B065M
TetragonulaCarbonaria_001143-T1	note	BUSCO:EOG091B0662
TetragonulaCarbonaria_018887-T1	note	BUSCO:EOG091B066V
TetragonulaCarbonaria_022237-T1	note	BUSCO:EOG091B0676
TetragonulaCarbonaria_002467-T1	note	BUSCO:EOG091B067L
TetragonulaCarbonaria_005178-T1	note	BUSCO:EOG091B067P
TetragonulaCarbonaria_022536-T1	note	BUSCO:EOG091B067Y
TetragonulaCarbonaria_014164-T1	note	BUSCO:EOG091B068F
TetragonulaCarbonaria_012842-T1	note	BUSCO:EOG091B068G
TetragonulaCarbonaria_011827-T1	note	BUSCO:EOG091B068H
TetragonulaCarbonaria_022526-T1	note	BUSCO:EOG091B068L
TetragonulaCarbonaria_023133-T1	note	BUSCO:EOG091B068N
TetragonulaCarbonaria_020827-T1	note	BUSCO:EOG091B068U
TetragonulaCarbonaria_009921-T1	note	BUSCO:EOG091B068W
TetragonulaCarbonaria_007659-T1	note	BUSCO:EOG091B068Y
TetragonulaCarbonaria_007131-T1	note	BUSCO:EOG091B069A
TetragonulaCarbonaria_009429-T1	note	BUSCO:EOG091B069C
TetragonulaCarbonaria_022011-T1	note	BUSCO:EOG091B069Y
TetragonulaCarbonaria_004244-T1	note	BUSCO:EOG091B06AF
TetragonulaCarbonaria_015615-T1	note	BUSCO:EOG091B06AK
TetragonulaCarbonaria_020550-T1	note	BUSCO:EOG091B06AM
TetragonulaCarbonaria_013704-T1	note	BUSCO:EOG091B06AN
TetragonulaCarbonaria_022386-T1	note	BUSCO:EOG091B06AT
TetragonulaCarbonaria_002780-T1	note	BUSCO:EOG091B06B2
TetragonulaCarbonaria_011492-T1	note	BUSCO:EOG091B06B6
TetragonulaCarbonaria_022948-T1	note	BUSCO:EOG091B06BC
TetragonulaCarbonaria_005792-T1	note	BUSCO:EOG091B06BG
TetragonulaCarbonaria_005793-T1	note	BUSCO:EOG091B06BP
TetragonulaCarbonaria_023051-T1	note	BUSCO:EOG091B06C3
TetragonulaCarbonaria_019078-T1	note	BUSCO:EOG091B06CJ
TetragonulaCarbonaria_021190-T1	note	BUSCO:EOG091B06CN
TetragonulaCarbonaria_000108-T1	note	BUSCO:EOG091B06D6
TetragonulaCarbonaria_001277-T1	note	BUSCO:EOG091B06D9
TetragonulaCarbonaria_022827-T1	note	BUSCO:EOG091B06DP
TetragonulaCarbonaria_014033-T1	note	BUSCO:EOG091B06DY
TetragonulaCarbonaria_021625-T1	note	BUSCO:EOG091B06E4
TetragonulaCarbonaria_018990-T1	note	BUSCO:EOG091B06EC
TetragonulaCarbonaria_006909-T1	note	BUSCO:EOG091B06ED
TetragonulaCarbonaria_019122-T1	note	BUSCO:EOG091B06EE
TetragonulaCarbonaria_011822-T1	note	BUSCO:EOG091B06EG
TetragonulaCarbonaria_008578-T1	note	BUSCO:EOG091B06EI
TetragonulaCarbonaria_003593-T1	note	BUSCO:EOG091B06EL
TetragonulaCarbonaria_000569-T1	note	BUSCO:EOG091B06ET
TetragonulaCarbonaria_022264-T1	note	BUSCO:EOG091B06EU
TetragonulaCarbonaria_005317-T1	note	BUSCO:EOG091B06FA
TetragonulaCarbonaria_013983-T1	note	BUSCO:EOG091B06FL
TetragonulaCarbonaria_024240-T1	note	BUSCO:EOG091B06FR
TetragonulaCarbonaria_021128-T1	note	BUSCO:EOG091B06GB
TetragonulaCarbonaria_022360-T1	note	BUSCO:EOG091B06GF
TetragonulaCarbonaria_018307-T1	note	BUSCO:EOG091B06GH
TetragonulaCarbonaria_009100-T1	note	BUSCO:EOG091B06GI
TetragonulaCarbonaria_022470-T1	note	BUSCO:EOG091B06GJ
TetragonulaCarbonaria_021360-T1	note	BUSCO:EOG091B06GK
TetragonulaCarbonaria_016509-T1	note	BUSCO:EOG091B06GN
TetragonulaCarbonaria_019076-T1	note	BUSCO:EOG091B06GQ
TetragonulaCarbonaria_014389-T1	note	BUSCO:EOG091B06GS
TetragonulaCarbonaria_000037-T1	note	BUSCO:EOG091B06GY
TetragonulaCarbonaria_023970-T1	note	BUSCO:EOG091B06H2
TetragonulaCarbonaria_002642-T1	note	BUSCO:EOG091B06HD
TetragonulaCarbonaria_022851-T1	note	BUSCO:EOG091B06HH
TetragonulaCarbonaria_022758-T1	note	BUSCO:EOG091B06HT
TetragonulaCarbonaria_003300-T1	note	BUSCO:EOG091B06I3
TetragonulaCarbonaria_021484-T1	note	BUSCO:EOG091B06I7
TetragonulaCarbonaria_012875-T1	note	BUSCO:EOG091B06I8
TetragonulaCarbonaria_014774-T1	note	BUSCO:EOG091B06IH
TetragonulaCarbonaria_022303-T1	note	BUSCO:EOG091B06IL
TetragonulaCarbonaria_015861-T1	note	BUSCO:EOG091B06IV
TetragonulaCarbonaria_003009-T1	note	BUSCO:EOG091B06IW
TetragonulaCarbonaria_022837-T1	note	BUSCO:EOG091B06IX
TetragonulaCarbonaria_019439-T1	note	BUSCO:EOG091B06J1
TetragonulaCarbonaria_009607-T1	note	BUSCO:EOG091B06J2
TetragonulaCarbonaria_012879-T1	note	BUSCO:EOG091B06J3
TetragonulaCarbonaria_007598-T1	note	BUSCO:EOG091B06JF
TetragonulaCarbonaria_021489-T1	note	BUSCO:EOG091B06JK
TetragonulaCarbonaria_017030-T1	note	BUSCO:EOG091B06JT
TetragonulaCarbonaria_010342-T1	note	BUSCO:EOG091B06K6
TetragonulaCarbonaria_011848-T1	note	BUSCO:EOG091B06KB
TetragonulaCarbonaria_004228-T1	note	BUSCO:EOG091B06KL
TetragonulaCarbonaria_008402-T1	note	BUSCO:EOG091B06KN
TetragonulaCarbonaria_018256-T1	note	BUSCO:EOG091B06KO
TetragonulaCarbonaria_018256-T2	note	BUSCO:EOG091B06KO
TetragonulaCarbonaria_011694-T1	note	BUSCO:EOG091B06KT
TetragonulaCarbonaria_010004-T1	note	BUSCO:EOG091B06KV
TetragonulaCarbonaria_015532-T1	note	BUSCO:EOG091B06L6
TetragonulaCarbonaria_007677-T1	note	BUSCO:EOG091B06L7
TetragonulaCarbonaria_021941-T1	note	BUSCO:EOG091B06LE
TetragonulaCarbonaria_014339-T1	note	BUSCO:EOG091B06LG
TetragonulaCarbonaria_004120-T1	note	BUSCO:EOG091B06LI
TetragonulaCarbonaria_016416-T1	note	BUSCO:EOG091B06LK
TetragonulaCarbonaria_019957-T1	note	BUSCO:EOG091B06LU
TetragonulaCarbonaria_006270-T1	note	BUSCO:EOG091B06M4
TetragonulaCarbonaria_004061-T1	note	BUSCO:EOG091B06MH
TetragonulaCarbonaria_001692-T1	note	BUSCO:EOG091B06MI
TetragonulaCarbonaria_022784-T1	note	BUSCO:EOG091B06MU
TetragonulaCarbonaria_023154-T1	note	BUSCO:EOG091B06N5
TetragonulaCarbonaria_000317-T1	note	BUSCO:EOG091B06NA
TetragonulaCarbonaria_001997-T1	note	BUSCO:EOG091B06NC
TetragonulaCarbonaria_008472-T1	note	BUSCO:EOG091B06NF
TetragonulaCarbonaria_009695-T1	note	BUSCO:EOG091B06NH
TetragonulaCarbonaria_009286-T1	note	BUSCO:EOG091B06NI
TetragonulaCarbonaria_001331-T1	note	BUSCO:EOG091B06NM
TetragonulaCarbonaria_007824-T1	note	BUSCO:EOG091B06NQ
TetragonulaCarbonaria_015452-T1	note	BUSCO:EOG091B06NS
TetragonulaCarbonaria_002505-T1	note	BUSCO:EOG091B06O5
TetragonulaCarbonaria_001139-T1	note	BUSCO:EOG091B06OS
TetragonulaCarbonaria_005300-T1	note	BUSCO:EOG091B06P3
TetragonulaCarbonaria_003628-T1	note	BUSCO:EOG091B06P4
TetragonulaCarbonaria_004346-T1	note	BUSCO:EOG091B06P6
TetragonulaCarbonaria_007593-T1	note	BUSCO:EOG091B06P7
TetragonulaCarbonaria_021201-T1	note	BUSCO:EOG091B06PC
TetragonulaCarbonaria_011723-T1	note	BUSCO:EOG091B06PE
TetragonulaCarbonaria_009091-T1	note	BUSCO:EOG091B06PN
TetragonulaCarbonaria_002875-T1	note	BUSCO:EOG091B06PW
TetragonulaCarbonaria_022788-T1	note	BUSCO:EOG091B06PY
TetragonulaCarbonaria_016047-T1	note	BUSCO:EOG091B06Q6
TetragonulaCarbonaria_012976-T1	note	BUSCO:EOG091B06Q7
TetragonulaCarbonaria_007790-T1	note	BUSCO:EOG091B06QD
TetragonulaCarbonaria_001751-T1	note	BUSCO:EOG091B06R1
TetragonulaCarbonaria_012218-T1	note	BUSCO:EOG091B06R8
TetragonulaCarbonaria_011615-T1	note	BUSCO:EOG091B06RI
TetragonulaCarbonaria_001771-T1	note	BUSCO:EOG091B06RR
TetragonulaCarbonaria_003882-T1	note	BUSCO:EOG091B06RW
TetragonulaCarbonaria_008151-T1	note	BUSCO:EOG091B06SH
TetragonulaCarbonaria_012203-T1	note	BUSCO:EOG091B06ST
TetragonulaCarbonaria_004289-T1	note	BUSCO:EOG091B06SX
TetragonulaCarbonaria_023799-T1	note	BUSCO:EOG091B06T6
TetragonulaCarbonaria_013729-T1	note	BUSCO:EOG091B06T7
TetragonulaCarbonaria_004184-T1	note	BUSCO:EOG091B06TC
TetragonulaCarbonaria_011938-T1	note	BUSCO:EOG091B06TF
TetragonulaCarbonaria_009317-T1	note	BUSCO:EOG091B06TS
TetragonulaCarbonaria_014368-T1	note	BUSCO:EOG091B06TU
TetragonulaCarbonaria_022249-T1	note	BUSCO:EOG091B06U9
TetragonulaCarbonaria_003374-T1	note	BUSCO:EOG091B06UF
TetragonulaCarbonaria_007860-T1	note	BUSCO:EOG091B06UI
TetragonulaCarbonaria_010580-T1	note	BUSCO:EOG091B06UN
TetragonulaCarbonaria_017101-T1	note	BUSCO:EOG091B06UO
TetragonulaCarbonaria_012942-T1	note	BUSCO:EOG091B06UR
TetragonulaCarbonaria_002907-T1	note	BUSCO:EOG091B06UU
TetragonulaCarbonaria_005116-T1	note	BUSCO:EOG091B06VK
TetragonulaCarbonaria_000249-T1	note	BUSCO:EOG091B06VL
TetragonulaCarbonaria_011395-T1	note	BUSCO:EOG091B06VN
TetragonulaCarbonaria_016408-T1	note	BUSCO:EOG091B06VO
TetragonulaCarbonaria_021550-T1	note	BUSCO:EOG091B06VU
TetragonulaCarbonaria_001092-T1	note	BUSCO:EOG091B06VV
TetragonulaCarbonaria_001902-T1	note	BUSCO:EOG091B06VW
TetragonulaCarbonaria_016414-T1	note	BUSCO:EOG091B06VX
TetragonulaCarbonaria_007025-T1	note	BUSCO:EOG091B06W5
TetragonulaCarbonaria_021558-T1	note	BUSCO:EOG091B06W7
TetragonulaCarbonaria_019733-T1	note	BUSCO:EOG091B06WK
TetragonulaCarbonaria_005091-T1	note	BUSCO:EOG091B06WN
TetragonulaCarbonaria_011937-T1	note	BUSCO:EOG091B06X6
TetragonulaCarbonaria_010518-T1	note	BUSCO:EOG091B06X7
TetragonulaCarbonaria_012827-T1	note	BUSCO:EOG091B06X9
TetragonulaCarbonaria_009279-T1	note	BUSCO:EOG091B06XD
TetragonulaCarbonaria_018144-T1	note	BUSCO:EOG091B06XN
TetragonulaCarbonaria_022189-T1	note	BUSCO:EOG091B06XR
TetragonulaCarbonaria_001514-T1	note	BUSCO:EOG091B06XX
TetragonulaCarbonaria_001537-T1	note	BUSCO:EOG091B06XY
TetragonulaCarbonaria_010924-T1	note	BUSCO:EOG091B06XZ
TetragonulaCarbonaria_014378-T1	note	BUSCO:EOG091B06Y6
TetragonulaCarbonaria_009320-T1	note	BUSCO:EOG091B06Y8
TetragonulaCarbonaria_007976-T1	note	BUSCO:EOG091B06YA
TetragonulaCarbonaria_007976-T2	note	BUSCO:EOG091B06YA
TetragonulaCarbonaria_007976-T3	note	BUSCO:EOG091B06YA
TetragonulaCarbonaria_001372-T1	note	BUSCO:EOG091B06YH
TetragonulaCarbonaria_016057-T1	note	BUSCO:EOG091B06YI
TetragonulaCarbonaria_008643-T1	note	BUSCO:EOG091B06YM
TetragonulaCarbonaria_016995-T1	note	BUSCO:EOG091B06YN
TetragonulaCarbonaria_006340-T1	note	BUSCO:EOG091B06YS
TetragonulaCarbonaria_007595-T1	note	BUSCO:EOG091B06YU
TetragonulaCarbonaria_005174-T1	note	BUSCO:EOG091B06Z2
TetragonulaCarbonaria_010576-T1	note	BUSCO:EOG091B06Z5
TetragonulaCarbonaria_009982-T1	note	BUSCO:EOG091B06ZE
TetragonulaCarbonaria_016931-T1	note	BUSCO:EOG091B06ZK
TetragonulaCarbonaria_001818-T1	note	BUSCO:EOG091B06ZP
TetragonulaCarbonaria_008021-T1	note	BUSCO:EOG091B06ZU
TetragonulaCarbonaria_005016-T1	note	BUSCO:EOG091B0700
TetragonulaCarbonaria_011156-T1	note	BUSCO:EOG091B0702
TetragonulaCarbonaria_003241-T1	note	BUSCO:EOG091B070E
TetragonulaCarbonaria_012051-T1	note	BUSCO:EOG091B070I
TetragonulaCarbonaria_011626-T1	note	BUSCO:EOG091B070M
TetragonulaCarbonaria_023010-T1	note	BUSCO:EOG091B070Q
TetragonulaCarbonaria_008460-T1	note	BUSCO:EOG091B070X
TetragonulaCarbonaria_015681-T1	note	BUSCO:EOG091B070Z
TetragonulaCarbonaria_023648-T1	note	BUSCO:EOG091B0716
TetragonulaCarbonaria_021639-T1	note	BUSCO:EOG091B071G
TetragonulaCarbonaria_017342-T1	note	BUSCO:EOG091B071N
TetragonulaCarbonaria_011217-T1	note	BUSCO:EOG091B071T
TetragonulaCarbonaria_000845-T1	note	BUSCO:EOG091B071Y
TetragonulaCarbonaria_012513-T1	note	BUSCO:EOG091B0727
TetragonulaCarbonaria_008854-T1	note	BUSCO:EOG091B0728
TetragonulaCarbonaria_005609-T1	note	BUSCO:EOG091B0729
TetragonulaCarbonaria_004168-T1	note	BUSCO:EOG091B072E
TetragonulaCarbonaria_012244-T1	note	BUSCO:EOG091B072I
TetragonulaCarbonaria_013987-T1	note	BUSCO:EOG091B072S
TetragonulaCarbonaria_013710-T1	note	BUSCO:EOG091B072U
TetragonulaCarbonaria_015511-T1	note	BUSCO:EOG091B0739
TetragonulaCarbonaria_021595-T1	note	BUSCO:EOG091B073D
TetragonulaCarbonaria_023015-T1	note	BUSCO:EOG091B073F
TetragonulaCarbonaria_021845-T1	note	BUSCO:EOG091B073G
TetragonulaCarbonaria_013225-T1	note	BUSCO:EOG091B073J
TetragonulaCarbonaria_002423-T1	note	BUSCO:EOG091B073M
TetragonulaCarbonaria_016528-T1	note	BUSCO:EOG091B073Q
TetragonulaCarbonaria_021067-T1	note	BUSCO:EOG091B073S
TetragonulaCarbonaria_001056-T1	note	BUSCO:EOG091B073W
TetragonulaCarbonaria_021608-T1	note	BUSCO:EOG091B0740
TetragonulaCarbonaria_022886-T1	note	BUSCO:EOG091B0749
TetragonulaCarbonaria_018468-T1	note	BUSCO:EOG091B074F
TetragonulaCarbonaria_018797-T1	note	BUSCO:EOG091B074P
TetragonulaCarbonaria_016620-T1	note	BUSCO:EOG091B0755
TetragonulaCarbonaria_009131-T1	note	BUSCO:EOG091B075Q
TetragonulaCarbonaria_019887-T1	note	BUSCO:EOG091B075R
TetragonulaCarbonaria_014077-T1	note	BUSCO:EOG091B0761
TetragonulaCarbonaria_010135-T1	note	BUSCO:EOG091B076Q
TetragonulaCarbonaria_010174-T1	note	BUSCO:EOG091B076Q
TetragonulaCarbonaria_002383-T1	note	BUSCO:EOG091B076R
TetragonulaCarbonaria_001949-T1	note	BUSCO:EOG091B0771
TetragonulaCarbonaria_007026-T1	note	BUSCO:EOG091B0774
TetragonulaCarbonaria_023982-T1	note	BUSCO:EOG091B0777
TetragonulaCarbonaria_005312-T1	note	BUSCO:EOG091B0779
TetragonulaCarbonaria_000320-T1	note	BUSCO:EOG091B077G
TetragonulaCarbonaria_007715-T1	note	BUSCO:EOG091B077J
TetragonulaCarbonaria_022483-T1	note	BUSCO:EOG091B077K
TetragonulaCarbonaria_005163-T1	note	BUSCO:EOG091B0783
TetragonulaCarbonaria_014108-T1	note	BUSCO:EOG091B078A
TetragonulaCarbonaria_019064-T1	note	BUSCO:EOG091B078C
TetragonulaCarbonaria_016415-T1	note	BUSCO:EOG091B078H
TetragonulaCarbonaria_010926-T1	note	BUSCO:EOG091B0792
TetragonulaCarbonaria_001799-T1	note	BUSCO:EOG091B0795
TetragonulaCarbonaria_007313-T1	note	BUSCO:EOG091B0799
TetragonulaCarbonaria_015544-T1	note	BUSCO:EOG091B079D
TetragonulaCarbonaria_022421-T1	note	BUSCO:EOG091B079J
TetragonulaCarbonaria_002790-T1	note	BUSCO:EOG091B079O
TetragonulaCarbonaria_014099-T1	note	BUSCO:EOG091B079Q
TetragonulaCarbonaria_014099-T2	note	BUSCO:EOG091B079Q
TetragonulaCarbonaria_015497-T1	note	BUSCO:EOG091B079U
TetragonulaCarbonaria_002983-T1	note	BUSCO:EOG091B079V
TetragonulaCarbonaria_021136-T1	note	BUSCO:EOG091B07A1
TetragonulaCarbonaria_000818-T1	note	BUSCO:EOG091B07A9
TetragonulaCarbonaria_003901-T1	note	BUSCO:EOG091B07AA
TetragonulaCarbonaria_016971-T1	note	BUSCO:EOG091B07AC
TetragonulaCarbonaria_017913-T1	note	BUSCO:EOG091B07AE
TetragonulaCarbonaria_007063-T1	note	BUSCO:EOG091B07AO
TetragonulaCarbonaria_001811-T1	note	BUSCO:EOG091B07AQ
TetragonulaCarbonaria_001155-T1	note	BUSCO:EOG091B07AY
TetragonulaCarbonaria_017502-T1	note	BUSCO:EOG091B07B1
TetragonulaCarbonaria_008183-T1	note	BUSCO:EOG091B07B2
TetragonulaCarbonaria_018330-T1	note	BUSCO:EOG091B07BF
TetragonulaCarbonaria_013771-T1	note	BUSCO:EOG091B07BI
TetragonulaCarbonaria_007201-T1	note	BUSCO:EOG091B07BO
TetragonulaCarbonaria_008845-T1	note	BUSCO:EOG091B07BT
TetragonulaCarbonaria_022984-T1	note	BUSCO:EOG091B07BX
TetragonulaCarbonaria_004356-T1	note	BUSCO:EOG091B07BY
TetragonulaCarbonaria_016934-T1	note	BUSCO:EOG091B07CP
TetragonulaCarbonaria_009550-T1	note	BUSCO:EOG091B07D3
TetragonulaCarbonaria_019455-T1	note	BUSCO:EOG091B07D6
TetragonulaCarbonaria_007381-T1	note	BUSCO:EOG091B07D7
TetragonulaCarbonaria_004903-T1	note	BUSCO:EOG091B07DG
TetragonulaCarbonaria_013054-T1	note	BUSCO:EOG091B07DH
TetragonulaCarbonaria_002896-T1	note	BUSCO:EOG091B07DM
TetragonulaCarbonaria_001426-T1	note	BUSCO:EOG091B07DO
TetragonulaCarbonaria_001426-T2	note	BUSCO:EOG091B07DO
TetragonulaCarbonaria_001426-T3	note	BUSCO:EOG091B07DO
TetragonulaCarbonaria_006865-T1	note	BUSCO:EOG091B07DV
TetragonulaCarbonaria_022139-T1	note	BUSCO:EOG091B07ED
TetragonulaCarbonaria_010179-T1	note	BUSCO:EOG091B07EJ
TetragonulaCarbonaria_006699-T1	note	BUSCO:EOG091B07EO
TetragonulaCarbonaria_012000-T1	note	BUSCO:EOG091B07EQ
TetragonulaCarbonaria_017294-T1	note	BUSCO:EOG091B07EY
TetragonulaCarbonaria_009101-T1	note	BUSCO:EOG091B07F2
TetragonulaCarbonaria_023464-T1	note	BUSCO:EOG091B07FA
TetragonulaCarbonaria_016370-T1	note	BUSCO:EOG091B07FC
TetragonulaCarbonaria_002915-T1	note	BUSCO:EOG091B07FK
TetragonulaCarbonaria_004199-T1	note	BUSCO:EOG091B07FL
TetragonulaCarbonaria_014384-T1	note	BUSCO:EOG091B07FP
TetragonulaCarbonaria_008318-T1	note	BUSCO:EOG091B07FW
TetragonulaCarbonaria_006701-T1	note	BUSCO:EOG091B07FY
TetragonulaCarbonaria_013777-T1	note	BUSCO:EOG091B07G0
TetragonulaCarbonaria_020851-T1	note	BUSCO:EOG091B07G3
TetragonulaCarbonaria_002476-T1	note	BUSCO:EOG091B07GF
TetragonulaCarbonaria_010219-T1	note	BUSCO:EOG091B07GJ
TetragonulaCarbonaria_010235-T1	note	BUSCO:EOG091B07GQ
TetragonulaCarbonaria_002296-T1	note	BUSCO:EOG091B07H1
TetragonulaCarbonaria_020170-T1	note	BUSCO:EOG091B07H2
TetragonulaCarbonaria_000101-T1	note	BUSCO:EOG091B07H8
TetragonulaCarbonaria_006441-T1	note	BUSCO:EOG091B07HK
TetragonulaCarbonaria_019495-T1	note	BUSCO:EOG091B07HX
TetragonulaCarbonaria_003376-T1	note	BUSCO:EOG091B07HY
TetragonulaCarbonaria_004866-T1	note	BUSCO:EOG091B07I8
TetragonulaCarbonaria_009781-T1	note	BUSCO:EOG091B07IA
TetragonulaCarbonaria_004231-T1	note	BUSCO:EOG091B07IF
TetragonulaCarbonaria_017311-T1	note	BUSCO:EOG091B07IG
TetragonulaCarbonaria_023440-T1	note	BUSCO:EOG091B07IK
TetragonulaCarbonaria_023440-T2	note	BUSCO:EOG091B07IK
TetragonulaCarbonaria_017893-T1	note	BUSCO:EOG091B07JF
TetragonulaCarbonaria_005350-T1	note	BUSCO:EOG091B07JI
TetragonulaCarbonaria_022383-T1	note	BUSCO:EOG091B07JL
TetragonulaCarbonaria_007564-T1	note	BUSCO:EOG091B07JM
TetragonulaCarbonaria_022878-T1	note	BUSCO:EOG091B07JO
TetragonulaCarbonaria_005085-T1	note	BUSCO:EOG091B07JV
TetragonulaCarbonaria_016599-T1	note	BUSCO:EOG091B07K3
TetragonulaCarbonaria_007785-T1	note	BUSCO:EOG091B07K4
TetragonulaCarbonaria_011062-T1	note	BUSCO:EOG091B07K5
TetragonulaCarbonaria_002391-T1	note	BUSCO:EOG091B07KC
TetragonulaCarbonaria_016059-T1	note	BUSCO:EOG091B07KE
TetragonulaCarbonaria_007163-T1	note	BUSCO:EOG091B07KL
TetragonulaCarbonaria_018774-T1	note	BUSCO:EOG091B07KY
TetragonulaCarbonaria_022808-T1	note	BUSCO:EOG091B07KZ
TetragonulaCarbonaria_006268-T1	note	BUSCO:EOG091B07L3
TetragonulaCarbonaria_011223-T1	note	BUSCO:EOG091B07L7
TetragonulaCarbonaria_021115-T1	note	BUSCO:EOG091B07L8
TetragonulaCarbonaria_013223-T1	note	BUSCO:EOG091B07LB
TetragonulaCarbonaria_010157-T1	note	BUSCO:EOG091B07LD
TetragonulaCarbonaria_012198-T1	note	BUSCO:EOG091B07LE
TetragonulaCarbonaria_005783-T1	note	BUSCO:EOG091B07LH
TetragonulaCarbonaria_006878-T1	note	BUSCO:EOG091B07LM
TetragonulaCarbonaria_016100-T1	note	BUSCO:EOG091B07MF
TetragonulaCarbonaria_014829-T1	note	BUSCO:EOG091B07MK
TetragonulaCarbonaria_006742-T1	note	BUSCO:EOG091B07MN
TetragonulaCarbonaria_001379-T1	note	BUSCO:EOG091B07MP
TetragonulaCarbonaria_009785-T1	note	BUSCO:EOG091B07MT
TetragonulaCarbonaria_019553-T1	note	BUSCO:EOG091B07MV
TetragonulaCarbonaria_020344-T1	note	BUSCO:EOG091B07N0
TetragonulaCarbonaria_021206-T1	note	BUSCO:EOG091B07N7
TetragonulaCarbonaria_015265-T1	note	BUSCO:EOG091B07NA
TetragonulaCarbonaria_004981-T1	note	BUSCO:EOG091B07NC
TetragonulaCarbonaria_008645-T1	note	BUSCO:EOG091B07ND
TetragonulaCarbonaria_022996-T1	note	BUSCO:EOG091B07NZ
TetragonulaCarbonaria_002324-T1	note	BUSCO:EOG091B07OC
TetragonulaCarbonaria_016859-T1	note	BUSCO:EOG091B07OD
TetragonulaCarbonaria_004274-T1	note	BUSCO:EOG091B07P8
TetragonulaCarbonaria_016505-T1	note	BUSCO:EOG091B07PC
TetragonulaCarbonaria_007227-T1	note	BUSCO:EOG091B07PI
TetragonulaCarbonaria_014830-T1	note	BUSCO:EOG091B07PM
TetragonulaCarbonaria_013768-T1	note	BUSCO:EOG091B07Q5
TetragonulaCarbonaria_015597-T1	note	BUSCO:EOG091B07Q7
TetragonulaCarbonaria_001862-T1	note	BUSCO:EOG091B07QE
TetragonulaCarbonaria_022402-T1	note	BUSCO:EOG091B07QM
TetragonulaCarbonaria_011285-T1	note	BUSCO:EOG091B07QN
TetragonulaCarbonaria_001697-T1	note	BUSCO:EOG091B07QU
TetragonulaCarbonaria_024242-T1	note	BUSCO:EOG091B07QY
TetragonulaCarbonaria_024242-T2	note	BUSCO:EOG091B07QY
TetragonulaCarbonaria_022841-T1	note	BUSCO:EOG091B07R4
TetragonulaCarbonaria_007562-T1	note	BUSCO:EOG091B07R7
TetragonulaCarbonaria_016035-T1	note	BUSCO:EOG091B07RN
TetragonulaCarbonaria_002366-T1	note	BUSCO:EOG091B07RU
TetragonulaCarbonaria_021730-T1	note	BUSCO:EOG091B07RV
TetragonulaCarbonaria_010324-T1	note	BUSCO:EOG091B07S8
TetragonulaCarbonaria_005306-T1	note	BUSCO:EOG091B07S9
TetragonulaCarbonaria_005112-T1	note	BUSCO:EOG091B07SO
TetragonulaCarbonaria_010246-T1	note	BUSCO:EOG091B07SS
TetragonulaCarbonaria_011060-T1	note	BUSCO:EOG091B07SV
TetragonulaCarbonaria_020486-T1	note	BUSCO:EOG091B07TE
TetragonulaCarbonaria_011001-T1	note	BUSCO:EOG091B07TT
TetragonulaCarbonaria_016915-T1	note	BUSCO:EOG091B07U1
TetragonulaCarbonaria_016314-T1	note	BUSCO:EOG091B07U3
TetragonulaCarbonaria_005996-T1	note	BUSCO:EOG091B07U7
TetragonulaCarbonaria_022718-T1	note	BUSCO:EOG091B07U8
TetragonulaCarbonaria_016925-T1	note	BUSCO:EOG091B07UM
TetragonulaCarbonaria_007434-T1	note	BUSCO:EOG091B07UW
TetragonulaCarbonaria_019494-T1	note	BUSCO:EOG091B07UZ
TetragonulaCarbonaria_023130-T1	note	BUSCO:EOG091B07V1
TetragonulaCarbonaria_009300-T1	note	BUSCO:EOG091B07V9
TetragonulaCarbonaria_012518-T1	note	BUSCO:EOG091B07VA
TetragonulaCarbonaria_010501-T1	note	BUSCO:EOG091B07VG
TetragonulaCarbonaria_010612-T1	note	BUSCO:EOG091B07VL
TetragonulaCarbonaria_018779-T1	note	BUSCO:EOG091B07VZ
TetragonulaCarbonaria_023006-T1	note	BUSCO:EOG091B07W4
TetragonulaCarbonaria_008362-T1	note	BUSCO:EOG091B07W6
TetragonulaCarbonaria_014564-T1	note	BUSCO:EOG091B07W7
TetragonulaCarbonaria_007144-T1	note	BUSCO:EOG091B07WE
TetragonulaCarbonaria_020094-T1	note	BUSCO:EOG091B07WJ
TetragonulaCarbonaria_013321-T1	note	BUSCO:EOG091B07WS
TetragonulaCarbonaria_003596-T1	note	BUSCO:EOG091B07WT
TetragonulaCarbonaria_009584-T1	note	BUSCO:EOG091B07X0
TetragonulaCarbonaria_010273-T1	note	BUSCO:EOG091B07X5
TetragonulaCarbonaria_017523-T1	note	BUSCO:EOG091B07XF
TetragonulaCarbonaria_007738-T1	note	BUSCO:EOG091B07XY
TetragonulaCarbonaria_011442-T1	note	BUSCO:EOG091B07Y1
TetragonulaCarbonaria_009672-T1	note	BUSCO:EOG091B07Y3
TetragonulaCarbonaria_009566-T1	note	BUSCO:EOG091B07YF
TetragonulaCarbonaria_023518-T1	note	BUSCO:EOG091B07YH
TetragonulaCarbonaria_005182-T1	note	BUSCO:EOG091B07YN
TetragonulaCarbonaria_016917-T1	note	BUSCO:EOG091B07Z1
TetragonulaCarbonaria_022292-T1	note	BUSCO:EOG091B07ZB
TetragonulaCarbonaria_006464-T1	note	BUSCO:EOG091B07ZQ
TetragonulaCarbonaria_016955-T1	note	BUSCO:EOG091B0806
TetragonulaCarbonaria_004376-T1	note	BUSCO:EOG091B0807
TetragonulaCarbonaria_007135-T1	note	BUSCO:EOG091B080N
TetragonulaCarbonaria_016048-T1	note	BUSCO:EOG091B080P
TetragonulaCarbonaria_009623-T1	note	BUSCO:EOG091B080Y
TetragonulaCarbonaria_002511-T1	note	BUSCO:EOG091B0819
TetragonulaCarbonaria_001074-T1	note	BUSCO:EOG091B081A
TetragonulaCarbonaria_002109-T1	note	BUSCO:EOG091B081H
TetragonulaCarbonaria_001439-T1	note	BUSCO:EOG091B081Z
TetragonulaCarbonaria_019502-T1	note	BUSCO:EOG091B082N
TetragonulaCarbonaria_022291-T1	note	BUSCO:EOG091B082U
TetragonulaCarbonaria_010723-T1	note	BUSCO:EOG091B082X
TetragonulaCarbonaria_012199-T1	note	BUSCO:EOG091B082Y
TetragonulaCarbonaria_013570-T1	note	BUSCO:EOG091B083D
TetragonulaCarbonaria_007422-T1	note	BUSCO:EOG091B083I
TetragonulaCarbonaria_017136-T1	note	BUSCO:EOG091B083K
TetragonulaCarbonaria_015676-T1	note	BUSCO:EOG091B0845
TetragonulaCarbonaria_009571-T1	note	BUSCO:EOG091B084C
TetragonulaCarbonaria_000764-T1	note	BUSCO:EOG091B084T
TetragonulaCarbonaria_020987-T1	note	BUSCO:EOG091B084U
TetragonulaCarbonaria_009698-T1	note	BUSCO:EOG091B084W
TetragonulaCarbonaria_003933-T1	note	BUSCO:EOG091B084Z
TetragonulaCarbonaria_022072-T1	note	BUSCO:EOG091B0852
TetragonulaCarbonaria_007309-T1	note	BUSCO:EOG091B0854
TetragonulaCarbonaria_022700-T1	note	BUSCO:EOG091B0857
TetragonulaCarbonaria_022951-T1	note	BUSCO:EOG091B085A
TetragonulaCarbonaria_019715-T1	note	BUSCO:EOG091B085C
TetragonulaCarbonaria_012970-T1	note	BUSCO:EOG091B085E
TetragonulaCarbonaria_012790-T1	note	BUSCO:EOG091B085I
TetragonulaCarbonaria_005796-T1	note	BUSCO:EOG091B085K
TetragonulaCarbonaria_012973-T1	note	BUSCO:EOG091B085X
TetragonulaCarbonaria_016037-T1	note	BUSCO:EOG091B0861
TetragonulaCarbonaria_013555-T1	note	BUSCO:EOG091B0864
TetragonulaCarbonaria_007297-T1	note	BUSCO:EOG091B086C
TetragonulaCarbonaria_006407-T1	note	BUSCO:EOG091B086D
TetragonulaCarbonaria_016316-T1	note	BUSCO:EOG091B086E
TetragonulaCarbonaria_005231-T1	note	BUSCO:EOG091B086F
TetragonulaCarbonaria_008187-T1	note	BUSCO:EOG091B086I
TetragonulaCarbonaria_017517-T1	note	BUSCO:EOG091B086L
TetragonulaCarbonaria_008478-T1	note	BUSCO:EOG091B086M
TetragonulaCarbonaria_017646-T1	note	BUSCO:EOG091B086O
TetragonulaCarbonaria_019750-T1	note	BUSCO:EOG091B086P
TetragonulaCarbonaria_003031-T1	note	BUSCO:EOG091B086V
TetragonulaCarbonaria_023391-T1	note	BUSCO:EOG091B086W
TetragonulaCarbonaria_014899-T1	note	BUSCO:EOG091B086Z
TetragonulaCarbonaria_001974-T1	note	BUSCO:EOG091B087I
TetragonulaCarbonaria_012511-T1	note	BUSCO:EOG091B087T
TetragonulaCarbonaria_003609-T1	note	BUSCO:EOG091B087W
TetragonulaCarbonaria_013614-T1	note	BUSCO:EOG091B087X
TetragonulaCarbonaria_007941-T1	note	BUSCO:EOG091B0881
TetragonulaCarbonaria_007857-T1	note	BUSCO:EOG091B0886
TetragonulaCarbonaria_018344-T1	note	BUSCO:EOG091B088G
TetragonulaCarbonaria_015718-T1	note	BUSCO:EOG091B088H
TetragonulaCarbonaria_021582-T1	note	BUSCO:EOG091B088I
TetragonulaCarbonaria_014933-T1	note	BUSCO:EOG091B088P
TetragonulaCarbonaria_001685-T1	note	BUSCO:EOG091B088R
TetragonulaCarbonaria_004957-T1	note	BUSCO:EOG091B0897
TetragonulaCarbonaria_014270-T1	note	BUSCO:EOG091B089C
TetragonulaCarbonaria_011809-T1	note	BUSCO:EOG091B089M
TetragonulaCarbonaria_001127-T1	note	BUSCO:EOG091B089Q
TetragonulaCarbonaria_004905-T1	note	BUSCO:EOG091B08A4
TetragonulaCarbonaria_020425-T1	note	BUSCO:EOG091B08A9
TetragonulaCarbonaria_018922-T1	note	BUSCO:EOG091B08AB
TetragonulaCarbonaria_023267-T1	note	BUSCO:EOG091B08AI
TetragonulaCarbonaria_016898-T1	note	BUSCO:EOG091B08AN
TetragonulaCarbonaria_022369-T1	note	BUSCO:EOG091B08AY
TetragonulaCarbonaria_002894-T1	note	BUSCO:EOG091B08B9
TetragonulaCarbonaria_011726-T1	note	BUSCO:EOG091B08BF
TetragonulaCarbonaria_009628-T1	note	BUSCO:EOG091B08BG
TetragonulaCarbonaria_005985-T1	note	BUSCO:EOG091B08BJ
TetragonulaCarbonaria_005024-T1	note	BUSCO:EOG091B08BL
TetragonulaCarbonaria_015161-T1	note	BUSCO:EOG091B08BO
TetragonulaCarbonaria_010575-T1	note	BUSCO:EOG091B08BT
TetragonulaCarbonaria_022373-T1	note	BUSCO:EOG091B08BZ
TetragonulaCarbonaria_004774-T1	note	BUSCO:EOG091B08CB
TetragonulaCarbonaria_004605-T1	note	BUSCO:EOG091B08CC
TetragonulaCarbonaria_005190-T1	note	BUSCO:EOG091B08CR
TetragonulaCarbonaria_016615-T1	note	BUSCO:EOG091B08CV
TetragonulaCarbonaria_010234-T1	note	BUSCO:EOG091B08CY
TetragonulaCarbonaria_022940-T1	note	BUSCO:EOG091B08D3
TetragonulaCarbonaria_007652-T1	note	BUSCO:EOG091B08DB
TetragonulaCarbonaria_023474-T1	note	BUSCO:EOG091B08DN
TetragonulaCarbonaria_002405-T1	note	BUSCO:EOG091B08DT
TetragonulaCarbonaria_015277-T1	note	BUSCO:EOG091B08DY
TetragonulaCarbonaria_016993-T1	note	BUSCO:EOG091B08E3
TetragonulaCarbonaria_016118-T1	note	BUSCO:EOG091B08E4
TetragonulaCarbonaria_020293-T1	note	BUSCO:EOG091B08E6
TetragonulaCarbonaria_009547-T1	note	BUSCO:EOG091B08E8
TetragonulaCarbonaria_004472-T1	note	BUSCO:EOG091B08EG
TetragonulaCarbonaria_009736-T1	note	BUSCO:EOG091B08EH
TetragonulaCarbonaria_015931-T1	note	BUSCO:EOG091B08EL
TetragonulaCarbonaria_007679-T1	note	BUSCO:EOG091B08EM
TetragonulaCarbonaria_021858-T1	note	BUSCO:EOG091B08EX
TetragonulaCarbonaria_001690-T1	note	BUSCO:EOG091B08EY
TetragonulaCarbonaria_002538-T1	note	BUSCO:EOG091B08F8
TetragonulaCarbonaria_019312-T1	note	BUSCO:EOG091B08FC
TetragonulaCarbonaria_004145-T1	note	BUSCO:EOG091B08FK
TetragonulaCarbonaria_001809-T1	note	BUSCO:EOG091B08FL
TetragonulaCarbonaria_016312-T1	note	BUSCO:EOG091B08FM
TetragonulaCarbonaria_010780-T1	note	BUSCO:EOG091B08FN
TetragonulaCarbonaria_011826-T1	note	BUSCO:EOG091B08FU
TetragonulaCarbonaria_004781-T1	note	BUSCO:EOG091B08FX
TetragonulaCarbonaria_022131-T1	note	BUSCO:EOG091B08FY
TetragonulaCarbonaria_007412-T1	note	BUSCO:EOG091B08GH
TetragonulaCarbonaria_023131-T1	note	BUSCO:EOG091B08GN
TetragonulaCarbonaria_002327-T1	note	BUSCO:EOG091B08GQ
TetragonulaCarbonaria_022885-T1	note	BUSCO:EOG091B08HB
TetragonulaCarbonaria_022153-T1	note	BUSCO:EOG091B08HJ
TetragonulaCarbonaria_013373-T1	note	BUSCO:EOG091B08HM
TetragonulaCarbonaria_010000-T1	note	BUSCO:EOG091B08HQ
TetragonulaCarbonaria_018191-T1	note	BUSCO:EOG091B08HS
TetragonulaCarbonaria_009136-T1	note	BUSCO:EOG091B08HX
TetragonulaCarbonaria_004285-T1	note	BUSCO:EOG091B08HY
TetragonulaCarbonaria_001836-T1	note	BUSCO:EOG091B08HZ
TetragonulaCarbonaria_003258-T1	note	BUSCO:EOG091B08I3
TetragonulaCarbonaria_007224-T1	note	BUSCO:EOG091B08I9
TetragonulaCarbonaria_001649-T1	note	BUSCO:EOG091B08IA
TetragonulaCarbonaria_010187-T1	note	BUSCO:EOG091B08IJ
TetragonulaCarbonaria_020268-T1	note	BUSCO:EOG091B08IM
TetragonulaCarbonaria_002359-T1	note	BUSCO:EOG091B08IR
TetragonulaCarbonaria_014739-T1	note	BUSCO:EOG091B08IS
TetragonulaCarbonaria_014840-T1	note	BUSCO:EOG091B08IU
TetragonulaCarbonaria_019963-T1	note	BUSCO:EOG091B08IW
TetragonulaCarbonaria_004475-T1	note	BUSCO:EOG091B08J4
TetragonulaCarbonaria_023272-T1	note	BUSCO:EOG091B08J5
TetragonulaCarbonaria_001772-T1	note	BUSCO:EOG091B08JA
TetragonulaCarbonaria_004247-T1	note	BUSCO:EOG091B08JW
TetragonulaCarbonaria_001611-T1	note	BUSCO:EOG091B08K8
TetragonulaCarbonaria_019735-T1	note	BUSCO:EOG091B08KA
TetragonulaCarbonaria_016507-T1	note	BUSCO:EOG091B08KF
TetragonulaCarbonaria_004800-T1	note	BUSCO:EOG091B08KK
TetragonulaCarbonaria_014107-T1	note	BUSCO:EOG091B08KW
TetragonulaCarbonaria_017649-T1	note	BUSCO:EOG091B08L2
TetragonulaCarbonaria_002996-T1	note	BUSCO:EOG091B08LF
TetragonulaCarbonaria_002904-T1	note	BUSCO:EOG091B08LH
TetragonulaCarbonaria_014895-T1	note	BUSCO:EOG091B08LP
TetragonulaCarbonaria_016874-T1	note	BUSCO:EOG091B08LX
TetragonulaCarbonaria_022167-T1	note	BUSCO:EOG091B08MJ
TetragonulaCarbonaria_016842-T1	note	BUSCO:EOG091B08MW
TetragonulaCarbonaria_017346-T1	note	BUSCO:EOG091B08N1
TetragonulaCarbonaria_020096-T1	note	BUSCO:EOG091B08N4
TetragonulaCarbonaria_001838-T1	note	BUSCO:EOG091B08NA
TetragonulaCarbonaria_004875-T1	note	BUSCO:EOG091B08NC
TetragonulaCarbonaria_019699-T1	note	BUSCO:EOG091B08NC
TetragonulaCarbonaria_008628-T1	note	BUSCO:EOG091B08NE
TetragonulaCarbonaria_013430-T1	note	BUSCO:EOG091B08NR
TetragonulaCarbonaria_022283-T1	note	BUSCO:EOG091B08NS
TetragonulaCarbonaria_014741-T1	note	BUSCO:EOG091B08O0
TetragonulaCarbonaria_000982-T1	note	BUSCO:EOG091B08O2
TetragonulaCarbonaria_006528-T1	note	BUSCO:EOG091B08O3
TetragonulaCarbonaria_008275-T1	note	BUSCO:EOG091B08O5
TetragonulaCarbonaria_023257-T1	note	BUSCO:EOG091B08O7
TetragonulaCarbonaria_014053-T1	note	BUSCO:EOG091B08OB
TetragonulaCarbonaria_013116-T1	note	BUSCO:EOG091B08OH
TetragonulaCarbonaria_013116-T2	note	BUSCO:EOG091B08OH
TetragonulaCarbonaria_013116-T3	note	BUSCO:EOG091B08OH
TetragonulaCarbonaria_011683-T1	note	BUSCO:EOG091B08OJ
TetragonulaCarbonaria_011200-T1	note	BUSCO:EOG091B08OK
[truncated: 2,228 more rows]
