# Supplementary material for: Prevalent bee venom genes evolved before the aculeate stinger and eusociality
Source: BMC Biol. 2023 Oct 23;21:229. doi: 10.1186/s12915-023-01656-5 (PMC10591384; doi:10.1186/s12915-023-01656-5)
Supplement: Supplementary file 39 — Additional file 39. Genome annotation of Tetragonula carbonaria. [file 12915_2023_1656_MOESM39_ESM.zip › Tetragonula_carbonaria.annotation.funannotate.with.RNAseq.Oct2020/annotations/phobius.results.txt]

ID	TM	SP	Prediction
TetragonulaCarbonaria_000750-T1	0	0	o
TetragonulaCarbonaria_015151-T1	0	0	o
TetragonulaCarbonaria_013150-T1	0	0	o
TetragonulaCarbonaria_015101-T1	0	0	o
TetragonulaCarbonaria_023426-T1	0	0	o
TetragonulaCarbonaria_008897-T1	0	0	o
TetragonulaCarbonaria_006660-T1	0	0	o
TetragonulaCarbonaria_008375-T1	0	0	i
TetragonulaCarbonaria_019543-T1	0	0	o
TetragonulaCarbonaria_017135-T1	0	0	o
TetragonulaCarbonaria_014714-T1	0	0	i
TetragonulaCarbonaria_017435-T1	0	0	o
TetragonulaCarbonaria_016192-T1	1	0	i12-33o
TetragonulaCarbonaria_023781-T1	0	0	o
TetragonulaCarbonaria_003207-T1	0	0	o
TetragonulaCarbonaria_022371-T1	0	0	o
TetragonulaCarbonaria_003016-T1	0	0	o
TetragonulaCarbonaria_014155-T1	0	Y	n6-17c25/26o
TetragonulaCarbonaria_011079-T1	0	0	o
TetragonulaCarbonaria_011954-T1	0	0	o
TetragonulaCarbonaria_016625-T1	0	0	o
TetragonulaCarbonaria_018946-T1	0	0	o
TetragonulaCarbonaria_002852-T1	0	0	o
TetragonulaCarbonaria_007362-T1	0	0	o
TetragonulaCarbonaria_017975-T1	0	0	o
TetragonulaCarbonaria_005816-T1	0	0	o
TetragonulaCarbonaria_011161-T1	0	0	o
TetragonulaCarbonaria_005473-T1	0	0	o
TetragonulaCarbonaria_010502-T1	0	0	o
TetragonulaCarbonaria_010648-T1	0	0	o
TetragonulaCarbonaria_004730-T1	0	0	o
TetragonulaCarbonaria_021907-T1	0	0	o
TetragonulaCarbonaria_001110-T1	0	0	o
TetragonulaCarbonaria_017789-T1	0	0	o
TetragonulaCarbonaria_018784-T1	0	0	o
TetragonulaCarbonaria_007587-T1	0	0	o
TetragonulaCarbonaria_019071-T1	0	Y	n19-34c39/40o
TetragonulaCarbonaria_017850-T1	1	0	o6-26i
TetragonulaCarbonaria_021004-T1	1	Y	n5-12c17/18o1333-1356i
TetragonulaCarbonaria_003719-T1	0	0	o
TetragonulaCarbonaria_009079-T1	0	0	o
TetragonulaCarbonaria_003529-T1	1	0	o26-47i
TetragonulaCarbonaria_007163-T1	0	0	o
TetragonulaCarbonaria_020570-T1	0	0	o
TetragonulaCarbonaria_020765-T1	0	0	o
TetragonulaCarbonaria_017348-T1	0	0	o
TetragonulaCarbonaria_005444-T1	0	0	o
TetragonulaCarbonaria_004200-T1	1	0	o36-58i
TetragonulaCarbonaria_021257-T1	0	0	o
TetragonulaCarbonaria_002144-T1	0	0	o
TetragonulaCarbonaria_015994-T2	1	0	i85-105o
TetragonulaCarbonaria_002512-T1	0	0	o
TetragonulaCarbonaria_016137-T1	0	0	o
TetragonulaCarbonaria_020922-T1	0	0	o
TetragonulaCarbonaria_015264-T1	0	0	o
TetragonulaCarbonaria_010379-T1	1	0	o77-100i
TetragonulaCarbonaria_008996-T1	0	0	o
TetragonulaCarbonaria_015787-T1	0	0	o
TetragonulaCarbonaria_015700-T1	0	0	o
TetragonulaCarbonaria_008123-T1	0	0	o
TetragonulaCarbonaria_023291-T1	0	Y	n6-17c22/23o
TetragonulaCarbonaria_010867-T1	0	0	o
TetragonulaCarbonaria_012158-T1	0	0	o
TetragonulaCarbonaria_006355-T1	0	0	i
TetragonulaCarbonaria_008060-T1	0	Y	n6-17c21/22o
TetragonulaCarbonaria_023500-T1	0	0	i
TetragonulaCarbonaria_004792-T1	0	0	o
TetragonulaCarbonaria_007144-T1	1	0	o6-30i
TetragonulaCarbonaria_021661-T1	0	Y	n3-14c19/20o
TetragonulaCarbonaria_015377-T1	0	0	o
TetragonulaCarbonaria_001972-T1	2	0	o12-30i178-197o
TetragonulaCarbonaria_022162-T1	1	0	o6-24i
TetragonulaCarbonaria_016702-T1	0	0	o
TetragonulaCarbonaria_018149-T1	0	0	o
TetragonulaCarbonaria_008175-T1	0	0	o
TetragonulaCarbonaria_023734-T1	0	0	o
TetragonulaCarbonaria_015294-T1	0	0	o
TetragonulaCarbonaria_019200-T1	0	0	o
TetragonulaCarbonaria_008474-T1	0	0	o
TetragonulaCarbonaria_008854-T1	0	Y	n14-25c30/31o
TetragonulaCarbonaria_001431-T1	0	0	o
TetragonulaCarbonaria_023792-T1	0	0	o
TetragonulaCarbonaria_022794-T1	0	0	o
TetragonulaCarbonaria_010142-T1	0	0	o
TetragonulaCarbonaria_017285-T1	0	0	o
TetragonulaCarbonaria_009252-T1	0	0	o
TetragonulaCarbonaria_007953-T1	0	0	o
TetragonulaCarbonaria_011878-T1	0	0	o
TetragonulaCarbonaria_018656-T1	0	0	o
TetragonulaCarbonaria_011548-T1	1	0	i55-73o
TetragonulaCarbonaria_010490-T1	0	0	o
TetragonulaCarbonaria_014294-T1	0	0	o
TetragonulaCarbonaria_006216-T1	0	0	o
TetragonulaCarbonaria_014550-T1	0	0	o
TetragonulaCarbonaria_013809-T1	0	0	o
TetragonulaCarbonaria_006230-T1	0	0	o
TetragonulaCarbonaria_015641-T1	0	0	o
TetragonulaCarbonaria_020254-T1	0	0	o
TetragonulaCarbonaria_007785-T1	2	0	o23-43i50-68o
TetragonulaCarbonaria_022507-T1	0	0	o
TetragonulaCarbonaria_004774-T1	0	0	o
TetragonulaCarbonaria_021695-T1	0	0	o
TetragonulaCarbonaria_014582-T1	0	Y	n4-11c16/17o
TetragonulaCarbonaria_016239-T1	0	0	o
TetragonulaCarbonaria_015039-T1	0	0	o
TetragonulaCarbonaria_001349-T1	0	0	o
TetragonulaCarbonaria_007839-T1	0	0	o
TetragonulaCarbonaria_019135-T1	0	0	o
TetragonulaCarbonaria_023912-T1	0	0	o
TetragonulaCarbonaria_018850-T1	0	Y	n4-15c20/21o
TetragonulaCarbonaria_023619-T1	0	0	o
TetragonulaCarbonaria_009933-T1	0	0	o
TetragonulaCarbonaria_004324-T2	0	Y	n14-27c31/32o
TetragonulaCarbonaria_013207-T1	0	0	o
TetragonulaCarbonaria_022187-T1	0	0	o
TetragonulaCarbonaria_008214-T1	0	0	o
TetragonulaCarbonaria_015364-T1	0	0	i
TetragonulaCarbonaria_005108-T1	0	0	o
TetragonulaCarbonaria_008784-T1	0	0	o
TetragonulaCarbonaria_008619-T1	0	0	o
TetragonulaCarbonaria_014329-T1	0	0	o
TetragonulaCarbonaria_007719-T1	10	0	o74-96i204-222o234-252i333-352o372-390i402-425o599-616i636-657o669-695i716-749o
TetragonulaCarbonaria_010499-T1	5	0	o43-61i68-84o90-108i129-157o163-182i
TetragonulaCarbonaria_003313-T1	2	0	i55-72o123-145i
TetragonulaCarbonaria_021697-T1	0	0	o
TetragonulaCarbonaria_021680-T1	0	0	o
TetragonulaCarbonaria_021981-T1	0	0	o
TetragonulaCarbonaria_021432-T1	0	0	o
TetragonulaCarbonaria_016151-T1	0	Y	n15-26c30/31o
TetragonulaCarbonaria_014312-T1	0	0	o
TetragonulaCarbonaria_010273-T1	0	0	o
TetragonulaCarbonaria_022112-T1	0	0	o
TetragonulaCarbonaria_017457-T1	0	0	o
TetragonulaCarbonaria_006236-T1	0	0	o
TetragonulaCarbonaria_007950-T1	0	0	o
TetragonulaCarbonaria_024365-T1	0	0	o
TetragonulaCarbonaria_023334-T1	1	Y	n8-19c24/25o487-513i
TetragonulaCarbonaria_005891-T1	0	Y	n34-45c53/54o
TetragonulaCarbonaria_020600-T1	0	0	o
TetragonulaCarbonaria_012394-T1	0	0	o
TetragonulaCarbonaria_012342-T1	0	0	o
TetragonulaCarbonaria_023440-T1	0	0	o
TetragonulaCarbonaria_003454-T1	0	0	i
TetragonulaCarbonaria_005543-T1	1	0	o20-39i
TetragonulaCarbonaria_000291-T1	0	0	o
TetragonulaCarbonaria_014166-T1	0	0	o
TetragonulaCarbonaria_002787-T1	0	0	o
TetragonulaCarbonaria_004216-T1	0	0	o
TetragonulaCarbonaria_019244-T1	0	0	i
TetragonulaCarbonaria_005347-T1	0	0	o
TetragonulaCarbonaria_008808-T1	5	0	o39-58i63-82o102-120i132-149o155-171i
TetragonulaCarbonaria_004002-T1	0	0	o
TetragonulaCarbonaria_018306-T1	0	0	o
TetragonulaCarbonaria_014164-T1	0	0	o
TetragonulaCarbonaria_004659-T1	0	0	o
TetragonulaCarbonaria_021421-T1	0	0	o
TetragonulaCarbonaria_019687-T1	0	0	o
TetragonulaCarbonaria_002168-T1	0	0	o
TetragonulaCarbonaria_023013-T1	0	0	o
TetragonulaCarbonaria_010300-T1	0	0	o
TetragonulaCarbonaria_014203-T1	0	0	o
TetragonulaCarbonaria_020733-T1	0	0	o
TetragonulaCarbonaria_019927-T1	2	0	i15-33o39-57i
TetragonulaCarbonaria_017826-T1	0	0	o
TetragonulaCarbonaria_004915-T1	0	0	o
TetragonulaCarbonaria_015015-T1	0	0	o
TetragonulaCarbonaria_013762-T1	0	0	o
TetragonulaCarbonaria_014342-T1	0	0	o
TetragonulaCarbonaria_006251-T1	4	0	i7-27o39-57i148-169o184-207i
TetragonulaCarbonaria_019207-T1	0	0	o
TetragonulaCarbonaria_002495-T1	6	0	o56-80i189-210o222-243i371-390o402-421i433-456o
TetragonulaCarbonaria_013557-T1	0	0	o
TetragonulaCarbonaria_021069-T1	1	0	o47-66i
TetragonulaCarbonaria_021265-T1	0	0	o
TetragonulaCarbonaria_017546-T1	0	0	o
TetragonulaCarbonaria_011631-T1	0	0	o
TetragonulaCarbonaria_023853-T1	0	0	o
TetragonulaCarbonaria_013573-T1	0	0	o
TetragonulaCarbonaria_001834-T1	0	0	o
TetragonulaCarbonaria_015510-T1	0	0	o
TetragonulaCarbonaria_019095-T1	1	0	o52-71i
TetragonulaCarbonaria_001828-T1	7	0	o12-29i41-61o67-89i96-114o126-146i158-175o187-206i
TetragonulaCarbonaria_023504-T1	0	0	o
TetragonulaCarbonaria_011887-T1	0	0	o
TetragonulaCarbonaria_005118-T1	0	0	o
TetragonulaCarbonaria_002630-T1	0	0	o
TetragonulaCarbonaria_016363-T1	0	0	o
TetragonulaCarbonaria_021206-T1	0	0	o
TetragonulaCarbonaria_022975-T1	2	0	o852-871i883-899o
TetragonulaCarbonaria_016450-T1	0	0	o
TetragonulaCarbonaria_013995-T1	1	0	o49-67i
TetragonulaCarbonaria_021537-T1	0	0	o
TetragonulaCarbonaria_013266-T1	1	0	o91-112i
TetragonulaCarbonaria_015781-T1	0	0	o
TetragonulaCarbonaria_001424-T1	0	0	o
TetragonulaCarbonaria_020707-T1	0	0	i
TetragonulaCarbonaria_008916-T1	0	0	o
TetragonulaCarbonaria_003736-T1	0	0	o
TetragonulaCarbonaria_003003-T1	0	0	o
TetragonulaCarbonaria_005649-T1	0	0	o
TetragonulaCarbonaria_006852-T1	0	0	o
TetragonulaCarbonaria_002966-T1	0	0	o
TetragonulaCarbonaria_006439-T1	0	0	o
TetragonulaCarbonaria_016155-T1	0	0	i
TetragonulaCarbonaria_019331-T1	0	0	o
TetragonulaCarbonaria_018763-T1	0	0	i
TetragonulaCarbonaria_022657-T1	0	0	o
TetragonulaCarbonaria_014677-T1	0	0	o
TetragonulaCarbonaria_001278-T1	0	0	o
TetragonulaCarbonaria_008161-T1	0	0	o
TetragonulaCarbonaria_020051-T1	1	0	o6-28i
TetragonulaCarbonaria_005516-T1	1	0	i62-82o
TetragonulaCarbonaria_007566-T1	0	0	o
TetragonulaCarbonaria_005320-T1	0	Y	n10-21c33/34o
TetragonulaCarbonaria_008746-T1	0	0	o
TetragonulaCarbonaria_000307-T1	0	0	o
TetragonulaCarbonaria_020876-T1	0	0	i
TetragonulaCarbonaria_002854-T1	0	0	o
TetragonulaCarbonaria_007352-T1	0	0	o
TetragonulaCarbonaria_009065-T1	0	0	o
TetragonulaCarbonaria_003642-T1	7	0	o33-51i63-83o119-138i150-167o173-196i208-226o238-257i
TetragonulaCarbonaria_003916-T1	0	0	o
TetragonulaCarbonaria_007097-T1	0	0	o
TetragonulaCarbonaria_015296-T1	0	0	o
TetragonulaCarbonaria_001365-T1	0	0	o
TetragonulaCarbonaria_013818-T1	0	0	o
TetragonulaCarbonaria_019087-T1	0	0	o
TetragonulaCarbonaria_022241-T2	0	0	o
TetragonulaCarbonaria_012187-T1	0	0	o
TetragonulaCarbonaria_020505-T1	0	0	o
TetragonulaCarbonaria_002409-T1	0	0	o
TetragonulaCarbonaria_000442-T1	0	0	o
TetragonulaCarbonaria_022835-T1	10	0	i12-33o45-66i86-109o115-134i146-167o173-192i212-232o252-271i278-298o304-321i
TetragonulaCarbonaria_006394-T1	4	0	i58-78o113-138i150-170o176-204i
TetragonulaCarbonaria_024378-T1	0	0	i
TetragonulaCarbonaria_004921-T1	0	0	o
TetragonulaCarbonaria_011682-T1	0	0	o
TetragonulaCarbonaria_012541-T1	0	0	o
TetragonulaCarbonaria_005410-T1	1	0	o71-88i
TetragonulaCarbonaria_010052-T1	0	0	i
TetragonulaCarbonaria_014899-T1	0	0	o
TetragonulaCarbonaria_010250-T1	0	0	o
TetragonulaCarbonaria_002884-T1	0	0	o
TetragonulaCarbonaria_023790-T1	0	0	o
TetragonulaCarbonaria_023584-T1	0	0	o
TetragonulaCarbonaria_019102-T1	0	0	o
TetragonulaCarbonaria_014461-T1	0	0	o
TetragonulaCarbonaria_017093-T1	0	0	o
TetragonulaCarbonaria_012763-T1	0	0	o
TetragonulaCarbonaria_018317-T1	0	0	o
TetragonulaCarbonaria_005109-T1	0	0	o
TetragonulaCarbonaria_016615-T1	0	0	o
TetragonulaCarbonaria_005229-T1	0	0	o
TetragonulaCarbonaria_012176-T1	10	0	i12-31o43-61i81-98o104-124i136-154o160-177i189-209o221-241i253-273o279-302i
TetragonulaCarbonaria_006239-T1	0	0	o
TetragonulaCarbonaria_016509-T1	0	0	o
TetragonulaCarbonaria_022617-T1	0	0	o
TetragonulaCarbonaria_021435-T1	0	0	o
TetragonulaCarbonaria_006389-T1	0	0	o
TetragonulaCarbonaria_003191-T1	0	0	o
TetragonulaCarbonaria_017573-T1	1	0	i196-215o
TetragonulaCarbonaria_010183-T1	1	0	o6-22i
TetragonulaCarbonaria_014946-T1	0	0	o
TetragonulaCarbonaria_020130-T1	0	0	o
TetragonulaCarbonaria_004750-T1	0	0	o
TetragonulaCarbonaria_017582-T1	0	0	o
TetragonulaCarbonaria_004201-T1	0	0	o
TetragonulaCarbonaria_015708-T1	0	0	o
TetragonulaCarbonaria_023373-T1	1	0	o55-72i
TetragonulaCarbonaria_017693-T1	0	0	o
TetragonulaCarbonaria_005664-T1	0	0	o
TetragonulaCarbonaria_004983-T1	1	0	o53-80i
TetragonulaCarbonaria_011856-T1	0	0	o
TetragonulaCarbonaria_001709-T1	0	0	o
TetragonulaCarbonaria_023952-T1	1	0	i82-100o
TetragonulaCarbonaria_019325-T1	0	0	o
TetragonulaCarbonaria_017795-T1	0	0	o
TetragonulaCarbonaria_001999-T1	0	0	o
TetragonulaCarbonaria_022057-T1	0	0	o
TetragonulaCarbonaria_021227-T1	0	0	o
TetragonulaCarbonaria_007070-T1	0	0	o
TetragonulaCarbonaria_016943-T1	0	0	o
TetragonulaCarbonaria_006739-T1	0	0	o
TetragonulaCarbonaria_013885-T1	0	0	i
TetragonulaCarbonaria_000016-T1	0	0	o
TetragonulaCarbonaria_001168-T1	0	0	o
TetragonulaCarbonaria_005971-T1	0	0	i
TetragonulaCarbonaria_004445-T1	0	0	o
TetragonulaCarbonaria_011578-T1	0	Y	n3-11c16/17o
TetragonulaCarbonaria_022919-T1	0	0	o
TetragonulaCarbonaria_005970-T1	0	0	o
TetragonulaCarbonaria_005530-T1	0	0	o
TetragonulaCarbonaria_006399-T1	1	0	o33-52i
TetragonulaCarbonaria_004766-T1	0	0	o
TetragonulaCarbonaria_013858-T1	0	0	o
TetragonulaCarbonaria_016436-T1	4	0	i12-31o80-96i103-123o129-148i
TetragonulaCarbonaria_023983-T1	0	0	o
TetragonulaCarbonaria_007591-T1	1	0	o731-750i
TetragonulaCarbonaria_014679-T4	0	0	o
TetragonulaCarbonaria_012261-T1	2	0	o12-32i39-57o
TetragonulaCarbonaria_005188-T1	1	0	o20-38i
TetragonulaCarbonaria_021129-T1	0	0	o
TetragonulaCarbonaria_002352-T1	0	0	o
TetragonulaCarbonaria_008899-T1	0	0	o
TetragonulaCarbonaria_006884-T1	0	Y	n2-12c17/18o
TetragonulaCarbonaria_012167-T1	10	0	i238-260o266-287i314-331o555-577i589-608o620-645i666-690o717-739i769-789o795-818i
TetragonulaCarbonaria_006074-T1	0	0	o
TetragonulaCarbonaria_010354-T1	0	0	o
TetragonulaCarbonaria_023205-T1	0	0	i
TetragonulaCarbonaria_002882-T1	0	0	o
TetragonulaCarbonaria_008777-T1	0	0	o
TetragonulaCarbonaria_004146-T1	0	0	o
TetragonulaCarbonaria_019852-T1	0	0	o
TetragonulaCarbonaria_011897-T1	1	Y	n8-19c23/24o503-522i
TetragonulaCarbonaria_017240-T1	0	0	o
TetragonulaCarbonaria_008922-T1	0	0	o
TetragonulaCarbonaria_005569-T1	0	0	o
TetragonulaCarbonaria_018678-T1	0	0	o
TetragonulaCarbonaria_009661-T1	1	0	i21-44o
TetragonulaCarbonaria_014897-T1	6	0	o29-53i65-88o100-122i143-165o185-205i252-275o
TetragonulaCarbonaria_015737-T1	0	0	o
TetragonulaCarbonaria_023452-T1	1	0	i427-450o
TetragonulaCarbonaria_002617-T1	1	0	i296-317o
TetragonulaCarbonaria_019757-T1	0	0	o
TetragonulaCarbonaria_011665-T1	0	0	o
TetragonulaCarbonaria_009002-T1	0	0	o
TetragonulaCarbonaria_009042-T1	0	0	o
TetragonulaCarbonaria_012805-T1	0	0	o
TetragonulaCarbonaria_009909-T1	0	0	o
TetragonulaCarbonaria_012118-T1	0	0	i
TetragonulaCarbonaria_022776-T2	7	0	o20-41i50-69o81-102i114-134o146-171i178-198o204-221i
TetragonulaCarbonaria_008656-T1	0	0	o
TetragonulaCarbonaria_015996-T1	0	0	o
TetragonulaCarbonaria_002593-T1	0	0	o
TetragonulaCarbonaria_009817-T1	0	0	o
TetragonulaCarbonaria_004119-T1	0	0	o
TetragonulaCarbonaria_008780-T1	0	0	o
TetragonulaCarbonaria_007329-T1	0	0	i
TetragonulaCarbonaria_005042-T1	0	0	o
TetragonulaCarbonaria_022998-T1	0	0	o
TetragonulaCarbonaria_018708-T1	0	0	o
TetragonulaCarbonaria_020081-T1	0	0	o
TetragonulaCarbonaria_006868-T1	2	0	i36-57o72-94i
TetragonulaCarbonaria_022708-T1	0	0	i
TetragonulaCarbonaria_023236-T1	0	Y	n7-15c23/24o
TetragonulaCarbonaria_014931-T1	0	0	o
TetragonulaCarbonaria_020726-T1	0	0	o
TetragonulaCarbonaria_000324-T1	0	0	i
TetragonulaCarbonaria_010030-T1	0	0	o
TetragonulaCarbonaria_022316-T1	0	0	o
TetragonulaCarbonaria_013257-T1	0	0	o
TetragonulaCarbonaria_008858-T1	0	0	o
TetragonulaCarbonaria_019398-T1	0	0	i
TetragonulaCarbonaria_010924-T1	0	0	o
TetragonulaCarbonaria_011716-T1	0	0	o
TetragonulaCarbonaria_021838-T1	0	0	o
TetragonulaCarbonaria_009004-T1	0	0	o
TetragonulaCarbonaria_003813-T1	0	0	o
TetragonulaCarbonaria_000141-T1	0	0	o
TetragonulaCarbonaria_022745-T1	0	0	o
TetragonulaCarbonaria_018224-T1	11	0	i12-34o46-68i80-100o112-133i145-165o201-222i262-283o295-317i324-344o356-379i391-413o
TetragonulaCarbonaria_024410-T1	0	0	o
TetragonulaCarbonaria_018900-T1	0	0	o
TetragonulaCarbonaria_021104-T1	0	0	o
TetragonulaCarbonaria_002015-T1	0	0	o
TetragonulaCarbonaria_014478-T1	0	0	o
TetragonulaCarbonaria_003723-T1	0	0	o
TetragonulaCarbonaria_009896-T1	0	0	o
TetragonulaCarbonaria_008017-T1	1	0	i65-83o
TetragonulaCarbonaria_001273-T1	1	0	o50-68i
TetragonulaCarbonaria_000763-T1	0	0	o
TetragonulaCarbonaria_016872-T1	0	0	o
TetragonulaCarbonaria_004189-T1	0	0	o
TetragonulaCarbonaria_004640-T1	8	0	i12-33o53-74i86-108o179-200i221-242o254-279i362-382o388-414i
TetragonulaCarbonaria_023176-T1	0	0	i
TetragonulaCarbonaria_019153-T1	0	0	o
TetragonulaCarbonaria_006805-T1	0	0	o
TetragonulaCarbonaria_018715-T1	0	0	o
TetragonulaCarbonaria_015720-T1	0	0	o
TetragonulaCarbonaria_001443-T1	1	0	i118-142o
TetragonulaCarbonaria_022022-T1	0	0	o
TetragonulaCarbonaria_006285-T1	0	Y	n6-21c29/30o
TetragonulaCarbonaria_020791-T1	0	0	o
TetragonulaCarbonaria_008872-T1	0	0	o
TetragonulaCarbonaria_020976-T1	0	0	o
TetragonulaCarbonaria_024346-T1	0	0	o
TetragonulaCarbonaria_003035-T1	0	Y	n4-12c20/21o
TetragonulaCarbonaria_010527-T1	0	0	o
TetragonulaCarbonaria_008983-T1	0	0	o
TetragonulaCarbonaria_008186-T1	0	0	o
TetragonulaCarbonaria_017010-T1	0	0	o
TetragonulaCarbonaria_005930-T1	0	0	i
TetragonulaCarbonaria_011104-T1	0	0	o
TetragonulaCarbonaria_006040-T1	1	0	o197-224i
TetragonulaCarbonaria_016740-T1	0	0	o
TetragonulaCarbonaria_023914-T1	1	0	i76-94o
TetragonulaCarbonaria_011173-T1	0	0	i
TetragonulaCarbonaria_008753-T1	0	0	o
TetragonulaCarbonaria_012889-T1	0	0	o
TetragonulaCarbonaria_005341-T1	0	0	o
TetragonulaCarbonaria_016835-T1	0	0	o
TetragonulaCarbonaria_009904-T1	0	0	o
TetragonulaCarbonaria_011919-T1	0	0	o
TetragonulaCarbonaria_017579-T1	1	Y	n6-16c20/21o1014-1038i
TetragonulaCarbonaria_020489-T1	0	0	o
TetragonulaCarbonaria_012080-T1	0	0	o
TetragonulaCarbonaria_009236-T1	0	0	o
TetragonulaCarbonaria_008765-T1	0	0	o
TetragonulaCarbonaria_012588-T1	0	0	o
TetragonulaCarbonaria_015463-T1	0	0	o
TetragonulaCarbonaria_019652-T1	1	0	o56-79i
TetragonulaCarbonaria_011209-T1	0	0	o
TetragonulaCarbonaria_012804-T1	0	0	o
TetragonulaCarbonaria_010017-T1	0	0	o
TetragonulaCarbonaria_008581-T1	0	0	o
TetragonulaCarbonaria_003221-T1	0	0	o
TetragonulaCarbonaria_014127-T1	12	0	i57-79o91-108i120-142o154-171i178-197o203-224i624-643o655-678i699-715o721-738i791-810o830-847i
TetragonulaCarbonaria_009250-T1	0	0	o
TetragonulaCarbonaria_013672-T1	0	0	i
TetragonulaCarbonaria_013600-T1	0	0	o
TetragonulaCarbonaria_019739-T1	0	0	o
TetragonulaCarbonaria_021555-T1	12	0	i19-42o154-174i181-203o209-233i245-263o275-295i316-335o355-375i382-402o408-427i439-463o475-494i
TetragonulaCarbonaria_013461-T1	0	0	o
TetragonulaCarbonaria_016414-T1	1	0	o408-428i
TetragonulaCarbonaria_010176-T1	0	0	o
TetragonulaCarbonaria_017714-T1	1	0	o271-292i
TetragonulaCarbonaria_017124-T1	1	0	i47-65o
TetragonulaCarbonaria_023000-T1	0	0	o
TetragonulaCarbonaria_018511-T1	0	0	o
TetragonulaCarbonaria_009918-T1	0	0	o
TetragonulaCarbonaria_003787-T1	0	0	o
TetragonulaCarbonaria_000902-T1	0	0	o
TetragonulaCarbonaria_019877-T1	0	0	i
TetragonulaCarbonaria_008256-T1	0	0	o
TetragonulaCarbonaria_003624-T1	0	0	i
TetragonulaCarbonaria_019808-T1	0	0	o
TetragonulaCarbonaria_009654-T1	0	0	o
TetragonulaCarbonaria_012097-T1	6	0	i90-111o131-156i314-334o340-362i374-395o401-419i
TetragonulaCarbonaria_020519-T1	0	Y	n24-32c37/38o
TetragonulaCarbonaria_001930-T1	0	0	o
TetragonulaCarbonaria_007320-T1	0	Y	n26-34c39/40o
TetragonulaCarbonaria_005366-T1	0	0	o
TetragonulaCarbonaria_011820-T1	0	0	o
TetragonulaCarbonaria_013116-T2	0	0	o
TetragonulaCarbonaria_000919-T1	0	0	o
TetragonulaCarbonaria_012771-T1	0	0	o
TetragonulaCarbonaria_004350-T1	0	Y	n4-15c19/20o
TetragonulaCarbonaria_022099-T1	0	0	o
TetragonulaCarbonaria_016990-T1	0	0	o
TetragonulaCarbonaria_016336-T1	0	0	o
TetragonulaCarbonaria_013045-T2	0	0	o
TetragonulaCarbonaria_022545-T1	0	0	i
TetragonulaCarbonaria_011864-T1	0	0	o
TetragonulaCarbonaria_004262-T1	0	0	o
TetragonulaCarbonaria_020736-T1	0	0	o
TetragonulaCarbonaria_016576-T1	0	0	i
TetragonulaCarbonaria_021692-T1	0	0	o
TetragonulaCarbonaria_021184-T1	0	0	i
TetragonulaCarbonaria_003263-T1	0	0	o
TetragonulaCarbonaria_004585-T1	0	0	o
TetragonulaCarbonaria_008692-T1	1	0	i93-114o
TetragonulaCarbonaria_012384-T1	0	0	o
TetragonulaCarbonaria_015863-T1	0	0	o
TetragonulaCarbonaria_001541-T1	0	Y	n7-18c22/23o
TetragonulaCarbonaria_022278-T1	0	Y	n8-16c21/22o
TetragonulaCarbonaria_004255-T1	0	Y	n10-21c29/30o
TetragonulaCarbonaria_006241-T1	0	0	o
TetragonulaCarbonaria_001078-T1	0	0	o
TetragonulaCarbonaria_023930-T1	0	0	i
TetragonulaCarbonaria_013236-T1	0	0	o
TetragonulaCarbonaria_005505-T1	0	0	o
TetragonulaCarbonaria_016569-T1	0	0	o
TetragonulaCarbonaria_014077-T1	0	0	o
TetragonulaCarbonaria_013407-T1	0	0	o
TetragonulaCarbonaria_001215-T1	0	0	o
TetragonulaCarbonaria_009126-T1	0	0	o
TetragonulaCarbonaria_021383-T1	0	0	o
TetragonulaCarbonaria_021580-T1	0	Y	n6-17c22/23o
TetragonulaCarbonaria_015618-T1	0	0	o
TetragonulaCarbonaria_005724-T1	0	0	o
TetragonulaCarbonaria_018256-T2	0	0	o
TetragonulaCarbonaria_004248-T1	0	0	o
TetragonulaCarbonaria_003929-T1	0	0	i
TetragonulaCarbonaria_005324-T1	0	0	o
TetragonulaCarbonaria_002329-T1	0	Y	n12-23c28/29o
TetragonulaCarbonaria_011655-T1	0	0	o
TetragonulaCarbonaria_007121-T1	0	0	o
TetragonulaCarbonaria_001482-T1	2	0	i27-45o81-103i
TetragonulaCarbonaria_017586-T1	0	0	o
TetragonulaCarbonaria_006593-T1	1	0	i100-120o
TetragonulaCarbonaria_000497-T1	1	0	o174-194i
TetragonulaCarbonaria_014611-T1	0	0	o
TetragonulaCarbonaria_003697-T1	2	0	o6-28i61-79o
TetragonulaCarbonaria_020058-T1	0	0	o
TetragonulaCarbonaria_014117-T1	0	0	o
TetragonulaCarbonaria_009528-T1	1	0	i83-101o
TetragonulaCarbonaria_010523-T1	0	0	o
TetragonulaCarbonaria_012679-T1	0	0	o
TetragonulaCarbonaria_022185-T1	0	0	i
TetragonulaCarbonaria_017769-T1	1	0	o441-459i
TetragonulaCarbonaria_001753-T1	0	0	o
TetragonulaCarbonaria_017816-T2	1	0	o190-213i
TetragonulaCarbonaria_020913-T1	0	0	o
TetragonulaCarbonaria_019011-T1	0	0	o
TetragonulaCarbonaria_018955-T1	0	Y	n4-14c26/27o
TetragonulaCarbonaria_019467-T1	0	0	o
TetragonulaCarbonaria_013582-T1	0	0	o
TetragonulaCarbonaria_002184-T1	0	0	o
TetragonulaCarbonaria_011928-T1	0	Y	n4-14c18/19o
TetragonulaCarbonaria_001460-T1	0	Y	n24-31c36/37o
TetragonulaCarbonaria_001630-T1	0	Y	n3-14c18/19o
TetragonulaCarbonaria_006797-T1	0	0	o
TetragonulaCarbonaria_018485-T1	0	0	o
TetragonulaCarbonaria_017949-T1	0	0	o
TetragonulaCarbonaria_016987-T1	0	0	o
TetragonulaCarbonaria_009339-T1	7	0	o6-25i37-61o67-83i109-131o151-172i184-208o228-246i
TetragonulaCarbonaria_004131-T1	6	0	i21-45o65-93i105-128o140-156i177-195o201-218i
TetragonulaCarbonaria_015292-T1	1	0	o14-36i
TetragonulaCarbonaria_005854-T1	0	0	o
TetragonulaCarbonaria_021304-T1	0	0	o
TetragonulaCarbonaria_000793-T1	0	0	o
TetragonulaCarbonaria_017104-T1	0	0	o
TetragonulaCarbonaria_001506-T1	0	0	o
TetragonulaCarbonaria_003759-T1	0	0	o
TetragonulaCarbonaria_022610-T1	0	0	o
TetragonulaCarbonaria_011674-T1	0	0	o
TetragonulaCarbonaria_004865-T1	0	Y	n11-22c26/27o
TetragonulaCarbonaria_004956-T1	5	0	i155-175o195-215i227-247o267-285i292-309o
TetragonulaCarbonaria_021586-T1	0	0	i
TetragonulaCarbonaria_019981-T1	0	0	o
TetragonulaCarbonaria_014240-T1	0	0	o
TetragonulaCarbonaria_012882-T1	1	0	i21-38o
TetragonulaCarbonaria_014671-T1	1	0	i238-258o
TetragonulaCarbonaria_013959-T1	0	0	o
TetragonulaCarbonaria_007569-T1	0	0	o
TetragonulaCarbonaria_012352-T1	1	0	o412-435i
TetragonulaCarbonaria_006799-T1	0	0	o
TetragonulaCarbonaria_016656-T1	0	0	o
TetragonulaCarbonaria_010331-T1	1	0	o20-39i
TetragonulaCarbonaria_018825-T1	0	0	i
TetragonulaCarbonaria_000403-T1	0	0	o
TetragonulaCarbonaria_019571-T1	0	0	o
TetragonulaCarbonaria_000459-T1	0	0	o
TetragonulaCarbonaria_001102-T1	1	0	o3400-3422i
TetragonulaCarbonaria_004713-T1	0	0	o
TetragonulaCarbonaria_012818-T1	0	0	i
TetragonulaCarbonaria_017248-T1	0	0	i
TetragonulaCarbonaria_008077-T1	0	0	i
TetragonulaCarbonaria_024198-T1	0	0	i
TetragonulaCarbonaria_008650-T1	6	0	i607-626o632-654i680-700o720-747i768-790o899-922i
TetragonulaCarbonaria_002220-T1	0	Y	n4-13c18/19o
TetragonulaCarbonaria_001036-T1	0	0	o
TetragonulaCarbonaria_023858-T1	0	0	o
TetragonulaCarbonaria_004078-T1	0	0	o
TetragonulaCarbonaria_023447-T1	1	0	o597-616i
TetragonulaCarbonaria_018804-T1	0	0	o
TetragonulaCarbonaria_012534-T1	0	0	o
TetragonulaCarbonaria_007226-T1	0	0	o
TetragonulaCarbonaria_008743-T1	0	0	o
TetragonulaCarbonaria_007165-T1	1	0	o205-223i
TetragonulaCarbonaria_010750-T1	0	0	i
TetragonulaCarbonaria_003049-T1	0	0	o
TetragonulaCarbonaria_015120-T1	0	0	i
TetragonulaCarbonaria_023448-T1	1	0	o6-23i
TetragonulaCarbonaria_011746-T1	0	0	o
TetragonulaCarbonaria_010047-T1	0	0	o
TetragonulaCarbonaria_018686-T1	0	0	o
TetragonulaCarbonaria_007342-T1	0	0	o
TetragonulaCarbonaria_023964-T1	0	0	o
TetragonulaCarbonaria_011802-T1	0	0	o
TetragonulaCarbonaria_019261-T1	0	0	o
TetragonulaCarbonaria_014432-T1	0	0	o
TetragonulaCarbonaria_004426-T1	0	Y	n2-10c15/16o
TetragonulaCarbonaria_008977-T1	0	0	o
TetragonulaCarbonaria_005614-T1	0	0	o
TetragonulaCarbonaria_008837-T1	0	0	o
TetragonulaCarbonaria_011808-T1	1	Y	n13-24c29/30o781-802i
TetragonulaCarbonaria_014159-T1	0	0	o
TetragonulaCarbonaria_004741-T1	1	0	i97-116o
TetragonulaCarbonaria_016806-T1	0	0	o
TetragonulaCarbonaria_012858-T1	0	0	o
TetragonulaCarbonaria_023634-T1	0	0	o
TetragonulaCarbonaria_007885-T1	0	0	o
TetragonulaCarbonaria_013527-T1	4	0	o12-39i266-283o336-356i377-400o
TetragonulaCarbonaria_018007-T1	0	0	o
TetragonulaCarbonaria_018939-T1	0	0	o
TetragonulaCarbonaria_014392-T1	0	0	o
TetragonulaCarbonaria_016979-T1	1	Y	n4-15c24/25o192-213i
TetragonulaCarbonaria_005723-T1	0	0	i
TetragonulaCarbonaria_016247-T1	0	0	o
TetragonulaCarbonaria_023874-T1	0	0	i
TetragonulaCarbonaria_005064-T1	0	0	o
TetragonulaCarbonaria_017794-T1	0	0	i
TetragonulaCarbonaria_015304-T2	0	0	o
TetragonulaCarbonaria_007626-T1	0	0	o
TetragonulaCarbonaria_005898-T1	0	0	o
TetragonulaCarbonaria_019126-T1	4	0	i12-38o58-78i315-337o343-362i
TetragonulaCarbonaria_018322-T1	0	0	o
TetragonulaCarbonaria_022182-T1	0	0	o
TetragonulaCarbonaria_000046-T1	1	0	i361-380o
TetragonulaCarbonaria_002254-T1	0	0	o
TetragonulaCarbonaria_022485-T1	2	0	i28-46o93-115i
TetragonulaCarbonaria_017224-T1	0	0	o
TetragonulaCarbonaria_002720-T1	0	0	o
TetragonulaCarbonaria_023862-T1	0	0	o
TetragonulaCarbonaria_003710-T1	0	0	o
TetragonulaCarbonaria_013962-T1	0	0	o
TetragonulaCarbonaria_008142-T1	0	0	o
TetragonulaCarbonaria_012989-T1	0	0	o
TetragonulaCarbonaria_010159-T1	0	0	o
TetragonulaCarbonaria_020248-T1	0	0	o
TetragonulaCarbonaria_016332-T1	0	0	o
TetragonulaCarbonaria_019429-T1	0	0	o
TetragonulaCarbonaria_008842-T1	0	0	o
TetragonulaCarbonaria_000124-T1	0	0	o
TetragonulaCarbonaria_001564-T1	1	0	o236-256i
TetragonulaCarbonaria_016686-T1	0	0	o
TetragonulaCarbonaria_022292-T1	6	0	i94-119o139-158i216-233o239-259i319-339o351-371i
TetragonulaCarbonaria_017041-T1	0	0	o
TetragonulaCarbonaria_016761-T1	0	0	o
TetragonulaCarbonaria_005381-T1	0	0	o
TetragonulaCarbonaria_008298-T1	7	0	i115-134o140-160i172-191o203-222i324-344o350-373i385-407o
TetragonulaCarbonaria_007112-T1	0	0	o
TetragonulaCarbonaria_002991-T1	0	0	o
TetragonulaCarbonaria_002240-T1	1	Y	n13-24c29/30o622-643i
TetragonulaCarbonaria_023689-T1	0	0	o
TetragonulaCarbonaria_014048-T1	0	0	o
TetragonulaCarbonaria_014390-T1	0	0	o
TetragonulaCarbonaria_023209-T1	0	0	i
TetragonulaCarbonaria_021881-T1	0	Y	n5-16c20/21o
TetragonulaCarbonaria_012613-T1	0	0	o
TetragonulaCarbonaria_013615-T1	0	0	o
TetragonulaCarbonaria_014856-T1	0	0	o
TetragonulaCarbonaria_016562-T1	0	0	o
TetragonulaCarbonaria_020872-T1	1	0	o152-170i
TetragonulaCarbonaria_012877-T1	0	0	o
TetragonulaCarbonaria_012199-T1	1	0	o441-458i
TetragonulaCarbonaria_010188-T1	1	0	o987-1005i
TetragonulaCarbonaria_004306-T2	0	Y	n20-28c33/34o
TetragonulaCarbonaria_022011-T1	0	0	o
TetragonulaCarbonaria_005656-T1	0	0	o
TetragonulaCarbonaria_008332-T1	3	0	o17-36i48-69o75-93i
TetragonulaCarbonaria_016215-T1	0	0	i
TetragonulaCarbonaria_015050-T1	0	0	o
TetragonulaCarbonaria_013430-T1	0	0	o
TetragonulaCarbonaria_017088-T1	1	0	i21-39o
TetragonulaCarbonaria_007576-T1	5	0	i60-82o129-147i188-210o216-242i283-301o
TetragonulaCarbonaria_004688-T1	0	0	o
TetragonulaCarbonaria_010934-T1	0	0	o
TetragonulaCarbonaria_008517-T1	0	0	o
TetragonulaCarbonaria_011626-T1	0	0	o
TetragonulaCarbonaria_000126-T1	0	0	o
TetragonulaCarbonaria_002444-T1	0	0	o
TetragonulaCarbonaria_017254-T1	0	0	o
TetragonulaCarbonaria_006309-T1	2	0	o32-53i114-133o
TetragonulaCarbonaria_021645-T1	0	0	i
TetragonulaCarbonaria_014056-T1	7	0	o41-58i140-160o180-199i206-225o231-248i260-283o303-324i
TetragonulaCarbonaria_019848-T1	0	0	o
TetragonulaCarbonaria_020242-T1	0	0	o
TetragonulaCarbonaria_018263-T1	7	0	o31-53i74-95o124-144i156-174o194-216i253-274o280-303i
TetragonulaCarbonaria_006683-T1	1	0	o204-223i
TetragonulaCarbonaria_000940-T1	0	Y	n4-15c19/20o
TetragonulaCarbonaria_008954-T1	0	0	o
TetragonulaCarbonaria_016491-T1	0	0	o
TetragonulaCarbonaria_011346-T1	0	0	o
TetragonulaCarbonaria_013161-T1	0	0	o
TetragonulaCarbonaria_008919-T1	0	0	o
TetragonulaCarbonaria_012836-T1	0	0	o
TetragonulaCarbonaria_002367-T1	5	0	o13-34i55-77o108-126i172-192o212-235i
TetragonulaCarbonaria_013621-T1	2	0	i20-43o76-100i
TetragonulaCarbonaria_017539-T1	0	0	o
TetragonulaCarbonaria_008106-T1	1	0	o389-408i
TetragonulaCarbonaria_001770-T1	1	0	o91-110i
TetragonulaCarbonaria_019213-T1	0	0	i
TetragonulaCarbonaria_006623-T1	0	0	o
TetragonulaCarbonaria_003404-T1	0	0	i
TetragonulaCarbonaria_003739-T1	0	0	o
TetragonulaCarbonaria_016282-T2	8	0	o60-83i95-114o120-139i235-256o268-291i303-320o340-361i368-387o
TetragonulaCarbonaria_021198-T1	1	Y	n7-15c23/24o393-417i
TetragonulaCarbonaria_010659-T1	0	0	o
TetragonulaCarbonaria_015969-T1	0	0	i
TetragonulaCarbonaria_000718-T1	0	0	o
TetragonulaCarbonaria_008078-T1	1	0	o6-24i
TetragonulaCarbonaria_007595-T1	0	0	o
TetragonulaCarbonaria_007763-T1	0	0	o
TetragonulaCarbonaria_001550-T1	0	0	o
TetragonulaCarbonaria_008809-T1	1	0	o207-227i
TetragonulaCarbonaria_020860-T1	0	0	i
TetragonulaCarbonaria_005627-T1	0	0	o
TetragonulaCarbonaria_018734-T1	0	0	o
TetragonulaCarbonaria_001800-T1	0	0	o
TetragonulaCarbonaria_004878-T1	0	0	o
TetragonulaCarbonaria_016696-T1	0	0	o
TetragonulaCarbonaria_023425-T1	0	0	o
TetragonulaCarbonaria_015754-T1	0	0	i
TetragonulaCarbonaria_016088-T1	0	0	o
TetragonulaCarbonaria_017640-T1	0	0	o
TetragonulaCarbonaria_016268-T1	0	0	o
TetragonulaCarbonaria_000369-T1	0	0	o
TetragonulaCarbonaria_016408-T1	0	0	o
TetragonulaCarbonaria_009348-T1	0	Y	n6-14c19/20o
TetragonulaCarbonaria_015128-T1	0	0	o
TetragonulaCarbonaria_021462-T1	0	0	o
TetragonulaCarbonaria_019302-T1	0	0	o
TetragonulaCarbonaria_005789-T1	7	0	o36-62i74-99o111-132i153-176o196-222i332-353o365-387i
TetragonulaCarbonaria_023979-T1	1	0	i7-24o
TetragonulaCarbonaria_014999-T1	0	0	o
TetragonulaCarbonaria_001469-T1	1	Y	n7-18c28/29o38-56i
TetragonulaCarbonaria_011813-T1	0	0	o
TetragonulaCarbonaria_000762-T1	0	0	o
TetragonulaCarbonaria_001525-T1	0	0	o
TetragonulaCarbonaria_011871-T1	1	0	o180-203i
TetragonulaCarbonaria_020855-T1	0	0	o
TetragonulaCarbonaria_018001-T1	0	0	o
TetragonulaCarbonaria_019158-T1	0	Y	n6-16c27/28o
TetragonulaCarbonaria_022785-T1	1	0	o26-46i
TetragonulaCarbonaria_019771-T1	0	0	o
TetragonulaCarbonaria_012431-T1	0	0	i
TetragonulaCarbonaria_024291-T1	0	0	o
TetragonulaCarbonaria_011307-T1	0	Y	n4-14c21/22o
TetragonulaCarbonaria_006541-T1	0	0	o
TetragonulaCarbonaria_013652-T1	0	0	o
TetragonulaCarbonaria_001935-T1	0	0	o
TetragonulaCarbonaria_014463-T1	0	0	o
TetragonulaCarbonaria_014895-T1	0	0	o
TetragonulaCarbonaria_000785-T1	0	Y	n2-12c21/22o
TetragonulaCarbonaria_014151-T1	2	0	i387-408o420-443i
TetragonulaCarbonaria_003066-T1	0	0	o
TetragonulaCarbonaria_023197-T1	0	0	i
TetragonulaCarbonaria_015079-T1	0	0	o
TetragonulaCarbonaria_003831-T1	1	0	i45-65o
TetragonulaCarbonaria_000569-T1	0	0	o
TetragonulaCarbonaria_021891-T1	0	0	o
TetragonulaCarbonaria_018412-T1	0	0	o
TetragonulaCarbonaria_006483-T1	1	0	i12-33o
TetragonulaCarbonaria_001936-T1	0	0	o
TetragonulaCarbonaria_012181-T1	3	0	i20-39o51-69i81-99o
TetragonulaCarbonaria_000429-T1	0	0	o
TetragonulaCarbonaria_009026-T1	0	0	o
TetragonulaCarbonaria_010569-T1	1	0	o79-100i
TetragonulaCarbonaria_022853-T1	0	0	o
TetragonulaCarbonaria_001817-T1	0	0	o
TetragonulaCarbonaria_010265-T1	0	0	o
TetragonulaCarbonaria_013925-T1	0	0	o
TetragonulaCarbonaria_000188-T1	0	0	o
TetragonulaCarbonaria_009840-T1	0	0	o
TetragonulaCarbonaria_001088-T1	0	0	o
TetragonulaCarbonaria_002100-T1	0	0	o
TetragonulaCarbonaria_019829-T1	4	0	o25-47i59-85o97-125i146-165o
TetragonulaCarbonaria_012184-T1	0	0	o
TetragonulaCarbonaria_012691-T1	0	0	o
TetragonulaCarbonaria_006502-T1	0	0	o
TetragonulaCarbonaria_023098-T1	0	0	o
TetragonulaCarbonaria_013912-T1	0	0	o
TetragonulaCarbonaria_006573-T1	0	0	o
TetragonulaCarbonaria_008584-T1	0	0	o
TetragonulaCarbonaria_009774-T1	0	0	i
TetragonulaCarbonaria_023863-T1	0	0	i
TetragonulaCarbonaria_003702-T1	0	0	o
TetragonulaCarbonaria_008052-T1	0	Y	n5-15c20/21o
TetragonulaCarbonaria_002942-T1	0	0	o
TetragonulaCarbonaria_022435-T1	1	0	o192-209i
TetragonulaCarbonaria_018495-T1	0	0	o
TetragonulaCarbonaria_015707-T1	0	0	o
TetragonulaCarbonaria_008177-T1	0	0	o
TetragonulaCarbonaria_003608-T1	0	0	o
TetragonulaCarbonaria_020902-T1	0	0	o
TetragonulaCarbonaria_011407-T1	0	Y	n7-17c22/23o
TetragonulaCarbonaria_006495-T1	0	0	o
TetragonulaCarbonaria_020338-T1	0	Y	n2-12c17/18o
TetragonulaCarbonaria_010186-T1	0	0	o
TetragonulaCarbonaria_005994-T1	0	0	o
TetragonulaCarbonaria_006823-T1	0	0	o
TetragonulaCarbonaria_003466-T1	0	0	o
TetragonulaCarbonaria_006363-T1	0	0	o
TetragonulaCarbonaria_023227-T1	0	0	o
TetragonulaCarbonaria_004643-T1	0	0	o
TetragonulaCarbonaria_003935-T1	0	0	i
TetragonulaCarbonaria_002164-T1	0	0	o
TetragonulaCarbonaria_012724-T1	0	0	o
TetragonulaCarbonaria_010246-T1	2	0	i206-223o229-247i
TetragonulaCarbonaria_020382-T1	0	0	o
TetragonulaCarbonaria_024071-T1	0	0	o
TetragonulaCarbonaria_006712-T1	1	0	i81-100o
TetragonulaCarbonaria_009864-T1	0	0	i
TetragonulaCarbonaria_018902-T1	0	0	o
TetragonulaCarbonaria_021193-T1	0	0	o
TetragonulaCarbonaria_009639-T1	1	0	o12-32i
TetragonulaCarbonaria_005059-T1	0	0	o
TetragonulaCarbonaria_013446-T1	0	0	o
TetragonulaCarbonaria_000454-T1	0	0	o
TetragonulaCarbonaria_001188-T1	0	0	o
TetragonulaCarbonaria_023551-T1	0	0	o
TetragonulaCarbonaria_014150-T1	7	0	o359-376i385-402o441-459i471-493o499-517i529-547o578-602i
TetragonulaCarbonaria_011737-T1	0	0	o
TetragonulaCarbonaria_012601-T1	1	0	i88-109o
TetragonulaCarbonaria_020296-T1	0	0	o
TetragonulaCarbonaria_013978-T1	9	0	o157-179i199-217o223-243i250-268o274-292i313-331o351-368i375-398o410-427i
TetragonulaCarbonaria_012390-T1	0	0	i
TetragonulaCarbonaria_007701-T1	0	0	o
TetragonulaCarbonaria_012973-T1	0	0	o
TetragonulaCarbonaria_016479-T1	0	0	o
TetragonulaCarbonaria_002623-T1	0	0	o
TetragonulaCarbonaria_013733-T1	0	Y	n8-16c21/22o
TetragonulaCarbonaria_018114-T1	1	0	i203-220o
TetragonulaCarbonaria_002466-T1	0	0	o
TetragonulaCarbonaria_013457-T1	0	0	o
TetragonulaCarbonaria_004486-T1	0	0	o
TetragonulaCarbonaria_011454-T1	7	0	o6-25i32-56o62-85i106-125o145-168i180-196o202-221i
TetragonulaCarbonaria_008307-T1	0	0	i
TetragonulaCarbonaria_004052-T1	0	0	o
TetragonulaCarbonaria_007014-T1	0	Y	n2-9c13/14o
TetragonulaCarbonaria_023020-T1	0	0	o
TetragonulaCarbonaria_008360-T1	0	0	o
TetragonulaCarbonaria_007926-T1	0	0	o
TetragonulaCarbonaria_004740-T1	0	Y	n6-14c23/24o
TetragonulaCarbonaria_009029-T1	0	0	o
TetragonulaCarbonaria_015760-T1	0	0	o
TetragonulaCarbonaria_008686-T1	0	0	o
TetragonulaCarbonaria_012900-T1	0	0	o
TetragonulaCarbonaria_010236-T1	0	0	o
TetragonulaCarbonaria_005865-T1	0	0	o
TetragonulaCarbonaria_020894-T1	0	0	o
TetragonulaCarbonaria_008901-T1	0	Y	n7-15c19/20o
TetragonulaCarbonaria_022822-T1	11	0	o53-75i120-136o156-184i205-224o269-289i296-317o346-363i375-400o420-440i452-469o489-514i
TetragonulaCarbonaria_021253-T1	0	0	o
TetragonulaCarbonaria_016230-T1	0	0	o
TetragonulaCarbonaria_020833-T1	1	0	i73-91o
TetragonulaCarbonaria_017228-T1	0	0	o
TetragonulaCarbonaria_008303-T1	0	0	o
TetragonulaCarbonaria_014354-T1	0	0	o
TetragonulaCarbonaria_019780-T1	0	0	o
TetragonulaCarbonaria_013098-T1	0	0	o
TetragonulaCarbonaria_003200-T1	2	0	i87-109o462-486i
TetragonulaCarbonaria_010227-T1	0	0	o
TetragonulaCarbonaria_013303-T1	0	0	o
TetragonulaCarbonaria_023364-T1	0	0	i
TetragonulaCarbonaria_023856-T1	0	Y	n7-15c20/21o
TetragonulaCarbonaria_021721-T1	0	0	o
TetragonulaCarbonaria_003838-T1	0	0	o
TetragonulaCarbonaria_009867-T1	0	0	o
TetragonulaCarbonaria_007166-T1	0	0	o
TetragonulaCarbonaria_018891-T1	0	0	o
TetragonulaCarbonaria_015397-T1	0	0	o
TetragonulaCarbonaria_013001-T1	0	0	o
TetragonulaCarbonaria_023385-T1	0	0	o
TetragonulaCarbonaria_011547-T1	0	0	o
TetragonulaCarbonaria_015843-T1	0	0	i
TetragonulaCarbonaria_020590-T1	12	0	i46-67o164-184i196-214o226-247i254-277o283-301i377-395o407-425i432-451o457-480i492-513o519-538i
TetragonulaCarbonaria_011986-T1	0	0	i
TetragonulaCarbonaria_000723-T1	0	0	o
TetragonulaCarbonaria_002400-T1	0	0	o
TetragonulaCarbonaria_015579-T1	1	Y	n4-14c19/20o283-305i
TetragonulaCarbonaria_000931-T1	0	0	i
TetragonulaCarbonaria_003940-T1	0	Y	n16-27c31/32o
TetragonulaCarbonaria_023579-T1	0	0	o
TetragonulaCarbonaria_021224-T1	0	0	o
TetragonulaCarbonaria_016238-T1	0	Y	n14-25c30/31o
TetragonulaCarbonaria_017554-T1	0	0	o
TetragonulaCarbonaria_007923-T1	0	0	o
TetragonulaCarbonaria_018704-T1	0	0	o
TetragonulaCarbonaria_020777-T1	0	0	o
TetragonulaCarbonaria_016364-T1	0	0	o
TetragonulaCarbonaria_009696-T1	0	0	o
TetragonulaCarbonaria_014731-T1	0	0	o
TetragonulaCarbonaria_002986-T1	0	0	o
TetragonulaCarbonaria_020039-T1	0	Y	n7-18c26/27o
TetragonulaCarbonaria_011554-T1	0	0	i
TetragonulaCarbonaria_021627-T1	10	0	i283-301o307-330i371-392o398-415i424-440o460-483i503-526o532-554i566-585o597-619i
TetragonulaCarbonaria_021959-T1	0	0	i
TetragonulaCarbonaria_018491-T1	0	0	o
TetragonulaCarbonaria_002029-T1	0	0	o
TetragonulaCarbonaria_013077-T1	0	0	o
TetragonulaCarbonaria_018868-T1	0	0	o
TetragonulaCarbonaria_007584-T1	1	0	i90-112o
TetragonulaCarbonaria_007067-T1	0	0	o
TetragonulaCarbonaria_019394-T1	0	0	i
TetragonulaCarbonaria_003379-T1	0	0	i
TetragonulaCarbonaria_022066-T1	0	0	o
TetragonulaCarbonaria_004552-T1	0	0	o
TetragonulaCarbonaria_021047-T1	0	0	o
TetragonulaCarbonaria_018122-T1	0	0	o
TetragonulaCarbonaria_003718-T1	0	0	o
TetragonulaCarbonaria_007954-T1	2	0	o20-43i64-86o
TetragonulaCarbonaria_007086-T1	0	0	i
TetragonulaCarbonaria_011196-T1	2	0	i7-27o39-59i
TetragonulaCarbonaria_019837-T2	0	0	o
TetragonulaCarbonaria_014302-T1	0	0	i
TetragonulaCarbonaria_022284-T1	0	0	o
TetragonulaCarbonaria_003232-T1	0	0	o
TetragonulaCarbonaria_010069-T1	0	0	o
TetragonulaCarbonaria_017055-T1	0	0	o
TetragonulaCarbonaria_019854-T1	0	0	o
TetragonulaCarbonaria_005457-T1	0	0	o
TetragonulaCarbonaria_016705-T1	0	0	i
TetragonulaCarbonaria_003336-T1	0	0	o
TetragonulaCarbonaria_001552-T1	0	0	o
TetragonulaCarbonaria_003081-T1	0	0	i
TetragonulaCarbonaria_003888-T1	0	0	o
TetragonulaCarbonaria_005584-T1	0	0	i
TetragonulaCarbonaria_018526-T1	1	0	i14-35o
TetragonulaCarbonaria_019934-T1	0	0	o
TetragonulaCarbonaria_008455-T1	2	0	o938-957i969-990o
TetragonulaCarbonaria_021734-T1	0	Y	n4-15c20/21o
TetragonulaCarbonaria_005895-T1	0	0	i
TetragonulaCarbonaria_020197-T1	0	0	o
TetragonulaCarbonaria_020725-T1	0	0	o
TetragonulaCarbonaria_019723-T1	6	Y	n3-14c21/22o31-51i63-84o90-112i121-139o161-179i199-219o
TetragonulaCarbonaria_020345-T1	0	0	o
TetragonulaCarbonaria_009301-T1	0	0	o
TetragonulaCarbonaria_020384-T1	0	0	o
TetragonulaCarbonaria_019605-T1	3	0	o12-29i109-128o206-226i
TetragonulaCarbonaria_013323-T1	0	0	o
TetragonulaCarbonaria_007038-T1	0	0	o
TetragonulaCarbonaria_013256-T1	0	0	o
TetragonulaCarbonaria_020462-T1	0	0	i
TetragonulaCarbonaria_005967-T1	0	0	o
TetragonulaCarbonaria_024304-T1	0	0	o
TetragonulaCarbonaria_009963-T1	1	0	o52-77i
TetragonulaCarbonaria_010805-T1	0	0	o
TetragonulaCarbonaria_004368-T1	0	0	o
TetragonulaCarbonaria_007284-T1	0	0	o
TetragonulaCarbonaria_006125-T1	0	0	o
TetragonulaCarbonaria_019659-T1	0	0	o
TetragonulaCarbonaria_020573-T1	0	0	o
TetragonulaCarbonaria_002480-T1	0	0	o
TetragonulaCarbonaria_001492-T1	1	0	o581-603i
TetragonulaCarbonaria_014657-T1	0	0	o
TetragonulaCarbonaria_022355-T1	1	0	o51-70i
TetragonulaCarbonaria_010060-T1	0	0	o
TetragonulaCarbonaria_012500-T1	0	0	o
TetragonulaCarbonaria_010824-T1	0	0	o
TetragonulaCarbonaria_001870-T1	0	0	o
TetragonulaCarbonaria_018594-T1	1	0	o33-53i
TetragonulaCarbonaria_010011-T1	1	0	o62-85i
TetragonulaCarbonaria_018465-T1	0	0	o
TetragonulaCarbonaria_004474-T1	0	0	o
TetragonulaCarbonaria_014406-T1	0	0	o
TetragonulaCarbonaria_004429-T1	0	0	i
TetragonulaCarbonaria_023585-T1	0	0	o
TetragonulaCarbonaria_004752-T1	0	0	o
TetragonulaCarbonaria_018089-T1	0	0	o
TetragonulaCarbonaria_000924-T1	0	0	o
TetragonulaCarbonaria_001071-T1	1	0	o12-30i
TetragonulaCarbonaria_019743-T1	1	0	i86-105o
TetragonulaCarbonaria_011468-T1	1	Y	n5-17c22/23o2673-2697i
TetragonulaCarbonaria_018855-T1	0	0	o
TetragonulaCarbonaria_012946-T1	0	0	o
TetragonulaCarbonaria_006175-T1	3	Y	n5-15c19/20o540-558i617-638o806-827i
TetragonulaCarbonaria_015622-T1	0	0	o
TetragonulaCarbonaria_018387-T1	0	0	o
TetragonulaCarbonaria_001224-T1	0	0	o
TetragonulaCarbonaria_017755-T1	0	0	o
TetragonulaCarbonaria_007878-T1	0	0	o
TetragonulaCarbonaria_007192-T1	0	0	o
TetragonulaCarbonaria_021109-T1	0	0	o
TetragonulaCarbonaria_018539-T1	1	0	o98-115i
TetragonulaCarbonaria_022299-T1	0	0	o
TetragonulaCarbonaria_012049-T1	0	0	o
TetragonulaCarbonaria_011476-T1	0	0	o
TetragonulaCarbonaria_001052-T1	0	0	o
TetragonulaCarbonaria_014038-T1	1	0	o28-49i
TetragonulaCarbonaria_006358-T1	0	0	o
TetragonulaCarbonaria_006886-T1	0	0	o
TetragonulaCarbonaria_003614-T1	0	0	o
TetragonulaCarbonaria_000584-T2	0	0	o
TetragonulaCarbonaria_013520-T1	0	0	o
TetragonulaCarbonaria_020909-T1	0	0	o
TetragonulaCarbonaria_007485-T1	0	0	o
TetragonulaCarbonaria_020605-T1	0	0	o
TetragonulaCarbonaria_010910-T1	0	0	i
TetragonulaCarbonaria_023969-T1	0	0	o
TetragonulaCarbonaria_005878-T1	4	0	i60-84o104-125i132-155o161-180i
TetragonulaCarbonaria_018556-T1	0	0	o
TetragonulaCarbonaria_017329-T1	0	0	o
TetragonulaCarbonaria_001301-T1	0	0	o
TetragonulaCarbonaria_000437-T1	0	0	o
TetragonulaCarbonaria_000482-T1	0	0	o
TetragonulaCarbonaria_006786-T1	0	0	o
TetragonulaCarbonaria_004465-T1	4	0	o20-39i51-72o92-115i176-202o
TetragonulaCarbonaria_014684-T1	0	0	o
TetragonulaCarbonaria_006057-T1	0	0	o
TetragonulaCarbonaria_019836-T1	0	0	o
TetragonulaCarbonaria_015631-T1	0	0	o
TetragonulaCarbonaria_014096-T1	0	0	o
TetragonulaCarbonaria_009773-T1	0	0	o
TetragonulaCarbonaria_018558-T1	0	0	o
TetragonulaCarbonaria_002971-T1	0	0	i
TetragonulaCarbonaria_023161-T1	8	0	o12-34i41-64o76-96i208-229o235-255i267-286o298-316i337-357o
TetragonulaCarbonaria_008825-T1	0	0	o
TetragonulaCarbonaria_015486-T1	0	Y	n4-14c22/23o
TetragonulaCarbonaria_017380-T1	0	0	o
TetragonulaCarbonaria_013243-T1	0	0	o
TetragonulaCarbonaria_015213-T1	0	0	o
TetragonulaCarbonaria_011038-T1	0	0	i
TetragonulaCarbonaria_019696-T1	1	0	i74-93o
TetragonulaCarbonaria_020155-T1	0	0	o
TetragonulaCarbonaria_000609-T1	0	0	o
TetragonulaCarbonaria_012897-T1	0	0	i
TetragonulaCarbonaria_003738-T1	0	0	o
TetragonulaCarbonaria_013463-T1	0	0	o
TetragonulaCarbonaria_016274-T1	1	0	o6-32i
TetragonulaCarbonaria_021915-T1	0	Y	n3-13c18/19o
TetragonulaCarbonaria_004387-T1	0	0	i
TetragonulaCarbonaria_019306-T1	0	0	i
TetragonulaCarbonaria_022962-T1	0	0	o
TetragonulaCarbonaria_011996-T1	0	0	o
TetragonulaCarbonaria_014757-T1	0	0	o
TetragonulaCarbonaria_016431-T1	0	0	i
TetragonulaCarbonaria_017940-T1	0	0	o
TetragonulaCarbonaria_005182-T1	0	0	o
TetragonulaCarbonaria_015137-T1	0	0	o
TetragonulaCarbonaria_018867-T1	0	0	i
TetragonulaCarbonaria_013713-T1	0	0	o
TetragonulaCarbonaria_016285-T1	0	0	o
TetragonulaCarbonaria_005999-T1	1	0	o779-803i
TetragonulaCarbonaria_002825-T1	0	0	o
TetragonulaCarbonaria_001715-T1	0	0	o
TetragonulaCarbonaria_001622-T1	0	0	o
TetragonulaCarbonaria_002026-T1	0	0	o
TetragonulaCarbonaria_013897-T1	0	Y	n10-18c23/24o
TetragonulaCarbonaria_020013-T1	1	0	o32-49i
TetragonulaCarbonaria_023282-T1	1	0	i573-594o
TetragonulaCarbonaria_021232-T1	0	0	o
TetragonulaCarbonaria_016674-T1	0	0	o
TetragonulaCarbonaria_022767-T1	0	0	o
TetragonulaCarbonaria_010075-T1	0	0	o
TetragonulaCarbonaria_004523-T1	0	0	o
TetragonulaCarbonaria_020176-T1	0	0	o
TetragonulaCarbonaria_006543-T1	0	0	o
TetragonulaCarbonaria_024128-T1	0	0	o
TetragonulaCarbonaria_017276-T1	0	Y	n4-15c20/21o
TetragonulaCarbonaria_001441-T1	0	0	o
TetragonulaCarbonaria_019259-T1	0	0	o
TetragonulaCarbonaria_001561-T1	11	0	o77-97i104-122o128-153i165-184o196-215i265-287o313-334i346-365o371-391i412-430o436-458i
TetragonulaCarbonaria_020709-T1	0	0	o
TetragonulaCarbonaria_015478-T1	0	0	o
TetragonulaCarbonaria_010417-T1	0	0	i
TetragonulaCarbonaria_001099-T1	0	0	o
TetragonulaCarbonaria_017707-T1	0	0	o
TetragonulaCarbonaria_007656-T1	0	0	o
TetragonulaCarbonaria_021732-T1	0	0	o
TetragonulaCarbonaria_006351-T1	2	0	o124-145i240-261o
TetragonulaCarbonaria_017635-T1	0	0	o
TetragonulaCarbonaria_012689-T1	0	0	o
TetragonulaCarbonaria_009599-T1	2	0	o133-155i313-333o
TetragonulaCarbonaria_007611-T1	0	0	o
TetragonulaCarbonaria_012112-T1	0	0	o
TetragonulaCarbonaria_010425-T1	0	0	o
TetragonulaCarbonaria_010469-T1	0	0	i
TetragonulaCarbonaria_014526-T1	0	0	o
TetragonulaCarbonaria_010830-T1	1	0	i60-77o
TetragonulaCarbonaria_023341-T1	0	0	i
TetragonulaCarbonaria_001309-T1	0	0	o
TetragonulaCarbonaria_024001-T1	0	0	o
TetragonulaCarbonaria_001762-T1	0	0	o
TetragonulaCarbonaria_012418-T1	0	0	o
TetragonulaCarbonaria_011941-T1	0	0	o
TetragonulaCarbonaria_015775-T1	0	0	o
TetragonulaCarbonaria_020455-T1	0	0	o
TetragonulaCarbonaria_023353-T1	0	0	o
TetragonulaCarbonaria_020344-T1	0	0	o
TetragonulaCarbonaria_020412-T1	0	0	o
TetragonulaCarbonaria_004910-T1	0	Y	n3-14c22/23o
TetragonulaCarbonaria_010474-T1	0	0	o
TetragonulaCarbonaria_023854-T1	0	0	o
TetragonulaCarbonaria_015645-T1	0	0	o
TetragonulaCarbonaria_018350-T1	2	0	o1168-1187i1199-1220o
TetragonulaCarbonaria_020653-T1	0	0	o
TetragonulaCarbonaria_024319-T1	0	0	o
TetragonulaCarbonaria_017087-T1	0	0	o
TetragonulaCarbonaria_017267-T1	0	0	o
TetragonulaCarbonaria_013777-T1	0	0	o
TetragonulaCarbonaria_001900-T1	0	0	o
TetragonulaCarbonaria_017723-T1	1	0	o148-170i
TetragonulaCarbonaria_002538-T1	0	Y	n12-19c23/24o
TetragonulaCarbonaria_009069-T1	0	0	o
TetragonulaCarbonaria_002944-T1	0	0	o
TetragonulaCarbonaria_022511-T1	0	0	o
TetragonulaCarbonaria_001764-T1	0	0	o
TetragonulaCarbonaria_005821-T1	0	0	o
TetragonulaCarbonaria_002906-T1	1	0	o1138-1158i
TetragonulaCarbonaria_023687-T1	0	0	o
TetragonulaCarbonaria_010936-T1	0	0	o
TetragonulaCarbonaria_018712-T1	0	0	o
TetragonulaCarbonaria_023773-T1	0	0	o
TetragonulaCarbonaria_000970-T1	0	0	o
TetragonulaCarbonaria_008136-T1	0	0	o
TetragonulaCarbonaria_020732-T1	0	0	o
TetragonulaCarbonaria_008850-T1	0	0	o
TetragonulaCarbonaria_013340-T1	0	0	o
TetragonulaCarbonaria_022356-T1	0	0	i
TetragonulaCarbonaria_003742-T1	1	0	o406-429i
TetragonulaCarbonaria_002910-T1	0	0	o
TetragonulaCarbonaria_020479-T1	7	0	o75-100i112-138o158-176i197-221o249-272i305-328o340-365i
TetragonulaCarbonaria_020915-T1	0	Y	n6-19c23/24o
TetragonulaCarbonaria_022087-T1	0	0	o
TetragonulaCarbonaria_014013-T1	0	Y	n3-15c27/28o
TetragonulaCarbonaria_020654-T1	0	0	o
TetragonulaCarbonaria_010700-T1	0	0	o
TetragonulaCarbonaria_021567-T1	0	Y	n7-17c25/26o
TetragonulaCarbonaria_011446-T1	0	0	o
TetragonulaCarbonaria_010446-T1	0	0	o
TetragonulaCarbonaria_013887-T1	0	0	i
TetragonulaCarbonaria_011301-T1	0	0	o
TetragonulaCarbonaria_023462-T1	0	0	o
TetragonulaCarbonaria_011913-T1	0	0	o
TetragonulaCarbonaria_002421-T1	0	0	o
TetragonulaCarbonaria_000355-T1	0	0	o
TetragonulaCarbonaria_024022-T1	0	0	o
TetragonulaCarbonaria_018684-T1	0	0	o
TetragonulaCarbonaria_005639-T1	0	0	o
TetragonulaCarbonaria_022267-T1	0	0	i
TetragonulaCarbonaria_001338-T1	0	0	o
TetragonulaCarbonaria_006698-T1	0	0	o
TetragonulaCarbonaria_015582-T1	0	0	o
TetragonulaCarbonaria_022032-T1	2	Y	n4-14c18/19o127-150i157-177o
TetragonulaCarbonaria_021952-T1	0	0	o
TetragonulaCarbonaria_006331-T1	0	0	o
TetragonulaCarbonaria_007301-T1	0	0	o
TetragonulaCarbonaria_017056-T1	0	0	o
TetragonulaCarbonaria_006820-T1	2	0	i34-51o71-91i
TetragonulaCarbonaria_015237-T1	0	0	i
TetragonulaCarbonaria_010773-T1	1	0	o12-33i
TetragonulaCarbonaria_020047-T1	0	0	o
TetragonulaCarbonaria_014043-T1	0	0	o
TetragonulaCarbonaria_012471-T1	0	0	o
TetragonulaCarbonaria_020878-T1	0	0	o
TetragonulaCarbonaria_007640-T1	0	0	o
TetragonulaCarbonaria_016719-T1	3	0	i36-58o64-86i98-114o
TetragonulaCarbonaria_017585-T1	0	0	i
TetragonulaCarbonaria_023172-T2	0	0	o
TetragonulaCarbonaria_005833-T1	0	0	o
TetragonulaCarbonaria_016808-T1	0	0	o
TetragonulaCarbonaria_008185-T1	0	0	o
TetragonulaCarbonaria_004593-T1	0	0	o
TetragonulaCarbonaria_011310-T1	0	0	o
TetragonulaCarbonaria_008074-T1	0	0	o
TetragonulaCarbonaria_007253-T1	0	0	o
TetragonulaCarbonaria_000602-T1	0	0	o
TetragonulaCarbonaria_013210-T1	0	0	i
TetragonulaCarbonaria_018724-T1	0	0	o
TetragonulaCarbonaria_005358-T1	0	0	o
TetragonulaCarbonaria_000270-T1	0	Y	n4-15c20/21o
TetragonulaCarbonaria_003606-T1	0	0	o
TetragonulaCarbonaria_018261-T1	0	Y	n7-18c25/26o
TetragonulaCarbonaria_006783-T1	0	0	o
TetragonulaCarbonaria_014188-T1	0	0	o
TetragonulaCarbonaria_012827-T1	0	0	o
TetragonulaCarbonaria_020602-T1	0	0	o
TetragonulaCarbonaria_008043-T1	0	0	o
TetragonulaCarbonaria_015002-T1	0	0	o
TetragonulaCarbonaria_017967-T1	0	0	o
TetragonulaCarbonaria_019030-T1	0	0	o
TetragonulaCarbonaria_010439-T1	0	0	o
TetragonulaCarbonaria_000620-T1	0	0	o
TetragonulaCarbonaria_003137-T1	0	0	i
TetragonulaCarbonaria_010813-T1	0	0	o
TetragonulaCarbonaria_017247-T1	0	0	o
TetragonulaCarbonaria_006488-T1	0	Y	n3-13c17/18o
TetragonulaCarbonaria_009364-T1	0	0	i
TetragonulaCarbonaria_012262-T1	0	0	o
TetragonulaCarbonaria_021052-T1	0	0	o
TetragonulaCarbonaria_000237-T1	0	0	o
TetragonulaCarbonaria_021688-T1	0	0	i
TetragonulaCarbonaria_002765-T1	0	0	o
TetragonulaCarbonaria_008340-T1	0	0	o
TetragonulaCarbonaria_004760-T1	0	0	o
TetragonulaCarbonaria_024112-T1	1	0	o64-84i
TetragonulaCarbonaria_020488-T1	0	0	o
TetragonulaCarbonaria_010220-T1	0	0	o
TetragonulaCarbonaria_015032-T1	0	0	o
TetragonulaCarbonaria_014886-T1	0	0	o
TetragonulaCarbonaria_016723-T1	0	0	o
TetragonulaCarbonaria_001481-T1	2	0	o34-54i211-229o
TetragonulaCarbonaria_018644-T1	0	0	o
TetragonulaCarbonaria_006193-T1	0	0	o
TetragonulaCarbonaria_019897-T1	0	0	o
TetragonulaCarbonaria_008940-T1	0	0	o
TetragonulaCarbonaria_022060-T1	0	0	i
TetragonulaCarbonaria_022990-T1	0	0	o
TetragonulaCarbonaria_001775-T1	0	Y	n4-15c22/23o
TetragonulaCarbonaria_011862-T1	0	0	o
TetragonulaCarbonaria_021116-T1	0	0	o
TetragonulaCarbonaria_003735-T1	0	0	o
TetragonulaCarbonaria_005688-T1	0	0	i
TetragonulaCarbonaria_005950-T1	2	0	i477-498o510-529i
TetragonulaCarbonaria_006635-T1	0	0	o
TetragonulaCarbonaria_002175-T1	0	0	o
TetragonulaCarbonaria_016545-T1	0	0	o
TetragonulaCarbonaria_012767-T1	0	0	o
TetragonulaCarbonaria_020939-T1	0	0	o
TetragonulaCarbonaria_013258-T1	0	0	o
TetragonulaCarbonaria_014470-T1	0	0	o
TetragonulaCarbonaria_010876-T1	0	0	o
TetragonulaCarbonaria_016792-T1	0	0	i
TetragonulaCarbonaria_018603-T1	0	0	o
TetragonulaCarbonaria_017120-T1	2	0	i101-120o158-178i
TetragonulaCarbonaria_021131-T1	0	0	o
TetragonulaCarbonaria_023263-T1	1	0	i79-105o
TetragonulaCarbonaria_018549-T1	0	0	o
TetragonulaCarbonaria_012044-T1	0	0	o
TetragonulaCarbonaria_012977-T1	0	0	o
TetragonulaCarbonaria_024313-T1	0	0	o
TetragonulaCarbonaria_021478-T1	1	0	o543-561i
TetragonulaCarbonaria_017019-T1	1	0	o49-68i
TetragonulaCarbonaria_002181-T1	0	0	o
TetragonulaCarbonaria_016060-T1	7	0	i72-89o124-142i154-172o184-202i209-229o241-274i295-318o
TetragonulaCarbonaria_012007-T1	0	0	o
TetragonulaCarbonaria_016385-T1	1	0	o653-675i
TetragonulaCarbonaria_020949-T1	0	0	o
TetragonulaCarbonaria_023438-T1	0	0	o
TetragonulaCarbonaria_006615-T1	0	0	o
TetragonulaCarbonaria_010141-T1	4	0	i12-36o42-61i73-97o103-128i
TetragonulaCarbonaria_015873-T1	1	0	i20-41o
TetragonulaCarbonaria_008271-T1	0	0	i
TetragonulaCarbonaria_008731-T1	0	0	i
TetragonulaCarbonaria_003841-T1	0	0	o
TetragonulaCarbonaria_004381-T1	0	0	o
TetragonulaCarbonaria_010313-T1	0	0	o
TetragonulaCarbonaria_019816-T1	4	0	i16-39o59-80i87-111o210-232i
TetragonulaCarbonaria_019560-T1	0	0	o
TetragonulaCarbonaria_016134-T1	0	0	o
TetragonulaCarbonaria_021458-T1	0	0	o
TetragonulaCarbonaria_005006-T2	0	Y	n6-19c24/25o
TetragonulaCarbonaria_002669-T1	0	0	o
TetragonulaCarbonaria_012540-T1	0	0	o
TetragonulaCarbonaria_011366-T1	0	0	o
TetragonulaCarbonaria_016968-T1	0	0	o
TetragonulaCarbonaria_006070-T1	0	0	o
TetragonulaCarbonaria_001391-T1	0	0	o
TetragonulaCarbonaria_000083-T1	0	0	o
TetragonulaCarbonaria_016316-T1	0	0	o
TetragonulaCarbonaria_011492-T1	0	0	o
TetragonulaCarbonaria_022159-T1	0	Y	n7-15c19/20o
TetragonulaCarbonaria_020523-T1	1	0	i63-83o
TetragonulaCarbonaria_011270-T1	0	0	o
TetragonulaCarbonaria_005022-T1	0	0	o
TetragonulaCarbonaria_005384-T1	0	0	o
TetragonulaCarbonaria_011449-T1	0	0	o
TetragonulaCarbonaria_023932-T1	0	0	o
TetragonulaCarbonaria_010714-T1	0	0	o
TetragonulaCarbonaria_006171-T1	0	0	o
TetragonulaCarbonaria_005209-T1	0	0	o
TetragonulaCarbonaria_014788-T1	0	0	o
TetragonulaCarbonaria_004007-T1	0	0	o
TetragonulaCarbonaria_010670-T1	0	0	o
TetragonulaCarbonaria_023631-T1	0	0	o
TetragonulaCarbonaria_007911-T1	1	0	o97-115i
TetragonulaCarbonaria_010811-T1	0	0	o
TetragonulaCarbonaria_010533-T1	0	0	o
TetragonulaCarbonaria_013540-T1	0	0	i
TetragonulaCarbonaria_023407-T1	0	0	o
TetragonulaCarbonaria_018854-T1	0	0	o
TetragonulaCarbonaria_015312-T1	0	0	o
TetragonulaCarbonaria_023014-T1	0	0	i
TetragonulaCarbonaria_018964-T1	0	0	o
TetragonulaCarbonaria_015182-T1	0	0	i
TetragonulaCarbonaria_009532-T1	0	0	o
TetragonulaCarbonaria_007521-T1	0	0	o
TetragonulaCarbonaria_003155-T1	0	0	o
TetragonulaCarbonaria_004385-T1	0	0	o
TetragonulaCarbonaria_009778-T1	0	0	o
TetragonulaCarbonaria_001474-T1	1	Y	n7-18c23/24o33-56i
TetragonulaCarbonaria_013982-T1	0	0	o
TetragonulaCarbonaria_013486-T1	0	0	o
TetragonulaCarbonaria_015663-T1	0	0	o
TetragonulaCarbonaria_005678-T1	0	0	o
TetragonulaCarbonaria_009039-T1	0	0	o
TetragonulaCarbonaria_012357-T1	6	0	i240-261o291-311i323-344o364-382i408-429o469-490i
TetragonulaCarbonaria_005596-T1	0	0	o
TetragonulaCarbonaria_013938-T1	0	0	o
TetragonulaCarbonaria_021444-T1	0	0	o
TetragonulaCarbonaria_019933-T1	0	0	o
TetragonulaCarbonaria_022376-T1	0	0	o
TetragonulaCarbonaria_005247-T1	0	0	o
TetragonulaCarbonaria_014812-T1	7	0	o534-557i939-959o971-996i1026-1047o1077-1100i1112-1133o1139-1155i
TetragonulaCarbonaria_023692-T1	0	0	o
TetragonulaCarbonaria_011086-T1	0	0	o
TetragonulaCarbonaria_014914-T1	0	0	o
TetragonulaCarbonaria_005235-T1	0	0	o
TetragonulaCarbonaria_008276-T1	0	0	o
TetragonulaCarbonaria_020122-T1	0	0	o
TetragonulaCarbonaria_009291-T1	0	0	o
TetragonulaCarbonaria_019166-T1	0	0	o
TetragonulaCarbonaria_021752-T1	0	0	o
TetragonulaCarbonaria_016289-T1	10	0	i7-24o44-61i81-103o109-127i136-154o166-185i206-229o235-258i270-287o293-309i
TetragonulaCarbonaria_000279-T1	0	0	o
TetragonulaCarbonaria_012402-T1	0	0	o
TetragonulaCarbonaria_019810-T1	0	Y	n7-15c19/20o
TetragonulaCarbonaria_021419-T1	0	0	o
TetragonulaCarbonaria_013902-T1	0	0	o
TetragonulaCarbonaria_023988-T1	0	0	o
TetragonulaCarbonaria_006757-T1	12	0	i60-78o90-111i132-159o227-245i257-288o300-324i336-358o398-426i438-455o467-491i512-533o545-567i
TetragonulaCarbonaria_016072-T1	0	0	o
TetragonulaCarbonaria_010483-T1	0	0	o
TetragonulaCarbonaria_007526-T1	1	0	o221-251i
TetragonulaCarbonaria_014998-T1	0	0	o
TetragonulaCarbonaria_009297-T1	0	0	i
TetragonulaCarbonaria_017424-T1	0	0	o
TetragonulaCarbonaria_017565-T1	0	0	o
TetragonulaCarbonaria_014002-T1	0	0	o
TetragonulaCarbonaria_010257-T1	0	0	o
TetragonulaCarbonaria_006859-T1	0	0	o
TetragonulaCarbonaria_024099-T1	0	0	o
TetragonulaCarbonaria_019603-T1	0	0	o
TetragonulaCarbonaria_004423-T1	0	0	o
TetragonulaCarbonaria_016153-T1	1	0	o144-168i
TetragonulaCarbonaria_010887-T1	0	0	o
TetragonulaCarbonaria_009819-T1	0	0	o
TetragonulaCarbonaria_010787-T1	0	0	o
TetragonulaCarbonaria_015380-T1	0	0	o
TetragonulaCarbonaria_017021-T1	0	0	o
TetragonulaCarbonaria_012436-T1	0	0	o
TetragonulaCarbonaria_010992-T1	0	0	o
TetragonulaCarbonaria_013471-T1	0	0	o
TetragonulaCarbonaria_011497-T1	0	0	o
TetragonulaCarbonaria_011397-T1	0	0	i
TetragonulaCarbonaria_019833-T1	0	0	i
TetragonulaCarbonaria_024225-T1	0	0	i
TetragonulaCarbonaria_019587-T1	0	0	o
TetragonulaCarbonaria_014591-T1	0	0	o
TetragonulaCarbonaria_023050-T1	0	0	o
TetragonulaCarbonaria_023606-T1	0	0	i
TetragonulaCarbonaria_005578-T1	0	0	o
TetragonulaCarbonaria_013189-T1	0	0	o
TetragonulaCarbonaria_006520-T1	0	0	o
TetragonulaCarbonaria_006618-T1	0	0	o
TetragonulaCarbonaria_016601-T1	0	0	o
TetragonulaCarbonaria_005824-T1	0	0	o
TetragonulaCarbonaria_018011-T1	0	0	o
TetragonulaCarbonaria_005740-T1	0	0	o
TetragonulaCarbonaria_006650-T1	0	0	o
TetragonulaCarbonaria_022184-T1	0	0	o
TetragonulaCarbonaria_002099-T1	0	0	o
TetragonulaCarbonaria_022867-T1	0	0	o
TetragonulaCarbonaria_009494-T1	0	0	o
TetragonulaCarbonaria_000415-T1	0	0	i
TetragonulaCarbonaria_000711-T1	0	0	o
TetragonulaCarbonaria_000799-T1	0	0	o
TetragonulaCarbonaria_014418-T1	0	0	o
TetragonulaCarbonaria_022479-T1	0	0	o
TetragonulaCarbonaria_011264-T1	0	0	o
TetragonulaCarbonaria_000019-T1	0	Y	n16-26c31/32o
TetragonulaCarbonaria_004790-T1	0	0	o
TetragonulaCarbonaria_011574-T1	0	0	o
TetragonulaCarbonaria_017638-T1	3	0	o6-27i88-106o134-151i
TetragonulaCarbonaria_003010-T1	1	0	i23-44o
TetragonulaCarbonaria_013538-T1	0	0	o
TetragonulaCarbonaria_014334-T1	0	0	i
TetragonulaCarbonaria_007000-T1	0	0	o
TetragonulaCarbonaria_023119-T1	1	0	o94-112i
TetragonulaCarbonaria_007385-T1	0	0	o
TetragonulaCarbonaria_009475-T1	0	0	o
TetragonulaCarbonaria_023246-T1	0	0	o
TetragonulaCarbonaria_014311-T1	0	0	o
TetragonulaCarbonaria_010348-T1	0	0	o
TetragonulaCarbonaria_003420-T1	0	Y	n3-13c18/19o
TetragonulaCarbonaria_015330-T1	0	0	o
TetragonulaCarbonaria_005278-T1	0	0	o
TetragonulaCarbonaria_003668-T1	0	0	o
TetragonulaCarbonaria_012921-T1	0	0	i
TetragonulaCarbonaria_011816-T1	0	0	o
TetragonulaCarbonaria_003149-T1	0	0	o
TetragonulaCarbonaria_009554-T1	0	Y	n5-12c17/18o
TetragonulaCarbonaria_009059-T1	1	0	o318-343i
TetragonulaCarbonaria_007711-T1	0	Y	n10-18c26/27o
TetragonulaCarbonaria_000119-T1	0	0	o
TetragonulaCarbonaria_023802-T1	0	0	o
TetragonulaCarbonaria_010171-T1	0	0	o
TetragonulaCarbonaria_003897-T1	0	0	o
TetragonulaCarbonaria_021274-T1	0	0	o
TetragonulaCarbonaria_001161-T1	0	0	o
TetragonulaCarbonaria_004211-T1	0	0	o
TetragonulaCarbonaria_010977-T1	0	0	o
TetragonulaCarbonaria_001669-T1	0	0	o
TetragonulaCarbonaria_010466-T1	0	0	o
TetragonulaCarbonaria_016389-T1	0	0	o
TetragonulaCarbonaria_024089-T1	0	0	o
TetragonulaCarbonaria_021558-T1	1	0	i179-197o
TetragonulaCarbonaria_016647-T1	0	0	o
TetragonulaCarbonaria_004513-T1	0	0	i
TetragonulaCarbonaria_008639-T1	0	Y	n3-10c14/15o
TetragonulaCarbonaria_000014-T1	1	Y	n2-12c17/18o27-46i
TetragonulaCarbonaria_004391-T1	0	0	i
TetragonulaCarbonaria_023370-T1	0	0	o
TetragonulaCarbonaria_019785-T1	0	0	o
TetragonulaCarbonaria_005199-T1	1	0	i59-79o
TetragonulaCarbonaria_019349-T1	0	0	o
TetragonulaCarbonaria_010145-T1	0	0	o
TetragonulaCarbonaria_021016-T1	0	0	o
TetragonulaCarbonaria_015255-T1	0	0	o
TetragonulaCarbonaria_008944-T1	0	0	o
TetragonulaCarbonaria_002069-T1	0	0	o
TetragonulaCarbonaria_007722-T1	0	0	i
TetragonulaCarbonaria_023633-T1	1	Y	n7-18c26/27o36-59i
TetragonulaCarbonaria_007948-T1	0	0	o
TetragonulaCarbonaria_013693-T1	0	0	i
TetragonulaCarbonaria_006003-T1	0	0	i
TetragonulaCarbonaria_018845-T1	0	0	o
TetragonulaCarbonaria_004861-T1	0	Y	n4-13c18/19o
TetragonulaCarbonaria_023994-T1	1	0	o1192-1215i
TetragonulaCarbonaria_021127-T1	10	0	i12-36o48-71i91-109o115-135i142-159o165-189i201-219o239-260i272-289o295-314i
TetragonulaCarbonaria_009590-T1	0	0	o
TetragonulaCarbonaria_022999-T1	0	0	o
TetragonulaCarbonaria_016812-T1	1	0	o477-495i
TetragonulaCarbonaria_003210-T1	1	0	i57-82o
TetragonulaCarbonaria_021905-T1	1	Y	n6-17c22/23o46-66i
TetragonulaCarbonaria_001859-T1	0	0	o
TetragonulaCarbonaria_014107-T1	0	0	o
TetragonulaCarbonaria_011447-T1	0	0	i
TetragonulaCarbonaria_005226-T1	0	0	o
TetragonulaCarbonaria_015565-T1	0	0	o
TetragonulaCarbonaria_016767-T1	0	0	o
TetragonulaCarbonaria_016312-T1	1	0	o489-507i
TetragonulaCarbonaria_022398-T1	1	0	o631-649i
TetragonulaCarbonaria_008861-T1	0	0	i
TetragonulaCarbonaria_015823-T1	0	0	o
TetragonulaCarbonaria_021093-T1	0	0	i
TetragonulaCarbonaria_004059-T1	0	0	o
TetragonulaCarbonaria_022504-T1	0	Y	n3-14c21/22o
TetragonulaCarbonaria_018809-T1	0	0	o
TetragonulaCarbonaria_001987-T1	0	0	o
TetragonulaCarbonaria_001697-T1	0	0	o
TetragonulaCarbonaria_020835-T1	0	0	o
TetragonulaCarbonaria_015074-T1	1	0	i59-80o
TetragonulaCarbonaria_007653-T2	0	0	o
TetragonulaCarbonaria_009916-T1	1	0	i82-101o
TetragonulaCarbonaria_001825-T1	0	0	o
TetragonulaCarbonaria_013757-T1	1	0	i167-187o
TetragonulaCarbonaria_004225-T1	0	0	o
TetragonulaCarbonaria_001049-T1	0	0	o
TetragonulaCarbonaria_021916-T1	0	0	o
TetragonulaCarbonaria_008591-T1	1	0	o172-192i
TetragonulaCarbonaria_022003-T1	0	0	o
TetragonulaCarbonaria_022496-T1	13	0	o58-77i98-118o124-144i151-173o185-205i217-237o257-274i283-301o307-324i331-353o430-453i465-482o494-516i
TetragonulaCarbonaria_011692-T1	0	0	o
TetragonulaCarbonaria_008574-T1	0	0	o
TetragonulaCarbonaria_020930-T1	0	0	o
TetragonulaCarbonaria_015954-T1	0	0	o
TetragonulaCarbonaria_015910-T1	0	0	o
TetragonulaCarbonaria_013764-T1	0	0	o
TetragonulaCarbonaria_009294-T1	0	Y	n5-15c20/21o
TetragonulaCarbonaria_002672-T1	0	0	o
TetragonulaCarbonaria_003611-T1	0	0	o
TetragonulaCarbonaria_017673-T1	0	0	i
TetragonulaCarbonaria_013989-T1	0	0	o
TetragonulaCarbonaria_011185-T1	0	0	o
TetragonulaCarbonaria_022668-T1	0	0	i
TetragonulaCarbonaria_000242-T1	0	0	o
TetragonulaCarbonaria_002420-T1	0	0	o
TetragonulaCarbonaria_020538-T1	0	0	o
TetragonulaCarbonaria_001592-T1	0	0	o
TetragonulaCarbonaria_024014-T1	0	0	o
TetragonulaCarbonaria_014963-T1	0	0	o
TetragonulaCarbonaria_005706-T1	0	0	o
TetragonulaCarbonaria_014794-T1	0	0	o
TetragonulaCarbonaria_000483-T1	0	0	i
TetragonulaCarbonaria_015792-T1	0	0	o
TetragonulaCarbonaria_003937-T1	1	0	o242-262i
TetragonulaCarbonaria_012029-T2	0	0	o
TetragonulaCarbonaria_002639-T1	0	0	o
TetragonulaCarbonaria_005920-T1	0	0	o
TetragonulaCarbonaria_019017-T1	0	0	o
TetragonulaCarbonaria_001608-T1	0	0	o
TetragonulaCarbonaria_009615-T1	0	0	o
TetragonulaCarbonaria_004928-T1	2	0	o93-110i131-150o
TetragonulaCarbonaria_002131-T1	0	0	o
TetragonulaCarbonaria_009955-T1	0	0	o
TetragonulaCarbonaria_017612-T1	0	0	o
TetragonulaCarbonaria_017082-T1	0	0	o
TetragonulaCarbonaria_003496-T1	0	0	o
TetragonulaCarbonaria_020962-T1	0	0	o
TetragonulaCarbonaria_012982-T1	0	0	o
TetragonulaCarbonaria_018321-T1	0	0	o
TetragonulaCarbonaria_009049-T1	0	0	o
TetragonulaCarbonaria_005323-T1	0	0	i
TetragonulaCarbonaria_020211-T1	0	0	o
TetragonulaCarbonaria_010107-T1	0	0	i
TetragonulaCarbonaria_024111-T1	0	0	o
TetragonulaCarbonaria_000438-T1	0	0	o
TetragonulaCarbonaria_005839-T1	0	0	o
TetragonulaCarbonaria_021497-T1	0	0	o
TetragonulaCarbonaria_002894-T1	0	0	o
TetragonulaCarbonaria_022322-T1	1	0	o76-97i
TetragonulaCarbonaria_015876-T2	0	0	o
TetragonulaCarbonaria_007134-T1	0	0	o
TetragonulaCarbonaria_005419-T1	0	0	o
TetragonulaCarbonaria_001996-T1	7	0	o6-29i36-57o63-84i139-158o170-187i199-221o265-285i
TetragonulaCarbonaria_018642-T1	0	0	o
TetragonulaCarbonaria_017151-T1	0	0	o
TetragonulaCarbonaria_008807-T1	0	0	o
TetragonulaCarbonaria_012524-T1	0	0	o
TetragonulaCarbonaria_002494-T1	1	0	o20-38i
TetragonulaCarbonaria_007311-T1	3	0	o81-105i117-134o154-173i
TetragonulaCarbonaria_017832-T1	0	0	o
TetragonulaCarbonaria_017807-T1	1	0	o6-23i
TetragonulaCarbonaria_023803-T1	0	0	o
TetragonulaCarbonaria_006885-T1	0	0	o
TetragonulaCarbonaria_024205-T1	3	Y	n2-10c15/16o25-45i57-78o84-102i
TetragonulaCarbonaria_019489-T1	0	0	o
TetragonulaCarbonaria_019491-T1	0	0	o
TetragonulaCarbonaria_007694-T1	0	0	o
TetragonulaCarbonaria_010430-T1	0	0	o
TetragonulaCarbonaria_013216-T1	0	0	o
TetragonulaCarbonaria_005242-T1	1	0	o527-546i
TetragonulaCarbonaria_023923-T1	0	0	o
TetragonulaCarbonaria_010765-T1	0	0	o
TetragonulaCarbonaria_011013-T1	0	0	o
TetragonulaCarbonaria_015925-T2	0	0	o
TetragonulaCarbonaria_012446-T1	0	0	o
TetragonulaCarbonaria_010919-T1	0	0	o
TetragonulaCarbonaria_003403-T1	0	0	o
TetragonulaCarbonaria_012548-T1	0	0	o
TetragonulaCarbonaria_016061-T1	0	0	o
TetragonulaCarbonaria_016907-T1	0	0	o
TetragonulaCarbonaria_022811-T1	1	Y	n6-16c20/21o1103-1122i
TetragonulaCarbonaria_000932-T1	6	0	i97-116o136-157i164-186o252-281i293-320o340-361i
TetragonulaCarbonaria_023611-T1	1	0	o73-97i
TetragonulaCarbonaria_003375-T1	0	0	o
TetragonulaCarbonaria_012514-T1	2	0	i32-59o316-340i
TetragonulaCarbonaria_002960-T1	0	0	o
TetragonulaCarbonaria_000792-T1	0	0	o
TetragonulaCarbonaria_012623-T1	0	0	o
TetragonulaCarbonaria_023821-T1	1	0	o33-58i
TetragonulaCarbonaria_005826-T1	0	0	o
TetragonulaCarbonaria_011773-T1	0	0	o
TetragonulaCarbonaria_016944-T1	0	0	i
TetragonulaCarbonaria_005714-T1	0	0	o
TetragonulaCarbonaria_002903-T1	0	0	o
TetragonulaCarbonaria_012113-T1	0	0	o
TetragonulaCarbonaria_004153-T1	0	0	o
TetragonulaCarbonaria_017695-T1	0	0	i
TetragonulaCarbonaria_005982-T1	0	0	o
TetragonulaCarbonaria_010369-T1	0	0	o
TetragonulaCarbonaria_002049-T1	0	0	o
TetragonulaCarbonaria_001144-T1	0	0	o
TetragonulaCarbonaria_003744-T1	0	0	o
TetragonulaCarbonaria_017722-T1	0	0	o
TetragonulaCarbonaria_011075-T1	0	0	o
TetragonulaCarbonaria_014123-T1	0	0	o
TetragonulaCarbonaria_005770-T1	0	0	o
TetragonulaCarbonaria_008380-T1	0	0	o
TetragonulaCarbonaria_019845-T1	0	0	i
TetragonulaCarbonaria_019598-T1	1	0	o809-827i
TetragonulaCarbonaria_009985-T1	0	0	o
TetragonulaCarbonaria_006444-T1	0	Y	n21-31c35/36o
TetragonulaCarbonaria_008659-T1	0	0	i
TetragonulaCarbonaria_023516-T1	1	0	i12-31o
TetragonulaCarbonaria_003827-T1	0	0	o
TetragonulaCarbonaria_013933-T1	0	0	i
TetragonulaCarbonaria_000108-T1	0	0	o
TetragonulaCarbonaria_005643-T1	0	0	o
TetragonulaCarbonaria_008643-T1	0	0	o
TetragonulaCarbonaria_012602-T1	0	0	o
TetragonulaCarbonaria_021729-T1	0	0	o
TetragonulaCarbonaria_005996-T1	0	0	o
TetragonulaCarbonaria_002134-T1	0	0	o
TetragonulaCarbonaria_006597-T1	6	0	i222-245o494-514i526-545o551-569i581-598o604-620i
TetragonulaCarbonaria_007088-T1	0	0	i
TetragonulaCarbonaria_001933-T1	0	0	o
TetragonulaCarbonaria_011097-T2	0	0	o
TetragonulaCarbonaria_015065-T1	0	0	o
TetragonulaCarbonaria_020877-T1	0	0	o
TetragonulaCarbonaria_001881-T1	0	0	o
TetragonulaCarbonaria_015774-T1	0	0	o
TetragonulaCarbonaria_004838-T1	0	0	o
TetragonulaCarbonaria_015635-T1	0	0	o
TetragonulaCarbonaria_006812-T1	0	0	o
TetragonulaCarbonaria_022348-T1	0	0	o
TetragonulaCarbonaria_011781-T1	0	0	o
TetragonulaCarbonaria_011852-T1	0	Y	n3-11c16/17o
TetragonulaCarbonaria_013556-T1	0	0	o
TetragonulaCarbonaria_010327-T1	11	0	i12-29o35-54i138-160o180-199i211-238o244-261i268-291o339-360i367-384o390-413i498-517o
TetragonulaCarbonaria_005946-T1	0	0	o
TetragonulaCarbonaria_008564-T1	0	0	o
TetragonulaCarbonaria_007824-T1	6	0	o32-55i76-95o101-117i129-148o238-258i270-288o
TetragonulaCarbonaria_013958-T1	0	0	o
TetragonulaCarbonaria_014274-T1	0	Y	n3-13c18/19o
TetragonulaCarbonaria_016253-T1	0	0	o
TetragonulaCarbonaria_015386-T1	0	0	o
TetragonulaCarbonaria_007727-T1	0	0	o
TetragonulaCarbonaria_006855-T1	0	0	o
TetragonulaCarbonaria_003304-T1	0	0	o
TetragonulaCarbonaria_016829-T1	0	0	o
TetragonulaCarbonaria_018355-T1	0	0	o
TetragonulaCarbonaria_014011-T1	0	0	i
TetragonulaCarbonaria_002179-T1	0	0	o
TetragonulaCarbonaria_017906-T1	0	0	o
TetragonulaCarbonaria_008844-T1	0	0	o
TetragonulaCarbonaria_000590-T1	0	0	o
TetragonulaCarbonaria_008689-T1	0	0	o
TetragonulaCarbonaria_021566-T1	0	0	o
TetragonulaCarbonaria_018256-T1	0	0	o
TetragonulaCarbonaria_020525-T1	0	0	o
TetragonulaCarbonaria_012202-T1	0	0	o
TetragonulaCarbonaria_001105-T1	0	Y	n18-29c34/35o
TetragonulaCarbonaria_004347-T1	0	0	o
TetragonulaCarbonaria_001339-T1	1	0	i104-130o
TetragonulaCarbonaria_006323-T1	0	0	o
TetragonulaCarbonaria_004005-T1	0	0	o
TetragonulaCarbonaria_021706-T1	0	0	o
TetragonulaCarbonaria_017605-T1	0	0	o
TetragonulaCarbonaria_016098-T1	0	0	o
TetragonulaCarbonaria_020065-T1	0	0	o
TetragonulaCarbonaria_011331-T1	0	0	o
TetragonulaCarbonaria_016845-T1	0	0	o
TetragonulaCarbonaria_015053-T1	0	0	o
TetragonulaCarbonaria_009271-T1	7	0	o6-24i36-57o63-88i131-151o171-197i238-263o269-288i
TetragonulaCarbonaria_007782-T1	0	0	o
TetragonulaCarbonaria_003349-T1	0	0	o
TetragonulaCarbonaria_009032-T1	0	0	o
TetragonulaCarbonaria_008818-T1	0	0	o
TetragonulaCarbonaria_014979-T1	0	0	o
TetragonulaCarbonaria_008923-T1	0	0	o
TetragonulaCarbonaria_020862-T1	0	0	o
TetragonulaCarbonaria_010881-T1	0	0	o
TetragonulaCarbonaria_003573-T1	0	0	o
TetragonulaCarbonaria_008685-T1	2	0	o64-90i136-155o
TetragonulaCarbonaria_013141-T1	0	0	o
TetragonulaCarbonaria_011961-T1	0	Y	n5-13c18/19o
TetragonulaCarbonaria_017031-T1	0	0	o
TetragonulaCarbonaria_020436-T1	0	0	o
TetragonulaCarbonaria_009021-T1	0	0	o
TetragonulaCarbonaria_006294-T1	0	0	o
TetragonulaCarbonaria_020506-T1	0	0	o
TetragonulaCarbonaria_004836-T1	0	0	o
TetragonulaCarbonaria_013577-T1	0	0	o
TetragonulaCarbonaria_014316-T1	13	0	o269-288i354-372o392-409i416-436o456-477i489-507o567-587i594-617o637-655i667-687o699-722i734-752o772-801i
TetragonulaCarbonaria_005038-T1	0	0	o
TetragonulaCarbonaria_001448-T1	0	0	o
TetragonulaCarbonaria_011742-T1	0	0	o
TetragonulaCarbonaria_023482-T1	0	Y	n2-12c24/25o
TetragonulaCarbonaria_000332-T1	1	0	o59-80i
TetragonulaCarbonaria_006187-T1	0	0	i
TetragonulaCarbonaria_010676-T1	0	0	o
TetragonulaCarbonaria_002346-T1	0	0	o
TetragonulaCarbonaria_006335-T1	1	0	i52-72o
TetragonulaCarbonaria_014174-T1	4	0	o121-140i161-186o198-221i233-255o
TetragonulaCarbonaria_012657-T1	0	0	o
TetragonulaCarbonaria_008726-T1	0	0	i
TetragonulaCarbonaria_017403-T1	0	0	o
TetragonulaCarbonaria_010840-T1	0	0	o
TetragonulaCarbonaria_023442-T1	0	0	o
TetragonulaCarbonaria_016234-T1	0	0	o
TetragonulaCarbonaria_003604-T1	0	0	o
TetragonulaCarbonaria_013153-T1	0	0	o
TetragonulaCarbonaria_021969-T1	0	0	o
TetragonulaCarbonaria_018389-T1	0	0	o
TetragonulaCarbonaria_011361-T1	0	0	o
TetragonulaCarbonaria_009564-T1	0	0	o
TetragonulaCarbonaria_015168-T1	4	0	i38-58o64-82i119-137o143-160i
TetragonulaCarbonaria_011311-T1	0	0	o
TetragonulaCarbonaria_013919-T1	1	0	i43-64o
TetragonulaCarbonaria_020480-T1	0	0	o
TetragonulaCarbonaria_007218-T1	0	0	i
TetragonulaCarbonaria_023595-T1	0	0	o
TetragonulaCarbonaria_016751-T1	0	0	o
TetragonulaCarbonaria_000116-T1	0	0	o
TetragonulaCarbonaria_009469-T1	0	0	o
TetragonulaCarbonaria_018979-T1	0	0	o
TetragonulaCarbonaria_014368-T1	0	0	i
TetragonulaCarbonaria_020659-T1	0	0	o
TetragonulaCarbonaria_023347-T1	0	Y	n6-17c21/22o
TetragonulaCarbonaria_013529-T1	0	0	o
TetragonulaCarbonaria_015884-T1	0	0	o
TetragonulaCarbonaria_016358-T1	0	0	o
TetragonulaCarbonaria_019387-T1	0	0	o
TetragonulaCarbonaria_007717-T1	0	0	o
TetragonulaCarbonaria_002727-T1	0	0	o
TetragonulaCarbonaria_004132-T1	0	0	o
TetragonulaCarbonaria_021851-T1	1	Y	n7-18c26/27o342-364i
TetragonulaCarbonaria_010322-T1	2	0	i52-71o77-96i
TetragonulaCarbonaria_009374-T1	1	0	o12-30i
TetragonulaCarbonaria_017752-T1	0	0	o
TetragonulaCarbonaria_020834-T1	0	0	o
TetragonulaCarbonaria_008670-T1	0	0	o
TetragonulaCarbonaria_005590-T1	0	0	o
TetragonulaCarbonaria_015046-T1	7	0	o44-65i77-101o113-132i153-177o202-227i248-269o289-311i
TetragonulaCarbonaria_020947-T1	0	0	o
TetragonulaCarbonaria_007187-T1	1	0	o121-145i
TetragonulaCarbonaria_002455-T1	7	0	o757-774i917-939o984-1002i1014-1033o1053-1072i1130-1151o1178-1197i
TetragonulaCarbonaria_008109-T1	0	0	o
TetragonulaCarbonaria_016221-T1	0	0	o
TetragonulaCarbonaria_016067-T1	0	0	o
TetragonulaCarbonaria_020315-T1	0	0	o
TetragonulaCarbonaria_024233-T1	4	0	o219-237i244-261o276-298i379-398o
TetragonulaCarbonaria_003523-T1	0	0	o
TetragonulaCarbonaria_014069-T1	0	0	o
TetragonulaCarbonaria_001575-T1	0	0	o
TetragonulaCarbonaria_012252-T1	0	0	o
TetragonulaCarbonaria_014833-T1	0	0	o
TetragonulaCarbonaria_022258-T1	0	0	o
TetragonulaCarbonaria_000843-T1	0	0	o
TetragonulaCarbonaria_013328-T1	0	0	o
TetragonulaCarbonaria_017800-T1	0	0	i
TetragonulaCarbonaria_012171-T1	0	0	o
TetragonulaCarbonaria_018202-T1	0	0	o
TetragonulaCarbonaria_012696-T1	0	0	o
TetragonulaCarbonaria_018883-T1	2	0	o763-782i929-948o
TetragonulaCarbonaria_002248-T1	1	0	o78-95i
TetragonulaCarbonaria_010405-T1	2	0	i136-153o165-187i
TetragonulaCarbonaria_011801-T1	0	0	i
TetragonulaCarbonaria_021840-T1	1	0	o157-179i
TetragonulaCarbonaria_015394-T1	0	0	o
TetragonulaCarbonaria_006165-T1	0	0	o
TetragonulaCarbonaria_007340-T1	0	0	o
TetragonulaCarbonaria_001449-T1	0	0	o
TetragonulaCarbonaria_000688-T1	0	0	o
TetragonulaCarbonaria_002870-T1	0	0	o
TetragonulaCarbonaria_012682-T1	0	0	o
TetragonulaCarbonaria_016875-T1	0	0	o
TetragonulaCarbonaria_003073-T1	0	0	o
TetragonulaCarbonaria_019345-T1	0	0	o
TetragonulaCarbonaria_021248-T1	0	0	i
TetragonulaCarbonaria_007426-T1	0	0	o
TetragonulaCarbonaria_022205-T1	1	0	i132-154o
TetragonulaCarbonaria_004083-T1	0	Y	n9-21c29/30o
TetragonulaCarbonaria_022306-T1	0	0	o
TetragonulaCarbonaria_023829-T1	0	Y	n4-15c20/21o
TetragonulaCarbonaria_014338-T1	0	0	o
TetragonulaCarbonaria_009804-T1	0	0	o
TetragonulaCarbonaria_019358-T1	0	0	o
TetragonulaCarbonaria_019318-T1	0	0	o
TetragonulaCarbonaria_021485-T1	0	0	o
TetragonulaCarbonaria_013122-T1	0	0	o
TetragonulaCarbonaria_009433-T1	0	Y	n9-20c25/26o
TetragonulaCarbonaria_011322-T1	0	0	o
TetragonulaCarbonaria_016459-T1	0	0	o
TetragonulaCarbonaria_024259-T1	0	0	o
TetragonulaCarbonaria_020151-T1	0	0	o
TetragonulaCarbonaria_010276-T1	0	0	o
TetragonulaCarbonaria_017239-T1	0	0	o
TetragonulaCarbonaria_022704-T1	3	0	i229-248o254-272i279-299o
TetragonulaCarbonaria_020107-T1	0	0	i
TetragonulaCarbonaria_016617-T2	0	0	o
TetragonulaCarbonaria_013635-T1	5	0	o36-57i69-86o124-147i168-188o194-212i
TetragonulaCarbonaria_014211-T1	0	0	o
TetragonulaCarbonaria_005159-T1	0	0	o
TetragonulaCarbonaria_006508-T1	0	0	o
TetragonulaCarbonaria_009172-T1	0	0	o
TetragonulaCarbonaria_003436-T1	0	0	o
TetragonulaCarbonaria_017834-T1	0	0	o
TetragonulaCarbonaria_014091-T1	0	0	o
TetragonulaCarbonaria_012964-T1	0	0	i
TetragonulaCarbonaria_013201-T1	0	0	o
TetragonulaCarbonaria_013325-T1	0	0	o
TetragonulaCarbonaria_000943-T1	0	Y	n6-16c21/22o
TetragonulaCarbonaria_008699-T1	0	0	o
TetragonulaCarbonaria_000075-T1	0	0	o
TetragonulaCarbonaria_002789-T1	0	0	o
TetragonulaCarbonaria_012501-T1	0	Y	n14-24c29/30o
TetragonulaCarbonaria_001947-T1	1	0	i80-101o
TetragonulaCarbonaria_011464-T1	0	0	i
TetragonulaCarbonaria_010225-T1	0	0	o
TetragonulaCarbonaria_017654-T1	0	0	o
TetragonulaCarbonaria_002071-T1	0	0	o
TetragonulaCarbonaria_004038-T1	0	0	o
TetragonulaCarbonaria_008393-T1	0	0	o
TetragonulaCarbonaria_015176-T1	0	0	o
TetragonulaCarbonaria_023390-T1	0	0	o
TetragonulaCarbonaria_015759-T1	0	0	i
TetragonulaCarbonaria_001166-T1	0	0	o
TetragonulaCarbonaria_011555-T1	0	0	o
TetragonulaCarbonaria_021757-T1	0	0	o
TetragonulaCarbonaria_013347-T1	0	Y	n5-10c15/16o
TetragonulaCarbonaria_015174-T1	0	0	o
TetragonulaCarbonaria_014813-T1	0	0	i
TetragonulaCarbonaria_002539-T1	0	0	i
TetragonulaCarbonaria_018898-T1	1	0	o15-34i
TetragonulaCarbonaria_018179-T1	2	0	i119-139o194-220i
TetragonulaCarbonaria_013380-T1	0	0	o
TetragonulaCarbonaria_001537-T1	0	0	o
TetragonulaCarbonaria_022129-T1	0	0	o
TetragonulaCarbonaria_014132-T1	0	0	o
TetragonulaCarbonaria_002778-T1	0	0	o
TetragonulaCarbonaria_007272-T1	0	0	o
TetragonulaCarbonaria_001588-T1	0	Y	n4-14c19/20o
TetragonulaCarbonaria_004572-T1	0	0	o
TetragonulaCarbonaria_018745-T1	0	0	o
TetragonulaCarbonaria_020327-T1	0	0	o
TetragonulaCarbonaria_020094-T1	0	0	o
TetragonulaCarbonaria_008252-T1	0	0	o
TetragonulaCarbonaria_014213-T1	3	0	i27-50o70-90i102-125o
TetragonulaCarbonaria_021327-T1	0	0	o
TetragonulaCarbonaria_012913-T1	0	0	o
TetragonulaCarbonaria_010087-T1	1	0	i43-61o
TetragonulaCarbonaria_000218-T1	0	0	i
TetragonulaCarbonaria_009748-T1	0	0	o
TetragonulaCarbonaria_018498-T1	1	0	i21-43o
TetragonulaCarbonaria_018650-T1	0	0	o
TetragonulaCarbonaria_022281-T1	0	0	o
TetragonulaCarbonaria_008392-T1	1	0	i105-123o
TetragonulaCarbonaria_011231-T1	5	0	o29-51i58-78o84-105i117-135o141-164i
TetragonulaCarbonaria_021834-T1	0	0	o
TetragonulaCarbonaria_008767-T1	0	0	o
TetragonulaCarbonaria_020631-T1	0	Y	n5-13c18/19o
TetragonulaCarbonaria_012259-T1	0	0	o
TetragonulaCarbonaria_001694-T1	0	0	o
TetragonulaCarbonaria_003646-T1	0	0	o
TetragonulaCarbonaria_015985-T1	0	Y	n2-11c16/17o
TetragonulaCarbonaria_020999-T1	0	0	o
TetragonulaCarbonaria_021903-T1	1	0	o50-69i
TetragonulaCarbonaria_022031-T1	1	Y	n17-28c33/34o200-228i
TetragonulaCarbonaria_004651-T1	0	Y	n3-14c19/20o
TetragonulaCarbonaria_018557-T1	0	0	o
TetragonulaCarbonaria_018043-T1	0	0	o
TetragonulaCarbonaria_023547-T1	0	0	i
TetragonulaCarbonaria_017064-T1	0	0	o
TetragonulaCarbonaria_015495-T1	2	0	i26-49o55-72i
TetragonulaCarbonaria_024138-T1	0	0	o
TetragonulaCarbonaria_009224-T1	0	0	o
TetragonulaCarbonaria_015144-T1	1	0	o282-306i
TetragonulaCarbonaria_002129-T1	0	0	o
TetragonulaCarbonaria_014555-T1	0	0	o
TetragonulaCarbonaria_017962-T1	0	0	i
TetragonulaCarbonaria_003008-T1	0	0	o
TetragonulaCarbonaria_017503-T1	0	0	o
TetragonulaCarbonaria_010766-T1	0	0	i
TetragonulaCarbonaria_022102-T1	0	0	o
TetragonulaCarbonaria_005290-T1	0	0	o
TetragonulaCarbonaria_004231-T1	0	0	o
TetragonulaCarbonaria_018124-T1	0	Y	n3-15c19/20o
TetragonulaCarbonaria_004630-T1	0	0	o
TetragonulaCarbonaria_015937-T1	0	0	o
TetragonulaCarbonaria_020435-T1	0	0	o
TetragonulaCarbonaria_002062-T1	0	0	o
TetragonulaCarbonaria_015961-T1	0	0	o
TetragonulaCarbonaria_013515-T1	0	0	o
TetragonulaCarbonaria_023795-T3	0	0	o
TetragonulaCarbonaria_009128-T1	1	0	o17-34i
TetragonulaCarbonaria_016616-T1	10	0	o15-36i48-72o174-194i222-239o251-269i298-321o336-356i368-394o438-456i463-482o
TetragonulaCarbonaria_010574-T1	0	0	o
TetragonulaCarbonaria_020763-T1	0	0	o
TetragonulaCarbonaria_014489-T1	0	0	i
TetragonulaCarbonaria_023817-T1	0	0	i
TetragonulaCarbonaria_004259-T1	0	0	o
TetragonulaCarbonaria_001707-T1	0	0	o
TetragonulaCarbonaria_020527-T1	0	0	o
TetragonulaCarbonaria_021819-T1	0	0	o
TetragonulaCarbonaria_009205-T1	1	0	o188-203i
TetragonulaCarbonaria_021858-T1	7	Y	n3-14c19/20o136-158i170-188o226-245i266-286o315-335i368-393o465-486i
TetragonulaCarbonaria_004954-T1	0	0	o
TetragonulaCarbonaria_006416-T1	0	0	o
TetragonulaCarbonaria_012559-T1	0	0	o
TetragonulaCarbonaria_024273-T1	0	0	o
TetragonulaCarbonaria_015521-T1	0	Y	n3-10c18/19o
TetragonulaCarbonaria_014758-T1	0	0	o
TetragonulaCarbonaria_012229-T1	0	0	o
TetragonulaCarbonaria_001723-T1	0	0	o
TetragonulaCarbonaria_014300-T1	0	0	o
TetragonulaCarbonaria_005775-T1	0	0	o
TetragonulaCarbonaria_016697-T1	3	0	o622-642i654-677o683-703i
TetragonulaCarbonaria_018082-T1	0	0	o
TetragonulaCarbonaria_021277-T1	0	0	o
TetragonulaCarbonaria_000809-T1	0	Y	n3-11c16/17o
TetragonulaCarbonaria_006078-T1	0	0	o
TetragonulaCarbonaria_008988-T1	0	Y	n6-17c22/23o
TetragonulaCarbonaria_000780-T1	0	0	o
TetragonulaCarbonaria_003993-T1	0	0	o
TetragonulaCarbonaria_006827-T1	0	0	o
TetragonulaCarbonaria_014644-T1	0	0	o
TetragonulaCarbonaria_000424-T1	0	0	i
TetragonulaCarbonaria_016222-T1	0	0	i
TetragonulaCarbonaria_020711-T1	0	0	o
TetragonulaCarbonaria_011568-T1	0	0	o
TetragonulaCarbonaria_011380-T1	0	0	o
TetragonulaCarbonaria_005594-T1	0	0	o
TetragonulaCarbonaria_002769-T1	0	0	o
TetragonulaCarbonaria_021606-T1	0	0	o
TetragonulaCarbonaria_005190-T1	0	0	o
TetragonulaCarbonaria_006061-T1	0	0	o
TetragonulaCarbonaria_018032-T1	0	0	i
TetragonulaCarbonaria_020119-T1	0	0	o
TetragonulaCarbonaria_021234-T1	1	0	o57-74i
TetragonulaCarbonaria_018179-T3	2	0	i132-152o207-233i
TetragonulaCarbonaria_014305-T1	0	0	o
TetragonulaCarbonaria_021783-T1	0	0	o
TetragonulaCarbonaria_022679-T1	0	0	o
TetragonulaCarbonaria_024134-T1	0	0	o
TetragonulaCarbonaria_012620-T1	0	0	o
TetragonulaCarbonaria_015869-T1	1	0	o170-188i
TetragonulaCarbonaria_010748-T1	0	0	o
TetragonulaCarbonaria_008811-T1	1	0	o27-47i
TetragonulaCarbonaria_013466-T1	0	0	o
TetragonulaCarbonaria_002341-T1	0	0	o
TetragonulaCarbonaria_018968-T1	0	0	i
TetragonulaCarbonaria_018627-T1	0	0	i
TetragonulaCarbonaria_021826-T1	0	0	o
TetragonulaCarbonaria_010201-T1	0	0	o
TetragonulaCarbonaria_000405-T1	0	0	o
TetragonulaCarbonaria_023332-T1	1	Y	n8-19c24/25o487-507i
TetragonulaCarbonaria_011848-T1	0	0	o
TetragonulaCarbonaria_023401-T1	0	0	o
TetragonulaCarbonaria_001146-T1	1	0	i45-71o
TetragonulaCarbonaria_023938-T1	0	0	o
TetragonulaCarbonaria_023092-T1	0	0	o
TetragonulaCarbonaria_002688-T1	0	0	o
TetragonulaCarbonaria_001399-T1	0	0	o
TetragonulaCarbonaria_000468-T1	0	0	o
TetragonulaCarbonaria_014989-T1	0	0	o
TetragonulaCarbonaria_020893-T1	0	0	o
TetragonulaCarbonaria_017184-T1	0	0	o
TetragonulaCarbonaria_023023-T1	0	0	i
TetragonulaCarbonaria_005393-T1	0	0	o
TetragonulaCarbonaria_009083-T1	0	0	o
TetragonulaCarbonaria_018595-T1	0	0	o
TetragonulaCarbonaria_009852-T1	0	0	i
TetragonulaCarbonaria_017475-T1	0	Y	n8-17c22/23o
TetragonulaCarbonaria_017409-T1	0	0	o
TetragonulaCarbonaria_004761-T1	0	0	o
TetragonulaCarbonaria_020941-T1	0	0	o
TetragonulaCarbonaria_008002-T1	0	Y	n2-12c16/17o
TetragonulaCarbonaria_017339-T1	0	0	o
TetragonulaCarbonaria_000310-T1	0	0	o
TetragonulaCarbonaria_009186-T1	0	0	o
TetragonulaCarbonaria_022065-T1	0	0	o
TetragonulaCarbonaria_011833-T1	9	0	o118-143i225-243o249-274i281-299o311-328i340-363o375-393i405-425o431-449i
TetragonulaCarbonaria_021422-T1	0	0	o
TetragonulaCarbonaria_001082-T1	0	0	i
TetragonulaCarbonaria_005983-T1	2	0	i142-161o206-227i
TetragonulaCarbonaria_016465-T1	0	0	o
TetragonulaCarbonaria_000207-T1	0	0	o
TetragonulaCarbonaria_013973-T1	0	0	o
TetragonulaCarbonaria_000673-T1	0	0	o
TetragonulaCarbonaria_015044-T1	0	0	o
TetragonulaCarbonaria_005360-T1	0	0	o
TetragonulaCarbonaria_020734-T1	0	0	o
TetragonulaCarbonaria_019063-T1	0	0	o
TetragonulaCarbonaria_006549-T1	3	0	i9-27o33-55i120-138o
TetragonulaCarbonaria_022488-T2	0	0	o
TetragonulaCarbonaria_019666-T1	0	0	o
TetragonulaCarbonaria_003664-T1	0	0	o
TetragonulaCarbonaria_021931-T1	0	0	o
TetragonulaCarbonaria_007221-T1	1	0	o98-115i
TetragonulaCarbonaria_008623-T1	0	Y	n6-16c21/22o
TetragonulaCarbonaria_014074-T1	0	0	o
TetragonulaCarbonaria_016290-T1	0	Y	n13-25c30/31o
TetragonulaCarbonaria_019794-T1	2	0	o56-73i693-715o
TetragonulaCarbonaria_011353-T1	0	0	o
TetragonulaCarbonaria_010554-T1	0	0	o
TetragonulaCarbonaria_002154-T1	0	0	i
TetragonulaCarbonaria_020366-T1	0	0	o
TetragonulaCarbonaria_018147-T1	2	0	o366-384i453-470o
TetragonulaCarbonaria_004862-T1	0	0	i
TetragonulaCarbonaria_000268-T1	0	0	o
TetragonulaCarbonaria_013602-T1	0	0	o
TetragonulaCarbonaria_014820-T1	3	0	o20-40i74-99o105-130i
TetragonulaCarbonaria_001673-T1	0	0	i
TetragonulaCarbonaria_006422-T1	0	0	o
TetragonulaCarbonaria_017536-T1	0	0	o
TetragonulaCarbonaria_021739-T1	0	Y	n2-12c17/18o
TetragonulaCarbonaria_006210-T1	12	0	i46-64o339-359i371-399o405-425i446-469o481-504i553-574o738-756i768-784o790-810i860-881o893-913i
TetragonulaCarbonaria_017515-T1	0	0	o
TetragonulaCarbonaria_009849-T1	0	0	o
TetragonulaCarbonaria_017291-T1	0	0	o
TetragonulaCarbonaria_021764-T1	1	0	o12-35i
TetragonulaCarbonaria_011607-T1	0	0	o
TetragonulaCarbonaria_005288-T1	0	0	o
TetragonulaCarbonaria_017784-T1	2	0	o24-52i208-227o
TetragonulaCarbonaria_000895-T1	0	0	o
TetragonulaCarbonaria_018530-T1	0	0	o
TetragonulaCarbonaria_017040-T1	0	0	o
TetragonulaCarbonaria_014672-T1	0	0	i
TetragonulaCarbonaria_019368-T1	0	0	i
TetragonulaCarbonaria_003730-T1	1	0	i170-189o
TetragonulaCarbonaria_010010-T1	0	0	o
TetragonulaCarbonaria_001329-T1	0	Y	n4-15c20/21o
TetragonulaCarbonaria_000194-T1	0	0	o
TetragonulaCarbonaria_013826-T1	1	Y	n13-23c31/32o176-200i
TetragonulaCarbonaria_007512-T1	0	0	o
TetragonulaCarbonaria_023110-T1	0	0	o
TetragonulaCarbonaria_008110-T1	0	0	i
TetragonulaCarbonaria_004823-T1	0	0	o
TetragonulaCarbonaria_002419-T1	0	Y	n6-14c19/20o
TetragonulaCarbonaria_010266-T1	3	0	o122-139i192-211o281-308i
TetragonulaCarbonaria_013979-T1	0	0	o
TetragonulaCarbonaria_020870-T1	0	0	i
TetragonulaCarbonaria_009169-T1	0	0	o
TetragonulaCarbonaria_018368-T1	0	0	o
TetragonulaCarbonaria_023276-T1	1	0	o172-190i
TetragonulaCarbonaria_017567-T1	0	0	o
TetragonulaCarbonaria_023857-T1	0	0	o
TetragonulaCarbonaria_003131-T1	0	0	o
TetragonulaCarbonaria_022122-T1	1	0	o299-318i
TetragonulaCarbonaria_020153-T1	0	0	o
TetragonulaCarbonaria_023325-T1	0	0	i
TetragonulaCarbonaria_004121-T1	0	0	o
TetragonulaCarbonaria_010436-T1	0	0	o
TetragonulaCarbonaria_008001-T1	0	0	o
TetragonulaCarbonaria_015192-T1	0	0	o
TetragonulaCarbonaria_016328-T1	0	0	o
TetragonulaCarbonaria_019228-T1	0	0	i
TetragonulaCarbonaria_021114-T1	1	0	o231-250i
TetragonulaCarbonaria_012855-T1	0	0	o
TetragonulaCarbonaria_010809-T1	0	0	o
TetragonulaCarbonaria_001395-T1	0	0	i
TetragonulaCarbonaria_022782-T1	0	0	o
TetragonulaCarbonaria_006798-T1	0	0	o
[truncated: 22,420 more rows]
