# Supplementary material for: Prevalent bee venom genes evolved before the aculeate stinger and eusociality
Source: BMC Biol. 2023 Oct 23;21:229. doi: 10.1186/s12915-023-01656-5 (PMC10591384; doi:10.1186/s12915-023-01656-5)
Supplement: Supplementary file 39 — Additional file 39. Genome annotation of Tetragonula carbonaria. [file 12915_2023_1656_MOESM39_ESM.zip › Tetragonula_carbonaria.annotation.funannotate.with.RNAseq.Oct2020/results/Tetragonula_carbonaria.cds-transcripts.fa.stats]

filename	total_length	number	mean_length	longest	shortest	N_count	Gaps	N50	N50n	N70	N70n	N90	N90n
/scratch/ek/stingless.bee.genomics/annotation/funannotate/TetragonulaCarbonaria/2020_10_16_TetragonulaCarbonaria/annotate_results/Tetragonula_carbonaria.cds-transcripts.fa	25345979	24419	1037.96	47595	120	0	0	1554	4303	903	8566	447	16586
/scratch/ek/stingless.bee.genomics/annotation/funannotate/TetragonulaCarbonaria/2020_10_16_TetragonulaCarbonaria/annotate_results/Tetragonula_carbonaria.cds-transcripts.fa	total_length	25345979
/scratch/ek/stingless.bee.genomics/annotation/funannotate/TetragonulaCarbonaria/2020_10_16_TetragonulaCarbonaria/annotate_results/Tetragonula_carbonaria.cds-transcripts.fa	number	24419
/scratch/ek/stingless.bee.genomics/annotation/funannotate/TetragonulaCarbonaria/2020_10_16_TetragonulaCarbonaria/annotate_results/Tetragonula_carbonaria.cds-transcripts.fa	mean_length	1037.96
/scratch/ek/stingless.bee.genomics/annotation/funannotate/TetragonulaCarbonaria/2020_10_16_TetragonulaCarbonaria/annotate_results/Tetragonula_carbonaria.cds-transcripts.fa	longest	47595
/scratch/ek/stingless.bee.genomics/annotation/funannotate/TetragonulaCarbonaria/2020_10_16_TetragonulaCarbonaria/annotate_results/Tetragonula_carbonaria.cds-transcripts.fa	shortest	120
/scratch/ek/stingless.bee.genomics/annotation/funannotate/TetragonulaCarbonaria/2020_10_16_TetragonulaCarbonaria/annotate_results/Tetragonula_carbonaria.cds-transcripts.fa	N_count	0
/scratch/ek/stingless.bee.genomics/annotation/funannotate/TetragonulaCarbonaria/2020_10_16_TetragonulaCarbonaria/annotate_results/Tetragonula_carbonaria.cds-transcripts.fa	Gaps	0
/scratch/ek/stingless.bee.genomics/annotation/funannotate/TetragonulaCarbonaria/2020_10_16_TetragonulaCarbonaria/annotate_results/Tetragonula_carbonaria.cds-transcripts.fa	n10	5298
/scratch/ek/stingless.bee.genomics/annotation/funannotate/TetragonulaCarbonaria/2020_10_16_TetragonulaCarbonaria/annotate_results/Tetragonula_carbonaria.cds-transcripts.fa	n10n	320
/scratch/ek/stingless.bee.genomics/annotation/funannotate/TetragonulaCarbonaria/2020_10_16_TetragonulaCarbonaria/annotate_results/Tetragonula_carbonaria.cds-transcripts.fa	n20	3594
/scratch/ek/stingless.bee.genomics/annotation/funannotate/TetragonulaCarbonaria/2020_10_16_TetragonulaCarbonaria/annotate_results/Tetragonula_carbonaria.cds-transcripts.fa	n20n	917
/scratch/ek/stingless.bee.genomics/annotation/funannotate/TetragonulaCarbonaria/2020_10_16_TetragonulaCarbonaria/annotate_results/Tetragonula_carbonaria.cds-transcripts.fa	n30	2652
/scratch/ek/stingless.bee.genomics/annotation/funannotate/TetragonulaCarbonaria/2020_10_16_TetragonulaCarbonaria/annotate_results/Tetragonula_carbonaria.cds-transcripts.fa	n30n	1748
/scratch/ek/stingless.bee.genomics/annotation/funannotate/TetragonulaCarbonaria/2020_10_16_TetragonulaCarbonaria/annotate_results/Tetragonula_carbonaria.cds-transcripts.fa	n40	1998
/scratch/ek/stingless.bee.genomics/annotation/funannotate/TetragonulaCarbonaria/2020_10_16_TetragonulaCarbonaria/annotate_results/Tetragonula_carbonaria.cds-transcripts.fa	n40n	2856
/scratch/ek/stingless.bee.genomics/annotation/funannotate/TetragonulaCarbonaria/2020_10_16_TetragonulaCarbonaria/annotate_results/Tetragonula_carbonaria.cds-transcripts.fa	n50	1554
/scratch/ek/stingless.bee.genomics/annotation/funannotate/TetragonulaCarbonaria/2020_10_16_TetragonulaCarbonaria/annotate_results/Tetragonula_carbonaria.cds-transcripts.fa	n50n	4303
/scratch/ek/stingless.bee.genomics/annotation/funannotate/TetragonulaCarbonaria/2020_10_16_TetragonulaCarbonaria/annotate_results/Tetragonula_carbonaria.cds-transcripts.fa	n60	1215
/scratch/ek/stingless.bee.genomics/annotation/funannotate/TetragonulaCarbonaria/2020_10_16_TetragonulaCarbonaria/annotate_results/Tetragonula_carbonaria.cds-transcripts.fa	n60n	6143
/scratch/ek/stingless.bee.genomics/annotation/funannotate/TetragonulaCarbonaria/2020_10_16_TetragonulaCarbonaria/annotate_results/Tetragonula_carbonaria.cds-transcripts.fa	n70	903
/scratch/ek/stingless.bee.genomics/annotation/funannotate/TetragonulaCarbonaria/2020_10_16_TetragonulaCarbonaria/annotate_results/Tetragonula_carbonaria.cds-transcripts.fa	n70n	8566
/scratch/ek/stingless.bee.genomics/annotation/funannotate/TetragonulaCarbonaria/2020_10_16_TetragonulaCarbonaria/annotate_results/Tetragonula_carbonaria.cds-transcripts.fa	n80	651
/scratch/ek/stingless.bee.genomics/annotation/funannotate/TetragonulaCarbonaria/2020_10_16_TetragonulaCarbonaria/annotate_results/Tetragonula_carbonaria.cds-transcripts.fa	n80n	11882
/scratch/ek/stingless.bee.genomics/annotation/funannotate/TetragonulaCarbonaria/2020_10_16_TetragonulaCarbonaria/annotate_results/Tetragonula_carbonaria.cds-transcripts.fa	n90	447
/scratch/ek/stingless.bee.genomics/annotation/funannotate/TetragonulaCarbonaria/2020_10_16_TetragonulaCarbonaria/annotate_results/Tetragonula_carbonaria.cds-transcripts.fa	n90n	16586
