# Supplementary material for: Prevalent bee venom genes evolved before the aculeate stinger and eusociality
Source: BMC Biol. 2023 Oct 23;21:229. doi: 10.1186/s12915-023-01656-5 (PMC10591384; doi:10.1186/s12915-023-01656-5)
Supplement: Supplementary file 39 — Additional file 39. Genome annotation of Tetragonula carbonaria. [file 12915_2023_1656_MOESM39_ESM.zip › Tetragonula_carbonaria.annotation.funannotate.with.RNAseq.Oct2020/results/Tetragonula_carbonaria.mrna-transcripts.fa]

>TetragonulaCarbonaria_000001-T1 TetragonulaCarbonaria_000001
ATGGCGGAGATAAATTGGATCGCGAAATCCACCAATCATCGAACGACGCGAAGATCCGCGTCTTTGGAAGAAGCAACGGA
GCATCCCTTGAAACCGGTCACGATCATGTTGGTCGACGGACGCAGCGGGACGAAACGCAACGCGTTGCGAAGCACGAGCA
CCGGTTCTTCGACCGCTACCTCGACGCCGACTCGCGCGGCGTCCGTTCCAGGTGGTTGTTCCAGCTTGACGGATCCGTTG
TCGAGTCATCGTTCCTTCGACGGTTCGGATCCCCTCTCGCAATTTGCCAAGGAAGAGTTAGATCCGTTGTCTAAAATGGC
CGCGGACGAGTGGGGGGATCGCTGTTGCAACGCAAAGGTACTGGCAACTGGCAAAAGATCGACGGACACCGCGGAAGAAT
TGGTGGAACCGTGGTTGGCCAGGCGTACCGCGATATTGAACAAGTACACGACGTCGGAAAAGTTGTCGATAGTTACCAGT
TTCTTGCCAGGCGGCGAAAAAGTTGTCGTCAAGGTTCAACCGAGCGGCGGAGGAGTCGTGGACAAAGTACGAACGAGATT
GGAACAGTTGGACGACTTCGAGGAGGGATCGGTCAGACAAATGTTCGATCTGTCCCAACAACAATATACCGCGAGAGTCG
AGCAATTGAACGACGAACTCGTGCAAGCCTGGCATTCCGACCAAAGAGTCAAAGCGCTGAAAATTGCGATTCAGTGCGCC
AAATTATTGGTAGATACGTCGGTCATGGCTTTTTATCCTGGCAAGTTCGTTCTCATCACGGATATTTTGGACATTTTTGG
AAAATTGGTTTACCAGAGGCTCAAGGTTAAAGCTGAATGTTCTTACAAACCAGGAATCAAAGTGCCGACGAGTTTGCCCG
ATAATTTCACACCCGACATGGTACCGGAAAATGCGAAAGAAACTTGCAGAAATTGGTTTTACAAGATAGCGTCGATAAGG
GAATTGGTTCCGCGTCTCTACGTGGAAATGGCGATAATAAAGTCTTACAGTTTTTTAACGGCAAGCGAATTTAACACAGC
TTTGCTGCGAATAACGCGAATGATCAGAGGTATTGGAAATCCTCTCATAGCTGTGTACGCTCGATGTTATTTGTGCCGAG
TGGGACTAGCGTTGAACAAGACGTCCGATTTCGAATTCGTAAGGGAGAACTTTTACGACTTTCTCTTTACGTACCAACAG
CTGTTCGGTCCATTCGTGAAGAATGAATTAATCGAACAAAATATGACCGTGTATTCTTATTTGAACCTTTATTCGCCAGC
TTTGGACTGGATTTTGCAAGTGTTGGTAGCCACGACTTGCGAGAATCTTTTGGAAGAGGTACTCCTTCGGTGTAAGGATC
GAACGAACAGCTCGTTGCTGTTGAACAGTATTTTAACAGCGTTCGAACCATCGTACATCGGAGAGCGTGCGATGGATTTT
GTAAATTTGATAAACACGATCGAAGACGATGGTTTTCCACGGTATCTGTTGTACCGAAATTTAGGCGAAAGTCTCGTGTC
GGAGCCACCGCCGAAGGAAGATTGTCAATCGATTCTCGACACGGTATGGAAATACGTAACGGAGTTGACGAATCCTACCA
AATTTATGCATTGCGTCGAAATTTGGATTCAATTCACCGCTGTTCACTTTTCCGTGAACGAATTGAACTTATTCTTTGGA
AAGATAATCGATCGACTGGATCCGAACAAAAGTTTCGAACGGTATTACCCGCAGTTGCAGAATATCATCGAAAAAGTAGT
GTCTCACACGCAAGATTTCGAATCGTTACTCGCAATGGATAACTTCTTACCTCTGATAGATCTGTTTCACAAGGAAAGCG
TCAAAGTGGAAGTGTGCAAGACCATCGTGGAAGGTATAAGCGTTCAAACCAGTCCGATTACCGATCCTATCGTTGTAAAC
GCTCTCATGTTCATCGCCAGGATAATGCACGATTCTGTCAGCGCTCTGACCGTTGAGGATGAAAAGCGTCAAATTGGTCA
ACTCGTATGCGGTTTGGTTCAACGCGTCGATCACGGTCGTGATTTCGAGAAACAACTTAACTTTTACGTCGAAGCTAGGG
CAGCCTTTCCCAATCTCGACAGCGTTCACGTACAACTTGTGCAATGTGTGAATAGATTGTCGGTCGACACTCGAAAGATC
GTTCGTGGACATCACACGAGAAGAACGTCGGCGTTTGTGCGTGCTTGCGCTGCGTTTTGTTTCATTACCATTCCGTCGTT
GACTCTGGTTTACACACGGTTGCAGCTGTACTTACTGTCGGGCCAAGTTGCGCTCCTGAATCAATGCTTGGGGCAAGCCG
ACGCGTGTTTCAAGGCTGCCTTGAGCTTAGTTCCGGAGATGCCCAGAACGATAGACGTGGATGGAAGACAGAAAAGTTCG
CAACCTTATTTGCTCTCGTATTTGTCCAACTTTTTGTCGACGTTGCTCGTCGTACCGGACAGTCCGGAACACGGAGTTTT
GTATTTAACGCGAGGTTTGCTGAACGCCGTTCAACGATGTTTCGAAGAAAATACGTCGACGAAGACGTACTTGTATCTAC
GCGTGCTCGATTTGTTGTCGGCGATCGTTCAAGAAAATTATCCGTATCACGTTGAGAAGGTCGATTCCAACGACAAATTG
TACGGATCCGATCAAAAATTTATAAGCGAGGTAAACAAAATAAGTTCGAAAATCGTGGAAGAAATTTTATCGCATTTGAA
GTATCTCGGTTCTACCGATCAATTGGAGAAGCAAGTGGCGCTCGCGTTGGAACTTTTTAATTGCTTCGTCGTCAGAGCAG
ATTTACGCGATCCGCAATTGGCCCATATAGCTGTGAATTTATGGAATTTGTCCGTACGACATGGTTTCGTAGATTCGAAA
GTAAAGATGAAAATGATAGCTTACATGGTGCAGAAAAGTCACCGCAAAGAGTACGAACATTTCGGAGACATATTGAAAAA
GATGTTGAAATGA
>TetragonulaCarbonaria_000002-T1 TetragonulaCarbonaria_000002
ATGCTCGCTGCCAACAAGTGTCAAACCGTATTCTCTATACGGAAATTTTCACGACAACCGTTCAGAGGGCGTGCAATTTG
GAAGAGATGCCTAACCGTATGCTCAGCGGAGGAACCGAAAAAGCCAGTGGTAGTAACGGAAATACCAGGACCTCGATCAC
GCAGTTTATTCCAGGAACTTAACTCGATGCAACAAGCGTCTTCCGTACAATTCTTCGCAGACTACGAAAAATCAGTAGGC
AACTACATCGTGGACATCGATGGGAATACTCTGCTCGACGTTTATATGCAAATTTCATCCATGCCCCTCGGCTACAATCA
TCCAGCTATGTTAAAAGCTCTGGCAGATCCGGTTAATCAGAAAATTATAGCAAACAGGCCTGCGTTGGGTGTTTTTCCTG
GAAAAGAATGGCCAGAGAAGTTGAAGAAAATTTTACTACACAAAGAGATCGCCCCACCAGGATTATCTCACATCACGACT
ATGATGTGCGGTTCTTGTTCGAACGAAAATGCGTTCAAGACAATTTTCATTTGGTACGCTGAAAAACGAAGAAACGGCGC
TCCGTTCACGAAAGAAGAAATGGAAAGCTGCATGACGAATCAAGTTCCCGGTACTCCGCGATTTTCCATACTCTCGTTCA
AAGGTGCATTTCACGGACGAACATTGGGATCTCTCTCGACGACGCACAGTAAATACATTCACAAGTTGGACATTCCAGCG
TTCGATTGGCCCACCGCGTCGTTTCCTGCATACAAGTATCCCTTGAACGAAAACGTTCGAGAAAATCAGCAAGAAGACGA
ACGATGTTTAGCCCAAGTGGACGAGTTATTCGAAAAGTACAAAACCGAGAAGAAAATGCCGGTTGCCGGTGTAATCGTCG
AACCGATTCAAGCGGAAGGTGGCGACAATCACGCGTCTCCCGAATTCTTTCAAGAATTGCAGCGCATAACGAAAAAACAT
GGCGCGGCACTGTTGATCGACGAGGTGCAAACCGGAGGCGGTCCAACGGGAAAAATGTGGTGTCACGAACATTTCAATTT
AGACTCTCCTCCAGATTTAGTGACCTTTAGCAAGAAAATGCAATTGGGTGGCTATTATCACGTCGAATCCTTGAGACCCA
AGCAATCTTATCGCGTGTTCAACACCTGGATGGGAGATCCCAGTAAAATAATACTGCTCGAAGCGGTATTGCAGACGATA
AGGAAGGAAGATCTTTTGCACAGAGTTACCACCGTCGGCGATTACACGTTGAAACAACTGGCCAGTTTGCAAAACGAATT
TTCCACCATCATCAATTCGACGCGCGGACGTGGAACGTTCATCGCGTTTGACTGCGTCTCCCCGGAACTACGAGACGCCG
TCATTAAGAAACTTTTGAGCAAAGGTATTCAAGCTGGTGGCTGTGGAACTGCGGCGATAAGGCTGAGACCCGCCTTGACG
TTTACGGAACAGCACGCAAATATATTCTTGGACACTCTTCGATCTGTATTGAGGCAATAA
>TetragonulaCarbonaria_000003-T1 TetragonulaCarbonaria_000003
ATGTATATATATCTCGAAGTGTCGATACGCTCGCGTAATTATGGTAAAGGGGAATCTCCCCTGAAAAGATTACTCTTGGA
TCCGGAGCGAACGAGCGAGCCGGAACACTCGCCTACAATTTTCACCTACGGCGATCGTTCGACCATCGATATCGTGATTC
TGATCACGCGCTTACCGGTGGTCATGATCAGCAGATATCGATGTCGGAATATAATATTTTTAACAGCCTGTTTCTTTCTT
CAGGTTCCTGATTGCGTTCACGTACACGGTCATGGACGTTTGATGGACCCACCTGCGCGAAACAGCATGTGGCGTTTCGG
ATATCCAAATCCTGTAAACTACAACGACAACGAACTCTTCTGTGGCGGATATGCAGTGCAATGGGTGGAGAACAAAGGTC
AGTGCGGAGTTTGTGGCGACGCTTATCACTTGAAAGAACCGAGACCACACGAAGCGGGTGGCGAGTATGCAAAGGGCACT
ATCGTTCGGCATTACACGGTTGGCCAGGATATCGACGTTGAGATCGAGCTTACAGCCAACCATCTGGGAAGATTCGAAAT
GTATCTTTGCCCGAATAACAATCCAAGGCAGGTGGCAAGCCAGGAATGCTTCGATAGGTATCCGTTGTACGTATCTGGAA
CCCGGGACGTTGGATTCGAGATACCTGTGGACACTGAAAGGAAAGCTATATTTCGATACAAGGTAACATTACCGCCGTAC
GTCACTTGTACGCAATGTGTCGTTCAATGGAACTACTACACTGGTAATATGTGGGGCACTTGTGAAAACGGAACCGAAGC
CAACGGATGTGGAAGACCGGAGACGTTTCGAAATTGCGCCGACGTGAGCATCGTTACCAGCACGGCTGGAGTTCCACCCC
TCTTCGTACAACAGGACAATCCCTTTTTGCTCTATTACAAAGACTACCGTTCTCCGAACGACATATTCCCACTCGTCGTT
AGATCTCAAGTGTGCCTGTCCACTTCCCTTTACCGACGTATACCAGGGATGAGCGACTGGTGTCAAACTAATTGTCTTCG
CTATCCGCCAAACTGTCCAGCAGCTATTTGCCAATGCCCGGAAGTGTGCGACGCGATCGGAGACATTGCTGGCAAAGACG
GCGCGAGCGTTTATTGCATGGACAAGTGTCTGGTTTATCCTTCCAATTGCCCTTCGGAACGTTGCCGCTGTTATTGAACG
ACAAATCTCAATCAGAAGCGTCAGATGATGAAATCGACATCGCAAGGAATTGAAACGCTCTACTTCCGACGATCGTTCTG
TCTATCTTTGCACCTATTGCACGCAAGTTGAAGACGCAAGAACTGTTGCAGGTATTTTAGTATTTCGATAACCATAATTT
GTTACGTTTTCGGCAGCAACAACTAGAGTTCACGACAGTTGTTCGAGCAAAACGACGCCTCGTCGGACATCCCCGCTTAT
GAGGAATTTCATTGAAATTCAAAACTTCGAAACTTATCTCGATAACTTGGCATCTGCCTTTACGTTCGATTTTGTACAGA
AAGACGATTGATGTCTGCTTGATTAAACAACTTGCGCACCATGGATAACTGTCTGATTTATTTTGCGTAACAATCTACGT
ACGACACACGTTAAATAAGCTATTTTTTCTATTTATTTCTCGTCGTACGATGAATTCCTACTATCGTACGTGGTAAGGTA
CAGGTATCTAAGTTGGATCAAGGTTAATTAAGGTGTGGCAAAAGGTAAGCTTGTCTGATCCAGCGAGTAAGTTTATAGTA
CGTTATCGTCGTTGTTATCGTCATGTTTGCTACTTGTTTTTACCGCTGTCTGGCTGTTATTTACTCGGTACGTACGAATT
AATTAAAACGTTCGTCGCGTACGATATAGTTCGATGGAAATACGAATAGAGCAACACCTAGAGTAGCGTCTATGGAGAAG
TTTGAAAATTTGTTATTTTCGAAGAGTAAAATTATTATTGTTATTATCACTTTGCATTTAC
>TetragonulaCarbonaria_000004-T1 TetragonulaCarbonaria_000004
ATGGAGGTCTCTAACAATCAACAACAGAAAAAGGAGCCACGCGTTCACAGGCCTTACGCCTTCGACAAGATGGAGGGGCT
GGTGCGGGAGATGCAAGACCCTGAGAACGGGGTACCCGTGCGCAGCCAAAAACAATTTCTCACCTCAATTCCCTCAGCTT
TCATGGGTTACGATCTCATCGAGTGGCTGATGGAGCGGCTTTCCATCGAGGAATCAGTAGAGGCGGTCCATATTGCCAAT
CAGCTCTGCCAGTATGGCTACTTCTTCCCGGTGAATGACTCCAAGACACTCACCGTAAGGGATGATAGTTCTCTGTATAG
ATTTCAGACACCATGTTATTGGCCATGGCAACATAGAATCCCCGATAACGTGGAGTATGCTATTTATCTGGCTAAAAGAA
CTCTAAGAAACAAGCAACGACACGCTCTCGAAGAATACGAAATTGAAGCTTTACAAAGTCTACGTAGAAACTTGCAGAAC
AAGTGGGACGTTATACAATTACAAGCCGAAGAACAGGTACGCTTAGCGAAGGAGCGAAAAAAGGGAGATAAAATAGTAAG
CGATTCTCAAGAACGAGCATTTTGGAGAGTTTACAGACCACCGCCTGGTTGTCTGAGCAGTCTGGAAGTAGCACCCGTTC
CTACGCGTTTTCGTCCTGGACTTTCGCGTCCTCCTTCGCGTAAACGCACTTTGACCGATCTGCAACGCGAGGTGGCCCTT
TTGAGGAACAGTTTAACGCGTACGAGAATAAAAGTTTCGGCTGCGATCGAGAACTTAAAGTCGTACTTTGACACATACGT
GGAATATGATCCAATGTTTGTGCAGCCACAACCTTCTAATCCATGGGTCACCGAGGATCAAACATTCTGGCAGTTAAACA
GTCCTCTAGTAGAAGTTCCTACGGAAAAACGCGTCAAGCGATGGGCGTTATCGATGGAAGAATTAATGTCTGATCCTACC
GGTTTGCAAGAGTTCACGAATTACTTGAGGAAAGAATATAGTCACGAAAATATACGATTTTGGTTGGCGGTTAAAGATTT
GAGGCATAGTTTTCAAGCACAAGTACCCGACAAAGTCAACGAAATTTTCAAAGAATTCCTGGCACCTGGAGCACCTTGCG
AAATAAATATAGACGGGAAGACGATGGAAAAAGTACATCAAGAAATGAAAAATCCAACTCGATTTACATTCGATTCCGCC
GCTGAACACGTGTACACGTTACTTCTAAAAAAGGATTGTTATCCTAGATTTATTCGTTCCGATCAATATCGAAATATTTT
AGCTGCTGGTGTGCAACCTTTGCAAAAAAAATGGTTTTTCAGCTTTGGCGGGCAAGCTAGAAAGAAAATTTCTTCGACTT
CGACTACGACAACTTCGACTTCGACTTCGACTTCGACTTCGACTTCGACTTGTACTCCAACGACTACTACTACCGTTTTG
CAACAGCACGCTGCTGTTGGCAGTGGAGGAAGCAGCAGTAAACGCAGGGGAAGCGATCGGAGTCTTTCTGGATCTGCTCA
CGAGTTGGCCGTCTGTGGTGTTCGAGACGCAACGTCGGTGACTAGAGTGCCGCATTCTCACAGTCAGTCGAATCTCACCG
ACATTCCATATAGGGATGCTGGCACGTCGGAAACAGTAACTCGCCCTATGGACGATGTTTGCCCGTGGGACGTAGCTCCA
GGACCGAGCATAGAACGCGCCACAGATACCACGCAGATGCTACATCGTCAAACATCATATGGAGTAACGTCGTCGGTTGA
AAGTCAAGGAGAAGAAGGCAACAATTTGATCGCTCAGTCACAATCCGTCGAAGTTGCACGTGCGTCTCGGAAAAATTCTT
CGCAATTGGATTCCTGTAGTTCTTCATCCGACGTCAGTTTAGTGGTAGCAGAGGTCTCTGATCATCTTCGAAAGCCTTGT
AGCTTGCAACACAGTAGTAGCACAGCTGGCGTGACGACTACCGAACGAATCGGCATAACAACGCGAAATTATTCCATCGG
CTCGACTAGCGGAAGAGTGAAACTTTCAGAGACTAGTCGGCCGTTCGCTTCGTCCTGCAATTATCCGTCGCCGCAACGTA
GTTCGTTCGAGTACTCTCACGCGACAACAATCGACAGATTGGACGTGTCCGTCACAGGGAAGAAGGCTATTGCCGAGGTG
TCTGAAACCAATAATACCACGAGGTCAAAGTCTCTCGAGAAAGAACCGACGACAAAGTCTTTCACCAAAGCTCCTCTAAT
AAGCATCAGTGCGATCGTGGGCGATCTAGCGAGCGATATCTCTACAGTCGAAGCCGAGGGGGATACGAGCGACGATCATG
CGAAGATAATAAAGGAAGAAGAGACAACGGAAGAGATCGAGGAAAGAAAGCAAACGTTGGAGCCTGATGATAAAGGTGAC
GCGACGACAAGCAAGGCGGTGGCAGTTATCGCCGAAGGAAATTTGGCAATTTCTGCTCAAGTAGAAACCGAGACGGAGGA
ATCTCTGGAAGAGGCGCAGGTTGTCCCTGTTTGGGAGCCGGACACCCAACAGGACGATCAAATAGCGCCCGTTACCCAAT
CAGCTCCTCAGCAAAAGCGTGACAATAACGTTAACGAAGTGTGCCCGTGGGAAGACGAGGAAAACTGTAGAGTGGATGCA
CCCTATGTGAAAACCTATGCGACTTTAGGTTACTTCGATATTAGCGACGCAATGTGTGCACTTTTGCGCGATGATGGCGG
CGACGACGACGGCGACGGCGACGACGACGATGACGACGGTTGTGGTGACGACGATGGTGATGGTGGTGATATCAGTATTA
TGAATATAAAAAGACAGTGTTCATAA
>TetragonulaCarbonaria_000005-T1 TetragonulaCarbonaria_000005
ATGTGTCCATCATCGATAAAGTTCGGAATAACTCGGTCGCGCGGAATAACTGCTCGTTCGCTGAAAGGATGGACGAATCG
AGGATACGAAAAGACTGGAAAAGCTCTGGATGACTGTCGTCGAGTAACCGATTCTTGGCCGAAACTGCGCGGCAATACTC
GACGGACAAGCACGAGAATATCCGAAGCTGAATTGAACAAAGACGACGACATGTCCGCGGGATTTGATCTCCGCGAAGCT
GACGTAGAGACGTTCGTTACAGATCAACCCGGTTCACATGCGACATCTAGCGATTTTGTATCACCGGTTGACAAAGGTTA
TAACGTAAGAAGCATTGGCGGCGTCGCTGTCGTGGTTGGTACTGGTGCTAGCGTTGGTACTGCTGTTGGTGCTAGTGCTG
GCGTTGAGAATGGTGTAGCGCGGGTGTGCGCGCGCGGTGCTGCCTCGACGGCGTACAGTGCGGACGGTGGCTTTAGATTC
GAAGCTGCGGAAGAAAGGCCGCGAGCTCGGCCCTACTCCGATGGCCTGATACACACTACAAGACGCGTATATGAAGCTAC
ACTGCCCTGA
>TetragonulaCarbonaria_000006-T1 TetragonulaCarbonaria_000006
ATGGGCGAAAGACGAGGTACAAAAGCATTAGAGTTTTGGTGTCGACGAATAACCGAAGGTTATCCTGACGTAAATGTACA
AAATATGACAACGTCTTGGAGGGATGGCCTCGCCTTCTGTGCAATGATTCACCATTTCCGACCTGATCTCATTGACTTTG
ACAGTTTAGACAAGAACGACGTATATGGGAACAACGAACTGGCTTTCAGAGTCGCAGAGCAACATCTTGGAATACCAGCG
CTTTTGGACGCGGAAGACATGGCTTCCTGTTCTGTACCTGATCGTTTATCGATTCTCACGTATCTTTCACAGTTCTATCA
AACTTTTAGCGGTTCATCTCCAGCACGACTTGCAGTGAGTAGAACATCCGAAACCGTAGAGGAAAAAATCGCACAAGTGT
CTGAATCTCCGAAAGAAAAGGAAGCGGCGACGCGTCTGGGTAGTATGCGAAAGGATCTCTGCGCCGTGTGCGGATTTCCA
ATTTTCCTGGCGGAAAAGCTGGTCCTCGCCCACGTCGCTTATCATCATGGACAGTATTGCTGTGAAACCTGCCCGGATGA
AGATATTCCGATAGAATCGACGCAAAGTTACGACTGCCCTACGTTTACTGAAATTGATTCGAGTTCCAAGCGATTCAACG
ACGAAGATTCAAACACGGATAAGAAAATGTTTAATCATAATTCCATTTCCATTTCCATCGAAAAGAGAGACGATGAATCG
CTGGCTCGAATCGTTGTTCCTGATTTAATAGCGCAGACTTCTCGACTACGGCTTAATTTCATATCGAATCAACTGTTTTC
GGAAGAGGACGAACAGATTTCCGACGATGATGTACGTACGAGTGAAAATCGAGATAGCATCCAGGGGGATGGTACAAATT
TAAAGACAGAGAAACAAGATAAACTCGATTGCGTCGTTGCCACTTGTTCGAATCAGAATCAATTAGCAACGACTTCTTCT
GCAGCTTCGTTCCGTAACACGTCCGAGGATAAAAGTTCGTCATTATCTCGCAACAACGATGAAAAACTATTGGACAGAGT
CGGAATTGCTGAAAGCGATTGTTCCACAATCGAAAAAAGGTGTAGTAGGACGTTTGAAAAGAAGAAAGAAGGAAACGAGA
TTAAAGATCGTGACATTCTAGCGTTAAAACCGGAGATTCAAACTGCAAAGCATAGAACTGAAAACAGTGAAAGTTCAATA
ACAGATCCAATAACAGATACGATAATCCAGAAAGCAGTCGTCGTCGGACGAGATACTTTAAAAGACAGTGTTAATTTTAT
AGACAGTTTGAATTTGAAAAACGATTCAAGTGCATCGGAAGGTGGTGAAGCCACCTTCTTACCAATTCATTCGGATAGAG
AGAGTGGCGAACATCAAGCGTCTTCATCAGCAAGCGTTGATGAAGATTATCCTGAAGATTTAAACCCTTTTAAAAGCGAT
GAAGAGGAAGAGGAGGAACGGGAGATGGAAAGAAAAGGGGAAGAAGAAGATGAGGAAAGGAAAGGAGAAGAGGAAAAAAA
TGCTGACAAATCCACGAAAACTGCAAAGAGTTTAGAAATTACCAGAGATTTAACAAATTCTGTTAAAAATGCGCCAATTA
TTCCGCCGAAACCAGCTGCTAGAAACAATTTTGACAGTAATAAATCTTATCGACATTATCTCGTAGAAGGAGGTTCGACG
AAACGACGTTTGGCCGCACCGCAAATTAATCTAAATCCCTTTTGGAGCGACGAAGAGGATCGCGACAGCGATTTCGAATC
AAAAGAGAAAGCATCTGAGATCATACCTACCCCTAAACCACGCACTATTAAACGCAACGAGGAGACGAACACAAACGAAC
AAAAATCAAGCCAAATTCACGATTACTTGCTTCACGTAGCGAACAATTGTTTGAGAAGTTCAGAATCAAGAATGTGTACA
GGAGGAGCTTATAGAAAGAAGAAGCCAGCACCGTTGCCACCAAATAAAAAGGAACTATTATCCGCTTCCGATCAATCGCC
ATCTTCAACCTCTAAACTGCAATGCAGCGCCTCTGACTATCGCGATTCACCACCGCGTACAACGGGATTTAAAACGCGCA
AGCAAAAACCAGCTCCGCCGCCACCGACGACAAATTTTCAAGAGTCTCCGATCGGTAAATTACGCAGCACAAATGTAGAA
TATAACGTATGGGAAGATCAAAAGACTAACAAAGATGAAACAAATAGAAACCGACAAAGTTTCACGCAAATATCATGCGA
AGAAAATTTCCATTGTAGGTCATATTTAGATAAAAGTGTCGAAGGAAAGTGGAAGAGGAAGAAAGGGCCAGCTCCACCTC
GTCCAATACCACATAGAAGAAAGATAAAAGTAATGTCTCTTAAGGACGTTAAATTGGAGTTGGATGAAATAGAGTTACAA
CAACAAGGCTTGGAAAGGCAAGGTGTTCGGTTGGAACAATTAATAAGAAGTAAATGTGAATCTGGTTCGCGAATTAACGA
TATTTCCCTCGGGGCAGATGTAGAAGAATTAGTCCTAGAGTTATTTACTTTGGTAAATGAAAAGAACGAACTGTTTAGAC
GACAAGCCGAATTAATGTTACTCCGAAGACAGCAACGATTGGAAGAGGAACATGCTGACGTTGAATATCAAATTCGATGT
TTAATGACGCAACACGAGTCGACAAAAACAGATTTTGATAAACAAAGAGAAGAAGCATTGATACAGAGGTATGTCCTTGA
ATTTATATTTTATCCCTTCTAAAAATATGTTTATCATGTTACGTCTCC
>TetragonulaCarbonaria_000007-T1 TetragonulaCarbonaria_000007
ATGAAGAAAGAGTCAAGCAAGAACCTCGTTGATCCCGCGCACCACGAAGAGGCGGAGAACCGTCGACTTGAACGCGCCGC
TCGCGCGTCCCGTTTCCAGCTCGCACGTGCATATCCATTCATGGACCCAGCTATCTACTATCTTATATCGAGTTTTGACG
TGGCGCGACGGGTCCCTGGCGTGCCTGCGGTACCAGCCCGCTCCCATCCAACCCCCCTCACCGTCCTCACCCTCGGGGTC
GCCTTCATCGACAGTTCCTTCCTGCTCAACCCCCTAACGACACTAACCCCGTCCCTAAGGCCGGATAATCCGGACTCTCC
CCCAACCCCTGGTACCCGCCAGAAAAGCTACGTCCCTGCCCCGTTTCCCCCGGGCAGTTACTCGAGGAGATTTCAAGGAG
ATTTCAAGGAGATTCGCGAAGGATCGAATTTAGTCTAA
>TetragonulaCarbonaria_000008-T1 TetragonulaCarbonaria_000008
ATGAAGCACCCACCCCCCATCTATAACGGAGCGCGTACCTCGCAGAGCGAAGCGCTACTCCGCGTGGTTGGCCAGGGCGA
TACTCCACAGGCCTCTCCAAGAGGCGGTTATAGCCCGGTTGGATTACGGACACATATACCCCAGGAACTGTCTCGGGAAC
TTCCCCGACGGCTGGGGTTATCCGCGTTCTTCCGGCAAACGTTCGACGTTTACCGGAAGACCGCGGGCCCCATAGTGTCG
CCGTTTCAGGCAAAGATGTACTGCCGCGATGCAGACCATTGCCTGGTCGAGTCTCCAAGTTTGGTAGCCAGCGAAGCGAA
TCGGGGCTTGCAGCCTCGTCCGAAAGGGCGAGGTGAGATTCTCGTAGTCTAG
>TetragonulaCarbonaria_000009-T1 TetragonulaCarbonaria_000009
ATGCCTCTTGTAATGAAAGATAAAGAGGAAGAGGAAGAGGAAGAAGACCAAATACCGTCATTAAGTGATTTAATCAAAAT
AAATAATGAAAAACCTATTGATCTAACGGATAGTGTCCCAAATGTGAAAAATCGAAGTGAATTAGAGAAACATCTGAAAA
GTGCAACAAGGAATAAAGAATGGTTTAATGCTTGTGCAATTAAACTTAGTATACTTGTTCAACAGTTACACGTATTAATA
AGACATTCTCATTATAAAGTTAGAAAAGAACTAGTTGAAATACGTGACAAAGCTCAAGAAGTATTAAATACAATTATTAA
AAATTTCATACAAGATAAAAATATGAGGTCCTTGGTGGAATTGTTAGAAGGAAATTTCAATGATTTGCTTACAAAATTAC
CTAGGATTATCAGGAGGTCTGATGATAATGACCAATTAGCTTGTTTAAATCAAACTGCTGGTTATTTAAAGCTTCTTGGA
GAACAGAGATTGCCTCATGTTATGATGTCAGCACCTCACAGGTTGTTGAGTTATTATAATCCTATAAATCCTGAATTTTG
GTATCCACCAATTGAAATTAGTAAAAAGATACAACCTTACGAGGTTGCACAAAGCAATGTGGTACGATGTTGCTTATTAT
TAGAAGGTTTGGGATTAATAGCTCAAAATTTGAAAAACGTGATTATGATAGATTTCTTATATAGATACGTTATATCTTGT
TATAGAAAGAGCAGGAACATGATACCTGTAGGAGATCTTCTACGTGCAAATGTTGACTACTTCTCATATCATGTTGGTAT
GAAATTACGTAAAGTAGAACATAATCCTAATGTACTTGATGTGGTTGAAGTTGTTGTGAAATATAGCACAATGGATGTAT
CACCCTGTTTGAAAGAAATTGTTGAGGATGTGCTATTACAATTAAACAACAGTTTTCAAAAAAGAAATTCTTATGTTTCT
TTTTTAAAAATTTTGTATACGTTTATAAAATGTACTAAAAGAGGGACAAATTCTGAACATGTGCCAATGCCAAATTGTCG
CATCCACCGCGAACACTTTTCGAATTCGCGCTTAGAGTTGCATCATCGCACTCGCGCGTGCTCGTTTCGACAGTTTCGAC
TTAACGCGACCGTCGCGATTCGCCCGACTTGCCCGAAGTCGACCACCCACGACCGAACGTGGTCGAGAGTACCCAAAGTA
CCCGAGTCGAGACTTATTCGAGACGGAATCTCGAGGAGGTTCCGATTTGCTCGAGTCGAGCGTCTATATGCTTCTGACGA
TCCTGTCTCCGAGGAAGAGCCCTCCCAACCCTCCCAAGACTCGAGTGTTTTCCCATTGGAAAACGGTGTTGAAAGAGATT
CGGAGAACTGGGTGCAGGCAAAAAAATCTGGCGAGAAAACAAAAGGAACACTTTCTCTTGCCCAAGTGTCCCCGTATCTC
GCGGACCTGGGACAGTGCATGGACGCTGTGTCATCCTGCGAGGCCATATATTTCGGACAGGGATGGACAGGAAGGTCATA
G
>TetragonulaCarbonaria_000010-T1 TetragonulaCarbonaria_000010
ATGTCTGGCGGACATCCGGCGCACATGTTATCTGTTCTTTGTCCAAATATGTCGTTTATATTCGGGAGGGTTTATGGCGA
TTTGGAGCTGTTAGGAGCTCGGATCGCAAACTCGATGCTCGCAAACCCCATTATAAGTCGCGGACCTGCGACCTTCCGAC
CAGATGGCATTCACGTGCACAGGAACGTGCACTGTCTCGAAGATCGGAATTCTCTCGACATTGCGGAGACAATGCGGGTC
AGCTTTCACCGTCAGCTTCCACCGGAGAGCGCGAATCAGCCTGATTCATCCCTCGCGAACATATCACGATCCAGAGAGTA
G
>TetragonulaCarbonaria_000011-T1 TetragonulaCarbonaria_000011
ATGCGATCGAACGAAGGTAAAAGTGGGGAAGAAAACGTCACGGTTGTAAGATCGTTTCATCTGCTACGGGCAGAAGTAGA
GATCGCAGATCGAAAATCCAAGGAAGAAGGAAGAAACAAGAGTGTTGTCTGCTTGAAATCACGTTCTAAAAAACTAACGT
ACGCGGACTTGTACATTAGCTGGCACAGGATGGAGATGGAATTTAAGAATTTGGAGAATTCCTTCGGGAACCTGAGCTGC
AATCGCAATTACGTACCATCCGCGATCGAACAGATAGAAAGTTTGGATACATTTGGTATAGTTTTGTTGAGTTTCGGCAC
CATGCTGACCACGTTGACGTTATACTTTGCCATGGATGCGTGTCATAATGTTTTCCACCAAAAGGAAACGAGATTCTACA
AGACGAATTGTTTCACGATTCTCTCGATATATCCTATAGCGAGTGTCTGCAGTCTCACGGCGCTTGGAATACCAAGAACT
CAGTTGCTGTCGGAAGCTGTGACGCAAATTTTCCTAACGATAGGTTTATATCGATTGTACTTGCTGGTGATCTACGTAGG
GCGTAAAAAGATGGTGGAAGCGCCAGCGTTGAAGCTACAGGTTGGCCCCTGTTGCTGCTGGCTCTGTCTGCCCTTTCCGA
ATCTTCGGATGACCGAGGCTAATTTGTCCTGGCTTCGACTAGCGGTCTTGCAACTTCCCATTATCCAGGGATTGATTTAC
TGTATATTCCTCTCTATGTCGATCGAAGAGCCAACCCTTATGACGCATTATGGAATTTATCTGCAACCGTTCGTAATGAC
GAGCATACTTCTGGGATTATACGGATTGACCGTTGCCGTAAAGAGTCTGGACGAAATCGCTGCAGAGGCGAAGCTGCACC
GCAAGGCCACAGTGTCCCAGATGGTGCTGCTATTCTCGAAGCTGCAGGCATTCATCGTCAAAAGTCTACCGCAAACAGGC
CTGTTTCCATGCAATCCGCCAATTACGCCGGAAATTTATGCCAACGTTACCTACAATGTGCTGATGCTAATCGAGATGCT
GTTGCTCTGCTACGCGGCGAGGTACGTTTATTACGTCGATGTGGAAAGGGAGGAAGAAACGACGGCGGTCGTCGAGGCGA
CAGATCGGCCGAAAGACAAGACGACGGAACGAGCCAGCTCCGGCACGAATAGCAACCAGGCCGACCGGCAACCGTCGACC
TGTACTCACGATCAGTGA
>TetragonulaCarbonaria_000012-T1 TetragonulaCarbonaria_000012
ATGCAAAATATCCGTATTCGTCGTACGCAGGAAGAAGAGGAGGAGGAGGAACAAGAAGAAGAAGAAGAAGAAGAAGAGGA
AAAAGAAAAAAAATTGATCAAAGTCGAATTTTGGACAAATTTGCTGGTCGACTATCACGCATTCGCGTGCTTTTTACGAG
CGACCATAGCGAAACTCTGTTTTTCGACGGCAATTACCGGGCCCGGGCCACGAATACACGCCTGCGGTTGTTACACCGCG
GGCCGCGACGCGAACGAAAACGACGACAGGACCCCACTCGAACGAGCCGAACTTTGCGCGTGCAACCGCGTGCATGCGAG
ATTATCACGAGAATATTCTGCTCTCGGTGGACCTTTGTGCTCGGCAAAAAGTGTAACCGCGGTGTGTGTAACGCAGGATG
CACCGGCTAAGCGACAAAAAAGAATCTCCGGAGATGGAATTCCTTACGCTTACGTTTTACGCCGCGCGAATATCTCTCGC
GAGGAGAAACTAGCGAGACGAGGCTGCGACGCCGATTTTGGGAAAGTGGCGAGCTACTTTGCTACCTCTACCGAGATAGA
AAGGTAG
>TetragonulaCarbonaria_000013-T1 TetragonulaCarbonaria_000013
ATGAAGATTTTGTGGTTTATTTGTTTGGCCTGGTGTAGCAGGCTAGGTACTGGATTCGACCTCGGACCGATCGTGAGAAC
TGCTCAGTGCAGATCGCAATGTTTGAAGCAGCACACTGCCGACGGGTCCTGCGACAACTTGTGGGACACGGGATACCAGC
AGACACACGCTTGTCGAATGTGCCCGGCCTGCCAGACAGCCTGTACCTATCGGAAAACTAGGGTAGAGGAAAAGTATTTG
CCGTCGATGTTGCCAGCGCCGGAGAAGGCACCGGTCGTCTTGGACAAGTTCGACGTGGCGGTGATGATGCGCAACGTTCG
CGATCAATGGAGACTAGTTGGATACTTCCCGGGCGAGAGAACGCCGGAGCTGAGGCAAGATACGTGGATCATAGTGGCCA
CGGAGGACGGCATGATGAAGCACTACAGTTGGCAAGAGTGGGTGCCAAAGTTGGAGTGTTTGAGGAAAGGTCCTTTCTAC
GAGGCGACCATCTCGTGGAAGGACGTGGATACGCAGATCCGGAGGCAAAAGTCTTTGGAAGAGGCCAGAGCCAACGACCG
ACTGAGGCAGGTCTTTCTGGAGAACTACGGCGAGAAGGTTCTGGCCGAGTGGAAGAGCCAAGAGTTCATACGAATCTCGA
AAGAGGTGTTCCGAAGATTCTTCTTCCGAGGGGGGGACGGTTTCGAGGTGGACAACGCTCCTCCCAAGGTTTACAGGCTC
CGGCAGGAGGCGACTCGAGCCGCCGCTGATCGTAAGAAGGAGTCGTACGTGGTGTCCTGGGAACCAGAGACCGGAGGTCT
TATGGGAAATCAAGTGACGGACTCGAATTCCGCGCAGATTTCTCTGTTGCCTGGAACGAAATACCTCGTGAGGATCGCTT
CGAACGACGGGCCTGGCAGCTTCCCCATCGAAGTGGACACCAGGCCTAGTTCCGAGGAGGCTAGCAGGATACAGCGAGCC
ATCGGTGAACTATTCCCCTGGGACGTGTACGTGGCTTGCGGTTCTATTCTTCTTCTCGTGATCTCTCTCGGCCTGGCAAA
GCTCTGCGGAAAGGGCAAAACCGTCCACTGTGAACGAGTCTGA
>TetragonulaCarbonaria_000014-T1 TetragonulaCarbonaria_000014
ATGATACTGCTGCTCGCTTGTCTCAGTCTGCTGGTCGGCCCCGGTGAACTGGGCAACCTGTACAATGGCCATTCGGTCGG
TGTTGCCGCGGTTTTCGGAATCGGTGTGCTGCCGCCTCTCGGATTCGCAGCTTTCGGACCCAGATACGTGCCGAAATGGA
AGAAGCAAGCCTGCGAGATACCAGCCTCTCAACATCCAAACTCGCACTACGTTTGCGACGAGGCCGGGGAAGTGAAGTGT
TTGCCAGGATGGACCGGCGATTTGTGCGACGTGCCGATCTGTCGGAAGGGGTGCGATCCTCTTCAGGGTTACTGCCGTCG
ACCCAACGAATGTCGCTGCAAATTGGGCTTTTACGGCGAGCTGTGCGACAAGTGCGTGGCACTGCCGGGATGTCAGCATG
GCAGCTGTAACGTGAGCTTCGAATGCTCCTGCGATCCTGGATGGAAGGGCATGTTCTGTTCGGAGCCGATCTGCGCCTCC
GATTGTTTGGCCAGCCAAGGATACTGCGAAAAACCGGGGGAATGCAGGTGTCGATTGGGTTGGCAGGGACCAAAGTGCAA
ACAATGCGCCGTTTTGCCAGGTTGCGTGCACGGAACGTGTCAGGGTCCGCTGGAATGTCGTTGCGAGCCAGGCTGGACCG
GACTTCTCTGTCAAACGCCGATCTGCTCGCAAGGATGCAGCCGAGAACACGGCGGTTGTCGTCGTCCGGGGACGTGTAGG
TGTCGCGTGGGTTGGACAGGTCCGAACTGCACCGAATGCGTCCCTTATCCCGGTTGCGTTCACGGGTCGTGCAAACGGCC
GTGGGAGTGCCGATGCGAGCCCGGATGGGCTGCCGATCTCTGCAACGAGAAACTCACTTACTGCGAGGAGCATCCAGCCA
TTTGTCGCAACAACGCCACTTGCGTCAGCATGACCAAAGAAGATGGCGATTACAGATGTGTCTGTCCTCTCGGCTACATG
GGTCGTCAGTGTCAGATCAAAACGATGGTGCCGCCGACCGAGTTGACGCCACCGATGCCGGATCAACAACACGATCTCGA
CGATGATCTTTCAGAGACGAAACCTCCTCATCAGATGATTCTGATGAAGCCAGAAACGATCGAGAAGCCCGTACAGAGCG
TAGACGAGAGTGTGGACAAGGAAGATAAAAATAGGACAAGAAACGAGGAACAAACGGTCGAACCGATCGGACCGATCGTT
ATCACCGATCCACCTTCGACCATCGATCCTGCTGCTACCGTAGGGAAATGGCCAACCGAGTCACCTACCGAATCGCCGAT
CGCGCAAACGGACGACGAAAACGAGACGTGA
>TetragonulaCarbonaria_000015-T1 TetragonulaCarbonaria_000015
ATGGTAGAACAGAATAGAGAGACGGAGCAGCATGGGATGGCACGAAAAGTTTTATTGCCAGCGTACACGCCAAATATTGA
ATTTCGATCGACCGTCGAACCGTGTGCACTGCACTTGATTATAGATAAGACGCAGTTCGTCTGCGAGTCGAACTCTTTTC
AACGTTTTCAGTCGTGTCAAACTGCCAACGAGCTCCACCCCGACGAGCTCAATTACATTCGAGTTCTCAGAGAATCGTAC
TCGGTACATTCGTTGCGTCAGTTCAATCCTACGAGCAGCTACGACGACATTTCAAGAATCAGCTGGCCGAAAAAACCTTC
GAAATCTCGTCGAATTTTCACCGATCAATCTCTCGATCGATTGCATCAGTCGCACGCACACTTGGATTTCATCGTGCGAA
TACGTAACGACACACTTGGCTACGCACGGCACGCGTGTATCGGAGATTGTCGGTCGATCGAGACCGACACGCGACTTTTA
TTATCGCTCGATGTAAGTCGCCTGGATAAAGAAACGCAATCGTGCTACTTGGGAGAATGCATTGCATCGGATCGGTGCGA
TGTACTAAGCGATGTGCGTTATGGGTTGCAACTGGCTTACGACGTAGCCGTAACCAACTGCTACGAAGACAACGAGACAG
CATACCGTAATAATAAGAAAGATTCGCGAAAGATTTCCTCGATCGGCGGCGGTTTCCTCGGCTGGGTAATTGCTGAAATA
TCTGCAATTCCAGCCGTCGCTGGATTCTGGAAATTCAGCATTTCTGATTCAAGTCCAGATACCAAGTCCCCGACGAGATT
TTCTCATCTGGGCCGATTCTGCCTATCCGTGTTATCGATGCTCCCTCTTCCGTACAAAGCGGAAATTGAAATATTCATCG
AGCCACGGGGAAAAAGTAGGAAATTTCCATCTGAGCTTGCTGAAGTATTCCAACGACTCGCGATGCCGATGGGCGCGAGA
GAAGAGATTTCTATTACAGTACAAATACACGGCGCGTACAATACAAGAAGCAGTTTTCATCACCACGCAACATCTGTCTC
TTCTCTTTCCGAAGAAAAGAAAAAACAGAAACAAAGCTTCATCGCGTTCTCAATAATTGAATTAGCAGCGGTTGTTTGGC
GCGAGTTTGCAAATCCTCGTCCGAAGCTTGGTCTTCTATTCTCGAAAACTTTCGTAACCACGTACAAAGATACGCGGAAT
TTCTCTGGACGTTCCGGTGTTAAAAATCCACTGCATTACGTAAGGAACGCGAGACTTAGATCTGGACGGCCGATCTGGAC
GCGTGCATAG
>TetragonulaCarbonaria_000016-T1 TetragonulaCarbonaria_000016
ATGGCCGGCGAGGAGAAAACGGTGCAAAAGCGTGGTCTGCTCGGTTTAGGCTATGGTGGTTTGGAACTCGGCGATGGACC
GTACGGTGGGGCTGAATTGGGGAGCAAAGGAATCGCAATCGCGATTAAGGAAAGGCCCGTGGCCGTTCCAGTTCCAGTCC
CAAAGCCGTACCCTGTCGCTGTTGACAGACCAGTGCCCGTGAAGGTGCCAGTGGCGGTGCCGCATCCAGTCCCAGTGGCA
GTCCCGGTACCACAGCCGTACCCGGTAGTGAAAACTCAGACTATCGCGGTTCCTGTCGAAAAACCAGTCCCGGTTCCGGT
CAAAGTCCCCGTCGCCGTCCCCGTCCCCGTTCCCGCTCCATACCCCGTCAAGGTTGCAGTCCCTCAGCCAGTCGCGGTTC
CAGTCGCGGTTCCCAAGCCGGTTCCAGTCGTCGTTAAACAGCCAGTCCTCGTTAAAGAGCCAGTCCTCGTTAAAGAACAG
CCCCTCCTTCTCCAAGCGTACGGTCTCAAGGGATACTAG
>TetragonulaCarbonaria_000017-T1 TetragonulaCarbonaria_000017
ATGGACGGTGTCGTAGATGGCCGCGATATGGAGACCAACATACTTCATTCGTACGTGAAACTTTACGTTTCTACGTGCGA
TAGGTCGGTTGCACAATCGTTCTGCTCCCTCTTGCCCGCCTTAAAATGGAACAAATTACTCACTTTCCAGATGCGAGTTG
CGTTATGGCCAGCCACGAAACGTATAAACTGCATGTCGCATGCACATGTGACCACCACCTCCGACTTGCTGTTTCAAGGG
TTCGTCGTGGTCGTCACGCCGCTTATAAAAGCAGAGGATCTTCTTGGCATCTCGTCAGTTGCAAAACAACGACGAACCAA
CTCCAATAGCGCCATGAACGCCAAGTTTTTCGTCGTATTCGCCTTGGTGGCGGCAGTCTTGGCCGAAGAGCAAGCTGCAG
GGGACACGAAGAAGGAGAAACGAGGTATCTACGGATTGGGATACGGCGGTGGTTACGCTGGTTACACTGGTTACAATGGT
TACGCTGGTTACAACGGTTACGCTGGTTACAATTTGCCCATCAGCCACGGAGTTTCGGTGATAACGAAGGAAGTTGCGGT
TCCAGTGGCACATCCAGTGCCTGTTGCTGTCGAGAAGCACGTTCCTGTCCCGGTTAAGGTACCAGTGGCCGTGCCGGTCG
ATCGTCCATACGCCGTCCACGTTCCGAAACCGTATCCAGTCGAAGTGACCAAGCACGTTCCAGTGCCGGTCGACAGGCCA
GTCCCTGTTCCAGTCGGCGTTCCAGTCAAGGTTCCGGTGCCAGCTCCGTACGCCGTCAAGGTACCTCAACCGTACGCTGT
TCCGGTCGTGAAACAGATTTCAGTGCCGGTCGTGCAACCTGCGGTGGTCGTTGAGAAGTACAACAGCGGCTGGCAAAGCG
GTTATCCCTCTGGCTACTCCTCCTGGTAA
>TetragonulaCarbonaria_000018-T1 TetragonulaCarbonaria_000018
ATGGTAGTGGTGACGGCAAGGCCCTCTCACTTCTCCAGCCTGGAAGGCCATGGTCTTGCCAGTGAGCCGAAGCTCATCTC
GGAGTCGGTTCACCTGAAGGAAATACCGACAAAGGTCATCAAAGTCACGAAAACGGCGGTCGTCAAAGTACCAGTCCCCT
ATCCGGTCAAGGTGCCCCATCACATACCGGTGCCGGTGCCGGTAAACCATCCGATCGCCGTCCCGTATACGAAGTTAGTG
AAAGTCCAGGAACACGTGCCGATCGAGGTGTCCAAGCCGGTCCCGGTCGCGATTCATCAACAAATAGCAATACCGGTGCC
AAAGGCAGTCCCGGTGCCGCAGCCGATTCCGGTTCCTCATCCGGTAACGGTGAACAGGCCAGTCTTTTACCCGGTACCAC
ACCCGTTCCCGTATCAGGCCAGTAGCCACACCGATAGCCAGGGTGCTATCGGATACGATCACGGCGGAGATCGTCTCAGT
CACCACCAATCGGAAAGTTACAGTTCTTACACGGTGAACCAGGAAAGCGACGACCAAGCAGGCGGCCAAGCAGGACACTT
TCAACCTTCTCACCCCGATTACAACTCGCATCGACGTTGA
>TetragonulaCarbonaria_000019-T1 TetragonulaCarbonaria_000019
ATGACACTGGATTCCTCGTTCAAATCCCGTACGGCCAGCATGAGGTTCGTGTTCGTCACTCTGACTTGCTTGGCGGCCTC
TTCGGCTTTGTCGCTGCCGAAGCAAAAGAGGGATGTTCTACCTGGTGATCCGCGATACGACGAAGCCAATAATAATAATA
ATAATAATAATCATCATCATCATCATCGTCATCACGAGAACGTAGTAAAATCTGTCGGTGACGTTTACGCGGAGGTACCG
CAGAATACTTATGGATCTCAATCGAGTGTTTCCTTAAACAACCAGTATTTGTTGCCGCTTGACGACGTCGGTAGACACTC
CGCATCAGTATCGAACTCTTACGGAGTTCCCGATACCATCCAAATATCTCGAGTGATCGATACTTACGCGGAACCAGAAA
GAACGGTATCAACCGCCACGGTACCCGTTGAACGAGTCGAGACGATAAGCGTTACACCGCCTTTAACTTCTTACGAAACC
CTCGCGAGCAAAACCACCAAGAGTACGGTAGGAATCGGAGCCAGCTCCACGGTGAGAGAGACCGAGGTTTACGACCAGGT
ATCTCCACCAGCTGCCGAGGTACACGCGCCTGTTGTAAAAGAGGTCACGCGTCTTGCTACTGGTGTGCAGACCACTGTAA
AGAAGGACGTGATTGGTGGAGACCTGCTGACTGAGAGCTACGACGTTTCTTCTCGCGTCCCTTCGGCTCTTTATTCGGCC
GAAGGATTCGACGTCAATCCCTTTGACGTCGTTCCCATCGGATACAGCGGAATTAATCCCTTGACGTCTGTGGATCAGGG
TGTCAACCTAGACGTTCCTTTACCTCTCTCGCTGACTCTTCAAGTCAGCAAAAAGGTCCCAAACACGTACTCCTTCCCGC
AATCTTCCGTTGAATTTCCTACAAGCTATCAGCTCCATCCACGTCCGCTGGTACACGTGGTGCAACGTACGCAGCCCGTG
AACACGTTGTACTCTTTGCCACCTGTCGCCTTGGTAGGATCTCTTCCCCCGCTGCAGCGTCTGTCGTCCGTGCAGCTGGT
GCGTACCAAGCCGGTTCGAGGACACACCGTGCAATCCGTGGCGCCGTCGTTAGTGAAGACTCTGAACACGCCGATCGAAC
ACGCTGTACATCCCGTGCAAACCGTGTCAACGACGGTGCATCCAGTGAAGTCGGTGTCAGCGTCAGAAACGGTGGAGTCT
CGCGACGACACGGCGACGCAGGTGGTTCAAAGCAACGTTGAACCGACGTTGAACGTGGTTCAAGGTCACGTCCAGACGCA
GCCACAGAGGGGACCGATAAACGATTTCTTCGAGAAACTGAACGTCACGTTCTCGTTGCCATCGTACTTTCCATCTTTCC
CCTCCCTGGGCTCCCTAGGGTCCCTAGGGTCCCTAGGCTCGACAACCACAGCTCGACCACCAGTCGAGATACCCAGTCCA
TCCCGTATTTCGTTGACTGGCACTTACAACCAGCAAACTATCAACGTCGACGATTCGTTGTTGCGTAACGACAACTTGGT
GAATAGTGCTGTTACGTCGAGCCACGAGTACGTTCAACCGACGGATGCCAACGGTGGATACATTTATTAA
>TetragonulaCarbonaria_000020-T1 TetragonulaCarbonaria_000020
ATGAACGAGCGCAAGGATGAAACGCGTTCGATCTACACGGTCGCCAGCAACCAGAACCTGGTACCAGTAAAGTCCAGACG
CGCCTGTTTAAGGAGAGGAAGATACGTACCGAATCTAACGATGATCGTACTGTTCCTCTTGATGGCTTTATCCGTCACGT
TGGCCTTGGTGTTCTCCATACTGTATGCAACCAACAGACCGGCGAAGCTTTGCGAAACGGAGAACTGCGTCCGCATAGCT
GCTAGTCTGAAAGAATCTATGGACACTTCTGTAGATCCTTGCGACGACTTTTACAAATACGCGTGCGGAAAATGGCCAGA
CGAGCATCCTATACCAGACAAAAGTCTAACGAACTCGTGGTTCGACGAGCGCAGAGAGAGAATGTACAGGAAAATCAGAG
AACTGTTGCGGGACAACGAGACGAGAAGCAGCGAGGTACCGTGGGCCGTGTCGCAGGCAAAAATATTGTACAACAGCTGC
GTGGACGGGCACGCGATAAACGAGCTGGGACTCGAGCCACTGTTCGATCTGCTGCAGCAACTGAATTTACCTCGAGTTCC
CGCCGCGTTCACCAAGAAGACCAACGGTTACATCGAACAGATAGCCAGGGTGAAGAAACTTCTGGGGAAAGACGTGTTCT
TCGGTTTCGACGTTATCCCCGATCCTCGGAACACCAGTAACAACGTAATGTTTCTCGACACGCCGATCATGAGCAGCCCC
TTACCCAACGACAAGGAGCTCGAGAAACGACTGCACGCGGTCAGGTCACGTTTCCGCAAACTGGAGGATCAACAAGAGGA
AGATGACGAAGAGGAGGAAAGTACCGAGAGTAAGCTGAAGGGAGCAGAAACGACCTACATAACCGAGGTGATTAAGCAGG
TCGTGAATAATGGGACCCTCGACTCGTGCTCCTTGAACGATGAATCATCGTTTCCAGACGGGCAAGACCTGGACGAAATA
GTCGAGACGCTCTACGAATTGACCAGCACTTTTTACTACCTGTCTCGTCTGGAGAGCAACGAAAGCATCTGGCAGGACGA
TCCGACCGACGATGATTACATGTTGGTGGACGATCTTCAAAAGTTGACCGACCTCTTCGTCACGCAAGCGAATTCGACGC
TCGCGCCTAAAGCATTGTGGCGACCGTTCGTCGAGTCAGTGTTCGAGGACATCGGCACTTTGGATTTAAACGAGAAGGAC
AAAATATTGGTAGCCGATTTAGAGTACTTGAAGGAGATTGCTCTAACGTTGGCTCTCGCCGAGGAAGAAGAACTGGAGAG
CTACATCTGGTGGGTGGTCGTGGACACAGTGGTGCCTCACTCGTCCGACAATTTAAAGAAAATCTGGTTGGACTACACCA
GCGAGGTGACCAACGTCGAGATCGGCGAATCGAGATCTCTTCTTTGCACATCCGCCGTCAACGAACTCATGGGAATGGCG
GTCTCTTGGCTGTTCGTCGACCCGTCGTTTCACGAAAACAAAGGCAAAAAGGTGCTGGAGATGCTGGACGACATAAAACG
AGCCTTCGCCTCGATGGTTTCGCGCACCGATTGGATGGATCGACAGACGAAAATGGCCACGCTGGAGAAAAACAAGAAGA
TGATTTCTCAAATTGGCTTTCCAGATTGGTTGTTCGACGAGACGGAGCTCAACGAGTACTACGAGGGCATAGATCTGTCG
GAAACGGAATACCTGAACAACATGATTCAAATCGTTCGACTGATGTCCCTCTCCGAATTGGAATGCATTCACCAAGTTAA
CTACAACAATCTGTCGTACTGGGCCACCGATCCAACGGATGTAAATGCATTTCACACCTATCAATTCAATCACATAACAA
TACCAGCGGGAATCCTTCAATTCCCATTTTACGAATTGGGCCTCGAATCTCTGAATTACGGTGCCATCGGGACGGTGCTT
GGCCACGAATTAACTCACGGATTCGACAACGTCGGAAGACACTACGACAGCAATGGAAACGTGAGGCAATGGTGGACCAA
CGAGACCGTCACGAGATACACTGAAAAAACTGACTGCTTTATACGTCATTACAACACCTATTACGAGGCTGACGTGGACG
ATTACATCGACGGTGAGCATACACTGGGGGAAAATATAGCCGACAACGGAGGCCTCAGGGAGGCTGTAGCCGCTTACGAA
AGATGGAAGGCCAGGCACGGTCAAGAGCCCCTGCTTCCGGGATTCACTCATCTTACTCACGAGCAGCTCGTTTATCTCGG
TTTCGCTCACGTTTGGTGCGAGGCCTATACGCCAAGATCATTGCGATGGATATTACAAGACGCCCACTGTCCCGGCCACG
TGAGACTCCTCGGAGTTCTCAAAAATTCCAAGGAATTCAGCGAAGCATGGAAATGCCCAGCGGGATCGAACATGAATCCG
CCAGAGAAGTGTAGACTGTGGTAA
>TetragonulaCarbonaria_000021-T1 TetragonulaCarbonaria_000021
ATGGCAACCGGTCTTGAAACGTTGCACGTGAACGCAACGCCGGAAGCACCGTGTCCAATCAATCTACACGATGTCGTCAG
GGTAACGAATCGTCCAAACAAAAACAAACGAACTGCTGCTGCTGCTGCTACTTTCGCGGTGTTTGAAAGCTGGTGGTTGA
AAGACCAACTCTTACCCTCAAGATTCAATGTTGCACGAGGCAATCTTGAAGCATCGTTTGGCCAAACAATCGAGCGTATT
GCCCGCGAAATGGGAAGAGTAGCCACTCCGAAGCAAGAAGCAAAACCTTGA
>TetragonulaCarbonaria_000022-T1 TetragonulaCarbonaria_000022
ATGCAACACGAAATTCAACAACAAACATTCGGACGACGACAGACCGATCTCTCGAGCAAACGAGCAATTGAGAGTTTCGG
TATAGATTTGAGCTTCAGTATTCAGGGTGTCGCGGAAGTGGACGGAAGTGGAACGATCAATGGAGCACCGAATAAGTCCG
AGAGGGTCGATCACTCTAGTGTTTTCCCGTGTACTGCACAAGAAAAATCGCCTACGATGAAGTTTCTCATTGTTCTGTTC
GCCGCTATGGCCGTCGCCAATGCCTATCCTGGATATTATCATGCACCGGTACACGCTCCGGAAGTGCATCAAGTGCTCCA
GATCCCGCAGCAACAATCGATTCCGCCCCCGCACCCTCAGCCCCTGAACATTAAGATTCCACACGTGTCGGCCGTGAAGA
TCCCGTACCACGGACCCAAGATCGTACACCCACACCTGATCGGCGTCGAATCCCACTACGAGGAGCCGCAGGTCAAAGTG
GTCAAGGTTCCCGTATCGCATCATCCCTGGGATTAA
>TetragonulaCarbonaria_000023-T1 TetragonulaCarbonaria_000023
GGCGCTTTAGTAACTTAATGTATTACAAATGGCCGCCGCCTCGAAAAACAGTGTCGACATCGTGGGAGAAACTGTATATC
TATTTTTGATTTAAATTCAAAATTTTCACACGTTTAATTGTACCAAGTATGCTGTGTCTAGATAGCAATAGAGCTCACCA
AGATGAGGAAACGACTAGCGAAAATGGTTCAGATGATTATCCAAGAATACCCGTGTCCATGGATGGACCAAAAGAATGGA
GTTACACGATGAGAAGACATATGCAGGAAGTGGTACCTGGATTGTATCTTGGACCATATAGCGCAGCTAGCCGATCAAAA
CTGCAATCTCTATTAGAACATGGTATAACTCATATAATATGCGTTAGGCAGGATATAGAAGCAAATTTTATAAAGCCAAA
TTTTCCTGATAAATTTAAATATCTTGTTTTGAACATTGCTGATACAGCTACGGAAAATATTATTCAACATTTTCAAAAAG
TAAAAGCATTTATCGATGACGGTTTAAACTCTGGTGGTCAAGTCTTAGTACATGGTAATGCTGGTATATCAAGATCCGCA
GCATTAGTTTTAGCATATGTTATGGAAACATATGGACTTTCTCAAACACGTGCATATGCACTTGTACAACAAAGAAGATT
TTGTATAAATCCTAACGAAGGTTTCATGGCACAGTTGAGAGAATACGAACCAATATATCAAGCTCAAAAAACGTTAAAAG
ATGGACAACAAAGTTTATCAAGAGAAAGAACAAAAAGAACAATCCATCAAATAGATACTGAGAGGACAGAGGATAAATGC
GATGGAATGGATAGCTGATACTTTTTTAGTAAATGCTAAAGGTAAACCAAAAGACTTACTCTAAATTAGATAAAGGAAAT
AAACTTTTTTACGTTGTCGCGTTCTGAAAAATACACGCGCAGAGACATCTAATGAAATTAAAAATTATTTAATTTTAATA
TGTAGAAATTTAAAATTTATCGCAGCATAATCATCTAGATATAAATGAAAACAATTATTTATTTAGGCAAACGAAATGTT
TAAGAATTCATAAAATTTT
>TetragonulaCarbonaria_000023-T2 TetragonulaCarbonaria_000023
GGCGCTTTAGTAACTTAATGTATTACAAATGGCCGCCGCCTCGAAAAACAGTGTCGACATCGTGGGAGAAACTGTATATC
TATTTTTGATTTAAATTCAAAATTTTCACACGTTTAATTGTACCAAGTATGCTGTGTCTAGATAGCAATAGAGCTCACCA
AGATGAGGAAACGACTAGCGAAAATGGTTCAGATGATTATCCAAGAATACCCGTGTCCATGGATGGACCAAAAGAATGGA
GTTACACGATGAGAAGACATATGCAGGAAGTGGTACCTGGATTGTATCTTGGACCATATAGCGCAGCTAGCCGATCAAAA
CTGCAATCTCTATTAGAACATGGTATAACTCATATAATATGCGTTAGGCAGGATATAGAAGCAAATTTTATAAAGCCAAA
TTTTCCTGATAAATTTAAATATCTTGTTTTGAACATTGCTGATACAGCTACGGAAAATATTATTCAACATTTTCAAAAAG
TAAAAGCATTTATCGATGACGGTTTAAACTCTGGTGGTCAAGTCTTAGTACATGGTAATGCTGGTATATCAAGATCCGCA
GCATTAGTTTTAGCATATGTTATGGAAACATATGGACTTTCTCAAACGTAAATTCGTATATTTTTCTTTACATTCTCCGT
TTCTTTCATTGTGAAACTTTTTAAACGAATACGATACTTTGCAGACGTGCATATGCACTTGTACAACAAAGAAGATTTTG
TATAAATCCTAACGAAGGTTTCATGGCACAGTTGAGAGAATACGAACCAATATATCAAGCTCAAAAAACGTTAAAAGATG
GACAACAAAGTTTATCAAGAGAAAGAACAAAAAGAACAATCCATCAAATAGATACTGAGAGGACAGAGGATAAATGCGAT
GGAATGGATAGCTGATACTTTTTTAGTAAATGCTAAAGGTAAACCAAAAGACTTACTCTAAATTAGATAAAGGAAATAAA
CTTTTTTACGTTGTCGCGTTCTGAAAAATACACGCGCAGAGACATCTAATGAAATTAAAAATTATTTAATTTTAATATGT
AGAAATTTAAAATTTATCGCAGCATAATCATCTAGATATAAATGAAAACAATTATTTATTTAGGCAAACGAAATGTTTAA
GAATTCATAAAATTTT
>TetragonulaCarbonaria_000024-T1 TetragonulaCarbonaria_000024
ATGGAGAGATCGAAGAGCTCGATACCAGGTTTCGAGAACTTTCCTGGAAGGGAAGTAAAGTTCAAAACGCCGTACTCTTT
TCTCGAGGCGAGGAGGAAAATAGACGGTGCAGAGGGTTTGTGGAGGATTCGAGACAATTTATACGATTTGGAAGGTTTCG
CGAAATTTCACCCGGGAGGAGCGGAATGGATTCGTCTTACCAAGGGTACCGATATTACCGAACTTTTCGAGTCGCATCAT
TTGACCGACAAAGCAGCGAAACTTCTTCCAAAATACTTGGTAAGAGAGGCAGCTTCGCCGCGAAAACTACCAATAACGTT
TGAAACGAACGGTTTCTTTTCTACTTTCAAAAGGCGCGCGTTAGAAGCGTTGAAGCACGTGGATTTCCATCGGCCGTCGA
AGAAAACGAATTTAATCGCTGATTTCCTCGTCAGTACTACCGTTCTGCTCAGTCTCGCTGTCGCTTACACGCAATCGCAT
TTAATCGTCGTGCCTGCTGGAATCTTCCTCGCGTGGACCGCGGTGATCGGTCACAATTATCTCCACATGAGGAACACATT
TCGAATGTACTACTTCGACTTGAGCACAATGTCGTCGAAGAATTGGCGAATAACGCACGCGATGAGCCATCACCTTTACC
CCAACACTCTTTGGGACTATGAGATTTACTCGTACGAGCCTTTTGTCTTTTGGCTGCCGGATCCTGAGAAATCCACGTTG
TCGGGCCTCGTCAGCCAATTGGCAAGTCCACTGATTTGGGCCCTAGGATTTTATAAGCAAGCGATCACAAGATATTACTC
GGTGTTTCTCGAATATAAAAAATTCGAATTTCGAGATGCCGTGCCGTTCTTCTTACCTGTGTCCATGTCCCTTTTCGCAC
CAAGTATTCTAGTGGCTGTGAAACTGTGGCTGTTGATCATACTAACTGGCAGTTTTGTATTCTTCATGATCGGTGTCAAC
GCAGCTCATCATCACCCCGATATCTTTCACGATGGCGACATATACAGAGACGACTTCGACTGGGGTATACTGGAGTTGGA
TGCCGTGAGAGAACGAACGGTGATCGACGACTCTGACTTTCTGGTGTTGACCAATTTCGGATTGCACGGTCTTCATCATC
TTCTACCAACGGTGGATCACTGTTACCTGCCCCTGTGCGAGAAAGCTTTCAAGGAAACTTGCAAGGAATTTGGGATCAGT
ACTGAGAAGTTTAGCCAGTGGGAGCTTGTGAAAGGACAGTTTAAACAAATTTTACGTAAAGAGCGGAAGAGGAACCTTAG
ATAG
>TetragonulaCarbonaria_000025-T1 TetragonulaCarbonaria_000025
ATGCCGCCGCCGAAGAAATCACAGGAGGACGAGGATCCAACCCCGTACCTTTTCGTCTCCCTTGAGCAGAAGAGAATCGA
CCAGACGAAACCGTACGATGCGAAGAAGGCGTGCTGGGTGCCGGACGAGAAGGAGGGTTACCTTCTTAGTGAAATCAAGG
CAACCAAGGGTGATGTTGTTTCCGTCACGTTACCTGGCGGAGAGACGAAGGATTTCAAGAAGGACCAACTGCAGCAAGTG
AATCCACCGAAATACGAAAAATGCGAGGATATGTCAAATTTGACTTATCTCAACGATGCTTCGGTCCTTCACAATTTGAA
ACAACGTTATTACGCCAAACTCATCTACACCTACTCCGGCCTCTTCTGTGTAGCTATCAACCCCTACAGACGATTCCCCG
TATATACTTTCAGATGCGCGAAACTTTATCGAGGCAAAAGACGTAGCGAAGTGCCACCGCATATTTTCGCCATCTCTGAC
GGTGCATACGTCAATATGCTCACTAACAGTGAAAATCAATCCATGTTGATCACCGGTGAATCTGGTGCCGGGAAAACTGA
AAACACGAAGAAAGTAATCGCGTACTTCGCCACCGTCGGTGCCTCGACCAAGAAAAGCGAGGATGCAGCGAGTCAGAAGA
AAGGTTCCCTGGAAGATCAGGTCGTCCAAACCAATCCTGTTCTGGAAGCGTTCGGTAATGCAAAGACCGTCCGTAACGAC
AACTCTTCGCGTTTCGGTAAATTCATCCGTATTCACTTTGGACCGTCTGGAAAACTGGCTGGTGCCGATATCGAGACCTA
TCTACTGGAGAAGGCTCGTGTCATCTCTCAACAGACTCTGGAACGTTCTTACCACATCTTTTATCAAATGATGTCAGGCT
CGGTCTCTGGCTTAAAGGAAATGTGCTGCCTCTCGAACGACATCCACGACTACTACTTCGTCTCTCAAGGCAAGACCACG
ATTCCAAACGTCGACGACGGCGAGGAGTGTACTTTGACGGACCAAGCTTTCGACGTGCTGGGCTTCACCCAAGAAGAGAA
GAACGATATTTACAAGATCACCGCTTCTGTCATGCACATGGGTGGAATGAAGTTCAAGCAAAGAGGTCGCGAGGAACAGG
CGGAAGCCGACGGGACCGAGGAAGGTGAACGCGTCGCCAAACTACTTGGATGCGACTGTGCCGATCTTTACAAGAACTTG
CTGAAGCCAAGGATCAAAGTCGGTAACGAGTTCGTGACGCAAGGTCGTAACAAGGATCAGGTAGCGTACTCGGTGGGTGC
CATGTCCAAGGCCATGTTCGACAGACTGTTCAAATGGTTGGTGAAAAAGTGTAACGAGACCTTGGACACGAAACAGAAGA
GGCAACACTTTATCGGTGTACTGGATATCGCCGGTTTTGAGATCTTCGACTTCAACAGCTTCGAGCAGCTGTGCATCAAC
TTCACCAATGAGAAGCTTCAACAGTTCTTCAATCACCACATGTTCGTCCTCGAACAAGAAGAGTATACGAAGGAGGGCAT
TGAGTGGGCATTCATAGACTTTGGCATGGATCTCCTCGCGTGTATTGAATTGATCGAGAAGTACAACGGCTTTGAGCAGC
TGTGCATCAACTTCACCAACGAGAAACTGCAACAGTTCTTCAATCATCACATGTTCGTACTCGAACAAGAGGAGTACAAG
AAGGAAGGCATCGATTGGGAGTTTATTGACTTTGGCATGGATCTCCTCGCGTGTATCGAACTGATAGAGAAGCCTATGGG
TATCCTATCGATTCTTGAAGAAGAATCTATGTTCCCGAAAGCCACTGACAAGACCTTTGAGGAGAAACTGAACAACAATC
ATCTTGGCAAGAGCCCTAACTACTTGAAACCGAAACCGCCGAAACCAGGCCAGCAAGCGGCCCACTTCGCTATCGGCCAT
TATGCCGGAAACGTGCCATACAACATCACGGGCTGGCTAGAGAAGAACAAGGACCCGTTGAACGACACGGTCGTCGATCA
ATTCAAGAAATCAACGAACAAACTGTTGATTGAAATCTTCGCTGATCATCCTGGACAGTCTGGTGATGCCGGTGGCGGCG
GCGGCGGTGGCAAAGGTGGACGTGGTAAAAAGGGTGGCGGCTTCTCAACGGTGTCATCGTCCTACAAGGAACAATTGAAC
AACCTGATGACCACTTTGAGAGCCACACAGCCGCACTTTGTCCGTTGTATCATCCCCAACGAGTTGAAGCAGCCGGGTGT
CATAGATTCCCACCTTGTCATGCATCAGCTGACTTGCAACGGTGTGCTTGAAGGCATCCGTATTTGTCGTAAAGGATTCC
CCAACAGGATGGTTTACCCTGACTTCAAACTACGGTACAAGATCCTGGCGCCACAAGCGGTCGACAAGGTGGCTTCCGAC
CCGAAGAAAGCTGCGGCGGCGATTTTGGAGGCATCCGGCCTCGAACCCGATCAGTATCGTCTTGGACATACCAAGGTATT
CTTCCGTGCCGGAGTCCTGGGTCAGATGGAAGAATTCCGTGACGAGCGACTCAGCAAGATCGTGTCATGGATGCAAGCCT
ACATGAGAGGTTACCTAACCAGAAAAGATTACAAGAAACTGCAGGAGCAACGTTTGGCTCTAGTCATCGTGCAAAGAAAC
TTGAGAAAGTACCTGCAACTTCGTACTTGGCCATGGTGGAAACTGTGGCAGAAAGTTAAACCTCTGCTCAACGTCACTCG
TATCGAAGATGAGCTTGCCGCGCTCGAGGAGAAAGCGAGAAAAGCTCAAGAAGCGTTCGAGAGGGAAGAGAAACTGCGCA
AGGAACTCGAGGAGCAAAACACCAAACTCACCACCGAACGAAATGCCTTGCAACGACAACTCGATGGCGAGAAAGGCTCC
CTCTCGGAGTACATGGAGAAATCCCTGAAACTCGCCGCCCAGAAAGCTGATCTCGAGTCGCAACTTCAGGATCTGAATGA
CAGATTCAAAGAAGAGGAAGATTCCAGGAACAATCTGTTCCAAAATAAGAAGAAACTGGAACAGGAGGCAGCAGGTCTAA
AGAAAGACATCGAGGATCTTGAGCTGAACCTGCAGAAGTCAGAGCAGGACAAGGCGACCAAGGATCACCAGATCCGCAAC
CTGAACGACGAGATCGCCCACCAAGACGAGCTGATCAATAAATTGAACAAAGAGAAGAAGAATCAGGGCGAGGTTAACCA
AAAAACTGCCGAGGAACTGCAAGCTGCCGAAGACAAGGTCAATCACTTGAACAAAGTGAAAATCAAGTTGGAGCAAACTC
TCGACGAGTTGGAAGATTCCCTGGAACGTGAGAAGAAATCACGAGCCGACGTAGAGAAAGCGAAACGAAAGGTGGAAGGC
GACTTAAAACTAACGCAGGAAGCCGTTGCGGATCTCGAGAGGAACAAGAAGGAACTCGAACAGACCATTCAGCGCAAGGA
CAAGGAACTGTCGTCGTTGACCGCGAAACTCGAAGACGAACAGTCGTTGGTAGGCAAATTGCAGAAGCAGATCAAGGAAT
TACAGGCCCGTATCGAAGAACTGGAGGAAGAGATCGAAGCCGAGCGTGGCTCACGCGTGAAAGCTGAGAAACAGCGCAGC
GACTTGGCACGAGAGCTCGAGGAACTCGGCGAACGCCTGGAGGAAGCCGGTGGCGCCACTTCCGCCCAGATCGAGCTCAA
CAAGAAGAGGGAAGCGGAACTTAGCAAACTGCGCAGGGACCTCGAGGAAGCCAACATTCAACACGAATCCACTCTTGCTA
GTTTGCGCAAGAAGCACAATGACGCCGTTGCCGAAATGGGAGAACAAATTGACACGCTTAATAAGCTCAAGGCCAGGGTT
GAAAAGGACAAGGTTCAATACTTCAGCGAGTTGAACGACACGCGCGCAACGGTAGACCAATTGAGCAACGAGAAGGCTGC
CCAAGAGAAGATCGTGAAACAATTGCAACACCAATTGAACGAAACCCAAGGGAAACTGGAGGAGGTGAACCGAACGCTGA
ACGACTTCGACGCGGCGAAGAAGAAGCTGTCGATCGAGAACAGCGACCTGCTGCGGCAACTGGAGGAAGCGGAATCGCAA
GTGAACCAGCTGTCCAAGATCAAGATCTCGCTGACGACGCAGCTGGAGGACACGAAACGATTGGCCGACGAAGAGTCGAA
GGAACGCGCCACCCTGCTCGGCAAATTCCGCAACCTGGAACACGACCTGGACAACATTCGAGAACAGGTGGAAGAGGAGG
CAGAGGGCAAAGCGGATCTGCAGAGGCAGCTGAGCAAGGCGAACGCCGAGGCGCAGCTGTGGCGTACAAAGTACGAGTCG
GAGGGCGTCGCCCGAGCGGAGGAACTCGAGGAAGCGAAGAGGAAGCTGCAGGCACGATTGGCCGAGGCGGAGGAAACCAT
CGAGTCGCTGAACCAGAAGGTCATCGCCCTCGAGAAGACGAAGCAACGGCTGTCGACCGAAGTGGAGGACCTGCAGATCG
AGGTGGACCGCGCGACCGCGATCGCCAACGCTGCCGAGAAGAAACAGAAGGCCTTCGACAAGATCATCGGCGAATGGAAG
CTGAAAGTGGACGACCTCGCGGCCGAACTCGACGCCAGTCAGAAGGAATGCCGCAACTACAGCACCGAATTGTTCAGGCT
CAGAGGTGCGTACGAGGAAGGACAGGAACAGTTGGAGGCGGTACGTCGCGAGAACAAGAACCTGGCCGACGAGGTGAAGG
ACCTGCTGGACCAGATCGGCGAAGGTGGACGCAACATTCACGAGATCGAGAAAGCGAGAAAGCGGCTGGAGGCTGAAAAG
GACGAACTGCAAGCCGCTCTGGAGGAAGCCGAGGCAGCTTTGGAACAAGAGGAGAACAAAGTGCTGCGCAGCCAATTGGA
ACTGAGCCAAGTGAGACAGGAGATCGACCGACGTATCCAGGAGAAGGAAGAGGAATTCGAGAACACCAGAAAGAATCACC
AACGTGCTCTCGACTCTATGCAGGCGTCGCTCGAGGCTGAGGCCAAGGGTAAAGCCGAGGCGTTGCGCATGAAGAAGAAA
CTGGAAGCTGACATCAACGAGCTGGAGATCGCGCTTGACCACGCGAACAAGGCGAACGCCGAGGCCCAGAAGAACATCAA
GAGATATCAACAGCAGCTGAAGGACGTGCAGACGGCGCTCGAGGAAGAACAACGGGCCCGCGACGAAGCGAGGGAACTGC
TTGGAATTTCCGAACGTCGGGCGAACGCGCTTCAGAACGAACTCGAGGAGAGCCGTACGCTGCTCGAACAGGCGGATCGC
GGACGTCGCCAAGCTGAACAGGAGTTGGCCGACTGTCACGAACAGCTCAACGAACTCGGTGCCCAGAACGCTTCCATCTC
CGCTGCCAAGAGGAAACTCGAGGCCGAACTGCAAACCCTTCACTCTGATTTGGACGAGCTGTTGAACGAGGCAAAGAACT
CCGAGGAGAAAGCAAAGAAAGCGATGGTGGACGCGGCCAGATTGGCCGACGAGCTCCGAGCCGAACAAGATCACGCTCAG
ACGCAGGAGAAACTTCGCAAGGCGCTCGAGACTCAGATCAAGGAGCTGCAAGTCCGTCTGGACGAGGCCGAGGCGAACGC
CCTGAAAGGCGGCAAGAAAGCGATCCAGAAACTGGAGCAACGCGTCCGCGAATTGGAGAACGAACTCGACGGAGAACAGA
GGAGACACGCCGACGCTCAGAAGAACCTGCGCAAGTCTGAACGTCGCATCAAGGAACTCAGTTTCCAGGCTGACGAGGAT
CGCAAGAACCACGAGCGCATGCAAGATCTTGTCGACAAGCTTCAACAGAAGATCAAAACGTACAAGAGGCAGATCGAGGA
AGCCGAAGAGATCGCTGCCCTGAATCTCGCCAAGTTCCGCAAAGCTCAGCAAGAACTCGAGGAGGCGGAGGAAAGGGCGG
ACATGGCTGAACAGGCAATCACCAAGTTCCGTACCAAAGGACGCGGAGGAAGTGCTGCGCGCGGACTAAGCCCAGTGCCA
CACCGACCTGCGTTCAAACCCCAATTGGATGGTTCCGCATTCCCGCCACGCTTCGACCTGCAGCCCGATGGTGAACTGTA
A
>TetragonulaCarbonaria_000026-T1 TetragonulaCarbonaria_000026
ATGAAAATTGCGATAGATGGCAGCACCTGCTCCATCTACTCATGGAGCACGATAATGTGCGACAAGGATAGCGATAGCTG
GTTAGTTCCTCCATTTGCCAAAAACACTAGCGGCGCTAGTGTTTCAATGAATCAGGCAAATTTTCACCACCAAAAGATCC
TGCTTAATGAGATTAATTGCTGCGGATCACTCGGTGCGAAGACGAAGACGTTGTGGCCGACGTTAAAACGACTGAGTAGT
CAGTCGAGCGGATATTTCAGGAAAAGGGATTCAGGACCGAGGGGATATCAGGGTCGAGGGAAAAGAGAGTTGAAGATAGA
AGGGTTGAAGTACGGGAAGAGAGGAAAAAAATGGACATGGCAGAAAATGAGCCCGCTGAAGGTAATTCCCTTGTCTAGTG
ATCTCGCCCGTGGTATACATTTCAAACCAGCCCGCGTCGCGAAGGATTCGCTTAGGGCCGCCCAGATCGTGCCGCCAGAA
GTAGTCCGTCCGCCGCCGAATTCTCCGAGAAACGAGAATAAGAGCGAAGAAACGAAATTAAACTAG
>TetragonulaCarbonaria_000027-T1 TetragonulaCarbonaria_000027
ATGGCGATATTCTTGTTAGACTGGCTTGTTTTCGCTCGGCGAGATATCAAAAAGAAAAAAAGAAAGAAGAAAGAAGAAGA
AGAAAAAGGAGGAGGAGAAGAAAACAGTTTAGTTTTCGACGAGACGAGTGGAAAAGCTAACGCCTTGACGAGAGAAAAAA
AGAGAAAAAGAGAAAAAGAGAAGAGAGAACCAGCTAACGGCCAACACAGAGACGTGTTCCAATCACCTTCCGATTTCCGC
TCCGATGCTTTTGTCAATGTGCCTAGAAAAGAGGACAAACAAAATTTGGCTTCACTTGGTTTGGTTCTCGCGACGATGCA
ACGCGAAATTGTGCCATCGAACGCGCGAAGGCCGTTTAGTTGTGCGAAACACTCAAACTAA
>TetragonulaCarbonaria_000028-T1 TetragonulaCarbonaria_000028
ATGAAATTTGGATATCTACCGCAGACGGATCTAGAGACCGGAAACCTTAGGACGGACGATCAGCTTACAGATGCCATTGA
AAATTTACAGAGATTCAGTGGCATTCCTGTAACTGGGACTATCGACGAAGATACGGTGAGGTTGATGAAACTTCCGCGGT
GCGGACTTCCGGATAAAATGGATAAAATAGATAAAACGGATCCTAGATATGCCAGAATCAGGCATAAGCGATTCACGATC
CATGGACAACACTGGTTACACCGAAACCTTACTTGGAGTTCTCCGACGCGTGGATTACCCATGGTCGGTAGCGTTGCTGC
GTCGGTAATGATCGCGTCGGTAGGCGACTCCTACGATACCGATTACGCGTGTCACGTTAGATGA
>TetragonulaCarbonaria_000029-T1 TetragonulaCarbonaria_000029
GCCAATATAACCTTTCGCGTCAGCAATTTCTTTCGAAAATGTCACTCCTCGTATCGAGTGAAACATGACAGCATAAACAA
GGATAAAGAAATTCTTTTCTTCTAATTCAACTCGATGGTCTGGCTCGATCTGCCAGAGTGAAACTACGAAAACTTACGGA
ATCGGTAGTCGACGTGCGTTTGAAAACAGCGCTTAAACGCTTAGGTACGGAGGTACTATAAATTCAAATGTTAGAAAAAA
CTTGCCGTGCAAAGTGGAACGCCGATTCGACGCCGATCCATCGTGTGGTGGGTGACTGGATTCACAAACTTGACGGTGCG
AGAGAACAGCTACCACCGAAGCAAAACGAGGCGAATGTGAATAGGAAATGCGAACGCGAGTACAACACTCGCAAAAGAGG
ACGCGGCGGAATACTGAGGCAAAGCCACAGGCCAGACCGTTTCTACGCTGTCGCTGTACGCTGGTGGCGGTGGTGGGGGA
AGCGAGCGCTTTGCGCATGCGCGCCCGTATTCGCACAATGCGACGATCACGAGGTGTGCGTAAGGTCGGGTGCAATGGTG
CATTTAGCCCGTTTTTGGCACAAAGAACAGCAAGCCAGCGCAGCAGGGGCGAATAAGAGAGCCTATTGTTTCCTGTTCGA
TGGTACACGTCGACCACTCGAGACACCCGTGAAATATGATGGAGGATCGGTGATGGTACGGGGCTGCGTGGCAACAAGTG
GACCGGCAAGTCCTTATTTTTATCGGCGTAGGTTCAGACAAGGTGGAAATATTTGAAAATTTTGAGGGAAAACTTGAAAG
AAAGATGAGAAAATTGCTACTCTCGACGAGACAACGGCTAAACATTTGGCTAAAATTGTTAAAGAATGCAACACTCCATG
TACGTATATAACCACGTTCGCCACAAAGTCCATAGAGTCCCATAGAGTGCTTGTGGAACAAGATTGTGGTTGTGGACAGA
AGATTAAGAATTGTGAGAAAATTACGTCGAAAGACGAACCAAACTATGGTAACTCGTAG
>TetragonulaCarbonaria_000030-T1 TetragonulaCarbonaria_000030
ATGTTACCAAGAAATTCAAAAGAGATTCCATCTGAAAATGGATCAACGGACTTCGGAAACGATTCGATCAATGTGTACAC
TTTTGACGCGGGTTCCGACGGAGCGGAGAAGGATTACAGGATCGCGCAACGATTCGACGCAGCTTGGAACAATGACCAGC
GATTCGATGACGAGAAGATTCATCGAACGATGGTGTATCTACTTATGGTTAGAAACGAGGCGATCTCGAGATCGTTGGAA
AGCAGGTTCGCTGATTCGTGGTCGCCCACGATAAACCGAGTTTCCAATAAACTTGGAAAATTCCAGCGAACGTTTAAGAA
AATGTTGCAACAGAAAGAGAATCTGGCCTCTCCTTGGAATTTCTCCTTTCTCGACCGCTCAGTGCTCGACCTCCAGAATC
TCCGAATCGAAAAACCGAATCGCGAGACCGAATCTCCCCCTGGCGATCTCTAA
>TetragonulaCarbonaria_000031-T1 TetragonulaCarbonaria_000031
ATGGCTGAAGGTGCTGAAAAATGCAAGTCTACGTGCAATATGCATCTAATTGCAAGCGACAAACGTTTCGAAGCAGCTGA
AATGGTAATTGAAAGCAGCGTCCGTCGTCCGAACGAATACGTTTTAACCAACGTCGTCGACGACCGATGCGATCCCCCTG
CGAATCGGATCGTCGCGAATCTTTGGTTAATTAATCGGTTGCTCGAAGACACAGATGGCCCTATCGCCAAGAGATATCCG
TATATACTGCTGATCAGCTGCACGAACCAACCAAGCCAATATCATCTCGTTGAAGCCTATTACGAGACTTTATGGACAGA
GCGTCCTTCTATACAGGCAAATTGGCTTCAACGATCGCCCAATCGGTAG
>TetragonulaCarbonaria_000032-T1 TetragonulaCarbonaria_000032
ATGTCAAGCACCTCTAGAAAGAAGATTTTAATTGGTTGTACCGGTAGCGTTGCGACGATTAAGTTGCCGCAACTGGTAGA
GAAGTTATGGCAGAACAATTTGGAGGTAAGAGTAGTGGTCACCGAGAAAGCCAAGCATTTCTTGAAAGAGGCAGAACTAC
CCCCAGGGATTCAAGTGCTGTCAGACACGGTAGAATGGGCAGCTTGGCAAGACAGGGGCGATCCTGTGTTACACATTGAT
CTGGTGAAATGGGCTGATTTATTTCTAATTGCTCCGCTGGATGCTAATACCCTTGGTAAAATGGCCAGTGGTATATGCGA
TAACATCCTAACTTGCGTTGCACGTGCTTGGGACCCACTGAAGCCATTGGTCTTTTGCCCTGCCATGAACACAAAAATGT
GGGAACATCCTGTTACCGCGCCACAGGTAGCTTTGTTGAAATCATGGGGATACAAGGAAGTCGCGTGCATTTCCAAAACT
CTCATGTGCGGCGACGTAGGCATAGGTGGAATGGCAGAAGTAGATACTATTGTTCATACCGCATTGAGATTGCTTAATCC
TTGGGATCCGTATTCGCCTCCAGATTTTCGCTTTTAG
>TetragonulaCarbonaria_000033-T1 TetragonulaCarbonaria_000033
ATGTCCTCGTACACATTCTCGCAGAGACTAGTTACGCCCATACCACCGGATAAAGGTAGCTTTCCACTGGACCATGAGGG
TATCTGCAAGAAGCTCATGATCAAATATATGCGCTGCCTGCTCGACAATAAGAACCAGAACACAATGTGTCGAGACATCA
TAAAGGATTACCTTGCCTGCCGAATGGATAACGAGCTTATGGCGCGAGAAGACTGGTCCAATCTTGGTTTCTCCGACGAG
GTCAAGGAGACATAA
>TetragonulaCarbonaria_000034-T1 TetragonulaCarbonaria_000034
ATGGAGGAAAGCAGTTCGATAAAAGAGCAGGATCAAGAAAATACAAAGGAAACGTCATGGAAAGAATTGGGTATCGTAGA
TATATTGTGCAAAGCGTGTGAAGATCTAAAGTGGAAATCACCTACAAAAATTCAGTGTGAAGCTATTCCATTAGCACTTG
AAGGTAAAGACATAATTGGACTAGCAGAAACCGGATCTGGTAAAACTGCTGCATTTGCCCTTCCTATACTACAGGGACTC
TTAGAAAATCCACAAAGATATTTTGCATTAATTTTAACGCCTACCAGAGAGCTGGCCTTTCAAATATCGGAGCAATTTGA
AGCTTTAGGATCAAGTATTGGAGTGAAATGTGTAGTAATAGTAGGTGGAATGGACATGATGTCGCAAGCTTTGTTACTGG
CAAAGAAGCCACATATTTTAATTGCCACTCCAGGTAGATTAGTTGACCATTTGGAAAACACTAAAGGTTTTAATTTGCGT
TCTTTAAAATTTTTGGTCATGGACGAGGCTGATAGAATTTTGAATATGGATTTTGAAGTCGAGGTAGATAAAATTTTAAG
GGTGATTCCTCGAGAAAGGAAAACGTTGTTGTTCTCCGCGACAATGACTAAGAAAGTTCAGAAATTACAACGAGCATCTT
TGCGGAATCCTGTTAAAGTAGAAGTTTCAACAAAGTACCAAACCGTTGAAAAATTACAACAATATTATATTTTTATACCC
GTCAAATTCAAAGATGTTTATCTCGTACATATCTTAAATGAATTAGCAGGTAACAGTTTTATGATATTTTGCGCAACTTG
CAACAATACAGTTAGGACAGCCCTTCTTTTACGAAATTTGGGCTTCACTGCAGTTCCTTTACACGGGCAAATGTCACAGA
ACAAGAGAATAGCTGCTCTTACTAAATTCAAGGCAAAAAATCGATCTATACTTATTTCCACAGATGTTGCCAGCAGAGGT
CTTGATATTCCTCACGTAGATATTGTAATAAATTTCGATATACCTACGCATAGTAAAGATTATATACATAGAGTTGGACG
TACTGCACGTGCTGGTCGTTCTGGTCGTTCTATTACATTTGTAACACAGTATGACGTAGAACTGTATCAAAGGATAGAAC
AATTGATATCGAAACAATTGCCCTTGTATCCGACGGAAGAAGAAGAAGTAATGATGCTTCAAGAAAGAGCAGCTGAAGCG
CAACGTATTGTAAAAATGGAAATGAAAGATATAGAGGATAGTAAAAAATTAGGTAAACGAAAAAAACGACAAGGCGACAA
TGAGGATGACGATACGGAACAATTTATAGGAGTTAGAAAAAGGATAAAAGGCAAAAGTAAAGGAAATGGTAGAAAGCGCT
AG
>TetragonulaCarbonaria_000035-T1 TetragonulaCarbonaria_000035
ATGAAAGCACTCGGCTTTAAACCACACTGGCTGCAAAGTAACGAGCAGCGAACCGCAACAGCACTGACCAAAGCCATGGC
TGCGACGAGAAAGTTGCAAGGTGAGATAGATCGGTGCCTTAAAAAAGTAACGGAGGGTGTAGAGACGTTTGAGGATATTT
GGCAGAAAGTTCATAATGCTACAAATAGCAATCAGAAGGAAAAATATGAAGCAGATCTCAAGAAGGAAATCAAAAAACTC
CAGAGGTTACGCGACCAAATTAAAACCTGGCTTGCATCGGGTGAAATTAAGGATAAGAGTACGCTTCTTGAATATAGAAA
GTTAATTGAAACTCAAATGGAAAGATTTAAAGTTGTGGAGAGGGAGACAAAAACAAAGGCTTATTCGAAGGAAGGATTGG
GAGCCGCTCAGAAACTTGATCCAGCTCAAAAAGAACGAGAAGAAGTTAGCAATTGGCTTGCGAACTCCATAGATGCTTTA
AATCTTCAGCTGGATACGTTCGAGTCCGAGATAGAATCGTTACTTGCTGGAAAGAAGAAAAGGTTAGATAAAGATAAGCA
GGATAGGATGGACGAGTTGAAAGCGAAACTCGATAAACATCGTTACCATATCCGTAAATTGGAAACATTGTTGCGCATGT
TGGACAATATGTCTGTTGAAGTTAATACTATTAAAAGGATAAAAGATGATGTAGAGTATTATATCGAATCCTCGCAGGAA
CCTGATTTTGAGGAAAATGAATATATTTATGACGATATTATTGGTCTTGATGAAGTTGAGTTGTCTGGAGTTGGTATTCC
CTCGTCGGCAACTACCGATAGTAATAATAGTAATGAGACTGGAGGTACACCGACCTCAACTAATTCTGGTACTTCACCTA
TACCGTCACCTCCATTGAGTTCCACTATGCACAATCATTCGAGCGATAGTTCTACAGATAATGACAAAAAAACGAAGCCT
GTGAAACCAACAGCAGTCAGACCATTATTAAATTCACAGGCGAGCATTCCAACCACGGGAAGCACTGCCACCATAAAATC
GAATTTATTATCAAGCAGCACTCCAAGCAAGACCATTCCCATGACGCCTAGCCATAGCTCGCCTAGTTCTACAAGTAATC
ACATTGCTACAACTAATGCTGGCAATTTTGCTACAGTAGCTGCTTCGCATACTAATTCACAAGCCATCCATTCTACCTCT
AGTAAAACATCTTCTCATGCCAATGAGAATGGTTTATTGTCGTCATCGTCCGCGTCTAGTGTTACCTCGAATGTGCCACA
AACGATCTCGCAGCAGCACAACAACCCAGCGCCCATACAGACGACACACGTGTTGCACAATCAACAAAATCAGAATCACA
ATAGTGAAACTGAAATGACTACGCCGATCCCACCATCTTCTTCGCCGCAATCGTCAGTTAGCAGTAGATCTTCGCCTCTG
CCTGCAAATTCCTGCTCGCCAGCGCCATCCACTGCCAATGGTCTCATCCCTAAGCTTCCTGATGGCATGTCCTCTTTGAA
ATCTATAGCCCAACAAGTAATTGTCCGAGCAGGTCTGGAAATACCACCGTCCGAGTCGAACAGAAACATCTTTGACAGCG
CTAAGGCGAACAATAATAACAACAATGCCACCTCGGAAGCACACATTCCTCCTCTGCTTGGCGTTGCACCTCTCGGACCA
GTACCTCTTCAGAAAGAACATCAGCTGCAGTTCCAGATGATGGAGGCCGCTTATTACCATATGCCTCATCCGTCTGATTC
TGAACGTTTACGATCGTATTTACCAAGAAATTTATGTCCAACGCCTCCTTACTATCAACAGGTTCAGCTTCCCCACTCTG
ATACTGTGGAGTTCTTCCAACGTCTTTCCACGGAAACATTGTTCTTCATATTTTACTACATGGAAGGCTCTAAAGGCCAG
TACCTGGCTGCAAAAGCTTTAAAGAAACAAAGTTGGAGGTTTCATACGAAATATATGATGTGGTTTCAGAGGCACGAAGA
ACCAAAAGTGATTAACGAAGAATACGAACAGGGAACTTACATTTATTTTGATTATGAAAAATGGGGACAAAGAAAAAAGG
AAGGTTTTACATTTGAGTACAAGTACTTAGAGGACAGAGATCTGAATTAACAGTCCTGTTGCTTGTGGAGTCTCCGAATG
CACTATTTCTGTACCGATATTATGAAAAATCGAGGAAACAGATTTTATTTTTTGCAATTCTATATTTTCACAAAATATAA
TTTTATTTATTGGTAAAGAGTATCTCAGAAAAAAGTAAATGAAAGAAACAAAAACGAGACATGACAGGCAATGAAGATAT
TTCATTATATTTTGACATTGCGATATTCCTTTTCGAGAAAACAGAAACGCAAAACACGAATCACGCAATTGAAAGAAACA
AAAACGCAACTAACAAAGCAAATGGAGTAAGTTAATCGGGGACAATGTAACTATAAGATGTAATGAATGAGAAGCACCAG
AAACACACTTTTAATATTTTAGTGTGTGGTGTGTGATACAAGAGGAAGTTATATTCGCTGGCGACTGACTCTGTAATACC
AGTACAAACATGCGTGCGGCCCATCTGCCGTTTAGCGGCAAGGTGGAGGGCGCTCATGCTATGGTACGTCTTAATGTTAG
ATTATAAGTAGCCTTTTTGTATAAAGTATATTGAGATATAAAACCCTTAAAGTGAATTACTGTACAGAATGTGTAGAAAT
AGTGAATAATAATATTATGGAATATATTTTATTTCTCATTTAAATGAAACTTAAGTTGTTTCAATTTTTGACATCTGACA
CATCTCTGACACCTTGCATTCAGAACATTCCATCCATTAGATTTCTGCCCTCGACCAGGTTACTTATAGATATGTTCTAA
CAATTTATATACGAATCTTGAACTCGTCGTCGAAGTCAAAATGGTCTCGTTACGTATATTCAAGATAGTTTGTTCATTAT
TTCGCCAATATCCGCATAATCCTATCGATTCGAGAAATTTTGGTTTAATTAGTTTTCTAGCAATTATTACGTTCAATGTG
TTCGAATGACGATACGTGGTAATTATTGTGCATATGTATTTACAAACTAATAAAACACGGGG
>TetragonulaCarbonaria_000036-T1 TetragonulaCarbonaria_000036
ATGGCTACAAATGTTTTAACATCATCGCTCTCGAAGGAATCTATGGATTCTGAGAATGGAAAAGAGATGAAGATAAAAAC
ATTTAACAGAAATGAAGAAATTGATTTTAATCTCTGTCCTTTCAATACAGAACACTGTGAATATTTGCAGAAGAATACGG
TGAAAACTTTATCTACATCAAGAGACGGAAAATGGTTGTTGTCTGCAGATTTTGAAGATGATTGTGTAGTTGTTGTTTGG
GATAGCGAAACTGGTATACCAATCTCTACTTTATTTAATCCACATGGTGACAAAAAAATGACTGCTGCTAAGATTAGCCC
AAATGCTAAGTATATAGTAACTGTTGGAAATGAATTTCATCAAAAGTTGGCTGAGAAACCTTTGCTAAGAAGCTATTTGC
TTTTAGCTTATGTAGAGTTAACTGAACTTGGCTCAAATCAAGTAATCAAGGAAATAACTTTCAATGAAGATCGTCCCGAG
GAATTTGGTTTAACCGCCGATTACAGTGTTGCATTCTTTAAATGGGAACAAGATGAATTAAAATATTACATACCACAAAT
CTTGGGCAACGTTCGACGATATGGAATCTTCAATTGCTCTTGTTATATTAGTAAAACACAGCGGGTATTAACAGCAACAA
CAAACGGATACGTTCTGGTTTGGGACATCTCTGCTGAAAGAAGCCAGAAAGAAGTCAGAAAAAATCAAACCACGGTTAAC
AACAGGGAACACATCAAGTCTGTGCAGTTGATGAACAGCAGTATTATGGTGATATTACATAACAATAGGATGATAGTAAC
AGGATCCTCAGACGGGCACATTAACTTTTATGATCCTAATTTAAGAATACTTTACTGGTGTCGGCACGAACTTTTGGATT
CCATACGATCGATAAGTTTCGATCTTTCGTCTGCGTTACTAGCTCCCGCGTTTACAGCCAACGAATCTAAATTTGATGAC
GAAGAAGAAGAAGAAGAAGAAGAAGAAGAGGAGGAAGAAGATCTCGAATATAAAGAAGAAATGGAAAAAAACTTGGAAAT
TAAATTAAAAGATCGTATTTGCAAGGAAAAAGTAAAATATATAGAAAAGATGAAATCGACGAAATATTGCGAACAAGTTC
CATCGACAATGACTGTATATTTGGAAGAAACGTTATTTGGAAGGAATGATAATAAAAATCGACAAGTATTTAGAAAATTA
CCACCCCCGCCTACCGATGCTACCATTCAGAACGCTCCCTTTTATACTGACAATTTCATTATCAGTTGCTCGAGTGGAAC
GGTCGCGTTAGTAGAAATCCCCACGTTAAAGTGTCGATTTATCTTTCAAGAATCGAACTTTATCGTCAGCAGTTTGGACG
CGCATCCCCGAAGAAATACTCCACCTCTTCCAGATTTTCGTCTGCTAATGGACGATCAAGTGAAGAGTGGAACCATAATT
TATATCACATGCCCGGAGAGACACGAGAAATTGACTTCTGTTACGGCATTGAAATATTCACCAATAGGTGATTTAGTAGC
GTGCGGCCTTGAAAATGGAACGGTTTGGATGTTGCATCCTATCACTTTAGAAGCTCTTGATAAAAATCCTTACAAACATT
CTACACAATCGATACTTCGGTTCGCTTTCACAGAGTGCGAAGAATACATGGCTTATGCAGATGACACGTCAGTGGTAGCA
GTATTTAAAAGAAACCGCAATCCCTCAAGCCCTCATTTATGGGATTTTGTTGGGAAATATCGTTCTCACAATGGAACAAT
AAGAGATATACTTTTCGGGCCAGCTACTACCGAAAGCGTCGTGTATCGATTATTTTCAATAGGAGACGATCGGAATTTAA
TTGAATACGATCTTAAGAACAGTGGGCCATTCCCTTTTCCTGGTTTGAGGATACTTAACACTTACCAAATTGAAAATGAA
GCTATTCCTCTTTGTCTTGCTTGGTATCCCGAGTTGGGTGCCGAAGGATTTCTGATGTATTCTAATTCCGAATACAAATA
CAGATTGCTAAACGACATAACGAAAATAATCCGAGGAACATTTTTGGGACCGCTTTATGATGCGCCGGTTAAACATTTCA
AAGTATTAACCGGTAAAGAATATAAAACTGGTAAATACATGGTATTTGCAACTAATAAGGAAATAGGTCTTCAAATACTT
CCTTTTGATGGGAATCCTTACAAGATTTTAGGAATGATAGGACATCCACATAAGTTGAAGCAGAATATCATTATCCATAT
GTCTGTCGATATATTAGCGCAGTTAGGAGGCGAAGGTCTTGCACCATATTATTGTTTGATAGACGGTGGCGAAAAAGGCT
GGCTCATCAACGAAATGAAAGATCTGTTTTATTACGCTCAAATTTTGCATCAAGGTGAGAATGTAATCGCTCCTAGAGTA
ATATCTGACACAGTGAGCACCAAAGAAGTACCAAATCTCATGCGCGCCGTTGGATATTATCCTAGCAACGAGGAAATAGA
AATTCTTATGGGTGAGATCTCGTACATAGGCTACGCGGAGACCGGCCACATAATCGAAGAAATTAATTTCGAAGATTTCG
TCAAGTTTTATATAAACCACCGTCCAGCTTCCGGGATTTCGCTGCGTCAGATACAAGAAGCTTTTCAAACGTTTGCAAAT
CGAAATCAAATCCCTGCTCTGCAAGAAGAGAACCCGGTATTAACTCGGGAACAATTTATGAGAATATTGCTCGGAGAAGA
TCCTGATGAATTTTCAATGGAGAATGCTGCACCTTTTGGAGAACCATTAACAATCCACGAGGCATTTACGTATATGAAGT
TTCTTGTTGGTTTTGACGAGAATTTAAATGAAACGTATGATCAACGTAACGAAACGAAATCCGCGTCCGTTGATTTTTCT
TTCTTACCAGAGAGGATATCTTACAAAGATTTCATCGCGGACATCATGGGTATTGAATTGCCAGAGGAAACGAGGGCTGA
CGATAATTAA
>TetragonulaCarbonaria_000037-T1 TetragonulaCarbonaria_000037
ATGGCGACGTTAACGCTGTTCGCGAGGCTTGTCACATTCCGTTCCGCTCACGCAAAATTGCTCGAGTTCTCATGGCCTAG
ATGTAATGCTTTTCCTTACGGAAGAACAACAATGGCTTGCATGTGCTCTGATCAAAAATTCATGTACGATCTACTTGTTA
TTGGCGGTGGATCAGGAGGTTTAGCAGCAGCCAAAGAAGCAGTGAATTTAGGTGCAAAAGTTGCAGTTCTCGATTTTGTC
ACACCATCTCCGAGAGGTACCACTTGGGGCTTAGGTGGCACTTGCGTAAATGTTGGTTGCATACCAAAAAAGTTAATGCA
TCAAGCTGCTTTGTTAGGAGAAGCAATCCATGAATCGGCAGCTTATGGTTGGCAGGTACCAGATCCAAAGACCATTAAGA
ATGACTGGCAAGCGTTAACAACGGCAGTACAAAATCATATAAAATCTGTGAACTGGGTTACTCGAGTAGAGCTTAGAACA
AAGAAAATCGAATACTTCAATGCACTTGGTTATTTTAAAGACGAACACACGATATGCGGGAAGATGAAAAATGGAGAAGA
AAAATTGTTCACGGCAAAGACTATCTTGATCGCTGTGGGTGGTAGGCCAAGGTATCCTGATATTCCTGGTGCTTTAGAAC
ATGGTATAAGCAGTGATGATATCTTTAGTTTGGAGAAAGCTCCAGGGAAAACGCTTGTCATTGGTGCAGGATATATTGGT
TTGGAGTGTGCCGGTTTTTTGAATAGTTTAGGTTATGATGCAACTGTAATGGTACGTTCGATCGTGTTACGAGGATTCGA
TCAGCAAATGGCTAATACCGTTGCTCAAGAAATGGAGAGACGTGGTGTACATTTTATTTATCAAGCTAAGCCATCGAAAA
TTGAAAAACAAAACGATGGTCGACTTCTCGTACATTGGGTAGATAAGGAAAGACAAACGCATCAAGATATTTTCGATACT
GTTCTCTTCGCTATTGGTCGCAAACCGCTTACAGAAGAATTAAAACCAGAAAACATTGGCCTTCAACTTATTCCTGAAAC
TGCAAAAATAGATGCAATAGATGAACAAACGAATGTTCCAAATGTGTATGCTGTTGGTGATGTGCTTCATAAAAAACCAG
AACTAACCCCTGTTGCCATACATGCGGGTCGATTATTAGCGAGAAGATTGTTCGGAAACTCAACAGAACAAATGGACTAC
GTAAACGTAGCGACAACAGTATTCAGTCCTCTAGAATATGGTTGTGTTGGTCTCAGCGAAGAAGCTGCGATTGCTATTCA
TGGAGAAGACAAAATAGAAATTTACCATGCATATTATAAACCAACGGAATTCTTCATCCCACAGAAAGATGTTTCTAATT
GCTATATAAAAGTAGTTGCATTTAGAAACGGTGATCAAAGAGTGCTTGGTATGCATTTCATTGGTCCCAATGCTGGTGAA
GTGATCCAAGGTTTTGCCGCTGCTATTAAATGTAACTTAACATTCCCAAAACTAAAGGATACAGTTGGAATTCATCCAAC
GGTAGCAGAAGAGTTTACACGTATATCTGTAACCAAACGTTCTGGACTCGATCCTAAGCCACAAAGCTGCTGCAGTTAA
>TetragonulaCarbonaria_000038-T1 TetragonulaCarbonaria_000038
ATGAGGTCTATCTTAATCACTGGTTGCAATCGTGGACTCGGTCTTGGCCTAGTGAAACACCTGGTAAAATCGTCAGAACC
ACCGGAGAATATCTTCGCAACTTGCCGAGACGCGAATAAAGCGAAGGAATTGACTATATTGGCTGAGAAATCAGAAAACG
TTCATATTATCGAGATAGATTTAGTCAATACAAAAGACTATAACAAAATAGTACAAGTTGTGGGCGAAAAAGTAGGCAAT
GCAGGATTAAATGTTTTATTCAATAATGCCGGAATTAGTCCAAAATTTACAAGGCTTAATCTTGTAAAAGAGGAACAGCT
TACAGAAACATTTTTTGTAAACAGTGTAGCACCAATTTTATTAACAAAGGCAGTTTTACCATTATTAAAAATAGCATCTG
ATAATTTTGCAAACAAATCAGAAATGAATGTTAATAGATCTGCAGTTATTAATATGTCTTCAATTCTTGGGAGTATTACT
GACAATGATCAAGGTGGATATTATCCTTACAGATGTAGCAAGGCAGCACTTAATGCAGCTACAAAGTCAATGAGTATTGA
TTTAAAGGAGAATGGAATTCTTGTTACTTGTTTACATCCTGGTTGGGTTCGTACCGATATGGGAGGGAACAATGCACCGA
TGGATGTTGATGCCAGTGTTACTAACATTTTGACTACATTAAATTTATTAACTCAAAAACATACAGGTTGTTTTATTCAA
TATGATGGGAAAATTTTACCTTGGTAAATAAAAATTTTATACAGATTTTACAATTAATCCTTAATCATTTACATTTGATA
CAATTTTAAAAATATACTTTGACG
>TetragonulaCarbonaria_000039-T1 TetragonulaCarbonaria_000039
ATGTCGCGGTCTGTACGTGCAGAGACTCGTAGTCGTGCCAAGGATGATATTAAGCGTGTAATGCAAGTCGTTGACAAAGT
TCGCCATTGGGAAAAAAAATGGGTTACGATAGGAGAAACTACTATGAAGATTTATAAATGGGTACCTATATCGACGCTTG
ATCAGAAAAAAAAGGGAAAGACAGTTGCAGATAAGGAAAATGGTTTGCCAAGAAAAAGTGGATTAGATTCATCAAACTCT
AATTTTGGTCTTACGGAGGACTCAAATACATGTTTTTCAACAGTTAGTGATTCTCAAGGATTAACTGACTTTTCTGCACA
TCTGGGATTTTCAGAAGATTCTAATTCACAAAATAGCGAACCAACACCTAAAAGGTTAAAGACTGATTAA
>TetragonulaCarbonaria_000040-T1 TetragonulaCarbonaria_000040
GAACAAGTTACCCAAAATCTGAGACAAAAATTAGTTTTAACGAGCAAAAAGAATATCAATGATCGTGTAAAATTCACTTT
TGTTATTTAATGTTAGATTACAGTTACATTTACACTTTAATGTTGGACTAAAAATATTATAATTTAAAATTATTTGCTAT
ATTAAAGAAGAAAGAAGTTACATAACCAAAAAGACAAGCAAAAGATGCCCGAACTTAACAACACAGTTGAAAGTGAACCT
GAAAAAGACGAATGGCTGATCAAACCATGTGCAATGTACAAAGACGAATACACTGAGTGTACAAGTATAAAAGGACGGTT
CCATCAGTATTTTATATATGGAGAAATGCTAGATTGTGAACAGTGGAAAATTGATTATGAAAATTGCAATTTATGGACTG
AATATAAAAATAAAAAAGCCTTTAATGAATTAATATATAGTGAAAAAATACGCAGACTAAACAGATTAAAAGATCATTAT
AGTAATGATGTTTGGGAAAAGAGAGATAAACCTCCAGAAAATTGGAATGCACCGTTACCTAAATGGATAGAAGAAAAAAA
CAGTAACTCATATTTAAAAATTGTAAATGAGAAATTAAAGGATACAAAAAATGAAATAGCAGATAGAAGAATTTGTACCA
TAATGTAAGAACAATTTAATTCATTTAACATTGTAGATTTTTAAATAACAT
>TetragonulaCarbonaria_000041-T1 TetragonulaCarbonaria_000041
ATGGCGGAGGATTGCCCCGATGGTGATTATCTCGGCGCGTACAGCCGTTTTTTCTCTGAATTCGTCGCTAAAGTAAACCC
GTACGATCAGCTGCCCGTTTCGGTAAGCTCGTACAACGTGACCGAAGCTGAAATCGTCGGTGAAATCATCAACGTGACTC
TACAGTATCTCAACCAAACACAATGTCCGGCAAGTTTACAAGCACACTTGGTTCATCAAGTAATACAAGAAATCAAATCC
ATGTGCAAAAAACAACCAGAAGATTGTGGATTTAAATCTCAAGAAAAAACATATACTTCATTAAAATTGATGCAAGCTAC
TACTGGTAAAGTCAATGAAATATGTACTCGCTACCTGGACAATAGTAGATTAGCGTTATTGCCACCCCCTCCTTCTACAC
CATTACCACAGATAGCAGCAGGAGGAAGCAAAAATTGCAGAAGAAAAATGGAAGACCGCTACGTGGTTCTACACGACTTA
CATAGTATATTTGGTATTGAGGATGATTCTATAGCAAATTATTATGCAGTATTTGATGGACATGCAGGACAAGATGCAGC
TGTATATTGTGCTTCTCATCTGCATCAGTATTTAGCAGAAAGCATATATTACCCTACAGATCCAGAGCGTGCCTTACGCG
ATGCTTTTCTTACTACTGACAGACAGTTTATAGAAAAATCACAAACACAGGTAAGAAACAGAAATGTTTATACGTAG
>TetragonulaCarbonaria_000042-T1 TetragonulaCarbonaria_000042
ATGGCAGAGGTAGGAACACAAATAGATAGCGATAGAAGATTATTACAATTTGAAACTTATGAAAACTATTTGGATTCTCT
AGTAACGTTTATCGATCTTGGGTATTTAGGAAATCTTAATGTTGCACACAGATTAGCTGAACTTGGTTATCGTTGTACGG
GTGAAACACTAGATGAAGATACATTTTATCGTCGTTTGAAAGCTGTAAAAAATTTATTCTTCCCAATTTATAGACCATAC
GTATTAACGTCAGAACATGTGACACCGAGTGATAATGTTATGCAAGAATTAGCACTCAGAGAACGTCTAAACAGATTGAA
AATCATATCCACTATTATCTTCGTAAGAAATTTAACCAAACTACAGTTTGAAATTTCTGGTTACATAGATTTTAGCGAAA
GACTTGAAAGAGAAAATTGGCTTCCATATTTTCAAGGAAGACAAAAAGTATGGCCTAGTGCATGTGACCTCGCATATTAT
CACTGGAGAACAGGCAAGACATGTTTAAATGAAACATCAAATTTTCAACCAGTTATAGACCCAATACTGGGTCTTCGATT
CAAACACTGTCACGACAGACATTTCATTAATGTCGATCCTGGTCTGCCCTCTCCAGGCATATATACAACACGAGTAAGAA
TACGCAGTCAAGAATACGAACATGTAATATTATACGATCATGTCCTTCGGAGCAGATGTTAG
>TetragonulaCarbonaria_000043-T1 TetragonulaCarbonaria_000043
ATGGGAGGAATAGTGATGCAGAGCATGGGAACTATGAGGGTTAATGGAGTGTTAGGCGTCTCACGAGCAATAGGTGATGT
CCGATACAAGCCGTGCGTAACAGGTGAGCCTGAAATTAAATCCGTACCTTTGGACGGAACGGAGGATTTCCTGATACTTG
CCACCGATGGATTAACTGATTATTTGGAACCGGCTGAGATATTGACCGTTCTCTACCATGAAATACAACGAAATCCGATG
TCTATTACTAGGACTACTAAGACTGGTCCTTTATGA
>TetragonulaCarbonaria_000044-T1 TetragonulaCarbonaria_000044
CGTGGTAGTTCTAGCGTTAAATCAACAACGTTCGGGAGCTTTCCCGACGGCTGTTTGATCGTGGGAGGGGGAAAAAATGA
AAAAGAAAATCAAAGTGGAAAGTAAGTAAGTAAGTCGGCGATCACGGTATCTGCCGTGGATATTCAGAGGGTTCATCAGA
GGCTATTGCGACGCTGCAGGATTACACCGATCTGAAGCAGGGCCGATGGACGAGCAAGAGGAAATAAAGAAGAAGCGACA
CGAAGACGAAGACGAGAACGATGACGAGGACGAGGACGAGGAGAAGGCGAGGGGGTGTGGATATAGCGTCCTTCGGGTGA
TTCACCGGGTTTGCGGCTTGCGGTTAGGTTACCTCAGTCTGTACGCTGGCAGACGAGTGTACCGACAAGTGGTTCTCAGT
TCTCGCAAGCTGATGCGAGGTCCTCCCAACAACATCGCGCCGTCACTCGACAAACTCTGTTGCTGCTCTTCTGTTCTAAG
ATTCTCTCTGACATGTGGCGATGTCTCAACACATTGTTGACCGCCAATTTTCACACAAAAG
>TetragonulaCarbonaria_000045-T1 TetragonulaCarbonaria_000045
ATGCCGGTCGGAGGAGGTGAGGAGGTTTTCCGTCTGACGACCGAGACCGAGGGGTGGGGGTTGCGAAAGGACCAATCAAG
CCTTGAGCCTGACGAGGGTGGCGTGAGTCATCGGCAACGGTCTGGTGGCGACATCCGGTGGTCGGCAGTCTGCCAGTCGG
TCGCGAATCGCCACGCCCGCCGTTTCAAACCTGCGAGAGGGAATTCCTTTCTCGTTTCTGTGTACGTACTCTCTGTGGAC
GTACGGGGCCCAATCCGTGATCGTGTAAGGCATCCGTTTTGTGAACGCGAGGGAAACCGGCTCGAGTCTGCTGCCGCGTC
CGAATGCGACAAAATCAACGCTCGAACGAGAATCATTTTTCCAGCTGACCGGAAGCCGGCTTTTCCTCTCGAATGGTGGT
GTTCTTGTGACGGCTACCTGCTACTTCGAGCCCACGTTCCTCTGTGCCCCGACATTCTCGAGAAAATGGCTGAACTTTTG
TTGTTGGTGACCCGCTGTTTCCTTCGAGGAAAGAGGATACCGTCTCGCGCGTATGGTAAAGTTTTCATGGAAAAATCGCG
ATACTGGCGGTCAGGGCCGATGAACACTGGTTCAACGATCGTTCCGCGGCAGGATCTTGATTTATGCGCGCACCACCTAT
GCCTGTGA
>TetragonulaCarbonaria_000046-T1 TetragonulaCarbonaria_000046
ATGGGCCTACGCTTAGACGGATTTAAACACGCGTACCAGGTGCTGCTGCAGTGGGCGAAGCACGCAGGTTCCGAGGACAA
CATCACCGTGATCGTGGTCCTGTTAACACCAGCCAGCGCGATCGCAGCCAGGCCGCCACTGTACGCCCATCCGTACCACC
GTTTGCAAGTGAATGATATACTCGAGAAAATGAACTCGAAGGACAAGCCGCTTTTCCTGGACATCGACGACGCTCACAAC
GCGATCAACTCCAACATCCTGAAACAGACGATGATCAATCAGGAAGCGCGCGATCGCGACCGCGACGACGCTGGTGGCAT
CCTCGCGGCCAGCAATGGCAAGCACGAGAACGGCGACGCTGATTACGATTATTCCGACTTGGGCCCCGAGACTAACGTTG
ACGCGATCGACGACGTAGCCACGACGATGCCTGTTAAGAATCTCTCCTACGAATTTTACAAGGACGGTGACGAGAACGCT
CGCGACGAGAATCAACAAGCTGACAAAGCACGTTCGAACGTGCTGGACAACATGCACGTCGACGAGACGACTGACGCTAA
TCTGAACGCCAATGCCGATCGCCAAACCGATCGCCGACCGATCGCCGACAGTAATTTGCTGCACGAGCGCGATGACGACG
ACGAGGACGAAGACGAGGACGACGAGGACGAGGACAACGATAACGATAACGATAACGACGACGACGAGGACGACGACGAT
GACGATGATGACGAAGACGACAACGAGCACGATGACAGTAACGACAACGACGTTCGCAACCAGGTCCAGGTCCAGGTCCA
GGTCCAGGATGATATTCCAAAGAACGTGCACGTGGTAATTGGTGAGAAAATGACTAACGAGGTTTGCGAACTGCCCGGCG
AGAGAACAACGGGCAGCGAGGAAACGAGAGTGAGAAATGACGACGAGCAAGTGGTGGACGGCGCGCAGGACGAGGATGTC
GTTGACGAAGCTGGCCCCCCCACCGTGGACTATGACGATTCACCACCCTCGCTGCAGGCTAACAGTAAGTCTCAACTACA
AAGTAAAACGCGTTTCTGTCAGAGGCCGGTTTCTTATCGAATCGCCAGATGCGTGTTACTTTTCGGCAAGTTCATCTTCC
TGAGTTTCGTGTCGGTCTACGATTTCTCGAGCTTCTGAAGCGAGTCATACTACGATATCTACTCGAATTCGTTTTTTTTT
CTTTTTTTTTTTTTTTTTTTTTTAAT
>TetragonulaCarbonaria_000047-T1 TetragonulaCarbonaria_000047
ATGAGAGGGATTTGGGGGGTGTTTGAGCCCCCTTTCAACGAGCGAGCACGAATACCTACGATGTCCTTCGTCGGAGGGGG
TGGAGGGTGTGGTGGTGGTGAGTCGATCAGCGGAGTCGATGCGACTCGACTCGACTCGGAGCGGAGCGAACGACATCATC
ACCCCGGCGTGAATTTCACGGGGGAAATTCCCTGCACCGACGACGACGACGACGACGACGACGAGAAGGAGAAGGAGAAG
GAGAAGGAAGCTCTCCGACATGCAGTGATCCACGAACCGGATAATGTAGCGGAAAGCGAGGACTCCGAGGACGAGTGGAA
CTATTACCGTGTCGATCCGAACAAGGAGAAGGATTCTGAGAGCACGCGTGTCGACGAACCCGAGGAGACGAAAGGCGACG
TATCATCGGAGGAGCCACCTGTGAAAGATATCGAGCCGAAAATCCAGCCGGAAGCTGCTGCTGCTGCTGCTGCTGCTGGT
GCACAGGCAAAGGATATTAAATGCGACGACAACCCGAAAGAAGAGGAGGATTCGCAGCCTAAGCTTATTGACACAGAGAT
TAGCACCGAGGACAGAAGGAGAGAAGAAGCAACGGAAGAAGGGTCGAAGGATCGTTGCGCAGAGGAGCAAGATAGATCAG
CGAAGGATATGGATTTTCAATTGAATCCCGATGCGAAAGAGTTCGTTCCCGTGTCACCGCAATTCGTGGAAACGAGGATG
AACCTGGTGGAGGATTATCCGGTCTCTGGCTCGCCTTTCAAACAAGTGCCGGAGATGGACGACATACAGGTACCGAGTCA
GAGCGAATTCGAGAAGGAAGTGTGCCAGCGGCCTAGGGAGGTCGACACCGAAGAGAGGGAGTACCAAAACGGCGCGAATA
CTATACCGCGTGTCGGCAATTACACGGACTTGATGTCCGATCAACAGAGAGGGAGCAGCAACCTGTTATTATCGGGGAAC
ATGGACGATTCGGAGATCTCGTCGACGAAAGCTGAATTCGGAGACGAGTCGGCAGTCAGTTTCTTAACGACCAGCGAATT
CCACCGAACGGGTATCTCCGCGATAGACGAGTCGTTCTCGAGCTCTGAACGCGACTACGACATAGCCAAAGACCCGATGG
CCATGTCGTTCACGCCCAGCGACTTCGAGGCGGCGTTCGACAAGGGCGTCGACCTGAATGCCGTTCACAATTTGAGCAAC
ACCGATTTGGAAGATCAGAATGGCATCGCGGACAAGGAGCAGGAAGATGAGAAGAAGGAGGAGGAGGAGGAGGAGGAGAA
GGAGGAGGAACTCGCGAGAGTATCATCGCCGAACGTGGAAACCACCACAGAGTCCAAGCAACTATCGGACAACGAGAAAC
TGGCAGCTACCGAGAAAACCGTCGACGAACTCGTGAATCTGTCTTCGCGGCGAGAACACAGCGAAGATACTTTCATCGAG
CAGTCGTACGAAACGAAAGTAAACACCATCGTCGACCTTTTGGATCTTCAGCCAGAGTCGTCTTCTTCCCAATTGGAGGA
ACAGGGAGAAATCGTAAAGTACGATCACTCTCCTCCTCTCACTGACAATTATTCAGCGGGATTCGAGGAATCGGAGAAGG
AGCCTGTCTCCGTCGATACGAACGAGCAGCCGTTGTCGCCGTCGAGCATCGACATCGACGAGACGAAACCCATCGACGAA
GCGAGCGAAGATACTGCTCTACCCGCCAGCAGCGATCTCCAAAAGGAAGTTTGCTCGAACGACACGTCCTCGTCTATGTC
GCCAGTCCCCGATCCGATGGAGAGCGATTCGGCGCCAGCACTCGCTGAAAGCGCACAAATTCAGTCTTCCAAGCCAGAAG
AGCAATCTTTGCTACAGCTAGCAGACACGTCGGGATTCGTGGCTGATCGATACAACTTCCAATCGTACGGCAACGACGAT
TTGATCTTTCATCAACGGTTACCTTCCACGGAAGTGGCTGACCTTTGCCAAGTGTCGTCACACGCGAAAGAAACTGTTGA
CCCTTCTCAACAAGCGTACTCCACGGAGGAGGCTGGCGACGCGTTCAAACTAGTACAGCAGGATTTGGCGACAGCGGCGA
ATTCATCTGCTGCTGCTGCACGGTTCGATGAAAAAGAAGCCGACAAGCTGACGGGCACGACGACGACGACGTCCACTGCA
GTGCAGCAGCAGCAGCAGCAGCAGATGAATTTGCTCGATTTCACCGAAGAGCAAGAAAATGAATTTGCTCGCGTGAAATC
GCCGCAGTTCCAAAGTGAATTGATGACGCCACCCCTTTCTCCTCGGAGCCCCAAGGAAACACCCGTCGACGACGTTGTTT
GTTCCTTTGTTCTCGAATCTTCGTTCGAACGATCGAAAGACACCGTAGAAGAGAAGGCGAACATTACCGAGGAGGATAAC
AAAGCGGCAGTAGCGACGGAATCAGTGGAACCGATGGAAGAACCAACGGTGTCCACGAAAACTACAGAACCAGTATTGGA
TCAAGTTCACGAATTGACTTTAAATCTGTCCGATTCTATGCAGGAATTCACAGGCTTGGAGAATCAGTTGAAACCCACGG
ACGAAGAGATTCGTAAATCCAAAGTCGACGAACAACAACTGGAGAAAGACGCGTCTGAAAAGGAAGAATCGGAAGGTATC
GTCGCGCAATCAGAGAAATTCTTCTCAGAGCCTGCGGTGGTGGCTGCTGCGGTGGATTGCAAGAAGAAGGAAGTTGAGGA
ACTTTTGCCGGAGATCGATAAAACGGAGATTAAAGAGCAGAAGGAAATTGTACAAGTGAAATCGGAAGAGATAGAAATTA
AGAGAGCAGCGGAAGAAGCTGACAAAGAATTGGAAGGCAAGGAGTTGGGAAATAAAGAATCAGAGAACAACAAAGAATCC
GAGATCAAGGAATCGAAGGTAGCGGAGAACAAAGCTGCGACAGCGACTGCAACGACGACTACGGCGACGCAGAGCAAAAC
AAAGTCAAAGGTAGTATCCGCTGCGAAACCAACGAAAACTACGACTTCGAAGGCACCGAAATCAATGCCAACGTCCCCCT
CGAAAGCTGCAGTTTCCGCGACGCGAGCGTCGACGAAGAAGCCGTCGACGACCGCGCTTTCTCGTCCAAAGGACCTAGAC
GCTCCGAAAAGATCGACGGCGGTGACTGCGGCAGTGGCCGGCAAACCAGCGATTTCAAAGACCGCTTCGAAGGCTGCGCA
ATCGACCGCTACAACGAAACCAATGCAGGCCAGAACCAGCGCCAGCAGCAGTGGCGTTTCTAAACCAAGACCAACCGCCA
CGATGACGGCCTCGTCGAAGGCAACAACTCTCGCCGAGAAGAAACCCACCGTGGTGAACGGTGACGCGAAGCCTCCGAGT
AAATCAACCGCGAGCAAATCTTCCAGCAAGTCACAGCCCGCGAGCAAAATCACGCTAGTCAAAACATCGTCTGCTGCGCG
AACAGCAGCAGCGTTGACCGGAACAACGACGACGACCGCGAAACCGAGACCGGCTTCTGCCAGCACCACGACCGTCAAGT
CCAGCACGACTGTAAAATCCAGCAGCAGCACCACCACCGCCACCACGACCAACGCGTCCTCCAACGTCACGACTTCAACG
TCCAGCCCGAGACCGAAAACGGCTCCAGCCGTTGGAAGCACCGCGAGAACTCGCCTATCCGTCAGTAAGTCGCCGATGAT
TGACAAACAGGTGAAGGAAACGGCCAACAAGCAGATATCCATGGGGCGAACGAGCACCACCGCTGCTTGCAGAACGTCGC
GTTTATCGTCTAGCATCACTGCCACCACGACCACGGTGAAACGCGTATCCTCGTCCGCCAAGACCGCGACCACAACGGCC
GCATCACCGACCAAGAGATCGGTGACCGCGGTAACGAAAGTCTCCAAGACCACCTCGTCAAGCGGAAAGACAACAACAGC
CAACAACAAAGGGAAAGTCCTGCAGAATGGCGTGTCGGAAAACGTCGAGATCAACGCGATAATCGACGACGTGCCGAAGA
AAGACCTGTCACCCGTGGTTGCGCCGAACGACAACCAACTGATCATGAGTTCCGATTGAATTTGCGGCGAGCGAGACCGG
TTTCGATCTTAGCTTTTTTCATGTTCGAGCCGTACATCACGCGCGTACTGACGAAGGAAACCTTGTTGTGTACTTTCTTT
ACCAAAAAACGAAAAAACAAAAAAAGGAAAAAAAAAGGAAGAAAAAAAGAAAAAAGAAACGTCAGGAACATCCGCTAAAA
AATAGTAGTTTCTTAGGGAATATATAACGGACCCGGAAGGAGTTTTTACTATAATTAGCATAAACTATAAAGTATATAAT
ATATTAACGTGTACATGTATCGATGAAGTAATGAATGTTTTGTCTGTATTGGCAAATAGAGAGAGAATGGTAAATCGTGT
GAAAGAGAATGAGTGAAAGCTAGATAGAGAGAGAGAGAGAGAGAGAGAGAGA
>TetragonulaCarbonaria_000048-T1 TetragonulaCarbonaria_000048
ATTTGTCTTCAAAACAAATAGAGTGTGATACTTTAATTTCATTTGATACAGAATTTAATTTAATCGAATGACATAGCTAC
TTTTTTACATGTAATATGAGTGTAACATGTTGTTAGATTTAGATGTCTCTCTCTTTCAAATATAACCTCGTTTGCCGGTT
AGAAAAATTTTTCATAAGTTATGTTTACATTCTCGCATCGAGACAGTTGAACATTATCATTTAATAGATAAAAATGACTG
CGGTATGGGAAGTACATTTTCTGGCAATATCAACGTTGTTATTTGTCTTTTGTGTACAAAGTTTGCAGAGTTTAGAAGTC
ATATATGCAATAAATGCTGGCGGCGAAGCGCATACTGATAGTTATGGAATTCGTTATGCTAGAGATCCTTTAATGGGTAA
AGTTGGAACAGCATCTGATTATGGCAAACAATTAATTATCGGAAGAGTAAATGCGATTGATCAGATCTTATATCAAACTG
AACGATATCATCATAGCACATTTGGATATGATATTCCGATAAGCGAAGATGGAGATTATGTTATGATATTAAAGTTCTGT
GAAGTTTATTTCAATTCTCCTAATATGAAGGTGTTTGATGTTGTATTAAATGGTGATCATACCGTTGTTACTGACTTAGA
TATTTTTGAGAGAGTTGGACGTGGCGTAGCACATGACGAATATATTCCATTCAAAGTTCAAGCTGGGAAGTTAATATATA
ATGACGAAGAGTCTGATATATTAGCTGGAAAAATTAGAGTTGAATTTATAAAAGTATCGTATTCGTGTTTAGTATTCGTC
CATACAATTTAATTTGACTGCAATTAGATTGATTTTAAGCGATTTTAATTGCAGGGTTACAGAGACAACCCAAAGATAAA
TGCTATCGCTGTAGTAAAAGGAAATATAGAAGATATACCACAATTGGGTCCGATTCCACAAGAACCAGATGAATATCACA
ATATACAAGAAGATGAAGAAGAATCTACAGTTCGCAGTCGACATACAAGTGGCCCCAGAACTCCAGATCCCTATTCAATC
GATGATTCCTCAGTAATGTTACCAATTTTTGTAGCTCTTGGGGCATTTATTCCTTTACTATTTTGCCTATGTAAACTATA
GGCTAAGTAAAACCTTTTACACATGAATGCCTTGTACTTAAAAATAATAGTGTTCTAATCAGCTTAGGTAAATTTAGCAT
ATTGAAAGTTGGCTATGTTTACTGTGTAAATAGTAGGGATATTTTTGATTTTAAGGCAGGTCATCGCATTTCATTAAAAA
TATTTATTATTAATTTAATCAAGCGAAGTCATATCTGAATATGTTTCTAAACGAC
>TetragonulaCarbonaria_000049-T1 TetragonulaCarbonaria_000049
GTAATATATACCGAGACGCGAGTACGGGCTCTTCACTCACGTTGCGAATCGTCAAGCGGAGAACTTCTTCACTGTCCTAC
GAAGGCGAGCTTTTACAAGCGAACAAAGAAAAAAGAGAGAAAGCAAAAATGGCCAAAGCACCTGCAGTTGGTATTGATCT
CGGCACCACTTATTCCTGCGTCGGTGTATTCCAACACGGGAAAGTGGAAATCATCGCCAATGATCAAGGAAATCGTACAA
CACCTAGCTACGTCGCATTCACCGAAACTGAACGGTTAATCGGCGATGCTGCCAAAAATCAAGTTGCGATGAATCCCAAC
AACACCATTTTTGATGCCAAGCGGCTAATTGGACGTCGTTTCGAGGATCCTACTGTTCAGGCTGATATGAAACATTGGCC
CTTCACTGTTGTAAACGATGGTGGCAAGCCTAAAATTCAAGTATACTACAAAGGAGAGGCGAAGACTTTCTTCCCTGAAG
AAGTGAGTTCAATGGTCTTGGTAAAGATGAAGGAAACTGCCGAGGCATATCTCGGCAAGACTGTCAGCAATGCCGTGATC
ACTGTGCCTGCTTACTTCAACGACTCGCAGCGTCAGGCAACCAAGGACGCTGGCACTATCTCGGGTTTGAATGTTCTACG
TATCATCAACGAGCCCACTGCTGCCGCGATTGCGTATGGCTTGGATAAGAAAACTACAAGTGAACGCAATGTCCTAATCT
TTGACCTTGGTGGTGGCACCTTCGATGTCTCAATTTTAACCATCGAAGATGGCATTTTCGAGGTTAAATCAACAGCAGGA
GATACTCATCTTGGCGGCGAAGATTTCGACAATCGTATGGTCAATCATTTTGTCCAGGAATTCAAGCGGAAGTATAAGAA
AGATCTTACTGCAAACAAACGTGCTCTTCGCCGTTTGAGAACAGCCTGCGAGCGTGCGAAACGTACTCTGTCTTCGTCTA
CTCAAGCTAGTATCGAAATTGATTCACTCTACGAGGGAATTGATTTCTATACCTCAATCACCAGAGCTCGATTCGAAGAA
CTTTGCGCTGATCTCTTCAGAGGAACACTGGAGCCAGTGGAAAAGTCGTTACGTGACGCTAAAATGGATAAAGCTCAGAT
CCACGATATCGTTCTGGTTGGTGGATCTACACGTATTCCCAAGATCCAAAAATTATTGCAAGATTTCTTCAACGGGAAAG
AATTGAATAAATCGATCAACCCTGACGAAGCTGTAGCTTATGGAGCTGCTGTACAAGCAGCTATTCTACATGGCGACAAG
TCTGAAGAAGTACAAGATTTACTGCTTCTTGATGTAACACCTTTGTCTCTTGGAATTGAAACCGCTGGTGGTGTTATGAC
TGCCCTCATCAAAAGGAACACTACTATTCCAACCAAACAAACTCAAACCTTCACTACATATGCCGATAATCAACCAGGAG
TACTGATTCAAGTCTATGAAGGAGAACGTGCGATGACAAAGGATAACAACTTGTTGGGTAAATTTGAGCTCAGTGGTATT
CCACCAGCTCCTCGTGGAGTTCCTCAGATTGAAGTCACCTTTGATATTGATGCCAATGGTATTCTAAATGTCTCGGCAGT
GGATAAATCTACCGGGAAAGAGAACAAAATTACCATTACCAACGATAAAGGCCGCCTTAGTAAAGAAGACATTGAGAGGA
TGGTCAACGAAGCTGAGAAATACCGTAGCGAGGATGAAAAGCAAAAAGAAACTATCGCTGCTAAGAATGGTCTTGAGTCT
TACTGCTTTAACATGAAGAGCACAGTGGAAGATGAAAAACTAAAAGATAAGATCAGCGCCAGTGACAAGCAAGTTGTATT
AGATAAATGCAATGATATCATTAAATGGCTCGATGCTAATCAGCTGGCTGATAAAGAAGAATATGAACATAAACAAAAAG
AATTGGAAGCTATATGCAATCCTATTGTCACCAAACTCTATCAAGGTACTGGAGGAATGCCTGGTGGAATGCCTGGTGGT
TTCCCAGGAGCTGGAGCTGGTGCCCCTGGCGGTGGTGCATCTGGTGGTCCTACCATCGAAGAAGTCGATTAAGTCGATTA
AATTTAACTATCAAAACTAATCTTATTTAAATAAATGTAATAAATAAATGTCTTGATAGTTAAATTTGAAATATTTTGTA
TATTTTTTCCAACATAAAAGGATACATGTAGTACATGTGTAGATAGAAATTTGTTTTTTTTTTTTTTTTAAATTCGAATT
TATTTGAAAAATAAAAAATTCAGAATGCCTTTCAAATTAAATTTTATTTGCAAGCACAA
>TetragonulaCarbonaria_000050-T1 TetragonulaCarbonaria_000050
ATGGAAAAAAATACGAAATTTCCGCAATCTTCCGCAAAAGCGGTTCCTGCTGATGCTAAGAAGGCTCAAGATGTCACAAA
TAAAATTTTCCCAAAGAGTTCGCGTAAGCGCGAATCAGCAGGCACCAGCAGTTTTCCAAAATCTGAACAATCAAGGAAAC
ATAATGTACAGAAAACAAGAAATTTTGATAAGAGACCAAAACCTAAAGGACAATATTATGGCAGTTCAAAGGAGAATACC
AAGGTAGTGCAAGCAGAATTAGCCGAGCCCGGCTCGGTAATGGTCCACGGAAGTAAAAAGCAGAATTTGAATCATCTGCT
AAATTTTCGTTATGAACCACGTGAAATGCAAAGTGGTGCAAGTGCATGGGGTTATGGAAAATCAATGAAGGGTTTCTTTA
GAAACAGCAATAGATGGCTTCCACCAGTCCAGCGACATAAATATAACAAAGAACAGTTCTTGCAAGCTAGCTGCCAGTTT
GTTGTAAGTGCCAATGGCAATTACACGGTATGTCTAAATGATCCTGACGTACTAGTTGATTGGAACCTCATAGAACAAAT
TAAACTTTTCAGTTTTGAAAGTTTATCATGCCCGATATGTTTATATCCGCCAATTGCTGCAAAAATGACACGTTGCGGTC
ATGTTTATTGTTGGCATTGTATCCTACATTATTTATCACTTTCTGACAAATCTTGGCGTACATGTCCTATTTGTTATGAA
TTTATTCAAAAATCAGATTTGAAAAGCGTTAATGAAATCACTCAAAGTACATTAAATTTAGGGGATATTATTACTTTACG
TTTGATGCGTCGCGAGAAAGAATCGCTACTTGCAGTACCCGTTGGATCTTTAGTTCAAAATCCAACAAACTTTTTCTCAG
TTTCAGAAACTCTTAGCAAAGAAGTGTATTCAAAGCTTCTTATCGCAAGTATAGAAGATGTAATGAATATCATCGAACAT
GAACGTGCACAGTTACAACTTGAATTATCAAAAACTCCTAATTCTTCGAAAGAGTATATTGAACAAGCGCTTGACGAACT
TTCAAAGAGGGAAACAGAATTATTGCAAAGGGCAAAGTTAACTGAAGTGAAATCAGAGGTCGTTCCTCAGTACGAAAGTT
CAACATTGGACTATAAATTACAAATAAAACAAAATTCCATTAAAAAATCTCAATCGGGATCTCAAAACCAACAAGAAACA
AATACTTCAACGAAAAAAGATGTAAAAAATATAGATGAAGAAATATTAAAATCTAAAAATTCATCTAGCGGCGCTCAGTC
AACTTCAGGCACATCAAAATTCTTTTATTTTTATCAAGCGGAAGATGGGCAGCATTTATATCTTCATGCAATGAACGTAA
AGATGTTGGAAATGCAGTATGGTAATCTTGAAAATTGTCCTCACGTAATAAAAGGAAAACTCCTCGAGAAAGAGGAAGGA
AGTCTTACGGAAGATCTAAGACGTAGATTTAGATACTTGGGTCACCTGCCATTAACTTGCCAATTCGAGATAGCAGAAAT
TGAATTGAAACCACCAATTGTGTCGAAGGAAATTTTATTTTCATTTCGAGATCAGTTAATGCTGAGACACAAACGTAGGC
GACAACGAGAACACGAAGAGAGGCGAAGGGAAAGAGAAATTACTGAGAAAGAAAATAAACGAATGGGAAAATATCCAACT
CCTGTCGTACACATTGATTCGCAGCAAGATTTTCCAGAGTTTTCCGAGGAAAATATTCCATCACCACTAGAATCTACAGC
AACTTCGAGTGCAGCTAGTAGTCCACCTTCAAGCACATTTGACGAAATAGTTGCATCTAGCCAAACTGATAATGTCATTC
AAGAAGCGGGACCATCGTTCGCGGAAATGGTCCAAAACACTGGCACACGTTTGAAGTCGCAAACAGTCTGGCCATCAATT
AATTCCAGACATAAGAAACAGCATTCTACTGCAACTATTCAGTTACCCTCGAGAAACATCGAAGAGGAAGAAGAAGAAGA
TTATGTCTCAGTACCATCGTACAGTCAGAATCTTGGTGATGCTTTAGCAGTTGCTTTACAGCAAAATAAGTTAGAAACAA
AGAAAAGTGGAAAAAAGAAGAAGAAAAAGAAAGGAAAATCAAACGATTTCTTTTAG
>TetragonulaCarbonaria_000051-T1 TetragonulaCarbonaria_000051
ATGCCTCTGGGTTGGACTATGGCAGCGTCACGTGATCACAGCGCGTATATACGTCCTGCTACCGTTACAGTTTTCAGACA
GAGGTCCACGTACGCACACGCACTTAGTGTCGCGGTAATGGGTCTGACGGATACGAGTTTCGAGGTACTTTTGACCCTGT
GGCGGGCTCTCGTCGTGGGAGTCGTGTGGACCGAAGAAGTCTGCGGTCACTGTAGCGGTGTCTTACCAAGCCACAGCATC
GTCCGTTTTACTCGTTAA
>TetragonulaCarbonaria_000052-T1 TetragonulaCarbonaria_000052
ATGTCGTCTAGAGTGGTGAAGAACCCTTTAAAGTTAAACGACGGGGTCGACAGCAGGGAGACTTGGTCCGGCAAGGTTGA
TTTCCTCTTATCTGTCATTGGATTCGCCGTTGACCTTGCCAACGTTTGGAGATTCCCTTACTTATGTTATAAAAATGGCG
GAGGGGCGTTTCTCGTTCCGTATTGTATAATGCTGGTGGTTGGAGGAATTCCACTGTTTTACATGGAGCTTGCTTTGGGC
CAGTTCAATCGAAAAGGCGCGATCACCTGCTGGGGTCGTTTGGTGCCACTTTTAAAAGGTATTGGATATGCAGTGGCACT
AATTGCATTCTACGTTGATTTCTACTACAACGTGATCATTGCCTGGGCACTGAGGTATTTTTTCGCCTCGTTCTCCAGCC
TTCTACCTTGGACCACTTGCGACAATCCGTGGAACACGCCTCATTGTCGTGCGTTCGACGCTAATATTTCATACACGTTT
GACAATATGCCTTTCGGTTCGCTCGATTCGACAGACTCGAGCAATTCCACCGTGACCGCGGAACATTCAGGCAAAAATTC
AAATCGAGGATATAACAACACGTGGTACACGAGCGCTGCTCAAGAATATTTCAATCGTGCTATTCTGGAACTTCACGAAA
GCGAAGGTTTACACGATCTTGGAACAATTAAGTGGGACATTGCGTTGTGTCTGCTGGTGGTCTATCTGATTTGTTACTTC
TCTTTGTGGAAGGGGATTTCTACATCTGGCAAGGTGGTTTGGTTCACGGCCCTATTCCCTTATGCTGTTTTACTGATTCT
ACTTATACGGGGTGTCACATTGCCAGGAAGTCTGGAAGGAATACGCTACTATCTCAATCCAAATTTTTCTGCCATCACAA
AGGCTGAGGTTTGGGTGGATGCCGCAACGCAGGTGTTCTTCTCTCTCGGGCCGGGTTTTGGCGTGCTCCTGGCTTATGCC
AGTTACAATAAATATCACAACAACGTTTACAAGGACGCTTTATTAACCAGCCTGATAAACAGTGCAACATCGTTCGTCGC
TGGTTTTGTGATTTTTTCTGTATTAGGGTACATGGCTCAAGCAAGTGGAAAATCTATTCAGGATGTAGCGACTGAAGGAC
CTGGCCTAGTGTTTATCGTTTATCCTGCTGCTATCGCAACTATGCCTGGTTCGATGTTTTGGGCGCTCATCTTCTTTATG
ATGTTGCTCACACTTGGATTGGATAGCTCGTTTGGCGGTTCTGAAGCGATAATAACTGCTCTTAGCGACGAGTTTCTAAT
TATCGGGAATAATCGCGAAATTTTCGTCGCCTGTCTTTTCACGCTGTATTTCCTCGTTGGTTTAGCCTCGTGTTCCCAGG
GTGGCTTTTATTTTTTCCATTTATTGGACCGATACGCAGCCGGCTACTCTATGTTGTTCGCAGTTTTAGCAGAGGCAATT
GCTGTTAGCTGGATCTACGGAGCAGACAGATTTTGCGCAGATATTAAAGATATGATTGGATTTTCACCTGGAATCTATTG
GAGAGTCTGTTGGAAATTCGTTGCTCCGATATTTCTCATGTTCATTATCGTTTACGGTTTAATGGGTTACGAGCCACTGA
CTTACGAGGACTACGTCTACCCTGTCTGGGCAAACGTATTAGGCTGGTTAATTGCGACTTCCTCAATTGCCATGATACCC
GGCATCGCAATTTACAAGATCGTCGTCACGCCCGGCAGTTTCATTCAGAGATTGAAAACTCTGACCACTCCCTGGAGGGA
CACTCAACAAAGAAACGCGGATTTATCTTCGGTGGCGAACGGCGCTGTTCGTCGCAGTTTCATCGCAGACCAGGATCTAA
ATTTAACAAAAGAACAACAGGACCTGACCAAGGAGCAAACGGAAGTGATGATCCAATCCAGAGAAGGTGTCAACGGAGAT
CCACCTCCGGAACCAGTCTAG
>TetragonulaCarbonaria_000053-T1 TetragonulaCarbonaria_000053
ATGGCGCCTTCCCCAGAGGGATTAATGGCCGTGCAAAAGCAAATTTTTACAAAAATTAGCAACAATGAAGTGTCTGAGCT
CAAGACATTGCTGGCGGCAAACAAAATTAAAATGGATTTTGTGGATGAAAATGGTATGAGTCCACTTCAACATGCCTGTT
ACAAAGGAAATAAGGAAATAGTGCAGATGCTTCTAGATCAGGGAGCAGATGTGAATGCGTGCCAACACGAGCATGCATAT
ACAGCTTTGCATTTTGCAGCCCTTAGTGGAAATGCAGAACTCTGTCATCTTTTAATGTCTTATGGAGCACGTTTGACAGC
GACAAATAGCGTAGGACGGACTCCAGCACAGATGGCAGCATTCGTGGGAAATCATAATTGTGTAGCAACTATCAACAATT
TTATTCCAAAAGCTGACATAGATTATTATGTCAAGCCACAAGGTTTACAAACAGAATCGATGCTTCCACCGCATCTAGCA
GATTCTTTTCATAAATTTATAATGCAAATCAATGTGCATCCTGTGCGTGTGGCTATGAATTTACAAAGATATCCTGGTCT
TTTAGAAAATGCAGCTAAGGTACAAAAGGTTTTAGAATCTATGCATCATAAAGAAATGACGAGAGGTGCAGAAACAAATG
AAGTGATGGCATTTAAATATCATTATTTAAGTTGCATTGTAGCCGAGGTAATCAAGTTTCAAAAGAGACAGGAAGCAATG
AAAGCAGAGAAAATTGATAAAACAAACGAGGAAGGGGAATAA
>TetragonulaCarbonaria_000054-T1 TetragonulaCarbonaria_000054
ATGGTAGCAACTCTTGCAGCTAGCGATCCACCATCTGCCGCGTCAGTAGTATCAGCTGCGATTGATGGTCAAAGAGCTTT
CTTAGACAATGCTCAAGTCTGCATTACTTGTGGAGAAGATAAAGCAAACAAAAAGTGCAGCAAATGTAAAGCGGTGCAAT
ATTGTGACAGGGAATGCCAAAGACTTCATTGGTTTATGCATAAAAAGGCATGTACCAGATTAGGTCAAAATGTAACGCCA
AGTGCAAAGATAAGTGACGCAGATAAGGAACAAATAAGCAATGCTGTGAGCTCTAGGCTACAAAATCTAAGCGTTAACTA
A
>TetragonulaCarbonaria_000055-T1 TetragonulaCarbonaria_000055
ATGGAATGCAATAGAGGGTTAAGTCCCCAATCGGAAACGGAATGCAACAGAGGCTTAAGTCTCCAATTGGGAACAGAATG
CAATATAGGAGGGTTAAGTCCCCAATCGGGAACAGAATGCAATATAGGGTTAAATCCCCAATTGGGAACAGAATGCAACA
GAAGGTTAAGTAAGTCCCTAATTGGGAACACAATGCAACAGAGGGTTAAAGGGTTAAGTCCCCAATCGGGAACAGAATGC
AATATAGGGTTAAATCCCCAATTGGGAACAGAATGCAACAGAAGGTTAAGCAAGTTCCCAATCGGGAACAGAATGCAATA
TAGGGTTAGGTCCCCAATTAAGAACGGAATGCAACAGAGGGTTAAGTCCCCAATTGGGAACAGAATGCAACAGAGGGTTA
AAGGGTTAAGTCCCCGATCGAGAACAGAATGCAATATAGGATTAGGTCCCCAATTAAGAACGGAATGCAATAGAGGGTTA
AGTCCCCAATTAAGAACGGAATACAACAGAGGGTTAAGTCCCCAATCGAGAACGGAATGCTATAGAGGGTTAAGGCCTCA
ATTGGGAACGGAATGCAACAGAGGATTAACTTGCACGCGTTAA
>TetragonulaCarbonaria_000056-T1 TetragonulaCarbonaria_000056
ATGGCGGATAACGATGAATTTCCGAACGATTTTCGAGTAGTTTCCACAGACTCTCTCTGCTCGAGAGCCGGAGGTGGAGC
AGCAGCAGCAGCAGCAGCAGCAGCAGCGAAGAAAGACGAAACGAAGAAGAAAGAGGCAGAGTCCGTGAAGGAATGGATGA
AAAAAGGAAGAATGGAAAGGATAAATGGGCAATGGGGGACAGAGGAGAGACGGTGTAGAAGACGGTGTTCGAAGGGGGGT
TGGCTCAACGGCACGAGCCTGGCTGATGCTGGGGATAGAGGGTGGCAGAAGGAAGAAAGGAAGGGGAGGGGGGGTGCTTG
GCGGCAAATTGAATCTCGCGCAAGACGTGACTGCCCCGGGGAACACCGACGCGGCTGTATGGTGAAAATCACGACACGAC
TCCGGCCACAATACGTATTACCTACGCTTCGTGAAAGTCGTGGCATTAGCCAACGACGTATTCCTCGACGCCTCGTAGAC
GTCAACGTTGTCGTTGCCGTCAGCACGACGCGACGCGTCCCTCCTCGACTACTTGAATTTTCATCTACGTGA
>TetragonulaCarbonaria_000057-T1 TetragonulaCarbonaria_000057
ATGAAGGAACGTGGCAACGTGCTCTCTTCCAGAAACATTACAACGTTGCCTTGGAAGCTGGAGGTGGAATTCGATGACAC
TCTGACCTGTAAATTGTACAGCCAGCTGTCCTTTTCTGAAGAGGACGACAAGTTCGTCGCTCCTCCAACTTCGCCTGTAG
AGAGTTTCAAATACGCTCCTTTGACTAAATTTCGGAAATACTGTCCTTTCATACCTCCGCTTGACGTCGACTATAATAAT
CCATCTCCATTGCACGACAATTCCAACCTCGTCGAATCGAGCCCCGTGGAATCGCACGTCTGTACGAGGAATCCCATTAG
CCGTAAAGAGGTTGCTGCCCTCGATATCCACGATTCGTCGACAAGCGAGCATCGCAGCAAAGAGAAATCAGAATTCACGG
AAGGTTGTTGCGCAACGAAGTTCTACTCGAAAGGATCTACCATCTCCGAAGGCAGCATCGTTGATGTGAACGAGAACAAG
AGGTCGAAAGTCCGACGTGATTCGTCTTCGAAACGCTTGTCCGAAAGAAACGAGGACAAGAAAGAACGAAGACACCGCCG
TGAAAATGGAAGGAAGGGGAGAGGATTTCAAGAATTCTCGTTGAGCAAAGTCGTCGACAATGAGAGCAGCAGACGCTTCG
ATCTAGATTTACGTACGATTGACAGATTACCGTGCGAAGAAAATTGCAGGAGTATGCTGACGGAAGTGGATAGAATCCAA
TTAGCTGGCCGGAACAGCGATTCCTTGGACGAGAAGAGACTCGTCGAGCCGAAACTGTGGAATCAACTGGCGCTACTGGC
AAATCGATCGTCGGATAATTTCTGTTTCGGTGATTCGACGACCGGGAGCTGCAACCGCGTGAAATACACTTTCCTCGGCA
AAATGAACGCCCCGTGGAATCACAAGCGTGTCGTGCGTTTGCGCAGCACAGCGAACTTGCTCGATTTCAGTAACCGTTGG
ATAAAGAGTTCGCAGTTCACCAGTTCTCGATTCAAGTCGAATCACCGACAAGAGAATCTCTGA
>TetragonulaCarbonaria_000058-T1 TetragonulaCarbonaria_000058
ATGAAGCCAACCTGCCCTGTTCCACCACCTTCCACCGCGACAACGGCCTCTGGCTGCGGAAGAGAAAAACTTTCTCCCTC
CTCCCCGTCGAATTTTATTTACACGGAGCCAGATAAGCAGGATACCACGAATCCCACTCTAAAAGTTAGAGACGCCAGCA
TCCAGCGTTTATCATTGGCAAACGGTCGGGTCGCGTCGATCGATAACTCGAAACCTTCCCGATCTCGCGAAAATCCGGCC
TCGGCCTTACTCGAACGAGGAGTCCTCTGTCGCGTTTTACCGCGCACGACAGCCACCTTAAGCCCGGAGCGTATCGACAT
GAAATACATGAAATTAGTTGCTGGCCGGAATAAGATTTCCCAACAGAGAGCAGCGAGTGGAGCTTCGGGATCGCCTGGAG
GGCTGATCGCCTCGATCGCTGGTCGACAGAGATTGCTGAAAGGAAAGATGATTGTAGATGGCTAG
>TetragonulaCarbonaria_000059-T1 TetragonulaCarbonaria_000059
AAGATTAATTTGCACGCTGCCGTTTCGGCTGGCGCGGCACGCCGATAAGAAGCAACGCGATCGAATCGGGGGAGTCGCTC
GAAAACGAGTCGACCGACAGGACAAACGAGTCTATGACTATGAATTGGCAATCGGCCTTTGTCTCGTCTCGTTCAAACGA
GACGACAGAGTTAGGCGACTGAGTCAACGAAAG
>TetragonulaCarbonaria_000060-T1 TetragonulaCarbonaria_000060
ATGGTTCTTTGGAAAAGTTTTGCCTCCGCGATGAGTAGAACACAATGTCAAGGTCAAGTCCTTTGCACGTATCTCTATCA
AATCTACGATAGCCACGGACAAACTCTTCATTCCACCCTGTATAATTGCGAAATTGCGGGCGAGAGGGAAACGGCAGCGG
AAAAAGGCTCGGTCTACGTCGATGAGAGGAGAAACTGGAACGGAGCCGATGGAGCTGGCAAACGGAAGGCGCGAAGCGAA
GGGTGCTGCGACGCGAACACTCTCGACGGGGCAGGATTTTGCAGGGTTCGTTCCGCGGACGACGTTTCACACAGGACGTT
TCACGTCGTTCAGCCCCGAAGCGGTGCGAATCTGTCCGATAAAACAGCGGATGGACCATTAGCTAATCCTCTGGAGGCAA
GGGAAGGGGGGGTAGGGTAG
>TetragonulaCarbonaria_000061-T1 TetragonulaCarbonaria_000061
ATGGTCCCTGGAGCGCGAACGGTGTTGGAAATACGCGGGGCCAGCCGGAAAACCGGCATCACGAACGAGCATCGATGTCC
TGGATTTTCGACCAATAACCGGCCAATGCCCAGGAGATTCCTTAGAGAGCAAGCTGAATTAGTATTTAATAGTGAAAGTT
TCGCTCCACTTCGTGGAAGCCATCTTTTTCCTATCGAAAGGGGTGATGTCAGGTTTAGGTGTACGTTGGATAGACAATTA
ACAATTGGAGCATTTCCACCTTATAATCAATTCCATGATGTTAACAATCTTAACATATCCGAGAAATATCCGAAACTTAA
GCATTTCGAGTTCTCTGAACTCAAGTTGAGAAACTCTATACTCGATGGACTTTGTTCCAACGCGCGAAATTCGAAAATTC
CACCAACGTGTCGGCAGCTTTGCTGA
>TetragonulaCarbonaria_000062-T1 TetragonulaCarbonaria_000062
ATGTTAGACCTACAAAGTCTGCAAAACCTGTTGTGCACCATTGCAGGCGGCGGCGGAGGGGTAGGGGGAGGGGAGAGGGG
AAAGCTGCGCCGCGTCACCTCGAGCGGAAAGTTGAAAGAGAGACGGTGTACCAGTTGCGACGACTACGGTCACAAGCAAC
GACGACGACAACGACGACGACGACGACGACGACGACATTTTTGCAGACAATGTATCGGAAGGCCGCTCGGGAAGGCAAAT
CTGTTCCGCATCTCGACGCGGCGCGGTGTGTATCGGCGGAGAATAATGTAA
>TetragonulaCarbonaria_000063-T1 TetragonulaCarbonaria_000063
ATGCAATTAACCATAGCGACGGGGTCAGCTGGTGAAGCACTGGTTGGTGCGTGTGCATGGCCGATAGGGCGACAGCCGAC
CCGAGGAGAGAGGCAGAACCACGCCACCGAGCGTCAAAGGTGTGCACCGACGCTGCGCAAGAATCCGCTCGATGCCAACC
AGTCTCAACTGGCTGATCACCCTCTCTGTGCCCGCCGCCGCATGCCGATACGCTCGAAATTAAAGATTGCATCGCATTAT
TTGCACGGATTATTTGTCGGCGACAAACGAACCGACGACGAAGCGATGGCCGGAGATACTCGCATCGTTTGTATTGGTAC
CGATTGGGTTCACCAATAACTCCGTGCGGGCTTTCCCAAGTAAATAACACATGTATATGATAAACTTTTTCATACTCGAG
CATAACTTTGTTCGATAACGTATCGATCATTTCGATTCGTTACATTTCGCCGTCTTCCCAGCAGCTTCTCCTGATTTCGC
GCTCGAGAAAACTGATCCAGGTTTAACATTCGCCATCGAAATCAAAGATCT
>TetragonulaCarbonaria_000064-T1 TetragonulaCarbonaria_000064
ATGGCTGATGGTACCAGGTCGCCCCATCAAACAGACACAGCCACGATGTCTGCCTGTTATCTGGCATACGGCATTTCACG
ATGCGATAACTTACTTTGCACGTACTTCGCCGCTGTGAATTACGCTGACAGATCGCAAACAGATTCTGCGAGAACAGGTG
CAGCAACTAATTGGAAGAAAAATCTTGCTGACGATTGTTTCGCGCAGGATGCCGTTTGCAAGCCAAGGGAGCAGACCTCT
CGAAGAGGCAGAGAGGCGAAGATTCGGCGAAGCGCGAGAAGTTGGCGTCAGTTGGCACCAGCGCGCAACGCGTCGCGTCG
CGAACCTCCGGCAGGACTGGAGCAAAGTCCATGGGGTAGGGGGACACACGCCTCGTAG
>TetragonulaCarbonaria_000065-T1 TetragonulaCarbonaria_000065
ATGACAACGACGACGACGACGACGACGATGTCCTCTTCGAGTTCTGGTGGAAGAAACCCGGCCGTGGGGGTGCTTCACGC
ACGACTGAGAAATTCCGGATCAGCGAGCCATCGAGATGATGATGGCCAGGTTCAGACGCAGGCCTACAGTGACCGAATCA
CTCCTATCTGCGTACACGCGTCGCAGCGTCGACACAATGCCGAGATTACAGCCCGCTAA
>TetragonulaCarbonaria_000066-T1 TetragonulaCarbonaria_000066
ATGACGACACCTGGCGACGTTCGAGTATCGCGCCAGGTTGGGCCAGGTGCGAAACGCGATCAGCCTGATGAGTGTAGCGG
CGAGAAAGGTGGCGAGTTTGCCGATACAATACTAATCACGGGACGAGCTATGATCGAAACGTTATACAACCACCGAGGCG
GCGTAGTTCCGCGTTTCAATACTGCCTTCAACGTGACTGCAGCTACTACCCCTAATACAGATAACAGCGAGGGAGACAGA
TCGAAGCGTAACGAAATCGTCAGGTTTCTCGGAAGCGCCTTGTTCGCTCATGAAATCAAGGAAAAAGCGGCGAATAAACA
GCGAGTGCCGTTCCTTGGAGGATTGGACGGATTTATCTCGCAGGACGGCGAACATCCGTGA
>TetragonulaCarbonaria_000067-T1 TetragonulaCarbonaria_000067
ATGGCCGGCTGCTCGGCTCTTGTCGTCAGTCGTAGTGCTCAGGTGGCGTCGACGAGATCCAAGCCGACGTTTGCTTTGAT
TCACGCTGATATCGCGCTGAGCTCGCGCCCAACACTCTTTCACGTAACATTTTGTTCGCCGACGCTGTGCTGTCCGGCCG
CTGGCCGACCTCCAGTTCAGTTGAACGCAGCCACGGAAACGCGAGAGGACTTGGACCAGCGTTTGGGGGTTGACGCCTTC
AAACCGGAAGCGACGGCAGTAATCCTGTCTTCCTCAAGGATAAACGAGGCCGAGGGAAGGAGGCACCGAGACAAGGCCGC
CAGGAGGATTCCCATGAAAATGCTTCAGTCGTTGAACGCTCTGGCGGGTAAGATCTCGCCGGGATCGCCAACCGACAGCA
ACGCGAACAAAGTGCACATGCACAACAACAACAACAACAATAACAACAATAACAACAACAACAATAACAACAACAACAAC
AACAACTTGCATCATCATCCGTACTCGAAGCAACAGGCGCAGCAGCCGTCGCCGTCGTCGCAGTCGAGCAACGGCGACCA
AAAGGAAAACACAACAATTTTTGGCTCGTTACGAGCAGCTCCTTTTAGAGAACACTCTCGCTCTGAACTGAAACTTCATC
GCGATGCGATCGCGACATTTAATCTTTTGTCTGTTTTCACGGTTTCGCAGCAACTGCAACAGGTCAATCATTTGTCACTG
AATGAAATCTCAGATGCTCTGACATTTGTGCTCATCAGCTCAGGAGTGCGCGAGACGACGCGCGTGCGTCATTGCGCAAG
AGGCGAGGAGAAAACACGTGGAGGAGACACTATGGCGGTGAAAAATAGGGAGAGACAAGGAAAGTCGGCGGATAATCCGG
AGAGTGGAAAGAGAGAGGTGAGTGGGTACAAGGACGATATCGTCCTGAGAAATCTGACAAATCCGACAAATCCAAATACG
AAGGATCGTGTAGGAGAAACTGTGGCGCCTATCTGCGAGTACCGCGAGTAA
>TetragonulaCarbonaria_000068-T1 TetragonulaCarbonaria_000068
ATGAACCGAGTGCAGTTTGTCGGGCCAGCAGCCAAGCCGCGTTCTCATTTCTCAAGTGTTGGACGTGCCGGTCTCGATCG
TGTAGCTGTACGAAGGAAACACGCGGAGGAGGAGATGGCGAAGCGAGCAAACGAGCAGGGAGGATCGTCGTCGTCGTCGT
CGTCGCTGGCACATGCAGCACGCGACGACGATACAATTTGGAGCTTTACACCAGAGGCGTCTCTGACAATATCACGGCTA
CGGTGGTACGTGCTCGGTGTGGAGGACGCCGCAGCACAATGCTTATACGCCTCCCTCGCGGCCACCGTGTGCAACCTGGT
TCAAACCACCCTCCCCTAA
>TetragonulaCarbonaria_000069-T1 TetragonulaCarbonaria_000069
ATGGCAGTTTGCGGCGGCGTGCGAGCAGTTGAAAAAGTTGGCGAGGTGAAATCGAAAGCGTTTGGAAAACATGGGAAACG
CATGGTCAGCCAGCGACTGACTGGGGTTGGAGGGGGTGAGGGAGAGCGAAGGGACGCGCGCGGGGCGGGGCGGAGCGGAG
CGGTGTTTCAGCCATCGCCATCCCGTGAGAAAATGAAGAGGGCGCAGAAAGGGGTGAAAGAGGAGGAGGTGGAGGAGGGG
GAGAGAGGGTCGTGGCAAGTGGATCGTGGAGAATCGCGCAGACCGGAAAGAAGGCAAAAGGATGAATTAGAGTGGCACGG
GTCTGGTCGCCGGACTGCTTGTGCTCTGCCTCTCTCTCCACCGCTTCCGATGTACCGCGGATAG
>TetragonulaCarbonaria_000070-T1 TetragonulaCarbonaria_000070
AATCTATTAAAATAATAATAATATTTTATAGCAAAGCTAGCTAACTGACGGTCCACAGAGATATTGTCTACATGTAGGTA
ATATCGACTAAGTCTAAACTGGATGATTATACAAATAAACAAAATACAAATCTACTTCAATAATATTCCGTGGAATTCTT
TACGTCTAAGCAACAATCGAGTAGATGAACGTCATTCGGTGAAACGATCGAAAATAACAACGATTATTGGGAAACGCGGG
AATCTTTTAGGCAGGCAAAGAGTTAATAAAGACGAAAGAGACGGCTGGGCGATTCTGTTTCGTATTTGCAGGGGCAATTC
CCGGATCGCAGGTGGACGTCGCGGCCGTCACGACAGCCGGCCACCTTTCACCGTGAAATACAACCGAACGCCGCTATTTA
TGATAACGAATGCCCCGGGATCGTGGCTCGTCGATACGACCGGTTCCCTCCTATCCTGCCTGTATATATGTGTGTATGTG
TGGGGCTTCGCGGAAAAATTTGTCGTCGCTCTCGCGGCGTGAAAAACTGGC
>TetragonulaCarbonaria_000071-T1 TetragonulaCarbonaria_000071
ATGGGCAACGCTCTTTTGCACCGGCTGAAAAACGATCGCGTTGATTTTCGATTCGATAATTCTCAGCAGAGGCGCTTACC
GGACGCGTTACCTCGTTCGTCGATTTTCCAAATGTTCGATTCGATAATCGAATTGCGAATATTTCCCGGAGAGGAGAGAA
ATCCTCGACGAGGTGGTCCGGTCGAGACGAGATCGAAGAGAAGGCAAAGATCGAAAACGACAGTGAAACTCGCGGCTGGA
ACGACAGGTGGATCGGAGAGAATGGCAGCGCGAGTTCCAGGCCATTACAACCCCTGA
>TetragonulaCarbonaria_000072-T1 TetragonulaCarbonaria_000072
ATGAGTACAAATCTTTGCCTGCAAACAGAGTCTGGTTGGCAAAGGAGTAAAATTACTCGAAGCCAGGCCACGAAGCGTAA
AGCAGTAATTGCCATTTACTCGTACCGGCCAGTGGTCACCGAATATTCCATTAATGATTTAGGGCGGCACTTTCGTCGGT
ACAGACCCCACTCGTCCGACAAAATTTCCGGAACGATAATTCATCGAGCATTTAACGATCTTTCAATAAAGAGCGAGTCA
GCGGCACGGCAAACGAAACGTTTAATTTACGTTAATGACGTGCCGCGGGATGAGGACGACGAAGAGGAGGAGGAGGAGGA
AAGAGGAGGAGGAGGGGAATTAATTAGAAATTGA
>TetragonulaCarbonaria_000073-T1 TetragonulaCarbonaria_000073
ATGCCACAGATTGGTAAACCTAGTGTTAAACGCGAACAAACGTCCCTTTACGCGCGCGAATTTATGCAGAAGAGGGGGGG
AATAAACCTCGGGGAGAAGGGAACGGAAACGCTGGAGGTTTGCGAGAGGAATCCGAATCCCGGCAACGGCAATCAAGCGA
GAATCGCGTCGTTCGGCTCGCGATTGGCAACTGGTGCCAATAAACGGCCGTATGATTTGAATTCTCGTGGGCTGTGCCTT
GCGGTTTCCAATTACAGCACGGCCGCGAAGCCAGCGACGTTTCAGCTGACCTCCAAGATGAGCTCTGTCCCGCGTGTGCG
CCGGGGCGCGAAGGAACGACAGGAAGGGGGCGGGTAA
>TetragonulaCarbonaria_000074-T1 TetragonulaCarbonaria_000074
ATGAAGAGAAGTCGAGAAGGAGAAAAAGCTGCGTGCGCCGAAACGGGGAAAGTTGGAAAGAAGAAAGTAGGGAAGGAAAG
CCTGACGACTTACACACTGCCGAGTCACATATTTCCAATTCAATCTGCCTCCGTCTATCCGGCCCGACGAGCGATCGAAC
GAAAAGCCATTATTCTCTCCTCGGACGGCTCCTCGGAGGAGAGTAGCGAGAGGAGAGAAGAACGGACAGCAGCGGGAAGG
AGGAATTCCGATGTACGCTCGAGGAGGAAACATAATCGGCTGGAGAGGCGGAGGTGGAGGAGGGAAGATTCGCGAGACTG
GCGAAGACGAAGTCGAAGAAATGGAGAGTGA
>TetragonulaCarbonaria_000075-T1 TetragonulaCarbonaria_000075
ATGTCTGGAGATCCGGGATCCGACCTTCCGGTATGTCCGGCAGCCCGTGGCTGTCGACGAGCACCGGTATGCGATCAGGT
GGCACAAACGGTCTGCGAAGTGTTGCCTCGGAAGGATTATTTGTTCCAGTTAGCAGAAGAACTTGCTGCTAATTACACAG
GTTCATCTGAATCAGAAAATTTGAATCAGCTGTTGGTGGATGCCAATCGAGAGTTCCGGAGCAAGAAAAGAAAAATGCCA
AATAGGCCTTCGCAATGA
>TetragonulaCarbonaria_000076-T1 TetragonulaCarbonaria_000076
ATGGTCTCAGCCCAGAAGTCGCGAAAACAATTTCGCCTCTACGTTTTCGAAGCCCACGTAGTGCAACGTGCTGCTGCTAC
TGCTGCGTGCTCGCCAACCGCTCGTTCTATCATTACCCGCTATATAATATATACGGCCGTGTTCGATGTACATGCGTTAT
ATTCGTGTGCAGGTACGGATGCAGAAGTTCGCTGGTACGAGCCGTGGCATCGTGGACAATATAGCTGGCGACTGGCCAGC
GCTACCAACCCAACAAACCGTCCTCTATTGTCCGCGGCTACGTGCACCGTGTCCGCGTGCCGGCCAATATCAGATTTCTT
CCGTACCGGTGCTACTCGCTGCTCGCGTATAGTACTCTTCGACCGAAAATTTCGCCACCCTTGGGCTGAAAAACGTCCAG
CAGTTTATAGAGTTGTTCGCGATTACTCGCGGCTGCGCTGCTTGTACGAGAGTTTCAGCTTGACGTGGGCAGTCCGAATC
GCAATCGTAGCGGAGCTGGCCTTCCTCCGCGTTCTTGTTGTTGTTGTTGTTGTTGTTGTTATTGTTGTTGTTGTTGTTGG
TGGTGGTGGTGGTGGTGCTGTTCTAGATAGTACCAGGATGGATTATACCGTGAGACTTGAAACTACTCCCAGGCGAAGTC
ATTGCAATAATTATCGGGCAAAGATTTCGACTTCTTCGCCGATATCGCAGGAACACACCTTCTTCAGTAGTAATTCGTTT
TCGATAGTCTCGTCGAGACGAATAAATTGTGAATTGCAATCGCAATCGCGATTTCAACGATTTCACTCGCACCGGCGAAG
GCCATCCATTTATTAACAGTTCGTACGCGCGCACGTGCGTGAATTAAATAATGTGTATTAAAAACTCATATTTATTATCG
TTATCGTGAATTGGCGAACAAAAGCTTGCGAACCTTTTTCTATCTGAAATTCAAGCTCGACTCGAATTCAGTAATCCGAC
TGCGGGGGGAAAAAAAGAGTACGAGAAATATTTCGAATAATTGAACAATTAAAGAGTCGCGCAATCCCGG
>TetragonulaCarbonaria_000077-T1 TetragonulaCarbonaria_000077
GAACTTTCGTAGTGAAAAGTTGAGGAAGTGGGGGAGGAGGGGGCGCGAAGCTTGCTTTCAAAAGGCTCGAAACCTAGGAT
CGTAACTTTTCGTTATCAATGGACGCGCCTGTGTCTTTGCCCCTGATATTTTCAACGAGAAAAATTACAAGTGAGAAATC
CTTCTGTCCTTTCGTTTCGTGGTTTTGTTACTCCCTCTACCGGGTACATGGTTCAAGTATGGCAGTCGCGACCAGACAGC
TTAGAACAGGGGGCCGCCAAACTTTTTTCACAGTGGGCCACATGAGCTGAACAAAATGGCGAGCGCGGGCCGCATAATGG
TTAAACTAAGTTCAGCATTCCAGCAAGGACAACCAACTGATGATAGCGACGATAGTGATATTGTTGTGACAAGAAAACGC
CCATGTCCAAATCCTTTACAATATAGTGACACTGAAAATGATAGTGATTCTGAAGATGATTTGTGGTCTGACACTGACAT
AGAACCCGTTTTCGAACCTTTTGAAGCAGTGCCTGTTGTAAAAATTATGCCAAATTCACCCGAAGAAGTGAAGAACTATT
AA
>TetragonulaCarbonaria_000078-T1 TetragonulaCarbonaria_000078
ATGTCGCAAAATAAGGAAAAAGAAGATTCTGTTGATAATTATGTTAGCAGCAGTGAAGACGTGTTTGTGCTCGGTATTCA
CGACGATGAAACACTAAAAGGAAATTCTCGCGATCGTGTAGTTTTGCTCGGTATTCTGGATAGAATCCAATTGAATTCGC
CTGCACTTCCGACTGTCTTTTATAGTCCACAGGTAGTAAAAGGTCGTAAATGGTCTAGGGGTCCTGTATACTTGTTTTAT
GATAGACCTTGA
>TetragonulaCarbonaria_000079-T1 TetragonulaCarbonaria_000079
ATGAAACAAGTATACAGGACCCCTAGACCATCTACGACTTGCAAGATTCCTGGAAATGTAAAGAAAGTCGACAGTACTAT
GGAACCCATGTTGGAGATCAATCATAAAACAAGTATACAGGACCCCTCGACCATCTACGATTTGCTAGATTCCTGGAAAC
GTAAAGAAAGTCGACAACCATCTACGACTTGCAAGATTCCTGGAAATGTAAAGAAAGTCGACAGTACTATGGAACCCATG
TTGAAGATCAATCGTAAAACAAGTATACAGGACCCCTAG
>TetragonulaCarbonaria_000080-T1 TetragonulaCarbonaria_000080
ATGAATCACCATAACCACAAATATCGCAACTTACGAACTACTTCCGTGACGGAGAAGCGTTCGCCTCGACTCACACCACT
TCTCATTCCTTTCGTCCTCCTTTCGGAACCACGTGCTGCTTCTCCGCTAACGATCAAATTGGACTCGATGGATACGACGT
TCATTAAGAGGAAAGAAAGCCTGTTCAAAGTTCAACAATCAGCCGGCAAAATCGTCGTCAACAACAACGACGACGACGAC
GACGACGAAGACGACGACGTCAATGATGGGCTTGACGTTGGCGTAACAGGCCATTACAGCGACCGACGTTATCGGCTGGG
TTGCTTCTTTTGCCTCAGCGGGAGGGCTAGCAATTTGCGATACAATTTAAAGAAGACAGCCTCCCGTATCCTTTCCGCCA
TTTCCCTTCCACGTGTTCCTCCAGTTGGCATGCTTTACATTTTCGTGCTTCTAATGGCGAAACTTTTCCTTAACGATCCC
GCGTCCGCCTGAATTATGCAACGCCAGTGCTAACAATTGTCCCTTTCTGTTTC
>TetragonulaCarbonaria_000081-T1 TetragonulaCarbonaria_000081
ATGCCGGGACGCAAAGGTCGGATCGAGTCGAGTCGAGTCGCGTTGCTCGATCAGGTAAAGAAGAGAAGACGGGAGGTGGG
TGTAGCGCGGCGGTGTCTAGACGATGGCAAAGATGGCGGTGGTCAATTGTCTTGGTCGTTCGCTTTGATCAGAAATACCT
CGCCGCGACTCTTGGGATTTCGAGGAGTTCCTGTGATTGAGCCCGAGCGGAAGCAGCACGCCGAGACGACGGTGAATCGA
CTCGGAGGAAATGACGTTCAGGGACGTTTAGGGACAAACAACACAGAGCGAATCTTAATCGACGTGACCCCGCGCCATCC
CCCGGCGAAAGAAATCTTGCTTCATTTAAGGTTGCAACCACCTCCGCGGCGAGATTCGAAGCATAAAACGTCCACCAGAG
AGACAAGTTAA
>TetragonulaCarbonaria_000082-T1 TetragonulaCarbonaria_000082
ATGAGCGGAAATCAAGAGGGTGCAAGAGGAAGGGTGACAAAGGAATGGGAATGGTGGCAAGCATGGGGAGTTGGAGGGAG
AGATCACTGGATCATGAGGCATGATTTCACGGGACGGTGGTTGGCTGAGTGTCATGCCATCGGATGCCGGAGCTGTGTGC
TTCATGTATCATGTATGGAGGGTGACAGAGTTTCATGGAAGAGAGCCGGGGCGTCGGAAAGGGAACGGAAACTGGGAAAA
GCGTTTCCACCAGGGCCGCCGCCACTGAGAACACTTGATTCGAAAGCAGATGTCACTTCCGAAACACGCGTTGCTCCGCC
GTGTCCTGCATATTTATTGCTCGAAAAGAATTCTCGCTCGGCGTTCGCGGTCAACTTGCGACATCGAGGCTGTCGAGCCA
ATGGAAAGTTTCGCAAGCGAGATTCGTCTGTGTCCTGTGTAACCCTTTGA
>TetragonulaCarbonaria_000083-T1 TetragonulaCarbonaria_000083
ATGAGGATCGTCACCTCCCTCCTCACACCTCCGCGTGCATACCTGTATGCACCGTGCGATTCTAGCACGGGGCTGCAATT
AAGACGGGTCTGCGCGTCTAATAATTCACCGATCTCTCCTTATTCTTTCGCGAGCTGGCTGGAATGTCATCTGGTTGGAA
CGAGATTGAAAAGAACCGGGGAGGGGCGGGAGGGGGATGGGGATGGGGGTAGTGGTCGAAAGGTTCACGGCAAAATATCG
TCGCCTTTGGAATTTAACGAGGGACAAAGGTATCGCTCGACCTCCGACGTCCCCGATAGGAAGTGCTGGGAAAGGTTGAA
GCACCCTCAAACGGGTCCGTCAATTTCCGTGCTCGTTAGCGCGTTGACGCGAGCACGCGCAACGATCTTCGTGGAATCGT
TGCCGGTCGTCGGCAAACTCGACCCAATTTCATCGCTGGTAAAACAGCAAACTCGCGAACAGCCAGCCCGGCCAAGGAGT
TTGCCGATGGCAAACCGTTTTCCCTTCCTGTCCGTTTCTTGCGCTCCCTCGCAGTCCCTTCCGTCTCCGGTCGTTCCTCC
GATTCGACCGCCTAACCTACCCGCCGGGACGATTAACTCGAGTTTCGAGTGCGTTTGCAACGCTGAAAACGAAGTAAACT
GCATCGAGTCGACGAGTGCGCAGCGGATGCAAGACGCCGGTGGCCGTTTTCGTTTCCGAGCGATTCCAAGAGGCCAGGTT
TATAGCAGCGGGCGAGAAACTGGCGAACGCCTTACGCCAGCCAGGTAA
>TetragonulaCarbonaria_000084-T1 TetragonulaCarbonaria_000084
ATGAACAACAACAGCGTGGAGCAGCCAGATCCCGACAACATAAAAATGTTCGTGGGTCAAGTGCCCCACGACATGGACGA
GAACGATCTGAGGAAGTTGTTCGAGGAGTTCGGTCGGGTGCACCAGATAAATATCTTGCGGGACAAGATCACCGGAAGTC
ATAGAGAGGGGAGGGGCTGGGTTTTCGAGAACGAAAAAAGAAAAGAAAAGGAAAGGACAGGTTGTCGAGTCTTGTCGACT
CTTCTTCGAAAGGAAGAAACCTTTGCTGCGAAGCGAGACAAGACCCGGGACACGAAGAAGAACAAGAAGAAGACGAGGAA
AGAGAGACCAGCAGCCTTCTGCTTCGGGAAGAGGTTCGAGGCAAGGACGAGGCAGGACAAAGGTCAGGACGTAAAAGTCA
TCGGCAAGGATTCTTCCTGTAAAAGCTCCCCGAGATGTCGAAGGGAAAACGCAGGAAAAGCCATGGGAAACCTTGGGGAT
GGAGCGAGCTGCGAGCTTAGTCGAAATCCTATTTCCGTGCGTTCAAAGGCGACTTATGCGACTGACTCTGAAAATGATAG
TGATTCTGAAGATGACTTTTGGTCTGATACTGACATAGAACCCGTTTTCGAACCTTTTGAAGCAGTGCCTGTTGTAAAAA
TTATGCCAAATTCACCCGAAGAAGTGAAGAACTATTAA
>TetragonulaCarbonaria_000085-T1 TetragonulaCarbonaria_000085
ATGGGATGGAGGATGTTCGTCTGGTTTTTAAAGTGTACTCGTGACCAGCTCGCTGTTTGTTCCCTGTCCCGTTTGTTCCG
TTTCTCTGTCTGGTTCCTGTTTCTACGGATACACAGTCCTCCTTCTTCGAAATTTTCGGCAGATCCTCTCCGATCACCGA
TCGCGGTGACACGTGCACGACGCGGGCGAGGAAATCTCGCATCGGATCGTTGTTTCAACCTCCTTCGGCTTCCTTCGGGA
ACACCGAACACGTCCTCTCGTCGTTTCGAGTTCCCGCAAGTAGAAGCGGAAGAAAAGAGGGAATTCAGAGACGAAGAGGA
AGAGAGAAGGGAATGGTGGAGGGACGAGGCCGTTGAAGGCGAGCTTTGCGTATTCGTGATTTCCACTCCGCACGTGATTA
ATACCGATGCAGGCAGGCGGATCCGAAGAATTCGAATAATTTACGAAACCGGTTTATTCTTAAGCGGCGATATTTTTGAT
AGAAATCCTCGCGTTCGCGAAATCGATGCTTGTCTCTCATCTCACGTTGGAGTCGATCGATCCAACGATGGAAGATGGCG
GCGACCTACATACATCCGGTCTAGTGGTGGTCGCACGCGAATTTCCACCGAAAGCGAGGAAGATACGCGCGAGTACGCGT
CTGCCTCGCTCGCGGAATTGCATTTCTCTGCTGTCAGTTGGCCGGAGGTCGGTGGAGCGAGCAGCAGCCAGAAGCAGAGC
GAGAGACGGGGGAGAGTGGGAGAGGGCAGGGTAGTAATGCACATCGGTGCACTGTCTGGAGCAATGGTGCTCCGGTGTGA
GGGTACCGGCAAGGGTGACACCGGCCCAGGAGGGCAGAAAGGCGAAGCGTCGGACGACTGGAAATAG
>TetragonulaCarbonaria_000086-T1 TetragonulaCarbonaria_000086
ATGCACGCGCGCGCGTCTTCAGAATTTCCCGACGCCGAGCAATCGCCGCCGATCGGGCGACTTCCCCCAGGGGGAATTGC
TGCCGAGCTCTCTCCCCCATTCACGCAGCCCGAGCGTAAACTTGCTTCCTCCGAAGTAAACTCCTCGAGCCGAGCCAGCT
GCGAGACCAACGAAGAAACTGCAATGATTTCCAAATGGATTACAGCGGGCGAAATCTACAATCCGTTGTCCGATGAAGTG
GCAACTGAACGCGGACAAGACAGCCAACGTTCGAACGTAATTTTCGAAAAGCTCTACGCTCGCCCCGAGATCGAATCCCG
AAAACGATGTCACACGCTGGACAAAGGAGCGCAAAGGGTTAAACGTTTTAAGCAAAGTGGTAGAAGAGACTGTTACTACT
CGGTAGTAGTTCTGTCCGTAGAGGGGAGCGTAGCGATCGCGTTAATTGTCGGCCAGCCAGGAGAGAAAGCTAGAATTCCT
GAAACGGCTGACACCGGGTCGGTGTATTTACGAGATATTCGCCGGGTAATATCGGGCCTAGGAACCTTCGGTGGTACTAC
ACGTGTGCACGGCCCGAGAGTGCGCGGTTATACAGGTTGCCTGGCGGACCCCAAATCCAGCGTCTTCCCTGCCCTGAAAT
TTGTGGCCCCCGGTAAATTTAATAAGTCGACAACCACCGCTGTCCTGCGATTCCCACCGGGGCCAGTCTCTCCGCCCGGC
CCCTCTTATCATACCCCGCCTTGA
>TetragonulaCarbonaria_000087-T1 TetragonulaCarbonaria_000087
ATGTCGGCGAAACGAGCCATGGGTAGACTTTGCGAGCCTACCATGAAGGACGAAGGAGGGAGAGGGAGGCTCCCGACTAA
ATCCGCTCCCCTGAATTTTCAAGCCGAAGGGATGAGGATGTTGCTTCGTAACGTTTTACACGAGAAAGGCTGCCCTGGAC
GCCCAGAATGCTTTGCACAACGTAAAAACCTTCAGCGGGTCGGAAGTCGAGGTCCTGCTCTCATCAGTTTGTACCCGCGG
CGGGCTTGTGAAGAGGAGGTGAAGAGCGAGGACGGGTGGAATCCGATCGGGCGAGTGAAGAGAGAAGAGTGTGGGGAGTG
GGAAGGGAAGAAAACGGAGAAAAGAATTCTTCCGGAACGGAGCAGCCAGTGGTTGGCTCTGGCGAGTGCACGATTTCCTC
CGCACAGGAAACCAAACCGCAGAGTAACGAAGAAAGAGAAGGATTTCGTTTCCACGAGTGGCGTCGAGTCGAGAGGTCTG
TGTTGGCTCCGGAGAAATGAGTCGAGTGCTCCGAAAGGAGGGGAGAGGGGAGGCAAACCCTCGTTACTTCCCTTCCCCCC
CTCCCCTCCCCAACCCAGCCGTTCTTCCGCTCCTCTCGACCTTCGTGATTCCACAGGAACCCACTCACCCCCGTTCACGT
ACCGCGCGATCCCATCGCCCCTCCCGCCCTCCCCTTCCCCTCCGAACGGGAAGAGAACTCCGTTAGATGTGCCCGGGAGT
AGATTTATTTTTTCACGGAGAAAAGCGACTAGGAGGCAGGCAGTTGATTCCAGCCAGCCCCCCTCGCTGGTTGGCTTGTG
TCGATACGCTCAACCAGACCCCGTGGTGAACGAATCAATGGCAAAACGCTCCAGATTGTATCGTGTTCTTCGATTGTACG
AGAACGGTTTTCGGGGGGCAGGAGGGGGAGTGACTTTCGAGGTTTTTCCTTGGCGAGGGGATCGAGCTTTGGCACGGAGA
GCGAGGAAAAAAGAAACAGGTTAA
>TetragonulaCarbonaria_000088-T1 TetragonulaCarbonaria_000088
TAGCTCGTGATCGAGCCAATGACAAAAAAGCTGAAGATGACACACAACGCGAAAATTGGCACGAAAGATTACTACTACGA
CTATAGTGACATCGATAGGAAAAGAAAAACGAAACGTCGCAGAATAAAACAAATGCACAGTAGCCGCGACGTTTAAACGC
GGGAGCGAAATGCAAGAAAAGAAAAGAAAAGGAAAAAAAAAAATGAACACGCAGAAGCGTCTGCCGCCGTTATTATGGTC
CCCTTGTACGTTTTGCTCCGGTAGGAAAAGCGGGCGCATTCAGCAACGGGACGCGTCATCGCGGACTTTACAAGTGGCTT
TGGCGTTGGAAAAGCAGATGTACGAACCTTACCACGCGGCCAACGCGGAATGCTGCGAGCAAATTGGAACCCGGCCAAAT
ATTTATACACAACGCAGCGTCACATCGCCCCGCGCACACTGTTGCTTCGCCGCTGCGTCCATGTTGTCCATCACAGCTAT
TTAACTGGCTGGTGCCACGTAATAAAATCGAGGCTCGTCAAAAGCCAGTGAATCACCAATCACGCTCGTTCGTTTAGTTT
TAGCTTGGCTGGAAATGCGCGATCTCGCATCCGTGTGCGCCTATTGAGTAACGCATACACGCTAATTACTGAATTTAAAT
CGAGATCTCATTGATCGTGTAGTAGAATCGCGAGAGCGAGGCAGATGTTATTTGTGAAGTTCTTGCGAGACGCGTAAAGA
TTCTG
>TetragonulaCarbonaria_000089-T1 TetragonulaCarbonaria_000089
ATGGCGATGAAAAGCAAGAGACAGTACACCGGGTCCAACCTCGGATCGAAAAGTCATTATCCTGCGATCAGTCAGGCCTA
CTGGGCACCGCAGCCGCAAAATACGCCTTATTCCGTTCCAGAACGCAAGCTGTTCGTTGGCATGCTGTCGAAGAAGTTCA
CGGAGAACGACGTTAGGAACATGTTCAGCGTTTACGGAACCATCGAGGAATGCTCGGTGCTGAGGGACAGCACCGGAAAA
AGTAAAGCCTGTGCCTTCGTTACCTTCGCTAGTAAACAATACGCCATCAACGCCATTAAGGCTCTTCATCACTCGCAAAC
GATGGAGGGATGCTCGTCGCCGCTGGTTGTGAAATTCGCAGATACGCAGAAGGAAAAGGACCAGAAAAGGATGCAACAGC
TTCAGACGAATCTTTGGAATATAGCAGGAGTCAACATGGCGCCGCATTACCTGACCAACGACACGACGCCTGCTTTGGCG
CCCGCCTCGCTGCAATTGTTGCAACAACTTCAAGCGACGACGAGCGCGGCGACTCCGGTTGCGGCAAACGCCGGTGCGAG
CGCGTTGTCAAGCGTGCAGCACCAGCTGTTGCTGCAGCAACATCTTGGCCTTGGCGCGGCGACTCCTGCGCACGCGGCTG
CACCCGCTGTGCCCAGCCCTCCAGAGATCAACCCCGCGAATCTTCAAGGACTGGCGACCCTCGCGTCCCTCAGCAACACC
GCCGGTGAGTATGCGAATGCAGGAGTATCGCCGATGAGTATGCAAAACCTGGTCACCCTGGCGGCCATGACAGGCGGAAA
CGGGAACCTTCAGGTGTCACCAAACACGTTAAGCGGACTGGCGAATTCGACAGCAGGTATGTCGCTATGGTCCACCGGAG
GCAGCCTCAGTCCTGTGACGTCCCTAGCGCTCAATTCCCTCACGGGGACACCTCTGAATGGATTGCAGGACTCTTTGAGC
AACGCCTACTCCAGCTTGCAACAATACGCAGGGTTCCCGGCGTTCACGGCGGCGGCGGCTGCGGCTGCGGCTGCGGCCCA
GAAGGCGAAATTCACCAACACCGACAAGCAGATTGAAGGTCCCGAGGGATGCAATCTGTTTATCTACCACCTACCGCAGG
AGTTTAGCGATACTGACCTGGTCTCGACGTTTCTGCCGTTCGGCAACGTCATCTCCGCCAAGGTCTTCATCGACAAACAG
ACGCAGTTGAGCAAGTGCTTTGGTTTCGTGTCGTACGACAACGCGGCGAGCGCGCAGGCAGCGATCCAGGCAATGAACGG
TTTCCAGATCGGCATGAAACGGCTGAAGGTCCAACTGAAACGATCCAAGGACGCGTCGAAGCCCTACTAG
>TetragonulaCarbonaria_000090-T1 TetragonulaCarbonaria_000090
TTTTATTTCTTTTTTTTTTTTTTCTCTGGGATGTCGTCGGGCATCGGGTACCGTAATTGCCAGTGGATGGTTCGTCGATT
TTCTCCGTGAAATCCGTAGTTGCCGTAGAAATAGTTTTCGCCTACTTTTTCACACAACAACCTCCAGTGCAGAAAAGAAT
AGACGCGAATCGATGAACCACGATGGCGTCTGGAAGAAGCAACAAGAATCAAATGGCAGTATAGATACTGGCTAAACGAT
AACGACTTAACGCATCGTTAACGCAACGTTCGTTATCTCGCAATAATTAATCAAGTGGTAAAGATCCTTGTCGCTCCTAC
GTGTAGGAACCGTGTACCGACATACTACCTGTGTACACGTTGCACGGTGACGTCACGTCCGCAAGCTTTACAAATTTGGC
AGATTTCGAGAGCTCCCCTCGTCATGTCTTTCTTCTGCCACGTTCCGCAGTAGGGCAAGAAATTGACAAACATACATACA
TACATATGTATATATAAGGGAGAGAAAAATTGGCGAGAGGTGATGATTTACTCGCGTAAAAGGGAAAGTTGTCGAGAAAA
TTCCTAAAAGAAATGGAAAATCGCCGTGTGTCCGTGTGTTCGCGTCACCGTGCACGTGTTACCCGGGCTAATATCCTACA
TATCTGGTGTGTGGTGGTGACTAACCTGTCCGTGTGTTTGTTTGTGTGCCAGCAGGTGGCCTGTGACGTTGTGACCGTGT
TCTCGATCGGAGTCACCGTGCCATGTCAGTCTCAGTCAGTCGAATCGGTCAATCGTTCGATCGATCGGTCAGTCGATTAG
TCGATCAGTCACGACTCCTTGGTCAGCCTCTTGATCAGTCATTTCTGTGTCTGTCTCTCGGTACCTGTACACACCTGCGC
CCCCCCCTTTGCTCCTCTCGCGAGAAGCGGGGCTTCCCACTCTGCTCCCCCATGGAACATACTACTACTTATACTATACA
TTTGTATATTACCACATACACACATACACATACACACATACACACGATGCTTCCTGAATTACTTTTCCTCTCTCCCCCTC
CCCTTCTCCTTTACACGACCGTGCTCGAAGAGAACAGCAACACCTCCTCGAACGAAATCCATCCACTTTACGCGTGCACC
TACACGTTTCCACGTACGGGGGAAATCGCCATGCTTGGTCCGTAACGACGTTTAACCCCGTAAGGGGATGTATAAGTGAC
AACAGCACGTTGATTGTCAATTGTGGCGCGTCACATGTGGCTCGTGATGATACACGTAGAGAAACCGATTAATAACAGAG
AGAGAGAGAGAGAGAGAGAAGAGTCGTCTCCTTGATGATGATCATCCAGGCCAGCCTTTTAAAAAAAAAAAAAAAAAACT
CCGTGGAGGAAAATTAGTCGGGATGCCGGAACGGAAATGGAAACGGAAACGAAAACGAAAAACGAGGAATCGTCGTGGGA
AGAATAAAACGCTCGATCTCGCGTTTCGAAACAATTCGAGAGACCAGGGGAAACGACGATATATATATATGTGTGTGTGT
GTGTGTGTGTGTGTGTAATATATATATACATATATGTATCGTCGTTCAGAGTTCAGACTGGATTTACCTTGTGTGTGTAG
TAAAGAGTAGCGAAGCGGAAGCATGCGGAGCATCGCCGATCGAGCACTTCTGTCTGTTTCTATGTGTTCCTTGGACTGAG
CTGTAAAACGCACCGCTACCATCTCTCTTTGTTTCTCTGTATGTCTGTGTATATACATATATATATATTTAATCCGACGT
TTTTTCACGAAATCACTTCGTAATTATTTATAATCAAATGTCAGAGCAAGATCTCGTAAATGTCGCGTACGATCGTACGA
TCGGCTCCAACTGTACCTTGGAGGATTTTTTCTTTTTTTTTTTTTTTTGAGTGCAATAATTACGCCAAAACCGGTCGATC
GGAAGATTTACAAAACGTATAAATATATATCGCCTGTAATCGCAACCTTTCACCATTCGGTTGAATCAAGTCGAGATCTA
AGTATTTATCACAGACGCGTTAGATCGAAACGGAAGTGCATTGACGAAGTGTCCAAAAAACTTCGTCTTTAATCTAACCG
AGTCAGACAATTACAAGTTGAATAGGAATTTGGATTCTAACGAGTCGTAAGCCTCGAGTACTCGAGAAGTATGTGAGCTA
AAATCGGGCGATGCAATCGGATCCATTTATTCCTGAATCGTCATTTACAGAAATCGGTATTTCGTAGTATATCTTTCGTC
AGTATATCGTTACCATGATGGAAAAGCCGCTTCGCTGCTCTTCACTTTGTATGATACACTGTGTCATCGTCCGTGGCATT
GTAATTGTGGCAACGCAACTCTGAAATGTAACACACAAGCCACCTTATCTCTCTGTTTCTCTATATGTGTGTGTAATATA
TATATATATATAT
>TetragonulaCarbonaria_000091-T1 TetragonulaCarbonaria_000091
ATGTACAAAATTTATACAATGTATAAAAAATCGTTCGCGGTGGCTCGGCGGCTGCCACCGCCGCCATCTTCTTCTCTTCG
TTTCACGTTTGTTCGCCTCTCTTTCGTTTTTCTTTCGTTGACCGAAACTGGCGGCGTTTGTAAGAGAGACGAAGTCAGAC
GCGAGCGCGTGGGAATTTCAGAAAAACACAAAAAATCAAATCACCTAAAATACATTACACGTTTCATTCCCAGTTGCGTG
AATCAAAAGTCACGAGCGAATGATCGACTCGACTGGTCGGTCGTTGGAAAGCTCGACTAA
>TetragonulaCarbonaria_000092-T1 TetragonulaCarbonaria_000092
TTTTGTGTATGATGAATCTGCAATGACTCAAACTTATGATAATTATTACAGTGAATTCCAAAAAAATGCAGAATTACAGC
AGAATTTGAGATACAAAAAGAAGTACCGGAGATTAAAAAGGATCATAAAGGATACAGTATTCGAAAATGCAGCATTGTGC
GATCAAGTTGCACAAATGCAAGAGAATCTTATGCTTGTAAAAGAAGAGAGACTGTTCCTTTTACGTAAATTATGTCAGCA
ACAAGGCGATATAGATCCCTCTACGATGATAGCTCGATCTCAATCAAACAGTATTAATTCTAGTTCGTTTAACCCAGAAT
GTTCTACACCTAAAAAGACTACGAAGAAAAGGATGTCAACAGAAGGCTCAGAAACAAAAAATAAAGCCAAACGTTACAAC
AAAACTGCGAGAAAGGTGGTCCAATTAATACCATTAGATGTCCATGGAAGACCTATATTCCCTATTTCGTTAGGTGATCT
TACTGTCTACTCCCTTGGAGAAGTAGTGACAGATAGAATAGCTTATCATACAGAGGATCTCATTTATCCAGTAGGTTATT
GCAGCACCAGAGTATATGCTAATTTAAGAGATGTGAGAACAAAAAGTTTATACACATGTAAAATATTAGATGGTGGACCA
AAACCAAGGTTTGAAATTGTATCTGATAATGATCTAGATCAGCCGCTAGTTGGCTCTACCCCTGATGAATGTCATTCCAA
ACTATTAATGGCAATTTCTCTTGCGCTTCGTTCAATAACACCAAAGGGGGCTGATTTCTTTGGAATTTCACATCCCACTG
TACAAAATCTCATACAAAGCACACCTGGAACTCGCAAATTGGCCATTTACAAACAGCAACGCTTCGAAGTAAGCAAAAAT
CAACCAATGGAAAGGGGGACTAGTCCGATAATGGAAGAAGAAACAGATCCAGGACTGGGATTTGCAGCTTTACATAGGCA
TTATGCTTTAGCAAATTCATATAGAATTAAAGAAGAACCATCTGATAATGATCTTTTAGCTCTTCAAGAACTTCTTTCGT
GATTCATTATACTGTTAATAAGGAATGTTTTGAGAAAAAAATAACATTTCGTTTTACATATTGGTATAATACATAAATTT
TATTATTATCAAATATTCATCTTTAAATCATGGATATATTAATTATTTATATCAGGCCTCTCAAATTGACGACGTTTGAG
CCAACTATGGCTCATACCCTTCTTTGCAAGCCATGTAGGAGAACAGCTTATCTACTTTATTCTGGACAAGCTCCACTATT
ATCCACTTTTTGTAACAAAAATATCTTTATTTTTTTAAGTAAAATATGATAAAGTAATATAAGAATGTATAATAATAATT
AATTGTTGAGATTCCAGTCCAATTATAAATTATGAAAAGCTGGATTATGGATTATGAAAATGCATGGCTGCTAATACATG
ACACATATGAAAAGAAACTATAGA
>TetragonulaCarbonaria_000093-T1 TetragonulaCarbonaria_000093
GCGCATATTTCTGCGCTTTGGAAGAAAGAAAATCTGTCGGTCAAATATTCTTATTCATATTAAATGACGATACGTACATG
TCTGAAATGTTATAGAATTCAGTTACTCCGATATCATAAATATTCTTTTCGTATTCACTTTTAGTGCACTTTTGCATTAC
TCCTGACGTTGACAACTATGTTACTTCAAAAATGTTTTTTTGGCAAATTGTTCAATATATCCCGAATATAGATTAATTAT
ATTTCACTGTGGATTTCGTCGTAAAATATGGATAACGTAACAGGAATAATACGTGCCATATATCGAGGGTTTGTGGATAG
CTTGAGAGGTGCTATTGTTCTATTTTATATGGATAAACGTATTAATGAAAAATTATTCAAACAACCCTCTTCTAAAGAAA
TCCACGGAAAGGACATAGTTGTTGCAACGCATTCTTCAAAACATTTCAATCAGTTAAGAGAATCAAAAGTGTTAAAGCGA
ACAATTCAATGTTGCGCTTTGAATGGTGGCGTATTTTGGGCTAGTATATTAATCTTTGAGTGTGGTTTACTCCCATTTTT
CAAGTACTTATTGACTATTATATTCGGTCATTCACCGGGTATGGGTATGACTGTGTGGTCTTGGATGAAACCATTTCTGT
CATTAACTTTTGGCACTGTATGGGTGCTACCACTATTTGTGCTCAGTAGGATAGTCAACAGTTTATGGTTTCAGGACATA
GCGGACAGTGCTTATAGGTATAGACAAGGGAGGCCGTTACTTTTATCCAGTGTGAGCAAGCTTGTAGCAGACACGCTTTT
CAGTATATTGGTTCAAGCATTATTTTTGGGTCAAGGCATGTTGGTATCCAGAATTCCATTACCTCTTGTAGGTGACATAC
TTGCCCTTATACATATGTGCCTTTTATATGCTCTCTATGCTTTTGAATACAAATGGTTCAATATGGGTTGGGAGTTACAT
AGACGATTAAGTTTTATAGAAAATAACTGGCCATATTTTGTGGGTTTTGGTCTGCCATTAGCAGTACTTACCCAAATGCC
CAGTTCATATGTAATAAGTGGCTGTGTATTTTCTATATTGTTTCCATTATTTATTGTAAGTGGAAATGAAGCAATACCTG
TGACTGGAGTGTGTGACTGTCCATTAAAATTATTTTCTCCTGTAATTGCTATTGCAAACACACTCTTTAATAAAACAATT
GGACCTACAAATAGACGGTGA
>TetragonulaCarbonaria_000094-T1 TetragonulaCarbonaria_000094
ATGTTTACGGCTTTAAATACGAGCCGAACACCGCTTGGAGAACACACAGAGATTTTGTTAACAATTCTTGAACGATCTGC
GTTGCAAATCATCATCATGCAGTCATCAATTGGAAAATTGTTATTAGCGTTTGTCTTATGTATCGCTTCGTTATCGCATG
TCGAGGCAGACAACAAAGTTACGGTACAAGACATGAAGGTGGACATCCCGAGCAACAGTATCGTCGGGTCATGGGAGCCG
CAGGTTTCAAATAATCTCGTTAGTTCAACGATTGCTATCAAGGAGAATTGTCCAGGTGAAATAGAAGCCGATATAAAGGT
TTATCAAGGTGACGACATAGTTAGTCAAACGACCAAGAAATTTGACCAACCGGTCAAGGATTTCGAAAGTATGAATATTT
GCTCGTCGGTCGAAAGCCCAGATATCGACGATTCGTGTTCTATTGCAGAGGGTGAACAATCGGCTACAGATTGTGATGTA
AGTGACTGGTTTAGCCAGATGAAACCCGGAGTTTACAATGCTGTATGCGATTTCAAGCAAGGTGGCAATGTAGTTGCTAG
TGTCACACTGAGCGTGGAAGTAGACGTAGATGTGTGA
>TetragonulaCarbonaria_000095-T1 TetragonulaCarbonaria_000095
ATGCATTGGCTTCAGGCAACAAATATACGCGAAGAGATGCCGTTAAGCCAAATAAATCAAAGTAATTTCGTTAGTACCAG
CGAGAGTGTGAATCCTGGCACTGAGATAGCGTCAACTTGTTATACTCCTCCACCTTCGTATCACAACATTAATTTACCTC
TAGGTCACCCGTCAACTTTGACTAATGATTGCGGTGCACCTCCTTCGTATGAAGAAGCCATAGATCCAAATGCTCCTCCT
CCATCCTACGATTCGTTGTTTGGTCGTATGAGAGAAGCGCACAAAGTTTCAAAAGGAGTGTTTGACTTTTTGAAAAATAT
TATCGTCTTACTTTTAGGCACTATTGGATGTACTATTATCTTAGGAGTGACAATAGTAGTTCCAATATGTATGATGGTGA
TCGGAGGACTTTATCTTTATGATTGCCCGCAAGGAGAATATATTCCTGTTTATTTATTAGTGGGCGGTGGTTTTGGTGTT
TTCAAACAGTTGTTACATTTGTCAGCGAGGGTACGTCAGCGTCAGGAAGAACGAGACGAAGAAAGAATACGACAATCTCC
TACTCAAACGTTGATTAATTGTTTTATGCTTGGCTGGTTTATCATAGGCTCCATGTGGGTATATAAGGAATATGAGCCAA
ATTACGATCCAGCTCTTGGCAAATATTGTAACAAAACGTTGTATTTATTTGCCTTCTGGCTAATCACGGCCGTTTACATA
TTCTTGGGGGTGATAACCGCCGGCTTTTGCAGTATCTCGGTAGCAAGCATCGCGTTTCAAAGACCACCGCCCGATCTAAT
GTAA
>TetragonulaCarbonaria_000096-T1 TetragonulaCarbonaria_000096
ATGAAATACGGCTTCGGTGTATATTATTACGCGAATAACGACGTTTACGAAGGCTCCTGGAAGAAGAATCTTCGACACGG
CATGGGATCCTATCTTTACGCCGATACGAACACGAAATTCATGGGCACGTGGATTAAGGATCGGATCCAAGGCCCCGGAC
AGTTGATCCATCCTCGACATCGTTTCCACGGATTTTGGCAATTGAATCTACCTTATGGACGCGGGTGTTTCACGTTTGAA
AACGCTTGCATGCAACATGGACACTACGTGCACGTGAAAGATCCTGATTACGACGAGACAATGGAAGAACGTGTCGAGGA
AAGACCAGAAATTGAACCAGCCGCGTTGGAGACTGAAGCCAAAACGGAGAAAGGTGAAAAATTGGAAGATGCTAAACCTG
AGCCATTTGAATCACCACCCTTGAAGAGAGGTATTATCGCATTGTGGAGAGCACGCTGCATCACGCCCTACAATCCTGAT
TTATTACCGCCTGAACCGATACCGCTACAGGAAGAGGTGTCCGTGGACTCTTTGGTGGATAAATGTTTGGAAGATTTAGT
AATGGAACCGGAACAATACTTGAAGTACGAAGACGAATACGAAGGTGAAATGAGTGATTATTACAACGACACTGACCACA
ATAGGCCATCCGTTGAAACAATTTAA
>TetragonulaCarbonaria_000097-T1 TetragonulaCarbonaria_000097
ATGGTCAAAATGGTAGAAATTCCAGAGATCCTTGGCGAAAGAGGCGAAGAGGAAGTGAATCCATTAGGGTTATACGAGGG
TGAAAGAAATGAGAAAGGCGACAGACACGGTCGTGGAAAAGCTCTGCTTCCAAATGGCGACATGTACGTCGGACAGTATT
GCAAAGGACTGAGACACGGTCGAGGACTTTACGTATTTAAAAACGGTGCTCGTTACGACGGTGAATGGAGACAAGGCGTT
AAACATGGCCAAGGAACATTTTGGTACCCTGACGGAACGCGATACGAGGGTGAGAAACGACGAATCATAGCTCGGTCATT
GGGAAACGGATGA
>TetragonulaCarbonaria_000098-T1 TetragonulaCarbonaria_000098
ATGCCATGTCACGAGGAAATCAGGTGTAACAACAGCACTCTACCTCCACCGTGTCATCACTGCAAGCCTCCGCCATTCTA
TTGTCCAAAATACGGTTGTCCACCTCCTCAACAATATCCAACACCTCCAAAATGTTGTCCACCTCCGTGTTGTCCACCTT
TCATATGCAGGCAACGTCCAGAATCACCGAAACCACCAGCGTTGTACGTCGTTAATTGCTTACCACGTCCTTGTCCAGAG
CCACCTCAACGTCCACCGCCAAAAATAAAGCCTCCAGCATCCTGCGTACGATATTGCGTTCGTTGCACGTGCGATGGATC
CACTTACTCGCCCCTATATTTCTCTGATCTCCCCAACTCTCTCCGTACAAAGTCTTGCTGA
>TetragonulaCarbonaria_000099-T1 TetragonulaCarbonaria_000099
ATGCACGAAGATCATGCATCAGGTTTCTTGGGTATTCGATCGGGTAGCTTGAATCGAGAAGACGAAAACGAGAAAATGTC
GACGACGCTGGAAGATGCGCTACGCAAATATCCACCCAGCCACTCTTCGCGTTGCAAATCGAGGAAAATCTGTTTTCCAA
CGTGTTCGCCGTGTCCAAATATTCAGCCGCCGATCAGTGGCACGTCCTCGGTACGTTTTCAAGTCACGTACACTAGCAAC
GGGCCCAAGTATTCACCCTGCTATTATCCACGACCGATATGCTGCCCACCACCAGAGATCCAACCAACGAAAATAACCCC
TTGTTACGCGAGATTGTTCGATTCCCGCGGAAGGCCAATTCCTTTATATTTTTAA
>TetragonulaCarbonaria_000100-T1 TetragonulaCarbonaria_000100
AAAAAAAAAAAAAAAAAAAAGAAGAAGAAGAAAGAATTGCAAACTTTCCGTCTGGGAACGTGAAAGCAAGCAAGCGTTCG
CGAGCTTGGGTAGCGCAGAGTCTATCGTTCCTTAGCCGACAGAATTAAACACACGAAGTCCTAAATACACGCATACACAC
AACTTAGGGGTACTTACGAGCAAAAATTAGATGTTTAAAAAAAAAAAGAAAAAAAAATACAAGTTTCTAGAGTCAGTACG
TTACACGCTATCGTTGTCTAAATATCTAATATGTAACACGAGCAGTTCGAGCTTTCCAGCGGCCACGTGTGAGACACGAG
AGAACAGACGCGTGTACAGACTAAAGCCTGATACTAACAAAGCGTTTGCAACCTGTTGCCACGCGAGAGTTGCAAGTGAT
CTTACAAATTGGAAATTCTTTTTTCTAAAAAGGAAATTCGGCCTGCGCTGTGATTTCTATCGATATCGTATTTACACTGT
GCTGCAAAATCACGACGCTGTCTGCACAATGCAAGACATCACGGACATCATTGTCTGCAGGCAATATATCTACGTAACAA
AGTTTCTATATATATATATATATATACTTGCAGATCTGCACAATCTTTCACAATAAACGATGTAGATGCAAAATGTCTGC
AAAAAACGAATATCTGTAAAACGTTTAGAAGATAGTTCACGCAGCCAGGACACACAGAAGGTGCTTCCACTTGAAAACCC
AGAGAGATATGAAATTGGAACGATGTAAAAGAATATAAGAGAGAGAGAGAGAGAGAGAGACGAGATACTTTGCTAGGTCG
TTTCGCGAGCTAACTCGAGAGCAACGATATACGGAGTGACGTTCTGACGTGACACTTAAGGCCCCCATAGACGTTGAAAC
AGCTACGATGCACGAATCACTGATACAAGCACTACCGAGAAGCAAGGAATCACCGATGGAGGAATAGACTTCTAGCATTA
GTCGGACAAAGAAAGTCCGTGATAATAAACCTAACATTACTATCCCTAATATTGAAGCTGGAAGACGATCCGACATTTTA
AAACACTTGTTTCAACTTACTTTGGCGTCACACGAAGAACTGAAGAGTCGGTAGAGTGCGAGGCAAGCTGATTCTGAAAC
ATCGTCTGATGTTTCATGAAACCTAGGAGTTGATGCATGCATCGCAGCATGTTTCAACGTCTACGGGGGCCTTTATGGAG
GAATAGACTTCTAGCATTAGTTGGACTGTTTATTTCCTGGTTAAGTGTCACTCGGGATCTTGCTCGCCAACTGAACCGTG
ACAACTGATTCTTGCATCAAGACTGCTTGAGG
>TetragonulaCarbonaria_000101-T1 TetragonulaCarbonaria_000101
ATGGGGAACCATCCATCCGCCCACCAACCGCTCGAGAGAGCTACCAGCTACGCTGGCAATGGTCTTCGCCTCTCGAAGCG
CGAAAAATCGCCGGGAAAGAGGATGGACCGACTGCGACGGAGTTTTCGCGATAGCTTCCGACGGCGAAAAGATCCCCACG
TACCGGAATCGAGTAAGCCGCATCAATGGCAGGCAGATGAAACGGCTGTTCGCTCAGCTACCTGCGCTTTCCACGTTAAG
TACCTGGGATGTGTCGAGGTGTTCGAGTCAAGGGGTATGCAAGTGTGCGAGGAAGCTCTGAAAGTACTCAGGAATTCGAG
ACGGCGGCCTGTACGAGCGGTGCTGCACGTGTCGGGCGACGGTTTGCGGGTCGTCGAGGACGAGACAAAGGGGCTGATCG
TCGATCAGACGATAGAGAAGGTTTCCTTTTGTGCTCCGGATCGGAATCACGAGAAGGGGTTCAGTTACATCTGTAGAGAC
GGCACGACCAGACGGTGGATGTGTCACGGTTTTCTGGCGTTGAAAGAATCGGGAGAGCGTTTGAGCCACGCGGTTGGTTG
CGCTTTCGCTGCCTGTCTGGAAAGGAAGCAACGAAGGGACAAGGAATGCGGCGTCACGATGACGTTCGACTCGAAGACTT
CAACATTCACCAGGAGCGGCAGTTTCAAGCATCCGTCTCTGACCGAACGTTTGCAGGATTCGCGCGAACGTGCCGTAGAC
GTACCACCCATGAAACAAGTCTACAATCCTTTCGCGATCGAGAGACCGCACGCCACCCCGTCGATGCTCGAACGACAAGG
CTCTTTCCGCGGTTTCACACAGTTGAACCAAGCGTCGCCGTTCAAAAGGCAGCTTAGCTTACGGATAAATGATCTTCCTA
GTAATTTCGAACGCACACGTAGCCACAGTCTCGAGCCGACGGACTTGTCACGGATGCCGTCTGCTATGTCTCACATCGTA
CCTTTGAAGCCACCAGAATTCGAAGGATATGACGAAGTCAGTCCGATACCTGAAATATCGCCTGGTGGCCAAGACAGTGT
GTCAGCGATGTGTCAGCAGCTTTCACAGGGGCTTTCTCTTCTTTCAAGCAGCGACGACTTTGGACCAATTCCTACGCAGA
GCAGTACAAGCTCTGTTGCTAAGCAACTGTTCAGCAGCACCGCCGCTAACAAAACTCCGCCAGTGACGAGCAGTAACTCC
TTGGACGAGTTGAAGCTGCAAAACGGCCCAAGCCTGAACAACAACAACAACAACAACAACGACGATGACGACGACAAGAA
CGACGATCTCAGTAATTTGAACCACGTCGGGCCCAGCTGGCGGGAAGCTTCGTCGCCCGTTCTGGCTACGAATCACAGGC
TCACGCCGATTCTGAACAGGACCAGTAACCTTAGCCCCATCCTTCCAAGGACGAACGCTCCCTCGCCGATAGTCATGAGC
ACTCCCGCGCCAACTACTACCGTCGGTGTCTTTGGGACACCACCTTCGGCCAGCCCGGCCTTCAGCACCGCATCCACGTC
TTCCTTAGGGAACGCGTCCACGACAGCTGTGGTGAACAGGTCGTCGATACCACCAGTGACTTCCGCGATAACCGCGAAAA
CAAGTTCATCGCCGACCGCCAGCGTGGCGTCCGTCTCTCCGGCTCTGTCTGGCAGTATTATCAACGATAGCAGCCAAATT
AGCCAAACTCCAGTGGCCAACACTATTTCCACACCAGCGGTGCAGCCAGTTTCAACGACAGCCACGTTGCCGAAACCGGA
GCAGTGGCTAGGTAGTATAACCAGTTCGGTGCCATCCTCAGTGCAATCCCCTGCTCAAGGGCAAACGAGTCCCCGACGAG
CGCCGCCGCTTCACTCGCGGGCCTTGTCACTCGGTTCAGCAGCGATGGGACAAGCTACTAGGACCGGTCCTTCGGATCCA
TTCGACGCGGAATGGGCAGAGATAGCGGCGAGAAACCTAAGGCAAGCGAGCACGACGAACCCCTTCATAATGCCAAACGC
CACCCAAGCGTTCCAGGTACAATTGTAG
>TetragonulaCarbonaria_000102-T1 TetragonulaCarbonaria_000102
ATGAATGTTCCACTCGAACCTACGGTACGTACCTTTTTCCCCTACTCCGAGACGAGCCCAGGGCCGTGCCAAGAGTTCTT
GGCACCTCCAAGGTTTCTCTATCCAGCAACGCATGGATTCGCGGTTCCGAGGAACCGGTTTGTCGCGAGATTTCTCGATC
ACGTCGCAAGTGGTTCCGTGGTTCGCTTGGACGCGAAAATTAATCTGGCCAAAATTAATTTTCACTCTGTCGTCAATTTT
GTTACGTTGAAATCTTTTCGAAAGAGTAGGGTCAGCTCGGACGAAGATCCGGGGCTGGTGCTACCCAAGTTTATCGTTGC
GAGGAGTGCAGCTGCCACGGCAAATGGTCGTACATCTGCTGAGACACGACTGAGAAAAGTTGCTGCAACGCGTAAACCAA
ACTCGGCTTCCTACGTTCACAGATCTCTCGATCGAGATTTTCTATACCTCTTCTCGCGGTAA
>TetragonulaCarbonaria_000103-T1 TetragonulaCarbonaria_000103
ATGTTAACGAACGTCTGGATCGTTTCGTCTGCTTGCATTCATCCGATTGTTGCTCGCGGTAGACTCGTTTCCTCGAGTGC
CGGGAAACGCTTCACGCCAGAAGAAGGAAATAAGTGGCACGCGAGACGACGTGCCACCACATCCTTCAGAACTCTTCCCG
TGCTTGCATTTCCCGCCGGCAAGAAGTGGGAAACATACTCCAATATACATGTTCTAGCGGGTGTGAATGTAACGAAAACG
CGTCACGCTTTCGACCAGGAACTTGGAGGAGGGGGTGGTCACGGAGGTGTTAAGGTTGTCGAGACACAGATGATGGATGG
GCAAGCGAGATGTCGTGAGGAGTATTCGCAAGGTTCAGCTCCACCTAGGTGCAATGGAGGAGCCTCGCCCAGAAGGAACC
GCCTTCGTGATCACGGTGTCCTCCGCGCCAAAGATGTTAATGCACCCCGCGGTTCGTCTTGTGAAAAGCCTAAGTGTAAT
CAACTTCTAGTCACTGATAAAATCTTATCGATTTGCCAGTTACGATTTGCCGGTTTTGAATTTCCTCGACGAGGAGTACC
ATCGTTTAAGACGGAGTAA
>TetragonulaCarbonaria_000104-T1 TetragonulaCarbonaria_000104
ATGAAATATTGTAGAAAAAGCGAGCAAAATGTTAGAGATATTGCTTTGCGTCTCTGTTTACAAGAGGAGCAAGAACGTAA
AACTAATCCAAACGAAACGCACGAACGTTCAATTATCATCGTTGGTAGTAAGAGAGTCGGTAAAACTACAATGGTACATC
GATTTCTTGAAAAAGACGAAACACCGAAACCAACTATCGCGATAGATTATTCTTTTGGACGTAAAGCTGGAAAGAGTTTA
ATAAAAAATATCGTGCATGTTTGGGAAGTAGGACATTTAACCTCTTCGTTAGTATCGGCCGCAATGACAGGTTCATCTTT
GACTCATTCTCCTCATCACGTCACGGTATTGATCATATTGGATTTATCAGAACCAGACATTTTATGGGCCACGTTCGAGG
AAGCTCTCTCGGTAGTTCGAAATGCAATGAAAATGAGTTACAGCGATAAAATGATCCAGGAGTTAAAGCAACAGCGTGTC
AAAGAACGGAAGGGAACAGCGGAACAAGAGGTCGATCCGTTTCCAATGAAACTCTGCCTCGTTGGTGGAAAATATGATCG
ATTCAAGGATCTAGATTTGGATAAAATAAAGCTAGTCGGAGAAACGCTACGAGCTGTAGCTCATATTTTAGGAGCTGGGC
TCTACTATCATTCCGCAAAAGATAAGTCTCTGCTACGAAGAACTAAAGACTTGTTATCTCACTATGGATTCGGTACTCAA
TTTTCCGATATCAAGTGCACAGACGTTGAGAAGCCATTAGCGATATCTGCCGGTGCAGATTCCTTCTTGTCGATCGATTT
GCAATTTCCTCGGACCAGGCCTTCGGCTATCTTAGATACCATCAAGCAGATTTACGTTACTCGTATACCGCAAGAGTCAA
GAAGCAACGAAATTATTCTGGAGGATCCGAGCAATGATCCCAACTTTAACGAACCGATCATCGACAGATTGCGAGCTCAA
CGAGAAGAGGAAATTAGTATTCTACTCCACGATATGTTGGAAGGCCAGATACCTCAAATTCTCATTCCGGATCCGTCGTA
A
>TetragonulaCarbonaria_000105-T1 TetragonulaCarbonaria_000105
CGTGAACAGCGAAACGTGTATCTGTTGAAAAGCGAGACTAGACTTGGACACCGAACAATAAGGGATAGGTAGAATTATGA
AGTGGTAGTTGTCAGAGGTTTAATTGCCATTCACGAGTTTCGATGTACTGTAAATTCCGCAAAACGGCGACAGAATGGCG
AAGTGAAGTTGCAAATAGAAAATGGCGAAAATCGTGAAAGTATCCGAGTCGTCGTTACCCACGGTCTTAGCTTGCGAATA
CTGCGCTAACCTTACGTTCAAGCAAATAGAAGATTTCACAAGACATTTAAGAGATCAACATTGCTCTAGGGAAGGAGGTT
CATTCGTGTGCCTTTATGGTTATAATGGAGTGTGTACCAGTCTTCCTGTGGAGGGTGTTTCTGACAAAGATTATATAGCA
CATGCTACCAAACACGCAGTGATGCAACAGCAACATAAGAGCAATGGTCAACTGTTAGAACCCTGTTCATCGTGGACCGT
GTATTCCGCGGCACAGAATTTGCCAGCTGTTTTAAATGATCCTTTCAAAGGGAAACAAAGTAACTTTCTAACTCGTACTT
GGGGAGATGGATTCGTAGAGAAGGTCGATATACCTAAAAGTCCTTACCTTCCCGAAATCACGATGCAACATTTTGAATCA
TATTTAAAAAAAATTGCAAGGAGGTATAGAAAACATTCTCGTATGAACTCAAATATCAGTAGGCCAACTACGCCTAATGA
ATTATTACAAAATTTTCCAAATTTGAGGAAAGTTAAATCCTTAGATCGAATGCAGTTTGATTTGTCTAATATTCCAAAAA
TCTTTTTAACGCCTAATTTGGACCTTTCTCAGAAAGATAATTTTTACGCAGTGTTTCCATTTACAAAAAATGGATTGTTA
AACGAGGATTCTAATATTGTTACGAATGTAAAGCAAATGCAAGAAAAGCTAAGTCATTATTTAGATGTTGTGGAAGTTAG
AATAGCAGAACAAGTTGCTTCCAAGTCTCAAGCATTTTTCCATGCTATGACTTCTCATGATGCCCTGATGGAGCAACTTA
CGCAAACTATTACAGTTCTAAAAGCCCTTAGAAAAAATATACACCAAGTTGATAAGCATCTAGTCAATGATTCGTTAGAA
ATTTTAAGGTTGGAACGGGCGAGATCTAACCGATTATTGGTTCAAGAAAAACTAAAACTTATGGCTACGGTACACCAAAG
TCAACCAATGATACAATTGTTGTTGTCCACGCCAGATTATGTCGCAGCCTTAGATCTCATTGCTACAACGCAAGAAATAC
TTTTACAGGAATTGAATGGAGTACATAGTTTTAGACATTTAAGTTCTCAATTGACAGAAATGGAGAAACTTGTTGATAAA
ATGTTATCTACAGAATTTCAAAGATACGCAACTGCAGATTTAAACAGACCATTAGGAGGAGAAAATACAGTTTTGGACGG
TGATAAACTTGTTTCCATCATTTCTGGTCTCCTGAGGCAAAAACATTTTCAATTTGTGGATACTTACAAAGAAGAAGCAG
TGACGACGGTCCGAGCTGTGACAAAACAAAGGGTCATAGAAGCTTTAGCAGCGAGCGATTGTTGCAGTGATCAGCAAGCT
GCAGCTTTGGAAGTTGGTGGACTTTCTCTCGCGGAAAGACTAACGTTACTTCACAATGCTATACAATCTTTAACATTCCT
TTTGATGCGAGTTAAGGCTGTTCACGATGTAATGCGAGATACAGCAGATCTAGCGGCAGGCCGAGTGTGTGACGGATCAT
TCGATGATACGATTCCCGATCGCTTATTAACTCAAGCAGAACATTCGCGAGTAACAATCAAACTCAATGATATGATAACT
TCCATTTGTGATTACTGTCATGAGCGAATGGGAAATCTGCTTTCTGCAGGTACAAATGATAAAGATAGATCACAAAATGA
AAAAGAAAAATTAAACACTGAGAATTTAAATAGTAAACAAGAGGAAAAAGAGTGTCAAAGTTGGAATGATAAATCATCTT
GGTTAAGTAAAAGGGCAACAACAGCTCAAGTGTGTCAACTCGCCAATTTAGTTGAGGAGTTCACAGAAACTTGTGAAAAG
CTCTGTGGCAAACAATGCACAGGTTTACGATCTGCATTTAAGGCGCAAGCTAGTAAATTCATTCAAAGATTTCATACCGA
GCTCAAAACAAAGCTTACTCTTTTATTAGAATCTGAAAGATGGAAGCAAGCTGATGTGCCACCAGAATTTCAATCATTAG
TAACATATGTGTATGAAAATAAAACTTTTCCGCCAAATCTATTTAAAGTTGATGATAAAGTTAGTAACGACGGTGTTCAA
AACTTCATCATGATAGGAGATGAAAAATATGCTGTCGTTGGTACAGCTTTAATGCTTATACAAATGATACACGAATATTG
CAGAACTGGGAGCGAACTAATAACTTTATCAGGAACAATAGGAAGACATTTAGCGGAATTACTGCGACATTATAATTCGC
GTTGTTGTCAACTTGTCCTTGGAGCTGGAGCAATGCAAGTTGCTGGTTTAAAAACTATTACCAGTACAATACTTGTACTA
GCAGCACGTAGTTTGAAACTAATTTTATGGTTTATGCCTTATGTCAAGTCACATTTTCAAATGTTTGCAGAACAAAACCC
TAGTCGTGGACTTGGTACATCTGGTATAAGCGGCGGTGTTGCTCTATTGGATAGTGTTGAAAGAGATATTCGTGCACATG
TAAAGGAAATTGAAAGCAAAATTCTTACCATTGTTGACAATCTACTGGGTGGTCAAATATCGAAATGGACTGCAAGACCG
CCAGTACCATCGAAATCATTTAGAAATATTTCTAGTTACTTAATAAAACTACATGAAGCAGTTTCTGGAATTCTCCCAGT
AGTTGAAGTACAAACTTTATATCGTACAGTAAATACATCTTTCAAAGAAAAACTTAGAGAGCAATTAGTCAAAATGAATA
TAGTAAATAACGGTGGTCCACAACATGGTGTAGTTACGTCCGAACTTACATTTTACCTTGAAGCATTGCGAAAATTAAAA
GTGTTACCAATTAATGAATTAGATGACAATTGGATGAGTGATATATGGACCAGATAA
>TetragonulaCarbonaria_000106-T1 TetragonulaCarbonaria_000106
ATGGCCCTCGACTTTTTCGCCGGATGTGTCGGAGGATTTGCCGGTATTATGGTGGGTTATCCTCTGGACACCATCAAAGT
CCACATGCAGACGCAAGATTACCGCGAGCCGAAGTACAGGGGCAACTGGCACTGCTTTCGGACGATACTGGCGAAAGAAT
CGGTAGCAGGCCTTTACCGGGGCATATCGTCGCCGATGGCTGGCGTGGCGTTGGTGAACGCCGTGGTTTTCGGCGTTTAC
GGCGAAACACGGAGGCACATACCCGATCCGAATTCGTTGTCCTGGTGCTTCGTCTCCGGCGCTTTGGCCGGTCTCGCACA
AAGTCCAATTTGCAGCCCGATCGAACTGGTGAAAACACGGATGCAGCTGCGTAATAACTCGTCCTCGAGCCACGGCCCTT
GCCACGCGACGCGATTCACCGGGCCGATCGACTGTCTCAGACACACGTACAAACACGAAGGATACCGCGGCGTGTTCAGA
GGTTTGAACGTCACGTTGCTCCGTGAAATTCCAAGCTTCGGCACCTACTTCCTCACGTACGAGATCTTGACGAGAACGCC
TGACGACGCTCCTGTGTCGACGGCGTGCATGCTGTTGGCCGGCGGACTGGCTGGTACCGTTTCCTGGACCGTTTCTTATC
CGCTGGATCTGGCGAAGTCGCGGATTCAAGCAGACGGCCATCGTTACGCCGGGCTGGTCGACTGTCTCAGGCAAACGGTG
ACGAACGAGGGATACTCGTGCCTGTACAGAGGCCTCAGCTCGACCATCGTCAGGGCATTTCCAACGAACGCCGTCACCCT
CACCGTCGTCACTTGGATATTCAGACTATTCGGGCAGGATGACGATTCGAAGAAACGGAGGACGTCGATGGAGTCCGTCG
GTGAGATATCCGTGACCAGCGAGCCTCTCTTGGAAAAGTGGAACAACTTGTTAACGAGCATGCCCGCAGGAACGACGCTT
CATAGCTTGCCGTATTCCACGTCGTTGTCGCTGACGTCGTTGACGAACGAGTCGAAGCTCGAACGGCTCGTTAACAGTGA
TAACGAGAGACGACGGACGAACGAGGAGATGAAACACGGCAGGGACGACGGTGAGAAGAGAAGGAGAGAATCGACGTCGA
GGCAGGACGTCGAGAATTTGGAGGAACTCTGCGAGAAGAAAGTGGAGAGGACTGTTGTTGTTCAAACAGTGAACACCGTC
TCGATGGCTCTCGCGTGAGAATCTTCAGGCAGCTTCACGAACTGTATAATCGGAGTTAGGCGTGAATGGAATTCAAACGA
CTCTTCCACTTTCGTACAACTGTGTATAAATAGATTTTATGGTTGTATCATTCGTATAAATAGGTTTAGATTTTATGGTT
ATGTGTATAAATACACCCGTCCCTCAATTTACGCGATATTCGTCCGTAATAAAAGGGGAAATAATTGGAAATAAAAGCTG
CTAAAAGTTTCAGAGCATACACGTGCACA
>TetragonulaCarbonaria_000107-T1 TetragonulaCarbonaria_000107
ATGTACGCGAAAACTGTGCCGAAATCGCAGCCGGCGTCGCCGAATCGCACGAATGGCAACGATTCGCCCGCTGATAAGCC
GAGGCTGATGTACGGTGGGAATTACATCAAGGAAGGCGAGGACTCGGCGAGGAATACCTGCTTGATCTTCTCGCCGAAAG
AAGAGGACTCCGTTGGAGCGTTGAGCAGATATCTGAAACTTTTCGCTGAGCATGAAGTTAATCTGTTGCACATAGAGTCT
AGAAGCTCCCTTCGTCAAGCGAACGTGTACGAGTTTATGGTGGAATGCGCCTCTGGCGGGGATCTTGGCACGGTGATTCT
AAATCTACGAGAACAATGCAGTTATTTCTCGATTATTACCAGGAACCACAAAGACAACATGGGCACCGTACCATGGTTCC
CAAGGAGAATCAGAGATTTAGACAAGTTTGCCAATCAGATTCTCTCGTACGGGGCAGAATTGGACAGCGATCATCCTGGA
TTTACCGATCCCGTTTACCGACAGAGGCGCAAATATTTCGCCGATTTGGCCTACAACTACAAACACGGTCAACCGATACC
AAGGGTGGAGTACACCAAAGAAGAGATCGACACGTGGCGCGTGGTATTCAAAAACTTGACCAAGCTTTATCCGAAGTATG
CTTGCAAGGAGCATAATCACGTGTTTCCATTGCTCATTGAGAACTGTGGCTACAGAGAGGACAACATCCCACAATTGGAA
GACATATCAAACTTCTTGAAAGATTGCACTGGGTTCACTCTTCGACCGGTGGCCGGTCTCTTATCGTCGCGTGACTTCCT
AGCCGGCCTTGCCTTCAGAGTGTTTCACTGCACTCAGTACATCAGGCATAGCAGCAAACCATTGTACACGCCGGAACCTG
ACGTTTGCCACGAAATACTCGGCCATGTCCCTCTGTTCGCCGATCCATCGTTCGCTCAATTCTGCCAAGTCGTCGGCATG
GCGTCTCTCGGTGCCCCCGACGAGTACATTGAAAAACTAGCCACGTGCTTCTGGTTCACCGTCGAGTTCGGCCTTTGTCG
ACAAAATGGCGAACTGAAGGCGTACGGCGCCGGGCTGCTCTCGTCTTTCGGCGAACTCGAGTACTGCTTGAGCGACAAGC
CAGAATTACGACCTTTCGAACCAGCGAAGACGGCGTTGCAAAAATATCCGATAACCGAGTATCAGCCTGTTTATTTCGTC
GCCGAGGACTTCGAAGATGCCAAGCAGAAAATGATTAAATTCGCCGAGAGTATACCAAGAAAGTTCGGCGTGAGGTATGA
CCCGTACACTCAGAGCATTAACATAATCGACAGCAAGCACCAGATCGAGGATCTCGTGTACAACGTGAACCAAGAAGTGC
AAATACTGATGGACGCTTTAAGAAAATTGAAGCAATAG
>TetragonulaCarbonaria_000108-T1 TetragonulaCarbonaria_000108
ATGGCGAGTTACTCGCGAGGGCGATCCTCCAGACAATCTGATGACACGATGGACGATGACATCGACGAGAAGGACGACAC
GAAGAGGAAGTCGCGAAATCTGAGCGAAAAGAAACGAAGGGATCAATTCAACATGCTGGTGAACGAACTTGGCAGCATGG
TCAGCTCGAATACGAGGAAAATGGACAAATCGACAGTGCTGAAGTCCACCATCTTGTTTTTGAAAAATCACAATGAAATC
GCTGTCAGATCGAGGGTGCACGAAATTCAAGAAGATTGGAAACCATCGTTCCTATCGAACGAAGAATTCACGCATCTGAT
ATTGGAGGCTCTGGACGGTTTTATAATGGTATTTTCTTCAAGCGGGCGGATTTATTATGTGTCTGAAAGCGTCACGTCCC
TACTCGGGTATCTTCCAAACGAACTGGAGAACACTACCATCTACGATATCACTTATCAAGAGGATCAATCTCCTCTCTAC
AACGTACTACTGAATCCTGCCATCACGAAAGATCAACGAAACATTAAACAAGAGGAGAAAATATCCTTTTTGTGTCATAT
TAAAAGGGGTGGCCTGAATGTTCAGGAGAATCCAGTGTACGAGCTCGTGCAGTTTATCGGATATTTTCGCTCCGGCGTCG
ACACAGACGTGGACAACCTACTTCCGAGCACGAAATTTGGAAACGCCACCACCGGAATGGATACGAAATTGGTTTTCGTG
GGTACAGGACGCCTTCAAACACCGCAGTTGATCCGCGAGCTGTCGGTGCTGGACAACACGAAGTCGGAATTTACCTCGAG
GCACAGCCTCGAGTGGAAATTCTTGTTCCTGGACCATCGTGCACCGCCCATTATCGGATACCTGCCGTTCGAAGTGTTGG
GCACGTCCGGATACGATTACTATCACGTGGACGATTTAGACAAGGTGGTCACGTGTCACGAATCACTGATGCAAAAGGGT
GAAGGAACGTCCTGTTACTACAGATTCCTCACGAAGGGACAGCAATGGATATGGTTGCAGACCAGATTCTACATCACGTA
CAACCAATGGAACTCGAAGCCAGAGTTCATCGTGTGCACGCACTACGTTGTCAGTTACATCGACGTGATCAAAGAGCTGC
GAAAAGAGTCGGAGAGTTTCAACAAGGAGCAGAGTCAGGATGTTCTGATGCCGGTGAAACAGCAGCAGCAGCAGCAGCAG
CAGGTGACCACGTCGTGCCCGGTTCCTTCGACTCAATGGCCAACGAAGTCGTCGAAAACGTCTAAATCGATACCATCGAA
CACGCGGCCACGACATCACGTGGAGAGTTCCGACAGTTCCTCGATGTCAGCGTCCATGCAGAGTTCGCCGCATTCGCACG
TTTCGCGATCGAAAGGCGTTTCGGCGAATAACTCCGTGGCATCGAAAACTCAAATATCTCAAATCGATAACAGGCAGCAG
CAGCAACCACAACAACAACAACAACAACAACAACAACAACAACCATCTTTGTTGGAAGTTGATCAGAGCTGTATCAACTA
CATAGAACAAACACCATACGCGACAGTTAATTTGCAGCCTGTGGTTAGCACAGGTTTCGCAGCTCCTACTGCGCCAATTA
TTTCCACGTTACCAACGCACGAGATGTTACATCAGCAAGGGATCGTGATGACGCCGACACAGAATCAAATTCAAGACGAA
CTGCAACGAAAGCACGAAGAACTGCAACAGCTGATAGTGCATCAGCAAGAAGAGCTGCGAAGAGTGTCCGAGCAACTGTT
CATCGCTAGATATGGAATTCTATCGCCGTTGCTCAATACGAGCATGCCGTACAACGCCACGAATGCGTGCCAGCAGATGA
ACAGATGCAACACGAACAATTCCAACGTTCAACTGCCAACGTCCACTAGCGTGAACGTTCTCCCCTTGCCAATTACGGTA
CCGGTGCCACTAGTGCCTACGGAATTGTTCTCTCATCCACTGGCAGTGAGTCCAGTTCCAACGATGTCGGCCACAGCGCA
AGGGAACGTATCCACGATGATGCAAACGCAACAGCAACAGCAACAGCTGCAACAACAGCCTCAACAGCAAGGCCAGCAAA
ACGGCAGCACGCCGGATCTCGTGCCTTTTCAAATGTGTCCGCATCAAGCTGACATGTTGTACAACGAGATGGAACCACCA
CCAGTCGCCTCGAGTCAACAGCCGAGACCGTCGCAAAATTGA
>TetragonulaCarbonaria_000109-T1 TetragonulaCarbonaria_000109
ATGAACGAAGAACGGCTCGAGAGTCGCCGGAAATCGGATCGTAAGGCTTCGGTTCCTCCTCTTCGGAAGGATATAATTTA
TTTCTTTTTTTCTTTATGTATATATCTATATGTACGTGTAATATACGTGTATGTATTTCATTTCGTTTCGTCGTTCGATC
TACGATTCGTCTCTTTCGTATATTGCGATTCCGCTGTTGCTCTCACTCTCGCGTCGTTCGGTTTTTCCCCTTTACTTTTT
GACATTTTCCAAACCGCCACTCGTTTGCTCATTTTCTCGTTTTCGCGCGTCCGCGTGAAATTCGCCGCGTTGCGAAACCA
GTGCCGAAATCCAGCGGCGCGTATGCACGCACGTTTTCGATCGATCGAAACTTGA
>TetragonulaCarbonaria_000110-T1 TetragonulaCarbonaria_000110
ATGTACAAGTGTGTTTACAGTTTTTCATTTTTTTTTTTTTTTCGTTTGTTTTTTCGATGTTTCGTTAATGACGAAAGGAT
GGACGCATGTACCAGGGTGTACAAACGTAAAACGTATAGACACGCGGGCACACAGAGATTATTGGATAAATTGCGATTGT
TGTTGCCGGTTGTTGTTTTCGCGTTGTTCGTGATGGCCGAACATGGCGGCGATAATGCGGCGGCGGTGCACACATACCAA
GCCAGCGTTCAAAATATCCAGTTGTATGTGTGTACGTGTGTGAATATCGACCACGTGTGA
>TetragonulaCarbonaria_000111-T1 TetragonulaCarbonaria_000111
GTCGTCGTCGTCGTCGTCGTCGTTTAGGAACGTCGCCGCAAGCTGCGTCATCGGCACAACTTTTACACACTACTACCACC
ACTATTTACTACTAACTACTAACTAACTACTGTTACCATTAGTATCTATTAGTATCACTGCTGTTACCTACTTTTGTCGT
GTTCTATCCATCCGACAATTGACTACCTGATTCTGTTTCACCGAGAATCGACACATCCCCCACTTTCCTACCTCCCTTTC
TTTCTATGTCTCGTCTTCCCCCGAACAGTCCAATAAATACAGACGCGACTCGCACAGCCTCCTCCTCGAAATTAGTTGAA
ACCGATCCTGTCTTTGTTGCAGATGGACATGAAGTCTGTCGGATCGTTCTACTACGAGAACTTTGCCTTCCCAGGAATGG
TTCCGTATAAACGACCGGCGGGCGACAAGTCCGGCATGCCGGTCTATCAGCCGACCGGCGCGACGACCTATCAACAGTTA
ATGCAGCTGCAGCAGCCGTTCGTGCCTGTGTCATGTGAGTACACTGGAACACCACCCCTACCCACCCAAACCTCTAACCA
ATCGGTCGTGCAACCCCCGAACGTGCAAAGCAACCACCACGCGGTGGTGGTTCAGTCCTCCTCCTCCTCCCAGGGAACCG
GTGGCGCCACAGTGAATAACTGCGCCGACGCCAACAATGGCGTGCTGATGGATCCCTGCAACAACCCACCGCCACCACCT
CCGACCGCCGACAATAACAGTAACAATAGTAGCGGCAGTAACAAGCAGCCGAATGCCACGCAGAATCACGACGCGTCGGA
AAACGCGCACAACTCCCCCGAATTGAATCACGCGAGTCCGTCGACGATCTCGCAACAACAGCAACAACAGCATCAGCATC
AGCATCAGCATCAGCATCAGCATCAGCATCAACATCAGCATCAGCATCAGCATCAACAACATCAACAGGCGCAGCATCAC
CAACAGCAGCAACAGGCTCAACAACAACAGCAACATCAGCAGCAACAACAACAGCACCAATTGCAACAGCAGCAGCAACA
GCAGCAGCAACAGCTGCAGAACCAATTGGCGCTGTCAGCGGCCAGCGTGCAGCCGGCGATGAGCCCGCTGACCTCGGTCG
CTGGCCTCACCTCGATGCCAGGCGTGGTGAACATGGCCTCGATGGCCTCAATGACGAACGTGCCGTCGGTCACCAGCATG
GTGTCGAATTACAACGCCTCGAGCGTTGCCGGCCTGAACATGCTGAACAGCCTCGGCATGGCAGCCTCCGGACTGCCCAC
GCATCTCGACCCGGCCGCCCTCGCGAAAGAGGTCGCCCAGAAGAATTACGCGAAAGCGATTAAGCTGTCGCAGGCGTCGC
AGGCGTCCTACGGTATCAATCAGTTAACCGCGCTCAACTACACCGGCGTCGCTCTGAACAAACAGGCGCTGGTGAACCCG
GCGGCAGCAGCGGCCGCCGCCGCCGCTGGCACGCAAGCGGTCGCTGGCTTACAAGCGACAGCCGCGACCCCGAGGCCGGT
GATACCGAACCTCGCCGGCATTCCCAGCGCCCTCGCATCACCGCTGTCCGCTGGAATCCTCGCCTACTCGAGGCCACCAA
CCCACGGCGCTCCTATCAATCCTTACTCGCTGATGAGGCAACAGATCCTGCCGAATCCTTACGCGGTGCAAGCGTCGATA
CCTACGGTGCCCGGCGCCGCCGCTGCCGCCGCCGCCGCCGCCGTCCACCAGGCTAATCCTTACGCGGTCCAGAATCCTTA
CACCGTGCTACCGGGTGTCGCCAGCGTGCCTGGAGTCGCGGCCGCCGGTGTACCCGGTGTCCCGCAGATACCGCAGATTC
CGAACCCGGCGACCATCGCGGCGCAGCCGCAGGTCGCCATTCCAGTCAGCACCGGCGTCATCATGCAGCCGTACAAAAAG
ATGAAGACCTCGTAA
>TetragonulaCarbonaria_000111-T2 TetragonulaCarbonaria_000111
ATATATATATATACGTATATAAAATGTACACGCAAAAAATATACACGGATACAAACGAAAACGAAAAAAAAAAAACTCGA
ACGGAACGGGGGAAACTGAAAAAAAACGACGAAAAAAAAAAAATTGAAACTGAAAAACTGAAAATGAAAAAAGCAGACGG
CGACCATGCCGGCGAACGTAGCGGGAATGGGCGCGTTGGCTGGCGGAGTGTCAGGAGTGCCGGCAACTGCGGTTCCCGGA
GGACTTCAGAGCGCCAGTATAGCAAGCATCGAACTCGGCAAGAAGCGGATGCGCGACTCCAATGATGATCTGCTAATGAT
GGACATGAAGTCTGTCGGATCGTTCTACTACGAGAACTTTGCCTTCCCAGGAATGGTTCCGTATAAACGACCGGCGGGCG
ACAAGTCCGGCATGCCGGTCTATCAGCCGACCGGCGCGACGACCTATCAACAGTTAATGCAGCTGCAGCAGCCGTTCGTG
CCTGTGTCATGTGAGTACACTGGAACACCACCCCTACCCACCCAAACCTCTAACCAATCGGTCGTGCAACCCCCGAACGT
GCAAAGCAACCACCACGCGGTGGTGGTTCAGTCCTCCTCCTCCTCCCAGGGAACCGGTGGCGCCACAGTGAATAACTGCG
CCGACGCCAACAATGGCGTGCTGATGGATCCCTGCAACAACCCACCGCCACCACCTCCGACCGCCGACAATAACAGTAAC
AATAGTAGCGGCAGTAACAAGCAGCCGAATGCCACGCAGAATCACGACGCGTCGGAAAACGCGCACAACTCCCCCGAATT
GAATCACGCGAGTCCGTCGACGATCTCGCAACAACAGCAACAACAGCATCAGCATCAGCATCAGCATCAGCATCAGCATC
AGCATCAACATCAGCATCAGCATCAGCATCAACAACATCAACAGGCGCAGCATCACCAACAGCAGCAACAGGCTCAACAA
CAACAGCAACATCAGCAGCAACAACAACAGCACCAATTGCAACAGCAGCAGCAACAGCAGCAGCAACAGCTGCAGAACCA
ATTGGCGCTGTCAGCGGCCAGCGTGCAGCCGGCGATGAGCCCGCTGACCTCGGTCGCTGGCCTCACCTCGATGCCAGGCG
TGGTGAACATGGCCTCGATGGCCTCAATGACGAACGTGCCGTCGGTCACCAGCATGGTGTCGAATTACAACGCCTCGAGC
GTTGCCGGCCTGAACATGCTGAACAGCCTCGGCATGGCAGCCTCCGGACTGCCCACGCATCTCGACCCGGCCGCCCTCGC
GAAAGAGGTCGCCCAGAAGAATTACGCGAAAGCGATTAAGCTGTCGCAGGCGTCGCAGGCGTCCTACGGTATCAATCAGT
TAACCGCGCTCAACTACACCGGCGTCGCTCTGAACAAACAGGCGCTGGTGAACCCGGCGGCAGCAGCGGCCGCCGCCGCC
GCTGGCACGCAAGCGGTCGCTGGCTTACAAGCGACAGCCGCGACCCCGAGGCCGGTGATACCGAACCTCGCCGGCATTCC
CAGCGCCCTCGCATCACCGCTGTCCGCTGGAATCCTCGCCTACTCGAGGCCACCAACCCACGGCGCTCCTATCAATCCTT
ACTCGCTGATGAGGCAACAGATCCTGCCGAATCCTTACGCGGTGCAAGCGTCGATACCTACGGTGCCCGGCGCCGCCGCT
GCCGCCGCCGCCGCCGCCGTCCACCAGGCTAATCCTTACGCGGTCCAGAATCCTTACACCGTGCTACCGGGTGTCGCCAG
CGTGCCTGGAGTCGCGGCCGCCGGTGTACCCGGTGTCCCGCAGATACCGCAGATTCCGAACCCGGCGACCATCGCGGCGC
AGCCGCAGGTCGCCATTCCAGTCAGCACCGGCGTCATCATGCAGCCGTACAAAAAGATGAAGACCTCGTAAACGAACAAG
ACGTGTTCGTCCCTTTCGTTTCCTCCGAGATATGCGGATGCGAGACCGACCGACAGAGAGAGAGAGAGAGAGAGA
>TetragonulaCarbonaria_000112-T1 TetragonulaCarbonaria_000112
ATGCAGCTCTCTTCTTTCCCCGTTCTTCTTTCTTTTCTCACTTCTCACGTTTTATCGTTTCGCAACCCTGCTTTCGCCAG
GCGTGTTGCCGATTGTTCTACGCCTTTTCGCGTTCTACCTTACCGATCGGTGTCGAGTTGCCCCGGCATCCGCGCCGTTT
CCATCGATCTCTCTGTGCTTTCGGAAAGAAGAGAGAACCGGCCAACGCCAACGTTGATTTTCACGCCGCTGCTTCTTATC
GGGAGAAGAAGCTCGGGGGATGATGATGACCCTGGGCAAGAACCCAGGCTGGAAAACCTAGCCTGTTTGTTGCCTCTCTG
GCTCGCCTCTCTCGTCGATCCTCTCGATCTCTCTCACACCCGACGTTATTACACACGCGTTCGCCGTACGAGTACCTACG
GACTTTTCGTTCGGCGAAATCTCCCATGA
>TetragonulaCarbonaria_000113-T1 TetragonulaCarbonaria_000113
ATGATTCATCCACGAACGAATGATAGCCGGTTAAAGGCGATATTTGAGGAGGCGTCCCTTGAACCTCCGACTCAGCTCAC
CCTCCCGAGGTCGTCGGTTTCACGCTTGCAAGCTGCTATTATGGAAAGCCGCTGGATTTCCGGCCGATGTAATCGGGAGA
AGCCGCCGTGCAAATATTTCCATCCACCGCAGCACCTGAAGGACCAGCTTTTGATAAACGGGCGTAATCATTTAGCTTTG
AAGAATGCGCTGATGCAGCAGATGGGCCTCACACCGGCCCAGCCGCTAGTGCCTGGCCAGGTACCAGCAGTGGAGGCACC
GGCACCTCCGGCACCACACCATCACCTTCAACAGCAAATCCAGCAGCAACTTCTCGCTACCCACGCCTTTATGGCGACGA
ACCCGTACCTGACCGGTATGCCGCAGGTTGGCAACACGTACAGCCCGTACTTCGCGCCGAGTCCGATCATGCCAGCGATC
ATGGGCCCGGCGGATCCAACAGGAGTCGGGAGCCCGTTGGGCGTGGTGCCGCAGACGGTGGCGATGCCGCAGAAGATGCC
ACGTACCGACCGCCTCGAGGTATGTCTACCACCAAACTACATTCAACAACAACAACAACAGCAACAACAACAACAACAAC
AACAGCATGGGGCCCAACACGGCGCAGCCGGGGCCTCAAGGTGCCCGATGGCCGCGCCAAATACCGTGTACCAAGTGCCG
GCCGGTCCCCCCAATCAGGTGTCGCCCGTTTCCACGATGCAATCTGTCAATCATCCGCCATCCCCGACCACCATCACCAC
CACCTCCTTCTGTACCCCGTTGCACAATCCTCACGCCCACCATCACCCAATCCACAACCTGATCTACGTCCACGCGTACT
ATTGA
>TetragonulaCarbonaria_000114-T1 TetragonulaCarbonaria_000114
ATGCAAAAGCAAATTCCCGGTGTCCTGGAACTTGCATACCGGAAGCGAATGGAGCCCCAGCCGAGCGTGCGGCTGGCGCC
GCGGCGGCCGAACTCCTCTCTCGGTGGAAGAGGAGAGCAGAGCAGAGCAGAGCAGAGAAGAGGAGAGGAGAGGACAGCCT
CGCAAAGATGTCACCCGCCGTACGCCGAAGGTGAAAATCTTGGATTCGATCTGGAATTAATGATTAATTCAGAGCGCAGA
ACTTACAGAAGAATTAGAACAGCCGAGAAGATCTCGCACAAAATGCGATGGTTCGTCCCATCGATTATTTTCGATCAGTT
TGCTCCTACGCAAGCGGGCCACGAATCCCTTGATACCGTTCTAGCTGAAACACGAGACAATCGTGCGAAACGGCCATGGT
TCCAGGTGCGTGGCCACCTGCTGCTAACGTTGAACCACCTTCGAAATTCGCAGCGCGATTTGCAAGACAGACGAAACGTT
AGCAACAGCGCGGCCAGCGGAAGCCAGTTGCTAGACACGGTACAACCATTTCCGGCTGCCTCGCCTGAACCGATGGCCCT
TCGTTCCGCCTTGTTGCGGAGAGAAAGGAAACTTTGA
>TetragonulaCarbonaria_000115-T1 TetragonulaCarbonaria_000115
ATGGCTCTCCCGTTCGGTAATTCGGTTCCAAAGTCGCTTGAAAGCCGATCCGCGGGATTCGCGTGCGCTAAACTGGCTAT
AAATACTCAAATTTGGCTGAATTATTGGGAAACTTGCCAGGGATTAGCAATTTGTAGCTTGCGTGGATTTCTCACGAGGA
TTCTCGCGCAGCAACCGGACGTGACCTACTCGCTAACACTCACTAACATCATTCGAATTGAGAGAATATTTAACATTCTT
GCTCATTTGAGAGTAGTTGGTACAGAAGTTGCAACAGAAGAAACAATTCCAGGATTTCGACGTGAAGCCACTGTTTGTGT
CCCATAA
>TetragonulaCarbonaria_000116-T1 TetragonulaCarbonaria_000116
ATGGCATGTGAGTGGACTACTAGTAAACGGGCGAGGGAAGGGCGGCGGAGAGGGCTAGCTCGGCGAAACAGGGTGAATCG
GGGTGAAAGAGGAGCCAGGAGCCAGGAGCAGCAGCAGGATGTCAGAATTGGTTTGCTGAGTTTCACTGCTGATGAGGATA
TGAAATCGTTCTTAATGTCGTTTCTTGTCGAAGAACGCGACAACTTTTTTGAACCAAGTTGCCTGAAGGATGATATAAAA
AGTAATCGAATAAAATGGTCAGAATGGTATCGTTCGAAAAATCCGAAGTTCAATAACTTCAGTTTAGACGCGCAAAAAAG
CACAGTGAAACCTACACATTTCCGTTTAGTTGTTGGACGGAAACCGCAGTTATTGAAAATTTCGCGAAAAACAGAGAGAA
AGTCACTCAACTGA
>TetragonulaCarbonaria_000117-T1 TetragonulaCarbonaria_000117
ATGGCACAAGTCGCCAATAACACCGGCGATATAACAGGCGTTTACTCGAAGGCGCAGCTCTCGAAGACCGAAGATAAAAT
TCACCCGGTGAAAATCCGGTCGTGTCGTGAGATCGGTGATGATGACCGACTTTCGGAATCGGCGGGTCAAGAGTTCGCCC
TGGATTCACCGGTGGGGCCGACTAACGACCATCCGTCTCCAACTACGTATGTACTTCAACGAATTGATACAGTTGATATA
GTTGATAGAGTGGATACAATTGATACAGTTGATAGAGTTGATATAATTGATACAGTTGATAGAGTTGATGGAGTTGATAG
AATTGATAGAGTTGATATGGTTGATAGAGTTGATAGAGTTGATATGGTTGATAGAGTTGATAGAGTTGATAGAGTTGATA
GAGTTGATAGAGTTGATAGAGTTGATAGAGTTTATAGACTTGATACAGTTTATACAGTTGATATAGTTGATACAGTTTAT
ACAGTTTATACAGTTTATACAGTTGATATAATTGATATAATTGATACAGTTGATATAGTTGATATAATTGATACAGTTGA
TATAGTTGATAGAATTGATGCAGTTGATAGAGTTAATACAGTTGATACAGTTGATACACTTGACATAGTTGACATAGTTG
ACGGAATAGCGAAGAGGTGAGGGGAGAGACGAGGGGGTTGAAAGCGAAGCTTTCCGTAACCCGGTTGGACCAAATCCAGC
CACTTTTCGGATCGTGACATTTTCGACCAGCTGATCGAGCAACGCGAGTGCGGGGCAGAGGGATGAACAGAAAAGAAAAG
AAACGCGGAGACGAGCGAGAGAGGAAGCGCGTGGGAATGAGAGTGCAGCCGAAGTGGCGCCGCGACAATCGCGCGCCCTG
CACGATCGCTCGTAAAATCGAATTATTAGTTACCGGCG
>TetragonulaCarbonaria_000118-T1 TetragonulaCarbonaria_000118
ATAACGTAGTGGTGTAATTTAAATGATGTTTATTATATTAAATAACAAAGAAAACGAAAAAGAAACACAACAAATAATAA
ACGCAAGATAAACAACACAGACAACAATAATTCGAATAAACTCAAACGACACAATTAATTCTTTTATACAACACAAATTA
CCACTCTTTTTGACCACTCTCATTCAACGCTCTTTTACGACTCTGCCCTGACTCTGTTTTTTTGTTTTCACTCGCACGAC
TTTCCTTTTTTCAAAAAGAAAAGCACTCGATGCCAAGCGCTGTGCTTCTCACATCACGCTCACATACACATTTTTTTTCG
TTCACGCATCGTCCAGCAAACAGGCCATCCGTTAGAAGCAAAAGTAACTAAAAGTATAGCTACACATTATGATTAATTTC
GATACTACAATAATGCCTGGCTCCATCGAGTTCGCCTTCGAGAAAATAACGACTCCGGCAACTGAATTGTCCAGTTATCG
TCGATTGAATCGAATGGGAGAAACAGAGCGAATAACCGTGATCGAGGGATGGAAAGGGAGAAAGAAGGGGAGAAAGGGTC
AGTGGAACACAGAGAAAACACTCGAAATCGAGGCTCCTCGATTATCGGAAAACGGTCCATCACTGGGGAGACCCAATGCG
CGCGAATCCTCGTCTGGTCCTCGTCTCGACGACCCTCACTCTCCCCTAACTGCGCCTCCTCCCCTCCCCTTCCTCCGGAA
GCGTTGGCTTCCAAAATTGACAGGAATCCGAGGCAGAGGCGGATCCTTCTCCAGATCATCTCGCACCTTCGATCTCGTTG
CCCCTCTCCCCATCCCAACACCGGGGAGTAATCGTCCCACGAATTCGCACGATCCGCTATTATTCTCTGCCGAGGCGAGA
AGGATGGAGAGGGGAGGAGGGGATGAGGTAGGAGGCAGAAATGAAGCAAGGCGGCAGTGGTCGAGGGGACGAAGGTGGAT
CCTCGGCCCCGAGGCTCATCGTTCATTCATGGGGCATTTACTCGGTATCCCCGTAAAGCCAGGCCTTCTCACTCCCTCTT
CGAAGGAATTTGAAATTCTATCGTCAGCTGTCGCGTCGTGCGTCGAAATACAAGAAACGAGGAAAGAGGAAGAAAATCCG
CCGGAAGAAAACGCTGGTTCTTCGAAATCGCCAATAACTGACGAACGCGAACGTGCGTGTGCGCGAACGCGTGGAGAAAC
AACGAATGGACGAGGAGAAGTCTGGAGGAGCTCGGGATGGCGGGCGAGGCGGGTAGCGAGGCGATATGAAATCCGAGCGA
AAACGGGTGGATGGAAGCCGCCACTCCTGGCTGTGCAGGCACGCGCACACGCTCACGCTCACGCTCACGAGCACGAGCAC
GAGCACGAGCACGAGCGCGAGAGGGATCAAGAATGGATAACTGTTGAGGGGTGGGGGGAAAGTGAACTGAACGTTGCCGA
CGATATTTTATGGAGTTTCGCCGGCTTTTATTGCGGCAGACTTTTAGGACATCTCTTAAGGGAGTCCGGCTCGCACCGGC
GTAACGAGTGTTATCCGGGATGGGGGGGAGGGCCGGTCGTTTCGCAAACTTTGAATCAGATTTTAATTAAACGAAATTGC
GGAATGATATTTCACGGTCAGTTACGCAACCGGTCCGACTTACCGGTTCAACTCGCCACGCCGCGAACGGCCAACACGGG
ATACAAAAACCACCGGCGAGCACAGAGGTGCGTCTGCCCGACGAAATTAAGTTTGATTCCGTTTTCTTCGCCGGCAGCTG
CTCGCCCGGTTAACCGCCGCCGAAAATTCCCGGAAACTTTTGGTTTACAGTGGCGAGAGGGGAGAGACGCCTACCGATCC
CGAACGCGCGAGATGTTACGTGATGTTTCAATGGTTTCAAGTCGGCGGCGCGCCCGCTCCGCGGTAATTGAATCCCCGGC
CACGCTGGTTAGCTCCGCGCTGAATAAATACCCGGCGAAATACGCGAGACGGATGGCCGACGTGATAACAACGTGGGAAC
CCAAGGGAGAGTGTAAGAGTTACACCGGCCGTTCAAAAGTTCCCGCCAGTTTGCAAAGATCGTGTTTGCAGTTTCTCCTT
GGCAAGAAATGTTTCCAGTTGGTGGTAGCTAGTGAAACATTCGTGGCTCGAAAGACCAGTCTATCGAAATATGTGAAATT
GTGA
>TetragonulaCarbonaria_000119-T1 TetragonulaCarbonaria_000119
ATGAAAGAAAAGGGGCCGCACCGTTGTGTTCTTTTCTTCAACGAGGCCTCGTTTTTCCGAGGGCAGTTAATCAAGCAAGA
GGAACGCGGCCGGATTACCGAAGCGGGCTTAACGGAGCTTGGGAACCCGTCTCGATCTCGAGATCCGAGACAGCAACAAC
CGGCTGAAGCAGCAATCGTGGAGCACCGCCCAAACCTCACCACGCACAAAACGCGGCATAGATATTTGTGCCCATCGAGT
ATCGAAGTGTTCTCTTCGGACGATCTTGGGAATACAAAGGACAGAGATGGGATCAATCCTATGGAATCTTCTTTGCCAGT
CAAAGTTTGTGCATTCATATAG
>TetragonulaCarbonaria_000120-T1 TetragonulaCarbonaria_000120
ATGTCTAAACACCCAGGAACAAGTCAAACTAGAACGGCTGACTCTCTCTCTGCCTGGTTCCAGATCATTAAGAGAGTTGG
AGATAACCCAAATGACGCGCGACGCGAGTATTCGCCGCGCCGTTCAACAAACAAACCCCTGTGTGCTCGCGTGAGCGCGT
TCCCCCACGTAGAAAAAGGCGGAGAGAAGAAGGAGAAAGCGGGGAAAAAAGAGCGGCGTAATGGCTCGAAGGGTGTGATT
TGTGAAGGGCGCAACGTTGATTCACGGGTGAGAAACGGGCGCGGCTTTCGGTCGATGAAAATGAGCTCTAAATCAGGCAC
GCCGGGTGTAGCAAAAAACAGCTGCGGCGACGTGATGCCCGGGACAAGATGGCAGATAAAACAAGTGTCAAGAAGCAGCA
TCGAGAAACAAGTAGTAGAATCAGTGGAAAAGGAAACGAGAAATTCGAGAAGAACAAACCACTGAAAGTGAAGAACAGAA
GTTAAGAAAGATTGGAGAGAGAGAGATTACGACTAGCTTCTGCTATCTCCCTGTTCAAGTACTACGCGCTACGAGTTTTA
ACCTTTTTTTTTTTGCGCTGGAATGACGTGAGAATTTTTGTGCAACATTTCAATTATATATTGAAA
>TetragonulaCarbonaria_000121-T1 TetragonulaCarbonaria_000121
ATGGCGGAGAAAGATGGTGCGGGAAAGAGGTTGCTGAGACTTTGGTTTCGTTGGGACGGCGGTCGGGCGGGGGAGGAGGA
GGAGGAGGAGGAGAAGGAGCGCCGGTTTCTATCTATGTTAATTACCGGGGCGAACGTAAATCACGATCGCCCAGGTGCTC
GGTCGGCAGAACTTCTCCCCTCTCACCACCTTCCTTCTGGCCCCGGTTTTCAAGATAAAAACCGTATTTTTCGGTTCGAT
GCGGATTACAGCCTTCTCCATCGTCTCCTTCCTCTCTTCTTCGTTCCAACCGTTTCTGTGTTCTCTCCGTTTTGCCCCGA
GTTGTAG
>TetragonulaCarbonaria_000122-T1 TetragonulaCarbonaria_000122
ATTCTCTGTGAAATAGAAACGCGGCAGAGGGAATCTCTGTGACGTCAGTCGCCAGACCAATGATCGTTCGCGGCAATTGT
CACGAGATCTGCTCGGACAGATCTCGCATTCCGCGTCAGAGGGAGGAGAGGGTGTTTGCGCGCGAAGGCAGAGGCCACGG
GCAACAGCTTGTTTTAGAGCAGTCTCTCGCGCTTTTTCCAGCCAGCTTTTCCCGTCCGAATAGGATAATACGGGCCTTGG
ATACAGCCAGCAGGTCGAGGAAACTTATGCCGGCAGAACGAATCTTGGAAAATCGCTTGATCGTAGAATTATCGACACGG
GCTGGTTCTACGTTATATCATCCCCTACGTTGGACGGCGAACAGCGTGATCGGCAATGAAAGTAAGTTTCACAAGGCGAA
CGTCGGACGATCGGGGTGCAATCTCTCGAATAGCAACGGTCGTATAAAAGTATCCGTGACACCGTGCAACGTGATATACC
GGAGGAGGAAATTTTTCGGGAATATTTCACTTTCGCGGAACCAGGCGTTTGTCTTGCTTTTCGCGATGCAAGAAGGGGTT
CGCGAAGGGTTCGAAATTGAAAGGGCTTCTGGTAAACAACGCGATAAATATCGCGGAGGACGCGTGGGCGTTGAGTTCGT
TACTTACAAGGGCGAAAATTGGGTCGATGAAAATGGCTTGCGTTTCTCTTCTCTGGCTGTTTTTCTCGCACAATTCTCGA
GACGCAGACGTCTTAATTAATGAAAATTCCGCTTCGATTTTCTTATTCATCGGTCGTTTCTTCCTTATCGACGTAGAAAT
AGGACAGATCTCAAGCACAGACGAGGCACTTATTTCTAATAGAAACATTTATTATTAGATGTTGATAGTCGAGTGCCGAT
TTTCATCGATCTCTGTTTCAAATCGTTATACGCCACGTTCAATTCGATAAATAATTCTCGAAACATATCTGTCCATATTT
TTTGACTTTAACTTAAGTGTTCGCGCTTGCATATTTGCTATTTTAATTTTTGACACTCACAGGGTATTGTGAAATCTTTC
TCGCTTTATTGTGAAAAAAAAAAATCACTTTCATTCGGGTTCTCATCGTAAATTCAGTGTTACAATTTCAATCGTGACGG
CGAAGAACTTTTCGATGAATTATATGCAGACGCTTTATCTGATTGCACGAGTGATTTTGAAATATATGTGGAAATTGACA
GTGATTTTGAAATATATGTGGAAATTGATCCGTTTTATCGGATGTTATAAATCCGATATTATGGTAAATTTGCAAATTCT
GTTCTGTACCGATACACGTAGGCGATCGCTATACAGTTTATCACACAAAAAAGTTACTGAGATATATTATAAAAGATATA
AAAAGTTTCATTTAAATTCATTTTCTATAAAGAAAGTATATTGAAGTTTATTTAGATTGTTTCACTTTCATACCCAATAA
CGTAAAATTAAACCGACCAACAATATGTTGAAATAATTCTCGTTGCTAGTAATGTTAGTTGAGGTGCAAAGTCTAGCTGA
GTCGATACGACAGGATGTGACACGAAAATGGTAAGAAGATTCGAAAATCGTAGCCGAAGAAATACATTGTACGCAATGTT
CGTACACCTCGTCTGTAGTTCAAGCCGCGAGAAAGACGAACCTTCGAATATTATCGTTCTCTTCTTTATCGGTACAGACG
TTCAAGTCGCT
>TetragonulaCarbonaria_000123-T1 TetragonulaCarbonaria_000123
ATGCCTACTAAAGATGATTTTGCCGCTGAAAATGACGACGAGGATCTAACCTTAAAACAGACTCAAGAGCACCAAAAACA
GGATGTGAAACAAACATTCGAGCAGAAGGAAAAATCCCAAGCGCAAAATCCAGTAGCAGAACGAAGACCAGTCAGGATTA
AAGAAACGAGACAACATCTCGTAAAACCTGGCATCTTCCAATGCAGAAAGAATACGAAAGAACAAAGACCTGGTTACGCA
AGAACAGAAGATACGCTTCATCCCTCATCTTTCTTCCTGGATGGAACGCGAAAGAAAAAAAGAAGAAGGGTACCATATTC
TCCATATTTTCCAAAGATTGCAACAGCCACGAGATCGAGAGGGGATGAAATTCGGGGACGAGATACTTCCTCGTCGAATT
CGTCCACGAATTCCAGCGAAATTCCACGTGGACAAATTGATCGCGACGAGGACAAATTGATCATGGAACAGGGTGATCGG
TTCGCGAGACGCGAGACGCGAGAAAGGAGAATTCGAGGAGAAACGTTGGGCACAGCTAGAATTAAAAAAAAACCGGTGGG
CCGGCAGAGGCCAGAGAGGAAAAAAAGAGAAAAAAAGAGAAGAGCGGAGAACACGAAATAA
>TetragonulaCarbonaria_000124-T1 TetragonulaCarbonaria_000124
ATGATACACGGCACGTTATCGCGACATATTCCAAGGGCAAAATGCATTAACCACGTGCCTCGGACGATACGAGGGCGACA
AAGACGGCAGCGGCGCTTTGCATTTTATAATGGGTTTCCTCCCGGTCGTTTGTCGTTGCATTACGGAAACATTGAAAGGC
CGGAACTTATTGCGCCCAACGTAAAAATCCCCGCCTCTCCCACTCTTTGTTGTCTCCGGGGATCCAAAAAAAGGAAAGAA
AAAAGAAAAAATCTCGTCGCTGTGATCTTGTTCGAATTCCAGTCAGGCGTGACTGAGGGAGAAATCAAGTCTCCACGTCG
TCGTCCCGTGGGGTGGAAGAAAAGGAAAGGGAAGGAAAGAGGAGATAAGAGTAACCGGGAAGAACGACTTTGTCAGAGAG
AGCCAGGAAGAAAATTCAAACAAGATTCTATAAGGGAGGGAAGATGTCTTAAGGAAATAAGGAGTAAAGAGAAGAAGAAG
AAGAAGAAGAAGAAGAAGGGGCACACGCCGGAGGAATTGAAAGATAGGATCGGACTGTGCAGAGAAATTGGAAGGGTCGC
GCGCACAGGATGA
>TetragonulaCarbonaria_000125-T1 TetragonulaCarbonaria_000125
ATGATTTTGGAAGGGCATTTTGAAATTGACAACGAAACAGAGTGTTCGAAGGATCATTCCGCCGGAAGCGGAGATCGGCG
TCTCGTCGAAACGCGGAGAAATTCCCGCGGACAACAAGCCCCTGGACAACAGAAGACGGAATATCGAGTTTACGGCGAAC
TTGGTTGGAATATCGTTCGACTGGGGACTCGTGCTCGAACGAGCACGGTCAGTCTCTCTCTCTTTCTCTCTTCTCTCGTC
GTCGTCGTCGTCCCCTTTCCCGGCCAACTGACGACGAACATTCCGGCGAAACAGACGGAACGAAACAACCGGACGAAAGA
ATCGGACGACAAGACAAAAGAGAAAGAAAGAAAGAAAGAAAGAAAGAAAGAAAGAAAAAGGAAGAAGCGAGTCGGGGGCA
AAGGCGCGGAGAAAGACGGCGACGAGATAGCTTTCAAAGGGAGAGAATTAACTCGCGATTATTTGCTGTCCCCGCGGGAA
GAAACGGGAAGGATAACGCGCAGTGTCGAGGGAGCAGTCGAGGTGAAAATAATATCGTCCAAATATACGGACGACGGATG
TCCAACGTACCGTGAAAATTAA
>TetragonulaCarbonaria_000126-T1 TetragonulaCarbonaria_000126
ATGATACCACCGCTCTCTATACTCGTAGTTTTCAAAGCTTTTGATTTTGACATGAATAGGTTACAATGGCCGCCGAATGG
AGCGATGTTGAACAATGTTGGAAACAGGCAGGGAACCGACCGCTTCCAGCCGGGCAATGTAACTTTCAGCAGCAGTTGCG
GGTTTGCAGATGAAGTTGAAAAGCGAGCGTCGCGAAATGGGCAAAAGGGGAAAGGAACGACGACGGGGGATGAAAAGTAC
CGCGAACGAGACGCGGGCCGTAAGAAGAACGTGGGTGGGGGCGGGACGGGGCGAGGAGACGTAATGAATAATTCCAAAAG
AGACTCGTCTTATAGCCTGCGACTACTTCCCTGTAGCCGATACAGAAACCAAATCCTTCCCTCGCGGAGAAGGGGGGTGG
CTGAAAGCGAAATCTGCATCCGCGTCCGTTCCTCCGCCGAGGAGGAATGTCAGTTTTAATCTTTGGGAATCCCGGGTGAA
ATTGCGGCGAATCCGCGCCGATAACTCGCGCCGCGTTCGTCTCCCCGGTTCCAATTAAAAAGTTGCCGGGAATATTCGAT
TCTCGGCGAAAGGGTTTGGCCCTGAGTATCAAGGTTCTCAGCCTTTCTTCACCTTGTTTTTCGTTCTTCCTT
>TetragonulaCarbonaria_000127-T1 TetragonulaCarbonaria_000127
ATGCGGCCGAATCAAGAGCAGAAGAGAAAAGTGCGCCCGACGGAGGGTGTACAAGGCGATAAGGAAATAATTGAACGATG
TGTACGGACGATATATAGAGTGGAAGGGAGGTGGTGCAGCGCACTCGATACGCCGGCGATCATTAAGCGGCGAGGGACGA
TAATATCGAGGAACGTCGGCTGCCTGTGTGTGTTGCTAGGCAGCCGGCGAACCGTGTATGCAGCCGTTCTCGCGCCTCGG
TGTGCGGCGAACCGAGACGAGGACCTAACCCTAGCCGTTGTTGGATTACAGTCGAGGGTACCTACGGAACGAGGCAGCCC
TTTGCTTGCCAAGGGCGTGTACAACACCGCGTATAGACATTCTTTTGTTTGCCCGCAGGAGAACGATAGTTGCCTATGCA
AAAGAGCCCCGAGGCCTCCACCGAGGGGAGGTTTGCGTTCGACCGACTATCAAATTTCACTGGCCGAGCCCGCGACCGCG
TTACCTCCAGCCGCGCTCATTCAAAGGACAAAAAATATTTGTCGCGAACCGAGCGCGATTGTCGTTGGTGAACGAGCAGC
TAGGGGAGGGGAGGTCAGAATTTTGCGTCGCGTGGAAAAATCCTGCGCGCCGATGTGTCGCCGATTAGTCTGCGCCGTGC
TCGGCGGAGCCCGCGAATTCAGTCTAACTAACCCCCTTTGGCGCGGCGTTGCATGCCTTATCGACTCGGCAGATGCAAAT
TTAGAAATACGTGGCGACGTCGTGTCTAGTGGCACCGGTGCACGCGACCCTCTATCGCCCGTAACGTTGCACGACGTAAC
CAACGCGCCGGATGGGATATTTTTGTAA
>TetragonulaCarbonaria_000128-T1 TetragonulaCarbonaria_000128
ATGCTCATCTGGAGAAGGGAGGGTGCGACTGCGAGGCATGGTGGAAACAGAACAGCTGAAGACCAAAGAGACAAAAAGAG
AAACTCGTCTATCGGACAAGGCGTGCAGAGAGAGAGAGAGATAGACGGAAAAGGGCAGGCCAGAGGGAGTGTAGGGGAGG
GGAGAGGAGCGACACAACGTGCTCGTGCTACTGCTTTTACAGAGACCGTGGCTGCTGTAACCCCCTACCCCCGTGCACGA
GAGGAGACTGGACGAGGTAGAAATCCAAGTATTTATATGACGGCAGTTTGTTTAGGCCGCTTATTAATGGAAGGGAAGAG
GGTCGTTGTAATTAAGGGAACCCGGATTCCATCCAAGTAG
>TetragonulaCarbonaria_000129-T1 TetragonulaCarbonaria_000129
ATGCATGCATCAACTCCTAGGTTTCATGAAACATCAGATGATGTTTCAGAATCATCAGCTTGCCTCGCACTCTACCGATT
CTTCAGTTCTTCGTGTGACGCCAAAGCGAACGCTAGAAAATTCCTCGTCGCCGAGGATAAAAACGCTGAAGGACGTGTTG
CCAAAGTACTTAACGAAGAGAAAGTTGGAACAACGGACGACGACGACGACGACGACGACAACGACGAGGATGACGACGAA
GGAGGAAAGGAGGAGAACAACGACGAGAAACTTGCCAAAACGGCCGTTGGGTTGAGAAATGAGGAAGTTCCCCCACCGGT
AACACCGGTGCCGGTTCTTCGGCTTATCTTGGGTGACTCGTCGACATACATGTCGCCCTTATCTCCTTCGTACCATATTA
CACGCTATATACAGGCCCTGGCTAGCTATCTTCAAGTGAGAAATCTAGCACGGCGTTCACAATGGAGGGTGCAACCTCCT
CTCGGTCGAGCAGATTAGATTTTTTTTAACGACCGTCACCTCGCGGCCCTTCGATTCCTTTTACACGTTTCTTTTTAACG
CAATCTCTCTGTCAAGCTACTCCAACTATCGAGCCGACGTCTGCGCTGATTAACCAATGAGTGACCAGTGCGTTCGACGC
GTATACTCGTCGTGTAGAATCAAACAATTAACCACTTGCTTCAGAAACTTGCTCCAAATTTCAACAAGAAGTTAAACGAA
AACGTCATCTGGCGGTACGTTTCCTTTACATTGCCAATGATATTGCTATGTATTTCATAAAGAAGTCTTTAATCAACTGA
ATTTCTTAAAATTATTTCTTTCTTCGTCTCGTTTGATGAATTTCATTATTATTATTTCTTTTTTTTTGACAATCTTGAAG
TTCTTAATAACCTTTTCAACAATGAATTGTTAATTCTTTTTATCGAATAAAAATCTAGTCCTTCCTCGGTTTGCTTC
>TetragonulaCarbonaria_000130-T1 TetragonulaCarbonaria_000130
ATGCGACAAGACGCACCGGCCGTAATTTCAATTAAACACATTCCAAGGGACACGGTGAGCCGTGAGGCGAATTCTCGGCC
GCGGAATATCGACATCGCGGTCCTGAGTGGTTTCACTTGCTCCGATGAATCCACCGCGATCGATCGGCTCGAGCATGTTA
ATCAGAGCCAAACGTCCCGGAACCCTCCGATCCGGTCTGTCCGATCGAATTATCCTACGCGTCAACGACGAGGAGGCACC
GTCATCGGGGAGTTTCTTCCTGCGGTTTCGTTCTTGCGATTCTCGAAATTCCACGAAATCATGCAGCCACAAATTATACA
CGTCGGGCAGAGCAAGTTTAGTCGTAAGCTCGAAAATTTCGGGCAAGATTTGCAATTTTCATTGCAACAGCGAAGACCGT
GGTCTCCCTTCTTTCGTAGATCCAGACGAAAGAAAGATCTAGATCCGTTAGATGTCATAAAATCGACAAATCTACACATT
CATTGTTTAGCGCCAGCACTAGAACCACTGACAACTAAAAGTATTCGTGGCAAAGAAACTAAAATGCAAGGTACAATGAA
AAAGTGA
>TetragonulaCarbonaria_000131-T1 TetragonulaCarbonaria_000131
ATGGCGGGGCGGCTCCGCCAGGAGTTTCAGTTTTGCGGTGTCGCGCGTAGCCTGCGCGGTGTTCGCGCGAACTGCGTGAC
CAGCCGTGTCGCGTTTCCCGTGTTTGTTCCGTCGACCATGCAGAAACGTCTGCACGCGCATAAATACACGGACGGTAGCG
GAAAACGACGGTATATCAGCGTGGTGAGCGCGAGCGCGGCTATCCTATCTAGAGCAGTAACGTTACTTACACCAGGACAC
GGGGTAAAATGGGAAACAAGAATCGTACAGCAACGATTAGTAAATCTTCAAAATGATGGTAGATATCTAGTTGTGAAAAG
AATTGTTTTAACGCACGTTTGTATTTTCGTCGAGAAAAAACTGCTCCTGATTTTCCCACCTGTTACGCGACGTAATCTCA
TCCCCGCGAGAGCGAAACTCGACGAGTGTCAAAGCGACAGACTTCGTATTTTAAAACAGATACCGAACATATAG
>TetragonulaCarbonaria_000132-T1 TetragonulaCarbonaria_000132
ATGGCTAGACTTTATTATATAGATTGTGAAATGTCGATTTTTAGCTCATTTTCGATGGTAAATCGTAGTTTGAAAAATAA
GCGAAAACGACTTTTTTGGAATATAGTGTTCAGAGGTTATGGTTACACTCCTACAAGAAATTATAGATCATTACAAACAG
AACGAAGTCACTCCCAGATTATAAGAGAATTATGGACGAATGAAGGATTATTGGATGCCGTAGAAGCAGTTCAAAGTGGC
GAGATAATGAAGAATAATGAAACTTTAGAACTATCTTCGCTGCTAGACGCGAGCAAGGCGGCACAAGCCGGTATGATATT
TTCGAAGCGTGACGACGAAGAGCACTCGGACGACGAAGAAGAGCGAACGCGCTCTTTGAAACGCGAAACTGGGCCACACT
CTGGCCCTTTTGATTCGCCGCAAGCTAATGACACGGACAGGTGTCGAAGGAAATTGTCGCGTCCACCGATCGCGACAGAG
ATACATCGATCGACGGCTGATCGCCTGGCGTTACGAGCCGAGAACGCGAGTGACCCGTTGGCGGACCGGAAGGTGGACGA
GTTGACGTCCTCGCCAGGAAGGGGGACGGCAGGTTGGCCGTTTGAATATCGGACCTGGCGCTTGTCACCGCCGCGTCAAA
GTGATTTTTATGCGGATGAGTCAGGATCTTTATTCGGCAGGGCGGAAATAGATTCATGGAGGCTACACGCGCAGATTTAA
CACGCAATAACGAATCTGCTGTCGGGCTCCGAGGCAGGAAGAATCGGTTGACAAATTTCGCGTTCGCCTCCCCCTGGCCT
CCGCCGCGATCGTGAAATCG
>TetragonulaCarbonaria_000133-T1 TetragonulaCarbonaria_000133
AAATAGATTCAGATCAGATTAAATTTCGTCCTTGCGAAGGGATATAGATTTAGGTTTAAATTGAGTCAGGTTAGAGATCA
GATTTAGGTTAGGTTAAATTAAATTGGGTATATTTTATGGGTTTATTAAATAGATTTTAGATTTCGGTTGGCTTACATTT
AGATTAAATTAGGTTCTTGGGGAAAAAATAGGAAAGCCTAACCAATAACATGGTTATTCAAAGGGAGCGGCACTCTAGAG
TCTCGAACACGCAGAAACGAAAGCGCTGTTGGCGCTATTCAGCTAGGTTAGATCAACGTCCACACACGCTCTTGTACCGT
GGCTCTTCACCGGACTTATCTAGCACGACCGGGGCTTCCGAAGCGTCGGATACGCTTATTACTAGGGGCGAGCGAGAGAG
AGAGAAAGAGAGAGAGAGAGAGTCAGACGAAACCGAGGGCCTCTCCAAATTAGGCGCCGAATTCTCACCGGGCACCACCT
CGCTGCCCTTTCTGCTCCCGTGCACGTGGAGCAGAGTCAACGGCCCGTTATCGTTGCCGGAGATCGAGAGACGTTGCCCA
ACCACCTACGCTTCCCACGGCTCGAACGAGCAACAGACGTTGAAACCGGCGAACGAACGAACGGAGCCGGCCAGAAGGAT
GTGCACGAGCGTTCGCGTGTATCACGCTGACATCGAGCGAACCGACGGTGTTTTGCACGCCTTTTACATCCGCAGGAGGA
AACCGACTCTTTGTCGAGCGCTGTTTTTAACCTCTTGATCGAGCCGCATATTTTCTTAAGGCATCAGCTTGCCGCGTATT
TTCAATATTAAGAGAAATGTAATAATAAATTATTACTAATAAATAAATAATTTAAATATTTTTTTTACTTACATAATTGG
TGAGCCACGATCAATCAGGATATAATTTGCACAAAAAAAAGAAGACACTTGATTTTCACTAGGGTTGCCGCACAATAGAT
CAAATACTAAATATTAACACTAG
>TetragonulaCarbonaria_000134-T1 TetragonulaCarbonaria_000134
ATGGAAGAGAACACAGCCCCTCGAAAGCTAAGTAAGAGCCATCCGGTGCGACTGCGGAGCCTGTACGGAGCGAAAGGGTG
CGGCGCGAAGCGTATCGACGAGGCTTCGAGAGGTCGAATTCTGTTTGTCCGCGTTGGCGGAAGCTGCAAGGACAAAGGGA
CACAAAGAGGCGGTGATCGGCGGAGGGGTTGCGCAAGCAACTGCGAGGGTCGAAACGCGACGAGATGGCGAAAGGAAGGA
AGAGCGACACCCAGTTGCGGCACGCGCGACAGGGAGAAAGAGGGAGAAAAAGAGAGAGAGAGAGAGACGACGATGACGAC
GACGAACGTGGAGGAAGAAGACGAAGACGGAAGAAGAAGAGGCACCACCGGCCAGGCTCCAGTGAAAGTGAGCAAGACGA
GGGGTTGGCGAAGCGAGGGGTGGCCCTCGGGTCAGGTAACCCTGGATTGCCCATTTCCAGTTTACTGCTAA
>TetragonulaCarbonaria_000135-T1 TetragonulaCarbonaria_000135
ATGTCCCATTCGGTCCGTAGATTTAAAGAATTTCGAAATCTTCGCGAGGAACAACGAGGACGCGTTCCTGCTTTCCCTGC
GGGAAATTCGTTCGTCGAGGAGGAAGGAGACGTTCGCGGAGAAATTCCGAAAGTTGGAGGAATCCGTTTGTCTCGGACTG
TTGCCGCGTTGTACCAGGCAATGGGATGGCAAAAGGGAAGGGGAGAGGCTCAACTTCCTTCCAACTTCCCCGCCGCGAGA
AAATCGCTGGAACTCGGCTCGGCCGAGTTCGTGAAATGTCACGAAACATCGTGGAGCCCGCGTTTCCTAGCACCCTAG
>TetragonulaCarbonaria_000136-T1 TetragonulaCarbonaria_000136
ATGCAGGAATATCGTTCACTCGATCGTGTTGTTGGTCGGCCACACACGCCCCAACGCGGTCTCTCCTCATCGCAACCGGA
AATAAATTACCACTCGAAATCTCCGAAAGCCTTTTACCCCCTCCGTCCCTCAGCTGCTGGTCTTGCGTGGCCACGAGATC
AAGAAGCCGCGCGGGGAATACAATTTTATTGTATATTTCTAAGCCTTCGCCGGACGACAAACGTGTCCGCCGTCAACAAC
TCGATGAGAAAAATCGAGAGTGAGCGGCGAGGAGGAAGTTCAAATTATAAAGCGAGATATAAACTTGTGAACGCGGTTCT
AATGCGATTGTTGCGGCGCCTCCGAGCGGACGAGAAGAAAATCGACGTGGTGTTAGACGACGAAAGTGAAGATGGATGTT
TTGGCTTTTTGAATGATTTCCTACGCGAATGA
>TetragonulaCarbonaria_000137-T1 TetragonulaCarbonaria_000137
ATGCCGAATTCTCTCCGACCCAGAAATCCTGCCTGGCCGGTGACGACGATCGTGCTCGTCGGAGAATCATCGTGCGACAC
GACGGTCGTCATCGCAGCTAGAGCAGTCGGCTCGAGTTCACCGCGGCCTGGGAGCGAGGCAGAGCACAGAGGCAGCCAGT
TGAAATTAAGGTTAATACGAGGCGGAGAGCCCGAGTTGGGGCCGATGCAAGTTCCGCGCTTGTTTCAGAAGCGAAGTATA
ATCGCGAGAGGGTTAATGGGTGGTCGTGGTGGTCGTGAACCGGGTGAATCCCAGAGCCGCGCGTCGTTTCAATATTCACC
GGGCATCGCCGTGTTTTTAATGCCGAACGTTAAAGATCAATAAATATTTACAGTGTTACGAGCATCTAGCTTGTGTCCTC
TTTTGTTCCTCCATAACGTAACGCGTCGCGTCGCTTGAATAATTATGAGGTATTACGCTTCGCGCACGCGTATGTGTGTG
TGTTACTATAAATTTTAAAGTTTGGCGG
>TetragonulaCarbonaria_000138-T1 TetragonulaCarbonaria_000138
ATGGGTGAGGAGAAAGGTGTACCGACGTGGCGTAAACAAATCTCAAGGTTGCTTCATTCTACGCTACTTTGTGAAAAACA
CAGCCGGCCACTCGCGCGTGATCGACCTGTTATAAAATTCACAGAGACCGATAAGGGAGCGTCAGCGACGAGGCACGATC
GGAATCGATCGAGTCCTCCTCTTGGAAGGATAGCCTCTCGCGGATGCACTCTCTCGAAAGTAACGAGCGCGTACTCGGGC
AACTTAAATTGTGTTGGTGGAGCAATTCCACGTGGTACGCGCGCATTGGATGGAAAAGGCGAGAGGAAAGGAGGGGAAAG
TACAAATTGCATCGATATCTCTCTGATAGCCGTGACAAGGTTGGCTATAGGAACGTTTCAGCCGGCTGGTGCTGCGCACC
ATGGCCGTGCAGCTTCGCAAAGCCACTTTAAGGACGATATCGGAGGACAGGGGAGTCCATTACGAAGAAGTTGCGGTTTA
CATTGCCTCATCAGGAAGTCGTTAGCCTAG
>TetragonulaCarbonaria_000139-T1 TetragonulaCarbonaria_000139
GAGAAAGGGAGATTGCAAGAGAAATTTTGAGAAACTGACAATTGCACTGAAAATCGCAGTAACGTAAGTAAATGAAATAA
AAATGTAAAATTTGGTTCCTACGAACCAAGGAGAGCCATTTTTGTAAAATCGGATATTATTATCAGCGTCGTTTCTACTA
ATTTTCTTTTCTATTTCGGGTGGAGCGAAAATTACAAAAGAAACTTCAAGAACTGACGCAATTGTACTGGAAATAAAATT
AAAACTTGATTTCCACCAACCAAAGGATATATTCTCTGCCGATCGAGTGATCCCGGAGACACATTCTCCCTAATGCACAC
GACCGTGAAACACTTCTTTCGGCAGCCGATCGTGCGAAAAGCACCTGAAAAGTCCATCGTATTTCACTGTCGCGAGTCAA
AACTCATGACACGGTTCGAGTGAAATAATGCACGCTCCGAGGTTATTTACGAGAACGTCCGCGAACAACCAATGGCGCTG
TGGAGTGAATTGTGGAGATACCCCAATGGTGGCCGGAGTCGAAGAATTCGCTGGTGCGCCAGAAAAGAGAGGAGAAAAAG
AAAGAGAGACGAAAAAAGAAGAGAGGAGAACGACGACGACGACGACGACGAAGAGGCAGAAACTGCAACGAGCAAGAGTC
TTTACGCTTTCGAAGCACGACTTTTTCACTGGCTGGAACGTTACAGTTTTCTAGTGCCAATTCCAACGACTATTGGATCT
CCTTCATTCCTCGAGAACTCGAGATTCTGTTGTTATCAACGCACAGGAACGGGATCTTTCAAGGCAAAGCGAAAGATTGA
ATCTCCTTCTCGTCTTTCGCCAGTTTTAAATGGCCGCAAAGCTGCTGGTCGCTGGAGGAGAGAGAAGCCCTCGGCCGATT
CCCTCGAATTAGTCAGAATACGGCTCGCAATAAATGCATCTCGTCTCTTCCGCGTGAAATCCGGCGACTCGCGGATCCTG
AATAAATTCGATGGGAGAGGAGACTCCCGGTTGCCAAACTTCCGAGCGGGATTTGAAACGGAGGTGAAAACTTTGCGATT
CCGGACGGCTCCGCTGAAAGAATAA
>TetragonulaCarbonaria_000140-T1 TetragonulaCarbonaria_000140
ATGCGCGTCGCTCTGGATCGCGGACGACACGCCGCGAGCATTGACGTCGCGAGGAATTGCGCGTCTAATGAAAATGGTCG
CCGGCTTTCGACGCTCGTCCGGTATTCAGGTTTCCGCGAGTGGGCGGCCCATGGTGTTTCATTATCGGTGTCTGTTAACC
GGGAAAAGTCGCCTGGGGAGCTCTCGCCGCGGGTCACGCGTCACCAGGCGAGCAGCAACGGTGCGAAGGCGCCTTGTTTG
ACATTTTCAAATTGCAAGTGGTCAAGTTCCCGATTTGGAACAGATAATATGTCATATAAGCGTTGCGCATCATTCGTGGC
CTTAACACCACCAATGATTTCCGAGCTTCGTCGTCAAAGTCTGATGCGGGACCTGGTATGGGTTGTTCATCTTCCAAAAT
GAAATTCGGTTATGATAAACACTGCATATCTTTTAAACTTTTCTTTTGCTCGCTTGTCGAATATGCACCTCTGTTTCAAG
GAAATACTGAGAAATTTATCATTTAATTTCACGATGACGTGTACCATGATGACCAACAAGAGGGACACACTGTTAAAACT
TGTTTAGAAGAATGTCGAATTGTTCAA
>TetragonulaCarbonaria_000141-T1 TetragonulaCarbonaria_000141
ATGGCGAGGTGCGATGTGTACACGAATAAACGAATATCGAGCGAAGGAATATCGAGGGGGGAGGAGGACCCCTCCTCACC
CGGTTCTCATCGATATTCGCAGCAGCAGGCGCGTGAGAAACGAAGCGAACTTACGCTAGTAGCTGGCTCTCCGAGGCTCA
AGAAACCTGAGCGAGAGAAGAAAAAGAAAAGAAAACGGTGCAGTCTCACCGGGTGTGAAAGAAAAGAAGGGAAAAAAGGC
AGAGAAGACGTTGATCGGATAAAGGGGGAGGGGGAAAGAAGGCAGCAATATCTTTCGGGAAACTCGCGACTGGAAACCGA
TCCACCTCCACCTCCGCCTCCACGTCAGGTGACTAATGGATTCGAGGACTGGTCTCGATTGTAA
>TetragonulaCarbonaria_000142-T1 TetragonulaCarbonaria_000142
ATGTTAAATAATTCTGGCCAGGAAAACGCGGCCTCCAGACCACTATGCGCCGACGAGGAAGAGGATAATGGCGATCGTGT
TTGGTCAGAGGGACAGAACGGAGCCGCAAGATCTGGAACGCTGTGTTTGAGATTTTGTCGAAATCTTCGACGATCAAAGA
CTGAGAAAGAGGAAGAAAAAAAAATACGAATCGATGGAATTCGAGGTTGTAACCGAGGCGCAATATGCGGACAGCGCGAG
TACAATCGCACTCTGAGCATCTTCAACGGCGATATGAAACCGAAGAGAGGGCTCCCAACCCTGGGAAATGAATTTGAACG
ACGAGGTGGCACGAGGCTCGAAATCGATCGTGCGGTTCATACCGGTGACCTCGATAGACCGCCACCCGCCATCAGAGGCG
GCGAACCGCACGACGAGTTGCTCACTTGGTCCGACGTCGGTTCCTCCGCCATAAAAATTAATCCCCACTCTGTTCGTTCT
GTCCCACAAAACGCGAGCCATACAAAAAATTTTCCTATCTTCCTTGAACTTTAG
>TetragonulaCarbonaria_000143-T1 TetragonulaCarbonaria_000143
ATGCAAAGCAACGATGACGACGATGGGGAAAACTACGGAGGAGCGAACGAGAGCCGATTTCCGAGAGATTCGACGAGACA
CCTGGACTCGGTGAACATCACAACCGCCAGCGGAGATTTCACCGACCACTTTGGTTATGTAGGCCAAACACGGCGGAATA
ATCTCGCGACGCAGCTGCGCTGGTTTCATAATGATCGCGCATTCGGTTCCGAGGGAATCGGTTCTCTGGCTGCTTGGTTT
CGTGGTCAAGTGTCGCTCGTGGCGGAATGTTTATTCATGAAACGTCACTCGGACCTAATACCGGCGCGCCGGTCCGTACC
AGGAATTTTTCAACAGGAAGCGAGGGAAAAGCACAGTAACTACACAGATTCTTTGCACGAAGGAAATTCATTCTTCCCCG
TTCTTCGTTTTTTTCTCGAATCGATGAAAAACGGGGCGAACGACAAATTTTACTAGTATATCTTTTTTTCCAAGATCCTT
TTCTTCCCGAAGTTTTTATAGATAAATTTATACGTGAAACATAAATTTTTCAAGCAAATTTTGTCATATTTTTTATTAAA
CTTAAATTTTTAAAGTCGTGTTTTTCTTTTTTTACCACGTTATTTTTCACCAG
>TetragonulaCarbonaria_000144-T1 TetragonulaCarbonaria_000144
TCATCGAAAGCGAGTTTAACACGGCGGCGAAAACGACGAAAGAAGAAAATACGTTGTATTCACAGTTGTTAATAATCAAT
CAAAGCAAATTCCTCAGTTAGATCCTTAGTGGTATATATTTATTCAAAGGAGTGAACCTTCGTATTAATTTAAGTAATTT
AATAAACATTGCGTATCGTTTAGTGACACGATAGTTCAACTTATTACAGCATAACCTATATGCATCTAGTTGCTTGTTTA
TTTAAATTACTGTTAAAACTTTGTACCCGTATCGAAAGTATCAATCGCATTTGTTGCAAAGGGATACGGAAACGATCCCC
CATGTTGATTATTAAAATTGACAAACAACAGGATATTTCCGCGGAAAGAAGCAAAGCCGAAAATACCGCTTCTGCAGGAA
GCAGAGGTCTTTCCAGCGTGAGCGGTGCTTACGTACGTAAGCCGGAAGTTTCGATCGGTAGCGCGGAACCGGCAGCGAGG
ACGCACAACCGATTCGGTTCGTCTCGGCGCGGTTTCGGGCAAAAACACGGTTTGCCCGAAAGCTCTGGAGGTGGCCAGAC
GTCGGTTATCGATCGATTAGGAATGACTTTCGCGCAAACGTGTCGGGCGACGGGGCGCGATAAACGGGCAACGATAAGAG
GGCAAAGAGGAACGCCGGCACAGAGGGACGCGGATAGGAACGAAACCGCCGTTAAGGCGACGGGGGCACAGGCGGAGGAA
AAAATTTGCGTGCAAAGAGAGTGGAAACGTGGACAATTGATTTCGATTAAACTGACAATGAGTGAAAACACGCTAGAGAG
AGAATGA
>TetragonulaCarbonaria_000145-T1 TetragonulaCarbonaria_000145
ATGAAAAGAGACTCTCCTCTTTTCCTTGGTCCTTTGTCCCCTGTCGATTCAAAGCGGGCCGCGGTAATTAGATTTGAGTT
TTGCAAAGTTGATTGGGCCGGGCGTCGCCTCGGGCCAATAGGAAATTTTATTACCGACACACAAATGACGGACACCGTCG
AAACAATCGGAAGAAAACTCGTTGCCGGCGAGAGTAGCGTCCGAATCTCCGTTTGTTTCGTCGGCCGACCGCGAGACGAT
GACGAAGACGAGGACGAGGACCAGGGCCGAGAAACTGAGAGCGAGAGAGAGAACGCCGGAATTTTCAGTTTCAACCGAAC
CATCAGTTAA
>TetragonulaCarbonaria_000146-T1 TetragonulaCarbonaria_000146
ATGAATCACGACCGATGGGGAAATAAGAGAGAAACGCGTAGATGTCGGTCGACGGCGGAGCGACCAGTTTCGCTGGTAAC
GGAGCGGCCATCAATTGGACAATGGTTCATCAAATTAACGCGCCTTGCCGTCTCCAGCGTCCGTGGATGTCGCCGTGCTG
GCCCCAGCGAAATTTCGGCCACGTCGATAGCACGAGGCGCCACGGAAATCGTCGTCGACGTCGTCTCGCGTCGCGCGAAA
CCAAACTGCGCCCCATCTAGTGGTCCCTCCCTTTTGTTACTTATTTTTGACCCATTTTTCTCAAAGCTTCGTCGTACTCA
AAACACCCAAAATGTTCCACGATACTGCGAGACTGTAAAGGTTTCTCTGTACACTGTAGAGTCGGGCCGTAGACGCTGCG
GTCTTCCGATCAAATTGGATCTACTGAGAGTTCGGAGTATCGGGTCGACCGCAGCAGTGCAAATCCACGGGAACCACGAA
ATATTCCGTGCCCACAATCCTGTCTCGTTCCCACAAACCGACTGCTGCTATATTTTCCGGGGAAATGCCGATCGACGTTA
CGCCCCGGATACTTTACATAATATTGGGACGATGTCGGCCGACGTTCGGGGGATGCAATTTGCTGGACCGCGCGATCTAC
GCGGAACAACCGCTACCACCGAGGAGGAGGAGGAGGAGGAGGAGGAGGATGGGAGTTATACGGACTGTCGAGGAAACACG
AGGAACTCCGACTTGTCGAAGCTACAGCCGGGCAGCAGCATGGCTGTCGAAACGAACGATCGGTTTTTGCCGAGTGACGT
TAGAATTCGATTCTCCGATCGGGTTCGTCTCGAAACGAATTTATACGCAAATGCAGCACGCGGCGCGTTGCGAACGCCAT
TGAGAGGCGAGTGGCTGGTTTATTATTCTCCCTCGATGACTGGACTAATCGTCCAGTTACCTAATTTCTCCCCCCAACAT
CCCGAACTAAAGAAGAAGAAGAAGAAAAAGAAGAAGAAAAAGATGGAGAAAAAGGAGAACGTGGAAAGTGCTTCCGCTCC
TCTGACTTTAGCTGGGTCTTACCTCGCTCCACGTTTCTGTGTCCGTGTGTGCGCGCCTGGACTAACAGGGAACGTTAGGT
CGTGTTCCATCGAGTTCCCCGGAGTACTTACCAACCGAGTCGAGTGCCCGACGACCGTACGTGAGGAGGCGCGACGTTGC
TTCTTATTTAAAGATACGGCTACAACTTACGACACGGACGTGACAGAATTTCCGTCACGCGTGAACAAGCTCGACTAG
>TetragonulaCarbonaria_000147-T1 TetragonulaCarbonaria_000147
ATGTCCACGGTTGTCCCTGCGGAAGTTGCCGCCATTTGCAACGCAATCATGCGTTCATCGCTTCTGTTCCGAAAAATATA
CACATCAGCCGAAACTGATTATCAGTCGAATAGACGAAAACCAAAGCGAACAAGGCTGATCAAGGCCGATCTACGCAGTG
GACTAACAAGTCGAAGAGAGAAGAAAAAATTTTTACAATCATTCCTCCTCTTCTCGTTCGTTGTTGCGTTGATGCTGAAA
CATCAGCTGACGAAACAGCAAACGGACACGAGTCGAACGTGGCAGAACGATCCGGCAGAGGCCGAATTAGCAAGAGGCGG
AACGAAAGGTTGCGAAATGCTCGAGAACCGAAACGTTCTCCGCGAGAACGGGTTCCCATTAGCGGCTGATGAAACGTTGC
AACTATCGCACCTACGCACGATGCAACGTCTCGGAATTAATGAGTCAATTACACGTCGGCCGGAATCAATCTTCTCCGAT
TCTGCACAATTAATGTCGGTTAACCGAGTTAATGCTCGCCTCCCTTGCGATAATAAAACGCGATTGGGACTGAGTAGAGA
AAGAACGTGATCGTTGCGTTATCGTAGGCTTCGTGGCCGCTCCTGATGAATGCGTGGAATTACCTTTAAGATCGCACCGA
CGTGCCGGCTCACGAGGGAACCGATAAATTAAAACAGCGCCTTAAGAGTTTGCGGATAAATGCGATCGTTCGTTACGAAA
CGCGCCATTAACGCCGCATCTTTTTCTTTTCTTTTTTTTTTT
>TetragonulaCarbonaria_000148-T1 TetragonulaCarbonaria_000148
ATGCCGTTTGGTTTCGACGGTCGGTCGCCAGTTGGTGCACAGTGTGCTCCTTTGTGGCTTGGTCTGGCCTTGTGGTATTG
GAAGAGGCACGCGCGCGAAAAGCCTTCATGCATCAGAGCCGTCCACATCGTGCCAGGGAGATTAATCGCGTCAGATCGCC
GTGATAAACGACTCGGTCGGCCCGCGGCGTTGCTAATGATATTACCGATCCCGAACTTCATTTTACGCGACTCGAGCGCG
CTAAAAACGCCTGCCTGGGGTTGGTCGCTTGCTTCCTTCTCGACACTTTTCACCGACGGCGAAAATCCGACTTTCGTTTT
CCCGGCGAAAAAGTACCAATGCGAACAGACCAGTGAAACTAGACAGTGA
>TetragonulaCarbonaria_000149-T1 TetragonulaCarbonaria_000149
ATGAGTCCAGGAAACGATGGAAGAACATGGATGGTGGATGGGCTGATTAGAACACGCGCTGATCGTAAATTGTCAATTTA
CTCGAGTCTCGTGACAAAATTCATTGCTAAAATTATTTTTACCGATTTTGGAGTTGATCGTCGAAGATGGACTGCAAGAG
CGTCGTTCAGTTCGTCAGATAAATCTGAAAACGCAGACATTTTTCGTAAAATACTCGACAAAATAGTCCCCCCGGTTTGC
GATACCGATGGCCCGGGCCTCGATGCAAAGAGGAAGAAGAAGAAGAAGAAGGCTGGAAAAAAAGAGGACAAGGAGAAGCA
AGGCAGAGGCGGAAGATTTAGAAGAAATCGCTTGATAAGAGAAAAGAAGCAAAGGACAGGGAGAAAAAAGGTGCGAGAGA
GGAGGAGAGAACTGGGAACAGAGACGAGAAGGGAAGTCGATACTCTGGTCGATGCGATTCTTACCGCGGCGCAGTGCTTC
TCGTTCGAAGCGAGAGGAAAGAAACGCGCTGTGTATTCGGAGGATGCAGTCGAGGAAGAGAGCGGAGGAATCGATATCAC
CGAGAAGCACTTGTTAGAACCGAGAGAAGAGAGAACAGTGATTTGTGGAGCGATAAAGAAGAAGAAGAAACGCAAACGGG
GGGAAGAAAAAGTACGAGGAGAGAGAGAGGGAGAGGGAGAAAGGCAGAGGGATCGTGTGCGAGGGGTAGATACGGGGGTG
AAAGGCGAAACGGAGGGGGAGGGAACCGTGGACTGGAATGAGCAACAGCCGCTGCTCTTTTGTTTTCTGGGACAAGAGGG
TGGCTTCGTTGGCTCAAAATCTTCGCTAGACCAGATATAG
>TetragonulaCarbonaria_000150-T1 TetragonulaCarbonaria_000150
ATGCCTGTCCCCGCAATAGAACGGTCGGCACCACCGGTGGTTGTTGCAACCAAGGGGTTGGAAGAGGAAGCGTGCTCCAC
GGTCGAAGGAAGAGTGGCGGAGGGGGTGGGCTGCCGTGCCTATTTCGTGCACACACACACACACACACATACACACACAG
AGGTGCACGAGCGTGCATTTCCGTGCGTGTGTCCTGGGGATGGACAACTGGCCAAAGGGGGAAGGGAGGCAAAGGGGCGA
GATAGGGACACAAGGGCGATGGGAGGCGCGCGGATAGCATTCTGTGGTCAGTCCAGGGTGCAGCCTGCCCCGGGTAATTT
TTGCTCCAGTCGTGGAGTTTACGTGTGCACGTTTTCCGTGGAGGGGATGGGGTTTATCGATTGGAGGGCATCGGGTATTC
GTTGGAAACGGACGCCGCGTAATAAATCAAATAAATTAAGTCTCGTCTGGCAGACCGGGGCACTTGTTACGTAAGCAGAG
CACTCAATTTGAATCTGATCAAAAATGACCATTACTCGCGTTTTATTCGGCTAAACGCTGGTTTAATTTGTCACGACGCC
GCCATTGCCTCGTCATCCTCCTGCGACGCAGAGTTCTCCCTTTCTTCGAAAAGAAAAAAAGAAAAAAGAAAAAAATTACA
CCGAGACTTGGCAGTATTATTGGTTTCACTCGTCGACGGGATTTTGCGGTGTAGGCGAGCCAACTTGCCCCTTCCCCCCG
GAGGCTTTCACGATCCGGGATTTTTCTCGTCCGTAGTTCTCGAACGCGGCAGAAGTCTGAGAACGCGCTAATCGTTGCCA
TCACAGGCCTCCTTAGCGGACTTGAACTTCGTCGTAAATTCGTTCGAGCATCGATGATCATCAGTTTTCGTGCTGCGCCA
ACGCGCAACAATTTTTGTTAATAATGGGGAACAATGTGGAAAGATATGGAAAGTTTTCGAATAATCGGGAATAAAGGAGA
GATATGAAAAAAAAATATATATATATATGCTTCGACGTGATTAACAAGGACAACAGATCGGGTCGAGGATCGAGCGAGGC
AGTTTCAAAGGCAGATTCGAAACGCGCGTGTGGTCTGGATGGATGGATGGATGGCCACGCGCCTCCGCTACTCGCGCAGG
GAGGAAAGAGTACGTGACTCGAGTGTACTTACTCGCGTTGCGTGACTCCATACGTCACTGGGTATATATCCACGATTGCG
TCGCGCGTCCTCCATTTTTAAATACAATGCGAGACGCACCGGCGCGCATATGTACGTACAAGTACGTACTAACGGTTAGT
TAGGTAACATCGAGTTGCGAAACTCGATTGGCGGCGTCCCGTTGTTGCGCCGATGAGACAACAACGCGTTGACACTCTTT
GAAATTCACTCGTCGAGTTTTACGATCGATCGTGACACCGTGTGATACACGTTATACCGTTTGGCCGCTTCTCCTTTCGT
TCGCGAGTCTTCAGGAAAACGTTGCTCCGTTTTCTTCGTCTCC
>TetragonulaCarbonaria_000151-T1 TetragonulaCarbonaria_000151
ATGTTAAACCTAAGTGGTGTACCACCGTTTAATTCGTCGTTGAAAGAAACACTGATTTCGTCAATTTACATAAAAACTAT
GTCTTCGATAGTTTCTGAGACGACACGTTCCGCACCCCAAGCTTTGAGAGAGTGGCCATCAAAGCTGGATCATCGGCAAG
CAGTGACTCGTCCGTTCTGCACCTCGACGTTAGCCGGTGGATGGGCGAACTTGCACTCCGTGTCAGGCCTGGTGCACTTG
TTGCGCTGGAACTCCCTGCAAACCTCTAGCTGGAGCCACCGGGAGTCCTTGCCGTTCAGTAGAGTCTACTTGGACGAGGA
AGGACGACTCCAAGGAGGTAATGACAGTAGTAGCAGTAATAGTAGTAATAGTACTAGTACTAGTAGTGGTAGTAGTAGTA
GTAGTAGTAGTAGTAGTAATAGTAGTAGTAGTAGTAGTAGGCCAACGTCGGAGCGTCGGAACGTCGTACGTTGGAGTGGG
AATGAAAGGGAAACGAATGAAGGAGACGACGAACAAAGAGAAGAAGACGACCACGAAGAAGAAGAAGACGAAGAAGAAGT
AGAAGGCGGCGGCGGCGGCGGCTGGAAGGTTGGAGCAGGTTTGAGAGTAAGCACGAGAGGAGGCGGTAGGCGACAAAGCG
GGTAA
>TetragonulaCarbonaria_000152-T1 TetragonulaCarbonaria_000152
ATGCGAGTGTACGGGAGTGCTATTTTTTCGAGGGTTGGTCGCGGCTTGTTGCTGCAACGTGCAAACGTGCAGACGTCGAA
GGGCAGACGTCGTTGGACGACGACCACTACAACCGGATCGGAAGAACCTAAGACGTTGAGACTGGTCATGGTTCCTCCTG
TCTTTGAATATCTAGTGGAACAAGAAGCGATCTGGGACCGATCAAAGGCCATGGATCAGCTACGGCGGGACTTAGGGGTC
ACGTGTGTCCGGAATCTCTTAGCCGACTGA
>TetragonulaCarbonaria_000153-T1 TetragonulaCarbonaria_000153
GGGTTGCGAGACAAGGTGTTACGACCTAGAAAACAAGACTATCCATAAATATATTAACACGTTCACGCACGTACGCGTGA
GTCTCGCGCGTTCACATTCCGAAGAAACTGGACAAGAGGATGGAGGTTTGGGCTTGAAGAGGGTAGAATTGGTTTTCCGT
ACAACAAGAAAGACGAAATGGATACATATATACGTTTTGGTTCACGGGCAGTGACGATTCAAACGTGACGATGTTGGCTG
TTGCTGCATCTTACGGCGAACGAGAAGAAAGCCCCGGAGCGATCGAGGAAGCGAGGAGGAAAGAAAACGAAGGCCGGAGG
CTACGTGTCGAGATGTGTTGCAGAAAAATGACCGGTTATTGGCGGTGGAGCATGGGCTCGATACACGGGGGTTGTACCTC
AACGGTCGAGATGGACGTCTGCTGGCGATCGCGTTCCGCTCGCGGACGAACCCGAGTGGTTGTGGGCGGCGAAACGCGGC
GAGCGAACGCGCAGAACAACGTGTTTGCGAGAAGAAACGCAGCGAGGCAGACGCGGTGGGACCGGTTTGAAGAAGCGAAG
AAGCAAGAAGCAAGACAACGGGCCAACGGCTTGACGCATCGTGGAAAGACTGTTGGTCGAGTTGTTTTATGCGTTCGTTC
GTTGTATGGGTCACGTAGGTGTAGACGAGGGGCGAAGAGGAGGGGGGAGGGGGCAGGCGAAGGTTGCAGGCAGAACAGAG
AGAGAGAAATAAGCGGAATGAGTTCATCTCCGCTAATGCAGCCAGCTAAGGAATGGGTAGCTACCAAAACTAAGAACGAA
TCGTTTTGTAGTTTCACTAATGGATTTAAAAAAGGGGCATTTATGCGACTTCATTTGGAAAACATAGGGAATAGTTTCAC
TAATGGATTTAAAAAAAAAGACATTTATGTGACTTCATTTGGAAAACATAGGGAATGGGTAGCTACCGAAACTAAGAACG
AGTCGTTTTGTAGTTTCACTAATGGATTTAAAAAAGGGACATTATGTGACTTCATTTAG
>TetragonulaCarbonaria_000154-T1 TetragonulaCarbonaria_000154
AGTGTGAGAAGCGTGATGCACAAATATCTGGAAAAGAAGAGGGAAGTTAACTTCGATAAGATATTCAATCAAATGTTTGG
TTACCTGTTATTCAAAGACTACTGCGAGAATGTGGCGGAGGAGCCGATTCCGCAACTTAGGTTTTACGAAGAGATCAAGG
CGTACGAGAAGCTCGAATGCCCGGAAGAGAGGAGAAAACTTGCCAAAGAGATCTACGATAATTTCATCATGAAGGAGCTG
CTGGCACACTCCCATGAATATTCCGCGGAAGCGGTGTCCCACGTTCACAAATACCTTATGAAAAACGAGGTGCCCGTTAA
TTTATTCGAGCCGTATATCGAAGAGATTTTTAATCACTTAAGGGGGGAGCCGTTCAAGAAATTTCTAGAGAGCGAGAAGT
ATACTCGTTTCTGCCAGTGGAAAAACCTAGAACTGAATATGCAATTGACGATGAACGACTTCAGCGTGCATCGGATAATA
GGGAGAGGCGGTTTCGGCGAGGTGTACGGGTGCCGAAAGGCGGACACGGGGAAAATGTACGCGATGAAGTGCCTCGACAA
GAAGCGAATAAAAATGAAACAAGGCGAAACATTAGCGCTCAACGAAAGGATAATGCTTTCGGCAGTCAGTACCGGAGTGG
ATTGCCCGTTCATAGTGTGCATGACGTACGCGTTCCAAACGCCGGATAAACTCTGTTTCATTCTGGATCTGATGAACGGC
GGTGATCTTCATTATCACCTTAGCCAGCACGGGGTGTTCAACGAACGGGAGATGAAGTTCTACGCGGCGGAAGTGATACT
GGGATTGGAGCACATGCACCGCAGGTACATCGTTTACCGAGATCTAAAGCCGGCGAATATCCTTCTGGACGAGCACGGCC
ACGTCAGAATATCGGATCTGGGCCTGGCTTGCGACTTCTCCAAGAAGAAACCGCACGCCAGCGTAGGAACGCACGGATAC
ATGGCGCCGGAAGTATTGTCGAAAGGAGTGACATACGATTCCAGCGCCGACTGGTTTTCGTTTGGCTGTATGTTGCATAA
ATTGTTGAAGGGGCACAGCCCGTTCAGGCAGCATAAAACGAAGGACAAACACGAGATAGATCACATGACGCTAACCAAGA
ACGTCGAGCTGCCGGAAACGTTCTCGCGGGATTTGCGTTCGTTGCTGGAAGGCCTGTTGCAACGAGACATCAACAACAGA
CTTGGCTGCCGTGGCGGAGGCGCGGACGAGTTAAAGGAACACCCGTTTTTCAACGGTATCGATTGGCAACAGGTTTATCT
CCAGAAATACACGCCACCGCTTATACCACCGCGCGGCGAGGTGAACGCCGCGGACGCCTTTGACATTGGCTCCTTTGACG
AGGAGGACACGAAGGGTATCAAACTGACGGACGCGGATCAAGAGCTGTACAAAAATTTCCCTCTAACCATCTCGGAGAGA
TGGCAGGCTGAAGTAGCCGAGACTGTGTTCGAGACAATCAATAACGAAGCGGACAAGTTGGAAAATAAGAAAAAAGCCAA
GCAAAAGCAGCGGTTCGACGCGGATGAAAAAGGATCTGATTGCATTTTACACGGTTACATTAAGAAATTAGGCGGCCCAT
TCGCGAGTGCGTGGCAAACACGTTATGCAAAACTCTATCCCAATAGATTAGAATTGCACCCAGAGTCAACCACGACGAAG
CCTGAACTCGTTTTTCTTGATCAGGTCGAAGAAGTTAGCGCGGATCTTCAGCACGTAAAAGGAGAACAATGTATTGTTGT
CCGTATGAGAGACGCAAAAATAGTACTTACGAATCCTGATGAGATCAGTCTGAAGGAATGGGCATTGTCACTGAGATCTG
CGCATAAATGCTCGATGGAAATGCTGGGCAATATGGCGAAGAAGGCTGGCAAGATTTACGGGACTGAACGGGACGCAGTG
ATTCCGGCAATGCAGCGCTCGACGAACGGCAACTAGCCCATTGCTAAAACGTGTACGCCGTCGTCATACTCCAGTCCCAC
TGCCCCCCAGCAGCAGCAGCAGCAGCAGCAGCAGCA
>TetragonulaCarbonaria_000154-T2 TetragonulaCarbonaria_000154
GTACAGTGGTATAATAACGCATAGTACGATGATGAACTACGATAAAGCGAAAAATTATAATCCTGAGATATTGAATAGAG
CCTATGGATGGCTGGCTACGTTAGCCACTTGATTTTCTTTCAACAACTTCTGACAAACGGTAGCTAGTTCACGTTATTTA
TCACCTAGTTTTCTCTCGATTAATAAATCTGTTTCTGCAACAGATCAGCACAGCAGAAGCATATATTTTTTTTTTATTCT
GATCGTTTCGTATGTTCTACTCACTCATAATTACTAATATATCGTCGAAATCACGAATTTAAATTTCTGAACTGATTCCT
TCCAGCCGTATATCGAAGAGATTTTTAATCACTTAAGGGGGGAGCCGTTCAAGAAATTTCTAGAGAGCGAGAAGTATACT
CGTTTCTGCCAGTGGAAAAACCTAGAACTGAATATGCAATTGACGATGAACGACTTCAGCGTGCATCGGATAATAGGGAG
AGGCGGTTTCGGCGAGGTGTACGGGTGCCGAAAGGCGGACACGGGGAAAATGTACGCGATGAAGTGCCTCGACAAGAAGC
GAATAAAAATGAAACAAGGCGAAACATTAGCGCTCAACGAAAGGATAATGCTTTCGGCAGTCAGTACCGGAGTGGATTGC
CCGTTCATAGTGTGCATGACGTACGCGTTCCAAACGCCGGATAAACTCTGTTTCATTCTGGATCTGATGAACGGCGGTGA
TCTTCATTATCACCTTAGCCAGCACGGGGTGTTCAACGAACGGGAGATGAAGTTCTACGCGGCGGAAGTGATACTGGGAT
TGGAGCACATGCACCGCAGGTACATCGTTTACCGAGATCTAAAGCCGGCGAATATCCTTCTGGACGAGCACGGCCACGTC
AGAATATCGGATCTGGGCCTGGCTTGCGACTTCTCCAAGAAGAAACCGCACGCCAGCGTAGGAACGCACGGATACATGGC
GCCGGAAGTATTGTCGAAAGGAGTGACATACGATTCCAGCGCCGACTGGTTTTCGTTTGGCTGTATGTTGCATAAATTGT
TGAAGGGGCACAGCCCGTTCAGGCAGCATAAAACGAAGGACAAACACGAGATAGATCACATGACGCTAACCAAGAACGTC
GAGCTGCCGGAAACGTTCTCGCGGGATTTGCGTTCGTTGCTGGAAGGCCTGTTGCAACGAGACATCAACAACAGACTTGG
CTGCCGTGGCGGAGGCGCGGACGAGTTAAAGGAACACCCGTTTTTCAACGGTATCGATTGGCAACAGGTTTATCTCCAGA
AATACACGCCACCGCTTATACCACCGCGCGGCGAGGTGAACGCCGCGGACGCCTTTGACATTGGCTCCTTTGACGAGGAG
GACACGAAGGGTATCAAACTGACGGACGCGGATCAAGAGCTGTACAAAAATTTCCCTCTAACCATCTCGGAGAGATGGCA
GGCTGAAGTAGCCGAGACTGTGTTCGAGACAATCAATAACGAAGCGGACAAGTTGGAAAATAAGAAAAAAGCCAAGCAAA
AGCAGCGGTTCGACGCGGATGAAAAAGGATCTGATTGCATTTTACACGGTTACATTAAGAAATTAGGCGGCCCATTCGCG
AGTGCGTGGCAAACACGTTATGCAAAACTCTATCCCAATAGATTAGAATTGCACCCAGAGTCAACCACGACGAAGCCTGA
ACTCGTTTTTCTTGATCAGGTCGAAGAAGTTAGCGCGGATCTTCAGCACGTAAAAGGAGAACAATGTATTGTTGTCCGTA
TGAGAGACGCAAAAATAGTACTTACGAATCCTGATGAGATCAGTCTGAAGGAATGGGCATTGTCACTGAGATCTGCGCAT
AAATGCTCGATGGAAATGCTGGGCAATATGGCGAAGAAGGCTGGCAAGATTTACGGGACTGAACGGGACGCAGTGATTCC
GGCAATGCAGCGCTCGACGAACGGCAACTAGCCCATTGCTAAAACGTGTACGCCGTCGTCATACTCCAGTCCCACTGCCC
CCCAGCAGCAGCAGCAGCAGCAGCAGCAGCA
>TetragonulaCarbonaria_000154-T3 TetragonulaCarbonaria_000154
CAAAATTTAAGTTTTTTTTTGAACATCGATTGAAAAGCAAATCGATTCCGTATCGATCGAAGCATGCATTGTTTTTTTTT
CCCCCCTCCCCTGCCCGTTACCTTGTGATTGCAGGTTACCTGTTATTCAAAGACTACTGCGAGAATGTGGCGGAGGAGCC
GATTCCGCAACTTAGGTTTTACGAAGAGATCAAGGCGTACGAGAAGCTCGAATGCCCGGAAGAGAGGAGAAAACTTGCCA
AAGAGATCTACGATAATTTCATCATGAAGGAGCTGCTGGCACACTCCCATTTGACGATGAACGACTTCAGCGTGCATCGG
ATAATAGGGAGAGGCGGTTTCGGCGAGGTGTACGGGTGCCGAAAGGCGGACACGGGGAAAATGTACGCGATGAAGTGCCT
CGACAAGAAGCGAATAAAAATGAAACAAGGCGAAACATTAGCGCTCAACGAAAGGATAATGCTTTCGGCAGTCAGTACCG
GAGTGGATTGCCCGTTCATAGTGTGCATGACGTACGCGTTCCAAACGCCGGATAAACTCTGTTTCATTCTGGATCTGATG
AACGGCGGTGATCTTCATTATCACCTTAGCCAGCACGGGGTGTTCAACGAACGGGAGATGAAGTTCTACGCGGCGGAAGT
GATACTGGGATTGGAGCACATGCACCGCAGGTACATCGTTTACCGAGATCTAAAGCCGGCGAATATCCTTCTGGACGAGC
ACGGCCACGTCAGAATATCGGATCTGGGCCTGGCTTGCGACTTCTCCAAGAAGAAACCGCACGCCAGCGTAGGAACGCAC
GGATACATGGCGCCGGAAGTATTGTCGAAAGGAGTGACATACGATTCCAGCGCCGACTGGTTTTCGTTTGGCTGTATGTT
GCATAAATTGTTGAAGGGGCACAGCCCGTTCAGGCAGCATAAAACGAAGGACAAACACGAGATAGATCACATGACGCTAA
CCAAGAACGTCGAGCTGCCGGAAACGTTCTCGCGGGATTTGCGTTCGTTGCTGGAAGGCCTGTTGCAACGAGACATCAAC
AACAGACTTGGCTGCCGTGGCGGAGGCGCGGACGAGTTAAAGGAACACCCGTTTTTCAACGGTATCGATTGGCAACAGGT
TTATCTCCAGAAATACACGCCACCGCTTATACCACCGCGCGGCGAGGTGAACGCCGCGGACGCCTTTGACATTGGCTCCT
TTGACGAGGAGGACACGAAGGGTATCAAACTGACGGACGCGGATCAAGAGCTGTACAAAAATTTCCCTCTAACCATCTCG
GAGAGATGGCAGGCTGAAGTAGCCGAGACTGTGTTCGAGACAATCAATAACGAAGCGGACAAGTTGGAAAATAAGAAAAA
AGCCAAGCAAAAGCAGCGGTTCGACGCGGATGAAAAAGGATCTGATTGCATTTTACACGGTTACATTAAGAAATTAGGCG
GCCCATTCGCGAGTGCGTGGCAAACACGTTATGCAAAACTCTATCCCAATAGATTAGAATTGCACCCAGAGTCAACCACG
ACGAAGCCTGAACTCGTTTTTCTTGATCAGGTCGAAGAAGTTAGCGCGGATCTTCAGCACGTAAAAGGAGAACAATGTAT
TGTTGTCCGTATGAGAGACGCAAAAATAGTACTTACGAATCCTGATGAGATCAGTCTGAAGGAATGGGCATTGTCACTGA
GATCTGCGCATAAATGCTCGATGGAAATGCTGGGCAATATGGCGAAGAAGGCTGGCAAGATTTACGGGACTGAACGGGAC
GCAGTGATTCCGGCAATGCAGCGCTCGACGAACGGCAACTAGCCCATTGCTAAAACGTGTACGCCGTCGTCATACTCCAG
TCCCACTGCCCCCCAGCAGCAGCAGCAGCAGCAGCAGCAGCA
>TetragonulaCarbonaria_000154-T4 TetragonulaCarbonaria_000154
GTACAGTGGTATAATAACGCATAGTACGATGATGAACTACGATAAAGCGAAAAATTATAATCCTGAGATATTGAATAGAG
CCTATGGATGGCTGGCTACGTTAGCCACTTGATTTTCTTTCAACAACTTCTGACAAACGGTAGCTAGTTCACGTTATTTA
TCACCTAGTTTTCTCTCGATTAATAAATCTGTTTCTGCAACAGATCAGCACAGCAGAAGCATATATTTTTTTTTTATTCT
GATCGTTTCGTATGTTCTACTCACTCATAATTACTAATATATCGTCGAAATCACGAATTTAAATTTCTGAACTGATTCCT
TCCAGCCGTATATCGAAGAGATTTTTAATCACTTAAGGGGGGAGCCGTTCAAGAAATTTCTAGAGAGCGAGAAGTATACT
CGTTTCTGCCAGTGGAAAAACCTAGAACTGAATATGCAATTGACGATGAACGACTTCAGCGTGCATCGGATAATAGGGAG
AGGCGGTTTCGGCGAGGTGTACGGGTGCCGAAAGGCGGACACGGGGAAAATGTACGCGATGAAGTGCCTCGACAAGAAGC
GAATAAAAATGAAACAAGGCGAAACATTAGCGCTCAACGAAAGGATAATGCTTTCGGCAGTCAGTACCGGAGTGGATTGC
CCGTTCATAGTGTGCATGACGTACGCGTTCCAAACGCCGGATAAACTCTGTTTCATTCTGGATCTGATGAACGGCGGTGA
TCTTCATTATCACCTTAGCCAGCACGGGGTGTTCAACGAACGGGAGATGAAGTTCTACGCGGCGGAAGTGATACTGGGAT
TGGAGCACATGCACCGCAGGTACATCGTTTACCGAGATCTAAAGCCGGCGAATATCCTTCTGGACGAGCACGGCCACGTC
AGAATATCGGATCTGGGCCTGGCTTGCGACTTCTCCAAGAAGAAACCGCACGCCAGCGTAGGAACGCACGGATACATGGC
GCCGGAAGTATTGTCGAAAGGAGTGACATACGATTCCAGCGCCGACTGGTTTTCGTTTGGCTGTATGTTGCATAAATTGT
TGAAGGGGCACAGCCCGTTCAGGCAGCATAAAACGAAGGACAAACACGAGATAGATCACATGACGCTAACCAAGAACGTC
GAGCTGCCGGAAACGTTCTCGCGGGATTTGCGTTCGTTGCTGGAAGGCCTGTTGCAACGAGACATCAACAACAGACTTGG
CTGCCGTGGCGGAGGCGCGGACGAGTTAAAGGAACACCCGTTTTTCAACGGTATCGATTGGCAACAGGTTTATCTCCAGA
AATACACGCCACCGCTTATACCACCGCGCGGCGAGGTGAACGCCGCGGACGCCTTTGACATTGGCTCCTTTGACGAGGAG
GACACGAAGGGTATCAAACTGACGGACGCGGATCAAGAGCTGTACAAAAATTTCCCTCTAACCATCTCGGAGAGATGGCA
GGCTGAAGTAGCCGAGACTGTGTTCGAGACAATCAATAACGAAGCGGACAAGTTGGAAAATAAGAAAAAAGCCAAGCAAA
AGCAGCGGTTCGACGCGGATGAAAAAGGATCTGATTGCATTTTACACGGTTACATTAAGAAATTAGGCGGCCCATTCGCG
AGTGCGTGGCAAACACGTTATGCAAAACTCTATCCCAATAGATTAGAATTGCACCCAGAGTCAACCACGACGAAGCCTGA
ACTCGTTTTTCTTGATCAGGTAAATGAACGAACAAATTGAACAGCGATACTCGAGTACGCCAATTAAGACTCTACGAACG
CTTTATCCCTTGTATTCCCGATACATTTCTTAGAAACGCCAACAGGTAATAGTACTCATACTGATAATTAAAATGTTACG
GAATTAAGAATCTCGCGTTTTTTCTTTCTTTTTAAACAGCATTCTCGAAATCTGTAGCCCATTAATGTAATCTTGAACAA
ATATCCAACATACGCTTTTAGGTCGAAGAAGTTAGCGCGGATCTTCAGCACGTAAAAGGAGAACAATGTATTGTTGTCCG
TATGAGAGACGCAAAAATAGTACTTACGAATCCTGATGAGATCAGTCTGAAGGAATGGGCATTGTCACTGAGATCTGCGC
ATAAATGCTCGATGGAAATGCTGGGCAATATGGCGAAGAAGGCTGGCAAGATTTACGGGACTGAACGGGACGCAGTGATT
CCGGCAATGCAGCGCTCGACGAACGGCAACTAGCCCATTGCTAAAACGTGTACGCCGTCGTCATACTCCAGTCCCACTGC
CCCCCAGCAGCAGCAGCAGCAGCAGCAGCAGCA
>TetragonulaCarbonaria_000154-T5 TetragonulaCarbonaria_000154
TTCATCATGAAGGAGCTGCTGGCACACTCCCATGAATATTCCGCGGAAGCGGTGTCCCACGTTCACAAATACCTTATGAA
AAACGAGGTGCCCGTTAATTTATTCGAGCCGTATATCGAAGAGATTTTTAATCACTTAAGGGGGGAGCCGTTCAAGAAAT
TTCTAGAGAGCGAGAAGTATACTCGTTTCTGCCAGTGGAAAAACCTAGAACTGAATATGCAATTGACGATGAACGACTTC
AGCGTGCATCGGATAATAGGGAGAGGCGGTTTCGGCGAGGTGTACGGGTGCCGAAAGGCGGACACGGGGAAAATGTACGC
GATGAAGTGCCTCGACAAGAAGCGAATAAAAATGAAACAAGGCGAAACATTAGCGCTCAACGAAAGGATAATGCTTTCGG
CAGTCAGTACCGGAGTGGATTGCCCGTTCATAGTGTGCATGACGTACGCGTTCCAAACGCCGGATAAACTCTGTTTCATT
CTGGATCTGATGAACGGCGGTGATCTTCATTATCACCTTAGCCAGCACGGGGTGTTCAACGAACGGGAGATGAAGTTCTA
CGCGGCGGAAGTGATACTGGGATTGGAGCACATGCACCGCAGGTACATCGTTTACCGAGATCTAAAGCCGGCGAATATCC
TTCTGGACGAGCACGGCCACGTCAGAATATCGGATCTGGGCCTGGCTTGCGACTTCTCCAAGAAGAAACCGCACGCCAGC
GTAGGAACGCACGGATACATGGCGCCGGAAGTATTGTCGAAAGGAGTGACATACGATTCCAGCGCCGACTGGTTTTCGTT
TGGCTGTATGTTGCATAAATTGTTGAAGGGGCACAGCCCGTTCAGGCAGCATAAAACGAAGGACAAACACGAGATAGATC
ACATGACGCTAACCAAGAACGTCGAGCTGCCGGAAACGTTCTCGCGGGATTTGCGTTCGTTGCTGGAAGGCCTGTTGCAA
CGAGACATCAACAACAGACTTGGCTGCCGTGGCGGAGGCGCGGACGAGTTAAAGGAACACCCGTTTTTCAACGGTATCGA
TTGGCAACAGGTTTATCTCCAGAAATACACGCCACCGCTTATACCACCGCGCGGCGAGGTGAACGCCGCGGACGCCTTTG
ACATTGGCTCCTTTGACGAGGAGGACACGAAGGGTATCAAACTGACGGACGCGGATCAAGAGCTGTACAAAAATTTCCCT
CTAACCATCTCGGAGAGATGGCAGGCTGAAGTAGCCGAGACTGTGTTCGAGACAATCAATAACGAAGCGGACAAGTTGGA
AAATAAGAAAAAAGCCAAGCAAAAGCAGCGGTTCGACGCGGATGAAAAAGGATCTGATTGCATTTTACACGGTTACATTA
AGAAATTAGGCGGCCCATTCGCGAGTGCGTGGCAAACACGTTATGCAAAACTCTATCCCAATAGATTAGAATTGCACCCA
GAGTCAACCACGACGAAGCCTGAACTCGTTTTTCTTGATCAGGTAAATGAACGAACAAATTGAACAGCGATACTCGAGTA
CGCCAATTAAGACTCTACGAACGCTTTATCCCTTGTATTCCCGATACATTTCTTAGAAACGCCAACAGGTAATAGTACTC
ATACTGATAATTAAAATGTTACGGAATTAAGAATCTCGCGTTTTTTCTTTCTTTTTAAACAGCATTCTCGAAATCTGTAG
CCCATTAATGTAATCTTGAACAAATATCCAACATACGCTTTTAGGTCGAAGAAGTTAGCGCGGATCTTCAGCACGTAAAA
GGAGAACAATGTATTGTTGTCCGTATGAGAGACGCAAAAATAGTACTTACGAATCCTGTAAGTATATCGCCGTGAAAACG
ATATTT
>TetragonulaCarbonaria_000155-T1 TetragonulaCarbonaria_000155
ATGCCGATAAGAGGACACTGTTTTAGAGACATCGAGCAAGATATTCTTTGCATATGTTACACGGAGACCTATGACTTTTT
GGCGGTAGGCCTGACAGATGGTTCGGTGAAATTGTACAAAACCAGCTCGGACGAAGTGTTGACGCTGCTCGACGTTGAAA
TGTCGCAAAAACCAACACCGACGACGGCGCTTAAGCACAGGCCTGCCCACAGATCTCATCCAATCTCGTACACCGTCACT
GCGACCTATGCTAATGGCTGCGTCAAATGTTGGCATTATCCAACGTTACAGTGCCTTTACACGATACGAGAGAAGAGGCA
GATATTAGGTTTGGCATATCATCTTCGTCTGCCAAAGTTCGTAACCATAGGCGACGACGCGAAGCTCATCCTTTACGACG
AAGAGACCAAAACGCAGGAAAGAGAGTTTCACGCGAGAAGAAAGAGGTTCAAGATTTCTGTCATTGCTGAATTAGAACTC
ATCGTCAGTCGTTCGAATATGACTGCGAATCAGCAAACTCTACCGTTTGGCCATTCTACGCACGGCAATCTCTACAGACC
AATCAACGAGTCGTTGGAAGTCATGGACGGCCATAAATCTAGAGTGTTCGGCGTATGTTTCAACCCCAGATCATCACACG
AGCTGATCAGCGGCGGTTGGGACAATACCATTCAATTCTGGGACGTTAGGCAACCGTATTCTTTTAGGAGAATATCGGGC
GTGCACATATGCGGCGATGCGCTTGATATCAGCAGGAACGGGAAAGAGATTTTGTCGTGTTCGTGGCAAAGGGAGAATTC
CATCCAGTTGTGGGACTACGGTAGCGGGAAGCTGCTTGCTACCTTGGAACCCGACAGTTATCCCTCCCTGCTCTACTGTG
GCAAATACGTGTCGAACATGTTCATCGCTTGCGGTGGCACAAATGCCAATCTCTTCAGAGTGGTCGACTTACGATCTCAC
GCTACATTGGCAATGATCAGGAATTTAAAAGGTGGTACGTACAGCATGGACGTTGGCCCGATAAACCCGATGCACGCGAA
GAAAACGAGGACTCTCTCGGTGGTGCCGCAAATTGCGTTCTGCGCTGACAGACAGATATTCGAGATAGACGTTCAACCAG
CTTGA
>TetragonulaCarbonaria_000156-T1 TetragonulaCarbonaria_000156
ATGGCCTCAAATTCTCCTTGCACGTCGGCCTTGCAGACGCTGCACAAGGTGTCGAGTAAGGCACGCGAGCAAAATTACTT
CCTGGGTGGGCTGTCGCACGACTGGGTCAGTTACTATGAGCAACGAATCGAGAGCGATCGCTCGTGTCTCAACGAGTGGC
ATGCCATGGACAATCTGGAATCTCGAAGACCACCGTCGCCGGACAGCGTGCGCACCAAACCCAGAGAAAGGGACGAGACT
GAGCGCGTGATCCGATCGACGTTGAAGGAGATCATGATGTCCGTGGACCTGGACGAGGTAACCTCGAAGTACATTCGAGG
TCGTCTCGAGGAAGACCTCGACATGGATCTCGGGGAGTTTAAACCATTCATCGATCAGGAGATGCTCACCATTCTGGGTC
AGATGGACGCGCCGACTGAGATATTTGATCACGTTTACCTAGGGAGCGAGTGGAACGCGAGTAACTTGGAGGAGCTCCAG
AAGAACGGTGTCAGACATATTCTGAACGTAACTCGGGAGATTGACAACTTCTTCCCCGGAATGTTCACGTATTTGAACGT
ACGCGTGTACGACGACGAGAAGACGGACCTGCTGAAGCACTGGGACGACACGTTCAAGTACATCACGAAGGCGAAGAAAG
AGGGCTCGAAGGTGCTGGTGCACTGTAAGATGGGGGTGTCCAGGTCTGCCTCGGTGGTGATCGCGTACGCGATGAAAGCC
TACAACTGGGACTTCTCTCAGGCGTGGAAACACGTGAAGGAGAAGCGGAACTGCATCAAGCCTAACAACAGCTTCCTGCT
TCAACTGGAGACCTATCAGGGCATACTGGACGCGATGAAGAACAAAGAGAAGCTTCAGAGGTCCAAGTCGGACACGAACT
TGAAGTCGCCCACGTCGACGAAGGACCAGTCGAAGAAGGAAGAAAAGTCTGACAACGTGGACAATGGCCTGCAGACTGTA
TCCGGCTCCGAATTGAAGAAGACCAGTCAGAGGCCGAAAAGTTGGTCGCCGAACGTGAAGATCAGCGAAATCATGTTGCC
TCCTGTTCCTCTTTCGCAATCGCTGGAGAGCATCGACAAGGCAGCGAACACGGAAGTGACCAGGGAAGATCTCTTACGTT
CGAGCAACCAGAAAACAAGCATGCCGCAGGAAGCTCGGAACGTTTTGATGCCGTGCGGCAACGGACAGTCGTACAGCGTG
TCGCAGAACAAGATCGTGCATCTACCAGGTCCTCCCTCGTTGGACACGCCGAGCGTGAAGAACCGAGTCAGCAAGTTGGA
AACGCAACAGGGTCAGAGGAGAAAGGGTCTGGTGCTGAACCTGACGAATCAATTCGAAGCGGTCAGCAGCAAGCCGTCTT
CCCCGAGCTCTGACTCGGACGGGAAACCTCCGTTGTCGCAGAGCCCGGTTTCTGACACTGTGAACGAGAACGGAGTGCTC
GGTGTGCGGCAACAGCAACAGCAACAGCAGCAGCCTTCGTCGGAAGGTTGTTCATTGTCGACGGTGGCGGTGAAGCAAAA
CGTGTGGGATCCCGGCGAGAAGCAGCAAGACAAGAAAACGGAGATCGATAGTAATAGTGAATGTCTAGTCTGGACTACTG
CATCATCGTCCGATGCAACAAGTACCAATTCGTGTAGTAACGCTAAGACTAACGGGGAAGTGAACGCGGAGAGTGAGTGT
GTCGCGGCGAGAACGACGATAGTAGTGTATCCCGGCACGTTGCCGCGGAAGAGCAAGAAAGACGGGGATCCGTTTAGCAC
GCACGTCGACCGAGTGTTCGACCGCGAGGAGAGGCAAGGCGAGCCGGTGACGAGGGACTCGCCAAGTCGGCAGAGCTCTT
GGAGCAGTTACGACAGTGCCGTGGTCCTCGACAACAATTCGGTGCACAGTTCCTGGACCACGTTACCGTCGAGAAACAGT
TCCTGGGGCTCGTACGACATGCGGCCGTCGGATTTGCTCGGCTCCAGCGGCCTCTTCCCTTACGACAAGGAGGAGATACC
TTGGCATCCAGGTACCGTGAAACGTACCAAGCAGAAGCTCGAGGAGAACACCAGCTCAGGGACCGTGAAACGCGTGTGCA
CGCAAAACTCCGACACGGAGGAGAAAGATCGATTGCCCGTCGAGGAGGAATCGTACAACCCAGCTCTGCTTCTCCACCAT
ACCGCGTCCCCAACGCCGCGACGGAGGGACTCTTCGCCCAGCCAAGAACACAATTTAAAGGTAGATCCCGCTAGAAACTC
CCCAAGTCCCGTCAGAGGAATCGACATCTCGCCAGCGTCGATTCGCCAAGTTGGAAGACTGTCGACGAGCGCGCCAGCGC
CCTCTTCTCTCTCCTCGGACACGGATCTCCCCTCGTCGTTGAGGTCTTGTAGGTCAGAGAGCGAGACGTCTAGCCCGTGC
GTGGTGAACACCACGCAGTGTCCCTCGGTCAAACACCACAAAATGGTCCTCGAGAATCTGAGCAATAAATCTATATTCAA
CAAACGTTGTCTGTCGGTAGACGACTCGCCAGACACCGAATGTCCACGAAGTACCACCACCTCCGGTATCGTGAAGAATC
TCAAGAAGGAGTTCGAGGCAAAGTCCACCAAGCCGGAGAAGAGCCCGGAGAACAGTTTCGAGAACGACTCGCCGATTACC
GCCGCTCGGCCGAAAAGGGACGTGAAGATCAGAAGTTTGCCCTCGTCGCCGGTGATACCTCACAACGAGTCCAAGATCCA
CGCCTCGTCCGAGATCAAAGAGAAAGAGAAGTCGTGCGTCGACTCGGTCGCGTGTACGCAGGACAACTTGGAGGACAGAT
CGGTGAGAGTTCTGGTCGGCAAGTACGAGGTGAAACCCGAGTCGAGAAAGTCCACGGAGATCCAGCTACGCGTGCACAAA
GACAAGGATTGGGAGTCGATTGACTCGCAGCACAGCAACAAGTCGAAAATCGGCTTGGAGTATAGCAGAAGGTCCGCGCC
GATCATGATCAACAACCATTCGTCCGCTCCTTTGTTTAATGAAGCGCCGGAAGCACCTGGCAGGCCACCAGTTCCATCGG
CTGGAGTTGTGGCAGCTAGCAAAAAGCAACAACAGCACGGCAGGACGCATCCTCTTGCCAGGCTGCAGGTCAGGCCTAGG
CACAGCAGTCCGGTTTACAACACCATGTAA
>TetragonulaCarbonaria_000157-T1 TetragonulaCarbonaria_000157
ATGCTGCAGGAAATTACACTCTCTCTCGTAATCGAGAGAGATCGAAGCCGACGACGCGCTCATGGTGGAAATGAGAATCC
ACCAAGTGGTGGAAAGTTTTGCATGGCCACGAAAGAGGAACACGCGCGTATCTTTGTTGGACGGTCACCACGCCCAAACC
TGTTGCTGACGACCTGGAAACCGGCGAACTCGACATCTTTTATGCCTGGCTGGCAGAATAAAAAACCGGACCAAAGGGAA
GCTTTCTCGAAGAAGTGGTTGTTACCTGGATGCTGA
>TetragonulaCarbonaria_000158-T1 TetragonulaCarbonaria_000158
ATGGAAACGAAGCCACGAGCTGCTGCTGCTGCTGCTGTTGCTTCTTCGTGTCATGCGTGCGTCCTTGAAGAGGACGAGCC
GAGATTAACGCGGGACGAGTTATCCAAGGTCGCGTTTGCCAGCACCTCGCAACGCGTTCCGGTTTTTCTCCGCATCCTTC
CGTTCCTTCAGGCGGTGAAACTGGAGTCGGTGCATCCAGGAAGGACGAGATACCTAGTCGTAGTATCCTGCACGGGAAGG
CAGGATGCCGAGGAGAGCTGCCTTCTTGGTATCGATTGTCACGCTAGAGCGACCGTTGGTCTTGTACTCCGGGTTCTGGC
CGACACTGCCATTACTCTCGACGGCGACGGAGGCTTCAGCGTCAGCGTTTGCGGTTCGCAGCACATCTTCAAGCCGGTAT
CGGTGCAGGCGATGTGGTGA
>TetragonulaCarbonaria_000159-T1 TetragonulaCarbonaria_000159
ATGCGAGAGAAAGCCGCGGGGAAAGGGAATTTTCGCAAGGCTAATGCCTTGAAATTGAACGGGGCGCGGCGAGAAGACTC
GAACGAGAAGCAAAAAGAAGAAGAAGAAGAAGAAGAAGAAGAAGAAGAAGAAGAAGAAGAAGAAGAAAAAGAAGAAGGCA
AAAGGTGGTTGCCAGAAGCCGGTCGTAAAACCCGTTTTAGCAGAGCTCGAGTGGCGAGATAGCCCAGTTTTGTTCGGAAA
CTGTTCGAACATTGAAATTAGACTTATTGACTTCTCGAGATGCTGCTGGTTTTAAATCTGTCTGGTGAATATACATATTT
AAAAATCGATTAAAAAGAGATAAAAATAGGCTTCAAACTGAGTGAAAACTGACACTTTTAAAAATACATATTTTACGTAT
TATATATCTGTGTTATGTATTATGTAACACTGCCAATTATA
>TetragonulaCarbonaria_000160-T1 TetragonulaCarbonaria_000160
ATGTTATTTCGCGGGGAAGGGCGCGGCCTTGGTTTTACCTCCGAACGAGAGAGCCAGACCCTCGAGAAGGGTCTCCGCAG
CAGGATGCGACATCCAACAGCACTTGCAGTCGATGTTCTATCTGCTCAGACCGGAGGAAACCCTGAAAATGCTGCTAATC
GCACCGCGATCGAGTTCAACGAGAAATTGTACATCTGTGTCACATTGGGGCGGCAGTCAACACAGGTAGTTGATGGAAGA
TTGAAAGCTATCTCTAGTCGAGAATGA
>TetragonulaCarbonaria_000161-T1 TetragonulaCarbonaria_000161
ATGAAATCCTCATCTATCACGTTTCACCTAGAAATCCAGCAGCGTCCAGCAGCGAGATCAAGTCTCAGTCCCGTGAAAAT
CTTCACTCTGCGGAGGGTGAATAATAATTCAGTGACGGTGCGGAGCGTTAGAGTGGAGAGCGAGAGAGAGACTCTCGCGG
GCGCGGAGTTGAAAGAAGAACGACAACAACGGATCGGAGGTGCGAAAATGACCATCAGAGAAATCAAGTTCGCTCCAGTT
TTCTGGAATAAGGCCGACGTCGTTAATTGCCCCTGCGTCGTCACGGCGGCTGGCCCCTTATCACGTGAAAGTAATCGTCG
TCACAGCTCTCGATAA
>TetragonulaCarbonaria_000162-T1 TetragonulaCarbonaria_000162
CTCCGTTTCTCCGAGATAGCAAATGGCTCTGGCAGAAAAAGTAAAATCGCCGGGCCTTCATTGCTTATATAAACTTGATC
GACTGAGACCGAGCTCTAGCCCTGGAAATTATCGGTTTTTCTTCCCCTCTTATGGTCTGTTGCTTGGCGCGCGGAGAGAT
CTCGAGGATCGATACGATTCAAGGATGCGCGGGAAAGATAAAAGCTGCGTTAAGCTCGTGAAGATATCGCGTTCGTTCTC
CCCTTTCCCTCGAGTTTGCACCATTTGCTGTTTCGTTTATGGAATGAATTCGATATTGATACCAGGGAGCAGGGCAAAAG
TTGCTGAAGAAGGCACGATAATGGCAACGGATTCAGGCGCTGGCGCGCCAGCAGACGATGACGAAGCGGCGAGGAGCTGC
AAAAGAGGCCATTCACCTTTGGCTCGTGCAGCTGCAGCTGCTGCTATTATAGATTCTTCACTGTTTATCGCCCACTTGTC
AATGGGCTTGACGTGGTTAATTATATTTCTTGTTGACACGATCGGAATAGGCATCGCTGGGGATTCCTGGACAATTGATA
CCGCTTTCCAAGGATTTCAGTATCCGTTGCACGACAATCTGCATGATCTTCAAGTGTCCGCACTGTCATTGCCTCGCGTA
CGTCGAATCGTGAACGTTGCTCAGCTCGGTGTTTCCCTCGGTCACTTCGAGCACGTTGTTGTTGTCTCTCGTTTTATCGC
GTTCCCTTTTATCGAATATCCTGAATATCTCGGTCGTTTGGCTCGCGCGTTTCACCGAATTTCCAAGCGTTTCGGTGTCC
AGTCTCTCTTCCTTACCGACCGATGGACTCGGAACAAAGGGTTTTTGGTGGACAGTTCCCTCGCACGCAACGCTCGTGAT
TTTCGACCAACGGTGTGTAAGATGCTCCTACTCGAAGCATCGCCCGTGAACGATGAAGCTACGAGCCGTGGAGTGAATCG
GAGTGCAGTGTCCACATTCGTCGAATGA
>TetragonulaCarbonaria_000163-T1 TetragonulaCarbonaria_000163
ATGTCGAAAATTTTTACACCAACGAATCAAATAAGATTAACCAACGTTGCTGTAGTTCGTATGAAAAAAGCAGGAAAACG
ATTTGAAATTGCTTGTTACAGGAATAAGGTTATCTCATGGAGAAATAAACTAGAAAAAGATATTGACGAAGTTTTACAAA
CTCATACAGTATTTATAAATGTTTCAAAAGGCCAAGTAGCAAAGAAAGAAGATCTTATAAAAGCTTTTGGTACAGATAAT
CACACAGAAATCTGTAAAGAAATTCTTACAAAAGGAGAACTTCAGGTTTCTGATAAAGAGAGGCATTCTGCTTTAGATTC
TATGTTTAAAGATATTGCTACAACTGTTGCTAATAAATGCATAAATCCAGAAAATAAACGTCCATATACAGTAACCATGA
TAGAAAAAGCTATGAAAGATATACATTTTTCTGTGAAGCCGAATCGAAATGCAAAACAACAAGCTTTGGATGTAATTCCT
CAATTAAAAGCTGTAATGCCGTTAGAACGAGCTCAAATGAGACTCAGAGTTGCCGTCTCAGATAAGGAGGCTAAAAAGTT
AAGAGACAAAATAATAAAATTAGTAACAAAATTAGAAACAGAAGAATGGGATAACGGAACATTAAATTTAGTTTGTTTAA
TTGATCCTGGACATTATAGAGAGATAAATGAACTAGTAAGATCAGAAACTAGAGGTACTGGTTTATTGGAATTACTTAAT
TTAAAAGAAATTGTTGAAGGAGATGAAATTTTAGAATAA
>TetragonulaCarbonaria_000164-T1 TetragonulaCarbonaria_000164
GCGCAGGTTTAACAAGCAACATGATCACAAAGTAACTTTACGATTATATGTCGTTATTCTTACTTCACCTAAAACTGTAT
ATTTAGAAATAGTACATTGACGTAATTACGTTTAGATTTGTTTATTATAAATATGGAAATAGTTAGAAGTGTATGGAAAA
ATCCCGTTTTGTTGTACAAAACTTTACTACGGGCATCATCTAGAAATAGTAGCGGTTCAGCATCAAAAGTAACAAAAAAA
GATGTTTCTGTGAAAGATAATGATTTGCAATTATCAAATGTAGATGGAGATATAATTGCACAAAATGATATAACATTTAA
TGCTCTTGTGTCGACTGAAGAATTATTGGCACAAATAGGATTGGCAAGGGAATTTGCAACAGATAGCAAAGTTGAACATC
CTTATGTTGATAAATTAAAAAGAGTTCAAATGATTTTGTTTGATTTAAGTCATGCTATCTCAAAACCAATACCTGGAAAA
ACTGAAGCATTTGAAAGTAAACATATTAATGATTTGGAAGAATGGATAGCAGAATATGCCAATCAACTACCTCCTCAGGA
AACATATATTATTCCGGGTGGTGGTAAAGCTTGTTCTATGTTACATTCAGCAAAAGCAATATGTAAACGCGTAGAACGAA
ATGTTGCATTTTTAGTCCAAGATGGTTTATTAAATAAAGAAGCACAAATATATTTAAACAAATTACAAAACTTCCTATTA
ACGACCTCACGAATTGCAGCAAAGTGTGATCAACGTACAGAAAACATATATATTCCTAGAGTAGAAATTGAGAAAAATGA
AGAAAACTAA
>TetragonulaCarbonaria_000165-T1 TetragonulaCarbonaria_000165
AGGTTTTATGGTATGTGTTGTTGAAACAAGTTTCGACATTGTAATAAGGAAATCATTAGTTTAATCATGTCAATATGTAA
ATTTCCTCGAGTACTCTTGCAGGAAAGTTCAGTGAAAGAGATTCAGTCGCGAATCACATGACAAAAGCGTTATTAACCAA
AAAACACTATCGTCTAAAGTAAGATACCTTTAGGTTATGCACATCAGTTTATCTGTCAAACATCCTACAAAATGGAGAAA
CACATGCATTTATGGAGAGGTGTTGATAAATTGTCATACACCTTTGGTGATCAACCAAATGGCATAATTTGTAGGCTGGT
CACTATTAAAGATCACATTTTTGTAGCAACAACTACTAATAATTTGTATTATGGAGAGGTATCATTTTTGGAGAACAGCC
CTCCGTCATTGGTTTTCAAAAGGGCTCAATTTGATGTGATTGACATAGCGTGCAATTCGGATTATTTATTTATTGTAGAT
AATAATGGACATGTTTTGAAAGTAAATCCTCAGGATATGAGCGTGATAGATACAATAATTCTAAAAGAAGAAGTCAAATG
TTGTAGCCATGGATATAAACAAGAAAATGAAATTGTCAAAGTAAAATCGATAGCTGTTAGTGATCAAGCAACATTATTTG
TAACAGAAAGTGGACAACTTTGGGCTAGTGGAAATCAATCTCAAATAGATATTAATAGCGCTGAGCCTAAAAAGGTGAAA
TTCTTTGAGGGCAGAACTGTGTCTGCCGTTGCATGTGGTTCAAATTTTAATGTAGTTGCAGTAAGAAAATCAGCAAAAGC
TCTGAAAGATGATACTGATAGTGAGAATGAATTAGAAGAAGAAGTTTTTGTTAATTCGTGTCCTCAATGTCTAAATACTG
TTCTGTTAAGTCCTACAAGTTTAACATCATCTGATACTTGTCCTACTGGGCTTCATGTACAACAGTTTAGCGAAGATCAC
TCAACCAATTCTATTAGTGCTTTATCTGTTGCTAGTAAAGAACAAGAGACTTCATTTGCAGAAAACAATAAGAAAGAGAA
AATTTCTGAAGTGGTAGAGAATGGAGAACTGGGTGCCAATAATTCTGTGGATTCTGGAAAAGAAGAAAAAAGAAATGTTA
TTTTTATAAATACAGAGGCTGCAAGGCAATTTTTAACCAGACAATTATCTTGGGTTTCATCTTATGGAAGTGTTAAAGAA
GACATACCTTTGGAAAACATTGAAAAACCAACTAGACTAATAAAACAAAATGTATCTAATGTAGCTAATTTAGTATATGA
AGGAGTGAAAAACGTAGGAGGCAAAGTTGTTACATTATCCAGGCATATGAGTGGAAGTTCAGATATAAATGAATTTAAAG
ATGATAGTAGTGAACATTTAGAACTAGGAGAGGAATATCTGAAACCCGCTGCTACTAGTTTAGCATTAAGTTTACGTTGC
GAAGAATTTCCTTGGTCATCAAGTACTGGTTCCTCTGAGCATGAATTGTCTCAGCAAGGATTAAATGAAAGAATCAATAC
ATTAACTCGTACTGGCAACAATATATTATCTACTGAACTTTGGACATGGGGTGATATACAATATGGACAGTTAGGTACAG
GTGATATTGTTAAACGCTCACGACCTATTTTGGTAGTAAAACTCAGTAATACTGGACTTAGAAAAATTGCGTGTGGTGCA
TTTCACATACTTGCCCTGACATTAGATGGAAGAGTTTTTGCTTGGGGCAGAAATAACCATAAACAGGTGACATTAGAACC
AAATGCATATCAAAGTGCACCTCGTTTATTTACTACAAAATTATTTTCAAATGAAAGAGCCAAAGACATGGCAGCTGGTA
GCTTTCATAGTTTAGTTATGATGCATCATGGTTTATACTTTATTGGGCAGTCAAGTAAAACTGGTGAAATGTTTCAACTT
GATATTGAGACAAGCAATAAATGTAGTCCTCAGCAAATTTTCAGTTCTGGTAACTACAGTTGTTGTTCTGTAATAAATGA
ACCTAAAATAAATATTTCTGAGGATTTGATAAGTGATCAAATTTTCTTGGAAGAAATACTGATTGTTTACCAGAATTTAA
TTAAGCCATTCCAAAAGAAAGGTGGTGCCATGCAGGAATCAAATGTTTATGAAACTTTATGTCGCTGTTATATTGAATTA
TTAAGTTTTAGTGTATTAAATGTTATTAGTTTATGGGATTATTTCAATCATATTGGTGAAGCATATGAAGTGACAGTTAT
TGCTAATGTTGAAGAATACATTACTGTATATAAATATTATTTAAATGCAGTGTGTGATGTCATTTCTTTAAGTGGATTTA
CATATATTGCAAAAATAATTGAAATACCGCAAGTAATAACAAATTTATTTATGGACAAATTAAAAAGTAATGAAACAAAA
AAAGTTTCCGATGAAACTATAATTACAATGGCATTACAACATCCATTACGTAAATTAAATAGATATAAAAATATGGTTCT
AAATTTAATGAAATGTAATGGCACAAGAATGGGTGTAGAACGATTGCAAGAAGCTTTAATAAAGTGGGAACAAATATGTG
ATGATCAAGAGAAACAACAAAAGGAAGCTGAAGCAACTAAATTATTTTGGGAAAGTTCTGGGAAACTTGGAGAATTATTA
AGATCTCCTGATAGAAGGCTTATTAGAGAGTCGCGAATGCATCCATTGTCAATACTTAACTCTGGCAGATTTTCTACACA
TTGGTTTGTTTTATTAACTGATATATTTATCCATGTTACTGGTACATCTCATGTAGTACATCCAGTTAAAACACTATGGG
TAGAACCTTTACCAGACTCTGAAACAGTACAAAATTCTATATCAATAGTAACTCCAGAGGATACGTTTGTGTTATATACT
CCAACACCTTCTGAACGCAATGAGTGGTTATGTGCTTTACAAAATGCCATAAAATGCAGTCTACAAAGAGTTATTGGACA
TGTACCTCCAATAGTACGTTCTAGCTCATTTTCTTTCACAAAGCACAGTGTTTTCAAAGATGCAAAATATACTGGACGAT
GGCTAAATGGTAAACCACATGGTTCTGGAAAATTAGAATGGTCTGATGGACGAAAATATGCAGGACAATTTCACAAAGGT
GTTATTCATGGTATTGGTAAAATGGAAATTCCATCTCAAGGTATATACGAAGGGCAGTGGAAGGATGGTCAACAAAATGG
ATATGGAACAATGAAATACAATAATGGAGACTTTTATGAAGGCTATTTCAAAGATGGATTACCACATGGTCATGGGGTTA
AAAAAGAAGGGCATTTTATGGCATCTGTAGCATCTGTTTACATTGGAGAATGGGCTGCAGGTGTCAAACAAGGATATGGA
ATTATGGACGACATTATGACAGGTGAAAAATACTTGGGATCATGGAGTAATGGCATGAAACATGGTTGTGGTTTAATAGT
AACTTTAGATGGTATTTATTATGAAGGAGTTTTTATGCAAGACGTTTTAACGGGTCATGGAGTCATGGTGTTTGAAGATG
GTACTCATTACGAAGGTGAATTTAAATCAGCTGGTATTTTTTATGGTAAAGGTACTTTAACTTTCACAAGTGGCGACCGA
TTAGAAGGTAATATGAATGGTGCATGGAACGAAGGTGTAAAAGTTATTGCAACATTGCATATGAATAAAGCTAGTGGAAA
TGTACAAACTAATTCAAAACCAACATCTTTTGGCAAGTTATGTGTATCACCAGATCAAAAATGGAAAGCTATATTTAGAC
AATGTTATCAACAACTTGGTGTACCTGAACCAGGTTCGAAAGTTACAGCTATAACTGATAAGTTTGCAGAAACGCAACGT
GTTTGGCAAAATATTGCCAGCATAATAACTAAGTCACATCAAAAATCTTTGCAACAAAAAAAACTTTTGATATTCACTAA
TACTAGTAAAGAGAAAAATAATGAAGTAATTGATGACTTAGATAAAATTCCCTGTTTTGGAAGAGATAAACTGACGGTTC
AGAGCTACAGTGAAATTCATAAATACTTGATTAAAGCATTTGATAGTTCACATCATCCATTAGGAGCACTTCTAACGGAA
GTTGCTGCTGTATATACAGCTACGTACGGCGGTGTAAGAGTTCATCCTTTATTACTCAGTCATGCTGTGTCTGAACTTCG
TAGTATTACTTCAAGAATATATGAAATAGTTATTCTATTATTTCCGGCATTACCACGAGGTGGGAAAGAGTATGTATTGG
AAACAGAAAGTGAAGAAGAAGGTCAAGTTATAAGCGCTGCAGCAATACTTCATCCAATATTGCTACCTCGTGTGCATTCA
GCACTTTTTGTACTATACGCTTTGCATAATAAGAAAGAAGATGATGCCTATTGGGAAAGATTAATGAAATGGAACAAACA
ACCTGATATAACGCTAATGGCTTTTTTGGACATCGATCAAAAATTCTGGAAGAATACAAACGTAATGAATTTAAACGAAA
ATGGACTACCGTATCAAAGTGAGCCGTACTTCAGTGAAGCAATAGAGACATTACAACAATTGAAAACTACGTTCTCTCCG
TTAGAAAAATTATTAGTCGTTAGGAACACATTTGAACAAATGACACAAGCAGTTCAGAAGCAATTGGGAACTACATATTT
ATGGACAATGGATGAATTGTTTCCTGTCTTTTGTTTTGTTGTTGTCCGTGCTAGTGTATTACAGTTGGGTAGTGAAATAC
ATTTTATAGAAGATTTCATGGAGCCTTATTTACAAAATGGAGAACTTGGAATTATGTTCACTACTCTTAAAGCTTGTTAC
TATCAAATATTACAAGAGAAAATTAATGTGGGTGACTGA
>TetragonulaCarbonaria_000166-T1 TetragonulaCarbonaria_000166
ATGGCAGCGATAAAATTGATTTGGTCGTTGTTCATAAATTTAACAATATTTGTAATATTAACTGTGGCAGGGAGAGATTT
TTATGCCATTTTAGGCATACCGTCGACAGCAAGCCAACATGCGATAAAGAAAGCATATAGAAAATTGGCAAAAGAATTAC
ATCCTGACAAAAATAAAGATGATCCAAATGCTTCTCAGAAATTTCAAGATCTGGGTGCAGCTTACGAGGTTCTGTCAGAT
AATGAGAAGAGAGAAATGTATGACAAATGTGGAGAAGAATGTTTAAAGAAGGATGGTATGATGAACAATGCTGATCCGTT
TGCAAGTTTTTTTGGTGATTTTGGCTTTCACTTTGGTGGAGAGTCTCAACATCAGCAAGAAACACCCAAAGGTTCCAATA
TTATAATAGACTTAGTAGTTACTTTAGAAGAATTGTATAGTGGAAACTTTATAGAGATAACAAGAAATAAGCCAGTTGCG
AAGGCAGCAAAAGGAACAAGGAAGTGTAATTGCAGACAAGAGTTAGTTACTCGTAATTTAGGGAATGGAAGATTTCAAAT
GATGCAACAATCAGTTTGTTCAGAATGTCCAAATGTTAAATTTGTTACCGAAGAACGTGTATTGGAGGTTGAAGTAGAAC
CTGGTATGATAGATGGACAAGAGACCAAATTTACAGCAGAAGGTGAACCACATTTAGACGGGGAACCTGGAGATTTAATT
TTAAAGATACGAACACAGCCACATCCAGTCTTTGAAAGAATTGGCGACGATCTGTACACAAATGTTACTATATCTATGCA
AGATGCATTGATAGGTTTTAAAATGGATGTAGAACATTTGGATGGTCACAAAGTGACTATTCAGAGAGATAAAGTAACCA
AACCAGGAGCTCGTATTAGGAAAAAAGGAGAAGGAATGCCTAATTATGAAAACAACAATCTTCATGGAACTTTATACATT
ACATTTGACGTTGCATTCCCTGAAACAGAATTCACTGATGCACAAAAAGAAGAAATAAAAAGTTTACTTCAACAAGGTTC
TGTAAATCGAATTTATAATGGAATAAGAGGAAATTAA
>TetragonulaCarbonaria_000167-T1 TetragonulaCarbonaria_000167
TCGTGGAACGGTGGCGTAAATCAAGGGATTAGTATATCGGAACGATAACAAAAATCATATTACGATTAAAATATTATCTA
TTCCTGAAAGTGAAATGTTATCGAGGAAAATGAAATATTATCTATCCTTGAAAATGAGACGTTGGGAGCGTTTCATAAAC
GAATATCAGAATTTATCAAAGTAGGTGGATATATCGAATAACTTGACAGACAAGCGATAAACATCCGCACAGATAAAATG
TCTATGCACCAATAAATCAAATGAACCAAAATAAATCTCTACATTACTATTATAAATCAAATTGATTTTGTTATACTTTC
GTGCCTTGCATTAATGCACTAAAGAATGCACGTGTCGAGATAACTCTAGCGCTTCAGTTGTCACTGCGACAGAAAAAAAG
AAAAAAGAAAACAATATGTTTTGAAAACGATCCACGATCAAATCTATTTATTTAAACAATAATTTTTATATTCAGGTACT
ATTTCGTGGCGGTAAAACAACGCTAGATAATGAGCGTAGTGTTTTCAATTTCGAGTTTGATAACAAAATATACAAAAGCC
GATTGCGGCTACGAAAATGGTTAATAGGACTCTTGATTTTCTTATTTCTATCACTAATTATAATAAACACGTTCAACACG
GATCAGTTTCGAGCGGCACGGTATGGAGCCATTATCAACGATACTTCGCAAGGTATTTTTCCTTTTTTCTTTTTTCCTTT
TACAACGATCTATTTATTAAAATTAGTCCATAAATATTTTATCTTTTCGTTGTTGTTTTTTTTTTTCGATCAATCGATTA
CCATTAACTGATCGTTGATTAATCATACCGATGAATGCTTGCTTTATTTCTAGAGAACTACGTAGAATTGAAGTCTTACT
TCGCGTCCATAGCCAATTCTGGTTTCGTGGTTCGCAACAAGGGTTGTCGAATTCCAGCGATGGATCCCTTCGATTCGGCG
ATCACACGATTTATCGAGAAGGAAAAGCCACTTGTTTGCGAACACGGAGGTCATTTACCGTTGGTCGACTCGAACAACAC
AGCATTGTACATAAATGCAAACGCGATCAGCCATTTTTACAACAATTCGGAGGAAATTGATTGCTGCTGGAGGCCATTCT
GGCGAATGAAGAACGAGGATAACATTGTTACGTACAGTAACGAGTGTTTCAAGTTCAAAAATTCGACGGCTGTGAACACC
GAGTTCGTGAAAGTAGAATGTTCGCGCAACAATGAGATGATATACAAGGATTATCACGCATTCGTGCCTCGTTTCCGCTC
GGTGGAGAATAAATGCAAGAAAGCGAGGGCGGCCAGTTCGAGCAAGGAGCATCTGAGCGTGTTGATAATCGGCCTCGACT
CGATCTCAAGATTGAATTTTCATCGAATGATGCCGAAAACTGTTCAAGCGTTGCAAGAGCTCGAGGCGGTGGAACTGTTG
GGCTATACCAAAGTAGCTGATAACACGTATCCGAATCTAGTGCCTGTCTTAAGCGGCTTGTCCGAGTCAGAATTGCACGA
TTTATGTTGGCAAAATAAAAACAAACCATTCGACGACTGCCCATTCATTTGGAAAAATTTCAGCGCATCCGGTTATCGGA
CGGGTTTCGGCGAGGACGCCTGCGGCATGACCATCTTCAACTATCTGAAACGTGGTTTCCGGGCTCAACCGACTGATTAC
TATCTGCGACCATTCTGTATCGCCTCTGAGAAGGACATCGGCAACACGCACAAACTGAACGCGAATCTCTGCGTGGGAAC
CAGAAAGACGTTCGAAAACCTGCTGGACTATGCCAAGAAAATCGCCTTGCAATTCCACAGGGAGCCATACTTCGCGATGA
TCTGGCAAGCAAGCTTGACCCACGATTTCTTCAACTATCCGCAGTTGGGCGACGGTTCTTATTACAACCTGATCACCTAC
CTGTCCGCCCAACGGCTGTTGAATCAAACAGCGTTGATAGTGATGAGCGATCACGGAATGAGATGGGGAAGCTTCCGGCA
GACTTATCAAGGAAGAATGGAGGACAGCCTGCCGTTTGTGTTCATCGTGTTGCCTCGATGGTGGAGGGAAAAGTATCAAA
TAGCATGGGCGAATTTCCGGAGGAACACGCGGAGTCTGACAACGGCGTTCGACTTGCACGAGACCCTGATCGACATGCTG
CATTCCGAGAGCCTGGAGGAGCCGCGTCTCAAGGCTCGTTACAGAACGATGCCGAAGAACGACAAATTGCCACGCGGAAT
CAGCTGGTTCTTGCCAATTCCCGACTACAGAACGTGCTCCATGGCGGGTATAGCCAGCCACTGGTGCATGTGTCACAACA
GCTACGATGTTCCACCGGAAGACGAGGGCCTTCGGGACAAGGCGGTCTTTCTAGTCTCGGAATTGAACAAAATGCTGAAG
AAATTCAGGCAGTGCGCCGTATTGAAACTGAAGGCGATCAAAGCCGCGAAAGCGTGGAAGAGCGAGGAGAGTGAGAAGAG
TCAACTGGTCGATTATACAATCACAGTTCAAACAGAACCTGGTGACGCGATATTCGAGGGAACGATACGATACAGAAGCG
AGGACAAGACTAACAAATTGGTGGGATCAGTTAGCAGATTGAATGCATATGGCAAACAAAGCGCCTGTGTCGATGAATTC
AATATGAGGCTATACTGTTACTGTTTGTAGCCTGATTTGTTTTCTTTTTTTCTCGTTATCATTTCTTATCACTTTTTTCT
TTTTAATTTCCTTGAAACAGTCTACAAACAAACATACTTTGACAAAAATATCGATTAAGCTGATATTTTAATTCAACTGT
GTAAAAAGTGTGATAATAGCCGGTATTATACTGGTACAAAAAAAAGTTACACACTGTGATAAGATACTTGCTTTAAAAAT
ATGATTCATGATAGTTCCGTGCTTAACAAATTAAACCAATGACAGCCAATAATACAGTAACGTTGTTTTTATTGCATATA
ATAGCAATAAAATACATAGTAACAGAGTAATAAACAAATAAATAAATAAATGTAAATAAATAATTGGCGCGGTGCAGCGA
TATTATTGAATTTAAATCTGACCGACGACGTATAGATGTACATGTCTAAAAATCATCATACTGATATGATCTTTTTATAC
TGCAAAACTAAATTTTCTTCTTGCATTGGGCTAAATTGCAAAAATACTTAAATATGATACGACGTTTGATTTGTTAAGCA
TACCGTGAACAAATTTGAACTATGTAAATCTAAAGAAAGTCCTAATACTAGTATTTTAATTATTAGACGCGA
>TetragonulaCarbonaria_000168-T1 TetragonulaCarbonaria_000168
GGCGATGGTCTATCAGGAAAATTTCGTCGATCTTTCAATTTGACACAGTTTAACGGCTCACTGAACGCCTCAATTCGACG
TCGTCTAACGTCAGGAAGGTTTCAATTCAGTGCACTTCAATGTAACGAAGTTGTCGTTTCGATGCATTTTAATGAGAGGG
TGATGGTGGTGATCCGAGCCGAGTTTCTCGCTGTCCTCGCTTCACCGTGTCCGTCACCTTCATCTCCGTGTTTTCGAAAA
CGGCAAACGACGGCACAACGGTGGGTGGTGGTGGTGGTGGTGGTGGCGATTTTAGAATTCGAGGGCGGCAGAACTAGCTC
CCGACAGCGACGAGAGCAACGTGGTGAGAGGCAGCGTTTGTCGTTTGGACCAGTTCGAAGCGATGGTAAAGATGATGATT
GTCCGGGGAACGGGAGCAGAGTCATCACAGGGTGTACAGTCTTCTTTTCCTCATGTTCTCCAGGTGGCCACGTGGGGACC
GACGTCAGTCCCCAATTCCCGGATGATTTTCGAGGCAGTGACGAGGCGTTGCCGTTGCCGTGGCCGTGGCTGGGATTCTA
GCGGAATGCATACAAGGGCCGTAGGCAGCGAGGAAACGAGAGGAGGAGAGACGAGAGAATCTGGTCGATAGACGCGGCGG
TGCGCGCCCGCGCTCACCGTCTCTTCTACACGTCCGCGATACCTCGCCACGGGACAGTTAACAGCCGTTTCCTCTCGCTT
TGGTCCAGCAGCGGCTTAATAGCCCACCAAGACGGACAGCTAATCTATCTAATCGCGAAAATGAGTCCTCGCGAATCTCA
CTCGTTCAACAATCATCAGAATCATTCATCTAGGTCGAAAGAGAACTAACTGGTCGAATGGACCTTTGATCGAGAACGCT
TGATTCGCGATCGATTTTGCACGTTGCTTTCCCATTGATTTTTACGGACTGATTTCAATCGATTCCTTAGTCCCGC
>TetragonulaCarbonaria_000169-T1 TetragonulaCarbonaria_000169
ATGAGAGCTGCGCCTTTACGGGGTATATCGCCTAATCGGTATCGCCTCGGTCGTGGTGGTGGTGGTGGTGGTGGTGGTGG
TGGTCTCTCTCTTTCACGCGAGCAACAACCACCCGGATCGTACACAAGGCGCGTCAACGTTCACTTGGAGATTTCGGAAT
GGAAAGACGAATTGAACAAACAACAAACTGAAATTATAATACGTAAATTCAAGTTGAAAAGAATCCAAGTTAAAGCAGAA
GAAGAAAATGAAGATGCAACCTAA
>TetragonulaCarbonaria_000170-T1 TetragonulaCarbonaria_000170
ATGCAGCTCATGAGATGGAGCATCACGCGCCGCCTCGAGTGCCGGGGGACCAGGCAGGGCACCTGCAGACCCTCCAGGCC
CTCCAGGTTCTCCTACCACCGATTTTCCGGAGAGGAAAATGACTTTACGTCGGATGGCGAGGAGAGTGGCGGTGGAGGAG
CTGGCGGAGACGAGGCCGTGGACCTCACGGCGTCCAGGTCGACGCATCAGGGCGACGAGGACGACAAGGATCAGGAGGAC
GGTCTGGAGGAGGACGAAGAGGAGGGCGTGGACGATCAGGACGAGCAAGAGGACGACGAGGAAGGATCGCGGAAGCAAAT
GCATCACAGACAGGACGCGGAGAACAATAACAATTTCGTAGAGGGTGGCACGGCCGCCGGCCTGTTCCCACCCGCTGGGA
CTAGCCACGTCACTCTAGAAGCCCTTCAGAACACGAAAGTGGCGGTCGCACAGTTCGCGGCGACGGCGTTGGCCGGTGGC
GCCGACACCGAGGCCGCGCTCCAAGACCTGGCGCTGCTGCAGAGCACCCTGTACACGCTGCAGCATCAACAAGTGTTCCA
GCTACAGCTGATCAGCCAACTGCAGCAGCAATTGTCGATCACGCACAGTCAAACGGCTATGCAACAGCCAGCGGCCGGCG
GCGAGCCGTCGGACACGGTGAAGGAGATATCGCCGTCGCCGATCATCCAGCCTAAACCGCTGTCCAGTTTGACGTCGCCT
CCGTCGTCGCGTCCGCCGTCGCATCAGCAAACATCGCCAGCTCCGATGACGCCGAACCTGACCGCTCAGGAACGGCCGAC
GCCGACCAGCAGCGCGTCACCGCTGAATATCCCGCTGGTCTCGTCGAACGCAAGCGGCGCGTCCGCCACCGGCAGCAACA
CCGGCAGCCAGGTGCCCATGTCGCACCAGATACCGCCCCTCTGCTCCATCAGCTCTTCCCTAGCCTCGTCGATAATAACC
AACACCGATCCACCGCCGTTGCACGAGCCCAACACTCTGGAGATGTTGCAGAAGAGGGCGCAGGAGGTGCTGGACAACGC
GAGCCAGGGACTGCTGGCGAATAACCTGGCGGACGAGCTGGCGTTCAGGGGTGGAAAAGGCTCCCGTCTCTCACCGTACG
ACTCAAAGTCCGGTGGTAGCGGTCGCGGGGAGCCGTTCTTCAAGCATCGGTGCCGCTATTGCGGCAAGGTGTTCGGCAGC
GACTCGGCGCTTCAGATCCACATACGATCGCACACAGGTGAGCGACCCTTTAAATGCAACGTCTGCGGCAGCCGCTTCAC
CACGAAAGGAAACCTCAAGGTCCACTTCCAGAGGCATACGGCCAAGTTTCCACATGTTAAGATGAACCCGAATCCCGTTC
CGGAACACCTGGACAAGTACCATCCACCCTTGCTACAGCAAATCGCCTCCGGTCAGAGACCGATGCCGTCCCCGCCGCCG
CCACCGCCCTCTCACCATCCCACCTTTCACCCGACCGCGGCCCACGGTTTTTTACCCCCTCAGCCGCCGTTGCCGCTCAG
CCTGGCCCTTCCCGGTATACCAACCCTGTACAGATCGCCGGTTATCGCTCATCGGGATGATCAGGACGTGCCGGAGAACC
TGAGCAAACCCGTTGTTACCACTGCCCCGACCACGTCGTCCCCACATTCCCCCGCGGTTGCGTCCAACTCTCGTCATTCC
TTTCACGACAATCACCATAACCACCACCACCACCACCACCACCATCACCAACAACAACAACAACAACCATCACAACAACA
ACAACAACAACAACAACAACAACAAAAGCAGCAGCTCGAACAGAGGGACGAGATCAAGCACGAACAACGATCGCCCATTC
AGGAACATCAGCAATATCAACAGCAACAGCAACGGCCCAGCGAGGGTCAGGAACCGAGCGAGAGGATAACGCCGAAGAAA
GAGCCGGAGGAGGCCGAGGAGCCTACGGAGGAGGAGAGCGAGGACTTCGAGGAGGCGGCCAGACGGTATTTAAACTCACC
CCAATCCTCCGTCAATCCATCCTCTCAACCGCAGACGTACGAAGACTGTAGTATGGACAGTAAGATGAGCGGTCGACTGG
AGGGAGACGGCGACATGGAGGTCGACGAGGAGATCGAGGAGCAGCCGGAGAATTTGTCCGGTCGGGGGACCATCGGTCGT
TTGCCGCAGCACATTGTCGCGTATCCCGGAGCCTCCCCTGCTAGCAGTAGCGCCAGTAGCGGAAGCCTTCAAACGTCCTT
CGCGGGGATTTTGTTCCCAGGGCCGCCGGCGCATCATCAAATACCCGCACATCACGCCGCACCGCCGACCGTAAACGCGC
CCGCCAACGTTCCCACCAACGAGATGATCGACCCGGCCAAGGATCCGGCTATCTACTCCAGCCTGTTGCCACGGCCAGGC
AGCAACGACAACTCGTGGGAAAGTTTGATCGAGATAACCAAGACCTCGGAAACGTCCAAGTTGCAGCAGCTGGTCGACAA
CATCGAGCACAAACTGACCGATCCTAACCAGTGTGTCATCTGCCATCGGGTCCTCTCCTGCAAGAGCGCCCTCCAGATGC
ATTACAGGACCCACACTGGCGAACGGCCGTTCAAGTGCAAGATCTGTGGCCGGGCGTTCACCACCAAGGGTAACCTGAAG
ACTCACATGGGCGTTCACAGGGCGAAACCGCCGCTGAGGATGTTGCACCAGTGCCCGGTCTGCCATAAGAAATTCACCAA
CGCGCTGGTGCTGCAGCAGCACATACGGCTGCACACCGGCGAGCCGACGGAGCTCAGTCCGGAGCAGATCCAAGCGGGCG
AGGTGAACGAATTCCCACCGGGTTACTCGCATCACCCGTTGGCCTCGTTCCTCCCGCAGGGCTTCCCACCGATTCATCCC
GCGGCCGGTGCCGGATTCCCCTTGACTTTTCTTCCGACTCGACCGCTGGAAAGACAGGTACAAGAGAACGACATGGATTC
GAAAGACGAGTCTCAACAGCAGCAACAGCAACAGCAACAGCAACAGCAACAACAACAGCAACAGCAACAGCAACAACAAC
ACCAGCATCAGCATCATCAGCATCAGCATCATCATCAACAACAACAGCATCATCATCATCATCATCATCATCATCATCAG
CAGCAACAACAGCAGCAGCAGCAGAGGTACTCCGAGGAGCAGAGCGAGGAAGCGGACGACCAGGACGACGAGGAGGACGA
TCGTAGAGAGGATGACGACAGATGCGTCAATGTGAATCGCGGTGGAGACGTGGACGACGAGCAGGATCGCGAGAGCGAAG
AGAACGAGACGCAGAAGGACGCGGTGTCGTCTCTGCCGAGCTTCTCGACCTCGTTGGCCGCCCTGGAGAACCAGGTGCGA
ACGATCACGACGACCGCGACGTCGACGGTGGGGAACCTCGCGGCCAGGTCGCCGCCGTTTCATCGTTACAACGGCAGCGA
GAAGAGCAACAGCCCCCCGAACCCTAGCGCCCCGTTGGACCTGACACCTCGGGCCTCGTCCACCCCGGCCTCGGTCGCGT
CGGTGCCAACGCCACCGCCGCAGACGAGCACGCACCATCCGCACCCGTTCGGCATGTTTGCAGGCCTGCTGCAAGCGGTC
TCCTCGTCCTCACCGTCCACCAGCGGCATCGGCTCCTCGAGCATAAACAGCGTCGTCAACTCGATGAACGCCGTGACACC
GGGGAGCGTCTCCGCTGCCGGACCGTTGGCCTCCCTCACCACGTCAGCCGTGTTGGCCGCCACGTCCACCTACAATCCGC
TCGGCCTAGCTGTCGGCGGGCCAGCAGTGCGTGGAAACACCACATGTAATATCTGCTACAAGACATTTGCGTGCAATTCC
GCGCTGGAGATCCATTATCGGAGCCACACGAAGGAGCGGCCTTTCAAATGCAGCATATGCGACAGAGGGTTTTCCACGAA
GGGGAACATGAAGCAGCACATGCTGACGCACAAGATCCGCGACATGCCGCCGCACTTGTTCAGCGACTCGAAGCAGCAAC
ACTCTCAGCAACAATCGCAGGAGCACGAGACCTCGTCGAGAAGTCCGATGTGCGCGGAGGACTCGAGCTTGCCGCCGCCT
CCGCCACCGCCACCGCCGCCGCCGATGCCGCCGACCTCGATGGGGGAGCAGGGCATCGCGGTGAAACGATCCCCGCCAGA
GGGGGAGCTACCAGCGCCAAAGAGACCAGCCAGGTCTGTTCAGCGAAACTCTGTGTGTGTATTTGCAGGCGTGCCGAGCA
AACACTTGTGCCAGATTTGCAATAAGAATTTCTCCTCATCTTCGGCGCTGCAGATCCACATGAGAACTCACACAGGGGAC
AAACCGTTCCGATGCACCGTCTGCCAGAAGGCCTTCACCACCAAGGGCAATCTCAAGGTACACATGGGTACTCATATGTG
GACCAACGGAGCATCTCGGCGAGGTCGTCGAATGTCCCTGGACCTTCCTCCCCTACCCATCACCCCCAAGGACTCGGAGT
TCCTCCAGCGACGGCCGGATCTTTTCTACCCGTATCTACCCGCGCCGTTCCTTAACGGCGTGCAGCAGAAACTGAACGAG
ATCTCGGTGATACAAAGTAACAACGGCCTACCGAGCCACTCGGTAGCCGCCGGCAAGTACGCCGGACTGTTTGGCTCGGT
GTACGCTGCTGGGGCCGGGTTCCCCCTGGACAAGCAACCGATGGCAGCGAGCAGCAACGGGCCGCTGCTCGACGGGAAAT
CCTCCATCCCGTCCGGGTCCATGCTGTTCCAAACGCCGTCGCCCTCTCACTCGCCAGGCACGCCAGGTTCCAACGGCAGC
GGCAATCAGAACAGCGCGAACGTGTCCTCGTGGACGGGGGACGCTCTTCAGCATCACTTCGAGAGAGAGCCGCCGGCTGC
CAGGTCGGAAAGTAACTCGACCCCACCATCGGCTCGACTTCCGCCGCCGCCGGCCGCCAGGGGTGAAGGACTGGCCACGT
GA
>TetragonulaCarbonaria_000171-T1 TetragonulaCarbonaria_000171
ATGCATCAGCCTGGTGGCCGATTCGCAGGTCGTGGATCCGGAAGTCGCGGTCGGTTTGGCGTAGGCGGAAGGCTCGCTGG
CGAGAAACGAAAGAGAGGGCTTGCGCACGTTGGAGGGAGGCGGCGGCGGCGTTGGAGGGGCGACAAGGTAGGGGAAAGGG
TGACGCGCGTGACGTTGCGCGACGGTACCTACGCCCAGGCCGGCTCTTTACCAAGCGATCAGTCGGTTCTCGTCCTTGCC
GGATGA
>TetragonulaCarbonaria_000172-T1 TetragonulaCarbonaria_000172
ATGCGAAAATGGGTCGGAAGTCATAATTCACGTCCCGAGGAGCAGCAGCAGCAGAAACGGCAGCAGCAGCAGCAGCAGCA
GCAGCTTCCTGCAGTCGAGGAGTATAAACATTTCACTTGGAAACGAACTACGAATTTGCCAAAGGAGGAACTTGAGGCTG
ATAGACGAAAGGAGGGAGAGTTGGCGATTAGCAAAAGGAGCGGAGGTGGTTTTTCCAGGAAGCGGAGGGGTTGGTGCATC
CTGTGGAGTACAAGGTCGCGGGACAAAGGAGGCCGATCGATAAAAGCAGCGGGCGAAGAATCGTTGCGGGGGTCGTTGCT
CTCTCAGCAGCGGAGTCACGGCGCATCGGTGCCGAATACGAAAGGGATTCGTACTCGTAGTGACGGGGTCGAGTCTCGTT
TAAATAAGTTAGCAGCGTGGTTCGGCGGCGGCTACGGCAACGAGAGGCGGCGGAGGCGGCGGAAGACAAGAGGGAGGCAG
GGAAGAGATAGAGGAGGAATGAGAAATGAACGGGGAAAGAGAGACGCCGAGGGAAATTGCACGTGGCGGGCCGCGATTGG
CTCGCACCTGTCTCCTCGGACCGCCCTCCTTTACCCGGGATCGCATGCCTGCGTACCTAATACGCTTTCTTACTCGTTGC
ATACGCGGCTGCTTGCATCGCGCGTGCATGTGGATGCACACTTTCTCACCGGGGCTAAGGTGTTCGTGCCGTGTAATGAA
CCACCACCGCCCGGTTTGCCTCCTCCGCCTCCTACTCCGCCGCCGCCGCCGCTCGGCAGCTCCTTGCAGCTCCTCGCAGC
GCCGCGCCGAGCCGAGCCGAGCCGAGTCGAGTCGAGCCGATCCGTCGCAGTCGCAGTCGCGGTTGCCGTCGCCGCGCCGT
ACTTGTCCCTCGTCCCTCGTCCCCCAGCTCTACGTCTCCGGGCGTAG
>TetragonulaCarbonaria_000173-T1 TetragonulaCarbonaria_000173
ATGGTGAAAAGACCGGAGGACTTTATCAATGGGAATTGGCGTGGTTCTAATGGGCACGAGCCTGGACAATGGCCTCCGCC
AGGACGGATGGTCAACGTTGGCCTCGTGTCGTCCCCACTTTTTGTTTCTCTCTCGTCCTGTCGATGGTCAGCTGCGAACA
CCCCCGCAGCTGCTCCCTTTTCAAGCGAAGTCCGTGCACTCGGAGAATTAATCACACCCGTTGGAGGAAGGGTTGGTCAT
CAAGGTGTGCGGGGGAGGGCGGGAAGGGGGAAACGGGGCAGTTGTACGGAGACAGATAGCCCGGGAGTTTCTCTTAGACC
GCATCCAACCCTTTGCATAATATCTGACTCGAATATCAGAGACCTGGTGGCTCGTAGTTAA
>TetragonulaCarbonaria_000174-T1 TetragonulaCarbonaria_000174
ATGAGGACAACTCCGTGTAAATTATTGAAAACGTTGAACATTTGTAGCAAACCACTTGCCACCCTTGTCCACTTATCCGG
CGTGGCGCGTCTAAAATTAGCGGAAGCGTGTCGTGAAAAGGGAAGCGCGGAGAGCGCGGCGTGCTTCTCCCCCCTCGACC
CCCGCGAGATAAATCTGTCCGAGATTTTCATTGAATGGGGAAGATGGTGTAAAGATCCAGCACGCAGAAAAATTCAACAC
CGTGCAAACGACGGTGGAATAATTGCGTTATCGCGAGTGGCCGCCGGAAGTCTCGCGGGAACCGCTAATCTCATCGACAG
TGTTGCAAGTAAGACACGGTTCGAAAAAGCCACGGCTCGAAACGGCTCGAAACAAAGGTTCCACGTTCGGCTGTGCGCAT
GGCGGTTCATTCAAAAGATATCTCATCTTGACGCTTTATATTCATCGATCGTCGTGTTGTCCCTGATAATGTCGGATTAT
TTCCTCGAAAAGTGTGAAACACAGGACGAAAGAAAAGAGATCGTGGAGCAGCAACTCCAATAG
>TetragonulaCarbonaria_000175-T1 TetragonulaCarbonaria_000175
ATGAGTTGGATTAAGAAGGGGCGAGACGCGGACCAAAAGGGTTATTGTTCTGTCCGTCTTTCGCTTCTTCCACTGGACAC
ATTATACAGTCCCAATCGAAGAGTCGGGAGTAATAACTGGACTCTGAACGTTTGCGAGAGGATAGTGCAAAATGAAGAAA
CGGTGGCAGCCGTACGAGAATCTGCCCCCGAAACCCAACTCTGGTTCGACGAACGATTCGAGAAAAGTCCGCGGAACAGC
GGAGCTGGAAGAGGATCGGAGGTCGCTGTACGGCTTCCTCCGCCGGTCGTAGATGCGCCAAGGGATTGGATTTTCGGTGC
CGCTATTCCAACCCCTTGGCGCAAAGGGTTTCATCCCCCGGAACGTTTCACGCGCTCGTTAGCATATCATACGAGCGGCG
GAGCCCTCTCCCCTTCCCCGCCGAGGGTTGAATCCTCGGCCAATAACAATCCATTTTGGCCTGTCGGCCGGTTCTTCCTT
CCCGCGCAACCCCTTCCCACCGTTCTGTATTACAATTCGCATTCGGGCTTCCTCCGCGTGGCCCGTTTATTTGTCTGTCC
AATGGCCGGACAGGTCAAAGCGTTCCGCCGCTCGCGACGCCATTTTTTCTTCCCCCGTGAGGCTGCTCTCGCGCGTACCC
ACGCTGACCCGTTACTTCTCCGATTACGGAAATCGCGTGATCCGTGGGACCCTGGCCGAGCGAGAGCTCGCCCTGGCTTC
ACAACGAGCTTTCCCGATCTCTTTCGATTTTTCTGTCTCGCTGTCTCTCGCGCTGCGATCCGAACAACGGTTACTATGCG
GTCCGAGTATCGACGCGGATCCATTCGTTCAATGAAGACCACGGGAATTGCGCGATCCCGTCGTCAGCCATTGCCTCCGT
TCGTTCCATCAGGCGTCGTTCCAACGGATGGAATTTTACCAACGTGGGGTGATTTTGGATCACGGGGACACGGCGGGGCC
AACGGAGCGGAGGAAAAGAAGAGAGAAAAAGGAGAAAAAAAAGCAGAGATGCTAATCTCTCGCATCGCGTCGAAGGGTGG
AAACTGTGTGCTAATGCGATCCCGTTTAGCCAAGTCAGCTGGAAAACGGTGCAAGGAGAAAACGCGCCCCAGCCCACGGC
GAGTGCACGACTGGCACGACCGGGCGAAACACGGGCCGGGGGGATGCTCCCCATTAGTCGGCCCCGAGGCCGTTGTCGAT
GTTGCGGCTCGAGGATCGTCATTATTTCGCGATATCCGCTCGCTGCTAGCTCGCTCGCGAAGGTTCGGGCAAAGGCTCGG
GCCGCAGATCCTTTCGCGGGATAAGAGGCGAACTGGAAGAACGAACGAGTTGGAAGAACGGGAAAGTCACCGACAGCGGC
AGAGCAGATACTTTCCGAGAGAGCTGAGGAGCGAGCTGAGGAGAGGCGGTTGGTTCGGGGAAGGTGTTGCCCAGGCCGCA
ATTCCTTTCGGTCCGGGTCTCTCTGAATGA
>TetragonulaCarbonaria_000176-T1 TetragonulaCarbonaria_000176
ATGGTTGAAAGTAAATGTGGTGGTGGTGGTGGTTATATCACGATCCAGCGGAAAGAGAGCGCGAGCGAGGCTGCAGAGCG
AGGCCTGCCACCGCTTTGGCGGTTCCGCGCAAAACCTTCCGCGGGCATTCCTTCGCGGAAGAGGCGAAGGTCGCCAATTA
TCGAAGGCGGCTTAATGCGAGCCACTATGACGGGTCATATTCAGCCCCTAATTTCTATCCTGAGTGATATATCACATCGG
CGAGTTCAAAAAGAAAGCGACGAATTATTGTGTACTCAGTGGTTTGGTCGCTCGTTATGGTCCGTGGAACCAGTTGCCAG
CGCAAGGGGTTTAGATTAG
>TetragonulaCarbonaria_000177-T1 TetragonulaCarbonaria_000177
ATGGAGAAAGAGAAAGAAGAAGCGATAAAAATAGATATCGATCGAGTTGGAAAAATGTGGAAAATCATGTGGAGAAGGGG
AGAGAGAGCGAAAGAGGTAATGGGAGGAGGAATGGACGAAGAAGAAGAAGAAGAAAAAGAAGAAGAAGAAGAAGAAGAGA
GGAGAATAAAAAGAGGGAGAGGGAAGAGGATGAATGGCAGAGCGGCAGGAATCTGGGAAATGCAGTCGAACGTGCTATTG
TGGATGAAACAGGATGAAAAAGACGAAAGTAAAGGGGATATGAGGGCCAAGACAGAGGGCACCGTCGCTCAACGATCGTT
CGCAGAATCGCTTCTCTGGCAACTATGTATCATTAGATGGATTTTGCAACGTGAACATTCCTTCATAGAGGAATCAGCTG
GGACTGAAAATGAGGGCCGTTCATTTTGA
>TetragonulaCarbonaria_000178-T1 TetragonulaCarbonaria_000178
AAAAAAGAACAAGTTTGCACAAACAACGGTTGTTTATCTTTTCAACGTTACAAACCGCTGGTTTATCATCGTTTTATCAG
TAAAATATACCGAACATATACACACACGTTCTTTATAAATAAATGTCGAAAAGTAAAAAGTCGTCGTTGTCCGTGGAAAT
ATCTTCGTCCTCAAAGTCGAAACAATATGGACGTTCGAGAGCCCGGGAAACGTTGAAAAGTAAACAAGGTTTATTAGGTG
CCAACTGCACCTGTGGCTCGTTATCCCGCAAAAAACCGATACTAGCAGTCGCCGGAGGGACTAATGGCGGTAGTAGCAGT
CTATCGTCGCAGCGAATCGGCTTAAGAGTAGCGGAGAATGGGCGTTCGCGAGAAACACGCGAGCGCAGAGAGATCGGCGA
AATTCTCGCGAATCAACGACCGGACCGGAGGACTGCTCGCTGGATCATCGTCGAGCTGTCGGTCGATGATCCCAGGTAG
>TetragonulaCarbonaria_000179-T1 TetragonulaCarbonaria_000179
ATGTCACGGAGAAAGCAGGCCCGACCCAGCCGTGCCCACCTCGAGGAGGATCTTGTCCAGGGCCCACTGCTGATCAATGC
CGTTAGAAACGTGAACGAGACCCGCGACCAGTTTCGATATCCAAAACTTTCTGAAAGATCCTCCGCCGAGATAGGGAAAA
GCGCTCTCCATCAGGTATTGAATTTTACATCGGACCCTGGCCTGGTGTCATTCATTTCACGTCACAAAAGTTCTCCTCGC
CGGAGACGAGGAGAACTTCTCGGCAAAACCGGAGGAGTTCTCTCTTTCAAATCGCGCGTCGCAACTCCCACAACGCAACG
AGTACACGAGCTACGACGAAGGAGGACGAGCGTCGATGATCTGAAGGAAGACTGTCGGTGCTTGTCGACGATATCGTTCA
AATTAGACCTAGATTAG
>TetragonulaCarbonaria_000180-T1 TetragonulaCarbonaria_000180
ATGAAAGGAAGTGTACCTGCAATATCTGCTGCGAGGGTGATCAATACCCCATTCATTATTCCATCATCGCCTTCACGACC
GAATATATCTCGAAACCGCGAAAACCGGCGGTTCAAAACATTTCGGAGCGATCGTCGCCGCAAAGAAGCAACACCGTACA
AAAGCGCAAACCCACAAAGAAACCCCGGTGGTTGCTCCCTCGTGAGCCAAGAGCATCCACCACCGCTCGGATTCAAGGTG
CAGCCCGGAAGGATCAACAGACACAGAGAAAGAGAAACCAAGAGACAGATGAGAATTCATGAGTACACATTGAACTTGAT
CCCACCCCTGACGAGCGAGCGACGCGTTGGTGGGGGAGCGGTGGACGATGGTGGGGCGGCCGGCTGCCGGCGTGGTGGGG
AGGCAAGCGCGCGCAGGCCTCTCCCCTCCGCCCCCCACCACGCGGCGACGGCGAGCGCAGGAGAGGGGCGTCGCGACGTC
AGGCCCAGAGCTGGTCCTGTGGAACAGAGGGGAAGGAAAGAAAAGAGAAAGAGAAAGCGAGAAAGAGATAGAGAGGGTGA
GAGTTTGAGAGGAACGCGCCGCGACAGCCACGTGCCACGAAAGCCGTTGTTGCGTTTCGAAAGATCGCAGAAACTCCGAC
GAGTGCCGCGGGGAAGAGTCAGTCCCCTGGTGACACGGGGATGGCTCGAGTGTGTTACTACTGGCCTGCGAGTTGAAACT
GGCCGCCGCCGCCGCCGATGCCGATGCCGATGCCCAGTTCCTTCCGCATGGGATCGTTCAGGAAGTGGATTAGCGCGCGA
GGGGAGGTGCGGCTCCCTGACAGTGTCGATGGTGAAGTACAGCAGTGATTCGGTTAACCTGCGACCGGAATCGCCGAGTG
CGGAACCGACGCGGCGTGGCCCGATTACGCGTCGGCCCGCCGCCGTCTGA
>TetragonulaCarbonaria_000181-T1 TetragonulaCarbonaria_000181
ATGCCGACACTCGCAGTGTCGAATTGGAACGAAAAAATTCTAAAAAAAAGAAAGAGAACGAAAAGATCGAACTGTGCTTT
AATAGAAAGACGAGCCGAATTATCAGTGAAAACGTCGAATTCCTACGAATTCAAGCCCGTCGTCGACTCGAATTTTCAGA
CTCGATCGATCGATCGAGACTGCGGGGCCCGTTGTACGATTCGGACCGTCGAGAACCGAGAGTTGCCGGCCGATATTGGC
CACCGTAGGACTGCGTTCGCGCTGCGGCCGAGAGAAACCGGCCAACGACAACTAATTTCAAGCGTCAGTCAATCGTGGAA
GCAAACAAGCGACCGAAAGGAAGGAAGGTGGGATGGAAGGAAGGAAGGAAGAAAGGAAGGAAGGAAGGAAGGAAGGAAGG
AAGGAAGGAAGGAAGGAAGGAAGGAAGGAAGGAAGGAAGGAAGGAAGGAAGGAAGGAAGGAAGAGAACGAGCGGGCATCG
AACGGCAAACAAAAGACAAAACGCCGCATCAGACCAATCGGGGGCCCGGTAGCCTACCGGGGACTACCCGATTCAGATCG
CGACGCCGATGGGGTTACGGCAGGTCGAAGTCTCACGGCCGTGGGGGCCCTCGAATTCCGAATTGGCCGAAACCAACAAC
CGGTGACCAACGTGGAAGGAACCGGGAGCACGAGAGGCCCCCACAGCCGTAGAGGGTTTATGGTGGCCCCGTTTGTTCTT
CCTCGCTAA
>TetragonulaCarbonaria_000182-T1 TetragonulaCarbonaria_000182
ATGGGCCTCGAATGCCCATCACTAGAGGCGAACTGTCCCCGGGACGGGGACGGGAGGACAGTCAGGGCCCCGAAGGCCCA
ACGGCCCTGCGGAGGGAGCGGGCAAAATGTAACGTCGCTGGCAATTAAAACAAATTTATGCGACCGAGATCCGCGATCGG
CCGACCCGGGCCCCCTTTCTGCCGGCCTTGGCCGCGTCGTCGTCGTCGTCGTCGTCGTCGTCGTCGCCATGGCCAGCCCC
GGACCGGCATTATTATTGTTATTGCCGGAGAAACAGGGTGGGATATCGGGGGCAGAGACGAACGTCCGGGAAACGTTGGA
TCGTCAGGCCGGCCGACCCGGGGAGGACAGTGCAGGTATCCTCGCCGGCGACCTTCGTGGACAAAAAGTCGAAGTACGCG
GTGAAAGAACGAAGAGCGAGAGTGAAGAAGAGCGGGAGTGGGAGAGCCGTCCGGAGGAGGAGGGTGAGGGCCCGAAGAAA
GGTGATAGAAAACAGGTCCGGTCTCGCCTCGAGCGAGCCACAACTATTTCGTGTTTTTCGTCTCCGAAGGGTTTCTCTCT
CGACGCGGCTAACGCTGCTGCTATCGCTGCGCCATCTGCCTGA
>TetragonulaCarbonaria_000183-T1 TetragonulaCarbonaria_000183
ATGTATGTTATACCGGGATGGAACCGGGGTGTGCAGCGAGAGGCAGAAGATGGAGAGGGAGAGGAAGGGACGAGAGTTGC
TTTCGGAGAGGAGCGCAGAGGGCCAGTTTGTAGAAACGACGCGGCCGTGATGTCAACGAATATTTATTTAATTGGCTCCG
TGGCGGCGCGGCGCGACGTCGAACGCTGCCGCTGCGCTGTGTTATGCGGGGGCGATCTCCGTCCTCTCTCCCCCTCCCCC
TCCCCGCCCCTCCTTCTTCAGCGTTCTGCGTCCGGAGGCAGACGATACCCCCAATATTATCTTCGAACGTGCCCCAGCGT
CGTGGTCAAAGCGATCGGCTATAATCGGGCGGCACCGGACATCGGCCAGGCCGATTCCTTTGCCTCCGAATCGGTTGCCT
CCGATTTCGCCGATTCTTCACGGGGCGTAATGCCCCCGAAAAAGGAGAGGTTTCTTTTTTTCTTCTTCTCTCTCGTCGAC
GCGTTTCTCTTGGATTTACTGCGAAACGAGGCTACCGGACGTAACTTATTGGCAAGTTGCGCAGAAGTGCACCGCAAATG
GAATAGCTCGCGACATCGAGGGAGCCTAGAAGGAGAAGGAGTTGAAGGAGAAGAAGAAGAAGAAGAAGAAGAAGAAGAAG
AAGAAGAAGAAGAAGAAGGAGAAATCGAACGAAATGAACAGTGA
>TetragonulaCarbonaria_000184-T1 TetragonulaCarbonaria_000184
ATGGGCCCAGCCGCTGTCGGGAACGGGACCGACAGATTCTTATTGTTATTATGGGGAGTGACGTCCCACGATCCTGGCAT
GTTTATGCGTCCAGATTCGAGGCGGCCTTGGCGACGAACCGCGGCTGAGAAGCCGAATCAAAGAGCCTCCGGTAGTAAAT
CGCAGTGTTCTCTTCAGATGATTTTTGAAAGTCAGGACGATGGCGGGGTTAATCCTATGGAGTCTTCTCTGTCGCTTGAA
GTTTGCGTGTTCGTGTCGCGTCGAGCTGTGAGAGATTTTTGCCATTTGTTGCGTAATCTACAGATACAATCCACGAACAA
GGAGAAAAGTGGTAGGATCTACGTACAATCTACAATGAGCGAACAAAACGCAGGGAAAATGTCAGCGAGGGGGGCCCCCT
CGCGTCATAAAGAAACAGTGGCACGAGCCGACGGAGCTGCAGAACGTGCTTCTGGGCGTGGCGGGGCCCCCAGGGCGCCT
CCGACGGGAATAAATTATCTCGCGGGCACGAGCCGCCTCACCCCGGCCGGTCGAGGGCTCTGCTTTTTAAACGTATGCAA
CCGGCTCGATGCCGGTGGTCCTGCCGCGGGACGCGCCGCGCCGACCCAGGAAGCTTCGATCGTGTCTCGACCGCGTCGCT
ATCGATCCTCATCGATCCCGAGCGTCGATACGGCTACCGTTCGTCCTCCTCCTCCTCTTCCTCCTCTTCCTCCTCCTCCT
CCACCCCTTTTCTCTTCCATGCCTCTTGTCGCGCCGGCTCCGCTCGACGAGATGGTGGCGCGCGCGAGCCGCGTCGCAAG
AAAATGGAAAAATTCAAGCGAGGACGACTTTTTTCGCGGAAGCGGCCGGCCACGAGCGGATAAGGAGAGGACGACGCCTT
CCATGTAA
>TetragonulaCarbonaria_000185-T1 TetragonulaCarbonaria_000185
ATGCCTACCCTGGGTAGTAGAATCGGGGCTCCGTGTTGCCCTGTTGTCACCTCGGCTCCACCGAGGACGCTGGGGACAAT
ATTTAGCCTGGAGGGGCCAGCGGTCAGATCGGCAGCCACGATAAAATTATACATCGAGGCCCATAAACGGGGCCCCGAAT
GCTGGCCGTTAAAATTAAAATCTGCCCCATCGGCCATCGCCACCGCGAACGCCGTAAATACACGATTTTATTTACGCGAT
TTCACCGAGGGTTTCCTGCCCTCGCCGGATTCGGTCGATTCTAAGGCGAGATAG
>TetragonulaCarbonaria_000186-T1 TetragonulaCarbonaria_000186
ATGAGACAAGCGCGACGAGAATCAAGGGCAAAAGAAGGAGGAATGGACCGAGCGGGTGGAAAAGACTCGTTGATAAAAGC
AATGCTTGTATCAGTAATTTACATAGGCGGGCCCCGATCGGGCTGCCGGCTGCCGATTATGCGTAAAATCGGTGGGACGA
TGCGCCGCGCGCAAATTTGTACCCATAATTCTTTCCTCGTCGAATCTGCGAACAGCGACGGCCTCGGTGCATTTAAGCTC
GGCCACTGCACCCGCAGACCCCACACTCACACCACTGGCCGCACACCGACACGCCGTCAGCTCATACCAATTGCAACGAC
ATGCCGCATCATTACGCCCCGCTAA
>TetragonulaCarbonaria_000187-T1 TetragonulaCarbonaria_000187
ATGGCGGCCGTCAAAGTGTTAAAAGACACTAAAACGTACGGTTGGTACGAGTGGGGAATTGAAATCGTCGGGAATCGTTC
GCGGGATAAGTTCCCGAGCGAAACGAAGCGAAACGAAGTGAAACGGAAATTCGTGGAGAAGGCATGGAAACGCGGAGAAC
AATTCGCGAGAGAGAGGCGAATGCCTCTCGGTCGAATCGAGATGGCCGATAGATGGTCAAAGCGGCGTCGCGACGCGGGC
GTCGAATTCAGAGGACGCCGGGCGCCGGGGGTGAACGAGGATCCGACTGAAGCACCGTTGCAGCGGAGTGCGGTCGGTTT
ATACACCGCGCGCGTTCCACGGCAATCGAGGCCAGGAGCCGTGCGATTCGACGTCGAGATGATTGTAGTTGCAAATGGGC
AGTTTGCATCAAGAAGCGGCCGCCCCATGGCCGACAGGACATGCACGGCCAATGCAAACAAAGTTGACCCGGGCTGTCCG
CTCTCCCCTGCACTCTCTCCGCTGCAAACCCCACGCGCCCTCTCTGCCCTCGTCATTCTACCCTCGGCTCTCTGGCTCTC
TGGCTCTCCGGCTCTCCGGCTCTGTAGGACCACGGTACACACGGCCAAGGCCCACGATACAGAGCTCTTTGGTCGGTTAA
ACATGCGCATATTGCATGAAACTGGTACCGGGAGCCGGGAGATCGACCTCTGTATTAACACCTCCGACGCTGTCCTGCGC
CCTCCTCTCCGCCCCCGGGGACACCGCGACACCCCTCTGCCCTCCGGTCGCCTGTTCTCCTCGGGCGTCGAATAG
>TetragonulaCarbonaria_000188-T1 TetragonulaCarbonaria_000188
ATGGTCCGAATATCGTCGCGACCGGAAGCTGAGACCTCCTGTTTCCCCGCGCTGGAAAGTGAAATGACGTGTGCCGGCGT
TACGACACGTAACGCTATAGTTTTACGTCTACTTTTACCATCGCGCTCCGAAATTGGCAACGAGCTGCTCGAAGATCGGG
CTGCAGGTTCTGGGGTCTGGGGATCGGCGCGGGCCGAAACCCGAAGCAACAGAAGAAGAAAGGCTGGCGAGGCGAGGCGA
GGCGAAGCAAAAGATCGAGCGTGGAGCGAGTGGGGGACGGGGGCGGCGGGCGAACTGGGCTGTCGCCGGATCGGGGATAC
AAATGGGCAAAACAGCGGCTCTGTGCGGATGCCGCGGGCCCGGTTGCAGGTGGCGTGGCCGCCGATAAATATGTCAGCCA
GCAACACCATGCCGCGGCATACCACGCCGCTCTCGCACCCTCGATCTCTCCGTCCGGTTCCCCCCCCTCCCTCCCTCCCA
CCTCCTCATCCTCCCTTCCCATCCGGAACCCTCCATCCCACCACCCCGCGGAATATCTCTGTTCCCCGGTACCCGCCGTT
TCTCGCCTCTGTTTCACCCTCGCCGCGCATTTGA
>TetragonulaCarbonaria_000189-T1 TetragonulaCarbonaria_000189
ATGGAGCAAGGAAATCGTTTTAAGAAAGAAGTTGTGAAGAAACGAATTCACGGTAGCCCACCGGCCAACCCGGAGTGGAC
GAATAAATTAAGGACTAACTTCCCTCTTACGACGCCCTCGTCCAGACTGCATCCACGTCAGGCTGCTGCTGCATCCCAGA
CCCCGGTCTTAAGTGCATTTTTAAGCATCTCGCCGTCCCCGTCGCCGGATATGACAAAACGCCACGAGAGCTTCGCCGGG
ATCGAATGGACTGCGATGTGGAGGCTGCTGGATGGAGAGCTGCCGTTCCGCGAACGAAGCGTTTCAGGATCTCTCCTCGA
TCTTGTGAAACTCATAACGTTCGACGAACGTGACCTTAAAGACGGCGATCGCGGGCAAAAGCGGAGCCTTGACGCGAAGC
TTGGACAAGGAGGGGAAGAGTTAGCCGTCGAACGAAATTTCCCCTCCCCCCTGGTGGCCACTGGTGGCGCAGCTGCCGCG
AAACGAGAGAAATATGACGGTGAATTTTTCCCGGATCCACTGGCCAGAGCGGTGAAGGAATGCGCGTTTATTGTTAGCAA
AAGGGCCGCGGTATCTGGCAAAAACCGTGCACCGGGGATTCCGTTTCTAAGGCCCAATTACTCGTGTCATTACACTTCTG
GATTCCTGGAGCGCGCAGATAGACCTCTTCGACGACGTCGTGCCCCTATCGAATTCCTCGGGGCAAGCCCGCGAACCGAT
CGTCAAACCGATCTGCGATCGAGTGAAAGTAATCTCGCGCGCAGAAAAGAAAAAAGAAAAAAAGAGAAAAGAACAGGAGA
CGGAAGGTATTTAATACCTACGGCGGAGAGGGTTAATGAGCACAAAGGAGAGGATACAGCAACGCGGGTCTCGCTGTGTC
TGTTGCCCGTGGGAGAGTCATGTGCTGGAGAGCGATATAGGCGCAGTAGAGGAAGAAAGGGGGAGGGTGGCGGAGGTGGA
GGAAGGTGGGAAAGGGCCCGGCTGGGACTCGAGCAGGGATTCCGCGGGGCCCTCTGCACCGCTGGAATGCCGCTGGCCCG
AATTTTGCGCGCTGCGGCCGGGGGCGGGAACGCTAAGCCGGCTAAGCAACGCAGCGATCGCGTTCAACACAATGATGACA
ATTGCAATTTGGTCGAGCAAAGGGCCCTTTATCTGCTTGCTACGTGTCCGAATCCGGGCCGTGCGGCTTCGTGTAACTGC
GAGCAATTTGAGCAACCTGCTAGTAGAAAGTGGAACCTGACCTTGTAG
>TetragonulaCarbonaria_000190-T1 TetragonulaCarbonaria_000190
ATGTCACGTGAGCTCGTAAACTCGGTTTTACGTAATTACGAGGGGCAGGACGAGGGGGCTGAGGCCCCCCTGGCCCGGCC
AGGGCCGGGCCTCGTCAATAAGTCGGATGCCATTAACATTCTCCGACCGGTTGGGTTAAGTCAGGTTAGTTACCGGGTTA
ACCTTACAAAACTGTCGGCGGAGCCTCGCGAGGAGGATGTACCGCCAGCCGGGGATCGGGACGAGGTTTCGCGCTACCGC
TACGACAGCTTCCGGTTATTGGACAGCCTCGATCAAAACGATGGGGACTGCGGAGGGGGAGGGGAAGGGTGGCATCATCA
CATCACGCAGTGTCAGCTTGTTCAGCTGAACGTTGAAGTTAATTTCAGGAGGACGTGTTGCTGGATGGTACAAACCTTCG
TGCATAATAAAGATGATAAGAAAGCAAGCGTGGACATTCCACTGGGATCACGTTCGGCCAGATTTCCTTCTCTCCTCCTC
TTCCCGGGGGAGATTTCTTTGGGAAAAAGTACACTGGGCGAAGAAGAAGGAAGGAAACGGGGTGAACCTTGA
>TetragonulaCarbonaria_000191-T1 TetragonulaCarbonaria_000191
ATGAATATAAAACGTACGCCCACGCAGCCCGACATGCCGACACCGACACTACCTCGTCGCCGTCGTCGTCCGAGTGGGGC
CAGCTCGGATATTATACGAGGCCCTGTTCACACGCGCGCGATCGACGTTAACACCTACACGGACATCCGCGGGACCGCCG
CGGGACCGCCGCAGAAACCCGGAGAGCCGACCGACGACTCTGAGGGAGGGAGAGGGGGAGGGGGGAGAGCCGCGAGGCGC
TGTTGCAGTGACGAAGAAATAACACTCGCAAAATCATCGGAAGGCGAAAGAAAGAAAAGTAGAAGCCTTGATCGACTTGA
GTTTATCGCCTCGAAGGAAAGAGCAGCCAGGTTTCGCTTAGGATTATCTCGAACGATCGTTGTTGGAAGGCTTGGAGGAT
CAGAGCCAGAAACAACGAGGCATTCAAGTCGAATGCCTCTGCTCTCGGTGTCTTTGATACTCTACGGAAACTAG
>TetragonulaCarbonaria_000192-T1 TetragonulaCarbonaria_000192
ATGATCGATGCGCACCTGTACGCAGCTAGCGGACCTGTACCAGCTACGGAGCGAACGACGAAGAAAAGCAACGGTACCGC
GGCGGCAGCGGAAGGTGTTCATAATCGTGACGTCGCGAACGTTCGTAATGCCATACGAGGAGTAGGGAACGGTAGCTAA
>TetragonulaCarbonaria_000193-T1 TetragonulaCarbonaria_000193
ATGGCAGCTCGCGTCGGGACGTCAACTCACGCCTTTTGGAGCCGGCGCGTTCCGGCTTCCAAAAGGTCCAACCCTCTCAC
CTCCTCCCCCCTTCCCCTTCCCCTTCCTGGACCCCCAGAGGGCGAGGACGCCATTACCGGTGCAACTTGGTGGAAACCAG
TTCCAAGACTGCTGCACCCCGTTGACAAACGGCCGAATCCCTCTGCGCGCGCGGCACGTTGCCTCGGCTTTGACGCGATC
TGTTTGAGCCCTGTCCCCTCCCTTCGTCGCTCTCTTCTCTCTGAAGAGACTCTGATCTGCGTGTCTTCCGCGTATGCCCC
GCGAACAACAACCTATACAGACTGTCTCGCTTATGAGATGACCTCACTTGTAACGGTGTGTCGGTGTGTCAACTCGGTGA
CACGCTTTACCGTCAAAGCAAAAGTTCGGATACACGAGGTTCTGCTCGATCCATCGAACGGATCGTTCCAATTGGAGGGC
AATAATTCAGGCGGAAAGGCCCTGGAGCGAATGCAAAAATTCTGGCGACCGCTAACGATCCTTGGATGGCTGGATGATCG
GCGTACAGGTCGGGGAACACGCGAGCATCGGTGTGCACCGAAGGGGTGGGAGGGGGACGGGCGGGGGGAGGGCAAGGATG
CGGCAGGAGGCAGGACACCCATCACAGTTTACCGCGTGGGATTTCACCGTGGCATGGAATCAAGCATCGGAGAGCCAGGG
AATAGGCTCGCCGAGAGGCAGACAGCCGGAGAGTGA
>TetragonulaCarbonaria_000194-T1 TetragonulaCarbonaria_000194
ATGGCGTTGCGCGACGCGGGGTGCTGGGGTTCGCACGAGGAACAACATGCCATATCGGAGACACCTGTTAGCAGCAGCCA
GCCCAGCCAGCAGAAACCGGACTATAAACGTATCGCGGCCAGGCTGATCGTACGTGCGAGTTACAATTTTTCCGACACGC
CTGGAAACACCAACGGTACAAACATCGCTACATCTTCTTTTACTACAGACCTTGCTACGCGTTCTGAACAACAAACTGTA
GGTTGTAGATCGGCAGCGGCGGCAATTCATTCGGCAAACATTTCCAAATCCGATCCAGGGGGGGTACAACGGACCGACCG
GGACACACAAGAAAAAGGTTCGAACCTGTCCGCGACACCGTGCACACCACGAACGAGAAAACACTCCGGGAACAACAAGA
ATCCTGTCGCATCTGAATGTAAAAGAAGATCCAACAATAGAGGATTATGGACAAATAAGGGACTGTCGAATGCCGCGAAA
GCTGTTCAAAGTGGCAGCAAAATGGGCTTGAATAAAGTTCTTGGAATTTCGGCTCTTAATGTCAAAGAGACTTAA
>TetragonulaCarbonaria_000195-T1 TetragonulaCarbonaria_000195
ATGACCAAGGTGAAATCGAAGCAAAGAAAAGATCCAGCACCGTCGATGTCACGAAGTGAGAAATCATCCAGAAGGAGACC
TAAGCTAAACATTTCTCTTGCGGTGGAAAATCGCGAGAGGAATCGTGTCGTCGTTGCTGCAACGCGACAAAACATCACCA
CAATGCTCGAAAGTCGAACGCGTTCTTCAACCCCCTTCCCCAACCCCTGTTTACTCCACGTGAATCTTCGATCCCCTGCC
ATCGAGGCGAATGCTTACCCTTGTCGGGGTGTTTCTCGCTACCAGCAGCCAAGCCCTGGTAACCCAGGGTCGCAACCCTG
A
>TetragonulaCarbonaria_000196-T1 TetragonulaCarbonaria_000196
ATGTGTGCTGCCGCGATTCATCAGAGACCGCCATTGTTTACCGCCATCCCAAATATACTTCCTTCAAATTCTAGACTGCG
ATTCTTCGAACAGCTCGGCCGATATCTCGACGGAAACGAAGCTAATCAACCGATTAGCCCCCTCTCCCTGCCGGAGTGGC
TGGGAATTTCTCAATTTCAGCGAACGACACGAAACGAAACGATCGCGTCGCGTCGGGGGCAATTGGGAGTAAAGGAGGGC
GCGCGAAGTAACGCGATGCCAGTCGGGGGTGGGTTTTGTAACGATACGCGCGCACAAGCGTCCGTGGATCCGTTGCAGAA
GAAACCATACGTGATGGCCTCGGTGACCGGAGGGGTTGAATCGACTCAGTCGGCTCAAAACGAATGGAACGAATGGAAAG
ACGAAGAAGAAGAAGAAGAAGAAGAAGAAGAAGAAGAAGAAGAAGAAGAAAAAAAGACTTCTGAGTCTTCTGAACGAGAG
ATGAACGAGAGACTCTTGCATCTCGGAGGATTTCGTCTTTCGGATGAGGACAAGCCGGCGTTACACGGAGATGATTAG
>TetragonulaCarbonaria_000197-T1 TetragonulaCarbonaria_000197
ATGCAACAAACCGACGCAACACATCAGATAAGCGGAAGTAAATTACGCGACCTGGCACCCGACGTTTTCTGGCAAACGAC
ACAAAGCAAAAGGGTTATCGCCAACCATCTTACACGTCCACGTTCCCTCTGTTCACAGCCGATTCTGGCCGCGCAACTGA
CACTTTCTCATCATGCGGACGAAATGCAGCACAGGAAGAATCCCGCAGGGAGACAACACTGGCCACGTGCACGCGCTCCG
CGTTACACAGGTACAATCTACGGAATCGACCAGGTCCACCTGTACGACCGAATGCCGCGAATGGTACCGGTATTAATAAT
ATTCAAGGTGGAAATTAGCGTGGCGAGCACGCTGAAGAAAAGGGCACGGCGCGAGCGAGTGGTGCGGGTGGTACGGGCGC
GCAGGTGGATGCGCGCCGACGCCCGCGGGGGTGTTAAACGAGACGCGCGCGGCGGCCCGCGCTGGAAGAGCAGGCGAGAG
GTCAGTCAGGTGCAGGAATATGAATTAGAGAGTTCGATTCGCGGTCACGCGTGCACGTGCTCGCCTCGCGAGACTTTTAT
CGCGCGGCTGTGGGCCGCAGCTGCTTATCCAACCGGCCCCGAACAGAGCTCTTCCACGGGTTACTTTATCGCCGCGCTTT
TGCCCGGAGATAGCGAGCCCGCCGGAAGTGGAATTTTAATTCGCTGCCCGTGTAAAGGAGCTGCCCGCTGA
>TetragonulaCarbonaria_000198-T1 TetragonulaCarbonaria_000198
ATGGAAAATCGGAGCGTCGTTCCATCCGTTGGTGGATGGTTATGGGTCGCGAGATTCATTGGAGAACGGTGGACGAAGGC
GAAGCGTGAAGCCGTCAGCCGAGACATAAATAAAGCGAAATTTAAGGGCGCGGAGGCAAGCAAGCCCAGCCAGCAAGCCA
GCCAGACGGGCAGGTAG
>TetragonulaCarbonaria_000199-T1 TetragonulaCarbonaria_000199
ATGAAAAGCGGAAGAGACAATCGGGGTCTCGGCGTACACGCTGAACGACGCGGCCACGTTGGATCACGTAGGTATCGCGC
TACGTTCTCTCCTGGTGCTCGTCGTAAACATAGAAGCGGCGCCAGATACAGTAAATTTCGTAGCGCCGCGCAAGCATTGT
TCCCTTCTTCAAAAACGATCAAAACGACCACGATTAAAGCGACCACGGGCACGCGATCATAA
>TetragonulaCarbonaria_000200-T1 TetragonulaCarbonaria_000200
ATGTACGAGTTTACGGCTAGAGAAAAAGCGGCAAACACTAGCGTCCACCCTGGTGATTTCTCCTCGGTGATTAATGATTA
TGAGTCGGGTATATTAGATCCTTACTATGTAGCCCCTCCGAAGAGTATCCGGGGCCTCCACGGCCACAAATTATCTAGCA
ATGTGAGAAACTTGAGAGGAGCGACTGACGAACGCTACTGCACTATACCGTGGAGATTATGGTTCAGAAGGGAGGGGCAA
GAAAAGAGAAAAATTAAATTGGACAGACTCAGCGTGAAAACTGCAGAGACCGATAAATCAGTCGTTCGTCACCACGAACG
ACAACGACAGCCGGAGACTTCCGTCAAAATTCGCGGCACAGACGTGTCGCGAGCTGGCTGCGCGTCGCGTTTACAGGGAA
AATCGTCTGCACGGATAAGTGACGCGATATGGCAGCTTGATCAGGTCGGCCGTATCGCGCATATTCATGGGCCACGTCTT
TCTAATGAAGCTGGAATACTCTCGAGGCAAAGGGGGAGATTTCTATCGAGCGATAGGATTGATGTCGCCGTGAGAATCTC
AGATGAATAA
>TetragonulaCarbonaria_000201-T1 TetragonulaCarbonaria_000201
ATGGGATGGGGAAAATCAAATTTACGTGCCCGTGGCCGCGTCTCTCCTCAAAAATGGAAGCAGGATGATGAAAGGCCGGT
CAACGAGAGACCAGTGAACTGCTCACTCTCTCCCCAAAGAGCGGGACGGGAGAGAAGAGAGGTTATGTATCAAAGTAATG
GCGGTCTGGCCGGGCTGGCTGGCTGGCTGGCTGGCCAGGGGGATCACGCCGTTTCCGGGGGAATGCGGGGCCCCATATTG
CGGCCGGAGTGTTTCATCAAATATTTAGGCGGCACCGTGCTGCTATCAGATACGCTTCAAAATTCATGTCGATTGCCGCG
CCATGGTCGACGATTGAAAAGTTGCCCCGCTCCGTTGCCCCGCGCCTACGTTCCACCGTATACGGTTGCGCGTTTGCGTG
TCACATCGCGTGTTATTTTTCGCGAAATCGACAACGCTCGACTCGTCGAGAAAGAGAGTCGTCATCGTTCGCCGTTCGCG
GCAGCGACGACGACGACGCAGCAGCAGCAGCAGCAGCAGCAGCAGCAGCAGTACACACTGTCCGAAGCGAGCACTGCGCG
TCTTCTGCTCGCATTCCGATCCTTTCACATGCGTGGAGAAGGAAATCCACCCTGTTGCCTCGCGGCCATGTCTCCCGAGG
AGAGCAGTTGGCCCATGCACGCTCTCTACGTCAATACATTAGACGCCTGA
>TetragonulaCarbonaria_000202-T1 TetragonulaCarbonaria_000202
ATGCACTTTGGACAATTGGATTTCCGTGGACAGACGGAGACACCGTGCCAGAAAAGAGGATTCAGCACCGGAAGGACACC
ATCTGGTAAATATCGTGAGCACGTTGCCGGGAGAGGAACTCCTGTAGGAACGGGAGGCGCTCCGACGTTGCCAGTCGCGC
TGCCAGCTCTGGAATACAAGATCGTGTTTGAGATGCTCCGCGTGCTGCTGTTGCCGTTGCCGTTGCTGTTGCTGTTACCG
GTAACCCCGGATCCGGGTGCCGGGGGCCTGGACAGTTCCGCCGGACTGGCTCGCTATCTCTCTGCTCCTTGTGCAGCAGA
GGGAATTCTGCTGGCCGGCCCGTGCTGCGCCACGGCTGGTATTGCACACGCGTGTCCTTGCGCCGCGGCCTGCAAGGAGT
TTCGGCCACGTAGCGCGCAGTCAGCACCTCGCGGCCACCGCTGGGAATGTTACCACTGGTTACGTATACGAGGGAAGAAA
ACGCCGCACTGTTCCTGA
>TetragonulaCarbonaria_000203-T1 TetragonulaCarbonaria_000203
ATGAAAAAACAACCTCCTGTAGATCCCGGAGGATGGGTGGAATCGGCGCGCGGCCAAGGATATCTTCCCAAGTCGTCCGC
TCCCGGCTGCCTTCGTTGGCTCCTAATTAAACATCCAGCTTGCTCGAATCCCCGAGTCGACTTGGCCGTCGATGTTCCGA
TATTAGTCCCCCAACCCCCTCCCTTCTTCCCTCGCGCCACTCTCACCCTCTTCCTGTGCCGACTGCCCGGTCTCCGCGTC
TCCACCCCCACCGCCATCTCTCTGCGAAATCCCTCGCTGCCTCCGCGTGCACGGAGTAAGCAACGCTCTCTTCGCCTTAT
AAATAGATTTCGGGAAGAAGAAGAAGAAGAAGAAGAAGAAGAAGAAGAAGAAGAAGAAGAAGAAGAAGAAGAAGAAGAAA
AAGAAAAAGAAAAAGAAAAAGAAAAAAAAAGCAAGGATGAGACGGGATCGATAGTCCCCTGA
>TetragonulaCarbonaria_000204-T1 TetragonulaCarbonaria_000204
ATGATAGTATTCTTCGATCGAGTTCGTGGGAGTTGGACGTTGGAACACGCGACGGCCATCGGGGAGGGGGGGATGGTGGT
TCGCGGAAACGAAACATGGCGAGGCCACGTGTTTTTAATAATTGATAATCAGCGCGAGAAGAGAACTTGTGAGAATCCGC
AACCGGCTCTCGGAAAACCGGCACGTTTGCATAAGCGTGCTGTTCTTTTCTCGCCGACATCTGTTCGCTTTCGAGACAAT
CGAGTCGAGCAAGTATTCGAAAGGGTCGAGCGAAATTCCGACAGTTCTGCGGTCAAGAAGGAGTGGATGAGGGGAGGGTG
TCAAGAAGGGGAGAGGATAGGAGGGTGTCTGAAAGGTGAGCTCGCTGGATGTCAAGGGGAAACTCTCGGGGCGAGCTCGG
AAGTTGCCCCAGAGGGCTTTTTCGGTGGCTGGCCAGCCACGAGTAATCGGTTTAATAGGCGGTCCATCGAGAAAGTTAAA
ACCAGGCTCCGCGGAAAATGGCCGAGCGTTAATCCCTTTTTCGGGCTTCCGGCATGA
>TetragonulaCarbonaria_000205-T1 TetragonulaCarbonaria_000205
ATGGTCGGCGGATACGGAGTGGACGCGTTATACGTCATTAGACTCGGACAGGGTGGTTTTCATGAAGTATCCGTGGGTGT
CAGGGAATCGCCAGATGGCCGTCTCTGGCAAACAGCAACGATACCCTTGATAAAGTATCGCGAAGGCACCATGCCTCTCG
AGGCCGGCCCGACTGATCCACGCACGAAGCCTGTAAAACGCGATGGATCCGATAATCAGGACGCCGGGATCGTATCATCC
CCCTCGGGTTCACTGCAGCAGAGAATGCCTCTCTCCGCTCGCTGA
>TetragonulaCarbonaria_000206-T1 TetragonulaCarbonaria_000206
ATGACATCTTATGGTAAGATAGGTGTATGTAAAATGCCGTGCGCTTCGTGGAGCGGAAGTGATCCCCTGGCTGGCGATCT
GTCCCCTCCTAACCCCCCCACCAACGTAGGCTTCCCTAGTTCCCTGGCCTGCCATCGAGTTTTACCTCTTGCGCTCTTGC
CTCAGTCCAAACCCCCGCCCTCACTACTCATCTGCAATGAGCAACAGTCCCCCTCTGGCAATCGGCGATCCGATGAACCG
GAACCTCTCGAATTCACCGAGCCAGGCCACGAGTATCTCGCCGAAGACCGCTCCTTCGACGGCATCCACTGCCAATCATG
CGTTTACTCGGACGGGTCTAATCCCTCGAGCACTCTTCTTTCGGATACGGGCGTGCTCGGGACAGGCCACCGTGCTCGGG
AAAACGTTCCACCGATTGTCTGA
>TetragonulaCarbonaria_000207-T1 TetragonulaCarbonaria_000207
ATGTTGGTTCTGAGTTTGCAAGATCTTCGAAACATTGAACCAAGATTTTTGAACATAGCAGCACAGGCTCTTCTACGACC
TTTGGTGAAAATCTTCGACGAGAGAGCGATTGCGAGCCGTGGAAAGAGGATCGAGGCGCCGCGTGGGTGCCACAGGCAGA
TTCCTAACGGGGCCGGAGGCCCCCATATTTACGATTATAATGTCCGCATAGCATTATTTCGATCTGGGAAACGCGAGCAT
GACGGAATGCCACCGGCCCGTCATGTTGCCGCATAA
>TetragonulaCarbonaria_000208-T1 TetragonulaCarbonaria_000208
ATGGCAATCGACGAGGCATGGCACGCCGACGAAGCTATATCGTTTCCTATATCGATCGAGAATAGTTTCAGCTGTGATTC
ACCCGTCCGTGTACCGGAGAAATGTTCACGGTCCTCGAGAAAGATCGAAGAGCAGCCGGAGCGACTCGTGGGTGAAATCA
CAATTATATCGTGGGATACAATGTGCATGGAGCTTTATTGTTCCCCTGAAAGCGACGGTCAGTTTGGTCCATCTGCTGAC
CCAGCGGCCTCTGTCACACGTACAAGCCGCGTCATCAACTGCATCGGCATCGTTTACGAGGAATTCTGGTTAGACGTTAT
TCCCAAGGACCTATTCGACGCGGAGGATCCTCCTCCTCCTCGAATGGAATCGACCGAAAACTGA
>TetragonulaCarbonaria_000209-T1 TetragonulaCarbonaria_000209
ATGGGAATCACTGGCCTGGACGAATCTTCTGTTCGTAAATTATCAAGTAAATTTCCTCGTCGACTCGGGAATGTCTTATT
GCGAGCGTTGCACCCTCTTCAACTCGAGTTCCATCTCTTATCGAGTCGAACGAAAACACGAATTACCCCTCCGCTCCGCA
TTTATCCCTACATCCCCTTTGTAGAAAGACAGAGCGGCCAGAGACGCAGAGAGAACGTTCCTTCGAAAAGACGATATAGC
GTTCCTCACGACAGATGCTCGGAGGTTTTCCCTAGGTGGTGGCTAGAGATACGCATGTTAATGCAACAGCATGCTCGTTA
TAATAATCTGCGAGCGGAATGCACGTACAGCCTAGTGGCAGGTTCTCGGCGTTATCTCGTGCATGGGATCAGGTCCGATG
GGGCCGCGAGACTGTTCCTTCAATGGTTGGCTGATTTTTACGAGTTGGCGCGTTGGTTACGTGAGTACCAGCAGCAGCAA
CAACAACAACAACAACAACAGCTGTTGGCAATAACTCGAAGCAAGGAGAATAAACGTACGTTCGCTCGTTTCGAATCGAG
AGATTCTTTGTTCCCACAAAAGTCGCTCGGAATACAGAGAATACAGGGACGACTTGAGGGCGACTCGCCGACTGACACAG
GAGTCGAGGCTGCCCCGGGGCTTTGCGTGTCCCGTCCATGGATCGTTCCACGCCAGCTAACGTCGATGCTCGATGCTCGA
TCATTAGCTGCTCGTCCACGTTTCCTCTTTGCGCGCGCGGGGCCATCGCGTGCGATAGATCGATGCCCGTGGCGCGAGAG
ATCGGCCAGCCGTGCCAGATGGACATCGGGGTACTACACGTTGCTTTTCGATGCCCCTAATTATTTCGATTTGCGTACCG
CGAGCCGGCTTCGGGGGGCTCAGAGGTCATCCCGCAGCCTTTCATTTGCCTTTGCACCACCACCACCACCACGCGCTCGT
GGAAATGGGAAAAATTCATCGCAGGCCGTTTGCAAGCAGTTTGAGCAGTGGTCACGTGTCCAACTCCAATCGTCGATATT
TCTTGACATTTCTTGCTTATTAATGTAA
>TetragonulaCarbonaria_000210-T1 TetragonulaCarbonaria_000210
ATGAAAATTTCTCCAGCGAATCTCGGCTCTCTCGGCGATTCTCGGAGAGAATTTCATCGAGAAATTCAGACGGAATCGAC
TAGCCACGATAAAGGAAATGAAAGGAAAGCAAAGCCAGCAACGATATCGAGGAACGTGACACTTGAAGAAAACGACCTGT
CCGTATATCCGCTGAATGTGTTCCCACAGCTCGAGAAGAAATTGACAAATTTGGGAGGGGAGGGGGCAAGAAAAATTGTG
CCGAGGCCTCGAGTGCAACGTGATCGCGTAAGAGACAGGCTTGTCCACGGGGCTAATAACGGAAGGGAGCTTATAACCCT
CGGGAACTCTTGCATTCCGACACGATTTACTATGACACCGGCGTGGGTGGAGGTGTCAGGTGGAAAACAGCCCTTGGAAT
AA
>TetragonulaCarbonaria_000211-T1 TetragonulaCarbonaria_000211
ATGGCTGCCACAACGGCTCGAAGCGTTATGGATGGGAAGGAGATGGCGGGTTACCCCTCTATGATGATACGAAACATATT
CCACCCTGAAGATCCCGAAGATTTTCGAGAGCCTGTCTACTCTAACGAAACATCAAATCCCAACTTCCCCGGAGAATTTA
TTGGCAGCGTGGATGTAAAATCGAGCAGCAGCAGCAGCAGCAGCAGCAGCCATGATGGTTCGTCTATTTCAGATAACGGG
GCTGTCGAACCAACTGATGCCTACTACTTCGGCCCGGTGATGCATCGATTCCTCCCGCGAAATCCTCCTCCCCTCGGTCT
CTTATCCTCGATACAAAGTCGAGCGCGGAAAGCGCCTCACGAACGAACGAACGAACGAAAACTCATCTCCATGTTCGCTT
ATGCGCGGAGAAAGGAACACACTCCAGGGATGGTGGGCTGA
>TetragonulaCarbonaria_000212-T1 TetragonulaCarbonaria_000212
ATGTGTTTTCAAACAGCTGGATACTGCCTGAAACTGGGGCTACCTGTAATGAAAATCGCGCTGCAAAAAGAAGTGGCGAC
GCCAGGCCGAAAATCAGATTTGCCCGGGGCCAAGAAGGAAACGAAATTGATGTCCCCGGGGCTGCAACCCCCGGGCCGCC
AGTGGGAGAGAGAGGGGGGAGGGTTAACTAAAAGTAAGAACTCGGTACGCGGATTTGGATCATTCGCGGGCCGATATCGC
CGCGATAAATCAAAGATTCCAGTTGCCGGTTCGAGGCCGGCCCTCCTCCCTCGGCTACAGGATTTTACTTCTGAGGCCAC
GGCCGCGATTCCATTAATCAGGCGAACGTCGCCCTACGCTCCCATATTATATGGAATAAAATTAATGAGATACACAGAAA
CGCACTCGACTTCCGGCTCTGCCAGTTCCGGCAGACCGGGACACCCTTTGCCCGAGCGTATACGTGGACGCGTATACGAA
AGGGCGCAAGCAAGAACTCCCCTCCTTCGTCATCGGCACGCACGTGACCACCGGCCACAAGCAGCACATATACGGAAGGG
TGAAAGAGGAGAGGAGGAGAAGGAGAGAGAGAGACGGCGCGCGGGTAGTCAGTCGTGGCATAGAGAGAGGAGGAGAAGAG
GCTTTCGGAGGGATTGGAAAGAGAGGGATGTGGTGACGCGTGAGAGAACGAAGGATCGCCGCGGGGTGGCGGAGAGGGAT
GGAAGAGGGTTTCGCAGACTAGGAGCTTGCTGCTCCCCGGCGGCTGCTGCTGCTACTGCTGCTGCTACCACTGCTACTGC
TGCTGCTGCTACTGCTGCTGCTGCTGCTGCTGCTGCTGCTACTGCTGCTGCTGCTGTTGGTGGTGGTGGTGTTGGTGGTG
GTGGTGTCCAGGGAGGGCCGAGAGGGTGTAAAGATGGCGGCCAGGGACGGGGAGAGAGAGAGAAAGGCCGCGCGTCGGTT
ATGATAAGGCGATGCTTTAATGACAGCGCGTTTCTATGGCAACGGGCGTGTAGGGGCCGGCCGCCGCGACGCCCGGCGTC
GGTCAGCACCAGGGTGGAGGGTGCATTGAGCGGCCAGCCGCCATACTAG
>TetragonulaCarbonaria_000213-T1 TetragonulaCarbonaria_000213
ATGATCGCAACGATTCGCCGTCACGCGAGAAACGAACCTTCGAAAACACGCGGATTGCCGCGAGTTTTCGAATCCGAAGG
CCGTAGCGGAAACATTGAGAGAGCGAGACTCGTTGAAAATCTGTTGAAAACCGGCGACAGAGAAATCAGAGACAGCCTGG
GCATAGAGGGTAGTAAGGGCAGGGATACAGATAGAGCGAACGATCGGAGAATTTCGAAGGGTGCCCAAGCCGATTGCCGC
GGACAAACCGAGCATCAATCGCTGCTCGCTCCAGTCTGCCCACAGCAGCCTGGACTCGCTTCGAACGACGGGTGTTTTGG
GGGTTGTGGCCTGATCAAAGGCGGCAGTCAAGGCGGAGTCGGGAAGATGCGAAGAGTCTCAGCATCCCGAGGGTTCGACC
CTTCGAAGAGAGGCGAGCCCCGTAGGATAGACGCGATCAAGAAACCTGATATCGCCCGCTCAAAACGAGATGACTTTTTC
TTCACAATGGTGGCACCACATTGCTTCTTCTAG
>TetragonulaCarbonaria_000214-T1 TetragonulaCarbonaria_000214
ATGGAAGCCGGATCATCCACAGATAACAGGCTGACAGTGGGCATGAGAAAAATTAGCGATGTACGGCCTGTAATCCCCTG
TGTGCGTTCGATGGCAGGAGGACGGGTTGCTGCCGGCTGCGAGCCGGTGGCAGCGGCGGCGACGGCGGCGGAGGAGGAGA
AGGACGAGGTGAAGGAGGGTTGCTCGCTTTTCCACGTCGTCACTCCTTTTCAAAGAAGCCACTCCTTTTTGATCGGCCGA
CTGGGACCGTTTAACACCGGGCTTTTACCATTTTTCAGACCTTTAATTTCCCTTTTTGCAGATTTCTTCTCGCTCTCGCT
CCTCCTCTTCTCTTCCTCCTTCGATCTTCTTTCTTTTCCTCCCTCCCCGCTTTGCTCTTAG
>TetragonulaCarbonaria_000215-T1 TetragonulaCarbonaria_000215
ATGTGGCCGGCACGTATAATTCGATTAGACGTTAACCTTGCGAGGCACGGGAAAGAGGCGGACGATAGGGCCGAACGAAG
AAACTCCATGAACCTTCATTATGTTGGTTTCACCCCCACGGCCCCCGGCCACTGGCTCCATCCGGCATTAGTGTTAGCCG
TAACGGTTCCCTCCGCTAAATTAAAGGAATTAAATGGACGTAAGATGACCGGAGAACAAACCCAGCCAGCGGATCTGATT
ATATCACGAGTTGCGATCCAGGGAGACGGCAGAGGGGCAGAAGCAGAGGGTGAAAGGAGAAAGGAGAAAGGAGATGAGGC
GCGTTTATATGGGCACGCACACGCGCAAGCAAGTCCGGCGGTCGGTCCAGTGGCCTGTGCTGCGGCCGGCAACTGCGGGG
GTGGCGATCGGGGCTTCACCCCCCGTAGAGGGTGGCGAGGCGTTGATCAATACGTGAAGATAGAATCCGATGCTACCCAT
CCAGCCCCGCTAGCCCCCTTCGAGCCTCAACCGCTGCCCGGTCCGGCTGAGGGTATCGCGGCTCAATCGACTGATTTGTC
ACCCACGCATCATTTTCTTCGACTGCTGCGGCCACCGACGCCACGTTCCCAAATCGCAGACCTTATGGCATTCGCATCGT
TACGGCGGACAGCCCTTATTAAGGGCGTCGATGGGGCGCGCCGATGA
>TetragonulaCarbonaria_000216-T1 TetragonulaCarbonaria_000216
ATGACACAAAAGGGCGGTTCGCTCAAAGAGCGAAGATTTCATGAAAATTCCAGCGTAGTTCCTAGCTACCCGGACCCGGG
GCAACTCCAATTATCCTGGAGGAAGAACATAGGCAAAACAAAAACTTGGGCTGGCGAAGCGAAGACGAGAGAGCCGTCGG
CGAAAGAAGAAGAAGAAGAAGAAGAAGAAGAAGAAGAAGAAGAAGAAGAAGAAGAAGAAAAGAAACCACCGATCTCTATA
TCTGTTTGGAGATTTTCCCGTGGTCGTTTCGCGCGGCGCAGCCGATTCGGAAAAGAATCCATCTTCGATCTTGGAAACGG
AGAGACGGGCACGGCGGACAGGCGATCAGCGGGACTCGTGTCTGAAAAACGCCGGCCGTACAACAGCGGCGCCGTGTTTG
CGTTGAGGCCCATATTGATTGCCACCCCTGTCGCCACCCCTCACCACTGCTACACCGTCTCCCTTCCCCTGCTCACCCTC
CCTCTGCTCACCCCCTTGCCGTCGCCCACGTCCTATGTTCTCTATGCTGCCATAGAGAGAGCTACTACGTTTCACGTATA
TACGCTCAAGCGAATACCGAAGCCTGGTGCAACGAGGTTTCCGAGGCAGGTATACCAGCAGCAACTAGTTACCAGTACGT
CAACCGGCGATATTAACAGCGACAGCATCGTTGTCAGCCGCAGTGCTGCCGGCCCCGGGATTAACATAAAGCTAACGTTA
CGCTGCTCCTGCTGCTCCTCTTCCTCGTCCTCTCACGCAGCCTCGAGCTGTCTCATCAGCGGGAGAGGCCTCGGGTCTCA
CTCCGCCCTCTCTTCGCGTGCAACCATCCTCTTTCAGTTTCTATCCCGACAGACGACTCGTCCGCCAACAAAGCCTTCTT
CTTTGAAGAAGAAGCGACGATCTTCTCCACCGGATTGCGAGTCGTGCAGCTGGACGCTTGCGTCGCGTGGTCGCGGATTC
ATCGCACACGACGAAACCCACGCCGACGTCGTTTAA
>TetragonulaCarbonaria_000217-T1 TetragonulaCarbonaria_000217
ATGTTATCCGTAGATCTGATCTACGCCGATTCGCAGTTCTGTGGGGAAAGCTGCTGCGTCGCCGCGGCTGCTACTGCTGC
TGCTGCTGCTGCTGCTGCTGTTGCTGCCCCTGGCTTTGGGGTTGCAATGGCGCTGGAGAAAGAGGAAACTCTCTCCTCGC
GCGTCGCTAGTGCTGGTGCTGGTGCTGGTAGTGGGTTCCCGGCGAACGAGGAGGGGAAACGTACGCTTTACACCCCTCTG
GATCTCCGAAGCTGCGCCTTCGCTTTGCTCTCGGTTCTTCCACCCTGGGCGACTCGCCTCCCCCTTAGCCCTTCAACCAT
CCGAAACCCTCCTCCTCCTCCTCCTCTTCCTCCTTCTTCTCCTCTTCCTCCCCAGTCTCCCAAAGACTCTCTGACTCTTT
CTTTCTCCTCCTCCTCCTCCTCCTCCTCCTCCTCCTCCACCGCCGCCGCCGGCCCGAACAGCTTACGTGTGCGTTGTATA
CCTTACCGCCGCGCCGCCTTCCGCCACGCTGATTTATCGAAATATTTGCCGAACGATACTGCCGCCGTTATTCTCGCGGT
AGGGGGGAGAAGGGGTGCAGCCAGGGGGTGTGTTACTCTTCGGCTTATTCGCTTGGAAACGATCCCTTCACCTCCTCCTC
TTCCACCACCACCACCACCCGAGAAACTTATGGCTCATGATTCTATTCCTGATTCTCGAGACTCGTAA
>TetragonulaCarbonaria_000218-T1 TetragonulaCarbonaria_000218
ATGTCGGCTCGTCCGGCGATGAGGGTAGAGAGAGCCCAGCTAGCCGGGCATGTTTCACAAAGATGGGGTGGAAGTTGTGC
ACAGATAAATAATATGTCCGTCCCATTCACCAGAGGGGCCAGAGACCCACCACCACCCTTACCTCCCTTTACCCTGTTCA
CCGATGTTCAAAGGTCGAACGGGTACACGCGTTCCGCCTGA
>TetragonulaCarbonaria_000219-T1 TetragonulaCarbonaria_000219
ATGCTTCGACTACTGGCGGGGGCCTGGGGAGGGGATGCGAGCGTACCGTTCGCGATCTACCATCCCCCTGGATCAATGGA
TATCTCTGCGCCGGACAAGCCCCTCCAACTCGCCGTCTTCCCTCCTACGAGGATGACCAATAACAAACACCGGCACTTCT
CTCTCTCTAATGGAGTTTTTACCGATAAAAAATTCACTCGGCTTCCTCCTTTTTGCCCGGGGACCTGGTCGCTTTGCTTC
CTTCTCTCGGCCACCGGCTTGTCTCCCACACTAGCCCCGAAACCCACCACCATCTCCTCCTTCTTCTCTTGGTCCGACGG
CGACGACGACGACGACGACGACGACGACGACGACGACGGCGGCGGCGGCGGCGGCGTTCCGTTTTCTAGGGGATACTTAC
ACGCCGACACCTTTGGTCCGTTACTCGATGTCTCGTCGAGAGTGGCCCGCTGGCGGTGTGCATCGTCGTCCGTTGAAACG
AACCGTTATACAGAAGGAGGCGAGTTTCCACCACCTCCTCCTCCTCCTCCCCGGTTTCCCAAGGCTGCGCCACTTTCCAG
ACAGAGTACAGAAACAAACAGTAAAATGAACATCGTAGGAATAGAAGAAGAAGAAGAAGAAAGAAAAAAAAAGAGAAAAG
AAAGAACGCTATCCGGTATCTATGGATTTACTTCCCCATCTGCTACCCTTCGACTTGAAGCTAACAGTCCCCGATGTTTA
GACGATCCTCTCGTCTTTCCACTCTTTGCCCCTGTCCTATCAAATACTCTGTTCAGCGAACGCAAAACGCACCCCTGCAA
CAATTCAAGCCCAGCGAAAGACACCCCCAGATGCATGTGTTCTAGAGCGGGATCCGTGAGAGGAGGAGGTGGAGGAGGAG
GAAGAGGGTGCCGGCAAGAGAATCGCAATACACGTAGCTATGGCGTTTTATTGCCGCTGGAAATGGCCCCGTATATAGCT
TTCCGAGTATGCTATCGGAGGTTATTGATCCCCGCGTCCGTCAAGGAGTCCCCTGGTCTTCCAGCCGCACTGCCATCCCC
CTTTCATTTCCTCCCCCCTCCCCCCTCCCCCATTTCACCCTCCTTGCCAACCGACTCGAAGAAACTACACCGCGCGCGAT
CATCTCCGCCCCGACAGCCTGCATTTTTCACAACTAGGAAGAAGCTAGACTCTCGGCCTCTGGCTCTGTTACTTAGCGTC
TGTCCGCAGCAGGTATGGAAGATGTTGAAGCTACATCTCGAGCACACAGGGACTACCTTGGTGATCGGTTCTCGGAAAGG
GTTTCGACGTTTGCCGCGTCTCGGCACAGCTAGGCGAGAGAAAACCAGTGGACAAGAGGGATACGAGCGTGTGCGAGCGC
GTGCGCACGGACCCCAAGCCCCGGAGAGAGTCTTCTTGTCTCGTTCGCGGGCAAAAATTCAATATTAA
>TetragonulaCarbonaria_000220-T1 TetragonulaCarbonaria_000220
ATGAAGTGGATTTCCCTCGGGAGCCAGTGGACATCGATGCACGCGTCAAGAGATCCTACAACCACCATCCCCGCCGTATC
CTATCGGTCTCCTGCAGCCGAGCAGGACGTTCATCGTGATGGTCCACCCTCGCTCGTTCACCTGTCTGATCAGCCCCACC
CTCGCTCGCAACAACGTCGTGTCACAACCGTTGACGCGTTCGCCTGA
>TetragonulaCarbonaria_000221-T1 TetragonulaCarbonaria_000221
ATGACGTCGATTTTGAAAACGTTCAACGGATATCAATTGTTCAGTAAACACTTAAAGCAAAGCCTTAATATGATAGCTGT
TCCTGTTCGTGGTAGACAAAACCCAAAACCAAGGAAACGTCATCCAGAATGGCTTCCCAAACCAACACACGTACGATATA
ATGAAGACCTCACCTCAGAAAATAAAGAATTCCTCTCAGAAGTTGCATCACTCAACAAAGGATTACAAGAAATGCCTAAA
TCTCCGTTAAATACAGAACTTGTTCATTCAACAACATGGACTCAAGGATCAAAGCGCACTGGTTTAATTGGAAAAAAAAT
AGGGGTATATCCATTGTGGTTGAAAAATGGAAAAAAAGTACTGACCACCCTAATACAGATTATAGACAATGAAGTTGTAA
AATATATACCGCCAGAAGAGTTCAATCCAGTTAAACATTCTAAACATCTTCATCCTAAAGTAAAAAATGGTTGTATGGTG
TTAGGTGCAGTAAATATTGATCCACAACTAATTACTAAAGAATATTATGGAATATTTAATTCAGTTGGAGTTACACCGAA
AAAGACATTAATGAGGTTTGTAGTTACACCGAATGCTGCTCTTCAGCCAGGAACTCCTTTATGTGCAGCCCATTTTAAAC
CGGGAGAATTTATTGATATTCGAGGAAAAACAATAGATCATGGTTTTCAAGGTGTCATGAAAAGGTGGGGCTTTAAGGGT
ATGCCTGCGTCTCATGGTGTAACTAAAACCCATAGAAGGCCAGGTAATATAGGTTCAGGAGGAACAAAGGCCAGGGTAAT
GCCGGGTACTAAAATGCCTGGACACATGGGAAATCGTTGGCGTATTCTCAAAGGTGTAAAGATACTACGAGTAAACACTA
AATATAATGTAATTTGGGTATTAGCTCAAAACGTACCAGGAGAGGTAAATACCATGTGTTATTTGTACGATACGATTTTA
CCCACTAAAAAAAATACTTCGCCACATTTCCCTACATATCCACCAAATGACATAAATGCACTTCCTGAAGAACTTTACGC
GGATGACGTTCACCCATTTACTGAGCCCAATATTGAATATCAATCAGAACAAGAATCGTAATTGTAATAACGTAGCAAAT
AAAACAAATTCTTAATAAGAGAAACACGTTTTATGAAAATATAAATCTCTGAATTTTTTGGTAACCTGTTTACTCACGCG
GTCAAAAGTTCAGGCAAAAATATTGCCGCATTTATTGTTTATACTCTTTCCCTTACAGAAATAAGTCATAGACGTGAATT
AAGCTAATAAAGAGTAGTCAATTGATTTATTTATTCAGTAATCAATATTATTATAAATTTAACATGCCTAAAATATACAC
GAATCGTTTTATAAATGTAACATCACTAACCAAGACTCATCTCATAAGTTAAAGTGGAGAGCAGCATGATAAAAAGGGCT
TTTTCCTCGTTGCTCTTCAATGTAGAGAGCAAGTCAATTAATTTACTACAATGATTTAGTCGGTATAATGCATGTCATTA
GCTGCATTCGGTTAAGTACCGCTCCACCGAAAATTTTTGTGTAATCGGAAAAGGAAACAAGGTAACGTATACATTGTTAA
AAGAATTGAAAAGAAAAAAACACAGATTCTTATTTCAATAAGAAACTCTTTCGTCCCACAACTTTATCCTTTTGTTTGTT
CTAATTTCGTTTTTTTTCTTTTTTTTTTTTTCTTTGATAAAACATTGGCCATTCATAATTATGTTTTTA
>TetragonulaCarbonaria_000222-T1 TetragonulaCarbonaria_000222
ATGGCGGCGGAAATGCAAAGCAAGAATCGAATGATGGTTTTTAAGAACAAAGGCAAAGACCAAGAAGAGATGAGGAGACG
AAGAAATGAGGCAACAGTGGAATTACGTAAAAATAAACGTGATGAGACTTTACAGAAACGAAGAAATGTGCCTATTACAG
ATTTAATAGATGAAGAAGATAATGATAAAAATAACATTGATTTGTCAAAAATTGATTTAAAGGAACTAGTAATGAAAGCT
GCTAGTTCAGATCCAACTGTTCAATTAGAAGCTGTACAAAAAGCAAGAAAGTTATTATCATCAGATCGTAATCCACCAAT
TGATCTATTAATTGATAGTGGCATTTTACCAATTTTAGTTAATTGTCTTGAACAGCATGATAGTCCGTCACTTCAATTTG
AAGCAGCATGGGCTTTAACAAATATAGCAAGTGGAACATCACCTCAGACACAAGCAGTTGTAGCTGCTGGTGCAGTTCCA
CATTTCTTGCACTTGTTGCTTTCAAGTCAACAGAATGTCTGTGAACAAGCTGTGTGGGCTTTAGGAAATATTATCGGAGA
TGGTCCTGCATCTAGAGATTATGTTATCAAGCTTGGTGTTGTACAGCCATTGTTAACATTTATTAAACCGGATATACCAA
TTAGTTTTTTACGTAATGTAACTTGGGTAATCGTAAATTTATGTAGGAATAAAGATCCACCACCACCTGTTCAAACTATT
AAGGAAATTTTGCCTGCTCTAAATGTACTTATTCATCATACAGATATCAATATTCTTGTCGATACAATTTGGGCAGTGAG
CTATTTGACTGATGGTGGTAATGAACAAATTCAAATGGTTATAGACAGTGGTGTAGTGCCTCGTCTTATACCACTTCTCT
CGCACAAAGAAGTTAAGGTGCAAACGGCTGCATTAAGAGCAGTTGGCAATATTGTAACGGGTACAGACGAGCAAACACAA
ACTGTACTAAATTGCGACGCGCTCTCATATTTCCCCAATTTATTAACTCATTCGAGGGAAAAGATTTGTAAAGAAGCAGT
TTGGTTCCTGTCAAATGTAACTGCTGGTAATCAATCTCAAGTTCAAGCAGTCATAGATGCTGGATTACTGCCTCTTATTA
TTCACAATTTAATGAATGGTGAATTCCAAACACAAAAAGAAGCAGCATGGGCAATTAGCAATTTAACAATAAGTGGCAAT
GAAGAACAGGTTGCGCGGATGATACAAGAAGGCGTTATCGCACCCTTTTGTAATCTCCTTGACTGTAAAGATACTCAAGT
TGTACAGGTTGTTTTAGACGGTATACACAATATGCTTAAACTTGCTGGATCGCAAGTTGAACAATTGGCTAATATGATTG
AAGAATGTTCAGGATTGGATAAGATTGAAGCATTGCAAAATCACGACAACATAGATATTTATAAACTAGCGTATGAAATT
ATCGAGCAATACTTTTCAGAAGACACAAATGACACGAATCTGGAACCACACGTTGTGGAATCAACATTTGAATTTGATCA
AACGACGAGCATTTCAAATGAAGGTTTTAAGTTCTGA
>TetragonulaCarbonaria_000223-T1 TetragonulaCarbonaria_000223
ATGAAATACAAGTATAATCCGTCCTTAAAGGAGTTACGTTCCAGCTTGAAGTATCGAACAAGAGAATATCTTTTGGAAAA
CACTTTACATGGTGTTCCATATTTCGTGGATCCTACGCGACCTAAATGGGAGAGATTAATATGGTTTTTTTTGACATTCG
CATCGCTATTTGCAATCGCGGCTATAATCGCGATCATCTTAAGTAAATTCGAAACAGACCCAACTATAACCGGATTAGAT
ATAATGACGGAACATATTAATATCGAATTTCCTCAAGTCTTCGTTTGCTTCGATTGGTTTCACTTGAATCATTCAGATGT
ACCTGAGAATGAAATGCATATATACGAAGCATTATATAACTGGACTTTTGGAAAAAGTATCGATTCACAATCATTTCCAG
CTATTTACGAAAACAGGAATAATTTTCGTAGAACTTTTGAAACGATGGGACCCGATTGTGACTCTTTGATCAGTGACTGT
GTATACAGAGGAATAAATAAATCATGTAATGCGCTATTTAAAAAAGTGTCTACTGCCGTAGGCATTTGCTGCAAATCTAG
AAATTTAGAGCCACTTAGAATTATAGATCCTTCGTGGAGTCTCGAATATGAGATCTCCGGTACAAATTTTCCCCTAAGGG
TTTATTGCACAGAACAAAATGTTAGAGGTCCAAAACCAGACGAAAGACCGGTGATAAAGGCCTATTTCCCCATAGATGTT
CAATTTATTGTTCATATAACATACACAACTCCTAGCATTCGTCATCTGTCTCTTGGACAACGAAAATGTTACTCTAAACA
AGATGTAAATTTTGTAAATTCTAACGATTGCGAAATCAATTGTTTCATCGACAAGCTATTTAAAGAGTGCAGATGTTTAC
CGTGGTTTTTATCGTTTAGTCAGAAAGCAGAATGTCCACCTTCAAAATATTCCTGTTTATATCACGTTAATATGGACGTG
ACACAATGTGACTGTTGGCTATCTTGCGATCATGCATCATATGATGTAGTGCAAATACAGTCTTCTAAAAGTACGAGTCG
AATCACATTGAGAAACTGGCCAACAGCTCTCTATAAAAGAGAAATACGATTTGGCTATTTAGATTTACTTGTGTCATTCG
GTGGTATTGCAGGTCTCTTTCTGGGATATTCTTTAATTGTGACTATCGAAATTGGATATTATTTTACTCTCAGAACTTAC
TGCGGAGCTGTAGTTCAATCATCTCGAGAACAGCACCGTATCGTGACTATTCACGTTGTAGAAAAAGTTCCGCGAAAGGT
AGATGTCAATCAAGTATATTATCCGTATGTCGATTAATTCCTTTAGAAAGTATATATTGATGTGTCGTTTTCTTGTTGAA
GTTGTAATTTAATATAACATAACACGAGTATGTAAGCAATGTTTCAGATATTAGTTTCGCCTTTAATATCAACATTTCGT
AATATTTAAAATTCGCGCCAGAACAAGTTAGAACAGATTCGCAAGTGGAATCTTCGCACGTTAAGGCGGACGCAATGAAA
TCTTAAAAGAAATCAGATTGTTTTTAATTTTCTGGTATATTTATTCAAAACGCCCAATAAATTTGAAGATATATATATAT
ATTATTATTATTATTATTATTATTATTATTATTTCCTATTAATAATCCTCGAACTGCATCTTTTTTGTGAAACAGCAATA
TCAAAATTTCG
>TetragonulaCarbonaria_000224-T1 TetragonulaCarbonaria_000224
ATGGAACGGCGAAGAATGCCAAGAAGGAGAGGGCTCTCCTCTGGAGAAGTTCGAACCGAATTATCAACGGCCGCGTCCAC
ACAACAATCGGAAGTAATAGTGAGGCTACTGCCTATCAACGGCGATACCGTGATCACTGGATGCAAAGATCGGCCACAAA
TTTGTGGAAAAGAGGCGGCCTGTCGTAGCTTCAAGGACAACACGTCGAAATGCGTTTGTCCTCACGACCTGTCAGCACCG
ACGACAGACCTAAAATGCCCAAATCGTCTAATAGTTCCCCTAACACCTCGACCTATACCTAATATAATACCCCCAAATGG
TAATTCTACCAACAGCACGACTGCACTGCCAGAAGCTGAACAGGTAGAACGGGCGAGACAACGAGTACCTGAAATAATAG
GAATCGCTATAGCTTTCATCACGGTATTAGCAATATTGTTGAGTATAGTCTACTGCGTGAAGAAACGGAGTTACAACGTG
AAGTCACAGAGGAATTCCCTGGATGCAACACCGATGAATCTGAAAAAGGGATTGCTGCTAGCGAATAAGTACACACCTAA
TCCACAGTATTTTAGTTGCGCCTCGCCAGAAGTGGCAATTTTGCAACGCGAATCTCTTGTATTTTTAGAGGACATCGGCG
AGGGTTGCTTCGGCAAAGTGTACAAAGGAGAATTGTGTCTCGGGGACTCGTCGAAAGAGATCGTCGCGATAAAAGTCTTG
AAGGAAACTGCATCCCGCGAAGCGGAAGAAGACTTCATGCGAGAGGTCGACATTATGTCCACGTTCGGCCATAGAAATAT
CTTATCACTGAAAGGTGTCGTGCTTCGAGAAGGTAGTAACAGCCCGTGGATGGTTTTCGAATACATGCCTTACGGGGATC
TTGCCGAAGTTCTGCGCTCGAATTCTCGGCAATTCGGTAGATCGACGAAACCCGGCCTCCAACCTTTGACCCAAGAATCT
CTACACTGGATAACAATCCAAATTGCGGCTGGCATGACTTACCTGTCCGGCCAAAGATTCGTCCATCGAGATTTAGCGTG
CAGAAATTGTTTAGTTGGCTCTGATCTCGTTGTCAAGATAGCAGATTTCGGGATGTCGCGAGATGTATATACTTGCGACT
ACTACAAGATAGGAGGTTCTAGACTTTTACCGGTTCGTTGGATGTCACCGGAAAGTGTGATGTACGGACGTTTCACGCTG
GAAAGCGACGTATGGAGTTTTGGAGTTGTCCTGTGGGAAGTCTACTCTTTTGGCAAACAGCCGTATTACGGACATAACAA
CGAAGAAGTGGTGAAGTTAATTTTCCAAGGGATAATGCTCATACCACCGGAAGGATGCCCGCCATTCGTTTGCCAGTTGA
TGCGAGATTGCTGGAAAACAGATCCCAAGGACAGAATCAAGTTCTCAGAGATACTAGAAAGACTCGAGAAAGCTAAAGGC
AAAACCGTTCAACAAGACACGTTGCCAAGACCACCTCATGGACCAGTCACCATTCGCACGCCAGACCTGCTGGATCCTGA
TGGTTATTTATTGCCAGCACCGACTAAACCGCGCGAATATTTGCAAACTTTGCCAGCATTGTCCGATGATTGA
>TetragonulaCarbonaria_000225-T1 TetragonulaCarbonaria_000225
ATGTACGACGATTGCATATTCCTTTCGTTGAGATTCCCGCAGAAATTGTGGCGTATAGTGAACGAATGCAGGAGCGGTGC
CATTCGTTGGAGCCTCAACGGCAACACCATTCTTCTCCACTACAAGAAATTTCAGGAACAGTACCTCGACGCGGGCAATT
CCATCTTCAAAACGAAAAACATCACGAGCTTCATCAGGCAGCTGAATCTGTATGGTTTCCGGAAGGTGACGTCGCATAAT
AGAGATCCGATTTGTAATTCTCAGAATCCAGACGTTCATGAATTTCTGCATGAAAATTTCCGCACTGGAAGGCCGGATCT
CTTGTCGAGGGTGTACAGGAAAACTGCCGGGAAAAGGCACTGTCAACGGCTTAACGTGAAAAATGCCGCGGAGCAAAACT
GTTTAAACAAGAACACCGATCACGTTTCACGTTTGCATATGTGTCGGTTGGCGTTAACGAAAACGTTAGAACAAATATCG
CGAGAATACCAACAAACGCAAAATCGTAAATTAAAAGACGAAAATACTTTAAATTCTCCTGAAAAAGTATTTAATTTTGG
TTCATATATACAACAAAATCGTGAAACCGCCGTAGATTGGATTGCAAAAGATTCGGTACCGATTTCTTTAAAAAAGGATA
ATTCAAATGAGACACAACTTACTCCTGGTGTTTATGTTAAATGGACAAATTTTTCTAAAAATATTAGTTAA
>TetragonulaCarbonaria_000226-T1 TetragonulaCarbonaria_000226
ATGTGGACTAACCTCGATAATAGCATGAGTACATCAGGGGGATTTTTGAGTGATAGTCATAATTCAAATGATGAAAATAA
AAAGAATGCTACAAGAAACAATAAAATCATCCCTGTTATGGTTCAGCACTTAACACAATCTAAAAATTTGGAAAGTAACA
TTGTCACTTTTATAGGAATTGTAAAAAGTATAGAAAAGAGAAGTACAAAAGTGACATACGAAATTGAAGATGAAACAGAC
CATATTACATGCTTCCAATGGATAGTACCAGAAAATATATCAGAGCCAGTAATTAATTTAAATACTTATGTACGAGTATT
TGGACACATAAAAGAACAAAATGAAAAAAAACATGTATTGATTGCCAAAATTTGTCCCGTGGCTACCTTAAATGAACTAA
CTAATCATTTATTAGAAGTGACCTTTGTAACATTACATATTCAGAAAACTTCTGATGATCAATATAAAGATTCTGATGTT
CCTATGCCGGATGATAACCTTGGATTAACTAAAGATCAAAACACAGTCTTTAGGATTATTCAAGAGCAGAATGACACTGT
TAATGGAATAGAACGAAAAACTCTTAAGGATCGCGTTCCAAAGAATATTTTGCCAATAGTTGATGATATAATCGACTTTC
TTACAAGTGAAGGACACATTTATACTACTTTGTTTAATATGTCTGAATCTGCGGATACTTCTGAATCTTCTAAAGAAAAT
ATATCTGCGCAGCCTGATATATCTATTCAAACTGATGTTAGAGAGAAGAAGCCAACATGCATCATTATTCTTGGAATGGC
TGGATCTGGTAAAACTACATTTGTGCAAAGACTTGTTTCGATATTGTATAACGTAGGAAAACCATATGTCATAAATTTGG
ATCCTGCATGTAGAGAAGTTCCTTATCCTGCTAATATAGATATTAGAGATACTGTCAATTACAAGGAAGTAATGAAACAG
TATAGTTTAGGACCAAATGGTGGTATTGTTACTGCCTTAAACCTTTTTTCTACAAAATTTGATCAAGTCATAGAACTTAT
TGACAAAGCAGGCAAAGAACATGAATATGTAATTTTGGATACTCCTGGACAAATTGAAGTTTTCACGTGGTCAGCAAGTG
GTACAATCATAACAGAAGCTTTAGCATCTGAATTTCCAACAATTATAGTATACATATTGGATACTGTAAGAAGCGTGAAT
CCTGTAACATTTATGTCCAACATGCTTTATGCATGTTCTATACTTTATAAAACTAAATTACCATTTATTGTTACTATGAA
TAAGATCGACATTATAGAACACAGTTATGCAGTAGACTGGATGCAAGATTTTGAGGCATTCCAGGAAGCTTTGGATTCAG
AAACAAGTTACATTAGTAATTTGACACGTAGCATGGCTCTTACGCTTGATGAATTTTATAGCCATTTACGTAGTTGTGGA
GTTTCTGCTGCAACAGGGGCTGGTATTACTAAGTTTCTCGAGCTTGTTAAAGATGCAAAAGAAGAATACGAAAGGGAATA
TAAGAAAATTTGGAGGAAAATGAAGATAAAACGAGACGCTCAACGACAAAAAGCAGAAAAAGAAAAATTTGAGAGAGCAA
CTCGGGAAGTTGCAGGAGAAGATATTCCATTAATAACAACGGTTAACAGTGGAAGAGAAATATCAGACATATATTTGAAA
CACGCTGGTAATGAATCGAGTGAAGATGAAGAGGGTACCGAAAATCCATTTAAAGAAGAAGAAGAAGATGAAGAAGATAA
AATGGAAGTAGAGTCTTTTAAAAATTTCTTAAACAGACACAAAGTGCAACAAAAGAAACATACAGTTGATCAACCCACGA
CAAGCAGTAATGCATAA
>TetragonulaCarbonaria_000227-T1 TetragonulaCarbonaria_000227
ATGGCGTCTAAGACCCGTGCGGACAATACCGTTAACGAACGTCGTTTACGTCCGATATATGATTGGTTGGATAATGGAAA
CAATAAGAAAGCTCTTCAAGAAGCAGATAAAGTGCTCAAAAAGCAGCCAAGTAATCAGTGTGCCAGGGTGCTCAAAGCAT
TGGCTTTGTTACGCCTTGGTAAAGAAAATGAATGTCAAACTATTATGGATAAAGTACGTTCAGAGATTCCCTATGAAGAT
TGTACTCTTCAGGTCATGAGTATTTGTTACAGAGAAAGACATCAACCTGATAAAATCAGCGAAGTGTACGAAGCTGCAGT
TAAAGTAGATCCTAGCAATGAAGAATTATTAACACATCTCTTCATGTCATATGTTCGTCTTGGAGATTATAAGAAACAAC
AACAAACAGCACTTGCCTTATATAAATTAAAACCAAAAAATCCTTATTACTTTTGGGCTGTGATGAGTGTCGTTATGCAA
GCTATACATTCAGATAGGAAGTTAGCAAAAGAAATTACTTTACCTTTAGCAGAAAGAATGGTACTGAAATTAATTAAAGA
AGGAAAACTGGAAGCAGAACAAGAAGTACAGCTTTACTTAATGATATTAGAACTTCAAGGTAAAAGTGAAGAAATGTTAA
ATGTTTTATCAGGACCATTAGCTTCACATCTTTCATCTATTTCACAACACAAAGCAGCACTTTTATTAAAATTGAAACGT
TTCCCTGAAGCAGCTAATGCATATAAGGAACTCATCAGTGAAAATGTTGACAATTGGACATATTATCAAGACTATCTTCT
TGCGGCTCTTGAGTTTCAAAAGCCAGAAGAATGTTTAAATTTTCTTAGTAAAATTATAACCTCCTCAGAGAAAAAATTTA
GAGCTCCTTATCTTGCAAAATTTGAATTATTAAAGCTCACTAAAAGTAGTCAAATTATTCAAAATATTACTGAACCAATT
GATTTAATGTGTCAGTATTTTTCACAATTTGGAGAAAAAAGTTGTGTAGTTGGAGATTTGCGTTTATACCTACATTTACT
AACACCTACAGGCAAGCAGGACCTGATTCAAAAGATAGAAGAAAAGGTTGGTGTTAAACCTGAAGGATTCCCAATTACTG
TACAGCAAATGCAGAGACATATACACTTAGAACAATTACGTCGCATTTGTGGTTTTCATCACCCTCCGAATAGTGATATA
AATAAGCAAAAACAATTGGTAGAACGGTTGTGTAAATTATACAAAAAGGGTAATGAATTATGTCCTATCCAAGACAGATT
ACCAACAGATTTTTGTCCAGCGGATTCTTATATACTTTTGGCAACACATTTATTACATGAATTATGGTGCAATACAAACG
ATGCAGTTTATCTTTATAGGGCAATGGAACTGTTAGAACGTGGTTTATTATCGAGTCCAGCTAATTTTTATATAAAAATT
CTATTAATACGAATCTATTTGGAAGCAGGATTAATAGGTGCAGCTGATCATGTTTTTACATTATTGGATGTTAAACATAT
TCAATTAGATTCATTGGGTTATTTACACTCGCCACTACTTGCTCCACTTGGCCATCTTTCATTAGCTTCCATAACTTTAG
ATCACACTACCAAATTTTTTATTGCAAATTACAAAGATAGTGCAGATCATTTAACATTTGCCTATAAATACGGAAGTTTT
GTAAAGATTCAAGAATTTGTGGAATTAAAAGAACGTTTGGAAAATTCTTTGCACTTCGTTATGACTAATGTAGATAAGAT
GTTATTGGAATTAAGTTGGTGCAATAGTTCCACATCTCTGATTTCTACATTAGATAATATGGATATACAATTAATCGAAG
ATTCTGTCCGATTGAATTCATTACGAGATAATCGTGATTTGGAGGTTGTCCCTGGATGGGAACCATTTACGGAAAATGGG
CAGGATATTAGAATGCAAGAAGAAACACGCATATGTATGTTAAAATTACTAACAGTGCGAGATTTAATTTTAAAAATCTT
AGCAGCATGTGTAGCATCTGATAGTTCCTCTCTTTTTAAACGGTTTTCTAATGAATTAAAACAACTGGACAATGAACAAA
TTCCTTTGATTCTTCAAAAATTTGAATCGGAGGGAAAAAAGAACAAATCATGTAGAATGTTAGTTCCTATGGATGCAGTT
GAAAGGTTACGCGAAGCTCATTATTCCGAACAACTGCAGACAATCGCTCGATTCGCAGAATCGCTTGCTCAGTCACTTTA
TCCTGACTTTGAATGTATTCAAATGCTGCGAGTTTCATTATGTCTTCAGACGATAGATATTCCTGAAAAGAGAATTCCAA
TATCCTTCAAACATTTTTTATTAAGAGCATCAACGTGCAGTGAAACTCTTGCAATTATTAGTGCCATATGTACTCTGTGT
GCAACACAATTACAACCTAAGACTTCACAAAAAAAGAATAAGAAGAAATGTAACAAACAAATAACATCTAATCATTCATT
AAATGATAATGTAAATGATTATAGTTGGAAAGAAATAGCAATGTTACTTGAAGAAAAAGTTCAAAATTTAGATTCGGTAC
TAACAGAATTTGAGAAATATCAGTTGCATACAGGACTAAGTAACGACGAAGATGATTTGTGTGTGACGATAATTAAACAT
GGACAGGATAGTTTGGGACAAAGTTGCAGATCATTAAAATCTCGAGCTCAAATCACACTAAAACTTCTAAGCAGTTTAAA
AAGCTGA
>TetragonulaCarbonaria_000228-T1 TetragonulaCarbonaria_000228
ATGTGGTCGACAAATTTGGATAGCAGTATAAATCCTCAGGGTGAATTTTCGGATAAATCAAAAAATGAAAATCAAGAAAA
AGACAGCAAAAAACAAAATATTGTTCCTGCTATGATAGGAAATTTGCTCTCTTTTGATTCCATCGATGAGCCAAAAATAT
GGCATCTCCCAGCACGTATGTTTATGATTGTCGGATTAGTGCGTAGTGTTGAAGAGACGCCAACAAAAGTATCGTACAAT
ATTGAAGATGAAACAGGTACAATCACTGCACTCAAATGGTTAGAAGTGAATAAGAAAGAACTTGCGATACAAATGAATAC
ATATGTTCGCGTAGTTGGTTTGCTTAGAGAGCAAAATGATAAGCGACATATTTTAATCTTACGAATGTCACTGCTACAAA
CCTTGAATGAATTAACAAATCATATTCTTGAGGTTACTTACGTTACATTGCAAGCTAAACTAATGGCGCAAAAACATGAA
ACGGTTGATAAAGGAAGAAATGTTGAAAATTATTCGCCAAATGAATCTTCTACTGCTGGAATGTCAAAGGGGCAACATTT
AGTTTATAAACTTATTCAAGCACAAAATGATACTGAATCTGGCATTGAAAGAACAGAAATTAAAGAAATAGTACCAAAAT
TTCTTTTACAAGATGTAGATGATATCCTAGAATTTTTAGTTTCCGAAGGTCATATATACACAACAAGTTCAGATGATCAT
TTTAAAACAATCTAA
>TetragonulaCarbonaria_000229-T1 TetragonulaCarbonaria_000229
ATGAGATACGCACAACTTGTAATGGGACCAGCTGGTAGTGGAAAGTCCACTTACTGTTCTGCTATTCAACAACATGCAGC
CAATGAAAACAAAGTGATAGAAGTGGTAAATTTAGATCCAGCAGCAGAATATTTTGATTATAATCCCTTAGTTGATATAA
GAGAATTAGTACAGTTAGATGATGTTATGGAAGATGATGAATTGCGATTTGGACCAAATGGTGGGCTTGTATTCTGTATG
GAGTATATGATAGAAAACTCATCGTGGTTGGAAGAAAAATTAGGCGATGTGGATGATGATTATATTATCTTCGATTGTCC
AGGACAAATTGAATTATATACACATATGACAATCGTTCGTCAATTAATAACCATGTTGCAAAATCTCAATTTTCGTATAT
GTGGAGTATTTTTGATTGATAGTCAATTTATGATTGATGGATCAAAGTTTTTATCAGGTACAATGGCTGCACTTAGTGTG
ATGATCAATTTAGAATTACCACATATTAATATCCTTAGCAAAATGGATTTATTATCAAAAAGTGCAAAAAAGCAACTAGA
TAAATATTTAGAGCCTGATCCATACAGTTTATTAGCAGACATGGAAAAAGATCCTTGGAATGAAAAATACAGAAACCTTT
CTGAAGCAATAGGAAGGCTTATAGAGGACTATAGTTTAGTGCGTTTTTATCCATTAAATATAAAAGACGAAGAAAATATG
GCAGATATTAAACTGACAATTGACAATATCATTCAGTATGGAGAAGATGCTGATGTTAAGATTAGAGACTTCGATGAACC
TACTGAAGATGACGATAAAGATATAAATTATGATATAAATACATAA
>TetragonulaCarbonaria_000230-T1 TetragonulaCarbonaria_000230
ATGGGTACTGTAGAATATGGTTTTCCAATGATTGGTGGTTTAATGCCACAAATTCAAGCTCTTATAGCACCACCTGTATC
GGAAGATTCTAAAACAGCAAAAAATAAAAAGGATAAGGAGGAGAAAAAGCATCCGTATTTTAAAAGAAGAGGACGGGGAC
ACAATCGTGATATTTGTGATGCCTGTCGAGATGGAGGAGAACTTATTTGTTGTGATAAATGTCCTGCATCATATCACTTG
CAATGCCATTATCCAGCAGTGGATCCAGCAGATATTCCTAATGGAGAATGGTTGTGTTATGCTTGTCGATGTGCATCAAA
AAGGAATCTTTTAGATACTAAAGGAAATGAGAAAAATAAAAAAAAATCTGCGTTGGAAGTGTTAGCTTTGGCAGCATCTT
TAGTTAATCCCAGGGAATTTGAATTACCTAAAGAATTGCAATTACCAATTATGTTCCCTGGTAGTAATAAAGTAGATTAT
GTTTCAGGTAGAAGAGGAAAACAACAAAGTGGAAATAATAATGTGGGGAAAAGTCACTGTTTAGATAATAATTTAATGGT
ACCTTTACCAGCACGTTTATGTTTTGAATGCGGCCGTAGTTGCAGAAAAGCACCATTAATCGCATGTGACTACTGTCCAT
TATATTTTCATCAAGATTGTTTGGATCCACCACTCACTGCTTTTCCCATTGGAAGATGGATGTGTCCCAATCATCCAAAT
CATTTCATAGATCAAAATTTATTAACATCGTGTAGAGTGACCGAACGTATTAAGCTTTGGGACAAATATGCCAATCAACG
TATAGATCAACACGCAGTAAAATTAGATTTTTTGCGTAAAGCACGTGCCGCAAATCCACTTTTTCGGACAAAAATCAAAT
TAGAAGGTCGGACAAGAGTAAAGGTACCCTGGTCTGTAAAATTTCATTATGAACATCCACCAGAATTAGATTCTATACAA
TTTTATCATGATGCTGTTATAAAACCAGTTGTTAAGAATATTAAAGTGCAAGATATAGAAAATAATGATATCAAACTTCC
TAAAATAGAGAAAGAAAATACAGAAGTACAAAAAATGGAAGACTCAATGGAAGTAGAGAAGGAAATTGAGGATAACAATG
AAATAAAGGATAAACTTAATCAAGAAGAAACAAGTAATACGAAATATGAGGAGAAAGTAGAACAAAATGTAACTGAAAAT
AGATATAGTAATGATATTGGTACTGAGAGCTATGTAGAACGATTTGGCTATGATATAAAAGAAGGTATACAGTTACTTGA
AAGACCAGTTTTAGAGGCATTAGCATTACAACGATTAGAACAAATTTTAGACCCTGATGGAGAAAATTATGAAACTATTA
ATTGTCAAACAAAGGCTAGAGCGGCATTGTTTTCTTTAAATCGCAAACCTAAACCACCAGCTTTTATGATTCATAAAACA
CTAATTATTGGAAGTGGCCCAAATTGTGATTTAGTTTTATCTAATTATGGTAACTGTAGCTTTACATCTTCAAAACACGC
TATTATTTTTTTCGACGAGAGTACCAAACGTTATGAATTACTAAACTATAGTGAATATGGAACAGTGGTTGATAATGTAT
TGTACTCTTGTAACTATACAAGCGTGATAGAACAAGTAAAAGAGGAAGCTGACGAGAAATTGCAATCCATGACTAAGGAA
CAGGAAACTACAGAAGCAGTGAAATCTATAATAAGAGAAAAGGTTTTAACTCAAGAACAAGCAGAGAATAAAAGAGTGTT
ATGTAAATGTAATTTAACAAGACTTGAGACAAAAGATAAACATCACTTAGAAGAAGGATGGGAGGGAAGTGCTATTGTTG
CTCATGGATCAACATTGGCATTTGGATGCCTAATGTTCGTGTTTAATACGATAAATGCACATTTAGAACGATGA
>TetragonulaCarbonaria_000231-T1 TetragonulaCarbonaria_000231
GAAATATTTAAGAATTTGAGATTTAAACGAAAAAAATGTAGACATGCATGCATTTTATTCGTAGTTGAATAAAAAAAATT
ATCAAAATATCTAAAGAGTTTGTAAATTTGCGTAAAAAGAAATTATACAAAATCTAATTATATGATAATCCTAAAATGTT
TCGAACACTTATCAACATTTCAATTAAAAGACAAATACATGGGAATGCAGAGATAGTAGAAAATTGCAAGGAAATCAGAA
ATCGCAATCCACGAAATTTAGAACGTTTAAGAATTGCGAGAAAACCTATAGGTTATGTTCTTGACAAACGTGAACGTGAA
TATTGGCATAAATTGAACGTATCTGCTAGTAAACGTCATGTCATGGCAGAAATTTGTCATTTTGAAAATGGTCAAATTAT
CACAGCATCAAGTAAAGAATGGGGATTGAAAAAACAACTATATAGTACAAGTGATATCATAGCATATAAGTTTGTTGGAC
GATTACTTGCACAACGTTGTTTAGAAAGTGGTATATCAGAAATTTACGTAGATAAAGCATTTTTGGCTGCTGGAAATAAA
GTTCAAGCATTAATAAATACAATGGTAGAGAATGGGATTTGTATAGAAGAACCAGAAAGATATAAAGATCCAAGACCTAA
TTCTTGGAATTATCCAGAAAAACCTTGGGAAACATATGAATAGTTTGATGTAAATATTGTAAAAATGTTATTAAAACTAT
>TetragonulaCarbonaria_000232-T1 TetragonulaCarbonaria_000232
ATGAAAACGAGCAGTTGTGAACTCGATTCTGGATTCTGGAGAGCAAGAAGAACCAAGAGGCTCTCGCCTCAGGAGTTGCT
TCAGAAGCAAGCAAGGTGTAATGTCGAATCGATGTACCATAATCGTCTGGACTTAGGTAAAATGGCACCTTACGGCAGTC
GACTCGTTATTATTCTGCGATTACTTCTCATCGTCGTAGCGTCGACTTTACCAGGAACATGGATAAACATCGGCTTGCAA
CACTTTCCGCAACTGGAAACCGCTCAGATGATAGAAACTTACGACGTCGCCGCGTCGAGCATTTGTCACGGGCTAAAAGG
GCTCTCGCAAGGCCAAGGGAAGTTATGCCAACTATCCGTGGATCACATGCCGAGCGTGGCGAAGGGTGCAAAATTTGGGA
TTCTCGAGTGCCAGCATCAATTCCACGATCGAAGGTGGAACTGCTCCACGGTCTCCGATGAGTCCGTGTTCGGACCTATG
CTCAGAATAGCTAGCAGAGAAACTGCATTCGTACATGCAATCTCAGCAGCAGGAGTGGTGTATTCGATCAGTCGATCGTG
CAGAGACGGGCAATTGTCCTCGTGCGGCTGTTCCAGAAGCAGCAGACCCAGGGATCTAAAACGAGATTGGATCTGGGGTG
GCTGCGGCGACAATCTCGAATACGGTTACAAATTTACACAGGCATTCGTCGATGTGAAAGAACGCGAACGGAGCTTCAAA
AGAGGTAGCAGAGAGCAAGGCAGAAGCCTGATGAATCTTCATAATAACGAGGCCGGACGTAGGGCTGTTATAAAACGATC
CAAAGTAACGTGCAAGTGTCACGGTGTTTCTGGAAGCTGCAGCTTAATTACTTGCTGGCAGCAACTTGCTTCCTTCCGAG
AAATTGGTGATTTCCTTTTGGATAAATACGATGGGGCAACGGAGGTCCGAGTAAATAGACGTGGCCGTTTGTCTATGCGA
GACCCGAGATTTTCATTACCCACGGCAAATGATTTAGTTTATTTGGATGAATCTCCAAACTATTGTCTTCCTAATGAGAC
ACTTGGATCACTAGGTACACACGGCAGAATTTGCAACAGAACATCATCCGGTATGGATGGATGTAATCTTCTTTGCTGCG
GTCGAGGATACAACACGCAGAAAACAACAATTAGAGAACGATGCGAGTGCAAATTTCATTGGTGTTGCCACGTTGAATGC
AAAACTTGTGTTAAAAGCGTAGATATTCATACTTGCAAATAA
>TetragonulaCarbonaria_000233-T1 TetragonulaCarbonaria_000233
ATGAAGTATTTCTGCGAAAACTATACGGAGACATACTCGTACAACAGATCGTGTCTCTGGTACGCGAGCTTGGGAAAAGG
TGTGCACGTCGTTGAATCAACCTGTCCTCGACGAGTCGCGGTGTCCGGGGATTTTCACGAGCAGCAGCAGCAGCAGCAAC
AGCAGGACGACTCGAGTCCTCTTAACGAAGTTGCTGGATAG
>TetragonulaCarbonaria_000234-T1 TetragonulaCarbonaria_000234
ATGAAACACGGCAAATCATCATCGATCGGGGCAACACCGGGTCTCGTTAAAATCGCGCAGCAATTAATCTGCTCTCGGGT
CTCGTCAATTATTGAGCAGCGATCATCGAAGAAGAAAGTGGGTAATATGGTGGTGTCCTCCTGTTCACCGTTCACCACTC
TGAGATCCAGTGAGAATATTACGAGACCCGAAGAGGCGGAGGAATCAGAACCATATTTGGCACACTGGTGTGAAGTTCCA
GGCACGATCGAAGGAATTTTTCGGGTTACAGGACACGAACAAGGAGAGACTTTTCAAACAGAGGCGGAGAGGATCGATGA
GAAAAAGCCGGTCCCACGGCGGATCGGTTGCTGGATCATCTCGAGGACAAGTGGTCGCCTCGTGGCAGAAGGCCAGGGAC
CGAGGAACGCTGCGAAACCGACTTGGACGACGTGTTACTGCGGAATGGTCGCAGAGTGCAGGCAGAATCCACGAGACCGT
GTTGGATATCTGACGAACAACGTTCAGGATAAATTATGGCTGGTAGATCGGTTCGTTCTTCTTGAAATGTTTGTTGCAGT
TGGTCAAGGTTTACTTGATTCTGTTTACTTGATCTAA
>TetragonulaCarbonaria_000235-T1 TetragonulaCarbonaria_000235
CAACATGCCACTGTGAAGTGGCAAGGAAAAGACAAGTCGTATGTCGTTTTTAATTGGTTCGGATTGTAATTTAATAAAAT
GAGGTGGTTCATCCCGTGTTTATTCCTAATTTTTTCAAGCTCCGGTGTAAACTGTTATTTCATTACCGTAGACGCACACG
CCGAAGAATGTTTCTTTGACAATGTGGAAGCGGGCACGAAAATGGGTCTTACATTTGAAATAGCAGAAGGTGGATTTCTA
GATATAGATGTAAAAATAATTGGCCCTGATGGAAAAATAATTTATCAAGGTGATCAAGAAAGCAGTGGTAAATATACATT
TGCTGCACATCTTCCTGGTATTTATACTTATTGTTTTGGGAATCAAAAAAGTAGTATGACACCAAAAGTAGTGATGTTTA
ATATGGATATTGGTGAAAATACGAAGCCCATAGAACAAACTTCAGATGGAAAAAATTCCGATCCAAATCACAACAAAATA
GATGATATGATTAAAGAATTAAGTACAAGTTTATGGAGTGTGAAAAATGAGCAAGAGTATATGCAGGTTAGAGATAGAAA
TCATAGAGCTATCAGTGAAAGCACAAATTCTCGTGTAGTTATGTGGGCATTTTTTGAAGCTATGGTTTTGGTTTGTATGA
CAATAGGACAAATTTTCTATCTAAAACGATTCTTCGAAGTTAGAAGAGTTGTCTAATTCAATATATATAATAAAATACAC
TCATTGTACATTTTTTTACATGATTAAGTTATAATAGAATT
>TetragonulaCarbonaria_000236-T1 TetragonulaCarbonaria_000236
ATGGGTGGAAATAAAAATGCTTCTAAGCAACCTATAATAATAATGCATGGTCTTTTCGGTTCAAAAACTAATTGGAATTT
ATTATCAAAAAATATTCATCGGGATACAAATCGTAAGGTAATAACTATAGATGCAAGAAACCATGGAGATTCTCCACATT
CTTCAGACATGACATACAGTCATATGGCACAAGATATAGTTCAACTTATGAATGATTTAGGATTTGAGAAATCTATATTA
ATAGGACACAGTATGGGTGGTTCTACGATGATGTACGTAGCTTTAAATTACCCACAATTAGTAGAAAAGTTAATAGTAGT
TGATATGTCTCCGGTGAGAACTAGTCCTCAGCTCATGAACATGGAAAAGATATTCAAAGCAATGCGCACAGTAAATCTAA
AAGGAGTCACAACATTGACAAAGGCACGTACTAGTGTCAAAGATCAACTAGCAAATGCTATTAAATCTTTACCTTTACGT
CAGTTTTTAGCAATGAATTTAGTAGAGGCAGATAATGGAAAATTTAAATGGCGGGTTAATTTACCTGTGTTAGAGCAAAA
CTTTGCGACACAAGTAGCTGTATTTCCAGATGTAGGATTAAAAGTATACAATGGATCAACACTGTTTATAGGTGGTTCTA
ATAGTGATTATATAAGAATAGAAGATCATGATAAAATTAAAAAATTATTTCCTTCTGCTAGCTTCATTTATATAAATGGT
GCAGATCATTGGGTACATGCAGATAAACCAACAGAATTTTTAAAAACAACGATTGATTTCATTAACCAGCCATAA
>TetragonulaCarbonaria_000237-T1 TetragonulaCarbonaria_000237
ATGAGTGTTGACAGCGAAAATAAGTCAAACGAAGCTATTGCTCCATTCTCACCATCAGCAAATCAGGAAAATACAGATAA
TGGAAACATTCAAGGAACTAATATAACCCCAGAAATGGTGCTACGATTACCTACAATTACCGATAAGTATTTATGTTCTC
CCGAGGCAAACATTTACGATATAGATTTTACAAGATTTCAAATTAGAGATTTAGAAACAGGAGCAATATTATTTGAGATA
ACAAAACCTCCAGCTATTGAATGTGATTCTAATCAAGATGTGGAACCAGAAAATGAAGAATCTGGTTGCGAGGATGCTAA
TACTGGCCGTTTTGTACGGTATCAATTTACACCTCAGTTTCTTAAATTAAAGACTGTTGGAGCTACAATCGAGTTTCTAG
TGGGTTCTAAACCTGTGAATAATTTTCGAATGATTGAACGTCACTTCTTTAGGGACAGGTTGTTGAAAACTTTTGACTTT
CAATTTGGGTTTTGCATACCAAATAGCAAGAATACTTGTGAACACATTTATGAATTTCCTACTTTACCTGCTGACTTGGT
TTCTGAAATGATTGCTAATCCATTTGAAACACGTTCGGATTCTTTTTATTTTGTGGACAATCAATTGGTCATGCATAATA
AAGCTGATTATGCATATAACGGTGGACATACACACGATGTACTTTAG
>TetragonulaCarbonaria_000238-T1 TetragonulaCarbonaria_000238
GAATATGATGTTTCTTCATGTTTTGTAACTCGGTGTTTGGTCAATTGATAGACTGACGAACTTAACCTCATCTTCAAGGA
GATTATTATACGCTCATATCGATGAAGATTCTCATATGTGATTAATCAATTGGATTATTTGATTTTCCAAGTCACTTGAT
AATTATAAATATTTGATTATTTCGTGTATATAATATACACAATCATGTCCAATGCATCATCGCAAGTATCCAACGAACCT
TATCACGAATTAGCAGAATTACGCGGTTCTGAATTGAATGTTAATTCAGAAAATGTTTCAAGATGTGATAGAAATTTTCG
AAATTGCGTTGAACGTTCTTTGGAGCTTTCTTCCGTTGTAGTTATTCCAGATGATACATTTACTGTTATCCAAGCTATCA
ATGCATTAGGATTTGGAAAATTTCAAGTTAAGCTGTCTTTATTTACCGGTCTTTGCTGGATGGTAGATAGTATGGAAATA
ACAATATTAAGCATTTTAAGTCCATCTTTACATTGTGACTGGGGTATAACTAGATATCAACAAGCTTTAACAACCACGGT
TGTTTTTCTTGGTATGATGCTAAGTTCTACATTTTGGAGTAATTTAAGTGATAGATATGGCAGTAAACAATCCTTAACTT
TATGTGCAATATTGCTACTTTATTATGCTTTCTTAAGTGCCTTTGCACCAAATTTTCTATGGATTTTATTGCTTAGGGGA
TTAGTTGGTTTTGCTATTGGTTGTGTACCACAATCAGTAACGTTGTATGCAGAATTTCTTCCAGCAAAACAAAGGGCAAA
ATGTGTCATTCTGTTAGATTGTTTTTGGGCGCTTGGAGCTTGTTTTGAAGTGGCAATAGCACTGGCAATAATGCCAACTT
TTGGTTGGAGATGGCTTCTCATTTTATCAACAATACCGCTTCTTGTATTTGCTATTATCACTCCATGGTTACCAGAATCT
ACAGTATTTGATATAACAAGCGGAAGAATGGACAAAGCTGTTTCAACTTTAGAACGAGTATCAAGAGAAAATAAAAAACC
TTTACCTCCAGGAAGATTAGTTATGGATCGTTTTTATCAAGTTAATCATGGTAAATTGAAAGATGTATTAAGCAAAGAAA
TGTGTAAAACATCTATTTTACTTTGGCTTGTGTGGATGAGTACGGCATTTTGTTATTACGGTGTTGTATTGATGACTACG
GAATTATTCCATACGTCATCTGAACAATGTAGTTCGTGGGAAAATAAAAAGGAAGACATTTGCCAATTAGATTGTCGTTT
AGAGCGCAGTGATTATATCGATCTTCTTTGGACAACGTTAGCCGAATTTCCAGGAATCTTTTCTACTATTTTTGCAATTG
AAAAAATTGGTAGAAAAAAAACAATGGCCTTTCAGCTAATAATGTTTGCCATGTTAATCTGTTTCTTAGGCAGAGCCTGT
TTATTAAGTAGAGTAGCATTAACACTGGCAATTTTTCTAGCTAGAGGATTAATTGCTGGCGTGTTTCAAGCTGCTTATGT
GTACACTCCAGAAGTATATCCAACTCATTTACGTAGTATTGGCGTTAGTACTTGTAGTGCAATGGCTAGAATTGGTGCAA
TGGTTACACCATATATAGCACAAGTATTTCTTCAATGGTCTATTACTGGAGCAATGGCAATTTATGCTGCAACAGCATTA
TGTGCTGCAATAGCTACTCTTGCTTTACCTGTTGAAACGAAAAATCACACATCTAATGATACATCTCAAGAGGCAAGATG
AGCTTTCAATATTTTTTCGTCTCCGTTAACTGTTAAAAAATATTAGAAAAGAAAATGTATTTTCGTTGACGTTACAATGT
TCAGTCG
>TetragonulaCarbonaria_000239-T1 TetragonulaCarbonaria_000239
ATGACGGAAAAGATTAAATCACTTTTTCACAAGGCAAAGTTGGATGTGAAATTTATGAATGCTGGAAAAGGACACAAATT
GACGGAATCAACTAGCAATGTTGGATCAACTTCTGTAGCAGAGCCAAGAAAAAGAGTGGAACCTACAAAAGAAGCTAAAG
TAGCTGGTCAAGCAGCTTTAGCAAGGTTGGAAGCGAAAGAATCTAATGTAAAAAGATTTAACACATCATATGCAGCTATT
AAAGCGCAAGTAAAACGAGAATTAGAACAAGAAAAGCAAGCACAGAAAAACGTACAAAAAAATCATGTGCAACCAGAAGA
AAAAGCAGTTGAAGATAATTCTTCGTTAGCCGTTAGCTATGTATGCTACCGTTGTCCATATTTGTCTGATGAAGTATTAC
CGCAAGATGAATGGAAAGTGAAAATAAAAGAATTTTTATACGAGCAATTGAAAGGAGAAGATGCAGGTTTAATATCGTGT
TTAATTATACAAAATTGCAACAATAAAAAGGAAAGAATTGATACCTGTGTAGATACACTTGGGAAATACTTAGAAAATAT
CATAAATAATCCAGAAGAAGAAAAGTATAAGAAGATAAGAATGCAGAATAGAGTATTTCAAGATAAAGTAATCCCAATTG
AAGGTGCATTAGAGTTTTTAAATGCTGCTGGTTTTTATCAAAAAAAGTTAATGAATAATGATAAGGAGGAGGATTTTTTA
GTCTGGAACGCCGATAATTGTGATATTGAAGATTTGACCACATTATTGGAGGCACTAAAAACTGCTCAGCCTATCCCTTT
GGAATTAGATCGAAATCTTCAAATATTGTTACCCATGCAAGCAAACATGAGAACTGAATTACCACCGAGCTTTTTCAATT
TAACTCCCGAGGATATAGGAAAAGAACAACAACTTCGGACTGAAGCAGTTGAAAGAGATCAAATGTTAAGGACAAAAGCC
ATGAGAGAAAGAGACGAAAAACAGAGGCTCAGAAAATATAAATTTTCACTGATTCGTATAAAATTTCCAGATAATCTTAT
TCTACAAGGAACATTTTCCGTACATGAAAATTTTCAAAATGTTGTTAATTTTGTTAGTGAAAATTTGATAAATAATGAGA
GACCTTTCAGTTTAAAGAAGCTTCCTCAAACAACATTTAATGAAGATTGTTTTGATAAAACGTTACTTGAATTGGGATTA
TTCCCTGCTACTCTTTTGATGTTTTTTTGGAAAAGCATGTCTGAAGAAACAAGTCACAATGAATCTATAGGATACTTAAA
AGAAGAATTACTTTCTGTTATACAACCTGCTTAA
>TetragonulaCarbonaria_000240-T1 TetragonulaCarbonaria_000240
ATGGGTGGAGGAGATTTGAATCTAAAGAAATCGTGGCACCCATCCACGATGAAGAACATAGAAAAAGTTTGGAAAGCAGA
ACAGCAACAAAGTCAGGAGAAAAAAAAGATAGCTGAACTAAAGAAAGAAATAGAAATGGAGAAAGATCGGGAGGATATGA
AAAAATATGCAATGGAACAAGGTGTCATAGAAAAGAAGGATGACAAAAAATTGGATTGGATGTATAAAGGGCCAAATCAA
TTGATTAATAGAGAAGAGTATTTACTTGGACGACCAATTGATAAATCGTTTGAACAAATGGTTCAAGTAGAAAAGGATAA
TGAATTAAATCAAGCACCAAGAAATCACGTTGAACATGAGTGTATTCCTCCGTCGTTACGTTTCTTTTCTGGTAATGAAC
AAGTAGATTTAGCAAGAAAGATGCAAGAAGATCCTTTATATGCTATTAAAAAAAAGGAAATGGAAACAAGAAGTCAATTG
CTAAAAAATCCTGTTAAATTAAAGCAGTTACGACAATTGCTGGAACAACAGTCAAAGAAAAGTAAAAACGGAAAAAAGAA
GAAGAAGAGAAATAAACAAGATATTGATAGTGATGATGAAGCACAACTGGATCTATTACTGGCTACTAAATATAAACAAT
TGAAAGATAAAATTAGCAATGAAGATTTAATAAAATCAATGAAAAAGGTAAAACGTAAACAAAAGAGGAAATCAAGAAAA
AAAAATGATACTTCAAGTATTGGCGAATCAGAAAGTAGCAGTGAAGAAAATGAAAGTGATGGTCATTTAAAAAAGAATAA
AAAGAAGAGAAATAAGAGTAAAGAAAAAAATACTGAAGTTAAGAAATATAGTAAAGAAAAATATTTAATATCTGACAGAG
GAGATGAAGAAAGAAGGCATAAGTCGCATGGAAAATATATTAGAGCACACAGTACAGGTCAAGAAACCGATGATAATTCA
ATTCAAGATACAAAAGATAGAGCATTTAAAAGAAATGAAAGTAAACGCAGGGACAGAGATTTTCGCTCAAGAAGTCCTCA
AGATAGAAAAAATAATACTTATAACAATAAGTACGATACTAAGGATAGGTATAAAGATGTCCCAAACAAATTACATACTC
AAAAAGAAACAACGTATTTTAAATCATCTTCTGATGTAACTAAAAAGCACCATAAAGAAGATAGGAACAAAGATAGATGG
AATTTTAAAAAGAAACAGAATCTTACAGAAGAAGAAAAAGAACGACGTAGGCAAGAAATGATAGCAAATGCGACATGGAG
GGATGAAGAACGAGAGCGAAATGTTAAAAAATATCGCGAAGAGGAGAAGAAAGAAATAGATAGTAGAAGAATATATAATC
AAGATTTTGTTACAAAACAATTAGCAGCTGCTGCAGAAGTTGGTACTGTTGCTTCTAGAATTAAAGCTAATATAAATAAT
ATACAAAGATCTGGGAGAGCAATGGATACAAATTTCGCTAAAAGATGA
>TetragonulaCarbonaria_000241-T1 TetragonulaCarbonaria_000241
ATGACGTCTCTCGCGACGACACCCACAAAAAGACCTCCTCACAGCAGAAATGTTCGGCAAGGTAGTCTTATTGATTTGGA
TATTGACATGTTTCTCAAGATATCAAATTATGAAGATACAGTCAGACAGCTCGACATCTATTATGGAATTGTCAAAAGAC
AATTACTGCGCTATCAAAGTTGTATAACAGGTCTTTTTCCACAAGTTTCAAACGACAAGGTAGTCGGAAGTGTAAGAGAA
AGTATTTATTGCGCCGCTGCTGTGTGGAGTTTGTATCAAGCATACAGGCGTATAGATGATGATCGTGGAAAGTCTTACGA
ACTTGGACAATCAGCTGTAAAATGCATGCGTGGAATTTTAGAATGTTGGGTGAAACAGTCACCTAGAATAGAGTTATTTA
AACGCAATCAGTGCGACCGCTTTGCATTGCATTGTAAATTTTCTTTAGATACCGGTGATGAAATTTTTAAAGATGCCGAC
TATAGTCATTTGCAAATTGACATTGTTTCCTTATATTTGATATTCTTGGTACAAATGATTTCTTCGGGATTGCAAATTAT
ATATACTCAAGATGAAGTAGCGTTTATACAAAATCTGGTGTATTATGTGGAAAGAGCATATCGTACGCCAGATTATGGCA
TGTGGGAACGTGGTAGTAGATATAATGACGGTACACCTGAAATACATGCAAGTTCAATTGGCATAGCCAAAAGTGCTCTT
GAAGCTATTAATGGATGCAATTTATTTGGAGAAAAAGGAGCTTCCTGGTCAGTCATATATGTTGACATTGATGCTCATAA
TCGAAATCGTAGCATTTTCGAAACAATGCTTCCAAGAGAATCAAGTTCTAAGAGTGTAGATGCAGCTTTATTACCAACCA
TATCTTTTCCTGCATTTGCCACTCACGAAGAAATATTATATAACGAGACGAAGGCGAACATAATACGGAGATTAAAAGGC
AATTGTGGATTTAAAAGATTTGGTAGAGATGGATACAAAACAGTTATAGAAAACAAAGATCGACGATATTACAAATCTGG
TGAAATCAAGGAATTTGATCATATAGAATGTGAATGGCCATTGTTTTATATATTTATGATTATTGATGGTGTTTTTAAAA
CCTTGCCAGAACAAGTGGAAGAATATCAAAAATTGTTAAAAGAACGGATATACAAAGATATTAATGGAGATCCTGTAATA
CCTATGTATTACTATGTACCTGAGGAAAGTTTGGAACTAGAAAGAAATGATCCTGGTAGTACATATCGAGTACCAAGTGC
TGAAGGAAGGGGACAAAAAAGTTCTACAGATACGGAACATGGACCCATGTATTTGTGGAATCAAGCTATGTTTATAATTG
CTCAACTACTTACTGCTGGTTTATTACATATTAATGAATTAGATCCAATTAGACGTTATCTTCCTTCATACAATAGACCA
CGAAAAGCTGGAAGGTATTCAGCTTTTCAAGGTACTCATACTGATCTTGTAGTACAGATCGTTCTTATTGCTGAATCCAT
GCGATTACAAGCTATGATGGCAACATATGGTATACAAACGCAAACACCACACGAAGTGGAACCTGTACAAATATTGTCAT
CTACACAATTAGTAAAAGTTTACGAAAAATTGGGTGTGAATAATAAATTAAATCTACGAGGCCGACCAGCAAGGCCAATT
GGATCTTTAGGTACAAGCAAGGTTTATAGAGTATGTGGTATGACAGTGCTCTGTTACCCTTTAATATTTGAAGTGTCAGA
ATTTTATCTGTACAGAGACATGGCTTTATTAATCGATGATATTAAAACTGAACTTCAGTTTGTAGGCAAATATTGGCGAC
TTTCAGGTCGGCCTACTGTGTGTCTTTTAATACGAGAAGAACATATGAGAGATCCACAATTTAAAGAAATGCTTGATCTT
TTTGCTATGTTAAAAAAAGGATATTGTGATAAAACAAAAGTACGAATTGGTCGTTTGCAGAATCTCATTTCATCTTCGTG
TATTGAACATTTGGATTTCATAAATACTATAGAAACAGATCTTGAACTCAATCAATTTAAACAATTAGAACATGATTATA
TTGGATATCAGAGTTTAACAGATGTACCTAAGGCTTTAACTTATTCCGAAAATATAAAAGATTATTCTTATTATGCAAAT
GAACCATTATATAATATATTAAGTGAAATTCGTAACAATAAAAGCTTATATACTTTGTGTCAACTTTATGGCATTTTGCT
GAAACGGGAAGGAATTAACTATGACATTAATGGAATGACAGTTGGAGATCACTTAAGATCATTGTATCAACAAGCAGGGT
GTCTTAGGTATTGGATGGTTGTTCGTTACTGTAGCAGTTTATTGAATCATACAGTTGATAGTATAAGTCCTTTTATAACA
GGAGTTCTTGTTAAAGGAAAACAGATAACAGTTGGAGTAATTGGACAAGAAGAAACAGTATTTGATAAACCAATGACACC
CGTAGAAATTCAGTCAGTTATGTATTCTACGATTCAACCACATAATGTAGTTCAAGCAGTACTTCAACAAGAAGTATTAT
TGTACTGTGGTCGACTTATTGGAACAAATCCGGAAATGTTTAAAGGAATATTAAAAATTCGTATTGGATGGGTTTTAGAA
GCAATAAAACTTTACTTACAAATGGTTGTTAAAAATCCTAAACCAATTGAAAACTATAGCCCATTTGAAATTCGCCAATT
TCTTATAAAAGTATTAACGGTTAAAGATTGGGCCAACAATGAAAAACTTACAGTTCTAGGGCGCAGAAAGATTGAAGGTA
GTTTATGTAGAGTGCCCGCACATTTTTACAACCATGTTTGGGAAGTATTAATGCGTTGTCCGGATGGTATTTGTGTTAAT
GGACGAGAATTACCTCAACAACCTACTCTGTCTAACATGACTCGTTCGGAACTTACATTTGCTTTGTTTGTGGAATCTTT
ACTTCATCATATACAATTACCAGAATATCGTCAAATTATTGTAGAGTTACTTACTATAGTGTCAACAATTTTACTTCGAA
ATCCAGAACTAAGTTTTCAAAAACAGTTAAATCTTAATAAACTTGTTGAAGATAGTTTCCTCATGTATTGTAAGGATAAT
AATTTGGAAAAAGCTGTTGATCAGTCACTATTTTTCTCTACTCATTACTCAATAACTACAGGATATCTTGCTAGAGCTGT
AGTTAACAATATGCTTACCGGAGGATGTTTTGCAACTATTAATGATATTAATGATGCGATTGAAAATAGAGAAACTTGCA
AAATTGCATAG
>TetragonulaCarbonaria_000242-T1 TetragonulaCarbonaria_000242
ATGATGGCGTCCGCGAAAAGAAAGCAAGACGAGAAGAATTTGAAAATATTACGCGAGCTGGTCTCTCAACCTGGTAATAA
AGAATGCTTCGACTGCCGTCAACGAGGCCCAACTTACGTCAACATGACAATCGGTTCGTTCGTCTGTACCTCTTGTTCTG
GTATGCTACGAGGCTTGACACCGCCACATAGAGTAAAATCTATTTCTATGGCAACATTTACTCAAGAGGAAATAGATTTT
ATAAAGGAACGTGGTAATGAATATTGCAGAAGAATATGGTTAGGCTTGATGAACCAAAATTCATCTCAGACTTTAGATAC
GAAAGATGAACAAAAGATGAAAGATTTAATGAGTGCAAAATATGAGCTTAAAAGATATTATTTGGATCCGTCCATGGCAA
ATCAAAATTCAAATCAAAAATCACAATCGTCTAATCCAACCAACATTCCAAGGGTTCCACATTCTGGAACATCTACTACA
ACATTATCTTCTACTACATCTACATCAGCTTCAAAAACAAATAAAACTGTTGAATCAGTTAATTTTAATAATTTTTCGAC
AGATTTTGTAGCTGATTTCAGCAAAGTTCCTGATCCGTTTATAACTACTACAATACCTGCAAATAAACTCAGTCAACCAA
TTGTACCTCAGCCATTTTTTGCCAATTTTGACAACAATCCCATTTTTAATAGTCAAAAAAATACAAATATCGAATCCTCG
AGTCCATTTAGTCAGACTACAGGAAATTTGACTAATACAATGAATGCAAATGGCGCACATGTACCACCATCAGAAGATCG
TTATGCGGCACTGAAGGACTTAGATTCTCTAATGAAGCAAATACAATTGAAAGATGATACTGCAACAACATTAAATACAT
CCACATGGAATGCTAATAATGCTTCAAATTCACTTTGGAGTGTAGGAAATCAAACTACAAATGTAATTTCAAATCCATTT
GCAAGTGGTGATTTATGGCGACCATCAAATGTAGTTAATAATAATACACAATCAATTGATACGTCTCTATATAATCCTAT
TAATCCCTTTAAACCAGTACAGTTTCCTATGAATAATGATTCACAGTGGGTAGGTATTGGACCATCTAGTAACAGAGATG
TAATTCAGTTTAGTCAATTAATGACAAATAAAGTATGGCAACCAACTCTTCCAGCATATCATGCAAATCCATTTATGGTT
GGTTCTGGTGTGAGCAACATGACAAGAAATTCGAACAATCCTTTCTTATGA
>TetragonulaCarbonaria_000243-T1 TetragonulaCarbonaria_000243
TGGTAGGCAAGAAGGCAATGAACGATACTTCTATATACTGTGCTTCGAAAGTTACCACATTCTCGTCCAAGGTTTGCGCG
AGTGGGCGCAATCGAGAAAGAATTGTCACGATTCTCGTGTATACGCGTTCTATATTGCGTATGTAAATATTTCAACGACT
AGGAGGCGATTATTCGCGTGTTTTAACAAATCAGTATCTGTTATAACTAGACTGCAGATATTTATACGTTTCACGTATAT
CGGGATGTGCAGACAAAATATACGAAATATGAAAATACGAGACGTAAAATGTGTTCGAGGAATGCGCAAAATACGCGACA
ATGTTGGTAATGCACTTGCTTGCCCTACCCTTGAGAACGATGGACTCTGAGCAAAGAAATCAGCAGGTATATCAACACTA
AACAAAGCTAAAGAATGAATGCCTGCTGCACTCACGCCGCCAACACAGAACAAGCAGACTTAACATTTATGCAAATAGTG
TGTGAGTAGCAGCTACTCACGCCACATTCAGACGTATATATCTGTTTTCGCACATGGCAGCCATGAAGCATGGCAAGACA
AGTCAGGACGACGTATGTTATGTTGTCGCCAAATACGACTATGGGGCACAAGGTGCTCAAGAGCTAGATTTACGGAAAAA
TGAACGATACTTGCTTCTTGATGATTCTAAACACTGGTGGAGAGTACAAAGTGCAAGAGGCCAAGCTGGCTATGTGCCAA
GTAACTATGTCAAGAAGGAAAAGCCATCTCTTTTTGACAGTATTAAAAAGAAAGTCAAGAAAGGTTCTGGTTCAAAAACT
CTACCATCCAGTAATTCACCATCCAGAGCTGTAGAATCTCCTATTATGGCTAGACGCTTGCCTGCTGATCCAAGTGAAGC
AATAGGCACAGCAGTTGTCAAGTACAATTACCAAGCGCAACAAGCAGATGAACTATCACTTGTCAAAGGCACTAGAATCT
TAATATTAGAAAAAAGTAATGATGGTTGGTGGAGAGGTCAAAGTGGTACACAAGCAGGATGGTTCCCATCAAATTATACT
CACGAAGAAGGAGATGCAGATGATACTCTCCATACATATGCAATGGCGGAAAATGTTCTTGATATTGTTGTTGCACTTTA
TTCATTTTCTTCTAATAACGATCAAGAATTATCGTTTGAAAAAGGTGATCGCTTGGAAATCCTTGACCGTCCACCAGCAG
ATCCTGAATGGTATAAAGCAAGAAACAGTCAAGGTCAAATAGGTCTAGTGCCCCGTAATTATCTTCAAGAACTGAGTGAA
TATTTGACACAACCATATCGCGAAAGAGGAATGACAAGTAGTGAGATTAGTACGGGAGACTCTCTTGAAAGAAGGCCAGA
TCCTGGTGATAGACCACATCTTGTTGGGAAACCTTGGTACTATGGTAGCATTTCACGTTCGCAATGTGACACATTACTGA
ATCAACATGGTCATGACGGTGACTTTTTAATTAGAGATAGTGAAACTAATGTGGGAGATTATTCAGTATCCTTGAAGGCT
CCAGGACGTAACAAACATTTTAGGGTACACGTGGAAGGAGCGTTATATTGCATTGGTCAAAGGAAATTTCATACATTAGA
CCAATTGGTAGACCATTATCAACGAGCGCCTATTTATACTAACAAGCAGGGTGAGAAATTGTACTTGGTGCGCCCATTGC
CAAAAGGCAACCCCAGTAGTAATGGTTGCTAGGTGAATTCGTGCCATGAAACGGTCCATGCGCTTTGAAATGTATCTCTG
AGATACGCAATGCCTGCCTAGTAATATCAATATCACACATCTCGTATGTTTATACATAACAATTAATATAATTGGTGAAC
TCATATATTAGTGTTTCTTGATTGTTTGTCCATTTACACTGATAAATAATTTATTACTCTAAGTAATTGCCACCAACAAT
TCTTCATTAATTGGAGCTTCCATACTATTTAGCAAACAAAGCTAAGAGGAAAAAAAAACATTTGTACGGCAGCTATATGA
CAATTGACTAGTTGACACACAAGGCTTCTCTTTATATCCATATGTAATTGTAAAACACGATCGACCATGTTATTACAATT
AATAATATATTTACAACTACACGTAATGTAGACTGCAAGTGTAATGATCAAATAACGGTTAATTATCATGCAATTATGAC
CGGTTAAGTGGATCTCTACTCTGAATCTATTGGTATTGAATTATGACAAAGACTAAGTGTTCATTTGTGATTTTGTATTT
ATTAGAAATTTTTAAGTAAATAAACTATATTTAAGTGTGCATCAGG
>TetragonulaCarbonaria_000244-T1 TetragonulaCarbonaria_000244
ATGGACAGCCTATCTGACTCGCTGAAAGGAGAATTAGATTCCGTTACGTCGACGGATTCCCTGCAACAGTTAATAACCGA
CGAATTTCACATTAGACATTTATCAACGCCGGACGTTTCCAGCATAGAGTTGTCGAAGCGCGTTGCATTACTAGAGTTGG
AGAATGAACGGTTTCGAATAGATTTGGAAAACATGCGTATTGAACTTAATGCCAGAATTGCAGCCAACGAAGGACTCAAG
GGCAAAATAACGGAACTGTACGTGGAAATGCAGTTGGTCGTTCAGGAGAAACAAAAATTACAGAATACACTGACGGACGT
GAGAAATCATCTAGACGCGTCAGAAGCATCCGTGAAATGGTATCAATCTCAAGTGTATGATCTGCAAGCGAGCAAGAAAA
CTTTGCAGTTGGAGATTGATACTTATCAAAGAATTCTGCAGCGCAGACAGCAAACGATAGCAAGTATAAATGCCAGGTAC
AAGCAATTGAACGTAGATTATATGGAACTTCTTCAAAAACATCAGAAAGAGAAGCAAGATTTAGAATGTGAGGTGCAAAA
CTTGAAGATGCAAAATCAGCCGAACGGTATTTCAGAGCCATTGGATGTTAGTACATCCAGCTCTCCGGATGTCTCCACGA
AGTTAGAATTAACAGAAGATGAACTAAGAGGTACGAGGACTGAATTGAAAACATTAGAGAAACGACTGTTAGGCAATGAG
GTTTCCAAAGCATTGATGGAAAACGCTTTGGCTAAGCAACGTATATTGATCGCAACTATGGAGGAAAATGTACAGAAATG
TGAAACTGAAAAGAATCAAACTGCCGATACTTTGCGTAAGACGCAGCTTGAGATTCAAAAGTTGAAATCCGAGAACGAAA
CACTGCAGAGTACTCTGTTTTCTTCCAAGCAGGAACAAAGTCAGATAGAAGACGCGATCTTCCAGTTGCGATTACAGTTA
ACTAAAATGATTGCGCAGTACAAGCTTTTGAAATCAAAAAACGTGGAAGCAGAGGAGAAATTAAATTCCATGCAGGATAT
AATGAACGAAAATAAACATCTAAAGACATTGTCGTATGAAGCTAATACCGCTTTAATCAGAAAACTTAGACAAGAAAAAC
GAAAAGTTAAAAATTTACAAAATAAACTCCATGGAATTCAAATAAAGGGTCATTTAACCACTATGAAAAACAAAGTGGAA
ATTTCTTTACACGAGTGTCTAAAACAGGTTTTAATGAGAAATAAAGATTTAAAAGATCAATTAAAAGCAGTAGCAAAAAA
TTCAGATGAAAGTATTGATGAAGGATATGGTGAAAACAGTATTGTTAGTTCTGTTTCTATAGACATTCCATCACCAAAAT
CCATCAATCCAGTATTATTAGATGCAGCTTCTAATATTTTGCTGCAATGTAAGGATCTGTTTAAACCGATACACGCAGAA
ATTGAACAATTGAAATTAAAATTTAATAAATGTTGTTTACATTATTTTTTGAACAATGTTCTTTCAGAAGTAGTGGTTAA
TTCATGCATTAAACCAAAGTTCTCAACTCTTGAAAGATCGTTTAAAAGAGCACCATGGCTTCAGTCTACACAGACAGTCC
TTGGAAGTCTCAACATATCCCATTTTAAACATCATTACAACGGGAATGTTGCTGAACAATGA
>TetragonulaCarbonaria_000245-T1 TetragonulaCarbonaria_000245
GAAGGCTTTCAATATTGACGCACATTGACGCTTATCGAGAGTCCTGTAATCGTCGAAGACTGAAAAGAAATTCTGCTATT
GAATCCAAACTAATTTCCACAAGAGTGAGATATATTATTATTATTAGGAACAATGTCAGAGATAGTAATAGATGAAAGAG
TAACAGACGAAATTGCAGCATTGAAAGCTATTTTGCTTGACGATGAATTAAACATAAAAGAAAACGACAGAGGCGAACCA
GAATGTATTGAAACTGTGTTATTTCCTTCAACTGGTGAAGATTCACAGTCTCAATATGTTTGTGTAACGCTGATTGTTCA
ATTGCCTATAGGATATCCTGATGTATCACCTACTATTAGTCTCAGAAATCCTAGAGGTTTAGATGAGAACACAGTGAGAC
TCATGCAATCAGATGCAGAAGCAAAGTGTAAGGATTTCATAGGTCAACCAGTTATGTTTGAACTCATCGAGTTAATAAGA
GAACACCTTACGAGAAGTAATCTTCCAACGGATCAGTGTGCCATATGTTTATATGGTTTTCGGGAAGGAGATGAATTTAC
AAAAACTGAATGTTATCATTACTTTCATTCACATTGCTTAGCAGCGCACATTGCTGCTGCAGAACGATATTACAGAGAAG
AACAAGAAAAATTGCCACAATGGCAGCAAGATGCTACCAATAAATTCCAGGCCATATGCCCTGTGTGCAGAGAATCCATC
AATTGCGATGTAGAAAGCTTATGGTCTGCTCCTCCTCCAATTGATGTTGAAGCTGCTATCGATTTTTCAGTAACTACAGA
GCTGAGAGAATTACAAAAACAAATGGCAGCATTGTTTTTGAGGCAGCAACAAAGGGGTGGTATAATTGATTTAGAAGCCG
AAGGTGTAAAAACATTGGTTAGAACAGAAGATGAACCTGGCGCTACTACTGACGGACCCAATCCTCCAGGAACCAGTTTA
AATGCTTATTCAAACCAAAATATGCAACCTGTTAATCATATGCAAATACCACAATCAAAACAATCTTCACAGACACAGAA
TCATGCTCACTATCAATCAAGACAGCTACATCATAATTATCATGGCCATAATAATCATGGTCATCGAAACAGAGGTCGCG
GACGAGCTCATTATCGTCGTCAGTTTGACAGAGTTAGGCAGACGGAATCTACTCCCAGATGA
>TetragonulaCarbonaria_000246-T1 TetragonulaCarbonaria_000246
TTTTGTTATCATATTCATAACCTCTCATTGTTATAATTTGACAAGAGATCGCTGATTTTTGATATACGATCGATTTGAAT
CAAAGCTCTGTTTTGTACGATAATCATGCCAGACAATAAAGAAGAAGAAAAGCCTGTTGTAGCAAAGACAGCAACTGATT
TACAGCGATTGAAACTTCAAAAATTGATGAAAAATCCGGAAAAGCCTATTATATTACCAGAACGACCTAAAGCTAAGAAT
ACACCTACAGTACCAGAGTTTGTTCGTAATGTAATGGGTAGTAGTGCTGGCGCTGGTAGTGGAGAATTTCACGTATATAG
ACATCTGAGGCGTAAAGAATATGCAAGGCAAAAATTTATTCAAGAAAAAGGCCACAAGGAACTTTTAGACGAAGAATACC
ATAGGAGAATCGAGGAAAATAAAAGGGTGGCTGAGGAAATAACTGCAAAGAAAAGAGCAAAGAGATTAAAAAAGAAACAG
CAATGGAAACAAAAGAAGAAGATAAAGACTGCAAATATAGGAGAGCATAGCAAAAGTGAGAACAATAATTCTGATGAAGA
TTCAGATGAACAAGAAACAAGTGATAATGAAAACCAAATAAGTGATAAAAACGATAATAACGTATTTAATAATGAAGTTA
AAGATACATCAAGTTCAAAAGATACAGACGAGAATCAATCTAAACAGTCAAATTCTCCTGTAAATACATAA
>TetragonulaCarbonaria_000247-T1 TetragonulaCarbonaria_000247
ATGGCTTTAGCGCAAGCTGATTCTACAAATTATATATCAAAATTTGATTGTATCGTGGAAAAACTAGTTATATTGACAAA
GAAGAAGATTGATGAAACAAAGTTGATTAACAATTACCTTTGTGATCTTAATAATCTTGATTATCGATATTTAACAGGTT
TGAATAATGATGCAATACAGTTGCTGATTAAACAATTGTGTTTTATCATTACGCCTGCAGAAACAGATTTGATTCAAAAT
TTTTGTAAACTACTAGTCAATATAACTCAAAACGATATTGAACTTCAGGAACAAACATTTTTATACTCCAGGGAATGGAT
CGTAGAAATTTGTAAATCTGCTTTACCAATTACACATAATAATATAATTTTGGCATTAAAAAATTTATTAACAAATGAAC
AATTTGATGATATTAATCATTATTTGAAATTGTTAATTGAAGATAATCAGTTATTAAAAAGATATTTGAATCCATCTAAT
ACACAATGGTCTGAAATTCATTACAATGCAATTAGTTGCTTAGAAGGAATTTTAATGAGTTGCAATAGTACTTTTATAGC
AAAAAAACTGATATATATCATTAAAGATATTGCACTAGATATTGTTTCTTTTTCCTTATATTTAAATGACAATAAATATT
ACTATACCAAAGTATTATATTCATGCTTACGTATTCTACAAATAATAACAGTTAACGCACTATTACCAAATACTGTTGAC
TTCATGGGTGAAATTTTAGGAGTGGTACAATCATTTTTATTTTATGGTCTTAAAGACTATCCTCCTATAAAACCACAATT
TCTTCGTCCAGCAGTAATGAACCTTCCAGAGCGAATTCATACAGTTCCTAAGTGTAAAAATTTGAAGAATCACAAGGCAA
AAGTAAGAAAACAACCTATTAAAAAGATTTCTACTGAAGTAAAAAATAACATTGTATCAGAATGTAAAGGAATTGGTCTT
TATTCAAGTGATTCAGATACCTCAGATACTGAAAGTAATAATTCTGTTTTTATGGACTCTAAAGTGAGACTAGAATCTGT
ACGATTACTACAAGCACTTATTAAAAATTCACGAAATCGTGAAATATTTGGATTTTGGCCACAAATTGTTGCCACAGGGA
CACGAAATGATGCTAGAGTATTGACTAGAAGCGTTTTAAAAGAATCTGTATCTAAAGTGAAACAACATATATTAAGCACA
CTAACAGAATTATTGATAGATGCTAAATCTTTTTTAATGCACGCAGAAGATGTTCATCACACGTCTTTTATTACCTTTTT
TGGTACAGTCTGTTTAATGATAAAAGAATTGCATTTTACATTATCTTTGATCTTAAATGGTGAAACAAACGTAGCTGTCT
TAACCCACGGCTTAAAATGCGCTGCTGCTTTAGTTCAAGGTACGCCGTATGCGCGTTTGAAGGCAGGACTCGCTACAAAA
TTAGTGAGAAATTGTAGGCCATACATATTTCACAAAGATCCAACAGTTCGTGTTGCTGCACTGTCAGTTTTTGAAGCTGT
TGCTTCCTGTGATCCAGTAACTCCAGAAATATTTGAAATACTTGCAAAACAATCTACTATAAACGTAGGATCGGATCAAC
TATCTTTGAATGTTTCACTTAGTGACAATACAGAAGAAGATGAAGAAGGAGAAGAAGAAATAGATGTTGAAGATCTCAAA
AATAATTTGATAAATGAGTACAACAATAAATTATTCAGAGAAACAAATATCTGTTTTCTAATTCATGTTTGTTTAGAAAA
CATATCAAATAAGACGATGAGTACACCTGTTCGTCTTCAATCGTTAAAATTAATTGGTAGAATGGCATTTAGTACTGGAA
GTCTTGTATTTCCACATACAGACTTAATTACAATGACTTTAATAGGAGTTGTACAAGATTCTGAAACACAAGTAATCTTA
CATGCTTGTCGAGCTCTAGAAATTATGGCTGGCTGCTTTATGAACACTGATTCAGAGGATAAAAATGCTGCAATATTTTG
GAATATTATATTTGATCCTATGACATCACTTCTTCAACATCCGCAAACAATAATAAGAGAAGCTGCGTGTGATTGTTTAG
GCAGTATTAACTCTACTATATTTGCCCAACTTCAAAGACAAAAAGTAGTATTAATTATTACAATACTGTTTGGTGCAATA
CATGATAAAGAAAGTGCAGTAAGAGCTGCTGGGTTACGAGCATTAGGGATGTTAGTCACATTACCAGCATTGAAAGAAGA
AAGTGGATTTTTAATGGATTTAGCTGATATAGTTTGTTTAACTGCTGATGATAAAAATCTGGGTGTTCGTATCAAAGGAG
CTTGGGCGTTAGCTAATTTGTGTAATTGTCTTACTAAAGAAAAAAATCACGAAGAAGTAGAACCTATTCCTTTAGAAGTG
TTATTGCCAAAAATTTATCAAGTCAGCATTAAAGCATCTAAAGACAATGATAAAGTAAAATGCAATGCTGTTCGAGCTCT
TGGAAGTATACTGTACTTATGTCCGAATAAAAATATACTGAAAGACACATCATCAGGTTTAGAAGCTCTTATAAATTGTG
CTACTATAGGAAACGATATGAAGGTCCGTTGGAATGCATGTCACGCTCTAGGATTAGTTTTAAGCAATGATCCAGACAGT
ATATTACAATCTTCCTGGCGGGATCAAGTGTTTCCTGTATTATGTAACTTAATTTGCAACAGCCCGAACTTCAAAGTGCG
TACTAACGCAGCATGGGCATTATATTCCTGTAATTCGTATGGAAAGTATATTGTAACTTTATGGAAGACTGTTATCTTAG
CATTTGAAAATTCTCAGCATGTACCGAGTTATATTGAATATCCTCACCGTGATGCTCTTATTCAACAGTTGTGCCTTACT
CTTAGCCATATAGCTGCATGTACAGAGATGTCAGATTTACAGAATCTTTGGACAGAGATAAGTGAACATGTAGATGATAT
TTCTAACTATGTAAAGCAGTTTCAGGAAATTATTATTCCTGAAAAAATGGGAGATTTAATAAAGGCAAAATCCCAATTAG
AAAAATATGTGAAAAATGCTTCGTTATTAGAAGAACGAAAAATTGCCCAAACTTTAGCAAGTATTTTTGAAAGAACTAAG
AGATACGATAATTTAGATGGTATTGCTTTTACTACTAAAAAGTAA
>TetragonulaCarbonaria_000248-T1 TetragonulaCarbonaria_000248
ATGCCGTTCCAGAGATTCGTAGAATCGGGTCGCATCGCTTATGCGAGCGATGGCCAGTACAAGGGTAAACTTGTTGCTAT
TGTAGATATCATCGATCAAAACCGGGTTTTGGTTGATGGGCCTGCTTCAAGCGTTCCACGTTGTGAAATGAGGTTAAACG
AACTCCATTTAACTAAATTCCGTATACGTTTTCCATATACTGGATCCACCCGTGTTGTACGTAAAGCATGGGAAGCAGCA
AATATTAATGATCTTTGGAAAGAAACTATGTGGGCAAGGAAGGTTGAAGCTAAGAAGAAACGTTTGGAACTTAGTGATTT
TGACCGCTTTAAGCTAAGAAAAGCAAAACAGATCAGGAACAAATTGAGGACAGACGTGTTTTACCGATTGAAAAAGAAAG
TTAAGAAAGCAAAGACTACTAGTGCCAGTAAAAAGGCAGAGAAAAAGTGA
>TetragonulaCarbonaria_000249-T1 TetragonulaCarbonaria_000249
ATGGAGTCGCAGGATAAGATCGCAAATGTACAAGCGAAATTCAAGGATGTTCGAAAATTGCTGAATGATCGTGAAAAATA
CAAAACGGAAAGCGAGCCGTATAAAATAAAGTATCAAGCGATCGAGGTGTTGAAATCGATGGAAATAGATTTGGCCAACA
TTTTAACCGACATGCCAGAGACGGAAAAAGGAGGAGAAGAAATAACAATGCTTGCTGTGATACATTTAAATCTCGGTTTG
TTACACGCCGATACCGAAGAGTTAAAAGCCGGCGAGGAACAATTCGTGAAATGCATAAAATTATTGAAGAACAAAGAGCT
GGAGCCGGAAGCTGTCTTGCCAGTATTAAGCGCATTGAATCAGTTGGGTATTATATGGTCCCAATGGAATCAACCTGTAA
AGGCAAAGAACTTTCTAGATCAGGCAGAGCGAATTTACAACGACTTTATAAATACTAATAACCCGTGTAGAGATCCGATT
AATATGGCTCAGAATTTTGGCATCGAACGAGTTAAAGATGAGTTAAGCCCTAAAGATGTGTTAGAGAAAGTTCATACCTT
AACGTTATACTATTTGGCGCAAGTATATAATTCCTTGAAAGATCACCGCCAGTCTGCGATATATTGTCACATGACTTTGC
GTAGGCAATTAGGACAAAACGACGTTGTGCAAGATTTAGATTATATCGATTGGGCATTAAACGCGGCAACATTGTCGCAG
TATTTTATGGAAAATGAAAGTTTCACCCAGGCAAGACACCATTTAGCAGCTGCGTCTTACATATTACAAAAGTATAAAGA
CACGTTGAAAGAGAAAACTGAAAAGAATGGAGAAAGCGAAGCGCTCACAGCCGAGTGGGAAAATTTTAATCACAGAAGTG
CAGACGTTGCCAGATGTTGGGCTAAATATGGAATTTTGCTGCTAATGTTATCAAAAGAAAGGCTTTTACATAAAACTGAA
TCAGAACAGGATAATAACCAGTCAAATAACGATTCTTCAAAATCAAAAATTATCGATGACTTAAAGTTCAATAGTTTGGA
GAAAGAAATAGAGCCAATCGCAAATCAGATCACTGATAAATACTTGTTAGATTTCGAAGATGCTAGATCAGTGTTCTTGA
ATACCCAAAAATGGTTAGAGGAAGCTAAGTCGTATTATACTTTAGAAAATCTTGCATCTGACAACATATCGATTGTACAA
GATATTTCTCTAACTTATAAATATTTGGCATTCTTTGAAGAACATGAAGACAGGCAAGCAAAAATGCACAAAAGAAGAAT
AGACATTTTAGAAAATATTATTAAGGAATTAAACCCCCGGTATTATGAATCTGCTTGCAGGCAAATTTGGATTGAATTAG
GAGAAACATATTCTGATATTCTTGATATAAAACTCGATCGTTTACGATCATCCGATGAAAAACCTGTACCGCAAGTGCTA
ACAAAAATTAATCATTTAGCAAAAAGTGCTATAAAAAATTTTCAAGCGTTCCTTGATTCATTAAATTTACATCGAAATTC
TAATTCCAACATAGAAGAATTTCCTGATGAAGTAATGCAACCAGCTTTGTTTTCTTATTTTCATCTGGGTAGATTGTATA
ATAAAATTATAACTCCTGACAAAGCTATTCAATTGCAAAATACGCAACAAAGTATTAATGCATATAAATTCATAATCGAT
TATTGTGAAAAATATCCGAAAGCAGCTGAGGTAATGAAAGTTGAATTAAATCTATGCAAAGAATTAGTAAATTTGTACTT
AAATCAAATCATTATCAATCAAAGTAAACATGCGGCAAAAAAAAATGATTGA
>TetragonulaCarbonaria_000250-T1 TetragonulaCarbonaria_000250
ATGGACACTGAGGAATACGGCAACGAATTATCGAGAAACGAGTCAGAAAATGATAGCGCTAACGAAGAATGCGCACATTC
GCCTATATTGTTGGATCTAGATAAAAATTCTAAGCAGCAGCAAGATATTTTAATAAATCAAGAGGAAAGTTTGCCGTCTA
AAGTTTCTAGCATCGACCAATATTTGCAGGGTCAATTGATAAGAAATGGTCCAGAAAATAATACAAATATGCCTCGACGA
CAATCTGTAAGAAGATCGTGGCAGGATGAAAACTTCGAAGATCGTCGACAAAGTAACGATCGAGTATTTGTGATAAGAGT
TCCCGAACCGGAAGTGATCAACGCTCATCCCCACTTGGAGATTCTTCACGAAACTAATATCAAATCAGTTCAAAGGGAAC
CGTCGCAAACTGAGAAAGATTATAAAAAATCAGCTTGCGACCGTGAACGAACAAGAATGCGCGATATGAATCGCGCTTTC
GAGCTTCTGCGATCGAAGCTACCAATCTGTAAACCACCCGGTAAAAAACTTTCGAAGATCGAGTCGCTTAGGCACGCGAT
CACGTATATACGGCATCTTCAAAGTCTTTTAGAACCACAGTATAGTTACACTTCGGGCATACCAGAGAGAAGTTACTATG
GTAATACTGCCTCGATTACTACAAATACATCCGTGGATGTTCAACACCCTCGGTGGGAATCGTTCACTTATTATCGTTAC
GATTATCACACACCATTCGTTAATCCATCAACGCCAACGTTACCTTCATCTGTTCACCCTCGAGTACAACCGGAACAAGA
CGATCGACAATTTTTTTACGAAGCGCGACATTAA
>TetragonulaCarbonaria_000251-T1 TetragonulaCarbonaria_000251
ATGACAGAAATAACTGCATACGAAATTTTTAATAAAATTGATAATAAGAATTATACACTTTATGTGGAATGGTTTAATTT
GTGTCTTAAGATAATGTTGTTAAATTCAACAATACCACCATTAACCGGTGAGATGGATAGCGAAAGTATAAATTATTTTT
CTAGCGAGTTGTCTAAATCGTCTGATGAATACGTCGAAGAGACGAAACAAATACTTGGTGGAAAAGATACAAAAATTCAG
TTTCTCGTCAAAGACGAAATTTTCGAATGGAAAAGAAACGCATGGACACTCGGGAGAATTAAATTACATGCTATTTCAAA
TATCCAAGTAATTTGTGAAAGTTTTCAACAACTGTTGAAATTTTTCCAAAACATCCAAGAGAAGATAGCAATATTAGAAC
AAGAAAATACAAATTTAGTAAATGTAAATGAAGAATTAAGTTCTAAAATAGAAAAAATGATAGAAATCAAGAGTACTATG
GAACGAGATCTTTATAAGAAGTTTATAATAGTTTTAAATTCGAAAAAGAAGAAAATTAAAGAATTAGCAGATGCTATAAA
AGAGAAAGAAAATACCGGAGAATCAATCTTTGATGCATGTACAGATGAAGAATTAGAAAAAGAAGATGAAGCTGTAAAAA
ATATTACAATACCCAAAGTTGGCAAAAAAAAATCTCTTAATAGTACTAGTCGAAAAAGTATTCAGGAAACCAAAAAGCCA
AATCATATTATTACTGATAAAATAATTCCTAAAGCATCCACCAGTAGTGATTGGACAGAAAATAAGATAAGTACTTTAAA
TAAACATATACAAAAGATAGATGAAAATGAAAAAGAAAGTTGTAGTCCCAAGAAGTCAGAAACTAATTTGAATTTTGAAG
AAGAATCCGAGGAAGAATTATTTCCTTAA
>TetragonulaCarbonaria_000252-T1 TetragonulaCarbonaria_000252
ATGATTGAGATAACAGCAAAATTAATTAGAGGACCTGTATATTTTTCTGGCGAAGTTATCGAATGTTTAGTCACATTTAG
TAATCCGCCAAATCCAATTCATCAAATCTCCCAAAGTCACAGTGACATTTTTGAGAGTCTCGCGTGGGCTAGTGCTCAGG
TTCATTGTCAATGTTCTACAAATAGTAAAATTGTTTTCTCAGAAAAACTAAATATGACAGCACAGTTAGCAGCTATTAAT
GCAAATACAACCTTTGCACCATGGCAGCAGGATAATGGTCATGTTGTTCTAAATACAAAACCAAAAATTTTGTTTTGTGA
CTTAAGATTATCTCCTGGTGAAAGTAAAACATATATTTATCGAGAAACAATTCCAAGTGACGCACCTCCATCTTATAGAG
GGCATGCGGTAAAATATTCGTATAAAATTACAGTTGGGACACAAAGAGTGAACACAGCTATAAAGTTACTTAGAGTTCCA
TTTAGAGTACTTTCTTTAAGCGAATTGCCTGAAGTAACTGCTTGTAATGATAGCGTTGATTTGAGTCCAAATAATCCATT
CATGGAAACACAACATAGAGATACTCCATTAGATGTTGCACTACAGACTCTTCAGAATTTAACAGCTAGACGCAGTCCAA
ACTTTTATAACATTACAAACGGACGTGGACGTATCGTGAGATTTTGTCTTTTCAAAAATTCTTACAAACTCGGAGAAGAT
ATCGTTGGAACGTTTGATTTCTCGAATGCTACCGTTTCCTGTGCTCAAGTATCTGTTGCGTTGCAATCGGAGGAACATAT
TTCGGAGGAGTACAGACGAGGAAAGACTTCGACACCGACTTTAGTCAGTTACAATAAACACCACGAAATGTGTATGGGTT
TGAGATATTCTCATTTGGTATTACCCATACCGTTGCATGTAACACCAGATTTTACTACTGATTTAATGACACTAAAGTGG
AGATTACATTTCGAATTTGTTACCACTTCTAAACTGGTAGAAGTACCCAATAAAAGTACTATTAACTGGCAAGGGCCATT
GATCTTGGATGTTGAAACAATGATATGGGATTTACCTGTTCACGTTCATCCAACAACTACGCCGCCTAATACCGCTCAAC
AAACAAGATATAATATAGTAATATAG
>TetragonulaCarbonaria_000253-T1 TetragonulaCarbonaria_000253
ATGAGGAATCAACGGAAAATCGTAAAAAGAAAATTAAACGATACACTAACTGAAAATAATGTTAGAAAAGAAGAACCAGA
TTCGACAAAATTCATATTGGAAGAAGAATCGGATTCAGGCGCTGAAGACTTATTGTCTACTGAAGTGAACAACAATGATG
AAAGTTCAGATGAGGAAGTAAATGAAAATGAAGATGAAGACGTATCGGACGCCGAACAAGATCAAATTGTTTTTGAATCT
GACGATGAAGAAAATGACTTAAGTTTTGAGACAGATTCAGATGATCTTGGTCTAGATTATTCTGAAAGCGACGAAGAAAG
TATTTCTCTTAATGAAAACAGCGATGAAAATGAAGATGAAAACTTGGAAAAGAAAAGCAAAAATTCAAATGCTCCAACAA
CATCTAAGGATAATGTATCTGAAAAAGTAAAGACGAATAAATCTTCCGAAACTAATATTAATATTAAAAATGCATCTGAT
GCACTACAAACTAAAAAGCAAAGTAAAAAACAAAAGAAAACAAACAAAATTAATAAATCAGATGAATTAAACATTGGTGA
AGTTGCACAAAAGGATAAGATACAGAATAAAAGAACCTTAAAATCAGTTGTAGAAAAATCTAAAAGAAAGGATACTAAGG
ATAATACTGAATCTAATATAAGCAATGAAAATAATGACAAAACAATAGCAGGTCAACGAGTAAATGAATATGAATATGAT
AGTTCTGATGAAGAAGATATACGTAATACAGTTGGAAACGTACCAATGAAGTGGTATGATGAATACGATCACATTGGTTA
CAATTGGGATGGCAAAAAAATTATAAAACCTCAGAAAGGTGATCAACTAGACAATTTTTTGAAAAGAATGGAAGATCCTG
ATTTCTGGAGAACAATTAAAGATGCTCAAACTGGGCAAGATGTTGTATTGAGTGAAGCAGACATAGATTTAATTACAAGG
ATACAAAAACGAAAAATTCCAGATGTAACTTTTGATGAATATGGTCCATGGATAGAATGGTTTACTTCAGAAGTAATGAA
GACACCATTACGTAAATTTCCTGAACATAAACGTTCATTCTTACCATCTAAACCAGAAGCTAAAAAAATATCAAAATTAG
TTCATGCACTTAAAATGGGTTGGATAAAATCAACAGCAGAATTAAAGAAAGAAAGGGAACAGAAGACAAATCAACCACAA
TTTTACATGTTGTGGCAATCAGATGATCAAGCTGAAGAAATGCGTAGAATTCATAAACATATTCCTCCGCCAAAAAGACA
TTTGCCTGGACATGCAGAAAGCTATAATCCTCCTCCAGAGTACTTATTCGACAATAAAGAATTGAAAGAATGGAATAAAT
TAGAGACAACTCCATGGAAACGAAAATTACACTTCATTCCACAGAAATACAATTCTCTCCGCGAAGTTCCAGCTTATCCT
AAATATGTTAAAGAAAGATTTCAGAGGTGTCTAGATTTGTATTTGTGTCCTAGAGCACTGAAAATGAGATTAACGATAGA
ACCAGAAGCCTTAGTACCTCAGTTGCCTAGTCCAAAGGATTTACAACCTTTTCCTACAACAATGTCTATGGTATTTAAAG
GTCATACAGATATGGTGAGAAGTATTACTGCAGAACCAATGGGACAATATATTGCTTCTGGTGGCGACGACATGAATTTA
AAGATATGGGAAGTAGCAACTGGCAGATGTATAAAAACAATAGCATGTGGGGGGATAATCAGGTCTGTAGCGTGGTGTCC
AAATCAATCTTTATCGCTTATAGCAGTAGCCGCAGATAAGAAGGTCCTTTTAATAAATCCTGGCGTTGGAGATCATTTAA
TTACTAATAAAACGAATCAATTGTTGGAAATAATACCTCAAAGTGATGTTATAGTAAGTGAGAGAGTGAAAACTGCTGTT
CAGTGGGAACAAGCGGAAGGTGATTTTTGGACTAATGGAATTAGGATAATTTTAAATCATTTTAAAATAGTAAAACAAGT
GAATTGGCACGGGAAAGGTGATTATTTTGCTACTGTTATGCCTGATGGTCAAAATAGGTCTGTCTTGATAAATCAGTTAT
CAAAACGGAGATCTCAGTTGCCTTTTACCAGATCAAAGGGTTTAATACAGTGTGTTCTGTTTCATCCAATTAGGCCTTAT
TTATTTGTAGCGACTCAACGAAATGTTCGGATATATGATTTGATAAAACAAGAAATGATTAAGAAGTTATTATCAAACTC
ACAATGGATATCAACAATGGCAATACATCCAGGAGGCGACAATATTTTAGTAGGCACTTATGACCGCAAAATGCTTTGGT
TTGATCTTGATTTAAGTACAAAACCTTATCAAACATTACGTTTGCATGGTACAGGCGTTCGTGGTGTTGCGTTTCATAAG
CGATATCCACTTTTTGCATCTGGTGCTGATGATAGAGGTCTTATCGTTTCCCATGGAATGGTTTATAACGATTTATTGCA
AAATGCATTGATTGTACCACTTAAAAGATTATGCAATCACGAGTCTTACAATGATTTTGGTATTTTGGACGTGATGTTTC
ATCCAATTCAACCATGGGTATTTTCTGCAGGTGCAGATTCAACAATACGGATGTATACTTGAATTATATATATTTATAGT
TTTAATTAATAAATATTTTCCCTTATATGAGTTTTCAAAGCAATTTTTAATGTAATAAAACAAATATTACATTACGAATC
ATGAAAATTTTTTACAACAACTTTACAGCTATAAAAATTAAAATAAATTTCTTTTGGAATATTTTATTTTGC
>TetragonulaCarbonaria_000254-T1 TetragonulaCarbonaria_000254
ATGGATTCTGCTTGTCAAAATTCAGATTTTAGCTCGAAATATTTGCTCGGTCAGTTAAATATAGCTAGAAAAGAAATCAA
TAATTTAAGACAACAAATAAAAAGTCTTCGATATATACATGAAAAAGATGTTGATAGTATAAAACGTCTTTTGGAATCGT
ATAGAAATGGATCATCTGCATCTAAGACAAAAATCACTGGCTCAGACGATGCGAAACCTAGCACTAGTACAGATGAAGAT
GCTGTGAAGTTAAAACCAATTGGAGTAATATCTACTTGGTTCCCTAGTAAACGAGGTACACCCAGACAAACACGTATCTG
TGGGAAAGTACCTGGAAAACTGTTATTGTATAATTCAATATTTACTAATCCCAACCATGCGCTAGAAGGATTGCAAGATT
TCTCACATATGTGGGTTCTATTCTACTTTCATAGAAATGATTCGACACACGTTCGTGCTAAAGTTGCACCCCCAAGATTA
AATGGCACAAAAACAGGTGTATTTTCTACACGTTCGCCACATCGTCCATGTCCAATTGGTTTGAGTTTGGTAAAAATCAC
AACCATAGAAAATCACACGATTTACTTTGAAGGTGTAGATATGGTTGATCAGTCACCTGTACTGGATATAAAACCGTATA
TACCACAGTACGATAGTCCTTTATATTTTGAGAAATTAAGCAGCAGATCGCAAGAATCGAATTTGGATGATGCATTCGAG
TGTATAGAAGAAACTGCCAGAAATCAGAATCTTAGAGATGAACCGCGAAGTTTACTTTCAGAATCTTATTATAGAAAACC
CATGAATAAAGCGAACCAAGAGACAGACGTTTCTAGAGATGAAGAAATTGCTCTAAGATTACAGGCTGAGGAATTTCAAA
GAAATTCAAACTTTGAAAGTTACTCCAATATGAGACATTTTTCTGAATTAAGTGATATCAGTTTGCACAATAATGGCACG
TTACAACACAGCGTAGATGTAACCGACATTCATAGAACTCCTTACACACTTCCTGATACTTTGTCTGATCCGAGAACAAG
TCTGAATATAACAGGGCACAATGTACTTTCGTCTGATATAGAACCAGAAAGTTTAGTAGATATAAACAATAGATTACAAA
ATATTAACGTGAGCGAGCGTACTAATGTAGAACAAGCTTACGGATCAAGAAGCGTGGAGTCCAATTATACAGAAACACAT
GCTTCTCGGTCCAGACTTTTAGACGGAGCTGATGGACCAAATACAATTTGTGGCACAGACGTAGATTTAATTCATAGACG
ATCGTTAAGCTCGAGAATCGACAATTCTCCCGTTAGAATGGGAGTACGGGAAGCTCCTGATGGAGAAGAAGGATTAGAAC
CGCAAATTCTCACCTCTTCGCAGCATTTACCGAGTCAAGTAATACGAACAATGTCAAACAATAGTTTACCAGACAGCGGA
GATACACATTTAGTATTCTCCTCTGAATCGAGAAACGTTGAGAATAGAAATTCGGCAGCTAATATTTCTTCGGAAATAAG
AATTCCAGAATGGATATCAAGACCTCGGACACCTCTATGCGTAGTGTTTAACGATCGTGCGTTGATTCAATTAAGTGAGA
TTTTAGGAACTAAAATTAACGACCAGAAGGTGGCTATTGAAAATGTACTTCGCGAAGATCCTAGATCGGTATATTTAAGA
CAACGATGGGGTAGCCAATTTTATACTTTCTTAATTCACGATTTACACATCACATGTAGATTTGATGACAACAGAGGTAT
AGTGACAGTTTTCCAAGTCAGACACGCTGGTCGTATTTGCGAATGTGGAGAACCCGAATGGCAATGTTTGGGTCATTCAC
CACCATCGTCTTAA
>TetragonulaCarbonaria_000255-T1 TetragonulaCarbonaria_000255
ATGGCTTTAAAGATAAAGAGGAAAACGTTGGCAGATACAGTTAATTCACTGGTTACTACGACACCAGTGACTTTCAGTTC
CGACGATGAAACCGAATACGCAAGAGCCAAGATAGTCGATCGTTACGACGAGAGCGATAGTTCAGACAATAATTTAGAAG
TTTCTGAAATACGTAGACGGAATGTGGATCTTCTGGATCAAGTGGACAAAAGGTACAAGGGTAAAAAGATTTCAAGGAAA
GATGTATATGGAGATAATGATGAAGATTCCAGTTCGCAAGGCACGTCAGAAAGTGAAAACGAAGAAACAGACAATTTAGA
ACAGGAAAGCAATGACGATATGAACGATAGCTGTGATGAAGAGGATATCGGAGATAACGACAGTGACATTGACGATGAAA
GCAATGATTCAAACGAAGAACCGAGTCGTGATAACGACGAAACGAACGTAGAACAAAATTCGGGAGATGATGGTGAATTC
AATATCAAGGATAAAGACAACGATGGTACCTCTTTTGCGAAACAGAGAAAGGATATTCAGACAATATCGCAAACGAATGT
GAGATTAGACATAGAAAGAGGAACTTGCGTTAGAAATCAGTTAAAGCTTTGGGAAAATTTGTTGGAAGTAAGAATAAGGT
TGCAAAAGTGTTTAGTTACGAGTAATCAAATGCCTCAGCATGATGTTTGCCAAAATTTCAAGACGAGTACAGAATATACA
AAAACAGCTGATGAAACGAGAAATAATTTGAAAATGTTGTTAAATAACATGTTACAATTGCAAACGTTCTTGCTAAAACA
ATGTACCGAAACGAAAAACTTATCTACGCCTAATAAGAAGAGAAAAGCCGAAGGAAGCGTAGATAAAATAGCAAATACGG
AAGACTCGATGGACGAAGAGATTCCTTCGGATACAGAAGACGAAAATGAAGGTAAAAGTATAACTTCAGACGGAAATGTG
GAAAATTCTAATAAGAACGTATTTAGGAAAAAGCTGAAACTCAACAACTATGAGAAAATATTAAATGACAATCACAAATC
ATACGTAGAACATAGAGATTCTGTTATACAAAAATGGAATGAAAAAACGAGGATAGCTAGCGGCAAATTAAACAAAGGCA
CAAGTGAAACCACTTTAAAACAAATCGAATTCGCATTGATTGATAAAGAAAAATTGCGCAGAAAGAGTCGATTGAAACGT
TCGGAATATAAGATTGTCGGCAAGGAAGAAGCAACGGAAGATAACGATGGTAGAAGAGTTCAAGAATACGATTCTGAAAT
TTACGATGACGATGATTTTTATCACCAGCTTCTGAGAGATTTAATTGAATATAAATCGTCTGATATCACTGATCCCATAC
AACTTAGTAAACAGTGGATACAGCTGCAGAATATGAGACGAAAAATGAAACGAAAAATAGATACAAGAGCCACTAAAGGT
CGAAGAATACGGTACAACGTACATAATAAATTACTAAACTTTACGGCTCCTATCACTGTAAATGATAGATGGACAGATCA
CGCAAAAGATGAATTGTACAGTTCTTTATTTGGAAAAATTAAGTCGTCAAATGGAGAAGTTGGCCGTTAA
>TetragonulaCarbonaria_000256-T1 TetragonulaCarbonaria_000256
ATGGATCAAGGATTCCCAGCACAACACACTACTACGACGACGGTGACGACTAGTACAACTACAACACAACCAAATATCCG
ATTCGATCCGTCTTACACAAAAACATTACCAGGAATGCTCAAAGTTTCACAGGTGGCCTTAAATCTTTTAGGTTTCATAT
GCATTACTGTGTCGAGCCAGAGCAACAGTAGTCGTGGAGCATGGTTCAACACTGTAGCCATGATTGGCTTTTGGTTTACC
GGGATATTGCTCGTTTTTTACTTGTTCCATATCATTGAAAAATTCTCGAAGATTCCTTGGTTAAAAATTGAATTTATATT
TTGTGGACTTTGGACTATTTTTTACATGCTGGCCGCTTCTCTTGCAGCTGGTCATGCCGCATATATAGAAGCTTTTGGGG
CTGCAGCATTTTTTGGATTCTGCGCTATGGTAGTTTACGGTTATGATGCCTGGCTCAAATTCTACGCGTCAAGAAGCGGT
GCCTTGGCACAGGGACAGCACACACCGAAACAAATATCCACAGTGACGAGTCCTGCGTATTAA
>TetragonulaCarbonaria_000257-T1 TetragonulaCarbonaria_000257
GCGTTTTTTTGCGATTCATTTCTTTGTAATTTTTAAAGCCAGCTGATATAATATACCATCGACCCATATATAGAACAGTT
GTATAGAATTTTTAATAGTAAAGACCGTGAAGGTAGTCTTCCTGCAAAGACTAAAACTTTCCATAGTCTGAACTTTCAAT
TCCATTAAAAAAGAGAAACAAACGTCTCAGAAATAATCGACCATTCATCGCCAAGCGAAACGGCGCAAATGTGTCAAAGG
ACCCTATCTTTTACAGGCCGTATCTTTTATTTTGCCATCGATTTACCCCGCGAGGAATGTCCTGCAGCCGCCATTCGGTC
AGGAATGCCGCGAGTTCGAACCCTTGAAGTCGAATCAGGTACGTTGGTCAGCAGGTCTGAGCAAGAGGGAAAGAAAGGGA
GAGACGATAGAAGGAGTGAAACAGTATCATCTACCGTCACTCCCTCGAATCGCGTAAATTTAATCGATTCATGTACAAGT
GAATCTCGATGCACCGAGTTAGAATTATTAGACTTCTGTTCCAACTTTGCATCTTCAACGTTATCTCATGCATTAGCAGA
GCAACAGCATCTGAAAAAAAAATACGATCTGCAGTTACTATTTTGCAAAGTATCGAGTCTTTCTCAGGATCCTTATCCCA
TTATCTTTAGATTTTTGCCTCAATAG
>TetragonulaCarbonaria_000258-T1 TetragonulaCarbonaria_000258
ATGTTGAATGTGGTCGCCGATCGAACTTCAGTAGCAGACAGTAGCGTCATAAGTTGCGGTAGGGTTGCCAGTAAATGTTC
TGATTTCCTGTTATACACATCTGACAGTATGAATAATGTTTTTGTGTTCCTATTTCTGTTCGTTACATTAGTAGATATTG
GATATGGTACGCAAAGGACTTTACGATCATGGCTGAATCATGACTGTGGCACGATATGTAAAGACAAAAATTTAACAACA
GTTTATCTAAGAGCTGATGGGCCAAATGACACTTTACACTATCTGTGGGACTTTGATGGCAATCCATCTGTATTGTTAGC
ACTTACTTCATGTTCAGCTTCTATGAACATAAATTGGGAAGATTTTCTTCTTAAGAAAAAAAATTCCATAACGTTTACGG
AAGAACCTATGTATACTTTTGGAGTAGTGTTTAACAAGATTATAGAATTCAACGATACAAATGACACAGCATTAATAAAC
ATTGCTAATCTATTAAATACAAATATTTTACATCCTATGTTTTTTCAATGGGATCGTAAGACTTTGATGCAGAACAATGA
ATTTGTTACACTGAATATGGAGGGTAATTCTTACAATGACAGTATTACGAATGTCAGCAGAGATGGAAGCATAAAACTTT
CGTTGATGGGATTTTGTTCTCTCGATCATTCGGAGGTCATGCCTCACATGTTACATACTGAGAATTCTACCCAAGTTGAT
ATCGTTCTTGACCATTTACAAACTAATAAAAGCTTCAGCAATAGCAGATTTGCTATTGAGTTATTGGTAGTGGGCGAAGG
AAATCCTGAAATCCCCATGTTCATTAATCCAAAGAAAAGTTTAGACGACGAACATACACCTGGCATATTTGAGGTTGTTG
AAGTCAGAACACCGCCTTACAAAAGTATGGACAATTATGAAACGCAGGGAGCTTATTTGCAATGGAGACCAATTTCTTAT
ACGACTATGTCGCGGGATGTCATAAATTCTACAGAAACAATGCAGTACCCGCCAATAAAAGTATCTAATCACACAAGTGC
TGTTGTCGATTCTATGTTATACCGTTACTATGGAGATAAAGTTGACACTCTGCTTACTCAAAGAATTATCGTATCATTGG
GGACGAAAGGAGACGGCTTTTACAAAAGAACCTACTATTCTACATGGACATTCTTAATTGGATATGGTACGCCACCCGAT
GAACAATTTTCTTATTTAGTGATTATGATTATTTCAATTGGTCTTGGCCTTCCGTTAATTATTTTGCTAGGGATAGGCTT
ATATCTTTGTATATACAAATTGCCGAAACGAAGCGGCCAGGCGTATTTAAATCAATGA
>TetragonulaCarbonaria_000259-T1 TetragonulaCarbonaria_000259
GTTTATTCCGAAAGGCGGTAGGCGAATGTTTTCAAGCGAAGATAGTAAGAGTGGCGCCGTGTGGTACCGTGTTTCTCGCT
ATCACGGGGGTGGCGGGCGAGGTGCTGTCAGTGGAAGAGTACATTTTCATTGATCCATTCGTGGTACGGAAGCAAGGGGC
GTACGAATTTACGATATCTTAACCGCGATATCTCGACCTGCTGCTCTTTTCACTTCGAATCGAAATCAATTTCACGATCG
AACGAAAATTCCCTTCCTCGCTATGGACCGCGCTCGCTCGACAATGTCATGGTGGCGGAACGAGCGGAACGTCGAGGAAC
GGGTCCGATCAAACGTTCATAGGGAAGAAGCGTATACCGCAATTGTCGTTGGAACAGAGGTGCCGGAAGAAGAGGTAGTG
GCGCGAGGAGAACAAAGAGGAAGAAGAAGAAGAGGAAGAAGCGGAAGAACGAAGAGAAGCAGGAAGAGGAGAATCGAAGG
GGACGAAGGGAAACTTGTTGTTGTGGAAATATTCGCGGAGCAGGGGAGCCGAGAGAGAGGATTCACCCGAACGAGAACTA
TCGGCAATACGTTTCGTCGTGTTCATGATCATCGTGAAAAGAGAAACAGAAACGGGGGAAGAAAGGAGCGGAGAACGAAA
GAGATAACGAATAGAATAAGAGAGAGAGAGAAAGAAGAAGAAGAAGAAGAAGAAGAAGAAGAAGAAGAAGAAGAAGAAGA
AGAAGAGGAAGAGAGACACACGCAACACACACGCACGCATACAGAAAAGACAGAAAAAACTGAACAAGCAAGGCCCGCGG
AGGTATCTCAGAACCCGCCCCTCCTCGACGTCGCAGTGCCTCTTCTCCATATCGCTACGTCGTGCTTCTTTTCGTTCAAG
CCGCGACTATCCCCTACGCTACCGGAGAAACTCCTCGACCATAAGTATCGATCGTCTCGAAGATCAGACTATGTTATATC
GAATAACGGATTGATCGCACCCGTCGCTTCATTCACACGTCGGACATGA
>TetragonulaCarbonaria_000260-T1 TetragonulaCarbonaria_000260
ATGCATGAGATTTATCGAACAGTCAACTTTCAAGCTCATTCAATGTCCTCAAAATCGCGTTGGAACGATCAAATCGTTGA
AAATAAAGTTGAAACGAAAGCTACTTGTCACTTTGCTTTTCAACCGCATCACGTCGACTGCCGATCTACCGATGCCCTTC
CTTTCCTTCTTATTCTTCTCGATCGCCGTGACGCCTCTTACTTTGATAATACCTCTTCCCTTGACGCTTCCACTACCGCT
ACTTCTAACGATACTTCTTCTCACTTTAACGTTAATACTGTTGCTGCTGCTGCTGCTGCTGCTGCTGCTACTGCTACTGC
TGCTGCTGCTGCTGCTGCTGCTGCGGCTGCTGCTGCTGCTGCTGTTGTTGCTGCTGCGGCTGCTGCGGCTGCTGCTGCTG
CTGCGGCTGCTATCGTTGATGATGATGCTGCTGCTGCTGCTGCTGCTACCTGA
>TetragonulaCarbonaria_000261-T1 TetragonulaCarbonaria_000261
ATGTCCGAAGATTCTTTCTCTGTATCAGAGGAAGAAAGAAGTTTGTTCCGTCCGTTCACGCGGGAGTCCCTGGCAGCGAT
CGAGGCTCGCATCGCCGAGGAACATGCCAAGCAGAAGGAGCTCGAGAAGAAGAGAGCGGAAGGCGAGGGAGGTTTTGGAC
GGAAGAAAAAGAAAAAAGAAGTTCGGTATGACGACGAGGACGAGGACGAGGGTCCTCAGCCGGATCCGATGCTCGAGCAA
GGAGCACCGATCCCGGTCCGACTGCACAACGAATTTCCACCCGAGTTGGCCTCCACACCTCTCGAGGATATCGATAGCTT
CTATCATAACCAAAGGACCTTCGTCGTCATCAGCAAGGGAAAAGACATATTCAGGTTCTCAGCGACAGATGCGATGTGGA
TCCTCGACCCGTTCAACCCTATACGACGTGTGGCCATTTACATATTGGTTCACCCACTGTTCTCCCTCTTCATTATCACT
ACAATATTGGTTAACTGCATACTCATGATCATGCCCACTACGCCCACCATCGAGTCTACGGAAGTGATATTTACGGGCAT
CTACACATTTGAGTCCGCCGTTAAGGTGATGGCGAGGGGTTTCATTCTGCAGCCTTTTACCTATCTTAGAGATGCATGGA
ATTGGCTCGACTTCGTAGTTATAGCTTTAGCTTATGTGACGATGGGCATAGATCTAGGCAACCTTGCCGCTCTTAGGACA
TTTCGAGTCCTCCGAGCCTTGAAGACTGTCGCTATTGTACCAGGTCTGAAAACCATTGTCGGCGCTGTGATAGAATCCGT
GAAGAACCTGCGCGATGTGATAATCCTGACGATGTTCTCTCTTTCCGTCTTTGCGCTGATGGGCCTCCAGATTTACATGG
GGGTGCTCACGCAAAAGTGTATAAAGAACTTTCCTGAGGACGGCTCTTGGGGCAATCTCAGCCATGAAAACTGGGAGCGA
TTCGTTAGCAATGAAACTAATTGGTACGTGGATGAGTCGAAAAACATGCCTCTGTGTGGAAACTCATCTGGAGCAGGGCA
GTGCCTTCCTGGCTACACGTGTTTACAAGGATACGGCGAAAATCCGAATTATGGTTACACGAGTTTCGACACATTCGGCT
GGGCCTTACTCTCCGCTTTTCGTTTGATGACGCAAGATTATTGGGAAAATCTGTATCAGCTGGTGCTCCGATCGGCTGGC
CCGTGGCATATGTTGTTTTTCATCGTTATCATTTTCCTCGGCTCCTTTTATCTAGTTAACTTGATTCTCGCCATTGTCGC
GATGTCGTATGACGAGTTGCAAAAGAAAGCTGAAGAGGAGGAGGCTGCTGAGGAGGAAGCTATAAGAGAAGCCGAGGAAG
CAGCTCTGGCCAAAGAAAATAAGCTGGCGGCGCAGGCGGCGGCTCGGGAGGCGGCAGCCGCTGCGGCGGTGGCCGCTGCC
GATCAAATCGTCAAATCACCGTCAGACTTTTCATGTCACAGTTATGAACTGTTCGTTGGCCAGGAGAAAGGAAACGATGA
CAACAACAAAGAAAGAATGAGCATACGCTCGATCGAATCGGTCAGCGAGCACAGAGTGAAACAGATTAACAATCACACGA
CCACCACTAAGCCACGGAAAGTCAGTGCTGTCTCTCGCGCCGCTAATGGCCAGTTTACTTATGCCTACCAGGAAAGCCTG
CGGAAGGCGAGCCTTAGCCTACCTGGCTCACCGTTCAATCTTCGCCGAAGCAGCCGCGGTAGCCATCAGTTCACGATCAG
AAACGGCCGTGGTCGTTTCGTCGGGCCGCCGGGAGGCGACCGGAAACCGCTGGTCCTGTCGACGTTTCTCGACGCTCAGG
AACATCTGCCGTACGCCGACGATTCGAACGCGGTGACGCCGATGTCCGAGGAGAACGGCACGATCGTTGTGCCGGTGTAC
TACGCGAATCTTGGGTCCAGGCACTCCTCGTACACGTCGCACGCCTCGCGTCTGTCGTACACGTCTCACGGCGACCTGAT
CGGCGGGATTGCGAACGCTGGCAAACCGATGACGAAGGAGAGCCAGCTGAGAATCAGATCCGTCAGGCCACCGTCGGTGA
ACGGGCATTTCACGGATACGAATCAGAAGTACCATTACGAGGGTGATCTGGAAGATCCCATGGGCAAGGCAAAGCAACAA
GACAATCCGTTTATAGAGCCTTCGCAACAACATGCCGTGGTTGATATGAAAGACGTAATGGTACTGAACGATATCATAGA
ACAGGCGGCGGGTCGACAAAGCAGAACACCGGAGCAAGGAGACGACGATGAAGAAGGGCCAAAGTTTAAGGACAAACTGT
TGGCCGCGATTCTACGTTGCATCGATATCTTCTGCGTCTGGGACTGTTGCTGGTTATGGCTTGAGTTTCAAAAATACGTG
TCACTTTTGGTGTTCGATCCATTCGTAGAGTTATTCATCACACTTTGTATCGTCGTCAACACGTTGTTCATGGCGCTCGA
TCATCACGATATGGACAAGGACATGGAACGGGTGCTCAAGACGGGAAACTACTTCTTCACGGCAACGTTCGGTATCGAGG
CTACGTTGAAACTGATAGCAATGAGTCCGAAATTTTACTTTCAAGAAGGATGGAATATTTTCGATTTCATTATCGTCGCT
CTTTCGCTTCTGGAGTTAGGATTAGAAGGTGTCCAGGGTCTTTCCGTATTGCGATCGTTCAGATTGTTAAGAGTGTTCAA
ACTGGCGAAATCGTGGCCTACGTTGAATCTGCTGATCTCCATCATGGGCAGAACAGTAGGCGCTTTAGGTAATCTGACGT
TCGTGTTGTGCATCATCATCTTCATTTTCGCGGTGATGGGTATGCAGCTGTTCGGCAAGAACTACACGGACAACGTTGAT
CGGTTCCCCGACGGAGATCTACCAAGATGGAATTTCACCGACTTTATGCATTCGTTCATGATTGTCTTTCGCGTGCTCTG
CGGCGAATGGATCGAGTCTATGTGGGACTGTATGCTTGTTGGCGACGTTTCTTGCATACCTTTCTTTCTGGCCACTGTTG
TCATCGGTAATCTGGTTGTGCTGAATCTCTTCTTGGCGTTGTTGCTGAGCAACTTCGGCTCGTCGAATCTATCGGCGCCG
ACCGCGGACAACGATACGAACAAGATCGCGGAGGCGATCGATCGAATAGCACGATTCGTTAAGTGGATCAAGCGAAATGT
CCTTTATGTTGCTAAAATGATGCGAGCCAAACTCACCAATCAGATATCCGATCAGGCGCCAGATGGAATTGATCGCGATG
GGGACCTAGATCTTGCAGATGGCGAGCTCGATGCGTACAGAGATAAAAAGAGTGCCAAGGAGCTAAACCAACTCGAAGTT
GCTATCGGTGATGGAATGGAATTTACTATTCACGGAGATCTAAAGAACAAGTTGAAGAAGGGTAAACTGTGCATGAACAA
CAGCAAAGTTATAGCAAATTCGATAAACCATCGTGACTACAGGCTGGACAACGATTATATTAATAACGAGGACGATACCA
TCAGTAATAAATCATATGGCAGCCACAAGAATAGAGCGTTCAAGGACGAAAGCCACAAGGGAAGCATGGACTCGTTGGAT
GGAGAAGAAAAGAAGGATGCGAGTAAAGAAGACCTGGAACAAGAAGAAGATCTTGGAGAGGAGGGAGAGGATAAAGATGG
TATCCCAGGGGACGTTATTCAAGCAGATGAAGATCCCATCGAGCCCGACTATCCGGCTGACTGTTGTCCAGAAAATTGTT
ACAAGAAATTCCCGTTCTTAGCTGGTGACGATGACGCTCCGTTTTGGCAGGGTTGGGCGAACTTGAGACTGAAGACCTTC
CAACTAATTGAGAACAAGTATTTTGAGACTGCCGTCATTTTGATGATCCTTTTGAGTAGTATGGCTCTCGCCTTGGAAGA
TGTGCATCTTCAACAACGACCCATTCTGCAAGATATCTTGTACTACATGGACCGAATATTTACTGTGATTTTCTTCCTCG
AAATGTTAATCAAATGGTTGGCTCTCGGTTTCAAGAAGTACTTCACGAACGCTTGGTGCTGGCTTGATTTCATCATTGTC
ATGCTCTCACTGATCAACTTGGGCGCCATCTGGGCAGGCGCTGCCGACATCCCGGCCTTCCGTTCCATGAGAACACTGAG
GGCCTTGAGGCCTTTACGAGCCGTGTCACGATGGGAGGGCATGAGATATTTGGAAATGATTATTGATTATGATGATAGTG
ATAAGAATTATAATGATGATGATGATGATGATGATGATGATGATGATGATGATGATGATGATAATGATGATGATGATGAT
GATGATGATGATGAATTCGTGTCACTCATTAACTTCGTAGCGTCGCTCTGTGGCGCTGGCGGGATCCAAGCCTTCAAAAC
AATGAGGACCCTAAGGGCCCTAAGGCCACTCAGGGCGATGTCTAGAATGCAGGGAATGCGGGTAGTTGTCAACGCTTTGG
TTCAAGCCATTCCATCCATTTTCAACGTGTTACTGGTGTGTCTTATCTTCTGGTTGATATTCGCCATTATGGGTGTACAG
CTTTTCGCCGGCAAATATTTCAAGTGCGTTGATGCAAATAAAACGACGCTCAGCCACGAAATAATCCCCGATCGAAACGC
CTGCTTGGCTGAGAACTATACCTGGGAGAATTCGCCGATGAATTTCGACCACGTAGGGAAAGCGTATCTCTGCTTGTTCC
AAGTGGCCACGTTTAAAGGATGGATTCAGATCATGAACGACGCCATAGATTCCAGGGAGCTCAACAAACAACCAATCCGC
GAAACAAACATCTACATGTACTTCTATTTTGTATTCTTCATTATATTCGGATCGTTTTTTACCCTTAATCTATTCATTGG
TGTGATCATCGACAATTTCAACGAGCAGAAGAAAAAGGCGGGTGGTTCCCTCGAGATGTTCATGACAGAAGATCAGAAGA
AATATTACAACGCTATGAAAAAAATGGGTAGCAAGAAACCGCTTAAGGCCATTCCACGTCCGAGATGGAGGCCGCAGGCA
ATAGTGTTTGAAATAGTGACGGACAAAAAGTTCGATATGATAATCATGTTGTTCATCGGGCTGAACATGCTTACGATGAC
GTTGGACCATTATCAACAAACTCAGACTTTCAGCGATGTTCTGGACTATCTGAACATGATATTCATTGTGATATTCACCA
GCGAGTGTCTCATGAAGATCTTCGCTCTACGTTACCACTACTTCAAGGAGCCATGGAACCTCTTTGATTTTGTTGTTGTT
ATATTGTCAATATTAGGTCTGGTTCTCAGCGATATTATCGAGAAATATTTCGTATCGCCGACGTTGCTTCGTGTAGTAAG
AGTGGCAAAAGTCGGCCGTGTGCTTCGACTGGTGAAAGGTGCTAAGGGTATTCGAACTCTTCTCTTCGCCCTGGCGATGT
CGTTACCAGCTCTCTTCAATATTTGCCTATTACTGTTTTTGGTGATGTTTATCTTCGCGATCTTCGGAATGTCGTTTTTC
ATGCACGTGAAAGACAAGAGCGGGCTGGACGACGTGTACAACTTCAAAACGTTCGGCCAGTCGATGATATTGCTATTCCA
GATGTCAACGTCCGCCGGTTGGGACGGCGTCCTCGACGGTATAATAAACGAGGAGGACTGTCAGGAGCCGAACAACGAGA
TAGGATATCCGGGCAACTGTGGCTCGTCCACGATCGGCATCGCCTATCTCCTCTCGTACCTGGTGATCAGCTTTCTCATC
GTCATCAACATGTACATCGCCGTGATCTTGGAGAATTACTCGCAAGCCACCGAGGATGTGCAAGAGGGCCTGACCGACGA
CGACTACGACATGTACTACGAGATCTGGCAACAGTTCGATCCAGATGGATCGCAGTACATCAGATACGACCAACTGTCCG
AGTTCTTGGACGTGCTTGAGCCGCCGTTACAGATACACAAGCCGAACAAGTACAAGATCGTATCGATGGACATCCCTATA
TGCAAGGGGGACATGATGTTCTGCGTGGACATCCTGGACGCTCTTACGAAGGACTTCTTCGCGCGCAAGGGTAACCCGAT
CGAGGAGACGTCCGACCTCGAGGTGCAAACGCGTCCAGGCGAGGTCGGCTACGAGCCAGTCTCCTCGACGCTGTGGCGCC
AACGCGAGGAGTATTGCGCGCGTTTGATCCAGAATGCCTGGAGGAAGCACAAGCAGCAACGTCTAGGCGGGCCCAGCGAG
GAAAGCGACGACGCCGACATCGATCCACGGGGTGGTCATACACAGCCGATCGCCGAGCGTAACCTCGAGGACCGCGGACG
TCTGATCGGCGTCCACCACGACGTCTCAAGCACCGCCACCGTCGTAGCAAGCGCCACCAAACCATCGCCGGCTATAACAG
CTATAAAAGTTGAGTCTAACAGACAGCAGCTGATACTGCTCGCGGGGAGCAGCGGCCTCACGGACCTCGCGCGCGCGCGC
GCGCGCGCGCTCTCCATCGACAGCCTTATAGTTGTATAAAAAAGAAAAAAAAAAAAGTATTAAGAGAAAAAAAAAATAAA
TAAATAAATGCATTCCTCCAACGAGTTGCCTTTAAATCCACTGTAAACGCTACGATCGTTGGGAGACACGTCGCTAGCTG
ATGAACACACACAAGGAGCGAGAACACCGGGACACACGACACGAAGGGAGAAGACAAAAAAAACTGGTGGTGGTTTTTTT
CCTGATTTTTCTGGTCGAGTCGTTCGGGAAATGCGAGGGTCCGTGAATAAATAGTGTGACACGACGGAGAGATTCACACA
GACTGCCGATGACCGCGTAGACCAGTCGTCCGTGCTCGTTTATTGGGATCATTGGTTCGGTTCTCTCGTTGCCGGGGCTG
CAAGAGGAATTTGTTCGTGGAAGAGACCAAATGATCAAATGTAATAGGATTTGGCTACGAAACGAGAAGATAACGACGAG
GACGTACGAAGAGGAATCGAAGGACAAGAATCGATGACAGGAGAAAGAACACAGAGAGCGAGAGAGAGAGAGAGAGAGAG
AG
>TetragonulaCarbonaria_000262-T1 TetragonulaCarbonaria_000262
ATGAAGACATTGATGAAGACGCTGATCATAACTAATAATAGTGAGGATGATCATAGAACGATTAAGATGATGATTATAAA
TGATGACGATGACGATGATGATGATGATGATGATGATGATGATGATGATGATGATGATGGTGGTACGTACACGAATGAAG
ATTATCTGGCGCGCAACGAGCGTGCGTTAGCGAGGCAACAACACAGAGGACTATAA
>TetragonulaCarbonaria_000263-T1 TetragonulaCarbonaria_000263
CTAGGCACACGTTGTTGACCGCAGAGGTGGTCGGAACGATCGCGACGAACGACACGATAAAACGCATCCAGCATAAACTG
TATAATGTAACTTAACGTAACACGGAGCACGACGGACGACGACGACGACGAAACGAAACGAATCGAGGCACGAGATCGAT
CGACGAACGAATTCCATTCAACTCGTCGATCGTTCTTCTATCGAAGTACGACGTATCTGATGGTCCGTCCGGCTCACTGT
CTAATTACTCCGATACCCCCTCTCGCCCTTTTCTTATGTTTCGGACCCATCCCGTGCTGTAATATGTGCAAATAATTCGA
TAATAATCAAATGGTTTGTACGCATATAATATACATATATATTTTCGATACTACTTTGTCGAATGGGCAACCGCGAGAAC
TTTTAGCAAGCAATAAAACTCTCGAGACATACGTTAGAACGAACGAACGAACGAACGAACGAACGAAAGAAAGAAAGAAA
GAAAGAAAGAAAGAAAGAAAGAAAGAAAGGAAGTGAAGAAAGGAAAAAATGTGTAACCAGGGCGTGACAAACGAAACGAG
GTGCAATCGCGCGCAGAAAGTGTTCCAAAACACACTGGCCTCTTTTTAAACGATAAACAGATCTTGTGACTGATCGCGTA
GGAATCGTTCTTCCCCCCGAGAGGCACGTCAAATGAACATCGTTTCTCCTTCTTCTTCTTCTTCTTCTTCTTCTTCTTTC
CTCCTTTTTGTTCACACTCACATGCGCGGTGCTTTTTATCTCGTGAACTGTGTGTGATCTGGATTTTTCGCGATCGAATG
TTCGATTGAATCGAAACTTCCCCGGTTTTCAGTCGCCAGTTTACCGATCCTTGGTAAGCCTCTTGACATTCGGTCCGCTT
AATCTACGGTCGTATCGGCATGAGAAAATTAATCGCAAGAAGAATCGGGAACACACGCGTCTCGAAGGCGTTGTCTTCGG
GAAATTCGTTTCGGCGTAATGCTCGGGACAAAAAGAAGCTCGGGAACGGTATATTTAATGAAATAAATTATTTATTCATA
ATGGAAAAGAGGAGTATCAGTGGAAAGGATATTCTAAGAATGGATGGTCTTTTGCCACCGACACGACGCTTACCCGTCTG
TAATGCTGTGACTTCTACAGATAAAAAGAAAGATAAAAAGTGGTCAATCGGTGGAATATTAAAACGTATATCTTCGATAA
GGGATTATGATAGTTCTTCCAATGATGAAGAAATTGTATATTGTACGAGACAGCCAAGACCTTGCACGGTATTTAATAGA
AAGTCAAATAATGTTGTTCTCCATCCGGTTGAAAAAGGATCAAATCAAAACTTAAACGACACTGTTGCAAAATCTCTGGA
TACAACAAGTTTGCAGAGGGATTCGTTAAATTCTCGTAGTAGCGATGGATCCTTGGATGGATTAAGTAAAAAGGCCAGGA
AAAATAAATTGAAAGCACAAGTAGAAGCGAAACGAGATCGCATTTGTGCAGGTAGCAGTTCGGATGAAGATTCGCGTAAA
TCTTGTAACTCGTTGACGAGATATCAGAACGAGCTTGCTGGACATAGTACGCAGAAAAATAGTTCTTGCAATAGAAAAAG
TCGCGCGGCACGTACAGAACGTTACATAAAACGTTTAACCAGAGACGAAGGTTATAAATTTCAAGAGAACTTAAACAATA
TAGCAAATAAGCGTAACAGTCATGATTTCATAAATGAAGAACAATCATCTATAGCCATGGATGCGAATGAATTATTTCGG
CTTCCACAACAATCATCACGCTTCACCAGTTATTCTAATAGTAATACTTTCCCTGTACAAAGATCTGCTGAAAACTTACG
ACAATCTGGGATTGTCGCATCGCAAGCAAGATCATCCAGTGATCTTACAAAACATACGTCGAGCCAATATATTACAGATT
TAAATCAAAATAATACTTACGCAAAACCAAATGTTTTGCAGAAAAATAAGAATCAAGTAAATCAAGAGGAAAATTACTTT
CTCGATTTACCCGCGACTGGTACAATTTATGCTGAACCATATGATTATACGAGGAACCGTCAGTTTGCAAGTCGAAGTTC
TTCCCCGCCCGAGCCTCCACCAAGGGACCCACGTTGCCGAGTTTTCACTTATGGTTGTAATTCCCTTCCGTTTAGTGGAA
AGTATCAGGTAACAAAGTACGACGATACCTTGCGTATTAAAATGAACGATATTCACGAAGTTACCAAGGATCATTTAAAG
AGTTTAAGATCCTACGAGTCAAATAACGAAATCAGTTGGTGTGGCTCGGCAAAACAGTATGCACGACGTCCATTGTCCTT
GACTGTGAGCTCGACGCAGTCTTGTAATTTATCAGAGTGTACAAACAATAGACACAATTCGACAGGTAGACATATAGATG
AGCCATTGTTTAAAGAAACAGAAGCGATGAAATGTCAGAGGAGAAATGATCGTAACGATCAGCTTACTTCGAGCTTTAAA
GATTATGATACCAAAATGCGCGAAAACAGATTGTCTACTACGTACATCAAAAATATGCGCAATAATTCTGTATCGCCTAT
TTTTAATAAATCTTCAGACTGTTCCTGCACGAGATCACCAACCAAACAGACGGTGAGAGAAAATTCTTACAATCTGCCAA
ACGTTACATTTATAGATAACATGAGAAATGAAGAGAAAGAAGAGAAAACAATTAACGAAGCAATTAACGAAGAGGATGCG
ATGGAAAGGAAAAGAAGTTCCAGAAATCTTGAGGAAGCGCTTTCCGAGTTAGAAGCGATATACAACAGTCTTCGTCTTGG
AGACGAAGATCTACTGGATCGAGCAGAACGGCGGAGTATGGAAGAATTTAGTCTACGTCAAGCGAAAACTAACACTGCTG
TTCCGTTTATTTCAGAAGATTCAACAGACAGAACAAAAGACGATATGGCTTACAGAAGAATGCACCCAAAGGAGAGGCCG
ACATCGTTGTCGGAAGTGGTTGGCCAATCTGCACTCTCTAATATCAGTTACCTGATAGCCTCGCCCATATTATCACGCAA
AGACACAAGTGATAATTATCTGTACGCTGCGAATTACCCAACGCGGCGGGACGAGCCGGATGTAACGCGGGACGACGTTG
TTTATCGAAGCATTAATCATGCTAACAACACGTTGAAAGTGATGGATCCGCAACCGCCGTTCGGAATACCTTTAGGACCG
GTAACGGCCGCTACGGAAAGCGACTATTTACACACTACACCGACTAAACCAGATCATCCTCGTTCGTCGTACATACCGCA
ATGCGAGCCTGACATTGTTACAGATGACTTGGCTTACCGAGCTCTCAGGAAGGATGCCAACACATCGAAGAGCAGTGTCG
AAAGTAAAAACGGCATCGCTATAGATCGGGAAACTACTTTTGGTACGAAGAAGAAACGAGCGGTTAGATCACTGTCTGCC
AATCTATACGGCTTAATTAATCACGATAGAATTCATCTTAGGAGAGAACCTAGTCTTCAAGAGATCAAGAATGAAATAGA
TAACACTGTAACAGATATCAAATCGTTGCCTGTACGATCCGATAGGCGCGTCGTAAGTGATGGTGAACTCTCTGATTACG
ACCGATGTCATACTGATAGTTTATTGAGGAACTCTAAAACTGATATAAACGGGAACCGTCCAATTACGAATACGCATAGG
AAAGAATTGCGCGTTTACGTTTCACCATCGACTCGAGTGCAAGACGATAGTAAAAAGAACGAGGACAGTGCAAGAGCACG
AAACTCCGTGACATCTGCTGACATGTTGTCAAAGGCCGTCAACAATGAGTTCTGGCCGGATTGCGTGCAAAACAAATCGA
ACGAGTCGTTCGATCAAGATACGGAAACTGATTTTACGGCATATAGTCGTCTATGCCAAGATTTAGTCAATTTGATCGAA
GGACAAAACGATATGGAAGTGAAACCGATTGAGGCAACGAATGTTCGTTCAGAGCTTCCTGTAGTAACAGATATCTCAAA
TGATAGTAATAAGACGGAGGAATCCTCCACACTGCGTATTCAGTCCTTAGGTAGTCACTATTCAGACGAGAATAATATCG
AAAACTATAAAGAAGATAAGGATAAAGATAATATAGAGAAATTGACGGGATCCCTCGCTAAAGCTGAGAATGAATGTTCC
GAGAAGAGAGATGTTCCTGACGATAATACGTTTGATTTCTATCTTCGTGTCGCGGACGAAAATGTTAAACTAATTGCGGA
GGCGTTTAGCAGCGTGGCAGATCACTTACGCGATAGTCGTTTAAGCCAAAAGAATTCGTTGACGTCGCACCGTTCCGAAA
TAGAAACCGATAGTACGGCGCCCAATACTAGTACTCGCAGCTCCGCTACTAGTAGCCTAGACGATACGAACGATGACCTG
TCTTATTCGCCAAGAATCACTGATGCGTTAAATGTAGTTCCTAAAGAAAATACAACGATAATCTCAAACGAGGACCACAA
CTTAGCGAAGCCAGAAGATATGAAAAATGATTTGCGTATCGATCCAGAACTCGATCTATCCAAAGCTGTTCATGATTTAC
AGTTAGCAGCGGCAAGTTTGTGCGAGCATGAGAGAGAAATTGAAGAACTAGAGGCATTACTAAAAAATAACGTTGCGACA
AATAACGTTCCTTGCAGTAGTAACATTGAAGTTGAAGAGGATGCTTCGTTGCTGAATATTGAAAGCAACTTAATGCCGCG
AAGTAACAAAAAAGAGAAACAAGATGACGAAGAATCAACTGTAATATCAACCGATGATAAACCGTGTACCGACGAACGTG
ACCCAAATTGCGAAGGTGAGAGTACAAAACGCAAGGATATTTGTGAATCGTATGACGTTCTTTGTTCGACTGAAATGCCA
ATATCGTATGTTACTAACCTCATAACCATACTGATAACTACATATTCTATGGTTTTGCTGGCTTGTTTTCTTGCACTGCT
TTTAGCGAGCGTAGCAGCATCATGACTGGGCCCTTAACGACAAGTGTCTTAATGCATTTTGTAATTAGAAGGTTTGATTC
GAAGCATTTGTCATTAGTTCGAAGCTATTATTATTTGAATCATGTTACTAATGTCGTAGGTCTCCCGGCACTTGATCATT
CATGATGTGAACCATTCTGTACGAGTGCATAACTAACTGATATACAACGTCGTTGAGCGACATGCGGCAGGACAATTGAA
TTTTCTGTAAGATCGAGTTTCTGTGAACTGTTTCTGAAGGAATGATTTGTTCTT
>TetragonulaCarbonaria_000264-T1 TetragonulaCarbonaria_000264
ATGGAAAGCTTTTGGGTCATCAGCGCGATCACCGCGATCAAGGCGATCTCGTACGTGTACGATTTACTAACGTTTCCGGT
GTGGCTCGTGCTGCAACGGCCTTGGGAGAAGAGGAAGGCCTCGCGAAGGATCAAGGCCCGACCTATCGCCAAGGATGAGC
ACGGTATCTCGTACAGGAGTGTGGACCCACCGGGAGAGATGCGGATCAACCTTGAACGTGAAAATATCGACACGCTCGAG
AAGGTGATGAGTTGGATCACGAAGAAACACGGCGATAAGAAATGCGTCGGTACGAGAGAGATACTTGCCGAGGAAGATGA
GGTTCAACCAAATGGCAGAATATTTAAAAAGTATAAAATGGGAGAGTACAAATGGAAAAGCTACAGGGACGTGGATAGGC
TAACGACTTCCTTCAGTCGAGGCTTAAGAGAGTTTAATCTTACGGCGCGTAAGAACATCGTGATCTTCGCAGAGACCAGA
GAGGAATGGATGATAGCAGCTTATGGCTGCTTCAAACAAAATCTGACTGTGGTCACGATTTACGCGACTCTAGGCGAGGA
AGCTATTGCCCACGGAATCAATGAAACGGAAGTCGATACCGTGATCACTAGCCATGACTTGTTGCCAAAGTTCAAACGAC
TTCTTAATGTGTTGCCTCAAGTTAAAACTATTGTTTACATGGAAGATCAATTGGTACCTACTGACACAACTGGTTATAAA
TCTGGCGTTAGGCTGCTACCATTCTCTGATATAATCAAGACGGGTAACACTTCTACCGCATCACAATTCCCACCAAAAAG
TTCTGACACCGCAATCATAATGTATACGTCTGGATCTACCGGAGTACCAAAGGGTGTACTTTTGTCACATTTAAACGTGG
TTTCTGTGATGAAGGCGTTTGTCGATGTCGTTGAAATTAGACCAGATGATGTGTTTCTTGGATTCTTACCTTTGGCCCAC
GTATTTGAGCTTCTTGCCGAGAGTGTGTGCCTTTTAAGCGGCGTGCCTATCGGCTACAGTTCGCCTCTTACTATGATCGA
TTCAAGTAGCAAAATTCAAAGAGGTTCCAAAGGGGATGCATCTGTTTTGCGACCAACTTGCGTAACTTCTGTGCCGCTTA
TTCTGGATCGTATTTCCAAAGGTATCAACGAAAAGGTAAAGAAATCGGGACCACTGAGTCGGACGCTTTTTAGATTTGCC
TACGAGTACAAATTGAAATGGTATAAACGTGGTTACGACACGCCTTTCTGCAATAAATACATTTTTGGAGCTGCAAGACA
AGTTCTTGGTGGGAGGGTTAGGCTTATTCTTTGCGGTGGTGCTCCATTGACTCCCGACACTCAAACTCAGGTTAAAATTT
GTCTCTGTGTCACTTTGACACAGGGATATGGTCTTACCGAAACAACTTCGTGTGCTACGGTTATGGACAAGCACGATAGA
AGCACGGGAAGAGTTGGCGGACCAACTACAATTTGTGATATCCGTTTAGAAAATTGGGAGGAAGCTGGTTACAGAGTTAC
GGATAACCCATATCCCAGGGGAGAAATCGTAATTGGCGGTGTAAACGTTTCGGCTGGCTATTATAAACTACCGGACAAAA
CGAAAGAAGACTTTTTCCAAGAAGATGGAAAACAGTGGTTCAGAACCGGCGATATTGGAGAAATTCATGAGGACGGTTGT
ATAAAAATTATTGATCGAAAGAAAGATCTAGTTAAATTACAACTTGGTGAATATGTTTCTTTGGGCAAAGTCGAAGCAGA
ACTGAAAACCTGTCCTGTTGTAGAGAACATCTGTGTTTACGGGGATTCCCATAAGTCTTACACAGTGGCATTAGTAGTAC
CTAACCAATATTATTTAGAACAGATTGCCAATGACTTAGGTATCACTAACAAGAGTTTAGAGGAACTTTGTGATAATCCA
GAGATAGAAAAAACGGTGTTGCAACAGTTGGTAGAGCAAGCCAAAAAATGTAATCTCCAAAGGTTTGAAATACCTGGTGC
TGTGAAATTGTGTGCAGAACAATGGTCACCCGACATGGGATTGGTAACAGCAGCATTCAAGCTGAAGAGGAAAGCAGTGC
AAGAACGGTATCAACATGAAATCAATAGGATGTATGCTTCGTGA
>TetragonulaCarbonaria_000265-T1 TetragonulaCarbonaria_000265
ATGTTCGAACGAAGATCTGAAGATTATAGCCCCCCCCCCTCCGCCATAGCCAGTGATCCACATTCGTATCCAAGCGCCCA
CTCGGATAATAATCCCGCCAGCCCCACTCAGCCTGGTTTTCGAGCCTCGAGAGGCGATCCTGATAGACGCGTTTCGACAC
TCGATATTCCGTTCCTCTTGTCCCTCTGGCTGCCTGGCAATTCTATTTGCCTGTTTGCTTATGCCGAAATGGAGATGCGT
TCCGTGTAA
>TetragonulaCarbonaria_000266-T1 TetragonulaCarbonaria_000266
ATGATGGAACAAATGCTCACCATCGCTGACAAACTGTCAGAAGAAATTAAAAACATGCAGAAATGCTTGCAGTGCACAGT
TTGTTTGCATACTATAACCGACCCGATAAAAACCCTGTGCGGCCATCGATTCTGCCGTGCGTGTATTCAAACGGTATTGC
AAAGTAAAAATGCATTGTGTCCACTTTGCAATTGTGCTATACAACGTCGCAGTATTTCCAAGGACGAGCACATGATATTG
TACATCGATCGACTGCAGAAACTAATCGAAGCGATTCAATTGGATTCAGGCATCAATATACTGCTCCATTCGTCGAAGCC
ACGGAGCACACGAGAGTGCAAGCTGCCAGATAATACGGAATTGCGTAGATCTGACGTGGAGGAATTGACGAGACCGAGCT
GTTCCTACCTTGATAACAGTCTGCGAGTGAGTGAGTCTGATTCTCGAAGAAGAGGACAGCGATCGAAGGGAAGGGGAAGA
ACGCAGACGAATAAAGCGAAATCTACGCAGAAGGAAGGCAACACCATCAGAAGGTATCTGTCCAAGTGTGACCTGTCTGG
CGTAGGGCAGTTGGAGAAGTCGAAGGATTTTTTACGCGAGGAATCGGCAGAGGCCAAAGTGCACAAATGGCTGGGCAATC
TGGGCAATCTGGTCAGTAACGACGAGTCGGACGAACCGGTGAAAGTTGTAGTCGTGCAGCCTACAACAGAGTGCGATCTG
GACGACACTCTGGCCATGTCAGTCTCACAAAACGACGCGCAGAACCAGGACGAAGGTATGGAAGTATTCACGACGAAGAA
CGATGTTGATCGTGCCATCAAACAGGTTCGAAGACCCTGTTCGAGGAATACGAACAACGAGAGAGAACCGACGAACAAGA
GATGGTCCACGGAGACGTGGAATTCCACGAACAATCATCACCCGTCGGCGTTGAACTTCAGCCTGGACGATTCGAGGCCA
AGTACGTCGGCAGCGATGAGATCGTTGGACGACAGCAAGGAGAGGAACATAGACGTTCACAGAGCGTCTACCTGCCAGAT
GTTGTCCAACATGCAGAAGAACTGGTCCACCGTAGCGAAGTTTGGCAAAGAGATGCGTACGAGAAAGAAGAAACTGATGT
CTCTGAACGTGAGCATCGAGAGCAAGAAGAAATCTCGACGTACGGAGATGAATTTGAACGCAGGCGAGAAAGTCGTCGAG
GACACGGACGAAAGACAAAGGAGAAGAGGAAACGAGTCGTCGAAGACCGCCATGAACGAGGAATCTGTCAATGGTAAGAC
AAGTTTGATAAAAGGGGACTTTGTCCGCGGTCGAGAGGCGTCTCCGAGGGACAGAAATGAGAGATCGATATCGGAGGAAG
TTCCGTTGGCCGATGAATCGTTCGTTATCGCGCTGCAGAAGGGCAGAGTGCCCGTTCAGAGTTTGAGTAGCTGTCAGATA
AACGCGATCATCGGTGTAACGGAGGAGGATCCAACGGCAGCCAACGTTGAAACGGACGAATCGATGAGTTTATCAGCTAG
CGAGCAAACTGAGCCGAATCTGATCGACAAGCCGATTAACGAGAGAAATTGCTGCCCGATGCCGACGATAGAGACGATAG
ATGTATCTAGTTCTGCAACCAACTATCAAACGTCCACGCCCCGTCGCAAGAGACTATCGTTAAATAGAAGAAGCGCCAAC
TTCAAATTGGACGATTCTTCCAGGTCGAATGTGAATTCGAGTATCGCTTTGCAGTCTGTCAGGCGACACCTGAATCGTCA
GATCGAGAGCGAAGACGATAATGTAGATAAGAGGAGCCCAGAGAGAGTGATTATAACTGAGAAACACAGAGTCAGTCATC
CTACAAATGATAAACCAAGCGGTAGACGAGACGGTTTCTTAATTGGAAGCTCGAACGAGAAGAGCAGCACGTCTTCGATC
ACGTTCACGAAGCTAGGAAAAACTTTCAGGCATTGCAGAAAACGAATTCGCTTCTTATACCTGGGCACAACTAGACAAGA
GGCAATACTAAGTCGTTACCCCGGCTTTCGTCCGCAAAAACCTTGCAATCCGGTTGATATGGTGGATACTCAGGATTTTG
CGATCGAGAATTACTTGGAGGACAACGATCAAGCCACGGTGAGCGATACGCAGCCAATGGATGAAGAACCAGAGTCTATC
GCGGAAGGAAACAATTCGTCGAAAATAAAAGAGCCAGTGGGAGTGTTCGAGAACCAAGCGGATGTTGGCGAAGAAGACTC
ATGCAGAGAAGTTGCGGAAGAAATCGTTCCAGTCGAAGAGCCTGTTAGCAATAACTCTGGAGATATAGACATACTCTACG
TGTCTCTGAATGAAAGCAGAGTATCGGATTCACCGTGTACCGAGCAGCCTGCTAAATCGAGCAACGCACCGACCAAAAAT
TCGGCGAGGATGATGTCACCGGTACGAGACACCATGCAATCCCTCTCGTTAGAATCACCGACGACGATCGGCACCCTGCA
AACTCAGAGAATAAACCACGAGCTCGGTGAACCGAGCAAAGAGAAGTGCAGAGCCTCTTCATCTCGAGATCTCTCATGCA
CATCCGACACGTCCGGTTCCTCTTACGTGTTGAAAAGGAGAAGCAAGAACACGAACATTCGGGAGAAATTGTGGAACAGA
AAGTTGAAGAGAAAGTTGGAGGAGGACGACGAGCAGGGCAATCGTAGTACTGATCACAGTTTCTCGTCGCAAGCCACGTG
CATCAGGAACTCGGACAAAGAGGACCGGCCATTGGTGAAGGGGAGCAGCTTAGGCGAGAAATCCGAGCTCGAGAGGAAAA
AGGAGAAAAAGATGTACAAGCGAATTCTATCGTTCGAAAGCTCGGACGGTGATTCGGTGAACACCGGCTGTTGCGCGAGC
AACAAGGCTGCTGCCGGCAAGAGTCTCGCGAGTGATTCCGCGCCAACGAAGCGGAAACGAGCCGTTTCCCCCGATTCCGT
CAACGAGGACTTGTGCGCGATCGTGAACAGTTGGTTGGAAGTGGACGACAGGTACAGAAAGAAGGGCAAGCTCGACGAAC
AGAGTCGCGATTCCTCTGACTCGTCGAGGGACGCGTGTCGGCGAAAATCCGAAAAGGACAATGCCTCGGCGAAACCTGGC
TCGTCGTCGTTGTCGTCGTCGTCGTGCCGTGACAAATCCGCTAACAAACTGTCTACAGCGTTGCAGCGCAGACAGCGTTC
AGATTTCAGCGTTGATGAATGTAACAACAGAGAGAAAGCCACCAGCTTCAGGAGGAAGAGCCTAGAAGTTAGGGAGGCGC
CTGAGGTTACCGACGAGGACTCGCCTGACTTTGGGGCGACGATCGACCAAATGAAGGTTCTGCTGAACAGGCTGCCGGAT
CTCATGCAGGAGGACAATTTCGACGACGTCATTGCGAACGTGAACACGGACACGCTCGTTAACGAGTGCAACGACGACGA
GACGAGGAAAAGTGAGATTCTCTCTGGGAAAGAATCGATCGAGTGTTTGGAGGTGGGCAGCTGCGAGTGGAAATCCAAAG
CGGCGAGATCGTACGTTAAGAATCCTCGTTCGTCGAGCGAGCGTGTCGCACGCGTGGCGGATTCCAACGGCTCGGACAAG
GAGAACAAGGACAAAACGTTCGACATCGTGTACGGCAGTGACGATGAGAACGATGAAAAAACTACGGTCAAAGTGTACGT
AAATTCGGCTAAAGAGAGCTCGACGAACGACAAACCGCCGGAGGAAACGGACGAATGGATCTCGAGCAAGTCGCCGGAAC
GATTCCAATCGAATCCGACGACCTCGCCAGGTGATAAGAATGGAAATCTGAGTAATTCCATGGTTAAAGATACGTACGAT
CAGGACTCTTTGATGAACATCACGCAACAGTATTTGATGATCAAACAATTTGAGGAGGATCTGTTTGGCAAGCCTGAGAG
TTCTAAGAGAGGACCGCAGACGCCGACGGGTAGCAAGAAGTGTTGCAACGCAAAGGATGTCGAACACTCGGCTGAAGAAG
ACGACATTGTCGAGAACACTCCTAGCACAAAGACGAAAATTTTGGAAGCGATCAGTTCCACGCAGAGGAGCTCTAACTCG
AAGATCACGAGGAGATCACAGTCAGGTGTGGAGACACCGCGCTCGAGGAATGAGAAAAGTCCCGGCAACTTCAGCACTCC
GGGTTCCAAGACCAACGTTCCACCACTCGGCCAGAGCACTCCTAAGACGTGTCACTCCATGACGTTCATCCCTCGCGCCA
GCCAGTCACTGAACAAGGAAGCGAGGAAGAACAGTGCGAGCCAAAGTGTCCAGAGAACTGCAGTTCAAAGCGTTCAGACG
GACGCTGTTCAAACTGTAGCAAGTACCAGCAGACGGAGGTATTGCTTCGTGAGCAGCGGCCTGGAATCCGCCGAGGTCGA
TCAGTTGAAGAAATTGGCGAGAACATTGCCGGATGCTGTCTACCACGCCCAGTTCAACGTGAACGTAACGCACGTAGTCG
TGAAGACCAACAGTAATAACGGGGCGAGCAAAACGTTGAAATACCTGCAGGGTATAGTTCACAGGAAGTGGATCGTGAAC
TATCAGTGGGTGATAGACTCGCTGAAGGATGGGAGAGCCGCGAACGAGGAGTTCTACGAAGTGGTGGATTGCAGGACTTT
GGAGGCAGGCCCTCGAAAGTCGCGGTTAAGGGAGAAGGGTTTGTTCGAGGGGTTCGTGTTCCTCTGTATCGGGCCGTACG
TCAATGTTTCTGTGGAGCAATATGAGGACTTACTACGCGCCACCGGTGCCATTGTGGTCGACTCGCTGTACGCTCTAACC
GTTCAAGCGAACAGGCTGAAGATCATCTTGATCCAGGACGACATTTACGAATTCCAAATTATCGAATGGTACAAGAAAGC
TCGCGCCATAGCGATCGTCCACGAATGGGTAGTCGAGTGTATCAGTCAGTATAAACTGATATCGCTCTATCCATATCTGC
AAGAATTGTCACGACAGGACGTTCTCGCGCTCGGTTATCCGGAATACCTGGTCGAGGAAGAGACTGGTTGGGAATCTGAT
AGCACATACGACGTGTGA
>TetragonulaCarbonaria_000267-T1 TetragonulaCarbonaria_000267
ATGGGCGTATGTTGGTTTTTCACGCTGCTTTGGATATCAAAAAAAATAAAAGCGGCGGGATTGCCGTTGCCACAAGGAGG
TGGCGGGGCGGCGGGGGGCCATGGACAGCCGCAGGCTGGATCGCCGAGCACCCCGGGCCCCGGCGGTGGCACAGCTGGCA
GTGGCGCGAGCACTCTTGGCGCCGCTGGCGGCGGTGCCTCTGGCTCTGGCACCGGCGCCGCCGGTGGAACTGGCGGTGTT
GGTTTTGGTGTGACCGGGGGAAGTACCGGCGGTGGGGCCGGTGGCGGTGCCGCCGGCGGCGGCCCAAGTTGGTCTACGGG
CCCGGCTCGTCGGGGCCGAGGGTGGCGCGACTGGCGCCGCGGCGACCCCACGCTGATCAAGGGACTATGGAAGTCGAAGG
GACCCCTAGATTCCTTAGGGAAGGCGGAGGTGTACATCTTCTTAGCGCTGCTGATCGGTTTCGTGACGGTGGTGGTGGGC
TGTTGGCTGTCGGATAACTGTTGGTCCCCGGAGCCGGAAGGAGTGGTCACCCTGGCATAGCCTAGTGCAGACTTCCGTTC
GTCCAGGCGATAACAACTAGTACGCGGGCCCACCTACAGGATTTTCCAGAACTCGGTTCAACAGAATCGGCGACCGCTGC
TGGACATCAACGACAACCACACGATGCTTCCGCCCGTGTGAACGACGCATAAAAAGAAGAAGAAGAAGAAGAAAAAAAGA
AAAGAAAGAGAGAGGAAAAAAAAGAAGGAGACACTTTTTGCATTAGACCATGGTTCGCCGCCATTACGTGCGCCGTGCGG
CCGATCGAATATCACCCCATAATATCGTATAATGTCGCGGTTTCGCCATCGACGAAGGTACTCGACCGTAAATCCAAACG
TTCATCGAAATATCGACATGCGCCGCGGAGGTGCAACTAGGGGCTGT
>TetragonulaCarbonaria_000268-T1 TetragonulaCarbonaria_000268
GGTTGGCCGATGTCATCCGGTGACAGGCCAACGTTTCGAAGAGTATCAGGACGAAATTGCGATCGAATTTCACGGGGGGT
GGGACACGGGCGGAAGCCGCGCCTCGCCTCGCCCGTGGACCGCACGGTTTCGAACAGAACTTCCGGACAAAGCGATGAAT
TACGACGAGAGGCCCGCCCTCCAACGACCTCTTTCACGATTCTCTTTGGAGGACCATGGTAACCGATCATTCTCTTTGGC
CCAAAAACAA
>TetragonulaCarbonaria_000269-T1 TetragonulaCarbonaria_000269
ATGGAAAATTTCAACCCAAATAACGTGAATTTACAAAGAAGAGATGGCAAATCGAAGCAATTGACTAATGAACAACGTCA
TGGTATCTCGCAACAACTATTACAGTATATGAAGAACAAAGAAAAATTAGAACACGGTGCTATTAATGAATTGATCGAAT
GTGTTCGAGATGCATTTAATAAATCAGAGAGGAATACCCTTGATAACGTTTCTATAACATTACAAACGTGTATGGAATCA
ATTATGTTGACAGGAGGGGGAAATTCCTATAAAAAACCTCACATAAATAAGCTCTATCAGTCTTTAGCCGATGATGATGA
TGATGATGATGATGATGATGATGATGATGACGATGACGATGACGACGATTGTCACTGA
>TetragonulaCarbonaria_000270-T1 TetragonulaCarbonaria_000270
ATGTTCACAGGTGTCCTCGCGATGGGCCTCTTTACCTGCATCGGTGCAATCACCGTATCGATAGACCGTTCCGATAACAA
ACCCCCACCAACGCGATCATCCATGATCGCAAACGGCTGGCGGCCATTGACGAACGGCTACGAAGAAACGATCGGGACGA
ACGTCTCGCCGTCGAGCAATCTCGAGCGGAACGTTCCTCTGCACCCAGTTCTCGGCAAGTTTCAAGAGCACATGGCCGCC
TCGGAGAAGCTGAAGCCTCATCGAAAGGGCAAACCATCATCCTCGCATCACGACTACAATCCACCCAGTATACTGGGCAG
TTTCACGGTGCTCGGCCACGCGGCGGCGAAAGCGCGCGGCGAGGCTCAATCCAGCCACGGTCACGCGGGCAAACACGTCG
GCTCCGAGACGCGTGAGTACACGTTCCTGATCCCGCCGCCGAAAGACGCCTACCGTTTCGATCTGGTGGATCAACCGCAC
CGATCGAAGCCGATCTTGCGAGACAGCGCCGCGTACCTGCGGCCACAGCCACAGTTTGGCCCTCCGTCGTTGCATCCGCA
ACCGCCAGACCCGATAAAGGCAGCCACGTATTTCATCAAAGGGTACACCACCTCCACCACGAACTCGCCGTCGTCGTCGT
CGAGCACCTCCGCGAAGAACAGACACTACGGTGAACCGTACGTCCCTCAGTTGCTGCAACCGCCTAGGTATCAGCCGCCT
GTCACGGCGCTGGCCAACGATTTCGGCAAGGACAAACGACTATCCGATTACGATCACAGGCAGAGCTACGACAAATTCCC
CGGCCAGTCGGCTCTCAGCCAAGATCACTCTGTGATCGGTCCCGCTAACACGGGCAACTTCTACAGCCAAGTGAATCATC
ATCCCTCACACTCGTACAAGAGTGCCTCCTTCGAGAGGGATCCCGCGTTCCTGGTGCACGAGAGCCACGAGATCAGCTAC
ATCACGCCGCCTTCCATCTACAACCCGTTCAATTTCAGGCCGTCGTTGCCATACGAGACTCTTCTGCCCCCCGACGTGTA
CTCGTCGTCCACTCCTCCTGCGCCTACCACCCCCCGTACGCAGGAGTCGAGCAAGTTCCAGCAACCGAACTCCAGGGACA
ACGCGCATGATCGCAAGAGACCGGGCCAAAACACGGGCAAAGTGAAACAACAACAGGTGGACAACATAGGTGGCGAAGTC
GAGAGCGGACTGTTGCCCACAGCGGGCATAGCCAATACCTATTACGTGTCGGAAGCTCAGGATCTGACTCCGCCGCCGTC
CGCGTGGCCAGTCCCGAAGAGCAAATACCAGACGTCGGACATAAACGAGGTGCTGCCCAGAGTGAATCCACCGTCCAAGT
TCAGCCAAGAGTCCATAACGTCGAACCAGATCCCTCAAGCGCCGAAAGTGGTGTTCATCGGGCCGCACTCGCAACAACCG
CAGTTCCAGAGCTCCGTCTTGCCGATCGACGTCCAGCCGGAGTACGAAACCCCGGAGAGTATCTCGCTGAAGCACTTCAA
CGAGCAGCAGTACCTGATCCAGCAGCAGTTGCTGCAGAGAGACCGGCAGAGGCTGGCCGAGCAGGAGAGGCAACAGCAGT
TGGAGATCGAGAGGCAGCAGCAGGAGGAGTTGAAGAAGAGGCAGGAAGAGCTGAGGCTGCTGCTGCTGGAGCAGCAGAAG
GAAGAGGAAGAGGCACGACTGGCGGTAGAATCGGCGAGCAACCACACGGAGAAATTAACGAAAGTCCCCGCGGAGGAGGG
ACAATCGCCTTACGCGATCCAGTTGGCAGGATACGAGATCCCGAAGGTTACCACGGACCTAGCCGCGGTGATTACCGAGC
AGAGCGGCGCTGGCGAGCAGCCAAAGGTTCAACAGTCTCAGGTGTCGCAACCGGATTACTCGTTCTCGGAGCGACCCATC
GCCGGCCAGAGCGAGGATCACTCGAAGAATCAGCAGGAGCAAGTGAATTACCGGGAACAGCAGACTGATGTACGAGCTCA
GAGGCCGCAGAAGTCATCGCGCGATCAATATAGACGGCGAAAACCGAGCCACACCGCGTCGTACGAGCCAACGCCAACGG
AAACTCCGGTCCAAGTTCCAGAGACTTCTGTTCCGGTGACACTGTACGCGTCGGAGGAAGTGCCTGTACAGACGACCACC
GCGCCAGAAACCGTCACTCCGGCAACGGTGAGCACGCAGAAGGCCAGAACTCGGAGACCAGGTTCGCCGCTACGTCGGAG
GAGACCAACCACCACTACCACCACCGTGGAACCTGTCACAGCGACGGACGACTACGTAAAATACGAAAAACAAGAAGACG
CGGTGTACCAAGTGGACGCCGTGAAGAGGAAACGGATCAAGCCTACGCAGACGGTGACGTACGAGGAGGAGACAGTGACG
GAGAAGAAAGCTAACATCAGGAAACGGCCCGGCCACAGGAACAGAGTGAACCCGGGCGAGCCTTTCGAAGCTGAGCTCGT
CACGGAGATCGTTCACACCCCCGTGAACACGTACAGGAGTCCGACCGAGCCTGTTCAACTCTACGACGAGTACAACGCTC
GCTTCGCGACCAGTCAGCCCAACCAGCAACAACAGTTCGAGTTCGCGACGGCGGAGGAGCAGCGCGAGGACAGCACGCAG
GCAATACCGCTGGAGTATTACACCGAGTCGACGAGGGTGAGACCCGAGGATGATCCTCGCAACGAGAGCTACGATCCGCA
GTTGCAAGGTTCGCCAGTCGCCACGAACATCCCGTTGGAAGACCCGTTCGTCAGAACGGAGGGTAATTATTTCGATCGAG
GAGCCGTGGTGTCCACTAGCACGAGCTCGACGTCGTTGAGCTCGTCGACCAGCAGATCGCACAAGATCCGACCGATCAGG
TACGGGAACACGACCAGGCCGCGCTTCAGCATCAAGGATTACAAGAGCCGATTGGATTACAAGAGCAGATTAGCTCAGAT
TCCCAGCACCGAGCCGTCGGCGACGCCAGCGTCGCACGCGAGACAGAGAGGTGCAAGTAGTCACAAGAGTAGCCAACAGA
GTAGTCAGCAGCTGTTGCAAAACGTCGAAGGGGGCCGAGAGACGACAGGGAGGTACAAGTACGTCTCGAGGGTGAATTAC
AGGACGTCGTCGGCGAGCCCCGCGGTGGCGAAGAATCAAGACTCGGCGGCCGAAGACGGAGGAGGCTCCTCGACGACCGA
GAAGAGCAACCGTTTCGTGCCGAAGAGGAGACCGGTCAATGGCAACGTGTACAGGAGCAGGGTTTCAGGGACGACGAACG
CTCCGCACAGGATGTCGCAGAGTCATTACGACAGCGATTCGCAGACAAAGCCTGGCACAGCCAGGCCCGAGAACGTGTTC
TCGTCGTCGGTGCGACGACGACCGGTGATGAAAAGCCGGCTGCCGACGCAGAGCTCGACCGCGAGTTACCCGGATAAAAA
AGAGACGGAAGCCACTGAAATGGCCGCGGAAGAAACCAGTTTCTACTCGTCGGTCACTACCACCAGCGGCACCACGAAAC
TCGCCGCTAACGAGATCCCCACTGTCGAAAGAGAGGAAGAAGCTGCTTCCACCAGCCTTCCACCGACCACGGCGAGCGAA
CGAGCGAACGAGCGGACGCTGCAACCGGGACCAAGCACCGACAGCAGCGTGGGGACGTATTCCACGGAACGGTATTCCAC
GACGAGGCAGGAGGAAACAACGACGCGAAGCGAGAGCAAAGTCACGGAAACCACGACCGCGTTCGAGATCCGATCGGAGG
ACGAGGAACTGTTCGCGAAAGCGTCGCAGAGCGTCGCCGACCTGACCAGTTCCGCTTCTGCCCTTTACGATAAGCCCGGC
ATGTTCAAGGCCGTGTCCCCGGAGAGCAGGGTGGTCTCCCCCCCGCACTTCAAGATCCCCACCGACGAGCCGACCCTACC
CATCGAGGCTTTCTTCCACGAACTGTCGTCGAAGAAGAGCTAA
>TetragonulaCarbonaria_000271-T1 TetragonulaCarbonaria_000271
ATGGGTCACCGCGGAAGACCTAAACCTAACGTTAAGCCGCAAATTCCAGCAGTTTCTTCAACCGTCCGGTCAGCGGAGGC
CGAGTCCGAGGCTGATCCGCGGCAAACAGCGAGCCAGGAAGTCAAGCTTCGACGAAGGAAGCGCGAGGAAGATCGCGAGA
TCAAATCGTACGTGGAGGAGGAGAAGGAGGAGGAGGAGGAGCCAGATCTCGGAGCACAGGAACACGACTGGACGGCAGAA
GGTTCGAGAGATTATGAGAGAACACTCTGGCAGCAGAGGCGTCCGCTGCTGCTGGAGGACACGGTGGTCTCGCTCAGGCA
TCAGGAAGACGACAGCAGTCTAATCAGCAAGGAACACTCGCTCGAGTACCAGAGCCAGACTCTAGAGAGCCAGTCGGATC
GTCTGTTGCTGTCCGCGTCGTTGGAGAGCCTGCTGAGATCGGCGCCGGACAGCTGGCCGAGTCAGCAGCTAGAGAGAAGC
GTCGAGGAATCGGAGCGTAGCTTCAAGGAGACCCAGTACTCGCCCAAGGAGAGACGCGACGTCGAGACACAGACCGAGCA
GGAGACGAAGAGCACCCAGTGCAGCCCGGAGCAGAGCGTCGTCAGCCCGTCGGACGTGTCGACGGACAGTCCCCTGCGGC
TAGCGAGAAAGTACTACTATCAGAGCCCGCGTAGGGAGGTTCAAACGCAGACGCAAGGCGAGAGCAAGAGCGTTCAGTGT
TGCCTGGACGAGTTGGGCAGCCTCTCCAGGCTACCGGACCTCACAGACTCGTTCGACAGCCCGTCCAAGTCCGAGAGGAG
CTACCAGGTGAAGGAGTCGAAGAGCGTCCAGTGCATACCGGAGGATATCTCGACGAGCCTCGACAAGGCGTCCGCGGAGA
GTGTTGTTCCGTCGTACGACCAGCAGCAGCAAGAGGAGGCCTACATCAAGAGCCCGAGGAGGGAGGTCGAGGTACAAACT
TATCAGGAGTCGAAGGCGATCCAGTGCAGCGATGACGAGCTTCTAGAGGTGACCGGCGAGCAATCACCGGACCACAATAA
GGAAGAGAGCGCGAGGAGAGTGGTAGAGAGTTCTGGCTCGTCGAGCTGCAGCGGCTCACCCTGCGGCAGGCTTCCCGTTC
TGGTGTTCGTTGAGGAGCGAGGCGTCGACATGACGGTCACGCATCGGGATCACGACGGGAACGTGAGCTGGTCGAAGCAC
TGGGGACCCGAGCGGCTCGTGGAGATCCACCGGGAGCCGAAGACTAGCCTCGGATTGAGCATCGTCGGCGGAAAGGTTGA
TCTGCACAATGGCAGCTCTAGTAAGTCACAGAATATATCCGGGATATTCATAAAGAACGTATTGCCGAACAGTCCGGCCG
GAAGAACCGGCGAGTTGAAGATCGGCGATCGAATAATCGAGGTCGATGGCGTGGACCTGCGACATAGTACTCACGAGAGG
GCGGTGGAGGTTATCCAAGCCGCCGGAAATCCTGTCTGCCTTCTCGTCCAGTCTCTGGTGCACCTGAGCAACGAGCACGA
CGGGGATGGGGATGGAATAAAGCAGAACGCCAGGAGCCGATTGCCTGGAACACCTACGGCGTCCTTTCATCAAAAGCCAT
CGCCAGTTTCGCCGAGGTCCAGCACGCCGGATGTGACACAGGGAGGTATCGAAGACGGGGAGAAGCAAAGTAGTTCAAGA
TCAGATTTTAGGAGGCAGAGTACAAGAGCTTCAGATGGCGCGGGATCCACCACGCGAAGATCCTCCATGAAAAAGTCTAT
TCGCAAGAAGGCGCCGTCACCGCCTTCCAATCCGGGAATACTGCGAGAGGTGAGCGAGGAGAAAGAGGACAATGCATCGA
AACCGGAAGAGCCGCCAAGACGGAAGTATTCGTCCGACGAGAGCTCCGAGGAGGACACGCGCGAGCTCGAGGGCAACGTT
TACACGAAAGCTGGCATGGAGATATCGAGAAAAAGTGCCGGAAATGTGAAGCGTTCGAAAGCGGAAATCGAAGCGGACCC
GGAGAACGAGGATGAGTTCGGTTATACTAATATGAAAGTACAGAAGAAATATCACTCGCTGGGGCACAAGGTGATGCTAG
TAAAGGTGGAGAAAGACAGGCGTGGTTTAGGTATTTCATTGGCCGGACACAGGGATCGAAATCGAATGGCAGTGTTCGTT
TGTGGCCTTAATCCAAAAGGGGCAGCTCATAAAACCGGCGAGATCTCGGTTGGAGACGAAATACTTGAGGTGAACGGCTG
CGTTCTGCAAGGGCGATGCCATTTGAACGCGTCTGCCATGATCAAAGGAATGGCTGGAACGTGTTTCAAAATCGTCGTTT
TCAGGAGGACTGCTGCCGTTGACGATCTCGCCGTTAAACCGATCGTTCAGTTCCCTCCGACACTGGAAGATTCTGACATG
TTCAGCCAGTACAAAGGTGTACGCAACATACCAGTGAAGAAGGGCCAATACGGGCTGGGTATAATGATCATCGAGGGAAA
ACACGCGGAAGTCGGCCAAGGTATATTCCTCTCAGACATTCAAGAAGGCAGTGCTGCAGAACAGGCTGGCTTGCAAGTTG
GTGACATGATCCTCGCTGTTAATATGGACTGTCTGCTGGGCTCGACTTACGACGAGGCAACGAGTCTTCTGAAAAAAGCG
GAGGGTGTCGTTACGCTAACAGTGTGCAATCCGAATCAAAGTAAAGTGGCGAAAGAAGAAGAGGACAGGGCGAAAGGCAT
TATTCCCGAACCTGAAGCACCAAAGGAGCCGGAAAAGCCACCGGAACCAGAAGGACCGCAAGATCCGAAAGACTGCAAGA
TTATTTCTGGCAGGGATACGACGATAGAGTTCCAGAAAGACAAGGACAAAGCGATTGGCTTCATTGTAGCTGGTGGTTGC
GACACACCATTGAAAGGCGTGTTCATCGTCGAGGTGTTCCCGGACGGAGCGGCCCACAAGGACGGACGACTGCAGCCTGG
TGATCAGATACTCGAAATGTGTTCTCAAAGCTTCAAGGACATGGAGCATGATCAGGCTCACGCTGCGGTATTGAAGGCTT
CGGGAACTATCACGATGTTGGTTCATCGACCACCATCCGACAAAGGTGAAGAGATAATCGAGGTTGAGTTACAAAAGAAA
TCGGGCAAAGGAGCTGGCCTCTGTTTGACGGGATACAAGAGTGGAAAAGGAGCATACGTGTCAGACTTGTTGCCCGGTGG
CAGCGCTCTGGAAAGTGGGAAAATCTGCAAGGGCGATCGAGTGGTGGCTGTCGGCGGCCAGGACGTTCGCGAGGCTGCCG
TCGAGGACATCGCGGTCCACGTGAAAGTTTCCAATCCGGTGCAATTGAAGCTGGCTAGATTCAAATCCACTAAGCAATGA
CAGGTACGTGCTTTACAGAAACATTAATTCAATTTAACTATATCACTTTCGACGATATAAAAGCTGCGAGTAAGCTACGT
TTCAAATTCTATTCCTCCGGATGAAGCGAATGAAACGAATTTCTCTTGAACGTTGTTCATTCACATTTGTGAATCAGTCA
GAATTTGTTATACAAAGTGATGTTGGCGAAATGATGTTGACA
>TetragonulaCarbonaria_000272-T1 TetragonulaCarbonaria_000272
ATGGCCGATCCCGCGGCAGAGGGTGCCACCGATTTGTCCCGTGTAACGGAACTGTCAATGGACAAGCCAGAGTCCGAAGA
AGTCGAAGAAGAAGAAGAAGAAGACGAGGACGAAGAGGATCACTGGAAGGACGCGTCGCCTATCACGCCGATCAGCAGCC
CGACGAAACACCCTTCAAAATCCAGCCACAAACCAGGGAAAACCGTGGAGATCGACGTCCACGAGTTCCAGCCGACCAGC
CCATTGGACGAGAAAGACGTGATCATCATCGACAGCAGCGCCACGCTGCCTAGCAAGAAACTGGCGATGAAGTACAACCA
GGGATTGGCCACTGGACCAGCGGAGAAAGCGGCGCCGAAAGTGAAATTAAAGCGCGAGACTAAGGTGGTAGAGTTGGATG
AACCGTGTGAAAAAGTGCCTGAAACGGCGACGTTATCGAAATCGTCGATCACCGCCGGTAACGGGAAACGTCTGGACACG
GAGCGGAAGAGAAGAGCTACGTGGCGAACGGAACCGATGGAAAGACAAGCTTCCAGAGAAACAATGAGAAAAAACAATGA
GGAGGAAGCGACGGATAAGGGCGCGAGGAAGAAGGTTTCGAGGAAGAAGGAGCAGGAACGAAGAGGATCCTCGAGGAGAA
AGTTGGAAGAGATCGAGGAGCCAGCCTCGGAAGCTTCTAGAACGGAAGCGGAGGACCTCTCTAGACGAAGGAGAGAGACA
GATGGTGGATTGGTGAGATCCAGAGAGGAGAGGAAGAGCCTGAAGGAGCAAGAGTGTATAGAACGAGTGACGGAGTTTCT
GACGAAGCACAGTGTGCTGAGTTACTCGGACATGATGCCAACAGGCGGCGAGAGGACAGAAGGAGAGCTGGTTCAGGTAG
CTGGTGACGTCGACAGGGTGCAACGAGGACGAGTCGCGCGTCCATCCAGTTTCGTAGAACTGAAAGAGCAGAGAGCTGAA
GACAGAGGTACGAGAAGATCCGAGGAGCAAGTGAAAAGTCCCTCTTCCGCAGAGTTTTCGCAGGATAGGCGAGCCCCAGT
GTCGATCAGGATAACGGACGGGGGACTGGTGACAACTGAGAGGCCGCGAGAATTAGAAGAGACGAAGCTTGCGTCGGTAA
CGAGTCCAACGGAGACCGAGGCACCGAGAGAGACGAAGCGTCGAAGCTCGATGAGAAAGAGACCCGGCGCGTTCTCCCGT
GAATCGTCGAAGGAGTCGTTGCTGGACGAGACGAAGAAAGAGGTGAGGATACAGGAGAACGTGGAGGAGATATTCTTCGA
GGACACGACGAGCGAGCAACACACCAGCGGCATTCTGCCGGAGGTTCAACTGGTGAAGGCTAGGATAATCACCGCGGAGG
AGGCAGCGGCGAACAGAGTCGAGGAACCGATGAGGATCGAGATCCACTCGCCGCCGGAAGTGGCTGTGGTCTCCGACTCG
GTGAGAGTGAAGACCGGACGGGTGCCGTCGCCGGAAATGTTGAACACGTCGCAGCTGCAGCTGGTCAGCTTGGCCAAGTC
CACGTCCGAGAACACTTTGATCGAGACCGGCGAGAGGACCAGCGAGGAGAACAAAGTATCGGAGAGGAACATCAAAGCGG
AGATATTGTTGGACTTGTCGAAAGTGTCGGAAGTTGGTGACGAGGAGTTGCAGACGGAGTTGGACGGGCAGACGAGGGAT
CGAAAGTTGAGCAGAACGGGTAGCGAGGGCTCGAAGAGGAGCGAAAGAGCGTTGAAAAGGACGAAGTCGAAGGAGCGCGA
GGAGGCAGGCAGCTTCAAGATTGGCAGCTTGGCACAGCCGGACCAGCCGGAATTGACGATCCTCTTGGAGGGCACGATCG
CCGAGAGGAGGAGGAACCTGGACGATGACCGCGACAGTTTGCTGGACTTTGGCGTGGAGAAGATGATCAAGAGGTGA
>TetragonulaCarbonaria_000273-T1 TetragonulaCarbonaria_000273
ATGGACGTGTTGTGTCGATGGACGAAAAAATGGTTGTGTCTTTTCTTTTTATTTTCTCGATTGCGCTGGAAAGACGTTGG
GAGCTCTTTGCCGACGGATGAGTTGTCCGGAGCCTCGAGTTCGACAGCGGCCGCGGGAGCAGGTGCGTCCATCATCGGCG
GCGTTGTCGGCGGGACAGCGAACCAGGCCGGCTCCGACAAGGATCAATCGGTGTCCACGTCGTCCATCGTCACACCAGCG
CCGACACCAAAGTCCAGCCAGCCGGCGAGTACCGCCTCGGCGGCAACACCGACACCGCCGACCTCAACACCGGTACCTGG
AGGCCTCGTTGTCGAAAGGAGCCCCTCCGCCGTCAGCGACGCCTCCAAGAGTGGCTCTGACATGGTGCTGAACACGGAGT
GGGCGCAAGTTGAAGTTATAGATCTCATCAACGATGGCAGTGGCCTTGGATTCGGGATCGTCGGTGGGCGAAGCACTGGT
GTCGTCGTCAAGACTATACTTCCGGGGGGTGTCGCCGATCGAGATAATCGGCTGCAGAGCGGGGACCATATATTGCAAAT
CGGCGATGTCAATCTGCGGGGAATGGGAAGTGAACAGGTTGCGGCAGTTCTGCGACAATCCGGCACGCACGTGCGCCTCG
TTGTCGCGAGACCTGTCGAGCCAACCTCGCCAGATTACCAGGCACTGGGCAGCCACGCTCCGATCGTACCCACGAAGATT
CTGGGTGACCCCGACGAGTTGGATCGTCACTTGGTGCACAGCGTGCCGGAGACGTACAACATTCGCCACGTGCAGCCGGA
CAACGCGTACGACAACGGTTACATGTACTCGCAGGAATCCGACGTCGAGATGCACGCAAGGCCAGGCCTCATCATGGACG
TAGTACGCAATCCAATGCCAATTGGAGCGATGCCAGTGATACCGACGGTTCCGGTACAGATTCCGGAGCTTCCGGTCCTC
ACCATGGACACCATTGATGTTAATTCACTGCCAGAAATGGAACGATTCACCGTCGAGCTTAAGAAGGACATTTACGGCCT
TGGGATCACTATCGCTGGATACGTGTGCGAGAAAGAGGAGCTGTCTGGCATCTTCGTGAAGAGCATCAGCGAGGGTAGCG
CGGCAGACTTGAGCAACAAGATTCAAATAAACGATAGAATAGTGGAGGTGGACGGTCATTCTTTACAGGGTTACTCAAAT
CACGAGGCCGTCGAGGTATTACGCCGGACCGGGCAAACGGTAGTTCTATGCCTGGAGAGATATCTACGTGGACCAAAGTA
CGACCAGCTTCAACAGGCAATCGCGGCCAGTGAACTGAGACTACCTCAACCGAGCTCTCCATCAATCACCAGTTTGCCAA
GCTTCCCAATTAGCGCGGATGGAGAAACTACTACTGAGATAGAACCGGAAGGAGAGTCGCACACGACTGTCGACAGCGCT
GTTCTCCAAGAGGGTGAACGCGAAAGAGTCTCGGAGGAATTAGACGACGCTGCTAATGTCGAAGCTTTGTTGAGCGATCC
ATCCAGCGAGCTTACACCTCAGATTCGAGCCGCCATTAAGGCGAAATGGCAGAAAATTGTGGGCCCAGACACGGAAATTG
TGGTAGCGCAATTGAAAAAATTCGCGGAAGGCAGCGGCCTTGGAATAAGCTTGGAGGGGACGGTGGATGTGGAGAACGGA
CAGGAAGTTAGACCGCATCATTACATAAGATCGATCCTCCCGGAAGGACCCGTGGGACAAAATGGAACGCTGCGTTCCGG
GGATGAATTGCTGGAGGTGAACGGATACCGATTGCTCGGCATTAATCACATGGAAGTAGTTAGCGTGCTGAAAGAATTAC
CGATACACGTTCGAATGGTCTGCGGAAGGAACATCGCCTCGCAGGATCCTCTCTGTCCTATCGACACCGCTCAGCATCAA
GCCGCGTTCCAAACGAGAAGCATCCTTGGCGGATCTCTGCAAAATTTGCTGCCAACGATGGACCGTTTGGTGAAGGCCAA
GTCTGATGGCTCACTGGCATCGACGACCACCACCGCTACGGTGACGGATGCAAGCTTGAATAAAATGAAATCACGCTCTT
TGGAACCGTTGACTGGTCTGGCGATGTGGAGCTCCGAACCGCAGATCATCGAACTGGTAAAGGGAGAACGGGGCCTTGGG
TTCTCCATTTTGGATTATCAGGATCCAATGAACCCCAACGAGACTGTGATAGTAATAAGATCGTTGGTACCTGGTGGTGT
GGCTCAAGTAGACGGTCAATTGATACCAGGCGATCGTCTGCTGTTCGTCAACGACATCGCCCTAGAGAACGCGACGCTAG
ACCAGGCTGTGCAGGCGTTGAAAGGCGCTCCTAAGGGCACCGTGCGCATCGGTGTGGCCAAGCCATTGCCAATCCCAGAC
AGTATTGTCCAGGTGAGCGATCAGGAGGATCGGATCGAACCGACCGTTGATAGGGACAGCGAGGCGACCGCGTGCTCGAT
CATGGACAGCCACAAACAGAGGCGAGAATATTTCAGGGAACGTAAAGTGAACGTGATCGAACCACCTCATCACATGGATT
TGATCGAGGGTTTGAAGCATCAGCACAACCTTGTCAAGTCCGAGAGCTTTTAA
>TetragonulaCarbonaria_000274-T1 TetragonulaCarbonaria_000274
ATGAAAAGATCAAAAAATTTCGAGTGGCTGGTCTCATTTACAAGATCAACAATTGACAAAATCCTGAGTGGGATCTCGAG
GCCATCGCCATTTCGTCAATCACTTCTTGAAGAGCCTAAGCAGACGCCTCAATTCCTATTTTCACAAGGCAGAATCGTTC
GAACGTCTCGGGCGAGCATAGTCGGCCCTTGTCCTACTGTCTACACAGTTTACGGGCAGAGGAAAGAAAATCCTCTCCGA
AACGCTGGTGCCGGTAGTCGTCGTAGTGGTAGTCGTAGTCATAGTCGTCGTAGTCGTAGTCATAGTCGTCGTAGTCGTAA
TCATAGTCATCGTAGTCGTAGTCATACTCGTCGTAGTCGTAGTCGTAGTCGTAGTCATAGTCATAGTCATCGTAGTCGTA
GTCATAGGCGTCGTACTCCTAGTCATAGTTGTCGTAGTCATAGTCGTCGTAGTCATAGTCATAGTCGTCGTAGTCGTAGT
CATAGTCGTCGTAGTCGTAGTCATAGTCGTCGTAGTCGTAATCATAGTCATCGTAGTCGTAGTCATACTCGTCGTAGTCG
TAGTCGTAGTCGTAGTCATAGTCATAGTCATCGTAGTCGTAGTCATAGGCGTCGTACTCCTAGTCATAGTTGTCGTAGTG
ATAGTCGTCGTAGTCATAGTCATAGTCGTCGTAGCCGTAGTCATAGTCGTCGTAGTCGTAGTCGTAGTCGTAGTCATAGT
CACAGTCATCATAGTCGTAGTCACAGTCACAGTCATCATAGTCGTAGTCATAGTCGTCGTAGTCACAGTCACAGTCATCA
TAGTCGTAGTCATAGTCGTCGTAGTCGCAGTCGTAATCATAGTCGTCGTAGTCGTAATCATAGTCATCGTAGCCGTAGTC
ATAGTCGTCGCAGTCGTAGTCGTAATCATAGTCATCGTCGTCGAGATTTTATTCGCGCGGCGAGACCTAAAGCGTGCGCT
ATCCAGGGTCCGGAATAA
>TetragonulaCarbonaria_000275-T1 TetragonulaCarbonaria_000275
ATGGGGAAAGGGGGACACGAGGCTGGTTATAGGAATTCGATCGAGTCGGAGCGAATGGAAGCCTTCGAAGGGGATGGATT
CTTCACGATCGTGGAGGGAACCAGCTCGATAATTGATCAGTTGTTGCCAGAACTTTGTGGAATTTCAATAATTGTATTAC
AACAGTTGTTGCGAGCTCTTTGTGGAATTTCAATAATTGTGTTACAACAGTTGTTGCAAACTCTTCGTGGAATTTTAATA
ATTGTATCACAACAATTGTTGCGAGGACTTCGTGGAATTTCAATAATTGTATTACAAAAGTTGTTGCGAGGACTTTATGG
AATTTTTACAATTGTATTACAACAGTTGTTGCGAAGACTTTGCTGGATTTTAATAACTGTGTTACAACAATTGTTGCCAG
AACTTTGTGGAATTTCAATAATTGTATTACAACAGTAG
>TetragonulaCarbonaria_000276-T1 TetragonulaCarbonaria_000276
ATGCCTCTAAGTGCAGACATATCCACAGCTCTTCATTTATTGGAGCACGTTCAAGAAAGGGTGGAAGATTGCAACGACCC
AAAGCTACAAATGCACACAACTCAAGATATTAAGTCTTTGATTTCTCTTCTGGAAGATCCGGTATTCCGCAGCATAGTGA
CGATTCAAGATTCGCTGATCGAACTGAACAGTCAACTGGGACAGCATCCGTCTATCATTCCTGGCGATTTCGACATCAAT
ATCAGTGGACAATTGGAACTTTCTGTTCCCAGTACGCCAGTACAACCACTTGGATCAAATGTGTATCAAGATCTATATCA
AGATAGCAGTGAATTAGAAGATCAAAGGGTTCCAGTTGTTCCATTAGTGCATAGCAGCAGCGAGGATACTAGTGCACAGG
TTACAAGCCCAAGTCTTGTATCTGAGGTTATGGGAATGCCTCCAATCACAACAACAACGTATGCTAAGGAGTTCAAGAAA
GTTATCGAAGCTGCAGCTAGAGGACGTCAAGTATTTACCGTGCAGTTGTATAAACCAGAGGGTACCAGTCTTGGATTCAG
TGTGGTCGGTCTTCGCAGTAAGGATAAAGGAGAGCTGGGTATCTTCTTGCAGGAGATACAACCGAAAGGCATTGCTGGCT
GTCGAATCGTTAACCTCTGCAACACCCTGTACAGACGTTCGATGTGCACCAGCAGGCGTGCTTCTTGGCACACCCCGTGT
GCACGGTGCGTTGATCGGGTGGTTCGTGGCACGCATGCCCGGTTACCTCTGTCCGGAAGCCTCTCCACCGTGGAGAAAAC
GATGCTTTCGAAAAAGAGGCCTCCCACTTTCGGCCGAGCAGTCTTCGACTGA
>TetragonulaCarbonaria_000277-T1 TetragonulaCarbonaria_000277
ATGGCCCCACGGAAACCGGACACAATGGAGCTGGCTTCCGGTGAGCACAAGGCCAGAAATCGGACGTGGGGATCCCACCG
CGCCTGTGTACCACCGGTGCGTTATCTCTCCTCCGCTGTTCTGCCCCCTATGGCTCGTCTATCCGAGAATCATTCATCGA
AACAATTCTTCCAACGGCGTCACCCTCCCCTCCCGGCCGCACCGCGACCGGTCAGGTGTTATCCATTATTTCCACGGTTT
GCACTGATTTTGACCTCTGGTCGTAAATTATATACAGACGGTGCCGGCAGGCTCTTTCAAGAAGAGGAGGAACCTGTTGT
TGCGTGA
>TetragonulaCarbonaria_000278-T1 TetragonulaCarbonaria_000278
ATGAAGAAAACCAACATATCGAGTCTGCTGCACTCCATATCTGTTCTCGCTACATTGAGAGTGGTCAATGGGCAAACAAC
GTGCAATGGCGGCTTGGGTCGAGTCGTTTACGAGAGACTTCCGGACCAACAGCTTCAGGGTTTCGACGACGATGTGGTAC
GAGACTCTGCACCGCCATTCAGAGTCTTGGAAAAATGTCAAGAATTGTGTCTACGAGATAGAACAGCGACGAACAATCTA
GTTCGTGCTTGCACGAGCTTCGATTTCCAACCTGGCAGCAGAATAGCTTCATTCAGCGGGGCTGCTGAATATGAAGAAAG
CACTTGTTATTTAACGAGGGAACAGGCGCAGCCAGAAGGGATTGGAAATTTAATGCTAGTGCCAAACAGCGTTCATTTCA
CAGAAGTTTGCCTTGGCTCCGATAGGATCGAAAGAGAATGTCCAAATCGGCGTTACGTGTTCGAGAGACATCCCAGGAAA
AAACTAAAATTACCATTGACAGATATCAAGGAAGTTAGCGCGGCAAATAGAACAGACTGCGAGGATAGATGTTTGAACGA
GTTCAGTTTCATTTGCCGATCCGCCACTTATGACACCGCTCTGAGAAGCTGCGCTCTAAGTCGTTTCACAAGAAGGACTC
ATCCTGAATTGTTGGAAGATGATCCGAATTCTGATTATCTCGAAAATACCTGTCTGAATGCGGAACGGCGTTGCGATGGG
TTAGCGGTATTCGTCAAAGAAGAGAACAAGCGTCTTCGTGGACCATTCGAAGTGGACATTTACACGAATCTTACTCTAGA
TGAATGTCAAGCCCTTTGTTTAAGAGCTGAGAAGTATTTCTGTCGAAGCGTCGAGTTCGACGAGCAAACGCGACAATGCG
TTATCTCAGAAGAAGATTCCGTATCTCAGAAGGACGATATTGGAATAAGCAGCAGCCCTAGCCATCATTTTTATGATTTG
GTTTGTTTAGACAATCCACGTGGCTCCGAATATCCAGACAGCAGCTCCACGTCGCACCTCTTCTCTGATGGACGACGGCC
AGACACAGCGTTTCAACGTTATCGAAACTCCCGTTTGAGCGGTGAATTTCACTCGGAGATAACTGGACGCAGCCTGAGCG
AATGCCTTGACGAATGCCTTCGACAGACCAGTTTCCAATGCAGGAGCGCCGTTTATTCGGAACATTATCACACCTGCCGA
CTGAGCCGATTCAATCAGCGTGACGGGCACAGGATCATCTACGATGCGGATTACGATTACTACGAGAATCTTATGCATCA
ATATTTAGATGGAGACAGAGATAGTCCAGGGTACAGACCAGATCCATTGGGGCAAGATACGAATTTCGGCCGGCCTTCTC
TAGGAAGACCTGGTTATCCAGAGGATTACGACAAGGGGTTCAGTAGCAGCGCAAAGCCAGATCGATATCCAGATCGATAC
CCAGATCGTCATCCAGATCGTTATCCAGATCGTTACCCAGATCGTCATCCCGATCGTTACCCAGACAGATATCCAGATCG
ATACCCCGAAAAATATCCTGACAAATATCCAGACCGTTACCCTGATAAATATCCAGATCGTTATCCAGATCGTTATCCTG
ATCGTTATCCTGATCGTTATCCAGGTGACAGGTATCCCGAAAGATATCCTATAAACGGGCAATATCCAATTGGAGCAGCA
GGAGACACATTTCCTGACCCTGTGGATCGATATCCTATCAGTGATCGTTATCCTGTGAGTGATCGTTATCCAATGGTGGA
TCGATATCCACATTCAGATAGATATCCAGTCTCTGATCGATTTCCAATCAGGGGCGGCGATCGTCGTCCTATTCATCCTG
ATCGGTATCCTATCCCAGATCCTGCAGTAGATAGATATCCAACAAGTGGTAGTAGATACCCCACTGGGATTCCTAACCGA
TATCCGATATCTCCAGGTCGTTATCCCAGCGATAGCGATCGGTATCCTAACAGCATAGATCGGTATCCTATTCCCGAAGA
TCCTCTGGACCGGTATCCGTCCGGTATGGCTGGTGGCAGACCTCACGTCGATCGGTATCCTATTAGCGAAAGATATCCCG
AGAAGGATGTTTATCCTAATCGGTATCCACCATCGTCACACGGAGGATACTCTCCAAACTATCCCGACGACATCTACGGC
CCCCAGGGCCACCCAGATCGGAATCACTACAACGTAGGAGGATCCACGCGTCCTTTAGGCTACGGTGGTTACGGCAACGA
CGGCGGAATAATCGGTGGCGGTTACATAGGCGAAGGTGGAGTGTACAATTCGCGACCTTTCGGTACAAGCGGTGGTCCAA
TTATCGGTCGACCGCCTCTCGTGTCCAGATGCGACGAACAGGACAACTTCCGGCAAGTAGGGCCGCACACTCGAGTCCGC
AAACCATTCGTCAGACGATACACGACAGCGTCCTCGTTGGCCCAATGCGAAAGGGAGTGTGCCGATGCTAGGGACTTCGT
GTGCAGATCGTTCAATTATCGTCCGTACGCTGCCCCATACGGCGCAGAAAGAGACAACTGCGAGTTGAGCGACCGTGACT
CCAGGGACATGGACATGGGCAATCCTGTGTACTACGATACCGGCTCCGATTACGACTTCTACGAAAGGAACAACGGCAGA
CAAGGAGCTGATGCAGAGTGTCTGGATGTGAGTCAAGTGTGTAGCGAGGACGGGATGGAATTTACATTGAGGACACCGGA
AGGATTCATTGGTCGGATTTACACTTACGGCTATTATGATCGCTGCTTCTTCCGCGGGAACGGTGGAACCGTAAATGTTC
TTCGGATCAGTGGTCCCCAAGGTTATCCTGAATGCGGTACTCAAAGATATGGAGACACAATGACGAACATCGTCGTGGTA
CAATTCTCGGACTATGTGCAAACAGGAAGGGACAAACGCTTCAATCTCACCTGTCTGTTTCGAGGTCCTGGCGAAGCTGT
CGTCACATCCGGCTACATCGGTGCCGGGTATGCCAGATCAGGGTCTCCAATTCCAATCGAATATCTTCCAGCGGAAAATA
CCTTAAGCTCTCGAGTACGTTTGCTGATTCTTTATCAGGGCAGACCTACGACAACCATCGCTGTTGGTGATCCACTCACT
TTTAGGCTGGAAGCTCAGGATGGGTACAATTATGTAACTGACATCTTTGCTACTAATGTCATAGCAAGAGATCCATACTC
TGGAAGAAGTGTTCAACTAATAGACAGATATGGCTGTCCAGTGGACAATTACGTATTCCCCGGGTTGGATCGTTTGAGGG
ATGGTGACAGTCTGGAGGCGCGTTTCAATGCTTTTAAAATCCCCGAGTCTAATTTCTTGGTGTTTGAAGCGACCGTACGA
ACATGTCGAGACGGCTGTCAGCCAGCTTATTGTTCCGGCGGTACCGGAAGGAGCGAGCCATCCTTTGGAAGACGCAGAAG
GGACGTGTTAGAAAACGACACCATCGCAGAAGAAAATGAAATAAGTACGATAACGGAGAATAATATAAATGACACGTTCT
CTGTGTTGAATTCGACAGTCATTGAAGACAACGATAACGCGGAAGAGGAGGAGGAAGAGGAACACGTGAGAGAGATGATC
GAGGTCTTGGATTCAAGAATGGACATCGACGAAGAAACAATGGTTGAGAAACAAACTACCATTATGGAGAACGTCTGTAT
AACTCCTAACGAGTATTATGGACTGGTAACAGCAGTCGCGGTGCTCGTAGTACTTCTAGCATCTGTGGTTTTATTATCCA
TGTTAATTTACAGAAAATACGCTTACACGGTAATCACGAAGAACCGTAGAGTTGACAAAATATGTAATCGAAGCAATCAT
TCGGACGATGCTTGCAGCAATCGTGCTATTAACTTCTCTTTCTTGAGAACGGGTCTTCAGAAACCGTTTCAATCTACGTC
GATTTCCCGATCGATGAGCAACGTGATCGGCCAACGCGTGAGCTCGTCAACTGCTCTGGAGGGTGCTGTTGGATTGTCAT
CCAGCAGAAGAACCGGCTTCGACCCTAGTGAACCAATCTACACCGATCCATCATTATTCGAAGTTGCTCGTTGCTCGTCA
CCAAAACCTGTCCACGATGACAACTTCCATCTCATGTGA
>TetragonulaCarbonaria_000279-T1 TetragonulaCarbonaria_000279
ATGGCTTCTTCGTCGTTGAAGAGTACTCGGAAAACTTACAGCTTCGAGGAGCGAGAGATTTTGATAACCTTGATAAACAA
GTACGAAGATATCGAGGATAAGAGATCCGATCCGGTATCGATGTATAAACGGAAATCAGCATGGTCTCAATTGGCCAATG
AATACAATTCGATGGTAGGCCCACAAGCGATACGTTCGGCTGTACAATTGAGACGTTGCTGGGAAAATATGAAAGCATGC
AAACGAAATCGCGAGGAGAAAAAGTTACGTAGTATTTCAAAGAATTTTTGCCACCTATCTAAAGACCATACACGGTCGAA
AAGTTGGGAAAATAGAAATTCCATGGCGGATGTTTCTATTTCTACCGGAACTGTAGGTTTGCCGCCAAATGTCGTGTTTG
AACCGAAGGAATCTGAACCGTTTACGTTGCAAACAGTCTGTACTATAAAGCCCCCGAAACAATCCTCAAAAGAGGAAAAT
AATTATAAAGACTCAGATTCTGTCAGCAGTAAAATCGATTCGAATTCATTATCACACGGTCCAGTGACCGACTGTTTCGA
TAAATCTAAAATGGATTCAGAGTCGCCTGTGGTTGACCAGTTAGATAAAGACGAACTATCAGAGAAAAATCGAGTAATTT
TCAAATCGAACGCTACTCAAACGTTGATCTCTCCATCGATTGTTCACGAACAGCCTCGAAGGATGAAGAGGTCACTTCAC
AAAGAGGAAGAGCTGCACGTATTAGCCTTATCGGAGGCACAGATGAAAGTTGATATCGCAGCCATGTTGAAAGAAGAGGC
CAGAATTAAATTAGAAGAGGCTCACTATCGCAAAGAGGAAGCTAGGTTGAGGATGCTTCTTTTTACGTATAAGCTTGATA
GGATAAAGGAAGATTGA
>TetragonulaCarbonaria_000280-T1 TetragonulaCarbonaria_000280
GTGACATCAGTTTAATGGCAGTGCGTTCAAAATACAACAAACATGTACGGGATGTCGCGAAACTACGAGAGACAGTGGAT
CCAGTGACAGTGTGGTATTCGTAGTAATTGTTGTAAAATGAAACGGCATGTTCCATCTGATGCAATTCCTTAGCGGGCTC
CTTTTGCTTCTTCTCTCGATACCGCTGAGCAATGGTGTTGAATACACGTATGAAATCGACTGCAATAACCTACGAATGGG
ACAATACATCTGTCCTCATCCCGATTATGATTTCATAGATCCGAAAACGCAACAGCCCAAAGGTTGCACAAAGGAAAATA
AAGCCAAAGTGTTATGTCTGGCTGCGGATGGCCTCATTTGTACAGAAACAAAAAATAATACGTTCAAGAAGGATATTCCT
TGTAAATGGACAAATGGATATTCCTTCGAGACATCATTGTTACTCTCTATATTTCTTGGAATGTTCGGAGCAGATAGATT
TTATCTAGGATATCCAGCATTGGGCTTGCTTAAGCTGAGTACTTTGGGGTTTCTCTTTCTCGGTCAATTTGCTGATGTAA
TACTTATTGCAACACAAATCGTAGGACCTGCGGATGGTTCGCATTATGTGATGCCATATTACGGTGCAGGAATTCATATT
GTGACGAGTAATAACTTTACATACAGAGTGCCGCAATACGATTGTTAAACGATTTCTACACACGCCGAAAAATAACGATT
GATCAGTCTAAAAATTGTACAGCCCCCGCTTTAATCACGAACAACGATACGCAATCCTAGAATTGAGTCCTATTTCAGCA
TACTTGAGAGAAAATTACTGTGTACGCTATTTTAATGAACAAACAGAAGAGAATCATCTTGTAGATATGTATTTCAACGA
AATATTGTATATACAGATTTGTTACTGACTTATTACCTATTGCCAGTATAGTCGTCTAATAAATATTTGTTTTTA
>TetragonulaCarbonaria_000281-T1 TetragonulaCarbonaria_000281
ATGAGCGTAATCGGAGGTGGAAGAACTCTTTACATAAATAATACAAAATCCTGCGAGTCGAATACATTGATACCGCATTG
CACAAATCCGAGATACTACTACATTTGTAAAAAGGATAAAATCATATTAGCCGAATGTTCACAAAAGAGACACTTCAATA
TTCATCTACAAAAATGCATCCTAGTTCCTCATGGAAAATACATTTCTGCTATCAATAGAGAAAATTCGGGTATTTTCGAT
TCCGCTCAACATCATCTCGAATGTCGAAGATTAGGCTCATTTCCAGTTCCAAATAATTGTGGTTTATTTTATACTTGCTC
GGTTTCCGGTCATCGAATGCATCAAAATTTCTATAATTGTCCAACAAATATGGCTTATGACAGAGAAACTGAATTGTGTA
AGCCGTCGCATACTTGTCATCAGCGAAAACCATTATCCTCGTGCGAGGATCGTCTACTCCCGCAATTTTCGAGATCCTCC
GAAGAAGAGAAATCAAGACATTGCGAAACGATATTTACAGACGAAGAAGCAACTACTACTCCGCATGATGATAAAATTTT
GTCGACGACTACTCCTCGCGCCGTACCATCCATATCTGAATTCACGGGATCAGGTAACAACAGCGATATTATAACGACGA
CGGAACGTGCTCCGGAAAAGTCACGTTCTACAAACACAGATCATGCGATACGTACAACTGCGACAATCGCAGAGACCACG
ACTGAATTTAATTCGCCTACAGAGATAAATGATAATGGAGAATTATCTACAACCTTAGGGCCATCCGAAGATCATACTGA
AACTATAACGGATTCTAACGAGCAAAGTAGCGTTGTATCAACAATTTTAAATGATTCGACAACCCCCGAACCATCTGCTG
AGAATCATAGTTCTGAAGAAATTAGTCAAGAAACTACTGAAACTGAAACTGAAAGTAAAATCGATACAACACCGTCAGTT
TTTGTCGAGCCGGAAACCTCTAGCAATACAGAATCGGAAGGACAAATTACAGAAACAAGTTTATTTACAATGTCCTCGGA
AATTGAAACTACTGTGGAACCAAACGTGGAAAATCAAACTCCATCAGGAAGCGTAGAAGATGCCTCTTCTACGACTTCTA
GTAATGCAGAATCAAGCGAACAACCAATAATTCCAACTGAACCGCCTTTAGAAATTTCCACCGATGAATTTGATTTTAAT
ACAACGGGAGAATCGACTACTGATTCAATCAACACTGCATCAACAATCTTACCCGATTTAACAACATCTAGTTCGGATGT
GGAAAATGAATCGACTACAGAAGTAAGTGAACCGCCTGGAAAATCTGAAGAAACTGAAGGAGAACCGGTTACAGTAATAC
CAACCGAACCGTCCTCCGAAACTCCTGGAGAATTTACTGAAGAACCAATTACTGAAATTGGAACTACCGATATTACTCCA
AATATTCTAACTGATTCGCCGTTACATAGTAACAAGGAGACACCTGGTAAGGAAAGTAACGAACAAGTTCCCAATGATGA
ATCCACTGAATCATCAAATAACAATTTGTCTGGAATGATAACCACTGAACCAACAAGCTGGATCAGCACTGCCGAACAAC
AACCTTTGTTACAGAATGATGATACAACACCTGAAATTAACACTGAAGAAATAATAACCGAGATGCCAAATTCTACGCCT
TCAGGGCGTGATATATCATCAACAGATCTAACATCCGTAAAAAGTGATGCATTTAGTTCAACAATAAATGATATTTCTGA
ACCAACAAGTTTCCAACAGCTGATTTCTAATTTCAACGCACATTTAGAAAGTAGCACAGTCAAATCGTCCCATAAGCGTC
CACATTCTCCGATTACAGATACTGAGAACATATGTAACAATGTTGCAGAAAAAGAATCTGCGATTAAATCGAAACACACG
CATTCTGGAAAAACGAGATTAAAGGATGTTGCATTACCTCTTGCGTCAGCAGTATCAAGTATCATTGATAAGATTAAACA
TTGCTTGAAAAAATTTTTTAAGGAGTTACATCACTGA
>TetragonulaCarbonaria_000282-T1 TetragonulaCarbonaria_000282
ATGTCTATATTGCGAGCTGTATTATTTAAGCATTATACTAATTATTCAAAATGTTCAAGGGATTCGGTGCTATTACTCTT
ATCGAAACAAAGGAGCTCACCGTTTAATATAGCAAAACGAAAATTTAATAGTGGCATTAACGAATCTGTAAAAAATAATA
CTAATAAATTAAAAACAATTTTAAAATTTGGTTCAGGTGGTTTAGGTAGTATAATAATAACATGCTTGATAAAGTGTCAT
ACTTGTGCTGTTGAAGGCAAAACACTTAAAATCTCGGAAAATATTAGAAAAGATAATAAGGAATTGACTTTTAAATGGAA
AAAATTCTTAGAATATTTATATCCATATCTTTGGCAATTATTGATAGCGTTATCAAGTGCAATGGTTGTTGCTGTATTAA
ATATTTGGATACCACAGCATGTAGGAAATGTCATCAATGTATTGACAAAAATTTGCCAAACAAAAGGTGAAGATAGCTTA
AAAACTGTGCTATTGCAGTTGACAGATCCTGCATTTGCATTGGCACGTATGTATGTTGCACAAGCACTTTTTACCTTTGT
ATATATTTATATGCTTTCACACGTTGGAGAAAGAATAGCAATGAATTTGAGACAAGATTTATTTAAATCGATTATAATGC
AAGACATCACATTCTTTGATAAGAATCGTAGTGGTGAAATAGTAAGTCGATTAACCAGTGATATTCAAGACTTTAAAAGT
ACCTTTAAAATATGTATATCGCAAGGCTTAAGAAGTACAACGCAAATTATTGGGTGTGTAGTTTCTGTAATAGGGATTTC
ACCACAACTGACTGCAGCTACAGTATTGTCTTTGCCAACTATAATTCTTATTGGCACGTTACTTGGAAGAGGCTTGAGAA
AATTATCTACAGAGGCACAGAATCAACTCGCTAAGTCTACAGATGTTTGTGAAGAAGCTATACAAAACATTAGAACGGTG
AAAGCATTTGCAGCTGAAGAAAAAGAGATAGATATGTTTTGTAAGGAAACTTCATTAGGAGCTACGTTATATGAAAAATT
GGGTTTGGGAATTGGTTTGTTCCAAGGAGGAACAAATCTATTTCTTAATGGTATTTTACTTTGTACCCTATATTTTGGTG
GACATTTATTGTCTACTGGACAATTATCTCCCGGAGAATTAATGGCATTTTTAATGGCTACTCAAACTATACAAAAATCT
TTATCTCAATTATCTCTGTTGTTTGGATCATATGTTAGAGGTATTAGTGCTGGCGCTAGAGTTTTTGAGTACCTAGAGAT
GCCACCATCAAATCAGATGGTTAGTGGGCAAGTCATTACAGACCAGTCTCTTGCAGGAAATATTACATTTAAAAACGTGA
AATTTAGTTATCCTACTCGTCCAGATCATGTTATTTTAAAGAATTTTAACTTACACATTCCTGCTGGGAAAACAGTAGCT
ATCGTTGGATCTAGCGGTAATGGAAAATCAACGATAGCTGTTTTATTAGAAAGATTTTATGACGTCAATGATGGCTCAAT
TACGATTGATGGTAAAGATTTAAAATCACTCAATGCTGGTTACCTTCGGGGTAACGTCTTAGGATATATAAATCAAGAAC
CTATTTTATTTGCTACTAGTATTATGGAGAATATACGATATGGAAAACCGGATGCTACGAATGAAGATGTCATTGAAGCT
GCTAAAGAAGCGAATGCTCATGAATTTATTATGAATTTCCCAAATAAGTACAATACACAAGTAGGTGAAAGAGGAGCACA
ACTTTCTGGTGGACAAAAACAGCGTGTTGCGATTGCAAGGGCTTTATTAAAAAGACCTTCTATTTTAATTTTGGATGAAG
CTACAAGCGCGTTAGATTATGAAAGTGAAAGAATTGTACAGAAAGCGTTAGACAATGTCACTCAAGGTAGAACAGTCGTG
GTAATCGCTCATAGATTAAGCACGATTAAAAATGCTGACATCATCGTTGTACTGCAGCGAGGAGTAATCGCAGAAATGGG
TACACATACAGAATTAATTAAAAAGAAAGGTTTATATTACACTTTAGTGAACGAACAAGAGAAAGAGAATGCATAA
>TetragonulaCarbonaria_000283-T1 TetragonulaCarbonaria_000283
ATGGGGCCGATGCATTACCAGGCTGATCAAAGCTGCTGCTTCCCGGATAACGCACAGGGAACAACAGCTCCCCGTTGTTA
TCCGTTAGAAAAACCGTGTGTCTTCGGCGAGATAAGTTGCATATCCAGTCCCGTTCCTTTTCTTCCACGGTCCTTTCGGG
CCGGCCGTCTCTGTCGGCGAGCCGATGCCCTCGCAATCAGCCGGCAAAGTGGAGTCGCGCGCGCGACCGTGGCGTCGGCG
GCGGCGGCGGTGGTGGTGGCGGCGGCGACGACGGTGATAGCAGCCGAGCAGCAGCGGTGGTGTATCCGTGAAACACGCGG
TGCAAGTGCCGGGGTGGCGATGACGCAAAGTCAGCGCGGGCCAATGGACTGGCTGCTGTACGGGAGGTGTTCAGTGGGCC
ACGATTGGGCGTGGCTCGAGCCAGAGGGTGCGTCAGGAGGGTGCCCACCGCCGACGCTGAGCACCGCGTGGGGGAATGCC
AAAGTGTGCCCCGGGGTGTAA
>TetragonulaCarbonaria_000284-T1 TetragonulaCarbonaria_000284
ATGTTGGTAAGCGCGAACGCGCGGAGGAGAAGCTCGGCTTGGCAAGAGGCAGAGAATAGGGCGAGAAGGGGGGAGGGGGT
GGTGGTGGTGGAGGAGGAGGAGTGCACGAGGCGGAAGAGGAGGATGCCACCACAAAGCAGTGATAACATTTTCCCTCCCG
GACAGAAGCCTAGCCACCCTTCTCGTTGCTCCCAGGTCGATATCGGGATAACGCCGACGCCGGTTACCCCGGGCAACCGG
AAAGCCACGCCCGCACCCTCAAATATGGCTGCCCATATTCGCGACTCGTGCACCTTGATGTTGCCAAAGGACGAACGAGG
GGTTGCGAAAGGGAGGACGAAGATGAGAGAGAGAGAGAGAGAGAGAGAGAGATGGAGGGAGGGAGAGGGAGTGATCGAGG
TGGCGAGAGATAAAACGACTAGCGACGGACTGGGGGCGGCTGGAATTATCATAATATTGGTCATTGCTTGTTCCGCTGGA
TGA
>TetragonulaCarbonaria_000285-T1 TetragonulaCarbonaria_000285
ATGTATAAAAGGAAAATTGCAATTCGTCGTACGAGAAAAATTGCAAATCGATTGAGAATATCGGGAAGCATTTTCGAAGA
TAGTCGAAACGAATCTCCAAATGATACAAAGCTTTATATACAATTGAATTACAAGCTGATTGCTTTCGTCGAAAAACGCT
CGATATATCCTCGCTTCCTTTGCTGCGCTGATCGTTTCAAGATCAAACCCCGAGGAATAAATAACTCATCGCCAGTGAAT
GAAAATGGAGTACGTGTGACCCGCAAGGCACGTGACGCGTTGAACCAGAAGCAACGAGATCGTTTTCGTTCGTGTTTTCA
AATTCGTTTCGAGGCTCCGCAAGACGAATTAGGATTCGCAGTTACGTTCGTTATCGTTCTCGTTTATGCAGAGCTGATTA
CACACAGATTACACGATTCGTCGTGTGTTTTCAAGCCGTGA
>TetragonulaCarbonaria_000286-T1 TetragonulaCarbonaria_000286
ATGGCAGGAAAGGAAAGAAGGGTTGGAAGCTGTGCCAGTCACGAAAGAACCTCGCTGGTACGCGGAGAAAAAGAAAAGAA
AAGAGAGAGAGAGAGAGAGAGAGAGAGAAAGAAGAAAAACAGGCTGAAATGTGCCCATGAAGCGATCACGATGGAACCGC
GTGGGATGATGAACCTGTCGTGCGACGGCTGCGCGGACAGCGACCGCGATTCCGACAGCAGCAGCATGATCGTGGACCCG
GTGAGTCTGGACAAGAACGATCTGTCACCGTCCCAGTCATCGTCCAGCCCGATCATCCCGAGTTCACCAGTTCCGGCGAG
CACCACGTCCTCGAGAAACCGTGGCGGCAGCCGCAGCAAGAAGAACTACTCGATGATGTCGGCCAACAGCCAACAGAAGA
ACAGCTCGTCCGGTCAGCAGGCGTCGTCCTACGGCAACGACAAAATGTCCTCGTCCTTGATCAAGCCACCGTACTCGTAC
ATAGCGCTCATCACGATGGCGATACTTCAGTCGCCGCAGAAGAAACTAACGCTGAGCGGCATCTGCGAGTTCATCATGTC
GCGGTTCCCTTACTACCACGACAAGTTCCCAGCCTGGCAGAACTCTATCAGACACAACCTGTCGCTGAACGACTGTTTCA
TCAAAATACCGCGCGAGCCCGGTAACCCGGGCAAGGGCAACTACTGGACGCTGGACCCGCTGGCCGAGGACATGTTCGAC
AACGGGAGCTTCCTGCGTCGCAGGAAGAGATACAAGAGGCCCCCGCCGCACTACGTGCTCCGAGACAGGGCGATCATGGC
GACGTTCGCCATTTGCGGCGATCGGGGACCATGCCCCGGCGGCGGTGGCGGTCATCCCGGTGCTCTGACCTATCCGAGCG
CCGCGTACCTGTCTCCGCCGCCCGGTTTGCCCCTGCTCGACTTCTCCCCGTCGACCTTGGAGGCTTTGAAGCTCGGCGGT
TTCCTGGAGCCGCCGCCACCGTTGTACAAACCGGTGCCGATCACCGCACCGCCGATCCGGCAGATCGACCCGGCGCCCAC
GAGGACCACGACGATAGCCAGCGGCCATCCGCCCACAGACAAGAAGAGGAACTTCAGCATCGACGCGCTGATCGGCAAAC
AGGCGGCCAACGATCAGAACTGCGGCGGCTTGCTGGATCTCAGCCCGTCCGAGCACAGGGAGATCAGGAGTCAGGCGTCG
GCATTCTCTCCTCTCGTTTAG
>TetragonulaCarbonaria_000287-T1 TetragonulaCarbonaria_000287
ATGCCTAAGGGTTTCTATAGCCCTGGGTCTGTTCCTCTCGAAAGACACGGCCAGCAGGCGAACCAAGTGAAAAGGAAGAG
GAGACCATCCTCTTCCTTCGCGCACGCTTCGATACGCTTTATCCTTGCAACGAGCGGATCGGCAGAACGCAACATGCCAA
GCTTCACGATAAACAGACGACCAGCTATCGTGAGAACTCTGCCTGATGCGTAA
>TetragonulaCarbonaria_000288-T1 TetragonulaCarbonaria_000288
ATGAAAGTGTTTATGGGCAAAGAGAAAGAGAGAGAGAAGAAAGAAGAAGAAGAAGAAGAAGGGACGCTGGCTGCGTTGGA
TGACTCGTCGACTTTCGACGAAAAGCCGGCAAGATTATGCCGCCATCTTGGATGTTGTAGGAAAAATACAGTCGAAGCGA
GAGAGAGAAAGGGAGAAGAAGGGAGGCAGGAAGAGGAAGAGAATGACGAAGAAGAAAAGAAAAGGAAGAGCGAGGAAGGG
GGTAGGACAAGTTGGTTGGCGCACAAGAAGAACGATGGTGGGTCGCTTGGATTCGTTGGTAGTGGTAGCAGAAAGAGAGA
AAGAAAGAAAGAGAGAGAGAGAGAGTGGTGCAAAGGGGGTGGAAAAGGTAAAGAAGTGCGAGAGGTCTTGGGCACAGAAG
GCGAATATCCCCCGCTACAAAGAATACTGTCGGCTTTGCACCTTTTCCAAGACACCGTTTTTCCCGCCAGTAACTCTCTG
CCTTTTTTCCAACCCCTTCTTTCGCCTCCCTCCTCCTCCTCCACCTCCACCTCCAGGCGTCGTTCCTTTTTACCACGTCG
TGCTCACCACCTCGAGAACACCACTCCTACGAGCCTCTGA
>TetragonulaCarbonaria_000289-T1 TetragonulaCarbonaria_000289
ATGCACAATAAAAGAGCATTAGATCGTCGGCTTTGTCGAGCGGTTGCACGACTTCTCGTGCAACAATGGCGTGGCCCCCA
CTCGGTCCGAGTACTCGAAACACCTGGCAAACAAGGAAACAATGCGCTCGAGCCGCACTTCGACGGGATTTCGCGCATTT
GGG
>TetragonulaCarbonaria_000290-T1 TetragonulaCarbonaria_000290
GTCTTCTCTTCACTGAAAAATAAAGTTTAAAAAAACCAGATATTTATCGGACAATGAGAGAGACAAACAAATCGTTCAGA
TGTTTCAAAAGTACATCCTTAGAGAGGCTACTAATATAACTTTATTCGTGAATATTAACTATACAAATACAGATGCACAA
AAATAAAAATGCATACAGATCGAACAAGCTATATTATTTTTATATAATTTTAAAAATTTCTACATTTCCAGATGTATAAA
CCACAGATTTATTCTTTATTATCCGTAGAACACAACAAGAGCAGCTACATTATCGCGATCGTCTTCGACACGAGCAGACG
AACCTTATTTTGGAGCGACCCCATGCAAGGAGTGATCATGAAGATGCACGTGCCATTAGACGGTCCACCGGATGAACCGA
CGATCCTCCACAATTTGACGCACCAGAGTCCACGCGGTATCGCTTTGGACGCATGTAACAGTCACATATACTGGGTAAAT
AGCAATAATACGAATCCAAGTATCGAGCGGTCGGATCTCGATGGAAAGAATCGAGTAACAGTGATCAAAGAGAATTTATA
CGAGCCGTTGGCGGTCGCTATAGATCACAGCAACAAGAAACTGTATTGGATCGACGATGCGGAAGGCGTGAGGATCAACA
TGGAGCGCAGCAATCTCGACGGTAGCGAGCGCGAGCTGTTGGTTCACCCTAAGGGTCATCAGCCAGTGCACCTGGCGTTG
GACAACGACTCGATATATTGGTCCGATTTGGTGCACAGAGCCGTTTGGACTATACCAAAAGAGGCAAAACTTGGGGATCT
GCCGAGTAAATTTCGTTCGTACCAGTCGAATCACGATGCCGAGCCGGCTGGTATCGTTACGCGTGATAACATCGGCAAAG
CAGACTGCTCGGCCAGTGTGACTGTAAAACCAAGAACTCAATTCACGGTGAGACCCAACGAAACGTCGTATAACTATTTG
ACAACCAGTACGGAGGAATCGGAACCAACTACCGAGACATTCCACTGCCTGAATGATGGTTACATCGACGAGAATGAAGG
AAAGTGCCAGTGCAGACTTGGATTCACTGGAACGCTGTGCCATGTAGATCTCTGTCACAATTACTGCTTCCGTGGCAGTT
GCAATATAAACAGTGACGGGTTACCCACATGTAAGTGCAATGACACATTTGTCGGACCAAGATGTGAAACAGACCTGTGC
AAGGACTATTGCTTGCACGACGGTCAGTGTTCCGTCCAAGATGAGAAGCCAGTTTGTAAATGTAAATATTCCGAGGGACT
TCGTTGCGAGATTTTAAGCAATACTGAACTTTGCTTGGTGTTTTGTGCGAGCACCGAGCCTACTAGCGTCGCCACTGCTA
ACTGCAGATGCGCCGAAAGAAATCAAGCACAAATGGTGACAGCTAAAGAGGATAATGAATACAGAACGATACTACCAATT
CTTAGTGTAATTGTTGGAGTACTTGTTTTCGTGATAGCCGTACTTAGTTATTATGTAAATAAATTTCGAAAACGGCCACG
CATTAAAAAGCGTTTTGTCGTCAGCAAAGGTGGTGTAACGCCACTTACGTCTCGGCCGCAACTGCCGGACAATCAGTGCG
AAATAACCATAGAGAACTGCTGCAACATGAATATCTGTGAAACTGTGAGTGATCCACCAGCTAAAATATAAATATTATTT
ATGTGCATGCTATGGGCATATAATATGTATATATACATGCAATGAATTGACAATGTAAGAAATGTACTGTAGCTACGTAC
ATATTCAGGG
>TetragonulaCarbonaria_000290-T2 TetragonulaCarbonaria_000290
GTCTTCTCTTCACTGAAAAATAAAGTTTAAAAAAACCAGATATTTATCGGACAATGAGAGAGACAAACAAATCGTTCAGA
TGTTTCAAAAGTACATCCTTAGAGAGGCTACTAATATAACTTTATTCGTGAATATTAACTATACAAATACAGATGCACAA
AAATAAAAATGCATACAGATCGAACAAGCTATATTATTTTTATATAATTTTAAAAATTTCTACATTTCCAGATGTATAAA
CCACAGATTTATTCTTTATTATCCGTAGAACACAACAAGAGCAGCTACATTATCGCGATCGTCTTCGACACGAGCAGACG
AACCTTATTTTGGAGCGACCCCATGCAAGGAGTGATCATGAAGATGCACGTGCCATTAGACGGTCCACCGGATGAACCGA
CGATCCTCCACAATTTGACGCACCAGAGTCCACGCGGTATCGCTTTGGACGCATGTAACAGTCACATATACTGGGTAAAT
AGCAATAATACGAATCCAAGTATCGAGCGGTCGGATCTCGATGGAAAGAATCGAGTAACAGTGATCAAAGAGAATTTATA
CGAGCCGTTGGCGGTCGCTATAGATCACAGCAACAAGAAACTGTATTGGATCGACGATGCGGAAGGCGTGAGGATCAACA
TGGAGCGCAGCAATCTCGACGGTAGCGAGCGCGAGCTGTTGGTTCACCCTAAGGGTCATCAGCCAGTGCACCTGGCGTTG
GACAACGACTCGATATATTGGTCCGATTTGGTGCACAGAGCCGTTTGGACTATACCAAAAGAGGCAAAACTTGGGGATCT
GCCGAGTAAATTTCGTTCGTACCAGTCGAATCACGATGCCGAGCCGGCTGGTATCGTTACGCGTGATAACATCGGCAAAG
CAGACTGCTCGGCCAGTGTGACTGTAAAACCAAGAACTCAATTCACGGTGAGACCCAACGAAACGTCGTATAACTATTTG
ACAACCAGTACGGAGGAATCGGAACCAACTACCGAGACATTCCACTGCCTGAATGATGGTTACATCGACGAGAATGAAGG
AAAGTGCCAGTGCAGACTTGGATTCACTGGAACGCTGTGCCATGTAGATCTCTGTCACAATTACTGCTTCCGTGGCAGTT
GCAATATAAACAGTGACGGGTTACCCACATGTAAGTGCAATGACACATTTGTCGGACCAAGATGTGAAACAGACCTGTGC
AAGGACTATTGCTTGCACGACGGTCAGTGTTCCGTCCAAGATGAGAAGCCAGTTTGTAAATGTAAATATTCCGAGGGACT
TCGTTGCGAGATTTTAAGCAATACTGAACTTTGCTTGGTGTTTTGTGCGAGCACCGAGCCTACTAGCGTCGCCACTGCTA
ACTGCAGGTACGTCGCTTCTGGGCTTTGTAATTTCACGAGAGCTTGAAGACTTTGTAATTTCACTCAGTTTTCAAATTCC
TACTCTCTCTGTCTGTTTAGTTAAAATGATTATTTTATTTCACATCGGTATTTGTGATTAGCTTTTCAAACAACGCATAA
ATGTGTGCAAGATTATCTTTGTAAGTACTTGTCTAATTAGCAAGATAATGAAACTACCAACGTGCCATTTAAATTTTGTT
ACAATTAAATTTTGAAGGATAGACTACTATCTCTAATGGATCCTCGTTATTTTCTGTTGACAGATGCGCCGAAAGAAATC
AAGCACAAATGGTGACAGCTAAAGAGGATAATGAATACAGAACGATACTACCAATTCTTAGTGTAATTGTTGGAGTACTT
GTTTTCGTGATAGCCGTACTTAGTTATTATGTAAATAAATTTCGAAAACGGCCACGCATTAAAAAGCGTTTTGTCGTCAG
CAAAGGTGGTGTAACGCCACTTACGTCTCGGCCGCAACTGCCGGACAATCAGTGCGAAATAACCATAGAGAACTGCTGCA
ACATGAATATCTGTGAAACTGTGAGTGATCCACCAGCTAAAATATAAATATTATTTATGTGCATGCTATGGGCATATAAT
ATGTATATATACATGCAATGAATTGACAATGTAAGAAATGTACTGTAGCTACGTACATATTCAGGG
>TetragonulaCarbonaria_000290-T3 TetragonulaCarbonaria_000290
GTCTTCTCTTCACTGAAAAATAAAGTTTAAAAAAACCAGATATTTATCGGACAATGAGAGAGACAAACAAATCGTTCAGA
TGTTTCAAAAGTACATCCTTAGAGAGGCTACTAATATAACTTTATTCGTGAATATTAACTATACAAATACAGATGCACAA
AAATAAAAATGCATACAGATCGAACAAGCTATATTATTTTTATATAATTTTAAAAATTTCTACATTTCCAGATGTATAAA
CCACAGATTTATTCTTTATTATCCGTAGAACACAACAAGAGCAGCTACATTATCGCGATCGTCTTCGACACGAGCAGACG
AACCTTATTTTGGAGCGACCCCATGCAAGGAGTGATCATGAAGATGCACGTGCCATTAGACGGTCCACCGGATGAACCGA
CGATCCTCCACAATTTGACGCACCAGAGTCCACGCGGTATCGCTTTGGACGCATGTAACAGTCACATATACTGGGTAAAT
AGCAATAATACGAATCCAAGTATCGAGCGGTCGGATCTCGATGGAAAGAATCGAGTAACAGTGATCAAAGAGAATTTATA
CGAGCCGTTGGCGGTCGCTATAGATCACAGCAACAAGAAACTGTATTGGATCGACGATGCGGAAGGCGTGAGGATCAACA
TGGAGCGCAGCAATCTCGACGGTAGCGAGCGCGAGCTGTTGGTTCACCCTAAGGGTCATCAGCCAGTGCACCTGGCGTTG
GACAACGACTCGATATATTGGTCCGATTTGGTGCACAGAGCCGTTTGGACTATACCAAAAGAGGCAAAACTTGGGGATCT
GCCGAGTAAATTTCGTTCGTACCAGTCGAATCACGATGCCGAGCCGGCTGGTATCGTTACGCGTGATAACATCGGCAAAG
CAGACTGCTCGGCCAGTGTGACTGTAAAACCAAGAACTCAATTCACGGTGAGACCCAACGAAACGTCGTATAACTATTTG
ACAACCAGTACGGAGGAATCGGAACCAACTACCGAGACATTCCACTGCCTGAATGATGGTTACATCGACGAGAATGAAGG
AAAGTGCCAGTGCAGACTTGGATTCACTGGAACGCTGTGCCATGTAGATCTCTGTCACAATTACTGCTTCCGTGGCAGTT
GCAATATAAACAGTGACGGGTTACCCACATGTAAGTGCAATGACACATTTGTCGGACCAAGATGTGAAACAGACCTGTGC
AAGGACTATTGCTTGCACGACGGTCAGTGTTCCGTCCAAGATGAGAAGCCAGTTTGTAAATGTAAATATTCCGAGGGACT
TCGTTGCGAGATTTTAAGCAATACTGAACTTTGCTTGGTGTTTTGTGCGAGCACCGAGCCTACTAGCGTCGCCACTGCTA
ACTGCAGATGCGCCGAAAGAAATCAAGCACAAATGGTGACAGCTAAAGAGGATAATGAATACAGAACGATACTACCAATT
CTTAGTGTAATTGTTGGAGTACTTGTTTTCGTGATAGCCGTACTTAGTTATTATGTAAATAAATTTCGAAAACGGCCACG
CATTAAAAAGCGTTTTGTCGTCAGCAAAGGTGGTGTAACGCCACTTACGTCTCGGCCGCAACTGCCGGACAATCAGTGCG
AAATAACCATAGAGAACTGCTGCAACATGAATATCTGTGAAACTCCATGTTTTGAACCAAAATTACGTGCTGCAGCGCCA
GGAACCAATGGTTCTAAGAAAGAGGAGAAGAATTCTTTGCTCGATAACATGGAGGAGAATTCGTGGTAGCATAAATTGTT
TGGATGTGTCAATTGACAAAGAGTTTATGGACTTGAGAAATTCGTGAAAAATTTAGCTTCGCGGAACTGCACACGTTTGT
ATATACCGCAGAATGCTGTAGTATTATTGTTATGTTTAATAACGATACTTATGAGATGTACGAGAACACCTTGACGATGT
CAGTCAAAGAAAAGAAAGAAAGCCAAAGGTCATTTCGAGGACTCTTAATTTCATATTACGTCATATAATATGTAGGGCTG
TGTTCATATAAAGATTATTTCACCTAGTTGTTAAAGGATTATCAATCTTTTTTAAAAGATACGCAATTATATATTTTTTC
ATGAGAGAGCAGGA
>TetragonulaCarbonaria_000291-T1 TetragonulaCarbonaria_000291
ATGATTTTTTTCAAAGAAAATAGCAATGTTCTAGTGATTTTAGATAGTGAAATTTCAAGTAATGACATTACAGATTTTGC
GAGTGAAATTAAAAAACATCTTAACAATGCTGAACAATTAACAACTATATCAACCAAAGAACTGAATAAATGTATTAATT
CTTCTTCCTATGATGCAATTATTTCTATTTTTAAACAATTGTGTCCGAATCTTGAAATACTTCTAAAAGAATCGCTCCGA
ATGCTGAAACCAGGGGGAATATTGATTATTTATGAGTCATTCCAAGAAAAGGAAAATGCACAGTCTATTTATGATAAAAG
GGTGTCTAATTTGAAATTGACTGGTTTCAAGGTGAAAGAGCAAGAAAGTTTTGATACAAAACAGTTGAAAGATTTACTTA
ATATATACAATAATATAGATATTTGTGAAGTAGTAGCAGAAAAACCTTCCTTTGAAATTGGTTCTAGTGTAACACTTAAT
TTGGGTGAAAAGAAATCTTCTAATGTATGGAAACTAGACACTTCTGTTGATGAAGAATTGATCAATGAGGATGATCTTTT
AGATGAAAGTGATATTATCAAGCCTGTAACCAACTTAAGAGTATGTAGCACAACAGGTAAACGAAAAGCTTGCAAAGATT
GTACTTGTGGCTTAGCTGAAGAACTAAGTGGGAAAATTGCACTTGAAGAGACTGCAAAGTCTTCATGTGGAAATTGTTAT
CTCGGGGATGCATTTCGATGCGCTAGTTGTCCATATCTTGGTATGCCTGCATTTAAACCTGGTGAAAAAGTAGTTTTACC
TGAAAATCAGTTAAAAGCAGACTAA
>TetragonulaCarbonaria_000292-T1 TetragonulaCarbonaria_000292
ATGGTTCAGGATGGAAAGATCGTTACCGAATCTGCACCTGTCATATCAAATAGTGCAGGACATGGTAGAATGTCACATAC
TCTAGTGTTTTATGTTAATGGCAAAGAGGTGGTAGACGACAGTGTTGGTCCAGAATGGACTTTGCTGTGGTATTTGAGGA
ATAAGTTAAATTTAACCGGCACAAAATTGGGTTGTGCGGAAGGTGGTTGTGGAGCGTGTACCGTAATGATATCGAAATTA
GATCGTTCAACAGACATTGTTACACATTTAGCAGTAAACGCGTGTTTAACACCAGTTTGTGCTATGCATGGTTTAGCTGT
AACCACTGTCGAAGGTATTGGAAATGTTAAAACGAAGCTTCATCCGGTGCAAGAGCGCATAGCAAAAGCACACGGGTCAC
AATGCGGTTTTTGCACACCTGGGATCGTGATGTCCATGTACGCATTACTACGAAACGTTCCTAAACCAAGCATGAAGGAT
CTCGAAATTGCCTTTCAAGGAAATTTATGCAGGTGTACTGGATATCGGCCTATTATAGAGGCTTATAAGACCTTCACGGA
AGAATGGGAAACAATGCAAATGATGTCAAAAAGTAACGAAAGATTTTCAACAAATGGAGGATGCCCTATGGGAGAGAATT
GTTGTAAAAAAATACCAATAGCAGAACCAACGGAAGTTTTTAATTCGAAAGAATTTCATCCATACGATCCTTCTCAAGAA
ATTATATTTCCACCTAAGTTACATATTTCTAAGCATCTAGATGAAGAGTATCTAATGATAAAAGGAAAGAACGTCACATG
GCATAGACCAAAAACTCTTCGTGAATTACTGCAATTAAAAGATCAATATCCAAATGCAAAAATTGTTGTAGGAAATACAG
AGATAGGGGTTGAAGTTAAATTTAAATATCTGTCTTATCCAGTTCTCATACAACCTACTTCAATCAAAGAAATGCGTGCT
ATTGAAGAATATCCAAAAGTATTGAATGTCGGTGCTGGTACCACACTTGTTGAAATGGAGAAAACTTTACAAAATCAAAT
TACTACAAAACCTGAATACCAAACAAGAATTTTTAGTGAAATAGTAAATATGCTTCATTGGTTTGCTGGCAAACAAATCA
GGAATGTTGCTGCTGTTGGTGGAAACATAATGACAGGAAGTCCGATATCAGATCTAAATCCAATATTTATGGCAGCTGGA
ATAAAACTGAATGTTTCAAGTTTGAAGAACGGAGTCAGGCTTATTTCAATGGATCATACTTTCTTTAAGGGTTATCGACA
AAATGTCGTTTCACCAGAAGAGATTTTAGTTTCAATTCAAATACCATTTTCCGAAAAAAATCAATACTTTATTGCCTATA
AGCAAGCAAGAAGACGAGATGATGATATCGCTATTGTTAATATGGCATTAAATGTATTCTTTGAACCAGAAAGTAACGTC
GTTAGTAAAGCATATTTGGCTTTTGGTGGAATGGCTCCAACGACGATTTTAGTTAGGAAAACTTGTGATATTATGATTCG
AAGGAAGTGGGACACAGATCTTCTAGAAAATGTTTATGATTCATTACTGAATGAATTACCTTTACCAGATAGTGTTCCAG
GTGGAATGGTCAAATATCGTAAATCTTTAACTCTAAGTCTATTCTTTAAAGGATTTCTACACATAGCTAAAAAGCTTCAA
GTATGCTTGCCAAAAGAAATCGAAAGTGCTGCAAAAGGATTTCACACTAAAGAACCAAAGAGTTCCCAATATTATCAAAT
GGTTCCAAAGGATCAAGAGCCAAACGATTTAGTTGGAAGACCAATTGTTCATGCCAGCGCATTTAAACAGGCAACAGGAG
AAGCGATATACTGCGATGACATGCCAAAATTGTCTAATGAGCTTTATTTAGCTGCGGTTTTGTCTACTAGAGCTCATGCA
AAAATTTTGAAAATTGATGCAACTAAAGCACTGTCGTTAGAAGGAGTAGTTGCATTTTATAGTGCTAAAGATTTACCTGA
AGAGCAACAATTCTATGGTCCTATATTTCATGACGACCGAGTCTTCATGTCAGATATAGTGACAAGTCATGGTCAAATAA
TTGGAGCAATCGTAGCTATTAATCAAGCTATTGCACAAAAGGCAGCCAGAATGGTTGAAATCGAATACGAAGACTTACAA
CCAATAATCATTTCTATAGAGGACGCTATTAAACATCGTTCCTTTTTCGATCAAATACCAAAACATATAAAAAAAGGAGA
CATAGAAAAGGCATTTGCTGAATCAAAAAATATTCTCGAAGGAGAAGCTAGAATGGGAGGACAAGAACATTTTTATCTTG
AAACAAACGCAACCTTGGTGATTCCGAGAGAAGAAGATGAATTGGAAGTATATAGTTCGACTCAACATCCTTCAGAGACT
CAGAAACTTATTTCAGAAGTTCTAAATATTCATGCTAACAAAATTGTAGTTAAAGTGAAAAGATTAGGTGGTGGTTTTGG
TGGGAAGGAATCTCGTACTGCTATACTTGCTTTGCCAGTTGCTTTAGCTGCACACAAATTAAAGAAACCAGTGCGCTGCA
TGTTTGATAGAGATGAAGATATTATGGCAACTGGAACAAGACACCCGTTTTTATTAAAATATAAAGTTGGATTTGATGAT
AATGGCGCAATTAAAGGAGTACAAGTTTATATTTACAACAACGCCGGTTATTCTCGCGATCTTTCTTCCGCAGTTCTAGA
ACGTGCAATGTTTCACTTCGAAAATTCTTATAAAATACCAGTGGTCGATGTGTATGGTTTTATGTGCAAAACTAATATAC
CGTCCAATACGGCGTTCCGCGGTTTTGGAGGTCCACAAGGAATGTTTGTGGCTGAAACAATGATAAGACATATTGCAGAA
TATTTACATAAAGATCCTATTGAGGTGCAAGAATTGAATTTATATAAAGAGGGTGATACCACTCATTATAATCAAAGGCT
TATTAATTGTACATTACGTCATTGCTGGGAAGAATGTTTTTTATCTTCAAATTACAATGAACGGCTTGCACAAATTCAAA
AGTATAACAGAGAAAATAGATACAAGAAAAAGGGATTGGCAGTAGTCCCAACGAAATTTGGTATTTCTTTCACTGTACTG
TTTTTGAATCAGGCAGGGGCACTTATACATGTTTATACGGACGGTTCTGTATTAATTAGCCATGGCGGCGTTGAAATGGG
ACAAGGTTTACATACAAAAATGATACAAGTAGCAAGCAGATCATTAAAAATAAAACCAGATAAAATACACATAATAGAAA
CCGCTACTGATAAAGTACCAAATACATCTGCGACAGCAGCTAGTGCTGCTTCAGATTTAAATGGTATGGCTGTTATGAAT
GCCTGTAACGAAATTATGAAACGATTAAAGCCAGTGATGGATAAGAAACCAGATGGAACATGGGAAGAGTGGATAAAAAT
GGCTTATTTAGAAAGAATCAGCCTTTCTGCTACCGGATTCTATAAAACTCCTGATATCGGATACTCATTTGAAACTAACA
CGGGAAATCCATTCAATTATTTCACATATGGAGTTGCATGTTCTGAAGTAGAAATTGACTGTTTAACTGGAGATCATCAA
GTATTGCAAACTGATATTGTAATGGACCTAGGTGAAAGTTTAAATCCTGCAATTGACATAGGACAAATAGAAGGAGCTTT
TGTTCAAGGATATGGTTTATTTACACTAGAAGAATTGGTATATTTGAGAAATGGAGCTCTTGCTACGAGAGGTCCAGGTG
CATATAAGCTACCTGGTTTTACAGATATTCCCGAAACATTTAATGTGTCCTTATTAAAAGGAGCCTCAAATCCCCGAGCT
GTTTATTCGTCTAAGGCTGTAGGAGAACCACCGCTATTTCTAGCATCTTCTGTGTTCTTTGCAATAAGAGAAGCTATTAA
ATCTGCGCGTCAAGAATATGGTCTCAAAGGTTATTTCCAATTAGATTCACCTGCAACTGCTGCCCGTATTCGATTAGCAT
GTGTTGATGAACTTACTGAGAAAATTGCAGAACCAGATATACAACGTCAGTGGAATATTGTTGCATAA
>TetragonulaCarbonaria_000293-T1 TetragonulaCarbonaria_000293
ATGCTGGCCCCGATCCGTCGCCGATTACACGCCAGCCAGTCGAGCAGTCAGCCGATCATTTTTCGTGGCTTCGAGCTACG
AAAGTCGGAACGACGAAGACCAAGTCCAACTAGGAGGAGAGAAGGAGGGATTATCGCGGCGGCAGCAGGTCATTCGCCAC
TCTGCGCCACCCTCGAGCGCCACCATAGAGAGAGGTCCTTCCTCGCAGCCGGTGATCTCAAGGCTTCGTCCCCGCAGCTT
CGTTTCGATCCTGTTTTCCCCAGCGTGCGAGAGCATAGCAGAGGCTTGGTACTTTTCGACGGCCAGGTTGGAGACGTGGT
CGACGCGGTTGTTCAATACGATATGGTCAACGAGGGTCCGCCGCCTGTGCCGGCTTCATTTTTCAACTGGAAACAGAAAG
AGTAA
>TetragonulaCarbonaria_000294-T1 TetragonulaCarbonaria_000294
ATGTGGCTGGCTGGCAAAGGAGACGCAGACATGTCGCGAATCTCGAATCGCGCCTCGACCGTCGTCGCGCTGATCGGCAT
CGCGCTGCTCGTCCTATTCCTCGTCATATTATGGACTGGTGTACGCGTAACGAAGCAAGAGACGATCGAGAGAAACGTCG
ATGGAAGTCGCGACGCTGCGGAGCTGACTCTGGGCAGCTTCTTGAGGGAACGATCCAACGAGTCTTCTTCTTCTTCTTCT
TCTTCGTCGTCGTCGTCGTCGACCACTGTCAAGATTGTGTTCGACGACGAGAGCTTCAATAACGAAGGTAGGAGTTTTTT
GTTGTCTTTGATGGAAAGGGAATTTGTTCGCGGAGGGACCTTTCGGTTTTTATACCTTGATGCGAATTAA
>TetragonulaCarbonaria_000295-T1 TetragonulaCarbonaria_000295
ATGACAAATCGCCTTATCGAGTCCGATTTAACATTAAGATATCGCGTGATATCGAAATCGGAGAGATCGTCAAAGAGCCG
AAACGATTCGAAGAAAACCAAATCGTTTCCCGAGAAATCGGACTTGGAGTACGTCCAGTTAATGAAGATCAGTGAGAACC
AGTACGAGGATCCACCGGACAAATACTCAACAGCGAAGCGACACCATAGCGGTCACTTCCGACATGCTACAGCCGAGGTA
TGGGATCCTCACCCCCAGTACGAGTTCACCGCCTTTGGAAGACGGTTTCGTTTACGTTTGGCTCACGACACCAGTTTCGT
ATCGCCGAATATCACGATTACTCACATGACTGAGGATACTAGTAGAAGGGAATATCCACGCCATGAACTCGGATGTTTCT
ACAGTGGAACGGTAGACGGTGATCCATATTCTGCTGTTACTGTCAGCCTTTGCCACGGAATGCCTAGCGAACGGTTGCAT
TGGGTCACACACGGTCCAGTTTTGGACATTTGCCATATGGTAACGCTAGAACGAGTTTCCGGATTATCTTGGCAGACACG
TGGCCAAGTGGCGCCGTCGTCTCGGCCGAGTTCGCCAGTGAATCTTGTCACGTCTTGGCCATTTCATTTCCTCCATTGGT
GTGGAATTTGTCTTTCAAGACTGGCCGAGCAGGACAGACAGATATATTTCTTTCGGTACGCTTAG
>TetragonulaCarbonaria_000296-T1 TetragonulaCarbonaria_000296
ATGGCCGAGCAAACCTCAGTCCGATCTAATGGGGTAAATGGATTCAATGGACCTTGTGTCCCGACACGTTACTTAACAAT
AAAAATAGATTTGACGCCAGGAGAGCTTGGCAGAGGTGTAATTGACGTTAGATCGATCTGTTATCGGACGTCACGTTTAT
GGGAGCACGTGGATGCACGTTTTTGGGTGCACGTGGTGGATCAAAGGATTGGTTATCCGGTCGATCTGGACGATCCACTT
TGGAGACCCGGGGAGACCTTTTCAGACGAGAGGAATGATGGTTCGTTTACTTCGGACGTTTGCGGCAAGTACCTTTCGTC
TTTCGGTTTTTTCGATCGAGCGAGTGGTAATCGAGGCCGTTGCAACCATCTGCCTATCCTCGATCATGTCTATCCCAGTG
TGTACACCGAGTACATCGGCAATTTTTATCGTCGTAATAGAGACTCTGCAATCGTGAGAGACTCTCCGGATTGCAGTTAT
GTTCGTGGATGCTTCGTTCTAAGGATGCATGCATGTGATCTGATCAGCCAGTTGTGGCGATTTCGAAGAAGGTCCGTGTT
TGAGAACGTTCGACGATTTCGTGTAGAATTCGAGATTCATTTCCGAGCGAAGGATGCTTGA
>TetragonulaCarbonaria_000297-T1 TetragonulaCarbonaria_000297
ATGAGTTGTTCCAGCGGTGGATTTCGAGGTCGTTGCCAGCGTTCGCCGGTCGAAAAGGCAAAAAGAGATTGCCGGCATCA
GTGTGGGCAGAAGAGGGACGCACTGACAGTGAACTGGCGGGGTGAAGCGGGCCGGGAGAGGGGAAGGAGAGAAAAACGGC
GTTCTTGCCAAGAGTTCTCGGTAACCCTGAAGTCAGTCTTTGTGCCATCGGATAGCCACGGGACGTTCGAGGTGCACGCC
TGCAGGAATGCAAATCGCGAATGCACCCAACGTGGCTTACACGCGTGCAGAAAATGGCCGTTTTGCGGCTGTCGTGATCC
ATGCGACCGACTCTCGACACGACAGCTGAAAGCCCCCGGTTGTCTTTGTCGTTGTTCGATAGTAGTGTAG
>TetragonulaCarbonaria_000298-T1 TetragonulaCarbonaria_000298
ATGCTCGCAGTGACTCACCAAATTTTTCGCATACTTTTTTGCCGGCAGACGGGCCACGTGAGAACGTCGACTGGAAGCTA
CATAATTAAACCGGCCAAACCCTGGCGGAAGAGCGACAAGGATCCTTTAGAATTCTCGTTGGAGCACGCGATCCAGAGGA
TAAGGCCACACGTCGTCGATCACGATCGAATGAACGACGTCGACAGTCGCGGTAGAAATCATAACTGTGGCGTGATGGTT
GGCGCAGCATTAGGAGGGACAACGATGCACACGTGTGCATGCGCGCAGTTTGTAGTGCTGCGAAACGTCCAGGTGGTCGT
CGCCGCGGGACCAGCTCTTCTCTCAATGCCTCCTCCTCTTCTTCCTCCTCCTCCTCCTCCTCCTCCTCCTCCTCCTCCTC
CTTGCATCTGGCTCCAGCGCGCCACTTCGCTGGTTACGCCGTTCGCTTTGAAACGAGATTAG
>TetragonulaCarbonaria_000299-T1 TetragonulaCarbonaria_000299
ATGGTATCTGATCAAGGATCAAGAGGTCGAGAGATCGAGCTCATCATGATCTGTATGAACGAAGCCTGTCGAGACTCGAA
AGCTGAAAGGATATCCGAATATCTTGAATTCTTTATTACGTCCAAAGTTTCCGAATCTTCGATTTTCAACGTTGAAATGA
TTCAAGATAAGAACCTCTACGGTTCTAGTCGTTTCAAATCGTAA
>TetragonulaCarbonaria_000300-T1 TetragonulaCarbonaria_000300
ATGAGTTGGAGGAGTTTCTCTCGAAAACCAAGCCCCAAGCGGGTACGCTATCGCGTCTCGACGCCAGGCATCGTCGAGAA
AGAAGAAGAAGAAGAAGAAGAAGAAGAAGAAGAAAAAAATAACCCTTTACGTTGCGATTTCTCGACAAAAAATCCCGCCG
GTGAAGCTCGAGTGCCATTTCAAAGCCTGGCAGCTTGTTTTCTAGACCTCGTTTCGATGGCTAGTCGGTGTTTCTGTGAT
CCATTGCCGTGTTCCGGCACATCGGGCCTTTGA
>TetragonulaCarbonaria_000301-T1 TetragonulaCarbonaria_000301
ATGCAACAACTGTGTGATACAAAATTCACTGTTCCACTTTATGACTCTGCAACGCCAATTTTGGAGGAGTTGTCGAGTGG
TGAAATTTATTTTGACGGTCGACGCCGCAAGCGTAGGTCTCCGCTACCTGAGAGGAAGACCGCGGAACATTCCCGAGACG
ACGACGTGTACAAACAGTTCGTGGGACAAGCCGGCAGGCATCGAAATTTTTTGCGAAACGACGCCAGATACTACTCCGTG
GAGTACGGAAGACGAAATGATCTGAGCGAGGAGTATAGCCAGGACTCGGAAATGGAATCGGATCCCTCCGTGACTTGGAG
ACCACGTAGAGCCCTGTCAAGTGAATATTTCATCGAGATTATGGTGGCGGCGGACGCGGAGATGAAGAGGTACCACGGCG
ATGGTTTGCTCAGCTACATTTTGGTCCTGATGAGCACGCCTCGCGATTGTCAACCAGGTCATTACCATCCGGTCGGTTGC
ATATCCCACGCGAGACGGACCACACCTCGAAGAAGAGGGCAACATCCCACGAAGCGTCCGGGGCTCACTTTCACGTGCCC
ACGCCCGTCATTCATCCGACGATTCAATCAGCCTGTCGTTCCCGGCCTGTCGATCGCCTTTTGA
>TetragonulaCarbonaria_000302-T1 TetragonulaCarbonaria_000302
ATGCTGTGGGTTCTCTCCGATAGGCCATGGACGTTGGTGAATGGATCTACGGAGAGGCTGGAACGAGAGAAGTGTCGAAC
AGGTGTTCATGCCTATTCCAGGCATGCTTTGTACGTGATCGTTATCTGCTTCGAGCATGATCATACAGCGAAAGCGAAAC
GAATTGATATCACGGCTATTAAGCTCTGGCTAGCCTCTAACGACAGGCTGGAACATTGTCGCGATTGTTCTCCGTTTGGA
TTGCAACCGATCGCTCGGCCGATCGATCTCCCCCCCTCCGTGAAGATCGCGAGACGCGCGGCTAGAAACGTTGCGAACGA
AGAAGAAGAAGAAGAAGAAGAAGAAGAACTCGTGGCAGCGAGTTGGACCGGTTGGAGACTTCCTCAACATGTAGGCAGCG
TATCGAACAGCGCCGCGTTTTCCCGTCACGAGATAACCAGACAGGATCGACATAGTGCATCGGGCGTAAATTTGCCTGGA
ACTCGGTCAATCGTCGATCGACGTCGAGGACAGACAGCGAATACTATGCTCGATGCACACGAGAGACTCCGTGTGGATGT
TGTTCCATTGCTCTCGTAA
>TetragonulaCarbonaria_000303-T1 TetragonulaCarbonaria_000303
ATGACAATGCGTAACAATGGTGAAAGTAGCGTAACCAGAAGTATACGATGTGCAGACTCACTCGCGTGGCCGATACGTCG
ATCGTCGTATCAGTGTTATTTGCTCGCGTGTCAACCGGAACACGAAGAGGAGAGAGATAAAAAAAAAAGAAAAGAAGAGG
TAATGGAACGTCGAGTCTCGCGAATCTACAAAGATCAATCAATCGGAAATCCCATAAGCATCTCAGTGATGAACATCGTG
CCGATAGACAAGGTGTTCGGTGTTAGGCGTACCAGGAGCGAAGGGATCGCTGCAGCTGACATGTTGAACAAGTTCTGTCG
ATGGCAACAAAACAACAATCCCAGCGAATCATCGCCAGGACATTATGATACTGCTCTTCTTTTAACCAGGGAAAATCTGT
GTCACAGTTCCGACGAAACGAGCTGCGACACGTTGGGCCTGGCTGAGCTGGGACGAATGTGTATGCCAGGATCATCTTGC
GCCATTGTCCAAGACAATGGTCTGGCTGCTGCATTCACAATCGCTCATGAGATTGGTCATGTGCTGAGCATGCCCCACGA
CGACGACGTGAAGTGTTCATCTTTCAGAAATCGCTCTGGCGTGCATAACATAATGTCAAGAATGCTGGACGACAACACGT
TCCCCTGGGAATGGTCAAAATGTTCCCGACACTATGTCACCGAGTTCCTTGAGGCCGGAAACGGAAACTGTCTGCTGGAC
AGGCCGGATAACATAATGCTGCGAGATGACCCGAGCAGACTCCCCGGCGAGGATTACACGGTGAACAAGCAGTGCGAGCT
GGTATTCGGCAACGGATCTAGAATCTGCTCTCACATGGTGGGTGATGTGTGCAGGAGACTGTGGTGCACCACACCGAACG
GAGACCATTACGATCAGTGTCGTACCCAGCACATGCCGTGGGCTGATGGAACCGCCTGCGACCGTGACAAATGGTGTCAT
CGAGGCGAATGCGTATCCCGTAGAAATCTCAAGCCGGTGGATGGCCAATGGGGCGAGTGGGGACAATATGGCAAATGTTC
GAGAACCTGCGGCGGTGGTATCAAGAAAAGGTTCCGCGAATGCAATAATCCACCCCCGCAGAACAACGGCCGTTACTGTA
TCGGCGATCGTGTGAAATATCGCAGCTGCGGCACCAAGGAATGTCCACCGGGAAGCCCTGATTTCAGGGAGCTACAGTGT
TCGCACTTCGACAACAACAACATGAGAATACCGAACCTGACAAAGGACGTTAAATGGCACGCGAAATATTCGCGAATATC
GCCGCAGGACCGTTGCAAATTGTACTGCCAAGTGGAAAGCAATCAGTATTACATGCTGGCGGAAAAGGTGATCGACGGAA
CGCCATGCGGCCGAGATACATTTCACATATGCGTGAACGGCCACTGTAAACCAGCGGGATGCGATCACGTATTGAACTCA
ACGGTGGAGCTCGATATCTGCGGCGTATGCGGAGGCGACAATTCCACCTGCCAGTGGATCACCGGCTCTTACAACTCCAC
CCAGTACGGCTACACCAGGGTCGCCAAGATCCCAGCGGGTAGCAACAACATTGACATCAGGCAGCACGCTTGGAAGGACA
TGGTAGACGACAGCAATTACCTCGCTTTGCGACTTGGAGATAATGGAAAGTACATACTGAATGGGAACTTCAGGGTGATG
ACCCAAAGGGTGATCGTCGAAAATGGCGTCACCATCGAGTACAGTGGACCTGAATCAGTTGTCGAACGTCTGAATACTTC
CAGACCAATTGAAACCGACTTAATTCTGGAAGTACTGTCAGTAACGGAATCGAATCCGCCTCAAATCAGTTATGAATACA
CAGTACCGAGGGACATATTAGAGAGCTACAAATGGAAATTAAGTAATTGGTCGAACTGCAGTCTCATTTGTCAAGGTATG
AAGTATCGTAAGGCTGAGTGTAGAAGTATCGAGTACGAAGAGGTCGTCGCCGATGATTATTGTCGCGAGTCGGAAAGGCC
ACGAGAAGAGAGTCAAATGTGCAATAATTATTGCATATTAGAATGGAATATCACTGAAATCTCCGAATGCTCGAACCACT
GTGGTCCAGGAACTCGCATGGTCGCTTCTAGATGTATACAAAGGCTGTTGAACTCGAATCATCCACCTCGTCCAATTCCA
GCGCAACTGTGCGCTCATCTTGAACGGCCAAACGATACGATATCTTGCAACGGTCCATGCGAAGATGCCCATTGGCATTA
CGGAAAATGGAGCGCTTGCAATACCACGTGCAGAAGTGGAATTCAATATAGGACAGCTATGTGCGTTGACTCGAATCGGA
GACAGATTTCTGAAGAGAACTGCATAGGGCAGAAAAAAGATTTGGAAAGGACATGTGGAAACGAAGAATGTCCCAAATGG
GAGTTCAAGAACTGGAGTCGTTGCTCGGTAACATGTGGTACAGGGAAGAGACACAGGCATTTCGTGTGTCAGATACAGAA
CCGCGTTGTTTTAAACAGTTACTGCGGTGACACCCCTCCTATTGATACTGAGGTTTGCAATCCTGGCCCTTGTGAACAAT
GGCACACTGGTGATTGGAGCCCGTGTTCGGTTACATGCGGTGAAGGCACAAAGCGACGAAAAGTTATATGCAAGTCAGTC
GATGGGATAATCAGTGACAAATGTCCCTCGTCCAATAAACCAGACAATACTACTATCTGTGAGCTAAAGCCTTGTCCAGT
GATAAACAAAACGCCGATCAAATATTCCTCTGATCCACCATATGAAATTCCTTCTCAGCAAGATAATGAAATTCACGACA
TAATCTTCCGTTATGGATATAAATGGCACGTTCAAACACAGGAAATGTGCTCCAGACCATGTATCAAAGGTTATAGGAAC
GTAAGGGTAAAATGTGTTTCCATTGAAACAGGAATCATCGCACCTGATAGTTATTGTGACAATGAGAAGAAACCACACAC
TGAGATTCCTTGTAATCATTATCGCTGTCCAAGGTGGATTTATAGCGAATGGACCCAGTGCAACGTAGAATGCGGACTAG
GACACCAATATCGACAAGTACGTTGCCAAAGTCCACGTGGTGAAATTTTACCAGACGAGAACTGCCATGACATGGAAAAA
TCGGAAATAGTGAAAACATGCCGGAAGAAGCCGTGTAATATTCCCGTGGACCGAAAGAATCGAATGGAAACAAATATTCT
GCGCAGATGGAAACCTTCGGAATGGAGTACCTGTTCGAAATCGTGCGGCACCGGGCATCAAAGGCGAAAAGTGGAGTGCA
CAATGAGGAGAGGAAACCACGGGCCGGAAATGACTGTAAAGGACGAGCAGTGCTCGAAGCTTGGCCTGAGAAAGCCGAAA
ACGCAGAGGCCATGCCGACGTATTGCCTGCAACTTTATTTGGCAAGAAGGACCTTGGTCTGAGTGTTCGAAAAAATGTGG
CGAAGGAATTCAACGGCGATTGGTGACTTGTCACCGTGTCAATCGTTATGGATTGATCGATCATATGCCCAGTGATAAAT
GTCCGATGGATCAGAAGCCTAAGTCTCAACAGTCTTGCAAATTACGAGAATGCGACGATAAATATTACTGGCGCGCTGAT
CCGTGGAAGAAGTGCAGTCACACTTGTGGCACGAAGGGTCGCAAAACACGAAGGCTGTACTGCGTGACCGTAGGCGGTAA
GAAAGTAAACCGTTTCTACTGTTCGAAAAAGTTCAAACCGTCACGGAGGGAGAAATGCAACGAAAGAAAATGTTACGCGA
TGTCGTGCTACGAGGCGAAAACCTACTTCAATGCTACCAAGGATGGCGAGTATACTTTAGTCATGGCTGGAAGAAACATG
TCGATTTATTGCCATGGAATGTCGACTTCTCAACCAAAGGAATATTTAACGCTGCCAGCTGGCCCCGAAGAGAATTACGC
GGAAATAAATGATCAAAGATTGAACGATCCTTATATTTGTCCGTATAGTGGACCGAGAAACAGCAATTGCAATTGTTCGA
CTATCGGGAAGACAACGTTCAGGAGGGTACGAATCGATCCTGTAGAATTGTCTATCATAGAGAATGATTATACATTTTCG
CGGATGACAGGGTCAAATCGTGTCGAATATGGCACGGCTGGTGACTGTAATAGCATTGCACACTGTCCTCAGGGTCGTTT
TAGTATTAACTTAAGAGGCACTCAATTACAATTATCGTCCAGTGTTGTTTGGATGTCAACACATGGAACATCGAAAGAGA
TCAATAATATTAGCAGCCAGCATGTCATCGGGAAATGTGGAGGCTATTGTGGCTTTTGCAAGCCGAAGAACGGATTAAAA
CTAGATGTTTTACCACCCTAG
>TetragonulaCarbonaria_000304-T1 TetragonulaCarbonaria_000304
ATGGATATGCTTTCAAATGAGAATAATAATGAGGGTCAAATTCAAGCAATCCTTGAGATGCTTAAAAAGCAAATAAATCA
TTACGATACTGCGAAAAGAGATCCGAAATCGAAAGCTGAATTAACAAGGGATCAAAGGATCCAGAATTTAATAATGGAAG
AGAAACAATTATCAGCACAGTTTGAACAGATTAAAAAGGAACTGAAACGTTACGAGAGGAAATATGAAAAGGCGTTGAAC
AGAAAAGTGAAGCTGATGAAAATGCAGATTGCAGAGAATAAACAGAAGTTGGAGGTAACGAAACAAAAATATTTCGAGTT
GGACACGCAATTAGTCCCTCTTAAATTGAAAAGGGCCGAAAAGAAATCAAACCGAACGAGATCGAAGCGAACGAAAACAA
TTTTAAGAGTAAAGACAATGCCGCCTAAATTCAAGCAAAAGGATAAAACAAATAACAAAAAGATTAAAATTAAAATTAAA
AATAACGTAAAATTAAGTAAACGTGAGATGCATCTTGTTAACGATGTTAATGGGCAAAGTGCATTTAAAAATTTAGTAAG
AAGAACTCCATTGGTGGAACCCACAGCTGCAAATATTCGAGAATGCAGAATTATGTTGCAAAGATTAACGGAAAAACAGA
TGAACAAGCATGTTGACCAGAAGAGGTTAGATCAATCGCAAATAGGAAAAAGGCGTGTAATATGTAATTCTTCGCAAAAA
GTCAACGAAGTAAATACCATTTTCCCAAATTGGCAAATAAAAATTCCAAAATCAGTATTCGAAGAAAGTCAGAAAGAAAA
TAAAAAATATGATTTGAATATGGCTTCTACTTCAAAAGATGTCATTTGA
>TetragonulaCarbonaria_000305-T1 TetragonulaCarbonaria_000305
ATGAAATCGCTCGTTTTTCTTTGCTTGTTGTTTGTAACTATCTGCACAGGTGCTGCACAGAGATTTCCTAACAACGCGTT
GGATCAAGCACTTCAAGCTATAAAAAATGCTAAAAACTCTGTTGATACCGTTATGTTAGATCTGAGACGCTCTAGGACGA
ATATCAACTTAAAGGCACAATCTGAAATTACCAATTATTATATCGCAGGCAATAGTAGAATAAACGAGGTTCTAAATACT
CGTCTTAATTATATCAAGGAAAAATCACAAGAAGCAAAAGAGTCGGGTAAAGACGCTGATGATTGTTTAAATATCGTTAC
AAAGGATATGAAAGCTGCCGCTCAAACAGGGTATAGCGAAGTTAAATCGTGTGAACAAGCAGCTAATAAACAATTAGAAA
CAATATTACAAACATTTGACAACGAGCAAGCAAATGGACAGAAATTAAAAAATCAATTAGATCAAGTTACTGTAGGATGC
ATGAGTTCTTCTAATCCTCAACAAATGGCAAACTGTATAATCCTAAAAGTAGCAATCATTAACCCAGACATTCGTCAATA
CCAGCAAAGAGCTTCACAATTAACAAATCAAGCAAATTCCCAGAAAAATGCACTACTTTTAGAACAATCCTCTTGCAATG
CTGAAGCCAATAATAAAGTTCAAAGTGCATCCATTAAAGCTATATATGCTGCAGCTGATTGCCTTAAAAACTGA
>TetragonulaCarbonaria_000306-T1 TetragonulaCarbonaria_000306
ATGGCTTCTCATAAAAAACTATTGCTTAAGGTCATTATCCTTGGAGATTCAGGAGTTGGTAAAACTTCTCTTATGAATCA
GTATGTAAGCAAGAAATTTAGTAATCAATATAAAGCAACTATAGGTGCAGATTTTCTTACCAAAGAAGTAATGGTAGATG
ATAGGATAGTTACTATGCAGATTTGGGATACAGCTGGCCAAGAAAGGTTTCAATCTTTAGGTGTTGCTTTCTACAGAGGT
GCTGATTGTTGCGTACTTGTATTTGATGTTTCTGCACCAAGTAGCTTTAAATCTTTAGACTCGTGGAGAGATGAATTCTT
GATCCAAGCTTCTCCTAGGGATCCAGATAATTTCCCATTTGTTGTACTTGGAAATAAAGTTGATTTGGAATCCAAAGTGA
TTCATGGTAAGAAAGCACAACAGTGGTGTCAATCTAAAAATAATATTCCATATTTTGAAACCAGCGCTAAAGAGGCTATC
AATGTTGAACAGGCTTTCCAAACGATAGCAAAGAATGCTTTAGCTCAAGAAAGTGAGGTGGAATTATATAACGAATTCCC
AGACCAAATTAAATTGACCAATGACCAAAGGAATAATGGCAAGGGTGATTCTTGTGCCTGCTAG
>TetragonulaCarbonaria_000307-T1 TetragonulaCarbonaria_000307
CGTTCACAGGACAGGAGTAGGCTGACAGAGACCGTTTGTTGCTTCAGTTTATCGTATTAAATTATTCTGTAATAATCAAG
CTAAATTCGTACATTTTCAACGATGTCACGAATAAGAAAGCTTTCTATTCGTGGCATTCGCAATTTTGGCGATGCAAACG
ACGAAGCGATAATACGATTTTCTCGGCCTTTGACGCTTATTCTTGGACCAAATGGCACTGGAAAAACGACAATTATCGAG
GCCCTGAAATTCGCCACTTGTGGTGAATTTCCACCTGGTTCAGAGCGAGGGAAATCTTTCATTCACGATCCAGTTCTATC
AGCAACTTCCTCGGTTCGAGGTGTTGTAAAAGCTGAAATAGTTGATGCAGCAGGTAATCGATATATAATATCTAGAACAA
TAGAATCAACAAAAGCAAACATAACAATGAAATTTAAAACTCTTGATAGTGCTTTAAGCAGAATAAAGAAAGGTACAAAA
GAGGTAGTATCGATAACGAATCGATGTGCTAATGTTGATACAGAACTTACGTTAGCTATGGGAGTTTCAAAACCTATTTT
GGATTATGTGATATTCTGTCATCAAGAAGATCTTAATTGGCCTTTCCAAGATGGTAAAAAATTGAAGGAAAAATTTGATG
AAATTTTTGATAGCGCAAGATTTAATAAAGCTCTCGAAAGTATCATGAAGCAAATTAAAGATATGAATCAAAATATGCAT
ATATTGAAAGAGCAAAAACAGAATTGTCGACTTATTGTTAATGATGTGACAGATAAAGAAACAAAACTTGAAGATAATAA
AAACCGATTGGAACATTCTAAATCCAAAATCGAGGAACTTAATAAAGAATTAGAACCTGTGTTGCAAAAAATAAAAAAAT
TTGAAAAATTAGATGCTGATTATAAAGATCTGCAAAATGAAGAAAAAAGAAAAAAAGCAGAATATGACATGTTCAGACAG
CAACTGGATAGATTAGAAGAAGATTTACAATATGTGTTTGAAGGGACTATGGAAGAATTATTAAAAGAGATAGAATCATA
TGATGAAAAATTAACAAGACAAACTGCTAACATAGAAAAGCTCGAGAAGAAGTTAAACAATATTGCTGGAAAAGAATCTA
GTATATCAAATAATTTAGCTAATGAAAGAGTATCCAATGGTTCTTTGAGACAACAAATGAAAGATCAAGAGAAAAAAATT
AATCTTCGTAATAAATTATTAAATGATGCGCTATTTTCTTGGGGTCTTGAAAACGTTGATTTAAATGTATCAGAAATAGA
GGTGATGGTTCTTACCAACAGAATGGCCGAAAAAATGGGAAAATTACGGAATGAAGTAGCACAGAAAAAACTGGAAAGAG
AGGAAAAAGAAAAAGAATTGCAAAAAGCAGTAGACGTTTCACGTAATAAATATTCAAAAATAGAATCAGAAAAAAATCTT
AAAGAAAACGAAGTAATTGAAATAAGAGAAGAAATTAATAAAATAAAAAGTGACATTGTGCAGTTGGATACGGCAGCAAA
AAAATTAAGTTCTATTGAATCAAAAATACACGAAGTACAGAAAAAAATTCAGCAACTAAATAAAGAAATGGATGTAAATG
TTATGAAAGAAGAAATTGTTGCTAAAACTAAGATTCGAAATGAAATGGAAACAGTTCTAAATAAAGTTGATGAAGAAATA
GCTTCATTATTGAAACAAAGTGCATTGCAAGCTGAATTAGAATTAAATAAATCTACATTACTTTCTAAAAAACAAGAAAT
AGGAAAATTACGAGACAAACATGAGAAAGAAATAATTACTTTACTTGATATTAAGAAATTACCTCGGACTAAATTAAAAA
CTAATTTAGATACGATTCAAAAGCAATTGATAAATGAAATGGAATCTATAAATCAAGAAATTCAAACGGAAGAACGTCAA
ATAACTACGTTGGAAACAACAATATCACACATAGAATGTGAATTCCAAAATAAACAGAGAGAAATAAATTTGGATAAAGA
AAAAATTTCATCGATTTGTCACTACAAAAATTTTGACGAGACGTTACTATTACAGTCAAAAAAAGTGAAAGATCTTCAAG
ACAAAAGAGGAATGTATGCTCATCAAAGTGCAGCTTATAAAGAATATATGAAGCAATTAAGTGAAACAAATCCTTGCTGT
CCTCTATGTCATAGAGATTTTGACAAACGGGAAACTGTTATAGCTTTATTAAAAGAAATGGAAAATGAAATGGAAAATCA
TCCAAATCGTTTGAGGGAATGTGAAAAAGAATTAAAAATACAGCAAGAAAAATATGATAAATTGTTGCAACTGAAAGCAG
TCGTTGAAAAAGTAATACAGTTAGAAGGCAGTGAATTAGAGAAATTAATGAATGATTTAGAGAAATCTAAAAATAAGTTA
AGTAAATCTCGAGAAGCTGTAATGGAATTGGAAACAAAAAAATCTTATCCTGAAAAGAAATTAGTAATATGCAAAGACGT
TATAGGTGATATTATATTATGGGACACATATATTGATGACATTTTGAAACTAGAAAACACAATTGAGAATTTGCAGATTC
GTATGACTGCTGCAGGCATTAAAACCACACGTAACCTTGAAGAAGCTCAAAGTCAAAGAGAAGAGTTGAAAACCTCTATA
AAAAATATTCGTGATGCTATTGAAGAATTACAATTTAAAATAAATATGCAAAATGAAAAATTAAATAATGCTCGACAAAA
GCAGAATATATTACAGGAGGAACAATTAAAAATACAATCAGATATGCAGAAAGTAAAAGAATTAAAGGAAAGACAAGAAA
CTTTGTACATGAAAGAAATTTCTTTTGGAAAATCAATTAATATGTTAAAAACAGAAATAACAACAGTAGAAATAGAATTA
AATTCAGAGATTGAGAAATTAGAAAAACAAAAAAAAGATAATACGGAGAAAGAAGAGTCTGACAGAAAATTTGTAACAGA
AGCAGCTGGACGTTTATCTGAATTACAAAAAATGCAAGATGAGATTGATACATTTATATACAGTAAAGTTCCTGAATCAT
TAGAAAACTCTGAAAAGAGAATAAAAGATTATGAAGAATTACTTAATGAATTGATTAAAGAAAAAAGTGATATAGAAATA
ACGATTAATAAATTGAAGGAAAAAGTTACTCGACAAGAAGTTCGAAAAAGAGAATTATCAGATAATCTTACACTGCGAAA
AATTCAGGACAAAACGAAAAATTTACAGCAACAATACTTGAACATAGAAGAGAAGTTGAATACTATAAATTATTCTCAAA
TGTTCGACGAATGGAAATATTCAAAAAGTCAAGAACAAGCTTTACTTCGTCAGCAAAATATAATTAAAGGAAATCAAGAA
GAATTGGAAAGAACAATGCAACAATATATTCAAGAATTAAAAAAGGATATATATAAACAAGCTCGTAAAAATTATAAGAA
TAAATGCATTGAATTAACGGTTGTAGAGGAAGCGATATTAAATTTAAAAGCATATAGCAGGGCATTGGATACAGCTATGA
TACAATATCATGAAGAGCGTATGGCCACAATTAATAGAATCATGAAACAAATGTGGAAGCTTATATATACTGGGAAAGAT
ACAACGTCCATAGAAATTCGTACGGATGCTACTCAAGGGATAGGTAGCACAAAAAGAACATACAATTACAAATTAATTCA
AACAAAACATGGTCATGAAATAGATATGAAAGGTCGTTGTAGTGCTGGTCAAAAAGTTTTAGCGTCGATAATTATAAGAC
TCGCTTTAGCAGAAACATTTTGTAAAGATTGTGGGATTCTTGCGCTAGATGAACCAACAACAAGTTTGGATCAAGCAAAT
GCTGATAGTCTAGCAAATGCATTGGCTACGGTTGTTAAATTGCGGTCACAACATCAGAAAAATTTTCAGCTGATTGTAAT
TAGTCATGATGAAAAATTTTTGTTTAAGTTAGCTGAATTAAACAGTAATAAAGGATTTTATCAACTTTATCGTAAACAAA
ACGGTTATACAGCTGTTAGACACTGTTTGGTGGACAATCAAGATCATTTTGTATTAGACGATATAAAACAAGAATCTGAC
GAAGAGGCATCTTCTAATGAAGAAAATGAAGAACATTCCATGTCACAAAGTGAATCACACGAAATGGTTTTACAAAAACA
AGCGCATAATGACCAAACAAAAAAAAGAAGAAAAATTTCGGATGACGATGAGGATTCTGTTGAAAGTAGAGCATCGAAAA
AAAGATACGTCTTCCAATAA
>TetragonulaCarbonaria_000308-T1 TetragonulaCarbonaria_000308
ATGTCTCAGGACGACGATGTAGGATTTTTATATAAAACAATGATTGAAAGGGATCCAAAAAAGAGGAGGGTTAAGCCTGT
AGGATCAGCACAATCTTTACTTGATTTTGATTTAGGTGAAAGCTCTGATGACAGTGATTTTAGAATTGAGGATCATTGTG
AAGAATCTGATGATGATTCAGTTGATTCTAATGATATTGGAAAAGAGGAAGATGTATCAGGCCAATCAGATGATTCTTTG
GAAGACCCATTACTAAATAAAAAGGAAAACCCTAGTTTAACTGTGGGAGATATAATTGAACAAGCTAGACAACAAGCATT
AAAAGGTGGTTCGATTGAAGATAAATTAAATAAAATGTTAATTTGTTGTGGTTGCTTAGGAGATAGAAGCGATGATGTTA
ATGAAATTGTTGAATGTGATGGTTGTGGGGTTAGCGTGCACGAAGGTTGTTATGGTGTATCAGATGTAGAAAGTTTTTCA
AGTACCGATTCTTTATGTCAGTCAGCGCCATGGTTTTGTGAAGCCTGTAGTGCAGGTATTGAAGATCCTTCATGCGAGCT
TTGCCCTAATAAAGGTGGAATATTTAAAGAGACTGATGTAGGCAAATGGGTACATTTAGTATGTGCACTTTATGTACCTG
GTGTTGCTTTTGGAGAAGTTGATCGTTTATCAAGTGTAACACTCTTTGAGATGGCTTATAGTAAATGGGGAGCAAAACAA
TGTTCTTTATGTGAAGATGCACGTTTTGCTCGAACTGGTGTATGCATAGAATGTGATGCAGGAATGTGTCATACATATTT
TCATGTCACTTGTGCGCAAAGAGAAGGTCTGTTATCTGAAGCTCATAGCGAAGAAGTTGATCAGGCTGATCCCTTCTATG
CACATTGTAAACTTCATTCTGATAAAACACTTGTTCGCAGACGTAGACGTAATTGGTTAGCCTTACAATTACGAGCTCAA
TACCGACAACAATTATTAAAACAACCTAATCATTTAGACACTGAAGAACAGCGTAGAATACAAAGAAAATTAGCAAAACA
TAGACATAAATATTTAGCTCATAAAGCATCTAGACCACCACCATGGGTTCCAACACAAAAAATGCCTCGTTTATTAACCA
CTTCTGCTTCGGCTTGCCGGCAATTAGCGAGAAAAGCTGAACTCATGGGTGTTGATACTGCTGCATTGGAAGCTCAAGAA
GCACAACTTGTAGCTTTGGTCGATGTTAGAAAGAAATGGCATATTCCGCCTGCTTTTAGTGTAGAATTCATTGGTTATTA
TTTGGATCGCAATTTGCGAGTCACATCTATGAAAAGACGATTACAAGAACTTCTTGATATTAATTCTCAATTGCTTAACG
AGCAACAGAGATTAGATAGAAGATATGACGAAGTAATGAAAGATAATGAAGAACAAATTCGAGTAAATGTAACGTTAAAG
GAAAAAATAGAAATGTATCACCAAGTGCTTCAGAGTAGTGGTTACATGAAACCTCTTCCACAAATAACTGATTTAGCAAA
ACCAAGAATAGCACCAACATTGGGTACAGGTTTAGGAGTACCTACTGCAGCTGCTTTGAAAATGGGTGTTGGTTTTCCTT
TACCTGTTGGTAAAGGAACAGAAGGAGTACGTGAAGGTAGAGTGTTAAGCAGTCAAGCACAAGATCAAAATCACAAAGGC
GAATTGACATTAAGGCATCAATGTGGAATATGTAGAAGATCCACAAATCAACACCTACTTGCAAAATGTGACACGTGTCA
TCTTCATTACCATTTATCTTGTCTTAGTCCACCTTTATCACGTATGCCTAAGAAAACAAAACTTATGGGATGGCAATGTT
CTGAATGCGATAAAGAATCTTCTGGGTCAGAAGTTGAACGTGTTGATACTTCAGCTCCACGTAAATTGAGACACTGTAAA
GATGACTCGAATTTAACTTCAACACCAACGCCACCACAAGAAGTACAAATACCTACAACGCCAACAACGCCTAGTACATC
AAAAAATTCTTCGGCTAATCTTAATAGTATAACAAATGCAACTACACCTGATACACCTACAACACCAAAAGTAACTATAA
AACCAGTTGGACCACAACCTCCGTCTTCTACTCCCATTCAATCAAACGAGTCAGTATATAATCAACAACCTATTAATAAT
CTGACAATAACGAGAGAAGGTTCACCTGAATATATGGTAGCTCCAGCAGATGGGACAGAATCTGTTTCACAAAGAAGCGC
GAAAAAAAGGAGAAGGGAAAAACACAAAAGATATACTCCTGATCCAATTACGGGTATAAAACAAAGGAAACGTAAACATA
AGAGAAAAAGTCTTGATGTGGAAAATCCTGAAGGACAAAGTCAACCAGAAATTCATAGAAGAATCACAATAAAGATAAAG
CCAATTCCAAGACCAGAAGGAGATGTTGCATCAGAATCAAGTCCTCAAATGTTTGTTGCCACATCTACTAGTACCGAAAT
TACGTCACCACCGCCATTACCTAAACTACCACCACCTCCACCTGTTGCACCCTTGTCTTCAAATGCTACATCTGTAACAG
CGAATATGTCCACTAATAACACAAGTAGTAGAACATCCACAGGAAATGGAAAAAGGGGAAAAGATACAGACCTTTTGACA
CATTGTAATGTTTGTGACATGCCTGGCACCAGCCAAAATCTCGTCATGTGTGATGAATGTAAAAAATGCTACCACTTCAC
CTGTCTTGATCCACCAGTTAAAAAATCACCCAAAAGAAGAGGCTATTCGTGGCATTGTGCGGACTGCGATCCTAGTTAAA
AGCTGTGCCATCTTTATTTATTGAATAATCAAATACAACGTTCCATTTACGAAATATCGAATGGCAATTAGTTATTAATA
CGAAAAAAAAAACTTAAAATCTCACTTTTGTAAGAAAATGGGAACAATTCTTCATAAAAGATGGATAATTCATTCAACAC
>TetragonulaCarbonaria_000309-T1 TetragonulaCarbonaria_000309
TCCTCGGTAGTATAGTGGTCAGTATCCCCGCCTGTCACGCGGGAGACCGGGGTTCGATTCCCCGCCGGGGAG
>TetragonulaCarbonaria_000310-T1 TetragonulaCarbonaria_000310
ATGTATTTCGAATTTATTAAGTGTTTCCTCTGCGAGGAATTTCAGCTAAAAGAATTAATTAATTTTCTTACGACAAAATT
TCTTACTATCGAGGTAATTGGCATTCGAATTGTCGGATCCTTAACTTCTACTTCCAATCGATCCGATTATGAAAAATCCA
TGTCGAAATCACCAGAAGCATCTGAGGAGGAAGAAATTTTACTGGGAGTTGTTGAATTTGATGTATCTGATCTTTTGAGA
GGATTTTGGGAAGTAAAATTGACAAATAACTTGATTCATCCTCGCAATAGATTTGTTATCAATACTGACTGTAAAAATGA
TGAGACAACGAAGATTTCGTGGGAGAATTCACCACTTCCCACAGATATTTTCACCTTGTACAATACATCGATGAAAATTA
AAATTCGTCCAGCATATGATCTACGAATAGTTCGAAAAAAAATCGTTCAGGACGAAAATACGTGGAACCGGATTTTTTTA
AATTTGAACAATTTGGAATTGGCTAATGATATCTTGAAAGACATGCAGAGTATATTGAAACATGTTTTGACGGGTTTTGC
TATCGAAAACTGCGGGAAATGCTATATTTTTATAGAAGGTTTGTCAAACGGATACTTGTTAAAAATTTGGGAGAAAGTAA
AAAAACTTCCGATTCAGCATAAATGTATTTATTATAACAGCGATTATATATTTCTTGCGCGGCTTTATGAAGATTTTATG
TTTTTAGGCACAGTTATCCGTATCGAATTAAGCGAATCCTTGGAAGTACAACTTCGCAAATGTAATTTATATATTGGTAA
AACAAAAGCAACACTTCGGTCAAATGTTATAAGAAAATTAGGATTGATGAATCTAACATTAACGATGAAATCTTTATGTC
AGACACGTTTATTTCCAACACCAGATGATGTAAAAGCTTTTATTGATGATATTCGAAAAATACACAATTACGGTATAAAT
TTAGGGTTTCAAATTTGA
>TetragonulaCarbonaria_000311-T1 TetragonulaCarbonaria_000311
ATGGTTTCTCAGATATTTGATGACTCTCCAAAAGAAATACAATTAATTAATTCGGATGATGAATGTCAGAGTCATGTACA
AACTAATAAACAAGTTAATTGTATCAATAAAGTTCAAATGAAAAAACAACTTGGCCTTTTGGAAGGAATTGCAATTATTT
TAGGAATTATATGTGGTTCAGGTATTTTTATTTCCCCAAAAGGTGTAATTATAGAAGTAGGAAGTGTTGGAGTTTCTCTA
ATTGTTTGGGTTTTATGTGGTTTACTTTCTATGATCGGAGCATTATGTTATGCTGAATTGGGTACTTGTATACCTCGTAG
TGGTGGAGATTATGCTTATATCTACGAAGCTTTTGGTGATTTGCCTGCATTTTTGTACTTATGGGCTGCTAACTTAATTT
TTGTACCAACTACAAATGCTATCATGGGATTAACTTTTGCTGAATATGTTTTGAAACCATTTTTTCCCAATTGTTCTATT
CCAGATAATAGTGTACGTCTACTGGCAGCAGTTACTATTTGTTTACTCACATTCGCAAATTGTTATGATGTCAAGGAAAC
ATCTAAAGTACAAAATGTATTCATATTTGCTAAAGTTGGTGCGTTAATAATTATAATTATCGCTGGATTGGTTTGGATAA
TGTTAGGGCATACAGAAAATTTTGAAAATGTCTTTGAAAATACTATTACGGATCCTAGTAAAATCGCAGTCGCTTTCTGT
TCTGGTATATTTTCATATTCTGGTTGGAATTACTTAAATTTTATGACTGAAGAATTGAAAGATCCTTATGTAAATTTGCC
ACGAGCTATATATATATCATTGCCTTTAGTTACTTTTATATATGTATTGGCAAATGTAGCTTATTTATCAGTTTTAACAC
CAACTGCGATGATTGCCTCTCATGCAATTGCTGTGACTTTTGGAGATCAGCTTCTTGGTATGATGGCATGGACAATACCT
GTTATGGTAGCTATATGTGCATTTGGAGGATTAAGTGTTCATATTATGACATCGTCTCGAATGTGTTTTGTTGGTGCCAG
AAATGGACATTTTCCTTCAATGTTAAGTCATATTAATATTTCAAGACTTACACCTACACCTGCTTTAGTTTTTCTTTGTA
TATTATCTTTAATAATGCTATGTACAAGTGATATTTTTGTCCTGATTACATATTGCAGCATAGTCGAATCATTTTTTATA
ATGTTATCCGTAACTGGTGTTTTATGGCTTCGTTACAAAGAGCCGAATATGAATCGACCAATTAAGATGCCTTTATGGAT
CCCTATTACATTTGTATGCATATGTGCATTTTTAGTATTTTTTCCTTCTTACCAAAGACCATACGAAGTTGGAACAGGCG
CCTTAATAACTTTGTCTGGAATTCCAGCTTATTTTATTGGTGTCAGGTGGAAAAATAAGCCATTATGGTTTCAACGACTT
ATACTTGAAATCACTTACACCGTACAAAAATTATTCATATCTGCCATCGAGGAACGAGATTACTGA
>TetragonulaCarbonaria_000312-T1 TetragonulaCarbonaria_000312
ATGGCTCTTCACTCTGCGGGGAAAGGCAAACTACTTGCTGTGATCGGAGACGAGGATACTTGCGTTGGATTTCTTTTGGG
TGGAGTTGGTGAAATTAATAAACATCGTCAACCCAATTTTATGGTTGTAGATAAAAACACAGCTGTGAGTGACATAGAAG
ATACATTTAAACGTTTCATTAAACGAGACGATATTGATATTATACTTATCAATCAAAATGTTGCTGAAATGATTCGCCAT
GTAATCGATAGCCATACACAGCCTATACCATCAGTATTAGAAATACCAAGTAAAGATCATCCATATGATGCTAGTAAGGA
TTCTATTCTAAGACGTGCTAAGGGAATGTTTAATCCAGAAGATATACATTAA
>TetragonulaCarbonaria_000313-T1 TetragonulaCarbonaria_000313
ATGGTTTCTCAAGAAATCATGCAAAAACCATGTATAAATGAAACTTCCGCAGAATTTGTGGTTTTATCCAAATGCGAACA
TGCAGAAGAGACATTGGTCGTTGGTGAAGAAATAATTGTAAATGAAAAAGATACTTCTTTTGAAGATGACATGAATACAA
CAATATCTATTGAATATACAGAAAATCCTACATCGTTAGCTACAGAAAATGCAACTAGTCAAAAGTGGTTTCCAAATGAT
GTGAATAAAGAGGATCTATTGTTATCAGAATCAGAAGAAAGTGAAGCAGAAGTATATACTAAAGTAGCAAATGATGATCA
AGATGAAGAAACGATAGCCACATTTGTAACTGCTGCTGGTCAACAATTAGCATTATATGCAGTTGAAGACTCGGATGAAA
TTTTTGCTGTAGCAGTTTATGATGAATCTGGTGAACCACCGACAAATTTTCAATTTCTAATGAAAGCAGATGTTGAAAGA
TTAATAGGCGAAGGTGCAGTTAGAACTGTTAAAAAACCAACGCAAATAAAAAGACAATTACTAACTACTCAGTCACCGAT
ATTTTTTCCTAAAAATGAATCAACAAATGATATGTCAATGAACAATGAAAATAAAATTACATCAAATGGGAACGAAAGGA
TACAAGAAAAGGAGTACGTATTGGAAGAAACTCCATCTTCAATGAAAAATTCTAATTTAAATTTAGGTGTGAAACGAGTT
CCTAACATTATATATGCAACAGATGAAAAACAGCCAGATGTAACATACGTGATGATGGATGATTGTTCTGTAAATATGGA
CAATTCTGAAGATTGTGAGGACGATGATAAAAGTGATGATGAATTTATAGAGCAATCAACTGTGCAATATATTTTATTTG
AAGGAGATCAGTCTGATTCTGAATTAACATTCGACGAAATTCAGAAAACTCTTCAAAATTTAAAATCAAATGCGACAAAA
AAGCAAATGAATAAAAAAACAATTAGTAAAGATCAAAATAACTTTGAAAATATTAAAGAAACGGAATGTGAAACTTCAAT
ATACCAAAATTCTAATATGAATAATAGGGTGCCTAATACTTTAACAGAAAGAAAATTAAATCTATTAGATAGTCAACAGG
AATTATTAGAGACGTTAGCAAATTCATCGGCAGATTTAATATCAAGTAGTACAAATTTAGATATGTCAAATGGTTCAATT
GAATATACGTCACCCGAGTCATCACAAATACAGTATAAAACTAAACGATCCCGGAAACAACAATTAATTTCCGTGAATCG
TGAAGATTCAGAAATTATCATACAACCAGCGTCTCTTGTAACTGAAGAAGACAATAATGTTAGGAAAAGAGTAAGACGAA
ATAGAAGAGTTGTGGCTCATTCTGGGTATCATCAAAGAAATAACAACTCAAAGAGAATGAAAAGAGTGAAACGAAAAGAA
GTCGAAATTATTGAAATTGATATTGACGAAGAAGAAAGTATTCTACAGTCAGAACGAGAAGTTGTTGAAATAACTATAGA
CGATACTAAAGATAAATATTCTAGCGATAAAGAAAATGAAATCATAATGGTTGGAGATTCCGATGACGAATCACAACAGT
CGATTCCAAAAACAATTTTATTACAATGTCAACATTGTTTAAGAAATTTTAGGCAACAAAGAGCTCTAGAAACTCATTTA
CGAGTTTGTTCAAAATCGTCATCTAATGCAATACGGTTTAGTGAACAACAATTGAAACATGTGAATGGAACGACTGAAGA
TACTGTTAAAAAACAATACGCTTGTAAAATATGTCAACAAAAATTCGATGTAGTAGTAGCATTAGCTCGTCATGTACGTT
CAGAGCATTCTCAACGGAAAAAACGTAGATTTAGTAAATTACCTGTTGAACGACCATCTATAGAAGTTAAAGAAAAAAAG
GAACACATCGAGCCAAAAAAACAGATGACTATGATTAAAAAAATTAAAAGAAAAAGAAATCAAAGACCAAAATGCACTTG
GAAAGTAAAAAAATTAAGTTGTTCTGATTGTGGAAGATGGTTCCCCAGTGTTGCCTTATTAAGAGCGCATTGTTTACAGC
ATGGAACAAAGAAGTCAGAACAACAAATACGCAGATGTCAAATATGTAAAAAACTAATTAGATCTAGATTACTTTTTGTA
CAACATTTGAAAAAACATAAAAATTTAGAAAAAAATATAAAGTCTATACCAAATATTCAAAAGAAGTTACGTACTACTAG
ATCAGCAACAAGTAAAATTACAACGCTTAGAAAACGAGGTCGTACACGAAAACTTTGA
>TetragonulaCarbonaria_000314-T1 TetragonulaCarbonaria_000314
GAAGGTTTGAAAAAATATGGATCTGAAAATATTGAAGCTATATCAAAAATGTTACCAAACATATCTTTGGAAGATATTAA
ATGGAAAATTGCTGAATATTCTGAAATGGCAGAATACTTGTATGAACATAAATTAATAAACAACTGGATAAATTGTGGAC
TGTTTGAATCTGAAGATAGCTTTGTACCAGAAGCATTATTATTTATACATTTATTTGAAAAGCATCCATCTCCCTCTGAA
ACAGAAGATTTTGATTTTAGAGCAATATATAGCTTCCTTTATCGTTCGTGTCTGGAGCCGGTATCATATTTTGATTTATC
ACCAAAAGATAGAGATTTACTATGTATTTTGTTATCAAGATTAGAACACAAGATATGGCCAAAACAGCAACAAGATATTT
GGGAATATGTTGGTAACACATACAATAGAAGATATATAAAGAAAGTATATCCAGGAAAAAAATTTCCAGGACAACTTTTA
TAACATTAATTGTGTCTTCATTATACGTTCATATGTAGTATGTATTTAATGTTTGAATATATCTTTTACTGTGATAGAAA
AAG
>TetragonulaCarbonaria_000315-T1 TetragonulaCarbonaria_000315
CTTCTACTTTCCTCGTACGAAGGCGAGATATCCAATGAAATGATTAGTTTCTTAAACTTTGTGACATTATGTTCAATTTG
GTTACATATAAATAATACATTTATTATTTTACTCTTTCGATAGAATTTAAGCAATTAATATCGGAATTGTTTTTTTTATT
CGCCTCTTGTCTTTGGCAAATTAGGATATGCTTCTTCCAAGAGATTATGACAAGTATAGTATGGTGGACTTTTAATTTAA
AAATTAAATATTAAACACGATTTTTTATTTGAGTTTTAGCGACAAAAAATATGGCTAGTCCAAGAACACGGAGAATTCTA
AGTGAACTTAAACCAAAAGATGAAAACAATAAATGTTTTGAATGTGGAACTCACAATCCTCAGTGGGTTTCTGTCACATA
TGGTATATGGATTTGCCTTGAATGTTCAGGCAAACACAGAGGACTTGGAGTACATTTGTCATTTGTTAGATCTATTTCTA
TGGATAAATGGAAAGACTTGGAGCTAGAAAAAATGAGAGTTGGTGGAAATAAAAATGCTCGTGAATTTTTTGAGTTACAG
CCTGATTGGGACGATAGTATGTCAATCACACAAAAGTATAATACTAAAGCAGCAGCGTTATATAGAGATAAGATTGCGAC
ATTAGCACGTGGAGAAAGCTGGAGTCCAACTACATCTACAGCTAAGGATTTTCAAGCTCCAATGTATTCAGAAAATCAAC
AAGACTATTCTTCATATCAAAGTGATATAACAAATTCTTACCAAAATTTTAATTCAAATAATTGTAAGTCCCAAACAGAA
GCTTTCTTTACGAGAAAACAAACTGAAAATGCTAATCGTCCGGACAATATTCCACCTAGTCAAGGTGGCAAATATGGAGG
ATTTGGTTACCAAATGAATCCACCACCTAGAAGTACGTCGCAAGAACTTTTTGACAATGCAGTGTCCTCTTTAGCAAGTG
GTTGGTCGATACTTTCTTCATCAGCATCAAAAATAGCAAGTAAAGCTACAGAAAATGCTATTAGAACTGGAGAGCTAGCC
ATACAAAAGGTACGTGATGGTACTTTTTGGGAAGAAGTTGGAAGTCAAGCTAATAGTATAGCTGCTAAGGTGGGAGATTT
AGGAAGAAGAGGATGGGGTGACATTGGAGGAACTAATTCAGTTGAACAAACTCAATATAATTCAAAAGAACATTATCAAA
GTTCTTCCACTACTTACCAAAATAGTGATGTAGCTCAGTATCATTCTACTGAAAAAACATCTTTAATGAAAACATCACAG
TCTAAAACTAATGTATTAACTGCAAATTCTTCTAATTATGAATGGGATTGGGGTAATGACACAAAACAAAGTAACCGAAC
AACAGATTCTAAATCAATTCCAAGAAAACCAAAAGACAAAGAAGAAATATTGATCAACTTTAATACTGACAATCATGCAT
CTAATTGGGATTCAAAACTTGAAGATGATGCATGGGAAATATTAAAAAATTAA
>TetragonulaCarbonaria_000316-T1 TetragonulaCarbonaria_000316
ATGTCCATCCAGAATCTCAACACATTCGACCCCTTTGCAGATGCAATCAAGGGTTCAGATGATGATGTCCAAGACGGTCT
CGTGCATATAAGGATCCAACAACGGAATGGTCGTAAGACCTTAACAACAGTACAAGGACTTTCATCTGAATATGACTTGA
AGAAAATAGTGAGAGCATGTAAAAAGGAGTTCGCCTGCAATGGGACAGTAATCGAACACCCGGAGTACGGAGAGGTGTTG
CAGCTGCAGGGGGACCAGCGAGAAAATATATGCCAGTGGCTAACAAAGTCAGGTCTGGCCAAACCTGACCAACTGAAAGT
CCATGGTTTTTAA
>TetragonulaCarbonaria_000317-T1 TetragonulaCarbonaria_000317
GTGCCTTTCTGTGTCGGCCATTTTGTAGTTTCCTTGAGAAATTGTGTTGAGTTGATTCATCTTCTCGGTAAGAATTTTAT
AAAATTCTAAAACGGCGCGACTCACATTGATCCAAATGATGTAGAGGATTGAGGGCAGATGCTTATGGCTAACTATTCAT
AGCTTGAGAACGAGGAATAAGGTTGCGTTTTTTGCGCACAACCGTGTGCGCTCACGGTACTTACACCCGAAGAACGAGCC
AGTAAACGAAGCTGCCAAGAACACCTATTGATAAAGGCACATGGAATCCGGGATTGTTTCGGAATGAATGGGTACGTGTA
CATGAATGGGGACATTGGCAAGCTCCCACCAGGGGCGGTCTATCCAGCCACCCCTGAACCTTTGGGTTCTGTTGGGGGTG
CAATTGGAAGTACTGCATCCAATCTGGAATATAACATCATGAACGGAGTACCAAGTGGAAATGAATTGATATTGGAGGCG
GGTGTTGGTAATTTAGAACCTTCACTGCAACACGCTATAGGTATAGGAGGTGCTGCAGGTTATGGTCCAGTGGATGTTGC
TCCTTTAGGTGATGTGCCAAATCAGCCTGCTCCAATGGGTGATTTATCTGCCCCTGGTATACCATTGGAACAACTTAAAC
AAATGCTCTCTTCACAGCTTGAATATTATTTCTCCAGAGAAAACTTAGCTAATGATACATATTTGTTATCACAAATGGAT
AATGATCAATATGTACCAATATGGACAGTAGCAAATTTCAACCAAGTGAAAAAATTAACAAAAGATATAAAGCTTATAAC
GGAGGTTCTAAGAGAATCTCCAAATGTACAAGTTGATGAAGAAGGGCAGAAAGTAAGACCTAATCACAAGCGATGCATTG
TGATTCTTCGTGAAATACCAGACAGTACGCCGTTAGAAGATGTAAAGAATTTATTCTCTGGAGAAGGATGTCCAAGGTTT
ATTTCATGTGAATTTGCCCATAATAGTTCTTGGTATGTAACTTTTGAATCTGATGAAGATGCTCAAAAGGCCTATAGGTT
TTTACGAGAAGAAGTTCGAGAATTTCAGGGAAAGCCAATAATGGCTAGAATCAAAGCTAAACCAATGAATAGGCTACCAA
TCCCTGCAGTCGCCAGTGTGGGTGGTATTAAAAATGGTTATAGAACACCACCACCACCTGTTTATGATCCAAATAGTTAT
ACAGCTGGGCAGCAACGCTTCCTTTATACAAATGGTACTACTATGCCACAAACTACCATGCCGCCATATGCCAATCAGGT
TCATGTATATCATCAACCATTTTATCCTCCTGGAATGATGCCTTGGGGACCTGCGAGTCCCGCTTATTTCGATATGTCAG
GTGTTTTCATGAATGGTATTACACCACACAACACGTTTAAACCACATAACCACACAAGATACACTCCTCGTCACAGAAAT
AAGCAAAGAAATGGATCTGAAAGACCAGGCTTGATGGATGGCGGAGGTAATATGGTGCCAATGGGACGTACTTCACATCC
GCCTATGAGTGGGGCACCGATATCTTTAGGAGCAACAGTTCCAACTTTTACTTCGAGCTTACCTACGGTGAAGCCAACTT
CTTCTTCCTACCAAACCGGCACAAAGTTCCATTCCTCACATACAACTGCAGCGACTGGAGAGACCCATTATAATAGTAGT
CATTCGAAAGGATCCCAAGAAAATGACGCTCAAACTCTGGACTCTGGAGTACAATACCCGCGTCACCGTATGCATCGTAG
AACCAAAGACCAAGAGTCATTATCAAAGGCTAATAGTAGCCCCTTACCATCAATCAGAGAATCTACCCCGGCCAGTAATA
ATAACACACAATGCAACCGAGGGGTACAATTTGATTTGGAAGCTTCTGCTTTCCCTCCTCTTCCTGGCCTAGATGCTGAT
CTTGCAAAATCCCATAATGCTTCGGTAGAAACTGTTGGTACAGATTGTACGCAATCGCAAAATAGGCTTTCAGATGTAGT
TAAAGGTACTGCAAAATTGAAAAGCGTCAAAGAAAAAGAACCTACAGGAATTTCACAACAATATCATCAACAACCGACAA
GTAACAGCAGTAGGTCTGCAAGCCCAGGGTCAAGTGCTGGTGGTCATGCTGGTTCGCTAGAAGCTCCAACTGGTTCTGGC
AATACATCAACTACTCCCGTTGCATCTACAAATGTCAGCTCTAATGCTTCTGCTAGCAACAATGACTCCACAGACATCGC
TCTCAGCACCATCACCCTCACTCCCCCGTCATCTCCTGATAAGTGAGTGTGCTTTCTTCTTATACATACATGCATACGTC
GTACAACGTACAGATATAAACACACA
>TetragonulaCarbonaria_000318-T1 TetragonulaCarbonaria_000318
ATGAAATATTCCACGTCACCGCCAGTAAGTAGATGTAATTCACCGAGTCCAATTGAAACAGGATCAAATTTACCTATGCC
AGTAACTTACAGGCAAGATTGTATGGGAGCAGCGACAAAATGTTACAAATATCTAAGGAAATTATTAAAATTTGAACAAA
TGGACTTTGAATTTGCTTTGTGGCAAATGATCTTTCTGTTTATATCGCCACAGAAAGTATATAGAAATTTTCAAAGTAGA
AAACAAACAAAATCACAATTTGCAAGAGATGACCCTGCATTTTTAGTACTATTGATGTGTTGTCTGTGTATATCTTCCAT
TGGTTTTACGATTGTTTTGGGATTAGAATTTCTTCAATTTCTAAAGCTACTATTTTATATGATATTTATTGATTATCTCG
TAGCTGGTCTAATAGTAGCAACAGTATTTTGGATTGTAACAAATCGTTATTTAAGGATTGATAAAACTCAGGATGTAGAA
TGGGGTTATGCATTTGATATACATTTAAATGCATTTTTTCCACCTTTAGTTATACTTCATATTGTACAGTTATTTTTTTA
TAATGGTTTTATAAATTATGATACATTTTCATCACGATTTGTTGGAAATACAATCTGGTTAATAGCTGTTAGTTACTATA
TTTATATAACATTTTTGGGTTATACAAGCATGGAAATACTTCACAAGACACATATAATATTATCAACATTACCAATAATA
TTACTAATGTATATTATGACATTATGCGCAGGTATTAATATTAGTCATTTAGTTATGGAAATCTATCATTATCGGGTTGT
TTAA
>TetragonulaCarbonaria_000319-T1 TetragonulaCarbonaria_000319
ATGTCTTGCGGCGATGACGATGAATTTGAACCGCGAATTACACCAAAACCCGCACCTAAACTTGATTGCTTTACAGTACC
ATCTGTACCTGAAGTTTCTCTAATATTTGATAAATCTTACAAGACTCCGGAACATACACATTTACCATTTGCAGAATCTA
AAAGTTTAACAAGTAAAAATAATGGTTCTTTCCCGTTAAACCTTAATGGATCATACGCAGCTTGGAAAGAACAGAATTAT
TCAAGGAAATCATCTTCTAAAGTTAACGATTATACAACTCCTCTGAAAGAACAATCTAATCAAAATTGCAGTGCACATTC
ATATTTGACAAAAGATAACGCTGCAAATATTTTAAAAGAATCCAAACGAAAGAGTTATACTTTAACAGAAGATATTTATA
ATTCTTCACGATGCAAACAAAGAACAAATAAAGGAAACGATGAATCTCCTCATAAACATAATTATGAAGGATGTGAAAAC
AGTGCGATGTATACAGATAAAAACACAAATGCAAAGAGCCATTGCAGCAATAAAATAAGACACATAGATTCTTTGTCTGC
TACGCCGCGTATTGTCAAACCTTGCATAAATGCTGACAATTACATTGTTAAAGAAAATGAATATTCTCCGTTATTGTATG
AAAGACAGTTAGCAACTCATAGTATTAATCAACAGAAAGGATCATATAATGATTCAATTCCTGACTCAAGTGTACAAAAC
TTATCTATTAATCCAAATACATTGCAACGAAATGATCTTCAATTCCCATATTACTTGAGACAACAGTACCCTTATTTGAA
TATGAATGCATATTCGTTTCCTCAACTCCATCCTTATCCTACTAATAATAATACAGATAATCAAGAAACATTAAAGAACT
TACTACAAATTATAAATAATCAAAATGAACAAATCAAGTCGTTACAGACACAAGTAGATAGATTATTAAAAATGCAAGAA
GAAACTCTAAAAGAAAGAAGGTGTTCTTGTTTCTTTCAATCGCACGAACGGAATACAAACTCTAATGATATTTTAGATAC
TTCTAATTATACTACTGTGCCAGAAGATACAAGAAATACGAGAGAATCTTCTACAGATAAAAGAAAAGAAAATGGTAACA
AAAGTGAAAATGTAAATCAAAGTGAATTGATATTAACAGATGCACAATCAAAAAAAGCATTTATGGGACAAAAAGTATCA
ATTGGTGTAATGACAAGTTTTGAACTAACTGTACAAAATAATCCTTTTACAGTAGATATTGATAATTATGAAAAGAAAGA
TACTCGACAAAAGCAAGAAAATTTTAAAATGTGTAATAGTGTTGGTCTTCATGATACTAATGAGTCATTAAGAAGATATA
AAAATTCCTTTACTCGAATACCTAGTGCGCAATTAGAAAATATAGTTGAAGATTCAGAAAGTTATATGTCATCCAGTCAA
CAACAAAGTAGTAATTTAAATGCAACTACTTCTACAAAGGATTTAGAGAAACAAGCTTATGTAGATATTCGAAAAGAAAC
AGATACTCGTACGTCTAAATCTTCAAAATTATGTAAAGATGTGATAACAGATAAAACTGAAGATAGAATAAAGAAACATT
TAAAAAATTGTACAGAGAAAACGAGAAATTGTGAAAATGCAAAAACACCGATGATTCAAAGAACTGCTGAATATAGTGTT
CCAAGAAGTAGAAAGATTGAAGCAAATACTATTACTAATGTAAGTCAGGAGAAGAAAGTAAATATACGAGATGATGATTC
TGTAAAAATAAATAATGTAAATAATTCTTGTTATTACAATGATTGTCAACAAGAAGGATTTAAACAAAATTCAAATTGCA
TTGAAGACAGTCTGATCTTAAATGGTGATGATTTGAAAATAAATGAAAGACTACCTAGTCCGGAACCAAGTCTTCATCTT
GAAATGCAGGAGTACTCCAGTGATGATGATAGTGAAAATGTTAAACGAAGTTCAAACTTGGGCTGGACACTTTACAATGA
TGTTCTTGAACAAGTAAATCAATTATTACAAAAGTCTGGTATTATAGATGAACAACAACAAAAACAAACAAAAATAAATC
AAAATGAACGAGATGAACCTGAAAGAGCAGCGCTAGATCCTGTAAAGGTAGCTACATTAGAACAACTTAAAAAACTTGGA
ATTAGTTTAAGCGAAAATTCAGAAGCTAAAGAATTGAACAGCAGTAACAAGATGACATTTGATTCAGCATATTATCCACG
TTTGGATTATCAAACAAACATGACACAAACTACAAGTGCTGTAAATGAAACAAATACAAGTATGCATATGAAAGCATTAG
CTTTAAAGTACCTAAGTAATGAACAACTTGCAGAATTAGCAGTACAAAGGCAAGGTGCATCTGTTAAACATCTCATGGTT
AGCAACTTGCAAGGAACAAACATGTCTTTTGCCACAATGCGTTATTTAGAAAGATATCAGTTAGTTCCAGGAAAAAATAA
TATTCAAATAGAAGATATTAATACATTGCAAAATGAAATGTCTCCAAAGGTGGAGTTAAAAGTTACAAATCCAAGAAACA
GTCCAAAACATTTTCCATTTAATCAGACACCGCGAACAATTTGTCCCAATAAGATTTTAGACATTTCAGCTTTAAAACAA
CAACCTAAACTCTTATAA
>TetragonulaCarbonaria_000320-T1 TetragonulaCarbonaria_000320
ATGGATAGCTCGGAATATGAGACTGTACGAAATATGACACTTTTATTTTTTTTTGAGCTTCTTGTGGATAAAGGTGGTCC
ACGGACATTGCATGACTTAAGCTGCCAGTTCGGTGCTAAAGGGTTTACAAAAGAAATGCGCCAAATAGCTGGTGGATCAC
AAAGTGGCCTTAAAAAGTTTTTAGCTCAATATCCAATGCTTTTTATTATTAATGGCGATTATGTATCAGTCAATACATTT
CAACAAATTGTGGAAGAAGAAAATGGATGTAAATTAGGAGGTAAACGCGATTATGCCCGAGAAGCTGTAGAATATTTTAC
AAATAAATTAATGCAGTACGGAGTTGGTACAGAAGTACCAATAAAAAGTCTTCTGGGACATCGGTCCCAAGCTTCTCCAG
AAGTTAGACATATTTCTGGTCAACATTATAAGGAGTTTAGAGACTTCCTTTTAAAATATCCAGATGCTTTTGTAGTTACT
GAAGATAATGTAATGTTAAAGCAATACGAAGGCATGAAAGCAGAACCTTTTGTAGAGTTAGAACCTGATATACCTATAGA
CCCAGAAATTACTGCAAAGTTATTAGACTTTCTTTGCGAGTGTATTGAACAAAAGGGTCCAATTCTTGTAGATCAAATGT
TCAATATAGTTAATGATAAATTTTCTTATGAAAATTGGACCTCGATATTTAAAACGCCACAGGATTTGTGTACATTTGTT
AAAATGTTCCCAGATGCGTTTCATGTTCAAAGCAATTTAGTAACATTAATTGGAAGACCAAAATCTTCTGCTACAGAAAG
GAAAGCAAAAACAAGATTTCCAAATTCTGCACGAAATCAAAATAGCATTACAAGTCAAATAAATCTAAATCAGGTTGTTC
AACCGAGTAATACAAGTCAGACAACTCTAAATCAGGTTATTCAACCAAGTAATACTCAGGCATCTCAACAAACAATTAAT
TCAGAATGTACTAATAGCAATGCTCAAACAATTCAAATTAATTCTGTACAAAACTCTCATTTCCCATTGATTGACAGTAA
TACTAGTTCTCCTCCAGTAAGCTTACAACAACAAACTTTGAAACAAAGAATAAATACACTTGTAATGAAAACTTTAGCAG
ATAATACAGAAAAGGATAGAAATTTACAAACCATGCAAATGGGAGATGCTTGGAAACTAAAGATATTGCAACAGACTAGA
ATAATAGTAAATCCTAGAGAAAGCCTTCAAATTATAGACGATATAATAAATCCTCGTAAACCTCCTCCTGATGGTAAAAT
TGTTATTTCATTTGACTGCGAAGGAATAAATTTAGGAGTTAAAGGACAATTGACACTTGTACAGATTGGAACTATGTCTG
GTCAAGCATATATATTTGATTTATTTGCTTGTCCTAATCTTGTACAAGCTGGAGGTCTTCAAAAAATTCTAGAACATAAA
GATGTTATTAAAGTAATTCATGACTGTAGAAATGACAGTGTCAATTTATATAGACAATTTAATATTATGTTAAATAATGT
TTTTGATACACAGGCAGCTCATGCTGTATTGCAATTTCAAGACACTGGTAAACCTGTATATAAAGTTAAGAACGTTAATT
TGAATACACTATGTGATCATTATGGTGCTCCAAGTAATCCATTAAAAGAACAATTGAAAAATATCTATCGTAATAATCAA
AGATACTGGTGTAGACGTCCATTAACACGAGACATGCTCATTTATGCTAGCAATGATGTTCTGAGCTTGGCACAAATATA
TGTCTGCATGTCTAGACTCATAAAACCAGAAGTACAAGGTCTTTTTAATGAGCTGTGTCAGGAGCAAATTCAATTGCATA
TTAAACCCGCAGAAATAAAAGCACGAAAAAAGCAACGAAAAGTAGAAACAGAAGTTGCGGATTTGAAAAAAAGAATGGAA
GAAGCAACTAGCAAAAATATTGTTTTAAGTAATCGTGAAATTCGTCTTCTGCGTTATCTTGATCTTACCGAAGATGAAAA
AGAGAAACTAAAAGGTAGTTACAAAGTTGCAAGAAAATTAGAAAAACTTGAAAACATGGGTCAAGACAAAGGAGAAAGTA
CCGACGATGATTATGACGATAAGATTGAAGACTCAGAATATCATAGTATGGAAAGTTATACTTCTGAAAATTCACATTCT
GGTAGTATATTGTCACCAAGGAATTCTGATACTCCAAGCCTTACAGAATCAATGCAAATGGTGGATGAAATTCTTTCTGA
TGGAAGAATGGATAGATTTGAAAAAATTGAGAAATTAGAAGCTATTCTTTCAGCTGTTACCGGCTCTACAACTGATCAGC
TTTGCCCAAGCAGTGCAGATGTATCTCTAACAAAATGTATATGCCCGTGTCAAGATAAAAATAAAAGTCCACGATCAGAT
CGTAATACTGGAACTAGCGTGGCTTGCCAAACGTACAGTACAGGTGATATAGTAATTACCAAAATATTTCTTACGGAAGA
AGAAAAGGAACGTATAGATTTATTAAATTCGCCAAAAAAATAG
>TetragonulaCarbonaria_000321-T1 TetragonulaCarbonaria_000321
ATGACTGCCGGAAATCTAGCGTTGTTGAGTGTCTCTGATAAAACAAATCTTTTGCCATTTGCTAGAAAATTGCATGAATT
AGGTTTATCTTTAATTGCATCTGGTGGAACAGCAAAATCTTTGAGAGATGCAGGTCTTCCAGTAAAAGATGTATCTAATA
TCACTGGTGCACCTGAAATGCTTAACGGAAGAGTTAAAACCCTTCACCCTGCTGTTCATGCTGGTATATTAGCTAGACCC
ACAGAACTTGATCAGCAAGATCTTCGTAAACAAAATTATCAGCTCATTCAAGTTGTGGTATGCAATTTATATCCGTTTGT
AAACACAGTTGCAAAATTAGATGTGACAATCGAAGACGCGGTAGAAAATATAGATATCGGTGGAGTAACTTTGCTACGAG
CTGCTGCTAAAAATCACAATAGAGTAACAGTTGTCTGCGATCCTAATGACTATGAAAAAATTGGAAAAGAATTAGAATCA
TCTATTAATAAAGATACTTCTTTGGAAACTAGACAAATATTAGCGCTTAAAGCATTCACTCATACGGCGGAATATGATAA
TGCTATTTCCGATTATTTCCGCAAACAATACAGCAGTGGCGTTTCTCAGTTGACACTAAGATATGGAATGAATCCACATC
AAAAACCAGCACAAATTTTTACTACTCTAGATAAATTACCACTAACGGTGATAAACGGTTCTCCAGGTTTTATTAATCTT
TGTGACGCATTAAATGGTTATCAACTAGTAAAGGAGTTAGAAGCAGCTCTAAATTTGCCAGCCGCAACATCTTTTAAACA
TGTTAGTCCAGCTGGTGCTGCGATTGGTGTACCACTAGACACCATACAAGCAAAGCTATGTCAAGTAGATGATTTATTGG
ATCAACTTACACCATTAGCTACTGCTTATGCACGTGCACGAGGAGCAGATAGAATGTCAAGTTTTGGAGATTTTGTAGCA
TTATCTGATGCATGTGATGAAGTTACTGCTAAAATCATATCTAGAGAAGTTTCTGATGGTATTATCGCGCCCGGATATTC
AGAGGAAGCACTTAAAATTTTGAAGAAGAAAAAAAATGGTGCATATTGTGTCCTTCAAATTGATCCAAATTATGTACCAT
CTCAGATGGAACGTAGAATTTTGTTCGGTTTAACTTTGGAACAAAAACGTAATGATGCAGTTATCGATAAAAATACATTT
TCCAATATAGTAACCAAAAATTTGACAACTCTTTCTGACAGTGCTATGAGAGATTTAATCGTAGCGACTATTGCTTTAAA
GTACACACAAAGTAATTCAGTTTGTTATGCAAAAGATGGGCAAGTGATTGGGATTGGTGCAGGACAGCAATCAAGAATTC
ATTGTACAAGACTTGCTGGTGATAAAGCTGATAATTGGTGGCTTCGACAACATCCCAATGTCACTGGTATGAAGTTTAAG
AAAAATGTAAAAAGAGCAGAAATTTCGAACGCTATTGACAATTATGTAAACGGATCCATTGGAAAAGATATGGATGAAGC
TACTTGGACAGCAATGTATGAAAAAGTTCCACAGAAACTTTCAGAAGATGATAAAATAAAATGGATAAGTCAAGCAGATA
ATGTTGCTTTGAGTAGTGATGCTTTCTTTCCATTCAGAGATAATGTGGATAGAGCTAGATTGAGTGGCGTCAAATATATT
GCAAGCCCTTCTGGTTCTGTAAATGATGAAGCAGTGATACAAGCTTGCGATGAACACAAAATGATATTAATTCATACTAA
TTTGAGATTATTCCACCATTAA
>TetragonulaCarbonaria_000322-T1 TetragonulaCarbonaria_000322
ATGAGTAATTCAACTATTTCTGATCAGTCGCTCATGGACAAGTCTATGCGGAGTGTTTTCGTCGGGAATATCCCGTACGA
AGCCACAGAAGAGAATTTAAAGGATATTTTTAGTGAAGTTGGACCAGTACTTTCGTTTAAATTAGTATTTGATCGGGAGA
CAGGTAAGCCAAAAGGATATGGCTTTTGTGAGTATAAAGATCAAGAGACAGCTCTTAGCGCTATGAGAAATCTAAATGGT
TATGAAATCGGTGGAAGAACATTAAGGGTTGATAATGCATGTACAGAAAAGAGCCGAATGGAAATGCAAAGTCTCCTACA
AGGGCAGAACACTGAGAATCCATATGGAGAGGCAGTACAGTCGGATAAAGCTCCAGAAGCTATAAGTAAAGCTGTCGCAT
CTTTGCCACCTGAGCAAATGTTCGAACTTATGAAGCAAATGAAACTCTGCGTACAAAATAATCCAAACGAGGCACGTCAA
ATGTTGCTTCAGAATCCTCAACTGGCATATGCCTTGCTACAAGCTCAGGTAGTAATGAGAATAGTGGATCCTCATACAGC
AGTTAATATGTTACATAAAGCAAATCCAATCCCAGGTGTATTAACACCTTCGGATAAACCAGCTGTGCATCCAGTTGCAC
CCCGAATTGAAGAACCATGGGCTCCTACCCGTCCAGCAGCAGTCACTAATCCTCCAGCACCAATATTTGCCGGTCAAGAT
GTTGATTTACGTACATTGGATAGACAAATGGATCCACGTTTAGCTAGAATGGATCAAGATTTAAGAGGGCCACAAGTACA
ATCAACACCTGTTAGTGCATCTCCAGCTGTATCTGCTAATACAGATCCTAGAGCACTTAATACATTCAATATCTCGGACA
ACACACTTCCTGTTGAAGGAGTTGAGAGTTTCTGTCGTGATCCAAGAACAGACAGATTTGGTAGAGATCCAAGAGATCCT
AGAGATCAAAGAATGCCTATTGATCCGAGGATTACAAAAGCTAATCCGCCAGTGCCAGTTGCACCACCTGTGGTGCCAAG
ACCTGTTGCAGCACCTGCTGGTCAATCTTCGAATGTCGCTACAGCTAGCGTAGCAACTTCGGTGACAGCATTGACTACGT
CAACGACATCTGCAACGTCCAGGCTTATGGCAGGCATGTCTCCAGCAGGAAATATACCAAGCGGAGCATCCGATCAAGAG
AAGGCGGCTTTAATAATGCAAGTATTACAGTTATCTGATGAACAAATCGCTATGTTACCACCTGAACAAAGACAAAGTAT
TTTGTTACTTAAAGAACAAATTGCTAAAAGTGCTCAACGTTAA
>TetragonulaCarbonaria_000323-T1 TetragonulaCarbonaria_000323
ATGATCATTTCCTCCTCGCTGGTGGAAACGCAAAACATTGACATTAAGGAGGCGACTGTCACCCAGCATTTCGCATATTT
ACACGGTGTCCTCCAAAACGTGGAGAAACGGATCATCGACTCGCTGCGCGAGCATAAGAATTCCAAGAGAAAGAATATCG
ACGCGATTTCCACGGAGCTGAGAGAGTACGAGGAACAACTTCTGTCTGCAATTATGGTCTCTACGTCGATGAAAGAAAAT
CTCAACAAGATAGATATTGAGCGTGTGATAACAAAATTGAAAACACTGGTCAACATCCCTTGCCATTTGATTCAAAGTGA
CGAGCCCGAGAACGACGAAATCAAACTTCAGATCGACAAGACTATCGTCGAAGCCATGGAAAAACACTGCAACATTCATA
TACCAGAAACGTGCTTCTTCAGCTTACAACAGACGGATTTATTGCCGGAAGATTATGAGATAGAACCACTGACCAAAGAA
ATCAACGCCACGAAATCGGAAGAGAAATCCACGACTATCGATAAATCCTCGACCGTAGTAAACATTTGCCCGAAGAAAAA
CGATGATCATCCTAATGTCGGATCCTCGGAGATGATCCGCGTCACTCACGTTTTGGATCCATCTTGCTTTTACGTTCAGA
TGGTGCAAAATCAGCAGAAGATATCAGAGCTTAACAAGGGACTATCTACGGTGGCAAATACAAATGGAATAATACCAACG
GAAATCACTTTAAAGGAGAACGTGCCTTTGATTAGAATAAGAAATATCATGCCAAAATTCGCGATATTACCGGTAATGGC
CCTTAGATGCACTCTATTCGAAATTGTTCCTAACAATGGTAAATGGCACCCCGATGCCACTAAAGCTTTTAAGAAACTTG
TTTGCACAAATTCTATGGCATCGATGTGCATCAAAATGATAACCGGTGATACCTATTACGTCGATCTATGCGTAATATCA
TCGAAGGATTCAGGCTTGATATCCGTGAAAGAGATGTTAACGTTCATGAAATACGCGACTTCCATTTCACCGAATAAATT
AATGAAGATGAATCCTGATTCAACAAGGAGATATTACAAAGAGCAGTTAGAGTTGGAAACTTTCTCGGATGTACAAGTTA
TATTCGTCGAGTCTCCCAGTTCTATATATGTCCAACGAACGCATTCAAACAGATCATACTTTTACAAAATGATACACGAA
ATGACGGATGATTACGAAAAGAATATATCTGCCACGGAATACATGATTCTTGCGCCTTGTAAAGATTTACCGTGTGCTGC
CCGAGGAGTTAACGGATATTGGCACAGGGGACTCATACGCGAAGTTACAGAGAACACTGTACAGGTTTTCTACGTAGATG
TAGGATACACGTTGATATTAAGTTACAATGAAATCAGATCACTGCCGAAGAAATACATGACTTGCAGAACACAAGCTATA
AGAGTTACATTGAAAAATATAAAGCCACAATCCAACGATAACCAATGGGAACCGGAAACTATAGAGTTCATAAAGAAATT
TCTAATGGACGTAAAGAGTTTCAAAATTGTTCCTTTTAATAAAGTTGGAGATACGTACAACGCTGTTATGTTTACCGCGT
ATGATAAAATTAATGTCGCTGATTTACTAGTGCAAAAACGTTTAGCAGCGTACACTAATTCTAGTTCCCACAATACAAGT
GCAGTTAACAAATCCGAAAATAAGAAAAACAAATCAAAAATGAATGTTAGTTATGCAGAATTACCTGGCAAATTTTACAA
TGATCCGATGAACATTAGCACGGAGAAAATAAATGAAGATCCTTTCAAAGTAAGCGTTCTCATACACCAAGTGCAATCTC
CAGACAGTATTTATGTTTCGGACTCCACGTGTGATCAAAATGAAATCGAACAAATGATGAAACAAATGCAAGAATTTTAT
GGCAAGTATCGGGCTGCAAAACGAGATGTTTGGACCAAAGATGCTACCTGTGCAGTTTATTTAGCGAAGAGTGAAATGTA
TTATCGTGGCCGAATCGTTGACATTAAGCCCGACGATAAAGTAGTCGTATTTTTATACGACATAGGAATCGAGGAAACTG
TATCAATGAATGATATACAATCATTGTATCCTTTGTTTTCTAAAATATCAACGTACGTTTTTAAGATAAAGCTCACGGGC
ATATTGCCCTGCGGAGGGTCCACTGCGTGGCCATCATTATCTTGTGAAAAATTGCATGAAATTATAAATATAAATCAGAC
GTCTAAATTCTTCATATCTAAATTGGAAGATGAGAATATGGAAGACTCTGCGATACCGGTAGAATTATGGATTAAAGAAG
TAAAAATGGACGGACCATTAGCGCCAATAAGATATGAAATTAATTCTGTTAACAGAATGTTGATTGAGAAAGGAGTAGCT
TTACCTGTAAAGGAGTATGCAAAAAAGAGAGATAAAATTTTAGCAATTGAATTGAAACGACAATTGGAGAAAAAGTTCGA
AAGATTAACAAAATGCGATTCAAACATAAAATGGTTCGAAATTAAAGATCAGTCCAATAGTATTAAAAATGATACGATGT
GGTTTCATTCAGACTCTGTTTCTAATAACCAGATTTCTGAGAAAATGGAAGAAATATTGGACAACTTGCCAACACTGCCA
AAATTGTCAACTTGGCTACCAGTAGAGCCAATAGAGGAAGATACGTTTATCGCTATACCGACATATTTAGATCATTATGG
CTTTCTTTATCTTCATTCCAAAACACATAATGTTAAAATATTAGAATACATAGAAATGAAATTAGAAAAATTATATACCA
ATTGTCCCATTGAATATTACGATACCACATGGACTGTGGGAAATCCATGTATTGTACAATATCATGCAAATAAAAAGTGG
TATCGAGGAAAGATTGTAACAATTGAAGAAAACGACATAATTAATGTGGAATTTGTAGACTACGGAAACGTAGAAGAATG
CACAATTGGAGATTTAAAAAAAAAAATTATCTTGGAAGATATTCCAATTCAATGCACAAAATGTTTAATCGACGGTTTAA
ATCCAGGAACTGAAAGTGGACTATGGGTATTGGAAGATTTAGATAGAATACATAGTCTTCTCATCGAACACGAATGTGAA
ATTACGATTATAAATAGAACTGAAAATTATCTCGTTATTTCTTTGATGATATTGCCAAATAAATACTGCGAAAAGAAAAC
TGATCTGATTGAATTTCTTATCAATGAATGGAAAATGAACATTAAACCTAATATTGAAATTATCACAAGTAAAAATAGTA
TACCTACAAATAGTACGCCAGATGTAGTTATAGAAAGCTCAAGATCATTTTGTTCAGACGATGAAATGATAACAGATCCA
ATTATTAGTGGAAATCGTGTGTTACTTTCAGATACTAATGCTGTACAAGAAGCAAATAAGAATATTGCTGATGTTGAAAA
TTTATTGTGGTATAAACTACAAAATAAAATAAGTACTTCGACTCCTATTGTTGCTTCTGAAGAAGATCTTTCAATGAATT
ATAAACTTCTCTATATACCAAAAGACATAGAATATATTGAGTTGGAAATGTGTTGTAGCATTAGTTCTACTAAGTTTTAT
GCTCAATTAAAAGAAAATAATCATTCTACGGTTTTGAATACCTATTATACACAGTATAAACTTCTAATGAACGACTTACA
AAATAATGCGGATAAACAACCATTGATTACAAATCTTACTGTTAAATCTGAACCTATTGTAAATTCGAATAATATTGAAA
TTAAACTACTTTACGTCGATTACGGTAACGATGAATATAGAAAAGTAAATTCCCAAATATGTGAATTATACACTTTAAAA
AAGGAATGGTTGGATATACCTGCTATTGCAATAAAGTGTAAATTATGGAATATAAAAGTTGGTTCTACAGCAAATCCCAA
TGAATTACTCTTTCAATTAGCAAAAATGTACAATAAACGTGTCATAGCTAAGATTAAAGAAACTGACGAAGAATTCACGA
GCATTGAATTGTACGAAGATGAAAAATGTGAAAAACTCTTATATAATACTCTAATCGAAGAAGGTTTGTTTGAAATTAGA
CAAAAAGAAAAATGA
>TetragonulaCarbonaria_000324-T1 TetragonulaCarbonaria_000324
ATGCCTTGGAACGATAAAAACAAGAGGCAGCTCAGGCAACGACGAGAGCCGCCGCCATGCGTTCCTCGAAATAACGTTAA
CTCCGACGCCGTCCGACCAGTCACGCGCGACTCTACAGCTCCTTTTAAATTCGACGTTTCCTGCGCTCTTTATCCCCGTG
ACAAGGCAAAATCACGCAAACACAAACCCTCGCTCGCCTTGGAAACACACGTTTCCCTCCTGTTCAACTGCGAACAGAAC
GGAAGAGAAGATGTTGAGACATCCGTGATTTTTGGTAAATCGATCACCTTGCAACGTGGATCTACCGCTGAGAAGATGAA
AAAAAATCTGTCGATGCTTTAG
>TetragonulaCarbonaria_000325-T1 TetragonulaCarbonaria_000325
CTGGAAGGAAATAGAAACGTTTTATCTCTGCACGACGAGATAAAACGTTTTCCAATGCAAATTTCCGTGACACTCGGCGG
AAAGCTGGCTAACAAGGTCACTGGCGAAACCGTTTGCTCGATCGAGGCAAGGTTACACGATCATAAGCCCGGATCGGCCA
AGGTGGCGGGCAAGGATTTCCAGTTTCTGGAAACTGGAAACGATCATCGTGTACCGAGAACTTTCGATTTGCTTTATGTC
CCGTTTTCTCTCTCTCTCTCTCCTCATCGTTCTTCCAGCCTTGACGAAGGTATGGCAAAGGTCACGAAACGAAAGAGTAC
AACAGCGCTGAAGGAAACCAGGCTCGAGGTTACCGCGATCGAAATCACTATATCATCGAAATTACCGTTGCCGCTTCTAG
CTGAATGCCAGGCGAATAAATCATCCAGCGAATTCCATTTGAAGTGGGAGGGGGCAGCAGAGTTCGCCAGAATTTGTATA
AAAGTACATACGGACCGTATTATAGGATTTGAAACGTATGAACGAATAATAATTCACCGGGATCGAGAACAAGCGATCAC
CAAGGAGGCAGAAAAATTCGAAGATCGTACTTTAAGTTATAATTTAAAGAAACGTTTGCGGTTAGATCCATTATTACCAA
TGTTCCACGAATTTGTCGTATCTATCGTAGTTCGAAAATTATCTGCCGAGTTTTGGAAAAAGGAACAAAATCCAAGGTGA
TGTTTGATATTTCCTTCGCTCTGCAAATCACGTCGAATTTAAGCTTGTGTCGATTAACGACGATAAGAAACGAGAAAAA
>TetragonulaCarbonaria_000326-T1 TetragonulaCarbonaria_000326
CGCGAAAATCATGTAAATGGTGGAGAAAATTTTTTTTCTGAGGATTAGAGCTATGCGCAATCAACAAGCTACATCTAAAA
GAGAAGACGCCTATGTCACCTTTTATGTTTGTCCGGAAATTGGTGGAATAACTTGTAGGTGATTTTCGTGATGGATCATC
TTCAAAAATCAGGAAGACCATCGTCTTGGATAAAGAGGAAAGGCTTAATGGCCAACTACATATATTGCGGCACTGTGAAG
ATGCCGCAGAGTAAAGATTGTTCCGTATGTTCAAACAGAAGAATTAAGGGCGGAAGACGCCAAACGAACTATTTTTGCGA
CACATGTATTCTCGAAAACCAGGGCTTCGTATTGGAGACTGCTTTGAAAGATATCACACACGATGGAGAAACATAA
>TetragonulaCarbonaria_000327-T1 TetragonulaCarbonaria_000327
ATGCGTTTCCCGAGTAATATGCTCGTTATTAAATACGTCTTCCTCGCTGTGAAACCAGGAACTGAATGGACCCGGGCACA
CCAGCTCAGAGATGATGGCGGATCGAGTGCCTTACAAGTCGGCCAAAAGAAAATGGCCGCTAGAAGAGGAATATTTTCGA
AAGATGCCGCCACTTCAGAGGTGATCGTCGATTTTTCTTGTAATTTTGTAGTCTTGTAA
>TetragonulaCarbonaria_000328-T1 TetragonulaCarbonaria_000328
ATGGCTAGAAATATGATGGAAAAAGCGTTGCTTCAAGACAGCAGTGGTGATGAATTTACTATGGACGAGTATGAAAGTGA
TTTAGAAAATGATTGTATGCGATTAAGCTACGATTCGGATGATAGTGACGAAACGCGAGACACCGCTCCGCCTCCTCCGC
CTTCTGCGTTCCGTGTGTCGTGTGTTTTGACGAGGAAGAAGAAAGAACCGAAAGAGGAGGATTTCAAACGCTCGCCGGGA
ATATCCGGTTTCGATCGTGATTCCTTTCGAAAGAAAGAAAAGCAGCCCGATAGCTCGCTTCGCGACGTTGATAAAATTCG
AAAATTCGATCAACGAGTGAATGAACTCGGAGGATAG
>TetragonulaCarbonaria_000329-T1 TetragonulaCarbonaria_000329
ATGGAATATACTTGCCGTACACGCGGCAAGCAAGCAAGGAAACAAGGAAGGAAGGAAGGAAGGAAGGAAGGAAGGAAGGA
GTCGACTGGCCAGCTTTTCCCAGAGGTTTTCGGAGAAATTGCCGCCGAGACGGCGTTGCGAACGGTAATCAGGGAAGGAG
GACCCGGGGGTTCGGAATTGCGGCAGAAGCCCCAGTCATTTCCACCAAATGAGCCGCGGCTCCTTTTCCCACTCGGAACG
ACGAAACTTCTGTCTCGAGTTGTTAATCCTTAG
>TetragonulaCarbonaria_000330-T1 TetragonulaCarbonaria_000330
ATGGCTGACAAGCGGACGACGACTCCGGGCCGATGGGAACCGGAACGGTGGTGCAATGTTTTCCGTGGCCTATCAATTGT
CGGCACCGGTGTAGAGCAAACAATCGCCAACAATGAAATAATCGAGCGACCGCGTTGTCCCAGCGTTGTTTTCAGGGGCT
GTTGTCATCAATCTGCTGTCAGAAACTGTTTCCCCTTTTGTGCAGGTGTACGGGACAGCGGGGGTGGCAAAGTGTCAAAG
AGAGCGAAGCCAGTGGACCCGGACGCGGAGGACAACCGCGACAACGAGGACTATTACTACGAGGACGTGGAGGAAAGAAA
CAATCCGACGAACGAGGCACCGATCGTGCCACCTGGATTTCTCAGCCCCTCTGTTCGCGAGTACCTCGATCTCGGGAAAT
CGATACCCGTCAGTTCTCAAGGCAGAACGAAGATCTCGAGAGAACAAGATCAGAAGAAGAATAATCGTAAAGCAGAGCGA
AAGGATTTGATAAACCGCTGA
>TetragonulaCarbonaria_000331-T1 TetragonulaCarbonaria_000331
ATGCCCGCACGTGGCTCGTTGTTTAAGCGAATAATCAACGATGGATTCGACAACGGAGAATTCGCCTCCCCCGTGGGCCA
CATAGCTGACAAAATGACGAGCGCGGATAATCACTTTGTACAATACTTGCAAGCCAGAACGAGAGCTCTGGGGAAAAAAG
ACGAAAAACTAAGTTCAGCATTCCGTGTTAATCATGGGATGGGTGACCGTTTGCATACCCCATCAGAGGGCCTCTACCCC
CTCCCCAACAACCAAACTCTGGGGTTAGGATTCGTCACCATCAGCCTTACCGATGATAAGTCTGGTGCCCTACCTTATCG
ACATCTTATCGCCCATAGCGCCATGGAAGAACACTTCGATCTCGAAAATCGTAGATTCAGGAATTTCTTACAATGCGCAG
AAGCAAGTTCGAAAGATCAAAATGAATCAATTCAGCCTCTTACTTTCCCCCTCGCCGAATCGAATCGAATCGACAGGGTC
GTCGTACTGGCAATAAAAAAAAACCGAGAACGCAGCTTCAGCATTTACGAAGGGGGTTCATTTCCGCCTGACGAAGATGT
TTTCAAGGAGTTCCTTGGTGATGAGTCGATGAGGCCTGGTCGGACTCTCGGTCGGTCTGCCGTACAGTCGGCTGTTGATG
GCGTACAACTTGGCACTGAGTTCACATCTGACGTTGAACCACCAGTCGCAGACGAACACCGCTTGACTGAACTGCGTGCC
GTTTGGACAGAGAAACGTCGCCTGACGGCCGTCTATGTCGCAGTAGTGCCACGCTTGGCACCTTGTCTCGACGTCGGCGA
AGAAACCCGGGTACGGCTGGTCGTCGCAGTAGAAGATACAGGACGATTCCGGAGGACGATAACTATCGAAGACAAAGACG
ACGAGAAGGAGGAGAAGGCAAAGAGAATCAAGCGGGAGGAAGTGGATCTTTCCCCCACTCGAATTGACTGA
>TetragonulaCarbonaria_000332-T1 TetragonulaCarbonaria_000332
ATGTTGATTCGAGTCGCGCAAAATTCGCCGACCAGACACACACACACACACACACACTCGGATATATTATTTACCATCGG
GATAAATATTACGGGGATTTTCGTCGCGCGGTGTCAAACGCAACCTGGCGCTGAAGATAAAATTGGCTTTTTTTCAGGAG
GATTCAACGAAGACGTTTCATTGCCCGCTGTGTTTATAACGATGTATATTCTTTGCTGTTTTCTTTCTTTTCTTTTCTTC
CCTCCCCCCCTTAATTTTCAATTATTCCCACGACGGTTGGTCAAGTCGTCGCGTAAATTTTTGACACAAGCGAGTCGCGA
TCGATTTCTTTTTTTTTAA
>TetragonulaCarbonaria_000333-T1 TetragonulaCarbonaria_000333
ATGCGAGAGAAGACGCTGGTTCTGACGCCAGCGATTCCAAGCAATCGTGCAACGTGCAGCAGTCACAGGTGCGTGCAGAG
ACTAACCGATCTCATGGAGTATTGCGCCAGTACAAATACCACAGTAGGGAATCGTTTATCCAAAACGGCCGTAAAATCGG
GACAGAGGTGGACCTCGTGGAACGAGGATCGTCGCGATGGGAATTGGCGATGGTGGATCGGCGAAACGATCGGGCGCAAG
AGGGCTCAGGCTCGACCTAAGAATCCATCAACGAAACTGACCCATTCCTTCACTGGGGAGAGCGCTGCTGCAGAGACCAT
CCCCTTCATTCCCATTCTTAACCGTCCCATCGCACGAACCCAACCTCATCAAACCAAGACAATCAACCGCCACCTTTCCT
CTCTCGTCCGGAGAGACGCGGGATTGAAGACACGAACGAAAGAATGGAACGCTAAATAG
>TetragonulaCarbonaria_000334-T1 TetragonulaCarbonaria_000334
ATGAGAAGAACTAAACTGAACGTCAGTTTAGGAAAAAAAGTTCCAAAGTCGGATAGACAGATCACCACCAGGTTAAGAAC
CAACACGGTGAAGAAACAAGTTGAAAAACAAGTGTCCAAAGTTTCAAGAAGCTATCGCTTCGTCGTCGGTGAGCGCGTAC
GAGATCCGAAGGCAGTCAGAGGGACTCTGCTGGCACAGGCAACCTGTTCTGGATCAGTGGATCTCGTCAGCTCGCCAAAG
GATACTCAATCGCATTGCTGTCTCTTCGATTGGTTTCCTCATCCGTTTGCGTTCTGCGTTACTCCGTGGTTGTCTGTCCT
CTTCCCTCCATGGCGTCGCCACTTATCGATGCGGCTGTCGATTGTTACTCTGCAGCCAGCACCCTCGCGTTATTGA
>TetragonulaCarbonaria_000335-T1 TetragonulaCarbonaria_000335
ATGCTCGTCGAGATAATAATAACCGCAACGCCAGGCGTATTGTCCAGATGCACATCTGAGGTTTACGCGATAGAACGAGG
AGGAGGTGAGGATCTATCCAATCGGCTAAGAGAACATCCTTGTCGAGATCTGCATAACTCGAGTCCTTGGAGTATACATC
TTGTCTCCGGAGTCCCGCAATCTCCGTGGATTAAACGCGAGTTCATAGCACGGTCCATCGGTTCTCACCGACACGAAGGG
AATTGGAAAACTAGTCGTGAAATTACAGCTAGTTTCCATAGAACTGTGTTGCACGCCCTGGTGTGCAACAAGTAA
>TetragonulaCarbonaria_000336-T1 TetragonulaCarbonaria_000336
ATGTTATTGAACATGACGGATTTGTCGCAAAGAAAAGCCAGAAATATTGGAATGGAAAAGAAAGAAAAAGAAGAAGAAAA
AGAATCGCAATTTCCTTTCGTGAGCATTGGAACGTGTAGCAGTGACTATAGTTTGGAAGAAGCCGTGAGATCAAAAAGAG
CGAGTTCGAATGCGAGTTATCCACACCTGCTGATATTAGTCTGCGAACCTGGACGTACACAGTTTGTTAGACTTTCGGAG
TGCGAATCGGAGCCGATCGATGGCGAACCTGCTCGAGACGACGCAAAAATCTGCTTGGCAGCAAGCAGTTAA
>TetragonulaCarbonaria_000337-T1 TetragonulaCarbonaria_000337
ATGCCAGCACGTGGCGTCCACGCATCCCATGGAACGTGGAACTTCTCCAGTGCTAGAGATACAGATATTGGAAGGAAAAC
GAGAGGCAAACGACGCGAGCAGCAAGCTGGTGGTGGCTACCAACCAACGCGTGCAACACCAACACCAACACCAACACAGA
ACCTTACCTTCTCCTCTCCACCTTGGACCGCTGTTGGCGGTCCTGAACAAAAGTCGATCGAATCATCGATCACGCGCGAT
GGGATTGATTGGAGTCGCATGATCGAGTCGAGGATCCTGGGGCTTTTGCCCATTCACCGAGGGAACGGTCGTGGAGAGCG
GCCGGTTTTACAATATTTACGAGACGGATCGACGAGAGAACGATTAATCTAG
>TetragonulaCarbonaria_000338-T1 TetragonulaCarbonaria_000338
ATGGATGAGTGGAGGGTCGGTGGTCGAGCGGATAGAGCCACTTGTGGCACCGGGAACCGGCACGTGAGCGCCTGCGGGCG
CTGGAATCGCGTGTTGCATTCTCTCTCTATAGCGAGAAACGGGGTGAAGTGGCCGATTACACGAGTCGCGGGGCTATGTA
CTACAGGCTTGGAAGCGTGCTCGCTGGCTGCCAGGCCGGCCAAGCAACAGTGTGCTCTCTCTCACTCTCTTCCTCTGGCC
CCTCTGTCTCTACAATCGGGACAGCAGGCTGGTTTCCATCAAGGCGCGCACGCCCCGTTTTTTGCCAACGAAAATTTTCC
TCTTCCTCCCCTGGGAGGACCACGAAGGGAGAAAGTTTATCGTCTCGAACATTCTTATTCTACACGATGGTGA
>TetragonulaCarbonaria_000339-T1 TetragonulaCarbonaria_000339
AGAGAGTTGTCGCGCGGAGGTGGTGGTGGTCGTCGTCGAAGGAAGACTCTGCGTTCCTTGGACGAGAGCGGGCCAGGTTT
TTACCATTTTTCTAAGCAACAGCTTCAGTGTGTTTGCTGTGTCGAATTCTCAGGTGTGCTTTTGACCACCAAGTGGGCCA
TCAAGACTATGGCTACTTTTTTTG
>TetragonulaCarbonaria_000340-T1 TetragonulaCarbonaria_000340
ATGGTAGCGAAGCGAATTTCTCGAGCCGAAGAGAGCCTCGCCGCTTCAATTGGAATTATTGAACGAAATGACAGCGCAAA
GGATGCGCGAGGAGCGGATGACGCGCGAGGTATGTGCAGCGCGGCAGTGCCGTACGTAGCTCGCCCGATCGGCGGACGTG
TATCCGCCCTGACACCACCGTCTGTCGCACCCTCGTTCACCGTTGCGCGTCCCTGCTTACCTCGCGGGCACAAAATACCT
GACAGCCCTATTGCCAGTCCCATTAACACGTGTTAG
>TetragonulaCarbonaria_000341-T1 TetragonulaCarbonaria_000341
ATGTTCAACGAGGCTGCAGGAAACGTGGTACGTATTCTCATCGATCTCTGTCCTGCCCCCCTCCCACATGCAAACGTCCG
CGCGTCGCATCTAGTTGTCGTCGACAGGACTTTTCAATGCGACAAGGAAAATCTGAAGGGCCCTGGCTGCACAACTCAGC
CACCGTCGCGTCGAGGAGGAGAGGAAAAGCTGTTTACAGCGGTGGAGAACCGTGAAAATTCTCCGGCCTCAGCGCGCGCG
GCTCTCCGACGAGAAAATGGAGAGGCGGCGGCGTTTACAACGGCGGTGCCAAAACACTTCGCTGGAAATAACGGAGGAAA
ACTCGATGCGAACGATGAAAGTCCGACTGCTGTCGCCTGTCTGCCGAGTAACGCAATTACCGAGCCCGGGAATCACCGGA
ATGGAAATGTTTCGCGACGAATTGTCACAACGCTGGACCAGAAACTTGCGAGCAGCGACGACGACAAAGAGTCTAGCCTG
GTGATTCCTGTCCCCCCGCGAGGCGTCGCGAAAATAATAACGATACCGCTTCAACGTCGAGACAATGGCTGCGGAAGTAA
GAAAGGAGAGAGAGAGAAAGAAAGAGAGAGAGAAAGAAAGGAGAGAGAGAGAAGGAAGGAAGAAGGCACACAAAACATAA
AAACACCAAGAGCGAGCGAGAGACAGCAGACTGCCGAGAGAGCAGAAAGGAAAGATTTAGCGGAAGGCGTTAATTAG
>TetragonulaCarbonaria_000342-T1 TetragonulaCarbonaria_000342
ATGACGCTAGAGGAATTCAAAGAGAGGTACAGAAGACTGATACCCTACATGACCTTCTACGTGGCCAGCAACTACATAAA
CGCGCAAACGCCGATTTCGCAAGCCACTGCTGCGAAGGAGGTAGTAGTACGGAGCAGTCCACTGGTGAGAAAGAATCCGC
AACCGTTCACCAGAATGAACACCGTACCACGAAGAGGGATCAATTATCGTGTTAATGCGCCGAATCAAGAGAAGAAGTTC
GTTCCCTCGATTCAATACGATCCGAGGAACGTGGGAGCCGATGGTAGTAGCTACTTCACGCCTCTGAGGTATAGCTCGAA
GATCAATTACGACGAATACTCGACGCCGTACCAGCTGTATGACGATCGAAAGCTAGCGAGTTATCCCGAGATAACGACGG
TACCCAGCAGCAGCCAGTCTGCCCATAACGAGAACAGATTCTATGCAAACGTGAGACCATTACGACCTTACACGACAAAT
GGCAGAGATCACCAGCCTAGGAAACAACCGGCCAAGCCTATACCTGGCAATATTCGAGATGACTACGTGCTCGATTACAA
TGTCAGGCCAAGCAGTGCGCTTAATTATAATCCTGTGAAAGATTTCCAAGATCATCGGCAAGTCCCGCTGTCTAACGCTG
ACTATCCGAGCGTACTGGAGCCTGCGCTAGGGGGAAAGCAACCGCCGCCTCGGCTCGCTCAATTACTACCTCAAAATCCT
AACGTGAACCTGCAGCAAATAGCGGAGAGCTTTCAGCTGAGCGAACGTTTGCCAGAAATGTTGAGAAAGGACAACATAGA
CAGCAGTTTGAAGACGCTCGCGGAGATATTGAATATTCTGCACGGCATGAAAACGGAAGAATTGCCACCGATTCAAGCGC
CACCACCCTTTCAACCTTTGCCAGCCATCAGAGTGGCCACCGAGAAATCAACGAGCTACAAAAAAACGAGGCCGAAGACG
AGGCCGAAAGTGATCACCGAGACGCGATTTCAAGCTACGCCGAATCCGCTTTACTTGACCGACGATCCCGAACGTTACAA
AATATCGTCGTACGAGTATAAAACGATACCGCCACAGTCGATTCAGTCGAGTTACAATGCGAACAGCTTAACCAACGACA
ACGTGGTGGAATATTACATCCCGGTGGTGCAGGAGATCCAAACGAAACAGAAAGAACCGATTCTACCAACGATCGGACCG
CAAGGTCCGACTGCTGATCATTCGTACGCGATCACGGAGGATCTCAGCGACGATGTACCGAAACAGGAACGATTCCCTTT
GCCACCTGTTACTACGGAAAACCCGATTTACAGATATACGAAACCGAACGAGGCAGCGACTCCGAAAGTGCCGTCGTTAA
AATATGGCGCTACAAGAGGAAAGGCCAACATAGACTATCCGGCCTACTATAGCATACCTCGTACGAATTTCAGCTGCAAG
GAACAACGTTACAAGGGATTCTTTGGAGATCCAGATACTGGATGCCAAGTGACGTATTTCCTTTCTCTTTTTTTTTTCTA
TGTCCTAACATTGGAGTCTTAA
>TetragonulaCarbonaria_000343-T1 TetragonulaCarbonaria_000343
ATGGCACGACGCGTGGCCGATCTTCCTGTTTATTGTGGCTCGAGCAAATCGGGTAGCTTAGCTGGTAGGACAAGGGTGAT
GATAATATTGTTCTTGCAGGTATGGCATTACTGCGATCTGAACGGCGGTAAATCATCGTTTTTATGCCCGAACGGTACGA
[truncated: 28,947,805 more chars]
