# Supplementary material for: Prevalent bee venom genes evolved before the aculeate stinger and eusociality
Source: BMC Biol. 2023 Oct 23;21:229. doi: 10.1186/s12915-023-01656-5 (PMC10591384; doi:10.1186/s12915-023-01656-5)
Supplement: Supplementary file 39 — Additional file 39. Genome annotation of Tetragonula carbonaria. [file 12915_2023_1656_MOESM39_ESM.zip › Tetragonula_carbonaria.annotation.funannotate.with.RNAseq.Oct2020/results/Tetragonula_carbonaria.agp]

R2_5	1	11343921	1	W	contig_1	1	11343921	+
R2_5	11343922	11393921	2	N	50000	scaffold	yes	paired-ends
R2_5	11393922	15477507	3	W	contig_2	1	4083586	+
R2_5	15477508	15478007	4	N	500	scaffold	yes	paired-ends
R2_5	15478008	19990989	5	W	contig_3	1	4512982	+
R2_1	1	17825614	1	W	contig_4	1	17825614	+
R3_4	1	16493495	1	W	contig_5	1	16493495	+
R2_3	1	4404082	1	W	contig_6	1	4404082	+
R2_3	4404083	4447013	2	N	42931	scaffold	yes	paired-ends
R2_3	4447014	4801829	3	W	contig_7	1	354816	+
R2_3	4801830	4814471	4	N	12642	scaffold	yes	paired-ends
R2_3	4814472	13659285	5	W	contig_8	1	8844814	+
R2_6	1	2332421	1	W	contig_9	1	2332421	+
R2_6	2332422	2382421	2	N	50000	scaffold	yes	paired-ends
R2_6	2382422	10152368	3	W	contig_10	1	7769947	+
R2_7	1	1912939	1	W	contig_11	1	1912939	+
R2_7	1912940	1919930	2	N	6991	scaffold	yes	paired-ends
R2_7	1919931	5672114	3	W	contig_12	1	3752184	+
R2_7	5672115	5722114	4	N	50000	scaffold	yes	paired-ends
R2_7	5722115	5924855	5	W	contig_13	1	202741	+
R2_7	5924856	5924878	6	N	23	scaffold	yes	paired-ends
R2_7	5924879	6181108	7	W	contig_14	1	256230	+
ctg36_0	1	1169927	1	W	contig_15	1	1169927	+
ctg57_0	1	507083	1	W	contig_16	1	507083	+
ctg48_0	1	411035	1	W	contig_17	1	411035	+
ctg53_0	1	312656	1	W	contig_18	1	312656	+
ctg71_0	1	216867	1	W	contig_19	1	216867	+
ctg75_0	1	198919	1	W	contig_20	1	198919	+
ctg79_0	1	177167	1	W	contig_21	1	177167	+
ctg86_0	1	162498	1	W	contig_22	1	162498	+
ctg91_0	1	146425	1	W	contig_23	1	146425	+
ctg94_0	1	139149	1	W	contig_24	1	139149	+
ctg38_0	1	135377	1	W	contig_25	1	135377	+
ctg42_0	1	125076	1	W	contig_26	1	125076	+
ctg122_0	1	115613	1	W	contig_27	1	115613	+
ctg110_0	1	114450	1	W	contig_28	1	114450	+
ctg115_0	1	109087	1	W	contig_29	1	109087	+
ctg72_0	1	98923	1	W	contig_30	1	98923	+
ctg87_1	1	93160	1	W	contig_31	1	93160	+
ctg89_0	1	87868	1	W	contig_32	1	87868	+
ctg140_0	1	87040	1	W	contig_33	1	87040	+
ctg149_0	1	82917	1	W	contig_34	1	82917	+
ctg161_0	1	77277	1	W	contig_35	1	77277	+
ctg160_0	1	73453	1	W	contig_36	1	73453	+
ctg103_0	1	71527	1	W	contig_37	1	71527	+
ctg176_0	1	70368	1	W	contig_38	1	70368	+
ctg184_0	1	67285	1	W	contig_39	1	67285	+
ctg182_0	1	65459	1	W	contig_40	1	65459	+
ctg202_0	1	63717	1	W	contig_41	1	63717	+
ctg213_0	1	60400	1	W	contig_42	1	60400	+
ctg142_0	1	58761	1	W	contig_43	1	58761	+
ctg218_0	1	57995	1	W	contig_44	1	57995	+
ctg223_0	1	56752	1	W	contig_45	1	56752	+
ctg103_1	1	55327	1	W	contig_46	1	55327	+
ctg226_0	1	54271	1	W	contig_47	1	54271	+
ctg232_0	1	53715	1	W	contig_48	1	53715	+
ctg241_0	1	50811	1	W	contig_49	1	50811	+
ctg247_0	1	49920	1	W	contig_50	1	49920	+
ctg278_0	1	47877	1	W	contig_51	1	47877	+
ctg256_0	1	47084	1	W	contig_52	1	47084	+
ctg126_0	1	42908	1	W	contig_53	1	42908	+
ctg180_1	1	41992	1	W	contig_54	1	41992	+
ctg276_0	1	40500	1	W	contig_55	1	40500	+
ctg293_0	1	39289	1	W	contig_56	1	39289	+
ctg286_0	1	36639	1	W	contig_57	1	36639	+
ctg300_0	1	34683	1	W	contig_58	1	34683	+
ctg303_0	1	33517	1	W	contig_59	1	33517	+
ctg327_0	1	32734	1	W	contig_60	1	32734	+
ctg77_2	1	30955	1	W	contig_61	1	30955	+
ctg336_0	1	28658	1	W	contig_62	1	28658	+
ctg52_1	1	27598	1	W	contig_63	1	27598	+
ctg350_0	1	27208	1	W	contig_64	1	27208	+
ctg367_0	1	25588	1	W	contig_65	1	25588	+
ctg371_0	1	24489	1	W	contig_66	1	24489	+
ctg341_0	1	23429	1	W	contig_67	1	23429	+
ctg400_0	1	20468	1	W	contig_68	1	20468	+
ctg408_0	1	20170	1	W	contig_69	1	20170	+
ctg417_0	1	19219	1	W	contig_70	1	19219	+
ctg443_0	1	18415	1	W	contig_71	1	18415	+
ctg438_0	1	18280	1	W	contig_72	1	18280	+
ctg453_0	1	16950	1	W	contig_73	1	16950	+
ctg462_0	1	16343	1	W	contig_74	1	16343	+
ctg485_0	1	15184	1	W	contig_75	1	15184	+
ctg486_0	1	14302	1	W	contig_76	1	14302	+
ctg503_0	1	12298	1	W	contig_77	1	12298	+
ctg526_0	1	11153	1	W	contig_78	1	11153	+
ctg544_0	1	9969	1	W	contig_79	1	9969	+
ctg88_1	1	9115	1	W	contig_80	1	9115	+
ctg582_0	1	7663	1	W	contig_81	1	7663	+
ctg587_0	1	7085	1	W	contig_82	1	7085	+
ctg593_0	1	6122	1	W	contig_83	1	6122	+
ctg603_0	1	5874	1	W	contig_84	1	5874	+
ctg612_0	1	5054	1	W	contig_85	1	5054	+
ctg7_0	1	22199259	1	W	contig_86	1	22199259	+
R1_1	1	17545500	1	W	contig_87	1	17545500	+
R1_1	17545501	17558867	2	N	13367	scaffold	yes	paired-ends
R1_1	17558868	18979927	3	W	contig_88	1	1421060	+
ctg6_0	1	16684329	1	W	contig_89	1	16684329	+
R2_4	1	8341524	1	W	contig_90	1	8341524	+
R2_4	8341525	8381001	2	N	39477	scaffold	yes	paired-ends
R2_4	8381002	14192182	3	W	contig_91	1	5811181	+
ctg5_0	1	11956803	1	W	contig_92	1	11956803	+
R3_5	1	296179	1	W	contig_93	1	296179	+
R3_5	296180	345862	2	N	49683	scaffold	yes	paired-ends
R3_5	345863	461645	3	W	contig_94	1	115783	+
R3_5	461646	508960	4	N	47315	scaffold	yes	paired-ends
R3_5	508961	801112	5	W	contig_95	1	292152	+
R3_5	801113	884225	6	N	83113	scaffold	yes	paired-ends
R3_5	884226	959117	7	W	contig_96	1	74892	+
R3_5	959118	966472	8	N	7355	scaffold	yes	paired-ends
R3_5	966473	7153335	9	W	contig_97	1	6186863	+
R3_7	1	287673	1	W	contig_98	1	287673	+
R3_7	287674	337673	2	N	50000	scaffold	yes	paired-ends
R3_7	337674	433948	3	W	contig_99	1	96275	+
R3_7	433949	449954	4	N	16006	scaffold	yes	paired-ends
R3_7	449955	888572	5	W	contig_100	1	438618	+
R3_7	888573	889903	6	N	1331	scaffold	yes	paired-ends
R3_7	889904	3741924	7	W	contig_101	1	2852021	+
R3_3	1	161143	1	W	contig_102	1	161143	+
R3_3	161144	161166	2	N	23	scaffold	yes	paired-ends
R3_3	161167	183688	3	W	contig_103	1	22522	+
R3_3	183689	233603	4	N	49915	scaffold	yes	paired-ends
R3_3	233604	632805	5	W	contig_104	1	399202	+
ctg43_0	1	427143	1	W	contig_105	1	427143	+
ctg51_0	1	336480	1	W	contig_106	1	336480	+
ctg64_0	1	238570	1	W	contig_107	1	238570	+
ctg73_0	1	202205	1	W	contig_108	1	202205	+
ctg85_5	1	179075	1	W	contig_109	1	179075	+
ctg84_0	1	167853	1	W	contig_110	1	167853	+
ctg52_0	1	149054	1	W	contig_111	1	149054	+
ctg93_0	1	143230	1	W	contig_112	1	143230	+
ctg52_2	1	135998	1	W	contig_113	1	135998	+
ctg87_0	1	18226	1	W	contig_114	1	18226	+
ctg87_0	18227	18249	2	N	23	scaffold	yes	paired-ends
ctg87_0	18250	128035	3	W	contig_115	1	109786	+
ctg112_0	1	121248	1	W	contig_116	1	121248	+
ctg109_0	1	115450	1	W	contig_117	1	115450	+
ctg146_0	1	109994	1	W	contig_118	1	109994	+
ctg190_0	1	104404	1	W	contig_119	1	104404	+
ctg129_0	1	95980	1	W	contig_120	1	95980	+
ctg40_1	1	88391	1	W	contig_121	1	88391	+
ctg143_0	1	87129	1	W	contig_122	1	87129	+
ctg88_2	1	82963	1	W	contig_123	1	82963	+
ctg156_0	1	77555	1	W	contig_124	1	77555	+
ctg163_0	1	73529	1	W	contig_125	1	73529	+
ctg199_0	1	72441	1	W	contig_126	1	72441	+
ctg167_0	1	70947	1	W	contig_127	1	70947	+
ctg185_0	1	67561	1	W	contig_128	1	67561	+
ctg188_0	1	66039	1	W	contig_129	1	66039	+
ctg107_1	1	63960	1	W	contig_130	1	63960	+
ctg4_1	1	60785	1	W	contig_131	1	60785	+
ctg209_0	1	59388	1	W	contig_132	1	59388	+
ctg222_0	1	58309	1	W	contig_133	1	58309	+
ctg224_0	1	57021	1	W	contig_134	1	57021	+
ctg229_0	1	56198	1	W	contig_135	1	56198	+
ctg216_0	1	54274	1	W	contig_136	1	54274	+
ctg235_0	1	53937	1	W	contig_137	1	53937	+
ctg107_0	1	50910	1	W	contig_138	1	50910	+
ctg238_0	1	49931	1	W	contig_139	1	49931	+
ctg246_0	1	48275	1	W	contig_140	1	48275	+
ctg245_0	1	47700	1	W	contig_141	1	47700	+
ctg255_0	1	45864	1	W	contig_142	1	45864	+
ctg273_0	1	42168	1	W	contig_143	1	42168	+
ctg270_0	1	41968	1	W	contig_144	1	41968	+
ctg277_0	1	39881	1	W	contig_145	1	39881	+
ctg290_0	1	37877	1	W	contig_146	1	37877	+
ctg309_0	1	34776	1	W	contig_147	1	34776	+
ctg347_0	1	33638	1	W	contig_148	1	33638	+
ctg283_0	1	33354	1	W	contig_149	1	33354	+
ctg316_0	1	31696	1	W	contig_150	1	31696	+
ctg323_0	1	29645	1	W	contig_151	1	29645	+
ctg343_0	1	28383	1	W	contig_152	1	28383	+
ctg77_1	1	27462	1	W	contig_153	1	27462	+
ctg353_0	1	26355	1	W	contig_154	1	26355	+
ctg370_0	1	24541	1	W	contig_155	1	24541	+
ctg378_0	1	23790	1	W	contig_156	1	23790	+
ctg175_2	1	21451	1	W	contig_157	1	21451	+
ctg412_0	1	20222	1	W	contig_158	1	20222	+
ctg430_0	1	19436	1	W	contig_159	1	19436	+
ctg429_0	1	18464	1	W	contig_160	1	18464	+
ctg464_0	1	18390	1	W	contig_161	1	18390	+
ctg446_0	1	17322	1	W	contig_162	1	17322	+
ctg458_0	1	16370	1	W	contig_163	1	16370	+
ctg484_0	1	15330	1	W	contig_164	1	15330	+
ctg490_0	1	15012	1	W	contig_165	1	15012	+
ctg495_0	1	13234	1	W	contig_166	1	13234	+
ctg509_0	1	12138	1	W	contig_167	1	12138	+
ctg545_0	1	10150	1	W	contig_168	1	10150	+
ctg554_0	1	9150	1	W	contig_169	1	9150	+
ctg565_0	1	8181	1	W	contig_170	1	8181	+
ctg578_0	1	7153	1	W	contig_171	1	7153	+
ctg596_0	1	6130	1	W	contig_172	1	6130	+
ctg602_0	1	5929	1	W	contig_173	1	5929	+
ctg622_0	1	5106	1	W	contig_174	1	5106	+
R3_2	1	7316602	1	W	contig_175	1	7316602	+
R3_2	7316603	7317337	2	N	735	scaffold	yes	paired-ends
R3_2	7317338	22456448	3	W	contig_176	1	15139111	+
R3_2	22456449	22506448	4	N	50000	scaffold	yes	paired-ends
R3_2	22506449	24820314	5	W	contig_177	1	2313866	+
ctg4_0	1	19064063	1	W	contig_178	1	19064063	+
R3_1	1	10568862	1	W	contig_179	1	10568862	+
R3_1	10568863	10569999	2	N	1137	scaffold	yes	paired-ends
R3_1	10570000	16307922	3	W	contig_180	1	5737923	+
R3_1	16307923	16308893	4	N	971	scaffold	yes	paired-ends
R3_1	16308894	16392274	5	W	contig_181	1	83381	+
R3_1	16392275	16406715	6	N	14441	scaffold	yes	paired-ends
R3_1	16406716	16656296	7	W	contig_182	1	249581	+
R3_1	16656297	16706319	8	N	50023	scaffold	yes	paired-ends
R3_1	16706320	17061901	9	W	contig_183	1	355582	+
R3_1	17061902	17111693	10	N	49792	scaffold	yes	paired-ends
R3_1	17111694	17674381	11	W	contig_184	1	562688	+
ctg3_0	1	14684972	1	W	contig_185	1	14684972	+
R1_5	1	6577586	1	W	contig_186	1	6577586	+
R1_5	6577587	6583213	2	N	5627	scaffold	yes	paired-ends
R1_5	6583214	13378858	3	W	contig_187	1	6795645	+
R1_4	1	7485893	1	W	contig_188	1	7485893	+
R1_4	7485894	7486393	2	N	500	scaffold	yes	paired-ends
R1_4	7486394	8479144	3	W	contig_189	1	992751	+
R3_6	1	338590	1	W	contig_190	1	338590	+
R3_6	338591	369417	2	N	30827	scaffold	yes	paired-ends
R3_6	369418	4068692	3	W	contig_191	1	3699275	+
ctg39_1	1	723454	1	W	contig_192	1	723454	+
ctg45_0	1	485459	1	W	contig_193	1	485459	+
ctg44_0	1	333095	1	W	contig_194	1	333095	+
ctg44_0	333096	333118	2	N	23	scaffold	yes	paired-ends
ctg44_0	333119	403400	3	W	contig_195	1	70282	+
ctg62_0	1	246766	1	W	contig_196	1	246766	+
ctg69_0	1	213512	1	W	contig_197	1	213512	+
ctg78_1	1	184982	1	W	contig_198	1	184982	+
ctg81_0	1	169623	1	W	contig_199	1	169623	+
ctg66_1	1	160196	1	W	contig_200	1	160196	+
ctg90_0	1	145122	1	W	contig_201	1	145122	+
ctg68_2	1	137552	1	W	contig_202	1	137552	+
ctg102_0	1	133125	1	W	contig_203	1	133125	+
ctg76_1	1	123040	1	W	contig_204	1	123040	+
ctg108_0	1	115512	1	W	contig_205	1	115512	+
ctg83_0	1	112186	1	W	contig_206	1	112186	+
ctg128_0	1	105434	1	W	contig_207	1	105434	+
ctg127_0	1	97237	1	W	contig_208	1	97237	+
ctg139_0	1	90145	1	W	contig_209	1	90145	+
ctg141_0	1	87748	1	W	contig_210	1	87748	+
ctg147_0	1	83561	1	W	contig_211	1	83561	+
ctg150_0	1	80628	1	W	contig_212	1	80628	+
ctg162_0	1	73559	1	W	contig_213	1	73559	+
ctg85_0	1	72969	1	W	contig_214	1	72969	+
ctg171_0	1	71183	1	W	contig_215	1	71183	+
ctg165_0	1	70089	1	W	contig_216	1	70089	+
ctg181_0	1	67284	1	W	contig_217	1	67284	+
ctg194_0	1	65409	1	W	contig_218	1	65409	+
ctg200_0	1	62973	1	W	contig_219	1	62973	+
ctg88_0	1	59393	1	W	contig_220	1	59393	+
ctg217_0	1	58310	1	W	contig_221	1	58310	+
ctg221_0	1	57121	1	W	contig_222	1	57121	+
ctg89_2	1	56673	1	W	contig_223	1	56673	+
ctg183_1	1	54983	1	W	contig_224	1	54983	+
ctg230_0	1	54263	1	W	contig_225	1	54263	+
ctg236_0	1	52212	1	W	contig_226	1	52212	+
ctg242_0	1	50404	1	W	contig_227	1	50404	+
ctg144_1	1	48425	1	W	contig_228	1	48425	+
ctg251_0	1	47835	1	W	contig_229	1	47835	+
ctg124_1	1	46554	1	W	contig_230	1	46554	+
ctg266_0	1	42750	1	W	contig_231	1	42750	+
ctg272_0	1	41975	1	W	contig_232	1	41975	+
ctg280_0	1	40036	1	W	contig_233	1	40036	+
ctg269_0	1	38629	1	W	contig_234	1	38629	+
ctg297_0	1	34800	1	W	contig_235	1	34800	+
ctg296_0	1	34627	1	W	contig_236	1	34627	+
ctg311_0	1	33384	1	W	contig_237	1	33384	+
ctg315_0	1	31734	1	W	contig_238	1	31734	+
ctg329_0	1	30888	1	W	contig_239	1	30888	+
ctg340_0	1	28404	1	W	contig_240	1	28404	+
ctg368_0	1	27567	1	W	contig_241	1	27567	+
ctg83_1	1	27067	1	W	contig_242	1	27067	+
ctg365_0	1	24962	1	W	contig_243	1	24962	+
ctg337_0	1	24278	1	W	contig_244	1	24278	+
ctg390_0	1	22417	1	W	contig_245	1	22417	+
ctg406_0	1	20466	1	W	contig_246	1	20466	+
ctg421_0	1	20044	1	W	contig_247	1	20044	+
ctg427_0	1	19180	1	W	contig_248	1	19180	+
ctg431_0	1	18403	1	W	contig_249	1	18403	+
ctg442_0	1	18133	1	W	contig_250	1	18133	+
ctg463_0	1	16721	1	W	contig_251	1	16721	+
ctg477_0	1	15353	1	W	contig_252	1	15353	+
ctg489_0	1	15087	1	W	contig_253	1	15087	+
ctg507_0	1	13301	1	W	contig_254	1	13301	+
ctg474_0	1	12230	1	W	contig_255	1	12230	+
ctg534_0	1	10219	1	W	contig_256	1	10219	+
ctg550_0	1	9203	1	W	contig_257	1	9203	+
ctg557_0	1	9106	1	W	contig_258	1	9106	+
ctg577_0	1	7157	1	W	contig_259	1	7157	+
ctg586_0	1	6642	1	W	contig_260	1	6642	+
ctg599_0	1	6054	1	W	contig_261	1	6054	+
ctg89_1	1	5384	1	W	contig_262	1	5384	+
ctg616_0	1	5013	1	W	contig_263	1	5013	+
