# Supplementary material for: Prevalent bee venom genes evolved before the aculeate stinger and eusociality
Source: BMC Biol. 2023 Oct 23;21:229. doi: 10.1186/s12915-023-01656-5 (PMC10591384; doi:10.1186/s12915-023-01656-5)
Supplement: Supplementary file 39 — Additional file 39. Genome annotation of Tetragonula carbonaria. [file 12915_2023_1656_MOESM39_ESM.zip › Tetragonula_carbonaria.annotation.funannotate.with.RNAseq.Oct2020/results/Tetragonula_carbonaria.gff3]

##gff-version 3
R1_1	funannotate	gene	1754	6693	.	+	.	ID=TetragonulaCarbonaria_000001;
R1_1	funannotate	mRNA	1754	6693	.	+	.	ID=TetragonulaCarbonaria_000001-T1;Parent=TetragonulaCarbonaria_000001;product=hypothetical protein;Ontology_term=GO:0015031,GO:0042147,GO:0030906;Dbxref=InterPro:IPR029705,InterPro:IPR005378;note=EggNog:ENOG41032G7,COG:S,TransMembrane:1 (o731-751i);
R1_1	funannotate	exon	1754	1770	.	+	.	ID=TetragonulaCarbonaria_000001-T1.exon1;Parent=TetragonulaCarbonaria_000001-T1;
R1_1	funannotate	exon	1848	1938	.	+	.	ID=TetragonulaCarbonaria_000001-T1.exon2;Parent=TetragonulaCarbonaria_000001-T1;
R1_1	funannotate	exon	2078	2299	.	+	.	ID=TetragonulaCarbonaria_000001-T1.exon3;Parent=TetragonulaCarbonaria_000001-T1;
R1_1	funannotate	exon	2407	2578	.	+	.	ID=TetragonulaCarbonaria_000001-T1.exon4;Parent=TetragonulaCarbonaria_000001-T1;
R1_1	funannotate	exon	2700	2911	.	+	.	ID=TetragonulaCarbonaria_000001-T1.exon5;Parent=TetragonulaCarbonaria_000001-T1;
R1_1	funannotate	exon	3009	3142	.	+	.	ID=TetragonulaCarbonaria_000001-T1.exon6;Parent=TetragonulaCarbonaria_000001-T1;
R1_1	funannotate	exon	3508	3684	.	+	.	ID=TetragonulaCarbonaria_000001-T1.exon7;Parent=TetragonulaCarbonaria_000001-T1;
R1_1	funannotate	exon	3828	4172	.	+	.	ID=TetragonulaCarbonaria_000001-T1.exon8;Parent=TetragonulaCarbonaria_000001-T1;
R1_1	funannotate	exon	4269	4369	.	+	.	ID=TetragonulaCarbonaria_000001-T1.exon9;Parent=TetragonulaCarbonaria_000001-T1;
R1_1	funannotate	exon	4468	4649	.	+	.	ID=TetragonulaCarbonaria_000001-T1.exon10;Parent=TetragonulaCarbonaria_000001-T1;
R1_1	funannotate	exon	4736	4879	.	+	.	ID=TetragonulaCarbonaria_000001-T1.exon11;Parent=TetragonulaCarbonaria_000001-T1;
R1_1	funannotate	exon	4976	5139	.	+	.	ID=TetragonulaCarbonaria_000001-T1.exon12;Parent=TetragonulaCarbonaria_000001-T1;
R1_1	funannotate	exon	5210	5372	.	+	.	ID=TetragonulaCarbonaria_000001-T1.exon13;Parent=TetragonulaCarbonaria_000001-T1;
R1_1	funannotate	exon	5479	5671	.	+	.	ID=TetragonulaCarbonaria_000001-T1.exon14;Parent=TetragonulaCarbonaria_000001-T1;
R1_1	funannotate	exon	5771	5910	.	+	.	ID=TetragonulaCarbonaria_000001-T1.exon15;Parent=TetragonulaCarbonaria_000001-T1;
R1_1	funannotate	exon	6005	6166	.	+	.	ID=TetragonulaCarbonaria_000001-T1.exon16;Parent=TetragonulaCarbonaria_000001-T1;
R1_1	funannotate	exon	6252	6518	.	+	.	ID=TetragonulaCarbonaria_000001-T1.exon17;Parent=TetragonulaCarbonaria_000001-T1;
R1_1	funannotate	exon	6607	6693	.	+	.	ID=TetragonulaCarbonaria_000001-T1.exon18;Parent=TetragonulaCarbonaria_000001-T1;
R1_1	funannotate	CDS	1754	1770	.	+	0	ID=TetragonulaCarbonaria_000001-T1.cds;Parent=TetragonulaCarbonaria_000001-T1;
R1_1	funannotate	CDS	1848	1938	.	+	1	ID=TetragonulaCarbonaria_000001-T1.cds;Parent=TetragonulaCarbonaria_000001-T1;
R1_1	funannotate	CDS	2078	2299	.	+	0	ID=TetragonulaCarbonaria_000001-T1.cds;Parent=TetragonulaCarbonaria_000001-T1;
R1_1	funannotate	CDS	2407	2578	.	+	0	ID=TetragonulaCarbonaria_000001-T1.cds;Parent=TetragonulaCarbonaria_000001-T1;
R1_1	funannotate	CDS	2700	2911	.	+	2	ID=TetragonulaCarbonaria_000001-T1.cds;Parent=TetragonulaCarbonaria_000001-T1;
R1_1	funannotate	CDS	3009	3142	.	+	0	ID=TetragonulaCarbonaria_000001-T1.cds;Parent=TetragonulaCarbonaria_000001-T1;
R1_1	funannotate	CDS	3508	3684	.	+	1	ID=TetragonulaCarbonaria_000001-T1.cds;Parent=TetragonulaCarbonaria_000001-T1;
R1_1	funannotate	CDS	3828	4172	.	+	1	ID=TetragonulaCarbonaria_000001-T1.cds;Parent=TetragonulaCarbonaria_000001-T1;
R1_1	funannotate	CDS	4269	4369	.	+	1	ID=TetragonulaCarbonaria_000001-T1.cds;Parent=TetragonulaCarbonaria_000001-T1;
R1_1	funannotate	CDS	4468	4649	.	+	2	ID=TetragonulaCarbonaria_000001-T1.cds;Parent=TetragonulaCarbonaria_000001-T1;
R1_1	funannotate	CDS	4736	4879	.	+	0	ID=TetragonulaCarbonaria_000001-T1.cds;Parent=TetragonulaCarbonaria_000001-T1;
R1_1	funannotate	CDS	4976	5139	.	+	0	ID=TetragonulaCarbonaria_000001-T1.cds;Parent=TetragonulaCarbonaria_000001-T1;
R1_1	funannotate	CDS	5210	5372	.	+	1	ID=TetragonulaCarbonaria_000001-T1.cds;Parent=TetragonulaCarbonaria_000001-T1;
R1_1	funannotate	CDS	5479	5671	.	+	0	ID=TetragonulaCarbonaria_000001-T1.cds;Parent=TetragonulaCarbonaria_000001-T1;
R1_1	funannotate	CDS	5771	5910	.	+	2	ID=TetragonulaCarbonaria_000001-T1.cds;Parent=TetragonulaCarbonaria_000001-T1;
R1_1	funannotate	CDS	6005	6166	.	+	0	ID=TetragonulaCarbonaria_000001-T1.cds;Parent=TetragonulaCarbonaria_000001-T1;
R1_1	funannotate	CDS	6252	6518	.	+	0	ID=TetragonulaCarbonaria_000001-T1.cds;Parent=TetragonulaCarbonaria_000001-T1;
R1_1	funannotate	CDS	6607	6693	.	+	0	ID=TetragonulaCarbonaria_000001-T1.cds;Parent=TetragonulaCarbonaria_000001-T1;
R1_1	funannotate	gene	7077	12014	.	-	.	ID=TetragonulaCarbonaria_000002;
R1_1	funannotate	mRNA	7077	12014	.	-	.	ID=TetragonulaCarbonaria_000002-T1;Parent=TetragonulaCarbonaria_000002;product=hypothetical protein;Ontology_term=GO:0030170,GO:0008483,GO:0003867,GO:0003824,GO:0009448;Dbxref=InterPro:IPR005814,InterPro:IPR015424,InterPro:IPR015422,PFAM:PF00202,InterPro:IPR015421,InterPro:IPR004631;note=EggNog:ENOG41032QG,COG:E;
R1_1	funannotate	exon	11948	12014	.	-	.	ID=TetragonulaCarbonaria_000002-T1.exon1;Parent=TetragonulaCarbonaria_000002-T1;
R1_1	funannotate	exon	9864	9988	.	-	.	ID=TetragonulaCarbonaria_000002-T1.exon2;Parent=TetragonulaCarbonaria_000002-T1;
R1_1	funannotate	exon	9283	9450	.	-	.	ID=TetragonulaCarbonaria_000002-T1.exon3;Parent=TetragonulaCarbonaria_000002-T1;
R1_1	funannotate	exon	8877	8963	.	-	.	ID=TetragonulaCarbonaria_000002-T1.exon4;Parent=TetragonulaCarbonaria_000002-T1;
R1_1	funannotate	exon	8577	8772	.	-	.	ID=TetragonulaCarbonaria_000002-T1.exon5;Parent=TetragonulaCarbonaria_000002-T1;
R1_1	funannotate	exon	8298	8470	.	-	.	ID=TetragonulaCarbonaria_000002-T1.exon6;Parent=TetragonulaCarbonaria_000002-T1;
R1_1	funannotate	exon	8039	8179	.	-	.	ID=TetragonulaCarbonaria_000002-T1.exon7;Parent=TetragonulaCarbonaria_000002-T1;
R1_1	funannotate	exon	7724	7881	.	-	.	ID=TetragonulaCarbonaria_000002-T1.exon8;Parent=TetragonulaCarbonaria_000002-T1;
R1_1	funannotate	exon	7338	7606	.	-	.	ID=TetragonulaCarbonaria_000002-T1.exon9;Parent=TetragonulaCarbonaria_000002-T1;
R1_1	funannotate	exon	7077	7192	.	-	.	ID=TetragonulaCarbonaria_000002-T1.exon10;Parent=TetragonulaCarbonaria_000002-T1;
R1_1	funannotate	CDS	11948	12014	.	-	0	ID=TetragonulaCarbonaria_000002-T1.cds;Parent=TetragonulaCarbonaria_000002-T1;
R1_1	funannotate	CDS	9864	9988	.	-	2	ID=TetragonulaCarbonaria_000002-T1.cds;Parent=TetragonulaCarbonaria_000002-T1;
R1_1	funannotate	CDS	9283	9450	.	-	0	ID=TetragonulaCarbonaria_000002-T1.cds;Parent=TetragonulaCarbonaria_000002-T1;
R1_1	funannotate	CDS	8877	8963	.	-	0	ID=TetragonulaCarbonaria_000002-T1.cds;Parent=TetragonulaCarbonaria_000002-T1;
R1_1	funannotate	CDS	8577	8772	.	-	0	ID=TetragonulaCarbonaria_000002-T1.cds;Parent=TetragonulaCarbonaria_000002-T1;
R1_1	funannotate	CDS	8298	8470	.	-	2	ID=TetragonulaCarbonaria_000002-T1.cds;Parent=TetragonulaCarbonaria_000002-T1;
R1_1	funannotate	CDS	8039	8179	.	-	0	ID=TetragonulaCarbonaria_000002-T1.cds;Parent=TetragonulaCarbonaria_000002-T1;
R1_1	funannotate	CDS	7724	7881	.	-	0	ID=TetragonulaCarbonaria_000002-T1.cds;Parent=TetragonulaCarbonaria_000002-T1;
R1_1	funannotate	CDS	7338	7606	.	-	1	ID=TetragonulaCarbonaria_000002-T1.cds;Parent=TetragonulaCarbonaria_000002-T1;
R1_1	funannotate	CDS	7077	7192	.	-	2	ID=TetragonulaCarbonaria_000002-T1.cds;Parent=TetragonulaCarbonaria_000002-T1;
R1_1	funannotate	gene	13244	22596	.	+	.	ID=TetragonulaCarbonaria_000003;
R1_1	funannotate	mRNA	13244	22596	.	+	.	ID=TetragonulaCarbonaria_000003-T1;Parent=TetragonulaCarbonaria_000003;product=hypothetical protein;Dbxref=InterPro:IPR004302,PFAM:PF03067;note=EggNog:ENOG41034UV,CAZy:AA15,COG:S;
R1_1	funannotate	exon	13244	13292	.	+	.	ID=TetragonulaCarbonaria_000003-T1.exon1;Parent=TetragonulaCarbonaria_000003-T1;
R1_1	funannotate	exon	13919	14046	.	+	.	ID=TetragonulaCarbonaria_000003-T1.exon2;Parent=TetragonulaCarbonaria_000003-T1;
R1_1	funannotate	exon	18463	18528	.	+	.	ID=TetragonulaCarbonaria_000003-T1.exon3;Parent=TetragonulaCarbonaria_000003-T1;
R1_1	funannotate	exon	18873	19005	.	+	.	ID=TetragonulaCarbonaria_000003-T1.exon4;Parent=TetragonulaCarbonaria_000003-T1;
R1_1	funannotate	exon	19393	19523	.	+	.	ID=TetragonulaCarbonaria_000003-T1.exon5;Parent=TetragonulaCarbonaria_000003-T1;
R1_1	funannotate	exon	19653	19762	.	+	.	ID=TetragonulaCarbonaria_000003-T1.exon6;Parent=TetragonulaCarbonaria_000003-T1;
R1_1	funannotate	exon	20371	20516	.	+	.	ID=TetragonulaCarbonaria_000003-T1.exon7;Parent=TetragonulaCarbonaria_000003-T1;
R1_1	funannotate	exon	20703	20901	.	+	.	ID=TetragonulaCarbonaria_000003-T1.exon8;Parent=TetragonulaCarbonaria_000003-T1;
R1_1	funannotate	exon	20983	21099	.	+	.	ID=TetragonulaCarbonaria_000003-T1.exon9;Parent=TetragonulaCarbonaria_000003-T1;
R1_1	funannotate	exon	21695	22596	.	+	.	ID=TetragonulaCarbonaria_000003-T1.exon10;Parent=TetragonulaCarbonaria_000003-T1;
R1_1	funannotate	three_prime_UTR	21813	22596	.	+	.	ID=TetragonulaCarbonaria_000003-T1.utr3p1;Parent=TetragonulaCarbonaria_000003-T1;
R1_1	funannotate	CDS	13244	13292	.	+	0	ID=TetragonulaCarbonaria_000003-T1.cds;Parent=TetragonulaCarbonaria_000003-T1;
R1_1	funannotate	CDS	13919	14046	.	+	2	ID=TetragonulaCarbonaria_000003-T1.cds;Parent=TetragonulaCarbonaria_000003-T1;
R1_1	funannotate	CDS	18463	18528	.	+	0	ID=TetragonulaCarbonaria_000003-T1.cds;Parent=TetragonulaCarbonaria_000003-T1;
R1_1	funannotate	CDS	18873	19005	.	+	0	ID=TetragonulaCarbonaria_000003-T1.cds;Parent=TetragonulaCarbonaria_000003-T1;
R1_1	funannotate	CDS	19393	19523	.	+	2	ID=TetragonulaCarbonaria_000003-T1.cds;Parent=TetragonulaCarbonaria_000003-T1;
R1_1	funannotate	CDS	19653	19762	.	+	0	ID=TetragonulaCarbonaria_000003-T1.cds;Parent=TetragonulaCarbonaria_000003-T1;
R1_1	funannotate	CDS	20371	20516	.	+	1	ID=TetragonulaCarbonaria_000003-T1.cds;Parent=TetragonulaCarbonaria_000003-T1;
R1_1	funannotate	CDS	20703	20901	.	+	2	ID=TetragonulaCarbonaria_000003-T1.cds;Parent=TetragonulaCarbonaria_000003-T1;
R1_1	funannotate	CDS	20983	21099	.	+	1	ID=TetragonulaCarbonaria_000003-T1.cds;Parent=TetragonulaCarbonaria_000003-T1;
R1_1	funannotate	CDS	21695	21812	.	+	1	ID=TetragonulaCarbonaria_000003-T1.cds;Parent=TetragonulaCarbonaria_000003-T1;
R1_1	funannotate	gene	25618	41770	.	-	.	ID=TetragonulaCarbonaria_000004;
R1_1	funannotate	mRNA	25618	41770	.	-	.	ID=TetragonulaCarbonaria_000004-T1;Parent=TetragonulaCarbonaria_000004;product=hypothetical protein;Ontology_term=GO:0007186,GO:0035556;Dbxref=InterPro:IPR036284,PFAM:PF00610,PFAM:PF00631,InterPro:IPR000591,InterPro:IPR036390,InterPro:IPR015898,InterPro:IPR036305,InterPro:IPR036388,PFAM:PF18148,PFAM:PF00615,InterPro:IPR040759,InterPro:IPR016137;note=EggNog:ENOG410328Y,COG:T;
R1_1	funannotate	exon	41702	41770	.	-	.	ID=TetragonulaCarbonaria_000004-T1.exon1;Parent=TetragonulaCarbonaria_000004-T1;
R1_1	funannotate	exon	41195	41291	.	-	.	ID=TetragonulaCarbonaria_000004-T1.exon2;Parent=TetragonulaCarbonaria_000004-T1;
R1_1	funannotate	exon	41057	41107	.	-	.	ID=TetragonulaCarbonaria_000004-T1.exon3;Parent=TetragonulaCarbonaria_000004-T1;
R1_1	funannotate	exon	37237	37346	.	-	.	ID=TetragonulaCarbonaria_000004-T1.exon4;Parent=TetragonulaCarbonaria_000004-T1;
R1_1	funannotate	exon	35603	35719	.	-	.	ID=TetragonulaCarbonaria_000004-T1.exon5;Parent=TetragonulaCarbonaria_000004-T1;
R1_1	funannotate	exon	35416	35487	.	-	.	ID=TetragonulaCarbonaria_000004-T1.exon6;Parent=TetragonulaCarbonaria_000004-T1;
R1_1	funannotate	exon	34812	35006	.	-	.	ID=TetragonulaCarbonaria_000004-T1.exon7;Parent=TetragonulaCarbonaria_000004-T1;
R1_1	funannotate	exon	34333	34508	.	-	.	ID=TetragonulaCarbonaria_000004-T1.exon8;Parent=TetragonulaCarbonaria_000004-T1;
R1_1	funannotate	exon	34086	34159	.	-	.	ID=TetragonulaCarbonaria_000004-T1.exon9;Parent=TetragonulaCarbonaria_000004-T1;
R1_1	funannotate	exon	33510	33639	.	-	.	ID=TetragonulaCarbonaria_000004-T1.exon10;Parent=TetragonulaCarbonaria_000004-T1;
R1_1	funannotate	exon	33155	33376	.	-	.	ID=TetragonulaCarbonaria_000004-T1.exon11;Parent=TetragonulaCarbonaria_000004-T1;
R1_1	funannotate	exon	32709	33008	.	-	.	ID=TetragonulaCarbonaria_000004-T1.exon12;Parent=TetragonulaCarbonaria_000004-T1;
R1_1	funannotate	exon	30399	30730	.	-	.	ID=TetragonulaCarbonaria_000004-T1.exon13;Parent=TetragonulaCarbonaria_000004-T1;
R1_1	funannotate	exon	29462	30134	.	-	.	ID=TetragonulaCarbonaria_000004-T1.exon14;Parent=TetragonulaCarbonaria_000004-T1;
R1_1	funannotate	exon	29025	29081	.	-	.	ID=TetragonulaCarbonaria_000004-T1.exon15;Parent=TetragonulaCarbonaria_000004-T1;
R1_1	funannotate	exon	25618	25768	.	-	.	ID=TetragonulaCarbonaria_000004-T1.exon16;Parent=TetragonulaCarbonaria_000004-T1;
R1_1	funannotate	CDS	41702	41770	.	-	0	ID=TetragonulaCarbonaria_000004-T1.cds;Parent=TetragonulaCarbonaria_000004-T1;
R1_1	funannotate	CDS	41195	41291	.	-	0	ID=TetragonulaCarbonaria_000004-T1.cds;Parent=TetragonulaCarbonaria_000004-T1;
R1_1	funannotate	CDS	41057	41107	.	-	2	ID=TetragonulaCarbonaria_000004-T1.cds;Parent=TetragonulaCarbonaria_000004-T1;
R1_1	funannotate	CDS	37237	37346	.	-	2	ID=TetragonulaCarbonaria_000004-T1.cds;Parent=TetragonulaCarbonaria_000004-T1;
R1_1	funannotate	CDS	35603	35719	.	-	0	ID=TetragonulaCarbonaria_000004-T1.cds;Parent=TetragonulaCarbonaria_000004-T1;
R1_1	funannotate	CDS	35416	35487	.	-	0	ID=TetragonulaCarbonaria_000004-T1.cds;Parent=TetragonulaCarbonaria_000004-T1;
R1_1	funannotate	CDS	34812	35006	.	-	0	ID=TetragonulaCarbonaria_000004-T1.cds;Parent=TetragonulaCarbonaria_000004-T1;
R1_1	funannotate	CDS	34333	34508	.	-	0	ID=TetragonulaCarbonaria_000004-T1.cds;Parent=TetragonulaCarbonaria_000004-T1;
R1_1	funannotate	CDS	34086	34159	.	-	1	ID=TetragonulaCarbonaria_000004-T1.cds;Parent=TetragonulaCarbonaria_000004-T1;
R1_1	funannotate	CDS	33510	33639	.	-	2	ID=TetragonulaCarbonaria_000004-T1.cds;Parent=TetragonulaCarbonaria_000004-T1;
R1_1	funannotate	CDS	33155	33376	.	-	1	ID=TetragonulaCarbonaria_000004-T1.cds;Parent=TetragonulaCarbonaria_000004-T1;
R1_1	funannotate	CDS	32709	33008	.	-	1	ID=TetragonulaCarbonaria_000004-T1.cds;Parent=TetragonulaCarbonaria_000004-T1;
R1_1	funannotate	CDS	30399	30730	.	-	1	ID=TetragonulaCarbonaria_000004-T1.cds;Parent=TetragonulaCarbonaria_000004-T1;
R1_1	funannotate	CDS	29462	30134	.	-	2	ID=TetragonulaCarbonaria_000004-T1.cds;Parent=TetragonulaCarbonaria_000004-T1;
R1_1	funannotate	CDS	29025	29081	.	-	1	ID=TetragonulaCarbonaria_000004-T1.cds;Parent=TetragonulaCarbonaria_000004-T1;
R1_1	funannotate	CDS	25618	25768	.	-	1	ID=TetragonulaCarbonaria_000004-T1.cds;Parent=TetragonulaCarbonaria_000004-T1;
R1_1	funannotate	gene	44756	45891	.	-	.	ID=TetragonulaCarbonaria_000005;
R1_1	funannotate	mRNA	44756	45891	.	-	.	ID=TetragonulaCarbonaria_000005-T1;Parent=TetragonulaCarbonaria_000005;product=hypothetical protein;
R1_1	funannotate	exon	45563	45891	.	-	.	ID=TetragonulaCarbonaria_000005-T1.exon1;Parent=TetragonulaCarbonaria_000005-T1;
R1_1	funannotate	exon	44756	44996	.	-	.	ID=TetragonulaCarbonaria_000005-T1.exon2;Parent=TetragonulaCarbonaria_000005-T1;
R1_1	funannotate	CDS	45563	45891	.	-	0	ID=TetragonulaCarbonaria_000005-T1.cds;Parent=TetragonulaCarbonaria_000005-T1;
R1_1	funannotate	CDS	44756	44996	.	-	1	ID=TetragonulaCarbonaria_000005-T1.cds;Parent=TetragonulaCarbonaria_000005-T1;
R1_1	funannotate	gene	53202	64603	.	+	.	ID=TetragonulaCarbonaria_000006;
R1_1	funannotate	mRNA	53202	64603	.	+	.	ID=TetragonulaCarbonaria_000006-T1;Parent=TetragonulaCarbonaria_000006;product=hypothetical protein;Ontology_term=GO:0005515;Dbxref=InterPro:IPR001715,PFAM:PF11971,PFAM:PF12130,PFAM:PF00307,InterPro:IPR036872,InterPro:IPR022735;note=COG:Z,EggNog:ENOG41036GF;
R1_1	funannotate	exon	53202	53353	.	+	.	ID=TetragonulaCarbonaria_000006-T1.exon1;Parent=TetragonulaCarbonaria_000006-T1;
R1_1	funannotate	exon	55272	55450	.	+	.	ID=TetragonulaCarbonaria_000006-T1.exon2;Parent=TetragonulaCarbonaria_000006-T1;
R1_1	funannotate	exon	56132	56220	.	+	.	ID=TetragonulaCarbonaria_000006-T1.exon3;Parent=TetragonulaCarbonaria_000006-T1;
R1_1	funannotate	exon	61131	61236	.	+	.	ID=TetragonulaCarbonaria_000006-T1.exon4;Parent=TetragonulaCarbonaria_000006-T1;
R1_1	funannotate	exon	61303	62587	.	+	.	ID=TetragonulaCarbonaria_000006-T1.exon5;Parent=TetragonulaCarbonaria_000006-T1;
R1_1	funannotate	exon	62931	63162	.	+	.	ID=TetragonulaCarbonaria_000006-T1.exon6;Parent=TetragonulaCarbonaria_000006-T1;
R1_1	funannotate	exon	63245	63544	.	+	.	ID=TetragonulaCarbonaria_000006-T1.exon7;Parent=TetragonulaCarbonaria_000006-T1;
R1_1	funannotate	exon	63629	63764	.	+	.	ID=TetragonulaCarbonaria_000006-T1.exon8;Parent=TetragonulaCarbonaria_000006-T1;
R1_1	funannotate	exon	64315	64603	.	+	.	ID=TetragonulaCarbonaria_000006-T1.exon9;Parent=TetragonulaCarbonaria_000006-T1;
R1_1	funannotate	three_prime_UTR	64578	64603	.	+	.	ID=TetragonulaCarbonaria_000006-T1.utr3p1;Parent=TetragonulaCarbonaria_000006-T1;
R1_1	funannotate	CDS	53202	53353	.	+	0	ID=TetragonulaCarbonaria_000006-T1.cds;Parent=TetragonulaCarbonaria_000006-T1;
R1_1	funannotate	CDS	55272	55450	.	+	1	ID=TetragonulaCarbonaria_000006-T1.cds;Parent=TetragonulaCarbonaria_000006-T1;
R1_1	funannotate	CDS	56132	56220	.	+	2	ID=TetragonulaCarbonaria_000006-T1.cds;Parent=TetragonulaCarbonaria_000006-T1;
R1_1	funannotate	CDS	61131	61236	.	+	0	ID=TetragonulaCarbonaria_000006-T1.cds;Parent=TetragonulaCarbonaria_000006-T1;
R1_1	funannotate	CDS	61303	62587	.	+	2	ID=TetragonulaCarbonaria_000006-T1.cds;Parent=TetragonulaCarbonaria_000006-T1;
R1_1	funannotate	CDS	62931	63162	.	+	1	ID=TetragonulaCarbonaria_000006-T1.cds;Parent=TetragonulaCarbonaria_000006-T1;
R1_1	funannotate	CDS	63245	63544	.	+	0	ID=TetragonulaCarbonaria_000006-T1.cds;Parent=TetragonulaCarbonaria_000006-T1;
R1_1	funannotate	CDS	63629	63764	.	+	0	ID=TetragonulaCarbonaria_000006-T1.cds;Parent=TetragonulaCarbonaria_000006-T1;
R1_1	funannotate	CDS	64315	64577	.	+	2	ID=TetragonulaCarbonaria_000006-T1.cds;Parent=TetragonulaCarbonaria_000006-T1;
R1_1	funannotate	gene	68140	69322	.	+	.	ID=TetragonulaCarbonaria_000007;
R1_1	funannotate	mRNA	68140	69322	.	+	.	ID=TetragonulaCarbonaria_000007-T1;Parent=TetragonulaCarbonaria_000007;product=hypothetical protein;
R1_1	funannotate	exon	68140	68265	.	+	.	ID=TetragonulaCarbonaria_000007-T1.exon1;Parent=TetragonulaCarbonaria_000007-T1;
R1_1	funannotate	exon	69011	69322	.	+	.	ID=TetragonulaCarbonaria_000007-T1.exon2;Parent=TetragonulaCarbonaria_000007-T1;
R1_1	funannotate	CDS	68140	68265	.	+	0	ID=TetragonulaCarbonaria_000007-T1.cds;Parent=TetragonulaCarbonaria_000007-T1;
R1_1	funannotate	CDS	69011	69322	.	+	0	ID=TetragonulaCarbonaria_000007-T1.cds;Parent=TetragonulaCarbonaria_000007-T1;
R1_1	funannotate	gene	69608	72343	.	+	.	ID=TetragonulaCarbonaria_000008;
R1_1	funannotate	mRNA	69608	72343	.	+	.	ID=TetragonulaCarbonaria_000008-T1;Parent=TetragonulaCarbonaria_000008;product=hypothetical protein;
R1_1	funannotate	exon	69608	69891	.	+	.	ID=TetragonulaCarbonaria_000008-T1.exon1;Parent=TetragonulaCarbonaria_000008-T1;
R1_1	funannotate	exon	72256	72343	.	+	.	ID=TetragonulaCarbonaria_000008-T1.exon2;Parent=TetragonulaCarbonaria_000008-T1;
R1_1	funannotate	CDS	69608	69891	.	+	0	ID=TetragonulaCarbonaria_000008-T1.cds;Parent=TetragonulaCarbonaria_000008-T1;
R1_1	funannotate	CDS	72256	72343	.	+	1	ID=TetragonulaCarbonaria_000008-T1.cds;Parent=TetragonulaCarbonaria_000008-T1;
R1_1	funannotate	gene	75793	82443	.	+	.	ID=TetragonulaCarbonaria_000009;
R1_1	funannotate	mRNA	75793	82443	.	+	.	ID=TetragonulaCarbonaria_000009-T1;Parent=TetragonulaCarbonaria_000009;product=hypothetical protein;note=COG:S,EggNog:ENOG41032XE;
R1_1	funannotate	exon	75793	76072	.	+	.	ID=TetragonulaCarbonaria_000009-T1.exon1;Parent=TetragonulaCarbonaria_000009-T1;
R1_1	funannotate	exon	76155	76393	.	+	.	ID=TetragonulaCarbonaria_000009-T1.exon2;Parent=TetragonulaCarbonaria_000009-T1;
R1_1	funannotate	exon	76730	76944	.	+	.	ID=TetragonulaCarbonaria_000009-T1.exon3;Parent=TetragonulaCarbonaria_000009-T1;
R1_1	funannotate	exon	77010	77304	.	+	.	ID=TetragonulaCarbonaria_000009-T1.exon4;Parent=TetragonulaCarbonaria_000009-T1;
R1_1	funannotate	exon	81952	82443	.	+	.	ID=TetragonulaCarbonaria_000009-T1.exon5;Parent=TetragonulaCarbonaria_000009-T1;
R1_1	funannotate	CDS	75793	76072	.	+	0	ID=TetragonulaCarbonaria_000009-T1.cds;Parent=TetragonulaCarbonaria_000009-T1;
R1_1	funannotate	CDS	76155	76393	.	+	2	ID=TetragonulaCarbonaria_000009-T1.cds;Parent=TetragonulaCarbonaria_000009-T1;
R1_1	funannotate	CDS	76730	76944	.	+	0	ID=TetragonulaCarbonaria_000009-T1.cds;Parent=TetragonulaCarbonaria_000009-T1;
R1_1	funannotate	CDS	77010	77304	.	+	1	ID=TetragonulaCarbonaria_000009-T1.cds;Parent=TetragonulaCarbonaria_000009-T1;
R1_1	funannotate	CDS	81952	82443	.	+	0	ID=TetragonulaCarbonaria_000009-T1.cds;Parent=TetragonulaCarbonaria_000009-T1;
R1_1	funannotate	gene	82664	83065	.	-	.	ID=TetragonulaCarbonaria_000010;
R1_1	funannotate	mRNA	82664	83065	.	-	.	ID=TetragonulaCarbonaria_000010-T1;Parent=TetragonulaCarbonaria_000010;product=hypothetical protein;
R1_1	funannotate	exon	82998	83065	.	-	.	ID=TetragonulaCarbonaria_000010-T1.exon1;Parent=TetragonulaCarbonaria_000010-T1;
R1_1	funannotate	exon	82664	82916	.	-	.	ID=TetragonulaCarbonaria_000010-T1.exon2;Parent=TetragonulaCarbonaria_000010-T1;
R1_1	funannotate	CDS	82998	83065	.	-	0	ID=TetragonulaCarbonaria_000010-T1.cds;Parent=TetragonulaCarbonaria_000010-T1;
R1_1	funannotate	CDS	82664	82916	.	-	1	ID=TetragonulaCarbonaria_000010-T1.cds;Parent=TetragonulaCarbonaria_000010-T1;
R1_1	funannotate	gene	86076	90738	.	+	.	ID=TetragonulaCarbonaria_000011;
R1_1	funannotate	mRNA	86076	90738	.	+	.	ID=TetragonulaCarbonaria_000011-T1;Parent=TetragonulaCarbonaria_000011;product=hypothetical protein;Dbxref=PFAM:PF03619,InterPro:IPR005178;note=EggNog:ENOG41038C5,BUSCO:EOG091B0EB6,COG:T,TransMembrane:7 (o97-117i138-157o169-187i224-248o260-280i292-312o332-353i);
R1_1	funannotate	exon	86076	86106	.	+	.	ID=TetragonulaCarbonaria_000011-T1.exon1;Parent=TetragonulaCarbonaria_000011-T1;
R1_1	funannotate	exon	86193	86441	.	+	.	ID=TetragonulaCarbonaria_000011-T1.exon2;Parent=TetragonulaCarbonaria_000011-T1;
R1_1	funannotate	exon	87577	87772	.	+	.	ID=TetragonulaCarbonaria_000011-T1.exon3;Parent=TetragonulaCarbonaria_000011-T1;
R1_1	funannotate	exon	89086	89317	.	+	.	ID=TetragonulaCarbonaria_000011-T1.exon4;Parent=TetragonulaCarbonaria_000011-T1;
R1_1	funannotate	exon	89469	89625	.	+	.	ID=TetragonulaCarbonaria_000011-T1.exon5;Parent=TetragonulaCarbonaria_000011-T1;
R1_1	funannotate	exon	90086	90226	.	+	.	ID=TetragonulaCarbonaria_000011-T1.exon6;Parent=TetragonulaCarbonaria_000011-T1;
R1_1	funannotate	exon	90527	90738	.	+	.	ID=TetragonulaCarbonaria_000011-T1.exon7;Parent=TetragonulaCarbonaria_000011-T1;
R1_1	funannotate	CDS	86076	86106	.	+	0	ID=TetragonulaCarbonaria_000011-T1.cds;Parent=TetragonulaCarbonaria_000011-T1;
R1_1	funannotate	CDS	86193	86441	.	+	2	ID=TetragonulaCarbonaria_000011-T1.cds;Parent=TetragonulaCarbonaria_000011-T1;
R1_1	funannotate	CDS	87577	87772	.	+	2	ID=TetragonulaCarbonaria_000011-T1.cds;Parent=TetragonulaCarbonaria_000011-T1;
R1_1	funannotate	CDS	89086	89317	.	+	1	ID=TetragonulaCarbonaria_000011-T1.cds;Parent=TetragonulaCarbonaria_000011-T1;
R1_1	funannotate	CDS	89469	89625	.	+	0	ID=TetragonulaCarbonaria_000011-T1.cds;Parent=TetragonulaCarbonaria_000011-T1;
R1_1	funannotate	CDS	90086	90226	.	+	2	ID=TetragonulaCarbonaria_000011-T1.cds;Parent=TetragonulaCarbonaria_000011-T1;
R1_1	funannotate	CDS	90527	90738	.	+	2	ID=TetragonulaCarbonaria_000011-T1.cds;Parent=TetragonulaCarbonaria_000011-T1;
R1_1	funannotate	gene	95847	96547	.	+	.	ID=TetragonulaCarbonaria_000012;
R1_1	funannotate	mRNA	95847	96547	.	+	.	ID=TetragonulaCarbonaria_000012-T1;Parent=TetragonulaCarbonaria_000012;product=hypothetical protein;
R1_1	funannotate	exon	95847	95985	.	+	.	ID=TetragonulaCarbonaria_000012-T1.exon1;Parent=TetragonulaCarbonaria_000012-T1;
R1_1	funannotate	exon	96120	96547	.	+	.	ID=TetragonulaCarbonaria_000012-T1.exon2;Parent=TetragonulaCarbonaria_000012-T1;
R1_1	funannotate	CDS	95847	95985	.	+	0	ID=TetragonulaCarbonaria_000012-T1.cds;Parent=TetragonulaCarbonaria_000012-T1;
R1_1	funannotate	CDS	96120	96547	.	+	2	ID=TetragonulaCarbonaria_000012-T1.cds;Parent=TetragonulaCarbonaria_000012-T1;
R1_1	funannotate	gene	100915	106134	.	+	.	ID=TetragonulaCarbonaria_000013;
R1_1	funannotate	mRNA	100915	106134	.	+	.	ID=TetragonulaCarbonaria_000013-T1;Parent=TetragonulaCarbonaria_000013;product=hypothetical protein;Ontology_term=GO:0005515;Dbxref=InterPro:IPR003961;note=EggNog:ENOG4103GUP,TransMembrane:1 (n3-13c18/19o324-346i),SECRETED:SignalP(1-18);
R1_1	funannotate	exon	100915	101094	.	+	.	ID=TetragonulaCarbonaria_000013-T1.exon1;Parent=TetragonulaCarbonaria_000013-T1;
R1_1	funannotate	exon	105232	106134	.	+	.	ID=TetragonulaCarbonaria_000013-T1.exon2;Parent=TetragonulaCarbonaria_000013-T1;
R1_1	funannotate	CDS	100915	101094	.	+	0	ID=TetragonulaCarbonaria_000013-T1.cds;Parent=TetragonulaCarbonaria_000013-T1;
R1_1	funannotate	CDS	105232	106134	.	+	0	ID=TetragonulaCarbonaria_000013-T1.cds;Parent=TetragonulaCarbonaria_000013-T1;
R1_1	funannotate	gene	107525	110195	.	+	.	ID=TetragonulaCarbonaria_000014;
R1_1	funannotate	mRNA	107525	110195	.	+	.	ID=TetragonulaCarbonaria_000014-T1;Parent=TetragonulaCarbonaria_000014;product=hypothetical protein;Dbxref=PFAM:PF00008,InterPro:IPR000742;note=SECRETED:SignalP(1-17),EggNog:ENOG4103HNS,TransMembrane:1 (n2-12c17/18o27-46i),COG:T,BUSCO:EOG091B0A6N;
R1_1	funannotate	exon	107525	107667	.	+	.	ID=TetragonulaCarbonaria_000014-T1.exon1;Parent=TetragonulaCarbonaria_000014-T1;
R1_1	funannotate	exon	108271	108374	.	+	.	ID=TetragonulaCarbonaria_000014-T1.exon2;Parent=TetragonulaCarbonaria_000014-T1;
R1_1	funannotate	exon	108530	108686	.	+	.	ID=TetragonulaCarbonaria_000014-T1.exon3;Parent=TetragonulaCarbonaria_000014-T1;
R1_1	funannotate	exon	108915	109037	.	+	.	ID=TetragonulaCarbonaria_000014-T1.exon4;Parent=TetragonulaCarbonaria_000014-T1;
R1_1	funannotate	exon	109238	109368	.	+	.	ID=TetragonulaCarbonaria_000014-T1.exon5;Parent=TetragonulaCarbonaria_000014-T1;
R1_1	funannotate	exon	109479	109755	.	+	.	ID=TetragonulaCarbonaria_000014-T1.exon6;Parent=TetragonulaCarbonaria_000014-T1;
R1_1	funannotate	exon	109820	110195	.	+	.	ID=TetragonulaCarbonaria_000014-T1.exon7;Parent=TetragonulaCarbonaria_000014-T1;
R1_1	funannotate	CDS	107525	107667	.	+	0	ID=TetragonulaCarbonaria_000014-T1.cds;Parent=TetragonulaCarbonaria_000014-T1;
R1_1	funannotate	CDS	108271	108374	.	+	1	ID=TetragonulaCarbonaria_000014-T1.cds;Parent=TetragonulaCarbonaria_000014-T1;
R1_1	funannotate	CDS	108530	108686	.	+	2	ID=TetragonulaCarbonaria_000014-T1.cds;Parent=TetragonulaCarbonaria_000014-T1;
R1_1	funannotate	CDS	108915	109037	.	+	1	ID=TetragonulaCarbonaria_000014-T1.cds;Parent=TetragonulaCarbonaria_000014-T1;
R1_1	funannotate	CDS	109238	109368	.	+	1	ID=TetragonulaCarbonaria_000014-T1.cds;Parent=TetragonulaCarbonaria_000014-T1;
R1_1	funannotate	CDS	109479	109755	.	+	2	ID=TetragonulaCarbonaria_000014-T1.cds;Parent=TetragonulaCarbonaria_000014-T1;
R1_1	funannotate	CDS	109820	110195	.	+	1	ID=TetragonulaCarbonaria_000014-T1.cds;Parent=TetragonulaCarbonaria_000014-T1;
R1_1	funannotate	gene	110948	118296	.	-	.	ID=TetragonulaCarbonaria_000015;
R1_1	funannotate	mRNA	110948	118296	.	-	.	ID=TetragonulaCarbonaria_000015-T1;Parent=TetragonulaCarbonaria_000015;product=hypothetical protein;
R1_1	funannotate	exon	117790	118296	.	-	.	ID=TetragonulaCarbonaria_000015-T1.exon1;Parent=TetragonulaCarbonaria_000015-T1;
R1_1	funannotate	exon	114344	114487	.	-	.	ID=TetragonulaCarbonaria_000015-T1.exon2;Parent=TetragonulaCarbonaria_000015-T1;
R1_1	funannotate	exon	114025	114153	.	-	.	ID=TetragonulaCarbonaria_000015-T1.exon3;Parent=TetragonulaCarbonaria_000015-T1;
R1_1	funannotate	exon	113177	113336	.	-	.	ID=TetragonulaCarbonaria_000015-T1.exon4;Parent=TetragonulaCarbonaria_000015-T1;
R1_1	funannotate	exon	111110	111362	.	-	.	ID=TetragonulaCarbonaria_000015-T1.exon5;Parent=TetragonulaCarbonaria_000015-T1;
R1_1	funannotate	exon	110948	111044	.	-	.	ID=TetragonulaCarbonaria_000015-T1.exon6;Parent=TetragonulaCarbonaria_000015-T1;
R1_1	funannotate	CDS	117790	118296	.	-	0	ID=TetragonulaCarbonaria_000015-T1.cds;Parent=TetragonulaCarbonaria_000015-T1;
R1_1	funannotate	CDS	114344	114487	.	-	0	ID=TetragonulaCarbonaria_000015-T1.cds;Parent=TetragonulaCarbonaria_000015-T1;
R1_1	funannotate	CDS	114025	114153	.	-	0	ID=TetragonulaCarbonaria_000015-T1.cds;Parent=TetragonulaCarbonaria_000015-T1;
R1_1	funannotate	CDS	113177	113336	.	-	0	ID=TetragonulaCarbonaria_000015-T1.cds;Parent=TetragonulaCarbonaria_000015-T1;
R1_1	funannotate	CDS	111110	111362	.	-	2	ID=TetragonulaCarbonaria_000015-T1.cds;Parent=TetragonulaCarbonaria_000015-T1;
R1_1	funannotate	CDS	110948	111044	.	-	1	ID=TetragonulaCarbonaria_000015-T1.cds;Parent=TetragonulaCarbonaria_000015-T1;
R1_1	funannotate	gene	121957	122767	.	+	.	ID=TetragonulaCarbonaria_000016;
R1_1	funannotate	mRNA	121957	122767	.	+	.	ID=TetragonulaCarbonaria_000016-T1;Parent=TetragonulaCarbonaria_000016;product=hypothetical protein;
R1_1	funannotate	exon	121957	122160	.	+	.	ID=TetragonulaCarbonaria_000016-T1.exon1;Parent=TetragonulaCarbonaria_000016-T1;
R1_1	funannotate	exon	122372	122539	.	+	.	ID=TetragonulaCarbonaria_000016-T1.exon2;Parent=TetragonulaCarbonaria_000016-T1;
R1_1	funannotate	exon	122621	122767	.	+	.	ID=TetragonulaCarbonaria_000016-T1.exon3;Parent=TetragonulaCarbonaria_000016-T1;
R1_1	funannotate	CDS	121957	122160	.	+	0	ID=TetragonulaCarbonaria_000016-T1.cds;Parent=TetragonulaCarbonaria_000016-T1;
R1_1	funannotate	CDS	122372	122539	.	+	0	ID=TetragonulaCarbonaria_000016-T1.cds;Parent=TetragonulaCarbonaria_000016-T1;
R1_1	funannotate	CDS	122621	122767	.	+	0	ID=TetragonulaCarbonaria_000016-T1.cds;Parent=TetragonulaCarbonaria_000016-T1;
R1_1	funannotate	gene	125881	129998	.	+	.	ID=TetragonulaCarbonaria_000017;
R1_1	funannotate	mRNA	125881	129998	.	+	.	ID=TetragonulaCarbonaria_000017-T1;Parent=TetragonulaCarbonaria_000017;product=hypothetical protein;
R1_1	funannotate	exon	125881	126087	.	+	.	ID=TetragonulaCarbonaria_000017-T1.exon1;Parent=TetragonulaCarbonaria_000017-T1;
R1_1	funannotate	exon	128387	128524	.	+	.	ID=TetragonulaCarbonaria_000017-T1.exon2;Parent=TetragonulaCarbonaria_000017-T1;
R1_1	funannotate	exon	128851	129123	.	+	.	ID=TetragonulaCarbonaria_000017-T1.exon3;Parent=TetragonulaCarbonaria_000017-T1;
R1_1	funannotate	exon	129708	129998	.	+	.	ID=TetragonulaCarbonaria_000017-T1.exon4;Parent=TetragonulaCarbonaria_000017-T1;
R1_1	funannotate	CDS	125881	126087	.	+	0	ID=TetragonulaCarbonaria_000017-T1.cds;Parent=TetragonulaCarbonaria_000017-T1;
R1_1	funannotate	CDS	128387	128524	.	+	0	ID=TetragonulaCarbonaria_000017-T1.cds;Parent=TetragonulaCarbonaria_000017-T1;
R1_1	funannotate	CDS	128851	129123	.	+	0	ID=TetragonulaCarbonaria_000017-T1.cds;Parent=TetragonulaCarbonaria_000017-T1;
R1_1	funannotate	CDS	129708	129998	.	+	0	ID=TetragonulaCarbonaria_000017-T1.cds;Parent=TetragonulaCarbonaria_000017-T1;
R1_1	funannotate	gene	131257	132040	.	-	.	ID=TetragonulaCarbonaria_000018;
R1_1	funannotate	mRNA	131257	132040	.	-	.	ID=TetragonulaCarbonaria_000018-T1;Parent=TetragonulaCarbonaria_000018;product=hypothetical protein;note=EggNog:ENOG410W065;
R1_1	funannotate	exon	131870	132040	.	-	.	ID=TetragonulaCarbonaria_000018-T1.exon1;Parent=TetragonulaCarbonaria_000018-T1;
R1_1	funannotate	exon	131257	131685	.	-	.	ID=TetragonulaCarbonaria_000018-T1.exon2;Parent=TetragonulaCarbonaria_000018-T1;
R1_1	funannotate	CDS	131870	132040	.	-	0	ID=TetragonulaCarbonaria_000018-T1.cds;Parent=TetragonulaCarbonaria_000018-T1;
R1_1	funannotate	CDS	131257	131685	.	-	0	ID=TetragonulaCarbonaria_000018-T1.cds;Parent=TetragonulaCarbonaria_000018-T1;
R1_1	funannotate	gene	138092	140627	.	+	.	ID=TetragonulaCarbonaria_000019;
R1_1	funannotate	mRNA	138092	140627	.	+	.	ID=TetragonulaCarbonaria_000019-T1;Parent=TetragonulaCarbonaria_000019;product=hypothetical protein;note=SECRETED:SignalP(1-29);
R1_1	funannotate	exon	138092	138154	.	+	.	ID=TetragonulaCarbonaria_000019-T1.exon1;Parent=TetragonulaCarbonaria_000019-T1;
R1_1	funannotate	exon	138450	138749	.	+	.	ID=TetragonulaCarbonaria_000019-T1.exon2;Parent=TetragonulaCarbonaria_000019-T1;
R1_1	funannotate	exon	138837	138914	.	+	.	ID=TetragonulaCarbonaria_000019-T1.exon3;Parent=TetragonulaCarbonaria_000019-T1;
R1_1	funannotate	exon	139012	139071	.	+	.	ID=TetragonulaCarbonaria_000019-T1.exon4;Parent=TetragonulaCarbonaria_000019-T1;
R1_1	funannotate	exon	139162	139261	.	+	.	ID=TetragonulaCarbonaria_000019-T1.exon5;Parent=TetragonulaCarbonaria_000019-T1;
R1_1	funannotate	exon	139639	140627	.	+	.	ID=TetragonulaCarbonaria_000019-T1.exon6;Parent=TetragonulaCarbonaria_000019-T1;
R1_1	funannotate	CDS	138092	138154	.	+	0	ID=TetragonulaCarbonaria_000019-T1.cds;Parent=TetragonulaCarbonaria_000019-T1;
R1_1	funannotate	CDS	138450	138749	.	+	0	ID=TetragonulaCarbonaria_000019-T1.cds;Parent=TetragonulaCarbonaria_000019-T1;
R1_1	funannotate	CDS	138837	138914	.	+	0	ID=TetragonulaCarbonaria_000019-T1.cds;Parent=TetragonulaCarbonaria_000019-T1;
R1_1	funannotate	CDS	139012	139071	.	+	0	ID=TetragonulaCarbonaria_000019-T1.cds;Parent=TetragonulaCarbonaria_000019-T1;
R1_1	funannotate	CDS	139162	139261	.	+	0	ID=TetragonulaCarbonaria_000019-T1.cds;Parent=TetragonulaCarbonaria_000019-T1;
R1_1	funannotate	CDS	139639	140627	.	+	2	ID=TetragonulaCarbonaria_000019-T1.cds;Parent=TetragonulaCarbonaria_000019-T1;
R1_1	funannotate	gene	141255	148386	.	-	.	ID=TetragonulaCarbonaria_000020;Name=NEP5;
R1_1	funannotate	mRNA	141255	148386	.	-	.	ID=TetragonulaCarbonaria_000020-T1;Parent=TetragonulaCarbonaria_000020;product=Genome polyprotein;Ontology_term=GO:0004222,GO:0008237,GO:0006508;Dbxref=PFAM:PF01431,InterPro:IPR018497,PFAM:PF05649,InterPro:IPR008753,InterPro:IPR000718,InterPro:IPR042089,InterPro:IPR024079;note=TransMembrane:1 (i35-62o),EggNog:ENOG41035KK,MEROPS:MER0011159,COG:E;
R1_1	funannotate	exon	148374	148386	.	-	.	ID=TetragonulaCarbonaria_000020-T1.exon1;Parent=TetragonulaCarbonaria_000020-T1;
R1_1	funannotate	exon	147974	148046	.	-	.	ID=TetragonulaCarbonaria_000020-T1.exon2;Parent=TetragonulaCarbonaria_000020-T1;
R1_1	funannotate	exon	147796	147893	.	-	.	ID=TetragonulaCarbonaria_000020-T1.exon3;Parent=TetragonulaCarbonaria_000020-T1;
R1_1	funannotate	exon	147578	147631	.	-	.	ID=TetragonulaCarbonaria_000020-T1.exon4;Parent=TetragonulaCarbonaria_000020-T1;
R1_1	funannotate	exon	147421	147478	.	-	.	ID=TetragonulaCarbonaria_000020-T1.exon5;Parent=TetragonulaCarbonaria_000020-T1;
R1_1	funannotate	exon	145970	146163	.	-	.	ID=TetragonulaCarbonaria_000020-T1.exon6;Parent=TetragonulaCarbonaria_000020-T1;
R1_1	funannotate	exon	145646	145883	.	-	.	ID=TetragonulaCarbonaria_000020-T1.exon7;Parent=TetragonulaCarbonaria_000020-T1;
R1_1	funannotate	exon	145279	145549	.	-	.	ID=TetragonulaCarbonaria_000020-T1.exon8;Parent=TetragonulaCarbonaria_000020-T1;
R1_1	funannotate	exon	144895	145171	.	-	.	ID=TetragonulaCarbonaria_000020-T1.exon9;Parent=TetragonulaCarbonaria_000020-T1;
R1_1	funannotate	exon	144652	144807	.	-	.	ID=TetragonulaCarbonaria_000020-T1.exon10;Parent=TetragonulaCarbonaria_000020-T1;
R1_1	funannotate	exon	143751	143986	.	-	.	ID=TetragonulaCarbonaria_000020-T1.exon11;Parent=TetragonulaCarbonaria_000020-T1;
R1_1	funannotate	exon	143575	143684	.	-	.	ID=TetragonulaCarbonaria_000020-T1.exon12;Parent=TetragonulaCarbonaria_000020-T1;
R1_1	funannotate	exon	143414	143472	.	-	.	ID=TetragonulaCarbonaria_000020-T1.exon13;Parent=TetragonulaCarbonaria_000020-T1;
R1_1	funannotate	exon	143288	143336	.	-	.	ID=TetragonulaCarbonaria_000020-T1.exon14;Parent=TetragonulaCarbonaria_000020-T1;
R1_1	funannotate	exon	143022	143208	.	-	.	ID=TetragonulaCarbonaria_000020-T1.exon15;Parent=TetragonulaCarbonaria_000020-T1;
R1_1	funannotate	exon	142668	142844	.	-	.	ID=TetragonulaCarbonaria_000020-T1.exon16;Parent=TetragonulaCarbonaria_000020-T1;
R1_1	funannotate	exon	141255	141428	.	-	.	ID=TetragonulaCarbonaria_000020-T1.exon17;Parent=TetragonulaCarbonaria_000020-T1;
R1_1	funannotate	CDS	148374	148386	.	-	0	ID=TetragonulaCarbonaria_000020-T1.cds;Parent=TetragonulaCarbonaria_000020-T1;
R1_1	funannotate	CDS	147974	148046	.	-	2	ID=TetragonulaCarbonaria_000020-T1.cds;Parent=TetragonulaCarbonaria_000020-T1;
R1_1	funannotate	CDS	147796	147893	.	-	1	ID=TetragonulaCarbonaria_000020-T1.cds;Parent=TetragonulaCarbonaria_000020-T1;
R1_1	funannotate	CDS	147578	147631	.	-	2	ID=TetragonulaCarbonaria_000020-T1.cds;Parent=TetragonulaCarbonaria_000020-T1;
R1_1	funannotate	CDS	147421	147478	.	-	2	ID=TetragonulaCarbonaria_000020-T1.cds;Parent=TetragonulaCarbonaria_000020-T1;
R1_1	funannotate	CDS	145970	146163	.	-	1	ID=TetragonulaCarbonaria_000020-T1.cds;Parent=TetragonulaCarbonaria_000020-T1;
R1_1	funannotate	CDS	145646	145883	.	-	2	ID=TetragonulaCarbonaria_000020-T1.cds;Parent=TetragonulaCarbonaria_000020-T1;
R1_1	funannotate	CDS	145279	145549	.	-	1	ID=TetragonulaCarbonaria_000020-T1.cds;Parent=TetragonulaCarbonaria_000020-T1;
R1_1	funannotate	CDS	144895	145171	.	-	0	ID=TetragonulaCarbonaria_000020-T1.cds;Parent=TetragonulaCarbonaria_000020-T1;
R1_1	funannotate	CDS	144652	144807	.	-	2	ID=TetragonulaCarbonaria_000020-T1.cds;Parent=TetragonulaCarbonaria_000020-T1;
R1_1	funannotate	CDS	143751	143986	.	-	2	ID=TetragonulaCarbonaria_000020-T1.cds;Parent=TetragonulaCarbonaria_000020-T1;
R1_1	funannotate	CDS	143575	143684	.	-	0	ID=TetragonulaCarbonaria_000020-T1.cds;Parent=TetragonulaCarbonaria_000020-T1;
R1_1	funannotate	CDS	143414	143472	.	-	1	ID=TetragonulaCarbonaria_000020-T1.cds;Parent=TetragonulaCarbonaria_000020-T1;
R1_1	funannotate	CDS	143288	143336	.	-	2	ID=TetragonulaCarbonaria_000020-T1.cds;Parent=TetragonulaCarbonaria_000020-T1;
R1_1	funannotate	CDS	143022	143208	.	-	1	ID=TetragonulaCarbonaria_000020-T1.cds;Parent=TetragonulaCarbonaria_000020-T1;
R1_1	funannotate	CDS	142668	142844	.	-	0	ID=TetragonulaCarbonaria_000020-T1.cds;Parent=TetragonulaCarbonaria_000020-T1;
R1_1	funannotate	CDS	141255	141428	.	-	0	ID=TetragonulaCarbonaria_000020-T1.cds;Parent=TetragonulaCarbonaria_000020-T1;
R1_1	funannotate	gene	149255	152099	.	-	.	ID=TetragonulaCarbonaria_000021;
R1_1	funannotate	mRNA	149255	152099	.	-	.	ID=TetragonulaCarbonaria_000021-T1;Parent=TetragonulaCarbonaria_000021;product=hypothetical protein;
R1_1	funannotate	exon	151933	152099	.	-	.	ID=TetragonulaCarbonaria_000021-T1.exon1;Parent=TetragonulaCarbonaria_000021-T1;
R1_1	funannotate	exon	149255	149378	.	-	.	ID=TetragonulaCarbonaria_000021-T1.exon2;Parent=TetragonulaCarbonaria_000021-T1;
R1_1	funannotate	CDS	151933	152099	.	-	0	ID=TetragonulaCarbonaria_000021-T1.cds;Parent=TetragonulaCarbonaria_000021-T1;
R1_1	funannotate	CDS	149255	149378	.	-	1	ID=TetragonulaCarbonaria_000021-T1.cds;Parent=TetragonulaCarbonaria_000021-T1;
R1_1	funannotate	gene	153071	155354	.	-	.	ID=TetragonulaCarbonaria_000022;
R1_1	funannotate	mRNA	153071	155354	.	-	.	ID=TetragonulaCarbonaria_000022-T1;Parent=TetragonulaCarbonaria_000022;product=hypothetical protein;note=TransMembrane:1 (i75-93o);
R1_1	funannotate	exon	155180	155354	.	-	.	ID=TetragonulaCarbonaria_000022-T1.exon1;Parent=TetragonulaCarbonaria_000022-T1;
R1_1	funannotate	exon	155007	155059	.	-	.	ID=TetragonulaCarbonaria_000022-T1.exon2;Parent=TetragonulaCarbonaria_000022-T1;
R1_1	funannotate	exon	154696	154755	.	-	.	ID=TetragonulaCarbonaria_000022-T1.exon3;Parent=TetragonulaCarbonaria_000022-T1;
R1_1	funannotate	exon	153071	153298	.	-	.	ID=TetragonulaCarbonaria_000022-T1.exon4;Parent=TetragonulaCarbonaria_000022-T1;
R1_1	funannotate	CDS	155180	155354	.	-	0	ID=TetragonulaCarbonaria_000022-T1.cds;Parent=TetragonulaCarbonaria_000022-T1;
R1_1	funannotate	CDS	155007	155059	.	-	2	ID=TetragonulaCarbonaria_000022-T1.cds;Parent=TetragonulaCarbonaria_000022-T1;
R1_1	funannotate	CDS	154696	154755	.	-	0	ID=TetragonulaCarbonaria_000022-T1.cds;Parent=TetragonulaCarbonaria_000022-T1;
R1_1	funannotate	CDS	153071	153298	.	-	0	ID=TetragonulaCarbonaria_000022-T1.cds;Parent=TetragonulaCarbonaria_000022-T1;
R1_1	funannotate	gene	162592	164237	.	+	.	ID=TetragonulaCarbonaria_000023;
R1_1	funannotate	mRNA	162592	164237	.	+	.	ID=TetragonulaCarbonaria_000023-T1;Parent=TetragonulaCarbonaria_000023;product=hypothetical protein;Ontology_term=GO:0008138,GO:0016791,GO:0016311,GO:0006470;Dbxref=InterPro:IPR000340,InterPro:IPR029021,PFAM:PF00782,InterPro:IPR000387,InterPro:IPR020422;note=BUSCO:EOG091B0HTB,COG:V,EggNog:ENOG41036T9;
R1_1	funannotate	five_prime_UTR	162592	162719	.	+	.	ID=TetragonulaCarbonaria_000023-T1.utr5p1;Parent=TetragonulaCarbonaria_000023-T1;
R1_1	funannotate	exon	162592	162758	.	+	.	ID=TetragonulaCarbonaria_000023-T1.exon1;Parent=TetragonulaCarbonaria_000023-T1;
R1_1	funannotate	exon	163118	163216	.	+	.	ID=TetragonulaCarbonaria_000023-T1.exon2;Parent=TetragonulaCarbonaria_000023-T1;
R1_1	funannotate	exon	163288	163439	.	+	.	ID=TetragonulaCarbonaria_000023-T1.exon3;Parent=TetragonulaCarbonaria_000023-T1;
R1_1	funannotate	exon	163520	163708	.	+	.	ID=TetragonulaCarbonaria_000023-T1.exon4;Parent=TetragonulaCarbonaria_000023-T1;
R1_1	funannotate	exon	163786	164237	.	+	.	ID=TetragonulaCarbonaria_000023-T1.exon5;Parent=TetragonulaCarbonaria_000023-T1;
R1_1	funannotate	three_prime_UTR	163997	164237	.	+	.	ID=TetragonulaCarbonaria_000023-T1.utr3p1;Parent=TetragonulaCarbonaria_000023-T1;
R1_1	funannotate	CDS	162720	162758	.	+	0	ID=TetragonulaCarbonaria_000023-T1.cds;Parent=TetragonulaCarbonaria_000023-T1;
R1_1	funannotate	CDS	163118	163216	.	+	0	ID=TetragonulaCarbonaria_000023-T1.cds;Parent=TetragonulaCarbonaria_000023-T1;
R1_1	funannotate	CDS	163288	163439	.	+	0	ID=TetragonulaCarbonaria_000023-T1.cds;Parent=TetragonulaCarbonaria_000023-T1;
R1_1	funannotate	CDS	163520	163708	.	+	1	ID=TetragonulaCarbonaria_000023-T1.cds;Parent=TetragonulaCarbonaria_000023-T1;
R1_1	funannotate	CDS	163786	163996	.	+	1	ID=TetragonulaCarbonaria_000023-T1.cds;Parent=TetragonulaCarbonaria_000023-T1;
R1_1	funannotate	mRNA	162592	164237	.	+	.	ID=TetragonulaCarbonaria_000023-T2;Parent=TetragonulaCarbonaria_000023;product=hypothetical protein;Ontology_term=GO:0008138,GO:0016791,GO:0016311,GO:0006470;Dbxref=InterPro:IPR000340,InterPro:IPR029021,PFAM:PF00782,InterPro:IPR000387,InterPro:IPR020422;note=COG:V,EggNog:ENOG41036T9;
R1_1	funannotate	five_prime_UTR	162592	162719	.	+	.	ID=TetragonulaCarbonaria_000023-T2.utr5p1;Parent=TetragonulaCarbonaria_000023-T2;
R1_1	funannotate	exon	162592	162758	.	+	.	ID=TetragonulaCarbonaria_000023-T2.exon1;Parent=TetragonulaCarbonaria_000023-T2;
R1_1	funannotate	exon	163118	163216	.	+	.	ID=TetragonulaCarbonaria_000023-T2.exon2;Parent=TetragonulaCarbonaria_000023-T2;
R1_1	funannotate	exon	163288	163439	.	+	.	ID=TetragonulaCarbonaria_000023-T2.exon3;Parent=TetragonulaCarbonaria_000023-T2;
R1_1	funannotate	exon	163520	164237	.	+	.	ID=TetragonulaCarbonaria_000023-T2.exon4;Parent=TetragonulaCarbonaria_000023-T2;
R1_1	funannotate	three_prime_UTR	163713	164237	.	+	.	ID=TetragonulaCarbonaria_000023-T2.utr3p1;Parent=TetragonulaCarbonaria_000023-T2;
R1_1	funannotate	CDS	162720	162758	.	+	0	ID=TetragonulaCarbonaria_000023-T2.cds;Parent=TetragonulaCarbonaria_000023-T2;
R1_1	funannotate	CDS	163118	163216	.	+	0	ID=TetragonulaCarbonaria_000023-T2.cds;Parent=TetragonulaCarbonaria_000023-T2;
R1_1	funannotate	CDS	163288	163439	.	+	0	ID=TetragonulaCarbonaria_000023-T2.cds;Parent=TetragonulaCarbonaria_000023-T2;
R1_1	funannotate	CDS	163520	163712	.	+	1	ID=TetragonulaCarbonaria_000023-T2.cds;Parent=TetragonulaCarbonaria_000023-T2;
R1_1	funannotate	gene	172306	175471	.	+	.	ID=TetragonulaCarbonaria_000024;Name=CYT-B5-R;
R1_1	funannotate	mRNA	172306	175471	.	+	.	ID=TetragonulaCarbonaria_000024-T1;Parent=TetragonulaCarbonaria_000024;product=Cytochrome b5- protein;Ontology_term=GO:0006629;Dbxref=PFAM:PF00173,InterPro:IPR001199,InterPro:IPR005804,PFAM:PF00487,InterPro:IPR036400;note=EggNog:ENOG41035Y5,TransMembrane:4 (i138-156o162-181i280-297o303-322i),COG:I;
R1_1	funannotate	exon	172306	172536	.	+	.	ID=TetragonulaCarbonaria_000024-T1.exon1;Parent=TetragonulaCarbonaria_000024-T1;
R1_1	funannotate	exon	172789	173056	.	+	.	ID=TetragonulaCarbonaria_000024-T1.exon2;Parent=TetragonulaCarbonaria_000024-T1;
R1_1	funannotate	exon	173175	173466	.	+	.	ID=TetragonulaCarbonaria_000024-T1.exon3;Parent=TetragonulaCarbonaria_000024-T1;
R1_1	funannotate	exon	174215	174430	.	+	.	ID=TetragonulaCarbonaria_000024-T1.exon4;Parent=TetragonulaCarbonaria_000024-T1;
R1_1	funannotate	exon	175195	175471	.	+	.	ID=TetragonulaCarbonaria_000024-T1.exon5;Parent=TetragonulaCarbonaria_000024-T1;
R1_1	funannotate	CDS	172306	172536	.	+	0	ID=TetragonulaCarbonaria_000024-T1.cds;Parent=TetragonulaCarbonaria_000024-T1;
R1_1	funannotate	CDS	172789	173056	.	+	0	ID=TetragonulaCarbonaria_000024-T1.cds;Parent=TetragonulaCarbonaria_000024-T1;
R1_1	funannotate	CDS	173175	173466	.	+	2	ID=TetragonulaCarbonaria_000024-T1.cds;Parent=TetragonulaCarbonaria_000024-T1;
R1_1	funannotate	CDS	174215	174430	.	+	1	ID=TetragonulaCarbonaria_000024-T1.cds;Parent=TetragonulaCarbonaria_000024-T1;
R1_1	funannotate	CDS	175195	175471	.	+	1	ID=TetragonulaCarbonaria_000024-T1.cds;Parent=TetragonulaCarbonaria_000024-T1;
R1_1	funannotate	gene	176621	212958	.	-	.	ID=TetragonulaCarbonaria_000025;
R1_1	funannotate	mRNA	176621	212958	.	-	.	ID=TetragonulaCarbonaria_000025-T1;Parent=TetragonulaCarbonaria_000025;product=hypothetical protein;Ontology_term=GO:0051015,GO:0003774,GO:0005515,GO:0005524,GO:0016459;Dbxref=InterPro:IPR027401,InterPro:IPR000048,InterPro:IPR004009,InterPro:IPR036961,PFAM:PF02736,InterPro:IPR002928,InterPro:IPR008989,PFAM:PF01576,PFAM:PF00063,InterPro:IPR027417,InterPro:IPR001609;note=EggNog:ENOG41032CV,COG:Z;
R1_1	funannotate	exon	212755	212958	.	-	.	ID=TetragonulaCarbonaria_000025-T1.exon1;Parent=TetragonulaCarbonaria_000025-T1;
R1_1	funannotate	exon	210748	210891	.	-	.	ID=TetragonulaCarbonaria_000025-T1.exon2;Parent=TetragonulaCarbonaria_000025-T1;
R1_1	funannotate	exon	209636	209792	.	-	.	ID=TetragonulaCarbonaria_000025-T1.exon3;Parent=TetragonulaCarbonaria_000025-T1;
R1_1	funannotate	exon	209289	209518	.	-	.	ID=TetragonulaCarbonaria_000025-T1.exon4;Parent=TetragonulaCarbonaria_000025-T1;
R1_1	funannotate	exon	209142	209205	.	-	.	ID=TetragonulaCarbonaria_000025-T1.exon5;Parent=TetragonulaCarbonaria_000025-T1;
R1_1	funannotate	exon	208595	208693	.	-	.	ID=TetragonulaCarbonaria_000025-T1.exon6;Parent=TetragonulaCarbonaria_000025-T1;
R1_1	funannotate	exon	207904	208007	.	-	.	ID=TetragonulaCarbonaria_000025-T1.exon7;Parent=TetragonulaCarbonaria_000025-T1;
R1_1	funannotate	exon	202759	202896	.	-	.	ID=TetragonulaCarbonaria_000025-T1.exon8;Parent=TetragonulaCarbonaria_000025-T1;
R1_1	funannotate	exon	202362	202631	.	-	.	ID=TetragonulaCarbonaria_000025-T1.exon9;Parent=TetragonulaCarbonaria_000025-T1;
R1_1	funannotate	exon	199170	199340	.	-	.	ID=TetragonulaCarbonaria_000025-T1.exon10;Parent=TetragonulaCarbonaria_000025-T1;
R1_1	funannotate	exon	197579	197749	.	-	.	ID=TetragonulaCarbonaria_000025-T1.exon11;Parent=TetragonulaCarbonaria_000025-T1;
R1_1	funannotate	exon	194819	194998	.	-	.	ID=TetragonulaCarbonaria_000025-T1.exon12;Parent=TetragonulaCarbonaria_000025-T1;
R1_1	funannotate	exon	193995	194416	.	-	.	ID=TetragonulaCarbonaria_000025-T1.exon13;Parent=TetragonulaCarbonaria_000025-T1;
R1_1	funannotate	exon	192540	192660	.	-	.	ID=TetragonulaCarbonaria_000025-T1.exon14;Parent=TetragonulaCarbonaria_000025-T1;
R1_1	funannotate	exon	189697	189960	.	-	.	ID=TetragonulaCarbonaria_000025-T1.exon15;Parent=TetragonulaCarbonaria_000025-T1;
R1_1	funannotate	exon	186926	187135	.	-	.	ID=TetragonulaCarbonaria_000025-T1.exon16;Parent=TetragonulaCarbonaria_000025-T1;
R1_1	funannotate	exon	182856	183229	.	-	.	ID=TetragonulaCarbonaria_000025-T1.exon17;Parent=TetragonulaCarbonaria_000025-T1;
R1_1	funannotate	exon	182503	182731	.	-	.	ID=TetragonulaCarbonaria_000025-T1.exon18;Parent=TetragonulaCarbonaria_000025-T1;
R1_1	funannotate	exon	182135	182418	.	-	.	ID=TetragonulaCarbonaria_000025-T1.exon19;Parent=TetragonulaCarbonaria_000025-T1;
R1_1	funannotate	exon	181473	181551	.	-	.	ID=TetragonulaCarbonaria_000025-T1.exon20;Parent=TetragonulaCarbonaria_000025-T1;
R1_1	funannotate	exon	180241	180970	.	-	.	ID=TetragonulaCarbonaria_000025-T1.exon21;Parent=TetragonulaCarbonaria_000025-T1;
R1_1	funannotate	exon	179797	180158	.	-	.	ID=TetragonulaCarbonaria_000025-T1.exon22;Parent=TetragonulaCarbonaria_000025-T1;
R1_1	funannotate	exon	179297	179692	.	-	.	ID=TetragonulaCarbonaria_000025-T1.exon23;Parent=TetragonulaCarbonaria_000025-T1;
R1_1	funannotate	exon	178824	179168	.	-	.	ID=TetragonulaCarbonaria_000025-T1.exon24;Parent=TetragonulaCarbonaria_000025-T1;
R1_1	funannotate	exon	178451	178699	.	-	.	ID=TetragonulaCarbonaria_000025-T1.exon25;Parent=TetragonulaCarbonaria_000025-T1;
R1_1	funannotate	exon	176621	176704	.	-	.	ID=TetragonulaCarbonaria_000025-T1.exon26;Parent=TetragonulaCarbonaria_000025-T1;
R1_1	funannotate	CDS	212755	212958	.	-	0	ID=TetragonulaCarbonaria_000025-T1.cds;Parent=TetragonulaCarbonaria_000025-T1;
R1_1	funannotate	CDS	210748	210891	.	-	0	ID=TetragonulaCarbonaria_000025-T1.cds;Parent=TetragonulaCarbonaria_000025-T1;
R1_1	funannotate	CDS	209636	209792	.	-	0	ID=TetragonulaCarbonaria_000025-T1.cds;Parent=TetragonulaCarbonaria_000025-T1;
R1_1	funannotate	CDS	209289	209518	.	-	2	ID=TetragonulaCarbonaria_000025-T1.cds;Parent=TetragonulaCarbonaria_000025-T1;
R1_1	funannotate	CDS	209142	209205	.	-	0	ID=TetragonulaCarbonaria_000025-T1.cds;Parent=TetragonulaCarbonaria_000025-T1;
R1_1	funannotate	CDS	208595	208693	.	-	2	ID=TetragonulaCarbonaria_000025-T1.cds;Parent=TetragonulaCarbonaria_000025-T1;
R1_1	funannotate	CDS	207904	208007	.	-	2	ID=TetragonulaCarbonaria_000025-T1.cds;Parent=TetragonulaCarbonaria_000025-T1;
R1_1	funannotate	CDS	202759	202896	.	-	0	ID=TetragonulaCarbonaria_000025-T1.cds;Parent=TetragonulaCarbonaria_000025-T1;
R1_1	funannotate	CDS	202362	202631	.	-	0	ID=TetragonulaCarbonaria_000025-T1.cds;Parent=TetragonulaCarbonaria_000025-T1;
R1_1	funannotate	CDS	199170	199340	.	-	0	ID=TetragonulaCarbonaria_000025-T1.cds;Parent=TetragonulaCarbonaria_000025-T1;
R1_1	funannotate	CDS	197579	197749	.	-	0	ID=TetragonulaCarbonaria_000025-T1.cds;Parent=TetragonulaCarbonaria_000025-T1;
R1_1	funannotate	CDS	194819	194998	.	-	0	ID=TetragonulaCarbonaria_000025-T1.cds;Parent=TetragonulaCarbonaria_000025-T1;
R1_1	funannotate	CDS	193995	194416	.	-	0	ID=TetragonulaCarbonaria_000025-T1.cds;Parent=TetragonulaCarbonaria_000025-T1;
R1_1	funannotate	CDS	192540	192660	.	-	1	ID=TetragonulaCarbonaria_000025-T1.cds;Parent=TetragonulaCarbonaria_000025-T1;
R1_1	funannotate	CDS	189697	189960	.	-	0	ID=TetragonulaCarbonaria_000025-T1.cds;Parent=TetragonulaCarbonaria_000025-T1;
R1_1	funannotate	CDS	186926	187135	.	-	0	ID=TetragonulaCarbonaria_000025-T1.cds;Parent=TetragonulaCarbonaria_000025-T1;
R1_1	funannotate	CDS	182856	183229	.	-	0	ID=TetragonulaCarbonaria_000025-T1.cds;Parent=TetragonulaCarbonaria_000025-T1;
R1_1	funannotate	CDS	182503	182731	.	-	1	ID=TetragonulaCarbonaria_000025-T1.cds;Parent=TetragonulaCarbonaria_000025-T1;
R1_1	funannotate	CDS	182135	182418	.	-	0	ID=TetragonulaCarbonaria_000025-T1.cds;Parent=TetragonulaCarbonaria_000025-T1;
R1_1	funannotate	CDS	181473	181551	.	-	1	ID=TetragonulaCarbonaria_000025-T1.cds;Parent=TetragonulaCarbonaria_000025-T1;
R1_1	funannotate	CDS	180241	180970	.	-	0	ID=TetragonulaCarbonaria_000025-T1.cds;Parent=TetragonulaCarbonaria_000025-T1;
R1_1	funannotate	CDS	179797	180158	.	-	2	ID=TetragonulaCarbonaria_000025-T1.cds;Parent=TetragonulaCarbonaria_000025-T1;
R1_1	funannotate	CDS	179297	179692	.	-	0	ID=TetragonulaCarbonaria_000025-T1.cds;Parent=TetragonulaCarbonaria_000025-T1;
R1_1	funannotate	CDS	178824	179168	.	-	0	ID=TetragonulaCarbonaria_000025-T1.cds;Parent=TetragonulaCarbonaria_000025-T1;
R1_1	funannotate	CDS	178451	178699	.	-	0	ID=TetragonulaCarbonaria_000025-T1.cds;Parent=TetragonulaCarbonaria_000025-T1;
R1_1	funannotate	CDS	176621	176704	.	-	0	ID=TetragonulaCarbonaria_000025-T1.cds;Parent=TetragonulaCarbonaria_000025-T1;
R1_1	funannotate	gene	213124	224654	.	-	.	ID=TetragonulaCarbonaria_000026;
R1_1	funannotate	mRNA	213124	224654	.	-	.	ID=TetragonulaCarbonaria_000026-T1;Parent=TetragonulaCarbonaria_000026;product=hypothetical protein;
R1_1	funannotate	exon	224476	224654	.	-	.	ID=TetragonulaCarbonaria_000026-T1.exon1;Parent=TetragonulaCarbonaria_000026-T1;
R1_1	funannotate	exon	215975	216186	.	-	.	ID=TetragonulaCarbonaria_000026-T1.exon2;Parent=TetragonulaCarbonaria_000026-T1;
R1_1	funannotate	exon	215299	215362	.	-	.	ID=TetragonulaCarbonaria_000026-T1.exon3;Parent=TetragonulaCarbonaria_000026-T1;
R1_1	funannotate	exon	213124	213214	.	-	.	ID=TetragonulaCarbonaria_000026-T1.exon4;Parent=TetragonulaCarbonaria_000026-T1;
R1_1	funannotate	CDS	224476	224654	.	-	0	ID=TetragonulaCarbonaria_000026-T1.cds;Parent=TetragonulaCarbonaria_000026-T1;
R1_1	funannotate	CDS	215975	216186	.	-	1	ID=TetragonulaCarbonaria_000026-T1.cds;Parent=TetragonulaCarbonaria_000026-T1;
R1_1	funannotate	CDS	215299	215362	.	-	2	ID=TetragonulaCarbonaria_000026-T1.cds;Parent=TetragonulaCarbonaria_000026-T1;
R1_1	funannotate	CDS	213124	213214	.	-	1	ID=TetragonulaCarbonaria_000026-T1.cds;Parent=TetragonulaCarbonaria_000026-T1;
R1_1	funannotate	gene	235372	236909	.	-	.	ID=TetragonulaCarbonaria_000027;
R1_1	funannotate	mRNA	235372	236909	.	-	.	ID=TetragonulaCarbonaria_000027-T1;Parent=TetragonulaCarbonaria_000027;product=hypothetical protein;
R1_1	funannotate	exon	236688	236909	.	-	.	ID=TetragonulaCarbonaria_000027-T1.exon1;Parent=TetragonulaCarbonaria_000027-T1;
R1_1	funannotate	exon	235372	235530	.	-	.	ID=TetragonulaCarbonaria_000027-T1.exon2;Parent=TetragonulaCarbonaria_000027-T1;
R1_1	funannotate	CDS	236688	236909	.	-	0	ID=TetragonulaCarbonaria_000027-T1.cds;Parent=TetragonulaCarbonaria_000027-T1;
R1_1	funannotate	CDS	235372	235530	.	-	0	ID=TetragonulaCarbonaria_000027-T1.cds;Parent=TetragonulaCarbonaria_000027-T1;
R1_1	funannotate	gene	263310	267614	.	+	.	ID=TetragonulaCarbonaria_000028;
R1_1	funannotate	mRNA	263310	267614	.	+	.	ID=TetragonulaCarbonaria_000028-T1;Parent=TetragonulaCarbonaria_000028;product=hypothetical protein;Ontology_term=GO:0008237;Dbxref=PFAM:PF01471,InterPro:IPR002477,InterPro:IPR036365,InterPro:IPR024079;note=COG:O,COG:W,EggNog:ENOG41039KQ;
R1_1	funannotate	exon	263310	263399	.	+	.	ID=TetragonulaCarbonaria_000028-T1.exon1;Parent=TetragonulaCarbonaria_000028-T1;
R1_1	funannotate	exon	266149	266336	.	+	.	ID=TetragonulaCarbonaria_000028-T1.exon2;Parent=TetragonulaCarbonaria_000028-T1;
R1_1	funannotate	exon	267509	267614	.	+	.	ID=TetragonulaCarbonaria_000028-T1.exon3;Parent=TetragonulaCarbonaria_000028-T1;
R1_1	funannotate	CDS	263310	263399	.	+	0	ID=TetragonulaCarbonaria_000028-T1.cds;Parent=TetragonulaCarbonaria_000028-T1;
R1_1	funannotate	CDS	266149	266336	.	+	0	ID=TetragonulaCarbonaria_000028-T1.cds;Parent=TetragonulaCarbonaria_000028-T1;
R1_1	funannotate	CDS	267509	267614	.	+	1	ID=TetragonulaCarbonaria_000028-T1.cds;Parent=TetragonulaCarbonaria_000028-T1;
R1_1	funannotate	gene	272574	281811	.	-	.	ID=TetragonulaCarbonaria_000029;
R1_1	funannotate	mRNA	272574	281811	.	-	.	ID=TetragonulaCarbonaria_000029-T1;Parent=TetragonulaCarbonaria_000029;product=hypothetical protein;
R1_1	funannotate	five_prime_UTR	281585	281811	.	-	.	ID=TetragonulaCarbonaria_000029-T1.utr5p1;Parent=TetragonulaCarbonaria_000029-T1;
R1_1	funannotate	exon	281279	281811	.	-	.	ID=TetragonulaCarbonaria_000029-T1.exon1;Parent=TetragonulaCarbonaria_000029-T1;
R1_1	funannotate	exon	279740	279875	.	-	.	ID=TetragonulaCarbonaria_000029-T1.exon2;Parent=TetragonulaCarbonaria_000029-T1;
R1_1	funannotate	exon	272574	272923	.	-	.	ID=TetragonulaCarbonaria_000029-T1.exon3;Parent=TetragonulaCarbonaria_000029-T1;
R1_1	funannotate	three_prime_UTR	272574	272816	.	-	.	ID=TetragonulaCarbonaria_000029-T1.utr3p1;Parent=TetragonulaCarbonaria_000029-T1;
R1_1	funannotate	CDS	281279	281584	.	-	0	ID=TetragonulaCarbonaria_000029-T1.cds;Parent=TetragonulaCarbonaria_000029-T1;
R1_1	funannotate	CDS	279740	279875	.	-	0	ID=TetragonulaCarbonaria_000029-T1.cds;Parent=TetragonulaCarbonaria_000029-T1;
R1_1	funannotate	CDS	272817	272923	.	-	2	ID=TetragonulaCarbonaria_000029-T1.cds;Parent=TetragonulaCarbonaria_000029-T1;
R1_1	funannotate	gene	294536	295706	.	+	.	ID=TetragonulaCarbonaria_000030;
R1_1	funannotate	mRNA	294536	295706	.	+	.	ID=TetragonulaCarbonaria_000030-T1;Parent=TetragonulaCarbonaria_000030;product=hypothetical protein;
R1_1	funannotate	exon	294536	294646	.	+	.	ID=TetragonulaCarbonaria_000030-T1.exon1;Parent=TetragonulaCarbonaria_000030-T1;
R1_1	funannotate	exon	295365	295706	.	+	.	ID=TetragonulaCarbonaria_000030-T1.exon2;Parent=TetragonulaCarbonaria_000030-T1;
R1_1	funannotate	CDS	294536	294646	.	+	0	ID=TetragonulaCarbonaria_000030-T1.cds;Parent=TetragonulaCarbonaria_000030-T1;
R1_1	funannotate	CDS	295365	295706	.	+	0	ID=TetragonulaCarbonaria_000030-T1.cds;Parent=TetragonulaCarbonaria_000030-T1;
R1_1	funannotate	gene	302566	302934	.	-	.	ID=TetragonulaCarbonaria_000031;
R1_1	funannotate	mRNA	302566	302934	.	-	.	ID=TetragonulaCarbonaria_000031-T1;Parent=TetragonulaCarbonaria_000031;product=hypothetical protein;
R1_1	funannotate	exon	302566	302934	.	-	.	ID=TetragonulaCarbonaria_000031-T1.exon1;Parent=TetragonulaCarbonaria_000031-T1;
R1_1	funannotate	CDS	302566	302934	.	-	0	ID=TetragonulaCarbonaria_000031-T1.cds;Parent=TetragonulaCarbonaria_000031-T1;
R1_1	funannotate	gene	356493	357365	.	-	.	ID=TetragonulaCarbonaria_000032;
R1_1	funannotate	mRNA	356493	357365	.	-	.	ID=TetragonulaCarbonaria_000032-T1;Parent=TetragonulaCarbonaria_000032;product=hypothetical protein;Ontology_term=GO:0003824;Dbxref=PFAM:PF02441,InterPro:IPR003382,InterPro:IPR036551;note=BUSCO:EOG091B0J89,COG:H,EggNog:ENOG410371Z;
R1_1	funannotate	exon	356940	357365	.	-	.	ID=TetragonulaCarbonaria_000032-T1.exon1;Parent=TetragonulaCarbonaria_000032-T1;
R1_1	funannotate	exon	356493	356663	.	-	.	ID=TetragonulaCarbonaria_000032-T1.exon2;Parent=TetragonulaCarbonaria_000032-T1;
R1_1	funannotate	CDS	356940	357365	.	-	0	ID=TetragonulaCarbonaria_000032-T1.cds;Parent=TetragonulaCarbonaria_000032-T1;
R1_1	funannotate	CDS	356493	356663	.	-	0	ID=TetragonulaCarbonaria_000032-T1.cds;Parent=TetragonulaCarbonaria_000032-T1;
R1_1	funannotate	gene	358075	358329	.	-	.	ID=TetragonulaCarbonaria_000033;
R1_1	funannotate	mRNA	358075	358329	.	-	.	ID=TetragonulaCarbonaria_000033-T1;Parent=TetragonulaCarbonaria_000033;product=hypothetical protein;Dbxref=InterPro:IPR009069;note=COG:C,EggNog:ENOG41038TR;
R1_1	funannotate	exon	358075	358329	.	-	.	ID=TetragonulaCarbonaria_000033-T1.exon1;Parent=TetragonulaCarbonaria_000033-T1;
R1_1	funannotate	CDS	358075	358329	.	-	0	ID=TetragonulaCarbonaria_000033-T1.cds;Parent=TetragonulaCarbonaria_000033-T1;
R1_1	funannotate	gene	360032	362257	.	+	.	ID=TetragonulaCarbonaria_000034;
R1_1	funannotate	mRNA	360032	362257	.	+	.	ID=TetragonulaCarbonaria_000034-T1;Parent=TetragonulaCarbonaria_000034;product=hypothetical protein;Ontology_term=GO:0003676,GO:0004386,GO:0005524;Dbxref=InterPro:IPR014001,InterPro:IPR001650,PFAM:PF00271,PFAM:PF04851,InterPro:IPR000629,PFAM:PF00270,InterPro:IPR014014,InterPro:IPR027417,InterPro:IPR011545;note=COG:A,EggNog:ENOG41033GF;
R1_1	funannotate	exon	360032	360100	.	+	.	ID=TetragonulaCarbonaria_000034-T1.exon1;Parent=TetragonulaCarbonaria_000034-T1;
R1_1	funannotate	exon	360465	360558	.	+	.	ID=TetragonulaCarbonaria_000034-T1.exon2;Parent=TetragonulaCarbonaria_000034-T1;
R1_1	funannotate	exon	360658	360822	.	+	.	ID=TetragonulaCarbonaria_000034-T1.exon3;Parent=TetragonulaCarbonaria_000034-T1;
R1_1	funannotate	exon	360903	361069	.	+	.	ID=TetragonulaCarbonaria_000034-T1.exon4;Parent=TetragonulaCarbonaria_000034-T1;
R1_1	funannotate	exon	361138	361374	.	+	.	ID=TetragonulaCarbonaria_000034-T1.exon5;Parent=TetragonulaCarbonaria_000034-T1;
R1_1	funannotate	exon	361458	361681	.	+	.	ID=TetragonulaCarbonaria_000034-T1.exon6;Parent=TetragonulaCarbonaria_000034-T1;
R1_1	funannotate	exon	361774	362035	.	+	.	ID=TetragonulaCarbonaria_000034-T1.exon7;Parent=TetragonulaCarbonaria_000034-T1;
R1_1	funannotate	exon	362114	362257	.	+	.	ID=TetragonulaCarbonaria_000034-T1.exon8;Parent=TetragonulaCarbonaria_000034-T1;
R1_1	funannotate	CDS	360032	360100	.	+	0	ID=TetragonulaCarbonaria_000034-T1.cds;Parent=TetragonulaCarbonaria_000034-T1;
R1_1	funannotate	CDS	360465	360558	.	+	0	ID=TetragonulaCarbonaria_000034-T1.cds;Parent=TetragonulaCarbonaria_000034-T1;
R1_1	funannotate	CDS	360658	360822	.	+	2	ID=TetragonulaCarbonaria_000034-T1.cds;Parent=TetragonulaCarbonaria_000034-T1;
R1_1	funannotate	CDS	360903	361069	.	+	2	ID=TetragonulaCarbonaria_000034-T1.cds;Parent=TetragonulaCarbonaria_000034-T1;
R1_1	funannotate	CDS	361138	361374	.	+	0	ID=TetragonulaCarbonaria_000034-T1.cds;Parent=TetragonulaCarbonaria_000034-T1;
R1_1	funannotate	CDS	361458	361681	.	+	0	ID=TetragonulaCarbonaria_000034-T1.cds;Parent=TetragonulaCarbonaria_000034-T1;
R1_1	funannotate	CDS	361774	362035	.	+	1	ID=TetragonulaCarbonaria_000034-T1.cds;Parent=TetragonulaCarbonaria_000034-T1;
R1_1	funannotate	CDS	362114	362257	.	+	0	ID=TetragonulaCarbonaria_000034-T1.cds;Parent=TetragonulaCarbonaria_000034-T1;
R1_1	funannotate	gene	364141	371087	.	-	.	ID=TetragonulaCarbonaria_000035;
R1_1	funannotate	mRNA	364141	371087	.	-	.	ID=TetragonulaCarbonaria_000035-T1;Parent=TetragonulaCarbonaria_000035;product=hypothetical protein;Ontology_term=GO:0005634,GO:0030015,GO:0006355;Dbxref=InterPro:IPR007207,InterPro:IPR040168,InterPro:IPR038635,InterPro:IPR007282,PFAM:PF04153,InterPro:IPR012270,PFAM:PF04065;note=COG:K,EggNog:ENOG41033Y8;
R1_1	funannotate	exon	371015	371087	.	-	.	ID=TetragonulaCarbonaria_000035-T1.exon1;Parent=TetragonulaCarbonaria_000035-T1;
R1_1	funannotate	exon	368870	368896	.	-	.	ID=TetragonulaCarbonaria_000035-T1.exon2;Parent=TetragonulaCarbonaria_000035-T1;
R1_1	funannotate	exon	367957	368189	.	-	.	ID=TetragonulaCarbonaria_000035-T1.exon3;Parent=TetragonulaCarbonaria_000035-T1;
R1_1	funannotate	exon	367718	367873	.	-	.	ID=TetragonulaCarbonaria_000035-T1.exon4;Parent=TetragonulaCarbonaria_000035-T1;
R1_1	funannotate	exon	367453	367632	.	-	.	ID=TetragonulaCarbonaria_000035-T1.exon5;Parent=TetragonulaCarbonaria_000035-T1;
R1_1	funannotate	exon	367089	367376	.	-	.	ID=TetragonulaCarbonaria_000035-T1.exon6;Parent=TetragonulaCarbonaria_000035-T1;
R1_1	funannotate	exon	366700	366955	.	-	.	ID=TetragonulaCarbonaria_000035-T1.exon7;Parent=TetragonulaCarbonaria_000035-T1;
R1_1	funannotate	exon	366001	366608	.	-	.	ID=TetragonulaCarbonaria_000035-T1.exon8;Parent=TetragonulaCarbonaria_000035-T1;
R1_1	funannotate	exon	365314	365523	.	-	.	ID=TetragonulaCarbonaria_000035-T1.exon9;Parent=TetragonulaCarbonaria_000035-T1;
R1_1	funannotate	exon	364141	365211	.	-	.	ID=TetragonulaCarbonaria_000035-T1.exon10;Parent=TetragonulaCarbonaria_000035-T1;
R1_1	funannotate	three_prime_UTR	364141	365112	.	-	.	ID=TetragonulaCarbonaria_000035-T1.utr3p1;Parent=TetragonulaCarbonaria_000035-T1;
R1_1	funannotate	CDS	371015	371087	.	-	0	ID=TetragonulaCarbonaria_000035-T1.cds;Parent=TetragonulaCarbonaria_000035-T1;
R1_1	funannotate	CDS	368870	368896	.	-	2	ID=TetragonulaCarbonaria_000035-T1.cds;Parent=TetragonulaCarbonaria_000035-T1;
R1_1	funannotate	CDS	367957	368189	.	-	2	ID=TetragonulaCarbonaria_000035-T1.cds;Parent=TetragonulaCarbonaria_000035-T1;
R1_1	funannotate	CDS	367718	367873	.	-	0	ID=TetragonulaCarbonaria_000035-T1.cds;Parent=TetragonulaCarbonaria_000035-T1;
R1_1	funannotate	CDS	367453	367632	.	-	0	ID=TetragonulaCarbonaria_000035-T1.cds;Parent=TetragonulaCarbonaria_000035-T1;
R1_1	funannotate	CDS	367089	367376	.	-	0	ID=TetragonulaCarbonaria_000035-T1.cds;Parent=TetragonulaCarbonaria_000035-T1;
R1_1	funannotate	CDS	366700	366955	.	-	0	ID=TetragonulaCarbonaria_000035-T1.cds;Parent=TetragonulaCarbonaria_000035-T1;
R1_1	funannotate	CDS	366001	366608	.	-	2	ID=TetragonulaCarbonaria_000035-T1.cds;Parent=TetragonulaCarbonaria_000035-T1;
R1_1	funannotate	CDS	365314	365523	.	-	0	ID=TetragonulaCarbonaria_000035-T1.cds;Parent=TetragonulaCarbonaria_000035-T1;
R1_1	funannotate	CDS	365113	365211	.	-	0	ID=TetragonulaCarbonaria_000035-T1.cds;Parent=TetragonulaCarbonaria_000035-T1;
R1_1	funannotate	gene	379688	387161	.	-	.	ID=TetragonulaCarbonaria_000036;
R1_1	funannotate	mRNA	379688	387161	.	-	.	ID=TetragonulaCarbonaria_000036-T1;Parent=TetragonulaCarbonaria_000036;product=hypothetical protein;Ontology_term=GO:0005515;Dbxref=InterPro:IPR015943,InterPro:IPR011992,InterPro:IPR001680,InterPro:IPR036322,PFAM:PF00400;note=COG:S,EggNog:ENOG41036CZ;
R1_1	funannotate	exon	387039	387161	.	-	.	ID=TetragonulaCarbonaria_000036-T1.exon1;Parent=TetragonulaCarbonaria_000036-T1;
R1_1	funannotate	exon	386412	386542	.	-	.	ID=TetragonulaCarbonaria_000036-T1.exon2;Parent=TetragonulaCarbonaria_000036-T1;
R1_1	funannotate	exon	385963	386074	.	-	.	ID=TetragonulaCarbonaria_000036-T1.exon3;Parent=TetragonulaCarbonaria_000036-T1;
R1_1	funannotate	exon	385625	385783	.	-	.	ID=TetragonulaCarbonaria_000036-T1.exon4;Parent=TetragonulaCarbonaria_000036-T1;
R1_1	funannotate	exon	385332	385452	.	-	.	ID=TetragonulaCarbonaria_000036-T1.exon5;Parent=TetragonulaCarbonaria_000036-T1;
R1_1	funannotate	exon	385088	385229	.	-	.	ID=TetragonulaCarbonaria_000036-T1.exon6;Parent=TetragonulaCarbonaria_000036-T1;
R1_1	funannotate	exon	384668	384831	.	-	.	ID=TetragonulaCarbonaria_000036-T1.exon7;Parent=TetragonulaCarbonaria_000036-T1;
R1_1	funannotate	exon	384085	384396	.	-	.	ID=TetragonulaCarbonaria_000036-T1.exon8;Parent=TetragonulaCarbonaria_000036-T1;
R1_1	funannotate	exon	383770	383878	.	-	.	ID=TetragonulaCarbonaria_000036-T1.exon9;Parent=TetragonulaCarbonaria_000036-T1;
R1_1	funannotate	exon	383419	383552	.	-	.	ID=TetragonulaCarbonaria_000036-T1.exon10;Parent=TetragonulaCarbonaria_000036-T1;
R1_1	funannotate	exon	383096	383247	.	-	.	ID=TetragonulaCarbonaria_000036-T1.exon11;Parent=TetragonulaCarbonaria_000036-T1;
R1_1	funannotate	exon	382633	382835	.	-	.	ID=TetragonulaCarbonaria_000036-T1.exon12;Parent=TetragonulaCarbonaria_000036-T1;
R1_1	funannotate	exon	382418	382547	.	-	.	ID=TetragonulaCarbonaria_000036-T1.exon13;Parent=TetragonulaCarbonaria_000036-T1;
R1_1	funannotate	exon	381992	382081	.	-	.	ID=TetragonulaCarbonaria_000036-T1.exon14;Parent=TetragonulaCarbonaria_000036-T1;
R1_1	funannotate	exon	381746	381877	.	-	.	ID=TetragonulaCarbonaria_000036-T1.exon15;Parent=TetragonulaCarbonaria_000036-T1;
R1_1	funannotate	exon	381619	381644	.	-	.	ID=TetragonulaCarbonaria_000036-T1.exon16;Parent=TetragonulaCarbonaria_000036-T1;
R1_1	funannotate	exon	380835	381069	.	-	.	ID=TetragonulaCarbonaria_000036-T1.exon17;Parent=TetragonulaCarbonaria_000036-T1;
R1_1	funannotate	exon	380441	380723	.	-	.	ID=TetragonulaCarbonaria_000036-T1.exon18;Parent=TetragonulaCarbonaria_000036-T1;
R1_1	funannotate	exon	380227	380360	.	-	.	ID=TetragonulaCarbonaria_000036-T1.exon19;Parent=TetragonulaCarbonaria_000036-T1;
R1_1	funannotate	exon	379688	379765	.	-	.	ID=TetragonulaCarbonaria_000036-T1.exon20;Parent=TetragonulaCarbonaria_000036-T1;
R1_1	funannotate	CDS	387039	387161	.	-	0	ID=TetragonulaCarbonaria_000036-T1.cds;Parent=TetragonulaCarbonaria_000036-T1;
R1_1	funannotate	CDS	386412	386542	.	-	0	ID=TetragonulaCarbonaria_000036-T1.cds;Parent=TetragonulaCarbonaria_000036-T1;
R1_1	funannotate	CDS	385963	386074	.	-	1	ID=TetragonulaCarbonaria_000036-T1.cds;Parent=TetragonulaCarbonaria_000036-T1;
R1_1	funannotate	CDS	385625	385783	.	-	0	ID=TetragonulaCarbonaria_000036-T1.cds;Parent=TetragonulaCarbonaria_000036-T1;
R1_1	funannotate	CDS	385332	385452	.	-	0	ID=TetragonulaCarbonaria_000036-T1.cds;Parent=TetragonulaCarbonaria_000036-T1;
R1_1	funannotate	CDS	385088	385229	.	-	2	ID=TetragonulaCarbonaria_000036-T1.cds;Parent=TetragonulaCarbonaria_000036-T1;
R1_1	funannotate	CDS	384668	384831	.	-	1	ID=TetragonulaCarbonaria_000036-T1.cds;Parent=TetragonulaCarbonaria_000036-T1;
R1_1	funannotate	CDS	384085	384396	.	-	2	ID=TetragonulaCarbonaria_000036-T1.cds;Parent=TetragonulaCarbonaria_000036-T1;
R1_1	funannotate	CDS	383770	383878	.	-	2	ID=TetragonulaCarbonaria_000036-T1.cds;Parent=TetragonulaCarbonaria_000036-T1;
R1_1	funannotate	CDS	383419	383552	.	-	1	ID=TetragonulaCarbonaria_000036-T1.cds;Parent=TetragonulaCarbonaria_000036-T1;
R1_1	funannotate	CDS	383096	383247	.	-	2	ID=TetragonulaCarbonaria_000036-T1.cds;Parent=TetragonulaCarbonaria_000036-T1;
R1_1	funannotate	CDS	382633	382835	.	-	0	ID=TetragonulaCarbonaria_000036-T1.cds;Parent=TetragonulaCarbonaria_000036-T1;
R1_1	funannotate	CDS	382418	382547	.	-	1	ID=TetragonulaCarbonaria_000036-T1.cds;Parent=TetragonulaCarbonaria_000036-T1;
R1_1	funannotate	CDS	381992	382081	.	-	0	ID=TetragonulaCarbonaria_000036-T1.cds;Parent=TetragonulaCarbonaria_000036-T1;
R1_1	funannotate	CDS	381746	381877	.	-	0	ID=TetragonulaCarbonaria_000036-T1.cds;Parent=TetragonulaCarbonaria_000036-T1;
R1_1	funannotate	CDS	381619	381644	.	-	0	ID=TetragonulaCarbonaria_000036-T1.cds;Parent=TetragonulaCarbonaria_000036-T1;
R1_1	funannotate	CDS	380835	381069	.	-	1	ID=TetragonulaCarbonaria_000036-T1.cds;Parent=TetragonulaCarbonaria_000036-T1;
R1_1	funannotate	CDS	380441	380723	.	-	0	ID=TetragonulaCarbonaria_000036-T1.cds;Parent=TetragonulaCarbonaria_000036-T1;
R1_1	funannotate	CDS	380227	380360	.	-	2	ID=TetragonulaCarbonaria_000036-T1.cds;Parent=TetragonulaCarbonaria_000036-T1;
R1_1	funannotate	CDS	379688	379765	.	-	0	ID=TetragonulaCarbonaria_000036-T1.cds;Parent=TetragonulaCarbonaria_000036-T1;
R1_1	funannotate	gene	388129	390726	.	-	.	ID=TetragonulaCarbonaria_000037;Name=TRXR-1;
R1_1	funannotate	mRNA	388129	390726	.	-	.	ID=TetragonulaCarbonaria_000037-T1;Parent=TetragonulaCarbonaria_000037;product=Pyridine nucleotide-disulphide oxidoreductase, dimerisation domain;Ontology_term=GO:0016491,GO:0004791,GO:0050660,GO:0016668,GO:0055114,GO:0045454;Dbxref=InterPro:IPR012999,InterPro:IPR006338,InterPro:IPR004099,InterPro:IPR036188,PFAM:PF07992,PFAM:PF13738,InterPro:IPR023753,InterPro:IPR016156,InterPro:IPR001100,PFAM:PF…
R1_1	funannotate	exon	390600	390726	.	-	.	ID=TetragonulaCarbonaria_000037-T1.exon1;Parent=TetragonulaCarbonaria_000037-T1;
R1_1	funannotate	exon	389950	390173	.	-	.	ID=TetragonulaCarbonaria_000037-T1.exon2;Parent=TetragonulaCarbonaria_000037-T1;
R1_1	funannotate	exon	389739	389869	.	-	.	ID=TetragonulaCarbonaria_000037-T1.exon3;Parent=TetragonulaCarbonaria_000037-T1;
R1_1	funannotate	exon	389401	389630	.	-	.	ID=TetragonulaCarbonaria_000037-T1.exon4;Parent=TetragonulaCarbonaria_000037-T1;
R1_1	funannotate	exon	389080	389294	.	-	.	ID=TetragonulaCarbonaria_000037-T1.exon5;Parent=TetragonulaCarbonaria_000037-T1;
R1_1	funannotate	exon	388819	389001	.	-	.	ID=TetragonulaCarbonaria_000037-T1.exon6;Parent=TetragonulaCarbonaria_000037-T1;
R1_1	funannotate	exon	388349	388707	.	-	.	ID=TetragonulaCarbonaria_000037-T1.exon7;Parent=TetragonulaCarbonaria_000037-T1;
R1_1	funannotate	exon	388129	388258	.	-	.	ID=TetragonulaCarbonaria_000037-T1.exon8;Parent=TetragonulaCarbonaria_000037-T1;
R1_1	funannotate	CDS	390600	390726	.	-	0	ID=TetragonulaCarbonaria_000037-T1.cds;Parent=TetragonulaCarbonaria_000037-T1;
R1_1	funannotate	CDS	389950	390173	.	-	2	ID=TetragonulaCarbonaria_000037-T1.cds;Parent=TetragonulaCarbonaria_000037-T1;
R1_1	funannotate	CDS	389739	389869	.	-	0	ID=TetragonulaCarbonaria_000037-T1.cds;Parent=TetragonulaCarbonaria_000037-T1;
R1_1	funannotate	CDS	389401	389630	.	-	1	ID=TetragonulaCarbonaria_000037-T1.cds;Parent=TetragonulaCarbonaria_000037-T1;
R1_1	funannotate	CDS	389080	389294	.	-	2	ID=TetragonulaCarbonaria_000037-T1.cds;Parent=TetragonulaCarbonaria_000037-T1;
R1_1	funannotate	CDS	388819	389001	.	-	0	ID=TetragonulaCarbonaria_000037-T1.cds;Parent=TetragonulaCarbonaria_000037-T1;
R1_1	funannotate	CDS	388349	388707	.	-	0	ID=TetragonulaCarbonaria_000037-T1.cds;Parent=TetragonulaCarbonaria_000037-T1;
R1_1	funannotate	CDS	388129	388258	.	-	1	ID=TetragonulaCarbonaria_000037-T1.cds;Parent=TetragonulaCarbonaria_000037-T1;
R1_1	funannotate	gene	390876	395046	.	+	.	ID=TetragonulaCarbonaria_000038;
R1_1	funannotate	mRNA	390876	395046	.	+	.	ID=TetragonulaCarbonaria_000038-T1;Parent=TetragonulaCarbonaria_000038;product=hypothetical protein;Ontology_term=GO:0055114;Dbxref=PFAM:PF13561,PFAM:PF08659,InterPro:IPR002347,PFAM:PF00106,InterPro:IPR036291;note=COG:Q,BUSCO:EOG091B0I3W,EggNog:ENOG41035S5;
R1_1	funannotate	exon	390876	391001	.	+	.	ID=TetragonulaCarbonaria_000038-T1.exon1;Parent=TetragonulaCarbonaria_000038-T1;
R1_1	funannotate	exon	391713	391764	.	+	.	ID=TetragonulaCarbonaria_000038-T1.exon2;Parent=TetragonulaCarbonaria_000038-T1;
R1_1	funannotate	exon	393845	394035	.	+	.	ID=TetragonulaCarbonaria_000038-T1.exon3;Parent=TetragonulaCarbonaria_000038-T1;
R1_1	funannotate	exon	394220	394372	.	+	.	ID=TetragonulaCarbonaria_000038-T1.exon4;Parent=TetragonulaCarbonaria_000038-T1;
R1_1	funannotate	exon	394745	395046	.	+	.	ID=TetragonulaCarbonaria_000038-T1.exon5;Parent=TetragonulaCarbonaria_000038-T1;
R1_1	funannotate	three_prime_UTR	394970	395046	.	+	.	ID=TetragonulaCarbonaria_000038-T1.utr3p1;Parent=TetragonulaCarbonaria_000038-T1;
R1_1	funannotate	CDS	390876	391001	.	+	0	ID=TetragonulaCarbonaria_000038-T1.cds;Parent=TetragonulaCarbonaria_000038-T1;
R1_1	funannotate	CDS	391713	391764	.	+	0	ID=TetragonulaCarbonaria_000038-T1.cds;Parent=TetragonulaCarbonaria_000038-T1;
R1_1	funannotate	CDS	393845	394035	.	+	2	ID=TetragonulaCarbonaria_000038-T1.cds;Parent=TetragonulaCarbonaria_000038-T1;
R1_1	funannotate	CDS	394220	394372	.	+	0	ID=TetragonulaCarbonaria_000038-T1.cds;Parent=TetragonulaCarbonaria_000038-T1;
R1_1	funannotate	CDS	394745	394969	.	+	0	ID=TetragonulaCarbonaria_000038-T1.cds;Parent=TetragonulaCarbonaria_000038-T1;
R1_1	funannotate	gene	396460	397295	.	-	.	ID=TetragonulaCarbonaria_000039;
R1_1	funannotate	mRNA	396460	397295	.	-	.	ID=TetragonulaCarbonaria_000039-T1;Parent=TetragonulaCarbonaria_000039;product=hypothetical protein;Dbxref=InterPro:IPR006804,PFAM:PF04714;note=COG:S,BUSCO:EOG091B0MCB,EggNog:ENOG4103868;
R1_1	funannotate	exon	397207	397295	.	-	.	ID=TetragonulaCarbonaria_000039-T1.exon1;Parent=TetragonulaCarbonaria_000039-T1;
R1_1	funannotate	exon	396829	396904	.	-	.	ID=TetragonulaCarbonaria_000039-T1.exon2;Parent=TetragonulaCarbonaria_000039-T1;
R1_1	funannotate	exon	396661	396766	.	-	.	ID=TetragonulaCarbonaria_000039-T1.exon3;Parent=TetragonulaCarbonaria_000039-T1;
R1_1	funannotate	exon	396460	396578	.	-	.	ID=TetragonulaCarbonaria_000039-T1.exon4;Parent=TetragonulaCarbonaria_000039-T1;
R1_1	funannotate	CDS	397207	397295	.	-	0	ID=TetragonulaCarbonaria_000039-T1.cds;Parent=TetragonulaCarbonaria_000039-T1;
R1_1	funannotate	CDS	396829	396904	.	-	1	ID=TetragonulaCarbonaria_000039-T1.cds;Parent=TetragonulaCarbonaria_000039-T1;
R1_1	funannotate	CDS	396661	396766	.	-	0	ID=TetragonulaCarbonaria_000039-T1.cds;Parent=TetragonulaCarbonaria_000039-T1;
R1_1	funannotate	CDS	396460	396578	.	-	2	ID=TetragonulaCarbonaria_000039-T1.cds;Parent=TetragonulaCarbonaria_000039-T1;
R1_1	funannotate	gene	398252	399138	.	+	.	ID=TetragonulaCarbonaria_000040;
R1_1	funannotate	mRNA	398252	399138	.	+	.	ID=TetragonulaCarbonaria_000040-T1;Parent=TetragonulaCarbonaria_000040;product=hypothetical protein;Dbxref=InterPro:IPR021475,PFAM:PF11326;note=COG:S,EggNog:ENOG41037QA;
R1_1	funannotate	five_prime_UTR	398252	398455	.	+	.	ID=TetragonulaCarbonaria_000040-T1.utr5p1;Parent=TetragonulaCarbonaria_000040-T1;
R1_1	funannotate	exon	398252	398509	.	+	.	ID=TetragonulaCarbonaria_000040-T1.exon1;Parent=TetragonulaCarbonaria_000040-T1;
R1_1	funannotate	exon	398621	398785	.	+	.	ID=TetragonulaCarbonaria_000040-T1.exon2;Parent=TetragonulaCarbonaria_000040-T1;
R1_1	funannotate	exon	398871	399138	.	+	.	ID=TetragonulaCarbonaria_000040-T1.exon3;Parent=TetragonulaCarbonaria_000040-T1;
R1_1	funannotate	three_prime_UTR	399096	399138	.	+	.	ID=TetragonulaCarbonaria_000040-T1.utr3p1;Parent=TetragonulaCarbonaria_000040-T1;
R1_1	funannotate	CDS	398456	398509	.	+	0	ID=TetragonulaCarbonaria_000040-T1.cds;Parent=TetragonulaCarbonaria_000040-T1;
R1_1	funannotate	CDS	398621	398785	.	+	0	ID=TetragonulaCarbonaria_000040-T1.cds;Parent=TetragonulaCarbonaria_000040-T1;
R1_1	funannotate	CDS	398871	399095	.	+	0	ID=TetragonulaCarbonaria_000040-T1.cds;Parent=TetragonulaCarbonaria_000040-T1;
R1_1	funannotate	gene	400443	406344	.	+	.	ID=TetragonulaCarbonaria_000041;
R1_1	funannotate	mRNA	400443	406344	.	+	.	ID=TetragonulaCarbonaria_000041-T1;Parent=TetragonulaCarbonaria_000041;product=hypothetical protein;Ontology_term=GO:0004722,GO:0016791,GO:0043169,GO:0006470;Dbxref=InterPro:IPR000222,InterPro:IPR036457,InterPro:IPR015655,InterPro:IPR001932;note=COG:T,EggNog:ENOG410358B;
R1_1	funannotate	exon	400443	400621	.	+	.	ID=TetragonulaCarbonaria_000041-T1.exon1;Parent=TetragonulaCarbonaria_000041-T1;
R1_1	funannotate	exon	405675	405784	.	+	.	ID=TetragonulaCarbonaria_000041-T1.exon2;Parent=TetragonulaCarbonaria_000041-T1;
R1_1	funannotate	exon	405845	406056	.	+	.	ID=TetragonulaCarbonaria_000041-T1.exon3;Parent=TetragonulaCarbonaria_000041-T1;
R1_1	funannotate	exon	406129	406344	.	+	.	ID=TetragonulaCarbonaria_000041-T1.exon4;Parent=TetragonulaCarbonaria_000041-T1;
R1_1	funannotate	CDS	400443	400621	.	+	0	ID=TetragonulaCarbonaria_000041-T1.cds;Parent=TetragonulaCarbonaria_000041-T1;
R1_1	funannotate	CDS	405675	405784	.	+	1	ID=TetragonulaCarbonaria_000041-T1.cds;Parent=TetragonulaCarbonaria_000041-T1;
R1_1	funannotate	CDS	405845	406056	.	+	2	ID=TetragonulaCarbonaria_000041-T1.cds;Parent=TetragonulaCarbonaria_000041-T1;
R1_1	funannotate	CDS	406129	406344	.	+	0	ID=TetragonulaCarbonaria_000041-T1.cds;Parent=TetragonulaCarbonaria_000041-T1;
R1_1	funannotate	gene	406580	407281	.	-	.	ID=TetragonulaCarbonaria_000042;
R1_1	funannotate	mRNA	406580	407281	.	-	.	ID=TetragonulaCarbonaria_000042-T1;Parent=TetragonulaCarbonaria_000042;product=hypothetical protein;Dbxref=InterPro:IPR027887,PFAM:PF14713;note=EggNog:ENOG410377B,COG:S;
R1_1	funannotate	exon	406580	407281	.	-	.	ID=TetragonulaCarbonaria_000042-T1.exon1;Parent=TetragonulaCarbonaria_000042-T1;
R1_1	funannotate	CDS	406580	407281	.	-	0	ID=TetragonulaCarbonaria_000042-T1.cds;Parent=TetragonulaCarbonaria_000042-T1;
R1_1	funannotate	gene	407517	411196	.	+	.	ID=TetragonulaCarbonaria_000043;
R1_1	funannotate	mRNA	407517	411196	.	+	.	ID=TetragonulaCarbonaria_000043-T1;Parent=TetragonulaCarbonaria_000043;product=hypothetical protein;Ontology_term=GO:0004722,GO:0016791,GO:0006470;Dbxref=InterPro:IPR036457,InterPro:IPR015655,InterPro:IPR001932;note=COG:T,EggNog:ENOG410358B;
R1_1	funannotate	exon	407517	407589	.	+	.	ID=TetragonulaCarbonaria_000043-T1.exon1;Parent=TetragonulaCarbonaria_000043-T1;
R1_1	funannotate	exon	410457	410621	.	+	.	ID=TetragonulaCarbonaria_000043-T1.exon2;Parent=TetragonulaCarbonaria_000043-T1;
R1_1	funannotate	exon	411159	411196	.	+	.	ID=TetragonulaCarbonaria_000043-T1.exon3;Parent=TetragonulaCarbonaria_000043-T1;
R1_1	funannotate	CDS	407517	407589	.	+	0	ID=TetragonulaCarbonaria_000043-T1.cds;Parent=TetragonulaCarbonaria_000043-T1;
R1_1	funannotate	CDS	410457	410621	.	+	2	ID=TetragonulaCarbonaria_000043-T1.cds;Parent=TetragonulaCarbonaria_000043-T1;
R1_1	funannotate	CDS	411159	411196	.	+	2	ID=TetragonulaCarbonaria_000043-T1.cds;Parent=TetragonulaCarbonaria_000043-T1;
R1_1	funannotate	gene	426028	426568	.	-	.	ID=TetragonulaCarbonaria_000044;
R1_1	funannotate	mRNA	426028	426568	.	-	.	ID=TetragonulaCarbonaria_000044-T1;Parent=TetragonulaCarbonaria_000044;product=hypothetical protein;
R1_1	funannotate	five_prime_UTR	426364	426568	.	-	.	ID=TetragonulaCarbonaria_000044-T1.utr5p1;Parent=TetragonulaCarbonaria_000044-T1;
R1_1	funannotate	exon	426028	426568	.	-	.	ID=TetragonulaCarbonaria_000044-T1.exon1;Parent=TetragonulaCarbonaria_000044-T1;
R1_1	funannotate	three_prime_UTR	426028	426048	.	-	.	ID=TetragonulaCarbonaria_000044-T1.utr3p1;Parent=TetragonulaCarbonaria_000044-T1;
R1_1	funannotate	CDS	426049	426363	.	-	0	ID=TetragonulaCarbonaria_000044-T1.cds;Parent=TetragonulaCarbonaria_000044-T1;
R1_1	funannotate	gene	444447	449168	.	+	.	ID=TetragonulaCarbonaria_000045;
R1_1	funannotate	mRNA	444447	449168	.	+	.	ID=TetragonulaCarbonaria_000045-T1;Parent=TetragonulaCarbonaria_000045;product=hypothetical protein;
R1_1	funannotate	exon	444447	444897	.	+	.	ID=TetragonulaCarbonaria_000045-T1.exon1;Parent=TetragonulaCarbonaria_000045-T1;
R1_1	funannotate	exon	448972	449168	.	+	.	ID=TetragonulaCarbonaria_000045-T1.exon2;Parent=TetragonulaCarbonaria_000045-T1;
R1_1	funannotate	CDS	444447	444897	.	+	0	ID=TetragonulaCarbonaria_000045-T1.cds;Parent=TetragonulaCarbonaria_000045-T1;
R1_1	funannotate	CDS	448972	449168	.	+	2	ID=TetragonulaCarbonaria_000045-T1.cds;Parent=TetragonulaCarbonaria_000045-T1;
R1_1	funannotate	gene	455384	458574	.	+	.	ID=TetragonulaCarbonaria_000046;
R1_1	funannotate	mRNA	455384	458574	.	+	.	ID=TetragonulaCarbonaria_000046-T1;Parent=TetragonulaCarbonaria_000046;product=hypothetical protein;note=TransMembrane:1 (i361-380o),COG:T,EggNog:ENOG410358B;
R1_1	funannotate	exon	455384	455399	.	+	.	ID=TetragonulaCarbonaria_000046-T1.exon1;Parent=TetragonulaCarbonaria_000046-T1;
R1_1	funannotate	exon	457365	458574	.	+	.	ID=TetragonulaCarbonaria_000046-T1.exon2;Parent=TetragonulaCarbonaria_000046-T1;
R1_1	funannotate	three_prime_UTR	458507	458574	.	+	.	ID=TetragonulaCarbonaria_000046-T1.utr3p1;Parent=TetragonulaCarbonaria_000046-T1;
R1_1	funannotate	CDS	455384	455399	.	+	0	ID=TetragonulaCarbonaria_000046-T1.cds;Parent=TetragonulaCarbonaria_000046-T1;
R1_1	funannotate	CDS	457365	458506	.	+	2	ID=TetragonulaCarbonaria_000046-T1.cds;Parent=TetragonulaCarbonaria_000046-T1;
R1_1	funannotate	gene	471589	477351	.	+	.	ID=TetragonulaCarbonaria_000047;
R1_1	funannotate	mRNA	471589	477351	.	+	.	ID=TetragonulaCarbonaria_000047-T1;Parent=TetragonulaCarbonaria_000047;product=hypothetical protein;Dbxref=InterPro:IPR009818,PFAM:PF07145;note=COG:T,EggNog:ENOG410358B;
R1_1	funannotate	exon	471589	471770	.	+	.	ID=TetragonulaCarbonaria_000047-T1.exon1;Parent=TetragonulaCarbonaria_000047-T1;
R1_1	funannotate	exon	471820	471884	.	+	.	ID=TetragonulaCarbonaria_000047-T1.exon2;Parent=TetragonulaCarbonaria_000047-T1;
R1_1	funannotate	exon	472826	473136	.	+	.	ID=TetragonulaCarbonaria_000047-T1.exon3;Parent=TetragonulaCarbonaria_000047-T1;
R1_1	funannotate	exon	473458	477351	.	+	.	ID=TetragonulaCarbonaria_000047-T1.exon4;Parent=TetragonulaCarbonaria_000047-T1;
R1_1	funannotate	three_prime_UTR	476959	477351	.	+	.	ID=TetragonulaCarbonaria_000047-T1.utr3p1;Parent=TetragonulaCarbonaria_000047-T1;
R1_1	funannotate	CDS	471589	471770	.	+	0	ID=TetragonulaCarbonaria_000047-T1.cds;Parent=TetragonulaCarbonaria_000047-T1;
R1_1	funannotate	CDS	471820	471884	.	+	1	ID=TetragonulaCarbonaria_000047-T1.cds;Parent=TetragonulaCarbonaria_000047-T1;
R1_1	funannotate	CDS	472826	473136	.	+	2	ID=TetragonulaCarbonaria_000047-T1.cds;Parent=TetragonulaCarbonaria_000047-T1;
R1_1	funannotate	CDS	473458	476958	.	+	0	ID=TetragonulaCarbonaria_000047-T1.cds;Parent=TetragonulaCarbonaria_000047-T1;
R1_1	funannotate	gene	480479	481950	.	-	.	ID=TetragonulaCarbonaria_000048;
R1_1	funannotate	mRNA	480479	481950	.	-	.	ID=TetragonulaCarbonaria_000048-T1;Parent=TetragonulaCarbonaria_000048;product=hypothetical protein;Ontology_term=GO:0030246;Dbxref=InterPro:IPR021720,InterPro:IPR039155,PFAM:PF11721;note=EggNog:ENOG410V97X,SECRETED:SignalP(1-26),COG:T,CAZy:CBM57;
R1_1	funannotate	five_prime_UTR	481718	481950	.	-	.	ID=TetragonulaCarbonaria_000048-T1.utr5p1;Parent=TetragonulaCarbonaria_000048-T1;
R1_1	funannotate	exon	481361	481950	.	-	.	ID=TetragonulaCarbonaria_000048-T1.exon1;Parent=TetragonulaCarbonaria_000048-T1;
R1_1	funannotate	exon	480978	481299	.	-	.	ID=TetragonulaCarbonaria_000048-T1.exon2;Parent=TetragonulaCarbonaria_000048-T1;
R1_1	funannotate	exon	480479	480901	.	-	.	ID=TetragonulaCarbonaria_000048-T1.exon3;Parent=TetragonulaCarbonaria_000048-T1;
R1_1	funannotate	three_prime_UTR	480978	481077	.	-	.	ID=TetragonulaCarbonaria_000048-T1.utr3p1;Parent=TetragonulaCarbonaria_000048-T1;
R1_1	funannotate	three_prime_UTR	480479	480901	.	-	.	ID=TetragonulaCarbonaria_000048-T1.utr3p2;Parent=TetragonulaCarbonaria_000048-T1;
R1_1	funannotate	CDS	481361	481717	.	-	0	ID=TetragonulaCarbonaria_000048-T1.cds;Parent=TetragonulaCarbonaria_000048-T1;
R1_1	funannotate	CDS	481078	481299	.	-	0	ID=TetragonulaCarbonaria_000048-T1.cds;Parent=TetragonulaCarbonaria_000048-T1;
R1_1	funannotate	gene	485337	489344	.	+	.	ID=TetragonulaCarbonaria_000049;
R1_1	funannotate	mRNA	485337	489344	.	+	.	ID=TetragonulaCarbonaria_000049-T1;Parent=TetragonulaCarbonaria_000049;product=hypothetical protein;Dbxref=PFAM:PF06723,InterPro:IPR018181,InterPro:IPR029047,PFAM:PF00012,InterPro:IPR043129,InterPro:IPR013126,InterPro:IPR029048;note=COG:O,EggNog:ENOG41033RP;
R1_1	funannotate	five_prime_UTR	485337	485451	.	+	.	ID=TetragonulaCarbonaria_000049-T1.utr5p1;Parent=TetragonulaCarbonaria_000049-T1;
R1_1	funannotate	five_prime_UTR	485569	485581	.	+	.	ID=TetragonulaCarbonaria_000049-T1.utr5p2;Parent=TetragonulaCarbonaria_000049-T1;
R1_1	funannotate	exon	485337	485451	.	+	.	ID=TetragonulaCarbonaria_000049-T1.exon1;Parent=TetragonulaCarbonaria_000049-T1;
R1_1	funannotate	exon	485569	485786	.	+	.	ID=TetragonulaCarbonaria_000049-T1.exon2;Parent=TetragonulaCarbonaria_000049-T1;
R1_1	funannotate	exon	487379	489344	.	+	.	ID=TetragonulaCarbonaria_000049-T1.exon3;Parent=TetragonulaCarbonaria_000049-T1;
R1_1	funannotate	three_prime_UTR	489118	489344	.	+	.	ID=TetragonulaCarbonaria_000049-T1.utr3p1;Parent=TetragonulaCarbonaria_000049-T1;
R1_1	funannotate	CDS	485582	485786	.	+	0	ID=TetragonulaCarbonaria_000049-T1.cds;Parent=TetragonulaCarbonaria_000049-T1;
R1_1	funannotate	CDS	487379	489117	.	+	2	ID=TetragonulaCarbonaria_000049-T1.cds;Parent=TetragonulaCarbonaria_000049-T1;
R1_1	funannotate	gene	489637	493106	.	-	.	ID=TetragonulaCarbonaria_000050;
R1_1	funannotate	mRNA	489637	493106	.	-	.	ID=TetragonulaCarbonaria_000050-T1;Parent=TetragonulaCarbonaria_000050;product=hypothetical protein;Dbxref=PFAM:PF00097,InterPro:IPR001841,PFAM:PF13920,InterPro:IPR013083,InterPro:IPR039739,InterPro:IPR017907;note=COG:O,BUSCO:EOG091B05VD,EggNog:ENOG41035DM;
R1_1	funannotate	exon	493037	493106	.	-	.	ID=TetragonulaCarbonaria_000050-T1.exon1;Parent=TetragonulaCarbonaria_000050-T1;
R1_1	funannotate	exon	492475	492647	.	-	.	ID=TetragonulaCarbonaria_000050-T1.exon2;Parent=TetragonulaCarbonaria_000050-T1;
R1_1	funannotate	exon	492159	492385	.	-	.	ID=TetragonulaCarbonaria_000050-T1.exon3;Parent=TetragonulaCarbonaria_000050-T1;
R1_1	funannotate	exon	491977	492067	.	-	.	ID=TetragonulaCarbonaria_000050-T1.exon4;Parent=TetragonulaCarbonaria_000050-T1;
R1_1	funannotate	exon	491710	491894	.	-	.	ID=TetragonulaCarbonaria_000050-T1.exon5;Parent=TetragonulaCarbonaria_000050-T1;
R1_1	funannotate	exon	491396	491588	.	-	.	ID=TetragonulaCarbonaria_000050-T1.exon6;Parent=TetragonulaCarbonaria_000050-T1;
R1_1	funannotate	exon	491167	491313	.	-	.	ID=TetragonulaCarbonaria_000050-T1.exon7;Parent=TetragonulaCarbonaria_000050-T1;
R1_1	funannotate	exon	490815	491046	.	-	.	ID=TetragonulaCarbonaria_000050-T1.exon8;Parent=TetragonulaCarbonaria_000050-T1;
R1_1	funannotate	exon	490470	490721	.	-	.	ID=TetragonulaCarbonaria_000050-T1.exon9;Parent=TetragonulaCarbonaria_000050-T1;
R1_1	funannotate	exon	490241	490397	.	-	.	ID=TetragonulaCarbonaria_000050-T1.exon10;Parent=TetragonulaCarbonaria_000050-T1;
R1_1	funannotate	exon	489837	490183	.	-	.	ID=TetragonulaCarbonaria_000050-T1.exon11;Parent=TetragonulaCarbonaria_000050-T1;
R1_1	funannotate	exon	489637	489698	.	-	.	ID=TetragonulaCarbonaria_000050-T1.exon12;Parent=TetragonulaCarbonaria_000050-T1;
R1_1	funannotate	CDS	493037	493106	.	-	0	ID=TetragonulaCarbonaria_000050-T1.cds;Parent=TetragonulaCarbonaria_000050-T1;
R1_1	funannotate	CDS	492475	492647	.	-	2	ID=TetragonulaCarbonaria_000050-T1.cds;Parent=TetragonulaCarbonaria_000050-T1;
R1_1	funannotate	CDS	492159	492385	.	-	0	ID=TetragonulaCarbonaria_000050-T1.cds;Parent=TetragonulaCarbonaria_000050-T1;
R1_1	funannotate	CDS	491977	492067	.	-	1	ID=TetragonulaCarbonaria_000050-T1.cds;Parent=TetragonulaCarbonaria_000050-T1;
R1_1	funannotate	CDS	491710	491894	.	-	0	ID=TetragonulaCarbonaria_000050-T1.cds;Parent=TetragonulaCarbonaria_000050-T1;
R1_1	funannotate	CDS	491396	491588	.	-	1	ID=TetragonulaCarbonaria_000050-T1.cds;Parent=TetragonulaCarbonaria_000050-T1;
R1_1	funannotate	CDS	491167	491313	.	-	0	ID=TetragonulaCarbonaria_000050-T1.cds;Parent=TetragonulaCarbonaria_000050-T1;
R1_1	funannotate	CDS	490815	491046	.	-	0	ID=TetragonulaCarbonaria_000050-T1.cds;Parent=TetragonulaCarbonaria_000050-T1;
R1_1	funannotate	CDS	490470	490721	.	-	2	ID=TetragonulaCarbonaria_000050-T1.cds;Parent=TetragonulaCarbonaria_000050-T1;
R1_1	funannotate	CDS	490241	490397	.	-	2	ID=TetragonulaCarbonaria_000050-T1.cds;Parent=TetragonulaCarbonaria_000050-T1;
R1_1	funannotate	CDS	489837	490183	.	-	1	ID=TetragonulaCarbonaria_000050-T1.cds;Parent=TetragonulaCarbonaria_000050-T1;
R1_1	funannotate	CDS	489637	489698	.	-	2	ID=TetragonulaCarbonaria_000050-T1.cds;Parent=TetragonulaCarbonaria_000050-T1;
R1_1	funannotate	gene	497093	497800	.	+	.	ID=TetragonulaCarbonaria_000051;
R1_1	funannotate	mRNA	497093	497800	.	+	.	ID=TetragonulaCarbonaria_000051-T1;Parent=TetragonulaCarbonaria_000051;product=hypothetical protein;
R1_1	funannotate	exon	497093	497156	.	+	.	ID=TetragonulaCarbonaria_000051-T1.exon1;Parent=TetragonulaCarbonaria_000051-T1;
R1_1	funannotate	exon	497347	497385	.	+	.	ID=TetragonulaCarbonaria_000051-T1.exon2;Parent=TetragonulaCarbonaria_000051-T1;
R1_1	funannotate	exon	497646	497800	.	+	.	ID=TetragonulaCarbonaria_000051-T1.exon3;Parent=TetragonulaCarbonaria_000051-T1;
R1_1	funannotate	CDS	497093	497156	.	+	0	ID=TetragonulaCarbonaria_000051-T1.cds;Parent=TetragonulaCarbonaria_000051-T1;
R1_1	funannotate	CDS	497347	497385	.	+	2	ID=TetragonulaCarbonaria_000051-T1.cds;Parent=TetragonulaCarbonaria_000051-T1;
R1_1	funannotate	CDS	497646	497800	.	+	2	ID=TetragonulaCarbonaria_000051-T1.cds;Parent=TetragonulaCarbonaria_000051-T1;
R1_1	funannotate	gene	501804	514907	.	+	.	ID=TetragonulaCarbonaria_000052;
R1_1	funannotate	mRNA	501804	514907	.	+	.	ID=TetragonulaCarbonaria_000052-T1;Parent=TetragonulaCarbonaria_000052;product=hypothetical protein;Ontology_term=GO:0016021;Dbxref=PFAM:PF00209,InterPro:IPR000175,InterPro:IPR037272;note=COG:P,TransMembrane:12 (i28-46o58-79i100-124o223-240i252-272o301-322i334-359o379-403i434-459o465-488i509-528o548-569i),EggNog:ENOG410V4BE;
R1_1	funannotate	exon	501804	501966	.	+	.	ID=TetragonulaCarbonaria_000052-T1.exon1;Parent=TetragonulaCarbonaria_000052-T1;
R1_1	funannotate	exon	506887	507021	.	+	.	ID=TetragonulaCarbonaria_000052-T1.exon2;Parent=TetragonulaCarbonaria_000052-T1;
R1_1	funannotate	exon	509826	510141	.	+	.	ID=TetragonulaCarbonaria_000052-T1.exon3;Parent=TetragonulaCarbonaria_000052-T1;
R1_1	funannotate	exon	510390	510528	.	+	.	ID=TetragonulaCarbonaria_000052-T1.exon4;Parent=TetragonulaCarbonaria_000052-T1;
R1_1	funannotate	exon	510785	510919	.	+	.	ID=TetragonulaCarbonaria_000052-T1.exon5;Parent=TetragonulaCarbonaria_000052-T1;
R1_1	funannotate	exon	511732	511835	.	+	.	ID=TetragonulaCarbonaria_000052-T1.exon6;Parent=TetragonulaCarbonaria_000052-T1;
R1_1	funannotate	exon	512720	512957	.	+	.	ID=TetragonulaCarbonaria_000052-T1.exon7;Parent=TetragonulaCarbonaria_000052-T1;
R1_1	funannotate	exon	513588	513716	.	+	.	ID=TetragonulaCarbonaria_000052-T1.exon8;Parent=TetragonulaCarbonaria_000052-T1;
R1_1	funannotate	exon	513800	514000	.	+	.	ID=TetragonulaCarbonaria_000052-T1.exon9;Parent=TetragonulaCarbonaria_000052-T1;
R1_1	funannotate	exon	514281	514448	.	+	.	ID=TetragonulaCarbonaria_000052-T1.exon10;Parent=TetragonulaCarbonaria_000052-T1;
R1_1	funannotate	exon	514695	514907	.	+	.	ID=TetragonulaCarbonaria_000052-T1.exon11;Parent=TetragonulaCarbonaria_000052-T1;
R1_1	funannotate	CDS	501804	501966	.	+	0	ID=TetragonulaCarbonaria_000052-T1.cds;Parent=TetragonulaCarbonaria_000052-T1;
R1_1	funannotate	CDS	506887	507021	.	+	2	ID=TetragonulaCarbonaria_000052-T1.cds;Parent=TetragonulaCarbonaria_000052-T1;
R1_1	funannotate	CDS	509826	510141	.	+	2	ID=TetragonulaCarbonaria_000052-T1.cds;Parent=TetragonulaCarbonaria_000052-T1;
R1_1	funannotate	CDS	510390	510528	.	+	1	ID=TetragonulaCarbonaria_000052-T1.cds;Parent=TetragonulaCarbonaria_000052-T1;
R1_1	funannotate	CDS	510785	510919	.	+	0	ID=TetragonulaCarbonaria_000052-T1.cds;Parent=TetragonulaCarbonaria_000052-T1;
R1_1	funannotate	CDS	511732	511835	.	+	0	ID=TetragonulaCarbonaria_000052-T1.cds;Parent=TetragonulaCarbonaria_000052-T1;
R1_1	funannotate	CDS	512720	512957	.	+	1	ID=TetragonulaCarbonaria_000052-T1.cds;Parent=TetragonulaCarbonaria_000052-T1;
R1_1	funannotate	CDS	513588	513716	.	+	0	ID=TetragonulaCarbonaria_000052-T1.cds;Parent=TetragonulaCarbonaria_000052-T1;
R1_1	funannotate	CDS	513800	514000	.	+	0	ID=TetragonulaCarbonaria_000052-T1.cds;Parent=TetragonulaCarbonaria_000052-T1;
R1_1	funannotate	CDS	514281	514448	.	+	0	ID=TetragonulaCarbonaria_000052-T1.cds;Parent=TetragonulaCarbonaria_000052-T1;
R1_1	funannotate	CDS	514695	514907	.	+	0	ID=TetragonulaCarbonaria_000052-T1.cds;Parent=TetragonulaCarbonaria_000052-T1;
R1_1	funannotate	gene	522682	524019	.	+	.	ID=TetragonulaCarbonaria_000053;
R1_1	funannotate	mRNA	522682	524019	.	+	.	ID=TetragonulaCarbonaria_000053-T1;Parent=TetragonulaCarbonaria_000053;product=hypothetical protein;Ontology_term=GO:0005515;Dbxref=InterPro:IPR036770,PFAM:PF13606,InterPro:IPR020683,PFAM:PF13637,PFAM:PF00023,PFAM:PF12796,InterPro:IPR002110;note=COG:S,EggNog:ENOG41033PZ;
R1_1	funannotate	exon	522682	522882	.	+	.	ID=TetragonulaCarbonaria_000053-T1.exon1;Parent=TetragonulaCarbonaria_000053-T1;
R1_1	funannotate	exon	523376	523753	.	+	.	ID=TetragonulaCarbonaria_000053-T1.exon2;Parent=TetragonulaCarbonaria_000053-T1;
R1_1	funannotate	exon	523837	524019	.	+	.	ID=TetragonulaCarbonaria_000053-T1.exon3;Parent=TetragonulaCarbonaria_000053-T1;
R1_1	funannotate	CDS	522682	522882	.	+	0	ID=TetragonulaCarbonaria_000053-T1.cds;Parent=TetragonulaCarbonaria_000053-T1;
R1_1	funannotate	CDS	523376	523753	.	+	0	ID=TetragonulaCarbonaria_000053-T1.cds;Parent=TetragonulaCarbonaria_000053-T1;
R1_1	funannotate	CDS	523837	524019	.	+	0	ID=TetragonulaCarbonaria_000053-T1.cds;Parent=TetragonulaCarbonaria_000053-T1;
R1_1	funannotate	gene	524161	524481	.	+	.	ID=TetragonulaCarbonaria_000054;
R1_1	funannotate	mRNA	524161	524481	.	+	.	ID=TetragonulaCarbonaria_000054-T1;Parent=TetragonulaCarbonaria_000054;product=hypothetical protein;Dbxref=InterPro:IPR002893,PFAM:PF01753;note=COG:S,EggNog:ENOG41033PZ;
R1_1	funannotate	exon	524161	524481	.	+	.	ID=TetragonulaCarbonaria_000054-T1.exon1;Parent=TetragonulaCarbonaria_000054-T1;
R1_1	funannotate	CDS	524161	524481	.	+	0	ID=TetragonulaCarbonaria_000054-T1.cds;Parent=TetragonulaCarbonaria_000054-T1;
R1_1	funannotate	gene	544707	545554	.	-	.	ID=TetragonulaCarbonaria_000055;
R1_1	funannotate	mRNA	544707	545554	.	-	.	ID=TetragonulaCarbonaria_000055-T1;Parent=TetragonulaCarbonaria_000055;product=hypothetical protein;
R1_1	funannotate	exon	545466	545554	.	-	.	ID=TetragonulaCarbonaria_000055-T1.exon1;Parent=TetragonulaCarbonaria_000055-T1;
R1_1	funannotate	exon	545241	545360	.	-	.	ID=TetragonulaCarbonaria_000055-T1.exon2;Parent=TetragonulaCarbonaria_000055-T1;
R1_1	funannotate	exon	544981	545172	.	-	.	ID=TetragonulaCarbonaria_000055-T1.exon3;Parent=TetragonulaCarbonaria_000055-T1;
R1_1	funannotate	exon	544707	544908	.	-	.	ID=TetragonulaCarbonaria_000055-T1.exon4;Parent=TetragonulaCarbonaria_000055-T1;
R1_1	funannotate	CDS	545466	545554	.	-	0	ID=TetragonulaCarbonaria_000055-T1.cds;Parent=TetragonulaCarbonaria_000055-T1;
R1_1	funannotate	CDS	545241	545360	.	-	1	ID=TetragonulaCarbonaria_000055-T1.cds;Parent=TetragonulaCarbonaria_000055-T1;
R1_1	funannotate	CDS	544981	545172	.	-	1	ID=TetragonulaCarbonaria_000055-T1.cds;Parent=TetragonulaCarbonaria_000055-T1;
R1_1	funannotate	CDS	544707	544908	.	-	1	ID=TetragonulaCarbonaria_000055-T1.cds;Parent=TetragonulaCarbonaria_000055-T1;
R1_1	funannotate	gene	553576	554191	.	+	.	ID=TetragonulaCarbonaria_000056;
R1_1	funannotate	mRNA	553576	554191	.	+	.	ID=TetragonulaCarbonaria_000056-T1;Parent=TetragonulaCarbonaria_000056;product=hypothetical protein;
R1_1	funannotate	exon	553576	553634	.	+	.	ID=TetragonulaCarbonaria_000056-T1.exon1;Parent=TetragonulaCarbonaria_000056-T1;
R1_1	funannotate	exon	553699	554191	.	+	.	ID=TetragonulaCarbonaria_000056-T1.exon2;Parent=TetragonulaCarbonaria_000056-T1;
R1_1	funannotate	CDS	553576	553634	.	+	0	ID=TetragonulaCarbonaria_000056-T1.cds;Parent=TetragonulaCarbonaria_000056-T1;
R1_1	funannotate	CDS	553699	554191	.	+	1	ID=TetragonulaCarbonaria_000056-T1.cds;Parent=TetragonulaCarbonaria_000056-T1;
R1_1	funannotate	gene	593958	596573	.	-	.	ID=TetragonulaCarbonaria_000057;
R1_1	funannotate	mRNA	593958	596573	.	-	.	ID=TetragonulaCarbonaria_000057-T1;Parent=TetragonulaCarbonaria_000057;product=hypothetical protein;
R1_1	funannotate	exon	596457	596573	.	-	.	ID=TetragonulaCarbonaria_000057-T1.exon1;Parent=TetragonulaCarbonaria_000057-T1;
R1_1	funannotate	exon	595828	596040	.	-	.	ID=TetragonulaCarbonaria_000057-T1.exon2;Parent=TetragonulaCarbonaria_000057-T1;
R1_1	funannotate	exon	594607	594750	.	-	.	ID=TetragonulaCarbonaria_000057-T1.exon3;Parent=TetragonulaCarbonaria_000057-T1;
R1_1	funannotate	exon	593958	594506	.	-	.	ID=TetragonulaCarbonaria_000057-T1.exon4;Parent=TetragonulaCarbonaria_000057-T1;
R1_1	funannotate	CDS	596457	596573	.	-	0	ID=TetragonulaCarbonaria_000057-T1.cds;Parent=TetragonulaCarbonaria_000057-T1;
R1_1	funannotate	CDS	595828	596040	.	-	0	ID=TetragonulaCarbonaria_000057-T1.cds;Parent=TetragonulaCarbonaria_000057-T1;
R1_1	funannotate	CDS	594607	594750	.	-	0	ID=TetragonulaCarbonaria_000057-T1.cds;Parent=TetragonulaCarbonaria_000057-T1;
R1_1	funannotate	CDS	593958	594506	.	-	0	ID=TetragonulaCarbonaria_000057-T1.cds;Parent=TetragonulaCarbonaria_000057-T1;
R1_1	funannotate	gene	633550	642591	.	-	.	ID=TetragonulaCarbonaria_000058;
R1_1	funannotate	mRNA	633550	642591	.	-	.	ID=TetragonulaCarbonaria_000058-T1;Parent=TetragonulaCarbonaria_000058;product=hypothetical protein;
R1_1	funannotate	exon	642290	642591	.	-	.	ID=TetragonulaCarbonaria_000058-T1.exon1;Parent=TetragonulaCarbonaria_000058-T1;
R1_1	funannotate	exon	633550	633712	.	-	.	ID=TetragonulaCarbonaria_000058-T1.exon2;Parent=TetragonulaCarbonaria_000058-T1;
R1_1	funannotate	CDS	642290	642591	.	-	0	ID=TetragonulaCarbonaria_000058-T1.cds;Parent=TetragonulaCarbonaria_000058-T1;
R1_1	funannotate	CDS	633550	633712	.	-	1	ID=TetragonulaCarbonaria_000058-T1.cds;Parent=TetragonulaCarbonaria_000058-T1;
R1_1	funannotate	gene	693944	694136	.	+	.	ID=TetragonulaCarbonaria_000059;
R1_1	funannotate	mRNA	693944	694136	.	+	.	ID=TetragonulaCarbonaria_000059-T1;Parent=TetragonulaCarbonaria_000059;product=hypothetical protein;
R1_1	funannotate	exon	693944	694136	.	+	.	ID=TetragonulaCarbonaria_000059-T1.exon1;Parent=TetragonulaCarbonaria_000059-T1;
R1_1	funannotate	CDS	693944	694136	.	+	1	ID=TetragonulaCarbonaria_000059-T1.cds;Parent=TetragonulaCarbonaria_000059-T1;
R1_1	funannotate	gene	715448	715940	.	-	.	ID=TetragonulaCarbonaria_000060;
R1_1	funannotate	mRNA	715448	715940	.	-	.	ID=TetragonulaCarbonaria_000060-T1;Parent=TetragonulaCarbonaria_000060;product=hypothetical protein;
R1_1	funannotate	exon	715816	715940	.	-	.	ID=TetragonulaCarbonaria_000060-T1.exon1;Parent=TetragonulaCarbonaria_000060-T1;
R1_1	funannotate	exon	715448	715742	.	-	.	ID=TetragonulaCarbonaria_000060-T1.exon2;Parent=TetragonulaCarbonaria_000060-T1;
R1_1	funannotate	CDS	715816	715940	.	-	0	ID=TetragonulaCarbonaria_000060-T1.cds;Parent=TetragonulaCarbonaria_000060-T1;
R1_1	funannotate	CDS	715448	715742	.	-	1	ID=TetragonulaCarbonaria_000060-T1.cds;Parent=TetragonulaCarbonaria_000060-T1;
R1_1	funannotate	gene	763227	765342	.	-	.	ID=TetragonulaCarbonaria_000061;
R1_1	funannotate	mRNA	763227	765342	.	-	.	ID=TetragonulaCarbonaria_000061-T1;Parent=TetragonulaCarbonaria_000061;product=hypothetical protein;
R1_1	funannotate	exon	765136	765342	.	-	.	ID=TetragonulaCarbonaria_000061-T1.exon1;Parent=TetragonulaCarbonaria_000061-T1;
R1_1	funannotate	exon	763227	763445	.	-	.	ID=TetragonulaCarbonaria_000061-T1.exon2;Parent=TetragonulaCarbonaria_000061-T1;
R1_1	funannotate	CDS	765136	765342	.	-	0	ID=TetragonulaCarbonaria_000061-T1.cds;Parent=TetragonulaCarbonaria_000061-T1;
R1_1	funannotate	CDS	763227	763445	.	-	0	ID=TetragonulaCarbonaria_000061-T1.cds;Parent=TetragonulaCarbonaria_000061-T1;
R1_1	funannotate	gene	767278	769753	.	-	.	ID=TetragonulaCarbonaria_000062;
R1_1	funannotate	mRNA	767278	769753	.	-	.	ID=TetragonulaCarbonaria_000062-T1;Parent=TetragonulaCarbonaria_000062;product=hypothetical protein;
R1_1	funannotate	exon	769708	769753	.	-	.	ID=TetragonulaCarbonaria_000062-T1.exon1;Parent=TetragonulaCarbonaria_000062-T1;
R1_1	funannotate	exon	767278	767522	.	-	.	ID=TetragonulaCarbonaria_000062-T1.exon2;Parent=TetragonulaCarbonaria_000062-T1;
R1_1	funannotate	CDS	769708	769753	.	-	0	ID=TetragonulaCarbonaria_000062-T1.cds;Parent=TetragonulaCarbonaria_000062-T1;
R1_1	funannotate	CDS	767278	767522	.	-	2	ID=TetragonulaCarbonaria_000062-T1.cds;Parent=TetragonulaCarbonaria_000062-T1;
R1_1	funannotate	gene	815942	816702	.	-	.	ID=TetragonulaCarbonaria_000063;
R1_1	funannotate	mRNA	815942	816702	.	-	.	ID=TetragonulaCarbonaria_000063-T1;Parent=TetragonulaCarbonaria_000063;product=hypothetical protein;
R1_1	funannotate	exon	816606	816702	.	-	.	ID=TetragonulaCarbonaria_000063-T1.exon1;Parent=TetragonulaCarbonaria_000063-T1;
R1_1	funannotate	exon	815942	816375	.	-	.	ID=TetragonulaCarbonaria_000063-T1.exon2;Parent=TetragonulaCarbonaria_000063-T1;
R1_1	funannotate	three_prime_UTR	815942	816133	.	-	.	ID=TetragonulaCarbonaria_000063-T1.utr3p1;Parent=TetragonulaCarbonaria_000063-T1;
R1_1	funannotate	CDS	816606	816702	.	-	0	ID=TetragonulaCarbonaria_000063-T1.cds;Parent=TetragonulaCarbonaria_000063-T1;
R1_1	funannotate	CDS	816134	816375	.	-	2	ID=TetragonulaCarbonaria_000063-T1.cds;Parent=TetragonulaCarbonaria_000063-T1;
R1_1	funannotate	gene	833408	833992	.	+	.	ID=TetragonulaCarbonaria_000064;
R1_1	funannotate	mRNA	833408	833992	.	+	.	ID=TetragonulaCarbonaria_000064-T1;Parent=TetragonulaCarbonaria_000064;product=hypothetical protein;
R1_1	funannotate	exon	833408	833679	.	+	.	ID=TetragonulaCarbonaria_000064-T1.exon1;Parent=TetragonulaCarbonaria_000064-T1;
R1_1	funannotate	exon	833887	833992	.	+	.	ID=TetragonulaCarbonaria_000064-T1.exon2;Parent=TetragonulaCarbonaria_000064-T1;
R1_1	funannotate	CDS	833408	833679	.	+	0	ID=TetragonulaCarbonaria_000064-T1.cds;Parent=TetragonulaCarbonaria_000064-T1;
R1_1	funannotate	CDS	833887	833992	.	+	1	ID=TetragonulaCarbonaria_000064-T1.cds;Parent=TetragonulaCarbonaria_000064-T1;
R1_1	funannotate	gene	844931	845149	.	-	.	ID=TetragonulaCarbonaria_000065;
R1_1	funannotate	mRNA	844931	845149	.	-	.	ID=TetragonulaCarbonaria_000065-T1;Parent=TetragonulaCarbonaria_000065;product=hypothetical protein;
R1_1	funannotate	exon	844931	845149	.	-	.	ID=TetragonulaCarbonaria_000065-T1.exon1;Parent=TetragonulaCarbonaria_000065-T1;
R1_1	funannotate	CDS	844931	845149	.	-	0	ID=TetragonulaCarbonaria_000065-T1.cds;Parent=TetragonulaCarbonaria_000065-T1;
R1_1	funannotate	gene	850966	857072	.	-	.	ID=TetragonulaCarbonaria_000066;
R1_1	funannotate	mRNA	850966	857072	.	-	.	ID=TetragonulaCarbonaria_000066-T1;Parent=TetragonulaCarbonaria_000066;product=hypothetical protein;
R1_1	funannotate	exon	856871	857072	.	-	.	ID=TetragonulaCarbonaria_000066-T1.exon1;Parent=TetragonulaCarbonaria_000066-T1;
R1_1	funannotate	exon	850966	851144	.	-	.	ID=TetragonulaCarbonaria_000066-T1.exon2;Parent=TetragonulaCarbonaria_000066-T1;
R1_1	funannotate	CDS	856871	857072	.	-	0	ID=TetragonulaCarbonaria_000066-T1.cds;Parent=TetragonulaCarbonaria_000066-T1;
R1_1	funannotate	CDS	850966	851144	.	-	2	ID=TetragonulaCarbonaria_000066-T1.cds;Parent=TetragonulaCarbonaria_000066-T1;
R1_1	funannotate	gene	863435	879282	.	+	.	ID=TetragonulaCarbonaria_000067;
R1_1	funannotate	mRNA	863435	879282	.	+	.	ID=TetragonulaCarbonaria_000067-T1;Parent=TetragonulaCarbonaria_000067;product=hypothetical protein;
R1_1	funannotate	exon	863435	863653	.	+	.	ID=TetragonulaCarbonaria_000067-T1.exon1;Parent=TetragonulaCarbonaria_000067-T1;
R1_1	funannotate	exon	869413	869765	.	+	.	ID=TetragonulaCarbonaria_000067-T1.exon2;Parent=TetragonulaCarbonaria_000067-T1;
R1_1	funannotate	exon	869884	869966	.	+	.	ID=TetragonulaCarbonaria_000067-T1.exon3;Parent=TetragonulaCarbonaria_000067-T1;
R1_1	funannotate	exon	877948	878060	.	+	.	ID=TetragonulaCarbonaria_000067-T1.exon4;Parent=TetragonulaCarbonaria_000067-T1;
R1_1	funannotate	exon	879040	879282	.	+	.	ID=TetragonulaCarbonaria_000067-T1.exon5;Parent=TetragonulaCarbonaria_000067-T1;
R1_1	funannotate	CDS	863435	863653	.	+	0	ID=TetragonulaCarbonaria_000067-T1.cds;Parent=TetragonulaCarbonaria_000067-T1;
R1_1	funannotate	CDS	869413	869765	.	+	0	ID=TetragonulaCarbonaria_000067-T1.cds;Parent=TetragonulaCarbonaria_000067-T1;
R1_1	funannotate	CDS	869884	869966	.	+	1	ID=TetragonulaCarbonaria_000067-T1.cds;Parent=TetragonulaCarbonaria_000067-T1;
R1_1	funannotate	CDS	877948	878060	.	+	2	ID=TetragonulaCarbonaria_000067-T1.cds;Parent=TetragonulaCarbonaria_000067-T1;
R1_1	funannotate	CDS	879040	879282	.	+	0	ID=TetragonulaCarbonaria_000067-T1.cds;Parent=TetragonulaCarbonaria_000067-T1;
R1_1	funannotate	gene	879416	879934	.	-	.	ID=TetragonulaCarbonaria_000068;
R1_1	funannotate	mRNA	879416	879934	.	-	.	ID=TetragonulaCarbonaria_000068-T1;Parent=TetragonulaCarbonaria_000068;product=hypothetical protein;
R1_1	funannotate	exon	879853	879934	.	-	.	ID=TetragonulaCarbonaria_000068-T1.exon1;Parent=TetragonulaCarbonaria_000068-T1;
R1_1	funannotate	exon	879416	879672	.	-	.	ID=TetragonulaCarbonaria_000068-T1.exon2;Parent=TetragonulaCarbonaria_000068-T1;
R1_1	funannotate	CDS	879853	879934	.	-	0	ID=TetragonulaCarbonaria_000068-T1.cds;Parent=TetragonulaCarbonaria_000068-T1;
R1_1	funannotate	CDS	879416	879672	.	-	2	ID=TetragonulaCarbonaria_000068-T1.cds;Parent=TetragonulaCarbonaria_000068-T1;
R1_1	funannotate	gene	892342	892881	.	-	.	ID=TetragonulaCarbonaria_000069;
R1_1	funannotate	mRNA	892342	892881	.	-	.	ID=TetragonulaCarbonaria_000069-T1;Parent=TetragonulaCarbonaria_000069;product=hypothetical protein;
R1_1	funannotate	exon	892697	892881	.	-	.	ID=TetragonulaCarbonaria_000069-T1.exon1;Parent=TetragonulaCarbonaria_000069-T1;
R1_1	funannotate	exon	892342	892540	.	-	.	ID=TetragonulaCarbonaria_000069-T1.exon2;Parent=TetragonulaCarbonaria_000069-T1;
R1_1	funannotate	CDS	892697	892881	.	-	0	ID=TetragonulaCarbonaria_000069-T1.cds;Parent=TetragonulaCarbonaria_000069-T1;
R1_1	funannotate	CDS	892342	892540	.	-	1	ID=TetragonulaCarbonaria_000069-T1.cds;Parent=TetragonulaCarbonaria_000069-T1;
R1_1	funannotate	gene	911086	911616	.	+	.	ID=TetragonulaCarbonaria_000070;
R1_1	funannotate	mRNA	911086	911616	.	+	.	ID=TetragonulaCarbonaria_000070-T1;Parent=TetragonulaCarbonaria_000070;product=hypothetical protein;
R1_1	funannotate	five_prime_UTR	911086	911187	.	+	.	ID=TetragonulaCarbonaria_000070-T1.utr5p1;Parent=TetragonulaCarbonaria_000070-T1;
R1_1	funannotate	exon	911086	911616	.	+	.	ID=TetragonulaCarbonaria_000070-T1.exon1;Parent=TetragonulaCarbonaria_000070-T1;
R1_1	funannotate	three_prime_UTR	911608	911616	.	+	.	ID=TetragonulaCarbonaria_000070-T1.utr3p1;Parent=TetragonulaCarbonaria_000070-T1;
R1_1	funannotate	CDS	911188	911607	.	+	0	ID=TetragonulaCarbonaria_000070-T1.cds;Parent=TetragonulaCarbonaria_000070-T1;
R1_1	funannotate	gene	912861	917055	.	-	.	ID=TetragonulaCarbonaria_000071;
R1_1	funannotate	mRNA	912861	917055	.	-	.	ID=TetragonulaCarbonaria_000071-T1;Parent=TetragonulaCarbonaria_000071;product=hypothetical protein;
R1_1	funannotate	exon	917013	917055	.	-	.	ID=TetragonulaCarbonaria_000071-T1.exon1;Parent=TetragonulaCarbonaria_000071-T1;
R1_1	funannotate	exon	912861	913114	.	-	.	ID=TetragonulaCarbonaria_000071-T1.exon2;Parent=TetragonulaCarbonaria_000071-T1;
R1_1	funannotate	CDS	917013	917055	.	-	0	ID=TetragonulaCarbonaria_000071-T1.cds;Parent=TetragonulaCarbonaria_000071-T1;
R1_1	funannotate	CDS	912861	913114	.	-	2	ID=TetragonulaCarbonaria_000071-T1.cds;Parent=TetragonulaCarbonaria_000071-T1;
R1_1	funannotate	gene	939579	941871	.	-	.	ID=TetragonulaCarbonaria_000072;
R1_1	funannotate	mRNA	939579	941871	.	-	.	ID=TetragonulaCarbonaria_000072-T1;Parent=TetragonulaCarbonaria_000072;product=hypothetical protein;
R1_1	funannotate	exon	941829	941871	.	-	.	ID=TetragonulaCarbonaria_000072-T1.exon1;Parent=TetragonulaCarbonaria_000072-T1;
R1_1	funannotate	exon	939579	939889	.	-	.	ID=TetragonulaCarbonaria_000072-T1.exon2;Parent=TetragonulaCarbonaria_000072-T1;
R1_1	funannotate	CDS	941829	941871	.	-	0	ID=TetragonulaCarbonaria_000072-T1.cds;Parent=TetragonulaCarbonaria_000072-T1;
R1_1	funannotate	CDS	939579	939889	.	-	2	ID=TetragonulaCarbonaria_000072-T1.cds;Parent=TetragonulaCarbonaria_000072-T1;
R1_1	funannotate	gene	949614	950926	.	-	.	ID=TetragonulaCarbonaria_000073;
R1_1	funannotate	mRNA	949614	950926	.	-	.	ID=TetragonulaCarbonaria_000073-T1;Parent=TetragonulaCarbonaria_000073;product=hypothetical protein;
R1_1	funannotate	exon	950918	950926	.	-	.	ID=TetragonulaCarbonaria_000073-T1.exon1;Parent=TetragonulaCarbonaria_000073-T1;
R1_1	funannotate	exon	949614	949961	.	-	.	ID=TetragonulaCarbonaria_000073-T1.exon2;Parent=TetragonulaCarbonaria_000073-T1;
R1_1	funannotate	CDS	950918	950926	.	-	0	ID=TetragonulaCarbonaria_000073-T1.cds;Parent=TetragonulaCarbonaria_000073-T1;
R1_1	funannotate	CDS	949614	949961	.	-	0	ID=TetragonulaCarbonaria_000073-T1.cds;Parent=TetragonulaCarbonaria_000073-T1;
R1_1	funannotate	gene	962898	963248	.	+	.	ID=TetragonulaCarbonaria_000074;
R1_1	funannotate	mRNA	962898	963248	.	+	.	ID=TetragonulaCarbonaria_000074-T1;Parent=TetragonulaCarbonaria_000074;product=hypothetical protein;
R1_1	funannotate	exon	962898	963248	.	+	.	ID=TetragonulaCarbonaria_000074-T1.exon1;Parent=TetragonulaCarbonaria_000074-T1;
R1_1	funannotate	CDS	962898	963248	.	+	0	ID=TetragonulaCarbonaria_000074-T1.cds;Parent=TetragonulaCarbonaria_000074-T1;
R1_1	funannotate	gene	983718	985422	.	+	.	ID=TetragonulaCarbonaria_000075;
R1_1	funannotate	mRNA	983718	985422	.	+	.	ID=TetragonulaCarbonaria_000075-T1;Parent=TetragonulaCarbonaria_000075;product=hypothetical protein;
R1_1	funannotate	exon	983718	983827	.	+	.	ID=TetragonulaCarbonaria_000075-T1.exon1;Parent=TetragonulaCarbonaria_000075-T1;
R1_1	funannotate	exon	985275	985422	.	+	.	ID=TetragonulaCarbonaria_000075-T1.exon2;Parent=TetragonulaCarbonaria_000075-T1;
R1_1	funannotate	CDS	983718	983827	.	+	0	ID=TetragonulaCarbonaria_000075-T1.cds;Parent=TetragonulaCarbonaria_000075-T1;
R1_1	funannotate	CDS	985275	985422	.	+	1	ID=TetragonulaCarbonaria_000075-T1.cds;Parent=TetragonulaCarbonaria_000075-T1;
R1_1	funannotate	gene	990479	998664	.	+	.	ID=TetragonulaCarbonaria_000076;
R1_1	funannotate	mRNA	990479	998664	.	+	.	ID=TetragonulaCarbonaria_000076-T1;Parent=TetragonulaCarbonaria_000076;product=hypothetical protein;note=TransMembrane:2 (i147-168o174-195i);
R1_1	funannotate	exon	990479	990956	.	+	.	ID=TetragonulaCarbonaria_000076-T1.exon1;Parent=TetragonulaCarbonaria_000076-T1;
R1_1	funannotate	exon	998113	998664	.	+	.	ID=TetragonulaCarbonaria_000076-T1.exon2;Parent=TetragonulaCarbonaria_000076-T1;
R1_1	funannotate	three_prime_UTR	998451	998664	.	+	.	ID=TetragonulaCarbonaria_000076-T1.utr3p1;Parent=TetragonulaCarbonaria_000076-T1;
R1_1	funannotate	CDS	990479	990956	.	+	0	ID=TetragonulaCarbonaria_000076-T1.cds;Parent=TetragonulaCarbonaria_000076-T1;
R1_1	funannotate	CDS	998113	998450	.	+	2	ID=TetragonulaCarbonaria_000076-T1.cds;Parent=TetragonulaCarbonaria_000076-T1;
R1_1	funannotate	gene	1039473	1044380	.	+	.	ID=TetragonulaCarbonaria_000077;
R1_1	funannotate	mRNA	1039473	1044380	.	+	.	ID=TetragonulaCarbonaria_000077-T1;Parent=TetragonulaCarbonaria_000077;product=hypothetical protein;
R1_1	funannotate	five_prime_UTR	1039473	1039767	.	+	.	ID=TetragonulaCarbonaria_000077-T1.utr5p1;Parent=TetragonulaCarbonaria_000077-T1;
R1_1	funannotate	exon	1039473	1039829	.	+	.	ID=TetragonulaCarbonaria_000077-T1.exon1;Parent=TetragonulaCarbonaria_000077-T1;
R1_1	funannotate	exon	1044176	1044380	.	+	.	ID=TetragonulaCarbonaria_000077-T1.exon2;Parent=TetragonulaCarbonaria_000077-T1;
R1_1	funannotate	CDS	1039768	1039829	.	+	0	ID=TetragonulaCarbonaria_000077-T1.cds;Parent=TetragonulaCarbonaria_000077-T1;
R1_1	funannotate	CDS	1044176	1044380	.	+	1	ID=TetragonulaCarbonaria_000077-T1.cds;Parent=TetragonulaCarbonaria_000077-T1;
R1_1	funannotate	gene	1047027	1048390	.	+	.	ID=TetragonulaCarbonaria_000078;
R1_1	funannotate	mRNA	1047027	1048390	.	+	.	ID=TetragonulaCarbonaria_000078-T1;Parent=TetragonulaCarbonaria_000078;product=hypothetical protein;
R1_1	funannotate	exon	1047027	1047134	.	+	.	ID=TetragonulaCarbonaria_000078-T1.exon1;Parent=TetragonulaCarbonaria_000078-T1;
R1_1	funannotate	exon	1048247	1048390	.	+	.	ID=TetragonulaCarbonaria_000078-T1.exon2;Parent=TetragonulaCarbonaria_000078-T1;
R1_1	funannotate	CDS	1047027	1047134	.	+	0	ID=TetragonulaCarbonaria_000078-T1.cds;Parent=TetragonulaCarbonaria_000078-T1;
R1_1	funannotate	CDS	1048247	1048390	.	+	0	ID=TetragonulaCarbonaria_000078-T1.cds;Parent=TetragonulaCarbonaria_000078-T1;
R1_1	funannotate	gene	1048518	1048852	.	-	.	ID=TetragonulaCarbonaria_000079;
R1_1	funannotate	mRNA	1048518	1048852	.	-	.	ID=TetragonulaCarbonaria_000079-T1;Parent=TetragonulaCarbonaria_000079;product=hypothetical protein;
R1_1	funannotate	exon	1048677	1048852	.	-	.	ID=TetragonulaCarbonaria_000079-T1.exon1;Parent=TetragonulaCarbonaria_000079-T1;
R1_1	funannotate	exon	1048518	1048620	.	-	.	ID=TetragonulaCarbonaria_000079-T1.exon2;Parent=TetragonulaCarbonaria_000079-T1;
R1_1	funannotate	CDS	1048677	1048852	.	-	0	ID=TetragonulaCarbonaria_000079-T1.cds;Parent=TetragonulaCarbonaria_000079-T1;
R1_1	funannotate	CDS	1048518	1048620	.	-	1	ID=TetragonulaCarbonaria_000079-T1.cds;Parent=TetragonulaCarbonaria_000079-T1;
R1_1	funannotate	gene	1067241	1068639	.	-	.	ID=TetragonulaCarbonaria_000080;
R1_1	funannotate	mRNA	1067241	1068639	.	-	.	ID=TetragonulaCarbonaria_000080-T1;Parent=TetragonulaCarbonaria_000080;product=hypothetical protein;note=TransMembrane:1 (i139-157o);
R1_1	funannotate	exon	1068604	1068639	.	-	.	ID=TetragonulaCarbonaria_000080-T1.exon1;Parent=TetragonulaCarbonaria_000080-T1;
R1_1	funannotate	exon	1068369	1068543	.	-	.	ID=TetragonulaCarbonaria_000080-T1.exon2;Parent=TetragonulaCarbonaria_000080-T1;
R1_1	funannotate	exon	1067241	1067562	.	-	.	ID=TetragonulaCarbonaria_000080-T1.exon3;Parent=TetragonulaCarbonaria_000080-T1;
R1_1	funannotate	three_prime_UTR	1067241	1067281	.	-	.	ID=TetragonulaCarbonaria_000080-T1.utr3p1;Parent=TetragonulaCarbonaria_000080-T1;
R1_1	funannotate	CDS	1068604	1068639	.	-	0	ID=TetragonulaCarbonaria_000080-T1.cds;Parent=TetragonulaCarbonaria_000080-T1;
R1_1	funannotate	CDS	1068369	1068543	.	-	0	ID=TetragonulaCarbonaria_000080-T1.cds;Parent=TetragonulaCarbonaria_000080-T1;
R1_1	funannotate	CDS	1067282	1067562	.	-	2	ID=TetragonulaCarbonaria_000080-T1.cds;Parent=TetragonulaCarbonaria_000080-T1;
R1_1	funannotate	gene	1074292	1074781	.	-	.	ID=TetragonulaCarbonaria_000081;
R1_1	funannotate	mRNA	1074292	1074781	.	-	.	ID=TetragonulaCarbonaria_000081-T1;Parent=TetragonulaCarbonaria_000081;product=hypothetical protein;
R1_1	funannotate	exon	1074728	1074781	.	-	.	ID=TetragonulaCarbonaria_000081-T1.exon1;Parent=TetragonulaCarbonaria_000081-T1;
R1_1	funannotate	exon	1074292	1074648	.	-	.	ID=TetragonulaCarbonaria_000081-T1.exon2;Parent=TetragonulaCarbonaria_000081-T1;
R1_1	funannotate	CDS	1074728	1074781	.	-	0	ID=TetragonulaCarbonaria_000081-T1.cds;Parent=TetragonulaCarbonaria_000081-T1;
R1_1	funannotate	CDS	1074292	1074648	.	-	0	ID=TetragonulaCarbonaria_000081-T1.cds;Parent=TetragonulaCarbonaria_000081-T1;
R1_1	funannotate	gene	1079679	1080888	.	+	.	ID=TetragonulaCarbonaria_000082;
R1_1	funannotate	mRNA	1079679	1080888	.	+	.	ID=TetragonulaCarbonaria_000082-T1;Parent=TetragonulaCarbonaria_000082;product=hypothetical protein;
R1_1	funannotate	exon	1079679	1079681	.	+	.	ID=TetragonulaCarbonaria_000082-T1.exon1;Parent=TetragonulaCarbonaria_000082-T1;
R1_1	funannotate	exon	1080442	1080888	.	+	.	ID=TetragonulaCarbonaria_000082-T1.exon2;Parent=TetragonulaCarbonaria_000082-T1;
R1_1	funannotate	CDS	1079679	1079681	.	+	0	ID=TetragonulaCarbonaria_000082-T1.cds;Parent=TetragonulaCarbonaria_000082-T1;
R1_1	funannotate	CDS	1080442	1080888	.	+	0	ID=TetragonulaCarbonaria_000082-T1.cds;Parent=TetragonulaCarbonaria_000082-T1;
R1_1	funannotate	gene	1087118	1091311	.	-	.	ID=TetragonulaCarbonaria_000083;
R1_1	funannotate	mRNA	1087118	1091311	.	-	.	ID=TetragonulaCarbonaria_000083-T1;Parent=TetragonulaCarbonaria_000083;product=hypothetical protein;
R1_1	funannotate	exon	1091201	1091311	.	-	.	ID=TetragonulaCarbonaria_000083-T1.exon1;Parent=TetragonulaCarbonaria_000083-T1;
R1_1	funannotate	exon	1090873	1091120	.	-	.	ID=TetragonulaCarbonaria_000083-T1.exon2;Parent=TetragonulaCarbonaria_000083-T1;
R1_1	funannotate	exon	1087118	1087526	.	-	.	ID=TetragonulaCarbonaria_000083-T1.exon3;Parent=TetragonulaCarbonaria_000083-T1;
R1_1	funannotate	CDS	1091201	1091311	.	-	0	ID=TetragonulaCarbonaria_000083-T1.cds;Parent=TetragonulaCarbonaria_000083-T1;
R1_1	funannotate	CDS	1090873	1091120	.	-	0	ID=TetragonulaCarbonaria_000083-T1.cds;Parent=TetragonulaCarbonaria_000083-T1;
R1_1	funannotate	CDS	1087118	1087526	.	-	1	ID=TetragonulaCarbonaria_000083-T1.cds;Parent=TetragonulaCarbonaria_000083-T1;
R1_1	funannotate	gene	1112796	1120071	.	+	.	ID=TetragonulaCarbonaria_000084;
R1_1	funannotate	mRNA	1112796	1120071	.	+	.	ID=TetragonulaCarbonaria_000084-T1;Parent=TetragonulaCarbonaria_000084;product=hypothetical protein;Ontology_term=GO:0003676;Dbxref=InterPro:IPR012677,InterPro:IPR000504,InterPro:IPR035979,PFAM:PF00076;note=EggNog:ENOG410W2J2,COG:A;
R1_1	funannotate	exon	1112796	1112961	.	+	.	ID=TetragonulaCarbonaria_000084-T1.exon1;Parent=TetragonulaCarbonaria_000084-T1;
R1_1	funannotate	exon	1118340	1118715	.	+	.	ID=TetragonulaCarbonaria_000084-T1.exon2;Parent=TetragonulaCarbonaria_000084-T1;
R1_1	funannotate	exon	1119936	1120071	.	+	.	ID=TetragonulaCarbonaria_000084-T1.exon3;Parent=TetragonulaCarbonaria_000084-T1;
R1_1	funannotate	CDS	1112796	1112961	.	+	0	ID=TetragonulaCarbonaria_000084-T1.cds;Parent=TetragonulaCarbonaria_000084-T1;
R1_1	funannotate	CDS	1118340	1118715	.	+	2	ID=TetragonulaCarbonaria_000084-T1.cds;Parent=TetragonulaCarbonaria_000084-T1;
R1_1	funannotate	CDS	1119936	1120071	.	+	1	ID=TetragonulaCarbonaria_000084-T1.cds;Parent=TetragonulaCarbonaria_000084-T1;
R1_1	funannotate	gene	1143469	1146630	.	+	.	ID=TetragonulaCarbonaria_000085;
R1_1	funannotate	mRNA	1143469	1146630	.	+	.	ID=TetragonulaCarbonaria_000085-T1;Parent=TetragonulaCarbonaria_000085;product=hypothetical protein;
R1_1	funannotate	exon	1143469	1143751	.	+	.	ID=TetragonulaCarbonaria_000085-T1.exon1;Parent=TetragonulaCarbonaria_000085-T1;
R1_1	funannotate	exon	1145323	1145397	.	+	.	ID=TetragonulaCarbonaria_000085-T1.exon2;Parent=TetragonulaCarbonaria_000085-T1;
R1_1	funannotate	exon	1146122	1146630	.	+	.	ID=TetragonulaCarbonaria_000085-T1.exon3;Parent=TetragonulaCarbonaria_000085-T1;
R1_1	funannotate	CDS	1143469	1143751	.	+	0	ID=TetragonulaCarbonaria_000085-T1.cds;Parent=TetragonulaCarbonaria_000085-T1;
R1_1	funannotate	CDS	1145323	1145397	.	+	2	ID=TetragonulaCarbonaria_000085-T1.cds;Parent=TetragonulaCarbonaria_000085-T1;
R1_1	funannotate	CDS	1146122	1146630	.	+	2	ID=TetragonulaCarbonaria_000085-T1.cds;Parent=TetragonulaCarbonaria_000085-T1;
R1_1	funannotate	gene	1148317	1154032	.	-	.	ID=TetragonulaCarbonaria_000086;
R1_1	funannotate	mRNA	1148317	1154032	.	-	.	ID=TetragonulaCarbonaria_000086-T1;Parent=TetragonulaCarbonaria_000086;product=hypothetical protein;note=TransMembrane:1 (i131-151o);
R1_1	funannotate	exon	1153713	1154032	.	-	.	ID=TetragonulaCarbonaria_000086-T1.exon1;Parent=TetragonulaCarbonaria_000086-T1;
R1_1	funannotate	exon	1148639	1148890	.	-	.	ID=TetragonulaCarbonaria_000086-T1.exon2;Parent=TetragonulaCarbonaria_000086-T1;
R1_1	funannotate	exon	1148317	1148488	.	-	.	ID=TetragonulaCarbonaria_000086-T1.exon3;Parent=TetragonulaCarbonaria_000086-T1;
R1_1	funannotate	CDS	1153713	1154032	.	-	0	ID=TetragonulaCarbonaria_000086-T1.cds;Parent=TetragonulaCarbonaria_000086-T1;
R1_1	funannotate	CDS	1148639	1148890	.	-	1	ID=TetragonulaCarbonaria_000086-T1.cds;Parent=TetragonulaCarbonaria_000086-T1;
R1_1	funannotate	CDS	1148317	1148488	.	-	1	ID=TetragonulaCarbonaria_000086-T1.cds;Parent=TetragonulaCarbonaria_000086-T1;
R1_1	funannotate	gene	1183798	1193201	.	+	.	ID=TetragonulaCarbonaria_000087;
R1_1	funannotate	mRNA	1183798	1193201	.	+	.	ID=TetragonulaCarbonaria_000087-T1;Parent=TetragonulaCarbonaria_000087;product=hypothetical protein;
R1_1	funannotate	exon	1183798	1183844	.	+	.	ID=TetragonulaCarbonaria_000087-T1.exon1;Parent=TetragonulaCarbonaria_000087-T1;
R1_1	funannotate	exon	1183907	1183975	.	+	.	ID=TetragonulaCarbonaria_000087-T1.exon2;Parent=TetragonulaCarbonaria_000087-T1;
R1_1	funannotate	exon	1185572	1185654	.	+	.	ID=TetragonulaCarbonaria_000087-T1.exon3;Parent=TetragonulaCarbonaria_000087-T1;
R1_1	funannotate	exon	1191850	1192092	.	+	.	ID=TetragonulaCarbonaria_000087-T1.exon4;Parent=TetragonulaCarbonaria_000087-T1;
R1_1	funannotate	exon	1192589	1192922	.	+	.	ID=TetragonulaCarbonaria_000087-T1.exon5;Parent=TetragonulaCarbonaria_000087-T1;
R1_1	funannotate	exon	1192994	1193201	.	+	.	ID=TetragonulaCarbonaria_000087-T1.exon6;Parent=TetragonulaCarbonaria_000087-T1;
R1_1	funannotate	CDS	1183798	1183844	.	+	0	ID=TetragonulaCarbonaria_000087-T1.cds;Parent=TetragonulaCarbonaria_000087-T1;
R1_1	funannotate	CDS	1183907	1183975	.	+	1	ID=TetragonulaCarbonaria_000087-T1.cds;Parent=TetragonulaCarbonaria_000087-T1;
R1_1	funannotate	CDS	1185572	1185654	.	+	1	ID=TetragonulaCarbonaria_000087-T1.cds;Parent=TetragonulaCarbonaria_000087-T1;
R1_1	funannotate	CDS	1191850	1192092	.	+	2	ID=TetragonulaCarbonaria_000087-T1.cds;Parent=TetragonulaCarbonaria_000087-T1;
R1_1	funannotate	CDS	1192589	1192922	.	+	2	ID=TetragonulaCarbonaria_000087-T1.cds;Parent=TetragonulaCarbonaria_000087-T1;
R1_1	funannotate	CDS	1192994	1193201	.	+	1	ID=TetragonulaCarbonaria_000087-T1.cds;Parent=TetragonulaCarbonaria_000087-T1;
R1_1	funannotate	gene	1238912	1239636	.	+	.	ID=TetragonulaCarbonaria_000088;
R1_1	funannotate	mRNA	1238912	1239636	.	+	.	ID=TetragonulaCarbonaria_000088-T1;Parent=TetragonulaCarbonaria_000088;product=hypothetical protein;
R1_1	funannotate	five_prime_UTR	1238912	1239080	.	+	.	ID=TetragonulaCarbonaria_000088-T1.utr5p1;Parent=TetragonulaCarbonaria_000088-T1;
R1_1	funannotate	exon	1238912	1239636	.	+	.	ID=TetragonulaCarbonaria_000088-T1.exon1;Parent=TetragonulaCarbonaria_000088-T1;
R1_1	funannotate	three_prime_UTR	1239396	1239636	.	+	.	ID=TetragonulaCarbonaria_000088-T1.utr3p1;Parent=TetragonulaCarbonaria_000088-T1;
R1_1	funannotate	CDS	1239081	1239395	.	+	0	ID=TetragonulaCarbonaria_000088-T1.cds;Parent=TetragonulaCarbonaria_000088-T1;
R1_1	funannotate	gene	1253247	1311029	.	+	.	ID=TetragonulaCarbonaria_000089;
R1_1	funannotate	mRNA	1253247	1311029	.	+	.	ID=TetragonulaCarbonaria_000089-T1;Parent=TetragonulaCarbonaria_000089;product=hypothetical protein;Ontology_term=GO:0003676;Dbxref=InterPro:IPR012677,InterPro:IPR000504,InterPro:IPR035979,PFAM:PF00076;note=COG:A,EggNog:ENOG41034CY;
R1_1	funannotate	exon	1253247	1253367	.	+	.	ID=TetragonulaCarbonaria_000089-T1.exon1;Parent=TetragonulaCarbonaria_000089-T1;
R1_1	funannotate	exon	1294392	1294597	.	+	.	ID=TetragonulaCarbonaria_000089-T1.exon2;Parent=TetragonulaCarbonaria_000089-T1;
R1_1	funannotate	exon	1299412	1299540	.	+	.	ID=TetragonulaCarbonaria_000089-T1.exon3;Parent=TetragonulaCarbonaria_000089-T1;
R1_1	funannotate	exon	1300444	1300720	.	+	.	ID=TetragonulaCarbonaria_000089-T1.exon4;Parent=TetragonulaCarbonaria_000089-T1;
R1_1	funannotate	exon	1303188	1303280	.	+	.	ID=TetragonulaCarbonaria_000089-T1.exon5;Parent=TetragonulaCarbonaria_000089-T1;
R1_1	funannotate	exon	1304239	1304280	.	+	.	ID=TetragonulaCarbonaria_000089-T1.exon6;Parent=TetragonulaCarbonaria_000089-T1;
R1_1	funannotate	exon	1307191	1307313	.	+	.	ID=TetragonulaCarbonaria_000089-T1.exon7;Parent=TetragonulaCarbonaria_000089-T1;
R1_1	funannotate	exon	1308373	1308603	.	+	.	ID=TetragonulaCarbonaria_000089-T1.exon8;Parent=TetragonulaCarbonaria_000089-T1;
R1_1	funannotate	exon	1310902	1311029	.	+	.	ID=TetragonulaCarbonaria_000089-T1.exon9;Parent=TetragonulaCarbonaria_000089-T1;
R1_1	funannotate	CDS	1253247	1253367	.	+	0	ID=TetragonulaCarbonaria_000089-T1.cds;Parent=TetragonulaCarbonaria_000089-T1;
R1_1	funannotate	CDS	1294392	1294597	.	+	2	ID=TetragonulaCarbonaria_000089-T1.cds;Parent=TetragonulaCarbonaria_000089-T1;
R1_1	funannotate	CDS	1299412	1299540	.	+	0	ID=TetragonulaCarbonaria_000089-T1.cds;Parent=TetragonulaCarbonaria_000089-T1;
R1_1	funannotate	CDS	1300444	1300720	.	+	0	ID=TetragonulaCarbonaria_000089-T1.cds;Parent=TetragonulaCarbonaria_000089-T1;
R1_1	funannotate	CDS	1303188	1303280	.	+	2	ID=TetragonulaCarbonaria_000089-T1.cds;Parent=TetragonulaCarbonaria_000089-T1;
R1_1	funannotate	CDS	1304239	1304280	.	+	2	ID=TetragonulaCarbonaria_000089-T1.cds;Parent=TetragonulaCarbonaria_000089-T1;
R1_1	funannotate	CDS	1307191	1307313	.	+	2	ID=TetragonulaCarbonaria_000089-T1.cds;Parent=TetragonulaCarbonaria_000089-T1;
R1_1	funannotate	CDS	1308373	1308603	.	+	2	ID=TetragonulaCarbonaria_000089-T1.cds;Parent=TetragonulaCarbonaria_000089-T1;
R1_1	funannotate	CDS	1310902	1311029	.	+	2	ID=TetragonulaCarbonaria_000089-T1.cds;Parent=TetragonulaCarbonaria_000089-T1;
R1_1	funannotate	gene	1313158	1315570	.	+	.	ID=TetragonulaCarbonaria_000090;
R1_1	funannotate	mRNA	1313158	1315570	.	+	.	ID=TetragonulaCarbonaria_000090-T1;Parent=TetragonulaCarbonaria_000090;product=hypothetical protein;
R1_1	funannotate	five_prime_UTR	1313158	1313899	.	+	.	ID=TetragonulaCarbonaria_000090-T1.utr5p1;Parent=TetragonulaCarbonaria_000090-T1;
R1_1	funannotate	exon	1313158	1315570	.	+	.	ID=TetragonulaCarbonaria_000090-T1.exon1;Parent=TetragonulaCarbonaria_000090-T1;
R1_1	funannotate	three_prime_UTR	1314323	1315570	.	+	.	ID=TetragonulaCarbonaria_000090-T1.utr3p1;Parent=TetragonulaCarbonaria_000090-T1;
R1_1	funannotate	CDS	1313900	1314322	.	+	0	ID=TetragonulaCarbonaria_000090-T1.cds;Parent=TetragonulaCarbonaria_000090-T1;
R1_1	funannotate	gene	1322383	1322682	.	-	.	ID=TetragonulaCarbonaria_000091;
R1_1	funannotate	mRNA	1322383	1322682	.	-	.	ID=TetragonulaCarbonaria_000091-T1;Parent=TetragonulaCarbonaria_000091;product=hypothetical protein;
R1_1	funannotate	exon	1322383	1322682	.	-	.	ID=TetragonulaCarbonaria_000091-T1.exon1;Parent=TetragonulaCarbonaria_000091-T1;
R1_1	funannotate	CDS	1322383	1322682	.	-	0	ID=TetragonulaCarbonaria_000091-T1.cds;Parent=TetragonulaCarbonaria_000091-T1;
R1_1	funannotate	gene	1327383	1329288	.	+	.	ID=TetragonulaCarbonaria_000092;
R1_1	funannotate	mRNA	1327383	1329288	.	+	.	ID=TetragonulaCarbonaria_000092-T1;Parent=TetragonulaCarbonaria_000092;product=hypothetical protein;Ontology_term=GO:0005634;Dbxref=InterPro:IPR040092,PFAM:PF05964,InterPro:IPR003889,InterPro:IPR003888,PFAM:PF05965;note=COG:K,EggNog:ENOG4103I1W,BUSCO:EOG091B0DWA;
R1_1	funannotate	five_prime_UTR	1327383	1327404	.	+	.	ID=TetragonulaCarbonaria_000092-T1.utr5p1;Parent=TetragonulaCarbonaria_000092-T1;
R1_1	funannotate	exon	1327383	1327524	.	+	.	ID=TetragonulaCarbonaria_000092-T1.exon1;Parent=TetragonulaCarbonaria_000092-T1;
R1_1	funannotate	exon	1327652	1327880	.	+	.	ID=TetragonulaCarbonaria_000092-T1.exon2;Parent=TetragonulaCarbonaria_000092-T1;
R1_1	funannotate	exon	1328014	1328290	.	+	.	ID=TetragonulaCarbonaria_000092-T1.exon3;Parent=TetragonulaCarbonaria_000092-T1;
R1_1	funannotate	exon	1328404	1328623	.	+	.	ID=TetragonulaCarbonaria_000092-T1.exon4;Parent=TetragonulaCarbonaria_000092-T1;
R1_1	funannotate	exon	1328693	1329288	.	+	.	ID=TetragonulaCarbonaria_000092-T1.exon5;Parent=TetragonulaCarbonaria_000092-T1;
R1_1	funannotate	three_prime_UTR	1328867	1329288	.	+	.	ID=TetragonulaCarbonaria_000092-T1.utr3p1;Parent=TetragonulaCarbonaria_000092-T1;
R1_1	funannotate	CDS	1327405	1327524	.	+	0	ID=TetragonulaCarbonaria_000092-T1.cds;Parent=TetragonulaCarbonaria_000092-T1;
R1_1	funannotate	CDS	1327652	1327880	.	+	0	ID=TetragonulaCarbonaria_000092-T1.cds;Parent=TetragonulaCarbonaria_000092-T1;
R1_1	funannotate	CDS	1328014	1328290	.	+	2	ID=TetragonulaCarbonaria_000092-T1.cds;Parent=TetragonulaCarbonaria_000092-T1;
R1_1	funannotate	CDS	1328404	1328623	.	+	1	ID=TetragonulaCarbonaria_000092-T1.cds;Parent=TetragonulaCarbonaria_000092-T1;
R1_1	funannotate	CDS	1328693	1328866	.	+	0	ID=TetragonulaCarbonaria_000092-T1.cds;Parent=TetragonulaCarbonaria_000092-T1;
R1_1	funannotate	gene	1330512	1332332	.	-	.	ID=TetragonulaCarbonaria_000093;
R1_1	funannotate	mRNA	1330512	1332332	.	-	.	ID=TetragonulaCarbonaria_000093-T1;Parent=TetragonulaCarbonaria_000093;product=hypothetical protein;Dbxref=InterPro:IPR009890,PFAM:PF07264;note=COG:T,COG:V,BUSCO:EOG091B0DIV,TransMembrane:7 (o6-28i76-102o122-143i164-186o198-219i240-255o261-277i),EggNog:ENOG41034HM;
R1_1	funannotate	five_prime_UTR	1332066	1332332	.	-	.	ID=TetragonulaCarbonaria_000093-T1.utr5p1;Parent=TetragonulaCarbonaria_000093-T1;
R1_1	funannotate	exon	1332051	1332332	.	-	.	ID=TetragonulaCarbonaria_000093-T1.exon1;Parent=TetragonulaCarbonaria_000093-T1;
R1_1	funannotate	exon	1331607	1331782	.	-	.	ID=TetragonulaCarbonaria_000093-T1.exon2;Parent=TetragonulaCarbonaria_000093-T1;
R1_1	funannotate	exon	1331263	1331518	.	-	.	ID=TetragonulaCarbonaria_000093-T1.exon3;Parent=TetragonulaCarbonaria_000093-T1;
R1_1	funannotate	exon	1330828	1331171	.	-	.	ID=TetragonulaCarbonaria_000093-T1.exon4;Parent=TetragonulaCarbonaria_000093-T1;
R1_1	funannotate	exon	1330679	1330753	.	-	.	ID=TetragonulaCarbonaria_000093-T1.exon5;Parent=TetragonulaCarbonaria_000093-T1;
R1_1	funannotate	exon	1330512	1330599	.	-	.	ID=TetragonulaCarbonaria_000093-T1.exon6;Parent=TetragonulaCarbonaria_000093-T1;
R1_1	funannotate	CDS	1332051	1332065	.	-	0	ID=TetragonulaCarbonaria_000093-T1.cds;Parent=TetragonulaCarbonaria_000093-T1;
R1_1	funannotate	CDS	1331607	1331782	.	-	0	ID=TetragonulaCarbonaria_000093-T1.cds;Parent=TetragonulaCarbonaria_000093-T1;
R1_1	funannotate	CDS	1331263	1331518	.	-	1	ID=TetragonulaCarbonaria_000093-T1.cds;Parent=TetragonulaCarbonaria_000093-T1;
R1_1	funannotate	CDS	1330828	1331171	.	-	0	ID=TetragonulaCarbonaria_000093-T1.cds;Parent=TetragonulaCarbonaria_000093-T1;
R1_1	funannotate	CDS	1330679	1330753	.	-	1	ID=TetragonulaCarbonaria_000093-T1.cds;Parent=TetragonulaCarbonaria_000093-T1;
R1_1	funannotate	CDS	1330512	1330599	.	-	1	ID=TetragonulaCarbonaria_000093-T1.cds;Parent=TetragonulaCarbonaria_000093-T1;
R1_1	funannotate	gene	1334898	1336061	.	-	.	ID=TetragonulaCarbonaria_000094;
R1_1	funannotate	mRNA	1334898	1336061	.	-	.	ID=TetragonulaCarbonaria_000094-T1;Parent=TetragonulaCarbonaria_000094;product=hypothetical protein;
R1_1	funannotate	exon	1335897	1336061	.	-	.	ID=TetragonulaCarbonaria_000094-T1.exon1;Parent=TetragonulaCarbonaria_000094-T1;
R1_1	funannotate	exon	1335672	1335812	.	-	.	ID=TetragonulaCarbonaria_000094-T1.exon2;Parent=TetragonulaCarbonaria_000094-T1;
R1_1	funannotate	exon	1335333	1335476	.	-	.	ID=TetragonulaCarbonaria_000094-T1.exon3;Parent=TetragonulaCarbonaria_000094-T1;
R1_1	funannotate	exon	1334898	1335044	.	-	.	ID=TetragonulaCarbonaria_000094-T1.exon4;Parent=TetragonulaCarbonaria_000094-T1;
R1_1	funannotate	CDS	1335897	1336061	.	-	0	ID=TetragonulaCarbonaria_000094-T1.cds;Parent=TetragonulaCarbonaria_000094-T1;
R1_1	funannotate	CDS	1335672	1335812	.	-	0	ID=TetragonulaCarbonaria_000094-T1.cds;Parent=TetragonulaCarbonaria_000094-T1;
R1_1	funannotate	CDS	1335333	1335476	.	-	0	ID=TetragonulaCarbonaria_000094-T1.cds;Parent=TetragonulaCarbonaria_000094-T1;
R1_1	funannotate	CDS	1334898	1335044	.	-	0	ID=TetragonulaCarbonaria_000094-T1.cds;Parent=TetragonulaCarbonaria_000094-T1;
R1_1	funannotate	gene	1337396	1338480	.	+	.	ID=TetragonulaCarbonaria_000095;
R1_1	funannotate	mRNA	1337396	1338480	.	+	.	ID=TetragonulaCarbonaria_000095-T1;Parent=TetragonulaCarbonaria_000095;product=hypothetical protein;Dbxref=InterPro:IPR040350;note=TransMembrane:4 (i107-138o150-169i190-208o228-259i),BUSCO:EOG091B0IDD,EggNog:ENOG41037DP;
R1_1	funannotate	exon	1337396	1337627	.	+	.	ID=TetragonulaCarbonaria_000095-T1.exon1;Parent=TetragonulaCarbonaria_000095-T1;
R1_1	funannotate	exon	1337732	1337842	.	+	.	ID=TetragonulaCarbonaria_000095-T1.exon2;Parent=TetragonulaCarbonaria_000095-T1;
R1_1	funannotate	exon	1337933	1338196	.	+	.	ID=TetragonulaCarbonaria_000095-T1.exon3;Parent=TetragonulaCarbonaria_000095-T1;
R1_1	funannotate	exon	1338284	1338480	.	+	.	ID=TetragonulaCarbonaria_000095-T1.exon4;Parent=TetragonulaCarbonaria_000095-T1;
R1_1	funannotate	CDS	1337396	1337627	.	+	0	ID=TetragonulaCarbonaria_000095-T1.cds;Parent=TetragonulaCarbonaria_000095-T1;
R1_1	funannotate	CDS	1337732	1337842	.	+	2	ID=TetragonulaCarbonaria_000095-T1.cds;Parent=TetragonulaCarbonaria_000095-T1;
R1_1	funannotate	CDS	1337933	1338196	.	+	2	ID=TetragonulaCarbonaria_000095-T1.cds;Parent=TetragonulaCarbonaria_000095-T1;
R1_1	funannotate	CDS	1338284	1338480	.	+	2	ID=TetragonulaCarbonaria_000095-T1.cds;Parent=TetragonulaCarbonaria_000095-T1;
R1_1	funannotate	gene	1340591	1342383	.	-	.	ID=TetragonulaCarbonaria_000096;
R1_1	funannotate	mRNA	1340591	1342383	.	-	.	ID=TetragonulaCarbonaria_000096-T1;Parent=TetragonulaCarbonaria_000096;product=hypothetical protein;Dbxref=InterPro:IPR003409,PFAM:PF02493;note=COG:S,EggNog:ENOG41036MQ;
R1_1	funannotate	exon	1342174	1342383	.	-	.	ID=TetragonulaCarbonaria_000096-T1.exon1;Parent=TetragonulaCarbonaria_000096-T1;
R1_1	funannotate	exon	1341686	1341793	.	-	.	ID=TetragonulaCarbonaria_000096-T1.exon2;Parent=TetragonulaCarbonaria_000096-T1;
R1_1	funannotate	exon	1341410	1341607	.	-	.	ID=TetragonulaCarbonaria_000096-T1.exon3;Parent=TetragonulaCarbonaria_000096-T1;
R1_1	funannotate	exon	1340591	1340740	.	-	.	ID=TetragonulaCarbonaria_000096-T1.exon4;Parent=TetragonulaCarbonaria_000096-T1;
R1_1	funannotate	CDS	1342174	1342383	.	-	0	ID=TetragonulaCarbonaria_000096-T1.cds;Parent=TetragonulaCarbonaria_000096-T1;
R1_1	funannotate	CDS	1341686	1341793	.	-	0	ID=TetragonulaCarbonaria_000096-T1.cds;Parent=TetragonulaCarbonaria_000096-T1;
R1_1	funannotate	CDS	1341410	1341607	.	-	0	ID=TetragonulaCarbonaria_000096-T1.cds;Parent=TetragonulaCarbonaria_000096-T1;
R1_1	funannotate	CDS	1340591	1340740	.	-	0	ID=TetragonulaCarbonaria_000096-T1.cds;Parent=TetragonulaCarbonaria_000096-T1;
R1_1	funannotate	gene	1342857	1343332	.	-	.	ID=TetragonulaCarbonaria_000097;
R1_1	funannotate	mRNA	1342857	1343332	.	-	.	ID=TetragonulaCarbonaria_000097-T1;Parent=TetragonulaCarbonaria_000097;product=hypothetical protein;Dbxref=InterPro:IPR003409,PFAM:PF02493;note=COG:S,EggNog:ENOG41036MQ;
R1_1	funannotate	exon	1343264	1343332	.	-	.	ID=TetragonulaCarbonaria_000097-T1.exon1;Parent=TetragonulaCarbonaria_000097-T1;
R1_1	funannotate	exon	1342857	1343120	.	-	.	ID=TetragonulaCarbonaria_000097-T1.exon2;Parent=TetragonulaCarbonaria_000097-T1;
R1_1	funannotate	CDS	1343264	1343332	.	-	0	ID=TetragonulaCarbonaria_000097-T1.cds;Parent=TetragonulaCarbonaria_000097-T1;
R1_1	funannotate	CDS	1342857	1343120	.	-	0	ID=TetragonulaCarbonaria_000097-T1.cds;Parent=TetragonulaCarbonaria_000097-T1;
R1_1	funannotate	gene	1344289	1344867	.	-	.	ID=TetragonulaCarbonaria_000098;
R1_1	funannotate	mRNA	1344289	1344867	.	-	.	ID=TetragonulaCarbonaria_000098-T1;Parent=TetragonulaCarbonaria_000098;product=hypothetical protein;note=COG:S,EggNog:ENOG41036MQ;
R1_1	funannotate	exon	1344706	1344867	.	-	.	ID=TetragonulaCarbonaria_000098-T1.exon1;Parent=TetragonulaCarbonaria_000098-T1;
R1_1	funannotate	exon	1344289	1344507	.	-	.	ID=TetragonulaCarbonaria_000098-T1.exon2;Parent=TetragonulaCarbonaria_000098-T1;
R1_1	funannotate	CDS	1344706	1344867	.	-	0	ID=TetragonulaCarbonaria_000098-T1.cds;Parent=TetragonulaCarbonaria_000098-T1;
R1_1	funannotate	CDS	1344289	1344507	.	-	0	ID=TetragonulaCarbonaria_000098-T1.cds;Parent=TetragonulaCarbonaria_000098-T1;
R1_1	funannotate	gene	1345405	1348708	.	-	.	ID=TetragonulaCarbonaria_000099;
R1_1	funannotate	mRNA	1345405	1348708	.	-	.	ID=TetragonulaCarbonaria_000099-T1;Parent=TetragonulaCarbonaria_000099;product=hypothetical protein;
R1_1	funannotate	exon	1348642	1348708	.	-	.	ID=TetragonulaCarbonaria_000099-T1.exon1;Parent=TetragonulaCarbonaria_000099-T1;
R1_1	funannotate	exon	1345842	1346016	.	-	.	ID=TetragonulaCarbonaria_000099-T1.exon2;Parent=TetragonulaCarbonaria_000099-T1;
R1_1	funannotate	exon	1345405	1345537	.	-	.	ID=TetragonulaCarbonaria_000099-T1.exon3;Parent=TetragonulaCarbonaria_000099-T1;
R1_1	funannotate	CDS	1348642	1348708	.	-	0	ID=TetragonulaCarbonaria_000099-T1.cds;Parent=TetragonulaCarbonaria_000099-T1;
R1_1	funannotate	CDS	1345842	1346016	.	-	2	ID=TetragonulaCarbonaria_000099-T1.cds;Parent=TetragonulaCarbonaria_000099-T1;
R1_1	funannotate	CDS	1345405	1345537	.	-	1	ID=TetragonulaCarbonaria_000099-T1.cds;Parent=TetragonulaCarbonaria_000099-T1;
R1_1	funannotate	gene	1349200	1350511	.	-	.	ID=TetragonulaCarbonaria_000100;
R1_1	funannotate	mRNA	1349200	1350511	.	-	.	ID=TetragonulaCarbonaria_000100-T1;Parent=TetragonulaCarbonaria_000100;product=hypothetical protein;
R1_1	funannotate	five_prime_UTR	1350322	1350511	.	-	.	ID=TetragonulaCarbonaria_000100-T1.utr5p1;Parent=TetragonulaCarbonaria_000100-T1;
R1_1	funannotate	exon	1349200	1350511	.	-	.	ID=TetragonulaCarbonaria_000100-T1.exon1;Parent=TetragonulaCarbonaria_000100-T1;
R1_1	funannotate	three_prime_UTR	1349200	1349895	.	-	.	ID=TetragonulaCarbonaria_000100-T1.utr3p1;Parent=TetragonulaCarbonaria_000100-T1;
R1_1	funannotate	CDS	1349896	1350321	.	-	0	ID=TetragonulaCarbonaria_000100-T1.cds;Parent=TetragonulaCarbonaria_000100-T1;
R1_1	funannotate	gene	1351968	1378888	.	-	.	ID=TetragonulaCarbonaria_000101;
R1_1	funannotate	mRNA	1351968	1378888	.	-	.	ID=TetragonulaCarbonaria_000101-T1;Parent=TetragonulaCarbonaria_000101;product=hypothetical protein;Ontology_term=GO:0005515;Dbxref=InterPro:IPR011993,InterPro:IPR006020,PFAM:PF00640,InterPro:IPR010449,InterPro:IPR016698,PFAM:PF06311;note=EggNog:ENOG41033I3,COG:T,BUSCO:EOG091B07H8;
R1_1	funannotate	exon	1378814	1378888	.	-	.	ID=TetragonulaCarbonaria_000101-T1.exon1;Parent=TetragonulaCarbonaria_000101-T1;
R1_1	funannotate	exon	1358237	1358401	.	-	.	ID=TetragonulaCarbonaria_000101-T1.exon2;Parent=TetragonulaCarbonaria_000101-T1;
R1_1	funannotate	exon	1356419	1356490	.	-	.	ID=TetragonulaCarbonaria_000101-T1.exon3;Parent=TetragonulaCarbonaria_000101-T1;
R1_1	funannotate	exon	1356094	1356312	.	-	.	ID=TetragonulaCarbonaria_000101-T1.exon4;Parent=TetragonulaCarbonaria_000101-T1;
R1_1	funannotate	exon	1355756	1355942	.	-	.	ID=TetragonulaCarbonaria_000101-T1.exon5;Parent=TetragonulaCarbonaria_000101-T1;
R1_1	funannotate	exon	1355368	1355625	.	-	.	ID=TetragonulaCarbonaria_000101-T1.exon6;Parent=TetragonulaCarbonaria_000101-T1;
R1_1	funannotate	exon	1354107	1354127	.	-	.	ID=TetragonulaCarbonaria_000101-T1.exon7;Parent=TetragonulaCarbonaria_000101-T1;
R1_1	funannotate	exon	1353134	1353319	.	-	.	ID=TetragonulaCarbonaria_000101-T1.exon8;Parent=TetragonulaCarbonaria_000101-T1;
R1_1	funannotate	exon	1352405	1352940	.	-	.	ID=TetragonulaCarbonaria_000101-T1.exon9;Parent=TetragonulaCarbonaria_000101-T1;
R1_1	funannotate	exon	1351968	1352276	.	-	.	ID=TetragonulaCarbonaria_000101-T1.exon10;Parent=TetragonulaCarbonaria_000101-T1;
R1_1	funannotate	CDS	1378814	1378888	.	-	0	ID=TetragonulaCarbonaria_000101-T1.cds;Parent=TetragonulaCarbonaria_000101-T1;
R1_1	funannotate	CDS	1358237	1358401	.	-	0	ID=TetragonulaCarbonaria_000101-T1.cds;Parent=TetragonulaCarbonaria_000101-T1;
R1_1	funannotate	CDS	1356419	1356490	.	-	0	ID=TetragonulaCarbonaria_000101-T1.cds;Parent=TetragonulaCarbonaria_000101-T1;
R1_1	funannotate	CDS	1356094	1356312	.	-	0	ID=TetragonulaCarbonaria_000101-T1.cds;Parent=TetragonulaCarbonaria_000101-T1;
R1_1	funannotate	CDS	1355756	1355942	.	-	0	ID=TetragonulaCarbonaria_000101-T1.cds;Parent=TetragonulaCarbonaria_000101-T1;
R1_1	funannotate	CDS	1355368	1355625	.	-	2	ID=TetragonulaCarbonaria_000101-T1.cds;Parent=TetragonulaCarbonaria_000101-T1;
R1_1	funannotate	CDS	1354107	1354127	.	-	2	ID=TetragonulaCarbonaria_000101-T1.cds;Parent=TetragonulaCarbonaria_000101-T1;
R1_1	funannotate	CDS	1353134	1353319	.	-	2	ID=TetragonulaCarbonaria_000101-T1.cds;Parent=TetragonulaCarbonaria_000101-T1;
R1_1	funannotate	CDS	1352405	1352940	.	-	2	ID=TetragonulaCarbonaria_000101-T1.cds;Parent=TetragonulaCarbonaria_000101-T1;
R1_1	funannotate	CDS	1351968	1352276	.	-	0	ID=TetragonulaCarbonaria_000101-T1.cds;Parent=TetragonulaCarbonaria_000101-T1;
R1_1	funannotate	gene	1382305	1382853	.	+	.	ID=TetragonulaCarbonaria_000102;
R1_1	funannotate	mRNA	1382305	1382853	.	+	.	ID=TetragonulaCarbonaria_000102-T1;Parent=TetragonulaCarbonaria_000102;product=hypothetical protein;
R1_1	funannotate	exon	1382305	1382568	.	+	.	ID=TetragonulaCarbonaria_000102-T1.exon1;Parent=TetragonulaCarbonaria_000102-T1;
R1_1	funannotate	exon	1382656	1382853	.	+	.	ID=TetragonulaCarbonaria_000102-T1.exon2;Parent=TetragonulaCarbonaria_000102-T1;
R1_1	funannotate	CDS	1382305	1382568	.	+	0	ID=TetragonulaCarbonaria_000102-T1.cds;Parent=TetragonulaCarbonaria_000102-T1;
R1_1	funannotate	CDS	1382656	1382853	.	+	0	ID=TetragonulaCarbonaria_000102-T1.cds;Parent=TetragonulaCarbonaria_000102-T1;
R1_1	funannotate	gene	1389909	1402835	.	+	.	ID=TetragonulaCarbonaria_000103;
R1_1	funannotate	mRNA	1389909	1402835	.	+	.	ID=TetragonulaCarbonaria_000103-T1;Parent=TetragonulaCarbonaria_000103;product=hypothetical protein;
R1_1	funannotate	exon	1389909	1390109	.	+	.	ID=TetragonulaCarbonaria_000103-T1.exon1;Parent=TetragonulaCarbonaria_000103-T1;
R1_1	funannotate	exon	1390175	1390312	.	+	.	ID=TetragonulaCarbonaria_000103-T1.exon2;Parent=TetragonulaCarbonaria_000103-T1;
R1_1	funannotate	exon	1395337	1395428	.	+	.	ID=TetragonulaCarbonaria_000103-T1.exon3;Parent=TetragonulaCarbonaria_000103-T1;
R1_1	funannotate	exon	1402688	1402835	.	+	.	ID=TetragonulaCarbonaria_000103-T1.exon4;Parent=TetragonulaCarbonaria_000103-T1;
R1_1	funannotate	CDS	1389909	1390109	.	+	0	ID=TetragonulaCarbonaria_000103-T1.cds;Parent=TetragonulaCarbonaria_000103-T1;
R1_1	funannotate	CDS	1390175	1390312	.	+	0	ID=TetragonulaCarbonaria_000103-T1.cds;Parent=TetragonulaCarbonaria_000103-T1;
R1_1	funannotate	CDS	1395337	1395428	.	+	0	ID=TetragonulaCarbonaria_000103-T1.cds;Parent=TetragonulaCarbonaria_000103-T1;
R1_1	funannotate	CDS	1402688	1402835	.	+	1	ID=TetragonulaCarbonaria_000103-T1.cds;Parent=TetragonulaCarbonaria_000103-T1;
R1_1	funannotate	gene	1408403	1412555	.	-	.	ID=TetragonulaCarbonaria_000104;
R1_1	funannotate	mRNA	1408403	1412555	.	-	.	ID=TetragonulaCarbonaria_000104-T1;Parent=TetragonulaCarbonaria_000104;product=hypothetical protein;Ontology_term=GO:0035735,GO:0035721,GO:0005868;Dbxref=InterPro:IPR027417,InterPro:IPR040045;note=COG:Z,EggNog:ENOG41037Y6;
R1_1	funannotate	exon	1412536	1412555	.	-	.	ID=TetragonulaCarbonaria_000104-T1.exon1;Parent=TetragonulaCarbonaria_000104-T1;
R1_1	funannotate	exon	1410300	1410417	.	-	.	ID=TetragonulaCarbonaria_000104-T1.exon2;Parent=TetragonulaCarbonaria_000104-T1;
R1_1	funannotate	exon	1410110	1410211	.	-	.	ID=TetragonulaCarbonaria_000104-T1.exon3;Parent=TetragonulaCarbonaria_000104-T1;
R1_1	funannotate	exon	1409394	1409720	.	-	.	ID=TetragonulaCarbonaria_000104-T1.exon4;Parent=TetragonulaCarbonaria_000104-T1;
R1_1	funannotate	exon	1409122	1409279	.	-	.	ID=TetragonulaCarbonaria_000104-T1.exon5;Parent=TetragonulaCarbonaria_000104-T1;
R1_1	funannotate	exon	1408738	1408981	.	-	.	ID=TetragonulaCarbonaria_000104-T1.exon6;Parent=TetragonulaCarbonaria_000104-T1;
R1_1	funannotate	exon	1408403	1408474	.	-	.	ID=TetragonulaCarbonaria_000104-T1.exon7;Parent=TetragonulaCarbonaria_000104-T1;
R1_1	funannotate	CDS	1412536	1412555	.	-	0	ID=TetragonulaCarbonaria_000104-T1.cds;Parent=TetragonulaCarbonaria_000104-T1;
R1_1	funannotate	CDS	1410300	1410417	.	-	1	ID=TetragonulaCarbonaria_000104-T1.cds;Parent=TetragonulaCarbonaria_000104-T1;
R1_1	funannotate	CDS	1410110	1410211	.	-	0	ID=TetragonulaCarbonaria_000104-T1.cds;Parent=TetragonulaCarbonaria_000104-T1;
R1_1	funannotate	CDS	1409394	1409720	.	-	0	ID=TetragonulaCarbonaria_000104-T1.cds;Parent=TetragonulaCarbonaria_000104-T1;
R1_1	funannotate	CDS	1409122	1409279	.	-	0	ID=TetragonulaCarbonaria_000104-T1.cds;Parent=TetragonulaCarbonaria_000104-T1;
R1_1	funannotate	CDS	1408738	1408981	.	-	1	ID=TetragonulaCarbonaria_000104-T1.cds;Parent=TetragonulaCarbonaria_000104-T1;
R1_1	funannotate	CDS	1408403	1408474	.	-	0	ID=TetragonulaCarbonaria_000104-T1.cds;Parent=TetragonulaCarbonaria_000104-T1;
R1_1	funannotate	gene	1412592	1417041	.	-	.	ID=TetragonulaCarbonaria_000105;
R1_1	funannotate	mRNA	1412592	1417041	.	-	.	ID=TetragonulaCarbonaria_000105-T1;Parent=TetragonulaCarbonaria_000105;product=hypothetical protein;Ontology_term=GO:0042147,GO:0000938;Dbxref=InterPro:IPR012501,InterPro:IPR019515,InterPro:IPR039745,PFAM:PF07928,PFAM:PF10475;note=EggNog:ENOG41035A2,BUSCO:EOG091B0279,COG:U,TransMembrane:1 (o771-795i);
R1_1	funannotate	five_prime_UTR	1416861	1417041	.	-	.	ID=TetragonulaCarbonaria_000105-T1.utr5p1;Parent=TetragonulaCarbonaria_000105-T1;
R1_1	funannotate	exon	1416760	1417041	.	-	.	ID=TetragonulaCarbonaria_000105-T1.exon1;Parent=TetragonulaCarbonaria_000105-T1;
R1_1	funannotate	exon	1415924	1416302	.	-	.	ID=TetragonulaCarbonaria_000105-T1.exon2;Parent=TetragonulaCarbonaria_000105-T1;
R1_1	funannotate	exon	1415748	1415850	.	-	.	ID=TetragonulaCarbonaria_000105-T1.exon3;Parent=TetragonulaCarbonaria_000105-T1;
R1_1	funannotate	exon	1415506	1415669	.	-	.	ID=TetragonulaCarbonaria_000105-T1.exon4;Parent=TetragonulaCarbonaria_000105-T1;
R1_1	funannotate	exon	1415219	1415418	.	-	.	ID=TetragonulaCarbonaria_000105-T1.exon5;Parent=TetragonulaCarbonaria_000105-T1;
R1_1	funannotate	exon	1414958	1415143	.	-	.	ID=TetragonulaCarbonaria_000105-T1.exon6;Parent=TetragonulaCarbonaria_000105-T1;
R1_1	funannotate	exon	1414750	1414876	.	-	.	ID=TetragonulaCarbonaria_000105-T1.exon7;Parent=TetragonulaCarbonaria_000105-T1;
R1_1	funannotate	exon	1414389	1414643	.	-	.	ID=TetragonulaCarbonaria_000105-T1.exon8;Parent=TetragonulaCarbonaria_000105-T1;
R1_1	funannotate	exon	1413883	1414308	.	-	.	ID=TetragonulaCarbonaria_000105-T1.exon9;Parent=TetragonulaCarbonaria_000105-T1;
R1_1	funannotate	exon	1413508	1413788	.	-	.	ID=TetragonulaCarbonaria_000105-T1.exon10;Parent=TetragonulaCarbonaria_000105-T1;
R1_1	funannotate	exon	1413214	1413431	.	-	.	ID=TetragonulaCarbonaria_000105-T1.exon11;Parent=TetragonulaCarbonaria_000105-T1;
R1_1	funannotate	exon	1412930	1413143	.	-	.	ID=TetragonulaCarbonaria_000105-T1.exon12;Parent=TetragonulaCarbonaria_000105-T1;
R1_1	funannotate	exon	1412592	1412853	.	-	.	ID=TetragonulaCarbonaria_000105-T1.exon13;Parent=TetragonulaCarbonaria_000105-T1;
R1_1	funannotate	CDS	1416760	1416860	.	-	0	ID=TetragonulaCarbonaria_000105-T1.cds;Parent=TetragonulaCarbonaria_000105-T1;
R1_1	funannotate	CDS	1415924	1416302	.	-	1	ID=TetragonulaCarbonaria_000105-T1.cds;Parent=TetragonulaCarbonaria_000105-T1;
R1_1	funannotate	CDS	1415748	1415850	.	-	0	ID=TetragonulaCarbonaria_000105-T1.cds;Parent=TetragonulaCarbonaria_000105-T1;
R1_1	funannotate	CDS	1415506	1415669	.	-	2	ID=TetragonulaCarbonaria_000105-T1.cds;Parent=TetragonulaCarbonaria_000105-T1;
R1_1	funannotate	CDS	1415219	1415418	.	-	0	ID=TetragonulaCarbonaria_000105-T1.cds;Parent=TetragonulaCarbonaria_000105-T1;
R1_1	funannotate	CDS	1414958	1415143	.	-	1	ID=TetragonulaCarbonaria_000105-T1.cds;Parent=TetragonulaCarbonaria_000105-T1;
R1_1	funannotate	CDS	1414750	1414876	.	-	1	ID=TetragonulaCarbonaria_000105-T1.cds;Parent=TetragonulaCarbonaria_000105-T1;
R1_1	funannotate	CDS	1414389	1414643	.	-	0	ID=TetragonulaCarbonaria_000105-T1.cds;Parent=TetragonulaCarbonaria_000105-T1;
R1_1	funannotate	CDS	1413883	1414308	.	-	0	ID=TetragonulaCarbonaria_000105-T1.cds;Parent=TetragonulaCarbonaria_000105-T1;
R1_1	funannotate	CDS	1413508	1413788	.	-	0	ID=TetragonulaCarbonaria_000105-T1.cds;Parent=TetragonulaCarbonaria_000105-T1;
R1_1	funannotate	CDS	1413214	1413431	.	-	1	ID=TetragonulaCarbonaria_000105-T1.cds;Parent=TetragonulaCarbonaria_000105-T1;
R1_1	funannotate	CDS	1412930	1413143	.	-	2	ID=TetragonulaCarbonaria_000105-T1.cds;Parent=TetragonulaCarbonaria_000105-T1;
R1_1	funannotate	CDS	1412592	1412853	.	-	1	ID=TetragonulaCarbonaria_000105-T1.cds;Parent=TetragonulaCarbonaria_000105-T1;
R1_1	funannotate	gene	1425844	1428041	.	-	.	ID=TetragonulaCarbonaria_000106;
R1_1	funannotate	mRNA	1425844	1428041	.	-	.	ID=TetragonulaCarbonaria_000106-T1;Parent=TetragonulaCarbonaria_000106;product=hypothetical protein;Ontology_term=GO:0005347,GO:0055085;Dbxref=InterPro:IPR018108,InterPro:IPR002067,InterPro:IPR023395,PFAM:PF00153;note=EggNog:ENOG4103373,COG:C;
R1_1	funannotate	exon	1428008	1428041	.	-	.	ID=TetragonulaCarbonaria_000106-T1.exon1;Parent=TetragonulaCarbonaria_000106-T1;
R1_1	funannotate	exon	1427259	1427386	.	-	.	ID=TetragonulaCarbonaria_000106-T1.exon2;Parent=TetragonulaCarbonaria_000106-T1;
R1_1	funannotate	exon	1425844	1427150	.	-	.	ID=TetragonulaCarbonaria_000106-T1.exon3;Parent=TetragonulaCarbonaria_000106-T1;
R1_1	funannotate	three_prime_UTR	1425844	1426094	.	-	.	ID=TetragonulaCarbonaria_000106-T1.utr3p1;Parent=TetragonulaCarbonaria_000106-T1;
R1_1	funannotate	CDS	1428008	1428041	.	-	0	ID=TetragonulaCarbonaria_000106-T1.cds;Parent=TetragonulaCarbonaria_000106-T1;
R1_1	funannotate	CDS	1427259	1427386	.	-	2	ID=TetragonulaCarbonaria_000106-T1.cds;Parent=TetragonulaCarbonaria_000106-T1;
R1_1	funannotate	CDS	1426095	1427150	.	-	0	ID=TetragonulaCarbonaria_000106-T1.cds;Parent=TetragonulaCarbonaria_000106-T1;
R1_1	funannotate	gene	1429748	1434500	.	+	.	ID=TetragonulaCarbonaria_000107;
R1_1	funannotate	mRNA	1429748	1434500	.	+	.	ID=TetragonulaCarbonaria_000107-T1;Parent=TetragonulaCarbonaria_000107;product=hypothetical protein;Ontology_term=GO:0009072,GO:0055114,GO:0006559,GO:0016714,GO:0004497,GO:0005506,GO:0004505;Dbxref=PFAM:PF00351,InterPro:IPR001273,InterPro:IPR019774,InterPro:IPR002912,InterPro:IPR005961,InterPro:IPR018301,InterPro:IPR036329,InterPro:IPR019773,InterPro:IPR036951,InterPro:IPR041912;note=EggNog:ENOG4…
R1_1	funannotate	exon	1429748	1429825	.	+	.	ID=TetragonulaCarbonaria_000107-T1.exon1;Parent=TetragonulaCarbonaria_000107-T1;
R1_1	funannotate	exon	1432194	1432322	.	+	.	ID=TetragonulaCarbonaria_000107-T1.exon2;Parent=TetragonulaCarbonaria_000107-T1;
R1_1	funannotate	exon	1432399	1432553	.	+	.	ID=TetragonulaCarbonaria_000107-T1.exon3;Parent=TetragonulaCarbonaria_000107-T1;
R1_1	funannotate	exon	1432651	1432833	.	+	.	ID=TetragonulaCarbonaria_000107-T1.exon4;Parent=TetragonulaCarbonaria_000107-T1;
R1_1	funannotate	exon	1432951	1433147	.	+	.	ID=TetragonulaCarbonaria_000107-T1.exon5;Parent=TetragonulaCarbonaria_000107-T1;
R1_1	funannotate	exon	1433400	1433662	.	+	.	ID=TetragonulaCarbonaria_000107-T1.exon6;Parent=TetragonulaCarbonaria_000107-T1;
R1_1	funannotate	exon	1433771	1434000	.	+	.	ID=TetragonulaCarbonaria_000107-T1.exon7;Parent=TetragonulaCarbonaria_000107-T1;
R1_1	funannotate	exon	1434338	1434500	.	+	.	ID=TetragonulaCarbonaria_000107-T1.exon8;Parent=TetragonulaCarbonaria_000107-T1;
R1_1	funannotate	CDS	1429748	1429825	.	+	0	ID=TetragonulaCarbonaria_000107-T1.cds;Parent=TetragonulaCarbonaria_000107-T1;
R1_1	funannotate	CDS	1432194	1432322	.	+	0	ID=TetragonulaCarbonaria_000107-T1.cds;Parent=TetragonulaCarbonaria_000107-T1;
R1_1	funannotate	CDS	1432399	1432553	.	+	0	ID=TetragonulaCarbonaria_000107-T1.cds;Parent=TetragonulaCarbonaria_000107-T1;
R1_1	funannotate	CDS	1432651	1432833	.	+	1	ID=TetragonulaCarbonaria_000107-T1.cds;Parent=TetragonulaCarbonaria_000107-T1;
R1_1	funannotate	CDS	1432951	1433147	.	+	1	ID=TetragonulaCarbonaria_000107-T1.cds;Parent=TetragonulaCarbonaria_000107-T1;
R1_1	funannotate	CDS	1433400	1433662	.	+	2	ID=TetragonulaCarbonaria_000107-T1.cds;Parent=TetragonulaCarbonaria_000107-T1;
R1_1	funannotate	CDS	1433771	1434000	.	+	0	ID=TetragonulaCarbonaria_000107-T1.cds;Parent=TetragonulaCarbonaria_000107-T1;
R1_1	funannotate	CDS	1434338	1434500	.	+	1	ID=TetragonulaCarbonaria_000107-T1.cds;Parent=TetragonulaCarbonaria_000107-T1;
R1_1	funannotate	gene	1436054	1441416	.	-	.	ID=TetragonulaCarbonaria_000108;
R1_1	funannotate	mRNA	1436054	1441416	.	-	.	ID=TetragonulaCarbonaria_000108-T1;Parent=TetragonulaCarbonaria_000108;product=hypothetical protein;Ontology_term=GO:0005667,GO:0005634,GO:0005737,GO:0006355,GO:0003700,GO:0046983;Dbxref=InterPro:IPR036638,InterPro:IPR001067,InterPro:IPR001610,PFAM:PF00010,PFAM:PF00989,InterPro:IPR000014,InterPro:IPR011598,PFAM:PF08447,InterPro:IPR035965,InterPro:IPR013767,PFAM:PF14598;note=COG:K,BUSCO:EOG091B06D…
R1_1	funannotate	exon	1441376	1441416	.	-	.	ID=TetragonulaCarbonaria_000108-T1.exon1;Parent=TetragonulaCarbonaria_000108-T1;
R1_1	funannotate	exon	1439748	1439792	.	-	.	ID=TetragonulaCarbonaria_000108-T1.exon2;Parent=TetragonulaCarbonaria_000108-T1;
R1_1	funannotate	exon	1439525	1439673	.	-	.	ID=TetragonulaCarbonaria_000108-T1.exon3;Parent=TetragonulaCarbonaria_000108-T1;
R1_1	funannotate	exon	1439300	1439391	.	-	.	ID=TetragonulaCarbonaria_000108-T1.exon4;Parent=TetragonulaCarbonaria_000108-T1;
R1_1	funannotate	exon	1438782	1438986	.	-	.	ID=TetragonulaCarbonaria_000108-T1.exon5;Parent=TetragonulaCarbonaria_000108-T1;
R1_1	funannotate	exon	1438593	1438688	.	-	.	ID=TetragonulaCarbonaria_000108-T1.exon6;Parent=TetragonulaCarbonaria_000108-T1;
R1_1	funannotate	exon	1438434	1438512	.	-	.	ID=TetragonulaCarbonaria_000108-T1.exon7;Parent=TetragonulaCarbonaria_000108-T1;
R1_1	funannotate	exon	1438053	1438291	.	-	.	ID=TetragonulaCarbonaria_000108-T1.exon8;Parent=TetragonulaCarbonaria_000108-T1;
R1_1	funannotate	exon	1437720	1437976	.	-	.	ID=TetragonulaCarbonaria_000108-T1.exon9;Parent=TetragonulaCarbonaria_000108-T1;
R1_1	funannotate	exon	1437220	1437639	.	-	.	ID=TetragonulaCarbonaria_000108-T1.exon10;Parent=TetragonulaCarbonaria_000108-T1;
R1_1	funannotate	exon	1436575	1436748	.	-	.	ID=TetragonulaCarbonaria_000108-T1.exon11;Parent=TetragonulaCarbonaria_000108-T1;
R1_1	funannotate	exon	1436054	1436458	.	-	.	ID=TetragonulaCarbonaria_000108-T1.exon12;Parent=TetragonulaCarbonaria_000108-T1;
R1_1	funannotate	CDS	1441376	1441416	.	-	0	ID=TetragonulaCarbonaria_000108-T1.cds;Parent=TetragonulaCarbonaria_000108-T1;
R1_1	funannotate	CDS	1439748	1439792	.	-	1	ID=TetragonulaCarbonaria_000108-T1.cds;Parent=TetragonulaCarbonaria_000108-T1;
R1_1	funannotate	CDS	1439525	1439673	.	-	1	ID=TetragonulaCarbonaria_000108-T1.cds;Parent=TetragonulaCarbonaria_000108-T1;
R1_1	funannotate	CDS	1439300	1439391	.	-	2	ID=TetragonulaCarbonaria_000108-T1.cds;Parent=TetragonulaCarbonaria_000108-T1;
R1_1	funannotate	CDS	1438782	1438986	.	-	0	ID=TetragonulaCarbonaria_000108-T1.cds;Parent=TetragonulaCarbonaria_000108-T1;
R1_1	funannotate	CDS	1438593	1438688	.	-	2	ID=TetragonulaCarbonaria_000108-T1.cds;Parent=TetragonulaCarbonaria_000108-T1;
R1_1	funannotate	CDS	1438434	1438512	.	-	2	ID=TetragonulaCarbonaria_000108-T1.cds;Parent=TetragonulaCarbonaria_000108-T1;
R1_1	funannotate	CDS	1438053	1438291	.	-	1	ID=TetragonulaCarbonaria_000108-T1.cds;Parent=TetragonulaCarbonaria_000108-T1;
R1_1	funannotate	CDS	1437720	1437976	.	-	2	ID=TetragonulaCarbonaria_000108-T1.cds;Parent=TetragonulaCarbonaria_000108-T1;
R1_1	funannotate	CDS	1437220	1437639	.	-	0	ID=TetragonulaCarbonaria_000108-T1.cds;Parent=TetragonulaCarbonaria_000108-T1;
R1_1	funannotate	CDS	1436575	1436748	.	-	0	ID=TetragonulaCarbonaria_000108-T1.cds;Parent=TetragonulaCarbonaria_000108-T1;
R1_1	funannotate	CDS	1436054	1436458	.	-	0	ID=TetragonulaCarbonaria_000108-T1.cds;Parent=TetragonulaCarbonaria_000108-T1;
R1_1	funannotate	gene	1460243	1460617	.	+	.	ID=TetragonulaCarbonaria_000109;
R1_1	funannotate	mRNA	1460243	1460617	.	+	.	ID=TetragonulaCarbonaria_000109-T1;Parent=TetragonulaCarbonaria_000109;product=hypothetical protein;note=TransMembrane:2 (i25-45o65-91i);
R1_1	funannotate	exon	1460243	1460617	.	+	.	ID=TetragonulaCarbonaria_000109-T1.exon1;Parent=TetragonulaCarbonaria_000109-T1;
R1_1	funannotate	CDS	1460243	1460617	.	+	0	ID=TetragonulaCarbonaria_000109-T1.cds;Parent=TetragonulaCarbonaria_000109-T1;
R1_1	funannotate	gene	1472737	1473036	.	+	.	ID=TetragonulaCarbonaria_000110;
R1_1	funannotate	mRNA	1472737	1473036	.	+	.	ID=TetragonulaCarbonaria_000110-T1;Parent=TetragonulaCarbonaria_000110;product=hypothetical protein;note=TransMembrane:1 (o6-22i);
R1_1	funannotate	exon	1472737	1473036	.	+	.	ID=TetragonulaCarbonaria_000110-T1.exon1;Parent=TetragonulaCarbonaria_000110-T1;
R1_1	funannotate	CDS	1472737	1473036	.	+	0	ID=TetragonulaCarbonaria_000110-T1.cds;Parent=TetragonulaCarbonaria_000110-T1;
R1_1	funannotate	gene	1486336	1495384	.	-	.	ID=TetragonulaCarbonaria_000111;
R1_1	funannotate	mRNA	1486336	1495384	.	-	.	ID=TetragonulaCarbonaria_000111-T1;Parent=TetragonulaCarbonaria_000111;product=hypothetical protein;note=EggNog:ENOG41039RF,COG:K;
R1_1	funannotate	five_prime_UTR	1488561	1488902	.	-	.	ID=TetragonulaCarbonaria_000111-T1.utr5p1;Parent=TetragonulaCarbonaria_000111-T1;
R1_1	funannotate	exon	1488519	1488902	.	-	.	ID=TetragonulaCarbonaria_000111-T1.exon1;Parent=TetragonulaCarbonaria_000111-T1;
R1_1	funannotate	exon	1486420	1487970	.	-	.	ID=TetragonulaCarbonaria_000111-T1.exon2;Parent=TetragonulaCarbonaria_000111-T1;
R1_1	funannotate	CDS	1488519	1488560	.	-	0	ID=TetragonulaCarbonaria_000111-T1.cds;Parent=TetragonulaCarbonaria_000111-T1;
R1_1	funannotate	CDS	1486420	1487970	.	-	0	ID=TetragonulaCarbonaria_000111-T1.cds;Parent=TetragonulaCarbonaria_000111-T1;
R1_1	funannotate	mRNA	1486336	1495384	.	-	.	ID=TetragonulaCarbonaria_000111-T2;Parent=TetragonulaCarbonaria_000111;product=hypothetical protein;note=EggNog:ENOG41039RF,COG:K;
R1_1	funannotate	five_prime_UTR	1495220	1495384	.	-	.	ID=TetragonulaCarbonaria_000111-T2.utr5p1;Parent=TetragonulaCarbonaria_000111-T2;
R1_1	funannotate	exon	1495067	1495384	.	-	.	ID=TetragonulaCarbonaria_000111-T2.exon1;Parent=TetragonulaCarbonaria_000111-T2;
R1_1	funannotate	exon	1488519	1488560	.	-	.	ID=TetragonulaCarbonaria_000111-T2.exon2;Parent=TetragonulaCarbonaria_000111-T2;
R1_1	funannotate	exon	1486336	1487970	.	-	.	ID=TetragonulaCarbonaria_000111-T2.exon3;Parent=TetragonulaCarbonaria_000111-T2;
R1_1	funannotate	three_prime_UTR	1486336	1486419	.	-	.	ID=TetragonulaCarbonaria_000111-T2.utr3p1;Parent=TetragonulaCarbonaria_000111-T2;
R1_1	funannotate	CDS	1495067	1495219	.	-	0	ID=TetragonulaCarbonaria_000111-T2.cds;Parent=TetragonulaCarbonaria_000111-T2;
R1_1	funannotate	CDS	1488519	1488560	.	-	0	ID=TetragonulaCarbonaria_000111-T2.cds;Parent=TetragonulaCarbonaria_000111-T2;
R1_1	funannotate	CDS	1486420	1487970	.	-	0	ID=TetragonulaCarbonaria_000111-T2.cds;Parent=TetragonulaCarbonaria_000111-T2;
R1_1	funannotate	gene	1515799	1516227	.	-	.	ID=TetragonulaCarbonaria_000112;
R1_1	funannotate	mRNA	1515799	1516227	.	-	.	ID=TetragonulaCarbonaria_000112-T1;Parent=TetragonulaCarbonaria_000112;product=hypothetical protein;note=SECRETED:SignalP(1-19);
R1_1	funannotate	exon	1515799	1516227	.	-	.	ID=TetragonulaCarbonaria_000112-T1.exon1;Parent=TetragonulaCarbonaria_000112-T1;
R1_1	funannotate	CDS	1515799	1516227	.	-	0	ID=TetragonulaCarbonaria_000112-T1.cds;Parent=TetragonulaCarbonaria_000112-T1;
R1_1	funannotate	gene	1516249	1525595	.	-	.	ID=TetragonulaCarbonaria_000113;
R1_1	funannotate	mRNA	1516249	1525595	.	-	.	ID=TetragonulaCarbonaria_000113-T1;Parent=TetragonulaCarbonaria_000113;product=hypothetical protein;note=EggNog:ENOG41039RF,COG:K;
R1_1	funannotate	exon	1525560	1525595	.	-	.	ID=TetragonulaCarbonaria_000113-T1.exon1;Parent=TetragonulaCarbonaria_000113-T1;
R1_1	funannotate	exon	1522273	1522377	.	-	.	ID=TetragonulaCarbonaria_000113-T1.exon2;Parent=TetragonulaCarbonaria_000113-T1;
R1_1	funannotate	exon	1519999	1520169	.	-	.	ID=TetragonulaCarbonaria_000113-T1.exon3;Parent=TetragonulaCarbonaria_000113-T1;
R1_1	funannotate	exon	1518390	1518470	.	-	.	ID=TetragonulaCarbonaria_000113-T1.exon4;Parent=TetragonulaCarbonaria_000113-T1;
R1_1	funannotate	exon	1516249	1516740	.	-	.	ID=TetragonulaCarbonaria_000113-T1.exon5;Parent=TetragonulaCarbonaria_000113-T1;
R1_1	funannotate	CDS	1525560	1525595	.	-	0	ID=TetragonulaCarbonaria_000113-T1.cds;Parent=TetragonulaCarbonaria_000113-T1;
R1_1	funannotate	CDS	1522273	1522377	.	-	0	ID=TetragonulaCarbonaria_000113-T1.cds;Parent=TetragonulaCarbonaria_000113-T1;
R1_1	funannotate	CDS	1519999	1520169	.	-	0	ID=TetragonulaCarbonaria_000113-T1.cds;Parent=TetragonulaCarbonaria_000113-T1;
R1_1	funannotate	CDS	1518390	1518470	.	-	0	ID=TetragonulaCarbonaria_000113-T1.cds;Parent=TetragonulaCarbonaria_000113-T1;
R1_1	funannotate	CDS	1516249	1516740	.	-	0	ID=TetragonulaCarbonaria_000113-T1.cds;Parent=TetragonulaCarbonaria_000113-T1;
R1_1	funannotate	gene	1540483	1552536	.	+	.	ID=TetragonulaCarbonaria_000114;
R1_1	funannotate	mRNA	1540483	1552536	.	+	.	ID=TetragonulaCarbonaria_000114-T1;Parent=TetragonulaCarbonaria_000114;product=hypothetical protein;
R1_1	funannotate	exon	1540483	1540560	.	+	.	ID=TetragonulaCarbonaria_000114-T1.exon1;Parent=TetragonulaCarbonaria_000114-T1;
R1_1	funannotate	exon	1540720	1540825	.	+	.	ID=TetragonulaCarbonaria_000114-T1.exon2;Parent=TetragonulaCarbonaria_000114-T1;
R1_1	funannotate	exon	1547506	1547659	.	+	.	ID=TetragonulaCarbonaria_000114-T1.exon3;Parent=TetragonulaCarbonaria_000114-T1;
R1_1	funannotate	exon	1552278	1552536	.	+	.	ID=TetragonulaCarbonaria_000114-T1.exon4;Parent=TetragonulaCarbonaria_000114-T1;
R1_1	funannotate	CDS	1540483	1540560	.	+	0	ID=TetragonulaCarbonaria_000114-T1.cds;Parent=TetragonulaCarbonaria_000114-T1;
R1_1	funannotate	CDS	1540720	1540825	.	+	0	ID=TetragonulaCarbonaria_000114-T1.cds;Parent=TetragonulaCarbonaria_000114-T1;
R1_1	funannotate	CDS	1547506	1547659	.	+	2	ID=TetragonulaCarbonaria_000114-T1.cds;Parent=TetragonulaCarbonaria_000114-T1;
R1_1	funannotate	CDS	1552278	1552536	.	+	1	ID=TetragonulaCarbonaria_000114-T1.cds;Parent=TetragonulaCarbonaria_000114-T1;
R1_1	funannotate	gene	1582142	1582569	.	+	.	ID=TetragonulaCarbonaria_000115;
R1_1	funannotate	mRNA	1582142	1582569	.	+	.	ID=TetragonulaCarbonaria_000115-T1;Parent=TetragonulaCarbonaria_000115;product=hypothetical protein;
R1_1	funannotate	exon	1582142	1582333	.	+	.	ID=TetragonulaCarbonaria_000115-T1.exon1;Parent=TetragonulaCarbonaria_000115-T1;
R1_1	funannotate	exon	1582435	1582569	.	+	.	ID=TetragonulaCarbonaria_000115-T1.exon2;Parent=TetragonulaCarbonaria_000115-T1;
R1_1	funannotate	CDS	1582142	1582333	.	+	0	ID=TetragonulaCarbonaria_000115-T1.cds;Parent=TetragonulaCarbonaria_000115-T1;
R1_1	funannotate	CDS	1582435	1582569	.	+	0	ID=TetragonulaCarbonaria_000115-T1.cds;Parent=TetragonulaCarbonaria_000115-T1;
R1_1	funannotate	gene	1596181	1598883	.	+	.	ID=TetragonulaCarbonaria_000116;
R1_1	funannotate	mRNA	1596181	1598883	.	+	.	ID=TetragonulaCarbonaria_000116-T1;Parent=TetragonulaCarbonaria_000116;product=hypothetical protein;
R1_1	funannotate	exon	1596181	1596299	.	+	.	ID=TetragonulaCarbonaria_000116-T1.exon1;Parent=TetragonulaCarbonaria_000116-T1;
R1_1	funannotate	exon	1598589	1598883	.	+	.	ID=TetragonulaCarbonaria_000116-T1.exon2;Parent=TetragonulaCarbonaria_000116-T1;
R1_1	funannotate	CDS	1596181	1596299	.	+	0	ID=TetragonulaCarbonaria_000116-T1.cds;Parent=TetragonulaCarbonaria_000116-T1;
R1_1	funannotate	CDS	1598589	1598883	.	+	1	ID=TetragonulaCarbonaria_000116-T1.cds;Parent=TetragonulaCarbonaria_000116-T1;
R1_1	funannotate	gene	1599606	1601921	.	-	.	ID=TetragonulaCarbonaria_000117;
R1_1	funannotate	mRNA	1599606	1601921	.	-	.	ID=TetragonulaCarbonaria_000117-T1;Parent=TetragonulaCarbonaria_000117;product=hypothetical protein;
R1_1	funannotate	exon	1601838	1601921	.	-	.	ID=TetragonulaCarbonaria_000117-T1.exon1;Parent=TetragonulaCarbonaria_000117-T1;
R1_1	funannotate	exon	1601581	1601719	.	-	.	ID=TetragonulaCarbonaria_000117-T1.exon2;Parent=TetragonulaCarbonaria_000117-T1;
R1_1	funannotate	exon	1599606	1600300	.	-	.	ID=TetragonulaCarbonaria_000117-T1.exon3;Parent=TetragonulaCarbonaria_000117-T1;
R1_1	funannotate	three_prime_UTR	1599606	1599863	.	-	.	ID=TetragonulaCarbonaria_000117-T1.utr3p1;Parent=TetragonulaCarbonaria_000117-T1;
R1_1	funannotate	CDS	1601838	1601921	.	-	0	ID=TetragonulaCarbonaria_000117-T1.cds;Parent=TetragonulaCarbonaria_000117-T1;
R1_1	funannotate	CDS	1601581	1601719	.	-	0	ID=TetragonulaCarbonaria_000117-T1.cds;Parent=TetragonulaCarbonaria_000117-T1;
R1_1	funannotate	CDS	1599864	1600300	.	-	2	ID=TetragonulaCarbonaria_000117-T1.cds;Parent=TetragonulaCarbonaria_000117-T1;
R1_1	funannotate	gene	1625056	1634433	.	-	.	ID=TetragonulaCarbonaria_000118;
R1_1	funannotate	mRNA	1625056	1634433	.	-	.	ID=TetragonulaCarbonaria_000118-T1;Parent=TetragonulaCarbonaria_000118;product=hypothetical protein;
R1_1	funannotate	five_prime_UTR	1634046	1634433	.	-	.	ID=TetragonulaCarbonaria_000118-T1.utr5p1;Parent=TetragonulaCarbonaria_000118-T1;
R1_1	funannotate	exon	1633688	1634433	.	-	.	ID=TetragonulaCarbonaria_000118-T1.exon1;Parent=TetragonulaCarbonaria_000118-T1;
R1_1	funannotate	exon	1633474	1633609	.	-	.	ID=TetragonulaCarbonaria_000118-T1.exon2;Parent=TetragonulaCarbonaria_000118-T1;
R1_1	funannotate	exon	1633201	1633363	.	-	.	ID=TetragonulaCarbonaria_000118-T1.exon3;Parent=TetragonulaCarbonaria_000118-T1;
R1_1	funannotate	exon	1631566	1631741	.	-	.	ID=TetragonulaCarbonaria_000118-T1.exon4;Parent=TetragonulaCarbonaria_000118-T1;
R1_1	funannotate	exon	1631100	1631259	.	-	.	ID=TetragonulaCarbonaria_000118-T1.exon5;Parent=TetragonulaCarbonaria_000118-T1;
R1_1	funannotate	exon	1626725	1626858	.	-	.	ID=TetragonulaCarbonaria_000118-T1.exon6;Parent=TetragonulaCarbonaria_000118-T1;
R1_1	funannotate	exon	1625455	1626037	.	-	.	ID=TetragonulaCarbonaria_000118-T1.exon7;Parent=TetragonulaCarbonaria_000118-T1;
R1_1	funannotate	exon	1625056	1625121	.	-	.	ID=TetragonulaCarbonaria_000118-T1.exon8;Parent=TetragonulaCarbonaria_000118-T1;
R1_1	funannotate	CDS	1633688	1634045	.	-	0	ID=TetragonulaCarbonaria_000118-T1.cds;Parent=TetragonulaCarbonaria_000118-T1;
R1_1	funannotate	CDS	1633474	1633609	.	-	2	ID=TetragonulaCarbonaria_000118-T1.cds;Parent=TetragonulaCarbonaria_000118-T1;
R1_1	funannotate	CDS	1633201	1633363	.	-	1	ID=TetragonulaCarbonaria_000118-T1.cds;Parent=TetragonulaCarbonaria_000118-T1;
R1_1	funannotate	CDS	1631566	1631741	.	-	0	ID=TetragonulaCarbonaria_000118-T1.cds;Parent=TetragonulaCarbonaria_000118-T1;
R1_1	funannotate	CDS	1631100	1631259	.	-	1	ID=TetragonulaCarbonaria_000118-T1.cds;Parent=TetragonulaCarbonaria_000118-T1;
R1_1	funannotate	CDS	1626725	1626858	.	-	0	ID=TetragonulaCarbonaria_000118-T1.cds;Parent=TetragonulaCarbonaria_000118-T1;
R1_1	funannotate	CDS	1625455	1626037	.	-	1	ID=TetragonulaCarbonaria_000118-T1.cds;Parent=TetragonulaCarbonaria_000118-T1;
R1_1	funannotate	CDS	1625056	1625121	.	-	0	ID=TetragonulaCarbonaria_000118-T1.cds;Parent=TetragonulaCarbonaria_000118-T1;
R1_1	funannotate	gene	1637358	1639589	.	-	.	ID=TetragonulaCarbonaria_000119;
R1_1	funannotate	mRNA	1637358	1639589	.	-	.	ID=TetragonulaCarbonaria_000119-T1;Parent=TetragonulaCarbonaria_000119;product=hypothetical protein;
R1_1	funannotate	exon	1639402	1639589	.	-	.	ID=TetragonulaCarbonaria_000119-T1.exon1;Parent=TetragonulaCarbonaria_000119-T1;
R1_1	funannotate	exon	1637358	1637511	.	-	.	ID=TetragonulaCarbonaria_000119-T1.exon2;Parent=TetragonulaCarbonaria_000119-T1;
R1_1	funannotate	CDS	1639402	1639589	.	-	0	ID=TetragonulaCarbonaria_000119-T1.cds;Parent=TetragonulaCarbonaria_000119-T1;
R1_1	funannotate	CDS	1637358	1637511	.	-	1	ID=TetragonulaCarbonaria_000119-T1.cds;Parent=TetragonulaCarbonaria_000119-T1;
R1_1	funannotate	gene	1640539	1641220	.	+	.	ID=TetragonulaCarbonaria_000120;
R1_1	funannotate	mRNA	1640539	1641220	.	+	.	ID=TetragonulaCarbonaria_000120-T1;Parent=TetragonulaCarbonaria_000120;product=hypothetical protein;
R1_1	funannotate	exon	1640539	1640574	.	+	.	ID=TetragonulaCarbonaria_000120-T1.exon1;Parent=TetragonulaCarbonaria_000120-T1;
R1_1	funannotate	exon	1640631	1641220	.	+	.	ID=TetragonulaCarbonaria_000120-T1.exon2;Parent=TetragonulaCarbonaria_000120-T1;
R1_1	funannotate	three_prime_UTR	1641060	1641220	.	+	.	ID=TetragonulaCarbonaria_000120-T1.utr3p1;Parent=TetragonulaCarbonaria_000120-T1;
R1_1	funannotate	CDS	1640539	1640574	.	+	0	ID=TetragonulaCarbonaria_000120-T1.cds;Parent=TetragonulaCarbonaria_000120-T1;
R1_1	funannotate	CDS	1640631	1641059	.	+	0	ID=TetragonulaCarbonaria_000120-T1.cds;Parent=TetragonulaCarbonaria_000120-T1;
R1_1	funannotate	gene	1641448	1641858	.	-	.	ID=TetragonulaCarbonaria_000121;
R1_1	funannotate	mRNA	1641448	1641858	.	-	.	ID=TetragonulaCarbonaria_000121-T1;Parent=TetragonulaCarbonaria_000121;product=hypothetical protein;
R1_1	funannotate	exon	1641689	1641858	.	-	.	ID=TetragonulaCarbonaria_000121-T1.exon1;Parent=TetragonulaCarbonaria_000121-T1;
R1_1	funannotate	exon	1641448	1641604	.	-	.	ID=TetragonulaCarbonaria_000121-T1.exon2;Parent=TetragonulaCarbonaria_000121-T1;
R1_1	funannotate	CDS	1641689	1641858	.	-	0	ID=TetragonulaCarbonaria_000121-T1.cds;Parent=TetragonulaCarbonaria_000121-T1;
R1_1	funannotate	CDS	1641448	1641604	.	-	1	ID=TetragonulaCarbonaria_000121-T1.cds;Parent=TetragonulaCarbonaria_000121-T1;
R1_1	funannotate	gene	1643273	1649607	.	-	.	ID=TetragonulaCarbonaria_000122;
R1_1	funannotate	mRNA	1643273	1649607	.	-	.	ID=TetragonulaCarbonaria_000122-T1;Parent=TetragonulaCarbonaria_000122;product=hypothetical protein;
R1_1	funannotate	five_prime_UTR	1649549	1649607	.	-	.	ID=TetragonulaCarbonaria_000122-T1.utr5p1;Parent=TetragonulaCarbonaria_000122-T1;
R1_1	funannotate	exon	1649332	1649607	.	-	.	ID=TetragonulaCarbonaria_000122-T1.exon1;Parent=TetragonulaCarbonaria_000122-T1;
R1_1	funannotate	exon	1647524	1647561	.	-	.	ID=TetragonulaCarbonaria_000122-T1.exon2;Parent=TetragonulaCarbonaria_000122-T1;
R1_1	funannotate	exon	1643273	1644649	.	-	.	ID=TetragonulaCarbonaria_000122-T1.exon3;Parent=TetragonulaCarbonaria_000122-T1;
R1_1	funannotate	three_prime_UTR	1643273	1644223	.	-	.	ID=TetragonulaCarbonaria_000122-T1.utr3p1;Parent=TetragonulaCarbonaria_000122-T1;
R1_1	funannotate	CDS	1649332	1649548	.	-	0	ID=TetragonulaCarbonaria_000122-T1.cds;Parent=TetragonulaCarbonaria_000122-T1;
R1_1	funannotate	CDS	1647524	1647561	.	-	2	ID=TetragonulaCarbonaria_000122-T1.cds;Parent=TetragonulaCarbonaria_000122-T1;
R1_1	funannotate	CDS	1644224	1644649	.	-	0	ID=TetragonulaCarbonaria_000122-T1.cds;Parent=TetragonulaCarbonaria_000122-T1;
R1_1	funannotate	gene	1657957	1659769	.	+	.	ID=TetragonulaCarbonaria_000123;
R1_1	funannotate	mRNA	1657957	1659769	.	+	.	ID=TetragonulaCarbonaria_000123-T1;Parent=TetragonulaCarbonaria_000123;product=hypothetical protein;
R1_1	funannotate	exon	1657957	1658094	.	+	.	ID=TetragonulaCarbonaria_000123-T1.exon1;Parent=TetragonulaCarbonaria_000123-T1;
R1_1	funannotate	exon	1658263	1658461	.	+	.	ID=TetragonulaCarbonaria_000123-T1.exon2;Parent=TetragonulaCarbonaria_000123-T1;
R1_1	funannotate	exon	1659486	1659769	.	+	.	ID=TetragonulaCarbonaria_000123-T1.exon3;Parent=TetragonulaCarbonaria_000123-T1;
R1_1	funannotate	CDS	1657957	1658094	.	+	0	ID=TetragonulaCarbonaria_000123-T1.cds;Parent=TetragonulaCarbonaria_000123-T1;
R1_1	funannotate	CDS	1658263	1658461	.	+	0	ID=TetragonulaCarbonaria_000123-T1.cds;Parent=TetragonulaCarbonaria_000123-T1;
R1_1	funannotate	CDS	1659486	1659769	.	+	2	ID=TetragonulaCarbonaria_000123-T1.cds;Parent=TetragonulaCarbonaria_000123-T1;
R1_1	funannotate	gene	1668256	1668889	.	-	.	ID=TetragonulaCarbonaria_000124;
R1_1	funannotate	mRNA	1668256	1668889	.	-	.	ID=TetragonulaCarbonaria_000124-T1;Parent=TetragonulaCarbonaria_000124;product=hypothetical protein;
R1_1	funannotate	exon	1668488	1668889	.	-	.	ID=TetragonulaCarbonaria_000124-T1.exon1;Parent=TetragonulaCarbonaria_000124-T1;
R1_1	funannotate	exon	1668256	1668426	.	-	.	ID=TetragonulaCarbonaria_000124-T1.exon2;Parent=TetragonulaCarbonaria_000124-T1;
R1_1	funannotate	CDS	1668488	1668889	.	-	0	ID=TetragonulaCarbonaria_000124-T1.cds;Parent=TetragonulaCarbonaria_000124-T1;
R1_1	funannotate	CDS	1668256	1668426	.	-	0	ID=TetragonulaCarbonaria_000124-T1.cds;Parent=TetragonulaCarbonaria_000124-T1;
R1_1	funannotate	gene	1671124	1671988	.	+	.	ID=TetragonulaCarbonaria_000125;
R1_1	funannotate	mRNA	1671124	1671988	.	+	.	ID=TetragonulaCarbonaria_000125-T1;Parent=TetragonulaCarbonaria_000125;product=hypothetical protein;note=TransMembrane:1 (i70-88o);
R1_1	funannotate	exon	1671124	1671160	.	+	.	ID=TetragonulaCarbonaria_000125-T1.exon1;Parent=TetragonulaCarbonaria_000125-T1;
R1_1	funannotate	exon	1671444	1671988	.	+	.	ID=TetragonulaCarbonaria_000125-T1.exon2;Parent=TetragonulaCarbonaria_000125-T1;
R1_1	funannotate	CDS	1671124	1671160	.	+	0	ID=TetragonulaCarbonaria_000125-T1.cds;Parent=TetragonulaCarbonaria_000125-T1;
R1_1	funannotate	CDS	1671444	1671988	.	+	2	ID=TetragonulaCarbonaria_000125-T1.cds;Parent=TetragonulaCarbonaria_000125-T1;
R1_1	funannotate	gene	1700006	1702192	.	-	.	ID=TetragonulaCarbonaria_000126;
R1_1	funannotate	mRNA	1700006	1702192	.	-	.	ID=TetragonulaCarbonaria_000126-T1;Parent=TetragonulaCarbonaria_000126;product=hypothetical protein;
R1_1	funannotate	exon	1702085	1702192	.	-	.	ID=TetragonulaCarbonaria_000126-T1.exon1;Parent=TetragonulaCarbonaria_000126-T1;
R1_1	funannotate	exon	1700006	1700529	.	-	.	ID=TetragonulaCarbonaria_000126-T1.exon2;Parent=TetragonulaCarbonaria_000126-T1;
R1_1	funannotate	three_prime_UTR	1700006	1700178	.	-	.	ID=TetragonulaCarbonaria_000126-T1.utr3p1;Parent=TetragonulaCarbonaria_000126-T1;
R1_1	funannotate	CDS	1702085	1702192	.	-	0	ID=TetragonulaCarbonaria_000126-T1.cds;Parent=TetragonulaCarbonaria_000126-T1;
R1_1	funannotate	CDS	1700179	1700529	.	-	0	ID=TetragonulaCarbonaria_000126-T1.cds;Parent=TetragonulaCarbonaria_000126-T1;
R1_1	funannotate	gene	1705161	1709977	.	+	.	ID=TetragonulaCarbonaria_000127;
R1_1	funannotate	mRNA	1705161	1709977	.	+	.	ID=TetragonulaCarbonaria_000127-T1;Parent=TetragonulaCarbonaria_000127;product=hypothetical protein;
R1_1	funannotate	exon	1705161	1705178	.	+	.	ID=TetragonulaCarbonaria_000127-T1.exon1;Parent=TetragonulaCarbonaria_000127-T1;
R1_1	funannotate	exon	1708346	1708530	.	+	.	ID=TetragonulaCarbonaria_000127-T1.exon2;Parent=TetragonulaCarbonaria_000127-T1;
R1_1	funannotate	exon	1708612	1708906	.	+	.	ID=TetragonulaCarbonaria_000127-T1.exon3;Parent=TetragonulaCarbonaria_000127-T1;
R1_1	funannotate	exon	1709648	1709977	.	+	.	ID=TetragonulaCarbonaria_000127-T1.exon4;Parent=TetragonulaCarbonaria_000127-T1;
R1_1	funannotate	CDS	1705161	1705178	.	+	0	ID=TetragonulaCarbonaria_000127-T1.cds;Parent=TetragonulaCarbonaria_000127-T1;
R1_1	funannotate	CDS	1708346	1708530	.	+	0	ID=TetragonulaCarbonaria_000127-T1.cds;Parent=TetragonulaCarbonaria_000127-T1;
R1_1	funannotate	CDS	1708612	1708906	.	+	1	ID=TetragonulaCarbonaria_000127-T1.cds;Parent=TetragonulaCarbonaria_000127-T1;
R1_1	funannotate	CDS	1709648	1709977	.	+	0	ID=TetragonulaCarbonaria_000127-T1.cds;Parent=TetragonulaCarbonaria_000127-T1;
R1_1	funannotate	gene	1723479	1724045	.	+	.	ID=TetragonulaCarbonaria_000128;
R1_1	funannotate	mRNA	1723479	1724045	.	+	.	ID=TetragonulaCarbonaria_000128-T1;Parent=TetragonulaCarbonaria_000128;product=hypothetical protein;
R1_1	funannotate	exon	1723479	1723604	.	+	.	ID=TetragonulaCarbonaria_000128-T1.exon1;Parent=TetragonulaCarbonaria_000128-T1;
R1_1	funannotate	exon	1723812	1724045	.	+	.	ID=TetragonulaCarbonaria_000128-T1.exon2;Parent=TetragonulaCarbonaria_000128-T1;
R1_1	funannotate	CDS	1723479	1723604	.	+	0	ID=TetragonulaCarbonaria_000128-T1.cds;Parent=TetragonulaCarbonaria_000128-T1;
R1_1	funannotate	CDS	1723812	1724045	.	+	0	ID=TetragonulaCarbonaria_000128-T1.cds;Parent=TetragonulaCarbonaria_000128-T1;
R1_1	funannotate	gene	1728724	1733582	.	+	.	ID=TetragonulaCarbonaria_000129;
R1_1	funannotate	mRNA	1728724	1733582	.	+	.	ID=TetragonulaCarbonaria_000129-T1;Parent=TetragonulaCarbonaria_000129;product=hypothetical protein;
R1_1	funannotate	exon	1728724	1728828	.	+	.	ID=TetragonulaCarbonaria_000129-T1.exon1;Parent=TetragonulaCarbonaria_000129-T1;
R1_1	funannotate	exon	1732618	1732800	.	+	.	ID=TetragonulaCarbonaria_000129-T1.exon2;Parent=TetragonulaCarbonaria_000129-T1;
R1_1	funannotate	exon	1732914	1733582	.	+	.	ID=TetragonulaCarbonaria_000129-T1.exon3;Parent=TetragonulaCarbonaria_000129-T1;
R1_1	funannotate	three_prime_UTR	1733124	1733582	.	+	.	ID=TetragonulaCarbonaria_000129-T1.utr3p1;Parent=TetragonulaCarbonaria_000129-T1;
R1_1	funannotate	CDS	1728724	1728828	.	+	0	ID=TetragonulaCarbonaria_000129-T1.cds;Parent=TetragonulaCarbonaria_000129-T1;
R1_1	funannotate	CDS	1732618	1732800	.	+	0	ID=TetragonulaCarbonaria_000129-T1.cds;Parent=TetragonulaCarbonaria_000129-T1;
R1_1	funannotate	CDS	1732914	1733123	.	+	0	ID=TetragonulaCarbonaria_000129-T1.cds;Parent=TetragonulaCarbonaria_000129-T1;
R1_1	funannotate	gene	1734676	1736931	.	-	.	ID=TetragonulaCarbonaria_000130;
R1_1	funannotate	mRNA	1734676	1736931	.	-	.	ID=TetragonulaCarbonaria_000130-T1;Parent=TetragonulaCarbonaria_000130;product=hypothetical protein;
R1_1	funannotate	exon	1736436	1736931	.	-	.	ID=TetragonulaCarbonaria_000130-T1.exon1;Parent=TetragonulaCarbonaria_000130-T1;
R1_1	funannotate	exon	1734676	1734746	.	-	.	ID=TetragonulaCarbonaria_000130-T1.exon2;Parent=TetragonulaCarbonaria_000130-T1;
R1_1	funannotate	CDS	1736436	1736931	.	-	0	ID=TetragonulaCarbonaria_000130-T1.cds;Parent=TetragonulaCarbonaria_000130-T1;
R1_1	funannotate	CDS	1734676	1734746	.	-	2	ID=TetragonulaCarbonaria_000130-T1.cds;Parent=TetragonulaCarbonaria_000130-T1;
R1_1	funannotate	gene	1748346	1751579	.	-	.	ID=TetragonulaCarbonaria_000131;
R1_1	funannotate	mRNA	1748346	1751579	.	-	.	ID=TetragonulaCarbonaria_000131-T1;Parent=TetragonulaCarbonaria_000131;product=hypothetical protein;
R1_1	funannotate	exon	1751336	1751579	.	-	.	ID=TetragonulaCarbonaria_000131-T1.exon1;Parent=TetragonulaCarbonaria_000131-T1;
R1_1	funannotate	exon	1748346	1748575	.	-	.	ID=TetragonulaCarbonaria_000131-T1.exon2;Parent=TetragonulaCarbonaria_000131-T1;
R1_1	funannotate	CDS	1751336	1751579	.	-	0	ID=TetragonulaCarbonaria_000131-T1.cds;Parent=TetragonulaCarbonaria_000131-T1;
R1_1	funannotate	CDS	1748346	1748575	.	-	2	ID=TetragonulaCarbonaria_000131-T1.cds;Parent=TetragonulaCarbonaria_000131-T1;
R1_1	funannotate	gene	1751903	1758519	.	+	.	ID=TetragonulaCarbonaria_000132;
R1_1	funannotate	mRNA	1751903	1758519	.	+	.	ID=TetragonulaCarbonaria_000132-T1;Parent=TetragonulaCarbonaria_000132;product=hypothetical protein;
R1_1	funannotate	exon	1751903	1751983	.	+	.	ID=TetragonulaCarbonaria_000132-T1.exon1;Parent=TetragonulaCarbonaria_000132-T1;
R1_1	funannotate	exon	1752056	1752159	.	+	.	ID=TetragonulaCarbonaria_000132-T1.exon2;Parent=TetragonulaCarbonaria_000132-T1;
R1_1	funannotate	exon	1752276	1752376	.	+	.	ID=TetragonulaCarbonaria_000132-T1.exon3;Parent=TetragonulaCarbonaria_000132-T1;
R1_1	funannotate	exon	1756204	1756337	.	+	.	ID=TetragonulaCarbonaria_000132-T1.exon4;Parent=TetragonulaCarbonaria_000132-T1;
R1_1	funannotate	exon	1758120	1758519	.	+	.	ID=TetragonulaCarbonaria_000132-T1.exon5;Parent=TetragonulaCarbonaria_000132-T1;
R1_1	funannotate	three_prime_UTR	1758420	1758519	.	+	.	ID=TetragonulaCarbonaria_000132-T1.utr3p1;Parent=TetragonulaCarbonaria_000132-T1;
R1_1	funannotate	CDS	1751903	1751983	.	+	0	ID=TetragonulaCarbonaria_000132-T1.cds;Parent=TetragonulaCarbonaria_000132-T1;
R1_1	funannotate	CDS	1752056	1752159	.	+	0	ID=TetragonulaCarbonaria_000132-T1.cds;Parent=TetragonulaCarbonaria_000132-T1;
R1_1	funannotate	CDS	1752276	1752376	.	+	1	ID=TetragonulaCarbonaria_000132-T1.cds;Parent=TetragonulaCarbonaria_000132-T1;
R1_1	funannotate	CDS	1756204	1756337	.	+	2	ID=TetragonulaCarbonaria_000132-T1.cds;Parent=TetragonulaCarbonaria_000132-T1;
R1_1	funannotate	CDS	1758120	1758419	.	+	0	ID=TetragonulaCarbonaria_000132-T1.cds;Parent=TetragonulaCarbonaria_000132-T1;
R1_1	funannotate	gene	1762293	1764541	.	+	.	ID=TetragonulaCarbonaria_000133;
R1_1	funannotate	mRNA	1762293	1764541	.	+	.	ID=TetragonulaCarbonaria_000133-T1;Parent=TetragonulaCarbonaria_000133;product=hypothetical protein;
R1_1	funannotate	five_prime_UTR	1762293	1762501	.	+	.	ID=TetragonulaCarbonaria_000133-T1.utr5p1;Parent=TetragonulaCarbonaria_000133-T1;
R1_1	funannotate	exon	1762293	1762678	.	+	.	ID=TetragonulaCarbonaria_000133-T1.exon1;Parent=TetragonulaCarbonaria_000133-T1;
R1_1	funannotate	exon	1763945	1764541	.	+	.	ID=TetragonulaCarbonaria_000133-T1.exon2;Parent=TetragonulaCarbonaria_000133-T1;
R1_1	funannotate	three_prime_UTR	1764317	1764541	.	+	.	ID=TetragonulaCarbonaria_000133-T1.utr3p1;Parent=TetragonulaCarbonaria_000133-T1;
R1_1	funannotate	CDS	1762502	1762678	.	+	0	ID=TetragonulaCarbonaria_000133-T1.cds;Parent=TetragonulaCarbonaria_000133-T1;
R1_1	funannotate	CDS	1763945	1764316	.	+	0	ID=TetragonulaCarbonaria_000133-T1.cds;Parent=TetragonulaCarbonaria_000133-T1;
R1_1	funannotate	gene	1778610	1779188	.	+	.	ID=TetragonulaCarbonaria_000134;
R1_1	funannotate	mRNA	1778610	1779188	.	+	.	ID=TetragonulaCarbonaria_000134-T1;Parent=TetragonulaCarbonaria_000134;product=hypothetical protein;
R1_1	funannotate	exon	1778610	1778784	.	+	.	ID=TetragonulaCarbonaria_000134-T1.exon1;Parent=TetragonulaCarbonaria_000134-T1;
R1_1	funannotate	exon	1778893	1779188	.	+	.	ID=TetragonulaCarbonaria_000134-T1.exon2;Parent=TetragonulaCarbonaria_000134-T1;
R1_1	funannotate	CDS	1778610	1778784	.	+	0	ID=TetragonulaCarbonaria_000134-T1.cds;Parent=TetragonulaCarbonaria_000134-T1;
R1_1	funannotate	CDS	1778893	1779188	.	+	2	ID=TetragonulaCarbonaria_000134-T1.cds;Parent=TetragonulaCarbonaria_000134-T1;
R1_1	funannotate	gene	1779881	1780519	.	+	.	ID=TetragonulaCarbonaria_000135;
R1_1	funannotate	mRNA	1779881	1780519	.	+	.	ID=TetragonulaCarbonaria_000135-T1;Parent=TetragonulaCarbonaria_000135;product=hypothetical protein;
R1_1	funannotate	exon	1779881	1780080	.	+	.	ID=TetragonulaCarbonaria_000135-T1.exon1;Parent=TetragonulaCarbonaria_000135-T1;
R1_1	funannotate	exon	1780402	1780519	.	+	.	ID=TetragonulaCarbonaria_000135-T1.exon2;Parent=TetragonulaCarbonaria_000135-T1;
R1_1	funannotate	CDS	1779881	1780080	.	+	0	ID=TetragonulaCarbonaria_000135-T1.cds;Parent=TetragonulaCarbonaria_000135-T1;
R1_1	funannotate	CDS	1780402	1780519	.	+	1	ID=TetragonulaCarbonaria_000135-T1.cds;Parent=TetragonulaCarbonaria_000135-T1;
R1_1	funannotate	gene	1803419	1804383	.	+	.	ID=TetragonulaCarbonaria_000136;
R1_1	funannotate	mRNA	1803419	1804383	.	+	.	ID=TetragonulaCarbonaria_000136-T1;Parent=TetragonulaCarbonaria_000136;product=hypothetical protein;
R1_1	funannotate	exon	1803419	1803455	.	+	.	ID=TetragonulaCarbonaria_000136-T1.exon1;Parent=TetragonulaCarbonaria_000136-T1;
R1_1	funannotate	exon	1803989	1804383	.	+	.	ID=TetragonulaCarbonaria_000136-T1.exon2;Parent=TetragonulaCarbonaria_000136-T1;
R1_1	funannotate	CDS	1803419	1803455	.	+	0	ID=TetragonulaCarbonaria_000136-T1.cds;Parent=TetragonulaCarbonaria_000136-T1;
R1_1	funannotate	CDS	1803989	1804383	.	+	2	ID=TetragonulaCarbonaria_000136-T1.cds;Parent=TetragonulaCarbonaria_000136-T1;
R1_1	funannotate	gene	1805567	1809441	.	-	.	ID=TetragonulaCarbonaria_000137;
R1_1	funannotate	mRNA	1805567	1809441	.	-	.	ID=TetragonulaCarbonaria_000137-T1;Parent=TetragonulaCarbonaria_000137;product=hypothetical protein;
R1_1	funannotate	exon	1809241	1809441	.	-	.	ID=TetragonulaCarbonaria_000137-T1.exon1;Parent=TetragonulaCarbonaria_000137-T1;
R1_1	funannotate	exon	1805567	1805873	.	-	.	ID=TetragonulaCarbonaria_000137-T1.exon2;Parent=TetragonulaCarbonaria_000137-T1;
R1_1	funannotate	three_prime_UTR	1805567	1805711	.	-	.	ID=TetragonulaCarbonaria_000137-T1.utr3p1;Parent=TetragonulaCarbonaria_000137-T1;
R1_1	funannotate	CDS	1809241	1809441	.	-	0	ID=TetragonulaCarbonaria_000137-T1.cds;Parent=TetragonulaCarbonaria_000137-T1;
R1_1	funannotate	CDS	1805712	1805873	.	-	0	ID=TetragonulaCarbonaria_000137-T1.cds;Parent=TetragonulaCarbonaria_000137-T1;
R1_1	funannotate	gene	1827599	1828963	.	+	.	ID=TetragonulaCarbonaria_000138;
R1_1	funannotate	mRNA	1827599	1828963	.	+	.	ID=TetragonulaCarbonaria_000138-T1;Parent=TetragonulaCarbonaria_000138;product=hypothetical protein;
R1_1	funannotate	exon	1827599	1827630	.	+	.	ID=TetragonulaCarbonaria_000138-T1.exon1;Parent=TetragonulaCarbonaria_000138-T1;
R1_1	funannotate	exon	1828369	1828468	.	+	.	ID=TetragonulaCarbonaria_000138-T1.exon2;Parent=TetragonulaCarbonaria_000138-T1;
R1_1	funannotate	exon	1828586	1828963	.	+	.	ID=TetragonulaCarbonaria_000138-T1.exon3;Parent=TetragonulaCarbonaria_000138-T1;
R1_1	funannotate	CDS	1827599	1827630	.	+	0	ID=TetragonulaCarbonaria_000138-T1.cds;Parent=TetragonulaCarbonaria_000138-T1;
R1_1	funannotate	CDS	1828369	1828468	.	+	1	ID=TetragonulaCarbonaria_000138-T1.cds;Parent=TetragonulaCarbonaria_000138-T1;
R1_1	funannotate	CDS	1828586	1828963	.	+	0	ID=TetragonulaCarbonaria_000138-T1.cds;Parent=TetragonulaCarbonaria_000138-T1;
R1_1	funannotate	gene	1831746	1835173	.	-	.	ID=TetragonulaCarbonaria_000139;
R1_1	funannotate	mRNA	1831746	1835173	.	-	.	ID=TetragonulaCarbonaria_000139-T1;Parent=TetragonulaCarbonaria_000139;product=hypothetical protein;
R1_1	funannotate	five_prime_UTR	1834703	1835173	.	-	.	ID=TetragonulaCarbonaria_000139-T1.utr5p1;Parent=TetragonulaCarbonaria_000139-T1;
R1_1	funannotate	exon	1834449	1835173	.	-	.	ID=TetragonulaCarbonaria_000139-T1.exon1;Parent=TetragonulaCarbonaria_000139-T1;
R1_1	funannotate	exon	1831746	1832085	.	-	.	ID=TetragonulaCarbonaria_000139-T1.exon2;Parent=TetragonulaCarbonaria_000139-T1;
R1_1	funannotate	CDS	1834449	1834702	.	-	0	ID=TetragonulaCarbonaria_000139-T1.cds;Parent=TetragonulaCarbonaria_000139-T1;
R1_1	funannotate	CDS	1831746	1832085	.	-	1	ID=TetragonulaCarbonaria_000139-T1.cds;Parent=TetragonulaCarbonaria_000139-T1;
R1_1	funannotate	gene	1847294	1850183	.	+	.	ID=TetragonulaCarbonaria_000140;
R1_1	funannotate	mRNA	1847294	1850183	.	+	.	ID=TetragonulaCarbonaria_000140-T1;Parent=TetragonulaCarbonaria_000140;product=hypothetical protein;
R1_1	funannotate	exon	1847294	1847520	.	+	.	ID=TetragonulaCarbonaria_000140-T1.exon1;Parent=TetragonulaCarbonaria_000140-T1;
R1_1	funannotate	exon	1849824	1850183	.	+	.	ID=TetragonulaCarbonaria_000140-T1.exon2;Parent=TetragonulaCarbonaria_000140-T1;
R1_1	funannotate	three_prime_UTR	1849999	1850183	.	+	.	ID=TetragonulaCarbonaria_000140-T1.utr3p1;Parent=TetragonulaCarbonaria_000140-T1;
R1_1	funannotate	CDS	1847294	1847520	.	+	0	ID=TetragonulaCarbonaria_000140-T1.cds;Parent=TetragonulaCarbonaria_000140-T1;
R1_1	funannotate	CDS	1849824	1849998	.	+	1	ID=TetragonulaCarbonaria_000140-T1.cds;Parent=TetragonulaCarbonaria_000140-T1;
R1_1	funannotate	gene	1862304	1862760	.	+	.	ID=TetragonulaCarbonaria_000141;
R1_1	funannotate	mRNA	1862304	1862760	.	+	.	ID=TetragonulaCarbonaria_000141-T1;Parent=TetragonulaCarbonaria_000141;product=hypothetical protein;
R1_1	funannotate	exon	1862304	1862604	.	+	.	ID=TetragonulaCarbonaria_000141-T1.exon1;Parent=TetragonulaCarbonaria_000141-T1;
R1_1	funannotate	exon	1862678	1862760	.	+	.	ID=TetragonulaCarbonaria_000141-T1.exon2;Parent=TetragonulaCarbonaria_000141-T1;
R1_1	funannotate	CDS	1862304	1862604	.	+	0	ID=TetragonulaCarbonaria_000141-T1.cds;Parent=TetragonulaCarbonaria_000141-T1;
R1_1	funannotate	CDS	1862678	1862760	.	+	2	ID=TetragonulaCarbonaria_000141-T1.cds;Parent=TetragonulaCarbonaria_000141-T1;
R1_1	funannotate	gene	1865005	1866427	.	+	.	ID=TetragonulaCarbonaria_000142;
R1_1	funannotate	mRNA	1865005	1866427	.	+	.	ID=TetragonulaCarbonaria_000142-T1;Parent=TetragonulaCarbonaria_000142;product=hypothetical protein;
R1_1	funannotate	exon	1865005	1865110	.	+	.	ID=TetragonulaCarbonaria_000142-T1.exon1;Parent=TetragonulaCarbonaria_000142-T1;
R1_1	funannotate	exon	1865910	1866193	.	+	.	ID=TetragonulaCarbonaria_000142-T1.exon2;Parent=TetragonulaCarbonaria_000142-T1;
R1_1	funannotate	exon	1866284	1866427	.	+	.	ID=TetragonulaCarbonaria_000142-T1.exon3;Parent=TetragonulaCarbonaria_000142-T1;
R1_1	funannotate	CDS	1865005	1865110	.	+	0	ID=TetragonulaCarbonaria_000142-T1.cds;Parent=TetragonulaCarbonaria_000142-T1;
R1_1	funannotate	CDS	1865910	1866193	.	+	2	ID=TetragonulaCarbonaria_000142-T1.cds;Parent=TetragonulaCarbonaria_000142-T1;
R1_1	funannotate	CDS	1866284	1866427	.	+	0	ID=TetragonulaCarbonaria_000142-T1.cds;Parent=TetragonulaCarbonaria_000142-T1;
R1_1	funannotate	gene	1867249	1867945	.	-	.	ID=TetragonulaCarbonaria_000143;
R1_1	funannotate	mRNA	1867249	1867945	.	-	.	ID=TetragonulaCarbonaria_000143-T1;Parent=TetragonulaCarbonaria_000143;product=hypothetical protein;
R1_1	funannotate	exon	1867696	1867945	.	-	.	ID=TetragonulaCarbonaria_000143-T1.exon1;Parent=TetragonulaCarbonaria_000143-T1;
R1_1	funannotate	exon	1867249	1867611	.	-	.	ID=TetragonulaCarbonaria_000143-T1.exon2;Parent=TetragonulaCarbonaria_000143-T1;
R1_1	funannotate	three_prime_UTR	1867249	1867405	.	-	.	ID=TetragonulaCarbonaria_000143-T1.utr3p1;Parent=TetragonulaCarbonaria_000143-T1;
R1_1	funannotate	CDS	1867696	1867945	.	-	0	ID=TetragonulaCarbonaria_000143-T1.cds;Parent=TetragonulaCarbonaria_000143-T1;
R1_1	funannotate	CDS	1867406	1867611	.	-	2	ID=TetragonulaCarbonaria_000143-T1.cds;Parent=TetragonulaCarbonaria_000143-T1;
R1_1	funannotate	gene	1873410	1874504	.	+	.	ID=TetragonulaCarbonaria_000144;
R1_1	funannotate	mRNA	1873410	1874504	.	+	.	ID=TetragonulaCarbonaria_000144-T1;Parent=TetragonulaCarbonaria_000144;product=hypothetical protein;note=SECRETED:SignalP(1-20);
R1_1	funannotate	five_prime_UTR	1873410	1873628	.	+	.	ID=TetragonulaCarbonaria_000144-T1.utr5p1;Parent=TetragonulaCarbonaria_000144-T1;
R1_1	funannotate	exon	1873410	1874113	.	+	.	ID=TetragonulaCarbonaria_000144-T1.exon1;Parent=TetragonulaCarbonaria_000144-T1;
R1_1	funannotate	exon	1874402	1874504	.	+	.	ID=TetragonulaCarbonaria_000144-T1.exon2;Parent=TetragonulaCarbonaria_000144-T1;
R1_1	funannotate	CDS	1873629	1874113	.	+	0	ID=TetragonulaCarbonaria_000144-T1.cds;Parent=TetragonulaCarbonaria_000144-T1;
R1_1	funannotate	CDS	1874402	1874504	.	+	1	ID=TetragonulaCarbonaria_000144-T1.cds;Parent=TetragonulaCarbonaria_000144-T1;
R1_1	funannotate	gene	1878120	1878518	.	-	.	ID=TetragonulaCarbonaria_000145;
R1_1	funannotate	mRNA	1878120	1878518	.	-	.	ID=TetragonulaCarbonaria_000145-T1;Parent=TetragonulaCarbonaria_000145;product=hypothetical protein;
R1_1	funannotate	exon	1878319	1878518	.	-	.	ID=TetragonulaCarbonaria_000145-T1.exon1;Parent=TetragonulaCarbonaria_000145-T1;
R1_1	funannotate	exon	1878120	1878249	.	-	.	ID=TetragonulaCarbonaria_000145-T1.exon2;Parent=TetragonulaCarbonaria_000145-T1;
R1_1	funannotate	CDS	1878319	1878518	.	-	0	ID=TetragonulaCarbonaria_000145-T1.cds;Parent=TetragonulaCarbonaria_000145-T1;
R1_1	funannotate	CDS	1878120	1878249	.	-	1	ID=TetragonulaCarbonaria_000145-T1.cds;Parent=TetragonulaCarbonaria_000145-T1;
R1_1	funannotate	gene	1887965	1892047	.	-	.	ID=TetragonulaCarbonaria_000146;
R1_1	funannotate	mRNA	1887965	1892047	.	-	.	ID=TetragonulaCarbonaria_000146-T1;Parent=TetragonulaCarbonaria_000146;product=hypothetical protein;
R1_1	funannotate	exon	1891668	1892047	.	-	.	ID=TetragonulaCarbonaria_000146-T1.exon1;Parent=TetragonulaCarbonaria_000146-T1;
R1_1	funannotate	exon	1889589	1889912	.	-	.	ID=TetragonulaCarbonaria_000146-T1.exon2;Parent=TetragonulaCarbonaria_000146-T1;
R1_1	funannotate	exon	1889280	1889466	.	-	.	ID=TetragonulaCarbonaria_000146-T1.exon3;Parent=TetragonulaCarbonaria_000146-T1;
R1_1	funannotate	exon	1888935	1889067	.	-	.	ID=TetragonulaCarbonaria_000146-T1.exon4;Parent=TetragonulaCarbonaria_000146-T1;
R1_1	funannotate	exon	1887965	1888218	.	-	.	ID=TetragonulaCarbonaria_000146-T1.exon5;Parent=TetragonulaCarbonaria_000146-T1;
R1_1	funannotate	CDS	1891668	1892047	.	-	0	ID=TetragonulaCarbonaria_000146-T1.cds;Parent=TetragonulaCarbonaria_000146-T1;
R1_1	funannotate	CDS	1889589	1889912	.	-	1	ID=TetragonulaCarbonaria_000146-T1.cds;Parent=TetragonulaCarbonaria_000146-T1;
R1_1	funannotate	CDS	1889280	1889466	.	-	1	ID=TetragonulaCarbonaria_000146-T1.cds;Parent=TetragonulaCarbonaria_000146-T1;
R1_1	funannotate	CDS	1888935	1889067	.	-	0	ID=TetragonulaCarbonaria_000146-T1.cds;Parent=TetragonulaCarbonaria_000146-T1;
R1_1	funannotate	CDS	1887965	1888218	.	-	2	ID=TetragonulaCarbonaria_000146-T1.cds;Parent=TetragonulaCarbonaria_000146-T1;
R1_1	funannotate	gene	1918525	1920209	.	+	.	ID=TetragonulaCarbonaria_000147;
R1_1	funannotate	mRNA	1918525	1920209	.	+	.	ID=TetragonulaCarbonaria_000147-T1;Parent=TetragonulaCarbonaria_000147;product=hypothetical protein;note=TransMembrane:1 (i64-83o);
R1_1	funannotate	exon	1918525	1918555	.	+	.	ID=TetragonulaCarbonaria_000147-T1.exon1;Parent=TetragonulaCarbonaria_000147-T1;
R1_1	funannotate	exon	1919479	1920209	.	+	.	ID=TetragonulaCarbonaria_000147-T1.exon2;Parent=TetragonulaCarbonaria_000147-T1;
R1_1	funannotate	three_prime_UTR	1920018	1920209	.	+	.	ID=TetragonulaCarbonaria_000147-T1.utr3p1;Parent=TetragonulaCarbonaria_000147-T1;
R1_1	funannotate	CDS	1918525	1918555	.	+	0	ID=TetragonulaCarbonaria_000147-T1.cds;Parent=TetragonulaCarbonaria_000147-T1;
R1_1	funannotate	CDS	1919479	1920017	.	+	2	ID=TetragonulaCarbonaria_000147-T1.cds;Parent=TetragonulaCarbonaria_000147-T1;
R1_1	funannotate	gene	1940502	1940943	.	-	.	ID=TetragonulaCarbonaria_000148;
R1_1	funannotate	mRNA	1940502	1940943	.	-	.	ID=TetragonulaCarbonaria_000148-T1;Parent=TetragonulaCarbonaria_000148;product=hypothetical protein;
R1_1	funannotate	exon	1940822	1940943	.	-	.	ID=TetragonulaCarbonaria_000148-T1.exon1;Parent=TetragonulaCarbonaria_000148-T1;
R1_1	funannotate	exon	1940502	1940748	.	-	.	ID=TetragonulaCarbonaria_000148-T1.exon2;Parent=TetragonulaCarbonaria_000148-T1;
R1_1	funannotate	CDS	1940822	1940943	.	-	0	ID=TetragonulaCarbonaria_000148-T1.cds;Parent=TetragonulaCarbonaria_000148-T1;
R1_1	funannotate	CDS	1940502	1940748	.	-	1	ID=TetragonulaCarbonaria_000148-T1.cds;Parent=TetragonulaCarbonaria_000148-T1;
R1_1	funannotate	gene	1978170	1981845	.	-	.	ID=TetragonulaCarbonaria_000149;
R1_1	funannotate	mRNA	1978170	1981845	.	-	.	ID=TetragonulaCarbonaria_000149-T1;Parent=TetragonulaCarbonaria_000149;product=hypothetical protein;
R1_1	funannotate	exon	1981760	1981845	.	-	.	ID=TetragonulaCarbonaria_000149-T1.exon1;Parent=TetragonulaCarbonaria_000149-T1;
R1_1	funannotate	exon	1980646	1980781	.	-	.	ID=TetragonulaCarbonaria_000149-T1.exon2;Parent=TetragonulaCarbonaria_000149-T1;
R1_1	funannotate	exon	1979901	1980187	.	-	.	ID=TetragonulaCarbonaria_000149-T1.exon3;Parent=TetragonulaCarbonaria_000149-T1;
R1_1	funannotate	exon	1978170	1978500	.	-	.	ID=TetragonulaCarbonaria_000149-T1.exon4;Parent=TetragonulaCarbonaria_000149-T1;
R1_1	funannotate	CDS	1981760	1981845	.	-	0	ID=TetragonulaCarbonaria_000149-T1.cds;Parent=TetragonulaCarbonaria_000149-T1;
R1_1	funannotate	CDS	1980646	1980781	.	-	1	ID=TetragonulaCarbonaria_000149-T1.cds;Parent=TetragonulaCarbonaria_000149-T1;
R1_1	funannotate	CDS	1979901	1980187	.	-	0	ID=TetragonulaCarbonaria_000149-T1.cds;Parent=TetragonulaCarbonaria_000149-T1;
R1_1	funannotate	CDS	1978170	1978500	.	-	1	ID=TetragonulaCarbonaria_000149-T1.cds;Parent=TetragonulaCarbonaria_000149-T1;
R1_1	funannotate	gene	1988417	1990234	.	-	.	ID=TetragonulaCarbonaria_000150;
R1_1	funannotate	mRNA	1988417	1990234	.	-	.	ID=TetragonulaCarbonaria_000150-T1;Parent=TetragonulaCarbonaria_000150;product=hypothetical protein;
R1_1	funannotate	exon	1989940	1990234	.	-	.	ID=TetragonulaCarbonaria_000150-T1.exon1;Parent=TetragonulaCarbonaria_000150-T1;
R1_1	funannotate	exon	1988417	1989604	.	-	.	ID=TetragonulaCarbonaria_000150-T1.exon2;Parent=TetragonulaCarbonaria_000150-T1;
R1_1	funannotate	three_prime_UTR	1988417	1989425	.	-	.	ID=TetragonulaCarbonaria_000150-T1.utr3p1;Parent=TetragonulaCarbonaria_000150-T1;
R1_1	funannotate	CDS	1989940	1990234	.	-	0	ID=TetragonulaCarbonaria_000150-T1.cds;Parent=TetragonulaCarbonaria_000150-T1;
R1_1	funannotate	CDS	1989426	1989604	.	-	2	ID=TetragonulaCarbonaria_000150-T1.cds;Parent=TetragonulaCarbonaria_000150-T1;
R1_1	funannotate	gene	1999570	2005234	.	+	.	ID=TetragonulaCarbonaria_000151;
R1_1	funannotate	mRNA	1999570	2005234	.	+	.	ID=TetragonulaCarbonaria_000151-T1;Parent=TetragonulaCarbonaria_000151;product=hypothetical protein;
R1_1	funannotate	exon	1999570	1999697	.	+	.	ID=TetragonulaCarbonaria_000151-T1.exon1;Parent=TetragonulaCarbonaria_000151-T1;
R1_1	funannotate	exon	2002012	2002039	.	+	.	ID=TetragonulaCarbonaria_000151-T1.exon2;Parent=TetragonulaCarbonaria_000151-T1;
R1_1	funannotate	exon	2002121	2002266	.	+	.	ID=TetragonulaCarbonaria_000151-T1.exon3;Parent=TetragonulaCarbonaria_000151-T1;
R1_1	funannotate	exon	2004750	2004890	.	+	.	ID=TetragonulaCarbonaria_000151-T1.exon4;Parent=TetragonulaCarbonaria_000151-T1;
R1_1	funannotate	exon	2005033	2005234	.	+	.	ID=TetragonulaCarbonaria_000151-T1.exon5;Parent=TetragonulaCarbonaria_000151-T1;
R1_1	funannotate	CDS	1999570	1999697	.	+	0	ID=TetragonulaCarbonaria_000151-T1.cds;Parent=TetragonulaCarbonaria_000151-T1;
R1_1	funannotate	CDS	2002012	2002039	.	+	1	ID=TetragonulaCarbonaria_000151-T1.cds;Parent=TetragonulaCarbonaria_000151-T1;
R1_1	funannotate	CDS	2002121	2002266	.	+	0	ID=TetragonulaCarbonaria_000151-T1.cds;Parent=TetragonulaCarbonaria_000151-T1;
R1_1	funannotate	CDS	2004750	2004890	.	+	1	ID=TetragonulaCarbonaria_000151-T1.cds;Parent=TetragonulaCarbonaria_000151-T1;
R1_1	funannotate	CDS	2005033	2005234	.	+	1	ID=TetragonulaCarbonaria_000151-T1.cds;Parent=TetragonulaCarbonaria_000151-T1;
R1_1	funannotate	gene	2033753	2034268	.	-	.	ID=TetragonulaCarbonaria_000152;
R1_1	funannotate	mRNA	2033753	2034268	.	-	.	ID=TetragonulaCarbonaria_000152-T1;Parent=TetragonulaCarbonaria_000152;product=hypothetical protein;
R1_1	funannotate	exon	2034254	2034268	.	-	.	ID=TetragonulaCarbonaria_000152-T1.exon1;Parent=TetragonulaCarbonaria_000152-T1;
R1_1	funannotate	exon	2033753	2034007	.	-	.	ID=TetragonulaCarbonaria_000152-T1.exon2;Parent=TetragonulaCarbonaria_000152-T1;
R1_1	funannotate	CDS	2034254	2034268	.	-	0	ID=TetragonulaCarbonaria_000152-T1.cds;Parent=TetragonulaCarbonaria_000152-T1;
R1_1	funannotate	CDS	2033753	2034007	.	-	0	ID=TetragonulaCarbonaria_000152-T1.cds;Parent=TetragonulaCarbonaria_000152-T1;
R1_1	funannotate	gene	2039437	2046610	.	-	.	ID=TetragonulaCarbonaria_000153;
R1_1	funannotate	mRNA	2039437	2046610	.	-	.	ID=TetragonulaCarbonaria_000153-T1;Parent=TetragonulaCarbonaria_000153;product=hypothetical protein;
R1_1	funannotate	five_prime_UTR	2046381	2046610	.	-	.	ID=TetragonulaCarbonaria_000153-T1.utr5p1;Parent=TetragonulaCarbonaria_000153-T1;
R1_1	funannotate	exon	2046173	2046610	.	-	.	ID=TetragonulaCarbonaria_000153-T1.exon1;Parent=TetragonulaCarbonaria_000153-T1;
R1_1	funannotate	exon	2040222	2040552	.	-	.	ID=TetragonulaCarbonaria_000153-T1.exon2;Parent=TetragonulaCarbonaria_000153-T1;
R1_1	funannotate	exon	2039872	2039913	.	-	.	ID=TetragonulaCarbonaria_000153-T1.exon3;Parent=TetragonulaCarbonaria_000153-T1;
R1_1	funannotate	exon	2039744	2039806	.	-	.	ID=TetragonulaCarbonaria_000153-T1.exon4;Parent=TetragonulaCarbonaria_000153-T1;
R1_1	funannotate	exon	2039545	2039643	.	-	.	ID=TetragonulaCarbonaria_000153-T1.exon5;Parent=TetragonulaCarbonaria_000153-T1;
R1_1	funannotate	exon	2039437	2039482	.	-	.	ID=TetragonulaCarbonaria_000153-T1.exon6;Parent=TetragonulaCarbonaria_000153-T1;
R1_1	funannotate	CDS	2046173	2046380	.	-	0	ID=TetragonulaCarbonaria_000153-T1.cds;Parent=TetragonulaCarbonaria_000153-T1;
R1_1	funannotate	CDS	2040222	2040552	.	-	2	ID=TetragonulaCarbonaria_000153-T1.cds;Parent=TetragonulaCarbonaria_000153-T1;
R1_1	funannotate	CDS	2039872	2039913	.	-	1	ID=TetragonulaCarbonaria_000153-T1.cds;Parent=TetragonulaCarbonaria_000153-T1;
R1_1	funannotate	CDS	2039744	2039806	.	-	1	ID=TetragonulaCarbonaria_000153-T1.cds;Parent=TetragonulaCarbonaria_000153-T1;
R1_1	funannotate	CDS	2039545	2039643	.	-	1	ID=TetragonulaCarbonaria_000153-T1.cds;Parent=TetragonulaCarbonaria_000153-T1;
R1_1	funannotate	CDS	2039437	2039482	.	-	1	ID=TetragonulaCarbonaria_000153-T1.cds;Parent=TetragonulaCarbonaria_000153-T1;
R1_1	funannotate	gene	2050409	2063750	.	-	.	ID=TetragonulaCarbonaria_000154;Name=GPRK1;
R1_1	funannotate	mRNA	2050409	2063750	.	-	.	ID=TetragonulaCarbonaria_000154-T1;Parent=TetragonulaCarbonaria_000154;product=G protein-coupled receptor kinase;Ontology_term=GO:0006468,GO:0007165,GO:0004703,GO:0004674,GO:0004672,GO:0005524;Dbxref=InterPro:IPR001849,InterPro:IPR011993,InterPro:IPR008271,InterPro:IPR011009,InterPro:IPR017441,InterPro:IPR036305,InterPro:IPR000961,InterPro:IPR000719,PFAM:PF07714,PFAM:PF00069,InterPro:IPR000239,PF…
R1_1	funannotate	five_prime_UTR	2063736	2063750	.	-	.	ID=TetragonulaCarbonaria_000154-T1.utr5p1;Parent=TetragonulaCarbonaria_000154-T1;
R1_1	funannotate	exon	2063672	2063750	.	-	.	ID=TetragonulaCarbonaria_000154-T1.exon1;Parent=TetragonulaCarbonaria_000154-T1;
R1_1	funannotate	exon	2059450	2059523	.	-	.	ID=TetragonulaCarbonaria_000154-T1.exon2;Parent=TetragonulaCarbonaria_000154-T1;
R1_1	funannotate	exon	2059243	2059344	.	-	.	ID=TetragonulaCarbonaria_000154-T1.exon3;Parent=TetragonulaCarbonaria_000154-T1;
R1_1	funannotate	exon	2054712	2054786	.	-	.	ID=TetragonulaCarbonaria_000154-T1.exon4;Parent=TetragonulaCarbonaria_000154-T1;
R1_1	funannotate	exon	2054242	2054303	.	-	.	ID=TetragonulaCarbonaria_000154-T1.exon5;Parent=TetragonulaCarbonaria_000154-T1;
R1_1	funannotate	exon	2054046	2054097	.	-	.	ID=TetragonulaCarbonaria_000154-T1.exon6;Parent=TetragonulaCarbonaria_000154-T1;
R1_1	funannotate	exon	2053732	2053923	.	-	.	ID=TetragonulaCarbonaria_000154-T1.exon7;Parent=TetragonulaCarbonaria_000154-T1;
R1_1	funannotate	exon	2052206	2052513	.	-	.	ID=TetragonulaCarbonaria_000154-T1.exon8;Parent=TetragonulaCarbonaria_000154-T1;
R1_1	funannotate	exon	2051937	2052111	.	-	.	ID=TetragonulaCarbonaria_000154-T1.exon9;Parent=TetragonulaCarbonaria_000154-T1;
R1_1	funannotate	exon	2051474	2051851	.	-	.	ID=TetragonulaCarbonaria_000154-T1.exon10;Parent=TetragonulaCarbonaria_000154-T1;
R1_1	funannotate	exon	2051305	2051359	.	-	.	ID=TetragonulaCarbonaria_000154-T1.exon11;Parent=TetragonulaCarbonaria_000154-T1;
R1_1	funannotate	exon	2051068	2051219	.	-	.	ID=TetragonulaCarbonaria_000154-T1.exon12;Parent=TetragonulaCarbonaria_000154-T1;
R1_1	funannotate	exon	2050733	2050825	.	-	.	ID=TetragonulaCarbonaria_000154-T1.exon13;Parent=TetragonulaCarbonaria_000154-T1;
R1_1	funannotate	exon	2050409	2050647	.	-	.	ID=TetragonulaCarbonaria_000154-T1.exon14;Parent=TetragonulaCarbonaria_000154-T1;
R1_1	funannotate	three_prime_UTR	2050409	2050488	.	-	.	ID=TetragonulaCarbonaria_000154-T1.utr3p1;Parent=TetragonulaCarbonaria_000154-T1;
R1_1	funannotate	CDS	2063672	2063735	.	-	0	ID=TetragonulaCarbonaria_000154-T1.cds;Parent=TetragonulaCarbonaria_000154-T1;
R1_1	funannotate	CDS	2059450	2059523	.	-	2	ID=TetragonulaCarbonaria_000154-T1.cds;Parent=TetragonulaCarbonaria_000154-T1;
R1_1	funannotate	CDS	2059243	2059344	.	-	0	ID=TetragonulaCarbonaria_000154-T1.cds;Parent=TetragonulaCarbonaria_000154-T1;
R1_1	funannotate	CDS	2054712	2054786	.	-	0	ID=TetragonulaCarbonaria_000154-T1.cds;Parent=TetragonulaCarbonaria_000154-T1;
R1_1	funannotate	CDS	2054242	2054303	.	-	0	ID=TetragonulaCarbonaria_000154-T1.cds;Parent=TetragonulaCarbonaria_000154-T1;
R1_1	funannotate	CDS	2054046	2054097	.	-	1	ID=TetragonulaCarbonaria_000154-T1.cds;Parent=TetragonulaCarbonaria_000154-T1;
R1_1	funannotate	CDS	2053732	2053923	.	-	0	ID=TetragonulaCarbonaria_000154-T1.cds;Parent=TetragonulaCarbonaria_000154-T1;
R1_1	funannotate	CDS	2052206	2052513	.	-	0	ID=TetragonulaCarbonaria_000154-T1.cds;Parent=TetragonulaCarbonaria_000154-T1;
R1_1	funannotate	CDS	2051937	2052111	.	-	1	ID=TetragonulaCarbonaria_000154-T1.cds;Parent=TetragonulaCarbonaria_000154-T1;
R1_1	funannotate	CDS	2051474	2051851	.	-	0	ID=TetragonulaCarbonaria_000154-T1.cds;Parent=TetragonulaCarbonaria_000154-T1;
R1_1	funannotate	CDS	2051305	2051359	.	-	0	ID=TetragonulaCarbonaria_000154-T1.cds;Parent=TetragonulaCarbonaria_000154-T1;
R1_1	funannotate	CDS	2051068	2051219	.	-	2	ID=TetragonulaCarbonaria_000154-T1.cds;Parent=TetragonulaCarbonaria_000154-T1;
R1_1	funannotate	CDS	2050733	2050825	.	-	0	ID=TetragonulaCarbonaria_000154-T1.cds;Parent=TetragonulaCarbonaria_000154-T1;
R1_1	funannotate	CDS	2050489	2050647	.	-	0	ID=TetragonulaCarbonaria_000154-T1.cds;Parent=TetragonulaCarbonaria_000154-T1;
R1_1	funannotate	mRNA	2050409	2063750	.	-	.	ID=TetragonulaCarbonaria_000154-T2;Parent=TetragonulaCarbonaria_000154;product=G protein-coupled receptor kinase, variant 2;Ontology_term=GO:0006468,GO:0007165,GO:0004703,GO:0004674,GO:0004672,GO:0005524;Dbxref=InterPro:IPR011993,InterPro:IPR001849,InterPro:IPR008271,InterPro:IPR011009,InterPro:IPR017441,InterPro:IPR000961,InterPro:IPR000719,PFAM:PF07714,PFAM:PF00069,InterPro:IPR000239;note=BUSCO…
R1_1	funannotate	five_prime_UTR	2054242	2054628	.	-	.	ID=TetragonulaCarbonaria_000154-T2.utr5p1;Parent=TetragonulaCarbonaria_000154-T2;
R1_1	funannotate	five_prime_UTR	2054052	2054097	.	-	.	ID=TetragonulaCarbonaria_000154-T2.utr5p2;Parent=TetragonulaCarbonaria_000154-T2;
R1_1	funannotate	exon	2054242	2054628	.	-	.	ID=TetragonulaCarbonaria_000154-T2.exon1;Parent=TetragonulaCarbonaria_000154-T2;
R1_1	funannotate	exon	2054046	2054097	.	-	.	ID=TetragonulaCarbonaria_000154-T2.exon2;Parent=TetragonulaCarbonaria_000154-T2;
R1_1	funannotate	exon	2053732	2053923	.	-	.	ID=TetragonulaCarbonaria_000154-T2.exon3;Parent=TetragonulaCarbonaria_000154-T2;
R1_1	funannotate	exon	2052206	2052513	.	-	.	ID=TetragonulaCarbonaria_000154-T2.exon4;Parent=TetragonulaCarbonaria_000154-T2;
R1_1	funannotate	exon	2051937	2052111	.	-	.	ID=TetragonulaCarbonaria_000154-T2.exon5;Parent=TetragonulaCarbonaria_000154-T2;
R1_1	funannotate	exon	2051474	2051851	.	-	.	ID=TetragonulaCarbonaria_000154-T2.exon6;Parent=TetragonulaCarbonaria_000154-T2;
R1_1	funannotate	exon	2051305	2051359	.	-	.	ID=TetragonulaCarbonaria_000154-T2.exon7;Parent=TetragonulaCarbonaria_000154-T2;
R1_1	funannotate	exon	2051068	2051219	.	-	.	ID=TetragonulaCarbonaria_000154-T2.exon8;Parent=TetragonulaCarbonaria_000154-T2;
R1_1	funannotate	exon	2050733	2050825	.	-	.	ID=TetragonulaCarbonaria_000154-T2.exon9;Parent=TetragonulaCarbonaria_000154-T2;
R1_1	funannotate	exon	2050409	2050647	.	-	.	ID=TetragonulaCarbonaria_000154-T2.exon10;Parent=TetragonulaCarbonaria_000154-T2;
R1_1	funannotate	three_prime_UTR	2050409	2050488	.	-	.	ID=TetragonulaCarbonaria_000154-T2.utr3p1;Parent=TetragonulaCarbonaria_000154-T2;
R1_1	funannotate	CDS	2054046	2054051	.	-	0	ID=TetragonulaCarbonaria_000154-T2.cds;Parent=TetragonulaCarbonaria_000154-T2;
R1_1	funannotate	CDS	2053732	2053923	.	-	0	ID=TetragonulaCarbonaria_000154-T2.cds;Parent=TetragonulaCarbonaria_000154-T2;
R1_1	funannotate	CDS	2052206	2052513	.	-	0	ID=TetragonulaCarbonaria_000154-T2.cds;Parent=TetragonulaCarbonaria_000154-T2;
R1_1	funannotate	CDS	2051937	2052111	.	-	1	ID=TetragonulaCarbonaria_000154-T2.cds;Parent=TetragonulaCarbonaria_000154-T2;
R1_1	funannotate	CDS	2051474	2051851	.	-	0	ID=TetragonulaCarbonaria_000154-T2.cds;Parent=TetragonulaCarbonaria_000154-T2;
R1_1	funannotate	CDS	2051305	2051359	.	-	0	ID=TetragonulaCarbonaria_000154-T2.cds;Parent=TetragonulaCarbonaria_000154-T2;
R1_1	funannotate	CDS	2051068	2051219	.	-	2	ID=TetragonulaCarbonaria_000154-T2.cds;Parent=TetragonulaCarbonaria_000154-T2;
R1_1	funannotate	CDS	2050733	2050825	.	-	0	ID=TetragonulaCarbonaria_000154-T2.cds;Parent=TetragonulaCarbonaria_000154-T2;
R1_1	funannotate	CDS	2050489	2050647	.	-	0	ID=TetragonulaCarbonaria_000154-T2.cds;Parent=TetragonulaCarbonaria_000154-T2;
R1_1	funannotate	mRNA	2050409	2063750	.	-	.	ID=TetragonulaCarbonaria_000154-T3;Parent=TetragonulaCarbonaria_000154;product=G protein-coupled receptor kinase, variant 3;Ontology_term=GO:0006468,GO:0007165,GO:0004703,GO:0004674,GO:0004672,GO:0005524;Dbxref=InterPro:IPR011993,InterPro:IPR001849,InterPro:IPR008271,InterPro:IPR011009,InterPro:IPR017441,InterPro:IPR000961,InterPro:IPR000719,PFAM:PF07714,PFAM:PF00069,InterPro:IPR000239;note=BUSCO…
R1_1	funannotate	five_prime_UTR	2059450	2059637	.	-	.	ID=TetragonulaCarbonaria_000154-T3.utr5p1;Parent=TetragonulaCarbonaria_000154-T3;
R1_1	funannotate	five_prime_UTR	2059270	2059344	.	-	.	ID=TetragonulaCarbonaria_000154-T3.utr5p2;Parent=TetragonulaCarbonaria_000154-T3;
R1_1	funannotate	exon	2059450	2059637	.	-	.	ID=TetragonulaCarbonaria_000154-T3.exon1;Parent=TetragonulaCarbonaria_000154-T3;
R1_1	funannotate	exon	2059243	2059344	.	-	.	ID=TetragonulaCarbonaria_000154-T3.exon2;Parent=TetragonulaCarbonaria_000154-T3;
R1_1	funannotate	exon	2053732	2053923	.	-	.	ID=TetragonulaCarbonaria_000154-T3.exon3;Parent=TetragonulaCarbonaria_000154-T3;
R1_1	funannotate	exon	2052206	2052513	.	-	.	ID=TetragonulaCarbonaria_000154-T3.exon4;Parent=TetragonulaCarbonaria_000154-T3;
R1_1	funannotate	exon	2051937	2052111	.	-	.	ID=TetragonulaCarbonaria_000154-T3.exon5;Parent=TetragonulaCarbonaria_000154-T3;
R1_1	funannotate	exon	2051474	2051851	.	-	.	ID=TetragonulaCarbonaria_000154-T3.exon6;Parent=TetragonulaCarbonaria_000154-T3;
R1_1	funannotate	exon	2051305	2051359	.	-	.	ID=TetragonulaCarbonaria_000154-T3.exon7;Parent=TetragonulaCarbonaria_000154-T3;
R1_1	funannotate	exon	2051068	2051219	.	-	.	ID=TetragonulaCarbonaria_000154-T3.exon8;Parent=TetragonulaCarbonaria_000154-T3;
R1_1	funannotate	exon	2050733	2050825	.	-	.	ID=TetragonulaCarbonaria_000154-T3.exon9;Parent=TetragonulaCarbonaria_000154-T3;
R1_1	funannotate	exon	2050409	2050647	.	-	.	ID=TetragonulaCarbonaria_000154-T3.exon10;Parent=TetragonulaCarbonaria_000154-T3;
R1_1	funannotate	three_prime_UTR	2050409	2050488	.	-	.	ID=TetragonulaCarbonaria_000154-T3.utr3p1;Parent=TetragonulaCarbonaria_000154-T3;
R1_1	funannotate	CDS	2059243	2059269	.	-	0	ID=TetragonulaCarbonaria_000154-T3.cds;Parent=TetragonulaCarbonaria_000154-T3;
R1_1	funannotate	CDS	2053732	2053923	.	-	0	ID=TetragonulaCarbonaria_000154-T3.cds;Parent=TetragonulaCarbonaria_000154-T3;
R1_1	funannotate	CDS	2052206	2052513	.	-	0	ID=TetragonulaCarbonaria_000154-T3.cds;Parent=TetragonulaCarbonaria_000154-T3;
R1_1	funannotate	CDS	2051937	2052111	.	-	1	ID=TetragonulaCarbonaria_000154-T3.cds;Parent=TetragonulaCarbonaria_000154-T3;
R1_1	funannotate	CDS	2051474	2051851	.	-	0	ID=TetragonulaCarbonaria_000154-T3.cds;Parent=TetragonulaCarbonaria_000154-T3;
R1_1	funannotate	CDS	2051305	2051359	.	-	0	ID=TetragonulaCarbonaria_000154-T3.cds;Parent=TetragonulaCarbonaria_000154-T3;
R1_1	funannotate	CDS	2051068	2051219	.	-	2	ID=TetragonulaCarbonaria_000154-T3.cds;Parent=TetragonulaCarbonaria_000154-T3;
R1_1	funannotate	CDS	2050733	2050825	.	-	0	ID=TetragonulaCarbonaria_000154-T3.cds;Parent=TetragonulaCarbonaria_000154-T3;
R1_1	funannotate	CDS	2050489	2050647	.	-	0	ID=TetragonulaCarbonaria_000154-T3.cds;Parent=TetragonulaCarbonaria_000154-T3;
R1_1	funannotate	mRNA	2050409	2063750	.	-	.	ID=TetragonulaCarbonaria_000154-T4;Parent=TetragonulaCarbonaria_000154;product=G protein-coupled receptor kinase, variant 4;Ontology_term=GO:0006468,GO:0007165,GO:0004703,GO:0004674,GO:0004672,GO:0005524;Dbxref=InterPro:IPR011993,InterPro:IPR008271,InterPro:IPR001849,InterPro:IPR011009,InterPro:IPR017441,InterPro:IPR000961,InterPro:IPR000719,PFAM:PF07714,PFAM:PF00069,InterPro:IPR000239;note=COG:T…
R1_1	funannotate	five_prime_UTR	2054242	2054628	.	-	.	ID=TetragonulaCarbonaria_000154-T4.utr5p1;Parent=TetragonulaCarbonaria_000154-T4;
R1_1	funannotate	five_prime_UTR	2054052	2054097	.	-	.	ID=TetragonulaCarbonaria_000154-T4.utr5p2;Parent=TetragonulaCarbonaria_000154-T4;
R1_1	funannotate	exon	2054242	2054628	.	-	.	ID=TetragonulaCarbonaria_000154-T4.exon1;Parent=TetragonulaCarbonaria_000154-T4;
R1_1	funannotate	exon	2054046	2054097	.	-	.	ID=TetragonulaCarbonaria_000154-T4.exon2;Parent=TetragonulaCarbonaria_000154-T4;
R1_1	funannotate	exon	2053732	2053923	.	-	.	ID=TetragonulaCarbonaria_000154-T4.exon3;Parent=TetragonulaCarbonaria_000154-T4;
R1_1	funannotate	exon	2052206	2052513	.	-	.	ID=TetragonulaCarbonaria_000154-T4.exon4;Parent=TetragonulaCarbonaria_000154-T4;
R1_1	funannotate	exon	2051937	2052111	.	-	.	ID=TetragonulaCarbonaria_000154-T4.exon5;Parent=TetragonulaCarbonaria_000154-T4;
R1_1	funannotate	exon	2051474	2051851	.	-	.	ID=TetragonulaCarbonaria_000154-T4.exon6;Parent=TetragonulaCarbonaria_000154-T4;
R1_1	funannotate	exon	2051305	2051359	.	-	.	ID=TetragonulaCarbonaria_000154-T4.exon7;Parent=TetragonulaCarbonaria_000154-T4;
R1_1	funannotate	exon	2050733	2051219	.	-	.	ID=TetragonulaCarbonaria_000154-T4.exon8;Parent=TetragonulaCarbonaria_000154-T4;
R1_1	funannotate	exon	2050409	2050647	.	-	.	ID=TetragonulaCarbonaria_000154-T4.exon9;Parent=TetragonulaCarbonaria_000154-T4;
R1_1	funannotate	three_prime_UTR	2050733	2051046	.	-	.	ID=TetragonulaCarbonaria_000154-T4.utr3p1;Parent=TetragonulaCarbonaria_000154-T4;
R1_1	funannotate	three_prime_UTR	2050409	2050647	.	-	.	ID=TetragonulaCarbonaria_000154-T4.utr3p2;Parent=TetragonulaCarbonaria_000154-T4;
R1_1	funannotate	CDS	2054046	2054051	.	-	0	ID=TetragonulaCarbonaria_000154-T4.cds;Parent=TetragonulaCarbonaria_000154-T4;
R1_1	funannotate	CDS	2053732	2053923	.	-	0	ID=TetragonulaCarbonaria_000154-T4.cds;Parent=TetragonulaCarbonaria_000154-T4;
R1_1	funannotate	CDS	2052206	2052513	.	-	0	ID=TetragonulaCarbonaria_000154-T4.cds;Parent=TetragonulaCarbonaria_000154-T4;
R1_1	funannotate	CDS	2051937	2052111	.	-	1	ID=TetragonulaCarbonaria_000154-T4.cds;Parent=TetragonulaCarbonaria_000154-T4;
R1_1	funannotate	CDS	2051474	2051851	.	-	0	ID=TetragonulaCarbonaria_000154-T4.cds;Parent=TetragonulaCarbonaria_000154-T4;
R1_1	funannotate	CDS	2051305	2051359	.	-	0	ID=TetragonulaCarbonaria_000154-T4.cds;Parent=TetragonulaCarbonaria_000154-T4;
R1_1	funannotate	CDS	2051047	2051219	.	-	2	ID=TetragonulaCarbonaria_000154-T4.cds;Parent=TetragonulaCarbonaria_000154-T4;
R1_1	funannotate	mRNA	2050409	2063750	.	-	.	ID=TetragonulaCarbonaria_000154-T5;Parent=TetragonulaCarbonaria_000154;product=G protein-coupled receptor kinase, variant 5;Ontology_term=GO:0006468,GO:0007165,GO:0004703,GO:0004674,GO:0004672,GO:0005524;Dbxref=InterPro:IPR011993,InterPro:IPR008271,InterPro:IPR001849,InterPro:IPR011009,InterPro:IPR017441,InterPro:IPR036305,InterPro:IPR000961,InterPro:IPR000719,PFAM:PF07714,PFAM:PF00069,InterPro:I…
R1_1	funannotate	five_prime_UTR	2059270	2059275	.	-	.	ID=TetragonulaCarbonaria_000154-T5.utr5p1;Parent=TetragonulaCarbonaria_000154-T5;
R1_1	funannotate	exon	2059243	2059275	.	-	.	ID=TetragonulaCarbonaria_000154-T5.exon1;Parent=TetragonulaCarbonaria_000154-T5;
R1_1	funannotate	exon	2054712	2054786	.	-	.	ID=TetragonulaCarbonaria_000154-T5.exon2;Parent=TetragonulaCarbonaria_000154-T5;
R1_1	funannotate	exon	2054242	2054303	.	-	.	ID=TetragonulaCarbonaria_000154-T5.exon3;Parent=TetragonulaCarbonaria_000154-T5;
R1_1	funannotate	exon	2054046	2054097	.	-	.	ID=TetragonulaCarbonaria_000154-T5.exon4;Parent=TetragonulaCarbonaria_000154-T5;
R1_1	funannotate	exon	2053732	2053923	.	-	.	ID=TetragonulaCarbonaria_000154-T5.exon5;Parent=TetragonulaCarbonaria_000154-T5;
R1_1	funannotate	exon	2052206	2052513	.	-	.	ID=TetragonulaCarbonaria_000154-T5.exon6;Parent=TetragonulaCarbonaria_000154-T5;
R1_1	funannotate	exon	2051937	2052111	.	-	.	ID=TetragonulaCarbonaria_000154-T5.exon7;Parent=TetragonulaCarbonaria_000154-T5;
R1_1	funannotate	exon	2051474	2051851	.	-	.	ID=TetragonulaCarbonaria_000154-T5.exon8;Parent=TetragonulaCarbonaria_000154-T5;
R1_1	funannotate	exon	2051305	2051359	.	-	.	ID=TetragonulaCarbonaria_000154-T5.exon9;Parent=TetragonulaCarbonaria_000154-T5;
R1_1	funannotate	exon	2050704	2051219	.	-	.	ID=TetragonulaCarbonaria_000154-T5.exon10;Parent=TetragonulaCarbonaria_000154-T5;
R1_1	funannotate	three_prime_UTR	2050704	2051046	.	-	.	ID=TetragonulaCarbonaria_000154-T5.utr3p1;Parent=TetragonulaCarbonaria_000154-T5;
R1_1	funannotate	CDS	2059243	2059269	.	-	0	ID=TetragonulaCarbonaria_000154-T5.cds;Parent=TetragonulaCarbonaria_000154-T5;
R1_1	funannotate	CDS	2054712	2054786	.	-	0	ID=TetragonulaCarbonaria_000154-T5.cds;Parent=TetragonulaCarbonaria_000154-T5;
R1_1	funannotate	CDS	2054242	2054303	.	-	0	ID=TetragonulaCarbonaria_000154-T5.cds;Parent=TetragonulaCarbonaria_000154-T5;
R1_1	funannotate	CDS	2054046	2054097	.	-	1	ID=TetragonulaCarbonaria_000154-T5.cds;Parent=TetragonulaCarbonaria_000154-T5;
R1_1	funannotate	CDS	2053732	2053923	.	-	0	ID=TetragonulaCarbonaria_000154-T5.cds;Parent=TetragonulaCarbonaria_000154-T5;
R1_1	funannotate	CDS	2052206	2052513	.	-	0	ID=TetragonulaCarbonaria_000154-T5.cds;Parent=TetragonulaCarbonaria_000154-T5;
R1_1	funannotate	CDS	2051937	2052111	.	-	1	ID=TetragonulaCarbonaria_000154-T5.cds;Parent=TetragonulaCarbonaria_000154-T5;
R1_1	funannotate	CDS	2051474	2051851	.	-	0	ID=TetragonulaCarbonaria_000154-T5.cds;Parent=TetragonulaCarbonaria_000154-T5;
R1_1	funannotate	CDS	2051305	2051359	.	-	0	ID=TetragonulaCarbonaria_000154-T5.cds;Parent=TetragonulaCarbonaria_000154-T5;
R1_1	funannotate	CDS	2051047	2051219	.	-	2	ID=TetragonulaCarbonaria_000154-T5.cds;Parent=TetragonulaCarbonaria_000154-T5;
R1_1	funannotate	gene	2079337	2084078	.	+	.	ID=TetragonulaCarbonaria_000155;
R1_1	funannotate	mRNA	2079337	2084078	.	+	.	ID=TetragonulaCarbonaria_000155-T1;Parent=TetragonulaCarbonaria_000155;product=hypothetical protein;Ontology_term=GO:0005515;Dbxref=InterPro:IPR015943,InterPro:IPR001680,InterPro:IPR017986,InterPro:IPR036322,InterPro:IPR019775,PFAM:PF00400;note=EggNog:ENOG41036PJ,COG:S;
R1_1	funannotate	exon	2079337	2079339	.	+	.	ID=TetragonulaCarbonaria_000155-T1.exon1;Parent=TetragonulaCarbonaria_000155-T1;
R1_1	funannotate	exon	2079858	2080101	.	+	.	ID=TetragonulaCarbonaria_000155-T1.exon2;Parent=TetragonulaCarbonaria_000155-T1;
R1_1	funannotate	exon	2080177	2080366	.	+	.	ID=TetragonulaCarbonaria_000155-T1.exon3;Parent=TetragonulaCarbonaria_000155-T1;
R1_1	funannotate	exon	2080443	2080571	.	+	.	ID=TetragonulaCarbonaria_000155-T1.exon4;Parent=TetragonulaCarbonaria_000155-T1;
R1_1	funannotate	exon	2081587	2081788	.	+	.	ID=TetragonulaCarbonaria_000155-T1.exon5;Parent=TetragonulaCarbonaria_000155-T1;
R1_1	funannotate	exon	2082948	2083142	.	+	.	ID=TetragonulaCarbonaria_000155-T1.exon6;Parent=TetragonulaCarbonaria_000155-T1;
R1_1	funannotate	exon	2083917	2084078	.	+	.	ID=TetragonulaCarbonaria_000155-T1.exon7;Parent=TetragonulaCarbonaria_000155-T1;
R1_1	funannotate	CDS	2079337	2079339	.	+	0	ID=TetragonulaCarbonaria_000155-T1.cds;Parent=TetragonulaCarbonaria_000155-T1;
R1_1	funannotate	CDS	2079858	2080101	.	+	0	ID=TetragonulaCarbonaria_000155-T1.cds;Parent=TetragonulaCarbonaria_000155-T1;
R1_1	funannotate	CDS	2080177	2080366	.	+	2	ID=TetragonulaCarbonaria_000155-T1.cds;Parent=TetragonulaCarbonaria_000155-T1;
R1_1	funannotate	CDS	2080443	2080571	.	+	1	ID=TetragonulaCarbonaria_000155-T1.cds;Parent=TetragonulaCarbonaria_000155-T1;
R1_1	funannotate	CDS	2081587	2081788	.	+	1	ID=TetragonulaCarbonaria_000155-T1.cds;Parent=TetragonulaCarbonaria_000155-T1;
R1_1	funannotate	CDS	2082948	2083142	.	+	0	ID=TetragonulaCarbonaria_000155-T1.cds;Parent=TetragonulaCarbonaria_000155-T1;
R1_1	funannotate	CDS	2083917	2084078	.	+	0	ID=TetragonulaCarbonaria_000155-T1.cds;Parent=TetragonulaCarbonaria_000155-T1;
R1_1	funannotate	gene	2087170	2092848	.	-	.	ID=TetragonulaCarbonaria_000156;
R1_1	funannotate	mRNA	2087170	2092848	.	-	.	ID=TetragonulaCarbonaria_000156-T1;Parent=TetragonulaCarbonaria_000156;product=hypothetical protein;Ontology_term=GO:0008138,GO:0003779,GO:0016791,GO:0004725,GO:0030837,GO:0016311,GO:0006470;Dbxref=PFAM:PF08766,InterPro:IPR000340,InterPro:IPR014876,InterPro:IPR029021,PFAM:PF00782,InterPro:IPR016130,InterPro:IPR000387,InterPro:IPR020422,InterPro:IPR043587;note=COG:V,EggNog:ENOG4103415;
R1_1	funannotate	exon	2092826	2092848	.	-	.	ID=TetragonulaCarbonaria_000156-T1.exon1;Parent=TetragonulaCarbonaria_000156-T1;
R1_1	funannotate	exon	2092516	2092710	.	-	.	ID=TetragonulaCarbonaria_000156-T1.exon2;Parent=TetragonulaCarbonaria_000156-T1;
R1_1	funannotate	exon	2090570	2090839	.	-	.	ID=TetragonulaCarbonaria_000156-T1.exon3;Parent=TetragonulaCarbonaria_000156-T1;
R1_1	funannotate	exon	2089914	2090470	.	-	.	ID=TetragonulaCarbonaria_000156-T1.exon4;Parent=TetragonulaCarbonaria_000156-T1;
R1_1	funannotate	exon	2087170	2089274	.	-	.	ID=TetragonulaCarbonaria_000156-T1.exon5;Parent=TetragonulaCarbonaria_000156-T1;
R1_1	funannotate	CDS	2092826	2092848	.	-	0	ID=TetragonulaCarbonaria_000156-T1.cds;Parent=TetragonulaCarbonaria_000156-T1;
R1_1	funannotate	CDS	2092516	2092710	.	-	1	ID=TetragonulaCarbonaria_000156-T1.cds;Parent=TetragonulaCarbonaria_000156-T1;
R1_1	funannotate	CDS	2090570	2090839	.	-	1	ID=TetragonulaCarbonaria_000156-T1.cds;Parent=TetragonulaCarbonaria_000156-T1;
R1_1	funannotate	CDS	2089914	2090470	.	-	1	ID=TetragonulaCarbonaria_000156-T1.cds;Parent=TetragonulaCarbonaria_000156-T1;
R1_1	funannotate	CDS	2087170	2089274	.	-	2	ID=TetragonulaCarbonaria_000156-T1.cds;Parent=TetragonulaCarbonaria_000156-T1;
R1_1	funannotate	gene	2112646	2112921	.	+	.	ID=TetragonulaCarbonaria_000157;
R1_1	funannotate	mRNA	2112646	2112921	.	+	.	ID=TetragonulaCarbonaria_000157-T1;Parent=TetragonulaCarbonaria_000157;product=hypothetical protein;
R1_1	funannotate	exon	2112646	2112921	.	+	.	ID=TetragonulaCarbonaria_000157-T1.exon1;Parent=TetragonulaCarbonaria_000157-T1;
R1_1	funannotate	CDS	2112646	2112921	.	+	0	ID=TetragonulaCarbonaria_000157-T1.cds;Parent=TetragonulaCarbonaria_000157-T1;
R1_1	funannotate	gene	2122553	2137950	.	-	.	ID=TetragonulaCarbonaria_000158;
R1_1	funannotate	mRNA	2122553	2137950	.	-	.	ID=TetragonulaCarbonaria_000158-T1;Parent=TetragonulaCarbonaria_000158;product=hypothetical protein;Ontology_term=GO:0030837,GO:0003779,GO:0016791;Dbxref=InterPro:IPR043587;note=COG:V,EggNog:ENOG4103415;
R1_1	funannotate	exon	2137910	2137950	.	-	.	ID=TetragonulaCarbonaria_000158-T1.exon1;Parent=TetragonulaCarbonaria_000158-T1;
R1_1	funannotate	exon	2136786	2136915	.	-	.	ID=TetragonulaCarbonaria_000158-T1.exon2;Parent=TetragonulaCarbonaria_000158-T1;
R1_1	funannotate	exon	2131158	2131336	.	-	.	ID=TetragonulaCarbonaria_000158-T1.exon3;Parent=TetragonulaCarbonaria_000158-T1;
R1_1	funannotate	exon	2122553	2122622	.	-	.	ID=TetragonulaCarbonaria_000158-T1.exon4;Parent=TetragonulaCarbonaria_000158-T1;
R1_1	funannotate	CDS	2137910	2137950	.	-	0	ID=TetragonulaCarbonaria_000158-T1.cds;Parent=TetragonulaCarbonaria_000158-T1;
R1_1	funannotate	CDS	2136786	2136915	.	-	1	ID=TetragonulaCarbonaria_000158-T1.cds;Parent=TetragonulaCarbonaria_000158-T1;
R1_1	funannotate	CDS	2131158	2131336	.	-	0	ID=TetragonulaCarbonaria_000158-T1.cds;Parent=TetragonulaCarbonaria_000158-T1;
R1_1	funannotate	CDS	2122553	2122622	.	-	1	ID=TetragonulaCarbonaria_000158-T1.cds;Parent=TetragonulaCarbonaria_000158-T1;
R1_1	funannotate	gene	2149251	2149768	.	+	.	ID=TetragonulaCarbonaria_000159;
R1_1	funannotate	mRNA	2149251	2149768	.	+	.	ID=TetragonulaCarbonaria_000159-T1;Parent=TetragonulaCarbonaria_000159;product=hypothetical protein;
R1_1	funannotate	exon	2149251	2149253	.	+	.	ID=TetragonulaCarbonaria_000159-T1.exon1;Parent=TetragonulaCarbonaria_000159-T1;
R1_1	funannotate	exon	2149331	2149768	.	+	.	ID=TetragonulaCarbonaria_000159-T1.exon2;Parent=TetragonulaCarbonaria_000159-T1;
R1_1	funannotate	three_prime_UTR	2149550	2149768	.	+	.	ID=TetragonulaCarbonaria_000159-T1.utr3p1;Parent=TetragonulaCarbonaria_000159-T1;
R1_1	funannotate	CDS	2149251	2149253	.	+	0	ID=TetragonulaCarbonaria_000159-T1.cds;Parent=TetragonulaCarbonaria_000159-T1;
R1_1	funannotate	CDS	2149331	2149549	.	+	0	ID=TetragonulaCarbonaria_000159-T1.cds;Parent=TetragonulaCarbonaria_000159-T1;
R1_1	funannotate	gene	2150158	2155929	.	-	.	ID=TetragonulaCarbonaria_000160;
R1_1	funannotate	mRNA	2150158	2155929	.	-	.	ID=TetragonulaCarbonaria_000160-T1;Parent=TetragonulaCarbonaria_000160;product=hypothetical protein;
R1_1	funannotate	exon	2155779	2155929	.	-	.	ID=TetragonulaCarbonaria_000160-T1.exon1;Parent=TetragonulaCarbonaria_000160-T1;
R1_1	funannotate	exon	2150158	2150273	.	-	.	ID=TetragonulaCarbonaria_000160-T1.exon2;Parent=TetragonulaCarbonaria_000160-T1;
R1_1	funannotate	CDS	2155779	2155929	.	-	0	ID=TetragonulaCarbonaria_000160-T1.cds;Parent=TetragonulaCarbonaria_000160-T1;
R1_1	funannotate	CDS	2150158	2150273	.	-	2	ID=TetragonulaCarbonaria_000160-T1.cds;Parent=TetragonulaCarbonaria_000160-T1;
R1_1	funannotate	gene	2157491	2157826	.	-	.	ID=TetragonulaCarbonaria_000161;
R1_1	funannotate	mRNA	2157491	2157826	.	-	.	ID=TetragonulaCarbonaria_000161-T1;Parent=TetragonulaCarbonaria_000161;product=hypothetical protein;
R1_1	funannotate	exon	2157491	2157826	.	-	.	ID=TetragonulaCarbonaria_000161-T1.exon1;Parent=TetragonulaCarbonaria_000161-T1;
R1_1	funannotate	CDS	2157491	2157826	.	-	0	ID=TetragonulaCarbonaria_000161-T1.cds;Parent=TetragonulaCarbonaria_000161-T1;
R1_1	funannotate	gene	2168964	2184550	.	-	.	ID=TetragonulaCarbonaria_000162;
R1_1	funannotate	mRNA	2168964	2184550	.	-	.	ID=TetragonulaCarbonaria_000162-T1;Parent=TetragonulaCarbonaria_000162;product=hypothetical protein;
R1_1	funannotate	five_prime_UTR	2184529	2184550	.	-	.	ID=TetragonulaCarbonaria_000162-T1.utr5p1;Parent=TetragonulaCarbonaria_000162-T1;
R1_1	funannotate	exon	2184202	2184550	.	-	.	ID=TetragonulaCarbonaria_000162-T1.exon1;Parent=TetragonulaCarbonaria_000162-T1;
R1_1	funannotate	exon	2181536	2181591	.	-	.	ID=TetragonulaCarbonaria_000162-T1.exon2;Parent=TetragonulaCarbonaria_000162-T1;
R1_1	funannotate	exon	2171262	2171346	.	-	.	ID=TetragonulaCarbonaria_000162-T1.exon3;Parent=TetragonulaCarbonaria_000162-T1;
R1_1	funannotate	exon	2170770	2170907	.	-	.	ID=TetragonulaCarbonaria_000162-T1.exon4;Parent=TetragonulaCarbonaria_000162-T1;
R1_1	funannotate	exon	2168964	2169323	.	-	.	ID=TetragonulaCarbonaria_000162-T1.exon5;Parent=TetragonulaCarbonaria_000162-T1;
R1_1	funannotate	CDS	2184202	2184528	.	-	0	ID=TetragonulaCarbonaria_000162-T1.cds;Parent=TetragonulaCarbonaria_000162-T1;
R1_1	funannotate	CDS	2181536	2181591	.	-	0	ID=TetragonulaCarbonaria_000162-T1.cds;Parent=TetragonulaCarbonaria_000162-T1;
R1_1	funannotate	CDS	2171262	2171346	.	-	1	ID=TetragonulaCarbonaria_000162-T1.cds;Parent=TetragonulaCarbonaria_000162-T1;
R1_1	funannotate	CDS	2170770	2170907	.	-	0	ID=TetragonulaCarbonaria_000162-T1.cds;Parent=TetragonulaCarbonaria_000162-T1;
R1_1	funannotate	CDS	2168964	2169323	.	-	0	ID=TetragonulaCarbonaria_000162-T1.cds;Parent=TetragonulaCarbonaria_000162-T1;
R1_1	funannotate	gene	2188095	2189064	.	+	.	ID=TetragonulaCarbonaria_000163;
R1_1	funannotate	mRNA	2188095	2189064	.	+	.	ID=TetragonulaCarbonaria_000163-T1;Parent=TetragonulaCarbonaria_000163;product=hypothetical protein;Ontology_term=GO:0042256,GO:0042254;Dbxref=InterPro:IPR018978,InterPro:IPR037188,PFAM:PF01172,InterPro:IPR019783,PFAM:PF09377,InterPro:IPR036786,InterPro:IPR039100,InterPro:IPR018023,InterPro:IPR002140;note=COG:J,EggNog:ENOG41032XR;
R1_1	funannotate	exon	2188095	2188225	.	+	.	ID=TetragonulaCarbonaria_000163-T1.exon1;Parent=TetragonulaCarbonaria_000163-T1;
R1_1	funannotate	exon	2188437	2189064	.	+	.	ID=TetragonulaCarbonaria_000163-T1.exon2;Parent=TetragonulaCarbonaria_000163-T1;
R1_1	funannotate	CDS	2188095	2188225	.	+	0	ID=TetragonulaCarbonaria_000163-T1.cds;Parent=TetragonulaCarbonaria_000163-T1;
R1_1	funannotate	CDS	2188437	2189064	.	+	1	ID=TetragonulaCarbonaria_000163-T1.cds;Parent=TetragonulaCarbonaria_000163-T1;
R1_1	funannotate	gene	2189701	2191220	.	-	.	ID=TetragonulaCarbonaria_000164;
R1_1	funannotate	mRNA	2189701	2191220	.	-	.	ID=TetragonulaCarbonaria_000164-T1;Parent=TetragonulaCarbonaria_000164;product=hypothetical protein;Dbxref=PFAM:PF01923,InterPro:IPR036451,InterPro:IPR016030,InterPro:IPR029499;note=COG:H,EggNog:ENOG41037V1;
R1_1	funannotate	five_prime_UTR	2191089	2191220	.	-	.	ID=TetragonulaCarbonaria_000164-T1.utr5p1;Parent=TetragonulaCarbonaria_000164-T1;
R1_1	funannotate	exon	2191012	2191220	.	-	.	ID=TetragonulaCarbonaria_000164-T1.exon1;Parent=TetragonulaCarbonaria_000164-T1;
R1_1	funannotate	exon	2190021	2190387	.	-	.	ID=TetragonulaCarbonaria_000164-T1.exon2;Parent=TetragonulaCarbonaria_000164-T1;
R1_1	funannotate	exon	2189701	2189934	.	-	.	ID=TetragonulaCarbonaria_000164-T1.exon3;Parent=TetragonulaCarbonaria_000164-T1;
R1_1	funannotate	CDS	2191012	2191088	.	-	0	ID=TetragonulaCarbonaria_000164-T1.cds;Parent=TetragonulaCarbonaria_000164-T1;
R1_1	funannotate	CDS	2190021	2190387	.	-	1	ID=TetragonulaCarbonaria_000164-T1.cds;Parent=TetragonulaCarbonaria_000164-T1;
R1_1	funannotate	CDS	2189701	2189934	.	-	0	ID=TetragonulaCarbonaria_000164-T1.cds;Parent=TetragonulaCarbonaria_000164-T1;
R1_1	funannotate	gene	2192747	2198825	.	-	.	ID=TetragonulaCarbonaria_000165;
R1_1	funannotate	mRNA	2192747	2198825	.	-	.	ID=TetragonulaCarbonaria_000165-T1;Parent=TetragonulaCarbonaria_000165;product=hypothetical protein;Dbxref=InterPro:IPR000408,PFAM:PF13540,PFAM:PF02204,InterPro:IPR011993,InterPro:IPR009091,InterPro:IPR001849,PFAM:PF00415,InterPro:IPR003409,PFAM:PF02493,InterPro:IPR037191,InterPro:IPR003123;note=COG:S,BUSCO:EOG091B00Q9,EggNog:ENOG410347U;
R1_1	funannotate	five_prime_UTR	2198595	2198825	.	-	.	ID=TetragonulaCarbonaria_000165-T1.utr5p1;Parent=TetragonulaCarbonaria_000165-T1;
R1_1	funannotate	exon	2198254	2198825	.	-	.	ID=TetragonulaCarbonaria_000165-T1.exon1;Parent=TetragonulaCarbonaria_000165-T1;
R1_1	funannotate	exon	2196866	2198188	.	-	.	ID=TetragonulaCarbonaria_000165-T1.exon2;Parent=TetragonulaCarbonaria_000165-T1;
R1_1	funannotate	exon	2196221	2196787	.	-	.	ID=TetragonulaCarbonaria_000165-T1.exon3;Parent=TetragonulaCarbonaria_000165-T1;
R1_1	funannotate	exon	2195638	2196007	.	-	.	ID=TetragonulaCarbonaria_000165-T1.exon4;Parent=TetragonulaCarbonaria_000165-T1;
R1_1	funannotate	exon	2195364	2195565	.	-	.	ID=TetragonulaCarbonaria_000165-T1.exon5;Parent=TetragonulaCarbonaria_000165-T1;
R1_1	funannotate	exon	2195025	2195205	.	-	.	ID=TetragonulaCarbonaria_000165-T1.exon6;Parent=TetragonulaCarbonaria_000165-T1;
R1_1	funannotate	exon	2194775	2194941	.	-	.	ID=TetragonulaCarbonaria_000165-T1.exon7;Parent=TetragonulaCarbonaria_000165-T1;
R1_1	funannotate	exon	2194542	2194651	.	-	.	ID=TetragonulaCarbonaria_000165-T1.exon8;Parent=TetragonulaCarbonaria_000165-T1;
R1_1	funannotate	exon	2194255	2194466	.	-	.	ID=TetragonulaCarbonaria_000165-T1.exon9;Parent=TetragonulaCarbonaria_000165-T1;
R1_1	funannotate	exon	2193624	2194181	.	-	.	ID=TetragonulaCarbonaria_000165-T1.exon10;Parent=TetragonulaCarbonaria_000165-T1;
R1_1	funannotate	exon	2193357	2193533	.	-	.	ID=TetragonulaCarbonaria_000165-T1.exon11;Parent=TetragonulaCarbonaria_000165-T1;
R1_1	funannotate	exon	2193111	2193279	.	-	.	ID=TetragonulaCarbonaria_000165-T1.exon12;Parent=TetragonulaCarbonaria_000165-T1;
R1_1	funannotate	exon	2192859	2193041	.	-	.	ID=TetragonulaCarbonaria_000165-T1.exon13;Parent=TetragonulaCarbonaria_000165-T1;
R1_1	funannotate	exon	2192747	2192794	.	-	.	ID=TetragonulaCarbonaria_000165-T1.exon14;Parent=TetragonulaCarbonaria_000165-T1;
R1_1	funannotate	CDS	2198254	2198594	.	-	0	ID=TetragonulaCarbonaria_000165-T1.cds;Parent=TetragonulaCarbonaria_000165-T1;
R1_1	funannotate	CDS	2196866	2198188	.	-	1	ID=TetragonulaCarbonaria_000165-T1.cds;Parent=TetragonulaCarbonaria_000165-T1;
R1_1	funannotate	CDS	2196221	2196787	.	-	1	ID=TetragonulaCarbonaria_000165-T1.cds;Parent=TetragonulaCarbonaria_000165-T1;
R1_1	funannotate	CDS	2195638	2196007	.	-	1	ID=TetragonulaCarbonaria_000165-T1.cds;Parent=TetragonulaCarbonaria_000165-T1;
R1_1	funannotate	CDS	2195364	2195565	.	-	0	ID=TetragonulaCarbonaria_000165-T1.cds;Parent=TetragonulaCarbonaria_000165-T1;
R1_1	funannotate	CDS	2195025	2195205	.	-	2	ID=TetragonulaCarbonaria_000165-T1.cds;Parent=TetragonulaCarbonaria_000165-T1;
R1_1	funannotate	CDS	2194775	2194941	.	-	1	ID=TetragonulaCarbonaria_000165-T1.cds;Parent=TetragonulaCarbonaria_000165-T1;
R1_1	funannotate	CDS	2194542	2194651	.	-	2	ID=TetragonulaCarbonaria_000165-T1.cds;Parent=TetragonulaCarbonaria_000165-T1;
R1_1	funannotate	CDS	2194255	2194466	.	-	0	ID=TetragonulaCarbonaria_000165-T1.cds;Parent=TetragonulaCarbonaria_000165-T1;
R1_1	funannotate	CDS	2193624	2194181	.	-	1	ID=TetragonulaCarbonaria_000165-T1.cds;Parent=TetragonulaCarbonaria_000165-T1;
R1_1	funannotate	CDS	2193357	2193533	.	-	1	ID=TetragonulaCarbonaria_000165-T1.cds;Parent=TetragonulaCarbonaria_000165-T1;
R1_1	funannotate	CDS	2193111	2193279	.	-	1	ID=TetragonulaCarbonaria_000165-T1.cds;Parent=TetragonulaCarbonaria_000165-T1;
R1_1	funannotate	CDS	2192859	2193041	.	-	0	ID=TetragonulaCarbonaria_000165-T1.cds;Parent=TetragonulaCarbonaria_000165-T1;
R1_1	funannotate	CDS	2192747	2192794	.	-	0	ID=TetragonulaCarbonaria_000165-T1.cds;Parent=TetragonulaCarbonaria_000165-T1;
R1_1	funannotate	gene	2199314	2200870	.	+	.	ID=TetragonulaCarbonaria_000166;
R1_1	funannotate	mRNA	2199314	2200870	.	+	.	ID=TetragonulaCarbonaria_000166-T1;Parent=TetragonulaCarbonaria_000166;product=hypothetical protein;Ontology_term=GO:0051082,GO:0006457;Dbxref=InterPro:IPR036869,InterPro:IPR018253,InterPro:IPR008971,PFAM:PF00226,InterPro:IPR002939,InterPro:IPR001623,PFAM:PF01556;note=COG:O,EggNog:ENOG41033U5,BUSCO:EOG091B0CE9,TransMembrane:1 (o6-24i);
R1_1	funannotate	exon	2199314	2199384	.	+	.	ID=TetragonulaCarbonaria_000166-T1.exon1;Parent=TetragonulaCarbonaria_000166-T1;
R1_1	funannotate	exon	2199715	2200099	.	+	.	ID=TetragonulaCarbonaria_000166-T1.exon2;Parent=TetragonulaCarbonaria_000166-T1;
R1_1	funannotate	exon	2200175	2200730	.	+	.	ID=TetragonulaCarbonaria_000166-T1.exon3;Parent=TetragonulaCarbonaria_000166-T1;
R1_1	funannotate	exon	2200806	2200870	.	+	.	ID=TetragonulaCarbonaria_000166-T1.exon4;Parent=TetragonulaCarbonaria_000166-T1;
R1_1	funannotate	CDS	2199314	2199384	.	+	0	ID=TetragonulaCarbonaria_000166-T1.cds;Parent=TetragonulaCarbonaria_000166-T1;
R1_1	funannotate	CDS	2199715	2200099	.	+	1	ID=TetragonulaCarbonaria_000166-T1.cds;Parent=TetragonulaCarbonaria_000166-T1;
R1_1	funannotate	CDS	2200175	2200730	.	+	0	ID=TetragonulaCarbonaria_000166-T1.cds;Parent=TetragonulaCarbonaria_000166-T1;
R1_1	funannotate	CDS	2200806	2200870	.	+	2	ID=TetragonulaCarbonaria_000166-T1.cds;Parent=TetragonulaCarbonaria_000166-T1;
R1_1	funannotate	gene	2202153	2205642	.	-	.	ID=TetragonulaCarbonaria_000167;
R1_1	funannotate	mRNA	2202153	2205642	.	-	.	ID=TetragonulaCarbonaria_000167-T1;Parent=TetragonulaCarbonaria_000167;product=hypothetical protein;Ontology_term=GO:0003824;Dbxref=InterPro:IPR017850,PFAM:PF02995,InterPro:IPR004245;note=COG:S,EggNog:ENOG41033KB,BUSCO:EOG091B055D;
R1_1	funannotate	five_prime_UTR	2204809	2205642	.	-	.	ID=TetragonulaCarbonaria_000167-T1.utr5p1;Parent=TetragonulaCarbonaria_000167-T1;
R1_1	funannotate	exon	2204492	2205642	.	-	.	ID=TetragonulaCarbonaria_000167-T1.exon1;Parent=TetragonulaCarbonaria_000167-T1;
R1_1	funannotate	exon	2202153	2204273	.	-	.	ID=TetragonulaCarbonaria_000167-T1.exon2;Parent=TetragonulaCarbonaria_000167-T1;
R1_1	funannotate	three_prime_UTR	2202153	2202754	.	-	.	ID=TetragonulaCarbonaria_000167-T1.utr3p1;Parent=TetragonulaCarbonaria_000167-T1;
R1_1	funannotate	CDS	2204492	2204808	.	-	0	ID=TetragonulaCarbonaria_000167-T1.cds;Parent=TetragonulaCarbonaria_000167-T1;
R1_1	funannotate	CDS	2202755	2204273	.	-	1	ID=TetragonulaCarbonaria_000167-T1.cds;Parent=TetragonulaCarbonaria_000167-T1;
R1_1	funannotate	gene	2206993	2208216	.	+	.	ID=TetragonulaCarbonaria_000168;
R1_1	funannotate	mRNA	2206993	2208216	.	+	.	ID=TetragonulaCarbonaria_000168-T1;Parent=TetragonulaCarbonaria_000168;product=hypothetical protein;
R1_1	funannotate	five_prime_UTR	2206993	2207133	.	+	.	ID=TetragonulaCarbonaria_000168-T1.utr5p1;Parent=TetragonulaCarbonaria_000168-T1;
R1_1	funannotate	exon	2206993	2207235	.	+	.	ID=TetragonulaCarbonaria_000168-T1.exon1;Parent=TetragonulaCarbonaria_000168-T1;
R1_1	funannotate	exon	2207504	2208216	.	+	.	ID=TetragonulaCarbonaria_000168-T1.exon2;Parent=TetragonulaCarbonaria_000168-T1;
R1_1	funannotate	three_prime_UTR	2207822	2208216	.	+	.	ID=TetragonulaCarbonaria_000168-T1.utr3p1;Parent=TetragonulaCarbonaria_000168-T1;
R1_1	funannotate	CDS	2207134	2207235	.	+	0	ID=TetragonulaCarbonaria_000168-T1.cds;Parent=TetragonulaCarbonaria_000168-T1;
R1_1	funannotate	CDS	2207504	2207821	.	+	0	ID=TetragonulaCarbonaria_000168-T1.cds;Parent=TetragonulaCarbonaria_000168-T1;
R1_1	funannotate	gene	2210502	2213606	.	-	.	ID=TetragonulaCarbonaria_000169;
R1_1	funannotate	mRNA	2210502	2213606	.	-	.	ID=TetragonulaCarbonaria_000169-T1;Parent=TetragonulaCarbonaria_000169;product=hypothetical protein;
R1_1	funannotate	exon	2213603	2213606	.	-	.	ID=TetragonulaCarbonaria_000169-T1.exon1;Parent=TetragonulaCarbonaria_000169-T1;
R1_1	funannotate	exon	2212961	2213112	.	-	.	ID=TetragonulaCarbonaria_000169-T1.exon2;Parent=TetragonulaCarbonaria_000169-T1;
R1_1	funannotate	exon	2210502	2210609	.	-	.	ID=TetragonulaCarbonaria_000169-T1.exon3;Parent=TetragonulaCarbonaria_000169-T1;
R1_1	funannotate	CDS	2213603	2213606	.	-	0	ID=TetragonulaCarbonaria_000169-T1.cds;Parent=TetragonulaCarbonaria_000169-T1;
R1_1	funannotate	CDS	2212961	2213112	.	-	2	ID=TetragonulaCarbonaria_000169-T1.cds;Parent=TetragonulaCarbonaria_000169-T1;
R1_1	funannotate	CDS	2210502	2210609	.	-	0	ID=TetragonulaCarbonaria_000169-T1.cds;Parent=TetragonulaCarbonaria_000169-T1;
R1_1	funannotate	gene	2213772	2225012	.	-	.	ID=TetragonulaCarbonaria_000170;
R1_1	funannotate	mRNA	2213772	2225012	.	-	.	ID=TetragonulaCarbonaria_000170-T1;Parent=TetragonulaCarbonaria_000170;product=hypothetical protein;Dbxref=InterPro:IPR013087,PFAM:PF13912,PFAM:PF12874,InterPro:IPR036236,PFAM:PF13894,PFAM:PF00096;note=EggNog:ENOG41036CR,COG:K,BUSCO:EOG091B032T;
R1_1	funannotate	exon	2224904	2225012	.	-	.	ID=TetragonulaCarbonaria_000170-T1.exon1;Parent=TetragonulaCarbonaria_000170-T1;
R1_1	funannotate	exon	2219680	2223357	.	-	.	ID=TetragonulaCarbonaria_000170-T1.exon2;Parent=TetragonulaCarbonaria_000170-T1;
R1_1	funannotate	exon	2218497	2218630	.	-	.	ID=TetragonulaCarbonaria_000170-T1.exon3;Parent=TetragonulaCarbonaria_000170-T1;
R1_1	funannotate	exon	2217033	2217303	.	-	.	ID=TetragonulaCarbonaria_000170-T1.exon4;Parent=TetragonulaCarbonaria_000170-T1;
R1_1	funannotate	exon	2216337	2216521	.	-	.	ID=TetragonulaCarbonaria_000170-T1.exon5;Parent=TetragonulaCarbonaria_000170-T1;
R1_1	funannotate	exon	2215666	2215839	.	-	.	ID=TetragonulaCarbonaria_000170-T1.exon6;Parent=TetragonulaCarbonaria_000170-T1;
R1_1	funannotate	exon	2213772	2214182	.	-	.	ID=TetragonulaCarbonaria_000170-T1.exon7;Parent=TetragonulaCarbonaria_000170-T1;
R1_1	funannotate	CDS	2224904	2225012	.	-	0	ID=TetragonulaCarbonaria_000170-T1.cds;Parent=TetragonulaCarbonaria_000170-T1;
R1_1	funannotate	CDS	2219680	2223357	.	-	2	ID=TetragonulaCarbonaria_000170-T1.cds;Parent=TetragonulaCarbonaria_000170-T1;
R1_1	funannotate	CDS	2218497	2218630	.	-	2	ID=TetragonulaCarbonaria_000170-T1.cds;Parent=TetragonulaCarbonaria_000170-T1;
R1_1	funannotate	CDS	2217033	2217303	.	-	0	ID=TetragonulaCarbonaria_000170-T1.cds;Parent=TetragonulaCarbonaria_000170-T1;
R1_1	funannotate	CDS	2216337	2216521	.	-	2	ID=TetragonulaCarbonaria_000170-T1.cds;Parent=TetragonulaCarbonaria_000170-T1;
R1_1	funannotate	CDS	2215666	2215839	.	-	0	ID=TetragonulaCarbonaria_000170-T1.cds;Parent=TetragonulaCarbonaria_000170-T1;
R1_1	funannotate	CDS	2213772	2214182	.	-	0	ID=TetragonulaCarbonaria_000170-T1.cds;Parent=TetragonulaCarbonaria_000170-T1;
R1_1	funannotate	gene	2225135	2225511	.	-	.	ID=TetragonulaCarbonaria_000171;
R1_1	funannotate	mRNA	2225135	2225511	.	-	.	ID=TetragonulaCarbonaria_000171-T1;Parent=TetragonulaCarbonaria_000171;product=hypothetical protein;
R1_1	funannotate	exon	2225414	2225511	.	-	.	ID=TetragonulaCarbonaria_000171-T1.exon1;Parent=TetragonulaCarbonaria_000171-T1;
R1_1	funannotate	exon	2225135	2225282	.	-	.	ID=TetragonulaCarbonaria_000171-T1.exon2;Parent=TetragonulaCarbonaria_000171-T1;
R1_1	funannotate	CDS	2225414	2225511	.	-	0	ID=TetragonulaCarbonaria_000171-T1.cds;Parent=TetragonulaCarbonaria_000171-T1;
R1_1	funannotate	CDS	2225135	2225282	.	-	1	ID=TetragonulaCarbonaria_000171-T1.cds;Parent=TetragonulaCarbonaria_000171-T1;
R1_1	funannotate	gene	2227688	2228971	.	+	.	ID=TetragonulaCarbonaria_000172;
R1_1	funannotate	mRNA	2227688	2228971	.	+	.	ID=TetragonulaCarbonaria_000172-T1;Parent=TetragonulaCarbonaria_000172;product=hypothetical protein;
R1_1	funannotate	exon	2227688	2227854	.	+	.	ID=TetragonulaCarbonaria_000172-T1.exon1;Parent=TetragonulaCarbonaria_000172-T1;
R1_1	funannotate	exon	2228212	2228971	.	+	.	ID=TetragonulaCarbonaria_000172-T1.exon2;Parent=TetragonulaCarbonaria_000172-T1;
R1_1	funannotate	CDS	2227688	2227854	.	+	0	ID=TetragonulaCarbonaria_000172-T1.cds;Parent=TetragonulaCarbonaria_000172-T1;
R1_1	funannotate	CDS	2228212	2228971	.	+	1	ID=TetragonulaCarbonaria_000172-T1.cds;Parent=TetragonulaCarbonaria_000172-T1;
R1_1	funannotate	gene	2239172	2240643	.	-	.	ID=TetragonulaCarbonaria_000173;
R1_1	funannotate	mRNA	2239172	2240643	.	-	.	ID=TetragonulaCarbonaria_000173-T1;Parent=TetragonulaCarbonaria_000173;product=hypothetical protein;
R1_1	funannotate	exon	2240468	2240643	.	-	.	ID=TetragonulaCarbonaria_000173-T1.exon1;Parent=TetragonulaCarbonaria_000173-T1;
R1_1	funannotate	exon	2239172	2239376	.	-	.	ID=TetragonulaCarbonaria_000173-T1.exon2;Parent=TetragonulaCarbonaria_000173-T1;
R1_1	funannotate	CDS	2240468	2240643	.	-	0	ID=TetragonulaCarbonaria_000173-T1.cds;Parent=TetragonulaCarbonaria_000173-T1;
R1_1	funannotate	CDS	2239172	2239376	.	-	1	ID=TetragonulaCarbonaria_000173-T1.cds;Parent=TetragonulaCarbonaria_000173-T1;
R1_1	funannotate	gene	2245979	2246598	.	+	.	ID=TetragonulaCarbonaria_000174;
R1_1	funannotate	mRNA	2245979	2246598	.	+	.	ID=TetragonulaCarbonaria_000174-T1;Parent=TetragonulaCarbonaria_000174;product=hypothetical protein;note=TransMembrane:1 (o145-162i);
R1_1	funannotate	exon	2245979	2246017	.	+	.	ID=TetragonulaCarbonaria_000174-T1.exon1;Parent=TetragonulaCarbonaria_000174-T1;
R1_1	funannotate	exon	2246095	2246598	.	+	.	ID=TetragonulaCarbonaria_000174-T1.exon2;Parent=TetragonulaCarbonaria_000174-T1;
R1_1	funannotate	CDS	2245979	2246017	.	+	0	ID=TetragonulaCarbonaria_000174-T1.cds;Parent=TetragonulaCarbonaria_000174-T1;
R1_1	funannotate	CDS	2246095	2246598	.	+	0	ID=TetragonulaCarbonaria_000174-T1.cds;Parent=TetragonulaCarbonaria_000174-T1;
R1_1	funannotate	gene	2264256	2274347	.	+	.	ID=TetragonulaCarbonaria_000175;
R1_1	funannotate	mRNA	2264256	2274347	.	+	.	ID=TetragonulaCarbonaria_000175-T1;Parent=TetragonulaCarbonaria_000175;product=hypothetical protein;
R1_1	funannotate	exon	2264256	2264318	.	+	.	ID=TetragonulaCarbonaria_000175-T1.exon1;Parent=TetragonulaCarbonaria_000175-T1;
R1_1	funannotate	exon	2264404	2264494	.	+	.	ID=TetragonulaCarbonaria_000175-T1.exon2;Parent=TetragonulaCarbonaria_000175-T1;
R1_1	funannotate	exon	2267327	2267950	.	+	.	ID=TetragonulaCarbonaria_000175-T1.exon3;Parent=TetragonulaCarbonaria_000175-T1;
R1_1	funannotate	exon	2269294	2269441	.	+	.	ID=TetragonulaCarbonaria_000175-T1.exon4;Parent=TetragonulaCarbonaria_000175-T1;
R1_1	funannotate	exon	2269786	2270101	.	+	.	ID=TetragonulaCarbonaria_000175-T1.exon5;Parent=TetragonulaCarbonaria_000175-T1;
R1_1	funannotate	exon	2274120	2274347	.	+	.	ID=TetragonulaCarbonaria_000175-T1.exon6;Parent=TetragonulaCarbonaria_000175-T1;
R1_1	funannotate	CDS	2264256	2264318	.	+	0	ID=TetragonulaCarbonaria_000175-T1.cds;Parent=TetragonulaCarbonaria_000175-T1;
R1_1	funannotate	CDS	2264404	2264494	.	+	0	ID=TetragonulaCarbonaria_000175-T1.cds;Parent=TetragonulaCarbonaria_000175-T1;
R1_1	funannotate	CDS	2267327	2267950	.	+	2	ID=TetragonulaCarbonaria_000175-T1.cds;Parent=TetragonulaCarbonaria_000175-T1;
R1_1	funannotate	CDS	2269294	2269441	.	+	2	ID=TetragonulaCarbonaria_000175-T1.cds;Parent=TetragonulaCarbonaria_000175-T1;
R1_1	funannotate	CDS	2269786	2270101	.	+	1	ID=TetragonulaCarbonaria_000175-T1.cds;Parent=TetragonulaCarbonaria_000175-T1;
R1_1	funannotate	CDS	2274120	2274347	.	+	0	ID=TetragonulaCarbonaria_000175-T1.cds;Parent=TetragonulaCarbonaria_000175-T1;
R1_1	funannotate	gene	2280372	2281709	.	+	.	ID=TetragonulaCarbonaria_000176;
R1_1	funannotate	mRNA	2280372	2281709	.	+	.	ID=TetragonulaCarbonaria_000176-T1;Parent=TetragonulaCarbonaria_000176;product=hypothetical protein;
R1_1	funannotate	exon	2280372	2280388	.	+	.	ID=TetragonulaCarbonaria_000176-T1.exon1;Parent=TetragonulaCarbonaria_000176-T1;
R1_1	funannotate	exon	2280674	2280864	.	+	.	ID=TetragonulaCarbonaria_000176-T1.exon2;Parent=TetragonulaCarbonaria_000176-T1;
R1_1	funannotate	exon	2281579	2281709	.	+	.	ID=TetragonulaCarbonaria_000176-T1.exon3;Parent=TetragonulaCarbonaria_000176-T1;
R1_1	funannotate	CDS	2280372	2280388	.	+	0	ID=TetragonulaCarbonaria_000176-T1.cds;Parent=TetragonulaCarbonaria_000176-T1;
R1_1	funannotate	CDS	2280674	2280864	.	+	1	ID=TetragonulaCarbonaria_000176-T1.cds;Parent=TetragonulaCarbonaria_000176-T1;
R1_1	funannotate	CDS	2281579	2281709	.	+	2	ID=TetragonulaCarbonaria_000176-T1.cds;Parent=TetragonulaCarbonaria_000176-T1;
R1_1	funannotate	gene	2285551	2286097	.	-	.	ID=TetragonulaCarbonaria_000177;
R1_1	funannotate	mRNA	2285551	2286097	.	-	.	ID=TetragonulaCarbonaria_000177-T1;Parent=TetragonulaCarbonaria_000177;product=hypothetical protein;
R1_1	funannotate	exon	2285872	2286097	.	-	.	ID=TetragonulaCarbonaria_000177-T1.exon1;Parent=TetragonulaCarbonaria_000177-T1;
R1_1	funannotate	exon	2285551	2285753	.	-	.	ID=TetragonulaCarbonaria_000177-T1.exon2;Parent=TetragonulaCarbonaria_000177-T1;
R1_1	funannotate	CDS	2285872	2286097	.	-	0	ID=TetragonulaCarbonaria_000177-T1.cds;Parent=TetragonulaCarbonaria_000177-T1;
R1_1	funannotate	CDS	2285551	2285753	.	-	2	ID=TetragonulaCarbonaria_000177-T1.cds;Parent=TetragonulaCarbonaria_000177-T1;
R1_1	funannotate	gene	2288709	2291121	.	-	.	ID=TetragonulaCarbonaria_000178;
R1_1	funannotate	mRNA	2288709	2291121	.	-	.	ID=TetragonulaCarbonaria_000178-T1;Parent=TetragonulaCarbonaria_000178;product=hypothetical protein;
R1_1	funannotate	five_prime_UTR	2291000	2291121	.	-	.	ID=TetragonulaCarbonaria_000178-T1.utr5p1;Parent=TetragonulaCarbonaria_000178-T1;
R1_1	funannotate	exon	2290847	2291121	.	-	.	ID=TetragonulaCarbonaria_000178-T1.exon1;Parent=TetragonulaCarbonaria_000178-T1;
R1_1	funannotate	exon	2289743	2289813	.	-	.	ID=TetragonulaCarbonaria_000178-T1.exon2;Parent=TetragonulaCarbonaria_000178-T1;
R1_1	funannotate	exon	2288709	2288841	.	-	.	ID=TetragonulaCarbonaria_000178-T1.exon3;Parent=TetragonulaCarbonaria_000178-T1;
R1_1	funannotate	CDS	2290847	2290999	.	-	0	ID=TetragonulaCarbonaria_000178-T1.cds;Parent=TetragonulaCarbonaria_000178-T1;
R1_1	funannotate	CDS	2289743	2289813	.	-	0	ID=TetragonulaCarbonaria_000178-T1.cds;Parent=TetragonulaCarbonaria_000178-T1;
R1_1	funannotate	CDS	2288709	2288841	.	-	1	ID=TetragonulaCarbonaria_000178-T1.cds;Parent=TetragonulaCarbonaria_000178-T1;
R1_1	funannotate	gene	2301396	2302452	.	-	.	ID=TetragonulaCarbonaria_000179;
R1_1	funannotate	mRNA	2301396	2302452	.	-	.	ID=TetragonulaCarbonaria_000179-T1;Parent=TetragonulaCarbonaria_000179;product=hypothetical protein;
R1_1	funannotate	exon	2302350	2302452	.	-	.	ID=TetragonulaCarbonaria_000179-T1.exon1;Parent=TetragonulaCarbonaria_000179-T1;
R1_1	funannotate	exon	2301396	2301709	.	-	.	ID=TetragonulaCarbonaria_000179-T1.exon2;Parent=TetragonulaCarbonaria_000179-T1;
R1_1	funannotate	CDS	2302350	2302452	.	-	0	ID=TetragonulaCarbonaria_000179-T1.cds;Parent=TetragonulaCarbonaria_000179-T1;
R1_1	funannotate	CDS	2301396	2301709	.	-	2	ID=TetragonulaCarbonaria_000179-T1.cds;Parent=TetragonulaCarbonaria_000179-T1;
R1_1	funannotate	gene	2302582	2306151	.	-	.	ID=TetragonulaCarbonaria_000180;
R1_1	funannotate	mRNA	2302582	2306151	.	-	.	ID=TetragonulaCarbonaria_000180-T1;Parent=TetragonulaCarbonaria_000180;product=hypothetical protein;
R1_1	funannotate	exon	2305858	2306151	.	-	.	ID=TetragonulaCarbonaria_000180-T1.exon1;Parent=TetragonulaCarbonaria_000180-T1;
R1_1	funannotate	exon	2303587	2303789	.	-	.	ID=TetragonulaCarbonaria_000180-T1.exon2;Parent=TetragonulaCarbonaria_000180-T1;
R1_1	funannotate	exon	2302582	2303014	.	-	.	ID=TetragonulaCarbonaria_000180-T1.exon3;Parent=TetragonulaCarbonaria_000180-T1;
R1_1	funannotate	CDS	2305858	2306151	.	-	0	ID=TetragonulaCarbonaria_000180-T1.cds;Parent=TetragonulaCarbonaria_000180-T1;
R1_1	funannotate	CDS	2303587	2303789	.	-	0	ID=TetragonulaCarbonaria_000180-T1.cds;Parent=TetragonulaCarbonaria_000180-T1;
R1_1	funannotate	CDS	2302582	2303014	.	-	1	ID=TetragonulaCarbonaria_000180-T1.cds;Parent=TetragonulaCarbonaria_000180-T1;
R1_1	funannotate	gene	2308025	2308840	.	+	.	ID=TetragonulaCarbonaria_000181;
R1_1	funannotate	mRNA	2308025	2308840	.	+	.	ID=TetragonulaCarbonaria_000181-T1;Parent=TetragonulaCarbonaria_000181;product=hypothetical protein;
R1_1	funannotate	exon	2308025	2308539	.	+	.	ID=TetragonulaCarbonaria_000181-T1.exon1;Parent=TetragonulaCarbonaria_000181-T1;
R1_1	funannotate	exon	2308627	2308840	.	+	.	ID=TetragonulaCarbonaria_000181-T1.exon2;Parent=TetragonulaCarbonaria_000181-T1;
R1_1	funannotate	CDS	2308025	2308539	.	+	0	ID=TetragonulaCarbonaria_000181-T1.cds;Parent=TetragonulaCarbonaria_000181-T1;
R1_1	funannotate	CDS	2308627	2308840	.	+	1	ID=TetragonulaCarbonaria_000181-T1.cds;Parent=TetragonulaCarbonaria_000181-T1;
R1_1	funannotate	gene	2308882	2311492	.	-	.	ID=TetragonulaCarbonaria_000182;
R1_1	funannotate	mRNA	2308882	2311492	.	-	.	ID=TetragonulaCarbonaria_000182-T1;Parent=TetragonulaCarbonaria_000182;product=hypothetical protein;note=TransMembrane:1 (o66-88i);
R1_1	funannotate	exon	2311391	2311492	.	-	.	ID=TetragonulaCarbonaria_000182-T1.exon1;Parent=TetragonulaCarbonaria_000182-T1;
R1_1	funannotate	exon	2311074	2311299	.	-	.	ID=TetragonulaCarbonaria_000182-T1.exon2;Parent=TetragonulaCarbonaria_000182-T1;
R1_1	funannotate	exon	2310480	2310601	.	-	.	ID=TetragonulaCarbonaria_000182-T1.exon3;Parent=TetragonulaCarbonaria_000182-T1;
R1_1	funannotate	exon	2308882	2309034	.	-	.	ID=TetragonulaCarbonaria_000182-T1.exon4;Parent=TetragonulaCarbonaria_000182-T1;
R1_1	funannotate	CDS	2311391	2311492	.	-	0	ID=TetragonulaCarbonaria_000182-T1.cds;Parent=TetragonulaCarbonaria_000182-T1;
R1_1	funannotate	CDS	2311074	2311299	.	-	0	ID=TetragonulaCarbonaria_000182-T1.cds;Parent=TetragonulaCarbonaria_000182-T1;
R1_1	funannotate	CDS	2310480	2310601	.	-	2	ID=TetragonulaCarbonaria_000182-T1.cds;Parent=TetragonulaCarbonaria_000182-T1;
R1_1	funannotate	CDS	2308882	2309034	.	-	0	ID=TetragonulaCarbonaria_000182-T1.cds;Parent=TetragonulaCarbonaria_000182-T1;
R1_1	funannotate	gene	2313768	2314812	.	+	.	ID=TetragonulaCarbonaria_000183;
R1_1	funannotate	mRNA	2313768	2314812	.	+	.	ID=TetragonulaCarbonaria_000183-T1;Parent=TetragonulaCarbonaria_000183;product=hypothetical protein;note=TransMembrane:1 (i151-167o);
R1_1	funannotate	exon	2313768	2314115	.	+	.	ID=TetragonulaCarbonaria_000183-T1.exon1;Parent=TetragonulaCarbonaria_000183-T1;
R1_1	funannotate	exon	2314213	2314365	.	+	.	ID=TetragonulaCarbonaria_000183-T1.exon2;Parent=TetragonulaCarbonaria_000183-T1;
R1_1	funannotate	exon	2314630	2314812	.	+	.	ID=TetragonulaCarbonaria_000183-T1.exon3;Parent=TetragonulaCarbonaria_000183-T1;
R1_1	funannotate	CDS	2313768	2314115	.	+	0	ID=TetragonulaCarbonaria_000183-T1.cds;Parent=TetragonulaCarbonaria_000183-T1;
R1_1	funannotate	CDS	2314213	2314365	.	+	0	ID=TetragonulaCarbonaria_000183-T1.cds;Parent=TetragonulaCarbonaria_000183-T1;
R1_1	funannotate	CDS	2314630	2314812	.	+	0	ID=TetragonulaCarbonaria_000183-T1.cds;Parent=TetragonulaCarbonaria_000183-T1;
R1_1	funannotate	gene	2314990	2320687	.	+	.	ID=TetragonulaCarbonaria_000184;
R1_1	funannotate	mRNA	2314990	2320687	.	+	.	ID=TetragonulaCarbonaria_000184-T1;Parent=TetragonulaCarbonaria_000184;product=hypothetical protein;
R1_1	funannotate	exon	2314990	2315146	.	+	.	ID=TetragonulaCarbonaria_000184-T1.exon1;Parent=TetragonulaCarbonaria_000184-T1;
R1_1	funannotate	exon	2315580	2315812	.	+	.	ID=TetragonulaCarbonaria_000184-T1.exon2;Parent=TetragonulaCarbonaria_000184-T1;
R1_1	funannotate	exon	2315922	2316056	.	+	.	ID=TetragonulaCarbonaria_000184-T1.exon3;Parent=TetragonulaCarbonaria_000184-T1;
R1_1	funannotate	exon	2320325	2320687	.	+	.	ID=TetragonulaCarbonaria_000184-T1.exon4;Parent=TetragonulaCarbonaria_000184-T1;
R1_1	funannotate	CDS	2314990	2315146	.	+	0	ID=TetragonulaCarbonaria_000184-T1.cds;Parent=TetragonulaCarbonaria_000184-T1;
R1_1	funannotate	CDS	2315580	2315812	.	+	2	ID=TetragonulaCarbonaria_000184-T1.cds;Parent=TetragonulaCarbonaria_000184-T1;
R1_1	funannotate	CDS	2315922	2316056	.	+	0	ID=TetragonulaCarbonaria_000184-T1.cds;Parent=TetragonulaCarbonaria_000184-T1;
R1_1	funannotate	CDS	2320325	2320687	.	+	0	ID=TetragonulaCarbonaria_000184-T1.cds;Parent=TetragonulaCarbonaria_000184-T1;
R1_1	funannotate	gene	2322360	2328605	.	-	.	ID=TetragonulaCarbonaria_000185;
R1_1	funannotate	mRNA	2322360	2328605	.	-	.	ID=TetragonulaCarbonaria_000185-T1;Parent=TetragonulaCarbonaria_000185;product=hypothetical protein;
R1_1	funannotate	exon	2328420	2328605	.	-	.	ID=TetragonulaCarbonaria_000185-T1.exon1;Parent=TetragonulaCarbonaria_000185-T1;
R1_1	funannotate	exon	2322360	2322467	.	-	.	ID=TetragonulaCarbonaria_000185-T1.exon2;Parent=TetragonulaCarbonaria_000185-T1;
R1_1	funannotate	CDS	2328420	2328605	.	-	0	ID=TetragonulaCarbonaria_000185-T1.cds;Parent=TetragonulaCarbonaria_000185-T1;
R1_1	funannotate	CDS	2322360	2322467	.	-	0	ID=TetragonulaCarbonaria_000185-T1.cds;Parent=TetragonulaCarbonaria_000185-T1;
R1_1	funannotate	gene	2340551	2340998	.	-	.	ID=TetragonulaCarbonaria_000186;
R1_1	funannotate	mRNA	2340551	2340998	.	-	.	ID=TetragonulaCarbonaria_000186-T1;Parent=TetragonulaCarbonaria_000186;product=hypothetical protein;
R1_1	funannotate	exon	2340905	2340998	.	-	.	ID=TetragonulaCarbonaria_000186-T1.exon1;Parent=TetragonulaCarbonaria_000186-T1;
R1_1	funannotate	exon	2340551	2340801	.	-	.	ID=TetragonulaCarbonaria_000186-T1.exon2;Parent=TetragonulaCarbonaria_000186-T1;
R1_1	funannotate	CDS	2340905	2340998	.	-	0	ID=TetragonulaCarbonaria_000186-T1.cds;Parent=TetragonulaCarbonaria_000186-T1;
R1_1	funannotate	CDS	2340551	2340801	.	-	2	ID=TetragonulaCarbonaria_000186-T1.cds;Parent=TetragonulaCarbonaria_000186-T1;
[truncated: 264,932 more rows]
