# Supplementary material for: Prevalent bee venom genes evolved before the aculeate stinger and eusociality
Source: BMC Biol. 2023 Oct 23;21:229. doi: 10.1186/s12915-023-01656-5 (PMC10591384; doi:10.1186/s12915-023-01656-5)
Supplement: Supplementary file 39 — Additional file 39. Genome annotation of Tetragonula carbonaria. [file 12915_2023_1656_MOESM39_ESM.zip › Tetragonula_carbonaria.annotation.funannotate.with.RNAseq.Oct2020/results/Tetragonula_carbonaria.tbl]

>Feature R1_1
1	18979927	REFERENCE
			CFMR	12345
1754	6693	gene
			locus_tag	TetragonulaCarbonaria_000001
1754	1770	mRNA
1848	1938
2078	2299
2407	2578
2700	2911
3009	3142
3508	3684
3828	4172
4269	4369
4468	4649
4736	4879
4976	5139
5210	5372
5479	5671
5771	5910
6005	6166
6252	6518
6607	6693
			product	hypothetical protein
			transcript_id	gnl|ncbi|TetragonulaCarbonaria_000001-T1_mrna
			protein_id	gnl|ncbi|TetragonulaCarbonaria_000001-T1
1754	1770	CDS
1848	1938
2078	2299
2407	2578
2700	2911
3009	3142
3508	3684
3828	4172
4269	4369
4468	4649
4736	4879
4976	5139
5210	5372
5479	5671
5771	5910
6005	6166
6252	6518
6607	6693
			codon_start	1
			note	EggNog:ENOG41032G7
			note	COG:S
			note	TransMembrane:1 (o731-751i)
			db_xref	InterPro:IPR029705
			db_xref	InterPro:IPR005378
			go_process	protein transport|0015031||IEA
			go_process	retrograde transport, endosome to Golgi|0042147||IEA
			go_component	retromer, cargo-selective complex|0030906||IEA
			product	hypothetical protein
			transcript_id	gnl|ncbi|TetragonulaCarbonaria_000001-T1_mrna
			protein_id	gnl|ncbi|TetragonulaCarbonaria_000001-T1
12014	7077	gene
			locus_tag	TetragonulaCarbonaria_000002
12014	11948	mRNA
9988	9864
9450	9283
8963	8877
8772	8577
8470	8298
8179	8039
7881	7724
7606	7338
7192	7077
			product	hypothetical protein
			transcript_id	gnl|ncbi|TetragonulaCarbonaria_000002-T1_mrna
			protein_id	gnl|ncbi|TetragonulaCarbonaria_000002-T1
12014	11948	CDS
9988	9864
9450	9283
8963	8877
8772	8577
8470	8298
8179	8039
7881	7724
7606	7338
7192	7077
			codon_start	1
			note	EggNog:ENOG41032QG
			note	COG:E
			db_xref	InterPro:IPR005814
			db_xref	InterPro:IPR015424
			db_xref	InterPro:IPR015422
			db_xref	PFAM:PF00202
			db_xref	InterPro:IPR015421
			db_xref	InterPro:IPR004631
			go_function	pyridoxal phosphate binding|0030170||IEA
			go_function	transaminase activity|0008483||IEA
			go_function	4-aminobutyrate transaminase activity|0003867||IEA
			go_function	catalytic activity|0003824||IEA
			go_process	gamma-aminobutyric acid metabolic process|0009448||IEA
			product	hypothetical protein
			transcript_id	gnl|ncbi|TetragonulaCarbonaria_000002-T1_mrna
			protein_id	gnl|ncbi|TetragonulaCarbonaria_000002-T1
13244	22596	gene
			locus_tag	TetragonulaCarbonaria_000003
13244	13292	mRNA
13919	14046
18463	18528
18873	19005
19393	19523
19653	19762
20371	20516
20703	20901
20983	21099
21695	22596
			product	hypothetical protein
			transcript_id	gnl|ncbi|TetragonulaCarbonaria_000003-T1_mrna
			protein_id	gnl|ncbi|TetragonulaCarbonaria_000003-T1
13244	13292	CDS
13919	14046
18463	18528
18873	19005
19393	19523
19653	19762
20371	20516
20703	20901
20983	21099
21695	21812
			codon_start	1
			note	EggNog:ENOG41034UV
			note	CAZy:AA15
			note	COG:S
			db_xref	InterPro:IPR004302
			db_xref	PFAM:PF03067
			product	hypothetical protein
			transcript_id	gnl|ncbi|TetragonulaCarbonaria_000003-T1_mrna
			protein_id	gnl|ncbi|TetragonulaCarbonaria_000003-T1
41770	25618	gene
			locus_tag	TetragonulaCarbonaria_000004
41770	41702	mRNA
41291	41195
41107	41057
37346	37237
35719	35603
35487	35416
35006	34812
34508	34333
34159	34086
33639	33510
33376	33155
33008	32709
30730	30399
30134	29462
29081	29025
25768	25618
			product	hypothetical protein
			transcript_id	gnl|ncbi|TetragonulaCarbonaria_000004-T1_mrna
			protein_id	gnl|ncbi|TetragonulaCarbonaria_000004-T1
41770	41702	CDS
41291	41195
41107	41057
37346	37237
35719	35603
35487	35416
35006	34812
34508	34333
34159	34086
33639	33510
33376	33155
33008	32709
30730	30399
30134	29462
29081	29025
25768	25618
			codon_start	1
			note	EggNog:ENOG410328Y
			note	COG:T
			db_xref	InterPro:IPR036284
			db_xref	PFAM:PF00610
			db_xref	PFAM:PF00631
			db_xref	InterPro:IPR000591
			db_xref	InterPro:IPR036390
			db_xref	InterPro:IPR015898
			db_xref	InterPro:IPR036305
			db_xref	InterPro:IPR036388
			db_xref	PFAM:PF18148
			db_xref	PFAM:PF00615
			db_xref	InterPro:IPR040759
			db_xref	InterPro:IPR016137
			go_process	G protein-coupled receptor signaling pathway|0007186||IEA
			go_process	intracellular signal transduction|0035556||IEA
			product	hypothetical protein
			transcript_id	gnl|ncbi|TetragonulaCarbonaria_000004-T1_mrna
			protein_id	gnl|ncbi|TetragonulaCarbonaria_000004-T1
45891	44756	gene
			locus_tag	TetragonulaCarbonaria_000005
45891	45563	mRNA
44996	44756
			product	hypothetical protein
			transcript_id	gnl|ncbi|TetragonulaCarbonaria_000005-T1_mrna
			protein_id	gnl|ncbi|TetragonulaCarbonaria_000005-T1
45891	45563	CDS
44996	44756
			codon_start	1
			product	hypothetical protein
			transcript_id	gnl|ncbi|TetragonulaCarbonaria_000005-T1_mrna
			protein_id	gnl|ncbi|TetragonulaCarbonaria_000005-T1
53202	64603	gene
			locus_tag	TetragonulaCarbonaria_000006
53202	53353	mRNA
55272	55450
56132	56220
61131	61236
61303	62587
62931	63162
63245	63544
63629	63764
64315	64603
			product	hypothetical protein
			transcript_id	gnl|ncbi|TetragonulaCarbonaria_000006-T1_mrna
			protein_id	gnl|ncbi|TetragonulaCarbonaria_000006-T1
53202	53353	CDS
55272	55450
56132	56220
61131	61236
61303	62587
62931	63162
63245	63544
63629	63764
64315	64577
			codon_start	1
			note	COG:Z
			note	EggNog:ENOG41036GF
			db_xref	InterPro:IPR001715
			db_xref	PFAM:PF11971
			db_xref	PFAM:PF12130
			db_xref	PFAM:PF00307
			db_xref	InterPro:IPR036872
			db_xref	InterPro:IPR022735
			go_function	protein binding|0005515||IEA
			product	hypothetical protein
			transcript_id	gnl|ncbi|TetragonulaCarbonaria_000006-T1_mrna
			protein_id	gnl|ncbi|TetragonulaCarbonaria_000006-T1
68140	69322	gene
			locus_tag	TetragonulaCarbonaria_000007
68140	68265	mRNA
69011	69322
			product	hypothetical protein
			transcript_id	gnl|ncbi|TetragonulaCarbonaria_000007-T1_mrna
			protein_id	gnl|ncbi|TetragonulaCarbonaria_000007-T1
68140	68265	CDS
69011	69322
			codon_start	1
			product	hypothetical protein
			transcript_id	gnl|ncbi|TetragonulaCarbonaria_000007-T1_mrna
			protein_id	gnl|ncbi|TetragonulaCarbonaria_000007-T1
69608	72343	gene
			locus_tag	TetragonulaCarbonaria_000008
69608	69891	mRNA
72256	72343
			product	hypothetical protein
			transcript_id	gnl|ncbi|TetragonulaCarbonaria_000008-T1_mrna
			protein_id	gnl|ncbi|TetragonulaCarbonaria_000008-T1
69608	69891	CDS
72256	72343
			codon_start	1
			product	hypothetical protein
			transcript_id	gnl|ncbi|TetragonulaCarbonaria_000008-T1_mrna
			protein_id	gnl|ncbi|TetragonulaCarbonaria_000008-T1
75793	82443	gene
			locus_tag	TetragonulaCarbonaria_000009
75793	76072	mRNA
76155	76393
76730	76944
77010	77304
81952	82443
			product	hypothetical protein
			transcript_id	gnl|ncbi|TetragonulaCarbonaria_000009-T1_mrna
			protein_id	gnl|ncbi|TetragonulaCarbonaria_000009-T1
75793	76072	CDS
76155	76393
76730	76944
77010	77304
81952	82443
			codon_start	1
			note	COG:S
			note	EggNog:ENOG41032XE
			product	hypothetical protein
			transcript_id	gnl|ncbi|TetragonulaCarbonaria_000009-T1_mrna
			protein_id	gnl|ncbi|TetragonulaCarbonaria_000009-T1
83065	82664	gene
			locus_tag	TetragonulaCarbonaria_000010
83065	82998	mRNA
82916	82664
			product	hypothetical protein
			transcript_id	gnl|ncbi|TetragonulaCarbonaria_000010-T1_mrna
			protein_id	gnl|ncbi|TetragonulaCarbonaria_000010-T1
83065	82998	CDS
82916	82664
			codon_start	1
			product	hypothetical protein
			transcript_id	gnl|ncbi|TetragonulaCarbonaria_000010-T1_mrna
			protein_id	gnl|ncbi|TetragonulaCarbonaria_000010-T1
86076	90738	gene
			locus_tag	TetragonulaCarbonaria_000011
86076	86106	mRNA
86193	86441
87577	87772
89086	89317
89469	89625
90086	90226
90527	90738
			product	hypothetical protein
			transcript_id	gnl|ncbi|TetragonulaCarbonaria_000011-T1_mrna
			protein_id	gnl|ncbi|TetragonulaCarbonaria_000011-T1
86076	86106	CDS
86193	86441
87577	87772
89086	89317
89469	89625
90086	90226
90527	90738
			codon_start	1
			note	EggNog:ENOG41038C5
			note	BUSCO:EOG091B0EB6
			note	COG:T
			note	TransMembrane:7 (o97-117i138-157o169-187i224-248o260-280i292-312o332-353i)
			db_xref	PFAM:PF03619
			db_xref	InterPro:IPR005178
			product	hypothetical protein
			transcript_id	gnl|ncbi|TetragonulaCarbonaria_000011-T1_mrna
			protein_id	gnl|ncbi|TetragonulaCarbonaria_000011-T1
95847	96547	gene
			locus_tag	TetragonulaCarbonaria_000012
95847	95985	mRNA
96120	96547
			product	hypothetical protein
			transcript_id	gnl|ncbi|TetragonulaCarbonaria_000012-T1_mrna
			protein_id	gnl|ncbi|TetragonulaCarbonaria_000012-T1
95847	95985	CDS
96120	96547
			codon_start	1
			product	hypothetical protein
			transcript_id	gnl|ncbi|TetragonulaCarbonaria_000012-T1_mrna
			protein_id	gnl|ncbi|TetragonulaCarbonaria_000012-T1
100915	106134	gene
			locus_tag	TetragonulaCarbonaria_000013
100915	101094	mRNA
105232	106134
			product	hypothetical protein
			transcript_id	gnl|ncbi|TetragonulaCarbonaria_000013-T1_mrna
			protein_id	gnl|ncbi|TetragonulaCarbonaria_000013-T1
100915	101094	CDS
105232	106134
			codon_start	1
			note	EggNog:ENOG4103GUP
			note	TransMembrane:1 (n3-13c18/19o324-346i)
			note	SECRETED:SignalP(1-18)
			db_xref	InterPro:IPR003961
			go_function	protein binding|0005515||IEA
			product	hypothetical protein
			transcript_id	gnl|ncbi|TetragonulaCarbonaria_000013-T1_mrna
			protein_id	gnl|ncbi|TetragonulaCarbonaria_000013-T1
107525	110195	gene
			locus_tag	TetragonulaCarbonaria_000014
107525	107667	mRNA
108271	108374
108530	108686
108915	109037
109238	109368
109479	109755
109820	110195
			product	hypothetical protein
			transcript_id	gnl|ncbi|TetragonulaCarbonaria_000014-T1_mrna
			protein_id	gnl|ncbi|TetragonulaCarbonaria_000014-T1
107525	107667	CDS
108271	108374
108530	108686
108915	109037
109238	109368
109479	109755
109820	110195
			codon_start	1
			note	SECRETED:SignalP(1-17)
			note	EggNog:ENOG4103HNS
			note	TransMembrane:1 (n2-12c17/18o27-46i)
			note	COG:T
			note	BUSCO:EOG091B0A6N
			db_xref	PFAM:PF00008
			db_xref	InterPro:IPR000742
			product	hypothetical protein
			transcript_id	gnl|ncbi|TetragonulaCarbonaria_000014-T1_mrna
			protein_id	gnl|ncbi|TetragonulaCarbonaria_000014-T1
118296	110948	gene
			locus_tag	TetragonulaCarbonaria_000015
118296	117790	mRNA
114487	114344
114153	114025
113336	113177
111362	111110
111044	110948
			product	hypothetical protein
			transcript_id	gnl|ncbi|TetragonulaCarbonaria_000015-T1_mrna
			protein_id	gnl|ncbi|TetragonulaCarbonaria_000015-T1
118296	117790	CDS
114487	114344
114153	114025
113336	113177
111362	111110
111044	110948
			codon_start	1
			product	hypothetical protein
			transcript_id	gnl|ncbi|TetragonulaCarbonaria_000015-T1_mrna
			protein_id	gnl|ncbi|TetragonulaCarbonaria_000015-T1
121957	122767	gene
			locus_tag	TetragonulaCarbonaria_000016
121957	122160	mRNA
122372	122539
122621	122767
			product	hypothetical protein
			transcript_id	gnl|ncbi|TetragonulaCarbonaria_000016-T1_mrna
			protein_id	gnl|ncbi|TetragonulaCarbonaria_000016-T1
121957	122160	CDS
122372	122539
122621	122767
			codon_start	1
			product	hypothetical protein
			transcript_id	gnl|ncbi|TetragonulaCarbonaria_000016-T1_mrna
			protein_id	gnl|ncbi|TetragonulaCarbonaria_000016-T1
125881	129998	gene
			locus_tag	TetragonulaCarbonaria_000017
125881	126087	mRNA
128387	128524
128851	129123
129708	129998
			product	hypothetical protein
			transcript_id	gnl|ncbi|TetragonulaCarbonaria_000017-T1_mrna
			protein_id	gnl|ncbi|TetragonulaCarbonaria_000017-T1
125881	126087	CDS
128387	128524
128851	129123
129708	129998
			codon_start	1
			product	hypothetical protein
			transcript_id	gnl|ncbi|TetragonulaCarbonaria_000017-T1_mrna
			protein_id	gnl|ncbi|TetragonulaCarbonaria_000017-T1
132040	131257	gene
			locus_tag	TetragonulaCarbonaria_000018
132040	131870	mRNA
131685	131257
			product	hypothetical protein
			transcript_id	gnl|ncbi|TetragonulaCarbonaria_000018-T1_mrna
			protein_id	gnl|ncbi|TetragonulaCarbonaria_000018-T1
132040	131870	CDS
131685	131257
			codon_start	1
			note	EggNog:ENOG410W065
			product	hypothetical protein
			transcript_id	gnl|ncbi|TetragonulaCarbonaria_000018-T1_mrna
			protein_id	gnl|ncbi|TetragonulaCarbonaria_000018-T1
138092	140627	gene
			locus_tag	TetragonulaCarbonaria_000019
138092	138154	mRNA
138450	138749
138837	138914
139012	139071
139162	139261
139639	140627
			product	hypothetical protein
			transcript_id	gnl|ncbi|TetragonulaCarbonaria_000019-T1_mrna
			protein_id	gnl|ncbi|TetragonulaCarbonaria_000019-T1
138092	138154	CDS
138450	138749
138837	138914
139012	139071
139162	139261
139639	140627
			codon_start	1
			note	SECRETED:SignalP(1-29)
			product	hypothetical protein
			transcript_id	gnl|ncbi|TetragonulaCarbonaria_000019-T1_mrna
			protein_id	gnl|ncbi|TetragonulaCarbonaria_000019-T1
148386	141255	gene
			gene	NEP5
			locus_tag	TetragonulaCarbonaria_000020
148386	148374	mRNA
148046	147974
147893	147796
147631	147578
147478	147421
146163	145970
145883	145646
145549	145279
145171	144895
144807	144652
143986	143751
143684	143575
143472	143414
143336	143288
143208	143022
142844	142668
141428	141255
			product	Genome polyprotein
			transcript_id	gnl|ncbi|TetragonulaCarbonaria_000020-T1_mrna
			protein_id	gnl|ncbi|TetragonulaCarbonaria_000020-T1
148386	148374	CDS
148046	147974
147893	147796
147631	147578
147478	147421
146163	145970
145883	145646
145549	145279
145171	144895
144807	144652
143986	143751
143684	143575
143472	143414
143336	143288
143208	143022
142844	142668
141428	141255
			codon_start	1
			note	TransMembrane:1 (i35-62o)
			note	EggNog:ENOG41035KK
			note	MEROPS:MER0011159
			note	COG:E
			db_xref	PFAM:PF01431
			db_xref	InterPro:IPR018497
			db_xref	PFAM:PF05649
			db_xref	InterPro:IPR008753
			db_xref	InterPro:IPR000718
			db_xref	InterPro:IPR042089
			db_xref	InterPro:IPR024079
			go_function	metalloendopeptidase activity|0004222||IEA
			go_function	metallopeptidase activity|0008237||IEA
			go_process	proteolysis|0006508||IEA
			product	Genome polyprotein
			transcript_id	gnl|ncbi|TetragonulaCarbonaria_000020-T1_mrna
			protein_id	gnl|ncbi|TetragonulaCarbonaria_000020-T1
152099	149255	gene
			locus_tag	TetragonulaCarbonaria_000021
152099	151933	mRNA
149378	149255
			product	hypothetical protein
			transcript_id	gnl|ncbi|TetragonulaCarbonaria_000021-T1_mrna
			protein_id	gnl|ncbi|TetragonulaCarbonaria_000021-T1
152099	151933	CDS
149378	149255
			codon_start	1
			product	hypothetical protein
			transcript_id	gnl|ncbi|TetragonulaCarbonaria_000021-T1_mrna
			protein_id	gnl|ncbi|TetragonulaCarbonaria_000021-T1
155354	153071	gene
			locus_tag	TetragonulaCarbonaria_000022
155354	155180	mRNA
155059	155007
154755	154696
153298	153071
			product	hypothetical protein
			transcript_id	gnl|ncbi|TetragonulaCarbonaria_000022-T1_mrna
			protein_id	gnl|ncbi|TetragonulaCarbonaria_000022-T1
155354	155180	CDS
155059	155007
154755	154696
153298	153071
			codon_start	1
			note	TransMembrane:1 (i75-93o)
			product	hypothetical protein
			transcript_id	gnl|ncbi|TetragonulaCarbonaria_000022-T1_mrna
			protein_id	gnl|ncbi|TetragonulaCarbonaria_000022-T1
162592	164237	gene
			locus_tag	TetragonulaCarbonaria_000023
162592	162758	mRNA
163118	163216
163288	163439
163520	163708
163786	164237
			product	hypothetical protein
			transcript_id	gnl|ncbi|TetragonulaCarbonaria_000023-T1_mrna
			protein_id	gnl|ncbi|TetragonulaCarbonaria_000023-T1
162720	162758	CDS
163118	163216
163288	163439
163520	163708
163786	163996
			codon_start	1
			note	BUSCO:EOG091B0HTB
			note	COG:V
			note	EggNog:ENOG41036T9
			db_xref	InterPro:IPR000340
			db_xref	InterPro:IPR029021
			db_xref	PFAM:PF00782
			db_xref	InterPro:IPR000387
			db_xref	InterPro:IPR020422
			go_function	protein tyrosine/serine/threonine phosphatase activity|0008138||IEA
			go_function	phosphatase activity|0016791||IEA
			go_process	dephosphorylation|0016311||IEA
			go_process	protein dephosphorylation|0006470||IEA
			product	hypothetical protein
			transcript_id	gnl|ncbi|TetragonulaCarbonaria_000023-T1_mrna
			protein_id	gnl|ncbi|TetragonulaCarbonaria_000023-T1
162592	162758	mRNA
163118	163216
163288	163439
163520	164237
			product	hypothetical protein
			transcript_id	gnl|ncbi|TetragonulaCarbonaria_000023-T2_mrna
			protein_id	gnl|ncbi|TetragonulaCarbonaria_000023-T2
162720	162758	CDS
163118	163216
163288	163439
163520	163712
			codon_start	1
			note	COG:V
			note	EggNog:ENOG41036T9
			db_xref	InterPro:IPR000340
			db_xref	InterPro:IPR029021
			db_xref	PFAM:PF00782
			db_xref	InterPro:IPR000387
			db_xref	InterPro:IPR020422
			go_function	protein tyrosine/serine/threonine phosphatase activity|0008138||IEA
			go_function	phosphatase activity|0016791||IEA
			go_process	dephosphorylation|0016311||IEA
			go_process	protein dephosphorylation|0006470||IEA
			product	hypothetical protein
			transcript_id	gnl|ncbi|TetragonulaCarbonaria_000023-T2_mrna
			protein_id	gnl|ncbi|TetragonulaCarbonaria_000023-T2
172306	175471	gene
			gene	CYT-B5-R
			locus_tag	TetragonulaCarbonaria_000024
172306	172536	mRNA
172789	173056
173175	173466
174215	174430
175195	175471
			product	Cytochrome b5- protein
			transcript_id	gnl|ncbi|TetragonulaCarbonaria_000024-T1_mrna
			protein_id	gnl|ncbi|TetragonulaCarbonaria_000024-T1
172306	172536	CDS
172789	173056
173175	173466
174215	174430
175195	175471
			codon_start	1
			note	EggNog:ENOG41035Y5
			note	TransMembrane:4 (i138-156o162-181i280-297o303-322i)
			note	COG:I
			db_xref	PFAM:PF00173
			db_xref	InterPro:IPR001199
			db_xref	InterPro:IPR005804
			db_xref	PFAM:PF00487
			db_xref	InterPro:IPR036400
			go_process	lipid metabolic process|0006629||IEA
			product	Cytochrome b5- protein
			transcript_id	gnl|ncbi|TetragonulaCarbonaria_000024-T1_mrna
			protein_id	gnl|ncbi|TetragonulaCarbonaria_000024-T1
212958	176621	gene
			locus_tag	TetragonulaCarbonaria_000025
212958	212755	mRNA
210891	210748
209792	209636
209518	209289
209205	209142
208693	208595
208007	207904
202896	202759
202631	202362
199340	199170
197749	197579
194998	194819
194416	193995
192660	192540
189960	189697
187135	186926
183229	182856
182731	182503
182418	182135
181551	181473
180970	180241
180158	179797
179692	179297
179168	178824
178699	178451
176704	176621
			product	hypothetical protein
			transcript_id	gnl|ncbi|TetragonulaCarbonaria_000025-T1_mrna
			protein_id	gnl|ncbi|TetragonulaCarbonaria_000025-T1
212958	212755	CDS
210891	210748
209792	209636
209518	209289
209205	209142
208693	208595
208007	207904
202896	202759
202631	202362
199340	199170
197749	197579
194998	194819
194416	193995
192660	192540
189960	189697
187135	186926
183229	182856
182731	182503
182418	182135
181551	181473
180970	180241
180158	179797
179692	179297
179168	178824
178699	178451
176704	176621
			codon_start	1
			note	EggNog:ENOG41032CV
			note	COG:Z
			db_xref	InterPro:IPR027401
			db_xref	InterPro:IPR000048
			db_xref	InterPro:IPR004009
			db_xref	InterPro:IPR036961
			db_xref	PFAM:PF02736
			db_xref	InterPro:IPR002928
			db_xref	InterPro:IPR008989
			db_xref	PFAM:PF01576
			db_xref	PFAM:PF00063
			db_xref	InterPro:IPR027417
			db_xref	InterPro:IPR001609
			go_function	actin filament binding|0051015||IEA
			go_function	motor activity|0003774||IEA
			go_function	protein binding|0005515||IEA
			go_function	ATP binding|0005524||IEA
			go_component	myosin complex|0016459||IEA
			product	hypothetical protein
			transcript_id	gnl|ncbi|TetragonulaCarbonaria_000025-T1_mrna
			protein_id	gnl|ncbi|TetragonulaCarbonaria_000025-T1
224654	213124	gene
			locus_tag	TetragonulaCarbonaria_000026
224654	224476	mRNA
216186	215975
215362	215299
213214	213124
			product	hypothetical protein
			transcript_id	gnl|ncbi|TetragonulaCarbonaria_000026-T1_mrna
			protein_id	gnl|ncbi|TetragonulaCarbonaria_000026-T1
224654	224476	CDS
216186	215975
215362	215299
213214	213124
			codon_start	1
			product	hypothetical protein
			transcript_id	gnl|ncbi|TetragonulaCarbonaria_000026-T1_mrna
			protein_id	gnl|ncbi|TetragonulaCarbonaria_000026-T1
236909	235372	gene
			locus_tag	TetragonulaCarbonaria_000027
236909	236688	mRNA
235530	235372
			product	hypothetical protein
			transcript_id	gnl|ncbi|TetragonulaCarbonaria_000027-T1_mrna
			protein_id	gnl|ncbi|TetragonulaCarbonaria_000027-T1
236909	236688	CDS
235530	235372
			codon_start	1
			product	hypothetical protein
			transcript_id	gnl|ncbi|TetragonulaCarbonaria_000027-T1_mrna
			protein_id	gnl|ncbi|TetragonulaCarbonaria_000027-T1
263310	267614	gene
			locus_tag	TetragonulaCarbonaria_000028
263310	263399	mRNA
266149	266336
267509	267614
			product	hypothetical protein
			transcript_id	gnl|ncbi|TetragonulaCarbonaria_000028-T1_mrna
			protein_id	gnl|ncbi|TetragonulaCarbonaria_000028-T1
263310	263399	CDS
266149	266336
267509	267614
			codon_start	1
			note	COG:O,W
			note	EggNog:ENOG41039KQ
			db_xref	PFAM:PF01471
			db_xref	InterPro:IPR002477
			db_xref	InterPro:IPR036365
			db_xref	InterPro:IPR024079
			go_function	metallopeptidase activity|0008237||IEA
			product	hypothetical protein
			transcript_id	gnl|ncbi|TetragonulaCarbonaria_000028-T1_mrna
			protein_id	gnl|ncbi|TetragonulaCarbonaria_000028-T1
281811	272574	gene
			locus_tag	TetragonulaCarbonaria_000029
281811	281279	mRNA
279875	279740
272923	272574
			product	hypothetical protein
			transcript_id	gnl|ncbi|TetragonulaCarbonaria_000029-T1_mrna
			protein_id	gnl|ncbi|TetragonulaCarbonaria_000029-T1
281584	281279	CDS
279875	279740
272923	272817
			codon_start	1
			product	hypothetical protein
			transcript_id	gnl|ncbi|TetragonulaCarbonaria_000029-T1_mrna
			protein_id	gnl|ncbi|TetragonulaCarbonaria_000029-T1
294536	295706	gene
			locus_tag	TetragonulaCarbonaria_000030
294536	294646	mRNA
295365	295706
			product	hypothetical protein
			transcript_id	gnl|ncbi|TetragonulaCarbonaria_000030-T1_mrna
			protein_id	gnl|ncbi|TetragonulaCarbonaria_000030-T1
294536	294646	CDS
295365	295706
			codon_start	1
			product	hypothetical protein
			transcript_id	gnl|ncbi|TetragonulaCarbonaria_000030-T1_mrna
			protein_id	gnl|ncbi|TetragonulaCarbonaria_000030-T1
302934	302566	gene
			locus_tag	TetragonulaCarbonaria_000031
302934	302566	mRNA
			product	hypothetical protein
			transcript_id	gnl|ncbi|TetragonulaCarbonaria_000031-T1_mrna
			protein_id	gnl|ncbi|TetragonulaCarbonaria_000031-T1
302934	302566	CDS
			codon_start	1
			product	hypothetical protein
			transcript_id	gnl|ncbi|TetragonulaCarbonaria_000031-T1_mrna
			protein_id	gnl|ncbi|TetragonulaCarbonaria_000031-T1
357365	356493	gene
			locus_tag	TetragonulaCarbonaria_000032
357365	356940	mRNA
356663	356493
			product	hypothetical protein
			transcript_id	gnl|ncbi|TetragonulaCarbonaria_000032-T1_mrna
			protein_id	gnl|ncbi|TetragonulaCarbonaria_000032-T1
357365	356940	CDS
356663	356493
			codon_start	1
			note	BUSCO:EOG091B0J89
			note	COG:H
			note	EggNog:ENOG410371Z
			db_xref	PFAM:PF02441
			db_xref	InterPro:IPR003382
			db_xref	InterPro:IPR036551
			go_function	catalytic activity|0003824||IEA
			product	hypothetical protein
			transcript_id	gnl|ncbi|TetragonulaCarbonaria_000032-T1_mrna
			protein_id	gnl|ncbi|TetragonulaCarbonaria_000032-T1
358329	358075	gene
			locus_tag	TetragonulaCarbonaria_000033
358329	358075	mRNA
			product	hypothetical protein
			transcript_id	gnl|ncbi|TetragonulaCarbonaria_000033-T1_mrna
			protein_id	gnl|ncbi|TetragonulaCarbonaria_000033-T1
358329	358075	CDS
			codon_start	1
			note	COG:C
			note	EggNog:ENOG41038TR
			db_xref	InterPro:IPR009069
			product	hypothetical protein
			transcript_id	gnl|ncbi|TetragonulaCarbonaria_000033-T1_mrna
			protein_id	gnl|ncbi|TetragonulaCarbonaria_000033-T1
360032	362257	gene
			locus_tag	TetragonulaCarbonaria_000034
360032	360100	mRNA
360465	360558
360658	360822
360903	361069
361138	361374
361458	361681
361774	362035
362114	362257
			product	hypothetical protein
			transcript_id	gnl|ncbi|TetragonulaCarbonaria_000034-T1_mrna
			protein_id	gnl|ncbi|TetragonulaCarbonaria_000034-T1
360032	360100	CDS
360465	360558
360658	360822
360903	361069
361138	361374
361458	361681
361774	362035
362114	362257
			codon_start	1
			note	COG:A
			note	EggNog:ENOG41033GF
			db_xref	InterPro:IPR014001
			db_xref	InterPro:IPR001650
			db_xref	PFAM:PF00271
			db_xref	PFAM:PF04851
			db_xref	InterPro:IPR000629
			db_xref	PFAM:PF00270
			db_xref	InterPro:IPR014014
			db_xref	InterPro:IPR027417
			db_xref	InterPro:IPR011545
			go_function	nucleic acid binding|0003676||IEA
			go_function	helicase activity|0004386||IEA
			go_function	ATP binding|0005524||IEA
			product	hypothetical protein
			transcript_id	gnl|ncbi|TetragonulaCarbonaria_000034-T1_mrna
			protein_id	gnl|ncbi|TetragonulaCarbonaria_000034-T1
371087	364141	gene
			locus_tag	TetragonulaCarbonaria_000035
371087	371015	mRNA
368896	368870
368189	367957
367873	367718
367632	367453
367376	367089
366955	366700
366608	366001
365523	365314
365211	364141
			product	hypothetical protein
			transcript_id	gnl|ncbi|TetragonulaCarbonaria_000035-T1_mrna
			protein_id	gnl|ncbi|TetragonulaCarbonaria_000035-T1
371087	371015	CDS
368896	368870
368189	367957
367873	367718
367632	367453
367376	367089
366955	366700
366608	366001
365523	365314
365211	365113
			codon_start	1
			note	COG:K
			note	EggNog:ENOG41033Y8
			db_xref	InterPro:IPR007207
			db_xref	InterPro:IPR040168
			db_xref	InterPro:IPR038635
			db_xref	InterPro:IPR007282
			db_xref	PFAM:PF04153
			db_xref	InterPro:IPR012270
			db_xref	PFAM:PF04065
			go_component	nucleus|0005634||IEA
			go_component	CCR4-NOT core complex|0030015||IEA
			go_process	regulation of transcription, DNA-templated|0006355||IEA
			product	hypothetical protein
			transcript_id	gnl|ncbi|TetragonulaCarbonaria_000035-T1_mrna
			protein_id	gnl|ncbi|TetragonulaCarbonaria_000035-T1
387161	379688	gene
			locus_tag	TetragonulaCarbonaria_000036
387161	387039	mRNA
386542	386412
386074	385963
385783	385625
385452	385332
385229	385088
384831	384668
384396	384085
383878	383770
383552	383419
383247	383096
382835	382633
382547	382418
382081	381992
381877	381746
381644	381619
381069	380835
380723	380441
380360	380227
379765	379688
			product	hypothetical protein
			transcript_id	gnl|ncbi|TetragonulaCarbonaria_000036-T1_mrna
			protein_id	gnl|ncbi|TetragonulaCarbonaria_000036-T1
387161	387039	CDS
386542	386412
386074	385963
385783	385625
385452	385332
385229	385088
384831	384668
384396	384085
383878	383770
383552	383419
383247	383096
382835	382633
382547	382418
382081	381992
381877	381746
381644	381619
381069	380835
380723	380441
380360	380227
379765	379688
			codon_start	1
			note	COG:S
			note	EggNog:ENOG41036CZ
			db_xref	InterPro:IPR015943
			db_xref	InterPro:IPR011992
			db_xref	InterPro:IPR001680
			db_xref	InterPro:IPR036322
			db_xref	PFAM:PF00400
			go_function	protein binding|0005515||IEA
			product	hypothetical protein
			transcript_id	gnl|ncbi|TetragonulaCarbonaria_000036-T1_mrna
			protein_id	gnl|ncbi|TetragonulaCarbonaria_000036-T1
390726	388129	gene
			gene	TRXR-1
			locus_tag	TetragonulaCarbonaria_000037
390726	390600	mRNA
390173	389950
389869	389739
389630	389401
389294	389080
389001	388819
388707	388349
388258	388129
			product	Pyridine nucleotide-disulphide oxidoreductase, dimerisation domain
			transcript_id	gnl|ncbi|TetragonulaCarbonaria_000037-T1_mrna
			protein_id	gnl|ncbi|TetragonulaCarbonaria_000037-T1
390726	390600	CDS
390173	389950
389869	389739
389630	389401
389294	389080
389001	388819
388707	388349
388258	388129
			codon_start	1
			note	COG:O
			note	BUSCO:EOG091B06GY
			note	EggNog:ENOG410326Z
			note	SECRETED:SignalP(1-18)
			db_xref	InterPro:IPR012999
			db_xref	InterPro:IPR006338
			db_xref	InterPro:IPR004099
			db_xref	InterPro:IPR036188
			db_xref	PFAM:PF07992
			db_xref	PFAM:PF13738
			db_xref	InterPro:IPR023753
			db_xref	InterPro:IPR016156
			db_xref	InterPro:IPR001100
			db_xref	PFAM:PF02852
			db_xref	PFAM:PF00070
			go_function	oxidoreductase activity|0016491||IEA
			go_function	thioredoxin-disulfide reductase activity|0004791||IEA
			go_function	flavin adenine dinucleotide binding|0050660||IEA
			go_function	oxidoreductase activity, acting on a sulfur group of donors, NAD(P) as acceptor|0016668||IEA
			go_process	oxidation-reduction process|0055114||IEA
			go_process	cell redox homeostasis|0045454||IEA
			product	Pyridine nucleotide-disulphide oxidoreductase, dimerisation domain
			transcript_id	gnl|ncbi|TetragonulaCarbonaria_000037-T1_mrna
			protein_id	gnl|ncbi|TetragonulaCarbonaria_000037-T1
390876	395046	gene
			locus_tag	TetragonulaCarbonaria_000038
390876	391001	mRNA
391713	391764
393845	394035
394220	394372
394745	395046
			product	hypothetical protein
			transcript_id	gnl|ncbi|TetragonulaCarbonaria_000038-T1_mrna
			protein_id	gnl|ncbi|TetragonulaCarbonaria_000038-T1
390876	391001	CDS
391713	391764
393845	394035
394220	394372
394745	394969
			codon_start	1
			note	COG:Q
			note	BUSCO:EOG091B0I3W
			note	EggNog:ENOG41035S5
			db_xref	PFAM:PF13561
			db_xref	PFAM:PF08659
			db_xref	InterPro:IPR002347
			db_xref	PFAM:PF00106
			db_xref	InterPro:IPR036291
			go_process	oxidation-reduction process|0055114||IEA
			product	hypothetical protein
			transcript_id	gnl|ncbi|TetragonulaCarbonaria_000038-T1_mrna
			protein_id	gnl|ncbi|TetragonulaCarbonaria_000038-T1
397295	396460	gene
			locus_tag	TetragonulaCarbonaria_000039
397295	397207	mRNA
396904	396829
396766	396661
396578	396460
			product	hypothetical protein
			transcript_id	gnl|ncbi|TetragonulaCarbonaria_000039-T1_mrna
			protein_id	gnl|ncbi|TetragonulaCarbonaria_000039-T1
397295	397207	CDS
396904	396829
396766	396661
396578	396460
			codon_start	1
			note	COG:S
			note	BUSCO:EOG091B0MCB
			note	EggNog:ENOG4103868
			db_xref	InterPro:IPR006804
			db_xref	PFAM:PF04714
			product	hypothetical protein
			transcript_id	gnl|ncbi|TetragonulaCarbonaria_000039-T1_mrna
			protein_id	gnl|ncbi|TetragonulaCarbonaria_000039-T1
398252	399138	gene
			locus_tag	TetragonulaCarbonaria_000040
398252	398509	mRNA
398621	398785
398871	399138
			product	hypothetical protein
			transcript_id	gnl|ncbi|TetragonulaCarbonaria_000040-T1_mrna
			protein_id	gnl|ncbi|TetragonulaCarbonaria_000040-T1
398456	398509	CDS
398621	398785
398871	399095
			codon_start	1
			note	COG:S
			note	EggNog:ENOG41037QA
			db_xref	InterPro:IPR021475
			db_xref	PFAM:PF11326
			product	hypothetical protein
			transcript_id	gnl|ncbi|TetragonulaCarbonaria_000040-T1_mrna
			protein_id	gnl|ncbi|TetragonulaCarbonaria_000040-T1
400443	406344	gene
			locus_tag	TetragonulaCarbonaria_000041
400443	400621	mRNA
405675	405784
405845	406056
406129	406344
			product	hypothetical protein
			transcript_id	gnl|ncbi|TetragonulaCarbonaria_000041-T1_mrna
			protein_id	gnl|ncbi|TetragonulaCarbonaria_000041-T1
400443	400621	CDS
405675	405784
405845	406056
406129	406344
			codon_start	1
			note	COG:T
			note	EggNog:ENOG410358B
			db_xref	InterPro:IPR000222
			db_xref	InterPro:IPR036457
			db_xref	InterPro:IPR015655
			db_xref	InterPro:IPR001932
			go_function	protein serine/threonine phosphatase activity|0004722||IEA
			go_function	phosphatase activity|0016791||IEA
			go_function	cation binding|0043169||IEA
			go_process	protein dephosphorylation|0006470||IEA
			product	hypothetical protein
			transcript_id	gnl|ncbi|TetragonulaCarbonaria_000041-T1_mrna
			protein_id	gnl|ncbi|TetragonulaCarbonaria_000041-T1
407281	406580	gene
			locus_tag	TetragonulaCarbonaria_000042
407281	406580	mRNA
			product	hypothetical protein
			transcript_id	gnl|ncbi|TetragonulaCarbonaria_000042-T1_mrna
			protein_id	gnl|ncbi|TetragonulaCarbonaria_000042-T1
407281	406580	CDS
			codon_start	1
			note	EggNog:ENOG410377B
			note	COG:S
			db_xref	InterPro:IPR027887
			db_xref	PFAM:PF14713
			product	hypothetical protein
			transcript_id	gnl|ncbi|TetragonulaCarbonaria_000042-T1_mrna
			protein_id	gnl|ncbi|TetragonulaCarbonaria_000042-T1
407517	411196	gene
			locus_tag	TetragonulaCarbonaria_000043
407517	407589	mRNA
410457	410621
411159	411196
			product	hypothetical protein
			transcript_id	gnl|ncbi|TetragonulaCarbonaria_000043-T1_mrna
			protein_id	gnl|ncbi|TetragonulaCarbonaria_000043-T1
407517	407589	CDS
410457	410621
411159	411196
			codon_start	1
			note	COG:T
			note	EggNog:ENOG410358B
			db_xref	InterPro:IPR036457
			db_xref	InterPro:IPR015655
			db_xref	InterPro:IPR001932
			go_function	protein serine/threonine phosphatase activity|0004722||IEA
			go_function	phosphatase activity|0016791||IEA
			go_process	protein dephosphorylation|0006470||IEA
			product	hypothetical protein
			transcript_id	gnl|ncbi|TetragonulaCarbonaria_000043-T1_mrna
			protein_id	gnl|ncbi|TetragonulaCarbonaria_000043-T1
426568	426028	gene
			locus_tag	TetragonulaCarbonaria_000044
426568	426028	mRNA
			product	hypothetical protein
			transcript_id	gnl|ncbi|TetragonulaCarbonaria_000044-T1_mrna
			protein_id	gnl|ncbi|TetragonulaCarbonaria_000044-T1
426363	426049	CDS
			codon_start	1
			product	hypothetical protein
			transcript_id	gnl|ncbi|TetragonulaCarbonaria_000044-T1_mrna
			protein_id	gnl|ncbi|TetragonulaCarbonaria_000044-T1
444447	449168	gene
			locus_tag	TetragonulaCarbonaria_000045
444447	444897	mRNA
448972	449168
			product	hypothetical protein
			transcript_id	gnl|ncbi|TetragonulaCarbonaria_000045-T1_mrna
			protein_id	gnl|ncbi|TetragonulaCarbonaria_000045-T1
444447	444897	CDS
448972	449168
			codon_start	1
			product	hypothetical protein
			transcript_id	gnl|ncbi|TetragonulaCarbonaria_000045-T1_mrna
			protein_id	gnl|ncbi|TetragonulaCarbonaria_000045-T1
455384	458574	gene
			locus_tag	TetragonulaCarbonaria_000046
455384	455399	mRNA
457365	458574
			product	hypothetical protein
			transcript_id	gnl|ncbi|TetragonulaCarbonaria_000046-T1_mrna
			protein_id	gnl|ncbi|TetragonulaCarbonaria_000046-T1
455384	455399	CDS
457365	458506
			codon_start	1
			note	TransMembrane:1 (i361-380o)
			note	COG:T
			note	EggNog:ENOG410358B
			product	hypothetical protein
			transcript_id	gnl|ncbi|TetragonulaCarbonaria_000046-T1_mrna
			protein_id	gnl|ncbi|TetragonulaCarbonaria_000046-T1
471589	477351	gene
			locus_tag	TetragonulaCarbonaria_000047
471589	471770	mRNA
471820	471884
472826	473136
473458	477351
			product	hypothetical protein
			transcript_id	gnl|ncbi|TetragonulaCarbonaria_000047-T1_mrna
			protein_id	gnl|ncbi|TetragonulaCarbonaria_000047-T1
471589	471770	CDS
471820	471884
472826	473136
473458	476958
			codon_start	1
			note	COG:T
			note	EggNog:ENOG410358B
			db_xref	InterPro:IPR009818
			db_xref	PFAM:PF07145
			product	hypothetical protein
			transcript_id	gnl|ncbi|TetragonulaCarbonaria_000047-T1_mrna
			protein_id	gnl|ncbi|TetragonulaCarbonaria_000047-T1
481950	480479	gene
			locus_tag	TetragonulaCarbonaria_000048
481950	481361	mRNA
481299	480978
480901	480479
			product	hypothetical protein
			transcript_id	gnl|ncbi|TetragonulaCarbonaria_000048-T1_mrna
			protein_id	gnl|ncbi|TetragonulaCarbonaria_000048-T1
481717	481361	CDS
481299	481078
			codon_start	1
			note	EggNog:ENOG410V97X
			note	SECRETED:SignalP(1-26)
			note	COG:T
			note	CAZy:CBM57
			db_xref	InterPro:IPR021720
			db_xref	InterPro:IPR039155
			db_xref	PFAM:PF11721
			go_function	carbohydrate binding|0030246||IEA
			product	hypothetical protein
			transcript_id	gnl|ncbi|TetragonulaCarbonaria_000048-T1_mrna
			protein_id	gnl|ncbi|TetragonulaCarbonaria_000048-T1
485337	489344	gene
			locus_tag	TetragonulaCarbonaria_000049
485337	485451	mRNA
485569	485786
487379	489344
			product	hypothetical protein
			transcript_id	gnl|ncbi|TetragonulaCarbonaria_000049-T1_mrna
			protein_id	gnl|ncbi|TetragonulaCarbonaria_000049-T1
485582	485786	CDS
487379	489117
			codon_start	1
			note	COG:O
			note	EggNog:ENOG41033RP
			db_xref	PFAM:PF06723
			db_xref	InterPro:IPR018181
			db_xref	InterPro:IPR029047
			db_xref	PFAM:PF00012
			db_xref	InterPro:IPR043129
			db_xref	InterPro:IPR013126
			db_xref	InterPro:IPR029048
			product	hypothetical protein
			transcript_id	gnl|ncbi|TetragonulaCarbonaria_000049-T1_mrna
			protein_id	gnl|ncbi|TetragonulaCarbonaria_000049-T1
493106	489637	gene
			locus_tag	TetragonulaCarbonaria_000050
493106	493037	mRNA
492647	492475
492385	492159
492067	491977
491894	491710
491588	491396
491313	491167
491046	490815
490721	490470
490397	490241
490183	489837
489698	489637
			product	hypothetical protein
			transcript_id	gnl|ncbi|TetragonulaCarbonaria_000050-T1_mrna
			protein_id	gnl|ncbi|TetragonulaCarbonaria_000050-T1
493106	493037	CDS
492647	492475
492385	492159
492067	491977
491894	491710
491588	491396
491313	491167
491046	490815
490721	490470
490397	490241
490183	489837
489698	489637
			codon_start	1
			note	COG:O
			note	BUSCO:EOG091B05VD
			note	EggNog:ENOG41035DM
			db_xref	PFAM:PF00097
			db_xref	InterPro:IPR001841
			db_xref	PFAM:PF13920
			db_xref	InterPro:IPR013083
			db_xref	InterPro:IPR039739
			db_xref	InterPro:IPR017907
			product	hypothetical protein
			transcript_id	gnl|ncbi|TetragonulaCarbonaria_000050-T1_mrna
			protein_id	gnl|ncbi|TetragonulaCarbonaria_000050-T1
497093	497800	gene
			locus_tag	TetragonulaCarbonaria_000051
497093	497156	mRNA
497347	497385
497646	497800
			product	hypothetical protein
			transcript_id	gnl|ncbi|TetragonulaCarbonaria_000051-T1_mrna
			protein_id	gnl|ncbi|TetragonulaCarbonaria_000051-T1
497093	497156	CDS
497347	497385
497646	497800
			codon_start	1
			product	hypothetical protein
			transcript_id	gnl|ncbi|TetragonulaCarbonaria_000051-T1_mrna
			protein_id	gnl|ncbi|TetragonulaCarbonaria_000051-T1
501804	514907	gene
			locus_tag	TetragonulaCarbonaria_000052
501804	501966	mRNA
506887	507021
509826	510141
510390	510528
510785	510919
511732	511835
512720	512957
513588	513716
513800	514000
514281	514448
514695	514907
			product	hypothetical protein
			transcript_id	gnl|ncbi|TetragonulaCarbonaria_000052-T1_mrna
			protein_id	gnl|ncbi|TetragonulaCarbonaria_000052-T1
501804	501966	CDS
506887	507021
509826	510141
510390	510528
510785	510919
511732	511835
512720	512957
513588	513716
513800	514000
514281	514448
514695	514907
			codon_start	1
			note	COG:P
			note	TransMembrane:12 (i28-46o58-79i100-124o223-240i252-272o301-322i334-359o379-403i434-459o465-488i509-528o548-569i)
			note	EggNog:ENOG410V4BE
			db_xref	PFAM:PF00209
			db_xref	InterPro:IPR000175
			db_xref	InterPro:IPR037272
			go_component	integral component of membrane|0016021||IEA
			product	hypothetical protein
			transcript_id	gnl|ncbi|TetragonulaCarbonaria_000052-T1_mrna
			protein_id	gnl|ncbi|TetragonulaCarbonaria_000052-T1
522682	524019	gene
			locus_tag	TetragonulaCarbonaria_000053
522682	522882	mRNA
523376	523753
523837	524019
			product	hypothetical protein
			transcript_id	gnl|ncbi|TetragonulaCarbonaria_000053-T1_mrna
			protein_id	gnl|ncbi|TetragonulaCarbonaria_000053-T1
522682	522882	CDS
523376	523753
523837	524019
			codon_start	1
			note	COG:S
			note	EggNog:ENOG41033PZ
			db_xref	InterPro:IPR036770
			db_xref	PFAM:PF13606
			db_xref	InterPro:IPR020683
			db_xref	PFAM:PF13637
			db_xref	PFAM:PF00023
			db_xref	PFAM:PF12796
			db_xref	InterPro:IPR002110
			go_function	protein binding|0005515||IEA
			product	hypothetical protein
			transcript_id	gnl|ncbi|TetragonulaCarbonaria_000053-T1_mrna
			protein_id	gnl|ncbi|TetragonulaCarbonaria_000053-T1
524161	524481	gene
			locus_tag	TetragonulaCarbonaria_000054
524161	524481	mRNA
			product	hypothetical protein
			transcript_id	gnl|ncbi|TetragonulaCarbonaria_000054-T1_mrna
			protein_id	gnl|ncbi|TetragonulaCarbonaria_000054-T1
524161	524481	CDS
			codon_start	1
			note	COG:S
			note	EggNog:ENOG41033PZ
			db_xref	InterPro:IPR002893
			db_xref	PFAM:PF01753
			product	hypothetical protein
			transcript_id	gnl|ncbi|TetragonulaCarbonaria_000054-T1_mrna
			protein_id	gnl|ncbi|TetragonulaCarbonaria_000054-T1
545554	544707	gene
			locus_tag	TetragonulaCarbonaria_000055
545554	545466	mRNA
545360	545241
545172	544981
544908	544707
			product	hypothetical protein
			transcript_id	gnl|ncbi|TetragonulaCarbonaria_000055-T1_mrna
			protein_id	gnl|ncbi|TetragonulaCarbonaria_000055-T1
545554	545466	CDS
545360	545241
545172	544981
544908	544707
			codon_start	1
			product	hypothetical protein
			transcript_id	gnl|ncbi|TetragonulaCarbonaria_000055-T1_mrna
			protein_id	gnl|ncbi|TetragonulaCarbonaria_000055-T1
553576	554191	gene
			locus_tag	TetragonulaCarbonaria_000056
553576	553634	mRNA
553699	554191
			product	hypothetical protein
			transcript_id	gnl|ncbi|TetragonulaCarbonaria_000056-T1_mrna
			protein_id	gnl|ncbi|TetragonulaCarbonaria_000056-T1
553576	553634	CDS
553699	554191
			codon_start	1
			product	hypothetical protein
			transcript_id	gnl|ncbi|TetragonulaCarbonaria_000056-T1_mrna
			protein_id	gnl|ncbi|TetragonulaCarbonaria_000056-T1
596573	593958	gene
			locus_tag	TetragonulaCarbonaria_000057
596573	596457	mRNA
596040	595828
594750	594607
594506	593958
			product	hypothetical protein
			transcript_id	gnl|ncbi|TetragonulaCarbonaria_000057-T1_mrna
			protein_id	gnl|ncbi|TetragonulaCarbonaria_000057-T1
596573	596457	CDS
596040	595828
594750	594607
594506	593958
			codon_start	1
			product	hypothetical protein
			transcript_id	gnl|ncbi|TetragonulaCarbonaria_000057-T1_mrna
			protein_id	gnl|ncbi|TetragonulaCarbonaria_000057-T1
642591	633550	gene
			locus_tag	TetragonulaCarbonaria_000058
642591	642290	mRNA
633712	633550
			product	hypothetical protein
			transcript_id	gnl|ncbi|TetragonulaCarbonaria_000058-T1_mrna
			protein_id	gnl|ncbi|TetragonulaCarbonaria_000058-T1
642591	642290	CDS
633712	633550
			codon_start	1
			product	hypothetical protein
			transcript_id	gnl|ncbi|TetragonulaCarbonaria_000058-T1_mrna
			protein_id	gnl|ncbi|TetragonulaCarbonaria_000058-T1
<693944	>694136	gene
			locus_tag	TetragonulaCarbonaria_000059
<693944	>694136	mRNA
			product	hypothetical protein
			transcript_id	gnl|ncbi|TetragonulaCarbonaria_000059-T1_mrna
			protein_id	gnl|ncbi|TetragonulaCarbonaria_000059-T1
<693944	>694136	CDS
			codon_start	2
			product	hypothetical protein
			transcript_id	gnl|ncbi|TetragonulaCarbonaria_000059-T1_mrna
			protein_id	gnl|ncbi|TetragonulaCarbonaria_000059-T1
715940	715448	gene
			locus_tag	TetragonulaCarbonaria_000060
715940	715816	mRNA
715742	715448
			product	hypothetical protein
			transcript_id	gnl|ncbi|TetragonulaCarbonaria_000060-T1_mrna
			protein_id	gnl|ncbi|TetragonulaCarbonaria_000060-T1
715940	715816	CDS
715742	715448
			codon_start	1
			product	hypothetical protein
			transcript_id	gnl|ncbi|TetragonulaCarbonaria_000060-T1_mrna
			protein_id	gnl|ncbi|TetragonulaCarbonaria_000060-T1
765342	763227	gene
			locus_tag	TetragonulaCarbonaria_000061
765342	765136	mRNA
763445	763227
			product	hypothetical protein
			transcript_id	gnl|ncbi|TetragonulaCarbonaria_000061-T1_mrna
			protein_id	gnl|ncbi|TetragonulaCarbonaria_000061-T1
765342	765136	CDS
763445	763227
			codon_start	1
			product	hypothetical protein
			transcript_id	gnl|ncbi|TetragonulaCarbonaria_000061-T1_mrna
			protein_id	gnl|ncbi|TetragonulaCarbonaria_000061-T1
769753	767278	gene
			locus_tag	TetragonulaCarbonaria_000062
769753	769708	mRNA
767522	767278
			product	hypothetical protein
			transcript_id	gnl|ncbi|TetragonulaCarbonaria_000062-T1_mrna
			protein_id	gnl|ncbi|TetragonulaCarbonaria_000062-T1
769753	769708	CDS
767522	767278
			codon_start	1
			product	hypothetical protein
			transcript_id	gnl|ncbi|TetragonulaCarbonaria_000062-T1_mrna
			protein_id	gnl|ncbi|TetragonulaCarbonaria_000062-T1
816702	815942	gene
			locus_tag	TetragonulaCarbonaria_000063
816702	816606	mRNA
816375	815942
			product	hypothetical protein
			transcript_id	gnl|ncbi|TetragonulaCarbonaria_000063-T1_mrna
			protein_id	gnl|ncbi|TetragonulaCarbonaria_000063-T1
816702	816606	CDS
816375	816134
			codon_start	1
			product	hypothetical protein
			transcript_id	gnl|ncbi|TetragonulaCarbonaria_000063-T1_mrna
			protein_id	gnl|ncbi|TetragonulaCarbonaria_000063-T1
833408	833992	gene
			locus_tag	TetragonulaCarbonaria_000064
833408	833679	mRNA
833887	833992
			product	hypothetical protein
			transcript_id	gnl|ncbi|TetragonulaCarbonaria_000064-T1_mrna
			protein_id	gnl|ncbi|TetragonulaCarbonaria_000064-T1
833408	833679	CDS
833887	833992
			codon_start	1
			product	hypothetical protein
			transcript_id	gnl|ncbi|TetragonulaCarbonaria_000064-T1_mrna
			protein_id	gnl|ncbi|TetragonulaCarbonaria_000064-T1
845149	844931	gene
			locus_tag	TetragonulaCarbonaria_000065
845149	844931	mRNA
			product	hypothetical protein
			transcript_id	gnl|ncbi|TetragonulaCarbonaria_000065-T1_mrna
			protein_id	gnl|ncbi|TetragonulaCarbonaria_000065-T1
845149	844931	CDS
			codon_start	1
			product	hypothetical protein
			transcript_id	gnl|ncbi|TetragonulaCarbonaria_000065-T1_mrna
			protein_id	gnl|ncbi|TetragonulaCarbonaria_000065-T1
857072	850966	gene
			locus_tag	TetragonulaCarbonaria_000066
857072	856871	mRNA
851144	850966
			product	hypothetical protein
			transcript_id	gnl|ncbi|TetragonulaCarbonaria_000066-T1_mrna
			protein_id	gnl|ncbi|TetragonulaCarbonaria_000066-T1
857072	856871	CDS
851144	850966
			codon_start	1
			product	hypothetical protein
			transcript_id	gnl|ncbi|TetragonulaCarbonaria_000066-T1_mrna
			protein_id	gnl|ncbi|TetragonulaCarbonaria_000066-T1
863435	879282	gene
			locus_tag	TetragonulaCarbonaria_000067
863435	863653	mRNA
869413	869765
869884	869966
877948	878060
879040	879282
			product	hypothetical protein
			transcript_id	gnl|ncbi|TetragonulaCarbonaria_000067-T1_mrna
			protein_id	gnl|ncbi|TetragonulaCarbonaria_000067-T1
863435	863653	CDS
869413	869765
869884	869966
877948	878060
879040	879282
			codon_start	1
			product	hypothetical protein
			transcript_id	gnl|ncbi|TetragonulaCarbonaria_000067-T1_mrna
			protein_id	gnl|ncbi|TetragonulaCarbonaria_000067-T1
879934	879416	gene
			locus_tag	TetragonulaCarbonaria_000068
879934	879853	mRNA
879672	879416
			product	hypothetical protein
			transcript_id	gnl|ncbi|TetragonulaCarbonaria_000068-T1_mrna
			protein_id	gnl|ncbi|TetragonulaCarbonaria_000068-T1
879934	879853	CDS
879672	879416
			codon_start	1
			product	hypothetical protein
			transcript_id	gnl|ncbi|TetragonulaCarbonaria_000068-T1_mrna
			protein_id	gnl|ncbi|TetragonulaCarbonaria_000068-T1
892881	892342	gene
			locus_tag	TetragonulaCarbonaria_000069
892881	892697	mRNA
892540	892342
			product	hypothetical protein
			transcript_id	gnl|ncbi|TetragonulaCarbonaria_000069-T1_mrna
			protein_id	gnl|ncbi|TetragonulaCarbonaria_000069-T1
892881	892697	CDS
892540	892342
			codon_start	1
			product	hypothetical protein
			transcript_id	gnl|ncbi|TetragonulaCarbonaria_000069-T1_mrna
			protein_id	gnl|ncbi|TetragonulaCarbonaria_000069-T1
911086	911616	gene
			locus_tag	TetragonulaCarbonaria_000070
911086	911616	mRNA
			product	hypothetical protein
			transcript_id	gnl|ncbi|TetragonulaCarbonaria_000070-T1_mrna
			protein_id	gnl|ncbi|TetragonulaCarbonaria_000070-T1
911188	911607	CDS
			codon_start	1
			product	hypothetical protein
			transcript_id	gnl|ncbi|TetragonulaCarbonaria_000070-T1_mrna
			protein_id	gnl|ncbi|TetragonulaCarbonaria_000070-T1
917055	912861	gene
			locus_tag	TetragonulaCarbonaria_000071
917055	917013	mRNA
913114	912861
			product	hypothetical protein
			transcript_id	gnl|ncbi|TetragonulaCarbonaria_000071-T1_mrna
			protein_id	gnl|ncbi|TetragonulaCarbonaria_000071-T1
917055	917013	CDS
913114	912861
			codon_start	1
			product	hypothetical protein
			transcript_id	gnl|ncbi|TetragonulaCarbonaria_000071-T1_mrna
			protein_id	gnl|ncbi|TetragonulaCarbonaria_000071-T1
941871	939579	gene
			locus_tag	TetragonulaCarbonaria_000072
941871	941829	mRNA
939889	939579
			product	hypothetical protein
			transcript_id	gnl|ncbi|TetragonulaCarbonaria_000072-T1_mrna
			protein_id	gnl|ncbi|TetragonulaCarbonaria_000072-T1
941871	941829	CDS
939889	939579
			codon_start	1
			product	hypothetical protein
			transcript_id	gnl|ncbi|TetragonulaCarbonaria_000072-T1_mrna
			protein_id	gnl|ncbi|TetragonulaCarbonaria_000072-T1
950926	949614	gene
			locus_tag	TetragonulaCarbonaria_000073
950926	950918	mRNA
949961	949614
			product	hypothetical protein
			transcript_id	gnl|ncbi|TetragonulaCarbonaria_000073-T1_mrna
			protein_id	gnl|ncbi|TetragonulaCarbonaria_000073-T1
950926	950918	CDS
949961	949614
			codon_start	1
			product	hypothetical protein
			transcript_id	gnl|ncbi|TetragonulaCarbonaria_000073-T1_mrna
			protein_id	gnl|ncbi|TetragonulaCarbonaria_000073-T1
962898	963248	gene
			locus_tag	TetragonulaCarbonaria_000074
962898	963248	mRNA
			product	hypothetical protein
			transcript_id	gnl|ncbi|TetragonulaCarbonaria_000074-T1_mrna
			protein_id	gnl|ncbi|TetragonulaCarbonaria_000074-T1
962898	963248	CDS
			codon_start	1
			product	hypothetical protein
			transcript_id	gnl|ncbi|TetragonulaCarbonaria_000074-T1_mrna
			protein_id	gnl|ncbi|TetragonulaCarbonaria_000074-T1
983718	985422	gene
			locus_tag	TetragonulaCarbonaria_000075
983718	983827	mRNA
985275	985422
			product	hypothetical protein
			transcript_id	gnl|ncbi|TetragonulaCarbonaria_000075-T1_mrna
			protein_id	gnl|ncbi|TetragonulaCarbonaria_000075-T1
983718	983827	CDS
985275	985422
			codon_start	1
			product	hypothetical protein
			transcript_id	gnl|ncbi|TetragonulaCarbonaria_000075-T1_mrna
			protein_id	gnl|ncbi|TetragonulaCarbonaria_000075-T1
990479	998664	gene
			locus_tag	TetragonulaCarbonaria_000076
990479	990956	mRNA
998113	998664
			product	hypothetical protein
			transcript_id	gnl|ncbi|TetragonulaCarbonaria_000076-T1_mrna
			protein_id	gnl|ncbi|TetragonulaCarbonaria_000076-T1
990479	990956	CDS
998113	998450
			codon_start	1
			note	TransMembrane:2 (i147-168o174-195i)
			product	hypothetical protein
			transcript_id	gnl|ncbi|TetragonulaCarbonaria_000076-T1_mrna
			protein_id	gnl|ncbi|TetragonulaCarbonaria_000076-T1
1039473	1044380	gene
			locus_tag	TetragonulaCarbonaria_000077
1039473	1039829	mRNA
1044176	1044380
			product	hypothetical protein
			transcript_id	gnl|ncbi|TetragonulaCarbonaria_000077-T1_mrna
			protein_id	gnl|ncbi|TetragonulaCarbonaria_000077-T1
1039768	1039829	CDS
1044176	1044380
			codon_start	1
			product	hypothetical protein
			transcript_id	gnl|ncbi|TetragonulaCarbonaria_000077-T1_mrna
			protein_id	gnl|ncbi|TetragonulaCarbonaria_000077-T1
1047027	1048390	gene
			locus_tag	TetragonulaCarbonaria_000078
1047027	1047134	mRNA
1048247	1048390
			product	hypothetical protein
			transcript_id	gnl|ncbi|TetragonulaCarbonaria_000078-T1_mrna
			protein_id	gnl|ncbi|TetragonulaCarbonaria_000078-T1
1047027	1047134	CDS
1048247	1048390
			codon_start	1
			product	hypothetical protein
			transcript_id	gnl|ncbi|TetragonulaCarbonaria_000078-T1_mrna
			protein_id	gnl|ncbi|TetragonulaCarbonaria_000078-T1
1048852	1048518	gene
			locus_tag	TetragonulaCarbonaria_000079
1048852	1048677	mRNA
1048620	1048518
			product	hypothetical protein
			transcript_id	gnl|ncbi|TetragonulaCarbonaria_000079-T1_mrna
			protein_id	gnl|ncbi|TetragonulaCarbonaria_000079-T1
1048852	1048677	CDS
1048620	1048518
			codon_start	1
			product	hypothetical protein
			transcript_id	gnl|ncbi|TetragonulaCarbonaria_000079-T1_mrna
			protein_id	gnl|ncbi|TetragonulaCarbonaria_000079-T1
1068639	1067241	gene
			locus_tag	TetragonulaCarbonaria_000080
1068639	1068604	mRNA
1068543	1068369
1067562	1067241
			product	hypothetical protein
			transcript_id	gnl|ncbi|TetragonulaCarbonaria_000080-T1_mrna
			protein_id	gnl|ncbi|TetragonulaCarbonaria_000080-T1
1068639	1068604	CDS
1068543	1068369
1067562	1067282
			codon_start	1
			note	TransMembrane:1 (i139-157o)
			product	hypothetical protein
			transcript_id	gnl|ncbi|TetragonulaCarbonaria_000080-T1_mrna
			protein_id	gnl|ncbi|TetragonulaCarbonaria_000080-T1
1074781	1074292	gene
			locus_tag	TetragonulaCarbonaria_000081
1074781	1074728	mRNA
1074648	1074292
			product	hypothetical protein
			transcript_id	gnl|ncbi|TetragonulaCarbonaria_000081-T1_mrna
			protein_id	gnl|ncbi|TetragonulaCarbonaria_000081-T1
1074781	1074728	CDS
1074648	1074292
			codon_start	1
			product	hypothetical protein
			transcript_id	gnl|ncbi|TetragonulaCarbonaria_000081-T1_mrna
			protein_id	gnl|ncbi|TetragonulaCarbonaria_000081-T1
1079679	1080888	gene
			locus_tag	TetragonulaCarbonaria_000082
1079679	1079681	mRNA
1080442	1080888
			product	hypothetical protein
			transcript_id	gnl|ncbi|TetragonulaCarbonaria_000082-T1_mrna
			protein_id	gnl|ncbi|TetragonulaCarbonaria_000082-T1
1079679	1079681	CDS
1080442	1080888
			codon_start	1
			product	hypothetical protein
			transcript_id	gnl|ncbi|TetragonulaCarbonaria_000082-T1_mrna
			protein_id	gnl|ncbi|TetragonulaCarbonaria_000082-T1
1091311	1087118	gene
			locus_tag	TetragonulaCarbonaria_000083
1091311	1091201	mRNA
1091120	1090873
1087526	1087118
			product	hypothetical protein
			transcript_id	gnl|ncbi|TetragonulaCarbonaria_000083-T1_mrna
			protein_id	gnl|ncbi|TetragonulaCarbonaria_000083-T1
1091311	1091201	CDS
1091120	1090873
1087526	1087118
			codon_start	1
			product	hypothetical protein
			transcript_id	gnl|ncbi|TetragonulaCarbonaria_000083-T1_mrna
			protein_id	gnl|ncbi|TetragonulaCarbonaria_000083-T1
1112796	1120071	gene
			locus_tag	TetragonulaCarbonaria_000084
1112796	1112961	mRNA
1118340	1118715
1119936	1120071
			product	hypothetical protein
			transcript_id	gnl|ncbi|TetragonulaCarbonaria_000084-T1_mrna
			protein_id	gnl|ncbi|TetragonulaCarbonaria_000084-T1
1112796	1112961	CDS
1118340	1118715
1119936	1120071
			codon_start	1
			note	EggNog:ENOG410W2J2
			note	COG:A
			db_xref	InterPro:IPR012677
			db_xref	InterPro:IPR000504
			db_xref	InterPro:IPR035979
			db_xref	PFAM:PF00076
			go_function	nucleic acid binding|0003676||IEA
			product	hypothetical protein
			transcript_id	gnl|ncbi|TetragonulaCarbonaria_000084-T1_mrna
			protein_id	gnl|ncbi|TetragonulaCarbonaria_000084-T1
1143469	1146630	gene
			locus_tag	TetragonulaCarbonaria_000085
1143469	1143751	mRNA
1145323	1145397
1146122	1146630
			product	hypothetical protein
			transcript_id	gnl|ncbi|TetragonulaCarbonaria_000085-T1_mrna
			protein_id	gnl|ncbi|TetragonulaCarbonaria_000085-T1
1143469	1143751	CDS
1145323	1145397
1146122	1146630
			codon_start	1
			product	hypothetical protein
			transcript_id	gnl|ncbi|TetragonulaCarbonaria_000085-T1_mrna
			protein_id	gnl|ncbi|TetragonulaCarbonaria_000085-T1
1154032	1148317	gene
			locus_tag	TetragonulaCarbonaria_000086
1154032	1153713	mRNA
1148890	1148639
1148488	1148317
			product	hypothetical protein
			transcript_id	gnl|ncbi|TetragonulaCarbonaria_000086-T1_mrna
			protein_id	gnl|ncbi|TetragonulaCarbonaria_000086-T1
1154032	1153713	CDS
1148890	1148639
1148488	1148317
			codon_start	1
			note	TransMembrane:1 (i131-151o)
			product	hypothetical protein
			transcript_id	gnl|ncbi|TetragonulaCarbonaria_000086-T1_mrna
			protein_id	gnl|ncbi|TetragonulaCarbonaria_000086-T1
1183798	1193201	gene
			locus_tag	TetragonulaCarbonaria_000087
1183798	1183844	mRNA
1183907	1183975
1185572	1185654
1191850	1192092
1192589	1192922
1192994	1193201
			product	hypothetical protein
			transcript_id	gnl|ncbi|TetragonulaCarbonaria_000087-T1_mrna
			protein_id	gnl|ncbi|TetragonulaCarbonaria_000087-T1
1183798	1183844	CDS
1183907	1183975
1185572	1185654
1191850	1192092
1192589	1192922
1192994	1193201
			codon_start	1
			product	hypothetical protein
			transcript_id	gnl|ncbi|TetragonulaCarbonaria_000087-T1_mrna
			protein_id	gnl|ncbi|TetragonulaCarbonaria_000087-T1
1238912	1239636	gene
			locus_tag	TetragonulaCarbonaria_000088
1238912	1239636	mRNA
			product	hypothetical protein
			transcript_id	gnl|ncbi|TetragonulaCarbonaria_000088-T1_mrna
			protein_id	gnl|ncbi|TetragonulaCarbonaria_000088-T1
1239081	1239395	CDS
			codon_start	1
			product	hypothetical protein
			transcript_id	gnl|ncbi|TetragonulaCarbonaria_000088-T1_mrna
			protein_id	gnl|ncbi|TetragonulaCarbonaria_000088-T1
1253247	1311029	gene
			locus_tag	TetragonulaCarbonaria_000089
1253247	1253367	mRNA
1294392	1294597
1299412	1299540
1300444	1300720
1303188	1303280
1304239	1304280
1307191	1307313
1308373	1308603
1310902	1311029
			product	hypothetical protein
			transcript_id	gnl|ncbi|TetragonulaCarbonaria_000089-T1_mrna
			protein_id	gnl|ncbi|TetragonulaCarbonaria_000089-T1
1253247	1253367	CDS
1294392	1294597
1299412	1299540
1300444	1300720
1303188	1303280
1304239	1304280
1307191	1307313
1308373	1308603
1310902	1311029
			codon_start	1
			note	COG:A
			note	EggNog:ENOG41034CY
			db_xref	InterPro:IPR012677
			db_xref	InterPro:IPR000504
			db_xref	InterPro:IPR035979
			db_xref	PFAM:PF00076
			go_function	nucleic acid binding|0003676||IEA
			product	hypothetical protein
			transcript_id	gnl|ncbi|TetragonulaCarbonaria_000089-T1_mrna
			protein_id	gnl|ncbi|TetragonulaCarbonaria_000089-T1
1313158	1315570	gene
			locus_tag	TetragonulaCarbonaria_000090
1313158	1315570	mRNA
			product	hypothetical protein
			transcript_id	gnl|ncbi|TetragonulaCarbonaria_000090-T1_mrna
			protein_id	gnl|ncbi|TetragonulaCarbonaria_000090-T1
1313900	1314322	CDS
			codon_start	1
			product	hypothetical protein
			transcript_id	gnl|ncbi|TetragonulaCarbonaria_000090-T1_mrna
			protein_id	gnl|ncbi|TetragonulaCarbonaria_000090-T1
1322682	1322383	gene
			locus_tag	TetragonulaCarbonaria_000091
1322682	1322383	mRNA
			product	hypothetical protein
			transcript_id	gnl|ncbi|TetragonulaCarbonaria_000091-T1_mrna
			protein_id	gnl|ncbi|TetragonulaCarbonaria_000091-T1
1322682	1322383	CDS
			codon_start	1
			product	hypothetical protein
			transcript_id	gnl|ncbi|TetragonulaCarbonaria_000091-T1_mrna
			protein_id	gnl|ncbi|TetragonulaCarbonaria_000091-T1
1327383	1329288	gene
			locus_tag	TetragonulaCarbonaria_000092
1327383	1327524	mRNA
1327652	1327880
1328014	1328290
1328404	1328623
1328693	1329288
			product	hypothetical protein
			transcript_id	gnl|ncbi|TetragonulaCarbonaria_000092-T1_mrna
			protein_id	gnl|ncbi|TetragonulaCarbonaria_000092-T1
1327405	1327524	CDS
1327652	1327880
1328014	1328290
1328404	1328623
1328693	1328866
			codon_start	1
			note	COG:K
			note	EggNog:ENOG4103I1W
			note	BUSCO:EOG091B0DWA
			db_xref	InterPro:IPR040092
			db_xref	PFAM:PF05964
			db_xref	InterPro:IPR003889
			db_xref	InterPro:IPR003888
			db_xref	PFAM:PF05965
			go_component	nucleus|0005634||IEA
			product	hypothetical protein
			transcript_id	gnl|ncbi|TetragonulaCarbonaria_000092-T1_mrna
			protein_id	gnl|ncbi|TetragonulaCarbonaria_000092-T1
1332332	1330512	gene
			locus_tag	TetragonulaCarbonaria_000093
1332332	1332051	mRNA
1331782	1331607
1331518	1331263
1331171	1330828
1330753	1330679
1330599	1330512
			product	hypothetical protein
			transcript_id	gnl|ncbi|TetragonulaCarbonaria_000093-T1_mrna
			protein_id	gnl|ncbi|TetragonulaCarbonaria_000093-T1
1332065	1332051	CDS
1331782	1331607
1331518	1331263
1331171	1330828
1330753	1330679
1330599	1330512
			codon_start	1
			note	COG:T,V
			note	BUSCO:EOG091B0DIV
			note	TransMembrane:7 (o6-28i76-102o122-143i164-186o198-219i240-255o261-277i)
			note	EggNog:ENOG41034HM
			db_xref	InterPro:IPR009890
			db_xref	PFAM:PF07264
			product	hypothetical protein
			transcript_id	gnl|ncbi|TetragonulaCarbonaria_000093-T1_mrna
			protein_id	gnl|ncbi|TetragonulaCarbonaria_000093-T1
1336061	1334898	gene
			locus_tag	TetragonulaCarbonaria_000094
1336061	1335897	mRNA
1335812	1335672
1335476	1335333
1335044	1334898
			product	hypothetical protein
			transcript_id	gnl|ncbi|TetragonulaCarbonaria_000094-T1_mrna
			protein_id	gnl|ncbi|TetragonulaCarbonaria_000094-T1
1336061	1335897	CDS
1335812	1335672
1335476	1335333
1335044	1334898
			codon_start	1
			product	hypothetical protein
			transcript_id	gnl|ncbi|TetragonulaCarbonaria_000094-T1_mrna
			protein_id	gnl|ncbi|TetragonulaCarbonaria_000094-T1
1337396	1338480	gene
			locus_tag	TetragonulaCarbonaria_000095
1337396	1337627	mRNA
1337732	1337842
1337933	1338196
1338284	1338480
			product	hypothetical protein
			transcript_id	gnl|ncbi|TetragonulaCarbonaria_000095-T1_mrna
			protein_id	gnl|ncbi|TetragonulaCarbonaria_000095-T1
1337396	1337627	CDS
1337732	1337842
1337933	1338196
1338284	1338480
			codon_start	1
			note	TransMembrane:4 (i107-138o150-169i190-208o228-259i)
			note	BUSCO:EOG091B0IDD
			note	EggNog:ENOG41037DP
			db_xref	InterPro:IPR040350
			product	hypothetical protein
			transcript_id	gnl|ncbi|TetragonulaCarbonaria_000095-T1_mrna
			protein_id	gnl|ncbi|TetragonulaCarbonaria_000095-T1
1342383	1340591	gene
			locus_tag	TetragonulaCarbonaria_000096
1342383	1342174	mRNA
1341793	1341686
1341607	1341410
1340740	1340591
			product	hypothetical protein
			transcript_id	gnl|ncbi|TetragonulaCarbonaria_000096-T1_mrna
			protein_id	gnl|ncbi|TetragonulaCarbonaria_000096-T1
1342383	1342174	CDS
1341793	1341686
1341607	1341410
1340740	1340591
			codon_start	1
			note	COG:S
			note	EggNog:ENOG41036MQ
			db_xref	InterPro:IPR003409
			db_xref	PFAM:PF02493
			product	hypothetical protein
			transcript_id	gnl|ncbi|TetragonulaCarbonaria_000096-T1_mrna
			protein_id	gnl|ncbi|TetragonulaCarbonaria_000096-T1
1343332	1342857	gene
			locus_tag	TetragonulaCarbonaria_000097
1343332	1343264	mRNA
1343120	1342857
			product	hypothetical protein
			transcript_id	gnl|ncbi|TetragonulaCarbonaria_000097-T1_mrna
			protein_id	gnl|ncbi|TetragonulaCarbonaria_000097-T1
1343332	1343264	CDS
1343120	1342857
			codon_start	1
			note	COG:S
			note	EggNog:ENOG41036MQ
			db_xref	InterPro:IPR003409
			db_xref	PFAM:PF02493
			product	hypothetical protein
			transcript_id	gnl|ncbi|TetragonulaCarbonaria_000097-T1_mrna
			protein_id	gnl|ncbi|TetragonulaCarbonaria_000097-T1
1344867	1344289	gene
			locus_tag	TetragonulaCarbonaria_000098
1344867	1344706	mRNA
1344507	1344289
			product	hypothetical protein
			transcript_id	gnl|ncbi|TetragonulaCarbonaria_000098-T1_mrna
			protein_id	gnl|ncbi|TetragonulaCarbonaria_000098-T1
1344867	1344706	CDS
1344507	1344289
			codon_start	1
			note	COG:S
			note	EggNog:ENOG41036MQ
			product	hypothetical protein
			transcript_id	gnl|ncbi|TetragonulaCarbonaria_000098-T1_mrna
			protein_id	gnl|ncbi|TetragonulaCarbonaria_000098-T1
1348708	1345405	gene
			locus_tag	TetragonulaCarbonaria_000099
1348708	1348642	mRNA
1346016	1345842
1345537	1345405
			product	hypothetical protein
			transcript_id	gnl|ncbi|TetragonulaCarbonaria_000099-T1_mrna
			protein_id	gnl|ncbi|TetragonulaCarbonaria_000099-T1
1348708	1348642	CDS
1346016	1345842
1345537	1345405
			codon_start	1
			product	hypothetical protein
			transcript_id	gnl|ncbi|TetragonulaCarbonaria_000099-T1_mrna
			protein_id	gnl|ncbi|TetragonulaCarbonaria_000099-T1
1350511	1349200	gene
			locus_tag	TetragonulaCarbonaria_000100
1350511	1349200	mRNA
			product	hypothetical protein
			transcript_id	gnl|ncbi|TetragonulaCarbonaria_000100-T1_mrna
			protein_id	gnl|ncbi|TetragonulaCarbonaria_000100-T1
1350321	1349896	CDS
			codon_start	1
			product	hypothetical protein
			transcript_id	gnl|ncbi|TetragonulaCarbonaria_000100-T1_mrna
			protein_id	gnl|ncbi|TetragonulaCarbonaria_000100-T1
1378888	1351968	gene
			locus_tag	TetragonulaCarbonaria_000101
1378888	1378814	mRNA
1358401	1358237
1356490	1356419
1356312	1356094
1355942	1355756
1355625	1355368
1354127	1354107
1353319	1353134
1352940	1352405
1352276	1351968
			product	hypothetical protein
			transcript_id	gnl|ncbi|TetragonulaCarbonaria_000101-T1_mrna
			protein_id	gnl|ncbi|TetragonulaCarbonaria_000101-T1
1378888	1378814	CDS
1358401	1358237
1356490	1356419
1356312	1356094
1355942	1355756
1355625	1355368
1354127	1354107
1353319	1353134
1352940	1352405
1352276	1351968
			codon_start	1
			note	EggNog:ENOG41033I3
			note	COG:T
			note	BUSCO:EOG091B07H8
			db_xref	InterPro:IPR011993
			db_xref	InterPro:IPR006020
			db_xref	PFAM:PF00640
			db_xref	InterPro:IPR010449
			db_xref	InterPro:IPR016698
			db_xref	PFAM:PF06311
			go_function	protein binding|0005515||IEA
			product	hypothetical protein
			transcript_id	gnl|ncbi|TetragonulaCarbonaria_000101-T1_mrna
			protein_id	gnl|ncbi|TetragonulaCarbonaria_000101-T1
1382305	1382853	gene
			locus_tag	TetragonulaCarbonaria_000102
1382305	1382568	mRNA
1382656	1382853
			product	hypothetical protein
			transcript_id	gnl|ncbi|TetragonulaCarbonaria_000102-T1_mrna
			protein_id	gnl|ncbi|TetragonulaCarbonaria_000102-T1
1382305	1382568	CDS
1382656	1382853
			codon_start	1
			product	hypothetical protein
			transcript_id	gnl|ncbi|TetragonulaCarbonaria_000102-T1_mrna
			protein_id	gnl|ncbi|TetragonulaCarbonaria_000102-T1
1389909	1402835	gene
			locus_tag	TetragonulaCarbonaria_000103
1389909	1390109	mRNA
1390175	1390312
1395337	1395428
1402688	1402835
			product	hypothetical protein
			transcript_id	gnl|ncbi|TetragonulaCarbonaria_000103-T1_mrna
			protein_id	gnl|ncbi|TetragonulaCarbonaria_000103-T1
1389909	1390109	CDS
1390175	1390312
1395337	1395428
1402688	1402835
			codon_start	1
			product	hypothetical protein
			transcript_id	gnl|ncbi|TetragonulaCarbonaria_000103-T1_mrna
			protein_id	gnl|ncbi|TetragonulaCarbonaria_000103-T1
1412555	1408403	gene
			locus_tag	TetragonulaCarbonaria_000104
1412555	1412536	mRNA
1410417	1410300
1410211	1410110
1409720	1409394
1409279	1409122
1408981	1408738
1408474	1408403
			product	hypothetical protein
			transcript_id	gnl|ncbi|TetragonulaCarbonaria_000104-T1_mrna
			protein_id	gnl|ncbi|TetragonulaCarbonaria_000104-T1
1412555	1412536	CDS
1410417	1410300
1410211	1410110
1409720	1409394
1409279	1409122
1408981	1408738
1408474	1408403
			codon_start	1
			note	COG:Z
			note	EggNog:ENOG41037Y6
			db_xref	InterPro:IPR027417
			db_xref	InterPro:IPR040045
			go_process	intraciliary transport involved in cilium assembly|0035735||IEA
			go_process	intraciliary retrograde transport|0035721||IEA
			go_component	cytoplasmic dynein complex|0005868||IEA
			product	hypothetical protein
			transcript_id	gnl|ncbi|TetragonulaCarbonaria_000104-T1_mrna
			protein_id	gnl|ncbi|TetragonulaCarbonaria_000104-T1
1417041	1412592	gene
			locus_tag	TetragonulaCarbonaria_000105
1417041	1416760	mRNA
1416302	1415924
1415850	1415748
1415669	1415506
1415418	1415219
1415143	1414958
1414876	1414750
1414643	1414389
1414308	1413883
1413788	1413508
1413431	1413214
1413143	1412930
1412853	1412592
			product	hypothetical protein
			transcript_id	gnl|ncbi|TetragonulaCarbonaria_000105-T1_mrna
			protein_id	gnl|ncbi|TetragonulaCarbonaria_000105-T1
1416860	1416760	CDS
1416302	1415924
1415850	1415748
1415669	1415506
1415418	1415219
1415143	1414958
1414876	1414750
1414643	1414389
1414308	1413883
1413788	1413508
1413431	1413214
1413143	1412930
1412853	1412592
			codon_start	1
			note	EggNog:ENOG41035A2
			note	BUSCO:EOG091B0279
			note	COG:U
			note	TransMembrane:1 (o771-795i)
			db_xref	InterPro:IPR012501
			db_xref	InterPro:IPR019515
			db_xref	InterPro:IPR039745
			db_xref	PFAM:PF07928
			db_xref	PFAM:PF10475
			go_process	retrograde transport, endosome to Golgi|0042147||IEA
			go_component	GARP complex|0000938||IEA
			product	hypothetical protein
			transcript_id	gnl|ncbi|TetragonulaCarbonaria_000105-T1_mrna
			protein_id	gnl|ncbi|TetragonulaCarbonaria_000105-T1
1428041	1425844	gene
			locus_tag	TetragonulaCarbonaria_000106
1428041	1428008	mRNA
1427386	1427259
1427150	1425844
			product	hypothetical protein
			transcript_id	gnl|ncbi|TetragonulaCarbonaria_000106-T1_mrna
			protein_id	gnl|ncbi|TetragonulaCarbonaria_000106-T1
1428041	1428008	CDS
1427386	1427259
1427150	1426095
			codon_start	1
			note	EggNog:ENOG4103373
			note	COG:C
			db_xref	InterPro:IPR018108
			db_xref	InterPro:IPR002067
			db_xref	InterPro:IPR023395
			db_xref	PFAM:PF00153
			go_function	ATP transmembrane transporter activity|0005347||IEA
			go_process	transmembrane transport|0055085||IEA
			product	hypothetical protein
			transcript_id	gnl|ncbi|TetragonulaCarbonaria_000106-T1_mrna
			protein_id	gnl|ncbi|TetragonulaCarbonaria_000106-T1
1429748	1434500	gene
			locus_tag	TetragonulaCarbonaria_000107
1429748	1429825	mRNA
1432194	1432322
1432399	1432553
1432651	1432833
1432951	1433147
1433400	1433662
1433771	1434000
1434338	1434500
			product	hypothetical protein
			transcript_id	gnl|ncbi|TetragonulaCarbonaria_000107-T1_mrna
			protein_id	gnl|ncbi|TetragonulaCarbonaria_000107-T1
1429748	1429825	CDS
1432194	1432322
1432399	1432553
1432651	1432833
1432951	1433147
1433400	1433662
1433771	1434000
1434338	1434500
			codon_start	1
			note	EggNog:ENOG41032TJ
			note	COG:E
			db_xref	PFAM:PF00351
			db_xref	InterPro:IPR001273
			db_xref	InterPro:IPR019774
			db_xref	InterPro:IPR002912
			db_xref	InterPro:IPR005961
			db_xref	InterPro:IPR018301
			db_xref	InterPro:IPR036329
			db_xref	InterPro:IPR019773
			db_xref	InterPro:IPR036951
			db_xref	InterPro:IPR041912
			go_process	aromatic amino acid family metabolic process|0009072||IEA
			go_process	oxidation-reduction process|0055114||IEA
			go_process	L-phenylalanine catabolic process|0006559||IEA
			go_function	oxidoreductase activity, acting on paired donors, with incorporation or reduction of molecular oxygen, reduced pteridine as one donor, and incorporation of one atom of oxygen|0016714||IEA
			go_function	monooxygenase activity|0004497||IEA
			go_function	iron ion binding|0005506||IEA
			go_function	phenylalanine 4-monooxygenase activity|0004505||IEA
			product	hypothetical protein
			transcript_id	gnl|ncbi|TetragonulaCarbonaria_000107-T1_mrna
			protein_id	gnl|ncbi|TetragonulaCarbonaria_000107-T1
1441416	1436054	gene
			locus_tag	TetragonulaCarbonaria_000108
1441416	1441376	mRNA
1439792	1439748
1439673	1439525
1439391	1439300
1438986	1438782
1438688	1438593
1438512	1438434
1438291	1438053
1437976	1437720
1437639	1437220
1436748	1436575
1436458	1436054
			product	hypothetical protein
			transcript_id	gnl|ncbi|TetragonulaCarbonaria_000108-T1_mrna
			protein_id	gnl|ncbi|TetragonulaCarbonaria_000108-T1
1441416	1441376	CDS
1439792	1439748
1439673	1439525
1439391	1439300
1438986	1438782
1438688	1438593
1438512	1438434
1438291	1438053
1437976	1437720
1437639	1437220
1436748	1436575
1436458	1436054
			codon_start	1
			note	COG:K
			note	BUSCO:EOG091B06D6
			note	EggNog:ENOG410365M
			db_xref	InterPro:IPR036638
			db_xref	InterPro:IPR001067
			db_xref	InterPro:IPR001610
			db_xref	PFAM:PF00010
			db_xref	PFAM:PF00989
			db_xref	InterPro:IPR000014
			db_xref	InterPro:IPR011598
			db_xref	PFAM:PF08447
			db_xref	InterPro:IPR035965
			db_xref	InterPro:IPR013767
			db_xref	PFAM:PF14598
			go_component	transcription regulator complex|0005667||IEA
			go_component	nucleus|0005634||IEA
			go_component	cytoplasm|0005737||IEA
			go_process	regulation of transcription, DNA-templated|0006355||IEA
			go_function	DNA-binding transcription factor activity|0003700||IEA
			go_function	protein dimerization activity|0046983||IEA
			product	hypothetical protein
			transcript_id	gnl|ncbi|TetragonulaCarbonaria_000108-T1_mrna
			protein_id	gnl|ncbi|TetragonulaCarbonaria_000108-T1
1460243	1460617	gene
			locus_tag	TetragonulaCarbonaria_000109
1460243	1460617	mRNA
			product	hypothetical protein
			transcript_id	gnl|ncbi|TetragonulaCarbonaria_000109-T1_mrna
			protein_id	gnl|ncbi|TetragonulaCarbonaria_000109-T1
1460243	1460617	CDS
			codon_start	1
			note	TransMembrane:2 (i25-45o65-91i)
			product	hypothetical protein
			transcript_id	gnl|ncbi|TetragonulaCarbonaria_000109-T1_mrna
			protein_id	gnl|ncbi|TetragonulaCarbonaria_000109-T1
1472737	1473036	gene
			locus_tag	TetragonulaCarbonaria_000110
1472737	1473036	mRNA
			product	hypothetical protein
			transcript_id	gnl|ncbi|TetragonulaCarbonaria_000110-T1_mrna
			protein_id	gnl|ncbi|TetragonulaCarbonaria_000110-T1
1472737	1473036	CDS
			codon_start	1
			note	TransMembrane:1 (o6-22i)
			product	hypothetical protein
			transcript_id	gnl|ncbi|TetragonulaCarbonaria_000110-T1_mrna
			protein_id	gnl|ncbi|TetragonulaCarbonaria_000110-T1
1495384	1486336	gene
			locus_tag	TetragonulaCarbonaria_000111
1488902	1488519	mRNA
1487970	1486420
			product	hypothetical protein
			transcript_id	gnl|ncbi|TetragonulaCarbonaria_000111-T1_mrna
			protein_id	gnl|ncbi|TetragonulaCarbonaria_000111-T1
1488560	1488519	CDS
1487970	1486420
			codon_start	1
			note	EggNog:ENOG41039RF
			note	COG:K
			product	hypothetical protein
			transcript_id	gnl|ncbi|TetragonulaCarbonaria_000111-T1_mrna
			protein_id	gnl|ncbi|TetragonulaCarbonaria_000111-T1
1495384	1495067	mRNA
1488560	1488519
1487970	1486336
			product	hypothetical protein
			transcript_id	gnl|ncbi|TetragonulaCarbonaria_000111-T2_mrna
			protein_id	gnl|ncbi|TetragonulaCarbonaria_000111-T2
1495219	1495067	CDS
1488560	1488519
1487970	1486420
			codon_start	1
			note	EggNog:ENOG41039RF
			note	COG:K
			product	hypothetical protein
			transcript_id	gnl|ncbi|TetragonulaCarbonaria_000111-T2_mrna
			protein_id	gnl|ncbi|TetragonulaCarbonaria_000111-T2
1516227	1515799	gene
			locus_tag	TetragonulaCarbonaria_000112
1516227	1515799	mRNA
			product	hypothetical protein
			transcript_id	gnl|ncbi|TetragonulaCarbonaria_000112-T1_mrna
			protein_id	gnl|ncbi|TetragonulaCarbonaria_000112-T1
1516227	1515799	CDS
			codon_start	1
			note	SECRETED:SignalP(1-19)
			product	hypothetical protein
			transcript_id	gnl|ncbi|TetragonulaCarbonaria_000112-T1_mrna
			protein_id	gnl|ncbi|TetragonulaCarbonaria_000112-T1
1525595	1516249	gene
			locus_tag	TetragonulaCarbonaria_000113
1525595	1525560	mRNA
1522377	1522273
1520169	1519999
1518470	1518390
1516740	1516249
			product	hypothetical protein
			transcript_id	gnl|ncbi|TetragonulaCarbonaria_000113-T1_mrna
			protein_id	gnl|ncbi|TetragonulaCarbonaria_000113-T1
1525595	1525560	CDS
1522377	1522273
1520169	1519999
1518470	1518390
1516740	1516249
			codon_start	1
			note	EggNog:ENOG41039RF
			note	COG:K
			product	hypothetical protein
			transcript_id	gnl|ncbi|TetragonulaCarbonaria_000113-T1_mrna
			protein_id	gnl|ncbi|TetragonulaCarbonaria_000113-T1
1540483	1552536	gene
			locus_tag	TetragonulaCarbonaria_000114
1540483	1540560	mRNA
1540720	1540825
1547506	1547659
1552278	1552536
			product	hypothetical protein
			transcript_id	gnl|ncbi|TetragonulaCarbonaria_000114-T1_mrna
			protein_id	gnl|ncbi|TetragonulaCarbonaria_000114-T1
1540483	1540560	CDS
1540720	1540825
1547506	1547659
1552278	1552536
			codon_start	1
			product	hypothetical protein
			transcript_id	gnl|ncbi|TetragonulaCarbonaria_000114-T1_mrna
			protein_id	gnl|ncbi|TetragonulaCarbonaria_000114-T1
1582142	1582569	gene
			locus_tag	TetragonulaCarbonaria_000115
1582142	1582333	mRNA
1582435	1582569
			product	hypothetical protein
			transcript_id	gnl|ncbi|TetragonulaCarbonaria_000115-T1_mrna
			protein_id	gnl|ncbi|TetragonulaCarbonaria_000115-T1
1582142	1582333	CDS
1582435	1582569
			codon_start	1
			product	hypothetical protein
			transcript_id	gnl|ncbi|TetragonulaCarbonaria_000115-T1_mrna
			protein_id	gnl|ncbi|TetragonulaCarbonaria_000115-T1
1596181	1598883	gene
			locus_tag	TetragonulaCarbonaria_000116
1596181	1596299	mRNA
1598589	1598883
			product	hypothetical protein
			transcript_id	gnl|ncbi|TetragonulaCarbonaria_000116-T1_mrna
			protein_id	gnl|ncbi|TetragonulaCarbonaria_000116-T1
1596181	1596299	CDS
1598589	1598883
			codon_start	1
			product	hypothetical protein
			transcript_id	gnl|ncbi|TetragonulaCarbonaria_000116-T1_mrna
			protein_id	gnl|ncbi|TetragonulaCarbonaria_000116-T1
1601921	1599606	gene
			locus_tag	TetragonulaCarbonaria_000117
1601921	1601838	mRNA
1601719	1601581
1600300	1599606
			product	hypothetical protein
			transcript_id	gnl|ncbi|TetragonulaCarbonaria_000117-T1_mrna
			protein_id	gnl|ncbi|TetragonulaCarbonaria_000117-T1
1601921	1601838	CDS
1601719	1601581
1600300	1599864
			codon_start	1
			product	hypothetical protein
			transcript_id	gnl|ncbi|TetragonulaCarbonaria_000117-T1_mrna
			protein_id	gnl|ncbi|TetragonulaCarbonaria_000117-T1
1634433	1625056	gene
			locus_tag	TetragonulaCarbonaria_000118
1634433	1633688	mRNA
1633609	1633474
1633363	1633201
1631741	1631566
1631259	1631100
1626858	1626725
1626037	1625455
1625121	1625056
			product	hypothetical protein
			transcript_id	gnl|ncbi|TetragonulaCarbonaria_000118-T1_mrna
			protein_id	gnl|ncbi|TetragonulaCarbonaria_000118-T1
1634045	1633688	CDS
1633609	1633474
1633363	1633201
1631741	1631566
1631259	1631100
1626858	1626725
1626037	1625455
1625121	1625056
			codon_start	1
			product	hypothetical protein
			transcript_id	gnl|ncbi|TetragonulaCarbonaria_000118-T1_mrna
			protein_id	gnl|ncbi|TetragonulaCarbonaria_000118-T1
1639589	1637358	gene
			locus_tag	TetragonulaCarbonaria_000119
1639589	1639402	mRNA
1637511	1637358
			product	hypothetical protein
			transcript_id	gnl|ncbi|TetragonulaCarbonaria_000119-T1_mrna
			protein_id	gnl|ncbi|TetragonulaCarbonaria_000119-T1
1639589	1639402	CDS
1637511	1637358
			codon_start	1
			product	hypothetical protein
			transcript_id	gnl|ncbi|TetragonulaCarbonaria_000119-T1_mrna
			protein_id	gnl|ncbi|TetragonulaCarbonaria_000119-T1
1640539	1641220	gene
			locus_tag	TetragonulaCarbonaria_000120
1640539	1640574	mRNA
1640631	1641220
			product	hypothetical protein
			transcript_id	gnl|ncbi|TetragonulaCarbonaria_000120-T1_mrna
			protein_id	gnl|ncbi|TetragonulaCarbonaria_000120-T1
1640539	1640574	CDS
1640631	1641059
			codon_start	1
			product	hypothetical protein
			transcript_id	gnl|ncbi|TetragonulaCarbonaria_000120-T1_mrna
			protein_id	gnl|ncbi|TetragonulaCarbonaria_000120-T1
1641858	1641448	gene
			locus_tag	TetragonulaCarbonaria_000121
1641858	1641689	mRNA
1641604	1641448
			product	hypothetical protein
			transcript_id	gnl|ncbi|TetragonulaCarbonaria_000121-T1_mrna
			protein_id	gnl|ncbi|TetragonulaCarbonaria_000121-T1
1641858	1641689	CDS
1641604	1641448
			codon_start	1
			product	hypothetical protein
			transcript_id	gnl|ncbi|TetragonulaCarbonaria_000121-T1_mrna
			protein_id	gnl|ncbi|TetragonulaCarbonaria_000121-T1
1649607	1643273	gene
			locus_tag	TetragonulaCarbonaria_000122
1649607	1649332	mRNA
1647561	1647524
1644649	1643273
			product	hypothetical protein
			transcript_id	gnl|ncbi|TetragonulaCarbonaria_000122-T1_mrna
			protein_id	gnl|ncbi|TetragonulaCarbonaria_000122-T1
1649548	1649332	CDS
1647561	1647524
1644649	1644224
			codon_start	1
			product	hypothetical protein
			transcript_id	gnl|ncbi|TetragonulaCarbonaria_000122-T1_mrna
			protein_id	gnl|ncbi|TetragonulaCarbonaria_000122-T1
1657957	1659769	gene
			locus_tag	TetragonulaCarbonaria_000123
1657957	1658094	mRNA
1658263	1658461
1659486	1659769
			product	hypothetical protein
			transcript_id	gnl|ncbi|TetragonulaCarbonaria_000123-T1_mrna
			protein_id	gnl|ncbi|TetragonulaCarbonaria_000123-T1
1657957	1658094	CDS
1658263	1658461
1659486	1659769
			codon_start	1
			product	hypothetical protein
			transcript_id	gnl|ncbi|TetragonulaCarbonaria_000123-T1_mrna
			protein_id	gnl|ncbi|TetragonulaCarbonaria_000123-T1
1668889	1668256	gene
			locus_tag	TetragonulaCarbonaria_000124
1668889	1668488	mRNA
1668426	1668256
			product	hypothetical protein
			transcript_id	gnl|ncbi|TetragonulaCarbonaria_000124-T1_mrna
			protein_id	gnl|ncbi|TetragonulaCarbonaria_000124-T1
1668889	1668488	CDS
1668426	1668256
			codon_start	1
			product	hypothetical protein
			transcript_id	gnl|ncbi|TetragonulaCarbonaria_000124-T1_mrna
			protein_id	gnl|ncbi|TetragonulaCarbonaria_000124-T1
1671124	1671988	gene
			locus_tag	TetragonulaCarbonaria_000125
1671124	1671160	mRNA
1671444	1671988
			product	hypothetical protein
			transcript_id	gnl|ncbi|TetragonulaCarbonaria_000125-T1_mrna
			protein_id	gnl|ncbi|TetragonulaCarbonaria_000125-T1
1671124	1671160	CDS
1671444	1671988
			codon_start	1
			note	TransMembrane:1 (i70-88o)
			product	hypothetical protein
			transcript_id	gnl|ncbi|TetragonulaCarbonaria_000125-T1_mrna
			protein_id	gnl|ncbi|TetragonulaCarbonaria_000125-T1
1702192	1700006	gene
			locus_tag	TetragonulaCarbonaria_000126
1702192	1702085	mRNA
1700529	1700006
			product	hypothetical protein
			transcript_id	gnl|ncbi|TetragonulaCarbonaria_000126-T1_mrna
			protein_id	gnl|ncbi|TetragonulaCarbonaria_000126-T1
1702192	1702085	CDS
1700529	1700179
			codon_start	1
			product	hypothetical protein
			transcript_id	gnl|ncbi|TetragonulaCarbonaria_000126-T1_mrna
			protein_id	gnl|ncbi|TetragonulaCarbonaria_000126-T1
1705161	1709977	gene
			locus_tag	TetragonulaCarbonaria_000127
1705161	1705178	mRNA
1708346	1708530
1708612	1708906
1709648	1709977
			product	hypothetical protein
			transcript_id	gnl|ncbi|TetragonulaCarbonaria_000127-T1_mrna
			protein_id	gnl|ncbi|TetragonulaCarbonaria_000127-T1
1705161	1705178	CDS
1708346	1708530
1708612	1708906
1709648	1709977
			codon_start	1
			product	hypothetical protein
			transcript_id	gnl|ncbi|TetragonulaCarbonaria_000127-T1_mrna
			protein_id	gnl|ncbi|TetragonulaCarbonaria_000127-T1
1723479	1724045	gene
			locus_tag	TetragonulaCarbonaria_000128
1723479	1723604	mRNA
1723812	1724045
			product	hypothetical protein
			transcript_id	gnl|ncbi|TetragonulaCarbonaria_000128-T1_mrna
			protein_id	gnl|ncbi|TetragonulaCarbonaria_000128-T1
1723479	1723604	CDS
1723812	1724045
			codon_start	1
			product	hypothetical protein
			transcript_id	gnl|ncbi|TetragonulaCarbonaria_000128-T1_mrna
			protein_id	gnl|ncbi|TetragonulaCarbonaria_000128-T1
1728724	1733582	gene
			locus_tag	TetragonulaCarbonaria_000129
1728724	1728828	mRNA
1732618	1732800
1732914	1733582
			product	hypothetical protein
			transcript_id	gnl|ncbi|TetragonulaCarbonaria_000129-T1_mrna
			protein_id	gnl|ncbi|TetragonulaCarbonaria_000129-T1
1728724	1728828	CDS
1732618	1732800
1732914	1733123
			codon_start	1
			product	hypothetical protein
			transcript_id	gnl|ncbi|TetragonulaCarbonaria_000129-T1_mrna
			protein_id	gnl|ncbi|TetragonulaCarbonaria_000129-T1
1736931	1734676	gene
			locus_tag	TetragonulaCarbonaria_000130
1736931	1736436	mRNA
1734746	1734676
			product	hypothetical protein
			transcript_id	gnl|ncbi|TetragonulaCarbonaria_000130-T1_mrna
			protein_id	gnl|ncbi|TetragonulaCarbonaria_000130-T1
1736931	1736436	CDS
1734746	1734676
			codon_start	1
			product	hypothetical protein
			transcript_id	gnl|ncbi|TetragonulaCarbonaria_000130-T1_mrna
			protein_id	gnl|ncbi|TetragonulaCarbonaria_000130-T1
1751579	1748346	gene
			locus_tag	TetragonulaCarbonaria_000131
1751579	1751336	mRNA
1748575	1748346
			product	hypothetical protein
			transcript_id	gnl|ncbi|TetragonulaCarbonaria_000131-T1_mrna
			protein_id	gnl|ncbi|TetragonulaCarbonaria_000131-T1
1751579	1751336	CDS
1748575	1748346
			codon_start	1
			product	hypothetical protein
			transcript_id	gnl|ncbi|TetragonulaCarbonaria_000131-T1_mrna
			protein_id	gnl|ncbi|TetragonulaCarbonaria_000131-T1
1751903	1758519	gene
			locus_tag	TetragonulaCarbonaria_000132
1751903	1751983	mRNA
1752056	1752159
1752276	1752376
1756204	1756337
1758120	1758519
			product	hypothetical protein
			transcript_id	gnl|ncbi|TetragonulaCarbonaria_000132-T1_mrna
			protein_id	gnl|ncbi|TetragonulaCarbonaria_000132-T1
1751903	1751983	CDS
1752056	1752159
1752276	1752376
1756204	1756337
1758120	1758419
			codon_start	1
			product	hypothetical protein
			transcript_id	gnl|ncbi|TetragonulaCarbonaria_000132-T1_mrna
			protein_id	gnl|ncbi|TetragonulaCarbonaria_000132-T1
1762293	1764541	gene
			locus_tag	TetragonulaCarbonaria_000133
1762293	1762678	mRNA
1763945	1764541
			product	hypothetical protein
			transcript_id	gnl|ncbi|TetragonulaCarbonaria_000133-T1_mrna
			protein_id	gnl|ncbi|TetragonulaCarbonaria_000133-T1
1762502	1762678	CDS
1763945	1764316
			codon_start	1
			product	hypothetical protein
			transcript_id	gnl|ncbi|TetragonulaCarbonaria_000133-T1_mrna
			protein_id	gnl|ncbi|TetragonulaCarbonaria_000133-T1
1778610	1779188	gene
			locus_tag	TetragonulaCarbonaria_000134
1778610	1778784	mRNA
1778893	1779188
			product	hypothetical protein
			transcript_id	gnl|ncbi|TetragonulaCarbonaria_000134-T1_mrna
			protein_id	gnl|ncbi|TetragonulaCarbonaria_000134-T1
1778610	1778784	CDS
1778893	1779188
			codon_start	1
			product	hypothetical protein
			transcript_id	gnl|ncbi|TetragonulaCarbonaria_000134-T1_mrna
			protein_id	gnl|ncbi|TetragonulaCarbonaria_000134-T1
1779881	1780519	gene
			locus_tag	TetragonulaCarbonaria_000135
1779881	1780080	mRNA
1780402	1780519
			product	hypothetical protein
			transcript_id	gnl|ncbi|TetragonulaCarbonaria_000135-T1_mrna
			protein_id	gnl|ncbi|TetragonulaCarbonaria_000135-T1
1779881	1780080	CDS
1780402	1780519
			codon_start	1
			product	hypothetical protein
			transcript_id	gnl|ncbi|TetragonulaCarbonaria_000135-T1_mrna
			protein_id	gnl|ncbi|TetragonulaCarbonaria_000135-T1
1803419	1804383	gene
			locus_tag	TetragonulaCarbonaria_000136
1803419	1803455	mRNA
1803989	1804383
			product	hypothetical protein
			transcript_id	gnl|ncbi|TetragonulaCarbonaria_000136-T1_mrna
			protein_id	gnl|ncbi|TetragonulaCarbonaria_000136-T1
1803419	1803455	CDS
1803989	1804383
			codon_start	1
			product	hypothetical protein
			transcript_id	gnl|ncbi|TetragonulaCarbonaria_000136-T1_mrna
			protein_id	gnl|ncbi|TetragonulaCarbonaria_000136-T1
1809441	1805567	gene
			locus_tag	TetragonulaCarbonaria_000137
1809441	1809241	mRNA
1805873	1805567
			product	hypothetical protein
			transcript_id	gnl|ncbi|TetragonulaCarbonaria_000137-T1_mrna
			protein_id	gnl|ncbi|TetragonulaCarbonaria_000137-T1
1809441	1809241	CDS
1805873	1805712
			codon_start	1
			product	hypothetical protein
			transcript_id	gnl|ncbi|TetragonulaCarbonaria_000137-T1_mrna
			protein_id	gnl|ncbi|TetragonulaCarbonaria_000137-T1
1827599	1828963	gene
			locus_tag	TetragonulaCarbonaria_000138
1827599	1827630	mRNA
1828369	1828468
1828586	1828963
			product	hypothetical protein
			transcript_id	gnl|ncbi|TetragonulaCarbonaria_000138-T1_mrna
			protein_id	gnl|ncbi|TetragonulaCarbonaria_000138-T1
1827599	1827630	CDS
1828369	1828468
1828586	1828963
			codon_start	1
			product	hypothetical protein
			transcript_id	gnl|ncbi|TetragonulaCarbonaria_000138-T1_mrna
			protein_id	gnl|ncbi|TetragonulaCarbonaria_000138-T1
1835173	1831746	gene
			locus_tag	TetragonulaCarbonaria_000139
1835173	1834449	mRNA
1832085	1831746
			product	hypothetical protein
			transcript_id	gnl|ncbi|TetragonulaCarbonaria_000139-T1_mrna
			protein_id	gnl|ncbi|TetragonulaCarbonaria_000139-T1
1834702	1834449	CDS
1832085	1831746
			codon_start	1
			product	hypothetical protein
			transcript_id	gnl|ncbi|TetragonulaCarbonaria_000139-T1_mrna
			protein_id	gnl|ncbi|TetragonulaCarbonaria_000139-T1
1847294	1850183	gene
			locus_tag	TetragonulaCarbonaria_000140
1847294	1847520	mRNA
1849824	1850183
			product	hypothetical protein
			transcript_id	gnl|ncbi|TetragonulaCarbonaria_000140-T1_mrna
			protein_id	gnl|ncbi|TetragonulaCarbonaria_000140-T1
1847294	1847520	CDS
1849824	1849998
			codon_start	1
			product	hypothetical protein
			transcript_id	gnl|ncbi|TetragonulaCarbonaria_000140-T1_mrna
			protein_id	gnl|ncbi|TetragonulaCarbonaria_000140-T1
1862304	1862760	gene
			locus_tag	TetragonulaCarbonaria_000141
1862304	1862604	mRNA
1862678	1862760
			product	hypothetical protein
			transcript_id	gnl|ncbi|TetragonulaCarbonaria_000141-T1_mrna
			protein_id	gnl|ncbi|TetragonulaCarbonaria_000141-T1
1862304	1862604	CDS
1862678	1862760
			codon_start	1
			product	hypothetical protein
			transcript_id	gnl|ncbi|TetragonulaCarbonaria_000141-T1_mrna
			protein_id	gnl|ncbi|TetragonulaCarbonaria_000141-T1
1865005	1866427	gene
			locus_tag	TetragonulaCarbonaria_000142
1865005	1865110	mRNA
1865910	1866193
1866284	1866427
			product	hypothetical protein
			transcript_id	gnl|ncbi|TetragonulaCarbonaria_000142-T1_mrna
			protein_id	gnl|ncbi|TetragonulaCarbonaria_000142-T1
1865005	1865110	CDS
1865910	1866193
1866284	1866427
			codon_start	1
			product	hypothetical protein
			transcript_id	gnl|ncbi|TetragonulaCarbonaria_000142-T1_mrna
			protein_id	gnl|ncbi|TetragonulaCarbonaria_000142-T1
1867945	1867249	gene
			locus_tag	TetragonulaCarbonaria_000143
1867945	1867696	mRNA
1867611	1867249
			product	hypothetical protein
			transcript_id	gnl|ncbi|TetragonulaCarbonaria_000143-T1_mrna
			protein_id	gnl|ncbi|TetragonulaCarbonaria_000143-T1
1867945	1867696	CDS
1867611	1867406
			codon_start	1
			product	hypothetical protein
			transcript_id	gnl|ncbi|TetragonulaCarbonaria_000143-T1_mrna
			protein_id	gnl|ncbi|TetragonulaCarbonaria_000143-T1
1873410	1874504	gene
			locus_tag	TetragonulaCarbonaria_000144
1873410	1874113	mRNA
1874402	1874504
			product	hypothetical protein
			transcript_id	gnl|ncbi|TetragonulaCarbonaria_000144-T1_mrna
			protein_id	gnl|ncbi|TetragonulaCarbonaria_000144-T1
1873629	1874113	CDS
1874402	1874504
			codon_start	1
			note	SECRETED:SignalP(1-20)
			product	hypothetical protein
			transcript_id	gnl|ncbi|TetragonulaCarbonaria_000144-T1_mrna
			protein_id	gnl|ncbi|TetragonulaCarbonaria_000144-T1
1878518	1878120	gene
			locus_tag	TetragonulaCarbonaria_000145
1878518	1878319	mRNA
1878249	1878120
			product	hypothetical protein
			transcript_id	gnl|ncbi|TetragonulaCarbonaria_000145-T1_mrna
			protein_id	gnl|ncbi|TetragonulaCarbonaria_000145-T1
1878518	1878319	CDS
1878249	1878120
			codon_start	1
			product	hypothetical protein
			transcript_id	gnl|ncbi|TetragonulaCarbonaria_000145-T1_mrna
			protein_id	gnl|ncbi|TetragonulaCarbonaria_000145-T1
1892047	1887965	gene
			locus_tag	TetragonulaCarbonaria_000146
1892047	1891668	mRNA
1889912	1889589
1889466	1889280
1889067	1888935
1888218	1887965
			product	hypothetical protein
			transcript_id	gnl|ncbi|TetragonulaCarbonaria_000146-T1_mrna
			protein_id	gnl|ncbi|TetragonulaCarbonaria_000146-T1
1892047	1891668	CDS
1889912	1889589
1889466	1889280
1889067	1888935
1888218	1887965
			codon_start	1
			product	hypothetical protein
			transcript_id	gnl|ncbi|TetragonulaCarbonaria_000146-T1_mrna
			protein_id	gnl|ncbi|TetragonulaCarbonaria_000146-T1
1918525	1920209	gene
			locus_tag	TetragonulaCarbonaria_000147
1918525	1918555	mRNA
1919479	1920209
			product	hypothetical protein
			transcript_id	gnl|ncbi|TetragonulaCarbonaria_000147-T1_mrna
			protein_id	gnl|ncbi|TetragonulaCarbonaria_000147-T1
1918525	1918555	CDS
1919479	1920017
			codon_start	1
			note	TransMembrane:1 (i64-83o)
			product	hypothetical protein
			transcript_id	gnl|ncbi|TetragonulaCarbonaria_000147-T1_mrna
			protein_id	gnl|ncbi|TetragonulaCarbonaria_000147-T1
1940943	1940502	gene
			locus_tag	TetragonulaCarbonaria_000148
1940943	1940822	mRNA
1940748	1940502
			product	hypothetical protein
			transcript_id	gnl|ncbi|TetragonulaCarbonaria_000148-T1_mrna
			protein_id	gnl|ncbi|TetragonulaCarbonaria_000148-T1
1940943	1940822	CDS
1940748	1940502
			codon_start	1
			product	hypothetical protein
			transcript_id	gnl|ncbi|TetragonulaCarbonaria_000148-T1_mrna
			protein_id	gnl|ncbi|TetragonulaCarbonaria_000148-T1
1981845	1978170	gene
			locus_tag	TetragonulaCarbonaria_000149
1981845	1981760	mRNA
1980781	1980646
1980187	1979901
1978500	1978170
			product	hypothetical protein
			transcript_id	gnl|ncbi|TetragonulaCarbonaria_000149-T1_mrna
			protein_id	gnl|ncbi|TetragonulaCarbonaria_000149-T1
1981845	1981760	CDS
1980781	1980646
1980187	1979901
1978500	1978170
			codon_start	1
			product	hypothetical protein
			transcript_id	gnl|ncbi|TetragonulaCarbonaria_000149-T1_mrna
			protein_id	gnl|ncbi|TetragonulaCarbonaria_000149-T1
1990234	1988417	gene
			locus_tag	TetragonulaCarbonaria_000150
1990234	1989940	mRNA
1989604	1988417
			product	hypothetical protein
			transcript_id	gnl|ncbi|TetragonulaCarbonaria_000150-T1_mrna
			protein_id	gnl|ncbi|TetragonulaCarbonaria_000150-T1
1990234	1989940	CDS
1989604	1989426
			codon_start	1
			product	hypothetical protein
			transcript_id	gnl|ncbi|TetragonulaCarbonaria_000150-T1_mrna
			protein_id	gnl|ncbi|TetragonulaCarbonaria_000150-T1
1999570	2005234	gene
			locus_tag	TetragonulaCarbonaria_000151
1999570	1999697	mRNA
2002012	2002039
2002121	2002266
2004750	2004890
2005033	2005234
			product	hypothetical protein
			transcript_id	gnl|ncbi|TetragonulaCarbonaria_000151-T1_mrna
			protein_id	gnl|ncbi|TetragonulaCarbonaria_000151-T1
1999570	1999697	CDS
2002012	2002039
2002121	2002266
2004750	2004890
2005033	2005234
			codon_start	1
			product	hypothetical protein
			transcript_id	gnl|ncbi|TetragonulaCarbonaria_000151-T1_mrna
			protein_id	gnl|ncbi|TetragonulaCarbonaria_000151-T1
2034268	2033753	gene
			locus_tag	TetragonulaCarbonaria_000152
2034268	2034254	mRNA
2034007	2033753
			product	hypothetical protein
			transcript_id	gnl|ncbi|TetragonulaCarbonaria_000152-T1_mrna
			protein_id	gnl|ncbi|TetragonulaCarbonaria_000152-T1
2034268	2034254	CDS
2034007	2033753
			codon_start	1
			product	hypothetical protein
			transcript_id	gnl|ncbi|TetragonulaCarbonaria_000152-T1_mrna
			protein_id	gnl|ncbi|TetragonulaCarbonaria_000152-T1
2046610	2039437	gene
			locus_tag	TetragonulaCarbonaria_000153
2046610	2046173	mRNA
2040552	2040222
2039913	2039872
2039806	2039744
2039643	2039545
2039482	2039437
			product	hypothetical protein
			transcript_id	gnl|ncbi|TetragonulaCarbonaria_000153-T1_mrna
			protein_id	gnl|ncbi|TetragonulaCarbonaria_000153-T1
2046380	2046173	CDS
2040552	2040222
2039913	2039872
2039806	2039744
2039643	2039545
2039482	2039437
			codon_start	1
			product	hypothetical protein
			transcript_id	gnl|ncbi|TetragonulaCarbonaria_000153-T1_mrna
			protein_id	gnl|ncbi|TetragonulaCarbonaria_000153-T1
2063750	2050409	gene
			gene	GPRK1
			locus_tag	TetragonulaCarbonaria_000154
2063750	2063672	mRNA
2059523	2059450
2059344	2059243
2054786	2054712
2054303	2054242
2054097	2054046
2053923	2053732
2052513	2052206
2052111	2051937
2051851	2051474
2051359	2051305
2051219	2051068
2050825	2050733
2050647	2050409
			product	G protein-coupled receptor kinase
			transcript_id	gnl|ncbi|TetragonulaCarbonaria_000154-T1_mrna
			protein_id	gnl|ncbi|TetragonulaCarbonaria_000154-T1
2063735	2063672	CDS
2059523	2059450
2059344	2059243
2054786	2054712
2054303	2054242
2054097	2054046
2053923	2053732
2052513	2052206
2052111	2051937
2051851	2051474
2051359	2051305
2051219	2051068
2050825	2050733
2050647	2050489
			codon_start	1
			note	BUSCO:EOG091B04YS
			note	COG:T
			note	EggNog:ENOG41033JZ
			db_xref	InterPro:IPR001849
			db_xref	InterPro:IPR011993
			db_xref	InterPro:IPR008271
			db_xref	InterPro:IPR011009
			db_xref	InterPro:IPR017441
			db_xref	InterPro:IPR036305
			db_xref	InterPro:IPR000961
			db_xref	InterPro:IPR000719
			db_xref	PFAM:PF07714
			db_xref	PFAM:PF00069
			db_xref	InterPro:IPR000239
			db_xref	PFAM:PF00615
			db_xref	InterPro:IPR016137
			go_process	protein phosphorylation|0006468||IEA
			go_process	signal transduction|0007165||IEA
			go_function	G protein-coupled receptor kinase activity|0004703||IEA
			go_function	protein serine/threonine kinase activity|0004674||IEA
			go_function	protein kinase activity|0004672||IEA
			go_function	ATP binding|0005524||IEA
			product	G protein-coupled receptor kinase
			transcript_id	gnl|ncbi|TetragonulaCarbonaria_000154-T1_mrna
			protein_id	gnl|ncbi|TetragonulaCarbonaria_000154-T1
2054628	2054242	mRNA
2054097	2054046
2053923	2053732
2052513	2052206
2052111	2051937
2051851	2051474
2051359	2051305
2051219	2051068
2050825	2050733
2050647	2050409
			product	G protein-coupled receptor kinase, variant 2
			transcript_id	gnl|ncbi|TetragonulaCarbonaria_000154-T2_mrna
			protein_id	gnl|ncbi|TetragonulaCarbonaria_000154-T2
2054051	2054046	CDS
2053923	2053732
2052513	2052206
2052111	2051937
2051851	2051474
2051359	2051305
2051219	2051068
2050825	2050733
2050647	2050489
			codon_start	1
			note	BUSCO:EOG091B04YS
			note	COG:T
			note	EggNog:ENOG41033JZ
			db_xref	InterPro:IPR011993
			db_xref	InterPro:IPR001849
			db_xref	InterPro:IPR008271
			db_xref	InterPro:IPR011009
			db_xref	InterPro:IPR017441
			db_xref	InterPro:IPR000961
			db_xref	InterPro:IPR000719
			db_xref	PFAM:PF07714
			db_xref	PFAM:PF00069
			db_xref	InterPro:IPR000239
			go_process	protein phosphorylation|0006468||IEA
			go_process	signal transduction|0007165||IEA
			go_function	G protein-coupled receptor kinase activity|0004703||IEA
			go_function	protein serine/threonine kinase activity|0004674||IEA
			go_function	protein kinase activity|0004672||IEA
			go_function	ATP binding|0005524||IEA
			product	G protein-coupled receptor kinase, variant 2
			transcript_id	gnl|ncbi|TetragonulaCarbonaria_000154-T2_mrna
			protein_id	gnl|ncbi|TetragonulaCarbonaria_000154-T2
2059637	2059450	mRNA
2059344	2059243
2053923	2053732
2052513	2052206
2052111	2051937
2051851	2051474
2051359	2051305
2051219	2051068
2050825	2050733
2050647	2050409
			product	G protein-coupled receptor kinase, variant 3
			transcript_id	gnl|ncbi|TetragonulaCarbonaria_000154-T3_mrna
			protein_id	gnl|ncbi|TetragonulaCarbonaria_000154-T3
2059269	2059243	CDS
2053923	2053732
2052513	2052206
2052111	2051937
2051851	2051474
2051359	2051305
2051219	2051068
2050825	2050733
2050647	2050489
			codon_start	1
			note	BUSCO:EOG091B04YS
			note	COG:T
			note	EggNog:ENOG41033JZ
			db_xref	InterPro:IPR011993
			db_xref	InterPro:IPR001849
			db_xref	InterPro:IPR008271
			db_xref	InterPro:IPR011009
			db_xref	InterPro:IPR017441
			db_xref	InterPro:IPR000961
			db_xref	InterPro:IPR000719
			db_xref	PFAM:PF07714
			db_xref	PFAM:PF00069
			db_xref	InterPro:IPR000239
			go_process	protein phosphorylation|0006468||IEA
			go_process	signal transduction|0007165||IEA
			go_function	G protein-coupled receptor kinase activity|0004703||IEA
			go_function	protein serine/threonine kinase activity|0004674||IEA
			go_function	protein kinase activity|0004672||IEA
			go_function	ATP binding|0005524||IEA
			product	G protein-coupled receptor kinase, variant 3
			transcript_id	gnl|ncbi|TetragonulaCarbonaria_000154-T3_mrna
			protein_id	gnl|ncbi|TetragonulaCarbonaria_000154-T3
2054628	2054242	mRNA
2054097	2054046
2053923	2053732
2052513	2052206
2052111	2051937
2051851	2051474
2051359	2051305
2051219	2050733
2050647	2050409
			product	G protein-coupled receptor kinase, variant 4
			transcript_id	gnl|ncbi|TetragonulaCarbonaria_000154-T4_mrna
			protein_id	gnl|ncbi|TetragonulaCarbonaria_000154-T4
2054051	2054046	CDS
2053923	2053732
2052513	2052206
2052111	2051937
2051851	2051474
2051359	2051305
2051219	2051047
			codon_start	1
			note	COG:T
			note	EggNog:ENOG41033JZ
			db_xref	InterPro:IPR011993
			db_xref	InterPro:IPR008271
			db_xref	InterPro:IPR001849
			db_xref	InterPro:IPR011009
			db_xref	InterPro:IPR017441
			db_xref	InterPro:IPR000961
			db_xref	InterPro:IPR000719
			db_xref	PFAM:PF07714
			db_xref	PFAM:PF00069
			db_xref	InterPro:IPR000239
			go_process	protein phosphorylation|0006468||IEA
			go_process	signal transduction|0007165||IEA
			go_function	G protein-coupled receptor kinase activity|0004703||IEA
			go_function	protein serine/threonine kinase activity|0004674||IEA
			go_function	protein kinase activity|0004672||IEA
			go_function	ATP binding|0005524||IEA
			product	G protein-coupled receptor kinase, variant 4
			transcript_id	gnl|ncbi|TetragonulaCarbonaria_000154-T4_mrna
			protein_id	gnl|ncbi|TetragonulaCarbonaria_000154-T4
2059275	2059243	mRNA
2054786	2054712
2054303	2054242
2054097	2054046
2053923	2053732
2052513	2052206
2052111	2051937
2051851	2051474
2051359	2051305
2051219	2050704
			product	G protein-coupled receptor kinase, variant 5
			transcript_id	gnl|ncbi|TetragonulaCarbonaria_000154-T5_mrna
			protein_id	gnl|ncbi|TetragonulaCarbonaria_000154-T5
2059269	2059243	CDS
2054786	2054712
2054303	2054242
2054097	2054046
2053923	2053732
2052513	2052206
2052111	2051937
2051851	2051474
2051359	2051305
2051219	2051047
			codon_start	1
			note	COG:T
			note	EggNog:ENOG41033JZ
			db_xref	InterPro:IPR011993
			db_xref	InterPro:IPR008271
			db_xref	InterPro:IPR001849
			db_xref	InterPro:IPR011009
			db_xref	InterPro:IPR017441
			db_xref	InterPro:IPR036305
			db_xref	InterPro:IPR000961
			db_xref	InterPro:IPR000719
			db_xref	PFAM:PF07714
			db_xref	PFAM:PF00069
			db_xref	InterPro:IPR000239
			db_xref	InterPro:IPR016137
			go_process	protein phosphorylation|0006468||IEA
			go_process	signal transduction|0007165||IEA
			go_function	G protein-coupled receptor kinase activity|0004703||IEA
			go_function	protein serine/threonine kinase activity|0004674||IEA
			go_function	protein kinase activity|0004672||IEA
			go_function	ATP binding|0005524||IEA
			product	G protein-coupled receptor kinase, variant 5
			transcript_id	gnl|ncbi|TetragonulaCarbonaria_000154-T5_mrna
			protein_id	gnl|ncbi|TetragonulaCarbonaria_000154-T5
2079337	2084078	gene
			locus_tag	TetragonulaCarbonaria_000155
2079337	2079339	mRNA
2079858	2080101
2080177	2080366
2080443	2080571
2081587	2081788
2082948	2083142
2083917	2084078
			product	hypothetical protein
			transcript_id	gnl|ncbi|TetragonulaCarbonaria_000155-T1_mrna
			protein_id	gnl|ncbi|TetragonulaCarbonaria_000155-T1
2079337	2079339	CDS
2079858	2080101
2080177	2080366
2080443	2080571
2081587	2081788
2082948	2083142
2083917	2084078
			codon_start	1
			note	EggNog:ENOG41036PJ
			note	COG:S
			db_xref	InterPro:IPR015943
			db_xref	InterPro:IPR001680
			db_xref	InterPro:IPR017986
			db_xref	InterPro:IPR036322
			db_xref	InterPro:IPR019775
			db_xref	PFAM:PF00400
			go_function	protein binding|0005515||IEA
			product	hypothetical protein
			transcript_id	gnl|ncbi|TetragonulaCarbonaria_000155-T1_mrna
			protein_id	gnl|ncbi|TetragonulaCarbonaria_000155-T1
2092848	2087170	gene
			locus_tag	TetragonulaCarbonaria_000156
2092848	2092826	mRNA
2092710	2092516
2090839	2090570
2090470	2089914
2089274	2087170
			product	hypothetical protein
			transcript_id	gnl|ncbi|TetragonulaCarbonaria_000156-T1_mrna
			protein_id	gnl|ncbi|TetragonulaCarbonaria_000156-T1
2092848	2092826	CDS
2092710	2092516
2090839	2090570
2090470	2089914
2089274	2087170
			codon_start	1
			note	COG:V
			note	EggNog:ENOG4103415
			db_xref	PFAM:PF08766
			db_xref	InterPro:IPR000340
			db_xref	InterPro:IPR014876
			db_xref	InterPro:IPR029021
			db_xref	PFAM:PF00782
			db_xref	InterPro:IPR016130
			db_xref	InterPro:IPR000387
			db_xref	InterPro:IPR020422
			db_xref	InterPro:IPR043587
			go_function	protein tyrosine/serine/threonine phosphatase activity|0008138||IEA
			go_function	actin binding|0003779||IEA
			go_function	phosphatase activity|0016791||IEA
			go_function	protein tyrosine phosphatase activity|0004725||IEA
			go_process	negative regulation of actin filament polymerization|0030837||IEA
			go_process	dephosphorylation|0016311||IEA
			go_process	protein dephosphorylation|0006470||IEA
			product	hypothetical protein
			transcript_id	gnl|ncbi|TetragonulaCarbonaria_000156-T1_mrna
			protein_id	gnl|ncbi|TetragonulaCarbonaria_000156-T1
2112646	2112921	gene
			locus_tag	TetragonulaCarbonaria_000157
2112646	2112921	mRNA
			product	hypothetical protein
			transcript_id	gnl|ncbi|TetragonulaCarbonaria_000157-T1_mrna
			protein_id	gnl|ncbi|TetragonulaCarbonaria_000157-T1
2112646	2112921	CDS
			codon_start	1
			product	hypothetical protein
			transcript_id	gnl|ncbi|TetragonulaCarbonaria_000157-T1_mrna
			protein_id	gnl|ncbi|TetragonulaCarbonaria_000157-T1
2137950	2122553	gene
			locus_tag	TetragonulaCarbonaria_000158
2137950	2137910	mRNA
2136915	2136786
2131336	2131158
2122622	2122553
			product	hypothetical protein
			transcript_id	gnl|ncbi|TetragonulaCarbonaria_000158-T1_mrna
			protein_id	gnl|ncbi|TetragonulaCarbonaria_000158-T1
2137950	2137910	CDS
2136915	2136786
2131336	2131158
2122622	2122553
			codon_start	1
			note	COG:V
			note	EggNog:ENOG4103415
			db_xref	InterPro:IPR043587
			go_process	negative regulation of actin filament polymerization|0030837||IEA
			go_function	actin binding|0003779||IEA
			go_function	phosphatase activity|0016791||IEA
			product	hypothetical protein
			transcript_id	gnl|ncbi|TetragonulaCarbonaria_000158-T1_mrna
			protein_id	gnl|ncbi|TetragonulaCarbonaria_000158-T1
2149251	2149768	gene
			locus_tag	TetragonulaCarbonaria_000159
2149251	2149253	mRNA
2149331	2149768
			product	hypothetical protein
			transcript_id	gnl|ncbi|TetragonulaCarbonaria_000159-T1_mrna
			protein_id	gnl|ncbi|TetragonulaCarbonaria_000159-T1
2149251	2149253	CDS
2149331	2149549
			codon_start	1
			product	hypothetical protein
			transcript_id	gnl|ncbi|TetragonulaCarbonaria_000159-T1_mrna
			protein_id	gnl|ncbi|TetragonulaCarbonaria_000159-T1
2155929	2150158	gene
			locus_tag	TetragonulaCarbonaria_000160
2155929	2155779	mRNA
2150273	2150158
			product	hypothetical protein
			transcript_id	gnl|ncbi|TetragonulaCarbonaria_000160-T1_mrna
			protein_id	gnl|ncbi|TetragonulaCarbonaria_000160-T1
2155929	2155779	CDS
2150273	2150158
			codon_start	1
			product	hypothetical protein
			transcript_id	gnl|ncbi|TetragonulaCarbonaria_000160-T1_mrna
			protein_id	gnl|ncbi|TetragonulaCarbonaria_000160-T1
2157826	2157491	gene
			locus_tag	TetragonulaCarbonaria_000161
2157826	2157491	mRNA
			product	hypothetical protein
			transcript_id	gnl|ncbi|TetragonulaCarbonaria_000161-T1_mrna
			protein_id	gnl|ncbi|TetragonulaCarbonaria_000161-T1
2157826	2157491	CDS
			codon_start	1
			product	hypothetical protein
			transcript_id	gnl|ncbi|TetragonulaCarbonaria_000161-T1_mrna
			protein_id	gnl|ncbi|TetragonulaCarbonaria_000161-T1
2184550	2168964	gene
			locus_tag	TetragonulaCarbonaria_000162
2184550	2184202	mRNA
2181591	2181536
2171346	2171262
2170907	2170770
2169323	2168964
			product	hypothetical protein
			transcript_id	gnl|ncbi|TetragonulaCarbonaria_000162-T1_mrna
			protein_id	gnl|ncbi|TetragonulaCarbonaria_000162-T1
2184528	2184202	CDS
2181591	2181536
2171346	2171262
2170907	2170770
2169323	2168964
			codon_start	1
			product	hypothetical protein
			transcript_id	gnl|ncbi|TetragonulaCarbonaria_000162-T1_mrna
			protein_id	gnl|ncbi|TetragonulaCarbonaria_000162-T1
2188095	2189064	gene
			locus_tag	TetragonulaCarbonaria_000163
2188095	2188225	mRNA
2188437	2189064
			product	hypothetical protein
			transcript_id	gnl|ncbi|TetragonulaCarbonaria_000163-T1_mrna
			protein_id	gnl|ncbi|TetragonulaCarbonaria_000163-T1
2188095	2188225	CDS
2188437	2189064
			codon_start	1
			note	COG:J
			note	EggNog:ENOG41032XR
			db_xref	InterPro:IPR018978
			db_xref	InterPro:IPR037188
			db_xref	PFAM:PF01172
			db_xref	InterPro:IPR019783
			db_xref	PFAM:PF09377
			db_xref	InterPro:IPR036786
			db_xref	InterPro:IPR039100
			db_xref	InterPro:IPR018023
			db_xref	InterPro:IPR002140
			go_process	mature ribosome assembly|0042256||IEA
			go_process	ribosome biogenesis|0042254||IEA
			product	hypothetical protein
			transcript_id	gnl|ncbi|TetragonulaCarbonaria_000163-T1_mrna
			protein_id	gnl|ncbi|TetragonulaCarbonaria_000163-T1
2191220	2189701	gene
			locus_tag	TetragonulaCarbonaria_000164
2191220	2191012	mRNA
2190387	2190021
2189934	2189701
			product	hypothetical protein
			transcript_id	gnl|ncbi|TetragonulaCarbonaria_000164-T1_mrna
			protein_id	gnl|ncbi|TetragonulaCarbonaria_000164-T1
2191088	2191012	CDS
2190387	2190021
2189934	2189701
			codon_start	1
			note	COG:H
			note	EggNog:ENOG41037V1
			db_xref	PFAM:PF01923
			db_xref	InterPro:IPR036451
			db_xref	InterPro:IPR016030
			db_xref	InterPro:IPR029499
			product	hypothetical protein
			transcript_id	gnl|ncbi|TetragonulaCarbonaria_000164-T1_mrna
			protein_id	gnl|ncbi|TetragonulaCarbonaria_000164-T1
2198825	2192747	gene
			locus_tag	TetragonulaCarbonaria_000165
2198825	2198254	mRNA
2198188	2196866
2196787	2196221
2196007	2195638
2195565	2195364
2195205	2195025
2194941	2194775
2194651	2194542
2194466	2194255
2194181	2193624
2193533	2193357
2193279	2193111
2193041	2192859
2192794	2192747
			product	hypothetical protein
			transcript_id	gnl|ncbi|TetragonulaCarbonaria_000165-T1_mrna
			protein_id	gnl|ncbi|TetragonulaCarbonaria_000165-T1
2198594	2198254	CDS
2198188	2196866
2196787	2196221
2196007	2195638
2195565	2195364
2195205	2195025
2194941	2194775
2194651	2194542
2194466	2194255
2194181	2193624
2193533	2193357
2193279	2193111
2193041	2192859
2192794	2192747
			codon_start	1
			note	COG:S
			note	BUSCO:EOG091B00Q9
			note	EggNog:ENOG410347U
			db_xref	InterPro:IPR000408
			db_xref	PFAM:PF13540
			db_xref	PFAM:PF02204
			db_xref	InterPro:IPR011993
			db_xref	InterPro:IPR009091
			db_xref	InterPro:IPR001849
			db_xref	PFAM:PF00415
			db_xref	InterPro:IPR003409
			db_xref	PFAM:PF02493
			db_xref	InterPro:IPR037191
			db_xref	InterPro:IPR003123
			product	hypothetical protein
			transcript_id	gnl|ncbi|TetragonulaCarbonaria_000165-T1_mrna
			protein_id	gnl|ncbi|TetragonulaCarbonaria_000165-T1
2199314	2200870	gene
			locus_tag	TetragonulaCarbonaria_000166
2199314	2199384	mRNA
2199715	2200099
2200175	2200730
2200806	2200870
			product	hypothetical protein
			transcript_id	gnl|ncbi|TetragonulaCarbonaria_000166-T1_mrna
			protein_id	gnl|ncbi|TetragonulaCarbonaria_000166-T1
2199314	2199384	CDS
2199715	2200099
2200175	2200730
2200806	2200870
			codon_start	1
			note	COG:O
			note	EggNog:ENOG41033U5
			note	BUSCO:EOG091B0CE9
			note	TransMembrane:1 (o6-24i)
			db_xref	InterPro:IPR036869
			db_xref	InterPro:IPR018253
			db_xref	InterPro:IPR008971
			db_xref	PFAM:PF00226
			db_xref	InterPro:IPR002939
			db_xref	InterPro:IPR001623
			db_xref	PFAM:PF01556
			go_function	unfolded protein binding|0051082||IEA
			go_process	protein folding|0006457||IEA
			product	hypothetical protein
			transcript_id	gnl|ncbi|TetragonulaCarbonaria_000166-T1_mrna
			protein_id	gnl|ncbi|TetragonulaCarbonaria_000166-T1
2205642	2202153	gene
			locus_tag	TetragonulaCarbonaria_000167
2205642	2204492	mRNA
2204273	2202153
			product	hypothetical protein
			transcript_id	gnl|ncbi|TetragonulaCarbonaria_000167-T1_mrna
			protein_id	gnl|ncbi|TetragonulaCarbonaria_000167-T1
2204808	2204492	CDS
2204273	2202755
			codon_start	1
			note	COG:S
			note	EggNog:ENOG41033KB
			note	BUSCO:EOG091B055D
			db_xref	InterPro:IPR017850
			db_xref	PFAM:PF02995
			db_xref	InterPro:IPR004245
			go_function	catalytic activity|0003824||IEA
			product	hypothetical protein
			transcript_id	gnl|ncbi|TetragonulaCarbonaria_000167-T1_mrna
			protein_id	gnl|ncbi|TetragonulaCarbonaria_000167-T1
2206993	2208216	gene
			locus_tag	TetragonulaCarbonaria_000168
2206993	2207235	mRNA
2207504	2208216
			product	hypothetical protein
			transcript_id	gnl|ncbi|TetragonulaCarbonaria_000168-T1_mrna
			protein_id	gnl|ncbi|TetragonulaCarbonaria_000168-T1
2207134	2207235	CDS
2207504	2207821
			codon_start	1
			product	hypothetical protein
			transcript_id	gnl|ncbi|TetragonulaCarbonaria_000168-T1_mrna
			protein_id	gnl|ncbi|TetragonulaCarbonaria_000168-T1
2213606	2210502	gene
			locus_tag	TetragonulaCarbonaria_000169
2213606	2213603	mRNA
2213112	2212961
2210609	2210502
			product	hypothetical protein
			transcript_id	gnl|ncbi|TetragonulaCarbonaria_000169-T1_mrna
			protein_id	gnl|ncbi|TetragonulaCarbonaria_000169-T1
2213606	2213603	CDS
2213112	2212961
2210609	2210502
			codon_start	1
			product	hypothetical protein
			transcript_id	gnl|ncbi|TetragonulaCarbonaria_000169-T1_mrna
			protein_id	gnl|ncbi|TetragonulaCarbonaria_000169-T1
2225012	2213772	gene
			locus_tag	TetragonulaCarbonaria_000170
2225012	2224904	mRNA
2223357	2219680
2218630	2218497
2217303	2217033
2216521	2216337
2215839	2215666
2214182	2213772
			product	hypothetical protein
			transcript_id	gnl|ncbi|TetragonulaCarbonaria_000170-T1_mrna
			protein_id	gnl|ncbi|TetragonulaCarbonaria_000170-T1
2225012	2224904	CDS
2223357	2219680
2218630	2218497
2217303	2217033
2216521	2216337
2215839	2215666
2214182	2213772
			codon_start	1
			note	EggNog:ENOG41036CR
			note	COG:K
			note	BUSCO:EOG091B032T
			db_xref	InterPro:IPR013087
			db_xref	PFAM:PF13912
			db_xref	PFAM:PF12874
			db_xref	InterPro:IPR036236
			db_xref	PFAM:PF13894
			db_xref	PFAM:PF00096
			product	hypothetical protein
			transcript_id	gnl|ncbi|TetragonulaCarbonaria_000170-T1_mrna
			protein_id	gnl|ncbi|TetragonulaCarbonaria_000170-T1
2225511	2225135	gene
			locus_tag	TetragonulaCarbonaria_000171
2225511	2225414	mRNA
2225282	2225135
			product	hypothetical protein
			transcript_id	gnl|ncbi|TetragonulaCarbonaria_000171-T1_mrna
			protein_id	gnl|ncbi|TetragonulaCarbonaria_000171-T1
2225511	2225414	CDS
2225282	2225135
			codon_start	1
			product	hypothetical protein
			transcript_id	gnl|ncbi|TetragonulaCarbonaria_000171-T1_mrna
			protein_id	gnl|ncbi|TetragonulaCarbonaria_000171-T1
2227688	2228971	gene
			locus_tag	TetragonulaCarbonaria_000172
2227688	2227854	mRNA
2228212	2228971
			product	hypothetical protein
			transcript_id	gnl|ncbi|TetragonulaCarbonaria_000172-T1_mrna
			protein_id	gnl|ncbi|TetragonulaCarbonaria_000172-T1
2227688	2227854	CDS
2228212	2228971
			codon_start	1
			product	hypothetical protein
			transcript_id	gnl|ncbi|TetragonulaCarbonaria_000172-T1_mrna
			protein_id	gnl|ncbi|TetragonulaCarbonaria_000172-T1
2240643	2239172	gene
			locus_tag	TetragonulaCarbonaria_000173
2240643	2240468	mRNA
2239376	2239172
			product	hypothetical protein
			transcript_id	gnl|ncbi|TetragonulaCarbonaria_000173-T1_mrna
			protein_id	gnl|ncbi|TetragonulaCarbonaria_000173-T1
2240643	2240468	CDS
2239376	2239172
			codon_start	1
			product	hypothetical protein
			transcript_id	gnl|ncbi|TetragonulaCarbonaria_000173-T1_mrna
			protein_id	gnl|ncbi|TetragonulaCarbonaria_000173-T1
2245979	2246598	gene
			locus_tag	TetragonulaCarbonaria_000174
2245979	2246017	mRNA
2246095	2246598
			product	hypothetical protein
			transcript_id	gnl|ncbi|TetragonulaCarbonaria_000174-T1_mrna
			protein_id	gnl|ncbi|TetragonulaCarbonaria_000174-T1
2245979	2246017	CDS
2246095	2246598
			codon_start	1
			note	TransMembrane:1 (o145-162i)
			product	hypothetical protein
			transcript_id	gnl|ncbi|TetragonulaCarbonaria_000174-T1_mrna
			protein_id	gnl|ncbi|TetragonulaCarbonaria_000174-T1
2264256	2274347	gene
			locus_tag	TetragonulaCarbonaria_000175
2264256	2264318	mRNA
2264404	2264494
2267327	2267950
2269294	2269441
2269786	2270101
2274120	2274347
			product	hypothetical protein
			transcript_id	gnl|ncbi|TetragonulaCarbonaria_000175-T1_mrna
			protein_id	gnl|ncbi|TetragonulaCarbonaria_000175-T1
2264256	2264318	CDS
2264404	2264494
2267327	2267950
2269294	2269441
2269786	2270101
2274120	2274347
			codon_start	1
			product	hypothetical protein
			transcript_id	gnl|ncbi|TetragonulaCarbonaria_000175-T1_mrna
			protein_id	gnl|ncbi|TetragonulaCarbonaria_000175-T1
2280372	2281709	gene
			locus_tag	TetragonulaCarbonaria_000176
2280372	2280388	mRNA
2280674	2280864
2281579	2281709
			product	hypothetical protein
			transcript_id	gnl|ncbi|TetragonulaCarbonaria_000176-T1_mrna
			protein_id	gnl|ncbi|TetragonulaCarbonaria_000176-T1
2280372	2280388	CDS
2280674	2280864
2281579	2281709
			codon_start	1
			product	hypothetical protein
			transcript_id	gnl|ncbi|TetragonulaCarbonaria_000176-T1_mrna
			protein_id	gnl|ncbi|TetragonulaCarbonaria_000176-T1
2286097	2285551	gene
			locus_tag	TetragonulaCarbonaria_000177
2286097	2285872	mRNA
2285753	2285551
			product	hypothetical protein
			transcript_id	gnl|ncbi|TetragonulaCarbonaria_000177-T1_mrna
			protein_id	gnl|ncbi|TetragonulaCarbonaria_000177-T1
2286097	2285872	CDS
2285753	2285551
			codon_start	1
			product	hypothetical protein
			transcript_id	gnl|ncbi|TetragonulaCarbonaria_000177-T1_mrna
			protein_id	gnl|ncbi|TetragonulaCarbonaria_000177-T1
2291121	2288709	gene
			locus_tag	TetragonulaCarbonaria_000178
2291121	2290847	mRNA
2289813	2289743
2288841	2288709
			product	hypothetical protein
			transcript_id	gnl|ncbi|TetragonulaCarbonaria_000178-T1_mrna
			protein_id	gnl|ncbi|TetragonulaCarbonaria_000178-T1
2290999	2290847	CDS
2289813	2289743
2288841	2288709
			codon_start	1
			product	hypothetical protein
			transcript_id	gnl|ncbi|TetragonulaCarbonaria_000178-T1_mrna
			protein_id	gnl|ncbi|TetragonulaCarbonaria_000178-T1
2302452	2301396	gene
			locus_tag	TetragonulaCarbonaria_000179
2302452	2302350	mRNA
2301709	2301396
			product	hypothetical protein
			transcript_id	gnl|ncbi|TetragonulaCarbonaria_000179-T1_mrna
			protein_id	gnl|ncbi|TetragonulaCarbonaria_000179-T1
2302452	2302350	CDS
2301709	2301396
			codon_start	1
			product	hypothetical protein
			transcript_id	gnl|ncbi|TetragonulaCarbonaria_000179-T1_mrna
			protein_id	gnl|ncbi|TetragonulaCarbonaria_000179-T1
2306151	2302582	gene
			locus_tag	TetragonulaCarbonaria_000180
2306151	2305858	mRNA
2303789	2303587
2303014	2302582
			product	hypothetical protein
			transcript_id	gnl|ncbi|TetragonulaCarbonaria_000180-T1_mrna
			protein_id	gnl|ncbi|TetragonulaCarbonaria_000180-T1
2306151	2305858	CDS
2303789	2303587
2303014	2302582
			codon_start	1
			product	hypothetical protein
			transcript_id	gnl|ncbi|TetragonulaCarbonaria_000180-T1_mrna
			protein_id	gnl|ncbi|TetragonulaCarbonaria_000180-T1
2308025	2308840	gene
			locus_tag	TetragonulaCarbonaria_000181
2308025	2308539	mRNA
2308627	2308840
			product	hypothetical protein
			transcript_id	gnl|ncbi|TetragonulaCarbonaria_000181-T1_mrna
			protein_id	gnl|ncbi|TetragonulaCarbonaria_000181-T1
2308025	2308539	CDS
2308627	2308840
			codon_start	1
			product	hypothetical protein
			transcript_id	gnl|ncbi|TetragonulaCarbonaria_000181-T1_mrna
			protein_id	gnl|ncbi|TetragonulaCarbonaria_000181-T1
2311492	2308882	gene
			locus_tag	TetragonulaCarbonaria_000182
2311492	2311391	mRNA
2311299	2311074
2310601	2310480
2309034	2308882
			product	hypothetical protein
			transcript_id	gnl|ncbi|TetragonulaCarbonaria_000182-T1_mrna
			protein_id	gnl|ncbi|TetragonulaCarbonaria_000182-T1
2311492	2311391	CDS
2311299	2311074
2310601	2310480
2309034	2308882
			codon_start	1
			note	TransMembrane:1 (o66-88i)
			product	hypothetical protein
			transcript_id	gnl|ncbi|TetragonulaCarbonaria_000182-T1_mrna
			protein_id	gnl|ncbi|TetragonulaCarbonaria_000182-T1
2313768	2314812	gene
			locus_tag	TetragonulaCarbonaria_000183
2313768	2314115	mRNA
2314213	2314365
2314630	2314812
			product	hypothetical protein
			transcript_id	gnl|ncbi|TetragonulaCarbonaria_000183-T1_mrna
			protein_id	gnl|ncbi|TetragonulaCarbonaria_000183-T1
2313768	2314115	CDS
2314213	2314365
2314630	2314812
			codon_start	1
			note	TransMembrane:1 (i151-167o)
			product	hypothetical protein
			transcript_id	gnl|ncbi|TetragonulaCarbonaria_000183-T1_mrna
			protein_id	gnl|ncbi|TetragonulaCarbonaria_000183-T1
2314990	2320687	gene
			locus_tag	TetragonulaCarbonaria_000184
2314990	2315146	mRNA
2315580	2315812
2315922	2316056
2320325	2320687
			product	hypothetical protein
			transcript_id	gnl|ncbi|TetragonulaCarbonaria_000184-T1_mrna
			protein_id	gnl|ncbi|TetragonulaCarbonaria_000184-T1
2314990	2315146	CDS
2315580	2315812
2315922	2316056
2320325	2320687
			codon_start	1
			product	hypothetical protein
			transcript_id	gnl|ncbi|TetragonulaCarbonaria_000184-T1_mrna
			protein_id	gnl|ncbi|TetragonulaCarbonaria_000184-T1
2328605	2322360	gene
			locus_tag	TetragonulaCarbonaria_000185
2328605	2328420	mRNA
2322467	2322360
			product	hypothetical protein
			transcript_id	gnl|ncbi|TetragonulaCarbonaria_000185-T1_mrna
			protein_id	gnl|ncbi|TetragonulaCarbonaria_000185-T1
2328605	2328420	CDS
2322467	2322360
			codon_start	1
			product	hypothetical protein
			transcript_id	gnl|ncbi|TetragonulaCarbonaria_000185-T1_mrna
			protein_id	gnl|ncbi|TetragonulaCarbonaria_000185-T1
2340998	2340551	gene
			locus_tag	TetragonulaCarbonaria_000186
2340998	2340905	mRNA
2340801	2340551
			product	hypothetical protein
			transcript_id	gnl|ncbi|TetragonulaCarbonaria_000186-T1_mrna
			protein_id	gnl|ncbi|TetragonulaCarbonaria_000186-T1
2340998	2340905	CDS
2340801	2340551
			codon_start	1
			product	hypothetical protein
			transcript_id	gnl|ncbi|TetragonulaCarbonaria_000186-T1_mrna
			protein_id	gnl|ncbi|TetragonulaCarbonaria_000186-T1
2343272	2341768	gene
			locus_tag	TetragonulaCarbonaria_000187
2343272	2343099	mRNA
2343025	2342917
2342843	2342518
2341953	2341768
			product	hypothetical protein
			transcript_id	gnl|ncbi|TetragonulaCarbonaria_000187-T1_mrna
			protein_id	gnl|ncbi|TetragonulaCarbonaria_000187-T1
2343272	2343099	CDS
2343025	2342917
2342843	2342518
2341953	2341768
			codon_start	1
			product	hypothetical protein
			transcript_id	gnl|ncbi|TetragonulaCarbonaria_000187-T1_mrna
			protein_id	gnl|ncbi|TetragonulaCarbonaria_000187-T1
2347390	2345486	gene
			locus_tag	TetragonulaCarbonaria_000188
2347390	2347251	mRNA
2345939	2345486
			product	hypothetical protein
			transcript_id	gnl|ncbi|TetragonulaCarbonaria_000188-T1_mrna
			protein_id	gnl|ncbi|TetragonulaCarbonaria_000188-T1
2347390	2347251	CDS
2345939	2345486
			codon_start	1
			product	hypothetical protein
			transcript_id	gnl|ncbi|TetragonulaCarbonaria_000188-T1_mrna
			protein_id	gnl|ncbi|TetragonulaCarbonaria_000188-T1
2356852	2348198	gene
			locus_tag	TetragonulaCarbonaria_000189
2356852	2356797	mRNA
2356292	2356111
2354897	2354765
2351174	2350890
2348924	2348600
2348464	2348198
			product	hypothetical protein
			transcript_id	gnl|ncbi|TetragonulaCarbonaria_000189-T1_mrna
			protein_id	gnl|ncbi|TetragonulaCarbonaria_000189-T1
2356852	2356797	CDS
2356292	2356111
2354897	2354765
2351174	2350890
2348924	2348600
2348464	2348198
			codon_start	1
			product	hypothetical protein
			transcript_id	gnl|ncbi|TetragonulaCarbonaria_000189-T1_mrna
			protein_id	gnl|ncbi|TetragonulaCarbonaria_000189-T1
2379115	2380395	gene
			locus_tag	TetragonulaCarbonaria_000190
2379115	2379292	mRNA
2379704	2379834
2380153	2380395
			product	hypothetical protein
			transcript_id	gnl|ncbi|TetragonulaCarbonaria_000190-T1_mrna
			protein_id	gnl|ncbi|TetragonulaCarbonaria_000190-T1
2379115	2379292	CDS
2379704	2379834
2380153	2380395
			codon_start	1
			product	hypothetical protein
			transcript_id	gnl|ncbi|TetragonulaCarbonaria_000190-T1_mrna
			protein_id	gnl|ncbi|TetragonulaCarbonaria_000190-T1
2400227	2398498	gene
			locus_tag	TetragonulaCarbonaria_000191
2400227	2399980	mRNA
2398723	2398498
			product	hypothetical protein
			transcript_id	gnl|ncbi|TetragonulaCarbonaria_000191-T1_mrna
			protein_id	gnl|ncbi|TetragonulaCarbonaria_000191-T1
2400227	2399980	CDS
2398723	2398498
			codon_start	1
			product	hypothetical protein
			transcript_id	gnl|ncbi|TetragonulaCarbonaria_000191-T1_mrna
			protein_id	gnl|ncbi|TetragonulaCarbonaria_000191-T1
2417384	2417542	gene
			locus_tag	TetragonulaCarbonaria_000192
2417384	2417542	mRNA
			product	hypothetical protein
			transcript_id	gnl|ncbi|TetragonulaCarbonaria_000192-T1_mrna
			protein_id	gnl|ncbi|TetragonulaCarbonaria_000192-T1
2417384	2417542	CDS
			codon_start	1
			product	hypothetical protein
			transcript_id	gnl|ncbi|TetragonulaCarbonaria_000192-T1_mrna
			protein_id	gnl|ncbi|TetragonulaCarbonaria_000192-T1
2419653	2420809	gene
			locus_tag	TetragonulaCarbonaria_000193
2419653	2419772	mRNA
2420084	2420387
2420478	2420809
			product	hypothetical protein
			transcript_id	gnl|ncbi|TetragonulaCarbonaria_000193-T1_mrna
			protein_id	gnl|ncbi|TetragonulaCarbonaria_000193-T1
2419653	2419772	CDS
2420084	2420387
2420478	2420809
			codon_start	1
			product	hypothetical protein
			transcript_id	gnl|ncbi|TetragonulaCarbonaria_000193-T1_mrna
			protein_id	gnl|ncbi|TetragonulaCarbonaria_000193-T1
2421686	2424048	gene
			locus_tag	TetragonulaCarbonaria_000194
2421686	2421805	mRNA
2422688	2422964
2423891	2424048
			product	hypothetical protein
			transcript_id	gnl|ncbi|TetragonulaCarbonaria_000194-T1_mrna
			protein_id	gnl|ncbi|TetragonulaCarbonaria_000194-T1
2421686	2421805	CDS
2422688	2422964
2423891	2424048
			codon_start	1
			product	hypothetical protein
			transcript_id	gnl|ncbi|TetragonulaCarbonaria_000194-T1_mrna
			protein_id	gnl|ncbi|TetragonulaCarbonaria_000194-T1
2441369	2440424	gene
			locus_tag	TetragonulaCarbonaria_000195
2441369	2441298	mRNA
2440672	2440424
			product	hypothetical protein
			transcript_id	gnl|ncbi|TetragonulaCarbonaria_000195-T1_mrna
			protein_id	gnl|ncbi|TetragonulaCarbonaria_000195-T1
2441369	2441298	CDS
2440672	2440424
			codon_start	1
			product	hypothetical protein
			transcript_id	gnl|ncbi|TetragonulaCarbonaria_000195-T1_mrna
			protein_id	gnl|ncbi|TetragonulaCarbonaria_000195-T1
2464812	2456034	gene
			locus_tag	TetragonulaCarbonaria_000196
2464812	2464768	mRNA
2463356	2463049
2456238	2456034
			product	hypothetical protein
			transcript_id	gnl|ncbi|TetragonulaCarbonaria_000196-T1_mrna
			protein_id	gnl|ncbi|TetragonulaCarbonaria_000196-T1
2464812	2464768	CDS
2463356	2463049
2456238	2456034
			codon_start	1
			product	hypothetical protein
			transcript_id	gnl|ncbi|TetragonulaCarbonaria_000196-T1_mrna
			protein_id	gnl|ncbi|TetragonulaCarbonaria_000196-T1
2481661	2479925	gene
			locus_tag	TetragonulaCarbonaria_000197
2481661	2481581	mRNA
2480554	2479925
			product	hypothetical protein
			transcript_id	gnl|ncbi|TetragonulaCarbonaria_000197-T1_mrna
			protein_id	gnl|ncbi|TetragonulaCarbonaria_000197-T1
2481661	2481581	CDS
2480554	2479925
			codon_start	1
			product	hypothetical protein
			transcript_id	gnl|ncbi|TetragonulaCarbonaria_000197-T1_mrna
			protein_id	gnl|ncbi|TetragonulaCarbonaria_000197-T1
2496277	2496101	gene
			locus_tag	TetragonulaCarbonaria_000198
2496277	2496101	mRNA
			product	hypothetical protein
			transcript_id	gnl|ncbi|TetragonulaCarbonaria_000198-T1_mrna
			protein_id	gnl|ncbi|TetragonulaCarbonaria_000198-T1
2496277	2496101	CDS
			codon_start	1
			product	hypothetical protein
			transcript_id	gnl|ncbi|TetragonulaCarbonaria_000198-T1_mrna
			protein_id	gnl|ncbi|TetragonulaCarbonaria_000198-T1
2498337	2498116	gene
			locus_tag	TetragonulaCarbonaria_000199
2498337	2498116	mRNA
			product	hypothetical protein
			transcript_id	gnl|ncbi|TetragonulaCarbonaria_000199-T1_mrna
			protein_id	gnl|ncbi|TetragonulaCarbonaria_000199-T1
2498337	2498116	CDS
			codon_start	1
			product	hypothetical protein
			transcript_id	gnl|ncbi|TetragonulaCarbonaria_000199-T1_mrna
			protein_id	gnl|ncbi|TetragonulaCarbonaria_000199-T1
2502161	2499965	gene
			locus_tag	TetragonulaCarbonaria_000200
2502161	2502000	mRNA
2500372	2499965
			product	hypothetical protein
			transcript_id	gnl|ncbi|TetragonulaCarbonaria_000200-T1_mrna
			protein_id	gnl|ncbi|TetragonulaCarbonaria_000200-T1
2502161	2502000	CDS
2500372	2499965
			codon_start	1
			product	hypothetical protein
			transcript_id	gnl|ncbi|TetragonulaCarbonaria_000200-T1_mrna
			protein_id	gnl|ncbi|TetragonulaCarbonaria_000200-T1
2521099	2506199	gene
			locus_tag	TetragonulaCarbonaria_000201
2521099	2520981	mRNA
2513289	2513025
2506504	2506199
			product	hypothetical protein
			transcript_id	gnl|ncbi|TetragonulaCarbonaria_000201-T1_mrna
			protein_id	gnl|ncbi|TetragonulaCarbonaria_000201-T1
2521099	2520981	CDS
2513289	2513025
2506504	2506199
			codon_start	1
			product	hypothetical protein
			transcript_id	gnl|ncbi|TetragonulaCarbonaria_000201-T1_mrna
			protein_id	gnl|ncbi|TetragonulaCarbonaria_000201-T1
2528283	2530028	gene
			locus_tag	TetragonulaCarbonaria_000202
2528283	2528345	mRNA
2528940	2529032
2529687	2530028
			product	hypothetical protein
			transcript_id	gnl|ncbi|TetragonulaCarbonaria_000202-T1_mrna
			protein_id	gnl|ncbi|TetragonulaCarbonaria_000202-T1
2528283	2528345	CDS
2528940	2529032
2529687	2530028
			codon_start	1
			product	hypothetical protein
			transcript_id	gnl|ncbi|TetragonulaCarbonaria_000202-T1_mrna
			protein_id	gnl|ncbi|TetragonulaCarbonaria_000202-T1
2532793	2530401	gene
			locus_tag	TetragonulaCarbonaria_000203
2532793	2532716	mRNA
2530784	2530401
			product	hypothetical protein
			transcript_id	gnl|ncbi|TetragonulaCarbonaria_000203-T1_mrna
			protein_id	gnl|ncbi|TetragonulaCarbonaria_000203-T1
2532793	2532716	CDS
2530784	2530401
			codon_start	1
			product	hypothetical protein
			transcript_id	gnl|ncbi|TetragonulaCarbonaria_000203-T1_mrna
			protein_id	gnl|ncbi|TetragonulaCarbonaria_000203-T1
2535311	2533053	gene
			locus_tag	TetragonulaCarbonaria_000204
2535311	2535022	mRNA
2533299	2533053
			product	hypothetical protein
			transcript_id	gnl|ncbi|TetragonulaCarbonaria_000204-T1_mrna
			protein_id	gnl|ncbi|TetragonulaCarbonaria_000204-T1
2535311	2535022	CDS
2533299	2533053
			codon_start	1
			product	hypothetical protein
			transcript_id	gnl|ncbi|TetragonulaCarbonaria_000204-T1_mrna
			protein_id	gnl|ncbi|TetragonulaCarbonaria_000204-T1
2538536	2543065	gene
			locus_tag	TetragonulaCarbonaria_000205
2538536	2538664	mRNA
2542910	2543065
			product	hypothetical protein
			transcript_id	gnl|ncbi|TetragonulaCarbonaria_000205-T1_mrna
			protein_id	gnl|ncbi|TetragonulaCarbonaria_000205-T1
2538536	2538664	CDS
2542910	2543065
			codon_start	1
			product	hypothetical protein
			transcript_id	gnl|ncbi|TetragonulaCarbonaria_000205-T1_mrna
			protein_id	gnl|ncbi|TetragonulaCarbonaria_000205-T1
2559583	2560295	gene
			locus_tag	TetragonulaCarbonaria_000206
2559583	2559621	mRNA
2559912	2560295
			product	hypothetical protein
			transcript_id	gnl|ncbi|TetragonulaCarbonaria_000206-T1_mrna
			protein_id	gnl|ncbi|TetragonulaCarbonaria_000206-T1
2559583	2559621	CDS
2559912	2560295
			codon_start	1
			product	hypothetical protein
			transcript_id	gnl|ncbi|TetragonulaCarbonaria_000206-T1_mrna
			protein_id	gnl|ncbi|TetragonulaCarbonaria_000206-T1
2571534	2570549	gene
			locus_tag	TetragonulaCarbonaria_000207
2571534	2571471	mRNA
2570882	2570805
2570682	2570549
			product	hypothetical protein
			transcript_id	gnl|ncbi|TetragonulaCarbonaria_000207-T1_mrna
			protein_id	gnl|ncbi|TetragonulaCarbonaria_000207-T1
2571534	2571471	CDS
2570882	2570805
2570682	2570549
			codon_start	1
			product	hypothetical protein
			transcript_id	gnl|ncbi|TetragonulaCarbonaria_000207-T1_mrna
			protein_id	gnl|ncbi|TetragonulaCarbonaria_000207-T1
2588506	2588047	gene
			locus_tag	TetragonulaCarbonaria_000208
2588506	2588336	mRNA
2588259	2588047
			product	hypothetical protein
			transcript_id	gnl|ncbi|TetragonulaCarbonaria_000208-T1_mrna
			protein_id	gnl|ncbi|TetragonulaCarbonaria_000208-T1
2588506	2588336	CDS
2588259	2588047
			codon_start	1
			product	hypothetical protein
			transcript_id	gnl|ncbi|TetragonulaCarbonaria_000208-T1_mrna
			protein_id	gnl|ncbi|TetragonulaCarbonaria_000208-T1
2592240	2590626	gene
			locus_tag	TetragonulaCarbonaria_000209
2592240	2591823	mRNA
2591416	2591208
2591066	2590626
			product	hypothetical protein
			transcript_id	gnl|ncbi|TetragonulaCarbonaria_000209-T1_mrna
			protein_id	gnl|ncbi|TetragonulaCarbonaria_000209-T1
2592240	2591823	CDS
2591416	2591208
2591066	2590626
			codon_start	1
			product	hypothetical protein
			transcript_id	gnl|ncbi|TetragonulaCarbonaria_000209-T1_mrna
			protein_id	gnl|ncbi|TetragonulaCarbonaria_000209-T1
2592479	2593434	gene
			locus_tag	TetragonulaCarbonaria_000210
2592479	2592620	mRNA
2593175	2593434
			product	hypothetical protein
			transcript_id	gnl|ncbi|TetragonulaCarbonaria_000210-T1_mrna
			protein_id	gnl|ncbi|TetragonulaCarbonaria_000210-T1
2592479	2592620	CDS
2593175	2593434
			codon_start	1
			product	hypothetical protein
			transcript_id	gnl|ncbi|TetragonulaCarbonaria_000210-T1_mrna
			protein_id	gnl|ncbi|TetragonulaCarbonaria_000210-T1
2594837	2593571	gene
			locus_tag	TetragonulaCarbonaria_000211
2594837	2594738	mRNA
2593911	2593571
			product	hypothetical protein
			transcript_id	gnl|ncbi|TetragonulaCarbonaria_000211-T1_mrna
			protein_id	gnl|ncbi|TetragonulaCarbonaria_000211-T1
2594837	2594738	CDS
2593911	2593571
			codon_start	1
			product	hypothetical protein
			transcript_id	gnl|ncbi|TetragonulaCarbonaria_000211-T1_mrna
			protein_id	gnl|ncbi|TetragonulaCarbonaria_000211-T1
2595368	2600157	gene
			locus_tag	TetragonulaCarbonaria_000212
2595368	2595370	mRNA
2596693	2596880
2598522	2598788
2599527	2600157
			product	hypothetical protein
			transcript_id	gnl|ncbi|TetragonulaCarbonaria_000212-T1_mrna
			protein_id	gnl|ncbi|TetragonulaCarbonaria_000212-T1
2595368	2595370	CDS
2596693	2596880
2598522	2598788
2599527	2600157
			codon_start	1
			product	hypothetical protein
			transcript_id	gnl|ncbi|TetragonulaCarbonaria_000212-T1_mrna
			protein_id	gnl|ncbi|TetragonulaCarbonaria_000212-T1
2601393	2603437	gene
			locus_tag	TetragonulaCarbonaria_000213
2601393	2601650	mRNA
2602578	2602627
2603233	2603437
			product	hypothetical protein
			transcript_id	gnl|ncbi|TetragonulaCarbonaria_000213-T1_mrna
			protein_id	gnl|ncbi|TetragonulaCarbonaria_000213-T1
2601393	2601650	CDS
2602578	2602627
2603233	2603437
			codon_start	1
			product	hypothetical protein
			transcript_id	gnl|ncbi|TetragonulaCarbonaria_000213-T1_mrna
			protein_id	gnl|ncbi|TetragonulaCarbonaria_000213-T1
2612790	2612282	gene
			locus_tag	TetragonulaCarbonaria_000214
2612790	2612688	mRNA
2612559	2612282
			product	hypothetical protein
			transcript_id	gnl|ncbi|TetragonulaCarbonaria_000214-T1_mrna
			protein_id	gnl|ncbi|TetragonulaCarbonaria_000214-T1
2612790	2612688	CDS
2612559	2612282
			codon_start	1
			note	TransMembrane:1 (o91-110i)
			product	hypothetical protein
			transcript_id	gnl|ncbi|TetragonulaCarbonaria_000214-T1_mrna
			protein_id	gnl|ncbi|TetragonulaCarbonaria_000214-T1
2628363	2637017	gene
			locus_tag	TetragonulaCarbonaria_000215
2628363	2628621	mRNA
2636590	2637017
			product	hypothetical protein
			transcript_id	gnl|ncbi|TetragonulaCarbonaria_000215-T1_mrna
			protein_id	gnl|ncbi|TetragonulaCarbonaria_000215-T1
2628363	2628621	CDS
2636590	2637017
			codon_start	1
			product	hypothetical protein
			transcript_id	gnl|ncbi|TetragonulaCarbonaria_000215-T1_mrna
			protein_id	gnl|ncbi|TetragonulaCarbonaria_000215-T1
2643452	2641362	gene
			locus_tag	TetragonulaCarbonaria_000216
2643452	2643297	mRNA
2642275	2642054
2641979	2641362
			product	hypothetical protein
			transcript_id	gnl|ncbi|TetragonulaCarbonaria_000216-T1_mrna
			protein_id	gnl|ncbi|TetragonulaCarbonaria_000216-T1
2643452	2643297	CDS
2642275	2642054
2641979	2641362
			codon_start	1
			product	hypothetical protein
			transcript_id	gnl|ncbi|TetragonulaCarbonaria_000216-T1_mrna
			protein_id	gnl|ncbi|TetragonulaCarbonaria_000216-T1
2647851	2646892	gene
			locus_tag	TetragonulaCarbonaria_000217
2647851	2647811	mRNA
2647660	2647236
2647133	2646892
			product	hypothetical protein
			transcript_id	gnl|ncbi|TetragonulaCarbonaria_000217-T1_mrna
			protein_id	gnl|ncbi|TetragonulaCarbonaria_000217-T1
2647851	2647811	CDS
2647660	2647236
2647133	2646892
			codon_start	1
			product	hypothetical protein
			transcript_id	gnl|ncbi|TetragonulaCarbonaria_000217-T1_mrna
			protein_id	gnl|ncbi|TetragonulaCarbonaria_000217-T1
2650002	2649742	gene
			locus_tag	TetragonulaCarbonaria_000218
2650002	2649885	mRNA
2649824	2649742
			product	hypothetical protein
			transcript_id	gnl|ncbi|TetragonulaCarbonaria_000218-T1_mrna
			protein_id	gnl|ncbi|TetragonulaCarbonaria_000218-T1
2650002	2649885	CDS
2649824	2649742
			codon_start	1
			product	hypothetical protein
			transcript_id	gnl|ncbi|TetragonulaCarbonaria_000218-T1_mrna
			protein_id	gnl|ncbi|TetragonulaCarbonaria_000218-T1
2656724	2652320	gene
			locus_tag	TetragonulaCarbonaria_000219
2656724	2656153	mRNA
2653863	2653715
2653119	2652952
2652858	2652320
			product	hypothetical protein
			transcript_id	gnl|ncbi|TetragonulaCarbonaria_000219-T1_mrna
			protein_id	gnl|ncbi|TetragonulaCarbonaria_000219-T1
2656724	2656153	CDS
2653863	2653715
2653119	2652952
2652858	2652320
			codon_start	1
			product	hypothetical protein
			transcript_id	gnl|ncbi|TetragonulaCarbonaria_000219-T1_mrna
			protein_id	gnl|ncbi|TetragonulaCarbonaria_000219-T1
2657842	2657636	gene
			locus_tag	TetragonulaCarbonaria_000220
2657842	2657636	mRNA
			product	hypothetical protein
			transcript_id	gnl|ncbi|TetragonulaCarbonaria_000220-T1_mrna
			protein_id	gnl|ncbi|TetragonulaCarbonaria_000220-T1
2657842	2657636	CDS
			codon_start	1
			product	hypothetical protein
			transcript_id	gnl|ncbi|TetragonulaCarbonaria_000220-T1_mrna
			protein_id	gnl|ncbi|TetragonulaCarbonaria_000220-T1
2662389	2666000	gene
			gene	MRPL3
			locus_tag	TetragonulaCarbonaria_000221
2662389	2662450	mRNA
2662541	2662631
2662704	2662928
2662994	2663125
2663198	2663358
2663462	2663651
2665113	2666000
			product	54S ribosomal protein L3
			transcript_id	gnl|ncbi|TetragonulaCarbonaria_000221-T1_mrna
			protein_id	gnl|ncbi|TetragonulaCarbonaria_000221-T1
2662389	2662450	CDS
2662541	2662631
2662704	2662928
2662994	2663125
2663198	2663358
2663462	2663651
2665113	2665352
			codon_start	1
			note	COG:J
			note	EggNog:ENOG410333E
			note	BUSCO:EOG091B0D8G
			db_xref	InterPro:IPR000597
			db_xref	InterPro:IPR019927
			db_xref	InterPro:IPR009000
			go_process	translation|0006412||IEA
			go_component	ribosome|0005840||IEA
			go_function	structural constituent of ribosome|0003735||IEA
			product	54S ribosomal protein L3
			transcript_id	gnl|ncbi|TetragonulaCarbonaria_000221-T1_mrna
			protein_id	gnl|ncbi|TetragonulaCarbonaria_000221-T1
2669521	2666168	gene
			gene	KAP-ALPHA3
			locus_tag	TetragonulaCarbonaria_000222
2669521	2669456	mRNA
2668328	2668226
2668164	2667951
2667735	2667575
2667512	2667286
2667216	2666851
2666770	2666536
2666439	2666348
2666260	2666168
			product	Importin subunit alpha
			transcript_id	gnl|ncbi|TetragonulaCarbonaria_000222-T1_mrna
			protein_id	gnl|ncbi|TetragonulaCarbonaria_000222-T1
2669521	2669456	CDS
2668328	2668226
2668164	2667951
2667735	2667575
2667512	2667286
2667216	2666851
2666770	2666536
2666439	2666348
2666260	2666168
			codon_start	1
			note	EggNog:ENOG41033PQ
			note	COG:U
			db_xref	InterPro:IPR032413
			db_xref	PFAM:PF00514
			db_xref	InterPro:IPR011989
			db_xref	PFAM:PF13513
			db_xref	InterPro:IPR002652
			db_xref	InterPro:IPR024931
			db_xref	PFAM:PF16186
			db_xref	PFAM:PF01749
			db_xref	InterPro:IPR000225
			db_xref	InterPro:IPR036975
			db_xref	InterPro:IPR016024
			go_function	protein binding|0005515||IEA
			go_function	nuclear import signal receptor activity|0061608||IEA
			go_process	protein import into nucleus|0006606||IEA
			go_component	cytoplasm|0005737||IEA
			product	Importin subunit alpha
			transcript_id	gnl|ncbi|TetragonulaCarbonaria_000222-T1_mrna
			protein_id	gnl|ncbi|TetragonulaCarbonaria_000222-T1
2672197	2670063	gene
			locus_tag	TetragonulaCarbonaria_000223
2672197	2672064	mRNA
2671909	2671717
2671635	2671475
2671383	2671234
2671115	2670063
			product	hypothetical protein
			transcript_id	gnl|ncbi|TetragonulaCarbonaria_000223-T1_mrna
			protein_id	gnl|ncbi|TetragonulaCarbonaria_000223-T1
2672197	2672064	CDS
2671909	2671717
2671635	2671475
2671383	2671234
2671115	2670437
			codon_start	1
			note	EggNog:ENOG410361G
			note	TransMembrane:2 (o46-67i369-395o)
			note	COG:P,T
			db_xref	InterPro:IPR001873
			db_xref	PFAM:PF00858
			go_process	sodium ion transport|0006814||IEA
			go_function	sodium channel activity|0005272||IEA
			go_component	membrane|0016020||IEA
			product	hypothetical protein
			transcript_id	gnl|ncbi|TetragonulaCarbonaria_000223-T1_mrna
			protein_id	gnl|ncbi|TetragonulaCarbonaria_000223-T1
2676316	2685171	gene
			locus_tag	TetragonulaCarbonaria_000224
2676316	2676373	mRNA
2680912	2681127
2682065	2682153
2682257	2682397
2683362	2683524
2683715	2684001
2684098	2684271
2684353	2684511
2684866	2685171
			product	hypothetical protein
			transcript_id	gnl|ncbi|TetragonulaCarbonaria_000224-T1_mrna
			protein_id	gnl|ncbi|TetragonulaCarbonaria_000224-T1
2676316	2676373	CDS
2680912	2681127
2682065	2682153
2682257	2682397
2683362	2683524
2683715	2684001
2684098	2684271
2684353	2684511
2684866	2685171
			codon_start	1
			note	EggNog:ENOG4103H46
			note	COG:T
			note	TransMembrane:1 (i132-151o)
			db_xref	InterPro:IPR020635
			db_xref	InterPro:IPR011009
			db_xref	InterPro:IPR017441
			db_xref	PFAM:PF00069
			db_xref	InterPro:IPR000719
			db_xref	InterPro:IPR008266
			db_xref	PFAM:PF07714
			db_xref	InterPro:IPR001245
			go_process	protein phosphorylation|0006468||IEA
			go_function	protein tyrosine kinase activity|0004713||IEA
			go_function	protein kinase activity|0004672||IEA
			go_function	ATP binding|0005524||IEA
			product	hypothetical protein
			transcript_id	gnl|ncbi|TetragonulaCarbonaria_000224-T1_mrna
			protein_id	gnl|ncbi|TetragonulaCarbonaria_000224-T1
2686327	2687607	gene
			locus_tag	TetragonulaCarbonaria_000225
2686327	2686773	mRNA
2687170	2687269
2687444	2687607
			product	hypothetical protein
			transcript_id	gnl|ncbi|TetragonulaCarbonaria_000225-T1_mrna
			protein_id	gnl|ncbi|TetragonulaCarbonaria_000225-T1
2686327	2686773	CDS
2687170	2687269
2687444	2687607
			codon_start	1
			note	EggNog:ENOG410398N
			note	COG:K
			db_xref	InterPro:IPR036390
			db_xref	InterPro:IPR000232
			db_xref	InterPro:IPR036388
			db_xref	InterPro:IPR027725
			db_xref	PFAM:PF00447
			go_function	DNA-binding transcription factor activity|0003700||IEA
			go_function	sequence-specific DNA binding|0043565||IEA
			go_process	regulation of transcription, DNA-templated|0006355||IEA
			product	hypothetical protein
			transcript_id	gnl|ncbi|TetragonulaCarbonaria_000225-T1_mrna
			protein_id	gnl|ncbi|TetragonulaCarbonaria_000225-T1
2691039	2687831	gene
			locus_tag	TetragonulaCarbonaria_000226
2691039	2690802	mRNA
2690667	2690236
2689255	2689007
2688934	2688570
2688469	2688240
2688173	2687831
			product	hypothetical protein
			transcript_id	gnl|ncbi|TetragonulaCarbonaria_000226-T1_mrna
			protein_id	gnl|ncbi|TetragonulaCarbonaria_000226-T1
2691039	2690802	CDS
2690667	2690236
2689255	2689007
2688934	2688570
2688469	2688240
2688173	2687831
			codon_start	1
			note	EggNog:ENOG410335U
			note	BUSCO:EOG091B0DSW
			note	COG:L
			db_xref	InterPro:IPR003593
			db_xref	InterPro:IPR030230
			db_xref	InterPro:IPR012340
			db_xref	InterPro:IPR036388
			db_xref	PFAM:PF03029
			db_xref	InterPro:IPR027417
			db_xref	InterPro:IPR004130
			go_function	GTPase activity|0003924||IEA
			product	hypothetical protein
			transcript_id	gnl|ncbi|TetragonulaCarbonaria_000226-T1_mrna
			protein_id	gnl|ncbi|TetragonulaCarbonaria_000226-T1
2695893	2692432	gene
			locus_tag	TetragonulaCarbonaria_000227
2695893	2695833	mRNA
2695707	2695483
2695369	2695116
2695049	2694826
2694750	2694441
2694361	2694057
2693998	2693740
2693669	2693424
2693351	2692734
2692656	2692432
			product	hypothetical protein
			transcript_id	gnl|ncbi|TetragonulaCarbonaria_000227-T1_mrna
			protein_id	gnl|ncbi|TetragonulaCarbonaria_000227-T1
2695893	2695833	CDS
2695707	2695483
2695369	2695116
2695049	2694826
2694750	2694441
2694361	2694057
2693998	2693740
2693669	2693424
2693351	2692734
2692656	2692432
			codon_start	1
			note	EggNog:ENOG41031XW
			note	BUSCO:EOG091B02ZY
			note	COG:Z
			db_xref	PFAM:PF09797
			db_xref	InterPro:IPR011990
			db_xref	InterPro:IPR019183
			db_xref	InterPro:IPR013026
			go_function	protein binding|0005515||IEA
			product	hypothetical protein
			transcript_id	gnl|ncbi|TetragonulaCarbonaria_000227-T1_mrna
			protein_id	gnl|ncbi|TetragonulaCarbonaria_000227-T1
2696731	2697577	gene
			gene	RPA2
			locus_tag	TetragonulaCarbonaria_000228
2696731	2696986	mRNA
2697099	2697577
			product	DNA-directed RNA polymerase I subunit rpa2
			transcript_id	gnl|ncbi|TetragonulaCarbonaria_000228-T1_mrna
			protein_id	gnl|ncbi|TetragonulaCarbonaria_000228-T1
2696731	2696986	CDS
2697099	2697577
			codon_start	1
			note	EggNog:ENOG41038FK
			note	COG:L
			db_xref	InterPro:IPR014892
			db_xref	InterPro:IPR036390
			db_xref	InterPro:IPR012340
			db_xref	InterPro:IPR040260
			db_xref	InterPro:IPR036388
			db_xref	PFAM:PF08784
			product	DNA-directed RNA polymerase I subunit rpa2
			transcript_id	gnl|ncbi|TetragonulaCarbonaria_000228-T1_mrna
			protein_id	gnl|ncbi|TetragonulaCarbonaria_000228-T1
2698258	2699416	gene
			locus_tag	TetragonulaCarbonaria_000229
2698258	2698302	mRNA
2698537	2698733
2698813	2699416
			product	hypothetical protein
			transcript_id	gnl|ncbi|TetragonulaCarbonaria_000229-T1_mrna
			protein_id	gnl|ncbi|TetragonulaCarbonaria_000229-T1
2698258	2698302	CDS
2698537	2698733
2698813	2699416
			codon_start	1
			note	EggNog:ENOG41033A8
			note	COG:K
			note	BUSCO:EOG091B0FOU
			db_xref	PFAM:PF03029
			db_xref	InterPro:IPR027417
			db_xref	InterPro:IPR030228
			db_xref	InterPro:IPR004130
			product	hypothetical protein
			transcript_id	gnl|ncbi|TetragonulaCarbonaria_000229-T1_mrna
			protein_id	gnl|ncbi|TetragonulaCarbonaria_000229-T1
2701922	2699590	gene
			locus_tag	TetragonulaCarbonaria_000230
2701922	2701875	mRNA
2701750	2701551
2701417	2701143
2701069	2700054
2699964	2699590
			product	hypothetical protein
			transcript_id	gnl|ncbi|TetragonulaCarbonaria_000230-T1_mrna
			protein_id	gnl|ncbi|TetragonulaCarbonaria_000230-T1
2701922	2701875	CDS
2701750	2701551
2701417	2701143
2701069	2700054
2699964	2699590
			codon_start	1
			note	COG:S
			note	BUSCO:EOG091B0BP8
			note	EggNog:ENOG410369V
			db_xref	PFAM:PF16737
			db_xref	InterPro:IPR001965
			db_xref	InterPro:IPR042163
			db_xref	InterPro:IPR011011
			db_xref	InterPro:IPR031966
			db_xref	InterPro:IPR008984
			db_xref	InterPro:IPR019787
			db_xref	InterPro:IPR019786
			db_xref	InterPro:IPR013083
			db_xref	PFAM:PF00498
			db_xref	PFAM:PF00628
			db_xref	InterPro:IPR000253
			go_function	protein binding|0005515||IEA
			go_function	transcription corepressor activity|0003714||IEA
			go_process	negative regulation of transcription, DNA-templated|0045892||IEA
			product	hypothetical protein
			transcript_id	gnl|ncbi|TetragonulaCarbonaria_000230-T1_mrna
			protein_id	gnl|ncbi|TetragonulaCarbonaria_000230-T1
2702944	2703957	gene
			gene	MRPL18
			locus_tag	TetragonulaCarbonaria_000231
2702944	2703274	mRNA
2703356	2703469
2703683	2703957
			product	Mitochondrial ribosomal protein
			transcript_id	gnl|ncbi|TetragonulaCarbonaria_000231-T1_mrna
			protein_id	gnl|ncbi|TetragonulaCarbonaria_000231-T1
2703099	2703274	CDS
2703356	2703469
2703683	2703920
			codon_start	1
			note	COG:J
			note	EggNog:ENOG41037Y4
			db_xref	InterPro:IPR005484
			db_xref	PFAM:PF00861
			db_xref	InterPro:IPR036967
			go_component	ribosome|0005840||IEA
			go_process	translation|0006412||IEA
			go_function	structural constituent of ribosome|0003735||IEA
			product	Mitochondrial ribosomal protein
			transcript_id	gnl|ncbi|TetragonulaCarbonaria_000231-T1_mrna
			protein_id	gnl|ncbi|TetragonulaCarbonaria_000231-T1
2713060	2705237	gene
			gene	WNT5
			locus_tag	TetragonulaCarbonaria_000232
2713060	2712925	mRNA
2711961	2711874
2706840	2706575
2706456	2706276
2706161	2706050
2705938	2705836
2705752	2705585
2705424	2705237
			product	Wnt5p
			transcript_id	gnl|ncbi|TetragonulaCarbonaria_000232-T1_mrna
			protein_id	gnl|ncbi|TetragonulaCarbonaria_000232-T1
2713060	2712925	CDS
2711961	2711874
2706840	2706575
2706456	2706276
2706161	2706050
2705938	2705836
2705752	2705585
2705424	2705237
			codon_start	1
			note	EggNog:ENOG410329D
			note	BUSCO:EOG091B0CV7
			note	COG:T
			note	TransMembrane:1 (i55-75o)
			db_xref	PFAM:PF00110
			db_xref	InterPro:IPR043158
			db_xref	InterPro:IPR018161
			db_xref	InterPro:IPR005817
			go_process	multicellular organism development|0007275||IEA
			go_process	Wnt signaling pathway|0016055||IEA
			go_component	extracellular region|0005576||IEA
			go_function	signaling receptor binding|0005102||IEA
			product	Wnt5p
			transcript_id	gnl|ncbi|TetragonulaCarbonaria_000232-T1_mrna
			protein_id	gnl|ncbi|TetragonulaCarbonaria_000232-T1
2720007	2720314	gene
			locus_tag	TetragonulaCarbonaria_000233
2720007	2720078	mRNA
2720186	2720314
			product	hypothetical protein
			transcript_id	gnl|ncbi|TetragonulaCarbonaria_000233-T1_mrna
			protein_id	gnl|ncbi|TetragonulaCarbonaria_000233-T1
2720007	2720078	CDS
2720186	2720314
			codon_start	1
			product	hypothetical protein
			transcript_id	gnl|ncbi|TetragonulaCarbonaria_000233-T1_mrna
			protein_id	gnl|ncbi|TetragonulaCarbonaria_000233-T1
2721400	2725327	gene
			locus_tag	TetragonulaCarbonaria_000234
2721400	2721532	mRNA
2724634	2724981
2725212	2725327
			product	hypothetical protein
			transcript_id	gnl|ncbi|TetragonulaCarbonaria_000234-T1_mrna
			protein_id	gnl|ncbi|TetragonulaCarbonaria_000234-T1
2721400	2721532	CDS
2724634	2724981
2725212	2725327
			codon_start	1
			product	hypothetical protein
			transcript_id	gnl|ncbi|TetragonulaCarbonaria_000234-T1_mrna
			protein_id	gnl|ncbi|TetragonulaCarbonaria_000234-T1
2732778	2731240	gene
			locus_tag	TetragonulaCarbonaria_000235
2732778	2732574	mRNA
2731878	2731538
2731454	2731240
			product	hypothetical protein
			transcript_id	gnl|ncbi|TetragonulaCarbonaria_000235-T1_mrna
			protein_id	gnl|ncbi|TetragonulaCarbonaria_000235-T1
2732700	2732574	CDS
2731878	2731538
2731454	2731305
			codon_start	1
			note	EggNog:ENOG41035PF
			note	TransMembrane:1 (n4-12c19/20o173-195i)
			note	COG:U
			note	SECRETED:SignalP(1-19)
			db_xref	InterPro:IPR015720
			db_xref	PFAM:PF01105
			db_xref	InterPro:IPR009038
			db_xref	InterPro:IPR036598
			product	hypothetical protein
			transcript_id	gnl|ncbi|TetragonulaCarbonaria_000235-T1_mrna
			protein_id	gnl|ncbi|TetragonulaCarbonaria_000235-T1
2734487	2735403	gene
			locus_tag	TetragonulaCarbonaria_000236
2734487	2734603	mRNA
2734656	2735021
2735092	2735403
			product	hypothetical protein
			transcript_id	gnl|ncbi|TetragonulaCarbonaria_000236-T1_mrna
			protein_id	gnl|ncbi|TetragonulaCarbonaria_000236-T1
2734487	2734603	CDS
2734656	2735021
2735092	2735403
			codon_start	1
			note	COG:S
			note	MEROPS:MER0031610
			note	EggNog:ENOG41035XZ
			db_xref	PFAM:PF12697
			db_xref	InterPro:IPR029058
			db_xref	PFAM:PF12146
			db_xref	PFAM:PF00561
			db_xref	PFAM:PF07819
			db_xref	InterPro:IPR000073
			product	hypothetical protein
			transcript_id	gnl|ncbi|TetragonulaCarbonaria_000236-T1_mrna
			protein_id	gnl|ncbi|TetragonulaCarbonaria_000236-T1
2736909	2735963	gene
			locus_tag	TetragonulaCarbonaria_000237
2736909	2736765	mRNA
2736669	2736556
2736450	2736151
2736090	2735963
			product	hypothetical protein
			transcript_id	gnl|ncbi|TetragonulaCarbonaria_000237-T1_mrna
			protein_id	gnl|ncbi|TetragonulaCarbonaria_000237-T1
2736909	2736765	CDS
2736669	2736556
2736450	2736151
2736090	2735963
			codon_start	1
			note	EggNog:ENOG410339R
			note	COG:T,U
			note	BUSCO:EOG091B0HU9
			db_xref	InterPro:IPR037036
			db_xref	InterPro:IPR008015
			db_xref	InterPro:IPR014756
			db_xref	PFAM:PF05351
			product	hypothetical protein
			transcript_id	gnl|ncbi|TetragonulaCarbonaria_000237-T1_mrna
			protein_id	gnl|ncbi|TetragonulaCarbonaria_000237-T1
2737555	2740439	gene
			locus_tag	TetragonulaCarbonaria_000238
2737555	2737927	mRNA
2738544	2738728
2738808	2739004
2739088	2739151
2739243	2739368
2739441	2739649
2739747	2740439
			product	hypothetical protein
			transcript_id	gnl|ncbi|TetragonulaCarbonaria_000238-T1_mrna
			protein_id	gnl|ncbi|TetragonulaCarbonaria_000238-T1
2737759	2737927	CDS
2738544	2738728
2738808	2739004
2739088	2739151
2739243	2739368
2739441	2739649
2739747	2740353
			codon_start	1
			note	BUSCO:EOG091B094G
			note	COG:G
			note	EggNog:ENOG410345I
			note	TransMembrane:12 (i77-99o111-131i143-161o167-189i201-222o228-249i311-330o367-385i394-411o417-440i452-472o478-501i)
			db_xref	InterPro:IPR011701
			db_xref	PFAM:PF07690
			db_xref	InterPro:IPR020846
			db_xref	InterPro:IPR036259
			go_process	transmembrane transport|0055085||IEA
			go_function	transmembrane transporter activity|0022857||IEA
			product	hypothetical protein
			transcript_id	gnl|ncbi|TetragonulaCarbonaria_000238-T1_mrna
			protein_id	gnl|ncbi|TetragonulaCarbonaria_000238-T1
2743534	2741715	gene
			gene	GINT3
			locus_tag	TetragonulaCarbonaria_000239
2743534	2743458	mRNA
2743304	2743158
2743006	2742610
2742521	2742226
2742111	2741715
			product	Transitional endoplasmic reticulum ATPase TER94
			transcript_id	gnl|ncbi|TetragonulaCarbonaria_000239-T1_mrna
			protein_id	gnl|ncbi|TetragonulaCarbonaria_000239-T1
2743534	2743458	CDS
2743304	2743158
2743006	2742610
2742521	2742226
2742111	2741715
			codon_start	1
			note	BUSCO:EOG091B08Z0
			note	EggNog:ENOG410340R
			note	COG:O
			db_xref	PFAM:PF00789
			db_xref	InterPro:IPR001012
			db_xref	InterPro:IPR036339
			db_xref	InterPro:IPR018997
			db_xref	PFAM:PF09409
			db_xref	InterPro:IPR042774
			db_xref	InterPro:IPR029071
			go_function	protein binding|0005515||IEA
			product	Transitional endoplasmic reticulum ATPase TER94
			transcript_id	gnl|ncbi|TetragonulaCarbonaria_000239-T1_mrna
			protein_id	gnl|ncbi|TetragonulaCarbonaria_000239-T1
2745210	2747010	gene
			gene	CWC25
			locus_tag	TetragonulaCarbonaria_000240
2745210	2745227	mRNA
2745366	2745705
2745793	2745953
2746042	2747010
			product	RNA-splicing factor
			transcript_id	gnl|ncbi|TetragonulaCarbonaria_000240-T1_mrna
			protein_id	gnl|ncbi|TetragonulaCarbonaria_000240-T1
2745210	2745227	CDS
2745366	2745705
2745793	2745953
2746042	2747010
			codon_start	1
			note	EggNog:ENOG4103863
			note	BUSCO:EOG091B0F0P
			note	COG:S
			db_xref	InterPro:IPR022209
			db_xref	PFAM:PF10197
			db_xref	PFAM:PF12542
			db_xref	InterPro:IPR019339
			product	RNA-splicing factor
			transcript_id	gnl|ncbi|TetragonulaCarbonaria_000240-T1_mrna
			protein_id	gnl|ncbi|TetragonulaCarbonaria_000240-T1
2752729	2747430	gene
			locus_tag	TetragonulaCarbonaria_000241
2752729	2752698	mRNA
2752613	2752495
2752384	2752249
2752178	2751971
2751891	2751535
2751468	2751271
2751127	2750989
2750928	2750648
2750026	2749796
2749735	2749548
2749480	2749365
2749285	2749143
2749085	2748953
2748877	2748735
2748665	2748463
2748383	2748246
2748172	2747932
2747834	2747727
2747606	2747430
			product	hypothetical protein
			transcript_id	gnl|ncbi|TetragonulaCarbonaria_000241-T1_mrna
			protein_id	gnl|ncbi|TetragonulaCarbonaria_000241-T1
2752729	2752698	CDS
2752613	2752495
2752384	2752249
2752178	2751971
2751891	2751535
2751468	2751271
2751127	2750989
2750928	2750648
2750026	2749796
2749735	2749548
2749480	2749365
2749285	2749143
2749085	2748953
2748877	2748735
2748665	2748463
2748383	2748246
2748172	2747932
2747834	2747727
2747606	2747430
			codon_start	1
			note	COG:G
			note	BUSCO:EOG091B01NK
			note	EggNog:ENOG41032BA
			db_xref	InterPro:IPR008734
			db_xref	PFAM:PF00723
			db_xref	InterPro:IPR008928
			db_xref	InterPro:IPR011613
			go_function	calmodulin binding|0005516||IEA
			go_process	carbohydrate metabolic process|0005975||IEA
			go_process	glycogen metabolic process|0005977||IEA
			product	hypothetical protein
			transcript_id	gnl|ncbi|TetragonulaCarbonaria_000241-T1_mrna
			protein_id	gnl|ncbi|TetragonulaCarbonaria_000241-T1
2753948	2756576	gene
			locus_tag	TetragonulaCarbonaria_000242
2753948	2754114	mRNA
2755160	2755698
2755796	2755990
2756072	2756248
2756325	2756443
2756523	2756576
			product	hypothetical protein
			transcript_id	gnl|ncbi|TetragonulaCarbonaria_000242-T1_mrna
			protein_id	gnl|ncbi|TetragonulaCarbonaria_000242-T1
2753948	2754114	CDS
2755160	2755698
2755796	2755990
2756072	2756248
2756325	2756443
2756523	2756576
			codon_start	1
			note	BUSCO:EOG091B0CRW
			note	COG:T
			note	EggNog:ENOG4103I64
			db_xref	PFAM:PF01412
			db_xref	InterPro:IPR037278
			db_xref	InterPro:IPR001164
			db_xref	InterPro:IPR038508
			go_function	GTPase activator activity|0005096||IEA
			product	hypothetical protein
			transcript_id	gnl|ncbi|TetragonulaCarbonaria_000242-T1_mrna
			protein_id	gnl|ncbi|TetragonulaCarbonaria_000242-T1
2761712	2757101	gene
			locus_tag	TetragonulaCarbonaria_000243
2761712	2761392	mRNA
2759862	2759632
2759029	2758092
2757896	2757101
			product	hypothetical protein
			transcript_id	gnl|ncbi|TetragonulaCarbonaria_000243-T1_mrna
			protein_id	gnl|ncbi|TetragonulaCarbonaria_000243-T1
2759650	2759632	CDS
2759029	2758092
2757896	2757675
			codon_start	1
			note	BUSCO:EOG091B0AEE
			note	COG:T
			note	EggNog:ENOG41034I9
			db_xref	InterPro:IPR001452
			db_xref	PFAM:PF00018
			db_xref	InterPro:IPR036028
			db_xref	InterPro:IPR000980
			db_xref	PFAM:PF14604
			db_xref	InterPro:IPR036860
			db_xref	PFAM:PF00017
			db_xref	PFAM:PF07653
			db_xref	InterPro:IPR017304
			go_function	protein binding|0005515||IEA
			product	hypothetical protein
			transcript_id	gnl|ncbi|TetragonulaCarbonaria_000243-T1_mrna
			protein_id	gnl|ncbi|TetragonulaCarbonaria_000243-T1
2763057	2767317	gene
			gene	GOLGA3
			locus_tag	TetragonulaCarbonaria_000244
2763057	2764241	mRNA
2764325	2764384
2764443	2764667
2766668	2766753
2767212	2767317
			product	Golgin A3
			transcript_id	gnl|ncbi|TetragonulaCarbonaria_000244-T1_mrna
			protein_id	gnl|ncbi|TetragonulaCarbonaria_000244-T1
2763057	2764241	CDS
2764325	2764384
2764443	2764667
2766668	2766753
2767212	2767317
			codon_start	1
			note	BUSCO:EOG091B0B9F
			note	EggNog:ENOG410V664
			note	COG:S
			product	Golgin A3
			transcript_id	gnl|ncbi|TetragonulaCarbonaria_000244-T1_mrna
			protein_id	gnl|ncbi|TetragonulaCarbonaria_000244-T1
2769701	2767468	gene
			locus_tag	TetragonulaCarbonaria_000245
2769701	2769544	mRNA
2769456	2769385
2768919	2768679
2768405	2768187
2768094	2767783
2767647	2767468
			product	hypothetical protein
			transcript_id	gnl|ncbi|TetragonulaCarbonaria_000245-T1_mrna
			protein_id	gnl|ncbi|TetragonulaCarbonaria_000245-T1
2769569	2769544	CDS
2769456	2769385
2768919	2768679
2768405	2768187
2768094	2767783
2767647	2767468
			codon_start	1
			note	BUSCO:EOG091B0EPX
			note	EggNog:ENOG41036HD
			note	COG:O
			db_xref	InterPro:IPR016135
			db_xref	PFAM:PF05773
			db_xref	InterPro:IPR001841
			db_xref	InterPro:IPR039133
			db_xref	InterPro:IPR006575
			db_xref	InterPro:IPR013083
			db_xref	PFAM:PF17123
			go_function	ubiquitin protein ligase activity|0061630||IEA
			go_function	protein binding|0005515||IEA
			product	hypothetical protein
			transcript_id	gnl|ncbi|TetragonulaCarbonaria_000245-T1_mrna
			protein_id	gnl|ncbi|TetragonulaCarbonaria_000245-T1
2770375	2771380	gene
			locus_tag	TetragonulaCarbonaria_000246
2770375	2770572	mRNA
2770746	2770925
2771048	2771380
			product	hypothetical protein
			transcript_id	gnl|ncbi|TetragonulaCarbonaria_000246-T1_mrna
			protein_id	gnl|ncbi|TetragonulaCarbonaria_000246-T1
2770480	2770572	CDS
2770746	2770925
2771048	2771380
			codon_start	1
			note	COG:S
			note	BUSCO:EOG091B0MB7
			note	EggNog:ENOG41037FV
			db_xref	PFAM:PF06658
			db_xref	InterPro:IPR009548
			go_function	double-stranded RNA binding|0003725||IEA
			product	hypothetical protein
			transcript_id	gnl|ncbi|TetragonulaCarbonaria_000246-T1_mrna
			protein_id	gnl|ncbi|TetragonulaCarbonaria_000246-T1
2775818	2771703	gene
			locus_tag	TetragonulaCarbonaria_000247
2775818	2775648	mRNA
2775514	2775266
2775145	2774915
2774841	2774016
2773946	2773651
2773563	2773222
2773154	2772907
2772800	2772581
2772516	2772439
2772365	2772159
2772090	2771974
2771882	2771703
			product	hypothetical protein
			transcript_id	gnl|ncbi|TetragonulaCarbonaria_000247-T1_mrna
			protein_id	gnl|ncbi|TetragonulaCarbonaria_000247-T1
2775818	2775648	CDS
2775514	2775266
2775145	2774915
2774841	2774016
2773946	2773651
2773563	2773222
2773154	2772907
2772800	2772581
2772516	2772439
2772365	2772159
2772090	2771974
2771882	2771703
			codon_start	1
			note	COG:S
			note	EggNog:ENOG41034DS
			note	BUSCO:EOG091B0256
			db_xref	PFAM:PF13251
			db_xref	InterPro:IPR016024
			db_xref	InterPro:IPR011989
			db_xref	InterPro:IPR025283
			product	hypothetical protein
			transcript_id	gnl|ncbi|TetragonulaCarbonaria_000247-T1_mrna
			protein_id	gnl|ncbi|TetragonulaCarbonaria_000247-T1
2776159	2777242	gene
			gene	RPL14
			locus_tag	TetragonulaCarbonaria_000248
2776159	2776161	mRNA
2776469	2776570
2776820	2777014
2777093	2777242
			product	60S ribosomal protein L14
			transcript_id	gnl|ncbi|TetragonulaCarbonaria_000248-T1_mrna
			protein_id	gnl|ncbi|TetragonulaCarbonaria_000248-T1
2776159	2776161	CDS
2776469	2776570
2776820	2777014
2777093	2777242
			codon_start	1
			note	COG:J
			note	BUSCO:EOG091B0MK7
			note	EggNog:ENOG4103807
			db_xref	InterPro:IPR039660
			db_xref	InterPro:IPR041985
			db_xref	PFAM:PF01929
			db_xref	InterPro:IPR002784
			db_xref	InterPro:IPR008991
			db_xref	InterPro:IPR014722
			go_process	translation|0006412||IEA
			go_component	ribosome|0005840||IEA
			go_function	RNA binding|0003723||IEA
			go_function	structural constituent of ribosome|0003735||IEA
			product	60S ribosomal protein L14
			transcript_id	gnl|ncbi|TetragonulaCarbonaria_000248-T1_mrna
			protein_id	gnl|ncbi|TetragonulaCarbonaria_000248-T1
2779455	2777644	gene
			locus_tag	TetragonulaCarbonaria_000249
2779455	2777644	mRNA
			product	hypothetical protein
			transcript_id	gnl|ncbi|TetragonulaCarbonaria_000249-T1_mrna
			protein_id	gnl|ncbi|TetragonulaCarbonaria_000249-T1
2779455	2777644	CDS
			codon_start	1
			note	COG:S
			note	BUSCO:EOG091B06VL
			note	EggNog:ENOG41032MX
			db_xref	InterPro:IPR022083
			db_xref	InterPro:IPR011990
			db_xref	PFAM:PF12309
			db_xref	InterPro:IPR019734
			go_function	protein binding|0005515||IEA
			product	hypothetical protein
			transcript_id	gnl|ncbi|TetragonulaCarbonaria_000249-T1_mrna
			protein_id	gnl|ncbi|TetragonulaCarbonaria_000249-T1
2782351	2784718	gene
			locus_tag	TetragonulaCarbonaria_000250
2782351	2782392	mRNA
2783751	2783922
2784016	2784219
2784303	2784718
			product	hypothetical protein
			transcript_id	gnl|ncbi|TetragonulaCarbonaria_000250-T1_mrna
			protein_id	gnl|ncbi|TetragonulaCarbonaria_000250-T1
2782351	2782392	CDS
2783751	2783922
2784016	2784219
2784303	2784718
			codon_start	1
			note	EggNog:ENOG4103HFZ
			note	COG:K
			db_xref	InterPro:IPR040259
			db_xref	InterPro:IPR036638
			db_xref	PFAM:PF00010
			db_xref	InterPro:IPR011598
			go_function	DNA-binding transcription factor activity|0003700||IEA
			go_function	protein dimerization activity|0046983||IEA
			product	hypothetical protein
			transcript_id	gnl|ncbi|TetragonulaCarbonaria_000250-T1_mrna
			protein_id	gnl|ncbi|TetragonulaCarbonaria_000250-T1
2786938	2785917	gene
			locus_tag	TetragonulaCarbonaria_000251
2786938	2786807	mRNA
2786693	2785917
			product	hypothetical protein
			transcript_id	gnl|ncbi|TetragonulaCarbonaria_000251-T1_mrna
			protein_id	gnl|ncbi|TetragonulaCarbonaria_000251-T1
2786938	2786807	CDS
2786693	2785917
			codon_start	1
			note	COG:S
			note	EggNog:ENOG4103GMZ
			db_xref	InterPro:IPR010585
			go_process	DNA recombination|0006310||IEA
			go_process	double-strand break repair|0006302||IEA
			go_component	nucleus|0005634||IEA
			go_function	DNA binding|0003677||IEA
			product	hypothetical protein
			transcript_id	gnl|ncbi|TetragonulaCarbonaria_000251-T1_mrna
			protein_id	gnl|ncbi|TetragonulaCarbonaria_000251-T1
2787492	2789130	gene
			locus_tag	TetragonulaCarbonaria_000252
2787492	2787613	mRNA
2787683	2787804
2787944	2788051
2788121	2788270
2788415	2788527
2788600	2789130
			product	hypothetical protein
			transcript_id	gnl|ncbi|TetragonulaCarbonaria_000252-T1_mrna
			protein_id	gnl|ncbi|TetragonulaCarbonaria_000252-T1
2787492	2787613	CDS
2787683	2787804
2787944	2788051
2788121	2788270
2788415	2788527
2788600	2789130
			codon_start	1
			note	COG:U
			note	EggNog:ENOG41033Q1
			note	BUSCO:EOG091B0CB8
			db_xref	InterPro:IPR014848
			product	hypothetical protein
			transcript_id	gnl|ncbi|TetragonulaCarbonaria_000252-T1_mrna
			protein_id	gnl|ncbi|TetragonulaCarbonaria_000252-T1
2790070	2793421	gene
			locus_tag	TetragonulaCarbonaria_000253
2790070	2790180	mRNA
2790334	2791227
2791293	2791971
2792042	2792251
2792322	2792599
2792668	2792767
2792832	2793027
2793098	2793421
			product	hypothetical protein
			transcript_id	gnl|ncbi|TetragonulaCarbonaria_000253-T1_mrna
			protein_id	gnl|ncbi|TetragonulaCarbonaria_000253-T1
2790070	2790180	CDS
2790334	2791227
2791293	2791971
2792042	2792251
2792322	2792599
2792668	2792767
2792832	2793027
2793098	2793251
			codon_start	1
			note	COG:J
			note	EggNog:ENOG41035PN
			db_xref	InterPro:IPR015943
			db_xref	InterPro:IPR001680
			db_xref	InterPro:IPR017986
			db_xref	InterPro:IPR036322
			db_xref	InterPro:IPR019775
			db_xref	InterPro:IPR012953
			db_xref	PFAM:PF00400
			db_xref	PFAM:PF08145
			db_xref	InterPro:IPR028598
			go_function	protein binding|0005515||IEA
			go_process	rRNA processing|0006364||IEA
			go_process	ribosome biogenesis|0042254||IEA
			product	hypothetical protein
			transcript_id	gnl|ncbi|TetragonulaCarbonaria_000253-T1_mrna
			protein_id	gnl|ncbi|TetragonulaCarbonaria_000253-T1
2796581	2794350	gene
			locus_tag	TetragonulaCarbonaria_000254
2796581	2796493	mRNA
2796198	2795875
2795790	2794350
			product	hypothetical protein
			transcript_id	gnl|ncbi|TetragonulaCarbonaria_000254-T1_mrna
			protein_id	gnl|ncbi|TetragonulaCarbonaria_000254-T1
2796581	2796493	CDS
2796198	2795875
2795790	2794350
			codon_start	1
			note	EggNog:ENOG41036U2
			note	COG:S
			note	BUSCO:EOG091B05T2
			db_xref	InterPro:IPR040372
			db_xref	InterPro:IPR036413
			db_xref	InterPro:IPR023370
			db_xref	InterPro:IPR036414
			db_xref	PFAM:PF01980
			product	hypothetical protein
			transcript_id	gnl|ncbi|TetragonulaCarbonaria_000254-T1_mrna
			protein_id	gnl|ncbi|TetragonulaCarbonaria_000254-T1
2799040	2797373	gene
			locus_tag	TetragonulaCarbonaria_000255
2799040	2798829	mRNA
2798750	2797373
			product	hypothetical protein
			transcript_id	gnl|ncbi|TetragonulaCarbonaria_000255-T1_mrna
			protein_id	gnl|ncbi|TetragonulaCarbonaria_000255-T1
2799040	2798829	CDS
2798750	2797373
			codon_start	1
			note	BUSCO:EOG091B0BN3
			note	COG:K,U
			note	EggNog:ENOG41035W3
			db_xref	InterPro:IPR039223
			db_xref	InterPro:IPR025160
			db_xref	PFAM:PF13339
			db_xref	PFAM:PF08164
			db_xref	InterPro:IPR012617
			go_component	nucleus|0005634||IEA
			product	hypothetical protein
			transcript_id	gnl|ncbi|TetragonulaCarbonaria_000255-T1_mrna
			protein_id	gnl|ncbi|TetragonulaCarbonaria_000255-T1
2802656	2804339	gene
			locus_tag	TetragonulaCarbonaria_000256
2802656	2802790	mRNA
2803388	2803561
2803856	2803954
2804205	2804339
			product	hypothetical protein
			transcript_id	gnl|ncbi|TetragonulaCarbonaria_000256-T1_mrna
			protein_id	gnl|ncbi|TetragonulaCarbonaria_000256-T1
2802656	2802790	CDS
2803388	2803561
2803856	2803954
2804205	2804339
			codon_start	1
			note	TransMembrane:4 (i42-61o67-89i101-121o127-148i)
			note	COG:V
			note	EggNog:ENOG41038HJ
			note	BUSCO:EOG091B0LH1
			db_xref	InterPro:IPR008253
			go_component	membrane|0016020||IEA
			product	hypothetical protein
			transcript_id	gnl|ncbi|TetragonulaCarbonaria_000256-T1_mrna
			protein_id	gnl|ncbi|TetragonulaCarbonaria_000256-T1
2816219	2817847	gene
			locus_tag	TetragonulaCarbonaria_000257
2816219	2816642	mRNA
2817606	2817847
			product	hypothetical protein
			transcript_id	gnl|ncbi|TetragonulaCarbonaria_000257-T1_mrna
			protein_id	gnl|ncbi|TetragonulaCarbonaria_000257-T1
2816447	2816642	CDS
2817606	2817847
			codon_start	1
			product	hypothetical protein
			transcript_id	gnl|ncbi|TetragonulaCarbonaria_000257-T1_mrna
			protein_id	gnl|ncbi|TetragonulaCarbonaria_000257-T1
2820365	2823064	gene
			locus_tag	TetragonulaCarbonaria_000258
2820365	2820381	mRNA
2820871	2821033
2821593	2821850
2821933	2822136
2822219	2822449
2822529	2822821
2822893	2823064
			product	hypothetical protein
			transcript_id	gnl|ncbi|TetragonulaCarbonaria_000258-T1_mrna
			protein_id	gnl|ncbi|TetragonulaCarbonaria_000258-T1
2820365	2820381	CDS
2820871	2821033
2821593	2821850
2821933	2822136
2822219	2822449
2822529	2822821
2822893	2823064
			codon_start	1
			note	EggNog:ENOG410373J
			note	COG:S
			note	TransMembrane:3 (o37-55i380-397o403-431i)
			note	BUSCO:EOG091B0BEB
			db_xref	InterPro:IPR029382
			db_xref	PFAM:PF15065
			product	hypothetical protein
			transcript_id	gnl|ncbi|TetragonulaCarbonaria_000258-T1_mrna
			protein_id	gnl|ncbi|TetragonulaCarbonaria_000258-T1
2823682	2838568	gene
			locus_tag	TetragonulaCarbonaria_000259
2823682	2824053	mRNA
2825193	2825599
2825668	2825808
2837464	2837541
2838558	2838568
			product	hypothetical protein
			transcript_id	gnl|ncbi|TetragonulaCarbonaria_000259-T1_mrna
			protein_id	gnl|ncbi|TetragonulaCarbonaria_000259-T1
2823944	2824053	CDS
2825193	2825599
2825668	2825808
2837464	2837541
2838558	2838568
			codon_start	1
			product	hypothetical protein
			transcript_id	gnl|ncbi|TetragonulaCarbonaria_000259-T1_mrna
			protein_id	gnl|ncbi|TetragonulaCarbonaria_000259-T1
2841277	2838661	gene
			locus_tag	TetragonulaCarbonaria_000260
2841277	2841149	mRNA
2838984	2838661
			product	hypothetical protein
			transcript_id	gnl|ncbi|TetragonulaCarbonaria_000260-T1_mrna
			protein_id	gnl|ncbi|TetragonulaCarbonaria_000260-T1
2841277	2841149	CDS
2838984	2838661
			codon_start	1
			db_xref	InterPro:IPR000104
			go_function	ice binding|0050825||IEA
			product	hypothetical protein
			transcript_id	gnl|ncbi|TetragonulaCarbonaria_000260-T1_mrna
			protein_id	gnl|ncbi|TetragonulaCarbonaria_000260-T1
2845376	2904783	gene
			locus_tag	TetragonulaCarbonaria_000261
2845376	2845522	mRNA
2850161	2850193
2859835	2859990
2860584	2860789
2864185	2864313
2867363	2867454
2868894	2869106
2869450	2869510
2869837	2870146
2870929	2871210
2874383	2874439
2876627	2877058
2878434	2878527
2878659	2878727
2881923	2882173
2883389	2883562
2883883	2884233
2885804	2886008
2887980	2888111
2888949	2889078
2889215	2889339
2889575	2889834
2890075	2890248
2891449	2891571
2894775	2894906
2894965	2895087
2899180	2899302
2900088	2900282
2900392	2900637
2901063	2901333
2902802	2903106
2903236	2903904
2903964	2904075
2904124	2904783
			product	hypothetical protein
			transcript_id	gnl|ncbi|TetragonulaCarbonaria_000261-T1_mrna
			protein_id	gnl|ncbi|TetragonulaCarbonaria_000261-T1
2845376	2845522	CDS
2850161	2850193
2859835	2859990
2860584	2860789
2864185	2864313
2867363	2867454
2868894	2869106
2869450	2869510
2869837	2870146
2870929	2871210
2874383	2874439
2876627	2877058
2878434	2878527
2878659	2878727
2881923	2882173
2883389	2883562
2883883	2884233
2885804	2886008
2887980	2888111
2888949	2889078
2889215	2889339
2889575	2889834
2890075	2890248
2891449	2891571
2894775	2894906
2894965	2895087
2899180	2899302
2900088	2900282
2900392	2900637
2901063	2901333
2902802	2903106
2903236	2903904
2903964	2904075
2904124	2904260
			codon_start	1
			note	COG:P
			note	BUSCO:EOG091B00GF
			note	EggNog:ENOG41033XV
			note	TransMembrane:23 (i144-171o215-237i249-267o273-295i364-384o404-426i773-794o800-823i844-867o873-897i928-951o1008-1029i1287-1305o1325-1344i1351-1374o1446-1467i1488-1517o1604-1630i1693-1711o1723-1742i1754-1773o1817-1840i1907-1930o)
			db_xref	InterPro:IPR010526
			db_xref	InterPro:IPR005821
			db_xref	InterPro:IPR001696
			db_xref	InterPro:IPR027359
			db_xref	InterPro:IPR043203
			db_xref	PFAM:PF11933
			db_xref	PFAM:PF06512
			db_xref	InterPro:IPR002048
			db_xref	PFAM:PF00520
			db_xref	InterPro:IPR024583
			go_function	cation channel activity|0005261||IEA
			go_function	ion channel activity|0005216||IEA
			go_function	calcium ion binding|0005509||IEA
			go_function	voltage-gated sodium channel activity|0005248||IEA
			go_component	membrane|0016020||IEA
			go_component	voltage-gated sodium channel complex|0001518||IEA
			go_component	plasma membrane|0005886||IEA
			go_process	transmembrane transport|0055085||IEA
			go_process	sodium ion transport|0006814||IEA
			go_process	ion transport|0006811||IEA
			product	hypothetical protein
			transcript_id	gnl|ncbi|TetragonulaCarbonaria_000261-T1_mrna
			protein_id	gnl|ncbi|TetragonulaCarbonaria_000261-T1
2905584	2908861	gene
			locus_tag	TetragonulaCarbonaria_000262
2905584	2905725	mRNA
2908788	2908861
			product	hypothetical protein
			transcript_id	gnl|ncbi|TetragonulaCarbonaria_000262-T1_mrna
			protein_id	gnl|ncbi|TetragonulaCarbonaria_000262-T1
2905584	2905725	CDS
2908788	2908861
			codon_start	1
			product	hypothetical protein
			transcript_id	gnl|ncbi|TetragonulaCarbonaria_000262-T1_mrna
			protein_id	gnl|ncbi|TetragonulaCarbonaria_000262-T1
2910267	2922975	gene
			locus_tag	TetragonulaCarbonaria_000263
2910267	2911274	mRNA
2918730	2922975
			product	hypothetical protein
			transcript_id	gnl|ncbi|TetragonulaCarbonaria_000263-T1_mrna
			protein_id	gnl|ncbi|TetragonulaCarbonaria_000263-T1
2911166	2911274	CDS
2918730	2922706
			codon_start	1
			note	TransMembrane:1 (o1330-1356i)
			note	EggNog:ENOG41037U9
			note	BUSCO:EOG091B01NQ
			product	hypothetical protein
			transcript_id	gnl|ncbi|TetragonulaCarbonaria_000263-T1_mrna
			protein_id	gnl|ncbi|TetragonulaCarbonaria_000263-T1
2937371	2940292	gene
			locus_tag	TetragonulaCarbonaria_000264
2937371	2937721	mRNA
2937925	2938293
2938556	2938951
2939032	2939344
2939428	2939691
2939776	2940051
2940138	2940292
			product	hypothetical protein
			transcript_id	gnl|ncbi|TetragonulaCarbonaria_000264-T1_mrna
			protein_id	gnl|ncbi|TetragonulaCarbonaria_000264-T1
2937371	2937721	CDS
2937925	2938293
2938556	2938951
2939032	2939344
2939428	2939691
2939776	2940051
2940138	2940292
			codon_start	1
			note	EggNog:ENOG41035KH
			note	TransMembrane:1 (o6-31i)
			note	BUSCO:EOG091B05HL
			note	COG:I
			db_xref	InterPro:IPR042099
			db_xref	InterPro:IPR025110
			db_xref	PFAM:PF00501
			db_xref	InterPro:IPR020845
			db_xref	PFAM:PF13193
			db_xref	InterPro:IPR000873
			product	hypothetical protein
			transcript_id	gnl|ncbi|TetragonulaCarbonaria_000264-T1_mrna
			protein_id	gnl|ncbi|TetragonulaCarbonaria_000264-T1
3063377	3060017	gene
			locus_tag	TetragonulaCarbonaria_000265
3063377	3063304	mRNA
3060191	3060017
			product	hypothetical protein
			transcript_id	gnl|ncbi|TetragonulaCarbonaria_000265-T1_mrna
			protein_id	gnl|ncbi|TetragonulaCarbonaria_000265-T1
3063377	3063304	CDS
3060191	3060017
			codon_start	1
			note	TransMembrane:1 (o56-75i)
			product	hypothetical protein
			transcript_id	gnl|ncbi|TetragonulaCarbonaria_000265-T1_mrna
			protein_id	gnl|ncbi|TetragonulaCarbonaria_000265-T1
3179350	3164802	gene
			locus_tag	TetragonulaCarbonaria_000266
3179350	3179268	mRNA
3178475	3178261
3173241	3172036
3171939	3170655
3170588	3169403
3168297	3168233
3167548	3166843
3165915	3165798
3164995	3164802
			product	hypothetical protein
			transcript_id	gnl|ncbi|TetragonulaCarbonaria_000266-T1_mrna
			protein_id	gnl|ncbi|TetragonulaCarbonaria_000266-T1
3179350	3179268	CDS
3178475	3178261
3173241	3172036
3171939	3170655
3170588	3169403
3168297	3168233
3167548	3166843
3165915	3165798
3164995	3164802
			codon_start	1
			note	COG:L
			note	EggNog:ENOG4103I23
			db_xref	PFAM:PF00097
			db_xref	InterPro:IPR036420
			db_xref	InterPro:IPR011364
			db_xref	InterPro:IPR031099
			db_xref	PFAM:PF13639
			db_xref	PFAM:PF00533
			db_xref	InterPro:IPR001841
			db_xref	PFAM:PF13923
			db_xref	InterPro:IPR013083
			db_xref	InterPro:IPR001357
			db_xref	InterPro:IPR017907
			go_function	DNA binding|0003677||IEA
			go_function	zinc ion binding|0008270||IEA
			go_function	ubiquitin-protein transferase activity|0004842||IEA
			go_component	nucleus|0005634||IEA
			go_process	DNA repair|0006281||IEA
			go_process	cellular response to DNA damage stimulus|0006974||IEA
			product	hypothetical protein
			transcript_id	gnl|ncbi|TetragonulaCarbonaria_000266-T1_mrna
			protein_id	gnl|ncbi|TetragonulaCarbonaria_000266-T1
3182974	3187122	gene
			locus_tag	TetragonulaCarbonaria_000267
3182974	3183382	mRNA
3186605	3187122
			product	hypothetical protein
			transcript_id	gnl|ncbi|TetragonulaCarbonaria_000267-T1_mrna
			protein_id	gnl|ncbi|TetragonulaCarbonaria_000267-T1
3182974	3183382	CDS
3186605	3186735
			codon_start	1
			note	SECRETED:SignalP(1-18)
			note	TransMembrane:1 (n3-13c18/19o144-163i)
			note	EggNog:ENOG4103B49
			product	hypothetical protein
			transcript_id	gnl|ncbi|TetragonulaCarbonaria_000267-T1_mrna
			protein_id	gnl|ncbi|TetragonulaCarbonaria_000267-T1
<3198313	>3198064	gene
			locus_tag	TetragonulaCarbonaria_000268
<3198313	>3198064	mRNA
			product	hypothetical protein
			transcript_id	gnl|ncbi|TetragonulaCarbonaria_000268-T1_mrna
			protein_id	gnl|ncbi|TetragonulaCarbonaria_000268-T1
<3198313	>3198064	CDS
			codon_start	2
			product	hypothetical protein
			transcript_id	gnl|ncbi|TetragonulaCarbonaria_000268-T1_mrna
			protein_id	gnl|ncbi|TetragonulaCarbonaria_000268-T1
3202803	3208682	gene
			locus_tag	TetragonulaCarbonaria_000269
3202803	3203093	mRNA
3208596	3208682
			product	hypothetical protein
			transcript_id	gnl|ncbi|TetragonulaCarbonaria_000269-T1_mrna
			protein_id	gnl|ncbi|TetragonulaCarbonaria_000269-T1
3202803	3203093	CDS
3208596	3208682
			codon_start	1
			product	hypothetical protein
			transcript_id	gnl|ncbi|TetragonulaCarbonaria_000269-T1_mrna
			protein_id	gnl|ncbi|TetragonulaCarbonaria_000269-T1
3222027	3215596	gene
			locus_tag	TetragonulaCarbonaria_000270
3222027	3221944	mRNA
3220292	3219663
3219608	3218442
3217734	3216790
3216732	3215596
			product	hypothetical protein
			transcript_id	gnl|ncbi|TetragonulaCarbonaria_000270-T1_mrna
			protein_id	gnl|ncbi|TetragonulaCarbonaria_000270-T1
3222027	3221944	CDS
3220292	3219663
3219608	3218442
3217734	3216790
3216732	3215596
			codon_start	1
			note	EggNog:ENOG4103HZU
			note	BUSCO:EOG091B01TN
			note	COG:S
			note	SECRETED:SignalP(1-16)
			product	hypothetical protein
			transcript_id	gnl|ncbi|TetragonulaCarbonaria_000270-T1_mrna
			protein_id	gnl|ncbi|TetragonulaCarbonaria_000270-T1
3329577	3294184	gene
			locus_tag	TetragonulaCarbonaria_000271
3329577	3329510	mRNA
3329363	3328157
3324214	3324110
3321787	3321662
3309006	3308872
3303799	3303702
3302968	3302767
3302656	3302566
3301739	3301543
3299533	3299439
3299311	3299245
3298964	3298914
3298815	3298714
3298517	3298446
3296797	3296677
3296595	3296441
3295930	3295775
3295702	3295562
3294556	3294184
			product	hypothetical protein
			transcript_id	gnl|ncbi|TetragonulaCarbonaria_000271-T1_mrna
			protein_id	gnl|ncbi|TetragonulaCarbonaria_000271-T1
3329577	3329510	CDS
3329363	3328157
3324214	3324110
3321787	3321662
3309006	3308872
3303799	3303702
3302968	3302767
3302656	3302566
3301739	3301543
3299533	3299439
3299311	3299245
3298964	3298914
3298815	3298714
3298517	3298446
3296797	3296677
3296595	3296441
3295930	3295775
3295702	3295562
3294556	3294386
			codon_start	1
			note	EggNog:ENOG4103HZU
			note	COG:S
			db_xref	PFAM:PF17820
			db_xref	PFAM:PF00595
			db_xref	InterPro:IPR001478
			db_xref	InterPro:IPR036034
			go_function	protein binding|0005515||IEA
			product	hypothetical protein
			transcript_id	gnl|ncbi|TetragonulaCarbonaria_000271-T1_mrna
			protein_id	gnl|ncbi|TetragonulaCarbonaria_000271-T1
3349612	3345644	gene
			locus_tag	TetragonulaCarbonaria_000272
3349612	3349573	mRNA
3347520	3345644
			product	hypothetical protein
			transcript_id	gnl|ncbi|TetragonulaCarbonaria_000272-T1_mrna
			protein_id	gnl|ncbi|TetragonulaCarbonaria_000272-T1
3349612	3349573	CDS
3347520	3345644
			codon_start	1
			note	EggNog:ENOG4103HZU
			note	COG:S
			product	hypothetical protein
			transcript_id	gnl|ncbi|TetragonulaCarbonaria_000272-T1_mrna
			protein_id	gnl|ncbi|TetragonulaCarbonaria_000272-T1
3411790	3372103	gene
			locus_tag	TetragonulaCarbonaria_000273
3411790	3411404	mRNA
3386293	3386159
3383903	3383745
3381889	3381716
3379174	3378955
3377680	3377379
3375898	3375674
3374939	3374766
3373804	3373643
3373548	3373306
3372534	3372103
			product	hypothetical protein
			transcript_id	gnl|ncbi|TetragonulaCarbonaria_000273-T1_mrna
			protein_id	gnl|ncbi|TetragonulaCarbonaria_000273-T1
3411790	3411404	CDS
3386293	3386159
3383903	3383745
3381889	3381716
3379174	3378955
3377680	3377379
3375898	3375674
3374939	3374766
3373804	3373643
3373548	3373306
3372534	3372103
			codon_start	1
			note	COG:O
			note	EggNog:ENOG41032E8
			note	SECRETED:SignalP(1-23)
			db_xref	PFAM:PF17820
			db_xref	PFAM:PF00595
			db_xref	InterPro:IPR001478
			db_xref	InterPro:IPR036034
			go_function	protein binding|0005515||IEA
			product	hypothetical protein
			transcript_id	gnl|ncbi|TetragonulaCarbonaria_000273-T1_mrna
			protein_id	gnl|ncbi|TetragonulaCarbonaria_000273-T1
3437203	3438326	gene
			locus_tag	TetragonulaCarbonaria_000274
3437203	3437351	mRNA
3437498	3438326
			product	hypothetical protein
			transcript_id	gnl|ncbi|TetragonulaCarbonaria_000274-T1_mrna
			protein_id	gnl|ncbi|TetragonulaCarbonaria_000274-T1
3437203	3437351	CDS
3437498	3438326
			codon_start	1
			product	hypothetical protein
			transcript_id	gnl|ncbi|TetragonulaCarbonaria_000274-T1_mrna
			protein_id	gnl|ncbi|TetragonulaCarbonaria_000274-T1
3441834	3442648	gene
			locus_tag	TetragonulaCarbonaria_000275
3441834	3441953	mRNA
3442331	3442648
			product	hypothetical protein
			transcript_id	gnl|ncbi|TetragonulaCarbonaria_000275-T1_mrna
			protein_id	gnl|ncbi|TetragonulaCarbonaria_000275-T1
3441834	3441953	CDS
3442331	3442648
			codon_start	1
			note	TransMembrane:3 (i59-81o93-113i120-143o)
			product	hypothetical protein
			transcript_id	gnl|ncbi|TetragonulaCarbonaria_000275-T1_mrna
			protein_id	gnl|ncbi|TetragonulaCarbonaria_000275-T1
3501011	3496286	gene
			locus_tag	TetragonulaCarbonaria_000276
3501011	3500996	mRNA
3500879	3500497
3500415	3500290
3500214	3500099
3496496	3496286
			product	hypothetical protein
			transcript_id	gnl|ncbi|TetragonulaCarbonaria_000276-T1_mrna
			protein_id	gnl|ncbi|TetragonulaCarbonaria_000276-T1
3501011	3500996	CDS
3500879	3500497
3500415	3500290
3500214	3500099
3496496	3496286
			codon_start	1
			note	EggNog:ENOG4103HZB
			db_xref	InterPro:IPR036892
			db_xref	InterPro:IPR004172
			db_xref	InterPro:IPR036034
			go_function	protein binding|0005515||IEA
			product	hypothetical protein
			transcript_id	gnl|ncbi|TetragonulaCarbonaria_000276-T1_mrna
			protein_id	gnl|ncbi|TetragonulaCarbonaria_000276-T1
3502834	3503233	gene
			locus_tag	TetragonulaCarbonaria_000277
3502834	3503088	mRNA
3503162	3503233
			product	hypothetical protein
			transcript_id	gnl|ncbi|TetragonulaCarbonaria_000277-T1_mrna
			protein_id	gnl|ncbi|TetragonulaCarbonaria_000277-T1
3502834	3503088	CDS
3503162	3503233
			codon_start	1
			product	hypothetical protein
			transcript_id	gnl|ncbi|TetragonulaCarbonaria_000277-T1_mrna
			protein_id	gnl|ncbi|TetragonulaCarbonaria_000277-T1
3505944	3516291	gene
			locus_tag	TetragonulaCarbonaria_000278
3505944	3506013	mRNA
3506570	3506655
3507007	3507268
3507528	3507657
3507737	3507888
3508088	3508363
3509115	3509414
3509756	3509851
3510040	3510769
3511011	3511576
3512112	3512290
3512506	3512654
3513187	3513333
3513531	3513620
3514428	3514797
3515167	3515336
3515419	3515562
3516090	3516291
			product	hypothetical protein
			transcript_id	gnl|ncbi|TetragonulaCarbonaria_000278-T1_mrna
			protein_id	gnl|ncbi|TetragonulaCarbonaria_000278-T1
3505944	3506013	CDS
3506570	3506655
3507007	3507268
3507528	3507657
3507737	3507888
3508088	3508363
3509115	3509414
3509756	3509851
3510040	3510769
3511011	3511576
3512112	3512290
3512506	3512654
3513187	3513333
3513531	3513620
3514428	3514797
3515167	3515336
3515419	3515562
3516090	3516291
			codon_start	1
			note	BUSCO:EOG091B015U
			note	SECRETED:SignalP(1-24)
			note	COG:S
			note	TransMembrane:1 (n8-19c24/25o1232-1257i)
			note	EggNog:ENOG41033ZH
			db_xref	PFAM:PF00024
			db_xref	InterPro:IPR001507
			db_xref	InterPro:IPR003609
			product	hypothetical protein
			transcript_id	gnl|ncbi|TetragonulaCarbonaria_000278-T1_mrna
			protein_id	gnl|ncbi|TetragonulaCarbonaria_000278-T1
3519126	3517426	gene
			locus_tag	TetragonulaCarbonaria_000279
3519126	3518858	mRNA
3518709	3518483
3517826	3517426
			product	hypothetical protein
			transcript_id	gnl|ncbi|TetragonulaCarbonaria_000279-T1_mrna
			protein_id	gnl|ncbi|TetragonulaCarbonaria_000279-T1
3519126	3518858	CDS
3518709	3518483
3517826	3517426
			codon_start	1
			note	EggNog:ENOG4103GJ5
			db_xref	InterPro:IPR028002
			db_xref	PFAM:PF13873
			db_xref	InterPro:IPR001005
			product	hypothetical protein
			transcript_id	gnl|ncbi|TetragonulaCarbonaria_000279-T1_mrna
			protein_id	gnl|ncbi|TetragonulaCarbonaria_000279-T1
3519613	3520920	gene
			locus_tag	TetragonulaCarbonaria_000280
3519613	3519941	mRNA
3520161	3520242
3520377	3520920
			product	hypothetical protein
			transcript_id	gnl|ncbi|TetragonulaCarbonaria_000280-T1_mrna
			protein_id	gnl|ncbi|TetragonulaCarbonaria_000280-T1
3519740	3519941	CDS
3520161	3520242
3520377	3520653
			codon_start	1
			note	SECRETED:SignalP(1-23)
			note	COG:S
			note	EggNog:ENOG4103I45
			db_xref	InterPro:IPR007829
			db_xref	PFAM:PF05154
			product	hypothetical protein
			transcript_id	gnl|ncbi|TetragonulaCarbonaria_000280-T1_mrna
			protein_id	gnl|ncbi|TetragonulaCarbonaria_000280-T1
3521786	3523822	gene
			locus_tag	TetragonulaCarbonaria_000281
3521786	3523822	mRNA
			product	hypothetical protein
			transcript_id	gnl|ncbi|TetragonulaCarbonaria_000281-T1_mrna
			protein_id	gnl|ncbi|TetragonulaCarbonaria_000281-T1
3521786	3523822	CDS
			codon_start	1
			note	COG:S
			note	EggNog:ENOG41039IU
			db_xref	InterPro:IPR002557
			db_xref	InterPro:IPR036508
			go_component	extracellular region|0005576||IEA
			go_function	chitin binding|0008061||IEA
			product	hypothetical protein
			transcript_id	gnl|ncbi|TetragonulaCarbonaria_000281-T1_mrna
			protein_id	gnl|ncbi|TetragonulaCarbonaria_000281-T1
3526869	3524084	gene
			locus_tag	TetragonulaCarbonaria_000282
3526869	3526811	mRNA
3526716	3526401
3526341	3526174
3526062	3525649
3525572	3525261
3525174	3524951
3524883	3524709
3524643	3524465
3524389	3524242
3524164	3524084
			product	hypothetical protein
			transcript_id	gnl|ncbi|TetragonulaCarbonaria_000282-T1_mrna
			protein_id	gnl|ncbi|TetragonulaCarbonaria_000282-T1
3526869	3526811	CDS
3526716	3526401
3526341	3526174
3526062	3525649
3525572	3525261
3525174	3524951
3524883	3524709
3524643	3524465
3524389	3524242
3524164	3524084
			codon_start	1
			note	TransMembrane:2 (i116-137o171-191i)
			note	COG:Q
			note	EggNog:ENOG41033SA
			db_xref	PFAM:PF00005
			db_xref	InterPro:IPR003439
			db_xref	InterPro:IPR017871
			db_xref	InterPro:IPR003593
			db_xref	InterPro:IPR036640
			db_xref	PFAM:PF00664
			db_xref	InterPro:IPR039421
			db_xref	InterPro:IPR011527
			db_xref	InterPro:IPR027417
			go_function	ATPase-coupled transmembrane transporter activity|0042626||IEA
			go_function	ATPase activity|0016887||IEA
			go_function	ATP binding|0005524||IEA
			go_component	integral component of membrane|0016021||IEA
			go_process	transmembrane transport|0055085||IEA
			product	hypothetical protein
			transcript_id	gnl|ncbi|TetragonulaCarbonaria_000282-T1_mrna
			protein_id	gnl|ncbi|TetragonulaCarbonaria_000282-T1
3529062	3530784	gene
			locus_tag	TetragonulaCarbonaria_000283
3529062	3529180	mRNA
3530403	3530784
			product	hypothetical protein
			transcript_id	gnl|ncbi|TetragonulaCarbonaria_000283-T1_mrna
			protein_id	gnl|ncbi|TetragonulaCarbonaria_000283-T1
3529062	3529180	CDS
3530403	3530784
			codon_start	1
			product	hypothetical protein
			transcript_id	gnl|ncbi|TetragonulaCarbonaria_000283-T1_mrna
			protein_id	gnl|ncbi|TetragonulaCarbonaria_000283-T1
3554859	3555406	gene
			locus_tag	TetragonulaCarbonaria_000284
3554859	3554984	mRNA
3555050	3555406
			product	hypothetical protein
			transcript_id	gnl|ncbi|TetragonulaCarbonaria_000284-T1_mrna
			protein_id	gnl|ncbi|TetragonulaCarbonaria_000284-T1
3554859	3554984	CDS
3555050	3555406
			codon_start	1
			product	hypothetical protein
			transcript_id	gnl|ncbi|TetragonulaCarbonaria_000284-T1_mrna
			protein_id	gnl|ncbi|TetragonulaCarbonaria_000284-T1
3565565	3565125	gene
			locus_tag	TetragonulaCarbonaria_000285
3565565	3565125	mRNA
			product	hypothetical protein
			transcript_id	gnl|ncbi|TetragonulaCarbonaria_000285-T1_mrna
			protein_id	gnl|ncbi|TetragonulaCarbonaria_000285-T1
3565565	3565125	CDS
			codon_start	1
			product	hypothetical protein
			transcript_id	gnl|ncbi|TetragonulaCarbonaria_000285-T1_mrna
			protein_id	gnl|ncbi|TetragonulaCarbonaria_000285-T1
3573838	3569472	gene
			locus_tag	TetragonulaCarbonaria_000286
3573838	3573773	mRNA
3570626	3569472
			product	hypothetical protein
			transcript_id	gnl|ncbi|TetragonulaCarbonaria_000286-T1_mrna
			protein_id	gnl|ncbi|TetragonulaCarbonaria_000286-T1
3573838	3573773	CDS
3570626	3569472
			codon_start	1
			note	EggNog:ENOG41036ZF
			note	BUSCO:EOG091B0H7G
			note	COG:K
			db_xref	InterPro:IPR018122
			db_xref	InterPro:IPR036390
			db_xref	InterPro:IPR030456
			db_xref	InterPro:IPR036388
			db_xref	PFAM:PF00250
			db_xref	InterPro:IPR001766
			go_process	regulation of transcription, DNA-templated|0006355||IEA
			go_function	DNA-binding transcription factor activity|0003700||IEA
			go_function	sequence-specific DNA binding|0043565||IEA
			product	hypothetical protein
			transcript_id	gnl|ncbi|TetragonulaCarbonaria_000286-T1_mrna
			protein_id	gnl|ncbi|TetragonulaCarbonaria_000286-T1
3575804	3575531	gene
			locus_tag	TetragonulaCarbonaria_000287
3575804	3575767	mRNA
3575705	3575531
			product	hypothetical protein
			transcript_id	gnl|ncbi|TetragonulaCarbonaria_000287-T1_mrna
			protein_id	gnl|ncbi|TetragonulaCarbonaria_000287-T1
3575804	3575767	CDS
3575705	3575531
			codon_start	1
			product	hypothetical protein
			transcript_id	gnl|ncbi|TetragonulaCarbonaria_000287-T1_mrna
			protein_id	gnl|ncbi|TetragonulaCarbonaria_000287-T1
3576751	3577548	gene
			locus_tag	TetragonulaCarbonaria_000288
3576751	3576887	mRNA
3577086	3577548
			product	hypothetical protein
			transcript_id	gnl|ncbi|TetragonulaCarbonaria_000288-T1_mrna
			protein_id	gnl|ncbi|TetragonulaCarbonaria_000288-T1
3576751	3576887	CDS
3577086	3577548
			codon_start	1
			product	hypothetical protein
			transcript_id	gnl|ncbi|TetragonulaCarbonaria_000288-T1_mrna
			protein_id	gnl|ncbi|TetragonulaCarbonaria_000288-T1
3582888	>3582726	gene
			locus_tag	TetragonulaCarbonaria_000289
3582888	>3582726	mRNA
			product	hypothetical protein
			transcript_id	gnl|ncbi|TetragonulaCarbonaria_000289-T1_mrna
			protein_id	gnl|ncbi|TetragonulaCarbonaria_000289-T1
3582888	>3582726	CDS
			codon_start	1
			product	hypothetical protein
			transcript_id	gnl|ncbi|TetragonulaCarbonaria_000289-T1_mrna
			protein_id	gnl|ncbi|TetragonulaCarbonaria_000289-T1
3618863	3622665	gene
			locus_tag	TetragonulaCarbonaria_000290
3618863	3619323	mRNA
3619561	3620160
3620254	3620559
3620856	3621258
			product	hypothetical protein
			transcript_id	gnl|ncbi|TetragonulaCarbonaria_000290-T1_mrna
			protein_id	gnl|ncbi|TetragonulaCarbonaria_000290-T1
3619094	3619323	CDS
3619561	3620160
3620254	3620559
3620856	3621159
			codon_start	1
			note	EggNog:ENOG4103HDP
			note	COG:T
			note	TransMembrane:1 (o400-422i)
			db_xref	InterPro:IPR000033
			db_xref	InterPro:IPR011042
			db_xref	InterPro:IPR000742
			db_xref	PFAM:PF00058
			product	hypothetical protein
			transcript_id	gnl|ncbi|TetragonulaCarbonaria_000290-T1_mrna
			protein_id	gnl|ncbi|TetragonulaCarbonaria_000290-T1
3618863	3619323	mRNA
3619561	3620160
3620254	3621258
			product	hypothetical protein
			transcript_id	gnl|ncbi|TetragonulaCarbonaria_000290-T2_mrna
			protein_id	gnl|ncbi|TetragonulaCarbonaria_000290-T2
3619094	3619323	CDS
3619561	3620160
3620254	3620599
			codon_start	1
			note	EggNog:ENOG4103HDP
			note	COG:T
			note	TransMembrane:1 (o400-422i)
			db_xref	InterPro:IPR000033
			db_xref	InterPro:IPR011042
			db_xref	InterPro:IPR000742
			db_xref	PFAM:PF00058
			product	hypothetical protein
			transcript_id	gnl|ncbi|TetragonulaCarbonaria_000290-T2_mrna
			protein_id	gnl|ncbi|TetragonulaCarbonaria_000290-T2
3618863	3619323	mRNA
3619561	3620160
3620254	3620559
3620856	3621132
3622216	3622665
			product	hypothetical protein
			transcript_id	gnl|ncbi|TetragonulaCarbonaria_000290-T3_mrna
			protein_id	gnl|ncbi|TetragonulaCarbonaria_000290-T3
3619094	3619323	CDS
3619561	3620160
3620254	3620559
3620856	3621132
3622216	3622320
			codon_start	1
			note	EggNog:ENOG4103HDP
			note	COG:T
			db_xref	InterPro:IPR000033
			db_xref	InterPro:IPR011042
			db_xref	InterPro:IPR000742
			db_xref	PFAM:PF00058
			product	hypothetical protein
			transcript_id	gnl|ncbi|TetragonulaCarbonaria_000290-T3_mrna
			protein_id	gnl|ncbi|TetragonulaCarbonaria_000290-T3
3626290	3624988	gene
			locus_tag	TetragonulaCarbonaria_000291
3626290	3626140	mRNA
3625975	3625671
3625593	3625449
3625283	3625171
3625098	3624988
			product	hypothetical protein
			transcript_id	gnl|ncbi|TetragonulaCarbonaria_000291-T1_mrna
			protein_id	gnl|ncbi|TetragonulaCarbonaria_000291-T1
3626290	3626140	CDS
3625975	3625671
3625593	3625449
3625283	3625171
3625098	3624988
			codon_start	1
			note	BUSCO:EOG091B0KVH
			note	COG:S
			note	EggNog:ENOG4103729
			db_xref	InterPro:IPR029063
			db_xref	InterPro:IPR007785
			go_function	iron-sulfur cluster binding|0051536||IEA
			go_component	cytoplasm|0005737||IEA
			go_process	iron-sulfur cluster assembly|0016226||IEA
			product	hypothetical protein
			transcript_id	gnl|ncbi|TetragonulaCarbonaria_000291-T1_mrna
			protein_id	gnl|ncbi|TetragonulaCarbonaria_000291-T1
3628809	3637139	gene
			locus_tag	TetragonulaCarbonaria_000292
3628809	3628916	mRNA
3629373	3629430
3630012	3630108
3630310	3630545
3631748	3631992
3632082	3632223
3632323	3632490
3632588	3632664
3632743	3632949
3633021	3633205
3633276	3633389
3633471	3633594
3633687	3633983
3634069	3634191
3634252	3634607
3634704	3634878
3634985	3635176
3635241	3635386
3635552	3635729
3635966	3636094
3636193	3636435
3636513	3636767
3636847	3637014
3637095	3637139
			product	hypothetical protein
			transcript_id	gnl|ncbi|TetragonulaCarbonaria_000292-T1_mrna
			protein_id	gnl|ncbi|TetragonulaCarbonaria_000292-T1
3628809	3628916	CDS
3629373	3629430
3630012	3630108
3630310	3630545
3631748	3631992
3632082	3632223
3632323	3632490
3632588	3632664
3632743	3632949
3633021	3633205
3633276	3633389
3633471	3633594
3633687	3633983
3634069	3634191
3634252	3634607
3634704	3634878
3634985	3635176
3635241	3635386
3635552	3635729
3635966	3636094
3636193	3636435
3636513	3636767
3636847	3637014
3637095	3637139
			codon_start	1
			note	COG:F
			note	EggNog:ENOG41035S7
			db_xref	InterPro:IPR006058
			db_xref	PFAM:PF02738
			db_xref	InterPro:IPR001041
			db_xref	InterPro:IPR037165
			db_xref	InterPro:IPR014307
			db_xref	InterPro:IPR014309
			db_xref	InterPro:IPR036318
			db_xref	InterPro:IPR005107
			db_xref	InterPro:IPR016208
			db_xref	PFAM:PF03450
			db_xref	InterPro:IPR036884
			db_xref	PFAM:PF00941
			db_xref	InterPro:IPR002346
			db_xref	PFAM:PF00111
			db_xref	InterPro:IPR000674
			db_xref	InterPro:IPR022407
			db_xref	InterPro:IPR002888
			db_xref	InterPro:IPR016166
			db_xref	PFAM:PF01315
			db_xref	InterPro:IPR036010
			db_xref	InterPro:IPR008274
			db_xref	InterPro:IPR036683
			db_xref	PFAM:PF01799
			db_xref	InterPro:IPR036856
			go_function	flavin adenine dinucleotide binding|0050660||IEA
			go_function	2 iron, 2 sulfur cluster binding|0051537||IEA
			go_function	oxidoreductase activity|0016491||IEA
			go_function	electron transfer activity|0009055||IEA
			go_function	molybdenum ion binding|0030151||IEA
			go_function	FAD binding|0071949||IEA
			go_function	iron-sulfur cluster binding|0051536||IEA
			go_function	molybdopterin cofactor binding|0043546||IEA
			go_function	xanthine oxidase activity|0004855||IEA
			go_function	metal ion binding|0046872||IEA
			go_function	xanthine dehydrogenase activity|0004854||IEA
			go_function	iron ion binding|0005506||IEA
			go_process	oxidation-reduction process|0055114||IEA
			product	hypothetical protein
			transcript_id	gnl|ncbi|TetragonulaCarbonaria_000292-T1_mrna
			protein_id	gnl|ncbi|TetragonulaCarbonaria_000292-T1
3656477	3655818	gene
			locus_tag	TetragonulaCarbonaria_000293
3656477	3656211	mRNA
3655955	3655818
			product	hypothetical protein
			transcript_id	gnl|ncbi|TetragonulaCarbonaria_000293-T1_mrna
			protein_id	gnl|ncbi|TetragonulaCarbonaria_000293-T1
3656477	3656211	CDS
3655955	3655818
			codon_start	1
			product	hypothetical protein
			transcript_id	gnl|ncbi|TetragonulaCarbonaria_000293-T1_mrna
			protein_id	gnl|ncbi|TetragonulaCarbonaria_000293-T1
3656797	3657186	gene
			locus_tag	TetragonulaCarbonaria_000294
3656797	3657186	mRNA
			product	hypothetical protein
			transcript_id	gnl|ncbi|TetragonulaCarbonaria_000294-T1_mrna
			protein_id	gnl|ncbi|TetragonulaCarbonaria_000294-T1
3656797	3657186	CDS
			codon_start	1
			note	TransMembrane:1 (i21-41o)
			product	hypothetical protein
			transcript_id	gnl|ncbi|TetragonulaCarbonaria_000294-T1_mrna
			protein_id	gnl|ncbi|TetragonulaCarbonaria_000294-T1
3713865	3727201	gene
			locus_tag	TetragonulaCarbonaria_000295
3713865	3713910	mRNA
3714739	3714867
3720911	3721071
3722253	3722378
3726959	3727201
			product	hypothetical protein
			transcript_id	gnl|ncbi|TetragonulaCarbonaria_000295-T1_mrna
			protein_id	gnl|ncbi|TetragonulaCarbonaria_000295-T1
3713865	3713910	CDS
3714739	3714867
3720911	3721071
3722253	3722378
3726959	3727201
			codon_start	1
			note	COG:O
			note	EggNog:ENOG4103H78
			db_xref	PFAM:PF01562
			db_xref	InterPro:IPR002870
			product	hypothetical protein
			transcript_id	gnl|ncbi|TetragonulaCarbonaria_000295-T1_mrna
			protein_id	gnl|ncbi|TetragonulaCarbonaria_000295-T1
3749486	3739587	gene
			locus_tag	TetragonulaCarbonaria_000296
3749486	3749193	mRNA
3739994	3739736
3739654	3739587
			product	hypothetical protein
			transcript_id	gnl|ncbi|TetragonulaCarbonaria_000296-T1_mrna
			protein_id	gnl|ncbi|TetragonulaCarbonaria_000296-T1
3749486	3749193	CDS
3739994	3739736
3739654	3739587
			codon_start	1
			product	hypothetical protein
			transcript_id	gnl|ncbi|TetragonulaCarbonaria_000296-T1_mrna
			protein_id	gnl|ncbi|TetragonulaCarbonaria_000296-T1
3780441	3787401	gene
			locus_tag	TetragonulaCarbonaria_000297
3780441	3780711	mRNA
3787283	3787401
			product	hypothetical protein
			transcript_id	gnl|ncbi|TetragonulaCarbonaria_000297-T1_mrna
			protein_id	gnl|ncbi|TetragonulaCarbonaria_000297-T1
3780441	3780711	CDS
3787283	3787401
			codon_start	1
			product	hypothetical protein
			transcript_id	gnl|ncbi|TetragonulaCarbonaria_000297-T1_mrna
			protein_id	gnl|ncbi|TetragonulaCarbonaria_000297-T1
3793595	3799481	gene
			locus_tag	TetragonulaCarbonaria_000298
3793595	3793832	mRNA
3794994	3795067
3799332	3799481
			product	hypothetical protein
			transcript_id	gnl|ncbi|TetragonulaCarbonaria_000298-T1_mrna
			protein_id	gnl|ncbi|TetragonulaCarbonaria_000298-T1
3793595	3793832	CDS
3794994	3795067
3799332	3799481
			codon_start	1
			note	COG:O
			note	EggNog:ENOG41033GN
			product	hypothetical protein
			transcript_id	gnl|ncbi|TetragonulaCarbonaria_000298-T1_mrna
			protein_id	gnl|ncbi|TetragonulaCarbonaria_000298-T1
3807672	3807355	gene
			locus_tag	TetragonulaCarbonaria_000299
3807672	3807600	mRNA
3807485	3807355
			product	hypothetical protein
			transcript_id	gnl|ncbi|TetragonulaCarbonaria_000299-T1_mrna
			protein_id	gnl|ncbi|TetragonulaCarbonaria_000299-T1
3807672	3807600	CDS
3807485	3807355
			codon_start	1
			product	hypothetical protein
			transcript_id	gnl|ncbi|TetragonulaCarbonaria_000299-T1_mrna
			protein_id	gnl|ncbi|TetragonulaCarbonaria_000299-T1
3819827	3818274	gene
			locus_tag	TetragonulaCarbonaria_000300
3819827	3819692	mRNA
3818410	3818274
			product	hypothetical protein
			transcript_id	gnl|ncbi|TetragonulaCarbonaria_000300-T1_mrna
			protein_id	gnl|ncbi|TetragonulaCarbonaria_000300-T1
3819827	3819692	CDS
3818410	3818274
			codon_start	1
			product	hypothetical protein
			transcript_id	gnl|ncbi|TetragonulaCarbonaria_000300-T1_mrna
			protein_id	gnl|ncbi|TetragonulaCarbonaria_000300-T1
3822724	3834288	gene
			locus_tag	TetragonulaCarbonaria_000301
3822724	3822763	mRNA
3826065	3826251
3828083	3828293
3834103	3834288
			product	hypothetical protein
			transcript_id	gnl|ncbi|TetragonulaCarbonaria_000301-T1_mrna
			protein_id	gnl|ncbi|TetragonulaCarbonaria_000301-T1
3822724	3822763	CDS
3826065	3826251
3828083	3828293
3834103	3834288
			codon_start	1
			note	COG:O
			note	EggNog:ENOG41033GN
			product	hypothetical protein
			transcript_id	gnl|ncbi|TetragonulaCarbonaria_000301-T1_mrna
			protein_id	gnl|ncbi|TetragonulaCarbonaria_000301-T1
3841300	3836371	gene
			locus_tag	TetragonulaCarbonaria_000302
3841300	3841115	mRNA
3839190	3839000
3836572	3836371
			product	hypothetical protein
			transcript_id	gnl|ncbi|TetragonulaCarbonaria_000302-T1_mrna
			protein_id	gnl|ncbi|TetragonulaCarbonaria_000302-T1
3841300	3841115	CDS
3839190	3839000
3836572	3836371
			codon_start	1
			product	hypothetical protein
			transcript_id	gnl|ncbi|TetragonulaCarbonaria_000302-T1_mrna
			protein_id	gnl|ncbi|TetragonulaCarbonaria_000302-T1
3842545	3861778	gene
			locus_tag	TetragonulaCarbonaria_000303
3842545	3842718	mRNA
3846200	3846414
3846718	3846870
3847261	3847410
3848580	3848734
3849490	3849829
3850698	3850786
3851046	3851393
3852027	3852193
3853409	3853659
3854013	3854391
3854679	3854840
3854968	3855105
3855191	3855316
3855410	3855580
3855902	3856114
3856995	3857186
3859192	3859380
3859889	3860214
3860916	3861037
3861121	3861311
3861689	3861778
			product	hypothetical protein
			transcript_id	gnl|ncbi|TetragonulaCarbonaria_000303-T1_mrna
			protein_id	gnl|ncbi|TetragonulaCarbonaria_000303-T1
3842545	3842718	CDS
3846200	3846414
3846718	3846870
3847261	3847410
3848580	3848734
3849490	3849829
3850698	3850786
3851046	3851393
3852027	3852193
3853409	3853659
3854013	3854391
3854679	3854840
3854968	3855105
3855191	3855316
3855410	3855580
3855902	3856114
3856995	3857186
3859192	3859380
3859889	3860214
3860916	3861037
3861121	3861311
3861689	3861778
			codon_start	1
			note	COG:O
			note	EggNog:ENOG41033GN
			note	MEROPS:MER0022791
			db_xref	PFAM:PF13582
			db_xref	InterPro:IPR012314
			db_xref	InterPro:IPR036383
			db_xref	PFAM:PF01421
			db_xref	InterPro:IPR001590
			db_xref	InterPro:IPR041645
			db_xref	PFAM:PF08685
			db_xref	InterPro:IPR010294
			db_xref	PFAM:PF19030
			db_xref	PFAM:PF13688
			db_xref	PFAM:PF05986
			db_xref	InterPro:IPR013273
			db_xref	PFAM:PF17771
			db_xref	InterPro:IPR000884
			db_xref	InterPro:IPR024079
			db_xref	PFAM:PF00090
			go_function	zinc ion binding|0008270||IEA
			go_function	metalloendopeptidase activity|0004222||IEA
			go_function	metallopeptidase activity|0008237||IEA
			go_process	proteolysis|0006508||IEA
			product	hypothetical protein
			transcript_id	gnl|ncbi|TetragonulaCarbonaria_000303-T1_mrna
			protein_id	gnl|ncbi|TetragonulaCarbonaria_000303-T1
3868927	3868079	gene
			locus_tag	TetragonulaCarbonaria_000304
3868927	3868079	mRNA
			product	hypothetical protein
			transcript_id	gnl|ncbi|TetragonulaCarbonaria_000304-T1_mrna
			protein_id	gnl|ncbi|TetragonulaCarbonaria_000304-T1
3868927	3868079	CDS
			codon_start	1
			product	hypothetical protein
			transcript_id	gnl|ncbi|TetragonulaCarbonaria_000304-T1_mrna
			protein_id	gnl|ncbi|TetragonulaCarbonaria_000304-T1
3871884	3873287	gene
			locus_tag	TetragonulaCarbonaria_000305
3871884	3871943	mRNA
3872204	3872401
3872712	3872885
3873006	3873287
			product	hypothetical protein
			transcript_id	gnl|ncbi|TetragonulaCarbonaria_000305-T1_mrna
			protein_id	gnl|ncbi|TetragonulaCarbonaria_000305-T1
3871884	3871943	CDS
3872204	3872401
3872712	3872885
3873006	3873287
			codon_start	1
			note	SECRETED:SignalP(1-19)
			product	hypothetical protein
			transcript_id	gnl|ncbi|TetragonulaCarbonaria_000305-T1_mrna
			protein_id	gnl|ncbi|TetragonulaCarbonaria_000305-T1
3879199	3878278	gene
			gene	RAB7
			locus_tag	TetragonulaCarbonaria_000306
3879199	3879020	mRNA
3878934	3878716
3878580	3878443
3878364	3878278
			product	Ras- protein Rab-7
			transcript_id	gnl|ncbi|TetragonulaCarbonaria_000306-T1_mrna
			protein_id	gnl|ncbi|TetragonulaCarbonaria_000306-T1
3879199	3879020	CDS
3878934	3878716
3878580	3878443
3878364	3878278
			codon_start	1
			note	EggNog:ENOG41033YN
			note	COG:U
			db_xref	PFAM:PF04670
			db_xref	PFAM:PF00025
			db_xref	PFAM:PF01926
			db_xref	InterPro:IPR001806
			db_xref	PFAM:PF08477
			db_xref	PFAM:PF00071
			db_xref	InterPro:IPR027417
			db_xref	InterPro:IPR005225
			go_function	GTP binding|0005525||IEA
			go_function	GTPase activity|0003924||IEA
			product	Ras- protein Rab-7
			transcript_id	gnl|ncbi|TetragonulaCarbonaria_000306-T1_mrna
			protein_id	gnl|ncbi|TetragonulaCarbonaria_000306-T1
3886466	3880560	gene
			locus_tag	TetragonulaCarbonaria_000307
3886466	3886134	mRNA
3885976	3885827
3885705	3885264
3885176	3885022
3884944	3884746
3884653	3884430
3884349	3883984
3883908	3883788
3883703	3883325
3883221	3883016
3882959	3882622
3882484	3882065
3881931	3881806
3881614	3881339
3881266	3881133
3881042	3880911
3880818	3880560
			product	hypothetical protein
			transcript_id	gnl|ncbi|TetragonulaCarbonaria_000307-T1_mrna
			protein_id	gnl|ncbi|TetragonulaCarbonaria_000307-T1
3886364	3886134	CDS
3885976	3885827
3885705	3885264
3885176	3885022
3884944	3884746
3884653	3884430
3884349	3883984
3883908	3883788
3883703	3883325
3883221	3883016
3882959	3882622
3882484	3882065
3881931	3881806
3881614	3881339
3881266	3881133
3881042	3880911
3880818	3880560
			codon_start	1
			note	EggNog:ENOG41032CG
			note	COG:L
			db_xref	PFAM:PF13476
			db_xref	PFAM:PF04423
			db_xref	InterPro:IPR038729
			db_xref	InterPro:IPR013134
			db_xref	InterPro:IPR027417
			db_xref	InterPro:IPR004584
			db_xref	PFAM:PF13175
			go_process	DNA repair|0006281||IEA
			go_process	telomere maintenance|0000723||IEA
			go_function	ATPase activity|0016887||IEA
			go_component	Mre11 complex|0030870||IEA
			go_component	nucleus|0005634||IEA
			product	hypothetical protein
			transcript_id	gnl|ncbi|TetragonulaCarbonaria_000307-T1_mrna
			protein_id	gnl|ncbi|TetragonulaCarbonaria_000307-T1
3896074	3889722	gene
			locus_tag	TetragonulaCarbonaria_000308
3896074	3896032	mRNA
3895043	3894882
3893619	3893380
3893250	3893039
3892944	3892790
3892696	3892422
3892351	3891896
3891840	3891552
3891467	3891230
3891133	3890949
3890893	3890755
3890661	3890369
3890287	3890179
3889885	3889722
			product	hypothetical protein
			transcript_id	gnl|ncbi|TetragonulaCarbonaria_000308-T1_mrna
			protein_id	gnl|ncbi|TetragonulaCarbonaria_000308-T1
3896074	3896032	CDS
3895043	3894882
3893619	3893380
3893250	3893039
3892944	3892790
3892696	3892422
3892351	3891896
3891840	3891552
3891467	3891230
3891133	3890949
3890893	3890755
3890661	3890369
3890287	3890179
3889885	3889883
			codon_start	1
			note	EggNog:ENOG4103377
			note	COG:S
			note	BUSCO:EOG091B0350
			db_xref	InterPro:IPR034732
			db_xref	InterPro:IPR001965
			db_xref	InterPro:IPR011011
			db_xref	PFAM:PF13832
			db_xref	InterPro:IPR019787
			db_xref	InterPro:IPR019786
			db_xref	InterPro:IPR013083
			db_xref	PFAM:PF00628
			db_xref	PFAM:PF13771
			product	hypothetical protein
			transcript_id	gnl|ncbi|TetragonulaCarbonaria_000308-T1_mrna
			protein_id	gnl|ncbi|TetragonulaCarbonaria_000308-T1
3899286	3899215	gene
			locus_tag	TetragonulaCarbonaria_000309
3899286	3899215	tRNA
			product	tRNA-Asp
3901014	3902386	gene
			locus_tag	TetragonulaCarbonaria_000310
3901014	3901106	mRNA
3901181	3901609
3901745	3901974
3902161	3902386
			product	hypothetical protein
			transcript_id	gnl|ncbi|TetragonulaCarbonaria_000310-T1_mrna
			protein_id	gnl|ncbi|TetragonulaCarbonaria_000310-T1
3901014	3901106	CDS
3901181	3901609
3901745	3901974
3902161	3902386
			codon_start	1
			product	hypothetical protein
			transcript_id	gnl|ncbi|TetragonulaCarbonaria_000310-T1_mrna
			protein_id	gnl|ncbi|TetragonulaCarbonaria_000310-T1
3903489	3906013	gene
			locus_tag	TetragonulaCarbonaria_000311
3903489	3903669	mRNA
3903799	3904021
3904097	3904212
3904401	3904526
3904615	3904759
3904833	3904956
3905055	3905255
3905352	3905501
3905584	3905761
3905952	3906013
			product	hypothetical protein
			transcript_id	gnl|ncbi|TetragonulaCarbonaria_000311-T1_mrna
			protein_id	gnl|ncbi|TetragonulaCarbonaria_000311-T1
3903489	3903669	CDS
3903799	3904021
3904097	3904212
3904401	3904526
3904615	3904759
3904833	3904956
3905055	3905255
3905352	3905501
3905584	3905761
3905952	3906013
			codon_start	1
			note	EggNog:ENOG410361T
			note	TransMembrane:12 (i44-64o76-100i121-144o164-182i194-215o235-252i272-291o311-331i368-388o394-412i424-444o450-470i)
			note	BUSCO:EOG091B09QO
			note	COG:E
			db_xref	PFAM:PF00324
			db_xref	InterPro:IPR002293
			db_xref	PFAM:PF13520
			go_process	transmembrane transport|0055085||IEA
			go_component	membrane|0016020||IEA
			go_function	transmembrane transporter activity|0022857||IEA
			product	hypothetical protein
			transcript_id	gnl|ncbi|TetragonulaCarbonaria_000311-T1_mrna
			protein_id	gnl|ncbi|TetragonulaCarbonaria_000311-T1
3908310	3907079	gene
			gene	VHA14
			locus_tag	TetragonulaCarbonaria_000312
3908310	3908257	mRNA
3908189	3908108
3907920	3907838
3907580	3907458
3907108	3907079
			product	Subunit of the peripheral V1 complex of vacuolar ATPase essential for assembly or catalytic function
			transcript_id	gnl|ncbi|TetragonulaCarbonaria_000312-T1_mrna
			protein_id	gnl|ncbi|TetragonulaCarbonaria_000312-T1
3908310	3908257	CDS
3908189	3908108
3907920	3907838
3907580	3907458
3907108	3907079
			codon_start	1
			note	COG:C
			note	EggNog:ENOG4103765
			db_xref	InterPro:IPR008218
			db_xref	InterPro:IPR005772
			db_xref	PFAM:PF01990
			db_xref	InterPro:IPR036906
			go_component	proton-transporting V-type ATPase, V1 domain|0033180||IEA
			go_process	ion transmembrane transport|0034220||IEA
			go_process	proton transmembrane transport|1902600||IEA
			go_function	proton-transporting ATPase activity, rotational mechanism|0046961||IEA
			product	Subunit of the peripheral V1 complex of vacuolar ATPase essential for assembly or catalytic function
			transcript_id	gnl|ncbi|TetragonulaCarbonaria_000312-T1_mrna
			protein_id	gnl|ncbi|TetragonulaCarbonaria_000312-T1
3909543	3912401	gene
			locus_tag	TetragonulaCarbonaria_000313
3909543	3909638	mRNA
3909759	3909923
3910029	3910231
3910328	3910662
3910834	3912132
3912202	3912401
			product	hypothetical protein
			transcript_id	gnl|ncbi|TetragonulaCarbonaria_000313-T1_mrna
			protein_id	gnl|ncbi|TetragonulaCarbonaria_000313-T1
3909543	3909638	CDS
3909759	3909923
3910029	3910231
3910328	3910662
3910834	3912132
3912202	3912401
			codon_start	1
			note	EggNog:ENOG410378I
			note	COG:S
			note	BUSCO:EOG091B0AWR
			db_xref	InterPro:IPR036236
			db_xref	InterPro:IPR013087
			product	hypothetical protein
			transcript_id	gnl|ncbi|TetragonulaCarbonaria_000313-T1_mrna
			protein_id	gnl|ncbi|TetragonulaCarbonaria_000313-T1
3914170	3914841	gene
			locus_tag	TetragonulaCarbonaria_000314
3914170	3914429	mRNA
3914539	3914841
			product	hypothetical protein
			transcript_id	gnl|ncbi|TetragonulaCarbonaria_000314-T1_mrna
			protein_id	gnl|ncbi|TetragonulaCarbonaria_000314-T1
3914218	3914429	CDS
3914539	3914761
			codon_start	1
			note	EggNog:ENOG410378I
			note	COG:S
			product	hypothetical protein
			transcript_id	gnl|ncbi|TetragonulaCarbonaria_000314-T1_mrna
			protein_id	gnl|ncbi|TetragonulaCarbonaria_000314-T1
3918119	3915584	gene
			locus_tag	TetragonulaCarbonaria_000315
3918119	3917770	mRNA
3917704	3917423
3917174	3916963
3916832	3916718
3916647	3916558
3916319	3916260
3916074	3915899
3915791	3915584
			product	hypothetical protein
			transcript_id	gnl|ncbi|TetragonulaCarbonaria_000315-T1_mrna
			protein_id	gnl|ncbi|TetragonulaCarbonaria_000315-T1
3917829	3917770	CDS
3917704	3917423
3917174	3916963
3916832	3916718
3916647	3916558
3916319	3916260
3916074	3915899
3915791	3915584
			codon_start	1
			note	EggNog:ENOG41035FA
			note	COG:T
			note	BUSCO:EOG091B0CI2
			db_xref	PFAM:PF01412
			db_xref	InterPro:IPR037278
			db_xref	InterPro:IPR001164
			db_xref	InterPro:IPR038508
			go_function	GTPase activator activity|0005096||IEA
			product	hypothetical protein
			transcript_id	gnl|ncbi|TetragonulaCarbonaria_000315-T1_mrna
			protein_id	gnl|ncbi|TetragonulaCarbonaria_000315-T1
3918754	3919953	gene
			locus_tag	TetragonulaCarbonaria_000316
3918754	3918781	mRNA
3919011	3919168
3919807	3919953
			product	hypothetical protein
			transcript_id	gnl|ncbi|TetragonulaCarbonaria_000316-T1_mrna
			protein_id	gnl|ncbi|TetragonulaCarbonaria_000316-T1
3918754	3918781	CDS
3919011	3919168
3919807	3919953
			codon_start	1
			note	COG:J
			note	EggNog:ENOG410370G
			db_xref	PFAM:PF01253
			db_xref	InterPro:IPR036877
			db_xref	InterPro:IPR001950
			db_xref	InterPro:IPR005874
			go_function	translation initiation factor activity|0003743||IEA
			go_process	translational initiation|0006413||IEA
			product	hypothetical protein
			transcript_id	gnl|ncbi|TetragonulaCarbonaria_000316-T1_mrna
			protein_id	gnl|ncbi|TetragonulaCarbonaria_000316-T1
3921445	3926498	gene
			locus_tag	TetragonulaCarbonaria_000317
3921445	3921754	mRNA
3923332	3923698
3923984	3924233
3924387	3924527
3924869	3925090
3925284	3925429
3925589	3926498
			product	hypothetical protein
			transcript_id	gnl|ncbi|TetragonulaCarbonaria_000317-T1_mrna
			protein_id	gnl|ncbi|TetragonulaCarbonaria_000317-T1
3921748	3921754	CDS
3923332	3923698
3923984	3924233
3924387	3924527
3924869	3925090
3925284	3925429
3925589	3926438
			codon_start	1
			note	EggNog:ENOG41036CT
			note	COG:T
			note	BUSCO:EOG091B06NA
			db_xref	InterPro:IPR035979
			db_xref	InterPro:IPR036390
			db_xref	PFAM:PF05383
			db_xref	InterPro:IPR036388
			db_xref	InterPro:IPR006630
			go_function	nucleic acid binding|0003676||IEA
			product	hypothetical protein
			transcript_id	gnl|ncbi|TetragonulaCarbonaria_000317-T1_mrna
			protein_id	gnl|ncbi|TetragonulaCarbonaria_000317-T1
3939586	3940940	gene
			locus_tag	TetragonulaCarbonaria_000318
3939586	3939677	mRNA
3939744	3939895
3939963	3940149
3940297	3940430
3940507	3940608
3940804	3940940
			product	hypothetical protein
			transcript_id	gnl|ncbi|TetragonulaCarbonaria_000318-T1_mrna
			protein_id	gnl|ncbi|TetragonulaCarbonaria_000318-T1
3939586	3939677	CDS
3939744	3939895
3939963	3940149
3940297	3940430
3940507	3940608
3940804	3940940
			codon_start	1
			note	COG:S
			note	BUSCO:EOG091B0FQV
			note	TransMembrane:6 (o58-74i94-117o123-146i167-188o200-221i233-254o)
			note	EggNog:ENOG41034KD
			db_xref	PFAM:PF05216
			db_xref	InterPro:IPR007881
			product	hypothetical protein
			transcript_id	gnl|ncbi|TetragonulaCarbonaria_000318-T1_mrna
			protein_id	gnl|ncbi|TetragonulaCarbonaria_000318-T1
3944918	3941647	gene
			locus_tag	TetragonulaCarbonaria_000319
3944918	3944853	mRNA
3944598	3942455
3942206	3941923
3941810	3941647
			product	hypothetical protein
			transcript_id	gnl|ncbi|TetragonulaCarbonaria_000319-T1_mrna
			protein_id	gnl|ncbi|TetragonulaCarbonaria_000319-T1
3944918	3944853	CDS
3944598	3942455
3942206	3941923
3941810	3941647
			codon_start	1
			note	EggNog:ENOG41039CP
			db_xref	InterPro:IPR026123
			product	hypothetical protein
			transcript_id	gnl|ncbi|TetragonulaCarbonaria_000319-T1_mrna
			protein_id	gnl|ncbi|TetragonulaCarbonaria_000319-T1
3947162	3950329	gene
			locus_tag	TetragonulaCarbonaria_000320
3947162	3948076	mRNA
3948161	3948697
3948820	3948900
3948983	3949224
3949472	3949857
3949968	3950329
			product	hypothetical protein
			transcript_id	gnl|ncbi|TetragonulaCarbonaria_000320-T1_mrna
			protein_id	gnl|ncbi|TetragonulaCarbonaria_000320-T1
3947162	3948076	CDS
3948161	3948697
3948820	3948900
3948983	3949224
3949472	3949857
3949968	3950329
			codon_start	1
			note	COG:L
			note	BUSCO:EOG091B077G
			note	EggNog:ENOG41033VA
			db_xref	InterPro:IPR012337
			db_xref	InterPro:IPR002562
			db_xref	PFAM:PF01612
			db_xref	InterPro:IPR036397
			go_function	nucleic acid binding|0003676||IEA
			go_function	3'-5' exonuclease activity|0008408||IEA
			go_process	nucleobase-containing compound metabolic process|0006139||IEA
			product	hypothetical protein
			transcript_id	gnl|ncbi|TetragonulaCarbonaria_000320-T1_mrna
			protein_id	gnl|ncbi|TetragonulaCarbonaria_000320-T1
3952755	3955416	gene
			locus_tag	TetragonulaCarbonaria_000321
3952755	3952773	mRNA
3953234	3953437
3953521	3953809
3953894	3954385
3954492	3954884
3954952	3955216
3955297	3955416
			product	hypothetical protein
			transcript_id	gnl|ncbi|TetragonulaCarbonaria_000321-T1_mrna
			protein_id	gnl|ncbi|TetragonulaCarbonaria_000321-T1
3952755	3952773	CDS
3953234	3953437
3953521	3953809
3953894	3954385
3954492	3954884
3954952	3955216
3955297	3955416
			codon_start	1
			note	BUSCO:EOG091B064U
			note	COG:F
			note	EggNog:ENOG41035JZ
			db_xref	InterPro:IPR036914
			db_xref	InterPro:IPR024051
			db_xref	InterPro:IPR002695
			db_xref	InterPro:IPR011607
			db_xref	InterPro:IPR016193
			db_xref	PFAM:PF01808
			db_xref	InterPro:IPR024050
			db_xref	PFAM:PF02142
			go_process	purine nucleotide biosynthetic process|0006164||IEA
			go_function	IMP cyclohydrolase activity|0003937||IEA
			go_function	phosphoribosylaminoimidazolecarboxamide formyltransferase activity|0004643||IEA
			go_function	catalytic activity|0003824||IEA
			product	hypothetical protein
			transcript_id	gnl|ncbi|TetragonulaCarbonaria_000321-T1_mrna
			protein_id	gnl|ncbi|TetragonulaCarbonaria_000321-T1
3955916	3957910	gene
			gene	CSTF-64
			locus_tag	TetragonulaCarbonaria_000322
3955916	3955976	mRNA
3956060	3956138
3956258	3956829
3956909	3957077
3957148	3957174
3957247	3957344
3957461	3957657
3957791	3957910
			product	Cleavage stimulation factor subunit 2
			transcript_id	gnl|ncbi|TetragonulaCarbonaria_000322-T1_mrna
			protein_id	gnl|ncbi|TetragonulaCarbonaria_000322-T1
3955916	3955976	CDS
3956060	3956138
3956258	3956829
3956909	3957077
3957148	3957174
3957247	3957344
3957461	3957657
3957791	3957910
			codon_start	1
			note	COG:A
			note	EggNog:ENOG410343S
			db_xref	PFAM:PF14304
			db_xref	InterPro:IPR035979
			db_xref	InterPro:IPR038192
			db_xref	InterPro:IPR025742
			db_xref	InterPro:IPR012677
			db_xref	InterPro:IPR033105
			db_xref	PFAM:PF00076
			db_xref	PFAM:PF14327
			db_xref	InterPro:IPR026896
			db_xref	InterPro:IPR000504
			go_function	nucleic acid binding|0003676||IEA
			go_function	RNA binding|0003723||IEA
			go_process	mRNA polyadenylation|0006378||IEA
			go_process	mRNA 3'-end processing|0031124||IEA
			go_component	mRNA cleavage and polyadenylation specificity factor complex|0005847||IEA
			product	Cleavage stimulation factor subunit 2
			transcript_id	gnl|ncbi|TetragonulaCarbonaria_000322-T1_mrna
			protein_id	gnl|ncbi|TetragonulaCarbonaria_000322-T1
3969277	3958128	gene
			locus_tag	TetragonulaCarbonaria_000323
3969277	3969062	mRNA
3968337	3968210
3966584	3966436
3966138	3966052
3965735	3965583
3964986	3964833
3964580	3964424
3964343	3964230
3964084	3963979
3962783	3962614
3962525	3962296
3962090	3961490
3961211	3961063
3960969	3960635
3960385	3960210
3960141	3960022
3959763	3959653
3959499	3959026
3958930	3958837
3958635	3958542
3958463	3958304
3958244	3958128
			product	hypothetical protein
			transcript_id	gnl|ncbi|TetragonulaCarbonaria_000323-T1_mrna
			protein_id	gnl|ncbi|TetragonulaCarbonaria_000323-T1
3969277	3969062	CDS
3968337	3968210
3966584	3966436
3966138	3966052
3965735	3965583
3964986	3964833
3964580	3964424
3964343	3964230
3964084	3963979
3962783	3962614
3962525	3962296
3962090	3961490
3961211	3961063
3960969	3960635
3960385	3960210
3960141	3960022
3959763	3959653
3959499	3959026
3958930	3958837
3958635	3958542
3958463	3958304
3958244	3958128
			codon_start	1
			note	COG:K
			note	EggNog:ENOG4103HD4
			db_xref	PFAM:PF00567
			db_xref	InterPro:IPR002999
			db_xref	InterPro:IPR035437
			db_xref	InterPro:IPR039117
			product	hypothetical protein
			transcript_id	gnl|ncbi|TetragonulaCarbonaria_000323-T1_mrna
			protein_id	gnl|ncbi|TetragonulaCarbonaria_000323-T1
4032615	4033038	gene
			locus_tag	TetragonulaCarbonaria_000324
4032615	4032838	mRNA
4032921	4033038
			product	hypothetical protein
			transcript_id	gnl|ncbi|TetragonulaCarbonaria_000324-T1_mrna
			protein_id	gnl|ncbi|TetragonulaCarbonaria_000324-T1
4032615	4032838	CDS
4032921	4033038
			codon_start	1
			product	hypothetical protein
			transcript_id	gnl|ncbi|TetragonulaCarbonaria_000324-T1_mrna
			protein_id	gnl|ncbi|TetragonulaCarbonaria_000324-T1
4039361	4044393	gene
			locus_tag	TetragonulaCarbonaria_000325
4039361	4039737	mRNA
4043246	4043309
4043416	4043527
4044148	4044393
			product	hypothetical protein
			transcript_id	gnl|ncbi|TetragonulaCarbonaria_000325-T1_mrna
			protein_id	gnl|ncbi|TetragonulaCarbonaria_000325-T1
4039415	4039737	CDS
4043246	4043309
4043416	4043527
4044148	4044314
			codon_start	1
			product	hypothetical protein
			transcript_id	gnl|ncbi|TetragonulaCarbonaria_000325-T1_mrna
			protein_id	gnl|ncbi|TetragonulaCarbonaria_000325-T1
4047839	4048234	gene
			locus_tag	TetragonulaCarbonaria_000326
4047839	4048234	mRNA
			product	hypothetical protein
			transcript_id	gnl|ncbi|TetragonulaCarbonaria_000326-T1_mrna
			protein_id	gnl|ncbi|TetragonulaCarbonaria_000326-T1
4047989	4048234	CDS
			codon_start	1
			product	hypothetical protein
			transcript_id	gnl|ncbi|TetragonulaCarbonaria_000326-T1_mrna
			protein_id	gnl|ncbi|TetragonulaCarbonaria_000326-T1
4048733	4048515	gene
			locus_tag	TetragonulaCarbonaria_000327
4048733	4048515	mRNA
			product	hypothetical protein
			transcript_id	gnl|ncbi|TetragonulaCarbonaria_000327-T1_mrna
			protein_id	gnl|ncbi|TetragonulaCarbonaria_000327-T1
4048733	4048515	CDS
			codon_start	1
			product	hypothetical protein
			transcript_id	gnl|ncbi|TetragonulaCarbonaria_000327-T1_mrna
			protein_id	gnl|ncbi|TetragonulaCarbonaria_000327-T1
4056857	4052445	gene
			locus_tag	TetragonulaCarbonaria_000328
4056857	4056729	mRNA
4052672	4052445
			product	hypothetical protein
			transcript_id	gnl|ncbi|TetragonulaCarbonaria_000328-T1_mrna
			protein_id	gnl|ncbi|TetragonulaCarbonaria_000328-T1
4056857	4056729	CDS
4052672	4052445
			codon_start	1
			product	hypothetical protein
			transcript_id	gnl|ncbi|TetragonulaCarbonaria_000328-T1_mrna
			protein_id	gnl|ncbi|TetragonulaCarbonaria_000328-T1
4063941	4066306	gene
			locus_tag	TetragonulaCarbonaria_000329
4063941	4064021	mRNA
4066115	4066306
			product	hypothetical protein
			transcript_id	gnl|ncbi|TetragonulaCarbonaria_000329-T1_mrna
			protein_id	gnl|ncbi|TetragonulaCarbonaria_000329-T1
4063941	4064021	CDS
4066115	4066306
			codon_start	1
			product	hypothetical protein
			transcript_id	gnl|ncbi|TetragonulaCarbonaria_000329-T1_mrna
			protein_id	gnl|ncbi|TetragonulaCarbonaria_000329-T1
4101887	4110774	gene
			locus_tag	TetragonulaCarbonaria_000330
4101887	4102088	mRNA
4109242	4109448
4110683	4110774
			product	hypothetical protein
			transcript_id	gnl|ncbi|TetragonulaCarbonaria_000330-T1_mrna
			protein_id	gnl|ncbi|TetragonulaCarbonaria_000330-T1
4101887	4102088	CDS
4109242	4109448
4110683	4110774
			codon_start	1
			note	COG:S
			note	EggNog:ENOG41036IB
			product	hypothetical protein
			transcript_id	gnl|ncbi|TetragonulaCarbonaria_000330-T1_mrna
			protein_id	gnl|ncbi|TetragonulaCarbonaria_000330-T1
4129725	4124970	gene
			locus_tag	TetragonulaCarbonaria_000331
4129725	4129653	mRNA
4128858	4128735
4128473	4128329
4127318	4127228
4126031	4125631
4125086	4124970
			product	hypothetical protein
			transcript_id	gnl|ncbi|TetragonulaCarbonaria_000331-T1_mrna
			protein_id	gnl|ncbi|TetragonulaCarbonaria_000331-T1
4129725	4129653	CDS
4128858	4128735
4128473	4128329
4127318	4127228
4126031	4125631
4125086	4124970
			codon_start	1
			product	hypothetical protein
			transcript_id	gnl|ncbi|TetragonulaCarbonaria_000331-T1_mrna
			protein_id	gnl|ncbi|TetragonulaCarbonaria_000331-T1
4133740	4134078	gene
			locus_tag	TetragonulaCarbonaria_000332
4133740	4134078	mRNA
			product	hypothetical protein
			transcript_id	gnl|ncbi|TetragonulaCarbonaria_000332-T1_mrna
			protein_id	gnl|ncbi|TetragonulaCarbonaria_000332-T1
4133740	4134078	CDS
			codon_start	1
			note	TransMembrane:1 (o59-80i)
			product	hypothetical protein
			transcript_id	gnl|ncbi|TetragonulaCarbonaria_000332-T1_mrna
			protein_id	gnl|ncbi|TetragonulaCarbonaria_000332-T1
4134177	4136188	gene
			locus_tag	TetragonulaCarbonaria_000333
4134177	4134455	mRNA
4136009	4136188
			product	hypothetical protein
			transcript_id	gnl|ncbi|TetragonulaCarbonaria_000333-T1_mrna
			protein_id	gnl|ncbi|TetragonulaCarbonaria_000333-T1
4134177	4134455	CDS
4136009	4136188
			codon_start	1
			product	hypothetical protein
			transcript_id	gnl|ncbi|TetragonulaCarbonaria_000333-T1_mrna
			protein_id	gnl|ncbi|TetragonulaCarbonaria_000333-T1
4147092	4148980	gene
			locus_tag	TetragonulaCarbonaria_000334
4147092	4147244	mRNA
4148738	4148980
			product	hypothetical protein
			transcript_id	gnl|ncbi|TetragonulaCarbonaria_000334-T1_mrna
			protein_id	gnl|ncbi|TetragonulaCarbonaria_000334-T1
4147092	4147244	CDS
4148738	4148980
			codon_start	1
			product	hypothetical protein
			transcript_id	gnl|ncbi|TetragonulaCarbonaria_000334-T1_mrna
			protein_id	gnl|ncbi|TetragonulaCarbonaria_000334-T1
4172376	4172062	gene
			locus_tag	TetragonulaCarbonaria_000335
4172376	4172062	mRNA
			product	hypothetical protein
			transcript_id	gnl|ncbi|TetragonulaCarbonaria_000335-T1_mrna
			protein_id	gnl|ncbi|TetragonulaCarbonaria_000335-T1
4172376	4172062	CDS
			codon_start	1
			product	hypothetical protein
			transcript_id	gnl|ncbi|TetragonulaCarbonaria_000335-T1_mrna
			protein_id	gnl|ncbi|TetragonulaCarbonaria_000335-T1
4183684	4190600	gene
			locus_tag	TetragonulaCarbonaria_000336
4183684	4183843	mRNA
4190449	4190600
			product	hypothetical protein
			transcript_id	gnl|ncbi|TetragonulaCarbonaria_000336-T1_mrna
			protein_id	gnl|ncbi|TetragonulaCarbonaria_000336-T1
4183684	4183843	CDS
4190449	4190600
			codon_start	1
			product	hypothetical protein
			transcript_id	gnl|ncbi|TetragonulaCarbonaria_000336-T1_mrna
			protein_id	gnl|ncbi|TetragonulaCarbonaria_000336-T1
4194773	4201987	gene
			locus_tag	TetragonulaCarbonaria_000337
4194773	4194871	mRNA
4194935	4195034
4201815	4201987
			product	hypothetical protein
			transcript_id	gnl|ncbi|TetragonulaCarbonaria_000337-T1_mrna
			protein_id	gnl|ncbi|TetragonulaCarbonaria_000337-T1
4194773	4194871	CDS
4194935	4195034
4201815	4201987
			codon_start	1
			product	hypothetical protein
			transcript_id	gnl|ncbi|TetragonulaCarbonaria_000337-T1_mrna
			protein_id	gnl|ncbi|TetragonulaCarbonaria_000337-T1
4221307	4220808	gene
			locus_tag	TetragonulaCarbonaria_000338
4221307	4221271	mRNA
4221163	4220808
			product	hypothetical protein
			transcript_id	gnl|ncbi|TetragonulaCarbonaria_000338-T1_mrna
			protein_id	gnl|ncbi|TetragonulaCarbonaria_000338-T1
4221307	4221271	CDS
4221163	4220808
			codon_start	1
			product	hypothetical protein
			transcript_id	gnl|ncbi|TetragonulaCarbonaria_000338-T1_mrna
			protein_id	gnl|ncbi|TetragonulaCarbonaria_000338-T1
<4241604	>4241787	gene
			locus_tag	TetragonulaCarbonaria_000339
<4241604	>4241787	mRNA
			product	hypothetical protein
			transcript_id	gnl|ncbi|TetragonulaCarbonaria_000339-T1_mrna
			protein_id	gnl|ncbi|TetragonulaCarbonaria_000339-T1
<4241604	>4241787	CDS
			codon_start	1
			product	hypothetical protein
			transcript_id	gnl|ncbi|TetragonulaCarbonaria_000339-T1_mrna
			protein_id	gnl|ncbi|TetragonulaCarbonaria_000339-T1
4296929	4297705	gene
			locus_tag	TetragonulaCarbonaria_000340
4296929	4297058	mRNA
4297560	4297705
			product	hypothetical protein
			transcript_id	gnl|ncbi|TetragonulaCarbonaria_000340-T1_mrna
			protein_id	gnl|ncbi|TetragonulaCarbonaria_000340-T1
4296929	4297058	CDS
4297560	4297705
			codon_start	1
			product	hypothetical protein
			transcript_id	gnl|ncbi|TetragonulaCarbonaria_000340-T1_mrna
			protein_id	gnl|ncbi|TetragonulaCarbonaria_000340-T1
4315820	4317539	gene
			locus_tag	TetragonulaCarbonaria_000341
4315820	4316150	mRNA
4317154	4317539
			product	hypothetical protein
			transcript_id	gnl|ncbi|TetragonulaCarbonaria_000341-T1_mrna
			protein_id	gnl|ncbi|TetragonulaCarbonaria_000341-T1
4315820	4316150	CDS
4317154	4317539
			codon_start	1
			product	hypothetical protein
			transcript_id	gnl|ncbi|TetragonulaCarbonaria_000341-T1_mrna
			protein_id	gnl|ncbi|TetragonulaCarbonaria_000341-T1
4350194	4351735	gene
			locus_tag	TetragonulaCarbonaria_000342
4350194	4351735	mRNA
			product	hypothetical protein
			transcript_id	gnl|ncbi|TetragonulaCarbonaria_000342-T1_mrna
			protein_id	gnl|ncbi|TetragonulaCarbonaria_000342-T1
4350194	4351735	CDS
			codon_start	1
			note	EggNog:ENOG41036JY
			note	COG:S
			product	hypothetical protein
			transcript_id	gnl|ncbi|TetragonulaCarbonaria_000342-T1_mrna
			protein_id	gnl|ncbi|TetragonulaCarbonaria_000342-T1
4352351	4353040	gene
			locus_tag	TetragonulaCarbonaria_000343
4352351	4352426	mRNA
4352661	4353040
			product	hypothetical protein
			transcript_id	gnl|ncbi|TetragonulaCarbonaria_000343-T1_mrna
			protein_id	gnl|ncbi|TetragonulaCarbonaria_000343-T1
4352351	4352426	CDS
4352661	4353040
			codon_start	1
			note	EggNog:ENOG41036JY
			note	COG:S
			db_xref	InterPro:IPR002557
			db_xref	PFAM:PF01607
			db_xref	InterPro:IPR036508
			go_component	extracellular region|0005576||IEA
			go_function	chitin binding|0008061||IEA
			product	hypothetical protein
			transcript_id	gnl|ncbi|TetragonulaCarbonaria_000343-T1_mrna
			protein_id	gnl|ncbi|TetragonulaCarbonaria_000343-T1
4357859	4353463	gene
			locus_tag	TetragonulaCarbonaria_000344
4357859	4357853	mRNA
4355871	4355602
4355525	4355443
4355240	4355037
4354954	4354874
4353558	4353463
			product	hypothetical protein
			transcript_id	gnl|ncbi|TetragonulaCarbonaria_000344-T1_mrna
			protein_id	gnl|ncbi|TetragonulaCarbonaria_000344-T1
4357859	4357853	CDS
4355871	4355602
4355525	4355443
4355240	4355037
4354954	4354874
4353558	4353463
			codon_start	1
			note	COG:K
			note	EggNog:ENOG4103HD4
			db_xref	PFAM:PF14634
			db_xref	InterPro:IPR000315
			db_xref	PFAM:PF00643
			db_xref	InterPro:IPR001841
			db_xref	InterPro:IPR013083
			db_xref	InterPro:IPR017907
			go_function	zinc ion binding|0008270||IEA
			product	hypothetical protein
			transcript_id	gnl|ncbi|TetragonulaCarbonaria_000344-T1_mrna
			protein_id	gnl|ncbi|TetragonulaCarbonaria_000344-T1
4358121	4358650	gene
			locus_tag	TetragonulaCarbonaria_000345
4358121	4358163	mRNA
4358349	4358650
			product	hypothetical protein
			transcript_id	gnl|ncbi|TetragonulaCarbonaria_000345-T1_mrna
			protein_id	gnl|ncbi|TetragonulaCarbonaria_000345-T1
4358121	4358163	CDS
4358349	4358650
			codon_start	1
			product	hypothetical protein
			transcript_id	gnl|ncbi|TetragonulaCarbonaria_000345-T1_mrna
			protein_id	gnl|ncbi|TetragonulaCarbonaria_000345-T1
4360218	4368038	gene
			locus_tag	TetragonulaCarbonaria_000346
4360218	4360312	mRNA
4365149	4365581
4367403	4367930
4367997	4368038
			product	hypothetical protein
			transcript_id	gnl|ncbi|TetragonulaCarbonaria_000346-T1_mrna
			protein_id	gnl|ncbi|TetragonulaCarbonaria_000346-T1
4360218	4360312	CDS
4365149	4365581
4367403	4367930
4367997	4368038
			codon_start	1
			product	hypothetical protein
			transcript_id	gnl|ncbi|TetragonulaCarbonaria_000346-T1_mrna
			protein_id	gnl|ncbi|TetragonulaCarbonaria_000346-T1
4368538	4369526	gene
			locus_tag	TetragonulaCarbonaria_000347
4368538	4368807	mRNA
4369208	4369526
			product	hypothetical protein
			transcript_id	gnl|ncbi|TetragonulaCarbonaria_000347-T1_mrna
			protein_id	gnl|ncbi|TetragonulaCarbonaria_000347-T1
4368635	4368807	CDS
4369208	4369526
			codon_start	1
			product	hypothetical protein
			transcript_id	gnl|ncbi|TetragonulaCarbonaria_000347-T1_mrna
			protein_id	gnl|ncbi|TetragonulaCarbonaria_000347-T1
4370831	4369770	gene
			locus_tag	TetragonulaCarbonaria_000348
4370831	4370665	mRNA
4370598	4369770
			product	hypothetical protein
			transcript_id	gnl|ncbi|TetragonulaCarbonaria_000348-T1_mrna
			protein_id	gnl|ncbi|TetragonulaCarbonaria_000348-T1
4370831	4370665	CDS
4370598	4370469
			codon_start	1
			product	hypothetical protein
			transcript_id	gnl|ncbi|TetragonulaCarbonaria_000348-T1_mrna
			protein_id	gnl|ncbi|TetragonulaCarbonaria_000348-T1
4373467	4374175	gene
			locus_tag	TetragonulaCarbonaria_000349
4373467	4373503	mRNA
4373626	4373780
4374104	4374175
			product	hypothetical protein
			transcript_id	gnl|ncbi|TetragonulaCarbonaria_000349-T1_mrna
			protein_id	gnl|ncbi|TetragonulaCarbonaria_000349-T1
4373467	4373503	CDS
4373626	4373780
4374104	4374175
			codon_start	1
			product	hypothetical protein
			transcript_id	gnl|ncbi|TetragonulaCarbonaria_000349-T1_mrna
			protein_id	gnl|ncbi|TetragonulaCarbonaria_000349-T1
4376946	4380296	gene
			locus_tag	TetragonulaCarbonaria_000350
4376946	4377476	mRNA
4378723	4378902
4379646	4380296
			product	hypothetical protein
			transcript_id	gnl|ncbi|TetragonulaCarbonaria_000350-T1_mrna
			protein_id	gnl|ncbi|TetragonulaCarbonaria_000350-T1
4376946	4377476	CDS
4378723	4378902
4379646	4380296
			codon_start	1
			note	COG:S
			note	EggNog:ENOG4103775
			db_xref	InterPro:IPR000210
			db_xref	PFAM:PF00651
			db_xref	InterPro:IPR006580
			db_xref	InterPro:IPR011333
			go_function	protein binding|0005515||IEA
			product	hypothetical protein
			transcript_id	gnl|ncbi|TetragonulaCarbonaria_000350-T1_mrna
			protein_id	gnl|ncbi|TetragonulaCarbonaria_000350-T1
4381121	4385057	gene
			locus_tag	TetragonulaCarbonaria_000351
4381121	4381135	mRNA
4381687	4381813
4384744	4385057
			product	hypothetical protein
			transcript_id	gnl|ncbi|TetragonulaCarbonaria_000351-T1_mrna
			protein_id	gnl|ncbi|TetragonulaCarbonaria_000351-T1
4381121	4381135	CDS
4381687	4381813
4384744	4385057
			codon_start	1
			note	COG:S
			note	EggNog:ENOG4103775
			db_xref	InterPro:IPR036236
			db_xref	InterPro:IPR013087
			product	hypothetical protein
			transcript_id	gnl|ncbi|TetragonulaCarbonaria_000351-T1_mrna
			protein_id	gnl|ncbi|TetragonulaCarbonaria_000351-T1
4394687	4388629	gene
			locus_tag	TetragonulaCarbonaria_000352
4394687	4394578	mRNA
4391895	4391760
4391402	4391228
4388915	4388629
			product	hypothetical protein
			transcript_id	gnl|ncbi|TetragonulaCarbonaria_000352-T1_mrna
			protein_id	gnl|ncbi|TetragonulaCarbonaria_000352-T1
4394687	4394578	CDS
4391895	4391760
4391402	4391228
4388915	4388629
			codon_start	1
			product	hypothetical protein
			transcript_id	gnl|ncbi|TetragonulaCarbonaria_000352-T1_mrna
			protein_id	gnl|ncbi|TetragonulaCarbonaria_000352-T1
4396573	4395751	gene
			locus_tag	TetragonulaCarbonaria_000353
4396573	4396263	mRNA
4396107	4395751
			product	hypothetical protein
			transcript_id	gnl|ncbi|TetragonulaCarbonaria_000353-T1_mrna
			protein_id	gnl|ncbi|TetragonulaCarbonaria_000353-T1
4396364	4396263	CDS
4396107	4395751
			codon_start	1
			product	hypothetical protein
			transcript_id	gnl|ncbi|TetragonulaCarbonaria_000353-T1_mrna
			protein_id	gnl|ncbi|TetragonulaCarbonaria_000353-T1
4404727	4406302	gene
			locus_tag	TetragonulaCarbonaria_000354
4404727	4404775	mRNA
4406007	4406302
			product	hypothetical protein
			transcript_id	gnl|ncbi|TetragonulaCarbonaria_000354-T1_mrna
			protein_id	gnl|ncbi|TetragonulaCarbonaria_000354-T1
4404727	4404775	CDS
4406007	4406302
			codon_start	1
			note	EggNog:ENOG41039A3
			note	COG:K
			db_xref	InterPro:IPR036236
			db_xref	InterPro:IPR013087
			db_xref	PFAM:PF12874
			product	hypothetical protein
			transcript_id	gnl|ncbi|TetragonulaCarbonaria_000354-T1_mrna
			protein_id	gnl|ncbi|TetragonulaCarbonaria_000354-T1
4445950	4445381	gene
			locus_tag	TetragonulaCarbonaria_000355
4445950	4445381	mRNA
			product	hypothetical protein
			transcript_id	gnl|ncbi|TetragonulaCarbonaria_000355-T1_mrna
			protein_id	gnl|ncbi|TetragonulaCarbonaria_000355-T1
4445950	4445381	CDS
			codon_start	1
			product	hypothetical protein
			transcript_id	gnl|ncbi|TetragonulaCarbonaria_000355-T1_mrna
			protein_id	gnl|ncbi|TetragonulaCarbonaria_000355-T1
4453199	4447433	gene
			locus_tag	TetragonulaCarbonaria_000356
4453199	4453107	mRNA
4447786	4447433
			product	hypothetical protein
			transcript_id	gnl|ncbi|TetragonulaCarbonaria_000356-T1_mrna
			protein_id	gnl|ncbi|TetragonulaCarbonaria_000356-T1
4453199	4453107	CDS
4447786	4447433
			codon_start	1
			product	hypothetical protein
			transcript_id	gnl|ncbi|TetragonulaCarbonaria_000356-T1_mrna
			protein_id	gnl|ncbi|TetragonulaCarbonaria_000356-T1
4475323	4477023	gene
			locus_tag	TetragonulaCarbonaria_000357
4475323	4475457	mRNA
4475833	4476068
4476145	4476353
4476430	4476638
4476742	4477023
			product	hypothetical protein
			transcript_id	gnl|ncbi|TetragonulaCarbonaria_000357-T1_mrna
			protein_id	gnl|ncbi|TetragonulaCarbonaria_000357-T1
4475323	4475457	CDS
4475833	4476068
4476145	4476353
4476430	4476638
4476742	4477023
			codon_start	1
			note	COG:J
			note	EggNog:ENOG41032KB
			note	BUSCO:EOG091B0CY0
			db_xref	InterPro:IPR027363
			db_xref	InterPro:IPR037171
			db_xref	InterPro:IPR000649
			db_xref	InterPro:IPR011559
			db_xref	InterPro:IPR005251
			db_xref	PFAM:PF01008
			db_xref	InterPro:IPR042529
			go_process	cellular biosynthetic process|0044249||IEA
			go_process	cellular metabolic process|0044237||IEA
			product	hypothetical protein
			transcript_id	gnl|ncbi|TetragonulaCarbonaria_000357-T1_mrna
			protein_id	gnl|ncbi|TetragonulaCarbonaria_000357-T1
4478583	4479464	gene
			locus_tag	TetragonulaCarbonaria_000358
4478583	4478762	mRNA
4479019	4479200
4479326	4479464
			product	hypothetical protein
			transcript_id	gnl|ncbi|TetragonulaCarbonaria_000358-T1_mrna
			protein_id	gnl|ncbi|TetragonulaCarbonaria_000358-T1
4478583	4478762	CDS
4479019	4479200
4479326	4479464
			codon_start	1
			product	hypothetical protein
			transcript_id	gnl|ncbi|TetragonulaCarbonaria_000358-T1_mrna
			protein_id	gnl|ncbi|TetragonulaCarbonaria_000358-T1
4521932	4523266	gene
			locus_tag	TetragonulaCarbonaria_000359
4521932	4522283	mRNA
4522953	4523266
			product	hypothetical protein
			transcript_id	gnl|ncbi|TetragonulaCarbonaria_000359-T1_mrna
			protein_id	gnl|ncbi|TetragonulaCarbonaria_000359-T1
4522082	4522283	CDS
4522953	4523266
			codon_start	1
			product	hypothetical protein
			transcript_id	gnl|ncbi|TetragonulaCarbonaria_000359-T1_mrna
			protein_id	gnl|ncbi|TetragonulaCarbonaria_000359-T1
4557472	4561907	gene
			locus_tag	TetragonulaCarbonaria_000360
4557472	4557597	mRNA
4557677	4557844
4557916	4558042
4558129	4558349
4558437	4558591
4558669	4558765
4558883	4559030
4561831	4561907
			product	hypothetical protein
			transcript_id	gnl|ncbi|TetragonulaCarbonaria_000360-T1_mrna
			protein_id	gnl|ncbi|TetragonulaCarbonaria_000360-T1
4557472	4557597	CDS
4557677	4557844
4557916	4558042
4558129	4558349
4558437	4558591
4558669	4558765
4558883	4559030
4561831	4561907
			codon_start	1
			note	BUSCO:EOG091B0AZZ
			note	COG:Z
			note	EggNog:ENOG41033HH
			db_xref	InterPro:IPR032675
			db_xref	PFAM:PF03250
			db_xref	InterPro:IPR004934
			db_xref	InterPro:IPR030137
			go_function	tropomyosin binding|0005523||IEA
			go_process	pointed-end actin filament capping|0051694||IEA
			product	hypothetical protein
			transcript_id	gnl|ncbi|TetragonulaCarbonaria_000360-T1_mrna
			protein_id	gnl|ncbi|TetragonulaCarbonaria_000360-T1
4568819	4568481	gene
			locus_tag	TetragonulaCarbonaria_000361
4568819	4568481	mRNA
			product	hypothetical protein
			transcript_id	gnl|ncbi|TetragonulaCarbonaria_000361-T1_mrna
			protein_id	gnl|ncbi|TetragonulaCarbonaria_000361-T1
4568799	4568497	CDS
			codon_start	1
			product	hypothetical protein
			transcript_id	gnl|ncbi|TetragonulaCarbonaria_000361-T1_mrna
			protein_id	gnl|ncbi|TetragonulaCarbonaria_000361-T1
4569916	4569413	gene
			locus_tag	TetragonulaCarbonaria_000362
4569916	4569413	mRNA
			product	hypothetical protein
			transcript_id	gnl|ncbi|TetragonulaCarbonaria_000362-T1_mrna
			protein_id	gnl|ncbi|TetragonulaCarbonaria_000362-T1
4569916	4569413	CDS
			codon_start	1
			product	hypothetical protein
			transcript_id	gnl|ncbi|TetragonulaCarbonaria_000362-T1_mrna
			protein_id	gnl|ncbi|TetragonulaCarbonaria_000362-T1
4582669	4583031	gene
			locus_tag	TetragonulaCarbonaria_000363
4582669	4582826	mRNA
4582932	4583031
			product	hypothetical protein
			transcript_id	gnl|ncbi|TetragonulaCarbonaria_000363-T1_mrna
			protein_id	gnl|ncbi|TetragonulaCarbonaria_000363-T1
4582669	4582826	CDS
4582932	4583031
			codon_start	1
			product	hypothetical protein
			transcript_id	gnl|ncbi|TetragonulaCarbonaria_000363-T1_mrna
			protein_id	gnl|ncbi|TetragonulaCarbonaria_000363-T1
4597176	4594030	gene
			locus_tag	TetragonulaCarbonaria_000364
4597176	4596859	mRNA
4594215	4594030
			product	hypothetical protein
			transcript_id	gnl|ncbi|TetragonulaCarbonaria_000364-T1_mrna
			protein_id	gnl|ncbi|TetragonulaCarbonaria_000364-T1
4597176	4596859	CDS
4594215	4594030
			codon_start	1
			product	hypothetical protein
			transcript_id	gnl|ncbi|TetragonulaCarbonaria_000364-T1_mrna
			protein_id	gnl|ncbi|TetragonulaCarbonaria_000364-T1
4631276	4639447	gene
			locus_tag	TetragonulaCarbonaria_000365
4631276	4631459	mRNA
4639092	4639447
			product	hypothetical protein
			transcript_id	gnl|ncbi|TetragonulaCarbonaria_000365-T1_mrna
			protein_id	gnl|ncbi|TetragonulaCarbonaria_000365-T1
4631276	4631459	CDS
4639092	4639447
			codon_start	1
			product	hypothetical protein
			transcript_id	gnl|ncbi|TetragonulaCarbonaria_000365-T1_mrna
			protein_id	gnl|ncbi|TetragonulaCarbonaria_000365-T1
4662541	4663113	gene
			locus_tag	TetragonulaCarbonaria_000366
4662541	4662673	mRNA
4662779	4663113
			product	hypothetical protein
			transcript_id	gnl|ncbi|TetragonulaCarbonaria_000366-T1_mrna
			protein_id	gnl|ncbi|TetragonulaCarbonaria_000366-T1
4662541	4662673	CDS
4662779	4663113
			codon_start	1
			product	hypothetical protein
			transcript_id	gnl|ncbi|TetragonulaCarbonaria_000366-T1_mrna
			protein_id	gnl|ncbi|TetragonulaCarbonaria_000366-T1
4692100	4693512	gene
			locus_tag	TetragonulaCarbonaria_000367
4692100	4692173	mRNA
4692803	4692998
4693402	4693512
			product	hypothetical protein
			transcript_id	gnl|ncbi|TetragonulaCarbonaria_000367-T1_mrna
			protein_id	gnl|ncbi|TetragonulaCarbonaria_000367-T1
4692100	4692173	CDS
4692803	4692998
4693402	4693512
			codon_start	1
			product	hypothetical protein
			transcript_id	gnl|ncbi|TetragonulaCarbonaria_000367-T1_mrna
			protein_id	gnl|ncbi|TetragonulaCarbonaria_000367-T1
4716667	4713017	gene
			locus_tag	TetragonulaCarbonaria_000368
4716667	4716463	mRNA
4713240	4713017
			product	hypothetical protein
			transcript_id	gnl|ncbi|TetragonulaCarbonaria_000368-T1_mrna
			protein_id	gnl|ncbi|TetragonulaCarbonaria_000368-T1
4716667	4716463	CDS
4713240	4713017
			codon_start	1
			note	TransMembrane:1 (o30-48i)
			product	hypothetical protein
			transcript_id	gnl|ncbi|TetragonulaCarbonaria_000368-T1_mrna
			protein_id	gnl|ncbi|TetragonulaCarbonaria_000368-T1
4716950	4721057	gene
			locus_tag	TetragonulaCarbonaria_000369
4716950	4717176	mRNA
4719975	4720145
4720895	4721057
			product	hypothetical protein
			transcript_id	gnl|ncbi|TetragonulaCarbonaria_000369-T1_mrna
			protein_id	gnl|ncbi|TetragonulaCarbonaria_000369-T1
4716950	4717176	CDS
4719975	4720145
4720895	4721057
			codon_start	1
			product	hypothetical protein
			transcript_id	gnl|ncbi|TetragonulaCarbonaria_000369-T1_mrna
			protein_id	gnl|ncbi|TetragonulaCarbonaria_000369-T1
4748068	4748971	gene
			locus_tag	TetragonulaCarbonaria_000370
4748068	4748254	mRNA
4748910	4748971
			product	hypothetical protein
			transcript_id	gnl|ncbi|TetragonulaCarbonaria_000370-T1_mrna
			protein_id	gnl|ncbi|TetragonulaCarbonaria_000370-T1
4748068	4748254	CDS
4748910	4748971
			codon_start	1
			product	hypothetical protein
			transcript_id	gnl|ncbi|TetragonulaCarbonaria_000370-T1_mrna
			protein_id	gnl|ncbi|TetragonulaCarbonaria_000370-T1
4763637	4760768	gene
			locus_tag	TetragonulaCarbonaria_000371
4763637	4763385	mRNA
4762548	4762375
4761992	4761819
4761305	4760768
			product	hypothetical protein
			transcript_id	gnl|ncbi|TetragonulaCarbonaria_000371-T1_mrna
			protein_id	gnl|ncbi|TetragonulaCarbonaria_000371-T1
4763573	4763385	CDS
4762548	4762375
4761992	4761819
4761305	4761210
			codon_start	1
			note	COG:G,I
			note	EggNog:ENOG41032DN
			db_xref	PFAM:PF03489
			db_xref	InterPro:IPR011001
			db_xref	InterPro:IPR008138
			product	hypothetical protein
			transcript_id	gnl|ncbi|TetragonulaCarbonaria_000371-T1_mrna
			protein_id	gnl|ncbi|TetragonulaCarbonaria_000371-T1
4773429	4774403	gene
			gene	HTB1_1
			locus_tag	TetragonulaCarbonaria_000372
4773429	4773468	mRNA
4773575	4774403
			product	histone H2B
			transcript_id	gnl|ncbi|TetragonulaCarbonaria_000372-T1_mrna
			protein_id	gnl|ncbi|TetragonulaCarbonaria_000372-T1
4773429	4773468	CDS
4773575	4773795
			codon_start	1
			note	COG:B
			note	EggNog:ENOG4113SS1
			db_xref	InterPro:IPR007125
			db_xref	InterPro:IPR000558
			db_xref	InterPro:IPR009072
			go_function	DNA binding|0003677||IEA
			go_function	protein heterodimerization activity|0046982||IEA
			go_component	nucleosome|0000786||IEA
			product	histone H2B
			transcript_id	gnl|ncbi|TetragonulaCarbonaria_000372-T1_mrna
			protein_id	gnl|ncbi|TetragonulaCarbonaria_000372-T1
4796102	4801422	gene
			locus_tag	TetragonulaCarbonaria_000373
4796102	4796260	mRNA
4797643	4797715
4801274	4801422
			product	hypothetical protein
			transcript_id	gnl|ncbi|TetragonulaCarbonaria_000373-T1_mrna
			protein_id	gnl|ncbi|TetragonulaCarbonaria_000373-T1
4796102	4796260	CDS
4797643	4797715
4801274	4801422
			codon_start	1
			product	hypothetical protein
			transcript_id	gnl|ncbi|TetragonulaCarbonaria_000373-T1_mrna
			protein_id	gnl|ncbi|TetragonulaCarbonaria_000373-T1
4813587	4814372	gene
			locus_tag	TetragonulaCarbonaria_000374
4813587	4814372	mRNA
			product	hypothetical protein
			transcript_id	gnl|ncbi|TetragonulaCarbonaria_000374-T1_mrna
			protein_id	gnl|ncbi|TetragonulaCarbonaria_000374-T1
4813918	4814274	CDS
			codon_start	1
			note	TransMembrane:1 (i61-79o)
			product	hypothetical protein
			transcript_id	gnl|ncbi|TetragonulaCarbonaria_000374-T1_mrna
			protein_id	gnl|ncbi|TetragonulaCarbonaria_000374-T1
4823528	4815663	gene
			locus_tag	TetragonulaCarbonaria_000375
4823528	4823324	mRNA
4816078	4815902
4815799	4815663
			product	hypothetical protein
			transcript_id	gnl|ncbi|TetragonulaCarbonaria_000375-T1_mrna
			protein_id	gnl|ncbi|TetragonulaCarbonaria_000375-T1
4823528	4823324	CDS
4816078	4815902
4815799	4815663
			codon_start	1
			product	hypothetical protein
			transcript_id	gnl|ncbi|TetragonulaCarbonaria_000375-T1_mrna
			protein_id	gnl|ncbi|TetragonulaCarbonaria_000375-T1
<4843120	>4843409	gene
			locus_tag	TetragonulaCarbonaria_000376
<4843120	>4843409	mRNA
			product	hypothetical protein
			transcript_id	gnl|ncbi|TetragonulaCarbonaria_000376-T1_mrna
			protein_id	gnl|ncbi|TetragonulaCarbonaria_000376-T1
<4843120	>4843409	CDS
			codon_start	1
			note	COG:T,U
			note	EggNog:ENOG41032G3
			db_xref	InterPro:IPR002048
			db_xref	InterPro:IPR011992
			db_xref	InterPro:IPR018247
			db_xref	InterPro:IPR027239
			go_function	calcium ion binding|0005509||IEA
			product	hypothetical protein
			transcript_id	gnl|ncbi|TetragonulaCarbonaria_000376-T1_mrna
			protein_id	gnl|ncbi|TetragonulaCarbonaria_000376-T1
4852984	4851090	gene
			locus_tag	TetragonulaCarbonaria_000377
4852984	4852734	mRNA
4851340	4851090
			product	hypothetical protein
			transcript_id	gnl|ncbi|TetragonulaCarbonaria_000377-T1_mrna
			protein_id	gnl|ncbi|TetragonulaCarbonaria_000377-T1
4852863	4852734	CDS
4851340	4851090
			codon_start	1
			product	hypothetical protein
			transcript_id	gnl|ncbi|TetragonulaCarbonaria_000377-T1_mrna
			protein_id	gnl|ncbi|TetragonulaCarbonaria_000377-T1
4873094	4866989	gene
			locus_tag	TetragonulaCarbonaria_000378
4873094	4872958	mRNA
4868266	4868152
4867696	4867573
4867376	4866989
			product	hypothetical protein
			transcript_id	gnl|ncbi|TetragonulaCarbonaria_000378-T1_mrna
			protein_id	gnl|ncbi|TetragonulaCarbonaria_000378-T1
4873094	4872958	CDS
4868266	4868152
4867696	4867573
4867376	4867117
			codon_start	1
			product	hypothetical protein
			transcript_id	gnl|ncbi|TetragonulaCarbonaria_000378-T1_mrna
			protein_id	gnl|ncbi|TetragonulaCarbonaria_000378-T1
4903255	4911984	gene
			locus_tag	TetragonulaCarbonaria_000379
4903255	4903594	mRNA
4911620	4911984
			product	hypothetical protein
			transcript_id	gnl|ncbi|TetragonulaCarbonaria_000379-T1_mrna
			protein_id	gnl|ncbi|TetragonulaCarbonaria_000379-T1
4903255	4903594	CDS
4911620	4911984
			codon_start	1
			product	hypothetical protein
			transcript_id	gnl|ncbi|TetragonulaCarbonaria_000379-T1_mrna
			protein_id	gnl|ncbi|TetragonulaCarbonaria_000379-T1
4940367	4929311	gene
			locus_tag	TetragonulaCarbonaria_000380
4940367	4940160	mRNA
4940082	4939798
4933247	4932947
4930073	4929825
4929638	4929311
			product	hypothetical protein
			transcript_id	gnl|ncbi|TetragonulaCarbonaria_000380-T1_mrna
			protein_id	gnl|ncbi|TetragonulaCarbonaria_000380-T1
4940367	4940160	CDS
4940082	4939798
4933247	4932947
4930073	4929825
4929638	4929311
			codon_start	1
			product	hypothetical protein
			transcript_id	gnl|ncbi|TetragonulaCarbonaria_000380-T1_mrna
			protein_id	gnl|ncbi|TetragonulaCarbonaria_000380-T1
4999199	4997692	gene
			locus_tag	TetragonulaCarbonaria_000381
4999199	4998625	mRNA
4997956	4997692
			product	hypothetical protein
			transcript_id	gnl|ncbi|TetragonulaCarbonaria_000381-T1_mrna
			protein_id	gnl|ncbi|TetragonulaCarbonaria_000381-T1
4999166	4998625	CDS
4997956	4997692
			codon_start	1
			product	hypothetical protein
			transcript_id	gnl|ncbi|TetragonulaCarbonaria_000381-T1_mrna
			protein_id	gnl|ncbi|TetragonulaCarbonaria_000381-T1
5006891	5005044	gene
			locus_tag	TetragonulaCarbonaria_000382
5006891	5006817	mRNA
5005915	5005589
5005160	5005044
			product	hypothetical protein
			transcript_id	gnl|ncbi|TetragonulaCarbonaria_000382-T1_mrna
			protein_id	gnl|ncbi|TetragonulaCarbonaria_000382-T1
5006891	5006817	CDS
5005915	5005589
5005160	5005044
			codon_start	1
			product	hypothetical protein
			transcript_id	gnl|ncbi|TetragonulaCarbonaria_000382-T1_mrna
			protein_id	gnl|ncbi|TetragonulaCarbonaria_000382-T1
5013503	5019913	gene
			locus_tag	TetragonulaCarbonaria_000383
5013503	5013690	mRNA
5019611	5019913
			product	hypothetical protein
			transcript_id	gnl|ncbi|TetragonulaCarbonaria_000383-T1_mrna
			protein_id	gnl|ncbi|TetragonulaCarbonaria_000383-T1
5013503	5013690	CDS
5019611	5019812
			codon_start	1
			note	COG:S
			note	EggNog:ENOG410VYHP
			product	hypothetical protein
			transcript_id	gnl|ncbi|TetragonulaCarbonaria_000383-T1_mrna
			protein_id	gnl|ncbi|TetragonulaCarbonaria_000383-T1
5056896	5045480	gene
			locus_tag	TetragonulaCarbonaria_000384
5056896	5056672	mRNA
5055497	5055366
5055291	5055171
5055096	5054942
5054874	5054714
5054633	5054525
5054438	5054274
5054200	5054003
5053854	5053738
5053619	5053332
5053233	5053000
5051972	5051853
5049313	5049187
5046622	5046464
5045550	5045480
			product	hypothetical protein
			transcript_id	gnl|ncbi|TetragonulaCarbonaria_000384-T1_mrna
			protein_id	gnl|ncbi|TetragonulaCarbonaria_000384-T1
5056896	5056672	CDS
5055497	5055366
5055291	5055171
5055096	5054942
5054874	5054714
5054633	5054525
5054438	5054274
5054200	5054003
5053854	5053738
5053619	5053332
5053233	5053000
5051972	5051853
5049313	5049187
5046622	5046464
5045550	5045480
			codon_start	1
			note	COG:L
			note	EggNog:ENOG41035C9
			note	BUSCO:EOG091B052T
			db_xref	PFAM:PF07034
			db_xref	InterPro:IPR040855
			db_xref	PFAM:PF18137
			db_xref	InterPro:IPR020795
			go_component	nuclear origin of replication recognition complex|0005664||IEA
			go_function	DNA binding|0003677||IEA
			go_process	DNA replication|0006260||IEA
			product	hypothetical protein
			transcript_id	gnl|ncbi|TetragonulaCarbonaria_000384-T1_mrna
			protein_id	gnl|ncbi|TetragonulaCarbonaria_000384-T1
5061056	5093315	gene
			locus_tag	TetragonulaCarbonaria_000385
5061056	5061086	mRNA
5061434	5061624
5080199	5080329
5081974	5082070
5091395	5091560
5092887	5093047
5093244	5093315
			product	hypothetical protein
			transcript_id	gnl|ncbi|TetragonulaCarbonaria_000385-T1_mrna
			protein_id	gnl|ncbi|TetragonulaCarbonaria_000385-T1
5061056	5061086	CDS
5061434	5061624
5080199	5080329
5081974	5082070
5091395	5091560
5092887	5093047
5093244	5093315
			codon_start	1
			note	EggNog:ENOG41034R2
			note	COG:M,W
			db_xref	PFAM:PF02469
			db_xref	InterPro:IPR000782
			db_xref	InterPro:IPR036378
			product	hypothetical protein
			transcript_id	gnl|ncbi|TetragonulaCarbonaria_000385-T1_mrna
			protein_id	gnl|ncbi|TetragonulaCarbonaria_000385-T1
5119584	5119144	gene
			locus_tag	TetragonulaCarbonaria_000386
5119584	5119144	mRNA
			product	hypothetical protein
			transcript_id	gnl|ncbi|TetragonulaCarbonaria_000386-T1_mrna
			protein_id	gnl|ncbi|TetragonulaCarbonaria_000386-T1
5119584	5119144	CDS
			codon_start	1
			product	hypothetical protein
			transcript_id	gnl|ncbi|TetragonulaCarbonaria_000386-T1_mrna
			protein_id	gnl|ncbi|TetragonulaCarbonaria_000386-T1
5141560	5162898	gene
			locus_tag	TetragonulaCarbonaria_000387
5141560	5141739	mRNA
5143237	5143266
5152164	5152378
5156303	5156465
5157005	5157149
5157482	5157523
5162708	5162898
			product	hypothetical protein
			transcript_id	gnl|ncbi|TetragonulaCarbonaria_000387-T1_mrna
			protein_id	gnl|ncbi|TetragonulaCarbonaria_000387-T1
5141560	5141739	CDS
5143237	5143266
5152164	5152378
5156303	5156465
5157005	5157149
5157482	5157523
5162708	5162898
			codon_start	1
			note	EggNog:ENOG41034R2
			note	COG:M,W
			db_xref	PFAM:PF02469
			db_xref	InterPro:IPR000782
			db_xref	InterPro:IPR036378
			product	hypothetical protein
			transcript_id	gnl|ncbi|TetragonulaCarbonaria_000387-T1_mrna
			protein_id	gnl|ncbi|TetragonulaCarbonaria_000387-T1
5173135	5173064	gene
			locus_tag	TetragonulaCarbonaria_000388
5173135	5173064	tRNA
			product	tRNA-Asp
5174873	5175999	gene
			locus_tag	TetragonulaCarbonaria_000389
5174873	5175401	mRNA
5175482	5175529
5175604	5175764
5175850	5175999
			product	hypothetical protein
			transcript_id	gnl|ncbi|TetragonulaCarbonaria_000389-T1_mrna
			protein_id	gnl|ncbi|TetragonulaCarbonaria_000389-T1
5174873	5175401	CDS
5175482	5175529
5175604	5175764
5175850	5175999
			codon_start	1
			note	EggNog:ENOG41039AR
			note	COG:U
			note	TransMembrane:1 (o223-241i)
			db_xref	InterPro:IPR037645
			db_xref	PFAM:PF17818
			product	hypothetical protein
			transcript_id	gnl|ncbi|TetragonulaCarbonaria_000389-T1_mrna
			protein_id	gnl|ncbi|TetragonulaCarbonaria_000389-T1
5179643	5177632	gene
			locus_tag	TetragonulaCarbonaria_000390
5179643	5179551	mRNA
5179177	5179072
5178982	5178814
5178744	5178539
5178425	5178214
5177991	5177934
5177753	5177632
			product	hypothetical protein
			transcript_id	gnl|ncbi|TetragonulaCarbonaria_000390-T1_mrna
			protein_id	gnl|ncbi|TetragonulaCarbonaria_000390-T1
5179643	5179551	CDS
5179177	5179072
5178982	5178814
5178744	5178539
5178425	5178214
5177991	5177934
5177753	5177632
			codon_start	1
			note	COG:O
			note	EggNog:ENOG41039YP
			note	MEROPS:MER0016598
			note	SECRETED:SignalP(1-25)
			db_xref	PFAM:PF00089
			db_xref	InterPro:IPR001254
			db_xref	InterPro:IPR043504
			db_xref	InterPro:IPR009003
			go_function	serine-type endopeptidase activity|0004252||IEA
			go_process	proteolysis|0006508||IEA
			product	hypothetical protein
			transcript_id	gnl|ncbi|TetragonulaCarbonaria_000390-T1_mrna
			protein_id	gnl|ncbi|TetragonulaCarbonaria_000390-T1
5184255	5180706	gene
			locus_tag	TetragonulaCarbonaria_000391
5184255	5184193	mRNA
5183811	5183718
5183536	5183374
5182865	5182663
5181306	5181104
5180888	5180706
			product	hypothetical protein
			transcript_id	gnl|ncbi|TetragonulaCarbonaria_000391-T1_mrna
			protein_id	gnl|ncbi|TetragonulaCarbonaria_000391-T1
5184255	5184193	CDS
5183811	5183718
5183536	5183374
5182865	5182663
5181306	5181104
5180888	5180706
			codon_start	1
			note	COG:O
			note	EggNog:ENOG41036CI
			note	SECRETED:SignalP(1-21)
			note	MEROPS:MER0011233
			db_xref	PFAM:PF13365
			db_xref	InterPro:IPR009003
			db_xref	PFAM:PF00089
			db_xref	InterPro:IPR001314
			db_xref	InterPro:IPR018114
			db_xref	PFAM:PF09342
			db_xref	InterPro:IPR001254
			db_xref	InterPro:IPR043504
			db_xref	InterPro:IPR033116
			go_function	serine-type endopeptidase activity|0004252||IEA
			go_process	proteolysis|0006508||IEA
			product	hypothetical protein
			transcript_id	gnl|ncbi|TetragonulaCarbonaria_000391-T1_mrna
			protein_id	gnl|ncbi|TetragonulaCarbonaria_000391-T1
5191648	5186741	gene
			locus_tag	TetragonulaCarbonaria_000392
5191648	5191465	mRNA
5191390	5191272
5190367	5190229
5189472	5189310
5188272	5188064
5187415	5187164
5186862	5186741
			product	hypothetical protein
			transcript_id	gnl|ncbi|TetragonulaCarbonaria_000392-T1_mrna
			protein_id	gnl|ncbi|TetragonulaCarbonaria_000392-T1
5191648	5191465	CDS
5191390	5191272
5190367	5190229
5189472	5189310
5188272	5188064
5187415	5187164
5186862	5186741
			codon_start	1
			note	COG:O
			note	MEROPS:MER0011420
			note	EggNog:ENOG41033N7
			db_xref	PFAM:PF13365
			db_xref	InterPro:IPR009003
			db_xref	PFAM:PF00089
			db_xref	InterPro:IPR001314
			db_xref	InterPro:IPR018114
			db_xref	PFAM:PF09342
			db_xref	InterPro:IPR001254
			db_xref	InterPro:IPR043504
			db_xref	InterPro:IPR033116
			go_function	serine-type endopeptidase activity|0004252||IEA
			go_process	proteolysis|0006508||IEA
			product	hypothetical protein
			transcript_id	gnl|ncbi|TetragonulaCarbonaria_000392-T1_mrna
			protein_id	gnl|ncbi|TetragonulaCarbonaria_000392-T1
5199217	5195106	gene
			locus_tag	TetragonulaCarbonaria_000393
5199217	5199113	mRNA
5197790	5197637
5197078	5196919
5196562	5196357
5195829	5195624
5195494	5195437
5195239	5195106
			product	hypothetical protein
			transcript_id	gnl|ncbi|TetragonulaCarbonaria_000393-T1_mrna
			protein_id	gnl|ncbi|TetragonulaCarbonaria_000393-T1
5199217	5199113	CDS
5197790	5197637
5197078	5196919
5196562	5196357
5195829	5195624
5195494	5195437
5195239	5195106
			codon_start	1
			note	COG:O
			note	EggNog:ENOG41036A2
			note	MEROPS:MER0016598
			db_xref	InterPro:IPR009003
			db_xref	PFAM:PF00089
			db_xref	InterPro:IPR001314
			db_xref	InterPro:IPR018114
			db_xref	InterPro:IPR001254
			db_xref	InterPro:IPR043504
			db_xref	InterPro:IPR033116
			go_function	serine-type endopeptidase activity|0004252||IEA
			go_process	proteolysis|0006508||IEA
			product	hypothetical protein
			transcript_id	gnl|ncbi|TetragonulaCarbonaria_000393-T1_mrna
			protein_id	gnl|ncbi|TetragonulaCarbonaria_000393-T1
5200172	5209609	gene
			gene	SP5
			locus_tag	TetragonulaCarbonaria_000394
5200172	5200258	mRNA
5204373	5204672
5206425	5206602
5206926	5207088
5207550	5207758
5208458	5208660
5208914	5208968
5209494	5209609
			product	Uncharacterized protein
			transcript_id	gnl|ncbi|TetragonulaCarbonaria_000394-T1_mrna
			protein_id	gnl|ncbi|TetragonulaCarbonaria_000394-T1
5200172	5200258	CDS
5204373	5204672
5206425	5206602
5206926	5207088
5207550	5207758
5208458	5208660
5208914	5208968
5209494	5209609
			codon_start	1
			note	COG:O
			note	MEROPS:MER0011167
			note	BUSCO:EOG091B0ELG
			note	EggNog:ENOG41032HD
			db_xref	InterPro:IPR009003
			db_xref	PFAM:PF00089
			db_xref	InterPro:IPR001314
			db_xref	InterPro:IPR018114
			db_xref	InterPro:IPR001254
			db_xref	InterPro:IPR043504
			db_xref	InterPro:IPR033116
			go_function	serine-type endopeptidase activity|0004252||IEA
			go_process	proteolysis|0006508||IEA
			product	Uncharacterized protein
			transcript_id	gnl|ncbi|TetragonulaCarbonaria_000394-T1_mrna
			protein_id	gnl|ncbi|TetragonulaCarbonaria_000394-T1
5219597	5212149	gene
			locus_tag	TetragonulaCarbonaria_000395
5219597	5219380	mRNA
5217389	5217196
5216949	5216816
5216495	5216259
5215271	5215069
5214689	5214582
5214463	5214295
5213866	5213723
5213593	5213440
5212884	5212775
5212426	5212337
5212256	5212149
			product	hypothetical protein
			transcript_id	gnl|ncbi|TetragonulaCarbonaria_000395-T1_mrna
			protein_id	gnl|ncbi|TetragonulaCarbonaria_000395-T1
5219597	5219380	CDS
5217389	5217196
5216949	5216816
5216495	5216259
5215271	5215069
5214689	5214582
5214463	5214295
5213866	5213723
5213593	5213440
5212884	5212775
5212426	5212337
5212256	5212149
			codon_start	1
			note	COG:F
			note	EggNog:ENOG41034FG
			db_xref	InterPro:IPR011644
			db_xref	InterPro:IPR001054
			db_xref	PFAM:PF07701
			db_xref	InterPro:IPR029787
			db_xref	InterPro:IPR011645
			db_xref	InterPro:IPR038158
			db_xref	PFAM:PF00211
			db_xref	InterPro:IPR024096
			db_xref	PFAM:PF07700
			db_xref	InterPro:IPR042463
			go_process	cGMP biosynthetic process|0006182||IEA
			go_process	cyclic nucleotide biosynthetic process|0009190||IEA
			go_process	intracellular signal transduction|0035556||IEA
			go_function	heme binding|0020037||IEA
			go_function	guanylate cyclase activity|0004383||IEA
			product	hypothetical protein
			transcript_id	gnl|ncbi|TetragonulaCarbonaria_000395-T1_mrna
			protein_id	gnl|ncbi|TetragonulaCarbonaria_000395-T1
5232042	5233308	gene
			locus_tag	TetragonulaCarbonaria_000396
5232042	5232231	mRNA
5233172	5233308
			product	hypothetical protein
			transcript_id	gnl|ncbi|TetragonulaCarbonaria_000396-T1_mrna
			protein_id	gnl|ncbi|TetragonulaCarbonaria_000396-T1
5232042	5232231	CDS
5233172	5233308
			codon_start	1
			note	EggNog:ENOG410341Q
			note	COG:T
			product	hypothetical protein
			transcript_id	gnl|ncbi|TetragonulaCarbonaria_000396-T1_mrna
			protein_id	gnl|ncbi|TetragonulaCarbonaria_000396-T1
5233375	5240046	gene
			locus_tag	TetragonulaCarbonaria_000397
5233375	5234387	mRNA
5235393	5235571
5235648	5235757
5236280	5236487
5236607	5236770
5236882	5237044
5237144	5237260
5237412	5237552
5238167	5240046
			product	hypothetical protein
			transcript_id	gnl|ncbi|TetragonulaCarbonaria_000397-T1_mrna
			protein_id	gnl|ncbi|TetragonulaCarbonaria_000397-T1
5233988	5234387	CDS
5235393	5235571
5235648	5235757
5236280	5236487
5236607	5236770
5236882	5237044
5237144	5237260
5237412	5237552
5238167	5238679
			codon_start	1
			note	BUSCO:EOG091B04AM
			note	EggNog:ENOG410341Q
			note	COG:T
			db_xref	PFAM:PF02759
			db_xref	InterPro:IPR004012
			db_xref	InterPro:IPR037213
			product	hypothetical protein
			transcript_id	gnl|ncbi|TetragonulaCarbonaria_000397-T1_mrna
			protein_id	gnl|ncbi|TetragonulaCarbonaria_000397-T1
5244257	5267273	gene
			locus_tag	TetragonulaCarbonaria_000398
5244257	5244463	mRNA
5245245	5245514
5266998	5267273
			product	hypothetical protein
			transcript_id	gnl|ncbi|TetragonulaCarbonaria_000398-T1_mrna
			protein_id	gnl|ncbi|TetragonulaCarbonaria_000398-T1
5244257	5244463	CDS
5245245	5245514
5266998	5267138
			codon_start	1
			note	COG:S
			note	EggNog:ENOG41038ZI
			db_xref	InterPro:IPR017455
			db_xref	InterPro:IPR011011
			db_xref	InterPro:IPR000306
			db_xref	PFAM:PF01363
			db_xref	InterPro:IPR013083
			go_function	metal ion binding|0046872||IEA
			product	hypothetical protein
			transcript_id	gnl|ncbi|TetragonulaCarbonaria_000398-T1_mrna
			protein_id	gnl|ncbi|TetragonulaCarbonaria_000398-T1
5310666	5315219	gene
			locus_tag	TetragonulaCarbonaria_000399
5310666	5310754	mRNA
5314811	5315219
			product	hypothetical protein
			transcript_id	gnl|ncbi|TetragonulaCarbonaria_000399-T1_mrna
			protein_id	gnl|ncbi|TetragonulaCarbonaria_000399-T1
5310666	5310754	CDS
5314811	5315219
			codon_start	1
			db_xref	InterPro:IPR026737
			product	hypothetical protein
			transcript_id	gnl|ncbi|TetragonulaCarbonaria_000399-T1_mrna
			protein_id	gnl|ncbi|TetragonulaCarbonaria_000399-T1
5328878	5326108	gene
			locus_tag	TetragonulaCarbonaria_000400
5328878	5328647	mRNA
5326842	5326681
5326545	5326108
			product	hypothetical protein
			transcript_id	gnl|ncbi|TetragonulaCarbonaria_000400-T1_mrna
			protein_id	gnl|ncbi|TetragonulaCarbonaria_000400-T1
5328878	5328647	CDS
5326842	5326681
5326545	5326289
			codon_start	1
			product	hypothetical protein
			transcript_id	gnl|ncbi|TetragonulaCarbonaria_000400-T1_mrna
			protein_id	gnl|ncbi|TetragonulaCarbonaria_000400-T1
5347034	5340351	gene
			locus_tag	TetragonulaCarbonaria_000401
5347034	5346719	mRNA
5340760	5340351
			product	hypothetical protein
			transcript_id	gnl|ncbi|TetragonulaCarbonaria_000401-T1_mrna
			protein_id	gnl|ncbi|TetragonulaCarbonaria_000401-T1
5347034	5346719	CDS
5340760	5340351
			codon_start	1
			product	hypothetical protein
			transcript_id	gnl|ncbi|TetragonulaCarbonaria_000401-T1_mrna
			protein_id	gnl|ncbi|TetragonulaCarbonaria_000401-T1
5350951	5348608	gene
			locus_tag	TetragonulaCarbonaria_000402
5350951	5350745	mRNA
5348930	5348608
			product	hypothetical protein
			transcript_id	gnl|ncbi|TetragonulaCarbonaria_000402-T1_mrna
			protein_id	gnl|ncbi|TetragonulaCarbonaria_000402-T1
5350951	5350745	CDS
5348930	5348637
			codon_start	1
			product	hypothetical protein
			transcript_id	gnl|ncbi|TetragonulaCarbonaria_000402-T1_mrna
			protein_id	gnl|ncbi|TetragonulaCarbonaria_000402-T1
5401201	5400157	gene
			locus_tag	TetragonulaCarbonaria_000403
5401201	5401029	mRNA
5400517	5400418
5400222	5400157
			product	hypothetical protein
			transcript_id	gnl|ncbi|TetragonulaCarbonaria_000403-T1_mrna
			protein_id	gnl|ncbi|TetragonulaCarbonaria_000403-T1
5401201	5401029	CDS
5400517	5400418
5400222	5400157
			codon_start	1
			product	hypothetical protein
			transcript_id	gnl|ncbi|TetragonulaCarbonaria_000403-T1_mrna
			protein_id	gnl|ncbi|TetragonulaCarbonaria_000403-T1
5412444	5417361	gene
			gene	IGSF9B
			locus_tag	TetragonulaCarbonaria_000404
5412444	5412645	mRNA
5414525	5414791
5417012	5417361
			product	Protein turtle B
			transcript_id	gnl|ncbi|TetragonulaCarbonaria_000404-T1_mrna
			protein_id	gnl|ncbi|TetragonulaCarbonaria_000404-T1
5412444	5412645	CDS
5414525	5414791
5417012	5417361
			codon_start	1
			note	COG:S
			note	EggNog:ENOG41KOG3510
			db_xref	InterPro:IPR013783
			db_xref	InterPro:IPR036179
			product	Protein turtle B
			transcript_id	gnl|ncbi|TetragonulaCarbonaria_000404-T1_mrna
			protein_id	gnl|ncbi|TetragonulaCarbonaria_000404-T1
5428106	5454087	gene
			locus_tag	TetragonulaCarbonaria_000405
5428106	5428352	mRNA
5433657	5433960
5439221	5439343
5445996	5446205
5453898	5454087
			product	hypothetical protein
			transcript_id	gnl|ncbi|TetragonulaCarbonaria_000405-T1_mrna
			protein_id	gnl|ncbi|TetragonulaCarbonaria_000405-T1
5428106	5428352	CDS
5433657	5433960
5439221	5439343
5445996	5446205
5453898	5454087
			codon_start	1
			note	COG:T
			note	EggNog:ENOG410V4KS
			db_xref	InterPro:IPR036179
			db_xref	InterPro:IPR007110
			db_xref	PFAM:PF07679
			db_xref	PFAM:PF08205
			db_xref	InterPro:IPR013783
			db_xref	PFAM:PF00047
			db_xref	PFAM:PF13927
			product	hypothetical protein
			transcript_id	gnl|ncbi|TetragonulaCarbonaria_000405-T1_mrna
			protein_id	gnl|ncbi|TetragonulaCarbonaria_000405-T1
5455740	5462305	gene
			locus_tag	TetragonulaCarbonaria_000406
5455740	5455986	mRNA
5462052	5462305
			product	hypothetical protein
			transcript_id	gnl|ncbi|TetragonulaCarbonaria_000406-T1_mrna
			protein_id	gnl|ncbi|TetragonulaCarbonaria_000406-T1
5455740	5455986	CDS
5462052	5462305
			codon_start	1
			note	COG:T
			note	EggNog:ENOG410V4KS
			note	TransMembrane:2 (i68-84o147-164i)
			product	hypothetical protein
			transcript_id	gnl|ncbi|TetragonulaCarbonaria_000406-T1_mrna
			protein_id	gnl|ncbi|TetragonulaCarbonaria_000406-T1
5466437	5466123	gene
			locus_tag	TetragonulaCarbonaria_000407
5466437	5466123	mRNA
			product	hypothetical protein
			transcript_id	gnl|ncbi|TetragonulaCarbonaria_000407-T1_mrna
			protein_id	gnl|ncbi|TetragonulaCarbonaria_000407-T1
5466437	5466123	CDS
			codon_start	1
			product	hypothetical protein
			transcript_id	gnl|ncbi|TetragonulaCarbonaria_000407-T1_mrna
			protein_id	gnl|ncbi|TetragonulaCarbonaria_000407-T1
5474606	5466647	gene
			locus_tag	TetragonulaCarbonaria_000408
5474606	5474100	mRNA
5467039	5466647
			product	hypothetical protein
			transcript_id	gnl|ncbi|TetragonulaCarbonaria_000408-T1_mrna
			protein_id	gnl|ncbi|TetragonulaCarbonaria_000408-T1
5474606	5474100	CDS
5467039	5466899
			codon_start	1
			product	hypothetical protein
			transcript_id	gnl|ncbi|TetragonulaCarbonaria_000408-T1_mrna
			protein_id	gnl|ncbi|TetragonulaCarbonaria_000408-T1
5477401	5478096	gene
			locus_tag	TetragonulaCarbonaria_000409
5477401	5477887	mRNA
5478026	5478096
			product	hypothetical protein
			transcript_id	gnl|ncbi|TetragonulaCarbonaria_000409-T1_mrna
			protein_id	gnl|ncbi|TetragonulaCarbonaria_000409-T1
5477401	5477887	CDS
5478026	5478096
			codon_start	1
			product	hypothetical protein
			transcript_id	gnl|ncbi|TetragonulaCarbonaria_000409-T1_mrna
			protein_id	gnl|ncbi|TetragonulaCarbonaria_000409-T1
5484036	5498966	gene
			locus_tag	TetragonulaCarbonaria_000410
5484036	5484177	mRNA
5486327	5486550
5489841	5490084
5498692	5498966
			product	hypothetical protein
			transcript_id	gnl|ncbi|TetragonulaCarbonaria_000410-T1_mrna
			protein_id	gnl|ncbi|TetragonulaCarbonaria_000410-T1
5484036	5484177	CDS
5486327	5486550
5489841	5490084
5498692	5498966
			codon_start	1
			product	hypothetical protein
			transcript_id	gnl|ncbi|TetragonulaCarbonaria_000410-T1_mrna
			protein_id	gnl|ncbi|TetragonulaCarbonaria_000410-T1
5500124	5501397	gene
			locus_tag	TetragonulaCarbonaria_000411
5500124	5500341	mRNA
5501250	5501397
			product	hypothetical protein
			transcript_id	gnl|ncbi|TetragonulaCarbonaria_000411-T1_mrna
			protein_id	gnl|ncbi|TetragonulaCarbonaria_000411-T1
5500124	5500341	CDS
5501250	5501397
			codon_start	1
			product	hypothetical protein
			transcript_id	gnl|ncbi|TetragonulaCarbonaria_000411-T1_mrna
			protein_id	gnl|ncbi|TetragonulaCarbonaria_000411-T1
5533516	5533080	gene
			locus_tag	TetragonulaCarbonaria_000412
5533516	5533514	mRNA
5533403	5533080
			product	hypothetical protein
			transcript_id	gnl|ncbi|TetragonulaCarbonaria_000412-T1_mrna
			protein_id	gnl|ncbi|TetragonulaCarbonaria_000412-T1
5533516	5533514	CDS
5533403	5533080
			codon_start	1
			product	hypothetical protein
			transcript_id	gnl|ncbi|TetragonulaCarbonaria_000412-T1_mrna
			protein_id	gnl|ncbi|TetragonulaCarbonaria_000412-T1
5537001	5537210	gene
			locus_tag	TetragonulaCarbonaria_000413
5537001	5537210	mRNA
			product	hypothetical protein
			transcript_id	gnl|ncbi|TetragonulaCarbonaria_000413-T1_mrna
			protein_id	gnl|ncbi|TetragonulaCarbonaria_000413-T1
5537001	5537210	CDS
			codon_start	1
			product	hypothetical protein
			transcript_id	gnl|ncbi|TetragonulaCarbonaria_000413-T1_mrna
			protein_id	gnl|ncbi|TetragonulaCarbonaria_000413-T1
5573204	5570225	gene
			locus_tag	TetragonulaCarbonaria_000414
5573204	5573068	mRNA
5572167	5572035
5570837	5570765
5570679	5570225
			product	hypothetical protein
			transcript_id	gnl|ncbi|TetragonulaCarbonaria_000414-T1_mrna
			protein_id	gnl|ncbi|TetragonulaCarbonaria_000414-T1
5573204	5573068	CDS
5572167	5572035
5570837	5570765
5570679	5570225
			codon_start	1
			note	TransMembrane:1 (o216-233i)
			product	hypothetical protein
			transcript_id	gnl|ncbi|TetragonulaCarbonaria_000414-T1_mrna
			protein_id	gnl|ncbi|TetragonulaCarbonaria_000414-T1
5579906	5579242	gene
			locus_tag	TetragonulaCarbonaria_000415
5579906	5579849	mRNA
5579567	5579242
			product	hypothetical protein
			transcript_id	gnl|ncbi|TetragonulaCarbonaria_000415-T1_mrna
			protein_id	gnl|ncbi|TetragonulaCarbonaria_000415-T1
5579906	5579849	CDS
5579567	5579242
			codon_start	1
			product	hypothetical protein
			transcript_id	gnl|ncbi|TetragonulaCarbonaria_000415-T1_mrna
			protein_id	gnl|ncbi|TetragonulaCarbonaria_000415-T1
5582260	5583864	gene
			locus_tag	TetragonulaCarbonaria_000416
5582260	5582362	mRNA
5583716	5583864
			product	hypothetical protein
			transcript_id	gnl|ncbi|TetragonulaCarbonaria_000416-T1_mrna
			protein_id	gnl|ncbi|TetragonulaCarbonaria_000416-T1
5582260	5582362	CDS
5583716	5583864
			codon_start	1
			product	hypothetical protein
			transcript_id	gnl|ncbi|TetragonulaCarbonaria_000416-T1_mrna
			protein_id	gnl|ncbi|TetragonulaCarbonaria_000416-T1
5689944	5607292	gene
			locus_tag	TetragonulaCarbonaria_000417
5689944	5689887	mRNA
5683320	5683240
5654765	5654662
5648499	5648292
5646851	5646696
5626589	5626461
5623245	5623108
5622008	5621859
5619817	5619746
5619334	5619266
5608436	5607292
			product	hypothetical protein
			transcript_id	gnl|ncbi|TetragonulaCarbonaria_000417-T1_mrna
			protein_id	gnl|ncbi|TetragonulaCarbonaria_000417-T1
5689944	5689887	CDS
5683320	5683240
5654765	5654662
5648499	5648292
5646851	5646696
5626589	5626461
5623245	5623108
5622008	5621859
5619817	5619746
5619334	5619266
5608436	5608285
			codon_start	1
			note	EggNog:ENOG4103HJH
			note	BUSCO:EOG091B0B87
			note	COG:T
			note	TransMembrane:1 (o420-436i)
			db_xref	PFAM:PF13895
			db_xref	InterPro:IPR036179
			db_xref	PFAM:PF07686
			db_xref	InterPro:IPR007110
			db_xref	PFAM:PF07679
			db_xref	InterPro:IPR013783
			db_xref	PFAM:PF00047
			db_xref	InterPro:IPR003598
			db_xref	InterPro:IPR003599
			db_xref	PFAM:PF13927
			db_xref	InterPro:IPR013098
			product	hypothetical protein
			transcript_id	gnl|ncbi|TetragonulaCarbonaria_000417-T1_mrna
			protein_id	gnl|ncbi|TetragonulaCarbonaria_000417-T1
5709041	5702964	gene
			locus_tag	TetragonulaCarbonaria_000418
5709041	5708869	mRNA
5707395	5706995
5703427	5703287
5702974	5702964
			product	hypothetical protein
			transcript_id	gnl|ncbi|TetragonulaCarbonaria_000418-T1_mrna
			protein_id	gnl|ncbi|TetragonulaCarbonaria_000418-T1
5709041	5708869	CDS
5707395	5706995
5703427	5703287
5702974	5702964
			codon_start	1
			product	hypothetical protein
			transcript_id	gnl|ncbi|TetragonulaCarbonaria_000418-T1_mrna
			protein_id	gnl|ncbi|TetragonulaCarbonaria_000418-T1
5710331	5718986	gene
			locus_tag	TetragonulaCarbonaria_000419
5710331	5710348	mRNA
5713382	5713980
5717606	5717794
5717854	5717980
5718066	5718140
5718239	5718986
			product	hypothetical protein
			transcript_id	gnl|ncbi|TetragonulaCarbonaria_000419-T1_mrna
			protein_id	gnl|ncbi|TetragonulaCarbonaria_000419-T1
5710331	5710348	CDS
5713382	5713980
5717606	5717794
5717854	5717980
5718066	5718140
5718239	5718781
			codon_start	1
			product	hypothetical protein
			transcript_id	gnl|ncbi|TetragonulaCarbonaria_000419-T1_mrna
			protein_id	gnl|ncbi|TetragonulaCarbonaria_000419-T1
5719986	5719410	gene
			locus_tag	TetragonulaCarbonaria_000420
5719986	5719587	mRNA
5719533	5719410
			product	hypothetical protein
			transcript_id	gnl|ncbi|TetragonulaCarbonaria_000420-T1_mrna
			protein_id	gnl|ncbi|TetragonulaCarbonaria_000420-T1
5719819	5719587	CDS
5719533	5719410
			codon_start	1
			product	hypothetical protein
			transcript_id	gnl|ncbi|TetragonulaCarbonaria_000420-T1_mrna
			protein_id	gnl|ncbi|TetragonulaCarbonaria_000420-T1
5747014	5749317	gene
			locus_tag	TetragonulaCarbonaria_000421
5747014	5747016	mRNA
5748985	5749317
			product	hypothetical protein
			transcript_id	gnl|ncbi|TetragonulaCarbonaria_000421-T1_mrna
			protein_id	gnl|ncbi|TetragonulaCarbonaria_000421-T1
5747014	5747016	CDS
5748985	5749317
			codon_start	1
			product	hypothetical protein
			transcript_id	gnl|ncbi|TetragonulaCarbonaria_000421-T1_mrna
			protein_id	gnl|ncbi|TetragonulaCarbonaria_000421-T1
5764960	5763568	gene
			locus_tag	TetragonulaCarbonaria_000422
5764960	5764917	mRNA
5763856	5763568
			product	hypothetical protein
			transcript_id	gnl|ncbi|TetragonulaCarbonaria_000422-T1_mrna
			protein_id	gnl|ncbi|TetragonulaCarbonaria_000422-T1
5764960	5764917	CDS
5763856	5763568
			codon_start	1
			product	hypothetical protein
			transcript_id	gnl|ncbi|TetragonulaCarbonaria_000422-T1_mrna
			protein_id	gnl|ncbi|TetragonulaCarbonaria_000422-T1
5776516	5777891	gene
			locus_tag	TetragonulaCarbonaria_000423
5776516	5776746	mRNA
5777589	5777891
			product	hypothetical protein
			transcript_id	gnl|ncbi|TetragonulaCarbonaria_000423-T1_mrna
			protein_id	gnl|ncbi|TetragonulaCarbonaria_000423-T1
5776516	5776746	CDS
5777589	5777891
			codon_start	1
			product	hypothetical protein
			transcript_id	gnl|ncbi|TetragonulaCarbonaria_000423-T1_mrna
			protein_id	gnl|ncbi|TetragonulaCarbonaria_000423-T1
5785064	5784747	gene
			locus_tag	TetragonulaCarbonaria_000424
5785064	5784747	mRNA
			product	hypothetical protein
			transcript_id	gnl|ncbi|TetragonulaCarbonaria_000424-T1_mrna
			protein_id	gnl|ncbi|TetragonulaCarbonaria_000424-T1
5785064	5784747	CDS
			codon_start	1
			product	hypothetical protein
			transcript_id	gnl|ncbi|TetragonulaCarbonaria_000424-T1_mrna
			protein_id	gnl|ncbi|TetragonulaCarbonaria_000424-T1
5789222	5789969	gene
			locus_tag	TetragonulaCarbonaria_000425
5789222	5789416	mRNA
5789880	5789969
			product	hypothetical protein
			transcript_id	gnl|ncbi|TetragonulaCarbonaria_000425-T1_mrna
			protein_id	gnl|ncbi|TetragonulaCarbonaria_000425-T1
5789222	5789416	CDS
5789880	5789969
			codon_start	1
			product	hypothetical protein
			transcript_id	gnl|ncbi|TetragonulaCarbonaria_000425-T1_mrna
			protein_id	gnl|ncbi|TetragonulaCarbonaria_000425-T1
<5827528	5827688	gene
			locus_tag	TetragonulaCarbonaria_000426
<5827528	5827688	mRNA
			product	hypothetical protein
			transcript_id	gnl|ncbi|TetragonulaCarbonaria_000426-T1_mrna
			protein_id	gnl|ncbi|TetragonulaCarbonaria_000426-T1
<5827528	5827688	CDS
			codon_start	3
			product	hypothetical protein
			transcript_id	gnl|ncbi|TetragonulaCarbonaria_000426-T1_mrna
			protein_id	gnl|ncbi|TetragonulaCarbonaria_000426-T1
5885582	5883794	gene
			locus_tag	TetragonulaCarbonaria_000427
5885582	5885319	mRNA
5884905	5884729
5883964	5883794
			product	hypothetical protein
			transcript_id	gnl|ncbi|TetragonulaCarbonaria_000427-T1_mrna
			protein_id	gnl|ncbi|TetragonulaCarbonaria_000427-T1
5885456	5885319	CDS
5884905	5884729
5883964	5883794
			codon_start	1
			product	hypothetical protein
			transcript_id	gnl|ncbi|TetragonulaCarbonaria_000427-T1_mrna
			protein_id	gnl|ncbi|TetragonulaCarbonaria_000427-T1
5897425	5895997	gene
			locus_tag	TetragonulaCarbonaria_000428
5897425	5897061	mRNA
5896393	5895997
			product	hypothetical protein
			transcript_id	gnl|ncbi|TetragonulaCarbonaria_000428-T1_mrna
			protein_id	gnl|ncbi|TetragonulaCarbonaria_000428-T1
5897425	5897061	CDS
5896393	5896060
			codon_start	1
			product	hypothetical protein
			transcript_id	gnl|ncbi|TetragonulaCarbonaria_000428-T1_mrna
			protein_id	gnl|ncbi|TetragonulaCarbonaria_000428-T1
5901902	5902709	gene
			locus_tag	TetragonulaCarbonaria_000429
5901902	5901912	mRNA
5902400	5902709
			product	hypothetical protein
			transcript_id	gnl|ncbi|TetragonulaCarbonaria_000429-T1_mrna
			protein_id	gnl|ncbi|TetragonulaCarbonaria_000429-T1
5901902	5901912	CDS
5902400	5902709
			codon_start	1
			product	hypothetical protein
			transcript_id	gnl|ncbi|TetragonulaCarbonaria_000429-T1_mrna
			protein_id	gnl|ncbi|TetragonulaCarbonaria_000429-T1
5923962	5917488	gene
			locus_tag	TetragonulaCarbonaria_000430
5923962	5923718	mRNA
5917869	5917488
			product	hypothetical protein
			transcript_id	gnl|ncbi|TetragonulaCarbonaria_000430-T1_mrna
			protein_id	gnl|ncbi|TetragonulaCarbonaria_000430-T1
5923962	5923718	CDS
5917869	5917488
			codon_start	1
			product	hypothetical protein
			transcript_id	gnl|ncbi|TetragonulaCarbonaria_000430-T1_mrna
			protein_id	gnl|ncbi|TetragonulaCarbonaria_000430-T1
5937248	5945646	gene
			locus_tag	TetragonulaCarbonaria_000431
5937248	5937377	mRNA
5937714	5937965
5945384	5945646
			product	hypothetical protein
			transcript_id	gnl|ncbi|TetragonulaCarbonaria_000431-T1_mrna
			protein_id	gnl|ncbi|TetragonulaCarbonaria_000431-T1
5937248	5937377	CDS
5937714	5937965
5945384	5945646
			codon_start	1
			product	hypothetical protein
			transcript_id	gnl|ncbi|TetragonulaCarbonaria_000431-T1_mrna
			protein_id	gnl|ncbi|TetragonulaCarbonaria_000431-T1
5954909	5945687	gene
			locus_tag	TetragonulaCarbonaria_000432
5954909	5954842	mRNA
5953752	5953637
5945724	5945687
			product	hypothetical protein
			transcript_id	gnl|ncbi|TetragonulaCarbonaria_000432-T1_mrna
			protein_id	gnl|ncbi|TetragonulaCarbonaria_000432-T1
5954909	5954842	CDS
5953752	5953637
5945724	5945687
			codon_start	1
			product	hypothetical protein
			transcript_id	gnl|ncbi|TetragonulaCarbonaria_000432-T1_mrna
			protein_id	gnl|ncbi|TetragonulaCarbonaria_000432-T1
5979886	5974184	gene
			locus_tag	TetragonulaCarbonaria_000433
5979886	5979812	mRNA
5979156	5978917
5978320	5978045
5974671	5974619
5974493	5974184
			product	hypothetical protein
			transcript_id	gnl|ncbi|TetragonulaCarbonaria_000433-T1_mrna
			protein_id	gnl|ncbi|TetragonulaCarbonaria_000433-T1
5979886	5979812	CDS
5979156	5978917
5978320	5978045
5974671	5974619
5974493	5974184
			codon_start	1
			product	hypothetical protein
			transcript_id	gnl|ncbi|TetragonulaCarbonaria_000433-T1_mrna
			protein_id	gnl|ncbi|TetragonulaCarbonaria_000433-T1
5983444	5982314	gene
			locus_tag	TetragonulaCarbonaria_000434
5983444	5983406	mRNA
5982643	5982314
			product	hypothetical protein
			transcript_id	gnl|ncbi|TetragonulaCarbonaria_000434-T1_mrna
			protein_id	gnl|ncbi|TetragonulaCarbonaria_000434-T1
5983444	5983406	CDS
5982643	5982314
			codon_start	1
			note	TransMembrane:1 (o18-35i)
			product	hypothetical protein
			transcript_id	gnl|ncbi|TetragonulaCarbonaria_000434-T1_mrna
			protein_id	gnl|ncbi|TetragonulaCarbonaria_000434-T1
6004628	6017335	gene
			locus_tag	TetragonulaCarbonaria_000435
6004628	6004698	mRNA
6004786	6004896
6005000	6005134
6006559	6006838
6017060	6017335
			product	hypothetical protein
			transcript_id	gnl|ncbi|TetragonulaCarbonaria_000435-T1_mrna
			protein_id	gnl|ncbi|TetragonulaCarbonaria_000435-T1
6004628	6004698	CDS
6004786	6004896
6005000	6005134
6006559	6006838
6017060	6017335
			codon_start	1
			product	hypothetical protein
			transcript_id	gnl|ncbi|TetragonulaCarbonaria_000435-T1_mrna
			protein_id	gnl|ncbi|TetragonulaCarbonaria_000435-T1
6022675	6017588	gene
			locus_tag	TetragonulaCarbonaria_000436
6022675	6022464	mRNA
6021778	6021635
6017807	6017588
			product	hypothetical protein
			transcript_id	gnl|ncbi|TetragonulaCarbonaria_000436-T1_mrna
			protein_id	gnl|ncbi|TetragonulaCarbonaria_000436-T1
6022675	6022464	CDS
6021778	6021635
6017807	6017588
			codon_start	1
			product	hypothetical protein
			transcript_id	gnl|ncbi|TetragonulaCarbonaria_000436-T1_mrna
			protein_id	gnl|ncbi|TetragonulaCarbonaria_000436-T1
6024882	6027091	gene
			locus_tag	TetragonulaCarbonaria_000437
6024882	6024953	mRNA
6025173	6025368
6026748	6027091
			product	hypothetical protein
			transcript_id	gnl|ncbi|TetragonulaCarbonaria_000437-T1_mrna
			protein_id	gnl|ncbi|TetragonulaCarbonaria_000437-T1
6024882	6024953	CDS
6025173	6025368
6026748	6027091
			codon_start	1
			product	hypothetical protein
			transcript_id	gnl|ncbi|TetragonulaCarbonaria_000437-T1_mrna
			protein_id	gnl|ncbi|TetragonulaCarbonaria_000437-T1
6030598	6031630	gene
			locus_tag	TetragonulaCarbonaria_000438
6030598	6030719	mRNA
6031432	6031630
			product	hypothetical protein
			transcript_id	gnl|ncbi|TetragonulaCarbonaria_000438-T1_mrna
			protein_id	gnl|ncbi|TetragonulaCarbonaria_000438-T1
6030598	6030719	CDS
6031432	6031630
			codon_start	1
			product	hypothetical protein
			transcript_id	gnl|ncbi|TetragonulaCarbonaria_000438-T1_mrna
			protein_id	gnl|ncbi|TetragonulaCarbonaria_000438-T1
6045570	6050596	gene
			locus_tag	TetragonulaCarbonaria_000439
6045570	6045665	mRNA
6048467	6048843
6050431	6050596
			product	hypothetical protein
			transcript_id	gnl|ncbi|TetragonulaCarbonaria_000439-T1_mrna
			protein_id	gnl|ncbi|TetragonulaCarbonaria_000439-T1
6045570	6045665	CDS
6048467	6048843
6050431	6050596
			codon_start	1
			product	hypothetical protein
			transcript_id	gnl|ncbi|TetragonulaCarbonaria_000439-T1_mrna
			protein_id	gnl|ncbi|TetragonulaCarbonaria_000439-T1
6053321	6053491	gene
			locus_tag	TetragonulaCarbonaria_000440
6053321	6053491	mRNA
			product	hypothetical protein
			transcript_id	gnl|ncbi|TetragonulaCarbonaria_000440-T1_mrna
			protein_id	gnl|ncbi|TetragonulaCarbonaria_000440-T1
6053321	6053491	CDS
			codon_start	1
			product	hypothetical protein
			transcript_id	gnl|ncbi|TetragonulaCarbonaria_000440-T1_mrna
			protein_id	gnl|ncbi|TetragonulaCarbonaria_000440-T1
6084040	6085126	gene
			locus_tag	TetragonulaCarbonaria_000441
6084040	6084086	mRNA
6084802	6085126
			product	hypothetical protein
			transcript_id	gnl|ncbi|TetragonulaCarbonaria_000441-T1_mrna
			protein_id	gnl|ncbi|TetragonulaCarbonaria_000441-T1
6084040	6084086	CDS
6084802	6085126
			codon_start	1
			product	hypothetical protein
			transcript_id	gnl|ncbi|TetragonulaCarbonaria_000441-T1_mrna
			protein_id	gnl|ncbi|TetragonulaCarbonaria_000441-T1
6109800	6110196	gene
			locus_tag	TetragonulaCarbonaria_000442
6109800	6109904	mRNA
6109969	6110196
			product	hypothetical protein
			transcript_id	gnl|ncbi|TetragonulaCarbonaria_000442-T1_mrna
			protein_id	gnl|ncbi|TetragonulaCarbonaria_000442-T1
6109800	6109904	CDS
6109969	6110196
			codon_start	1
			product	hypothetical protein
			transcript_id	gnl|ncbi|TetragonulaCarbonaria_000442-T1_mrna
			protein_id	gnl|ncbi|TetragonulaCarbonaria_000442-T1
6128528	6134601	gene
			locus_tag	TetragonulaCarbonaria_000443
6128528	6128831	mRNA
6128913	6129099
6131884	6132076
6134335	6134601
			product	hypothetical protein
			transcript_id	gnl|ncbi|TetragonulaCarbonaria_000443-T1_mrna
			protein_id	gnl|ncbi|TetragonulaCarbonaria_000443-T1
6128528	6128831	CDS
6128913	6129099
6131884	6132076
6134335	6134601
			codon_start	1
			product	hypothetical protein
			transcript_id	gnl|ncbi|TetragonulaCarbonaria_000443-T1_mrna
			protein_id	gnl|ncbi|TetragonulaCarbonaria_000443-T1
6185699	6177609	gene
			locus_tag	TetragonulaCarbonaria_000444
6185699	6185638	mRNA
6179618	6179409
6179337	6178998
6177947	6177609
			product	hypothetical protein
			transcript_id	gnl|ncbi|TetragonulaCarbonaria_000444-T1_mrna
			protein_id	gnl|ncbi|TetragonulaCarbonaria_000444-T1
6185699	6185638	CDS
6179618	6179409
6179337	6178998
6177947	6177609
			codon_start	1
			product	hypothetical protein
			transcript_id	gnl|ncbi|TetragonulaCarbonaria_000444-T1_mrna
			protein_id	gnl|ncbi|TetragonulaCarbonaria_000444-T1
6191575	6192141	gene
			locus_tag	TetragonulaCarbonaria_000445
6191575	6191624	mRNA
6191775	6192141
			product	hypothetical protein
			transcript_id	gnl|ncbi|TetragonulaCarbonaria_000445-T1_mrna
			protein_id	gnl|ncbi|TetragonulaCarbonaria_000445-T1
6191575	6191624	CDS
6191775	6192141
			codon_start	1
			product	hypothetical protein
			transcript_id	gnl|ncbi|TetragonulaCarbonaria_000445-T1_mrna
			protein_id	gnl|ncbi|TetragonulaCarbonaria_000445-T1
6242427	6237208	gene
			locus_tag	TetragonulaCarbonaria_000446
6242427	6242333	mRNA
6237676	6237208
			product	hypothetical protein
			transcript_id	gnl|ncbi|TetragonulaCarbonaria_000446-T1_mrna
			protein_id	gnl|ncbi|TetragonulaCarbonaria_000446-T1
6242427	6242333	CDS
6237676	6237208
			codon_start	1
			product	hypothetical protein
			transcript_id	gnl|ncbi|TetragonulaCarbonaria_000446-T1_mrna
			protein_id	gnl|ncbi|TetragonulaCarbonaria_000446-T1
6271120	6271558	gene
			locus_tag	TetragonulaCarbonaria_000447
6271120	6271372	mRNA
6271488	6271558
			product	hypothetical protein
			transcript_id	gnl|ncbi|TetragonulaCarbonaria_000447-T1_mrna
			protein_id	gnl|ncbi|TetragonulaCarbonaria_000447-T1
6271120	6271372	CDS
6271488	6271558
			codon_start	1
			product	hypothetical protein
			transcript_id	gnl|ncbi|TetragonulaCarbonaria_000447-T1_mrna
			protein_id	gnl|ncbi|TetragonulaCarbonaria_000447-T1
6273607	6273344	gene
			locus_tag	TetragonulaCarbonaria_000448
6273607	6273344	mRNA
			product	hypothetical protein
			transcript_id	gnl|ncbi|TetragonulaCarbonaria_000448-T1_mrna
			protein_id	gnl|ncbi|TetragonulaCarbonaria_000448-T1
6273607	6273344	CDS
			codon_start	1
			product	hypothetical protein
			transcript_id	gnl|ncbi|TetragonulaCarbonaria_000448-T1_mrna
			protein_id	gnl|ncbi|TetragonulaCarbonaria_000448-T1
6289806	6290725	gene
			locus_tag	TetragonulaCarbonaria_000449
6289806	6290725	mRNA
			product	hypothetical protein
			transcript_id	gnl|ncbi|TetragonulaCarbonaria_000449-T1_mrna
			protein_id	gnl|ncbi|TetragonulaCarbonaria_000449-T1
6290235	6290645	CDS
			codon_start	1
			product	hypothetical protein
			transcript_id	gnl|ncbi|TetragonulaCarbonaria_000449-T1_mrna
			protein_id	gnl|ncbi|TetragonulaCarbonaria_000449-T1
6338783	6330144	gene
			locus_tag	TetragonulaCarbonaria_000450
6338783	6338472	mRNA
6330326	6330144
			product	hypothetical protein
			transcript_id	gnl|ncbi|TetragonulaCarbonaria_000450-T1_mrna
			protein_id	gnl|ncbi|TetragonulaCarbonaria_000450-T1
6338783	6338472	CDS
6330326	6330144
			codon_start	1
			product	hypothetical protein
			transcript_id	gnl|ncbi|TetragonulaCarbonaria_000450-T1_mrna
			protein_id	gnl|ncbi|TetragonulaCarbonaria_000450-T1
6349261	6385321	gene
			locus_tag	TetragonulaCarbonaria_000451
6349261	6349462	mRNA
6349784	6349992
6359059	6359194
6376284	6376417
6384968	6385321
			product	hypothetical protein
			transcript_id	gnl|ncbi|TetragonulaCarbonaria_000451-T1_mrna
			protein_id	gnl|ncbi|TetragonulaCarbonaria_000451-T1
6349261	6349462	CDS
6349784	6349992
6359059	6359194
6376284	6376417
6384968	6385321
			codon_start	1
			note	COG:S
			note	EggNog:ENOG410371J
			db_xref	InterPro:IPR036179
			db_xref	PFAM:PF07686
			db_xref	InterPro:IPR007110
			db_xref	InterPro:IPR013106
			db_xref	InterPro:IPR013783
			db_xref	InterPro:IPR003599
			product	hypothetical protein
			transcript_id	gnl|ncbi|TetragonulaCarbonaria_000451-T1_mrna
			protein_id	gnl|ncbi|TetragonulaCarbonaria_000451-T1
6403516	6402579	gene
			locus_tag	TetragonulaCarbonaria_000452
6403516	6403196	mRNA
6402885	6402579
			product	hypothetical protein
			transcript_id	gnl|ncbi|TetragonulaCarbonaria_000452-T1_mrna
			protein_id	gnl|ncbi|TetragonulaCarbonaria_000452-T1
6403392	6403196	CDS
6402885	6402726
			codon_start	1
			product	hypothetical protein
			transcript_id	gnl|ncbi|TetragonulaCarbonaria_000452-T1_mrna
			protein_id	gnl|ncbi|TetragonulaCarbonaria_000452-T1
6428440	6430446	gene
			locus_tag	TetragonulaCarbonaria_000453
6428440	6428689	mRNA
6430298	6430446
			product	hypothetical protein
			transcript_id	gnl|ncbi|TetragonulaCarbonaria_000453-T1_mrna
			protein_id	gnl|ncbi|TetragonulaCarbonaria_000453-T1
6428440	6428689	CDS
6430298	6430446
			codon_start	1
			note	COG:S
			note	EggNog:ENOG410371J
			product	hypothetical protein
			transcript_id	gnl|ncbi|TetragonulaCarbonaria_000453-T1_mrna
			protein_id	gnl|ncbi|TetragonulaCarbonaria_000453-T1
6442088	6450354	gene
			locus_tag	TetragonulaCarbonaria_000454
6442088	6442149	mRNA
6442320	6442505
6448378	6448603
6449042	6449120
6450095	6450354
			product	hypothetical protein
			transcript_id	gnl|ncbi|TetragonulaCarbonaria_000454-T1_mrna
			protein_id	gnl|ncbi|TetragonulaCarbonaria_000454-T1
6442088	6442149	CDS
6442320	6442505
6448378	6448603
6449042	6449120
6450095	6450354
			codon_start	1
			product	hypothetical protein
			transcript_id	gnl|ncbi|TetragonulaCarbonaria_000454-T1_mrna
			protein_id	gnl|ncbi|TetragonulaCarbonaria_000454-T1
6453676	6454381	gene
			locus_tag	TetragonulaCarbonaria_000455
6453676	6454381	mRNA
			product	hypothetical protein
			transcript_id	gnl|ncbi|TetragonulaCarbonaria_000455-T1_mrna
			protein_id	gnl|ncbi|TetragonulaCarbonaria_000455-T1
6453919	6454284	CDS
			codon_start	1
			note	TransMembrane:1 (i42-63o)
			product	hypothetical protein
			transcript_id	gnl|ncbi|TetragonulaCarbonaria_000455-T1_mrna
			protein_id	gnl|ncbi|TetragonulaCarbonaria_000455-T1
6457595	6457347	gene
			locus_tag	TetragonulaCarbonaria_000456
6457595	6457347	mRNA
			product	hypothetical protein
			transcript_id	gnl|ncbi|TetragonulaCarbonaria_000456-T1_mrna
			protein_id	gnl|ncbi|TetragonulaCarbonaria_000456-T1
6457595	6457347	CDS
			codon_start	1
			product	hypothetical protein
			transcript_id	gnl|ncbi|TetragonulaCarbonaria_000456-T1_mrna
			protein_id	gnl|ncbi|TetragonulaCarbonaria_000456-T1
6458624	6458932	gene
			locus_tag	TetragonulaCarbonaria_000457
6458624	6458932	mRNA
			product	hypothetical protein
			transcript_id	gnl|ncbi|TetragonulaCarbonaria_000457-T1_mrna
			protein_id	gnl|ncbi|TetragonulaCarbonaria_000457-T1
6458624	6458932	CDS
			codon_start	1
			product	hypothetical protein
			transcript_id	gnl|ncbi|TetragonulaCarbonaria_000457-T1_mrna
			protein_id	gnl|ncbi|TetragonulaCarbonaria_000457-T1
6468688	6474343	gene
			locus_tag	TetragonulaCarbonaria_000458
6468688	6468890	mRNA
6471322	6471596
6474177	6474343
			product	hypothetical protein
			transcript_id	gnl|ncbi|TetragonulaCarbonaria_000458-T1_mrna
			protein_id	gnl|ncbi|TetragonulaCarbonaria_000458-T1
6468688	6468890	CDS
6471322	6471596
6474177	6474343
			codon_start	1
			product	hypothetical protein
			transcript_id	gnl|ncbi|TetragonulaCarbonaria_000458-T1_mrna
			protein_id	gnl|ncbi|TetragonulaCarbonaria_000458-T1
6484053	6487712	gene
			locus_tag	TetragonulaCarbonaria_000459
6484053	6485542	mRNA
6485626	6485734
6485810	6486729
6486811	6487013
6487076	6487332
6487401	6487553
6487623	6487712
			product	hypothetical protein
			transcript_id	gnl|ncbi|TetragonulaCarbonaria_000459-T1_mrna
			protein_id	gnl|ncbi|TetragonulaCarbonaria_000459-T1
6484053	6485542	CDS
6485626	6485734
6485810	6486729
6486811	6487013
6487076	6487332
6487401	6487553
6487623	6487712
			codon_start	1
			note	EggNog:ENOG41037I8
			note	BUSCO:EOG091B0AEB
			db_xref	InterPro:IPR038923
			go_process	regulation of cilium assembly|1902017||IEA
			go_process	centriole replication|0007099||IEA
			product	hypothetical protein
			transcript_id	gnl|ncbi|TetragonulaCarbonaria_000459-T1_mrna
			protein_id	gnl|ncbi|TetragonulaCarbonaria_000459-T1
6490071	6495649	gene
			locus_tag	TetragonulaCarbonaria_000460
6490071	6490451	mRNA
6493048	6493276
6494285	6494456
6495171	6495649
			product	hypothetical protein
			transcript_id	gnl|ncbi|TetragonulaCarbonaria_000460-T1_mrna
			protein_id	gnl|ncbi|TetragonulaCarbonaria_000460-T1
6490293	6490451	CDS
6493048	6493276
6494285	6494456
6495171	6495330
			codon_start	1
			note	TransMembrane:1 (o12-31i)
			note	EggNog:ENOG41037B3
			note	SECRETED:SignalP(1-29)
			note	BUSCO:EOG091B0GUJ
			db_xref	InterPro:IPR022272
			db_xref	InterPro:IPR012674
			product	hypothetical protein
			transcript_id	gnl|ncbi|TetragonulaCarbonaria_000460-T1_mrna
			protein_id	gnl|ncbi|TetragonulaCarbonaria_000460-T1
6497755	6498054	gene
			locus_tag	TetragonulaCarbonaria_000461
6497755	6498054	mRNA
			product	hypothetical protein
			transcript_id	gnl|ncbi|TetragonulaCarbonaria_000461-T1_mrna
			protein_id	gnl|ncbi|TetragonulaCarbonaria_000461-T1
6497755	6498054	CDS
			codon_start	1
			product	hypothetical protein
			transcript_id	gnl|ncbi|TetragonulaCarbonaria_000461-T1_mrna
			protein_id	gnl|ncbi|TetragonulaCarbonaria_000461-T1
6509343	6499450	gene
			locus_tag	TetragonulaCarbonaria_000462
6509343	6509272	mRNA
6507388	6507151
6501247	6501128
6500726	6500610
6500378	6500271
6500170	6499995
6499629	6499450
			product	hypothetical protein
			transcript_id	gnl|ncbi|TetragonulaCarbonaria_000462-T1_mrna
			protein_id	gnl|ncbi|TetragonulaCarbonaria_000462-T1
6509343	6509272	CDS
6507388	6507151
6501247	6501128
6500726	6500610
6500378	6500271
6500170	6499995
6499629	6499450
			codon_start	1
			note	EggNog:ENOG41032Z7
			note	COG:T
			db_xref	InterPro:IPR001452
			db_xref	PFAM:PF00018
			db_xref	InterPro:IPR036028
			db_xref	PFAM:PF07653
			db_xref	InterPro:IPR020590
			db_xref	PFAM:PF00625
			db_xref	InterPro:IPR027417
			db_xref	InterPro:IPR008144
			db_xref	InterPro:IPR008145
			go_function	protein binding|0005515||IEA
			product	hypothetical protein
			transcript_id	gnl|ncbi|TetragonulaCarbonaria_000462-T1_mrna
			protein_id	gnl|ncbi|TetragonulaCarbonaria_000462-T1
6510429	6513393	gene
			locus_tag	TetragonulaCarbonaria_000463
6510429	6511344	mRNA
6513288	6513393
			product	hypothetical protein
			transcript_id	gnl|ncbi|TetragonulaCarbonaria_000463-T1_mrna
			protein_id	gnl|ncbi|TetragonulaCarbonaria_000463-T1
6511205	6511344	CDS
6513288	6513393
			codon_start	1
			note	TransMembrane:1 (o18-36i)
			product	hypothetical protein
			transcript_id	gnl|ncbi|TetragonulaCarbonaria_000463-T1_mrna
			protein_id	gnl|ncbi|TetragonulaCarbonaria_000463-T1
6535377	6527340	gene
			locus_tag	TetragonulaCarbonaria_000464
6535377	6535195	mRNA
6531759	6531568
6530103	6529939
6527669	6527340
			product	hypothetical protein
			transcript_id	gnl|ncbi|TetragonulaCarbonaria_000464-T1_mrna
			protein_id	gnl|ncbi|TetragonulaCarbonaria_000464-T1
6535377	6535195	CDS
6531759	6531568
6530103	6529939
6527669	6527340
			codon_start	1
			note	EggNog:ENOG41032Z7
			note	COG:T
			db_xref	PFAM:PF00595
			db_xref	InterPro:IPR001478
			db_xref	InterPro:IPR036034
			go_function	protein binding|0005515||IEA
			product	hypothetical protein
			transcript_id	gnl|ncbi|TetragonulaCarbonaria_000464-T1_mrna
			protein_id	gnl|ncbi|TetragonulaCarbonaria_000464-T1
6561274	6558533	gene
			locus_tag	TetragonulaCarbonaria_000465
6561274	6561211	mRNA
6560825	6560716
6558760	6558533
			product	hypothetical protein
			transcript_id	gnl|ncbi|TetragonulaCarbonaria_000465-T1_mrna
			protein_id	gnl|ncbi|TetragonulaCarbonaria_000465-T1
6561274	6561211	CDS
6560825	6560716
6558760	6558533
			codon_start	1
			product	hypothetical protein
			transcript_id	gnl|ncbi|TetragonulaCarbonaria_000465-T1_mrna
			protein_id	gnl|ncbi|TetragonulaCarbonaria_000465-T1
6582407	6581387	gene
			locus_tag	TetragonulaCarbonaria_000466
6582407	6582339	mRNA
6581707	6581387
			product	hypothetical protein
			transcript_id	gnl|ncbi|TetragonulaCarbonaria_000466-T1_mrna
			protein_id	gnl|ncbi|TetragonulaCarbonaria_000466-T1
6582407	6582339	CDS
6581707	6581387
			codon_start	1
			note	SECRETED:SignalP(1-21)
			product	hypothetical protein
			transcript_id	gnl|ncbi|TetragonulaCarbonaria_000466-T1_mrna
			protein_id	gnl|ncbi|TetragonulaCarbonaria_000466-T1
6608907	6609244	gene
			locus_tag	TetragonulaCarbonaria_000467
6608907	6608923	mRNA
6608989	6609244
			product	hypothetical protein
			transcript_id	gnl|ncbi|TetragonulaCarbonaria_000467-T1_mrna
			protein_id	gnl|ncbi|TetragonulaCarbonaria_000467-T1
6608907	6608923	CDS
6608989	6609244
			codon_start	1
			product	hypothetical protein
			transcript_id	gnl|ncbi|TetragonulaCarbonaria_000467-T1_mrna
			protein_id	gnl|ncbi|TetragonulaCarbonaria_000467-T1
6628113	6625018	gene
			locus_tag	TetragonulaCarbonaria_000468
6628113	6628034	mRNA
6625276	6625018
			product	hypothetical protein
			transcript_id	gnl|ncbi|TetragonulaCarbonaria_000468-T1_mrna
			protein_id	gnl|ncbi|TetragonulaCarbonaria_000468-T1
6628113	6628034	CDS
6625276	6625018
			codon_start	1
			product	hypothetical protein
			transcript_id	gnl|ncbi|TetragonulaCarbonaria_000468-T1_mrna
			protein_id	gnl|ncbi|TetragonulaCarbonaria_000468-T1
6664080	6663215	gene
			locus_tag	TetragonulaCarbonaria_000469
6664080	6663215	mRNA
			product	hypothetical protein
			transcript_id	gnl|ncbi|TetragonulaCarbonaria_000469-T1_mrna
			protein_id	gnl|ncbi|TetragonulaCarbonaria_000469-T1
6663541	6663215	CDS
			codon_start	1
			product	hypothetical protein
			transcript_id	gnl|ncbi|TetragonulaCarbonaria_000469-T1_mrna
			protein_id	gnl|ncbi|TetragonulaCarbonaria_000469-T1
6683210	6673299	gene
			locus_tag	TetragonulaCarbonaria_000470
6683210	6682859	mRNA
6675959	6675619
6674708	6673299
			product	hypothetical protein
			transcript_id	gnl|ncbi|TetragonulaCarbonaria_000470-T1_mrna
			protein_id	gnl|ncbi|TetragonulaCarbonaria_000470-T1
6683210	6682859	CDS
6675959	6675619
6674708	6673626
			codon_start	1
			product	hypothetical protein
			transcript_id	gnl|ncbi|TetragonulaCarbonaria_000470-T1_mrna
			protein_id	gnl|ncbi|TetragonulaCarbonaria_000470-T1
6700955	6689508	gene
			locus_tag	TetragonulaCarbonaria_000471
6700955	6700446	mRNA
6697011	6696372
6689674	6689508
			product	hypothetical protein
			transcript_id	gnl|ncbi|TetragonulaCarbonaria_000471-T1_mrna
			protein_id	gnl|ncbi|TetragonulaCarbonaria_000471-T1
6700955	6700446	CDS
6697011	6696372
6689674	6689508
			codon_start	1
			note	EggNog:ENOG410VSRD
			product	hypothetical protein
			transcript_id	gnl|ncbi|TetragonulaCarbonaria_000471-T1_mrna
			protein_id	gnl|ncbi|TetragonulaCarbonaria_000471-T1
6765873	6712908	gene
			locus_tag	TetragonulaCarbonaria_000472
6765873	6765815	mRNA
6747578	6747466
6745804	6745699
6741351	6741274
6737356	6737181
6721327	6721152
6720978	6720856
6719220	6719031
6718758	6718637
6717177	6716998
6713402	6712908
			product	hypothetical protein
			transcript_id	gnl|ncbi|TetragonulaCarbonaria_000472-T1_mrna
			protein_id	gnl|ncbi|TetragonulaCarbonaria_000472-T1
6765873	6765815	CDS
6747578	6747466
6745804	6745699
6741351	6741274
6737356	6737181
6721327	6721152
6720978	6720856
6719220	6719031
6718758	6718637
6717177	6716998
6713402	6713223
			codon_start	1
			note	EggNog:ENOG41032Z7
			note	COG:T
			db_xref	InterPro:IPR011009
			db_xref	InterPro:IPR036892
			db_xref	InterPro:IPR000719
			db_xref	PFAM:PF00069
			db_xref	PFAM:PF07714
			go_function	protein binding|0005515||IEA
			go_function	protein kinase activity|0004672||IEA
			go_function	ATP binding|0005524||IEA
			go_process	protein phosphorylation|0006468||IEA
			product	hypothetical protein
			transcript_id	gnl|ncbi|TetragonulaCarbonaria_000472-T1_mrna
			protein_id	gnl|ncbi|TetragonulaCarbonaria_000472-T1
6766854	6766296	gene
			locus_tag	TetragonulaCarbonaria_000473
6766854	6766852	mRNA
6766779	6766572
6766402	6766296
			product	hypothetical protein
			transcript_id	gnl|ncbi|TetragonulaCarbonaria_000473-T1_mrna
			protein_id	gnl|ncbi|TetragonulaCarbonaria_000473-T1
6766854	6766852	CDS
6766779	6766572
6766402	6766296
			codon_start	1
			product	hypothetical protein
			transcript_id	gnl|ncbi|TetragonulaCarbonaria_000473-T1_mrna
			protein_id	gnl|ncbi|TetragonulaCarbonaria_000473-T1
6770184	6780707	gene
			locus_tag	TetragonulaCarbonaria_000474
6770184	6770546	mRNA
6770730	6770988
6771069	6771231
6771352	6771440
6774027	6774165
6776259	6776364
6777804	6777946
6780531	6780707
			product	hypothetical protein
			transcript_id	gnl|ncbi|TetragonulaCarbonaria_000474-T1_mrna
			protein_id	gnl|ncbi|TetragonulaCarbonaria_000474-T1
6770420	6770546	CDS
6770730	6770988
6771069	6771231
6771352	6771440
6774027	6774165
6776259	6776364
6777804	6777946
6780531	6780707
			codon_start	1
			note	COG:S
			note	EggNog:ENOG4103G9P
			db_xref	InterPro:IPR015943
			db_xref	InterPro:IPR001680
			db_xref	PFAM:PF08614
			db_xref	InterPro:IPR017986
			db_xref	InterPro:IPR036322
			db_xref	InterPro:IPR019775
			db_xref	InterPro:IPR013923
			db_xref	PFAM:PF00400
			go_function	protein binding|0005515||IEA
			product	hypothetical protein
			transcript_id	gnl|ncbi|TetragonulaCarbonaria_000474-T1_mrna
			protein_id	gnl|ncbi|TetragonulaCarbonaria_000474-T1
6790351	6789000	gene
			locus_tag	TetragonulaCarbonaria_000475
6790351	6790172	mRNA
6789251	6789000
			product	hypothetical protein
			transcript_id	gnl|ncbi|TetragonulaCarbonaria_000475-T1_mrna
			protein_id	gnl|ncbi|TetragonulaCarbonaria_000475-T1
6790351	6790172	CDS
6789251	6789123
			codon_start	1
			product	hypothetical protein
			transcript_id	gnl|ncbi|TetragonulaCarbonaria_000475-T1_mrna
			protein_id	gnl|ncbi|TetragonulaCarbonaria_000475-T1
6792570	6792154	gene
			locus_tag	TetragonulaCarbonaria_000476
6792570	6792154	mRNA
			product	hypothetical protein
			transcript_id	gnl|ncbi|TetragonulaCarbonaria_000476-T1_mrna
			protein_id	gnl|ncbi|TetragonulaCarbonaria_000476-T1
6792570	6792154	CDS
			codon_start	1
			note	TransMembrane:1 (i112-133o)
			product	hypothetical protein
			transcript_id	gnl|ncbi|TetragonulaCarbonaria_000476-T1_mrna
			protein_id	gnl|ncbi|TetragonulaCarbonaria_000476-T1
6821737	6819899	gene
			locus_tag	TetragonulaCarbonaria_000477
6821737	6821566	mRNA
6820056	6819899
			product	hypothetical protein
			transcript_id	gnl|ncbi|TetragonulaCarbonaria_000477-T1_mrna
			protein_id	gnl|ncbi|TetragonulaCarbonaria_000477-T1
6821737	6821566	CDS
6820056	6819899
			codon_start	1
			product	hypothetical protein
			transcript_id	gnl|ncbi|TetragonulaCarbonaria_000477-T1_mrna
			protein_id	gnl|ncbi|TetragonulaCarbonaria_000477-T1
6826038	6832200	gene
			locus_tag	TetragonulaCarbonaria_000478
6826038	6826366	mRNA
6832003	6832200
			product	hypothetical protein
			transcript_id	gnl|ncbi|TetragonulaCarbonaria_000478-T1_mrna
			protein_id	gnl|ncbi|TetragonulaCarbonaria_000478-T1
6826262	6826366	CDS
6832003	6832200
			codon_start	1
			product	hypothetical protein
			transcript_id	gnl|ncbi|TetragonulaCarbonaria_000478-T1_mrna
			protein_id	gnl|ncbi|TetragonulaCarbonaria_000478-T1
6846998	6841767	gene
			locus_tag	TetragonulaCarbonaria_000479
6846998	6846783	mRNA
6846500	6846349
6843297	6843204
6841853	6841767
			product	hypothetical protein
			transcript_id	gnl|ncbi|TetragonulaCarbonaria_000479-T1_mrna
			protein_id	gnl|ncbi|TetragonulaCarbonaria_000479-T1
6846998	6846783	CDS
6846500	6846349
6843297	6843204
6841853	6841767
			codon_start	1
			product	hypothetical protein
			transcript_id	gnl|ncbi|TetragonulaCarbonaria_000479-T1_mrna
			protein_id	gnl|ncbi|TetragonulaCarbonaria_000479-T1
6857844	6866153	gene
			locus_tag	TetragonulaCarbonaria_000480
6857844	6857951	mRNA
6862024	6862162
6865735	6866153
			product	hypothetical protein
			transcript_id	gnl|ncbi|TetragonulaCarbonaria_000480-T1_mrna
			protein_id	gnl|ncbi|TetragonulaCarbonaria_000480-T1
6857844	6857951	CDS
6862024	6862162
6865735	6866153
			codon_start	1
			product	hypothetical protein
			transcript_id	gnl|ncbi|TetragonulaCarbonaria_000480-T1_mrna
			protein_id	gnl|ncbi|TetragonulaCarbonaria_000480-T1
6873056	6866401	gene
			locus_tag	TetragonulaCarbonaria_000481
6873056	6872886	mRNA
6866595	6866401
			product	hypothetical protein
			transcript_id	gnl|ncbi|TetragonulaCarbonaria_000481-T1_mrna
			protein_id	gnl|ncbi|TetragonulaCarbonaria_000481-T1
6873056	6872886	CDS
6866595	6866401
			codon_start	1
			product	hypothetical protein
			transcript_id	gnl|ncbi|TetragonulaCarbonaria_000481-T1_mrna
			protein_id	gnl|ncbi|TetragonulaCarbonaria_000481-T1
6876285	6875700	gene
			locus_tag	TetragonulaCarbonaria_000482
6876285	6875859	mRNA
6875752	6875700
			product	hypothetical protein
			transcript_id	gnl|ncbi|TetragonulaCarbonaria_000482-T1_mrna
			protein_id	gnl|ncbi|TetragonulaCarbonaria_000482-T1
6876285	6875859	CDS
6875752	6875700
			codon_start	1
			product	hypothetical protein
			transcript_id	gnl|ncbi|TetragonulaCarbonaria_000482-T1_mrna
			protein_id	gnl|ncbi|TetragonulaCarbonaria_000482-T1
<6877728	6877564	gene
			locus_tag	TetragonulaCarbonaria_000483
<6877728	6877564	mRNA
			product	hypothetical protein
			transcript_id	gnl|ncbi|TetragonulaCarbonaria_000483-T1_mrna
			protein_id	gnl|ncbi|TetragonulaCarbonaria_000483-T1
<6877728	6877564	CDS
			codon_start	1
			product	hypothetical protein
			transcript_id	gnl|ncbi|TetragonulaCarbonaria_000483-T1_mrna
			protein_id	gnl|ncbi|TetragonulaCarbonaria_000483-T1
6897381	6896366	gene
			locus_tag	TetragonulaCarbonaria_000484
6897381	6897300	mRNA
6896541	6896366
			product	hypothetical protein
			transcript_id	gnl|ncbi|TetragonulaCarbonaria_000484-T1_mrna
			protein_id	gnl|ncbi|TetragonulaCarbonaria_000484-T1
6897381	6897300	CDS
6896541	6896366
			codon_start	1
			product	hypothetical protein
			transcript_id	gnl|ncbi|TetragonulaCarbonaria_000484-T1_mrna
			protein_id	gnl|ncbi|TetragonulaCarbonaria_000484-T1
6947751	6950833	gene
			locus_tag	TetragonulaCarbonaria_000485
6947751	6947862	mRNA
6950455	6950833
			product	hypothetical protein
			transcript_id	gnl|ncbi|TetragonulaCarbonaria_000485-T1_mrna
			protein_id	gnl|ncbi|TetragonulaCarbonaria_000485-T1
6947751	6947862	CDS
6950455	6950792
			codon_start	1
			product	hypothetical protein
			transcript_id	gnl|ncbi|TetragonulaCarbonaria_000485-T1_mrna
			protein_id	gnl|ncbi|TetragonulaCarbonaria_000485-T1
6968480	6968029	gene
			locus_tag	TetragonulaCarbonaria_000486
6968480	6968454	mRNA
6968306	6968029
			product	hypothetical protein
			transcript_id	gnl|ncbi|TetragonulaCarbonaria_000486-T1_mrna
			protein_id	gnl|ncbi|TetragonulaCarbonaria_000486-T1
6968480	6968454	CDS
6968306	6968124
			codon_start	1
			product	hypothetical protein
			transcript_id	gnl|ncbi|TetragonulaCarbonaria_000486-T1_mrna
			protein_id	gnl|ncbi|TetragonulaCarbonaria_000486-T1
6978789	6977135	gene
			locus_tag	TetragonulaCarbonaria_000487
6978789	6978755	mRNA
6977456	6977135
			product	hypothetical protein
			transcript_id	gnl|ncbi|TetragonulaCarbonaria_000487-T1_mrna
			protein_id	gnl|ncbi|TetragonulaCarbonaria_000487-T1
6978789	6978755	CDS
6977456	6977135
			codon_start	1
			product	hypothetical protein
			transcript_id	gnl|ncbi|TetragonulaCarbonaria_000487-T1_mrna
			protein_id	gnl|ncbi|TetragonulaCarbonaria_000487-T1
6989508	6988816	gene
			locus_tag	TetragonulaCarbonaria_000488
6989508	6989353	mRNA
6989217	6988816
			product	hypothetical protein
			transcript_id	gnl|ncbi|TetragonulaCarbonaria_000488-T1_mrna
			protein_id	gnl|ncbi|TetragonulaCarbonaria_000488-T1
6989508	6989353	CDS
6989217	6988972
			codon_start	1
			product	hypothetical protein
			transcript_id	gnl|ncbi|TetragonulaCarbonaria_000488-T1_mrna
			protein_id	gnl|ncbi|TetragonulaCarbonaria_000488-T1
6998219	6991452	gene
			locus_tag	TetragonulaCarbonaria_000489
6998219	6997946	mRNA
6991642	6991452
			product	hypothetical protein
			transcript_id	gnl|ncbi|TetragonulaCarbonaria_000489-T1_mrna
			protein_id	gnl|ncbi|TetragonulaCarbonaria_000489-T1
6998219	6997946	CDS
6991642	6991452
			codon_start	1
			product	hypothetical protein
			transcript_id	gnl|ncbi|TetragonulaCarbonaria_000489-T1_mrna
			protein_id	gnl|ncbi|TetragonulaCarbonaria_000489-T1
6999953	7000517	gene
			locus_tag	TetragonulaCarbonaria_000490
6999953	7000161	mRNA
7000370	7000517
			product	hypothetical protein
			transcript_id	gnl|ncbi|TetragonulaCarbonaria_000490-T1_mrna
			protein_id	gnl|ncbi|TetragonulaCarbonaria_000490-T1
6999953	7000161	CDS
7000370	7000517
			codon_start	1
			note	TransMembrane:1 (o37-55i)
			product	hypothetical protein
			transcript_id	gnl|ncbi|TetragonulaCarbonaria_000490-T1_mrna
			protein_id	gnl|ncbi|TetragonulaCarbonaria_000490-T1
7001398	7002919	gene
			locus_tag	TetragonulaCarbonaria_000491
7001398	7001716	mRNA
7002735	7002919
			product	hypothetical protein
			transcript_id	gnl|ncbi|TetragonulaCarbonaria_000491-T1_mrna
			protein_id	gnl|ncbi|TetragonulaCarbonaria_000491-T1
7001398	7001716	CDS
7002735	7002919
			codon_start	1
			product	hypothetical protein
			transcript_id	gnl|ncbi|TetragonulaCarbonaria_000491-T1_mrna
			protein_id	gnl|ncbi|TetragonulaCarbonaria_000491-T1
7016224	7014733	gene
			locus_tag	TetragonulaCarbonaria_000492
7016224	7016028	mRNA
7014859	7014733
			product	hypothetical protein
			transcript_id	gnl|ncbi|TetragonulaCarbonaria_000492-T1_mrna
			protein_id	gnl|ncbi|TetragonulaCarbonaria_000492-T1
7016224	7016028	CDS
7014859	7014733
			codon_start	1
			product	hypothetical protein
			transcript_id	gnl|ncbi|TetragonulaCarbonaria_000492-T1_mrna
			protein_id	gnl|ncbi|TetragonulaCarbonaria_000492-T1
7023405	7022813	gene
			locus_tag	TetragonulaCarbonaria_000493
7023405	7023290	mRNA
7023137	7022813
			product	hypothetical protein
			transcript_id	gnl|ncbi|TetragonulaCarbonaria_000493-T1_mrna
			protein_id	gnl|ncbi|TetragonulaCarbonaria_000493-T1
7023405	7023290	CDS
7023137	7022813
			codon_start	1
			product	hypothetical protein
			transcript_id	gnl|ncbi|TetragonulaCarbonaria_000493-T1_mrna
			protein_id	gnl|ncbi|TetragonulaCarbonaria_000493-T1
7036767	7029895	gene
			locus_tag	TetragonulaCarbonaria_000494
7036767	7036424	mRNA
7032759	7032516
7032431	7032280
7030502	7029895
			product	hypothetical protein
			transcript_id	gnl|ncbi|TetragonulaCarbonaria_000494-T1_mrna
			protein_id	gnl|ncbi|TetragonulaCarbonaria_000494-T1
7036527	7036424	CDS
7032759	7032516
7032431	7032280
7030502	7030328
			codon_start	1
			product	hypothetical protein
			transcript_id	gnl|ncbi|TetragonulaCarbonaria_000494-T1_mrna
			protein_id	gnl|ncbi|TetragonulaCarbonaria_000494-T1
7039283	7040820	gene
			locus_tag	TetragonulaCarbonaria_000495
7039283	7040820	mRNA
			product	hypothetical protein
			transcript_id	gnl|ncbi|TetragonulaCarbonaria_000495-T1_mrna
			protein_id	gnl|ncbi|TetragonulaCarbonaria_000495-T1
7039367	7039672	CDS
			codon_start	1
			product	hypothetical protein
			transcript_id	gnl|ncbi|TetragonulaCarbonaria_000495-T1_mrna
			protein_id	gnl|ncbi|TetragonulaCarbonaria_000495-T1
7043251	7041752	gene
			locus_tag	TetragonulaCarbonaria_000496
7043251	7043208	mRNA
7042325	7041752
			product	hypothetical protein
			transcript_id	gnl|ncbi|TetragonulaCarbonaria_000496-T1_mrna
			protein_id	gnl|ncbi|TetragonulaCarbonaria_000496-T1
7043251	7043208	CDS
7042325	7041992
			codon_start	1
			product	hypothetical protein
			transcript_id	gnl|ncbi|TetragonulaCarbonaria_000496-T1_mrna
			protein_id	gnl|ncbi|TetragonulaCarbonaria_000496-T1
7045319	7044594	gene
			locus_tag	TetragonulaCarbonaria_000497
7045319	7044594	mRNA
			product	hypothetical protein
			transcript_id	gnl|ncbi|TetragonulaCarbonaria_000497-T1_mrna
			protein_id	gnl|ncbi|TetragonulaCarbonaria_000497-T1
7045319	7044594	CDS
			codon_start	1
			note	TransMembrane:1 (o174-194i)
			note	COG:S
			note	EggNog:ENOG41033M8
			db_xref	InterPro:IPR001507
			product	hypothetical protein
			transcript_id	gnl|ncbi|TetragonulaCarbonaria_000497-T1_mrna
			protein_id	gnl|ncbi|TetragonulaCarbonaria_000497-T1
7069476	7047829	gene
			locus_tag	TetragonulaCarbonaria_000498
7069476	7069399	mRNA
7069324	7069225
7062616	7062478
7060621	7060285
7057656	7056991
7048319	7047829
			product	hypothetical protein
			transcript_id	gnl|ncbi|TetragonulaCarbonaria_000498-T1_mrna
			protein_id	gnl|ncbi|TetragonulaCarbonaria_000498-T1
7069476	7069399	CDS
7069324	7069225
7062616	7062478
7060621	7060285
7057656	7056991
7048319	7047942
			codon_start	1
			note	COG:S
			note	EggNog:ENOG41033M8
			db_xref	PFAM:PF00024
			db_xref	InterPro:IPR001507
			db_xref	InterPro:IPR003609
			product	hypothetical protein
			transcript_id	gnl|ncbi|TetragonulaCarbonaria_000498-T1_mrna
			protein_id	gnl|ncbi|TetragonulaCarbonaria_000498-T1
7072257	7075220	gene
			locus_tag	TetragonulaCarbonaria_000499
7072257	7072395	mRNA
7073328	7073619
7075013	7075220
			product	hypothetical protein
			transcript_id	gnl|ncbi|TetragonulaCarbonaria_000499-T1_mrna
			protein_id	gnl|ncbi|TetragonulaCarbonaria_000499-T1
7072257	7072395	CDS
7073328	7073619
7075013	7075220
			codon_start	1
			product	hypothetical protein
			transcript_id	gnl|ncbi|TetragonulaCarbonaria_000499-T1_mrna
			protein_id	gnl|ncbi|TetragonulaCarbonaria_000499-T1
7077746	7079708	gene
			locus_tag	TetragonulaCarbonaria_000500
7077746	7077895	mRNA
7079481	7079708
			product	hypothetical protein
			transcript_id	gnl|ncbi|TetragonulaCarbonaria_000500-T1_mrna
			protein_id	gnl|ncbi|TetragonulaCarbonaria_000500-T1
7077746	7077895	CDS
7079481	7079708
			codon_start	1
			product	hypothetical protein
			transcript_id	gnl|ncbi|TetragonulaCarbonaria_000500-T1_mrna
			protein_id	gnl|ncbi|TetragonulaCarbonaria_000500-T1
7082458	7088202	gene
			locus_tag	TetragonulaCarbonaria_000501
7082458	7082630	mRNA
7087797	7088202
			product	hypothetical protein
			transcript_id	gnl|ncbi|TetragonulaCarbonaria_000501-T1_mrna
			protein_id	gnl|ncbi|TetragonulaCarbonaria_000501-T1
7082458	7082630	CDS
7087797	7088202
			codon_start	1
			product	hypothetical protein
			transcript_id	gnl|ncbi|TetragonulaCarbonaria_000501-T1_mrna
			protein_id	gnl|ncbi|TetragonulaCarbonaria_000501-T1
7090757	7090178	gene
			locus_tag	TetragonulaCarbonaria_000502
7090757	7090459	mRNA
7090343	7090178
			product	hypothetical protein
			transcript_id	gnl|ncbi|TetragonulaCarbonaria_000502-T1_mrna
			protein_id	gnl|ncbi|TetragonulaCarbonaria_000502-T1
7090757	7090459	CDS
7090343	7090178
			codon_start	1
			product	hypothetical protein
			transcript_id	gnl|ncbi|TetragonulaCarbonaria_000502-T1_mrna
			protein_id	gnl|ncbi|TetragonulaCarbonaria_000502-T1
7101913	7091356	gene
			locus_tag	TetragonulaCarbonaria_000503
7101913	7101804	mRNA
7099353	7099147
7096211	7095966
7093374	7093008
7091943	7091782
7091685	7091356
			product	hypothetical protein
			transcript_id	gnl|ncbi|TetragonulaCarbonaria_000503-T1_mrna
			protein_id	gnl|ncbi|TetragonulaCarbonaria_000503-T1
7101913	7101804	CDS
7099353	7099147
7096211	7095966
7093374	7093008
7091943	7091782
7091685	7091356
			codon_start	1
			product	hypothetical protein
			transcript_id	gnl|ncbi|TetragonulaCarbonaria_000503-T1_mrna
			protein_id	gnl|ncbi|TetragonulaCarbonaria_000503-T1
7104759	7103335	gene
			locus_tag	TetragonulaCarbonaria_000504
7104759	7104464	mRNA
7103869	7103335
			product	hypothetical protein
			transcript_id	gnl|ncbi|TetragonulaCarbonaria_000504-T1_mrna
			protein_id	gnl|ncbi|TetragonulaCarbonaria_000504-T1
7104759	7104464	CDS
7103869	7103458
			codon_start	1
			product	hypothetical protein
			transcript_id	gnl|ncbi|TetragonulaCarbonaria_000504-T1_mrna
			protein_id	gnl|ncbi|TetragonulaCarbonaria_000504-T1
7105874	7107376	gene
			locus_tag	TetragonulaCarbonaria_000505
7105874	7106219	mRNA
7106738	7106893
7107018	7107376
			product	hypothetical protein
			transcript_id	gnl|ncbi|TetragonulaCarbonaria_000505-T1_mrna
			protein_id	gnl|ncbi|TetragonulaCarbonaria_000505-T1
7106139	7106219	CDS
7106738	7106893
7107018	7107107
			codon_start	1
			product	hypothetical protein
			transcript_id	gnl|ncbi|TetragonulaCarbonaria_000505-T1_mrna
			protein_id	gnl|ncbi|TetragonulaCarbonaria_000505-T1
7112765	7108494	gene
			locus_tag	TetragonulaCarbonaria_000506
7112765	7112699	mRNA
7109186	7108985
7108656	7108494
			product	hypothetical protein
			transcript_id	gnl|ncbi|TetragonulaCarbonaria_000506-T1_mrna
			protein_id	gnl|ncbi|TetragonulaCarbonaria_000506-T1
7112765	7112699	CDS
7109186	7108985
7108656	7108494
			codon_start	1
			note	COG:S
			note	EggNog:ENOG41033M8
			db_xref	InterPro:IPR003609
			product	hypothetical protein
			transcript_id	gnl|ncbi|TetragonulaCarbonaria_000506-T1_mrna
			protein_id	gnl|ncbi|TetragonulaCarbonaria_000506-T1
7127705	7127315	gene
			locus_tag	TetragonulaCarbonaria_000507
7127705	7127593	mRNA
7127489	7127315
			product	hypothetical protein
			transcript_id	gnl|ncbi|TetragonulaCarbonaria_000507-T1_mrna
			protein_id	gnl|ncbi|TetragonulaCarbonaria_000507-T1
7127705	7127593	CDS
7127489	7127315
			codon_start	1
			product	hypothetical protein
			transcript_id	gnl|ncbi|TetragonulaCarbonaria_000507-T1_mrna
			protein_id	gnl|ncbi|TetragonulaCarbonaria_000507-T1
7135463	7127870	gene
			locus_tag	TetragonulaCarbonaria_000508
7135463	7135038	mRNA
7128156	7127870
			product	hypothetical protein
			transcript_id	gnl|ncbi|TetragonulaCarbonaria_000508-T1_mrna
			protein_id	gnl|ncbi|TetragonulaCarbonaria_000508-T1
7135407	7135038	CDS
7128156	7127870
			codon_start	1
			note	COG:S
			note	EggNog:ENOG41033M8
			note	SECRETED:SignalP(1-22)
			db_xref	PFAM:PF00024
			db_xref	InterPro:IPR003609
			product	hypothetical protein
			transcript_id	gnl|ncbi|TetragonulaCarbonaria_000508-T1_mrna
			protein_id	gnl|ncbi|TetragonulaCarbonaria_000508-T1
7129611	7130245	gene
			locus_tag	TetragonulaCarbonaria_024293
7129611	7130245	mRNA
			product	hypothetical protein
			transcript_id	gnl|ncbi|TetragonulaCarbonaria_024293-T1_mrna
			protein_id	gnl|ncbi|TetragonulaCarbonaria_024293-T1
7129763	7130179	CDS
			codon_start	1
			product	hypothetical protein
			transcript_id	gnl|ncbi|TetragonulaCarbonaria_024293-T1_mrna
			protein_id	gnl|ncbi|TetragonulaCarbonaria_024293-T1
7137705	7136053	gene
			locus_tag	TetragonulaCarbonaria_000509
7137705	7137499	mRNA
7137030	7136722
7136408	7136053
			product	hypothetical protein
			transcript_id	gnl|ncbi|TetragonulaCarbonaria_000509-T1_mrna
			protein_id	gnl|ncbi|TetragonulaCarbonaria_000509-T1
7137705	7137499	CDS
7137030	7136722
7136408	7136397
			codon_start	1
			product	hypothetical protein
			transcript_id	gnl|ncbi|TetragonulaCarbonaria_000509-T1_mrna
			protein_id	gnl|ncbi|TetragonulaCarbonaria_000509-T1
7138611	7142675	gene
			locus_tag	TetragonulaCarbonaria_000510
7138611	7138731	mRNA
7142353	7142675
			product	hypothetical protein
			transcript_id	gnl|ncbi|TetragonulaCarbonaria_000510-T1_mrna
			protein_id	gnl|ncbi|TetragonulaCarbonaria_000510-T1
7138611	7138731	CDS
7142353	7142675
			codon_start	1
			product	hypothetical protein
			transcript_id	gnl|ncbi|TetragonulaCarbonaria_000510-T1_mrna
			protein_id	gnl|ncbi|TetragonulaCarbonaria_000510-T1
7150079	7142852	gene
			locus_tag	TetragonulaCarbonaria_000511
7150079	7149801	mRNA
7147699	7147409
7143283	7142852
			product	hypothetical protein
			transcript_id	gnl|ncbi|TetragonulaCarbonaria_000511-T1_mrna
			protein_id	gnl|ncbi|TetragonulaCarbonaria_000511-T1
7150079	7149801	CDS
7147699	7147409
7143283	7142852
			codon_start	1
			product	hypothetical protein
			transcript_id	gnl|ncbi|TetragonulaCarbonaria_000511-T1_mrna
			protein_id	gnl|ncbi|TetragonulaCarbonaria_000511-T1
7153665	7157356	gene
			locus_tag	TetragonulaCarbonaria_000512
7153665	7153711	mRNA
7155150	7155307
7155906	7155963
7156048	7156111
7156913	7157356
			product	hypothetical protein
			transcript_id	gnl|ncbi|TetragonulaCarbonaria_000512-T1_mrna
			protein_id	gnl|ncbi|TetragonulaCarbonaria_000512-T1
7153665	7153711	CDS
7155150	7155307
7155906	7155963
7156048	7156111
7156913	7157356
			codon_start	1
			product	hypothetical protein
			transcript_id	gnl|ncbi|TetragonulaCarbonaria_000512-T1_mrna
			protein_id	gnl|ncbi|TetragonulaCarbonaria_000512-T1
7185285	7183489	gene
			locus_tag	TetragonulaCarbonaria_000513
7185285	7185010	mRNA
7184306	7184096
7183805	7183489
			product	hypothetical protein
			transcript_id	gnl|ncbi|TetragonulaCarbonaria_000513-T1_mrna
			protein_id	gnl|ncbi|TetragonulaCarbonaria_000513-T1
7185285	7185010	CDS
7184306	7184096
7183805	7183489
			codon_start	1
			product	hypothetical protein
			transcript_id	gnl|ncbi|TetragonulaCarbonaria_000513-T1_mrna
			protein_id	gnl|ncbi|TetragonulaCarbonaria_000513-T1
7188714	7189223	gene
			locus_tag	TetragonulaCarbonaria_000514
7188714	7189035	mRNA
7189116	7189223
			product	hypothetical protein
			transcript_id	gnl|ncbi|TetragonulaCarbonaria_000514-T1_mrna
			protein_id	gnl|ncbi|TetragonulaCarbonaria_000514-T1
7188943	7189035	CDS
7189116	7189223
			codon_start	1
			product	hypothetical protein
			transcript_id	gnl|ncbi|TetragonulaCarbonaria_000514-T1_mrna
			protein_id	gnl|ncbi|TetragonulaCarbonaria_000514-T1
7190214	7192330	gene
			locus_tag	TetragonulaCarbonaria_000515
7190214	7190563	mRNA
7190647	7191178
7192055	7192330
			product	hypothetical protein
			transcript_id	gnl|ncbi|TetragonulaCarbonaria_000515-T1_mrna
			protein_id	gnl|ncbi|TetragonulaCarbonaria_000515-T1
7190214	7190563	CDS
7190647	7191178
7192055	7192330
			codon_start	1
			note	TransMembrane:2 (i123-140o160-180i)
			product	hypothetical protein
			transcript_id	gnl|ncbi|TetragonulaCarbonaria_000515-T1_mrna
			protein_id	gnl|ncbi|TetragonulaCarbonaria_000515-T1
7199610	7195068	gene
			locus_tag	TetragonulaCarbonaria_000516
7199610	7199538	mRNA
7195429	7195068
			product	hypothetical protein
			transcript_id	gnl|ncbi|TetragonulaCarbonaria_000516-T1_mrna
			protein_id	gnl|ncbi|TetragonulaCarbonaria_000516-T1
7199610	7199538	CDS
7195429	7195068
			codon_start	1
			product	hypothetical protein
			transcript_id	gnl|ncbi|TetragonulaCarbonaria_000516-T1_mrna
			protein_id	gnl|ncbi|TetragonulaCarbonaria_000516-T1
7201508	7201120	gene
			locus_tag	TetragonulaCarbonaria_000517
7201508	7201424	mRNA
7201259	7201120
			product	hypothetical protein
			transcript_id	gnl|ncbi|TetragonulaCarbonaria_000517-T1_mrna
			protein_id	gnl|ncbi|TetragonulaCarbonaria_000517-T1
7201508	7201424	CDS
7201259	7201120
			codon_start	1
			product	hypothetical protein
			transcript_id	gnl|ncbi|TetragonulaCarbonaria_000517-T1_mrna
			protein_id	gnl|ncbi|TetragonulaCarbonaria_000517-T1
7214743	7213262	gene
			locus_tag	TetragonulaCarbonaria_000518
7214743	7214706	mRNA
7213490	7213262
			product	hypothetical protein
			transcript_id	gnl|ncbi|TetragonulaCarbonaria_000518-T1_mrna
			protein_id	gnl|ncbi|TetragonulaCarbonaria_000518-T1
7214743	7214706	CDS
7213490	7213262
			codon_start	1
			product	hypothetical protein
			transcript_id	gnl|ncbi|TetragonulaCarbonaria_000518-T1_mrna
			protein_id	gnl|ncbi|TetragonulaCarbonaria_000518-T1
7220453	7219884	gene
			locus_tag	TetragonulaCarbonaria_000519
7220453	7220350	mRNA
7220199	7219884
			product	hypothetical protein
			transcript_id	gnl|ncbi|TetragonulaCarbonaria_000519-T1_mrna
			protein_id	gnl|ncbi|TetragonulaCarbonaria_000519-T1
7220453	7220350	CDS
7220199	7219884
			codon_start	1
			product	hypothetical protein
			transcript_id	gnl|ncbi|TetragonulaCarbonaria_000519-T1_mrna
			protein_id	gnl|ncbi|TetragonulaCarbonaria_000519-T1
7230175	7231311	gene
			locus_tag	TetragonulaCarbonaria_000520
7230175	7230313	mRNA
7230408	7230717
7230954	7231311
			product	hypothetical protein
			transcript_id	gnl|ncbi|TetragonulaCarbonaria_000520-T1_mrna
			protein_id	gnl|ncbi|TetragonulaCarbonaria_000520-T1
7230175	7230313	CDS
7230408	7230717
7230954	7231311
			codon_start	1
			product	hypothetical protein
			transcript_id	gnl|ncbi|TetragonulaCarbonaria_000520-T1_mrna
			protein_id	gnl|ncbi|TetragonulaCarbonaria_000520-T1
7237257	7236098	gene
			locus_tag	TetragonulaCarbonaria_000521
7237257	7237225	mRNA
7236688	7236098
			product	hypothetical protein
			transcript_id	gnl|ncbi|TetragonulaCarbonaria_000521-T1_mrna
			protein_id	gnl|ncbi|TetragonulaCarbonaria_000521-T1
7237257	7237225	CDS
7236688	7236413
			codon_start	1
			product	hypothetical protein
			transcript_id	gnl|ncbi|TetragonulaCarbonaria_000521-T1_mrna
			protein_id	gnl|ncbi|TetragonulaCarbonaria_000521-T1
7248335	7250698	gene
			locus_tag	TetragonulaCarbonaria_000522
7248335	7249300	mRNA
7250500	7250698
			product	hypothetical protein
			transcript_id	gnl|ncbi|TetragonulaCarbonaria_000522-T1_mrna
			protein_id	gnl|ncbi|TetragonulaCarbonaria_000522-T1
7249203	7249300	CDS
7250500	7250698
			codon_start	1
			product	hypothetical protein
			transcript_id	gnl|ncbi|TetragonulaCarbonaria_000522-T1_mrna
			protein_id	gnl|ncbi|TetragonulaCarbonaria_000522-T1
7250860	7253754	gene
			locus_tag	TetragonulaCarbonaria_000523
7250860	7250983	mRNA
7253330	7253754
			product	hypothetical protein
			transcript_id	gnl|ncbi|TetragonulaCarbonaria_000523-T1_mrna
			protein_id	gnl|ncbi|TetragonulaCarbonaria_000523-T1
7250860	7250983	CDS
7253330	7253571
			codon_start	1
			note	TransMembrane:1 (o31-50i)
			product	hypothetical protein
			transcript_id	gnl|ncbi|TetragonulaCarbonaria_000523-T1_mrna
			protein_id	gnl|ncbi|TetragonulaCarbonaria_000523-T1
7261780	7257755	gene
			locus_tag	TetragonulaCarbonaria_000524
7261780	7261688	mRNA
7261558	7261349
7259131	7258896
7257971	7257755
			product	hypothetical protein
			transcript_id	gnl|ncbi|TetragonulaCarbonaria_000524-T1_mrna
			protein_id	gnl|ncbi|TetragonulaCarbonaria_000524-T1
7261780	7261688	CDS
7261558	7261349
7259131	7258896
7257971	7257755
			codon_start	1
			product	hypothetical protein
			transcript_id	gnl|ncbi|TetragonulaCarbonaria_000524-T1_mrna
			protein_id	gnl|ncbi|TetragonulaCarbonaria_000524-T1
7282849	7283172	gene
			locus_tag	TetragonulaCarbonaria_000525
7282849	7282938	mRNA
7283053	7283172
			product	hypothetical protein
			transcript_id	gnl|ncbi|TetragonulaCarbonaria_000525-T1_mrna
			protein_id	gnl|ncbi|TetragonulaCarbonaria_000525-T1
7282849	7282938	CDS
7283053	7283172
			codon_start	1
			product	hypothetical protein
			transcript_id	gnl|ncbi|TetragonulaCarbonaria_000525-T1_mrna
			protein_id	gnl|ncbi|TetragonulaCarbonaria_000525-T1
7285080	7283847	gene
			locus_tag	TetragonulaCarbonaria_000526
7285080	7285027	mRNA
7284957	7283847
			product	hypothetical protein
			transcript_id	gnl|ncbi|TetragonulaCarbonaria_000526-T1_mrna
			protein_id	gnl|ncbi|TetragonulaCarbonaria_000526-T1
7285080	7285027	CDS
7284957	7284790
			codon_start	1
			product	hypothetical protein
			transcript_id	gnl|ncbi|TetragonulaCarbonaria_000526-T1_mrna
			protein_id	gnl|ncbi|TetragonulaCarbonaria_000526-T1
7330664	7329066	gene
			locus_tag	TetragonulaCarbonaria_000527
7330664	7330525	mRNA
7330456	7330261
7329591	7329479
7329276	7329066
			product	hypothetical protein
			transcript_id	gnl|ncbi|TetragonulaCarbonaria_000527-T1_mrna
			protein_id	gnl|ncbi|TetragonulaCarbonaria_000527-T1
7330664	7330525	CDS
7330456	7330261
7329591	7329479
7329276	7329066
			codon_start	1
			product	hypothetical protein
			transcript_id	gnl|ncbi|TetragonulaCarbonaria_000527-T1_mrna
			protein_id	gnl|ncbi|TetragonulaCarbonaria_000527-T1
7351169	7381382	gene
			locus_tag	TetragonulaCarbonaria_000528
7351169	7351223	mRNA
7351647	7351826
7352802	7352886
7353565	7353711
7380495	7381382
			product	hypothetical protein
			transcript_id	gnl|ncbi|TetragonulaCarbonaria_000528-T1_mrna
			protein_id	gnl|ncbi|TetragonulaCarbonaria_000528-T1
7351169	7351223	CDS
7351647	7351826
7352802	7352886
7353565	7353711
7380495	7380591
			codon_start	1
			note	COG:S
			note	EggNog:ENOG41034GD
			db_xref	InterPro:IPR015943
			db_xref	InterPro:IPR001680
			db_xref	InterPro:IPR017986
			db_xref	InterPro:IPR036322
			db_xref	InterPro:IPR019775
			db_xref	PFAM:PF00400
			go_function	protein binding|0005515||IEA
			product	hypothetical protein
			transcript_id	gnl|ncbi|TetragonulaCarbonaria_000528-T1_mrna
			protein_id	gnl|ncbi|TetragonulaCarbonaria_000528-T1
7419255	7418331	gene
			locus_tag	TetragonulaCarbonaria_000529
7419255	7419218	mRNA
7419054	7418733
7418432	7418331
			product	hypothetical protein
			transcript_id	gnl|ncbi|TetragonulaCarbonaria_000529-T1_mrna
			protein_id	gnl|ncbi|TetragonulaCarbonaria_000529-T1
7419255	7419218	CDS
7419054	7418733
7418432	7418331
			codon_start	1
			note	COG:S
			note	EggNog:ENOG4103729
			db_xref	InterPro:IPR007785
			go_function	iron-sulfur cluster binding|0051536||IEA
			go_component	cytoplasm|0005737||IEA
			go_process	iron-sulfur cluster assembly|0016226||IEA
			product	hypothetical protein
			transcript_id	gnl|ncbi|TetragonulaCarbonaria_000529-T1_mrna
			protein_id	gnl|ncbi|TetragonulaCarbonaria_000529-T1
7427879	7453116	gene
			locus_tag	TetragonulaCarbonaria_000530
7427879	7427914	mRNA
7430278	7430392
7433425	7433545
7434008	7434408
7439930	7440217
7441700	7441905
7447513	7447648
7450005	7450138
7451095	7451329
7452715	7453116
			product	hypothetical protein
			transcript_id	gnl|ncbi|TetragonulaCarbonaria_000530-T1_mrna
			protein_id	gnl|ncbi|TetragonulaCarbonaria_000530-T1
7427879	7427914	CDS
7430278	7430392
7433425	7433545
7434008	7434408
7439930	7440217
7441700	7441905
7447513	7447648
7450005	7450138
7451095	7451329
7452715	7452788
			codon_start	1
			note	BUSCO:EOG091B0H90
			note	EggNog:ENOG41037T1
			db_xref	InterPro:IPR013783
			db_xref	InterPro:IPR036179
			db_xref	InterPro:IPR007110
			product	hypothetical protein
			transcript_id	gnl|ncbi|TetragonulaCarbonaria_000530-T1_mrna
			protein_id	gnl|ncbi|TetragonulaCarbonaria_000530-T1
7443436	7443979	gene
			locus_tag	TetragonulaCarbonaria_024294
7443436	7443979	mRNA
			product	hypothetical protein
			transcript_id	gnl|ncbi|TetragonulaCarbonaria_024294-T1_mrna
			protein_id	gnl|ncbi|TetragonulaCarbonaria_024294-T1
7443494	7443880	CDS
			codon_start	1
			product	hypothetical protein
			transcript_id	gnl|ncbi|TetragonulaCarbonaria_024294-T1_mrna
			protein_id	gnl|ncbi|TetragonulaCarbonaria_024294-T1
7454280	7453638	gene
			locus_tag	TetragonulaCarbonaria_000531
7454280	7454076	mRNA
7453918	7453638
			product	hypothetical protein
			transcript_id	gnl|ncbi|TetragonulaCarbonaria_000531-T1_mrna
			protein_id	gnl|ncbi|TetragonulaCarbonaria_000531-T1
7454280	7454076	CDS
7453918	7453638
			codon_start	1
			note	COG:O
			note	BUSCO:EOG091B0MBG
			note	EggNog:ENOG41037RN
			db_xref	InterPro:IPR004127
			db_xref	InterPro:IPR011599
			db_xref	PFAM:PF02996
			db_xref	InterPro:IPR009053
			go_function	unfolded protein binding|0051082||IEA
			go_component	prefoldin complex|0016272||IEA
			go_process	protein folding|0006457||IEA
			product	hypothetical protein
			transcript_id	gnl|ncbi|TetragonulaCarbonaria_000531-T1_mrna
			protein_id	gnl|ncbi|TetragonulaCarbonaria_000531-T1
7470360	7466489	gene
			gene	GPRMAC2
			locus_tag	TetragonulaCarbonaria_000532
7470360	7470221	mRNA
7469770	7469571
7469300	7469106
7468817	7466489
			product	Serpentine type 7TM GPCR chemoreceptor Srx
			transcript_id	gnl|ncbi|TetragonulaCarbonaria_000532-T1_mrna
			protein_id	gnl|ncbi|TetragonulaCarbonaria_000532-T1
7470360	7470221	CDS
7469770	7469571
7469300	7469106
7468817	7466575
			codon_start	1
			note	TransMembrane:7 (o126-154i166-192o204-225i246-268o295-315i846-864o884-906i)
			note	EggNog:ENOG41034MS
			note	COG:T
			note	BUSCO:EOG091B04GU
			db_xref	PFAM:PF10328
			db_xref	InterPro:IPR017452
			db_xref	PFAM:PF00001
			db_xref	PFAM:PF10320
			db_xref	InterPro:IPR000276
			go_process	G protein-coupled receptor signaling pathway|0007186||IEA
			go_function	G protein-coupled receptor activity|0004930||IEA
			go_component	integral component of membrane|0016021||IEA
			product	Serpentine type 7TM GPCR chemoreceptor Srx
			transcript_id	gnl|ncbi|TetragonulaCarbonaria_000532-T1_mrna
			protein_id	gnl|ncbi|TetragonulaCarbonaria_000532-T1
7520670	7523903	gene
			locus_tag	TetragonulaCarbonaria_000533
7520670	7520945	mRNA
7521044	7521605
7522048	7522919
7523141	7523386
7523796	7523903
			product	hypothetical protein
			transcript_id	gnl|ncbi|TetragonulaCarbonaria_000533-T1_mrna
			protein_id	gnl|ncbi|TetragonulaCarbonaria_000533-T1
7520670	7520945	CDS
7521044	7521605
7522048	7522919
7523141	7523386
7523796	7523903
			codon_start	1
			note	COG:G
			note	EggNog:ENOG41KOG3935
			db_xref	InterPro:IPR037035
			db_xref	InterPro:IPR007835
			db_xref	InterPro:IPR038614
			db_xref	PFAM:PF05161
			db_xref	PFAM:PF13660
			db_xref	InterPro:IPR039760
			db_xref	InterPro:IPR025286
			go_function	glycerate kinase activity|0008887||IEA
			product	hypothetical protein
			transcript_id	gnl|ncbi|TetragonulaCarbonaria_000533-T1_mrna
			protein_id	gnl|ncbi|TetragonulaCarbonaria_000533-T1
7543481	7543873	gene
			locus_tag	TetragonulaCarbonaria_000534
7543481	7543873	mRNA
			product	hypothetical protein
			transcript_id	gnl|ncbi|TetragonulaCarbonaria_000534-T1_mrna
			protein_id	gnl|ncbi|TetragonulaCarbonaria_000534-T1
7543481	7543873	CDS
			codon_start	1
			note	TransMembrane:1 (i104-125o)
			product	hypothetical protein
			transcript_id	gnl|ncbi|TetragonulaCarbonaria_000534-T1_mrna
			protein_id	gnl|ncbi|TetragonulaCarbonaria_000534-T1
7593499	7594610	gene
			locus_tag	TetragonulaCarbonaria_000535
7593499	7593513	mRNA
7593663	7594610
			product	hypothetical protein
			transcript_id	gnl|ncbi|TetragonulaCarbonaria_000535-T1_mrna
			protein_id	gnl|ncbi|TetragonulaCarbonaria_000535-T1
7593499	7593513	CDS
7593663	7594610
			codon_start	1
			note	SECRETED:SignalP(1-19)
			product	hypothetical protein
			transcript_id	gnl|ncbi|TetragonulaCarbonaria_000535-T1_mrna
			protein_id	gnl|ncbi|TetragonulaCarbonaria_000535-T1
7604442	7607215	gene
			locus_tag	TetragonulaCarbonaria_000536
7604442	7604835	mRNA
7606494	7607215
			product	hypothetical protein
			transcript_id	gnl|ncbi|TetragonulaCarbonaria_000536-T1_mrna
			protein_id	gnl|ncbi|TetragonulaCarbonaria_000536-T1
7604442	7604835	CDS
7606494	7607215
			codon_start	1
			note	TransMembrane:1 (o350-368i)
			note	COG:S
			note	EggNog:ENOG4103H6S
			db_xref	PFAM:PF07647
			db_xref	InterPro:IPR001660
			db_xref	InterPro:IPR013761
			db_xref	PFAM:PF00536
			go_function	protein binding|0005515||IEA
			product	hypothetical protein
			transcript_id	gnl|ncbi|TetragonulaCarbonaria_000536-T1_mrna
			protein_id	gnl|ncbi|TetragonulaCarbonaria_000536-T1
7621227	7612988	gene
			locus_tag	TetragonulaCarbonaria_000537
7621227	7621089	mRNA
7613361	7612988
			product	hypothetical protein
			transcript_id	gnl|ncbi|TetragonulaCarbonaria_000537-T1_mrna
			protein_id	gnl|ncbi|TetragonulaCarbonaria_000537-T1
7621227	7621089	CDS
7613361	7612988
			codon_start	1
			product	hypothetical protein
			transcript_id	gnl|ncbi|TetragonulaCarbonaria_000537-T1_mrna
			protein_id	gnl|ncbi|TetragonulaCarbonaria_000537-T1
7629355	7625688	gene
			locus_tag	TetragonulaCarbonaria_000538
7629355	7629196	mRNA
7625857	7625688
			product	hypothetical protein
			transcript_id	gnl|ncbi|TetragonulaCarbonaria_000538-T1_mrna
			protein_id	gnl|ncbi|TetragonulaCarbonaria_000538-T1
7629355	7629196	CDS
7625857	7625688
			codon_start	1
			product	hypothetical protein
			transcript_id	gnl|ncbi|TetragonulaCarbonaria_000538-T1_mrna
			protein_id	gnl|ncbi|TetragonulaCarbonaria_000538-T1
7630034	7630733	gene
			locus_tag	TetragonulaCarbonaria_000539
7630034	7630158	mRNA
7630472	7630733
			product	hypothetical protein
			transcript_id	gnl|ncbi|TetragonulaCarbonaria_000539-T1_mrna
			protein_id	gnl|ncbi|TetragonulaCarbonaria_000539-T1
7630034	7630158	CDS
7630472	7630733
			codon_start	1
			product	hypothetical protein
			transcript_id	gnl|ncbi|TetragonulaCarbonaria_000539-T1_mrna
			protein_id	gnl|ncbi|TetragonulaCarbonaria_000539-T1
7635164	7661700	gene
			locus_tag	TetragonulaCarbonaria_000540
7635164	7635434	mRNA
7637557	7637680
7637739	7637876
7641925	7642100
7645040	7645188
7653725	7653925
7661482	7661700
			product	hypothetical protein
			transcript_id	gnl|ncbi|TetragonulaCarbonaria_000540-T1_mrna
			protein_id	gnl|ncbi|TetragonulaCarbonaria_000540-T1
7635164	7635434	CDS
7637557	7637680
7637739	7637876
7641925	7642100
7645040	7645188
7653725	7653925
7661482	7661619
			codon_start	1
			note	TransMembrane:2 (i21-40o60-88i)
			product	hypothetical protein
			transcript_id	gnl|ncbi|TetragonulaCarbonaria_000540-T1_mrna
			protein_id	gnl|ncbi|TetragonulaCarbonaria_000540-T1
7679504	7673585	gene
			locus_tag	TetragonulaCarbonaria_000541
7679504	7679368	mRNA
7677430	7677161
7673819	7673585
			product	hypothetical protein
			transcript_id	gnl|ncbi|TetragonulaCarbonaria_000541-T1_mrna
			protein_id	gnl|ncbi|TetragonulaCarbonaria_000541-T1
7679504	7679368	CDS
7677430	7677161
7673819	7673585
			codon_start	1
			product	hypothetical protein
			transcript_id	gnl|ncbi|TetragonulaCarbonaria_000541-T1_mrna
			protein_id	gnl|ncbi|TetragonulaCarbonaria_000541-T1
7726608	7725323	gene
			locus_tag	TetragonulaCarbonaria_000542
7726608	7726474	mRNA
7725427	7725323
			product	hypothetical protein
			transcript_id	gnl|ncbi|TetragonulaCarbonaria_000542-T1_mrna
			protein_id	gnl|ncbi|TetragonulaCarbonaria_000542-T1
7726608	7726474	CDS
7725427	7725323
			codon_start	1
			product	hypothetical protein
			transcript_id	gnl|ncbi|TetragonulaCarbonaria_000542-T1_mrna
			protein_id	gnl|ncbi|TetragonulaCarbonaria_000542-T1
7776857	7773773	gene
			locus_tag	TetragonulaCarbonaria_000543
7776857	7776699	mRNA
7774222	7773773
			product	hypothetical protein
			transcript_id	gnl|ncbi|TetragonulaCarbonaria_000543-T1_mrna
			protein_id	gnl|ncbi|TetragonulaCarbonaria_000543-T1
7776857	7776699	CDS
7774222	7773773
			codon_start	1
			product	hypothetical protein
			transcript_id	gnl|ncbi|TetragonulaCarbonaria_000543-T1_mrna
			protein_id	gnl|ncbi|TetragonulaCarbonaria_000543-T1
7788905	7792712	gene
			locus_tag	TetragonulaCarbonaria_000544
7788905	7789061	mRNA
7792217	7792291
7792444	7792712
			product	hypothetical protein
			transcript_id	gnl|ncbi|TetragonulaCarbonaria_000544-T1_mrna
			protein_id	gnl|ncbi|TetragonulaCarbonaria_000544-T1
7788905	7789061	CDS
7792217	7792291
7792444	7792712
			codon_start	1
			product	hypothetical protein
			transcript_id	gnl|ncbi|TetragonulaCarbonaria_000544-T1_mrna
			protein_id	gnl|ncbi|TetragonulaCarbonaria_000544-T1
7869076	7862755	gene
			locus_tag	TetragonulaCarbonaria_000545
7869076	7868741	mRNA
7862891	7862755
			product	hypothetical protein
			transcript_id	gnl|ncbi|TetragonulaCarbonaria_000545-T1_mrna
			protein_id	gnl|ncbi|TetragonulaCarbonaria_000545-T1
7868888	7868741	CDS
7862891	7862755
			codon_start	1
			product	hypothetical protein
			transcript_id	gnl|ncbi|TetragonulaCarbonaria_000545-T1_mrna
			protein_id	gnl|ncbi|TetragonulaCarbonaria_000545-T1
7877310	7873540	gene
			locus_tag	TetragonulaCarbonaria_000546
7877310	7877270	mRNA
7873861	7873540
			product	hypothetical protein
			transcript_id	gnl|ncbi|TetragonulaCarbonaria_000546-T1_mrna
			protein_id	gnl|ncbi|TetragonulaCarbonaria_000546-T1
7877310	7877270	CDS
7873861	7873639
			codon_start	1
			product	hypothetical protein
			transcript_id	gnl|ncbi|TetragonulaCarbonaria_000546-T1_mrna
			protein_id	gnl|ncbi|TetragonulaCarbonaria_000546-T1
7894642	7891762	gene
			locus_tag	TetragonulaCarbonaria_000547
7894642	7894432	mRNA
7892409	7891762
			product	hypothetical protein
			transcript_id	gnl|ncbi|TetragonulaCarbonaria_000547-T1_mrna
			protein_id	gnl|ncbi|TetragonulaCarbonaria_000547-T1
7894642	7894432	CDS
7892409	7892063
			codon_start	1
			product	hypothetical protein
			transcript_id	gnl|ncbi|TetragonulaCarbonaria_000547-T1_mrna
			protein_id	gnl|ncbi|TetragonulaCarbonaria_000547-T1
7927400	7927681	gene
			locus_tag	TetragonulaCarbonaria_000548
7927400	7927681	mRNA
			product	hypothetical protein
			transcript_id	gnl|ncbi|TetragonulaCarbonaria_000548-T1_mrna
			protein_id	gnl|ncbi|TetragonulaCarbonaria_000548-T1
7927400	7927681	CDS
			codon_start	1
			product	hypothetical protein
			transcript_id	gnl|ncbi|TetragonulaCarbonaria_000548-T1_mrna
			protein_id	gnl|ncbi|TetragonulaCarbonaria_000548-T1
7944783	7947542	gene
			locus_tag	TetragonulaCarbonaria_000549
7944783	7946034	mRNA
7947282	7947542
			product	hypothetical protein
			transcript_id	gnl|ncbi|TetragonulaCarbonaria_000549-T1_mrna
			protein_id	gnl|ncbi|TetragonulaCarbonaria_000549-T1
7945639	7946034	CDS
7947282	7947341
			codon_start	1
			product	hypothetical protein
			transcript_id	gnl|ncbi|TetragonulaCarbonaria_000549-T1_mrna
			protein_id	gnl|ncbi|TetragonulaCarbonaria_000549-T1
7955001	7952603	gene
			locus_tag	TetragonulaCarbonaria_000550
7955001	7954510	mRNA
7953064	7952603
			product	hypothetical protein
			transcript_id	gnl|ncbi|TetragonulaCarbonaria_000550-T1_mrna
			protein_id	gnl|ncbi|TetragonulaCarbonaria_000550-T1
7954804	7954510	CDS
7953064	7952766
			codon_start	1
			product	hypothetical protein
			transcript_id	gnl|ncbi|TetragonulaCarbonaria_000550-T1_mrna
			protein_id	gnl|ncbi|TetragonulaCarbonaria_000550-T1
7966735	7973314	gene
			locus_tag	TetragonulaCarbonaria_000551
7966735	7966985	mRNA
7973197	7973314
			product	hypothetical protein
			transcript_id	gnl|ncbi|TetragonulaCarbonaria_000551-T1_mrna
			protein_id	gnl|ncbi|TetragonulaCarbonaria_000551-T1
7966735	7966985	CDS
7973197	7973314
			codon_start	1
			product	hypothetical protein
			transcript_id	gnl|ncbi|TetragonulaCarbonaria_000551-T1_mrna
			protein_id	gnl|ncbi|TetragonulaCarbonaria_000551-T1
7977158	7983755	gene
			locus_tag	TetragonulaCarbonaria_000552
7977158	7977211	mRNA
7977310	7977498
7983591	7983755
			product	hypothetical protein
			transcript_id	gnl|ncbi|TetragonulaCarbonaria_000552-T1_mrna
			protein_id	gnl|ncbi|TetragonulaCarbonaria_000552-T1
7977158	7977211	CDS
7977310	7977498
7983591	7983755
			codon_start	1
			note	EggNog:ENOG4103AR4
			product	hypothetical protein
			transcript_id	gnl|ncbi|TetragonulaCarbonaria_000552-T1_mrna
			protein_id	gnl|ncbi|TetragonulaCarbonaria_000552-T1
8043215	8039743	gene
			locus_tag	TetragonulaCarbonaria_000553
8043215	8043150	mRNA
8040063	8039743
			product	hypothetical protein
			transcript_id	gnl|ncbi|TetragonulaCarbonaria_000553-T1_mrna
			protein_id	gnl|ncbi|TetragonulaCarbonaria_000553-T1
8043215	8043150	CDS
8040063	8039743
			codon_start	1
			product	hypothetical protein
			transcript_id	gnl|ncbi|TetragonulaCarbonaria_000553-T1_mrna
			protein_id	gnl|ncbi|TetragonulaCarbonaria_000553-T1
8055470	8052362	gene
			locus_tag	TetragonulaCarbonaria_000554
8055470	8055461	mRNA
8055389	8055206
8055115	8054907
8052540	8052362
			product	hypothetical protein
			transcript_id	gnl|ncbi|TetragonulaCarbonaria_000554-T1_mrna
			protein_id	gnl|ncbi|TetragonulaCarbonaria_000554-T1
8055470	8055461	CDS
8055389	8055206
8055115	8054907
8052540	8052362
			codon_start	1
			db_xref	InterPro:IPR016024
			product	hypothetical protein
			transcript_id	gnl|ncbi|TetragonulaCarbonaria_000554-T1_mrna
			protein_id	gnl|ncbi|TetragonulaCarbonaria_000554-T1
8064363	8071955	gene
			locus_tag	TetragonulaCarbonaria_000555
8064363	8064434	mRNA
8070376	8070537
8070849	8070905
8071830	8071955
			product	hypothetical protein
			transcript_id	gnl|ncbi|TetragonulaCarbonaria_000555-T1_mrna
			protein_id	gnl|ncbi|TetragonulaCarbonaria_000555-T1
8064363	8064434	CDS
8070376	8070537
8070849	8070905
8071830	8071955
			codon_start	1
			note	COG:T
			note	EggNog:ENOG410323J
			product	hypothetical protein
			transcript_id	gnl|ncbi|TetragonulaCarbonaria_000555-T1_mrna
			protein_id	gnl|ncbi|TetragonulaCarbonaria_000555-T1
8074451	8095729	gene
			locus_tag	TetragonulaCarbonaria_000556
8074451	8074588	mRNA
8077281	8077347
8079956	8080121
8081156	8081384
8086591	8086689
8087925	8088017
8089145	8089483
8091960	8092175
8092905	8093055
8094963	8095729
			product	hypothetical protein
			transcript_id	gnl|ncbi|TetragonulaCarbonaria_000556-T1_mrna
			protein_id	gnl|ncbi|TetragonulaCarbonaria_000556-T1
8074451	8074588	CDS
8077281	8077347
8079956	8080121
8081156	8081384
8086591	8086689
8087925	8088017
8089145	8089483
8091960	8092175
8092905	8093055
8094963	8095729
			codon_start	1
			note	COG:T
			note	BUSCO:EOG091B02B1
			note	EggNog:ENOG410323J
			db_xref	InterPro:IPR001452
			db_xref	PFAM:PF00018
			db_xref	InterPro:IPR036028
			db_xref	InterPro:IPR001660
			db_xref	PFAM:PF07647
			db_xref	InterPro:IPR013761
			db_xref	PFAM:PF07653
			db_xref	PFAM:PF00536
			go_function	protein binding|0005515||IEA
			product	hypothetical protein
			transcript_id	gnl|ncbi|TetragonulaCarbonaria_000556-T1_mrna
			protein_id	gnl|ncbi|TetragonulaCarbonaria_000556-T1
8125973	8122932	gene
			locus_tag	TetragonulaCarbonaria_000557
8125973	8125671	mRNA
8125587	8125302
8125231	8125046
8123455	8123425
8123157	8122932
			product	hypothetical protein
			transcript_id	gnl|ncbi|TetragonulaCarbonaria_000557-T1_mrna
			protein_id	gnl|ncbi|TetragonulaCarbonaria_000557-T1
8125973	8125671	CDS
8125587	8125302
8125231	8125046
8123455	8123425
8123157	8122932
			codon_start	1
			note	TransMembrane:1 (o239-257i)
			note	EggNog:ENOG410VQZN
			note	COG:S
			db_xref	InterPro:IPR004279
			db_xref	PFAM:PF03036
			product	hypothetical protein
			transcript_id	gnl|ncbi|TetragonulaCarbonaria_000557-T1_mrna
			protein_id	gnl|ncbi|TetragonulaCarbonaria_000557-T1
8132409	8128921	gene
			locus_tag	TetragonulaCarbonaria_000558
8132409	8132330	mRNA
8131581	8131460
8130207	8129891
8129568	8129319
8129236	8128921
			product	hypothetical protein
			transcript_id	gnl|ncbi|TetragonulaCarbonaria_000558-T1_mrna
			protein_id	gnl|ncbi|TetragonulaCarbonaria_000558-T1
8132409	8132330	CDS
8131581	8131460
8130207	8129891
8129568	8129319
8129236	8128992
			codon_start	1
			note	EggNog:ENOG4103ACS
			note	COG:U
			db_xref	InterPro:IPR004279
			db_xref	PFAM:PF03036
			product	hypothetical protein
			transcript_id	gnl|ncbi|TetragonulaCarbonaria_000558-T1_mrna
			protein_id	gnl|ncbi|TetragonulaCarbonaria_000558-T1
8138081	8133376	gene
			locus_tag	TetragonulaCarbonaria_000559
8138081	8138060	mRNA
8134750	8134386
8134164	8133918
8133635	8133376
			product	hypothetical protein
			transcript_id	gnl|ncbi|TetragonulaCarbonaria_000559-T1_mrna
			protein_id	gnl|ncbi|TetragonulaCarbonaria_000559-T1
8138081	8138060	CDS
8134750	8134386
8134164	8133918
8133635	8133376
			codon_start	1
			note	COG:S
			note	EggNog:ENOG4103801
			db_xref	InterPro:IPR004279
			db_xref	PFAM:PF03036
			product	hypothetical protein
			transcript_id	gnl|ncbi|TetragonulaCarbonaria_000559-T1_mrna
			protein_id	gnl|ncbi|TetragonulaCarbonaria_000559-T1
8140181	8138791	gene
			gene	LSD-1_1
			locus_tag	TetragonulaCarbonaria_000560
8140181	8139615	mRNA
8138922	8138791
			product	Protein LSD1
			transcript_id	gnl|ncbi|TetragonulaCarbonaria_000560-T1_mrna
			protein_id	gnl|ncbi|TetragonulaCarbonaria_000560-T1
8140181	8139615	CDS
8138922	8138791
			codon_start	1
			note	EggNog:ENOG41036DF
			note	COG:S
			note	TransMembrane:3 (o6-27i107-126o141-161i)
			product	Protein LSD1
			transcript_id	gnl|ncbi|TetragonulaCarbonaria_000560-T1_mrna
			protein_id	gnl|ncbi|TetragonulaCarbonaria_000560-T1
8144339	8140780	gene
			gene	LSD-1_2
			locus_tag	TetragonulaCarbonaria_000561
8144339	8144036	mRNA
8142474	8142330
8141458	8141264
8141169	8140780
			product	Protein LSD1
			transcript_id	gnl|ncbi|TetragonulaCarbonaria_000561-T1_mrna
			protein_id	gnl|ncbi|TetragonulaCarbonaria_000561-T1
8144223	8144036	CDS
8142474	8142330
8141458	8141264
8141169	8140960
			codon_start	1
			note	EggNog:ENOG41036DF
			note	COG:S
			note	TransMembrane:1 (o36-59i)
			db_xref	InterPro:IPR004279
			product	Protein LSD1
			transcript_id	gnl|ncbi|TetragonulaCarbonaria_000561-T1_mrna
			protein_id	gnl|ncbi|TetragonulaCarbonaria_000561-T1
8142605	8142330	mRNA
8141458	8141264
8141169	8140780
			product	Protein LSD1, variant 2
			transcript_id	gnl|ncbi|TetragonulaCarbonaria_000561-T2_mrna
			protein_id	gnl|ncbi|TetragonulaCarbonaria_000561-T2
8142566	8142330	CDS
8141458	8141264
8141169	8140960
			codon_start	1
			note	EggNog:ENOG41036DF
			note	COG:S
			db_xref	InterPro:IPR004279
			product	Protein LSD1, variant 2
			transcript_id	gnl|ncbi|TetragonulaCarbonaria_000561-T2_mrna
			protein_id	gnl|ncbi|TetragonulaCarbonaria_000561-T2
8154170	8156600	gene
			locus_tag	TetragonulaCarbonaria_000562
8154170	8155023	mRNA
8156192	8156600
			product	hypothetical protein
			transcript_id	gnl|ncbi|TetragonulaCarbonaria_000562-T1_mrna
			protein_id	gnl|ncbi|TetragonulaCarbonaria_000562-T1
8154170	8155023	CDS
8156192	8156600
			codon_start	1
			note	EggNog:ENOG4103A62
			note	COG:M
			db_xref	PFAM:PF02958
			db_xref	InterPro:IPR011009
			db_xref	InterPro:IPR004119
			db_xref	InterPro:IPR015897
			product	hypothetical protein
			transcript_id	gnl|ncbi|TetragonulaCarbonaria_000562-T1_mrna
			protein_id	gnl|ncbi|TetragonulaCarbonaria_000562-T1
8176408	8162982	gene
			locus_tag	TetragonulaCarbonaria_000563
8176408	8176393	mRNA
8172975	8172943
8172233	8172101
8169662	8169603
8168073	8167677
8166730	8166547
8166395	8166330
8166109	8165973
8164596	8164484
8164355	8163519
8163315	8162982
			product	hypothetical protein
			transcript_id	gnl|ncbi|TetragonulaCarbonaria_000563-T1_mrna
			protein_id	gnl|ncbi|TetragonulaCarbonaria_000563-T1
8176408	8176393	CDS
8172975	8172943
8172233	8172101
8169662	8169603
8168073	8167677
8166730	8166547
8166395	8166330
8166109	8165973
8164596	8164484
8164355	8163998
			codon_start	1
			note	EggNog:ENOG4103H92
			db_xref	InterPro:IPR024939
			go_function	large conductance calcium-activated potassium channel activity|0060072||IEA
			product	hypothetical protein
			transcript_id	gnl|ncbi|TetragonulaCarbonaria_000563-T1_mrna
			protein_id	gnl|ncbi|TetragonulaCarbonaria_000563-T1
8176408	8176393	mRNA
8172975	8172943
8172233	8172101
8169662	8169603
8168073	8167677
8166730	8166547
8166395	8166330
8166109	8165973
8164596	8164484
8164355	8164200
8163612	8163519
8163315	8162982
			product	hypothetical protein
			transcript_id	gnl|ncbi|TetragonulaCarbonaria_000563-T2_mrna
			protein_id	gnl|ncbi|TetragonulaCarbonaria_000563-T2
8176408	8176393	CDS
8172975	8172943
8172233	8172101
8169662	8169603
8168073	8167677
8166730	8166547
8166395	8166330
8166109	8165973
8164596	8164484
8164355	8164200
8163612	8163519
8163315	8163235
			codon_start	1
			note	EggNog:ENOG4103H92
			note	TransMembrane:3 (o412-431i438-460o480-496i)
			db_xref	InterPro:IPR024939
			go_function	large conductance calcium-activated potassium channel activity|0060072||IEA
			product	hypothetical protein
			transcript_id	gnl|ncbi|TetragonulaCarbonaria_000563-T2_mrna
			protein_id	gnl|ncbi|TetragonulaCarbonaria_000563-T2
8195606	8184057	gene
			locus_tag	TetragonulaCarbonaria_000564
8195606	8195359	mRNA
8190118	8189963
8189543	8189467
8185108	8184057
			product	hypothetical protein
			transcript_id	gnl|ncbi|TetragonulaCarbonaria_000564-T1_mrna
			protein_id	gnl|ncbi|TetragonulaCarbonaria_000564-T1
8195606	8195359	CDS
8190118	8189963
8189543	8189467
8185108	8184945
			codon_start	1
			note	EggNog:ENOG41034NP
			note	COG:P,T
			db_xref	InterPro:IPR003929
			db_xref	PFAM:PF03493
			go_process	potassium ion transport|0006813||IEA
			go_component	membrane|0016020||IEA
			product	hypothetical protein
			transcript_id	gnl|ncbi|TetragonulaCarbonaria_000564-T1_mrna
			protein_id	gnl|ncbi|TetragonulaCarbonaria_000564-T1
8196245	8196595	gene
			locus_tag	TetragonulaCarbonaria_000565
8196245	8196595	mRNA
			product	hypothetical protein
			transcript_id	gnl|ncbi|TetragonulaCarbonaria_000565-T1_mrna
			protein_id	gnl|ncbi|TetragonulaCarbonaria_000565-T1
8196245	8196595	CDS
			codon_start	1
			note	TransMembrane:1 (o52-73i)
			product	hypothetical protein
			transcript_id	gnl|ncbi|TetragonulaCarbonaria_000565-T1_mrna
			protein_id	gnl|ncbi|TetragonulaCarbonaria_000565-T1
8208875	8198881	gene
			gene	KCNMA1_1
			locus_tag	TetragonulaCarbonaria_000566
8208875	8207888	mRNA
8201878	8201726
8199703	8199548
8199021	8198881
			product	Calcium-activated potassium channel subunit alpha-1
			transcript_id	gnl|ncbi|TetragonulaCarbonaria_000566-T1_mrna
			protein_id	gnl|ncbi|TetragonulaCarbonaria_000566-T1
8207920	8207888	CDS
8201878	8201726
8199703	8199548
8199021	8198881
			codon_start	1
			note	COG:P
			note	EggNog:ENOG410VAV5
			db_xref	InterPro:IPR003929
			db_xref	InterPro:IPR036291
			db_xref	PFAM:PF03493
			go_process	potassium ion transport|0006813||IEA
			go_component	membrane|0016020||IEA
			product	Calcium-activated potassium channel subunit alpha-1
			transcript_id	gnl|ncbi|TetragonulaCarbonaria_000566-T1_mrna
			protein_id	gnl|ncbi|TetragonulaCarbonaria_000566-T1
<8244489	8244229	gene
			gene	KCNMA1_2
			locus_tag	TetragonulaCarbonaria_000567
<8244489	8244229	mRNA
			product	Calcium-activated potassium channel subunit alpha-1
			transcript_id	gnl|ncbi|TetragonulaCarbonaria_000567-T1_mrna
			protein_id	gnl|ncbi|TetragonulaCarbonaria_000567-T1
<8244489	8244229	CDS
			codon_start	1
			note	COG:P
			note	EggNog:ENOG41KOG1420
			note	TransMembrane:2 (o16-35i47-72o)
			db_xref	PFAM:PF07885
			db_xref	InterPro:IPR013099
			product	Calcium-activated potassium channel subunit alpha-1
			transcript_id	gnl|ncbi|TetragonulaCarbonaria_000567-T1_mrna
			protein_id	gnl|ncbi|TetragonulaCarbonaria_000567-T1
8280253	>8279951	gene
			locus_tag	TetragonulaCarbonaria_000568
8280253	>8279951	mRNA
			product	hypothetical protein
			transcript_id	gnl|ncbi|TetragonulaCarbonaria_000568-T1_mrna
			protein_id	gnl|ncbi|TetragonulaCarbonaria_000568-T1
8280253	>8279951	CDS
			codon_start	1
			note	TransMembrane:1 (i21-42o)
			note	COG:P,T
			note	EggNog:ENOG410VK4A
			product	hypothetical protein
			transcript_id	gnl|ncbi|TetragonulaCarbonaria_000568-T1_mrna
			protein_id	gnl|ncbi|TetragonulaCarbonaria_000568-T1
8283978	8287233	gene
			gene	ASH2
			locus_tag	TetragonulaCarbonaria_000569
8283978	8284000	mRNA
8284200	8284355
8284433	8284611
8284701	8284873
8285085	8285259
8285768	8285976
8286057	8286234
8286370	8286514
8286586	8286721
8286803	8287054
8287129	8287233
			product	transcription factor, contains a PHD finger motif
			transcript_id	gnl|ncbi|TetragonulaCarbonaria_000569-T1_mrna
			protein_id	gnl|ncbi|TetragonulaCarbonaria_000569-T1
8283978	8284000	CDS
8284200	8284355
8284433	8284611
8284701	8284873
8285085	8285259
8285768	8285976
8286057	8286234
8286370	8286514
8286586	8286721
8286803	8287054
8287129	8287233
			codon_start	1
			note	EggNog:ENOG41035H1
			note	BUSCO:EOG091B06ET
			note	COG:B,K
			db_xref	InterPro:IPR037353
			db_xref	InterPro:IPR001965
			db_xref	InterPro:IPR001870
			db_xref	InterPro:IPR013320
			db_xref	InterPro:IPR011011
			db_xref	InterPro:IPR019786
			db_xref	PFAM:PF00622
			db_xref	InterPro:IPR003877
			go_function	protein binding|0005515||IEA
			go_process	histone H3-K4 methylation|0051568||IEA
			go_component	Set1C/COMPASS complex|0048188||IEA
			product	transcription factor, contains a PHD finger motif
			transcript_id	gnl|ncbi|TetragonulaCarbonaria_000569-T1_mrna
			protein_id	gnl|ncbi|TetragonulaCarbonaria_000569-T1
8288355	8287468	gene
			locus_tag	TetragonulaCarbonaria_000570
8288355	8288158	mRNA
8287697	8287629
8287545	8287468
			product	hypothetical protein
			transcript_id	gnl|ncbi|TetragonulaCarbonaria_000570-T1_mrna
			protein_id	gnl|ncbi|TetragonulaCarbonaria_000570-T1
8288355	8288158	CDS
8287697	8287629
8287545	8287468
			codon_start	1
			note	BUSCO:EOG091B0ND9
			note	COG:T
			note	EggNog:ENOG41038CU
			db_xref	PFAM:PF01722
			db_xref	InterPro:IPR002634
			db_xref	InterPro:IPR036065
			product	hypothetical protein
			transcript_id	gnl|ncbi|TetragonulaCarbonaria_000570-T1_mrna
			protein_id	gnl|ncbi|TetragonulaCarbonaria_000570-T1
8303150	8290832	gene
			locus_tag	TetragonulaCarbonaria_000571
8303150	8303056	mRNA
8296562	8296271
8291153	8290832
			product	hypothetical protein
			transcript_id	gnl|ncbi|TetragonulaCarbonaria_000571-T1_mrna
			protein_id	gnl|ncbi|TetragonulaCarbonaria_000571-T1
8303126	8303056	CDS
8296562	8296271
8291153	8290986
			codon_start	1
			note	TransMembrane:1 (o6-23i)
			note	EggNog:ENOG41038UA
			note	BUSCO:EOG091B0M47
			product	hypothetical protein
			transcript_id	gnl|ncbi|TetragonulaCarbonaria_000571-T1_mrna
			protein_id	gnl|ncbi|TetragonulaCarbonaria_000571-T1
8296879	8296271	mRNA
8291153	8290832
			product	hypothetical protein
			transcript_id	gnl|ncbi|TetragonulaCarbonaria_000571-T2_mrna
			protein_id	gnl|ncbi|TetragonulaCarbonaria_000571-T2
8296609	8296271	CDS
8291153	8290986
			codon_start	1
			note	EggNog:ENOG41038UA
			note	BUSCO:EOG091B0M47
			product	hypothetical protein
			transcript_id	gnl|ncbi|TetragonulaCarbonaria_000571-T2_mrna
			protein_id	gnl|ncbi|TetragonulaCarbonaria_000571-T2
8292453	8292970	gene
			locus_tag	TetragonulaCarbonaria_024295
8292453	8292970	mRNA
			product	hypothetical protein
			transcript_id	gnl|ncbi|TetragonulaCarbonaria_024295-T1_mrna
			protein_id	gnl|ncbi|TetragonulaCarbonaria_024295-T1
8292586	8292897	CDS
			codon_start	1
			product	hypothetical protein
			transcript_id	gnl|ncbi|TetragonulaCarbonaria_024295-T1_mrna
			protein_id	gnl|ncbi|TetragonulaCarbonaria_024295-T1
8383544	8377231	gene
			locus_tag	TetragonulaCarbonaria_000572
8383544	8383502	mRNA
8383404	8383277
8383093	8382863
8382763	8382449
8382331	8382239
8377523	8377418
8377310	8377231
			product	hypothetical protein
			transcript_id	gnl|ncbi|TetragonulaCarbonaria_000572-T1_mrna
			protein_id	gnl|ncbi|TetragonulaCarbonaria_000572-T1
8383544	8383502	CDS
8383404	8383277
8383093	8382863
8382763	8382449
8382331	8382239
8377523	8377418
8377310	8377231
			codon_start	1
			note	EggNog:ENOG41036KV
			note	TransMembrane:1 (n4-15c19/20o285-308i)
			note	BUSCO:EOG091B0CUR
			note	COG:C
			note	SECRETED:SignalP(1-19)
			db_xref	PFAM:PF07850
			db_xref	InterPro:IPR012493
			go_component	integral component of membrane|0016021||IEA
			go_function	signaling receptor activity|0038023||IEA
			product	hypothetical protein
			transcript_id	gnl|ncbi|TetragonulaCarbonaria_000572-T1_mrna
			protein_id	gnl|ncbi|TetragonulaCarbonaria_000572-T1
8383645	8400573	gene
			locus_tag	TetragonulaCarbonaria_000573
8383645	8383651	mRNA
8384277	8384337
8385596	8385899
8396299	8396399
8397880	8398006
8398120	8398296
8398391	8398603
8398688	8399456
8399536	8399768
8399874	8400090
8400178	8400349
8400471	8400573
			product	hypothetical protein
			transcript_id	gnl|ncbi|TetragonulaCarbonaria_000573-T1_mrna
			protein_id	gnl|ncbi|TetragonulaCarbonaria_000573-T1
8383645	8383651	CDS
8384277	8384337
8385596	8385899
8396299	8396399
8397880	8398006
8398120	8398296
8398391	8398603
8398688	8399456
8399536	8399768
8399874	8400090
8400178	8400349
8400471	8400573
			codon_start	1
			note	COG:C
			note	EggNog:ENOG410360P
			note	TransMembrane:7 (o388-414i435-453o523-544i556-579o591-610i631-648o760-780i)
			db_xref	PFAM:PF01496
			db_xref	InterPro:IPR026028
			db_xref	InterPro:IPR002490
			go_component	vacuolar proton-transporting V-type ATPase, V0 domain|0000220||IEA
			go_component	proton-transporting V-type ATPase, V0 domain|0033179||IEA
			go_process	proton transmembrane transport|1902600||IEA
			go_function	proton transmembrane transporter activity|0015078||IEA
			product	hypothetical protein
			transcript_id	gnl|ncbi|TetragonulaCarbonaria_000573-T1_mrna
			protein_id	gnl|ncbi|TetragonulaCarbonaria_000573-T1
8402458	8408295	gene
			locus_tag	TetragonulaCarbonaria_000574
8402458	8402501	mRNA
8403079	8403256
8404387	8404527
8404746	8404887
8404981	8405093
8405153	8405383
8405877	8406076
8408238	8408295
			product	hypothetical protein
			transcript_id	gnl|ncbi|TetragonulaCarbonaria_000574-T1_mrna
			protein_id	gnl|ncbi|TetragonulaCarbonaria_000574-T1
8402458	8402501	CDS
8403079	8403256
8404387	8404527
8404746	8404887
8404981	8405093
8405153	8405383
8405877	8406076
8408238	8408295
			codon_start	1
			note	COG:C
			note	EggNog:ENOG41034GX
			db_xref	PFAM:PF07479
			db_xref	InterPro:IPR013328
			db_xref	InterPro:IPR017751
			db_xref	InterPro:IPR011128
			db_xref	InterPro:IPR008927
			db_xref	InterPro:IPR006109
			db_xref	InterPro:IPR006168
			db_xref	PFAM:PF01210
			db_xref	InterPro:IPR036291
			go_process	glycerol-3-phosphate metabolic process|0006072||IEA
			go_process	carbohydrate metabolic process|0005975||IEA
			go_process	glycerol-3-phosphate catabolic process|0046168||IEA
			go_process	oxidation-reduction process|0055114||IEA
			go_component	glycerol-3-phosphate dehydrogenase complex|0009331||IEA
			go_function	oxidoreductase activity, acting on the CH-OH group of donors, NAD or NADP as acceptor|0016616||IEA
			go_function	NAD binding|0051287||IEA
			go_function	glycerol-3-phosphate dehydrogenase [NAD+] activity|0004367||IEA
			go_function	oxidoreductase activity|0016491||IEA
			go_function	protein homodimerization activity|0042803||IEA
			product	hypothetical protein
			transcript_id	gnl|ncbi|TetragonulaCarbonaria_000574-T1_mrna
			protein_id	gnl|ncbi|TetragonulaCarbonaria_000574-T1
8409334	8410097	gene
			locus_tag	TetragonulaCarbonaria_000575
8409334	8409383	mRNA
8409748	8409928
8410086	8410097
			product	hypothetical protein
			transcript_id	gnl|ncbi|TetragonulaCarbonaria_000575-T1_mrna
			protein_id	gnl|ncbi|TetragonulaCarbonaria_000575-T1
8409334	8409383	CDS
8409748	8409928
8410086	8410097
			codon_start	1
			note	COG:C
			note	EggNog:ENOG410VPDH
			db_xref	InterPro:IPR011128
			db_xref	InterPro:IPR036291
			db_xref	InterPro:IPR006168
			go_process	glycerol-3-phosphate metabolic process|0006072||IEA
			go_process	glycerol-3-phosphate catabolic process|0046168||IEA
			go_process	oxidation-reduction process|0055114||IEA
			go_component	glycerol-3-phosphate dehydrogenase complex|0009331||IEA
			go_function	oxidoreductase activity, acting on the CH-OH group of donors, NAD or NADP as acceptor|0016616||IEA
			go_function	glycerol-3-phosphate dehydrogenase [NAD+] activity|0004367||IEA
			go_function	NAD binding|0051287||IEA
			product	hypothetical protein
			transcript_id	gnl|ncbi|TetragonulaCarbonaria_000575-T1_mrna
			protein_id	gnl|ncbi|TetragonulaCarbonaria_000575-T1
8413106	8410553	gene
			gene	TPX4
			locus_tag	TetragonulaCarbonaria_000576
8413106	8413024	mRNA
8411733	8411577
8411259	8411042
8410907	8410832
8410681	8410553
			product	C-terminal domain of 1-Cys peroxiredoxin
			transcript_id	gnl|ncbi|TetragonulaCarbonaria_000576-T1_mrna
			protein_id	gnl|ncbi|TetragonulaCarbonaria_000576-T1
8413106	8413024	CDS
8411733	8411577
8411259	8411042
8410907	8410832
8410681	8410553
			codon_start	1
			note	COG:O
			note	BUSCO:EOG091B0HV5
			note	EggNog:ENOG41034WN
			db_xref	InterPro:IPR024706
			db_xref	InterPro:IPR036249
			db_xref	PFAM:PF00578
			db_xref	PFAM:PF10417
			db_xref	InterPro:IPR013766
			db_xref	InterPro:IPR019479
			db_xref	InterPro:IPR000866
			go_process	oxidation-reduction process|0055114||IEA
			go_function	peroxiredoxin activity|0051920||IEA
			go_function	oxidoreductase activity|0016491||IEA
			go_function	antioxidant activity|0016209||IEA
			product	C-terminal domain of 1-Cys peroxiredoxin
			transcript_id	gnl|ncbi|TetragonulaCarbonaria_000576-T1_mrna
			protein_id	gnl|ncbi|TetragonulaCarbonaria_000576-T1
8413349	8417402	gene
			locus_tag	TetragonulaCarbonaria_000577
8413349	8413387	mRNA
8415798	8415938
8416013	8416154
8416230	8416342
8416456	8416686
8416753	8416952
8417378	8417402
			product	hypothetical protein
			transcript_id	gnl|ncbi|TetragonulaCarbonaria_000577-T1_mrna
			protein_id	gnl|ncbi|TetragonulaCarbonaria_000577-T1
8413349	8413387	CDS
8415798	8415938
8416013	8416154
8416230	8416342
8416456	8416686
8416753	8416952
8417378	8417402
			codon_start	1
			note	COG:C
			note	EggNog:ENOG41034GX
			db_xref	PFAM:PF07479
			db_xref	InterPro:IPR013328
			db_xref	InterPro:IPR017751
			db_xref	InterPro:IPR011128
			db_xref	InterPro:IPR008927
			db_xref	InterPro:IPR006109
			db_xref	InterPro:IPR006168
			db_xref	PFAM:PF01210
			db_xref	InterPro:IPR036291
			go_process	glycerol-3-phosphate metabolic process|0006072||IEA
			go_process	carbohydrate metabolic process|0005975||IEA
			go_process	glycerol-3-phosphate catabolic process|0046168||IEA
			go_process	oxidation-reduction process|0055114||IEA
			go_component	glycerol-3-phosphate dehydrogenase complex|0009331||IEA
			go_function	oxidoreductase activity, acting on the CH-OH group of donors, NAD or NADP as acceptor|0016616||IEA
			go_function	NAD binding|0051287||IEA
			go_function	glycerol-3-phosphate dehydrogenase [NAD+] activity|0004367||IEA
			go_function	oxidoreductase activity|0016491||IEA
			go_function	protein homodimerization activity|0042803||IEA
			product	hypothetical protein
			transcript_id	gnl|ncbi|TetragonulaCarbonaria_000577-T1_mrna
			protein_id	gnl|ncbi|TetragonulaCarbonaria_000577-T1
8419023	8417692	gene
			locus_tag	TetragonulaCarbonaria_000578
8419023	8418664	mRNA
8418422	8418350
8418285	8418215
8418159	8418078
8418011	8417903
8417761	8417692
			product	hypothetical protein
			transcript_id	gnl|ncbi|TetragonulaCarbonaria_000578-T1_mrna
			protein_id	gnl|ncbi|TetragonulaCarbonaria_000578-T1
8418687	8418664	CDS
8418422	8418350
8418285	8418215
8418159	8418078
8418011	8417903
8417761	8417692
			codon_start	1
			note	COG:O
			note	EggNog:ENOG41038NW
			product	hypothetical protein
			transcript_id	gnl|ncbi|TetragonulaCarbonaria_000578-T1_mrna
			protein_id	gnl|ncbi|TetragonulaCarbonaria_000578-T1
8419301	8421455	gene
			locus_tag	TetragonulaCarbonaria_000579
8419301	8419469	mRNA
8419548	8419903
8419970	8420309
8420389	8420556
8420628	8420795
8420863	8421455
			product	hypothetical protein
			transcript_id	gnl|ncbi|TetragonulaCarbonaria_000579-T1_mrna
			protein_id	gnl|ncbi|TetragonulaCarbonaria_000579-T1
8419301	8419469	CDS
8419548	8419903
8419970	8420309
8420389	8420556
8420628	8420795
8420863	8421455
			codon_start	1
			note	EggNog:ENOG41038MN
			note	COG:K
			db_xref	InterPro:IPR013087
			db_xref	PFAM:PF13912
			db_xref	PFAM:PF12874
			db_xref	InterPro:IPR036236
			db_xref	PFAM:PF13894
			db_xref	InterPro:IPR001841
			db_xref	PFAM:PF00096
			product	hypothetical protein
			transcript_id	gnl|ncbi|TetragonulaCarbonaria_000579-T1_mrna
			protein_id	gnl|ncbi|TetragonulaCarbonaria_000579-T1
8422440	8429379	gene
			locus_tag	TetragonulaCarbonaria_000580
8422440	8422564	mRNA
8423494	8423705
8423860	8424172
8424259	8424508
8424627	8424776
8426034	8426195
8428368	8429379
			product	hypothetical protein
			transcript_id	gnl|ncbi|TetragonulaCarbonaria_000580-T1_mrna
			protein_id	gnl|ncbi|TetragonulaCarbonaria_000580-T1
8422544	8422564	CDS
8423494	8423705
8423860	8424172
8424259	8424508
8424627	8424776
8426034	8426164
			codon_start	1
			note	COG:A
			note	EggNog:ENOG41032EA
			db_xref	InterPro:IPR035979
			db_xref	InterPro:IPR012677
			db_xref	InterPro:IPR037366
			db_xref	PFAM:PF00076
			db_xref	InterPro:IPR000504
			go_function	mRNA binding|0003729||IEA
			go_function	nucleic acid binding|0003676||IEA
			product	hypothetical protein
			transcript_id	gnl|ncbi|TetragonulaCarbonaria_000580-T1_mrna
			protein_id	gnl|ncbi|TetragonulaCarbonaria_000580-T1
8437786	8433376	gene
			locus_tag	TetragonulaCarbonaria_000581
8437786	8437568	mRNA
8436964	8436697
8435514	8435280
8433580	8433376
			product	hypothetical protein
			transcript_id	gnl|ncbi|TetragonulaCarbonaria_000581-T1_mrna
			protein_id	gnl|ncbi|TetragonulaCarbonaria_000581-T1
8437786	8437568	CDS
8436964	8436697
8435514	8435280
8433580	8433376
			codon_start	1
			note	EggNog:ENOG41038GR
			note	COG:K
			db_xref	InterPro:IPR009057
			db_xref	InterPro:IPR020479
			db_xref	InterPro:IPR017970
			db_xref	InterPro:IPR001356
			db_xref	PFAM:PF00046
			go_function	DNA binding|0003677||IEA
			go_function	DNA-binding transcription factor activity, RNA polymerase II-specific|0000981||IEA
			go_process	regulation of transcription, DNA-templated|0006355||IEA
			product	hypothetical protein
			transcript_id	gnl|ncbi|TetragonulaCarbonaria_000581-T1_mrna
			protein_id	gnl|ncbi|TetragonulaCarbonaria_000581-T1
8441521	8441449	gene
			locus_tag	TetragonulaCarbonaria_000582
8441521	8441449	tRNA
			product	tRNA-Arg
8442806	8453408	gene
			locus_tag	TetragonulaCarbonaria_000583
8442806	8443009	mRNA
8443358	8443594
8443707	8444870
8444942	8445346
8445432	8445654
8445741	8445913
8445980	8446120
8446188	8446348
8446445	8446574
8446658	8447202
8447274	8447451
8447821	8448048
8448142	8448305
8448386	8448571
8448634	8448757
8448835	8449356
8449422	8449564
8449633	8449810
8449868	8450065
8450132	8450263
8450378	8450611
8450699	8450882
8450955	8451514
8451633	8451802
8451875	8452083
8452166	8452411
8452476	8452692
8452771	8452980
8453057	8453408
			product	hypothetical protein
			transcript_id	gnl|ncbi|TetragonulaCarbonaria_000583-T1_mrna
			protein_id	gnl|ncbi|TetragonulaCarbonaria_000583-T1
8442986	8443009	CDS
8443358	8443594
8443707	8444870
8444942	8445346
8445432	8445654
8445741	8445913
8445980	8446120
8446188	8446348
8446445	8446574
8446658	8447202
8447274	8447451
8447821	8448048
8448142	8448305
8448386	8448571
8448634	8448757
8448835	8449356
8449422	8449564
8449633	8449810
8449868	8450065
8450132	8450263
8450378	8450611
8450699	8450882
8450955	8451514
8451633	8451802
8451875	8452083
8452166	8452411
8452476	8452692
8452771	8452980
8453057	8453408
			codon_start	1
			note	BUSCO:EOG091B008J
			note	EggNog:ENOG41033VM
			note	COG:S
			db_xref	InterPro:IPR029651
			go_process	autophagy|0006914||IEA
			product	hypothetical protein
			transcript_id	gnl|ncbi|TetragonulaCarbonaria_000583-T1_mrna
			protein_id	gnl|ncbi|TetragonulaCarbonaria_000583-T1
8456426	8454481	gene
			gene	FEM-1_1
			locus_tag	TetragonulaCarbonaria_000584
8456426	8456368	mRNA
8456304	8456144
8456051	8455891
8455794	8455651
8455579	8455350
8455151	8455035
8454963	8454857
8454771	8454481
			product	Ankyrin repeat
			transcript_id	gnl|ncbi|TetragonulaCarbonaria_000584-T1_mrna
			protein_id	gnl|ncbi|TetragonulaCarbonaria_000584-T1
8456378	8456368	CDS
8456304	8456144
8456051	8455891
8455794	8455651
8455579	8455350
8455151	8455035
8454963	8454857
8454771	8454614
			codon_start	1
			note	COG:S
			note	EggNog:ENOG41033FV
			db_xref	InterPro:IPR036770
			db_xref	InterPro:IPR020683
			db_xref	PFAM:PF00023
			db_xref	InterPro:IPR002110
			go_function	protein binding|0005515||IEA
			product	Ankyrin repeat
			transcript_id	gnl|ncbi|TetragonulaCarbonaria_000584-T1_mrna
			protein_id	gnl|ncbi|TetragonulaCarbonaria_000584-T1
8456426	8456368	mRNA
8456304	8456144
8456051	8455891
8455794	8455651
8455579	8455350
8455151	8454857
8454771	8454481
			product	Ankyrin repeat, variant 2
			transcript_id	gnl|ncbi|TetragonulaCarbonaria_000584-T2_mrna
			protein_id	gnl|ncbi|TetragonulaCarbonaria_000584-T2
8456378	8456368	CDS
8456304	8456144
8456051	8455891
8455794	8455651
8455579	8455350
8455151	8455010
			codon_start	1
			note	COG:S
			note	EggNog:ENOG41033FV
			db_xref	InterPro:IPR036770
			db_xref	InterPro:IPR020683
			db_xref	PFAM:PF00023
			db_xref	InterPro:IPR002110
			go_function	protein binding|0005515||IEA
			product	Ankyrin repeat, variant 2
			transcript_id	gnl|ncbi|TetragonulaCarbonaria_000584-T2_mrna
			protein_id	gnl|ncbi|TetragonulaCarbonaria_000584-T2
8457345	8456779	gene
			gene	FEM-1_3
			locus_tag	TetragonulaCarbonaria_000585
8457345	8456779	mRNA
			product	Ankyrin repeat
			transcript_id	gnl|ncbi|TetragonulaCarbonaria_000585-T1_mrna
			protein_id	gnl|ncbi|TetragonulaCarbonaria_000585-T1
8457345	8456779	CDS
			codon_start	1
			note	COG:S
			note	EggNog:ENOG41033FV
			db_xref	InterPro:IPR036770
			db_xref	PFAM:PF13606
			db_xref	InterPro:IPR020683
			db_xref	PFAM:PF13637
			db_xref	PFAM:PF00023
			db_xref	PFAM:PF13857
			db_xref	PFAM:PF12796
			db_xref	InterPro:IPR002110
			go_function	protein binding|0005515||IEA
			product	Ankyrin repeat
			transcript_id	gnl|ncbi|TetragonulaCarbonaria_000585-T1_mrna
			protein_id	gnl|ncbi|TetragonulaCarbonaria_000585-T1
8459612	8460456	gene
			locus_tag	TetragonulaCarbonaria_000586
8459612	8459748	mRNA
8459828	8460049
8460121	8460265
8460340	8460456
			product	hypothetical protein
			transcript_id	gnl|ncbi|TetragonulaCarbonaria_000586-T1_mrna
			protein_id	gnl|ncbi|TetragonulaCarbonaria_000586-T1
8459612	8459748	CDS
8459828	8460049
8460121	8460265
8460340	8460456
			codon_start	1
			note	COG:L
			note	EggNog:ENOG41037CU
			db_xref	InterPro:IPR012337
			db_xref	InterPro:IPR002562
			db_xref	PFAM:PF01612
			db_xref	InterPro:IPR036397
			go_function	nucleic acid binding|0003676||IEA
			go_function	3'-5' exonuclease activity|0008408||IEA
			go_process	nucleobase-containing compound metabolic process|0006139||IEA
			product	hypothetical protein
			transcript_id	gnl|ncbi|TetragonulaCarbonaria_000586-T1_mrna
			protein_id	gnl|ncbi|TetragonulaCarbonaria_000586-T1
8460618	8461340	gene
			locus_tag	TetragonulaCarbonaria_000587
8460618	8461340	mRNA
			product	hypothetical protein
			transcript_id	gnl|ncbi|TetragonulaCarbonaria_000587-T1_mrna
			protein_id	gnl|ncbi|TetragonulaCarbonaria_000587-T1
8460618	8461340	CDS
			codon_start	1
			note	BUSCO:EOG091B0H29
			note	EggNog:ENOG41036K3
			note	COG:H
			db_xref	InterPro:IPR004143
			db_xref	InterPro:IPR000544
			db_xref	InterPro:IPR020605
			db_xref	PFAM:PF03099
			go_process	protein lipoylation|0009249||IEA
			go_process	cellular protein modification process|0006464||IEA
			go_function	lipoyl(octanoyl) transferase activity|0033819||IEA
			product	hypothetical protein
			transcript_id	gnl|ncbi|TetragonulaCarbonaria_000587-T1_mrna
			protein_id	gnl|ncbi|TetragonulaCarbonaria_000587-T1
8468448	8464477	gene
			locus_tag	TetragonulaCarbonaria_000588
8468448	8468200	mRNA
8466563	8466456
8465525	8465370
8465046	8464477
			product	hypothetical protein
			transcript_id	gnl|ncbi|TetragonulaCarbonaria_000588-T1_mrna
			protein_id	gnl|ncbi|TetragonulaCarbonaria_000588-T1
8468448	8468200	CDS
8466563	8466456
8465525	8465370
8465046	8464477
			codon_start	1
			note	TransMembrane:4 (i30-49o108-125i177-202o269-298i)
			note	EggNog:ENOG41032YF
			note	COG:S
			db_xref	InterPro:IPR000990
			db_xref	PFAM:PF00876
			product	hypothetical protein
			transcript_id	gnl|ncbi|TetragonulaCarbonaria_000588-T1_mrna
			protein_id	gnl|ncbi|TetragonulaCarbonaria_000588-T1
8469807	8469104	gene
			locus_tag	TetragonulaCarbonaria_000589
8469807	8469104	mRNA
			product	hypothetical protein
			transcript_id	gnl|ncbi|TetragonulaCarbonaria_000589-T1_mrna
			protein_id	gnl|ncbi|TetragonulaCarbonaria_000589-T1
8469807	8469247	CDS
			codon_start	1
			product	hypothetical protein
			transcript_id	gnl|ncbi|TetragonulaCarbonaria_000589-T1_mrna
			protein_id	gnl|ncbi|TetragonulaCarbonaria_000589-T1
8478771	8475016	gene
			locus_tag	TetragonulaCarbonaria_000590
8478771	8478610	mRNA
8476666	8476484
8475375	8475016
			product	hypothetical protein
			transcript_id	gnl|ncbi|TetragonulaCarbonaria_000590-T1_mrna
			protein_id	gnl|ncbi|TetragonulaCarbonaria_000590-T1
8478771	8478610	CDS
8476666	8476484
8475375	8475016
			codon_start	1
			product	hypothetical protein
			transcript_id	gnl|ncbi|TetragonulaCarbonaria_000590-T1_mrna
			protein_id	gnl|ncbi|TetragonulaCarbonaria_000590-T1
8499889	8484720	gene
			gene	INX2
			locus_tag	TetragonulaCarbonaria_000591
8499889	8498634	mRNA
8492404	8492300
8492205	8492103
8489792	8489703
8489315	8489225
8488484	8488403
8488184	8488007
8487715	8487378
8487028	8486838
8484957	8484720
			product	Innexin
			transcript_id	gnl|ncbi|TetragonulaCarbonaria_000591-T1_mrna
			protein_id	gnl|ncbi|TetragonulaCarbonaria_000591-T1
8499704	8498634	CDS
8492404	8492300
8492205	8492103
8489792	8489703
8489315	8489225
8488484	8488403
8488184	8488007
8487715	8487378
8487028	8486838
8484957	8484720
			codon_start	1
			note	TransMembrane:8 (i30-48o107-129i175-196o266-287i460-477o547-569i631-652o719-743i)
			note	COG:U
			note	EggNog:ENOG41033GZ
			note	BUSCO:EOG091B0CD5
			db_xref	InterPro:IPR000990
			db_xref	PFAM:PF00876
			product	Innexin
			transcript_id	gnl|ncbi|TetragonulaCarbonaria_000591-T1_mrna
			protein_id	gnl|ncbi|TetragonulaCarbonaria_000591-T1
8501811	8501883	gene
			locus_tag	TetragonulaCarbonaria_000592
8501811	8501883	tRNA
			product	tRNA-Arg
8504257	8505840	gene
			locus_tag	TetragonulaCarbonaria_000593
8504257	8504268	mRNA
8504343	8504439
8504522	8504623
8504790	8504924
8505037	8505115
8505196	8505390
8505464	8505599
8505703	8505840
			product	hypothetical protein
			transcript_id	gnl|ncbi|TetragonulaCarbonaria_000593-T1_mrna
			protein_id	gnl|ncbi|TetragonulaCarbonaria_000593-T1
8504257	8504268	CDS
8504343	8504439
8504522	8504623
8504790	8504924
8505037	8505115
8505196	8505390
8505464	8505599
8505703	8505840
			codon_start	1
			note	EggNog:ENOG410382C
			note	CAZy:CE10
			note	BUSCO:EOG091B0GTK
			note	MEROPS:MER0031563
			note	COG:E
			db_xref	PFAM:PF07859
			db_xref	InterPro:IPR029058
			db_xref	InterPro:IPR013094
			go_function	hydrolase activity|0016787||IEA
			product	hypothetical protein
			transcript_id	gnl|ncbi|TetragonulaCarbonaria_000593-T1_mrna
			protein_id	gnl|ncbi|TetragonulaCarbonaria_000593-T1
8510491	8518577	gene
			locus_tag	TetragonulaCarbonaria_000594
8510491	8511162	mRNA
8511264	8512039
8512249	8513029
8513127	8513452
8513543	8514074
8514166	8514759
8514848	8516568
8516698	8517123
8517192	8517663
8517766	8518028
8518133	8518294
8518359	8518577
			product	hypothetical protein
			transcript_id	gnl|ncbi|TetragonulaCarbonaria_000594-T1_mrna
			protein_id	gnl|ncbi|TetragonulaCarbonaria_000594-T1
8510619	8511162	CDS
8511264	8512039
8512249	8513029
8513127	8513452
8513543	8514074
8514166	8514759
8514848	8516568
8516698	8517123
8517192	8517663
8517766	8518028
8518133	8518294
8518359	8518577
			codon_start	1
			note	BUSCO:EOG091B00FI
			note	COG:K
			note	EggNog:ENOG41033EB
			db_xref	PFAM:PF09497
			db_xref	PFAM:PF12145
			db_xref	InterPro:IPR019035
			db_xref	InterPro:IPR021990
			go_function	transcription coregulator activity|0003712||IEA
			go_component	mediator complex|0016592||IEA
			go_process	regulation of transcription by RNA polymerase II|0006357||IEA
			product	hypothetical protein
			transcript_id	gnl|ncbi|TetragonulaCarbonaria_000594-T1_mrna
			protein_id	gnl|ncbi|TetragonulaCarbonaria_000594-T1
8519936	8521301	gene
			locus_tag	TetragonulaCarbonaria_000595
8519936	8520065	mRNA
8520155	8520213
8520277	8520402
8520470	8520643
8520892	8521080
8521161	8521301
			product	hypothetical protein
			transcript_id	gnl|ncbi|TetragonulaCarbonaria_000595-T1_mrna
			protein_id	gnl|ncbi|TetragonulaCarbonaria_000595-T1
8519936	8520065	CDS
8520155	8520213
8520277	8520402
8520470	8520643
8520892	8521080
8521161	8521301
			codon_start	1
			note	EggNog:ENOG4103GQT
			product	hypothetical protein
			transcript_id	gnl|ncbi|TetragonulaCarbonaria_000595-T1_mrna
			protein_id	gnl|ncbi|TetragonulaCarbonaria_000595-T1
8527305	8521517	gene
			locus_tag	TetragonulaCarbonaria_000596
8527305	8527080	mRNA
8526972	8526537
8526445	8526180
8526097	8525657
8525575	8525182
8525063	8524697
8524618	8524330
8523685	8523549
8523439	8523260
8523177	8523007
8522934	8522752
8522673	8522603
8521619	8521517
			product	hypothetical protein
			transcript_id	gnl|ncbi|TetragonulaCarbonaria_000596-T1_mrna
			protein_id	gnl|ncbi|TetragonulaCarbonaria_000596-T1
8527305	8527080	CDS
8526972	8526537
8526445	8526180
8526097	8525657
8525575	8525182
8525063	8524697
8524618	8524330
8523685	8523549
8523439	8523260
8523177	8523007
8522934	8522752
8522673	8522603
8521619	8521517
			codon_start	1
			note	COG:Z
			note	EggNog:ENOG41034B6
			db_xref	InterPro:IPR033467
			db_xref	PFAM:PF16796
			db_xref	InterPro:IPR001752
			db_xref	InterPro:IPR036961
			db_xref	InterPro:IPR027640
			db_xref	PFAM:PF00225
			db_xref	InterPro:IPR019821
			db_xref	InterPro:IPR027417
			go_function	microtubule motor activity|0003777||IEA
			go_function	microtubule binding|0008017||IEA
			go_function	ATP binding|0005524||IEA
			go_process	microtubule-based movement|0007018||IEA
			product	hypothetical protein
			transcript_id	gnl|ncbi|TetragonulaCarbonaria_000596-T1_mrna
			protein_id	gnl|ncbi|TetragonulaCarbonaria_000596-T1
8528670	8530249	gene
			gene	RHO-7
			locus_tag	TetragonulaCarbonaria_000597
8528670	8528716	mRNA
8528804	8528987
8529087	8529188
8529254	8529419
8529502	8529719
8529802	8529903
8529994	8530091
8530153	8530249
			product	Rho- GTP-binding protein RhoN
			transcript_id	gnl|ncbi|TetragonulaCarbonaria_000597-T1_mrna
			protein_id	gnl|ncbi|TetragonulaCarbonaria_000597-T1
8528670	8528716	CDS
8528804	8528987
8529087	8529188
8529254	8529419
8529502	8529719
8529802	8529903
8529994	8530091
8530153	8530249
			codon_start	1
			note	BUSCO:EOG091B0EB9
			note	EggNog:ENOG41035V0
			note	TransMembrane:7 (i68-89o132-152i173-195o207-225i237-255o261-281i293-311o)
			note	MEROPS:MER0035036
			note	COG:T
			db_xref	InterPro:IPR035952
			db_xref	InterPro:IPR022764
			db_xref	PFAM:PF01694
			go_component	integral component of membrane|0016021||IEA
			go_function	serine-type endopeptidase activity|0004252||IEA
			product	Rho- GTP-binding protein RhoN
			transcript_id	gnl|ncbi|TetragonulaCarbonaria_000597-T1_mrna
			protein_id	gnl|ncbi|TetragonulaCarbonaria_000597-T1
8531927	8530826	gene
			locus_tag	TetragonulaCarbonaria_000598
8531927	8531857	mRNA
8531774	8531397
8531298	8531073
8531008	8530826
			product	hypothetical protein
			transcript_id	gnl|ncbi|TetragonulaCarbonaria_000598-T1_mrna
			protein_id	gnl|ncbi|TetragonulaCarbonaria_000598-T1
8531927	8531857	CDS
8531774	8531397
8531298	8531073
8531008	8530826
			codon_start	1
			note	COG:S
			note	MEROPS:MER0043126
			note	CAZy:CE1
			note	EggNog:ENOG41035GI
			db_xref	InterPro:IPR014186
			db_xref	InterPro:IPR029058
			db_xref	InterPro:IPR000801
			db_xref	PFAM:PF00756
			go_function	S-formylglutathione hydrolase activity|0018738||IEA
			go_process	formaldehyde catabolic process|0046294||IEA
			product	hypothetical protein
			transcript_id	gnl|ncbi|TetragonulaCarbonaria_000598-T1_mrna
			protein_id	gnl|ncbi|TetragonulaCarbonaria_000598-T1
8536579	8532600	gene
			locus_tag	TetragonulaCarbonaria_000599
8536579	8536475	mRNA
8536175	8535750
8535644	8535423
8535258	8535067
8534997	8534782
8534721	8534338
8534271	8534017
8533914	8533432
8533353	8533141
8533062	8532774
8532703	8532600
			product	hypothetical protein
			transcript_id	gnl|ncbi|TetragonulaCarbonaria_000599-T1_mrna
			protein_id	gnl|ncbi|TetragonulaCarbonaria_000599-T1
8536579	8536475	CDS
8536175	8535750
8535644	8535423
8535258	8535067
8534997	8534782
8534721	8534338
8534271	8534017
8533914	8533432
8533353	8533141
8533062	8532774
8532703	8532600
			codon_start	1
			note	COG:S
			note	EggNog:ENOG410W1ZQ
			db_xref	InterPro:IPR033290
			go_process	cilium movement|0003341||IEA
			go_process	inner dynein arm assembly|0036159||IEA
			go_component	axoneme|0005930||IEA
			product	hypothetical protein
			transcript_id	gnl|ncbi|TetragonulaCarbonaria_000599-T1_mrna
			protein_id	gnl|ncbi|TetragonulaCarbonaria_000599-T1
8536972	8538105	gene
			locus_tag	TetragonulaCarbonaria_000600
8536972	8537026	mRNA
8537578	8537790
8537885	8538105
			product	hypothetical protein
			transcript_id	gnl|ncbi|TetragonulaCarbonaria_000600-T1_mrna
			protein_id	gnl|ncbi|TetragonulaCarbonaria_000600-T1
8536972	8537026	CDS
8537578	8537790
8537885	8538105
			codon_start	1
			note	COG:O
			note	EggNog:ENOG41037DR
			note	BUSCO:EOG091B0KO8
			db_xref	InterPro:IPR000297
			db_xref	InterPro:IPR036020
			db_xref	PFAM:PF13616
			db_xref	InterPro:IPR001202
			db_xref	InterPro:IPR023058
			db_xref	PFAM:PF00639
			db_xref	PFAM:PF00397
			db_xref	PFAM:PF13145
			go_function	protein binding|0005515||IEA
			go_function	peptidyl-prolyl cis-trans isomerase activity|0003755||IEA
			product	hypothetical protein
			transcript_id	gnl|ncbi|TetragonulaCarbonaria_000600-T1_mrna
			protein_id	gnl|ncbi|TetragonulaCarbonaria_000600-T1
8554446	8554886	gene
			locus_tag	TetragonulaCarbonaria_000601
8554446	8554886	mRNA
			product	hypothetical protein
			transcript_id	gnl|ncbi|TetragonulaCarbonaria_000601-T1_mrna
			protein_id	gnl|ncbi|TetragonulaCarbonaria_000601-T1
8554528	8554875	CDS
			codon_start	1
			product	hypothetical protein
			transcript_id	gnl|ncbi|TetragonulaCarbonaria_000601-T1_mrna
			protein_id	gnl|ncbi|TetragonulaCarbonaria_000601-T1
8559479	8562717	gene
			gene	GS2
			locus_tag	TetragonulaCarbonaria_000602
8559479	8559662	mRNA
8561792	8562717
			product	gamma-glutamylcysteine synthetase
			transcript_id	gnl|ncbi|TetragonulaCarbonaria_000602-T1_mrna
			protein_id	gnl|ncbi|TetragonulaCarbonaria_000602-T1
8559479	8559662	CDS
8561792	8562717
			codon_start	1
			note	EggNog:ENOG41035QG
			note	COG:E
			db_xref	InterPro:IPR008146
			db_xref	InterPro:IPR014746
			db_xref	InterPro:IPR008147
			db_xref	InterPro:IPR027302
			db_xref	PFAM:PF03951
			db_xref	InterPro:IPR027303
			db_xref	InterPro:IPR036651
			go_function	glutamate-ammonia ligase activity|0004356||IEA
			go_function	catalytic activity|0003824||IEA
			go_process	glutamine biosynthetic process|0006542||IEA
			go_process	nitrogen compound metabolic process|0006807||IEA
			product	gamma-glutamylcysteine synthetase
			transcript_id	gnl|ncbi|TetragonulaCarbonaria_000602-T1_mrna
			protein_id	gnl|ncbi|TetragonulaCarbonaria_000602-T1
8565922	8564403	gene
			gene	SURF1
			locus_tag	TetragonulaCarbonaria_000603
8565922	8565704	mRNA
8565342	8565221
8565142	8564951
8564849	8564676
8564619	8564403
			product	Surfeit locus protein 1
			transcript_id	gnl|ncbi|TetragonulaCarbonaria_000603-T1_mrna
			protein_id	gnl|ncbi|TetragonulaCarbonaria_000603-T1
8565922	8565704	CDS
8565342	8565221
8565142	8564951
8564849	8564676
8564619	8564403
			codon_start	1
			note	COG:C
			note	EggNog:ENOG410379U
			note	TransMembrane:2 (o67-85i278-296o)
			note	BUSCO:EOG091B0EJU
			db_xref	PFAM:PF02104
			db_xref	InterPro:IPR002994
			go_component	membrane|0016020||IEA
			product	Surfeit locus protein 1
			transcript_id	gnl|ncbi|TetragonulaCarbonaria_000603-T1_mrna
			protein_id	gnl|ncbi|TetragonulaCarbonaria_000603-T1
8569289	8579921	gene
			locus_tag	TetragonulaCarbonaria_000604
8569289	8569370	mRNA
8571925	8572095
8572232	8572458
8573366	8573984
8574120	8574205
8574315	8574378
8575282	8575498
8575731	8575859
8575949	8576225
8576361	8576513
8576627	8577008
8577128	8577481
8577567	8577794
8577929	8578438
8579026	8579921
			product	hypothetical protein
			transcript_id	gnl|ncbi|TetragonulaCarbonaria_000604-T1_mrna
			protein_id	gnl|ncbi|TetragonulaCarbonaria_000604-T1
8569289	8569370	CDS
8571925	8572095
8572232	8572458
8573366	8573984
8574120	8574205
8574315	8574378
8575282	8575498
8575731	8575859
8575949	8576225
8576361	8576513
8576627	8577008
8577128	8577481
8577567	8577794
8577929	8578438
8579026	8579144
			codon_start	1
			note	SECRETED:SignalP(1-21)
			note	COG:T
			note	EggNog:ENOG41035G1
			db_xref	InterPro:IPR018097
			db_xref	PFAM:PF02412
			db_xref	InterPro:IPR008859
			db_xref	InterPro:IPR013320
			db_xref	InterPro:IPR000742
			db_xref	PFAM:PF07645
			db_xref	InterPro:IPR003367
			db_xref	InterPro:IPR024665
			db_xref	PFAM:PF11598
			db_xref	InterPro:IPR001881
			db_xref	InterPro:IPR028974
			db_xref	InterPro:IPR017897
			db_xref	PFAM:PF05735
			go_function	calcium ion binding|0005509||IEA
			go_process	cell adhesion|0007155||IEA
			go_component	extracellular region|0005576||IEA
			product	hypothetical protein
			transcript_id	gnl|ncbi|TetragonulaCarbonaria_000604-T1_mrna
			protein_id	gnl|ncbi|TetragonulaCarbonaria_000604-T1
8598881	8585676	gene
			locus_tag	TetragonulaCarbonaria_000605
8598881	8598824	mRNA
8598191	8596996
8593371	8593186
8592193	8591601
8587233	8587144
8587020	8586768
8586631	8586374
8586245	8585945
8585800	8585676
			product	hypothetical protein
			transcript_id	gnl|ncbi|TetragonulaCarbonaria_000605-T1_mrna
			protein_id	gnl|ncbi|TetragonulaCarbonaria_000605-T1
8598881	8598824	CDS
8598191	8596996
8593371	8593186
8592193	8591601
8587233	8587144
8587020	8586768
8586631	8586374
8586245	8585945
8585800	8585676
			codon_start	1
			note	BUSCO:EOG091B030S
			note	COG:S
			note	EggNog:ENOG41036EM
			db_xref	InterPro:IPR032675
			product	hypothetical protein
			transcript_id	gnl|ncbi|TetragonulaCarbonaria_000605-T1_mrna
			protein_id	gnl|ncbi|TetragonulaCarbonaria_000605-T1
8605378	8604219	gene
			locus_tag	TetragonulaCarbonaria_000606
8605378	8605194	mRNA
8605113	8604669
8604578	8604427
8604261	8604219
			product	hypothetical protein
			transcript_id	gnl|ncbi|TetragonulaCarbonaria_000606-T1_mrna
			protein_id	gnl|ncbi|TetragonulaCarbonaria_000606-T1
8605378	8605194	CDS
8605113	8604669
8604578	8604427
8604261	8604219
			codon_start	1
			note	MEROPS:MER0001248
			note	EggNog:ENOG41034B0
			note	COG:E
			db_xref	InterPro:IPR000994
			db_xref	PFAM:PF00557
			db_xref	InterPro:IPR036005
			product	hypothetical protein
			transcript_id	gnl|ncbi|TetragonulaCarbonaria_000606-T1_mrna
			protein_id	gnl|ncbi|TetragonulaCarbonaria_000606-T1
8607839	8605677	gene
			locus_tag	TetragonulaCarbonaria_000607
8607839	8605677	mRNA
			product	hypothetical protein
			transcript_id	gnl|ncbi|TetragonulaCarbonaria_000607-T1_mrna
			protein_id	gnl|ncbi|TetragonulaCarbonaria_000607-T1
8607839	8605677	CDS
			codon_start	1
			note	EggNog:ENOG41036SD
			note	COG:S
			note	SECRETED:SignalP(1-16)
			db_xref	PFAM:PF08373
			db_xref	InterPro:IPR013584
			db_xref	InterPro:IPR010622
			db_xref	PFAM:PF06743
			go_process	regulation of mitochondrial mRNA stability|0044528||IEA
			product	hypothetical protein
			transcript_id	gnl|ncbi|TetragonulaCarbonaria_000607-T1_mrna
			protein_id	gnl|ncbi|TetragonulaCarbonaria_000607-T1
8610196	8608400	gene
			locus_tag	TetragonulaCarbonaria_000608
8610196	8610177	mRNA
8609073	8608878
8608805	8608566
8608465	8608400
			product	hypothetical protein
			transcript_id	gnl|ncbi|TetragonulaCarbonaria_000608-T1_mrna
			protein_id	gnl|ncbi|TetragonulaCarbonaria_000608-T1
8610196	8610177	CDS
8609073	8608878
8608805	8608566
8608465	8608400
			codon_start	1
			note	EggNog:ENOG410V8X4
			note	COG:E
			db_xref	PFAM:PF05195
			db_xref	InterPro:IPR007865
			db_xref	InterPro:IPR029149
			go_function	metalloaminopeptidase activity|0070006||IEA
			go_function	manganese ion binding|0030145||IEA
			product	hypothetical protein
			transcript_id	gnl|ncbi|TetragonulaCarbonaria_000608-T1_mrna
			protein_id	gnl|ncbi|TetragonulaCarbonaria_000608-T1
8614753	8614190	gene
			locus_tag	TetragonulaCarbonaria_000609
8614753	8614190	mRNA
			product	hypothetical protein
			transcript_id	gnl|ncbi|TetragonulaCarbonaria_000609-T1_mrna
			protein_id	gnl|ncbi|TetragonulaCarbonaria_000609-T1
8614753	8614190	CDS
			codon_start	1
			note	EggNog:ENOG41039BK
			db_xref	InterPro:IPR008014
			product	hypothetical protein
			transcript_id	gnl|ncbi|TetragonulaCarbonaria_000609-T1_mrna
			protein_id	gnl|ncbi|TetragonulaCarbonaria_000609-T1
8617448	8619341	gene
			locus_tag	TetragonulaCarbonaria_000610
8617448	8617489	mRNA
8617761	8617887
8618188	8618276
8618349	8618381
8619213	8619341
			product	hypothetical protein
			transcript_id	gnl|ncbi|TetragonulaCarbonaria_000610-T1_mrna
			protein_id	gnl|ncbi|TetragonulaCarbonaria_000610-T1
8617448	8617489	CDS
8617761	8617887
8618188	8618276
8618349	8618381
8619213	8619341
			codon_start	1
			note	BUSCO:EOG091B0NZ2
			note	EggNog:ENOG4103919
			note	COG:T
			db_xref	PFAM:PF01722
			db_xref	InterPro:IPR002634
			db_xref	InterPro:IPR036065
			product	hypothetical protein
			transcript_id	gnl|ncbi|TetragonulaCarbonaria_000610-T1_mrna
			protein_id	gnl|ncbi|TetragonulaCarbonaria_000610-T1
8620177	8621899	gene
			locus_tag	TetragonulaCarbonaria_000611
8620177	8620282	mRNA
8620435	8620795
8620870	8621119
8621198	8621899
			product	hypothetical protein
			transcript_id	gnl|ncbi|TetragonulaCarbonaria_000611-T1_mrna
			protein_id	gnl|ncbi|TetragonulaCarbonaria_000611-T1
8620177	8620282	CDS
8620435	8620795
8620870	8621119
8621198	8621851
			codon_start	1
			note	BUSCO:EOG091B09HX
			note	EggNog:ENOG41036XI
			note	TransMembrane:11 (i38-56o68-92i113-136o156-177i184-207o227-249i261-283o303-323i344-363o369-395i407-428o)
			note	COG:E
			db_xref	InterPro:IPR013057
			db_xref	PFAM:PF01490
			product	hypothetical protein
			transcript_id	gnl|ncbi|TetragonulaCarbonaria_000611-T1_mrna
			protein_id	gnl|ncbi|TetragonulaCarbonaria_000611-T1
8626610	8622320	gene
			locus_tag	TetragonulaCarbonaria_000612
8626610	8626513	mRNA
8626429	8626131
8626031	8625081
8625009	8624882
8624781	8624678
8624614	8623947
8623862	8623581
8623505	8623180
8623099	8622934
8622860	8622720
8622642	8622320
			product	hypothetical protein
			transcript_id	gnl|ncbi|TetragonulaCarbonaria_000612-T1_mrna
			protein_id	gnl|ncbi|TetragonulaCarbonaria_000612-T1
8626610	8626513	CDS
8626429	8626131
8626031	8625081
8625009	8624882
8624781	8624678
8624614	8623947
8623862	8623581
8623505	8623180
8623099	8622934
8622860	8622720
8622642	8622320
			codon_start	1
			note	COG:O
			note	EggNog:ENOG41036DM
			db_xref	InterPro:IPR001870
			db_xref	InterPro:IPR013320
			db_xref	InterPro:IPR001841
			db_xref	PFAM:PF13920
			db_xref	PFAM:PF00622
			db_xref	InterPro:IPR013083
			db_xref	InterPro:IPR003877
			db_xref	InterPro:IPR043136
			go_function	protein binding|0005515||IEA
			product	hypothetical protein
			transcript_id	gnl|ncbi|TetragonulaCarbonaria_000612-T1_mrna
			protein_id	gnl|ncbi|TetragonulaCarbonaria_000612-T1
8647660	8629639	gene
			locus_tag	TetragonulaCarbonaria_000613
8647660	8647615	mRNA
8641450	8641267
8639011	8638846
8638077	8637853
8637215	8637087
8636283	8636053
8635751	8635476
8635341	8634746
8634527	8634306
8634217	8634147
8634067	8633887
8632977	8632704
8630679	8629639
			product	hypothetical protein
			transcript_id	gnl|ncbi|TetragonulaCarbonaria_000613-T1_mrna
			protein_id	gnl|ncbi|TetragonulaCarbonaria_000613-T1
8647660	8647615	CDS
8641450	8641267
8639011	8638846
8638077	8637853
8637215	8637087
8636283	8636053
8635751	8635476
8635341	8634746
8634527	8634306
8634217	8634147
8634067	8633887
8632977	8632704
8630679	8629639
			codon_start	1
			note	COG:T
			note	EggNog:ENOG410320F
			db_xref	InterPro:IPR001452
			db_xref	PFAM:PF00018
			db_xref	InterPro:IPR036028
			db_xref	InterPro:IPR008936
			db_xref	InterPro:IPR031160
			db_xref	InterPro:IPR000198
			db_xref	PFAM:PF00620
			db_xref	PFAM:PF14604
			db_xref	PFAM:PF07653
			db_xref	InterPro:IPR001060
			db_xref	PFAM:PF00611
			db_xref	InterPro:IPR027267
			go_function	protein binding|0005515||IEA
			go_process	signal transduction|0007165||IEA
			product	hypothetical protein
			transcript_id	gnl|ncbi|TetragonulaCarbonaria_000613-T1_mrna
			protein_id	gnl|ncbi|TetragonulaCarbonaria_000613-T1
8665904	8666786	gene
			locus_tag	TetragonulaCarbonaria_000614
8665904	8666786	mRNA
			product	hypothetical protein
			transcript_id	gnl|ncbi|TetragonulaCarbonaria_000614-T1_mrna
			protein_id	gnl|ncbi|TetragonulaCarbonaria_000614-T1
8666415	8666783	CDS
			codon_start	1
			note	SECRETED:SignalP(1-23)
			product	hypothetical protein
			transcript_id	gnl|ncbi|TetragonulaCarbonaria_000614-T1_mrna
			protein_id	gnl|ncbi|TetragonulaCarbonaria_000614-T1
8674382	8682033	gene
			locus_tag	TetragonulaCarbonaria_000615
8674382	8674486	mRNA
8676017	8676441
8676577	8677872
8681620	8682033
			product	hypothetical protein
			transcript_id	gnl|ncbi|TetragonulaCarbonaria_000615-T1_mrna
			protein_id	gnl|ncbi|TetragonulaCarbonaria_000615-T1
8674382	8674486	CDS
8676017	8676441
8676577	8677872
8681620	8681689
			codon_start	1
			note	EggNog:ENOG41036UH
			note	BUSCO:EOG091B0BVU
			note	COG:U
			db_xref	InterPro:IPR029602
			go_process	cilium assembly|0060271||IEA
			go_process	intraciliary transport|0042073||IEA
			go_component	intraciliary transport particle B|0030992||IEA
			go_function	beta-tubulin binding|0048487||IEA
			product	hypothetical protein
			transcript_id	gnl|ncbi|TetragonulaCarbonaria_000615-T1_mrna
			protein_id	gnl|ncbi|TetragonulaCarbonaria_000615-T1
8709872	8707762	gene
			locus_tag	TetragonulaCarbonaria_000616
8709872	8709594	mRNA
8708142	8707762
			product	hypothetical protein
			transcript_id	gnl|ncbi|TetragonulaCarbonaria_000616-T1_mrna
			protein_id	gnl|ncbi|TetragonulaCarbonaria_000616-T1
8709872	8709594	CDS
8708142	8707762
			codon_start	1
			product	hypothetical protein
			transcript_id	gnl|ncbi|TetragonulaCarbonaria_000616-T1_mrna
			protein_id	gnl|ncbi|TetragonulaCarbonaria_000616-T1
8710507	8710935	gene
			locus_tag	TetragonulaCarbonaria_000617
8710507	8710729	mRNA
8710811	8710935
			product	hypothetical protein
			transcript_id	gnl|ncbi|TetragonulaCarbonaria_000617-T1_mrna
			protein_id	gnl|ncbi|TetragonulaCarbonaria_000617-T1
8710507	8710729	CDS
8710811	8710935
			codon_start	1
			product	hypothetical protein
			transcript_id	gnl|ncbi|TetragonulaCarbonaria_000617-T1_mrna
			protein_id	gnl|ncbi|TetragonulaCarbonaria_000617-T1
8715096	8715260	gene
			locus_tag	TetragonulaCarbonaria_000618
8715096	8715260	mRNA
			product	hypothetical protein
			transcript_id	gnl|ncbi|TetragonulaCarbonaria_000618-T1_mrna
			protein_id	gnl|ncbi|TetragonulaCarbonaria_000618-T1
8715096	8715260	CDS
			codon_start	1
			product	hypothetical protein
			transcript_id	gnl|ncbi|TetragonulaCarbonaria_000618-T1_mrna
			protein_id	gnl|ncbi|TetragonulaCarbonaria_000618-T1
8723296	8722022	gene
			locus_tag	TetragonulaCarbonaria_000619
8723296	8723132	mRNA
8722408	8722022
			product	hypothetical protein
			transcript_id	gnl|ncbi|TetragonulaCarbonaria_000619-T1_mrna
			protein_id	gnl|ncbi|TetragonulaCarbonaria_000619-T1
8723296	8723132	CDS
8722408	8722022
			codon_start	1
			product	hypothetical protein
			transcript_id	gnl|ncbi|TetragonulaCarbonaria_000619-T1_mrna
			protein_id	gnl|ncbi|TetragonulaCarbonaria_000619-T1
8734476	8730551	gene
			locus_tag	TetragonulaCarbonaria_000620
8734476	8734264	mRNA
8732365	8732115
8731070	8730551
			product	hypothetical protein
			transcript_id	gnl|ncbi|TetragonulaCarbonaria_000620-T1_mrna
			protein_id	gnl|ncbi|TetragonulaCarbonaria_000620-T1
8734476	8734264	CDS
8732365	8732115
8731070	8730551
			codon_start	1
			product	hypothetical protein
			transcript_id	gnl|ncbi|TetragonulaCarbonaria_000620-T1_mrna
			protein_id	gnl|ncbi|TetragonulaCarbonaria_000620-T1
8749057	8751111	gene
			locus_tag	TetragonulaCarbonaria_000621
8749057	8751111	mRNA
			product	hypothetical protein
			transcript_id	gnl|ncbi|TetragonulaCarbonaria_000621-T1_mrna
			protein_id	gnl|ncbi|TetragonulaCarbonaria_000621-T1
8749057	8751111	CDS
			codon_start	1
			product	hypothetical protein
			transcript_id	gnl|ncbi|TetragonulaCarbonaria_000621-T1_mrna
			protein_id	gnl|ncbi|TetragonulaCarbonaria_000621-T1
8752151	8752582	gene
			locus_tag	TetragonulaCarbonaria_000622
8752151	8752428	mRNA
8752519	8752582
			product	hypothetical protein
			transcript_id	gnl|ncbi|TetragonulaCarbonaria_000622-T1_mrna
			protein_id	gnl|ncbi|TetragonulaCarbonaria_000622-T1
8752151	8752428	CDS
8752519	8752582
			codon_start	1
			product	hypothetical protein
			transcript_id	gnl|ncbi|TetragonulaCarbonaria_000622-T1_mrna
			protein_id	gnl|ncbi|TetragonulaCarbonaria_000622-T1
8763863	8762367	gene
			locus_tag	TetragonulaCarbonaria_000623
8763863	8762367	mRNA
			product	hypothetical protein
			transcript_id	gnl|ncbi|TetragonulaCarbonaria_000623-T1_mrna
			protein_id	gnl|ncbi|TetragonulaCarbonaria_000623-T1
8763863	8762367	CDS
			codon_start	1
			note	EggNog:ENOG41037B6
			note	COG:K
			db_xref	InterPro:IPR013087
			db_xref	PFAM:PF12874
			db_xref	InterPro:IPR036236
			db_xref	InterPro:IPR042972
			db_xref	PFAM:PF00096
			go_function	DNA-binding transcription factor activity|0003700||IEA
			product	hypothetical protein
			transcript_id	gnl|ncbi|TetragonulaCarbonaria_000623-T1_mrna
			protein_id	gnl|ncbi|TetragonulaCarbonaria_000623-T1
8765263	8764109	gene
			locus_tag	TetragonulaCarbonaria_000624
8765263	8765133	mRNA
8764511	8764109
			product	hypothetical protein
			transcript_id	gnl|ncbi|TetragonulaCarbonaria_000624-T1_mrna
			protein_id	gnl|ncbi|TetragonulaCarbonaria_000624-T1
8765263	8765133	CDS
8764511	8764109
			codon_start	1
			product	hypothetical protein
			transcript_id	gnl|ncbi|TetragonulaCarbonaria_000624-T1_mrna
			protein_id	gnl|ncbi|TetragonulaCarbonaria_000624-T1
8773552	8769102	gene
			locus_tag	TetragonulaCarbonaria_000625
8773552	8772992	mRNA
8772922	8772758
8772656	8772451
8772364	8771079
8770991	8769840
8769759	8769626
8769546	8769331
8769254	8769102
			product	hypothetical protein
			transcript_id	gnl|ncbi|TetragonulaCarbonaria_000625-T1_mrna
			protein_id	gnl|ncbi|TetragonulaCarbonaria_000625-T1
8773552	8772992	CDS
8772922	8772758
8772656	8772451
8772364	8771079
8770991	8769840
8769759	8769626
8769546	8769331
8769254	8769102
			codon_start	1
			note	BUSCO:EOG091B052E
			note	EggNog:ENOG41037B6
			note	COG:K
			db_xref	InterPro:IPR024146
			product	hypothetical protein
			transcript_id	gnl|ncbi|TetragonulaCarbonaria_000625-T1_mrna
			protein_id	gnl|ncbi|TetragonulaCarbonaria_000625-T1
8774245	8775934	gene
			locus_tag	TetragonulaCarbonaria_000626
8774245	8774383	mRNA
8774470	8774506
8774705	8774746
8774988	8775100
8775193	8775438
8775527	8775934
			product	hypothetical protein
			transcript_id	gnl|ncbi|TetragonulaCarbonaria_000626-T1_mrna
			protein_id	gnl|ncbi|TetragonulaCarbonaria_000626-T1
8774470	8774506	CDS
8774705	8774746
8774988	8775100
8775193	8775438
8775527	8775685
			codon_start	1
			note	COG:W
			note	EggNog:ENOG41034C0
			db_xref	PFAM:PF02828
			db_xref	InterPro:IPR017365
			db_xref	InterPro:IPR001478
			db_xref	PFAM:PF17820
			db_xref	InterPro:IPR036892
			db_xref	InterPro:IPR004172
			db_xref	InterPro:IPR014775
			db_xref	PFAM:PF00595
			db_xref	InterPro:IPR036034
			go_function	protein binding|0005515||IEA
			product	hypothetical protein
			transcript_id	gnl|ncbi|TetragonulaCarbonaria_000626-T1_mrna
			protein_id	gnl|ncbi|TetragonulaCarbonaria_000626-T1
8776598	8780670	gene
			locus_tag	TetragonulaCarbonaria_000627
8776598	8776658	mRNA
8776736	8776873
8777041	8777193
8777266	8777538
8777615	8777731
8777821	8777951
8778033	8778095
8778159	8778219
8778306	8778466
8778529	8778652
8778739	8778914
8779039	8779215
8779308	8779425
8780071	8780268
8780340	8780437
8780551	8780670
			product	hypothetical protein
			transcript_id	gnl|ncbi|TetragonulaCarbonaria_000627-T1_mrna
			protein_id	gnl|ncbi|TetragonulaCarbonaria_000627-T1
8776598	8776658	CDS
8776736	8776873
8777041	8777193
8777266	8777538
8777615	8777731
8777821	8777951
8778033	8778095
8778159	8778219
8778306	8778466
8778529	8778652
8778739	8778914
8779039	8779215
8779308	8779425
8780071	8780268
8780340	8780437
8780551	8780670
			codon_start	1
			note	TransMembrane:1 (i12-31o)
			note	EggNog:ENOG410351Z
			note	COG:I
			db_xref	PFAM:PF13561
			db_xref	PFAM:PF08659
			db_xref	InterPro:IPR002347
			db_xref	PFAM:PF00106
			db_xref	InterPro:IPR036527
			db_xref	InterPro:IPR020904
			db_xref	PFAM:PF02036
			db_xref	InterPro:IPR002539
			db_xref	InterPro:IPR029069
			db_xref	PFAM:PF01575
			db_xref	InterPro:IPR003033
			db_xref	InterPro:IPR036291
			go_process	oxidation-reduction process|0055114||IEA
[truncated: 15,973,544 more chars]
