# Supplementary material for: Prevalent bee venom genes evolved before the aculeate stinger and eusociality
Source: BMC Biol. 2023 Oct 23;21:229. doi: 10.1186/s12915-023-01656-5 (PMC10591384; doi:10.1186/s12915-023-01656-5)
Supplement: Supplementary file 39 — Additional file 39. Genome annotation of Tetragonula carbonaria. [file 12915_2023_1656_MOESM39_ESM.zip › Tetragonula_carbonaria.annotation.funannotate.with.RNAseq.Oct2020/results/Tetragonula_carbonaria.stats.json]

{
    "assembly": {
        "num_contigs": 232,
        "length": 298732997,
        "mean_length": 1287642.23,
        "N50": 16684329,
        "L50": 8,
        "N90": 6181108,
        "L90": 18,
        "GC_content": 36.91
    },
    "annotation": {
        "genes": 24399,
        "common_name": 1474,
        "mRNA": 24419,
        "tRNA": 252,
        "ncRNA": 0,
        "rRNA": 0,
        "avg_gene_length": 4237.52,
        "transcript-level": {
            "CDS_transcripts": 24419,
            "CDS_five_utr": 0,
            "CDS_three_utr": 4253,
            "CDS_no_utr": 18523,
            "CDS_five_three_utr": 1643,
            "CDS_complete": 24195,
            "CDS_no-start": 96,
            "CDS_no-stop": 83,
            "CDS_no-start_no-stop": 45,
            "total_exons": 113182,
            "total_cds_exons": 104427,
            "multiple_exon_transcript": 21565,
            "single_exon_transcript": 2854,
            "avg_exon_length": 247.04,
            "avg_protein_length": 344.99,
            "functional": {
                "go_terms": 7393,
                "interproscan": 9852,
                "eggnog": 11236,
                "pfam": 8519,
                "cazyme": 197,
                "merops": 456,
                "busco": 4228,
                "secretion": 1156
            },
            "pct_exon_overlap_protein_evidence": 44.08,
            "pct_exon_overlap_transcript_evidence": 21.73
        }
    }
}
