# Supplementary material for: Prevalent bee venom genes evolved before the aculeate stinger and eusociality
Source: BMC Biol. 2023 Oct 23;21:229. doi: 10.1186/s12915-023-01656-5 (PMC10591384; doi:10.1186/s12915-023-01656-5)
Supplement: Supplementary file 39 — Additional file 39. Genome annotation of Tetragonula carbonaria. [file 12915_2023_1656_MOESM39_ESM.zip › Tetragonula_carbonaria.annotation.funannotate.with.RNAseq.Oct2020/results.additional/short_summary.Tcarb.CSA7p2.purgedups.purged.pilon3.fa.highabundance.masked.stats.txt]

# BUSCO version is: 4.1.4 
# The lineage dataset is: hymenoptera_odb10 (Creation date: 2020-08-05, number of species: 40, number of BUSCOs: 5991)
# Summarized benchmarking in BUSCO notation for file /scratch/ek/stingless.bee.genomics/annotation/asm/Tcarb.CSA7p2.purgedups.purged.pilon3.QC/Tcarb.CSA7p2.purgedups.purged.pilon3.fa.highabundance.masked.fa
# BUSCO was run in mode: genome

	***** Results: *****

	C:98.4%[S:98.2%,D:0.2%],F:0.7%,M:0.9%,n:5991	   
	5895	Complete BUSCOs (C)			   
	5886	Complete and single-copy BUSCOs (S)	   
	9	Complete and duplicated BUSCOs (D)	   
	39	Fragmented BUSCOs (F)			   
	57	Missing BUSCOs (M)			   
	5991	Total BUSCO groups searched		   
