# Supplementary material for: Prevalent bee venom genes evolved before the aculeate stinger and eusociality
Source: BMC Biol. 2023 Oct 23;21:229. doi: 10.1186/s12915-023-01656-5 (PMC10591384; doi:10.1186/s12915-023-01656-5)
Supplement: Supplementary file 39 — Additional file 39. Genome annotation of Tetragonula carbonaria. [file 12915_2023_1656_MOESM39_ESM.zip › Tetragonula_carbonaria.annotation.funannotate.with.RNAseq.Oct2020/results.intermediate/bad_models.gff]

#evm.TU.R1_5.137 removed; remove_reason=repeat_match;
R1_5	EVM	gene	1180252	1183644	.	-	.	ID=evm.TU.R1_5.137;Name=EVM%20prediction%20R1_5.137
R1_5	EVM	mRNA	1180252	1183644	.	-	.	ID=evm.model.R1_5.137;Parent=evm.TU.R1_5.137;Name=EVM%20prediction%20R1_5.137
R1_5	EVM	exon	1182866	1183644	.	-	.	ID=evm.model.R1_5.137.exon1;Parent=evm.model.R1_5.137
R1_5	EVM	CDS	1182866	1183644	.	-	0	ID=cds.evm.model.R1_5.137;Parent=evm.model.R1_5.137
R1_5	EVM	exon	1182558	1182796	.	-	.	ID=evm.model.R1_5.137.exon2;Parent=evm.model.R1_5.137
R1_5	EVM	CDS	1182558	1182796	.	-	1	ID=cds.evm.model.R1_5.137;Parent=evm.model.R1_5.137
R1_5	EVM	exon	1182177	1182315	.	-	.	ID=evm.model.R1_5.137.exon3;Parent=evm.model.R1_5.137
R1_5	EVM	CDS	1182177	1182315	.	-	2	ID=cds.evm.model.R1_5.137;Parent=evm.model.R1_5.137
R1_5	EVM	exon	1180591	1180825	.	-	.	ID=evm.model.R1_5.137.exon4;Parent=evm.model.R1_5.137
R1_5	EVM	CDS	1180591	1180825	.	-	1	ID=cds.evm.model.R1_5.137;Parent=evm.model.R1_5.137
R1_5	EVM	exon	1180252	1180458	.	-	.	ID=evm.model.R1_5.137.exon5;Parent=evm.model.R1_5.137
R1_5	EVM	CDS	1180252	1180458	.	-	0	ID=cds.evm.model.R1_5.137;Parent=evm.model.R1_5.137
#evm.TU.R1_5.360 removed; remove_reason=repeat_match;
R1_5	EVM	gene	3820687	3823534	.	+	.	ID=evm.TU.R1_5.360;Name=EVM%20prediction%20R1_5.360
R1_5	EVM	mRNA	3820687	3823534	.	+	.	ID=evm.model.R1_5.360;Parent=evm.TU.R1_5.360;Name=EVM%20prediction%20R1_5.360
R1_5	EVM	exon	3820687	3820725	.	+	.	ID=evm.model.R1_5.360.exon1;Parent=evm.model.R1_5.360
R1_5	EVM	CDS	3820687	3820725	.	+	0	ID=cds.evm.model.R1_5.360;Parent=evm.model.R1_5.360
R1_5	EVM	exon	3821431	3821965	.	+	.	ID=evm.model.R1_5.360.exon2;Parent=evm.model.R1_5.360
R1_5	EVM	CDS	3821431	3821965	.	+	0	ID=cds.evm.model.R1_5.360;Parent=evm.model.R1_5.360
R1_5	EVM	exon	3822142	3822273	.	+	.	ID=evm.model.R1_5.360.exon3;Parent=evm.model.R1_5.360
R1_5	EVM	CDS	3822142	3822273	.	+	2	ID=cds.evm.model.R1_5.360;Parent=evm.model.R1_5.360
R1_5	EVM	exon	3823404	3823534	.	+	.	ID=evm.model.R1_5.360.exon4;Parent=evm.model.R1_5.360
R1_5	EVM	CDS	3823404	3823534	.	+	2	ID=cds.evm.model.R1_5.360;Parent=evm.model.R1_5.360
#evm.TU.R1_5.449 removed; remove_reason=repeat_match;
R1_5	EVM	gene	4799531	4800370	.	-	.	ID=evm.TU.R1_5.449;Name=EVM%20prediction%20R1_5.449
R1_5	EVM	mRNA	4799531	4800370	.	-	.	ID=evm.model.R1_5.449;Parent=evm.TU.R1_5.449;Name=EVM%20prediction%20R1_5.449
R1_5	EVM	exon	4800343	4800370	.	-	.	ID=evm.model.R1_5.449.exon1;Parent=evm.model.R1_5.449
R1_5	EVM	CDS	4800343	4800370	.	-	0	ID=cds.evm.model.R1_5.449;Parent=evm.model.R1_5.449
R1_5	EVM	exon	4799531	4800270	.	-	.	ID=evm.model.R1_5.449.exon2;Parent=evm.model.R1_5.449
R1_5	EVM	CDS	4799531	4800270	.	-	2	ID=cds.evm.model.R1_5.449;Parent=evm.model.R1_5.449
#evm.TU.R1_5.985 removed; remove_reason=seq_too_short;
R1_5	EVM	gene	11843976	11844125	.	+	.	ID=evm.TU.R1_5.985;Name=EVM%20prediction%20R1_5.985
R1_5	EVM	mRNA	11843976	11844125	.	+	.	ID=evm.model.R1_5.985;Parent=evm.TU.R1_5.985;Name=EVM%20prediction%20R1_5.985
R1_5	EVM	exon	11843976	11844125	.	+	.	ID=evm.model.R1_5.985.exon1;Parent=evm.model.R1_5.985
R1_5	EVM	CDS	11843976	11844125	.	+	0	ID=cds.evm.model.R1_5.985;Parent=evm.model.R1_5.985
#evm.TU.R1_5.1005 removed; remove_reason=repeat_match;
R1_5	EVM	gene	12537822	12541623	.	-	.	ID=evm.TU.R1_5.1005;Name=EVM%20prediction%20R1_5.1005
R1_5	EVM	mRNA	12537822	12541623	.	-	.	ID=evm.model.R1_5.1005;Parent=evm.TU.R1_5.1005;Name=EVM%20prediction%20R1_5.1005
R1_5	EVM	exon	12541463	12541623	.	-	.	ID=evm.model.R1_5.1005.exon1;Parent=evm.model.R1_5.1005
R1_5	EVM	CDS	12541463	12541623	.	-	0	ID=cds.evm.model.R1_5.1005;Parent=evm.model.R1_5.1005
R1_5	EVM	exon	12537822	12538116	.	-	.	ID=evm.model.R1_5.1005.exon2;Parent=evm.model.R1_5.1005
R1_5	EVM	CDS	12537822	12538116	.	-	1	ID=cds.evm.model.R1_5.1005;Parent=evm.model.R1_5.1005
#evm.TU.R1_5.1006 removed; remove_reason=repeat_match;
R1_5	EVM	gene	12542693	12543546	.	-	.	ID=evm.TU.R1_5.1006;Name=EVM%20prediction%20R1_5.1006
R1_5	EVM	mRNA	12542693	12543546	.	-	.	ID=evm.model.R1_5.1006;Parent=evm.TU.R1_5.1006;Name=EVM%20prediction%20R1_5.1006
R1_5	EVM	exon	12543263	12543546	.	-	.	ID=evm.model.R1_5.1006.exon1;Parent=evm.model.R1_5.1006
R1_5	EVM	CDS	12543263	12543546	.	-	0	ID=cds.evm.model.R1_5.1006;Parent=evm.model.R1_5.1006
R1_5	EVM	exon	12542693	12542831	.	-	.	ID=evm.model.R1_5.1006.exon2;Parent=evm.model.R1_5.1006
R1_5	EVM	CDS	12542693	12542831	.	-	1	ID=cds.evm.model.R1_5.1006;Parent=evm.model.R1_5.1006
#evm.TU.R1_5.1007 removed; remove_reason=repeat_match;
R1_5	EVM	gene	12548251	12550735	.	-	.	ID=evm.TU.R1_5.1007;Name=EVM%20prediction%20R1_5.1007
R1_5	EVM	mRNA	12548251	12550735	.	-	.	ID=evm.model.R1_5.1007;Parent=evm.TU.R1_5.1007;Name=EVM%20prediction%20R1_5.1007
R1_5	EVM	exon	12550484	12550735	.	-	.	ID=evm.model.R1_5.1007.exon1;Parent=evm.model.R1_5.1007
R1_5	EVM	CDS	12550484	12550735	.	-	0	ID=cds.evm.model.R1_5.1007;Parent=evm.model.R1_5.1007
R1_5	EVM	exon	12550257	12550346	.	-	.	ID=evm.model.R1_5.1007.exon2;Parent=evm.model.R1_5.1007
R1_5	EVM	CDS	12550257	12550346	.	-	0	ID=cds.evm.model.R1_5.1007;Parent=evm.model.R1_5.1007
R1_5	EVM	exon	12550031	12550176	.	-	.	ID=evm.model.R1_5.1007.exon3;Parent=evm.model.R1_5.1007
R1_5	EVM	CDS	12550031	12550176	.	-	0	ID=cds.evm.model.R1_5.1007;Parent=evm.model.R1_5.1007
R1_5	EVM	exon	12548813	12549372	.	-	.	ID=evm.model.R1_5.1007.exon4;Parent=evm.model.R1_5.1007
R1_5	EVM	CDS	12548813	12549372	.	-	1	ID=cds.evm.model.R1_5.1007;Parent=evm.model.R1_5.1007
R1_5	EVM	exon	12548251	12548747	.	-	.	ID=evm.model.R1_5.1007.exon5;Parent=evm.model.R1_5.1007
R1_5	EVM	CDS	12548251	12548747	.	-	2	ID=cds.evm.model.R1_5.1007;Parent=evm.model.R1_5.1007
#evm.TU.R1_5.1009 removed; remove_reason=repeat_match;
R1_5	EVM	gene	12551017	12552270	.	-	.	ID=evm.TU.R1_5.1009;Name=EVM%20prediction%20R1_5.1009
R1_5	EVM	mRNA	12551017	12552270	.	-	.	ID=evm.model.R1_5.1009;Parent=evm.TU.R1_5.1009;Name=EVM%20prediction%20R1_5.1009
R1_5	EVM	exon	12552073	12552270	.	-	.	ID=evm.model.R1_5.1009.exon1;Parent=evm.model.R1_5.1009
R1_5	EVM	CDS	12552073	12552270	.	-	0	ID=cds.evm.model.R1_5.1009;Parent=evm.model.R1_5.1009
R1_5	EVM	exon	12551797	12552018	.	-	.	ID=evm.model.R1_5.1009.exon2;Parent=evm.model.R1_5.1009
R1_5	EVM	CDS	12551797	12552018	.	-	0	ID=cds.evm.model.R1_5.1009;Parent=evm.model.R1_5.1009
R1_5	EVM	exon	12551017	12551730	.	-	.	ID=evm.model.R1_5.1009.exon3;Parent=evm.model.R1_5.1009
R1_5	EVM	CDS	12551017	12551730	.	-	0	ID=cds.evm.model.R1_5.1009;Parent=evm.model.R1_5.1009
#evm.TU.R1_5.1010 removed; remove_reason=repeat_match;
R1_5	EVM	gene	12552579	12558486	.	-	.	ID=evm.TU.R1_5.1010;Name=EVM%20prediction%20R1_5.1010
R1_5	EVM	mRNA	12552579	12558486	.	-	.	ID=evm.model.R1_5.1010;Parent=evm.TU.R1_5.1010;Name=EVM%20prediction%20R1_5.1010
R1_5	EVM	exon	12558398	12558486	.	-	.	ID=evm.model.R1_5.1010.exon1;Parent=evm.model.R1_5.1010
R1_5	EVM	CDS	12558398	12558486	.	-	0	ID=cds.evm.model.R1_5.1010;Parent=evm.model.R1_5.1010
R1_5	EVM	exon	12554434	12554589	.	-	.	ID=evm.model.R1_5.1010.exon2;Parent=evm.model.R1_5.1010
R1_5	EVM	CDS	12554434	12554589	.	-	1	ID=cds.evm.model.R1_5.1010;Parent=evm.model.R1_5.1010
R1_5	EVM	exon	12554245	12554370	.	-	.	ID=evm.model.R1_5.1010.exon3;Parent=evm.model.R1_5.1010
R1_5	EVM	CDS	12554245	12554370	.	-	1	ID=cds.evm.model.R1_5.1010;Parent=evm.model.R1_5.1010
R1_5	EVM	exon	12553608	12553987	.	-	.	ID=evm.model.R1_5.1010.exon4;Parent=evm.model.R1_5.1010
R1_5	EVM	CDS	12553608	12553987	.	-	1	ID=cds.evm.model.R1_5.1010;Parent=evm.model.R1_5.1010
R1_5	EVM	exon	12552579	12553192	.	-	.	ID=evm.model.R1_5.1010.exon5;Parent=evm.model.R1_5.1010
R1_5	EVM	CDS	12552579	12553192	.	-	2	ID=cds.evm.model.R1_5.1010;Parent=evm.model.R1_5.1010
#evm.TU.R1_5.1013 removed; remove_reason=repeat_match;
R1_5	EVM	gene	12567599	12568003	.	-	.	ID=evm.TU.R1_5.1013;Name=EVM%20prediction%20R1_5.1013
R1_5	EVM	mRNA	12567599	12568003	.	-	.	ID=evm.model.R1_5.1013;Parent=evm.TU.R1_5.1013;Name=EVM%20prediction%20R1_5.1013
R1_5	EVM	exon	12567599	12568003	.	-	.	ID=evm.model.R1_5.1013.exon1;Parent=evm.model.R1_5.1013
R1_5	EVM	CDS	12567599	12568003	.	-	0	ID=cds.evm.model.R1_5.1013;Parent=evm.model.R1_5.1013
#evm.TU.R1_5.1016 removed; remove_reason=repeat_match;
R1_5	EVM	gene	12576699	12577454	.	-	.	ID=evm.TU.R1_5.1016;Name=EVM%20prediction%20R1_5.1016
R1_5	EVM	mRNA	12576699	12577454	.	-	.	ID=evm.model.R1_5.1016;Parent=evm.TU.R1_5.1016;Name=EVM%20prediction%20R1_5.1016
R1_5	EVM	exon	12577251	12577454	.	-	.	ID=evm.model.R1_5.1016.exon1;Parent=evm.model.R1_5.1016
R1_5	EVM	CDS	12577251	12577454	.	-	0	ID=cds.evm.model.R1_5.1016;Parent=evm.model.R1_5.1016
R1_5	EVM	exon	12576699	12577004	.	-	.	ID=evm.model.R1_5.1016.exon2;Parent=evm.model.R1_5.1016
R1_5	EVM	CDS	12576699	12577004	.	-	0	ID=cds.evm.model.R1_5.1016;Parent=evm.model.R1_5.1016
#evm.TU.R1_5.1019 removed; remove_reason=seq_too_short;
R1_5	EVM	gene	12580845	12580994	.	-	.	ID=evm.TU.R1_5.1019;Name=EVM%20prediction%20R1_5.1019
R1_5	EVM	mRNA	12580845	12580994	.	-	.	ID=evm.model.R1_5.1019;Parent=evm.TU.R1_5.1019;Name=EVM%20prediction%20R1_5.1019
R1_5	EVM	exon	12580845	12580994	.	-	.	ID=evm.model.R1_5.1019.exon1;Parent=evm.model.R1_5.1019
R1_5	EVM	CDS	12580845	12580994	.	-	0	ID=cds.evm.model.R1_5.1019;Parent=evm.model.R1_5.1019
#evm.TU.R1_5.1022 removed; remove_reason=repeat_match;
R1_5	EVM	gene	12582911	12586030	.	-	.	ID=evm.TU.R1_5.1022;Name=EVM%20prediction%20R1_5.1022
R1_5	EVM	mRNA	12582911	12586030	.	-	.	ID=evm.model.R1_5.1022;Parent=evm.TU.R1_5.1022;Name=EVM%20prediction%20R1_5.1022
R1_5	EVM	exon	12582911	12586030	.	-	.	ID=evm.model.R1_5.1022.exon1;Parent=evm.model.R1_5.1022
R1_5	EVM	CDS	12582911	12586030	.	-	0	ID=cds.evm.model.R1_5.1022;Parent=evm.model.R1_5.1022
#evm.TU.R1_5.1023 removed; remove_reason=repeat_match;
R1_5	EVM	gene	12586108	12590798	.	-	.	ID=evm.TU.R1_5.1023;Name=EVM%20prediction%20R1_5.1023
R1_5	EVM	mRNA	12586108	12590798	.	-	.	ID=evm.model.R1_5.1023;Parent=evm.TU.R1_5.1023;Name=EVM%20prediction%20R1_5.1023
R1_5	EVM	exon	12590522	12590798	.	-	.	ID=evm.model.R1_5.1023.exon1;Parent=evm.model.R1_5.1023
R1_5	EVM	CDS	12590522	12590798	.	-	0	ID=cds.evm.model.R1_5.1023;Parent=evm.model.R1_5.1023
R1_5	EVM	exon	12586108	12588548	.	-	.	ID=evm.model.R1_5.1023.exon2;Parent=evm.model.R1_5.1023
R1_5	EVM	CDS	12586108	12588548	.	-	2	ID=cds.evm.model.R1_5.1023;Parent=evm.model.R1_5.1023
#evm.TU.R1_5.1024 removed; remove_reason=repeat_match;
R1_5	EVM	gene	12591368	12591925	.	+	.	ID=evm.TU.R1_5.1024;Name=EVM%20prediction%20R1_5.1024
R1_5	EVM	mRNA	12591368	12591925	.	+	.	ID=evm.model.R1_5.1024;Parent=evm.TU.R1_5.1024;Name=EVM%20prediction%20R1_5.1024
R1_5	EVM	exon	12591368	12591925	.	+	.	ID=evm.model.R1_5.1024.exon1;Parent=evm.model.R1_5.1024
R1_5	EVM	CDS	12591368	12591925	.	+	0	ID=cds.evm.model.R1_5.1024;Parent=evm.model.R1_5.1024
#evm.TU.R1_5.1027 removed; remove_reason=repeat_match;
R1_5	EVM	gene	12603470	12603877	.	+	.	ID=evm.TU.R1_5.1027;Name=EVM%20prediction%20R1_5.1027
R1_5	EVM	mRNA	12603470	12603877	.	+	.	ID=evm.model.R1_5.1027;Parent=evm.TU.R1_5.1027;Name=EVM%20prediction%20R1_5.1027
R1_5	EVM	exon	12603470	12603877	.	+	.	ID=evm.model.R1_5.1027.exon1;Parent=evm.model.R1_5.1027
R1_5	EVM	CDS	12603470	12603877	.	+	0	ID=cds.evm.model.R1_5.1027;Parent=evm.model.R1_5.1027
#evm.TU.R1_5.1028 removed; remove_reason=repeat_match;
R1_5	EVM	gene	12604373	12604678	.	+	.	ID=evm.TU.R1_5.1028;Name=EVM%20prediction%20R1_5.1028
R1_5	EVM	mRNA	12604373	12604678	.	+	.	ID=evm.model.R1_5.1028;Parent=evm.TU.R1_5.1028;Name=EVM%20prediction%20R1_5.1028
R1_5	EVM	exon	12604373	12604678	.	+	.	ID=evm.model.R1_5.1028.exon1;Parent=evm.model.R1_5.1028
R1_5	EVM	CDS	12604373	12604678	.	+	0	ID=cds.evm.model.R1_5.1028;Parent=evm.model.R1_5.1028
#evm.TU.R1_5.1031 removed; remove_reason=repeat_match;
R1_5	EVM	gene	12613133	12613827	.	-	.	ID=evm.TU.R1_5.1031;Name=EVM%20prediction%20R1_5.1031
R1_5	EVM	mRNA	12613133	12613827	.	-	.	ID=evm.model.R1_5.1031;Parent=evm.TU.R1_5.1031;Name=EVM%20prediction%20R1_5.1031
R1_5	EVM	exon	12613687	12613827	.	-	.	ID=evm.model.R1_5.1031.exon1;Parent=evm.model.R1_5.1031
R1_5	EVM	CDS	12613687	12613827	.	-	0	ID=cds.evm.model.R1_5.1031;Parent=evm.model.R1_5.1031
R1_5	EVM	exon	12613310	12613589	.	-	.	ID=evm.model.R1_5.1031.exon2;Parent=evm.model.R1_5.1031
R1_5	EVM	CDS	12613310	12613589	.	-	0	ID=cds.evm.model.R1_5.1031;Parent=evm.model.R1_5.1031
R1_5	EVM	exon	12613133	12613212	.	-	.	ID=evm.model.R1_5.1031.exon3;Parent=evm.model.R1_5.1031
R1_5	EVM	CDS	12613133	12613212	.	-	2	ID=cds.evm.model.R1_5.1031;Parent=evm.model.R1_5.1031
#evm.TU.R1_5.1033 removed; remove_reason=repeat_match;
R1_5	EVM	gene	12617993	12621098	.	-	.	ID=evm.TU.R1_5.1033;Name=EVM%20prediction%20R1_5.1033
R1_5	EVM	mRNA	12617993	12621098	.	-	.	ID=evm.model.R1_5.1033;Parent=evm.TU.R1_5.1033;Name=EVM%20prediction%20R1_5.1033
R1_5	EVM	exon	12621036	12621098	.	-	.	ID=evm.model.R1_5.1033.exon1;Parent=evm.model.R1_5.1033
R1_5	EVM	CDS	12621036	12621098	.	-	0	ID=cds.evm.model.R1_5.1033;Parent=evm.model.R1_5.1033
R1_5	EVM	exon	12620107	12620507	.	-	.	ID=evm.model.R1_5.1033.exon2;Parent=evm.model.R1_5.1033
R1_5	EVM	CDS	12620107	12620507	.	-	0	ID=cds.evm.model.R1_5.1033;Parent=evm.model.R1_5.1033
R1_5	EVM	exon	12619291	12619542	.	-	.	ID=evm.model.R1_5.1033.exon3;Parent=evm.model.R1_5.1033
R1_5	EVM	CDS	12619291	12619542	.	-	1	ID=cds.evm.model.R1_5.1033;Parent=evm.model.R1_5.1033
R1_5	EVM	exon	12618603	12618849	.	-	.	ID=evm.model.R1_5.1033.exon4;Parent=evm.model.R1_5.1033
R1_5	EVM	CDS	12618603	12618849	.	-	1	ID=cds.evm.model.R1_5.1033;Parent=evm.model.R1_5.1033
R1_5	EVM	exon	12618347	12618529	.	-	.	ID=evm.model.R1_5.1033.exon5;Parent=evm.model.R1_5.1033
R1_5	EVM	CDS	12618347	12618529	.	-	0	ID=cds.evm.model.R1_5.1033;Parent=evm.model.R1_5.1033
R1_5	EVM	exon	12617993	12618115	.	-	.	ID=evm.model.R1_5.1033.exon6;Parent=evm.model.R1_5.1033
R1_5	EVM	CDS	12617993	12618115	.	-	0	ID=cds.evm.model.R1_5.1033;Parent=evm.model.R1_5.1033
#evm.TU.R1_5.1036 removed; remove_reason=repeat_match;
R1_5	EVM	gene	12639780	12640174	.	-	.	ID=evm.TU.R1_5.1036;Name=EVM%20prediction%20R1_5.1036
R1_5	EVM	mRNA	12639780	12640174	.	-	.	ID=evm.model.R1_5.1036;Parent=evm.TU.R1_5.1036;Name=EVM%20prediction%20R1_5.1036
R1_5	EVM	exon	12640134	12640174	.	-	.	ID=evm.model.R1_5.1036.exon1;Parent=evm.model.R1_5.1036
R1_5	EVM	CDS	12640134	12640174	.	-	0	ID=cds.evm.model.R1_5.1036;Parent=evm.model.R1_5.1036
R1_5	EVM	exon	12639780	12640053	.	-	.	ID=evm.model.R1_5.1036.exon2;Parent=evm.model.R1_5.1036
R1_5	EVM	CDS	12639780	12640053	.	-	1	ID=cds.evm.model.R1_5.1036;Parent=evm.model.R1_5.1036
#evm.TU.R1_5.1038 removed; remove_reason=repeat_match;
R1_5	EVM	gene	12642999	12645696	.	+	.	ID=evm.TU.R1_5.1038;Name=EVM%20prediction%20R1_5.1038
R1_5	EVM	mRNA	12642999	12645696	.	+	.	ID=evm.model.R1_5.1038;Parent=evm.TU.R1_5.1038;Name=EVM%20prediction%20R1_5.1038
R1_5	EVM	exon	12642999	12643153	.	+	.	ID=evm.model.R1_5.1038.exon1;Parent=evm.model.R1_5.1038
R1_5	EVM	CDS	12642999	12643153	.	+	0	ID=cds.evm.model.R1_5.1038;Parent=evm.model.R1_5.1038
R1_5	EVM	exon	12645315	12645696	.	+	.	ID=evm.model.R1_5.1038.exon2;Parent=evm.model.R1_5.1038
R1_5	EVM	CDS	12645315	12645696	.	+	1	ID=cds.evm.model.R1_5.1038;Parent=evm.model.R1_5.1038
#evm.TU.R1_5.1039 removed; remove_reason=repeat_match;
R1_5	EVM	gene	12648724	12649152	.	+	.	ID=evm.TU.R1_5.1039;Name=EVM%20prediction%20R1_5.1039
R1_5	EVM	mRNA	12648724	12649152	.	+	.	ID=evm.model.R1_5.1039;Parent=evm.TU.R1_5.1039;Name=EVM%20prediction%20R1_5.1039
R1_5	EVM	exon	12648724	12649152	.	+	.	ID=evm.model.R1_5.1039.exon1;Parent=evm.model.R1_5.1039
R1_5	EVM	CDS	12648724	12649152	.	+	0	ID=cds.evm.model.R1_5.1039;Parent=evm.model.R1_5.1039
#evm.TU.R1_5.1040 removed; remove_reason=repeat_match;
R1_5	EVM	gene	12649270	12650267	.	-	.	ID=evm.TU.R1_5.1040;Name=EVM%20prediction%20R1_5.1040
R1_5	EVM	mRNA	12649270	12650267	.	-	.	ID=evm.model.R1_5.1040;Parent=evm.TU.R1_5.1040;Name=EVM%20prediction%20R1_5.1040
R1_5	EVM	exon	12649522	12650267	.	-	.	ID=evm.model.R1_5.1040.exon1;Parent=evm.model.R1_5.1040
R1_5	EVM	CDS	12649522	12650267	.	-	0	ID=cds.evm.model.R1_5.1040;Parent=evm.model.R1_5.1040
R1_5	EVM	exon	12649270	12649390	.	-	.	ID=evm.model.R1_5.1040.exon2;Parent=evm.model.R1_5.1040
R1_5	EVM	CDS	12649270	12649390	.	-	1	ID=cds.evm.model.R1_5.1040;Parent=evm.model.R1_5.1040
#evm.TU.R1_5.1041 removed; remove_reason=repeat_match;
R1_5	EVM	gene	12650350	12650880	.	-	.	ID=evm.TU.R1_5.1041;Name=EVM%20prediction%20R1_5.1041
R1_5	EVM	mRNA	12650350	12650880	.	-	.	ID=evm.model.R1_5.1041;Parent=evm.TU.R1_5.1041;Name=EVM%20prediction%20R1_5.1041
R1_5	EVM	exon	12650350	12650880	.	-	.	ID=evm.model.R1_5.1041.exon1;Parent=evm.model.R1_5.1041
R1_5	EVM	CDS	12650350	12650880	.	-	0	ID=cds.evm.model.R1_5.1041;Parent=evm.model.R1_5.1041
#evm.TU.R1_5.1042 removed; remove_reason=repeat_match;
R1_5	EVM	gene	12651310	12652094	.	-	.	ID=evm.TU.R1_5.1042;Name=EVM%20prediction%20R1_5.1042
R1_5	EVM	mRNA	12651310	12652094	.	-	.	ID=evm.model.R1_5.1042;Parent=evm.TU.R1_5.1042;Name=EVM%20prediction%20R1_5.1042
R1_5	EVM	exon	12651810	12652094	.	-	.	ID=evm.model.R1_5.1042.exon1;Parent=evm.model.R1_5.1042
R1_5	EVM	CDS	12651810	12652094	.	-	0	ID=cds.evm.model.R1_5.1042;Parent=evm.model.R1_5.1042
R1_5	EVM	exon	12651310	12651660	.	-	.	ID=evm.model.R1_5.1042.exon2;Parent=evm.model.R1_5.1042
R1_5	EVM	CDS	12651310	12651660	.	-	0	ID=cds.evm.model.R1_5.1042;Parent=evm.model.R1_5.1042
#evm.TU.R1_5.1043 removed; remove_reason=repeat_match;
R1_5	EVM	gene	12652201	12666344	.	+	.	ID=evm.TU.R1_5.1043;Name=EVM%20prediction%20R1_5.1043
R1_5	EVM	mRNA	12652201	12666344	.	+	.	ID=evm.model.R1_5.1043;Parent=evm.TU.R1_5.1043;Name=EVM%20prediction%20R1_5.1043
R1_5	EVM	exon	12652201	12652373	.	+	.	ID=evm.model.R1_5.1043.exon1;Parent=evm.model.R1_5.1043
R1_5	EVM	CDS	12652201	12652373	.	+	0	ID=cds.evm.model.R1_5.1043;Parent=evm.model.R1_5.1043
R1_5	EVM	exon	12652426	12652870	.	+	.	ID=evm.model.R1_5.1043.exon2;Parent=evm.model.R1_5.1043
R1_5	EVM	CDS	12652426	12652870	.	+	1	ID=cds.evm.model.R1_5.1043;Parent=evm.model.R1_5.1043
R1_5	EVM	exon	12652937	12653151	.	+	.	ID=evm.model.R1_5.1043.exon3;Parent=evm.model.R1_5.1043
R1_5	EVM	CDS	12652937	12653151	.	+	0	ID=cds.evm.model.R1_5.1043;Parent=evm.model.R1_5.1043
R1_5	EVM	exon	12653253	12653465	.	+	.	ID=evm.model.R1_5.1043.exon4;Parent=evm.model.R1_5.1043
R1_5	EVM	CDS	12653253	12653465	.	+	1	ID=cds.evm.model.R1_5.1043;Parent=evm.model.R1_5.1043
R1_5	EVM	exon	12653930	12654046	.	+	.	ID=evm.model.R1_5.1043.exon5;Parent=evm.model.R1_5.1043
R1_5	EVM	CDS	12653930	12654046	.	+	1	ID=cds.evm.model.R1_5.1043;Parent=evm.model.R1_5.1043
R1_5	EVM	exon	12654161	12654449	.	+	.	ID=evm.model.R1_5.1043.exon6;Parent=evm.model.R1_5.1043
R1_5	EVM	CDS	12654161	12654449	.	+	1	ID=cds.evm.model.R1_5.1043;Parent=evm.model.R1_5.1043
R1_5	EVM	exon	12661970	12662159	.	+	.	ID=evm.model.R1_5.1043.exon7;Parent=evm.model.R1_5.1043
R1_5	EVM	CDS	12661970	12662159	.	+	0	ID=cds.evm.model.R1_5.1043;Parent=evm.model.R1_5.1043
R1_5	EVM	exon	12665204	12665612	.	+	.	ID=evm.model.R1_5.1043.exon8;Parent=evm.model.R1_5.1043
R1_5	EVM	CDS	12665204	12665612	.	+	2	ID=cds.evm.model.R1_5.1043;Parent=evm.model.R1_5.1043
R1_5	EVM	exon	12665746	12666067	.	+	.	ID=evm.model.R1_5.1043.exon9;Parent=evm.model.R1_5.1043
R1_5	EVM	CDS	12665746	12666067	.	+	1	ID=cds.evm.model.R1_5.1043;Parent=evm.model.R1_5.1043
R1_5	EVM	exon	12666285	12666344	.	+	.	ID=evm.model.R1_5.1043.exon10;Parent=evm.model.R1_5.1043
R1_5	EVM	CDS	12666285	12666344	.	+	0	ID=cds.evm.model.R1_5.1043;Parent=evm.model.R1_5.1043
#evm.TU.R1_5.1044 removed; remove_reason=repeat_match;
R1_5	EVM	gene	12670981	12671538	.	-	.	ID=evm.TU.R1_5.1044;Name=EVM%20prediction%20R1_5.1044
R1_5	EVM	mRNA	12670981	12671538	.	-	.	ID=evm.model.R1_5.1044;Parent=evm.TU.R1_5.1044;Name=EVM%20prediction%20R1_5.1044
R1_5	EVM	exon	12670981	12671538	.	-	.	ID=evm.model.R1_5.1044.exon1;Parent=evm.model.R1_5.1044
R1_5	EVM	CDS	12670981	12671538	.	-	0	ID=cds.evm.model.R1_5.1044;Parent=evm.model.R1_5.1044
#evm.TU.R1_5.1045 removed; remove_reason=repeat_match;
R1_5	EVM	gene	12671579	12671992	.	-	.	ID=evm.TU.R1_5.1045;Name=EVM%20prediction%20R1_5.1045
R1_5	EVM	mRNA	12671579	12671992	.	-	.	ID=evm.model.R1_5.1045;Parent=evm.TU.R1_5.1045;Name=EVM%20prediction%20R1_5.1045
R1_5	EVM	exon	12671579	12671992	.	-	.	ID=evm.model.R1_5.1045.exon1;Parent=evm.model.R1_5.1045
R1_5	EVM	CDS	12671579	12671992	.	-	0	ID=cds.evm.model.R1_5.1045;Parent=evm.model.R1_5.1045
#evm.TU.R1_5.1053 removed; remove_reason=repeat_match;
R1_5	EVM	gene	12739319	12741351	.	-	.	ID=evm.TU.R1_5.1053;Name=EVM%20prediction%20R1_5.1053
R1_5	EVM	mRNA	12739319	12741351	.	-	.	ID=evm.model.R1_5.1053;Parent=evm.TU.R1_5.1053;Name=EVM%20prediction%20R1_5.1053
R1_5	EVM	exon	12740589	12741351	.	-	.	ID=evm.model.R1_5.1053.exon1;Parent=evm.model.R1_5.1053
R1_5	EVM	CDS	12740589	12741351	.	-	0	ID=cds.evm.model.R1_5.1053;Parent=evm.model.R1_5.1053
R1_5	EVM	exon	12740192	12740563	.	-	.	ID=evm.model.R1_5.1053.exon2;Parent=evm.model.R1_5.1053
R1_5	EVM	CDS	12740192	12740563	.	-	2	ID=cds.evm.model.R1_5.1053;Parent=evm.model.R1_5.1053
R1_5	EVM	exon	12739319	12740115	.	-	.	ID=evm.model.R1_5.1053.exon3;Parent=evm.model.R1_5.1053
R1_5	EVM	CDS	12739319	12740115	.	-	2	ID=cds.evm.model.R1_5.1053;Parent=evm.model.R1_5.1053
#evm.TU.R1_5.1054 removed; remove_reason=repeat_match;
R1_5	EVM	gene	12741429	12743762	.	-	.	ID=evm.TU.R1_5.1054;Name=EVM%20prediction%20R1_5.1054
R1_5	EVM	mRNA	12741429	12743762	.	-	.	ID=evm.model.R1_5.1054;Parent=evm.TU.R1_5.1054;Name=EVM%20prediction%20R1_5.1054
R1_5	EVM	exon	12741429	12743762	.	-	.	ID=evm.model.R1_5.1054.exon1;Parent=evm.model.R1_5.1054
R1_5	EVM	CDS	12741429	12743762	.	-	0	ID=cds.evm.model.R1_5.1054;Parent=evm.model.R1_5.1054
#evm.TU.R1_5.1056 removed; remove_reason=repeat_match;
R1_5	EVM	gene	12749856	12750486	.	+	.	ID=evm.TU.R1_5.1056;Name=EVM%20prediction%20R1_5.1056
R1_5	EVM	mRNA	12749856	12750486	.	+	.	ID=evm.model.R1_5.1056;Parent=evm.TU.R1_5.1056;Name=EVM%20prediction%20R1_5.1056
R1_5	EVM	exon	12749856	12750231	.	+	.	ID=evm.model.R1_5.1056.exon1;Parent=evm.model.R1_5.1056
R1_5	EVM	CDS	12749856	12750231	.	+	0	ID=cds.evm.model.R1_5.1056;Parent=evm.model.R1_5.1056
R1_5	EVM	exon	12750299	12750486	.	+	.	ID=evm.model.R1_5.1056.exon2;Parent=evm.model.R1_5.1056
R1_5	EVM	CDS	12750299	12750486	.	+	2	ID=cds.evm.model.R1_5.1056;Parent=evm.model.R1_5.1056
#evm.TU.R1_5.1057 removed; remove_reason=repeat_match;
R1_5	EVM	gene	12761677	12763566	.	-	.	ID=evm.TU.R1_5.1057;Name=EVM%20prediction%20R1_5.1057
R1_5	EVM	mRNA	12761677	12763566	.	-	.	ID=evm.model.R1_5.1057;Parent=evm.TU.R1_5.1057;Name=EVM%20prediction%20R1_5.1057
R1_5	EVM	exon	12761677	12763566	.	-	.	ID=evm.model.R1_5.1057.exon1;Parent=evm.model.R1_5.1057
R1_5	EVM	CDS	12761677	12763566	.	-	0	ID=cds.evm.model.R1_5.1057;Parent=evm.model.R1_5.1057
#evm.TU.R1_5.1059 removed; remove_reason=repeat_match;
R1_5	EVM	gene	12786606	12793102	.	+	.	ID=evm.TU.R1_5.1059;Name=EVM%20prediction%20R1_5.1059
R1_5	EVM	mRNA	12786606	12793102	.	+	.	ID=evm.model.R1_5.1059;Parent=evm.TU.R1_5.1059;Name=EVM%20prediction%20R1_5.1059
R1_5	EVM	exon	12786606	12786871	.	+	.	ID=evm.model.R1_5.1059.exon1;Parent=evm.model.R1_5.1059
R1_5	EVM	CDS	12786606	12786871	.	+	0	ID=cds.evm.model.R1_5.1059;Parent=evm.model.R1_5.1059
R1_5	EVM	exon	12792694	12793102	.	+	.	ID=evm.model.R1_5.1059.exon2;Parent=evm.model.R1_5.1059
R1_5	EVM	CDS	12792694	12793102	.	+	1	ID=cds.evm.model.R1_5.1059;Parent=evm.model.R1_5.1059
#evm.TU.R1_5.1062 removed; remove_reason=repeat_match;
R1_5	EVM	gene	12818088	12823158	.	+	.	ID=evm.TU.R1_5.1062;Name=EVM%20prediction%20R1_5.1062
R1_5	EVM	mRNA	12818088	12823158	.	+	.	ID=evm.model.R1_5.1062;Parent=evm.TU.R1_5.1062;Name=EVM%20prediction%20R1_5.1062
R1_5	EVM	exon	12818088	12818328	.	+	.	ID=evm.model.R1_5.1062.exon1;Parent=evm.model.R1_5.1062
R1_5	EVM	CDS	12818088	12818328	.	+	0	ID=cds.evm.model.R1_5.1062;Parent=evm.model.R1_5.1062
R1_5	EVM	exon	12818635	12818857	.	+	.	ID=evm.model.R1_5.1062.exon2;Parent=evm.model.R1_5.1062
R1_5	EVM	CDS	12818635	12818857	.	+	2	ID=cds.evm.model.R1_5.1062;Parent=evm.model.R1_5.1062
R1_5	EVM	exon	12822786	12823158	.	+	.	ID=evm.model.R1_5.1062.exon3;Parent=evm.model.R1_5.1062
R1_5	EVM	CDS	12822786	12823158	.	+	1	ID=cds.evm.model.R1_5.1062;Parent=evm.model.R1_5.1062
#evm.TU.R1_5.1064 removed; remove_reason=repeat_match;
R1_5	EVM	gene	12828560	12838241	.	+	.	ID=evm.TU.R1_5.1064;Name=EVM%20prediction%20R1_5.1064
R1_5	EVM	mRNA	12828560	12838241	.	+	.	ID=evm.model.R1_5.1064;Parent=evm.TU.R1_5.1064;Name=EVM%20prediction%20R1_5.1064
R1_5	EVM	exon	12828560	12828668	.	+	.	ID=evm.model.R1_5.1064.exon1;Parent=evm.model.R1_5.1064
R1_5	EVM	CDS	12828560	12828668	.	+	0	ID=cds.evm.model.R1_5.1064;Parent=evm.model.R1_5.1064
R1_5	EVM	exon	12831254	12831661	.	+	.	ID=evm.model.R1_5.1064.exon2;Parent=evm.model.R1_5.1064
R1_5	EVM	CDS	12831254	12831661	.	+	2	ID=cds.evm.model.R1_5.1064;Parent=evm.model.R1_5.1064
R1_5	EVM	exon	12832646	12832744	.	+	.	ID=evm.model.R1_5.1064.exon3;Parent=evm.model.R1_5.1064
R1_5	EVM	CDS	12832646	12832744	.	+	2	ID=cds.evm.model.R1_5.1064;Parent=evm.model.R1_5.1064
R1_5	EVM	exon	12832857	12833437	.	+	.	ID=evm.model.R1_5.1064.exon4;Parent=evm.model.R1_5.1064
R1_5	EVM	CDS	12832857	12833437	.	+	2	ID=cds.evm.model.R1_5.1064;Parent=evm.model.R1_5.1064
R1_5	EVM	exon	12833507	12833706	.	+	.	ID=evm.model.R1_5.1064.exon5;Parent=evm.model.R1_5.1064
R1_5	EVM	CDS	12833507	12833706	.	+	0	ID=cds.evm.model.R1_5.1064;Parent=evm.model.R1_5.1064
R1_5	EVM	exon	12833949	12834154	.	+	.	ID=evm.model.R1_5.1064.exon6;Parent=evm.model.R1_5.1064
R1_5	EVM	CDS	12833949	12834154	.	+	1	ID=cds.evm.model.R1_5.1064;Parent=evm.model.R1_5.1064
R1_5	EVM	exon	12834255	12834462	.	+	.	ID=evm.model.R1_5.1064.exon7;Parent=evm.model.R1_5.1064
R1_5	EVM	CDS	12834255	12834462	.	+	2	ID=cds.evm.model.R1_5.1064;Parent=evm.model.R1_5.1064
R1_5	EVM	exon	12834541	12834784	.	+	.	ID=evm.model.R1_5.1064.exon8;Parent=evm.model.R1_5.1064
R1_5	EVM	CDS	12834541	12834784	.	+	1	ID=cds.evm.model.R1_5.1064;Parent=evm.model.R1_5.1064
R1_5	EVM	exon	12837074	12837284	.	+	.	ID=evm.model.R1_5.1064.exon9;Parent=evm.model.R1_5.1064
R1_5	EVM	CDS	12837074	12837284	.	+	0	ID=cds.evm.model.R1_5.1064;Parent=evm.model.R1_5.1064
R1_5	EVM	exon	12837418	12837698	.	+	.	ID=evm.model.R1_5.1064.exon10;Parent=evm.model.R1_5.1064
R1_5	EVM	CDS	12837418	12837698	.	+	2	ID=cds.evm.model.R1_5.1064;Parent=evm.model.R1_5.1064
R1_5	EVM	exon	12837871	12837968	.	+	.	ID=evm.model.R1_5.1064.exon11;Parent=evm.model.R1_5.1064
R1_5	EVM	CDS	12837871	12837968	.	+	0	ID=cds.evm.model.R1_5.1064;Parent=evm.model.R1_5.1064
R1_5	EVM	exon	12838091	12838241	.	+	.	ID=evm.model.R1_5.1064.exon12;Parent=evm.model.R1_5.1064
R1_5	EVM	CDS	12838091	12838241	.	+	1	ID=cds.evm.model.R1_5.1064;Parent=evm.model.R1_5.1064
#evm.TU.R1_5.1068 removed; remove_reason=repeat_match;
R1_5	EVM	gene	12843822	12847213	.	-	.	ID=evm.TU.R1_5.1068;Name=EVM%20prediction%20R1_5.1068
R1_5	EVM	mRNA	12843822	12847213	.	-	.	ID=evm.model.R1_5.1068;Parent=evm.TU.R1_5.1068;Name=EVM%20prediction%20R1_5.1068
R1_5	EVM	exon	12847073	12847213	.	-	.	ID=evm.model.R1_5.1068.exon1;Parent=evm.model.R1_5.1068
R1_5	EVM	CDS	12847073	12847213	.	-	0	ID=cds.evm.model.R1_5.1068;Parent=evm.model.R1_5.1068
R1_5	EVM	exon	12846666	12846834	.	-	.	ID=evm.model.R1_5.1068.exon2;Parent=evm.model.R1_5.1068
R1_5	EVM	CDS	12846666	12846834	.	-	0	ID=cds.evm.model.R1_5.1068;Parent=evm.model.R1_5.1068
R1_5	EVM	exon	12845544	12846387	.	-	.	ID=evm.model.R1_5.1068.exon3;Parent=evm.model.R1_5.1068
R1_5	EVM	CDS	12845544	12846387	.	-	2	ID=cds.evm.model.R1_5.1068;Parent=evm.model.R1_5.1068
R1_5	EVM	exon	12844689	12845393	.	-	.	ID=evm.model.R1_5.1068.exon4;Parent=evm.model.R1_5.1068
R1_5	EVM	CDS	12844689	12845393	.	-	1	ID=cds.evm.model.R1_5.1068;Parent=evm.model.R1_5.1068
R1_5	EVM	exon	12843822	12844542	.	-	.	ID=evm.model.R1_5.1068.exon5;Parent=evm.model.R1_5.1068
R1_5	EVM	CDS	12843822	12844542	.	-	1	ID=cds.evm.model.R1_5.1068;Parent=evm.model.R1_5.1068
#evm.TU.R1_5.1070 removed; remove_reason=repeat_match;
R1_5	EVM	gene	12901789	12902759	.	-	.	ID=evm.TU.R1_5.1070;Name=EVM%20prediction%20R1_5.1070
R1_5	EVM	mRNA	12901789	12902759	.	-	.	ID=evm.model.R1_5.1070;Parent=evm.TU.R1_5.1070;Name=EVM%20prediction%20R1_5.1070
R1_5	EVM	exon	12902567	12902759	.	-	.	ID=evm.model.R1_5.1070.exon1;Parent=evm.model.R1_5.1070
R1_5	EVM	CDS	12902567	12902759	.	-	0	ID=cds.evm.model.R1_5.1070;Parent=evm.model.R1_5.1070
R1_5	EVM	exon	12901789	12902513	.	-	.	ID=evm.model.R1_5.1070.exon2;Parent=evm.model.R1_5.1070
R1_5	EVM	CDS	12901789	12902513	.	-	2	ID=cds.evm.model.R1_5.1070;Parent=evm.model.R1_5.1070
#evm.TU.R1_5.1072 removed; remove_reason=repeat_match;
R1_5	EVM	gene	12903281	12904342	.	-	.	ID=evm.TU.R1_5.1072;Name=EVM%20prediction%20R1_5.1072
R1_5	EVM	mRNA	12903281	12904342	.	-	.	ID=evm.model.R1_5.1072;Parent=evm.TU.R1_5.1072;Name=EVM%20prediction%20R1_5.1072
R1_5	EVM	exon	12903281	12904342	.	-	.	ID=evm.model.R1_5.1072.exon1;Parent=evm.model.R1_5.1072
R1_5	EVM	CDS	12903281	12904342	.	-	0	ID=cds.evm.model.R1_5.1072;Parent=evm.model.R1_5.1072
#evm.TU.R1_5.1073 removed; remove_reason=repeat_match;
R1_5	EVM	gene	12904385	12905428	.	-	.	ID=evm.TU.R1_5.1073;Name=EVM%20prediction%20R1_5.1073
R1_5	EVM	mRNA	12904385	12905428	.	-	.	ID=evm.model.R1_5.1073;Parent=evm.TU.R1_5.1073;Name=EVM%20prediction%20R1_5.1073
R1_5	EVM	exon	12905391	12905428	.	-	.	ID=evm.model.R1_5.1073.exon1;Parent=evm.model.R1_5.1073
R1_5	EVM	CDS	12905391	12905428	.	-	0	ID=cds.evm.model.R1_5.1073;Parent=evm.model.R1_5.1073
R1_5	EVM	exon	12905063	12905311	.	-	.	ID=evm.model.R1_5.1073.exon2;Parent=evm.model.R1_5.1073
R1_5	EVM	CDS	12905063	12905311	.	-	1	ID=cds.evm.model.R1_5.1073;Parent=evm.model.R1_5.1073
R1_5	EVM	exon	12904385	12904751	.	-	.	ID=evm.model.R1_5.1073.exon3;Parent=evm.model.R1_5.1073
R1_5	EVM	CDS	12904385	12904751	.	-	1	ID=cds.evm.model.R1_5.1073;Parent=evm.model.R1_5.1073
#evm.TU.R1_5.1074 removed; remove_reason=repeat_match;
R1_5	EVM	gene	12906500	12909061	.	+	.	ID=evm.TU.R1_5.1074;Name=EVM%20prediction%20R1_5.1074
R1_5	EVM	mRNA	12906500	12909061	.	+	.	ID=evm.model.R1_5.1074;Parent=evm.TU.R1_5.1074;Name=EVM%20prediction%20R1_5.1074
R1_5	EVM	exon	12906500	12906821	.	+	.	ID=evm.model.R1_5.1074.exon1;Parent=evm.model.R1_5.1074
R1_5	EVM	CDS	12906500	12906821	.	+	0	ID=cds.evm.model.R1_5.1074;Parent=evm.model.R1_5.1074
R1_5	EVM	exon	12907189	12907533	.	+	.	ID=evm.model.R1_5.1074.exon2;Parent=evm.model.R1_5.1074
R1_5	EVM	CDS	12907189	12907533	.	+	2	ID=cds.evm.model.R1_5.1074;Parent=evm.model.R1_5.1074
R1_5	EVM	exon	12908209	12908366	.	+	.	ID=evm.model.R1_5.1074.exon3;Parent=evm.model.R1_5.1074
R1_5	EVM	CDS	12908209	12908366	.	+	2	ID=cds.evm.model.R1_5.1074;Parent=evm.model.R1_5.1074
R1_5	EVM	exon	12908987	12909061	.	+	.	ID=evm.model.R1_5.1074.exon4;Parent=evm.model.R1_5.1074
R1_5	EVM	CDS	12908987	12909061	.	+	0	ID=cds.evm.model.R1_5.1074;Parent=evm.model.R1_5.1074
#evm.TU.R1_5.1077 removed; remove_reason=repeat_match;
R1_5	EVM	gene	12922374	12923502	.	-	.	ID=evm.TU.R1_5.1077;Name=EVM%20prediction%20R1_5.1077
R1_5	EVM	mRNA	12922374	12923502	.	-	.	ID=evm.model.R1_5.1077;Parent=evm.TU.R1_5.1077;Name=EVM%20prediction%20R1_5.1077
R1_5	EVM	exon	12923311	12923502	.	-	.	ID=evm.model.R1_5.1077.exon1;Parent=evm.model.R1_5.1077
R1_5	EVM	CDS	12923311	12923502	.	-	0	ID=cds.evm.model.R1_5.1077;Parent=evm.model.R1_5.1077
R1_5	EVM	exon	12922815	12923165	.	-	.	ID=evm.model.R1_5.1077.exon2;Parent=evm.model.R1_5.1077
R1_5	EVM	CDS	12922815	12923165	.	-	0	ID=cds.evm.model.R1_5.1077;Parent=evm.model.R1_5.1077
R1_5	EVM	exon	12922374	12922694	.	-	.	ID=evm.model.R1_5.1077.exon3;Parent=evm.model.R1_5.1077
R1_5	EVM	CDS	12922374	12922694	.	-	0	ID=cds.evm.model.R1_5.1077;Parent=evm.model.R1_5.1077
#evm.TU.R1_5.1080 removed; remove_reason=repeat_match;
R1_5	EVM	gene	12928040	12928998	.	-	.	ID=evm.TU.R1_5.1080;Name=EVM%20prediction%20R1_5.1080
R1_5	EVM	mRNA	12928040	12928998	.	-	.	ID=evm.model.R1_5.1080;Parent=evm.TU.R1_5.1080;Name=EVM%20prediction%20R1_5.1080
R1_5	EVM	exon	12928557	12928998	.	-	.	ID=evm.model.R1_5.1080.exon1;Parent=evm.model.R1_5.1080
R1_5	EVM	CDS	12928557	12928998	.	-	0	ID=cds.evm.model.R1_5.1080;Parent=evm.model.R1_5.1080
R1_5	EVM	exon	12928040	12928467	.	-	.	ID=evm.model.R1_5.1080.exon2;Parent=evm.model.R1_5.1080
R1_5	EVM	CDS	12928040	12928467	.	-	2	ID=cds.evm.model.R1_5.1080;Parent=evm.model.R1_5.1080
#evm.TU.R1_5.1081 removed; remove_reason=repeat_match;
R1_5	EVM	gene	12929038	12936957	.	-	.	ID=evm.TU.R1_5.1081;Name=EVM%20prediction%20R1_5.1081
R1_5	EVM	mRNA	12929038	12936957	.	-	.	ID=evm.model.R1_5.1081;Parent=evm.TU.R1_5.1081;Name=EVM%20prediction%20R1_5.1081
R1_5	EVM	exon	12936888	12936957	.	-	.	ID=evm.model.R1_5.1081.exon1;Parent=evm.model.R1_5.1081
R1_5	EVM	CDS	12936888	12936957	.	-	0	ID=cds.evm.model.R1_5.1081;Parent=evm.model.R1_5.1081
R1_5	EVM	exon	12935171	12935746	.	-	.	ID=evm.model.R1_5.1081.exon2;Parent=evm.model.R1_5.1081
R1_5	EVM	CDS	12935171	12935746	.	-	2	ID=cds.evm.model.R1_5.1081;Parent=evm.model.R1_5.1081
R1_5	EVM	exon	12934989	12935095	.	-	.	ID=evm.model.R1_5.1081.exon3;Parent=evm.model.R1_5.1081
R1_5	EVM	CDS	12934989	12935095	.	-	2	ID=cds.evm.model.R1_5.1081;Parent=evm.model.R1_5.1081
R1_5	EVM	exon	12934636	12934783	.	-	.	ID=evm.model.R1_5.1081.exon4;Parent=evm.model.R1_5.1081
R1_5	EVM	CDS	12934636	12934783	.	-	0	ID=cds.evm.model.R1_5.1081;Parent=evm.model.R1_5.1081
R1_5	EVM	exon	12933580	12934556	.	-	.	ID=evm.model.R1_5.1081.exon5;Parent=evm.model.R1_5.1081
R1_5	EVM	CDS	12933580	12934556	.	-	2	ID=cds.evm.model.R1_5.1081;Parent=evm.model.R1_5.1081
R1_5	EVM	exon	12933180	12933513	.	-	.	ID=evm.model.R1_5.1081.exon6;Parent=evm.model.R1_5.1081
R1_5	EVM	CDS	12933180	12933513	.	-	0	ID=cds.evm.model.R1_5.1081;Parent=evm.model.R1_5.1081
R1_5	EVM	exon	12932883	12933126	.	-	.	ID=evm.model.R1_5.1081.exon7;Parent=evm.model.R1_5.1081
R1_5	EVM	CDS	12932883	12933126	.	-	2	ID=cds.evm.model.R1_5.1081;Parent=evm.model.R1_5.1081
R1_5	EVM	exon	12932115	12932792	.	-	.	ID=evm.model.R1_5.1081.exon8;Parent=evm.model.R1_5.1081
R1_5	EVM	CDS	12932115	12932792	.	-	1	ID=cds.evm.model.R1_5.1081;Parent=evm.model.R1_5.1081
R1_5	EVM	exon	12931674	12931996	.	-	.	ID=evm.model.R1_5.1081.exon9;Parent=evm.model.R1_5.1081
R1_5	EVM	CDS	12931674	12931996	.	-	1	ID=cds.evm.model.R1_5.1081;Parent=evm.model.R1_5.1081
R1_5	EVM	exon	12929038	12929420	.	-	.	ID=evm.model.R1_5.1081.exon10;Parent=evm.model.R1_5.1081
R1_5	EVM	CDS	12929038	12929420	.	-	2	ID=cds.evm.model.R1_5.1081;Parent=evm.model.R1_5.1081
#evm.TU.R1_5.1083 removed; remove_reason=repeat_match;
R1_5	EVM	gene	12945053	12948203	.	+	.	ID=evm.TU.R1_5.1083;Name=EVM%20prediction%20R1_5.1083
R1_5	EVM	mRNA	12945053	12948203	.	+	.	ID=evm.model.R1_5.1083;Parent=evm.TU.R1_5.1083;Name=EVM%20prediction%20R1_5.1083
R1_5	EVM	exon	12945053	12945238	.	+	.	ID=evm.model.R1_5.1083.exon1;Parent=evm.model.R1_5.1083
R1_5	EVM	CDS	12945053	12945238	.	+	0	ID=cds.evm.model.R1_5.1083;Parent=evm.model.R1_5.1083
R1_5	EVM	exon	12947068	12947384	.	+	.	ID=evm.model.R1_5.1083.exon2;Parent=evm.model.R1_5.1083
R1_5	EVM	CDS	12947068	12947384	.	+	0	ID=cds.evm.model.R1_5.1083;Parent=evm.model.R1_5.1083
R1_5	EVM	exon	12947504	12947557	.	+	.	ID=evm.model.R1_5.1083.exon3;Parent=evm.model.R1_5.1083
R1_5	EVM	CDS	12947504	12947557	.	+	1	ID=cds.evm.model.R1_5.1083;Parent=evm.model.R1_5.1083
R1_5	EVM	exon	12947845	12948079	.	+	.	ID=evm.model.R1_5.1083.exon4;Parent=evm.model.R1_5.1083
R1_5	EVM	CDS	12947845	12948079	.	+	1	ID=cds.evm.model.R1_5.1083;Parent=evm.model.R1_5.1083
R1_5	EVM	exon	12948141	12948203	.	+	.	ID=evm.model.R1_5.1083.exon5;Parent=evm.model.R1_5.1083
R1_5	EVM	CDS	12948141	12948203	.	+	0	ID=cds.evm.model.R1_5.1083;Parent=evm.model.R1_5.1083
#evm.TU.R1_5.1086 removed; remove_reason=repeat_match;
R1_5	EVM	gene	12977740	12981669	.	-	.	ID=evm.TU.R1_5.1086;Name=EVM%20prediction%20R1_5.1086
R1_5	EVM	mRNA	12977740	12981669	.	-	.	ID=evm.model.R1_5.1086;Parent=evm.TU.R1_5.1086;Name=EVM%20prediction%20R1_5.1086
R1_5	EVM	exon	12981577	12981669	.	-	.	ID=evm.model.R1_5.1086.exon1;Parent=evm.model.R1_5.1086
R1_5	EVM	CDS	12981577	12981669	.	-	0	ID=cds.evm.model.R1_5.1086;Parent=evm.model.R1_5.1086
R1_5	EVM	exon	12977740	12978123	.	-	.	ID=evm.model.R1_5.1086.exon2;Parent=evm.model.R1_5.1086
R1_5	EVM	CDS	12977740	12978123	.	-	0	ID=cds.evm.model.R1_5.1086;Parent=evm.model.R1_5.1086
#evm.TU.R1_5.1087 removed; remove_reason=repeat_match;
R1_5	EVM	gene	12981690	12982286	.	-	.	ID=evm.TU.R1_5.1087;Name=EVM%20prediction%20R1_5.1087
R1_5	EVM	mRNA	12981690	12982286	.	-	.	ID=evm.model.R1_5.1087;Parent=evm.TU.R1_5.1087;Name=EVM%20prediction%20R1_5.1087
R1_5	EVM	exon	12982109	12982286	.	-	.	ID=evm.model.R1_5.1087.exon1;Parent=evm.model.R1_5.1087
R1_5	EVM	CDS	12982109	12982286	.	-	0	ID=cds.evm.model.R1_5.1087;Parent=evm.model.R1_5.1087
R1_5	EVM	exon	12981690	12981979	.	-	.	ID=evm.model.R1_5.1087.exon2;Parent=evm.model.R1_5.1087
R1_5	EVM	CDS	12981690	12981979	.	-	2	ID=cds.evm.model.R1_5.1087;Parent=evm.model.R1_5.1087
#evm.TU.R1_5.1088 removed; remove_reason=repeat_match;
R1_5	EVM	gene	12982868	12993733	.	-	.	ID=evm.TU.R1_5.1088;Name=EVM%20prediction%20R1_5.1088
R1_5	EVM	mRNA	12982868	12993733	.	-	.	ID=evm.model.R1_5.1088;Parent=evm.TU.R1_5.1088;Name=EVM%20prediction%20R1_5.1088
R1_5	EVM	exon	12993468	12993733	.	-	.	ID=evm.model.R1_5.1088.exon1;Parent=evm.model.R1_5.1088
R1_5	EVM	CDS	12993468	12993733	.	-	0	ID=cds.evm.model.R1_5.1088;Parent=evm.model.R1_5.1088
R1_5	EVM	exon	12993052	12993399	.	-	.	ID=evm.model.R1_5.1088.exon2;Parent=evm.model.R1_5.1088
R1_5	EVM	CDS	12993052	12993399	.	-	1	ID=cds.evm.model.R1_5.1088;Parent=evm.model.R1_5.1088
R1_5	EVM	exon	12991574	12992863	.	-	.	ID=evm.model.R1_5.1088.exon3;Parent=evm.model.R1_5.1088
R1_5	EVM	CDS	12991574	12992863	.	-	1	ID=cds.evm.model.R1_5.1088;Parent=evm.model.R1_5.1088
R1_5	EVM	exon	12982868	12983156	.	-	.	ID=evm.model.R1_5.1088.exon4;Parent=evm.model.R1_5.1088
R1_5	EVM	CDS	12982868	12983156	.	-	1	ID=cds.evm.model.R1_5.1088;Parent=evm.model.R1_5.1088
#evm.TU.R1_5.1091 removed; remove_reason=repeat_match;
R1_5	EVM	gene	12995726	12998926	.	-	.	ID=evm.TU.R1_5.1091;Name=EVM%20prediction%20R1_5.1091
R1_5	EVM	mRNA	12995726	12998926	.	-	.	ID=evm.model.R1_5.1091;Parent=evm.TU.R1_5.1091;Name=EVM%20prediction%20R1_5.1091
R1_5	EVM	exon	12997906	12998926	.	-	.	ID=evm.model.R1_5.1091.exon1;Parent=evm.model.R1_5.1091
R1_5	EVM	CDS	12997906	12998926	.	-	0	ID=cds.evm.model.R1_5.1091;Parent=evm.model.R1_5.1091
R1_5	EVM	exon	12997477	12997714	.	-	.	ID=evm.model.R1_5.1091.exon2;Parent=evm.model.R1_5.1091
R1_5	EVM	CDS	12997477	12997714	.	-	2	ID=cds.evm.model.R1_5.1091;Parent=evm.model.R1_5.1091
R1_5	EVM	exon	12995726	12997397	.	-	.	ID=evm.model.R1_5.1091.exon3;Parent=evm.model.R1_5.1091
R1_5	EVM	CDS	12995726	12997397	.	-	1	ID=cds.evm.model.R1_5.1091;Parent=evm.model.R1_5.1091
#evm.TU.R1_5.1092 removed; remove_reason=repeat_match;
R1_5	EVM	gene	12999195	13001264	.	-	.	ID=evm.TU.R1_5.1092;Name=EVM%20prediction%20R1_5.1092
R1_5	EVM	mRNA	12999195	13001264	.	-	.	ID=evm.model.R1_5.1092;Parent=evm.TU.R1_5.1092;Name=EVM%20prediction%20R1_5.1092
R1_5	EVM	exon	13000863	13001264	.	-	.	ID=evm.model.R1_5.1092.exon1;Parent=evm.model.R1_5.1092
R1_5	EVM	CDS	13000863	13001264	.	-	0	ID=cds.evm.model.R1_5.1092;Parent=evm.model.R1_5.1092
R1_5	EVM	exon	13000457	13000651	.	-	.	ID=evm.model.R1_5.1092.exon2;Parent=evm.model.R1_5.1092
R1_5	EVM	CDS	13000457	13000651	.	-	0	ID=cds.evm.model.R1_5.1092;Parent=evm.model.R1_5.1092
R1_5	EVM	exon	13000241	13000304	.	-	.	ID=evm.model.R1_5.1092.exon3;Parent=evm.model.R1_5.1092
R1_5	EVM	CDS	13000241	13000304	.	-	0	ID=cds.evm.model.R1_5.1092;Parent=evm.model.R1_5.1092
R1_5	EVM	exon	12999569	12999887	.	-	.	ID=evm.model.R1_5.1092.exon4;Parent=evm.model.R1_5.1092
R1_5	EVM	CDS	12999569	12999887	.	-	2	ID=cds.evm.model.R1_5.1092;Parent=evm.model.R1_5.1092
R1_5	EVM	exon	12999195	12999501	.	-	.	ID=evm.model.R1_5.1092.exon5;Parent=evm.model.R1_5.1092
R1_5	EVM	CDS	12999195	12999501	.	-	1	ID=cds.evm.model.R1_5.1092;Parent=evm.model.R1_5.1092
#evm.TU.R1_5.1095 removed; remove_reason=repeat_match;
R1_5	EVM	gene	13004277	13004792	.	-	.	ID=evm.TU.R1_5.1095;Name=EVM%20prediction%20R1_5.1095
R1_5	EVM	mRNA	13004277	13004792	.	-	.	ID=evm.model.R1_5.1095;Parent=evm.TU.R1_5.1095;Name=EVM%20prediction%20R1_5.1095
R1_5	EVM	exon	13004277	13004792	.	-	.	ID=evm.model.R1_5.1095.exon1;Parent=evm.model.R1_5.1095
R1_5	EVM	CDS	13004277	13004792	.	-	0	ID=cds.evm.model.R1_5.1095;Parent=evm.model.R1_5.1095
#evm.TU.R1_5.1096 removed; remove_reason=repeat_match;
R1_5	EVM	gene	13004887	13006012	.	-	.	ID=evm.TU.R1_5.1096;Name=EVM%20prediction%20R1_5.1096
R1_5	EVM	mRNA	13004887	13006012	.	-	.	ID=evm.model.R1_5.1096;Parent=evm.TU.R1_5.1096;Name=EVM%20prediction%20R1_5.1096
R1_5	EVM	exon	13005851	13006012	.	-	.	ID=evm.model.R1_5.1096.exon1;Parent=evm.model.R1_5.1096
R1_5	EVM	CDS	13005851	13006012	.	-	0	ID=cds.evm.model.R1_5.1096;Parent=evm.model.R1_5.1096
R1_5	EVM	exon	13005389	13005471	.	-	.	ID=evm.model.R1_5.1096.exon2;Parent=evm.model.R1_5.1096
R1_5	EVM	CDS	13005389	13005471	.	-	0	ID=cds.evm.model.R1_5.1096;Parent=evm.model.R1_5.1096
R1_5	EVM	exon	13004887	13005322	.	-	.	ID=evm.model.R1_5.1096.exon3;Parent=evm.model.R1_5.1096
R1_5	EVM	CDS	13004887	13005322	.	-	1	ID=cds.evm.model.R1_5.1096;Parent=evm.model.R1_5.1096
#evm.TU.R1_5.1098 removed; remove_reason=repeat_match;
R1_5	EVM	gene	13011618	13013075	.	-	.	ID=evm.TU.R1_5.1098;Name=EVM%20prediction%20R1_5.1098
R1_5	EVM	mRNA	13011618	13013075	.	-	.	ID=evm.model.R1_5.1098;Parent=evm.TU.R1_5.1098;Name=EVM%20prediction%20R1_5.1098
R1_5	EVM	exon	13011618	13013075	.	-	.	ID=evm.model.R1_5.1098.exon1;Parent=evm.model.R1_5.1098
R1_5	EVM	CDS	13011618	13013075	.	-	0	ID=cds.evm.model.R1_5.1098;Parent=evm.model.R1_5.1098
#evm.TU.R1_5.1099 removed; remove_reason=repeat_match;
R1_5	EVM	gene	13013536	13013853	.	-	.	ID=evm.TU.R1_5.1099;Name=EVM%20prediction%20R1_5.1099
R1_5	EVM	mRNA	13013536	13013853	.	-	.	ID=evm.model.R1_5.1099;Parent=evm.TU.R1_5.1099;Name=EVM%20prediction%20R1_5.1099
R1_5	EVM	exon	13013536	13013853	.	-	.	ID=evm.model.R1_5.1099.exon1;Parent=evm.model.R1_5.1099
R1_5	EVM	CDS	13013536	13013853	.	-	0	ID=cds.evm.model.R1_5.1099;Parent=evm.model.R1_5.1099
#evm.TU.R1_5.1100 removed; remove_reason=repeat_match;
R1_5	EVM	gene	13013900	13014778	.	-	.	ID=evm.TU.R1_5.1100;Name=EVM%20prediction%20R1_5.1100
R1_5	EVM	mRNA	13013900	13014778	.	-	.	ID=evm.model.R1_5.1100;Parent=evm.TU.R1_5.1100;Name=EVM%20prediction%20R1_5.1100
R1_5	EVM	exon	13013900	13014778	.	-	.	ID=evm.model.R1_5.1100.exon1;Parent=evm.model.R1_5.1100
R1_5	EVM	CDS	13013900	13014778	.	-	0	ID=cds.evm.model.R1_5.1100;Parent=evm.model.R1_5.1100
#evm.TU.R1_5.1103 removed; remove_reason=repeat_match;
R1_5	EVM	gene	13017111	13018279	.	-	.	ID=evm.TU.R1_5.1103;Name=EVM%20prediction%20R1_5.1103
R1_5	EVM	mRNA	13017111	13018279	.	-	.	ID=evm.model.R1_5.1103;Parent=evm.TU.R1_5.1103;Name=EVM%20prediction%20R1_5.1103
R1_5	EVM	exon	13018006	13018279	.	-	.	ID=evm.model.R1_5.1103.exon1;Parent=evm.model.R1_5.1103
R1_5	EVM	CDS	13018006	13018279	.	-	0	ID=cds.evm.model.R1_5.1103;Parent=evm.model.R1_5.1103
R1_5	EVM	exon	13017111	13017445	.	-	.	ID=evm.model.R1_5.1103.exon2;Parent=evm.model.R1_5.1103
R1_5	EVM	CDS	13017111	13017445	.	-	2	ID=cds.evm.model.R1_5.1103;Parent=evm.model.R1_5.1103
#evm.TU.R1_5.1104 removed; remove_reason=repeat_match;
R1_5	EVM	gene	13028105	13028770	.	-	.	ID=evm.TU.R1_5.1104;Name=EVM%20prediction%20R1_5.1104
R1_5	EVM	mRNA	13028105	13028770	.	-	.	ID=evm.model.R1_5.1104;Parent=evm.TU.R1_5.1104;Name=EVM%20prediction%20R1_5.1104
R1_5	EVM	exon	13028105	13028770	.	-	.	ID=evm.model.R1_5.1104.exon1;Parent=evm.model.R1_5.1104
R1_5	EVM	CDS	13028105	13028770	.	-	0	ID=cds.evm.model.R1_5.1104;Parent=evm.model.R1_5.1104
#evm.TU.R1_5.1106 removed; remove_reason=repeat_match;
R1_5	EVM	gene	13033990	13034430	.	-	.	ID=evm.TU.R1_5.1106;Name=EVM%20prediction%20R1_5.1106
R1_5	EVM	mRNA	13033990	13034430	.	-	.	ID=evm.model.R1_5.1106;Parent=evm.TU.R1_5.1106;Name=EVM%20prediction%20R1_5.1106
R1_5	EVM	exon	13033990	13034430	.	-	.	ID=evm.model.R1_5.1106.exon1;Parent=evm.model.R1_5.1106
R1_5	EVM	CDS	13033990	13034430	.	-	0	ID=cds.evm.model.R1_5.1106;Parent=evm.model.R1_5.1106
#evm.TU.R1_5.1107 removed; remove_reason=repeat_match;
R1_5	EVM	gene	13034826	13036760	.	-	.	ID=evm.TU.R1_5.1107;Name=EVM%20prediction%20R1_5.1107
R1_5	EVM	mRNA	13034826	13036760	.	-	.	ID=evm.model.R1_5.1107;Parent=evm.TU.R1_5.1107;Name=EVM%20prediction%20R1_5.1107
R1_5	EVM	exon	13034826	13036760	.	-	.	ID=evm.model.R1_5.1107.exon1;Parent=evm.model.R1_5.1107
R1_5	EVM	CDS	13034826	13036760	.	-	0	ID=cds.evm.model.R1_5.1107;Parent=evm.model.R1_5.1107
#evm.TU.R1_5.1109 removed; remove_reason=repeat_match;
R1_5	EVM	gene	13039915	13040520	.	-	.	ID=evm.TU.R1_5.1109;Name=EVM%20prediction%20R1_5.1109
R1_5	EVM	mRNA	13039915	13040520	.	-	.	ID=evm.model.R1_5.1109;Parent=evm.TU.R1_5.1109;Name=EVM%20prediction%20R1_5.1109
R1_5	EVM	exon	13039915	13040520	.	-	.	ID=evm.model.R1_5.1109.exon1;Parent=evm.model.R1_5.1109
R1_5	EVM	CDS	13039915	13040520	.	-	0	ID=cds.evm.model.R1_5.1109;Parent=evm.model.R1_5.1109
#evm.TU.R1_5.1110 removed; remove_reason=repeat_match;
R1_5	EVM	gene	13043117	13044040	.	-	.	ID=evm.TU.R1_5.1110;Name=EVM%20prediction%20R1_5.1110
R1_5	EVM	mRNA	13043117	13044040	.	-	.	ID=evm.model.R1_5.1110;Parent=evm.TU.R1_5.1110;Name=EVM%20prediction%20R1_5.1110
R1_5	EVM	exon	13043117	13044040	.	-	.	ID=evm.model.R1_5.1110.exon1;Parent=evm.model.R1_5.1110
R1_5	EVM	CDS	13043117	13044040	.	-	0	ID=cds.evm.model.R1_5.1110;Parent=evm.model.R1_5.1110
#evm.TU.R1_5.1112 removed; remove_reason=repeat_match;
R1_5	EVM	gene	13052006	13052596	.	-	.	ID=evm.TU.R1_5.1112;Name=EVM%20prediction%20R1_5.1112
R1_5	EVM	mRNA	13052006	13052596	.	-	.	ID=evm.model.R1_5.1112;Parent=evm.TU.R1_5.1112;Name=EVM%20prediction%20R1_5.1112
R1_5	EVM	exon	13052006	13052596	.	-	.	ID=evm.model.R1_5.1112.exon1;Parent=evm.model.R1_5.1112
R1_5	EVM	CDS	13052006	13052596	.	-	0	ID=cds.evm.model.R1_5.1112;Parent=evm.model.R1_5.1112
#evm.TU.R1_5.1113 removed; remove_reason=repeat_match;
R1_5	EVM	gene	13052815	13053453	.	-	.	ID=evm.TU.R1_5.1113;Name=EVM%20prediction%20R1_5.1113
R1_5	EVM	mRNA	13052815	13053453	.	-	.	ID=evm.model.R1_5.1113;Parent=evm.TU.R1_5.1113;Name=EVM%20prediction%20R1_5.1113
R1_5	EVM	exon	13052815	13053453	.	-	.	ID=evm.model.R1_5.1113.exon1;Parent=evm.model.R1_5.1113
R1_5	EVM	CDS	13052815	13053453	.	-	0	ID=cds.evm.model.R1_5.1113;Parent=evm.model.R1_5.1113
#evm.TU.R1_5.1114 removed; remove_reason=repeat_match;
R1_5	EVM	gene	13056223	13056693	.	+	.	ID=evm.TU.R1_5.1114;Name=EVM%20prediction%20R1_5.1114
R1_5	EVM	mRNA	13056223	13056693	.	+	.	ID=evm.model.R1_5.1114;Parent=evm.TU.R1_5.1114;Name=EVM%20prediction%20R1_5.1114
R1_5	EVM	exon	13056223	13056693	.	+	.	ID=evm.model.R1_5.1114.exon1;Parent=evm.model.R1_5.1114
R1_5	EVM	CDS	13056223	13056693	.	+	0	ID=cds.evm.model.R1_5.1114;Parent=evm.model.R1_5.1114
#evm.TU.R1_5.1116 removed; remove_reason=repeat_match;
R1_5	EVM	gene	13058290	13058598	.	-	.	ID=evm.TU.R1_5.1116;Name=EVM%20prediction%20R1_5.1116
R1_5	EVM	mRNA	13058290	13058598	.	-	.	ID=evm.model.R1_5.1116;Parent=evm.TU.R1_5.1116;Name=EVM%20prediction%20R1_5.1116
R1_5	EVM	exon	13058290	13058598	.	-	.	ID=evm.model.R1_5.1116.exon1;Parent=evm.model.R1_5.1116
R1_5	EVM	CDS	13058290	13058598	.	-	0	ID=cds.evm.model.R1_5.1116;Parent=evm.model.R1_5.1116
#evm.TU.R1_5.1119 removed; remove_reason=repeat_match;
R1_5	EVM	gene	13068766	13069275	.	-	.	ID=evm.TU.R1_5.1119;Name=EVM%20prediction%20R1_5.1119
R1_5	EVM	mRNA	13068766	13069275	.	-	.	ID=evm.model.R1_5.1119;Parent=evm.TU.R1_5.1119;Name=EVM%20prediction%20R1_5.1119
R1_5	EVM	exon	13068766	13069275	.	-	.	ID=evm.model.R1_5.1119.exon1;Parent=evm.model.R1_5.1119
R1_5	EVM	CDS	13068766	13069275	.	-	0	ID=cds.evm.model.R1_5.1119;Parent=evm.model.R1_5.1119
#evm.TU.R1_5.1120 removed; remove_reason=repeat_match;
R1_5	EVM	gene	13073633	13073983	.	-	.	ID=evm.TU.R1_5.1120;Name=EVM%20prediction%20R1_5.1120
R1_5	EVM	mRNA	13073633	13073983	.	-	.	ID=evm.model.R1_5.1120;Parent=evm.TU.R1_5.1120;Name=EVM%20prediction%20R1_5.1120
R1_5	EVM	exon	13073633	13073983	.	-	.	ID=evm.model.R1_5.1120.exon1;Parent=evm.model.R1_5.1120
R1_5	EVM	CDS	13073633	13073983	.	-	0	ID=cds.evm.model.R1_5.1120;Parent=evm.model.R1_5.1120
#evm.TU.R1_5.1121 removed; remove_reason=repeat_match;
R1_5	EVM	gene	13074056	13074685	.	-	.	ID=evm.TU.R1_5.1121;Name=EVM%20prediction%20R1_5.1121
R1_5	EVM	mRNA	13074056	13074685	.	-	.	ID=evm.model.R1_5.1121;Parent=evm.TU.R1_5.1121;Name=EVM%20prediction%20R1_5.1121
R1_5	EVM	exon	13074056	13074685	.	-	.	ID=evm.model.R1_5.1121.exon1;Parent=evm.model.R1_5.1121
R1_5	EVM	CDS	13074056	13074685	.	-	0	ID=cds.evm.model.R1_5.1121;Parent=evm.model.R1_5.1121
#evm.TU.R1_5.1123 removed; remove_reason=repeat_match;
R1_5	EVM	gene	13078291	13078743	.	-	.	ID=evm.TU.R1_5.1123;Name=EVM%20prediction%20R1_5.1123
R1_5	EVM	mRNA	13078291	13078743	.	-	.	ID=evm.model.R1_5.1123;Parent=evm.TU.R1_5.1123;Name=EVM%20prediction%20R1_5.1123
R1_5	EVM	exon	13078291	13078743	.	-	.	ID=evm.model.R1_5.1123.exon1;Parent=evm.model.R1_5.1123
R1_5	EVM	CDS	13078291	13078743	.	-	0	ID=cds.evm.model.R1_5.1123;Parent=evm.model.R1_5.1123
#evm.TU.R1_5.1124 removed; remove_reason=repeat_match;
R1_5	EVM	gene	13085014	13086075	.	+	.	ID=evm.TU.R1_5.1124;Name=EVM%20prediction%20R1_5.1124
R1_5	EVM	mRNA	13085014	13086075	.	+	.	ID=evm.model.R1_5.1124;Parent=evm.TU.R1_5.1124;Name=EVM%20prediction%20R1_5.1124
R1_5	EVM	exon	13085014	13086075	.	+	.	ID=evm.model.R1_5.1124.exon1;Parent=evm.model.R1_5.1124
R1_5	EVM	CDS	13085014	13086075	.	+	0	ID=cds.evm.model.R1_5.1124;Parent=evm.model.R1_5.1124
#evm.TU.R1_5.1125 removed; remove_reason=repeat_match;
R1_5	EVM	gene	13086287	13086862	.	+	.	ID=evm.TU.R1_5.1125;Name=EVM%20prediction%20R1_5.1125
R1_5	EVM	mRNA	13086287	13086862	.	+	.	ID=evm.model.R1_5.1125;Parent=evm.TU.R1_5.1125;Name=EVM%20prediction%20R1_5.1125
R1_5	EVM	exon	13086287	13086862	.	+	.	ID=evm.model.R1_5.1125.exon1;Parent=evm.model.R1_5.1125
R1_5	EVM	CDS	13086287	13086862	.	+	0	ID=cds.evm.model.R1_5.1125;Parent=evm.model.R1_5.1125
#evm.TU.R1_5.1128 removed; remove_reason=repeat_match;
R1_5	EVM	gene	13092015	13092575	.	+	.	ID=evm.TU.R1_5.1128;Name=EVM%20prediction%20R1_5.1128
R1_5	EVM	mRNA	13092015	13092575	.	+	.	ID=evm.model.R1_5.1128;Parent=evm.TU.R1_5.1128;Name=EVM%20prediction%20R1_5.1128
R1_5	EVM	exon	13092015	13092575	.	+	.	ID=evm.model.R1_5.1128.exon1;Parent=evm.model.R1_5.1128
R1_5	EVM	CDS	13092015	13092575	.	+	0	ID=cds.evm.model.R1_5.1128;Parent=evm.model.R1_5.1128
#evm.TU.R1_5.1129 removed; remove_reason=repeat_match;
R1_5	EVM	gene	13093182	13093634	.	+	.	ID=evm.TU.R1_5.1129;Name=EVM%20prediction%20R1_5.1129
R1_5	EVM	mRNA	13093182	13093634	.	+	.	ID=evm.model.R1_5.1129;Parent=evm.TU.R1_5.1129;Name=EVM%20prediction%20R1_5.1129
R1_5	EVM	exon	13093182	13093634	.	+	.	ID=evm.model.R1_5.1129.exon1;Parent=evm.model.R1_5.1129
R1_5	EVM	CDS	13093182	13093634	.	+	0	ID=cds.evm.model.R1_5.1129;Parent=evm.model.R1_5.1129
#evm.TU.R1_5.1130 removed; remove_reason=repeat_match;
R1_5	EVM	gene	13095804	13096262	.	+	.	ID=evm.TU.R1_5.1130;Name=EVM%20prediction%20R1_5.1130
R1_5	EVM	mRNA	13095804	13096262	.	+	.	ID=evm.model.R1_5.1130;Parent=evm.TU.R1_5.1130;Name=EVM%20prediction%20R1_5.1130
R1_5	EVM	exon	13095804	13096262	.	+	.	ID=evm.model.R1_5.1130.exon1;Parent=evm.model.R1_5.1130
R1_5	EVM	CDS	13095804	13096262	.	+	0	ID=cds.evm.model.R1_5.1130;Parent=evm.model.R1_5.1130
#evm.TU.R1_5.1133 removed; remove_reason=repeat_match;
R1_5	EVM	gene	13108865	13109317	.	+	.	ID=evm.TU.R1_5.1133;Name=EVM%20prediction%20R1_5.1133
R1_5	EVM	mRNA	13108865	13109317	.	+	.	ID=evm.model.R1_5.1133;Parent=evm.TU.R1_5.1133;Name=EVM%20prediction%20R1_5.1133
R1_5	EVM	exon	13108865	13109317	.	+	.	ID=evm.model.R1_5.1133.exon1;Parent=evm.model.R1_5.1133
R1_5	EVM	CDS	13108865	13109317	.	+	0	ID=cds.evm.model.R1_5.1133;Parent=evm.model.R1_5.1133
#evm.TU.R1_5.1134 removed; remove_reason=repeat_match;
R1_5	EVM	gene	13109369	13109956	.	+	.	ID=evm.TU.R1_5.1134;Name=EVM%20prediction%20R1_5.1134
R1_5	EVM	mRNA	13109369	13109956	.	+	.	ID=evm.model.R1_5.1134;Parent=evm.TU.R1_5.1134;Name=EVM%20prediction%20R1_5.1134
R1_5	EVM	exon	13109369	13109956	.	+	.	ID=evm.model.R1_5.1134.exon1;Parent=evm.model.R1_5.1134
R1_5	EVM	CDS	13109369	13109956	.	+	0	ID=cds.evm.model.R1_5.1134;Parent=evm.model.R1_5.1134
#evm.TU.R1_5.1135 removed; remove_reason=repeat_match;
R1_5	EVM	gene	13117341	13118036	.	-	.	ID=evm.TU.R1_5.1135;Name=EVM%20prediction%20R1_5.1135
R1_5	EVM	mRNA	13117341	13118036	.	-	.	ID=evm.model.R1_5.1135;Parent=evm.TU.R1_5.1135;Name=EVM%20prediction%20R1_5.1135
R1_5	EVM	exon	13117341	13118036	.	-	.	ID=evm.model.R1_5.1135.exon1;Parent=evm.model.R1_5.1135
R1_5	EVM	CDS	13117341	13118036	.	-	0	ID=cds.evm.model.R1_5.1135;Parent=evm.model.R1_5.1135
#evm.TU.R1_5.1137 removed; remove_reason=repeat_match;
R1_5	EVM	gene	13123372	13124580	.	+	.	ID=evm.TU.R1_5.1137;Name=EVM%20prediction%20R1_5.1137
R1_5	EVM	mRNA	13123372	13124580	.	+	.	ID=evm.model.R1_5.1137;Parent=evm.TU.R1_5.1137;Name=EVM%20prediction%20R1_5.1137
R1_5	EVM	exon	13123372	13124580	.	+	.	ID=evm.model.R1_5.1137.exon1;Parent=evm.model.R1_5.1137
R1_5	EVM	CDS	13123372	13124580	.	+	0	ID=cds.evm.model.R1_5.1137;Parent=evm.model.R1_5.1137
#evm.TU.R1_5.1148 removed; remove_reason=repeat_match;
R1_5	EVM	gene	13309659	13310096	.	-	.	ID=evm.TU.R1_5.1148;Name=EVM%20prediction%20R1_5.1148
R1_5	EVM	mRNA	13309659	13310096	.	-	.	ID=evm.model.R1_5.1148;Parent=evm.TU.R1_5.1148;Name=EVM%20prediction%20R1_5.1148
R1_5	EVM	exon	13309659	13310096	.	-	.	ID=evm.model.R1_5.1148.exon1;Parent=evm.model.R1_5.1148
R1_5	EVM	CDS	13309659	13310096	.	-	0	ID=cds.evm.model.R1_5.1148;Parent=evm.model.R1_5.1148
#evm.TU.ctg7_0.2 removed; remove_reason=repeat_match;
ctg7_0	EVM	gene	36967	37362	.	+	.	ID=evm.TU.ctg7_0.2;Name=EVM%20prediction%20ctg7_0.2
ctg7_0	EVM	mRNA	36967	37362	.	+	.	ID=evm.model.ctg7_0.2;Parent=evm.TU.ctg7_0.2;Name=EVM%20prediction%20ctg7_0.2
ctg7_0	EVM	exon	36967	37362	.	+	.	ID=evm.model.ctg7_0.2.exon1;Parent=evm.model.ctg7_0.2
ctg7_0	EVM	CDS	36967	37362	.	+	0	ID=cds.evm.model.ctg7_0.2;Parent=evm.model.ctg7_0.2
#evm.TU.ctg7_0.136 removed; remove_reason=repeat_match;
ctg7_0	EVM	gene	1836676	1837327	.	+	.	ID=evm.TU.ctg7_0.136;Name=EVM%20prediction%20ctg7_0.136
ctg7_0	EVM	mRNA	1836676	1837327	.	+	.	ID=evm.model.ctg7_0.136;Parent=evm.TU.ctg7_0.136;Name=EVM%20prediction%20ctg7_0.136
ctg7_0	EVM	exon	1836676	1836816	.	+	.	ID=evm.model.ctg7_0.136.exon1;Parent=evm.model.ctg7_0.136
ctg7_0	EVM	CDS	1836676	1836816	.	+	0	ID=cds.evm.model.ctg7_0.136;Parent=evm.model.ctg7_0.136
ctg7_0	EVM	exon	1837067	1837327	.	+	.	ID=evm.model.ctg7_0.136.exon2;Parent=evm.model.ctg7_0.136
ctg7_0	EVM	CDS	1837067	1837327	.	+	0	ID=cds.evm.model.ctg7_0.136;Parent=evm.model.ctg7_0.136
#evm.TU.ctg7_0.171 removed; remove_reason=repeat_match;
ctg7_0	EVM	gene	2681668	2686603	.	-	.	ID=evm.TU.ctg7_0.171;Name=EVM%20prediction%20ctg7_0.171
ctg7_0	EVM	mRNA	2681668	2686603	.	-	.	ID=evm.model.ctg7_0.171;Parent=evm.TU.ctg7_0.171;Name=EVM%20prediction%20ctg7_0.171
ctg7_0	EVM	exon	2686412	2686603	.	-	.	ID=evm.model.ctg7_0.171.exon1;Parent=evm.model.ctg7_0.171
ctg7_0	EVM	CDS	2686412	2686603	.	-	0	ID=cds.evm.model.ctg7_0.171;Parent=evm.model.ctg7_0.171
ctg7_0	EVM	exon	2684112	2684222	.	-	.	ID=evm.model.ctg7_0.171.exon2;Parent=evm.model.ctg7_0.171
ctg7_0	EVM	CDS	2684112	2684222	.	-	0	ID=cds.evm.model.ctg7_0.171;Parent=evm.model.ctg7_0.171
ctg7_0	EVM	exon	2681668	2682213	.	-	.	ID=evm.model.ctg7_0.171.exon3;Parent=evm.model.ctg7_0.171
ctg7_0	EVM	CDS	2681668	2682213	.	-	0	ID=cds.evm.model.ctg7_0.171;Parent=evm.model.ctg7_0.171
#evm.TU.ctg7_0.528 removed; remove_reason=repeat_match;
ctg7_0	EVM	gene	7269229	7272426	.	+	.	ID=evm.TU.ctg7_0.528;Name=EVM%20prediction%20ctg7_0.528
ctg7_0	EVM	mRNA	7269229	7272426	.	+	.	ID=evm.model.ctg7_0.528;Parent=evm.TU.ctg7_0.528;Name=EVM%20prediction%20ctg7_0.528
ctg7_0	EVM	exon	7269229	7272426	.	+	.	ID=evm.model.ctg7_0.528.exon1;Parent=evm.model.ctg7_0.528
ctg7_0	EVM	CDS	7269229	7272426	.	+	0	ID=cds.evm.model.ctg7_0.528;Parent=evm.model.ctg7_0.528
#evm.TU.ctg7_0.704 removed; remove_reason=repeat_match;
ctg7_0	EVM	gene	10107628	10108008	.	-	.	ID=evm.TU.ctg7_0.704;Name=EVM%20prediction%20ctg7_0.704
ctg7_0	EVM	mRNA	10107628	10108008	.	-	.	ID=evm.model.ctg7_0.704;Parent=evm.TU.ctg7_0.704;Name=EVM%20prediction%20ctg7_0.704
ctg7_0	EVM	exon	10107628	10108008	.	-	.	ID=evm.model.ctg7_0.704.exon1;Parent=evm.model.ctg7_0.704
ctg7_0	EVM	CDS	10107628	10108008	.	-	0	ID=cds.evm.model.ctg7_0.704;Parent=evm.model.ctg7_0.704
#evm.TU.ctg7_0.792 removed; remove_reason=repeat_match;
ctg7_0	EVM	gene	11173490	11178807	.	-	.	ID=evm.TU.ctg7_0.792;Name=EVM%20prediction%20ctg7_0.792
ctg7_0	EVM	mRNA	11173490	11178807	.	-	.	ID=evm.model.ctg7_0.792;Parent=evm.TU.ctg7_0.792;Name=EVM%20prediction%20ctg7_0.792
ctg7_0	EVM	exon	11178713	11178807	.	-	.	ID=evm.model.ctg7_0.792.exon1;Parent=evm.model.ctg7_0.792
ctg7_0	EVM	CDS	11178713	11178807	.	-	0	ID=cds.evm.model.ctg7_0.792;Parent=evm.model.ctg7_0.792
ctg7_0	EVM	exon	11178472	11178616	.	-	.	ID=evm.model.ctg7_0.792.exon2;Parent=evm.model.ctg7_0.792
ctg7_0	EVM	CDS	11178472	11178616	.	-	1	ID=cds.evm.model.ctg7_0.792;Parent=evm.model.ctg7_0.792
ctg7_0	EVM	exon	11177813	11178415	.	-	.	ID=evm.model.ctg7_0.792.exon3;Parent=evm.model.ctg7_0.792
ctg7_0	EVM	CDS	11177813	11178415	.	-	0	ID=cds.evm.model.ctg7_0.792;Parent=evm.model.ctg7_0.792
ctg7_0	EVM	exon	11176894	11177740	.	-	.	ID=evm.model.ctg7_0.792.exon4;Parent=evm.model.ctg7_0.792
ctg7_0	EVM	CDS	11176894	11177740	.	-	0	ID=cds.evm.model.ctg7_0.792;Parent=evm.model.ctg7_0.792
ctg7_0	EVM	exon	11176650	11176751	.	-	.	ID=evm.model.ctg7_0.792.exon5;Parent=evm.model.ctg7_0.792
ctg7_0	EVM	CDS	11176650	11176751	.	-	2	ID=cds.evm.model.ctg7_0.792;Parent=evm.model.ctg7_0.792
ctg7_0	EVM	exon	11176417	11176574	.	-	.	ID=evm.model.ctg7_0.792.exon6;Parent=evm.model.ctg7_0.792
ctg7_0	EVM	CDS	11176417	11176574	.	-	2	ID=cds.evm.model.ctg7_0.792;Parent=evm.model.ctg7_0.792
ctg7_0	EVM	exon	11176115	11176336	.	-	.	ID=evm.model.ctg7_0.792.exon7;Parent=evm.model.ctg7_0.792
ctg7_0	EVM	CDS	11176115	11176336	.	-	0	ID=cds.evm.model.ctg7_0.792;Parent=evm.model.ctg7_0.792
ctg7_0	EVM	exon	11175690	11176051	.	-	.	ID=evm.model.ctg7_0.792.exon8;Parent=evm.model.ctg7_0.792
ctg7_0	EVM	CDS	11175690	11176051	.	-	0	ID=cds.evm.model.ctg7_0.792;Parent=evm.model.ctg7_0.792
ctg7_0	EVM	exon	11175346	11175604	.	-	.	ID=evm.model.ctg7_0.792.exon9;Parent=evm.model.ctg7_0.792
ctg7_0	EVM	CDS	11175346	11175604	.	-	1	ID=cds.evm.model.ctg7_0.792;Parent=evm.model.ctg7_0.792
ctg7_0	EVM	exon	11174891	11175274	.	-	.	ID=evm.model.ctg7_0.792.exon10;Parent=evm.model.ctg7_0.792
ctg7_0	EVM	CDS	11174891	11175274	.	-	0	ID=cds.evm.model.ctg7_0.792;Parent=evm.model.ctg7_0.792
ctg7_0	EVM	exon	11174675	11174825	.	-	.	ID=evm.model.ctg7_0.792.exon11;Parent=evm.model.ctg7_0.792
ctg7_0	EVM	CDS	11174675	11174825	.	-	0	ID=cds.evm.model.ctg7_0.792;Parent=evm.model.ctg7_0.792
ctg7_0	EVM	exon	11174407	11174594	.	-	.	ID=evm.model.ctg7_0.792.exon12;Parent=evm.model.ctg7_0.792
ctg7_0	EVM	CDS	11174407	11174594	.	-	2	ID=cds.evm.model.ctg7_0.792;Parent=evm.model.ctg7_0.792
ctg7_0	EVM	exon	11173990	11174314	.	-	.	ID=evm.model.ctg7_0.792.exon13;Parent=evm.model.ctg7_0.792
ctg7_0	EVM	CDS	11173990	11174314	.	-	0	ID=cds.evm.model.ctg7_0.792;Parent=evm.model.ctg7_0.792
ctg7_0	EVM	exon	11173719	11173887	.	-	.	ID=evm.model.ctg7_0.792.exon14;Parent=evm.model.ctg7_0.792
ctg7_0	EVM	CDS	11173719	11173887	.	-	2	ID=cds.evm.model.ctg7_0.792;Parent=evm.model.ctg7_0.792
ctg7_0	EVM	exon	11173490	11173616	.	-	.	ID=evm.model.ctg7_0.792.exon15;Parent=evm.model.ctg7_0.792
ctg7_0	EVM	CDS	11173490	11173616	.	-	1	ID=cds.evm.model.ctg7_0.792;Parent=evm.model.ctg7_0.792
#evm.TU.ctg7_0.878 removed; remove_reason=repeat_match;
ctg7_0	EVM	gene	12447873	12448433	.	+	.	ID=evm.TU.ctg7_0.878;Name=EVM%20prediction%20ctg7_0.878
ctg7_0	EVM	mRNA	12447873	12448433	.	+	.	ID=evm.model.ctg7_0.878;Parent=evm.TU.ctg7_0.878;Name=EVM%20prediction%20ctg7_0.878
ctg7_0	EVM	exon	12447873	12448086	.	+	.	ID=evm.model.ctg7_0.878.exon1;Parent=evm.model.ctg7_0.878
ctg7_0	EVM	CDS	12447873	12448086	.	+	0	ID=cds.evm.model.ctg7_0.878;Parent=evm.model.ctg7_0.878
ctg7_0	EVM	exon	12448186	12448433	.	+	.	ID=evm.model.ctg7_0.878.exon2;Parent=evm.model.ctg7_0.878
ctg7_0	EVM	CDS	12448186	12448433	.	+	2	ID=cds.evm.model.ctg7_0.878;Parent=evm.model.ctg7_0.878
#evm.TU.ctg7_0.1133 removed; remove_reason=seq_too_short;
ctg7_0	EVM	gene	15735660	15735809	.	-	.	ID=evm.TU.ctg7_0.1133;Name=EVM%20prediction%20ctg7_0.1133
ctg7_0	EVM	mRNA	15735660	15735809	.	-	.	ID=evm.model.ctg7_0.1133;Parent=evm.TU.ctg7_0.1133;Name=EVM%20prediction%20ctg7_0.1133
ctg7_0	EVM	exon	15735660	15735809	.	-	.	ID=evm.model.ctg7_0.1133.exon1;Parent=evm.model.ctg7_0.1133
ctg7_0	EVM	CDS	15735660	15735809	.	-	0	ID=cds.evm.model.ctg7_0.1133;Parent=evm.model.ctg7_0.1133
#evm.TU.ctg7_0.1152 removed; remove_reason=seq_too_short;
ctg7_0	EVM	gene	15930044	15930193	.	+	.	ID=evm.TU.ctg7_0.1152;Name=EVM%20prediction%20ctg7_0.1152
ctg7_0	EVM	mRNA	15930044	15930193	.	+	.	ID=evm.model.ctg7_0.1152;Parent=evm.TU.ctg7_0.1152;Name=EVM%20prediction%20ctg7_0.1152
ctg7_0	EVM	exon	15930044	15930193	.	+	.	ID=evm.model.ctg7_0.1152.exon1;Parent=evm.model.ctg7_0.1152
ctg7_0	EVM	CDS	15930044	15930193	.	+	0	ID=cds.evm.model.ctg7_0.1152;Parent=evm.model.ctg7_0.1152
#evm.TU.ctg7_0.1180 removed; remove_reason=repeat_match;
ctg7_0	EVM	gene	16180496	16182611	.	-	.	ID=evm.TU.ctg7_0.1180;Name=EVM%20prediction%20ctg7_0.1180
ctg7_0	EVM	mRNA	16180496	16182611	.	-	.	ID=evm.model.ctg7_0.1180;Parent=evm.TU.ctg7_0.1180;Name=EVM%20prediction%20ctg7_0.1180
ctg7_0	EVM	exon	16182289	16182611	.	-	.	ID=evm.model.ctg7_0.1180.exon1;Parent=evm.model.ctg7_0.1180
ctg7_0	EVM	CDS	16182289	16182611	.	-	0	ID=cds.evm.model.ctg7_0.1180;Parent=evm.model.ctg7_0.1180
ctg7_0	EVM	exon	16181492	16182178	.	-	.	ID=evm.model.ctg7_0.1180.exon2;Parent=evm.model.ctg7_0.1180
ctg7_0	EVM	CDS	16181492	16182178	.	-	1	ID=cds.evm.model.ctg7_0.1180;Parent=evm.model.ctg7_0.1180
ctg7_0	EVM	exon	16181254	16181413	.	-	.	ID=evm.model.ctg7_0.1180.exon3;Parent=evm.model.ctg7_0.1180
ctg7_0	EVM	CDS	16181254	16181413	.	-	1	ID=cds.evm.model.ctg7_0.1180;Parent=evm.model.ctg7_0.1180
ctg7_0	EVM	exon	16181027	16181184	.	-	.	ID=evm.model.ctg7_0.1180.exon4;Parent=evm.model.ctg7_0.1180
ctg7_0	EVM	CDS	16181027	16181184	.	-	0	ID=cds.evm.model.ctg7_0.1180;Parent=evm.model.ctg7_0.1180
ctg7_0	EVM	exon	16180721	16180955	.	-	.	ID=evm.model.ctg7_0.1180.exon5;Parent=evm.model.ctg7_0.1180
ctg7_0	EVM	CDS	16180721	16180955	.	-	1	ID=cds.evm.model.ctg7_0.1180;Parent=evm.model.ctg7_0.1180
ctg7_0	EVM	exon	16180496	16180657	.	-	.	ID=evm.model.ctg7_0.1180.exon6;Parent=evm.model.ctg7_0.1180
ctg7_0	EVM	CDS	16180496	16180657	.	-	0	ID=cds.evm.model.ctg7_0.1180;Parent=evm.model.ctg7_0.1180
#evm.TU.ctg7_0.1252 removed; remove_reason=repeat_match;
ctg7_0	EVM	gene	17013005	17020453	.	+	.	ID=evm.TU.ctg7_0.1252;Name=EVM%20prediction%20ctg7_0.1252
ctg7_0	EVM	mRNA	17013005	17020453	.	+	.	ID=evm.model.ctg7_0.1252;Parent=evm.TU.ctg7_0.1252;Name=EVM%20prediction%20ctg7_0.1252
ctg7_0	EVM	exon	17013005	17013134	.	+	.	ID=evm.model.ctg7_0.1252.exon1;Parent=evm.model.ctg7_0.1252
ctg7_0	EVM	CDS	17013005	17013134	.	+	0	ID=cds.evm.model.ctg7_0.1252;Parent=evm.model.ctg7_0.1252
ctg7_0	EVM	exon	17014204	17014416	.	+	.	ID=evm.model.ctg7_0.1252.exon2;Parent=evm.model.ctg7_0.1252
ctg7_0	EVM	CDS	17014204	17014416	.	+	2	ID=cds.evm.model.ctg7_0.1252;Parent=evm.model.ctg7_0.1252
ctg7_0	EVM	exon	17019692	17019906	.	+	.	ID=evm.model.ctg7_0.1252.exon3;Parent=evm.model.ctg7_0.1252
ctg7_0	EVM	CDS	17019692	17019906	.	+	2	ID=cds.evm.model.ctg7_0.1252;Parent=evm.model.ctg7_0.1252
ctg7_0	EVM	exon	17020307	17020453	.	+	.	ID=evm.model.ctg7_0.1252.exon4;Parent=evm.model.ctg7_0.1252
ctg7_0	EVM	CDS	17020307	17020453	.	+	0	ID=cds.evm.model.ctg7_0.1252;Parent=evm.model.ctg7_0.1252
#evm.TU.ctg7_0.1259 removed; remove_reason=repeat_match;
ctg7_0	EVM	gene	17081584	17083776	.	+	.	ID=evm.TU.ctg7_0.1259;Name=EVM%20prediction%20ctg7_0.1259
ctg7_0	EVM	mRNA	17081584	17083776	.	+	.	ID=evm.model.ctg7_0.1259;Parent=evm.TU.ctg7_0.1259;Name=EVM%20prediction%20ctg7_0.1259
ctg7_0	EVM	exon	17081584	17081853	.	+	.	ID=evm.model.ctg7_0.1259.exon1;Parent=evm.model.ctg7_0.1259
ctg7_0	EVM	CDS	17081584	17081853	.	+	0	ID=cds.evm.model.ctg7_0.1259;Parent=evm.model.ctg7_0.1259
ctg7_0	EVM	exon	17082044	17082158	.	+	.	ID=evm.model.ctg7_0.1259.exon2;Parent=evm.model.ctg7_0.1259
ctg7_0	EVM	CDS	17082044	17082158	.	+	0	ID=cds.evm.model.ctg7_0.1259;Parent=evm.model.ctg7_0.1259
ctg7_0	EVM	exon	17083520	17083776	.	+	.	ID=evm.model.ctg7_0.1259.exon3;Parent=evm.model.ctg7_0.1259
ctg7_0	EVM	CDS	17083520	17083776	.	+	2	ID=cds.evm.model.ctg7_0.1259;Parent=evm.model.ctg7_0.1259
#evm.TU.ctg7_0.1351 removed; remove_reason=repeat_match;
ctg7_0	EVM	gene	18453821	18455274	.	-	.	ID=evm.TU.ctg7_0.1351;Name=EVM%20prediction%20ctg7_0.1351
ctg7_0	EVM	mRNA	18453821	18455274	.	-	.	ID=evm.model.ctg7_0.1351;Parent=evm.TU.ctg7_0.1351;Name=EVM%20prediction%20ctg7_0.1351
ctg7_0	EVM	exon	18455204	18455274	.	-	.	ID=evm.model.ctg7_0.1351.exon1;Parent=evm.model.ctg7_0.1351
ctg7_0	EVM	CDS	18455204	18455274	.	-	0	ID=cds.evm.model.ctg7_0.1351;Parent=evm.model.ctg7_0.1351
ctg7_0	EVM	exon	18453821	18454172	.	-	.	ID=evm.model.ctg7_0.1351.exon2;Parent=evm.model.ctg7_0.1351
ctg7_0	EVM	CDS	18453821	18454172	.	-	1	ID=cds.evm.model.ctg7_0.1351;Parent=evm.model.ctg7_0.1351
#evm.TU.ctg7_0.1388 removed; remove_reason=repeat_match;
ctg7_0	EVM	gene	18770730	18772301	.	+	.	ID=evm.TU.ctg7_0.1388;Name=EVM%20prediction%20ctg7_0.1388
ctg7_0	EVM	mRNA	18770730	18772301	.	+	.	ID=evm.model.ctg7_0.1388;Parent=evm.TU.ctg7_0.1388;Name=EVM%20prediction%20ctg7_0.1388
ctg7_0	EVM	exon	18770730	18770839	.	+	.	ID=evm.model.ctg7_0.1388.exon1;Parent=evm.model.ctg7_0.1388
ctg7_0	EVM	CDS	18770730	18770839	.	+	0	ID=cds.evm.model.ctg7_0.1388;Parent=evm.model.ctg7_0.1388
ctg7_0	EVM	exon	18771117	18771429	.	+	.	ID=evm.model.ctg7_0.1388.exon2;Parent=evm.model.ctg7_0.1388
ctg7_0	EVM	CDS	18771117	18771429	.	+	1	ID=cds.evm.model.ctg7_0.1388;Parent=evm.model.ctg7_0.1388
ctg7_0	EVM	exon	18772062	18772301	.	+	.	ID=evm.model.ctg7_0.1388.exon3;Parent=evm.model.ctg7_0.1388
ctg7_0	EVM	CDS	18772062	18772301	.	+	0	ID=cds.evm.model.ctg7_0.1388;Parent=evm.model.ctg7_0.1388
#evm.TU.ctg7_0.1410 removed; remove_reason=repeat_match;
ctg7_0	EVM	gene	19139134	19140731	.	-	.	ID=evm.TU.ctg7_0.1410;Name=EVM%20prediction%20ctg7_0.1410
ctg7_0	EVM	mRNA	19139134	19140731	.	-	.	ID=evm.model.ctg7_0.1410;Parent=evm.TU.ctg7_0.1410;Name=EVM%20prediction%20ctg7_0.1410
ctg7_0	EVM	exon	19140479	19140731	.	-	.	ID=evm.model.ctg7_0.1410.exon1;Parent=evm.model.ctg7_0.1410
ctg7_0	EVM	CDS	19140479	19140731	.	-	0	ID=cds.evm.model.ctg7_0.1410;Parent=evm.model.ctg7_0.1410
ctg7_0	EVM	exon	19139134	19139504	.	-	.	ID=evm.model.ctg7_0.1410.exon2;Parent=evm.model.ctg7_0.1410
ctg7_0	EVM	CDS	19139134	19139504	.	-	2	ID=cds.evm.model.ctg7_0.1410;Parent=evm.model.ctg7_0.1410
#evm.TU.ctg7_0.1492 removed; remove_reason=repeat_match;
ctg7_0	EVM	gene	20365847	20369474	.	-	.	ID=evm.TU.ctg7_0.1492;Name=EVM%20prediction%20ctg7_0.1492
ctg7_0	EVM	mRNA	20365847	20369474	.	-	.	ID=evm.model.ctg7_0.1492;Parent=evm.TU.ctg7_0.1492;Name=EVM%20prediction%20ctg7_0.1492
ctg7_0	EVM	exon	20369399	20369474	.	-	.	ID=evm.model.ctg7_0.1492.exon1;Parent=evm.model.ctg7_0.1492
ctg7_0	EVM	CDS	20369399	20369474	.	-	0	ID=cds.evm.model.ctg7_0.1492;Parent=evm.model.ctg7_0.1492
ctg7_0	EVM	exon	20368400	20368469	.	-	.	ID=evm.model.ctg7_0.1492.exon2;Parent=evm.model.ctg7_0.1492
ctg7_0	EVM	CDS	20368400	20368469	.	-	2	ID=cds.evm.model.ctg7_0.1492;Parent=evm.model.ctg7_0.1492
ctg7_0	EVM	exon	20366557	20366698	.	-	.	ID=evm.model.ctg7_0.1492.exon3;Parent=evm.model.ctg7_0.1492
ctg7_0	EVM	CDS	20366557	20366698	.	-	1	ID=cds.evm.model.ctg7_0.1492;Parent=evm.model.ctg7_0.1492
ctg7_0	EVM	exon	20365847	20366125	.	-	.	ID=evm.model.ctg7_0.1492.exon4;Parent=evm.model.ctg7_0.1492
ctg7_0	EVM	CDS	20365847	20366125	.	-	0	ID=cds.evm.model.ctg7_0.1492;Parent=evm.model.ctg7_0.1492
#evm.TU.ctg7_0.1610 removed; remove_reason=repeat_match;
ctg7_0	EVM	gene	21816860	21822466	.	+	.	ID=evm.TU.ctg7_0.1610;Name=EVM%20prediction%20ctg7_0.1610
ctg7_0	EVM	mRNA	21816860	21822466	.	+	.	ID=evm.model.ctg7_0.1610;Parent=evm.TU.ctg7_0.1610;Name=EVM%20prediction%20ctg7_0.1610
ctg7_0	EVM	exon	21816860	21817150	.	+	.	ID=evm.model.ctg7_0.1610.exon1;Parent=evm.model.ctg7_0.1610
ctg7_0	EVM	CDS	21816860	21817150	.	+	0	ID=cds.evm.model.ctg7_0.1610;Parent=evm.model.ctg7_0.1610
ctg7_0	EVM	exon	21821274	21821398	.	+	.	ID=evm.model.ctg7_0.1610.exon2;Parent=evm.model.ctg7_0.1610
ctg7_0	EVM	CDS	21821274	21821398	.	+	0	ID=cds.evm.model.ctg7_0.1610;Parent=evm.model.ctg7_0.1610
ctg7_0	EVM	exon	21822157	21822466	.	+	.	ID=evm.model.ctg7_0.1610.exon3;Parent=evm.model.ctg7_0.1610
ctg7_0	EVM	CDS	21822157	21822466	.	+	1	ID=cds.evm.model.ctg7_0.1610;Parent=evm.model.ctg7_0.1610
#evm.TU.ctg66_1.1 removed; remove_reason=repeat_match;
ctg66_1	EVM	gene	52907	53719	.	-	.	ID=evm.TU.ctg66_1.1;Name=EVM%20prediction%20ctg66_1.1
ctg66_1	EVM	mRNA	52907	53719	.	-	.	ID=evm.model.ctg66_1.1;Parent=evm.TU.ctg66_1.1;Name=EVM%20prediction%20ctg66_1.1
ctg66_1	EVM	exon	53234	53719	.	-	.	ID=evm.model.ctg66_1.1.exon1;Parent=evm.model.ctg66_1.1
ctg66_1	EVM	CDS	53234	53719	.	-	0	ID=cds.evm.model.ctg66_1.1;Parent=evm.model.ctg66_1.1
ctg66_1	EVM	exon	52907	53044	.	-	.	ID=evm.model.ctg66_1.1.exon2;Parent=evm.model.ctg66_1.1
ctg66_1	EVM	CDS	52907	53044	.	-	0	ID=cds.evm.model.ctg66_1.1;Parent=evm.model.ctg66_1.1
#evm.TU.ctg66_1.5 removed; remove_reason=repeat_match;
ctg66_1	EVM	gene	82804	83819	.	+	.	ID=evm.TU.ctg66_1.5;Name=EVM%20prediction%20ctg66_1.5
ctg66_1	EVM	mRNA	82804	83819	.	+	.	ID=evm.model.ctg66_1.5;Parent=evm.TU.ctg66_1.5;Name=EVM%20prediction%20ctg66_1.5
ctg66_1	EVM	exon	82804	82960	.	+	.	ID=evm.model.ctg66_1.5.exon1;Parent=evm.model.ctg66_1.5
ctg66_1	EVM	CDS	82804	82960	.	+	0	ID=cds.evm.model.ctg66_1.5;Parent=evm.model.ctg66_1.5
ctg66_1	EVM	exon	83027	83148	.	+	.	ID=evm.model.ctg66_1.5.exon2;Parent=evm.model.ctg66_1.5
ctg66_1	EVM	CDS	83027	83148	.	+	2	ID=cds.evm.model.ctg66_1.5;Parent=evm.model.ctg66_1.5
ctg66_1	EVM	exon	83571	83819	.	+	.	ID=evm.model.ctg66_1.5.exon3;Parent=evm.model.ctg66_1.5
ctg66_1	EVM	CDS	83571	83819	.	+	0	ID=cds.evm.model.ctg66_1.5;Parent=evm.model.ctg66_1.5
#evm.TU.ctg66_1.11 removed; remove_reason=repeat_match;
ctg66_1	EVM	gene	107170	110452	.	-	.	ID=evm.TU.ctg66_1.11;Name=EVM%20prediction%20ctg66_1.11
ctg66_1	EVM	mRNA	107170	110452	.	-	.	ID=evm.model.ctg66_1.11;Parent=evm.TU.ctg66_1.11;Name=EVM%20prediction%20ctg66_1.11
ctg66_1	EVM	exon	110438	110452	.	-	.	ID=evm.model.ctg66_1.11.exon1;Parent=evm.model.ctg66_1.11
ctg66_1	EVM	CDS	110438	110452	.	-	0	ID=cds.evm.model.ctg66_1.11;Parent=evm.model.ctg66_1.11
ctg66_1	EVM	exon	107170	107871	.	-	.	ID=evm.model.ctg66_1.11.exon2;Parent=evm.model.ctg66_1.11
ctg66_1	EVM	CDS	107170	107871	.	-	0	ID=cds.evm.model.ctg66_1.11;Parent=evm.model.ctg66_1.11
#evm.TU.ctg66_1.15 removed; remove_reason=repeat_match;
ctg66_1	EVM	gene	151003	158300	.	+	.	ID=evm.TU.ctg66_1.15;Name=EVM%20prediction%20ctg66_1.15
ctg66_1	EVM	mRNA	151003	158300	.	+	.	ID=evm.model.ctg66_1.15;Parent=evm.TU.ctg66_1.15;Name=EVM%20prediction%20ctg66_1.15
ctg66_1	EVM	exon	151003	151233	.	+	.	ID=evm.model.ctg66_1.15.exon1;Parent=evm.model.ctg66_1.15
ctg66_1	EVM	CDS	151003	151233	.	+	0	ID=cds.evm.model.ctg66_1.15;Parent=evm.model.ctg66_1.15
ctg66_1	EVM	exon	151702	151918	.	+	.	ID=evm.model.ctg66_1.15.exon2;Parent=evm.model.ctg66_1.15
ctg66_1	EVM	CDS	151702	151918	.	+	0	ID=cds.evm.model.ctg66_1.15;Parent=evm.model.ctg66_1.15
ctg66_1	EVM	exon	152823	153015	.	+	.	ID=evm.model.ctg66_1.15.exon3;Parent=evm.model.ctg66_1.15
ctg66_1	EVM	CDS	152823	153015	.	+	2	ID=cds.evm.model.ctg66_1.15;Parent=evm.model.ctg66_1.15
ctg66_1	EVM	exon	157949	158300	.	+	.	ID=evm.model.ctg66_1.15.exon4;Parent=evm.model.ctg66_1.15
ctg66_1	EVM	CDS	157949	158300	.	+	1	ID=cds.evm.model.ctg66_1.15;Parent=evm.model.ctg66_1.15
#evm.TU.R3_7.1 removed; remove_reason=seq_too_short;
R3_7	EVM	gene	26280	26431	.	-	.	ID=evm.TU.R3_7.1;Name=EVM%20prediction%20R3_7.1
R3_7	EVM	mRNA	26280	26431	.	-	.	ID=evm.model.R3_7.1;Parent=evm.TU.R3_7.1;Name=EVM%20prediction%20R3_7.1
R3_7	EVM	exon	26280	26431	.	-	.	ID=evm.model.R3_7.1.exon1;Parent=evm.model.R3_7.1
R3_7	EVM	CDS	26280	26431	.	-	2	ID=cds.evm.model.R3_7.1;Parent=evm.model.R3_7.1
#evm.TU.R3_7.3 removed; remove_reason=repeat_match;
R3_7	EVM	gene	33341	35144	.	-	.	ID=evm.TU.R3_7.3;Name=EVM%20prediction%20R3_7.3
R3_7	EVM	mRNA	33341	35144	.	-	.	ID=evm.model.R3_7.3;Parent=evm.TU.R3_7.3;Name=EVM%20prediction%20R3_7.3
R3_7	EVM	exon	35111	35144	.	-	.	ID=evm.model.R3_7.3.exon1;Parent=evm.model.R3_7.3
R3_7	EVM	CDS	35111	35144	.	-	0	ID=cds.evm.model.R3_7.3;Parent=evm.model.R3_7.3
R3_7	EVM	exon	34933	35026	.	-	.	ID=evm.model.R3_7.3.exon2;Parent=evm.model.R3_7.3
R3_7	EVM	CDS	34933	35026	.	-	2	ID=cds.evm.model.R3_7.3;Parent=evm.model.R3_7.3
R3_7	EVM	exon	33341	34055	.	-	.	ID=evm.model.R3_7.3.exon3;Parent=evm.model.R3_7.3
R3_7	EVM	CDS	33341	34055	.	-	1	ID=cds.evm.model.R3_7.3;Parent=evm.model.R3_7.3
#evm.TU.R3_7.6 removed; remove_reason=repeat_match;
R3_7	EVM	gene	108670	110033	.	-	.	ID=evm.TU.R3_7.6;Name=EVM%20prediction%20R3_7.6
R3_7	EVM	mRNA	108670	110033	.	-	.	ID=evm.model.R3_7.6;Parent=evm.TU.R3_7.6;Name=EVM%20prediction%20R3_7.6
R3_7	EVM	exon	109552	110033	.	-	.	ID=evm.model.R3_7.6.exon1;Parent=evm.model.R3_7.6
R3_7	EVM	CDS	109552	110033	.	-	0	ID=cds.evm.model.R3_7.6;Parent=evm.model.R3_7.6
R3_7	EVM	exon	108670	109477	.	-	.	ID=evm.model.R3_7.6.exon2;Parent=evm.model.R3_7.6
R3_7	EVM	CDS	108670	109477	.	-	1	ID=cds.evm.model.R3_7.6;Parent=evm.model.R3_7.6
#evm.TU.R3_7.8 removed; remove_reason=repeat_match;
R3_7	EVM	gene	123309	124520	.	-	.	ID=evm.TU.R3_7.8;Name=EVM%20prediction%20R3_7.8
R3_7	EVM	mRNA	123309	124520	.	-	.	ID=evm.model.R3_7.8;Parent=evm.TU.R3_7.8;Name=EVM%20prediction%20R3_7.8
R3_7	EVM	exon	124457	124520	.	-	.	ID=evm.model.R3_7.8.exon1;Parent=evm.model.R3_7.8
R3_7	EVM	CDS	124457	124520	.	-	0	ID=cds.evm.model.R3_7.8;Parent=evm.model.R3_7.8
R3_7	EVM	exon	123309	123526	.	-	.	ID=evm.model.R3_7.8.exon2;Parent=evm.model.R3_7.8
R3_7	EVM	CDS	123309	123526	.	-	2	ID=cds.evm.model.R3_7.8;Parent=evm.model.R3_7.8
#evm.TU.R3_7.14 removed; remove_reason=repeat_match;
R3_7	EVM	gene	355176	355745	.	+	.	ID=evm.TU.R3_7.14;Name=EVM%20prediction%20R3_7.14
R3_7	EVM	mRNA	355176	355745	.	+	.	ID=evm.model.R3_7.14;Parent=evm.TU.R3_7.14;Name=EVM%20prediction%20R3_7.14
R3_7	EVM	exon	355176	355210	.	+	.	ID=evm.model.R3_7.14.exon1;Parent=evm.model.R3_7.14
R3_7	EVM	CDS	355176	355210	.	+	0	ID=cds.evm.model.R3_7.14;Parent=evm.model.R3_7.14
R3_7	EVM	exon	355334	355499	.	+	.	ID=evm.model.R3_7.14.exon2;Parent=evm.model.R3_7.14
R3_7	EVM	CDS	355334	355499	.	+	1	ID=cds.evm.model.R3_7.14;Parent=evm.model.R3_7.14
R3_7	EVM	exon	355611	355745	.	+	.	ID=evm.model.R3_7.14.exon3;Parent=evm.model.R3_7.14
R3_7	EVM	CDS	355611	355745	.	+	0	ID=cds.evm.model.R3_7.14;Parent=evm.model.R3_7.14
#evm.TU.R3_7.16 removed; remove_reason=repeat_match;
R3_7	EVM	gene	358683	359210	.	+	.	ID=evm.TU.R3_7.16;Name=EVM%20prediction%20R3_7.16
R3_7	EVM	mRNA	358683	359210	.	+	.	ID=evm.model.R3_7.16;Parent=evm.TU.R3_7.16;Name=EVM%20prediction%20R3_7.16
R3_7	EVM	exon	358683	359210	.	+	.	ID=evm.model.R3_7.16.exon1;Parent=evm.model.R3_7.16
R3_7	EVM	CDS	358683	359210	.	+	0	ID=cds.evm.model.R3_7.16;Parent=evm.model.R3_7.16
#evm.TU.R3_7.180 removed; remove_reason=repeat_match;
R3_7	EVM	gene	2320448	2322437	.	+	.	ID=evm.TU.R3_7.180;Name=EVM%20prediction%20R3_7.180
R3_7	EVM	mRNA	2320448	2322437	.	+	.	ID=evm.model.R3_7.180;Parent=evm.TU.R3_7.180;Name=EVM%20prediction%20R3_7.180
R3_7	EVM	exon	2320448	2320450	.	+	.	ID=evm.model.R3_7.180.exon1;Parent=evm.model.R3_7.180
R3_7	EVM	CDS	2320448	2320450	.	+	0	ID=cds.evm.model.R3_7.180;Parent=evm.model.R3_7.180
R3_7	EVM	exon	2320677	2322437	.	+	.	ID=evm.model.R3_7.180.exon2;Parent=evm.model.R3_7.180
R3_7	EVM	CDS	2320677	2322437	.	+	0	ID=cds.evm.model.R3_7.180;Parent=evm.model.R3_7.180
#evm.TU.R3_5.2 removed; remove_reason=repeat_match;
R3_5	EVM	gene	14520	22190	.	+	.	ID=evm.TU.R3_5.2;Name=EVM%20prediction%20R3_5.2
R3_5	EVM	mRNA	14520	22190	.	+	.	ID=evm.model.R3_5.2;Parent=evm.TU.R3_5.2;Name=EVM%20prediction%20R3_5.2
R3_5	EVM	exon	14520	14611	.	+	.	ID=evm.model.R3_5.2.exon1;Parent=evm.model.R3_5.2
R3_5	EVM	CDS	14520	14611	.	+	0	ID=cds.evm.model.R3_5.2;Parent=evm.model.R3_5.2
R3_5	EVM	exon	14731	14801	.	+	.	ID=evm.model.R3_5.2.exon2;Parent=evm.model.R3_5.2
R3_5	EVM	CDS	14731	14801	.	+	1	ID=cds.evm.model.R3_5.2;Parent=evm.model.R3_5.2
R3_5	EVM	exon	14975	15137	.	+	.	ID=evm.model.R3_5.2.exon3;Parent=evm.model.R3_5.2
R3_5	EVM	CDS	14975	15137	.	+	2	ID=cds.evm.model.R3_5.2;Parent=evm.model.R3_5.2
R3_5	EVM	exon	16419	16894	.	+	.	ID=evm.model.R3_5.2.exon4;Parent=evm.model.R3_5.2
R3_5	EVM	CDS	16419	16894	.	+	1	ID=cds.evm.model.R3_5.2;Parent=evm.model.R3_5.2
R3_5	EVM	exon	17050	17125	.	+	.	ID=evm.model.R3_5.2.exon5;Parent=evm.model.R3_5.2
R3_5	EVM	CDS	17050	17125	.	+	2	ID=cds.evm.model.R3_5.2;Parent=evm.model.R3_5.2
R3_5	EVM	exon	21968	22190	.	+	.	ID=evm.model.R3_5.2.exon6;Parent=evm.model.R3_5.2
R3_5	EVM	CDS	21968	22190	.	+	1	ID=cds.evm.model.R3_5.2;Parent=evm.model.R3_5.2
#evm.TU.R3_5.6 removed; remove_reason=repeat_match;
R3_5	EVM	gene	30706	31789	.	+	.	ID=evm.TU.R3_5.6;Name=EVM%20prediction%20R3_5.6
R3_5	EVM	mRNA	30706	31789	.	+	.	ID=evm.model.R3_5.6;Parent=evm.TU.R3_5.6;Name=EVM%20prediction%20R3_5.6
R3_5	EVM	exon	30706	30766	.	+	.	ID=evm.model.R3_5.6.exon1;Parent=evm.model.R3_5.6
R3_5	EVM	CDS	30706	30766	.	+	0	ID=cds.evm.model.R3_5.6;Parent=evm.model.R3_5.6
R3_5	EVM	exon	31431	31789	.	+	.	ID=evm.model.R3_5.6.exon2;Parent=evm.model.R3_5.6
R3_5	EVM	CDS	31431	31789	.	+	2	ID=cds.evm.model.R3_5.6;Parent=evm.model.R3_5.6
#evm.TU.R3_5.10 removed; remove_reason=repeat_match;
R3_5	EVM	gene	82079	82252	.	+	.	ID=evm.TU.R3_5.10;Name=EVM%20prediction%20R3_5.10
R3_5	EVM	mRNA	82079	82252	.	+	.	ID=evm.model.R3_5.10;Parent=evm.TU.R3_5.10;Name=EVM%20prediction%20R3_5.10
R3_5	EVM	exon	82079	82252	.	+	.	ID=evm.model.R3_5.10.exon1;Parent=evm.model.R3_5.10
R3_5	EVM	CDS	82079	82252	.	+	0	ID=cds.evm.model.R3_5.10;Parent=evm.model.R3_5.10
#evm.TU.R3_5.11 removed; remove_reason=repeat_match;
R3_5	EVM	gene	82292	83803	.	+	.	ID=evm.TU.R3_5.11;Name=EVM%20prediction%20R3_5.11
R3_5	EVM	mRNA	82292	83803	.	+	.	ID=evm.model.R3_5.11;Parent=evm.TU.R3_5.11;Name=EVM%20prediction%20R3_5.11
R3_5	EVM	exon	82292	82705	.	+	.	ID=evm.model.R3_5.11.exon1;Parent=evm.model.R3_5.11
R3_5	EVM	CDS	82292	82705	.	+	0	ID=cds.evm.model.R3_5.11;Parent=evm.model.R3_5.11
R3_5	EVM	exon	82793	82984	.	+	.	ID=evm.model.R3_5.11.exon2;Parent=evm.model.R3_5.11
R3_5	EVM	CDS	82793	82984	.	+	0	ID=cds.evm.model.R3_5.11;Parent=evm.model.R3_5.11
R3_5	EVM	exon	83043	83162	.	+	.	ID=evm.model.R3_5.11.exon3;Parent=evm.model.R3_5.11
R3_5	EVM	CDS	83043	83162	.	+	0	ID=cds.evm.model.R3_5.11;Parent=evm.model.R3_5.11
R3_5	EVM	exon	83244	83572	.	+	.	ID=evm.model.R3_5.11.exon4;Parent=evm.model.R3_5.11
R3_5	EVM	CDS	83244	83572	.	+	0	ID=cds.evm.model.R3_5.11;Parent=evm.model.R3_5.11
R3_5	EVM	exon	83650	83803	.	+	.	ID=evm.model.R3_5.11.exon5;Parent=evm.model.R3_5.11
R3_5	EVM	CDS	83650	83803	.	+	1	ID=cds.evm.model.R3_5.11;Parent=evm.model.R3_5.11
#evm.TU.R3_5.14 removed; remove_reason=repeat_match;
R3_5	EVM	gene	155947	157854	.	-	.	ID=evm.TU.R3_5.14;Name=EVM%20prediction%20R3_5.14
R3_5	EVM	mRNA	155947	157854	.	-	.	ID=evm.model.R3_5.14;Parent=evm.TU.R3_5.14;Name=EVM%20prediction%20R3_5.14
R3_5	EVM	exon	157726	157854	.	-	.	ID=evm.model.R3_5.14.exon1;Parent=evm.model.R3_5.14
R3_5	EVM	CDS	157726	157854	.	-	0	ID=cds.evm.model.R3_5.14;Parent=evm.model.R3_5.14
R3_5	EVM	exon	155947	156438	.	-	.	ID=evm.model.R3_5.14.exon2;Parent=evm.model.R3_5.14
R3_5	EVM	CDS	155947	156438	.	-	0	ID=cds.evm.model.R3_5.14;Parent=evm.model.R3_5.14
#evm.TU.R3_5.17 removed; remove_reason=repeat_match;
R3_5	EVM	gene	198111	199254	.	+	.	ID=evm.TU.R3_5.17;Name=EVM%20prediction%20R3_5.17
R3_5	EVM	mRNA	198111	199254	.	+	.	ID=evm.model.R3_5.17;Parent=evm.TU.R3_5.17;Name=EVM%20prediction%20R3_5.17
R3_5	EVM	exon	198111	198652	.	+	.	ID=evm.model.R3_5.17.exon1;Parent=evm.model.R3_5.17
R3_5	EVM	CDS	198111	198652	.	+	0	ID=cds.evm.model.R3_5.17;Parent=evm.model.R3_5.17
R3_5	EVM	exon	198728	198934	.	+	.	ID=evm.model.R3_5.17.exon2;Parent=evm.model.R3_5.17
R3_5	EVM	CDS	198728	198934	.	+	1	ID=cds.evm.model.R3_5.17;Parent=evm.model.R3_5.17
R3_5	EVM	exon	198990	199254	.	+	.	ID=evm.model.R3_5.17.exon3;Parent=evm.model.R3_5.17
R3_5	EVM	CDS	198990	199254	.	+	1	ID=cds.evm.model.R3_5.17;Parent=evm.model.R3_5.17
#evm.TU.R3_5.18 removed; remove_reason=repeat_match;
R3_5	EVM	gene	227955	229886	.	-	.	ID=evm.TU.R3_5.18;Name=EVM%20prediction%20R3_5.18
R3_5	EVM	mRNA	227955	229886	.	-	.	ID=evm.model.R3_5.18;Parent=evm.TU.R3_5.18;Name=EVM%20prediction%20R3_5.18
R3_5	EVM	exon	229845	229886	.	-	.	ID=evm.model.R3_5.18.exon1;Parent=evm.model.R3_5.18
R3_5	EVM	CDS	229845	229886	.	-	0	ID=cds.evm.model.R3_5.18;Parent=evm.model.R3_5.18
R3_5	EVM	exon	228472	229284	.	-	.	ID=evm.model.R3_5.18.exon2;Parent=evm.model.R3_5.18
R3_5	EVM	CDS	228472	229284	.	-	0	ID=cds.evm.model.R3_5.18;Parent=evm.model.R3_5.18
R3_5	EVM	exon	227955	228368	.	-	.	ID=evm.model.R3_5.18.exon3;Parent=evm.model.R3_5.18
R3_5	EVM	CDS	227955	228368	.	-	0	ID=cds.evm.model.R3_5.18;Parent=evm.model.R3_5.18
#evm.TU.R3_5.23 removed; remove_reason=repeat_match;
R3_5	EVM	gene	281375	287570	.	-	.	ID=evm.TU.R3_5.23;Name=EVM%20prediction%20R3_5.23
R3_5	EVM	mRNA	281375	287570	.	-	.	ID=evm.model.R3_5.23;Parent=evm.TU.R3_5.23;Name=EVM%20prediction%20R3_5.23
R3_5	EVM	exon	287454	287570	.	-	.	ID=evm.model.R3_5.23.exon1;Parent=evm.model.R3_5.23
R3_5	EVM	CDS	287454	287570	.	-	0	ID=cds.evm.model.R3_5.23;Parent=evm.model.R3_5.23
R3_5	EVM	exon	281375	281689	.	-	.	ID=evm.model.R3_5.23.exon2;Parent=evm.model.R3_5.23
R3_5	EVM	CDS	281375	281689	.	-	0	ID=cds.evm.model.R3_5.23;Parent=evm.model.R3_5.23
#evm.TU.R3_5.24 removed; remove_reason=repeat_match;
R3_5	EVM	gene	346271	348307	.	-	.	ID=evm.TU.R3_5.24;Name=EVM%20prediction%20R3_5.24
R3_5	EVM	mRNA	346271	348307	.	-	.	ID=evm.model.R3_5.24;Parent=evm.TU.R3_5.24;Name=EVM%20prediction%20R3_5.24
R3_5	EVM	exon	346271	348307	.	-	.	ID=evm.model.R3_5.24.exon1;Parent=evm.model.R3_5.24
R3_5	EVM	CDS	346271	348307	.	-	0	ID=cds.evm.model.R3_5.24;Parent=evm.model.R3_5.24
#evm.TU.R3_5.25 removed; remove_reason=repeat_match;
R3_5	EVM	gene	348389	349258	.	-	.	ID=evm.TU.R3_5.25;Name=EVM%20prediction%20R3_5.25
R3_5	EVM	mRNA	348389	349258	.	-	.	ID=evm.model.R3_5.25;Parent=evm.TU.R3_5.25;Name=EVM%20prediction%20R3_5.25
R3_5	EVM	exon	348389	349258	.	-	.	ID=evm.model.R3_5.25.exon1;Parent=evm.model.R3_5.25
R3_5	EVM	CDS	348389	349258	.	-	0	ID=cds.evm.model.R3_5.25;Parent=evm.model.R3_5.25
#evm.TU.R3_5.26 removed; remove_reason=seq_too_short;
R3_5	EVM	gene	349449	349598	.	-	.	ID=evm.TU.R3_5.26;Name=EVM%20prediction%20R3_5.26
R3_5	EVM	mRNA	349449	349598	.	-	.	ID=evm.model.R3_5.26;Parent=evm.TU.R3_5.26;Name=EVM%20prediction%20R3_5.26
R3_5	EVM	exon	349449	349598	.	-	.	ID=evm.model.R3_5.26.exon1;Parent=evm.model.R3_5.26
R3_5	EVM	CDS	349449	349598	.	-	0	ID=cds.evm.model.R3_5.26;Parent=evm.model.R3_5.26
#evm.TU.R3_5.33 removed; remove_reason=repeat_match;
R3_5	EVM	gene	395981	398563	.	+	.	ID=evm.TU.R3_5.33;Name=EVM%20prediction%20R3_5.33
R3_5	EVM	mRNA	395981	398563	.	+	.	ID=evm.model.R3_5.33;Parent=evm.TU.R3_5.33;Name=EVM%20prediction%20R3_5.33
R3_5	EVM	exon	395981	396338	.	+	.	ID=evm.model.R3_5.33.exon1;Parent=evm.model.R3_5.33
R3_5	EVM	CDS	395981	396338	.	+	0	ID=cds.evm.model.R3_5.33;Parent=evm.model.R3_5.33
R3_5	EVM	exon	396389	396624	.	+	.	ID=evm.model.R3_5.33.exon2;Parent=evm.model.R3_5.33
R3_5	EVM	CDS	396389	396624	.	+	2	ID=cds.evm.model.R3_5.33;Parent=evm.model.R3_5.33
R3_5	EVM	exon	396919	397201	.	+	.	ID=evm.model.R3_5.33.exon3;Parent=evm.model.R3_5.33
R3_5	EVM	CDS	396919	397201	.	+	0	ID=cds.evm.model.R3_5.33;Parent=evm.model.R3_5.33
R3_5	EVM	exon	397293	397945	.	+	.	ID=evm.model.R3_5.33.exon4;Parent=evm.model.R3_5.33
R3_5	EVM	CDS	397293	397945	.	+	2	ID=cds.evm.model.R3_5.33;Parent=evm.model.R3_5.33
R3_5	EVM	exon	398189	398563	.	+	.	ID=evm.model.R3_5.33.exon5;Parent=evm.model.R3_5.33
R3_5	EVM	CDS	398189	398563	.	+	0	ID=cds.evm.model.R3_5.33;Parent=evm.model.R3_5.33
#evm.TU.R3_5.39 removed; remove_reason=repeat_match;
R3_5	EVM	gene	916630	918044	.	+	.	ID=evm.TU.R3_5.39;Name=EVM%20prediction%20R3_5.39
R3_5	EVM	mRNA	916630	918044	.	+	.	ID=evm.model.R3_5.39;Parent=evm.TU.R3_5.39;Name=EVM%20prediction%20R3_5.39
R3_5	EVM	exon	916630	916690	.	+	.	ID=evm.model.R3_5.39.exon1;Parent=evm.model.R3_5.39
R3_5	EVM	CDS	916630	916690	.	+	0	ID=cds.evm.model.R3_5.39;Parent=evm.model.R3_5.39
R3_5	EVM	exon	916789	917048	.	+	.	ID=evm.model.R3_5.39.exon2;Parent=evm.model.R3_5.39
R3_5	EVM	CDS	916789	917048	.	+	2	ID=cds.evm.model.R3_5.39;Parent=evm.model.R3_5.39
R3_5	EVM	exon	917121	917315	.	+	.	ID=evm.model.R3_5.39.exon3;Parent=evm.model.R3_5.39
R3_5	EVM	CDS	917121	917315	.	+	0	ID=cds.evm.model.R3_5.39;Parent=evm.model.R3_5.39
R3_5	EVM	exon	917367	918044	.	+	.	ID=evm.model.R3_5.39.exon4;Parent=evm.model.R3_5.39
R3_5	EVM	CDS	917367	918044	.	+	0	ID=cds.evm.model.R3_5.39;Parent=evm.model.R3_5.39
#evm.TU.R3_5.40 removed; remove_reason=repeat_match;
R3_5	EVM	gene	918379	919364	.	+	.	ID=evm.TU.R3_5.40;Name=EVM%20prediction%20R3_5.40
R3_5	EVM	mRNA	918379	919364	.	+	.	ID=evm.model.R3_5.40;Parent=evm.TU.R3_5.40;Name=EVM%20prediction%20R3_5.40
R3_5	EVM	exon	918379	918580	.	+	.	ID=evm.model.R3_5.40.exon1;Parent=evm.model.R3_5.40
R3_5	EVM	CDS	918379	918580	.	+	0	ID=cds.evm.model.R3_5.40;Parent=evm.model.R3_5.40
R3_5	EVM	exon	918727	919364	.	+	.	ID=evm.model.R3_5.40.exon2;Parent=evm.model.R3_5.40
R3_5	EVM	CDS	918727	919364	.	+	2	ID=cds.evm.model.R3_5.40;Parent=evm.model.R3_5.40
#evm.TU.R3_5.41 removed; remove_reason=repeat_match;
R3_5	EVM	gene	922667	923355	.	+	.	ID=evm.TU.R3_5.41;Name=EVM%20prediction%20R3_5.41
R3_5	EVM	mRNA	922667	923355	.	+	.	ID=evm.model.R3_5.41;Parent=evm.TU.R3_5.41;Name=EVM%20prediction%20R3_5.41
R3_5	EVM	exon	922667	922745	.	+	.	ID=evm.model.R3_5.41.exon1;Parent=evm.model.R3_5.41
R3_5	EVM	CDS	922667	922745	.	+	0	ID=cds.evm.model.R3_5.41;Parent=evm.model.R3_5.41
R3_5	EVM	exon	922807	923020	.	+	.	ID=evm.model.R3_5.41.exon2;Parent=evm.model.R3_5.41
R3_5	EVM	CDS	922807	923020	.	+	2	ID=cds.evm.model.R3_5.41;Parent=evm.model.R3_5.41
R3_5	EVM	exon	923178	923355	.	+	.	ID=evm.model.R3_5.41.exon3;Parent=evm.model.R3_5.41
R3_5	EVM	CDS	923178	923355	.	+	1	ID=cds.evm.model.R3_5.41;Parent=evm.model.R3_5.41
#evm.TU.R3_5.42 removed; remove_reason=repeat_match;
R3_5	EVM	gene	923392	923958	.	+	.	ID=evm.TU.R3_5.42;Name=EVM%20prediction%20R3_5.42
R3_5	EVM	mRNA	923392	923958	.	+	.	ID=evm.model.R3_5.42;Parent=evm.TU.R3_5.42;Name=EVM%20prediction%20R3_5.42
R3_5	EVM	exon	923392	923958	.	+	.	ID=evm.model.R3_5.42.exon1;Parent=evm.model.R3_5.42
R3_5	EVM	CDS	923392	923958	.	+	0	ID=cds.evm.model.R3_5.42;Parent=evm.model.R3_5.42
#evm.TU.R3_5.44 removed; remove_reason=repeat_match;
R3_5	EVM	gene	924457	924933	.	+	.	ID=evm.TU.R3_5.44;Name=EVM%20prediction%20R3_5.44
R3_5	EVM	mRNA	924457	924933	.	+	.	ID=evm.model.R3_5.44;Parent=evm.TU.R3_5.44;Name=EVM%20prediction%20R3_5.44
R3_5	EVM	exon	924457	924933	.	+	.	ID=evm.model.R3_5.44.exon1;Parent=evm.model.R3_5.44
R3_5	EVM	CDS	924457	924933	.	+	0	ID=cds.evm.model.R3_5.44;Parent=evm.model.R3_5.44
#evm.TU.R3_5.46 removed; remove_reason=repeat_match;
R3_5	EVM	gene	952615	953061	.	-	.	ID=evm.TU.R3_5.46;Name=EVM%20prediction%20R3_5.46
R3_5	EVM	mRNA	952615	953061	.	-	.	ID=evm.model.R3_5.46;Parent=evm.TU.R3_5.46;Name=EVM%20prediction%20R3_5.46
R3_5	EVM	exon	952615	953061	.	-	.	ID=evm.model.R3_5.46.exon1;Parent=evm.model.R3_5.46
R3_5	EVM	CDS	952615	953061	.	-	0	ID=cds.evm.model.R3_5.46;Parent=evm.model.R3_5.46
#evm.TU.R3_5.47 removed; remove_reason=repeat_match;
R3_5	EVM	gene	1003957	1004652	.	-	.	ID=evm.TU.R3_5.47;Name=EVM%20prediction%20R3_5.47
R3_5	EVM	mRNA	1003957	1004652	.	-	.	ID=evm.model.R3_5.47;Parent=evm.TU.R3_5.47;Name=EVM%20prediction%20R3_5.47
R3_5	EVM	exon	1004487	1004652	.	-	.	ID=evm.model.R3_5.47.exon1;Parent=evm.model.R3_5.47
R3_5	EVM	CDS	1004487	1004652	.	-	0	ID=cds.evm.model.R3_5.47;Parent=evm.model.R3_5.47
R3_5	EVM	exon	1003957	1004354	.	-	.	ID=evm.model.R3_5.47.exon2;Parent=evm.model.R3_5.47
R3_5	EVM	CDS	1003957	1004354	.	-	2	ID=cds.evm.model.R3_5.47;Parent=evm.model.R3_5.47
#evm.TU.R3_5.52 removed; remove_reason=repeat_match;
R3_5	EVM	gene	1036421	1038047	.	+	.	ID=evm.TU.R3_5.52;Name=EVM%20prediction%20R3_5.52
R3_5	EVM	mRNA	1036421	1038047	.	+	.	ID=evm.model.R3_5.52;Parent=evm.TU.R3_5.52;Name=EVM%20prediction%20R3_5.52
R3_5	EVM	exon	1036421	1036492	.	+	.	ID=evm.model.R3_5.52.exon1;Parent=evm.model.R3_5.52
R3_5	EVM	CDS	1036421	1036492	.	+	0	ID=cds.evm.model.R3_5.52;Parent=evm.model.R3_5.52
R3_5	EVM	exon	1036603	1036843	.	+	.	ID=evm.model.R3_5.52.exon2;Parent=evm.model.R3_5.52
R3_5	EVM	CDS	1036603	1036843	.	+	0	ID=cds.evm.model.R3_5.52;Parent=evm.model.R3_5.52
R3_5	EVM	exon	1036974	1037239	.	+	.	ID=evm.model.R3_5.52.exon3;Parent=evm.model.R3_5.52
R3_5	EVM	CDS	1036974	1037239	.	+	2	ID=cds.evm.model.R3_5.52;Parent=evm.model.R3_5.52
R3_5	EVM	exon	1037544	1038047	.	+	.	ID=evm.model.R3_5.52.exon4;Parent=evm.model.R3_5.52
R3_5	EVM	CDS	1037544	1038047	.	+	0	ID=cds.evm.model.R3_5.52;Parent=evm.model.R3_5.52
#evm.TU.R3_5.92 removed; remove_reason=repeat_match;
R3_5	EVM	gene	2085015	2087087	.	-	.	ID=evm.TU.R3_5.92;Name=EVM%20prediction%20R3_5.92
R3_5	EVM	mRNA	2085015	2087087	.	-	.	ID=evm.model.R3_5.92;Parent=evm.TU.R3_5.92;Name=EVM%20prediction%20R3_5.92
R3_5	EVM	exon	2085015	2087087	.	-	.	ID=evm.model.R3_5.92.exon1;Parent=evm.model.R3_5.92
R3_5	EVM	CDS	2085015	2087087	.	-	0	ID=cds.evm.model.R3_5.92;Parent=evm.model.R3_5.92
#evm.TU.R3_5.255 removed; remove_reason=repeat_match;
R3_5	EVM	gene	4393590	4396156	.	+	.	ID=evm.TU.R3_5.255;Name=EVM%20prediction%20R3_5.255
R3_5	EVM	mRNA	4393590	4396156	.	+	.	ID=evm.model.R3_5.255;Parent=evm.TU.R3_5.255;Name=EVM%20prediction%20R3_5.255
R3_5	EVM	exon	4393590	4393919	.	+	.	ID=evm.model.R3_5.255.exon1;Parent=evm.model.R3_5.255
R3_5	EVM	CDS	4393590	4393919	.	+	0	ID=cds.evm.model.R3_5.255;Parent=evm.model.R3_5.255
R3_5	EVM	exon	4393979	4394131	.	+	.	ID=evm.model.R3_5.255.exon2;Parent=evm.model.R3_5.255
R3_5	EVM	CDS	4393979	4394131	.	+	0	ID=cds.evm.model.R3_5.255;Parent=evm.model.R3_5.255
R3_5	EVM	exon	4394208	4394397	.	+	.	ID=evm.model.R3_5.255.exon3;Parent=evm.model.R3_5.255
R3_5	EVM	CDS	4394208	4394397	.	+	0	ID=cds.evm.model.R3_5.255;Parent=evm.model.R3_5.255
R3_5	EVM	exon	4394495	4394750	.	+	.	ID=evm.model.R3_5.255.exon4;Parent=evm.model.R3_5.255
R3_5	EVM	CDS	4394495	4394750	.	+	2	ID=cds.evm.model.R3_5.255;Parent=evm.model.R3_5.255
R3_5	EVM	exon	4394811	4394943	.	+	.	ID=evm.model.R3_5.255.exon5;Parent=evm.model.R3_5.255
R3_5	EVM	CDS	4394811	4394943	.	+	1	ID=cds.evm.model.R3_5.255;Parent=evm.model.R3_5.255
R3_5	EVM	exon	4395033	4395170	.	+	.	ID=evm.model.R3_5.255.exon6;Parent=evm.model.R3_5.255
R3_5	EVM	CDS	4395033	4395170	.	+	0	ID=cds.evm.model.R3_5.255;Parent=evm.model.R3_5.255
R3_5	EVM	exon	4395245	4395375	.	+	.	ID=evm.model.R3_5.255.exon7;Parent=evm.model.R3_5.255
R3_5	EVM	CDS	4395245	4395375	.	+	0	ID=cds.evm.model.R3_5.255;Parent=evm.model.R3_5.255
R3_5	EVM	exon	4395441	4395569	.	+	.	ID=evm.model.R3_5.255.exon8;Parent=evm.model.R3_5.255
R3_5	EVM	CDS	4395441	4395569	.	+	1	ID=cds.evm.model.R3_5.255;Parent=evm.model.R3_5.255
R3_5	EVM	exon	4395644	4395833	.	+	.	ID=evm.model.R3_5.255.exon9;Parent=evm.model.R3_5.255
R3_5	EVM	CDS	4395644	4395833	.	+	1	ID=cds.evm.model.R3_5.255;Parent=evm.model.R3_5.255
R3_5	EVM	exon	4395959	4396156	.	+	.	ID=evm.model.R3_5.255.exon10;Parent=evm.model.R3_5.255
R3_5	EVM	CDS	4395959	4396156	.	+	0	ID=cds.evm.model.R3_5.255;Parent=evm.model.R3_5.255
#evm.TU.R3_5.288 removed; remove_reason=repeat_match;
R3_5	EVM	gene	5009034	5010811	.	-	.	ID=evm.TU.R3_5.288;Name=EVM%20prediction%20R3_5.288
R3_5	EVM	mRNA	5009034	5010811	.	-	.	ID=evm.model.R3_5.288;Parent=evm.TU.R3_5.288;Name=EVM%20prediction%20R3_5.288
R3_5	EVM	exon	5010560	5010811	.	-	.	ID=evm.model.R3_5.288.exon1;Parent=evm.model.R3_5.288
R3_5	EVM	CDS	5010560	5010811	.	-	0	ID=cds.evm.model.R3_5.288;Parent=evm.model.R3_5.288
R3_5	EVM	exon	5009825	5009918	.	-	.	ID=evm.model.R3_5.288.exon2;Parent=evm.model.R3_5.288
R3_5	EVM	CDS	5009825	5009918	.	-	0	ID=cds.evm.model.R3_5.288;Parent=evm.model.R3_5.288
R3_5	EVM	exon	5009034	5009758	.	-	.	ID=evm.model.R3_5.288.exon3;Parent=evm.model.R3_5.288
R3_5	EVM	CDS	5009034	5009758	.	-	2	ID=cds.evm.model.R3_5.288;Parent=evm.model.R3_5.288
#evm.TU.R3_5.395 removed; remove_reason=seq_too_short;
R3_5	EVM	gene	6196566	6196715	.	-	.	ID=evm.TU.R3_5.395;Name=EVM%20prediction%20R3_5.395
R3_5	EVM	mRNA	6196566	6196715	.	-	.	ID=evm.model.R3_5.395;Parent=evm.TU.R3_5.395;Name=EVM%20prediction%20R3_5.395
R3_5	EVM	exon	6196566	6196715	.	-	.	ID=evm.model.R3_5.395.exon1;Parent=evm.model.R3_5.395
R3_5	EVM	CDS	6196566	6196715	.	-	0	ID=cds.evm.model.R3_5.395;Parent=evm.model.R3_5.395
#evm.TU.R3_5.396 removed; remove_reason=repeat_match;
R3_5	EVM	gene	6206922	6212302	.	+	.	ID=evm.TU.R3_5.396;Name=EVM%20prediction%20R3_5.396
R3_5	EVM	mRNA	6206922	6212302	.	+	.	ID=evm.model.R3_5.396;Parent=evm.TU.R3_5.396;Name=EVM%20prediction%20R3_5.396
R3_5	EVM	exon	6206922	6207242	.	+	.	ID=evm.model.R3_5.396.exon1;Parent=evm.model.R3_5.396
R3_5	EVM	CDS	6206922	6207242	.	+	0	ID=cds.evm.model.R3_5.396;Parent=evm.model.R3_5.396
R3_5	EVM	exon	6210974	6212302	.	+	.	ID=evm.model.R3_5.396.exon2;Parent=evm.model.R3_5.396
R3_5	EVM	CDS	6210974	6212302	.	+	0	ID=cds.evm.model.R3_5.396;Parent=evm.model.R3_5.396
#evm.TU.ctg462_0.4 removed; remove_reason=repeat_match;
ctg462_0	EVM	gene	15352	16311	.	-	.	ID=evm.TU.ctg462_0.4;Name=EVM%20prediction%20ctg462_0.4
ctg462_0	EVM	mRNA	15352	16311	.	-	.	ID=evm.model.ctg462_0.4;Parent=evm.TU.ctg462_0.4;Name=EVM%20prediction%20ctg462_0.4
ctg462_0	EVM	exon	15352	16311	.	-	.	ID=evm.model.ctg462_0.4.exon1;Parent=evm.model.ctg462_0.4
ctg462_0	EVM	CDS	15352	16311	.	-	0	ID=cds.evm.model.ctg462_0.4;Parent=evm.model.ctg462_0.4
#evm.TU.ctg443_0.2 removed; remove_reason=repeat_match;
ctg443_0	EVM	gene	4809	5333	.	+	.	ID=evm.TU.ctg443_0.2;Name=EVM%20prediction%20ctg443_0.2
ctg443_0	EVM	mRNA	4809	5333	.	+	.	ID=evm.model.ctg443_0.2;Parent=evm.TU.ctg443_0.2;Name=EVM%20prediction%20ctg443_0.2
ctg443_0	EVM	exon	4809	5333	.	+	.	ID=evm.model.ctg443_0.2.exon1;Parent=evm.model.ctg443_0.2
ctg443_0	EVM	CDS	4809	5333	.	+	0	ID=cds.evm.model.ctg443_0.2;Parent=evm.model.ctg443_0.2
#evm.TU.ctg443_0.3 removed; remove_reason=repeat_match;
ctg443_0	EVM	gene	5411	7345	.	+	.	ID=evm.TU.ctg443_0.3;Name=EVM%20prediction%20ctg443_0.3
ctg443_0	EVM	mRNA	5411	7345	.	+	.	ID=evm.model.ctg443_0.3;Parent=evm.TU.ctg443_0.3;Name=EVM%20prediction%20ctg443_0.3
ctg443_0	EVM	exon	5411	7345	.	+	.	ID=evm.model.ctg443_0.3.exon1;Parent=evm.model.ctg443_0.3
ctg443_0	EVM	CDS	5411	7345	.	+	0	ID=cds.evm.model.ctg443_0.3;Parent=evm.model.ctg443_0.3
#evm.TU.ctg443_0.4 removed; remove_reason=repeat_match;
ctg443_0	EVM	gene	7461	8904	.	+	.	ID=evm.TU.ctg443_0.4;Name=EVM%20prediction%20ctg443_0.4
ctg443_0	EVM	mRNA	7461	8904	.	+	.	ID=evm.model.ctg443_0.4;Parent=evm.TU.ctg443_0.4;Name=EVM%20prediction%20ctg443_0.4
ctg443_0	EVM	exon	7461	8396	.	+	.	ID=evm.model.ctg443_0.4.exon1;Parent=evm.model.ctg443_0.4
ctg443_0	EVM	CDS	7461	8396	.	+	0	ID=cds.evm.model.ctg443_0.4;Parent=evm.model.ctg443_0.4
ctg443_0	EVM	exon	8516	8636	.	+	.	ID=evm.model.ctg443_0.4.exon2;Parent=evm.model.ctg443_0.4
ctg443_0	EVM	CDS	8516	8636	.	+	0	ID=cds.evm.model.ctg443_0.4;Parent=evm.model.ctg443_0.4
ctg443_0	EVM	exon	8726	8904	.	+	.	ID=evm.model.ctg443_0.4.exon3;Parent=evm.model.ctg443_0.4
ctg443_0	EVM	CDS	8726	8904	.	+	2	ID=cds.evm.model.ctg443_0.4;Parent=evm.model.ctg443_0.4
#evm.TU.ctg48_0.1 removed; remove_reason=repeat_match;
ctg48_0	EVM	gene	376435	378954	.	+	.	ID=evm.TU.ctg48_0.1;Name=EVM%20prediction%20ctg48_0.1
ctg48_0	EVM	mRNA	376435	378954	.	+	.	ID=evm.model.ctg48_0.1;Parent=evm.TU.ctg48_0.1;Name=EVM%20prediction%20ctg48_0.1
ctg48_0	EVM	exon	376435	378954	.	+	.	ID=evm.model.ctg48_0.1.exon1;Parent=evm.model.ctg48_0.1
ctg48_0	EVM	CDS	376435	378954	.	+	0	ID=cds.evm.model.ctg48_0.1;Parent=evm.model.ctg48_0.1
#evm.TU.ctg48_0.2 removed; remove_reason=repeat_match;
ctg48_0	EVM	gene	379032	382151	.	+	.	ID=evm.TU.ctg48_0.2;Name=EVM%20prediction%20ctg48_0.2
ctg48_0	EVM	mRNA	379032	382151	.	+	.	ID=evm.model.ctg48_0.2;Parent=evm.TU.ctg48_0.2;Name=EVM%20prediction%20ctg48_0.2
ctg48_0	EVM	exon	379032	382151	.	+	.	ID=evm.model.ctg48_0.2.exon1;Parent=evm.model.ctg48_0.2
ctg48_0	EVM	CDS	379032	382151	.	+	0	ID=cds.evm.model.ctg48_0.2;Parent=evm.model.ctg48_0.2
#evm.TU.R3_1.114 removed; remove_reason=repeat_match;
R3_1	EVM	gene	1461570	1462639	.	+	.	ID=evm.TU.R3_1.114;Name=EVM%20prediction%20R3_1.114
R3_1	EVM	mRNA	1461570	1462639	.	+	.	ID=evm.model.R3_1.114;Parent=evm.TU.R3_1.114;Name=EVM%20prediction%20R3_1.114
R3_1	EVM	exon	1461570	1461589	.	+	.	ID=evm.model.R3_1.114.exon1;Parent=evm.model.R3_1.114
R3_1	EVM	CDS	1461570	1461589	.	+	0	ID=cds.evm.model.R3_1.114;Parent=evm.model.R3_1.114
R3_1	EVM	exon	1461651	1461959	.	+	.	ID=evm.model.R3_1.114.exon2;Parent=evm.model.R3_1.114
R3_1	EVM	CDS	1461651	1461959	.	+	1	ID=cds.evm.model.R3_1.114;Parent=evm.model.R3_1.114
R3_1	EVM	exon	1462417	1462639	.	+	.	ID=evm.model.R3_1.114.exon3;Parent=evm.model.R3_1.114
R3_1	EVM	CDS	1462417	1462639	.	+	1	ID=cds.evm.model.R3_1.114;Parent=evm.model.R3_1.114
#evm.TU.R3_1.172 removed; remove_reason=repeat_match;
R3_1	EVM	gene	2216361	2218078	.	+	.	ID=evm.TU.R3_1.172;Name=EVM%20prediction%20R3_1.172
R3_1	EVM	mRNA	2216361	2218078	.	+	.	ID=evm.model.R3_1.172;Parent=evm.TU.R3_1.172;Name=EVM%20prediction%20R3_1.172
R3_1	EVM	exon	2216361	2216515	.	+	.	ID=evm.model.R3_1.172.exon1;Parent=evm.model.R3_1.172
R3_1	EVM	CDS	2216361	2216515	.	+	0	ID=cds.evm.model.R3_1.172;Parent=evm.model.R3_1.172
R3_1	EVM	exon	2216740	2217434	.	+	.	ID=evm.model.R3_1.172.exon2;Parent=evm.model.R3_1.172
R3_1	EVM	CDS	2216740	2217434	.	+	1	ID=cds.evm.model.R3_1.172;Parent=evm.model.R3_1.172
R3_1	EVM	exon	2217735	2218078	.	+	.	ID=evm.model.R3_1.172.exon3;Parent=evm.model.R3_1.172
R3_1	EVM	CDS	2217735	2218078	.	+	2	ID=cds.evm.model.R3_1.172;Parent=evm.model.R3_1.172
#evm.TU.R3_1.177 removed; remove_reason=repeat_match;
R3_1	EVM	gene	2316550	2317230	.	-	.	ID=evm.TU.R3_1.177;Name=EVM%20prediction%20R3_1.177
R3_1	EVM	mRNA	2316550	2317230	.	-	.	ID=evm.model.R3_1.177;Parent=evm.TU.R3_1.177;Name=EVM%20prediction%20R3_1.177
R3_1	EVM	exon	2316975	2317230	.	-	.	ID=evm.model.R3_1.177.exon1;Parent=evm.model.R3_1.177
R3_1	EVM	CDS	2316975	2317230	.	-	0	ID=cds.evm.model.R3_1.177;Parent=evm.model.R3_1.177
R3_1	EVM	exon	2316550	2316677	.	-	.	ID=evm.model.R3_1.177.exon2;Parent=evm.model.R3_1.177
R3_1	EVM	CDS	2316550	2316677	.	-	2	ID=cds.evm.model.R3_1.177;Parent=evm.model.R3_1.177
#evm.TU.R3_1.366 removed; remove_reason=repeat_match;
R3_1	EVM	gene	4909748	4919148	.	-	.	ID=evm.TU.R3_1.366;Name=EVM%20prediction%20R3_1.366
R3_1	EVM	mRNA	4909748	4919148	.	-	.	ID=evm.model.R3_1.366;Parent=evm.TU.R3_1.366;Name=EVM%20prediction%20R3_1.366
R3_1	EVM	exon	4918874	4919148	.	-	.	ID=evm.model.R3_1.366.exon1;Parent=evm.model.R3_1.366
R3_1	EVM	CDS	4918874	4919148	.	-	0	ID=cds.evm.model.R3_1.366;Parent=evm.model.R3_1.366
R3_1	EVM	exon	4917000	4917057	.	-	.	ID=evm.model.R3_1.366.exon2;Parent=evm.model.R3_1.366
R3_1	EVM	CDS	4917000	4917057	.	-	1	ID=cds.evm.model.R3_1.366;Parent=evm.model.R3_1.366
R3_1	EVM	exon	4914038	4914181	.	-	.	ID=evm.model.R3_1.366.exon3;Parent=evm.model.R3_1.366
R3_1	EVM	CDS	4914038	4914181	.	-	0	ID=cds.evm.model.R3_1.366;Parent=evm.model.R3_1.366
R3_1	EVM	exon	4909748	4910005	.	-	.	ID=evm.model.R3_1.366.exon4;Parent=evm.model.R3_1.366
R3_1	EVM	CDS	4909748	4910005	.	-	0	ID=cds.evm.model.R3_1.366;Parent=evm.model.R3_1.366
#evm.TU.R3_1.638 removed; remove_reason=repeat_match;
R3_1	EVM	gene	8153876	8156029	.	+	.	ID=evm.TU.R3_1.638;Name=EVM%20prediction%20R3_1.638
R3_1	EVM	mRNA	8153876	8156029	.	+	.	ID=evm.model.R3_1.638;Parent=evm.TU.R3_1.638;Name=EVM%20prediction%20R3_1.638
R3_1	EVM	exon	8153876	8156029	.	+	.	ID=evm.model.R3_1.638.exon1;Parent=evm.model.R3_1.638
R3_1	EVM	CDS	8153876	8156029	.	+	0	ID=cds.evm.model.R3_1.638;Parent=evm.model.R3_1.638
#evm.TU.R3_1.720 removed; remove_reason=repeat_match;
R3_1	EVM	gene	9212997	9214369	.	-	.	ID=evm.TU.R3_1.720;Name=EVM%20prediction%20R3_1.720
R3_1	EVM	mRNA	9212997	9214369	.	-	.	ID=evm.model.R3_1.720;Parent=evm.TU.R3_1.720;Name=EVM%20prediction%20R3_1.720
R3_1	EVM	exon	9214234	9214369	.	-	.	ID=evm.model.R3_1.720.exon1;Parent=evm.model.R3_1.720
R3_1	EVM	CDS	9214234	9214369	.	-	0	ID=cds.evm.model.R3_1.720;Parent=evm.model.R3_1.720
R3_1	EVM	exon	9213656	9213859	.	-	.	ID=evm.model.R3_1.720.exon2;Parent=evm.model.R3_1.720
R3_1	EVM	CDS	9213656	9213859	.	-	2	ID=cds.evm.model.R3_1.720;Parent=evm.model.R3_1.720
R3_1	EVM	exon	9212997	9213574	.	-	.	ID=evm.model.R3_1.720.exon3;Parent=evm.model.R3_1.720
R3_1	EVM	CDS	9212997	9213574	.	-	2	ID=cds.evm.model.R3_1.720;Parent=evm.model.R3_1.720
#evm.TU.R3_1.747 removed; remove_reason=repeat_match;
R3_1	EVM	gene	9731316	9733723	.	+	.	ID=evm.TU.R3_1.747;Name=EVM%20prediction%20R3_1.747
R3_1	EVM	mRNA	9731316	9733723	.	+	.	ID=evm.model.R3_1.747;Parent=evm.TU.R3_1.747;Name=EVM%20prediction%20R3_1.747
R3_1	EVM	exon	9731316	9732599	.	+	.	ID=evm.model.R3_1.747.exon1;Parent=evm.model.R3_1.747
R3_1	EVM	CDS	9731316	9732599	.	+	0	ID=cds.evm.model.R3_1.747;Parent=evm.model.R3_1.747
R3_1	EVM	exon	9732685	9733100	.	+	.	ID=evm.model.R3_1.747.exon2;Parent=evm.model.R3_1.747
R3_1	EVM	CDS	9732685	9733100	.	+	0	ID=cds.evm.model.R3_1.747;Parent=evm.model.R3_1.747
R3_1	EVM	exon	9733171	9733325	.	+	.	ID=evm.model.R3_1.747.exon3;Parent=evm.model.R3_1.747
R3_1	EVM	CDS	9733171	9733325	.	+	1	ID=cds.evm.model.R3_1.747;Parent=evm.model.R3_1.747
R3_1	EVM	exon	9733401	9733723	.	+	.	ID=evm.model.R3_1.747.exon4;Parent=evm.model.R3_1.747
R3_1	EVM	CDS	9733401	9733723	.	+	2	ID=cds.evm.model.R3_1.747;Parent=evm.model.R3_1.747
#evm.TU.R3_1.777 removed; remove_reason=repeat_match;
R3_1	EVM	gene	9892225	9894861	.	-	.	ID=evm.TU.R3_1.777;Name=EVM%20prediction%20R3_1.777
R3_1	EVM	mRNA	9892225	9894861	.	-	.	ID=evm.model.R3_1.777;Parent=evm.TU.R3_1.777;Name=EVM%20prediction%20R3_1.777
R3_1	EVM	exon	9892225	9894861	.	-	.	ID=evm.model.R3_1.777.exon1;Parent=evm.model.R3_1.777
R3_1	EVM	CDS	9892225	9894861	.	-	0	ID=cds.evm.model.R3_1.777;Parent=evm.model.R3_1.777
#evm.TU.R3_1.1076 removed; remove_reason=repeat_match;
R3_1	EVM	gene	13325099	13325563	.	-	.	ID=evm.TU.R3_1.1076;Name=EVM%20prediction%20R3_1.1076
R3_1	EVM	mRNA	13325099	13325563	.	-	.	ID=evm.model.R3_1.1076;Parent=evm.TU.R3_1.1076;Name=EVM%20prediction%20R3_1.1076
R3_1	EVM	exon	13325374	13325563	.	-	.	ID=evm.model.R3_1.1076.exon1;Parent=evm.model.R3_1.1076
R3_1	EVM	CDS	13325374	13325563	.	-	0	ID=cds.evm.model.R3_1.1076;Parent=evm.model.R3_1.1076
R3_1	EVM	exon	13325099	13325295	.	-	.	ID=evm.model.R3_1.1076.exon2;Parent=evm.model.R3_1.1076
R3_1	EVM	CDS	13325099	13325295	.	-	2	ID=cds.evm.model.R3_1.1076;Parent=evm.model.R3_1.1076
#evm.TU.R3_1.1302 removed; remove_reason=repeat_match;
R3_1	EVM	gene	15289025	15289339	.	+	.	ID=evm.TU.R3_1.1302;Name=EVM%20prediction%20R3_1.1302
R3_1	EVM	mRNA	15289025	15289339	.	+	.	ID=evm.model.R3_1.1302;Parent=evm.TU.R3_1.1302;Name=EVM%20prediction%20R3_1.1302
R3_1	EVM	exon	15289025	15289339	.	+	.	ID=evm.model.R3_1.1302.exon1;Parent=evm.model.R3_1.1302
R3_1	EVM	CDS	15289025	15289339	.	+	0	ID=cds.evm.model.R3_1.1302;Parent=evm.model.R3_1.1302
#evm.TU.R3_1.1303 removed; remove_reason=repeat_match;
R3_1	EVM	gene	15293122	15296790	.	+	.	ID=evm.TU.R3_1.1303;Name=EVM%20prediction%20R3_1.1303
R3_1	EVM	mRNA	15293122	15296790	.	+	.	ID=evm.model.R3_1.1303;Parent=evm.TU.R3_1.1303;Name=EVM%20prediction%20R3_1.1303
R3_1	EVM	exon	15293122	15293153	.	+	.	ID=evm.model.R3_1.1303.exon1;Parent=evm.model.R3_1.1303
R3_1	EVM	CDS	15293122	15293153	.	+	0	ID=cds.evm.model.R3_1.1303;Parent=evm.model.R3_1.1303
R3_1	EVM	exon	15293512	15293671	.	+	.	ID=evm.model.R3_1.1303.exon2;Parent=evm.model.R3_1.1303
R3_1	EVM	CDS	15293512	15293671	.	+	1	ID=cds.evm.model.R3_1.1303;Parent=evm.model.R3_1.1303
R3_1	EVM	exon	15296515	15296790	.	+	.	ID=evm.model.R3_1.1303.exon3;Parent=evm.model.R3_1.1303
R3_1	EVM	CDS	15296515	15296790	.	+	0	ID=cds.evm.model.R3_1.1303;Parent=evm.model.R3_1.1303
#evm.TU.R3_1.1320 removed; remove_reason=repeat_match;
R3_1	EVM	gene	15420617	15424409	.	-	.	ID=evm.TU.R3_1.1320;Name=EVM%20prediction%20R3_1.1320
R3_1	EVM	mRNA	15420617	15424409	.	-	.	ID=evm.model.R3_1.1320;Parent=evm.TU.R3_1.1320;Name=EVM%20prediction%20R3_1.1320
R3_1	EVM	exon	15424016	15424409	.	-	.	ID=evm.model.R3_1.1320.exon1;Parent=evm.model.R3_1.1320
R3_1	EVM	CDS	15424016	15424409	.	-	0	ID=cds.evm.model.R3_1.1320;Parent=evm.model.R3_1.1320
R3_1	EVM	exon	15420725	15420778	.	-	.	ID=evm.model.R3_1.1320.exon2;Parent=evm.model.R3_1.1320
R3_1	EVM	CDS	15420725	15420778	.	-	2	ID=cds.evm.model.R3_1.1320;Parent=evm.model.R3_1.1320
R3_1	EVM	exon	15420617	15420645	.	-	.	ID=evm.model.R3_1.1320.exon3;Parent=evm.model.R3_1.1320
R3_1	EVM	CDS	15420617	15420645	.	-	2	ID=cds.evm.model.R3_1.1320;Parent=evm.model.R3_1.1320
#evm.TU.R3_1.1321 removed; remove_reason=repeat_match;
R3_1	EVM	gene	15426845	15427345	.	+	.	ID=evm.TU.R3_1.1321;Name=EVM%20prediction%20R3_1.1321
R3_1	EVM	mRNA	15426845	15427345	.	+	.	ID=evm.model.R3_1.1321;Parent=evm.TU.R3_1.1321;Name=EVM%20prediction%20R3_1.1321
R3_1	EVM	exon	15426845	15426861	.	+	.	ID=evm.model.R3_1.1321.exon1;Parent=evm.model.R3_1.1321
R3_1	EVM	CDS	15426845	15426861	.	+	0	ID=cds.evm.model.R3_1.1321;Parent=evm.model.R3_1.1321
R3_1	EVM	exon	15426979	15427345	.	+	.	ID=evm.model.R3_1.1321.exon2;Parent=evm.model.R3_1.1321
R3_1	EVM	CDS	15426979	15427345	.	+	1	ID=cds.evm.model.R3_1.1321;Parent=evm.model.R3_1.1321
#evm.TU.R3_1.1370 removed; remove_reason=repeat_match;
R3_1	EVM	gene	16008779	16009646	.	-	.	ID=evm.TU.R3_1.1370;Name=EVM%20prediction%20R3_1.1370
R3_1	EVM	mRNA	16008779	16009646	.	-	.	ID=evm.model.R3_1.1370;Parent=evm.TU.R3_1.1370;Name=EVM%20prediction%20R3_1.1370
R3_1	EVM	exon	16009493	16009646	.	-	.	ID=evm.model.R3_1.1370.exon1;Parent=evm.model.R3_1.1370
R3_1	EVM	CDS	16009493	16009646	.	-	0	ID=cds.evm.model.R3_1.1370;Parent=evm.model.R3_1.1370
R3_1	EVM	exon	16008779	16009404	.	-	.	ID=evm.model.R3_1.1370.exon2;Parent=evm.model.R3_1.1370
R3_1	EVM	CDS	16008779	16009404	.	-	2	ID=cds.evm.model.R3_1.1370;Parent=evm.model.R3_1.1370
#evm.TU.R3_1.1371 removed; remove_reason=repeat_match;
R3_1	EVM	gene	16009947	16011790	.	+	.	ID=evm.TU.R3_1.1371;Name=EVM%20prediction%20R3_1.1371
R3_1	EVM	mRNA	16009947	16011790	.	+	.	ID=evm.model.R3_1.1371;Parent=evm.TU.R3_1.1371;Name=EVM%20prediction%20R3_1.1371
R3_1	EVM	exon	16009947	16010128	.	+	.	ID=evm.model.R3_1.1371.exon1;Parent=evm.model.R3_1.1371
R3_1	EVM	CDS	16009947	16010128	.	+	0	ID=cds.evm.model.R3_1.1371;Parent=evm.model.R3_1.1371
R3_1	EVM	exon	16010221	16010814	.	+	.	ID=evm.model.R3_1.1371.exon2;Parent=evm.model.R3_1.1371
R3_1	EVM	CDS	16010221	16010814	.	+	1	ID=cds.evm.model.R3_1.1371;Parent=evm.model.R3_1.1371
R3_1	EVM	exon	16010886	16010993	.	+	.	ID=evm.model.R3_1.1371.exon3;Parent=evm.model.R3_1.1371
R3_1	EVM	CDS	16010886	16010993	.	+	1	ID=cds.evm.model.R3_1.1371;Parent=evm.model.R3_1.1371
R3_1	EVM	exon	16011103	16011790	.	+	.	ID=evm.model.R3_1.1371.exon4;Parent=evm.model.R3_1.1371
R3_1	EVM	CDS	16011103	16011790	.	+	1	ID=cds.evm.model.R3_1.1371;Parent=evm.model.R3_1.1371
#evm.TU.R3_1.1375 removed; remove_reason=repeat_match;
R3_1	EVM	gene	16333773	16335611	.	-	.	ID=evm.TU.R3_1.1375;Name=EVM%20prediction%20R3_1.1375
R3_1	EVM	mRNA	16333773	16335611	.	-	.	ID=evm.model.R3_1.1375;Parent=evm.TU.R3_1.1375;Name=EVM%20prediction%20R3_1.1375
R3_1	EVM	exon	16333773	16335611	.	-	.	ID=evm.model.R3_1.1375.exon1;Parent=evm.model.R3_1.1375
R3_1	EVM	CDS	16333773	16335611	.	-	0	ID=cds.evm.model.R3_1.1375;Parent=evm.model.R3_1.1375
#evm.TU.R3_1.1376 removed; remove_reason=repeat_match;
R3_1	EVM	gene	16335670	16336473	.	-	.	ID=evm.TU.R3_1.1376;Name=EVM%20prediction%20R3_1.1376
R3_1	EVM	mRNA	16335670	16336473	.	-	.	ID=evm.model.R3_1.1376;Parent=evm.TU.R3_1.1376;Name=EVM%20prediction%20R3_1.1376
R3_1	EVM	exon	16335670	16336473	.	-	.	ID=evm.model.R3_1.1376.exon1;Parent=evm.model.R3_1.1376
R3_1	EVM	CDS	16335670	16336473	.	-	0	ID=cds.evm.model.R3_1.1376;Parent=evm.model.R3_1.1376
#evm.TU.R3_1.1383 removed; remove_reason=repeat_match;
R3_1	EVM	gene	16410761	16410994	.	+	.	ID=evm.TU.R3_1.1383;Name=EVM%20prediction%20R3_1.1383
R3_1	EVM	mRNA	16410761	16410994	.	+	.	ID=evm.model.R3_1.1383;Parent=evm.TU.R3_1.1383;Name=EVM%20prediction%20R3_1.1383
R3_1	EVM	exon	16410761	16410994	.	+	.	ID=evm.model.R3_1.1383.exon1;Parent=evm.model.R3_1.1383
R3_1	EVM	CDS	16410761	16410994	.	+	0	ID=cds.evm.model.R3_1.1383;Parent=evm.model.R3_1.1383
#evm.TU.R3_1.1384 removed; remove_reason=repeat_match;
R3_1	EVM	gene	16411067	16411747	.	+	.	ID=evm.TU.R3_1.1384;Name=EVM%20prediction%20R3_1.1384
R3_1	EVM	mRNA	16411067	16411747	.	+	.	ID=evm.model.R3_1.1384;Parent=evm.TU.R3_1.1384;Name=EVM%20prediction%20R3_1.1384
R3_1	EVM	exon	16411067	16411747	.	+	.	ID=evm.model.R3_1.1384.exon1;Parent=evm.model.R3_1.1384
R3_1	EVM	CDS	16411067	16411747	.	+	0	ID=cds.evm.model.R3_1.1384;Parent=evm.model.R3_1.1384
#evm.TU.R3_1.1391 removed; remove_reason=repeat_match;
R3_1	EVM	gene	16475697	16478202	.	-	.	ID=evm.TU.R3_1.1391;Name=EVM%20prediction%20R3_1.1391
R3_1	EVM	mRNA	16475697	16478202	.	-	.	ID=evm.model.R3_1.1391;Parent=evm.TU.R3_1.1391;Name=EVM%20prediction%20R3_1.1391
R3_1	EVM	exon	16477954	16478202	.	-	.	ID=evm.model.R3_1.1391.exon1;Parent=evm.model.R3_1.1391
R3_1	EVM	CDS	16477954	16478202	.	-	0	ID=cds.evm.model.R3_1.1391;Parent=evm.model.R3_1.1391
R3_1	EVM	exon	16477667	16477834	.	-	.	ID=evm.model.R3_1.1391.exon2;Parent=evm.model.R3_1.1391
R3_1	EVM	CDS	16477667	16477834	.	-	0	ID=cds.evm.model.R3_1.1391;Parent=evm.model.R3_1.1391
R3_1	EVM	exon	16476642	16477571	.	-	.	ID=evm.model.R3_1.1391.exon3;Parent=evm.model.R3_1.1391
R3_1	EVM	CDS	16476642	16477571	.	-	0	ID=cds.evm.model.R3_1.1391;Parent=evm.model.R3_1.1391
R3_1	EVM	exon	16476234	16476484	.	-	.	ID=evm.model.R3_1.1391.exon4;Parent=evm.model.R3_1.1391
R3_1	EVM	CDS	16476234	16476484	.	-	0	ID=cds.evm.model.R3_1.1391;Parent=evm.model.R3_1.1391
R3_1	EVM	exon	16475697	16475997	.	-	.	ID=evm.model.R3_1.1391.exon5;Parent=evm.model.R3_1.1391
R3_1	EVM	CDS	16475697	16475997	.	-	1	ID=cds.evm.model.R3_1.1391;Parent=evm.model.R3_1.1391
#evm.TU.R3_1.1392 removed; remove_reason=repeat_match;
R3_1	EVM	gene	16478300	16484272	.	-	.	ID=evm.TU.R3_1.1392;Name=EVM%20prediction%20R3_1.1392
R3_1	EVM	mRNA	16478300	16484272	.	-	.	ID=evm.model.R3_1.1392;Parent=evm.TU.R3_1.1392;Name=EVM%20prediction%20R3_1.1392
R3_1	EVM	exon	16484270	16484272	.	-	.	ID=evm.model.R3_1.1392.exon1;Parent=evm.model.R3_1.1392
R3_1	EVM	CDS	16484270	16484272	.	-	0	ID=cds.evm.model.R3_1.1392;Parent=evm.model.R3_1.1392
R3_1	EVM	exon	16478626	16479147	.	-	.	ID=evm.model.R3_1.1392.exon2;Parent=evm.model.R3_1.1392
R3_1	EVM	CDS	16478626	16479147	.	-	0	ID=cds.evm.model.R3_1.1392;Parent=evm.model.R3_1.1392
R3_1	EVM	exon	16478300	16478554	.	-	.	ID=evm.model.R3_1.1392.exon3;Parent=evm.model.R3_1.1392
R3_1	EVM	CDS	16478300	16478554	.	-	0	ID=cds.evm.model.R3_1.1392;Parent=evm.model.R3_1.1392
#evm.TU.R3_1.1409 removed; remove_reason=repeat_match;
R3_1	EVM	gene	17048026	17060093	.	-	.	ID=evm.TU.R3_1.1409;Name=EVM%20prediction%20R3_1.1409
R3_1	EVM	mRNA	17048026	17060093	.	-	.	ID=evm.model.R3_1.1409;Parent=evm.TU.R3_1.1409;Name=EVM%20prediction%20R3_1.1409
R3_1	EVM	exon	17059671	17060093	.	-	.	ID=evm.model.R3_1.1409.exon1;Parent=evm.model.R3_1.1409
R3_1	EVM	CDS	17059671	17060093	.	-	0	ID=cds.evm.model.R3_1.1409;Parent=evm.model.R3_1.1409
R3_1	EVM	exon	17052069	17052236	.	-	.	ID=evm.model.R3_1.1409.exon2;Parent=evm.model.R3_1.1409
R3_1	EVM	CDS	17052069	17052236	.	-	0	ID=cds.evm.model.R3_1.1409;Parent=evm.model.R3_1.1409
R3_1	EVM	exon	17050548	17050617	.	-	.	ID=evm.model.R3_1.1409.exon3;Parent=evm.model.R3_1.1409
R3_1	EVM	CDS	17050548	17050617	.	-	0	ID=cds.evm.model.R3_1.1409;Parent=evm.model.R3_1.1409
R3_1	EVM	exon	17048026	17048261	.	-	.	ID=evm.model.R3_1.1409.exon4;Parent=evm.model.R3_1.1409
R3_1	EVM	CDS	17048026	17048261	.	-	2	ID=cds.evm.model.R3_1.1409;Parent=evm.model.R3_1.1409
#evm.TU.R3_1.1410 removed; remove_reason=repeat_match;
R3_1	EVM	gene	17196959	17197243	.	-	.	ID=evm.TU.R3_1.1410;Name=EVM%20prediction%20R3_1.1410
R3_1	EVM	mRNA	17196959	17197243	.	-	.	ID=evm.model.R3_1.1410;Parent=evm.TU.R3_1.1410;Name=EVM%20prediction%20R3_1.1410
R3_1	EVM	exon	17196959	17197243	.	-	.	ID=evm.model.R3_1.1410.exon1;Parent=evm.model.R3_1.1410
R3_1	EVM	CDS	17196959	17197243	.	-	0	ID=cds.evm.model.R3_1.1410;Parent=evm.model.R3_1.1410
#evm.TU.R3_1.1411 removed; remove_reason=repeat_match;
R3_1	EVM	gene	17197497	17199197	.	-	.	ID=evm.TU.R3_1.1411;Name=EVM%20prediction%20R3_1.1411
R3_1	EVM	mRNA	17197497	17199197	.	-	.	ID=evm.model.R3_1.1411;Parent=evm.TU.R3_1.1411;Name=EVM%20prediction%20R3_1.1411
R3_1	EVM	exon	17199182	17199197	.	-	.	ID=evm.model.R3_1.1411.exon1;Parent=evm.model.R3_1.1411
R3_1	EVM	CDS	17199182	17199197	.	-	0	ID=cds.evm.model.R3_1.1411;Parent=evm.model.R3_1.1411
R3_1	EVM	exon	17198763	17198864	.	-	.	ID=evm.model.R3_1.1411.exon2;Parent=evm.model.R3_1.1411
R3_1	EVM	CDS	17198763	17198864	.	-	2	ID=cds.evm.model.R3_1.1411;Parent=evm.model.R3_1.1411
R3_1	EVM	exon	17197497	17197819	.	-	.	ID=evm.model.R3_1.1411.exon3;Parent=evm.model.R3_1.1411
R3_1	EVM	CDS	17197497	17197819	.	-	2	ID=cds.evm.model.R3_1.1411;Parent=evm.model.R3_1.1411
#evm.TU.R3_1.1413 removed; remove_reason=repeat_match;
R3_1	EVM	gene	17200366	17201634	.	-	.	ID=evm.TU.R3_1.1413;Name=EVM%20prediction%20R3_1.1413
R3_1	EVM	mRNA	17200366	17201634	.	-	.	ID=evm.model.R3_1.1413;Parent=evm.TU.R3_1.1413;Name=EVM%20prediction%20R3_1.1413
R3_1	EVM	exon	17200366	17201634	.	-	.	ID=evm.model.R3_1.1413.exon1;Parent=evm.model.R3_1.1413
R3_1	EVM	CDS	17200366	17201634	.	-	0	ID=cds.evm.model.R3_1.1413;Parent=evm.model.R3_1.1413
#evm.TU.R3_1.1423 removed; remove_reason=repeat_match;
R3_1	EVM	gene	17265541	17267579	.	+	.	ID=evm.TU.R3_1.1423;Name=EVM%20prediction%20R3_1.1423
R3_1	EVM	mRNA	17265541	17267579	.	+	.	ID=evm.model.R3_1.1423;Parent=evm.TU.R3_1.1423;Name=EVM%20prediction%20R3_1.1423
R3_1	EVM	exon	17265541	17265557	.	+	.	ID=evm.model.R3_1.1423.exon1;Parent=evm.model.R3_1.1423
R3_1	EVM	CDS	17265541	17265557	.	+	0	ID=cds.evm.model.R3_1.1423;Parent=evm.model.R3_1.1423
R3_1	EVM	exon	17265959	17266609	.	+	.	ID=evm.model.R3_1.1423.exon2;Parent=evm.model.R3_1.1423
R3_1	EVM	CDS	17265959	17266609	.	+	1	ID=cds.evm.model.R3_1.1423;Parent=evm.model.R3_1.1423
R3_1	EVM	exon	17267119	17267298	.	+	.	ID=evm.model.R3_1.1423.exon3;Parent=evm.model.R3_1.1423
R3_1	EVM	CDS	17267119	17267298	.	+	1	ID=cds.evm.model.R3_1.1423;Parent=evm.model.R3_1.1423
R3_1	EVM	exon	17267435	17267579	.	+	.	ID=evm.model.R3_1.1423.exon4;Parent=evm.model.R3_1.1423
R3_1	EVM	CDS	17267435	17267579	.	+	1	ID=cds.evm.model.R3_1.1423;Parent=evm.model.R3_1.1423
#evm.TU.R3_1.1430 removed; remove_reason=repeat_match;
R3_1	EVM	gene	17381366	17381917	.	+	.	ID=evm.TU.R3_1.1430;Name=EVM%20prediction%20R3_1.1430
R3_1	EVM	mRNA	17381366	17381917	.	+	.	ID=evm.model.R3_1.1430;Parent=evm.TU.R3_1.1430;Name=EVM%20prediction%20R3_1.1430
R3_1	EVM	exon	17381366	17381917	.	+	.	ID=evm.model.R3_1.1430.exon1;Parent=evm.model.R3_1.1430
R3_1	EVM	CDS	17381366	17381917	.	+	0	ID=cds.evm.model.R3_1.1430;Parent=evm.model.R3_1.1430
#evm.TU.R3_1.1431 removed; remove_reason=repeat_match;
R3_1	EVM	gene	17382103	17382642	.	+	.	ID=evm.TU.R3_1.1431;Name=EVM%20prediction%20R3_1.1431
R3_1	EVM	mRNA	17382103	17382642	.	+	.	ID=evm.model.R3_1.1431;Parent=evm.TU.R3_1.1431;Name=EVM%20prediction%20R3_1.1431
R3_1	EVM	exon	17382103	17382642	.	+	.	ID=evm.model.R3_1.1431.exon1;Parent=evm.model.R3_1.1431
R3_1	EVM	CDS	17382103	17382642	.	+	0	ID=cds.evm.model.R3_1.1431;Parent=evm.model.R3_1.1431
#evm.TU.R3_1.1433 removed; remove_reason=repeat_match;
R3_1	EVM	gene	17382970	17383650	.	+	.	ID=evm.TU.R3_1.1433;Name=EVM%20prediction%20R3_1.1433
R3_1	EVM	mRNA	17382970	17383650	.	+	.	ID=evm.model.R3_1.1433;Parent=evm.TU.R3_1.1433;Name=EVM%20prediction%20R3_1.1433
R3_1	EVM	exon	17382970	17383650	.	+	.	ID=evm.model.R3_1.1433.exon1;Parent=evm.model.R3_1.1433
R3_1	EVM	CDS	17382970	17383650	.	+	0	ID=cds.evm.model.R3_1.1433;Parent=evm.model.R3_1.1433
#evm.TU.R3_1.1436 removed; remove_reason=repeat_match;
R3_1	EVM	gene	17435845	17438400	.	+	.	ID=evm.TU.R3_1.1436;Name=EVM%20prediction%20R3_1.1436
R3_1	EVM	mRNA	17435845	17438400	.	+	.	ID=evm.model.R3_1.1436;Parent=evm.TU.R3_1.1436;Name=EVM%20prediction%20R3_1.1436
R3_1	EVM	exon	17435845	17435954	.	+	.	ID=evm.model.R3_1.1436.exon1;Parent=evm.model.R3_1.1436
R3_1	EVM	CDS	17435845	17435954	.	+	0	ID=cds.evm.model.R3_1.1436;Parent=evm.model.R3_1.1436
R3_1	EVM	exon	17436147	17436295	.	+	.	ID=evm.model.R3_1.1436.exon2;Parent=evm.model.R3_1.1436
R3_1	EVM	CDS	17436147	17436295	.	+	1	ID=cds.evm.model.R3_1.1436;Parent=evm.model.R3_1.1436
R3_1	EVM	exon	17438108	17438400	.	+	.	ID=evm.model.R3_1.1436.exon3;Parent=evm.model.R3_1.1436
R3_1	EVM	CDS	17438108	17438400	.	+	2	ID=cds.evm.model.R3_1.1436;Parent=evm.model.R3_1.1436
#evm.TU.R3_1.1439 removed; remove_reason=repeat_match;
R3_1	EVM	gene	17488564	17491409	.	+	.	ID=evm.TU.R3_1.1439;Name=EVM%20prediction%20R3_1.1439
R3_1	EVM	mRNA	17488564	17491409	.	+	.	ID=evm.model.R3_1.1439;Parent=evm.TU.R3_1.1439;Name=EVM%20prediction%20R3_1.1439
R3_1	EVM	exon	17488564	17488608	.	+	.	ID=evm.model.R3_1.1439.exon1;Parent=evm.model.R3_1.1439
R3_1	EVM	CDS	17488564	17488608	.	+	0	ID=cds.evm.model.R3_1.1439;Parent=evm.model.R3_1.1439
R3_1	EVM	exon	17491101	17491409	.	+	.	ID=evm.model.R3_1.1439.exon2;Parent=evm.model.R3_1.1439
R3_1	EVM	CDS	17491101	17491409	.	+	0	ID=cds.evm.model.R3_1.1439;Parent=evm.model.R3_1.1439
#evm.TU.R3_1.1442 removed; remove_reason=repeat_match;
R3_1	EVM	gene	17526525	17526962	.	-	.	ID=evm.TU.R3_1.1442;Name=EVM%20prediction%20R3_1.1442
R3_1	EVM	mRNA	17526525	17526962	.	-	.	ID=evm.model.R3_1.1442;Parent=evm.TU.R3_1.1442;Name=EVM%20prediction%20R3_1.1442
R3_1	EVM	exon	17526525	17526962	.	-	.	ID=evm.model.R3_1.1442.exon1;Parent=evm.model.R3_1.1442
R3_1	EVM	CDS	17526525	17526962	.	-	0	ID=cds.evm.model.R3_1.1442;Parent=evm.model.R3_1.1442
#evm.TU.R3_1.1450 removed; remove_reason=repeat_match;
R3_1	EVM	gene	17623761	17624161	.	-	.	ID=evm.TU.R3_1.1450;Name=EVM%20prediction%20R3_1.1450
R3_1	EVM	mRNA	17623761	17624161	.	-	.	ID=evm.model.R3_1.1450;Parent=evm.TU.R3_1.1450;Name=EVM%20prediction%20R3_1.1450
R3_1	EVM	exon	17624047	17624161	.	-	.	ID=evm.model.R3_1.1450.exon1;Parent=evm.model.R3_1.1450
R3_1	EVM	CDS	17624047	17624161	.	-	0	ID=cds.evm.model.R3_1.1450;Parent=evm.model.R3_1.1450
R3_1	EVM	exon	17623761	17623948	.	-	.	ID=evm.model.R3_1.1450.exon2;Parent=evm.model.R3_1.1450
R3_1	EVM	CDS	17623761	17623948	.	-	2	ID=cds.evm.model.R3_1.1450;Parent=evm.model.R3_1.1450
#evm.TU.R2_6.2 removed; remove_reason=repeat_match;
R2_6	EVM	gene	8404	12105	.	-	.	ID=evm.TU.R2_6.2;Name=EVM%20prediction%20R2_6.2
R2_6	EVM	mRNA	8404	12105	.	-	.	ID=evm.model.R2_6.2;Parent=evm.TU.R2_6.2;Name=EVM%20prediction%20R2_6.2
R2_6	EVM	exon	8404	12105	.	-	.	ID=evm.model.R2_6.2.exon1;Parent=evm.model.R2_6.2
R2_6	EVM	CDS	8404	12105	.	-	0	ID=cds.evm.model.R2_6.2;Parent=evm.model.R2_6.2
#evm.TU.R2_6.476 removed; remove_reason=repeat_match;
R2_6	EVM	gene	6098052	6100258	.	-	.	ID=evm.TU.R2_6.476;Name=EVM%20prediction%20R2_6.476
R2_6	EVM	mRNA	6098052	6100258	.	-	.	ID=evm.model.R2_6.476;Parent=evm.TU.R2_6.476;Name=EVM%20prediction%20R2_6.476
R2_6	EVM	exon	6100200	6100258	.	-	.	ID=evm.model.R2_6.476.exon1;Parent=evm.model.R2_6.476
R2_6	EVM	CDS	6100200	6100258	.	-	0	ID=cds.evm.model.R2_6.476;Parent=evm.model.R2_6.476
R2_6	EVM	exon	6099489	6099640	.	-	.	ID=evm.model.R2_6.476.exon2;Parent=evm.model.R2_6.476
R2_6	EVM	CDS	6099489	6099640	.	-	1	ID=cds.evm.model.R2_6.476;Parent=evm.model.R2_6.476
R2_6	EVM	exon	6099059	6099198	.	-	.	ID=evm.model.R2_6.476.exon3;Parent=evm.model.R2_6.476
R2_6	EVM	CDS	6099059	6099198	.	-	2	ID=cds.evm.model.R2_6.476;Parent=evm.model.R2_6.476
R2_6	EVM	exon	6098798	6098975	.	-	.	ID=evm.model.R2_6.476.exon4;Parent=evm.model.R2_6.476
R2_6	EVM	CDS	6098798	6098975	.	-	0	ID=cds.evm.model.R2_6.476;Parent=evm.model.R2_6.476
R2_6	EVM	exon	6098329	6098650	.	-	.	ID=evm.model.R2_6.476.exon5;Parent=evm.model.R2_6.476
R2_6	EVM	CDS	6098329	6098650	.	-	2	ID=cds.evm.model.R2_6.476;Parent=evm.model.R2_6.476
R2_6	EVM	exon	6098052	6098196	.	-	.	ID=evm.model.R2_6.476.exon6;Parent=evm.model.R2_6.476
R2_6	EVM	CDS	6098052	6098196	.	-	1	ID=cds.evm.model.R2_6.476;Parent=evm.model.R2_6.476
#evm.TU.R2_6.677 removed; remove_reason=repeat_match;
R2_6	EVM	gene	8578400	8581379	.	+	.	ID=evm.TU.R2_6.677;Name=EVM%20prediction%20R2_6.677
R2_6	EVM	mRNA	8578400	8581379	.	+	.	ID=evm.model.R2_6.677;Parent=evm.TU.R2_6.677;Name=EVM%20prediction%20R2_6.677
R2_6	EVM	exon	8578400	8578475	.	+	.	ID=evm.model.R2_6.677.exon1;Parent=evm.model.R2_6.677
R2_6	EVM	CDS	8578400	8578475	.	+	0	ID=cds.evm.model.R2_6.677;Parent=evm.model.R2_6.677
R2_6	EVM	exon	8580062	8580277	.	+	.	ID=evm.model.R2_6.677.exon2;Parent=evm.model.R2_6.677
R2_6	EVM	CDS	8580062	8580277	.	+	2	ID=cds.evm.model.R2_6.677;Parent=evm.model.R2_6.677
R2_6	EVM	exon	8580354	8580458	.	+	.	ID=evm.model.R2_6.677.exon3;Parent=evm.model.R2_6.677
R2_6	EVM	CDS	8580354	8580458	.	+	2	ID=cds.evm.model.R2_6.677;Parent=evm.model.R2_6.677
R2_6	EVM	exon	8581171	8581379	.	+	.	ID=evm.model.R2_6.677.exon4;Parent=evm.model.R2_6.677
R2_6	EVM	CDS	8581171	8581379	.	+	2	ID=cds.evm.model.R2_6.677;Parent=evm.model.R2_6.677
#evm.TU.R2_6.726 removed; remove_reason=repeat_match;
R2_6	EVM	gene	9192963	9194958	.	+	.	ID=evm.TU.R2_6.726;Name=EVM%20prediction%20R2_6.726
R2_6	EVM	mRNA	9192963	9194958	.	+	.	ID=evm.model.R2_6.726;Parent=evm.TU.R2_6.726;Name=EVM%20prediction%20R2_6.726
R2_6	EVM	exon	9192963	9192990	.	+	.	ID=evm.model.R2_6.726.exon1;Parent=evm.model.R2_6.726
R2_6	EVM	CDS	9192963	9192990	.	+	0	ID=cds.evm.model.R2_6.726;Parent=evm.model.R2_6.726
R2_6	EVM	exon	9193431	9193502	.	+	.	ID=evm.model.R2_6.726.exon2;Parent=evm.model.R2_6.726
R2_6	EVM	CDS	9193431	9193502	.	+	2	ID=cds.evm.model.R2_6.726;Parent=evm.model.R2_6.726
R2_6	EVM	exon	9193578	9193940	.	+	.	ID=evm.model.R2_6.726.exon3;Parent=evm.model.R2_6.726
R2_6	EVM	CDS	9193578	9193940	.	+	2	ID=cds.evm.model.R2_6.726;Parent=evm.model.R2_6.726
R2_6	EVM	exon	9194034	9194454	.	+	.	ID=evm.model.R2_6.726.exon4;Parent=evm.model.R2_6.726
R2_6	EVM	CDS	9194034	9194454	.	+	2	ID=cds.evm.model.R2_6.726;Parent=evm.model.R2_6.726
R2_6	EVM	exon	9194544	9194742	.	+	.	ID=evm.model.R2_6.726.exon5;Parent=evm.model.R2_6.726
R2_6	EVM	CDS	9194544	9194742	.	+	1	ID=cds.evm.model.R2_6.726;Parent=evm.model.R2_6.726
R2_6	EVM	exon	9194842	9194958	.	+	.	ID=evm.model.R2_6.726.exon6;Parent=evm.model.R2_6.726
R2_6	EVM	CDS	9194842	9194958	.	+	0	ID=cds.evm.model.R2_6.726;Parent=evm.model.R2_6.726
#evm.TU.R2_6.762 removed; remove_reason=repeat_match;
R2_6	EVM	gene	9796651	9797282	.	-	.	ID=evm.TU.R2_6.762;Name=EVM%20prediction%20R2_6.762
R2_6	EVM	mRNA	9796651	9797282	.	-	.	ID=evm.model.R2_6.762;Parent=evm.TU.R2_6.762;Name=EVM%20prediction%20R2_6.762
R2_6	EVM	exon	9796888	9797282	.	-	.	ID=evm.model.R2_6.762.exon1;Parent=evm.model.R2_6.762
R2_6	EVM	CDS	9796888	9797282	.	-	0	ID=cds.evm.model.R2_6.762;Parent=evm.model.R2_6.762
R2_6	EVM	exon	9796651	9796792	.	-	.	ID=evm.model.R2_6.762.exon2;Parent=evm.model.R2_6.762
R2_6	EVM	CDS	9796651	9796792	.	-	1	ID=cds.evm.model.R2_6.762;Parent=evm.model.R2_6.762
#evm.TU.R2_6.769 removed; remove_reason=repeat_match;
R2_6	EVM	gene	10017450	10018121	.	+	.	ID=evm.TU.R2_6.769;Name=EVM%20prediction%20R2_6.769
R2_6	EVM	mRNA	10017450	10018121	.	+	.	ID=evm.model.R2_6.769;Parent=evm.TU.R2_6.769;Name=EVM%20prediction%20R2_6.769
R2_6	EVM	exon	10017450	10018121	.	+	.	ID=evm.model.R2_6.769.exon1;Parent=evm.model.R2_6.769
R2_6	EVM	CDS	10017450	10018121	.	+	0	ID=cds.evm.model.R2_6.769;Parent=evm.model.R2_6.769
#evm.TU.R2_6.771 removed; remove_reason=repeat_match;
R2_6	EVM	gene	10021109	10021393	.	+	.	ID=evm.TU.R2_6.771;Name=EVM%20prediction%20R2_6.771
R2_6	EVM	mRNA	10021109	10021393	.	+	.	ID=evm.model.R2_6.771;Parent=evm.TU.R2_6.771;Name=EVM%20prediction%20R2_6.771
R2_6	EVM	exon	10021109	10021393	.	+	.	ID=evm.model.R2_6.771.exon1;Parent=evm.model.R2_6.771
R2_6	EVM	CDS	10021109	10021393	.	+	0	ID=cds.evm.model.R2_6.771;Parent=evm.model.R2_6.771
#evm.TU.ctg72_0.5 removed; remove_reason=repeat_match;
ctg72_0	EVM	gene	87120	88938	.	-	.	ID=evm.TU.ctg72_0.5;Name=EVM%20prediction%20ctg72_0.5
ctg72_0	EVM	mRNA	87120	88938	.	-	.	ID=evm.model.ctg72_0.5;Parent=evm.TU.ctg72_0.5;Name=EVM%20prediction%20ctg72_0.5
ctg72_0	EVM	exon	88623	88938	.	-	.	ID=evm.model.ctg72_0.5.exon1;Parent=evm.model.ctg72_0.5
ctg72_0	EVM	CDS	88623	88938	.	-	0	ID=cds.evm.model.ctg72_0.5;Parent=evm.model.ctg72_0.5
ctg72_0	EVM	exon	87998	88238	.	-	.	ID=evm.model.ctg72_0.5.exon2;Parent=evm.model.ctg72_0.5
ctg72_0	EVM	CDS	87998	88238	.	-	2	ID=cds.evm.model.ctg72_0.5;Parent=evm.model.ctg72_0.5
ctg72_0	EVM	exon	87120	87414	.	-	.	ID=evm.model.ctg72_0.5.exon3;Parent=evm.model.ctg72_0.5
ctg72_0	EVM	CDS	87120	87414	.	-	1	ID=cds.evm.model.ctg72_0.5;Parent=evm.model.ctg72_0.5
#evm.TU.ctg442_0.2 removed; remove_reason=repeat_match;
ctg442_0	EVM	gene	12720	16717	.	+	.	ID=evm.TU.ctg442_0.2;Name=EVM%20prediction%20ctg442_0.2
ctg442_0	EVM	mRNA	12720	16717	.	+	.	ID=evm.model.ctg442_0.2;Parent=evm.TU.ctg442_0.2;Name=EVM%20prediction%20ctg442_0.2
ctg442_0	EVM	exon	12720	12797	.	+	.	ID=evm.model.ctg442_0.2.exon1;Parent=evm.model.ctg442_0.2
ctg442_0	EVM	CDS	12720	12797	.	+	0	ID=cds.evm.model.ctg442_0.2;Parent=evm.model.ctg442_0.2
ctg442_0	EVM	exon	15002	16717	.	+	.	ID=evm.model.ctg442_0.2.exon2;Parent=evm.model.ctg442_0.2
ctg442_0	EVM	CDS	15002	16717	.	+	0	ID=cds.evm.model.ctg442_0.2;Parent=evm.model.ctg442_0.2
#evm.TU.ctg442_0.3 removed; remove_reason=repeat_match;
ctg442_0	EVM	gene	16793	18071	.	+	.	ID=evm.TU.ctg442_0.3;Name=EVM%20prediction%20ctg442_0.3
ctg442_0	EVM	mRNA	16793	18071	.	+	.	ID=evm.model.ctg442_0.3;Parent=evm.TU.ctg442_0.3;Name=EVM%20prediction%20ctg442_0.3
ctg442_0	EVM	exon	16793	16882	.	+	.	ID=evm.model.ctg442_0.3.exon1;Parent=evm.model.ctg442_0.3
ctg442_0	EVM	CDS	16793	16882	.	+	0	ID=cds.evm.model.ctg442_0.3;Parent=evm.model.ctg442_0.3
ctg442_0	EVM	exon	16906	17070	.	+	.	ID=evm.model.ctg442_0.3.exon2;Parent=evm.model.ctg442_0.3
ctg442_0	EVM	CDS	16906	17070	.	+	0	ID=cds.evm.model.ctg442_0.3;Parent=evm.model.ctg442_0.3
ctg442_0	EVM	exon	17235	17380	.	+	.	ID=evm.model.ctg442_0.3.exon3;Parent=evm.model.ctg442_0.3
ctg442_0	EVM	CDS	17235	17380	.	+	0	ID=cds.evm.model.ctg442_0.3;Parent=evm.model.ctg442_0.3
ctg442_0	EVM	exon	17404	18071	.	+	.	ID=evm.model.ctg442_0.3.exon4;Parent=evm.model.ctg442_0.3
ctg442_0	EVM	CDS	17404	18071	.	+	1	ID=cds.evm.model.ctg442_0.3;Parent=evm.model.ctg442_0.3
#evm.TU.R1_4.1 removed; remove_reason=repeat_match;
R1_4	EVM	gene	191503	191910	.	-	.	ID=evm.TU.R1_4.1;Name=EVM%20prediction%20R1_4.1
R1_4	EVM	mRNA	191503	191910	.	-	.	ID=evm.model.R1_4.1;Parent=evm.TU.R1_4.1;Name=EVM%20prediction%20R1_4.1
R1_4	EVM	exon	191503	191910	.	-	.	ID=evm.model.R1_4.1.exon1;Parent=evm.model.R1_4.1
R1_4	EVM	CDS	191503	191910	.	-	0	ID=cds.evm.model.R1_4.1;Parent=evm.model.R1_4.1
#evm.TU.R1_4.4 removed; remove_reason=repeat_match;
R1_4	EVM	gene	252711	255044	.	+	.	ID=evm.TU.R1_4.4;Name=EVM%20prediction%20R1_4.4
R1_4	EVM	mRNA	252711	255044	.	+	.	ID=evm.model.R1_4.4;Parent=evm.TU.R1_4.4;Name=EVM%20prediction%20R1_4.4
R1_4	EVM	exon	252711	252785	.	+	.	ID=evm.model.R1_4.4.exon1;Parent=evm.model.R1_4.4
R1_4	EVM	CDS	252711	252785	.	+	0	ID=cds.evm.model.R1_4.4;Parent=evm.model.R1_4.4
R1_4	EVM	exon	253334	253528	.	+	.	ID=evm.model.R1_4.4.exon2;Parent=evm.model.R1_4.4
R1_4	EVM	CDS	253334	253528	.	+	0	ID=cds.evm.model.R1_4.4;Parent=evm.model.R1_4.4
R1_4	EVM	exon	254333	254436	.	+	.	ID=evm.model.R1_4.4.exon3;Parent=evm.model.R1_4.4
R1_4	EVM	CDS	254333	254436	.	+	0	ID=cds.evm.model.R1_4.4;Parent=evm.model.R1_4.4
R1_4	EVM	exon	254510	254638	.	+	.	ID=evm.model.R1_4.4.exon4;Parent=evm.model.R1_4.4
R1_4	EVM	CDS	254510	254638	.	+	1	ID=cds.evm.model.R1_4.4;Parent=evm.model.R1_4.4
R1_4	EVM	exon	254684	255044	.	+	.	ID=evm.model.R1_4.4.exon5;Parent=evm.model.R1_4.4
R1_4	EVM	CDS	254684	255044	.	+	1	ID=cds.evm.model.R1_4.4;Parent=evm.model.R1_4.4
#evm.TU.R1_4.14 removed; remove_reason=repeat_match;
R1_4	EVM	gene	415089	416060	.	-	.	ID=evm.TU.R1_4.14;Name=EVM%20prediction%20R1_4.14
R1_4	EVM	mRNA	415089	416060	.	-	.	ID=evm.model.R1_4.14;Parent=evm.TU.R1_4.14;Name=EVM%20prediction%20R1_4.14
R1_4	EVM	exon	415089	416060	.	-	.	ID=evm.model.R1_4.14.exon1;Parent=evm.model.R1_4.14
R1_4	EVM	CDS	415089	416060	.	-	0	ID=cds.evm.model.R1_4.14;Parent=evm.model.R1_4.14
#evm.TU.R1_4.18 removed; remove_reason=repeat_match;
R1_4	EVM	gene	426708	427434	.	-	.	ID=evm.TU.R1_4.18;Name=EVM%20prediction%20R1_4.18
R1_4	EVM	mRNA	426708	427434	.	-	.	ID=evm.model.R1_4.18;Parent=evm.TU.R1_4.18;Name=EVM%20prediction%20R1_4.18
R1_4	EVM	exon	427274	427434	.	-	.	ID=evm.model.R1_4.18.exon1;Parent=evm.model.R1_4.18
R1_4	EVM	CDS	427274	427434	.	-	0	ID=cds.evm.model.R1_4.18;Parent=evm.model.R1_4.18
R1_4	EVM	exon	426708	427215	.	-	.	ID=evm.model.R1_4.18.exon2;Parent=evm.model.R1_4.18
R1_4	EVM	CDS	426708	427215	.	-	1	ID=cds.evm.model.R1_4.18;Parent=evm.model.R1_4.18
#evm.TU.R1_4.23 removed; remove_reason=repeat_match;
R1_4	EVM	gene	474997	476335	.	-	.	ID=evm.TU.R1_4.23;Name=EVM%20prediction%20R1_4.23
R1_4	EVM	mRNA	474997	476335	.	-	.	ID=evm.model.R1_4.23;Parent=evm.TU.R1_4.23;Name=EVM%20prediction%20R1_4.23
R1_4	EVM	exon	475795	476335	.	-	.	ID=evm.model.R1_4.23.exon1;Parent=evm.model.R1_4.23
R1_4	EVM	CDS	475795	476335	.	-	0	ID=cds.evm.model.R1_4.23;Parent=evm.model.R1_4.23
R1_4	EVM	exon	475250	475641	.	-	.	ID=evm.model.R1_4.23.exon2;Parent=evm.model.R1_4.23
R1_4	EVM	CDS	475250	475641	.	-	2	ID=cds.evm.model.R1_4.23;Parent=evm.model.R1_4.23
R1_4	EVM	exon	474997	475176	.	-	.	ID=evm.model.R1_4.23.exon3;Parent=evm.model.R1_4.23
R1_4	EVM	CDS	474997	475176	.	-	0	ID=cds.evm.model.R1_4.23;Parent=evm.model.R1_4.23
#evm.TU.R1_4.24 removed; remove_reason=repeat_match;
R1_4	EVM	gene	481546	481875	.	-	.	ID=evm.TU.R1_4.24;Name=EVM%20prediction%20R1_4.24
R1_4	EVM	mRNA	481546	481875	.	-	.	ID=evm.model.R1_4.24;Parent=evm.TU.R1_4.24;Name=EVM%20prediction%20R1_4.24
R1_4	EVM	exon	481546	481875	.	-	.	ID=evm.model.R1_4.24.exon1;Parent=evm.model.R1_4.24
R1_4	EVM	CDS	481546	481875	.	-	0	ID=cds.evm.model.R1_4.24;Parent=evm.model.R1_4.24
#evm.TU.R1_4.25 removed; remove_reason=repeat_match;
R1_4	EVM	gene	481917	483910	.	-	.	ID=evm.TU.R1_4.25;Name=EVM%20prediction%20R1_4.25
R1_4	EVM	mRNA	481917	483910	.	-	.	ID=evm.model.R1_4.25;Parent=evm.TU.R1_4.25;Name=EVM%20prediction%20R1_4.25
R1_4	EVM	exon	483729	483910	.	-	.	ID=evm.model.R1_4.25.exon1;Parent=evm.model.R1_4.25
R1_4	EVM	CDS	483729	483910	.	-	0	ID=cds.evm.model.R1_4.25;Parent=evm.model.R1_4.25
R1_4	EVM	exon	483194	483624	.	-	.	ID=evm.model.R1_4.25.exon2;Parent=evm.model.R1_4.25
R1_4	EVM	CDS	483194	483624	.	-	1	ID=cds.evm.model.R1_4.25;Parent=evm.model.R1_4.25
R1_4	EVM	exon	482425	483099	.	-	.	ID=evm.model.R1_4.25.exon3;Parent=evm.model.R1_4.25
R1_4	EVM	CDS	482425	483099	.	-	2	ID=cds.evm.model.R1_4.25;Parent=evm.model.R1_4.25
R1_4	EVM	exon	481917	482332	.	-	.	ID=evm.model.R1_4.25.exon4;Parent=evm.model.R1_4.25
R1_4	EVM	CDS	481917	482332	.	-	2	ID=cds.evm.model.R1_4.25;Parent=evm.model.R1_4.25
#evm.TU.R1_4.30 removed; remove_reason=repeat_match;
R1_4	EVM	gene	493559	497098	.	-	.	ID=evm.TU.R1_4.30;Name=EVM%20prediction%20R1_4.30
R1_4	EVM	mRNA	493559	497098	.	-	.	ID=evm.model.R1_4.30;Parent=evm.TU.R1_4.30;Name=EVM%20prediction%20R1_4.30
R1_4	EVM	exon	497092	497098	.	-	.	ID=evm.model.R1_4.30.exon1;Parent=evm.model.R1_4.30
R1_4	EVM	CDS	497092	497098	.	-	0	ID=cds.evm.model.R1_4.30;Parent=evm.model.R1_4.30
R1_4	EVM	exon	496161	496314	.	-	.	ID=evm.model.R1_4.30.exon2;Parent=evm.model.R1_4.30
R1_4	EVM	CDS	496161	496314	.	-	2	ID=cds.evm.model.R1_4.30;Parent=evm.model.R1_4.30
R1_4	EVM	exon	493981	494197	.	-	.	ID=evm.model.R1_4.30.exon3;Parent=evm.model.R1_4.30
R1_4	EVM	CDS	493981	494197	.	-	1	ID=cds.evm.model.R1_4.30;Parent=evm.model.R1_4.30
R1_4	EVM	exon	493559	493810	.	-	.	ID=evm.model.R1_4.30.exon4;Parent=evm.model.R1_4.30
R1_4	EVM	CDS	493559	493810	.	-	0	ID=cds.evm.model.R1_4.30;Parent=evm.model.R1_4.30
#evm.TU.R1_4.379 removed; remove_reason=repeat_match;
R1_4	EVM	gene	3703374	3706606	.	+	.	ID=evm.TU.R1_4.379;Name=EVM%20prediction%20R1_4.379
R1_4	EVM	mRNA	3703374	3706606	.	+	.	ID=evm.model.R1_4.379;Parent=evm.TU.R1_4.379;Name=EVM%20prediction%20R1_4.379
R1_4	EVM	exon	3703374	3703432	.	+	.	ID=evm.model.R1_4.379.exon1;Parent=evm.model.R1_4.379
R1_4	EVM	CDS	3703374	3703432	.	+	0	ID=cds.evm.model.R1_4.379;Parent=evm.model.R1_4.379
R1_4	EVM	exon	3703861	3703991	.	+	.	ID=evm.model.R1_4.379.exon2;Parent=evm.model.R1_4.379
R1_4	EVM	CDS	3703861	3703991	.	+	1	ID=cds.evm.model.R1_4.379;Parent=evm.model.R1_4.379
R1_4	EVM	exon	3704128	3704252	.	+	.	ID=evm.model.R1_4.379.exon3;Parent=evm.model.R1_4.379
R1_4	EVM	CDS	3704128	3704252	.	+	2	ID=cds.evm.model.R1_4.379;Parent=evm.model.R1_4.379
R1_4	EVM	exon	3704363	3704662	.	+	.	ID=evm.model.R1_4.379.exon4;Parent=evm.model.R1_4.379
R1_4	EVM	CDS	3704363	3704662	.	+	0	ID=cds.evm.model.R1_4.379;Parent=evm.model.R1_4.379
R1_4	EVM	exon	3704735	3704899	.	+	.	ID=evm.model.R1_4.379.exon5;Parent=evm.model.R1_4.379
R1_4	EVM	CDS	3704735	3704899	.	+	0	ID=cds.evm.model.R1_4.379;Parent=evm.model.R1_4.379
R1_4	EVM	exon	3704974	3705641	.	+	.	ID=evm.model.R1_4.379.exon6;Parent=evm.model.R1_4.379
R1_4	EVM	CDS	3704974	3705641	.	+	0	ID=cds.evm.model.R1_4.379;Parent=evm.model.R1_4.379
R1_4	EVM	exon	3705713	3705961	.	+	.	ID=evm.model.R1_4.379.exon7;Parent=evm.model.R1_4.379
R1_4	EVM	CDS	3705713	3705961	.	+	1	ID=cds.evm.model.R1_4.379;Parent=evm.model.R1_4.379
R1_4	EVM	exon	3706033	3706331	.	+	.	ID=evm.model.R1_4.379.exon8;Parent=evm.model.R1_4.379
R1_4	EVM	CDS	3706033	3706331	.	+	1	ID=cds.evm.model.R1_4.379;Parent=evm.model.R1_4.379
R1_4	EVM	exon	3706419	3706606	.	+	.	ID=evm.model.R1_4.379.exon9;Parent=evm.model.R1_4.379
R1_4	EVM	CDS	3706419	3706606	.	+	2	ID=cds.evm.model.R1_4.379;Parent=evm.model.R1_4.379
#evm.TU.R1_4.417 removed; remove_reason=repeat_match;
R1_4	EVM	gene	3981054	3982481	.	-	.	ID=evm.TU.R1_4.417;Name=EVM%20prediction%20R1_4.417
R1_4	EVM	mRNA	3981054	3982481	.	-	.	ID=evm.model.R1_4.417;Parent=evm.TU.R1_4.417;Name=EVM%20prediction%20R1_4.417
R1_4	EVM	exon	3982445	3982481	.	-	.	ID=evm.model.R1_4.417.exon1;Parent=evm.model.R1_4.417
R1_4	EVM	CDS	3982445	3982481	.	-	0	ID=cds.evm.model.R1_4.417;Parent=evm.model.R1_4.417
R1_4	EVM	exon	3981478	3981930	.	-	.	ID=evm.model.R1_4.417.exon2;Parent=evm.model.R1_4.417
R1_4	EVM	CDS	3981478	3981930	.	-	2	ID=cds.evm.model.R1_4.417;Parent=evm.model.R1_4.417
R1_4	EVM	exon	3981226	3981404	.	-	.	ID=evm.model.R1_4.417.exon3;Parent=evm.model.R1_4.417
R1_4	EVM	CDS	3981226	3981404	.	-	2	ID=cds.evm.model.R1_4.417;Parent=evm.model.R1_4.417
R1_4	EVM	exon	3981054	3981155	.	-	.	ID=evm.model.R1_4.417.exon4;Parent=evm.model.R1_4.417
R1_4	EVM	CDS	3981054	3981155	.	-	0	ID=cds.evm.model.R1_4.417;Parent=evm.model.R1_4.417
#evm.TU.R1_4.467 removed; remove_reason=repeat_match;
R1_4	EVM	gene	4324975	4336321	.	-	.	ID=evm.TU.R1_4.467;Name=EVM%20prediction%20R1_4.467
R1_4	EVM	mRNA	4324975	4336321	.	-	.	ID=evm.model.R1_4.467;Parent=evm.TU.R1_4.467;Name=EVM%20prediction%20R1_4.467
R1_4	EVM	exon	4336206	4336321	.	-	.	ID=evm.model.R1_4.467.exon1;Parent=evm.model.R1_4.467
R1_4	EVM	CDS	4336206	4336321	.	-	0	ID=cds.evm.model.R1_4.467;Parent=evm.model.R1_4.467
R1_4	EVM	exon	4324975	4325335	.	-	.	ID=evm.model.R1_4.467.exon2;Parent=evm.model.R1_4.467
R1_4	EVM	CDS	4324975	4325335	.	-	1	ID=cds.evm.model.R1_4.467;Parent=evm.model.R1_4.467
#evm.TU.R1_4.504 removed; remove_reason=repeat_match;
R1_4	EVM	gene	4683351	4686994	.	+	.	ID=evm.TU.R1_4.504;Name=EVM%20prediction%20R1_4.504
R1_4	EVM	mRNA	4683351	4686994	.	+	.	ID=evm.model.R1_4.504;Parent=evm.TU.R1_4.504;Name=EVM%20prediction%20R1_4.504
R1_4	EVM	exon	4683351	4683598	.	+	.	ID=evm.model.R1_4.504.exon1;Parent=evm.model.R1_4.504
R1_4	EVM	CDS	4683351	4683598	.	+	0	ID=cds.evm.model.R1_4.504;Parent=evm.model.R1_4.504
R1_4	EVM	exon	4684879	4684915	.	+	.	ID=evm.model.R1_4.504.exon2;Parent=evm.model.R1_4.504
R1_4	EVM	CDS	4684879	4684915	.	+	1	ID=cds.evm.model.R1_4.504;Parent=evm.model.R1_4.504
R1_4	EVM	exon	4685016	4685431	.	+	.	ID=evm.model.R1_4.504.exon3;Parent=evm.model.R1_4.504
R1_4	EVM	CDS	4685016	4685431	.	+	0	ID=cds.evm.model.R1_4.504;Parent=evm.model.R1_4.504
R1_4	EVM	exon	4685520	4685726	.	+	.	ID=evm.model.R1_4.504.exon4;Parent=evm.model.R1_4.504
R1_4	EVM	CDS	4685520	4685726	.	+	1	ID=cds.evm.model.R1_4.504;Parent=evm.model.R1_4.504
R1_4	EVM	exon	4685822	4686037	.	+	.	ID=evm.model.R1_4.504.exon5;Parent=evm.model.R1_4.504
R1_4	EVM	CDS	4685822	4686037	.	+	1	ID=cds.evm.model.R1_4.504;Parent=evm.model.R1_4.504
R1_4	EVM	exon	4686715	4686994	.	+	.	ID=evm.model.R1_4.504.exon6;Parent=evm.model.R1_4.504
R1_4	EVM	CDS	4686715	4686994	.	+	1	ID=cds.evm.model.R1_4.504;Parent=evm.model.R1_4.504
#evm.TU.ctg293_0.1 removed; remove_reason=repeat_match;
ctg293_0	EVM	gene	2789	3469	.	+	.	ID=evm.TU.ctg293_0.1;Name=EVM%20prediction%20ctg293_0.1
ctg293_0	EVM	mRNA	2789	3469	.	+	.	ID=evm.model.ctg293_0.1;Parent=evm.TU.ctg293_0.1;Name=EVM%20prediction%20ctg293_0.1
ctg293_0	EVM	exon	2789	3469	.	+	.	ID=evm.model.ctg293_0.1.exon1;Parent=evm.model.ctg293_0.1
ctg293_0	EVM	CDS	2789	3469	.	+	0	ID=cds.evm.model.ctg293_0.1;Parent=evm.model.ctg293_0.1
#evm.TU.ctg85_5.8 removed; remove_reason=repeat_match;
ctg85_5	EVM	gene	125242	136184	.	-	.	ID=evm.TU.ctg85_5.8;Name=EVM%20prediction%20ctg85_5.8
ctg85_5	EVM	mRNA	125242	136184	.	-	.	ID=evm.model.ctg85_5.8;Parent=evm.TU.ctg85_5.8;Name=EVM%20prediction%20ctg85_5.8
ctg85_5	EVM	exon	136021	136184	.	-	.	ID=evm.model.ctg85_5.8.exon1;Parent=evm.model.ctg85_5.8
ctg85_5	EVM	CDS	136021	136184	.	-	0	ID=cds.evm.model.ctg85_5.8;Parent=evm.model.ctg85_5.8
ctg85_5	EVM	exon	125242	125692	.	-	.	ID=evm.model.ctg85_5.8.exon2;Parent=evm.model.ctg85_5.8
ctg85_5	EVM	CDS	125242	125692	.	-	1	ID=cds.evm.model.ctg85_5.8;Parent=evm.model.ctg85_5.8
#evm.TU.ctg85_5.12 removed; remove_reason=repeat_match;
ctg85_5	EVM	gene	154952	155818	.	+	.	ID=evm.TU.ctg85_5.12;Name=EVM%20prediction%20ctg85_5.12
ctg85_5	EVM	mRNA	154952	155818	.	+	.	ID=evm.model.ctg85_5.12;Parent=evm.TU.ctg85_5.12;Name=EVM%20prediction%20ctg85_5.12
ctg85_5	EVM	exon	154952	155818	.	+	.	ID=evm.model.ctg85_5.12.exon1;Parent=evm.model.ctg85_5.12
ctg85_5	EVM	CDS	154952	155818	.	+	0	ID=cds.evm.model.ctg85_5.12;Parent=evm.model.ctg85_5.12
#evm.TU.ctg85_5.13 removed; remove_reason=repeat_match;
ctg85_5	EVM	gene	155857	156861	.	+	.	ID=evm.TU.ctg85_5.13;Name=EVM%20prediction%20ctg85_5.13
ctg85_5	EVM	mRNA	155857	156861	.	+	.	ID=evm.model.ctg85_5.13;Parent=evm.TU.ctg85_5.13;Name=EVM%20prediction%20ctg85_5.13
ctg85_5	EVM	exon	155857	156861	.	+	.	ID=evm.model.ctg85_5.13.exon1;Parent=evm.model.ctg85_5.13
ctg85_5	EVM	CDS	155857	156861	.	+	0	ID=cds.evm.model.ctg85_5.13;Parent=evm.model.ctg85_5.13
#evm.TU.ctg85_5.14 removed; remove_reason=repeat_match;
ctg85_5	EVM	gene	157079	157480	.	+	.	ID=evm.TU.ctg85_5.14;Name=EVM%20prediction%20ctg85_5.14
ctg85_5	EVM	mRNA	157079	157480	.	+	.	ID=evm.model.ctg85_5.14;Parent=evm.TU.ctg85_5.14;Name=EVM%20prediction%20ctg85_5.14
ctg85_5	EVM	exon	157079	157480	.	+	.	ID=evm.model.ctg85_5.14.exon1;Parent=evm.model.ctg85_5.14
ctg85_5	EVM	CDS	157079	157480	.	+	0	ID=cds.evm.model.ctg85_5.14;Parent=evm.model.ctg85_5.14
#evm.TU.ctg85_5.15 removed; remove_reason=repeat_match;
ctg85_5	EVM	gene	157759	158985	.	+	.	ID=evm.TU.ctg85_5.15;Name=EVM%20prediction%20ctg85_5.15
ctg85_5	EVM	mRNA	157759	158985	.	+	.	ID=evm.model.ctg85_5.15;Parent=evm.TU.ctg85_5.15;Name=EVM%20prediction%20ctg85_5.15
ctg85_5	EVM	exon	157759	158985	.	+	.	ID=evm.model.ctg85_5.15.exon1;Parent=evm.model.ctg85_5.15
ctg85_5	EVM	CDS	157759	158985	.	+	0	ID=cds.evm.model.ctg85_5.15;Parent=evm.model.ctg85_5.15
#evm.TU.ctg85_5.17 removed; remove_reason=repeat_match;
ctg85_5	EVM	gene	175777	177188	.	-	.	ID=evm.TU.ctg85_5.17;Name=EVM%20prediction%20ctg85_5.17
ctg85_5	EVM	mRNA	175777	177188	.	-	.	ID=evm.model.ctg85_5.17;Parent=evm.TU.ctg85_5.17;Name=EVM%20prediction%20ctg85_5.17
ctg85_5	EVM	exon	176960	177188	.	-	.	ID=evm.model.ctg85_5.17.exon1;Parent=evm.model.ctg85_5.17
ctg85_5	EVM	CDS	176960	177188	.	-	0	ID=cds.evm.model.ctg85_5.17;Parent=evm.model.ctg85_5.17
ctg85_5	EVM	exon	176687	176893	.	-	.	ID=evm.model.ctg85_5.17.exon2;Parent=evm.model.ctg85_5.17
ctg85_5	EVM	CDS	176687	176893	.	-	2	ID=cds.evm.model.ctg85_5.17;Parent=evm.model.ctg85_5.17
ctg85_5	EVM	exon	176339	176525	.	-	.	ID=evm.model.ctg85_5.17.exon3;Parent=evm.model.ctg85_5.17
ctg85_5	EVM	CDS	176339	176525	.	-	2	ID=cds.evm.model.ctg85_5.17;Parent=evm.model.ctg85_5.17
ctg85_5	EVM	exon	175777	176113	.	-	.	ID=evm.model.ctg85_5.17.exon4;Parent=evm.model.ctg85_5.17
ctg85_5	EVM	CDS	175777	176113	.	-	1	ID=cds.evm.model.ctg85_5.17;Parent=evm.model.ctg85_5.17
#evm.TU.R2_4.277 removed; remove_reason=seq_too_short;
R2_4	EVM	gene	3347941	3348090	.	-	.	ID=evm.TU.R2_4.277;Name=EVM%20prediction%20R2_4.277
R2_4	EVM	mRNA	3347941	3348090	.	-	.	ID=evm.model.R2_4.277;Parent=evm.TU.R2_4.277;Name=EVM%20prediction%20R2_4.277
R2_4	EVM	exon	3347941	3348090	.	-	.	ID=evm.model.R2_4.277.exon1;Parent=evm.model.R2_4.277
R2_4	EVM	CDS	3347941	3348090	.	-	0	ID=cds.evm.model.R2_4.277;Parent=evm.model.R2_4.277
#evm.TU.R2_4.748 removed; remove_reason=repeat_match;
R2_4	EVM	gene	7314675	7315345	.	-	.	ID=evm.TU.R2_4.748;Name=EVM%20prediction%20R2_4.748
R2_4	EVM	mRNA	7314675	7315345	.	-	.	ID=evm.model.R2_4.748;Parent=evm.TU.R2_4.748;Name=EVM%20prediction%20R2_4.748
R2_4	EVM	exon	7315243	7315345	.	-	.	ID=evm.model.R2_4.748.exon1;Parent=evm.model.R2_4.748
R2_4	EVM	CDS	7315243	7315345	.	-	0	ID=cds.evm.model.R2_4.748;Parent=evm.model.R2_4.748
R2_4	EVM	exon	7314940	7315157	.	-	.	ID=evm.model.R2_4.748.exon2;Parent=evm.model.R2_4.748
R2_4	EVM	CDS	7314940	7315157	.	-	2	ID=cds.evm.model.R2_4.748;Parent=evm.model.R2_4.748
R2_4	EVM	exon	7314675	7314824	.	-	.	ID=evm.model.R2_4.748.exon3;Parent=evm.model.R2_4.748
R2_4	EVM	CDS	7314675	7314824	.	-	0	ID=cds.evm.model.R2_4.748;Parent=evm.model.R2_4.748
#evm.TU.R2_4.749 removed; remove_reason=repeat_match;
R2_4	EVM	gene	7318849	7319527	.	-	.	ID=evm.TU.R2_4.749;Name=EVM%20prediction%20R2_4.749
R2_4	EVM	mRNA	7318849	7319527	.	-	.	ID=evm.model.R2_4.749;Parent=evm.TU.R2_4.749;Name=EVM%20prediction%20R2_4.749
R2_4	EVM	exon	7319425	7319527	.	-	.	ID=evm.model.R2_4.749.exon1;Parent=evm.model.R2_4.749
R2_4	EVM	CDS	7319425	7319527	.	-	0	ID=cds.evm.model.R2_4.749;Parent=evm.model.R2_4.749
R2_4	EVM	exon	7319122	7319339	.	-	.	ID=evm.model.R2_4.749.exon2;Parent=evm.model.R2_4.749
R2_4	EVM	CDS	7319122	7319339	.	-	2	ID=cds.evm.model.R2_4.749;Parent=evm.model.R2_4.749
R2_4	EVM	exon	7318849	7318998	.	-	.	ID=evm.model.R2_4.749.exon3;Parent=evm.model.R2_4.749
R2_4	EVM	CDS	7318849	7318998	.	-	0	ID=cds.evm.model.R2_4.749;Parent=evm.model.R2_4.749
#evm.TU.R2_4.795 removed; remove_reason=repeat_match;
R2_4	EVM	gene	7902996	7904466	.	+	.	ID=evm.TU.R2_4.795;Name=EVM%20prediction%20R2_4.795
R2_4	EVM	mRNA	7902996	7904466	.	+	.	ID=evm.model.R2_4.795;Parent=evm.TU.R2_4.795;Name=EVM%20prediction%20R2_4.795
R2_4	EVM	exon	7902996	7903925	.	+	.	ID=evm.model.R2_4.795.exon1;Parent=evm.model.R2_4.795
R2_4	EVM	CDS	7902996	7903925	.	+	0	ID=cds.evm.model.R2_4.795;Parent=evm.model.R2_4.795
R2_4	EVM	exon	7904008	7904466	.	+	.	ID=evm.model.R2_4.795.exon2;Parent=evm.model.R2_4.795
R2_4	EVM	CDS	7904008	7904466	.	+	0	ID=cds.evm.model.R2_4.795;Parent=evm.model.R2_4.795
#evm.TU.R2_4.805 removed; remove_reason=repeat_match;
R2_4	EVM	gene	7976553	7977107	.	-	.	ID=evm.TU.R2_4.805;Name=EVM%20prediction%20R2_4.805
R2_4	EVM	mRNA	7976553	7977107	.	-	.	ID=evm.model.R2_4.805;Parent=evm.TU.R2_4.805;Name=EVM%20prediction%20R2_4.805
R2_4	EVM	exon	7976553	7977107	.	-	.	ID=evm.model.R2_4.805.exon1;Parent=evm.model.R2_4.805
R2_4	EVM	CDS	7976553	7977107	.	-	0	ID=cds.evm.model.R2_4.805;Parent=evm.model.R2_4.805
#evm.TU.R2_4.807 removed; remove_reason=repeat_match;
R2_4	EVM	gene	7989553	7992032	.	-	.	ID=evm.TU.R2_4.807;Name=EVM%20prediction%20R2_4.807
R2_4	EVM	mRNA	7989553	7992032	.	-	.	ID=evm.model.R2_4.807;Parent=evm.TU.R2_4.807;Name=EVM%20prediction%20R2_4.807
R2_4	EVM	exon	7991719	7992032	.	-	.	ID=evm.model.R2_4.807.exon1;Parent=evm.model.R2_4.807
R2_4	EVM	CDS	7991719	7992032	.	-	0	ID=cds.evm.model.R2_4.807;Parent=evm.model.R2_4.807
R2_4	EVM	exon	7991330	7991645	.	-	.	ID=evm.model.R2_4.807.exon2;Parent=evm.model.R2_4.807
R2_4	EVM	CDS	7991330	7991645	.	-	1	ID=cds.evm.model.R2_4.807;Parent=evm.model.R2_4.807
R2_4	EVM	exon	7990560	7991257	.	-	.	ID=evm.model.R2_4.807.exon3;Parent=evm.model.R2_4.807
R2_4	EVM	CDS	7990560	7991257	.	-	0	ID=cds.evm.model.R2_4.807;Parent=evm.model.R2_4.807
R2_4	EVM	exon	7989854	7990196	.	-	.	ID=evm.model.R2_4.807.exon4;Parent=evm.model.R2_4.807
R2_4	EVM	CDS	7989854	7990196	.	-	1	ID=cds.evm.model.R2_4.807;Parent=evm.model.R2_4.807
R2_4	EVM	exon	7989553	7989744	.	-	.	ID=evm.model.R2_4.807.exon5;Parent=evm.model.R2_4.807
R2_4	EVM	CDS	7989553	7989744	.	-	0	ID=cds.evm.model.R2_4.807;Parent=evm.model.R2_4.807
#evm.TU.R2_4.810 removed; remove_reason=repeat_match;
R2_4	EVM	gene	8009209	8011394	.	+	.	ID=evm.TU.R2_4.810;Name=EVM%20prediction%20R2_4.810
R2_4	EVM	mRNA	8009209	8011394	.	+	.	ID=evm.model.R2_4.810;Parent=evm.TU.R2_4.810;Name=EVM%20prediction%20R2_4.810
R2_4	EVM	exon	8009209	8009725	.	+	.	ID=evm.model.R2_4.810.exon1;Parent=evm.model.R2_4.810
R2_4	EVM	CDS	8009209	8009725	.	+	0	ID=cds.evm.model.R2_4.810;Parent=evm.model.R2_4.810
R2_4	EVM	exon	8009873	8010794	.	+	.	ID=evm.model.R2_4.810.exon2;Parent=evm.model.R2_4.810
R2_4	EVM	CDS	8009873	8010794	.	+	2	ID=cds.evm.model.R2_4.810;Parent=evm.model.R2_4.810
R2_4	EVM	exon	8011160	8011394	.	+	.	ID=evm.model.R2_4.810.exon3;Parent=evm.model.R2_4.810
R2_4	EVM	CDS	8011160	8011394	.	+	1	ID=cds.evm.model.R2_4.810;Parent=evm.model.R2_4.810
#evm.TU.R2_4.1184 removed; remove_reason=repeat_match;
R2_4	EVM	gene	12971390	12972008	.	-	.	ID=evm.TU.R2_4.1184;Name=EVM%20prediction%20R2_4.1184
R2_4	EVM	mRNA	12971390	12972008	.	-	.	ID=evm.model.R2_4.1184;Parent=evm.TU.R2_4.1184;Name=EVM%20prediction%20R2_4.1184
R2_4	EVM	exon	12971814	12972008	.	-	.	ID=evm.model.R2_4.1184.exon1;Parent=evm.model.R2_4.1184
R2_4	EVM	CDS	12971814	12972008	.	-	0	ID=cds.evm.model.R2_4.1184;Parent=evm.model.R2_4.1184
R2_4	EVM	exon	12971390	12971749	.	-	.	ID=evm.model.R2_4.1184.exon2;Parent=evm.model.R2_4.1184
R2_4	EVM	CDS	12971390	12971749	.	-	0	ID=cds.evm.model.R2_4.1184;Parent=evm.model.R2_4.1184
#evm.TU.R2_4.1185 removed; remove_reason=repeat_match;
R2_4	EVM	gene	12972081	12976112	.	-	.	ID=evm.TU.R2_4.1185;Name=EVM%20prediction%20R2_4.1185
R2_4	EVM	mRNA	12972081	12976112	.	-	.	ID=evm.model.R2_4.1185;Parent=evm.TU.R2_4.1185;Name=EVM%20prediction%20R2_4.1185
R2_4	EVM	exon	12975921	12976112	.	-	.	ID=evm.model.R2_4.1185.exon1;Parent=evm.model.R2_4.1185
R2_4	EVM	CDS	12975921	12976112	.	-	0	ID=cds.evm.model.R2_4.1185;Parent=evm.model.R2_4.1185
R2_4	EVM	exon	12972847	12973203	.	-	.	ID=evm.model.R2_4.1185.exon2;Parent=evm.model.R2_4.1185
R2_4	EVM	CDS	12972847	12973203	.	-	0	ID=cds.evm.model.R2_4.1185;Parent=evm.model.R2_4.1185
R2_4	EVM	exon	12972081	12972779	.	-	.	ID=evm.model.R2_4.1185.exon3;Parent=evm.model.R2_4.1185
R2_4	EVM	CDS	12972081	12972779	.	-	0	ID=cds.evm.model.R2_4.1185;Parent=evm.model.R2_4.1185
#evm.TU.R2_4.1233 removed; remove_reason=repeat_match;
R2_4	EVM	gene	13562602	13565743	.	+	.	ID=evm.TU.R2_4.1233;Name=EVM%20prediction%20R2_4.1233
R2_4	EVM	mRNA	13562602	13565743	.	+	.	ID=evm.model.R2_4.1233;Parent=evm.TU.R2_4.1233;Name=EVM%20prediction%20R2_4.1233
R2_4	EVM	exon	13562602	13562696	.	+	.	ID=evm.model.R2_4.1233.exon1;Parent=evm.model.R2_4.1233
R2_4	EVM	CDS	13562602	13562696	.	+	0	ID=cds.evm.model.R2_4.1233;Parent=evm.model.R2_4.1233
R2_4	EVM	exon	13562776	13562926	.	+	.	ID=evm.model.R2_4.1233.exon2;Parent=evm.model.R2_4.1233
R2_4	EVM	CDS	13562776	13562926	.	+	1	ID=cds.evm.model.R2_4.1233;Parent=evm.model.R2_4.1233
R2_4	EVM	exon	13563088	13563171	.	+	.	ID=evm.model.R2_4.1233.exon3;Parent=evm.model.R2_4.1233
R2_4	EVM	CDS	13563088	13563171	.	+	0	ID=cds.evm.model.R2_4.1233;Parent=evm.model.R2_4.1233
R2_4	EVM	exon	13564859	13565378	.	+	.	ID=evm.model.R2_4.1233.exon4;Parent=evm.model.R2_4.1233
R2_4	EVM	CDS	13564859	13565378	.	+	0	ID=cds.evm.model.R2_4.1233;Parent=evm.model.R2_4.1233
R2_4	EVM	exon	13565649	13565743	.	+	.	ID=evm.model.R2_4.1233.exon5;Parent=evm.model.R2_4.1233
R2_4	EVM	CDS	13565649	13565743	.	+	2	ID=cds.evm.model.R2_4.1233;Parent=evm.model.R2_4.1233
#evm.TU.R2_4.1237 removed; remove_reason=repeat_match;
R2_4	EVM	gene	13587728	13591479	.	+	.	ID=evm.TU.R2_4.1237;Name=EVM%20prediction%20R2_4.1237
R2_4	EVM	mRNA	13587728	13591479	.	+	.	ID=evm.model.R2_4.1237;Parent=evm.TU.R2_4.1237;Name=EVM%20prediction%20R2_4.1237
R2_4	EVM	exon	13587728	13587793	.	+	.	ID=evm.model.R2_4.1237.exon1;Parent=evm.model.R2_4.1237
R2_4	EVM	CDS	13587728	13587793	.	+	0	ID=cds.evm.model.R2_4.1237;Parent=evm.model.R2_4.1237
R2_4	EVM	exon	13591099	13591479	.	+	.	ID=evm.model.R2_4.1237.exon2;Parent=evm.model.R2_4.1237
R2_4	EVM	CDS	13591099	13591479	.	+	0	ID=cds.evm.model.R2_4.1237;Parent=evm.model.R2_4.1237
#evm.TU.R2_4.1238 removed; remove_reason=repeat_match;
R2_4	EVM	gene	13591550	13592904	.	+	.	ID=evm.TU.R2_4.1238;Name=EVM%20prediction%20R2_4.1238
R2_4	EVM	mRNA	13591550	13592904	.	+	.	ID=evm.model.R2_4.1238;Parent=evm.TU.R2_4.1238;Name=EVM%20prediction%20R2_4.1238
R2_4	EVM	exon	13591550	13591719	.	+	.	ID=evm.model.R2_4.1238.exon1;Parent=evm.model.R2_4.1238
R2_4	EVM	CDS	13591550	13591719	.	+	0	ID=cds.evm.model.R2_4.1238;Parent=evm.model.R2_4.1238
R2_4	EVM	exon	13591830	13591938	.	+	.	ID=evm.model.R2_4.1238.exon2;Parent=evm.model.R2_4.1238
R2_4	EVM	CDS	13591830	13591938	.	+	1	ID=cds.evm.model.R2_4.1238;Parent=evm.model.R2_4.1238
R2_4	EVM	exon	13592704	13592904	.	+	.	ID=evm.model.R2_4.1238.exon3;Parent=evm.model.R2_4.1238
R2_4	EVM	CDS	13592704	13592904	.	+	0	ID=cds.evm.model.R2_4.1238;Parent=evm.model.R2_4.1238
#evm.TU.R2_4.1240 removed; remove_reason=repeat_match;
R2_4	EVM	gene	13593669	13594201	.	+	.	ID=evm.TU.R2_4.1240;Name=EVM%20prediction%20R2_4.1240
R2_4	EVM	mRNA	13593669	13594201	.	+	.	ID=evm.model.R2_4.1240;Parent=evm.TU.R2_4.1240;Name=EVM%20prediction%20R2_4.1240
R2_4	EVM	exon	13593669	13593764	.	+	.	ID=evm.model.R2_4.1240.exon1;Parent=evm.model.R2_4.1240
R2_4	EVM	CDS	13593669	13593764	.	+	0	ID=cds.evm.model.R2_4.1240;Parent=evm.model.R2_4.1240
R2_4	EVM	exon	13593857	13594201	.	+	.	ID=evm.model.R2_4.1240.exon2;Parent=evm.model.R2_4.1240
R2_4	EVM	CDS	13593857	13594201	.	+	0	ID=cds.evm.model.R2_4.1240;Parent=evm.model.R2_4.1240
#evm.TU.R2_4.1241 removed; remove_reason=repeat_match;
R2_4	EVM	gene	13594228	13594905	.	+	.	ID=evm.TU.R2_4.1241;Name=EVM%20prediction%20R2_4.1241
R2_4	EVM	mRNA	13594228	13594905	.	+	.	ID=evm.model.R2_4.1241;Parent=evm.TU.R2_4.1241;Name=EVM%20prediction%20R2_4.1241
R2_4	EVM	exon	13594228	13594342	.	+	.	ID=evm.model.R2_4.1241.exon1;Parent=evm.model.R2_4.1241
R2_4	EVM	CDS	13594228	13594342	.	+	0	ID=cds.evm.model.R2_4.1241;Parent=evm.model.R2_4.1241
R2_4	EVM	exon	13594451	13594905	.	+	.	ID=evm.model.R2_4.1241.exon2;Parent=evm.model.R2_4.1241
R2_4	EVM	CDS	13594451	13594905	.	+	2	ID=cds.evm.model.R2_4.1241;Parent=evm.model.R2_4.1241
#evm.TU.R2_4.1251 removed; remove_reason=repeat_match;
R2_4	EVM	gene	13762046	13762471	.	+	.	ID=evm.TU.R2_4.1251;Name=EVM%20prediction%20R2_4.1251
R2_4	EVM	mRNA	13762046	13762471	.	+	.	ID=evm.model.R2_4.1251;Parent=evm.TU.R2_4.1251;Name=EVM%20prediction%20R2_4.1251
R2_4	EVM	exon	13762046	13762249	.	+	.	ID=evm.model.R2_4.1251.exon1;Parent=evm.model.R2_4.1251
R2_4	EVM	CDS	13762046	13762249	.	+	0	ID=cds.evm.model.R2_4.1251;Parent=evm.model.R2_4.1251
R2_4	EVM	exon	13762337	13762471	.	+	.	ID=evm.model.R2_4.1251.exon2;Parent=evm.model.R2_4.1251
R2_4	EVM	CDS	13762337	13762471	.	+	0	ID=cds.evm.model.R2_4.1251;Parent=evm.model.R2_4.1251
#evm.TU.R2_4.1252 removed; remove_reason=repeat_match;
R2_4	EVM	gene	13764320	13765746	.	+	.	ID=evm.TU.R2_4.1252;Name=EVM%20prediction%20R2_4.1252
R2_4	EVM	mRNA	13764320	13765746	.	+	.	ID=evm.model.R2_4.1252;Parent=evm.TU.R2_4.1252;Name=EVM%20prediction%20R2_4.1252
R2_4	EVM	exon	13764320	13764515	.	+	.	ID=evm.model.R2_4.1252.exon1;Parent=evm.model.R2_4.1252
R2_4	EVM	CDS	13764320	13764515	.	+	0	ID=cds.evm.model.R2_4.1252;Parent=evm.model.R2_4.1252
R2_4	EVM	exon	13765125	13765456	.	+	.	ID=evm.model.R2_4.1252.exon2;Parent=evm.model.R2_4.1252
R2_4	EVM	CDS	13765125	13765456	.	+	2	ID=cds.evm.model.R2_4.1252;Parent=evm.model.R2_4.1252
R2_4	EVM	exon	13765522	13765746	.	+	.	ID=evm.model.R2_4.1252.exon3;Parent=evm.model.R2_4.1252
R2_4	EVM	CDS	13765522	13765746	.	+	0	ID=cds.evm.model.R2_4.1252;Parent=evm.model.R2_4.1252
#evm.TU.R2_4.1270 removed; remove_reason=repeat_match;
R2_4	EVM	gene	13884706	13885896	.	+	.	ID=evm.TU.R2_4.1270;Name=EVM%20prediction%20R2_4.1270
R2_4	EVM	mRNA	13884706	13885896	.	+	.	ID=evm.model.R2_4.1270;Parent=evm.TU.R2_4.1270;Name=EVM%20prediction%20R2_4.1270
R2_4	EVM	exon	13884706	13885126	.	+	.	ID=evm.model.R2_4.1270.exon1;Parent=evm.model.R2_4.1270
R2_4	EVM	CDS	13884706	13885126	.	+	0	ID=cds.evm.model.R2_4.1270;Parent=evm.model.R2_4.1270
R2_4	EVM	exon	13885205	13885896	.	+	.	ID=evm.model.R2_4.1270.exon2;Parent=evm.model.R2_4.1270
R2_4	EVM	CDS	13885205	13885896	.	+	2	ID=cds.evm.model.R2_4.1270;Parent=evm.model.R2_4.1270
#evm.TU.R2_4.1279 removed; remove_reason=repeat_match;
R2_4	EVM	gene	14070867	14071394	.	-	.	ID=evm.TU.R2_4.1279;Name=EVM%20prediction%20R2_4.1279
R2_4	EVM	mRNA	14070867	14071394	.	-	.	ID=evm.model.R2_4.1279;Parent=evm.TU.R2_4.1279;Name=EVM%20prediction%20R2_4.1279
R2_4	EVM	exon	14070867	14071394	.	-	.	ID=evm.model.R2_4.1279.exon1;Parent=evm.model.R2_4.1279
R2_4	EVM	CDS	14070867	14071394	.	-	0	ID=cds.evm.model.R2_4.1279;Parent=evm.model.R2_4.1279
#evm.TU.R2_4.1280 removed; remove_reason=repeat_match;
R2_4	EVM	gene	14072057	14072557	.	-	.	ID=evm.TU.R2_4.1280;Name=EVM%20prediction%20R2_4.1280
R2_4	EVM	mRNA	14072057	14072557	.	-	.	ID=evm.model.R2_4.1280;Parent=evm.TU.R2_4.1280;Name=EVM%20prediction%20R2_4.1280
R2_4	EVM	exon	14072057	14072557	.	-	.	ID=evm.model.R2_4.1280.exon1;Parent=evm.model.R2_4.1280
R2_4	EVM	CDS	14072057	14072557	.	-	0	ID=cds.evm.model.R2_4.1280;Parent=evm.model.R2_4.1280
#evm.TU.R2_4.1282 removed; remove_reason=repeat_match;
R2_4	EVM	gene	14074073	14074399	.	-	.	ID=evm.TU.R2_4.1282;Name=EVM%20prediction%20R2_4.1282
R2_4	EVM	mRNA	14074073	14074399	.	-	.	ID=evm.model.R2_4.1282;Parent=evm.TU.R2_4.1282;Name=EVM%20prediction%20R2_4.1282
R2_4	EVM	exon	14074073	14074399	.	-	.	ID=evm.model.R2_4.1282.exon1;Parent=evm.model.R2_4.1282
R2_4	EVM	CDS	14074073	14074399	.	-	0	ID=cds.evm.model.R2_4.1282;Parent=evm.model.R2_4.1282
#evm.TU.R2_4.1285 removed; remove_reason=repeat_match;
R2_4	EVM	gene	14096510	14096836	.	+	.	ID=evm.TU.R2_4.1285;Name=EVM%20prediction%20R2_4.1285
R2_4	EVM	mRNA	14096510	14096836	.	+	.	ID=evm.model.R2_4.1285;Parent=evm.TU.R2_4.1285;Name=EVM%20prediction%20R2_4.1285
R2_4	EVM	exon	14096510	14096836	.	+	.	ID=evm.model.R2_4.1285.exon1;Parent=evm.model.R2_4.1285
R2_4	EVM	CDS	14096510	14096836	.	+	0	ID=cds.evm.model.R2_4.1285;Parent=evm.model.R2_4.1285
#evm.TU.R2_4.1287 removed; remove_reason=repeat_match;
R2_4	EVM	gene	14098352	14098852	.	+	.	ID=evm.TU.R2_4.1287;Name=EVM%20prediction%20R2_4.1287
R2_4	EVM	mRNA	14098352	14098852	.	+	.	ID=evm.model.R2_4.1287;Parent=evm.TU.R2_4.1287;Name=EVM%20prediction%20R2_4.1287
R2_4	EVM	exon	14098352	14098852	.	+	.	ID=evm.model.R2_4.1287.exon1;Parent=evm.model.R2_4.1287
R2_4	EVM	CDS	14098352	14098852	.	+	0	ID=cds.evm.model.R2_4.1287;Parent=evm.model.R2_4.1287
#evm.TU.R2_4.1288 removed; remove_reason=repeat_match;
R2_4	EVM	gene	14099515	14100042	.	+	.	ID=evm.TU.R2_4.1288;Name=EVM%20prediction%20R2_4.1288
R2_4	EVM	mRNA	14099515	14100042	.	+	.	ID=evm.model.R2_4.1288;Parent=evm.TU.R2_4.1288;Name=EVM%20prediction%20R2_4.1288
R2_4	EVM	exon	14099515	14100042	.	+	.	ID=evm.model.R2_4.1288.exon1;Parent=evm.model.R2_4.1288
R2_4	EVM	CDS	14099515	14100042	.	+	0	ID=cds.evm.model.R2_4.1288;Parent=evm.model.R2_4.1288
#evm.TU.ctg81_0.8 removed; remove_reason=repeat_match;
ctg81_0	EVM	gene	142350	144102	.	+	.	ID=evm.TU.ctg81_0.8;Name=EVM%20prediction%20ctg81_0.8
ctg81_0	EVM	mRNA	142350	144102	.	+	.	ID=evm.model.ctg81_0.8;Parent=evm.TU.ctg81_0.8;Name=EVM%20prediction%20ctg81_0.8
ctg81_0	EVM	exon	142350	142445	.	+	.	ID=evm.model.ctg81_0.8.exon1;Parent=evm.model.ctg81_0.8
ctg81_0	EVM	CDS	142350	142445	.	+	0	ID=cds.evm.model.ctg81_0.8;Parent=evm.model.ctg81_0.8
ctg81_0	EVM	exon	142687	143084	.	+	.	ID=evm.model.ctg81_0.8.exon2;Parent=evm.model.ctg81_0.8
ctg81_0	EVM	CDS	142687	143084	.	+	0	ID=cds.evm.model.ctg81_0.8;Parent=evm.model.ctg81_0.8
ctg81_0	EVM	exon	143201	143370	.	+	.	ID=evm.model.ctg81_0.8.exon3;Parent=evm.model.ctg81_0.8
ctg81_0	EVM	CDS	143201	143370	.	+	1	ID=cds.evm.model.ctg81_0.8;Parent=evm.model.ctg81_0.8
ctg81_0	EVM	exon	143450	143887	.	+	.	ID=evm.model.ctg81_0.8.exon4;Parent=evm.model.ctg81_0.8
ctg81_0	EVM	CDS	143450	143887	.	+	2	ID=cds.evm.model.ctg81_0.8;Parent=evm.model.ctg81_0.8
ctg81_0	EVM	exon	143972	144102	.	+	.	ID=evm.model.ctg81_0.8.exon5;Parent=evm.model.ctg81_0.8
ctg81_0	EVM	CDS	143972	144102	.	+	2	ID=cds.evm.model.ctg81_0.8;Parent=evm.model.ctg81_0.8
#evm.TU.ctg81_0.10 removed; remove_reason=repeat_match;
ctg81_0	EVM	gene	156259	159198	.	-	.	ID=evm.TU.ctg81_0.10;Name=EVM%20prediction%20ctg81_0.10
ctg81_0	EVM	mRNA	156259	159198	.	-	.	ID=evm.model.ctg81_0.10;Parent=evm.TU.ctg81_0.10;Name=EVM%20prediction%20ctg81_0.10
ctg81_0	EVM	exon	156259	159198	.	-	.	ID=evm.model.ctg81_0.10.exon1;Parent=evm.model.ctg81_0.10
ctg81_0	EVM	CDS	156259	159198	.	-	0	ID=cds.evm.model.ctg81_0.10;Parent=evm.model.ctg81_0.10
#evm.TU.ctg81_0.11 removed; remove_reason=repeat_match;
ctg81_0	EVM	gene	159451	160302	.	-	.	ID=evm.TU.ctg81_0.11;Name=EVM%20prediction%20ctg81_0.11
ctg81_0	EVM	mRNA	159451	160302	.	-	.	ID=evm.model.ctg81_0.11;Parent=evm.TU.ctg81_0.11;Name=EVM%20prediction%20ctg81_0.11
ctg81_0	EVM	exon	159451	160302	.	-	.	ID=evm.model.ctg81_0.11.exon1;Parent=evm.model.ctg81_0.11
ctg81_0	EVM	CDS	159451	160302	.	-	0	ID=cds.evm.model.ctg81_0.11;Parent=evm.model.ctg81_0.11
#evm.TU.ctg36_0.6 removed; remove_reason=repeat_match;
ctg36_0	EVM	gene	77829	78608	.	-	.	ID=evm.TU.ctg36_0.6;Name=EVM%20prediction%20ctg36_0.6
ctg36_0	EVM	mRNA	77829	78608	.	-	.	ID=evm.model.ctg36_0.6;Parent=evm.TU.ctg36_0.6;Name=EVM%20prediction%20ctg36_0.6
ctg36_0	EVM	exon	77829	78608	.	-	.	ID=evm.model.ctg36_0.6.exon1;Parent=evm.model.ctg36_0.6
ctg36_0	EVM	CDS	77829	78608	.	-	0	ID=cds.evm.model.ctg36_0.6;Parent=evm.model.ctg36_0.6
#evm.TU.ctg36_0.11 removed; remove_reason=repeat_match;
ctg36_0	EVM	gene	168600	169181	.	+	.	ID=evm.TU.ctg36_0.11;Name=EVM%20prediction%20ctg36_0.11
ctg36_0	EVM	mRNA	168600	169181	.	+	.	ID=evm.model.ctg36_0.11;Parent=evm.TU.ctg36_0.11;Name=EVM%20prediction%20ctg36_0.11
ctg36_0	EVM	exon	168600	169181	.	+	.	ID=evm.model.ctg36_0.11.exon1;Parent=evm.model.ctg36_0.11
ctg36_0	EVM	CDS	168600	169181	.	+	0	ID=cds.evm.model.ctg36_0.11;Parent=evm.model.ctg36_0.11
#evm.TU.ctg36_0.12 removed; remove_reason=repeat_match;
ctg36_0	EVM	gene	169337	169891	.	+	.	ID=evm.TU.ctg36_0.12;Name=EVM%20prediction%20ctg36_0.12
ctg36_0	EVM	mRNA	169337	169891	.	+	.	ID=evm.model.ctg36_0.12;Parent=evm.TU.ctg36_0.12;Name=EVM%20prediction%20ctg36_0.12
ctg36_0	EVM	exon	169337	169891	.	+	.	ID=evm.model.ctg36_0.12.exon1;Parent=evm.model.ctg36_0.12
ctg36_0	EVM	CDS	169337	169891	.	+	0	ID=cds.evm.model.ctg36_0.12;Parent=evm.model.ctg36_0.12
#evm.TU.ctg36_0.13 removed; remove_reason=repeat_match;
ctg36_0	EVM	gene	169931	171359	.	+	.	ID=evm.TU.ctg36_0.13;Name=EVM%20prediction%20ctg36_0.13
ctg36_0	EVM	mRNA	169931	171359	.	+	.	ID=evm.model.ctg36_0.13;Parent=evm.TU.ctg36_0.13;Name=EVM%20prediction%20ctg36_0.13
ctg36_0	EVM	exon	169931	170049	.	+	.	ID=evm.model.ctg36_0.13.exon1;Parent=evm.model.ctg36_0.13
ctg36_0	EVM	CDS	169931	170049	.	+	0	ID=cds.evm.model.ctg36_0.13;Parent=evm.model.ctg36_0.13
ctg36_0	EVM	exon	170206	170904	.	+	.	ID=evm.model.ctg36_0.13.exon2;Parent=evm.model.ctg36_0.13
ctg36_0	EVM	CDS	170206	170904	.	+	1	ID=cds.evm.model.ctg36_0.13;Parent=evm.model.ctg36_0.13
ctg36_0	EVM	exon	170990	171359	.	+	.	ID=evm.model.ctg36_0.13.exon3;Parent=evm.model.ctg36_0.13
ctg36_0	EVM	CDS	170990	171359	.	+	1	ID=cds.evm.model.ctg36_0.13;Parent=evm.model.ctg36_0.13
#evm.TU.ctg36_0.16 removed; remove_reason=repeat_match;
ctg36_0	EVM	gene	197421	199539	.	-	.	ID=evm.TU.ctg36_0.16;Name=EVM%20prediction%20ctg36_0.16
ctg36_0	EVM	mRNA	197421	199539	.	-	.	ID=evm.model.ctg36_0.16;Parent=evm.TU.ctg36_0.16;Name=EVM%20prediction%20ctg36_0.16
ctg36_0	EVM	exon	199382	199539	.	-	.	ID=evm.model.ctg36_0.16.exon1;Parent=evm.model.ctg36_0.16
ctg36_0	EVM	CDS	199382	199539	.	-	0	ID=cds.evm.model.ctg36_0.16;Parent=evm.model.ctg36_0.16
ctg36_0	EVM	exon	198859	199165	.	-	.	ID=evm.model.ctg36_0.16.exon2;Parent=evm.model.ctg36_0.16
ctg36_0	EVM	CDS	198859	199165	.	-	1	ID=cds.evm.model.ctg36_0.16;Parent=evm.model.ctg36_0.16
ctg36_0	EVM	exon	198590	198722	.	-	.	ID=evm.model.ctg36_0.16.exon3;Parent=evm.model.ctg36_0.16
ctg36_0	EVM	CDS	198590	198722	.	-	0	ID=cds.evm.model.ctg36_0.16;Parent=evm.model.ctg36_0.16
ctg36_0	EVM	exon	198314	198495	.	-	.	ID=evm.model.ctg36_0.16.exon4;Parent=evm.model.ctg36_0.16
ctg36_0	EVM	CDS	198314	198495	.	-	2	ID=cds.evm.model.ctg36_0.16;Parent=evm.model.ctg36_0.16
ctg36_0	EVM	exon	198043	198242	.	-	.	ID=evm.model.ctg36_0.16.exon5;Parent=evm.model.ctg36_0.16
ctg36_0	EVM	CDS	198043	198242	.	-	0	ID=cds.evm.model.ctg36_0.16;Parent=evm.model.ctg36_0.16
ctg36_0	EVM	exon	197421	197982	.	-	.	ID=evm.model.ctg36_0.16.exon6;Parent=evm.model.ctg36_0.16
ctg36_0	EVM	CDS	197421	197982	.	-	1	ID=cds.evm.model.ctg36_0.16;Parent=evm.model.ctg36_0.16
#evm.TU.ctg36_0.29 removed; remove_reason=repeat_match;
ctg36_0	EVM	gene	397324	400297	.	+	.	ID=evm.TU.ctg36_0.29;Name=EVM%20prediction%20ctg36_0.29
ctg36_0	EVM	mRNA	397324	400297	.	+	.	ID=evm.model.ctg36_0.29;Parent=evm.TU.ctg36_0.29;Name=EVM%20prediction%20ctg36_0.29
ctg36_0	EVM	exon	397324	397466	.	+	.	ID=evm.model.ctg36_0.29.exon1;Parent=evm.model.ctg36_0.29
ctg36_0	EVM	CDS	397324	397466	.	+	0	ID=cds.evm.model.ctg36_0.29;Parent=evm.model.ctg36_0.29
ctg36_0	EVM	exon	397709	398016	.	+	.	ID=evm.model.ctg36_0.29.exon2;Parent=evm.model.ctg36_0.29
ctg36_0	EVM	CDS	397709	398016	.	+	1	ID=cds.evm.model.ctg36_0.29;Parent=evm.model.ctg36_0.29
ctg36_0	EVM	exon	398296	398447	.	+	.	ID=evm.model.ctg36_0.29.exon3;Parent=evm.model.ctg36_0.29
ctg36_0	EVM	CDS	398296	398447	.	+	2	ID=cds.evm.model.ctg36_0.29;Parent=evm.model.ctg36_0.29
ctg36_0	EVM	exon	398522	398839	.	+	.	ID=evm.model.ctg36_0.29.exon4;Parent=evm.model.ctg36_0.29
ctg36_0	EVM	CDS	398522	398839	.	+	0	ID=cds.evm.model.ctg36_0.29;Parent=evm.model.ctg36_0.29
ctg36_0	EVM	exon	398893	399105	.	+	.	ID=evm.model.ctg36_0.29.exon5;Parent=evm.model.ctg36_0.29
ctg36_0	EVM	CDS	398893	399105	.	+	0	ID=cds.evm.model.ctg36_0.29;Parent=evm.model.ctg36_0.29
ctg36_0	EVM	exon	399173	399415	.	+	.	ID=evm.model.ctg36_0.29.exon6;Parent=evm.model.ctg36_0.29
ctg36_0	EVM	CDS	399173	399415	.	+	0	ID=cds.evm.model.ctg36_0.29;Parent=evm.model.ctg36_0.29
ctg36_0	EVM	exon	399561	400033	.	+	.	ID=evm.model.ctg36_0.29.exon7;Parent=evm.model.ctg36_0.29
ctg36_0	EVM	CDS	399561	400033	.	+	0	ID=cds.evm.model.ctg36_0.29;Parent=evm.model.ctg36_0.29
ctg36_0	EVM	exon	400183	400297	.	+	.	ID=evm.model.ctg36_0.29.exon8;Parent=evm.model.ctg36_0.29
ctg36_0	EVM	CDS	400183	400297	.	+	1	ID=cds.evm.model.ctg36_0.29;Parent=evm.model.ctg36_0.29
#evm.TU.ctg39_1.2 removed; remove_reason=repeat_match;
ctg39_1	EVM	gene	248155	248457	.	-	.	ID=evm.TU.ctg39_1.2;Name=EVM%20prediction%20ctg39_1.2
ctg39_1	EVM	mRNA	248155	248457	.	-	.	ID=evm.model.ctg39_1.2;Parent=evm.TU.ctg39_1.2;Name=EVM%20prediction%20ctg39_1.2
ctg39_1	EVM	exon	248155	248457	.	-	.	ID=evm.model.ctg39_1.2.exon1;Parent=evm.model.ctg39_1.2
ctg39_1	EVM	CDS	248155	248457	.	-	0	ID=cds.evm.model.ctg39_1.2;Parent=evm.model.ctg39_1.2
#evm.TU.ctg39_1.4 removed; remove_reason=repeat_match;
ctg39_1	EVM	gene	251055	253004	.	-	.	ID=evm.TU.ctg39_1.4;Name=EVM%20prediction%20ctg39_1.4
ctg39_1	EVM	mRNA	251055	253004	.	-	.	ID=evm.model.ctg39_1.4;Parent=evm.TU.ctg39_1.4;Name=EVM%20prediction%20ctg39_1.4
ctg39_1	EVM	exon	252915	253004	.	-	.	ID=evm.model.ctg39_1.4.exon1;Parent=evm.model.ctg39_1.4
ctg39_1	EVM	CDS	252915	253004	.	-	0	ID=cds.evm.model.ctg39_1.4;Parent=evm.model.ctg39_1.4
ctg39_1	EVM	exon	252333	252710	.	-	.	ID=evm.model.ctg39_1.4.exon2;Parent=evm.model.ctg39_1.4
ctg39_1	EVM	CDS	252333	252710	.	-	0	ID=cds.evm.model.ctg39_1.4;Parent=evm.model.ctg39_1.4
ctg39_1	EVM	exon	251266	252241	.	-	.	ID=evm.model.ctg39_1.4.exon3;Parent=evm.model.ctg39_1.4
ctg39_1	EVM	CDS	251266	252241	.	-	0	ID=cds.evm.model.ctg39_1.4;Parent=evm.model.ctg39_1.4
ctg39_1	EVM	exon	251055	251176	.	-	.	ID=evm.model.ctg39_1.4.exon4;Parent=evm.model.ctg39_1.4
ctg39_1	EVM	CDS	251055	251176	.	-	2	ID=cds.evm.model.ctg39_1.4;Parent=evm.model.ctg39_1.4
#evm.TU.ctg39_1.5 removed; remove_reason=repeat_match;
ctg39_1	EVM	gene	253371	253778	.	-	.	ID=evm.TU.ctg39_1.5;Name=EVM%20prediction%20ctg39_1.5
ctg39_1	EVM	mRNA	253371	253778	.	-	.	ID=evm.model.ctg39_1.5;Parent=evm.TU.ctg39_1.5;Name=EVM%20prediction%20ctg39_1.5
ctg39_1	EVM	exon	253371	253778	.	-	.	ID=evm.model.ctg39_1.5.exon1;Parent=evm.model.ctg39_1.5
ctg39_1	EVM	CDS	253371	253778	.	-	0	ID=cds.evm.model.ctg39_1.5;Parent=evm.model.ctg39_1.5
#evm.TU.ctg39_1.7 removed; remove_reason=repeat_match;
ctg39_1	EVM	gene	255357	257078	.	-	.	ID=evm.TU.ctg39_1.7;Name=EVM%20prediction%20ctg39_1.7
ctg39_1	EVM	mRNA	255357	257078	.	-	.	ID=evm.model.ctg39_1.7;Parent=evm.TU.ctg39_1.7;Name=EVM%20prediction%20ctg39_1.7
ctg39_1	EVM	exon	255357	257078	.	-	.	ID=evm.model.ctg39_1.7.exon1;Parent=evm.model.ctg39_1.7
ctg39_1	EVM	CDS	255357	257078	.	-	0	ID=cds.evm.model.ctg39_1.7;Parent=evm.model.ctg39_1.7
#evm.TU.ctg39_1.8 removed; remove_reason=repeat_match;
ctg39_1	EVM	gene	257136	258476	.	-	.	ID=evm.TU.ctg39_1.8;Name=EVM%20prediction%20ctg39_1.8
ctg39_1	EVM	mRNA	257136	258476	.	-	.	ID=evm.model.ctg39_1.8;Parent=evm.TU.ctg39_1.8;Name=EVM%20prediction%20ctg39_1.8
ctg39_1	EVM	exon	257136	258476	.	-	.	ID=evm.model.ctg39_1.8.exon1;Parent=evm.model.ctg39_1.8
ctg39_1	EVM	CDS	257136	258476	.	-	0	ID=cds.evm.model.ctg39_1.8;Parent=evm.model.ctg39_1.8
#evm.TU.ctg39_1.9 removed; remove_reason=repeat_match;
ctg39_1	EVM	gene	258554	260974	.	-	.	ID=evm.TU.ctg39_1.9;Name=EVM%20prediction%20ctg39_1.9
ctg39_1	EVM	mRNA	258554	260974	.	-	.	ID=evm.model.ctg39_1.9;Parent=evm.TU.ctg39_1.9;Name=EVM%20prediction%20ctg39_1.9
ctg39_1	EVM	exon	258554	260974	.	-	.	ID=evm.model.ctg39_1.9.exon1;Parent=evm.model.ctg39_1.9
ctg39_1	EVM	CDS	258554	260974	.	-	0	ID=cds.evm.model.ctg39_1.9;Parent=evm.model.ctg39_1.9
#evm.TU.ctg39_1.24 removed; remove_reason=repeat_match;
ctg39_1	EVM	gene	412360	413297	.	+	.	ID=evm.TU.ctg39_1.24;Name=EVM%20prediction%20ctg39_1.24
ctg39_1	EVM	mRNA	412360	413297	.	+	.	ID=evm.model.ctg39_1.24;Parent=evm.TU.ctg39_1.24;Name=EVM%20prediction%20ctg39_1.24
ctg39_1	EVM	exon	412360	412779	.	+	.	ID=evm.model.ctg39_1.24.exon1;Parent=evm.model.ctg39_1.24
ctg39_1	EVM	CDS	412360	412779	.	+	0	ID=cds.evm.model.ctg39_1.24;Parent=evm.model.ctg39_1.24
ctg39_1	EVM	exon	412862	413044	.	+	.	ID=evm.model.ctg39_1.24.exon2;Parent=evm.model.ctg39_1.24
ctg39_1	EVM	CDS	412862	413044	.	+	0	ID=cds.evm.model.ctg39_1.24;Parent=evm.model.ctg39_1.24
ctg39_1	EVM	exon	413115	413297	.	+	.	ID=evm.model.ctg39_1.24.exon3;Parent=evm.model.ctg39_1.24
ctg39_1	EVM	CDS	413115	413297	.	+	0	ID=cds.evm.model.ctg39_1.24;Parent=evm.model.ctg39_1.24
#evm.TU.ctg39_1.25 removed; remove_reason=repeat_match;
ctg39_1	EVM	gene	414398	420532	.	+	.	ID=evm.TU.ctg39_1.25;Name=EVM%20prediction%20ctg39_1.25
ctg39_1	EVM	mRNA	414398	420532	.	+	.	ID=evm.model.ctg39_1.25;Parent=evm.TU.ctg39_1.25;Name=EVM%20prediction%20ctg39_1.25
ctg39_1	EVM	exon	414398	414816	.	+	.	ID=evm.model.ctg39_1.25.exon1;Parent=evm.model.ctg39_1.25
ctg39_1	EVM	CDS	414398	414816	.	+	0	ID=cds.evm.model.ctg39_1.25;Parent=evm.model.ctg39_1.25
ctg39_1	EVM	exon	416063	416426	.	+	.	ID=evm.model.ctg39_1.25.exon2;Parent=evm.model.ctg39_1.25
ctg39_1	EVM	CDS	416063	416426	.	+	1	ID=cds.evm.model.ctg39_1.25;Parent=evm.model.ctg39_1.25
ctg39_1	EVM	exon	420329	420532	.	+	.	ID=evm.model.ctg39_1.25.exon3;Parent=evm.model.ctg39_1.25
ctg39_1	EVM	CDS	420329	420532	.	+	0	ID=cds.evm.model.ctg39_1.25;Parent=evm.model.ctg39_1.25
#evm.TU.ctg39_1.26 removed; remove_reason=repeat_match;
ctg39_1	EVM	gene	429667	430103	.	-	.	ID=evm.TU.ctg39_1.26;Name=EVM%20prediction%20ctg39_1.26
ctg39_1	EVM	mRNA	429667	430103	.	-	.	ID=evm.model.ctg39_1.26;Parent=evm.TU.ctg39_1.26;Name=EVM%20prediction%20ctg39_1.26
ctg39_1	EVM	exon	429956	430103	.	-	.	ID=evm.model.ctg39_1.26.exon1;Parent=evm.model.ctg39_1.26
ctg39_1	EVM	CDS	429956	430103	.	-	0	ID=cds.evm.model.ctg39_1.26;Parent=evm.model.ctg39_1.26
ctg39_1	EVM	exon	429667	429857	.	-	.	ID=evm.model.ctg39_1.26.exon2;Parent=evm.model.ctg39_1.26
ctg39_1	EVM	CDS	429667	429857	.	-	2	ID=cds.evm.model.ctg39_1.26;Parent=evm.model.ctg39_1.26
#evm.TU.ctg39_1.27 removed; remove_reason=repeat_match;
ctg39_1	EVM	gene	430565	431278	.	-	.	ID=evm.TU.ctg39_1.27;Name=EVM%20prediction%20ctg39_1.27
ctg39_1	EVM	mRNA	430565	431278	.	-	.	ID=evm.model.ctg39_1.27;Parent=evm.TU.ctg39_1.27;Name=EVM%20prediction%20ctg39_1.27
ctg39_1	EVM	exon	431239	431278	.	-	.	ID=evm.model.ctg39_1.27.exon1;Parent=evm.model.ctg39_1.27
ctg39_1	EVM	CDS	431239	431278	.	-	0	ID=cds.evm.model.ctg39_1.27;Parent=evm.model.ctg39_1.27
ctg39_1	EVM	exon	430955	431144	.	-	.	ID=evm.model.ctg39_1.27.exon2;Parent=evm.model.ctg39_1.27
ctg39_1	EVM	CDS	430955	431144	.	-	2	ID=cds.evm.model.ctg39_1.27;Parent=evm.model.ctg39_1.27
ctg39_1	EVM	exon	430565	430832	.	-	.	ID=evm.model.ctg39_1.27.exon3;Parent=evm.model.ctg39_1.27
ctg39_1	EVM	CDS	430565	430832	.	-	1	ID=cds.evm.model.ctg39_1.27;Parent=evm.model.ctg39_1.27
#evm.TU.ctg39_1.28 removed; remove_reason=repeat_match;
ctg39_1	EVM	gene	480797	487090	.	-	.	ID=evm.TU.ctg39_1.28;Name=EVM%20prediction%20ctg39_1.28
ctg39_1	EVM	mRNA	480797	487090	.	-	.	ID=evm.model.ctg39_1.28;Parent=evm.TU.ctg39_1.28;Name=EVM%20prediction%20ctg39_1.28
ctg39_1	EVM	exon	487071	487090	.	-	.	ID=evm.model.ctg39_1.28.exon1;Parent=evm.model.ctg39_1.28
ctg39_1	EVM	CDS	487071	487090	.	-	0	ID=cds.evm.model.ctg39_1.28;Parent=evm.model.ctg39_1.28
ctg39_1	EVM	exon	480797	481778	.	-	.	ID=evm.model.ctg39_1.28.exon2;Parent=evm.model.ctg39_1.28
ctg39_1	EVM	CDS	480797	481778	.	-	1	ID=cds.evm.model.ctg39_1.28;Parent=evm.model.ctg39_1.28
#evm.TU.ctg39_1.30 removed; remove_reason=repeat_match;
ctg39_1	EVM	gene	532448	537787	.	-	.	ID=evm.TU.ctg39_1.30;Name=EVM%20prediction%20ctg39_1.30
ctg39_1	EVM	mRNA	532448	537787	.	-	.	ID=evm.model.ctg39_1.30;Parent=evm.TU.ctg39_1.30;Name=EVM%20prediction%20ctg39_1.30
ctg39_1	EVM	exon	537306	537787	.	-	.	ID=evm.model.ctg39_1.30.exon1;Parent=evm.model.ctg39_1.30
ctg39_1	EVM	CDS	537306	537787	.	-	0	ID=cds.evm.model.ctg39_1.30;Parent=evm.model.ctg39_1.30
ctg39_1	EVM	exon	537052	537226	.	-	.	ID=evm.model.ctg39_1.30.exon2;Parent=evm.model.ctg39_1.30
ctg39_1	EVM	CDS	537052	537226	.	-	1	ID=cds.evm.model.ctg39_1.30;Parent=evm.model.ctg39_1.30
ctg39_1	EVM	exon	534630	534808	.	-	.	ID=evm.model.ctg39_1.30.exon3;Parent=evm.model.ctg39_1.30
ctg39_1	EVM	CDS	534630	534808	.	-	0	ID=cds.evm.model.ctg39_1.30;Parent=evm.model.ctg39_1.30
ctg39_1	EVM	exon	533801	533927	.	-	.	ID=evm.model.ctg39_1.30.exon4;Parent=evm.model.ctg39_1.30
ctg39_1	EVM	CDS	533801	533927	.	-	1	ID=cds.evm.model.ctg39_1.30;Parent=evm.model.ctg39_1.30
ctg39_1	EVM	exon	533691	533724	.	-	.	ID=evm.model.ctg39_1.30.exon5;Parent=evm.model.ctg39_1.30
ctg39_1	EVM	CDS	533691	533724	.	-	0	ID=cds.evm.model.ctg39_1.30;Parent=evm.model.ctg39_1.30
ctg39_1	EVM	exon	532448	532791	.	-	.	ID=evm.model.ctg39_1.30.exon6;Parent=evm.model.ctg39_1.30
ctg39_1	EVM	CDS	532448	532791	.	-	2	ID=cds.evm.model.ctg39_1.30;Parent=evm.model.ctg39_1.30
#evm.TU.ctg39_1.35 removed; remove_reason=repeat_match;
ctg39_1	EVM	gene	582446	586393	.	+	.	ID=evm.TU.ctg39_1.35;Name=EVM%20prediction%20ctg39_1.35
ctg39_1	EVM	mRNA	582446	586393	.	+	.	ID=evm.model.ctg39_1.35;Parent=evm.TU.ctg39_1.35;Name=EVM%20prediction%20ctg39_1.35
ctg39_1	EVM	exon	582446	583208	.	+	.	ID=evm.model.ctg39_1.35.exon1;Parent=evm.model.ctg39_1.35
ctg39_1	EVM	CDS	582446	583208	.	+	0	ID=cds.evm.model.ctg39_1.35;Parent=evm.model.ctg39_1.35
ctg39_1	EVM	exon	583335	583517	.	+	.	ID=evm.model.ctg39_1.35.exon2;Parent=evm.model.ctg39_1.35
ctg39_1	EVM	CDS	583335	583517	.	+	2	ID=cds.evm.model.ctg39_1.35;Parent=evm.model.ctg39_1.35
ctg39_1	EVM	exon	583782	584182	.	+	.	ID=evm.model.ctg39_1.35.exon3;Parent=evm.model.ctg39_1.35
ctg39_1	EVM	CDS	583782	584182	.	+	2	ID=cds.evm.model.ctg39_1.35;Parent=evm.model.ctg39_1.35
ctg39_1	EVM	exon	584250	584960	.	+	.	ID=evm.model.ctg39_1.35.exon4;Parent=evm.model.ctg39_1.35
ctg39_1	EVM	CDS	584250	584960	.	+	0	ID=cds.evm.model.ctg39_1.35;Parent=evm.model.ctg39_1.35
ctg39_1	EVM	exon	585193	585898	.	+	.	ID=evm.model.ctg39_1.35.exon5;Parent=evm.model.ctg39_1.35
ctg39_1	EVM	CDS	585193	585898	.	+	0	ID=cds.evm.model.ctg39_1.35;Parent=evm.model.ctg39_1.35
ctg39_1	EVM	exon	585990	586393	.	+	.	ID=evm.model.ctg39_1.35.exon6;Parent=evm.model.ctg39_1.35
ctg39_1	EVM	CDS	585990	586393	.	+	2	ID=cds.evm.model.ctg39_1.35;Parent=evm.model.ctg39_1.35
#evm.TU.ctg39_1.41 removed; remove_reason=repeat_match;
ctg39_1	EVM	gene	602935	603390	.	+	.	ID=evm.TU.ctg39_1.41;Name=EVM%20prediction%20ctg39_1.41
ctg39_1	EVM	mRNA	602935	603390	.	+	.	ID=evm.model.ctg39_1.41;Parent=evm.TU.ctg39_1.41;Name=EVM%20prediction%20ctg39_1.41
ctg39_1	EVM	exon	602935	603390	.	+	.	ID=evm.model.ctg39_1.41.exon1;Parent=evm.model.ctg39_1.41
ctg39_1	EVM	CDS	602935	603390	.	+	0	ID=cds.evm.model.ctg39_1.41;Parent=evm.model.ctg39_1.41
#evm.TU.ctg39_1.46 removed; remove_reason=repeat_match;
ctg39_1	EVM	gene	698802	699770	.	-	.	ID=evm.TU.ctg39_1.46;Name=EVM%20prediction%20ctg39_1.46
ctg39_1	EVM	mRNA	698802	699770	.	-	.	ID=evm.model.ctg39_1.46;Parent=evm.TU.ctg39_1.46;Name=EVM%20prediction%20ctg39_1.46
ctg39_1	EVM	exon	698802	699770	.	-	.	ID=evm.model.ctg39_1.46.exon1;Parent=evm.model.ctg39_1.46
ctg39_1	EVM	CDS	698802	699770	.	-	0	ID=cds.evm.model.ctg39_1.46;Parent=evm.model.ctg39_1.46
#evm.TU.R2_7.150 removed; remove_reason=repeat_match;
R2_7	EVM	gene	1158461	1158908	.	-	.	ID=evm.TU.R2_7.150;Name=EVM%20prediction%20R2_7.150
R2_7	EVM	mRNA	1158461	1158908	.	-	.	ID=evm.model.R2_7.150;Parent=evm.TU.R2_7.150;Name=EVM%20prediction%20R2_7.150
R2_7	EVM	exon	1158827	1158908	.	-	.	ID=evm.model.R2_7.150.exon1;Parent=evm.model.R2_7.150
R2_7	EVM	CDS	1158827	1158908	.	-	0	ID=cds.evm.model.R2_7.150;Parent=evm.model.R2_7.150
R2_7	EVM	exon	1158461	1158723	.	-	.	ID=evm.model.R2_7.150.exon2;Parent=evm.model.R2_7.150
R2_7	EVM	CDS	1158461	1158723	.	-	2	ID=cds.evm.model.R2_7.150;Parent=evm.model.R2_7.150
#evm.TU.R2_7.173 removed; remove_reason=repeat_match;
R2_7	EVM	gene	1483238	1483807	.	-	.	ID=evm.TU.R2_7.173;Name=EVM%20prediction%20R2_7.173
R2_7	EVM	mRNA	1483238	1483807	.	-	.	ID=evm.model.R2_7.173;Parent=evm.TU.R2_7.173;Name=EVM%20prediction%20R2_7.173
R2_7	EVM	exon	1483238	1483807	.	-	.	ID=evm.model.R2_7.173.exon1;Parent=evm.model.R2_7.173
R2_7	EVM	CDS	1483238	1483807	.	-	0	ID=cds.evm.model.R2_7.173;Parent=evm.model.R2_7.173
#evm.TU.R2_7.174 removed; remove_reason=repeat_match;
R2_7	EVM	gene	1483831	1486442	.	-	.	ID=evm.TU.R2_7.174;Name=EVM%20prediction%20R2_7.174
R2_7	EVM	mRNA	1483831	1486442	.	-	.	ID=evm.model.R2_7.174;Parent=evm.TU.R2_7.174;Name=EVM%20prediction%20R2_7.174
R2_7	EVM	exon	1486361	1486442	.	-	.	ID=evm.model.R2_7.174.exon1;Parent=evm.model.R2_7.174
R2_7	EVM	CDS	1486361	1486442	.	-	0	ID=cds.evm.model.R2_7.174;Parent=evm.model.R2_7.174
R2_7	EVM	exon	1483831	1484648	.	-	.	ID=evm.model.R2_7.174.exon2;Parent=evm.model.R2_7.174
R2_7	EVM	CDS	1483831	1484648	.	-	2	ID=cds.evm.model.R2_7.174;Parent=evm.model.R2_7.174
#evm.TU.R2_7.269 removed; remove_reason=repeat_match;
R2_7	EVM	gene	2544494	2547381	.	-	.	ID=evm.TU.R2_7.269;Name=EVM%20prediction%20R2_7.269
R2_7	EVM	mRNA	2544494	2547381	.	-	.	ID=evm.model.R2_7.269;Parent=evm.TU.R2_7.269;Name=EVM%20prediction%20R2_7.269
R2_7	EVM	exon	2547091	2547381	.	-	.	ID=evm.model.R2_7.269.exon1;Parent=evm.model.R2_7.269
R2_7	EVM	CDS	2547091	2547381	.	-	0	ID=cds.evm.model.R2_7.269;Parent=evm.model.R2_7.269
R2_7	EVM	exon	2544848	2545008	.	-	.	ID=evm.model.R2_7.269.exon2;Parent=evm.model.R2_7.269
R2_7	EVM	CDS	2544848	2545008	.	-	0	ID=cds.evm.model.R2_7.269;Parent=evm.model.R2_7.269
R2_7	EVM	exon	2544494	2544737	.	-	.	ID=evm.model.R2_7.269.exon3;Parent=evm.model.R2_7.269
R2_7	EVM	CDS	2544494	2544737	.	-	1	ID=cds.evm.model.R2_7.269;Parent=evm.model.R2_7.269
#evm.TU.R2_7.340 removed; remove_reason=seq_too_short;
R2_7	EVM	gene	3988759	3988908	.	-	.	ID=evm.TU.R2_7.340;Name=EVM%20prediction%20R2_7.340
R2_7	EVM	mRNA	3988759	3988908	.	-	.	ID=evm.model.R2_7.340;Parent=evm.TU.R2_7.340;Name=EVM%20prediction%20R2_7.340
R2_7	EVM	exon	3988759	3988908	.	-	.	ID=evm.model.R2_7.340.exon1;Parent=evm.model.R2_7.340
R2_7	EVM	CDS	3988759	3988908	.	-	0	ID=cds.evm.model.R2_7.340;Parent=evm.model.R2_7.340
#evm.TU.R2_7.403 removed; remove_reason=repeat_match;
R2_7	EVM	gene	5089825	5091980	.	-	.	ID=evm.TU.R2_7.403;Name=EVM%20prediction%20R2_7.403
R2_7	EVM	mRNA	5089825	5091980	.	-	.	ID=evm.model.R2_7.403;Parent=evm.TU.R2_7.403;Name=EVM%20prediction%20R2_7.403
R2_7	EVM	exon	5091772	5091980	.	-	.	ID=evm.model.R2_7.403.exon1;Parent=evm.model.R2_7.403
R2_7	EVM	CDS	5091772	5091980	.	-	0	ID=cds.evm.model.R2_7.403;Parent=evm.model.R2_7.403
R2_7	EVM	exon	5090145	5090976	.	-	.	ID=evm.model.R2_7.403.exon2;Parent=evm.model.R2_7.403
R2_7	EVM	CDS	5090145	5090976	.	-	1	ID=cds.evm.model.R2_7.403;Parent=evm.model.R2_7.403
R2_7	EVM	exon	5089825	5089899	.	-	.	ID=evm.model.R2_7.403.exon3;Parent=evm.model.R2_7.403
R2_7	EVM	CDS	5089825	5089899	.	-	0	ID=cds.evm.model.R2_7.403;Parent=evm.model.R2_7.403
#evm.TU.R2_7.444 removed; remove_reason=repeat_match;
R2_7	EVM	gene	5522151	5524739	.	+	.	ID=evm.TU.R2_7.444;Name=EVM%20prediction%20R2_7.444
R2_7	EVM	mRNA	5522151	5524739	.	+	.	ID=evm.model.R2_7.444;Parent=evm.TU.R2_7.444;Name=EVM%20prediction%20R2_7.444
R2_7	EVM	exon	5522151	5522359	.	+	.	ID=evm.model.R2_7.444.exon1;Parent=evm.model.R2_7.444
R2_7	EVM	CDS	5522151	5522359	.	+	0	ID=cds.evm.model.R2_7.444;Parent=evm.model.R2_7.444
R2_7	EVM	exon	5523157	5523988	.	+	.	ID=evm.model.R2_7.444.exon2;Parent=evm.model.R2_7.444
R2_7	EVM	CDS	5523157	5523988	.	+	1	ID=cds.evm.model.R2_7.444;Parent=evm.model.R2_7.444
R2_7	EVM	exon	5524376	5524407	.	+	.	ID=evm.model.R2_7.444.exon3;Parent=evm.model.R2_7.444
R2_7	EVM	CDS	5524376	5524407	.	+	0	ID=cds.evm.model.R2_7.444;Parent=evm.model.R2_7.444
R2_7	EVM	exon	5524553	5524739	.	+	.	ID=evm.model.R2_7.444.exon4;Parent=evm.model.R2_7.444
R2_7	EVM	CDS	5524553	5524739	.	+	1	ID=cds.evm.model.R2_7.444;Parent=evm.model.R2_7.444
#evm.TU.R2_7.445 removed; remove_reason=repeat_match;
R2_7	EVM	gene	5566055	5566698	.	-	.	ID=evm.TU.R2_7.445;Name=EVM%20prediction%20R2_7.445
R2_7	EVM	mRNA	5566055	5566698	.	-	.	ID=evm.model.R2_7.445;Parent=evm.TU.R2_7.445;Name=EVM%20prediction%20R2_7.445
R2_7	EVM	exon	5566377	5566698	.	-	.	ID=evm.model.R2_7.445.exon1;Parent=evm.model.R2_7.445
R2_7	EVM	CDS	5566377	5566698	.	-	0	ID=cds.evm.model.R2_7.445;Parent=evm.model.R2_7.445
R2_7	EVM	exon	5566055	5566299	.	-	.	ID=evm.model.R2_7.445.exon2;Parent=evm.model.R2_7.445
R2_7	EVM	CDS	5566055	5566299	.	-	2	ID=cds.evm.model.R2_7.445;Parent=evm.model.R2_7.445
#evm.TU.R2_7.478 removed; remove_reason=repeat_match;
R2_7	EVM	gene	5902706	5906051	.	-	.	ID=evm.TU.R2_7.478;Name=EVM%20prediction%20R2_7.478
R2_7	EVM	mRNA	5902706	5906051	.	-	.	ID=evm.model.R2_7.478;Parent=evm.TU.R2_7.478;Name=EVM%20prediction%20R2_7.478
R2_7	EVM	exon	5905727	5906051	.	-	.	ID=evm.model.R2_7.478.exon1;Parent=evm.model.R2_7.478
R2_7	EVM	CDS	5905727	5906051	.	-	0	ID=cds.evm.model.R2_7.478;Parent=evm.model.R2_7.478
R2_7	EVM	exon	5905256	5905612	.	-	.	ID=evm.model.R2_7.478.exon2;Parent=evm.model.R2_7.478
R2_7	EVM	CDS	5905256	5905612	.	-	2	ID=cds.evm.model.R2_7.478;Parent=evm.model.R2_7.478
R2_7	EVM	exon	5904814	5905012	.	-	.	ID=evm.model.R2_7.478.exon3;Parent=evm.model.R2_7.478
R2_7	EVM	CDS	5904814	5905012	.	-	2	ID=cds.evm.model.R2_7.478;Parent=evm.model.R2_7.478
R2_7	EVM	exon	5903428	5904281	.	-	.	ID=evm.model.R2_7.478.exon4;Parent=evm.model.R2_7.478
R2_7	EVM	CDS	5903428	5904281	.	-	1	ID=cds.evm.model.R2_7.478;Parent=evm.model.R2_7.478
R2_7	EVM	exon	5903037	5903327	.	-	.	ID=evm.model.R2_7.478.exon5;Parent=evm.model.R2_7.478
R2_7	EVM	CDS	5903037	5903327	.	-	2	ID=cds.evm.model.R2_7.478;Parent=evm.model.R2_7.478
R2_7	EVM	exon	5902706	5902950	.	-	.	ID=evm.model.R2_7.478.exon6;Parent=evm.model.R2_7.478
R2_7	EVM	CDS	5902706	5902950	.	-	2	ID=cds.evm.model.R2_7.478;Parent=evm.model.R2_7.478
#evm.TU.R2_7.479 removed; remove_reason=repeat_match;
R2_7	EVM	gene	5910385	5911447	.	-	.	ID=evm.TU.R2_7.479;Name=EVM%20prediction%20R2_7.479
R2_7	EVM	mRNA	5910385	5911447	.	-	.	ID=evm.model.R2_7.479;Parent=evm.TU.R2_7.479;Name=EVM%20prediction%20R2_7.479
R2_7	EVM	exon	5911079	5911447	.	-	.	ID=evm.model.R2_7.479.exon1;Parent=evm.model.R2_7.479
R2_7	EVM	CDS	5911079	5911447	.	-	0	ID=cds.evm.model.R2_7.479;Parent=evm.model.R2_7.479
R2_7	EVM	exon	5910385	5910846	.	-	.	ID=evm.model.R2_7.479.exon2;Parent=evm.model.R2_7.479
R2_7	EVM	CDS	5910385	5910846	.	-	0	ID=cds.evm.model.R2_7.479;Parent=evm.model.R2_7.479
#evm.TU.R2_7.480 removed; remove_reason=repeat_match;
R2_7	EVM	gene	5911558	5917880	.	-	.	ID=evm.TU.R2_7.480;Name=EVM%20prediction%20R2_7.480
R2_7	EVM	mRNA	5911558	5917880	.	-	.	ID=evm.model.R2_7.480;Parent=evm.TU.R2_7.480;Name=EVM%20prediction%20R2_7.480
R2_7	EVM	exon	5917840	5917880	.	-	.	ID=evm.model.R2_7.480.exon1;Parent=evm.model.R2_7.480
R2_7	EVM	CDS	5917840	5917880	.	-	0	ID=cds.evm.model.R2_7.480;Parent=evm.model.R2_7.480
R2_7	EVM	exon	5916856	5916962	.	-	.	ID=evm.model.R2_7.480.exon2;Parent=evm.model.R2_7.480
R2_7	EVM	CDS	5916856	5916962	.	-	1	ID=cds.evm.model.R2_7.480;Parent=evm.model.R2_7.480
R2_7	EVM	exon	5912560	5912775	.	-	.	ID=evm.model.R2_7.480.exon3;Parent=evm.model.R2_7.480
R2_7	EVM	CDS	5912560	5912775	.	-	2	ID=cds.evm.model.R2_7.480;Parent=evm.model.R2_7.480
R2_7	EVM	exon	5911558	5912183	.	-	.	ID=evm.model.R2_7.480.exon4;Parent=evm.model.R2_7.480
R2_7	EVM	CDS	5911558	5912183	.	-	2	ID=cds.evm.model.R2_7.480;Parent=evm.model.R2_7.480
#evm.TU.R2_7.483 removed; remove_reason=repeat_match;
R2_7	EVM	gene	5925560	5927491	.	-	.	ID=evm.TU.R2_7.483;Name=EVM%20prediction%20R2_7.483
R2_7	EVM	mRNA	5925560	5927491	.	-	.	ID=evm.model.R2_7.483;Parent=evm.TU.R2_7.483;Name=EVM%20prediction%20R2_7.483
R2_7	EVM	exon	5927329	5927491	.	-	.	ID=evm.model.R2_7.483.exon1;Parent=evm.model.R2_7.483
R2_7	EVM	CDS	5927329	5927491	.	-	0	ID=cds.evm.model.R2_7.483;Parent=evm.model.R2_7.483
R2_7	EVM	exon	5926882	5927046	.	-	.	ID=evm.model.R2_7.483.exon2;Parent=evm.model.R2_7.483
R2_7	EVM	CDS	5926882	5927046	.	-	2	ID=cds.evm.model.R2_7.483;Parent=evm.model.R2_7.483
R2_7	EVM	exon	5925560	5925960	.	-	.	ID=evm.model.R2_7.483.exon3;Parent=evm.model.R2_7.483
R2_7	EVM	CDS	5925560	5925960	.	-	2	ID=cds.evm.model.R2_7.483;Parent=evm.model.R2_7.483
#evm.TU.R2_7.486 removed; remove_reason=repeat_match;
R2_7	EVM	gene	5953425	5956913	.	-	.	ID=evm.TU.R2_7.486;Name=EVM%20prediction%20R2_7.486
R2_7	EVM	mRNA	5953425	5956913	.	-	.	ID=evm.model.R2_7.486;Parent=evm.TU.R2_7.486;Name=EVM%20prediction%20R2_7.486
R2_7	EVM	exon	5956804	5956913	.	-	.	ID=evm.model.R2_7.486.exon1;Parent=evm.model.R2_7.486
R2_7	EVM	CDS	5956804	5956913	.	-	0	ID=cds.evm.model.R2_7.486;Parent=evm.model.R2_7.486
R2_7	EVM	exon	5953425	5953947	.	-	.	ID=evm.model.R2_7.486.exon2;Parent=evm.model.R2_7.486
R2_7	EVM	CDS	5953425	5953947	.	-	1	ID=cds.evm.model.R2_7.486;Parent=evm.model.R2_7.486
#evm.TU.R2_7.492 removed; remove_reason=repeat_match;
R2_7	EVM	gene	5975675	5977288	.	+	.	ID=evm.TU.R2_7.492;Name=EVM%20prediction%20R2_7.492
R2_7	EVM	mRNA	5975675	5977288	.	+	.	ID=evm.model.R2_7.492;Parent=evm.TU.R2_7.492;Name=EVM%20prediction%20R2_7.492
R2_7	EVM	exon	5975675	5977288	.	+	.	ID=evm.model.R2_7.492.exon1;Parent=evm.model.R2_7.492
R2_7	EVM	CDS	5975675	5977288	.	+	0	ID=cds.evm.model.R2_7.492;Parent=evm.model.R2_7.492
#evm.TU.R2_7.493 removed; remove_reason=repeat_match;
R2_7	EVM	gene	5977364	5985680	.	+	.	ID=evm.TU.R2_7.493;Name=EVM%20prediction%20R2_7.493
R2_7	EVM	mRNA	5977364	5985680	.	+	.	ID=evm.model.R2_7.493;Parent=evm.TU.R2_7.493;Name=EVM%20prediction%20R2_7.493
R2_7	EVM	exon	5977364	5977829	.	+	.	ID=evm.model.R2_7.493.exon1;Parent=evm.model.R2_7.493
R2_7	EVM	CDS	5977364	5977829	.	+	0	ID=cds.evm.model.R2_7.493;Parent=evm.model.R2_7.493
R2_7	EVM	exon	5977928	5978272	.	+	.	ID=evm.model.R2_7.493.exon2;Parent=evm.model.R2_7.493
R2_7	EVM	CDS	5977928	5978272	.	+	2	ID=cds.evm.model.R2_7.493;Parent=evm.model.R2_7.493
R2_7	EVM	exon	5979719	5979800	.	+	.	ID=evm.model.R2_7.493.exon3;Parent=evm.model.R2_7.493
R2_7	EVM	CDS	5979719	5979800	.	+	2	ID=cds.evm.model.R2_7.493;Parent=evm.model.R2_7.493
R2_7	EVM	exon	5979867	5980030	.	+	.	ID=evm.model.R2_7.493.exon4;Parent=evm.model.R2_7.493
R2_7	EVM	CDS	5979867	5980030	.	+	1	ID=cds.evm.model.R2_7.493;Parent=evm.model.R2_7.493
R2_7	EVM	exon	5981078	5981603	.	+	.	ID=evm.model.R2_7.493.exon5;Parent=evm.model.R2_7.493
R2_7	EVM	CDS	5981078	5981603	.	+	2	ID=cds.evm.model.R2_7.493;Parent=evm.model.R2_7.493
R2_7	EVM	exon	5981715	5981889	.	+	.	ID=evm.model.R2_7.493.exon6;Parent=evm.model.R2_7.493
R2_7	EVM	CDS	5981715	5981889	.	+	1	ID=cds.evm.model.R2_7.493;Parent=evm.model.R2_7.493
R2_7	EVM	exon	5981972	5983180	.	+	.	ID=evm.model.R2_7.493.exon7;Parent=evm.model.R2_7.493
R2_7	EVM	CDS	5981972	5983180	.	+	0	ID=cds.evm.model.R2_7.493;Parent=evm.model.R2_7.493
R2_7	EVM	exon	5983367	5983513	.	+	.	ID=evm.model.R2_7.493.exon8;Parent=evm.model.R2_7.493
R2_7	EVM	CDS	5983367	5983513	.	+	0	ID=cds.evm.model.R2_7.493;Parent=evm.model.R2_7.493
R2_7	EVM	exon	5983656	5983807	.	+	.	ID=evm.model.R2_7.493.exon9;Parent=evm.model.R2_7.493
R2_7	EVM	CDS	5983656	5983807	.	+	0	ID=cds.evm.model.R2_7.493;Parent=evm.model.R2_7.493
R2_7	EVM	exon	5983935	5984092	.	+	.	ID=evm.model.R2_7.493.exon10;Parent=evm.model.R2_7.493
R2_7	EVM	CDS	5983935	5984092	.	+	1	ID=cds.evm.model.R2_7.493;Parent=evm.model.R2_7.493
R2_7	EVM	exon	5984168	5984456	.	+	.	ID=evm.model.R2_7.493.exon11;Parent=evm.model.R2_7.493
R2_7	EVM	CDS	5984168	5984456	.	+	2	ID=cds.evm.model.R2_7.493;Parent=evm.model.R2_7.493
R2_7	EVM	exon	5984512	5984605	.	+	.	ID=evm.model.R2_7.493.exon12;Parent=evm.model.R2_7.493
R2_7	EVM	CDS	5984512	5984605	.	+	1	ID=cds.evm.model.R2_7.493;Parent=evm.model.R2_7.493
R2_7	EVM	exon	5985246	5985680	.	+	.	ID=evm.model.R2_7.493.exon13;Parent=evm.model.R2_7.493
R2_7	EVM	CDS	5985246	5985680	.	+	0	ID=cds.evm.model.R2_7.493;Parent=evm.model.R2_7.493
#evm.TU.R2_7.495 removed; remove_reason=repeat_match;
R2_7	EVM	gene	5992188	5992807	.	-	.	ID=evm.TU.R2_7.495;Name=EVM%20prediction%20R2_7.495
R2_7	EVM	mRNA	5992188	5992807	.	-	.	ID=evm.model.R2_7.495;Parent=evm.TU.R2_7.495;Name=EVM%20prediction%20R2_7.495
R2_7	EVM	exon	5992794	5992807	.	-	.	ID=evm.model.R2_7.495.exon1;Parent=evm.model.R2_7.495
R2_7	EVM	CDS	5992794	5992807	.	-	0	ID=cds.evm.model.R2_7.495;Parent=evm.model.R2_7.495
R2_7	EVM	exon	5992188	5992533	.	-	.	ID=evm.model.R2_7.495.exon2;Parent=evm.model.R2_7.495
R2_7	EVM	CDS	5992188	5992533	.	-	1	ID=cds.evm.model.R2_7.495;Parent=evm.model.R2_7.495
#evm.TU.R2_7.497 removed; remove_reason=repeat_match;
R2_7	EVM	gene	6026354	6026932	.	-	.	ID=evm.TU.R2_7.497;Name=EVM%20prediction%20R2_7.497
R2_7	EVM	mRNA	6026354	6026932	.	-	.	ID=evm.model.R2_7.497;Parent=evm.TU.R2_7.497;Name=EVM%20prediction%20R2_7.497
R2_7	EVM	exon	6026354	6026932	.	-	.	ID=evm.model.R2_7.497.exon1;Parent=evm.model.R2_7.497
R2_7	EVM	CDS	6026354	6026932	.	-	0	ID=cds.evm.model.R2_7.497;Parent=evm.model.R2_7.497
#evm.TU.R2_7.502 removed; remove_reason=repeat_match;
R2_7	EVM	gene	6123059	6123322	.	+	.	ID=evm.TU.R2_7.502;Name=EVM%20prediction%20R2_7.502
R2_7	EVM	mRNA	6123059	6123322	.	+	.	ID=evm.model.R2_7.502;Parent=evm.TU.R2_7.502;Name=EVM%20prediction%20R2_7.502
R2_7	EVM	exon	6123059	6123322	.	+	.	ID=evm.model.R2_7.502.exon1;Parent=evm.model.R2_7.502
R2_7	EVM	CDS	6123059	6123322	.	+	0	ID=cds.evm.model.R2_7.502;Parent=evm.model.R2_7.502
#evm.TU.ctg6_0.2 removed; remove_reason=repeat_match;
ctg6_0	EVM	gene	313146	315644	.	+	.	ID=evm.TU.ctg6_0.2;Name=EVM%20prediction%20ctg6_0.2
ctg6_0	EVM	mRNA	313146	315644	.	+	.	ID=evm.model.ctg6_0.2;Parent=evm.TU.ctg6_0.2;Name=EVM%20prediction%20ctg6_0.2
ctg6_0	EVM	exon	313146	313312	.	+	.	ID=evm.model.ctg6_0.2.exon1;Parent=evm.model.ctg6_0.2
ctg6_0	EVM	CDS	313146	313312	.	+	0	ID=cds.evm.model.ctg6_0.2;Parent=evm.model.ctg6_0.2
ctg6_0	EVM	exon	313397	313646	.	+	.	ID=evm.model.ctg6_0.2.exon2;Parent=evm.model.ctg6_0.2
ctg6_0	EVM	CDS	313397	313646	.	+	1	ID=cds.evm.model.ctg6_0.2;Parent=evm.model.ctg6_0.2
ctg6_0	EVM	exon	314462	314604	.	+	.	ID=evm.model.ctg6_0.2.exon3;Parent=evm.model.ctg6_0.2
ctg6_0	EVM	CDS	314462	314604	.	+	0	ID=cds.evm.model.ctg6_0.2;Parent=evm.model.ctg6_0.2
ctg6_0	EVM	exon	315329	315644	.	+	.	ID=evm.model.ctg6_0.2.exon4;Parent=evm.model.ctg6_0.2
ctg6_0	EVM	CDS	315329	315644	.	+	1	ID=cds.evm.model.ctg6_0.2;Parent=evm.model.ctg6_0.2
#evm.TU.ctg6_0.396 removed; remove_reason=repeat_match;
ctg6_0	EVM	gene	5103446	5104863	.	-	.	ID=evm.TU.ctg6_0.396;Name=EVM%20prediction%20ctg6_0.396
ctg6_0	EVM	mRNA	5103446	5104863	.	-	.	ID=evm.model.ctg6_0.396;Parent=evm.TU.ctg6_0.396;Name=EVM%20prediction%20ctg6_0.396
ctg6_0	EVM	exon	5104861	5104863	.	-	.	ID=evm.model.ctg6_0.396.exon1;Parent=evm.model.ctg6_0.396
ctg6_0	EVM	CDS	5104861	5104863	.	-	0	ID=cds.evm.model.ctg6_0.396;Parent=evm.model.ctg6_0.396
ctg6_0	EVM	exon	5103446	5103760	.	-	.	ID=evm.model.ctg6_0.396.exon2;Parent=evm.model.ctg6_0.396
ctg6_0	EVM	CDS	5103446	5103760	.	-	0	ID=cds.evm.model.ctg6_0.396;Parent=evm.model.ctg6_0.396
#evm.TU.ctg6_0.802 removed; remove_reason=repeat_match;
ctg6_0	EVM	gene	9567198	9570801	.	+	.	ID=evm.TU.ctg6_0.802;Name=EVM%20prediction%20ctg6_0.802
ctg6_0	EVM	mRNA	9567198	9570801	.	+	.	ID=evm.model.ctg6_0.802;Parent=evm.TU.ctg6_0.802;Name=EVM%20prediction%20ctg6_0.802
ctg6_0	EVM	exon	9567198	9567292	.	+	.	ID=evm.model.ctg6_0.802.exon1;Parent=evm.model.ctg6_0.802
ctg6_0	EVM	CDS	9567198	9567292	.	+	0	ID=cds.evm.model.ctg6_0.802;Parent=evm.model.ctg6_0.802
ctg6_0	EVM	exon	9569407	9569787	.	+	.	ID=evm.model.ctg6_0.802.exon2;Parent=evm.model.ctg6_0.802
ctg6_0	EVM	CDS	9569407	9569787	.	+	1	ID=cds.evm.model.ctg6_0.802;Parent=evm.model.ctg6_0.802
ctg6_0	EVM	exon	9570675	9570801	.	+	.	ID=evm.model.ctg6_0.802.exon3;Parent=evm.model.ctg6_0.802
ctg6_0	EVM	CDS	9570675	9570801	.	+	1	ID=cds.evm.model.ctg6_0.802;Parent=evm.model.ctg6_0.802
#evm.TU.ctg6_0.1049 removed; remove_reason=repeat_match;
ctg6_0	EVM	gene	12050621	12052052	.	-	.	ID=evm.TU.ctg6_0.1049;Name=EVM%20prediction%20ctg6_0.1049
ctg6_0	EVM	mRNA	12050621	12052052	.	-	.	ID=evm.model.ctg6_0.1049;Parent=evm.TU.ctg6_0.1049;Name=EVM%20prediction%20ctg6_0.1049
ctg6_0	EVM	exon	12051699	12052052	.	-	.	ID=evm.model.ctg6_0.1049.exon1;Parent=evm.model.ctg6_0.1049
ctg6_0	EVM	CDS	12051699	12052052	.	-	0	ID=cds.evm.model.ctg6_0.1049;Parent=evm.model.ctg6_0.1049
ctg6_0	EVM	exon	12051190	12051627	.	-	.	ID=evm.model.ctg6_0.1049.exon2;Parent=evm.model.ctg6_0.1049
ctg6_0	EVM	CDS	12051190	12051627	.	-	0	ID=cds.evm.model.ctg6_0.1049;Parent=evm.model.ctg6_0.1049
ctg6_0	EVM	exon	12051055	12051105	.	-	.	ID=evm.model.ctg6_0.1049.exon3;Parent=evm.model.ctg6_0.1049
ctg6_0	EVM	CDS	12051055	12051105	.	-	0	ID=cds.evm.model.ctg6_0.1049;Parent=evm.model.ctg6_0.1049
ctg6_0	EVM	exon	12050909	12050986	.	-	.	ID=evm.model.ctg6_0.1049.exon4;Parent=evm.model.ctg6_0.1049
ctg6_0	EVM	CDS	12050909	12050986	.	-	0	ID=cds.evm.model.ctg6_0.1049;Parent=evm.model.ctg6_0.1049
ctg6_0	EVM	exon	12050773	12050841	.	-	.	ID=evm.model.ctg6_0.1049.exon5;Parent=evm.model.ctg6_0.1049
ctg6_0	EVM	CDS	12050773	12050841	.	-	0	ID=cds.evm.model.ctg6_0.1049;Parent=evm.model.ctg6_0.1049
ctg6_0	EVM	exon	12050621	12050701	.	-	.	ID=evm.model.ctg6_0.1049.exon6;Parent=evm.model.ctg6_0.1049
ctg6_0	EVM	CDS	12050621	12050701	.	-	0	ID=cds.evm.model.ctg6_0.1049;Parent=evm.model.ctg6_0.1049
#evm.TU.ctg6_0.1134 removed; remove_reason=repeat_match;
ctg6_0	EVM	gene	13471039	13473402	.	+	.	ID=evm.TU.ctg6_0.1134;Name=EVM%20prediction%20ctg6_0.1134
ctg6_0	EVM	mRNA	13471039	13473402	.	+	.	ID=evm.model.ctg6_0.1134;Parent=evm.TU.ctg6_0.1134;Name=EVM%20prediction%20ctg6_0.1134
ctg6_0	EVM	exon	13471039	13471632	.	+	.	ID=evm.model.ctg6_0.1134.exon1;Parent=evm.model.ctg6_0.1134
ctg6_0	EVM	CDS	13471039	13471632	.	+	0	ID=cds.evm.model.ctg6_0.1134;Parent=evm.model.ctg6_0.1134
ctg6_0	EVM	exon	13471699	13473402	.	+	.	ID=evm.model.ctg6_0.1134.exon2;Parent=evm.model.ctg6_0.1134
ctg6_0	EVM	CDS	13471699	13473402	.	+	0	ID=cds.evm.model.ctg6_0.1134;Parent=evm.model.ctg6_0.1134
#evm.TU.ctg6_0.1168 removed; remove_reason=repeat_match;
ctg6_0	EVM	gene	13685702	13690223	.	+	.	ID=evm.TU.ctg6_0.1168;Name=EVM%20prediction%20ctg6_0.1168
ctg6_0	EVM	mRNA	13685702	13690223	.	+	.	ID=evm.model.ctg6_0.1168;Parent=evm.TU.ctg6_0.1168;Name=EVM%20prediction%20ctg6_0.1168
ctg6_0	EVM	exon	13685702	13685884	.	+	.	ID=evm.model.ctg6_0.1168.exon1;Parent=evm.model.ctg6_0.1168
ctg6_0	EVM	CDS	13685702	13685884	.	+	0	ID=cds.evm.model.ctg6_0.1168;Parent=evm.model.ctg6_0.1168
ctg6_0	EVM	exon	13687685	13687843	.	+	.	ID=evm.model.ctg6_0.1168.exon2;Parent=evm.model.ctg6_0.1168
ctg6_0	EVM	CDS	13687685	13687843	.	+	0	ID=cds.evm.model.ctg6_0.1168;Parent=evm.model.ctg6_0.1168
ctg6_0	EVM	exon	13688619	13688967	.	+	.	ID=evm.model.ctg6_0.1168.exon3;Parent=evm.model.ctg6_0.1168
ctg6_0	EVM	CDS	13688619	13688967	.	+	0	ID=cds.evm.model.ctg6_0.1168;Parent=evm.model.ctg6_0.1168
ctg6_0	EVM	exon	13690063	13690223	.	+	.	ID=evm.model.ctg6_0.1168.exon4;Parent=evm.model.ctg6_0.1168
ctg6_0	EVM	CDS	13690063	13690223	.	+	2	ID=cds.evm.model.ctg6_0.1168;Parent=evm.model.ctg6_0.1168
#evm.TU.ctg6_0.1198 removed; remove_reason=seq_too_short;
ctg6_0	EVM	gene	14020513	14020662	.	-	.	ID=evm.TU.ctg6_0.1198;Name=EVM%20prediction%20ctg6_0.1198
ctg6_0	EVM	mRNA	14020513	14020662	.	-	.	ID=evm.model.ctg6_0.1198;Parent=evm.TU.ctg6_0.1198;Name=EVM%20prediction%20ctg6_0.1198
ctg6_0	EVM	exon	14020513	14020662	.	-	.	ID=evm.model.ctg6_0.1198.exon1;Parent=evm.model.ctg6_0.1198
ctg6_0	EVM	CDS	14020513	14020662	.	-	0	ID=cds.evm.model.ctg6_0.1198;Parent=evm.model.ctg6_0.1198
#evm.TU.ctg6_0.1223 removed; remove_reason=repeat_match;
ctg6_0	EVM	gene	14149364	14150812	.	+	.	ID=evm.TU.ctg6_0.1223;Name=EVM%20prediction%20ctg6_0.1223
ctg6_0	EVM	mRNA	14149364	14150812	.	+	.	ID=evm.model.ctg6_0.1223;Parent=evm.TU.ctg6_0.1223;Name=EVM%20prediction%20ctg6_0.1223
ctg6_0	EVM	exon	14149364	14150812	.	+	.	ID=evm.model.ctg6_0.1223.exon1;Parent=evm.model.ctg6_0.1223
ctg6_0	EVM	CDS	14149364	14150812	.	+	0	ID=cds.evm.model.ctg6_0.1223;Parent=evm.model.ctg6_0.1223
#evm.TU.ctg6_0.1225 removed; remove_reason=repeat_match;
ctg6_0	EVM	gene	14165480	14167186	.	+	.	ID=evm.TU.ctg6_0.1225;Name=EVM%20prediction%20ctg6_0.1225
ctg6_0	EVM	mRNA	14165480	14167186	.	+	.	ID=evm.model.ctg6_0.1225;Parent=evm.TU.ctg6_0.1225;Name=EVM%20prediction%20ctg6_0.1225
ctg6_0	EVM	exon	14165480	14167186	.	+	.	ID=evm.model.ctg6_0.1225.exon1;Parent=evm.model.ctg6_0.1225
ctg6_0	EVM	CDS	14165480	14167186	.	+	0	ID=cds.evm.model.ctg6_0.1225;Parent=evm.model.ctg6_0.1225
#evm.TU.ctg6_0.1239 removed; remove_reason=repeat_match;
ctg6_0	EVM	gene	14235481	14236232	.	-	.	ID=evm.TU.ctg6_0.1239;Name=EVM%20prediction%20ctg6_0.1239
ctg6_0	EVM	mRNA	14235481	14236232	.	-	.	ID=evm.model.ctg6_0.1239;Parent=evm.TU.ctg6_0.1239;Name=EVM%20prediction%20ctg6_0.1239
ctg6_0	EVM	exon	14235901	14236232	.	-	.	ID=evm.model.ctg6_0.1239.exon1;Parent=evm.model.ctg6_0.1239
ctg6_0	EVM	CDS	14235901	14236232	.	-	0	ID=cds.evm.model.ctg6_0.1239;Parent=evm.model.ctg6_0.1239
ctg6_0	EVM	exon	14235481	14235685	.	-	.	ID=evm.model.ctg6_0.1239.exon2;Parent=evm.model.ctg6_0.1239
ctg6_0	EVM	CDS	14235481	14235685	.	-	1	ID=cds.evm.model.ctg6_0.1239;Parent=evm.model.ctg6_0.1239
#evm.TU.ctg6_0.1432 removed; remove_reason=repeat_match;
ctg6_0	EVM	gene	15947449	15950484	.	-	.	ID=evm.TU.ctg6_0.1432;Name=EVM%20prediction%20ctg6_0.1432
ctg6_0	EVM	mRNA	15947449	15950484	.	-	.	ID=evm.model.ctg6_0.1432;Parent=evm.TU.ctg6_0.1432;Name=EVM%20prediction%20ctg6_0.1432
ctg6_0	EVM	exon	15950323	15950484	.	-	.	ID=evm.model.ctg6_0.1432.exon1;Parent=evm.model.ctg6_0.1432
ctg6_0	EVM	CDS	15950323	15950484	.	-	0	ID=cds.evm.model.ctg6_0.1432;Parent=evm.model.ctg6_0.1432
ctg6_0	EVM	exon	15949647	15950241	.	-	.	ID=evm.model.ctg6_0.1432.exon2;Parent=evm.model.ctg6_0.1432
ctg6_0	EVM	CDS	15949647	15950241	.	-	0	ID=cds.evm.model.ctg6_0.1432;Parent=evm.model.ctg6_0.1432
ctg6_0	EVM	exon	15949315	15949550	.	-	.	ID=evm.model.ctg6_0.1432.exon3;Parent=evm.model.ctg6_0.1432
ctg6_0	EVM	CDS	15949315	15949550	.	-	2	ID=cds.evm.model.ctg6_0.1432;Parent=evm.model.ctg6_0.1432
ctg6_0	EVM	exon	15949144	15949228	.	-	.	ID=evm.model.ctg6_0.1432.exon4;Parent=evm.model.ctg6_0.1432
ctg6_0	EVM	CDS	15949144	15949228	.	-	0	ID=cds.evm.model.ctg6_0.1432;Parent=evm.model.ctg6_0.1432
ctg6_0	EVM	exon	15947449	15947624	.	-	.	ID=evm.model.ctg6_0.1432.exon5;Parent=evm.model.ctg6_0.1432
ctg6_0	EVM	CDS	15947449	15947624	.	-	2	ID=cds.evm.model.ctg6_0.1432;Parent=evm.model.ctg6_0.1432
#evm.TU.ctg6_0.1523 removed; remove_reason=seq_too_short;
ctg6_0	EVM	gene	16522443	16522592	.	+	.	ID=evm.TU.ctg6_0.1523;Name=EVM%20prediction%20ctg6_0.1523
ctg6_0	EVM	mRNA	16522443	16522592	.	+	.	ID=evm.model.ctg6_0.1523;Parent=evm.TU.ctg6_0.1523;Name=EVM%20prediction%20ctg6_0.1523
ctg6_0	EVM	exon	16522443	16522592	.	+	.	ID=evm.model.ctg6_0.1523.exon1;Parent=evm.model.ctg6_0.1523
ctg6_0	EVM	CDS	16522443	16522592	.	+	0	ID=cds.evm.model.ctg6_0.1523;Parent=evm.model.ctg6_0.1523
#evm.TU.ctg4_0.108 removed; remove_reason=repeat_match;
ctg4_0	EVM	gene	814196	815143	.	-	.	ID=evm.TU.ctg4_0.108;Name=EVM%20prediction%20ctg4_0.108
ctg4_0	EVM	mRNA	814196	815143	.	-	.	ID=evm.model.ctg4_0.108;Parent=evm.TU.ctg4_0.108;Name=EVM%20prediction%20ctg4_0.108
ctg4_0	EVM	exon	815084	815143	.	-	.	ID=evm.model.ctg4_0.108.exon1;Parent=evm.model.ctg4_0.108
ctg4_0	EVM	CDS	815084	815143	.	-	0	ID=cds.evm.model.ctg4_0.108;Parent=evm.model.ctg4_0.108
ctg4_0	EVM	exon	814196	814642	.	-	.	ID=evm.model.ctg4_0.108.exon2;Parent=evm.model.ctg4_0.108
ctg4_0	EVM	CDS	814196	814642	.	-	0	ID=cds.evm.model.ctg4_0.108;Parent=evm.model.ctg4_0.108
#evm.TU.ctg4_0.200 removed; remove_reason=repeat_match;
ctg4_0	EVM	gene	1533323	1533574	.	+	.	ID=evm.TU.ctg4_0.200;Name=EVM%20prediction%20ctg4_0.200
ctg4_0	EVM	mRNA	1533323	1533574	.	+	.	ID=evm.model.ctg4_0.200;Parent=evm.TU.ctg4_0.200;Name=EVM%20prediction%20ctg4_0.200
ctg4_0	EVM	exon	1533323	1533574	.	+	.	ID=evm.model.ctg4_0.200.exon1;Parent=evm.model.ctg4_0.200
ctg4_0	EVM	CDS	1533323	1533574	.	+	0	ID=cds.evm.model.ctg4_0.200;Parent=evm.model.ctg4_0.200
#evm.TU.ctg4_0.366 removed; remove_reason=repeat_match;
ctg4_0	EVM	gene	3217509	3223768	.	+	.	ID=evm.TU.ctg4_0.366;Name=EVM%20prediction%20ctg4_0.366
ctg4_0	EVM	mRNA	3217509	3223768	.	+	.	ID=evm.model.ctg4_0.366;Parent=evm.TU.ctg4_0.366;Name=EVM%20prediction%20ctg4_0.366
ctg4_0	EVM	exon	3217509	3217880	.	+	.	ID=evm.model.ctg4_0.366.exon1;Parent=evm.model.ctg4_0.366
ctg4_0	EVM	CDS	3217509	3217880	.	+	0	ID=cds.evm.model.ctg4_0.366;Parent=evm.model.ctg4_0.366
ctg4_0	EVM	exon	3223451	3223768	.	+	.	ID=evm.model.ctg4_0.366.exon2;Parent=evm.model.ctg4_0.366
ctg4_0	EVM	CDS	3223451	3223768	.	+	0	ID=cds.evm.model.ctg4_0.366;Parent=evm.model.ctg4_0.366
#evm.TU.ctg4_0.430 removed; remove_reason=repeat_match;
ctg4_0	EVM	gene	3849635	3855992	.	+	.	ID=evm.TU.ctg4_0.430;Name=EVM%20prediction%20ctg4_0.430
ctg4_0	EVM	mRNA	3849635	3855992	.	+	.	ID=evm.model.ctg4_0.430;Parent=evm.TU.ctg4_0.430;Name=EVM%20prediction%20ctg4_0.430
ctg4_0	EVM	exon	3849635	3850072	.	+	.	ID=evm.model.ctg4_0.430.exon1;Parent=evm.model.ctg4_0.430
ctg4_0	EVM	CDS	3849635	3850072	.	+	0	ID=cds.evm.model.ctg4_0.430;Parent=evm.model.ctg4_0.430
ctg4_0	EVM	exon	3855654	3855992	.	+	.	ID=evm.model.ctg4_0.430.exon2;Parent=evm.model.ctg4_0.430
ctg4_0	EVM	CDS	3855654	3855992	.	+	0	ID=cds.evm.model.ctg4_0.430;Parent=evm.model.ctg4_0.430
#evm.TU.ctg4_0.448 removed; remove_reason=repeat_match;
ctg4_0	EVM	gene	4078803	4081151	.	-	.	ID=evm.TU.ctg4_0.448;Name=EVM%20prediction%20ctg4_0.448
ctg4_0	EVM	mRNA	4078803	4081151	.	-	.	ID=evm.model.ctg4_0.448;Parent=evm.TU.ctg4_0.448;Name=EVM%20prediction%20ctg4_0.448
ctg4_0	EVM	exon	4081137	4081151	.	-	.	ID=evm.model.ctg4_0.448.exon1;Parent=evm.model.ctg4_0.448
ctg4_0	EVM	CDS	4081137	4081151	.	-	0	ID=cds.evm.model.ctg4_0.448;Parent=evm.model.ctg4_0.448
ctg4_0	EVM	exon	4079504	4080013	.	-	.	ID=evm.model.ctg4_0.448.exon2;Parent=evm.model.ctg4_0.448
ctg4_0	EVM	CDS	4079504	4080013	.	-	0	ID=cds.evm.model.ctg4_0.448;Parent=evm.model.ctg4_0.448
ctg4_0	EVM	exon	4078803	4078949	.	-	.	ID=evm.model.ctg4_0.448.exon3;Parent=evm.model.ctg4_0.448
ctg4_0	EVM	CDS	4078803	4078949	.	-	0	ID=cds.evm.model.ctg4_0.448;Parent=evm.model.ctg4_0.448
#evm.TU.ctg4_0.498 removed; remove_reason=repeat_match;
ctg4_0	EVM	gene	4622721	4627483	.	+	.	ID=evm.TU.ctg4_0.498;Name=EVM%20prediction%20ctg4_0.498
ctg4_0	EVM	mRNA	4622721	4627483	.	+	.	ID=evm.model.ctg4_0.498;Parent=evm.TU.ctg4_0.498;Name=EVM%20prediction%20ctg4_0.498
ctg4_0	EVM	exon	4622721	4623114	.	+	.	ID=evm.model.ctg4_0.498.exon1;Parent=evm.model.ctg4_0.498
ctg4_0	EVM	CDS	4622721	4623114	.	+	0	ID=cds.evm.model.ctg4_0.498;Parent=evm.model.ctg4_0.498
ctg4_0	EVM	exon	4624887	4625123	.	+	.	ID=evm.model.ctg4_0.498.exon2;Parent=evm.model.ctg4_0.498
ctg4_0	EVM	CDS	4624887	4625123	.	+	2	ID=cds.evm.model.ctg4_0.498;Parent=evm.model.ctg4_0.498
ctg4_0	EVM	exon	4625358	4625695	.	+	.	ID=evm.model.ctg4_0.498.exon3;Parent=evm.model.ctg4_0.498
ctg4_0	EVM	CDS	4625358	4625695	.	+	2	ID=cds.evm.model.ctg4_0.498;Parent=evm.model.ctg4_0.498
ctg4_0	EVM	exon	4625819	4626012	.	+	.	ID=evm.model.ctg4_0.498.exon4;Parent=evm.model.ctg4_0.498
ctg4_0	EVM	CDS	4625819	4626012	.	+	0	ID=cds.evm.model.ctg4_0.498;Parent=evm.model.ctg4_0.498
ctg4_0	EVM	exon	4627129	4627261	.	+	.	ID=evm.model.ctg4_0.498.exon5;Parent=evm.model.ctg4_0.498
ctg4_0	EVM	CDS	4627129	4627261	.	+	1	ID=cds.evm.model.ctg4_0.498;Parent=evm.model.ctg4_0.498
ctg4_0	EVM	exon	4627379	4627483	.	+	.	ID=evm.model.ctg4_0.498.exon6;Parent=evm.model.ctg4_0.498
ctg4_0	EVM	CDS	4627379	4627483	.	+	0	ID=cds.evm.model.ctg4_0.498;Parent=evm.model.ctg4_0.498
#evm.TU.ctg4_0.566 removed; remove_reason=seq_too_short;
ctg4_0	EVM	gene	5108975	5109124	.	+	.	ID=evm.TU.ctg4_0.566;Name=EVM%20prediction%20ctg4_0.566
ctg4_0	EVM	mRNA	5108975	5109124	.	+	.	ID=evm.model.ctg4_0.566;Parent=evm.TU.ctg4_0.566;Name=EVM%20prediction%20ctg4_0.566
ctg4_0	EVM	exon	5108975	5109124	.	+	.	ID=evm.model.ctg4_0.566.exon1;Parent=evm.model.ctg4_0.566
ctg4_0	EVM	CDS	5108975	5109124	.	+	0	ID=cds.evm.model.ctg4_0.566;Parent=evm.model.ctg4_0.566
#evm.TU.ctg4_0.581 removed; remove_reason=repeat_match;
ctg4_0	EVM	gene	5219393	5224112	.	-	.	ID=evm.TU.ctg4_0.581;Name=EVM%20prediction%20ctg4_0.581
ctg4_0	EVM	mRNA	5219393	5224112	.	-	.	ID=evm.model.ctg4_0.581;Parent=evm.TU.ctg4_0.581;Name=EVM%20prediction%20ctg4_0.581
ctg4_0	EVM	exon	5223596	5224112	.	-	.	ID=evm.model.ctg4_0.581.exon1;Parent=evm.model.ctg4_0.581
ctg4_0	EVM	CDS	5223596	5224112	.	-	0	ID=cds.evm.model.ctg4_0.581;Parent=evm.model.ctg4_0.581
ctg4_0	EVM	exon	5219393	5219694	.	-	.	ID=evm.model.ctg4_0.581.exon2;Parent=evm.model.ctg4_0.581
ctg4_0	EVM	CDS	5219393	5219694	.	-	2	ID=cds.evm.model.ctg4_0.581;Parent=evm.model.ctg4_0.581
#evm.TU.ctg4_0.604 removed; remove_reason=repeat_match;
ctg4_0	EVM	gene	5307157	5307531	.	+	.	ID=evm.TU.ctg4_0.604;Name=EVM%20prediction%20ctg4_0.604
ctg4_0	EVM	mRNA	5307157	5307531	.	+	.	ID=evm.model.ctg4_0.604;Parent=evm.TU.ctg4_0.604;Name=EVM%20prediction%20ctg4_0.604
ctg4_0	EVM	exon	5307157	5307531	.	+	.	ID=evm.model.ctg4_0.604.exon1;Parent=evm.model.ctg4_0.604
ctg4_0	EVM	CDS	5307157	5307531	.	+	0	ID=cds.evm.model.ctg4_0.604;Parent=evm.model.ctg4_0.604
#evm.TU.ctg4_0.609 removed; remove_reason=repeat_match;
ctg4_0	EVM	gene	5325111	5326865	.	-	.	ID=evm.TU.ctg4_0.609;Name=EVM%20prediction%20ctg4_0.609
ctg4_0	EVM	mRNA	5325111	5326865	.	-	.	ID=evm.model.ctg4_0.609;Parent=evm.TU.ctg4_0.609;Name=EVM%20prediction%20ctg4_0.609
ctg4_0	EVM	exon	5325111	5326865	.	-	.	ID=evm.model.ctg4_0.609.exon1;Parent=evm.model.ctg4_0.609
ctg4_0	EVM	CDS	5325111	5326865	.	-	0	ID=cds.evm.model.ctg4_0.609;Parent=evm.model.ctg4_0.609
#evm.TU.ctg4_0.760 removed; remove_reason=repeat_match;
ctg4_0	EVM	gene	6965140	6965715	.	+	.	ID=evm.TU.ctg4_0.760;Name=EVM%20prediction%20ctg4_0.760
ctg4_0	EVM	mRNA	6965140	6965715	.	+	.	ID=evm.model.ctg4_0.760;Parent=evm.TU.ctg4_0.760;Name=EVM%20prediction%20ctg4_0.760
ctg4_0	EVM	exon	6965140	6965152	.	+	.	ID=evm.model.ctg4_0.760.exon1;Parent=evm.model.ctg4_0.760
ctg4_0	EVM	CDS	6965140	6965152	.	+	0	ID=cds.evm.model.ctg4_0.760;Parent=evm.model.ctg4_0.760
ctg4_0	EVM	exon	6965438	6965715	.	+	.	ID=evm.model.ctg4_0.760.exon2;Parent=evm.model.ctg4_0.760
ctg4_0	EVM	CDS	6965438	6965715	.	+	2	ID=cds.evm.model.ctg4_0.760;Parent=evm.model.ctg4_0.760
#evm.TU.ctg4_0.885 removed; remove_reason=repeat_match;
ctg4_0	EVM	gene	8637465	8642467	.	-	.	ID=evm.TU.ctg4_0.885;Name=EVM%20prediction%20ctg4_0.885
ctg4_0	EVM	mRNA	8637465	8642467	.	-	.	ID=evm.model.ctg4_0.885;Parent=evm.TU.ctg4_0.885;Name=EVM%20prediction%20ctg4_0.885
ctg4_0	EVM	exon	8642360	8642467	.	-	.	ID=evm.model.ctg4_0.885.exon1;Parent=evm.model.ctg4_0.885
ctg4_0	EVM	CDS	8642360	8642467	.	-	0	ID=cds.evm.model.ctg4_0.885;Parent=evm.model.ctg4_0.885
ctg4_0	EVM	exon	8641427	8641691	.	-	.	ID=evm.model.ctg4_0.885.exon2;Parent=evm.model.ctg4_0.885
ctg4_0	EVM	CDS	8641427	8641691	.	-	0	ID=cds.evm.model.ctg4_0.885;Parent=evm.model.ctg4_0.885
ctg4_0	EVM	exon	8639621	8639963	.	-	.	ID=evm.model.ctg4_0.885.exon3;Parent=evm.model.ctg4_0.885
ctg4_0	EVM	CDS	8639621	8639963	.	-	2	ID=cds.evm.model.ctg4_0.885;Parent=evm.model.ctg4_0.885
ctg4_0	EVM	exon	8638841	8638941	.	-	.	ID=evm.model.ctg4_0.885.exon4;Parent=evm.model.ctg4_0.885
ctg4_0	EVM	CDS	8638841	8638941	.	-	1	ID=cds.evm.model.ctg4_0.885;Parent=evm.model.ctg4_0.885
ctg4_0	EVM	exon	8637465	8637622	.	-	.	ID=evm.model.ctg4_0.885.exon5;Parent=evm.model.ctg4_0.885
ctg4_0	EVM	CDS	8637465	8637622	.	-	2	ID=cds.evm.model.ctg4_0.885;Parent=evm.model.ctg4_0.885
#evm.TU.ctg4_0.908 removed; remove_reason=repeat_match;
ctg4_0	EVM	gene	8899555	8900531	.	+	.	ID=evm.TU.ctg4_0.908;Name=EVM%20prediction%20ctg4_0.908
ctg4_0	EVM	mRNA	8899555	8900531	.	+	.	ID=evm.model.ctg4_0.908;Parent=evm.TU.ctg4_0.908;Name=EVM%20prediction%20ctg4_0.908
ctg4_0	EVM	exon	8899555	8899577	.	+	.	ID=evm.model.ctg4_0.908.exon1;Parent=evm.model.ctg4_0.908
ctg4_0	EVM	CDS	8899555	8899577	.	+	0	ID=cds.evm.model.ctg4_0.908;Parent=evm.model.ctg4_0.908
ctg4_0	EVM	exon	8899791	8900096	.	+	.	ID=evm.model.ctg4_0.908.exon2;Parent=evm.model.ctg4_0.908
ctg4_0	EVM	CDS	8899791	8900096	.	+	1	ID=cds.evm.model.ctg4_0.908;Parent=evm.model.ctg4_0.908
ctg4_0	EVM	exon	8900201	8900531	.	+	.	ID=evm.model.ctg4_0.908.exon3;Parent=evm.model.ctg4_0.908
ctg4_0	EVM	CDS	8900201	8900531	.	+	1	ID=cds.evm.model.ctg4_0.908;Parent=evm.model.ctg4_0.908
#evm.TU.ctg4_0.920 removed; remove_reason=repeat_match;
ctg4_0	EVM	gene	8953427	8963151	.	-	.	ID=evm.TU.ctg4_0.920;Name=EVM%20prediction%20ctg4_0.920
ctg4_0	EVM	mRNA	8953427	8963151	.	-	.	ID=evm.model.ctg4_0.920;Parent=evm.TU.ctg4_0.920;Name=EVM%20prediction%20ctg4_0.920
ctg4_0	EVM	exon	8963035	8963151	.	-	.	ID=evm.model.ctg4_0.920.exon1;Parent=evm.model.ctg4_0.920
ctg4_0	EVM	CDS	8963035	8963151	.	-	0	ID=cds.evm.model.ctg4_0.920;Parent=evm.model.ctg4_0.920
ctg4_0	EVM	exon	8962868	8962948	.	-	.	ID=evm.model.ctg4_0.920.exon2;Parent=evm.model.ctg4_0.920
ctg4_0	EVM	CDS	8962868	8962948	.	-	0	ID=cds.evm.model.ctg4_0.920;Parent=evm.model.ctg4_0.920
ctg4_0	EVM	exon	8962643	8962709	.	-	.	ID=evm.model.ctg4_0.920.exon3;Parent=evm.model.ctg4_0.920
ctg4_0	EVM	CDS	8962643	8962709	.	-	0	ID=cds.evm.model.ctg4_0.920;Parent=evm.model.ctg4_0.920
ctg4_0	EVM	exon	8962213	8962547	.	-	.	ID=evm.model.ctg4_0.920.exon4;Parent=evm.model.ctg4_0.920
ctg4_0	EVM	CDS	8962213	8962547	.	-	2	ID=cds.evm.model.ctg4_0.920;Parent=evm.model.ctg4_0.920
ctg4_0	EVM	exon	8961899	8962129	.	-	.	ID=evm.model.ctg4_0.920.exon5;Parent=evm.model.ctg4_0.920
ctg4_0	EVM	CDS	8961899	8962129	.	-	0	ID=cds.evm.model.ctg4_0.920;Parent=evm.model.ctg4_0.920
ctg4_0	EVM	exon	8961638	8961801	.	-	.	ID=evm.model.ctg4_0.920.exon6;Parent=evm.model.ctg4_0.920
ctg4_0	EVM	CDS	8961638	8961801	.	-	0	ID=cds.evm.model.ctg4_0.920;Parent=evm.model.ctg4_0.920
ctg4_0	EVM	exon	8960989	8961511	.	-	.	ID=evm.model.ctg4_0.920.exon7;Parent=evm.model.ctg4_0.920
ctg4_0	EVM	CDS	8960989	8961511	.	-	1	ID=cds.evm.model.ctg4_0.920;Parent=evm.model.ctg4_0.920
ctg4_0	EVM	exon	8960508	8960743	.	-	.	ID=evm.model.ctg4_0.920.exon8;Parent=evm.model.ctg4_0.920
ctg4_0	EVM	CDS	8960508	8960743	.	-	0	ID=cds.evm.model.ctg4_0.920;Parent=evm.model.ctg4_0.920
ctg4_0	EVM	exon	8959730	8960389	.	-	.	ID=evm.model.ctg4_0.920.exon9;Parent=evm.model.ctg4_0.920
ctg4_0	EVM	CDS	8959730	8960389	.	-	1	ID=cds.evm.model.ctg4_0.920;Parent=evm.model.ctg4_0.920
ctg4_0	EVM	exon	8958411	8959383	.	-	.	ID=evm.model.ctg4_0.920.exon10;Parent=evm.model.ctg4_0.920
ctg4_0	EVM	CDS	8958411	8959383	.	-	1	ID=cds.evm.model.ctg4_0.920;Parent=evm.model.ctg4_0.920
ctg4_0	EVM	exon	8955161	8958343	.	-	.	ID=evm.model.ctg4_0.920.exon11;Parent=evm.model.ctg4_0.920
ctg4_0	EVM	CDS	8955161	8958343	.	-	0	ID=cds.evm.model.ctg4_0.920;Parent=evm.model.ctg4_0.920
ctg4_0	EVM	exon	8954450	8955010	.	-	.	ID=evm.model.ctg4_0.920.exon12;Parent=evm.model.ctg4_0.920
ctg4_0	EVM	CDS	8954450	8955010	.	-	0	ID=cds.evm.model.ctg4_0.920;Parent=evm.model.ctg4_0.920
ctg4_0	EVM	exon	8954035	8954163	.	-	.	ID=evm.model.ctg4_0.920.exon13;Parent=evm.model.ctg4_0.920
ctg4_0	EVM	CDS	8954035	8954163	.	-	0	ID=cds.evm.model.ctg4_0.920;Parent=evm.model.ctg4_0.920
ctg4_0	EVM	exon	8953758	8953888	.	-	.	ID=evm.model.ctg4_0.920.exon14;Parent=evm.model.ctg4_0.920
ctg4_0	EVM	CDS	8953758	8953888	.	-	0	ID=cds.evm.model.ctg4_0.920;Parent=evm.model.ctg4_0.920
ctg4_0	EVM	exon	8953427	8953445	.	-	.	ID=evm.model.ctg4_0.920.exon15;Parent=evm.model.ctg4_0.920
ctg4_0	EVM	CDS	8953427	8953445	.	-	1	ID=cds.evm.model.ctg4_0.920;Parent=evm.model.ctg4_0.920
#evm.TU.ctg4_0.980 removed; remove_reason=repeat_match;
ctg4_0	EVM	gene	9295350	9300096	.	-	.	ID=evm.TU.ctg4_0.980;Name=EVM%20prediction%20ctg4_0.980
ctg4_0	EVM	mRNA	9295350	9300096	.	-	.	ID=evm.model.ctg4_0.980;Parent=evm.TU.ctg4_0.980;Name=EVM%20prediction%20ctg4_0.980
ctg4_0	EVM	exon	9299957	9300096	.	-	.	ID=evm.model.ctg4_0.980.exon1;Parent=evm.model.ctg4_0.980
ctg4_0	EVM	CDS	9299957	9300096	.	-	0	ID=cds.evm.model.ctg4_0.980;Parent=evm.model.ctg4_0.980
ctg4_0	EVM	exon	9295350	9295794	.	-	.	ID=evm.model.ctg4_0.980.exon2;Parent=evm.model.ctg4_0.980
ctg4_0	EVM	CDS	9295350	9295794	.	-	1	ID=cds.evm.model.ctg4_0.980;Parent=evm.model.ctg4_0.980
#evm.TU.ctg4_0.997 removed; remove_reason=repeat_match;
ctg4_0	EVM	gene	9544412	9546286	.	-	.	ID=evm.TU.ctg4_0.997;Name=EVM%20prediction%20ctg4_0.997
ctg4_0	EVM	mRNA	9544412	9546286	.	-	.	ID=evm.model.ctg4_0.997;Parent=evm.TU.ctg4_0.997;Name=EVM%20prediction%20ctg4_0.997
ctg4_0	EVM	exon	9544412	9546286	.	-	.	ID=evm.model.ctg4_0.997.exon1;Parent=evm.model.ctg4_0.997
ctg4_0	EVM	CDS	9544412	9546286	.	-	0	ID=cds.evm.model.ctg4_0.997;Parent=evm.model.ctg4_0.997
#evm.TU.ctg4_0.1074 removed; remove_reason=repeat_match;
ctg4_0	EVM	gene	10518043	10518417	.	+	.	ID=evm.TU.ctg4_0.1074;Name=EVM%20prediction%20ctg4_0.1074
ctg4_0	EVM	mRNA	10518043	10518417	.	+	.	ID=evm.model.ctg4_0.1074;Parent=evm.TU.ctg4_0.1074;Name=EVM%20prediction%20ctg4_0.1074
ctg4_0	EVM	exon	10518043	10518417	.	+	.	ID=evm.model.ctg4_0.1074.exon1;Parent=evm.model.ctg4_0.1074
ctg4_0	EVM	CDS	10518043	10518417	.	+	0	ID=cds.evm.model.ctg4_0.1074;Parent=evm.model.ctg4_0.1074
#evm.TU.ctg4_0.1233 removed; remove_reason=repeat_match;
ctg4_0	EVM	gene	12692069	12697847	.	+	.	ID=evm.TU.ctg4_0.1233;Name=EVM%20prediction%20ctg4_0.1233
ctg4_0	EVM	mRNA	12692069	12697847	.	+	.	ID=evm.model.ctg4_0.1233;Parent=evm.TU.ctg4_0.1233;Name=EVM%20prediction%20ctg4_0.1233
ctg4_0	EVM	exon	12692069	12692217	.	+	.	ID=evm.model.ctg4_0.1233.exon1;Parent=evm.model.ctg4_0.1233
ctg4_0	EVM	CDS	12692069	12692217	.	+	0	ID=cds.evm.model.ctg4_0.1233;Parent=evm.model.ctg4_0.1233
ctg4_0	EVM	exon	12697547	12697847	.	+	.	ID=evm.model.ctg4_0.1233.exon2;Parent=evm.model.ctg4_0.1233
ctg4_0	EVM	CDS	12697547	12697847	.	+	1	ID=cds.evm.model.ctg4_0.1233;Parent=evm.model.ctg4_0.1233
#evm.TU.ctg4_0.1247 removed; remove_reason=repeat_match;
ctg4_0	EVM	gene	13059768	13060281	.	+	.	ID=evm.TU.ctg4_0.1247;Name=EVM%20prediction%20ctg4_0.1247
ctg4_0	EVM	mRNA	13059768	13060281	.	+	.	ID=evm.model.ctg4_0.1247;Parent=evm.TU.ctg4_0.1247;Name=EVM%20prediction%20ctg4_0.1247
ctg4_0	EVM	exon	13059768	13059981	.	+	.	ID=evm.model.ctg4_0.1247.exon1;Parent=evm.model.ctg4_0.1247
ctg4_0	EVM	CDS	13059768	13059981	.	+	0	ID=cds.evm.model.ctg4_0.1247;Parent=evm.model.ctg4_0.1247
ctg4_0	EVM	exon	13060088	13060281	.	+	.	ID=evm.model.ctg4_0.1247.exon2;Parent=evm.model.ctg4_0.1247
ctg4_0	EVM	CDS	13060088	13060281	.	+	2	ID=cds.evm.model.ctg4_0.1247;Parent=evm.model.ctg4_0.1247
#evm.TU.ctg4_0.1299 removed; remove_reason=repeat_match;
ctg4_0	EVM	gene	13527396	13528579	.	-	.	ID=evm.TU.ctg4_0.1299;Name=EVM%20prediction%20ctg4_0.1299
ctg4_0	EVM	mRNA	13527396	13528579	.	-	.	ID=evm.model.ctg4_0.1299;Parent=evm.TU.ctg4_0.1299;Name=EVM%20prediction%20ctg4_0.1299
ctg4_0	EVM	exon	13528562	13528579	.	-	.	ID=evm.model.ctg4_0.1299.exon1;Parent=evm.model.ctg4_0.1299
ctg4_0	EVM	CDS	13528562	13528579	.	-	0	ID=cds.evm.model.ctg4_0.1299;Parent=evm.model.ctg4_0.1299
ctg4_0	EVM	exon	13528445	13528487	.	-	.	ID=evm.model.ctg4_0.1299.exon2;Parent=evm.model.ctg4_0.1299
ctg4_0	EVM	CDS	13528445	13528487	.	-	0	ID=cds.evm.model.ctg4_0.1299;Parent=evm.model.ctg4_0.1299
ctg4_0	EVM	exon	13528015	13528117	.	-	.	ID=evm.model.ctg4_0.1299.exon3;Parent=evm.model.ctg4_0.1299
ctg4_0	EVM	CDS	13528015	13528117	.	-	2	ID=cds.evm.model.ctg4_0.1299;Parent=evm.model.ctg4_0.1299
ctg4_0	EVM	exon	13527396	13527480	.	-	.	ID=evm.model.ctg4_0.1299.exon4;Parent=evm.model.ctg4_0.1299
ctg4_0	EVM	CDS	13527396	13527480	.	-	1	ID=cds.evm.model.ctg4_0.1299;Parent=evm.model.ctg4_0.1299
#evm.TU.ctg4_0.1336 removed; remove_reason=repeat_match;
ctg4_0	EVM	gene	13748577	13758485	.	+	.	ID=evm.TU.ctg4_0.1336;Name=EVM%20prediction%20ctg4_0.1336
ctg4_0	EVM	mRNA	13748577	13758485	.	+	.	ID=evm.model.ctg4_0.1336;Parent=evm.TU.ctg4_0.1336;Name=EVM%20prediction%20ctg4_0.1336
ctg4_0	EVM	exon	13748577	13748694	.	+	.	ID=evm.model.ctg4_0.1336.exon1;Parent=evm.model.ctg4_0.1336
ctg4_0	EVM	CDS	13748577	13748694	.	+	0	ID=cds.evm.model.ctg4_0.1336;Parent=evm.model.ctg4_0.1336
ctg4_0	EVM	exon	13748785	13748908	.	+	.	ID=evm.model.ctg4_0.1336.exon2;Parent=evm.model.ctg4_0.1336
ctg4_0	EVM	CDS	13748785	13748908	.	+	2	ID=cds.evm.model.ctg4_0.1336;Parent=evm.model.ctg4_0.1336
ctg4_0	EVM	exon	13749473	13749622	.	+	.	ID=evm.model.ctg4_0.1336.exon3;Parent=evm.model.ctg4_0.1336
ctg4_0	EVM	CDS	13749473	13749622	.	+	1	ID=cds.evm.model.ctg4_0.1336;Parent=evm.model.ctg4_0.1336
ctg4_0	EVM	exon	13752701	13752801	.	+	.	ID=evm.model.ctg4_0.1336.exon4;Parent=evm.model.ctg4_0.1336
ctg4_0	EVM	CDS	13752701	13752801	.	+	1	ID=cds.evm.model.ctg4_0.1336;Parent=evm.model.ctg4_0.1336
ctg4_0	EVM	exon	13752891	13753006	.	+	.	ID=evm.model.ctg4_0.1336.exon5;Parent=evm.model.ctg4_0.1336
ctg4_0	EVM	CDS	13752891	13753006	.	+	2	ID=cds.evm.model.ctg4_0.1336;Parent=evm.model.ctg4_0.1336
ctg4_0	EVM	exon	13753574	13753733	.	+	.	ID=evm.model.ctg4_0.1336.exon6;Parent=evm.model.ctg4_0.1336
ctg4_0	EVM	CDS	13753574	13753733	.	+	0	ID=cds.evm.model.ctg4_0.1336;Parent=evm.model.ctg4_0.1336
ctg4_0	EVM	exon	13753841	13753874	.	+	.	ID=evm.model.ctg4_0.1336.exon7;Parent=evm.model.ctg4_0.1336
ctg4_0	EVM	CDS	13753841	13753874	.	+	2	ID=cds.evm.model.ctg4_0.1336;Parent=evm.model.ctg4_0.1336
ctg4_0	EVM	exon	13756374	13756515	.	+	.	ID=evm.model.ctg4_0.1336.exon8;Parent=evm.model.ctg4_0.1336
ctg4_0	EVM	CDS	13756374	13756515	.	+	1	ID=cds.evm.model.ctg4_0.1336;Parent=evm.model.ctg4_0.1336
ctg4_0	EVM	exon	13756619	13756798	.	+	.	ID=evm.model.ctg4_0.1336.exon9;Parent=evm.model.ctg4_0.1336
ctg4_0	EVM	CDS	13756619	13756798	.	+	0	ID=cds.evm.model.ctg4_0.1336;Parent=evm.model.ctg4_0.1336
ctg4_0	EVM	exon	13757063	13757562	.	+	.	ID=evm.model.ctg4_0.1336.exon10;Parent=evm.model.ctg4_0.1336
ctg4_0	EVM	CDS	13757063	13757562	.	+	0	ID=cds.evm.model.ctg4_0.1336;Parent=evm.model.ctg4_0.1336
ctg4_0	EVM	exon	13758041	13758485	.	+	.	ID=evm.model.ctg4_0.1336.exon11;Parent=evm.model.ctg4_0.1336
ctg4_0	EVM	CDS	13758041	13758485	.	+	1	ID=cds.evm.model.ctg4_0.1336;Parent=evm.model.ctg4_0.1336
#evm.TU.ctg4_0.1678 removed; remove_reason=repeat_match;
ctg4_0	EVM	gene	17887760	17888549	.	-	.	ID=evm.TU.ctg4_0.1678;Name=EVM%20prediction%20ctg4_0.1678
ctg4_0	EVM	mRNA	17887760	17888549	.	-	.	ID=evm.model.ctg4_0.1678;Parent=evm.TU.ctg4_0.1678;Name=EVM%20prediction%20ctg4_0.1678
ctg4_0	EVM	exon	17888208	17888549	.	-	.	ID=evm.model.ctg4_0.1678.exon1;Parent=evm.model.ctg4_0.1678
ctg4_0	EVM	CDS	17888208	17888549	.	-	0	ID=cds.evm.model.ctg4_0.1678;Parent=evm.model.ctg4_0.1678
ctg4_0	EVM	exon	17887760	17888077	.	-	.	ID=evm.model.ctg4_0.1678.exon2;Parent=evm.model.ctg4_0.1678
ctg4_0	EVM	CDS	17887760	17888077	.	-	0	ID=cds.evm.model.ctg4_0.1678;Parent=evm.model.ctg4_0.1678
#evm.TU.ctg4_0.1679 removed; remove_reason=repeat_match;
ctg4_0	EVM	gene	17900724	17903939	.	-	.	ID=evm.TU.ctg4_0.1679;Name=EVM%20prediction%20ctg4_0.1679
ctg4_0	EVM	mRNA	17900724	17903939	.	-	.	ID=evm.model.ctg4_0.1679;Parent=evm.TU.ctg4_0.1679;Name=EVM%20prediction%20ctg4_0.1679
ctg4_0	EVM	exon	17903862	17903939	.	-	.	ID=evm.model.ctg4_0.1679.exon1;Parent=evm.model.ctg4_0.1679
ctg4_0	EVM	CDS	17903862	17903939	.	-	0	ID=cds.evm.model.ctg4_0.1679;Parent=evm.model.ctg4_0.1679
ctg4_0	EVM	exon	17901304	17901442	.	-	.	ID=evm.model.ctg4_0.1679.exon2;Parent=evm.model.ctg4_0.1679
ctg4_0	EVM	CDS	17901304	17901442	.	-	0	ID=cds.evm.model.ctg4_0.1679;Parent=evm.model.ctg4_0.1679
ctg4_0	EVM	exon	17900724	17900965	.	-	.	ID=evm.model.ctg4_0.1679.exon3;Parent=evm.model.ctg4_0.1679
ctg4_0	EVM	CDS	17900724	17900965	.	-	2	ID=cds.evm.model.ctg4_0.1679;Parent=evm.model.ctg4_0.1679
#evm.TU.ctg4_0.1680 removed; remove_reason=repeat_match;
ctg4_0	EVM	gene	17908631	17909161	.	-	.	ID=evm.TU.ctg4_0.1680;Name=EVM%20prediction%20ctg4_0.1680
ctg4_0	EVM	mRNA	17908631	17909161	.	-	.	ID=evm.model.ctg4_0.1680;Parent=evm.TU.ctg4_0.1680;Name=EVM%20prediction%20ctg4_0.1680
ctg4_0	EVM	exon	17908631	17909161	.	-	.	ID=evm.model.ctg4_0.1680.exon1;Parent=evm.model.ctg4_0.1680
ctg4_0	EVM	CDS	17908631	17909161	.	-	0	ID=cds.evm.model.ctg4_0.1680;Parent=evm.model.ctg4_0.1680
#evm.TU.ctg4_0.1681 removed; remove_reason=repeat_match;
ctg4_0	EVM	gene	17912763	17916810	.	-	.	ID=evm.TU.ctg4_0.1681;Name=EVM%20prediction%20ctg4_0.1681
ctg4_0	EVM	mRNA	17912763	17916810	.	-	.	ID=evm.model.ctg4_0.1681;Parent=evm.TU.ctg4_0.1681;Name=EVM%20prediction%20ctg4_0.1681
ctg4_0	EVM	exon	17916740	17916810	.	-	.	ID=evm.model.ctg4_0.1681.exon1;Parent=evm.model.ctg4_0.1681
ctg4_0	EVM	CDS	17916740	17916810	.	-	0	ID=cds.evm.model.ctg4_0.1681;Parent=evm.model.ctg4_0.1681
ctg4_0	EVM	exon	17915340	17915554	.	-	.	ID=evm.model.ctg4_0.1681.exon2;Parent=evm.model.ctg4_0.1681
ctg4_0	EVM	CDS	17915340	17915554	.	-	1	ID=cds.evm.model.ctg4_0.1681;Parent=evm.model.ctg4_0.1681
ctg4_0	EVM	exon	17914287	17914471	.	-	.	ID=evm.model.ctg4_0.1681.exon3;Parent=evm.model.ctg4_0.1681
ctg4_0	EVM	CDS	17914287	17914471	.	-	2	ID=cds.evm.model.ctg4_0.1681;Parent=evm.model.ctg4_0.1681
ctg4_0	EVM	exon	17913848	17914060	.	-	.	ID=evm.model.ctg4_0.1681.exon4;Parent=evm.model.ctg4_0.1681
ctg4_0	EVM	CDS	17913848	17914060	.	-	0	ID=cds.evm.model.ctg4_0.1681;Parent=evm.model.ctg4_0.1681
ctg4_0	EVM	exon	17912763	17913770	.	-	.	ID=evm.model.ctg4_0.1681.exon5;Parent=evm.model.ctg4_0.1681
ctg4_0	EVM	CDS	17912763	17913770	.	-	0	ID=cds.evm.model.ctg4_0.1681;Parent=evm.model.ctg4_0.1681
#evm.TU.ctg4_0.1684 removed; remove_reason=repeat_match;
ctg4_0	EVM	gene	17917990	17923701	.	-	.	ID=evm.TU.ctg4_0.1684;Name=EVM%20prediction%20ctg4_0.1684
ctg4_0	EVM	mRNA	17917990	17923701	.	-	.	ID=evm.model.ctg4_0.1684;Parent=evm.TU.ctg4_0.1684;Name=EVM%20prediction%20ctg4_0.1684
ctg4_0	EVM	exon	17923582	17923701	.	-	.	ID=evm.model.ctg4_0.1684.exon1;Parent=evm.model.ctg4_0.1684
ctg4_0	EVM	CDS	17923582	17923701	.	-	0	ID=cds.evm.model.ctg4_0.1684;Parent=evm.model.ctg4_0.1684
ctg4_0	EVM	exon	17922619	17922883	.	-	.	ID=evm.model.ctg4_0.1684.exon2;Parent=evm.model.ctg4_0.1684
ctg4_0	EVM	CDS	17922619	17922883	.	-	0	ID=cds.evm.model.ctg4_0.1684;Parent=evm.model.ctg4_0.1684
ctg4_0	EVM	exon	17922227	17922490	.	-	.	ID=evm.model.ctg4_0.1684.exon3;Parent=evm.model.ctg4_0.1684
ctg4_0	EVM	CDS	17922227	17922490	.	-	2	ID=cds.evm.model.ctg4_0.1684;Parent=evm.model.ctg4_0.1684
ctg4_0	EVM	exon	17920987	17921217	.	-	.	ID=evm.model.ctg4_0.1684.exon4;Parent=evm.model.ctg4_0.1684
ctg4_0	EVM	CDS	17920987	17921217	.	-	2	ID=cds.evm.model.ctg4_0.1684;Parent=evm.model.ctg4_0.1684
ctg4_0	EVM	exon	17920067	17920399	.	-	.	ID=evm.model.ctg4_0.1684.exon5;Parent=evm.model.ctg4_0.1684
ctg4_0	EVM	CDS	17920067	17920399	.	-	2	ID=cds.evm.model.ctg4_0.1684;Parent=evm.model.ctg4_0.1684
ctg4_0	EVM	exon	17919512	17919794	.	-	.	ID=evm.model.ctg4_0.1684.exon6;Parent=evm.model.ctg4_0.1684
ctg4_0	EVM	CDS	17919512	17919794	.	-	2	ID=cds.evm.model.ctg4_0.1684;Parent=evm.model.ctg4_0.1684
ctg4_0	EVM	exon	17919161	17919314	.	-	.	ID=evm.model.ctg4_0.1684.exon7;Parent=evm.model.ctg4_0.1684
ctg4_0	EVM	CDS	17919161	17919314	.	-	1	ID=cds.evm.model.ctg4_0.1684;Parent=evm.model.ctg4_0.1684
ctg4_0	EVM	exon	17917990	17918229	.	-	.	ID=evm.model.ctg4_0.1684.exon8;Parent=evm.model.ctg4_0.1684
ctg4_0	EVM	CDS	17917990	17918229	.	-	0	ID=cds.evm.model.ctg4_0.1684;Parent=evm.model.ctg4_0.1684
#evm.TU.ctg4_0.1690 removed; remove_reason=repeat_match;
ctg4_0	EVM	gene	17946455	17950716	.	+	.	ID=evm.TU.ctg4_0.1690;Name=EVM%20prediction%20ctg4_0.1690
ctg4_0	EVM	mRNA	17946455	17950716	.	+	.	ID=evm.model.ctg4_0.1690;Parent=evm.TU.ctg4_0.1690;Name=EVM%20prediction%20ctg4_0.1690
ctg4_0	EVM	exon	17946455	17946574	.	+	.	ID=evm.model.ctg4_0.1690.exon1;Parent=evm.model.ctg4_0.1690
ctg4_0	EVM	CDS	17946455	17946574	.	+	0	ID=cds.evm.model.ctg4_0.1690;Parent=evm.model.ctg4_0.1690
ctg4_0	EVM	exon	17948403	17948664	.	+	.	ID=evm.model.ctg4_0.1690.exon2;Parent=evm.model.ctg4_0.1690
ctg4_0	EVM	CDS	17948403	17948664	.	+	0	ID=cds.evm.model.ctg4_0.1690;Parent=evm.model.ctg4_0.1690
ctg4_0	EVM	exon	17950460	17950716	.	+	.	ID=evm.model.ctg4_0.1690.exon3;Parent=evm.model.ctg4_0.1690
ctg4_0	EVM	CDS	17950460	17950716	.	+	2	ID=cds.evm.model.ctg4_0.1690;Parent=evm.model.ctg4_0.1690
#evm.TU.ctg4_0.1691 removed; remove_reason=repeat_match;
ctg4_0	EVM	gene	17950923	17951397	.	-	.	ID=evm.TU.ctg4_0.1691;Name=EVM%20prediction%20ctg4_0.1691
ctg4_0	EVM	mRNA	17950923	17951397	.	-	.	ID=evm.model.ctg4_0.1691;Parent=evm.TU.ctg4_0.1691;Name=EVM%20prediction%20ctg4_0.1691
ctg4_0	EVM	exon	17951337	17951397	.	-	.	ID=evm.model.ctg4_0.1691.exon1;Parent=evm.model.ctg4_0.1691
ctg4_0	EVM	CDS	17951337	17951397	.	-	0	ID=cds.evm.model.ctg4_0.1691;Parent=evm.model.ctg4_0.1691
ctg4_0	EVM	exon	17950923	17951257	.	-	.	ID=evm.model.ctg4_0.1691.exon2;Parent=evm.model.ctg4_0.1691
ctg4_0	EVM	CDS	17950923	17951257	.	-	2	ID=cds.evm.model.ctg4_0.1691;Parent=evm.model.ctg4_0.1691
#evm.TU.ctg4_0.1693 removed; remove_reason=repeat_match;
ctg4_0	EVM	gene	17957053	17957868	.	-	.	ID=evm.TU.ctg4_0.1693;Name=EVM%20prediction%20ctg4_0.1693
ctg4_0	EVM	mRNA	17957053	17957868	.	-	.	ID=evm.model.ctg4_0.1693;Parent=evm.TU.ctg4_0.1693;Name=EVM%20prediction%20ctg4_0.1693
ctg4_0	EVM	exon	17957053	17957868	.	-	.	ID=evm.model.ctg4_0.1693.exon1;Parent=evm.model.ctg4_0.1693
ctg4_0	EVM	CDS	17957053	17957868	.	-	0	ID=cds.evm.model.ctg4_0.1693;Parent=evm.model.ctg4_0.1693
#evm.TU.ctg4_0.1694 removed; remove_reason=repeat_match;
ctg4_0	EVM	gene	17958313	17963722	.	-	.	ID=evm.TU.ctg4_0.1694;Name=EVM%20prediction%20ctg4_0.1694
ctg4_0	EVM	mRNA	17958313	17963722	.	-	.	ID=evm.model.ctg4_0.1694;Parent=evm.TU.ctg4_0.1694;Name=EVM%20prediction%20ctg4_0.1694
ctg4_0	EVM	exon	17963602	17963722	.	-	.	ID=evm.model.ctg4_0.1694.exon1;Parent=evm.model.ctg4_0.1694
ctg4_0	EVM	CDS	17963602	17963722	.	-	0	ID=cds.evm.model.ctg4_0.1694;Parent=evm.model.ctg4_0.1694
ctg4_0	EVM	exon	17963233	17963502	.	-	.	ID=evm.model.ctg4_0.1694.exon2;Parent=evm.model.ctg4_0.1694
ctg4_0	EVM	CDS	17963233	17963502	.	-	2	ID=cds.evm.model.ctg4_0.1694;Parent=evm.model.ctg4_0.1694
ctg4_0	EVM	exon	17962645	17962793	.	-	.	ID=evm.model.ctg4_0.1694.exon3;Parent=evm.model.ctg4_0.1694
ctg4_0	EVM	CDS	17962645	17962793	.	-	2	ID=cds.evm.model.ctg4_0.1694;Parent=evm.model.ctg4_0.1694
ctg4_0	EVM	exon	17961388	17962096	.	-	.	ID=evm.model.ctg4_0.1694.exon4;Parent=evm.model.ctg4_0.1694
ctg4_0	EVM	CDS	17961388	17962096	.	-	0	ID=cds.evm.model.ctg4_0.1694;Parent=evm.model.ctg4_0.1694
ctg4_0	EVM	exon	17961135	17961271	.	-	.	ID=evm.model.ctg4_0.1694.exon5;Parent=evm.model.ctg4_0.1694
ctg4_0	EVM	CDS	17961135	17961271	.	-	2	ID=cds.evm.model.ctg4_0.1694;Parent=evm.model.ctg4_0.1694
ctg4_0	EVM	exon	17960657	17960896	.	-	.	ID=evm.model.ctg4_0.1694.exon6;Parent=evm.model.ctg4_0.1694
ctg4_0	EVM	CDS	17960657	17960896	.	-	0	ID=cds.evm.model.ctg4_0.1694;Parent=evm.model.ctg4_0.1694
ctg4_0	EVM	exon	17960220	17960434	.	-	.	ID=evm.model.ctg4_0.1694.exon7;Parent=evm.model.ctg4_0.1694
ctg4_0	EVM	CDS	17960220	17960434	.	-	0	ID=cds.evm.model.ctg4_0.1694;Parent=evm.model.ctg4_0.1694
ctg4_0	EVM	exon	17959380	17959913	.	-	.	ID=evm.model.ctg4_0.1694.exon8;Parent=evm.model.ctg4_0.1694
ctg4_0	EVM	CDS	17959380	17959913	.	-	1	ID=cds.evm.model.ctg4_0.1694;Parent=evm.model.ctg4_0.1694
ctg4_0	EVM	exon	17958535	17958925	.	-	.	ID=evm.model.ctg4_0.1694.exon9;Parent=evm.model.ctg4_0.1694
ctg4_0	EVM	CDS	17958535	17958925	.	-	1	ID=cds.evm.model.ctg4_0.1694;Parent=evm.model.ctg4_0.1694
ctg4_0	EVM	exon	17958313	17958453	.	-	.	ID=evm.model.ctg4_0.1694.exon10;Parent=evm.model.ctg4_0.1694
ctg4_0	EVM	CDS	17958313	17958453	.	-	0	ID=cds.evm.model.ctg4_0.1694;Parent=evm.model.ctg4_0.1694
#evm.TU.ctg4_0.1698 removed; remove_reason=repeat_match;
ctg4_0	EVM	gene	17986763	17988112	.	-	.	ID=evm.TU.ctg4_0.1698;Name=EVM%20prediction%20ctg4_0.1698
ctg4_0	EVM	mRNA	17986763	17988112	.	-	.	ID=evm.model.ctg4_0.1698;Parent=evm.TU.ctg4_0.1698;Name=EVM%20prediction%20ctg4_0.1698
ctg4_0	EVM	exon	17987897	17988112	.	-	.	ID=evm.model.ctg4_0.1698.exon1;Parent=evm.model.ctg4_0.1698
ctg4_0	EVM	CDS	17987897	17988112	.	-	0	ID=cds.evm.model.ctg4_0.1698;Parent=evm.model.ctg4_0.1698
ctg4_0	EVM	exon	17987496	17987810	.	-	.	ID=evm.model.ctg4_0.1698.exon2;Parent=evm.model.ctg4_0.1698
ctg4_0	EVM	CDS	17987496	17987810	.	-	0	ID=cds.evm.model.ctg4_0.1698;Parent=evm.model.ctg4_0.1698
ctg4_0	EVM	exon	17986763	17987065	.	-	.	ID=evm.model.ctg4_0.1698.exon3;Parent=evm.model.ctg4_0.1698
ctg4_0	EVM	CDS	17986763	17987065	.	-	0	ID=cds.evm.model.ctg4_0.1698;Parent=evm.model.ctg4_0.1698
#evm.TU.ctg4_0.1699 removed; remove_reason=repeat_match;
ctg4_0	EVM	gene	17988849	17989341	.	-	.	ID=evm.TU.ctg4_0.1699;Name=EVM%20prediction%20ctg4_0.1699
ctg4_0	EVM	mRNA	17988849	17989341	.	-	.	ID=evm.model.ctg4_0.1699;Parent=evm.TU.ctg4_0.1699;Name=EVM%20prediction%20ctg4_0.1699
ctg4_0	EVM	exon	17989330	17989341	.	-	.	ID=evm.model.ctg4_0.1699.exon1;Parent=evm.model.ctg4_0.1699
ctg4_0	EVM	CDS	17989330	17989341	.	-	0	ID=cds.evm.model.ctg4_0.1699;Parent=evm.model.ctg4_0.1699
ctg4_0	EVM	exon	17988849	17989208	.	-	.	ID=evm.model.ctg4_0.1699.exon2;Parent=evm.model.ctg4_0.1699
ctg4_0	EVM	CDS	17988849	17989208	.	-	0	ID=cds.evm.model.ctg4_0.1699;Parent=evm.model.ctg4_0.1699
#evm.TU.ctg4_0.1701 removed; remove_reason=repeat_match;
ctg4_0	EVM	gene	17989725	17993768	.	-	.	ID=evm.TU.ctg4_0.1701;Name=EVM%20prediction%20ctg4_0.1701
ctg4_0	EVM	mRNA	17989725	17993768	.	-	.	ID=evm.model.ctg4_0.1701;Parent=evm.TU.ctg4_0.1701;Name=EVM%20prediction%20ctg4_0.1701
ctg4_0	EVM	exon	17993520	17993768	.	-	.	ID=evm.model.ctg4_0.1701.exon1;Parent=evm.model.ctg4_0.1701
ctg4_0	EVM	CDS	17993520	17993768	.	-	0	ID=cds.evm.model.ctg4_0.1701;Parent=evm.model.ctg4_0.1701
ctg4_0	EVM	exon	17992180	17992832	.	-	.	ID=evm.model.ctg4_0.1701.exon2;Parent=evm.model.ctg4_0.1701
ctg4_0	EVM	CDS	17992180	17992832	.	-	0	ID=cds.evm.model.ctg4_0.1701;Parent=evm.model.ctg4_0.1701
ctg4_0	EVM	exon	17991147	17991800	.	-	.	ID=evm.model.ctg4_0.1701.exon3;Parent=evm.model.ctg4_0.1701
ctg4_0	EVM	CDS	17991147	17991800	.	-	1	ID=cds.evm.model.ctg4_0.1701;Parent=evm.model.ctg4_0.1701
ctg4_0	EVM	exon	17990392	17991048	.	-	.	ID=evm.model.ctg4_0.1701.exon4;Parent=evm.model.ctg4_0.1701
ctg4_0	EVM	CDS	17990392	17991048	.	-	1	ID=cds.evm.model.ctg4_0.1701;Parent=evm.model.ctg4_0.1701
ctg4_0	EVM	exon	17989725	17990061	.	-	.	ID=evm.model.ctg4_0.1701.exon5;Parent=evm.model.ctg4_0.1701
ctg4_0	EVM	CDS	17989725	17990061	.	-	1	ID=cds.evm.model.ctg4_0.1701;Parent=evm.model.ctg4_0.1701
#evm.TU.ctg4_0.1703 removed; remove_reason=repeat_match;
ctg4_0	EVM	gene	17994711	17995631	.	-	.	ID=evm.TU.ctg4_0.1703;Name=EVM%20prediction%20ctg4_0.1703
ctg4_0	EVM	mRNA	17994711	17995631	.	-	.	ID=evm.model.ctg4_0.1703;Parent=evm.TU.ctg4_0.1703;Name=EVM%20prediction%20ctg4_0.1703
ctg4_0	EVM	exon	17994711	17995631	.	-	.	ID=evm.model.ctg4_0.1703.exon1;Parent=evm.model.ctg4_0.1703
ctg4_0	EVM	CDS	17994711	17995631	.	-	0	ID=cds.evm.model.ctg4_0.1703;Parent=evm.model.ctg4_0.1703
#evm.TU.ctg4_0.1704 removed; remove_reason=repeat_match;
ctg4_0	EVM	gene	17995773	17997850	.	-	.	ID=evm.TU.ctg4_0.1704;Name=EVM%20prediction%20ctg4_0.1704
ctg4_0	EVM	mRNA	17995773	17997850	.	-	.	ID=evm.model.ctg4_0.1704;Parent=evm.TU.ctg4_0.1704;Name=EVM%20prediction%20ctg4_0.1704
ctg4_0	EVM	exon	17997286	17997850	.	-	.	ID=evm.model.ctg4_0.1704.exon1;Parent=evm.model.ctg4_0.1704
ctg4_0	EVM	CDS	17997286	17997850	.	-	0	ID=cds.evm.model.ctg4_0.1704;Parent=evm.model.ctg4_0.1704
ctg4_0	EVM	exon	17996639	17996729	.	-	.	ID=evm.model.ctg4_0.1704.exon2;Parent=evm.model.ctg4_0.1704
ctg4_0	EVM	CDS	17996639	17996729	.	-	2	ID=cds.evm.model.ctg4_0.1704;Parent=evm.model.ctg4_0.1704
ctg4_0	EVM	exon	17995773	17996391	.	-	.	ID=evm.model.ctg4_0.1704.exon3;Parent=evm.model.ctg4_0.1704
ctg4_0	EVM	CDS	17995773	17996391	.	-	1	ID=cds.evm.model.ctg4_0.1704;Parent=evm.model.ctg4_0.1704
#evm.TU.ctg4_0.1705 removed; remove_reason=repeat_match;
ctg4_0	EVM	gene	17998459	18000389	.	-	.	ID=evm.TU.ctg4_0.1705;Name=EVM%20prediction%20ctg4_0.1705
ctg4_0	EVM	mRNA	17998459	18000389	.	-	.	ID=evm.model.ctg4_0.1705;Parent=evm.TU.ctg4_0.1705;Name=EVM%20prediction%20ctg4_0.1705
ctg4_0	EVM	exon	17999832	18000389	.	-	.	ID=evm.model.ctg4_0.1705.exon1;Parent=evm.model.ctg4_0.1705
ctg4_0	EVM	CDS	17999832	18000389	.	-	0	ID=cds.evm.model.ctg4_0.1705;Parent=evm.model.ctg4_0.1705
ctg4_0	EVM	exon	17999356	17999725	.	-	.	ID=evm.model.ctg4_0.1705.exon2;Parent=evm.model.ctg4_0.1705
ctg4_0	EVM	CDS	17999356	17999725	.	-	0	ID=cds.evm.model.ctg4_0.1705;Parent=evm.model.ctg4_0.1705
ctg4_0	EVM	exon	17998459	17999285	.	-	.	ID=evm.model.ctg4_0.1705.exon3;Parent=evm.model.ctg4_0.1705
ctg4_0	EVM	CDS	17998459	17999285	.	-	2	ID=cds.evm.model.ctg4_0.1705;Parent=evm.model.ctg4_0.1705
#evm.TU.ctg4_0.1706 removed; remove_reason=repeat_match;
ctg4_0	EVM	gene	18002662	18003066	.	-	.	ID=evm.TU.ctg4_0.1706;Name=EVM%20prediction%20ctg4_0.1706
ctg4_0	EVM	mRNA	18002662	18003066	.	-	.	ID=evm.model.ctg4_0.1706;Parent=evm.TU.ctg4_0.1706;Name=EVM%20prediction%20ctg4_0.1706
ctg4_0	EVM	exon	18002662	18003066	.	-	.	ID=evm.model.ctg4_0.1706.exon1;Parent=evm.model.ctg4_0.1706
ctg4_0	EVM	CDS	18002662	18003066	.	-	0	ID=cds.evm.model.ctg4_0.1706;Parent=evm.model.ctg4_0.1706
#evm.TU.ctg4_0.1707 removed; remove_reason=repeat_match;
ctg4_0	EVM	gene	18003167	18004267	.	-	.	ID=evm.TU.ctg4_0.1707;Name=EVM%20prediction%20ctg4_0.1707
ctg4_0	EVM	mRNA	18003167	18004267	.	-	.	ID=evm.model.ctg4_0.1707;Parent=evm.TU.ctg4_0.1707;Name=EVM%20prediction%20ctg4_0.1707
ctg4_0	EVM	exon	18003167	18004267	.	-	.	ID=evm.model.ctg4_0.1707.exon1;Parent=evm.model.ctg4_0.1707
ctg4_0	EVM	CDS	18003167	18004267	.	-	0	ID=cds.evm.model.ctg4_0.1707;Parent=evm.model.ctg4_0.1707
#evm.TU.ctg4_0.1708 removed; remove_reason=repeat_match;
ctg4_0	EVM	gene	18004341	18004928	.	-	.	ID=evm.TU.ctg4_0.1708;Name=EVM%20prediction%20ctg4_0.1708
ctg4_0	EVM	mRNA	18004341	18004928	.	-	.	ID=evm.model.ctg4_0.1708;Parent=evm.TU.ctg4_0.1708;Name=EVM%20prediction%20ctg4_0.1708
ctg4_0	EVM	exon	18004341	18004928	.	-	.	ID=evm.model.ctg4_0.1708.exon1;Parent=evm.model.ctg4_0.1708
ctg4_0	EVM	CDS	18004341	18004928	.	-	0	ID=cds.evm.model.ctg4_0.1708;Parent=evm.model.ctg4_0.1708
#evm.TU.ctg4_0.1710 removed; remove_reason=repeat_match;
ctg4_0	EVM	gene	18016169	18016981	.	-	.	ID=evm.TU.ctg4_0.1710;Name=EVM%20prediction%20ctg4_0.1710
ctg4_0	EVM	mRNA	18016169	18016981	.	-	.	ID=evm.model.ctg4_0.1710;Parent=evm.TU.ctg4_0.1710;Name=EVM%20prediction%20ctg4_0.1710
ctg4_0	EVM	exon	18016814	18016981	.	-	.	ID=evm.model.ctg4_0.1710.exon1;Parent=evm.model.ctg4_0.1710
ctg4_0	EVM	CDS	18016814	18016981	.	-	0	ID=cds.evm.model.ctg4_0.1710;Parent=evm.model.ctg4_0.1710
ctg4_0	EVM	exon	18016588	18016667	.	-	.	ID=evm.model.ctg4_0.1710.exon2;Parent=evm.model.ctg4_0.1710
ctg4_0	EVM	CDS	18016588	18016667	.	-	0	ID=cds.evm.model.ctg4_0.1710;Parent=evm.model.ctg4_0.1710
ctg4_0	EVM	exon	18016169	18016523	.	-	.	ID=evm.model.ctg4_0.1710.exon3;Parent=evm.model.ctg4_0.1710
ctg4_0	EVM	CDS	18016169	18016523	.	-	1	ID=cds.evm.model.ctg4_0.1710;Parent=evm.model.ctg4_0.1710
#evm.TU.ctg4_0.1712 removed; remove_reason=repeat_match;
ctg4_0	EVM	gene	18024395	18025248	.	-	.	ID=evm.TU.ctg4_0.1712;Name=EVM%20prediction%20ctg4_0.1712
ctg4_0	EVM	mRNA	18024395	18025248	.	-	.	ID=evm.model.ctg4_0.1712;Parent=evm.TU.ctg4_0.1712;Name=EVM%20prediction%20ctg4_0.1712
ctg4_0	EVM	exon	18024962	18025248	.	-	.	ID=evm.model.ctg4_0.1712.exon1;Parent=evm.model.ctg4_0.1712
ctg4_0	EVM	CDS	18024962	18025248	.	-	0	ID=cds.evm.model.ctg4_0.1712;Parent=evm.model.ctg4_0.1712
ctg4_0	EVM	exon	18024395	18024551	.	-	.	ID=evm.model.ctg4_0.1712.exon2;Parent=evm.model.ctg4_0.1712
ctg4_0	EVM	CDS	18024395	18024551	.	-	1	ID=cds.evm.model.ctg4_0.1712;Parent=evm.model.ctg4_0.1712
#evm.TU.ctg4_0.1714 removed; remove_reason=repeat_match;
ctg4_0	EVM	gene	18025971	18027408	.	-	.	ID=evm.TU.ctg4_0.1714;Name=EVM%20prediction%20ctg4_0.1714
ctg4_0	EVM	mRNA	18025971	18027408	.	-	.	ID=evm.model.ctg4_0.1714;Parent=evm.TU.ctg4_0.1714;Name=EVM%20prediction%20ctg4_0.1714
ctg4_0	EVM	exon	18027311	18027408	.	-	.	ID=evm.model.ctg4_0.1714.exon1;Parent=evm.model.ctg4_0.1714
ctg4_0	EVM	CDS	18027311	18027408	.	-	0	ID=cds.evm.model.ctg4_0.1714;Parent=evm.model.ctg4_0.1714
ctg4_0	EVM	exon	18027065	18027235	.	-	.	ID=evm.model.ctg4_0.1714.exon2;Parent=evm.model.ctg4_0.1714
ctg4_0	EVM	CDS	18027065	18027235	.	-	1	ID=cds.evm.model.ctg4_0.1714;Parent=evm.model.ctg4_0.1714
ctg4_0	EVM	exon	18026713	18026934	.	-	.	ID=evm.model.ctg4_0.1714.exon3;Parent=evm.model.ctg4_0.1714
ctg4_0	EVM	CDS	18026713	18026934	.	-	1	ID=cds.evm.model.ctg4_0.1714;Parent=evm.model.ctg4_0.1714
ctg4_0	EVM	exon	18026223	18026387	.	-	.	ID=evm.model.ctg4_0.1714.exon4;Parent=evm.model.ctg4_0.1714
ctg4_0	EVM	CDS	18026223	18026387	.	-	1	ID=cds.evm.model.ctg4_0.1714;Parent=evm.model.ctg4_0.1714
ctg4_0	EVM	exon	18025971	18026130	.	-	.	ID=evm.model.ctg4_0.1714.exon5;Parent=evm.model.ctg4_0.1714
ctg4_0	EVM	CDS	18025971	18026130	.	-	1	ID=cds.evm.model.ctg4_0.1714;Parent=evm.model.ctg4_0.1714
#evm.TU.ctg4_0.1716 removed; remove_reason=repeat_match;
ctg4_0	EVM	gene	18027963	18028418	.	-	.	ID=evm.TU.ctg4_0.1716;Name=EVM%20prediction%20ctg4_0.1716
ctg4_0	EVM	mRNA	18027963	18028418	.	-	.	ID=evm.model.ctg4_0.1716;Parent=evm.TU.ctg4_0.1716;Name=EVM%20prediction%20ctg4_0.1716
ctg4_0	EVM	exon	18027963	18028418	.	-	.	ID=evm.model.ctg4_0.1716.exon1;Parent=evm.model.ctg4_0.1716
ctg4_0	EVM	CDS	18027963	18028418	.	-	0	ID=cds.evm.model.ctg4_0.1716;Parent=evm.model.ctg4_0.1716
#evm.TU.ctg4_0.1718 removed; remove_reason=repeat_match;
ctg4_0	EVM	gene	18029302	18030978	.	-	.	ID=evm.TU.ctg4_0.1718;Name=EVM%20prediction%20ctg4_0.1718
ctg4_0	EVM	mRNA	18029302	18030978	.	-	.	ID=evm.model.ctg4_0.1718;Parent=evm.TU.ctg4_0.1718;Name=EVM%20prediction%20ctg4_0.1718
ctg4_0	EVM	exon	18030477	18030978	.	-	.	ID=evm.model.ctg4_0.1718.exon1;Parent=evm.model.ctg4_0.1718
ctg4_0	EVM	CDS	18030477	18030978	.	-	0	ID=cds.evm.model.ctg4_0.1718;Parent=evm.model.ctg4_0.1718
ctg4_0	EVM	exon	18029867	18029997	.	-	.	ID=evm.model.ctg4_0.1718.exon2;Parent=evm.model.ctg4_0.1718
ctg4_0	EVM	CDS	18029867	18029997	.	-	2	ID=cds.evm.model.ctg4_0.1718;Parent=evm.model.ctg4_0.1718
ctg4_0	EVM	exon	18029302	18029715	.	-	.	ID=evm.model.ctg4_0.1718.exon3;Parent=evm.model.ctg4_0.1718
ctg4_0	EVM	CDS	18029302	18029715	.	-	0	ID=cds.evm.model.ctg4_0.1718;Parent=evm.model.ctg4_0.1718
#evm.TU.ctg4_0.1719 removed; remove_reason=repeat_match;
ctg4_0	EVM	gene	18031891	18033952	.	-	.	ID=evm.TU.ctg4_0.1719;Name=EVM%20prediction%20ctg4_0.1719
ctg4_0	EVM	mRNA	18031891	18033952	.	-	.	ID=evm.model.ctg4_0.1719;Parent=evm.TU.ctg4_0.1719;Name=EVM%20prediction%20ctg4_0.1719
ctg4_0	EVM	exon	18033847	18033952	.	-	.	ID=evm.model.ctg4_0.1719.exon1;Parent=evm.model.ctg4_0.1719
ctg4_0	EVM	CDS	18033847	18033952	.	-	0	ID=cds.evm.model.ctg4_0.1719;Parent=evm.model.ctg4_0.1719
ctg4_0	EVM	exon	18033096	18033666	.	-	.	ID=evm.model.ctg4_0.1719.exon2;Parent=evm.model.ctg4_0.1719
ctg4_0	EVM	CDS	18033096	18033666	.	-	2	ID=cds.evm.model.ctg4_0.1719;Parent=evm.model.ctg4_0.1719
ctg4_0	EVM	exon	18032378	18032522	.	-	.	ID=evm.model.ctg4_0.1719.exon3;Parent=evm.model.ctg4_0.1719
ctg4_0	EVM	CDS	18032378	18032522	.	-	1	ID=cds.evm.model.ctg4_0.1719;Parent=evm.model.ctg4_0.1719
ctg4_0	EVM	exon	18032130	18032259	.	-	.	ID=evm.model.ctg4_0.1719.exon4;Parent=evm.model.ctg4_0.1719
ctg4_0	EVM	CDS	18032130	18032259	.	-	0	ID=cds.evm.model.ctg4_0.1719;Parent=evm.model.ctg4_0.1719
ctg4_0	EVM	exon	18031891	18032042	.	-	.	ID=evm.model.ctg4_0.1719.exon5;Parent=evm.model.ctg4_0.1719
ctg4_0	EVM	CDS	18031891	18032042	.	-	2	ID=cds.evm.model.ctg4_0.1719;Parent=evm.model.ctg4_0.1719
#evm.TU.ctg4_0.1724 removed; remove_reason=repeat_match;
ctg4_0	EVM	gene	18036222	18041061	.	+	.	ID=evm.TU.ctg4_0.1724;Name=EVM%20prediction%20ctg4_0.1724
ctg4_0	EVM	mRNA	18036222	18041061	.	+	.	ID=evm.model.ctg4_0.1724;Parent=evm.TU.ctg4_0.1724;Name=EVM%20prediction%20ctg4_0.1724
ctg4_0	EVM	exon	18036222	18036269	.	+	.	ID=evm.model.ctg4_0.1724.exon1;Parent=evm.model.ctg4_0.1724
ctg4_0	EVM	CDS	18036222	18036269	.	+	0	ID=cds.evm.model.ctg4_0.1724;Parent=evm.model.ctg4_0.1724
ctg4_0	EVM	exon	18039550	18039789	.	+	.	ID=evm.model.ctg4_0.1724.exon2;Parent=evm.model.ctg4_0.1724
ctg4_0	EVM	CDS	18039550	18039789	.	+	0	ID=cds.evm.model.ctg4_0.1724;Parent=evm.model.ctg4_0.1724
ctg4_0	EVM	exon	18039867	18039949	.	+	.	ID=evm.model.ctg4_0.1724.exon3;Parent=evm.model.ctg4_0.1724
ctg4_0	EVM	CDS	18039867	18039949	.	+	0	ID=cds.evm.model.ctg4_0.1724;Parent=evm.model.ctg4_0.1724
ctg4_0	EVM	exon	18040827	18041061	.	+	.	ID=evm.model.ctg4_0.1724.exon4;Parent=evm.model.ctg4_0.1724
ctg4_0	EVM	CDS	18040827	18041061	.	+	1	ID=cds.evm.model.ctg4_0.1724;Parent=evm.model.ctg4_0.1724
#evm.TU.ctg4_0.1726 removed; remove_reason=repeat_match;
ctg4_0	EVM	gene	18041620	18041976	.	+	.	ID=evm.TU.ctg4_0.1726;Name=EVM%20prediction%20ctg4_0.1726
ctg4_0	EVM	mRNA	18041620	18041976	.	+	.	ID=evm.model.ctg4_0.1726;Parent=evm.TU.ctg4_0.1726;Name=EVM%20prediction%20ctg4_0.1726
ctg4_0	EVM	exon	18041620	18041976	.	+	.	ID=evm.model.ctg4_0.1726.exon1;Parent=evm.model.ctg4_0.1726
ctg4_0	EVM	CDS	18041620	18041976	.	+	0	ID=cds.evm.model.ctg4_0.1726;Parent=evm.model.ctg4_0.1726
#evm.TU.ctg4_0.1729 removed; remove_reason=repeat_match;
ctg4_0	EVM	gene	18059112	18063611	.	+	.	ID=evm.TU.ctg4_0.1729;Name=EVM%20prediction%20ctg4_0.1729
ctg4_0	EVM	mRNA	18059112	18063611	.	+	.	ID=evm.model.ctg4_0.1729;Parent=evm.TU.ctg4_0.1729;Name=EVM%20prediction%20ctg4_0.1729
ctg4_0	EVM	exon	18059112	18059399	.	+	.	ID=evm.model.ctg4_0.1729.exon1;Parent=evm.model.ctg4_0.1729
ctg4_0	EVM	CDS	18059112	18059399	.	+	0	ID=cds.evm.model.ctg4_0.1729;Parent=evm.model.ctg4_0.1729
ctg4_0	EVM	exon	18059484	18059575	.	+	.	ID=evm.model.ctg4_0.1729.exon2;Parent=evm.model.ctg4_0.1729
ctg4_0	EVM	CDS	18059484	18059575	.	+	0	ID=cds.evm.model.ctg4_0.1729;Parent=evm.model.ctg4_0.1729
ctg4_0	EVM	exon	18059948	18060141	.	+	.	ID=evm.model.ctg4_0.1729.exon3;Parent=evm.model.ctg4_0.1729
ctg4_0	EVM	CDS	18059948	18060141	.	+	1	ID=cds.evm.model.ctg4_0.1729;Parent=evm.model.ctg4_0.1729
ctg4_0	EVM	exon	18060332	18060663	.	+	.	ID=evm.model.ctg4_0.1729.exon4;Parent=evm.model.ctg4_0.1729
ctg4_0	EVM	CDS	18060332	18060663	.	+	2	ID=cds.evm.model.ctg4_0.1729;Parent=evm.model.ctg4_0.1729
ctg4_0	EVM	exon	18060823	18061289	.	+	.	ID=evm.model.ctg4_0.1729.exon5;Parent=evm.model.ctg4_0.1729
ctg4_0	EVM	CDS	18060823	18061289	.	+	0	ID=cds.evm.model.ctg4_0.1729;Parent=evm.model.ctg4_0.1729
ctg4_0	EVM	exon	18061550	18062187	.	+	.	ID=evm.model.ctg4_0.1729.exon6;Parent=evm.model.ctg4_0.1729
ctg4_0	EVM	CDS	18061550	18062187	.	+	1	ID=cds.evm.model.ctg4_0.1729;Parent=evm.model.ctg4_0.1729
ctg4_0	EVM	exon	18062443	18063611	.	+	.	ID=evm.model.ctg4_0.1729.exon7;Parent=evm.model.ctg4_0.1729
ctg4_0	EVM	CDS	18062443	18063611	.	+	2	ID=cds.evm.model.ctg4_0.1729;Parent=evm.model.ctg4_0.1729
#evm.TU.ctg4_0.1732 removed; remove_reason=repeat_match;
ctg4_0	EVM	gene	18099838	18100113	.	+	.	ID=evm.TU.ctg4_0.1732;Name=EVM%20prediction%20ctg4_0.1732
ctg4_0	EVM	mRNA	18099838	18100113	.	+	.	ID=evm.model.ctg4_0.1732;Parent=evm.TU.ctg4_0.1732;Name=EVM%20prediction%20ctg4_0.1732
ctg4_0	EVM	exon	18099838	18100113	.	+	.	ID=evm.model.ctg4_0.1732.exon1;Parent=evm.model.ctg4_0.1732
ctg4_0	EVM	CDS	18099838	18100113	.	+	0	ID=cds.evm.model.ctg4_0.1732;Parent=evm.model.ctg4_0.1732
#evm.TU.ctg4_0.1733 removed; remove_reason=repeat_match;
ctg4_0	EVM	gene	18100224	18100601	.	+	.	ID=evm.TU.ctg4_0.1733;Name=EVM%20prediction%20ctg4_0.1733
ctg4_0	EVM	mRNA	18100224	18100601	.	+	.	ID=evm.model.ctg4_0.1733;Parent=evm.TU.ctg4_0.1733;Name=EVM%20prediction%20ctg4_0.1733
ctg4_0	EVM	exon	18100224	18100601	.	+	.	ID=evm.model.ctg4_0.1733.exon1;Parent=evm.model.ctg4_0.1733
ctg4_0	EVM	CDS	18100224	18100601	.	+	0	ID=cds.evm.model.ctg4_0.1733;Parent=evm.model.ctg4_0.1733
#evm.TU.ctg4_0.1735 removed; remove_reason=repeat_match;
ctg4_0	EVM	gene	18101532	18103129	.	+	.	ID=evm.TU.ctg4_0.1735;Name=EVM%20prediction%20ctg4_0.1735
ctg4_0	EVM	mRNA	18101532	18103129	.	+	.	ID=evm.model.ctg4_0.1735;Parent=evm.TU.ctg4_0.1735;Name=EVM%20prediction%20ctg4_0.1735
ctg4_0	EVM	exon	18101532	18102101	.	+	.	ID=evm.model.ctg4_0.1735.exon1;Parent=evm.model.ctg4_0.1735
ctg4_0	EVM	CDS	18101532	18102101	.	+	0	ID=cds.evm.model.ctg4_0.1735;Parent=evm.model.ctg4_0.1735
ctg4_0	EVM	exon	18102169	18102367	.	+	.	ID=evm.model.ctg4_0.1735.exon2;Parent=evm.model.ctg4_0.1735
ctg4_0	EVM	CDS	18102169	18102367	.	+	0	ID=cds.evm.model.ctg4_0.1735;Parent=evm.model.ctg4_0.1735
ctg4_0	EVM	exon	18102429	18103129	.	+	.	ID=evm.model.ctg4_0.1735.exon3;Parent=evm.model.ctg4_0.1735
ctg4_0	EVM	CDS	18102429	18103129	.	+	2	ID=cds.evm.model.ctg4_0.1735;Parent=evm.model.ctg4_0.1735
#evm.TU.ctg4_0.1736 removed; remove_reason=repeat_match;
ctg4_0	EVM	gene	18103148	18103549	.	+	.	ID=evm.TU.ctg4_0.1736;Name=EVM%20prediction%20ctg4_0.1736
ctg4_0	EVM	mRNA	18103148	18103549	.	+	.	ID=evm.model.ctg4_0.1736;Parent=evm.TU.ctg4_0.1736;Name=EVM%20prediction%20ctg4_0.1736
ctg4_0	EVM	exon	18103148	18103549	.	+	.	ID=evm.model.ctg4_0.1736.exon1;Parent=evm.model.ctg4_0.1736
ctg4_0	EVM	CDS	18103148	18103549	.	+	0	ID=cds.evm.model.ctg4_0.1736;Parent=evm.model.ctg4_0.1736
#evm.TU.ctg4_0.1737 removed; remove_reason=repeat_match;
ctg4_0	EVM	gene	18103718	18104011	.	+	.	ID=evm.TU.ctg4_0.1737;Name=EVM%20prediction%20ctg4_0.1737
ctg4_0	EVM	mRNA	18103718	18104011	.	+	.	ID=evm.model.ctg4_0.1737;Parent=evm.TU.ctg4_0.1737;Name=EVM%20prediction%20ctg4_0.1737
ctg4_0	EVM	exon	18103718	18104011	.	+	.	ID=evm.model.ctg4_0.1737.exon1;Parent=evm.model.ctg4_0.1737
ctg4_0	EVM	CDS	18103718	18104011	.	+	0	ID=cds.evm.model.ctg4_0.1737;Parent=evm.model.ctg4_0.1737
#evm.TU.ctg4_0.1738 removed; remove_reason=repeat_match;
ctg4_0	EVM	gene	18104123	18113039	.	+	.	ID=evm.TU.ctg4_0.1738;Name=EVM%20prediction%20ctg4_0.1738
ctg4_0	EVM	mRNA	18104123	18113039	.	+	.	ID=evm.model.ctg4_0.1738;Parent=evm.TU.ctg4_0.1738;Name=EVM%20prediction%20ctg4_0.1738
ctg4_0	EVM	exon	18104123	18104477	.	+	.	ID=evm.model.ctg4_0.1738.exon1;Parent=evm.model.ctg4_0.1738
ctg4_0	EVM	CDS	18104123	18104477	.	+	0	ID=cds.evm.model.ctg4_0.1738;Parent=evm.model.ctg4_0.1738
ctg4_0	EVM	exon	18104774	18105170	.	+	.	ID=evm.model.ctg4_0.1738.exon2;Parent=evm.model.ctg4_0.1738
ctg4_0	EVM	CDS	18104774	18105170	.	+	2	ID=cds.evm.model.ctg4_0.1738;Parent=evm.model.ctg4_0.1738
ctg4_0	EVM	exon	18105293	18105504	.	+	.	ID=evm.model.ctg4_0.1738.exon3;Parent=evm.model.ctg4_0.1738
ctg4_0	EVM	CDS	18105293	18105504	.	+	1	ID=cds.evm.model.ctg4_0.1738;Parent=evm.model.ctg4_0.1738
ctg4_0	EVM	exon	18112798	18113039	.	+	.	ID=evm.model.ctg4_0.1738.exon4;Parent=evm.model.ctg4_0.1738
ctg4_0	EVM	CDS	18112798	18113039	.	+	2	ID=cds.evm.model.ctg4_0.1738;Parent=evm.model.ctg4_0.1738
#evm.TU.ctg4_0.1743 removed; remove_reason=repeat_match;
ctg4_0	EVM	gene	18335068	18335715	.	+	.	ID=evm.TU.ctg4_0.1743;Name=EVM%20prediction%20ctg4_0.1743
ctg4_0	EVM	mRNA	18335068	18335715	.	+	.	ID=evm.model.ctg4_0.1743;Parent=evm.TU.ctg4_0.1743;Name=EVM%20prediction%20ctg4_0.1743
ctg4_0	EVM	exon	18335068	18335715	.	+	.	ID=evm.model.ctg4_0.1743.exon1;Parent=evm.model.ctg4_0.1743
ctg4_0	EVM	CDS	18335068	18335715	.	+	0	ID=cds.evm.model.ctg4_0.1743;Parent=evm.model.ctg4_0.1743
#evm.TU.ctg4_0.1746 removed; remove_reason=repeat_match;
ctg4_0	EVM	gene	18540436	18540768	.	-	.	ID=evm.TU.ctg4_0.1746;Name=EVM%20prediction%20ctg4_0.1746
ctg4_0	EVM	mRNA	18540436	18540768	.	-	.	ID=evm.model.ctg4_0.1746;Parent=evm.TU.ctg4_0.1746;Name=EVM%20prediction%20ctg4_0.1746
ctg4_0	EVM	exon	18540436	18540768	.	-	.	ID=evm.model.ctg4_0.1746.exon1;Parent=evm.model.ctg4_0.1746
ctg4_0	EVM	CDS	18540436	18540768	.	-	0	ID=cds.evm.model.ctg4_0.1746;Parent=evm.model.ctg4_0.1746
#evm.TU.ctg4_0.1747 removed; remove_reason=repeat_match;
ctg4_0	EVM	gene	18540807	18541662	.	-	.	ID=evm.TU.ctg4_0.1747;Name=EVM%20prediction%20ctg4_0.1747
ctg4_0	EVM	mRNA	18540807	18541662	.	-	.	ID=evm.model.ctg4_0.1747;Parent=evm.TU.ctg4_0.1747;Name=EVM%20prediction%20ctg4_0.1747
ctg4_0	EVM	exon	18541567	18541662	.	-	.	ID=evm.model.ctg4_0.1747.exon1;Parent=evm.model.ctg4_0.1747
ctg4_0	EVM	CDS	18541567	18541662	.	-	0	ID=cds.evm.model.ctg4_0.1747;Parent=evm.model.ctg4_0.1747
ctg4_0	EVM	exon	18541260	18541479	.	-	.	ID=evm.model.ctg4_0.1747.exon2;Parent=evm.model.ctg4_0.1747
ctg4_0	EVM	CDS	18541260	18541479	.	-	0	ID=cds.evm.model.ctg4_0.1747;Parent=evm.model.ctg4_0.1747
ctg4_0	EVM	exon	18540997	18541146	.	-	.	ID=evm.model.ctg4_0.1747.exon3;Parent=evm.model.ctg4_0.1747
ctg4_0	EVM	CDS	18540997	18541146	.	-	2	ID=cds.evm.model.ctg4_0.1747;Parent=evm.model.ctg4_0.1747
ctg4_0	EVM	exon	18540807	18540889	.	-	.	ID=evm.model.ctg4_0.1747.exon4;Parent=evm.model.ctg4_0.1747
ctg4_0	EVM	CDS	18540807	18540889	.	-	2	ID=cds.evm.model.ctg4_0.1747;Parent=evm.model.ctg4_0.1747
#evm.TU.ctg4_0.1748 removed; remove_reason=repeat_match;
ctg4_0	EVM	gene	18541953	18543469	.	-	.	ID=evm.TU.ctg4_0.1748;Name=EVM%20prediction%20ctg4_0.1748
ctg4_0	EVM	mRNA	18541953	18543469	.	-	.	ID=evm.model.ctg4_0.1748;Parent=evm.TU.ctg4_0.1748;Name=EVM%20prediction%20ctg4_0.1748
ctg4_0	EVM	exon	18543378	18543469	.	-	.	ID=evm.model.ctg4_0.1748.exon1;Parent=evm.model.ctg4_0.1748
ctg4_0	EVM	CDS	18543378	18543469	.	-	0	ID=cds.evm.model.ctg4_0.1748;Parent=evm.model.ctg4_0.1748
ctg4_0	EVM	exon	18542408	18542652	.	-	.	ID=evm.model.ctg4_0.1748.exon2;Parent=evm.model.ctg4_0.1748
ctg4_0	EVM	CDS	18542408	18542652	.	-	1	ID=cds.evm.model.ctg4_0.1748;Parent=evm.model.ctg4_0.1748
ctg4_0	EVM	exon	18541953	18542272	.	-	.	ID=evm.model.ctg4_0.1748.exon3;Parent=evm.model.ctg4_0.1748
ctg4_0	EVM	CDS	18541953	18542272	.	-	2	ID=cds.evm.model.ctg4_0.1748;Parent=evm.model.ctg4_0.1748
#evm.TU.ctg4_0.1753 removed; remove_reason=repeat_match;
ctg4_0	EVM	gene	18813648	18820310	.	+	.	ID=evm.TU.ctg4_0.1753;Name=EVM%20prediction%20ctg4_0.1753
ctg4_0	EVM	mRNA	18813648	18820310	.	+	.	ID=evm.model.ctg4_0.1753;Parent=evm.TU.ctg4_0.1753;Name=EVM%20prediction%20ctg4_0.1753
ctg4_0	EVM	exon	18813648	18813923	.	+	.	ID=evm.model.ctg4_0.1753.exon1;Parent=evm.model.ctg4_0.1753
ctg4_0	EVM	CDS	18813648	18813923	.	+	0	ID=cds.evm.model.ctg4_0.1753;Parent=evm.model.ctg4_0.1753
ctg4_0	EVM	exon	18820206	18820310	.	+	.	ID=evm.model.ctg4_0.1753.exon2;Parent=evm.model.ctg4_0.1753
ctg4_0	EVM	CDS	18820206	18820310	.	+	0	ID=cds.evm.model.ctg4_0.1753;Parent=evm.model.ctg4_0.1753
#evm.TU.ctg4_0.1761 removed; remove_reason=repeat_match;
ctg4_0	EVM	gene	18894293	18903674	.	+	.	ID=evm.TU.ctg4_0.1761;Name=EVM%20prediction%20ctg4_0.1761
ctg4_0	EVM	mRNA	18894293	18903674	.	+	.	ID=evm.model.ctg4_0.1761;Parent=evm.TU.ctg4_0.1761;Name=EVM%20prediction%20ctg4_0.1761
ctg4_0	EVM	exon	18894293	18894512	.	+	.	ID=evm.model.ctg4_0.1761.exon1;Parent=evm.model.ctg4_0.1761
ctg4_0	EVM	CDS	18894293	18894512	.	+	0	ID=cds.evm.model.ctg4_0.1761;Parent=evm.model.ctg4_0.1761
ctg4_0	EVM	exon	18894567	18894718	.	+	.	ID=evm.model.ctg4_0.1761.exon2;Parent=evm.model.ctg4_0.1761
ctg4_0	EVM	CDS	18894567	18894718	.	+	2	ID=cds.evm.model.ctg4_0.1761;Parent=evm.model.ctg4_0.1761
ctg4_0	EVM	exon	18894827	18895086	.	+	.	ID=evm.model.ctg4_0.1761.exon3;Parent=evm.model.ctg4_0.1761
ctg4_0	EVM	CDS	18894827	18895086	.	+	0	ID=cds.evm.model.ctg4_0.1761;Parent=evm.model.ctg4_0.1761
ctg4_0	EVM	exon	18895252	18895278	.	+	.	ID=evm.model.ctg4_0.1761.exon4;Parent=evm.model.ctg4_0.1761
ctg4_0	EVM	CDS	18895252	18895278	.	+	1	ID=cds.evm.model.ctg4_0.1761;Parent=evm.model.ctg4_0.1761
ctg4_0	EVM	exon	18895351	18895559	.	+	.	ID=evm.model.ctg4_0.1761.exon5;Parent=evm.model.ctg4_0.1761
ctg4_0	EVM	CDS	18895351	18895559	.	+	1	ID=cds.evm.model.ctg4_0.1761;Parent=evm.model.ctg4_0.1761
ctg4_0	EVM	exon	18895688	18895818	.	+	.	ID=evm.model.ctg4_0.1761.exon6;Parent=evm.model.ctg4_0.1761
ctg4_0	EVM	CDS	18895688	18895818	.	+	2	ID=cds.evm.model.ctg4_0.1761;Parent=evm.model.ctg4_0.1761
ctg4_0	EVM	exon	18895972	18896071	.	+	.	ID=evm.model.ctg4_0.1761.exon7;Parent=evm.model.ctg4_0.1761
ctg4_0	EVM	CDS	18895972	18896071	.	+	0	ID=cds.evm.model.ctg4_0.1761;Parent=evm.model.ctg4_0.1761
ctg4_0	EVM	exon	18903523	18903674	.	+	.	ID=evm.model.ctg4_0.1761.exon8;Parent=evm.model.ctg4_0.1761
ctg4_0	EVM	CDS	18903523	18903674	.	+	2	ID=cds.evm.model.ctg4_0.1761;Parent=evm.model.ctg4_0.1761
#evm.TU.ctg4_0.1763 removed; remove_reason=repeat_match;
ctg4_0	EVM	gene	18951961	18952326	.	+	.	ID=evm.TU.ctg4_0.1763;Name=EVM%20prediction%20ctg4_0.1763
ctg4_0	EVM	mRNA	18951961	18952326	.	+	.	ID=evm.model.ctg4_0.1763;Parent=evm.TU.ctg4_0.1763;Name=EVM%20prediction%20ctg4_0.1763
ctg4_0	EVM	exon	18951961	18952326	.	+	.	ID=evm.model.ctg4_0.1763.exon1;Parent=evm.model.ctg4_0.1763
ctg4_0	EVM	CDS	18951961	18952326	.	+	0	ID=cds.evm.model.ctg4_0.1763;Parent=evm.model.ctg4_0.1763
#evm.TU.ctg4_0.1764 removed; remove_reason=repeat_match;
ctg4_0	EVM	gene	18952773	18954056	.	+	.	ID=evm.TU.ctg4_0.1764;Name=EVM%20prediction%20ctg4_0.1764
ctg4_0	EVM	mRNA	18952773	18954056	.	+	.	ID=evm.model.ctg4_0.1764;Parent=evm.TU.ctg4_0.1764;Name=EVM%20prediction%20ctg4_0.1764
ctg4_0	EVM	exon	18952773	18952961	.	+	.	ID=evm.model.ctg4_0.1764.exon1;Parent=evm.model.ctg4_0.1764
ctg4_0	EVM	CDS	18952773	18952961	.	+	0	ID=cds.evm.model.ctg4_0.1764;Parent=evm.model.ctg4_0.1764
ctg4_0	EVM	exon	18953494	18953688	.	+	.	ID=evm.model.ctg4_0.1764.exon2;Parent=evm.model.ctg4_0.1764
ctg4_0	EVM	CDS	18953494	18953688	.	+	0	ID=cds.evm.model.ctg4_0.1764;Parent=evm.model.ctg4_0.1764
ctg4_0	EVM	exon	18953778	18954056	.	+	.	ID=evm.model.ctg4_0.1764.exon3;Parent=evm.model.ctg4_0.1764
ctg4_0	EVM	CDS	18953778	18954056	.	+	0	ID=cds.evm.model.ctg4_0.1764;Parent=evm.model.ctg4_0.1764
#evm.TU.ctg4_0.1765 removed; remove_reason=repeat_match;
ctg4_0	EVM	gene	18954323	18954855	.	+	.	ID=evm.TU.ctg4_0.1765;Name=EVM%20prediction%20ctg4_0.1765
ctg4_0	EVM	mRNA	18954323	18954855	.	+	.	ID=evm.model.ctg4_0.1765;Parent=evm.TU.ctg4_0.1765;Name=EVM%20prediction%20ctg4_0.1765
ctg4_0	EVM	exon	18954323	18954424	.	+	.	ID=evm.model.ctg4_0.1765.exon1;Parent=evm.model.ctg4_0.1765
ctg4_0	EVM	CDS	18954323	18954424	.	+	0	ID=cds.evm.model.ctg4_0.1765;Parent=evm.model.ctg4_0.1765
ctg4_0	EVM	exon	18954652	18954855	.	+	.	ID=evm.model.ctg4_0.1765.exon2;Parent=evm.model.ctg4_0.1765
ctg4_0	EVM	CDS	18954652	18954855	.	+	0	ID=cds.evm.model.ctg4_0.1765;Parent=evm.model.ctg4_0.1765
#evm.TU.ctg90_0.6 removed; remove_reason=repeat_match;
ctg90_0	EVM	gene	112611	114084	.	+	.	ID=evm.TU.ctg90_0.6;Name=EVM%20prediction%20ctg90_0.6
ctg90_0	EVM	mRNA	112611	114084	.	+	.	ID=evm.model.ctg90_0.6;Parent=evm.TU.ctg90_0.6;Name=EVM%20prediction%20ctg90_0.6
ctg90_0	EVM	exon	112611	112800	.	+	.	ID=evm.model.ctg90_0.6.exon1;Parent=evm.model.ctg90_0.6
ctg90_0	EVM	CDS	112611	112800	.	+	0	ID=cds.evm.model.ctg90_0.6;Parent=evm.model.ctg90_0.6
ctg90_0	EVM	exon	112879	113144	.	+	.	ID=evm.model.ctg90_0.6.exon2;Parent=evm.model.ctg90_0.6
ctg90_0	EVM	CDS	112879	113144	.	+	2	ID=cds.evm.model.ctg90_0.6;Parent=evm.model.ctg90_0.6
ctg90_0	EVM	exon	113830	114084	.	+	.	ID=evm.model.ctg90_0.6.exon3;Parent=evm.model.ctg90_0.6
ctg90_0	EVM	CDS	113830	114084	.	+	0	ID=cds.evm.model.ctg90_0.6;Parent=evm.model.ctg90_0.6
#evm.TU.R3_3.5 removed; remove_reason=repeat_match;
R3_3	EVM	gene	281801	282199	.	-	.	ID=evm.TU.R3_3.5;Name=EVM%20prediction%20R3_3.5
R3_3	EVM	mRNA	281801	282199	.	-	.	ID=evm.model.R3_3.5;Parent=evm.TU.R3_3.5;Name=EVM%20prediction%20R3_3.5
R3_3	EVM	exon	281801	282199	.	-	.	ID=evm.model.R3_3.5.exon1;Parent=evm.model.R3_3.5
R3_3	EVM	CDS	281801	282199	.	-	0	ID=cds.evm.model.R3_3.5;Parent=evm.model.R3_3.5
#evm.TU.R3_3.6 removed; remove_reason=repeat_match;
R3_3	EVM	gene	282454	283392	.	-	.	ID=evm.TU.R3_3.6;Name=EVM%20prediction%20R3_3.6
R3_3	EVM	mRNA	282454	283392	.	-	.	ID=evm.model.R3_3.6;Parent=evm.TU.R3_3.6;Name=EVM%20prediction%20R3_3.6
R3_3	EVM	exon	282454	283392	.	-	.	ID=evm.model.R3_3.6.exon1;Parent=evm.model.R3_3.6
R3_3	EVM	CDS	282454	283392	.	-	0	ID=cds.evm.model.R3_3.6;Parent=evm.model.R3_3.6
#evm.TU.R3_3.9 removed; remove_reason=repeat_match;
R3_3	EVM	gene	296259	297444	.	+	.	ID=evm.TU.R3_3.9;Name=EVM%20prediction%20R3_3.9
R3_3	EVM	mRNA	296259	297444	.	+	.	ID=evm.model.R3_3.9;Parent=evm.TU.R3_3.9;Name=EVM%20prediction%20R3_3.9
R3_3	EVM	exon	296259	296529	.	+	.	ID=evm.model.R3_3.9.exon1;Parent=evm.model.R3_3.9
R3_3	EVM	CDS	296259	296529	.	+	0	ID=cds.evm.model.R3_3.9;Parent=evm.model.R3_3.9
R3_3	EVM	exon	296591	297444	.	+	.	ID=evm.model.R3_3.9.exon2;Parent=evm.model.R3_3.9
R3_3	EVM	CDS	296591	297444	.	+	2	ID=cds.evm.model.R3_3.9;Parent=evm.model.R3_3.9
#evm.TU.R3_3.10 removed; remove_reason=repeat_match;
R3_3	EVM	gene	297650	298720	.	+	.	ID=evm.TU.R3_3.10;Name=EVM%20prediction%20R3_3.10
R3_3	EVM	mRNA	297650	298720	.	+	.	ID=evm.model.R3_3.10;Parent=evm.TU.R3_3.10;Name=EVM%20prediction%20R3_3.10
R3_3	EVM	exon	297650	298720	.	+	.	ID=evm.model.R3_3.10.exon1;Parent=evm.model.R3_3.10
R3_3	EVM	CDS	297650	298720	.	+	0	ID=cds.evm.model.R3_3.10;Parent=evm.model.R3_3.10
#evm.TU.R3_3.14 removed; remove_reason=repeat_match;
R3_3	EVM	gene	304845	306097	.	-	.	ID=evm.TU.R3_3.14;Name=EVM%20prediction%20R3_3.14
R3_3	EVM	mRNA	304845	306097	.	-	.	ID=evm.model.R3_3.14;Parent=evm.TU.R3_3.14;Name=EVM%20prediction%20R3_3.14
R3_3	EVM	exon	305888	306097	.	-	.	ID=evm.model.R3_3.14.exon1;Parent=evm.model.R3_3.14
R3_3	EVM	CDS	305888	306097	.	-	0	ID=cds.evm.model.R3_3.14;Parent=evm.model.R3_3.14
R3_3	EVM	exon	305649	305817	.	-	.	ID=evm.model.R3_3.14.exon2;Parent=evm.model.R3_3.14
R3_3	EVM	CDS	305649	305817	.	-	0	ID=cds.evm.model.R3_3.14;Parent=evm.model.R3_3.14
R3_3	EVM	exon	305418	305518	.	-	.	ID=evm.model.R3_3.14.exon3;Parent=evm.model.R3_3.14
R3_3	EVM	CDS	305418	305518	.	-	2	ID=cds.evm.model.R3_3.14;Parent=evm.model.R3_3.14
R3_3	EVM	exon	304845	305360	.	-	.	ID=evm.model.R3_3.14.exon4;Parent=evm.model.R3_3.14
R3_3	EVM	CDS	304845	305360	.	-	0	ID=cds.evm.model.R3_3.14;Parent=evm.model.R3_3.14
#evm.TU.R3_3.19 removed; remove_reason=repeat_match;
R3_3	EVM	gene	318242	320601	.	+	.	ID=evm.TU.R3_3.19;Name=EVM%20prediction%20R3_3.19
R3_3	EVM	mRNA	318242	320601	.	+	.	ID=evm.model.R3_3.19;Parent=evm.TU.R3_3.19;Name=EVM%20prediction%20R3_3.19
R3_3	EVM	exon	318242	318312	.	+	.	ID=evm.model.R3_3.19.exon1;Parent=evm.model.R3_3.19
R3_3	EVM	CDS	318242	318312	.	+	0	ID=cds.evm.model.R3_3.19;Parent=evm.model.R3_3.19
R3_3	EVM	exon	318609	318735	.	+	.	ID=evm.model.R3_3.19.exon2;Parent=evm.model.R3_3.19
R3_3	EVM	CDS	318609	318735	.	+	1	ID=cds.evm.model.R3_3.19;Parent=evm.model.R3_3.19
R3_3	EVM	exon	318810	318985	.	+	.	ID=evm.model.R3_3.19.exon3;Parent=evm.model.R3_3.19
R3_3	EVM	CDS	318810	318985	.	+	0	ID=cds.evm.model.R3_3.19;Parent=evm.model.R3_3.19
R3_3	EVM	exon	319157	319548	.	+	.	ID=evm.model.R3_3.19.exon4;Parent=evm.model.R3_3.19
R3_3	EVM	CDS	319157	319548	.	+	1	ID=cds.evm.model.R3_3.19;Parent=evm.model.R3_3.19
R3_3	EVM	exon	319662	319897	.	+	.	ID=evm.model.R3_3.19.exon5;Parent=evm.model.R3_3.19
R3_3	EVM	CDS	319662	319897	.	+	2	ID=cds.evm.model.R3_3.19;Parent=evm.model.R3_3.19
R3_3	EVM	exon	320165	320337	.	+	.	ID=evm.model.R3_3.19.exon6;Parent=evm.model.R3_3.19
R3_3	EVM	CDS	320165	320337	.	+	0	ID=cds.evm.model.R3_3.19;Parent=evm.model.R3_3.19
R3_3	EVM	exon	320442	320601	.	+	.	ID=evm.model.R3_3.19.exon7;Parent=evm.model.R3_3.19
R3_3	EVM	CDS	320442	320601	.	+	1	ID=cds.evm.model.R3_3.19;Parent=evm.model.R3_3.19
#evm.TU.R3_3.27 removed; remove_reason=repeat_match;
R3_3	EVM	gene	548407	548667	.	+	.	ID=evm.TU.R3_3.27;Name=EVM%20prediction%20R3_3.27
R3_3	EVM	mRNA	548407	548667	.	+	.	ID=evm.model.R3_3.27;Parent=evm.TU.R3_3.27;Name=EVM%20prediction%20R3_3.27
R3_3	EVM	exon	548407	548667	.	+	.	ID=evm.model.R3_3.27.exon1;Parent=evm.model.R3_3.27
R3_3	EVM	CDS	548407	548667	.	+	0	ID=cds.evm.model.R3_3.27;Parent=evm.model.R3_3.27
#evm.TU.R3_3.28 removed; remove_reason=repeat_match;
R3_3	EVM	gene	548776	549072	.	+	.	ID=evm.TU.R3_3.28;Name=EVM%20prediction%20R3_3.28
R3_3	EVM	mRNA	548776	549072	.	+	.	ID=evm.model.R3_3.28;Parent=evm.TU.R3_3.28;Name=EVM%20prediction%20R3_3.28
R3_3	EVM	exon	548776	549072	.	+	.	ID=evm.model.R3_3.28.exon1;Parent=evm.model.R3_3.28
R3_3	EVM	CDS	548776	549072	.	+	0	ID=cds.evm.model.R3_3.28;Parent=evm.model.R3_3.28
#evm.TU.R3_3.31 removed; remove_reason=repeat_match;
R3_3	EVM	gene	615644	616198	.	+	.	ID=evm.TU.R3_3.31;Name=EVM%20prediction%20R3_3.31
R3_3	EVM	mRNA	615644	616198	.	+	.	ID=evm.model.R3_3.31;Parent=evm.TU.R3_3.31;Name=EVM%20prediction%20R3_3.31
R3_3	EVM	exon	615644	616198	.	+	.	ID=evm.model.R3_3.31.exon1;Parent=evm.model.R3_3.31
R3_3	EVM	CDS	615644	616198	.	+	0	ID=cds.evm.model.R3_3.31;Parent=evm.model.R3_3.31
#evm.TU.R3_3.32 removed; remove_reason=repeat_match;
R3_3	EVM	gene	616278	616691	.	+	.	ID=evm.TU.R3_3.32;Name=EVM%20prediction%20R3_3.32
R3_3	EVM	mRNA	616278	616691	.	+	.	ID=evm.model.R3_3.32;Parent=evm.TU.R3_3.32;Name=EVM%20prediction%20R3_3.32
R3_3	EVM	exon	616278	616691	.	+	.	ID=evm.model.R3_3.32.exon1;Parent=evm.model.R3_3.32
R3_3	EVM	CDS	616278	616691	.	+	0	ID=cds.evm.model.R3_3.32;Parent=evm.model.R3_3.32
#evm.TU.ctg190_0.9 removed; remove_reason=repeat_match;
ctg190_0	EVM	gene	84041	91804	.	-	.	ID=evm.TU.ctg190_0.9;Name=EVM%20prediction%20ctg190_0.9
ctg190_0	EVM	mRNA	84041	91804	.	-	.	ID=evm.model.ctg190_0.9;Parent=evm.TU.ctg190_0.9;Name=EVM%20prediction%20ctg190_0.9
ctg190_0	EVM	exon	91636	91804	.	-	.	ID=evm.model.ctg190_0.9.exon1;Parent=evm.model.ctg190_0.9
ctg190_0	EVM	CDS	91636	91804	.	-	0	ID=cds.evm.model.ctg190_0.9;Parent=evm.model.ctg190_0.9
ctg190_0	EVM	exon	91264	91564	.	-	.	ID=evm.model.ctg190_0.9.exon2;Parent=evm.model.ctg190_0.9
ctg190_0	EVM	CDS	91264	91564	.	-	2	ID=cds.evm.model.ctg190_0.9;Parent=evm.model.ctg190_0.9
ctg190_0	EVM	exon	85402	85477	.	-	.	ID=evm.model.ctg190_0.9.exon3;Parent=evm.model.ctg190_0.9
ctg190_0	EVM	CDS	85402	85477	.	-	1	ID=cds.evm.model.ctg190_0.9;Parent=evm.model.ctg190_0.9
ctg190_0	EVM	exon	85129	85269	.	-	.	ID=evm.model.ctg190_0.9.exon4;Parent=evm.model.ctg190_0.9
ctg190_0	EVM	CDS	85129	85269	.	-	0	ID=cds.evm.model.ctg190_0.9;Parent=evm.model.ctg190_0.9
ctg190_0	EVM	exon	84228	84338	.	-	.	ID=evm.model.ctg190_0.9.exon5;Parent=evm.model.ctg190_0.9
ctg190_0	EVM	CDS	84228	84338	.	-	0	ID=cds.evm.model.ctg190_0.9;Parent=evm.model.ctg190_0.9
ctg190_0	EVM	exon	84041	84163	.	-	.	ID=evm.model.ctg190_0.9.exon6;Parent=evm.model.ctg190_0.9
ctg190_0	EVM	CDS	84041	84163	.	-	0	ID=cds.evm.model.ctg190_0.9;Parent=evm.model.ctg190_0.9
#evm.TU.ctg190_0.10 removed; remove_reason=repeat_match;
ctg190_0	EVM	gene	91863	92988	.	-	.	ID=evm.TU.ctg190_0.10;Name=EVM%20prediction%20ctg190_0.10
ctg190_0	EVM	mRNA	91863	92988	.	-	.	ID=evm.model.ctg190_0.10;Parent=evm.TU.ctg190_0.10;Name=EVM%20prediction%20ctg190_0.10
ctg190_0	EVM	exon	92797	92988	.	-	.	ID=evm.model.ctg190_0.10.exon1;Parent=evm.model.ctg190_0.10
ctg190_0	EVM	CDS	92797	92988	.	-	0	ID=cds.evm.model.ctg190_0.10;Parent=evm.model.ctg190_0.10
ctg190_0	EVM	exon	92401	92723	.	-	.	ID=evm.model.ctg190_0.10.exon2;Parent=evm.model.ctg190_0.10
ctg190_0	EVM	CDS	92401	92723	.	-	0	ID=cds.evm.model.ctg190_0.10;Parent=evm.model.ctg190_0.10
ctg190_0	EVM	exon	91863	92280	.	-	.	ID=evm.model.ctg190_0.10.exon3;Parent=evm.model.ctg190_0.10
ctg190_0	EVM	CDS	91863	92280	.	-	1	ID=cds.evm.model.ctg190_0.10;Parent=evm.model.ctg190_0.10
#evm.TU.ctg190_0.11 removed; remove_reason=repeat_match;
ctg190_0	EVM	gene	93138	93503	.	-	.	ID=evm.TU.ctg190_0.11;Name=EVM%20prediction%20ctg190_0.11
ctg190_0	EVM	mRNA	93138	93503	.	-	.	ID=evm.model.ctg190_0.11;Parent=evm.TU.ctg190_0.11;Name=EVM%20prediction%20ctg190_0.11
ctg190_0	EVM	exon	93138	93503	.	-	.	ID=evm.model.ctg190_0.11.exon1;Parent=evm.model.ctg190_0.11
ctg190_0	EVM	CDS	93138	93503	.	-	0	ID=cds.evm.model.ctg190_0.11;Parent=evm.model.ctg190_0.11
#evm.TU.ctg190_0.13 removed; remove_reason=repeat_match;
ctg190_0	EVM	gene	96889	98513	.	+	.	ID=evm.TU.ctg190_0.13;Name=EVM%20prediction%20ctg190_0.13
ctg190_0	EVM	mRNA	96889	98513	.	+	.	ID=evm.model.ctg190_0.13;Parent=evm.TU.ctg190_0.13;Name=EVM%20prediction%20ctg190_0.13
ctg190_0	EVM	exon	96889	97091	.	+	.	ID=evm.model.ctg190_0.13.exon1;Parent=evm.model.ctg190_0.13
ctg190_0	EVM	CDS	96889	97091	.	+	0	ID=cds.evm.model.ctg190_0.13;Parent=evm.model.ctg190_0.13
ctg190_0	EVM	exon	97260	97668	.	+	.	ID=evm.model.ctg190_0.13.exon2;Parent=evm.model.ctg190_0.13
ctg190_0	EVM	CDS	97260	97668	.	+	1	ID=cds.evm.model.ctg190_0.13;Parent=evm.model.ctg190_0.13
ctg190_0	EVM	exon	97857	98155	.	+	.	ID=evm.model.ctg190_0.13.exon3;Parent=evm.model.ctg190_0.13
ctg190_0	EVM	CDS	97857	98155	.	+	0	ID=cds.evm.model.ctg190_0.13;Parent=evm.model.ctg190_0.13
ctg190_0	EVM	exon	98252	98513	.	+	.	ID=evm.model.ctg190_0.13.exon4;Parent=evm.model.ctg190_0.13
ctg190_0	EVM	CDS	98252	98513	.	+	1	ID=cds.evm.model.ctg190_0.13;Parent=evm.model.ctg190_0.13
#evm.TU.ctg190_0.14 removed; remove_reason=repeat_match;
ctg190_0	EVM	gene	98988	99299	.	+	.	ID=evm.TU.ctg190_0.14;Name=EVM%20prediction%20ctg190_0.14
ctg190_0	EVM	mRNA	98988	99299	.	+	.	ID=evm.model.ctg190_0.14;Parent=evm.TU.ctg190_0.14;Name=EVM%20prediction%20ctg190_0.14
ctg190_0	EVM	exon	98988	99299	.	+	.	ID=evm.model.ctg190_0.14.exon1;Parent=evm.model.ctg190_0.14
ctg190_0	EVM	CDS	98988	99299	.	+	0	ID=cds.evm.model.ctg190_0.14;Parent=evm.model.ctg190_0.14
#evm.TU.ctg190_0.15 removed; remove_reason=repeat_match;
ctg190_0	EVM	gene	99440	102880	.	+	.	ID=evm.TU.ctg190_0.15;Name=EVM%20prediction%20ctg190_0.15
ctg190_0	EVM	mRNA	99440	102880	.	+	.	ID=evm.model.ctg190_0.15;Parent=evm.TU.ctg190_0.15;Name=EVM%20prediction%20ctg190_0.15
ctg190_0	EVM	exon	99440	100016	.	+	.	ID=evm.model.ctg190_0.15.exon1;Parent=evm.model.ctg190_0.15
ctg190_0	EVM	CDS	99440	100016	.	+	0	ID=cds.evm.model.ctg190_0.15;Parent=evm.model.ctg190_0.15
ctg190_0	EVM	exon	100096	100399	.	+	.	ID=evm.model.ctg190_0.15.exon2;Parent=evm.model.ctg190_0.15
ctg190_0	EVM	CDS	100096	100399	.	+	2	ID=cds.evm.model.ctg190_0.15;Parent=evm.model.ctg190_0.15
ctg190_0	EVM	exon	100507	101170	.	+	.	ID=evm.model.ctg190_0.15.exon3;Parent=evm.model.ctg190_0.15
ctg190_0	EVM	CDS	100507	101170	.	+	1	ID=cds.evm.model.ctg190_0.15;Parent=evm.model.ctg190_0.15
ctg190_0	EVM	exon	102623	102880	.	+	.	ID=evm.model.ctg190_0.15.exon4;Parent=evm.model.ctg190_0.15
ctg190_0	EVM	CDS	102623	102880	.	+	0	ID=cds.evm.model.ctg190_0.15;Parent=evm.model.ctg190_0.15
#evm.TU.ctg270_0.1 removed; remove_reason=repeat_match;
ctg270_0	EVM	gene	10710	12302	.	-	.	ID=evm.TU.ctg270_0.1;Name=EVM%20prediction%20ctg270_0.1
ctg270_0	EVM	mRNA	10710	12302	.	-	.	ID=evm.model.ctg270_0.1;Parent=evm.TU.ctg270_0.1;Name=EVM%20prediction%20ctg270_0.1
ctg270_0	EVM	exon	10710	12302	.	-	.	ID=evm.model.ctg270_0.1.exon1;Parent=evm.model.ctg270_0.1
ctg270_0	EVM	CDS	10710	12302	.	-	0	ID=cds.evm.model.ctg270_0.1;Parent=evm.model.ctg270_0.1
#evm.TU.ctg3_0.20 removed; remove_reason=repeat_match;
ctg3_0	EVM	gene	318119	318863	.	+	.	ID=evm.TU.ctg3_0.20;Name=EVM%20prediction%20ctg3_0.20
ctg3_0	EVM	mRNA	318119	318863	.	+	.	ID=evm.model.ctg3_0.20;Parent=evm.TU.ctg3_0.20;Name=EVM%20prediction%20ctg3_0.20
ctg3_0	EVM	exon	318119	318123	.	+	.	ID=evm.model.ctg3_0.20.exon1;Parent=evm.model.ctg3_0.20
ctg3_0	EVM	CDS	318119	318123	.	+	0	ID=cds.evm.model.ctg3_0.20;Parent=evm.model.ctg3_0.20
ctg3_0	EVM	exon	318419	318863	.	+	.	ID=evm.model.ctg3_0.20.exon2;Parent=evm.model.ctg3_0.20
ctg3_0	EVM	CDS	318419	318863	.	+	1	ID=cds.evm.model.ctg3_0.20;Parent=evm.model.ctg3_0.20
#evm.TU.ctg3_0.25 removed; remove_reason=repeat_match;
ctg3_0	EVM	gene	416938	444439	.	+	.	ID=evm.TU.ctg3_0.25;Name=EVM%20prediction%20ctg3_0.25
ctg3_0	EVM	mRNA	416938	444439	.	+	.	ID=evm.model.ctg3_0.25;Parent=evm.TU.ctg3_0.25;Name=EVM%20prediction%20ctg3_0.25
ctg3_0	EVM	exon	416938	417050	.	+	.	ID=evm.model.ctg3_0.25.exon1;Parent=evm.model.ctg3_0.25
ctg3_0	EVM	CDS	416938	417050	.	+	0	ID=cds.evm.model.ctg3_0.25;Parent=evm.model.ctg3_0.25
ctg3_0	EVM	exon	419096	419239	.	+	.	ID=evm.model.ctg3_0.25.exon2;Parent=evm.model.ctg3_0.25
ctg3_0	EVM	CDS	419096	419239	.	+	1	ID=cds.evm.model.ctg3_0.25;Parent=evm.model.ctg3_0.25
ctg3_0	EVM	exon	421681	421851	.	+	.	ID=evm.model.ctg3_0.25.exon3;Parent=evm.model.ctg3_0.25
ctg3_0	EVM	CDS	421681	421851	.	+	1	ID=cds.evm.model.ctg3_0.25;Parent=evm.model.ctg3_0.25
ctg3_0	EVM	exon	428531	428762	.	+	.	ID=evm.model.ctg3_0.25.exon4;Parent=evm.model.ctg3_0.25
ctg3_0	EVM	CDS	428531	428762	.	+	1	ID=cds.evm.model.ctg3_0.25;Parent=evm.model.ctg3_0.25
ctg3_0	EVM	exon	431287	431405	.	+	.	ID=evm.model.ctg3_0.25.exon5;Parent=evm.model.ctg3_0.25
ctg3_0	EVM	CDS	431287	431405	.	+	0	ID=cds.evm.model.ctg3_0.25;Parent=evm.model.ctg3_0.25
ctg3_0	EVM	exon	441253	441361	.	+	.	ID=evm.model.ctg3_0.25.exon6;Parent=evm.model.ctg3_0.25
ctg3_0	EVM	CDS	441253	441361	.	+	1	ID=cds.evm.model.ctg3_0.25;Parent=evm.model.ctg3_0.25
ctg3_0	EVM	exon	442747	442807	.	+	.	ID=evm.model.ctg3_0.25.exon7;Parent=evm.model.ctg3_0.25
ctg3_0	EVM	CDS	442747	442807	.	+	0	ID=cds.evm.model.ctg3_0.25;Parent=evm.model.ctg3_0.25
ctg3_0	EVM	exon	443780	444142	.	+	.	ID=evm.model.ctg3_0.25.exon8;Parent=evm.model.ctg3_0.25
ctg3_0	EVM	CDS	443780	444142	.	+	2	ID=cds.evm.model.ctg3_0.25;Parent=evm.model.ctg3_0.25
ctg3_0	EVM	exon	444246	444439	.	+	.	ID=evm.model.ctg3_0.25.exon9;Parent=evm.model.ctg3_0.25
ctg3_0	EVM	CDS	444246	444439	.	+	2	ID=cds.evm.model.ctg3_0.25;Parent=evm.model.ctg3_0.25
#evm.TU.ctg3_0.26 removed; remove_reason=repeat_match;
ctg3_0	EVM	gene	446000	458577	.	+	.	ID=evm.TU.ctg3_0.26;Name=EVM%20prediction%20ctg3_0.26
ctg3_0	EVM	mRNA	446000	458577	.	+	.	ID=evm.model.ctg3_0.26;Parent=evm.TU.ctg3_0.26;Name=EVM%20prediction%20ctg3_0.26
ctg3_0	EVM	exon	446000	446177	.	+	.	ID=evm.model.ctg3_0.26.exon1;Parent=evm.model.ctg3_0.26
ctg3_0	EVM	CDS	446000	446177	.	+	0	ID=cds.evm.model.ctg3_0.26;Parent=evm.model.ctg3_0.26
ctg3_0	EVM	exon	446630	447006	.	+	.	ID=evm.model.ctg3_0.26.exon2;Parent=evm.model.ctg3_0.26
ctg3_0	EVM	CDS	446630	447006	.	+	2	ID=cds.evm.model.ctg3_0.26;Parent=evm.model.ctg3_0.26
ctg3_0	EVM	exon	454416	454460	.	+	.	ID=evm.model.ctg3_0.26.exon3;Parent=evm.model.ctg3_0.26
ctg3_0	EVM	CDS	454416	454460	.	+	0	ID=cds.evm.model.ctg3_0.26;Parent=evm.model.ctg3_0.26
ctg3_0	EVM	exon	454561	454843	.	+	.	ID=evm.model.ctg3_0.26.exon4;Parent=evm.model.ctg3_0.26
ctg3_0	EVM	CDS	454561	454843	.	+	0	ID=cds.evm.model.ctg3_0.26;Parent=evm.model.ctg3_0.26
ctg3_0	EVM	exon	455543	455754	.	+	.	ID=evm.model.ctg3_0.26.exon5;Parent=evm.model.ctg3_0.26
ctg3_0	EVM	CDS	455543	455754	.	+	2	ID=cds.evm.model.ctg3_0.26;Parent=evm.model.ctg3_0.26
ctg3_0	EVM	exon	455854	456082	.	+	.	ID=evm.model.ctg3_0.26.exon6;Parent=evm.model.ctg3_0.26
ctg3_0	EVM	CDS	455854	456082	.	+	0	ID=cds.evm.model.ctg3_0.26;Parent=evm.model.ctg3_0.26
ctg3_0	EVM	exon	456163	456423	.	+	.	ID=evm.model.ctg3_0.26.exon7;Parent=evm.model.ctg3_0.26
ctg3_0	EVM	CDS	456163	456423	.	+	2	ID=cds.evm.model.ctg3_0.26;Parent=evm.model.ctg3_0.26
ctg3_0	EVM	exon	456521	456702	.	+	.	ID=evm.model.ctg3_0.26.exon8;Parent=evm.model.ctg3_0.26
ctg3_0	EVM	CDS	456521	456702	.	+	2	ID=cds.evm.model.ctg3_0.26;Parent=evm.model.ctg3_0.26
ctg3_0	EVM	exon	458566	458577	.	+	.	ID=evm.model.ctg3_0.26.exon9;Parent=evm.model.ctg3_0.26
ctg3_0	EVM	CDS	458566	458577	.	+	0	ID=cds.evm.model.ctg3_0.26;Parent=evm.model.ctg3_0.26
#evm.TU.ctg3_0.27 removed; remove_reason=repeat_match;
ctg3_0	EVM	gene	472496	473249	.	+	.	ID=evm.TU.ctg3_0.27;Name=EVM%20prediction%20ctg3_0.27
ctg3_0	EVM	mRNA	472496	473249	.	+	.	ID=evm.model.ctg3_0.27;Parent=evm.TU.ctg3_0.27;Name=EVM%20prediction%20ctg3_0.27
ctg3_0	EVM	exon	472496	472653	.	+	.	ID=evm.model.ctg3_0.27.exon1;Parent=evm.model.ctg3_0.27
ctg3_0	EVM	CDS	472496	472653	.	+	0	ID=cds.evm.model.ctg3_0.27;Parent=evm.model.ctg3_0.27
ctg3_0	EVM	exon	472742	473249	.	+	.	ID=evm.model.ctg3_0.27.exon2;Parent=evm.model.ctg3_0.27
ctg3_0	EVM	CDS	472742	473249	.	+	1	ID=cds.evm.model.ctg3_0.27;Parent=evm.model.ctg3_0.27
#evm.TU.ctg3_0.30 removed; remove_reason=repeat_match;
ctg3_0	EVM	gene	523751	524352	.	+	.	ID=evm.TU.ctg3_0.30;Name=EVM%20prediction%20ctg3_0.30
ctg3_0	EVM	mRNA	523751	524352	.	+	.	ID=evm.model.ctg3_0.30;Parent=evm.TU.ctg3_0.30;Name=EVM%20prediction%20ctg3_0.30
ctg3_0	EVM	exon	523751	523841	.	+	.	ID=evm.model.ctg3_0.30.exon1;Parent=evm.model.ctg3_0.30
ctg3_0	EVM	CDS	523751	523841	.	+	0	ID=cds.evm.model.ctg3_0.30;Parent=evm.model.ctg3_0.30
ctg3_0	EVM	exon	523907	524352	.	+	.	ID=evm.model.ctg3_0.30.exon2;Parent=evm.model.ctg3_0.30
ctg3_0	EVM	CDS	523907	524352	.	+	2	ID=cds.evm.model.ctg3_0.30;Parent=evm.model.ctg3_0.30
#evm.TU.ctg3_0.32 removed; remove_reason=repeat_match;
ctg3_0	EVM	gene	577093	577662	.	+	.	ID=evm.TU.ctg3_0.32;Name=EVM%20prediction%20ctg3_0.32
ctg3_0	EVM	mRNA	577093	577662	.	+	.	ID=evm.model.ctg3_0.32;Parent=evm.TU.ctg3_0.32;Name=EVM%20prediction%20ctg3_0.32
ctg3_0	EVM	exon	577093	577662	.	+	.	ID=evm.model.ctg3_0.32.exon1;Parent=evm.model.ctg3_0.32
ctg3_0	EVM	CDS	577093	577662	.	+	0	ID=cds.evm.model.ctg3_0.32;Parent=evm.model.ctg3_0.32
#evm.TU.ctg3_0.33 removed; remove_reason=repeat_match;
ctg3_0	EVM	gene	577760	579163	.	+	.	ID=evm.TU.ctg3_0.33;Name=EVM%20prediction%20ctg3_0.33
ctg3_0	EVM	mRNA	577760	579163	.	+	.	ID=evm.model.ctg3_0.33;Parent=evm.TU.ctg3_0.33;Name=EVM%20prediction%20ctg3_0.33
ctg3_0	EVM	exon	577760	578080	.	+	.	ID=evm.model.ctg3_0.33.exon1;Parent=evm.model.ctg3_0.33
ctg3_0	EVM	CDS	577760	578080	.	+	0	ID=cds.evm.model.ctg3_0.33;Parent=evm.model.ctg3_0.33
ctg3_0	EVM	exon	578175	578449	.	+	.	ID=evm.model.ctg3_0.33.exon2;Parent=evm.model.ctg3_0.33
ctg3_0	EVM	CDS	578175	578449	.	+	0	ID=cds.evm.model.ctg3_0.33;Parent=evm.model.ctg3_0.33
ctg3_0	EVM	exon	578884	579163	.	+	.	ID=evm.model.ctg3_0.33.exon3;Parent=evm.model.ctg3_0.33
ctg3_0	EVM	CDS	578884	579163	.	+	1	ID=cds.evm.model.ctg3_0.33;Parent=evm.model.ctg3_0.33
#evm.TU.ctg3_0.36 removed; remove_reason=repeat_match;
ctg3_0	EVM	gene	638986	640711	.	+	.	ID=evm.TU.ctg3_0.36;Name=EVM%20prediction%20ctg3_0.36
ctg3_0	EVM	mRNA	638986	640711	.	+	.	ID=evm.model.ctg3_0.36;Parent=evm.TU.ctg3_0.36;Name=EVM%20prediction%20ctg3_0.36
ctg3_0	EVM	exon	638986	639115	.	+	.	ID=evm.model.ctg3_0.36.exon1;Parent=evm.model.ctg3_0.36
ctg3_0	EVM	CDS	638986	639115	.	+	0	ID=cds.evm.model.ctg3_0.36;Parent=evm.model.ctg3_0.36
ctg3_0	EVM	exon	640344	640711	.	+	.	ID=evm.model.ctg3_0.36.exon2;Parent=evm.model.ctg3_0.36
ctg3_0	EVM	CDS	640344	640711	.	+	2	ID=cds.evm.model.ctg3_0.36;Parent=evm.model.ctg3_0.36
#evm.TU.ctg3_0.39 removed; remove_reason=repeat_match;
ctg3_0	EVM	gene	690455	690787	.	+	.	ID=evm.TU.ctg3_0.39;Name=EVM%20prediction%20ctg3_0.39
ctg3_0	EVM	mRNA	690455	690787	.	+	.	ID=evm.model.ctg3_0.39;Parent=evm.TU.ctg3_0.39;Name=EVM%20prediction%20ctg3_0.39
ctg3_0	EVM	exon	690455	690787	.	+	.	ID=evm.model.ctg3_0.39.exon1;Parent=evm.model.ctg3_0.39
ctg3_0	EVM	CDS	690455	690787	.	+	0	ID=cds.evm.model.ctg3_0.39;Parent=evm.model.ctg3_0.39
#evm.TU.ctg3_0.44 removed; remove_reason=repeat_match;
ctg3_0	EVM	gene	774748	775878	.	+	.	ID=evm.TU.ctg3_0.44;Name=EVM%20prediction%20ctg3_0.44
ctg3_0	EVM	mRNA	774748	775878	.	+	.	ID=evm.model.ctg3_0.44;Parent=evm.TU.ctg3_0.44;Name=EVM%20prediction%20ctg3_0.44
ctg3_0	EVM	exon	774748	775495	.	+	.	ID=evm.model.ctg3_0.44.exon1;Parent=evm.model.ctg3_0.44
ctg3_0	EVM	CDS	774748	775495	.	+	0	ID=cds.evm.model.ctg3_0.44;Parent=evm.model.ctg3_0.44
ctg3_0	EVM	exon	775697	775878	.	+	.	ID=evm.model.ctg3_0.44.exon2;Parent=evm.model.ctg3_0.44
ctg3_0	EVM	CDS	775697	775878	.	+	2	ID=cds.evm.model.ctg3_0.44;Parent=evm.model.ctg3_0.44
#evm.TU.ctg3_0.49 removed; remove_reason=repeat_match;
ctg3_0	EVM	gene	915990	916376	.	+	.	ID=evm.TU.ctg3_0.49;Name=EVM%20prediction%20ctg3_0.49
ctg3_0	EVM	mRNA	915990	916376	.	+	.	ID=evm.model.ctg3_0.49;Parent=evm.TU.ctg3_0.49;Name=EVM%20prediction%20ctg3_0.49
ctg3_0	EVM	exon	915990	916376	.	+	.	ID=evm.model.ctg3_0.49.exon1;Parent=evm.model.ctg3_0.49
ctg3_0	EVM	CDS	915990	916376	.	+	0	ID=cds.evm.model.ctg3_0.49;Parent=evm.model.ctg3_0.49
#evm.TU.ctg3_0.50 removed; remove_reason=repeat_match;
ctg3_0	EVM	gene	916454	918160	.	+	.	ID=evm.TU.ctg3_0.50;Name=EVM%20prediction%20ctg3_0.50
ctg3_0	EVM	mRNA	916454	918160	.	+	.	ID=evm.model.ctg3_0.50;Parent=evm.TU.ctg3_0.50;Name=EVM%20prediction%20ctg3_0.50
ctg3_0	EVM	exon	916454	918160	.	+	.	ID=evm.model.ctg3_0.50.exon1;Parent=evm.model.ctg3_0.50
ctg3_0	EVM	CDS	916454	918160	.	+	0	ID=cds.evm.model.ctg3_0.50;Parent=evm.model.ctg3_0.50
#evm.TU.ctg3_0.51 removed; remove_reason=repeat_match;
ctg3_0	EVM	gene	918786	919955	.	+	.	ID=evm.TU.ctg3_0.51;Name=EVM%20prediction%20ctg3_0.51
ctg3_0	EVM	mRNA	918786	919955	.	+	.	ID=evm.model.ctg3_0.51;Parent=evm.TU.ctg3_0.51;Name=EVM%20prediction%20ctg3_0.51
ctg3_0	EVM	exon	918786	919544	.	+	.	ID=evm.model.ctg3_0.51.exon1;Parent=evm.model.ctg3_0.51
ctg3_0	EVM	CDS	918786	919544	.	+	0	ID=cds.evm.model.ctg3_0.51;Parent=evm.model.ctg3_0.51
ctg3_0	EVM	exon	919641	919955	.	+	.	ID=evm.model.ctg3_0.51.exon2;Parent=evm.model.ctg3_0.51
ctg3_0	EVM	CDS	919641	919955	.	+	0	ID=cds.evm.model.ctg3_0.51;Parent=evm.model.ctg3_0.51
#evm.TU.ctg3_0.53 removed; remove_reason=repeat_match;
ctg3_0	EVM	gene	1126365	1128685	.	+	.	ID=evm.TU.ctg3_0.53;Name=EVM%20prediction%20ctg3_0.53
ctg3_0	EVM	mRNA	1126365	1128685	.	+	.	ID=evm.model.ctg3_0.53;Parent=evm.TU.ctg3_0.53;Name=EVM%20prediction%20ctg3_0.53
ctg3_0	EVM	exon	1126365	1126809	.	+	.	ID=evm.model.ctg3_0.53.exon1;Parent=evm.model.ctg3_0.53
ctg3_0	EVM	CDS	1126365	1126809	.	+	0	ID=cds.evm.model.ctg3_0.53;Parent=evm.model.ctg3_0.53
ctg3_0	EVM	exon	1128309	1128685	.	+	.	ID=evm.model.ctg3_0.53.exon2;Parent=evm.model.ctg3_0.53
ctg3_0	EVM	CDS	1128309	1128685	.	+	2	ID=cds.evm.model.ctg3_0.53;Parent=evm.model.ctg3_0.53
#evm.TU.ctg3_0.57 removed; remove_reason=repeat_match;
ctg3_0	EVM	gene	1195454	1195926	.	+	.	ID=evm.TU.ctg3_0.57;Name=EVM%20prediction%20ctg3_0.57
ctg3_0	EVM	mRNA	1195454	1195926	.	+	.	ID=evm.model.ctg3_0.57;Parent=evm.TU.ctg3_0.57;Name=EVM%20prediction%20ctg3_0.57
ctg3_0	EVM	exon	1195454	1195585	.	+	.	ID=evm.model.ctg3_0.57.exon1;Parent=evm.model.ctg3_0.57
ctg3_0	EVM	CDS	1195454	1195585	.	+	0	ID=cds.evm.model.ctg3_0.57;Parent=evm.model.ctg3_0.57
ctg3_0	EVM	exon	1195681	1195926	.	+	.	ID=evm.model.ctg3_0.57.exon2;Parent=evm.model.ctg3_0.57
ctg3_0	EVM	CDS	1195681	1195926	.	+	0	ID=cds.evm.model.ctg3_0.57;Parent=evm.model.ctg3_0.57
#evm.TU.ctg3_0.65 removed; remove_reason=repeat_match;
ctg3_0	EVM	gene	1284994	1291467	.	-	.	ID=evm.TU.ctg3_0.65;Name=EVM%20prediction%20ctg3_0.65
ctg3_0	EVM	mRNA	1284994	1291467	.	-	.	ID=evm.model.ctg3_0.65;Parent=evm.TU.ctg3_0.65;Name=EVM%20prediction%20ctg3_0.65
ctg3_0	EVM	exon	1291074	1291467	.	-	.	ID=evm.model.ctg3_0.65.exon1;Parent=evm.model.ctg3_0.65
ctg3_0	EVM	CDS	1291074	1291467	.	-	0	ID=cds.evm.model.ctg3_0.65;Parent=evm.model.ctg3_0.65
ctg3_0	EVM	exon	1290745	1290842	.	-	.	ID=evm.model.ctg3_0.65.exon2;Parent=evm.model.ctg3_0.65
ctg3_0	EVM	CDS	1290745	1290842	.	-	2	ID=cds.evm.model.ctg3_0.65;Parent=evm.model.ctg3_0.65
ctg3_0	EVM	exon	1290324	1290672	.	-	.	ID=evm.model.ctg3_0.65.exon3;Parent=evm.model.ctg3_0.65
ctg3_0	EVM	CDS	1290324	1290672	.	-	0	ID=cds.evm.model.ctg3_0.65;Parent=evm.model.ctg3_0.65
ctg3_0	EVM	exon	1290024	1290216	.	-	.	ID=evm.model.ctg3_0.65.exon4;Parent=evm.model.ctg3_0.65
ctg3_0	EVM	CDS	1290024	1290216	.	-	2	ID=cds.evm.model.ctg3_0.65;Parent=evm.model.ctg3_0.65
ctg3_0	EVM	exon	1289870	1289937	.	-	.	ID=evm.model.ctg3_0.65.exon5;Parent=evm.model.ctg3_0.65
ctg3_0	EVM	CDS	1289870	1289937	.	-	1	ID=cds.evm.model.ctg3_0.65;Parent=evm.model.ctg3_0.65
ctg3_0	EVM	exon	1289323	1289703	.	-	.	ID=evm.model.ctg3_0.65.exon6;Parent=evm.model.ctg3_0.65
ctg3_0	EVM	CDS	1289323	1289703	.	-	2	ID=cds.evm.model.ctg3_0.65;Parent=evm.model.ctg3_0.65
ctg3_0	EVM	exon	1284994	1285094	.	-	.	ID=evm.model.ctg3_0.65.exon7;Parent=evm.model.ctg3_0.65
ctg3_0	EVM	CDS	1284994	1285094	.	-	2	ID=cds.evm.model.ctg3_0.65;Parent=evm.model.ctg3_0.65
#evm.TU.ctg3_0.66 removed; remove_reason=repeat_match;
ctg3_0	EVM	gene	1310342	1311179	.	-	.	ID=evm.TU.ctg3_0.66;Name=EVM%20prediction%20ctg3_0.66
ctg3_0	EVM	mRNA	1310342	1311179	.	-	.	ID=evm.model.ctg3_0.66;Parent=evm.TU.ctg3_0.66;Name=EVM%20prediction%20ctg3_0.66
ctg3_0	EVM	exon	1310700	1311179	.	-	.	ID=evm.model.ctg3_0.66.exon1;Parent=evm.model.ctg3_0.66
ctg3_0	EVM	CDS	1310700	1311179	.	-	0	ID=cds.evm.model.ctg3_0.66;Parent=evm.model.ctg3_0.66
ctg3_0	EVM	exon	1310342	1310548	.	-	.	ID=evm.model.ctg3_0.66.exon2;Parent=evm.model.ctg3_0.66
ctg3_0	EVM	CDS	1310342	1310548	.	-	0	ID=cds.evm.model.ctg3_0.66;Parent=evm.model.ctg3_0.66
#evm.TU.ctg3_0.71 removed; remove_reason=repeat_match;
ctg3_0	EVM	gene	1587845	1591599	.	+	.	ID=evm.TU.ctg3_0.71;Name=EVM%20prediction%20ctg3_0.71
ctg3_0	EVM	mRNA	1587845	1591599	.	+	.	ID=evm.model.ctg3_0.71;Parent=evm.TU.ctg3_0.71;Name=EVM%20prediction%20ctg3_0.71
ctg3_0	EVM	exon	1587845	1587915	.	+	.	ID=evm.model.ctg3_0.71.exon1;Parent=evm.model.ctg3_0.71
ctg3_0	EVM	CDS	1587845	1587915	.	+	0	ID=cds.evm.model.ctg3_0.71;Parent=evm.model.ctg3_0.71
ctg3_0	EVM	exon	1588107	1588253	.	+	.	ID=evm.model.ctg3_0.71.exon2;Parent=evm.model.ctg3_0.71
ctg3_0	EVM	CDS	1588107	1588253	.	+	1	ID=cds.evm.model.ctg3_0.71;Parent=evm.model.ctg3_0.71
ctg3_0	EVM	exon	1588484	1588888	.	+	.	ID=evm.model.ctg3_0.71.exon3;Parent=evm.model.ctg3_0.71
ctg3_0	EVM	CDS	1588484	1588888	.	+	1	ID=cds.evm.model.ctg3_0.71;Parent=evm.model.ctg3_0.71
ctg3_0	EVM	exon	1588963	1589216	.	+	.	ID=evm.model.ctg3_0.71.exon4;Parent=evm.model.ctg3_0.71
ctg3_0	EVM	CDS	1588963	1589216	.	+	1	ID=cds.evm.model.ctg3_0.71;Parent=evm.model.ctg3_0.71
ctg3_0	EVM	exon	1589340	1589567	.	+	.	ID=evm.model.ctg3_0.71.exon5;Parent=evm.model.ctg3_0.71
ctg3_0	EVM	CDS	1589340	1589567	.	+	2	ID=cds.evm.model.ctg3_0.71;Parent=evm.model.ctg3_0.71
ctg3_0	EVM	exon	1589654	1589826	.	+	.	ID=evm.model.ctg3_0.71.exon6;Parent=evm.model.ctg3_0.71
ctg3_0	EVM	CDS	1589654	1589826	.	+	2	ID=cds.evm.model.ctg3_0.71;Parent=evm.model.ctg3_0.71
ctg3_0	EVM	exon	1589925	1590065	.	+	.	ID=evm.model.ctg3_0.71.exon7;Parent=evm.model.ctg3_0.71
ctg3_0	EVM	CDS	1589925	1590065	.	+	0	ID=cds.evm.model.ctg3_0.71;Parent=evm.model.ctg3_0.71
ctg3_0	EVM	exon	1590159	1590414	.	+	.	ID=evm.model.ctg3_0.71.exon8;Parent=evm.model.ctg3_0.71
ctg3_0	EVM	CDS	1590159	1590414	.	+	0	ID=cds.evm.model.ctg3_0.71;Parent=evm.model.ctg3_0.71
ctg3_0	EVM	exon	1591409	1591599	.	+	.	ID=evm.model.ctg3_0.71.exon9;Parent=evm.model.ctg3_0.71
ctg3_0	EVM	CDS	1591409	1591599	.	+	2	ID=cds.evm.model.ctg3_0.71;Parent=evm.model.ctg3_0.71
#evm.TU.ctg3_0.86 removed; remove_reason=seq_too_short;
ctg3_0	EVM	gene	1861923	1866798	.	+	.	ID=evm.TU.ctg3_0.86;Name=EVM%20prediction%20ctg3_0.86
ctg3_0	EVM	mRNA	1861923	1866798	.	+	.	ID=evm.model.ctg3_0.86;Parent=evm.TU.ctg3_0.86;Name=EVM%20prediction%20ctg3_0.86
ctg3_0	EVM	exon	1861923	1861968	.	+	.	ID=evm.model.ctg3_0.86.exon1;Parent=evm.model.ctg3_0.86
ctg3_0	EVM	CDS	1861923	1861968	.	+	0	ID=cds.evm.model.ctg3_0.86;Parent=evm.model.ctg3_0.86
ctg3_0	EVM	exon	1866693	1866798	.	+	.	ID=evm.model.ctg3_0.86.exon2;Parent=evm.model.ctg3_0.86
ctg3_0	EVM	CDS	1866693	1866798	.	+	2	ID=cds.evm.model.ctg3_0.86;Parent=evm.model.ctg3_0.86
#evm.TU.ctg3_0.670 removed; remove_reason=repeat_match;
ctg3_0	EVM	gene	8338062	8338565	.	+	.	ID=evm.TU.ctg3_0.670;Name=EVM%20prediction%20ctg3_0.670
ctg3_0	EVM	mRNA	8338062	8338565	.	+	.	ID=evm.model.ctg3_0.670;Parent=evm.TU.ctg3_0.670;Name=EVM%20prediction%20ctg3_0.670
ctg3_0	EVM	exon	8338062	8338073	.	+	.	ID=evm.model.ctg3_0.670.exon1;Parent=evm.model.ctg3_0.670
ctg3_0	EVM	CDS	8338062	8338073	.	+	0	ID=cds.evm.model.ctg3_0.670;Parent=evm.model.ctg3_0.670
ctg3_0	EVM	exon	8338257	8338565	.	+	.	ID=evm.model.ctg3_0.670.exon2;Parent=evm.model.ctg3_0.670
ctg3_0	EVM	CDS	8338257	8338565	.	+	0	ID=cds.evm.model.ctg3_0.670;Parent=evm.model.ctg3_0.670
#evm.TU.ctg3_0.1195 removed; remove_reason=repeat_match;
ctg3_0	EVM	gene	12893978	12902530	.	+	.	ID=evm.TU.ctg3_0.1195;Name=EVM%20prediction%20ctg3_0.1195
ctg3_0	EVM	mRNA	12893978	12902530	.	+	.	ID=evm.model.ctg3_0.1195;Parent=evm.TU.ctg3_0.1195;Name=EVM%20prediction%20ctg3_0.1195
ctg3_0	EVM	exon	12893978	12894083	.	+	.	ID=evm.model.ctg3_0.1195.exon1;Parent=evm.model.ctg3_0.1195
ctg3_0	EVM	CDS	12893978	12894083	.	+	0	ID=cds.evm.model.ctg3_0.1195;Parent=evm.model.ctg3_0.1195
ctg3_0	EVM	exon	12894183	12894651	.	+	.	ID=evm.model.ctg3_0.1195.exon2;Parent=evm.model.ctg3_0.1195
ctg3_0	EVM	CDS	12894183	12894651	.	+	2	ID=cds.evm.model.ctg3_0.1195;Parent=evm.model.ctg3_0.1195
ctg3_0	EVM	exon	12895097	12895434	.	+	.	ID=evm.model.ctg3_0.1195.exon3;Parent=evm.model.ctg3_0.1195
ctg3_0	EVM	CDS	12895097	12895434	.	+	1	ID=cds.evm.model.ctg3_0.1195;Parent=evm.model.ctg3_0.1195
ctg3_0	EVM	exon	12895654	12895985	.	+	.	ID=evm.model.ctg3_0.1195.exon4;Parent=evm.model.ctg3_0.1195
ctg3_0	EVM	CDS	12895654	12895985	.	+	2	ID=cds.evm.model.ctg3_0.1195;Parent=evm.model.ctg3_0.1195
ctg3_0	EVM	exon	12896166	12896632	.	+	.	ID=evm.model.ctg3_0.1195.exon5;Parent=evm.model.ctg3_0.1195
ctg3_0	EVM	CDS	12896166	12896632	.	+	0	ID=cds.evm.model.ctg3_0.1195;Parent=evm.model.ctg3_0.1195
ctg3_0	EVM	exon	12897285	12897496	.	+	.	ID=evm.model.ctg3_0.1195.exon6;Parent=evm.model.ctg3_0.1195
ctg3_0	EVM	CDS	12897285	12897496	.	+	1	ID=cds.evm.model.ctg3_0.1195;Parent=evm.model.ctg3_0.1195
ctg3_0	EVM	exon	12899878	12900213	.	+	.	ID=evm.model.ctg3_0.1195.exon7;Parent=evm.model.ctg3_0.1195
ctg3_0	EVM	CDS	12899878	12900213	.	+	2	ID=cds.evm.model.ctg3_0.1195;Parent=evm.model.ctg3_0.1195
ctg3_0	EVM	exon	12901038	12901178	.	+	.	ID=evm.model.ctg3_0.1195.exon8;Parent=evm.model.ctg3_0.1195
ctg3_0	EVM	CDS	12901038	12901178	.	+	2	ID=cds.evm.model.ctg3_0.1195;Parent=evm.model.ctg3_0.1195
ctg3_0	EVM	exon	12902355	12902530	.	+	.	ID=evm.model.ctg3_0.1195.exon9;Parent=evm.model.ctg3_0.1195
ctg3_0	EVM	CDS	12902355	12902530	.	+	2	ID=cds.evm.model.ctg3_0.1195;Parent=evm.model.ctg3_0.1195
#evm.TU.ctg3_0.1208 removed; remove_reason=repeat_match;
ctg3_0	EVM	gene	13061212	13070197	.	+	.	ID=evm.TU.ctg3_0.1208;Name=EVM%20prediction%20ctg3_0.1208
ctg3_0	EVM	mRNA	13061212	13070197	.	+	.	ID=evm.model.ctg3_0.1208;Parent=evm.TU.ctg3_0.1208;Name=EVM%20prediction%20ctg3_0.1208
ctg3_0	EVM	exon	13061212	13061477	.	+	.	ID=evm.model.ctg3_0.1208.exon1;Parent=evm.model.ctg3_0.1208
ctg3_0	EVM	CDS	13061212	13061477	.	+	0	ID=cds.evm.model.ctg3_0.1208;Parent=evm.model.ctg3_0.1208
ctg3_0	EVM	exon	13070002	13070197	.	+	.	ID=evm.model.ctg3_0.1208.exon2;Parent=evm.model.ctg3_0.1208
ctg3_0	EVM	CDS	13070002	13070197	.	+	1	ID=cds.evm.model.ctg3_0.1208;Parent=evm.model.ctg3_0.1208
#evm.TU.ctg3_0.1233 removed; remove_reason=seq_too_short;
ctg3_0	EVM	gene	13309879	13310028	.	-	.	ID=evm.TU.ctg3_0.1233;Name=EVM%20prediction%20ctg3_0.1233
ctg3_0	EVM	mRNA	13309879	13310028	.	-	.	ID=evm.model.ctg3_0.1233;Parent=evm.TU.ctg3_0.1233;Name=EVM%20prediction%20ctg3_0.1233
ctg3_0	EVM	exon	13309879	13310028	.	-	.	ID=evm.model.ctg3_0.1233.exon1;Parent=evm.model.ctg3_0.1233
ctg3_0	EVM	CDS	13309879	13310028	.	-	0	ID=cds.evm.model.ctg3_0.1233;Parent=evm.model.ctg3_0.1233
#evm.TU.ctg79_0.7 removed; remove_reason=repeat_match;
ctg79_0	EVM	gene	67987	68277	.	+	.	ID=evm.TU.ctg79_0.7;Name=EVM%20prediction%20ctg79_0.7
ctg79_0	EVM	mRNA	67987	68277	.	+	.	ID=evm.model.ctg79_0.7;Parent=evm.TU.ctg79_0.7;Name=EVM%20prediction%20ctg79_0.7
ctg79_0	EVM	exon	67987	68277	.	+	.	ID=evm.model.ctg79_0.7.exon1;Parent=evm.model.ctg79_0.7
ctg79_0	EVM	CDS	67987	68277	.	+	0	ID=cds.evm.model.ctg79_0.7;Parent=evm.model.ctg79_0.7
#evm.TU.ctg79_0.8 removed; remove_reason=repeat_match;
ctg79_0	EVM	gene	109897	114037	.	-	.	ID=evm.TU.ctg79_0.8;Name=EVM%20prediction%20ctg79_0.8
ctg79_0	EVM	mRNA	109897	114037	.	-	.	ID=evm.model.ctg79_0.8;Parent=evm.TU.ctg79_0.8;Name=EVM%20prediction%20ctg79_0.8
ctg79_0	EVM	exon	113945	114037	.	-	.	ID=evm.model.ctg79_0.8.exon1;Parent=evm.model.ctg79_0.8
ctg79_0	EVM	CDS	113945	114037	.	-	0	ID=cds.evm.model.ctg79_0.8;Parent=evm.model.ctg79_0.8
ctg79_0	EVM	exon	109897	110352	.	-	.	ID=evm.model.ctg79_0.8.exon2;Parent=evm.model.ctg79_0.8
ctg79_0	EVM	CDS	109897	110352	.	-	0	ID=cds.evm.model.ctg79_0.8;Parent=evm.model.ctg79_0.8
#evm.TU.ctg79_0.13 removed; remove_reason=repeat_match;
ctg79_0	EVM	gene	135598	137505	.	-	.	ID=evm.TU.ctg79_0.13;Name=EVM%20prediction%20ctg79_0.13
ctg79_0	EVM	mRNA	135598	137505	.	-	.	ID=evm.model.ctg79_0.13;Parent=evm.TU.ctg79_0.13;Name=EVM%20prediction%20ctg79_0.13
ctg79_0	EVM	exon	135598	137505	.	-	.	ID=evm.model.ctg79_0.13.exon1;Parent=evm.model.ctg79_0.13
ctg79_0	EVM	CDS	135598	137505	.	-	0	ID=cds.evm.model.ctg79_0.13;Parent=evm.model.ctg79_0.13
#evm.TU.ctg296_0.2 removed; remove_reason=repeat_match;
ctg296_0	EVM	gene	12171	13391	.	-	.	ID=evm.TU.ctg296_0.2;Name=EVM%20prediction%20ctg296_0.2
ctg296_0	EVM	mRNA	12171	13391	.	-	.	ID=evm.model.ctg296_0.2;Parent=evm.TU.ctg296_0.2;Name=EVM%20prediction%20ctg296_0.2
ctg296_0	EVM	exon	12171	13391	.	-	.	ID=evm.model.ctg296_0.2.exon1;Parent=evm.model.ctg296_0.2
ctg296_0	EVM	CDS	12171	13391	.	-	0	ID=cds.evm.model.ctg296_0.2;Parent=evm.model.ctg296_0.2
#evm.TU.ctg222_0.4 removed; remove_reason=repeat_match;
ctg222_0	EVM	gene	23555	23890	.	+	.	ID=evm.TU.ctg222_0.4;Name=EVM%20prediction%20ctg222_0.4
ctg222_0	EVM	mRNA	23555	23890	.	+	.	ID=evm.model.ctg222_0.4;Parent=evm.TU.ctg222_0.4;Name=EVM%20prediction%20ctg222_0.4
ctg222_0	EVM	exon	23555	23890	.	+	.	ID=evm.model.ctg222_0.4.exon1;Parent=evm.model.ctg222_0.4
ctg222_0	EVM	CDS	23555	23890	.	+	0	ID=cds.evm.model.ctg222_0.4;Parent=evm.model.ctg222_0.4
#evm.TU.ctg222_0.5 removed; remove_reason=repeat_match;
ctg222_0	EVM	gene	23947	24570	.	+	.	ID=evm.TU.ctg222_0.5;Name=EVM%20prediction%20ctg222_0.5
ctg222_0	EVM	mRNA	23947	24570	.	+	.	ID=evm.model.ctg222_0.5;Parent=evm.TU.ctg222_0.5;Name=EVM%20prediction%20ctg222_0.5
ctg222_0	EVM	exon	23947	24570	.	+	.	ID=evm.model.ctg222_0.5.exon1;Parent=evm.model.ctg222_0.5
ctg222_0	EVM	CDS	23947	24570	.	+	0	ID=cds.evm.model.ctg222_0.5;Parent=evm.model.ctg222_0.5
#evm.TU.ctg222_0.7 removed; remove_reason=repeat_match;
ctg222_0	EVM	gene	30840	32552	.	-	.	ID=evm.TU.ctg222_0.7;Name=EVM%20prediction%20ctg222_0.7
ctg222_0	EVM	mRNA	30840	32552	.	-	.	ID=evm.model.ctg222_0.7;Parent=evm.TU.ctg222_0.7;Name=EVM%20prediction%20ctg222_0.7
ctg222_0	EVM	exon	32391	32552	.	-	.	ID=evm.model.ctg222_0.7.exon1;Parent=evm.model.ctg222_0.7
ctg222_0	EVM	CDS	32391	32552	.	-	0	ID=cds.evm.model.ctg222_0.7;Parent=evm.model.ctg222_0.7
ctg222_0	EVM	exon	31890	32305	.	-	.	ID=evm.model.ctg222_0.7.exon2;Parent=evm.model.ctg222_0.7
ctg222_0	EVM	CDS	31890	32305	.	-	0	ID=cds.evm.model.ctg222_0.7;Parent=evm.model.ctg222_0.7
ctg222_0	EVM	exon	30840	31461	.	-	.	ID=evm.model.ctg222_0.7.exon3;Parent=evm.model.ctg222_0.7
ctg222_0	EVM	CDS	30840	31461	.	-	1	ID=cds.evm.model.ctg222_0.7;Parent=evm.model.ctg222_0.7
#evm.TU.ctg222_0.8 removed; remove_reason=repeat_match;
ctg222_0	EVM	gene	32625	32939	.	-	.	ID=evm.TU.ctg222_0.8;Name=EVM%20prediction%20ctg222_0.8
ctg222_0	EVM	mRNA	32625	32939	.	-	.	ID=evm.model.ctg222_0.8;Parent=evm.TU.ctg222_0.8;Name=EVM%20prediction%20ctg222_0.8
ctg222_0	EVM	exon	32625	32939	.	-	.	ID=evm.model.ctg222_0.8.exon1;Parent=evm.model.ctg222_0.8
ctg222_0	EVM	CDS	32625	32939	.	-	0	ID=cds.evm.model.ctg222_0.8;Parent=evm.model.ctg222_0.8
#evm.TU.ctg222_0.9 removed; remove_reason=repeat_match;
ctg222_0	EVM	gene	32962	33348	.	-	.	ID=evm.TU.ctg222_0.9;Name=EVM%20prediction%20ctg222_0.9
ctg222_0	EVM	mRNA	32962	33348	.	-	.	ID=evm.model.ctg222_0.9;Parent=evm.TU.ctg222_0.9;Name=EVM%20prediction%20ctg222_0.9
ctg222_0	EVM	exon	32962	33348	.	-	.	ID=evm.model.ctg222_0.9.exon1;Parent=evm.model.ctg222_0.9
ctg222_0	EVM	CDS	32962	33348	.	-	0	ID=cds.evm.model.ctg222_0.9;Parent=evm.model.ctg222_0.9
#evm.TU.ctg222_0.12 removed; remove_reason=repeat_match;
ctg222_0	EVM	gene	36142	38646	.	+	.	ID=evm.TU.ctg222_0.12;Name=EVM%20prediction%20ctg222_0.12
ctg222_0	EVM	mRNA	36142	38646	.	+	.	ID=evm.model.ctg222_0.12;Parent=evm.TU.ctg222_0.12;Name=EVM%20prediction%20ctg222_0.12
ctg222_0	EVM	exon	36142	36675	.	+	.	ID=evm.model.ctg222_0.12.exon1;Parent=evm.model.ctg222_0.12
ctg222_0	EVM	CDS	36142	36675	.	+	0	ID=cds.evm.model.ctg222_0.12;Parent=evm.model.ctg222_0.12
ctg222_0	EVM	exon	36759	37966	.	+	.	ID=evm.model.ctg222_0.12.exon2;Parent=evm.model.ctg222_0.12
ctg222_0	EVM	CDS	36759	37966	.	+	0	ID=cds.evm.model.ctg222_0.12;Parent=evm.model.ctg222_0.12
ctg222_0	EVM	exon	38050	38360	.	+	.	ID=evm.model.ctg222_0.12.exon3;Parent=evm.model.ctg222_0.12
ctg222_0	EVM	CDS	38050	38360	.	+	1	ID=cds.evm.model.ctg222_0.12;Parent=evm.model.ctg222_0.12
ctg222_0	EVM	exon	38417	38646	.	+	.	ID=evm.model.ctg222_0.12.exon4;Parent=evm.model.ctg222_0.12
ctg222_0	EVM	CDS	38417	38646	.	+	2	ID=cds.evm.model.ctg222_0.12;Parent=evm.model.ctg222_0.12
#evm.TU.ctg129_0.1 removed; remove_reason=repeat_match;
ctg129_0	EVM	gene	93738	95639	.	-	.	ID=evm.TU.ctg129_0.1;Name=EVM%20prediction%20ctg129_0.1
ctg129_0	EVM	mRNA	93738	95639	.	-	.	ID=evm.model.ctg129_0.1;Parent=evm.TU.ctg129_0.1;Name=EVM%20prediction%20ctg129_0.1
ctg129_0	EVM	exon	95624	95639	.	-	.	ID=evm.model.ctg129_0.1.exon1;Parent=evm.model.ctg129_0.1
ctg129_0	EVM	CDS	95624	95639	.	-	0	ID=cds.evm.model.ctg129_0.1;Parent=evm.model.ctg129_0.1
ctg129_0	EVM	exon	93738	95353	.	-	.	ID=evm.model.ctg129_0.1.exon2;Parent=evm.model.ctg129_0.1
ctg129_0	EVM	CDS	93738	95353	.	-	2	ID=cds.evm.model.ctg129_0.1;Parent=evm.model.ctg129_0.1
#evm.TU.R2_1.5 removed; remove_reason=repeat_match;
R2_1	EVM	gene	17014	18575	.	-	.	ID=evm.TU.R2_1.5;Name=EVM%20prediction%20R2_1.5
R2_1	EVM	mRNA	17014	18575	.	-	.	ID=evm.model.R2_1.5;Parent=evm.TU.R2_1.5;Name=EVM%20prediction%20R2_1.5
R2_1	EVM	exon	18483	18575	.	-	.	ID=evm.model.R2_1.5.exon1;Parent=evm.model.R2_1.5
R2_1	EVM	CDS	18483	18575	.	-	0	ID=cds.evm.model.R2_1.5;Parent=evm.model.R2_1.5
R2_1	EVM	exon	18277	18361	.	-	.	ID=evm.model.R2_1.5.exon2;Parent=evm.model.R2_1.5
R2_1	EVM	CDS	18277	18361	.	-	0	ID=cds.evm.model.R2_1.5;Parent=evm.model.R2_1.5
R2_1	EVM	exon	17259	18115	.	-	.	ID=evm.model.R2_1.5.exon3;Parent=evm.model.R2_1.5
R2_1	EVM	CDS	17259	18115	.	-	2	ID=cds.evm.model.R2_1.5;Parent=evm.model.R2_1.5
R2_1	EVM	exon	17014	17166	.	-	.	ID=evm.model.R2_1.5.exon4;Parent=evm.model.R2_1.5
R2_1	EVM	CDS	17014	17166	.	-	0	ID=cds.evm.model.R2_1.5;Parent=evm.model.R2_1.5
#evm.TU.R2_1.11 removed; remove_reason=repeat_match;
R2_1	EVM	gene	44881	46798	.	+	.	ID=evm.TU.R2_1.11;Name=EVM%20prediction%20R2_1.11
R2_1	EVM	mRNA	44881	46798	.	+	.	ID=evm.model.R2_1.11;Parent=evm.TU.R2_1.11;Name=EVM%20prediction%20R2_1.11
R2_1	EVM	exon	44881	44966	.	+	.	ID=evm.model.R2_1.11.exon1;Parent=evm.model.R2_1.11
R2_1	EVM	CDS	44881	44966	.	+	0	ID=cds.evm.model.R2_1.11;Parent=evm.model.R2_1.11
R2_1	EVM	exon	45049	45177	.	+	.	ID=evm.model.R2_1.11.exon2;Parent=evm.model.R2_1.11
R2_1	EVM	CDS	45049	45177	.	+	1	ID=cds.evm.model.R2_1.11;Parent=evm.model.R2_1.11
R2_1	EVM	exon	45355	45426	.	+	.	ID=evm.model.R2_1.11.exon3;Parent=evm.model.R2_1.11
R2_1	EVM	CDS	45355	45426	.	+	1	ID=cds.evm.model.R2_1.11;Parent=evm.model.R2_1.11
R2_1	EVM	exon	45534	45770	.	+	.	ID=evm.model.R2_1.11.exon4;Parent=evm.model.R2_1.11
R2_1	EVM	CDS	45534	45770	.	+	1	ID=cds.evm.model.R2_1.11;Parent=evm.model.R2_1.11
R2_1	EVM	exon	45853	46099	.	+	.	ID=evm.model.R2_1.11.exon5;Parent=evm.model.R2_1.11
R2_1	EVM	CDS	45853	46099	.	+	1	ID=cds.evm.model.R2_1.11;Parent=evm.model.R2_1.11
R2_1	EVM	exon	46364	46798	.	+	.	ID=evm.model.R2_1.11.exon6;Parent=evm.model.R2_1.11
R2_1	EVM	CDS	46364	46798	.	+	0	ID=cds.evm.model.R2_1.11;Parent=evm.model.R2_1.11
#evm.TU.R2_1.16 removed; remove_reason=repeat_match;
R2_1	EVM	gene	244860	247032	.	-	.	ID=evm.TU.R2_1.16;Name=EVM%20prediction%20R2_1.16
R2_1	EVM	mRNA	244860	247032	.	-	.	ID=evm.model.R2_1.16;Parent=evm.TU.R2_1.16;Name=EVM%20prediction%20R2_1.16
R2_1	EVM	exon	246884	247032	.	-	.	ID=evm.model.R2_1.16.exon1;Parent=evm.model.R2_1.16
R2_1	EVM	CDS	246884	247032	.	-	0	ID=cds.evm.model.R2_1.16;Parent=evm.model.R2_1.16
R2_1	EVM	exon	246539	246686	.	-	.	ID=evm.model.R2_1.16.exon2;Parent=evm.model.R2_1.16
R2_1	EVM	CDS	246539	246686	.	-	1	ID=cds.evm.model.R2_1.16;Parent=evm.model.R2_1.16
R2_1	EVM	exon	245962	246482	.	-	.	ID=evm.model.R2_1.16.exon3;Parent=evm.model.R2_1.16
R2_1	EVM	CDS	245962	246482	.	-	0	ID=cds.evm.model.R2_1.16;Parent=evm.model.R2_1.16
R2_1	EVM	exon	245373	245693	.	-	.	ID=evm.model.R2_1.16.exon4;Parent=evm.model.R2_1.16
R2_1	EVM	CDS	245373	245693	.	-	1	ID=cds.evm.model.R2_1.16;Parent=evm.model.R2_1.16
R2_1	EVM	exon	244860	245139	.	-	.	ID=evm.model.R2_1.16.exon5;Parent=evm.model.R2_1.16
R2_1	EVM	CDS	244860	245139	.	-	1	ID=cds.evm.model.R2_1.16;Parent=evm.model.R2_1.16
#evm.TU.R2_1.19 removed; remove_reason=repeat_match;
R2_1	EVM	gene	272610	273275	.	+	.	ID=evm.TU.R2_1.19;Name=EVM%20prediction%20R2_1.19
R2_1	EVM	mRNA	272610	273275	.	+	.	ID=evm.model.R2_1.19;Parent=evm.TU.R2_1.19;Name=EVM%20prediction%20R2_1.19
R2_1	EVM	exon	272610	273275	.	+	.	ID=evm.model.R2_1.19.exon1;Parent=evm.model.R2_1.19
R2_1	EVM	CDS	272610	273275	.	+	0	ID=cds.evm.model.R2_1.19;Parent=evm.model.R2_1.19
#evm.TU.R2_1.31 removed; remove_reason=repeat_match;
R2_1	EVM	gene	594182	596914	.	+	.	ID=evm.TU.R2_1.31;Name=EVM%20prediction%20R2_1.31
R2_1	EVM	mRNA	594182	596914	.	+	.	ID=evm.model.R2_1.31;Parent=evm.TU.R2_1.31;Name=EVM%20prediction%20R2_1.31
R2_1	EVM	exon	594182	594445	.	+	.	ID=evm.model.R2_1.31.exon1;Parent=evm.model.R2_1.31
R2_1	EVM	CDS	594182	594445	.	+	0	ID=cds.evm.model.R2_1.31;Parent=evm.model.R2_1.31
R2_1	EVM	exon	594539	594650	.	+	.	ID=evm.model.R2_1.31.exon2;Parent=evm.model.R2_1.31
R2_1	EVM	CDS	594539	594650	.	+	0	ID=cds.evm.model.R2_1.31;Parent=evm.model.R2_1.31
R2_1	EVM	exon	594746	595108	.	+	.	ID=evm.model.R2_1.31.exon3;Parent=evm.model.R2_1.31
R2_1	EVM	CDS	594746	595108	.	+	2	ID=cds.evm.model.R2_1.31;Parent=evm.model.R2_1.31
R2_1	EVM	exon	595201	595411	.	+	.	ID=evm.model.R2_1.31.exon4;Parent=evm.model.R2_1.31
R2_1	EVM	CDS	595201	595411	.	+	2	ID=cds.evm.model.R2_1.31;Parent=evm.model.R2_1.31
R2_1	EVM	exon	596296	596914	.	+	.	ID=evm.model.R2_1.31.exon5;Parent=evm.model.R2_1.31
R2_1	EVM	CDS	596296	596914	.	+	1	ID=cds.evm.model.R2_1.31;Parent=evm.model.R2_1.31
#evm.TU.R2_1.33 removed; remove_reason=repeat_match;
R2_1	EVM	gene	597736	599327	.	+	.	ID=evm.TU.R2_1.33;Name=EVM%20prediction%20R2_1.33
R2_1	EVM	mRNA	597736	599327	.	+	.	ID=evm.model.R2_1.33;Parent=evm.TU.R2_1.33;Name=EVM%20prediction%20R2_1.33
R2_1	EVM	exon	597736	598250	.	+	.	ID=evm.model.R2_1.33.exon1;Parent=evm.model.R2_1.33
R2_1	EVM	CDS	597736	598250	.	+	0	ID=cds.evm.model.R2_1.33;Parent=evm.model.R2_1.33
R2_1	EVM	exon	598316	598469	.	+	.	ID=evm.model.R2_1.33.exon2;Parent=evm.model.R2_1.33
R2_1	EVM	CDS	598316	598469	.	+	1	ID=cds.evm.model.R2_1.33;Parent=evm.model.R2_1.33
R2_1	EVM	exon	598538	598716	.	+	.	ID=evm.model.R2_1.33.exon3;Parent=evm.model.R2_1.33
R2_1	EVM	CDS	598538	598716	.	+	0	ID=cds.evm.model.R2_1.33;Parent=evm.model.R2_1.33
R2_1	EVM	exon	598823	599327	.	+	.	ID=evm.model.R2_1.33.exon4;Parent=evm.model.R2_1.33
R2_1	EVM	CDS	598823	599327	.	+	1	ID=cds.evm.model.R2_1.33;Parent=evm.model.R2_1.33
#evm.TU.R2_1.34 removed; remove_reason=repeat_match;
R2_1	EVM	gene	599673	600323	.	+	.	ID=evm.TU.R2_1.34;Name=EVM%20prediction%20R2_1.34
R2_1	EVM	mRNA	599673	600323	.	+	.	ID=evm.model.R2_1.34;Parent=evm.TU.R2_1.34;Name=EVM%20prediction%20R2_1.34
R2_1	EVM	exon	599673	600323	.	+	.	ID=evm.model.R2_1.34.exon1;Parent=evm.model.R2_1.34
R2_1	EVM	CDS	599673	600323	.	+	0	ID=cds.evm.model.R2_1.34;Parent=evm.model.R2_1.34
#evm.TU.R2_1.35 removed; remove_reason=repeat_match;
R2_1	EVM	gene	600574	601032	.	+	.	ID=evm.TU.R2_1.35;Name=EVM%20prediction%20R2_1.35
R2_1	EVM	mRNA	600574	601032	.	+	.	ID=evm.model.R2_1.35;Parent=evm.TU.R2_1.35;Name=EVM%20prediction%20R2_1.35
R2_1	EVM	exon	600574	601032	.	+	.	ID=evm.model.R2_1.35.exon1;Parent=evm.model.R2_1.35
R2_1	EVM	CDS	600574	601032	.	+	0	ID=cds.evm.model.R2_1.35;Parent=evm.model.R2_1.35
#evm.TU.R2_1.37 removed; remove_reason=repeat_match;
R2_1	EVM	gene	622841	624025	.	+	.	ID=evm.TU.R2_1.37;Name=EVM%20prediction%20R2_1.37
R2_1	EVM	mRNA	622841	624025	.	+	.	ID=evm.model.R2_1.37;Parent=evm.TU.R2_1.37;Name=EVM%20prediction%20R2_1.37
R2_1	EVM	exon	622841	624025	.	+	.	ID=evm.model.R2_1.37.exon1;Parent=evm.model.R2_1.37
R2_1	EVM	CDS	622841	624025	.	+	0	ID=cds.evm.model.R2_1.37;Parent=evm.model.R2_1.37
#evm.TU.R2_1.38 removed; remove_reason=repeat_match;
R2_1	EVM	gene	624411	628515	.	+	.	ID=evm.TU.R2_1.38;Name=EVM%20prediction%20R2_1.38
R2_1	EVM	mRNA	624411	628515	.	+	.	ID=evm.model.R2_1.38;Parent=evm.TU.R2_1.38;Name=EVM%20prediction%20R2_1.38
R2_1	EVM	exon	624411	624567	.	+	.	ID=evm.model.R2_1.38.exon1;Parent=evm.model.R2_1.38
R2_1	EVM	CDS	624411	624567	.	+	0	ID=cds.evm.model.R2_1.38;Parent=evm.model.R2_1.38
R2_1	EVM	exon	624681	625083	.	+	.	ID=evm.model.R2_1.38.exon2;Parent=evm.model.R2_1.38
R2_1	EVM	CDS	624681	625083	.	+	2	ID=cds.evm.model.R2_1.38;Parent=evm.model.R2_1.38
R2_1	EVM	exon	625468	625609	.	+	.	ID=evm.model.R2_1.38.exon3;Parent=evm.model.R2_1.38
R2_1	EVM	CDS	625468	625609	.	+	1	ID=cds.evm.model.R2_1.38;Parent=evm.model.R2_1.38
R2_1	EVM	exon	625699	626182	.	+	.	ID=evm.model.R2_1.38.exon4;Parent=evm.model.R2_1.38
R2_1	EVM	CDS	625699	626182	.	+	0	ID=cds.evm.model.R2_1.38;Parent=evm.model.R2_1.38
R2_1	EVM	exon	627936	628158	.	+	.	ID=evm.model.R2_1.38.exon5;Parent=evm.model.R2_1.38
R2_1	EVM	CDS	627936	628158	.	+	2	ID=cds.evm.model.R2_1.38;Parent=evm.model.R2_1.38
R2_1	EVM	exon	628224	628515	.	+	.	ID=evm.model.R2_1.38.exon6;Parent=evm.model.R2_1.38
R2_1	EVM	CDS	628224	628515	.	+	1	ID=cds.evm.model.R2_1.38;Parent=evm.model.R2_1.38
#evm.TU.R2_1.39 removed; remove_reason=repeat_match;
R2_1	EVM	gene	628540	631091	.	+	.	ID=evm.TU.R2_1.39;Name=EVM%20prediction%20R2_1.39
R2_1	EVM	mRNA	628540	631091	.	+	.	ID=evm.model.R2_1.39;Parent=evm.TU.R2_1.39;Name=EVM%20prediction%20R2_1.39
R2_1	EVM	exon	628540	628680	.	+	.	ID=evm.model.R2_1.39.exon1;Parent=evm.model.R2_1.39
R2_1	EVM	CDS	628540	628680	.	+	0	ID=cds.evm.model.R2_1.39;Parent=evm.model.R2_1.39
R2_1	EVM	exon	628754	629139	.	+	.	ID=evm.model.R2_1.39.exon2;Parent=evm.model.R2_1.39
R2_1	EVM	CDS	628754	629139	.	+	0	ID=cds.evm.model.R2_1.39;Parent=evm.model.R2_1.39
R2_1	EVM	exon	629236	629463	.	+	.	ID=evm.model.R2_1.39.exon3;Parent=evm.model.R2_1.39
R2_1	EVM	CDS	629236	629463	.	+	1	ID=cds.evm.model.R2_1.39;Parent=evm.model.R2_1.39
R2_1	EVM	exon	629531	629857	.	+	.	ID=evm.model.R2_1.39.exon4;Parent=evm.model.R2_1.39
R2_1	EVM	CDS	629531	629857	.	+	1	ID=cds.evm.model.R2_1.39;Parent=evm.model.R2_1.39
R2_1	EVM	exon	630130	630367	.	+	.	ID=evm.model.R2_1.39.exon5;Parent=evm.model.R2_1.39
R2_1	EVM	CDS	630130	630367	.	+	1	ID=cds.evm.model.R2_1.39;Parent=evm.model.R2_1.39
R2_1	EVM	exon	630445	630562	.	+	.	ID=evm.model.R2_1.39.exon6;Parent=evm.model.R2_1.39
R2_1	EVM	CDS	630445	630562	.	+	0	ID=cds.evm.model.R2_1.39;Parent=evm.model.R2_1.39
R2_1	EVM	exon	630643	631091	.	+	.	ID=evm.model.R2_1.39.exon7;Parent=evm.model.R2_1.39
R2_1	EVM	CDS	630643	631091	.	+	2	ID=cds.evm.model.R2_1.39;Parent=evm.model.R2_1.39
#evm.TU.R2_1.43 removed; remove_reason=repeat_match;
R2_1	EVM	gene	632950	633573	.	+	.	ID=evm.TU.R2_1.43;Name=EVM%20prediction%20R2_1.43
R2_1	EVM	mRNA	632950	633573	.	+	.	ID=evm.model.R2_1.43;Parent=evm.TU.R2_1.43;Name=EVM%20prediction%20R2_1.43
R2_1	EVM	exon	632950	633573	.	+	.	ID=evm.model.R2_1.43.exon1;Parent=evm.model.R2_1.43
R2_1	EVM	CDS	632950	633573	.	+	0	ID=cds.evm.model.R2_1.43;Parent=evm.model.R2_1.43
#evm.TU.R2_1.44 removed; remove_reason=repeat_match;
R2_1	EVM	gene	633769	634410	.	+	.	ID=evm.TU.R2_1.44;Name=EVM%20prediction%20R2_1.44
R2_1	EVM	mRNA	633769	634410	.	+	.	ID=evm.model.R2_1.44;Parent=evm.TU.R2_1.44;Name=EVM%20prediction%20R2_1.44
R2_1	EVM	exon	633769	634410	.	+	.	ID=evm.model.R2_1.44.exon1;Parent=evm.model.R2_1.44
R2_1	EVM	CDS	633769	634410	.	+	0	ID=cds.evm.model.R2_1.44;Parent=evm.model.R2_1.44
#evm.TU.R2_1.50 removed; remove_reason=repeat_match;
R2_1	EVM	gene	721100	722787	.	+	.	ID=evm.TU.R2_1.50;Name=EVM%20prediction%20R2_1.50
R2_1	EVM	mRNA	721100	722787	.	+	.	ID=evm.model.R2_1.50;Parent=evm.TU.R2_1.50;Name=EVM%20prediction%20R2_1.50
R2_1	EVM	exon	721100	721204	.	+	.	ID=evm.model.R2_1.50.exon1;Parent=evm.model.R2_1.50
R2_1	EVM	CDS	721100	721204	.	+	0	ID=cds.evm.model.R2_1.50;Parent=evm.model.R2_1.50
R2_1	EVM	exon	721814	721957	.	+	.	ID=evm.model.R2_1.50.exon2;Parent=evm.model.R2_1.50
R2_1	EVM	CDS	721814	721957	.	+	0	ID=cds.evm.model.R2_1.50;Parent=evm.model.R2_1.50
R2_1	EVM	exon	722038	722787	.	+	.	ID=evm.model.R2_1.50.exon3;Parent=evm.model.R2_1.50
R2_1	EVM	CDS	722038	722787	.	+	0	ID=cds.evm.model.R2_1.50;Parent=evm.model.R2_1.50
#evm.TU.R2_1.51 removed; remove_reason=repeat_match;
R2_1	EVM	gene	723056	723526	.	+	.	ID=evm.TU.R2_1.51;Name=EVM%20prediction%20R2_1.51
R2_1	EVM	mRNA	723056	723526	.	+	.	ID=evm.model.R2_1.51;Parent=evm.TU.R2_1.51;Name=EVM%20prediction%20R2_1.51
R2_1	EVM	exon	723056	723526	.	+	.	ID=evm.model.R2_1.51.exon1;Parent=evm.model.R2_1.51
R2_1	EVM	CDS	723056	723526	.	+	0	ID=cds.evm.model.R2_1.51;Parent=evm.model.R2_1.51
#evm.TU.R2_1.53 removed; remove_reason=repeat_match;
R2_1	EVM	gene	724330	724905	.	+	.	ID=evm.TU.R2_1.53;Name=EVM%20prediction%20R2_1.53
R2_1	EVM	mRNA	724330	724905	.	+	.	ID=evm.model.R2_1.53;Parent=evm.TU.R2_1.53;Name=EVM%20prediction%20R2_1.53
R2_1	EVM	exon	724330	724905	.	+	.	ID=evm.model.R2_1.53.exon1;Parent=evm.model.R2_1.53
R2_1	EVM	CDS	724330	724905	.	+	0	ID=cds.evm.model.R2_1.53;Parent=evm.model.R2_1.53
#evm.TU.R2_1.57 removed; remove_reason=repeat_match;
R2_1	EVM	gene	730086	732489	.	-	.	ID=evm.TU.R2_1.57;Name=EVM%20prediction%20R2_1.57
R2_1	EVM	mRNA	730086	732489	.	-	.	ID=evm.model.R2_1.57;Parent=evm.TU.R2_1.57;Name=EVM%20prediction%20R2_1.57
R2_1	EVM	exon	732221	732489	.	-	.	ID=evm.model.R2_1.57.exon1;Parent=evm.model.R2_1.57
R2_1	EVM	CDS	732221	732489	.	-	0	ID=cds.evm.model.R2_1.57;Parent=evm.model.R2_1.57
R2_1	EVM	exon	731351	731463	.	-	.	ID=evm.model.R2_1.57.exon2;Parent=evm.model.R2_1.57
R2_1	EVM	CDS	731351	731463	.	-	1	ID=cds.evm.model.R2_1.57;Parent=evm.model.R2_1.57
R2_1	EVM	exon	730571	730896	.	-	.	ID=evm.model.R2_1.57.exon3;Parent=evm.model.R2_1.57
R2_1	EVM	CDS	730571	730896	.	-	2	ID=cds.evm.model.R2_1.57;Parent=evm.model.R2_1.57
R2_1	EVM	exon	730086	730454	.	-	.	ID=evm.model.R2_1.57.exon4;Parent=evm.model.R2_1.57
R2_1	EVM	CDS	730086	730454	.	-	0	ID=cds.evm.model.R2_1.57;Parent=evm.model.R2_1.57
#evm.TU.R2_1.58 removed; remove_reason=repeat_match;
R2_1	EVM	gene	733122	735916	.	-	.	ID=evm.TU.R2_1.58;Name=EVM%20prediction%20R2_1.58
R2_1	EVM	mRNA	733122	735916	.	-	.	ID=evm.model.R2_1.58;Parent=evm.TU.R2_1.58;Name=EVM%20prediction%20R2_1.58
R2_1	EVM	exon	735739	735916	.	-	.	ID=evm.model.R2_1.58.exon1;Parent=evm.model.R2_1.58
R2_1	EVM	CDS	735739	735916	.	-	0	ID=cds.evm.model.R2_1.58;Parent=evm.model.R2_1.58
R2_1	EVM	exon	734938	735088	.	-	.	ID=evm.model.R2_1.58.exon2;Parent=evm.model.R2_1.58
R2_1	EVM	CDS	734938	735088	.	-	2	ID=cds.evm.model.R2_1.58;Parent=evm.model.R2_1.58
R2_1	EVM	exon	734615	734791	.	-	.	ID=evm.model.R2_1.58.exon3;Parent=evm.model.R2_1.58
R2_1	EVM	CDS	734615	734791	.	-	1	ID=cds.evm.model.R2_1.58;Parent=evm.model.R2_1.58
R2_1	EVM	exon	734255	734519	.	-	.	ID=evm.model.R2_1.58.exon4;Parent=evm.model.R2_1.58
R2_1	EVM	CDS	734255	734519	.	-	1	ID=cds.evm.model.R2_1.58;Parent=evm.model.R2_1.58
R2_1	EVM	exon	733654	733814	.	-	.	ID=evm.model.R2_1.58.exon5;Parent=evm.model.R2_1.58
R2_1	EVM	CDS	733654	733814	.	-	0	ID=cds.evm.model.R2_1.58;Parent=evm.model.R2_1.58
R2_1	EVM	exon	733122	733563	.	-	.	ID=evm.model.R2_1.58.exon6;Parent=evm.model.R2_1.58
R2_1	EVM	CDS	733122	733563	.	-	1	ID=cds.evm.model.R2_1.58;Parent=evm.model.R2_1.58
#evm.TU.R2_1.60 removed; remove_reason=repeat_match;
R2_1	EVM	gene	752582	755233	.	-	.	ID=evm.TU.R2_1.60;Name=EVM%20prediction%20R2_1.60
R2_1	EVM	mRNA	752582	755233	.	-	.	ID=evm.model.R2_1.60;Parent=evm.TU.R2_1.60;Name=EVM%20prediction%20R2_1.60
R2_1	EVM	exon	755184	755233	.	-	.	ID=evm.model.R2_1.60.exon1;Parent=evm.model.R2_1.60
R2_1	EVM	CDS	755184	755233	.	-	0	ID=cds.evm.model.R2_1.60;Parent=evm.model.R2_1.60
R2_1	EVM	exon	753843	754086	.	-	.	ID=evm.model.R2_1.60.exon2;Parent=evm.model.R2_1.60
R2_1	EVM	CDS	753843	754086	.	-	1	ID=cds.evm.model.R2_1.60;Parent=evm.model.R2_1.60
R2_1	EVM	exon	753201	753674	.	-	.	ID=evm.model.R2_1.60.exon3;Parent=evm.model.R2_1.60
R2_1	EVM	CDS	753201	753674	.	-	0	ID=cds.evm.model.R2_1.60;Parent=evm.model.R2_1.60
R2_1	EVM	exon	752981	753130	.	-	.	ID=evm.model.R2_1.60.exon4;Parent=evm.model.R2_1.60
R2_1	EVM	CDS	752981	753130	.	-	0	ID=cds.evm.model.R2_1.60;Parent=evm.model.R2_1.60
R2_1	EVM	exon	752582	752881	.	-	.	ID=evm.model.R2_1.60.exon5;Parent=evm.model.R2_1.60
R2_1	EVM	CDS	752582	752881	.	-	0	ID=cds.evm.model.R2_1.60;Parent=evm.model.R2_1.60
#evm.TU.R2_1.62 removed; remove_reason=repeat_match;
R2_1	EVM	gene	756994	757320	.	+	.	ID=evm.TU.R2_1.62;Name=EVM%20prediction%20R2_1.62
R2_1	EVM	mRNA	756994	757320	.	+	.	ID=evm.model.R2_1.62;Parent=evm.TU.R2_1.62;Name=EVM%20prediction%20R2_1.62
R2_1	EVM	exon	756994	757320	.	+	.	ID=evm.model.R2_1.62.exon1;Parent=evm.model.R2_1.62
R2_1	EVM	CDS	756994	757320	.	+	0	ID=cds.evm.model.R2_1.62;Parent=evm.model.R2_1.62
#evm.TU.R2_1.67 removed; remove_reason=repeat_match;
R2_1	EVM	gene	798445	800168	.	-	.	ID=evm.TU.R2_1.67;Name=EVM%20prediction%20R2_1.67
R2_1	EVM	mRNA	798445	800168	.	-	.	ID=evm.model.R2_1.67;Parent=evm.TU.R2_1.67;Name=EVM%20prediction%20R2_1.67
R2_1	EVM	exon	799921	800168	.	-	.	ID=evm.model.R2_1.67.exon1;Parent=evm.model.R2_1.67
R2_1	EVM	CDS	799921	800168	.	-	0	ID=cds.evm.model.R2_1.67;Parent=evm.model.R2_1.67
R2_1	EVM	exon	799697	799850	.	-	.	ID=evm.model.R2_1.67.exon2;Parent=evm.model.R2_1.67
R2_1	EVM	CDS	799697	799850	.	-	1	ID=cds.evm.model.R2_1.67;Parent=evm.model.R2_1.67
R2_1	EVM	exon	798770	799255	.	-	.	ID=evm.model.R2_1.67.exon3;Parent=evm.model.R2_1.67
R2_1	EVM	CDS	798770	799255	.	-	0	ID=cds.evm.model.R2_1.67;Parent=evm.model.R2_1.67
R2_1	EVM	exon	798445	798600	.	-	.	ID=evm.model.R2_1.67.exon4;Parent=evm.model.R2_1.67
R2_1	EVM	CDS	798445	798600	.	-	0	ID=cds.evm.model.R2_1.67;Parent=evm.model.R2_1.67
#evm.TU.R2_1.71 removed; remove_reason=repeat_match;
R2_1	EVM	gene	811466	812652	.	+	.	ID=evm.TU.R2_1.71;Name=EVM%20prediction%20R2_1.71
R2_1	EVM	mRNA	811466	812652	.	+	.	ID=evm.model.R2_1.71;Parent=evm.TU.R2_1.71;Name=EVM%20prediction%20R2_1.71
R2_1	EVM	exon	811466	811656	.	+	.	ID=evm.model.R2_1.71.exon1;Parent=evm.model.R2_1.71
R2_1	EVM	CDS	811466	811656	.	+	0	ID=cds.evm.model.R2_1.71;Parent=evm.model.R2_1.71
R2_1	EVM	exon	811725	812652	.	+	.	ID=evm.model.R2_1.71.exon2;Parent=evm.model.R2_1.71
R2_1	EVM	CDS	811725	812652	.	+	1	ID=cds.evm.model.R2_1.71;Parent=evm.model.R2_1.71
#evm.TU.R2_1.72 removed; remove_reason=repeat_match;
R2_1	EVM	gene	813037	813951	.	+	.	ID=evm.TU.R2_1.72;Name=EVM%20prediction%20R2_1.72
R2_1	EVM	mRNA	813037	813951	.	+	.	ID=evm.model.R2_1.72;Parent=evm.TU.R2_1.72;Name=EVM%20prediction%20R2_1.72
R2_1	EVM	exon	813037	813951	.	+	.	ID=evm.model.R2_1.72.exon1;Parent=evm.model.R2_1.72
R2_1	EVM	CDS	813037	813951	.	+	0	ID=cds.evm.model.R2_1.72;Parent=evm.model.R2_1.72
#evm.TU.R2_1.74 removed; remove_reason=repeat_match;
R2_1	EVM	gene	816013	817698	.	-	.	ID=evm.TU.R2_1.74;Name=EVM%20prediction%20R2_1.74
R2_1	EVM	mRNA	816013	817698	.	-	.	ID=evm.model.R2_1.74;Parent=evm.TU.R2_1.74;Name=EVM%20prediction%20R2_1.74
R2_1	EVM	exon	816013	817698	.	-	.	ID=evm.model.R2_1.74.exon1;Parent=evm.model.R2_1.74
R2_1	EVM	CDS	816013	817698	.	-	0	ID=cds.evm.model.R2_1.74;Parent=evm.model.R2_1.74
#evm.TU.R2_1.76 removed; remove_reason=repeat_match;
R2_1	EVM	gene	822006	822923	.	+	.	ID=evm.TU.R2_1.76;Name=EVM%20prediction%20R2_1.76
R2_1	EVM	mRNA	822006	822923	.	+	.	ID=evm.model.R2_1.76;Parent=evm.TU.R2_1.76;Name=EVM%20prediction%20R2_1.76
R2_1	EVM	exon	822006	822172	.	+	.	ID=evm.model.R2_1.76.exon1;Parent=evm.model.R2_1.76
R2_1	EVM	CDS	822006	822172	.	+	0	ID=cds.evm.model.R2_1.76;Parent=evm.model.R2_1.76
R2_1	EVM	exon	822334	822401	.	+	.	ID=evm.model.R2_1.76.exon2;Parent=evm.model.R2_1.76
R2_1	EVM	CDS	822334	822401	.	+	1	ID=cds.evm.model.R2_1.76;Parent=evm.model.R2_1.76
R2_1	EVM	exon	822667	822923	.	+	.	ID=evm.model.R2_1.76.exon3;Parent=evm.model.R2_1.76
R2_1	EVM	CDS	822667	822923	.	+	2	ID=cds.evm.model.R2_1.76;Parent=evm.model.R2_1.76
#evm.TU.R2_1.77 removed; remove_reason=repeat_match;
R2_1	EVM	gene	823995	824894	.	-	.	ID=evm.TU.R2_1.77;Name=EVM%20prediction%20R2_1.77
R2_1	EVM	mRNA	823995	824894	.	-	.	ID=evm.model.R2_1.77;Parent=evm.TU.R2_1.77;Name=EVM%20prediction%20R2_1.77
R2_1	EVM	exon	823995	824894	.	-	.	ID=evm.model.R2_1.77.exon1;Parent=evm.model.R2_1.77
R2_1	EVM	CDS	823995	824894	.	-	0	ID=cds.evm.model.R2_1.77;Parent=evm.model.R2_1.77
#evm.TU.R2_1.84 removed; remove_reason=repeat_match;
R2_1	EVM	gene	835990	837322	.	+	.	ID=evm.TU.R2_1.84;Name=EVM%20prediction%20R2_1.84
R2_1	EVM	mRNA	835990	837322	.	+	.	ID=evm.model.R2_1.84;Parent=evm.TU.R2_1.84;Name=EVM%20prediction%20R2_1.84
R2_1	EVM	exon	835990	836565	.	+	.	ID=evm.model.R2_1.84.exon1;Parent=evm.model.R2_1.84
R2_1	EVM	CDS	835990	836565	.	+	0	ID=cds.evm.model.R2_1.84;Parent=evm.model.R2_1.84
R2_1	EVM	exon	836639	836760	.	+	.	ID=evm.model.R2_1.84.exon2;Parent=evm.model.R2_1.84
R2_1	EVM	CDS	836639	836760	.	+	0	ID=cds.evm.model.R2_1.84;Parent=evm.model.R2_1.84
R2_1	EVM	exon	836869	837060	.	+	.	ID=evm.model.R2_1.84.exon3;Parent=evm.model.R2_1.84
R2_1	EVM	CDS	836869	837060	.	+	1	ID=cds.evm.model.R2_1.84;Parent=evm.model.R2_1.84
R2_1	EVM	exon	837235	837322	.	+	.	ID=evm.model.R2_1.84.exon4;Parent=evm.model.R2_1.84
R2_1	EVM	CDS	837235	837322	.	+	1	ID=cds.evm.model.R2_1.84;Parent=evm.model.R2_1.84
#evm.TU.R2_1.87 removed; remove_reason=repeat_match;
R2_1	EVM	gene	842483	843500	.	+	.	ID=evm.TU.R2_1.87;Name=EVM%20prediction%20R2_1.87
R2_1	EVM	mRNA	842483	843500	.	+	.	ID=evm.model.R2_1.87;Parent=evm.TU.R2_1.87;Name=EVM%20prediction%20R2_1.87
R2_1	EVM	exon	842483	842691	.	+	.	ID=evm.model.R2_1.87.exon1;Parent=evm.model.R2_1.87
R2_1	EVM	CDS	842483	842691	.	+	0	ID=cds.evm.model.R2_1.87;Parent=evm.model.R2_1.87
R2_1	EVM	exon	842914	843107	.	+	.	ID=evm.model.R2_1.87.exon2;Parent=evm.model.R2_1.87
R2_1	EVM	CDS	842914	843107	.	+	1	ID=cds.evm.model.R2_1.87;Parent=evm.model.R2_1.87
R2_1	EVM	exon	843157	843500	.	+	.	ID=evm.model.R2_1.87.exon3;Parent=evm.model.R2_1.87
R2_1	EVM	CDS	843157	843500	.	+	2	ID=cds.evm.model.R2_1.87;Parent=evm.model.R2_1.87
#evm.TU.R2_1.89 removed; remove_reason=repeat_match;
R2_1	EVM	gene	844533	845312	.	+	.	ID=evm.TU.R2_1.89;Name=EVM%20prediction%20R2_1.89
R2_1	EVM	mRNA	844533	845312	.	+	.	ID=evm.model.R2_1.89;Parent=evm.TU.R2_1.89;Name=EVM%20prediction%20R2_1.89
R2_1	EVM	exon	844533	845312	.	+	.	ID=evm.model.R2_1.89.exon1;Parent=evm.model.R2_1.89
R2_1	EVM	CDS	844533	845312	.	+	0	ID=cds.evm.model.R2_1.89;Parent=evm.model.R2_1.89
#evm.TU.R2_1.94 removed; remove_reason=repeat_match;
R2_1	EVM	gene	858405	859916	.	+	.	ID=evm.TU.R2_1.94;Name=EVM%20prediction%20R2_1.94
R2_1	EVM	mRNA	858405	859916	.	+	.	ID=evm.model.R2_1.94;Parent=evm.TU.R2_1.94;Name=EVM%20prediction%20R2_1.94
R2_1	EVM	exon	858405	859916	.	+	.	ID=evm.model.R2_1.94.exon1;Parent=evm.model.R2_1.94
R2_1	EVM	CDS	858405	859916	.	+	0	ID=cds.evm.model.R2_1.94;Parent=evm.model.R2_1.94
#evm.TU.R2_1.95 removed; remove_reason=repeat_match;
R2_1	EVM	gene	860057	866242	.	+	.	ID=evm.TU.R2_1.95;Name=EVM%20prediction%20R2_1.95
R2_1	EVM	mRNA	860057	866242	.	+	.	ID=evm.model.R2_1.95;Parent=evm.TU.R2_1.95;Name=EVM%20prediction%20R2_1.95
R2_1	EVM	exon	860057	860491	.	+	.	ID=evm.model.R2_1.95.exon1;Parent=evm.model.R2_1.95
R2_1	EVM	CDS	860057	860491	.	+	0	ID=cds.evm.model.R2_1.95;Parent=evm.model.R2_1.95
R2_1	EVM	exon	860569	861278	.	+	.	ID=evm.model.R2_1.95.exon2;Parent=evm.model.R2_1.95
R2_1	EVM	CDS	860569	861278	.	+	0	ID=cds.evm.model.R2_1.95;Parent=evm.model.R2_1.95
R2_1	EVM	exon	861773	861972	.	+	.	ID=evm.model.R2_1.95.exon3;Parent=evm.model.R2_1.95
R2_1	EVM	CDS	861773	861972	.	+	1	ID=cds.evm.model.R2_1.95;Parent=evm.model.R2_1.95
R2_1	EVM	exon	862248	862498	.	+	.	ID=evm.model.R2_1.95.exon4;Parent=evm.model.R2_1.95
R2_1	EVM	CDS	862248	862498	.	+	2	ID=cds.evm.model.R2_1.95;Parent=evm.model.R2_1.95
R2_1	EVM	exon	863275	863523	.	+	.	ID=evm.model.R2_1.95.exon5;Parent=evm.model.R2_1.95
R2_1	EVM	CDS	863275	863523	.	+	0	ID=cds.evm.model.R2_1.95;Parent=evm.model.R2_1.95
R2_1	EVM	exon	866021	866242	.	+	.	ID=evm.model.R2_1.95.exon6;Parent=evm.model.R2_1.95
R2_1	EVM	CDS	866021	866242	.	+	0	ID=cds.evm.model.R2_1.95;Parent=evm.model.R2_1.95
#evm.TU.R2_1.96 removed; remove_reason=repeat_match;
R2_1	EVM	gene	870355	870877	.	-	.	ID=evm.TU.R2_1.96;Name=EVM%20prediction%20R2_1.96
R2_1	EVM	mRNA	870355	870877	.	-	.	ID=evm.model.R2_1.96;Parent=evm.TU.R2_1.96;Name=EVM%20prediction%20R2_1.96
R2_1	EVM	exon	870704	870877	.	-	.	ID=evm.model.R2_1.96.exon1;Parent=evm.model.R2_1.96
R2_1	EVM	CDS	870704	870877	.	-	0	ID=cds.evm.model.R2_1.96;Parent=evm.model.R2_1.96
R2_1	EVM	exon	870355	870600	.	-	.	ID=evm.model.R2_1.96.exon2;Parent=evm.model.R2_1.96
R2_1	EVM	CDS	870355	870600	.	-	0	ID=cds.evm.model.R2_1.96;Parent=evm.model.R2_1.96
#evm.TU.R2_1.97 removed; remove_reason=repeat_match;
R2_1	EVM	gene	877981	880121	.	+	.	ID=evm.TU.R2_1.97;Name=EVM%20prediction%20R2_1.97
R2_1	EVM	mRNA	877981	880121	.	+	.	ID=evm.model.R2_1.97;Parent=evm.TU.R2_1.97;Name=EVM%20prediction%20R2_1.97
R2_1	EVM	exon	877981	878089	.	+	.	ID=evm.model.R2_1.97.exon1;Parent=evm.model.R2_1.97
R2_1	EVM	CDS	877981	878089	.	+	0	ID=cds.evm.model.R2_1.97;Parent=evm.model.R2_1.97
R2_1	EVM	exon	879667	880121	.	+	.	ID=evm.model.R2_1.97.exon2;Parent=evm.model.R2_1.97
R2_1	EVM	CDS	879667	880121	.	+	2	ID=cds.evm.model.R2_1.97;Parent=evm.model.R2_1.97
#evm.TU.R2_1.99 removed; remove_reason=repeat_match;
R2_1	EVM	gene	884484	885853	.	+	.	ID=evm.TU.R2_1.99;Name=EVM%20prediction%20R2_1.99
R2_1	EVM	mRNA	884484	885853	.	+	.	ID=evm.model.R2_1.99;Parent=evm.TU.R2_1.99;Name=EVM%20prediction%20R2_1.99
R2_1	EVM	exon	884484	884610	.	+	.	ID=evm.model.R2_1.99.exon1;Parent=evm.model.R2_1.99
R2_1	EVM	CDS	884484	884610	.	+	0	ID=cds.evm.model.R2_1.99;Parent=evm.model.R2_1.99
R2_1	EVM	exon	884699	885058	.	+	.	ID=evm.model.R2_1.99.exon2;Parent=evm.model.R2_1.99
R2_1	EVM	CDS	884699	885058	.	+	2	ID=cds.evm.model.R2_1.99;Parent=evm.model.R2_1.99
R2_1	EVM	exon	885333	885711	.	+	.	ID=evm.model.R2_1.99.exon3;Parent=evm.model.R2_1.99
R2_1	EVM	CDS	885333	885711	.	+	2	ID=cds.evm.model.R2_1.99;Parent=evm.model.R2_1.99
R2_1	EVM	exon	885787	885853	.	+	.	ID=evm.model.R2_1.99.exon4;Parent=evm.model.R2_1.99
R2_1	EVM	CDS	885787	885853	.	+	1	ID=cds.evm.model.R2_1.99;Parent=evm.model.R2_1.99
#evm.TU.R2_1.102 removed; remove_reason=repeat_match;
R2_1	EVM	gene	906491	906913	.	-	.	ID=evm.TU.R2_1.102;Name=EVM%20prediction%20R2_1.102
R2_1	EVM	mRNA	906491	906913	.	-	.	ID=evm.model.R2_1.102;Parent=evm.TU.R2_1.102;Name=EVM%20prediction%20R2_1.102
R2_1	EVM	exon	906491	906913	.	-	.	ID=evm.model.R2_1.102.exon1;Parent=evm.model.R2_1.102
R2_1	EVM	CDS	906491	906913	.	-	0	ID=cds.evm.model.R2_1.102;Parent=evm.model.R2_1.102
#evm.TU.R2_1.103 removed; remove_reason=repeat_match;
R2_1	EVM	gene	906978	907790	.	-	.	ID=evm.TU.R2_1.103;Name=EVM%20prediction%20R2_1.103
R2_1	EVM	mRNA	906978	907790	.	-	.	ID=evm.model.R2_1.103;Parent=evm.TU.R2_1.103;Name=EVM%20prediction%20R2_1.103
R2_1	EVM	exon	906978	907790	.	-	.	ID=evm.model.R2_1.103.exon1;Parent=evm.model.R2_1.103
R2_1	EVM	CDS	906978	907790	.	-	0	ID=cds.evm.model.R2_1.103;Parent=evm.model.R2_1.103
#evm.TU.R2_1.105 removed; remove_reason=repeat_match;
R2_1	EVM	gene	908734	909447	.	-	.	ID=evm.TU.R2_1.105;Name=EVM%20prediction%20R2_1.105
R2_1	EVM	mRNA	908734	909447	.	-	.	ID=evm.model.R2_1.105;Parent=evm.TU.R2_1.105;Name=EVM%20prediction%20R2_1.105
R2_1	EVM	exon	909434	909447	.	-	.	ID=evm.model.R2_1.105.exon1;Parent=evm.model.R2_1.105
R2_1	EVM	CDS	909434	909447	.	-	0	ID=cds.evm.model.R2_1.105;Parent=evm.model.R2_1.105
R2_1	EVM	exon	909235	909349	.	-	.	ID=evm.model.R2_1.105.exon2;Parent=evm.model.R2_1.105
R2_1	EVM	CDS	909235	909349	.	-	1	ID=cds.evm.model.R2_1.105;Parent=evm.model.R2_1.105
R2_1	EVM	exon	908734	909006	.	-	.	ID=evm.model.R2_1.105.exon3;Parent=evm.model.R2_1.105
R2_1	EVM	CDS	908734	909006	.	-	0	ID=cds.evm.model.R2_1.105;Parent=evm.model.R2_1.105
#evm.TU.R2_1.106 removed; remove_reason=repeat_match;
R2_1	EVM	gene	913404	914102	.	+	.	ID=evm.TU.R2_1.106;Name=EVM%20prediction%20R2_1.106
R2_1	EVM	mRNA	913404	914102	.	+	.	ID=evm.model.R2_1.106;Parent=evm.TU.R2_1.106;Name=EVM%20prediction%20R2_1.106
R2_1	EVM	exon	913404	914102	.	+	.	ID=evm.model.R2_1.106.exon1;Parent=evm.model.R2_1.106
R2_1	EVM	CDS	913404	914102	.	+	0	ID=cds.evm.model.R2_1.106;Parent=evm.model.R2_1.106
#evm.TU.R2_1.108 removed; remove_reason=repeat_match;
R2_1	EVM	gene	914855	917257	.	+	.	ID=evm.TU.R2_1.108;Name=EVM%20prediction%20R2_1.108
R2_1	EVM	mRNA	914855	917257	.	+	.	ID=evm.model.R2_1.108;Parent=evm.TU.R2_1.108;Name=EVM%20prediction%20R2_1.108
R2_1	EVM	exon	914855	917257	.	+	.	ID=evm.model.R2_1.108.exon1;Parent=evm.model.R2_1.108
R2_1	EVM	CDS	914855	917257	.	+	0	ID=cds.evm.model.R2_1.108;Parent=evm.model.R2_1.108
#evm.TU.R2_1.109 removed; remove_reason=repeat_match;
R2_1	EVM	gene	917335	919041	.	+	.	ID=evm.TU.R2_1.109;Name=EVM%20prediction%20R2_1.109
R2_1	EVM	mRNA	917335	919041	.	+	.	ID=evm.model.R2_1.109;Parent=evm.TU.R2_1.109;Name=EVM%20prediction%20R2_1.109
R2_1	EVM	exon	917335	919041	.	+	.	ID=evm.model.R2_1.109.exon1;Parent=evm.model.R2_1.109
R2_1	EVM	CDS	917335	919041	.	+	0	ID=cds.evm.model.R2_1.109;Parent=evm.model.R2_1.109
#evm.TU.R2_1.111 removed; remove_reason=repeat_match;
R2_1	EVM	gene	921346	922158	.	+	.	ID=evm.TU.R2_1.111;Name=EVM%20prediction%20R2_1.111
R2_1	EVM	mRNA	921346	922158	.	+	.	ID=evm.model.R2_1.111;Parent=evm.TU.R2_1.111;Name=EVM%20prediction%20R2_1.111
R2_1	EVM	exon	921346	922158	.	+	.	ID=evm.model.R2_1.111.exon1;Parent=evm.model.R2_1.111
R2_1	EVM	CDS	921346	922158	.	+	0	ID=cds.evm.model.R2_1.111;Parent=evm.model.R2_1.111
#evm.TU.R2_1.112 removed; remove_reason=repeat_match;
R2_1	EVM	gene	922395	925316	.	+	.	ID=evm.TU.R2_1.112;Name=EVM%20prediction%20R2_1.112
R2_1	EVM	mRNA	922395	925316	.	+	.	ID=evm.model.R2_1.112;Parent=evm.TU.R2_1.112;Name=EVM%20prediction%20R2_1.112
R2_1	EVM	exon	922395	925316	.	+	.	ID=evm.model.R2_1.112.exon1;Parent=evm.model.R2_1.112
R2_1	EVM	CDS	922395	925316	.	+	0	ID=cds.evm.model.R2_1.112;Parent=evm.model.R2_1.112
#evm.TU.R2_1.113 removed; remove_reason=repeat_match;
R2_1	EVM	gene	926065	928518	.	+	.	ID=evm.TU.R2_1.113;Name=EVM%20prediction%20R2_1.113
R2_1	EVM	mRNA	926065	928518	.	+	.	ID=evm.model.R2_1.113;Parent=evm.TU.R2_1.113;Name=EVM%20prediction%20R2_1.113
R2_1	EVM	exon	926065	928518	.	+	.	ID=evm.model.R2_1.113.exon1;Parent=evm.model.R2_1.113
R2_1	EVM	CDS	926065	928518	.	+	0	ID=cds.evm.model.R2_1.113;Parent=evm.model.R2_1.113
#evm.TU.R2_1.114 removed; remove_reason=repeat_match;
R2_1	EVM	gene	928595	934786	.	+	.	ID=evm.TU.R2_1.114;Name=EVM%20prediction%20R2_1.114
R2_1	EVM	mRNA	928595	934786	.	+	.	ID=evm.model.R2_1.114;Parent=evm.TU.R2_1.114;Name=EVM%20prediction%20R2_1.114
R2_1	EVM	exon	928595	929122	.	+	.	ID=evm.model.R2_1.114.exon1;Parent=evm.model.R2_1.114
R2_1	EVM	CDS	928595	929122	.	+	0	ID=cds.evm.model.R2_1.114;Parent=evm.model.R2_1.114
R2_1	EVM	exon	929179	929493	.	+	.	ID=evm.model.R2_1.114.exon2;Parent=evm.model.R2_1.114
R2_1	EVM	CDS	929179	929493	.	+	0	ID=cds.evm.model.R2_1.114;Parent=evm.model.R2_1.114
R2_1	EVM	exon	929678	929810	.	+	.	ID=evm.model.R2_1.114.exon3;Parent=evm.model.R2_1.114
R2_1	EVM	CDS	929678	929810	.	+	0	ID=cds.evm.model.R2_1.114;Parent=evm.model.R2_1.114
R2_1	EVM	exon	929943	931119	.	+	.	ID=evm.model.R2_1.114.exon4;Parent=evm.model.R2_1.114
R2_1	EVM	CDS	929943	931119	.	+	2	ID=cds.evm.model.R2_1.114;Parent=evm.model.R2_1.114
R2_1	EVM	exon	931192	931286	.	+	.	ID=evm.model.R2_1.114.exon5;Parent=evm.model.R2_1.114
R2_1	EVM	CDS	931192	931286	.	+	1	ID=cds.evm.model.R2_1.114;Parent=evm.model.R2_1.114
R2_1	EVM	exon	931435	931602	.	+	.	ID=evm.model.R2_1.114.exon6;Parent=evm.model.R2_1.114
R2_1	EVM	CDS	931435	931602	.	+	2	ID=cds.evm.model.R2_1.114;Parent=evm.model.R2_1.114
R2_1	EVM	exon	933215	933832	.	+	.	ID=evm.model.R2_1.114.exon7;Parent=evm.model.R2_1.114
R2_1	EVM	CDS	933215	933832	.	+	2	ID=cds.evm.model.R2_1.114;Parent=evm.model.R2_1.114
R2_1	EVM	exon	934296	934786	.	+	.	ID=evm.model.R2_1.114.exon8;Parent=evm.model.R2_1.114
R2_1	EVM	CDS	934296	934786	.	+	2	ID=cds.evm.model.R2_1.114;Parent=evm.model.R2_1.114
#evm.TU.R2_1.116 removed; remove_reason=repeat_match;
R2_1	EVM	gene	940556	946235	.	+	.	ID=evm.TU.R2_1.116;Name=EVM%20prediction%20R2_1.116
R2_1	EVM	mRNA	940556	946235	.	+	.	ID=evm.model.R2_1.116;Parent=evm.TU.R2_1.116;Name=EVM%20prediction%20R2_1.116
R2_1	EVM	exon	940556	940598	.	+	.	ID=evm.model.R2_1.116.exon1;Parent=evm.model.R2_1.116
R2_1	EVM	CDS	940556	940598	.	+	0	ID=cds.evm.model.R2_1.116;Parent=evm.model.R2_1.116
R2_1	EVM	exon	940818	941186	.	+	.	ID=evm.model.R2_1.116.exon2;Parent=evm.model.R2_1.116
R2_1	EVM	CDS	940818	941186	.	+	2	ID=cds.evm.model.R2_1.116;Parent=evm.model.R2_1.116
R2_1	EVM	exon	942246	942424	.	+	.	ID=evm.model.R2_1.116.exon3;Parent=evm.model.R2_1.116
R2_1	EVM	CDS	942246	942424	.	+	2	ID=cds.evm.model.R2_1.116;Parent=evm.model.R2_1.116
R2_1	EVM	exon	943621	943791	.	+	.	ID=evm.model.R2_1.116.exon4;Parent=evm.model.R2_1.116
R2_1	EVM	CDS	943621	943791	.	+	0	ID=cds.evm.model.R2_1.116;Parent=evm.model.R2_1.116
R2_1	EVM	exon	943885	944207	.	+	.	ID=evm.model.R2_1.116.exon5;Parent=evm.model.R2_1.116
R2_1	EVM	CDS	943885	944207	.	+	0	ID=cds.evm.model.R2_1.116;Parent=evm.model.R2_1.116
R2_1	EVM	exon	944234	946235	.	+	.	ID=evm.model.R2_1.116.exon6;Parent=evm.model.R2_1.116
R2_1	EVM	CDS	944234	946235	.	+	1	ID=cds.evm.model.R2_1.116;Parent=evm.model.R2_1.116
#evm.TU.R2_1.117 removed; remove_reason=repeat_match;
R2_1	EVM	gene	946367	947626	.	+	.	ID=evm.TU.R2_1.117;Name=EVM%20prediction%20R2_1.117
R2_1	EVM	mRNA	946367	947626	.	+	.	ID=evm.model.R2_1.117;Parent=evm.TU.R2_1.117;Name=EVM%20prediction%20R2_1.117
R2_1	EVM	exon	946367	947626	.	+	.	ID=evm.model.R2_1.117.exon1;Parent=evm.model.R2_1.117
R2_1	EVM	CDS	946367	947626	.	+	0	ID=cds.evm.model.R2_1.117;Parent=evm.model.R2_1.117
#evm.TU.R2_1.118 removed; remove_reason=repeat_match;
R2_1	EVM	gene	947698	949431	.	+	.	ID=evm.TU.R2_1.118;Name=EVM%20prediction%20R2_1.118
R2_1	EVM	mRNA	947698	949431	.	+	.	ID=evm.model.R2_1.118;Parent=evm.TU.R2_1.118;Name=EVM%20prediction%20R2_1.118
R2_1	EVM	exon	947698	949431	.	+	.	ID=evm.model.R2_1.118.exon1;Parent=evm.model.R2_1.118
R2_1	EVM	CDS	947698	949431	.	+	0	ID=cds.evm.model.R2_1.118;Parent=evm.model.R2_1.118
#evm.TU.R2_1.120 removed; remove_reason=repeat_match;
R2_1	EVM	gene	952151	954003	.	+	.	ID=evm.TU.R2_1.120;Name=EVM%20prediction%20R2_1.120
R2_1	EVM	mRNA	952151	954003	.	+	.	ID=evm.model.R2_1.120;Parent=evm.TU.R2_1.120;Name=EVM%20prediction%20R2_1.120
R2_1	EVM	exon	952151	952634	.	+	.	ID=evm.model.R2_1.120.exon1;Parent=evm.model.R2_1.120
R2_1	EVM	CDS	952151	952634	.	+	0	ID=cds.evm.model.R2_1.120;Parent=evm.model.R2_1.120
R2_1	EVM	exon	952759	952938	.	+	.	ID=evm.model.R2_1.120.exon2;Parent=evm.model.R2_1.120
R2_1	EVM	CDS	952759	952938	.	+	2	ID=cds.evm.model.R2_1.120;Parent=evm.model.R2_1.120
R2_1	EVM	exon	953276	954003	.	+	.	ID=evm.model.R2_1.120.exon3;Parent=evm.model.R2_1.120
R2_1	EVM	CDS	953276	954003	.	+	2	ID=cds.evm.model.R2_1.120;Parent=evm.model.R2_1.120
#evm.TU.R2_1.121 removed; remove_reason=repeat_match;
R2_1	EVM	gene	955029	955931	.	+	.	ID=evm.TU.R2_1.121;Name=EVM%20prediction%20R2_1.121
R2_1	EVM	mRNA	955029	955931	.	+	.	ID=evm.model.R2_1.121;Parent=evm.TU.R2_1.121;Name=EVM%20prediction%20R2_1.121
R2_1	EVM	exon	955029	955327	.	+	.	ID=evm.model.R2_1.121.exon1;Parent=evm.model.R2_1.121
R2_1	EVM	CDS	955029	955327	.	+	0	ID=cds.evm.model.R2_1.121;Parent=evm.model.R2_1.121
R2_1	EVM	exon	955787	955931	.	+	.	ID=evm.model.R2_1.121.exon2;Parent=evm.model.R2_1.121
R2_1	EVM	CDS	955787	955931	.	+	1	ID=cds.evm.model.R2_1.121;Parent=evm.model.R2_1.121
#evm.TU.R2_1.122 removed; remove_reason=repeat_match;
R2_1	EVM	gene	956528	957343	.	+	.	ID=evm.TU.R2_1.122;Name=EVM%20prediction%20R2_1.122
R2_1	EVM	mRNA	956528	957343	.	+	.	ID=evm.model.R2_1.122;Parent=evm.TU.R2_1.122;Name=EVM%20prediction%20R2_1.122
R2_1	EVM	exon	956528	957343	.	+	.	ID=evm.model.R2_1.122.exon1;Parent=evm.model.R2_1.122
R2_1	EVM	CDS	956528	957343	.	+	0	ID=cds.evm.model.R2_1.122;Parent=evm.model.R2_1.122
#evm.TU.R2_1.123 removed; remove_reason=repeat_match;
R2_1	EVM	gene	957672	959318	.	+	.	ID=evm.TU.R2_1.123;Name=EVM%20prediction%20R2_1.123
R2_1	EVM	mRNA	957672	959318	.	+	.	ID=evm.model.R2_1.123;Parent=evm.TU.R2_1.123;Name=EVM%20prediction%20R2_1.123
R2_1	EVM	exon	957672	959318	.	+	.	ID=evm.model.R2_1.123.exon1;Parent=evm.model.R2_1.123
R2_1	EVM	CDS	957672	959318	.	+	0	ID=cds.evm.model.R2_1.123;Parent=evm.model.R2_1.123
#evm.TU.R2_1.124 removed; remove_reason=repeat_match;
R2_1	EVM	gene	959492	963789	.	+	.	ID=evm.TU.R2_1.124;Name=EVM%20prediction%20R2_1.124
R2_1	EVM	mRNA	959492	963789	.	+	.	ID=evm.model.R2_1.124;Parent=evm.TU.R2_1.124;Name=EVM%20prediction%20R2_1.124
R2_1	EVM	exon	959492	959635	.	+	.	ID=evm.model.R2_1.124.exon1;Parent=evm.model.R2_1.124
R2_1	EVM	CDS	959492	959635	.	+	0	ID=cds.evm.model.R2_1.124;Parent=evm.model.R2_1.124
R2_1	EVM	exon	960540	960782	.	+	.	ID=evm.model.R2_1.124.exon2;Parent=evm.model.R2_1.124
R2_1	EVM	CDS	960540	960782	.	+	0	ID=cds.evm.model.R2_1.124;Parent=evm.model.R2_1.124
R2_1	EVM	exon	961259	961685	.	+	.	ID=evm.model.R2_1.124.exon3;Parent=evm.model.R2_1.124
R2_1	EVM	CDS	961259	961685	.	+	0	ID=cds.evm.model.R2_1.124;Parent=evm.model.R2_1.124
R2_1	EVM	exon	961970	963789	.	+	.	ID=evm.model.R2_1.124.exon4;Parent=evm.model.R2_1.124
R2_1	EVM	CDS	961970	963789	.	+	2	ID=cds.evm.model.R2_1.124;Parent=evm.model.R2_1.124
#evm.TU.R2_1.125 removed; remove_reason=repeat_match;
R2_1	EVM	gene	963890	964960	.	+	.	ID=evm.TU.R2_1.125;Name=EVM%20prediction%20R2_1.125
R2_1	EVM	mRNA	963890	964960	.	+	.	ID=evm.model.R2_1.125;Parent=evm.TU.R2_1.125;Name=EVM%20prediction%20R2_1.125
R2_1	EVM	exon	963890	964960	.	+	.	ID=evm.model.R2_1.125.exon1;Parent=evm.model.R2_1.125
R2_1	EVM	CDS	963890	964960	.	+	0	ID=cds.evm.model.R2_1.125;Parent=evm.model.R2_1.125
#evm.TU.R2_1.126 removed; remove_reason=repeat_match;
R2_1	EVM	gene	966026	968827	.	+	.	ID=evm.TU.R2_1.126;Name=EVM%20prediction%20R2_1.126
R2_1	EVM	mRNA	966026	968827	.	+	.	ID=evm.model.R2_1.126;Parent=evm.TU.R2_1.126;Name=EVM%20prediction%20R2_1.126
R2_1	EVM	exon	966026	966195	.	+	.	ID=evm.model.R2_1.126.exon1;Parent=evm.model.R2_1.126
R2_1	EVM	CDS	966026	966195	.	+	0	ID=cds.evm.model.R2_1.126;Parent=evm.model.R2_1.126
R2_1	EVM	exon	966401	966915	.	+	.	ID=evm.model.R2_1.126.exon2;Parent=evm.model.R2_1.126
R2_1	EVM	CDS	966401	966915	.	+	1	ID=cds.evm.model.R2_1.126;Parent=evm.model.R2_1.126
R2_1	EVM	exon	966993	967951	.	+	.	ID=evm.model.R2_1.126.exon3;Parent=evm.model.R2_1.126
R2_1	EVM	CDS	966993	967951	.	+	2	ID=cds.evm.model.R2_1.126;Parent=evm.model.R2_1.126
R2_1	EVM	exon	968585	968827	.	+	.	ID=evm.model.R2_1.126.exon4;Parent=evm.model.R2_1.126
R2_1	EVM	CDS	968585	968827	.	+	0	ID=cds.evm.model.R2_1.126;Parent=evm.model.R2_1.126
#evm.TU.R2_1.128 removed; remove_reason=repeat_match;
R2_1	EVM	gene	972527	973251	.	+	.	ID=evm.TU.R2_1.128;Name=EVM%20prediction%20R2_1.128
R2_1	EVM	mRNA	972527	973251	.	+	.	ID=evm.model.R2_1.128;Parent=evm.TU.R2_1.128;Name=EVM%20prediction%20R2_1.128
R2_1	EVM	exon	972527	972562	.	+	.	ID=evm.model.R2_1.128.exon1;Parent=evm.model.R2_1.128
R2_1	EVM	CDS	972527	972562	.	+	0	ID=cds.evm.model.R2_1.128;Parent=evm.model.R2_1.128
R2_1	EVM	exon	972826	973251	.	+	.	ID=evm.model.R2_1.128.exon2;Parent=evm.model.R2_1.128
R2_1	EVM	CDS	972826	973251	.	+	0	ID=cds.evm.model.R2_1.128;Parent=evm.model.R2_1.128
#evm.TU.R2_1.129 removed; remove_reason=repeat_match;
R2_1	EVM	gene	973383	974413	.	+	.	ID=evm.TU.R2_1.129;Name=EVM%20prediction%20R2_1.129
R2_1	EVM	mRNA	973383	974413	.	+	.	ID=evm.model.R2_1.129;Parent=evm.TU.R2_1.129;Name=EVM%20prediction%20R2_1.129
R2_1	EVM	exon	973383	973484	.	+	.	ID=evm.model.R2_1.129.exon1;Parent=evm.model.R2_1.129
R2_1	EVM	CDS	973383	973484	.	+	0	ID=cds.evm.model.R2_1.129;Parent=evm.model.R2_1.129
R2_1	EVM	exon	973585	973806	.	+	.	ID=evm.model.R2_1.129.exon2;Parent=evm.model.R2_1.129
R2_1	EVM	CDS	973585	973806	.	+	0	ID=cds.evm.model.R2_1.129;Parent=evm.model.R2_1.129
R2_1	EVM	exon	974300	974413	.	+	.	ID=evm.model.R2_1.129.exon3;Parent=evm.model.R2_1.129
R2_1	EVM	CDS	974300	974413	.	+	0	ID=cds.evm.model.R2_1.129;Parent=evm.model.R2_1.129
#evm.TU.R2_1.131 removed; remove_reason=repeat_match;
R2_1	EVM	gene	978231	978632	.	+	.	ID=evm.TU.R2_1.131;Name=EVM%20prediction%20R2_1.131
R2_1	EVM	mRNA	978231	978632	.	+	.	ID=evm.model.R2_1.131;Parent=evm.TU.R2_1.131;Name=EVM%20prediction%20R2_1.131
R2_1	EVM	exon	978231	978632	.	+	.	ID=evm.model.R2_1.131.exon1;Parent=evm.model.R2_1.131
R2_1	EVM	CDS	978231	978632	.	+	0	ID=cds.evm.model.R2_1.131;Parent=evm.model.R2_1.131
#evm.TU.R2_1.132 removed; remove_reason=repeat_match;
R2_1	EVM	gene	978709	979131	.	+	.	ID=evm.TU.R2_1.132;Name=EVM%20prediction%20R2_1.132
R2_1	EVM	mRNA	978709	979131	.	+	.	ID=evm.model.R2_1.132;Parent=evm.TU.R2_1.132;Name=EVM%20prediction%20R2_1.132
R2_1	EVM	exon	978709	979131	.	+	.	ID=evm.model.R2_1.132.exon1;Parent=evm.model.R2_1.132
R2_1	EVM	CDS	978709	979131	.	+	0	ID=cds.evm.model.R2_1.132;Parent=evm.model.R2_1.132
#evm.TU.R2_1.134 removed; remove_reason=repeat_match;
R2_1	EVM	gene	984613	985348	.	+	.	ID=evm.TU.R2_1.134;Name=EVM%20prediction%20R2_1.134
R2_1	EVM	mRNA	984613	985348	.	+	.	ID=evm.model.R2_1.134;Parent=evm.TU.R2_1.134;Name=EVM%20prediction%20R2_1.134
R2_1	EVM	exon	984613	984693	.	+	.	ID=evm.model.R2_1.134.exon1;Parent=evm.model.R2_1.134
R2_1	EVM	CDS	984613	984693	.	+	0	ID=cds.evm.model.R2_1.134;Parent=evm.model.R2_1.134
R2_1	EVM	exon	984914	985348	.	+	.	ID=evm.model.R2_1.134.exon2;Parent=evm.model.R2_1.134
R2_1	EVM	CDS	984914	985348	.	+	0	ID=cds.evm.model.R2_1.134;Parent=evm.model.R2_1.134
#evm.TU.R2_1.135 removed; remove_reason=repeat_match;
R2_1	EVM	gene	985714	988247	.	+	.	ID=evm.TU.R2_1.135;Name=EVM%20prediction%20R2_1.135
R2_1	EVM	mRNA	985714	988247	.	+	.	ID=evm.model.R2_1.135;Parent=evm.TU.R2_1.135;Name=EVM%20prediction%20R2_1.135
R2_1	EVM	exon	985714	985785	.	+	.	ID=evm.model.R2_1.135.exon1;Parent=evm.model.R2_1.135
R2_1	EVM	CDS	985714	985785	.	+	0	ID=cds.evm.model.R2_1.135;Parent=evm.model.R2_1.135
R2_1	EVM	exon	987621	988247	.	+	.	ID=evm.model.R2_1.135.exon2;Parent=evm.model.R2_1.135
R2_1	EVM	CDS	987621	988247	.	+	0	ID=cds.evm.model.R2_1.135;Parent=evm.model.R2_1.135
#evm.TU.R2_1.136 removed; remove_reason=repeat_match;
R2_1	EVM	gene	991211	997622	.	+	.	ID=evm.TU.R2_1.136;Name=EVM%20prediction%20R2_1.136
R2_1	EVM	mRNA	991211	997622	.	+	.	ID=evm.model.R2_1.136;Parent=evm.TU.R2_1.136;Name=EVM%20prediction%20R2_1.136
R2_1	EVM	exon	991211	991219	.	+	.	ID=evm.model.R2_1.136.exon1;Parent=evm.model.R2_1.136
R2_1	EVM	CDS	991211	991219	.	+	0	ID=cds.evm.model.R2_1.136;Parent=evm.model.R2_1.136
R2_1	EVM	exon	991292	991445	.	+	.	ID=evm.model.R2_1.136.exon2;Parent=evm.model.R2_1.136
R2_1	EVM	CDS	991292	991445	.	+	0	ID=cds.evm.model.R2_1.136;Parent=evm.model.R2_1.136
R2_1	EVM	exon	996503	996650	.	+	.	ID=evm.model.R2_1.136.exon3;Parent=evm.model.R2_1.136
R2_1	EVM	CDS	996503	996650	.	+	2	ID=cds.evm.model.R2_1.136;Parent=evm.model.R2_1.136
R2_1	EVM	exon	996730	997049	.	+	.	ID=evm.model.R2_1.136.exon4;Parent=evm.model.R2_1.136
R2_1	EVM	CDS	996730	997049	.	+	1	ID=cds.evm.model.R2_1.136;Parent=evm.model.R2_1.136
R2_1	EVM	exon	997363	997464	.	+	.	ID=evm.model.R2_1.136.exon5;Parent=evm.model.R2_1.136
R2_1	EVM	CDS	997363	997464	.	+	2	ID=cds.evm.model.R2_1.136;Parent=evm.model.R2_1.136
R2_1	EVM	exon	997522	997622	.	+	.	ID=evm.model.R2_1.136.exon6;Parent=evm.model.R2_1.136
R2_1	EVM	CDS	997522	997622	.	+	2	ID=cds.evm.model.R2_1.136;Parent=evm.model.R2_1.136
#evm.TU.R2_1.137 removed; remove_reason=repeat_match;
R2_1	EVM	gene	997730	998599	.	+	.	ID=evm.TU.R2_1.137;Name=EVM%20prediction%20R2_1.137
R2_1	EVM	mRNA	997730	998599	.	+	.	ID=evm.model.R2_1.137;Parent=evm.TU.R2_1.137;Name=EVM%20prediction%20R2_1.137
R2_1	EVM	exon	997730	998599	.	+	.	ID=evm.model.R2_1.137.exon1;Parent=evm.model.R2_1.137
R2_1	EVM	CDS	997730	998599	.	+	0	ID=cds.evm.model.R2_1.137;Parent=evm.model.R2_1.137
#evm.TU.R2_1.139 removed; remove_reason=repeat_match;
R2_1	EVM	gene	1004964	1017397	.	+	.	ID=evm.TU.R2_1.139;Name=EVM%20prediction%20R2_1.139
R2_1	EVM	mRNA	1004964	1017397	.	+	.	ID=evm.model.R2_1.139;Parent=evm.TU.R2_1.139;Name=EVM%20prediction%20R2_1.139
R2_1	EVM	exon	1004964	1005135	.	+	.	ID=evm.model.R2_1.139.exon1;Parent=evm.model.R2_1.139
R2_1	EVM	CDS	1004964	1005135	.	+	0	ID=cds.evm.model.R2_1.139;Parent=evm.model.R2_1.139
R2_1	EVM	exon	1005183	1005304	.	+	.	ID=evm.model.R2_1.139.exon2;Parent=evm.model.R2_1.139
R2_1	EVM	CDS	1005183	1005304	.	+	2	ID=cds.evm.model.R2_1.139;Parent=evm.model.R2_1.139
R2_1	EVM	exon	1009014	1009167	.	+	.	ID=evm.model.R2_1.139.exon3;Parent=evm.model.R2_1.139
R2_1	EVM	CDS	1009014	1009167	.	+	0	ID=cds.evm.model.R2_1.139;Parent=evm.model.R2_1.139
R2_1	EVM	exon	1017168	1017397	.	+	.	ID=evm.model.R2_1.139.exon4;Parent=evm.model.R2_1.139
R2_1	EVM	CDS	1017168	1017397	.	+	2	ID=cds.evm.model.R2_1.139;Parent=evm.model.R2_1.139
#evm.TU.R2_1.140 removed; remove_reason=repeat_match;
R2_1	EVM	gene	1024722	1025126	.	-	.	ID=evm.TU.R2_1.140;Name=EVM%20prediction%20R2_1.140
R2_1	EVM	mRNA	1024722	1025126	.	-	.	ID=evm.model.R2_1.140;Parent=evm.TU.R2_1.140;Name=EVM%20prediction%20R2_1.140
R2_1	EVM	exon	1025109	1025126	.	-	.	ID=evm.model.R2_1.140.exon1;Parent=evm.model.R2_1.140
R2_1	EVM	CDS	1025109	1025126	.	-	0	ID=cds.evm.model.R2_1.140;Parent=evm.model.R2_1.140
R2_1	EVM	exon	1024722	1025009	.	-	.	ID=evm.model.R2_1.140.exon2;Parent=evm.model.R2_1.140
R2_1	EVM	CDS	1024722	1025009	.	-	0	ID=cds.evm.model.R2_1.140;Parent=evm.model.R2_1.140
#evm.TU.R2_1.141 removed; remove_reason=repeat_match;
R2_1	EVM	gene	1025601	1029120	.	-	.	ID=evm.TU.R2_1.141;Name=EVM%20prediction%20R2_1.141
R2_1	EVM	mRNA	1025601	1029120	.	-	.	ID=evm.model.R2_1.141;Parent=evm.TU.R2_1.141;Name=EVM%20prediction%20R2_1.141
R2_1	EVM	exon	1029053	1029120	.	-	.	ID=evm.model.R2_1.141.exon1;Parent=evm.model.R2_1.141
R2_1	EVM	CDS	1029053	1029120	.	-	0	ID=cds.evm.model.R2_1.141;Parent=evm.model.R2_1.141
R2_1	EVM	exon	1028375	1028967	.	-	.	ID=evm.model.R2_1.141.exon2;Parent=evm.model.R2_1.141
R2_1	EVM	CDS	1028375	1028967	.	-	1	ID=cds.evm.model.R2_1.141;Parent=evm.model.R2_1.141
R2_1	EVM	exon	1027289	1027493	.	-	.	ID=evm.model.R2_1.141.exon3;Parent=evm.model.R2_1.141
R2_1	EVM	CDS	1027289	1027493	.	-	2	ID=cds.evm.model.R2_1.141;Parent=evm.model.R2_1.141
R2_1	EVM	exon	1026935	1027224	.	-	.	ID=evm.model.R2_1.141.exon4;Parent=evm.model.R2_1.141
R2_1	EVM	CDS	1026935	1027224	.	-	1	ID=cds.evm.model.R2_1.141;Parent=evm.model.R2_1.141
R2_1	EVM	exon	1026405	1026838	.	-	.	ID=evm.model.R2_1.141.exon5;Parent=evm.model.R2_1.141
R2_1	EVM	CDS	1026405	1026838	.	-	2	ID=cds.evm.model.R2_1.141;Parent=evm.model.R2_1.141
R2_1	EVM	exon	1026064	1026256	.	-	.	ID=evm.model.R2_1.141.exon6;Parent=evm.model.R2_1.141
R2_1	EVM	CDS	1026064	1026256	.	-	0	ID=cds.evm.model.R2_1.141;Parent=evm.model.R2_1.141
R2_1	EVM	exon	1025601	1025926	.	-	.	ID=evm.model.R2_1.141.exon7;Parent=evm.model.R2_1.141
R2_1	EVM	CDS	1025601	1025926	.	-	2	ID=cds.evm.model.R2_1.141;Parent=evm.model.R2_1.141
#evm.TU.R2_1.819 removed; remove_reason=seq_too_short;
R2_1	EVM	gene	8013799	8013948	.	+	.	ID=evm.TU.R2_1.819;Name=EVM%20prediction%20R2_1.819
R2_1	EVM	mRNA	8013799	8013948	.	+	.	ID=evm.model.R2_1.819;Parent=evm.TU.R2_1.819;Name=EVM%20prediction%20R2_1.819
R2_1	EVM	exon	8013799	8013948	.	+	.	ID=evm.model.R2_1.819.exon1;Parent=evm.model.R2_1.819
R2_1	EVM	CDS	8013799	8013948	.	+	0	ID=cds.evm.model.R2_1.819;Parent=evm.model.R2_1.819
#evm.TU.R2_1.926 removed; remove_reason=repeat_match;
R2_1	EVM	gene	9120928	9121302	.	-	.	ID=evm.TU.R2_1.926;Name=EVM%20prediction%20R2_1.926
R2_1	EVM	mRNA	9120928	9121302	.	-	.	ID=evm.model.R2_1.926;Parent=evm.TU.R2_1.926;Name=EVM%20prediction%20R2_1.926
R2_1	EVM	exon	9120928	9121302	.	-	.	ID=evm.model.R2_1.926.exon1;Parent=evm.model.R2_1.926
R2_1	EVM	CDS	9120928	9121302	.	-	0	ID=cds.evm.model.R2_1.926;Parent=evm.model.R2_1.926
#evm.TU.R2_1.933 removed; remove_reason=repeat_match;
R2_1	EVM	gene	9193431	9197428	.	+	.	ID=evm.TU.R2_1.933;Name=EVM%20prediction%20R2_1.933
R2_1	EVM	mRNA	9193431	9197428	.	+	.	ID=evm.model.R2_1.933;Parent=evm.TU.R2_1.933;Name=EVM%20prediction%20R2_1.933
R2_1	EVM	exon	9193431	9193518	.	+	.	ID=evm.model.R2_1.933.exon1;Parent=evm.model.R2_1.933
R2_1	EVM	CDS	9193431	9193518	.	+	0	ID=cds.evm.model.R2_1.933;Parent=evm.model.R2_1.933
R2_1	EVM	exon	9193647	9193771	.	+	.	ID=evm.model.R2_1.933.exon2;Parent=evm.model.R2_1.933
R2_1	EVM	CDS	9193647	9193771	.	+	2	ID=cds.evm.model.R2_1.933;Parent=evm.model.R2_1.933
R2_1	EVM	exon	9193866	9194030	.	+	.	ID=evm.model.R2_1.933.exon3;Parent=evm.model.R2_1.933
R2_1	EVM	CDS	9193866	9194030	.	+	0	ID=cds.evm.model.R2_1.933;Parent=evm.model.R2_1.933
R2_1	EVM	exon	9194109	9194285	.	+	.	ID=evm.model.R2_1.933.exon4;Parent=evm.model.R2_1.933
R2_1	EVM	CDS	9194109	9194285	.	+	0	ID=cds.evm.model.R2_1.933;Parent=evm.model.R2_1.933
R2_1	EVM	exon	9194347	9194526	.	+	.	ID=evm.model.R2_1.933.exon5;Parent=evm.model.R2_1.933
R2_1	EVM	CDS	9194347	9194526	.	+	0	ID=cds.evm.model.R2_1.933;Parent=evm.model.R2_1.933
R2_1	EVM	exon	9194600	9194705	.	+	.	ID=evm.model.R2_1.933.exon6;Parent=evm.model.R2_1.933
R2_1	EVM	CDS	9194600	9194705	.	+	0	ID=cds.evm.model.R2_1.933;Parent=evm.model.R2_1.933
R2_1	EVM	exon	9194779	9194890	.	+	.	ID=evm.model.R2_1.933.exon7;Parent=evm.model.R2_1.933
R2_1	EVM	CDS	9194779	9194890	.	+	2	ID=cds.evm.model.R2_1.933;Parent=evm.model.R2_1.933
R2_1	EVM	exon	9194968	9195195	.	+	.	ID=evm.model.R2_1.933.exon8;Parent=evm.model.R2_1.933
R2_1	EVM	CDS	9194968	9195195	.	+	1	ID=cds.evm.model.R2_1.933;Parent=evm.model.R2_1.933
R2_1	EVM	exon	9195273	9195464	.	+	.	ID=evm.model.R2_1.933.exon9;Parent=evm.model.R2_1.933
R2_1	EVM	CDS	9195273	9195464	.	+	1	ID=cds.evm.model.R2_1.933;Parent=evm.model.R2_1.933
R2_1	EVM	exon	9195535	9195658	.	+	.	ID=evm.model.R2_1.933.exon10;Parent=evm.model.R2_1.933
R2_1	EVM	CDS	9195535	9195658	.	+	1	ID=cds.evm.model.R2_1.933;Parent=evm.model.R2_1.933
R2_1	EVM	exon	9195731	9196003	.	+	.	ID=evm.model.R2_1.933.exon11;Parent=evm.model.R2_1.933
R2_1	EVM	CDS	9195731	9196003	.	+	0	ID=cds.evm.model.R2_1.933;Parent=evm.model.R2_1.933
R2_1	EVM	exon	9196080	9197304	.	+	.	ID=evm.model.R2_1.933.exon12;Parent=evm.model.R2_1.933
R2_1	EVM	CDS	9196080	9197304	.	+	0	ID=cds.evm.model.R2_1.933;Parent=evm.model.R2_1.933
R2_1	EVM	exon	9197379	9197428	.	+	.	ID=evm.model.R2_1.933.exon13;Parent=evm.model.R2_1.933
R2_1	EVM	CDS	9197379	9197428	.	+	2	ID=cds.evm.model.R2_1.933;Parent=evm.model.R2_1.933
#evm.TU.R2_1.987 removed; remove_reason=repeat_match;
R2_1	EVM	gene	9874389	9875735	.	-	.	ID=evm.TU.R2_1.987;Name=EVM%20prediction%20R2_1.987
R2_1	EVM	mRNA	9874389	9875735	.	-	.	ID=evm.model.R2_1.987;Parent=evm.TU.R2_1.987;Name=EVM%20prediction%20R2_1.987
R2_1	EVM	exon	9875463	9875735	.	-	.	ID=evm.model.R2_1.987.exon1;Parent=evm.model.R2_1.987
R2_1	EVM	CDS	9875463	9875735	.	-	0	ID=cds.evm.model.R2_1.987;Parent=evm.model.R2_1.987
R2_1	EVM	exon	9874389	9874454	.	-	.	ID=evm.model.R2_1.987.exon2;Parent=evm.model.R2_1.987
R2_1	EVM	CDS	9874389	9874454	.	-	0	ID=cds.evm.model.R2_1.987;Parent=evm.model.R2_1.987
#evm.TU.R2_1.1143 removed; remove_reason=repeat_match;
R2_1	EVM	gene	11761420	11763066	.	+	.	ID=evm.TU.R2_1.1143;Name=EVM%20prediction%20R2_1.1143
R2_1	EVM	mRNA	11761420	11763066	.	+	.	ID=evm.model.R2_1.1143;Parent=evm.TU.R2_1.1143;Name=EVM%20prediction%20R2_1.1143
R2_1	EVM	exon	11761420	11761598	.	+	.	ID=evm.model.R2_1.1143.exon1;Parent=evm.model.R2_1.1143
R2_1	EVM	CDS	11761420	11761598	.	+	0	ID=cds.evm.model.R2_1.1143;Parent=evm.model.R2_1.1143
R2_1	EVM	exon	11762137	11762450	.	+	.	ID=evm.model.R2_1.1143.exon2;Parent=evm.model.R2_1.1143
R2_1	EVM	CDS	11762137	11762450	.	+	1	ID=cds.evm.model.R2_1.1143;Parent=evm.model.R2_1.1143
R2_1	EVM	exon	11762692	11762779	.	+	.	ID=evm.model.R2_1.1143.exon3;Parent=evm.model.R2_1.1143
R2_1	EVM	CDS	11762692	11762779	.	+	2	ID=cds.evm.model.R2_1.1143;Parent=evm.model.R2_1.1143
R2_1	EVM	exon	11762907	11763066	.	+	.	ID=evm.model.R2_1.1143.exon4;Parent=evm.model.R2_1.1143
R2_1	EVM	CDS	11762907	11763066	.	+	1	ID=cds.evm.model.R2_1.1143;Parent=evm.model.R2_1.1143
#evm.TU.R2_1.1177 removed; remove_reason=repeat_match;
R2_1	EVM	gene	12118466	12120198	.	-	.	ID=evm.TU.R2_1.1177;Name=EVM%20prediction%20R2_1.1177
R2_1	EVM	mRNA	12118466	12120198	.	-	.	ID=evm.model.R2_1.1177;Parent=evm.TU.R2_1.1177;Name=EVM%20prediction%20R2_1.1177
R2_1	EVM	exon	12119971	12120198	.	-	.	ID=evm.model.R2_1.1177.exon1;Parent=evm.model.R2_1.1177
R2_1	EVM	CDS	12119971	12120198	.	-	0	ID=cds.evm.model.R2_1.1177;Parent=evm.model.R2_1.1177
R2_1	EVM	exon	12118799	12118918	.	-	.	ID=evm.model.R2_1.1177.exon2;Parent=evm.model.R2_1.1177
R2_1	EVM	CDS	12118799	12118918	.	-	0	ID=cds.evm.model.R2_1.1177;Parent=evm.model.R2_1.1177
R2_1	EVM	exon	12118466	12118744	.	-	.	ID=evm.model.R2_1.1177.exon3;Parent=evm.model.R2_1.1177
R2_1	EVM	CDS	12118466	12118744	.	-	0	ID=cds.evm.model.R2_1.1177;Parent=evm.model.R2_1.1177
#evm.TU.R2_1.1618 removed; remove_reason=repeat_match;
R2_1	EVM	gene	17378442	17383572	.	-	.	ID=evm.TU.R2_1.1618;Name=EVM%20prediction%20R2_1.1618
R2_1	EVM	mRNA	17378442	17383572	.	-	.	ID=evm.model.R2_1.1618;Parent=evm.TU.R2_1.1618;Name=EVM%20prediction%20R2_1.1618
R2_1	EVM	exon	17383418	17383572	.	-	.	ID=evm.model.R2_1.1618.exon1;Parent=evm.model.R2_1.1618
R2_1	EVM	CDS	17383418	17383572	.	-	0	ID=cds.evm.model.R2_1.1618;Parent=evm.model.R2_1.1618
R2_1	EVM	exon	17380434	17380949	.	-	.	ID=evm.model.R2_1.1618.exon2;Parent=evm.model.R2_1.1618
R2_1	EVM	CDS	17380434	17380949	.	-	1	ID=cds.evm.model.R2_1.1618;Parent=evm.model.R2_1.1618
R2_1	EVM	exon	17378442	17378925	.	-	.	ID=evm.model.R2_1.1618.exon3;Parent=evm.model.R2_1.1618
R2_1	EVM	CDS	17378442	17378925	.	-	1	ID=cds.evm.model.R2_1.1618;Parent=evm.model.R2_1.1618
#evm.TU.ctg184_0.1 removed; remove_reason=repeat_match;
ctg184_0	EVM	gene	11336	13843	.	-	.	ID=evm.TU.ctg184_0.1;Name=EVM%20prediction%20ctg184_0.1
ctg184_0	EVM	mRNA	11336	13843	.	-	.	ID=evm.model.ctg184_0.1;Parent=evm.TU.ctg184_0.1;Name=EVM%20prediction%20ctg184_0.1
ctg184_0	EVM	exon	11336	13843	.	-	.	ID=evm.model.ctg184_0.1.exon1;Parent=evm.model.ctg184_0.1
ctg184_0	EVM	CDS	11336	13843	.	-	0	ID=cds.evm.model.ctg184_0.1;Parent=evm.model.ctg184_0.1
#evm.TU.R3_2.144 removed; remove_reason=repeat_match;
R3_2	EVM	gene	947295	949198	.	+	.	ID=evm.TU.R3_2.144;Name=EVM%20prediction%20R3_2.144
R3_2	EVM	mRNA	947295	949198	.	+	.	ID=evm.model.R3_2.144;Parent=evm.TU.R3_2.144;Name=EVM%20prediction%20R3_2.144
R3_2	EVM	exon	947295	947358	.	+	.	ID=evm.model.R3_2.144.exon1;Parent=evm.model.R3_2.144
R3_2	EVM	CDS	947295	947358	.	+	0	ID=cds.evm.model.R3_2.144;Parent=evm.model.R3_2.144
R3_2	EVM	exon	948663	949198	.	+	.	ID=evm.model.R3_2.144.exon2;Parent=evm.model.R3_2.144
R3_2	EVM	CDS	948663	949198	.	+	2	ID=cds.evm.model.R3_2.144;Parent=evm.model.R3_2.144
#evm.TU.R3_2.149 removed; remove_reason=repeat_match;
R3_2	EVM	gene	961156	968797	.	-	.	ID=evm.TU.R3_2.149;Name=EVM%20prediction%20R3_2.149
R3_2	EVM	mRNA	961156	968797	.	-	.	ID=evm.model.R3_2.149;Parent=evm.TU.R3_2.149;Name=EVM%20prediction%20R3_2.149
R3_2	EVM	exon	968687	968797	.	-	.	ID=evm.model.R3_2.149.exon1;Parent=evm.model.R3_2.149
R3_2	EVM	CDS	968687	968797	.	-	0	ID=cds.evm.model.R3_2.149;Parent=evm.model.R3_2.149
R3_2	EVM	exon	967118	967364	.	-	.	ID=evm.model.R3_2.149.exon2;Parent=evm.model.R3_2.149
R3_2	EVM	CDS	967118	967364	.	-	0	ID=cds.evm.model.R3_2.149;Parent=evm.model.R3_2.149
R3_2	EVM	exon	965535	967075	.	-	.	ID=evm.model.R3_2.149.exon3;Parent=evm.model.R3_2.149
R3_2	EVM	CDS	965535	967075	.	-	2	ID=cds.evm.model.R3_2.149;Parent=evm.model.R3_2.149
R3_2	EVM	exon	965076	965495	.	-	.	ID=evm.model.R3_2.149.exon4;Parent=evm.model.R3_2.149
R3_2	EVM	CDS	965076	965495	.	-	0	ID=cds.evm.model.R3_2.149;Parent=evm.model.R3_2.149
R3_2	EVM	exon	964886	964997	.	-	.	ID=evm.model.R3_2.149.exon5;Parent=evm.model.R3_2.149
R3_2	EVM	CDS	964886	964997	.	-	0	ID=cds.evm.model.R3_2.149;Parent=evm.model.R3_2.149
R3_2	EVM	exon	962955	963757	.	-	.	ID=evm.model.R3_2.149.exon6;Parent=evm.model.R3_2.149
R3_2	EVM	CDS	962955	963757	.	-	2	ID=cds.evm.model.R3_2.149;Parent=evm.model.R3_2.149
R3_2	EVM	exon	962568	962855	.	-	.	ID=evm.model.R3_2.149.exon7;Parent=evm.model.R3_2.149
R3_2	EVM	CDS	962568	962855	.	-	0	ID=cds.evm.model.R3_2.149;Parent=evm.model.R3_2.149
R3_2	EVM	exon	962137	962472	.	-	.	ID=evm.model.R3_2.149.exon8;Parent=evm.model.R3_2.149
R3_2	EVM	CDS	962137	962472	.	-	0	ID=cds.evm.model.R3_2.149;Parent=evm.model.R3_2.149
R3_2	EVM	exon	961908	962067	.	-	.	ID=evm.model.R3_2.149.exon9;Parent=evm.model.R3_2.149
R3_2	EVM	CDS	961908	962067	.	-	0	ID=cds.evm.model.R3_2.149;Parent=evm.model.R3_2.149
R3_2	EVM	exon	961474	961793	.	-	.	ID=evm.model.R3_2.149.exon10;Parent=evm.model.R3_2.149
R3_2	EVM	CDS	961474	961793	.	-	2	ID=cds.evm.model.R3_2.149;Parent=evm.model.R3_2.149
R3_2	EVM	exon	961156	961386	.	-	.	ID=evm.model.R3_2.149.exon11;Parent=evm.model.R3_2.149
R3_2	EVM	CDS	961156	961386	.	-	0	ID=cds.evm.model.R3_2.149;Parent=evm.model.R3_2.149
#evm.TU.R3_2.151 removed; remove_reason=repeat_match;
R3_2	EVM	gene	981265	981795	.	-	.	ID=evm.TU.R3_2.151;Name=EVM%20prediction%20R3_2.151
R3_2	EVM	mRNA	981265	981795	.	-	.	ID=evm.model.R3_2.151;Parent=evm.TU.R3_2.151;Name=EVM%20prediction%20R3_2.151
R3_2	EVM	exon	981265	981795	.	-	.	ID=evm.model.R3_2.151.exon1;Parent=evm.model.R3_2.151
R3_2	EVM	CDS	981265	981795	.	-	0	ID=cds.evm.model.R3_2.151;Parent=evm.model.R3_2.151
#evm.TU.R3_2.506 removed; remove_reason=repeat_match;
R3_2	EVM	gene	4044855	4053879	.	-	.	ID=evm.TU.R3_2.506;Name=EVM%20prediction%20R3_2.506
R3_2	EVM	mRNA	4044855	4053879	.	-	.	ID=evm.model.R3_2.506;Parent=evm.TU.R3_2.506;Name=EVM%20prediction%20R3_2.506
R3_2	EVM	exon	4053812	4053879	.	-	.	ID=evm.model.R3_2.506.exon1;Parent=evm.model.R3_2.506
R3_2	EVM	CDS	4053812	4053879	.	-	0	ID=cds.evm.model.R3_2.506;Parent=evm.model.R3_2.506
R3_2	EVM	exon	4050567	4050795	.	-	.	ID=evm.model.R3_2.506.exon2;Parent=evm.model.R3_2.506
R3_2	EVM	CDS	4050567	4050795	.	-	1	ID=cds.evm.model.R3_2.506;Parent=evm.model.R3_2.506
R3_2	EVM	exon	4048210	4048316	.	-	.	ID=evm.model.R3_2.506.exon3;Parent=evm.model.R3_2.506
R3_2	EVM	CDS	4048210	4048316	.	-	0	ID=cds.evm.model.R3_2.506;Parent=evm.model.R3_2.506
R3_2	EVM	exon	4046214	4046425	.	-	.	ID=evm.model.R3_2.506.exon4;Parent=evm.model.R3_2.506
R3_2	EVM	CDS	4046214	4046425	.	-	1	ID=cds.evm.model.R3_2.506;Parent=evm.model.R3_2.506
R3_2	EVM	exon	4045920	4046129	.	-	.	ID=evm.model.R3_2.506.exon5;Parent=evm.model.R3_2.506
R3_2	EVM	CDS	4045920	4046129	.	-	2	ID=cds.evm.model.R3_2.506;Parent=evm.model.R3_2.506
R3_2	EVM	exon	4045219	4045303	.	-	.	ID=evm.model.R3_2.506.exon6;Parent=evm.model.R3_2.506
R3_2	EVM	CDS	4045219	4045303	.	-	2	ID=cds.evm.model.R3_2.506;Parent=evm.model.R3_2.506
R3_2	EVM	exon	4044855	4045065	.	-	.	ID=evm.model.R3_2.506.exon7;Parent=evm.model.R3_2.506
R3_2	EVM	CDS	4044855	4045065	.	-	1	ID=cds.evm.model.R3_2.506;Parent=evm.model.R3_2.506
#evm.TU.R3_2.672 removed; remove_reason=repeat_match;
R3_2	EVM	gene	5631306	5631686	.	+	.	ID=evm.TU.R3_2.672;Name=EVM%20prediction%20R3_2.672
R3_2	EVM	mRNA	5631306	5631686	.	+	.	ID=evm.model.R3_2.672;Parent=evm.TU.R3_2.672;Name=EVM%20prediction%20R3_2.672
R3_2	EVM	exon	5631306	5631686	.	+	.	ID=evm.model.R3_2.672.exon1;Parent=evm.model.R3_2.672
R3_2	EVM	CDS	5631306	5631686	.	+	0	ID=cds.evm.model.R3_2.672;Parent=evm.model.R3_2.672
#evm.TU.R3_2.801 removed; remove_reason=repeat_match;
R3_2	EVM	gene	7408861	7412371	.	+	.	ID=evm.TU.R3_2.801;Name=EVM%20prediction%20R3_2.801
R3_2	EVM	mRNA	7408861	7412371	.	+	.	ID=evm.model.R3_2.801;Parent=evm.TU.R3_2.801;Name=EVM%20prediction%20R3_2.801
R3_2	EVM	exon	7408861	7409198	.	+	.	ID=evm.model.R3_2.801.exon1;Parent=evm.model.R3_2.801
R3_2	EVM	CDS	7408861	7409198	.	+	0	ID=cds.evm.model.R3_2.801;Parent=evm.model.R3_2.801
R3_2	EVM	exon	7411927	7412371	.	+	.	ID=evm.model.R3_2.801.exon2;Parent=evm.model.R3_2.801
R3_2	EVM	CDS	7411927	7412371	.	+	1	ID=cds.evm.model.R3_2.801;Parent=evm.model.R3_2.801
#evm.TU.R3_2.803 removed; remove_reason=repeat_match;
R3_2	EVM	gene	7429796	7436705	.	+	.	ID=evm.TU.R3_2.803;Name=EVM%20prediction%20R3_2.803
R3_2	EVM	mRNA	7429796	7436705	.	+	.	ID=evm.model.R3_2.803;Parent=evm.TU.R3_2.803;Name=EVM%20prediction%20R3_2.803
R3_2	EVM	exon	7429796	7429864	.	+	.	ID=evm.model.R3_2.803.exon1;Parent=evm.model.R3_2.803
R3_2	EVM	CDS	7429796	7429864	.	+	0	ID=cds.evm.model.R3_2.803;Parent=evm.model.R3_2.803
R3_2	EVM	exon	7431325	7431635	.	+	.	ID=evm.model.R3_2.803.exon2;Parent=evm.model.R3_2.803
R3_2	EVM	CDS	7431325	7431635	.	+	0	ID=cds.evm.model.R3_2.803;Parent=evm.model.R3_2.803
R3_2	EVM	exon	7436261	7436705	.	+	.	ID=evm.model.R3_2.803.exon3;Parent=evm.model.R3_2.803
R3_2	EVM	CDS	7436261	7436705	.	+	1	ID=cds.evm.model.R3_2.803;Parent=evm.model.R3_2.803
#evm.TU.R3_2.805 removed; remove_reason=repeat_match;
R3_2	EVM	gene	7445582	7445956	.	-	.	ID=evm.TU.R3_2.805;Name=EVM%20prediction%20R3_2.805
R3_2	EVM	mRNA	7445582	7445956	.	-	.	ID=evm.model.R3_2.805;Parent=evm.TU.R3_2.805;Name=EVM%20prediction%20R3_2.805
R3_2	EVM	exon	7445582	7445956	.	-	.	ID=evm.model.R3_2.805.exon1;Parent=evm.model.R3_2.805
R3_2	EVM	CDS	7445582	7445956	.	-	0	ID=cds.evm.model.R3_2.805;Parent=evm.model.R3_2.805
#evm.TU.R3_2.833 removed; remove_reason=repeat_match;
R3_2	EVM	gene	7828318	7835694	.	+	.	ID=evm.TU.R3_2.833;Name=EVM%20prediction%20R3_2.833
R3_2	EVM	mRNA	7828318	7835694	.	+	.	ID=evm.model.R3_2.833;Parent=evm.TU.R3_2.833;Name=EVM%20prediction%20R3_2.833
R3_2	EVM	exon	7828318	7828338	.	+	.	ID=evm.model.R3_2.833.exon1;Parent=evm.model.R3_2.833
R3_2	EVM	CDS	7828318	7828338	.	+	0	ID=cds.evm.model.R3_2.833;Parent=evm.model.R3_2.833
R3_2	EVM	exon	7828402	7829076	.	+	.	ID=evm.model.R3_2.833.exon2;Parent=evm.model.R3_2.833
R3_2	EVM	CDS	7828402	7829076	.	+	0	ID=cds.evm.model.R3_2.833;Parent=evm.model.R3_2.833
R3_2	EVM	exon	7835605	7835694	.	+	.	ID=evm.model.R3_2.833.exon3;Parent=evm.model.R3_2.833
R3_2	EVM	CDS	7835605	7835694	.	+	0	ID=cds.evm.model.R3_2.833;Parent=evm.model.R3_2.833
#evm.TU.R3_2.858 removed; remove_reason=repeat_match;
R3_2	EVM	gene	8221550	8221867	.	+	.	ID=evm.TU.R3_2.858;Name=EVM%20prediction%20R3_2.858
R3_2	EVM	mRNA	8221550	8221867	.	+	.	ID=evm.model.R3_2.858;Parent=evm.TU.R3_2.858;Name=EVM%20prediction%20R3_2.858
R3_2	EVM	exon	8221550	8221867	.	+	.	ID=evm.model.R3_2.858.exon1;Parent=evm.model.R3_2.858
R3_2	EVM	CDS	8221550	8221867	.	+	0	ID=cds.evm.model.R3_2.858;Parent=evm.model.R3_2.858
#evm.TU.R3_2.1204 removed; remove_reason=seq_too_short;
R3_2	EVM	gene	13348204	13348353	.	+	.	ID=evm.TU.R3_2.1204;Name=EVM%20prediction%20R3_2.1204
R3_2	EVM	mRNA	13348204	13348353	.	+	.	ID=evm.model.R3_2.1204;Parent=evm.TU.R3_2.1204;Name=EVM%20prediction%20R3_2.1204
R3_2	EVM	exon	13348204	13348353	.	+	.	ID=evm.model.R3_2.1204.exon1;Parent=evm.model.R3_2.1204
R3_2	EVM	CDS	13348204	13348353	.	+	0	ID=cds.evm.model.R3_2.1204;Parent=evm.model.R3_2.1204
#evm.TU.R3_2.1328 removed; remove_reason=repeat_match;
R3_2	EVM	gene	15034686	15036195	.	+	.	ID=evm.TU.R3_2.1328;Name=EVM%20prediction%20R3_2.1328
R3_2	EVM	mRNA	15034686	15036195	.	+	.	ID=evm.model.R3_2.1328;Parent=evm.TU.R3_2.1328;Name=EVM%20prediction%20R3_2.1328
R3_2	EVM	exon	15034686	15034976	.	+	.	ID=evm.model.R3_2.1328.exon1;Parent=evm.model.R3_2.1328
R3_2	EVM	CDS	15034686	15034976	.	+	0	ID=cds.evm.model.R3_2.1328;Parent=evm.model.R3_2.1328
R3_2	EVM	exon	15035998	15036195	.	+	.	ID=evm.model.R3_2.1328.exon2;Parent=evm.model.R3_2.1328
R3_2	EVM	CDS	15035998	15036195	.	+	0	ID=cds.evm.model.R3_2.1328;Parent=evm.model.R3_2.1328
#evm.TU.R3_2.1376 removed; remove_reason=repeat_match;
R3_2	EVM	gene	15888251	15890227	.	+	.	ID=evm.TU.R3_2.1376;Name=EVM%20prediction%20R3_2.1376
R3_2	EVM	mRNA	15888251	15890227	.	+	.	ID=evm.model.R3_2.1376;Parent=evm.TU.R3_2.1376;Name=EVM%20prediction%20R3_2.1376
R3_2	EVM	exon	15888251	15888302	.	+	.	ID=evm.model.R3_2.1376.exon1;Parent=evm.model.R3_2.1376
R3_2	EVM	CDS	15888251	15888302	.	+	0	ID=cds.evm.model.R3_2.1376;Parent=evm.model.R3_2.1376
R3_2	EVM	exon	15888486	15890227	.	+	.	ID=evm.model.R3_2.1376.exon2;Parent=evm.model.R3_2.1376
R3_2	EVM	CDS	15888486	15890227	.	+	2	ID=cds.evm.model.R3_2.1376;Parent=evm.model.R3_2.1376
#evm.TU.R3_2.1380 removed; remove_reason=seq_too_short;
R3_2	EVM	gene	15914154	15914304	.	-	.	ID=evm.TU.R3_2.1380;Name=EVM%20prediction%20R3_2.1380
R3_2	EVM	mRNA	15914154	15914304	.	-	.	ID=evm.model.R3_2.1380;Parent=evm.TU.R3_2.1380;Name=EVM%20prediction%20R3_2.1380
R3_2	EVM	exon	15914154	15914304	.	-	.	ID=evm.model.R3_2.1380.exon1;Parent=evm.model.R3_2.1380
R3_2	EVM	CDS	15914154	15914304	.	-	1	ID=cds.evm.model.R3_2.1380;Parent=evm.model.R3_2.1380
#evm.TU.R3_2.1408 removed; remove_reason=repeat_match;
R3_2	EVM	gene	16076131	16077849	.	-	.	ID=evm.TU.R3_2.1408;Name=EVM%20prediction%20R3_2.1408
R3_2	EVM	mRNA	16076131	16077849	.	-	.	ID=evm.model.R3_2.1408;Parent=evm.TU.R3_2.1408;Name=EVM%20prediction%20R3_2.1408
R3_2	EVM	exon	16076131	16077849	.	-	.	ID=evm.model.R3_2.1408.exon1;Parent=evm.model.R3_2.1408
R3_2	EVM	CDS	16076131	16077849	.	-	0	ID=cds.evm.model.R3_2.1408;Parent=evm.model.R3_2.1408
#evm.TU.R3_2.1411 removed; remove_reason=repeat_match;
R3_2	EVM	gene	16129035	16132049	.	+	.	ID=evm.TU.R3_2.1411;Name=EVM%20prediction%20R3_2.1411
R3_2	EVM	mRNA	16129035	16132049	.	+	.	ID=evm.model.R3_2.1411;Parent=evm.TU.R3_2.1411;Name=EVM%20prediction%20R3_2.1411
R3_2	EVM	exon	16129035	16129105	.	+	.	ID=evm.model.R3_2.1411.exon1;Parent=evm.model.R3_2.1411
R3_2	EVM	CDS	16129035	16129105	.	+	0	ID=cds.evm.model.R3_2.1411;Parent=evm.model.R3_2.1411
R3_2	EVM	exon	16131548	16132049	.	+	.	ID=evm.model.R3_2.1411.exon2;Parent=evm.model.R3_2.1411
R3_2	EVM	CDS	16131548	16132049	.	+	1	ID=cds.evm.model.R3_2.1411;Parent=evm.model.R3_2.1411
#evm.TU.R3_2.1484 removed; remove_reason=seq_too_short;
R3_2	EVM	gene	16904085	16904235	.	+	.	ID=evm.TU.R3_2.1484;Name=EVM%20prediction%20R3_2.1484
R3_2	EVM	mRNA	16904085	16904235	.	+	.	ID=evm.model.R3_2.1484;Parent=evm.TU.R3_2.1484;Name=EVM%20prediction%20R3_2.1484
R3_2	EVM	exon	16904085	16904235	.	+	.	ID=evm.model.R3_2.1484.exon1;Parent=evm.model.R3_2.1484
R3_2	EVM	CDS	16904085	16904235	.	+	1	ID=cds.evm.model.R3_2.1484;Parent=evm.model.R3_2.1484
#evm.TU.R3_2.1498 removed; remove_reason=repeat_match;
R3_2	EVM	gene	17403622	17404907	.	+	.	ID=evm.TU.R3_2.1498;Name=EVM%20prediction%20R3_2.1498
R3_2	EVM	mRNA	17403622	17404907	.	+	.	ID=evm.model.R3_2.1498;Parent=evm.TU.R3_2.1498;Name=EVM%20prediction%20R3_2.1498
R3_2	EVM	exon	17403622	17403715	.	+	.	ID=evm.model.R3_2.1498.exon1;Parent=evm.model.R3_2.1498
R3_2	EVM	CDS	17403622	17403715	.	+	0	ID=cds.evm.model.R3_2.1498;Parent=evm.model.R3_2.1498
R3_2	EVM	exon	17404204	17404907	.	+	.	ID=evm.model.R3_2.1498.exon2;Parent=evm.model.R3_2.1498
R3_2	EVM	CDS	17404204	17404907	.	+	2	ID=cds.evm.model.R3_2.1498;Parent=evm.model.R3_2.1498
#evm.TU.R3_2.1529 removed; remove_reason=repeat_match;
R3_2	EVM	gene	18209463	18216560	.	-	.	ID=evm.TU.R3_2.1529;Name=EVM%20prediction%20R3_2.1529
R3_2	EVM	mRNA	18209463	18216560	.	-	.	ID=evm.model.R3_2.1529;Parent=evm.TU.R3_2.1529;Name=EVM%20prediction%20R3_2.1529
R3_2	EVM	exon	18216545	18216560	.	-	.	ID=evm.model.R3_2.1529.exon1;Parent=evm.model.R3_2.1529
R3_2	EVM	CDS	18216545	18216560	.	-	0	ID=cds.evm.model.R3_2.1529;Parent=evm.model.R3_2.1529
R3_2	EVM	exon	18209463	18209671	.	-	.	ID=evm.model.R3_2.1529.exon2;Parent=evm.model.R3_2.1529
R3_2	EVM	CDS	18209463	18209671	.	-	2	ID=cds.evm.model.R3_2.1529;Parent=evm.model.R3_2.1529
#evm.TU.R3_2.1632 removed; remove_reason=repeat_match;
R3_2	EVM	gene	19817858	19819143	.	+	.	ID=evm.TU.R3_2.1632;Name=EVM%20prediction%20R3_2.1632
R3_2	EVM	mRNA	19817858	19819143	.	+	.	ID=evm.model.R3_2.1632;Parent=evm.TU.R3_2.1632;Name=EVM%20prediction%20R3_2.1632
R3_2	EVM	exon	19817858	19818202	.	+	.	ID=evm.model.R3_2.1632.exon1;Parent=evm.model.R3_2.1632
R3_2	EVM	CDS	19817858	19818202	.	+	0	ID=cds.evm.model.R3_2.1632;Parent=evm.model.R3_2.1632
R3_2	EVM	exon	19819042	19819143	.	+	.	ID=evm.model.R3_2.1632.exon2;Parent=evm.model.R3_2.1632
R3_2	EVM	CDS	19819042	19819143	.	+	0	ID=cds.evm.model.R3_2.1632;Parent=evm.model.R3_2.1632
#evm.TU.R3_2.1879 removed; remove_reason=repeat_match;
R3_2	EVM	gene	22735912	22737820	.	+	.	ID=evm.TU.R3_2.1879;Name=EVM%20prediction%20R3_2.1879
R3_2	EVM	mRNA	22735912	22737820	.	+	.	ID=evm.model.R3_2.1879;Parent=evm.TU.R3_2.1879;Name=EVM%20prediction%20R3_2.1879
R3_2	EVM	exon	22735912	22735915	.	+	.	ID=evm.model.R3_2.1879.exon1;Parent=evm.model.R3_2.1879
R3_2	EVM	CDS	22735912	22735915	.	+	0	ID=cds.evm.model.R3_2.1879;Parent=evm.model.R3_2.1879
R3_2	EVM	exon	22736121	22736545	.	+	.	ID=evm.model.R3_2.1879.exon2;Parent=evm.model.R3_2.1879
R3_2	EVM	CDS	22736121	22736545	.	+	2	ID=cds.evm.model.R3_2.1879;Parent=evm.model.R3_2.1879
R3_2	EVM	exon	22737536	22737820	.	+	.	ID=evm.model.R3_2.1879.exon3;Parent=evm.model.R3_2.1879
R3_2	EVM	CDS	22737536	22737820	.	+	0	ID=cds.evm.model.R3_2.1879;Parent=evm.model.R3_2.1879
#evm.TU.R3_2.1880 removed; remove_reason=repeat_match;
R3_2	EVM	gene	22740082	22740846	.	+	.	ID=evm.TU.R3_2.1880;Name=EVM%20prediction%20R3_2.1880
R3_2	EVM	mRNA	22740082	22740846	.	+	.	ID=evm.model.R3_2.1880;Parent=evm.TU.R3_2.1880;Name=EVM%20prediction%20R3_2.1880
R3_2	EVM	exon	22740082	22740298	.	+	.	ID=evm.model.R3_2.1880.exon1;Parent=evm.model.R3_2.1880
R3_2	EVM	CDS	22740082	22740298	.	+	0	ID=cds.evm.model.R3_2.1880;Parent=evm.model.R3_2.1880
R3_2	EVM	exon	22740405	22740506	.	+	.	ID=evm.model.R3_2.1880.exon2;Parent=evm.model.R3_2.1880
R3_2	EVM	CDS	22740405	22740506	.	+	2	ID=cds.evm.model.R3_2.1880;Parent=evm.model.R3_2.1880
R3_2	EVM	exon	22740713	22740846	.	+	.	ID=evm.model.R3_2.1880.exon3;Parent=evm.model.R3_2.1880
R3_2	EVM	CDS	22740713	22740846	.	+	2	ID=cds.evm.model.R3_2.1880;Parent=evm.model.R3_2.1880
#evm.TU.R3_2.1942 removed; remove_reason=seq_too_short;
R3_2	EVM	gene	23668599	23668750	.	+	.	ID=evm.TU.R3_2.1942;Name=EVM%20prediction%20R3_2.1942
R3_2	EVM	mRNA	23668599	23668750	.	+	.	ID=evm.model.R3_2.1942;Parent=evm.TU.R3_2.1942;Name=EVM%20prediction%20R3_2.1942
R3_2	EVM	exon	23668599	23668750	.	+	.	ID=evm.model.R3_2.1942.exon1;Parent=evm.model.R3_2.1942
R3_2	EVM	CDS	23668599	23668750	.	+	2	ID=cds.evm.model.R3_2.1942;Parent=evm.model.R3_2.1942
#evm.TU.R3_2.1987 removed; remove_reason=repeat_match;
R3_2	EVM	gene	24005143	24005814	.	+	.	ID=evm.TU.R3_2.1987;Name=EVM%20prediction%20R3_2.1987
R3_2	EVM	mRNA	24005143	24005814	.	+	.	ID=evm.model.R3_2.1987;Parent=evm.TU.R3_2.1987;Name=EVM%20prediction%20R3_2.1987
R3_2	EVM	exon	24005143	24005814	.	+	.	ID=evm.model.R3_2.1987.exon1;Parent=evm.model.R3_2.1987
R3_2	EVM	CDS	24005143	24005814	.	+	0	ID=cds.evm.model.R3_2.1987;Parent=evm.model.R3_2.1987
#evm.TU.ctg102_0.5 removed; remove_reason=repeat_match;
ctg102_0	EVM	gene	18917	20422	.	+	.	ID=evm.TU.ctg102_0.5;Name=EVM%20prediction%20ctg102_0.5
ctg102_0	EVM	mRNA	18917	20422	.	+	.	ID=evm.model.ctg102_0.5;Parent=evm.TU.ctg102_0.5;Name=EVM%20prediction%20ctg102_0.5
ctg102_0	EVM	exon	18917	20422	.	+	.	ID=evm.model.ctg102_0.5.exon1;Parent=evm.model.ctg102_0.5
ctg102_0	EVM	CDS	18917	20422	.	+	0	ID=cds.evm.model.ctg102_0.5;Parent=evm.model.ctg102_0.5
#evm.TU.ctg102_0.6 removed; remove_reason=repeat_match;
ctg102_0	EVM	gene	20477	21016	.	+	.	ID=evm.TU.ctg102_0.6;Name=EVM%20prediction%20ctg102_0.6
ctg102_0	EVM	mRNA	20477	21016	.	+	.	ID=evm.model.ctg102_0.6;Parent=evm.TU.ctg102_0.6;Name=EVM%20prediction%20ctg102_0.6
ctg102_0	EVM	exon	20477	21016	.	+	.	ID=evm.model.ctg102_0.6.exon1;Parent=evm.model.ctg102_0.6
ctg102_0	EVM	CDS	20477	21016	.	+	0	ID=cds.evm.model.ctg102_0.6;Parent=evm.model.ctg102_0.6
#evm.TU.ctg102_0.9 removed; remove_reason=repeat_match;
ctg102_0	EVM	gene	47751	52521	.	+	.	ID=evm.TU.ctg102_0.9;Name=EVM%20prediction%20ctg102_0.9
ctg102_0	EVM	mRNA	47751	52521	.	+	.	ID=evm.model.ctg102_0.9;Parent=evm.TU.ctg102_0.9;Name=EVM%20prediction%20ctg102_0.9
ctg102_0	EVM	exon	47751	47879	.	+	.	ID=evm.model.ctg102_0.9.exon1;Parent=evm.model.ctg102_0.9
ctg102_0	EVM	CDS	47751	47879	.	+	0	ID=cds.evm.model.ctg102_0.9;Parent=evm.model.ctg102_0.9
ctg102_0	EVM	exon	49297	49514	.	+	.	ID=evm.model.ctg102_0.9.exon2;Parent=evm.model.ctg102_0.9
ctg102_0	EVM	CDS	49297	49514	.	+	0	ID=cds.evm.model.ctg102_0.9;Parent=evm.model.ctg102_0.9
ctg102_0	EVM	exon	50443	50693	.	+	.	ID=evm.model.ctg102_0.9.exon3;Parent=evm.model.ctg102_0.9
ctg102_0	EVM	CDS	50443	50693	.	+	1	ID=cds.evm.model.ctg102_0.9;Parent=evm.model.ctg102_0.9
ctg102_0	EVM	exon	50746	51051	.	+	.	ID=evm.model.ctg102_0.9.exon4;Parent=evm.model.ctg102_0.9
ctg102_0	EVM	CDS	50746	51051	.	+	2	ID=cds.evm.model.ctg102_0.9;Parent=evm.model.ctg102_0.9
ctg102_0	EVM	exon	51124	51464	.	+	.	ID=evm.model.ctg102_0.9.exon5;Parent=evm.model.ctg102_0.9
ctg102_0	EVM	CDS	51124	51464	.	+	2	ID=cds.evm.model.ctg102_0.9;Parent=evm.model.ctg102_0.9
ctg102_0	EVM	exon	51646	52521	.	+	.	ID=evm.model.ctg102_0.9.exon6;Parent=evm.model.ctg102_0.9
ctg102_0	EVM	CDS	51646	52521	.	+	0	ID=cds.evm.model.ctg102_0.9;Parent=evm.model.ctg102_0.9
#evm.TU.ctg102_0.10 removed; remove_reason=repeat_match;
ctg102_0	EVM	gene	52791	56342	.	+	.	ID=evm.TU.ctg102_0.10;Name=EVM%20prediction%20ctg102_0.10
ctg102_0	EVM	mRNA	52791	56342	.	+	.	ID=evm.model.ctg102_0.10;Parent=evm.TU.ctg102_0.10;Name=EVM%20prediction%20ctg102_0.10
ctg102_0	EVM	exon	52791	52930	.	+	.	ID=evm.model.ctg102_0.10.exon1;Parent=evm.model.ctg102_0.10
ctg102_0	EVM	CDS	52791	52930	.	+	0	ID=cds.evm.model.ctg102_0.10;Parent=evm.model.ctg102_0.10
ctg102_0	EVM	exon	53131	53302	.	+	.	ID=evm.model.ctg102_0.10.exon2;Parent=evm.model.ctg102_0.10
ctg102_0	EVM	CDS	53131	53302	.	+	1	ID=cds.evm.model.ctg102_0.10;Parent=evm.model.ctg102_0.10
ctg102_0	EVM	exon	53444	53853	.	+	.	ID=evm.model.ctg102_0.10.exon3;Parent=evm.model.ctg102_0.10
ctg102_0	EVM	CDS	53444	53853	.	+	0	ID=cds.evm.model.ctg102_0.10;Parent=evm.model.ctg102_0.10
ctg102_0	EVM	exon	56099	56342	.	+	.	ID=evm.model.ctg102_0.10.exon4;Parent=evm.model.ctg102_0.10
ctg102_0	EVM	CDS	56099	56342	.	+	1	ID=cds.evm.model.ctg102_0.10;Parent=evm.model.ctg102_0.10
#evm.TU.ctg102_0.11 removed; remove_reason=repeat_match;
ctg102_0	EVM	gene	56730	57338	.	-	.	ID=evm.TU.ctg102_0.11;Name=EVM%20prediction%20ctg102_0.11
ctg102_0	EVM	mRNA	56730	57338	.	-	.	ID=evm.model.ctg102_0.11;Parent=evm.TU.ctg102_0.11;Name=EVM%20prediction%20ctg102_0.11
ctg102_0	EVM	exon	56730	57338	.	-	.	ID=evm.model.ctg102_0.11.exon1;Parent=evm.model.ctg102_0.11
ctg102_0	EVM	CDS	56730	57338	.	-	0	ID=cds.evm.model.ctg102_0.11;Parent=evm.model.ctg102_0.11
#evm.TU.ctg102_0.12 removed; remove_reason=repeat_match;
ctg102_0	EVM	gene	57569	59304	.	-	.	ID=evm.TU.ctg102_0.12;Name=EVM%20prediction%20ctg102_0.12
ctg102_0	EVM	mRNA	57569	59304	.	-	.	ID=evm.model.ctg102_0.12;Parent=evm.TU.ctg102_0.12;Name=EVM%20prediction%20ctg102_0.12
ctg102_0	EVM	exon	59213	59304	.	-	.	ID=evm.model.ctg102_0.12.exon1;Parent=evm.model.ctg102_0.12
ctg102_0	EVM	CDS	59213	59304	.	-	0	ID=cds.evm.model.ctg102_0.12;Parent=evm.model.ctg102_0.12
ctg102_0	EVM	exon	57569	58316	.	-	.	ID=evm.model.ctg102_0.12.exon2;Parent=evm.model.ctg102_0.12
ctg102_0	EVM	CDS	57569	58316	.	-	1	ID=cds.evm.model.ctg102_0.12;Parent=evm.model.ctg102_0.12
#evm.TU.ctg85_0.1 removed; remove_reason=repeat_match;
ctg85_0	EVM	gene	70717	72456	.	+	.	ID=evm.TU.ctg85_0.1;Name=EVM%20prediction%20ctg85_0.1
ctg85_0	EVM	mRNA	70717	72456	.	+	.	ID=evm.model.ctg85_0.1;Parent=evm.TU.ctg85_0.1;Name=EVM%20prediction%20ctg85_0.1
ctg85_0	EVM	exon	70717	70770	.	+	.	ID=evm.model.ctg85_0.1.exon1;Parent=evm.model.ctg85_0.1
ctg85_0	EVM	CDS	70717	70770	.	+	0	ID=cds.evm.model.ctg85_0.1;Parent=evm.model.ctg85_0.1
ctg85_0	EVM	exon	70855	70974	.	+	.	ID=evm.model.ctg85_0.1.exon2;Parent=evm.model.ctg85_0.1
ctg85_0	EVM	CDS	70855	70974	.	+	0	ID=cds.evm.model.ctg85_0.1;Parent=evm.model.ctg85_0.1
ctg85_0	EVM	exon	71098	72456	.	+	.	ID=evm.model.ctg85_0.1.exon3;Parent=evm.model.ctg85_0.1
ctg85_0	EVM	CDS	71098	72456	.	+	0	ID=cds.evm.model.ctg85_0.1;Parent=evm.model.ctg85_0.1
#evm.TU.R2_5.58 removed; remove_reason=repeat_match;
R2_5	EVM	gene	452067	457438	.	+	.	ID=evm.TU.R2_5.58;Name=EVM%20prediction%20R2_5.58
R2_5	EVM	mRNA	452067	457438	.	+	.	ID=evm.model.R2_5.58;Parent=evm.TU.R2_5.58;Name=EVM%20prediction%20R2_5.58
R2_5	EVM	exon	452067	454166	.	+	.	ID=evm.model.R2_5.58.exon1;Parent=evm.model.R2_5.58
R2_5	EVM	CDS	452067	454166	.	+	0	ID=cds.evm.model.R2_5.58;Parent=evm.model.R2_5.58
R2_5	EVM	exon	454260	454613	.	+	.	ID=evm.model.R2_5.58.exon2;Parent=evm.model.R2_5.58
R2_5	EVM	CDS	454260	454613	.	+	0	ID=cds.evm.model.R2_5.58;Parent=evm.model.R2_5.58
R2_5	EVM	exon	454695	455530	.	+	.	ID=evm.model.R2_5.58.exon3;Parent=evm.model.R2_5.58
R2_5	EVM	CDS	454695	455530	.	+	0	ID=cds.evm.model.R2_5.58;Parent=evm.model.R2_5.58
R2_5	EVM	exon	455602	455825	.	+	.	ID=evm.model.R2_5.58.exon4;Parent=evm.model.R2_5.58
R2_5	EVM	CDS	455602	455825	.	+	1	ID=cds.evm.model.R2_5.58;Parent=evm.model.R2_5.58
R2_5	EVM	exon	455891	456126	.	+	.	ID=evm.model.R2_5.58.exon5;Parent=evm.model.R2_5.58
R2_5	EVM	CDS	455891	456126	.	+	2	ID=cds.evm.model.R2_5.58;Parent=evm.model.R2_5.58
R2_5	EVM	exon	456208	456394	.	+	.	ID=evm.model.R2_5.58.exon6;Parent=evm.model.R2_5.58
R2_5	EVM	CDS	456208	456394	.	+	0	ID=cds.evm.model.R2_5.58;Parent=evm.model.R2_5.58
R2_5	EVM	exon	456465	456590	.	+	.	ID=evm.model.R2_5.58.exon7;Parent=evm.model.R2_5.58
R2_5	EVM	CDS	456465	456590	.	+	2	ID=cds.evm.model.R2_5.58;Parent=evm.model.R2_5.58
R2_5	EVM	exon	456654	456775	.	+	.	ID=evm.model.R2_5.58.exon8;Parent=evm.model.R2_5.58
R2_5	EVM	CDS	456654	456775	.	+	2	ID=cds.evm.model.R2_5.58;Parent=evm.model.R2_5.58
R2_5	EVM	exon	456853	457000	.	+	.	ID=evm.model.R2_5.58.exon9;Parent=evm.model.R2_5.58
R2_5	EVM	CDS	456853	457000	.	+	0	ID=cds.evm.model.R2_5.58;Parent=evm.model.R2_5.58
R2_5	EVM	exon	457069	457168	.	+	.	ID=evm.model.R2_5.58.exon10;Parent=evm.model.R2_5.58
R2_5	EVM	CDS	457069	457168	.	+	2	ID=cds.evm.model.R2_5.58;Parent=evm.model.R2_5.58
R2_5	EVM	exon	457264	457438	.	+	.	ID=evm.model.R2_5.58.exon11;Parent=evm.model.R2_5.58
R2_5	EVM	CDS	457264	457438	.	+	1	ID=cds.evm.model.R2_5.58;Parent=evm.model.R2_5.58
#evm.TU.R2_5.102 removed; remove_reason=repeat_match;
R2_5	EVM	gene	1078622	1079873	.	-	.	ID=evm.TU.R2_5.102;Name=EVM%20prediction%20R2_5.102
R2_5	EVM	mRNA	1078622	1079873	.	-	.	ID=evm.model.R2_5.102;Parent=evm.TU.R2_5.102;Name=EVM%20prediction%20R2_5.102
R2_5	EVM	exon	1079452	1079873	.	-	.	ID=evm.model.R2_5.102.exon1;Parent=evm.model.R2_5.102
R2_5	EVM	CDS	1079452	1079873	.	-	0	ID=cds.evm.model.R2_5.102;Parent=evm.model.R2_5.102
R2_5	EVM	exon	1078622	1079066	.	-	.	ID=evm.model.R2_5.102.exon2;Parent=evm.model.R2_5.102
R2_5	EVM	CDS	1078622	1079066	.	-	1	ID=cds.evm.model.R2_5.102;Parent=evm.model.R2_5.102
#evm.TU.R2_5.404 removed; remove_reason=repeat_match;
R2_5	EVM	gene	4441159	4455359	.	+	.	ID=evm.TU.R2_5.404;Name=EVM%20prediction%20R2_5.404
R2_5	EVM	mRNA	4441159	4455359	.	+	.	ID=evm.model.R2_5.404;Parent=evm.TU.R2_5.404;Name=EVM%20prediction%20R2_5.404
R2_5	EVM	exon	4441159	4441484	.	+	.	ID=evm.model.R2_5.404.exon1;Parent=evm.model.R2_5.404
R2_5	EVM	CDS	4441159	4441484	.	+	0	ID=cds.evm.model.R2_5.404;Parent=evm.model.R2_5.404
R2_5	EVM	exon	4441657	4441859	.	+	.	ID=evm.model.R2_5.404.exon2;Parent=evm.model.R2_5.404
R2_5	EVM	CDS	4441657	4441859	.	+	1	ID=cds.evm.model.R2_5.404;Parent=evm.model.R2_5.404
R2_5	EVM	exon	4445846	4445886	.	+	.	ID=evm.model.R2_5.404.exon3;Parent=evm.model.R2_5.404
R2_5	EVM	CDS	4445846	4445886	.	+	2	ID=cds.evm.model.R2_5.404;Parent=evm.model.R2_5.404
R2_5	EVM	exon	4446255	4446324	.	+	.	ID=evm.model.R2_5.404.exon4;Parent=evm.model.R2_5.404
R2_5	EVM	CDS	4446255	4446324	.	+	0	ID=cds.evm.model.R2_5.404;Parent=evm.model.R2_5.404
R2_5	EVM	exon	4446422	4446570	.	+	.	ID=evm.model.R2_5.404.exon5;Parent=evm.model.R2_5.404
R2_5	EVM	CDS	4446422	4446570	.	+	2	ID=cds.evm.model.R2_5.404;Parent=evm.model.R2_5.404
R2_5	EVM	exon	4446783	4447017	.	+	.	ID=evm.model.R2_5.404.exon6;Parent=evm.model.R2_5.404
R2_5	EVM	CDS	4446783	4447017	.	+	0	ID=cds.evm.model.R2_5.404;Parent=evm.model.R2_5.404
R2_5	EVM	exon	4449626	4449945	.	+	.	ID=evm.model.R2_5.404.exon7;Parent=evm.model.R2_5.404
R2_5	EVM	CDS	4449626	4449945	.	+	2	ID=cds.evm.model.R2_5.404;Parent=evm.model.R2_5.404
R2_5	EVM	exon	4450528	4450602	.	+	.	ID=evm.model.R2_5.404.exon8;Parent=evm.model.R2_5.404
R2_5	EVM	CDS	4450528	4450602	.	+	0	ID=cds.evm.model.R2_5.404;Parent=evm.model.R2_5.404
R2_5	EVM	exon	4451639	4451713	.	+	.	ID=evm.model.R2_5.404.exon9;Parent=evm.model.R2_5.404
R2_5	EVM	CDS	4451639	4451713	.	+	0	ID=cds.evm.model.R2_5.404;Parent=evm.model.R2_5.404
R2_5	EVM	exon	4453012	4453137	.	+	.	ID=evm.model.R2_5.404.exon10;Parent=evm.model.R2_5.404
R2_5	EVM	CDS	4453012	4453137	.	+	0	ID=cds.evm.model.R2_5.404;Parent=evm.model.R2_5.404
R2_5	EVM	exon	4454254	4454360	.	+	.	ID=evm.model.R2_5.404.exon11;Parent=evm.model.R2_5.404
R2_5	EVM	CDS	4454254	4454360	.	+	0	ID=cds.evm.model.R2_5.404;Parent=evm.model.R2_5.404
R2_5	EVM	exon	4455308	4455359	.	+	.	ID=evm.model.R2_5.404.exon12;Parent=evm.model.R2_5.404
R2_5	EVM	CDS	4455308	4455359	.	+	1	ID=cds.evm.model.R2_5.404;Parent=evm.model.R2_5.404
#evm.TU.R2_5.504 removed; remove_reason=seq_too_short;
R2_5	EVM	gene	5507808	5507957	.	-	.	ID=evm.TU.R2_5.504;Name=EVM%20prediction%20R2_5.504
R2_5	EVM	mRNA	5507808	5507957	.	-	.	ID=evm.model.R2_5.504;Parent=evm.TU.R2_5.504;Name=EVM%20prediction%20R2_5.504
R2_5	EVM	exon	5507808	5507957	.	-	.	ID=evm.model.R2_5.504.exon1;Parent=evm.model.R2_5.504
R2_5	EVM	CDS	5507808	5507957	.	-	0	ID=cds.evm.model.R2_5.504;Parent=evm.model.R2_5.504
#evm.TU.R2_5.752 removed; remove_reason=repeat_match;
R2_5	EVM	gene	7533803	7537461	.	+	.	ID=evm.TU.R2_5.752;Name=EVM%20prediction%20R2_5.752
R2_5	EVM	mRNA	7533803	7537461	.	+	.	ID=evm.model.R2_5.752;Parent=evm.TU.R2_5.752;Name=EVM%20prediction%20R2_5.752
R2_5	EVM	exon	7533803	7534180	.	+	.	ID=evm.model.R2_5.752.exon1;Parent=evm.model.R2_5.752
R2_5	EVM	CDS	7533803	7534180	.	+	0	ID=cds.evm.model.R2_5.752;Parent=evm.model.R2_5.752
R2_5	EVM	exon	7534521	7534729	.	+	.	ID=evm.model.R2_5.752.exon2;Parent=evm.model.R2_5.752
R2_5	EVM	CDS	7534521	7534729	.	+	0	ID=cds.evm.model.R2_5.752;Parent=evm.model.R2_5.752
R2_5	EVM	exon	7535756	7536325	.	+	.	ID=evm.model.R2_5.752.exon3;Parent=evm.model.R2_5.752
R2_5	EVM	CDS	7535756	7536325	.	+	1	ID=cds.evm.model.R2_5.752;Parent=evm.model.R2_5.752
R2_5	EVM	exon	7536404	7536503	.	+	.	ID=evm.model.R2_5.752.exon4;Parent=evm.model.R2_5.752
R2_5	EVM	CDS	7536404	7536503	.	+	1	ID=cds.evm.model.R2_5.752;Parent=evm.model.R2_5.752
R2_5	EVM	exon	7536988	7537098	.	+	.	ID=evm.model.R2_5.752.exon5;Parent=evm.model.R2_5.752
R2_5	EVM	CDS	7536988	7537098	.	+	0	ID=cds.evm.model.R2_5.752;Parent=evm.model.R2_5.752
R2_5	EVM	exon	7537181	7537336	.	+	.	ID=evm.model.R2_5.752.exon6;Parent=evm.model.R2_5.752
R2_5	EVM	CDS	7537181	7537336	.	+	0	ID=cds.evm.model.R2_5.752;Parent=evm.model.R2_5.752
R2_5	EVM	exon	7537411	7537461	.	+	.	ID=evm.model.R2_5.752.exon7;Parent=evm.model.R2_5.752
R2_5	EVM	CDS	7537411	7537461	.	+	0	ID=cds.evm.model.R2_5.752;Parent=evm.model.R2_5.752
#evm.TU.R2_5.1350 removed; remove_reason=seq_too_short;
R2_5	EVM	gene	13334667	13334816	.	-	.	ID=evm.TU.R2_5.1350;Name=EVM%20prediction%20R2_5.1350
R2_5	EVM	mRNA	13334667	13334816	.	-	.	ID=evm.model.R2_5.1350;Parent=evm.TU.R2_5.1350;Name=EVM%20prediction%20R2_5.1350
R2_5	EVM	exon	13334667	13334816	.	-	.	ID=evm.model.R2_5.1350.exon1;Parent=evm.model.R2_5.1350
R2_5	EVM	CDS	13334667	13334816	.	-	0	ID=cds.evm.model.R2_5.1350;Parent=evm.model.R2_5.1350
#evm.TU.R2_5.1749 removed; remove_reason=repeat_match;
R2_5	EVM	gene	19770114	19770509	.	+	.	ID=evm.TU.R2_5.1749;Name=EVM%20prediction%20R2_5.1749
R2_5	EVM	mRNA	19770114	19770509	.	+	.	ID=evm.model.R2_5.1749;Parent=evm.TU.R2_5.1749;Name=EVM%20prediction%20R2_5.1749
R2_5	EVM	exon	19770114	19770509	.	+	.	ID=evm.model.R2_5.1749.exon1;Parent=evm.model.R2_5.1749
R2_5	EVM	CDS	19770114	19770509	.	+	0	ID=cds.evm.model.R2_5.1749;Parent=evm.model.R2_5.1749
#evm.TU.R2_5.1759 removed; remove_reason=repeat_match;
R2_5	EVM	gene	19965520	19965987	.	+	.	ID=evm.TU.R2_5.1759;Name=EVM%20prediction%20R2_5.1759
R2_5	EVM	mRNA	19965520	19965987	.	+	.	ID=evm.model.R2_5.1759;Parent=evm.TU.R2_5.1759;Name=EVM%20prediction%20R2_5.1759
R2_5	EVM	exon	19965520	19965987	.	+	.	ID=evm.model.R2_5.1759.exon1;Parent=evm.model.R2_5.1759
R2_5	EVM	CDS	19965520	19965987	.	+	0	ID=cds.evm.model.R2_5.1759;Parent=evm.model.R2_5.1759
#evm.TU.R2_5.1761 removed; remove_reason=repeat_match;
R2_5	EVM	gene	19967643	19968584	.	-	.	ID=evm.TU.R2_5.1761;Name=EVM%20prediction%20R2_5.1761
R2_5	EVM	mRNA	19967643	19968584	.	-	.	ID=evm.model.R2_5.1761;Parent=evm.TU.R2_5.1761;Name=EVM%20prediction%20R2_5.1761
R2_5	EVM	exon	19967643	19968584	.	-	.	ID=evm.model.R2_5.1761.exon1;Parent=evm.model.R2_5.1761
R2_5	EVM	CDS	19967643	19968584	.	-	0	ID=cds.evm.model.R2_5.1761;Parent=evm.model.R2_5.1761
#evm.TU.R2_5.1764 removed; remove_reason=repeat_match;
R2_5	EVM	gene	19970992	19971645	.	-	.	ID=evm.TU.R2_5.1764;Name=EVM%20prediction%20R2_5.1764
R2_5	EVM	mRNA	19970992	19971645	.	-	.	ID=evm.model.R2_5.1764;Parent=evm.TU.R2_5.1764;Name=EVM%20prediction%20R2_5.1764
R2_5	EVM	exon	19970992	19971645	.	-	.	ID=evm.model.R2_5.1764.exon1;Parent=evm.model.R2_5.1764
R2_5	EVM	CDS	19970992	19971645	.	-	0	ID=cds.evm.model.R2_5.1764;Parent=evm.model.R2_5.1764
#evm.TU.R2_5.1765 removed; remove_reason=repeat_match;
R2_5	EVM	gene	19989453	19989749	.	+	.	ID=evm.TU.R2_5.1765;Name=EVM%20prediction%20R2_5.1765
R2_5	EVM	mRNA	19989453	19989749	.	+	.	ID=evm.model.R2_5.1765;Parent=evm.TU.R2_5.1765;Name=EVM%20prediction%20R2_5.1765
R2_5	EVM	exon	19989453	19989749	.	+	.	ID=evm.model.R2_5.1765.exon1;Parent=evm.model.R2_5.1765
R2_5	EVM	CDS	19989453	19989749	.	+	0	ID=cds.evm.model.R2_5.1765;Parent=evm.model.R2_5.1765
#evm.TU.R3_6.7 removed; remove_reason=repeat_match;
R3_6	EVM	gene	325494	328156	.	-	.	ID=evm.TU.R3_6.7;Name=EVM%20prediction%20R3_6.7
R3_6	EVM	mRNA	325494	328156	.	-	.	ID=evm.model.R3_6.7;Parent=evm.TU.R3_6.7;Name=EVM%20prediction%20R3_6.7
R3_6	EVM	exon	327982	328156	.	-	.	ID=evm.model.R3_6.7.exon1;Parent=evm.model.R3_6.7
R3_6	EVM	CDS	327982	328156	.	-	0	ID=cds.evm.model.R3_6.7;Parent=evm.model.R3_6.7
R3_6	EVM	exon	327754	327924	.	-	.	ID=evm.model.R3_6.7.exon2;Parent=evm.model.R3_6.7
R3_6	EVM	CDS	327754	327924	.	-	2	ID=cds.evm.model.R3_6.7;Parent=evm.model.R3_6.7
R3_6	EVM	exon	326472	326795	.	-	.	ID=evm.model.R3_6.7.exon3;Parent=evm.model.R3_6.7
R3_6	EVM	CDS	326472	326795	.	-	2	ID=cds.evm.model.R3_6.7;Parent=evm.model.R3_6.7
R3_6	EVM	exon	325494	326341	.	-	.	ID=evm.model.R3_6.7.exon4;Parent=evm.model.R3_6.7
R3_6	EVM	CDS	325494	326341	.	-	2	ID=cds.evm.model.R3_6.7;Parent=evm.model.R3_6.7
#evm.TU.R3_6.9 removed; remove_reason=repeat_match;
R3_6	EVM	gene	372076	375800	.	-	.	ID=evm.TU.R3_6.9;Name=EVM%20prediction%20R3_6.9
R3_6	EVM	mRNA	372076	375800	.	-	.	ID=evm.model.R3_6.9;Parent=evm.TU.R3_6.9;Name=EVM%20prediction%20R3_6.9
R3_6	EVM	exon	375607	375800	.	-	.	ID=evm.model.R3_6.9.exon1;Parent=evm.model.R3_6.9
R3_6	EVM	CDS	375607	375800	.	-	0	ID=cds.evm.model.R3_6.9;Parent=evm.model.R3_6.9
R3_6	EVM	exon	375351	375539	.	-	.	ID=evm.model.R3_6.9.exon2;Parent=evm.model.R3_6.9
R3_6	EVM	CDS	375351	375539	.	-	1	ID=cds.evm.model.R3_6.9;Parent=evm.model.R3_6.9
R3_6	EVM	exon	373768	373854	.	-	.	ID=evm.model.R3_6.9.exon3;Parent=evm.model.R3_6.9
R3_6	EVM	CDS	373768	373854	.	-	1	ID=cds.evm.model.R3_6.9;Parent=evm.model.R3_6.9
R3_6	EVM	exon	372076	372385	.	-	.	ID=evm.model.R3_6.9.exon4;Parent=evm.model.R3_6.9
R3_6	EVM	CDS	372076	372385	.	-	1	ID=cds.evm.model.R3_6.9;Parent=evm.model.R3_6.9
#evm.TU.R3_6.10 removed; remove_reason=repeat_match;
R3_6	EVM	gene	376366	378823	.	-	.	ID=evm.TU.R3_6.10;Name=EVM%20prediction%20R3_6.10
R3_6	EVM	mRNA	376366	378823	.	-	.	ID=evm.model.R3_6.10;Parent=evm.TU.R3_6.10;Name=EVM%20prediction%20R3_6.10
R3_6	EVM	exon	378772	378823	.	-	.	ID=evm.model.R3_6.10.exon1;Parent=evm.model.R3_6.10
R3_6	EVM	CDS	378772	378823	.	-	0	ID=cds.evm.model.R3_6.10;Parent=evm.model.R3_6.10
R3_6	EVM	exon	378121	378438	.	-	.	ID=evm.model.R3_6.10.exon2;Parent=evm.model.R3_6.10
R3_6	EVM	CDS	378121	378438	.	-	2	ID=cds.evm.model.R3_6.10;Parent=evm.model.R3_6.10
R3_6	EVM	exon	376366	377501	.	-	.	ID=evm.model.R3_6.10.exon3;Parent=evm.model.R3_6.10
R3_6	EVM	CDS	376366	377501	.	-	2	ID=cds.evm.model.R3_6.10;Parent=evm.model.R3_6.10
#evm.TU.R3_6.11 removed; remove_reason=repeat_match;
R3_6	EVM	gene	386370	386928	.	-	.	ID=evm.TU.R3_6.11;Name=EVM%20prediction%20R3_6.11
R3_6	EVM	mRNA	386370	386928	.	-	.	ID=evm.model.R3_6.11;Parent=evm.TU.R3_6.11;Name=EVM%20prediction%20R3_6.11
R3_6	EVM	exon	386723	386928	.	-	.	ID=evm.model.R3_6.11.exon1;Parent=evm.model.R3_6.11
R3_6	EVM	CDS	386723	386928	.	-	0	ID=cds.evm.model.R3_6.11;Parent=evm.model.R3_6.11
R3_6	EVM	exon	386370	386598	.	-	.	ID=evm.model.R3_6.11.exon2;Parent=evm.model.R3_6.11
R3_6	EVM	CDS	386370	386598	.	-	1	ID=cds.evm.model.R3_6.11;Parent=evm.model.R3_6.11
#evm.TU.R3_6.13 removed; remove_reason=repeat_match;
R3_6	EVM	gene	426580	427438	.	+	.	ID=evm.TU.R3_6.13;Name=EVM%20prediction%20R3_6.13
R3_6	EVM	mRNA	426580	427438	.	+	.	ID=evm.model.R3_6.13;Parent=evm.TU.R3_6.13;Name=EVM%20prediction%20R3_6.13
R3_6	EVM	exon	426580	426688	.	+	.	ID=evm.model.R3_6.13.exon1;Parent=evm.model.R3_6.13
R3_6	EVM	CDS	426580	426688	.	+	0	ID=cds.evm.model.R3_6.13;Parent=evm.model.R3_6.13
R3_6	EVM	exon	426893	427085	.	+	.	ID=evm.model.R3_6.13.exon2;Parent=evm.model.R3_6.13
R3_6	EVM	CDS	426893	427085	.	+	2	ID=cds.evm.model.R3_6.13;Parent=evm.model.R3_6.13
R3_6	EVM	exon	427210	427438	.	+	.	ID=evm.model.R3_6.13.exon3;Parent=evm.model.R3_6.13
R3_6	EVM	CDS	427210	427438	.	+	1	ID=cds.evm.model.R3_6.13;Parent=evm.model.R3_6.13
#evm.TU.R3_6.14 removed; remove_reason=repeat_match;
R3_6	EVM	gene	434983	437440	.	+	.	ID=evm.TU.R3_6.14;Name=EVM%20prediction%20R3_6.14
R3_6	EVM	mRNA	434983	437440	.	+	.	ID=evm.model.R3_6.14;Parent=evm.TU.R3_6.14;Name=EVM%20prediction%20R3_6.14
R3_6	EVM	exon	434983	435034	.	+	.	ID=evm.model.R3_6.14.exon1;Parent=evm.model.R3_6.14
R3_6	EVM	CDS	434983	435034	.	+	0	ID=cds.evm.model.R3_6.14;Parent=evm.model.R3_6.14
R3_6	EVM	exon	435368	435685	.	+	.	ID=evm.model.R3_6.14.exon2;Parent=evm.model.R3_6.14
R3_6	EVM	CDS	435368	435685	.	+	2	ID=cds.evm.model.R3_6.14;Parent=evm.model.R3_6.14
R3_6	EVM	exon	436305	437440	.	+	.	ID=evm.model.R3_6.14.exon3;Parent=evm.model.R3_6.14
R3_6	EVM	CDS	436305	437440	.	+	2	ID=cds.evm.model.R3_6.14;Parent=evm.model.R3_6.14
#evm.TU.R3_6.15 removed; remove_reason=repeat_match;
R3_6	EVM	gene	438006	441736	.	+	.	ID=evm.TU.R3_6.15;Name=EVM%20prediction%20R3_6.15
R3_6	EVM	mRNA	438006	441736	.	+	.	ID=evm.model.R3_6.15;Parent=evm.TU.R3_6.15;Name=EVM%20prediction%20R3_6.15
R3_6	EVM	exon	438006	438208	.	+	.	ID=evm.model.R3_6.15.exon1;Parent=evm.model.R3_6.15
R3_6	EVM	CDS	438006	438208	.	+	0	ID=cds.evm.model.R3_6.15;Parent=evm.model.R3_6.15
R3_6	EVM	exon	438276	438464	.	+	.	ID=evm.model.R3_6.15.exon2;Parent=evm.model.R3_6.15
R3_6	EVM	CDS	438276	438464	.	+	1	ID=cds.evm.model.R3_6.15;Parent=evm.model.R3_6.15
R3_6	EVM	exon	439958	440044	.	+	.	ID=evm.model.R3_6.15.exon3;Parent=evm.model.R3_6.15
R3_6	EVM	CDS	439958	440044	.	+	1	ID=cds.evm.model.R3_6.15;Parent=evm.model.R3_6.15
R3_6	EVM	exon	440673	440780	.	+	.	ID=evm.model.R3_6.15.exon4;Parent=evm.model.R3_6.15
R3_6	EVM	CDS	440673	440780	.	+	1	ID=cds.evm.model.R3_6.15;Parent=evm.model.R3_6.15
R3_6	EVM	exon	441427	441736	.	+	.	ID=evm.model.R3_6.15.exon5;Parent=evm.model.R3_6.15
R3_6	EVM	CDS	441427	441736	.	+	1	ID=cds.evm.model.R3_6.15;Parent=evm.model.R3_6.15
#evm.TU.R3_6.16 removed; remove_reason=repeat_match;
R3_6	EVM	gene	453801	455893	.	-	.	ID=evm.TU.R3_6.16;Name=EVM%20prediction%20R3_6.16
R3_6	EVM	mRNA	453801	455893	.	-	.	ID=evm.model.R3_6.16;Parent=evm.TU.R3_6.16;Name=EVM%20prediction%20R3_6.16
R3_6	EVM	exon	454930	455893	.	-	.	ID=evm.model.R3_6.16.exon1;Parent=evm.model.R3_6.16
R3_6	EVM	CDS	454930	455893	.	-	0	ID=cds.evm.model.R3_6.16;Parent=evm.model.R3_6.16
R3_6	EVM	exon	454417	454738	.	-	.	ID=evm.model.R3_6.16.exon2;Parent=evm.model.R3_6.16
R3_6	EVM	CDS	454417	454738	.	-	2	ID=cds.evm.model.R3_6.16;Parent=evm.model.R3_6.16
R3_6	EVM	exon	454100	454246	.	-	.	ID=evm.model.R3_6.16.exon3;Parent=evm.model.R3_6.16
R3_6	EVM	CDS	454100	454246	.	-	1	ID=cds.evm.model.R3_6.16;Parent=evm.model.R3_6.16
R3_6	EVM	exon	453801	454026	.	-	.	ID=evm.model.R3_6.16.exon4;Parent=evm.model.R3_6.16
R3_6	EVM	CDS	453801	454026	.	-	1	ID=cds.evm.model.R3_6.16;Parent=evm.model.R3_6.16
#evm.TU.R3_6.17 removed; remove_reason=repeat_match;
R3_6	EVM	gene	456170	460811	.	-	.	ID=evm.TU.R3_6.17;Name=EVM%20prediction%20R3_6.17
R3_6	EVM	mRNA	456170	460811	.	-	.	ID=evm.model.R3_6.17;Parent=evm.TU.R3_6.17;Name=EVM%20prediction%20R3_6.17
R3_6	EVM	exon	460803	460811	.	-	.	ID=evm.model.R3_6.17.exon1;Parent=evm.model.R3_6.17
R3_6	EVM	CDS	460803	460811	.	-	0	ID=cds.evm.model.R3_6.17;Parent=evm.model.R3_6.17
R3_6	EVM	exon	457438	457858	.	-	.	ID=evm.model.R3_6.17.exon2;Parent=evm.model.R3_6.17
R3_6	EVM	CDS	457438	457858	.	-	0	ID=cds.evm.model.R3_6.17;Parent=evm.model.R3_6.17
R3_6	EVM	exon	456170	457266	.	-	.	ID=evm.model.R3_6.17.exon3;Parent=evm.model.R3_6.17
R3_6	EVM	CDS	456170	457266	.	-	2	ID=cds.evm.model.R3_6.17;Parent=evm.model.R3_6.17
#evm.TU.R3_6.19 removed; remove_reason=repeat_match;
R3_6	EVM	gene	464638	467077	.	+	.	ID=evm.TU.R3_6.19;Name=EVM%20prediction%20R3_6.19
R3_6	EVM	mRNA	464638	467077	.	+	.	ID=evm.model.R3_6.19;Parent=evm.TU.R3_6.19;Name=EVM%20prediction%20R3_6.19
R3_6	EVM	exon	464638	465793	.	+	.	ID=evm.model.R3_6.19.exon1;Parent=evm.model.R3_6.19
R3_6	EVM	CDS	464638	465793	.	+	0	ID=cds.evm.model.R3_6.19;Parent=evm.model.R3_6.19
R3_6	EVM	exon	466293	466556	.	+	.	ID=evm.model.R3_6.19.exon2;Parent=evm.model.R3_6.19
R3_6	EVM	CDS	466293	466556	.	+	2	ID=cds.evm.model.R3_6.19;Parent=evm.model.R3_6.19
R3_6	EVM	exon	466695	467077	.	+	.	ID=evm.model.R3_6.19.exon3;Parent=evm.model.R3_6.19
R3_6	EVM	CDS	466695	467077	.	+	2	ID=cds.evm.model.R3_6.19;Parent=evm.model.R3_6.19
#evm.TU.R3_6.23 removed; remove_reason=repeat_match;
R3_6	EVM	gene	481911	482168	.	-	.	ID=evm.TU.R3_6.23;Name=EVM%20prediction%20R3_6.23
R3_6	EVM	mRNA	481911	482168	.	-	.	ID=evm.model.R3_6.23;Parent=evm.TU.R3_6.23;Name=EVM%20prediction%20R3_6.23
R3_6	EVM	exon	481911	482168	.	-	.	ID=evm.model.R3_6.23.exon1;Parent=evm.model.R3_6.23
R3_6	EVM	CDS	481911	482168	.	-	0	ID=cds.evm.model.R3_6.23;Parent=evm.model.R3_6.23
#evm.TU.R3_6.24 removed; remove_reason=repeat_match;
R3_6	EVM	gene	482335	482985	.	-	.	ID=evm.TU.R3_6.24;Name=EVM%20prediction%20R3_6.24
R3_6	EVM	mRNA	482335	482985	.	-	.	ID=evm.model.R3_6.24;Parent=evm.TU.R3_6.24;Name=EVM%20prediction%20R3_6.24
R3_6	EVM	exon	482335	482985	.	-	.	ID=evm.model.R3_6.24.exon1;Parent=evm.model.R3_6.24
R3_6	EVM	CDS	482335	482985	.	-	0	ID=cds.evm.model.R3_6.24;Parent=evm.model.R3_6.24
#evm.TU.R3_6.25 removed; remove_reason=repeat_match;
R3_6	EVM	gene	483003	483389	.	-	.	ID=evm.TU.R3_6.25;Name=EVM%20prediction%20R3_6.25
R3_6	EVM	mRNA	483003	483389	.	-	.	ID=evm.model.R3_6.25;Parent=evm.TU.R3_6.25;Name=EVM%20prediction%20R3_6.25
R3_6	EVM	exon	483003	483389	.	-	.	ID=evm.model.R3_6.25.exon1;Parent=evm.model.R3_6.25
R3_6	EVM	CDS	483003	483389	.	-	0	ID=cds.evm.model.R3_6.25;Parent=evm.model.R3_6.25
#evm.TU.R3_6.26 removed; remove_reason=repeat_match;
R3_6	EVM	gene	483594	488178	.	-	.	ID=evm.TU.R3_6.26;Name=EVM%20prediction%20R3_6.26
R3_6	EVM	mRNA	483594	488178	.	-	.	ID=evm.model.R3_6.26;Parent=evm.TU.R3_6.26;Name=EVM%20prediction%20R3_6.26
R3_6	EVM	exon	487906	488178	.	-	.	ID=evm.model.R3_6.26.exon1;Parent=evm.model.R3_6.26
R3_6	EVM	CDS	487906	488178	.	-	0	ID=cds.evm.model.R3_6.26;Parent=evm.model.R3_6.26
R3_6	EVM	exon	485936	486092	.	-	.	ID=evm.model.R3_6.26.exon2;Parent=evm.model.R3_6.26
R3_6	EVM	CDS	485936	486092	.	-	0	ID=cds.evm.model.R3_6.26;Parent=evm.model.R3_6.26
R3_6	EVM	exon	483594	483973	.	-	.	ID=evm.model.R3_6.26.exon3;Parent=evm.model.R3_6.26
R3_6	EVM	CDS	483594	483973	.	-	2	ID=cds.evm.model.R3_6.26;Parent=evm.model.R3_6.26
#evm.TU.R3_6.30 removed; remove_reason=repeat_match;
R3_6	EVM	gene	503451	506768	.	-	.	ID=evm.TU.R3_6.30;Name=EVM%20prediction%20R3_6.30
R3_6	EVM	mRNA	503451	506768	.	-	.	ID=evm.model.R3_6.30;Parent=evm.TU.R3_6.30;Name=EVM%20prediction%20R3_6.30
R3_6	EVM	exon	506433	506768	.	-	.	ID=evm.model.R3_6.30.exon1;Parent=evm.model.R3_6.30
R3_6	EVM	CDS	506433	506768	.	-	0	ID=cds.evm.model.R3_6.30;Parent=evm.model.R3_6.30
R3_6	EVM	exon	505845	506119	.	-	.	ID=evm.model.R3_6.30.exon2;Parent=evm.model.R3_6.30
R3_6	EVM	CDS	505845	506119	.	-	0	ID=cds.evm.model.R3_6.30;Parent=evm.model.R3_6.30
R3_6	EVM	exon	505623	505761	.	-	.	ID=evm.model.R3_6.30.exon3;Parent=evm.model.R3_6.30
R3_6	EVM	CDS	505623	505761	.	-	1	ID=cds.evm.model.R3_6.30;Parent=evm.model.R3_6.30
R3_6	EVM	exon	504981	505407	.	-	.	ID=evm.model.R3_6.30.exon4;Parent=evm.model.R3_6.30
R3_6	EVM	CDS	504981	505407	.	-	0	ID=cds.evm.model.R3_6.30;Parent=evm.model.R3_6.30
R3_6	EVM	exon	504723	504804	.	-	.	ID=evm.model.R3_6.30.exon5;Parent=evm.model.R3_6.30
R3_6	EVM	CDS	504723	504804	.	-	2	ID=cds.evm.model.R3_6.30;Parent=evm.model.R3_6.30
R3_6	EVM	exon	504443	504606	.	-	.	ID=evm.model.R3_6.30.exon6;Parent=evm.model.R3_6.30
R3_6	EVM	CDS	504443	504606	.	-	1	ID=cds.evm.model.R3_6.30;Parent=evm.model.R3_6.30
R3_6	EVM	exon	503451	503905	.	-	.	ID=evm.model.R3_6.30.exon7;Parent=evm.model.R3_6.30
R3_6	EVM	CDS	503451	503905	.	-	2	ID=cds.evm.model.R3_6.30;Parent=evm.model.R3_6.30
#evm.TU.R3_6.102 removed; remove_reason=repeat_match;
R3_6	EVM	gene	1854819	1856300	.	+	.	ID=evm.TU.R3_6.102;Name=EVM%20prediction%20R3_6.102
R3_6	EVM	mRNA	1854819	1856300	.	+	.	ID=evm.model.R3_6.102;Parent=evm.TU.R3_6.102;Name=EVM%20prediction%20R3_6.102
R3_6	EVM	exon	1854819	1856300	.	+	.	ID=evm.model.R3_6.102.exon1;Parent=evm.model.R3_6.102
R3_6	EVM	CDS	1854819	1856300	.	+	0	ID=cds.evm.model.R3_6.102;Parent=evm.model.R3_6.102
#evm.TU.R3_6.103 removed; remove_reason=repeat_match;
R3_6	EVM	gene	1857512	1859501	.	+	.	ID=evm.TU.R3_6.103;Name=EVM%20prediction%20R3_6.103
R3_6	EVM	mRNA	1857512	1859501	.	+	.	ID=evm.model.R3_6.103;Parent=evm.TU.R3_6.103;Name=EVM%20prediction%20R3_6.103
R3_6	EVM	exon	1857512	1857570	.	+	.	ID=evm.model.R3_6.103.exon1;Parent=evm.model.R3_6.103
R3_6	EVM	CDS	1857512	1857570	.	+	0	ID=cds.evm.model.R3_6.103;Parent=evm.model.R3_6.103
R3_6	EVM	exon	1858550	1859501	.	+	.	ID=evm.model.R3_6.103.exon2;Parent=evm.model.R3_6.103
R3_6	EVM	CDS	1858550	1859501	.	+	1	ID=cds.evm.model.R3_6.103;Parent=evm.model.R3_6.103
#evm.TU.R3_6.114 removed; remove_reason=repeat_match;
R3_6	EVM	gene	1991914	1993349	.	-	.	ID=evm.TU.R3_6.114;Name=EVM%20prediction%20R3_6.114
R3_6	EVM	mRNA	1991914	1993349	.	-	.	ID=evm.model.R3_6.114;Parent=evm.TU.R3_6.114;Name=EVM%20prediction%20R3_6.114
R3_6	EVM	exon	1993148	1993349	.	-	.	ID=evm.model.R3_6.114.exon1;Parent=evm.model.R3_6.114
R3_6	EVM	CDS	1993148	1993349	.	-	0	ID=cds.evm.model.R3_6.114;Parent=evm.model.R3_6.114
R3_6	EVM	exon	1991914	1991978	.	-	.	ID=evm.model.R3_6.114.exon2;Parent=evm.model.R3_6.114
R3_6	EVM	CDS	1991914	1991978	.	-	2	ID=cds.evm.model.R3_6.114;Parent=evm.model.R3_6.114
#evm.TU.R2_3.5 removed; remove_reason=repeat_match;
R2_3	EVM	gene	342039	343070	.	-	.	ID=evm.TU.R2_3.5;Name=EVM%20prediction%20R2_3.5
R2_3	EVM	mRNA	342039	343070	.	-	.	ID=evm.model.R2_3.5;Parent=evm.TU.R2_3.5;Name=EVM%20prediction%20R2_3.5
R2_3	EVM	exon	342924	343070	.	-	.	ID=evm.model.R2_3.5.exon1;Parent=evm.model.R2_3.5
R2_3	EVM	CDS	342924	343070	.	-	0	ID=cds.evm.model.R2_3.5;Parent=evm.model.R2_3.5
R2_3	EVM	exon	342428	342791	.	-	.	ID=evm.model.R2_3.5.exon2;Parent=evm.model.R2_3.5
R2_3	EVM	CDS	342428	342791	.	-	0	ID=cds.evm.model.R2_3.5;Parent=evm.model.R2_3.5
R2_3	EVM	exon	342039	342232	.	-	.	ID=evm.model.R2_3.5.exon3;Parent=evm.model.R2_3.5
R2_3	EVM	CDS	342039	342232	.	-	2	ID=cds.evm.model.R2_3.5;Parent=evm.model.R2_3.5
#evm.TU.R2_3.108 removed; remove_reason=repeat_match;
R2_3	EVM	gene	1084196	1084726	.	+	.	ID=evm.TU.R2_3.108;Name=EVM%20prediction%20R2_3.108
R2_3	EVM	mRNA	1084196	1084726	.	+	.	ID=evm.model.R2_3.108;Parent=evm.TU.R2_3.108;Name=EVM%20prediction%20R2_3.108
R2_3	EVM	exon	1084196	1084323	.	+	.	ID=evm.model.R2_3.108.exon1;Parent=evm.model.R2_3.108
R2_3	EVM	CDS	1084196	1084323	.	+	0	ID=cds.evm.model.R2_3.108;Parent=evm.model.R2_3.108
R2_3	EVM	exon	1084471	1084726	.	+	.	ID=evm.model.R2_3.108.exon2;Parent=evm.model.R2_3.108
R2_3	EVM	CDS	1084471	1084726	.	+	1	ID=cds.evm.model.R2_3.108;Parent=evm.model.R2_3.108
#evm.TU.R2_3.111 removed; remove_reason=repeat_match;
R2_3	EVM	gene	1085985	1087274	.	-	.	ID=evm.TU.R2_3.111;Name=EVM%20prediction%20R2_3.111
R2_3	EVM	mRNA	1085985	1087274	.	-	.	ID=evm.model.R2_3.111;Parent=evm.TU.R2_3.111;Name=EVM%20prediction%20R2_3.111
R2_3	EVM	exon	1085985	1087274	.	-	.	ID=evm.model.R2_3.111.exon1;Parent=evm.model.R2_3.111
R2_3	EVM	CDS	1085985	1087274	.	-	0	ID=cds.evm.model.R2_3.111;Parent=evm.model.R2_3.111
#evm.TU.R2_3.630 removed; remove_reason=repeat_match;
R2_3	EVM	gene	6805854	6806806	.	+	.	ID=evm.TU.R2_3.630;Name=EVM%20prediction%20R2_3.630
R2_3	EVM	mRNA	6805854	6806806	.	+	.	ID=evm.model.R2_3.630;Parent=evm.TU.R2_3.630;Name=EVM%20prediction%20R2_3.630
R2_3	EVM	exon	6805854	6806806	.	+	.	ID=evm.model.R2_3.630.exon1;Parent=evm.model.R2_3.630
R2_3	EVM	CDS	6805854	6806806	.	+	2	ID=cds.evm.model.R2_3.630;Parent=evm.model.R2_3.630
#evm.TU.R2_3.635 removed; remove_reason=seq_too_short;
R2_3	EVM	gene	6813101	6813250	.	-	.	ID=evm.TU.R2_3.635;Name=EVM%20prediction%20R2_3.635
R2_3	EVM	mRNA	6813101	6813250	.	-	.	ID=evm.model.R2_3.635;Parent=evm.TU.R2_3.635;Name=EVM%20prediction%20R2_3.635
R2_3	EVM	exon	6813101	6813250	.	-	.	ID=evm.model.R2_3.635.exon1;Parent=evm.model.R2_3.635
R2_3	EVM	CDS	6813101	6813250	.	-	0	ID=cds.evm.model.R2_3.635;Parent=evm.model.R2_3.635
#evm.TU.R2_3.675 removed; remove_reason=seq_too_short;
R2_3	EVM	gene	7153080	7153229	.	+	.	ID=evm.TU.R2_3.675;Name=EVM%20prediction%20R2_3.675
R2_3	EVM	mRNA	7153080	7153229	.	+	.	ID=evm.model.R2_3.675;Parent=evm.TU.R2_3.675;Name=EVM%20prediction%20R2_3.675
R2_3	EVM	exon	7153080	7153229	.	+	.	ID=evm.model.R2_3.675.exon1;Parent=evm.model.R2_3.675
R2_3	EVM	CDS	7153080	7153229	.	+	0	ID=cds.evm.model.R2_3.675;Parent=evm.model.R2_3.675
#evm.TU.R2_3.735 removed; remove_reason=repeat_match;
R2_3	EVM	gene	7790499	7800176	.	-	.	ID=evm.TU.R2_3.735;Name=EVM%20prediction%20R2_3.735
R2_3	EVM	mRNA	7790499	7800176	.	-	.	ID=evm.model.R2_3.735;Parent=evm.TU.R2_3.735;Name=EVM%20prediction%20R2_3.735
R2_3	EVM	exon	7800096	7800176	.	-	.	ID=evm.model.R2_3.735.exon1;Parent=evm.model.R2_3.735
R2_3	EVM	CDS	7800096	7800176	.	-	0	ID=cds.evm.model.R2_3.735;Parent=evm.model.R2_3.735
R2_3	EVM	exon	7799396	7799440	.	-	.	ID=evm.model.R2_3.735.exon2;Parent=evm.model.R2_3.735
R2_3	EVM	CDS	7799396	7799440	.	-	0	ID=cds.evm.model.R2_3.735;Parent=evm.model.R2_3.735
R2_3	EVM	exon	7798331	7798384	.	-	.	ID=evm.model.R2_3.735.exon3;Parent=evm.model.R2_3.735
R2_3	EVM	CDS	7798331	7798384	.	-	0	ID=cds.evm.model.R2_3.735;Parent=evm.model.R2_3.735
R2_3	EVM	exon	7797038	7797236	.	-	.	ID=evm.model.R2_3.735.exon4;Parent=evm.model.R2_3.735
R2_3	EVM	CDS	7797038	7797236	.	-	0	ID=cds.evm.model.R2_3.735;Parent=evm.model.R2_3.735
R2_3	EVM	exon	7796829	7796948	.	-	.	ID=evm.model.R2_3.735.exon5;Parent=evm.model.R2_3.735
R2_3	EVM	CDS	7796829	7796948	.	-	2	ID=cds.evm.model.R2_3.735;Parent=evm.model.R2_3.735
R2_3	EVM	exon	7796076	7796649	.	-	.	ID=evm.model.R2_3.735.exon6;Parent=evm.model.R2_3.735
R2_3	EVM	CDS	7796076	7796649	.	-	2	ID=cds.evm.model.R2_3.735;Parent=evm.model.R2_3.735
R2_3	EVM	exon	7795750	7795969	.	-	.	ID=evm.model.R2_3.735.exon7;Parent=evm.model.R2_3.735
R2_3	EVM	CDS	7795750	7795969	.	-	1	ID=cds.evm.model.R2_3.735;Parent=evm.model.R2_3.735
R2_3	EVM	exon	7794902	7795652	.	-	.	ID=evm.model.R2_3.735.exon8;Parent=evm.model.R2_3.735
R2_3	EVM	CDS	7794902	7795652	.	-	0	ID=cds.evm.model.R2_3.735;Parent=evm.model.R2_3.735
R2_3	EVM	exon	7794545	7794805	.	-	.	ID=evm.model.R2_3.735.exon9;Parent=evm.model.R2_3.735
R2_3	EVM	CDS	7794545	7794805	.	-	2	ID=cds.evm.model.R2_3.735;Parent=evm.model.R2_3.735
R2_3	EVM	exon	7793955	7794453	.	-	.	ID=evm.model.R2_3.735.exon10;Parent=evm.model.R2_3.735
R2_3	EVM	CDS	7793955	7794453	.	-	2	ID=cds.evm.model.R2_3.735;Parent=evm.model.R2_3.735
R2_3	EVM	exon	7793597	7793831	.	-	.	ID=evm.model.R2_3.735.exon11;Parent=evm.model.R2_3.735
R2_3	EVM	CDS	7793597	7793831	.	-	1	ID=cds.evm.model.R2_3.735;Parent=evm.model.R2_3.735
R2_3	EVM	exon	7792568	7792689	.	-	.	ID=evm.model.R2_3.735.exon12;Parent=evm.model.R2_3.735
R2_3	EVM	CDS	7792568	7792689	.	-	0	ID=cds.evm.model.R2_3.735;Parent=evm.model.R2_3.735
R2_3	EVM	exon	7792338	7792479	.	-	.	ID=evm.model.R2_3.735.exon13;Parent=evm.model.R2_3.735
R2_3	EVM	CDS	7792338	7792479	.	-	1	ID=cds.evm.model.R2_3.735;Parent=evm.model.R2_3.735
R2_3	EVM	exon	7792086	7792216	.	-	.	ID=evm.model.R2_3.735.exon14;Parent=evm.model.R2_3.735
R2_3	EVM	CDS	7792086	7792216	.	-	0	ID=cds.evm.model.R2_3.735;Parent=evm.model.R2_3.735
R2_3	EVM	exon	7790891	7791175	.	-	.	ID=evm.model.R2_3.735.exon15;Parent=evm.model.R2_3.735
R2_3	EVM	CDS	7790891	7791175	.	-	1	ID=cds.evm.model.R2_3.735;Parent=evm.model.R2_3.735
R2_3	EVM	exon	7790499	7790676	.	-	.	ID=evm.model.R2_3.735.exon16;Parent=evm.model.R2_3.735
R2_3	EVM	CDS	7790499	7790676	.	-	1	ID=cds.evm.model.R2_3.735;Parent=evm.model.R2_3.735
#evm.TU.R2_3.1005 removed; remove_reason=repeat_match;
R2_3	EVM	gene	10614473	10617016	.	-	.	ID=evm.TU.R2_3.1005;Name=EVM%20prediction%20R2_3.1005
R2_3	EVM	mRNA	10614473	10617016	.	-	.	ID=evm.model.R2_3.1005;Parent=evm.TU.R2_3.1005;Name=EVM%20prediction%20R2_3.1005
R2_3	EVM	exon	10616788	10617016	.	-	.	ID=evm.model.R2_3.1005.exon1;Parent=evm.model.R2_3.1005
R2_3	EVM	CDS	10616788	10617016	.	-	0	ID=cds.evm.model.R2_3.1005;Parent=evm.model.R2_3.1005
R2_3	EVM	exon	10616491	10616652	.	-	.	ID=evm.model.R2_3.1005.exon2;Parent=evm.model.R2_3.1005
R2_3	EVM	CDS	10616491	10616652	.	-	2	ID=cds.evm.model.R2_3.1005;Parent=evm.model.R2_3.1005
R2_3	EVM	exon	10616085	10616398	.	-	.	ID=evm.model.R2_3.1005.exon3;Parent=evm.model.R2_3.1005
R2_3	EVM	CDS	10616085	10616398	.	-	2	ID=cds.evm.model.R2_3.1005;Parent=evm.model.R2_3.1005
R2_3	EVM	exon	10615892	10615987	.	-	.	ID=evm.model.R2_3.1005.exon4;Parent=evm.model.R2_3.1005
R2_3	EVM	CDS	10615892	10615987	.	-	0	ID=cds.evm.model.R2_3.1005;Parent=evm.model.R2_3.1005
R2_3	EVM	exon	10615621	10615810	.	-	.	ID=evm.model.R2_3.1005.exon5;Parent=evm.model.R2_3.1005
R2_3	EVM	CDS	10615621	10615810	.	-	0	ID=cds.evm.model.R2_3.1005;Parent=evm.model.R2_3.1005
R2_3	EVM	exon	10615170	10615557	.	-	.	ID=evm.model.R2_3.1005.exon6;Parent=evm.model.R2_3.1005
R2_3	EVM	CDS	10615170	10615557	.	-	2	ID=cds.evm.model.R2_3.1005;Parent=evm.model.R2_3.1005
R2_3	EVM	exon	10614888	10615100	.	-	.	ID=evm.model.R2_3.1005.exon7;Parent=evm.model.R2_3.1005
R2_3	EVM	CDS	10614888	10615100	.	-	1	ID=cds.evm.model.R2_3.1005;Parent=evm.model.R2_3.1005
R2_3	EVM	exon	10614629	10614800	.	-	.	ID=evm.model.R2_3.1005.exon8;Parent=evm.model.R2_3.1005
R2_3	EVM	CDS	10614629	10614800	.	-	1	ID=cds.evm.model.R2_3.1005;Parent=evm.model.R2_3.1005
R2_3	EVM	exon	10614473	10614550	.	-	.	ID=evm.model.R2_3.1005.exon9;Parent=evm.model.R2_3.1005
R2_3	EVM	CDS	10614473	10614550	.	-	0	ID=cds.evm.model.R2_3.1005;Parent=evm.model.R2_3.1005
#evm.TU.R2_3.1113 removed; remove_reason=repeat_match;
R2_3	EVM	gene	11961394	11966307	.	-	.	ID=evm.TU.R2_3.1113;Name=EVM%20prediction%20R2_3.1113
R2_3	EVM	mRNA	11961394	11966307	.	-	.	ID=evm.model.R2_3.1113;Parent=evm.TU.R2_3.1113;Name=EVM%20prediction%20R2_3.1113
R2_3	EVM	exon	11966270	11966307	.	-	.	ID=evm.model.R2_3.1113.exon1;Parent=evm.model.R2_3.1113
R2_3	EVM	CDS	11966270	11966307	.	-	0	ID=cds.evm.model.R2_3.1113;Parent=evm.model.R2_3.1113
R2_3	EVM	exon	11961394	11961838	.	-	.	ID=evm.model.R2_3.1113.exon2;Parent=evm.model.R2_3.1113
R2_3	EVM	CDS	11961394	11961838	.	-	1	ID=cds.evm.model.R2_3.1113;Parent=evm.model.R2_3.1113
#evm.TU.R2_3.1130 removed; remove_reason=repeat_match;
R2_3	EVM	gene	12079934	12083357	.	+	.	ID=evm.TU.R2_3.1130;Name=EVM%20prediction%20R2_3.1130
R2_3	EVM	mRNA	12079934	12083357	.	+	.	ID=evm.model.R2_3.1130;Parent=evm.TU.R2_3.1130;Name=EVM%20prediction%20R2_3.1130
R2_3	EVM	exon	12079934	12080067	.	+	.	ID=evm.model.R2_3.1130.exon1;Parent=evm.model.R2_3.1130
R2_3	EVM	CDS	12079934	12080067	.	+	0	ID=cds.evm.model.R2_3.1130;Parent=evm.model.R2_3.1130
R2_3	EVM	exon	12082913	12083357	.	+	.	ID=evm.model.R2_3.1130.exon2;Parent=evm.model.R2_3.1130
R2_3	EVM	CDS	12082913	12083357	.	+	1	ID=cds.evm.model.R2_3.1130;Parent=evm.model.R2_3.1130
#evm.TU.ctg38_0.3 removed; remove_reason=repeat_match;
ctg38_0	EVM	gene	87694	88589	.	+	.	ID=evm.TU.ctg38_0.3;Name=EVM%20prediction%20ctg38_0.3
ctg38_0	EVM	mRNA	87694	88589	.	+	.	ID=evm.model.ctg38_0.3;Parent=evm.TU.ctg38_0.3;Name=EVM%20prediction%20ctg38_0.3
ctg38_0	EVM	exon	87694	88055	.	+	.	ID=evm.model.ctg38_0.3.exon1;Parent=evm.model.ctg38_0.3
ctg38_0	EVM	CDS	87694	88055	.	+	0	ID=cds.evm.model.ctg38_0.3;Parent=evm.model.ctg38_0.3
ctg38_0	EVM	exon	88133	88323	.	+	.	ID=evm.model.ctg38_0.3.exon2;Parent=evm.model.ctg38_0.3
ctg38_0	EVM	CDS	88133	88323	.	+	1	ID=cds.evm.model.ctg38_0.3;Parent=evm.model.ctg38_0.3
ctg38_0	EVM	exon	88405	88589	.	+	.	ID=evm.model.ctg38_0.3.exon3;Parent=evm.model.ctg38_0.3
ctg38_0	EVM	CDS	88405	88589	.	+	2	ID=cds.evm.model.ctg38_0.3;Parent=evm.model.ctg38_0.3
#evm.TU.ctg78_1.7 removed; remove_reason=repeat_match;
ctg78_1	EVM	gene	87801	88451	.	+	.	ID=evm.TU.ctg78_1.7;Name=EVM%20prediction%20ctg78_1.7
ctg78_1	EVM	mRNA	87801	88451	.	+	.	ID=evm.model.ctg78_1.7;Parent=evm.TU.ctg78_1.7;Name=EVM%20prediction%20ctg78_1.7
ctg78_1	EVM	exon	87801	87865	.	+	.	ID=evm.model.ctg78_1.7.exon1;Parent=evm.model.ctg78_1.7
ctg78_1	EVM	CDS	87801	87865	.	+	0	ID=cds.evm.model.ctg78_1.7;Parent=evm.model.ctg78_1.7
ctg78_1	EVM	exon	87965	88451	.	+	.	ID=evm.model.ctg78_1.7.exon2;Parent=evm.model.ctg78_1.7
ctg78_1	EVM	CDS	87965	88451	.	+	1	ID=cds.evm.model.ctg78_1.7;Parent=evm.model.ctg78_1.7
#evm.TU.ctg78_1.8 removed; remove_reason=repeat_match;
ctg78_1	EVM	gene	88608	89546	.	+	.	ID=evm.TU.ctg78_1.8;Name=EVM%20prediction%20ctg78_1.8
ctg78_1	EVM	mRNA	88608	89546	.	+	.	ID=evm.model.ctg78_1.8;Parent=evm.TU.ctg78_1.8;Name=EVM%20prediction%20ctg78_1.8
ctg78_1	EVM	exon	88608	89546	.	+	.	ID=evm.model.ctg78_1.8.exon1;Parent=evm.model.ctg78_1.8
ctg78_1	EVM	CDS	88608	89546	.	+	0	ID=cds.evm.model.ctg78_1.8;Parent=evm.model.ctg78_1.8
#evm.TU.ctg78_1.13 removed; remove_reason=repeat_match;
ctg78_1	EVM	gene	181488	182007	.	-	.	ID=evm.TU.ctg78_1.13;Name=EVM%20prediction%20ctg78_1.13
ctg78_1	EVM	mRNA	181488	182007	.	-	.	ID=evm.model.ctg78_1.13;Parent=evm.TU.ctg78_1.13;Name=EVM%20prediction%20ctg78_1.13
ctg78_1	EVM	exon	181963	182007	.	-	.	ID=evm.model.ctg78_1.13.exon1;Parent=evm.model.ctg78_1.13
ctg78_1	EVM	CDS	181963	182007	.	-	0	ID=cds.evm.model.ctg78_1.13;Parent=evm.model.ctg78_1.13
ctg78_1	EVM	exon	181488	181874	.	-	.	ID=evm.model.ctg78_1.13.exon2;Parent=evm.model.ctg78_1.13
[truncated: 39,017 more chars]
