# Supplementary material for: Prevalent bee venom genes evolved before the aculeate stinger and eusociality
Source: BMC Biol. 2023 Oct 23;21:229. doi: 10.1186/s12915-023-01656-5 (PMC10591384; doi:10.1186/s12915-023-01656-5)
Supplement: Supplementary file 39 — Additional file 39. Genome annotation of Tetragonula carbonaria. [file 12915_2023_1656_MOESM39_ESM.zip › Tetragonula_carbonaria.annotation.funannotate.with.RNAseq.Oct2020/results.intermediate/transcript_alignments.gff3]

##gff-version 3
R1_1	genome	cDNA_match	538	777	96.77	+	.	ID=TRINITY_GG_20710_c0_g1_i1;Target=TRINITY_GG_20710_c0_g1_i1 1 248
R1_1	genome	cDNA_match	775	781	80.66	-	.	ID=BINPACKER.3106.1;Target=BINPACKER.3106.1 2460 3024
R1_1	genome	cDNA_match	7024	7184	80.66	-	.	ID=BINPACKER.3106.1;Target=BINPACKER.3106.1 2299 2459
R1_1	genome	cDNA_match	7330	7598	80.66	-	.	ID=BINPACKER.3106.1;Target=BINPACKER.3106.1 2030 2298
R1_1	genome	cDNA_match	7716	8171	80.66	-	.	ID=BINPACKER.3106.1;Target=BINPACKER.3106.1 1574 2029
R1_1	genome	cDNA_match	8569	8954	80.66	-	.	ID=BINPACKER.3106.1;Target=BINPACKER.3106.1 1188 1573
R1_1	genome	cDNA_match	9274	9978	80.66	-	.	ID=BINPACKER.3106.1;Target=BINPACKER.3106.1 483 1187
R1_1	genome	cDNA_match	11938	12317	80.66	-	.	ID=BINPACKER.3106.1;Target=BINPACKER.3106.1 1 482
R1_1	genome	cDNA_match	1564	1770	99.88	+	.	ID=BINPACKER.7284.1;Target=BINPACKER.7284.1 1 207
R1_1	genome	cDNA_match	1848	1938	99.88	+	.	ID=BINPACKER.7284.1;Target=BINPACKER.7284.1 208 298
R1_1	genome	cDNA_match	2078	2299	99.88	+	.	ID=BINPACKER.7284.1;Target=BINPACKER.7284.1 299 520
R1_1	genome	cDNA_match	2407	2578	99.88	+	.	ID=BINPACKER.7284.1;Target=BINPACKER.7284.1 521 692
R1_1	genome	cDNA_match	2700	3142	99.88	+	.	ID=BINPACKER.7284.1;Target=BINPACKER.7284.1 693 1135
R1_1	genome	cDNA_match	3508	3684	99.88	+	.	ID=BINPACKER.7284.1;Target=BINPACKER.7284.1 1136 1312
R1_1	genome	cDNA_match	3828	4172	99.88	+	.	ID=BINPACKER.7284.1;Target=BINPACKER.7284.1 1313 1657
R1_1	genome	cDNA_match	4269	4369	99.88	+	.	ID=BINPACKER.7284.1;Target=BINPACKER.7284.1 1658 1758
R1_1	genome	cDNA_match	4468	4649	99.88	+	.	ID=BINPACKER.7284.1;Target=BINPACKER.7284.1 1759 1940
R1_1	genome	cDNA_match	4736	4879	99.88	+	.	ID=BINPACKER.7284.1;Target=BINPACKER.7284.1 1941 2084
R1_1	genome	cDNA_match	4976	5139	99.88	+	.	ID=BINPACKER.7284.1;Target=BINPACKER.7284.1 2085 2248
R1_1	genome	cDNA_match	5210	5372	99.88	+	.	ID=BINPACKER.7284.1;Target=BINPACKER.7284.1 2249 2411
R1_1	genome	cDNA_match	5479	5550	99.88	+	.	ID=BINPACKER.7284.1;Target=BINPACKER.7284.1 2412 2486
R1_1	genome	cDNA_match	2889	3434	100.00	-	.	ID=TRINITY_GG_20704_c6_g1_i9;Target=TRINITY_GG_20704_c6_g1_i9 1 546
R1_1	genome	cDNA_match	3119	3423	100.00	+	.	ID=BINPACKER.41588.1;Target=BINPACKER.41588.1 1 343
R1_1	genome	cDNA_match	8039	8303	100.00	+	.	ID=TRINITY_GG_20704_c5_g1_i8;Target=TRINITY_GG_20704_c5_g1_i8 1 266
R1_1	genome	cDNA_match	9047	9306	100.00	-	.	ID=TRINITY_GG_20704_c24_g1_i1;Target=TRINITY_GG_20704_c24_g1_i1 1 260
R1_1	genome	cDNA_match	9967	10174	100.00	-	.	ID=TRINITY_GG_20704_c19_g1_i1;Target=TRINITY_GG_20704_c19_g1_i1 1 208
R1_1	genome	cDNA_match	10168	11440	99.92	-	.	ID=TRINITY_GG_20704_c7_g1_i1;Target=TRINITY_GG_20704_c7_g1_i1 1 1274
R1_1	genome	cDNA_match	10168	11440	99.92	+	.	ID=BINPACKER.12311.1;Target=BINPACKER.12311.1 1 1274
R1_1	genome	cDNA_match	12593	12856	99.62	+	.	ID=TRINITY_GG_20704_c28_g1_i1;Target=TRINITY_GG_20704_c28_g1_i1 1 265
R1_1	genome	cDNA_match	14142	14723	99.83	+	.	ID=TRINITY_GG_20704_c9_g1_i1;Target=TRINITY_GG_20704_c9_g1_i1 1 603
R1_1	genome	cDNA_match	14142	14723	97.16	+	.	ID=BINPACKER.28632.1;Target=BINPACKER.28632.1 1 618
R1_1	genome	cDNA_match	16632	16866	99.58	-	.	ID=TRINITY_GG_20704_c22_g1_i1;Target=TRINITY_GG_20704_c22_g1_i1 1 236
R1_1	genome	cDNA_match	18121	18362	99.18	-	.	ID=TRINITY_GG_20704_c18_g1_i1;Target=TRINITY_GG_20704_c18_g1_i1 1 244
R1_1	genome	cDNA_match	20924	21181	100.00	+	.	ID=TRINITY_GG_20704_c14_g1_i1;Target=TRINITY_GG_20704_c14_g1_i1 1 258
R1_1	genome	cDNA_match	21739	22171	99.77	-	.	ID=TRINITY_GG_20704_c10_g1_i1;Target=TRINITY_GG_20704_c10_g1_i1 1 434
R1_1	genome	cDNA_match	21739	22171	99.77	+	.	ID=BINPACKER.35402.1;Target=BINPACKER.35402.1 1 434
R1_1	genome	cDNA_match	22152	22596	100.00	-	.	ID=TRINITY_GG_20704_c13_g1_i1;Target=TRINITY_GG_20704_c13_g1_i1 1 445
R1_1	genome	cDNA_match	22152	22595	99.78	+	.	ID=BINPACKER.54216.1;Target=BINPACKER.54216.1 1 445
R1_1	genome	cDNA_match	22757	23792	99.90	+	.	ID=TRINITY_GG_20704_c5_g2_i1;Target=TRINITY_GG_20704_c5_g2_i1 1 1087
R1_1	genome	cDNA_match	22762	23790	99.90	-	.	ID=BINPACKER.4280.1;Target=BINPACKER.4280.1 1 1030
R1_1	genome	cDNA_match	23925	24778	99.88	+	.	ID=TRINITY_GG_20704_c3_g1_i1;Target=TRINITY_GG_20704_c3_g1_i1 1 854
R1_1	genome	cDNA_match	23925	24724	100.00	+	.	ID=BINPACKER.1604.1;Target=BINPACKER.1604.1 1 1380
R1_1	genome	cDNA_match	24757	26652	100.00	-	.	ID=TRINITY_GG_20704_c3_g2_i1;Target=TRINITY_GG_20704_c3_g2_i1 1 1896
R1_1	genome	cDNA_match	24757	26640	99.42	-	.	ID=TRINITY_GG_20704_c3_g2_i2;Target=TRINITY_GG_20704_c3_g2_i2 1 1884
R1_1	genome	cDNA_match	24781	26188	99.15	-	.	ID=BINPACKER.2439.1;Target=BINPACKER.2439.1 1 1817
R1_1	genome	cDNA_match	26606	26946	99.71	+	.	ID=TRINITY_GG_20704_c2_g1_i1;Target=TRINITY_GG_20704_c2_g1_i1 1 342
R1_1	genome	cDNA_match	27045	27401	100.00	-	.	ID=TRINITY_GG_20704_c0_g1_i1;Target=TRINITY_GG_20704_c0_g1_i1 238 594
R1_1	genome	cDNA_match	27464	27700	100.00	-	.	ID=TRINITY_GG_20704_c0_g1_i1;Target=TRINITY_GG_20704_c0_g1_i1 1 237
R1_1	genome	cDNA_match	27045	27676	97.08	+	.	ID=BINPACKER.9041.1;Target=BINPACKER.9041.1 1 644
R1_1	genome	cDNA_match	27678	28671	100.00	+	.	ID=BINPACKER.1175.1;Target=BINPACKER.1175.1 1 1500
R1_1	genome	cDNA_match	28665	30270	99.81	-	.	ID=BINPACKER.1177.1;Target=BINPACKER.1177.1 1 1612
R1_1	genome	cDNA_match	29461	30266	99.75	+	.	ID=TRINITY_GG_20704_c4_g1_i3;Target=TRINITY_GG_20704_c4_g1_i3 1 1139
R1_1	genome	cDNA_match	29462	30266	99.75	+	.	ID=TRINITY_GG_20704_c4_g1_i2;Target=TRINITY_GG_20704_c4_g1_i2 1 1152
R1_1	genome	cDNA_match	30722	31580	99.42	+	.	ID=BINPACKER.7438.1;Target=BINPACKER.7438.1 1 859
R1_1	genome	cDNA_match	31629	32391	98.71	-	.	ID=TRINITY_GG_20704_c1_g1_i1;Target=TRINITY_GG_20704_c1_g1_i1 1 782
R1_1	genome	cDNA_match	31655	32392	100.00	+	.	ID=BINPACKER.4043.1;Target=BINPACKER.4043.1 1 1248
R1_1	genome	cDNA_match	33814	34038	100.00	+	.	ID=TRINITY_GG_20704_c27_g1_i1;Target=TRINITY_GG_20704_c27_g1_i1 1 225
R1_1	genome	cDNA_match	35698	36102	100.00	-	.	ID=BINPACKER.50844.1;Target=BINPACKER.50844.1 1 405
R1_1	genome	cDNA_match	36085	36342	99.61	+	.	ID=TRINITY_GG_20704_c25_g1_i1;Target=TRINITY_GG_20704_c25_g1_i1 1 258
R1_1	genome	cDNA_match	36407	36938	100.00	-	.	ID=TRINITY_GG_20704_c17_g1_i1;Target=TRINITY_GG_20704_c17_g1_i1 1 532
R1_1	genome	cDNA_match	37252	37343	99.91	-	.	ID=BINPACKER.5677.1;Target=BINPACKER.5677.1 2043 2134
R1_1	genome	cDNA_match	41057	41291	99.91	-	.	ID=BINPACKER.5677.1;Target=BINPACKER.5677.1 1808 2042
R1_1	genome	cDNA_match	41702	41919	99.91	-	.	ID=BINPACKER.5677.1;Target=BINPACKER.5677.1 1590 1807
R1_1	genome	cDNA_match	44748	45371	99.91	-	.	ID=BINPACKER.5677.1;Target=BINPACKER.5677.1 1 1589
R1_1	genome	cDNA_match	37509	37814	95.33	+	.	ID=TRINITY_GG_20704_c8_g1_i2;Target=TRINITY_GG_20704_c8_g1_i2 1 311
R1_1	genome	cDNA_match	38374	38611	100.00	+	.	ID=TRINITY_GG_20704_c26_g1_i1;Target=TRINITY_GG_20704_c26_g1_i1 1 238
R1_1	genome	cDNA_match	39628	39991	99.73	+	.	ID=TRINITY_GG_20704_c21_g1_i1;Target=TRINITY_GG_20704_c21_g1_i1 1 367
R1_1	genome	cDNA_match	40755	41080	100.00	+	.	ID=BINPACKER.47741.1;Target=BINPACKER.47741.1 1 327
R1_1	genome	cDNA_match	42109	42344	100.00	-	.	ID=TRINITY_GG_20704_c16_g1_i1;Target=TRINITY_GG_20704_c16_g1_i1 1 236
R1_1	genome	cDNA_match	42472	42844	100.00	+	.	ID=TRINITY_GG_20704_c12_g1_i1;Target=TRINITY_GG_20704_c12_g1_i1 1 373
R1_1	genome	cDNA_match	42472	42844	100.00	-	.	ID=BINPACKER.45010.1;Target=BINPACKER.45010.1 1 373
R1_1	genome	cDNA_match	42934	43175	100.00	+	.	ID=TRINITY_GG_20704_c11_g1_i1;Target=TRINITY_GG_20704_c11_g1_i1 1 270
R1_1	genome	cDNA_match	43267	43571	100.00	+	.	ID=TRINITY_GG_20704_c15_g1_i1;Target=TRINITY_GG_20704_c15_g1_i1 1 305
R1_1	genome	cDNA_match	43267	43571	100.00	-	.	ID=BINPACKER.54999.1;Target=BINPACKER.54999.1 1 305
R1_1	genome	cDNA_match	43669	44038	100.00	+	.	ID=TRINITY_GG_20704_c20_g1_i1;Target=TRINITY_GG_20704_c20_g1_i1 1 371
R1_1	genome	cDNA_match	44488	45470	99.90	+	.	ID=TRINITY_GG_20704_c4_g2_i5;Target=TRINITY_GG_20704_c4_g2_i5 1 1023
R1_1	genome	cDNA_match	45586	45854	100.00	+	.	ID=TRINITY_GG_20693_c0_g1_i1;Target=TRINITY_GG_20693_c0_g1_i1 1 269
R1_1	genome	cDNA_match	46918	47164	100.00	-	.	ID=TRINITY_GG_20709_c0_g1_i1;Target=TRINITY_GG_20709_c0_g1_i1 1 247
R1_1	genome	cDNA_match	57902	58190	99.66	+	.	ID=TRINITY_GG_20699_c4_g1_i1;Target=TRINITY_GG_20699_c4_g1_i1 1 316
R1_1	genome	cDNA_match	59367	59626	100.00	-	.	ID=TRINITY_GG_20699_c3_g1_i1;Target=TRINITY_GG_20699_c3_g1_i1 1 260
R1_1	genome	cDNA_match	59860	60080	100.00	+	.	ID=TRINITY_GG_20699_c1_g1_i1;Target=TRINITY_GG_20699_c1_g1_i1 1 221
R1_1	genome	cDNA_match	60282	60491	100.00	-	.	ID=TRINITY_GG_20699_c2_g1_i1;Target=TRINITY_GG_20699_c2_g1_i1 1 210
R1_1	genome	cDNA_match	61702	62587	100.00	+	.	ID=BINPACKER.13892.1;Target=BINPACKER.13892.1 1 886
R1_1	genome	cDNA_match	62931	63162	100.00	+	.	ID=BINPACKER.13892.1;Target=BINPACKER.13892.1 887 1118
R1_1	genome	cDNA_match	63245	63351	100.00	+	.	ID=BINPACKER.13892.1;Target=BINPACKER.13892.1 1119 1225
R1_1	genome	cDNA_match	63420	63544	100.00	+	.	ID=TRINITY_GG_20705_c0_g1_i1;Target=TRINITY_GG_20705_c0_g1_i1 1 125
R1_1	genome	cDNA_match	63629	63764	100.00	+	.	ID=TRINITY_GG_20705_c0_g1_i1;Target=TRINITY_GG_20705_c0_g1_i1 126 261
R1_1	genome	cDNA_match	64315	64603	100.00	+	.	ID=TRINITY_GG_20705_c0_g1_i1;Target=TRINITY_GG_20705_c0_g1_i1 262 553
R1_1	genome	cDNA_match	63420	63544	100.00	+	.	ID=TRINITY_GG_20705_c0_g1_i2;Target=TRINITY_GG_20705_c0_g1_i2 1 125
R1_1	genome	cDNA_match	63629	63764	100.00	+	.	ID=TRINITY_GG_20705_c0_g1_i2;Target=TRINITY_GG_20705_c0_g1_i2 126 261
R1_1	genome	cDNA_match	64315	64543	100.00	+	.	ID=TRINITY_GG_20705_c0_g1_i2;Target=TRINITY_GG_20705_c0_g1_i2 262 490
R1_1	genome	cDNA_match	64611	64723	100.00	+	.	ID=TRINITY_GG_20705_c0_g1_i2;Target=TRINITY_GG_20705_c0_g1_i2 491 608
R1_1	genome	cDNA_match	64864	65328	100.00	-	.	ID=TRINITY_GG_20724_c0_g1_i1;Target=TRINITY_GG_20724_c0_g1_i1 1 465
R1_1	genome	cDNA_match	64864	65328	100.00	+	.	ID=BINPACKER.31587.1;Target=BINPACKER.31587.1 1 465
R1_1	genome	cDNA_match	66268	66730	98.93	-	.	ID=TRINITY_GG_20688_c0_g1_i1;Target=TRINITY_GG_20688_c0_g1_i1 1 659
R1_1	genome	cDNA_match	66276	66615	98.55	-	.	ID=BINPACKER.46864.1;Target=BINPACKER.46864.1 1 343
R1_1	genome	cDNA_match	87625	87772	98.79	+	.	ID=BINPACKER.5745.1;Target=BINPACKER.5745.1 1 148
R1_1	genome	cDNA_match	89086	89317	98.79	+	.	ID=BINPACKER.5745.1;Target=BINPACKER.5745.1 149 380
R1_1	genome	cDNA_match	89469	89625	98.79	+	.	ID=BINPACKER.5745.1;Target=BINPACKER.5745.1 381 537
R1_1	genome	cDNA_match	90086	90226	98.79	+	.	ID=BINPACKER.5745.1;Target=BINPACKER.5745.1 538 678
R1_1	genome	cDNA_match	90527	91239	98.79	+	.	ID=BINPACKER.5745.1;Target=BINPACKER.5745.1 679 1409
R1_1	genome	cDNA_match	109642	109755	100.00	+	.	ID=TRINITY_GG_20713_c0_g1_i1;Target=TRINITY_GG_20713_c0_g1_i1 1 114
R1_1	genome	cDNA_match	109820	110178	100.00	+	.	ID=TRINITY_GG_20713_c0_g1_i1;Target=TRINITY_GG_20713_c0_g1_i1 115 473
R1_1	genome	cDNA_match	109642	109755	100.00	+	.	ID=BINPACKER.72079.1;Target=BINPACKER.72079.1 1 114
R1_1	genome	cDNA_match	109820	110178	100.00	+	.	ID=BINPACKER.72079.1;Target=BINPACKER.72079.1 115 473
R1_1	genome	cDNA_match	141362	141428	100.00	-	.	ID=TRINITY_GG_20708_c0_g1_i1;Target=TRINITY_GG_20708_c0_g1_i1 232 298
R1_1	genome	cDNA_match	142668	142898	100.00	-	.	ID=TRINITY_GG_20708_c0_g1_i1;Target=TRINITY_GG_20708_c0_g1_i1 1 231
R1_1	genome	cDNA_match	141362	141617	100.00	-	.	ID=TRINITY_GG_20708_c0_g2_i1;Target=TRINITY_GG_20708_c0_g2_i1 1 256
R1_1	genome	cDNA_match	143180	143589	100.00	+	.	ID=TRINITY_GG_20714_c0_g1_i1;Target=TRINITY_GG_20714_c0_g1_i1 1 411
R1_1	genome	cDNA_match	143180	143589	100.00	+	.	ID=BINPACKER.48968.1;Target=BINPACKER.48968.1 1 411
R1_1	genome	cDNA_match	152507	153296	99.77	-	.	ID=BINPACKER.58816.1;Target=BINPACKER.58816.1 86 875
R1_1	genome	cDNA_match	154694	154754	99.77	-	.	ID=BINPACKER.58816.1;Target=BINPACKER.58816.1 1 85
R1_1	genome	cDNA_match	154133	154339	99.04	-	.	ID=TRINITY_GG_20689_c6_g1_i1;Target=TRINITY_GG_20689_c6_g1_i1 1 241
R1_1	genome	cDNA_match	154437	154686	98.81	-	.	ID=TRINITY_GG_20689_c13_g1_i1;Target=TRINITY_GG_20689_c13_g1_i1 1 253
R1_1	genome	cDNA_match	154957	155502	100.00	-	.	ID=TRINITY_GG_20689_c5_g1_i1;Target=TRINITY_GG_20689_c5_g1_i1 1 547
R1_1	genome	cDNA_match	154957	155502	100.00	+	.	ID=BINPACKER.54655.1;Target=BINPACKER.54655.1 1 547
R1_1	genome	cDNA_match	156719	156971	99.61	-	.	ID=TRINITY_GG_20689_c9_g1_i1;Target=TRINITY_GG_20689_c9_g1_i1 1 255
R1_1	genome	cDNA_match	158306	158541	97.12	-	.	ID=TRINITY_GG_20689_c12_g1_i1;Target=TRINITY_GG_20689_c12_g1_i1 1 237
R1_1	genome	cDNA_match	158767	159009	99.59	+	.	ID=TRINITY_GG_20689_c10_g1_i1;Target=TRINITY_GG_20689_c10_g1_i1 1 246
R1_1	genome	cDNA_match	160768	161001	100.00	-	.	ID=TRINITY_GG_20689_c8_g1_i1;Target=TRINITY_GG_20689_c8_g1_i1 1 234
R1_1	genome	cDNA_match	162186	162398	98.61	-	.	ID=TRINITY_GG_20689_c11_g1_i1;Target=TRINITY_GG_20689_c11_g1_i1 1 217
R1_1	genome	cDNA_match	162592	162758	100.00	+	.	ID=TRINITY_GG_20689_c2_g1_i1;Target=TRINITY_GG_20689_c2_g1_i1 1 167
R1_1	genome	cDNA_match	163118	163216	100.00	+	.	ID=TRINITY_GG_20689_c2_g1_i1;Target=TRINITY_GG_20689_c2_g1_i1 168 266
R1_1	genome	cDNA_match	163288	163439	100.00	+	.	ID=TRINITY_GG_20689_c2_g1_i1;Target=TRINITY_GG_20689_c2_g1_i1 267 418
R1_1	genome	cDNA_match	163520	164237	100.00	+	.	ID=TRINITY_GG_20689_c2_g1_i1;Target=TRINITY_GG_20689_c2_g1_i1 419 1144
R1_1	genome	cDNA_match	162592	162758	100.00	+	.	ID=TRINITY_GG_20689_c2_g1_i2;Target=TRINITY_GG_20689_c2_g1_i2 1 167
R1_1	genome	cDNA_match	163118	163216	100.00	+	.	ID=TRINITY_GG_20689_c2_g1_i2;Target=TRINITY_GG_20689_c2_g1_i2 168 266
R1_1	genome	cDNA_match	163288	163439	100.00	+	.	ID=TRINITY_GG_20689_c2_g1_i2;Target=TRINITY_GG_20689_c2_g1_i2 267 418
R1_1	genome	cDNA_match	163520	163708	100.00	+	.	ID=TRINITY_GG_20689_c2_g1_i2;Target=TRINITY_GG_20689_c2_g1_i2 419 607
R1_1	genome	cDNA_match	163786	164237	100.00	+	.	ID=TRINITY_GG_20689_c2_g1_i2;Target=TRINITY_GG_20689_c2_g1_i2 608 1067
R1_1	genome	cDNA_match	165500	165855	99.72	-	.	ID=TRINITY_GG_20689_c3_g1_i1;Target=TRINITY_GG_20689_c3_g1_i1 1 364
R1_1	genome	cDNA_match	165500	165855	99.72	-	.	ID=BINPACKER.25911.1;Target=BINPACKER.25911.1 1 364
R1_1	genome	cDNA_match	165873	166117	100.00	+	.	ID=TRINITY_GG_20689_c0_g1_i1;Target=TRINITY_GG_20689_c0_g1_i1 1 245
R1_1	genome	cDNA_match	166153	166416	99.62	+	.	ID=TRINITY_GG_20689_c4_g1_i1;Target=TRINITY_GG_20689_c4_g1_i1 1 265
R1_1	genome	cDNA_match	170937	171065	99.93	+	.	ID=TRINITY_GG_20712_c21_g1_i2;Target=TRINITY_GG_20712_c21_g1_i2 1 129
R1_1	genome	cDNA_match	172272	172536	99.93	+	.	ID=TRINITY_GG_20712_c21_g1_i2;Target=TRINITY_GG_20712_c21_g1_i2 130 394
R1_1	genome	cDNA_match	172789	173056	99.93	+	.	ID=TRINITY_GG_20712_c21_g1_i2;Target=TRINITY_GG_20712_c21_g1_i2 395 662
R1_1	genome	cDNA_match	173175	173465	99.93	+	.	ID=TRINITY_GG_20712_c21_g1_i2;Target=TRINITY_GG_20712_c21_g1_i2 663 953
R1_1	genome	cDNA_match	174214	174429	99.93	+	.	ID=TRINITY_GG_20712_c21_g1_i2;Target=TRINITY_GG_20712_c21_g1_i2 954 1169
R1_1	genome	cDNA_match	175194	175514	99.93	+	.	ID=TRINITY_GG_20712_c21_g1_i2;Target=TRINITY_GG_20712_c21_g1_i2 1170 1491
R1_1	genome	cDNA_match	171332	171542	99.15	+	.	ID=TRINITY_GG_20712_c44_g1_i1;Target=TRINITY_GG_20712_c44_g1_i1 1 211
R1_1	genome	cDNA_match	172267	172288	99.15	+	.	ID=TRINITY_GG_20712_c44_g1_i1;Target=TRINITY_GG_20712_c44_g1_i1 212 235
R1_1	genome	cDNA_match	172079	172536	99.94	+	.	ID=TRINITY_GG_20712_c21_g1_i1;Target=TRINITY_GG_20712_c21_g1_i1 1 458
R1_1	genome	cDNA_match	172789	173056	99.94	+	.	ID=TRINITY_GG_20712_c21_g1_i1;Target=TRINITY_GG_20712_c21_g1_i1 459 726
R1_1	genome	cDNA_match	173175	173465	99.94	+	.	ID=TRINITY_GG_20712_c21_g1_i1;Target=TRINITY_GG_20712_c21_g1_i1 727 1017
R1_1	genome	cDNA_match	174214	174429	99.94	+	.	ID=TRINITY_GG_20712_c21_g1_i1;Target=TRINITY_GG_20712_c21_g1_i1 1018 1233
R1_1	genome	cDNA_match	175194	175514	99.94	+	.	ID=TRINITY_GG_20712_c21_g1_i1;Target=TRINITY_GG_20712_c21_g1_i1 1234 1555
R1_1	genome	cDNA_match	172079	172536	99.87	+	.	ID=BINPACKER.645.1;Target=BINPACKER.645.1 1 458
R1_1	genome	cDNA_match	172789	173055	99.87	+	.	ID=BINPACKER.645.1;Target=BINPACKER.645.1 459 725
R1_1	genome	cDNA_match	173174	173464	99.87	+	.	ID=BINPACKER.645.1;Target=BINPACKER.645.1 726 1016
R1_1	genome	cDNA_match	174213	174428	99.87	+	.	ID=BINPACKER.645.1;Target=BINPACKER.645.1 1017 1232
R1_1	genome	cDNA_match	175193	175507	99.87	+	.	ID=BINPACKER.645.1;Target=BINPACKER.645.1 1233 3290
R1_1	genome	cDNA_match	173443	173963	98.49	-	.	ID=TRINITY_GG_20712_c33_g1_i1;Target=TRINITY_GG_20712_c33_g1_i1 1 524
R1_1	genome	cDNA_match	174004	174235	100.00	+	.	ID=TRINITY_GG_20712_c42_g1_i1;Target=TRINITY_GG_20712_c42_g1_i1 1 232
R1_1	genome	cDNA_match	174407	174613	99.52	-	.	ID=TRINITY_GG_20712_c41_g1_i1;Target=TRINITY_GG_20712_c41_g1_i1 1 208
R1_1	genome	cDNA_match	174607	175208	99.01	+	.	ID=TRINITY_GG_20712_c7_g1_i1;Target=TRINITY_GG_20712_c7_g1_i1 1 604
R1_1	genome	cDNA_match	176427	176698	99.80	-	.	ID=BINPACKER.64.1;Target=BINPACKER.64.1 7953 8224
R1_1	genome	cDNA_match	178445	178693	99.80	-	.	ID=BINPACKER.64.1;Target=BINPACKER.64.1 7704 7952
R1_1	genome	cDNA_match	178818	179162	99.80	-	.	ID=BINPACKER.64.1;Target=BINPACKER.64.1 7359 7703
R1_1	genome	cDNA_match	179291	179686	99.80	-	.	ID=BINPACKER.64.1;Target=BINPACKER.64.1 6963 7358
R1_1	genome	cDNA_match	179791	180152	99.80	-	.	ID=BINPACKER.64.1;Target=BINPACKER.64.1 6601 6962
R1_1	genome	cDNA_match	180235	180964	99.80	-	.	ID=BINPACKER.64.1;Target=BINPACKER.64.1 5871 6600
R1_1	genome	cDNA_match	181467	181545	99.80	-	.	ID=BINPACKER.64.1;Target=BINPACKER.64.1 5792 5870
R1_1	genome	cDNA_match	182129	182412	99.80	-	.	ID=BINPACKER.64.1;Target=BINPACKER.64.1 5508 5791
R1_1	genome	cDNA_match	182497	182725	99.80	-	.	ID=BINPACKER.64.1;Target=BINPACKER.64.1 5279 5507
R1_1	genome	cDNA_match	182850	183223	99.80	-	.	ID=BINPACKER.64.1;Target=BINPACKER.64.1 4905 5278
R1_1	genome	cDNA_match	186920	187129	99.80	-	.	ID=BINPACKER.64.1;Target=BINPACKER.64.1 4695 4904
R1_1	genome	cDNA_match	189691	189953	99.80	-	.	ID=BINPACKER.64.1;Target=BINPACKER.64.1 4432 4694
R1_1	genome	cDNA_match	192533	192652	99.80	-	.	ID=BINPACKER.64.1;Target=BINPACKER.64.1 4312 4431
R1_1	genome	cDNA_match	193987	194408	99.80	-	.	ID=BINPACKER.64.1;Target=BINPACKER.64.1 3890 4311
R1_1	genome	cDNA_match	194811	194990	99.80	-	.	ID=BINPACKER.64.1;Target=BINPACKER.64.1 3710 3889
R1_1	genome	cDNA_match	197571	197735	99.80	-	.	ID=BINPACKER.64.1;Target=BINPACKER.64.1 3545 3709
R1_1	genome	cDNA_match	202348	202617	99.80	-	.	ID=BINPACKER.64.1;Target=BINPACKER.64.1 3275 3544
R1_1	genome	cDNA_match	202745	202882	99.80	-	.	ID=BINPACKER.64.1;Target=BINPACKER.64.1 3137 3274
R1_1	genome	cDNA_match	207890	207993	99.80	-	.	ID=BINPACKER.64.1;Target=BINPACKER.64.1 3033 3136
R1_1	genome	cDNA_match	208581	208679	99.80	-	.	ID=BINPACKER.64.1;Target=BINPACKER.64.1 2934 3032
R1_1	genome	cDNA_match	209128	209191	99.80	-	.	ID=BINPACKER.64.1;Target=BINPACKER.64.1 2870 2933
R1_1	genome	cDNA_match	209275	209504	99.80	-	.	ID=BINPACKER.64.1;Target=BINPACKER.64.1 2640 2869
R1_1	genome	cDNA_match	209622	209778	99.80	-	.	ID=BINPACKER.64.1;Target=BINPACKER.64.1 2483 2639
R1_1	genome	cDNA_match	210734	210877	99.80	-	.	ID=BINPACKER.64.1;Target=BINPACKER.64.1 2339 2482
R1_1	genome	cDNA_match	212741	213200	99.80	-	.	ID=BINPACKER.64.1;Target=BINPACKER.64.1 1879 2338
R1_1	genome	cDNA_match	215285	215423	99.80	-	.	ID=BINPACKER.64.1;Target=BINPACKER.64.1 1 1878
R1_1	genome	cDNA_match	176470	176704	99.97	-	.	ID=TRINITY_GG_20712_c23_g1_i5;Target=TRINITY_GG_20712_c23_g1_i5 5897 6131
R1_1	genome	cDNA_match	177821	177882	99.97	-	.	ID=TRINITY_GG_20712_c23_g1_i5;Target=TRINITY_GG_20712_c23_g1_i5 5835 5896
R1_1	genome	cDNA_match	178451	178699	99.97	-	.	ID=TRINITY_GG_20712_c23_g1_i5;Target=TRINITY_GG_20712_c23_g1_i5 5586 5834
R1_1	genome	cDNA_match	178824	179168	99.97	-	.	ID=TRINITY_GG_20712_c23_g1_i5;Target=TRINITY_GG_20712_c23_g1_i5 5241 5585
R1_1	genome	cDNA_match	179297	179692	99.97	-	.	ID=TRINITY_GG_20712_c23_g1_i5;Target=TRINITY_GG_20712_c23_g1_i5 4845 5240
R1_1	genome	cDNA_match	179797	180158	99.97	-	.	ID=TRINITY_GG_20712_c23_g1_i5;Target=TRINITY_GG_20712_c23_g1_i5 4483 4844
R1_1	genome	cDNA_match	180241	180970	99.97	-	.	ID=TRINITY_GG_20712_c23_g1_i5;Target=TRINITY_GG_20712_c23_g1_i5 3753 4482
R1_1	genome	cDNA_match	181473	181551	99.97	-	.	ID=TRINITY_GG_20712_c23_g1_i5;Target=TRINITY_GG_20712_c23_g1_i5 3674 3752
R1_1	genome	cDNA_match	182135	182418	99.97	-	.	ID=TRINITY_GG_20712_c23_g1_i5;Target=TRINITY_GG_20712_c23_g1_i5 3390 3673
R1_1	genome	cDNA_match	182503	182731	99.97	-	.	ID=TRINITY_GG_20712_c23_g1_i5;Target=TRINITY_GG_20712_c23_g1_i5 3161 3389
R1_1	genome	cDNA_match	182856	183229	99.97	-	.	ID=TRINITY_GG_20712_c23_g1_i5;Target=TRINITY_GG_20712_c23_g1_i5 2787 3160
R1_1	genome	cDNA_match	186926	187135	99.97	-	.	ID=TRINITY_GG_20712_c23_g1_i5;Target=TRINITY_GG_20712_c23_g1_i5 2577 2786
R1_1	genome	cDNA_match	189697	189959	99.97	-	.	ID=TRINITY_GG_20712_c23_g1_i5;Target=TRINITY_GG_20712_c23_g1_i5 2314 2576
R1_1	genome	cDNA_match	192539	192658	99.97	-	.	ID=TRINITY_GG_20712_c23_g1_i5;Target=TRINITY_GG_20712_c23_g1_i5 2194 2313
R1_1	genome	cDNA_match	193993	194414	99.97	-	.	ID=TRINITY_GG_20712_c23_g1_i5;Target=TRINITY_GG_20712_c23_g1_i5 1772 2193
R1_1	genome	cDNA_match	194817	194996	99.97	-	.	ID=TRINITY_GG_20712_c23_g1_i5;Target=TRINITY_GG_20712_c23_g1_i5 1592 1771
R1_1	genome	cDNA_match	199168	199338	99.97	-	.	ID=TRINITY_GG_20712_c23_g1_i5;Target=TRINITY_GG_20712_c23_g1_i5 1421 1591
R1_1	genome	cDNA_match	202360	202629	99.97	-	.	ID=TRINITY_GG_20712_c23_g1_i5;Target=TRINITY_GG_20712_c23_g1_i5 1151 1420
R1_1	genome	cDNA_match	202757	202894	99.97	-	.	ID=TRINITY_GG_20712_c23_g1_i5;Target=TRINITY_GG_20712_c23_g1_i5 1013 1150
R1_1	genome	cDNA_match	204626	205371	99.97	-	.	ID=TRINITY_GG_20712_c23_g1_i5;Target=TRINITY_GG_20712_c23_g1_i5 1 1012
R1_1	genome	cDNA_match	176470	176704	99.97	-	.	ID=TRINITY_GG_20712_c23_g1_i7;Target=TRINITY_GG_20712_c23_g1_i7 5835 6069
R1_1	genome	cDNA_match	178451	178699	99.97	-	.	ID=TRINITY_GG_20712_c23_g1_i7;Target=TRINITY_GG_20712_c23_g1_i7 5586 5834
R1_1	genome	cDNA_match	178824	179168	99.97	-	.	ID=TRINITY_GG_20712_c23_g1_i7;Target=TRINITY_GG_20712_c23_g1_i7 5241 5585
R1_1	genome	cDNA_match	179297	179692	99.97	-	.	ID=TRINITY_GG_20712_c23_g1_i7;Target=TRINITY_GG_20712_c23_g1_i7 4845 5240
R1_1	genome	cDNA_match	179797	180158	99.97	-	.	ID=TRINITY_GG_20712_c23_g1_i7;Target=TRINITY_GG_20712_c23_g1_i7 4483 4844
R1_1	genome	cDNA_match	180241	180970	99.97	-	.	ID=TRINITY_GG_20712_c23_g1_i7;Target=TRINITY_GG_20712_c23_g1_i7 3753 4482
R1_1	genome	cDNA_match	181473	181551	99.97	-	.	ID=TRINITY_GG_20712_c23_g1_i7;Target=TRINITY_GG_20712_c23_g1_i7 3674 3752
R1_1	genome	cDNA_match	182135	182418	99.97	-	.	ID=TRINITY_GG_20712_c23_g1_i7;Target=TRINITY_GG_20712_c23_g1_i7 3390 3673
R1_1	genome	cDNA_match	182503	182731	99.97	-	.	ID=TRINITY_GG_20712_c23_g1_i7;Target=TRINITY_GG_20712_c23_g1_i7 3161 3389
R1_1	genome	cDNA_match	182856	183229	99.97	-	.	ID=TRINITY_GG_20712_c23_g1_i7;Target=TRINITY_GG_20712_c23_g1_i7 2787 3160
R1_1	genome	cDNA_match	186926	187135	99.97	-	.	ID=TRINITY_GG_20712_c23_g1_i7;Target=TRINITY_GG_20712_c23_g1_i7 2577 2786
R1_1	genome	cDNA_match	189697	189959	99.97	-	.	ID=TRINITY_GG_20712_c23_g1_i7;Target=TRINITY_GG_20712_c23_g1_i7 2314 2576
R1_1	genome	cDNA_match	192539	192658	99.97	-	.	ID=TRINITY_GG_20712_c23_g1_i7;Target=TRINITY_GG_20712_c23_g1_i7 2194 2313
R1_1	genome	cDNA_match	193993	194414	99.97	-	.	ID=TRINITY_GG_20712_c23_g1_i7;Target=TRINITY_GG_20712_c23_g1_i7 1772 2193
R1_1	genome	cDNA_match	194817	194996	99.97	-	.	ID=TRINITY_GG_20712_c23_g1_i7;Target=TRINITY_GG_20712_c23_g1_i7 1592 1771
R1_1	genome	cDNA_match	199168	199338	99.97	-	.	ID=TRINITY_GG_20712_c23_g1_i7;Target=TRINITY_GG_20712_c23_g1_i7 1421 1591
R1_1	genome	cDNA_match	202360	202629	99.97	-	.	ID=TRINITY_GG_20712_c23_g1_i7;Target=TRINITY_GG_20712_c23_g1_i7 1151 1420
R1_1	genome	cDNA_match	202757	202894	99.97	-	.	ID=TRINITY_GG_20712_c23_g1_i7;Target=TRINITY_GG_20712_c23_g1_i7 1013 1150
R1_1	genome	cDNA_match	204626	205371	99.97	-	.	ID=TRINITY_GG_20712_c23_g1_i7;Target=TRINITY_GG_20712_c23_g1_i7 1 1012
R1_1	genome	cDNA_match	176682	177096	99.76	+	.	ID=TRINITY_GG_20712_c3_g1_i1;Target=TRINITY_GG_20712_c3_g1_i1 1 416
R1_1	genome	cDNA_match	176683	177096	99.76	-	.	ID=BINPACKER.14290.1;Target=BINPACKER.14290.1 1 415
R1_1	genome	cDNA_match	177075	177844	99.10	+	.	ID=TRINITY_GG_20712_c5_g1_i1;Target=TRINITY_GG_20712_c5_g1_i1 1 778
R1_1	genome	cDNA_match	177112	177668	100.00	+	.	ID=BINPACKER.16462.1;Target=BINPACKER.16462.1 1 557
R1_1	genome	cDNA_match	177636	178101	96.68	-	.	ID=BINPACKER.14918.1;Target=BINPACKER.14918.1 1 734
R1_1	genome	cDNA_match	177860	178469	99.51	-	.	ID=TRINITY_GG_20712_c29_g1_i1;Target=TRINITY_GG_20712_c29_g1_i1 1 611
R1_1	genome	cDNA_match	178452	178698	99.86	-	.	ID=TRINITY_GG_20712_c23_g1_i6;Target=TRINITY_GG_20712_c23_g1_i6 5465 5711
R1_1	genome	cDNA_match	178823	179167	99.86	-	.	ID=TRINITY_GG_20712_c23_g1_i6;Target=TRINITY_GG_20712_c23_g1_i6 5120 5464
R1_1	genome	cDNA_match	179296	179691	99.86	-	.	ID=TRINITY_GG_20712_c23_g1_i6;Target=TRINITY_GG_20712_c23_g1_i6 4724 5119
R1_1	genome	cDNA_match	179796	180157	99.86	-	.	ID=TRINITY_GG_20712_c23_g1_i6;Target=TRINITY_GG_20712_c23_g1_i6 4362 4723
R1_1	genome	cDNA_match	180240	180969	99.86	-	.	ID=TRINITY_GG_20712_c23_g1_i6;Target=TRINITY_GG_20712_c23_g1_i6 3632 4361
R1_1	genome	cDNA_match	181472	181550	99.86	-	.	ID=TRINITY_GG_20712_c23_g1_i6;Target=TRINITY_GG_20712_c23_g1_i6 3553 3631
R1_1	genome	cDNA_match	182134	182417	99.86	-	.	ID=TRINITY_GG_20712_c23_g1_i6;Target=TRINITY_GG_20712_c23_g1_i6 3269 3552
R1_1	genome	cDNA_match	182502	182730	99.86	-	.	ID=TRINITY_GG_20712_c23_g1_i6;Target=TRINITY_GG_20712_c23_g1_i6 3040 3268
R1_1	genome	cDNA_match	182855	183228	99.86	-	.	ID=TRINITY_GG_20712_c23_g1_i6;Target=TRINITY_GG_20712_c23_g1_i6 2666 3039
R1_1	genome	cDNA_match	186925	187134	99.86	-	.	ID=TRINITY_GG_20712_c23_g1_i6;Target=TRINITY_GG_20712_c23_g1_i6 2456 2665
R1_1	genome	cDNA_match	189696	189958	99.86	-	.	ID=TRINITY_GG_20712_c23_g1_i6;Target=TRINITY_GG_20712_c23_g1_i6 2193 2455
R1_1	genome	cDNA_match	192538	192657	99.86	-	.	ID=TRINITY_GG_20712_c23_g1_i6;Target=TRINITY_GG_20712_c23_g1_i6 2073 2192
R1_1	genome	cDNA_match	193992	194413	99.86	-	.	ID=TRINITY_GG_20712_c23_g1_i6;Target=TRINITY_GG_20712_c23_g1_i6 1651 2072
R1_1	genome	cDNA_match	194816	194995	99.86	-	.	ID=TRINITY_GG_20712_c23_g1_i6;Target=TRINITY_GG_20712_c23_g1_i6 1471 1650
R1_1	genome	cDNA_match	199167	199337	99.86	-	.	ID=TRINITY_GG_20712_c23_g1_i6;Target=TRINITY_GG_20712_c23_g1_i6 1300 1470
R1_1	genome	cDNA_match	202359	202628	99.86	-	.	ID=TRINITY_GG_20712_c23_g1_i6;Target=TRINITY_GG_20712_c23_g1_i6 1030 1299
R1_1	genome	cDNA_match	202756	203776	99.86	-	.	ID=TRINITY_GG_20712_c23_g1_i6;Target=TRINITY_GG_20712_c23_g1_i6 1 1029
R1_1	genome	cDNA_match	178452	178698	99.94	-	.	ID=TRINITY_GG_20712_c23_g1_i11;Target=TRINITY_GG_20712_c23_g1_i11 4842 5088
R1_1	genome	cDNA_match	178823	179167	99.94	-	.	ID=TRINITY_GG_20712_c23_g1_i11;Target=TRINITY_GG_20712_c23_g1_i11 4497 4841
R1_1	genome	cDNA_match	179296	179691	99.94	-	.	ID=TRINITY_GG_20712_c23_g1_i11;Target=TRINITY_GG_20712_c23_g1_i11 4101 4496
R1_1	genome	cDNA_match	179796	180157	99.94	-	.	ID=TRINITY_GG_20712_c23_g1_i11;Target=TRINITY_GG_20712_c23_g1_i11 3739 4100
R1_1	genome	cDNA_match	180240	180969	99.94	-	.	ID=TRINITY_GG_20712_c23_g1_i11;Target=TRINITY_GG_20712_c23_g1_i11 3009 3738
R1_1	genome	cDNA_match	181472	181550	99.94	-	.	ID=TRINITY_GG_20712_c23_g1_i11;Target=TRINITY_GG_20712_c23_g1_i11 2930 3008
R1_1	genome	cDNA_match	182134	182417	99.94	-	.	ID=TRINITY_GG_20712_c23_g1_i11;Target=TRINITY_GG_20712_c23_g1_i11 2646 2929
R1_1	genome	cDNA_match	182502	182730	99.94	-	.	ID=TRINITY_GG_20712_c23_g1_i11;Target=TRINITY_GG_20712_c23_g1_i11 2417 2645
R1_1	genome	cDNA_match	182855	183228	99.94	-	.	ID=TRINITY_GG_20712_c23_g1_i11;Target=TRINITY_GG_20712_c23_g1_i11 2043 2416
R1_1	genome	cDNA_match	186925	187134	99.94	-	.	ID=TRINITY_GG_20712_c23_g1_i11;Target=TRINITY_GG_20712_c23_g1_i11 1833 2042
R1_1	genome	cDNA_match	189696	189958	99.94	-	.	ID=TRINITY_GG_20712_c23_g1_i11;Target=TRINITY_GG_20712_c23_g1_i11 1570 1832
R1_1	genome	cDNA_match	192538	192657	99.94	-	.	ID=TRINITY_GG_20712_c23_g1_i11;Target=TRINITY_GG_20712_c23_g1_i11 1450 1569
R1_1	genome	cDNA_match	193992	194413	99.94	-	.	ID=TRINITY_GG_20712_c23_g1_i11;Target=TRINITY_GG_20712_c23_g1_i11 1028 1449
R1_1	genome	cDNA_match	194816	194995	99.94	-	.	ID=TRINITY_GG_20712_c23_g1_i11;Target=TRINITY_GG_20712_c23_g1_i11 848 1027
R1_1	genome	cDNA_match	199167	199337	99.94	-	.	ID=TRINITY_GG_20712_c23_g1_i11;Target=TRINITY_GG_20712_c23_g1_i11 677 847
R1_1	genome	cDNA_match	202359	202628	99.94	-	.	ID=TRINITY_GG_20712_c23_g1_i11;Target=TRINITY_GG_20712_c23_g1_i11 407 676
R1_1	genome	cDNA_match	202756	202893	99.94	-	.	ID=TRINITY_GG_20712_c23_g1_i11;Target=TRINITY_GG_20712_c23_g1_i11 269 406
R1_1	genome	cDNA_match	207901	208004	99.94	-	.	ID=TRINITY_GG_20712_c23_g1_i11;Target=TRINITY_GG_20712_c23_g1_i11 165 268
R1_1	genome	cDNA_match	208592	208690	99.94	-	.	ID=TRINITY_GG_20712_c23_g1_i11;Target=TRINITY_GG_20712_c23_g1_i11 66 164
R1_1	genome	cDNA_match	209139	209200	99.94	-	.	ID=TRINITY_GG_20712_c23_g1_i11;Target=TRINITY_GG_20712_c23_g1_i11 1 65
R1_1	genome	cDNA_match	178476	178699	99.96	-	.	ID=TRINITY_GG_20712_c23_g1_i9;Target=TRINITY_GG_20712_c23_g1_i9 4305 4528
R1_1	genome	cDNA_match	178824	179168	99.96	-	.	ID=TRINITY_GG_20712_c23_g1_i9;Target=TRINITY_GG_20712_c23_g1_i9 3960 4304
R1_1	genome	cDNA_match	179297	179692	99.96	-	.	ID=TRINITY_GG_20712_c23_g1_i9;Target=TRINITY_GG_20712_c23_g1_i9 3564 3959
R1_1	genome	cDNA_match	179797	180158	99.96	-	.	ID=TRINITY_GG_20712_c23_g1_i9;Target=TRINITY_GG_20712_c23_g1_i9 3202 3563
R1_1	genome	cDNA_match	180241	180970	99.96	-	.	ID=TRINITY_GG_20712_c23_g1_i9;Target=TRINITY_GG_20712_c23_g1_i9 2472 3201
R1_1	genome	cDNA_match	181473	181551	99.96	-	.	ID=TRINITY_GG_20712_c23_g1_i9;Target=TRINITY_GG_20712_c23_g1_i9 2393 2471
R1_1	genome	cDNA_match	182135	182418	99.96	-	.	ID=TRINITY_GG_20712_c23_g1_i9;Target=TRINITY_GG_20712_c23_g1_i9 2109 2392
R1_1	genome	cDNA_match	182503	182731	99.96	-	.	ID=TRINITY_GG_20712_c23_g1_i9;Target=TRINITY_GG_20712_c23_g1_i9 1880 2108
R1_1	genome	cDNA_match	182856	183229	99.96	-	.	ID=TRINITY_GG_20712_c23_g1_i9;Target=TRINITY_GG_20712_c23_g1_i9 1506 1879
R1_1	genome	cDNA_match	186926	187135	99.96	-	.	ID=TRINITY_GG_20712_c23_g1_i9;Target=TRINITY_GG_20712_c23_g1_i9 1296 1505
R1_1	genome	cDNA_match	189697	189959	99.96	-	.	ID=TRINITY_GG_20712_c23_g1_i9;Target=TRINITY_GG_20712_c23_g1_i9 1033 1295
R1_1	genome	cDNA_match	192539	192658	99.96	-	.	ID=TRINITY_GG_20712_c23_g1_i9;Target=TRINITY_GG_20712_c23_g1_i9 913 1032
R1_1	genome	cDNA_match	193993	194414	99.96	-	.	ID=TRINITY_GG_20712_c23_g1_i9;Target=TRINITY_GG_20712_c23_g1_i9 491 912
R1_1	genome	cDNA_match	194817	194996	99.96	-	.	ID=TRINITY_GG_20712_c23_g1_i9;Target=TRINITY_GG_20712_c23_g1_i9 311 490
R1_1	genome	cDNA_match	197577	197878	99.96	-	.	ID=TRINITY_GG_20712_c23_g1_i9;Target=TRINITY_GG_20712_c23_g1_i9 1 310
R1_1	genome	cDNA_match	180950	181488	98.90	-	.	ID=TRINITY_GG_20712_c35_g1_i1;Target=TRINITY_GG_20712_c35_g1_i1 1 540
R1_1	genome	cDNA_match	180950	181352	97.11	-	.	ID=BINPACKER.34652.1;Target=BINPACKER.34652.1 1 709
R1_1	genome	cDNA_match	181530	181747	100.00	-	.	ID=TRINITY_GG_20712_c38_g1_i1;Target=TRINITY_GG_20712_c38_g1_i1 1 218
R1_1	genome	cDNA_match	181726	182156	99.77	+	.	ID=TRINITY_GG_20712_c13_g1_i1;Target=TRINITY_GG_20712_c13_g1_i1 1 433
R1_1	genome	cDNA_match	183208	183687	97.96	-	.	ID=TRINITY_GG_20712_c30_g1_i1;Target=TRINITY_GG_20712_c30_g1_i1 1 481
R1_1	genome	cDNA_match	183209	183687	97.96	-	.	ID=BINPACKER.21400.1;Target=BINPACKER.21400.1 1 480
R1_1	genome	cDNA_match	183822	184508	99.85	+	.	ID=TRINITY_GG_20712_c16_g1_i1;Target=TRINITY_GG_20712_c16_g1_i1 1 689
R1_1	genome	cDNA_match	184489	185536	98.31	+	.	ID=TRINITY_GG_20712_c18_g1_i1;Target=TRINITY_GG_20712_c18_g1_i1 1 1053
R1_1	genome	cDNA_match	184682	185162	99.59	+	.	ID=BINPACKER.5122.1;Target=BINPACKER.5122.1 1 484
R1_1	genome	cDNA_match	185214	185457	100.00	+	.	ID=TRINITY_GG_20712_c18_g1_i2;Target=TRINITY_GG_20712_c18_g1_i2 1 244
R1_1	genome	cDNA_match	185397	186055	99.55	-	.	ID=BINPACKER.161.2;Target=BINPACKER.161.2 1 799
R1_1	genome	cDNA_match	185515	186056	99.63	+	.	ID=TRINITY_GG_20712_c6_g1_i1;Target=TRINITY_GG_20712_c6_g1_i1 1 561
R1_1	genome	cDNA_match	186053	186771	99.58	+	.	ID=BINPACKER.7750.1;Target=BINPACKER.7750.1 1 735
R1_1	genome	cDNA_match	186059	186942	99.33	+	.	ID=TRINITY_GG_20712_c17_g1_i1;Target=TRINITY_GG_20712_c17_g1_i1 1 890
R1_1	genome	cDNA_match	187112	187484	99.20	+	.	ID=TRINITY_GG_20712_c24_g1_i1;Target=TRINITY_GG_20712_c24_g1_i1 1 377
R1_1	genome	cDNA_match	187112	187484	99.20	+	.	ID=BINPACKER.6671.1;Target=BINPACKER.6671.1 1 377
R1_1	genome	cDNA_match	187468	187974	99.80	-	.	ID=TRINITY_GG_20712_c9_g1_i1;Target=TRINITY_GG_20712_c9_g1_i1 1 508
R1_1	genome	cDNA_match	187605	187973	100.00	+	.	ID=BINPACKER.16639.1;Target=BINPACKER.16639.1 1 369
R1_1	genome	cDNA_match	188078	188583	99.80	+	.	ID=TRINITY_GG_20712_c28_g1_i1;Target=TRINITY_GG_20712_c28_g1_i1 1 507
R1_1	genome	cDNA_match	188079	188581	99.41	-	.	ID=BINPACKER.13970.1;Target=BINPACKER.13970.1 1 506
R1_1	genome	cDNA_match	188822	189082	100.00	+	.	ID=TRINITY_GG_20712_c39_g1_i1;Target=TRINITY_GG_20712_c39_g1_i1 1 262
R1_1	genome	cDNA_match	189144	189484	100.00	+	.	ID=TRINITY_GG_20712_c36_g1_i1;Target=TRINITY_GG_20712_c36_g1_i1 1 343
R1_1	genome	cDNA_match	189144	189484	100.00	-	.	ID=BINPACKER.33918.1;Target=BINPACKER.33918.1 1 343
R1_1	genome	cDNA_match	189981	191729	99.21	-	.	ID=BINPACKER.5444.1;Target=BINPACKER.5444.1 1 1750
R1_1	genome	cDNA_match	189999	191742	99.89	+	.	ID=TRINITY_GG_20712_c12_g1_i1;Target=TRINITY_GG_20712_c12_g1_i1 1 1746
R1_1	genome	cDNA_match	189999	191728	99.14	+	.	ID=TRINITY_GG_20712_c12_g1_i2;Target=TRINITY_GG_20712_c12_g1_i2 1 1732
R1_1	genome	cDNA_match	191742	192418	99.85	+	.	ID=TRINITY_GG_20712_c31_g1_i1;Target=TRINITY_GG_20712_c31_g1_i1 1 682
R1_1	genome	cDNA_match	191742	192412	99.85	+	.	ID=BINPACKER.21665.1;Target=BINPACKER.21665.1 1 672
R1_1	genome	cDNA_match	192638	192948	99.04	-	.	ID=TRINITY_GG_20712_c27_g1_i1;Target=TRINITY_GG_20712_c27_g1_i1 1 315
R1_1	genome	cDNA_match	193013	194011	99.60	-	.	ID=TRINITY_GG_20712_c15_g1_i1;Target=TRINITY_GG_20712_c15_g1_i1 1 1003
R1_1	genome	cDNA_match	194977	195294	99.69	+	.	ID=TRINITY_GG_20712_c26_g1_i1;Target=TRINITY_GG_20712_c26_g1_i1 1 319
R1_1	genome	cDNA_match	196966	197173	99.05	-	.	ID=TRINITY_GG_20712_c25_g1_i1;Target=TRINITY_GG_20712_c25_g1_i1 1 212
R1_1	genome	cDNA_match	197151	197595	98.89	+	.	ID=TRINITY_GG_20712_c8_g1_i1;Target=TRINITY_GG_20712_c8_g1_i1 1 449
R1_1	genome	cDNA_match	197153	197486	98.82	+	.	ID=BINPACKER.8254.1;Target=BINPACKER.8254.1 1 613
R1_1	genome	cDNA_match	197850	199093	98.50	+	.	ID=TRINITY_GG_20712_c19_g1_i1;Target=TRINITY_GG_20712_c19_g1_i1 1 1763
R1_1	genome	cDNA_match	197857	198866	98.83	-	.	ID=BINPACKER.4022.1;Target=BINPACKER.4022.1 1 2629
R1_1	genome	cDNA_match	199109	199340	100.00	-	.	ID=TRINITY_GG_20712_c23_g1_i2;Target=TRINITY_GG_20712_c23_g1_i2 674 905
R1_1	genome	cDNA_match	202362	202631	100.00	-	.	ID=TRINITY_GG_20712_c23_g1_i2;Target=TRINITY_GG_20712_c23_g1_i2 404 673
R1_1	genome	cDNA_match	202759	202896	100.00	-	.	ID=TRINITY_GG_20712_c23_g1_i2;Target=TRINITY_GG_20712_c23_g1_i2 266 403
R1_1	genome	cDNA_match	207904	208007	100.00	-	.	ID=TRINITY_GG_20712_c23_g1_i2;Target=TRINITY_GG_20712_c23_g1_i2 162 265
R1_1	genome	cDNA_match	208595	208693	100.00	-	.	ID=TRINITY_GG_20712_c23_g1_i2;Target=TRINITY_GG_20712_c23_g1_i2 63 161
R1_1	genome	cDNA_match	209142	209203	100.00	-	.	ID=TRINITY_GG_20712_c23_g1_i2;Target=TRINITY_GG_20712_c23_g1_i2 1 62
R1_1	genome	cDNA_match	199109	199415	100.00	-	.	ID=TRINITY_GG_20712_c23_g1_i14;Target=TRINITY_GG_20712_c23_g1_i14 1 344
R1_1	genome	cDNA_match	199416	200236	99.88	+	.	ID=TRINITY_GG_20712_c14_g1_i1;Target=TRINITY_GG_20712_c14_g1_i1 1 822
R1_1	genome	cDNA_match	200396	201544	98.80	+	.	ID=TRINITY_GG_20712_c22_g1_i3;Target=TRINITY_GG_20712_c22_g1_i3 1 1168
R1_1	genome	cDNA_match	200396	201643	98.89	+	.	ID=TRINITY_GG_20712_c22_g1_i4;Target=TRINITY_GG_20712_c22_g1_i4 1 1267
R1_1	genome	cDNA_match	200438	201648	98.86	-	.	ID=BINPACKER.7575.1;Target=BINPACKER.7575.1 1 1228
R1_1	genome	cDNA_match	200953	201641	99.28	+	.	ID=TRINITY_GG_20712_c22_g1_i1;Target=TRINITY_GG_20712_c22_g1_i1 1 692
R1_1	genome	cDNA_match	201630	201901	100.00	+	.	ID=TRINITY_GG_20712_c4_g1_i1;Target=TRINITY_GG_20712_c4_g1_i1 1 272
R1_1	genome	cDNA_match	201903	202185	100.00	+	.	ID=TRINITY_GG_20712_c32_g1_i1;Target=TRINITY_GG_20712_c32_g1_i1 1 378
R1_1	genome	cDNA_match	201903	202203	100.00	-	.	ID=BINPACKER.21772.1;Target=BINPACKER.21772.1 1 328
R1_1	genome	cDNA_match	202873	203434	99.47	+	.	ID=BINPACKER.8655.1;Target=BINPACKER.8655.1 1 1024
R1_1	genome	cDNA_match	203525	205171	99.64	-	.	ID=BINPACKER.1018.1;Target=BINPACKER.1018.1 1 3060
R1_1	genome	cDNA_match	203760	204258	99.60	+	.	ID=TRINITY_GG_20712_c23_g2_i1;Target=TRINITY_GG_20712_c23_g2_i1 1 501
R1_1	genome	cDNA_match	204236	204731	100.00	-	.	ID=TRINITY_GG_20712_c23_g1_i8;Target=TRINITY_GG_20712_c23_g1_i8 162 657
R1_1	genome	cDNA_match	208595	208693	100.00	-	.	ID=TRINITY_GG_20712_c23_g1_i8;Target=TRINITY_GG_20712_c23_g1_i8 63 161
R1_1	genome	cDNA_match	209142	209203	100.00	-	.	ID=TRINITY_GG_20712_c23_g1_i8;Target=TRINITY_GG_20712_c23_g1_i8 1 62
R1_1	genome	cDNA_match	204236	205373	100.00	-	.	ID=TRINITY_GG_20712_c23_g1_i10;Target=TRINITY_GG_20712_c23_g1_i10 1 1402
R1_1	genome	cDNA_match	204700	205151	99.56	-	.	ID=TRINITY_GG_20712_c23_g1_i1;Target=TRINITY_GG_20712_c23_g1_i1 1 469
R1_1	genome	cDNA_match	205854	206236	96.72	+	.	ID=TRINITY_GG_20712_c10_g1_i1;Target=TRINITY_GG_20712_c10_g1_i1 1 457
R1_1	genome	cDNA_match	205859	206176	99.38	+	.	ID=BINPACKER.4073.1;Target=BINPACKER.4073.1 1 323
R1_1	genome	cDNA_match	206166	208005	99.90	-	.	ID=TRINITY_GG_20712_c23_g1_i13;Target=TRINITY_GG_20712_c23_g1_i13 462 2303
R1_1	genome	cDNA_match	208593	208691	99.90	-	.	ID=TRINITY_GG_20712_c23_g1_i13;Target=TRINITY_GG_20712_c23_g1_i13 363 461
R1_1	genome	cDNA_match	209140	209201	99.90	-	.	ID=TRINITY_GG_20712_c23_g1_i13;Target=TRINITY_GG_20712_c23_g1_i13 1 362
R1_1	genome	cDNA_match	206166	208688	99.81	-	.	ID=TRINITY_GG_20712_c23_g1_i15;Target=TRINITY_GG_20712_c23_g1_i15 364 2891
R1_1	genome	cDNA_match	209137	209198	99.81	-	.	ID=TRINITY_GG_20712_c23_g1_i15;Target=TRINITY_GG_20712_c23_g1_i15 1 363
R1_1	genome	cDNA_match	206292	207780	100.00	+	.	ID=BINPACKER.1410.1;Target=BINPACKER.1410.1 1 1601
R1_1	genome	cDNA_match	208670	208942	100.00	+	.	ID=TRINITY_GG_20712_c43_g1_i1;Target=TRINITY_GG_20712_c43_g1_i1 1 273
R1_1	genome	cDNA_match	208928	209202	99.64	-	.	ID=TRINITY_GG_20712_c23_g3_i1;Target=TRINITY_GG_20712_c23_g3_i1 1 276
R1_1	genome	cDNA_match	210243	210749	99.61	+	.	ID=TRINITY_GG_20712_c0_g1_i1;Target=TRINITY_GG_20712_c0_g1_i1 1 509
R1_1	genome	cDNA_match	210243	210749	99.80	-	.	ID=BINPACKER.44269.1;Target=BINPACKER.44269.1 1 508
R1_1	genome	cDNA_match	210871	211738	100.00	+	.	ID=BINPACKER.25124.1;Target=BINPACKER.25124.1 1 868
R1_1	genome	cDNA_match	211751	212054	100.00	+	.	ID=TRINITY_GG_20712_c37_g1_i1;Target=TRINITY_GG_20712_c37_g1_i1 1 304
R1_1	genome	cDNA_match	211751	212054	100.00	+	.	ID=BINPACKER.41829.1;Target=BINPACKER.41829.1 1 304
R1_1	genome	cDNA_match	212260	212537	100.00	+	.	ID=TRINITY_GG_20712_c40_g1_i1;Target=TRINITY_GG_20712_c40_g1_i1 1 278
R1_1	genome	cDNA_match	212667	212738	100.00	+	.	ID=TRINITY_GG_20712_c40_g1_i1;Target=TRINITY_GG_20712_c40_g1_i1 279 351
R1_1	genome	cDNA_match	212260	212537	100.00	+	.	ID=BINPACKER.59384.1;Target=BINPACKER.59384.1 1 278
R1_1	genome	cDNA_match	212667	212736	100.00	+	.	ID=BINPACKER.59384.1;Target=BINPACKER.59384.1 279 349
R1_1	genome	cDNA_match	213193	213488	99.66	-	.	ID=TRINITY_GG_20712_c1_g1_i1;Target=TRINITY_GG_20712_c1_g1_i1 1 297
R1_1	genome	cDNA_match	213193	213214	100.00	-	.	ID=TRINITY_GG_20712_c45_g1_i1;Target=TRINITY_GG_20712_c45_g1_i1 188 209
R1_1	genome	cDNA_match	215985	216171	100.00	-	.	ID=TRINITY_GG_20712_c45_g1_i1;Target=TRINITY_GG_20712_c45_g1_i1 1 187
R1_1	genome	cDNA_match	213193	213775	99.66	+	.	ID=BINPACKER.42624.1;Target=BINPACKER.42624.1 1 586
R1_1	genome	cDNA_match	213451	213846	99.75	-	.	ID=TRINITY_GG_20712_c2_g1_i1;Target=TRINITY_GG_20712_c2_g1_i1 1 401
R1_1	genome	cDNA_match	213654	214496	96.79	+	.	ID=BINPACKER.28654.1;Target=BINPACKER.28654.1 1 844
R1_1	genome	cDNA_match	213825	214434	99.84	+	.	ID=TRINITY_GG_20712_c11_g1_i1;Target=TRINITY_GG_20712_c11_g1_i1 1 612
R1_1	genome	cDNA_match	214439	214657	100.00	+	.	ID=TRINITY_GG_20712_c34_g1_i1;Target=TRINITY_GG_20712_c34_g1_i1 1 232
R1_1	genome	cDNA_match	215045	215733	99.57	+	.	ID=TRINITY_GG_20712_c23_g1_i3;Target=TRINITY_GG_20712_c23_g1_i3 1 693
R1_1	genome	cDNA_match	215403	215733	99.10	-	.	ID=BINPACKER.64.2;Target=BINPACKER.64.2 1 335
R1_1	genome	cDNA_match	233051	233203	99.56	+	.	ID=TRINITY_GG_20711_c0_g2_i1;Target=TRINITY_GG_20711_c0_g2_i1 1 153
R1_1	genome	cDNA_match	235490	235562	99.56	+	.	ID=TRINITY_GG_20711_c0_g2_i1;Target=TRINITY_GG_20711_c0_g2_i1 154 227
R1_1	genome	cDNA_match	233432	233623	97.79	+	.	ID=TRINITY_GG_20711_c0_g1_i1;Target=TRINITY_GG_20711_c0_g1_i1 1 192
R1_1	genome	cDNA_match	235484	235556	97.79	+	.	ID=TRINITY_GG_20711_c0_g1_i1;Target=TRINITY_GG_20711_c0_g1_i1 193 265
R1_1	genome	cDNA_match	236801	237208	94.08	+	.	ID=TRINITY_GG_20717_c1_g1_i2;Target=TRINITY_GG_20717_c1_g1_i2 1 408
R1_1	genome	cDNA_match	242845	242913	94.08	+	.	ID=TRINITY_GG_20717_c1_g1_i2;Target=TRINITY_GG_20717_c1_g1_i2 409 721
R1_1	genome	cDNA_match	238265	238510	100.00	-	.	ID=TRINITY_GG_20717_c7_g1_i1;Target=TRINITY_GG_20717_c7_g1_i1 1 246
R1_1	genome	cDNA_match	241655	241882	97.85	-	.	ID=TRINITY_GG_20717_c9_g1_i1;Target=TRINITY_GG_20717_c9_g1_i1 1 228
R1_1	genome	cDNA_match	242673	242914	98.78	+	.	ID=TRINITY_GG_20717_c10_g1_i1;Target=TRINITY_GG_20717_c10_g1_i1 1 245
R1_1	genome	cDNA_match	246001	246242	100.00	-	.	ID=TRINITY_GG_20717_c2_g1_i1;Target=TRINITY_GG_20717_c2_g1_i1 1 244
R1_1	genome	cDNA_match	249628	249850	100.00	+	.	ID=TRINITY_GG_20717_c8_g1_i1;Target=TRINITY_GG_20717_c8_g1_i1 1 223
R1_1	genome	cDNA_match	250003	250249	100.00	+	.	ID=TRINITY_GG_20717_c6_g1_i1;Target=TRINITY_GG_20717_c6_g1_i1 1 247
R1_1	genome	cDNA_match	263424	263731	99.35	+	.	ID=TRINITY_GG_20717_c4_g1_i1;Target=TRINITY_GG_20717_c4_g1_i1 1 374
R1_1	genome	cDNA_match	264220	264452	100.00	-	.	ID=TRINITY_GG_20717_c5_g1_i1;Target=TRINITY_GG_20717_c5_g1_i1 1 234
R1_1	genome	cDNA_match	264537	264791	100.00	-	.	ID=TRINITY_GG_20717_c3_g1_i1;Target=TRINITY_GG_20717_c3_g1_i1 1 255
R1_1	genome	cDNA_match	264784	264955	100.00	+	.	ID=TRINITY_GG_20717_c1_g1_i1;Target=TRINITY_GG_20717_c1_g1_i1 1 172
R1_1	genome	cDNA_match	266149	266336	100.00	+	.	ID=TRINITY_GG_20717_c1_g1_i1;Target=TRINITY_GG_20717_c1_g1_i1 173 484
R1_1	genome	cDNA_match	271544	272405	100.00	-	.	ID=TRINITY_GG_20700_c0_g1_i1;Target=TRINITY_GG_20700_c0_g1_i1 1 862
R1_1	genome	cDNA_match	271544	272399	99.88	-	.	ID=BINPACKER.56579.1;Target=BINPACKER.56579.1 1 857
R1_1	genome	cDNA_match	272574	272912	100.00	-	.	ID=TRINITY_GG_20691_c0_g1_i1;Target=TRINITY_GG_20691_c0_g1_i1 1 339
R1_1	genome	cDNA_match	272574	272912	100.00	-	.	ID=BINPACKER.37529.1;Target=BINPACKER.37529.1 1 339
R1_1	genome	cDNA_match	281558	281811	98.07	-	.	ID=TRINITY_GG_20706_c12_g1_i1;Target=TRINITY_GG_20706_c12_g1_i1 1 255
R1_1	genome	cDNA_match	283014	283380	100.00	-	.	ID=TRINITY_GG_20706_c24_g1_i1;Target=TRINITY_GG_20706_c24_g1_i1 1 368
R1_1	genome	cDNA_match	283470	283689	99.55	-	.	ID=TRINITY_GG_20706_c25_g1_i1;Target=TRINITY_GG_20706_c25_g1_i1 1 221
R1_1	genome	cDNA_match	286630	286860	100.00	+	.	ID=TRINITY_GG_20706_c16_g1_i1;Target=TRINITY_GG_20706_c16_g1_i1 1 231
R1_1	genome	cDNA_match	286900	287102	99.51	-	.	ID=TRINITY_GG_20706_c37_g1_i1;Target=TRINITY_GG_20706_c37_g1_i1 1 205
R1_1	genome	cDNA_match	288300	288578	100.00	-	.	ID=TRINITY_GG_20706_c11_g1_i1;Target=TRINITY_GG_20706_c11_g1_i1 1 279
R1_1	genome	cDNA_match	290945	291197	100.00	+	.	ID=TRINITY_GG_20706_c27_g1_i1;Target=TRINITY_GG_20706_c27_g1_i1 1 253
R1_1	genome	cDNA_match	294499	295006	99.80	+	.	ID=TRINITY_GG_20706_c14_g1_i1;Target=TRINITY_GG_20706_c14_g1_i1 1 510
R1_1	genome	cDNA_match	294597	295006	99.76	+	.	ID=BINPACKER.49069.1;Target=BINPACKER.49069.1 1 412
R1_1	genome	cDNA_match	297369	297722	100.00	+	.	ID=TRINITY_GG_20706_c30_g1_i1;Target=TRINITY_GG_20706_c30_g1_i1 1 355
R1_1	genome	cDNA_match	298542	299028	99.80	+	.	ID=TRINITY_GG_20706_c8_g1_i1;Target=TRINITY_GG_20706_c8_g1_i1 1 488
R1_1	genome	cDNA_match	301710	302175	98.11	-	.	ID=TRINITY_GG_20706_c28_g1_i1;Target=TRINITY_GG_20706_c28_g1_i1 1 479
R1_1	genome	cDNA_match	303400	303646	99.20	+	.	ID=TRINITY_GG_20706_c22_g1_i1;Target=TRINITY_GG_20706_c22_g1_i1 1 249
R1_1	genome	cDNA_match	305257	305504	99.60	-	.	ID=TRINITY_GG_20706_c26_g1_i1;Target=TRINITY_GG_20706_c26_g1_i1 1 248
R1_1	genome	cDNA_match	307991	308234	100.00	+	.	ID=TRINITY_GG_20706_c29_g1_i1;Target=TRINITY_GG_20706_c29_g1_i1 1 244
R1_1	genome	cDNA_match	308713	308981	98.53	-	.	ID=TRINITY_GG_20706_c3_g1_i1;Target=TRINITY_GG_20706_c3_g1_i1 1 270
R1_1	genome	cDNA_match	311076	311339	99.25	-	.	ID=TRINITY_GG_20706_c35_g1_i1;Target=TRINITY_GG_20706_c35_g1_i1 1 381
R1_1	genome	cDNA_match	312688	313148	98.72	+	.	ID=TRINITY_GG_20706_c17_g1_i1;Target=TRINITY_GG_20706_c17_g1_i1 1 472
R1_1	genome	cDNA_match	312688	313157	99.58	-	.	ID=BINPACKER.63748.1;Target=BINPACKER.63748.1 1 472
R1_1	genome	cDNA_match	313105	314374	99.14	-	.	ID=BINPACKER.8347.1;Target=BINPACKER.8347.1 1 1282
R1_1	genome	cDNA_match	315195	315764	98.45	+	.	ID=TRINITY_GG_20706_c7_g1_i2;Target=TRINITY_GG_20706_c7_g1_i2 1 582
R1_1	genome	cDNA_match	316034	316449	99.05	-	.	ID=TRINITY_GG_20706_c0_g1_i1;Target=TRINITY_GG_20706_c0_g1_i1 1 422
R1_1	genome	cDNA_match	316034	316409	95.67	-	.	ID=BINPACKER.9331.1;Target=BINPACKER.9331.1 1 424
R1_1	genome	cDNA_match	316430	316764	99.70	-	.	ID=TRINITY_GG_20706_c13_g1_i1;Target=TRINITY_GG_20706_c13_g1_i1 1 336
R1_1	genome	cDNA_match	316920	317302	99.74	+	.	ID=TRINITY_GG_20706_c19_g1_i1;Target=TRINITY_GG_20706_c19_g1_i1 1 394
R1_1	genome	cDNA_match	316920	317302	99.74	+	.	ID=BINPACKER.70433.1;Target=BINPACKER.70433.1 1 390
R1_1	genome	cDNA_match	319306	319538	100.00	-	.	ID=TRINITY_GG_20706_c34_g1_i1;Target=TRINITY_GG_20706_c34_g1_i1 1 233
R1_1	genome	cDNA_match	319660	319986	99.09	-	.	ID=TRINITY_GG_20706_c36_g1_i1;Target=TRINITY_GG_20706_c36_g1_i1 1 331
R1_1	genome	cDNA_match	320684	320914	100.00	-	.	ID=TRINITY_GG_20706_c23_g1_i1;Target=TRINITY_GG_20706_c23_g1_i1 1 231
R1_1	genome	cDNA_match	328304	328633	98.21	-	.	ID=TRINITY_GG_20706_c10_g1_i1;Target=TRINITY_GG_20706_c10_g1_i1 1 337
R1_1	genome	cDNA_match	330326	330478	100.00	+	.	ID=TRINITY_GG_20706_c5_g1_i3;Target=TRINITY_GG_20706_c5_g1_i3 1 154
R1_1	genome	cDNA_match	336979	337227	100.00	+	.	ID=TRINITY_GG_20706_c5_g1_i3;Target=TRINITY_GG_20706_c5_g1_i3 155 739
R1_1	genome	cDNA_match	330326	330478	99.69	+	.	ID=TRINITY_GG_20706_c5_g1_i4;Target=TRINITY_GG_20706_c5_g1_i4 1 154
R1_1	genome	cDNA_match	336979	337124	99.69	+	.	ID=TRINITY_GG_20706_c5_g1_i4;Target=TRINITY_GG_20706_c5_g1_i4 155 300
R1_1	genome	cDNA_match	344367	344525	99.69	+	.	ID=TRINITY_GG_20706_c5_g1_i4;Target=TRINITY_GG_20706_c5_g1_i4 301 459
R1_1	genome	cDNA_match	353386	353822	99.69	+	.	ID=TRINITY_GG_20706_c5_g1_i4;Target=TRINITY_GG_20706_c5_g1_i4 460 896
R1_1	genome	cDNA_match	353981	354678	99.69	+	.	ID=TRINITY_GG_20706_c5_g1_i4;Target=TRINITY_GG_20706_c5_g1_i4 897 1934
R1_1	genome	cDNA_match	337610	338379	99.87	-	.	ID=TRINITY_GG_20706_c2_g1_i1;Target=TRINITY_GG_20706_c2_g1_i1 1 772
R1_1	genome	cDNA_match	337610	338378	99.74	+	.	ID=BINPACKER.28973.1;Target=BINPACKER.28973.1 1 772
R1_1	genome	cDNA_match	339186	339443	99.61	+	.	ID=TRINITY_GG_20706_c4_g1_i1;Target=TRINITY_GG_20706_c4_g1_i1 1 260
R1_1	genome	cDNA_match	344545	344933	100.00	+	.	ID=TRINITY_GG_20706_c33_g1_i1;Target=TRINITY_GG_20706_c33_g1_i1 1 389
R1_1	genome	cDNA_match	348151	348482	100.00	-	.	ID=TRINITY_GG_20706_c15_g1_i1;Target=TRINITY_GG_20706_c15_g1_i1 1 335
R1_1	genome	cDNA_match	348151	348482	100.00	+	.	ID=BINPACKER.52070.1;Target=BINPACKER.52070.1 1 335
R1_1	genome	cDNA_match	348671	348987	100.00	-	.	ID=TRINITY_GG_20706_c20_g1_i1;Target=TRINITY_GG_20706_c20_g1_i1 1 317
R1_1	genome	cDNA_match	348671	348987	100.00	+	.	ID=BINPACKER.69108.1;Target=BINPACKER.69108.1 1 317
R1_1	genome	cDNA_match	349228	349646	99.76	-	.	ID=TRINITY_GG_20706_c18_g1_i1;Target=TRINITY_GG_20706_c18_g1_i1 1 421
R1_1	genome	cDNA_match	349738	349927	99.81	+	.	ID=TRINITY_GG_20706_c6_g1_i2;Target=TRINITY_GG_20706_c6_g1_i2 1 190
R1_1	genome	cDNA_match	350649	350997	99.81	+	.	ID=TRINITY_GG_20706_c6_g1_i2;Target=TRINITY_GG_20706_c6_g1_i2 191 540
R1_1	genome	cDNA_match	351217	351456	100.00	-	.	ID=TRINITY_GG_20706_c31_g1_i1;Target=TRINITY_GG_20706_c31_g1_i1 1 240
R1_1	genome	cDNA_match	351469	351699	99.14	+	.	ID=TRINITY_GG_20706_c32_g1_i1;Target=TRINITY_GG_20706_c32_g1_i1 1 236
R1_1	genome	cDNA_match	354181	354279	100.00	+	.	ID=TRINITY_GG_20706_c5_g1_i1;Target=TRINITY_GG_20706_c5_g1_i1 1 99
R1_1	genome	cDNA_match	355292	355474	100.00	+	.	ID=TRINITY_GG_20706_c5_g1_i1;Target=TRINITY_GG_20706_c5_g1_i1 100 282
R1_1	genome	cDNA_match	354676	355005	100.00	+	.	ID=TRINITY_GG_20706_c21_g1_i1;Target=TRINITY_GG_20706_c21_g1_i1 1 330
R1_1	genome	cDNA_match	355199	355474	100.00	+	.	ID=TRINITY_GG_20706_c5_g1_i2;Target=TRINITY_GG_20706_c5_g1_i2 1 276
R1_1	genome	cDNA_match	355527	355928	99.50	+	.	ID=TRINITY_GG_20715_c0_g1_i1;Target=TRINITY_GG_20715_c0_g1_i1 1 412
R1_1	genome	cDNA_match	355527	355928	99.50	-	.	ID=BINPACKER.28027.1;Target=BINPACKER.28027.1 1 412
R1_1	genome	cDNA_match	356078	356662	99.08	-	.	ID=TRINITY_GG_20716_c0_g1_i1;Target=TRINITY_GG_20716_c0_g1_i1 1568 2152
R1_1	genome	cDNA_match	356939	358499	99.08	-	.	ID=TRINITY_GG_20716_c0_g1_i1;Target=TRINITY_GG_20716_c0_g1_i1 1 1567
R1_1	genome	cDNA_match	356078	356412	99.70	+	.	ID=BINPACKER.9115.1;Target=BINPACKER.9115.1 1 540
R1_1	genome	cDNA_match	359952	360100	100.00	+	.	ID=BINPACKER.24558.1;Target=BINPACKER.24558.1 1 149
R1_1	genome	cDNA_match	360465	360558	100.00	+	.	ID=BINPACKER.24558.1;Target=BINPACKER.24558.1 150 243
R1_1	genome	cDNA_match	360658	360822	100.00	+	.	ID=BINPACKER.24558.1;Target=BINPACKER.24558.1 244 408
R1_1	genome	cDNA_match	360903	361069	100.00	+	.	ID=BINPACKER.24558.1;Target=BINPACKER.24558.1 409 575
R1_1	genome	cDNA_match	361138	361374	100.00	+	.	ID=BINPACKER.24558.1;Target=BINPACKER.24558.1 576 812
R1_1	genome	cDNA_match	361458	361681	100.00	+	.	ID=BINPACKER.24558.1;Target=BINPACKER.24558.1 813 1036
R1_1	genome	cDNA_match	361849	362228	100.00	+	.	ID=BINPACKER.24558.1;Target=BINPACKER.24558.1 1037 1416
R1_1	genome	cDNA_match	363692	364038	99.14	-	.	ID=TRINITY_GG_20701_c0_g1_i1;Target=TRINITY_GG_20701_c0_g1_i1 1 367
R1_1	genome	cDNA_match	363692	364029	99.12	-	.	ID=BINPACKER.13450.1;Target=BINPACKER.13450.1 1 457
R1_1	genome	cDNA_match	364141	365205	100.00	+	.	ID=TRINITY_GG_20694_c0_g1_i2;Target=TRINITY_GG_20694_c0_g1_i2 1 1066
R1_1	genome	cDNA_match	364141	365211	99.96	-	.	ID=BINPACKER.12275.1;Target=BINPACKER.12275.1 1421 2491
R1_1	genome	cDNA_match	365314	365523	99.96	-	.	ID=BINPACKER.12275.1;Target=BINPACKER.12275.1 1211 1420
R1_1	genome	cDNA_match	366001	366608	99.96	-	.	ID=BINPACKER.12275.1;Target=BINPACKER.12275.1 603 1210
R1_1	genome	cDNA_match	366700	366955	99.96	-	.	ID=BINPACKER.12275.1;Target=BINPACKER.12275.1 347 602
R1_1	genome	cDNA_match	367089	367376	99.96	-	.	ID=BINPACKER.12275.1;Target=BINPACKER.12275.1 59 346
R1_1	genome	cDNA_match	367453	367508	99.96	-	.	ID=BINPACKER.12275.1;Target=BINPACKER.12275.1 1 58
R1_1	genome	cDNA_match	365324	365541	100.00	-	.	ID=TRINITY_GG_20694_c0_g2_i2;Target=TRINITY_GG_20694_c0_g2_i2 1 218
R1_1	genome	cDNA_match	365368	365521	99.71	-	.	ID=TRINITY_GG_20694_c0_g2_i1;Target=TRINITY_GG_20694_c0_g2_i1 1255 1410
R1_1	genome	cDNA_match	365999	366606	99.71	-	.	ID=TRINITY_GG_20694_c0_g2_i1;Target=TRINITY_GG_20694_c0_g2_i1 647 1254
R1_1	genome	cDNA_match	366698	366953	99.71	-	.	ID=TRINITY_GG_20694_c0_g2_i1;Target=TRINITY_GG_20694_c0_g2_i1 391 646
R1_1	genome	cDNA_match	367087	367374	99.71	-	.	ID=TRINITY_GG_20694_c0_g2_i1;Target=TRINITY_GG_20694_c0_g2_i1 103 390
R1_1	genome	cDNA_match	367451	367506	99.71	-	.	ID=TRINITY_GG_20694_c0_g2_i1;Target=TRINITY_GG_20694_c0_g2_i1 1 102
R1_1	genome	cDNA_match	369008	369256	99.60	+	.	ID=TRINITY_GG_20725_c0_g1_i1;Target=TRINITY_GG_20725_c0_g1_i1 1 250
R1_1	genome	cDNA_match	374582	374908	99.70	+	.	ID=TRINITY_GG_20720_c0_g1_i1;Target=TRINITY_GG_20720_c0_g1_i1 1 328
R1_1	genome	cDNA_match	374582	374908	99.70	-	.	ID=BINPACKER.40178.1;Target=BINPACKER.40178.1 1 328
R1_1	genome	cDNA_match	375980	376227	99.60	+	.	ID=TRINITY_GG_20696_c0_g1_i1;Target=TRINITY_GG_20696_c0_g1_i1 1 249
R1_1	genome	cDNA_match	376217	376717	100.00	-	.	ID=TRINITY_GG_20696_c1_g1_i1;Target=TRINITY_GG_20696_c1_g1_i1 1 501
R1_1	genome	cDNA_match	376217	376652	99.54	+	.	ID=BINPACKER.46051.1;Target=BINPACKER.46051.1 1 436
R1_1	genome	cDNA_match	377796	378065	99.63	-	.	ID=TRINITY_GG_20690_c0_g1_i1;Target=TRINITY_GG_20690_c0_g1_i1 1 271
R1_1	genome	cDNA_match	379447	379805	99.72	+	.	ID=TRINITY_GG_20726_c0_g1_i1;Target=TRINITY_GG_20726_c0_g1_i1 1 360
R1_1	genome	cDNA_match	384561	384891	99.70	-	.	ID=TRINITY_GG_20719_c0_g1_i2;Target=TRINITY_GG_20719_c0_g1_i2 1 332
R1_1	genome	cDNA_match	387769	388256	99.80	-	.	ID=BINPACKER.883.1;Target=BINPACKER.883.1 1569 2057
R1_1	genome	cDNA_match	388347	388705	99.80	-	.	ID=BINPACKER.883.1;Target=BINPACKER.883.1 1210 1568
R1_1	genome	cDNA_match	388817	388999	99.80	-	.	ID=BINPACKER.883.1;Target=BINPACKER.883.1 1027 1209
R1_1	genome	cDNA_match	389078	389290	99.80	-	.	ID=BINPACKER.883.1;Target=BINPACKER.883.1 814 1026
R1_1	genome	cDNA_match	389397	389626	99.80	-	.	ID=BINPACKER.883.1;Target=BINPACKER.883.1 584 813
R1_1	genome	cDNA_match	389735	389865	99.80	-	.	ID=BINPACKER.883.1;Target=BINPACKER.883.1 453 583
R1_1	genome	cDNA_match	389946	390169	99.80	-	.	ID=BINPACKER.883.1;Target=BINPACKER.883.1 229 452
R1_1	genome	cDNA_match	391074	391264	99.80	-	.	ID=BINPACKER.883.1;Target=BINPACKER.883.1 1 228
R1_1	genome	cDNA_match	390150	390173	99.85	+	.	ID=BINPACKER.12988.1;Target=BINPACKER.12988.1 1 24
R1_1	genome	cDNA_match	390602	391001	99.85	+	.	ID=BINPACKER.12988.1;Target=BINPACKER.12988.1 25 426
R1_1	genome	cDNA_match	391713	391764	99.85	+	.	ID=BINPACKER.12988.1;Target=BINPACKER.12988.1 427 478
R1_1	genome	cDNA_match	393845	394018	99.85	+	.	ID=BINPACKER.12988.1;Target=BINPACKER.12988.1 479 653
R1_1	genome	cDNA_match	394219	394453	100.00	+	.	ID=TRINITY_GG_20707_c3_g1_i1;Target=TRINITY_GG_20707_c3_g1_i1 1 235
R1_1	genome	cDNA_match	394219	394468	100.00	-	.	ID=BINPACKER.44936.1;Target=BINPACKER.44936.1 1 434
R1_1	genome	cDNA_match	394350	394372	100.00	+	.	ID=TRINITY_GG_20707_c4_g1_i1;Target=TRINITY_GG_20707_c4_g1_i1 1 23
R1_1	genome	cDNA_match	394745	395046	100.00	+	.	ID=TRINITY_GG_20707_c4_g1_i1;Target=TRINITY_GG_20707_c4_g1_i1 24 325
R1_1	genome	cDNA_match	396386	396578	99.91	-	.	ID=TRINITY_GG_20707_c1_g1_i1;Target=TRINITY_GG_20707_c1_g1_i1 913 1105
R1_1	genome	cDNA_match	396661	396766	99.91	-	.	ID=TRINITY_GG_20707_c1_g1_i1;Target=TRINITY_GG_20707_c1_g1_i1 807 912
R1_1	genome	cDNA_match	396829	396904	99.91	-	.	ID=TRINITY_GG_20707_c1_g1_i1;Target=TRINITY_GG_20707_c1_g1_i1 731 806
R1_1	genome	cDNA_match	396978	397705	99.91	-	.	ID=TRINITY_GG_20707_c1_g1_i1;Target=TRINITY_GG_20707_c1_g1_i1 1 730
R1_1	genome	cDNA_match	397137	397705	99.82	-	.	ID=BINPACKER.16999.1;Target=BINPACKER.16999.1 1 570
R1_1	genome	cDNA_match	398252	398489	99.58	-	.	ID=TRINITY_GG_20707_c0_g2_i1;Target=TRINITY_GG_20707_c0_g2_i1 1 239
R1_1	genome	cDNA_match	398451	398509	100.00	+	.	ID=TRINITY_GG_20707_c2_g1_i1;Target=TRINITY_GG_20707_c2_g1_i1 1 59
R1_1	genome	cDNA_match	398621	398785	100.00	+	.	ID=TRINITY_GG_20707_c2_g1_i1;Target=TRINITY_GG_20707_c2_g1_i1 60 224
R1_1	genome	cDNA_match	398871	399138	100.00	+	.	ID=TRINITY_GG_20707_c2_g1_i1;Target=TRINITY_GG_20707_c2_g1_i1 225 492
R1_1	genome	cDNA_match	399838	400621	100.00	+	.	ID=TRINITY_GG_20695_c15_g1_i1;Target=TRINITY_GG_20695_c15_g1_i1 1 784
R1_1	genome	cDNA_match	405675	405698	100.00	+	.	ID=TRINITY_GG_20695_c15_g1_i1;Target=TRINITY_GG_20695_c15_g1_i1 785 809
R1_1	genome	cDNA_match	399838	400963	100.00	+	.	ID=TRINITY_GG_20695_c15_g1_i2;Target=TRINITY_GG_20695_c15_g1_i2 1 1128
R1_1	genome	cDNA_match	399838	400621	99.91	+	.	ID=BINPACKER.16046.1;Target=BINPACKER.16046.1 1 784
R1_1	genome	cDNA_match	405675	405783	99.91	+	.	ID=BINPACKER.16046.1;Target=BINPACKER.16046.1 785 893
R1_1	genome	cDNA_match	405844	406055	99.91	+	.	ID=BINPACKER.16046.1;Target=BINPACKER.16046.1 894 1105
R1_1	genome	cDNA_match	406128	406163	99.91	+	.	ID=BINPACKER.16046.1;Target=BINPACKER.16046.1 1106 1143
R1_1	genome	cDNA_match	400598	400963	100.00	-	.	ID=BINPACKER.55537.1;Target=BINPACKER.55537.1 1 367
R1_1	genome	cDNA_match	405557	405987	99.77	-	.	ID=TRINITY_GG_20695_c23_g1_i2;Target=TRINITY_GG_20695_c23_g1_i2 1 433
R1_1	genome	cDNA_match	406090	407387	99.69	+	.	ID=TRINITY_GG_20695_c25_g1_i4;Target=TRINITY_GG_20695_c25_g1_i4 1 1302
R1_1	genome	cDNA_match	406090	406551	99.80	+	.	ID=BINPACKER.5928.1;Target=BINPACKER.5928.1 1 462
R1_1	genome	cDNA_match	407492	408040	99.80	+	.	ID=BINPACKER.5928.1;Target=BINPACKER.5928.1 463 1014
R1_1	genome	cDNA_match	406530	407389	99.77	-	.	ID=BINPACKER.25735.1;Target=BINPACKER.25735.1 1 862
R1_1	genome	cDNA_match	406531	406552	100.00	+	.	ID=TRINITY_GG_20695_c25_g1_i3;Target=TRINITY_GG_20695_c25_g1_i3 1 22
R1_1	genome	cDNA_match	407493	407782	100.00	+	.	ID=TRINITY_GG_20695_c25_g1_i3;Target=TRINITY_GG_20695_c25_g1_i3 23 312
R1_1	genome	cDNA_match	407159	407390	99.57	+	.	ID=TRINITY_GG_20695_c25_g1_i1;Target=TRINITY_GG_20695_c25_g1_i1 1 254
R1_1	genome	cDNA_match	407750	408136	99.74	+	.	ID=TRINITY_GG_20695_c22_g2_i1;Target=TRINITY_GG_20695_c22_g2_i1 1 389
R1_1	genome	cDNA_match	410598	410841	99.59	+	.	ID=TRINITY_GG_20695_c50_g1_i1;Target=TRINITY_GG_20695_c50_g1_i1 1 245
R1_1	genome	cDNA_match	411139	411231	97.97	+	.	ID=TRINITY_GG_20695_c1_g1_i1;Target=TRINITY_GG_20695_c1_g1_i1 1 93
R1_1	genome	cDNA_match	411369	411564	97.97	+	.	ID=TRINITY_GG_20695_c1_g1_i1;Target=TRINITY_GG_20695_c1_g1_i1 94 293
R1_1	genome	cDNA_match	412284	412521	100.00	+	.	ID=TRINITY_GG_20695_c31_g1_i1;Target=TRINITY_GG_20695_c31_g1_i1 1 238
R1_1	genome	cDNA_match	413896	414727	100.00	-	.	ID=TRINITY_GG_20695_c7_g1_i1;Target=TRINITY_GG_20695_c7_g1_i1 1 833
R1_1	genome	cDNA_match	413896	414727	100.00	+	.	ID=BINPACKER.19875.1;Target=BINPACKER.19875.1 1 833
R1_1	genome	cDNA_match	415116	415353	99.17	+	.	ID=TRINITY_GG_20695_c34_g1_i1;Target=TRINITY_GG_20695_c34_g1_i1 1 242
R1_1	genome	cDNA_match	415455	416973	99.09	-	.	ID=TRINITY_GG_20695_c10_g1_i1;Target=TRINITY_GG_20695_c10_g1_i1 1 1535
R1_1	genome	cDNA_match	415455	415813	100.00	-	.	ID=BINPACKER.14062.1;Target=BINPACKER.14062.1 1 359
R1_1	genome	cDNA_match	416039	416973	98.52	+	.	ID=BINPACKER.16060.1;Target=BINPACKER.16060.1 1 951
R1_1	genome	cDNA_match	417226	417525	98.36	-	.	ID=TRINITY_GG_20695_c54_g1_i1;Target=TRINITY_GG_20695_c54_g1_i1 1 305
R1_1	genome	cDNA_match	417758	418258	100.00	-	.	ID=TRINITY_GG_20695_c8_g1_i1;Target=TRINITY_GG_20695_c8_g1_i1 1 501
R1_1	genome	cDNA_match	417808	418257	99.78	-	.	ID=BINPACKER.54989.1;Target=BINPACKER.54989.1 1 451
R1_1	genome	cDNA_match	419303	419991	98.99	-	.	ID=TRINITY_GG_20695_c30_g1_i1;Target=TRINITY_GG_20695_c30_g1_i1 1 699
R1_1	genome	cDNA_match	419379	419991	99.67	-	.	ID=BINPACKER.7172.1;Target=BINPACKER.7172.1 1 813
R1_1	genome	cDNA_match	421240	421478	96.76	+	.	ID=TRINITY_GG_20695_c46_g1_i1;Target=TRINITY_GG_20695_c46_g1_i1 1 246
R1_1	genome	cDNA_match	424202	424484	99.65	-	.	ID=TRINITY_GG_20695_c20_g1_i1;Target=TRINITY_GG_20695_c20_g1_i1 1 284
R1_1	genome	cDNA_match	426028	426276	99.60	-	.	ID=TRINITY_GG_20695_c55_g1_i1;Target=TRINITY_GG_20695_c55_g1_i1 1 250
R1_1	genome	cDNA_match	426260	426568	93.07	-	.	ID=TRINITY_GG_20695_c35_g1_i1;Target=TRINITY_GG_20695_c35_g1_i1 1 335
R1_1	genome	cDNA_match	427611	427847	100.00	+	.	ID=TRINITY_GG_20695_c49_g1_i1;Target=TRINITY_GG_20695_c49_g1_i1 1 242
R1_1	genome	cDNA_match	428273	428658	94.61	-	.	ID=BINPACKER.37668.1;Target=BINPACKER.37668.1 1 411
R1_1	genome	cDNA_match	428374	428666	98.32	+	.	ID=TRINITY_GG_20695_c18_g1_i1;Target=TRINITY_GG_20695_c18_g1_i1 1 297
R1_1	genome	cDNA_match	429018	429339	100.00	-	.	ID=TRINITY_GG_20695_c26_g1_i1;Target=TRINITY_GG_20695_c26_g1_i1 1 323
R1_1	genome	cDNA_match	430911	431162	99.21	+	.	ID=TRINITY_GG_20695_c32_g1_i1;Target=TRINITY_GG_20695_c32_g1_i1 1 254
R1_1	genome	cDNA_match	431469	431695	100.00	+	.	ID=TRINITY_GG_20695_c48_g1_i1;Target=TRINITY_GG_20695_c48_g1_i1 1 228
R1_1	genome	cDNA_match	433675	433931	99.61	-	.	ID=TRINITY_GG_20695_c41_g1_i1;Target=TRINITY_GG_20695_c41_g1_i1 1 261
R1_1	genome	cDNA_match	437152	437403	99.21	+	.	ID=TRINITY_GG_20695_c43_g1_i1;Target=TRINITY_GG_20695_c43_g1_i1 1 254
R1_1	genome	cDNA_match	443006	443238	100.00	-	.	ID=TRINITY_GG_20695_c37_g1_i1;Target=TRINITY_GG_20695_c37_g1_i1 1 233
R1_1	genome	cDNA_match	444701	444910	100.00	-	.	ID=TRINITY_GG_20695_c38_g1_i1;Target=TRINITY_GG_20695_c38_g1_i1 1 257
R1_1	genome	cDNA_match	447433	447702	100.00	-	.	ID=TRINITY_GG_20695_c40_g1_i1;Target=TRINITY_GG_20695_c40_g1_i1 1 270
R1_1	genome	cDNA_match	449802	450053	100.00	+	.	ID=TRINITY_GG_20695_c45_g1_i1;Target=TRINITY_GG_20695_c45_g1_i1 1 254
R1_1	genome	cDNA_match	451391	451618	100.00	+	.	ID=TRINITY_GG_20695_c51_g1_i1;Target=TRINITY_GG_20695_c51_g1_i1 1 230
R1_1	genome	cDNA_match	452005	452398	95.86	+	.	ID=TRINITY_GG_20695_c5_g1_i1;Target=TRINITY_GG_20695_c5_g1_i1 1 394
R1_1	genome	cDNA_match	452005	452396	95.38	+	.	ID=TRINITY_GG_20717_c0_g1_i1;Target=TRINITY_GG_20717_c0_g1_i1 1 394
R1_1	genome	cDNA_match	452755	452990	100.00	+	.	ID=TRINITY_GG_20695_c33_g1_i1;Target=TRINITY_GG_20695_c33_g1_i1 1 236
R1_1	genome	cDNA_match	453448	453836	99.23	+	.	ID=TRINITY_GG_20695_c24_g1_i1;Target=TRINITY_GG_20695_c24_g1_i1 1 392
R1_1	genome	cDNA_match	453448	453795	99.43	+	.	ID=BINPACKER.40723.1;Target=BINPACKER.40723.1 1 350
R1_1	genome	cDNA_match	453911	454089	98.10	-	.	ID=TRINITY_GG_20695_c16_g1_i1;Target=TRINITY_GG_20695_c16_g1_i1 137 315
R1_1	genome	cDNA_match	454871	455000	98.10	-	.	ID=TRINITY_GG_20695_c16_g1_i1;Target=TRINITY_GG_20695_c16_g1_i1 1 136
R1_1	genome	cDNA_match	455731	455989	99.23	-	.	ID=TRINITY_GG_20695_c18_g2_i1;Target=TRINITY_GG_20695_c18_g2_i1 1 260
R1_1	genome	cDNA_match	456630	457146	99.23	+	.	ID=TRINITY_GG_20695_c52_g1_i1;Target=TRINITY_GG_20695_c52_g1_i1 1 521
R1_1	genome	cDNA_match	457365	458023	100.00	-	.	ID=BINPACKER.9149.1;Target=BINPACKER.9149.1 1 847
R1_1	genome	cDNA_match	458349	458574	99.56	-	.	ID=TRINITY_GG_20695_c47_g1_i1;Target=TRINITY_GG_20695_c47_g1_i1 1 264
R1_1	genome	cDNA_match	459265	459622	99.72	+	.	ID=TRINITY_GG_20695_c44_g1_i1;Target=TRINITY_GG_20695_c44_g1_i1 1 359
R1_1	genome	cDNA_match	459622	460152	100.00	-	.	ID=TRINITY_GG_20695_c4_g1_i1;Target=TRINITY_GG_20695_c4_g1_i1 1 531
R1_1	genome	cDNA_match	459622	460152	100.00	-	.	ID=BINPACKER.28514.1;Target=BINPACKER.28514.1 1 531
R1_1	genome	cDNA_match	460249	460522	100.00	-	.	ID=TRINITY_GG_20695_c53_g1_i1;Target=TRINITY_GG_20695_c53_g1_i1 1 274
R1_1	genome	cDNA_match	460978	461489	100.00	-	.	ID=TRINITY_GG_20695_c39_g1_i1;Target=TRINITY_GG_20695_c39_g1_i1 1 512
R1_1	genome	cDNA_match	460978	461489	100.00	+	.	ID=BINPACKER.70011.1;Target=BINPACKER.70011.1 1 512
R1_1	genome	cDNA_match	461659	462293	100.00	-	.	ID=TRINITY_GG_20695_c2_g1_i1;Target=TRINITY_GG_20695_c2_g1_i1 1 635
R1_1	genome	cDNA_match	461659	462293	100.00	-	.	ID=BINPACKER.20321.1;Target=BINPACKER.20321.1 1 635
R1_1	genome	cDNA_match	462279	462787	99.80	+	.	ID=TRINITY_GG_20695_c0_g1_i1;Target=TRINITY_GG_20695_c0_g1_i1 1 510
R1_1	genome	cDNA_match	463146	463778	99.53	-	.	ID=TRINITY_GG_20695_c11_g1_i1;Target=TRINITY_GG_20695_c11_g1_i1 1 637
R1_1	genome	cDNA_match	463146	463778	99.53	-	.	ID=BINPACKER.20231.1;Target=BINPACKER.20231.1 1 636
R1_1	genome	cDNA_match	463840	464685	99.76	+	.	ID=TRINITY_GG_20695_c3_g1_i1;Target=TRINITY_GG_20695_c3_g1_i1 1 848
R1_1	genome	cDNA_match	463840	464434	99.00	+	.	ID=BINPACKER.26537.1;Target=BINPACKER.26537.1 1 941
R1_1	genome	cDNA_match	464869	465115	100.00	+	.	ID=TRINITY_GG_20695_c29_g1_i1;Target=TRINITY_GG_20695_c29_g1_i1 1 248
R1_1	genome	cDNA_match	465106	465648	99.82	-	.	ID=TRINITY_GG_20695_c27_g1_i1;Target=TRINITY_GG_20695_c27_g1_i1 1 544
R1_1	genome	cDNA_match	465655	465894	99.59	-	.	ID=TRINITY_GG_20695_c6_g1_i1;Target=TRINITY_GG_20695_c6_g1_i1 1 242
R1_1	genome	cDNA_match	466100	466451	100.00	+	.	ID=TRINITY_GG_20695_c28_g1_i1;Target=TRINITY_GG_20695_c28_g1_i1 1 352
R1_1	genome	cDNA_match	466116	466447	98.81	-	.	ID=BINPACKER.30482.1;Target=BINPACKER.30482.1 1 339
R1_1	genome	cDNA_match	466923	467133	99.06	-	.	ID=TRINITY_GG_20695_c42_g1_i1;Target=TRINITY_GG_20695_c42_g1_i1 1 228
R1_1	genome	cDNA_match	467167	467302	98.55	+	.	ID=TRINITY_GG_20695_c21_g1_i2;Target=TRINITY_GG_20695_c21_g1_i2 1 216
R1_1	genome	cDNA_match	467167	467381	99.54	+	.	ID=TRINITY_GG_20695_c21_g1_i3;Target=TRINITY_GG_20695_c21_g1_i3 1 216
R1_1	genome	cDNA_match	467174	467830	99.85	-	.	ID=BINPACKER.10190.1;Target=BINPACKER.10190.1 1 658
R1_1	genome	cDNA_match	467358	467831	100.00	-	.	ID=TRINITY_GG_20695_c21_g1_i1;Target=TRINITY_GG_20695_c21_g1_i1 1 474
R1_1	genome	cDNA_match	467965	468510	98.03	+	.	ID=TRINITY_GG_20695_c12_g1_i2;Target=TRINITY_GG_20695_c12_g1_i2 1 588
R1_1	genome	cDNA_match	467965	468126	98.35	+	.	ID=TRINITY_GG_20695_c12_g1_i3;Target=TRINITY_GG_20695_c12_g1_i3 1 166
R1_1	genome	cDNA_match	477343	477715	98.35	+	.	ID=TRINITY_GG_20695_c12_g1_i3;Target=TRINITY_GG_20695_c12_g1_i3 167 563
R1_1	genome	cDNA_match	467965	468316	98.05	-	.	ID=BINPACKER.20179.1;Target=BINPACKER.20179.1 1 361
R1_1	genome	cDNA_match	468495	468841	87.63	-	.	ID=BINPACKER.78483.1;Target=BINPACKER.78483.1 1 400
R1_1	genome	cDNA_match	468520	468804	100.00	-	.	ID=TRINITY_GG_20695_c9_g1_i1;Target=TRINITY_GG_20695_c9_g1_i1 1 519
R1_1	genome	cDNA_match	468786	469161	99.47	+	.	ID=TRINITY_GG_20695_c13_g1_i1;Target=TRINITY_GG_20695_c13_g1_i1 1 377
R1_1	genome	cDNA_match	468834	469166	92.24	-	.	ID=BINPACKER.15447.1;Target=BINPACKER.15447.1 1 578
R1_1	genome	cDNA_match	470287	470934	98.78	-	.	ID=TRINITY_GG_20695_c12_g1_i1;Target=TRINITY_GG_20695_c12_g1_i1 1 1198
R1_1	genome	cDNA_match	470287	470930	99.38	-	.	ID=BINPACKER.10815.1;Target=BINPACKER.10815.1 1 756
R1_1	genome	cDNA_match	470916	472087	98.65	+	.	ID=TRINITY_GG_20695_c19_g1_i1;Target=TRINITY_GG_20695_c19_g1_i1 1 1195
R1_1	genome	cDNA_match	471138	471723	99.66	+	.	ID=BINPACKER.2419.1;Target=BINPACKER.2419.1 1 1108
R1_1	genome	cDNA_match	472229	472581	100.00	-	.	ID=TRINITY_GG_20695_c36_g1_i1;Target=TRINITY_GG_20695_c36_g1_i1 1 355
R1_1	genome	cDNA_match	472229	472582	99.72	+	.	ID=BINPACKER.70041.1;Target=BINPACKER.70041.1 1 355
R1_1	genome	cDNA_match	472826	473136	100.00	+	.	ID=TRINITY_GG_20695_c25_g1_i2;Target=TRINITY_GG_20695_c25_g1_i2 1 311
R1_1	genome	cDNA_match	473458	474167	100.00	+	.	ID=TRINITY_GG_20695_c25_g1_i2;Target=TRINITY_GG_20695_c25_g1_i2 312 2754
R1_1	genome	cDNA_match	473037	473136	99.63	+	.	ID=BINPACKER.849.1;Target=BINPACKER.849.1 1 100
R1_1	genome	cDNA_match	473458	477079	99.63	+	.	ID=BINPACKER.849.1;Target=BINPACKER.849.1 101 5306
R1_1	genome	cDNA_match	474143	477348	99.78	-	.	ID=TRINITY_GG_20695_c25_g2_i3;Target=TRINITY_GG_20695_c25_g2_i3 1 3216
R1_1	genome	cDNA_match	475062	477351	99.91	-	.	ID=TRINITY_GG_20695_c25_g2_i1;Target=TRINITY_GG_20695_c25_g2_i1 1 2296
R1_1	genome	cDNA_match	477433	477663	99.57	-	.	ID=BINPACKER.11636.1;Target=BINPACKER.11636.1 1 377
R1_1	genome	cDNA_match	477700	478488	99.62	+	.	ID=TRINITY_GG_20695_c17_g1_i1;Target=TRINITY_GG_20695_c17_g1_i1 1 1097
R1_1	genome	cDNA_match	477706	478526	99.64	+	.	ID=BINPACKER.1400.1;Target=BINPACKER.1400.1 1 1206
R1_1	genome	cDNA_match	478531	478862	99.40	-	.	ID=TRINITY_GG_20695_c14_g1_i1;Target=TRINITY_GG_20695_c14_g1_i1 1 335
R1_1	genome	cDNA_match	478531	478894	99.73	-	.	ID=BINPACKER.27422.1;Target=BINPACKER.27422.1 1 365
R1_1	genome	cDNA_match	479729	480223	99.80	-	.	ID=TRINITY_GG_20703_c0_g1_i1;Target=TRINITY_GG_20703_c0_g1_i1 1 497
R1_1	genome	cDNA_match	479796	480222	99.53	-	.	ID=BINPACKER.51514.1;Target=BINPACKER.51514.1 1 430
R1_1	genome	cDNA_match	480479	480901	100.00	-	.	ID=TRINITY_GG_20722_c0_g1_i2;Target=TRINITY_GG_20722_c0_g1_i2 386 809
R1_1	genome	cDNA_match	480978	481299	100.00	-	.	ID=TRINITY_GG_20722_c0_g1_i2;Target=TRINITY_GG_20722_c0_g1_i2 64 385
R1_1	genome	cDNA_match	481361	481423	100.00	-	.	ID=TRINITY_GG_20722_c0_g1_i2;Target=TRINITY_GG_20722_c0_g1_i2 1 63
R1_1	genome	cDNA_match	480479	480901	100.00	-	.	ID=BINPACKER.9740.1;Target=BINPACKER.9740.1 386 809
R1_1	genome	cDNA_match	480978	481299	100.00	-	.	ID=BINPACKER.9740.1;Target=BINPACKER.9740.1 64 385
R1_1	genome	cDNA_match	481361	481423	100.00	-	.	ID=BINPACKER.9740.1;Target=BINPACKER.9740.1 1 63
R1_1	genome	cDNA_match	480858	480900	99.71	-	.	ID=TRINITY_GG_20722_c0_g1_i1;Target=TRINITY_GG_20722_c0_g1_i1 317 359
R1_1	genome	cDNA_match	480977	481034	99.71	-	.	ID=TRINITY_GG_20722_c0_g1_i1;Target=TRINITY_GG_20722_c0_g1_i1 259 316
R1_1	genome	cDNA_match	481116	481298	99.71	-	.	ID=TRINITY_GG_20722_c0_g1_i1;Target=TRINITY_GG_20722_c0_g1_i1 76 258
R1_1	genome	cDNA_match	481360	481422	99.71	-	.	ID=TRINITY_GG_20722_c0_g1_i1;Target=TRINITY_GG_20722_c0_g1_i1 1 75
R1_1	genome	cDNA_match	481576	481950	99.73	+	.	ID=TRINITY_GG_20721_c0_g1_i1;Target=TRINITY_GG_20721_c0_g1_i1 1 376
R1_1	genome	cDNA_match	481576	481950	99.73	+	.	ID=BINPACKER.37848.1;Target=BINPACKER.37848.1 1 376
R1_1	genome	cDNA_match	485337	485451	100.00	+	.	ID=TRINITY_GG_20702_c2_g1_i1;Target=TRINITY_GG_20702_c2_g1_i1 1 115
R1_1	genome	cDNA_match	485569	485786	100.00	+	.	ID=TRINITY_GG_20702_c2_g1_i1;Target=TRINITY_GG_20702_c2_g1_i1 116 333
R1_1	genome	cDNA_match	487379	489344	100.00	+	.	ID=TRINITY_GG_20702_c2_g1_i1;Target=TRINITY_GG_20702_c2_g1_i1 334 2299
R1_1	genome	cDNA_match	485337	485451	99.86	+	.	ID=BINPACKER.94.1;Target=BINPACKER.94.1 1 115
R1_1	genome	cDNA_match	485569	485786	99.86	+	.	ID=BINPACKER.94.1;Target=BINPACKER.94.1 116 333
R1_1	genome	cDNA_match	487379	489258	99.86	+	.	ID=BINPACKER.94.1;Target=BINPACKER.94.1 334 2309
R1_1	genome	cDNA_match	486453	486903	98.26	+	.	ID=TRINITY_GG_20702_c1_g1_i1;Target=TRINITY_GG_20702_c1_g1_i1 1 460
R1_1	genome	cDNA_match	486492	486906	98.81	-	.	ID=BINPACKER.30815.1;Target=BINPACKER.30815.1 1 421
R1_1	genome	cDNA_match	505881	506135	99.61	-	.	ID=TRINITY_GG_21077_c0_g1_i1;Target=TRINITY_GG_21077_c0_g1_i1 1 257
R1_1	genome	cDNA_match	513897	514000	100.00	+	.	ID=TRINITY_GG_21094_c0_g1_i1;Target=TRINITY_GG_21094_c0_g1_i1 1 104
R1_1	genome	cDNA_match	514281	514448	100.00	+	.	ID=TRINITY_GG_21094_c0_g1_i1;Target=TRINITY_GG_21094_c0_g1_i1 105 272
R1_1	genome	cDNA_match	514695	514745	100.00	+	.	ID=TRINITY_GG_21094_c0_g1_i1;Target=TRINITY_GG_21094_c0_g1_i1 273 323
R1_1	genome	cDNA_match	514975	515300	100.00	-	.	ID=TRINITY_GG_21107_c0_g1_i1;Target=TRINITY_GG_21107_c0_g1_i1 1 342
R1_1	genome	cDNA_match	514975	515301	100.00	+	.	ID=BINPACKER.22541.1;Target=BINPACKER.22541.1 1 343
R1_1	genome	cDNA_match	515605	515840	100.00	+	.	ID=TRINITY_GG_21105_c0_g1_i1;Target=TRINITY_GG_21105_c0_g1_i1 1 237
R1_1	genome	cDNA_match	516183	516870	99.85	-	.	ID=TRINITY_GG_21079_c0_g1_i1;Target=TRINITY_GG_21079_c0_g1_i1 1 689
R1_1	genome	cDNA_match	516183	516865	99.71	-	.	ID=BINPACKER.8634.1;Target=BINPACKER.8634.1 1 685
R1_1	genome	cDNA_match	527206	527440	99.16	+	.	ID=TRINITY_GG_21086_c1_g1_i1;Target=TRINITY_GG_21086_c1_g1_i1 1 242
R1_1	genome	cDNA_match	527494	527752	99.62	+	.	ID=TRINITY_GG_21086_c0_g1_i1;Target=TRINITY_GG_21086_c0_g1_i1 1 262
R1_1	genome	cDNA_match	534520	534758	97.95	-	.	ID=TRINITY_GG_21097_c0_g1_i1;Target=TRINITY_GG_21097_c0_g1_i1 1 246
R1_1	genome	cDNA_match	709319	709534	100.00	-	.	ID=TRINITY_GG_21103_c1_g1_i1;Target=TRINITY_GG_21103_c1_g1_i1 1 239
R1_1	genome	cDNA_match	733250	733501	100.00	+	.	ID=TRINITY_GG_21103_c0_g1_i1;Target=TRINITY_GG_21103_c0_g1_i1 1 252
R1_1	genome	cDNA_match	787377	787715	100.00	+	.	ID=BINPACKER.20808.1;Target=BINPACKER.20808.1 1 339
R1_1	genome	cDNA_match	788293	788556	99.62	+	.	ID=TRINITY_GG_21095_c246_g1_i1;Target=TRINITY_GG_21095_c246_g1_i1 1 267
R1_1	genome	cDNA_match	789672	789902	99.57	-	.	ID=TRINITY_GG_21095_c206_g1_i1;Target=TRINITY_GG_21095_c206_g1_i1 1 233
R1_1	genome	cDNA_match	789708	789901	98.98	+	.	ID=BINPACKER.59741.1;Target=BINPACKER.59741.1 1 345
R1_1	genome	cDNA_match	790587	790817	100.00	-	.	ID=TRINITY_GG_21095_c265_g1_i1;Target=TRINITY_GG_21095_c265_g1_i1 1 233
R1_1	genome	cDNA_match	791333	791652	99.69	-	.	ID=TRINITY_GG_21095_c179_g1_i1;Target=TRINITY_GG_21095_c179_g1_i1 1 321
R1_1	genome	cDNA_match	791333	791652	99.69	-	.	ID=BINPACKER.69728.1;Target=BINPACKER.69728.1 1 321
R1_1	genome	cDNA_match	792131	792372	99.59	-	.	ID=TRINITY_GG_21095_c327_g1_i1;Target=TRINITY_GG_21095_c327_g1_i1 1 243
R1_1	genome	cDNA_match	793415	793666	100.00	+	.	ID=TRINITY_GG_21095_c310_g1_i1;Target=TRINITY_GG_21095_c310_g1_i1 1 252
R1_1	genome	cDNA_match	795176	795416	100.00	+	.	ID=TRINITY_GG_21095_c212_g1_i1;Target=TRINITY_GG_21095_c212_g1_i1 1 241
R1_1	genome	cDNA_match	801599	801852	98.83	-	.	ID=TRINITY_GG_21095_c349_g1_i1;Target=TRINITY_GG_21095_c349_g1_i1 1 257
R1_1	genome	cDNA_match	809983	810229	100.00	+	.	ID=TRINITY_GG_21095_c107_g1_i1;Target=TRINITY_GG_21095_c107_g1_i1 1 247
R1_1	genome	cDNA_match	811811	812262	99.12	-	.	ID=TRINITY_GG_21095_c244_g1_i1;Target=TRINITY_GG_21095_c244_g1_i1 1 454
R1_1	genome	cDNA_match	813093	813801	99.72	-	.	ID=TRINITY_GG_21095_c169_g1_i1;Target=TRINITY_GG_21095_c169_g1_i1 1 711
R1_1	genome	cDNA_match	813093	813888	99.62	+	.	ID=BINPACKER.57463.1;Target=BINPACKER.57463.1 1 799
R1_1	genome	cDNA_match	814642	814872	100.00	-	.	ID=TRINITY_GG_21095_c192_g1_i1;Target=TRINITY_GG_21095_c192_g1_i1 1 232
R1_1	genome	cDNA_match	815187	815421	99.16	-	.	ID=TRINITY_GG_21095_c147_g1_i1;Target=TRINITY_GG_21095_c147_g1_i1 1 237
R1_1	genome	cDNA_match	815942	816181	99.59	+	.	ID=TRINITY_GG_21095_c199_g1_i1;Target=TRINITY_GG_21095_c199_g1_i1 1 241
R1_1	genome	cDNA_match	817115	817348	100.00	-	.	ID=TRINITY_GG_21095_c198_g1_i1;Target=TRINITY_GG_21095_c198_g1_i1 1 234
R1_1	genome	cDNA_match	817909	818143	99.58	-	.	ID=TRINITY_GG_21095_c168_g1_i1;Target=TRINITY_GG_21095_c168_g1_i1 1 237
R1_1	genome	cDNA_match	818403	818924	99.62	-	.	ID=TRINITY_GG_21095_c241_g1_i1;Target=TRINITY_GG_21095_c241_g1_i1 1 524
R1_1	genome	cDNA_match	819467	819864	99.25	+	.	ID=TRINITY_GG_21095_c221_g1_i1;Target=TRINITY_GG_21095_c221_g1_i1 1 406
R1_1	genome	cDNA_match	820284	820844	98.94	-	.	ID=TRINITY_GG_21095_c55_g1_i1;Target=TRINITY_GG_21095_c55_g1_i1 1 693
R1_1	genome	cDNA_match	820312	820839	97.96	-	.	ID=BINPACKER.10397.1;Target=BINPACKER.10397.1 1 604
R1_1	genome	cDNA_match	821299	821895	99.17	-	.	ID=TRINITY_GG_21095_c75_g1_i1;Target=TRINITY_GG_21095_c75_g1_i1 1 603
R1_1	genome	cDNA_match	821299	821895	99.17	-	.	ID=BINPACKER.18746.1;Target=BINPACKER.18746.1 1 603
R1_1	genome	cDNA_match	822171	822464	100.00	-	.	ID=TRINITY_GG_21095_c16_g1_i1;Target=TRINITY_GG_21095_c16_g1_i1 1 297
R1_1	genome	cDNA_match	822856	823257	99.50	+	.	ID=BINPACKER.14906.1;Target=BINPACKER.14906.1 1 580
R1_1	genome	cDNA_match	822872	823259	100.00	-	.	ID=TRINITY_GG_21095_c10_g1_i1;Target=TRINITY_GG_21095_c10_g1_i1 1 388
R1_1	genome	cDNA_match	823291	823534	99.19	-	.	ID=TRINITY_GG_21095_c127_g1_i1;Target=TRINITY_GG_21095_c127_g1_i1 1 247
R1_1	genome	cDNA_match	823615	823905	98.98	+	.	ID=TRINITY_GG_21095_c242_g1_i1;Target=TRINITY_GG_21095_c242_g1_i1 1 294
R1_1	genome	cDNA_match	823928	824269	96.61	-	.	ID=TRINITY_GG_21095_c7_g1_i1;Target=TRINITY_GG_21095_c7_g1_i1 1 342
R1_1	genome	cDNA_match	823928	824269	96.61	-	.	ID=BINPACKER.28578.1;Target=BINPACKER.28578.1 1 342
R1_1	genome	cDNA_match	826829	827075	98.02	-	.	ID=TRINITY_GG_21095_c343_g1_i1;Target=TRINITY_GG_21095_c343_g1_i1 1 249
R1_1	genome	cDNA_match	828832	829126	99.66	-	.	ID=TRINITY_GG_21095_c230_g1_i1;Target=TRINITY_GG_21095_c230_g1_i1 1 316
R1_1	genome	cDNA_match	829130	829434	98.71	+	.	ID=TRINITY_GG_21095_c238_g1_i1;Target=TRINITY_GG_21095_c238_g1_i1 1 310
R1_1	genome	cDNA_match	830019	830280	100.00	+	.	ID=TRINITY_GG_21095_c45_g3_i1;Target=TRINITY_GG_21095_c45_g3_i1 1 262
R1_1	genome	cDNA_match	831783	832120	99.71	+	.	ID=TRINITY_GG_21095_c94_g1_i1;Target=TRINITY_GG_21095_c94_g1_i1 1 339
R1_1	genome	cDNA_match	832500	832739	98.36	+	.	ID=TRINITY_GG_21095_c45_g4_i1;Target=TRINITY_GG_21095_c45_g4_i1 1 244
R1_1	genome	cDNA_match	836073	836311	100.00	-	.	ID=TRINITY_GG_21095_c305_g1_i1;Target=TRINITY_GG_21095_c305_g1_i1 1 239
R1_1	genome	cDNA_match	836887	837326	99.77	-	.	ID=TRINITY_GG_21095_c115_g1_i1;Target=TRINITY_GG_21095_c115_g1_i1 1 442
R1_1	genome	cDNA_match	837049	837327	99.64	+	.	ID=BINPACKER.42569.1;Target=BINPACKER.42569.1 1 477
R1_1	genome	cDNA_match	837936	838190	99.61	-	.	ID=TRINITY_GG_21095_c322_g1_i1;Target=TRINITY_GG_21095_c322_g1_i1 1 257
R1_1	genome	cDNA_match	839436	839672	100.00	+	.	ID=TRINITY_GG_21095_c196_g1_i1;Target=TRINITY_GG_21095_c196_g1_i1 1 237
R1_1	genome	cDNA_match	840396	840658	100.00	-	.	ID=TRINITY_GG_21095_c87_g1_i1;Target=TRINITY_GG_21095_c87_g1_i1 1 263
R1_1	genome	cDNA_match	840700	840955	100.00	+	.	ID=TRINITY_GG_21095_c194_g1_i1;Target=TRINITY_GG_21095_c194_g1_i1 1 256
R1_1	genome	cDNA_match	841142	841297	100.00	-	.	ID=TRINITY_GG_21095_c312_g1_i1;Target=TRINITY_GG_21095_c312_g1_i1 1 156
R1_1	genome	cDNA_match	841343	841644	99.34	-	.	ID=TRINITY_GG_21095_c232_g1_i1;Target=TRINITY_GG_21095_c232_g1_i1 1 304
R1_1	genome	cDNA_match	842337	842565	99.57	+	.	ID=TRINITY_GG_21095_c340_g1_i1;Target=TRINITY_GG_21095_c340_g1_i1 1 232
R1_1	genome	cDNA_match	844074	844461	99.49	-	.	ID=TRINITY_GG_21095_c152_g1_i1;Target=TRINITY_GG_21095_c152_g1_i1 1 390
R1_1	genome	cDNA_match	844074	844461	99.49	+	.	ID=BINPACKER.66349.1;Target=BINPACKER.66349.1 1 390
R1_1	genome	cDNA_match	847954	848197	100.00	-	.	ID=TRINITY_GG_21095_c178_g1_i1;Target=TRINITY_GG_21095_c178_g1_i1 1 244
R1_1	genome	cDNA_match	852854	853094	99.59	+	.	ID=TRINITY_GG_21095_c332_g1_i1;Target=TRINITY_GG_21095_c332_g1_i1 1 242
R1_1	genome	cDNA_match	859315	859560	100.00	-	.	ID=TRINITY_GG_21095_c161_g1_i1;Target=TRINITY_GG_21095_c161_g1_i1 1 248
R1_1	genome	cDNA_match	859616	859785	99.42	-	.	ID=TRINITY_GG_21095_c278_g1_i1;Target=TRINITY_GG_21095_c278_g1_i1 1 215
R1_1	genome	cDNA_match	859724	860315	99.33	-	.	ID=TRINITY_GG_21095_c176_g1_i1;Target=TRINITY_GG_21095_c176_g1_i1 1 596
R1_1	genome	cDNA_match	859781	860147	99.46	+	.	ID=BINPACKER.70980.1;Target=BINPACKER.70980.1 1 369
R1_1	genome	cDNA_match	860476	860976	99.60	-	.	ID=TRINITY_GG_21095_c224_g1_i1;Target=TRINITY_GG_21095_c224_g1_i1 1 503
R1_1	genome	cDNA_match	860491	860974	99.18	+	.	ID=BINPACKER.72009.1;Target=BINPACKER.72009.1 1 512
R1_1	genome	cDNA_match	861111	861367	98.09	-	.	ID=TRINITY_GG_21095_c266_g1_i1;Target=TRINITY_GG_21095_c266_g1_i1 1 258
R1_1	genome	cDNA_match	862612	862837	99.56	-	.	ID=TRINITY_GG_21095_c268_g1_i1;Target=TRINITY_GG_21095_c268_g1_i1 1 227
R1_1	genome	cDNA_match	865528	865767	100.00	-	.	ID=TRINITY_GG_21095_c121_g1_i1;Target=TRINITY_GG_21095_c121_g1_i1 1 240
R1_1	genome	cDNA_match	869385	869771	100.00	-	.	ID=TRINITY_GG_21095_c64_g1_i6;Target=TRINITY_GG_21095_c64_g1_i6 1 688
R1_1	genome	cDNA_match	869541	869764	99.56	+	.	ID=BINPACKER.1195.2;Target=BINPACKER.1195.2 1 648
R1_1	genome	cDNA_match	870785	871033	100.00	+	.	ID=TRINITY_GG_21095_c233_g1_i1;Target=TRINITY_GG_21095_c233_g1_i1 1 249
R1_1	genome	cDNA_match	873271	873532	100.00	+	.	ID=TRINITY_GG_21095_c284_g1_i1;Target=TRINITY_GG_21095_c284_g1_i1 1 262
R1_1	genome	cDNA_match	873601	873832	100.00	-	.	ID=TRINITY_GG_21095_c131_g1_i1;Target=TRINITY_GG_21095_c131_g1_i1 1 232
R1_1	genome	cDNA_match	880336	880588	100.00	+	.	ID=TRINITY_GG_21095_c190_g1_i1;Target=TRINITY_GG_21095_c190_g1_i1 1 254
R1_1	genome	cDNA_match	883912	884157	100.00	-	.	ID=TRINITY_GG_21095_c1_g1_i1;Target=TRINITY_GG_21095_c1_g1_i1 1 246
R1_1	genome	cDNA_match	885020	885250	100.00	+	.	ID=TRINITY_GG_21095_c205_g1_i1;Target=TRINITY_GG_21095_c205_g1_i1 1 231
R1_1	genome	cDNA_match	885830	886366	99.08	+	.	ID=TRINITY_GG_21095_c54_g2_i1;Target=TRINITY_GG_21095_c54_g2_i1 1 612
R1_1	genome	cDNA_match	886330	886732	94.16	-	.	ID=TRINITY_GG_21095_c50_g1_i2;Target=TRINITY_GG_21095_c50_g1_i2 1 426
R1_1	genome	cDNA_match	886438	886840	99.02	-	.	ID=BINPACKER.43711.1;Target=BINPACKER.43711.1 1 408
R1_1	genome	cDNA_match	886859	887084	100.00	+	.	ID=TRINITY_GG_21095_c280_g1_i1;Target=TRINITY_GG_21095_c280_g1_i1 1 226
R1_1	genome	cDNA_match	887072	887349	100.00	-	.	ID=TRINITY_GG_21095_c8_g1_i1;Target=TRINITY_GG_21095_c8_g1_i1 1 279
R1_1	genome	cDNA_match	888311	888585	97.52	-	.	ID=TRINITY_GG_21095_c330_g1_i1;Target=TRINITY_GG_21095_c330_g1_i1 1 276
R1_1	genome	cDNA_match	888668	889012	97.46	-	.	ID=TRINITY_GG_21095_c313_g1_i1;Target=TRINITY_GG_21095_c313_g1_i1 1 354
R1_1	genome	cDNA_match	894308	894716	99.27	+	.	ID=TRINITY_GG_21095_c160_g1_i1;Target=TRINITY_GG_21095_c160_g1_i1 1 461
R1_1	genome	cDNA_match	894308	894709	99.50	+	.	ID=BINPACKER.64227.1;Target=BINPACKER.64227.1 1 404
R1_1	genome	cDNA_match	895148	895381	100.00	+	.	ID=TRINITY_GG_21095_c208_g1_i1;Target=TRINITY_GG_21095_c208_g1_i1 1 236
R1_1	genome	cDNA_match	895495	896220	99.86	-	.	ID=TRINITY_GG_21095_c70_g1_i1;Target=TRINITY_GG_21095_c70_g1_i1 1 727
R1_1	genome	cDNA_match	895558	896220	99.85	-	.	ID=BINPACKER.9927.1;Target=BINPACKER.9927.1 1 664
R1_1	genome	cDNA_match	896754	897008	99.61	-	.	ID=TRINITY_GG_21095_c235_g1_i1;Target=TRINITY_GG_21095_c235_g1_i1 1 256
R1_1	genome	cDNA_match	897384	897638	99.61	-	.	ID=TRINITY_GG_21095_c123_g1_i1;Target=TRINITY_GG_21095_c123_g1_i1 1 257
R1_1	genome	cDNA_match	898293	898663	97.89	-	.	ID=TRINITY_GG_21095_c183_g1_i1;Target=TRINITY_GG_21095_c183_g1_i1 1 372
R1_1	genome	cDNA_match	899024	899248	100.00	+	.	ID=TRINITY_GG_21095_c338_g1_i1;Target=TRINITY_GG_21095_c338_g1_i1 1 225
R1_1	genome	cDNA_match	899893	900203	99.68	-	.	ID=TRINITY_GG_21095_c22_g1_i1;Target=TRINITY_GG_21095_c22_g1_i1 1 313
R1_1	genome	cDNA_match	900265	900757	100.00	-	.	ID=TRINITY_GG_21095_c342_g1_i1;Target=TRINITY_GG_21095_c342_g1_i1 1 494
R1_1	genome	cDNA_match	901487	901714	99.56	-	.	ID=TRINITY_GG_21095_c333_g1_i1;Target=TRINITY_GG_21095_c333_g1_i1 1 229
R1_1	genome	cDNA_match	901682	902067	98.97	+	.	ID=TRINITY_GG_21095_c49_g1_i1;Target=TRINITY_GG_21095_c49_g1_i1 1 390
R1_1	genome	cDNA_match	901682	902087	98.31	-	.	ID=BINPACKER.31754.1;Target=BINPACKER.31754.1 1 413
R1_1	genome	cDNA_match	902237	902489	99.61	+	.	ID=TRINITY_GG_21095_c67_g1_i1;Target=TRINITY_GG_21095_c67_g1_i1 1 269
R1_1	genome	cDNA_match	902463	903142	99.42	-	.	ID=TRINITY_GG_21095_c20_g1_i1;Target=TRINITY_GG_21095_c20_g1_i1 1 767
R1_1	genome	cDNA_match	902471	903144	99.56	+	.	ID=BINPACKER.22866.1;Target=BINPACKER.22866.1 1 684
R1_1	genome	cDNA_match	903165	903569	99.75	+	.	ID=TRINITY_GG_21095_c185_g1_i1;Target=TRINITY_GG_21095_c185_g1_i1 1 406
R1_1	genome	cDNA_match	903572	904224	98.94	-	.	ID=TRINITY_GG_21095_c66_g1_i1;Target=TRINITY_GG_21095_c66_g1_i1 1 763
R1_1	genome	cDNA_match	903583	904075	98.60	+	.	ID=BINPACKER.16153.1;Target=BINPACKER.16153.1 1 500
R1_1	genome	cDNA_match	904435	904679	99.59	-	.	ID=TRINITY_GG_21095_c95_g1_i1;Target=TRINITY_GG_21095_c95_g1_i1 1 246
R1_1	genome	cDNA_match	905560	905818	100.00	-	.	ID=TRINITY_GG_21095_c201_g1_i1;Target=TRINITY_GG_21095_c201_g1_i1 1 260
R1_1	genome	cDNA_match	906888	907115	99.56	-	.	ID=TRINITY_GG_21095_c129_g1_i1;Target=TRINITY_GG_21095_c129_g1_i1 1 233
R1_1	genome	cDNA_match	907518	907817	99.67	-	.	ID=TRINITY_GG_21095_c112_g1_i1;Target=TRINITY_GG_21095_c112_g1_i1 1 302
R1_1	genome	cDNA_match	908181	908421	94.14	-	.	ID=TRINITY_GG_21095_c277_g1_i1;Target=TRINITY_GG_21095_c277_g1_i1 1 242
R1_1	genome	cDNA_match	908754	909036	100.00	-	.	ID=TRINITY_GG_21095_c187_g1_i1;Target=TRINITY_GG_21095_c187_g1_i1 1 283
R1_1	genome	cDNA_match	909061	909327	98.16	-	.	ID=TRINITY_GG_21095_c118_g1_i1;Target=TRINITY_GG_21095_c118_g1_i1 1 270
R1_1	genome	cDNA_match	910199	910434	100.00	-	.	ID=TRINITY_GG_21095_c154_g1_i1;Target=TRINITY_GG_21095_c154_g1_i1 1 236
R1_1	genome	cDNA_match	911086	911616	99.25	-	.	ID=TRINITY_GG_21095_c2_g1_i1;Target=TRINITY_GG_21095_c2_g1_i1 1 535
R1_1	genome	cDNA_match	911086	911616	99.25	-	.	ID=BINPACKER.26926.1;Target=BINPACKER.26926.1 1 535
R1_1	genome	cDNA_match	912104	912413	99.68	-	.	ID=TRINITY_GG_21095_c74_g1_i1;Target=TRINITY_GG_21095_c74_g1_i1 1 311
R1_1	genome	cDNA_match	912104	912413	99.68	-	.	ID=BINPACKER.18441.1;Target=BINPACKER.18441.1 1 311
R1_1	genome	cDNA_match	912507	912764	100.00	-	.	ID=TRINITY_GG_21095_c84_g1_i1;Target=TRINITY_GG_21095_c84_g1_i1 1 265
R1_1	genome	cDNA_match	912541	912926	88.74	-	.	ID=BINPACKER.47138.1;Target=BINPACKER.47138.1 1 436
R1_1	genome	cDNA_match	912989	913257	100.00	+	.	ID=TRINITY_GG_21095_c202_g1_i1;Target=TRINITY_GG_21095_c202_g1_i1 1 269
R1_1	genome	cDNA_match	915418	915747	99.10	-	.	ID=TRINITY_GG_21095_c191_g1_i1;Target=TRINITY_GG_21095_c191_g1_i1 1 333
R1_1	genome	cDNA_match	915443	915748	99.35	-	.	ID=BINPACKER.76048.1;Target=BINPACKER.76048.1 1 308
R1_1	genome	cDNA_match	917247	917508	100.00	-	.	ID=TRINITY_GG_21095_c140_g1_i1;Target=TRINITY_GG_21095_c140_g1_i1 1 262
R1_1	genome	cDNA_match	918343	918564	98.23	-	.	ID=TRINITY_GG_21095_c60_g1_i1;Target=TRINITY_GG_21095_c60_g1_i1 1 241
R1_1	genome	cDNA_match	919854	920141	99.65	+	.	ID=TRINITY_GG_21095_c250_g1_i1;Target=TRINITY_GG_21095_c250_g1_i1 1 290
R1_1	genome	cDNA_match	920528	920757	99.14	+	.	ID=TRINITY_GG_21095_c274_g1_i1;Target=TRINITY_GG_21095_c274_g1_i1 1 232
R1_1	genome	cDNA_match	921085	921326	99.18	+	.	ID=TRINITY_GG_21095_c301_g1_i1;Target=TRINITY_GG_21095_c301_g1_i1 1 244
R1_1	genome	cDNA_match	923574	923916	99.71	+	.	ID=TRINITY_GG_21095_c283_g1_i1;Target=TRINITY_GG_21095_c283_g1_i1 1 344
R1_1	genome	cDNA_match	925464	925715	99.21	-	.	ID=TRINITY_GG_21095_c267_g1_i1;Target=TRINITY_GG_21095_c267_g1_i1 1 256
R1_1	genome	cDNA_match	929309	929564	100.00	-	.	ID=TRINITY_GG_21095_c345_g1_i1;Target=TRINITY_GG_21095_c345_g1_i1 1 256
R1_1	genome	cDNA_match	933287	933545	100.00	-	.	ID=TRINITY_GG_21095_c315_g1_i1;Target=TRINITY_GG_21095_c315_g1_i1 1 259
R1_1	genome	cDNA_match	940154	940424	100.00	-	.	ID=TRINITY_GG_21095_c217_g1_i1;Target=TRINITY_GG_21095_c217_g1_i1 1 271
R1_1	genome	cDNA_match	942572	942837	100.00	+	.	ID=TRINITY_GG_21095_c339_g1_i1;Target=TRINITY_GG_21095_c339_g1_i1 1 267
R1_1	genome	cDNA_match	943137	943380	100.00	+	.	ID=TRINITY_GG_21095_c306_g1_i1;Target=TRINITY_GG_21095_c306_g1_i1 1 244
R1_1	genome	cDNA_match	943578	944043	99.79	-	.	ID=TRINITY_GG_21095_c135_g1_i1;Target=TRINITY_GG_21095_c135_g1_i1 1 467
R1_1	genome	cDNA_match	943578	944043	99.79	+	.	ID=BINPACKER.50712.1;Target=BINPACKER.50712.1 1 467
R1_1	genome	cDNA_match	944043	944575	99.63	+	.	ID=TRINITY_GG_21095_c225_g1_i1;Target=TRINITY_GG_21095_c225_g1_i1 1 535
R1_1	genome	cDNA_match	944043	944575	99.63	+	.	ID=BINPACKER.92033.1;Target=BINPACKER.92033.1 1 535
R1_1	genome	cDNA_match	947183	947550	100.00	-	.	ID=TRINITY_GG_21095_c220_g1_i1;Target=TRINITY_GG_21095_c220_g1_i1 1 368
R1_1	genome	cDNA_match	947631	948045	99.28	-	.	ID=TRINITY_GG_21095_c193_g1_i1;Target=TRINITY_GG_21095_c193_g1_i1 1 418
R1_1	genome	cDNA_match	948108	948777	99.85	+	.	ID=TRINITY_GG_21095_c85_g1_i1;Target=TRINITY_GG_21095_c85_g1_i1 1 672
R1_1	genome	cDNA_match	949119	949406	100.00	+	.	ID=TRINITY_GG_21095_c243_g1_i1;Target=TRINITY_GG_21095_c243_g1_i1 1 288
R1_1	genome	cDNA_match	949398	950729	99.11	+	.	ID=TRINITY_GG_21095_c56_g1_i1;Target=TRINITY_GG_21095_c56_g1_i1 1 1346
R1_1	genome	cDNA_match	949398	949830	99.54	-	.	ID=BINPACKER.52432.1;Target=BINPACKER.52432.1 1 435
R1_1	genome	cDNA_match	949973	950704	95.19	-	.	ID=BINPACKER.26593.1;Target=BINPACKER.26593.1 1 790
R1_1	genome	cDNA_match	949974	950731	98.70	+	.	ID=TRINITY_GG_21095_c56_g1_i2;Target=TRINITY_GG_21095_c56_g1_i2 1 851
R1_1	genome	cDNA_match	951649	951971	99.69	+	.	ID=TRINITY_GG_21095_c105_g1_i1;Target=TRINITY_GG_21095_c105_g1_i1 1 324
R1_1	genome	cDNA_match	951649	951971	99.69	+	.	ID=BINPACKER.38431.1;Target=BINPACKER.38431.1 1 324
R1_1	genome	cDNA_match	952032	952724	99.28	-	.	ID=TRINITY_GG_21095_c103_g1_i1;Target=TRINITY_GG_21095_c103_g1_i1 1 700
R1_1	genome	cDNA_match	952032	952724	99.43	+	.	ID=BINPACKER.37769.1;Target=BINPACKER.37769.1 1 699
R1_1	genome	cDNA_match	952749	953140	98.74	-	.	ID=TRINITY_GG_21095_c173_g1_i1;Target=TRINITY_GG_21095_c173_g1_i1 1 397
R1_1	genome	cDNA_match	953448	953692	98.79	-	.	ID=TRINITY_GG_21095_c317_g1_i1;Target=TRINITY_GG_21095_c317_g1_i1 1 248
R1_1	genome	cDNA_match	953741	954131	99.74	-	.	ID=TRINITY_GG_21095_c281_g1_i1;Target=TRINITY_GG_21095_c281_g1_i1 1 393
R1_1	genome	cDNA_match	955876	956114	100.00	-	.	ID=TRINITY_GG_21095_c251_g1_i1;Target=TRINITY_GG_21095_c251_g1_i1 1 240
R1_1	genome	cDNA_match	958050	958322	100.00	+	.	ID=TRINITY_GG_21095_c164_g1_i1;Target=TRINITY_GG_21095_c164_g1_i1 1 277
R1_1	genome	cDNA_match	960140	960353	95.96	-	.	ID=TRINITY_GG_21095_c132_g1_i1;Target=TRINITY_GG_21095_c132_g1_i1 1 225
R1_1	genome	cDNA_match	960410	960670	98.86	-	.	ID=TRINITY_GG_21095_c177_g1_i1;Target=TRINITY_GG_21095_c177_g1_i1 1 264
R1_1	genome	cDNA_match	960765	961124	99.45	+	.	ID=TRINITY_GG_21095_c89_g1_i1;Target=TRINITY_GG_21095_c89_g1_i1 1 362
R1_1	genome	cDNA_match	960765	961124	99.45	-	.	ID=BINPACKER.30699.1;Target=BINPACKER.30699.1 1 362
R1_1	genome	cDNA_match	961326	961663	99.71	-	.	ID=TRINITY_GG_21095_c226_g1_i1;Target=TRINITY_GG_21095_c226_g1_i1 1 339
R1_1	genome	cDNA_match	961795	962092	100.00	-	.	ID=TRINITY_GG_21095_c182_g1_i1;Target=TRINITY_GG_21095_c182_g1_i1 1 298
R1_1	genome	cDNA_match	962488	963784	100.00	-	.	ID=TRINITY_GG_21095_c59_g1_i1;Target=TRINITY_GG_21095_c59_g1_i1 1 1298
R1_1	genome	cDNA_match	962720	963276	98.06	-	.	ID=BINPACKER.14189.1;Target=BINPACKER.14189.1 1 962
R1_1	genome	cDNA_match	963264	963783	99.81	+	.	ID=BINPACKER.17996.1;Target=BINPACKER.17996.1 1 740
R1_1	genome	cDNA_match	964271	964553	99.30	+	.	ID=TRINITY_GG_21095_c81_g1_i1;Target=TRINITY_GG_21095_c81_g1_i1 1 285
R1_1	genome	cDNA_match	964852	965095	99.59	-	.	ID=TRINITY_GG_21095_c109_g1_i1;Target=TRINITY_GG_21095_c109_g1_i1 1 245
R1_1	genome	cDNA_match	965514	965880	100.00	-	.	ID=TRINITY_GG_21095_c29_g1_i1;Target=TRINITY_GG_21095_c29_g1_i1 1 367
R1_1	genome	cDNA_match	968202	968449	99.20	-	.	ID=TRINITY_GG_21095_c260_g1_i1;Target=TRINITY_GG_21095_c260_g1_i1 1 250
R1_1	genome	cDNA_match	970991	971223	100.00	+	.	ID=TRINITY_GG_21095_c255_g1_i1;Target=TRINITY_GG_21095_c255_g1_i1 1 233
R1_1	genome	cDNA_match	972229	972449	100.00	+	.	ID=TRINITY_GG_21095_c261_g1_i1;Target=TRINITY_GG_21095_c261_g1_i1 1 221
R1_1	genome	cDNA_match	973375	973608	99.57	+	.	ID=TRINITY_GG_21095_c252_g1_i1;Target=TRINITY_GG_21095_c252_g1_i1 1 235
R1_1	genome	cDNA_match	975689	975945	100.00	-	.	ID=TRINITY_GG_21095_c326_g1_i1;Target=TRINITY_GG_21095_c326_g1_i1 1 257
R1_1	genome	cDNA_match	976215	976654	100.00	+	.	ID=TRINITY_GG_21095_c210_g1_i1;Target=TRINITY_GG_21095_c210_g1_i1 1 441
R1_1	genome	cDNA_match	976723	976955	100.00	+	.	ID=TRINITY_GG_21095_c276_g1_i1;Target=TRINITY_GG_21095_c276_g1_i1 1 233
R1_1	genome	cDNA_match	978497	978848	96.17	+	.	ID=TRINITY_GG_21095_c162_g1_i1;Target=TRINITY_GG_21095_c162_g1_i1 1 385
R1_1	genome	cDNA_match	979056	979288	100.00	-	.	ID=TRINITY_GG_21095_c303_g1_i1;Target=TRINITY_GG_21095_c303_g1_i1 1 233
R1_1	genome	cDNA_match	979323	979581	100.00	-	.	ID=TRINITY_GG_21095_c314_g1_i1;Target=TRINITY_GG_21095_c314_g1_i1 1 259
R1_1	genome	cDNA_match	980294	980530	100.00	+	.	ID=TRINITY_GG_21095_c256_g1_i1;Target=TRINITY_GG_21095_c256_g1_i1 1 237
R1_1	genome	cDNA_match	981834	982455	99.36	-	.	ID=TRINITY_GG_21095_c96_g1_i1;Target=TRINITY_GG_21095_c96_g1_i1 1 626
R1_1	genome	cDNA_match	982453	982752	99.67	+	.	ID=TRINITY_GG_21095_c91_g1_i1;Target=TRINITY_GG_21095_c91_g1_i1 1 301
R1_1	genome	cDNA_match	983038	983280	100.00	+	.	ID=TRINITY_GG_21095_c172_g1_i1;Target=TRINITY_GG_21095_c172_g1_i1 1 244
R1_1	genome	cDNA_match	983988	984370	97.70	-	.	ID=TRINITY_GG_21095_c99_g1_i1;Target=TRINITY_GG_21095_c99_g1_i1 1 394
R1_1	genome	cDNA_match	983988	984342	97.80	+	.	ID=BINPACKER.36583.1;Target=BINPACKER.36583.1 1 365
R1_1	genome	cDNA_match	986945	987200	99.61	-	.	ID=TRINITY_GG_21095_c213_g1_i1;Target=TRINITY_GG_21095_c213_g1_i1 1 260
R1_1	genome	cDNA_match	987393	987850	90.16	+	.	ID=BINPACKER.4758.1;Target=BINPACKER.4758.1 1 533
R1_1	genome	cDNA_match	987488	987898	99.76	+	.	ID=TRINITY_GG_21095_c219_g1_i1;Target=TRINITY_GG_21095_c219_g1_i1 1 415
R1_1	genome	cDNA_match	989908	990138	100.00	-	.	ID=TRINITY_GG_21095_c292_g1_i1;Target=TRINITY_GG_21095_c292_g1_i1 1 231
R1_1	genome	cDNA_match	994344	994579	100.00	-	.	ID=TRINITY_GG_21095_c223_g1_i1;Target=TRINITY_GG_21095_c223_g1_i1 1 236
R1_1	genome	cDNA_match	995602	995837	99.58	-	.	ID=TRINITY_GG_21095_c166_g1_i1;Target=TRINITY_GG_21095_c166_g1_i1 1 237
R1_1	genome	cDNA_match	997642	998161	98.30	+	.	ID=TRINITY_GG_21095_c62_g1_i1;Target=TRINITY_GG_21095_c62_g1_i1 1 525
R1_1	genome	cDNA_match	997854	998169	100.00	+	.	ID=BINPACKER.45158.1;Target=BINPACKER.45158.1 1 316
R1_1	genome	cDNA_match	998425	998664	100.00	+	.	ID=TRINITY_GG_21095_c285_g1_i1;Target=TRINITY_GG_21095_c285_g1_i1 1 240
R1_1	genome	cDNA_match	999204	999447	100.00	-	.	ID=TRINITY_GG_21095_c72_g1_i1;Target=TRINITY_GG_21095_c72_g1_i1 1 244
R1_1	genome	cDNA_match	999204	999703	99.80	-	.	ID=BINPACKER.13276.1;Target=BINPACKER.13276.1 1 501
R1_1	genome	cDNA_match	999738	1000058	100.00	+	.	ID=TRINITY_GG_21095_c43_g1_i1;Target=TRINITY_GG_21095_c43_g1_i1 1 321
R1_1	genome	cDNA_match	1000271	1000392	100.00	+	.	ID=TRINITY_GG_21095_c43_g1_i1;Target=TRINITY_GG_21095_c43_g1_i1 322 447
R1_1	genome	cDNA_match	999738	1000058	99.38	+	.	ID=TRINITY_GG_21095_c43_g1_i4;Target=TRINITY_GG_21095_c43_g1_i4 1 321
R1_1	genome	cDNA_match	1000414	1000573	99.38	+	.	ID=TRINITY_GG_21095_c43_g1_i4;Target=TRINITY_GG_21095_c43_g1_i4 322 484
R1_1	genome	cDNA_match	1000564	1001429	100.00	+	.	ID=TRINITY_GG_21095_c51_g1_i1;Target=TRINITY_GG_21095_c51_g1_i1 1 866
R1_1	genome	cDNA_match	1001419	1002259	99.76	-	.	ID=TRINITY_GG_21095_c11_g1_i1;Target=TRINITY_GG_21095_c11_g1_i1 1 843
R1_1	genome	cDNA_match	1001422	1002259	99.76	-	.	ID=BINPACKER.14441.1;Target=BINPACKER.14441.1 1 1412
R1_1	genome	cDNA_match	1002265	1002939	99.56	-	.	ID=TRINITY_GG_21095_c13_g1_i1;Target=TRINITY_GG_21095_c13_g1_i1 1 678
R1_1	genome	cDNA_match	1002265	1002939	99.56	+	.	ID=BINPACKER.24975.1;Target=BINPACKER.24975.1 1 678
R1_1	genome	cDNA_match	1002938	1003187	100.00	+	.	ID=TRINITY_GG_21095_c316_g1_i1;Target=TRINITY_GG_21095_c316_g1_i1 1 251
R1_1	genome	cDNA_match	1003575	1004001	99.07	-	.	ID=TRINITY_GG_21095_c97_g1_i1;Target=TRINITY_GG_21095_c97_g1_i1 1 428
R1_1	genome	cDNA_match	1003575	1004000	98.84	+	.	ID=BINPACKER.35540.1;Target=BINPACKER.35540.1 1 428
R1_1	genome	cDNA_match	1004116	1004592	99.58	+	.	ID=TRINITY_GG_21095_c38_g1_i1;Target=TRINITY_GG_21095_c38_g1_i1 1 479
R1_1	genome	cDNA_match	1005180	1005581	97.34	+	.	ID=TRINITY_GG_21095_c279_g1_i1;Target=TRINITY_GG_21095_c279_g1_i1 1 414
R1_1	genome	cDNA_match	1005801	1006008	100.00	-	.	ID=TRINITY_GG_21095_c270_g1_i1;Target=TRINITY_GG_21095_c270_g1_i1 1 208
R1_1	genome	cDNA_match	1008076	1008572	99.60	+	.	ID=TRINITY_GG_21095_c248_g1_i1;Target=TRINITY_GG_21095_c248_g1_i1 1 501
R1_1	genome	cDNA_match	1012433	1012722	99.66	-	.	ID=TRINITY_GG_21095_c120_g1_i1;Target=TRINITY_GG_21095_c120_g1_i1 1 294
R1_1	genome	cDNA_match	1018280	1018527	99.60	-	.	ID=TRINITY_GG_21095_c128_g1_i1;Target=TRINITY_GG_21095_c128_g1_i1 1 249
R1_1	genome	cDNA_match	1018616	1019043	100.00	-	.	ID=TRINITY_GG_21095_c263_g1_i1;Target=TRINITY_GG_21095_c263_g1_i1 1 429
R1_1	genome	cDNA_match	1019485	1019778	99.32	-	.	ID=TRINITY_GG_21095_c141_g1_i1;Target=TRINITY_GG_21095_c141_g1_i1 1 296
R1_1	genome	cDNA_match	1020601	1020843	97.59	+	.	ID=TRINITY_GG_21095_c262_g1_i1;Target=TRINITY_GG_21095_c262_g1_i1 1 245
R1_1	genome	cDNA_match	1031307	1031559	100.00	-	.	ID=TRINITY_GG_21095_c218_g1_i1;Target=TRINITY_GG_21095_c218_g1_i1 1 253
R1_1	genome	cDNA_match	1033512	1033751	100.00	-	.	ID=TRINITY_GG_21095_c290_g1_i1;Target=TRINITY_GG_21095_c290_g1_i1 1 240
R1_1	genome	cDNA_match	1038505	1039119	99.68	+	.	ID=TRINITY_GG_21095_c12_g1_i1;Target=TRINITY_GG_21095_c12_g1_i1 1 1096
R1_1	genome	cDNA_match	1039473	1039827	99.44	+	.	ID=TRINITY_GG_21095_c33_g1_i1;Target=TRINITY_GG_21095_c33_g1_i1 1 357
R1_1	genome	cDNA_match	1039834	1040249	100.00	+	.	ID=TRINITY_GG_21095_c23_g1_i1;Target=TRINITY_GG_21095_c23_g1_i1 1 419
R1_1	genome	cDNA_match	1039887	1040247	99.45	+	.	ID=BINPACKER.49879.1;Target=BINPACKER.49879.1 1 714
R1_1	genome	cDNA_match	1040271	1041069	99.88	-	.	ID=TRINITY_GG_21095_c69_g1_i1;Target=TRINITY_GG_21095_c69_g1_i1 1 801
R1_1	genome	cDNA_match	1040271	1041068	99.75	-	.	ID=BINPACKER.8639.1;Target=BINPACKER.8639.1 1 801
R1_1	genome	cDNA_match	1041155	1041457	99.02	-	.	ID=TRINITY_GG_21095_c76_g1_i1;Target=TRINITY_GG_21095_c76_g1_i1 1 306
R1_1	genome	cDNA_match	1041155	1041457	99.02	+	.	ID=BINPACKER.18955.1;Target=BINPACKER.18955.1 1 306
R1_1	genome	cDNA_match	1041526	1042080	99.64	+	.	ID=BINPACKER.66418.1;Target=BINPACKER.66418.1 1 557
R1_1	genome	cDNA_match	1041527	1042085	99.64	-	.	ID=TRINITY_GG_21095_c156_g1_i1;Target=TRINITY_GG_21095_c156_g1_i1 1 561
R1_1	genome	cDNA_match	1042065	1042291	100.00	+	.	ID=TRINITY_GG_21095_c65_g1_i1;Target=TRINITY_GG_21095_c65_g1_i1 1 232
R1_1	genome	cDNA_match	1042084	1042507	97.47	+	.	ID=BINPACKER.13393.1;Target=BINPACKER.13393.1 1 456
R1_1	genome	cDNA_match	1042310	1042499	99.48	-	.	ID=TRINITY_GG_21095_c71_g1_i1;Target=TRINITY_GG_21095_c71_g1_i1 1 191
R1_1	genome	cDNA_match	1042522	1043501	98.99	+	.	ID=BINPACKER.7983.1;Target=BINPACKER.7983.1 1 1116
R1_1	genome	cDNA_match	1042525	1043461	99.79	+	.	ID=TRINITY_GG_21095_c53_g1_i1;Target=TRINITY_GG_21095_c53_g1_i1 1 942
R1_1	genome	cDNA_match	1043508	1043644	92.66	+	.	ID=TRINITY_GG_21095_c181_g1_i1;Target=TRINITY_GG_21095_c181_g1_i1 1 140
R1_1	genome	cDNA_match	1049940	1049966	92.66	+	.	ID=TRINITY_GG_21095_c181_g1_i1;Target=TRINITY_GG_21095_c181_g1_i1 141 204
R1_1	genome	cDNA_match	1043762	1043945	97.87	-	.	ID=TRINITY_GG_21095_c62_g1_i2;Target=TRINITY_GG_21095_c62_g1_i2 1 211
R1_1	genome	cDNA_match	1043952	1044474	99.05	+	.	ID=TRINITY_GG_21095_c63_g1_i1;Target=TRINITY_GG_21095_c63_g1_i1 1 528
R1_1	genome	cDNA_match	1044317	1044540	93.72	-	.	ID=TRINITY_GG_21095_c63_g2_i1;Target=TRINITY_GG_21095_c63_g2_i1 1 234
R1_1	genome	cDNA_match	1044530	1045226	99.86	-	.	ID=TRINITY_GG_21095_c15_g1_i1;Target=TRINITY_GG_21095_c15_g1_i1 1 699
R1_1	genome	cDNA_match	1045541	1046103	98.08	+	.	ID=TRINITY_GG_21095_c101_g1_i1;Target=TRINITY_GG_21095_c101_g1_i1 1 564
R1_1	genome	cDNA_match	1045541	1046103	98.08	-	.	ID=BINPACKER.36818.1;Target=BINPACKER.36818.1 1 564
R1_1	genome	cDNA_match	1047442	1047678	99.16	-	.	ID=TRINITY_GG_21095_c142_g1_i1;Target=TRINITY_GG_21095_c142_g1_i1 1 240
R1_1	genome	cDNA_match	1050087	1050880	100.00	-	.	ID=TRINITY_GG_21095_c163_g1_i1;Target=TRINITY_GG_21095_c163_g1_i1 1 794
R1_1	genome	cDNA_match	1050536	1050880	100.00	-	.	ID=BINPACKER.62473.1;Target=BINPACKER.62473.1 1 345
R1_1	genome	cDNA_match	1051379	1051747	99.46	-	.	ID=TRINITY_GG_21095_c108_g1_i1;Target=TRINITY_GG_21095_c108_g1_i1 1 371
R1_1	genome	cDNA_match	1051894	1052309	99.76	+	.	ID=TRINITY_GG_21095_c126_g1_i1;Target=TRINITY_GG_21095_c126_g1_i1 1 435
R1_1	genome	cDNA_match	1051894	1052324	99.77	-	.	ID=BINPACKER.47581.1;Target=BINPACKER.47581.1 1 452
R1_1	genome	cDNA_match	1052549	1052908	100.00	-	.	ID=TRINITY_GG_21095_c229_g1_i1;Target=TRINITY_GG_21095_c229_g1_i1 1 360
R1_1	genome	cDNA_match	1054988	1055269	100.00	+	.	ID=TRINITY_GG_21095_c329_g1_i1;Target=TRINITY_GG_21095_c329_g1_i1 1 282
R1_1	genome	cDNA_match	1055300	1055808	99.80	+	.	ID=TRINITY_GG_21095_c111_g1_i1;Target=TRINITY_GG_21095_c111_g1_i1 1 510
R1_1	genome	cDNA_match	1055300	1055808	99.80	-	.	ID=BINPACKER.40730.1;Target=BINPACKER.40730.1 1 510
R1_1	genome	cDNA_match	1056218	1056456	97.55	+	.	ID=TRINITY_GG_21095_c130_g1_i1;Target=TRINITY_GG_21095_c130_g1_i1 1 241
R1_1	genome	cDNA_match	1060481	1060706	99.12	+	.	ID=TRINITY_GG_21095_c188_g1_i1;Target=TRINITY_GG_21095_c188_g1_i1 1 229
R1_1	genome	cDNA_match	1062012	1062427	100.00	-	.	ID=TRINITY_GG_21095_c184_g1_i1;Target=TRINITY_GG_21095_c184_g1_i1 1 416
R1_1	genome	cDNA_match	1062012	1062371	100.00	-	.	ID=BINPACKER.70183.1;Target=BINPACKER.70183.1 1 360
R1_1	genome	cDNA_match	1062786	1063033	99.60	-	.	ID=TRINITY_GG_21095_c4_g1_i1;Target=TRINITY_GG_21095_c4_g1_i1 1 249
R1_1	genome	cDNA_match	1063535	1063875	100.00	+	.	ID=TRINITY_GG_21095_c236_g1_i1;Target=TRINITY_GG_21095_c236_g1_i1 1 341
R1_1	genome	cDNA_match	1064019	1064342	98.78	+	.	ID=TRINITY_GG_21095_c50_g1_i1;Target=TRINITY_GG_21095_c50_g1_i1 1 328
R1_1	genome	cDNA_match	1066524	1066945	99.06	-	.	ID=TRINITY_GG_21095_c321_g1_i1;Target=TRINITY_GG_21095_c321_g1_i1 1 423
R1_1	genome	cDNA_match	1067241	1067502	99.24	+	.	ID=TRINITY_GG_21095_c253_g1_i1;Target=TRINITY_GG_21095_c253_g1_i1 1 264
R1_1	genome	cDNA_match	1067806	1068065	100.00	-	.	ID=TRINITY_GG_21095_c134_g1_i1;Target=TRINITY_GG_21095_c134_g1_i1 1 261
R1_1	genome	cDNA_match	1068135	1068378	100.00	-	.	ID=TRINITY_GG_21095_c48_g1_i1;Target=TRINITY_GG_21095_c48_g1_i1 1 246
R1_1	genome	cDNA_match	1072525	1072865	97.15	+	.	ID=TRINITY_GG_21095_c44_g1_i1;Target=TRINITY_GG_21095_c44_g1_i1 1 351
R1_1	genome	cDNA_match	1072697	1072924	99.56	+	.	ID=TRINITY_GG_21095_c44_g1_i2;Target=TRINITY_GG_21095_c44_g1_i2 1 229
R1_1	genome	cDNA_match	1074395	1074633	100.00	+	.	ID=TRINITY_GG_21095_c325_g1_i1;Target=TRINITY_GG_21095_c325_g1_i1 1 239
R1_1	genome	cDNA_match	1079934	1080150	99.54	-	.	ID=TRINITY_GG_21095_c320_g1_i1;Target=TRINITY_GG_21095_c320_g1_i1 1 245
R1_1	genome	cDNA_match	1082067	1082308	99.18	-	.	ID=TRINITY_GG_21095_c275_g1_i1;Target=TRINITY_GG_21095_c275_g1_i1 1 244
R1_1	genome	cDNA_match	1086396	1086659	99.62	-	.	ID=TRINITY_GG_21095_c311_g1_i1;Target=TRINITY_GG_21095_c311_g1_i1 1 265
R1_1	genome	cDNA_match	1088194	1088426	98.73	+	.	ID=TRINITY_GG_21095_c170_g1_i1;Target=TRINITY_GG_21095_c170_g1_i1 1 236
R1_1	genome	cDNA_match	1089805	1090003	99.50	-	.	ID=TRINITY_GG_21095_c334_g1_i1;Target=TRINITY_GG_21095_c334_g1_i1 1 216
R1_1	genome	cDNA_match	1090210	1090471	99.62	+	.	ID=TRINITY_GG_21095_c307_g1_i1;Target=TRINITY_GG_21095_c307_g1_i1 1 263
R1_1	genome	cDNA_match	1091549	1091773	99.56	-	.	ID=TRINITY_GG_21095_c331_g1_i1;Target=TRINITY_GG_21095_c331_g1_i1 1 239
R1_1	genome	cDNA_match	1093754	1094079	99.69	+	.	ID=TRINITY_GG_21095_c296_g1_i1;Target=TRINITY_GG_21095_c296_g1_i1 1 327
R1_1	genome	cDNA_match	1094098	1094360	100.00	+	.	ID=TRINITY_GG_21095_c139_g1_i1;Target=TRINITY_GG_21095_c139_g1_i1 1 263
R1_1	genome	cDNA_match	1095717	1095961	100.00	-	.	ID=TRINITY_GG_21095_c302_g1_i1;Target=TRINITY_GG_21095_c302_g1_i1 1 245
R1_1	genome	cDNA_match	1099330	1099553	100.00	-	.	ID=TRINITY_GG_21095_c318_g1_i1;Target=TRINITY_GG_21095_c318_g1_i1 1 224
R1_1	genome	cDNA_match	1100197	1100508	99.68	-	.	ID=TRINITY_GG_21095_c144_g1_i1;Target=TRINITY_GG_21095_c144_g1_i1 1 313
R1_1	genome	cDNA_match	1100197	1100508	99.68	+	.	ID=BINPACKER.52478.1;Target=BINPACKER.52478.1 1 313
R1_1	genome	cDNA_match	1101082	1101335	99.61	-	.	ID=TRINITY_GG_21095_c288_g1_i1;Target=TRINITY_GG_21095_c288_g1_i1 1 255
R1_1	genome	cDNA_match	1104202	1104461	100.00	-	.	ID=TRINITY_GG_21095_c269_g1_i1;Target=TRINITY_GG_21095_c269_g1_i1 1 260
R1_1	genome	cDNA_match	1104617	1104880	100.00	+	.	ID=TRINITY_GG_21095_c347_g1_i1;Target=TRINITY_GG_21095_c347_g1_i1 1 264
R1_1	genome	cDNA_match	1105800	1106045	100.00	+	.	ID=TRINITY_GG_21095_c286_g1_i1;Target=TRINITY_GG_21095_c286_g1_i1 1 246
R1_1	genome	cDNA_match	1112326	1112603	100.00	-	.	ID=TRINITY_GG_21095_c25_g1_i1;Target=TRINITY_GG_21095_c25_g1_i1 1 278
R1_1	genome	cDNA_match	1115729	1116078	100.00	+	.	ID=TRINITY_GG_21095_c136_g1_i1;Target=TRINITY_GG_21095_c136_g1_i1 1 350
R1_1	genome	cDNA_match	1115729	1116078	100.00	-	.	ID=BINPACKER.54256.1;Target=BINPACKER.54256.1 1 350
R1_1	genome	cDNA_match	1116505	1116751	99.60	-	.	ID=TRINITY_GG_21095_c297_g1_i1;Target=TRINITY_GG_21095_c297_g1_i1 1 249
R1_1	genome	cDNA_match	1117386	1117834	100.00	+	.	ID=TRINITY_GG_21095_c21_g1_i1;Target=TRINITY_GG_21095_c21_g1_i1 1 450
R1_1	genome	cDNA_match	1117386	1117834	100.00	+	.	ID=BINPACKER.23489.1;Target=BINPACKER.23489.1 1 450
R1_1	genome	cDNA_match	1117882	1119408	98.71	-	.	ID=BINPACKER.26012.1;Target=BINPACKER.26012.1 1 1530
R1_1	genome	cDNA_match	1118733	1119577	98.83	-	.	ID=TRINITY_GG_21095_c62_g1_i3;Target=TRINITY_GG_21095_c62_g1_i3 1 849
R1_1	genome	cDNA_match	1119623	1120144	95.60	+	.	ID=TRINITY_GG_21095_c63_g1_i2;Target=TRINITY_GG_21095_c63_g1_i2 1 532
R1_1	genome	cDNA_match	1120198	1120544	100.00	+	.	ID=TRINITY_GG_21095_c37_g1_i1;Target=TRINITY_GG_21095_c37_g1_i1 1 347
R1_1	genome	cDNA_match	1120623	1120837	99.08	+	.	ID=TRINITY_GG_21095_c19_g1_i1;Target=TRINITY_GG_21095_c19_g1_i1 1 322
R1_1	genome	cDNA_match	1120822	1121156	99.41	-	.	ID=TRINITY_GG_21095_c79_g1_i1;Target=TRINITY_GG_21095_c79_g1_i1 1 342
R1_1	genome	cDNA_match	1120826	1121157	99.70	-	.	ID=BINPACKER.20482.1;Target=BINPACKER.20482.1 1 335
R1_1	genome	cDNA_match	1121134	1121474	99.42	+	.	ID=BINPACKER.62816.1;Target=BINPACKER.62816.1 1 361
R1_1	genome	cDNA_match	1121812	1122289	100.00	+	.	ID=TRINITY_GG_21095_c17_g1_i2;Target=TRINITY_GG_21095_c17_g1_i2 1 599
R1_1	genome	cDNA_match	1121812	1122241	99.77	+	.	ID=BINPACKER.22260.1;Target=BINPACKER.22260.1 1 431
R1_1	genome	cDNA_match	1122291	1122546	99.22	+	.	ID=TRINITY_GG_21095_c298_g1_i1;Target=TRINITY_GG_21095_c298_g1_i1 1 261
R1_1	genome	cDNA_match	1123069	1123298	100.00	-	.	ID=TRINITY_GG_21095_c209_g1_i1;Target=TRINITY_GG_21095_c209_g1_i1 1 230
R1_1	genome	cDNA_match	1123626	1123890	100.00	+	.	ID=TRINITY_GG_21095_c348_g1_i1;Target=TRINITY_GG_21095_c348_g1_i1 1 268
R1_1	genome	cDNA_match	1123883	1124129	100.00	+	.	ID=TRINITY_GG_21095_c133_g1_i1;Target=TRINITY_GG_21095_c133_g1_i1 1 282
R1_1	genome	cDNA_match	1123883	1124164	100.00	+	.	ID=TRINITY_GG_21095_c133_g1_i2;Target=TRINITY_GG_21095_c133_g1_i2 1 282
R1_1	genome	cDNA_match	1123888	1124129	100.00	+	.	ID=BINPACKER.48581.1;Target=BINPACKER.48581.1 1 311
R1_1	genome	cDNA_match	1126060	1126308	99.60	-	.	ID=TRINITY_GG_21095_c149_g1_i1;Target=TRINITY_GG_21095_c149_g1_i1 1 257
R1_1	genome	cDNA_match	1130605	1130850	96.09	+	.	ID=TRINITY_GG_21095_c54_g1_i1;Target=TRINITY_GG_21095_c54_g1_i1 1 249
R1_1	genome	cDNA_match	1132342	1132602	99.62	+	.	ID=TRINITY_GG_21095_c346_g1_i1;Target=TRINITY_GG_21095_c346_g1_i1 1 262
R1_1	genome	cDNA_match	1133250	1133486	100.00	-	.	ID=TRINITY_GG_21095_c300_g1_i1;Target=TRINITY_GG_21095_c300_g1_i1 1 237
R1_1	genome	cDNA_match	1141198	1141434	100.00	+	.	ID=TRINITY_GG_21095_c291_g1_i1;Target=TRINITY_GG_21095_c291_g1_i1 1 237
R1_1	genome	cDNA_match	1143584	1143827	99.19	+	.	ID=TRINITY_GG_21095_c240_g1_i1;Target=TRINITY_GG_21095_c240_g1_i1 1 246
R1_1	genome	cDNA_match	1148900	1149294	100.00	+	.	ID=TRINITY_GG_21095_c124_g1_i1;Target=TRINITY_GG_21095_c124_g1_i1 1 395
R1_1	genome	cDNA_match	1148957	1149294	100.00	-	.	ID=BINPACKER.46218.1;Target=BINPACKER.46218.1 1 338
R1_1	genome	cDNA_match	1149975	1150223	100.00	-	.	ID=TRINITY_GG_21095_c119_g1_i1;Target=TRINITY_GG_21095_c119_g1_i1 1 256
R1_1	genome	cDNA_match	1152917	1153180	99.62	-	.	ID=TRINITY_GG_21095_c289_g1_i1;Target=TRINITY_GG_21095_c289_g1_i1 1 265
R1_1	genome	cDNA_match	1154628	1154869	99.59	-	.	ID=TRINITY_GG_21095_c271_g1_i1;Target=TRINITY_GG_21095_c271_g1_i1 1 245
R1_1	genome	cDNA_match	1155880	1156113	100.00	-	.	ID=TRINITY_GG_21095_c341_g1_i1;Target=TRINITY_GG_21095_c341_g1_i1 1 234
R1_1	genome	cDNA_match	1156797	1157045	99.60	+	.	ID=TRINITY_GG_21095_c304_g1_i1;Target=TRINITY_GG_21095_c304_g1_i1 1 250
R1_1	genome	cDNA_match	1161725	1161998	100.00	-	.	ID=TRINITY_GG_21095_c328_g1_i1;Target=TRINITY_GG_21095_c328_g1_i1 1 275
R1_1	genome	cDNA_match	1162615	1162859	99.59	+	.	ID=TRINITY_GG_21095_c344_g1_i1;Target=TRINITY_GG_21095_c344_g1_i1 1 248
R1_1	genome	cDNA_match	1165150	1165600	97.83	-	.	ID=TRINITY_GG_21095_c207_g1_i1;Target=TRINITY_GG_21095_c207_g1_i1 1 454
R1_1	genome	cDNA_match	1165613	1165848	100.00	-	.	ID=TRINITY_GG_21095_c158_g1_i1;Target=TRINITY_GG_21095_c158_g1_i1 1 236
R1_1	genome	cDNA_match	1165928	1166512	99.83	-	.	ID=TRINITY_GG_21095_c165_g1_i1;Target=TRINITY_GG_21095_c165_g1_i1 1 586
R1_1	genome	cDNA_match	1165928	1166360	99.77	+	.	ID=BINPACKER.58239.1;Target=BINPACKER.58239.1 1 434
R1_1	genome	cDNA_match	1167173	1167406	99.57	-	.	ID=TRINITY_GG_21095_c299_g1_i1;Target=TRINITY_GG_21095_c299_g1_i1 1 235
R1_1	genome	cDNA_match	1172587	1172828	99.59	+	.	ID=TRINITY_GG_21095_c273_g1_i1;Target=TRINITY_GG_21095_c273_g1_i1 1 243
R1_1	genome	cDNA_match	1175267	1175623	99.44	-	.	ID=TRINITY_GG_21095_c145_g1_i1;Target=TRINITY_GG_21095_c145_g1_i1 1 361
R1_1	genome	cDNA_match	1181979	1182295	100.00	+	.	ID=TRINITY_GG_21095_c157_g1_i1;Target=TRINITY_GG_21095_c157_g1_i1 1 318
R1_1	genome	cDNA_match	1181979	1182295	100.00	+	.	ID=BINPACKER.57462.1;Target=BINPACKER.57462.1 1 318
R1_1	genome	cDNA_match	1187370	1187596	99.13	+	.	ID=TRINITY_GG_21095_c203_g1_i1;Target=TRINITY_GG_21095_c203_g1_i1 1 229
R1_1	genome	cDNA_match	1187667	1187914	99.20	+	.	ID=TRINITY_GG_21095_c228_g1_i1;Target=TRINITY_GG_21095_c228_g1_i1 1 250
R1_1	genome	cDNA_match	1191174	1191517	99.42	+	.	ID=TRINITY_GG_21095_c287_g1_i1;Target=TRINITY_GG_21095_c287_g1_i1 1 346
R1_1	genome	cDNA_match	1192108	1192339	99.57	+	.	ID=TRINITY_GG_21095_c254_g1_i1;Target=TRINITY_GG_21095_c254_g1_i1 1 233
R1_1	genome	cDNA_match	1193447	1193780	100.00	+	.	ID=TRINITY_GG_21095_c189_g1_i1;Target=TRINITY_GG_21095_c189_g1_i1 1 334
R1_1	genome	cDNA_match	1193447	1193888	99.77	-	.	ID=BINPACKER.75931.1;Target=BINPACKER.75931.1 1 443
R1_1	genome	cDNA_match	1194363	1195080	99.58	+	.	ID=TRINITY_GG_21095_c36_g1_i1;Target=TRINITY_GG_21095_c36_g1_i1 1 721
R1_1	genome	cDNA_match	1194363	1195075	98.89	+	.	ID=BINPACKER.17922.1;Target=BINPACKER.17922.1 1 721
R1_1	genome	cDNA_match	1195396	1195800	100.00	+	.	ID=TRINITY_GG_21095_c40_g1_i1;Target=TRINITY_GG_21095_c40_g1_i1 1 437
R1_1	genome	cDNA_match	1195396	1195732	100.00	-	.	ID=BINPACKER.42326.1;Target=BINPACKER.42326.1 1 337
R1_1	genome	cDNA_match	1195714	1196352	98.92	-	.	ID=TRINITY_GG_21095_c43_g1_i2;Target=TRINITY_GG_21095_c43_g1_i2 1 792
R1_1	genome	cDNA_match	1196669	1197141	100.00	+	.	ID=TRINITY_GG_21095_c174_g1_i1;Target=TRINITY_GG_21095_c174_g1_i1 1 474
R1_1	genome	cDNA_match	1196697	1197141	100.00	+	.	ID=BINPACKER.65559.1;Target=BINPACKER.65559.1 1 543
R1_1	genome	cDNA_match	1197192	1197721	100.00	+	.	ID=TRINITY_GG_21095_c231_g1_i1;Target=TRINITY_GG_21095_c231_g1_i1 1 530
R1_1	genome	cDNA_match	1197790	1198076	99.65	-	.	ID=TRINITY_GG_21095_c151_g1_i1;Target=TRINITY_GG_21095_c151_g1_i1 1 289
R1_1	genome	cDNA_match	1197790	1198097	99.35	+	.	ID=BINPACKER.59843.1;Target=BINPACKER.59843.1 1 399
R1_1	genome	cDNA_match	1198093	1198628	99.63	-	.	ID=BINPACKER.13728.1;Target=BINPACKER.13728.1 1 538
R1_1	genome	cDNA_match	1198324	1198612	99.66	-	.	ID=TRINITY_GG_21095_c64_g2_i1;Target=TRINITY_GG_21095_c64_g2_i1 1 290
R1_1	genome	cDNA_match	1199156	1199934	98.23	+	.	ID=TRINITY_GG_21095_c159_g1_i1;Target=TRINITY_GG_21095_c159_g1_i1 1 792
R1_1	genome	cDNA_match	1199156	1199459	98.70	-	.	ID=BINPACKER.48946.1;Target=BINPACKER.48946.1 1 332
R1_1	genome	cDNA_match	1199934	1200119	98.41	+	.	ID=TRINITY_GG_21095_c272_g1_i1;Target=TRINITY_GG_21095_c272_g1_i1 1 189
R1_1	genome	cDNA_match	1200250	1200485	100.00	+	.	ID=TRINITY_GG_21095_c122_g1_i1;Target=TRINITY_GG_21095_c122_g1_i1 1 236
R1_1	genome	cDNA_match	1200470	1200665	90.74	+	.	ID=TRINITY_GG_21095_c54_g1_i2;Target=TRINITY_GG_21095_c54_g1_i2 1 220
R1_1	genome	cDNA_match	1201405	1201641	100.00	-	.	ID=TRINITY_GG_21095_c308_g1_i1;Target=TRINITY_GG_21095_c308_g1_i1 1 237
R1_1	genome	cDNA_match	1202395	1202650	100.00	-	.	ID=TRINITY_GG_21095_c222_g1_i1;Target=TRINITY_GG_21095_c222_g1_i1 1 256
R1_1	genome	cDNA_match	1204190	1204442	99.61	+	.	ID=TRINITY_GG_21095_c319_g1_i1;Target=TRINITY_GG_21095_c319_g1_i1 1 254
R1_1	genome	cDNA_match	1205421	1205655	100.00	+	.	ID=TRINITY_GG_21095_c294_g1_i1;Target=TRINITY_GG_21095_c294_g1_i1 1 238
R1_1	genome	cDNA_match	1208051	1208405	98.61	-	.	ID=TRINITY_GG_21095_c336_g1_i1;Target=TRINITY_GG_21095_c336_g1_i1 1 361
R1_1	genome	cDNA_match	1208666	1208971	99.35	+	.	ID=TRINITY_GG_21095_c227_g1_i1;Target=TRINITY_GG_21095_c227_g1_i1 1 308
R1_1	genome	cDNA_match	1210221	1210474	100.00	-	.	ID=TRINITY_GG_21095_c200_g1_i1;Target=TRINITY_GG_21095_c200_g1_i1 1 255
R1_1	genome	cDNA_match	1211667	1211888	100.00	+	.	ID=TRINITY_GG_21095_c257_g1_i1;Target=TRINITY_GG_21095_c257_g1_i1 1 222
R1_1	genome	cDNA_match	1212036	1212290	100.00	-	.	ID=TRINITY_GG_21095_c249_g1_i1;Target=TRINITY_GG_21095_c249_g1_i1 1 255
R1_1	genome	cDNA_match	1222018	1222265	99.20	+	.	ID=TRINITY_GG_21095_c150_g1_i1;Target=TRINITY_GG_21095_c150_g1_i1 1 249
R1_1	genome	cDNA_match	1225086	1225367	100.00	+	.	ID=TRINITY_GG_21095_c175_g1_i1;Target=TRINITY_GG_21095_c175_g1_i1 1 282
R1_1	genome	cDNA_match	1225600	1226059	99.35	+	.	ID=TRINITY_GG_21095_c295_g1_i1;Target=TRINITY_GG_21095_c295_g1_i1 1 463
R1_1	genome	cDNA_match	1227087	1227322	99.58	-	.	ID=TRINITY_GG_21095_c293_g1_i1;Target=TRINITY_GG_21095_c293_g1_i1 1 238
R1_1	genome	cDNA_match	1229185	1229451	99.63	-	.	ID=TRINITY_GG_21095_c337_g1_i1;Target=TRINITY_GG_21095_c337_g1_i1 1 268
R1_1	genome	cDNA_match	1230599	1230839	100.00	-	.	ID=TRINITY_GG_21095_c180_g1_i1;Target=TRINITY_GG_21095_c180_g1_i1 1 243
R1_1	genome	cDNA_match	1231293	1231532	100.00	-	.	ID=TRINITY_GG_21095_c155_g1_i1;Target=TRINITY_GG_21095_c155_g1_i1 1 241
R1_1	genome	cDNA_match	1232357	1232612	99.61	-	.	ID=TRINITY_GG_21095_c110_g1_i1;Target=TRINITY_GG_21095_c110_g1_i1 1 258
R1_1	genome	cDNA_match	1232925	1233247	99.69	+	.	ID=TRINITY_GG_21095_c215_g1_i1;Target=TRINITY_GG_21095_c215_g1_i1 1 324
R1_1	genome	cDNA_match	1234062	1235052	98.71	+	.	ID=BINPACKER.7030.1;Target=BINPACKER.7030.1 1 1005
R1_1	genome	cDNA_match	1234500	1234801	96.79	+	.	ID=TRINITY_GG_21095_c46_g1_i1;Target=TRINITY_GG_21095_c46_g1_i1 1 357
R1_1	genome	cDNA_match	1234781	1235059	98.59	-	.	ID=TRINITY_GG_21095_c113_g1_i1;Target=TRINITY_GG_21095_c113_g1_i1 1 283
R1_1	genome	cDNA_match	1236224	1236985	99.74	-	.	ID=TRINITY_GG_21095_c211_g1_i1;Target=TRINITY_GG_21095_c211_g1_i1 1 765
R1_1	genome	cDNA_match	1237267	1237529	97.05	+	.	ID=TRINITY_GG_21095_c47_g1_i1;Target=TRINITY_GG_21095_c47_g1_i1 1 269
R1_1	genome	cDNA_match	1237348	1237569	94.07	+	.	ID=TRINITY_GG_21095_c47_g1_i2;Target=TRINITY_GG_21095_c47_g1_i2 1 292
R1_1	genome	cDNA_match	1237599	1238090	99.80	+	.	ID=TRINITY_GG_21095_c116_g1_i1;Target=TRINITY_GG_21095_c116_g1_i1 1 494
R1_1	genome	cDNA_match	1237599	1237976	99.74	+	.	ID=BINPACKER.44514.1;Target=BINPACKER.44514.1 1 385
R1_1	genome	cDNA_match	1238235	1238488	99.61	-	.	ID=TRINITY_GG_21095_c216_g1_i1;Target=TRINITY_GG_21095_c216_g1_i1 1 255
R1_1	genome	cDNA_match	1238546	1238861	96.93	+	.	ID=TRINITY_GG_21095_c80_g1_i1;Target=TRINITY_GG_21095_c80_g1_i1 1 327
R1_1	genome	cDNA_match	1238546	1239103	98.07	+	.	ID=BINPACKER.12669.2;Target=BINPACKER.12669.2 1 876
R1_1	genome	cDNA_match	1238912	1239636	99.86	-	.	ID=TRINITY_GG_21095_c18_g1_i1;Target=TRINITY_GG_21095_c18_g1_i1 1 726
R1_1	genome	cDNA_match	1239091	1239525	99.77	-	.	ID=BINPACKER.22786.1;Target=BINPACKER.22786.1 1 623
R1_1	genome	cDNA_match	1240108	1240362	100.00	+	.	ID=TRINITY_GG_21095_c204_g1_i1;Target=TRINITY_GG_21095_c204_g1_i1 1 267
R1_1	genome	cDNA_match	1241306	1241598	100.00	+	.	ID=TRINITY_GG_21095_c239_g1_i1;Target=TRINITY_GG_21095_c239_g1_i1 1 293
R1_1	genome	cDNA_match	1245097	1245372	100.00	-	.	ID=TRINITY_GG_21095_c237_g1_i1;Target=TRINITY_GG_21095_c237_g1_i1 1 276
R1_1	genome	cDNA_match	1245712	1245960	100.00	+	.	ID=TRINITY_GG_21095_c90_g1_i1;Target=TRINITY_GG_21095_c90_g1_i1 1 251
R1_1	genome	cDNA_match	1246587	1246820	100.00	+	.	ID=TRINITY_GG_21095_c153_g1_i1;Target=TRINITY_GG_21095_c153_g1_i1 1 235
R1_1	genome	cDNA_match	1247133	1247391	99.62	+	.	ID=TRINITY_GG_21095_c31_g1_i1;Target=TRINITY_GG_21095_c31_g1_i1 1 261
R1_1	genome	cDNA_match	1247606	1247846	100.00	-	.	ID=TRINITY_GG_21095_c102_g1_i1;Target=TRINITY_GG_21095_c102_g1_i1 1 241
R1_1	genome	cDNA_match	1248428	1248854	99.53	-	.	ID=TRINITY_GG_21095_c197_g1_i1;Target=TRINITY_GG_21095_c197_g1_i1 1 429
R1_1	genome	cDNA_match	1249080	1249503	99.76	+	.	ID=TRINITY_GG_21095_c35_g1_i1;Target=TRINITY_GG_21095_c35_g1_i1 1 427
R1_1	genome	cDNA_match	1250227	1250433	98.11	+	.	ID=TRINITY_GG_21095_c0_g1_i1;Target=TRINITY_GG_21095_c0_g1_i1 1 207
R1_1	genome	cDNA_match	1250541	1250593	98.11	+	.	ID=TRINITY_GG_21095_c0_g1_i1;Target=TRINITY_GG_21095_c0_g1_i1 208 265
R1_1	genome	cDNA_match	1251128	1251517	99.74	-	.	ID=TRINITY_GG_21095_c3_g1_i1;Target=TRINITY_GG_21095_c3_g1_i1 1 501
R1_1	genome	cDNA_match	1251128	1251510	99.48	+	.	ID=BINPACKER.27266.1;Target=BINPACKER.27266.1 1 385
R1_1	genome	cDNA_match	1251505	1251916	99.52	-	.	ID=TRINITY_GG_21095_c98_g1_i1;Target=TRINITY_GG_21095_c98_g1_i1 1 415
R1_1	genome	cDNA_match	1251505	1253352	99.30	+	.	ID=BINPACKER.1195.1;Target=BINPACKER.1195.1 1 2816
R1_1	genome	cDNA_match	1253503	1253883	97.69	-	.	ID=TRINITY_GG_21095_c58_g1_i1;Target=TRINITY_GG_21095_c58_g1_i1 1 391
R1_1	genome	cDNA_match	1254596	1255173	99.66	+	.	ID=TRINITY_GG_21095_c117_g1_i1;Target=TRINITY_GG_21095_c117_g1_i1 1 583
R1_1	genome	cDNA_match	1254596	1254973	99.74	-	.	ID=BINPACKER.14513.1;Target=BINPACKER.14513.1 1 379
R1_1	genome	cDNA_match	1255531	1256911	99.71	-	.	ID=TRINITY_GG_21095_c24_g1_i1;Target=TRINITY_GG_21095_c24_g1_i1 1 1389
R1_1	genome	cDNA_match	1255531	1256911	99.71	+	.	ID=BINPACKER.15043.1;Target=BINPACKER.15043.1 1 1389
R1_1	genome	cDNA_match	1257082	1257491	99.76	-	.	ID=TRINITY_GG_21095_c92_g1_i1;Target=TRINITY_GG_21095_c92_g1_i1 1 411
R1_1	genome	cDNA_match	1257601	1257866	99.63	+	.	ID=TRINITY_GG_21095_c125_g1_i1;Target=TRINITY_GG_21095_c125_g1_i1 1 267
R1_1	genome	cDNA_match	1258229	1258676	99.56	-	.	ID=TRINITY_GG_21095_c195_g1_i1;Target=TRINITY_GG_21095_c195_g1_i1 1 450
R1_1	genome	cDNA_match	1259920	1260249	99.70	+	.	ID=TRINITY_GG_21095_c52_g1_i1;Target=TRINITY_GG_21095_c52_g1_i1 1 348
R1_1	genome	cDNA_match	1262641	1263084	99.78	+	.	ID=TRINITY_GG_21095_c34_g1_i1;Target=TRINITY_GG_21095_c34_g1_i1 1 445
R1_1	genome	cDNA_match	1262641	1263084	99.78	-	.	ID=BINPACKER.62565.1;Target=BINPACKER.62565.1 1 445
R1_1	genome	cDNA_match	1264183	1265980	99.89	+	.	ID=TRINITY_GG_21095_c64_g1_i5;Target=TRINITY_GG_21095_c64_g1_i5 1 2377
R1_1	genome	cDNA_match	1264183	1264634	100.00	-	.	ID=BINPACKER.20517.1;Target=BINPACKER.20517.1 1 452
R1_1	genome	cDNA_match	1265975	1266104	100.00	+	.	ID=TRINITY_GG_21095_c17_g1_i1;Target=TRINITY_GG_21095_c17_g1_i1 1 236
R1_1	genome	cDNA_match	1266089	1266315	100.00	-	.	ID=TRINITY_GG_21095_c247_g1_i1;Target=TRINITY_GG_21095_c247_g1_i1 1 276
R1_1	genome	cDNA_match	1266298	1267290	98.90	-	.	ID=BINPACKER.9139.1;Target=BINPACKER.9139.1 1 1006
R1_1	genome	cDNA_match	1267063	1267565	99.60	-	.	ID=BINPACKER.18660.1;Target=BINPACKER.18660.1 1 507
R1_1	genome	cDNA_match	1267546	1267937	92.67	+	.	ID=BINPACKER.90487.1;Target=BINPACKER.90487.1 1 809
R1_1	genome	cDNA_match	1268170	1269224	98.51	+	.	ID=BINPACKER.4422.1;Target=BINPACKER.4422.1 1 1355
R1_1	genome	cDNA_match	1269024	1269238	100.00	-	.	ID=TRINITY_GG_21095_c57_g2_i1;Target=TRINITY_GG_21095_c57_g2_i1 1 216
R1_1	genome	cDNA_match	1269261	1269795	99.63	-	.	ID=TRINITY_GG_21095_c42_g1_i1;Target=TRINITY_GG_21095_c42_g1_i1 1 537
R1_1	genome	cDNA_match	1269261	1269794	99.63	-	.	ID=BINPACKER.10359.1;Target=BINPACKER.10359.1 1 536
R1_1	genome	cDNA_match	1269882	1270424	99.82	+	.	ID=TRINITY_GG_21095_c86_g1_i1;Target=TRINITY_GG_21095_c86_g1_i1 1 550
R1_1	genome	cDNA_match	1271449	1271854	99.51	-	.	ID=TRINITY_GG_21095_c259_g1_i1;Target=TRINITY_GG_21095_c259_g1_i1 1 408
R1_1	genome	cDNA_match	1272317	1272576	100.00	-	.	ID=TRINITY_GG_21095_c309_g1_i1;Target=TRINITY_GG_21095_c309_g1_i1 1 261
R1_1	genome	cDNA_match	1272765	1273012	99.20	-	.	ID=TRINITY_GG_21095_c45_g1_i1;Target=TRINITY_GG_21095_c45_g1_i1 1 385
R1_1	genome	cDNA_match	1273091	1273514	99.30	-	.	ID=TRINITY_GG_21095_c45_g2_i1;Target=TRINITY_GG_21095_c45_g2_i1 1 428
R1_1	genome	cDNA_match	1275605	1275844	99.59	-	.	ID=TRINITY_GG_21095_c143_g1_i1;Target=TRINITY_GG_21095_c143_g1_i1 1 241
R1_1	genome	cDNA_match	1275996	1276535	99.08	+	.	ID=TRINITY_GG_21095_c39_g1_i1;Target=TRINITY_GG_21095_c39_g1_i1 1 545
R1_1	genome	cDNA_match	1275996	1276435	99.10	+	.	ID=BINPACKER.15619.1;Target=BINPACKER.15619.1 1 446
R1_1	genome	cDNA_match	1279875	1280120	98.80	-	.	ID=TRINITY_GG_21095_c27_g1_i1;Target=TRINITY_GG_21095_c27_g1_i1 1 249
R1_1	genome	cDNA_match	1280105	1280482	100.00	+	.	ID=TRINITY_GG_21095_c104_g1_i1;Target=TRINITY_GG_21095_c104_g1_i1 1 379
R1_1	genome	cDNA_match	1280105	1280480	100.00	+	.	ID=BINPACKER.37494.1;Target=BINPACKER.37494.1 1 376
R1_1	genome	cDNA_match	1280803	1281104	99.67	-	.	ID=TRINITY_GG_21095_c234_g1_i1;Target=TRINITY_GG_21095_c234_g1_i1 1 303
R1_1	genome	cDNA_match	1281545	1281921	97.92	-	.	ID=TRINITY_GG_21095_c6_g1_i1;Target=TRINITY_GG_21095_c6_g1_i1 1 379
R1_1	genome	cDNA_match	1281545	1281921	97.92	+	.	ID=BINPACKER.32693.1;Target=BINPACKER.32693.1 1 379
R1_1	genome	cDNA_match	1281936	1282424	100.00	+	.	ID=TRINITY_GG_21095_c73_g1_i1;Target=TRINITY_GG_21095_c73_g1_i1 1 489
R1_1	genome	cDNA_match	1281936	1282442	99.41	+	.	ID=BINPACKER.18479.1;Target=BINPACKER.18479.1 1 514
R1_1	genome	cDNA_match	1282592	1282836	98.00	+	.	ID=TRINITY_GG_21095_c323_g1_i1;Target=TRINITY_GG_21095_c323_g1_i1 1 250
R1_1	genome	cDNA_match	1282870	1283377	99.61	+	.	ID=TRINITY_GG_21095_c5_g1_i1;Target=TRINITY_GG_21095_c5_g1_i1 1 512
R1_1	genome	cDNA_match	1282870	1283377	99.61	+	.	ID=BINPACKER.29090.1;Target=BINPACKER.29090.1 1 512
R1_1	genome	cDNA_match	1283414	1283762	93.57	-	.	ID=TRINITY_GG_21095_c214_g1_i1;Target=TRINITY_GG_21095_c214_g1_i1 1 360
R1_1	genome	cDNA_match	1284662	1284906	99.59	-	.	ID=TRINITY_GG_21095_c100_g1_i1;Target=TRINITY_GG_21095_c100_g1_i1 1 246
R1_1	genome	cDNA_match	1285310	1285609	99.34	+	.	ID=TRINITY_GG_21095_c41_g1_i1;Target=TRINITY_GG_21095_c41_g1_i1 1 302
R1_1	genome	cDNA_match	1285310	1285609	99.34	+	.	ID=BINPACKER.12121.1;Target=BINPACKER.12121.1 1 302
R1_1	genome	cDNA_match	1286015	1286419	99.75	-	.	ID=TRINITY_GG_21095_c14_g1_i1;Target=TRINITY_GG_21095_c14_g1_i1 1 406
R1_1	genome	cDNA_match	1286015	1286419	99.75	+	.	ID=BINPACKER.19632.1;Target=BINPACKER.19632.1 1 406
R1_1	genome	cDNA_match	1287611	1287865	100.00	-	.	ID=TRINITY_GG_21095_c335_g1_i1;Target=TRINITY_GG_21095_c335_g1_i1 1 255
R1_1	genome	cDNA_match	1288700	1289036	90.59	+	.	ID=TRINITY_GG_21095_c245_g1_i1;Target=TRINITY_GG_21095_c245_g1_i1 1 373
R1_1	genome	cDNA_match	1289125	1289539	98.57	-	.	ID=TRINITY_GG_21095_c137_g1_i1;Target=TRINITY_GG_21095_c137_g1_i1 1 415
R1_1	genome	cDNA_match	1289125	1289539	98.57	-	.	ID=BINPACKER.52562.1;Target=BINPACKER.52562.1 1 415
R1_1	genome	cDNA_match	1291667	1291929	99.62	-	.	ID=TRINITY_GG_21095_c324_g1_i1;Target=TRINITY_GG_21095_c324_g1_i1 1 265
R1_1	genome	cDNA_match	1294920	1295156	100.00	+	.	ID=TRINITY_GG_21095_c258_g1_i1;Target=TRINITY_GG_21095_c258_g1_i1 1 237
R1_1	genome	cDNA_match	1299682	1299924	99.59	+	.	ID=TRINITY_GG_21095_c282_g1_i1;Target=TRINITY_GG_21095_c282_g1_i1 1 244
R1_1	genome	cDNA_match	1301542	1302752	99.10	+	.	ID=TRINITY_GG_21095_c106_g1_i1;Target=TRINITY_GG_21095_c106_g1_i1 1 1223
R1_1	genome	cDNA_match	1302019	1302757	99.19	+	.	ID=BINPACKER.63629.1;Target=BINPACKER.63629.1 1 798
R1_1	genome	cDNA_match	1302832	1303210	100.00	+	.	ID=TRINITY_GG_21095_c167_g1_i1;Target=TRINITY_GG_21095_c167_g1_i1 1 379
R1_1	genome	cDNA_match	1303661	1304438	100.00	-	.	ID=TRINITY_GG_21095_c64_g1_i7;Target=TRINITY_GG_21095_c64_g1_i7 1 779
R1_1	genome	cDNA_match	1304637	1305250	99.35	-	.	ID=TRINITY_GG_21095_c146_g1_i1;Target=TRINITY_GG_21095_c146_g1_i1 1 619
R1_1	genome	cDNA_match	1304637	1305228	96.57	-	.	ID=BINPACKER.54578.1;Target=BINPACKER.54578.1 1 614
R1_1	genome	cDNA_match	1306225	1306484	99.62	+	.	ID=TRINITY_GG_21095_c186_g1_i1;Target=TRINITY_GG_21095_c186_g1_i1 1 260
R1_1	genome	cDNA_match	1306508	1306912	94.41	+	.	ID=TRINITY_GG_21095_c93_g1_i1;Target=TRINITY_GG_21095_c93_g1_i1 1 413
R1_1	genome	cDNA_match	1307191	1307570	99.74	-	.	ID=TRINITY_GG_21095_c64_g1_i4;Target=TRINITY_GG_21095_c64_g1_i4 1 381
R1_1	genome	cDNA_match	1307820	1308142	100.00	+	.	ID=BINPACKER.29893.1;Target=BINPACKER.29893.1 1 324
R1_1	genome	cDNA_match	1307841	1308143	100.00	+	.	ID=TRINITY_GG_21095_c88_g1_i1;Target=TRINITY_GG_21095_c88_g1_i1 1 304
R1_1	genome	cDNA_match	1308757	1309002	99.60	-	.	ID=TRINITY_GG_21095_c171_g1_i1;Target=TRINITY_GG_21095_c171_g1_i1 1 247
R1_1	genome	cDNA_match	1309135	1309615	97.37	-	.	ID=BINPACKER.51338.1;Target=BINPACKER.51338.1 1 497
R1_1	genome	cDNA_match	1309382	1309626	100.00	+	.	ID=TRINITY_GG_21095_c138_g1_i1;Target=TRINITY_GG_21095_c138_g1_i1 1 246
R1_1	genome	cDNA_match	1309856	1310090	100.00	+	.	ID=TRINITY_GG_21095_c264_g1_i1;Target=TRINITY_GG_21095_c264_g1_i1 1 236
R1_1	genome	cDNA_match	1310071	1310317	100.00	+	.	ID=TRINITY_GG_21095_c83_g1_i1;Target=TRINITY_GG_21095_c83_g1_i1 1 247
R1_1	genome	cDNA_match	1310477	1310924	100.00	-	.	ID=TRINITY_GG_21095_c148_g1_i1;Target=TRINITY_GG_21095_c148_g1_i1 1 448
R1_1	genome	cDNA_match	1310477	1310924	100.00	+	.	ID=BINPACKER.67341.1;Target=BINPACKER.67341.1 1 448
R1_1	genome	cDNA_match	1311141	1311409	100.00	-	.	ID=TRINITY_GG_21095_c78_g1_i1;Target=TRINITY_GG_21095_c78_g1_i1 1 269
R1_1	genome	cDNA_match	1311451	1311775	100.00	-	.	ID=TRINITY_GG_21095_c77_g1_i1;Target=TRINITY_GG_21095_c77_g1_i1 1 326
R1_1	genome	cDNA_match	1311451	1311775	100.00	+	.	ID=BINPACKER.18220.1;Target=BINPACKER.18220.1 1 326
R1_1	genome	cDNA_match	1312182	1312481	99.67	+	.	ID=BINPACKER.45477.1;Target=BINPACKER.45477.1 1 301
R1_1	genome	cDNA_match	1312197	1312481	99.65	+	.	ID=TRINITY_GG_21095_c32_g1_i1;Target=TRINITY_GG_21095_c32_g1_i1 1 286
R1_1	genome	cDNA_match	1312197	1312440	99.19	+	.	ID=TRINITY_GG_21095_c32_g1_i2;Target=TRINITY_GG_21095_c32_g1_i2 1 325
R1_1	genome	cDNA_match	1312472	1313061	100.00	-	.	ID=TRINITY_GG_21095_c82_g1_i1;Target=TRINITY_GG_21095_c82_g1_i1 1 591
R1_1	genome	cDNA_match	1313158	1314689	99.42	-	.	ID=TRINITY_GG_21095_c64_g1_i1;Target=TRINITY_GG_21095_c64_g1_i1 1 1819
R1_1	genome	cDNA_match	1313627	1314451	99.76	+	.	ID=BINPACKER.1152.1;Target=BINPACKER.1152.1 1 1901
R1_1	genome	cDNA_match	1314666	1315570	99.56	-	.	ID=TRINITY_GG_21095_c61_g1_i1;Target=TRINITY_GG_21095_c61_g1_i1 1 1771
R1_1	genome	cDNA_match	1315025	1315567	99.45	-	.	ID=BINPACKER.4772.1;Target=BINPACKER.4772.1 1 632
R1_1	genome	cDNA_match	1315564	1316377	99.88	-	.	ID=TRINITY_GG_21095_c66_g1_i2;Target=TRINITY_GG_21095_c66_g1_i2 1 1463
R1_1	genome	cDNA_match	1315608	1316369	99.48	-	.	ID=BINPACKER.1012.1;Target=BINPACKER.1012.1 1 1067
R1_1	genome	cDNA_match	1316526	1317050	100.00	+	.	ID=TRINITY_GG_21095_c9_g1_i1;Target=TRINITY_GG_21095_c9_g1_i1 1 525
R1_1	genome	cDNA_match	1316526	1317058	100.00	-	.	ID=BINPACKER.687.1;Target=BINPACKER.687.1 1 630
R1_1	genome	cDNA_match	1317107	1317860	98.43	+	.	ID=TRINITY_GG_21095_c68_g1_i1;Target=TRINITY_GG_21095_c68_g1_i1 1 772
R1_1	genome	cDNA_match	1317107	1317793	98.99	-	.	ID=BINPACKER.4514.1;Target=BINPACKER.4514.1 1 699
R1_1	genome	cDNA_match	1317872	1319199	99.70	+	.	ID=TRINITY_GG_21091_c0_g2_i1;Target=TRINITY_GG_21091_c0_g2_i1 1 1385
R1_1	genome	cDNA_match	1317872	1319141	99.69	-	.	ID=TRINITY_GG_21091_c0_g1_i1;Target=TRINITY_GG_21091_c0_g1_i1 1 1271
R1_1	genome	cDNA_match	1319371	1319561	98.45	-	.	ID=TRINITY_GG_21078_c0_g1_i1;Target=TRINITY_GG_21078_c0_g1_i1 1 195
R1_1	genome	cDNA_match	1319923	1320638	100.00	-	.	ID=TRINITY_GG_21087_c0_g1_i1;Target=TRINITY_GG_21087_c0_g1_i1 1 718
R1_1	genome	cDNA_match	1319923	1320626	100.00	-	.	ID=BINPACKER.3375.1;Target=BINPACKER.3375.1 1 704
R1_1	genome	cDNA_match	1320626	1321119	96.67	+	.	ID=TRINITY_GG_21098_c0_g1_i1;Target=TRINITY_GG_21098_c0_g1_i1 1 517
R1_1	genome	cDNA_match	1321399	1321838	99.77	-	.	ID=BINPACKER.1549.1;Target=BINPACKER.1549.1 1 1065
R1_1	genome	cDNA_match	1321406	1321839	100.00	-	.	ID=TRINITY_GG_21100_c2_g1_i1;Target=TRINITY_GG_21100_c2_g1_i1 1 434
R1_1	genome	cDNA_match	1321830	1322205	99.67	+	.	ID=TRINITY_GG_21100_c1_g1_i1;Target=TRINITY_GG_21100_c1_g1_i1 1 376
R1_1	genome	cDNA_match	1322478	1322998	99.67	+	.	ID=TRINITY_GG_21100_c1_g1_i1;Target=TRINITY_GG_21100_c1_g1_i1 377 900
R1_1	genome	cDNA_match	1321830	1322991	99.23	+	.	ID=TRINITY_GG_21100_c1_g1_i2;Target=TRINITY_GG_21100_c1_g1_i2 1 1169
R1_1	genome	cDNA_match	1321845	1322257	99.76	+	.	ID=BINPACKER.25382.1;Target=BINPACKER.25382.1 1 416
R1_1	genome	cDNA_match	1322357	1323306	99.69	-	.	ID=BINPACKER.4632.1;Target=BINPACKER.4632.1 1 953
R1_1	genome	cDNA_match	1323452	1324030	99.66	+	.	ID=TRINITY_GG_21102_c1_g1_i1;Target=TRINITY_GG_21102_c1_g1_i1 1 581
R1_1	genome	cDNA_match	1323475	1324048	99.65	+	.	ID=BINPACKER.32822.1;Target=BINPACKER.32822.1 1 576
R1_1	genome	cDNA_match	1324112	1324469	100.00	+	.	ID=TRINITY_GG_21102_c0_g2_i1;Target=TRINITY_GG_21102_c0_g2_i1 1 364
R1_1	genome	cDNA_match	1324112	1324658	99.45	-	.	ID=TRINITY_GG_21102_c0_g1_i1;Target=TRINITY_GG_21102_c0_g1_i1 1 558
R1_1	genome	cDNA_match	1324520	1324698	100.00	-	.	ID=BINPACKER.56335.1;Target=BINPACKER.56335.1 1 304
R1_1	genome	cDNA_match	1324726	1326147	99.65	+	.	ID=TRINITY_GG_21088_c0_g1_i1;Target=TRINITY_GG_21088_c0_g1_i1 1 1428
R1_1	genome	cDNA_match	1324912	1326147	99.60	-	.	ID=BINPACKER.9446.1;Target=BINPACKER.9446.1 1 1243
R1_1	genome	cDNA_match	1327383	1327524	100.00	+	.	ID=TRINITY_GG_21099_c0_g1_i1;Target=TRINITY_GG_21099_c0_g1_i1 1 142
R1_1	genome	cDNA_match	1327652	1327880	100.00	+	.	ID=TRINITY_GG_21099_c0_g1_i1;Target=TRINITY_GG_21099_c0_g1_i1 143 371
R1_1	genome	cDNA_match	1328014	1328290	100.00	+	.	ID=TRINITY_GG_21099_c0_g1_i1;Target=TRINITY_GG_21099_c0_g1_i1 372 648
R1_1	genome	cDNA_match	1328404	1328623	100.00	+	.	ID=TRINITY_GG_21099_c0_g1_i1;Target=TRINITY_GG_21099_c0_g1_i1 649 868
R1_1	genome	cDNA_match	1328693	1328721	100.00	+	.	ID=TRINITY_GG_21099_c0_g1_i1;Target=TRINITY_GG_21099_c0_g1_i1 869 897
R1_1	genome	cDNA_match	1327383	1327524	100.00	+	.	ID=TRINITY_GG_21099_c0_g1_i2;Target=TRINITY_GG_21099_c0_g1_i2 1 142
R1_1	genome	cDNA_match	1327652	1327880	100.00	+	.	ID=TRINITY_GG_21099_c0_g1_i2;Target=TRINITY_GG_21099_c0_g1_i2 143 371
R1_1	genome	cDNA_match	1328014	1328290	100.00	+	.	ID=TRINITY_GG_21099_c0_g1_i2;Target=TRINITY_GG_21099_c0_g1_i2 372 648
R1_1	genome	cDNA_match	1328433	1328623	100.00	+	.	ID=TRINITY_GG_21099_c0_g1_i2;Target=TRINITY_GG_21099_c0_g1_i2 649 839
R1_1	genome	cDNA_match	1328693	1328721	100.00	+	.	ID=TRINITY_GG_21099_c0_g1_i2;Target=TRINITY_GG_21099_c0_g1_i2 840 868
R1_1	genome	cDNA_match	1328720	1329005	100.00	-	.	ID=TRINITY_GG_21099_c2_g1_i1;Target=TRINITY_GG_21099_c2_g1_i1 1 287
R1_1	genome	cDNA_match	1328989	1329288	99.67	+	.	ID=TRINITY_GG_21099_c1_g2_i1;Target=TRINITY_GG_21099_c1_g2_i1 1 301
R1_1	genome	cDNA_match	1328989	1329262	99.64	+	.	ID=TRINITY_GG_21099_c1_g2_i2;Target=TRINITY_GG_21099_c1_g2_i2 1 300
R1_1	genome	cDNA_match	1328989	1329576	99.83	+	.	ID=BINPACKER.8632.1;Target=BINPACKER.8632.1 1 589
R1_1	genome	cDNA_match	1329265	1329577	100.00	-	.	ID=TRINITY_GG_21099_c1_g1_i1;Target=TRINITY_GG_21099_c1_g1_i1 1 313
R1_1	genome	cDNA_match	1330587	1330755	100.00	+	.	ID=TRINITY_GG_21092_c0_g2_i2;Target=TRINITY_GG_21092_c0_g2_i2 1 282
R1_1	genome	cDNA_match	1330887	1331171	100.00	-	.	ID=TRINITY_GG_21092_c0_g2_i1;Target=TRINITY_GG_21092_c0_g2_i1 715 999
R1_1	genome	cDNA_match	1331263	1331518	100.00	-	.	ID=TRINITY_GG_21092_c0_g2_i1;Target=TRINITY_GG_21092_c0_g2_i1 459 714
R1_1	genome	cDNA_match	1331607	1331782	100.00	-	.	ID=TRINITY_GG_21092_c0_g2_i1;Target=TRINITY_GG_21092_c0_g2_i1 283 458
R1_1	genome	cDNA_match	1332051	1332332	100.00	-	.	ID=TRINITY_GG_21092_c0_g2_i1;Target=TRINITY_GG_21092_c0_g2_i1 1 282
R1_1	genome	cDNA_match	1332695	1332847	98.99	+	.	ID=TRINITY_GG_21081_c0_g1_i1;Target=TRINITY_GG_21081_c0_g1_i1 1 153
R1_1	genome	cDNA_match	1333840	1333883	98.99	+	.	ID=TRINITY_GG_21081_c0_g1_i1;Target=TRINITY_GG_21081_c0_g1_i1 154 227
R1_1	genome	cDNA_match	1334747	1335044	100.00	-	.	ID=TRINITY_GG_21083_c0_g1_i1;Target=TRINITY_GG_21083_c0_g1_i1 398 695
R1_1	genome	cDNA_match	1335333	1335476	100.00	-	.	ID=TRINITY_GG_21083_c0_g1_i1;Target=TRINITY_GG_21083_c0_g1_i1 254 397
R1_1	genome	cDNA_match	1335672	1335812	100.00	-	.	ID=TRINITY_GG_21083_c0_g1_i1;Target=TRINITY_GG_21083_c0_g1_i1 113 253
R1_1	genome	cDNA_match	1335897	1336005	100.00	-	.	ID=TRINITY_GG_21083_c0_g1_i1;Target=TRINITY_GG_21083_c0_g1_i1 1 112
R1_1	genome	cDNA_match	1334747	1335044	100.00	-	.	ID=BINPACKER.1545.1;Target=BINPACKER.1545.1 398 695
R1_1	genome	cDNA_match	1335333	1335476	100.00	-	.	ID=BINPACKER.1545.1;Target=BINPACKER.1545.1 254 397
R1_1	genome	cDNA_match	1335672	1335812	100.00	-	.	ID=BINPACKER.1545.1;Target=BINPACKER.1545.1 113 253
R1_1	genome	cDNA_match	1335897	1336005	100.00	-	.	ID=BINPACKER.1545.1;Target=BINPACKER.1545.1 1 112
R1_1	genome	cDNA_match	1336517	1337624	99.78	+	.	ID=BINPACKER.10595.1;Target=BINPACKER.10595.1 1 1108
R1_1	genome	cDNA_match	1337729	1337839	99.78	+	.	ID=BINPACKER.10595.1;Target=BINPACKER.10595.1 1109 1219
R1_1	genome	cDNA_match	1337930	1338193	99.78	+	.	ID=BINPACKER.10595.1;Target=BINPACKER.10595.1 1220 1483
R1_1	genome	cDNA_match	1338281	1339071	99.78	+	.	ID=BINPACKER.10595.1;Target=BINPACKER.10595.1 1484 2280
R1_1	genome	cDNA_match	1339182	1339580	100.00	-	.	ID=TRINITY_GG_21090_c0_g1_i1;Target=TRINITY_GG_21090_c0_g1_i1 1 400
R1_1	genome	cDNA_match	1339182	1339525	100.00	+	.	ID=BINPACKER.13048.1;Target=BINPACKER.13048.1 1 512
R1_1	genome	cDNA_match	1339666	1340097	100.00	+	.	ID=TRINITY_GG_21089_c0_g1_i1;Target=TRINITY_GG_21089_c0_g1_i1 1 440
R1_1	genome	cDNA_match	1339907	1340093	100.00	+	.	ID=BINPACKER.11504.1;Target=BINPACKER.11504.1 1 368
R1_1	genome	cDNA_match	1340075	1340328	100.00	-	.	ID=TRINITY_GG_21089_c1_g1_i1;Target=TRINITY_GG_21089_c1_g1_i1 1 255
R1_1	genome	cDNA_match	1344317	1345071	99.60	-	.	ID=TRINITY_GG_21085_c0_g1_i1;Target=TRINITY_GG_21085_c0_g1_i1 1 759
R1_1	genome	cDNA_match	1344317	1345071	99.60	+	.	ID=BINPACKER.19631.1;Target=BINPACKER.19631.1 1 759
R1_1	genome	cDNA_match	1345118	1346518	99.64	+	.	ID=TRINITY_GG_21101_c118_g1_i1;Target=TRINITY_GG_21101_c118_g1_i1 1 1414
R1_1	genome	cDNA_match	1346498	1347245	99.60	+	.	ID=TRINITY_GG_21101_c108_g1_i1;Target=TRINITY_GG_21101_c108_g1_i1 1 1276
R1_1	genome	cDNA_match	1346514	1346859	100.00	+	.	ID=BINPACKER.4964.1;Target=BINPACKER.4964.1 1 749
R1_1	genome	cDNA_match	1346837	1347241	99.75	-	.	ID=BINPACKER.6257.1;Target=BINPACKER.6257.1 1 495
R1_1	genome	cDNA_match	1347222	1348083	99.54	+	.	ID=TRINITY_GG_21101_c122_g1_i1;Target=TRINITY_GG_21101_c122_g1_i1 1 1820
R1_1	genome	cDNA_match	1347223	1347922	99.15	+	.	ID=BINPACKER.5800.1;Target=BINPACKER.5800.1 1 911
R1_1	genome	cDNA_match	1348089	1349041	99.17	+	.	ID=BINPACKER.3853.1;Target=BINPACKER.3853.1 1 961
R1_1	genome	cDNA_match	1349200	1349752	99.46	-	.	ID=TRINITY_GG_21101_c138_g2_i2;Target=TRINITY_GG_21101_c138_g2_i2 1 673
R1_1	genome	cDNA_match	1349200	1349568	99.46	-	.	ID=TRINITY_GG_21101_c138_g2_i3;Target=TRINITY_GG_21101_c138_g2_i3 1 371
R1_1	genome	cDNA_match	1349295	1349719	92.59	-	.	ID=TRINITY_GG_21101_c138_g2_i1;Target=TRINITY_GG_21101_c138_g2_i1 1 561
R1_1	genome	cDNA_match	1349732	1350511	99.87	-	.	ID=TRINITY_GG_21101_c94_g2_i1;Target=TRINITY_GG_21101_c94_g2_i1 1 975
R1_1	genome	cDNA_match	1350793	1351595	99.75	+	.	ID=BINPACKER.3174.1;Target=BINPACKER.3174.1 1 1032
R1_1	genome	cDNA_match	1359228	1359458	98.72	-	.	ID=TRINITY_GG_21101_c494_g1_i1;Target=TRINITY_GG_21101_c494_g1_i1 1 233
R1_1	genome	cDNA_match	1363603	1363840	100.00	-	.	ID=TRINITY_GG_21101_c518_g1_i1;Target=TRINITY_GG_21101_c518_g1_i1 1 238
R1_1	genome	cDNA_match	1369923	1370206	99.30	-	.	ID=TRINITY_GG_21101_c433_g1_i1;Target=TRINITY_GG_21101_c433_g1_i1 1 286
R1_1	genome	cDNA_match	1370205	1370746	98.72	-	.	ID=BINPACKER.17028.1;Target=BINPACKER.17028.1 1 559
R1_1	genome	cDNA_match	1370314	1370748	99.32	+	.	ID=TRINITY_GG_21101_c167_g1_i1;Target=TRINITY_GG_21101_c167_g1_i1 1 787
R1_1	genome	cDNA_match	1371435	1372262	100.00	-	.	ID=TRINITY_GG_21101_c184_g1_i1;Target=TRINITY_GG_21101_c184_g1_i1 1 828
R1_1	genome	cDNA_match	1371435	1372262	100.00	-	.	ID=BINPACKER.25860.1;Target=BINPACKER.25860.1 1 828
R1_1	genome	cDNA_match	1372337	1372434	100.00	+	.	ID=TRINITY_GG_21101_c62_g1_i1;Target=TRINITY_GG_21101_c62_g1_i1 1 98
R1_1	genome	cDNA_match	1372597	1372805	100.00	+	.	ID=TRINITY_GG_21101_c62_g1_i1;Target=TRINITY_GG_21101_c62_g1_i1 99 309
R1_1	genome	cDNA_match	1372337	1372434	100.00	+	.	ID=BINPACKER.34734.1;Target=BINPACKER.34734.1 1 98
R1_1	genome	cDNA_match	1372597	1372806	100.00	+	.	ID=BINPACKER.34734.1;Target=BINPACKER.34734.1 99 310
R1_1	genome	cDNA_match	1374247	1374488	99.59	-	.	ID=TRINITY_GG_21101_c262_g1_i1;Target=TRINITY_GG_21101_c262_g1_i1 1 243
R1_1	genome	cDNA_match	1377057	1377318	100.00	+	.	ID=TRINITY_GG_21101_c535_g1_i1;Target=TRINITY_GG_21101_c535_g1_i1 1 262
R1_1	genome	cDNA_match	1377558	1377894	100.00	-	.	ID=BINPACKER.50018.1;Target=BINPACKER.50018.1 1 338
R1_1	genome	cDNA_match	1377579	1377894	100.00	+	.	ID=TRINITY_GG_21101_c266_g1_i1;Target=TRINITY_GG_21101_c266_g1_i1 1 317
R1_1	genome	cDNA_match	1379456	1379887	92.90	+	.	ID=BINPACKER.1960.1;Target=BINPACKER.1960.1 1 625
R1_1	genome	cDNA_match	1380163	1380809	99.85	+	.	ID=BINPACKER.6549.1;Target=BINPACKER.6549.1 1 648
R1_1	genome	cDNA_match	1380186	1381498	99.62	-	.	ID=TRINITY_GG_21101_c132_g1_i1;Target=TRINITY_GG_21101_c132_g1_i1 1 1315
R1_1	genome	cDNA_match	1380797	1381503	99.86	-	.	ID=BINPACKER.25355.1;Target=BINPACKER.25355.1 1 708
R1_1	genome	cDNA_match	1381527	1382197	99.11	+	.	ID=TRINITY_GG_21101_c235_g1_i1;Target=TRINITY_GG_21101_c235_g1_i1 1 676
R1_1	genome	cDNA_match	1381527	1382198	99.26	-	.	ID=BINPACKER.40163.1;Target=BINPACKER.40163.1 1 676
R1_1	genome	cDNA_match	1382600	1382921	99.08	+	.	ID=TRINITY_GG_21101_c295_g1_i1;Target=TRINITY_GG_21101_c295_g1_i1 1 326
R1_1	genome	cDNA_match	1386116	1386453	99.71	+	.	ID=TRINITY_GG_21101_c458_g1_i1;Target=TRINITY_GG_21101_c458_g1_i1 1 340
R1_1	genome	cDNA_match	1388615	1388844	100.00	-	.	ID=TRINITY_GG_21101_c399_g1_i1;Target=TRINITY_GG_21101_c399_g1_i1 1 230
R1_1	genome	cDNA_match	1391268	1391569	99.67	+	.	ID=TRINITY_GG_21101_c245_g1_i1;Target=TRINITY_GG_21101_c245_g1_i1 1 303
R1_1	genome	cDNA_match	1391268	1391569	99.67	-	.	ID=BINPACKER.43147.1;Target=BINPACKER.43147.1 1 303
R1_1	genome	cDNA_match	1393066	1393304	100.00	+	.	ID=TRINITY_GG_21101_c379_g1_i1;Target=TRINITY_GG_21101_c379_g1_i1 1 239
R1_1	genome	cDNA_match	1393925	1394134	100.00	+	.	ID=TRINITY_GG_21101_c306_g1_i1;Target=TRINITY_GG_21101_c306_g1_i1 1 211
R1_1	genome	cDNA_match	1394385	1394617	98.31	+	.	ID=TRINITY_GG_21101_c52_g1_i1;Target=TRINITY_GG_21101_c52_g1_i1 1 238
R1_1	genome	cDNA_match	1395230	1395607	99.47	-	.	ID=BINPACKER.32447.1;Target=BINPACKER.32447.1 1 380
R1_1	genome	cDNA_match	1395603	1395813	100.00	+	.	ID=TRINITY_GG_21101_c149_g1_i1;Target=TRINITY_GG_21101_c149_g1_i1 1 213
R1_1	genome	cDNA_match	1395790	1396536	99.07	-	.	ID=TRINITY_GG_21101_c21_g1_i1;Target=TRINITY_GG_21101_c21_g1_i1 1 779
R1_1	genome	cDNA_match	1395798	1396418	99.04	-	.	ID=BINPACKER.27893.1;Target=BINPACKER.27893.1 1 629
R1_1	genome	cDNA_match	1396740	1396972	100.00	+	.	ID=TRINITY_GG_21101_c543_g1_i1;Target=TRINITY_GG_21101_c543_g1_i1 1 236
R1_1	genome	cDNA_match	1396740	1396966	99.13	+	.	ID=BINPACKER.60325.1;Target=BINPACKER.60325.1 1 336
R1_1	genome	cDNA_match	1397111	1397338	95.80	-	.	ID=TRINITY_GG_21101_c542_g1_i1;Target=TRINITY_GG_21101_c542_g1_i1 1 236
R1_1	genome	cDNA_match	1399518	1399736	99.55	+	.	ID=TRINITY_GG_21101_c531_g1_i1;Target=TRINITY_GG_21101_c531_g1_i1 1 220
R1_1	genome	cDNA_match	1404473	1404921	98.90	+	.	ID=TRINITY_GG_21101_c88_g1_i1;Target=TRINITY_GG_21101_c88_g1_i1 1 454
R1_1	genome	cDNA_match	1406724	1407359	99.38	-	.	ID=TRINITY_GG_21101_c15_g1_i1;Target=TRINITY_GG_21101_c15_g1_i1 1 641
R1_1	genome	cDNA_match	1406768	1407150	99.48	-	.	ID=BINPACKER.31791.1;Target=BINPACKER.31791.1 1 386
R1_1	genome	cDNA_match	1408892	1409263	98.94	-	.	ID=TRINITY_GG_21101_c479_g1_i1;Target=TRINITY_GG_21101_c479_g1_i1 1 376
R1_1	genome	cDNA_match	1410226	1410476	99.60	-	.	ID=TRINITY_GG_21101_c553_g1_i1;Target=TRINITY_GG_21101_c553_g1_i1 1 252
R1_1	genome	cDNA_match	1411880	1412168	99.66	-	.	ID=TRINITY_GG_21101_c219_g1_i1;Target=TRINITY_GG_21101_c219_g1_i1 1 290
R1_1	genome	cDNA_match	1412355	1412598	100.00	-	.	ID=TRINITY_GG_21101_c396_g1_i1;Target=TRINITY_GG_21101_c396_g1_i1 1 246
R1_1	genome	cDNA_match	1412766	1412852	99.85	-	.	ID=BINPACKER.17416.1;Target=BINPACKER.17416.1 591 677
R1_1	genome	cDNA_match	1412929	1413430	99.85	-	.	ID=BINPACKER.17416.1;Target=BINPACKER.17416.1 89 590
R1_1	genome	cDNA_match	1413507	1413593	99.85	-	.	ID=BINPACKER.17416.1;Target=BINPACKER.17416.1 1 88
R1_1	genome	cDNA_match	1413636	1413788	99.79	-	.	ID=BINPACKER.9071.1;Target=BINPACKER.9071.1 318 470
R1_1	genome	cDNA_match	1413883	1414198	99.79	-	.	ID=BINPACKER.9071.1;Target=BINPACKER.9071.1 1 317
R1_1	genome	cDNA_match	1415322	1415418	100.00	-	.	ID=TRINITY_GG_21101_c246_g1_i1;Target=TRINITY_GG_21101_c246_g1_i1 147 243
R1_1	genome	cDNA_match	1415506	1415650	100.00	-	.	ID=TRINITY_GG_21101_c246_g1_i1;Target=TRINITY_GG_21101_c246_g1_i1 1 146
R1_1	genome	cDNA_match	1415806	1416052	100.00	-	.	ID=TRINITY_GG_21101_c537_g1_i1;Target=TRINITY_GG_21101_c537_g1_i1 1 247
R1_1	genome	cDNA_match	1416079	1416302	100.00	-	.	ID=TRINITY_GG_21101_c290_g1_i1;Target=TRINITY_GG_21101_c290_g1_i1 283 506
R1_1	genome	cDNA_match	1416760	1417041	100.00	-	.	ID=TRINITY_GG_21101_c290_g1_i1;Target=TRINITY_GG_21101_c290_g1_i1 1 282
R1_1	genome	cDNA_match	1416079	1416302	100.00	-	.	ID=BINPACKER.52194.1;Target=BINPACKER.52194.1 283 506
R1_1	genome	cDNA_match	1416760	1417041	100.00	-	.	ID=BINPACKER.52194.1;Target=BINPACKER.52194.1 1 282
R1_1	genome	cDNA_match	1417678	1417918	99.59	+	.	ID=TRINITY_GG_21101_c388_g1_i1;Target=TRINITY_GG_21101_c388_g1_i1 1 243
R1_1	genome	cDNA_match	1424515	1424786	98.55	+	.	ID=TRINITY_GG_21101_c87_g1_i2;Target=TRINITY_GG_21101_c87_g1_i2 1 281
R1_1	genome	cDNA_match	1425119	1425709	99.16	+	.	ID=TRINITY_GG_21101_c175_g1_i1;Target=TRINITY_GG_21101_c175_g1_i1 1 597
R1_1	genome	cDNA_match	1425844	1426214	99.73	-	.	ID=TRINITY_GG_21101_c172_g1_i1;Target=TRINITY_GG_21101_c172_g1_i1 1 372
R1_1	genome	cDNA_match	1429578	1429940	99.73	-	.	ID=TRINITY_GG_21101_c137_g1_i11;Target=TRINITY_GG_21101_c137_g1_i11 1 366
R1_1	genome	cDNA_match	1429578	1429825	100.00	+	.	ID=BINPACKER.784.1;Target=BINPACKER.784.1 1 248
R1_1	genome	cDNA_match	1432194	1432322	100.00	+	.	ID=BINPACKER.784.1;Target=BINPACKER.784.1 249 377
R1_1	genome	cDNA_match	1432399	1432553	100.00	+	.	ID=BINPACKER.784.1;Target=BINPACKER.784.1 378 532
R1_1	genome	cDNA_match	1432651	1432833	100.00	+	.	ID=BINPACKER.784.1;Target=BINPACKER.784.1 533 715
R1_1	genome	cDNA_match	1432951	1433147	100.00	+	.	ID=BINPACKER.784.1;Target=BINPACKER.784.1 716 912
R1_1	genome	cDNA_match	1433400	1434000	100.00	+	.	ID=BINPACKER.784.1;Target=BINPACKER.784.1 913 1513
R1_1	genome	cDNA_match	1434338	1434573	100.00	+	.	ID=BINPACKER.784.1;Target=BINPACKER.784.1 1514 2399
R1_1	genome	cDNA_match	1430330	1430828	99.80	-	.	ID=TRINITY_GG_21101_c171_g1_i1;Target=TRINITY_GG_21101_c171_g1_i1 1 500
R1_1	genome	cDNA_match	1430330	1430828	99.80	+	.	ID=BINPACKER.18743.1;Target=BINPACKER.18743.1 1 500
R1_1	genome	cDNA_match	1431089	1431319	100.00	-	.	ID=TRINITY_GG_21101_c168_g1_i1;Target=TRINITY_GG_21101_c168_g1_i1 1 232
R1_1	genome	cDNA_match	1431493	1431931	99.77	-	.	ID=TRINITY_GG_21101_c137_g1_i5;Target=TRINITY_GG_21101_c137_g1_i5 1 440
R1_1	genome	cDNA_match	1431920	1432110	100.00	+	.	ID=BINPACKER.4169.1;Target=BINPACKER.4169.1 1 468
R1_1	genome	cDNA_match	1434547	1436453	98.89	-	.	ID=BINPACKER.686.1;Target=BINPACKER.686.1 607 2522
R1_1	genome	cDNA_match	1436570	1436742	98.89	-	.	ID=BINPACKER.686.1;Target=BINPACKER.686.1 434 606
R1_1	genome	cDNA_match	1437214	1437542	98.89	-	.	ID=BINPACKER.686.1;Target=BINPACKER.686.1 1 433
R1_1	genome	cDNA_match	1436727	1437055	99.70	-	.	ID=TRINITY_GG_21101_c423_g1_i1;Target=TRINITY_GG_21101_c423_g1_i1 1 334
R1_1	genome	cDNA_match	1436727	1437055	99.70	-	.	ID=BINPACKER.85579.1;Target=BINPACKER.85579.1 1 334
R1_1	genome	cDNA_match	1437376	1437637	99.79	-	.	ID=TRINITY_GG_21101_c129_g2_i1;Target=TRINITY_GG_21101_c129_g2_i1 701 962
R1_1	genome	cDNA_match	1437718	1437974	99.79	-	.	ID=TRINITY_GG_21101_c129_g2_i1;Target=TRINITY_GG_21101_c129_g2_i1 444 700
R1_1	genome	cDNA_match	1438051	1438289	99.79	-	.	ID=TRINITY_GG_21101_c129_g2_i1;Target=TRINITY_GG_21101_c129_g2_i1 205 443
R1_1	genome	cDNA_match	1438432	1438510	99.79	-	.	ID=TRINITY_GG_21101_c129_g2_i1;Target=TRINITY_GG_21101_c129_g2_i1 126 204
R1_1	genome	cDNA_match	1438591	1438686	99.79	-	.	ID=TRINITY_GG_21101_c129_g2_i1;Target=TRINITY_GG_21101_c129_g2_i1 30 125
R1_1	genome	cDNA_match	1438780	1438806	99.79	-	.	ID=TRINITY_GG_21101_c129_g2_i1;Target=TRINITY_GG_21101_c129_g2_i1 1 29
R1_1	genome	cDNA_match	1437724	1437976	100.00	-	.	ID=BINPACKER.34364.1;Target=BINPACKER.34364.1 442 694
R1_1	genome	cDNA_match	1438053	1438291	100.00	-	.	ID=BINPACKER.34364.1;Target=BINPACKER.34364.1 203 441
R1_1	genome	cDNA_match	1438434	1438512	100.00	-	.	ID=BINPACKER.34364.1;Target=BINPACKER.34364.1 124 202
R1_1	genome	cDNA_match	1438593	1438688	100.00	-	.	ID=BINPACKER.34364.1;Target=BINPACKER.34364.1 28 123
R1_1	genome	cDNA_match	1438782	1438808	100.00	-	.	ID=BINPACKER.34364.1;Target=BINPACKER.34364.1 1 27
R1_1	genome	cDNA_match	1438812	1438985	99.56	-	.	ID=TRINITY_GG_21101_c84_g1_i1;Target=TRINITY_GG_21101_c84_g1_i1 280 453
R1_1	genome	cDNA_match	1439299	1439389	99.56	-	.	ID=TRINITY_GG_21101_c84_g1_i1;Target=TRINITY_GG_21101_c84_g1_i1 189 279
R1_1	genome	cDNA_match	1439523	1439671	99.56	-	.	ID=TRINITY_GG_21101_c84_g1_i1;Target=TRINITY_GG_21101_c84_g1_i1 40 188
R1_1	genome	cDNA_match	1439746	1439782	99.56	-	.	ID=TRINITY_GG_21101_c84_g1_i1;Target=TRINITY_GG_21101_c84_g1_i1 1 39
R1_1	genome	cDNA_match	1438812	1438985	99.56	-	.	ID=BINPACKER.25428.1;Target=BINPACKER.25428.1 280 453
R1_1	genome	cDNA_match	1439299	1439389	99.56	-	.	ID=BINPACKER.25428.1;Target=BINPACKER.25428.1 189 279
R1_1	genome	cDNA_match	1439523	1439671	99.56	-	.	ID=BINPACKER.25428.1;Target=BINPACKER.25428.1 40 188
R1_1	genome	cDNA_match	1439746	1439782	99.56	-	.	ID=BINPACKER.25428.1;Target=BINPACKER.25428.1 1 39
R1_1	genome	cDNA_match	1440998	1441435	99.55	+	.	ID=TRINITY_GG_21101_c354_g1_i1;Target=TRINITY_GG_21101_c354_g1_i1 1 440
R1_1	genome	cDNA_match	1440998	1441435	99.55	+	.	ID=BINPACKER.69217.1;Target=BINPACKER.69217.1 1 440
R1_1	genome	cDNA_match	1441922	1442259	100.00	-	.	ID=TRINITY_GG_21101_c365_g1_i1;Target=TRINITY_GG_21101_c365_g1_i1 1 338
R1_1	genome	cDNA_match	1441922	1442259	100.00	-	.	ID=BINPACKER.70461.1;Target=BINPACKER.70461.1 1 338
R1_1	genome	cDNA_match	1443678	1444151	100.00	-	.	ID=TRINITY_GG_21101_c241_g1_i1;Target=TRINITY_GG_21101_c241_g1_i1 1 474
R1_1	genome	cDNA_match	1443678	1444145	100.00	-	.	ID=BINPACKER.44089.1;Target=BINPACKER.44089.1 1 468
R1_1	genome	cDNA_match	1444142	1444458	99.69	-	.	ID=TRINITY_GG_21101_c438_g1_i1;Target=TRINITY_GG_21101_c438_g1_i1 1 318
R1_1	genome	cDNA_match	1444404	1444666	99.62	+	.	ID=BINPACKER.13355.1;Target=BINPACKER.13355.1 1 378
R1_1	genome	cDNA_match	1444472	1444671	100.00	-	.	ID=TRINITY_GG_21101_c45_g1_i1;Target=TRINITY_GG_21101_c45_g1_i1 1 223
R1_1	genome	cDNA_match	1444650	1444992	100.00	+	.	ID=BINPACKER.18069.1;Target=BINPACKER.18069.1 1 343
R1_1	genome	cDNA_match	1444675	1444993	100.00	-	.	ID=TRINITY_GG_21101_c40_g1_i1;Target=TRINITY_GG_21101_c40_g1_i1 1 319
R1_1	genome	cDNA_match	1446435	1446715	100.00	-	.	ID=BINPACKER.26798.1;Target=BINPACKER.26798.1 1 487
R1_1	genome	cDNA_match	1446445	1446719	100.00	-	.	ID=TRINITY_GG_21101_c153_g1_i1;Target=TRINITY_GG_21101_c153_g1_i1 1 277
R1_1	genome	cDNA_match	1446705	1447009	100.00	-	.	ID=TRINITY_GG_21101_c9_g1_i1;Target=TRINITY_GG_21101_c9_g1_i1 1 468
R1_1	genome	cDNA_match	1447279	1447670	99.49	+	.	ID=BINPACKER.10050.1;Target=BINPACKER.10050.1 1 394
R1_1	genome	cDNA_match	1447388	1447655	100.00	-	.	ID=TRINITY_GG_21101_c148_g1_i1;Target=TRINITY_GG_21101_c148_g1_i1 1 268
R1_1	genome	cDNA_match	1447791	1448271	99.79	+	.	ID=TRINITY_GG_21101_c119_g1_i1;Target=TRINITY_GG_21101_c119_g1_i1 1 484
R1_1	genome	cDNA_match	1448065	1448293	99.57	-	.	ID=BINPACKER.6211.1;Target=BINPACKER.6211.1 1 478
R1_1	genome	cDNA_match	1448267	1448475	99.52	-	.	ID=TRINITY_GG_21101_c452_g1_i1;Target=TRINITY_GG_21101_c452_g1_i1 1 210
R1_1	genome	cDNA_match	1449559	1450250	99.86	-	.	ID=TRINITY_GG_21101_c133_g1_i1;Target=TRINITY_GG_21101_c133_g1_i1 1 2081
R1_1	genome	cDNA_match	1450278	1450554	99.64	-	.	ID=TRINITY_GG_21101_c131_g1_i2;Target=TRINITY_GG_21101_c131_g1_i2 1 278
R1_1	genome	cDNA_match	1450531	1451813	100.00	+	.	ID=TRINITY_GG_21101_c131_g1_i1;Target=TRINITY_GG_21101_c131_g1_i1 1 1911
R1_1	genome	cDNA_match	1451474	1451810	100.00	+	.	ID=BINPACKER.4900.1;Target=BINPACKER.4900.1 1 474
R1_1	genome	cDNA_match	1451802	1452108	100.00	+	.	ID=BINPACKER.12094.1;Target=BINPACKER.12094.1 1 307
R1_1	genome	cDNA_match	1452307	1452516	99.53	-	.	ID=TRINITY_GG_21101_c128_g2_i1;Target=TRINITY_GG_21101_c128_g2_i1 1 392
R1_1	genome	cDNA_match	1452494	1453195	92.49	+	.	ID=TRINITY_GG_21101_c126_g1_i4;Target=TRINITY_GG_21101_c126_g1_i4 1 771
R1_1	genome	cDNA_match	1453006	1453244	96.37	+	.	ID=TRINITY_GG_21101_c126_g1_i3;Target=TRINITY_GG_21101_c126_g1_i3 1 279
R1_1	genome	cDNA_match	1453224	1453607	99.74	+	.	ID=BINPACKER.4161.1;Target=BINPACKER.4161.1 1 385
R1_1	genome	cDNA_match	1453727	1453950	99.12	-	.	ID=TRINITY_GG_21101_c151_g1_i1;Target=TRINITY_GG_21101_c151_g1_i1 1 394
R1_1	genome	cDNA_match	1453924	1454234	99.04	+	.	ID=BINPACKER.10427.1;Target=BINPACKER.10427.1 1 563
R1_1	genome	cDNA_match	1454712	1454919	98.58	+	.	ID=TRINITY_GG_21101_c140_g1_i1;Target=TRINITY_GG_21101_c140_g1_i1 1 214
R1_1	genome	cDNA_match	1454949	1455973	99.90	-	.	ID=TRINITY_GG_21101_c110_g1_i1;Target=TRINITY_GG_21101_c110_g1_i1 1 1026
R1_1	genome	cDNA_match	1454949	1455956	98.44	-	.	ID=TRINITY_GG_21101_c110_g1_i2;Target=TRINITY_GG_21101_c110_g1_i2 1 1013
R1_1	genome	cDNA_match	1455987	1456182	100.00	+	.	ID=TRINITY_GG_21101_c72_g1_i1;Target=TRINITY_GG_21101_c72_g1_i1 1 196
R1_1	genome	cDNA_match	1456363	1456659	99.33	-	.	ID=TRINITY_GG_21101_c43_g1_i1;Target=TRINITY_GG_21101_c43_g1_i1 1 405
R1_1	genome	cDNA_match	1456640	1457020	98.96	+	.	ID=TRINITY_GG_21101_c136_g1_i1;Target=TRINITY_GG_21101_c136_g1_i1 1 513
R1_1	genome	cDNA_match	1457127	1457570	99.11	+	.	ID=TRINITY_GG_21101_c99_g1_i1;Target=TRINITY_GG_21101_c99_g1_i1 1 448
R1_1	genome	cDNA_match	1457127	1457677	99.28	+	.	ID=BINPACKER.11312.1;Target=BINPACKER.11312.1 1 555
R1_1	genome	cDNA_match	1457551	1458218	99.85	-	.	ID=TRINITY_GG_21101_c73_g1_i1;Target=TRINITY_GG_21101_c73_g1_i1 1 682
R1_1	genome	cDNA_match	1458041	1458217	98.88	-	.	ID=TRINITY_GG_21101_c73_g1_i2;Target=TRINITY_GG_21101_c73_g1_i2 1 189
R1_1	genome	cDNA_match	1458400	1458773	99.47	+	.	ID=BINPACKER.25012.1;Target=BINPACKER.25012.1 1 575
R1_1	genome	cDNA_match	1458422	1458762	100.00	+	.	ID=TRINITY_GG_21101_c185_g1_i1;Target=TRINITY_GG_21101_c185_g1_i1 1 344
R1_1	genome	cDNA_match	1458858	1459700	97.34	+	.	ID=TRINITY_GG_21101_c117_g1_i1;Target=TRINITY_GG_21101_c117_g1_i1 1 966
R1_1	genome	cDNA_match	1458858	1459068	85.77	+	.	ID=TRINITY_GG_21101_c117_g1_i2;Target=TRINITY_GG_21101_c117_g1_i2 1 211
R1_1	genome	cDNA_match	1459701	1460060	99.45	+	.	ID=TRINITY_GG_21101_c223_g1_i1;Target=TRINITY_GG_21101_c223_g1_i1 1 363
R1_1	genome	cDNA_match	1460037	1460208	100.00	-	.	ID=TRINITY_GG_21101_c197_g1_i1;Target=TRINITY_GG_21101_c197_g1_i1 1 242
R1_1	genome	cDNA_match	1460209	1462049	99.19	+	.	ID=TRINITY_GG_21101_c124_g1_i1;Target=TRINITY_GG_21101_c124_g1_i1 1 1879
R1_1	genome	cDNA_match	1460728	1461122	98.01	-	.	ID=BINPACKER.13736.1;Target=BINPACKER.13736.1 1 401
R1_1	genome	cDNA_match	1461629	1461947	98.76	-	.	ID=BINPACKER.9836.1;Target=BINPACKER.9836.1 1 324
R1_1	genome	cDNA_match	1462192	1462600	96.69	-	.	ID=BINPACKER.12706.1;Target=BINPACKER.12706.1 1 428
R1_1	genome	cDNA_match	1462210	1462556	99.71	+	.	ID=TRINITY_GG_21101_c91_g1_i1;Target=TRINITY_GG_21101_c91_g1_i1 1 361
R1_1	genome	cDNA_match	1462757	1463279	99.67	-	.	ID=TRINITY_GG_21101_c137_g1_i6;Target=TRINITY_GG_21101_c137_g1_i6 1317 1839
R1_1	genome	cDNA_match	1464915	1465002	99.67	-	.	ID=TRINITY_GG_21101_c137_g1_i6;Target=TRINITY_GG_21101_c137_g1_i6 1 1316
R1_1	genome	cDNA_match	1465097	1465347	98.05	+	.	ID=TRINITY_GG_21101_c199_g1_i1;Target=TRINITY_GG_21101_c199_g1_i1 1 269
R1_1	genome	cDNA_match	1465987	1466548	99.12	+	.	ID=TRINITY_GG_21101_c177_g1_i1;Target=TRINITY_GG_21101_c177_g1_i1 1 821
R1_1	genome	cDNA_match	1465990	1466229	100.00	+	.	ID=BINPACKER.19195.1;Target=BINPACKER.19195.1 1 353
R1_1	genome	cDNA_match	1466494	1466767	100.00	+	.	ID=TRINITY_GG_21101_c179_g1_i1;Target=TRINITY_GG_21101_c179_g1_i1 1 274
R1_1	genome	cDNA_match	1467752	1468206	99.56	+	.	ID=TRINITY_GG_21101_c325_g1_i1;Target=TRINITY_GG_21101_c325_g1_i1 1 457
R1_1	genome	cDNA_match	1467752	1468130	98.70	+	.	ID=BINPACKER.45666.1;Target=BINPACKER.45666.1 1 383
R1_1	genome	cDNA_match	1468490	1468730	98.77	+	.	ID=TRINITY_GG_21101_c27_g1_i1;Target=TRINITY_GG_21101_c27_g1_i1 1 241
R1_1	genome	cDNA_match	1468745	1469069	100.00	+	.	ID=TRINITY_GG_21101_c189_g1_i1;Target=TRINITY_GG_21101_c189_g1_i1 1 325
R1_1	genome	cDNA_match	1469157	1469397	99.59	-	.	ID=TRINITY_GG_21101_c506_g1_i1;Target=TRINITY_GG_21101_c506_g1_i1 1 243
R1_1	genome	cDNA_match	1469569	1470080	99.81	-	.	ID=TRINITY_GG_21101_c113_g1_i1;Target=TRINITY_GG_21101_c113_g1_i1 1 514
R1_1	genome	cDNA_match	1469671	1470078	98.55	-	.	ID=BINPACKER.17351.1;Target=BINPACKER.17351.1 1 483
R1_1	genome	cDNA_match	1470450	1470723	99.64	+	.	ID=TRINITY_GG_21101_c104_g1_i1;Target=TRINITY_GG_21101_c104_g1_i1 1 429
R1_1	genome	cDNA_match	1470876	1471566	100.00	-	.	ID=TRINITY_GG_21101_c181_g1_i1;Target=TRINITY_GG_21101_c181_g1_i1 1 691
R1_1	genome	cDNA_match	1470928	1471581	99.85	-	.	ID=BINPACKER.22545.1;Target=BINPACKER.22545.1 1 655
R1_1	genome	cDNA_match	1471704	1471913	99.06	-	.	ID=TRINITY_GG_21101_c12_g1_i1;Target=TRINITY_GG_21101_c12_g1_i1 1 213
R1_1	genome	cDNA_match	1471718	1471913	98.99	-	.	ID=TRINITY_GG_21101_c12_g1_i2;Target=TRINITY_GG_21101_c12_g1_i2 1 252
R1_1	genome	cDNA_match	1472069	1473102	99.52	-	.	ID=TRINITY_GG_21101_c137_g1_i3;Target=TRINITY_GG_21101_c137_g1_i3 1 1574
R1_1	genome	cDNA_match	1472069	1473102	99.81	-	.	ID=TRINITY_GG_21101_c137_g1_i14;Target=TRINITY_GG_21101_c137_g1_i14 1 2100
R1_1	genome	cDNA_match	1472069	1473102	99.52	-	.	ID=TRINITY_GG_21101_c137_g1_i21;Target=TRINITY_GG_21101_c137_g1_i21 1 2106
R1_1	genome	cDNA_match	1472428	1472776	98.59	-	.	ID=BINPACKER.5347.1;Target=BINPACKER.5347.1 1 745
R1_1	genome	cDNA_match	1473533	1473921	99.74	-	.	ID=TRINITY_GG_21101_c25_g1_i1;Target=TRINITY_GG_21101_c25_g1_i1 1 439
R1_1	genome	cDNA_match	1473536	1473908	99.73	-	.	ID=BINPACKER.16368.1;Target=BINPACKER.16368.1 1 374
R1_1	genome	cDNA_match	1473928	1474893	99.90	+	.	ID=TRINITY_GG_21101_c81_g1_i2;Target=TRINITY_GG_21101_c81_g1_i2 1 967
R1_1	genome	cDNA_match	1473930	1474236	99.68	+	.	ID=BINPACKER.25168.1;Target=BINPACKER.25168.1 1 311
R1_1	genome	cDNA_match	1474427	1474888	99.35	-	.	ID=BINPACKER.43394.1;Target=BINPACKER.43394.1 1 462
R1_1	genome	cDNA_match	1474912	1475132	98.66	+	.	ID=TRINITY_GG_21101_c598_g1_i1;Target=TRINITY_GG_21101_c598_g1_i1 1 229
R1_1	genome	cDNA_match	1475205	1475364	100.00	+	.	ID=TRINITY_GG_21101_c158_g1_i1;Target=TRINITY_GG_21101_c158_g1_i1 1 243
R1_1	genome	cDNA_match	1475365	1475682	100.00	-	.	ID=BINPACKER.11724.1;Target=BINPACKER.11724.1 1 318
R1_1	genome	cDNA_match	1475800	1476162	100.00	+	.	ID=BINPACKER.2494.1;Target=BINPACKER.2494.1 1 365
R1_1	genome	cDNA_match	1476178	1476287	100.00	-	.	ID=TRINITY_GG_21101_c159_g1_i1;Target=TRINITY_GG_21101_c159_g1_i1 1 110
R1_1	genome	cDNA_match	1476438	1477070	99.69	+	.	ID=TRINITY_GG_21101_c78_g1_i1;Target=TRINITY_GG_21101_c78_g1_i1 1 1305
R1_1	genome	cDNA_match	1477071	1477447	100.00	+	.	ID=BINPACKER.5420.1;Target=BINPACKER.5420.1 1 377
R1_1	genome	cDNA_match	1477089	1477379	100.00	+	.	ID=TRINITY_GG_21101_c77_g1_i1;Target=TRINITY_GG_21101_c77_g1_i1 1 333
R1_1	genome	cDNA_match	1477089	1477422	100.00	+	.	ID=TRINITY_GG_21101_c77_g1_i2;Target=TRINITY_GG_21101_c77_g1_i2 1 334
R1_1	genome	cDNA_match	1477566	1477750	100.00	-	.	ID=TRINITY_GG_21101_c355_g1_i1;Target=TRINITY_GG_21101_c355_g1_i1 1 186
R1_1	genome	cDNA_match	1477751	1478213	99.36	-	.	ID=TRINITY_GG_21101_c196_g1_i1;Target=TRINITY_GG_21101_c196_g1_i1 1 474
R1_1	genome	cDNA_match	1478410	1478738	98.50	+	.	ID=TRINITY_GG_21101_c574_g1_i1;Target=TRINITY_GG_21101_c574_g1_i1 1 337
R1_1	genome	cDNA_match	1478761	1479048	100.00	+	.	ID=TRINITY_GG_21101_c35_g1_i1;Target=TRINITY_GG_21101_c35_g1_i1 1 429
R1_1	genome	cDNA_match	1479173	1480040	97.64	-	.	ID=TRINITY_GG_21101_c29_g1_i1;Target=TRINITY_GG_21101_c29_g1_i1 1 891
R1_1	genome	cDNA_match	1479339	1480014	99.71	+	.	ID=BINPACKER.10912.1;Target=BINPACKER.10912.1 1 677
R1_1	genome	cDNA_match	1480199	1480378	99.45	-	.	ID=TRINITY_GG_21101_c216_g1_i1;Target=TRINITY_GG_21101_c216_g1_i1 1 182
R1_1	genome	cDNA_match	1480421	1480661	100.00	-	.	ID=TRINITY_GG_21101_c120_g2_i1;Target=TRINITY_GG_21101_c120_g2_i1 1 243
R1_1	genome	cDNA_match	1480640	1480959	99.69	-	.	ID=TRINITY_GG_21101_c142_g1_i1;Target=TRINITY_GG_21101_c142_g1_i1 1 321
R1_1	genome	cDNA_match	1481037	1481565	99.62	-	.	ID=TRINITY_GG_21101_c145_g1_i1;Target=TRINITY_GG_21101_c145_g1_i1 1 532
R1_1	genome	cDNA_match	1481101	1481565	99.57	+	.	ID=BINPACKER.7311.1;Target=BINPACKER.7311.1 1 467
R1_1	genome	cDNA_match	1481618	1482282	99.85	-	.	ID=TRINITY_GG_21101_c46_g1_i1;Target=TRINITY_GG_21101_c46_g1_i1 1 667
R1_1	genome	cDNA_match	1481618	1482278	99.85	-	.	ID=BINPACKER.5622.1;Target=BINPACKER.5622.1 1 946
R1_1	genome	cDNA_match	1482275	1482685	99.76	+	.	ID=TRINITY_GG_21101_c157_g1_i1;Target=TRINITY_GG_21101_c157_g1_i1 1 413
R1_1	genome	cDNA_match	1482284	1482683	99.75	-	.	ID=BINPACKER.26030.1;Target=BINPACKER.26030.1 1 401
R1_1	genome	cDNA_match	1482688	1482983	100.00	-	.	ID=TRINITY_GG_21101_c30_g1_i1;Target=TRINITY_GG_21101_c30_g1_i1 1 300
R1_1	genome	cDNA_match	1482761	1482983	100.00	-	.	ID=TRINITY_GG_21101_c30_g1_i2;Target=TRINITY_GG_21101_c30_g1_i2 1 230
R1_1	genome	cDNA_match	1483032	1483391	98.63	+	.	ID=TRINITY_GG_21101_c79_g1_i1;Target=TRINITY_GG_21101_c79_g1_i1 1 543
R1_1	genome	cDNA_match	1483036	1483385	98.59	+	.	ID=BINPACKER.10605.1;Target=BINPACKER.10605.1 1 355
R1_1	genome	cDNA_match	1483427	1484564	99.74	-	.	ID=TRINITY_GG_21101_c120_g1_i1;Target=TRINITY_GG_21101_c120_g1_i1 1 1908
R1_1	genome	cDNA_match	1483427	1484564	99.74	-	.	ID=TRINITY_GG_21101_c120_g1_i3;Target=TRINITY_GG_21101_c120_g1_i3 1 1888
R1_1	genome	cDNA_match	1483442	1484566	99.91	-	.	ID=BINPACKER.4724.1;Target=BINPACKER.4724.1 1 1126
R1_1	genome	cDNA_match	1484570	1485053	99.79	-	.	ID=TRINITY_GG_21101_c183_g1_i1;Target=TRINITY_GG_21101_c183_g1_i1 1 486
R1_1	genome	cDNA_match	1484570	1485053	99.79	-	.	ID=BINPACKER.24206.1;Target=BINPACKER.24206.1 1 486
R1_1	genome	cDNA_match	1485748	1485915	98.25	+	.	ID=TRINITY_GG_21101_c144_g1_i1;Target=TRINITY_GG_21101_c144_g1_i1 1 220
R1_1	genome	cDNA_match	1486336	1486984	100.00	+	.	ID=TRINITY_GG_21101_c209_g1_i1;Target=TRINITY_GG_21101_c209_g1_i1 1 660
R1_1	genome	cDNA_match	1486340	1486655	100.00	+	.	ID=BINPACKER.34582.1;Target=BINPACKER.34582.1 1 331
R1_1	genome	cDNA_match	1486962	1487356	100.00	+	.	ID=TRINITY_GG_21101_c207_g1_i1;Target=TRINITY_GG_21101_c207_g1_i1 1 395
R1_1	genome	cDNA_match	1486962	1487323	100.00	-	.	ID=BINPACKER.32857.1;Target=BINPACKER.32857.1 1 362
R1_1	genome	cDNA_match	1487464	1487970	100.00	-	.	ID=TRINITY_GG_21101_c137_g1_i22;Target=TRINITY_GG_21101_c137_g1_i22 1100 1606
R1_1	genome	cDNA_match	1488519	1488562	100.00	-	.	ID=TRINITY_GG_21101_c137_g1_i22;Target=TRINITY_GG_21101_c137_g1_i22 1 1099
R1_1	genome	cDNA_match	1487889	1487970	99.33	-	.	ID=TRINITY_GG_21101_c137_g2_i2;Target=TRINITY_GG_21101_c137_g2_i2 410 491
R1_1	genome	cDNA_match	1488519	1488560	99.33	-	.	ID=TRINITY_GG_21101_c137_g2_i2;Target=TRINITY_GG_21101_c137_g2_i2 368 409
R1_1	genome	cDNA_match	1495067	1495384	99.33	-	.	ID=TRINITY_GG_21101_c137_g2_i2;Target=TRINITY_GG_21101_c137_g2_i2 1 367
R1_1	genome	cDNA_match	1487889	1487970	99.79	-	.	ID=TRINITY_GG_21101_c137_g1_i15;Target=TRINITY_GG_21101_c137_g1_i15 387 468
R1_1	genome	cDNA_match	1488519	1488902	99.79	-	.	ID=TRINITY_GG_21101_c137_g1_i15;Target=TRINITY_GG_21101_c137_g1_i15 1 386
R1_1	genome	cDNA_match	1488539	1488900	99.72	+	.	ID=BINPACKER.17227.1;Target=BINPACKER.17227.1 1 365
R1_1	genome	cDNA_match	1489066	1489224	99.38	+	.	ID=TRINITY_GG_21101_c522_g1_i1;Target=TRINITY_GG_21101_c522_g1_i1 1 160
R1_1	genome	cDNA_match	1489398	1489639	99.59	+	.	ID=TRINITY_GG_21101_c319_g1_i1;Target=TRINITY_GG_21101_c319_g1_i1 1 257
R1_1	genome	cDNA_match	1489668	1489920	98.83	-	.	ID=TRINITY_GG_21101_c540_g1_i1;Target=TRINITY_GG_21101_c540_g1_i1 1 256
R1_1	genome	cDNA_match	1490033	1490273	100.00	-	.	ID=TRINITY_GG_21101_c517_g1_i1;Target=TRINITY_GG_21101_c517_g1_i1 1 241
R1_1	genome	cDNA_match	1491216	1491618	100.00	+	.	ID=BINPACKER.72113.1;Target=BINPACKER.72113.1 1 403
R1_1	genome	cDNA_match	1491377	1491620	100.00	-	.	ID=TRINITY_GG_21101_c353_g1_i1;Target=TRINITY_GG_21101_c353_g1_i1 1 265
R1_1	genome	cDNA_match	1492046	1492472	100.00	-	.	ID=BINPACKER.15764.1;Target=BINPACKER.15764.1 1 428
R1_1	genome	cDNA_match	1492679	1492952	100.00	+	.	ID=TRINITY_GG_21101_c366_g1_i1;Target=TRINITY_GG_21101_c366_g1_i1 1 275
R1_1	genome	cDNA_match	1493189	1493501	99.05	+	.	ID=TRINITY_GG_21101_c303_g1_i1;Target=TRINITY_GG_21101_c303_g1_i1 1 331
R1_1	genome	cDNA_match	1493189	1493651	99.57	+	.	ID=BINPACKER.53332.1;Target=BINPACKER.53332.1 1 465
R1_1	genome	cDNA_match	1494926	1495384	99.35	-	.	ID=TRINITY_GG_21101_c137_g2_i1;Target=TRINITY_GG_21101_c137_g2_i1 1 508
R1_1	genome	cDNA_match	1494953	1495282	100.00	-	.	ID=BINPACKER.14894.1;Target=BINPACKER.14894.1 1 331
R1_1	genome	cDNA_match	1495398	1495715	98.15	+	.	ID=BINPACKER.19683.1;Target=BINPACKER.19683.1 1 323
R1_1	genome	cDNA_match	1495422	1495722	99.01	-	.	ID=TRINITY_GG_21101_c194_g1_i1;Target=TRINITY_GG_21101_c194_g1_i1 1 305
R1_1	genome	cDNA_match	1496389	1496640	100.00	-	.	ID=TRINITY_GG_21101_c222_g1_i1;Target=TRINITY_GG_21101_c222_g1_i1 1 253
R1_1	genome	cDNA_match	1496776	1496998	100.00	+	.	ID=TRINITY_GG_21101_c564_g1_i1;Target=TRINITY_GG_21101_c564_g1_i1 1 223
R1_1	genome	cDNA_match	1497321	1497953	99.84	+	.	ID=TRINITY_GG_21101_c146_g1_i1;Target=TRINITY_GG_21101_c146_g1_i1 1 634
R1_1	genome	cDNA_match	1497321	1498501	99.58	+	.	ID=BINPACKER.8371.1;Target=BINPACKER.8371.1 1 1188
R1_1	genome	cDNA_match	1497924	1498502	99.31	+	.	ID=TRINITY_GG_21101_c16_g1_i1;Target=TRINITY_GG_21101_c16_g1_i1 1 585
R1_1	genome	cDNA_match	1498653	1498783	100.00	+	.	ID=TRINITY_GG_21101_c176_g1_i1;Target=TRINITY_GG_21101_c176_g1_i1 1 209
R1_1	genome	cDNA_match	1498777	1500221	99.79	-	.	ID=TRINITY_GG_21101_c138_g1_i1;Target=TRINITY_GG_21101_c138_g1_i1 1 2542
R1_1	genome	cDNA_match	1498777	1500272	99.80	-	.	ID=TRINITY_GG_21101_c138_g1_i2;Target=TRINITY_GG_21101_c138_g1_i2 1 2594
R1_1	genome	cDNA_match	1498779	1500271	99.73	-	.	ID=BINPACKER.2158.1;Target=BINPACKER.2158.1 1 1842
R1_1	genome	cDNA_match	1500412	1501715	99.85	+	.	ID=TRINITY_GG_21101_c106_g1_i1;Target=TRINITY_GG_21101_c106_g1_i1 1 1457
R1_1	genome	cDNA_match	1502256	1502777	99.24	+	.	ID=TRINITY_GG_21101_c192_g1_i1;Target=TRINITY_GG_21101_c192_g1_i1 1 526
R1_1	genome	cDNA_match	1502324	1503403	99.54	-	.	ID=BINPACKER.1561.1;Target=BINPACKER.1561.1 1 3005
R1_1	genome	cDNA_match	1502748	1503404	99.39	+	.	ID=TRINITY_GG_21101_c414_g1_i1;Target=TRINITY_GG_21101_c414_g1_i1 1 663
R1_1	genome	cDNA_match	1503482	1503770	99.31	+	.	ID=TRINITY_GG_21101_c586_g1_i1;Target=TRINITY_GG_21101_c586_g1_i1 1 291
R1_1	genome	cDNA_match	1504941	1505202	100.00	+	.	ID=TRINITY_GG_21101_c469_g1_i1;Target=TRINITY_GG_21101_c469_g1_i1 1 262
R1_1	genome	cDNA_match	1506028	1506328	99.67	+	.	ID=TRINITY_GG_21101_c244_g1_i1;Target=TRINITY_GG_21101_c244_g1_i1 1 302
R1_1	genome	cDNA_match	1506028	1506328	99.67	+	.	ID=BINPACKER.44429.1;Target=BINPACKER.44429.1 1 302
R1_1	genome	cDNA_match	1506435	1506941	98.45	+	.	ID=TRINITY_GG_21101_c368_g1_i1;Target=TRINITY_GG_21101_c368_g1_i1 1 516
R1_1	genome	cDNA_match	1507134	1507483	99.72	+	.	ID=TRINITY_GG_21101_c476_g1_i1;Target=TRINITY_GG_21101_c476_g1_i1 1 352
R1_1	genome	cDNA_match	1507559	1507800	99.59	+	.	ID=TRINITY_GG_21101_c520_g1_i1;Target=TRINITY_GG_21101_c520_g1_i1 1 243
R1_1	genome	cDNA_match	1508524	1509063	99.45	+	.	ID=TRINITY_GG_21101_c487_g1_i1;Target=TRINITY_GG_21101_c487_g1_i1 1 544
R1_1	genome	cDNA_match	1509058	1509337	100.00	+	.	ID=TRINITY_GG_21101_c344_g1_i1;Target=TRINITY_GG_21101_c344_g1_i1 1 292
R1_1	genome	cDNA_match	1509929	1510158	100.00	+	.	ID=TRINITY_GG_21101_c552_g1_i1;Target=TRINITY_GG_21101_c552_g1_i1 1 230
R1_1	genome	cDNA_match	1510179	1510398	98.65	+	.	ID=TRINITY_GG_21101_c600_g1_i1;Target=TRINITY_GG_21101_c600_g1_i1 1 223
R1_1	genome	cDNA_match	1510802	1511066	99.62	+	.	ID=TRINITY_GG_21101_c449_g1_i1;Target=TRINITY_GG_21101_c449_g1_i1 1 266
R1_1	genome	cDNA_match	1511386	1511638	98.44	-	.	ID=BINPACKER.18515.1;Target=BINPACKER.18515.1 1 453
R1_1	genome	cDNA_match	1511399	1511685	100.00	+	.	ID=TRINITY_GG_21101_c36_g1_i1;Target=TRINITY_GG_21101_c36_g1_i1 1 288
R1_1	genome	cDNA_match	1512330	1512598	100.00	-	.	ID=TRINITY_GG_21101_c350_g1_i1;Target=TRINITY_GG_21101_c350_g1_i1 1 270
R1_1	genome	cDNA_match	1512728	1513306	99.83	+	.	ID=TRINITY_GG_21101_c58_g1_i1;Target=TRINITY_GG_21101_c58_g1_i1 1 581
R1_1	genome	cDNA_match	1513297	1513657	100.00	+	.	ID=TRINITY_GG_21101_c237_g1_i1;Target=TRINITY_GG_21101_c237_g1_i1 1 364
R1_1	genome	cDNA_match	1513658	1513933	98.92	+	.	ID=TRINITY_GG_21101_c53_g1_i1;Target=TRINITY_GG_21101_c53_g1_i1 1 281
R1_1	genome	cDNA_match	1514521	1515723	99.67	+	.	ID=TRINITY_GG_21101_c89_g1_i1;Target=TRINITY_GG_21101_c89_g1_i1 1 1329
R1_1	genome	cDNA_match	1514624	1515255	99.68	+	.	ID=BINPACKER.26614.1;Target=BINPACKER.26614.1 1 686
R1_1	genome	cDNA_match	1515289	1515725	99.77	+	.	ID=BINPACKER.34846.1;Target=BINPACKER.34846.1 1 439
R1_1	genome	cDNA_match	1515714	1516513	100.00	-	.	ID=TRINITY_GG_21101_c107_g1_i1;Target=TRINITY_GG_21101_c107_g1_i1 1 924
R1_1	genome	cDNA_match	1515714	1516514	99.88	+	.	ID=BINPACKER.5801.1;Target=BINPACKER.5801.1 1 1054
R1_1	genome	cDNA_match	1517242	1517829	99.49	-	.	ID=BINPACKER.19522.1;Target=BINPACKER.19522.1 1 897
R1_1	genome	cDNA_match	1517274	1517795	99.81	+	.	ID=TRINITY_GG_21101_c114_g1_i1;Target=TRINITY_GG_21101_c114_g1_i1 1 523
R1_1	genome	cDNA_match	1518012	1518366	99.44	-	.	ID=TRINITY_GG_21101_c369_g1_i1;Target=TRINITY_GG_21101_c369_g1_i1 1 355
R1_1	genome	cDNA_match	1519480	1519767	100.00	+	.	ID=TRINITY_GG_21101_c277_g1_i1;Target=TRINITY_GG_21101_c277_g1_i1 1 288
R1_1	genome	cDNA_match	1520759	1521000	99.18	+	.	ID=TRINITY_GG_21101_c200_g1_i1;Target=TRINITY_GG_21101_c200_g1_i1 1 244
R1_1	genome	cDNA_match	1520999	1521275	99.64	+	.	ID=TRINITY_GG_21101_c352_g1_i1;Target=TRINITY_GG_21101_c352_g1_i1 1 278
R1_1	genome	cDNA_match	1521538	1521916	99.48	-	.	ID=TRINITY_GG_21101_c20_g1_i1;Target=TRINITY_GG_21101_c20_g1_i1 1 590
R1_1	genome	cDNA_match	1521544	1521912	99.46	+	.	ID=BINPACKER.27835.1;Target=BINPACKER.27835.1 1 667
R1_1	genome	cDNA_match	1522219	1522588	100.00	-	.	ID=TRINITY_GG_21101_c19_g1_i1;Target=TRINITY_GG_21101_c19_g1_i1 1 370
R1_1	genome	cDNA_match	1522219	1522588	100.00	-	.	ID=BINPACKER.28892.1;Target=BINPACKER.28892.1 1 370
R1_1	genome	cDNA_match	1523056	1523291	100.00	+	.	ID=TRINITY_GG_21101_c510_g1_i1;Target=TRINITY_GG_21101_c510_g1_i1 1 236
R1_1	genome	cDNA_match	1523881	1524039	100.00	-	.	ID=TRINITY_GG_21101_c275_g1_i1;Target=TRINITY_GG_21101_c275_g1_i1 1 261
R1_1	genome	cDNA_match	1525475	1525713	99.58	+	.	ID=TRINITY_GG_21101_c519_g1_i1;Target=TRINITY_GG_21101_c519_g1_i1 1 240
R1_1	genome	cDNA_match	1525708	1526129	100.00	-	.	ID=TRINITY_GG_21101_c583_g1_i1;Target=TRINITY_GG_21101_c583_g1_i1 1 422
R1_1	genome	cDNA_match	1529120	1529820	99.86	-	.	ID=TRINITY_GG_21101_c372_g1_i1;Target=TRINITY_GG_21101_c372_g1_i1 1 702
R1_1	genome	cDNA_match	1529120	1529803	98.84	-	.	ID=BINPACKER.71852.1;Target=BINPACKER.71852.1 1 746
R1_1	genome	cDNA_match	1530766	1531067	100.00	-	.	ID=TRINITY_GG_21101_c239_g1_i1;Target=TRINITY_GG_21101_c239_g1_i1 1 302
R1_1	genome	cDNA_match	1530766	1531067	100.00	-	.	ID=BINPACKER.38612.1;Target=BINPACKER.38612.1 1 302
R1_1	genome	cDNA_match	1531175	1531515	98.84	-	.	ID=TRINITY_GG_21101_c582_g1_i1;Target=TRINITY_GG_21101_c582_g1_i1 1 346
R1_1	genome	cDNA_match	1531684	1531999	100.00	+	.	ID=TRINITY_GG_21101_c250_g1_i1;Target=TRINITY_GG_21101_c250_g1_i1 1 316
R1_1	genome	cDNA_match	1531688	1531999	100.00	-	.	ID=BINPACKER.43658.1;Target=BINPACKER.43658.1 1 312
R1_1	genome	cDNA_match	1532042	1532274	100.00	-	.	ID=TRINITY_GG_21101_c271_g1_i1;Target=TRINITY_GG_21101_c271_g1_i1 1 233
R1_1	genome	cDNA_match	1534388	1534618	98.30	+	.	ID=TRINITY_GG_21101_c242_g1_i1;Target=TRINITY_GG_21101_c242_g1_i1 1 235
R1_1	genome	cDNA_match	1534620	1534830	92.14	-	.	ID=TRINITY_GG_21101_c571_g1_i1;Target=TRINITY_GG_21101_c571_g1_i1 1 233
R1_1	genome	cDNA_match	1538635	1538906	99.63	+	.	ID=TRINITY_GG_21101_c505_g1_i1;Target=TRINITY_GG_21101_c505_g1_i1 1 273
R1_1	genome	cDNA_match	1541521	1541756	99.58	+	.	ID=TRINITY_GG_21101_c516_g1_i1;Target=TRINITY_GG_21101_c516_g1_i1 1 237
R1_1	genome	cDNA_match	1545946	1546189	100.00	+	.	ID=TRINITY_GG_21101_c281_g1_i1;Target=TRINITY_GG_21101_c281_g1_i1 1 245
R1_1	genome	cDNA_match	1547655	1547908	100.00	-	.	ID=TRINITY_GG_21101_c395_g1_i1;Target=TRINITY_GG_21101_c395_g1_i1 1 254
R1_1	genome	cDNA_match	1548034	1548569	99.81	-	.	ID=TRINITY_GG_21101_c300_g1_i1;Target=TRINITY_GG_21101_c300_g1_i1 1 537
R1_1	genome	cDNA_match	1548034	1548569	99.81	-	.	ID=BINPACKER.54210.1;Target=BINPACKER.54210.1 1 537
R1_1	genome	cDNA_match	1548832	1549085	99.61	+	.	ID=TRINITY_GG_21101_c267_g1_i1;Target=TRINITY_GG_21101_c267_g1_i1 1 259
R1_1	genome	cDNA_match	1549150	1549509	99.72	+	.	ID=TRINITY_GG_21101_c530_g1_i1;Target=TRINITY_GG_21101_c530_g1_i1 1 360
R1_1	genome	cDNA_match	1549577	1549967	99.74	+	.	ID=TRINITY_GG_21101_c38_g1_i1;Target=TRINITY_GG_21101_c38_g1_i1 1 394
R1_1	genome	cDNA_match	1549940	1550575	99.53	+	.	ID=BINPACKER.1833.1;Target=BINPACKER.1833.1 1 1433
R1_1	genome	cDNA_match	1549942	1550566	96.30	-	.	ID=TRINITY_GG_21101_c109_g1_i1;Target=TRINITY_GG_21101_c109_g1_i1 1 986
R1_1	genome	cDNA_match	1550665	1551154	99.80	+	.	ID=TRINITY_GG_21101_c93_g1_i1;Target=TRINITY_GG_21101_c93_g1_i1 1 492
R1_1	genome	cDNA_match	1550665	1551154	99.80	+	.	ID=BINPACKER.17434.1;Target=BINPACKER.17434.1 1 492
R1_1	genome	cDNA_match	1551314	1551598	100.00	+	.	ID=BINPACKER.33010.1;Target=BINPACKER.33010.1 1 301
R1_1	genome	cDNA_match	1551318	1551598	100.00	-	.	ID=TRINITY_GG_21101_c204_g1_i1;Target=TRINITY_GG_21101_c204_g1_i1 1 281
R1_1	genome	cDNA_match	1551339	1551598	100.00	-	.	ID=TRINITY_GG_21101_c204_g1_i2;Target=TRINITY_GG_21101_c204_g1_i2 1 281
R1_1	genome	cDNA_match	1552674	1553435	98.83	+	.	ID=TRINITY_GG_21101_c263_g1_i1;Target=TRINITY_GG_21101_c263_g1_i1 1 773
R1_1	genome	cDNA_match	1552674	1553434	98.70	-	.	ID=BINPACKER.37325.1;Target=BINPACKER.37325.1 1 773
R1_1	genome	cDNA_match	1554355	1554620	99.63	+	.	ID=TRINITY_GG_21101_c82_g1_i1;Target=TRINITY_GG_21101_c82_g1_i1 1 268
R1_1	genome	cDNA_match	1555815	1556099	100.00	+	.	ID=TRINITY_GG_21101_c581_g1_i1;Target=TRINITY_GG_21101_c581_g1_i1 1 285
R1_1	genome	cDNA_match	1556248	1556484	100.00	-	.	ID=TRINITY_GG_21101_c507_g1_i1;Target=TRINITY_GG_21101_c507_g1_i1 1 237
R1_1	genome	cDNA_match	1557123	1557373	100.00	+	.	ID=TRINITY_GG_21101_c602_g1_i1;Target=TRINITY_GG_21101_c602_g1_i1 1 251
R1_1	genome	cDNA_match	1561743	1562040	99.33	+	.	ID=TRINITY_GG_21101_c398_g1_i1;Target=TRINITY_GG_21101_c398_g1_i1 1 299
R1_1	genome	cDNA_match	1562381	1562844	99.78	-	.	ID=TRINITY_GG_21101_c362_g1_i1;Target=TRINITY_GG_21101_c362_g1_i1 1 481
R1_1	genome	cDNA_match	1562381	1562732	99.72	-	.	ID=BINPACKER.72127.1;Target=BINPACKER.72127.1 1 371
R1_1	genome	cDNA_match	1563536	1564009	99.37	-	.	ID=TRINITY_GG_21101_c210_g1_i1;Target=TRINITY_GG_21101_c210_g1_i1 1 477
R1_1	genome	cDNA_match	1563537	1564009	99.37	-	.	ID=BINPACKER.35208.1;Target=BINPACKER.35208.1 1 477
R1_1	genome	cDNA_match	1564027	1564325	100.00	+	.	ID=TRINITY_GG_21101_c228_g1_i1;Target=TRINITY_GG_21101_c228_g1_i1 1 299
R1_1	genome	cDNA_match	1564980	1565288	100.00	+	.	ID=TRINITY_GG_21101_c74_g1_i1;Target=TRINITY_GG_21101_c74_g1_i1 1 309
R1_1	genome	cDNA_match	1565016	1565282	97.80	+	.	ID=TRINITY_GG_21101_c74_g1_i2;Target=TRINITY_GG_21101_c74_g1_i2 1 273
R1_1	genome	cDNA_match	1565752	1566069	100.00	-	.	ID=BINPACKER.10457.1;Target=BINPACKER.10457.1 1 318
R1_1	genome	cDNA_match	1566451	1567090	99.69	+	.	ID=TRINITY_GG_21101_c432_g1_i1;Target=TRINITY_GG_21101_c432_g1_i1 1 642
R1_1	genome	cDNA_match	1566657	1567089	99.31	-	.	ID=BINPACKER.49284.1;Target=BINPACKER.49284.1 1 625
R1_1	genome	cDNA_match	1567225	1567666	99.77	+	.	ID=TRINITY_GG_21101_c240_g1_i1;Target=TRINITY_GG_21101_c240_g1_i1 1 448
R1_1	genome	cDNA_match	1567225	1567666	99.77	-	.	ID=BINPACKER.40482.1;Target=BINPACKER.40482.1 1 445
R1_1	genome	cDNA_match	1567975	1568764	99.25	-	.	ID=TRINITY_GG_21101_c14_g1_i1;Target=TRINITY_GG_21101_c14_g1_i1 1 797
R1_1	genome	cDNA_match	1567976	1568764	99.25	-	.	ID=BINPACKER.32056.1;Target=BINPACKER.32056.1 1 796
R1_1	genome	cDNA_match	1568815	1569323	98.64	+	.	ID=TRINITY_GG_21101_c313_g1_i1;Target=TRINITY_GG_21101_c313_g1_i1 1 520
R1_1	genome	cDNA_match	1568815	1569344	98.70	-	.	ID=BINPACKER.56648.1;Target=BINPACKER.56648.1 1 538
R1_1	genome	cDNA_match	1569807	1570207	100.00	-	.	ID=TRINITY_GG_21101_c264_g1_i1;Target=TRINITY_GG_21101_c264_g1_i1 1 526
R1_1	genome	cDNA_match	1570174	1570808	99.53	-	.	ID=TRINITY_GG_21101_c55_g1_i1;Target=TRINITY_GG_21101_c55_g1_i1 1 1391
R1_1	genome	cDNA_match	1570195	1570512	100.00	-	.	ID=BINPACKER.66446.1;Target=BINPACKER.66446.1 1 326
R1_1	genome	cDNA_match	1570788	1571060	100.00	-	.	ID=TRINITY_GG_21101_c1_g1_i1;Target=TRINITY_GG_21101_c1_g1_i1 1 285
R1_1	genome	cDNA_match	1573150	1573357	100.00	+	.	ID=TRINITY_GG_21101_c202_g1_i1;Target=TRINITY_GG_21101_c202_g1_i1 1 209
R1_1	genome	cDNA_match	1573160	1573584	100.00	+	.	ID=TRINITY_GG_21101_c202_g1_i2;Target=TRINITY_GG_21101_c202_g1_i2 1 603
R1_1	genome	cDNA_match	1573324	1573579	99.22	+	.	ID=BINPACKER.36275.1;Target=BINPACKER.36275.1 1 375
R1_1	genome	cDNA_match	1573932	1574720	99.00	+	.	ID=BINPACKER.16935.1;Target=BINPACKER.16935.1 1 796
R1_1	genome	cDNA_match	1575044	1575584	98.72	-	.	ID=TRINITY_GG_21101_c118_g3_i1;Target=TRINITY_GG_21101_c118_g3_i1 1 561
R1_1	genome	cDNA_match	1575740	1576028	100.00	-	.	ID=TRINITY_GG_21101_c321_g1_i1;Target=TRINITY_GG_21101_c321_g1_i1 1 289
R1_1	genome	cDNA_match	1576237	1576681	100.00	-	.	ID=TRINITY_GG_21101_c305_g1_i1;Target=TRINITY_GG_21101_c305_g1_i1 1 461
R1_1	genome	cDNA_match	1576237	1576671	100.00	+	.	ID=BINPACKER.53979.1;Target=BINPACKER.53979.1 1 435
R1_1	genome	cDNA_match	1581249	1581504	99.61	+	.	ID=TRINITY_GG_21101_c491_g1_i1;Target=TRINITY_GG_21101_c491_g1_i1 1 257
R1_1	genome	cDNA_match	1582202	1582449	99.60	+	.	ID=TRINITY_GG_21101_c346_g1_i1;Target=TRINITY_GG_21101_c346_g1_i1 1 249
R1_1	genome	cDNA_match	1585284	1585527	100.00	+	.	ID=TRINITY_GG_21101_c568_g1_i1;Target=TRINITY_GG_21101_c568_g1_i1 1 244
R1_1	genome	cDNA_match	1591486	1591816	100.00	+	.	ID=TRINITY_GG_21101_c339_g1_i1;Target=TRINITY_GG_21101_c339_g1_i1 1 331
R1_1	genome	cDNA_match	1591486	1592110	100.00	-	.	ID=BINPACKER.43022.1;Target=BINPACKER.43022.1 1 625
R1_1	genome	cDNA_match	1591793	1592110	100.00	+	.	ID=TRINITY_GG_21101_c249_g1_i1;Target=TRINITY_GG_21101_c249_g1_i1 1 319
R1_1	genome	cDNA_match	1592888	1593827	99.26	-	.	ID=TRINITY_GG_21101_c90_g1_i1;Target=TRINITY_GG_21101_c90_g1_i1 1 953
R1_1	genome	cDNA_match	1592888	1593823	99.57	-	.	ID=BINPACKER.13122.1;Target=BINPACKER.13122.1 1 1403
R1_1	genome	cDNA_match	1593838	1594082	99.59	-	.	ID=TRINITY_GG_21101_c34_g1_i1;Target=TRINITY_GG_21101_c34_g1_i1 1 246
R1_1	genome	cDNA_match	1594041	1594633	99.50	-	.	ID=TRINITY_GG_21101_c2_g1_i1;Target=TRINITY_GG_21101_c2_g1_i1 1 779
R1_1	genome	cDNA_match	1594041	1594628	99.49	-	.	ID=BINPACKER.83150.1;Target=BINPACKER.83150.1 1 590
R1_1	genome	cDNA_match	1594614	1595116	99.21	-	.	ID=TRINITY_GG_21101_c42_g1_i1;Target=TRINITY_GG_21101_c42_g1_i1 1 904
R1_1	genome	cDNA_match	1594621	1595071	99.12	+	.	ID=BINPACKER.17524.1;Target=BINPACKER.17524.1 1 455
R1_1	genome	cDNA_match	1595729	1596008	98.94	+	.	ID=TRINITY_GG_21101_c47_g1_i1;Target=TRINITY_GG_21101_c47_g1_i1 1 285
R1_1	genome	cDNA_match	1596223	1596474	99.21	-	.	ID=TRINITY_GG_21101_c597_g1_i1;Target=TRINITY_GG_21101_c597_g1_i1 1 254
R1_1	genome	cDNA_match	1597784	1598038	97.70	-	.	ID=TRINITY_GG_21101_c337_g1_i1;Target=TRINITY_GG_21101_c337_g1_i1 1 256
R1_1	genome	cDNA_match	1598218	1598475	100.00	-	.	ID=TRINITY_GG_21101_c287_g1_i1;Target=TRINITY_GG_21101_c287_g1_i1 1 258
R1_1	genome	cDNA_match	1599606	1599875	100.00	-	.	ID=TRINITY_GG_21101_c370_g1_i1;Target=TRINITY_GG_21101_c370_g1_i1 1 270
R1_1	genome	cDNA_match	1602331	1602576	100.00	-	.	ID=TRINITY_GG_21101_c328_g1_i1;Target=TRINITY_GG_21101_c328_g1_i1 1 246
R1_1	genome	cDNA_match	1604138	1604366	99.57	+	.	ID=TRINITY_GG_21101_c526_g1_i1;Target=TRINITY_GG_21101_c526_g1_i1 1 230
R1_1	genome	cDNA_match	1605982	1606227	100.00	+	.	ID=TRINITY_GG_21101_c374_g1_i1;Target=TRINITY_GG_21101_c374_g1_i1 1 248
R1_1	genome	cDNA_match	1606704	1606943	100.00	+	.	ID=TRINITY_GG_21101_c428_g1_i1;Target=TRINITY_GG_21101_c428_g1_i1 1 242
R1_1	genome	cDNA_match	1607054	1607297	100.00	-	.	ID=TRINITY_GG_21101_c457_g1_i1;Target=TRINITY_GG_21101_c457_g1_i1 1 244
R1_1	genome	cDNA_match	1610053	1610471	99.52	-	.	ID=TRINITY_GG_21101_c294_g1_i1;Target=TRINITY_GG_21101_c294_g1_i1 1 422
R1_1	genome	cDNA_match	1610053	1610471	99.52	+	.	ID=BINPACKER.55516.1;Target=BINPACKER.55516.1 1 422
R1_1	genome	cDNA_match	1611533	1611787	100.00	+	.	ID=TRINITY_GG_21101_c472_g1_i1;Target=TRINITY_GG_21101_c472_g1_i1 1 255
R1_1	genome	cDNA_match	1612626	1612899	100.00	-	.	ID=TRINITY_GG_21101_c471_g1_i1;Target=TRINITY_GG_21101_c471_g1_i1 1 274
R1_1	genome	cDNA_match	1614408	1614817	100.00	+	.	ID=TRINITY_GG_21101_c320_g1_i1;Target=TRINITY_GG_21101_c320_g1_i1 1 412
R1_1	genome	cDNA_match	1614409	1614817	100.00	+	.	ID=BINPACKER.57568.1;Target=BINPACKER.57568.1 1 409
R1_1	genome	cDNA_match	1616789	1617162	99.47	+	.	ID=TRINITY_GG_21101_c434_g1_i1;Target=TRINITY_GG_21101_c434_g1_i1 1 377
R1_1	genome	cDNA_match	1621633	1621880	99.20	-	.	ID=TRINITY_GG_21101_c190_g1_i1;Target=TRINITY_GG_21101_c190_g1_i1 1 250
R1_1	genome	cDNA_match	1624649	1624901	99.22	+	.	ID=TRINITY_GG_21101_c394_g1_i1;Target=TRINITY_GG_21101_c394_g1_i1 1 256
R1_1	genome	cDNA_match	1625574	1626035	100.00	-	.	ID=TRINITY_GG_21101_c578_g1_i1;Target=TRINITY_GG_21101_c578_g1_i1 1 462
R1_1	genome	cDNA_match	1626953	1627196	99.59	+	.	ID=TRINITY_GG_21101_c405_g1_i1;Target=TRINITY_GG_21101_c405_g1_i1 1 247
R1_1	genome	cDNA_match	1627426	1627689	97.78	-	.	ID=TRINITY_GG_21101_c0_g1_i1;Target=TRINITY_GG_21101_c0_g1_i1 1 271
R1_1	genome	cDNA_match	1628316	1628737	99.76	-	.	ID=TRINITY_GG_21101_c238_g1_i1;Target=TRINITY_GG_21101_c238_g1_i1 1 424
R1_1	genome	cDNA_match	1628316	1628737	99.76	+	.	ID=BINPACKER.38824.1;Target=BINPACKER.38824.1 1 424
R1_1	genome	cDNA_match	1628824	1629214	99.49	+	.	ID=TRINITY_GG_21101_c309_g1_i1;Target=TRINITY_GG_21101_c309_g1_i1 1 393
R1_1	genome	cDNA_match	1628824	1629214	99.49	-	.	ID=BINPACKER.56280.1;Target=BINPACKER.56280.1 1 393
R1_1	genome	cDNA_match	1630183	1630699	100.00	+	.	ID=TRINITY_GG_21101_c358_g1_i1;Target=TRINITY_GG_21101_c358_g1_i1 1 517
R1_1	genome	cDNA_match	1630183	1630699	100.00	+	.	ID=BINPACKER.68777.1;Target=BINPACKER.68777.1 1 517
R1_1	genome	cDNA_match	1631218	1631591	100.00	-	.	ID=TRINITY_GG_21101_c345_g1_i1;Target=TRINITY_GG_21101_c345_g1_i1 1 374
R1_1	genome	cDNA_match	1631888	1632134	100.00	+	.	ID=TRINITY_GG_21101_c284_g1_i1;Target=TRINITY_GG_21101_c284_g1_i1 1 247
R1_1	genome	cDNA_match	1632117	1632462	100.00	+	.	ID=TRINITY_GG_21101_c336_g1_i1;Target=TRINITY_GG_21101_c336_g1_i1 1 347
R1_1	genome	cDNA_match	1632526	1632781	100.00	+	.	ID=TRINITY_GG_21101_c326_g1_i1;Target=TRINITY_GG_21101_c326_g1_i1 1 256
R1_1	genome	cDNA_match	1632882	1633250	100.00	-	.	ID=TRINITY_GG_21101_c3_g1_i1;Target=TRINITY_GG_21101_c3_g1_i1 1 370
R1_1	genome	cDNA_match	1632882	1633250	100.00	+	.	ID=BINPACKER.68733.1;Target=BINPACKER.68733.1 1 370
R1_1	genome	cDNA_match	1633545	1633847	98.38	+	.	ID=TRINITY_GG_21101_c44_g1_i1;Target=TRINITY_GG_21101_c44_g1_i1 1 308
R1_1	genome	cDNA_match	1633545	1633847	98.38	-	.	ID=BINPACKER.56358.1;Target=BINPACKER.56358.1 1 308
R1_1	genome	cDNA_match	1633916	1634157	99.59	-	.	ID=TRINITY_GG_21101_c461_g1_i1;Target=TRINITY_GG_21101_c461_g1_i1 1 246
R1_1	genome	cDNA_match	1634135	1634433	99.67	+	.	ID=TRINITY_GG_21101_c318_g1_i1;Target=TRINITY_GG_21101_c318_g1_i1 1 301
R1_1	genome	cDNA_match	1636272	1636707	99.32	-	.	ID=TRINITY_GG_21101_c18_g1_i1;Target=TRINITY_GG_21101_c18_g1_i1 1 439
R1_1	genome	cDNA_match	1636272	1636707	99.32	-	.	ID=BINPACKER.30519.1;Target=BINPACKER.30519.1 1 439
R1_1	genome	cDNA_match	1638853	1639092	99.17	+	.	ID=TRINITY_GG_21101_c234_g1_i1;Target=TRINITY_GG_21101_c234_g1_i1 1 242
R1_1	genome	cDNA_match	1639274	1639532	100.00	+	.	ID=TRINITY_GG_21101_c580_g1_i1;Target=TRINITY_GG_21101_c580_g1_i1 1 260
R1_1	genome	cDNA_match	1640737	1641219	99.79	-	.	ID=BINPACKER.50484.1;Target=BINPACKER.50484.1 1 484
R1_1	genome	cDNA_match	1640841	1641220	100.00	-	.	ID=TRINITY_GG_21101_c49_g1_i1;Target=TRINITY_GG_21101_c49_g1_i1 1 382
R1_1	genome	cDNA_match	1642211	1642886	98.69	+	.	ID=BINPACKER.22871.1;Target=BINPACKER.22871.1 1 679
R1_1	genome	cDNA_match	1642958	1643263	100.00	-	.	ID=TRINITY_GG_21101_c71_g1_i1;Target=TRINITY_GG_21101_c71_g1_i1 1 306
R1_1	genome	cDNA_match	1643273	1643791	99.43	+	.	ID=TRINITY_GG_21101_c95_g1_i1;Target=TRINITY_GG_21101_c95_g1_i1 1 546
R1_1	genome	cDNA_match	1643771	1644311	99.82	-	.	ID=TRINITY_GG_21101_c13_g1_i1;Target=TRINITY_GG_21101_c13_g1_i1 1 542
R1_1	genome	cDNA_match	1643806	1644311	99.80	+	.	ID=BINPACKER.32352.1;Target=BINPACKER.32352.1 1 507
R1_1	genome	cDNA_match	1644309	1644569	100.00	-	.	ID=TRINITY_GG_21101_c504_g1_i1;Target=TRINITY_GG_21101_c504_g1_i1 1 261
R1_1	genome	cDNA_match	1644619	1644882	98.51	+	.	ID=TRINITY_GG_21101_c288_g1_i1;Target=TRINITY_GG_21101_c288_g1_i1 1 270
R1_1	genome	cDNA_match	1644619	1645007	99.23	-	.	ID=BINPACKER.52422.1;Target=BINPACKER.52422.1 1 394
R1_1	genome	cDNA_match	1646486	1646843	100.00	+	.	ID=TRINITY_GG_21101_c227_g1_i1;Target=TRINITY_GG_21101_c227_g1_i1 1 358
R1_1	genome	cDNA_match	1646486	1646843	100.00	-	.	ID=BINPACKER.37799.1;Target=BINPACKER.37799.1 1 358
R1_1	genome	cDNA_match	1649373	1649607	100.00	+	.	ID=TRINITY_GG_21101_c481_g1_i1;Target=TRINITY_GG_21101_c481_g1_i1 1 235
R1_1	genome	cDNA_match	1655515	1655750	100.00	+	.	ID=TRINITY_GG_21101_c513_g1_i1;Target=TRINITY_GG_21101_c513_g1_i1 1 236
R1_1	genome	cDNA_match	1658516	1659268	98.82	-	.	ID=TRINITY_GG_21101_c37_g1_i1;Target=TRINITY_GG_21101_c37_g1_i1 1 759
R1_1	genome	cDNA_match	1659000	1659276	99.64	+	.	ID=BINPACKER.18521.1;Target=BINPACKER.18521.1 1 491
R1_1	genome	cDNA_match	1666125	1666508	99.74	-	.	ID=TRINITY_GG_21101_c311_g1_i1;Target=TRINITY_GG_21101_c311_g1_i1 1 387
R1_1	genome	cDNA_match	1666125	1666508	99.74	-	.	ID=BINPACKER.56969.1;Target=BINPACKER.56969.1 1 387
R1_1	genome	cDNA_match	1666631	1666879	99.20	+	.	ID=TRINITY_GG_21101_c599_g1_i1;Target=TRINITY_GG_21101_c599_g1_i1 1 252
R1_1	genome	cDNA_match	1667118	1667591	100.00	-	.	ID=TRINITY_GG_21101_c229_g1_i1;Target=TRINITY_GG_21101_c229_g1_i1 1 475
R1_1	genome	cDNA_match	1667118	1667591	100.00	-	.	ID=BINPACKER.38425.1;Target=BINPACKER.38425.1 1 475
R1_1	genome	cDNA_match	1667820	1668073	99.61	-	.	ID=TRINITY_GG_21101_c473_g1_i1;Target=TRINITY_GG_21101_c473_g1_i1 1 254
R1_1	genome	cDNA_match	1668337	1669132	100.00	-	.	ID=TRINITY_GG_21101_c272_g1_i1;Target=TRINITY_GG_21101_c272_g1_i1 1 796
R1_1	genome	cDNA_match	1668343	1668663	100.00	+	.	ID=BINPACKER.58409.1;Target=BINPACKER.58409.1 1 338
R1_1	genome	cDNA_match	1668641	1669132	100.00	+	.	ID=BINPACKER.46521.1;Target=BINPACKER.46521.1 1 500
R1_1	genome	cDNA_match	1669858	1670097	100.00	+	.	ID=TRINITY_GG_21101_c483_g1_i1;Target=TRINITY_GG_21101_c483_g1_i1 1 241
R1_1	genome	cDNA_match	1670327	1670654	100.00	+	.	ID=TRINITY_GG_21101_c422_g1_i1;Target=TRINITY_GG_21101_c422_g1_i1 1 329
R1_1	genome	cDNA_match	1670327	1670654	100.00	-	.	ID=BINPACKER.90666.1;Target=BINPACKER.90666.1 1 329
R1_1	genome	cDNA_match	1671457	1671692	100.00	+	.	ID=TRINITY_GG_21101_c393_g1_i1;Target=TRINITY_GG_21101_c393_g1_i1 1 236
R1_1	genome	cDNA_match	1678446	1678691	100.00	-	.	ID=TRINITY_GG_21101_c412_g1_i1;Target=TRINITY_GG_21101_c412_g1_i1 1 246
R1_1	genome	cDNA_match	1684190	1684529	98.27	+	.	ID=TRINITY_GG_21101_c63_g1_i1;Target=TRINITY_GG_21101_c63_g1_i1 1 347
R1_1	genome	cDNA_match	1685172	1685427	98.84	+	.	ID=TRINITY_GG_21101_c559_g1_i1;Target=TRINITY_GG_21101_c559_g1_i1 1 256
R1_1	genome	cDNA_match	1688587	1688771	100.00	+	.	ID=TRINITY_GG_21101_c390_g1_i1;Target=TRINITY_GG_21101_c390_g1_i1 1 185
R1_1	genome	cDNA_match	1689477	1689701	100.00	+	.	ID=TRINITY_GG_21101_c322_g1_i1;Target=TRINITY_GG_21101_c322_g1_i1 1 225
R1_1	genome	cDNA_match	1694163	1694417	100.00	+	.	ID=TRINITY_GG_21101_c565_g1_i1;Target=TRINITY_GG_21101_c565_g1_i1 1 255
R1_1	genome	cDNA_match	1695168	1695564	100.00	-	.	ID=TRINITY_GG_21101_c371_g1_i1;Target=TRINITY_GG_21101_c371_g1_i1 1 397
R1_1	genome	cDNA_match	1697005	1697250	100.00	+	.	ID=TRINITY_GG_21101_c411_g1_i1;Target=TRINITY_GG_21101_c411_g1_i1 1 247
R1_1	genome	cDNA_match	1697631	1697842	100.00	+	.	ID=TRINITY_GG_21101_c524_g1_i1;Target=TRINITY_GG_21101_c524_g1_i1 1 212
R1_1	genome	cDNA_match	1700006	1700272	100.00	+	.	ID=TRINITY_GG_21101_c601_g1_i1;Target=TRINITY_GG_21101_c601_g1_i1 1 268
R1_1	genome	cDNA_match	1702914	1703204	99.66	-	.	ID=TRINITY_GG_21101_c445_g1_i1;Target=TRINITY_GG_21101_c445_g1_i1 1 292
R1_1	genome	cDNA_match	1703551	1704064	100.00	+	.	ID=TRINITY_GG_21101_c59_g1_i1;Target=TRINITY_GG_21101_c59_g1_i1 1 515
R1_1	genome	cDNA_match	1704048	1704433	100.00	-	.	ID=TRINITY_GG_21101_c380_g1_i1;Target=TRINITY_GG_21101_c380_g1_i1 1 394
R1_1	genome	cDNA_match	1707077	1707318	99.59	+	.	ID=TRINITY_GG_21101_c377_g1_i1;Target=TRINITY_GG_21101_c377_g1_i1 1 243
R1_1	genome	cDNA_match	1707906	1708203	98.35	-	.	ID=TRINITY_GG_21101_c539_g1_i1;Target=TRINITY_GG_21101_c539_g1_i1 1 319
R1_1	genome	cDNA_match	1708373	1708643	100.00	+	.	ID=TRINITY_GG_21101_c589_g1_i1;Target=TRINITY_GG_21101_c589_g1_i1 1 271
R1_1	genome	cDNA_match	1708783	1709415	98.60	-	.	ID=TRINITY_GG_21101_c289_g1_i1;Target=TRINITY_GG_21101_c289_g1_i1 1 633
R1_1	genome	cDNA_match	1708783	1709415	98.60	-	.	ID=BINPACKER.35216.1;Target=BINPACKER.35216.1 1 633
R1_1	genome	cDNA_match	1709529	1710206	98.83	+	.	ID=TRINITY_GG_21101_c156_g1_i1;Target=TRINITY_GG_21101_c156_g1_i1 1 685
R1_1	genome	cDNA_match	1709529	1710206	98.83	-	.	ID=BINPACKER.13731.1;Target=BINPACKER.13731.1 1 685
R1_1	genome	cDNA_match	1715210	1715411	98.54	+	.	ID=TRINITY_GG_21101_c536_g1_i1;Target=TRINITY_GG_21101_c536_g1_i1 1 206
R1_1	genome	cDNA_match	1715403	1715833	99.31	+	.	ID=TRINITY_GG_21101_c400_g1_i1;Target=TRINITY_GG_21101_c400_g1_i1 1 505
R1_1	genome	cDNA_match	1715408	1715834	99.53	-	.	ID=BINPACKER.80629.1;Target=BINPACKER.80629.1 1 429
R1_1	genome	cDNA_match	1716577	1716708	97.06	-	.	ID=TRINITY_GG_21101_c450_g1_i1;Target=TRINITY_GG_21101_c450_g1_i1 1 232
R1_1	genome	cDNA_match	1716714	1717023	99.68	+	.	ID=TRINITY_GG_21101_c103_g1_i1;Target=TRINITY_GG_21101_c103_g1_i1 1 312
R1_1	genome	cDNA_match	1717028	1717340	99.05	+	.	ID=TRINITY_GG_21101_c180_g1_i1;Target=TRINITY_GG_21101_c180_g1_i1 1 316
R1_1	genome	cDNA_match	1717028	1717340	99.05	-	.	ID=BINPACKER.21875.1;Target=BINPACKER.21875.1 1 316
R1_1	genome	cDNA_match	1717352	1717739	100.00	+	.	ID=TRINITY_GG_21101_c508_g1_i1;Target=TRINITY_GG_21101_c508_g1_i1 1 388
R1_1	genome	cDNA_match	1718010	1718357	100.00	-	.	ID=TRINITY_GG_21101_c429_g1_i1;Target=TRINITY_GG_21101_c429_g1_i1 1 369
R1_1	genome	cDNA_match	1719712	1720013	100.00	-	.	ID=TRINITY_GG_21101_c347_g1_i1;Target=TRINITY_GG_21101_c347_g1_i1 1 305
R1_1	genome	cDNA_match	1720157	1720427	100.00	-	.	ID=TRINITY_GG_21101_c435_g1_i1;Target=TRINITY_GG_21101_c435_g1_i1 1 271
R1_1	genome	cDNA_match	1720807	1721055	100.00	-	.	ID=TRINITY_GG_21101_c424_g1_i1;Target=TRINITY_GG_21101_c424_g1_i1 1 249
R1_1	genome	cDNA_match	1721703	1721948	100.00	+	.	ID=TRINITY_GG_21101_c525_g1_i1;Target=TRINITY_GG_21101_c525_g1_i1 1 246
R1_1	genome	cDNA_match	1721744	1721948	100.00	+	.	ID=BINPACKER.113187.1;Target=BINPACKER.113187.1 1 353
R1_1	genome	cDNA_match	1723582	1723822	99.59	+	.	ID=TRINITY_GG_21101_c512_g1_i1;Target=TRINITY_GG_21101_c512_g1_i1 1 242
R1_1	genome	cDNA_match	1727074	1727340	100.00	+	.	ID=TRINITY_GG_21101_c551_g1_i1;Target=TRINITY_GG_21101_c551_g1_i1 1 269
R1_1	genome	cDNA_match	1728229	1728455	100.00	+	.	ID=TRINITY_GG_21101_c406_g1_i1;Target=TRINITY_GG_21101_c406_g1_i1 1 227
R1_1	genome	cDNA_match	1729180	1729429	99.60	+	.	ID=TRINITY_GG_21101_c221_g1_i1;Target=TRINITY_GG_21101_c221_g1_i1 1 251
R1_1	genome	cDNA_match	1729498	1729794	99.66	+	.	ID=TRINITY_GG_21101_c579_g1_i1;Target=TRINITY_GG_21101_c579_g1_i1 1 298
R1_1	genome	cDNA_match	1729908	1730131	99.56	-	.	ID=TRINITY_GG_21101_c499_g1_i1;Target=TRINITY_GG_21101_c499_g1_i1 1 232
R1_1	genome	cDNA_match	1730295	1730531	99.58	-	.	ID=TRINITY_GG_21101_c585_g1_i1;Target=TRINITY_GG_21101_c585_g1_i1 1 237
R1_1	genome	cDNA_match	1730670	1730902	100.00	-	.	ID=TRINITY_GG_21101_c404_g1_i1;Target=TRINITY_GG_21101_c404_g1_i1 1 233
R1_1	genome	cDNA_match	1731823	1732079	99.23	+	.	ID=TRINITY_GG_21101_c588_g1_i1;Target=TRINITY_GG_21101_c588_g1_i1 1 259
R1_1	genome	cDNA_match	1732117	1732361	98.79	-	.	ID=TRINITY_GG_21101_c268_g1_i1;Target=TRINITY_GG_21101_c268_g1_i1 1 249
R1_1	genome	cDNA_match	1732913	1733582	99.85	+	.	ID=TRINITY_GG_21101_c349_g1_i1;Target=TRINITY_GG_21101_c349_g1_i1 1 672
R1_1	genome	cDNA_match	1732913	1733582	99.85	+	.	ID=BINPACKER.71184.1;Target=BINPACKER.71184.1 1 672
R1_1	genome	cDNA_match	1733851	1734285	100.00	-	.	ID=TRINITY_GG_21101_c324_g1_i1;Target=TRINITY_GG_21101_c324_g1_i1 1 435
R1_1	genome	cDNA_match	1733851	1734285	100.00	+	.	ID=BINPACKER.66242.1;Target=BINPACKER.66242.1 1 435
R1_1	genome	cDNA_match	1737795	1738091	99.66	+	.	ID=TRINITY_GG_21101_c596_g1_i1;Target=TRINITY_GG_21101_c596_g1_i1 1 298
R1_1	genome	cDNA_match	1738436	1738763	100.00	-	.	ID=TRINITY_GG_21101_c446_g1_i1;Target=TRINITY_GG_21101_c446_g1_i1 1 328
R1_1	genome	cDNA_match	1742128	1742325	96.59	-	.	ID=TRINITY_GG_21101_c173_g1_i1;Target=TRINITY_GG_21101_c173_g1_i1 1 205
R1_1	genome	cDNA_match	1747244	1747527	98.61	+	.	ID=TRINITY_GG_21101_c257_g1_i1;Target=TRINITY_GG_21101_c257_g1_i1 1 288
R1_1	genome	cDNA_match	1748110	1748307	94.74	+	.	ID=TRINITY_GG_21101_c495_g1_i1;Target=TRINITY_GG_21101_c495_g1_i1 1 210
R1_1	genome	cDNA_match	1748312	1748652	100.00	+	.	ID=TRINITY_GG_21101_c301_g1_i1;Target=TRINITY_GG_21101_c301_g1_i1 1 341
R1_1	genome	cDNA_match	1748312	1748652	100.00	-	.	ID=BINPACKER.52694.1;Target=BINPACKER.52694.1 1 341
R1_1	genome	cDNA_match	1748762	1749006	99.59	-	.	ID=TRINITY_GG_21101_c331_g1_i1;Target=TRINITY_GG_21101_c331_g1_i1 1 246
R1_1	genome	cDNA_match	1751815	1752253	99.32	+	.	ID=TRINITY_GG_21101_c407_g1_i1;Target=TRINITY_GG_21101_c407_g1_i1 1 440
R1_1	genome	cDNA_match	1752329	1752722	100.00	+	.	ID=TRINITY_GG_21101_c387_g1_i1;Target=TRINITY_GG_21101_c387_g1_i1 1 394
R1_1	genome	cDNA_match	1752329	1752722	100.00	-	.	ID=BINPACKER.80158.1;Target=BINPACKER.80158.1 1 394
R1_1	genome	cDNA_match	1753236	1753541	99.67	+	.	ID=TRINITY_GG_21101_c87_g1_i1;Target=TRINITY_GG_21101_c87_g1_i1 1 308
R1_1	genome	cDNA_match	1753715	1753940	100.00	-	.	ID=TRINITY_GG_21101_c497_g1_i1;Target=TRINITY_GG_21101_c497_g1_i1 1 226
R1_1	genome	cDNA_match	1754022	1754262	100.00	+	.	ID=TRINITY_GG_21101_c261_g1_i1;Target=TRINITY_GG_21101_c261_g1_i1 1 241
R1_1	genome	cDNA_match	1754252	1755011	99.87	+	.	ID=TRINITY_GG_21101_c17_g1_i1;Target=TRINITY_GG_21101_c17_g1_i1 1 762
R1_1	genome	cDNA_match	1754661	1754988	100.00	-	.	ID=BINPACKER.29261.1;Target=BINPACKER.29261.1 1 328
R1_1	genome	cDNA_match	1755720	1755960	100.00	+	.	ID=TRINITY_GG_21101_c66_g1_i1;Target=TRINITY_GG_21101_c66_g1_i1 1 241
R1_1	genome	cDNA_match	1756146	1756601	100.00	-	.	ID=TRINITY_GG_21101_c236_g1_i1;Target=TRINITY_GG_21101_c236_g1_i1 1 456
R1_1	genome	cDNA_match	1756146	1756601	100.00	+	.	ID=BINPACKER.40487.1;Target=BINPACKER.40487.1 1 456
R1_1	genome	cDNA_match	1758194	1758519	100.00	+	.	ID=TRINITY_GG_21101_c595_g1_i1;Target=TRINITY_GG_21101_c595_g1_i1 1 326
R1_1	genome	cDNA_match	1759042	1759270	100.00	+	.	ID=TRINITY_GG_21101_c501_g1_i1;Target=TRINITY_GG_21101_c501_g1_i1 1 229
R1_1	genome	cDNA_match	1761404	1761780	98.43	+	.	ID=BINPACKER.12169.1;Target=BINPACKER.12169.1 1 799
R1_1	genome	cDNA_match	1761412	1761801	100.00	-	.	ID=TRINITY_GG_21101_c41_g1_i1;Target=TRINITY_GG_21101_c41_g1_i1 1 391
R1_1	genome	cDNA_match	1762293	1762696	99.75	-	.	ID=TRINITY_GG_21101_c367_g1_i1;Target=TRINITY_GG_21101_c367_g1_i1 1 413
R1_1	genome	cDNA_match	1762293	1762696	99.75	-	.	ID=BINPACKER.69801.1;Target=BINPACKER.69801.1 1 413
R1_1	genome	cDNA_match	1762841	1763271	98.40	-	.	ID=TRINITY_GG_21101_c212_g1_i1;Target=TRINITY_GG_21101_c212_g1_i1 1 439
R1_1	genome	cDNA_match	1762841	1763271	98.40	-	.	ID=BINPACKER.35395.1;Target=BINPACKER.35395.1 1 439
R1_1	genome	cDNA_match	1763331	1763563	99.15	+	.	ID=TRINITY_GG_21101_c360_g1_i1;Target=TRINITY_GG_21101_c360_g1_i1 1 236
R1_1	genome	cDNA_match	1764187	1764541	100.00	+	.	ID=TRINITY_GG_21101_c592_g1_i1;Target=TRINITY_GG_21101_c592_g1_i1 1 356
R1_1	genome	cDNA_match	1764891	1765219	98.50	+	.	ID=TRINITY_GG_21101_c329_g1_i1;Target=TRINITY_GG_21101_c329_g1_i1 1 335
R1_1	genome	cDNA_match	1765746	1766109	99.45	+	.	ID=TRINITY_GG_21101_c203_g1_i1;Target=TRINITY_GG_21101_c203_g1_i1 1 367
R1_1	genome	cDNA_match	1766183	1766678	97.45	+	.	ID=TRINITY_GG_21101_c253_g1_i1;Target=TRINITY_GG_21101_c253_g1_i1 1 510
R1_1	genome	cDNA_match	1766183	1766678	97.45	-	.	ID=BINPACKER.45459.1;Target=BINPACKER.45459.1 1 510
R1_1	genome	cDNA_match	1767552	1767787	100.00	+	.	ID=TRINITY_GG_21101_c541_g1_i1;Target=TRINITY_GG_21101_c541_g1_i1 1 236
R1_1	genome	cDNA_match	1768810	1769272	99.36	+	.	ID=TRINITY_GG_21101_c340_g1_i1;Target=TRINITY_GG_21101_c340_g1_i1 1 466
R1_1	genome	cDNA_match	1768810	1769272	99.36	-	.	ID=BINPACKER.66396.1;Target=BINPACKER.66396.1 1 466
R1_1	genome	cDNA_match	1769887	1770126	100.00	+	.	ID=TRINITY_GG_21101_c427_g1_i1;Target=TRINITY_GG_21101_c427_g1_i1 1 240
R1_1	genome	cDNA_match	1772956	1773204	100.00	+	.	ID=TRINITY_GG_21101_c442_g1_i1;Target=TRINITY_GG_21101_c442_g1_i1 1 249
R1_1	genome	cDNA_match	1775475	1775802	99.39	-	.	ID=TRINITY_GG_21101_c464_g1_i1;Target=TRINITY_GG_21101_c464_g1_i1 1 330
R1_1	genome	cDNA_match	1775862	1776117	99.61	-	.	ID=TRINITY_GG_21101_c254_g1_i1;Target=TRINITY_GG_21101_c254_g1_i1 1 259
R1_1	genome	cDNA_match	1776889	1777399	99.61	+	.	ID=TRINITY_GG_21101_c226_g1_i1;Target=TRINITY_GG_21101_c226_g1_i1 1 524
R1_1	genome	cDNA_match	1776889	1777289	100.00	-	.	ID=BINPACKER.42886.1;Target=BINPACKER.42886.1 1 401
R1_1	genome	cDNA_match	1777835	1778270	100.00	+	.	ID=TRINITY_GG_21101_c538_g1_i1;Target=TRINITY_GG_21101_c538_g1_i1 1 436
R1_1	genome	cDNA_match	1778256	1778519	99.62	-	.	ID=TRINITY_GG_21101_c492_g1_i1;Target=TRINITY_GG_21101_c492_g1_i1 1 265
R1_1	genome	cDNA_match	1779455	1779703	99.60	-	.	ID=TRINITY_GG_21101_c546_g1_i1;Target=TRINITY_GG_21101_c546_g1_i1 1 250
R1_1	genome	cDNA_match	1782127	1782362	97.52	+	.	ID=TRINITY_GG_21101_c511_g1_i1;Target=TRINITY_GG_21101_c511_g1_i1 1 243
R1_1	genome	cDNA_match	1784679	1785025	99.43	-	.	ID=TRINITY_GG_21101_c273_g1_i1;Target=TRINITY_GG_21101_c273_g1_i1 1 349
R1_1	genome	cDNA_match	1784826	1785371	98.38	+	.	ID=BINPACKER.14911.1;Target=BINPACKER.14911.1 1 558
R1_1	genome	cDNA_match	1785021	1785371	100.00	-	.	ID=TRINITY_GG_21101_c116_g1_i1;Target=TRINITY_GG_21101_c116_g1_i1 1 352
R1_1	genome	cDNA_match	1786974	1787389	99.52	+	.	ID=TRINITY_GG_21101_c247_g1_i1;Target=TRINITY_GG_21101_c247_g1_i1 1 417
R1_1	genome	cDNA_match	1786974	1787363	100.00	+	.	ID=BINPACKER.44535.1;Target=BINPACKER.44535.1 1 390
R1_1	genome	cDNA_match	1791547	1791810	100.00	+	.	ID=TRINITY_GG_21101_c425_g1_i1;Target=TRINITY_GG_21101_c425_g1_i1 1 264
R1_1	genome	cDNA_match	1793307	1793690	98.71	-	.	ID=TRINITY_GG_21101_c567_g1_i1;Target=TRINITY_GG_21101_c567_g1_i1 1 390
R1_1	genome	cDNA_match	1793871	1794126	100.00	+	.	ID=TRINITY_GG_21101_c361_g1_i1;Target=TRINITY_GG_21101_c361_g1_i1 1 256
R1_1	genome	cDNA_match	1794593	1795067	99.58	+	.	ID=TRINITY_GG_21101_c385_g1_i1;Target=TRINITY_GG_21101_c385_g1_i1 1 476
R1_1	genome	cDNA_match	1795198	1795950	99.08	-	.	ID=BINPACKER.33325.1;Target=BINPACKER.33325.1 1 754
R1_1	genome	cDNA_match	1795235	1795693	96.23	+	.	ID=TRINITY_GG_21101_c213_g1_i1;Target=TRINITY_GG_21101_c213_g1_i1 1 463
R1_1	genome	cDNA_match	1795698	1795958	100.00	-	.	ID=TRINITY_GG_21101_c296_g1_i1;Target=TRINITY_GG_21101_c296_g1_i1 1 297
R1_1	genome	cDNA_match	1795962	1796614	99.85	-	.	ID=TRINITY_GG_21101_c392_g1_i1;Target=TRINITY_GG_21101_c392_g1_i1 1 654
R1_1	genome	cDNA_match	1795962	1796614	99.85	-	.	ID=BINPACKER.75125.1;Target=BINPACKER.75125.1 1 654
R1_1	genome	cDNA_match	1796658	1796962	99.67	+	.	ID=TRINITY_GG_21101_c191_g1_i1;Target=TRINITY_GG_21101_c191_g1_i1 1 307
R1_1	genome	cDNA_match	1796658	1796963	100.00	+	.	ID=BINPACKER.24728.1;Target=BINPACKER.24728.1 1 307
R1_1	genome	cDNA_match	1797849	1798120	100.00	-	.	ID=TRINITY_GG_21101_c521_g1_i1;Target=TRINITY_GG_21101_c521_g1_i1 1 273
R1_1	genome	cDNA_match	1798109	1798308	99.01	-	.	ID=TRINITY_GG_21101_c460_g1_i1;Target=TRINITY_GG_21101_c460_g1_i1 1 202
R1_1	genome	cDNA_match	1798353	1798733	100.00	+	.	ID=TRINITY_GG_21101_c383_g1_i1;Target=TRINITY_GG_21101_c383_g1_i1 1 381
R1_1	genome	cDNA_match	1798729	1799357	99.68	+	.	ID=BINPACKER.98800.1;Target=BINPACKER.98800.1 1 647
R1_1	genome	cDNA_match	1798760	1799160	100.00	+	.	ID=TRINITY_GG_21101_c556_g1_i1;Target=TRINITY_GG_21101_c556_g1_i1 1 401
R1_1	genome	cDNA_match	1799091	1799468	94.74	-	.	ID=TRINITY_GG_21101_c477_g1_i1;Target=TRINITY_GG_21101_c477_g1_i1 1 539
R1_1	genome	cDNA_match	1799492	1800056	99.47	+	.	ID=TRINITY_GG_21101_c65_g1_i1;Target=TRINITY_GG_21101_c65_g1_i1 1 571
R1_1	genome	cDNA_match	1799566	1800057	99.60	-	.	ID=BINPACKER.45384.1;Target=BINPACKER.45384.1 1 494
R1_1	genome	cDNA_match	1800117	1800318	98.54	+	.	ID=TRINITY_GG_21101_c83_g1_i1;Target=TRINITY_GG_21101_c83_g1_i1 1 373
R1_1	genome	cDNA_match	1801571	1801982	99.76	+	.	ID=TRINITY_GG_21101_c255_g1_i1;Target=TRINITY_GG_21101_c255_g1_i1 1 413
R1_1	genome	cDNA_match	1801571	1801982	99.76	+	.	ID=BINPACKER.44321.1;Target=BINPACKER.44321.1 1 413
R1_1	genome	cDNA_match	1803124	1803351	100.00	-	.	ID=TRINITY_GG_21101_c426_g1_i1;Target=TRINITY_GG_21101_c426_g1_i1 1 228
R1_1	genome	cDNA_match	1804122	1804372	100.00	-	.	ID=TRINITY_GG_21101_c437_g1_i1;Target=TRINITY_GG_21101_c437_g1_i1 1 251
R1_1	genome	cDNA_match	1804679	1804947	100.00	-	.	ID=TRINITY_GG_21101_c478_g1_i1;Target=TRINITY_GG_21101_c478_g1_i1 1 269
R1_1	genome	cDNA_match	1805567	1805803	100.00	+	.	ID=TRINITY_GG_21101_c544_g1_i1;Target=TRINITY_GG_21101_c544_g1_i1 1 239
R1_1	genome	cDNA_match	1806881	1807297	99.76	-	.	ID=TRINITY_GG_21101_c220_g1_i1;Target=TRINITY_GG_21101_c220_g1_i1 1 418
R1_1	genome	cDNA_match	1806881	1807312	99.77	+	.	ID=BINPACKER.36695.1;Target=BINPACKER.36695.1 1 433
R1_1	genome	cDNA_match	1812043	1812280	100.00	+	.	ID=TRINITY_GG_21101_c402_g1_i1;Target=TRINITY_GG_21101_c402_g1_i1 1 238
R1_1	genome	cDNA_match	1812893	1813115	99.11	-	.	ID=TRINITY_GG_21101_c503_g1_i1;Target=TRINITY_GG_21101_c503_g1_i1 1 225
R1_1	genome	cDNA_match	1814780	1814979	99.01	+	.	ID=TRINITY_GG_21101_c193_g1_i1;Target=TRINITY_GG_21101_c193_g1_i1 1 203
R1_1	genome	cDNA_match	1815806	1816127	99.69	-	.	ID=TRINITY_GG_21101_c252_g1_i1;Target=TRINITY_GG_21101_c252_g1_i1 1 324
R1_1	genome	cDNA_match	1815806	1816127	99.69	-	.	ID=BINPACKER.43360.1;Target=BINPACKER.43360.1 1 324
R1_1	genome	cDNA_match	1817562	1817759	99.00	-	.	ID=TRINITY_GG_21101_c381_g1_i1;Target=TRINITY_GG_21101_c381_g1_i1 1 200
R1_1	genome	cDNA_match	1817999	1818241	100.00	+	.	ID=TRINITY_GG_21101_c363_g1_i1;Target=TRINITY_GG_21101_c363_g1_i1 1 243
R1_1	genome	cDNA_match	1820548	1820861	100.00	-	.	ID=TRINITY_GG_21101_c572_g1_i1;Target=TRINITY_GG_21101_c572_g1_i1 1 315
R1_1	genome	cDNA_match	1821525	1821766	99.59	-	.	ID=TRINITY_GG_21101_c341_g1_i1;Target=TRINITY_GG_21101_c341_g1_i1 1 243
R1_1	genome	cDNA_match	1821815	1822039	100.00	+	.	ID=TRINITY_GG_21101_c484_g1_i1;Target=TRINITY_GG_21101_c484_g1_i1 1 225
R1_1	genome	cDNA_match	1822773	1823387	99.68	-	.	ID=TRINITY_GG_21101_c334_g1_i1;Target=TRINITY_GG_21101_c334_g1_i1 1 618
R1_1	genome	cDNA_match	1826234	1826559	99.69	-	.	ID=TRINITY_GG_21101_c327_g1_i1;Target=TRINITY_GG_21101_c327_g1_i1 1 328
R1_1	genome	cDNA_match	1826234	1826559	99.69	+	.	ID=BINPACKER.58029.1;Target=BINPACKER.58029.1 1 328
R1_1	genome	cDNA_match	1829676	1829970	100.00	-	.	ID=TRINITY_GG_21101_c215_g1_i1;Target=TRINITY_GG_21101_c215_g1_i1 1 296
R1_1	genome	cDNA_match	1830127	1830369	100.00	-	.	ID=TRINITY_GG_21101_c51_g1_i1;Target=TRINITY_GG_21101_c51_g1_i1 1 243
R1_1	genome	cDNA_match	1830373	1830661	100.00	+	.	ID=TRINITY_GG_21101_c282_g1_i1;Target=TRINITY_GG_21101_c282_g1_i1 1 295
R1_1	genome	cDNA_match	1831975	1832223	100.00	+	.	ID=TRINITY_GG_21101_c436_g1_i1;Target=TRINITY_GG_21101_c436_g1_i1 1 249
R1_1	genome	cDNA_match	1833324	1833574	100.00	+	.	ID=TRINITY_GG_21101_c274_g1_i1;Target=TRINITY_GG_21101_c274_g1_i1 1 251
R1_1	genome	cDNA_match	1834194	1834442	100.00	+	.	ID=TRINITY_GG_21101_c315_g1_i1;Target=TRINITY_GG_21101_c315_g1_i1 1 249
R1_1	genome	cDNA_match	1834577	1835173	99.17	+	.	ID=TRINITY_GG_21101_c439_g1_i1;Target=TRINITY_GG_21101_c439_g1_i1 1 602
R1_1	genome	cDNA_match	1834577	1835173	99.17	-	.	ID=BINPACKER.76580.1;Target=BINPACKER.76580.1 1 602
R1_1	genome	cDNA_match	1835233	1835304	99.85	+	.	ID=TRINITY_GG_21101_c67_g1_i1;Target=TRINITY_GG_21101_c67_g1_i1 1 72
R1_1	genome	cDNA_match	1835604	1836185	99.85	+	.	ID=TRINITY_GG_21101_c67_g1_i1;Target=TRINITY_GG_21101_c67_g1_i1 73 695
R1_1	genome	cDNA_match	1835233	1835481	100.00	+	.	ID=TRINITY_GG_21101_c67_g1_i2;Target=TRINITY_GG_21101_c67_g1_i2 1 250
R1_1	genome	cDNA_match	1835233	1835304	99.85	+	.	ID=BINPACKER.40145.1;Target=BINPACKER.40145.1 1 72
R1_1	genome	cDNA_match	1835604	1836181	99.85	+	.	ID=BINPACKER.40145.1;Target=BINPACKER.40145.1 73 878
R1_1	genome	cDNA_match	1836023	1837464	96.58	-	.	ID=BINPACKER.9033.1;Target=BINPACKER.9033.1 1 1468
R1_1	genome	cDNA_match	1836189	1837525	99.85	-	.	ID=TRINITY_GG_21101_c112_g1_i1;Target=TRINITY_GG_21101_c112_g1_i1 1 1339
R1_1	genome	cDNA_match	1837693	1838039	100.00	+	.	ID=TRINITY_GG_21101_c50_g1_i1;Target=TRINITY_GG_21101_c50_g1_i1 1 347
R1_1	genome	cDNA_match	1837693	1838039	100.00	+	.	ID=BINPACKER.65488.1;Target=BINPACKER.65488.1 1 347
R1_1	genome	cDNA_match	1841693	1842079	99.23	+	.	ID=TRINITY_GG_21101_c554_g1_i1;Target=TRINITY_GG_21101_c554_g1_i1 1 391
R1_1	genome	cDNA_match	1842472	1842686	94.71	+	.	ID=TRINITY_GG_21101_c486_g1_i1;Target=TRINITY_GG_21101_c486_g1_i1 1 228
R1_1	genome	cDNA_match	1843597	1843803	99.52	+	.	ID=TRINITY_GG_21101_c312_g1_i1;Target=TRINITY_GG_21101_c312_g1_i1 1 208
R1_1	genome	cDNA_match	1846796	1847036	99.59	+	.	ID=TRINITY_GG_21101_c547_g1_i1;Target=TRINITY_GG_21101_c547_g1_i1 1 242
R1_1	genome	cDNA_match	1847375	1847710	100.00	+	.	ID=TRINITY_GG_21101_c454_g1_i1;Target=TRINITY_GG_21101_c454_g1_i1 1 338
R1_1	genome	cDNA_match	1849103	1849342	99.17	+	.	ID=TRINITY_GG_21101_c251_g1_i1;Target=TRINITY_GG_21101_c251_g1_i1 1 242
R1_1	genome	cDNA_match	1849825	1850183	98.63	+	.	ID=TRINITY_GG_21101_c489_g1_i1;Target=TRINITY_GG_21101_c489_g1_i1 1 364
R1_1	genome	cDNA_match	1850535	1850773	100.00	-	.	ID=TRINITY_GG_21101_c591_g1_i1;Target=TRINITY_GG_21101_c591_g1_i1 1 239
R1_1	genome	cDNA_match	1851542	1851869	99.39	+	.	ID=TRINITY_GG_21101_c447_g1_i1;Target=TRINITY_GG_21101_c447_g1_i1 1 330
R1_1	genome	cDNA_match	1852874	1853100	100.00	+	.	ID=TRINITY_GG_21101_c490_g1_i1;Target=TRINITY_GG_21101_c490_g1_i1 1 227
R1_1	genome	cDNA_match	1854032	1854278	98.80	-	.	ID=TRINITY_GG_21101_c584_g1_i1;Target=TRINITY_GG_21101_c584_g1_i1 1 251
R1_1	genome	cDNA_match	1854414	1854668	100.00	-	.	ID=TRINITY_GG_21101_c459_g1_i1;Target=TRINITY_GG_21101_c459_g1_i1 1 255
R1_1	genome	cDNA_match	1855583	1855860	99.64	+	.	ID=TRINITY_GG_21101_c417_g1_i1;Target=TRINITY_GG_21101_c417_g1_i1 1 279
R1_1	genome	cDNA_match	1856428	1856642	99.54	-	.	ID=TRINITY_GG_21101_c444_g1_i1;Target=TRINITY_GG_21101_c444_g1_i1 1 216
R1_1	genome	cDNA_match	1857011	1857323	100.00	-	.	ID=TRINITY_GG_21101_c590_g1_i1;Target=TRINITY_GG_21101_c590_g1_i1 1 313
R1_1	genome	cDNA_match	1857505	1857883	99.74	+	.	ID=TRINITY_GG_21101_c577_g1_i1;Target=TRINITY_GG_21101_c577_g1_i1 1 380
R1_1	genome	cDNA_match	1858117	1858316	99.50	-	.	ID=TRINITY_GG_21101_c470_g1_i1;Target=TRINITY_GG_21101_c470_g1_i1 1 210
R1_1	genome	cDNA_match	1858294	1858597	100.00	-	.	ID=TRINITY_GG_21101_c468_g1_i1;Target=TRINITY_GG_21101_c468_g1_i1 1 305
R1_1	genome	cDNA_match	1858623	1858874	99.60	+	.	ID=TRINITY_GG_21101_c54_g1_i1;Target=TRINITY_GG_21101_c54_g1_i1 1 253
R1_1	genome	cDNA_match	1864103	1864493	99.24	+	.	ID=TRINITY_GG_21101_c570_g1_i1;Target=TRINITY_GG_21101_c570_g1_i1 1 394
R1_1	genome	cDNA_match	1866784	1867030	100.00	-	.	ID=TRINITY_GG_21101_c465_g1_i1;Target=TRINITY_GG_21101_c465_g1_i1 1 247
R1_1	genome	cDNA_match	1867249	1867463	100.00	-	.	ID=TRINITY_GG_21101_c485_g1_i1;Target=TRINITY_GG_21101_c485_g1_i1 1 215
R1_1	genome	cDNA_match	1868035	1868280	100.00	-	.	ID=TRINITY_GG_21101_c555_g1_i1;Target=TRINITY_GG_21101_c555_g1_i1 1 246
R1_1	genome	cDNA_match	1869061	1869564	100.00	+	.	ID=TRINITY_GG_21101_c330_g1_i1;Target=TRINITY_GG_21101_c330_g1_i1 1 504
R1_1	genome	cDNA_match	1869061	1869564	100.00	+	.	ID=BINPACKER.65335.1;Target=BINPACKER.65335.1 1 504
R1_1	genome	cDNA_match	1871075	1871325	98.05	+	.	ID=TRINITY_GG_21101_c408_g1_i1;Target=TRINITY_GG_21101_c408_g1_i1 1 256
R1_1	genome	cDNA_match	1872740	1873085	100.00	+	.	ID=TRINITY_GG_21101_c386_g1_i1;Target=TRINITY_GG_21101_c386_g1_i1 1 347
R1_1	genome	cDNA_match	1872740	1873085	100.00	-	.	ID=BINPACKER.76560.1;Target=BINPACKER.76560.1 1 347
R1_1	genome	cDNA_match	1873410	1873668	94.53	+	.	ID=TRINITY_GG_21101_c441_g1_i1;Target=TRINITY_GG_21101_c441_g1_i1 1 281
R1_1	genome	cDNA_match	1875665	1875930	100.00	+	.	ID=TRINITY_GG_21101_c307_g1_i1;Target=TRINITY_GG_21101_c307_g1_i1 1 266
R1_1	genome	cDNA_match	1876276	1876780	99.21	+	.	ID=TRINITY_GG_21101_c364_g1_i1;Target=TRINITY_GG_21101_c364_g1_i1 1 509
R1_1	genome	cDNA_match	1876276	1876700	99.53	-	.	ID=BINPACKER.71307.1;Target=BINPACKER.71307.1 1 427
R1_1	genome	cDNA_match	1877222	1877899	99.56	+	.	ID=TRINITY_GG_21101_c474_g1_i1;Target=TRINITY_GG_21101_c474_g1_i1 1 681
R1_1	genome	cDNA_match	1877950	1878569	100.00	-	.	ID=BINPACKER.24801.1;Target=BINPACKER.24801.1 1 948
R1_1	genome	cDNA_match	1878572	1880054	98.80	-	.	ID=TRINITY_GG_21101_c102_g1_i1;Target=TRINITY_GG_21101_c102_g1_i1 1 1518
R1_1	genome	cDNA_match	1879588	1881594	90.32	+	.	ID=BINPACKER.8420.1;Target=BINPACKER.8420.1 1 2459
R1_1	genome	cDNA_match	1880057	1880705	99.85	+	.	ID=TRINITY_GG_21101_c26_g1_i1;Target=TRINITY_GG_21101_c26_g1_i1 1 650
R1_1	genome	cDNA_match	1880683	1881612	99.57	-	.	ID=TRINITY_GG_21101_c125_g1_i1;Target=TRINITY_GG_21101_c125_g1_i1 1 936
R1_1	genome	cDNA_match	1880964	1881418	97.43	-	.	ID=TRINITY_GG_21101_c125_g1_i2;Target=TRINITY_GG_21101_c125_g1_i2 1 467
R1_1	genome	cDNA_match	1881604	1882019	100.00	-	.	ID=BINPACKER.36548.1;Target=BINPACKER.36548.1 1 417
R1_1	genome	cDNA_match	1882277	1882565	100.00	+	.	ID=TRINITY_GG_21101_c174_g1_i1;Target=TRINITY_GG_21101_c174_g1_i1 1 358
R1_1	genome	cDNA_match	1882277	1882565	100.00	-	.	ID=BINPACKER.20286.1;Target=BINPACKER.20286.1 1 358
R1_1	genome	cDNA_match	1883004	1883439	100.00	-	.	ID=TRINITY_GG_21101_c310_g1_i1;Target=TRINITY_GG_21101_c310_g1_i1 1 436
R1_1	genome	cDNA_match	1883004	1883439	100.00	+	.	ID=BINPACKER.53516.1;Target=BINPACKER.53516.1 1 436
R1_1	genome	cDNA_match	1883719	1883942	100.00	-	.	ID=TRINITY_GG_21101_c335_g1_i1;Target=TRINITY_GG_21101_c335_g1_i1 1 307
R1_1	genome	cDNA_match	1884122	1884354	100.00	-	.	ID=TRINITY_GG_21101_c549_g1_i1;Target=TRINITY_GG_21101_c549_g1_i1 1 233
R1_1	genome	cDNA_match	1884672	1884937	100.00	+	.	ID=TRINITY_GG_21101_c332_g1_i1;Target=TRINITY_GG_21101_c332_g1_i1 1 267
R1_1	genome	cDNA_match	1885094	1885349	100.00	+	.	ID=TRINITY_GG_21101_c259_g1_i1;Target=TRINITY_GG_21101_c259_g1_i1 1 256
R1_1	genome	cDNA_match	1885484	1885908	100.00	+	.	ID=TRINITY_GG_21101_c482_g1_i1;Target=TRINITY_GG_21101_c482_g1_i1 1 425
R1_1	genome	cDNA_match	1886399	1886737	100.00	+	.	ID=TRINITY_GG_21101_c467_g1_i1;Target=TRINITY_GG_21101_c467_g1_i1 1 339
R1_1	genome	cDNA_match	1887337	1887770	99.31	+	.	ID=TRINITY_GG_21101_c57_g1_i1;Target=TRINITY_GG_21101_c57_g1_i1 1 437
R1_1	genome	cDNA_match	1887337	1887770	99.31	-	.	ID=BINPACKER.36309.1;Target=BINPACKER.36309.1 1 437
R1_1	genome	cDNA_match	1888222	1888980	99.48	+	.	ID=TRINITY_GG_21101_c96_g1_i1;Target=TRINITY_GG_21101_c96_g1_i1 1 763
R1_1	genome	cDNA_match	1888964	1891232	99.17	-	.	ID=TRINITY_GG_21101_c127_g1_i1;Target=TRINITY_GG_21101_c127_g1_i1 1 2279
R1_1	genome	cDNA_match	1888967	1889621	99.70	+	.	ID=BINPACKER.8794.1;Target=BINPACKER.8794.1 1 658
R1_1	genome	cDNA_match	1890954	1891251	90.03	-	.	ID=BINPACKER.12627.1;Target=BINPACKER.12627.1 1 447
R1_1	genome	cDNA_match	1891433	1892227	99.38	+	.	ID=TRINITY_GG_21101_c39_g1_i1;Target=TRINITY_GG_21101_c39_g1_i1 1 801
R1_1	genome	cDNA_match	1891433	1892223	99.37	-	.	ID=BINPACKER.11325.1;Target=BINPACKER.11325.1 1 797
R1_1	genome	cDNA_match	1892422	1892790	100.00	+	.	ID=TRINITY_GG_21101_c60_g1_i1;Target=TRINITY_GG_21101_c60_g1_i1 1 369
R1_1	genome	cDNA_match	1893043	1893967	98.82	-	.	ID=TRINITY_GG_21101_c150_g1_i1;Target=TRINITY_GG_21101_c150_g1_i1 1 1048
R1_1	genome	cDNA_match	1893043	1893965	98.82	-	.	ID=BINPACKER.9712.1;Target=BINPACKER.9712.1 1 935
R1_1	genome	cDNA_match	1893946	1895436	99.87	+	.	ID=TRINITY_GG_21101_c121_g1_i1;Target=TRINITY_GG_21101_c121_g1_i1 1 2738
R1_1	genome	cDNA_match	1893951	1895434	99.93	+	.	ID=BINPACKER.9601.1;Target=BINPACKER.9601.1 1 1486
R1_1	genome	cDNA_match	1895428	1895974	99.82	-	.	ID=TRINITY_GG_21101_c152_g1_i1;Target=TRINITY_GG_21101_c152_g1_i1 1 549
R1_1	genome	cDNA_match	1895432	1896892	99.93	-	.	ID=BINPACKER.10991.1;Target=BINPACKER.10991.1 1 1463
R1_1	genome	cDNA_match	1895952	1896893	100.00	-	.	ID=TRINITY_GG_21101_c33_g1_i1;Target=TRINITY_GG_21101_c33_g1_i1 1 943
R1_1	genome	cDNA_match	1896884	1897441	99.64	-	.	ID=TRINITY_GG_21101_c101_g1_i1;Target=TRINITY_GG_21101_c101_g1_i1 1 562
R1_1	genome	cDNA_match	1897576	1897824	99.20	-	.	ID=TRINITY_GG_21101_c100_g1_i3;Target=TRINITY_GG_21101_c100_g1_i3 1 467
R1_1	genome	cDNA_match	1897629	1898718	99.91	-	.	ID=TRINITY_GG_21101_c100_g1_i2;Target=TRINITY_GG_21101_c100_g1_i2 1 1111
R1_1	genome	cDNA_match	1900392	1900649	99.61	+	.	ID=TRINITY_GG_21101_c576_g1_i1;Target=TRINITY_GG_21101_c576_g1_i1 1 259
R1_1	genome	cDNA_match	1900856	1901085	99.14	+	.	ID=TRINITY_GG_21101_c527_g1_i1;Target=TRINITY_GG_21101_c527_g1_i1 1 233
R1_1	genome	cDNA_match	1902459	1902708	99.60	-	.	ID=TRINITY_GG_21101_c562_g1_i1;Target=TRINITY_GG_21101_c562_g1_i1 1 251
R1_1	genome	cDNA_match	1902794	1903044	100.00	-	.	ID=TRINITY_GG_21101_c323_g1_i1;Target=TRINITY_GG_21101_c323_g1_i1 1 251
R1_1	genome	cDNA_match	1903324	1903582	100.00	+	.	ID=TRINITY_GG_21101_c594_g1_i1;Target=TRINITY_GG_21101_c594_g1_i1 1 259
R1_1	genome	cDNA_match	1904759	1905094	99.07	+	.	ID=TRINITY_GG_21101_c317_g1_i1;Target=TRINITY_GG_21101_c317_g1_i1 1 336
R1_1	genome	cDNA_match	1905489	1905577	99.07	+	.	ID=TRINITY_GG_21101_c317_g1_i1;Target=TRINITY_GG_21101_c317_g1_i1 337 452
R1_1	genome	cDNA_match	1904759	1905094	99.07	+	.	ID=BINPACKER.4414.1;Target=BINPACKER.4414.1 1 336
R1_1	genome	cDNA_match	1905489	1905577	99.07	+	.	ID=BINPACKER.4414.1;Target=BINPACKER.4414.1 337 648
R1_1	genome	cDNA_match	1906643	1906971	100.00	-	.	ID=TRINITY_GG_21101_c342_g1_i1;Target=TRINITY_GG_21101_c342_g1_i1 1 329
R1_1	genome	cDNA_match	1906643	1906971	100.00	-	.	ID=BINPACKER.60048.1;Target=BINPACKER.60048.1 1 329
R1_1	genome	cDNA_match	1907317	1907567	99.60	+	.	ID=TRINITY_GG_21101_c389_g1_i1;Target=TRINITY_GG_21101_c389_g1_i1 1 252
R1_1	genome	cDNA_match	1909233	1909492	100.00	-	.	ID=TRINITY_GG_21101_c269_g1_i1;Target=TRINITY_GG_21101_c269_g1_i1 1 260
R1_1	genome	cDNA_match	1909873	1910135	99.62	-	.	ID=TRINITY_GG_21101_c488_g1_i1;Target=TRINITY_GG_21101_c488_g1_i1 1 402
R1_1	genome	cDNA_match	1910709	1911188	99.38	+	.	ID=TRINITY_GG_21101_c566_g1_i1;Target=TRINITY_GG_21101_c566_g1_i1 1 483
R1_1	genome	cDNA_match	1911830	1912149	97.56	+	.	ID=BINPACKER.69434.1;Target=BINPACKER.69434.1 1 327
R1_1	genome	cDNA_match	1911884	1912154	98.55	-	.	ID=TRINITY_GG_21101_c351_g1_i1;Target=TRINITY_GG_21101_c351_g1_i1 1 276
R1_1	genome	cDNA_match	1912468	1912833	99.73	+	.	ID=TRINITY_GG_21101_c348_g1_i1;Target=TRINITY_GG_21101_c348_g1_i1 1 367
R1_1	genome	cDNA_match	1912468	1913089	99.84	+	.	ID=BINPACKER.23150.1;Target=BINPACKER.23150.1 1 832
R1_1	genome	cDNA_match	1913075	1913553	100.00	+	.	ID=BINPACKER.12396.1;Target=BINPACKER.12396.1 1 482
R1_1	genome	cDNA_match	1913096	1913552	99.78	+	.	ID=TRINITY_GG_21101_c76_g1_i1;Target=TRINITY_GG_21101_c76_g1_i1 1 461
R1_1	genome	cDNA_match	1913664	1913923	95.24	-	.	ID=TRINITY_GG_21101_c316_g1_i1;Target=TRINITY_GG_21101_c316_g1_i1 1 268
R1_1	genome	cDNA_match	1914795	1915047	100.00	+	.	ID=TRINITY_GG_21101_c563_g1_i1;Target=TRINITY_GG_21101_c563_g1_i1 1 256
R1_1	genome	cDNA_match	1916445	1916824	99.74	+	.	ID=TRINITY_GG_21101_c343_g1_i1;Target=TRINITY_GG_21101_c343_g1_i1 1 417
R1_1	genome	cDNA_match	1916837	1917250	99.28	-	.	ID=TRINITY_GG_21101_c509_g1_i1;Target=TRINITY_GG_21101_c509_g1_i1 1 414
R1_1	genome	cDNA_match	1919326	1919578	100.00	+	.	ID=TRINITY_GG_21101_c514_g1_i1;Target=TRINITY_GG_21101_c514_g1_i1 1 253
R1_1	genome	cDNA_match	1919829	1920209	100.00	+	.	ID=TRINITY_GG_21101_c293_g1_i1;Target=TRINITY_GG_21101_c293_g1_i1 1 395
R1_1	genome	cDNA_match	1919829	1920527	96.95	-	.	ID=BINPACKER.43100.1;Target=BINPACKER.43100.1 1 713
R1_1	genome	cDNA_match	1920550	1920807	100.00	+	.	ID=TRINITY_GG_21101_c416_g1_i1;Target=TRINITY_GG_21101_c416_g1_i1 1 259
R1_1	genome	cDNA_match	1921097	1921703	94.25	+	.	ID=TRINITY_GG_21101_c56_g1_i1;Target=TRINITY_GG_21101_c56_g1_i1 1 609
R1_1	genome	cDNA_match	1921149	1921702	93.58	+	.	ID=BINPACKER.56043.1;Target=BINPACKER.56043.1 1 556
R1_1	genome	cDNA_match	1921997	1922242	99.19	+	.	ID=TRINITY_GG_21101_c373_g1_i1;Target=TRINITY_GG_21101_c373_g1_i1 1 248
R1_1	genome	cDNA_match	1922222	1922471	99.60	+	.	ID=TRINITY_GG_21101_c560_g1_i1;Target=TRINITY_GG_21101_c560_g1_i1 1 251
R1_1	genome	cDNA_match	1922741	1923205	100.00	+	.	ID=TRINITY_GG_21101_c270_g1_i1;Target=TRINITY_GG_21101_c270_g1_i1 1 467
R1_1	genome	cDNA_match	1924418	1924874	100.00	-	.	ID=TRINITY_GG_21101_c533_g1_i1;Target=TRINITY_GG_21101_c533_g1_i1 1 459
R1_1	genome	cDNA_match	1925232	1925503	99.27	-	.	ID=TRINITY_GG_21101_c297_g1_i1;Target=TRINITY_GG_21101_c297_g1_i1 1 276
R1_1	genome	cDNA_match	1925521	1925749	99.13	+	.	ID=TRINITY_GG_21101_c451_g1_i1;Target=TRINITY_GG_21101_c451_g1_i1 1 231
R1_1	genome	cDNA_match	1927100	1927340	99.59	+	.	ID=TRINITY_GG_21101_c500_g1_i1;Target=TRINITY_GG_21101_c500_g1_i1 1 242
R1_1	genome	cDNA_match	1928512	1928743	100.00	+	.	ID=TRINITY_GG_21101_c378_g1_i1;Target=TRINITY_GG_21101_c378_g1_i1 1 233
R1_1	genome	cDNA_match	1929626	1930089	99.15	+	.	ID=TRINITY_GG_21101_c375_g1_i1;Target=TRINITY_GG_21101_c375_g1_i1 1 468
R1_1	genome	cDNA_match	1929626	1930015	99.49	-	.	ID=BINPACKER.68755.1;Target=BINPACKER.68755.1 1 395
R1_1	genome	cDNA_match	1930989	1931293	99.03	+	.	ID=TRINITY_GG_21101_c357_g1_i1;Target=TRINITY_GG_21101_c357_g1_i1 1 310
R1_1	genome	cDNA_match	1930989	1931290	99.34	+	.	ID=BINPACKER.70095.1;Target=BINPACKER.70095.1 1 309
R1_1	genome	cDNA_match	1931274	1931596	100.00	-	.	ID=TRINITY_GG_21101_c291_g1_i1;Target=TRINITY_GG_21101_c291_g1_i1 1 339
R1_1	genome	cDNA_match	1931274	1932064	99.62	+	.	ID=BINPACKER.23319.1;Target=BINPACKER.23319.1 1 892
R1_1	genome	cDNA_match	1931582	1932070	100.00	-	.	ID=TRINITY_GG_21101_c23_g1_i1;Target=TRINITY_GG_21101_c23_g1_i1 1 796
R1_1	genome	cDNA_match	1932309	1932656	100.00	+	.	ID=TRINITY_GG_21101_c72_g2_i1;Target=TRINITY_GG_21101_c72_g2_i1 1 567
R1_1	genome	cDNA_match	1932639	1933297	99.85	-	.	ID=BINPACKER.18130.1;Target=BINPACKER.18130.1 1 660
R1_1	genome	cDNA_match	1932661	1933296	99.69	-	.	ID=TRINITY_GG_21101_c97_g1_i1;Target=TRINITY_GG_21101_c97_g1_i1 1 638
R1_1	genome	cDNA_match	1933406	1933995	99.83	-	.	ID=TRINITY_GG_21101_c205_g1_i1;Target=TRINITY_GG_21101_c205_g1_i1 1 593
R1_1	genome	cDNA_match	1933406	1933968	100.00	-	.	ID=BINPACKER.32868.1;Target=BINPACKER.32868.1 1 566
R1_1	genome	cDNA_match	1933945	1934206	99.62	+	.	ID=TRINITY_GG_21101_c292_g1_i1;Target=TRINITY_GG_21101_c292_g1_i1 1 264
R1_1	genome	cDNA_match	1935306	1935556	100.00	-	.	ID=TRINITY_GG_21101_c283_g1_i1;Target=TRINITY_GG_21101_c283_g1_i1 1 252
R1_1	genome	cDNA_match	1935716	1935958	100.00	+	.	ID=TRINITY_GG_21101_c420_g1_i1;Target=TRINITY_GG_21101_c420_g1_i1 1 243
R1_1	genome	cDNA_match	1937293	1937550	100.00	+	.	ID=TRINITY_GG_21101_c421_g1_i1;Target=TRINITY_GG_21101_c421_g1_i1 1 258
R1_1	genome	cDNA_match	1943878	1944251	99.47	-	.	ID=TRINITY_GG_21101_c61_g1_i1;Target=TRINITY_GG_21101_c61_g1_i1 1 376
R1_1	genome	cDNA_match	1943878	1944251	99.47	-	.	ID=BINPACKER.33393.1;Target=BINPACKER.33393.1 1 376
R1_1	genome	cDNA_match	1944494	1944889	99.50	-	.	ID=TRINITY_GG_21101_c403_g1_i1;Target=TRINITY_GG_21101_c403_g1_i1 1 399
R1_1	genome	cDNA_match	1944624	1944870	99.60	+	.	ID=BINPACKER.79221.1;Target=BINPACKER.79221.1 1 363
R1_1	genome	cDNA_match	1946786	1947022	100.00	+	.	ID=TRINITY_GG_21101_c529_g1_i1;Target=TRINITY_GG_21101_c529_g1_i1 1 246
R1_1	genome	cDNA_match	1946999	1947186	98.43	-	.	ID=TRINITY_GG_21101_c456_g1_i1;Target=TRINITY_GG_21101_c456_g1_i1 1 349
R1_1	genome	cDNA_match	1947555	1947809	99.61	+	.	ID=TRINITY_GG_21101_c280_g1_i1;Target=TRINITY_GG_21101_c280_g1_i1 1 256
R1_1	genome	cDNA_match	1948423	1948711	100.00	+	.	ID=TRINITY_GG_21101_c463_g1_i1;Target=TRINITY_GG_21101_c463_g1_i1 1 289
R1_1	genome	cDNA_match	1949306	1949692	99.74	-	.	ID=TRINITY_GG_21101_c68_g1_i1;Target=TRINITY_GG_21101_c68_g1_i1 1 388
R1_1	genome	cDNA_match	1949310	1949977	98.82	-	.	ID=BINPACKER.34317.1;Target=BINPACKER.34317.1 1 676
R1_1	genome	cDNA_match	1949625	1949984	98.09	-	.	ID=TRINITY_GG_21101_c85_g1_i1;Target=TRINITY_GG_21101_c85_g1_i1 1 368
R1_1	genome	cDNA_match	1949778	1950086	99.04	+	.	ID=BINPACKER.28864.1;Target=BINPACKER.28864.1 1 312
R1_1	genome	cDNA_match	1950095	1950490	99.50	+	.	ID=TRINITY_GG_21101_c401_g1_i1;Target=TRINITY_GG_21101_c401_g1_i1 1 398
R1_1	genome	cDNA_match	1950095	1950490	99.50	+	.	ID=BINPACKER.80867.1;Target=BINPACKER.80867.1 1 398
R1_1	genome	cDNA_match	1950684	1951234	100.00	+	.	ID=TRINITY_GG_21101_c201_g1_i1;Target=TRINITY_GG_21101_c201_g1_i1 1 551
R1_1	genome	cDNA_match	1950684	1951096	100.00	-	.	ID=BINPACKER.29230.1;Target=BINPACKER.29230.1 1 413
R1_1	genome	cDNA_match	1951776	1952140	99.73	+	.	ID=BINPACKER.41467.1;Target=BINPACKER.41467.1 1 366
R1_1	genome	cDNA_match	1952123	1952354	99.57	-	.	ID=TRINITY_GG_21101_c154_g1_i1;Target=TRINITY_GG_21101_c154_g1_i1 1 237
R1_1	genome	cDNA_match	1952490	1952823	100.00	-	.	ID=TRINITY_GG_21101_c278_g1_i1;Target=TRINITY_GG_21101_c278_g1_i1 1 334
R1_1	genome	cDNA_match	1952490	1952823	100.00	+	.	ID=BINPACKER.56917.1;Target=BINPACKER.56917.1 1 334
R1_1	genome	cDNA_match	1953910	1954147	98.76	-	.	ID=TRINITY_GG_21101_c230_g1_i1;Target=TRINITY_GG_21101_c230_g1_i1 1 241
R1_1	genome	cDNA_match	1956204	1956663	99.78	+	.	ID=TRINITY_GG_21101_c443_g1_i1;Target=TRINITY_GG_21101_c443_g1_i1 1 461
R1_1	genome	cDNA_match	1956204	1956648	99.78	+	.	ID=BINPACKER.91703.1;Target=BINPACKER.91703.1 1 446
R1_1	genome	cDNA_match	1956644	1956870	100.00	+	.	ID=TRINITY_GG_21101_c141_g1_i2;Target=TRINITY_GG_21101_c141_g1_i2 1 228
R1_1	genome	cDNA_match	1958812	1959065	100.00	+	.	ID=TRINITY_GG_21101_c298_g1_i1;Target=TRINITY_GG_21101_c298_g1_i1 1 254
R1_1	genome	cDNA_match	1960373	1960692	100.00	+	.	ID=TRINITY_GG_21101_c206_g1_i1;Target=TRINITY_GG_21101_c206_g1_i1 1 347
R1_1	genome	cDNA_match	1960373	1960692	100.00	-	.	ID=BINPACKER.31330.1;Target=BINPACKER.31330.1 1 347
R1_1	genome	cDNA_match	1963196	1963434	100.00	+	.	ID=TRINITY_GG_21101_c198_g1_i1;Target=TRINITY_GG_21101_c198_g1_i1 1 239
R1_1	genome	cDNA_match	1963452	1963686	100.00	+	.	ID=TRINITY_GG_21101_c557_g1_i1;Target=TRINITY_GG_21101_c557_g1_i1 1 235
R1_1	genome	cDNA_match	1965377	1965654	99.29	+	.	ID=TRINITY_GG_21101_c418_g1_i1;Target=TRINITY_GG_21101_c418_g1_i1 1 280
R1_1	genome	cDNA_match	1965800	1966014	100.00	+	.	ID=TRINITY_GG_21101_c299_g1_i1;Target=TRINITY_GG_21101_c299_g1_i1 1 215
R1_1	genome	cDNA_match	1966416	1966694	99.64	+	.	ID=TRINITY_GG_21101_c359_g1_i1;Target=TRINITY_GG_21101_c359_g1_i1 1 281
R1_1	genome	cDNA_match	1969565	1969869	99.03	-	.	ID=TRINITY_GG_21101_c455_g1_i1;Target=TRINITY_GG_21101_c455_g1_i1 1 306
R1_1	genome	cDNA_match	1969568	1969869	99.02	+	.	ID=BINPACKER.95648.1;Target=BINPACKER.95648.1 1 303
R1_1	genome	cDNA_match	1969881	1970108	100.00	-	.	ID=TRINITY_GG_21101_c409_g1_i1;Target=TRINITY_GG_21101_c409_g1_i1 1 228
R1_1	genome	cDNA_match	1970700	1971221	100.00	-	.	ID=TRINITY_GG_21101_c169_g1_i1;Target=TRINITY_GG_21101_c169_g1_i1 1 539
R1_1	genome	cDNA_match	1970700	1971004	100.00	-	.	ID=BINPACKER.17143.1;Target=BINPACKER.17143.1 1 307
R1_1	genome	cDNA_match	1971490	1971724	100.00	+	.	ID=TRINITY_GG_21101_c75_g1_i1;Target=TRINITY_GG_21101_c75_g1_i1 1 235
R1_1	genome	cDNA_match	1972540	1972779	100.00	+	.	ID=TRINITY_GG_21101_c532_g1_i1;Target=TRINITY_GG_21101_c532_g1_i1 1 240
R1_1	genome	cDNA_match	1973012	1973294	99.65	+	.	ID=TRINITY_GG_21101_c453_g1_i1;Target=TRINITY_GG_21101_c453_g1_i1 1 284
R1_1	genome	cDNA_match	1973323	1973594	99.63	-	.	ID=TRINITY_GG_21101_c243_g1_i1;Target=TRINITY_GG_21101_c243_g1_i1 1 273
R1_1	genome	cDNA_match	1974097	1974469	100.00	+	.	ID=TRINITY_GG_21101_c170_g1_i1;Target=TRINITY_GG_21101_c170_g1_i1 1 454
R1_1	genome	cDNA_match	1974100	1974469	100.00	-	.	ID=BINPACKER.17783.1;Target=BINPACKER.17783.1 1 370
R1_1	genome	cDNA_match	1974832	1975075	99.59	+	.	ID=TRINITY_GG_21101_c302_g1_i1;Target=TRINITY_GG_21101_c302_g1_i1 1 245
R1_1	genome	cDNA_match	1975060	1975612	100.00	+	.	ID=TRINITY_GG_21101_c195_g1_i1;Target=TRINITY_GG_21101_c195_g1_i1 1 554
R1_1	genome	cDNA_match	1975060	1975612	100.00	-	.	ID=BINPACKER.28403.1;Target=BINPACKER.28403.1 1 554
R1_1	genome	cDNA_match	1975734	1976012	99.29	-	.	ID=TRINITY_GG_21101_c86_g1_i1;Target=TRINITY_GG_21101_c86_g1_i1 1 282
R1_1	genome	cDNA_match	1976095	1976885	99.62	+	.	ID=TRINITY_GG_21101_c133_g1_i2;Target=TRINITY_GG_21101_c133_g1_i2 1 1776
R1_1	genome	cDNA_match	1976966	1977757	99.37	+	.	ID=BINPACKER.11687.1;Target=BINPACKER.11687.1 1 1112
R1_1	genome	cDNA_match	1977741	1978033	100.00	+	.	ID=TRINITY_GG_21101_c165_g1_i1;Target=TRINITY_GG_21101_c165_g1_i1 1 293
R1_1	genome	cDNA_match	1978367	1979716	99.63	-	.	ID=TRINITY_GG_21101_c115_g1_i1;Target=TRINITY_GG_21101_c115_g1_i1 1 1357
R1_1	genome	cDNA_match	1978367	1979716	99.63	+	.	ID=BINPACKER.7355.1;Target=BINPACKER.7355.1 1 1357
R1_1	genome	cDNA_match	1979710	1980127	99.76	+	.	ID=TRINITY_GG_21101_c161_g1_i1;Target=TRINITY_GG_21101_c161_g1_i1 1 420
R1_1	genome	cDNA_match	1979710	1980142	99.77	+	.	ID=BINPACKER.3824.1;Target=BINPACKER.3824.1 1 757
R1_1	genome	cDNA_match	1980105	1980417	100.00	-	.	ID=TRINITY_GG_21101_c232_g1_i1;Target=TRINITY_GG_21101_c232_g1_i1 1 313
R1_1	genome	cDNA_match	1980818	1981471	99.24	+	.	ID=TRINITY_GG_21101_c224_g1_i1;Target=TRINITY_GG_21101_c224_g1_i1 1 659
R1_1	genome	cDNA_match	1980818	1981471	99.24	+	.	ID=BINPACKER.37697.1;Target=BINPACKER.37697.1 1 659
R1_1	genome	cDNA_match	1981605	1981877	99.64	+	.	ID=TRINITY_GG_21101_c561_g1_i1;Target=TRINITY_GG_21101_c561_g1_i1 1 275
R1_1	genome	cDNA_match	1982116	1982856	99.20	-	.	ID=TRINITY_GG_21101_c256_g1_i1;Target=TRINITY_GG_21101_c256_g1_i1 1 749
R1_1	genome	cDNA_match	1982116	1982854	99.19	+	.	ID=BINPACKER.44117.1;Target=BINPACKER.44117.1 1 747
R1_1	genome	cDNA_match	1982996	1983502	96.76	-	.	ID=TRINITY_GG_21101_c92_g1_i1;Target=TRINITY_GG_21101_c92_g1_i1 1 611
R1_1	genome	cDNA_match	1982996	1983517	99.43	-	.	ID=TRINITY_GG_21101_c92_g1_i2;Target=TRINITY_GG_21101_c92_g1_i2 1 625
R1_1	genome	cDNA_match	1982996	1983512	99.61	-	.	ID=BINPACKER.16984.1;Target=BINPACKER.16984.1 1 705
R1_1	genome	cDNA_match	1984163	1984472	100.00	+	.	ID=TRINITY_GG_21101_c338_g1_i1;Target=TRINITY_GG_21101_c338_g1_i1 1 311
R1_1	genome	cDNA_match	1985608	1985844	99.58	-	.	ID=TRINITY_GG_21101_c502_g1_i1;Target=TRINITY_GG_21101_c502_g1_i1 1 238
R1_1	genome	cDNA_match	1986112	1986348	100.00	+	.	ID=TRINITY_GG_21101_c558_g1_i1;Target=TRINITY_GG_21101_c558_g1_i1 1 239
R1_1	genome	cDNA_match	1986480	1986718	100.00	-	.	ID=TRINITY_GG_21101_c528_g1_i1;Target=TRINITY_GG_21101_c528_g1_i1 1 240
R1_1	genome	cDNA_match	1987616	1987861	98.01	+	.	ID=TRINITY_GG_21101_c466_g1_i1;Target=TRINITY_GG_21101_c466_g1_i1 1 249
R1_1	genome	cDNA_match	1988040	1988296	100.00	+	.	ID=TRINITY_GG_21101_c233_g1_i1;Target=TRINITY_GG_21101_c233_g1_i1 1 257
R1_1	genome	cDNA_match	1988417	1989580	99.83	+	.	ID=TRINITY_GG_21101_c80_g1_i1;Target=TRINITY_GG_21101_c80_g1_i1 1 1167
R1_1	genome	cDNA_match	1988545	1989581	99.90	-	.	ID=BINPACKER.23651.1;Target=BINPACKER.23651.1 1 1041
R1_1	genome	cDNA_match	1989780	1990038	100.00	-	.	ID=TRINITY_GG_21101_c276_g1_i1;Target=TRINITY_GG_21101_c276_g1_i1 1 259
R1_1	genome	cDNA_match	1990334	1990766	99.54	-	.	ID=TRINITY_GG_21101_c308_g1_i1;Target=TRINITY_GG_21101_c308_g1_i1 1 435
R1_1	genome	cDNA_match	1990791	1991076	100.00	+	.	ID=TRINITY_GG_21101_c431_g1_i1;Target=TRINITY_GG_21101_c431_g1_i1 1 286
R1_1	genome	cDNA_match	1991193	1991425	99.57	-	.	ID=TRINITY_GG_21101_c260_g1_i1;Target=TRINITY_GG_21101_c260_g1_i1 1 234
R1_1	genome	cDNA_match	1995782	1996008	99.56	+	.	ID=TRINITY_GG_21101_c430_g1_i1;Target=TRINITY_GG_21101_c430_g1_i1 1 231
R1_1	genome	cDNA_match	1996125	1996354	100.00	+	.	ID=TRINITY_GG_21101_c569_g1_i1;Target=TRINITY_GG_21101_c569_g1_i1 1 230
R1_1	genome	cDNA_match	1996527	1996691	83.82	-	.	ID=BINPACKER.21452.1;Target=BINPACKER.21452.1 281 486
R1_1	genome	cDNA_match	1999643	1999881	83.82	-	.	ID=BINPACKER.21452.1;Target=BINPACKER.21452.1 1 280
R1_1	genome	cDNA_match	1996979	1997234	99.61	+	.	ID=TRINITY_GG_21101_c548_g1_i1;Target=TRINITY_GG_21101_c548_g1_i1 1 257
R1_1	genome	cDNA_match	1997251	1997627	100.00	+	.	ID=TRINITY_GG_21101_c475_g1_i1;Target=TRINITY_GG_21101_c475_g1_i1 1 377
R1_1	genome	cDNA_match	1997619	1998739	99.73	+	.	ID=TRINITY_GG_21101_c188_g1_i1;Target=TRINITY_GG_21101_c188_g1_i1 1 1125
R1_1	genome	cDNA_match	1997622	1998094	99.79	+	.	ID=BINPACKER.26240.1;Target=BINPACKER.26240.1 1 476
R1_1	genome	cDNA_match	1998177	1999428	99.92	+	.	ID=BINPACKER.5907.1;Target=BINPACKER.5907.1 1 1256
R1_1	genome	cDNA_match	1998725	1999442	99.45	+	.	ID=TRINITY_GG_21101_c69_g1_i1;Target=TRINITY_GG_21101_c69_g1_i1 1 764
R1_1	genome	cDNA_match	1999488	1999961	99.37	-	.	ID=TRINITY_GG_21101_c10_g1_i1;Target=TRINITY_GG_21101_c10_g1_i1 1 477
R1_1	genome	cDNA_match	1999514	1999959	99.11	-	.	ID=TRINITY_GG_21101_c10_g1_i2;Target=TRINITY_GG_21101_c10_g1_i2 1 478
R1_1	genome	cDNA_match	2000650	2001170	99.81	-	.	ID=TRINITY_GG_21101_c75_g2_i1;Target=TRINITY_GG_21101_c75_g2_i1 1 527
R1_1	genome	cDNA_match	2001150	2001402	100.00	-	.	ID=TRINITY_GG_21101_c160_g1_i1;Target=TRINITY_GG_21101_c160_g1_i1 1 253
R1_1	genome	cDNA_match	2001388	2002123	99.86	+	.	ID=TRINITY_GG_21101_c28_g1_i1;Target=TRINITY_GG_21101_c28_g1_i1 1 737
R1_1	genome	cDNA_match	2001388	2002125	99.86	-	.	ID=BINPACKER.13639.1;Target=BINPACKER.13639.1 1 739
[truncated: 215,275 more rows]
