# Supplementary material for: Prevalent bee venom genes evolved before the aculeate stinger and eusociality
Source: BMC Biol. 2023 Oct 23;21:229. doi: 10.1186/s12915-023-01656-5 (PMC10591384; doi:10.1186/s12915-023-01656-5)
Supplement: Supplementary file 39 — Additional file 39. Genome annotation of Tetragonula carbonaria. [file 12915_2023_1656_MOESM39_ESM.zip › Tetragonula_carbonaria.annotation.funannotate.with.RNAseq.Oct2020/results.intermediate/final_training_models.gff3]

##gff-version 3
R1_1	pasa	gene	162592	164237	.	+	.	ID=g_83;Name=ORF%20type%3Acomplete%20len%3A230%20%28%2B%29%2Cscore%3D28.65;
R1_1	pasa	mRNA	162592	164237	.	+	.	ID=g_83-T1;Parent=g_83;product=hypothetical protein;
R1_1	pasa	exon	162720	162758	.	+	.	ID=g_83-T1.exon1;Parent=g_83-T1;
R1_1	pasa	CDS	162720	162758	.	+	0	ID=g_83-T1.cds;Parent=g_83-T1;
R1_1	pasa	exon	163118	163216	.	+	.	ID=g_83-T1.exon2;Parent=g_83-T1;
R1_1	pasa	CDS	163118	163216	.	+	0	ID=g_83-T1.cds;Parent=g_83-T1;
R1_1	pasa	exon	163288	163439	.	+	.	ID=g_83-T1.exon3;Parent=g_83-T1;
R1_1	pasa	CDS	163288	163439	.	+	0	ID=g_83-T1.cds;Parent=g_83-T1;
R1_1	pasa	exon	163520	163708	.	+	.	ID=g_83-T1.exon4;Parent=g_83-T1;
R1_1	pasa	CDS	163520	163708	.	+	1	ID=g_83-T1.cds;Parent=g_83-T1;
R1_1	pasa	exon	163786	163996	.	+	.	ID=g_83-T1.exon5;Parent=g_83-T1;
R1_1	pasa	CDS	163786	163996	.	+	1	ID=g_83-T1.cds;Parent=g_83-T1;
R1_1	pasa	gene	485337	489344	.	+	.	ID=g_96;Name=ORF%20type%3Acomplete%20len%3A690%20%28%2B%29%2Cscore%3D133.11;
R1_1	pasa	mRNA	485337	489344	.	+	.	ID=g_96-T1;Parent=g_96;product=hypothetical protein;
R1_1	pasa	exon	485582	485786	.	+	.	ID=g_96-T1.exon1;Parent=g_96-T1;
R1_1	pasa	CDS	485582	485786	.	+	0	ID=g_96-T1.cds;Parent=g_96-T1;
R1_1	pasa	exon	487379	489117	.	+	.	ID=g_96-T1.exon2;Parent=g_96-T1;
R1_1	pasa	CDS	487379	489117	.	+	2	ID=g_96-T1.cds;Parent=g_96-T1;
R1_1	pasa	gene	2702944	2703957	.	+	.	ID=g_91;Name=ORF%20type%3Acomplete%20len%3A176%20%28%2B%29%2Cscore%3D15.58;
R1_1	pasa	mRNA	2702944	2703957	.	+	.	ID=g_91-T1;Parent=g_91;product=hypothetical protein;
R1_1	pasa	exon	2703099	2703274	.	+	.	ID=g_91-T1.exon1;Parent=g_91-T1;
R1_1	pasa	CDS	2703099	2703274	.	+	0	ID=g_91-T1.cds;Parent=g_91-T1;
R1_1	pasa	exon	2703356	2703469	.	+	.	ID=g_91-T1.exon2;Parent=g_91-T1;
R1_1	pasa	CDS	2703356	2703469	.	+	1	ID=g_91-T1.cds;Parent=g_91-T1;
R1_1	pasa	exon	2703683	2703920	.	+	.	ID=g_91-T1.exon3;Parent=g_91-T1;
R1_1	pasa	CDS	2703683	2703920	.	+	1	ID=g_91-T1.cds;Parent=g_91-T1;
R1_1	pasa	gene	3519613	3520920	.	+	.	ID=g_93;Name=ORF%20type%3Acomplete%20len%3A187%20%28%2B%29%2Cscore%3D11.43;
R1_1	pasa	mRNA	3519613	3520920	.	+	.	ID=g_93-T1;Parent=g_93;product=hypothetical protein;
R1_1	pasa	exon	3519740	3519941	.	+	.	ID=g_93-T1.exon1;Parent=g_93-T1;
R1_1	pasa	CDS	3519740	3519941	.	+	0	ID=g_93-T1.cds;Parent=g_93-T1;
R1_1	pasa	exon	3520161	3520242	.	+	.	ID=g_93-T1.exon2;Parent=g_93-T1;
R1_1	pasa	CDS	3520161	3520242	.	+	2	ID=g_93-T1.cds;Parent=g_93-T1;
R1_1	pasa	exon	3520377	3520653	.	+	.	ID=g_93-T1.exon3;Parent=g_93-T1;
R1_1	pasa	CDS	3520377	3520653	.	+	1	ID=g_93-T1.cds;Parent=g_93-T1;
R1_1	pasa	gene	3619366	3621258	.	+	.	ID=g_84;Name=ORF%20type%3Acomplete%20len%3A344%20%28%2B%29%2Cscore%3D49.68;
R1_1	pasa	mRNA	3619366	3621258	.	+	.	ID=g_84-T1;Parent=g_84;product=hypothetical protein;
R1_1	pasa	exon	3619739	3620160	.	+	.	ID=g_84-T1.exon1;Parent=g_84-T1;
R1_1	pasa	CDS	3619739	3620160	.	+	0	ID=g_84-T1.cds;Parent=g_84-T1;
R1_1	pasa	exon	3620254	3620559	.	+	.	ID=g_84-T1.exon2;Parent=g_84-T1;
R1_1	pasa	CDS	3620254	3620559	.	+	1	ID=g_84-T1.cds;Parent=g_84-T1;
R1_1	pasa	exon	3620856	3621159	.	+	.	ID=g_84-T1.exon3;Parent=g_84-T1;
R1_1	pasa	CDS	3620856	3621159	.	+	1	ID=g_84-T1.cds;Parent=g_84-T1;
R1_1	pasa	gene	3914170	3914841	.	+	.	ID=g_98;Name=ORF%20type%3Acomplete%20len%3A161%20%28%2B%29%2Cscore%3D16.47;
R1_1	pasa	mRNA	3914170	3914841	.	+	.	ID=g_98-T1;Parent=g_98;product=hypothetical protein;
R1_1	pasa	exon	3914218	3914429	.	+	.	ID=g_98-T1.exon1;Parent=g_98-T1;
R1_1	pasa	CDS	3914218	3914429	.	+	0	ID=g_98-T1.cds;Parent=g_98-T1;
R1_1	pasa	exon	3914539	3914761	.	+	.	ID=g_98-T1.exon2;Parent=g_98-T1;
R1_1	pasa	CDS	3914539	3914761	.	+	1	ID=g_98-T1.cds;Parent=g_98-T1;
R1_1	pasa	gene	3924821	3926498	.	+	.	ID=g_85;Name=ORF%20type%3Acomplete%20len%3A402%20%28%2B%29%2Cscore%3D55.53;
R1_1	pasa	mRNA	3924821	3926498	.	+	.	ID=g_85-T1;Parent=g_85;product=hypothetical protein;
R1_1	pasa	exon	3924881	3925090	.	+	.	ID=g_85-T1.exon1;Parent=g_85-T1;
R1_1	pasa	CDS	3924881	3925090	.	+	0	ID=g_85-T1.cds;Parent=g_85-T1;
R1_1	pasa	exon	3925284	3925429	.	+	.	ID=g_85-T1.exon2;Parent=g_85-T1;
R1_1	pasa	CDS	3925284	3925429	.	+	0	ID=g_85-T1.cds;Parent=g_85-T1;
R1_1	pasa	exon	3925589	3926438	.	+	.	ID=g_85-T1.exon3;Parent=g_85-T1;
R1_1	pasa	CDS	3925589	3926438	.	+	1	ID=g_85-T1.cds;Parent=g_85-T1;
R1_1	pasa	gene	6490071	6495649	.	+	.	ID=g_99;Name=ORF%20type%3Acomplete%20len%3A240%20%28%2B%29%2Cscore%3D18.56;
R1_1	pasa	mRNA	6490071	6495649	.	+	.	ID=g_99-T1;Parent=g_99;product=hypothetical protein;
R1_1	pasa	exon	6490293	6490451	.	+	.	ID=g_99-T1.exon1;Parent=g_99-T1;
R1_1	pasa	CDS	6490293	6490451	.	+	0	ID=g_99-T1.cds;Parent=g_99-T1;
R1_1	pasa	exon	6493048	6493276	.	+	.	ID=g_99-T1.exon2;Parent=g_99-T1;
R1_1	pasa	CDS	6493048	6493276	.	+	0	ID=g_99-T1.cds;Parent=g_99-T1;
R1_1	pasa	exon	6494285	6494456	.	+	.	ID=g_99-T1.exon3;Parent=g_99-T1;
R1_1	pasa	CDS	6494285	6494456	.	+	2	ID=g_99-T1.cds;Parent=g_99-T1;
R1_1	pasa	exon	6495171	6495330	.	+	.	ID=g_99-T1.exon4;Parent=g_99-T1;
R1_1	pasa	CDS	6495171	6495330	.	+	1	ID=g_99-T1.cds;Parent=g_99-T1;
R1_1	pasa	gene	8422440	8429379	.	+	.	ID=g_86;Name=ORF%20type%3Acomplete%20len%3A359%20%28%2B%29%2Cscore%3D100.41;
R1_1	pasa	mRNA	8422440	8429379	.	+	.	ID=g_86-T1;Parent=g_86;product=hypothetical protein;
R1_1	pasa	exon	8422544	8422564	.	+	.	ID=g_86-T1.exon1;Parent=g_86-T1;
R1_1	pasa	CDS	8422544	8422564	.	+	0	ID=g_86-T1.cds;Parent=g_86-T1;
R1_1	pasa	exon	8423494	8423705	.	+	.	ID=g_86-T1.exon2;Parent=g_86-T1;
R1_1	pasa	CDS	8423494	8423705	.	+	0	ID=g_86-T1.cds;Parent=g_86-T1;
R1_1	pasa	exon	8423860	8424172	.	+	.	ID=g_86-T1.exon3;Parent=g_86-T1;
R1_1	pasa	CDS	8423860	8424172	.	+	1	ID=g_86-T1.cds;Parent=g_86-T1;
R1_1	pasa	exon	8424259	8424508	.	+	.	ID=g_86-T1.exon4;Parent=g_86-T1;
R1_1	pasa	CDS	8424259	8424508	.	+	0	ID=g_86-T1.cds;Parent=g_86-T1;
R1_1	pasa	exon	8424627	8424776	.	+	.	ID=g_86-T1.exon5;Parent=g_86-T1;
R1_1	pasa	CDS	8424627	8424776	.	+	2	ID=g_86-T1.cds;Parent=g_86-T1;
R1_1	pasa	exon	8426034	8426164	.	+	.	ID=g_86-T1.exon6;Parent=g_86-T1;
R1_1	pasa	CDS	8426034	8426164	.	+	2	ID=g_86-T1.cds;Parent=g_86-T1;
R1_1	pasa	gene	8774245	8775934	.	+	.	ID=g_95;Name=ORF%20type%3Acomplete%20len%3A199%20%28%2B%29%2Cscore%3D32.76;
R1_1	pasa	mRNA	8774245	8775934	.	+	.	ID=g_95-T1;Parent=g_95;product=hypothetical protein;
R1_1	pasa	exon	8774470	8774506	.	+	.	ID=g_95-T1.exon1;Parent=g_95-T1;
R1_1	pasa	CDS	8774470	8774506	.	+	0	ID=g_95-T1.cds;Parent=g_95-T1;
R1_1	pasa	exon	8774705	8774746	.	+	.	ID=g_95-T1.exon2;Parent=g_95-T1;
R1_1	pasa	CDS	8774705	8774746	.	+	2	ID=g_95-T1.cds;Parent=g_95-T1;
R1_1	pasa	exon	8774988	8775100	.	+	.	ID=g_95-T1.exon3;Parent=g_95-T1;
R1_1	pasa	CDS	8774988	8775100	.	+	2	ID=g_95-T1.cds;Parent=g_95-T1;
R1_1	pasa	exon	8775193	8775438	.	+	.	ID=g_95-T1.exon4;Parent=g_95-T1;
R1_1	pasa	CDS	8775193	8775438	.	+	0	ID=g_95-T1.cds;Parent=g_95-T1;
R1_1	pasa	exon	8775527	8775685	.	+	.	ID=g_95-T1.exon5;Parent=g_95-T1;
R1_1	pasa	CDS	8775527	8775685	.	+	0	ID=g_95-T1.cds;Parent=g_95-T1;
R1_1	pasa	gene	11370273	11376365	.	+	.	ID=g_97;Name=ORF%20type%3Acomplete%20len%3A148%20%28%2B%29%2Cscore%3D24.22;
R1_1	pasa	mRNA	11370273	11376365	.	+	.	ID=g_97-T1;Parent=g_97;product=hypothetical protein;
R1_1	pasa	exon	11372458	11372550	.	+	.	ID=g_97-T1.exon1;Parent=g_97-T1;
R1_1	pasa	CDS	11372458	11372550	.	+	0	ID=g_97-T1.cds;Parent=g_97-T1;
R1_1	pasa	exon	11375474	11375543	.	+	.	ID=g_97-T1.exon2;Parent=g_97-T1;
R1_1	pasa	CDS	11375474	11375543	.	+	0	ID=g_97-T1.cds;Parent=g_97-T1;
R1_1	pasa	exon	11375613	11375738	.	+	.	ID=g_97-T1.exon3;Parent=g_97-T1;
R1_1	pasa	CDS	11375613	11375738	.	+	2	ID=g_97-T1.cds;Parent=g_97-T1;
R1_1	pasa	exon	11375818	11375972	.	+	.	ID=g_97-T1.exon4;Parent=g_97-T1;
R1_1	pasa	CDS	11375818	11375972	.	+	2	ID=g_97-T1.cds;Parent=g_97-T1;
R1_1	pasa	gene	11376539	11377291	.	+	.	ID=g_94;Name=ORF%20type%3Acomplete%20len%3A126%20%28%2B%29%2Cscore%3D13.84;
R1_1	pasa	mRNA	11376539	11377291	.	+	.	ID=g_94-T1;Parent=g_94;product=hypothetical protein;
R1_1	pasa	exon	11376642	11376674	.	+	.	ID=g_94-T1.exon1;Parent=g_94-T1;
R1_1	pasa	CDS	11376642	11376674	.	+	0	ID=g_94-T1.cds;Parent=g_94-T1;
R1_1	pasa	exon	11376773	11376891	.	+	.	ID=g_94-T1.exon2;Parent=g_94-T1;
R1_1	pasa	CDS	11376773	11376891	.	+	0	ID=g_94-T1.cds;Parent=g_94-T1;
R1_1	pasa	exon	11376992	11377217	.	+	.	ID=g_94-T1.exon3;Parent=g_94-T1;
R1_1	pasa	CDS	11376992	11377217	.	+	1	ID=g_94-T1.cds;Parent=g_94-T1;
R1_1	pasa	gene	13048403	13049560	.	+	.	ID=g_100;Name=ORF%20type%3Acomplete%20len%3A319%20%28%2B%29%2Cscore%3D5.01;
R1_1	pasa	mRNA	13048403	13049560	.	+	.	ID=g_100-T1;Parent=g_100;product=hypothetical protein;
R1_1	pasa	exon	13048404	13048775	.	+	.	ID=g_100-T1.exon1;Parent=g_100-T1;
R1_1	pasa	CDS	13048404	13048775	.	+	0	ID=g_100-T1.cds;Parent=g_100-T1;
R1_1	pasa	exon	13048862	13049197	.	+	.	ID=g_100-T1.exon2;Parent=g_100-T1;
R1_1	pasa	CDS	13048862	13049197	.	+	0	ID=g_100-T1.cds;Parent=g_100-T1;
R1_1	pasa	exon	13049278	13049526	.	+	.	ID=g_100-T1.exon3;Parent=g_100-T1;
R1_1	pasa	CDS	13049278	13049526	.	+	0	ID=g_100-T1.cds;Parent=g_100-T1;
R1_1	pasa	gene	13923779	13929717	.	+	.	ID=g_87;Name=ORF%20type%3Acomplete%20len%3A320%20%28%2B%29%2Cscore%3D40.24;
R1_1	pasa	mRNA	13923779	13929717	.	+	.	ID=g_87-T1;Parent=g_87;product=hypothetical protein;
R1_1	pasa	exon	13926189	13926200	.	+	.	ID=g_87-T1.exon1;Parent=g_87-T1;
R1_1	pasa	CDS	13926189	13926200	.	+	0	ID=g_87-T1.cds;Parent=g_87-T1;
R1_1	pasa	exon	13927257	13927327	.	+	.	ID=g_87-T1.exon2;Parent=g_87-T1;
R1_1	pasa	CDS	13927257	13927327	.	+	0	ID=g_87-T1.cds;Parent=g_87-T1;
R1_1	pasa	exon	13928212	13928393	.	+	.	ID=g_87-T1.exon3;Parent=g_87-T1;
R1_1	pasa	CDS	13928212	13928393	.	+	1	ID=g_87-T1.cds;Parent=g_87-T1;
R1_1	pasa	exon	13928658	13928903	.	+	.	ID=g_87-T1.exon4;Parent=g_87-T1;
R1_1	pasa	CDS	13928658	13928903	.	+	2	ID=g_87-T1.cds;Parent=g_87-T1;
R1_1	pasa	exon	13929028	13929233	.	+	.	ID=g_87-T1.exon5;Parent=g_87-T1;
R1_1	pasa	CDS	13929028	13929233	.	+	2	ID=g_87-T1.cds;Parent=g_87-T1;
R1_1	pasa	exon	13929360	13929602	.	+	.	ID=g_87-T1.exon6;Parent=g_87-T1;
R1_1	pasa	CDS	13929360	13929602	.	+	0	ID=g_87-T1.cds;Parent=g_87-T1;
R1_1	pasa	gene	15574655	15581044	.	+	.	ID=g_88;Name=ORF%20type%3Acomplete%20len%3A282%20%28%2B%29%2Cscore%3D49.90;
R1_1	pasa	mRNA	15574655	15581044	.	+	.	ID=g_88-T1;Parent=g_88;product=hypothetical protein;
R1_1	pasa	exon	15575590	15575856	.	+	.	ID=g_88-T1.exon1;Parent=g_88-T1;
R1_1	pasa	CDS	15575590	15575856	.	+	0	ID=g_88-T1.cds;Parent=g_88-T1;
R1_1	pasa	exon	15576254	15576518	.	+	.	ID=g_88-T1.exon2;Parent=g_88-T1;
R1_1	pasa	CDS	15576254	15576518	.	+	0	ID=g_88-T1.cds;Parent=g_88-T1;
R1_1	pasa	exon	15579193	15579281	.	+	.	ID=g_88-T1.exon3;Parent=g_88-T1;
R1_1	pasa	CDS	15579193	15579281	.	+	2	ID=g_88-T1.cds;Parent=g_88-T1;
R1_1	pasa	exon	15579353	15579508	.	+	.	ID=g_88-T1.exon4;Parent=g_88-T1;
R1_1	pasa	CDS	15579353	15579508	.	+	0	ID=g_88-T1.cds;Parent=g_88-T1;
R1_1	pasa	exon	15579607	15579675	.	+	.	ID=g_88-T1.exon5;Parent=g_88-T1;
R1_1	pasa	CDS	15579607	15579675	.	+	0	ID=g_88-T1.cds;Parent=g_88-T1;
R1_1	pasa	gene	15731171	15736181	.	+	.	ID=g_92;Name=ORF%20type%3Acomplete%20len%3A248%20%28%2B%29%2Cscore%3D35.82;
R1_1	pasa	mRNA	15731171	15736181	.	+	.	ID=g_92-T1;Parent=g_92;product=hypothetical protein;
R1_1	pasa	exon	15731193	15731268	.	+	.	ID=g_92-T1.exon1;Parent=g_92-T1;
R1_1	pasa	CDS	15731193	15731268	.	+	0	ID=g_92-T1.cds;Parent=g_92-T1;
R1_1	pasa	exon	15732892	15732984	.	+	.	ID=g_92-T1.exon2;Parent=g_92-T1;
R1_1	pasa	CDS	15732892	15732984	.	+	2	ID=g_92-T1.cds;Parent=g_92-T1;
R1_1	pasa	exon	15733922	15734188	.	+	.	ID=g_92-T1.exon3;Parent=g_92-T1;
R1_1	pasa	CDS	15733922	15734188	.	+	2	ID=g_92-T1.cds;Parent=g_92-T1;
R1_1	pasa	exon	15734480	15734638	.	+	.	ID=g_92-T1.exon4;Parent=g_92-T1;
R1_1	pasa	CDS	15734480	15734638	.	+	2	ID=g_92-T1.cds;Parent=g_92-T1;
R1_1	pasa	exon	15736002	15736150	.	+	.	ID=g_92-T1.exon5;Parent=g_92-T1;
R1_1	pasa	CDS	15736002	15736150	.	+	2	ID=g_92-T1.cds;Parent=g_92-T1;
R1_1	pasa	gene	15765733	15774314	.	+	.	ID=g_89;Name=ORF%20type%3Acomplete%20len%3A247%20%28%2B%29%2Cscore%3D44.00;
R1_1	pasa	mRNA	15765733	15774314	.	+	.	ID=g_89-T1;Parent=g_89;product=hypothetical protein;
R1_1	pasa	exon	15765928	15765994	.	+	.	ID=g_89-T1.exon1;Parent=g_89-T1;
R1_1	pasa	CDS	15765928	15765994	.	+	0	ID=g_89-T1.cds;Parent=g_89-T1;
R1_1	pasa	exon	15768690	15768921	.	+	.	ID=g_89-T1.exon2;Parent=g_89-T1;
R1_1	pasa	CDS	15768690	15768921	.	+	2	ID=g_89-T1.cds;Parent=g_89-T1;
R1_1	pasa	exon	15772911	15773352	.	+	.	ID=g_89-T1.exon3;Parent=g_89-T1;
R1_1	pasa	CDS	15772911	15773352	.	+	1	ID=g_89-T1.cds;Parent=g_89-T1;
R1_1	pasa	gene	15926037	15929811	.	+	.	ID=g_90;Name=ORF%20type%3Acomplete%20len%3A447%20%28%2B%29%2Cscore%3D46.26;
R1_1	pasa	mRNA	15926037	15929811	.	+	.	ID=g_90-T1;Parent=g_90;product=hypothetical protein;
R1_1	pasa	exon	15926108	15926546	.	+	.	ID=g_90-T1.exon1;Parent=g_90-T1;
R1_1	pasa	CDS	15926108	15926546	.	+	0	ID=g_90-T1.cds;Parent=g_90-T1;
R1_1	pasa	exon	15927220	15927623	.	+	.	ID=g_90-T1.exon2;Parent=g_90-T1;
R1_1	pasa	CDS	15927220	15927623	.	+	2	ID=g_90-T1.cds;Parent=g_90-T1;
R1_1	pasa	exon	15928025	15928204	.	+	.	ID=g_90-T1.exon3;Parent=g_90-T1;
R1_1	pasa	CDS	15928025	15928204	.	+	0	ID=g_90-T1.cds;Parent=g_90-T1;
R1_1	pasa	exon	15929293	15929610	.	+	.	ID=g_90-T1.exon4;Parent=g_90-T1;
R1_1	pasa	CDS	15929293	15929610	.	+	0	ID=g_90-T1.cds;Parent=g_90-T1;
R1_4	pasa	gene	654800	657607	.	+	.	ID=g_113;Name=ORF%20type%3Acomplete%20len%3A368%20%28%2B%29%2Cscore%3D44.13;
R1_4	pasa	mRNA	654800	657607	.	+	.	ID=g_113-T1;Parent=g_113;product=hypothetical protein;
R1_4	pasa	exon	654963	655004	.	+	.	ID=g_113-T1.exon1;Parent=g_113-T1;
R1_4	pasa	CDS	654963	655004	.	+	0	ID=g_113-T1.cds;Parent=g_113-T1;
R1_4	pasa	exon	655074	655239	.	+	.	ID=g_113-T1.exon2;Parent=g_113-T1;
R1_4	pasa	CDS	655074	655239	.	+	0	ID=g_113-T1.cds;Parent=g_113-T1;
R1_4	pasa	exon	655301	655431	.	+	.	ID=g_113-T1.exon3;Parent=g_113-T1;
R1_4	pasa	CDS	655301	655431	.	+	2	ID=g_113-T1.cds;Parent=g_113-T1;
R1_4	pasa	exon	656283	656522	.	+	.	ID=g_113-T1.exon4;Parent=g_113-T1;
R1_4	pasa	CDS	656283	656522	.	+	0	ID=g_113-T1.cds;Parent=g_113-T1;
R1_4	pasa	exon	656712	656880	.	+	.	ID=g_113-T1.exon5;Parent=g_113-T1;
R1_4	pasa	CDS	656712	656880	.	+	0	ID=g_113-T1.cds;Parent=g_113-T1;
R1_4	pasa	exon	656960	657089	.	+	.	ID=g_113-T1.exon6;Parent=g_113-T1;
R1_4	pasa	CDS	656960	657089	.	+	2	ID=g_113-T1.cds;Parent=g_113-T1;
R1_4	pasa	exon	657184	657306	.	+	.	ID=g_113-T1.exon7;Parent=g_113-T1;
R1_4	pasa	CDS	657184	657306	.	+	1	ID=g_113-T1.cds;Parent=g_113-T1;
R1_4	pasa	exon	657385	657487	.	+	.	ID=g_113-T1.exon8;Parent=g_113-T1;
R1_4	pasa	CDS	657385	657487	.	+	1	ID=g_113-T1.cds;Parent=g_113-T1;
R1_4	pasa	gene	957326	959770	.	+	.	ID=g_101;Name=ORF%20type%3Acomplete%20len%3A304%20%28%2B%29%2Cscore%3D26.58;
R1_4	pasa	mRNA	957326	959770	.	+	.	ID=g_101-T1;Parent=g_101;product=hypothetical protein;
R1_4	pasa	exon	957623	957848	.	+	.	ID=g_101-T1.exon1;Parent=g_101-T1;
R1_4	pasa	CDS	957623	957848	.	+	0	ID=g_101-T1.cds;Parent=g_101-T1;
R1_4	pasa	exon	958117	958296	.	+	.	ID=g_101-T1.exon2;Parent=g_101-T1;
R1_4	pasa	CDS	958117	958296	.	+	2	ID=g_101-T1.cds;Parent=g_101-T1;
R1_4	pasa	exon	958416	958614	.	+	.	ID=g_101-T1.exon3;Parent=g_101-T1;
R1_4	pasa	CDS	958416	958614	.	+	2	ID=g_101-T1.cds;Parent=g_101-T1;
R1_4	pasa	exon	958726	958982	.	+	.	ID=g_101-T1.exon4;Parent=g_101-T1;
R1_4	pasa	CDS	958726	958982	.	+	1	ID=g_101-T1.cds;Parent=g_101-T1;
R1_4	pasa	exon	959474	959523	.	+	.	ID=g_101-T1.exon5;Parent=g_101-T1;
R1_4	pasa	CDS	959474	959523	.	+	2	ID=g_101-T1.cds;Parent=g_101-T1;
R1_4	pasa	gene	1825781	1828384	.	+	.	ID=g_102;Name=ORF%20type%3Acomplete%20len%3A393%20%28%2B%29%2Cscore%3D86.39;
R1_4	pasa	mRNA	1825781	1828384	.	+	.	ID=g_102-T1;Parent=g_102;product=hypothetical protein;
R1_4	pasa	exon	1826368	1826521	.	+	.	ID=g_102-T1.exon1;Parent=g_102-T1;
R1_4	pasa	CDS	1826368	1826521	.	+	0	ID=g_102-T1.cds;Parent=g_102-T1;
R1_4	pasa	exon	1826591	1826877	.	+	.	ID=g_102-T1.exon2;Parent=g_102-T1;
R1_4	pasa	CDS	1826591	1826877	.	+	2	ID=g_102-T1.cds;Parent=g_102-T1;
R1_4	pasa	exon	1826945	1827593	.	+	.	ID=g_102-T1.exon3;Parent=g_102-T1;
R1_4	pasa	CDS	1826945	1827593	.	+	0	ID=g_102-T1.cds;Parent=g_102-T1;
R1_4	pasa	exon	1828117	1828205	.	+	.	ID=g_102-T1.exon4;Parent=g_102-T1;
R1_4	pasa	CDS	1828117	1828205	.	+	2	ID=g_102-T1.cds;Parent=g_102-T1;
R1_4	pasa	gene	1855988	1858211	.	+	.	ID=g_103;Name=ORF%20type%3Acomplete%20len%3A391%20%28%2B%29%2Cscore%3D51.40;
R1_4	pasa	mRNA	1855988	1858211	.	+	.	ID=g_103-T1;Parent=g_103;product=hypothetical protein;
R1_4	pasa	exon	1856025	1856149	.	+	.	ID=g_103-T1.exon1;Parent=g_103-T1;
R1_4	pasa	CDS	1856025	1856149	.	+	0	ID=g_103-T1.cds;Parent=g_103-T1;
R1_4	pasa	exon	1856236	1856614	.	+	.	ID=g_103-T1.exon2;Parent=g_103-T1;
R1_4	pasa	CDS	1856236	1856614	.	+	1	ID=g_103-T1.cds;Parent=g_103-T1;
R1_4	pasa	exon	1856692	1857208	.	+	.	ID=g_103-T1.exon3;Parent=g_103-T1;
R1_4	pasa	CDS	1856692	1857208	.	+	0	ID=g_103-T1.cds;Parent=g_103-T1;
R1_4	pasa	exon	1857294	1857445	.	+	.	ID=g_103-T1.exon4;Parent=g_103-T1;
R1_4	pasa	CDS	1857294	1857445	.	+	2	ID=g_103-T1.cds;Parent=g_103-T1;
R1_4	pasa	gene	2364966	2368280	.	+	.	ID=g_104;Name=ORF%20type%3Acomplete%20len%3A216%20%28%2B%29%2Cscore%3D21.30;
R1_4	pasa	mRNA	2364966	2368280	.	+	.	ID=g_104-T1;Parent=g_104;product=hypothetical protein;
R1_4	pasa	exon	2365249	2365288	.	+	.	ID=g_104-T1.exon1;Parent=g_104-T1;
R1_4	pasa	CDS	2365249	2365288	.	+	0	ID=g_104-T1.cds;Parent=g_104-T1;
R1_4	pasa	exon	2366572	2366767	.	+	.	ID=g_104-T1.exon2;Parent=g_104-T1;
R1_4	pasa	CDS	2366572	2366767	.	+	2	ID=g_104-T1.cds;Parent=g_104-T1;
R1_4	pasa	exon	2367357	2367631	.	+	.	ID=g_104-T1.exon3;Parent=g_104-T1;
R1_4	pasa	CDS	2367357	2367631	.	+	1	ID=g_104-T1.cds;Parent=g_104-T1;
R1_4	pasa	exon	2368032	2368168	.	+	.	ID=g_104-T1.exon4;Parent=g_104-T1;
R1_4	pasa	CDS	2368032	2368168	.	+	2	ID=g_104-T1.cds;Parent=g_104-T1;
R1_4	pasa	gene	2376426	2379236	.	+	.	ID=g_119;Name=ORF%20type%3Acomplete%20len%3A387%20%28%2B%29%2Cscore%3D53.55;
R1_4	pasa	mRNA	2376426	2379236	.	+	.	ID=g_119-T1;Parent=g_119;product=hypothetical protein;
R1_4	pasa	exon	2376607	2376713	.	+	.	ID=g_119-T1.exon1;Parent=g_119-T1;
R1_4	pasa	CDS	2376607	2376713	.	+	0	ID=g_119-T1.cds;Parent=g_119-T1;
R1_4	pasa	exon	2377212	2377462	.	+	.	ID=g_119-T1.exon2;Parent=g_119-T1;
R1_4	pasa	CDS	2377212	2377462	.	+	1	ID=g_119-T1.cds;Parent=g_119-T1;
R1_4	pasa	exon	2377851	2378239	.	+	.	ID=g_119-T1.exon3;Parent=g_119-T1;
R1_4	pasa	CDS	2377851	2378239	.	+	2	ID=g_119-T1.cds;Parent=g_119-T1;
R1_4	pasa	exon	2378338	2378655	.	+	.	ID=g_119-T1.exon4;Parent=g_119-T1;
R1_4	pasa	CDS	2378338	2378655	.	+	0	ID=g_119-T1.cds;Parent=g_119-T1;
R1_4	pasa	exon	2378740	2378835	.	+	.	ID=g_119-T1.exon5;Parent=g_119-T1;
R1_4	pasa	CDS	2378740	2378835	.	+	0	ID=g_119-T1.cds;Parent=g_119-T1;
R1_4	pasa	gene	2449916	2451852	.	+	.	ID=g_105;Name=ORF%20type%3Acomplete%20len%3A124%20%28%2B%29%2Cscore%3D9.34;
R1_4	pasa	mRNA	2449916	2451852	.	+	.	ID=g_105-T1;Parent=g_105;product=hypothetical protein;
R1_4	pasa	exon	2450699	2450765	.	+	.	ID=g_105-T1.exon1;Parent=g_105-T1;
R1_4	pasa	CDS	2450699	2450765	.	+	0	ID=g_105-T1.cds;Parent=g_105-T1;
R1_4	pasa	exon	2451366	2451538	.	+	.	ID=g_105-T1.exon2;Parent=g_105-T1;
R1_4	pasa	CDS	2451366	2451538	.	+	2	ID=g_105-T1.cds;Parent=g_105-T1;
R1_4	pasa	exon	2451685	2451816	.	+	.	ID=g_105-T1.exon3;Parent=g_105-T1;
R1_4	pasa	CDS	2451685	2451816	.	+	0	ID=g_105-T1.cds;Parent=g_105-T1;
R1_4	pasa	gene	2575237	2576638	.	+	.	ID=g_106;Name=ORF%20type%3Acomplete%20len%3A236%20%28%2B%29%2Cscore%3D11.91;
R1_4	pasa	mRNA	2575237	2576638	.	+	.	ID=g_106-T1;Parent=g_106;product=hypothetical protein;
R1_4	pasa	exon	2575628	2575827	.	+	.	ID=g_106-T1.exon1;Parent=g_106-T1;
R1_4	pasa	CDS	2575628	2575827	.	+	0	ID=g_106-T1.cds;Parent=g_106-T1;
R1_4	pasa	exon	2575903	2576154	.	+	.	ID=g_106-T1.exon2;Parent=g_106-T1;
R1_4	pasa	CDS	2575903	2576154	.	+	1	ID=g_106-T1.cds;Parent=g_106-T1;
R1_4	pasa	exon	2576225	2576480	.	+	.	ID=g_106-T1.exon3;Parent=g_106-T1;
R1_4	pasa	CDS	2576225	2576480	.	+	1	ID=g_106-T1.cds;Parent=g_106-T1;
R1_4	pasa	gene	2692770	2695115	.	+	.	ID=g_120;Name=ORF%20type%3Acomplete%20len%3A127%20%28%2B%29%2Cscore%3D2.37;
R1_4	pasa	mRNA	2692770	2695115	.	+	.	ID=g_120-T1;Parent=g_120;product=hypothetical protein;
R1_4	pasa	exon	2694512	2694551	.	+	.	ID=g_120-T1.exon1;Parent=g_120-T1;
R1_4	pasa	CDS	2694512	2694551	.	+	0	ID=g_120-T1.cds;Parent=g_120-T1;
R1_4	pasa	exon	2694636	2694976	.	+	.	ID=g_120-T1.exon2;Parent=g_120-T1;
R1_4	pasa	CDS	2694636	2694976	.	+	2	ID=g_120-T1.cds;Parent=g_120-T1;
R1_4	pasa	gene	3746181	3748112	.	+	.	ID=g_115;Name=ORF%20type%3Acomplete%20len%3A436%20%28%2B%29%2Cscore%3D60.88;
R1_4	pasa	mRNA	3746181	3748112	.	+	.	ID=g_115-T1;Parent=g_115;product=hypothetical protein;
R1_4	pasa	exon	3746251	3746383	.	+	.	ID=g_115-T1.exon1;Parent=g_115-T1;
R1_4	pasa	CDS	3746251	3746383	.	+	0	ID=g_115-T1.cds;Parent=g_115-T1;
R1_4	pasa	exon	3746582	3747211	.	+	.	ID=g_115-T1.exon2;Parent=g_115-T1;
R1_4	pasa	CDS	3746582	3747211	.	+	2	ID=g_115-T1.cds;Parent=g_115-T1;
R1_4	pasa	exon	3747286	3747830	.	+	.	ID=g_115-T1.exon3;Parent=g_115-T1;
R1_4	pasa	CDS	3747286	3747830	.	+	2	ID=g_115-T1.cds;Parent=g_115-T1;
R1_4	pasa	gene	3766743	3767332	.	+	.	ID=g_114;Name=ORF%20type%3Acomplete%20len%3A104%20%28%2B%29%2Cscore%3D5.73;
R1_4	pasa	mRNA	3766743	3767332	.	+	.	ID=g_114-T1;Parent=g_114;product=hypothetical protein;
R1_4	pasa	exon	3766878	3767001	.	+	.	ID=g_114-T1.exon1;Parent=g_114-T1;
R1_4	pasa	CDS	3766878	3767001	.	+	0	ID=g_114-T1.cds;Parent=g_114-T1;
R1_4	pasa	exon	3767068	3767255	.	+	.	ID=g_114-T1.exon2;Parent=g_114-T1;
R1_4	pasa	CDS	3767068	3767255	.	+	2	ID=g_114-T1.cds;Parent=g_114-T1;
R1_4	pasa	gene	4109152	4111663	.	+	.	ID=g_118;Name=ORF%20type%3Acomplete%20len%3A230%20%28%2B%29%2Cscore%3D41.36;
R1_4	pasa	mRNA	4109152	4111663	.	+	.	ID=g_118-T1;Parent=g_118;product=hypothetical protein;
R1_4	pasa	exon	4109263	4109366	.	+	.	ID=g_118-T1.exon1;Parent=g_118-T1;
R1_4	pasa	CDS	4109263	4109366	.	+	0	ID=g_118-T1.cds;Parent=g_118-T1;
R1_4	pasa	exon	4109772	4109926	.	+	.	ID=g_118-T1.exon2;Parent=g_118-T1;
R1_4	pasa	CDS	4109772	4109926	.	+	1	ID=g_118-T1.cds;Parent=g_118-T1;
R1_4	pasa	exon	4110088	4110199	.	+	.	ID=g_118-T1.exon3;Parent=g_118-T1;
R1_4	pasa	CDS	4110088	4110199	.	+	2	ID=g_118-T1.cds;Parent=g_118-T1;
R1_4	pasa	exon	4110418	4110629	.	+	.	ID=g_118-T1.exon4;Parent=g_118-T1;
R1_4	pasa	CDS	4110418	4110629	.	+	1	ID=g_118-T1.cds;Parent=g_118-T1;
R1_4	pasa	exon	4111315	4111421	.	+	.	ID=g_118-T1.exon5;Parent=g_118-T1;
R1_4	pasa	CDS	4111315	4111421	.	+	2	ID=g_118-T1.cds;Parent=g_118-T1;
R1_4	pasa	gene	4465942	4467806	.	+	.	ID=g_107;Name=ORF%20type%3Acomplete%20len%3A244%20%28%2B%29%2Cscore%3D42.04;
R1_4	pasa	mRNA	4465942	4467806	.	+	.	ID=g_107-T1;Parent=g_107;product=hypothetical protein;
R1_4	pasa	exon	4466502	4466753	.	+	.	ID=g_107-T1.exon1;Parent=g_107-T1;
R1_4	pasa	CDS	4466502	4466753	.	+	0	ID=g_107-T1.cds;Parent=g_107-T1;
R1_4	pasa	exon	4466862	4466960	.	+	.	ID=g_107-T1.exon2;Parent=g_107-T1;
R1_4	pasa	CDS	4466862	4466960	.	+	0	ID=g_107-T1.cds;Parent=g_107-T1;
R1_4	pasa	exon	4467297	4467677	.	+	.	ID=g_107-T1.exon3;Parent=g_107-T1;
R1_4	pasa	CDS	4467297	4467677	.	+	0	ID=g_107-T1.cds;Parent=g_107-T1;
R1_4	pasa	gene	4670915	4673405	.	+	.	ID=g_121;Name=ORF%20type%3Acomplete%20len%3A189%20%28%2B%29%2Cscore%3D36.95;
R1_4	pasa	mRNA	4670915	4673405	.	+	.	ID=g_121-T1;Parent=g_121;product=hypothetical protein;
R1_4	pasa	exon	4671340	4671642	.	+	.	ID=g_121-T1.exon1;Parent=g_121-T1;
R1_4	pasa	CDS	4671340	4671642	.	+	0	ID=g_121-T1.cds;Parent=g_121-T1;
R1_4	pasa	exon	4671857	4672120	.	+	.	ID=g_121-T1.exon2;Parent=g_121-T1;
R1_4	pasa	CDS	4671857	4672120	.	+	0	ID=g_121-T1.cds;Parent=g_121-T1;
R1_4	pasa	gene	4771121	4781090	.	+	.	ID=g_108;Name=ORF%20type%3Acomplete%20len%3A426%20%28%2B%29%2Cscore%3D182.84;
R1_4	pasa	mRNA	4771121	4781090	.	+	.	ID=g_108-T1;Parent=g_108;product=hypothetical protein;
R1_4	pasa	exon	4779078	4779258	.	+	.	ID=g_108-T1.exon1;Parent=g_108-T1;
R1_4	pasa	CDS	4779078	4779258	.	+	0	ID=g_108-T1.cds;Parent=g_108-T1;
R1_4	pasa	exon	4779509	4779984	.	+	.	ID=g_108-T1.exon2;Parent=g_108-T1;
R1_4	pasa	CDS	4779509	4779984	.	+	2	ID=g_108-T1.cds;Parent=g_108-T1;
R1_4	pasa	exon	4780212	4780832	.	+	.	ID=g_108-T1.exon3;Parent=g_108-T1;
R1_4	pasa	CDS	4780212	4780832	.	+	0	ID=g_108-T1.cds;Parent=g_108-T1;
R1_4	pasa	gene	5236328	5238616	.	+	.	ID=g_109;Name=ORF%20type%3Acomplete%20len%3A108%20%28%2B%29%2Cscore%3D5.60;
R1_4	pasa	mRNA	5236328	5238616	.	+	.	ID=g_109-T1;Parent=g_109;product=hypothetical protein;
R1_4	pasa	exon	5236998	5237117	.	+	.	ID=g_109-T1.exon1;Parent=g_109-T1;
R1_4	pasa	CDS	5236998	5237117	.	+	0	ID=g_109-T1.cds;Parent=g_109-T1;
R1_4	pasa	exon	5237804	5237851	.	+	.	ID=g_109-T1.exon2;Parent=g_109-T1;
R1_4	pasa	CDS	5237804	5237851	.	+	0	ID=g_109-T1.cds;Parent=g_109-T1;
R1_4	pasa	exon	5238213	5238368	.	+	.	ID=g_109-T1.exon3;Parent=g_109-T1;
R1_4	pasa	CDS	5238213	5238368	.	+	0	ID=g_109-T1.cds;Parent=g_109-T1;
R1_4	pasa	gene	5260982	5261995	.	+	.	ID=g_117;Name=ORF%20type%3Acomplete%20len%3A124%20%28%2B%29%2Cscore%3D5.77;
R1_4	pasa	mRNA	5260982	5261995	.	+	.	ID=g_117-T1;Parent=g_117;product=hypothetical protein;
R1_4	pasa	exon	5261384	5261604	.	+	.	ID=g_117-T1.exon1;Parent=g_117-T1;
R1_4	pasa	CDS	5261384	5261604	.	+	0	ID=g_117-T1.cds;Parent=g_117-T1;
R1_4	pasa	exon	5261713	5261863	.	+	.	ID=g_117-T1.exon2;Parent=g_117-T1;
R1_4	pasa	CDS	5261713	5261863	.	+	1	ID=g_117-T1.cds;Parent=g_117-T1;
R1_4	pasa	gene	7163454	7165494	.	+	.	ID=g_110;Name=ORF%20type%3Acomplete%20len%3A222%20%28%2B%29%2Cscore%3D8.58;
R1_4	pasa	mRNA	7163454	7165494	.	+	.	ID=g_110-T1;Parent=g_110;product=hypothetical protein;
R1_4	pasa	exon	7164333	7164400	.	+	.	ID=g_110-T1.exon1;Parent=g_110-T1;
R1_4	pasa	CDS	7164333	7164400	.	+	0	ID=g_110-T1.cds;Parent=g_110-T1;
R1_4	pasa	exon	7164485	7164602	.	+	.	ID=g_110-T1.exon2;Parent=g_110-T1;
R1_4	pasa	CDS	7164485	7164602	.	+	1	ID=g_110-T1.cds;Parent=g_110-T1;
R1_4	pasa	exon	7164683	7165000	.	+	.	ID=g_110-T1.exon3;Parent=g_110-T1;
R1_4	pasa	CDS	7164683	7165000	.	+	0	ID=g_110-T1.cds;Parent=g_110-T1;
R1_4	pasa	exon	7165059	7165220	.	+	.	ID=g_110-T1.exon4;Parent=g_110-T1;
R1_4	pasa	CDS	7165059	7165220	.	+	0	ID=g_110-T1.cds;Parent=g_110-T1;
R1_4	pasa	gene	7172480	7174047	.	+	.	ID=g_112;Name=ORF%20type%3Acomplete%20len%3A209%20%28%2B%29%2Cscore%3D10.99;
R1_4	pasa	mRNA	7172480	7174047	.	+	.	ID=g_112-T1;Parent=g_112;product=hypothetical protein;
R1_4	pasa	exon	7173230	7173525	.	+	.	ID=g_112-T1.exon1;Parent=g_112-T1;
R1_4	pasa	CDS	7173230	7173525	.	+	0	ID=g_112-T1.cds;Parent=g_112-T1;
R1_4	pasa	exon	7173667	7173997	.	+	.	ID=g_112-T1.exon2;Parent=g_112-T1;
R1_4	pasa	CDS	7173667	7173997	.	+	1	ID=g_112-T1.cds;Parent=g_112-T1;
R1_4	pasa	gene	7584656	7587818	.	+	.	ID=g_116;Name=ORF%20type%3Acomplete%20len%3A424%20%28%2B%29%2Cscore%3D43.86;
R1_4	pasa	mRNA	7584656	7587818	.	+	.	ID=g_116-T1;Parent=g_116;product=hypothetical protein;
R1_4	pasa	exon	7584919	7584941	.	+	.	ID=g_116-T1.exon1;Parent=g_116-T1;
R1_4	pasa	CDS	7584919	7584941	.	+	0	ID=g_116-T1.cds;Parent=g_116-T1;
R1_4	pasa	exon	7585929	7586046	.	+	.	ID=g_116-T1.exon2;Parent=g_116-T1;
R1_4	pasa	CDS	7585929	7586046	.	+	1	ID=g_116-T1.cds;Parent=g_116-T1;
R1_4	pasa	exon	7586157	7586304	.	+	.	ID=g_116-T1.exon3;Parent=g_116-T1;
R1_4	pasa	CDS	7586157	7586304	.	+	0	ID=g_116-T1.cds;Parent=g_116-T1;
R1_4	pasa	exon	7586383	7586492	.	+	.	ID=g_116-T1.exon4;Parent=g_116-T1;
R1_4	pasa	CDS	7586383	7586492	.	+	2	ID=g_116-T1.cds;Parent=g_116-T1;
R1_4	pasa	exon	7586640	7586915	.	+	.	ID=g_116-T1.exon5;Parent=g_116-T1;
R1_4	pasa	CDS	7586640	7586915	.	+	0	ID=g_116-T1.cds;Parent=g_116-T1;
R1_4	pasa	exon	7587039	7587490	.	+	.	ID=g_116-T1.exon6;Parent=g_116-T1;
R1_4	pasa	CDS	7587039	7587490	.	+	0	ID=g_116-T1.cds;Parent=g_116-T1;
R1_4	pasa	exon	7587643	7587787	.	+	.	ID=g_116-T1.exon7;Parent=g_116-T1;
R1_4	pasa	CDS	7587643	7587787	.	+	1	ID=g_116-T1.cds;Parent=g_116-T1;
R1_4	pasa	gene	7629317	7632993	.	+	.	ID=g_111;Name=ORF%20type%3Acomplete%20len%3A388%20%28%2B%29%2Cscore%3D26.98;
R1_4	pasa	mRNA	7629317	7632993	.	+	.	ID=g_111-T1;Parent=g_111;product=hypothetical protein;
R1_4	pasa	exon	7630323	7630499	.	+	.	ID=g_111-T1.exon1;Parent=g_111-T1;
R1_4	pasa	CDS	7630323	7630499	.	+	0	ID=g_111-T1.cds;Parent=g_111-T1;
R1_4	pasa	exon	7630585	7630643	.	+	.	ID=g_111-T1.exon2;Parent=g_111-T1;
R1_4	pasa	CDS	7630585	7630643	.	+	0	ID=g_111-T1.cds;Parent=g_111-T1;
R1_4	pasa	exon	7630707	7630890	.	+	.	ID=g_111-T1.exon3;Parent=g_111-T1;
R1_4	pasa	CDS	7630707	7630890	.	+	1	ID=g_111-T1.cds;Parent=g_111-T1;
R1_4	pasa	exon	7630969	7631141	.	+	.	ID=g_111-T1.exon4;Parent=g_111-T1;
R1_4	pasa	CDS	7630969	7631141	.	+	0	ID=g_111-T1.cds;Parent=g_111-T1;
R1_4	pasa	exon	7631267	7631362	.	+	.	ID=g_111-T1.exon5;Parent=g_111-T1;
R1_4	pasa	CDS	7631267	7631362	.	+	1	ID=g_111-T1.cds;Parent=g_111-T1;
R1_4	pasa	exon	7631439	7631587	.	+	.	ID=g_111-T1.exon6;Parent=g_111-T1;
R1_4	pasa	CDS	7631439	7631587	.	+	1	ID=g_111-T1.cds;Parent=g_111-T1;
R1_4	pasa	exon	7632086	7632190	.	+	.	ID=g_111-T1.exon7;Parent=g_111-T1;
R1_4	pasa	CDS	7632086	7632190	.	+	2	ID=g_111-T1.cds;Parent=g_111-T1;
R1_4	pasa	exon	7632262	7632366	.	+	.	ID=g_111-T1.exon8;Parent=g_111-T1;
R1_4	pasa	CDS	7632262	7632366	.	+	2	ID=g_111-T1.cds;Parent=g_111-T1;
R1_4	pasa	exon	7632482	7632585	.	+	.	ID=g_111-T1.exon9;Parent=g_111-T1;
R1_4	pasa	CDS	7632482	7632585	.	+	2	ID=g_111-T1.cds;Parent=g_111-T1;
R1_4	pasa	exon	7632642	7632653	.	+	.	ID=g_111-T1.exon10;Parent=g_111-T1;
R1_4	pasa	CDS	7632642	7632653	.	+	0	ID=g_111-T1.cds;Parent=g_111-T1;
R1_5	pasa	gene	25177	26387	.	+	.	ID=g_122;Name=ORF%20type%3Acomplete%20len%3A225%20%28%2B%29%2Cscore%3D39.34;
R1_5	pasa	mRNA	25177	26387	.	+	.	ID=g_122-T1;Parent=g_122;product=hypothetical protein;
R1_5	pasa	exon	25377	25503	.	+	.	ID=g_122-T1.exon1;Parent=g_122-T1;
R1_5	pasa	CDS	25377	25503	.	+	0	ID=g_122-T1.cds;Parent=g_122-T1;
R1_5	pasa	exon	25600	25815	.	+	.	ID=g_122-T1.exon2;Parent=g_122-T1;
R1_5	pasa	CDS	25600	25815	.	+	2	ID=g_122-T1.cds;Parent=g_122-T1;
R1_5	pasa	exon	25907	26035	.	+	.	ID=g_122-T1.exon3;Parent=g_122-T1;
R1_5	pasa	CDS	25907	26035	.	+	2	ID=g_122-T1.cds;Parent=g_122-T1;
R1_5	pasa	exon	26119	26231	.	+	.	ID=g_122-T1.exon4;Parent=g_122-T1;
R1_5	pasa	CDS	26119	26231	.	+	2	ID=g_122-T1.cds;Parent=g_122-T1;
R1_5	pasa	gene	322177	323083	.	+	.	ID=g_128;Name=ORF%20type%3Acomplete%20len%3A171%20%28%2B%29%2Cscore%3D16.51;
R1_5	pasa	mRNA	322177	323083	.	+	.	ID=g_128-T1;Parent=g_128;product=hypothetical protein;
R1_5	pasa	exon	322288	322602	.	+	.	ID=g_128-T1.exon1;Parent=g_128-T1;
R1_5	pasa	CDS	322288	322602	.	+	0	ID=g_128-T1.cds;Parent=g_128-T1;
R1_5	pasa	exon	322690	322887	.	+	.	ID=g_128-T1.exon2;Parent=g_128-T1;
R1_5	pasa	CDS	322690	322887	.	+	0	ID=g_128-T1.cds;Parent=g_128-T1;
R1_5	pasa	gene	373129	376016	.	+	.	ID=g_134;Name=ORF%20type%3Acomplete%20len%3A109%20%28%2B%29%2Cscore%3D3.36;
R1_5	pasa	mRNA	373129	376016	.	+	.	ID=g_134-T1;Parent=g_134;product=hypothetical protein;
R1_5	pasa	exon	373692	373772	.	+	.	ID=g_134-T1.exon1;Parent=g_134-T1;
R1_5	pasa	CDS	373692	373772	.	+	0	ID=g_134-T1.cds;Parent=g_134-T1;
R1_5	pasa	exon	373865	374022	.	+	.	ID=g_134-T1.exon2;Parent=g_134-T1;
R1_5	pasa	CDS	373865	374022	.	+	0	ID=g_134-T1.cds;Parent=g_134-T1;
R1_5	pasa	exon	374258	374345	.	+	.	ID=g_134-T1.exon3;Parent=g_134-T1;
R1_5	pasa	CDS	374258	374345	.	+	1	ID=g_134-T1.cds;Parent=g_134-T1;
R1_5	pasa	gene	3105229	3107143	.	+	.	ID=g_130;Name=ORF%20type%3Acomplete%20len%3A389%20%28%2B%29%2Cscore%3D28.00;
R1_5	pasa	mRNA	3105229	3107143	.	+	.	ID=g_130-T1;Parent=g_130;product=hypothetical protein;
R1_5	pasa	exon	3105459	3105497	.	+	.	ID=g_130-T1.exon1;Parent=g_130-T1;
R1_5	pasa	CDS	3105459	3105497	.	+	0	ID=g_130-T1.cds;Parent=g_130-T1;
R1_5	pasa	exon	3105678	3106080	.	+	.	ID=g_130-T1.exon2;Parent=g_130-T1;
R1_5	pasa	CDS	3105678	3106080	.	+	0	ID=g_130-T1.cds;Parent=g_130-T1;
R1_5	pasa	exon	3106144	3106456	.	+	.	ID=g_130-T1.exon3;Parent=g_130-T1;
R1_5	pasa	CDS	3106144	3106456	.	+	2	ID=g_130-T1.cds;Parent=g_130-T1;
R1_5	pasa	exon	3106530	3106839	.	+	.	ID=g_130-T1.exon4;Parent=g_130-T1;
R1_5	pasa	CDS	3106530	3106839	.	+	1	ID=g_130-T1.cds;Parent=g_130-T1;
R1_5	pasa	exon	3106912	3107013	.	+	.	ID=g_130-T1.exon5;Parent=g_130-T1;
R1_5	pasa	CDS	3106912	3107013	.	+	0	ID=g_130-T1.cds;Parent=g_130-T1;
R1_5	pasa	gene	3931845	3937518	.	+	.	ID=g_135;Name=ORF%20type%3Acomplete%20len%3A305%20%28%2B%29%2Cscore%3D47.66;
R1_5	pasa	mRNA	3931845	3937518	.	+	.	ID=g_135-T1;Parent=g_135;product=hypothetical protein;
R1_5	pasa	exon	3932127	3932129	.	+	.	ID=g_135-T1.exon1;Parent=g_135-T1;
R1_5	pasa	CDS	3932127	3932129	.	+	0	ID=g_135-T1.cds;Parent=g_135-T1;
R1_5	pasa	exon	3933112	3933332	.	+	.	ID=g_135-T1.exon2;Parent=g_135-T1;
R1_5	pasa	CDS	3933112	3933332	.	+	0	ID=g_135-T1.cds;Parent=g_135-T1;
R1_5	pasa	exon	3935656	3935850	.	+	.	ID=g_135-T1.exon3;Parent=g_135-T1;
R1_5	pasa	CDS	3935656	3935850	.	+	1	ID=g_135-T1.cds;Parent=g_135-T1;
R1_5	pasa	exon	3936913	3937408	.	+	.	ID=g_135-T1.exon4;Parent=g_135-T1;
R1_5	pasa	CDS	3936913	3937408	.	+	1	ID=g_135-T1.cds;Parent=g_135-T1;
R1_5	pasa	gene	3947539	3950033	.	+	.	ID=g_123;Name=ORF%20type%3Acomplete%20len%3A444%20%28%2B%29%2Cscore%3D133.53;
R1_5	pasa	mRNA	3947539	3950033	.	+	.	ID=g_123-T1;Parent=g_123;product=hypothetical protein;
R1_5	pasa	exon	3947834	3947912	.	+	.	ID=g_123-T1.exon1;Parent=g_123-T1;
R1_5	pasa	CDS	3947834	3947912	.	+	0	ID=g_123-T1.cds;Parent=g_123-T1;
R1_5	pasa	exon	3948083	3948270	.	+	.	ID=g_123-T1.exon2;Parent=g_123-T1;
R1_5	pasa	CDS	3948083	3948270	.	+	2	ID=g_123-T1.cds;Parent=g_123-T1;
R1_5	pasa	exon	3948622	3949686	.	+	.	ID=g_123-T1.exon3;Parent=g_123-T1;
R1_5	pasa	CDS	3948622	3949686	.	+	0	ID=g_123-T1.cds;Parent=g_123-T1;
R1_5	pasa	gene	3967435	3968244	.	+	.	ID=g_129;Name=ORF%20type%3Acomplete%20len%3A148%20%28%2B%29%2Cscore%3D10.57;
R1_5	pasa	mRNA	3967435	3968244	.	+	.	ID=g_129-T1;Parent=g_129;product=hypothetical protein;
R1_5	pasa	exon	3967487	3967495	.	+	.	ID=g_129-T1.exon1;Parent=g_129-T1;
R1_5	pasa	CDS	3967487	3967495	.	+	0	ID=g_129-T1.cds;Parent=g_129-T1;
R1_5	pasa	exon	3967672	3967757	.	+	.	ID=g_129-T1.exon2;Parent=g_129-T1;
R1_5	pasa	CDS	3967672	3967757	.	+	0	ID=g_129-T1.cds;Parent=g_129-T1;
R1_5	pasa	exon	3967879	3968227	.	+	.	ID=g_129-T1.exon3;Parent=g_129-T1;
R1_5	pasa	CDS	3967879	3968227	.	+	1	ID=g_129-T1.cds;Parent=g_129-T1;
R1_5	pasa	gene	4551432	4556425	.	+	.	ID=g_127;Name=ORF%20type%3Acomplete%20len%3A255%20%28%2B%29%2Cscore%3D32.70;
R1_5	pasa	mRNA	4551432	4556425	.	+	.	ID=g_127-T1;Parent=g_127;product=hypothetical protein;
R1_5	pasa	exon	4551562	4551634	.	+	.	ID=g_127-T1.exon1;Parent=g_127-T1;
R1_5	pasa	CDS	4551562	4551634	.	+	0	ID=g_127-T1.cds;Parent=g_127-T1;
R1_5	pasa	exon	4552266	4552364	.	+	.	ID=g_127-T1.exon2;Parent=g_127-T1;
R1_5	pasa	CDS	4552266	4552364	.	+	2	ID=g_127-T1.cds;Parent=g_127-T1;
R1_5	pasa	exon	4554047	4554197	.	+	.	ID=g_127-T1.exon3;Parent=g_127-T1;
R1_5	pasa	CDS	4554047	4554197	.	+	2	ID=g_127-T1.cds;Parent=g_127-T1;
R1_5	pasa	exon	4554804	4554940	.	+	.	ID=g_127-T1.exon4;Parent=g_127-T1;
R1_5	pasa	CDS	4554804	4554940	.	+	1	ID=g_127-T1.cds;Parent=g_127-T1;
R1_5	pasa	exon	4555076	4555225	.	+	.	ID=g_127-T1.exon5;Parent=g_127-T1;
R1_5	pasa	CDS	4555076	4555225	.	+	2	ID=g_127-T1.cds;Parent=g_127-T1;
R1_5	pasa	exon	4555873	4556027	.	+	.	ID=g_127-T1.exon6;Parent=g_127-T1;
R1_5	pasa	CDS	4555873	4556027	.	+	2	ID=g_127-T1.cds;Parent=g_127-T1;
R1_5	pasa	gene	5254797	5260154	.	+	.	ID=g_124;Name=ORF%20type%3Acomplete%20len%3A375%20%28%2B%29%2Cscore%3D47.05;
R1_5	pasa	mRNA	5254797	5260154	.	+	.	ID=g_124-T1;Parent=g_124;product=hypothetical protein;
R1_5	pasa	exon	5254995	5255104	.	+	.	ID=g_124-T1.exon1;Parent=g_124-T1;
R1_5	pasa	CDS	5254995	5255104	.	+	0	ID=g_124-T1.cds;Parent=g_124-T1;
R1_5	pasa	exon	5256534	5256668	.	+	.	ID=g_124-T1.exon2;Parent=g_124-T1;
R1_5	pasa	CDS	5256534	5256668	.	+	1	ID=g_124-T1.cds;Parent=g_124-T1;
R1_5	pasa	exon	5256755	5256829	.	+	.	ID=g_124-T1.exon3;Parent=g_124-T1;
R1_5	pasa	CDS	5256755	5256829	.	+	1	ID=g_124-T1.cds;Parent=g_124-T1;
R1_5	pasa	exon	5256907	5257169	.	+	.	ID=g_124-T1.exon4;Parent=g_124-T1;
R1_5	pasa	CDS	5256907	5257169	.	+	1	ID=g_124-T1.cds;Parent=g_124-T1;
R1_5	pasa	exon	5257265	5257405	.	+	.	ID=g_124-T1.exon5;Parent=g_124-T1;
R1_5	pasa	CDS	5257265	5257405	.	+	2	ID=g_124-T1.cds;Parent=g_124-T1;
R1_5	pasa	exon	5257850	5257976	.	+	.	ID=g_124-T1.exon6;Parent=g_124-T1;
R1_5	pasa	CDS	5257850	5257976	.	+	2	ID=g_124-T1.cds;Parent=g_124-T1;
R1_5	pasa	exon	5258557	5258644	.	+	.	ID=g_124-T1.exon7;Parent=g_124-T1;
R1_5	pasa	CDS	5258557	5258644	.	+	1	ID=g_124-T1.cds;Parent=g_124-T1;
R1_5	pasa	exon	5258738	5258923	.	+	.	ID=g_124-T1.exon8;Parent=g_124-T1;
R1_5	pasa	CDS	5258738	5258923	.	+	0	ID=g_124-T1.cds;Parent=g_124-T1;
R1_5	pasa	gene	5281868	5285620	.	+	.	ID=g_136;Name=ORF%20type%3Acomplete%20len%3A415%20%28%2B%29%2Cscore%3D108.88;
R1_5	pasa	mRNA	5281868	5285620	.	+	.	ID=g_136-T1;Parent=g_136;product=hypothetical protein;
R1_5	pasa	exon	5281959	5282214	.	+	.	ID=g_136-T1.exon1;Parent=g_136-T1;
R1_5	pasa	CDS	5281959	5282214	.	+	0	ID=g_136-T1.cds;Parent=g_136-T1;
R1_5	pasa	exon	5283212	5283368	.	+	.	ID=g_136-T1.exon2;Parent=g_136-T1;
R1_5	pasa	CDS	5283212	5283368	.	+	2	ID=g_136-T1.cds;Parent=g_136-T1;
R1_5	pasa	exon	5283453	5283632	.	+	.	ID=g_136-T1.exon3;Parent=g_136-T1;
R1_5	pasa	CDS	5283453	5283632	.	+	1	ID=g_136-T1.cds;Parent=g_136-T1;
R1_5	pasa	exon	5283716	5283787	.	+	.	ID=g_136-T1.exon4;Parent=g_136-T1;
R1_5	pasa	CDS	5283716	5283787	.	+	1	ID=g_136-T1.cds;Parent=g_136-T1;
R1_5	pasa	exon	5283868	5284360	.	+	.	ID=g_136-T1.exon5;Parent=g_136-T1;
R1_5	pasa	CDS	5283868	5284360	.	+	1	ID=g_136-T1.cds;Parent=g_136-T1;
R1_5	pasa	exon	5284430	5284516	.	+	.	ID=g_136-T1.exon6;Parent=g_136-T1;
R1_5	pasa	CDS	5284430	5284516	.	+	0	ID=g_136-T1.cds;Parent=g_136-T1;
R1_5	pasa	gene	5306307	5309469	.	+	.	ID=g_133;Name=ORF%20type%3Acomplete%20len%3A677%20%28%2B%29%2Cscore%3D170.61;
R1_5	pasa	mRNA	5306307	5309469	.	+	.	ID=g_133-T1;Parent=g_133;product=hypothetical protein;
R1_5	pasa	exon	5306519	5306718	.	+	.	ID=g_133-T1.exon1;Parent=g_133-T1;
R1_5	pasa	CDS	5306519	5306718	.	+	0	ID=g_133-T1.cds;Parent=g_133-T1;
R1_5	pasa	exon	5306787	5308617	.	+	.	ID=g_133-T1.exon2;Parent=g_133-T1;
R1_5	pasa	CDS	5306787	5308617	.	+	1	ID=g_133-T1.cds;Parent=g_133-T1;
R1_5	pasa	gene	5368445	5376963	.	+	.	ID=g_125;Name=ORF%20type%3Acomplete%20len%3A231%20%28%2B%29%2Cscore%3D24.91;
R1_5	pasa	mRNA	5368445	5376963	.	+	.	ID=g_125-T1;Parent=g_125;product=hypothetical protein;
R1_5	pasa	exon	5374259	5374513	.	+	.	ID=g_125-T1.exon1;Parent=g_125-T1;
R1_5	pasa	CDS	5374259	5374513	.	+	0	ID=g_125-T1.cds;Parent=g_125-T1;
R1_5	pasa	exon	5375031	5375368	.	+	.	ID=g_125-T1.exon2;Parent=g_125-T1;
R1_5	pasa	CDS	5375031	5375368	.	+	0	ID=g_125-T1.cds;Parent=g_125-T1;
R1_5	pasa	exon	5375992	5376091	.	+	.	ID=g_125-T1.exon3;Parent=g_125-T1;
R1_5	pasa	CDS	5375992	5376091	.	+	1	ID=g_125-T1.cds;Parent=g_125-T1;
R1_5	pasa	gene	6537752	6542309	.	+	.	ID=g_126;Name=ORF%20type%3Acomplete%20len%3A427%20%28%2B%29%2Cscore%3D81.35;
R1_5	pasa	mRNA	6537752	6542309	.	+	.	ID=g_126-T1;Parent=g_126;product=hypothetical protein;
R1_5	pasa	exon	6539926	6540251	.	+	.	ID=g_126-T1.exon1;Parent=g_126-T1;
R1_5	pasa	CDS	6539926	6540251	.	+	0	ID=g_126-T1.cds;Parent=g_126-T1;
R1_5	pasa	exon	6540956	6541270	.	+	.	ID=g_126-T1.exon2;Parent=g_126-T1;
R1_5	pasa	CDS	6540956	6541270	.	+	1	ID=g_126-T1.cds;Parent=g_126-T1;
R1_5	pasa	exon	6541359	6541627	.	+	.	ID=g_126-T1.exon3;Parent=g_126-T1;
R1_5	pasa	CDS	6541359	6541627	.	+	1	ID=g_126-T1.cds;Parent=g_126-T1;
R1_5	pasa	exon	6541695	6541858	.	+	.	ID=g_126-T1.exon4;Parent=g_126-T1;
R1_5	pasa	CDS	6541695	6541858	.	+	2	ID=g_126-T1.cds;Parent=g_126-T1;
R1_5	pasa	exon	6541991	6542197	.	+	.	ID=g_126-T1.exon5;Parent=g_126-T1;
R1_5	pasa	CDS	6541991	6542197	.	+	0	ID=g_126-T1.cds;Parent=g_126-T1;
R1_5	pasa	gene	8802409	8803651	.	+	.	ID=g_132;Name=ORF%20type%3Acomplete%20len%3A242%20%28%2B%29%2Cscore%3D32.21;
R1_5	pasa	mRNA	8802409	8803651	.	+	.	ID=g_132-T1;Parent=g_132;product=hypothetical protein;
R1_5	pasa	exon	8802432	8802472	.	+	.	ID=g_132-T1.exon1;Parent=g_132-T1;
R1_5	pasa	CDS	8802432	8802472	.	+	0	ID=g_132-T1.cds;Parent=g_132-T1;
R1_5	pasa	exon	8802830	8803162	.	+	.	ID=g_132-T1.exon2;Parent=g_132-T1;
R1_5	pasa	CDS	8802830	8803162	.	+	1	ID=g_132-T1.cds;Parent=g_132-T1;
R1_5	pasa	exon	8803234	8803564	.	+	.	ID=g_132-T1.exon3;Parent=g_132-T1;
R1_5	pasa	CDS	8803234	8803564	.	+	1	ID=g_132-T1.cds;Parent=g_132-T1;
R1_5	pasa	gene	9303673	9307372	.	+	.	ID=g_131;Name=ORF%20type%3Acomplete%20len%3A511%20%28%2B%29%2Cscore%3D97.09;
R1_5	pasa	mRNA	9303673	9307372	.	+	.	ID=g_131-T1;Parent=g_131;product=hypothetical protein;
R1_5	pasa	exon	9304004	9304099	.	+	.	ID=g_131-T1.exon1;Parent=g_131-T1;
R1_5	pasa	CDS	9304004	9304099	.	+	0	ID=g_131-T1.cds;Parent=g_131-T1;
R1_5	pasa	exon	9305181	9305426	.	+	.	ID=g_131-T1.exon2;Parent=g_131-T1;
R1_5	pasa	CDS	9305181	9305426	.	+	0	ID=g_131-T1.cds;Parent=g_131-T1;
R1_5	pasa	exon	9305514	9305760	.	+	.	ID=g_131-T1.exon3;Parent=g_131-T1;
R1_5	pasa	CDS	9305514	9305760	.	+	0	ID=g_131-T1.cds;Parent=g_131-T1;
R1_5	pasa	exon	9306005	9306339	.	+	.	ID=g_131-T1.exon4;Parent=g_131-T1;
R1_5	pasa	CDS	9306005	9306339	.	+	2	ID=g_131-T1.cds;Parent=g_131-T1;
R1_5	pasa	exon	9306421	9306558	.	+	.	ID=g_131-T1.exon5;Parent=g_131-T1;
R1_5	pasa	CDS	9306421	9306558	.	+	0	ID=g_131-T1.cds;Parent=g_131-T1;
R1_5	pasa	exon	9306637	9306801	.	+	.	ID=g_131-T1.exon6;Parent=g_131-T1;
R1_5	pasa	CDS	9306637	9306801	.	+	0	ID=g_131-T1.cds;Parent=g_131-T1;
R1_5	pasa	exon	9306891	9307048	.	+	.	ID=g_131-T1.exon7;Parent=g_131-T1;
R1_5	pasa	CDS	9306891	9307048	.	+	0	ID=g_131-T1.cds;Parent=g_131-T1;
R1_5	pasa	exon	9307133	9307280	.	+	.	ID=g_131-T1.exon8;Parent=g_131-T1;
R1_5	pasa	CDS	9307133	9307280	.	+	1	ID=g_131-T1.cds;Parent=g_131-T1;
R2_1	pasa	gene	1541113	1542968	.	+	.	ID=g_151;Name=ORF%20type%3Acomplete%20len%3A148%20%28%2B%29%2Cscore%3D12.71;
R2_1	pasa	mRNA	1541113	1542968	.	+	.	ID=g_151-T1;Parent=g_151;product=hypothetical protein;
R2_1	pasa	exon	1541160	1541162	.	+	.	ID=g_151-T1.exon1;Parent=g_151-T1;
R2_1	pasa	CDS	1541160	1541162	.	+	0	ID=g_151-T1.cds;Parent=g_151-T1;
R2_1	pasa	exon	1541443	1541506	.	+	.	ID=g_151-T1.exon2;Parent=g_151-T1;
R2_1	pasa	CDS	1541443	1541506	.	+	0	ID=g_151-T1.cds;Parent=g_151-T1;
R2_1	pasa	exon	1541592	1541689	.	+	.	ID=g_151-T1.exon3;Parent=g_151-T1;
R2_1	pasa	CDS	1541592	1541689	.	+	2	ID=g_151-T1.cds;Parent=g_151-T1;
R2_1	pasa	exon	1541875	1542024	.	+	.	ID=g_151-T1.exon4;Parent=g_151-T1;
R2_1	pasa	CDS	1541875	1542024	.	+	0	ID=g_151-T1.cds;Parent=g_151-T1;
R2_1	pasa	exon	1542117	1542245	.	+	.	ID=g_151-T1.exon5;Parent=g_151-T1;
R2_1	pasa	CDS	1542117	1542245	.	+	0	ID=g_151-T1.cds;Parent=g_151-T1;
R2_1	pasa	gene	5082925	5086552	.	+	.	ID=g_152;Name=ORF%20type%3Acomplete%20len%3A180%20%28%2B%29%2Cscore%3D21.08;
R2_1	pasa	mRNA	5082925	5086552	.	+	.	ID=g_152-T1;Parent=g_152;product=hypothetical protein;
R2_1	pasa	exon	5082966	5083154	.	+	.	ID=g_152-T1.exon1;Parent=g_152-T1;
R2_1	pasa	CDS	5082966	5083154	.	+	0	ID=g_152-T1.cds;Parent=g_152-T1;
R2_1	pasa	exon	5084857	5085068	.	+	.	ID=g_152-T1.exon2;Parent=g_152-T1;
R2_1	pasa	CDS	5084857	5085068	.	+	0	ID=g_152-T1.cds;Parent=g_152-T1;
R2_1	pasa	exon	5086353	5086491	.	+	.	ID=g_152-T1.exon3;Parent=g_152-T1;
R2_1	pasa	CDS	5086353	5086491	.	+	1	ID=g_152-T1.cds;Parent=g_152-T1;
R2_1	pasa	gene	6231320	6234580	.	+	.	ID=g_142;Name=ORF%20type%3Acomplete%20len%3A270%20%28%2B%29%2Cscore%3D36.52;
R2_1	pasa	mRNA	6231320	6234580	.	+	.	ID=g_142-T1;Parent=g_142;product=hypothetical protein;
R2_1	pasa	exon	6231453	6231710	.	+	.	ID=g_142-T1.exon1;Parent=g_142-T1;
R2_1	pasa	CDS	6231453	6231710	.	+	0	ID=g_142-T1.cds;Parent=g_142-T1;
R2_1	pasa	exon	6232027	6232129	.	+	.	ID=g_142-T1.exon2;Parent=g_142-T1;
R2_1	pasa	CDS	6232027	6232129	.	+	0	ID=g_142-T1.cds;Parent=g_142-T1;
R2_1	pasa	exon	6232215	6232312	.	+	.	ID=g_142-T1.exon3;Parent=g_142-T1;
R2_1	pasa	CDS	6232215	6232312	.	+	2	ID=g_142-T1.cds;Parent=g_142-T1;
R2_1	pasa	exon	6234101	6234196	.	+	.	ID=g_142-T1.exon4;Parent=g_142-T1;
R2_1	pasa	CDS	6234101	6234196	.	+	0	ID=g_142-T1.cds;Parent=g_142-T1;
R2_1	pasa	exon	6234308	6234562	.	+	.	ID=g_142-T1.exon5;Parent=g_142-T1;
R2_1	pasa	CDS	6234308	6234562	.	+	0	ID=g_142-T1.cds;Parent=g_142-T1;
R2_1	pasa	gene	6889147	6903823	.	+	.	ID=g_137;Name=ORF%20type%3Acomplete%20len%3A549%20%28%2B%29%2Cscore%3D111.41;
R2_1	pasa	mRNA	6889147	6903823	.	+	.	ID=g_137-T1;Parent=g_137;product=hypothetical protein;
R2_1	pasa	exon	6892386	6892419	.	+	.	ID=g_137-T1.exon1;Parent=g_137-T1;
R2_1	pasa	CDS	6892386	6892419	.	+	0	ID=g_137-T1.cds;Parent=g_137-T1;
R2_1	pasa	exon	6897401	6897492	.	+	.	ID=g_137-T1.exon2;Parent=g_137-T1;
R2_1	pasa	CDS	6897401	6897492	.	+	2	ID=g_137-T1.cds;Parent=g_137-T1;
R2_1	pasa	exon	6897643	6897803	.	+	.	ID=g_137-T1.exon3;Parent=g_137-T1;
R2_1	pasa	CDS	6897643	6897803	.	+	0	ID=g_137-T1.cds;Parent=g_137-T1;
R2_1	pasa	exon	6897908	6898052	.	+	.	ID=g_137-T1.exon4;Parent=g_137-T1;
R2_1	pasa	CDS	6897908	6898052	.	+	1	ID=g_137-T1.cds;Parent=g_137-T1;
R2_1	pasa	exon	6898969	6899169	.	+	.	ID=g_137-T1.exon5;Parent=g_137-T1;
R2_1	pasa	CDS	6898969	6899169	.	+	0	ID=g_137-T1.cds;Parent=g_137-T1;
R2_1	pasa	exon	6901313	6901476	.	+	.	ID=g_137-T1.exon6;Parent=g_137-T1;
R2_1	pasa	CDS	6901313	6901476	.	+	0	ID=g_137-T1.cds;Parent=g_137-T1;
R2_1	pasa	exon	6901565	6901851	.	+	.	ID=g_137-T1.exon7;Parent=g_137-T1;
R2_1	pasa	CDS	6901565	6901851	.	+	1	ID=g_137-T1.cds;Parent=g_137-T1;
R2_1	pasa	exon	6902380	6902498	.	+	.	ID=g_137-T1.exon8;Parent=g_137-T1;
R2_1	pasa	CDS	6902380	6902498	.	+	2	ID=g_137-T1.cds;Parent=g_137-T1;
R2_1	pasa	exon	6902741	6902866	.	+	.	ID=g_137-T1.exon9;Parent=g_137-T1;
R2_1	pasa	CDS	6902741	6902866	.	+	0	ID=g_137-T1.cds;Parent=g_137-T1;
R2_1	pasa	exon	6903160	6903477	.	+	.	ID=g_137-T1.exon10;Parent=g_137-T1;
R2_1	pasa	CDS	6903160	6903477	.	+	0	ID=g_137-T1.cds;Parent=g_137-T1;
R2_1	pasa	gene	7170482	7172461	.	+	.	ID=g_145;Name=ORF%20type%3Acomplete%20len%3A381%20%28%2B%29%2Cscore%3D36.17;
R2_1	pasa	mRNA	7170482	7172461	.	+	.	ID=g_145-T1;Parent=g_145;product=hypothetical protein;
R2_1	pasa	exon	7170691	7170757	.	+	.	ID=g_145-T1.exon1;Parent=g_145-T1;
R2_1	pasa	CDS	7170691	7170757	.	+	0	ID=g_145-T1.cds;Parent=g_145-T1;
R2_1	pasa	exon	7171020	7171421	.	+	.	ID=g_145-T1.exon2;Parent=g_145-T1;
R2_1	pasa	CDS	7171020	7171421	.	+	2	ID=g_145-T1.cds;Parent=g_145-T1;
R2_1	pasa	exon	7171555	7171759	.	+	.	ID=g_145-T1.exon3;Parent=g_145-T1;
R2_1	pasa	CDS	7171555	7171759	.	+	2	ID=g_145-T1.cds;Parent=g_145-T1;
R2_1	pasa	exon	7171837	7172052	.	+	.	ID=g_145-T1.exon4;Parent=g_145-T1;
R2_1	pasa	CDS	7171837	7172052	.	+	1	ID=g_145-T1.cds;Parent=g_145-T1;
R2_1	pasa	exon	7172131	7172383	.	+	.	ID=g_145-T1.exon5;Parent=g_145-T1;
R2_1	pasa	CDS	7172131	7172383	.	+	1	ID=g_145-T1.cds;Parent=g_145-T1;
R2_1	pasa	gene	7332000	7333589	.	+	.	ID=g_149;Name=ORF%20type%3Acomplete%20len%3A412%20%28%2B%29%2Cscore%3D83.80;
R2_1	pasa	mRNA	7332000	7333589	.	+	.	ID=g_149-T1;Parent=g_149;product=hypothetical protein;
R2_1	pasa	exon	7332094	7332147	.	+	.	ID=g_149-T1.exon1;Parent=g_149-T1;
R2_1	pasa	CDS	7332094	7332147	.	+	0	ID=g_149-T1.cds;Parent=g_149-T1;
R2_1	pasa	exon	7332249	7332302	.	+	.	ID=g_149-T1.exon2;Parent=g_149-T1;
R2_1	pasa	CDS	7332249	7332302	.	+	0	ID=g_149-T1.cds;Parent=g_149-T1;
R2_1	pasa	exon	7332385	7333512	.	+	.	ID=g_149-T1.exon3;Parent=g_149-T1;
R2_1	pasa	CDS	7332385	7333512	.	+	0	ID=g_149-T1.cds;Parent=g_149-T1;
R2_1	pasa	gene	7779247	7779912	.	+	.	ID=g_144;Name=ORF%20type%3Acomplete%20len%3A164%20%28%2B%29%2Cscore%3D23.61;
R2_1	pasa	mRNA	7779247	7779912	.	+	.	ID=g_144-T1;Parent=g_144;product=hypothetical protein;
R2_1	pasa	exon	7779294	7779430	.	+	.	ID=g_144-T1.exon1;Parent=g_144-T1;
R2_1	pasa	CDS	7779294	7779430	.	+	0	ID=g_144-T1.cds;Parent=g_144-T1;
R2_1	pasa	exon	7779508	7779754	.	+	.	ID=g_144-T1.exon2;Parent=g_144-T1;
R2_1	pasa	CDS	7779508	7779754	.	+	1	ID=g_144-T1.cds;Parent=g_144-T1;
R2_1	pasa	exon	7779835	7779897	.	+	.	ID=g_144-T1.exon3;Parent=g_144-T1;
R2_1	pasa	CDS	7779835	7779897	.	+	0	ID=g_144-T1.cds;Parent=g_144-T1;
R2_1	pasa	gene	8453101	8461142	.	+	.	ID=g_156;Name=ORF%20type%3Acomplete%20len%3A168%20%28%2B%29%2Cscore%3D13.23;
R2_1	pasa	mRNA	8453101	8461142	.	+	.	ID=g_156-T1;Parent=g_156;product=hypothetical protein;
R2_1	pasa	exon	8453574	8453643	.	+	.	ID=g_156-T1.exon1;Parent=g_156-T1;
R2_1	pasa	CDS	8453574	8453643	.	+	0	ID=g_156-T1.cds;Parent=g_156-T1;
R2_1	pasa	exon	8458008	8458169	.	+	.	ID=g_156-T1.exon2;Parent=g_156-T1;
R2_1	pasa	CDS	8458008	8458169	.	+	2	ID=g_156-T1.cds;Parent=g_156-T1;
R2_1	pasa	exon	8459270	8459541	.	+	.	ID=g_156-T1.exon3;Parent=g_156-T1;
R2_1	pasa	CDS	8459270	8459541	.	+	2	ID=g_156-T1.cds;Parent=g_156-T1;
R2_1	pasa	gene	8661708	8665857	.	+	.	ID=g_146;Name=ORF%20type%3Acomplete%20len%3A221%20%28%2B%29%2Cscore%3D13.08;
R2_1	pasa	mRNA	8661708	8665857	.	+	.	ID=g_146-T1;Parent=g_146;product=hypothetical protein;
R2_1	pasa	exon	8661884	8661960	.	+	.	ID=g_146-T1.exon1;Parent=g_146-T1;
R2_1	pasa	CDS	8661884	8661960	.	+	0	ID=g_146-T1.cds;Parent=g_146-T1;
R2_1	pasa	exon	8663224	8663301	.	+	.	ID=g_146-T1.exon2;Parent=g_146-T1;
R2_1	pasa	CDS	8663224	8663301	.	+	1	ID=g_146-T1.cds;Parent=g_146-T1;
R2_1	pasa	exon	8663480	8663603	.	+	.	ID=g_146-T1.exon3;Parent=g_146-T1;
R2_1	pasa	CDS	8663480	8663603	.	+	1	ID=g_146-T1.cds;Parent=g_146-T1;
R2_1	pasa	exon	8664259	8664414	.	+	.	ID=g_146-T1.exon4;Parent=g_146-T1;
R2_1	pasa	CDS	8664259	8664414	.	+	0	ID=g_146-T1.cds;Parent=g_146-T1;
R2_1	pasa	exon	8665389	8665508	.	+	.	ID=g_146-T1.exon5;Parent=g_146-T1;
R2_1	pasa	CDS	8665389	8665508	.	+	0	ID=g_146-T1.cds;Parent=g_146-T1;
R2_1	pasa	exon	8665585	8665692	.	+	.	ID=g_146-T1.exon6;Parent=g_146-T1;
R2_1	pasa	CDS	8665585	8665692	.	+	0	ID=g_146-T1.cds;Parent=g_146-T1;
R2_1	pasa	gene	8920391	8921629	.	+	.	ID=g_150;Name=ORF%20type%3Acomplete%20len%3A176%20%28%2B%29%2Cscore%3D16.68;
R2_1	pasa	mRNA	8920391	8921629	.	+	.	ID=g_150-T1;Parent=g_150;product=hypothetical protein;
R2_1	pasa	exon	8920417	8920587	.	+	.	ID=g_150-T1.exon1;Parent=g_150-T1;
R2_1	pasa	CDS	8920417	8920587	.	+	0	ID=g_150-T1.cds;Parent=g_150-T1;
R2_1	pasa	exon	8921078	8921305	.	+	.	ID=g_150-T1.exon2;Parent=g_150-T1;
R2_1	pasa	CDS	8921078	8921305	.	+	0	ID=g_150-T1.cds;Parent=g_150-T1;
R2_1	pasa	exon	8921390	8921518	.	+	.	ID=g_150-T1.exon3;Parent=g_150-T1;
R2_1	pasa	CDS	8921390	8921518	.	+	0	ID=g_150-T1.cds;Parent=g_150-T1;
R2_1	pasa	gene	8981528	8983556	.	+	.	ID=g_154;Name=ORF%20type%3Acomplete%20len%3A265%20%28%2B%29%2Cscore%3D27.27;
R2_1	pasa	mRNA	8981528	8983556	.	+	.	ID=g_154-T1;Parent=g_154;product=hypothetical protein;
R2_1	pasa	exon	8981599	8981641	.	+	.	ID=g_154-T1.exon1;Parent=g_154-T1;
R2_1	pasa	CDS	8981599	8981641	.	+	0	ID=g_154-T1.cds;Parent=g_154-T1;
R2_1	pasa	exon	8981708	8981760	.	+	.	ID=g_154-T1.exon2;Parent=g_154-T1;
R2_1	pasa	CDS	8981708	8981760	.	+	2	ID=g_154-T1.cds;Parent=g_154-T1;
R2_1	pasa	exon	8982081	8982380	.	+	.	ID=g_154-T1.exon3;Parent=g_154-T1;
R2_1	pasa	CDS	8982081	8982380	.	+	0	ID=g_154-T1.cds;Parent=g_154-T1;
R2_1	pasa	exon	8982480	8982680	.	+	.	ID=g_154-T1.exon4;Parent=g_154-T1;
R2_1	pasa	CDS	8982480	8982680	.	+	0	ID=g_154-T1.cds;Parent=g_154-T1;
R2_1	pasa	exon	8983185	8983382	.	+	.	ID=g_154-T1.exon5;Parent=g_154-T1;
R2_1	pasa	CDS	8983185	8983382	.	+	0	ID=g_154-T1.cds;Parent=g_154-T1;
R2_1	pasa	gene	10243022	10244474	.	+	.	ID=g_155;Name=ORF%20type%3Acomplete%20len%3A233%20%28%2B%29%2Cscore%3D26.30;
R2_1	pasa	mRNA	10243022	10244474	.	+	.	ID=g_155-T1;Parent=g_155;product=hypothetical protein;
R2_1	pasa	exon	10243106	10243201	.	+	.	ID=g_155-T1.exon1;Parent=g_155-T1;
R2_1	pasa	CDS	10243106	10243201	.	+	0	ID=g_155-T1.cds;Parent=g_155-T1;
R2_1	pasa	exon	10243534	10243601	.	+	.	ID=g_155-T1.exon2;Parent=g_155-T1;
R2_1	pasa	CDS	10243534	10243601	.	+	0	ID=g_155-T1.cds;Parent=g_155-T1;
R2_1	pasa	exon	10243678	10243809	.	+	.	ID=g_155-T1.exon3;Parent=g_155-T1;
R2_1	pasa	CDS	10243678	10243809	.	+	1	ID=g_155-T1.cds;Parent=g_155-T1;
R2_1	pasa	exon	10243884	10244158	.	+	.	ID=g_155-T1.exon4;Parent=g_155-T1;
R2_1	pasa	CDS	10243884	10244158	.	+	1	ID=g_155-T1.cds;Parent=g_155-T1;
R2_1	pasa	exon	10244239	10244366	.	+	.	ID=g_155-T1.exon5;Parent=g_155-T1;
R2_1	pasa	CDS	10244239	10244366	.	+	2	ID=g_155-T1.cds;Parent=g_155-T1;
R2_1	pasa	gene	12506201	12507481	.	+	.	ID=g_143;Name=ORF%20type%3Acomplete%20len%3A119%20%28%2B%29%2Cscore%3D17.51;
R2_1	pasa	mRNA	12506201	12507481	.	+	.	ID=g_143-T1;Parent=g_143;product=hypothetical protein;
R2_1	pasa	exon	12506316	12506384	.	+	.	ID=g_143-T1.exon1;Parent=g_143-T1;
R2_1	pasa	CDS	12506316	12506384	.	+	0	ID=g_143-T1.cds;Parent=g_143-T1;
R2_1	pasa	exon	12506651	12506761	.	+	.	ID=g_143-T1.exon2;Parent=g_143-T1;
R2_1	pasa	CDS	12506651	12506761	.	+	0	ID=g_143-T1.cds;Parent=g_143-T1;
R2_1	pasa	exon	12506930	12507106	.	+	.	ID=g_143-T1.exon3;Parent=g_143-T1;
R2_1	pasa	CDS	12506930	12507106	.	+	0	ID=g_143-T1.cds;Parent=g_143-T1;
R2_1	pasa	gene	13844043	13845148	.	+	.	ID=g_147;Name=ORF%20type%3Acomplete%20len%3A217%20%28%2B%29%2Cscore%3D45.06;
R2_1	pasa	mRNA	13844043	13845148	.	+	.	ID=g_147-T1;Parent=g_147;product=hypothetical protein;
R2_1	pasa	exon	13844123	13844664	.	+	.	ID=g_147-T1.exon1;Parent=g_147-T1;
R2_1	pasa	CDS	13844123	13844664	.	+	0	ID=g_147-T1.cds;Parent=g_147-T1;
R2_1	pasa	exon	13844927	13844957	.	+	.	ID=g_147-T1.exon2;Parent=g_147-T1;
R2_1	pasa	CDS	13844927	13844957	.	+	1	ID=g_147-T1.cds;Parent=g_147-T1;
R2_1	pasa	gene	14793583	14794744	.	+	.	ID=g_138;Name=ORF%20type%3Acomplete%20len%3A148%20%28%2B%29%2Cscore%3D13.40;
R2_1	pasa	mRNA	14793583	14794744	.	+	.	ID=g_138-T1;Parent=g_138;product=hypothetical protein;
R2_1	pasa	exon	14793757	14793811	.	+	.	ID=g_138-T1.exon1;Parent=g_138-T1;
R2_1	pasa	CDS	14793757	14793811	.	+	0	ID=g_138-T1.cds;Parent=g_138-T1;
R2_1	pasa	exon	14793931	14794065	.	+	.	ID=g_138-T1.exon2;Parent=g_138-T1;
R2_1	pasa	CDS	14793931	14794065	.	+	2	ID=g_138-T1.cds;Parent=g_138-T1;
R2_1	pasa	exon	14794287	14794540	.	+	.	ID=g_138-T1.exon3;Parent=g_138-T1;
R2_1	pasa	CDS	14794287	14794540	.	+	2	ID=g_138-T1.cds;Parent=g_138-T1;
R2_1	pasa	gene	16396124	16398109	.	+	.	ID=g_148;Name=ORF%20type%3Acomplete%20len%3A185%20%28%2B%29%2Cscore%3D27.12;
R2_1	pasa	mRNA	16396124	16398109	.	+	.	ID=g_148-T1;Parent=g_148;product=hypothetical protein;
R2_1	pasa	exon	16396285	16396584	.	+	.	ID=g_148-T1.exon1;Parent=g_148-T1;
R2_1	pasa	CDS	16396285	16396584	.	+	0	ID=g_148-T1.cds;Parent=g_148-T1;
R2_1	pasa	exon	16396779	16397033	.	+	.	ID=g_148-T1.exon2;Parent=g_148-T1;
R2_1	pasa	CDS	16396779	16397033	.	+	0	ID=g_148-T1.cds;Parent=g_148-T1;
R2_1	pasa	gene	16826840	16828992	.	+	.	ID=g_153;Name=ORF%20type%3Acomplete%20len%3A262%20%28%2B%29%2Cscore%3D18.28;
R2_1	pasa	mRNA	16826840	16828992	.	+	.	ID=g_153-T1;Parent=g_153;product=hypothetical protein;
R2_1	pasa	exon	16827865	16827989	.	+	.	ID=g_153-T1.exon1;Parent=g_153-T1;
R2_1	pasa	CDS	16827865	16827989	.	+	0	ID=g_153-T1.cds;Parent=g_153-T1;
R2_1	pasa	exon	16828114	16828480	.	+	.	ID=g_153-T1.exon2;Parent=g_153-T1;
R2_1	pasa	CDS	16828114	16828480	.	+	1	ID=g_153-T1.cds;Parent=g_153-T1;
R2_1	pasa	exon	16828554	16828761	.	+	.	ID=g_153-T1.exon3;Parent=g_153-T1;
R2_1	pasa	CDS	16828554	16828761	.	+	0	ID=g_153-T1.cds;Parent=g_153-T1;
R2_1	pasa	exon	16828835	16828920	.	+	.	ID=g_153-T1.exon4;Parent=g_153-T1;
R2_1	pasa	CDS	16828835	16828920	.	+	2	ID=g_153-T1.cds;Parent=g_153-T1;
R2_1	pasa	gene	17517797	17520296	.	+	.	ID=g_139;Name=ORF%20type%3Acomplete%20len%3A476%20%28%2B%29%2Cscore%3D79.98;
R2_1	pasa	mRNA	17517797	17520296	.	+	.	ID=g_139-T1;Parent=g_139;product=hypothetical protein;
R2_1	pasa	exon	17517881	17517943	.	+	.	ID=g_139-T1.exon1;Parent=g_139-T1;
R2_1	pasa	CDS	17517881	17517943	.	+	0	ID=g_139-T1.cds;Parent=g_139-T1;
R2_1	pasa	exon	17518238	17518458	.	+	.	ID=g_139-T1.exon2;Parent=g_139-T1;
R2_1	pasa	CDS	17518238	17518458	.	+	0	ID=g_139-T1.cds;Parent=g_139-T1;
R2_1	pasa	exon	17518533	17518625	.	+	.	ID=g_139-T1.exon3;Parent=g_139-T1;
R2_1	pasa	CDS	17518533	17518625	.	+	1	ID=g_139-T1.cds;Parent=g_139-T1;
R2_1	pasa	exon	17518774	17518991	.	+	.	ID=g_139-T1.exon4;Parent=g_139-T1;
R2_1	pasa	CDS	17518774	17518991	.	+	1	ID=g_139-T1.cds;Parent=g_139-T1;
R2_1	pasa	exon	17519080	17519257	.	+	.	ID=g_139-T1.exon5;Parent=g_139-T1;
R2_1	pasa	CDS	17519080	17519257	.	+	2	ID=g_139-T1.cds;Parent=g_139-T1;
R2_1	pasa	exon	17519405	17519642	.	+	.	ID=g_139-T1.exon6;Parent=g_139-T1;
R2_1	pasa	CDS	17519405	17519642	.	+	1	ID=g_139-T1.cds;Parent=g_139-T1;
R2_1	pasa	exon	17519729	17519891	.	+	.	ID=g_139-T1.exon7;Parent=g_139-T1;
R2_1	pasa	CDS	17519729	17519891	.	+	0	ID=g_139-T1.cds;Parent=g_139-T1;
R2_1	pasa	exon	17519999	17520252	.	+	.	ID=g_139-T1.exon8;Parent=g_139-T1;
R2_1	pasa	CDS	17519999	17520252	.	+	2	ID=g_139-T1.cds;Parent=g_139-T1;
R2_1	pasa	gene	17526363	17528398	.	+	.	ID=g_140;Name=ORF%20type%3Acomplete%20len%3A151%20%28%2B%29%2Cscore%3D17.56;
R2_1	pasa	mRNA	17526363	17528398	.	+	.	ID=g_140-T1;Parent=g_140;product=hypothetical protein;
R2_1	pasa	exon	17527014	17527154	.	+	.	ID=g_140-T1.exon1;Parent=g_140-T1;
R2_1	pasa	CDS	17527014	17527154	.	+	0	ID=g_140-T1.cds;Parent=g_140-T1;
R2_1	pasa	exon	17527845	17528012	.	+	.	ID=g_140-T1.exon2;Parent=g_140-T1;
R2_1	pasa	CDS	17527845	17528012	.	+	0	ID=g_140-T1.cds;Parent=g_140-T1;
R2_1	pasa	exon	17528096	17528239	.	+	.	ID=g_140-T1.exon3;Parent=g_140-T1;
R2_1	pasa	CDS	17528096	17528239	.	+	0	ID=g_140-T1.cds;Parent=g_140-T1;
R2_1	pasa	gene	17740239	17741929	.	+	.	ID=g_141;Name=ORF%20type%3Acomplete%20len%3A375%20%28%2B%29%2Cscore%3D49.33;
R2_1	pasa	mRNA	17740239	17741929	.	+	.	ID=g_141-T1;Parent=g_141;product=hypothetical protein;
R2_1	pasa	exon	17740454	17740485	.	+	.	ID=g_141-T1.exon1;Parent=g_141-T1;
R2_1	pasa	CDS	17740454	17740485	.	+	0	ID=g_141-T1.cds;Parent=g_141-T1;
R2_1	pasa	exon	17740582	17740822	.	+	.	ID=g_141-T1.exon2;Parent=g_141-T1;
R2_1	pasa	CDS	17740582	17740822	.	+	1	ID=g_141-T1.cds;Parent=g_141-T1;
R2_1	pasa	exon	17740902	17741304	.	+	.	ID=g_141-T1.exon3;Parent=g_141-T1;
R2_1	pasa	CDS	17740902	17741304	.	+	0	ID=g_141-T1.cds;Parent=g_141-T1;
R2_1	pasa	exon	17741393	17741630	.	+	.	ID=g_141-T1.exon4;Parent=g_141-T1;
R2_1	pasa	CDS	17741393	17741630	.	+	2	ID=g_141-T1.cds;Parent=g_141-T1;
R2_1	pasa	exon	17741697	17741907	.	+	.	ID=g_141-T1.exon5;Parent=g_141-T1;
R2_1	pasa	CDS	17741697	17741907	.	+	1	ID=g_141-T1.cds;Parent=g_141-T1;
R2_3	pasa	gene	816830	818019	.	+	.	ID=g_160;Name=ORF%20type%3Acomplete%20len%3A204%20%28%2B%29%2Cscore%3D15.46;
R2_3	pasa	mRNA	816830	818019	.	+	.	ID=g_160-T1;Parent=g_160;product=hypothetical protein;
R2_3	pasa	exon	816962	816964	.	+	.	ID=g_160-T1.exon1;Parent=g_160-T1;
R2_3	pasa	CDS	816962	816964	.	+	0	ID=g_160-T1.cds;Parent=g_160-T1;
R2_3	pasa	exon	817110	817192	.	+	.	ID=g_160-T1.exon2;Parent=g_160-T1;
R2_3	pasa	CDS	817110	817192	.	+	0	ID=g_160-T1.cds;Parent=g_160-T1;
R2_3	pasa	exon	817277	817348	.	+	.	ID=g_160-T1.exon3;Parent=g_160-T1;
R2_3	pasa	CDS	817277	817348	.	+	1	ID=g_160-T1.cds;Parent=g_160-T1;
R2_3	pasa	exon	817427	817736	.	+	.	ID=g_160-T1.exon4;Parent=g_160-T1;
R2_3	pasa	CDS	817427	817736	.	+	1	ID=g_160-T1.cds;Parent=g_160-T1;
R2_3	pasa	exon	817803	817946	.	+	.	ID=g_160-T1.exon5;Parent=g_160-T1;
R2_3	pasa	CDS	817803	817946	.	+	0	ID=g_160-T1.cds;Parent=g_160-T1;
R2_3	pasa	gene	4820900	4825654	.	+	.	ID=g_157;Name=ORF%20type%3Acomplete%20len%3A299%20%28%2B%29%2Cscore%3D67.18;
R2_3	pasa	mRNA	4820900	4825654	.	+	.	ID=g_157-T1;Parent=g_157;product=hypothetical protein;
R2_3	pasa	exon	4822166	4822724	.	+	.	ID=g_157-T1.exon1;Parent=g_157-T1;
R2_3	pasa	CDS	4822166	4822724	.	+	0	ID=g_157-T1.cds;Parent=g_157-T1;
R2_3	pasa	exon	4825180	4825517	.	+	.	ID=g_157-T1.exon2;Parent=g_157-T1;
R2_3	pasa	CDS	4825180	4825517	.	+	2	ID=g_157-T1.cds;Parent=g_157-T1;
R2_3	pasa	gene	5751790	5763450	.	+	.	ID=g_158;Name=ORF%20type%3Acomplete%20len%3A604%20%28%2B%29%2Cscore%3D260.98;
R2_3	pasa	mRNA	5751790	5763450	.	+	.	ID=g_158-T1;Parent=g_158;product=hypothetical protein;
R2_3	pasa	exon	5751890	5752693	.	+	.	ID=g_158-T1.exon1;Parent=g_158-T1;
R2_3	pasa	CDS	5751890	5752693	.	+	0	ID=g_158-T1.cds;Parent=g_158-T1;
R2_3	pasa	exon	5760750	5761064	.	+	.	ID=g_158-T1.exon2;Parent=g_158-T1;
R2_3	pasa	CDS	5760750	5761064	.	+	0	ID=g_158-T1.cds;Parent=g_158-T1;
R2_3	pasa	exon	5761659	5761886	.	+	.	ID=g_158-T1.exon3;Parent=g_158-T1;
R2_3	pasa	CDS	5761659	5761886	.	+	0	ID=g_158-T1.cds;Parent=g_158-T1;
R2_3	pasa	exon	5762795	5763160	.	+	.	ID=g_158-T1.exon4;Parent=g_158-T1;
R2_3	pasa	CDS	5762795	5763160	.	+	0	ID=g_158-T1.cds;Parent=g_158-T1;
R2_3	pasa	gene	6733787	6744552	.	+	.	ID=g_159;Name=ORF%20type%3Acomplete%20len%3A318%20%28%2B%29%2Cscore%3D59.16;
R2_3	pasa	mRNA	6733787	6744552	.	+	.	ID=g_159-T1;Parent=g_159;product=hypothetical protein;
R2_3	pasa	exon	6737431	6737553	.	+	.	ID=g_159-T1.exon1;Parent=g_159-T1;
R2_3	pasa	CDS	6737431	6737553	.	+	0	ID=g_159-T1.cds;Parent=g_159-T1;
R2_3	pasa	exon	6737748	6737869	.	+	.	ID=g_159-T1.exon2;Parent=g_159-T1;
R2_3	pasa	CDS	6737748	6737869	.	+	0	ID=g_159-T1.cds;Parent=g_159-T1;
R2_3	pasa	exon	6739799	6739908	.	+	.	ID=g_159-T1.exon3;Parent=g_159-T1;
R2_3	pasa	CDS	6739799	6739908	.	+	1	ID=g_159-T1.cds;Parent=g_159-T1;
R2_3	pasa	exon	6741474	6741686	.	+	.	ID=g_159-T1.exon4;Parent=g_159-T1;
R2_3	pasa	CDS	6741474	6741686	.	+	2	ID=g_159-T1.cds;Parent=g_159-T1;
R2_3	pasa	exon	6742501	6742886	.	+	.	ID=g_159-T1.exon5;Parent=g_159-T1;
R2_3	pasa	CDS	6742501	6742886	.	+	2	ID=g_159-T1.cds;Parent=g_159-T1;
R2_3	pasa	gene	7055156	7059332	.	+	.	ID=g_161;Name=ORF%20type%3Acomplete%20len%3A180%20%28%2B%29%2Cscore%3D46.99;
R2_3	pasa	mRNA	7055156	7059332	.	+	.	ID=g_161-T1;Parent=g_161;product=hypothetical protein;
R2_3	pasa	exon	7055294	7055315	.	+	.	ID=g_161-T1.exon1;Parent=g_161-T1;
R2_3	pasa	CDS	7055294	7055315	.	+	0	ID=g_161-T1.cds;Parent=g_161-T1;
R2_3	pasa	exon	7055570	7055685	.	+	.	ID=g_161-T1.exon2;Parent=g_161-T1;
R2_3	pasa	CDS	7055570	7055685	.	+	2	ID=g_161-T1.cds;Parent=g_161-T1;
R2_3	pasa	exon	7056519	7056732	.	+	.	ID=g_161-T1.exon3;Parent=g_161-T1;
R2_3	pasa	CDS	7056519	7056732	.	+	0	ID=g_161-T1.cds;Parent=g_161-T1;
R2_3	pasa	exon	7057242	7057321	.	+	.	ID=g_161-T1.exon4;Parent=g_161-T1;
R2_3	pasa	CDS	7057242	7057321	.	+	2	ID=g_161-T1.cds;Parent=g_161-T1;
R2_3	pasa	exon	7058128	7058235	.	+	.	ID=g_161-T1.exon5;Parent=g_161-T1;
R2_3	pasa	CDS	7058128	7058235	.	+	0	ID=g_161-T1.cds;Parent=g_161-T1;
R2_4	pasa	gene	1501658	1511701	.	+	.	ID=g_162;Name=ORF%20type%3Acomplete%20len%3A219%20%28%2B%29%2Cscore%3D14.77;
R2_4	pasa	mRNA	1501658	1511701	.	+	.	ID=g_162-T1;Parent=g_162;product=hypothetical protein;
R2_4	pasa	exon	1501670	1501741	.	+	.	ID=g_162-T1.exon1;Parent=g_162-T1;
R2_4	pasa	CDS	1501670	1501741	.	+	0	ID=g_162-T1.cds;Parent=g_162-T1;
R2_4	pasa	exon	1502532	1502616	.	+	.	ID=g_162-T1.exon2;Parent=g_162-T1;
R2_4	pasa	CDS	1502532	1502616	.	+	0	ID=g_162-T1.cds;Parent=g_162-T1;
R2_4	pasa	exon	1505578	1505709	.	+	.	ID=g_162-T1.exon3;Parent=g_162-T1;
R2_4	pasa	CDS	1505578	1505709	.	+	2	ID=g_162-T1.cds;Parent=g_162-T1;
R2_4	pasa	exon	1506658	1506750	.	+	.	ID=g_162-T1.exon4;Parent=g_162-T1;
R2_4	pasa	CDS	1506658	1506750	.	+	2	ID=g_162-T1.cds;Parent=g_162-T1;
R2_4	pasa	exon	1511149	1511423	.	+	.	ID=g_162-T1.exon5;Parent=g_162-T1;
R2_4	pasa	CDS	1511149	1511423	.	+	2	ID=g_162-T1.cds;Parent=g_162-T1;
R2_4	pasa	gene	1740853	1743781	.	+	.	ID=g_185;Name=ORF%20type%3Acomplete%20len%3A163%20%28%2B%29%2Cscore%3D17.05;
R2_4	pasa	mRNA	1740853	1743781	.	+	.	ID=g_185-T1;Parent=g_185;product=hypothetical protein;
R2_4	pasa	exon	1741380	1741430	.	+	.	ID=g_185-T1.exon1;Parent=g_185-T1;
R2_4	pasa	CDS	1741380	1741430	.	+	0	ID=g_185-T1.cds;Parent=g_185-T1;
R2_4	pasa	exon	1742749	1742955	.	+	.	ID=g_185-T1.exon2;Parent=g_185-T1;
R2_4	pasa	CDS	1742749	1742955	.	+	0	ID=g_185-T1.cds;Parent=g_185-T1;
R2_4	pasa	exon	1743095	1743214	.	+	.	ID=g_185-T1.exon3;Parent=g_185-T1;
R2_4	pasa	CDS	1743095	1743214	.	+	0	ID=g_185-T1.cds;Parent=g_185-T1;
R2_4	pasa	exon	1743387	1743497	.	+	.	ID=g_185-T1.exon4;Parent=g_185-T1;
R2_4	pasa	CDS	1743387	1743497	.	+	0	ID=g_185-T1.cds;Parent=g_185-T1;
R2_4	pasa	gene	2736159	2736837	.	+	.	ID=g_179;Name=ORF%20type%3Acomplete%20len%3A123%20%28%2B%29%2Cscore%3D10.70;
R2_4	pasa	mRNA	2736159	2736837	.	+	.	ID=g_179-T1;Parent=g_179;product=hypothetical protein;
R2_4	pasa	exon	2736281	2736385	.	+	.	ID=g_179-T1.exon1;Parent=g_179-T1;
R2_4	pasa	CDS	2736281	2736385	.	+	0	ID=g_179-T1.cds;Parent=g_179-T1;
R2_4	pasa	exon	2736490	2736753	.	+	.	ID=g_179-T1.exon2;Parent=g_179-T1;
R2_4	pasa	CDS	2736490	2736753	.	+	0	ID=g_179-T1.cds;Parent=g_179-T1;
R2_4	pasa	gene	2851152	2852445	.	+	.	ID=g_178;Name=ORF%20type%3Acomplete%20len%3A153%20%28%2B%29%2Cscore%3D18.25;
R2_4	pasa	mRNA	2851152	2852445	.	+	.	ID=g_178-T1;Parent=g_178;product=hypothetical protein;
R2_4	pasa	exon	2851182	2851184	.	+	.	ID=g_178-T1.exon1;Parent=g_178-T1;
R2_4	pasa	CDS	2851182	2851184	.	+	0	ID=g_178-T1.cds;Parent=g_178-T1;
R2_4	pasa	exon	2851602	2851787	.	+	.	ID=g_178-T1.exon2;Parent=g_178-T1;
R2_4	pasa	CDS	2851602	2851787	.	+	0	ID=g_178-T1.cds;Parent=g_178-T1;
R2_4	pasa	exon	2851878	2851979	.	+	.	ID=g_178-T1.exon3;Parent=g_178-T1;
R2_4	pasa	CDS	2851878	2851979	.	+	0	ID=g_178-T1.cds;Parent=g_178-T1;
R2_4	pasa	exon	2852234	2852401	.	+	.	ID=g_178-T1.exon4;Parent=g_178-T1;
R2_4	pasa	CDS	2852234	2852401	.	+	0	ID=g_178-T1.cds;Parent=g_178-T1;
R2_4	pasa	gene	3283923	3284919	.	+	.	ID=g_182;Name=ORF%20type%3Acomplete%20len%3A140%20%28%2B%29%2Cscore%3D4.88;
R2_4	pasa	mRNA	3283923	3284919	.	+	.	ID=g_182-T1;Parent=g_182;product=hypothetical protein;
R2_4	pasa	exon	3284280	3284402	.	+	.	ID=g_182-T1.exon1;Parent=g_182-T1;
R2_4	pasa	CDS	3284280	3284402	.	+	0	ID=g_182-T1.cds;Parent=g_182-T1;
R2_4	pasa	exon	3284575	3284871	.	+	.	ID=g_182-T1.exon2;Parent=g_182-T1;
R2_4	pasa	CDS	3284575	3284871	.	+	0	ID=g_182-T1.cds;Parent=g_182-T1;
R2_4	pasa	gene	3288666	3290627	.	+	.	ID=g_175;Name=ORF%20type%3Acomplete%20len%3A395%20%28%2B%29%2Cscore%3D25.76;
R2_4	pasa	mRNA	3288666	3290627	.	+	.	ID=g_175-T1;Parent=g_175;product=hypothetical protein;
R2_4	pasa	exon	3288820	3288901	.	+	.	ID=g_175-T1.exon1;Parent=g_175-T1;
R2_4	pasa	CDS	3288820	3288901	.	+	0	ID=g_175-T1.cds;Parent=g_175-T1;
R2_4	pasa	exon	3289092	3289615	.	+	.	ID=g_175-T1.exon2;Parent=g_175-T1;
R2_4	pasa	CDS	3289092	3289615	.	+	2	ID=g_175-T1.cds;Parent=g_175-T1;
R2_4	pasa	exon	3289694	3289990	.	+	.	ID=g_175-T1.exon3;Parent=g_175-T1;
R2_4	pasa	CDS	3289694	3289990	.	+	0	ID=g_175-T1.cds;Parent=g_175-T1;
R2_4	pasa	exon	3290085	3290189	.	+	.	ID=g_175-T1.exon4;Parent=g_175-T1;
R2_4	pasa	CDS	3290085	3290189	.	+	0	ID=g_175-T1.cds;Parent=g_175-T1;
R2_4	pasa	exon	3290260	3290436	.	+	.	ID=g_175-T1.exon5;Parent=g_175-T1;
R2_4	pasa	CDS	3290260	3290436	.	+	0	ID=g_175-T1.cds;Parent=g_175-T1;
R2_4	pasa	gene	3593163	3595936	.	+	.	ID=g_163;Name=ORF%20type%3Acomplete%20len%3A602%20%28%2B%29%2Cscore%3D93.61;
R2_4	pasa	mRNA	3593163	3595936	.	+	.	ID=g_163-T1;Parent=g_163;product=hypothetical protein;
R2_4	pasa	exon	3593229	3593721	.	+	.	ID=g_163-T1.exon1;Parent=g_163-T1;
R2_4	pasa	CDS	3593229	3593721	.	+	0	ID=g_163-T1.cds;Parent=g_163-T1;
R2_4	pasa	exon	3593798	3593963	.	+	.	ID=g_163-T1.exon2;Parent=g_163-T1;
R2_4	pasa	CDS	3593798	3593963	.	+	2	ID=g_163-T1.cds;Parent=g_163-T1;
R2_4	pasa	exon	3594085	3594565	.	+	.	ID=g_163-T1.exon3;Parent=g_163-T1;
R2_4	pasa	CDS	3594085	3594565	.	+	1	ID=g_163-T1.cds;Parent=g_163-T1;
R2_4	pasa	exon	3594680	3594853	.	+	.	ID=g_163-T1.exon4;Parent=g_163-T1;
R2_4	pasa	CDS	3594680	3594853	.	+	0	ID=g_163-T1.cds;Parent=g_163-T1;
R2_4	pasa	exon	3594933	3595080	.	+	.	ID=g_163-T1.exon5;Parent=g_163-T1;
R2_4	pasa	CDS	3594933	3595080	.	+	0	ID=g_163-T1.cds;Parent=g_163-T1;
R2_4	pasa	exon	3595196	3595317	.	+	.	ID=g_163-T1.exon6;Parent=g_163-T1;
R2_4	pasa	CDS	3595196	3595317	.	+	2	ID=g_163-T1.cds;Parent=g_163-T1;
R2_4	pasa	exon	3595593	3595814	.	+	.	ID=g_163-T1.exon7;Parent=g_163-T1;
R2_4	pasa	CDS	3595593	3595814	.	+	0	ID=g_163-T1.cds;Parent=g_163-T1;
R2_4	pasa	gene	3741435	3745534	.	+	.	ID=g_164;Name=ORF%20type%3Acomplete%20len%3A544%20%28%2B%29%2Cscore%3D83.35;
R2_4	pasa	mRNA	3741435	3745534	.	+	.	ID=g_164-T1;Parent=g_164;product=hypothetical protein;
R2_4	pasa	exon	3741860	3741997	.	+	.	ID=g_164-T1.exon1;Parent=g_164-T1;
R2_4	pasa	CDS	3741860	3741997	.	+	0	ID=g_164-T1.cds;Parent=g_164-T1;
R2_4	pasa	exon	3742985	3743076	.	+	.	ID=g_164-T1.exon2;Parent=g_164-T1;
R2_4	pasa	CDS	3742985	3743076	.	+	0	ID=g_164-T1.cds;Parent=g_164-T1;
R2_4	pasa	exon	3743261	3743394	.	+	.	ID=g_164-T1.exon3;Parent=g_164-T1;
R2_4	pasa	CDS	3743261	3743394	.	+	1	ID=g_164-T1.cds;Parent=g_164-T1;
R2_4	pasa	exon	3743573	3743706	.	+	.	ID=g_164-T1.exon4;Parent=g_164-T1;
R2_4	pasa	CDS	3743573	3743706	.	+	2	ID=g_164-T1.cds;Parent=g_164-T1;
R2_4	pasa	exon	3743794	3743949	.	+	.	ID=g_164-T1.exon5;Parent=g_164-T1;
R2_4	pasa	CDS	3743794	3743949	.	+	0	ID=g_164-T1.cds;Parent=g_164-T1;
R2_4	pasa	exon	3744022	3744178	.	+	.	ID=g_164-T1.exon6;Parent=g_164-T1;
R2_4	pasa	CDS	3744022	3744178	.	+	0	ID=g_164-T1.cds;Parent=g_164-T1;
R2_4	pasa	exon	3744262	3744473	.	+	.	ID=g_164-T1.exon7;Parent=g_164-T1;
R2_4	pasa	CDS	3744262	3744473	.	+	2	ID=g_164-T1.cds;Parent=g_164-T1;
R2_4	pasa	exon	3744573	3744692	.	+	.	ID=g_164-T1.exon8;Parent=g_164-T1;
R2_4	pasa	CDS	3744573	3744692	.	+	0	ID=g_164-T1.cds;Parent=g_164-T1;
R2_4	pasa	exon	3744770	3744925	.	+	.	ID=g_164-T1.exon9;Parent=g_164-T1;
R2_4	pasa	CDS	3744770	3744925	.	+	0	ID=g_164-T1.cds;Parent=g_164-T1;
R2_4	pasa	exon	3745003	3745189	.	+	.	ID=g_164-T1.exon10;Parent=g_164-T1;
R2_4	pasa	CDS	3745003	3745189	.	+	0	ID=g_164-T1.cds;Parent=g_164-T1;
R2_4	pasa	exon	3745273	3745418	.	+	.	ID=g_164-T1.exon11;Parent=g_164-T1;
R2_4	pasa	CDS	3745273	3745418	.	+	2	ID=g_164-T1.cds;Parent=g_164-T1;
R2_4	pasa	gene	3784072	3789748	.	+	.	ID=g_165;Name=ORF%20type%3Acomplete%20len%3A124%20%28%2B%29%2Cscore%3D14.41;
R2_4	pasa	mRNA	3784072	3789748	.	+	.	ID=g_165-T1;Parent=g_165;product=hypothetical protein;
R2_4	pasa	exon	3784250	3784290	.	+	.	ID=g_165-T1.exon1;Parent=g_165-T1;
R2_4	pasa	CDS	3784250	3784290	.	+	0	ID=g_165-T1.cds;Parent=g_165-T1;
R2_4	pasa	exon	3789201	3789531	.	+	.	ID=g_165-T1.exon2;Parent=g_165-T1;
R2_4	pasa	CDS	3789201	3789531	.	+	1	ID=g_165-T1.cds;Parent=g_165-T1;
R2_4	pasa	gene	4011269	4014325	.	+	.	ID=g_166;Name=ORF%20type%3Acomplete%20len%3A542%20%28%2B%29%2Cscore%3D46.04;
R2_4	pasa	mRNA	4011269	4014325	.	+	.	ID=g_166-T1;Parent=g_166;product=hypothetical protein;
R2_4	pasa	exon	4011808	4011909	.	+	.	ID=g_166-T1.exon1;Parent=g_166-T1;
R2_4	pasa	CDS	4011808	4011909	.	+	0	ID=g_166-T1.cds;Parent=g_166-T1;
R2_4	pasa	exon	4011991	4012231	.	+	.	ID=g_166-T1.exon2;Parent=g_166-T1;
R2_4	pasa	CDS	4011991	4012231	.	+	0	ID=g_166-T1.cds;Parent=g_166-T1;
R2_4	pasa	exon	4012314	4012585	.	+	.	ID=g_166-T1.exon3;Parent=g_166-T1;
R2_4	pasa	CDS	4012314	4012585	.	+	2	ID=g_166-T1.cds;Parent=g_166-T1;
R2_4	pasa	exon	4012838	4013478	.	+	.	ID=g_166-T1.exon4;Parent=g_166-T1;
R2_4	pasa	CDS	4012838	4013478	.	+	0	ID=g_166-T1.cds;Parent=g_166-T1;
R2_4	pasa	exon	4013654	4013885	.	+	.	ID=g_166-T1.exon5;Parent=g_166-T1;
R2_4	pasa	CDS	4013654	4013885	.	+	1	ID=g_166-T1.cds;Parent=g_166-T1;
R2_4	pasa	exon	4014161	4014298	.	+	.	ID=g_166-T1.exon6;Parent=g_166-T1;
R2_4	pasa	CDS	4014161	4014298	.	+	0	ID=g_166-T1.cds;Parent=g_166-T1;
R2_4	pasa	gene	5266543	5267571	.	+	.	ID=g_187;Name=ORF%20type%3Acomplete%20len%3A140%20%28%2B%29%2Cscore%3D19.46;
R2_4	pasa	mRNA	5266543	5267571	.	+	.	ID=g_187-T1;Parent=g_187;product=hypothetical protein;
R2_4	pasa	exon	5266803	5266962	.	+	.	ID=g_187-T1.exon1;Parent=g_187-T1;
R2_4	pasa	CDS	5266803	5266962	.	+	0	ID=g_187-T1.cds;Parent=g_187-T1;
R2_4	pasa	exon	5267083	5267219	.	+	.	ID=g_187-T1.exon2;Parent=g_187-T1;
R2_4	pasa	CDS	5267083	5267219	.	+	2	ID=g_187-T1.cds;Parent=g_187-T1;
R2_4	pasa	exon	5267291	5267413	.	+	.	ID=g_187-T1.exon3;Parent=g_187-T1;
R2_4	pasa	CDS	5267291	5267413	.	+	0	ID=g_187-T1.cds;Parent=g_187-T1;
R2_4	pasa	gene	5323681	5325666	.	+	.	ID=g_167;Name=ORF%20type%3Acomplete%20len%3A235%20%28%2B%29%2Cscore%3D28.87;
R2_4	pasa	mRNA	5323681	5325666	.	+	.	ID=g_167-T1;Parent=g_167;product=hypothetical protein;
R2_4	pasa	exon	5323982	5323998	.	+	.	ID=g_167-T1.exon1;Parent=g_167-T1;
R2_4	pasa	CDS	5323982	5323998	.	+	0	ID=g_167-T1.cds;Parent=g_167-T1;
R2_4	pasa	exon	5324517	5324724	.	+	.	ID=g_167-T1.exon2;Parent=g_167-T1;
R2_4	pasa	CDS	5324517	5324724	.	+	1	ID=g_167-T1.cds;Parent=g_167-T1;
R2_4	pasa	exon	5324810	5325085	.	+	.	ID=g_167-T1.exon3;Parent=g_167-T1;
R2_4	pasa	CDS	5324810	5325085	.	+	0	ID=g_167-T1.cds;Parent=g_167-T1;
R2_4	pasa	exon	5325167	5325358	.	+	.	ID=g_167-T1.exon4;Parent=g_167-T1;
R2_4	pasa	CDS	5325167	5325358	.	+	0	ID=g_167-T1.cds;Parent=g_167-T1;
R2_4	pasa	exon	5325489	5325500	.	+	.	ID=g_167-T1.exon5;Parent=g_167-T1;
R2_4	pasa	CDS	5325489	5325500	.	+	0	ID=g_167-T1.cds;Parent=g_167-T1;
R2_4	pasa	gene	5622234	5624283	.	+	.	ID=g_168;Name=ORF%20type%3Acomplete%20len%3A203%20%28%2B%29%2Cscore%3D7.73;
R2_4	pasa	mRNA	5622234	5624283	.	+	.	ID=g_168-T1;Parent=g_168;product=hypothetical protein;
R2_4	pasa	exon	5622722	5622786	.	+	.	ID=g_168-T1.exon1;Parent=g_168-T1;
R2_4	pasa	CDS	5622722	5622786	.	+	0	ID=g_168-T1.cds;Parent=g_168-T1;
R2_4	pasa	exon	5622867	5623101	.	+	.	ID=g_168-T1.exon2;Parent=g_168-T1;
R2_4	pasa	CDS	5622867	5623101	.	+	1	ID=g_168-T1.cds;Parent=g_168-T1;
R2_4	pasa	exon	5623770	5624012	.	+	.	ID=g_168-T1.exon3;Parent=g_168-T1;
R2_4	pasa	CDS	5623770	5624012	.	+	0	ID=g_168-T1.cds;Parent=g_168-T1;
R2_4	pasa	exon	5624088	5624153	.	+	.	ID=g_168-T1.exon4;Parent=g_168-T1;
R2_4	pasa	CDS	5624088	5624153	.	+	0	ID=g_168-T1.cds;Parent=g_168-T1;
R2_4	pasa	gene	6625171	6628049	.	+	.	ID=g_169;Name=ORF%20type%3Acomplete%20len%3A155%20%28%2B%29%2Cscore%3D0.43;
R2_4	pasa	mRNA	6625171	6628049	.	+	.	ID=g_169-T1;Parent=g_169;product=hypothetical protein;
R2_4	pasa	exon	6626193	6626231	.	+	.	ID=g_169-T1.exon1;Parent=g_169-T1;
R2_4	pasa	CDS	6626193	6626231	.	+	0	ID=g_169-T1.cds;Parent=g_169-T1;
R2_4	pasa	exon	6626703	6626737	.	+	.	ID=g_169-T1.exon2;Parent=g_169-T1;
R2_4	pasa	CDS	6626703	6626737	.	+	0	ID=g_169-T1.cds;Parent=g_169-T1;
R2_4	pasa	exon	6626854	6626965	.	+	.	ID=g_169-T1.exon3;Parent=g_169-T1;
R2_4	pasa	CDS	6626854	6626965	.	+	1	ID=g_169-T1.cds;Parent=g_169-T1;
R2_4	pasa	exon	6627042	6627111	.	+	.	ID=g_169-T1.exon4;Parent=g_169-T1;
R2_4	pasa	CDS	6627042	6627111	.	+	0	ID=g_169-T1.cds;Parent=g_169-T1;
R2_4	pasa	exon	6627230	6627367	.	+	.	ID=g_169-T1.exon5;Parent=g_169-T1;
R2_4	pasa	CDS	6627230	6627367	.	+	2	ID=g_169-T1.cds;Parent=g_169-T1;
R2_4	pasa	exon	6627662	6627732	.	+	.	ID=g_169-T1.exon6;Parent=g_169-T1;
R2_4	pasa	CDS	6627662	6627732	.	+	2	ID=g_169-T1.cds;Parent=g_169-T1;
R2_4	pasa	gene	7251591	7253920	.	+	.	ID=g_170;Name=ORF%20type%3Acomplete%20len%3A191%20%28%2B%29%2Cscore%3D23.85;
R2_4	pasa	mRNA	7251591	7253920	.	+	.	ID=g_170-T1;Parent=g_170;product=hypothetical protein;
R2_4	pasa	exon	7253069	7253465	.	+	.	ID=g_170-T1.exon1;Parent=g_170-T1;
R2_4	pasa	CDS	7253069	7253465	.	+	0	ID=g_170-T1.cds;Parent=g_170-T1;
R2_4	pasa	exon	7253651	7253826	.	+	.	ID=g_170-T1.exon2;Parent=g_170-T1;
R2_4	pasa	CDS	7253651	7253826	.	+	2	ID=g_170-T1.cds;Parent=g_170-T1;
R2_4	pasa	gene	7265879	7266871	.	+	.	ID=g_177;Name=ORF%20type%3Acomplete%20len%3A127%20%28%2B%29%2Cscore%3D8.98;
R2_4	pasa	mRNA	7265879	7266871	.	+	.	ID=g_177-T1;Parent=g_177;product=hypothetical protein;
R2_4	pasa	exon	7265932	7266063	.	+	.	ID=g_177-T1.exon1;Parent=g_177-T1;
R2_4	pasa	CDS	7265932	7266063	.	+	0	ID=g_177-T1.cds;Parent=g_177-T1;
R2_4	pasa	exon	7266518	7266715	.	+	.	ID=g_177-T1.exon2;Parent=g_177-T1;
R2_4	pasa	CDS	7266518	7266715	.	+	0	ID=g_177-T1.cds;Parent=g_177-T1;
R2_4	pasa	gene	7387084	7388554	.	+	.	ID=g_181;Name=ORF%20type%3Acomplete%20len%3A108%20%28%2B%29%2Cscore%3D19.08;
R2_4	pasa	mRNA	7387084	7388554	.	+	.	ID=g_181-T1;Parent=g_181;product=hypothetical protein;
R2_4	pasa	exon	7387178	7387394	.	+	.	ID=g_181-T1.exon1;Parent=g_181-T1;
R2_4	pasa	CDS	7387178	7387394	.	+	0	ID=g_181-T1.cds;Parent=g_181-T1;
R2_4	pasa	exon	7387469	7387543	.	+	.	ID=g_181-T1.exon2;Parent=g_181-T1;
R2_4	pasa	CDS	7387469	7387543	.	+	2	ID=g_181-T1.cds;Parent=g_181-T1;
R2_4	pasa	exon	7387856	7387866	.	+	.	ID=g_181-T1.exon3;Parent=g_181-T1;
R2_4	pasa	CDS	7387856	7387866	.	+	2	ID=g_181-T1.cds;Parent=g_181-T1;
R2_4	pasa	gene	8155748	8159949	.	+	.	ID=g_171;Name=ORF%20type%3Acomplete%20len%3A319%20%28%2B%29%2Cscore%3D23.61;
R2_4	pasa	mRNA	8155748	8159949	.	+	.	ID=g_171-T1;Parent=g_171;product=hypothetical protein;
R2_4	pasa	exon	8156046	8156078	.	+	.	ID=g_171-T1.exon1;Parent=g_171-T1;
R2_4	pasa	CDS	8156046	8156078	.	+	0	ID=g_171-T1.cds;Parent=g_171-T1;
R2_4	pasa	exon	8157211	8157369	.	+	.	ID=g_171-T1.exon2;Parent=g_171-T1;
R2_4	pasa	CDS	8157211	8157369	.	+	0	ID=g_171-T1.cds;Parent=g_171-T1;
R2_4	pasa	exon	8158453	8158605	.	+	.	ID=g_171-T1.exon3;Parent=g_171-T1;
R2_4	pasa	CDS	8158453	8158605	.	+	0	ID=g_171-T1.cds;Parent=g_171-T1;
R2_4	pasa	exon	8158819	8158946	.	+	.	ID=g_171-T1.exon4;Parent=g_171-T1;
R2_4	pasa	CDS	8158819	8158946	.	+	0	ID=g_171-T1.cds;Parent=g_171-T1;
R2_4	pasa	exon	8159155	8159366	.	+	.	ID=g_171-T1.exon5;Parent=g_171-T1;
R2_4	pasa	CDS	8159155	8159366	.	+	1	ID=g_171-T1.cds;Parent=g_171-T1;
R2_4	pasa	exon	8159460	8159623	.	+	.	ID=g_171-T1.exon6;Parent=g_171-T1;
R2_4	pasa	CDS	8159460	8159623	.	+	2	ID=g_171-T1.cds;Parent=g_171-T1;
R2_4	pasa	exon	8159757	8159864	.	+	.	ID=g_171-T1.exon7;Parent=g_171-T1;
R2_4	pasa	CDS	8159757	8159864	.	+	0	ID=g_171-T1.cds;Parent=g_171-T1;
R2_4	pasa	gene	8741508	8742177	.	+	.	ID=g_172;Name=ORF%20type%3Acomplete%20len%3A164%20%28%2B%29%2Cscore%3D9.65;
R2_4	pasa	mRNA	8741508	8742177	.	+	.	ID=g_172-T1;Parent=g_172;product=hypothetical protein;
R2_4	pasa	exon	8741555	8741825	.	+	.	ID=g_172-T1.exon1;Parent=g_172-T1;
R2_4	pasa	CDS	8741555	8741825	.	+	0	ID=g_172-T1.cds;Parent=g_172-T1;
R2_4	pasa	exon	8741902	8742122	.	+	.	ID=g_172-T1.exon2;Parent=g_172-T1;
R2_4	pasa	CDS	8741902	8742122	.	+	2	ID=g_172-T1.cds;Parent=g_172-T1;
R2_4	pasa	gene	8984578	8985827	.	+	.	ID=g_180;Name=ORF%20type%3Acomplete%20len%3A278%20%28%2B%29%2Cscore%3D16.17;
R2_4	pasa	mRNA	8984578	8985827	.	+	.	ID=g_180-T1;Parent=g_180;product=hypothetical protein;
R2_4	pasa	exon	8984700	8984745	.	+	.	ID=g_180-T1.exon1;Parent=g_180-T1;
R2_4	pasa	CDS	8984700	8984745	.	+	0	ID=g_180-T1.cds;Parent=g_180-T1;
R2_4	pasa	exon	8984816	8985021	.	+	.	ID=g_180-T1.exon2;Parent=g_180-T1;
R2_4	pasa	CDS	8984816	8985021	.	+	2	ID=g_180-T1.cds;Parent=g_180-T1;
R2_4	pasa	exon	8985098	8985324	.	+	.	ID=g_180-T1.exon3;Parent=g_180-T1;
R2_4	pasa	CDS	8985098	8985324	.	+	0	ID=g_180-T1.cds;Parent=g_180-T1;
R2_4	pasa	exon	8985407	8985761	.	+	.	ID=g_180-T1.exon4;Parent=g_180-T1;
R2_4	pasa	CDS	8985407	8985761	.	+	1	ID=g_180-T1.cds;Parent=g_180-T1;
R2_4	pasa	gene	9042005	9043074	.	+	.	ID=g_173;Name=ORF%20type%3Acomplete%20len%3A175%20%28%2B%29%2Cscore%3D3.30;
R2_4	pasa	mRNA	9042005	9043074	.	+	.	ID=g_173-T1;Parent=g_173;product=hypothetical protein;
R2_4	pasa	exon	9042088	9042107	.	+	.	ID=g_173-T1.exon1;Parent=g_173-T1;
R2_4	pasa	CDS	9042088	9042107	.	+	0	ID=g_173-T1.cds;Parent=g_173-T1;
R2_4	pasa	exon	9042186	9042242	.	+	.	ID=g_173-T1.exon2;Parent=g_173-T1;
R2_4	pasa	CDS	9042186	9042242	.	+	1	ID=g_173-T1.cds;Parent=g_173-T1;
R2_4	pasa	exon	9042329	9042528	.	+	.	ID=g_173-T1.exon3;Parent=g_173-T1;
R2_4	pasa	CDS	9042329	9042528	.	+	1	ID=g_173-T1.cds;Parent=g_173-T1;
R2_4	pasa	exon	9042601	9042743	.	+	.	ID=g_173-T1.exon4;Parent=g_173-T1;
R2_4	pasa	CDS	9042601	9042743	.	+	2	ID=g_173-T1.cds;Parent=g_173-T1;
R2_4	pasa	exon	9042862	9042966	.	+	.	ID=g_173-T1.exon5;Parent=g_173-T1;
R2_4	pasa	CDS	9042862	9042966	.	+	0	ID=g_173-T1.cds;Parent=g_173-T1;
R2_4	pasa	gene	10326506	10327686	.	+	.	ID=g_183;Name=ORF%20type%3Acomplete%20len%3A206%20%28%2B%29%2Cscore%3D8.58;
R2_4	pasa	mRNA	10326506	10327686	.	+	.	ID=g_183-T1;Parent=g_183;product=hypothetical protein;
R2_4	pasa	exon	10326594	10326596	.	+	.	ID=g_183-T1.exon1;Parent=g_183-T1;
R2_4	pasa	CDS	10326594	10326596	.	+	0	ID=g_183-T1.cds;Parent=g_183-T1;
R2_4	pasa	exon	10326890	10327455	.	+	.	ID=g_183-T1.exon2;Parent=g_183-T1;
R2_4	pasa	CDS	10326890	10327455	.	+	0	ID=g_183-T1.cds;Parent=g_183-T1;
R2_4	pasa	exon	10327534	10327582	.	+	.	ID=g_183-T1.exon3;Parent=g_183-T1;
R2_4	pasa	CDS	10327534	10327582	.	+	1	ID=g_183-T1.cds;Parent=g_183-T1;
R2_4	pasa	gene	10440385	10442208	.	+	.	ID=g_186;Name=ORF%20type%3Acomplete%20len%3A118%20%28%2B%29%2Cscore%3D13.12;
R2_4	pasa	mRNA	10440385	10442208	.	+	.	ID=g_186-T1;Parent=g_186;product=hypothetical protein;
R2_4	pasa	exon	10440769	10440858	.	+	.	ID=g_186-T1.exon1;Parent=g_186-T1;
R2_4	pasa	CDS	10440769	10440858	.	+	0	ID=g_186-T1.cds;Parent=g_186-T1;
R2_4	pasa	exon	10441598	10441795	.	+	.	ID=g_186-T1.exon2;Parent=g_186-T1;
R2_4	pasa	CDS	10441598	10441795	.	+	0	ID=g_186-T1.cds;Parent=g_186-T1;
R2_4	pasa	exon	10441886	10441951	.	+	.	ID=g_186-T1.exon3;Parent=g_186-T1;
R2_4	pasa	CDS	10441886	10441951	.	+	0	ID=g_186-T1.cds;Parent=g_186-T1;
R2_4	pasa	gene	11455655	11456573	.	+	.	ID=g_176;Name=ORF%20type%3Acomplete%20len%3A133%20%28%2B%29%2Cscore%3D21.98;
R2_4	pasa	mRNA	11455655	11456573	.	+	.	ID=g_176-T1;Parent=g_176;product=hypothetical protein;
R2_4	pasa	exon	11455840	11455872	.	+	.	ID=g_176-T1.exon1;Parent=g_176-T1;
R2_4	pasa	CDS	11455840	11455872	.	+	0	ID=g_176-T1.cds;Parent=g_176-T1;
R2_4	pasa	exon	11456075	11456440	.	+	.	ID=g_176-T1.exon2;Parent=g_176-T1;
R2_4	pasa	CDS	11456075	11456440	.	+	0	ID=g_176-T1.cds;Parent=g_176-T1;
R2_4	pasa	gene	13823991	13825098	.	+	.	ID=g_184;Name=ORF%20type%3Acomplete%20len%3A220%20%28%2B%29%2Cscore%3D28.78;
R2_4	pasa	mRNA	13823991	13825098	.	+	.	ID=g_184-T1;Parent=g_184;product=hypothetical protein;
R2_4	pasa	exon	13824092	13824181	.	+	.	ID=g_184-T1.exon1;Parent=g_184-T1;
R2_4	pasa	CDS	13824092	13824181	.	+	0	ID=g_184-T1.cds;Parent=g_184-T1;
R2_4	pasa	exon	13824352	13824510	.	+	.	ID=g_184-T1.exon2;Parent=g_184-T1;
R2_4	pasa	CDS	13824352	13824510	.	+	0	ID=g_184-T1.cds;Parent=g_184-T1;
R2_4	pasa	exon	13824579	13824768	.	+	.	ID=g_184-T1.exon3;Parent=g_184-T1;
R2_4	pasa	CDS	13824579	13824768	.	+	0	ID=g_184-T1.cds;Parent=g_184-T1;
R2_4	pasa	exon	13824921	13825042	.	+	.	ID=g_184-T1.exon4;Parent=g_184-T1;
R2_4	pasa	CDS	13824921	13825042	.	+	2	ID=g_184-T1.cds;Parent=g_184-T1;
R2_4	pasa	gene	13858972	13865697	.	+	.	ID=g_174;Name=ORF%20type%3Acomplete%20len%3A1088%20%28%2B%29%2Cscore%3D163.68;
R2_4	pasa	mRNA	13858972	13865697	.	+	.	ID=g_174-T1;Parent=g_174;product=hypothetical protein;
R2_4	pasa	exon	13861285	13861626	.	+	.	ID=g_174-T1.exon1;Parent=g_174-T1;
R2_4	pasa	CDS	13861285	13861626	.	+	0	ID=g_174-T1.cds;Parent=g_174-T1;
R2_4	pasa	exon	13861695	13861888	.	+	.	ID=g_174-T1.exon2;Parent=g_174-T1;
R2_4	pasa	CDS	13861695	13861888	.	+	0	ID=g_174-T1.cds;Parent=g_174-T1;
R2_4	pasa	exon	13861968	13862278	.	+	.	ID=g_174-T1.exon3;Parent=g_174-T1;
R2_4	pasa	CDS	13861968	13862278	.	+	1	ID=g_174-T1.cds;Parent=g_174-T1;
R2_4	pasa	exon	13862425	13862743	.	+	.	ID=g_174-T1.exon4;Parent=g_174-T1;
R2_4	pasa	CDS	13862425	13862743	.	+	2	ID=g_174-T1.cds;Parent=g_174-T1;
R2_4	pasa	exon	13862844	13863279	.	+	.	ID=g_174-T1.exon5;Parent=g_174-T1;
R2_4	pasa	CDS	13862844	13863279	.	+	1	ID=g_174-T1.cds;Parent=g_174-T1;
R2_4	pasa	exon	13863359	13863684	.	+	.	ID=g_174-T1.exon6;Parent=g_174-T1;
R2_4	pasa	CDS	13863359	13863684	.	+	0	ID=g_174-T1.cds;Parent=g_174-T1;
R2_4	pasa	exon	13863763	13864282	.	+	.	ID=g_174-T1.exon7;Parent=g_174-T1;
R2_4	pasa	CDS	13863763	13864282	.	+	1	ID=g_174-T1.cds;Parent=g_174-T1;
R2_4	pasa	exon	13864367	13864672	.	+	.	ID=g_174-T1.exon8;Parent=g_174-T1;
R2_4	pasa	CDS	13864367	13864672	.	+	0	ID=g_174-T1.cds;Parent=g_174-T1;
R2_4	pasa	exon	13864762	13865179	.	+	.	ID=g_174-T1.exon9;Parent=g_174-T1;
R2_4	pasa	CDS	13864762	13865179	.	+	0	ID=g_174-T1.cds;Parent=g_174-T1;
R2_4	pasa	exon	13865251	13865342	.	+	.	ID=g_174-T1.exon10;Parent=g_174-T1;
R2_4	pasa	CDS	13865251	13865342	.	+	2	ID=g_174-T1.cds;Parent=g_174-T1;
R2_5	pasa	gene	219708	222645	.	+	.	ID=g_188;Name=ORF%20type%3Acomplete%20len%3A548%20%28%2B%29%2Cscore%3D99.40;
R2_5	pasa	mRNA	219708	222645	.	+	.	ID=g_188-T1;Parent=g_188;product=hypothetical protein;
R2_5	pasa	exon	219888	220101	.	+	.	ID=g_188-T1.exon1;Parent=g_188-T1;
R2_5	pasa	CDS	219888	220101	.	+	0	ID=g_188-T1.cds;Parent=g_188-T1;
R2_5	pasa	exon	220354	220545	.	+	.	ID=g_188-T1.exon2;Parent=g_188-T1;
R2_5	pasa	CDS	220354	220545	.	+	2	ID=g_188-T1.cds;Parent=g_188-T1;
R2_5	pasa	exon	220680	220946	.	+	.	ID=g_188-T1.exon3;Parent=g_188-T1;
R2_5	pasa	CDS	220680	220946	.	+	2	ID=g_188-T1.cds;Parent=g_188-T1;
R2_5	pasa	exon	221143	221341	.	+	.	ID=g_188-T1.exon4;Parent=g_188-T1;
R2_5	pasa	CDS	221143	221341	.	+	2	ID=g_188-T1.cds;Parent=g_188-T1;
R2_5	pasa	exon	221471	221688	.	+	.	ID=g_188-T1.exon5;Parent=g_188-T1;
R2_5	pasa	CDS	221471	221688	.	+	1	ID=g_188-T1.cds;Parent=g_188-T1;
R2_5	pasa	exon	221803	222285	.	+	.	ID=g_188-T1.exon6;Parent=g_188-T1;
R2_5	pasa	CDS	221803	222285	.	+	2	ID=g_188-T1.cds;Parent=g_188-T1;
R2_5	pasa	exon	222372	222442	.	+	.	ID=g_188-T1.exon7;Parent=g_188-T1;
R2_5	pasa	CDS	222372	222442	.	+	2	ID=g_188-T1.cds;Parent=g_188-T1;
R2_5	pasa	gene	351823	353787	.	+	.	ID=g_189;Name=ORF%20type%3Acomplete%20len%3A301%20%28%2B%29%2Cscore%3D64.75;
R2_5	pasa	mRNA	351823	353787	.	+	.	ID=g_189-T1;Parent=g_189;product=hypothetical protein;
R2_5	pasa	exon	351994	352389	.	+	.	ID=g_189-T1.exon1;Parent=g_189-T1;
R2_5	pasa	CDS	351994	352389	.	+	0	ID=g_189-T1.cds;Parent=g_189-T1;
R2_5	pasa	exon	352495	353001	.	+	.	ID=g_189-T1.exon2;Parent=g_189-T1;
R2_5	pasa	CDS	352495	353001	.	+	0	ID=g_189-T1.cds;Parent=g_189-T1;
R2_5	pasa	gene	1113813	1115306	.	+	.	ID=g_195;Name=ORF%20type%3Acomplete%20len%3A167%20%28%2B%29%2Cscore%3D20.12;
R2_5	pasa	mRNA	1113813	1115306	.	+	.	ID=g_195-T1;Parent=g_195;product=hypothetical protein;
R2_5	pasa	exon	1114154	1114225	.	+	.	ID=g_195-T1.exon1;Parent=g_195-T1;
R2_5	pasa	CDS	1114154	1114225	.	+	0	ID=g_195-T1.cds;Parent=g_195-T1;
R2_5	pasa	exon	1114301	1114379	.	+	.	ID=g_195-T1.exon2;Parent=g_195-T1;
R2_5	pasa	CDS	1114301	1114379	.	+	0	ID=g_195-T1.cds;Parent=g_195-T1;
R2_5	pasa	exon	1114474	1114596	.	+	.	ID=g_195-T1.exon3;Parent=g_195-T1;
R2_5	pasa	CDS	1114474	1114596	.	+	2	ID=g_195-T1.cds;Parent=g_195-T1;
R2_5	pasa	exon	1114918	1115144	.	+	.	ID=g_195-T1.exon4;Parent=g_195-T1;
R2_5	pasa	CDS	1114918	1115144	.	+	2	ID=g_195-T1.cds;Parent=g_195-T1;
R2_5	pasa	gene	1795704	1796753	.	+	.	ID=g_201;Name=ORF%20type%3Acomplete%20len%3A169%20%28%2B%29%2Cscore%3D34.56;
R2_5	pasa	mRNA	1795704	1796753	.	+	.	ID=g_201-T1;Parent=g_201;product=hypothetical protein;
R2_5	pasa	exon	1796010	1796219	.	+	.	ID=g_201-T1.exon1;Parent=g_201-T1;
R2_5	pasa	CDS	1796010	1796219	.	+	0	ID=g_201-T1.cds;Parent=g_201-T1;
R2_5	pasa	exon	1796454	1796750	.	+	.	ID=g_201-T1.exon2;Parent=g_201-T1;
R2_5	pasa	CDS	1796454	1796750	.	+	0	ID=g_201-T1.cds;Parent=g_201-T1;
R2_5	pasa	gene	3277923	3280285	.	+	.	ID=g_196;Name=ORF%20type%3Acomplete%20len%3A214%20%28%2B%29%2Cscore%3D19.17;
R2_5	pasa	mRNA	3277923	3280285	.	+	.	ID=g_196-T1;Parent=g_196;product=hypothetical protein;
R2_5	pasa	exon	3278092	3278163	.	+	.	ID=g_196-T1.exon1;Parent=g_196-T1;
R2_5	pasa	CDS	3278092	3278163	.	+	0	ID=g_196-T1.cds;Parent=g_196-T1;
R2_5	pasa	exon	3278269	3278305	.	+	.	ID=g_196-T1.exon2;Parent=g_196-T1;
R2_5	pasa	CDS	3278269	3278305	.	+	0	ID=g_196-T1.cds;Parent=g_196-T1;
R2_5	pasa	exon	3279104	3279423	.	+	.	ID=g_196-T1.exon3;Parent=g_196-T1;
R2_5	pasa	CDS	3279104	3279423	.	+	2	ID=g_196-T1.cds;Parent=g_196-T1;
R2_5	pasa	exon	3279871	3280083	.	+	.	ID=g_196-T1.exon4;Parent=g_196-T1;
R2_5	pasa	CDS	3279871	3280083	.	+	0	ID=g_196-T1.cds;Parent=g_196-T1;
R2_5	pasa	gene	3462554	3471178	.	+	.	ID=g_190;Name=ORF%20type%3Acomplete%20len%3A434%20%28%2B%29%2Cscore%3D117.21;
R2_5	pasa	mRNA	3462554	3471178	.	+	.	ID=g_190-T1;Parent=g_190;product=hypothetical protein;
R2_5	pasa	exon	3462679	3462799	.	+	.	ID=g_190-T1.exon1;Parent=g_190-T1;
R2_5	pasa	CDS	3462679	3462799	.	+	0	ID=g_190-T1.cds;Parent=g_190-T1;
R2_5	pasa	exon	3464404	3464723	.	+	.	ID=g_190-T1.exon2;Parent=g_190-T1;
R2_5	pasa	CDS	3464404	3464723	.	+	2	ID=g_190-T1.cds;Parent=g_190-T1;
R2_5	pasa	exon	3466064	3466327	.	+	.	ID=g_190-T1.exon3;Parent=g_190-T1;
R2_5	pasa	CDS	3466064	3466327	.	+	0	ID=g_190-T1.cds;Parent=g_190-T1;
R2_5	pasa	exon	3466400	3466499	.	+	.	ID=g_190-T1.exon4;Parent=g_190-T1;
R2_5	pasa	CDS	3466400	3466499	.	+	0	ID=g_190-T1.cds;Parent=g_190-T1;
R2_5	pasa	exon	3466612	3466917	.	+	.	ID=g_190-T1.exon5;Parent=g_190-T1;
R2_5	pasa	CDS	3466612	3466917	.	+	2	ID=g_190-T1.cds;Parent=g_190-T1;
R2_5	pasa	exon	3470406	3470555	.	+	.	ID=g_190-T1.exon6;Parent=g_190-T1;
R2_5	pasa	CDS	3470406	3470555	.	+	2	ID=g_190-T1.cds;Parent=g_190-T1;
R2_5	pasa	exon	3470928	3470968	.	+	.	ID=g_190-T1.exon7;Parent=g_190-T1;
R2_5	pasa	CDS	3470928	3470968	.	+	2	ID=g_190-T1.cds;Parent=g_190-T1;
R2_5	pasa	gene	6387956	6389718	.	+	.	ID=g_191;Name=ORF%20type%3Acomplete%20len%3A386%20%28%2B%29%2Cscore%3D20.57;
R2_5	pasa	mRNA	6387956	6389718	.	+	.	ID=g_191-T1;Parent=g_191;product=hypothetical protein;
R2_5	pasa	exon	6388059	6388074	.	+	.	ID=g_191-T1.exon1;Parent=g_191-T1;
R2_5	pasa	CDS	6388059	6388074	.	+	0	ID=g_191-T1.cds;Parent=g_191-T1;
R2_5	pasa	exon	6388219	6388542	.	+	.	ID=g_191-T1.exon2;Parent=g_191-T1;
R2_5	pasa	CDS	6388219	6388542	.	+	2	ID=g_191-T1.cds;Parent=g_191-T1;
R2_5	pasa	exon	6388647	6388739	.	+	.	ID=g_191-T1.exon3;Parent=g_191-T1;
R2_5	pasa	CDS	6388647	6388739	.	+	2	ID=g_191-T1.cds;Parent=g_191-T1;
R2_5	pasa	exon	6388815	6388951	.	+	.	ID=g_191-T1.exon4;Parent=g_191-T1;
R2_5	pasa	CDS	6388815	6388951	.	+	2	ID=g_191-T1.cds;Parent=g_191-T1;
R2_5	pasa	exon	6389009	6389356	.	+	.	ID=g_191-T1.exon5;Parent=g_191-T1;
R2_5	pasa	CDS	6389009	6389356	.	+	0	ID=g_191-T1.cds;Parent=g_191-T1;
R2_5	pasa	exon	6389446	6389685	.	+	.	ID=g_191-T1.exon6;Parent=g_191-T1;
R2_5	pasa	CDS	6389446	6389685	.	+	0	ID=g_191-T1.cds;Parent=g_191-T1;
R2_5	pasa	gene	7038769	7040069	.	+	.	ID=g_204;Name=ORF%20type%3Acomplete%20len%3A123%20%28%2B%29%2Cscore%3D10.01;
R2_5	pasa	mRNA	7038769	7040069	.	+	.	ID=g_204-T1;Parent=g_204;product=hypothetical protein;
R2_5	pasa	exon	7038796	7038888	.	+	.	ID=g_204-T1.exon1;Parent=g_204-T1;
R2_5	pasa	CDS	7038796	7038888	.	+	0	ID=g_204-T1.cds;Parent=g_204-T1;
R2_5	pasa	exon	7039056	7039083	.	+	.	ID=g_204-T1.exon2;Parent=g_204-T1;
R2_5	pasa	CDS	7039056	7039083	.	+	0	ID=g_204-T1.cds;Parent=g_204-T1;
R2_5	pasa	exon	7039199	7039320	.	+	.	ID=g_204-T1.exon3;Parent=g_204-T1;
R2_5	pasa	CDS	7039199	7039320	.	+	2	ID=g_204-T1.cds;Parent=g_204-T1;
R2_5	pasa	exon	7039434	7039519	.	+	.	ID=g_204-T1.exon4;Parent=g_204-T1;
R2_5	pasa	CDS	7039434	7039519	.	+	0	ID=g_204-T1.cds;Parent=g_204-T1;
R2_5	pasa	exon	7039689	7039701	.	+	.	ID=g_204-T1.exon5;Parent=g_204-T1;
R2_5	pasa	CDS	7039689	7039701	.	+	1	ID=g_204-T1.cds;Parent=g_204-T1;
R2_5	pasa	gene	9414448	9418404	.	+	.	ID=g_192;Name=ORF%20type%3Acomplete%20len%3A522%20%28%2B%29%2Cscore%3D78.55;
R2_5	pasa	mRNA	9414448	9418404	.	+	.	ID=g_192-T1;Parent=g_192;product=hypothetical protein;
R2_5	pasa	exon	9414582	9414597	.	+	.	ID=g_192-T1.exon1;Parent=g_192-T1;
R2_5	pasa	CDS	9414582	9414597	.	+	0	ID=g_192-T1.cds;Parent=g_192-T1;
R2_5	pasa	exon	9416181	9416305	.	+	.	ID=g_192-T1.exon2;Parent=g_192-T1;
R2_5	pasa	CDS	9416181	9416305	.	+	2	ID=g_192-T1.cds;Parent=g_192-T1;
R2_5	pasa	exon	9416481	9416848	.	+	.	ID=g_192-T1.exon3;Parent=g_192-T1;
R2_5	pasa	CDS	9416481	9416848	.	+	0	ID=g_192-T1.cds;Parent=g_192-T1;
R2_5	pasa	exon	9416946	9417544	.	+	.	ID=g_192-T1.exon4;Parent=g_192-T1;
R2_5	pasa	CDS	9416946	9417544	.	+	1	ID=g_192-T1.cds;Parent=g_192-T1;
R2_5	pasa	exon	9417638	9417843	.	+	.	ID=g_192-T1.exon5;Parent=g_192-T1;
R2_5	pasa	CDS	9417638	9417843	.	+	2	ID=g_192-T1.cds;Parent=g_192-T1;
R2_5	pasa	exon	9417933	9418093	.	+	.	ID=g_192-T1.exon6;Parent=g_192-T1;
R2_5	pasa	CDS	9417933	9418093	.	+	0	ID=g_192-T1.cds;Parent=g_192-T1;
R2_5	pasa	exon	9418170	9418260	.	+	.	ID=g_192-T1.exon7;Parent=g_192-T1;
R2_5	pasa	CDS	9418170	9418260	.	+	1	ID=g_192-T1.cds;Parent=g_192-T1;
R2_5	pasa	gene	11524654	11530020	.	+	.	ID=g_193;Name=ORF%20type%3Acomplete%20len%3A933%20%28%2B%29%2Cscore%3D141.24;
R2_5	pasa	mRNA	11524654	11530020	.	+	.	ID=g_193-T1;Parent=g_193;product=hypothetical protein;
R2_5	pasa	exon	11524723	11524830	.	+	.	ID=g_193-T1.exon1;Parent=g_193-T1;
R2_5	pasa	CDS	11524723	11524830	.	+	0	ID=g_193-T1.cds;Parent=g_193-T1;
R2_5	pasa	exon	11525350	11525520	.	+	.	ID=g_193-T1.exon2;Parent=g_193-T1;
R2_5	pasa	CDS	11525350	11525520	.	+	0	ID=g_193-T1.cds;Parent=g_193-T1;
R2_5	pasa	exon	11526785	11526811	.	+	.	ID=g_193-T1.exon3;Parent=g_193-T1;
R2_5	pasa	CDS	11526785	11526811	.	+	0	ID=g_193-T1.cds;Parent=g_193-T1;
R2_5	pasa	exon	11526912	11527157	.	+	.	ID=g_193-T1.exon4;Parent=g_193-T1;
R2_5	pasa	CDS	11526912	11527157	.	+	0	ID=g_193-T1.cds;Parent=g_193-T1;
R2_5	pasa	exon	11527241	11527501	.	+	.	ID=g_193-T1.exon5;Parent=g_193-T1;
R2_5	pasa	CDS	11527241	11527501	.	+	0	ID=g_193-T1.cds;Parent=g_193-T1;
R2_5	pasa	exon	11527589	11528011	.	+	.	ID=g_193-T1.exon6;Parent=g_193-T1;
R2_5	pasa	CDS	11527589	11528011	.	+	0	ID=g_193-T1.cds;Parent=g_193-T1;
R2_5	pasa	exon	11528112	11528796	.	+	.	ID=g_193-T1.exon7;Parent=g_193-T1;
R2_5	pasa	CDS	11528112	11528796	.	+	0	ID=g_193-T1.cds;Parent=g_193-T1;
R2_5	pasa	exon	11528876	11529134	.	+	.	ID=g_193-T1.exon8;Parent=g_193-T1;
R2_5	pasa	CDS	11528876	11529134	.	+	2	ID=g_193-T1.cds;Parent=g_193-T1;
R2_5	pasa	exon	11529220	11529571	.	+	.	ID=g_193-T1.exon9;Parent=g_193-T1;
R2_5	pasa	CDS	11529220	11529571	.	+	1	ID=g_193-T1.cds;Parent=g_193-T1;
R2_5	pasa	exon	11529652	11529843	.	+	.	ID=g_193-T1.exon10;Parent=g_193-T1;
R2_5	pasa	CDS	11529652	11529843	.	+	0	ID=g_193-T1.cds;Parent=g_193-T1;
R2_5	pasa	exon	11529922	11529996	.	+	.	ID=g_193-T1.exon11;Parent=g_193-T1;
R2_5	pasa	CDS	11529922	11529996	.	+	0	ID=g_193-T1.cds;Parent=g_193-T1;
R2_5	pasa	gene	12598106	12608678	.	+	.	ID=g_202;Name=ORF%20type%3Acomplete%20len%3A194%20%28%2B%29%2Cscore%3D26.49;
R2_5	pasa	mRNA	12598106	12608678	.	+	.	ID=g_202-T1;Parent=g_202;product=hypothetical protein;
R2_5	pasa	exon	12601496	12601744	.	+	.	ID=g_202-T1.exon1;Parent=g_202-T1;
R2_5	pasa	CDS	12601496	12601744	.	+	0	ID=g_202-T1.cds;Parent=g_202-T1;
R2_5	pasa	exon	12606356	12606606	.	+	.	ID=g_202-T1.exon2;Parent=g_202-T1;
R2_5	pasa	CDS	12606356	12606606	.	+	0	ID=g_202-T1.cds;Parent=g_202-T1;
R2_5	pasa	exon	12607569	12607572	.	+	.	ID=g_202-T1.exon3;Parent=g_202-T1;
R2_5	pasa	CDS	12607569	12607572	.	+	1	ID=g_202-T1.cds;Parent=g_202-T1;
R2_5	pasa	gene	12980315	12981318	.	+	.	ID=g_197;Name=ORF%20type%3Acomplete%20len%3A113%20%28%2B%29%2Cscore%3D8.45;
R2_5	pasa	mRNA	12980315	12981318	.	+	.	ID=g_197-T1;Parent=g_197;product=hypothetical protein;
R2_5	pasa	exon	12980467	12980538	.	+	.	ID=g_197-T1.exon1;Parent=g_197-T1;
R2_5	pasa	CDS	12980467	12980538	.	+	0	ID=g_197-T1.cds;Parent=g_197-T1;
R2_5	pasa	exon	12980807	12980911	.	+	.	ID=g_197-T1.exon2;Parent=g_197-T1;
R2_5	pasa	CDS	12980807	12980911	.	+	0	ID=g_197-T1.cds;Parent=g_197-T1;
R2_5	pasa	exon	12980984	12981113	.	+	.	ID=g_197-T1.exon3;Parent=g_197-T1;
R2_5	pasa	CDS	12980984	12981113	.	+	0	ID=g_197-T1.cds;Parent=g_197-T1;
R2_5	pasa	exon	12981265	12981296	.	+	.	ID=g_197-T1.exon4;Parent=g_197-T1;
R2_5	pasa	CDS	12981265	12981296	.	+	2	ID=g_197-T1.cds;Parent=g_197-T1;
R2_5	pasa	gene	12990995	12993063	.	+	.	ID=g_194;Name=ORF%20type%3Acomplete%20len%3A462%20%28%2B%29%2Cscore%3D16.25;
R2_5	pasa	mRNA	12990995	12993063	.	+	.	ID=g_194-T1;Parent=g_194;product=hypothetical protein;
R2_5	pasa	exon	12991018	12991338	.	+	.	ID=g_194-T1.exon1;Parent=g_194-T1;
R2_5	pasa	CDS	12991018	12991338	.	+	0	ID=g_194-T1.cds;Parent=g_194-T1;
R2_5	pasa	exon	12991462	12991601	.	+	.	ID=g_194-T1.exon2;Parent=g_194-T1;
R2_5	pasa	CDS	12991462	12991601	.	+	0	ID=g_194-T1.cds;Parent=g_194-T1;
R2_5	pasa	exon	12991675	12991773	.	+	.	ID=g_194-T1.exon3;Parent=g_194-T1;
R2_5	pasa	CDS	12991675	12991773	.	+	1	ID=g_194-T1.cds;Parent=g_194-T1;
R2_5	pasa	exon	12991874	12991983	.	+	.	ID=g_194-T1.exon4;Parent=g_194-T1;
R2_5	pasa	CDS	12991874	12991983	.	+	1	ID=g_194-T1.cds;Parent=g_194-T1;
R2_5	pasa	exon	12992085	12992337	.	+	.	ID=g_194-T1.exon5;Parent=g_194-T1;
R2_5	pasa	CDS	12992085	12992337	.	+	2	ID=g_194-T1.cds;Parent=g_194-T1;
R2_5	pasa	exon	12992500	12992707	.	+	.	ID=g_194-T1.exon6;Parent=g_194-T1;
R2_5	pasa	CDS	12992500	12992707	.	+	1	ID=g_194-T1.cds;Parent=g_194-T1;
R2_5	pasa	exon	12992807	12993061	.	+	.	ID=g_194-T1.exon7;Parent=g_194-T1;
R2_5	pasa	CDS	12992807	12993061	.	+	0	ID=g_194-T1.cds;Parent=g_194-T1;
R2_5	pasa	gene	12994470	12998192	.	+	.	ID=g_205;Name=ORF%20type%3Acomplete%20len%3A669%20%28%2B%29%2Cscore%3D61.76;
R2_5	pasa	mRNA	12994470	12998192	.	+	.	ID=g_205-T1;Parent=g_205;product=hypothetical protein;
R2_5	pasa	exon	12994528	12994576	.	+	.	ID=g_205-T1.exon1;Parent=g_205-T1;
R2_5	pasa	CDS	12994528	12994576	.	+	0	ID=g_205-T1.cds;Parent=g_205-T1;
R2_5	pasa	exon	12994898	12995117	.	+	.	ID=g_205-T1.exon2;Parent=g_205-T1;
R2_5	pasa	CDS	12994898	12995117	.	+	2	ID=g_205-T1.cds;Parent=g_205-T1;
R2_5	pasa	exon	12995337	12995624	.	+	.	ID=g_205-T1.exon3;Parent=g_205-T1;
R2_5	pasa	CDS	12995337	12995624	.	+	1	ID=g_205-T1.cds;Parent=g_205-T1;
R2_5	pasa	exon	12995704	12995983	.	+	.	ID=g_205-T1.exon4;Parent=g_205-T1;
R2_5	pasa	CDS	12995704	12995983	.	+	1	ID=g_205-T1.cds;Parent=g_205-T1;
R2_5	pasa	exon	12996071	12996272	.	+	.	ID=g_205-T1.exon5;Parent=g_205-T1;
R2_5	pasa	CDS	12996071	12996272	.	+	0	ID=g_205-T1.cds;Parent=g_205-T1;
R2_5	pasa	exon	12996469	12996632	.	+	.	ID=g_205-T1.exon6;Parent=g_205-T1;
R2_5	pasa	CDS	12996469	12996632	.	+	2	ID=g_205-T1.cds;Parent=g_205-T1;
R2_5	pasa	exon	12996782	12996974	.	+	.	ID=g_205-T1.exon7;Parent=g_205-T1;
R2_5	pasa	CDS	12996782	12996974	.	+	0	ID=g_205-T1.cds;Parent=g_205-T1;
R2_5	pasa	exon	12997093	12997305	.	+	.	ID=g_205-T1.exon8;Parent=g_205-T1;
R2_5	pasa	CDS	12997093	12997305	.	+	2	ID=g_205-T1.cds;Parent=g_205-T1;
R2_5	pasa	exon	12997398	12997637	.	+	.	ID=g_205-T1.exon9;Parent=g_205-T1;
R2_5	pasa	CDS	12997398	12997637	.	+	2	ID=g_205-T1.cds;Parent=g_205-T1;
R2_5	pasa	exon	12997846	12998003	.	+	.	ID=g_205-T1.exon10;Parent=g_205-T1;
R2_5	pasa	CDS	12997846	12998003	.	+	2	ID=g_205-T1.cds;Parent=g_205-T1;
R2_5	pasa	gene	13828312	13830450	.	+	.	ID=g_203;Name=ORF%20type%3Acomplete%20len%3A189%20%28%2B%29%2Cscore%3D6.86;
R2_5	pasa	mRNA	13828312	13830450	.	+	.	ID=g_203-T1;Parent=g_203;product=hypothetical protein;
R2_5	pasa	exon	13828384	13828386	.	+	.	ID=g_203-T1.exon1;Parent=g_203-T1;
R2_5	pasa	CDS	13828384	13828386	.	+	0	ID=g_203-T1.cds;Parent=g_203-T1;
R2_5	pasa	exon	13828527	13828613	.	+	.	ID=g_203-T1.exon2;Parent=g_203-T1;
R2_5	pasa	CDS	13828527	13828613	.	+	0	ID=g_203-T1.cds;Parent=g_203-T1;
R2_5	pasa	exon	13829088	13829294	.	+	.	ID=g_203-T1.exon3;Parent=g_203-T1;
R2_5	pasa	CDS	13829088	13829294	.	+	0	ID=g_203-T1.cds;Parent=g_203-T1;
R2_5	pasa	exon	13829464	13829733	.	+	.	ID=g_203-T1.exon4;Parent=g_203-T1;
R2_5	pasa	CDS	13829464	13829733	.	+	0	ID=g_203-T1.cds;Parent=g_203-T1;
R2_5	pasa	gene	14226225	14236601	.	+	.	ID=g_199;Name=ORF%20type%3Acomplete%20len%3A168%20%28%2B%29%2Cscore%3D42.99;
R2_5	pasa	mRNA	14226225	14236601	.	+	.	ID=g_199-T1;Parent=g_199;product=hypothetical protein;
R2_5	pasa	exon	14226306	14226553	.	+	.	ID=g_199-T1.exon1;Parent=g_199-T1;
R2_5	pasa	CDS	14226306	14226553	.	+	0	ID=g_199-T1.cds;Parent=g_199-T1;
R2_5	pasa	exon	14229712	14229853	.	+	.	ID=g_199-T1.exon2;Parent=g_199-T1;
R2_5	pasa	CDS	14229712	14229853	.	+	1	ID=g_199-T1.cds;Parent=g_199-T1;
R2_5	pasa	exon	14236010	14236123	.	+	.	ID=g_199-T1.exon3;Parent=g_199-T1;
R2_5	pasa	CDS	14236010	14236123	.	+	0	ID=g_199-T1.cds;Parent=g_199-T1;
R2_5	pasa	gene	14461763	14465105	.	+	.	ID=g_200;Name=ORF%20type%3Acomplete%20len%3A425%20%28%2B%29%2Cscore%3D40.46;
R2_5	pasa	mRNA	14461763	14465105	.	+	.	ID=g_200-T1;Parent=g_200;product=hypothetical protein;
R2_5	pasa	exon	14461813	14461832	.	+	.	ID=g_200-T1.exon1;Parent=g_200-T1;
R2_5	pasa	CDS	14461813	14461832	.	+	0	ID=g_200-T1.cds;Parent=g_200-T1;
R2_5	pasa	exon	14462640	14462961	.	+	.	ID=g_200-T1.exon2;Parent=g_200-T1;
R2_5	pasa	CDS	14462640	14462961	.	+	1	ID=g_200-T1.cds;Parent=g_200-T1;
R2_5	pasa	exon	14463037	14463205	.	+	.	ID=g_200-T1.exon3;Parent=g_200-T1;
R2_5	pasa	CDS	14463037	14463205	.	+	0	ID=g_200-T1.cds;Parent=g_200-T1;
R2_5	pasa	exon	14463416	14463477	.	+	.	ID=g_200-T1.exon4;Parent=g_200-T1;
R2_5	pasa	CDS	14463416	14463477	.	+	2	ID=g_200-T1.cds;Parent=g_200-T1;
R2_5	pasa	exon	14463553	14464097	.	+	.	ID=g_200-T1.exon5;Parent=g_200-T1;
R2_5	pasa	CDS	14463553	14464097	.	+	0	ID=g_200-T1.cds;Parent=g_200-T1;
R2_5	pasa	exon	14464311	14464467	.	+	.	ID=g_200-T1.exon6;Parent=g_200-T1;
R2_5	pasa	CDS	14464311	14464467	.	+	1	ID=g_200-T1.cds;Parent=g_200-T1;
R2_5	pasa	gene	17333598	17334909	.	+	.	ID=g_198;Name=ORF%20type%3Acomplete%20len%3A229%20%28%2B%29%2Cscore%3D4.19;
R2_5	pasa	mRNA	17333598	17334909	.	+	.	ID=g_198-T1;Parent=g_198;product=hypothetical protein;
R2_5	pasa	exon	17333936	17334139	.	+	.	ID=g_198-T1.exon1;Parent=g_198-T1;
R2_5	pasa	CDS	17333936	17334139	.	+	0	ID=g_198-T1.cds;Parent=g_198-T1;
R2_5	pasa	exon	17334238	17334457	.	+	.	ID=g_198-T1.exon2;Parent=g_198-T1;
R2_5	pasa	CDS	17334238	17334457	.	+	0	ID=g_198-T1.cds;Parent=g_198-T1;
R2_5	pasa	exon	17334523	17334628	.	+	.	ID=g_198-T1.exon3;Parent=g_198-T1;
R2_5	pasa	CDS	17334523	17334628	.	+	2	ID=g_198-T1.cds;Parent=g_198-T1;
R2_5	pasa	exon	17334745	17334901	.	+	.	ID=g_198-T1.exon4;Parent=g_198-T1;
R2_5	pasa	CDS	17334745	17334901	.	+	1	ID=g_198-T1.cds;Parent=g_198-T1;
R2_6	pasa	gene	55337	60505	.	+	.	ID=g_206;Name=ORF%20type%3Acomplete%20len%3A334%20%28%2B%29%2Cscore%3D55.36;
R2_6	pasa	mRNA	55337	60505	.	+	.	ID=g_206-T1;Parent=g_206;product=hypothetical protein;
R2_6	pasa	exon	58213	58270	.	+	.	ID=g_206-T1.exon1;Parent=g_206-T1;
R2_6	pasa	CDS	58213	58270	.	+	0	ID=g_206-T1.cds;Parent=g_206-T1;
R2_6	pasa	exon	58546	58713	.	+	.	ID=g_206-T1.exon2;Parent=g_206-T1;
R2_6	pasa	CDS	58546	58713	.	+	2	ID=g_206-T1.cds;Parent=g_206-T1;
R2_6	pasa	exon	58876	59112	.	+	.	ID=g_206-T1.exon3;Parent=g_206-T1;
R2_6	pasa	CDS	58876	59112	.	+	2	ID=g_206-T1.cds;Parent=g_206-T1;
R2_6	pasa	exon	59206	59424	.	+	.	ID=g_206-T1.exon4;Parent=g_206-T1;
R2_6	pasa	CDS	59206	59424	.	+	2	ID=g_206-T1.cds;Parent=g_206-T1;
R2_6	pasa	exon	59524	59764	.	+	.	ID=g_206-T1.exon5;Parent=g_206-T1;
R2_6	pasa	CDS	59524	59764	.	+	2	ID=g_206-T1.cds;Parent=g_206-T1;
R2_6	pasa	exon	59840	59912	.	+	.	ID=g_206-T1.exon6;Parent=g_206-T1;
R2_6	pasa	CDS	59840	59912	.	+	1	ID=g_206-T1.cds;Parent=g_206-T1;
R2_6	pasa	exon	59987	59992	.	+	.	ID=g_206-T1.exon7;Parent=g_206-T1;
R2_6	pasa	CDS	59987	59992	.	+	0	ID=g_206-T1.cds;Parent=g_206-T1;
R2_6	pasa	gene	1212419	1213693	.	+	.	ID=g_214;Name=ORF%20type%3Acomplete%20len%3A106%20%28%2B%29%2Cscore%3D12.48;
R2_6	pasa	mRNA	1212419	1213693	.	+	.	ID=g_214-T1;Parent=g_214;product=hypothetical protein;
R2_6	pasa	exon	1212947	1213102	.	+	.	ID=g_214-T1.exon1;Parent=g_214-T1;
R2_6	pasa	CDS	1212947	1213102	.	+	0	ID=g_214-T1.cds;Parent=g_214-T1;
R2_6	pasa	exon	1213423	1213584	.	+	.	ID=g_214-T1.exon2;Parent=g_214-T1;
R2_6	pasa	CDS	1213423	1213584	.	+	0	ID=g_214-T1.cds;Parent=g_214-T1;
R2_6	pasa	gene	1572456	1575655	.	+	.	ID=g_209;Name=ORF%20type%3Acomplete%20len%3A505%20%28%2B%29%2Cscore%3D39.13;
R2_6	pasa	mRNA	1572456	1575655	.	+	.	ID=g_209-T1;Parent=g_209;product=hypothetical protein;
R2_6	pasa	exon	1572564	1572630	.	+	.	ID=g_209-T1.exon1;Parent=g_209-T1;
R2_6	pasa	CDS	1572564	1572630	.	+	0	ID=g_209-T1.cds;Parent=g_209-T1;
R2_6	pasa	exon	1572752	1572909	.	+	.	ID=g_209-T1.exon2;Parent=g_209-T1;
R2_6	pasa	CDS	1572752	1572909	.	+	2	ID=g_209-T1.cds;Parent=g_209-T1;
R2_6	pasa	exon	1573129	1573282	.	+	.	ID=g_209-T1.exon3;Parent=g_209-T1;
R2_6	pasa	CDS	1573129	1573282	.	+	0	ID=g_209-T1.cds;Parent=g_209-T1;
R2_6	pasa	exon	1573359	1573928	.	+	.	ID=g_209-T1.exon4;Parent=g_209-T1;
R2_6	pasa	CDS	1573359	1573928	.	+	2	ID=g_209-T1.cds;Parent=g_209-T1;
R2_6	pasa	exon	1574014	1574304	.	+	.	ID=g_209-T1.exon5;Parent=g_209-T1;
R2_6	pasa	CDS	1574014	1574304	.	+	2	ID=g_209-T1.cds;Parent=g_209-T1;
R2_6	pasa	exon	1574398	1574633	.	+	.	ID=g_209-T1.exon6;Parent=g_209-T1;
R2_6	pasa	CDS	1574398	1574633	.	+	2	ID=g_209-T1.cds;Parent=g_209-T1;
R2_6	pasa	exon	1575257	1575295	.	+	.	ID=g_209-T1.exon7;Parent=g_209-T1;
R2_6	pasa	CDS	1575257	1575295	.	+	0	ID=g_209-T1.cds;Parent=g_209-T1;
R2_6	pasa	gene	1759148	1760184	.	+	.	ID=g_212;Name=ORF%20type%3Acomplete%20len%3A248%20%28%2B%29%2Cscore%3D14.67;
R2_6	pasa	mRNA	1759148	1760184	.	+	.	ID=g_212-T1;Parent=g_212;product=hypothetical protein;
R2_6	pasa	exon	1759284	1759406	.	+	.	ID=g_212-T1.exon1;Parent=g_212-T1;
R2_6	pasa	CDS	1759284	1759406	.	+	0	ID=g_212-T1.cds;Parent=g_212-T1;
R2_6	pasa	exon	1759492	1760112	.	+	.	ID=g_212-T1.exon2;Parent=g_212-T1;
R2_6	pasa	CDS	1759492	1760112	.	+	0	ID=g_212-T1.cds;Parent=g_212-T1;
R2_6	pasa	gene	3401248	3402189	.	+	.	ID=g_213;Name=ORF%20type%3Acomplete%20len%3A196%20%28%2B%29%2Cscore%3D13.48;
R2_6	pasa	mRNA	3401248	3402189	.	+	.	ID=g_213-T1;Parent=g_213;product=hypothetical protein;
R2_6	pasa	exon	3401281	3401303	.	+	.	ID=g_213-T1.exon1;Parent=g_213-T1;
R2_6	pasa	CDS	3401281	3401303	.	+	0	ID=g_213-T1.cds;Parent=g_213-T1;
R2_6	pasa	exon	3401401	3401932	.	+	.	ID=g_213-T1.exon2;Parent=g_213-T1;
R2_6	pasa	CDS	3401401	3401932	.	+	1	ID=g_213-T1.cds;Parent=g_213-T1;
R2_6	pasa	gene	4534422	4536298	.	+	.	ID=g_207;Name=ORF%20type%3Acomplete%20len%3A120%20%28%2B%29%2Cscore%3D3.16;
R2_6	pasa	mRNA	4534422	4536298	.	+	.	ID=g_207-T1;Parent=g_207;product=hypothetical protein;
R2_6	pasa	exon	4535736	4535921	.	+	.	ID=g_207-T1.exon1;Parent=g_207-T1;
R2_6	pasa	CDS	4535736	4535921	.	+	0	ID=g_207-T1.cds;Parent=g_207-T1;
R2_6	pasa	exon	4536085	4536258	.	+	.	ID=g_207-T1.exon2;Parent=g_207-T1;
R2_6	pasa	CDS	4536085	4536258	.	+	0	ID=g_207-T1.cds;Parent=g_207-T1;
R2_6	pasa	gene	5661430	5665204	.	+	.	ID=g_210;Name=ORF%20type%3Acomplete%20len%3A121%20%28%2B%29%2Cscore%3D20.55;
R2_6	pasa	mRNA	5661430	5665204	.	+	.	ID=g_210-T1;Parent=g_210;product=hypothetical protein;
R2_6	pasa	exon	5663439	5663542	.	+	.	ID=g_210-T1.exon1;Parent=g_210-T1;
R2_6	pasa	CDS	5663439	5663542	.	+	0	ID=g_210-T1.cds;Parent=g_210-T1;
R2_6	pasa	exon	5664663	5664921	.	+	.	ID=g_210-T1.exon2;Parent=g_210-T1;
R2_6	pasa	CDS	5664663	5664921	.	+	1	ID=g_210-T1.cds;Parent=g_210-T1;
R2_6	pasa	gene	8663084	8666118	.	+	.	ID=g_211;Name=ORF%20type%3Acomplete%20len%3A327%20%28%2B%29%2Cscore%3D41.10;
R2_6	pasa	mRNA	8663084	8666118	.	+	.	ID=g_211-T1;Parent=g_211;product=hypothetical protein;
R2_6	pasa	exon	8663707	8663731	.	+	.	ID=g_211-T1.exon1;Parent=g_211-T1;
R2_6	pasa	CDS	8663707	8663731	.	+	0	ID=g_211-T1.cds;Parent=g_211-T1;
R2_6	pasa	exon	8664409	8664513	.	+	.	ID=g_211-T1.exon2;Parent=g_211-T1;
R2_6	pasa	CDS	8664409	8664513	.	+	2	ID=g_211-T1.cds;Parent=g_211-T1;
R2_6	pasa	exon	8664671	8664932	.	+	.	ID=g_211-T1.exon3;Parent=g_211-T1;
R2_6	pasa	CDS	8664671	8664932	.	+	2	ID=g_211-T1.cds;Parent=g_211-T1;
R2_6	pasa	exon	8665000	8665190	.	+	.	ID=g_211-T1.exon4;Parent=g_211-T1;
R2_6	pasa	CDS	8665000	8665190	.	+	1	ID=g_211-T1.cds;Parent=g_211-T1;
R2_6	pasa	exon	8665267	8665511	.	+	.	ID=g_211-T1.exon5;Parent=g_211-T1;
R2_6	pasa	CDS	8665267	8665511	.	+	2	ID=g_211-T1.cds;Parent=g_211-T1;
R2_6	pasa	exon	8665759	8665911	.	+	.	ID=g_211-T1.exon6;Parent=g_211-T1;
R2_6	pasa	CDS	8665759	8665911	.	+	0	ID=g_211-T1.cds;Parent=g_211-T1;
R2_6	pasa	gene	9206847	9209581	.	+	.	ID=g_208;Name=ORF%20type%3Acomplete%20len%3A407%20%28%2B%29%2Cscore%3D39.95;
R2_6	pasa	mRNA	9206847	9209581	.	+	.	ID=g_208-T1;Parent=g_208;product=hypothetical protein;
R2_6	pasa	exon	9207084	9207126	.	+	.	ID=g_208-T1.exon1;Parent=g_208-T1;
R2_6	pasa	CDS	9207084	9207126	.	+	0	ID=g_208-T1.cds;Parent=g_208-T1;
R2_6	pasa	exon	9207480	9207595	.	+	.	ID=g_208-T1.exon2;Parent=g_208-T1;
R2_6	pasa	CDS	9207480	9207595	.	+	2	ID=g_208-T1.cds;Parent=g_208-T1;
R2_6	pasa	exon	9207714	9208043	.	+	.	ID=g_208-T1.exon3;Parent=g_208-T1;
R2_6	pasa	CDS	9207714	9208043	.	+	0	ID=g_208-T1.cds;Parent=g_208-T1;
R2_6	pasa	exon	9208291	9208543	.	+	.	ID=g_208-T1.exon4;Parent=g_208-T1;
R2_6	pasa	CDS	9208291	9208543	.	+	0	ID=g_208-T1.cds;Parent=g_208-T1;
R2_6	pasa	exon	9208616	9208761	.	+	.	ID=g_208-T1.exon5;Parent=g_208-T1;
R2_6	pasa	CDS	9208616	9208761	.	+	2	ID=g_208-T1.cds;Parent=g_208-T1;
R2_6	pasa	exon	9208866	9209062	.	+	.	ID=g_208-T1.exon6;Parent=g_208-T1;
R2_6	pasa	CDS	9208866	9209062	.	+	0	ID=g_208-T1.cds;Parent=g_208-T1;
R2_6	pasa	exon	9209174	9209309	.	+	.	ID=g_208-T1.exon7;Parent=g_208-T1;
R2_6	pasa	CDS	9209174	9209309	.	+	1	ID=g_208-T1.cds;Parent=g_208-T1;
R2_7	pasa	gene	144167	145615	.	+	.	ID=g_215;Name=ORF%20type%3Acomplete%20len%3A176%20%28%2B%29%2Cscore%3D4.39;
R2_7	pasa	mRNA	144167	145615	.	+	.	ID=g_215-T1;Parent=g_215;product=hypothetical protein;
R2_7	pasa	exon	144263	144326	.	+	.	ID=g_215-T1.exon1;Parent=g_215-T1;
R2_7	pasa	CDS	144263	144326	.	+	0	ID=g_215-T1.cds;Parent=g_215-T1;
R2_7	pasa	exon	144574	144666	.	+	.	ID=g_215-T1.exon2;Parent=g_215-T1;
R2_7	pasa	CDS	144574	144666	.	+	2	ID=g_215-T1.cds;Parent=g_215-T1;
R2_7	pasa	exon	144731	144864	.	+	.	ID=g_215-T1.exon3;Parent=g_215-T1;
R2_7	pasa	CDS	144731	144864	.	+	2	ID=g_215-T1.cds;Parent=g_215-T1;
R2_7	pasa	exon	145249	145485	.	+	.	ID=g_215-T1.exon4;Parent=g_215-T1;
R2_7	pasa	CDS	145249	145485	.	+	0	ID=g_215-T1.cds;Parent=g_215-T1;
R2_7	pasa	gene	284597	286679	.	+	.	ID=g_216;Name=ORF%20type%3Acomplete%20len%3A331%20%28%2B%29%2Cscore%3D24.03;
R2_7	pasa	mRNA	284597	286679	.	+	.	ID=g_216-T1;Parent=g_216;product=hypothetical protein;
R2_7	pasa	exon	284663	284743	.	+	.	ID=g_216-T1.exon1;Parent=g_216-T1;
R2_7	pasa	CDS	284663	284743	.	+	0	ID=g_216-T1.cds;Parent=g_216-T1;
R2_7	pasa	exon	285030	285208	.	+	.	ID=g_216-T1.exon2;Parent=g_216-T1;
R2_7	pasa	CDS	285030	285208	.	+	0	ID=g_216-T1.cds;Parent=g_216-T1;
R2_7	pasa	exon	285288	285405	.	+	.	ID=g_216-T1.exon3;Parent=g_216-T1;
R2_7	pasa	CDS	285288	285405	.	+	1	ID=g_216-T1.cds;Parent=g_216-T1;
R2_7	pasa	exon	285488	285628	.	+	.	ID=g_216-T1.exon4;Parent=g_216-T1;
R2_7	pasa	CDS	285488	285628	.	+	0	ID=g_216-T1.cds;Parent=g_216-T1;
R2_7	pasa	exon	285690	285830	.	+	.	ID=g_216-T1.exon5;Parent=g_216-T1;
R2_7	pasa	CDS	285690	285830	.	+	0	ID=g_216-T1.cds;Parent=g_216-T1;
R2_7	pasa	exon	285902	286052	.	+	.	ID=g_216-T1.exon6;Parent=g_216-T1;
R2_7	pasa	CDS	285902	286052	.	+	0	ID=g_216-T1.cds;Parent=g_216-T1;
R2_7	pasa	exon	286207	286372	.	+	.	ID=g_216-T1.exon7;Parent=g_216-T1;
R2_7	pasa	CDS	286207	286372	.	+	2	ID=g_216-T1.cds;Parent=g_216-T1;
R2_7	pasa	exon	286586	286601	.	+	.	ID=g_216-T1.exon8;Parent=g_216-T1;
R2_7	pasa	CDS	286586	286601	.	+	1	ID=g_216-T1.cds;Parent=g_216-T1;
R2_7	pasa	gene	1556472	1557655	.	+	.	ID=g_219;Name=ORF%20type%3Acomplete%20len%3A102%20%28%2B%29%2Cscore%3D5.23;
R2_7	pasa	mRNA	1556472	1557655	.	+	.	ID=g_219-T1;Parent=g_219;product=hypothetical protein;
R2_7	pasa	exon	1556646	1556808	.	+	.	ID=g_219-T1.exon1;Parent=g_219-T1;
R2_7	pasa	CDS	1556646	1556808	.	+	0	ID=g_219-T1.cds;Parent=g_219-T1;
R2_7	pasa	exon	1556876	1557002	.	+	.	ID=g_219-T1.exon2;Parent=g_219-T1;
R2_7	pasa	CDS	1556876	1557002	.	+	2	ID=g_219-T1.cds;Parent=g_219-T1;
R2_7	pasa	exon	1557072	1557087	.	+	.	ID=g_219-T1.exon3;Parent=g_219-T1;
R2_7	pasa	CDS	1557072	1557087	.	+	1	ID=g_219-T1.cds;Parent=g_219-T1;
R2_7	pasa	gene	1968579	1970470	.	+	.	ID=g_218;Name=ORF%20type%3Acomplete%20len%3A153%20%28%2B%29%2Cscore%3D8.07;
R2_7	pasa	mRNA	1968579	1970470	.	+	.	ID=g_218-T1;Parent=g_218;product=hypothetical protein;
R2_7	pasa	exon	1968843	1968935	.	+	.	ID=g_218-T1.exon1;Parent=g_218-T1;
R2_7	pasa	CDS	1968843	1968935	.	+	0	ID=g_218-T1.cds;Parent=g_218-T1;
R2_7	pasa	exon	1969287	1969338	.	+	.	ID=g_218-T1.exon2;Parent=g_218-T1;
R2_7	pasa	CDS	1969287	1969338	.	+	0	ID=g_218-T1.cds;Parent=g_218-T1;
R2_7	pasa	exon	1970049	1970362	.	+	.	ID=g_218-T1.exon3;Parent=g_218-T1;
R2_7	pasa	CDS	1970049	1970362	.	+	2	ID=g_218-T1.cds;Parent=g_218-T1;
R2_7	pasa	gene	4205693	4216138	.	+	.	ID=g_217;Name=ORF%20type%3Acomplete%20len%3A286%20%28%2B%29%2Cscore%3D23.47;
R2_7	pasa	mRNA	4205693	4216138	.	+	.	ID=g_217-T1;Parent=g_217;product=hypothetical protein;
R2_7	pasa	exon	4207454	4208002	.	+	.	ID=g_217-T1.exon1;Parent=g_217-T1;
R2_7	pasa	CDS	4207454	4208002	.	+	0	ID=g_217-T1.cds;Parent=g_217-T1;
R2_7	pasa	exon	4213671	4213854	.	+	.	ID=g_217-T1.exon2;Parent=g_217-T1;
R2_7	pasa	CDS	4213671	4213854	.	+	0	ID=g_217-T1.cds;Parent=g_217-T1;
R2_7	pasa	exon	4215403	4215527	.	+	.	ID=g_217-T1.exon3;Parent=g_217-T1;
R2_7	pasa	CDS	4215403	4215527	.	+	2	ID=g_217-T1.cds;Parent=g_217-T1;
R2_7	pasa	gene	4409182	4412350	.	+	.	ID=g_220;Name=ORF%20type%3Acomplete%20len%3A313%20%28%2B%29%2Cscore%3D67.99;
R2_7	pasa	mRNA	4409182	4412350	.	+	.	ID=g_220-T1;Parent=g_220;product=hypothetical protein;
R2_7	pasa	exon	4409240	4409647	.	+	.	ID=g_220-T1.exon1;Parent=g_220-T1;
R2_7	pasa	CDS	4409240	4409647	.	+	0	ID=g_220-T1.cds;Parent=g_220-T1;
R2_7	pasa	exon	4411081	4411611	.	+	.	ID=g_220-T1.exon2;Parent=g_220-T1;
R2_7	pasa	CDS	4411081	4411611	.	+	0	ID=g_220-T1.cds;Parent=g_220-T1;
R3_1	pasa	gene	78989	80474	.	+	.	ID=g_221;Name=ORF%20type%3Acomplete%20len%3A188%20%28%2B%29%2Cscore%3D13.07;
R3_1	pasa	mRNA	78989	80474	.	+	.	ID=g_221-T1;Parent=g_221;product=hypothetical protein;
R3_1	pasa	exon	79132	79236	.	+	.	ID=g_221-T1.exon1;Parent=g_221-T1;
R3_1	pasa	CDS	79132	79236	.	+	0	ID=g_221-T1.cds;Parent=g_221-T1;
R3_1	pasa	exon	79386	79520	.	+	.	ID=g_221-T1.exon2;Parent=g_221-T1;
R3_1	pasa	CDS	79386	79520	.	+	0	ID=g_221-T1.cds;Parent=g_221-T1;
R3_1	pasa	exon	79920	80051	.	+	.	ID=g_221-T1.exon3;Parent=g_221-T1;
R3_1	pasa	CDS	79920	80051	.	+	0	ID=g_221-T1.cds;Parent=g_221-T1;
R3_1	pasa	exon	80126	80317	.	+	.	ID=g_221-T1.exon4;Parent=g_221-T1;
R3_1	pasa	CDS	80126	80317	.	+	0	ID=g_221-T1.cds;Parent=g_221-T1;
R3_1	pasa	gene	305100	315844	.	+	.	ID=g_222;Name=ORF%20type%3Acomplete%20len%3A530%20%28%2B%29%2Cscore%3D99.27;
R3_1	pasa	mRNA	305100	315844	.	+	.	ID=g_222-T1;Parent=g_222;product=hypothetical protein;
R3_1	pasa	exon	309143	309169	.	+	.	ID=g_222-T1.exon1;Parent=g_222-T1;
R3_1	pasa	CDS	309143	309169	.	+	0	ID=g_222-T1.cds;Parent=g_222-T1;
R3_1	pasa	exon	311977	312321	.	+	.	ID=g_222-T1.exon2;Parent=g_222-T1;
R3_1	pasa	CDS	311977	312321	.	+	0	ID=g_222-T1.cds;Parent=g_222-T1;
R3_1	pasa	exon	312860	313046	.	+	.	ID=g_222-T1.exon3;Parent=g_222-T1;
R3_1	pasa	CDS	312860	313046	.	+	0	ID=g_222-T1.cds;Parent=g_222-T1;
R3_1	pasa	exon	313402	313923	.	+	.	ID=g_222-T1.exon4;Parent=g_222-T1;
R3_1	pasa	CDS	313402	313923	.	+	2	ID=g_222-T1.cds;Parent=g_222-T1;
R3_1	pasa	exon	314054	314392	.	+	.	ID=g_222-T1.exon5;Parent=g_222-T1;
R3_1	pasa	CDS	314054	314392	.	+	2	ID=g_222-T1.cds;Parent=g_222-T1;
R3_1	pasa	exon	314533	314689	.	+	.	ID=g_222-T1.exon6;Parent=g_222-T1;
R3_1	pasa	CDS	314533	314689	.	+	2	ID=g_222-T1.cds;Parent=g_222-T1;
R3_1	pasa	exon	315434	315446	.	+	.	ID=g_222-T1.exon7;Parent=g_222-T1;
R3_1	pasa	CDS	315434	315446	.	+	1	ID=g_222-T1.cds;Parent=g_222-T1;
R3_1	pasa	gene	1756386	1758770	.	+	.	ID=g_238;Name=ORF%20type%3Acomplete%20len%3A132%20%28%2B%29%2Cscore%3D12.62;
R3_1	pasa	mRNA	1756386	1758770	.	+	.	ID=g_238-T1;Parent=g_238;product=hypothetical protein;
R3_1	pasa	exon	1756711	1756779	.	+	.	ID=g_238-T1.exon1;Parent=g_238-T1;
R3_1	pasa	CDS	1756711	1756779	.	+	0	ID=g_238-T1.cds;Parent=g_238-T1;
R3_1	pasa	exon	1756876	1757199	.	+	.	ID=g_238-T1.exon2;Parent=g_238-T1;
R3_1	pasa	CDS	1756876	1757199	.	+	0	ID=g_238-T1.cds;Parent=g_238-T1;
R3_1	pasa	exon	1758649	1758651	.	+	.	ID=g_238-T1.exon3;Parent=g_238-T1;
R3_1	pasa	CDS	1758649	1758651	.	+	0	ID=g_238-T1.cds;Parent=g_238-T1;
R3_1	pasa	gene	2047228	2048572	.	+	.	ID=g_236;Name=ORF%20type%3Acomplete%20len%3A102%20%28%2B%29%2Cscore%3D14.19;
R3_1	pasa	mRNA	2047228	2048572	.	+	.	ID=g_236-T1;Parent=g_236;product=hypothetical protein;
R3_1	pasa	exon	2047453	2047593	.	+	.	ID=g_236-T1.exon1;Parent=g_236-T1;
R3_1	pasa	CDS	2047453	2047593	.	+	0	ID=g_236-T1.cds;Parent=g_236-T1;
R3_1	pasa	exon	2048221	2048385	.	+	.	ID=g_236-T1.exon2;Parent=g_236-T1;
R3_1	pasa	CDS	2048221	2048385	.	+	0	ID=g_236-T1.cds;Parent=g_236-T1;
R3_1	pasa	gene	2988155	2992973	.	+	.	ID=g_223;Name=ORF%20type%3Acomplete%20len%3A158%20%28%2B%29%2Cscore%3D13.58;
R3_1	pasa	mRNA	2988155	2992973	.	+	.	ID=g_223-T1;Parent=g_223;product=hypothetical protein;
R3_1	pasa	exon	2988268	2988270	.	+	.	ID=g_223-T1.exon1;Parent=g_223-T1;
R3_1	pasa	CDS	2988268	2988270	.	+	0	ID=g_223-T1.cds;Parent=g_223-T1;
R3_1	pasa	exon	2988378	2988556	.	+	.	ID=g_223-T1.exon2;Parent=g_223-T1;
R3_1	pasa	CDS	2988378	2988556	.	+	0	ID=g_223-T1.cds;Parent=g_223-T1;
R3_1	pasa	exon	2988682	2988790	.	+	.	ID=g_223-T1.exon3;Parent=g_223-T1;
R3_1	pasa	CDS	2988682	2988790	.	+	1	ID=g_223-T1.cds;Parent=g_223-T1;
R3_1	pasa	exon	2989024	2989161	.	+	.	ID=g_223-T1.exon4;Parent=g_223-T1;
R3_1	pasa	CDS	2989024	2989161	.	+	0	ID=g_223-T1.cds;Parent=g_223-T1;
R3_1	pasa	exon	2992692	2992736	.	+	.	ID=g_223-T1.exon5;Parent=g_223-T1;
R3_1	pasa	CDS	2992692	2992736	.	+	0	ID=g_223-T1.cds;Parent=g_223-T1;
R3_1	pasa	gene	3028169	3033514	.	+	.	ID=g_240;Name=ORF%20type%3Acomplete%20len%3A479%20%28%2B%29%2Cscore%3D112.44;
R3_1	pasa	mRNA	3028169	3033514	.	+	.	ID=g_240-T1;Parent=g_240;product=hypothetical protein;
R3_1	pasa	exon	3028380	3028515	.	+	.	ID=g_240-T1.exon1;Parent=g_240-T1;
R3_1	pasa	CDS	3028380	3028515	.	+	0	ID=g_240-T1.cds;Parent=g_240-T1;
R3_1	pasa	exon	3028631	3028765	.	+	.	ID=g_240-T1.exon2;Parent=g_240-T1;
R3_1	pasa	CDS	3028631	3028765	.	+	2	ID=g_240-T1.cds;Parent=g_240-T1;
R3_1	pasa	exon	3028895	3029069	.	+	.	ID=g_240-T1.exon3;Parent=g_240-T1;
R3_1	pasa	CDS	3028895	3029069	.	+	2	ID=g_240-T1.cds;Parent=g_240-T1;
R3_1	pasa	exon	3029292	3029611	.	+	.	ID=g_240-T1.exon4;Parent=g_240-T1;
R3_1	pasa	CDS	3029292	3029611	.	+	1	ID=g_240-T1.cds;Parent=g_240-T1;
R3_1	pasa	exon	3029709	3029997	.	+	.	ID=g_240-T1.exon5;Parent=g_240-T1;
R3_1	pasa	CDS	3029709	3029997	.	+	2	ID=g_240-T1.cds;Parent=g_240-T1;
R3_1	pasa	exon	3030140	3030299	.	+	.	ID=g_240-T1.exon6;Parent=g_240-T1;
R3_1	pasa	CDS	3030140	3030299	.	+	1	ID=g_240-T1.cds;Parent=g_240-T1;
R3_1	pasa	exon	3030427	3030534	.	+	.	ID=g_240-T1.exon7;Parent=g_240-T1;
R3_1	pasa	CDS	3030427	3030534	.	+	0	ID=g_240-T1.cds;Parent=g_240-T1;
R3_1	pasa	exon	3032962	3033075	.	+	.	ID=g_240-T1.exon8;Parent=g_240-T1;
R3_1	pasa	CDS	3032962	3033075	.	+	0	ID=g_240-T1.cds;Parent=g_240-T1;
R3_1	pasa	gene	3055652	3058368	.	+	.	ID=g_224;Name=ORF%20type%3Acomplete%20len%3A668%20%28%2B%29%2Cscore%3D110.16;
R3_1	pasa	mRNA	3055652	3058368	.	+	.	ID=g_224-T1;Parent=g_224;product=hypothetical protein;
R3_1	pasa	exon	3055752	3056030	.	+	.	ID=g_224-T1.exon1;Parent=g_224-T1;
R3_1	pasa	CDS	3055752	3056030	.	+	0	ID=g_224-T1.cds;Parent=g_224-T1;
R3_1	pasa	exon	3056140	3056733	.	+	.	ID=g_224-T1.exon2;Parent=g_224-T1;
R3_1	pasa	CDS	3056140	3056733	.	+	0	ID=g_224-T1.cds;Parent=g_224-T1;
R3_1	pasa	exon	3056891	3058021	.	+	.	ID=g_224-T1.exon3;Parent=g_224-T1;
R3_1	pasa	CDS	3056891	3058021	.	+	0	ID=g_224-T1.cds;Parent=g_224-T1;
R3_1	pasa	gene	6022523	6023580	.	+	.	ID=g_239;Name=ORF%20type%3Acomplete%20len%3A149%20%28%2B%29%2Cscore%3D11.11;
R3_1	pasa	mRNA	6022523	6023580	.	+	.	ID=g_239-T1;Parent=g_239;product=hypothetical protein;
R3_1	pasa	exon	6022949	6023027	.	+	.	ID=g_239-T1.exon1;Parent=g_239-T1;
R3_1	pasa	CDS	6022949	6023027	.	+	0	ID=g_239-T1.cds;Parent=g_239-T1;
R3_1	pasa	exon	6023138	6023301	.	+	.	ID=g_239-T1.exon2;Parent=g_239-T1;
R3_1	pasa	CDS	6023138	6023301	.	+	2	ID=g_239-T1.cds;Parent=g_239-T1;
R3_1	pasa	exon	6023374	6023577	.	+	.	ID=g_239-T1.exon3;Parent=g_239-T1;
R3_1	pasa	CDS	6023374	6023577	.	+	0	ID=g_239-T1.cds;Parent=g_239-T1;
R3_1	pasa	gene	6581840	6582401	.	+	.	ID=g_235;Name=ORF%20type%3Acomplete%20len%3A102%20%28%2B%29%2Cscore%3D13.12;
R3_1	pasa	mRNA	6581840	6582401	.	+	.	ID=g_235-T1;Parent=g_235;product=hypothetical protein;
R3_1	pasa	exon	6581886	6581924	.	+	.	ID=g_235-T1.exon1;Parent=g_235-T1;
R3_1	pasa	CDS	6581886	6581924	.	+	0	ID=g_235-T1.cds;Parent=g_235-T1;
R3_1	pasa	exon	6582009	6582230	.	+	.	ID=g_235-T1.exon2;Parent=g_235-T1;
R3_1	pasa	CDS	6582009	6582230	.	+	0	ID=g_235-T1.cds;Parent=g_235-T1;
R3_1	pasa	gene	7567355	7569004	.	+	.	ID=g_225;Name=ORF%20type%3Acomplete%20len%3A130%20%28%2B%29%2Cscore%3D9.76;
R3_1	pasa	mRNA	7567355	7569004	.	+	.	ID=g_225-T1;Parent=g_225;product=hypothetical protein;
R3_1	pasa	exon	7567472	7567491	.	+	.	ID=g_225-T1.exon1;Parent=g_225-T1;
R3_1	pasa	CDS	7567472	7567491	.	+	0	ID=g_225-T1.cds;Parent=g_225-T1;
R3_1	pasa	exon	7567979	7568066	.	+	.	ID=g_225-T1.exon2;Parent=g_225-T1;
R3_1	pasa	CDS	7567979	7568066	.	+	1	ID=g_225-T1.cds;Parent=g_225-T1;
R3_1	pasa	exon	7568137	7568418	.	+	.	ID=g_225-T1.exon3;Parent=g_225-T1;
R3_1	pasa	CDS	7568137	7568418	.	+	0	ID=g_225-T1.cds;Parent=g_225-T1;
R3_1	pasa	gene	8413626	8417314	.	+	.	ID=g_226;Name=ORF%20type%3Acomplete%20len%3A378%20%28%2B%29%2Cscore%3D32.44;
R3_1	pasa	mRNA	8413626	8417314	.	+	.	ID=g_226-T1;Parent=g_226;product=hypothetical protein;
R3_1	pasa	exon	8415402	8415422	.	+	.	ID=g_226-T1.exon1;Parent=g_226-T1;
R3_1	pasa	CDS	8415402	8415422	.	+	0	ID=g_226-T1.cds;Parent=g_226-T1;
R3_1	pasa	exon	8415676	8415919	.	+	.	ID=g_226-T1.exon2;Parent=g_226-T1;
R3_1	pasa	CDS	8415676	8415919	.	+	0	ID=g_226-T1.cds;Parent=g_226-T1;
R3_1	pasa	exon	8415989	8416209	.	+	.	ID=g_226-T1.exon3;Parent=g_226-T1;
R3_1	pasa	CDS	8415989	8416209	.	+	2	ID=g_226-T1.cds;Parent=g_226-T1;
R3_1	pasa	exon	8416278	8416494	.	+	.	ID=g_226-T1.exon4;Parent=g_226-T1;
R3_1	pasa	CDS	8416278	8416494	.	+	0	ID=g_226-T1.cds;Parent=g_226-T1;
R3_1	pasa	exon	8416557	8416687	.	+	.	ID=g_226-T1.exon5;Parent=g_226-T1;
R3_1	pasa	CDS	8416557	8416687	.	+	2	ID=g_226-T1.cds;Parent=g_226-T1;
R3_1	pasa	exon	8416785	8417059	.	+	.	ID=g_226-T1.exon6;Parent=g_226-T1;
R3_1	pasa	CDS	8416785	8417059	.	+	0	ID=g_226-T1.cds;Parent=g_226-T1;
R3_1	pasa	exon	8417135	8417159	.	+	.	ID=g_226-T1.exon7;Parent=g_226-T1;
R3_1	pasa	CDS	8417135	8417159	.	+	1	ID=g_226-T1.cds;Parent=g_226-T1;
R3_1	pasa	gene	8730735	8731428	.	+	.	ID=g_234;Name=ORF%20type%3Acomplete%20len%3A110%20%28%2B%29%2Cscore%3D15.06;
R3_1	pasa	mRNA	8730735	8731428	.	+	.	ID=g_234-T1;Parent=g_234;product=hypothetical protein;
R3_1	pasa	exon	8730953	8731019	.	+	.	ID=g_234-T1.exon1;Parent=g_234-T1;
R3_1	pasa	CDS	8730953	8731019	.	+	0	ID=g_234-T1.cds;Parent=g_234-T1;
R3_1	pasa	exon	8731100	8731362	.	+	.	ID=g_234-T1.exon2;Parent=g_234-T1;
R3_1	pasa	CDS	8731100	8731362	.	+	2	ID=g_234-T1.cds;Parent=g_234-T1;
R3_1	pasa	gene	9207679	9210835	.	+	.	ID=g_227;Name=ORF%20type%3Acomplete%20len%3A152%20%28%2B%29%2Cscore%3D13.55;
R3_1	pasa	mRNA	9207679	9210835	.	+	.	ID=g_227-T1;Parent=g_227;product=hypothetical protein;
R3_1	pasa	exon	9208427	9208470	.	+	.	ID=g_227-T1.exon1;Parent=g_227-T1;
R3_1	pasa	CDS	9208427	9208470	.	+	0	ID=g_227-T1.cds;Parent=g_227-T1;
R3_1	pasa	exon	9209359	9209439	.	+	.	ID=g_227-T1.exon2;Parent=g_227-T1;
R3_1	pasa	CDS	9209359	9209439	.	+	1	ID=g_227-T1.cds;Parent=g_227-T1;
R3_1	pasa	exon	9209526	9209730	.	+	.	ID=g_227-T1.exon3;Parent=g_227-T1;
R3_1	pasa	CDS	9209526	9209730	.	+	1	ID=g_227-T1.cds;Parent=g_227-T1;
R3_1	pasa	exon	9210464	9210589	.	+	.	ID=g_227-T1.exon4;Parent=g_227-T1;
R3_1	pasa	CDS	9210464	9210589	.	+	0	ID=g_227-T1.cds;Parent=g_227-T1;
R3_1	pasa	gene	9342740	9346944	.	+	.	ID=g_228;Name=ORF%20type%3Acomplete%20len%3A501%20%28%2B%29%2Cscore%3D103.48;
R3_1	pasa	mRNA	9342740	9346944	.	+	.	ID=g_228-T1;Parent=g_228;product=hypothetical protein;
R3_1	pasa	exon	9342777	9343092	.	+	.	ID=g_228-T1.exon1;Parent=g_228-T1;
R3_1	pasa	CDS	9342777	9343092	.	+	0	ID=g_228-T1.cds;Parent=g_228-T1;
R3_1	pasa	exon	9343161	9343548	.	+	.	ID=g_228-T1.exon2;Parent=g_228-T1;
R3_1	pasa	CDS	9343161	9343548	.	+	2	ID=g_228-T1.cds;Parent=g_228-T1;
R3_1	pasa	exon	9343635	9343744	.	+	.	ID=g_228-T1.exon3;Parent=g_228-T1;
R3_1	pasa	CDS	9343635	9343744	.	+	1	ID=g_228-T1.cds;Parent=g_228-T1;
R3_1	pasa	exon	9343825	9343899	.	+	.	ID=g_228-T1.exon4;Parent=g_228-T1;
R3_1	pasa	CDS	9343825	9343899	.	+	2	ID=g_228-T1.cds;Parent=g_228-T1;
R3_1	pasa	exon	9343972	9344029	.	+	.	ID=g_228-T1.exon5;Parent=g_228-T1;
R3_1	pasa	CDS	9343972	9344029	.	+	2	ID=g_228-T1.cds;Parent=g_228-T1;
R3_1	pasa	exon	9344135	9344272	.	+	.	ID=g_228-T1.exon6;Parent=g_228-T1;
R3_1	pasa	CDS	9344135	9344272	.	+	1	ID=g_228-T1.cds;Parent=g_228-T1;
R3_1	pasa	exon	9344758	9345010	.	+	.	ID=g_228-T1.exon7;Parent=g_228-T1;
R3_1	pasa	CDS	9344758	9345010	.	+	1	ID=g_228-T1.cds;Parent=g_228-T1;
R3_1	pasa	exon	9345089	9345194	.	+	.	ID=g_228-T1.exon8;Parent=g_228-T1;
R3_1	pasa	CDS	9345089	9345194	.	+	0	ID=g_228-T1.cds;Parent=g_228-T1;
R3_1	pasa	exon	9346791	9346849	.	+	.	ID=g_228-T1.exon9;Parent=g_228-T1;
R3_1	pasa	CDS	9346791	9346849	.	+	2	ID=g_228-T1.cds;Parent=g_228-T1;
R3_1	pasa	gene	9685253	9686814	.	+	.	ID=g_232;Name=ORF%20type%3Acomplete%20len%3A379%20%28%2B%29%2Cscore%3D33.83;
R3_1	pasa	mRNA	9685253	9686814	.	+	.	ID=g_232-T1;Parent=g_232;product=hypothetical protein;
R3_1	pasa	exon	9685406	9685886	.	+	.	ID=g_232-T1.exon1;Parent=g_232-T1;
R3_1	pasa	CDS	9685406	9685886	.	+	0	ID=g_232-T1.cds;Parent=g_232-T1;
R3_1	pasa	exon	9686016	9686212	.	+	.	ID=g_232-T1.exon2;Parent=g_232-T1;
R3_1	pasa	CDS	9686016	9686212	.	+	2	ID=g_232-T1.cds;Parent=g_232-T1;
R3_1	pasa	exon	9686300	9686758	.	+	.	ID=g_232-T1.exon3;Parent=g_232-T1;
R3_1	pasa	CDS	9686300	9686758	.	+	0	ID=g_232-T1.cds;Parent=g_232-T1;
R3_1	pasa	gene	12622087	12623351	.	+	.	ID=g_229;Name=ORF%20type%3Acomplete%20len%3A119%20%28%2B%29%2Cscore%3D27.88;
R3_1	pasa	mRNA	12622087	12623351	.	+	.	ID=g_229-T1;Parent=g_229;product=hypothetical protein;
R3_1	pasa	exon	12622202	12622283	.	+	.	ID=g_229-T1.exon1;Parent=g_229-T1;
R3_1	pasa	CDS	12622202	12622283	.	+	0	ID=g_229-T1.cds;Parent=g_229-T1;
R3_1	pasa	exon	12622640	12622740	.	+	.	ID=g_229-T1.exon2;Parent=g_229-T1;
R3_1	pasa	CDS	12622640	12622740	.	+	2	ID=g_229-T1.cds;Parent=g_229-T1;
R3_1	pasa	exon	12622850	12622948	.	+	.	ID=g_229-T1.exon3;Parent=g_229-T1;
R3_1	pasa	CDS	12622850	12622948	.	+	0	ID=g_229-T1.cds;Parent=g_229-T1;
R3_1	pasa	exon	12623089	12623163	.	+	.	ID=g_229-T1.exon4;Parent=g_229-T1;
R3_1	pasa	CDS	12623089	12623163	.	+	0	ID=g_229-T1.cds;Parent=g_229-T1;
R3_1	pasa	gene	12799822	12801491	.	+	.	ID=g_233;Name=ORF%20type%3Acomplete%20len%3A207%20%28%2B%29%2Cscore%3D44.14;
R3_1	pasa	mRNA	12799822	12801491	.	+	.	ID=g_233-T1;Parent=g_233;product=hypothetical protein;
R3_1	pasa	exon	12799903	12800323	.	+	.	ID=g_233-T1.exon1;Parent=g_233-T1;
R3_1	pasa	CDS	12799903	12800323	.	+	0	ID=g_233-T1.cds;Parent=g_233-T1;
R3_1	pasa	exon	12800434	12800633	.	+	.	ID=g_233-T1.exon2;Parent=g_233-T1;
R3_1	pasa	CDS	12800434	12800633	.	+	2	ID=g_233-T1.cds;Parent=g_233-T1;
R3_1	pasa	gene	13696154	13708815	.	+	.	ID=g_237;Name=ORF%20type%3Acomplete%20len%3A145%20%28%2B%29%2Cscore%3D12.40;
R3_1	pasa	mRNA	13696154	13708815	.	+	.	ID=g_237-T1;Parent=g_237;product=hypothetical protein;
R3_1	pasa	exon	13698548	13698635	.	+	.	ID=g_237-T1.exon1;Parent=g_237-T1;
R3_1	pasa	CDS	13698548	13698635	.	+	0	ID=g_237-T1.cds;Parent=g_237-T1;
R3_1	pasa	exon	13706634	13706815	.	+	.	ID=g_237-T1.exon2;Parent=g_237-T1;
R3_1	pasa	CDS	13706634	13706815	.	+	2	ID=g_237-T1.cds;Parent=g_237-T1;
R3_1	pasa	exon	13707995	13708159	.	+	.	ID=g_237-T1.exon3;Parent=g_237-T1;
R3_1	pasa	CDS	13707995	13708159	.	+	0	ID=g_237-T1.cds;Parent=g_237-T1;
R3_1	pasa	gene	14739592	14740665	.	+	.	ID=g_230;Name=ORF%20type%3Acomplete%20len%3A193%20%28%2B%29%2Cscore%3D46.69;
R3_1	pasa	mRNA	14739592	14740665	.	+	.	ID=g_230-T1;Parent=g_230;product=hypothetical protein;
R3_1	pasa	exon	14739679	14739717	.	+	.	ID=g_230-T1.exon1;Parent=g_230-T1;
R3_1	pasa	CDS	14739679	14739717	.	+	0	ID=g_230-T1.cds;Parent=g_230-T1;
R3_1	pasa	exon	14739796	14739971	.	+	.	ID=g_230-T1.exon2;Parent=g_230-T1;
R3_1	pasa	CDS	14739796	14739971	.	+	0	ID=g_230-T1.cds;Parent=g_230-T1;
R3_1	pasa	exon	14740060	14740089	.	+	.	ID=g_230-T1.exon3;Parent=g_230-T1;
R3_1	pasa	CDS	14740060	14740089	.	+	1	ID=g_230-T1.cds;Parent=g_230-T1;
R3_1	pasa	exon	14740154	14740194	.	+	.	ID=g_230-T1.exon4;Parent=g_230-T1;
R3_1	pasa	CDS	14740154	14740194	.	+	1	ID=g_230-T1.cds;Parent=g_230-T1;
R3_1	pasa	exon	14740289	14740358	.	+	.	ID=g_230-T1.exon5;Parent=g_230-T1;
R3_1	pasa	CDS	14740289	14740358	.	+	2	ID=g_230-T1.cds;Parent=g_230-T1;
R3_1	pasa	exon	14740421	14740643	.	+	.	ID=g_230-T1.exon6;Parent=g_230-T1;
R3_1	pasa	CDS	14740421	14740643	.	+	1	ID=g_230-T1.cds;Parent=g_230-T1;
R3_1	pasa	gene	15173963	15175758	.	+	.	ID=g_231;Name=ORF%20type%3Acomplete%20len%3A149%20%28%2B%29%2Cscore%3D36.46;
R3_1	pasa	mRNA	15173963	15175758	.	+	.	ID=g_231-T1;Parent=g_231;product=hypothetical protein;
R3_1	pasa	exon	15174096	15174395	.	+	.	ID=g_231-T1.exon1;Parent=g_231-T1;
R3_1	pasa	CDS	15174096	15174395	.	+	0	ID=g_231-T1.cds;Parent=g_231-T1;
R3_1	pasa	exon	15174459	15174605	.	+	.	ID=g_231-T1.exon2;Parent=g_231-T1;
R3_1	pasa	CDS	15174459	15174605	.	+	0	ID=g_231-T1.cds;Parent=g_231-T1;
R3_2	pasa	gene	30529	31877	.	+	.	ID=g_241;Name=ORF%20type%3Acomplete%20len%3A164%20%28%2B%29%2Cscore%3D26.49;
R3_2	pasa	mRNA	30529	31877	.	+	.	ID=g_241-T1;Parent=g_241;product=hypothetical protein;
R3_2	pasa	exon	30791	30853	.	+	.	ID=g_241-T1.exon1;Parent=g_241-T1;
R3_2	pasa	CDS	30791	30853	.	+	0	ID=g_241-T1.cds;Parent=g_241-T1;
R3_2	pasa	exon	31016	31207	.	+	.	ID=g_241-T1.exon2;Parent=g_241-T1;
R3_2	pasa	CDS	31016	31207	.	+	0	ID=g_241-T1.cds;Parent=g_241-T1;
R3_2	pasa	exon	31611	31847	.	+	.	ID=g_241-T1.exon3;Parent=g_241-T1;
R3_2	pasa	CDS	31611	31847	.	+	0	ID=g_241-T1.cds;Parent=g_241-T1;
R3_2	pasa	gene	165587	169973	.	+	.	ID=g_242;Name=ORF%20type%3Acomplete%20len%3A508%20%28%2B%29%2Cscore%3D56.28;
R3_2	pasa	mRNA	165587	169973	.	+	.	ID=g_242-T1;Parent=g_242;product=hypothetical protein;
R3_2	pasa	exon	165897	165976	.	+	.	ID=g_242-T1.exon1;Parent=g_242-T1;
R3_2	pasa	CDS	165897	165976	.	+	0	ID=g_242-T1.cds;Parent=g_242-T1;
R3_2	pasa	exon	166493	166601	.	+	.	ID=g_242-T1.exon2;Parent=g_242-T1;
R3_2	pasa	CDS	166493	166601	.	+	1	ID=g_242-T1.cds;Parent=g_242-T1;
R3_2	pasa	exon	166730	166976	.	+	.	ID=g_242-T1.exon3;Parent=g_242-T1;
R3_2	pasa	CDS	166730	166976	.	+	0	ID=g_242-T1.cds;Parent=g_242-T1;
R3_2	pasa	exon	167091	167237	.	+	.	ID=g_242-T1.exon4;Parent=g_242-T1;
R3_2	pasa	CDS	167091	167237	.	+	2	ID=g_242-T1.cds;Parent=g_242-T1;
R3_2	pasa	exon	167896	168077	.	+	.	ID=g_242-T1.exon5;Parent=g_242-T1;
R3_2	pasa	CDS	167896	168077	.	+	2	ID=g_242-T1.cds;Parent=g_242-T1;
R3_2	pasa	exon	168180	168272	.	+	.	ID=g_242-T1.exon6;Parent=g_242-T1;
R3_2	pasa	CDS	168180	168272	.	+	0	ID=g_242-T1.cds;Parent=g_242-T1;
R3_2	pasa	exon	168403	168649	.	+	.	ID=g_242-T1.exon7;Parent=g_242-T1;
R3_2	pasa	CDS	168403	168649	.	+	0	ID=g_242-T1.cds;Parent=g_242-T1;
R3_2	pasa	exon	168745	168900	.	+	.	ID=g_242-T1.exon8;Parent=g_242-T1;
R3_2	pasa	CDS	168745	168900	.	+	2	ID=g_242-T1.cds;Parent=g_242-T1;
R3_2	pasa	exon	169007	169113	.	+	.	ID=g_242-T1.exon9;Parent=g_242-T1;
R3_2	pasa	CDS	169007	169113	.	+	2	ID=g_242-T1.cds;Parent=g_242-T1;
R3_2	pasa	exon	169251	169406	.	+	.	ID=g_242-T1.exon10;Parent=g_242-T1;
R3_2	pasa	CDS	169251	169406	.	+	0	ID=g_242-T1.cds;Parent=g_242-T1;
R3_2	pasa	gene	477681	478230	.	+	.	ID=g_256;Name=ORF%20type%3Acomplete%20len%3A122%20%28%2B%29%2Cscore%3D29.29;
R3_2	pasa	mRNA	477681	478230	.	+	.	ID=g_256-T1;Parent=g_256;product=hypothetical protein;
R3_2	pasa	exon	477706	477841	.	+	.	ID=g_256-T1.exon1;Parent=g_256-T1;
R3_2	pasa	CDS	477706	477841	.	+	0	ID=g_256-T1.cds;Parent=g_256-T1;
R3_2	pasa	exon	477913	478118	.	+	.	ID=g_256-T1.exon2;Parent=g_256-T1;
R3_2	pasa	CDS	477913	478118	.	+	2	ID=g_256-T1.cds;Parent=g_256-T1;
R3_2	pasa	gene	791719	794063	.	+	.	ID=g_254;Name=ORF%20type%3Acomplete%20len%3A175%20%28%2B%29%2Cscore%3D27.02;
R3_2	pasa	mRNA	791719	794063	.	+	.	ID=g_254-T1;Parent=g_254;product=hypothetical protein;
R3_2	pasa	exon	792866	793055	.	+	.	ID=g_254-T1.exon1;Parent=g_254-T1;
R3_2	pasa	CDS	792866	793055	.	+	0	ID=g_254-T1.cds;Parent=g_254-T1;
R3_2	pasa	exon	793144	793357	.	+	.	ID=g_254-T1.exon2;Parent=g_254-T1;
R3_2	pasa	CDS	793144	793357	.	+	2	ID=g_254-T1.cds;Parent=g_254-T1;
R3_2	pasa	exon	793446	793566	.	+	.	ID=g_254-T1.exon3;Parent=g_254-T1;
R3_2	pasa	CDS	793446	793566	.	+	1	ID=g_254-T1.cds;Parent=g_254-T1;
R3_2	pasa	gene	1168920	1171502	.	+	.	ID=g_243;Name=ORF%20type%3Acomplete%20len%3A125%20%28%2B%29%2Cscore%3D30.24;
R3_2	pasa	mRNA	1168920	1171502	.	+	.	ID=g_243-T1;Parent=g_243;product=hypothetical protein;
R3_2	pasa	exon	1169966	1170092	.	+	.	ID=g_243-T1.exon1;Parent=g_243-T1;
R3_2	pasa	CDS	1169966	1170092	.	+	0	ID=g_243-T1.cds;Parent=g_243-T1;
R3_2	pasa	exon	1170921	1171065	.	+	.	ID=g_243-T1.exon2;Parent=g_243-T1;
R3_2	pasa	CDS	1170921	1171065	.	+	2	ID=g_243-T1.cds;Parent=g_243-T1;
R3_2	pasa	exon	1171139	1171241	.	+	.	ID=g_243-T1.exon3;Parent=g_243-T1;
R3_2	pasa	CDS	1171139	1171241	.	+	1	ID=g_243-T1.cds;Parent=g_243-T1;
R3_2	pasa	gene	2933241	2935382	.	+	.	ID=g_244;Name=ORF%20type%3Acomplete%20len%3A209%20%28%2B%29%2Cscore%3D23.37;
R3_2	pasa	mRNA	2933241	2935382	.	+	.	ID=g_244-T1;Parent=g_244;product=hypothetical protein;
R3_2	pasa	exon	2933283	2933428	.	+	.	ID=g_244-T1.exon1;Parent=g_244-T1;
R3_2	pasa	CDS	2933283	2933428	.	+	0	ID=g_244-T1.cds;Parent=g_244-T1;
R3_2	pasa	exon	2933505	2933703	.	+	.	ID=g_244-T1.exon2;Parent=g_244-T1;
R3_2	pasa	CDS	2933505	2933703	.	+	1	ID=g_244-T1.cds;Parent=g_244-T1;
R3_2	pasa	exon	2933815	2933907	.	+	.	ID=g_244-T1.exon3;Parent=g_244-T1;
R3_2	pasa	CDS	2933815	2933907	.	+	0	ID=g_244-T1.cds;Parent=g_244-T1;
R3_2	pasa	exon	2934627	2934815	.	+	.	ID=g_244-T1.exon4;Parent=g_244-T1;
R3_2	pasa	CDS	2934627	2934815	.	+	0	ID=g_244-T1.cds;Parent=g_244-T1;
R3_2	pasa	gene	7381477	7382458	.	+	.	ID=g_245;Name=ORF%20type%3Acomplete%20len%3A145%20%28%2B%29%2Cscore%3D4.32;
R3_2	pasa	mRNA	7381477	7382458	.	+	.	ID=g_245-T1;Parent=g_245;product=hypothetical protein;
R3_2	pasa	exon	7381899	7381994	.	+	.	ID=g_245-T1.exon1;Parent=g_245-T1;
R3_2	pasa	CDS	7381899	7381994	.	+	0	ID=g_245-T1.cds;Parent=g_245-T1;
R3_2	pasa	exon	7382076	7382414	.	+	.	ID=g_245-T1.exon2;Parent=g_245-T1;
R3_2	pasa	CDS	7382076	7382414	.	+	0	ID=g_245-T1.cds;Parent=g_245-T1;
R3_2	pasa	gene	8950355	8953550	.	+	.	ID=g_246;Name=ORF%20type%3Acomplete%20len%3A416%20%28%2B%29%2Cscore%3D60.42;
R3_2	pasa	mRNA	8950355	8953550	.	+	.	ID=g_246-T1;Parent=g_246;product=hypothetical protein;
R3_2	pasa	exon	8950502	8950670	.	+	.	ID=g_246-T1.exon1;Parent=g_246-T1;
R3_2	pasa	CDS	8950502	8950670	.	+	0	ID=g_246-T1.cds;Parent=g_246-T1;
R3_2	pasa	exon	8951057	8951398	.	+	.	ID=g_246-T1.exon2;Parent=g_246-T1;
R3_2	pasa	CDS	8951057	8951398	.	+	2	ID=g_246-T1.cds;Parent=g_246-T1;
R3_2	pasa	exon	8951482	8951705	.	+	.	ID=g_246-T1.exon3;Parent=g_246-T1;
R3_2	pasa	CDS	8951482	8951705	.	+	2	ID=g_246-T1.cds;Parent=g_246-T1;
R3_2	pasa	exon	8951993	8952134	.	+	.	ID=g_246-T1.exon4;Parent=g_246-T1;
R3_2	pasa	CDS	8951993	8952134	.	+	0	ID=g_246-T1.cds;Parent=g_246-T1;
R3_2	pasa	exon	8952227	8952450	.	+	.	ID=g_246-T1.exon5;Parent=g_246-T1;
R3_2	pasa	CDS	8952227	8952450	.	+	2	ID=g_246-T1.cds;Parent=g_246-T1;
R3_2	pasa	exon	8952556	8952702	.	+	.	ID=g_246-T1.exon6;Parent=g_246-T1;
R3_2	pasa	CDS	8952556	8952702	.	+	0	ID=g_246-T1.cds;Parent=g_246-T1;
R3_2	pasa	gene	10395906	10410216	.	+	.	ID=g_247;Name=ORF%20type%3Acomplete%20len%3A579%20%28%2B%29%2Cscore%3D84.10;
R3_2	pasa	mRNA	10395906	10410216	.	+	.	ID=g_247-T1;Parent=g_247;product=hypothetical protein;
R3_2	pasa	exon	10396034	10396052	.	+	.	ID=g_247-T1.exon1;Parent=g_247-T1;
R3_2	pasa	CDS	10396034	10396052	.	+	0	ID=g_247-T1.cds;Parent=g_247-T1;
R3_2	pasa	exon	10397563	10397776	.	+	.	ID=g_247-T1.exon2;Parent=g_247-T1;
R3_2	pasa	CDS	10397563	10397776	.	+	2	ID=g_247-T1.cds;Parent=g_247-T1;
R3_2	pasa	exon	10397995	10398276	.	+	.	ID=g_247-T1.exon3;Parent=g_247-T1;
R3_2	pasa	CDS	10397995	10398276	.	+	1	ID=g_247-T1.cds;Parent=g_247-T1;
R3_2	pasa	exon	10398352	10398634	.	+	.	ID=g_247-T1.exon4;Parent=g_247-T1;
R3_2	pasa	CDS	10398352	10398634	.	+	1	ID=g_247-T1.cds;Parent=g_247-T1;
R3_2	pasa	exon	10398703	10398824	.	+	.	ID=g_247-T1.exon5;Parent=g_247-T1;
R3_2	pasa	CDS	10398703	10398824	.	+	0	ID=g_247-T1.cds;Parent=g_247-T1;
R3_2	pasa	exon	10398928	10399154	.	+	.	ID=g_247-T1.exon6;Parent=g_247-T1;
R3_2	pasa	CDS	10398928	10399154	.	+	1	ID=g_247-T1.cds;Parent=g_247-T1;
R3_2	pasa	exon	10399232	10399301	.	+	.	ID=g_247-T1.exon7;Parent=g_247-T1;
R3_2	pasa	CDS	10399232	10399301	.	+	2	ID=g_247-T1.cds;Parent=g_247-T1;
R3_2	pasa	exon	10399361	10399416	.	+	.	ID=g_247-T1.exon8;Parent=g_247-T1;
R3_2	pasa	CDS	10399361	10399416	.	+	1	ID=g_247-T1.cds;Parent=g_247-T1;
R3_2	pasa	exon	10399496	10399582	.	+	.	ID=g_247-T1.exon9;Parent=g_247-T1;
R3_2	pasa	CDS	10399496	10399582	.	+	2	ID=g_247-T1.cds;Parent=g_247-T1;
R3_2	pasa	exon	10399687	10399879	.	+	.	ID=g_247-T1.exon10;Parent=g_247-T1;
R3_2	pasa	CDS	10399687	10399879	.	+	2	ID=g_247-T1.cds;Parent=g_247-T1;
R3_2	pasa	exon	10407781	10407869	.	+	.	ID=g_247-T1.exon11;Parent=g_247-T1;
R3_2	pasa	CDS	10407781	10407869	.	+	1	ID=g_247-T1.cds;Parent=g_247-T1;
R3_2	pasa	exon	10409935	10410029	.	+	.	ID=g_247-T1.exon12;Parent=g_247-T1;
R3_2	pasa	CDS	10409935	10410029	.	+	2	ID=g_247-T1.cds;Parent=g_247-T1;
R3_2	pasa	gene	11013571	11014537	.	+	.	ID=g_248;Name=ORF%20type%3Acomplete%20len%3A135%20%28%2B%29%2Cscore%3D11.66;
R3_2	pasa	mRNA	11013571	11014537	.	+	.	ID=g_248-T1;Parent=g_248;product=hypothetical protein;
R3_2	pasa	exon	11013918	11014078	.	+	.	ID=g_248-T1.exon1;Parent=g_248-T1;
R3_2	pasa	CDS	11013918	11014078	.	+	0	ID=g_248-T1.cds;Parent=g_248-T1;
R3_2	pasa	exon	11014179	11014278	.	+	.	ID=g_248-T1.exon2;Parent=g_248-T1;
R3_2	pasa	CDS	11014179	11014278	.	+	1	ID=g_248-T1.cds;Parent=g_248-T1;
R3_2	pasa	exon	11014388	11014501	.	+	.	ID=g_248-T1.exon3;Parent=g_248-T1;
R3_2	pasa	CDS	11014388	11014501	.	+	0	ID=g_248-T1.cds;Parent=g_248-T1;
R3_2	pasa	gene	11015028	11016939	.	+	.	ID=g_261;Name=ORF%20type%3Acomplete%20len%3A164%20%28%2B%29%2Cscore%3D11.49;
R3_2	pasa	mRNA	11015028	11016939	.	+	.	ID=g_261-T1;Parent=g_261;product=hypothetical protein;
R3_2	pasa	exon	11015129	11015280	.	+	.	ID=g_261-T1.exon1;Parent=g_261-T1;
R3_2	pasa	CDS	11015129	11015280	.	+	0	ID=g_261-T1.cds;Parent=g_261-T1;
R3_2	pasa	exon	11015973	11016118	.	+	.	ID=g_261-T1.exon2;Parent=g_261-T1;
R3_2	pasa	CDS	11015973	11016118	.	+	1	ID=g_261-T1.cds;Parent=g_261-T1;
R3_2	pasa	exon	11016618	11016811	.	+	.	ID=g_261-T1.exon3;Parent=g_261-T1;
R3_2	pasa	CDS	11016618	11016811	.	+	2	ID=g_261-T1.cds;Parent=g_261-T1;
R3_2	pasa	gene	13489618	13491942	.	+	.	ID=g_255;Name=ORF%20type%3Acomplete%20len%3A463%20%28%2B%29%2Cscore%3D49.99;
R3_2	pasa	mRNA	13489618	13491942	.	+	.	ID=g_255-T1;Parent=g_255;product=hypothetical protein;
R3_2	pasa	exon	13489658	13489746	.	+	.	ID=g_255-T1.exon1;Parent=g_255-T1;
R3_2	pasa	CDS	13489658	13489746	.	+	0	ID=g_255-T1.cds;Parent=g_255-T1;
R3_2	pasa	exon	13490051	13490216	.	+	.	ID=g_255-T1.exon2;Parent=g_255-T1;
R3_2	pasa	CDS	13490051	13490216	.	+	1	ID=g_255-T1.cds;Parent=g_255-T1;
R3_2	pasa	exon	13490311	13490503	.	+	.	ID=g_255-T1.exon3;Parent=g_255-T1;
R3_2	pasa	CDS	13490311	13490503	.	+	0	ID=g_255-T1.cds;Parent=g_255-T1;
R3_2	pasa	exon	13490574	13490654	.	+	.	ID=g_255-T1.exon4;Parent=g_255-T1;
R3_2	pasa	CDS	13490574	13490654	.	+	2	ID=g_255-T1.cds;Parent=g_255-T1;
R3_2	pasa	exon	13490733	13491175	.	+	.	ID=g_255-T1.exon5;Parent=g_255-T1;
R3_2	pasa	CDS	13490733	13491175	.	+	2	ID=g_255-T1.cds;Parent=g_255-T1;
R3_2	pasa	exon	13491254	13491484	.	+	.	ID=g_255-T1.exon6;Parent=g_255-T1;
R3_2	pasa	CDS	13491254	13491484	.	+	0	ID=g_255-T1.cds;Parent=g_255-T1;
R3_2	pasa	exon	13491567	13491713	.	+	.	ID=g_255-T1.exon7;Parent=g_255-T1;
R3_2	pasa	CDS	13491567	13491713	.	+	0	ID=g_255-T1.cds;Parent=g_255-T1;
R3_2	pasa	gene	14057844	14059735	.	+	.	ID=g_263;Name=ORF%20type%3Acomplete%20len%3A531%20%28%2B%29%2Cscore%3D109.99;
R3_2	pasa	mRNA	14057844	14059735	.	+	.	ID=g_263-T1;Parent=g_263;product=hypothetical protein;
R3_2	pasa	exon	14057960	14058061	.	+	.	ID=g_263-T1.exon1;Parent=g_263-T1;
R3_2	pasa	CDS	14057960	14058061	.	+	0	ID=g_263-T1.cds;Parent=g_263-T1;
R3_2	pasa	exon	14058140	14058442	.	+	.	ID=g_263-T1.exon2;Parent=g_263-T1;
R3_2	pasa	CDS	14058140	14058442	.	+	0	ID=g_263-T1.cds;Parent=g_263-T1;
R3_2	pasa	exon	14058552	14059625	.	+	.	ID=g_263-T1.exon3;Parent=g_263-T1;
R3_2	pasa	CDS	14058552	14059625	.	+	0	ID=g_263-T1.cds;Parent=g_263-T1;
R3_2	pasa	gene	14254068	14254775	.	+	.	ID=g_259;Name=ORF%20type%3Acomplete%20len%3A191%20%28%2B%29%2Cscore%3D17.08;
R3_2	pasa	mRNA	14254068	14254775	.	+	.	ID=g_259-T1;Parent=g_259;product=hypothetical protein;
R3_2	pasa	exon	14254131	14254271	.	+	.	ID=g_259-T1.exon1;Parent=g_259-T1;
R3_2	pasa	CDS	14254131	14254271	.	+	0	ID=g_259-T1.cds;Parent=g_259-T1;
R3_2	pasa	exon	14254381	14254749	.	+	.	ID=g_259-T1.exon2;Parent=g_259-T1;
R3_2	pasa	CDS	14254381	14254749	.	+	0	ID=g_259-T1.cds;Parent=g_259-T1;
R3_2	pasa	gene	15806378	15811063	.	+	.	ID=g_249;Name=ORF%20type%3Acomplete%20len%3A385%20%28%2B%29%2Cscore%3D40.28;
R3_2	pasa	mRNA	15806378	15811063	.	+	.	ID=g_249-T1;Parent=g_249;product=hypothetical protein;
R3_2	pasa	exon	15807782	15807789	.	+	.	ID=g_249-T1.exon1;Parent=g_249-T1;
R3_2	pasa	CDS	15807782	15807789	.	+	0	ID=g_249-T1.cds;Parent=g_249-T1;
R3_2	pasa	exon	15808385	15809090	.	+	.	ID=g_249-T1.exon2;Parent=g_249-T1;
R3_2	pasa	CDS	15808385	15809090	.	+	1	ID=g_249-T1.cds;Parent=g_249-T1;
R3_2	pasa	exon	15809870	15810104	.	+	.	ID=g_249-T1.exon3;Parent=g_249-T1;
R3_2	pasa	CDS	15809870	15810104	.	+	0	ID=g_249-T1.cds;Parent=g_249-T1;
R3_2	pasa	exon	15810814	15811019	.	+	.	ID=g_249-T1.exon4;Parent=g_249-T1;
R3_2	pasa	CDS	15810814	15811019	.	+	2	ID=g_249-T1.cds;Parent=g_249-T1;
R3_2	pasa	gene	15989375	15996023	.	+	.	ID=g_250;Name=ORF%20type%3Acomplete%20len%3A939%20%28%2B%29%2Cscore%3D192.38;
R3_2	pasa	mRNA	15989375	15996023	.	+	.	ID=g_250-T1;Parent=g_250;product=hypothetical protein;
R3_2	pasa	exon	15991344	15991475	.	+	.	ID=g_250-T1.exon1;Parent=g_250-T1;
R3_2	pasa	CDS	15991344	15991475	.	+	0	ID=g_250-T1.cds;Parent=g_250-T1;
R3_2	pasa	exon	15991594	15991957	.	+	.	ID=g_250-T1.exon2;Parent=g_250-T1;
R3_2	pasa	CDS	15991594	15991957	.	+	0	ID=g_250-T1.cds;Parent=g_250-T1;
R3_2	pasa	exon	15992037	15992297	.	+	.	ID=g_250-T1.exon3;Parent=g_250-T1;
R3_2	pasa	CDS	15992037	15992297	.	+	2	ID=g_250-T1.cds;Parent=g_250-T1;
R3_2	pasa	exon	15992375	15992568	.	+	.	ID=g_250-T1.exon4;Parent=g_250-T1;
R3_2	pasa	CDS	15992375	15992568	.	+	2	ID=g_250-T1.cds;Parent=g_250-T1;
R3_2	pasa	exon	15992654	15992893	.	+	.	ID=g_250-T1.exon5;Parent=g_250-T1;
R3_2	pasa	CDS	15992654	15992893	.	+	0	ID=g_250-T1.cds;Parent=g_250-T1;
R3_2	pasa	exon	15992989	15993309	.	+	.	ID=g_250-T1.exon6;Parent=g_250-T1;
R3_2	pasa	CDS	15992989	15993309	.	+	0	ID=g_250-T1.cds;Parent=g_250-T1;
R3_2	pasa	exon	15993395	15993832	.	+	.	ID=g_250-T1.exon7;Parent=g_250-T1;
R3_2	pasa	CDS	15993395	15993832	.	+	0	ID=g_250-T1.cds;Parent=g_250-T1;
R3_2	pasa	exon	15993898	15994125	.	+	.	ID=g_250-T1.exon8;Parent=g_250-T1;
R3_2	pasa	CDS	15993898	15994125	.	+	0	ID=g_250-T1.cds;Parent=g_250-T1;
R3_2	pasa	exon	15994194	15994401	.	+	.	ID=g_250-T1.exon9;Parent=g_250-T1;
R3_2	pasa	CDS	15994194	15994401	.	+	0	ID=g_250-T1.cds;Parent=g_250-T1;
R3_2	pasa	exon	15994485	15994684	.	+	.	ID=g_250-T1.exon10;Parent=g_250-T1;
R3_2	pasa	CDS	15994485	15994684	.	+	2	ID=g_250-T1.cds;Parent=g_250-T1;
R3_2	pasa	exon	15995718	15995948	.	+	.	ID=g_250-T1.exon11;Parent=g_250-T1;
R3_2	pasa	CDS	15995718	15995948	.	+	0	ID=g_250-T1.cds;Parent=g_250-T1;
R3_2	pasa	gene	16475289	16478834	.	+	.	ID=g_251;Name=ORF%20type%3Acomplete%20len%3A619%20%28%2B%29%2Cscore%3D147.38;
R3_2	pasa	mRNA	16475289	16478834	.	+	.	ID=g_251-T1;Parent=g_251;product=hypothetical protein;
R3_2	pasa	exon	16475877	16476051	.	+	.	ID=g_251-T1.exon1;Parent=g_251-T1;
R3_2	pasa	CDS	16475877	16476051	.	+	0	ID=g_251-T1.cds;Parent=g_251-T1;
R3_2	pasa	exon	16476190	16476415	.	+	.	ID=g_251-T1.exon2;Parent=g_251-T1;
R3_2	pasa	CDS	16476190	16476415	.	+	2	ID=g_251-T1.cds;Parent=g_251-T1;
R3_2	pasa	exon	16476505	16476793	.	+	.	ID=g_251-T1.exon3;Parent=g_251-T1;
R3_2	pasa	CDS	16476505	16476793	.	+	1	ID=g_251-T1.cds;Parent=g_251-T1;
R3_2	pasa	exon	16477399	16477832	.	+	.	ID=g_251-T1.exon4;Parent=g_251-T1;
R3_2	pasa	CDS	16477399	16477832	.	+	0	ID=g_251-T1.cds;Parent=g_251-T1;
R3_2	pasa	exon	16477904	16478205	.	+	.	ID=g_251-T1.exon5;Parent=g_251-T1;
R3_2	pasa	CDS	16477904	16478205	.	+	1	ID=g_251-T1.cds;Parent=g_251-T1;
R3_2	pasa	exon	16478297	16478553	.	+	.	ID=g_251-T1.exon6;Parent=g_251-T1;
R3_2	pasa	CDS	16478297	16478553	.	+	2	ID=g_251-T1.cds;Parent=g_251-T1;
R3_2	pasa	gene	18458707	18460583	.	+	.	ID=g_252;Name=ORF%20type%3Acomplete%20len%3A341%20%28%2B%29%2Cscore%3D30.44;
R3_2	pasa	mRNA	18458707	18460583	.	+	.	ID=g_252-T1;Parent=g_252;product=hypothetical protein;
R3_2	pasa	exon	18458905	18458928	.	+	.	ID=g_252-T1.exon1;Parent=g_252-T1;
R3_2	pasa	CDS	18458905	18458928	.	+	0	ID=g_252-T1.cds;Parent=g_252-T1;
R3_2	pasa	exon	18459002	18459166	.	+	.	ID=g_252-T1.exon2;Parent=g_252-T1;
R3_2	pasa	CDS	18459002	18459166	.	+	0	ID=g_252-T1.cds;Parent=g_252-T1;
R3_2	pasa	exon	18459359	18459495	.	+	.	ID=g_252-T1.exon3;Parent=g_252-T1;
R3_2	pasa	CDS	18459359	18459495	.	+	0	ID=g_252-T1.cds;Parent=g_252-T1;
R3_2	pasa	exon	18459717	18459871	.	+	.	ID=g_252-T1.exon4;Parent=g_252-T1;
R3_2	pasa	CDS	18459717	18459871	.	+	1	ID=g_252-T1.cds;Parent=g_252-T1;
R3_2	pasa	exon	18459932	18460051	.	+	.	ID=g_252-T1.exon5;Parent=g_252-T1;
R3_2	pasa	CDS	18459932	18460051	.	+	2	ID=g_252-T1.cds;Parent=g_252-T1;
R3_2	pasa	exon	18460153	18460574	.	+	.	ID=g_252-T1.exon6;Parent=g_252-T1;
R3_2	pasa	CDS	18460153	18460574	.	+	2	ID=g_252-T1.cds;Parent=g_252-T1;
R3_2	pasa	gene	18781840	18787177	.	+	.	ID=g_265;Name=ORF%20type%3Acomplete%20len%3A164%20%28%2B%29%2Cscore%3D9.15;
R3_2	pasa	mRNA	18781840	18787177	.	+	.	ID=g_265-T1;Parent=g_265;product=hypothetical protein;
R3_2	pasa	exon	18785399	18785577	.	+	.	ID=g_265-T1.exon1;Parent=g_265-T1;
R3_2	pasa	CDS	18785399	18785577	.	+	0	ID=g_265-T1.cds;Parent=g_265-T1;
R3_2	pasa	exon	18786396	18786527	.	+	.	ID=g_265-T1.exon2;Parent=g_265-T1;
R3_2	pasa	CDS	18786396	18786527	.	+	1	ID=g_265-T1.cds;Parent=g_265-T1;
R3_2	pasa	exon	18786620	18786800	.	+	.	ID=g_265-T1.exon3;Parent=g_265-T1;
R3_2	pasa	CDS	18786620	18786800	.	+	1	ID=g_265-T1.cds;Parent=g_265-T1;
R3_2	pasa	gene	21980211	21981487	.	+	.	ID=g_264;Name=ORF%20type%3Acomplete%20len%3A126%20%28%2B%29%2Cscore%3D15.43;
R3_2	pasa	mRNA	21980211	21981487	.	+	.	ID=g_264-T1;Parent=g_264;product=hypothetical protein;
R3_2	pasa	exon	21980838	21980952	.	+	.	ID=g_264-T1.exon1;Parent=g_264-T1;
R3_2	pasa	CDS	21980838	21980952	.	+	0	ID=g_264-T1.cds;Parent=g_264-T1;
R3_2	pasa	exon	21981034	21981190	.	+	.	ID=g_264-T1.exon2;Parent=g_264-T1;
R3_2	pasa	CDS	21981034	21981190	.	+	2	ID=g_264-T1.cds;Parent=g_264-T1;
R3_2	pasa	exon	21981288	21981393	.	+	.	ID=g_264-T1.exon3;Parent=g_264-T1;
R3_2	pasa	CDS	21981288	21981393	.	+	1	ID=g_264-T1.cds;Parent=g_264-T1;
R3_2	pasa	gene	22055276	22058502	.	+	.	ID=g_258;Name=ORF%20type%3Acomplete%20len%3A301%20%28%2B%29%2Cscore%3D31.32;
R3_2	pasa	mRNA	22055276	22058502	.	+	.	ID=g_258-T1;Parent=g_258;product=hypothetical protein;
R3_2	pasa	exon	22055400	22055562	.	+	.	ID=g_258-T1.exon1;Parent=g_258-T1;
R3_2	pasa	CDS	22055400	22055562	.	+	0	ID=g_258-T1.cds;Parent=g_258-T1;
R3_2	pasa	exon	22056763	22057024	.	+	.	ID=g_258-T1.exon2;Parent=g_258-T1;
R3_2	pasa	CDS	22056763	22057024	.	+	2	ID=g_258-T1.cds;Parent=g_258-T1;
R3_2	pasa	exon	22057122	22057356	.	+	.	ID=g_258-T1.exon3;Parent=g_258-T1;
R3_2	pasa	CDS	22057122	22057356	.	+	1	ID=g_258-T1.cds;Parent=g_258-T1;
R3_2	pasa	exon	22057445	22057687	.	+	.	ID=g_258-T1.exon4;Parent=g_258-T1;
R3_2	pasa	CDS	22057445	22057687	.	+	0	ID=g_258-T1.cds;Parent=g_258-T1;
R3_2	pasa	gene	22679470	22680697	.	+	.	ID=g_257;Name=ORF%20type%3Acomplete%20len%3A199%20%28%2B%29%2Cscore%3D30.23;
R3_2	pasa	mRNA	22679470	22680697	.	+	.	ID=g_257-T1;Parent=g_257;product=hypothetical protein;
R3_2	pasa	exon	22679652	22679760	.	+	.	ID=g_257-T1.exon1;Parent=g_257-T1;
R3_2	pasa	CDS	22679652	22679760	.	+	0	ID=g_257-T1.cds;Parent=g_257-T1;
R3_2	pasa	exon	22680040	22680155	.	+	.	ID=g_257-T1.exon2;Parent=g_257-T1;
R3_2	pasa	CDS	22680040	22680155	.	+	2	ID=g_257-T1.cds;Parent=g_257-T1;
R3_2	pasa	exon	22680270	22680641	.	+	.	ID=g_257-T1.exon3;Parent=g_257-T1;
R3_2	pasa	CDS	22680270	22680641	.	+	0	ID=g_257-T1.cds;Parent=g_257-T1;
R3_2	pasa	gene	23693873	23709980	.	+	.	ID=g_253;Name=ORF%20type%3Acomplete%20len%3A606%20%28%2B%29%2Cscore%3D165.29;
R3_2	pasa	mRNA	23693873	23709980	.	+	.	ID=g_253-T1;Parent=g_253;product=hypothetical protein;
R3_2	pasa	exon	23694005	23694180	.	+	.	ID=g_253-T1.exon1;Parent=g_253-T1;
R3_2	pasa	CDS	23694005	23694180	.	+	0	ID=g_253-T1.cds;Parent=g_253-T1;
R3_2	pasa	exon	23698068	23698918	.	+	.	ID=g_253-T1.exon2;Parent=g_253-T1;
R3_2	pasa	CDS	23698068	23698918	.	+	1	ID=g_253-T1.cds;Parent=g_253-T1;
R3_2	pasa	exon	23705030	23705443	.	+	.	ID=g_253-T1.exon3;Parent=g_253-T1;
R3_2	pasa	CDS	23705030	23705443	.	+	2	ID=g_253-T1.cds;Parent=g_253-T1;
R3_2	pasa	exon	23709583	23709827	.	+	.	ID=g_253-T1.exon4;Parent=g_253-T1;
R3_2	pasa	CDS	23709583	23709827	.	+	2	ID=g_253-T1.cds;Parent=g_253-T1;
R3_2	pasa	gene	23772765	23774094	.	+	.	ID=g_262;Name=ORF%20type%3Acomplete%20len%3A148%20%28%2B%29%2Cscore%3D18.88;
R3_2	pasa	mRNA	23772765	23774094	.	+	.	ID=g_262-T1;Parent=g_262;product=hypothetical protein;
R3_2	pasa	exon	23772995	23773069	.	+	.	ID=g_262-T1.exon1;Parent=g_262-T1;
R3_2	pasa	CDS	23772995	23773069	.	+	0	ID=g_262-T1.cds;Parent=g_262-T1;
R3_2	pasa	exon	23773163	23773214	.	+	.	ID=g_262-T1.exon2;Parent=g_262-T1;
R3_2	pasa	CDS	23773163	23773214	.	+	0	ID=g_262-T1.cds;Parent=g_262-T1;
R3_2	pasa	exon	23773479	23773639	.	+	.	ID=g_262-T1.exon3;Parent=g_262-T1;
R3_2	pasa	CDS	23773479	23773639	.	+	2	ID=g_262-T1.cds;Parent=g_262-T1;
R3_2	pasa	exon	23773724	23773879	.	+	.	ID=g_262-T1.exon4;Parent=g_262-T1;
R3_2	pasa	CDS	23773724	23773879	.	+	0	ID=g_262-T1.cds;Parent=g_262-T1;
R3_2	pasa	gene	24348474	24349987	.	+	.	ID=g_260;Name=ORF%20type%3Acomplete%20len%3A293%20%28%2B%29%2Cscore%3D23.79;
R3_2	pasa	mRNA	24348474	24349987	.	+	.	ID=g_260-T1;Parent=g_260;product=hypothetical protein;
R3_2	pasa	exon	24348646	24348858	.	+	.	ID=g_260-T1.exon1;Parent=g_260-T1;
R3_2	pasa	CDS	24348646	24348858	.	+	0	ID=g_260-T1.cds;Parent=g_260-T1;
R3_2	pasa	exon	24348941	24349150	.	+	.	ID=g_260-T1.exon2;Parent=g_260-T1;
R3_2	pasa	CDS	24348941	24349150	.	+	0	ID=g_260-T1.cds;Parent=g_260-T1;
R3_2	pasa	exon	24349254	24349355	.	+	.	ID=g_260-T1.exon3;Parent=g_260-T1;
R3_2	pasa	CDS	24349254	24349355	.	+	0	ID=g_260-T1.cds;Parent=g_260-T1;
R3_2	pasa	exon	24349485	24349620	.	+	.	ID=g_260-T1.exon4;Parent=g_260-T1;
R3_2	pasa	CDS	24349485	24349620	.	+	0	ID=g_260-T1.cds;Parent=g_260-T1;
R3_2	pasa	exon	24349689	24349906	.	+	.	ID=g_260-T1.exon5;Parent=g_260-T1;
R3_2	pasa	CDS	24349689	24349906	.	+	2	ID=g_260-T1.cds;Parent=g_260-T1;
R3_4	pasa	gene	1017807	1018819	.	+	.	ID=g_279;Name=ORF%20type%3Acomplete%20len%3A141%20%28%2B%29%2Cscore%3D21.25;
R3_4	pasa	mRNA	1017807	1018819	.	+	.	ID=g_279-T1;Parent=g_279;product=hypothetical protein;
R3_4	pasa	exon	1017891	1017993	.	+	.	ID=g_279-T1.exon1;Parent=g_279-T1;
R3_4	pasa	CDS	1017891	1017993	.	+	0	ID=g_279-T1.cds;Parent=g_279-T1;
R3_4	pasa	exon	1018220	1018539	.	+	.	ID=g_279-T1.exon2;Parent=g_279-T1;
R3_4	pasa	CDS	1018220	1018539	.	+	2	ID=g_279-T1.cds;Parent=g_279-T1;
R3_4	pasa	gene	1742099	1746574	.	+	.	ID=g_281;Name=ORF%20type%3Acomplete%20len%3A155%20%28%2B%29%2Cscore%3D18.90;
R3_4	pasa	mRNA	1742099	1746574	.	+	.	ID=g_281-T1;Parent=g_281;product=hypothetical protein;
R3_4	pasa	exon	1745731	1745928	.	+	.	ID=g_281-T1.exon1;Parent=g_281-T1;
R3_4	pasa	CDS	1745731	1745928	.	+	0	ID=g_281-T1.cds;Parent=g_281-T1;
R3_4	pasa	exon	1745992	1746224	.	+	.	ID=g_281-T1.exon2;Parent=g_281-T1;
R3_4	pasa	CDS	1745992	1746224	.	+	0	ID=g_281-T1.cds;Parent=g_281-T1;
R3_4	pasa	exon	1746356	1746389	.	+	.	ID=g_281-T1.exon3;Parent=g_281-T1;
R3_4	pasa	CDS	1746356	1746389	.	+	1	ID=g_281-T1.cds;Parent=g_281-T1;
R3_4	pasa	gene	4623468	4625529	.	+	.	ID=g_266;Name=ORF%20type%3Acomplete%20len%3A401%20%28%2B%29%2Cscore%3D50.17;
R3_4	pasa	mRNA	4623468	4625529	.	+	.	ID=g_266-T1;Parent=g_266;product=hypothetical protein;
R3_4	pasa	exon	4623591	4623753	.	+	.	ID=g_266-T1.exon1;Parent=g_266-T1;
R3_4	pasa	CDS	4623591	4623753	.	+	0	ID=g_266-T1.cds;Parent=g_266-T1;
R3_4	pasa	exon	4623832	4624001	.	+	.	ID=g_266-T1.exon2;Parent=g_266-T1;
R3_4	pasa	CDS	4623832	4624001	.	+	2	ID=g_266-T1.cds;Parent=g_266-T1;
R3_4	pasa	exon	4624084	4624294	.	+	.	ID=g_266-T1.exon3;Parent=g_266-T1;
R3_4	pasa	CDS	4624084	4624294	.	+	0	ID=g_266-T1.cds;Parent=g_266-T1;
R3_4	pasa	exon	4624384	4624471	.	+	.	ID=g_266-T1.exon4;Parent=g_266-T1;
R3_4	pasa	CDS	4624384	4624471	.	+	2	ID=g_266-T1.cds;Parent=g_266-T1;
R3_4	pasa	exon	4624553	4624677	.	+	.	ID=g_266-T1.exon5;Parent=g_266-T1;
R3_4	pasa	CDS	4624553	4624677	.	+	1	ID=g_266-T1.cds;Parent=g_266-T1;
R3_4	pasa	exon	4624740	4624885	.	+	.	ID=g_266-T1.exon6;Parent=g_266-T1;
R3_4	pasa	CDS	4624740	4624885	.	+	2	ID=g_266-T1.cds;Parent=g_266-T1;
R3_4	pasa	exon	4624963	4625154	.	+	.	ID=g_266-T1.exon7;Parent=g_266-T1;
R3_4	pasa	CDS	4624963	4625154	.	+	0	ID=g_266-T1.cds;Parent=g_266-T1;
R3_4	pasa	exon	4625220	4625327	.	+	.	ID=g_266-T1.exon8;Parent=g_266-T1;
R3_4	pasa	CDS	4625220	4625327	.	+	0	ID=g_266-T1.cds;Parent=g_266-T1;
R3_4	pasa	gene	4628349	4629707	.	+	.	ID=g_267;Name=ORF%20type%3Acomplete%20len%3A193%20%28%2B%29%2Cscore%3D5.08;
R3_4	pasa	mRNA	4628349	4629707	.	+	.	ID=g_267-T1;Parent=g_267;product=hypothetical protein;
R3_4	pasa	exon	4628411	4628418	.	+	.	ID=g_267-T1.exon1;Parent=g_267-T1;
R3_4	pasa	CDS	4628411	4628418	.	+	0	ID=g_267-T1.cds;Parent=g_267-T1;
R3_4	pasa	exon	4628987	4629112	.	+	.	ID=g_267-T1.exon2;Parent=g_267-T1;
R3_4	pasa	CDS	4628987	4629112	.	+	1	ID=g_267-T1.cds;Parent=g_267-T1;
R3_4	pasa	exon	4629187	4629631	.	+	.	ID=g_267-T1.exon3;Parent=g_267-T1;
R3_4	pasa	CDS	4629187	4629631	.	+	1	ID=g_267-T1.cds;Parent=g_267-T1;
R3_4	pasa	gene	4709143	4715285	.	+	.	ID=g_268;Name=ORF%20type%3Acomplete%20len%3A290%20%28%2B%29%2Cscore%3D24.97;
R3_4	pasa	mRNA	4709143	4715285	.	+	.	ID=g_268-T1;Parent=g_268;product=hypothetical protein;
R3_4	pasa	exon	4709255	4709427	.	+	.	ID=g_268-T1.exon1;Parent=g_268-T1;
R3_4	pasa	CDS	4709255	4709427	.	+	0	ID=g_268-T1.cds;Parent=g_268-T1;
R3_4	pasa	exon	4713056	4713443	.	+	.	ID=g_268-T1.exon2;Parent=g_268-T1;
R3_4	pasa	CDS	4713056	4713443	.	+	1	ID=g_268-T1.cds;Parent=g_268-T1;
R3_4	pasa	exon	4713579	4713699	.	+	.	ID=g_268-T1.exon3;Parent=g_268-T1;
R3_4	pasa	CDS	4713579	4713699	.	+	0	ID=g_268-T1.cds;Parent=g_268-T1;
R3_4	pasa	exon	4713777	4713959	.	+	.	ID=g_268-T1.exon4;Parent=g_268-T1;
[truncated: 1,305 more rows]
