# Supplementary material for: Prevalent bee venom genes evolved before the aculeate stinger and eusociality
Source: BMC Biol. 2023 Oct 23;21:229. doi: 10.1186/s12915-023-01656-5 (PMC10591384; doi:10.1186/s12915-023-01656-5)
Supplement: Supplementary file 39 — Additional file 39. Genome annotation of Tetragonula carbonaria. [file 12915_2023_1656_MOESM39_ESM.zip › Tetragonula_carbonaria.annotation.funannotate.with.RNAseq.Oct2020/results.intermediate/protein_alignments.gff3]

R1_1	exonerate	nucleotide_to_protein_match	10108865	10109053	90.65	-	.	ID=match.27196.2;Target=XP_012146098_1 15 78
R1_1	exonerate	nucleotide_to_protein_match	10108346	10108551	90.65	-	.	ID=match.27196.2;Target=XP_012146098_1 78 146
R1_1	exonerate	nucleotide_to_protein_match	10108089	10108255	90.65	-	.	ID=match.27196.2;Target=XP_012146098_1 147 202
R1_1	exonerate	nucleotide_to_protein_match	10107811	10108018	90.65	-	.	ID=match.27196.2;Target=XP_012146098_1 203 271
R1_1	exonerate	nucleotide_to_protein_match	10107556	10107732	90.65	-	.	ID=match.27196.2;Target=XP_012146098_1 272 330
R1_1	exonerate	nucleotide_to_protein_match	10107230	10107473	90.65	-	.	ID=match.27196.2;Target=XP_012146098_1 331 412
R1_1	exonerate	nucleotide_to_protein_match	10106894	10107115	90.65	-	.	ID=match.27196.2;Target=XP_012146098_1 412 486
R1_1	exonerate	nucleotide_to_protein_match	10106706	10106804	90.65	-	.	ID=match.27196.2;Target=XP_012146098_1 486 519
R1_1	exonerate	nucleotide_to_protein_match	10106506	10106631	90.65	-	.	ID=match.27196.2;Target=XP_012146098_1 519 561
R1_1	exonerate	nucleotide_to_protein_match	10106289	10106426	90.65	-	.	ID=match.27196.2;Target=XP_012146098_1 561 607
R2_4	exonerate	nucleotide_to_protein_match	3365134	3365211	100.00	-	.	ID=match.27196.3;Target=XP_006560290_1 1 27
R2_4	exonerate	nucleotide_to_protein_match	3364063	3364160	100.00	-	.	ID=match.27196.3;Target=XP_006560290_1 27 59
R2_4	exonerate	nucleotide_to_protein_match	3363853	3363972	100.00	-	.	ID=match.27196.3;Target=XP_006560290_1 60 99
R2_4	exonerate	nucleotide_to_protein_match	3363601	3363766	100.00	-	.	ID=match.27196.3;Target=XP_006560290_1 100 155
R2_4	exonerate	nucleotide_to_protein_match	3363345	3363515	100.00	-	.	ID=match.27196.3;Target=XP_006560290_1 155 212
R3_2	exonerate	nucleotide_to_protein_match	11842140	11842222	91.57	-	.	ID=match.27196.4;Target=XP_394689_3 1 28
R3_2	exonerate	nucleotide_to_protein_match	11841846	11842007	91.57	-	.	ID=match.27196.4;Target=XP_394689_3 29 82
R3_2	exonerate	nucleotide_to_protein_match	11841584	11841764	91.57	-	.	ID=match.27196.4;Target=XP_394689_3 83 143
R3_2	exonerate	nucleotide_to_protein_match	11841321	11841523	91.57	-	.	ID=match.27196.4;Target=XP_394689_3 143 210
R3_2	exonerate	nucleotide_to_protein_match	11841127	11841253	91.57	-	.	ID=match.27196.4;Target=XP_394689_3 211 253
ctg6_0	exonerate	nucleotide_to_protein_match	13211592	13211679	84.49	-	.	ID=match.27196.5;Target=XP_003707739_1 5 34
ctg6_0	exonerate	nucleotide_to_protein_match	13211291	13211485	84.49	-	.	ID=match.27196.5;Target=XP_003707739_1 35 99
ctg6_0	exonerate	nucleotide_to_protein_match	13210843	13211170	84.49	-	.	ID=match.27196.5;Target=XP_003707739_1 100 208
ctg6_0	exonerate	nucleotide_to_protein_match	13210580	13210762	84.49	-	.	ID=match.27196.5;Target=XP_003707739_1 209 269
ctg6_0	exonerate	nucleotide_to_protein_match	13210296	13210515	84.49	-	.	ID=match.27196.5;Target=XP_003707739_1 270 343
ctg6_0	exonerate	nucleotide_to_protein_match	13210031	13210225	84.49	-	.	ID=match.27196.5;Target=XP_003707739_1 343 408
ctg6_0	exonerate	nucleotide_to_protein_match	13209859	13209957	84.49	-	.	ID=match.27196.5;Target=XP_003707739_1 408 441
R1_4	exonerate	nucleotide_to_protein_match	2582772	2582843	97.87	+	.	ID=match.27196.6;Target=KOX71979_1 1 25
R1_4	exonerate	nucleotide_to_protein_match	2583286	2583459	97.87	+	.	ID=match.27196.6;Target=KOX71979_1 25 83
R1_4	exonerate	nucleotide_to_protein_match	2583579	2583712	97.87	+	.	ID=match.27196.6;Target=KOX71979_1 83 127
R1_4	exonerate	nucleotide_to_protein_match	2583799	2584003	97.87	+	.	ID=match.27196.6;Target=KOX71979_1 128 196
R1_4	exonerate	nucleotide_to_protein_match	2584096	2584261	97.87	+	.	ID=match.27196.6;Target=KOX71979_1 196 251
R1_4	exonerate	nucleotide_to_protein_match	2584337	2584437	97.87	+	.	ID=match.27196.6;Target=KOX71979_1 252 285
ctg6_0	exonerate	nucleotide_to_protein_match	16250586	16250928	88.58	+	.	ID=match.27196.7;Target=XP_012154117_1 1 29
ctg6_0	exonerate	nucleotide_to_protein_match	16251014	16251565	88.58	+	.	ID=match.27196.7;Target=XP_012154117_1 30 116
ctg6_0	exonerate	nucleotide_to_protein_match	16251650	16251996	88.58	+	.	ID=match.27196.7;Target=XP_012154117_1 117 300
ctg6_0	exonerate	nucleotide_to_protein_match	16252074	16252302	88.58	+	.	ID=match.27196.7;Target=XP_012154117_1 301 416
ctg6_0	exonerate	nucleotide_to_protein_match	16252400	16252644	88.58	+	.	ID=match.27196.7;Target=XP_012154117_1 416 492
ctg6_0	exonerate	nucleotide_to_protein_match	381493	381744	95.24	+	.	ID=match.27196.8;Target=XP_017758892_1 11 95
ctg6_0	exonerate	nucleotide_to_protein_match	381823	382015	95.24	+	.	ID=match.27196.8;Target=XP_017758892_1 95 159
ctg6_0	exonerate	nucleotide_to_protein_match	382099	382223	95.24	+	.	ID=match.27196.8;Target=XP_017758892_1 160 201
R3_1	exonerate	nucleotide_to_protein_match	554317	554688	86.29	+	.	ID=match.27196.9;Target=XP_020718484_1 1 125
ctg4_0	exonerate	nucleotide_to_protein_match	1063505	1064518	86.31	-	.	ID=match.27196.10;Target=XP_012150306_1 5 58
ctg6_0	exonerate	nucleotide_to_protein_match	6730175	6730270	95.60	+	.	ID=match.27196.11;Target=XP_015439420_1 6 38
ctg6_0	exonerate	nucleotide_to_protein_match	6730499	6730685	95.60	+	.	ID=match.27196.11;Target=XP_015439420_1 38 100
ctg6_0	exonerate	nucleotide_to_protein_match	6730757	6731139	95.60	+	.	ID=match.27196.11;Target=XP_015439420_1 101 228
ctg6_0	exonerate	nucleotide_to_protein_match	6731210	6731659	95.60	+	.	ID=match.27196.11;Target=XP_015439420_1 228 378
ctg6_0	exonerate	nucleotide_to_protein_match	6731793	6731929	95.60	+	.	ID=match.27196.11;Target=XP_015439420_1 378 423
ctg6_0	exonerate	nucleotide_to_protein_match	6732011	6732128	95.60	+	.	ID=match.27196.11;Target=XP_015439420_1 424 463
ctg6_0	exonerate	nucleotide_to_protein_match	6733726	6733839	95.60	+	.	ID=match.27196.11;Target=XP_015439420_1 463 501
ctg6_0	exonerate	nucleotide_to_protein_match	6733972	6734064	95.60	+	.	ID=match.27196.11;Target=XP_015439420_1 501 532
ctg6_0	exonerate	nucleotide_to_protein_match	6734175	6734370	95.60	+	.	ID=match.27196.11;Target=XP_015439420_1 532 597
ctg6_0	exonerate	nucleotide_to_protein_match	6734458	6734595	95.60	+	.	ID=match.27196.11;Target=XP_015439420_1 598 643
ctg6_0	exonerate	nucleotide_to_protein_match	6734672	6734748	95.60	+	.	ID=match.27196.11;Target=XP_015439420_1 644 669
R3_2	exonerate	nucleotide_to_protein_match	24181721	24181875	94.36	+	.	ID=match.27196.12;Target=XP_031825964_1 1 52
R3_2	exonerate	nucleotide_to_protein_match	24181951	24182274	94.36	+	.	ID=match.27196.12;Target=XP_031825964_1 53 160
R3_2	exonerate	nucleotide_to_protein_match	24182373	24182560	94.36	+	.	ID=match.27196.12;Target=XP_031825964_1 161 223
R3_2	exonerate	nucleotide_to_protein_match	24182643	24182803	94.36	+	.	ID=match.27196.12;Target=XP_031825964_1 224 277
R3_2	exonerate	nucleotide_to_protein_match	24182886	24183206	94.36	+	.	ID=match.27196.12;Target=XP_031825964_1 277 384
R3_2	exonerate	nucleotide_to_protein_match	24183280	24183418	94.36	+	.	ID=match.27196.12;Target=XP_031825964_1 384 430
R3_2	exonerate	nucleotide_to_protein_match	24184171	24184595	94.36	+	.	ID=match.27196.12;Target=XP_031825964_1 431 572
R3_5	exonerate	nucleotide_to_protein_match	4363401	4363559	85.62	+	.	ID=match.27196.13;Target=XP_033340197_1 1 54
R3_5	exonerate	nucleotide_to_protein_match	4364643	4364942	85.62	+	.	ID=match.27196.13;Target=XP_033340197_1 54 154
ctg4_0	exonerate	nucleotide_to_protein_match	10860860	10861009	88.04	+	.	ID=match.27196.14;Target=XP_012144940_1 1 51
ctg4_0	exonerate	nucleotide_to_protein_match	10861102	10861196	88.04	+	.	ID=match.27196.14;Target=XP_012144940_1 51 82
ctg4_0	exonerate	nucleotide_to_protein_match	10861267	10861571	88.04	+	.	ID=match.27196.14;Target=XP_012144940_1 83 132
ctg4_0	exonerate	nucleotide_to_protein_match	10861642	10862112	88.04	+	.	ID=match.27196.14;Target=XP_012144940_1 133 185
ctg4_0	exonerate	nucleotide_to_protein_match	10862199	10862376	88.04	+	.	ID=match.27196.14;Target=XP_012144940_1 186 342
ctg4_0	exonerate	nucleotide_to_protein_match	10862453	10862675	88.04	+	.	ID=match.27196.14;Target=XP_012144940_1 343 401
ctg4_0	exonerate	nucleotide_to_protein_match	10862753	10862998	88.04	+	.	ID=match.27196.14;Target=XP_012144940_1 402 476
R2_6	exonerate	nucleotide_to_protein_match	1772138	1772185	84.49	-	.	ID=match.27196.15;Target=ACTZ_HUMAN 1 17
R2_6	exonerate	nucleotide_to_protein_match	1771763	1771827	84.49	-	.	ID=match.27196.15;Target=ACTZ_HUMAN 17 38
R2_6	exonerate	nucleotide_to_protein_match	1771233	1771559	84.49	-	.	ID=match.27196.15;Target=ACTZ_HUMAN 39 147
R2_6	exonerate	nucleotide_to_protein_match	1770844	1771153	84.49	-	.	ID=match.27196.15;Target=ACTZ_HUMAN 148 251
R2_6	exonerate	nucleotide_to_protein_match	1770544	1770717	84.49	-	.	ID=match.27196.15;Target=ACTZ_HUMAN 251 309
R2_6	exonerate	nucleotide_to_protein_match	1770390	1770452	84.49	-	.	ID=match.27196.15;Target=ACTZ_HUMAN 309 330
R2_6	exonerate	nucleotide_to_protein_match	1770175	1770315	84.49	-	.	ID=match.27196.15;Target=ACTZ_HUMAN 330 377
R2_4	exonerate	nucleotide_to_protein_match	4547143	4547186	94.89	+	.	ID=match.27196.16;Target=XP_017757824_1 1 15
R2_4	exonerate	nucleotide_to_protein_match	4547612	4547749	94.89	+	.	ID=match.27196.16;Target=XP_017757824_1 16 61
R2_4	exonerate	nucleotide_to_protein_match	4547827	4548006	94.89	+	.	ID=match.27196.16;Target=XP_017757824_1 62 121
R2_4	exonerate	nucleotide_to_protein_match	4548097	4548523	94.89	+	.	ID=match.27196.16;Target=XP_017757824_1 122 264
R2_4	exonerate	nucleotide_to_protein_match	4548628	4548848	94.89	+	.	ID=match.27196.16;Target=XP_017757824_1 264 337
R2_4	exonerate	nucleotide_to_protein_match	4549496	4549553	94.89	+	.	ID=match.27196.16;Target=XP_017757824_1 338 357
R2_3	exonerate	nucleotide_to_protein_match	10862565	10862724	87.12	-	.	ID=match.27196.17;Target=XP_017753288_1 24 77
R2_3	exonerate	nucleotide_to_protein_match	10861753	10861934	87.12	-	.	ID=match.27196.17;Target=XP_017753288_1 78 138
R2_3	exonerate	nucleotide_to_protein_match	10861132	10861289	87.12	-	.	ID=match.27196.17;Target=XP_017753288_1 138 190
R2_3	exonerate	nucleotide_to_protein_match	10860898	10861039	87.12	-	.	ID=match.27196.17;Target=XP_017753288_1 191 238
R2_3	exonerate	nucleotide_to_protein_match	10860458	10860760	87.12	-	.	ID=match.27196.17;Target=XP_017753288_1 238 339
R2_3	exonerate	nucleotide_to_protein_match	10860039	10860257	87.12	-	.	ID=match.27196.17;Target=XP_017753288_1 339 412
R2_3	exonerate	nucleotide_to_protein_match	10859583	10859789	87.12	-	.	ID=match.27196.17;Target=XP_017753288_1 412 481
R2_3	exonerate	nucleotide_to_protein_match	10859400	10859484	87.12	-	.	ID=match.27196.17;Target=XP_017753288_1 481 509
R2_3	exonerate	nucleotide_to_protein_match	10858483	10858759	87.12	-	.	ID=match.27196.17;Target=XP_017753288_1 510 601
R2_3	exonerate	nucleotide_to_protein_match	10858146	10858344	87.12	-	.	ID=match.27196.17;Target=XP_017753288_1 602 668
R2_3	exonerate	nucleotide_to_protein_match	10857241	10857466	87.12	-	.	ID=match.27196.17;Target=XP_017753288_1 668 743
R2_3	exonerate	nucleotide_to_protein_match	10856800	10856914	87.12	-	.	ID=match.27196.17;Target=XP_017753288_1 744 781
R2_3	exonerate	nucleotide_to_protein_match	10856552	10856702	87.12	-	.	ID=match.27196.17;Target=XP_017753288_1 782 832
R2_3	exonerate	nucleotide_to_protein_match	10856289	10856468	87.12	-	.	ID=match.27196.17;Target=XP_017753288_1 832 892
ctg6_0	exonerate	nucleotide_to_protein_match	11041433	11041517	92.51	-	.	ID=match.27196.18;Target=KOX80208_1 1 29
ctg6_0	exonerate	nucleotide_to_protein_match	11040419	11041257	92.51	-	.	ID=match.27196.18;Target=KOX80208_1 30 34
ctg6_0	exonerate	nucleotide_to_protein_match	2871140	2871504	92.06	-	.	ID=match.27196.19;Target=KAF3425910_1 1 122
ctg6_0	exonerate	nucleotide_to_protein_match	2870837	2871039	92.06	-	.	ID=match.27196.19;Target=KAF3425910_1 123 190
ctg6_0	exonerate	nucleotide_to_protein_match	2870618	2870757	92.06	-	.	ID=match.27196.19;Target=KAF3425910_1 191 237
ctg6_0	exonerate	nucleotide_to_protein_match	2869645	2870529	92.06	-	.	ID=match.27196.19;Target=KAF3425910_1 237 532
R2_5	exonerate	nucleotide_to_protein_match	7761242	7761458	96.55	+	.	ID=match.27196.20;Target=XP_006565930_1 78 150
R2_5	exonerate	nucleotide_to_protein_match	7761551	7761711	96.55	+	.	ID=match.27196.20;Target=XP_006565930_1 151 204
R2_5	exonerate	nucleotide_to_protein_match	7761800	7762168	96.55	+	.	ID=match.27196.20;Target=XP_006565930_1 204 280
R2_5	exonerate	nucleotide_to_protein_match	7762255	7762533	96.55	+	.	ID=match.27196.20;Target=XP_006565930_1 280 326
R2_5	exonerate	nucleotide_to_protein_match	7762633	7763125	96.55	+	.	ID=match.27196.20;Target=XP_006565930_1 326 419
R2_5	exonerate	nucleotide_to_protein_match	7763207	7763334	96.55	+	.	ID=match.27196.20;Target=XP_006565930_1 419 583
R2_5	exonerate	nucleotide_to_protein_match	7763418	7763612	96.55	+	.	ID=match.27196.20;Target=XP_006565930_1 584 626
R2_5	exonerate	nucleotide_to_protein_match	7764552	7765012	96.55	+	.	ID=match.27196.20;Target=XP_006565930_1 626 691
R2_5	exonerate	nucleotide_to_protein_match	7765094	7765355	96.55	+	.	ID=match.27196.20;Target=XP_006565930_1 691 844
R2_5	exonerate	nucleotide_to_protein_match	7765461	7766283	96.55	+	.	ID=match.27196.20;Target=XP_006565930_1 845 901
R2_5	exonerate	nucleotide_to_protein_match	7766365	7766573	96.55	+	.	ID=match.27196.20;Target=XP_006565930_1 901 931
R2_5	exonerate	nucleotide_to_protein_match	7766663	7766887	96.55	+	.	ID=match.27196.20;Target=XP_006565930_1 931 1205
R2_5	exonerate	nucleotide_to_protein_match	7766994	7767078	96.55	+	.	ID=match.27196.20;Target=XP_006565930_1 1206 1275
R2_5	exonerate	nucleotide_to_protein_match	7767164	7767564	96.55	+	.	ID=match.27196.20;Target=XP_006565930_1 1275 1350
R2_5	exonerate	nucleotide_to_protein_match	7767752	7767872	96.55	+	.	ID=match.27196.20;Target=XP_006565930_1 1350 1378
R2_5	exonerate	nucleotide_to_protein_match	7767978	7768120	96.55	+	.	ID=match.27196.20;Target=XP_006565930_1 1379 1512
R2_5	exonerate	nucleotide_to_protein_match	7768448	7768510	96.55	+	.	ID=match.27196.20;Target=XP_006565930_1 1512 1552
ctg5_0	exonerate	nucleotide_to_protein_match	4645555	4645611	87.09	+	.	ID=match.27196.21;Target=XP_017766586_1 1 20
ctg5_0	exonerate	nucleotide_to_protein_match	4646160	4646241	87.09	+	.	ID=match.27196.21;Target=XP_017766586_1 20 30
ctg5_0	exonerate	nucleotide_to_protein_match	4646333	4646488	87.09	+	.	ID=match.27196.21;Target=XP_017766586_1 30 46
ctg5_0	exonerate	nucleotide_to_protein_match	4646549	4646849	87.09	+	.	ID=match.27196.21;Target=XP_017766586_1 47 98
ctg5_0	exonerate	nucleotide_to_protein_match	4647078	4647125	87.09	+	.	ID=match.27196.21;Target=XP_017766586_1 99 198
ctg5_0	exonerate	nucleotide_to_protein_match	4647399	4647454	87.09	+	.	ID=match.27196.21;Target=XP_017766586_1 199 214
ctg5_0	exonerate	nucleotide_to_protein_match	4647533	4647694	87.09	+	.	ID=match.27196.21;Target=XP_017766586_1 215 233
ctg5_0	exonerate	nucleotide_to_protein_match	4647777	4648120	87.09	+	.	ID=match.27196.21;Target=XP_017766586_1 234 287
R3_4	exonerate	nucleotide_to_protein_match	4853758	4854003	84.91	+	.	ID=match.27196.22;Target=XP_017755375_1 1 83
R3_4	exonerate	nucleotide_to_protein_match	4854154	4854374	84.91	+	.	ID=match.27196.22;Target=XP_017755375_1 83 156
R3_4	exonerate	nucleotide_to_protein_match	4854448	4855167	84.91	+	.	ID=match.27196.22;Target=XP_017755375_1 157 396
R3_4	exonerate	nucleotide_to_protein_match	4855240	4855415	84.91	+	.	ID=match.27196.22;Target=XP_017755375_1 397 455
R3_4	exonerate	nucleotide_to_protein_match	4855500	4855773	84.91	+	.	ID=match.27196.22;Target=XP_017755375_1 456 488
R3_4	exonerate	nucleotide_to_protein_match	4855839	4856769	84.91	+	.	ID=match.27196.22;Target=XP_017755375_1 488 542
R3_1	exonerate	nucleotide_to_protein_match	8258030	8258235	88.62	+	.	ID=match.27196.23;Target=XP_017796977_1 1 69
R3_1	exonerate	nucleotide_to_protein_match	8258556	8258671	88.62	+	.	ID=match.27196.23;Target=XP_017796977_1 70 108
R3_1	exonerate	nucleotide_to_protein_match	8258852	8258979	88.62	+	.	ID=match.27196.23;Target=XP_017796977_1 109 151
R3_1	exonerate	nucleotide_to_protein_match	8259076	8259354	88.62	+	.	ID=match.27196.23;Target=XP_017796977_1 151 244
R3_1	exonerate	nucleotide_to_protein_match	8259435	8259536	88.62	+	.	ID=match.27196.23;Target=XP_017796977_1 244 278
R3_1	exonerate	nucleotide_to_protein_match	8259616	8259838	88.62	+	.	ID=match.27196.23;Target=XP_017796977_1 278 352
R3_1	exonerate	nucleotide_to_protein_match	8259916	8260039	88.62	+	.	ID=match.27196.23;Target=XP_017796977_1 353 393
R3_1	exonerate	nucleotide_to_protein_match	8260111	8260288	88.62	+	.	ID=match.27196.23;Target=XP_017796977_1 394 453
R3_1	exonerate	nucleotide_to_protein_match	8260358	8260519	88.62	+	.	ID=match.27196.23;Target=XP_017796977_1 453 507
R3_1	exonerate	nucleotide_to_protein_match	8260644	8260787	88.62	+	.	ID=match.27196.23;Target=XP_017796977_1 507 555
R3_1	exonerate	nucleotide_to_protein_match	8260858	8261073	88.62	+	.	ID=match.27196.23;Target=XP_017796977_1 555 627
R3_1	exonerate	nucleotide_to_protein_match	8261160	8261309	88.62	+	.	ID=match.27196.23;Target=XP_017796977_1 627 677
R3_1	exonerate	nucleotide_to_protein_match	8261393	8261559	88.62	+	.	ID=match.27196.23;Target=XP_017796977_1 677 732
R3_1	exonerate	nucleotide_to_protein_match	8261742	8261911	88.62	+	.	ID=match.27196.23;Target=XP_017796977_1 733 789
R3_1	exonerate	nucleotide_to_protein_match	8262004	8262107	88.62	+	.	ID=match.27196.23;Target=XP_017796977_1 790 824
R2_6	exonerate	nucleotide_to_protein_match	417060	417276	84.39	+	.	ID=match.27196.24;Target=TBA1B_CRIGR 2 42
R2_6	exonerate	nucleotide_to_protein_match	417409	418238	84.39	+	.	ID=match.27196.24;Target=TBA1B_CRIGR 44 76
R2_6	exonerate	nucleotide_to_protein_match	418896	419059	84.39	+	.	ID=match.27196.24;Target=TBA1B_CRIGR 77 353
R2_6	exonerate	nucleotide_to_protein_match	419297	419420	84.39	+	.	ID=match.27196.24;Target=TBA1B_CRIGR 353 407
R3_2	exonerate	nucleotide_to_protein_match	190513	191085	89.86	-	.	ID=match.27196.25;Target=XP_006568660_1 1 59
R3_2	exonerate	nucleotide_to_protein_match	190287	190394	89.86	-	.	ID=match.27196.25;Target=XP_006568660_1 59 69
R3_2	exonerate	nucleotide_to_protein_match	189942	190226	89.86	-	.	ID=match.27196.25;Target=XP_006568660_1 69 89
R3_2	exonerate	nucleotide_to_protein_match	189524	189850	89.86	-	.	ID=match.27196.25;Target=XP_006568660_1 89 189
R3_2	exonerate	nucleotide_to_protein_match	189228	189421	89.86	-	.	ID=match.27196.25;Target=XP_006568660_1 189 225
R3_2	exonerate	nucleotide_to_protein_match	189027	189137	89.86	-	.	ID=match.27196.25;Target=XP_006568660_1 225 320
R3_2	exonerate	nucleotide_to_protein_match	188702	188902	89.86	-	.	ID=match.27196.25;Target=XP_006568660_1 320 429
R3_2	exonerate	nucleotide_to_protein_match	188500	188617	89.86	-	.	ID=match.27196.25;Target=XP_006568660_1 429 493
R3_2	exonerate	nucleotide_to_protein_match	188246	188422	89.86	-	.	ID=match.27196.25;Target=XP_006568660_1 494 530
R3_2	exonerate	nucleotide_to_protein_match	188016	188161	89.86	-	.	ID=match.27196.25;Target=XP_006568660_1 531 566
R3_2	exonerate	nucleotide_to_protein_match	187700	187849	89.86	-	.	ID=match.27196.25;Target=XP_006568660_1 566 595
R3_2	exonerate	nucleotide_to_protein_match	187342	187585	89.86	-	.	ID=match.27196.25;Target=XP_006568660_1 596 635
R3_2	exonerate	nucleotide_to_protein_match	187094	187256	89.86	-	.	ID=match.27196.25;Target=XP_006568660_1 635 694
R3_2	exonerate	nucleotide_to_protein_match	186803	187007	89.86	-	.	ID=match.27196.25;Target=XP_006568660_1 694 742
R3_2	exonerate	nucleotide_to_protein_match	186574	186712	89.86	-	.	ID=match.27196.25;Target=XP_006568660_1 743 792
ctg7_0	exonerate	nucleotide_to_protein_match	14709704	14709852	92.81	+	.	ID=match.27196.26;Target=XP_012164947_1 2 51
ctg7_0	exonerate	nucleotide_to_protein_match	14710107	14710311	92.81	+	.	ID=match.27196.26;Target=XP_012164947_1 52 120
ctg7_0	exonerate	nucleotide_to_protein_match	14710499	14710564	92.81	+	.	ID=match.27196.26;Target=XP_012164947_1 120 142
R2_1	exonerate	nucleotide_to_protein_match	17186121	17186259	90.22	-	.	ID=match.27196.27;Target=KAF3425733_1 1 47
R2_1	exonerate	nucleotide_to_protein_match	17185872	17186056	90.22	-	.	ID=match.27196.27;Target=KAF3425733_1 48 109
R2_1	exonerate	nucleotide_to_protein_match	17185280	17185476	90.22	-	.	ID=match.27196.27;Target=KAF3425733_1 109 174
R2_1	exonerate	nucleotide_to_protein_match	17185003	17185195	90.22	-	.	ID=match.27196.27;Target=KAF3425733_1 175 239
R2_1	exonerate	nucleotide_to_protein_match	17184667	17184929	90.22	-	.	ID=match.27196.27;Target=KAF3425733_1 239 326
R2_1	exonerate	nucleotide_to_protein_match	17184381	17184591	90.22	-	.	ID=match.27196.27;Target=KAF3425733_1 327 397
R2_1	exonerate	nucleotide_to_protein_match	17183953	17184303	90.22	-	.	ID=match.27196.27;Target=KAF3425733_1 397 429
R2_1	exonerate	nucleotide_to_protein_match	17182797	17183183	90.22	-	.	ID=match.27196.27;Target=KAF3425733_1 430 515
R2_1	exonerate	nucleotide_to_protein_match	17182524	17182724	90.22	-	.	ID=match.27196.27;Target=KAF3425733_1 515 644
R2_1	exonerate	nucleotide_to_protein_match	17182415	17182444	90.22	-	.	ID=match.27196.27;Target=KAF3425733_1 644 711
R3_4	exonerate	nucleotide_to_protein_match	15702979	15703314	86.45	-	.	ID=match.27196.28;Target=XP_033337770_1 11 123
R3_4	exonerate	nucleotide_to_protein_match	15702253	15702461	86.45	-	.	ID=match.27196.28;Target=XP_033337770_1 123 192
R3_4	exonerate	nucleotide_to_protein_match	15701517	15701988	86.45	-	.	ID=match.27196.28;Target=XP_033337770_1 193 350
R3_4	exonerate	nucleotide_to_protein_match	15701190	15701393	86.45	-	.	ID=match.27196.28;Target=XP_033337770_1 350 418
R2_1	exonerate	nucleotide_to_protein_match	7245168	7245196	100.00	-	.	ID=match.27196.29;Target=KOX70036_1 1 10
R2_1	exonerate	nucleotide_to_protein_match	7244600	7244772	100.00	-	.	ID=match.27196.29;Target=KOX70036_1 11 68
R2_1	exonerate	nucleotide_to_protein_match	7244325	7244518	100.00	-	.	ID=match.27196.29;Target=KOX70036_1 69 133
R2_1	exonerate	nucleotide_to_protein_match	7244109	7244228	100.00	-	.	ID=match.27196.29;Target=KOX70036_1 133 173
R2_1	exonerate	nucleotide_to_protein_match	7243920	7244019	100.00	-	.	ID=match.27196.29;Target=KOX70036_1 173 206
R2_1	exonerate	nucleotide_to_protein_match	7243724	7243806	100.00	-	.	ID=match.27196.29;Target=KOX70036_1 207 234
R1_1	exonerate	nucleotide_to_protein_match	10351831	10352040	100.00	-	.	ID=match.27196.30;Target=KAF3425326_1 1 71
R1_1	exonerate	nucleotide_to_protein_match	10351722	10351763	100.00	-	.	ID=match.27196.30;Target=KAF3425326_1 71 85
ctg4_0	exonerate	nucleotide_to_protein_match	2561173	2561290	95.09	+	.	ID=match.27196.31;Target=XP_033327998_1 1 40
ctg4_0	exonerate	nucleotide_to_protein_match	2563090	2563236	95.09	+	.	ID=match.27196.31;Target=XP_033327998_1 41 89
ctg4_0	exonerate	nucleotide_to_protein_match	2563322	2563479	95.09	+	.	ID=match.27196.31;Target=XP_033327998_1 90 142
ctg4_0	exonerate	nucleotide_to_protein_match	2563687	2564038	95.09	+	.	ID=match.27196.31;Target=XP_033327998_1 142 259
ctg4_0	exonerate	nucleotide_to_protein_match	2564128	2564582	95.09	+	.	ID=match.27196.31;Target=XP_033327998_1 260 411
ctg3_0	exonerate	nucleotide_to_protein_match	12889160	12889252	90.48	-	.	ID=match.27196.32;Target=XP_006560177_1 1 32
ctg3_0	exonerate	nucleotide_to_protein_match	12887240	12887363	90.48	-	.	ID=match.27196.32;Target=XP_006560177_1 32 73
ctg3_0	exonerate	nucleotide_to_protein_match	12886935	12887041	90.48	-	.	ID=match.27196.32;Target=XP_006560177_1 74 109
ctg3_0	exonerate	nucleotide_to_protein_match	12886598	12886771	90.48	-	.	ID=match.27196.32;Target=XP_006560177_1 109 167
ctg3_0	exonerate	nucleotide_to_protein_match	12886165	12886319	90.48	-	.	ID=match.27196.32;Target=XP_006560177_1 167 218
ctg3_0	exonerate	nucleotide_to_protein_match	12884750	12884858	90.48	-	.	ID=match.27196.32;Target=XP_006560177_1 219 255
ctg3_0	exonerate	nucleotide_to_protein_match	9902486	9902603	84.78	+	.	ID=match.27196.33;Target=XP_020720691_1 1 40
ctg3_0	exonerate	nucleotide_to_protein_match	9902678	9902859	84.78	+	.	ID=match.27196.33;Target=XP_020720691_1 41 101
ctg3_0	exonerate	nucleotide_to_protein_match	9902945	9903376	84.78	+	.	ID=match.27196.33;Target=XP_020720691_1 101 245
ctg3_0	exonerate	nucleotide_to_protein_match	9903459	9903599	84.78	+	.	ID=match.27196.33;Target=XP_020720691_1 245 292
ctg3_0	exonerate	nucleotide_to_protein_match	9903677	9903894	84.78	+	.	ID=match.27196.33;Target=XP_020720691_1 292 364
ctg3_0	exonerate	nucleotide_to_protein_match	9903963	9904297	84.78	+	.	ID=match.27196.33;Target=XP_020720691_1 365 476
ctg3_0	exonerate	nucleotide_to_protein_match	9904422	9904522	84.78	+	.	ID=match.27196.33;Target=XP_020720691_1 477 510
R2_5	exonerate	nucleotide_to_protein_match	12991018	12991338	98.03	+	.	ID=match.27196.34;Target=KAF3424014_1 1 108
R2_5	exonerate	nucleotide_to_protein_match	12991462	12991601	98.03	+	.	ID=match.27196.34;Target=KAF3424014_1 108 154
R2_5	exonerate	nucleotide_to_protein_match	12991675	12991773	98.03	+	.	ID=match.27196.34;Target=KAF3424014_1 155 187
R2_5	exonerate	nucleotide_to_protein_match	12991874	12991983	98.03	+	.	ID=match.27196.34;Target=KAF3424014_1 188 224
R2_5	exonerate	nucleotide_to_protein_match	12992085	12992337	98.03	+	.	ID=match.27196.34;Target=KAF3424014_1 225 308
R2_5	exonerate	nucleotide_to_protein_match	12992500	12992707	98.03	+	.	ID=match.27196.34;Target=KAF3424014_1 309 378
R2_5	exonerate	nucleotide_to_protein_match	12992807	12993058	98.03	+	.	ID=match.27196.34;Target=KAF3424014_1 378 462
R1_4	exonerate	nucleotide_to_protein_match	7530417	7530947	96.58	+	.	ID=match.27196.35;Target=XP_017759479_1 1 116
R1_4	exonerate	nucleotide_to_protein_match	7531107	7531339	96.58	+	.	ID=match.27196.35;Target=XP_017759479_1 116 132
R1_4	exonerate	nucleotide_to_protein_match	7531420	7531703	96.58	+	.	ID=match.27196.35;Target=XP_017759479_1 132 171
R1_4	exonerate	nucleotide_to_protein_match	7531789	7532387	96.58	+	.	ID=match.27196.35;Target=XP_017759479_1 171 248
R1_4	exonerate	nucleotide_to_protein_match	7532518	7532661	96.58	+	.	ID=match.27196.35;Target=XP_017759479_1 249 343
R1_4	exonerate	nucleotide_to_protein_match	7532808	7533720	96.58	+	.	ID=match.27196.35;Target=XP_017759479_1 344 434
R1_4	exonerate	nucleotide_to_protein_match	7533830	7534505	96.58	+	.	ID=match.27196.35;Target=XP_017759479_1 435 544
R1_4	exonerate	nucleotide_to_protein_match	7534688	7534766	96.58	+	.	ID=match.27196.35;Target=XP_017759479_1 544 592
ctg7_0	exonerate	nucleotide_to_protein_match	7234642	7234771	94.02	+	.	ID=match.27196.36;Target=XP_006561337_1 1 44
ctg7_0	exonerate	nucleotide_to_protein_match	7235074	7235297	94.02	+	.	ID=match.27196.36;Target=XP_006561337_1 45 119
R3_2	exonerate	nucleotide_to_protein_match	357565	357716	82.69	+	.	ID=match.27196.37;Target=XP_017794155_1 1 51
R3_2	exonerate	nucleotide_to_protein_match	357854	358172	82.69	+	.	ID=match.27196.37;Target=XP_017794155_1 52 158
ctg3_0	exonerate	nucleotide_to_protein_match	7814498	7814802	83.43	+	.	ID=match.27196.38;Target=XP_015428892_1 11 112
ctg3_0	exonerate	nucleotide_to_protein_match	7814889	7815129	83.43	+	.	ID=match.27196.38;Target=XP_015428892_1 113 193
R3_4	exonerate	nucleotide_to_protein_match	11934664	11934930	84.17	-	.	ID=match.27196.39;Target=XP_031850363_1 1 60
R3_4	exonerate	nucleotide_to_protein_match	11934053	11934443	84.17	-	.	ID=match.27196.39;Target=XP_031850363_1 60 87
R3_4	exonerate	nucleotide_to_protein_match	11933863	11933921	84.17	-	.	ID=match.27196.39;Target=XP_031850363_1 87 217
R3_4	exonerate	nucleotide_to_protein_match	11933649	11933777	84.17	-	.	ID=match.27196.39;Target=XP_031850363_1 218 237
R2_5	exonerate	nucleotide_to_protein_match	6904790	6904961	91.25	+	.	ID=match.27196.40;Target=XP_033321469_1 1 58
R2_5	exonerate	nucleotide_to_protein_match	6905321	6905480	91.25	+	.	ID=match.27196.40;Target=XP_033321469_1 59 111
R2_5	exonerate	nucleotide_to_protein_match	6905579	6905972	91.25	+	.	ID=match.27196.40;Target=XP_033321469_1 112 243
R2_1	exonerate	nucleotide_to_protein_match	1553743	1553911	98.80	+	.	ID=match.27196.41;Target=KOX78667_1 1 57
R2_1	exonerate	nucleotide_to_protein_match	1553991	1554472	98.80	+	.	ID=match.27196.41;Target=KOX78667_1 58 218
R2_1	exonerate	nucleotide_to_protein_match	1554556	1555845	98.80	+	.	ID=match.27196.41;Target=KOX78667_1 218 648
R2_1	exonerate	nucleotide_to_protein_match	1555924	1556099	98.80	+	.	ID=match.27196.41;Target=KOX78667_1 648 706
R2_1	exonerate	nucleotide_to_protein_match	1556191	1556343	98.80	+	.	ID=match.27196.41;Target=KOX78667_1 707 757
R2_1	exonerate	nucleotide_to_protein_match	1556432	1557113	98.80	+	.	ID=match.27196.41;Target=KOX78667_1 758 985
R2_1	exonerate	nucleotide_to_protein_match	1557154	1558970	98.80	+	.	ID=match.27196.41;Target=KOX78667_1 985 1590
R2_1	exonerate	nucleotide_to_protein_match	1559047	1559361	98.80	+	.	ID=match.27196.41;Target=KOX78667_1 1591 1695
R2_1	exonerate	nucleotide_to_protein_match	1559443	1559905	98.80	+	.	ID=match.27196.41;Target=KOX78667_1 1696 1850
R2_1	exonerate	nucleotide_to_protein_match	1559978	1560102	98.80	+	.	ID=match.27196.41;Target=KOX78667_1 1850 1891
R2_1	exonerate	nucleotide_to_protein_match	1560140	1560351	98.80	+	.	ID=match.27196.41;Target=KOX78667_1 1892 1962
R2_1	exonerate	nucleotide_to_protein_match	1560427	1560699	98.80	+	.	ID=match.27196.41;Target=KOX78667_1 1963 2053
R2_1	exonerate	nucleotide_to_protein_match	1560781	1560893	98.80	+	.	ID=match.27196.41;Target=KOX78667_1 2054 2091
R2_3	exonerate	nucleotide_to_protein_match	2188645	2188845	96.75	+	.	ID=match.27196.42;Target=XP_024225750_1 52 119
R2_3	exonerate	nucleotide_to_protein_match	2188922	2189082	96.75	+	.	ID=match.27196.42;Target=XP_024225750_1 119 172
R2_3	exonerate	nucleotide_to_protein_match	2189416	2189584	96.75	+	.	ID=match.27196.42;Target=XP_024225750_1 173 229
R2_3	exonerate	nucleotide_to_protein_match	2189678	2189793	96.75	+	.	ID=match.27196.42;Target=XP_024225750_1 229 267
R2_3	exonerate	nucleotide_to_protein_match	2189890	2190013	96.75	+	.	ID=match.27196.42;Target=XP_024225750_1 268 309
R2_3	exonerate	nucleotide_to_protein_match	2190599	2190748	96.75	+	.	ID=match.27196.42;Target=XP_024225750_1 309 359
R2_3	exonerate	nucleotide_to_protein_match	2191321	2191597	96.75	+	.	ID=match.27196.42;Target=XP_024225750_1 359 451
R2_3	exonerate	nucleotide_to_protein_match	2191678	2191736	96.75	+	.	ID=match.27196.42;Target=XP_024225750_1 452 471
R2_3	exonerate	nucleotide_to_protein_match	2191824	2191889	96.75	+	.	ID=match.27196.42;Target=XP_024225750_1 471 493
R2_3	exonerate	nucleotide_to_protein_match	2191964	2192193	96.75	+	.	ID=match.27196.42;Target=XP_024225750_1 493 569
R2_3	exonerate	nucleotide_to_protein_match	2192268	2192389	96.75	+	.	ID=match.27196.42;Target=XP_024225750_1 570 610
R2_3	exonerate	nucleotide_to_protein_match	2192472	2193111	96.75	+	.	ID=match.27196.42;Target=XP_024225750_1 611 823
R2_3	exonerate	nucleotide_to_protein_match	2193229	2193328	96.75	+	.	ID=match.27196.42;Target=XP_024225750_1 824 857
R1_5	exonerate	nucleotide_to_protein_match	4166837	4167096	87.63	+	.	ID=match.27196.43;Target=XP_024222237_1 1 87
R1_5	exonerate	nucleotide_to_protein_match	4167166	4168051	87.63	+	.	ID=match.27196.43;Target=XP_024222237_1 88 298
R1_5	exonerate	nucleotide_to_protein_match	4168138	4168301	87.63	+	.	ID=match.27196.43;Target=XP_024222237_1 298 314
R1_5	exonerate	nucleotide_to_protein_match	4168367	4168505	87.63	+	.	ID=match.27196.43;Target=XP_024222237_1 314 380
R1_5	exonerate	nucleotide_to_protein_match	4168584	4168733	87.63	+	.	ID=match.27196.43;Target=XP_024222237_1 380 397
R1_5	exonerate	nucleotide_to_protein_match	4169639	4169875	87.63	+	.	ID=match.27196.43;Target=XP_024222237_1 399 436
R1_5	exonerate	nucleotide_to_protein_match	4170047	4170151	87.63	+	.	ID=match.27196.43;Target=XP_024222237_1 437 483
R1_5	exonerate	nucleotide_to_protein_match	4170231	4170437	87.63	+	.	ID=match.27196.43;Target=XP_024222237_1 483 533
R1_5	exonerate	nucleotide_to_protein_match	4170501	4170853	87.63	+	.	ID=match.27196.43;Target=XP_024222237_1 533 612
R1_5	exonerate	nucleotide_to_protein_match	4171118	4171229	87.63	+	.	ID=match.27196.43;Target=XP_024222237_1 612 647
R1_1	exonerate	nucleotide_to_protein_match	8437568	8437786	86.42	-	.	ID=match.27196.44;Target=XP_003249297_2 1 74
R1_1	exonerate	nucleotide_to_protein_match	8436697	8436964	86.42	-	.	ID=match.27196.44;Target=XP_003249297_2 74 98
R1_1	exonerate	nucleotide_to_protein_match	8435280	8435514	86.42	-	.	ID=match.27196.44;Target=XP_003249297_2 98 162
R1_1	exonerate	nucleotide_to_protein_match	8433388	8433580	86.42	-	.	ID=match.27196.44;Target=XP_003249297_2 163 240
ctg3_0	exonerate	nucleotide_to_protein_match	14566743	14566881	93.20	+	.	ID=match.27196.45;Target=KOX67850_1 1 47
ctg3_0	exonerate	nucleotide_to_protein_match	14566991	14567067	93.20	+	.	ID=match.27196.45;Target=KOX67850_1 48 73
ctg3_0	exonerate	nucleotide_to_protein_match	14567333	14567457	93.20	+	.	ID=match.27196.45;Target=KOX67850_1 73 92
ctg3_0	exonerate	nucleotide_to_protein_match	14567542	14567735	93.20	+	.	ID=match.27196.45;Target=KOX67850_1 95 101
ctg3_0	exonerate	nucleotide_to_protein_match	14567856	14568036	93.20	+	.	ID=match.27196.45;Target=KOX67850_1 101 116
ctg3_0	exonerate	nucleotide_to_protein_match	14568115	14568470	93.20	+	.	ID=match.27196.45;Target=KOX67850_1 117 149
ctg3_0	exonerate	nucleotide_to_protein_match	14568549	14568715	93.20	+	.	ID=match.27196.45;Target=KOX67850_1 152 164
ctg3_0	exonerate	nucleotide_to_protein_match	14568818	14568995	93.20	+	.	ID=match.27196.45;Target=KOX67850_1 164 183
ctg3_0	exonerate	nucleotide_to_protein_match	14569106	14569479	93.20	+	.	ID=match.27196.45;Target=KOX67850_1 184 206
R3_1	exonerate	nucleotide_to_protein_match	6788307	6788566	84.04	+	.	ID=match.27196.46;Target=XP_017757039_1 2 88
R3_1	exonerate	nucleotide_to_protein_match	6789843	6790038	84.04	+	.	ID=match.27196.46;Target=XP_017757039_1 89 154
R3_1	exonerate	nucleotide_to_protein_match	6790666	6790924	84.04	+	.	ID=match.27196.46;Target=XP_017757039_1 154 240
R3_1	exonerate	nucleotide_to_protein_match	6791833	6792025	84.04	+	.	ID=match.27196.46;Target=XP_017757039_1 241 304
R3_1	exonerate	nucleotide_to_protein_match	6792144	6792249	84.04	+	.	ID=match.27196.46;Target=XP_017757039_1 305 340
R3_1	exonerate	nucleotide_to_protein_match	6792733	6792836	84.04	+	.	ID=match.27196.46;Target=XP_017757039_1 340 374
R3_1	exonerate	nucleotide_to_protein_match	6792906	6793120	84.04	+	.	ID=match.27196.46;Target=XP_017757039_1 375 446
R3_1	exonerate	nucleotide_to_protein_match	6793523	6793698	84.04	+	.	ID=match.27196.46;Target=XP_017757039_1 447 505
R3_1	exonerate	nucleotide_to_protein_match	6794012	6794227	84.04	+	.	ID=match.27196.46;Target=XP_017757039_1 505 577
R3_1	exonerate	nucleotide_to_protein_match	9654912	9654996	100.00	-	.	ID=match.27196.47;Target=KOX68214_1 1 29
R3_1	exonerate	nucleotide_to_protein_match	9653485	9653719	100.00	-	.	ID=match.27196.47;Target=KOX68214_1 30 107
R3_1	exonerate	nucleotide_to_protein_match	9653230	9653392	100.00	-	.	ID=match.27196.47;Target=KOX68214_1 108 162
R3_1	exonerate	nucleotide_to_protein_match	9652958	9653137	100.00	-	.	ID=match.27196.47;Target=KOX68214_1 162 222
R3_1	exonerate	nucleotide_to_protein_match	9652626	9652874	100.00	-	.	ID=match.27196.47;Target=KOX68214_1 222 305
R3_1	exonerate	nucleotide_to_protein_match	9652401	9652547	100.00	-	.	ID=match.27196.47;Target=KOX68214_1 305 354
R3_1	exonerate	nucleotide_to_protein_match	9652228	9652329	100.00	-	.	ID=match.27196.47;Target=KOX68214_1 354 388
ctg5_0	exonerate	nucleotide_to_protein_match	3057926	3058067	99.32	+	.	ID=match.27196.48;Target=XP_024227760_1 37 84
ctg5_0	exonerate	nucleotide_to_protein_match	3058624	3058904	99.32	+	.	ID=match.27196.48;Target=XP_024227760_1 85 178
ctg5_0	exonerate	nucleotide_to_protein_match	3059257	3059563	99.32	+	.	ID=match.27196.48;Target=XP_024227760_1 178 280
ctg5_0	exonerate	nucleotide_to_protein_match	3059639	3059861	99.32	+	.	ID=match.27196.48;Target=XP_024227760_1 281 354
ctg5_0	exonerate	nucleotide_to_protein_match	3059934	3060081	99.32	+	.	ID=match.27196.48;Target=XP_024227760_1 355 404
ctg5_0	exonerate	nucleotide_to_protein_match	3060409	3060672	99.32	+	.	ID=match.27196.48;Target=XP_024227760_1 404 492
ctg5_0	exonerate	nucleotide_to_protein_match	3061517	3061835	99.32	+	.	ID=match.27196.48;Target=XP_024227760_1 492 598
ctg5_0	exonerate	nucleotide_to_protein_match	3062055	3062406	99.32	+	.	ID=match.27196.48;Target=XP_024227760_1 599 715
ctg5_0	exonerate	nucleotide_to_protein_match	3062667	3063000	99.32	+	.	ID=match.27196.48;Target=XP_024227760_1 716 827
ctg5_0	exonerate	nucleotide_to_protein_match	3063123	3063322	99.32	+	.	ID=match.27196.48;Target=XP_024227760_1 827 893
ctg5_0	exonerate	nucleotide_to_protein_match	3064332	3064437	99.32	+	.	ID=match.27196.48;Target=XP_024227760_1 894 929
R3_4	exonerate	nucleotide_to_protein_match	4872728	4872817	98.85	-	.	ID=match.27196.49;Target=KOX68647_1 1 31
R3_4	exonerate	nucleotide_to_protein_match	4871642	4871734	98.85	-	.	ID=match.27196.49;Target=KOX68647_1 31 62
R3_4	exonerate	nucleotide_to_protein_match	4871156	4871225	98.85	-	.	ID=match.27196.49;Target=KOX68647_1 62 85
R3_4	exonerate	nucleotide_to_protein_match	4870874	4871050	98.85	-	.	ID=match.27196.49;Target=KOX68647_1 86 144
R3_4	exonerate	nucleotide_to_protein_match	4870551	4870785	98.85	-	.	ID=match.27196.49;Target=KOX68647_1 145 222
R3_4	exonerate	nucleotide_to_protein_match	4870390	4870460	98.85	-	.	ID=match.27196.49;Target=KOX68647_1 223 246
R3_4	exonerate	nucleotide_to_protein_match	4870149	4870296	98.85	-	.	ID=match.27196.49;Target=KOX68647_1 247 295
R3_4	exonerate	nucleotide_to_protein_match	4869800	4870069	98.85	-	.	ID=match.27196.49;Target=KOX68647_1 296 385
R3_4	exonerate	nucleotide_to_protein_match	4869425	4869678	98.85	-	.	ID=match.27196.49;Target=KOX68647_1 386 470
R3_4	exonerate	nucleotide_to_protein_match	4868965	4869333	98.85	-	.	ID=match.27196.49;Target=KOX68647_1 471 486
R3_4	exonerate	nucleotide_to_protein_match	4868770	4868897	98.85	-	.	ID=match.27196.49;Target=KOX68647_1 486 592
R3_4	exonerate	nucleotide_to_protein_match	4868523	4868658	98.85	-	.	ID=match.27196.49;Target=KOX68647_1 593 635
R3_4	exonerate	nucleotide_to_protein_match	4868379	4868449	98.85	-	.	ID=match.27196.49;Target=KOX68647_1 635 680
ctg7_0	exonerate	nucleotide_to_protein_match	2379786	2379881	89.54	-	.	ID=match.27196.50;Target=XP_012143733_1 1 33
ctg7_0	exonerate	nucleotide_to_protein_match	2379082	2379266	89.54	-	.	ID=match.27196.50;Target=XP_012143733_1 33 94
ctg7_0	exonerate	nucleotide_to_protein_match	2376477	2378905	89.54	-	.	ID=match.27196.50;Target=XP_012143733_1 95 239
ctg7_0	exonerate	nucleotide_to_protein_match	2375009	2375453	89.54	-	.	ID=match.27196.50;Target=XP_012143733_1 241 274
ctg7_0	exonerate	nucleotide_to_protein_match	2374525	2374709	89.54	-	.	ID=match.27196.50;Target=XP_012143733_1 276 342
ctg7_0	exonerate	nucleotide_to_protein_match	2374168	2374409	89.54	-	.	ID=match.27196.50;Target=XP_012143733_1 346 374
ctg7_0	exonerate	nucleotide_to_protein_match	2373571	2373840	89.54	-	.	ID=match.27196.50;Target=XP_012143733_1 376 388
ctg7_0	exonerate	nucleotide_to_protein_match	2373239	2373443	89.54	-	.	ID=match.27196.50;Target=XP_012143733_1 390 421
ctg7_0	exonerate	nucleotide_to_protein_match	2373021	2373085	89.54	-	.	ID=match.27196.50;Target=XP_012143733_1 423 438
R2_1	exonerate	nucleotide_to_protein_match	14784588	14785410	84.57	-	.	ID=match.27196.51;Target=EF1A1_HUMAN 1 275
R2_1	exonerate	nucleotide_to_protein_match	14783987	14784480	84.57	-	.	ID=match.27196.51;Target=EF1A1_HUMAN 276 440
R2_1	exonerate	nucleotide_to_protein_match	14782488	14782553	84.57	-	.	ID=match.27196.51;Target=EF1A1_HUMAN 440 447
ctg4_0	exonerate	nucleotide_to_protein_match	11763676	11763741	95.42	+	.	ID=match.27196.52;Target=XP_003700209_1 1 23
ctg4_0	exonerate	nucleotide_to_protein_match	11763873	11763938	95.42	+	.	ID=match.27196.52;Target=XP_003700209_1 23 45
ctg4_0	exonerate	nucleotide_to_protein_match	11764010	11764348	95.42	+	.	ID=match.27196.52;Target=XP_003700209_1 45 158
ctg4_0	exonerate	nucleotide_to_protein_match	11764413	11764548	95.42	+	.	ID=match.27196.52;Target=XP_003700209_1 158 203
ctg4_0	exonerate	nucleotide_to_protein_match	11764642	11764806	95.42	+	.	ID=match.27196.52;Target=XP_003700209_1 204 258
ctg4_0	exonerate	nucleotide_to_protein_match	11764892	11765160	95.42	+	.	ID=match.27196.52;Target=XP_003700209_1 259 348
ctg4_0	exonerate	nucleotide_to_protein_match	11766413	11766820	95.42	+	.	ID=match.27196.52;Target=XP_003700209_1 348 484
ctg4_0	exonerate	nucleotide_to_protein_match	11766887	11767271	95.42	+	.	ID=match.27196.52;Target=XP_003700209_1 484 612
ctg4_0	exonerate	nucleotide_to_protein_match	11767349	11767488	95.42	+	.	ID=match.27196.52;Target=XP_003700209_1 613 659
ctg3_0	exonerate	nucleotide_to_protein_match	9902945	9903376	93.37	+	.	ID=match.27196.53;Target=KAF3421222_1 1 145
ctg3_0	exonerate	nucleotide_to_protein_match	9903459	9903599	93.37	+	.	ID=match.27196.53;Target=KAF3421222_1 145 192
ctg3_0	exonerate	nucleotide_to_protein_match	9903677	9903894	93.37	+	.	ID=match.27196.53;Target=KAF3421222_1 192 264
ctg3_0	exonerate	nucleotide_to_protein_match	9903963	9904297	93.37	+	.	ID=match.27196.53;Target=KAF3421222_1 265 376
ctg3_0	exonerate	nucleotide_to_protein_match	9904422	9904522	93.37	+	.	ID=match.27196.53;Target=KAF3421222_1 377 410
ctg3_0	exonerate	nucleotide_to_protein_match	7694161	7694213	91.12	-	.	ID=match.27196.54;Target=XP_033325364_1 1 18
ctg3_0	exonerate	nucleotide_to_protein_match	7694015	7694039	91.12	-	.	ID=match.27196.54;Target=XP_033325364_1 19 27
ctg3_0	exonerate	nucleotide_to_protein_match	7693827	7693917	91.12	-	.	ID=match.27196.54;Target=XP_033325364_1 27 57
ctg3_0	exonerate	nucleotide_to_protein_match	7693630	7693759	91.12	-	.	ID=match.27196.54;Target=XP_033325364_1 58 100
ctg3_0	exonerate	nucleotide_to_protein_match	7693433	7693569	91.12	-	.	ID=match.27196.54;Target=XP_033325364_1 101 146
ctg3_0	exonerate	nucleotide_to_protein_match	7693269	7693351	91.12	-	.	ID=match.27196.54;Target=XP_033325364_1 147 174
R2_1	exonerate	nucleotide_to_protein_match	14784588	14785368	91.75	-	.	ID=match.27196.55;Target=EF1A_SPOFR 1 261
R2_1	exonerate	nucleotide_to_protein_match	14784023	14784480	91.75	-	.	ID=match.27196.55;Target=EF1A_SPOFR 262 414
R3_2	exonerate	nucleotide_to_protein_match	15142019	15142133	93.20	-	.	ID=match.27196.56;Target=XP_017758201_1 2 40
R3_2	exonerate	nucleotide_to_protein_match	15141812	15141937	93.20	-	.	ID=match.27196.56;Target=XP_017758201_1 41 82
R3_2	exonerate	nucleotide_to_protein_match	15141664	15141737	93.20	-	.	ID=match.27196.56;Target=XP_017758201_1 83 107
R2_1	exonerate	nucleotide_to_protein_match	17531631	17531717	93.17	+	.	ID=match.27196.57;Target=KOX67170_1 1 30
R2_1	exonerate	nucleotide_to_protein_match	17531786	17531896	93.17	+	.	ID=match.27196.57;Target=KOX67170_1 30 67
R2_1	exonerate	nucleotide_to_protein_match	17531978	17532161	93.17	+	.	ID=match.27196.57;Target=KOX67170_1 67 128
R2_1	exonerate	nucleotide_to_protein_match	17532674	17532777	93.17	+	.	ID=match.27196.57;Target=KOX67170_1 129 163
R3_6	exonerate	nucleotide_to_protein_match	3738536	3738681	92.15	-	.	ID=match.27196.58;Target=XP_020720554_1 3 16
R3_6	exonerate	nucleotide_to_protein_match	3736593	3736808	92.15	-	.	ID=match.27196.58;Target=XP_020720554_1 18 53
R3_6	exonerate	nucleotide_to_protein_match	3736281	3736479	92.15	-	.	ID=match.27196.58;Target=XP_020720554_1 54 88
R3_6	exonerate	nucleotide_to_protein_match	3735935	3736171	92.15	-	.	ID=match.27196.58;Target=XP_020720554_1 88 123
R3_6	exonerate	nucleotide_to_protein_match	3735764	3735842	92.15	-	.	ID=match.27196.58;Target=XP_020720554_1 124 190
R3_6	exonerate	nucleotide_to_protein_match	3735525	3735646	92.15	-	.	ID=match.27196.58;Target=XP_020720554_1 190 269
R3_6	exonerate	nucleotide_to_protein_match	3733710	3733736	92.15	-	.	ID=match.27196.58;Target=XP_020720554_1 269 295
R3_6	exonerate	nucleotide_to_protein_match	3733538	3733679	92.15	-	.	ID=match.27196.58;Target=XP_020720554_1 296 323
R3_6	exonerate	nucleotide_to_protein_match	3733296	3733397	92.15	-	.	ID=match.27196.58;Target=XP_020720554_1 324 337
R3_6	exonerate	nucleotide_to_protein_match	3733138	3733222	92.15	-	.	ID=match.27196.58;Target=XP_020720554_1 337 346
R3_6	exonerate	nucleotide_to_protein_match	3732893	3733052	92.15	-	.	ID=match.27196.58;Target=XP_020720554_1 346 358
R2_7	exonerate	nucleotide_to_protein_match	290603	290659	86.10	-	.	ID=match.27196.59;Target=XP_012163166_1 1 20
R2_7	exonerate	nucleotide_to_protein_match	290310	290440	86.10	-	.	ID=match.27196.59;Target=XP_012163166_1 20 63
R2_7	exonerate	nucleotide_to_protein_match	289872	290181	86.10	-	.	ID=match.27196.59;Target=XP_012163166_1 64 167
R2_7	exonerate	nucleotide_to_protein_match	289661	289803	86.10	-	.	ID=match.27196.59;Target=XP_012163166_1 167 200
R2_7	exonerate	nucleotide_to_protein_match	288968	289562	86.10	-	.	ID=match.27196.59;Target=XP_012163166_1 201 215
R1_4	exonerate	nucleotide_to_protein_match	3644404	3644497	98.88	+	.	ID=match.27196.60;Target=KOX75586_1 1 32
R1_4	exonerate	nucleotide_to_protein_match	3644651	3644736	98.88	+	.	ID=match.27196.60;Target=KOX75586_1 33 61
R1_4	exonerate	nucleotide_to_protein_match	3644817	3645081	98.88	+	.	ID=match.27196.60;Target=KOX75586_1 61 149
R1_4	exonerate	nucleotide_to_protein_match	3645163	3645563	98.88	+	.	ID=match.27196.60;Target=KOX75586_1 150 283
R1_4	exonerate	nucleotide_to_protein_match	3645658	3645899	98.88	+	.	ID=match.27196.60;Target=KOX75586_1 283 363
R1_4	exonerate	nucleotide_to_protein_match	3645977	3646281	98.88	+	.	ID=match.27196.60;Target=KOX75586_1 364 465
R1_4	exonerate	nucleotide_to_protein_match	3646357	3646786	98.88	+	.	ID=match.27196.60;Target=KOX75586_1 466 608
R1_4	exonerate	nucleotide_to_protein_match	3646850	3647108	98.88	+	.	ID=match.27196.60;Target=KOX75586_1 609 695
R1_4	exonerate	nucleotide_to_protein_match	3647189	3647679	98.88	+	.	ID=match.27196.60;Target=KOX75586_1 695 858
R1_4	exonerate	nucleotide_to_protein_match	3647762	3648094	98.88	+	.	ID=match.27196.60;Target=KOX75586_1 859 969
R1_4	exonerate	nucleotide_to_protein_match	3648155	3648358	98.88	+	.	ID=match.27196.60;Target=KOX75586_1 970 1037
R1_4	exonerate	nucleotide_to_protein_match	3648438	3648618	98.88	+	.	ID=match.27196.60;Target=KOX75586_1 1038 1098
R1_4	exonerate	nucleotide_to_protein_match	3648696	3648914	98.88	+	.	ID=match.27196.60;Target=KOX75586_1 1098 1171
R2_3	exonerate	nucleotide_to_protein_match	12045764	12047905	83.72	-	.	ID=match.27196.61;Target=XP_031837591_1 1 238
R2_3	exonerate	nucleotide_to_protein_match	12043883	12045544	83.72	-	.	ID=match.27196.61;Target=XP_031837591_1 239 257
ctg4_0	exonerate	nucleotide_to_protein_match	17048757	17048868	94.40	-	.	ID=match.27196.62;Target=XP_623840_1 1 38
ctg4_0	exonerate	nucleotide_to_protein_match	17048412	17048638	94.40	-	.	ID=match.27196.62;Target=XP_623840_1 39 114
ctg4_0	exonerate	nucleotide_to_protein_match	17048253	17048338	94.40	-	.	ID=match.27196.62;Target=XP_623840_1 114 142
ctg4_0	exonerate	nucleotide_to_protein_match	17048044	17048182	94.40	-	.	ID=match.27196.62;Target=XP_623840_1 143 189
ctg4_0	exonerate	nucleotide_to_protein_match	17047874	17047971	94.40	-	.	ID=match.27196.62;Target=XP_623840_1 189 221
ctg4_0	exonerate	nucleotide_to_protein_match	17047622	17047779	94.40	-	.	ID=match.27196.62;Target=XP_623840_1 222 274
ctg4_0	exonerate	nucleotide_to_protein_match	17047346	17047554	94.40	-	.	ID=match.27196.62;Target=XP_623840_1 275 344
R2_4	exonerate	nucleotide_to_protein_match	7425554	7425671	96.75	+	.	ID=match.27196.63;Target=XP_012245729_1 109 148
R2_4	exonerate	nucleotide_to_protein_match	7425996	7426155	96.75	+	.	ID=match.27196.63;Target=XP_012245729_1 149 201
R2_4	exonerate	nucleotide_to_protein_match	7426447	7427973	96.75	+	.	ID=match.27196.63;Target=XP_012245729_1 202 710
R2_4	exonerate	nucleotide_to_protein_match	7428335	7428421	96.75	+	.	ID=match.27196.63;Target=XP_012245729_1 711 739
R2_4	exonerate	nucleotide_to_protein_match	7428701	7428890	96.75	+	.	ID=match.27196.63;Target=XP_012245729_1 740 803
R2_4	exonerate	nucleotide_to_protein_match	7429224	7429685	96.75	+	.	ID=match.27196.63;Target=XP_012245729_1 803 957
R2_4	exonerate	nucleotide_to_protein_match	7429817	7430032	96.75	+	.	ID=match.27196.63;Target=XP_012245729_1 957 1029
R2_4	exonerate	nucleotide_to_protein_match	7430109	7430587	96.75	+	.	ID=match.27196.63;Target=XP_012245729_1 1029 1188
R2_4	exonerate	nucleotide_to_protein_match	7430725	7431187	96.75	+	.	ID=match.27196.63;Target=XP_012245729_1 1189 1343
ctg4_0	exonerate	nucleotide_to_protein_match	16663856	16663957	97.98	-	.	ID=match.27196.64;Target=KAF3422404_1 1 35
ctg4_0	exonerate	nucleotide_to_protein_match	16663215	16663513	97.98	-	.	ID=match.27196.64;Target=KAF3422404_1 35 134
ctg4_0	exonerate	nucleotide_to_protein_match	16662108	16662467	97.98	-	.	ID=match.27196.64;Target=KAF3422404_1 135 254
ctg4_0	exonerate	nucleotide_to_protein_match	16660879	16661082	97.98	-	.	ID=match.27196.64;Target=KAF3422404_1 255 322
ctg4_0	exonerate	nucleotide_to_protein_match	16660461	16660741	97.98	-	.	ID=match.27196.64;Target=KAF3422404_1 323 416
ctg4_0	exonerate	nucleotide_to_protein_match	16660049	16660373	97.98	-	.	ID=match.27196.64;Target=KAF3422404_1 417 524
ctg4_0	exonerate	nucleotide_to_protein_match	16659525	16659914	97.98	-	.	ID=match.27196.64;Target=KAF3422404_1 525 654
ctg4_0	exonerate	nucleotide_to_protein_match	16658950	16659326	97.98	-	.	ID=match.27196.64;Target=KAF3422404_1 655 780
ctg4_0	exonerate	nucleotide_to_protein_match	16658689	16658879	97.98	-	.	ID=match.27196.64;Target=KAF3422404_1 781 844
ctg4_0	exonerate	nucleotide_to_protein_match	16658239	16658520	97.98	-	.	ID=match.27196.64;Target=KAF3422404_1 844 938
ctg4_0	exonerate	nucleotide_to_protein_match	16657882	16658150	97.98	-	.	ID=match.27196.64;Target=KAF3422404_1 938 1027
ctg4_0	exonerate	nucleotide_to_protein_match	16657809	16657838	97.98	-	.	ID=match.27196.64;Target=KAF3422404_1 1028 1037
ctg4_0	exonerate	nucleotide_to_protein_match	16657418	16657748	97.98	-	.	ID=match.27196.64;Target=KAF3422404_1 1038 1148
ctg5_0	exonerate	nucleotide_to_protein_match	5071868	5072108	88.94	+	.	ID=match.27196.65;Target=XP_017766643_1 1 81
ctg5_0	exonerate	nucleotide_to_protein_match	5072616	5072881	88.94	+	.	ID=match.27196.65;Target=XP_017766643_1 82 170
ctg5_0	exonerate	nucleotide_to_protein_match	5072948	5073222	88.94	+	.	ID=match.27196.65;Target=XP_017766643_1 170 261
ctg5_0	exonerate	nucleotide_to_protein_match	5073294	5073711	88.94	+	.	ID=match.27196.65;Target=XP_017766643_1 262 378
R2_1	exonerate	nucleotide_to_protein_match	12467547	12467693	88.56	+	.	ID=match.27196.66;Target=XP_012142542_1 1 29
R2_1	exonerate	nucleotide_to_protein_match	12467769	12467894	88.56	+	.	ID=match.27196.66;Target=XP_012142542_1 31 52
R2_1	exonerate	nucleotide_to_protein_match	12467952	12468431	88.56	+	.	ID=match.27196.66;Target=XP_012142542_1 52 94
R2_1	exonerate	nucleotide_to_protein_match	12469030	12469423	88.56	+	.	ID=match.27196.66;Target=XP_012142542_1 94 254
R2_1	exonerate	nucleotide_to_protein_match	12469510	12469742	88.56	+	.	ID=match.27196.66;Target=XP_012142542_1 254 385
R2_1	exonerate	nucleotide_to_protein_match	12469831	12470028	88.56	+	.	ID=match.27196.66;Target=XP_012142542_1 386 463
R2_1	exonerate	nucleotide_to_protein_match	12470098	12470527	88.56	+	.	ID=match.27196.66;Target=XP_012142542_1 463 529
R2_1	exonerate	nucleotide_to_protein_match	12470607	12470812	88.56	+	.	ID=match.27196.66;Target=XP_012142542_1 529 672
R2_1	exonerate	nucleotide_to_protein_match	12470883	12471167	88.56	+	.	ID=match.27196.66;Target=XP_012142542_1 673 741
R2_1	exonerate	nucleotide_to_protein_match	12471244	12471555	88.56	+	.	ID=match.27196.66;Target=XP_012142542_1 741 789
R1_5	exonerate	nucleotide_to_protein_match	4043380	4043424	99.60	+	.	ID=match.27196.67;Target=KOX75808_1 1 16
R1_5	exonerate	nucleotide_to_protein_match	4043529	4043747	99.60	+	.	ID=match.27196.67;Target=KOX75808_1 16 89
R1_5	exonerate	nucleotide_to_protein_match	4043872	4044111	99.60	+	.	ID=match.27196.67;Target=KOX75808_1 89 169
R1_5	exonerate	nucleotide_to_protein_match	4044194	4044256	99.60	+	.	ID=match.27196.67;Target=KOX75808_1 169 190
R1_5	exonerate	nucleotide_to_protein_match	4044338	4044553	99.60	+	.	ID=match.27196.67;Target=KOX75808_1 190 262
R1_5	exonerate	nucleotide_to_protein_match	4044634	4044905	99.60	+	.	ID=match.27196.67;Target=KOX75808_1 262 352
R1_5	exonerate	nucleotide_to_protein_match	4045044	4045305	99.60	+	.	ID=match.27196.67;Target=KOX75808_1 353 440
R1_5	exonerate	nucleotide_to_protein_match	4045394	4046026	99.60	+	.	ID=match.27196.67;Target=KOX75808_1 440 651
R1_5	exonerate	nucleotide_to_protein_match	4046121	4046390	99.60	+	.	ID=match.27196.67;Target=KOX75808_1 651 741
R1_5	exonerate	nucleotide_to_protein_match	4046535	4047737	99.60	+	.	ID=match.27196.67;Target=KOX75808_1 741 1142
R1_5	exonerate	nucleotide_to_protein_match	4047826	4048112	99.60	+	.	ID=match.27196.67;Target=KOX75808_1 1142 1237
R1_5	exonerate	nucleotide_to_protein_match	4048200	4048269	99.60	+	.	ID=match.27196.67;Target=KOX75808_1 1238 1261
ctg6_0	exonerate	nucleotide_to_protein_match	13567077	13567173	97.85	-	.	ID=match.27196.68;Target=XP_015437721_1 1 33
ctg6_0	exonerate	nucleotide_to_protein_match	13566835	13567002	97.85	-	.	ID=match.27196.68;Target=XP_015437721_1 34 89
ctg6_0	exonerate	nucleotide_to_protein_match	13566617	13566777	97.85	-	.	ID=match.27196.68;Target=XP_015437721_1 90 143
ctg6_0	exonerate	nucleotide_to_protein_match	13566142	13566531	97.85	-	.	ID=match.27196.68;Target=XP_015437721_1 143 273
ctg6_0	exonerate	nucleotide_to_protein_match	13565909	13566062	97.85	-	.	ID=match.27196.68;Target=XP_015437721_1 273 324
ctg6_0	exonerate	nucleotide_to_protein_match	13565593	13565831	97.85	-	.	ID=match.27196.68;Target=XP_015437721_1 325 404
ctg6_0	exonerate	nucleotide_to_protein_match	13565336	13565500	97.85	-	.	ID=match.27196.68;Target=XP_015437721_1 404 459
ctg6_0	exonerate	nucleotide_to_protein_match	13565085	13565273	97.85	-	.	ID=match.27196.68;Target=XP_015437721_1 459 522
ctg6_0	exonerate	nucleotide_to_protein_match	13564781	13565000	97.85	-	.	ID=match.27196.68;Target=XP_015437721_1 522 595
ctg6_0	exonerate	nucleotide_to_protein_match	13564520	13564708	97.85	-	.	ID=match.27196.68;Target=XP_015437721_1 596 658
ctg6_0	exonerate	nucleotide_to_protein_match	13564302	13564441	97.85	-	.	ID=match.27196.68;Target=XP_015437721_1 659 705
R3_1	exonerate	nucleotide_to_protein_match	2120964	2121201	89.36	-	.	ID=match.27196.69;Target=XP_012245447_1 29 108
R3_1	exonerate	nucleotide_to_protein_match	2119853	2120079	89.36	-	.	ID=match.27196.69;Target=XP_012245447_1 109 142
R3_1	exonerate	nucleotide_to_protein_match	2118989	2119657	89.36	-	.	ID=match.27196.69;Target=XP_012245447_1 142 183
R2_6	exonerate	nucleotide_to_protein_match	9623890	9624043	84.78	+	.	ID=match.27196.70;Target=XP_033343060_1 1 52
R2_6	exonerate	nucleotide_to_protein_match	9624264	9624388	84.78	+	.	ID=match.27196.70;Target=XP_033343060_1 53 94
ctg6_0	exonerate	nucleotide_to_protein_match	13555646	13555725	94.37	-	.	ID=match.27196.71;Target=XP_031849238_1 2 28
ctg6_0	exonerate	nucleotide_to_protein_match	13554489	13554860	94.37	-	.	ID=match.27196.71;Target=XP_031849238_1 29 152
ctg6_0	exonerate	nucleotide_to_protein_match	13553736	13554431	94.37	-	.	ID=match.27196.71;Target=XP_031849238_1 153 192
ctg6_0	exonerate	nucleotide_to_protein_match	13553311	13553633	94.37	-	.	ID=match.27196.71;Target=XP_031849238_1 192 214
ctg6_0	exonerate	nucleotide_to_protein_match	13552909	13553235	94.37	-	.	ID=match.27196.71;Target=XP_031849238_1 215 384
ctg6_0	exonerate	nucleotide_to_protein_match	13552547	13552811	94.37	-	.	ID=match.27196.71;Target=XP_031849238_1 385 474
ctg6_0	exonerate	nucleotide_to_protein_match	13552179	13552409	94.37	-	.	ID=match.27196.71;Target=XP_031849238_1 474 490
ctg6_0	exonerate	nucleotide_to_protein_match	13551802	13552093	94.37	-	.	ID=match.27196.71;Target=XP_031849238_1 491 599
ctg7_0	exonerate	nucleotide_to_protein_match	14849648	14850134	94.74	-	.	ID=match.27196.72;Target=XP_031838683_1 35 64
ctg7_0	exonerate	nucleotide_to_protein_match	14847055	14847113	94.74	-	.	ID=match.27196.72;Target=XP_031838683_1 65 79
ctg7_0	exonerate	nucleotide_to_protein_match	14846708	14846920	94.74	-	.	ID=match.27196.72;Target=XP_031838683_1 81 200
ctg7_0	exonerate	nucleotide_to_protein_match	14846311	14846516	94.74	-	.	ID=match.27196.72;Target=XP_031838683_1 201 220
ctg7_0	exonerate	nucleotide_to_protein_match	14846029	14846184	94.74	-	.	ID=match.27196.72;Target=XP_031838683_1 220 291
ctg7_0	exonerate	nucleotide_to_protein_match	14845280	14845922	94.74	-	.	ID=match.27196.72;Target=XP_031838683_1 291 359
ctg7_0	exonerate	nucleotide_to_protein_match	14844418	14844594	94.74	-	.	ID=match.27196.72;Target=XP_031838683_1 360 411
ctg7_0	exonerate	nucleotide_to_protein_match	14843168	14843909	94.74	-	.	ID=match.27196.72;Target=XP_031838683_1 412 626
ctg7_0	exonerate	nucleotide_to_protein_match	14842863	14843040	94.74	-	.	ID=match.27196.72;Target=XP_031838683_1 626 685
ctg7_0	exonerate	nucleotide_to_protein_match	14841577	14841728	94.74	-	.	ID=match.27196.72;Target=XP_031838683_1 685 932
ctg7_0	exonerate	nucleotide_to_protein_match	14841138	14841490	94.74	-	.	ID=match.27196.72;Target=XP_031838683_1 933 991
ctg7_0	exonerate	nucleotide_to_protein_match	14840664	14840889	94.74	-	.	ID=match.27196.72;Target=XP_031838683_1 992 1042
ctg7_0	exonerate	nucleotide_to_protein_match	14840347	14840582	94.74	-	.	ID=match.27196.72;Target=XP_031838683_1 1043 1160
ctg7_0	exonerate	nucleotide_to_protein_match	14839842	14840255	94.74	-	.	ID=match.27196.72;Target=XP_031838683_1 1160 1235
R3_1	exonerate	nucleotide_to_protein_match	4786411	4786547	96.52	-	.	ID=match.27196.73;Target=XP_017754588_1 1 46
R3_1	exonerate	nucleotide_to_protein_match	4785973	4786168	96.52	-	.	ID=match.27196.73;Target=XP_017754588_1 47 112
R3_1	exonerate	nucleotide_to_protein_match	4785224	4785389	96.52	-	.	ID=match.27196.73;Target=XP_017754588_1 112 167
R3_1	exonerate	nucleotide_to_protein_match	4784825	4785053	96.52	-	.	ID=match.27196.73;Target=XP_017754588_1 168 243
R3_1	exonerate	nucleotide_to_protein_match	4784259	4784303	96.52	-	.	ID=match.27196.73;Target=XP_017754588_1 244 258
R3_1	exonerate	nucleotide_to_protein_match	4784005	4784087	96.52	-	.	ID=match.27196.73;Target=XP_017754588_1 259 286
R3_1	exonerate	nucleotide_to_protein_match	4782666	4782997	96.52	-	.	ID=match.27196.73;Target=XP_017754588_1 287 397
R3_1	exonerate	nucleotide_to_protein_match	4782161	4782561	96.52	-	.	ID=match.27196.73;Target=XP_017754588_1 397 530
R3_1	exonerate	nucleotide_to_protein_match	4781633	4781786	96.52	-	.	ID=match.27196.73;Target=XP_017754588_1 531 582
R2_5	exonerate	nucleotide_to_protein_match	253383	253801	96.27	-	.	ID=match.27196.74;Target=XP_015429482_1 6 145
R2_5	exonerate	nucleotide_to_protein_match	253125	253315	96.27	-	.	ID=match.27196.74;Target=XP_015429482_1 146 209
R2_5	exonerate	nucleotide_to_protein_match	252812	252951	96.27	-	.	ID=match.27196.74;Target=XP_015429482_1 210 256
R2_5	exonerate	nucleotide_to_protein_match	252529	252726	96.27	-	.	ID=match.27196.74;Target=XP_015429482_1 256 322
R2_5	exonerate	nucleotide_to_protein_match	252052	252446	96.27	-	.	ID=match.27196.74;Target=XP_015429482_1 322 397
R2_5	exonerate	nucleotide_to_protein_match	251551	251968	96.27	-	.	ID=match.27196.74;Target=XP_015429482_1 397 452
R2_5	exonerate	nucleotide_to_protein_match	251344	251469	96.27	-	.	ID=match.27196.74;Target=XP_015429482_1 453 592
R2_5	exonerate	nucleotide_to_protein_match	251138	251272	96.27	-	.	ID=match.27196.74;Target=XP_015429482_1 592 634
R2_5	exonerate	nucleotide_to_protein_match	13725807	13726037	99.20	-	.	ID=match.27196.75;Target=KAF3422004_1 8 85
R2_5	exonerate	nucleotide_to_protein_match	13725316	13725701	99.20	-	.	ID=match.27196.75;Target=KAF3422004_1 85 213
R2_5	exonerate	nucleotide_to_protein_match	13725070	13725240	99.20	-	.	ID=match.27196.75;Target=KAF3422004_1 214 270
R2_5	exonerate	nucleotide_to_protein_match	13724675	13724988	99.20	-	.	ID=match.27196.75;Target=KAF3422004_1 271 375
R2_5	exonerate	nucleotide_to_protein_match	13724266	13724582	99.20	-	.	ID=match.27196.75;Target=KAF3422004_1 376 481
R2_5	exonerate	nucleotide_to_protein_match	13724068	13724154	99.20	-	.	ID=match.27196.75;Target=KAF3422004_1 481 510
R3_1	exonerate	nucleotide_to_protein_match	11596541	11596719	87.31	-	.	ID=match.27196.76;Target=XP_003402408_1 7 66
R3_1	exonerate	nucleotide_to_protein_match	11596289	11596484	87.31	-	.	ID=match.27196.76;Target=XP_003402408_1 67 132
R3_1	exonerate	nucleotide_to_protein_match	11595991	11596183	87.31	-	.	ID=match.27196.76;Target=XP_003402408_1 132 196
R3_1	exonerate	nucleotide_to_protein_match	11595649	11595865	87.31	-	.	ID=match.27196.76;Target=XP_003402408_1 197 268
R3_1	exonerate	nucleotide_to_protein_match	11595459	11595568	87.31	-	.	ID=match.27196.76;Target=XP_003402408_1 269 305
R3_1	exonerate	nucleotide_to_protein_match	11595203	11595383	87.31	-	.	ID=match.27196.76;Target=XP_003402408_1 306 365
R3_1	exonerate	nucleotide_to_protein_match	11595032	11595128	87.31	-	.	ID=match.27196.76;Target=XP_003402408_1 366 398
R3_1	exonerate	nucleotide_to_protein_match	11225769	11225951	97.91	-	.	ID=match.27196.77;Target=XP_017796843_1 65 126
R3_1	exonerate	nucleotide_to_protein_match	11225056	11225296	97.91	-	.	ID=match.27196.77;Target=XP_017796843_1 126 206
R3_1	exonerate	nucleotide_to_protein_match	11223918	11224183	97.91	-	.	ID=match.27196.77;Target=XP_017796843_1 207 295
R3_1	exonerate	nucleotide_to_protein_match	11222168	11222542	97.91	-	.	ID=match.27196.77;Target=XP_017796843_1 295 420
R3_1	exonerate	nucleotide_to_protein_match	11219968	11220051	97.91	-	.	ID=match.27196.77;Target=XP_017796843_1 420 448
R2_7	exonerate	nucleotide_to_protein_match	141369	141477	86.35	-	.	ID=match.27196.78;Target=GBLP_DROME 1 37
R2_7	exonerate	nucleotide_to_protein_match	140951	141159	86.35	-	.	ID=match.27196.78;Target=GBLP_DROME 38 50
R2_7	exonerate	nucleotide_to_protein_match	140442	140648	86.35	-	.	ID=match.27196.78;Target=GBLP_DROME 51 108
R2_7	exonerate	nucleotide_to_protein_match	140129	140239	86.35	-	.	ID=match.27196.78;Target=GBLP_DROME 108 177
R2_7	exonerate	nucleotide_to_protein_match	139647	139958	86.35	-	.	ID=match.27196.78;Target=GBLP_DROME 177 214
R1_4	exonerate	nucleotide_to_protein_match	2391880	2392164	99.00	+	.	ID=match.27196.79;Target=XP_017764209_1 1 96
R1_4	exonerate	nucleotide_to_protein_match	2392750	2392921	99.00	+	.	ID=match.27196.79;Target=XP_017764209_1 96 153
R1_4	exonerate	nucleotide_to_protein_match	2393006	2393151	99.00	+	.	ID=match.27196.79;Target=XP_017764209_1 154 202
R1_1	exonerate	nucleotide_to_protein_match	8832271	8832435	92.87	+	.	ID=match.27196.80;Target=XP_033332274_1 1 56
R1_1	exonerate	nucleotide_to_protein_match	8832614	8832805	92.87	+	.	ID=match.27196.80;Target=XP_033332274_1 56 120
R1_1	exonerate	nucleotide_to_protein_match	8832882	8833041	92.87	+	.	ID=match.27196.80;Target=XP_033332274_1 120 173
R1_1	exonerate	nucleotide_to_protein_match	8833115	8833371	92.87	+	.	ID=match.27196.80;Target=XP_033332274_1 174 259
R1_1	exonerate	nucleotide_to_protein_match	8833463	8833629	92.87	+	.	ID=match.27196.80;Target=XP_033332274_1 259 314
R1_1	exonerate	nucleotide_to_protein_match	8833713	8834019	92.87	+	.	ID=match.27196.80;Target=XP_033332274_1 315 417
R1_1	exonerate	nucleotide_to_protein_match	8834101	8834193	92.87	+	.	ID=match.27196.80;Target=XP_033332274_1 417 448
R1_1	exonerate	nucleotide_to_protein_match	8834261	8834429	92.87	+	.	ID=match.27196.80;Target=XP_033332274_1 448 504
R1_1	exonerate	nucleotide_to_protein_match	8834501	8834639	92.87	+	.	ID=match.27196.80;Target=XP_033332274_1 505 550
R1_1	exonerate	nucleotide_to_protein_match	8834717	8835075	92.87	+	.	ID=match.27196.80;Target=XP_033332274_1 551 670
R1_1	exonerate	nucleotide_to_protein_match	8835149	8835476	92.87	+	.	ID=match.27196.80;Target=XP_033332274_1 671 779
R1_1	exonerate	nucleotide_to_protein_match	8835554	8835751	92.87	+	.	ID=match.27196.80;Target=XP_033332274_1 780 845
R1_1	exonerate	nucleotide_to_protein_match	8835824	8836102	92.87	+	.	ID=match.27196.80;Target=XP_033332274_1 846 938
R1_1	exonerate	nucleotide_to_protein_match	8836168	8836333	92.87	+	.	ID=match.27196.80;Target=XP_033332274_1 939 994
R1_1	exonerate	nucleotide_to_protein_match	8836416	8836490	92.87	+	.	ID=match.27196.80;Target=XP_033332274_1 994 1019
R3_2	exonerate	nucleotide_to_protein_match	15963694	15964096	85.96	-	.	ID=match.27196.81;Target=XP_003702120_1 1 34
R3_2	exonerate	nucleotide_to_protein_match	15963167	15963624	85.96	-	.	ID=match.27196.81;Target=XP_003702120_1 34 134
R1_1	exonerate	nucleotide_to_protein_match	9950977	9951161	97.78	-	.	ID=match.27196.82;Target=XP_012249633_1 130 191
R1_1	exonerate	nucleotide_to_protein_match	9950735	9950880	97.78	-	.	ID=match.27196.82;Target=XP_012249633_1 192 240
R1_1	exonerate	nucleotide_to_protein_match	9950213	9950642	97.78	-	.	ID=match.27196.82;Target=XP_012249633_1 241 383
R1_1	exonerate	nucleotide_to_protein_match	9949136	9949285	97.78	-	.	ID=match.27196.82;Target=XP_012249633_1 384 433
R1_1	exonerate	nucleotide_to_protein_match	9947250	9947817	97.78	-	.	ID=match.27196.82;Target=XP_012249633_1 434 623
R1_1	exonerate	nucleotide_to_protein_match	9946952	9947158	97.78	-	.	ID=match.27196.82;Target=XP_012249633_1 623 692
R1_1	exonerate	nucleotide_to_protein_match	9945164	9946873	97.78	-	.	ID=match.27196.82;Target=XP_012249633_1 692 719
R1_1	exonerate	nucleotide_to_protein_match	9944720	9945074	97.78	-	.	ID=match.27196.82;Target=XP_012249633_1 720 860
R1_1	exonerate	nucleotide_to_protein_match	9944316	9944614	97.78	-	.	ID=match.27196.82;Target=XP_012249633_1 863 1266
R1_1	exonerate	nucleotide_to_protein_match	9943894	9944085	97.78	-	.	ID=match.27196.82;Target=XP_012249633_1 1266 1351
R1_1	exonerate	nucleotide_to_protein_match	9943424	9943735	97.78	-	.	ID=match.27196.82;Target=XP_012249633_1 1351 1379
R1_1	exonerate	nucleotide_to_protein_match	9942969	9943307	97.78	-	.	ID=match.27196.82;Target=XP_012249633_1 1380 1479
R1_1	exonerate	nucleotide_to_protein_match	9942268	9942552	97.78	-	.	ID=match.27196.82;Target=XP_012249633_1 1479 1543
R1_1	exonerate	nucleotide_to_protein_match	9941886	9942157	97.78	-	.	ID=match.27196.82;Target=XP_012249633_1 1543 1647
R1_1	exonerate	nucleotide_to_protein_match	9941614	9941743	97.78	-	.	ID=match.27196.82;Target=XP_012249633_1 1647 1760
R2_1	exonerate	nucleotide_to_protein_match	1541443	1541506	97.24	+	.	ID=match.27196.83;Target=XP_017798371_1 2 23
R2_1	exonerate	nucleotide_to_protein_match	1541592	1541689	97.24	+	.	ID=match.27196.83;Target=XP_017798371_1 24 56
R2_1	exonerate	nucleotide_to_protein_match	1541875	1542024	97.24	+	.	ID=match.27196.83;Target=XP_017798371_1 56 106
R2_1	exonerate	nucleotide_to_protein_match	1542117	1542242	97.24	+	.	ID=match.27196.83;Target=XP_017798371_1 106 148
R1_4	exonerate	nucleotide_to_protein_match	8103512	8103567	98.79	+	.	ID=match.27196.84;Target=KAF3427292_1 8 26
R1_4	exonerate	nucleotide_to_protein_match	8103629	8103666	98.79	+	.	ID=match.27196.84;Target=KAF3427292_1 27 39
R1_4	exonerate	nucleotide_to_protein_match	8103697	8105727	98.79	+	.	ID=match.27196.84;Target=KAF3427292_1 42 554
R1_4	exonerate	nucleotide_to_protein_match	8105988	8106355	98.79	+	.	ID=match.27196.84;Target=KAF3427292_1 554 559
R1_4	exonerate	nucleotide_to_protein_match	8106601	8106931	98.79	+	.	ID=match.27196.84;Target=KAF3427292_1 559 715
R1_4	exonerate	nucleotide_to_protein_match	8107024	8107548	98.79	+	.	ID=match.27196.84;Target=KAF3427292_1 716 804
R1_4	exonerate	nucleotide_to_protein_match	8107678	8108054	98.79	+	.	ID=match.27196.84;Target=KAF3427292_1 805 839
R1_4	exonerate	nucleotide_to_protein_match	8108141	8108338	98.79	+	.	ID=match.27196.84;Target=KAF3427292_1 839 949
R1_4	exonerate	nucleotide_to_protein_match	8108588	8108743	98.79	+	.	ID=match.27196.84;Target=KAF3427292_1 950 1057
R1_4	exonerate	nucleotide_to_protein_match	8108882	8109358	98.79	+	.	ID=match.27196.84;Target=KAF3427292_1 1058 1125
R1_4	exonerate	nucleotide_to_protein_match	8109674	8110009	98.79	+	.	ID=match.27196.84;Target=KAF3427292_1 1126 1251
R1_4	exonerate	nucleotide_to_protein_match	8110429	8110658	98.79	+	.	ID=match.27196.84;Target=KAF3427292_1 1251 1317
R1_4	exonerate	nucleotide_to_protein_match	8110814	8111177	98.79	+	.	ID=match.27196.84;Target=KAF3427292_1 1317 1369
R1_4	exonerate	nucleotide_to_protein_match	7687606	7687775	93.22	-	.	ID=match.27196.85;Target=KOX67387_1 1 57
R1_4	exonerate	nucleotide_to_protein_match	7686468	7686631	93.22	-	.	ID=match.27196.85;Target=KOX67387_1 58 112
R1_4	exonerate	nucleotide_to_protein_match	7685334	7686385	93.22	-	.	ID=match.27196.85;Target=KOX67387_1 113 207
ctg3_0	exonerate	nucleotide_to_protein_match	7406971	7407073	99.30	-	.	ID=match.27196.86;Target=XP_012167958_1 1 35
ctg3_0	exonerate	nucleotide_to_protein_match	7406378	7406446	99.30	-	.	ID=match.27196.86;Target=XP_012167958_1 36 58
ctg3_0	exonerate	nucleotide_to_protein_match	7406196	7406270	99.30	-	.	ID=match.27196.86;Target=XP_012167958_1 59 83
ctg3_0	exonerate	nucleotide_to_protein_match	7405913	7406127	99.30	-	.	ID=match.27196.86;Target=XP_012167958_1 84 155
ctg3_0	exonerate	nucleotide_to_protein_match	7405631	7405813	99.30	-	.	ID=match.27196.86;Target=XP_012167958_1 155 216
ctg3_0	exonerate	nucleotide_to_protein_match	7404201	7404289	99.30	-	.	ID=match.27196.86;Target=XP_012167958_1 216 245
ctg3_0	exonerate	nucleotide_to_protein_match	7403706	7403880	99.30	-	.	ID=match.27196.86;Target=XP_012167958_1 246 304
ctg3_0	exonerate	nucleotide_to_protein_match	7403272	7403586	99.30	-	.	ID=match.27196.86;Target=XP_012167958_1 304 409
ctg3_0	exonerate	nucleotide_to_protein_match	7403099	7403179	99.30	-	.	ID=match.27196.86;Target=XP_012167958_1 409 436
R3_4	exonerate	nucleotide_to_protein_match	951320	951415	87.76	+	.	ID=match.27196.87;Target=XP_017760463_1 1 33
R3_4	exonerate	nucleotide_to_protein_match	951614	951811	87.76	+	.	ID=match.27196.87;Target=XP_017760463_1 33 37
R3_1	exonerate	nucleotide_to_protein_match	15045350	15045815	86.57	-	.	ID=match.27196.88;Target=XP_003486739_1 1 96
R3_1	exonerate	nucleotide_to_protein_match	15045074	15045275	86.57	-	.	ID=match.27196.88;Target=XP_003486739_1 96 155
R3_1	exonerate	nucleotide_to_protein_match	15044765	15044989	86.57	-	.	ID=match.27196.88;Target=XP_003486739_1 156 222
R3_1	exonerate	nucleotide_to_protein_match	15044279	15044693	86.57	-	.	ID=match.27196.88;Target=XP_003486739_1 223 297
R1_1	exonerate	nucleotide_to_protein_match	11958255	11958374	94.55	+	.	ID=match.27196.89;Target=KAF3421698_1 1 27
R1_1	exonerate	nucleotide_to_protein_match	11958477	11958605	94.55	+	.	ID=match.27196.89;Target=KAF3421698_1 30 44
R1_1	exonerate	nucleotide_to_protein_match	11959239	11959659	94.55	+	.	ID=match.27196.89;Target=KAF3421698_1 44 87
R1_1	exonerate	nucleotide_to_protein_match	11960849	11961003	94.55	+	.	ID=match.27196.89;Target=KAF3421698_1 87 132
R1_1	exonerate	nucleotide_to_protein_match	11961097	11961267	94.55	+	.	ID=match.27196.89;Target=KAF3421698_1 132 200
ctg4_0	exonerate	nucleotide_to_protein_match	17282981	17283130	100.00	+	.	ID=match.27196.90;Target=XP_012246965_1 1 51
ctg4_0	exonerate	nucleotide_to_protein_match	17283205	17283357	100.00	+	.	ID=match.27196.90;Target=XP_012246965_1 51 102
ctg4_0	exonerate	nucleotide_to_protein_match	17283478	17283729	100.00	+	.	ID=match.27196.90;Target=XP_012246965_1 102 186
ctg4_0	exonerate	nucleotide_to_protein_match	17283848	17284086	100.00	+	.	ID=match.27196.90;Target=XP_012246965_1 186 265
ctg4_0	exonerate	nucleotide_to_protein_match	17284167	17284293	100.00	+	.	ID=match.27196.90;Target=XP_012246965_1 266 308
ctg7_0	exonerate	nucleotide_to_protein_match	9681707	9681830	94.32	+	.	ID=match.27196.91;Target=XP_003402299_1 3 44
ctg7_0	exonerate	nucleotide_to_protein_match	9681901	9682050	94.32	+	.	ID=match.27196.91;Target=XP_003402299_1 45 94
ctg7_0	exonerate	nucleotide_to_protein_match	9682139	9682359	94.32	+	.	ID=match.27196.91;Target=XP_003402299_1 95 168
ctg7_0	exonerate	nucleotide_to_protein_match	9682556	9682678	94.32	+	.	ID=match.27196.91;Target=XP_003402299_1 168 209
ctg7_0	exonerate	nucleotide_to_protein_match	9682875	9683054	94.32	+	.	ID=match.27196.91;Target=XP_003402299_1 209 269
R3_2	exonerate	nucleotide_to_protein_match	22263693	22264228	91.37	-	.	ID=match.27196.92;Target=KAF3421468_1 35 110
R3_2	exonerate	nucleotide_to_protein_match	22262285	22263005	91.37	-	.	ID=match.27196.92;Target=KAF3421468_1 110 212
ctg6_0	exonerate	nucleotide_to_protein_match	13554489	13554853	94.30	-	.	ID=match.27196.93;Target=XP_031849240_1 4 125
ctg6_0	exonerate	nucleotide_to_protein_match	13553736	13554431	94.30	-	.	ID=match.27196.93;Target=XP_031849240_1 126 165
ctg6_0	exonerate	nucleotide_to_protein_match	13553311	13553633	94.30	-	.	ID=match.27196.93;Target=XP_031849240_1 165 187
ctg6_0	exonerate	nucleotide_to_protein_match	13552909	13553235	94.30	-	.	ID=match.27196.93;Target=XP_031849240_1 188 357
ctg6_0	exonerate	nucleotide_to_protein_match	13552547	13552811	94.30	-	.	ID=match.27196.93;Target=XP_031849240_1 358 447
ctg6_0	exonerate	nucleotide_to_protein_match	13552179	13552409	94.30	-	.	ID=match.27196.93;Target=XP_031849240_1 447 463
ctg6_0	exonerate	nucleotide_to_protein_match	13551802	13552093	94.30	-	.	ID=match.27196.93;Target=XP_031849240_1 464 572
ctg4_0	exonerate	nucleotide_to_protein_match	9063427	9063513	91.20	+	.	ID=match.27196.94;Target=XP_026296485_1 1 18
ctg4_0	exonerate	nucleotide_to_protein_match	9064531	9064715	91.20	+	.	ID=match.27196.94;Target=XP_026296485_1 19 31
ctg4_0	exonerate	nucleotide_to_protein_match	9064837	9065003	91.20	+	.	ID=match.27196.94;Target=XP_026296485_1 31 92
ctg4_0	exonerate	nucleotide_to_protein_match	9065145	9065323	91.20	+	.	ID=match.27196.94;Target=XP_026296485_1 93 148
ctg4_0	exonerate	nucleotide_to_protein_match	9066056	9066436	91.20	+	.	ID=match.27196.94;Target=XP_026296485_1 149 208
ctg4_0	exonerate	nucleotide_to_protein_match	9066696	9066929	91.20	+	.	ID=match.27196.94;Target=XP_026296485_1 208 335
ctg7_0	exonerate	nucleotide_to_protein_match	1374281	1374417	91.49	-	.	ID=match.27196.95;Target=XP_017798320_1 8 53
ctg7_0	exonerate	nucleotide_to_protein_match	1374037	1374140	91.49	-	.	ID=match.27196.95;Target=XP_017798320_1 54 88
ctg7_0	exonerate	nucleotide_to_protein_match	1373269	1373596	91.49	-	.	ID=match.27196.95;Target=XP_017798320_1 89 197
ctg7_0	exonerate	nucleotide_to_protein_match	1372443	1372715	91.49	-	.	ID=match.27196.95;Target=XP_017798320_1 198 288
ctg7_0	exonerate	nucleotide_to_protein_match	1372132	1372288	91.49	-	.	ID=match.27196.95;Target=XP_017798320_1 289 341
R3_5	exonerate	nucleotide_to_protein_match	3209395	3209490	91.43	-	.	ID=match.27196.96;Target=XP_031845866_1 1 33
R3_5	exonerate	nucleotide_to_protein_match	3209196	3209291	91.43	-	.	ID=match.27196.96;Target=XP_031845866_1 33 65
R3_5	exonerate	nucleotide_to_protein_match	3208991	3209119	91.43	-	.	ID=match.27196.96;Target=XP_031845866_1 65 108
R3_5	exonerate	nucleotide_to_protein_match	3208181	3208591	91.43	-	.	ID=match.27196.96;Target=XP_031845866_1 108 245
R3_5	exonerate	nucleotide_to_protein_match	3207648	3207721	91.43	-	.	ID=match.27196.96;Target=XP_031845866_1 245 269
R3_5	exonerate	nucleotide_to_protein_match	3206967	3207410	91.43	-	.	ID=match.27196.96;Target=XP_031845866_1 270 417
R3_5	exonerate	nucleotide_to_protein_match	3206663	3206890	91.43	-	.	ID=match.27196.96;Target=XP_031845866_1 418 493
R3_5	exonerate	nucleotide_to_protein_match	3206429	3206591	91.43	-	.	ID=match.27196.96;Target=XP_031845866_1 494 548
R3_5	exonerate	nucleotide_to_protein_match	3205966	3206148	91.43	-	.	ID=match.27196.96;Target=XP_031845866_1 548 609
R3_5	exonerate	nucleotide_to_protein_match	3205375	3205759	91.43	-	.	ID=match.27196.96;Target=XP_031845866_1 609 737
R3_5	exonerate	nucleotide_to_protein_match	3205032	3205300	91.43	-	.	ID=match.27196.96;Target=XP_031845866_1 738 749
R3_5	exonerate	nucleotide_to_protein_match	3204347	3204919	91.43	-	.	ID=match.27196.96;Target=XP_031845866_1 749 806
R3_5	exonerate	nucleotide_to_protein_match	3203748	3204173	91.43	-	.	ID=match.27196.96;Target=XP_031845866_1 806 825
R3_5	exonerate	nucleotide_to_protein_match	3203566	3203652	91.43	-	.	ID=match.27196.96;Target=XP_031845866_1 825 840
R3_1	exonerate	nucleotide_to_protein_match	12380648	12381922	91.29	-	.	ID=match.27196.97;Target=TBB1_HOMAM 19 39
R1_4	exonerate	nucleotide_to_protein_match	1768355	1768592	85.58	-	.	ID=match.27196.98;Target=XP_012173083_1 1 80
R1_4	exonerate	nucleotide_to_protein_match	1767662	1767873	85.58	-	.	ID=match.27196.98;Target=XP_012173083_1 81 151
R1_4	exonerate	nucleotide_to_protein_match	1767401	1767515	85.58	-	.	ID=match.27196.98;Target=XP_012173083_1 151 189
R1_4	exonerate	nucleotide_to_protein_match	1767195	1767331	85.58	-	.	ID=match.27196.98;Target=XP_012173083_1 190 235
R1_4	exonerate	nucleotide_to_protein_match	1766720	1767129	85.58	-	.	ID=match.27196.98;Target=XP_012173083_1 235 371
R1_4	exonerate	nucleotide_to_protein_match	1766472	1766637	85.58	-	.	ID=match.27196.98;Target=XP_012173083_1 372 427
R3_4	exonerate	nucleotide_to_protein_match	88467	88852	88.99	-	.	ID=match.27196.99;Target=XP_033328162_1 9 137
R3_4	exonerate	nucleotide_to_protein_match	88313	88381	88.99	-	.	ID=match.27196.99;Target=XP_033328162_1 138 160
R3_4	exonerate	nucleotide_to_protein_match	88019	88145	88.99	-	.	ID=match.27196.99;Target=XP_033328162_1 161 203
R3_4	exonerate	nucleotide_to_protein_match	86978	87340	88.99	-	.	ID=match.27196.99;Target=XP_033328162_1 203 324
R3_4	exonerate	nucleotide_to_protein_match	86570	86890	88.99	-	.	ID=match.27196.99;Target=XP_033328162_1 324 431
R3_4	exonerate	nucleotide_to_protein_match	86098	86502	88.99	-	.	ID=match.27196.99;Target=XP_033328162_1 431 566
R3_4	exonerate	nucleotide_to_protein_match	85757	86028	88.99	-	.	ID=match.27196.99;Target=XP_033328162_1 566 656
R3_4	exonerate	nucleotide_to_protein_match	85318	85672	88.99	-	.	ID=match.27196.99;Target=XP_033328162_1 657 775
ctg6_0	exonerate	nucleotide_to_protein_match	6818829	6819019	93.89	-	.	ID=match.27196.100;Target=XP_024221192_1 1 64
ctg6_0	exonerate	nucleotide_to_protein_match	6818209	6818634	93.89	-	.	ID=match.27196.100;Target=XP_024221192_1 65 206
ctg6_0	exonerate	nucleotide_to_protein_match	6817230	6817539	93.89	-	.	ID=match.27196.100;Target=XP_024221192_1 207 310
ctg6_0	exonerate	nucleotide_to_protein_match	6816147	6816295	93.89	-	.	ID=match.27196.100;Target=XP_024221192_1 310 342
ctg6_0	exonerate	nucleotide_to_protein_match	6815879	6816095	93.89	-	.	ID=match.27196.100;Target=XP_024221192_1 345 362
ctg6_0	exonerate	nucleotide_to_protein_match	6815118	6815369	93.89	-	.	ID=match.27196.100;Target=XP_024221192_1 363 392
ctg3_0	exonerate	nucleotide_to_protein_match	2426891	2427040	96.00	-	.	ID=match.27196.101;Target=KAF3430026_1 9 59
R2_4	exonerate	nucleotide_to_protein_match	3868860	3870134	98.10	+	.	ID=match.27196.102;Target=XP_031829647_1 1 317
R3_5	exonerate	nucleotide_to_protein_match	7053746	7053926	97.31	+	.	ID=match.27196.103;Target=XP_003392920_1 1 61
R3_5	exonerate	nucleotide_to_protein_match	7054124	7054284	97.31	+	.	ID=match.27196.103;Target=XP_003392920_1 62 115
R3_5	exonerate	nucleotide_to_protein_match	7054409	7054747	97.31	+	.	ID=match.27196.103;Target=XP_003392920_1 115 228
R3_5	exonerate	nucleotide_to_protein_match	7054946	7056094	97.31	+	.	ID=match.27196.103;Target=XP_003392920_1 228 409
R3_5	exonerate	nucleotide_to_protein_match	7056189	7056489	97.31	+	.	ID=match.27196.103;Target=XP_003392920_1 409 428
R3_5	exonerate	nucleotide_to_protein_match	7056755	7057170	97.31	+	.	ID=match.27196.103;Target=XP_003392920_1 428 606
R3_5	exonerate	nucleotide_to_protein_match	7057306	7057947	97.31	+	.	ID=match.27196.103;Target=XP_003392920_1 606 706
R3_5	exonerate	nucleotide_to_protein_match	7058059	7058469	97.31	+	.	ID=match.27196.103;Target=XP_003392920_1 707 845
R3_5	exonerate	nucleotide_to_protein_match	7059057	7059273	97.31	+	.	ID=match.27196.103;Target=XP_003392920_1 845 1059
R3_5	exonerate	nucleotide_to_protein_match	7059415	7059638	97.31	+	.	ID=match.27196.103;Target=XP_003392920_1 1059 1196
R2_6	exonerate	nucleotide_to_protein_match	9081524	9081676	85.80	+	.	ID=match.27196.104;Target=XP_012169605_1 2 53
R2_6	exonerate	nucleotide_to_protein_match	9083767	9083946	85.80	+	.	ID=match.27196.104;Target=XP_012169605_1 53 113
R2_6	exonerate	nucleotide_to_protein_match	9084494	9084688	85.80	+	.	ID=match.27196.104;Target=XP_012169605_1 113 178
R1_5	exonerate	nucleotide_to_protein_match	567888	569335	93.24	-	.	ID=match.27196.105;Target=XP_020719840_1 1 483
R1_5	exonerate	nucleotide_to_protein_match	566210	566540	93.24	-	.	ID=match.27196.105;Target=XP_020719840_1 484 594
ctg6_0	exonerate	nucleotide_to_protein_match	1932508	1932852	90.45	-	.	ID=match.27196.106;Target=XP_012172820_1 1 27
ctg6_0	exonerate	nucleotide_to_protein_match	1932042	1932185	90.45	-	.	ID=match.27196.106;Target=XP_012172820_1 27 64
ctg6_0	exonerate	nucleotide_to_protein_match	1931922	1931975	90.45	-	.	ID=match.27196.106;Target=XP_012172820_1 64 113
R3_4	exonerate	nucleotide_to_protein_match	9019722	9020214	93.62	-	.	ID=match.27196.107;Target=KAF3421653_1 1 71
R3_4	exonerate	nucleotide_to_protein_match	9016673	9019466	93.62	-	.	ID=match.27196.107;Target=KAF3421653_1 71 164
R3_4	exonerate	nucleotide_to_protein_match	9016149	9016587	93.62	-	.	ID=match.27196.107;Target=KAF3421653_1 165 1095
R2_1	exonerate	nucleotide_to_protein_match	6913154	6913640	98.99	-	.	ID=match.27196.108;Target=XP_017792443_1 1 163
R2_1	exonerate	nucleotide_to_protein_match	6911160	6911754	98.99	-	.	ID=match.27196.108;Target=XP_017792443_1 164 361
R2_1	exonerate	nucleotide_to_protein_match	6910960	6911071	98.99	-	.	ID=match.27196.108;Target=XP_017792443_1 362 399
ctg4_0	exonerate	nucleotide_to_protein_match	9181079	9181347	92.66	-	.	ID=match.27196.109;Target=XP_003705271_1 1 90
ctg4_0	exonerate	nucleotide_to_protein_match	9180629	9180905	92.66	-	.	ID=match.27196.109;Target=XP_003705271_1 91 183
ctg4_0	exonerate	nucleotide_to_protein_match	9180378	9180533	92.66	-	.	ID=match.27196.109;Target=XP_003705271_1 183 201
ctg4_0	exonerate	nucleotide_to_protein_match	9180177	9180308	92.66	-	.	ID=match.27196.109;Target=XP_003705271_1 202 210
ctg4_0	exonerate	nucleotide_to_protein_match	9180055	9180108	92.66	-	.	ID=match.27196.109;Target=XP_003705271_1 211 237
ctg4_0	exonerate	nucleotide_to_protein_match	9179635	9179811	92.66	-	.	ID=match.27196.109;Target=XP_003705271_1 237 281
R1_5	exonerate	nucleotide_to_protein_match	677253	677430	92.86	-	.	ID=match.27196.110;Target=KOX71116_1 1 37
R1_5	exonerate	nucleotide_to_protein_match	676886	677098	92.86	-	.	ID=match.27196.110;Target=KOX71116_1 37 59
R1_5	exonerate	nucleotide_to_protein_match	676504	676820	92.86	-	.	ID=match.27196.110;Target=KOX71116_1 60 130
R1_5	exonerate	nucleotide_to_protein_match	676244	676426	92.86	-	.	ID=match.27196.110;Target=KOX71116_1 131 236
R3_1	exonerate	nucleotide_to_protein_match	6526592	6527947	96.46	+	.	ID=match.27196.111;Target=XP_017796730_1 1 31
R2_3	exonerate	nucleotide_to_protein_match	556737	556797	91.18	-	.	ID=match.27196.112;Target=XP_017799184_1 1 21
R2_3	exonerate	nucleotide_to_protein_match	556492	556540	91.18	-	.	ID=match.27196.112;Target=XP_017799184_1 22 37
R2_3	exonerate	nucleotide_to_protein_match	556314	556397	91.18	-	.	ID=match.27196.112;Target=XP_017799184_1 38 65
R2_3	exonerate	nucleotide_to_protein_match	555836	556235	91.18	-	.	ID=match.27196.112;Target=XP_017799184_1 66 199
R2_3	exonerate	nucleotide_to_protein_match	555714	555740	91.18	-	.	ID=match.27196.112;Target=XP_017799184_1 199 208
ctg6_0	exonerate	nucleotide_to_protein_match	1937619	1937864	94.79	-	.	ID=match.27196.113;Target=XP_031842562_1 1 83
ctg6_0	exonerate	nucleotide_to_protein_match	1937409	1937507	94.79	-	.	ID=match.27196.113;Target=XP_031842562_1 83 116
ctg6_0	exonerate	nucleotide_to_protein_match	1937161	1937332	94.79	-	.	ID=match.27196.113;Target=XP_031842562_1 116 173
ctg6_0	exonerate	nucleotide_to_protein_match	1936677	1937074	94.79	-	.	ID=match.27196.113;Target=XP_031842562_1 174 306
ctg6_0	exonerate	nucleotide_to_protein_match	1936386	1936550	94.79	-	.	ID=match.27196.113;Target=XP_031842562_1 306 361
ctg6_0	exonerate	nucleotide_to_protein_match	1935889	1936020	94.79	-	.	ID=match.27196.113;Target=XP_031842562_1 361 405
R2_4	exonerate	nucleotide_to_protein_match	13479006	13479271	83.18	+	.	ID=match.27196.114;Target=XP_012152566_1 1 89
R2_4	exonerate	nucleotide_to_protein_match	13479529	13479760	83.18	+	.	ID=match.27196.114;Target=XP_012152566_1 90 167
R2_4	exonerate	nucleotide_to_protein_match	13479834	13480097	83.18	+	.	ID=match.27196.114;Target=XP_012152566_1 167 255
R2_4	exonerate	nucleotide_to_protein_match	13480177	13480339	83.18	+	.	ID=match.27196.114;Target=XP_012152566_1 255 309
R2_4	exonerate	nucleotide_to_protein_match	13480402	13480683	83.18	+	.	ID=match.27196.114;Target=XP_012152566_1 310 403
R2_4	exonerate	nucleotide_to_protein_match	13480744	13481046	83.18	+	.	ID=match.27196.114;Target=XP_012152566_1 404 504
R2_4	exonerate	nucleotide_to_protein_match	13481141	13481280	83.18	+	.	ID=match.27196.114;Target=XP_012152566_1 505 551
R2_4	exonerate	nucleotide_to_protein_match	13481342	13481547	83.18	+	.	ID=match.27196.114;Target=XP_012152566_1 551 619
R2_4	exonerate	nucleotide_to_protein_match	13481619	13481760	83.18	+	.	ID=match.27196.114;Target=XP_012152566_1 620 667
R2_4	exonerate	nucleotide_to_protein_match	13481868	13482137	83.18	+	.	ID=match.27196.114;Target=XP_012152566_1 667 757
R2_4	exonerate	nucleotide_to_protein_match	13482255	13482427	83.18	+	.	ID=match.27196.114;Target=XP_012152566_1 757 814
R2_4	exonerate	nucleotide_to_protein_match	13482495	13482747	83.18	+	.	ID=match.27196.114;Target=XP_012152566_1 815 899
R3_2	exonerate	nucleotide_to_protein_match	15799741	15801252	92.61	+	.	ID=match.27196.115;Target=KAF3419919_1 1 24
R2_4	exonerate	nucleotide_to_protein_match	1391104	1391201	93.33	+	.	ID=match.27196.116;Target=XP_623128_1 1 33
R2_4	exonerate	nucleotide_to_protein_match	1391551	1391818	93.33	+	.	ID=match.27196.116;Target=XP_623128_1 34 123
R2_4	exonerate	nucleotide_to_protein_match	1392285	1392568	93.33	+	.	ID=match.27196.116;Target=XP_623128_1 123 217
R2_4	exonerate	nucleotide_to_protein_match	1392657	1392867	93.33	+	.	ID=match.27196.116;Target=XP_623128_1 218 288
R3_1	exonerate	nucleotide_to_protein_match	4786411	4786565	90.05	-	.	ID=match.27196.117;Target=XP_031846001_1 14 65
R3_1	exonerate	nucleotide_to_protein_match	4785973	4786168	90.05	-	.	ID=match.27196.117;Target=XP_031846001_1 66 101
R3_1	exonerate	nucleotide_to_protein_match	4785224	4785389	90.05	-	.	ID=match.27196.117;Target=XP_031846001_1 102 132
R3_1	exonerate	nucleotide_to_protein_match	4784825	4785053	90.05	-	.	ID=match.27196.117;Target=XP_031846001_1 132 187
R3_1	exonerate	nucleotide_to_protein_match	4784259	4784315	90.05	-	.	ID=match.27196.117;Target=XP_031846001_1 188 263
R3_1	exonerate	nucleotide_to_protein_match	4784005	4784087	90.05	-	.	ID=match.27196.117;Target=XP_031846001_1 264 282
R3_1	exonerate	nucleotide_to_protein_match	4782666	4783006	90.05	-	.	ID=match.27196.117;Target=XP_031846001_1 283 310
R3_1	exonerate	nucleotide_to_protein_match	4782161	4782561	90.05	-	.	ID=match.27196.117;Target=XP_031846001_1 311 389
R3_1	exonerate	nucleotide_to_protein_match	4781642	4781786	90.05	-	.	ID=match.27196.117;Target=XP_031846001_1 389 423
ctg6_0	exonerate	nucleotide_to_protein_match	10910742	10910795	95.18	-	.	ID=match.27196.118;Target=KOX80220_1 1 19
ctg6_0	exonerate	nucleotide_to_protein_match	10910154	10910310	95.18	-	.	ID=match.27196.118;Target=KOX80220_1 19 71
ctg6_0	exonerate	nucleotide_to_protein_match	10910028	10910068	95.18	-	.	ID=match.27196.118;Target=KOX80220_1 72 85
ctg6_0	exonerate	nucleotide_to_protein_match	14437095	14438087	99.09	-	.	ID=match.27196.119;Target=KOX79029_1 1 332
R3_2	exonerate	nucleotide_to_protein_match	13426086	13426147	95.42	+	.	ID=match.27196.120;Target=XP_012166061_2 1 21
R3_2	exonerate	nucleotide_to_protein_match	13426369	13426633	95.42	+	.	ID=match.27196.120;Target=XP_012166061_2 22 110
R3_2	exonerate	nucleotide_to_protein_match	13426708	13426917	95.42	+	.	ID=match.27196.120;Target=XP_012166061_2 110 180
R3_2	exonerate	nucleotide_to_protein_match	13426995	13427312	95.42	+	.	ID=match.27196.120;Target=XP_012166061_2 180 286
R1_4	exonerate	nucleotide_to_protein_match	3438709	3438832	99.07	-	.	ID=match.27196.121;Target=KOX75602_1 1 42
R1_4	exonerate	nucleotide_to_protein_match	3438575	3438638	99.07	-	.	ID=match.27196.121;Target=KOX75602_1 43 63
R1_4	exonerate	nucleotide_to_protein_match	3438399	3438512	99.07	-	.	ID=match.27196.121;Target=KOX75602_1 64 101
R1_4	exonerate	nucleotide_to_protein_match	3438114	3438315	99.07	-	.	ID=match.27196.121;Target=KOX75602_1 102 169
R1_4	exonerate	nucleotide_to_protein_match	3437872	3438052	99.07	-	.	ID=match.27196.121;Target=KOX75602_1 169 229
R1_4	exonerate	nucleotide_to_protein_match	3437679	3437796	99.07	-	.	ID=match.27196.121;Target=KOX75602_1 230 268
R1_4	exonerate	nucleotide_to_protein_match	3437533	3437617	99.07	-	.	ID=match.27196.121;Target=KOX75602_1 269 297
R1_4	exonerate	nucleotide_to_protein_match	3437352	3437444	99.07	-	.	ID=match.27196.121;Target=KOX75602_1 297 328
R2_1	exonerate	nucleotide_to_protein_match	17461022	17461469	92.28	-	.	ID=match.27196.122;Target=KOX67157_1 1 62
R2_1	exonerate	nucleotide_to_protein_match	17460080	17460895	92.28	-	.	ID=match.27196.122;Target=KOX67157_1 62 80
R2_1	exonerate	nucleotide_to_protein_match	17459918	17460007	92.28	-	.	ID=match.27196.122;Target=KOX67157_1 80 115
R2_1	exonerate	nucleotide_to_protein_match	17459652	17459825	92.28	-	.	ID=match.27196.122;Target=KOX67157_1 115 124
R2_1	exonerate	nucleotide_to_protein_match	17459174	17459563	92.28	-	.	ID=match.27196.122;Target=KOX67157_1 124 146
R2_1	exonerate	nucleotide_to_protein_match	17458594	17458863	92.28	-	.	ID=match.27196.122;Target=KOX67157_1 147 150
R2_1	exonerate	nucleotide_to_protein_match	17458218	17458505	92.28	-	.	ID=match.27196.122;Target=KOX67157_1 151 295
R2_1	exonerate	nucleotide_to_protein_match	17457551	17458014	92.28	-	.	ID=match.27196.122;Target=KOX67157_1 295 301
R2_1	exonerate	nucleotide_to_protein_match	17456869	17457399	92.28	-	.	ID=match.27196.122;Target=KOX67157_1 301 341
R2_1	exonerate	nucleotide_to_protein_match	17456672	17456778	92.28	-	.	ID=match.27196.122;Target=KOX67157_1 341 378
R2_1	exonerate	nucleotide_to_protein_match	17456448	17456547	92.28	-	.	ID=match.27196.122;Target=KOX67157_1 379 385
ctg4_0	exonerate	nucleotide_to_protein_match	8112864	8114558	92.92	-	.	ID=match.27196.123;Target=XP_012249815_1 1 566
ctg6_0	exonerate	nucleotide_to_protein_match	15950323	15950484	94.94	-	.	ID=match.27196.124;Target=XP_024222342_1 1 55
ctg6_0	exonerate	nucleotide_to_protein_match	15949647	15950241	94.94	-	.	ID=match.27196.124;Target=XP_024222342_1 55 253
ctg6_0	exonerate	nucleotide_to_protein_match	15949315	15949550	94.94	-	.	ID=match.27196.124;Target=XP_024222342_1 254 332
ctg6_0	exonerate	nucleotide_to_protein_match	15949144	15949228	94.94	-	.	ID=match.27196.124;Target=XP_024222342_1 332 360
ctg6_0	exonerate	nucleotide_to_protein_match	15947452	15947624	94.94	-	.	ID=match.27196.124;Target=XP_024222342_1 361 418
R3_5	exonerate	nucleotide_to_protein_match	5277024	5277209	97.77	+	.	ID=match.27196.125;Target=XP_033338843_1 1 63
R3_5	exonerate	nucleotide_to_protein_match	5277338	5277532	97.77	+	.	ID=match.27196.125;Target=XP_033338843_1 63 128
R3_5	exonerate	nucleotide_to_protein_match	5277605	5278030	97.77	+	.	ID=match.27196.125;Target=XP_033338843_1 128 270
R2_6	exonerate	nucleotide_to_protein_match	1775676	1775867	84.03	-	.	ID=match.27196.126;Target=XP_003699621_1 1 65
R2_6	exonerate	nucleotide_to_protein_match	1775328	1775518	84.03	-	.	ID=match.27196.126;Target=XP_003699621_1 65 128
R2_6	exonerate	nucleotide_to_protein_match	1773209	1775252	84.03	-	.	ID=match.27196.126;Target=XP_003699621_1 129 810
R3_7	exonerate	nucleotide_to_protein_match	1954035	1954068	94.64	+	.	ID=match.27196.127;Target=XP_017789266_1 1 12
R3_7	exonerate	nucleotide_to_protein_match	1954352	1954482	94.64	+	.	ID=match.27196.127;Target=XP_017789266_1 13 56
R3_7	exonerate	nucleotide_to_protein_match	1954619	1954963	94.64	+	.	ID=match.27196.127;Target=XP_017789266_1 56 171
R3_7	exonerate	nucleotide_to_protein_match	1955040	1955230	94.64	+	.	ID=match.27196.127;Target=XP_017789266_1 171 234
R3_7	exonerate	nucleotide_to_protein_match	1955311	1955461	94.64	+	.	ID=match.27196.127;Target=XP_017789266_1 235 285
R3_7	exonerate	nucleotide_to_protein_match	1955535	1955701	94.64	+	.	ID=match.27196.127;Target=XP_017789266_1 285 312
R3_7	exonerate	nucleotide_to_protein_match	1955766	1955887	94.64	+	.	ID=match.27196.127;Target=XP_017789266_1 312 339
R3_7	exonerate	nucleotide_to_protein_match	1956076	1956129	94.64	+	.	ID=match.27196.127;Target=XP_017789266_1 340 380
R3_7	exonerate	nucleotide_to_protein_match	1956269	1956812	94.64	+	.	ID=match.27196.127;Target=XP_017789266_1 381 398
R3_7	exonerate	nucleotide_to_protein_match	1956898	1957198	94.64	+	.	ID=match.27196.127;Target=XP_017789266_1 399 579
R3_7	exonerate	nucleotide_to_protein_match	1957294	1957473	94.64	+	.	ID=match.27196.127;Target=XP_017789266_1 580 680
R3_7	exonerate	nucleotide_to_protein_match	1957544	1957620	94.64	+	.	ID=match.27196.127;Target=XP_017789266_1 680 740
R3_7	exonerate	nucleotide_to_protein_match	1957718	1957793	94.64	+	.	ID=match.27196.127;Target=XP_017789266_1 740 765
R1_1	exonerate	nucleotide_to_protein_match	15926108	15926546	95.96	+	.	ID=match.27196.128;Target=XP_033333616_1 1 147
R1_1	exonerate	nucleotide_to_protein_match	15927220	15927623	95.96	+	.	ID=match.27196.128;Target=XP_033333616_1 148 282
R1_1	exonerate	nucleotide_to_protein_match	15928025	15928204	95.96	+	.	ID=match.27196.128;Target=XP_033333616_1 282 342
R1_1	exonerate	nucleotide_to_protein_match	15929293	15929607	95.96	+	.	ID=match.27196.128;Target=XP_033333616_1 342 447
R3_2	exonerate	nucleotide_to_protein_match	3776884	3777043	100.00	-	.	ID=match.27196.129;Target=KAF3424088_1 56 109
R3_2	exonerate	nucleotide_to_protein_match	3776192	3776522	100.00	-	.	ID=match.27196.129;Target=KAF3424088_1 110 219
R3_2	exonerate	nucleotide_to_protein_match	3774870	3775260	100.00	-	.	ID=match.27196.129;Target=KAF3424088_1 220 350
R3_1	exonerate	nucleotide_to_protein_match	8413835	8414530	93.97	+	.	ID=match.27196.130;Target=XP_003395092_1 1 233
R3_5	exonerate	nucleotide_to_protein_match	6793165	6793492	91.96	-	.	ID=match.27196.131;Target=XP_020721433_1 1 110
R3_5	exonerate	nucleotide_to_protein_match	6791814	6792079	91.96	-	.	ID=match.27196.131;Target=XP_020721433_1 111 115
R3_5	exonerate	nucleotide_to_protein_match	6791370	6791720	91.96	-	.	ID=match.27196.131;Target=XP_020721433_1 115 198
R3_5	exonerate	nucleotide_to_protein_match	6790689	6791282	91.96	-	.	ID=match.27196.131;Target=XP_020721433_1 198 315
R3_4	exonerate	nucleotide_to_protein_match	10754338	10754595	90.00	+	.	ID=match.27196.132;Target=XP_012176483_1 1 87
R3_4	exonerate	nucleotide_to_protein_match	10754673	10754804	90.00	+	.	ID=match.27196.132;Target=XP_012176483_1 87 131
R3_4	exonerate	nucleotide_to_protein_match	10754882	10755124	90.00	+	.	ID=match.27196.132;Target=XP_012176483_1 131 180
ctg6_0	exonerate	nucleotide_to_protein_match	6818829	6819019	94.32	-	.	ID=match.27196.133;Target=XP_012237111_1 1 64
ctg6_0	exonerate	nucleotide_to_protein_match	6818209	6818634	94.32	-	.	ID=match.27196.133;Target=XP_012237111_1 65 206
ctg6_0	exonerate	nucleotide_to_protein_match	6817230	6817539	94.32	-	.	ID=match.27196.133;Target=XP_012237111_1 207 310
ctg6_0	exonerate	nucleotide_to_protein_match	6816147	6816295	94.32	-	.	ID=match.27196.133;Target=XP_012237111_1 310 342
ctg6_0	exonerate	nucleotide_to_protein_match	6815879	6816095	94.32	-	.	ID=match.27196.133;Target=XP_012237111_1 345 362
ctg6_0	exonerate	nucleotide_to_protein_match	6815119	6815369	94.32	-	.	ID=match.27196.133;Target=XP_012237111_1 363 392
ctg6_0	exonerate	nucleotide_to_protein_match	6814638	6814863	94.32	-	.	ID=match.27196.133;Target=XP_012237111_1 392 430
R2_5	exonerate	nucleotide_to_protein_match	496781	496996	97.80	-	.	ID=match.27196.134;Target=XP_017756321_1 1 73
R2_5	exonerate	nucleotide_to_protein_match	495677	496696	97.80	-	.	ID=match.27196.134;Target=XP_017756321_1 73 413
R2_5	exonerate	nucleotide_to_protein_match	495446	495591	97.80	-	.	ID=match.27196.134;Target=XP_017756321_1 413 461
R2_5	exonerate	nucleotide_to_protein_match	495240	495357	97.80	-	.	ID=match.27196.134;Target=XP_017756321_1 462 501
R2_4	exonerate	nucleotide_to_protein_match	2759873	2760018	97.78	+	.	ID=match.27196.135;Target=XP_012139844_1 1 49
R2_4	exonerate	nucleotide_to_protein_match	2762021	2762231	97.78	+	.	ID=match.27196.135;Target=XP_012139844_1 50 120
R2_4	exonerate	nucleotide_to_protein_match	2762321	2762444	97.78	+	.	ID=match.27196.135;Target=XP_012139844_1 120 161
R2_4	exonerate	nucleotide_to_protein_match	2762602	2762666	97.78	+	.	ID=match.27196.135;Target=XP_012139844_1 162 183
ctg6_0	exonerate	nucleotide_to_protein_match	4226863	4226921	92.16	+	.	ID=match.27196.136;Target=XP_017754828_1 1 20
ctg6_0	exonerate	nucleotide_to_protein_match	4227001	4227077	92.16	+	.	ID=match.27196.136;Target=XP_017754828_1 21 46
ctg6_0	exonerate	nucleotide_to_protein_match	4227149	4227441	92.16	+	.	ID=match.27196.136;Target=XP_017754828_1 47 144
ctg6_0	exonerate	nucleotide_to_protein_match	4227520	4227719	92.16	+	.	ID=match.27196.136;Target=XP_017754828_1 144 210
ctg6_0	exonerate	nucleotide_to_protein_match	4227786	4227930	92.16	+	.	ID=match.27196.136;Target=XP_017754828_1 211 259
R3_4	exonerate	nucleotide_to_protein_match	8392115	8392240	97.85	-	.	ID=match.27196.137;Target=KAF3428829_1 1 43
R3_4	exonerate	nucleotide_to_protein_match	8390601	8390753	97.85	-	.	ID=match.27196.137;Target=KAF3428829_1 43 94
ctg6_0	exonerate	nucleotide_to_protein_match	4858258	4858422	90.01	+	.	ID=match.27196.138;Target=XP_003699254_1 1 19
ctg6_0	exonerate	nucleotide_to_protein_match	4858515	4858821	90.01	+	.	ID=match.27196.138;Target=XP_003699254_1 20 57
ctg6_0	exonerate	nucleotide_to_protein_match	4858905	4859133	90.01	+	.	ID=match.27196.138;Target=XP_003699254_1 57 113
ctg6_0	exonerate	nucleotide_to_protein_match	4859234	4859318	90.01	+	.	ID=match.27196.138;Target=XP_003699254_1 113 118
ctg6_0	exonerate	nucleotide_to_protein_match	4859383	4860030	90.01	+	.	ID=match.27196.138;Target=XP_003699254_1 118 156
ctg6_0	exonerate	nucleotide_to_protein_match	4860111	4860422	90.01	+	.	ID=match.27196.138;Target=XP_003699254_1 157 232
ctg6_0	exonerate	nucleotide_to_protein_match	4860491	4860691	90.01	+	.	ID=match.27196.138;Target=XP_003699254_1 233 261
ctg6_0	exonerate	nucleotide_to_protein_match	4860762	4861265	90.01	+	.	ID=match.27196.138;Target=XP_003699254_1 261 477
ctg6_0	exonerate	nucleotide_to_protein_match	4861352	4861414	90.01	+	.	ID=match.27196.138;Target=XP_003699254_1 477 581
R1_5	exonerate	nucleotide_to_protein_match	1097841	1098122	85.82	+	.	ID=match.27196.139;Target=XP_012246194_1 10 40
R1_5	exonerate	nucleotide_to_protein_match	1098201	1098431	85.82	+	.	ID=match.27196.139;Target=XP_012246194_1 40 69
R1_5	exonerate	nucleotide_to_protein_match	1098521	1098957	85.82	+	.	ID=match.27196.139;Target=XP_012246194_1 70 87
R1_5	exonerate	nucleotide_to_protein_match	1099042	1099494	85.82	+	.	ID=match.27196.139;Target=XP_012246194_1 87 101
R1_5	exonerate	nucleotide_to_protein_match	1099580	1099878	85.82	+	.	ID=match.27196.139;Target=XP_012246194_1 101 178
R1_5	exonerate	nucleotide_to_protein_match	1100571	1100920	85.82	+	.	ID=match.27196.139;Target=XP_012246194_1 178 323
R1_4	exonerate	nucleotide_to_protein_match	3654710	3654779	96.02	+	.	ID=match.27196.140;Target=XP_031829063_1 1 24
R1_4	exonerate	nucleotide_to_protein_match	3654850	3654989	96.02	+	.	ID=match.27196.140;Target=XP_031829063_1 25 71
R1_4	exonerate	nucleotide_to_protein_match	3655068	3655331	96.02	+	.	ID=match.27196.140;Target=XP_031829063_1 71 159
R1_4	exonerate	nucleotide_to_protein_match	3655421	3655562	96.02	+	.	ID=match.27196.140;Target=XP_031829063_1 159 206
R1_4	exonerate	nucleotide_to_protein_match	3655639	3655764	96.02	+	.	ID=match.27196.140;Target=XP_031829063_1 207 248
R1_4	exonerate	nucleotide_to_protein_match	3655853	3656067	96.02	+	.	ID=match.27196.140;Target=XP_031829063_1 249 320
R1_4	exonerate	nucleotide_to_protein_match	3656141	3656248	96.02	+	.	ID=match.27196.140;Target=XP_031829063_1 320 356
R2_6	exonerate	nucleotide_to_protein_match	7034312	7034332	96.65	+	.	ID=match.27196.141;Target=XP_015432595_1 1 8
R2_6	exonerate	nucleotide_to_protein_match	7034405	7035865	96.65	+	.	ID=match.27196.141;Target=XP_015432595_1 8 495
R2_6	exonerate	nucleotide_to_protein_match	7035947	7036078	96.65	+	.	ID=match.27196.141;Target=XP_015432595_1 495 539
R3_4	exonerate	nucleotide_to_protein_match	2142415	2142551	92.29	+	.	ID=match.27196.142;Target=XP_003490858_1 1 46
R3_4	exonerate	nucleotide_to_protein_match	2142747	2142856	92.29	+	.	ID=match.27196.142;Target=XP_003490858_1 47 83
R3_4	exonerate	nucleotide_to_protein_match	2142932	2143112	92.29	+	.	ID=match.27196.142;Target=XP_003490858_1 84 143
R3_4	exonerate	nucleotide_to_protein_match	2143182	2143351	92.29	+	.	ID=match.27196.142;Target=XP_003490858_1 144 200
R3_4	exonerate	nucleotide_to_protein_match	2143431	2143598	92.29	+	.	ID=match.27196.142;Target=XP_003490858_1 201 256
R3_4	exonerate	nucleotide_to_protein_match	2143690	2143789	92.29	+	.	ID=match.27196.142;Target=XP_003490858_1 257 289
R3_4	exonerate	nucleotide_to_protein_match	2143856	2144265	92.29	+	.	ID=match.27196.142;Target=XP_003490858_1 290 426
R3_4	exonerate	nucleotide_to_protein_match	2144329	2144471	92.29	+	.	ID=match.27196.142;Target=XP_003490858_1 427 474
R3_4	exonerate	nucleotide_to_protein_match	2144554	2144820	92.29	+	.	ID=match.27196.142;Target=XP_003490858_1 474 563
R3_4	exonerate	nucleotide_to_protein_match	2144897	2145022	92.29	+	.	ID=match.27196.142;Target=XP_003490858_1 563 605
R3_1	exonerate	nucleotide_to_protein_match	8219442	8219817	96.95	-	.	ID=match.27196.143;Target=XP_012152874_1 1 126
R3_1	exonerate	nucleotide_to_protein_match	8216920	8217130	96.95	-	.	ID=match.27196.143;Target=XP_012152874_1 127 196
R3_1	exonerate	nucleotide_to_protein_match	8216361	8216635	96.95	-	.	ID=match.27196.143;Target=XP_012152874_1 197 288
R3_1	exonerate	nucleotide_to_protein_match	8216066	8216241	96.95	-	.	ID=match.27196.143;Target=XP_012152874_1 289 347
R3_1	exonerate	nucleotide_to_protein_match	8215776	8215928	96.95	-	.	ID=match.27196.143;Target=XP_012152874_1 347 398
R3_2	exonerate	nucleotide_to_protein_match	21864025	21864154	86.75	+	.	ID=match.27196.144;Target=KAF3420691_1 1 44
R3_2	exonerate	nucleotide_to_protein_match	21865998	21866119	86.75	+	.	ID=match.27196.144;Target=KAF3420691_1 45 85
R1_1	exonerate	nucleotide_to_protein_match	15295708	15296601	87.94	-	.	ID=match.27196.145;Target=XP_020720310_1 1 299
R1_1	exonerate	nucleotide_to_protein_match	15295417	15295641	87.94	-	.	ID=match.27196.145;Target=XP_020720310_1 299 374
ctg6_0	exonerate	nucleotide_to_protein_match	11833337	11833593	88.62	-	.	ID=match.27196.146;Target=XP_003401586_1 1 13
ctg6_0	exonerate	nucleotide_to_protein_match	11833059	11833231	88.62	-	.	ID=match.27196.146;Target=XP_003401586_1 13 85
ctg6_0	exonerate	nucleotide_to_protein_match	11832659	11832975	88.62	-	.	ID=match.27196.146;Target=XP_003401586_1 86 143
R2_1	exonerate	nucleotide_to_protein_match	10304135	10304531	92.00	+	.	ID=match.27196.147;Target=XP_012170631_1 1 51
R2_1	exonerate	nucleotide_to_protein_match	10304604	10310059	92.00	+	.	ID=match.27196.147;Target=XP_012170631_1 52 134
R2_1	exonerate	nucleotide_to_protein_match	10310202	10311063	92.00	+	.	ID=match.27196.147;Target=XP_012170631_1 135 608
R2_1	exonerate	nucleotide_to_protein_match	10311145	10311522	92.00	+	.	ID=match.27196.147;Target=XP_012170631_1 610 738
R2_1	exonerate	nucleotide_to_protein_match	10311608	10312398	92.00	+	.	ID=match.27196.147;Target=XP_012170631_1 738 793
R2_1	exonerate	nucleotide_to_protein_match	10312435	10313233	92.00	+	.	ID=match.27196.147;Target=XP_012170631_1 793 1497
R2_1	exonerate	nucleotide_to_protein_match	10313312	10313559	92.00	+	.	ID=match.27196.147;Target=XP_012170631_1 1501 1559
R1_4	exonerate	nucleotide_to_protein_match	4341463	4341576	94.72	+	.	ID=match.27196.148;Target=XP_033327433_1 99 137
R1_4	exonerate	nucleotide_to_protein_match	4342117	4342299	94.72	+	.	ID=match.27196.148;Target=XP_033327433_1 137 198
R1_4	exonerate	nucleotide_to_protein_match	4342440	4342598	94.72	+	.	ID=match.27196.148;Target=XP_033327433_1 198 251
R1_4	exonerate	nucleotide_to_protein_match	4342930	4343159	94.72	+	.	ID=match.27196.148;Target=XP_033327433_1 251 327
R1_4	exonerate	nucleotide_to_protein_match	4343387	4343645	94.72	+	.	ID=match.27196.148;Target=XP_033327433_1 328 414
R1_4	exonerate	nucleotide_to_protein_match	4344938	4345202	94.72	+	.	ID=match.27196.148;Target=XP_033327433_1 414 502
R1_4	exonerate	nucleotide_to_protein_match	4345404	4345682	94.72	+	.	ID=match.27196.148;Target=XP_033327433_1 503 523
R1_4	exonerate	nucleotide_to_protein_match	4345800	4345958	94.72	+	.	ID=match.27196.148;Target=XP_033327433_1 523 594
R1_4	exonerate	nucleotide_to_protein_match	4346055	4346218	94.72	+	.	ID=match.27196.148;Target=XP_033327433_1 595 647
R1_4	exonerate	nucleotide_to_protein_match	4346329	4346680	94.72	+	.	ID=match.27196.148;Target=XP_033327433_1 648 702
R1_4	exonerate	nucleotide_to_protein_match	4346771	4346989	94.72	+	.	ID=match.27196.148;Target=XP_033327433_1 702 778
R1_4	exonerate	nucleotide_to_protein_match	4347329	4347717	94.72	+	.	ID=match.27196.148;Target=XP_033327433_1 778 818
R1_4	exonerate	nucleotide_to_protein_match	4347810	4347948	94.72	+	.	ID=match.27196.148;Target=XP_033327433_1 819 891
R1_4	exonerate	nucleotide_to_protein_match	4348008	4348127	94.72	+	.	ID=match.27196.148;Target=XP_033327433_1 892 1021
R1_4	exonerate	nucleotide_to_protein_match	4348206	4348366	94.72	+	.	ID=match.27196.148;Target=XP_033327433_1 1021 1067
R1_4	exonerate	nucleotide_to_protein_match	4348455	4348647	94.72	+	.	ID=match.27196.148;Target=XP_033327433_1 1068 1107
R1_4	exonerate	nucleotide_to_protein_match	4348916	4348996	94.72	+	.	ID=match.27196.148;Target=XP_033327433_1 1108 1161
R1_4	exonerate	nucleotide_to_protein_match	4349033	4349238	94.72	+	.	ID=match.27196.148;Target=XP_033327433_1 1161 1225
ctg3_0	exonerate	nucleotide_to_protein_match	7116860	7116917	90.15	-	.	ID=match.27196.149;Target=XP_017791633_1 1 20
ctg3_0	exonerate	nucleotide_to_protein_match	7116545	7116681	90.15	-	.	ID=match.27196.149;Target=XP_017791633_1 21 66
ctg3_0	exonerate	nucleotide_to_protein_match	7116147	7116462	90.15	-	.	ID=match.27196.149;Target=XP_017791633_1 66 105
ctg3_0	exonerate	nucleotide_to_protein_match	7115804	7116066	90.15	-	.	ID=match.27196.149;Target=XP_017791633_1 109 175
ctg3_0	exonerate	nucleotide_to_protein_match	7114581	7115728	90.15	-	.	ID=match.27196.149;Target=XP_017791633_1 176 233
ctg3_0	exonerate	nucleotide_to_protein_match	7114067	7114408	90.15	-	.	ID=match.27196.149;Target=XP_017791633_1 234 264
ctg3_0	exonerate	nucleotide_to_protein_match	7113781	7113995	90.15	-	.	ID=match.27196.149;Target=XP_017791633_1 264 646
ctg3_0	exonerate	nucleotide_to_protein_match	7113500	7113703	90.15	-	.	ID=match.27196.149;Target=XP_017791633_1 647 760
ctg3_0	exonerate	nucleotide_to_protein_match	7113333	7113404	90.15	-	.	ID=match.27196.149;Target=XP_017791633_1 761 832
ctg3_0	exonerate	nucleotide_to_protein_match	7113202	7113269	90.15	-	.	ID=match.27196.149;Target=XP_017791633_1 833 900
R2_4	exonerate	nucleotide_to_protein_match	11809338	11809434	95.56	-	.	ID=match.27196.150;Target=KOX79678_1 1 33
R2_4	exonerate	nucleotide_to_protein_match	11809086	11809236	95.56	-	.	ID=match.27196.150;Target=KOX79678_1 34 83
R2_4	exonerate	nucleotide_to_protein_match	11808829	11809004	95.56	-	.	ID=match.27196.150;Target=KOX79678_1 84 142
R2_4	exonerate	nucleotide_to_protein_match	11808570	11808768	95.56	-	.	ID=match.27196.150;Target=KOX79678_1 143 208
R2_4	exonerate	nucleotide_to_protein_match	11808278	11808488	95.56	-	.	ID=match.27196.150;Target=KOX79678_1 209 279
R2_4	exonerate	nucleotide_to_protein_match	11807813	11808205	95.56	-	.	ID=match.27196.150;Target=KOX79678_1 279 410
R2_1	exonerate	nucleotide_to_protein_match	7514196	7514246	95.29	+	.	ID=match.27196.151;Target=XP_017762108_1 1 18
R2_1	exonerate	nucleotide_to_protein_match	7514342	7514536	95.29	+	.	ID=match.27196.151;Target=XP_017762108_1 18 83
R2_1	exonerate	nucleotide_to_protein_match	7514627	7514794	95.29	+	.	ID=match.27196.151;Target=XP_017762108_1 83 139
R2_1	exonerate	nucleotide_to_protein_match	7514859	7514987	95.29	+	.	ID=match.27196.151;Target=XP_017762108_1 139 182
R2_1	exonerate	nucleotide_to_protein_match	7515105	7515223	95.29	+	.	ID=match.27196.151;Target=XP_017762108_1 182 221
R2_1	exonerate	nucleotide_to_protein_match	7515321	7515521	95.29	+	.	ID=match.27196.151;Target=XP_017762108_1 222 288
R2_1	exonerate	nucleotide_to_protein_match	7515591	7515795	95.29	+	.	ID=match.27196.151;Target=XP_017762108_1 289 357
R2_1	exonerate	nucleotide_to_protein_match	7515877	7516059	95.29	+	.	ID=match.27196.151;Target=XP_017762108_1 357 418
R2_1	exonerate	nucleotide_to_protein_match	7516124	7516333	95.29	+	.	ID=match.27196.151;Target=XP_017762108_1 418 488
R2_1	exonerate	nucleotide_to_protein_match	7516402	7516619	95.29	+	.	ID=match.27196.151;Target=XP_017762108_1 488 560
R2_1	exonerate	nucleotide_to_protein_match	7516694	7516918	95.29	+	.	ID=match.27196.151;Target=XP_017762108_1 561 635
R2_1	exonerate	nucleotide_to_protein_match	7516989	7517250	95.29	+	.	ID=match.27196.151;Target=XP_017762108_1 636 723
R2_1	exonerate	nucleotide_to_protein_match	7517341	7517544	95.29	+	.	ID=match.27196.151;Target=XP_017762108_1 723 791
R1_1	exonerate	nucleotide_to_protein_match	3879020	3879199	95.17	-	.	ID=match.27196.152;Target=XP_033323507_1 1 61
R1_1	exonerate	nucleotide_to_protein_match	3878716	3878934	95.17	-	.	ID=match.27196.152;Target=XP_033323507_1 61 134
R1_1	exonerate	nucleotide_to_protein_match	3878443	3878580	95.17	-	.	ID=match.27196.152;Target=XP_033323507_1 134 180
R1_1	exonerate	nucleotide_to_protein_match	3878281	3878364	95.17	-	.	ID=match.27196.152;Target=XP_033323507_1 180 208
ctg6_0	exonerate	nucleotide_to_protein_match	10906428	10906443	96.49	-	.	ID=match.27196.153;Target=XP_395162_2 1 6
ctg6_0	exonerate	nucleotide_to_protein_match	10904858	10905025	96.49	-	.	ID=match.27196.153;Target=XP_395162_2 7 62
ctg6_0	exonerate	nucleotide_to_protein_match	10904635	10904774	96.49	-	.	ID=match.27196.153;Target=XP_395162_2 63 109
ctg6_0	exonerate	nucleotide_to_protein_match	10904351	10904547	96.49	-	.	ID=match.27196.153;Target=XP_395162_2 109 174
ctg6_0	exonerate	nucleotide_to_protein_match	10903698	10903890	96.49	-	.	ID=match.27196.153;Target=XP_395162_2 175 239
ctg6_0	exonerate	nucleotide_to_protein_match	10903330	10903544	96.49	-	.	ID=match.27196.153;Target=XP_395162_2 239 310
ctg6_0	exonerate	nucleotide_to_protein_match	10902535	10902976	96.49	-	.	ID=match.27196.153;Target=XP_395162_2 311 458
ctg6_0	exonerate	nucleotide_to_protein_match	10902254	10902433	96.49	-	.	ID=match.27196.153;Target=XP_395162_2 458 518
R3_4	exonerate	nucleotide_to_protein_match	4607707	4607865	98.97	-	.	ID=match.27196.154;Target=KAF3423792_1 1 54
R3_4	exonerate	nucleotide_to_protein_match	4607424	4607639	98.97	-	.	ID=match.27196.154;Target=KAF3423792_1 54 126
R3_4	exonerate	nucleotide_to_protein_match	4607132	4607341	98.97	-	.	ID=match.27196.154;Target=KAF3423792_1 126 196
ctg4_0	exonerate	nucleotide_to_protein_match	8095319	8095559	97.70	-	.	ID=match.27196.155;Target=XP_033332073_1 1 81
ctg4_0	exonerate	nucleotide_to_protein_match	8094037	8094197	97.70	-	.	ID=match.27196.155;Target=XP_033332073_1 82 135
ctg4_0	exonerate	nucleotide_to_protein_match	8093783	8093877	97.70	-	.	ID=match.27196.155;Target=XP_033332073_1 135 161
ctg4_0	exonerate	nucleotide_to_protein_match	8093482	8093621	97.70	-	.	ID=match.27196.155;Target=XP_033332073_1 162 167
ctg4_0	exonerate	nucleotide_to_protein_match	8093231	8093397	97.70	-	.	ID=match.27196.155;Target=XP_033332073_1 168 204
ctg4_0	exonerate	nucleotide_to_protein_match	8093014	8093143	97.70	-	.	ID=match.27196.155;Target=XP_033332073_1 205 215
ctg4_0	exonerate	nucleotide_to_protein_match	8092582	8092662	97.70	-	.	ID=match.27196.155;Target=XP_033332073_1 216 271
ctg4_0	exonerate	nucleotide_to_protein_match	8091446	8091581	97.70	-	.	ID=match.27196.155;Target=XP_033332073_1 271 277
ctg4_0	exonerate	nucleotide_to_protein_match	8090995	8091169	97.70	-	.	ID=match.27196.155;Target=XP_033332073_1 277 313
R2_6	exonerate	nucleotide_to_protein_match	1781387	1781500	98.74	-	.	ID=match.27196.156;Target=XP_024222547_1 1 39
R2_6	exonerate	nucleotide_to_protein_match	1781036	1781309	98.74	-	.	ID=match.27196.156;Target=XP_024222547_1 39 130
R2_6	exonerate	nucleotide_to_protein_match	1780576	1780951	98.74	-	.	ID=match.27196.156;Target=XP_024222547_1 131 255
R2_6	exonerate	nucleotide_to_protein_match	1780295	1780490	98.74	-	.	ID=match.27196.156;Target=XP_024222547_1 256 321
R2_6	exonerate	nucleotide_to_protein_match	1779994	1780210	98.74	-	.	ID=match.27196.156;Target=XP_024222547_1 321 393
R2_6	exonerate	nucleotide_to_protein_match	1779646	1779908	98.74	-	.	ID=match.27196.156;Target=XP_024222547_1 394 481
R3_4	exonerate	nucleotide_to_protein_match	4570585	4570644	96.92	+	.	ID=match.27196.157;Target=XP_003485300_1 1 21
R3_4	exonerate	nucleotide_to_protein_match	4573043	4573086	96.92	+	.	ID=match.27196.157;Target=XP_003485300_1 21 35
R3_4	exonerate	nucleotide_to_protein_match	4573167	4573290	96.92	+	.	ID=match.27196.157;Target=XP_003485300_1 36 77
R3_4	exonerate	nucleotide_to_protein_match	4573552	4573980	96.92	+	.	ID=match.27196.157;Target=XP_003485300_1 77 194
R3_4	exonerate	nucleotide_to_protein_match	4574200	4574820	96.92	+	.	ID=match.27196.157;Target=XP_003485300_1 194 219
ctg6_0	exonerate	nucleotide_to_protein_match	9215381	9215560	98.04	+	.	ID=match.27196.158;Target=XP_012242514_1 5 65
ctg6_0	exonerate	nucleotide_to_protein_match	9215639	9215812	98.04	+	.	ID=match.27196.158;Target=XP_012242514_1 65 123
ctg6_0	exonerate	nucleotide_to_protein_match	9215894	9216061	98.04	+	.	ID=match.27196.158;Target=XP_012242514_1 123 179
ctg6_0	exonerate	nucleotide_to_protein_match	9216150	9216226	98.04	+	.	ID=match.27196.158;Target=XP_012242514_1 179 204
ctg6_0	exonerate	nucleotide_to_protein_match	9216302	9216478	98.04	+	.	ID=match.27196.158;Target=XP_012242514_1 205 263
ctg6_0	exonerate	nucleotide_to_protein_match	9216575	9216710	98.04	+	.	ID=match.27196.158;Target=XP_012242514_1 264 309
ctg6_0	exonerate	nucleotide_to_protein_match	9216780	9216893	98.04	+	.	ID=match.27196.158;Target=XP_012242514_1 309 347
ctg6_0	exonerate	nucleotide_to_protein_match	9216976	9217026	98.04	+	.	ID=match.27196.158;Target=XP_012242514_1 347 364
ctg6_0	exonerate	nucleotide_to_protein_match	14312625	14312706	98.77	-	.	ID=match.27196.159;Target=XP_012135066_1 1 28
ctg6_0	exonerate	nucleotide_to_protein_match	14312390	14312493	98.77	-	.	ID=match.27196.159;Target=XP_012135066_1 29 63
ctg6_0	exonerate	nucleotide_to_protein_match	14312111	14312309	98.77	-	.	ID=match.27196.159;Target=XP_012135066_1 63 129
ctg6_0	exonerate	nucleotide_to_protein_match	14311968	14312028	98.77	-	.	ID=match.27196.159;Target=XP_012135066_1 130 149
ctg6_0	exonerate	nucleotide_to_protein_match	14309239	14309290	98.77	-	.	ID=match.27196.159;Target=XP_012135066_1 150 167
ctg3_0	exonerate	nucleotide_to_protein_match	309485	309611	93.14	-	.	ID=match.27196.160;Target=KAF3422195_1 1 43
ctg3_0	exonerate	nucleotide_to_protein_match	309287	309410	93.14	-	.	ID=match.27196.160;Target=KAF3422195_1 44 84
ctg3_0	exonerate	nucleotide_to_protein_match	308931	309210	93.14	-	.	ID=match.27196.160;Target=KAF3422195_1 85 178
R3_4	exonerate	nucleotide_to_protein_match	6609380	6609469	91.25	+	.	ID=match.27196.161;Target=XP_017788104_1 1 31
R3_4	exonerate	nucleotide_to_protein_match	6609865	6610089	91.25	+	.	ID=match.27196.161;Target=XP_017788104_1 31 106
R3_4	exonerate	nucleotide_to_protein_match	6610160	6610238	91.25	+	.	ID=match.27196.161;Target=XP_017788104_1 106 132
R3_4	exonerate	nucleotide_to_protein_match	6610481	6610569	91.25	+	.	ID=match.27196.161;Target=XP_017788104_1 133 162
R2_1	exonerate	nucleotide_to_protein_match	11918008	11918028	98.19	+	.	ID=match.27196.162;Target=XP_017756542_1 1 8
R2_1	exonerate	nucleotide_to_protein_match	11918503	11918845	98.19	+	.	ID=match.27196.162;Target=XP_017756542_1 8 122
R2_1	exonerate	nucleotide_to_protein_match	11919247	11919519	98.19	+	.	ID=match.27196.162;Target=XP_017756542_1 123 213
R2_1	exonerate	nucleotide_to_protein_match	11920093	11920312	98.19	+	.	ID=match.27196.162;Target=XP_017756542_1 214 274
R2_1	exonerate	nucleotide_to_protein_match	11920833	11921087	98.19	+	.	ID=match.27196.162;Target=XP_017756542_1 275 287
R2_1	exonerate	nucleotide_to_protein_match	11921641	11921698	98.19	+	.	ID=match.27196.162;Target=XP_017756542_1 288 372
R2_1	exonerate	nucleotide_to_protein_match	6240933	6241107	94.22	-	.	ID=match.27196.163;Target=XP_012169939_1 85 143
R2_1	exonerate	nucleotide_to_protein_match	6240742	6240837	94.22	-	.	ID=match.27196.163;Target=XP_012169939_1 144 175
R2_1	exonerate	nucleotide_to_protein_match	6240402	6240593	94.22	-	.	ID=match.27196.163;Target=XP_012169939_1 176 239
R2_1	exonerate	nucleotide_to_protein_match	6240157	6240333	94.22	-	.	ID=match.27196.163;Target=XP_012169939_1 240 298
R2_1	exonerate	nucleotide_to_protein_match	6239867	6240006	94.22	-	.	ID=match.27196.163;Target=XP_012169939_1 299 345
R2_1	exonerate	nucleotide_to_protein_match	6239362	6239661	94.22	-	.	ID=match.27196.163;Target=XP_012169939_1 345 445
R2_1	exonerate	nucleotide_to_protein_match	6239056	6239281	94.22	-	.	ID=match.27196.163;Target=XP_012169939_1 445 520
R2_1	exonerate	nucleotide_to_protein_match	6238849	6238970	94.22	-	.	ID=match.27196.163;Target=XP_012169939_1 521 561
R2_1	exonerate	nucleotide_to_protein_match	6238645	6238780	94.22	-	.	ID=match.27196.163;Target=XP_012169939_1 561 606
R2_1	exonerate	nucleotide_to_protein_match	6238364	6238575	94.22	-	.	ID=match.27196.163;Target=XP_012169939_1 607 677
R2_1	exonerate	nucleotide_to_protein_match	6238047	6238288	94.22	-	.	ID=match.27196.163;Target=XP_012169939_1 677 757
R2_1	exonerate	nucleotide_to_protein_match	6237830	6237975	94.22	-	.	ID=match.27196.163;Target=XP_012169939_1 758 806
R2_1	exonerate	nucleotide_to_protein_match	6237402	6237729	94.22	-	.	ID=match.27196.163;Target=XP_012169939_1 807 915
R2_1	exonerate	nucleotide_to_protein_match	6237167	6237318	94.22	-	.	ID=match.27196.163;Target=XP_012169939_1 916 966
R2_1	exonerate	nucleotide_to_protein_match	6236979	6237087	94.22	-	.	ID=match.27196.163;Target=XP_012169939_1 967 1002
R2_1	exonerate	nucleotide_to_protein_match	6236755	6236887	94.22	-	.	ID=match.27196.163;Target=XP_012169939_1 1003 1047
ctg3_0	exonerate	nucleotide_to_protein_match	6111326	6111669	96.24	-	.	ID=match.27196.164;Target=XP_015439599_1 1 115
ctg3_0	exonerate	nucleotide_to_protein_match	6110934	6111150	96.24	-	.	ID=match.27196.164;Target=XP_015439599_1 116 188
ctg3_0	exonerate	nucleotide_to_protein_match	6110651	6110855	96.24	-	.	ID=match.27196.164;Target=XP_015439599_1 188 256
ctg3_0	exonerate	nucleotide_to_protein_match	6110288	6110564	96.24	-	.	ID=match.27196.164;Target=XP_015439599_1 257 276
ctg3_0	exonerate	nucleotide_to_protein_match	6109893	6110220	96.24	-	.	ID=match.27196.164;Target=XP_015439599_1 277 349
R2_4	exonerate	nucleotide_to_protein_match	5305868	5306688	95.48	+	.	ID=match.27196.165;Target=XP_024224839_1 1 274
R2_4	exonerate	nucleotide_to_protein_match	5306805	5307120	95.48	+	.	ID=match.27196.165;Target=XP_024224839_1 275 380
R2_4	exonerate	nucleotide_to_protein_match	5307205	5307330	95.48	+	.	ID=match.27196.165;Target=XP_024224839_1 380 422
R2_6	exonerate	nucleotide_to_protein_match	3224546	3224572	96.03	+	.	ID=match.27196.166;Target=XP_015436574_1 1 10
R2_6	exonerate	nucleotide_to_protein_match	3224751	3224988	96.03	+	.	ID=match.27196.166;Target=XP_015436574_1 10 89
R2_6	exonerate	nucleotide_to_protein_match	3225473	3225588	96.03	+	.	ID=match.27196.166;Target=XP_015436574_1 90 128
ctg3_0	exonerate	nucleotide_to_protein_match	2872905	2873096	98.32	+	.	ID=match.27196.167;Target=KOX72658_1 3 67
ctg3_0	exonerate	nucleotide_to_protein_match	2873217	2873683	98.32	+	.	ID=match.27196.167;Target=KOX72658_1 67 222
ctg3_0	exonerate	nucleotide_to_protein_match	2873774	2874078	98.32	+	.	ID=match.27196.167;Target=KOX72658_1 223 324
ctg3_0	exonerate	nucleotide_to_protein_match	2874184	2874483	98.32	+	.	ID=match.27196.167;Target=KOX72658_1 325 424
ctg3_0	exonerate	nucleotide_to_protein_match	2874602	2874865	98.32	+	.	ID=match.27196.167;Target=KOX72658_1 425 512
ctg3_0	exonerate	nucleotide_to_protein_match	2874956	2875050	98.32	+	.	ID=match.27196.167;Target=KOX72658_1 513 527
R3_2	exonerate	nucleotide_to_protein_match	11787167	11787254	98.34	+	.	ID=match.27196.168;Target=XP_017791016_1 4 33
R3_2	exonerate	nucleotide_to_protein_match	11787608	11787736	98.34	+	.	ID=match.27196.168;Target=XP_017791016_1 34 76
R3_2	exonerate	nucleotide_to_protein_match	11788044	11788267	98.34	+	.	ID=match.27196.168;Target=XP_017791016_1 77 138
R3_2	exonerate	nucleotide_to_protein_match	11788363	11788748	98.34	+	.	ID=match.27196.168;Target=XP_017791016_1 138 150
R3_2	exonerate	nucleotide_to_protein_match	11788821	11789365	98.34	+	.	ID=match.27196.168;Target=XP_017791016_1 150 278
R3_2	exonerate	nucleotide_to_protein_match	11789446	11789534	98.34	+	.	ID=match.27196.168;Target=XP_017791016_1 279 400
ctg3_0	exonerate	nucleotide_to_protein_match	6730297	6730662	97.54	+	.	ID=match.27196.169;Target=H32_XENLA 12 89
R2_5	exonerate	nucleotide_to_protein_match	9423299	9423385	98.92	-	.	ID=match.27196.170;Target=KAF3428794_1 1 30
R2_5	exonerate	nucleotide_to_protein_match	9422488	9422955	98.92	-	.	ID=match.27196.170;Target=KAF3428794_1 30 74
R2_5	exonerate	nucleotide_to_protein_match	9421913	9422405	98.92	-	.	ID=match.27196.170;Target=KAF3428794_1 74 185
R2_5	exonerate	nucleotide_to_protein_match	9421628	9421841	98.92	-	.	ID=match.27196.170;Target=KAF3428794_1 186 350
R2_5	exonerate	nucleotide_to_protein_match	9421362	9421516	98.92	-	.	ID=match.27196.170;Target=KAF3428794_1 350 383
R2_5	exonerate	nucleotide_to_protein_match	9421035	9421279	98.92	-	.	ID=match.27196.170;Target=KAF3428794_1 383 419
R2_5	exonerate	nucleotide_to_protein_match	9420718	9420945	98.92	-	.	ID=match.27196.170;Target=KAF3428794_1 420 471
R2_5	exonerate	nucleotide_to_protein_match	9420454	9420625	98.92	-	.	ID=match.27196.170;Target=KAF3428794_1 471 552
R2_5	exonerate	nucleotide_to_protein_match	9420181	9420385	98.92	-	.	ID=match.27196.170;Target=KAF3428794_1 553 628
R2_5	exonerate	nucleotide_to_protein_match	9419821	9420083	98.92	-	.	ID=match.27196.170;Target=KAF3428794_1 629 686
ctg6_0	exonerate	nucleotide_to_protein_match	13664838	13665216	96.35	-	.	ID=match.27196.171;Target=XP_020720908_1 1 20
ctg6_0	exonerate	nucleotide_to_protein_match	13664696	13664731	96.35	-	.	ID=match.27196.171;Target=XP_020720908_1 20 61
ctg6_0	exonerate	nucleotide_to_protein_match	13664298	13664449	96.35	-	.	ID=match.27196.171;Target=XP_020720908_1 61 125
ctg6_0	exonerate	nucleotide_to_protein_match	13663847	13664150	96.35	-	.	ID=match.27196.171;Target=XP_020720908_1 126 137
ctg6_0	exonerate	nucleotide_to_protein_match	13663662	13663767	96.35	-	.	ID=match.27196.171;Target=XP_020720908_1 138 188
ctg6_0	exonerate	nucleotide_to_protein_match	13663308	13663581	96.35	-	.	ID=match.27196.171;Target=XP_020720908_1 188 289
R3_2	exonerate	nucleotide_to_protein_match	15490124	15492259	84.72	-	.	ID=match.27196.172;Target=XP_024222470_1 1 103
ctg4_0	exonerate	nucleotide_to_protein_match	17122395	17122531	98.00	-	.	ID=match.27196.173;Target=KAF3430100_1 1 46
ctg4_0	exonerate	nucleotide_to_protein_match	17122049	17122346	98.00	-	.	ID=match.27196.173;Target=KAF3430100_1 47 146
ctg4_0	exonerate	nucleotide_to_protein_match	17121799	17121966	98.00	-	.	ID=match.27196.173;Target=KAF3430100_1 146 202
ctg6_0	exonerate	nucleotide_to_protein_match	14498332	14498538	91.48	+	.	ID=match.27196.174;Target=XP_031835756_1 1 70
ctg6_0	exonerate	nucleotide_to_protein_match	14499246	14499540	91.48	+	.	ID=match.27196.174;Target=XP_031835756_1 70 168
ctg6_0	exonerate	nucleotide_to_protein_match	14499634	14499870	91.48	+	.	ID=match.27196.174;Target=XP_031835756_1 169 224
ctg6_0	exonerate	nucleotide_to_protein_match	14499953	14500587	91.48	+	.	ID=match.27196.174;Target=XP_031835756_1 225 248
ctg6_0	exonerate	nucleotide_to_protein_match	14500659	14500818	91.48	+	.	ID=match.27196.174;Target=XP_031835756_1 249 383
ctg6_0	exonerate	nucleotide_to_protein_match	14500909	14501080	91.48	+	.	ID=match.27196.174;Target=XP_031835756_1 383 402
ctg6_0	exonerate	nucleotide_to_protein_match	14501158	14501338	91.48	+	.	ID=match.27196.174;Target=XP_031835756_1 402 414
ctg6_0	exonerate	nucleotide_to_protein_match	14501409	14501607	91.48	+	.	ID=match.27196.174;Target=XP_031835756_1 414 456
ctg6_0	exonerate	nucleotide_to_protein_match	14501721	14501938	91.48	+	.	ID=match.27196.174;Target=XP_031835756_1 456 509
ctg6_0	exonerate	nucleotide_to_protein_match	14502022	14502250	91.48	+	.	ID=match.27196.174;Target=XP_031835756_1 510 566
ctg6_0	exonerate	nucleotide_to_protein_match	14502350	14502539	91.48	+	.	ID=match.27196.174;Target=XP_031835756_1 567 627
ctg6_0	exonerate	nucleotide_to_protein_match	14502622	14502743	91.48	+	.	ID=match.27196.174;Target=XP_031835756_1 627 693
ctg6_0	exonerate	nucleotide_to_protein_match	14502819	14503176	91.48	+	.	ID=match.27196.174;Target=XP_031835756_1 694 766
ctg6_0	exonerate	nucleotide_to_protein_match	14503244	14503318	91.48	+	.	ID=match.27196.174;Target=XP_031835756_1 766 842
ctg6_0	exonerate	nucleotide_to_protein_match	14503404	14503713	91.48	+	.	ID=match.27196.174;Target=XP_031835756_1 843 905
ctg6_0	exonerate	nucleotide_to_protein_match	14503813	14503935	91.48	+	.	ID=match.27196.174;Target=XP_031835756_1 906 946
R2_3	exonerate	nucleotide_to_protein_match	11907833	11907961	99.13	+	.	ID=match.27196.175;Target=XP_031837433_1 3 46
R2_3	exonerate	nucleotide_to_protein_match	11908015	11908182	99.13	+	.	ID=match.27196.175;Target=XP_031837433_1 46 102
R2_3	exonerate	nucleotide_to_protein_match	11908331	11908449	99.13	+	.	ID=match.27196.175;Target=XP_031837433_1 102 141
R2_3	exonerate	nucleotide_to_protein_match	11908538	11908706	99.13	+	.	ID=match.27196.175;Target=XP_031837433_1 142 198
R2_3	exonerate	nucleotide_to_protein_match	11908785	11908949	99.13	+	.	ID=match.27196.175;Target=XP_031837433_1 198 253
R2_3	exonerate	nucleotide_to_protein_match	11909045	11909149	99.13	+	.	ID=match.27196.175;Target=XP_031837433_1 253 288
R2_3	exonerate	nucleotide_to_protein_match	11909233	11909412	99.13	+	.	ID=match.27196.175;Target=XP_031837433_1 288 348
R1_1	exonerate	nucleotide_to_protein_match	10327507	10327819	99.05	-	.	ID=match.27196.176;Target=XP_031842594_1 4 108
R1_1	exonerate	nucleotide_to_protein_match	10327101	10327367	99.05	-	.	ID=match.27196.176;Target=XP_031842594_1 109 197
R1_1	exonerate	nucleotide_to_protein_match	10326810	10327013	99.05	-	.	ID=match.27196.176;Target=XP_031842594_1 198 265
R1_1	exonerate	nucleotide_to_protein_match	10326525	10326694	99.05	-	.	ID=match.27196.176;Target=XP_031842594_1 266 322
R1_4	exonerate	nucleotide_to_protein_match	1178494	1178670	85.71	+	.	ID=match.27196.177;Target=XP_012173100_1 1 45
R1_4	exonerate	nucleotide_to_protein_match	1178762	1178857	85.71	+	.	ID=match.27196.177;Target=XP_012173100_1 46 61
R3_1	exonerate	nucleotide_to_protein_match	13599222	13599428	89.96	-	.	ID=match.27196.178;Target=XP_017767573_1 3 72
R3_1	exonerate	nucleotide_to_protein_match	13598259	13598390	89.96	-	.	ID=match.27196.178;Target=XP_017767573_1 72 116
R3_1	exonerate	nucleotide_to_protein_match	13597659	13597787	89.96	-	.	ID=match.27196.178;Target=XP_017767573_1 116 159
R3_1	exonerate	nucleotide_to_protein_match	13597501	13597604	89.96	-	.	ID=match.27196.178;Target=XP_017767573_1 159 193
R3_1	exonerate	nucleotide_to_protein_match	13597250	13597326	89.96	-	.	ID=match.27196.178;Target=XP_017767573_1 194 219
R3_1	exonerate	nucleotide_to_protein_match	13596537	13596839	89.96	-	.	ID=match.27196.178;Target=XP_017767573_1 220 320
R3_1	exonerate	nucleotide_to_protein_match	13596335	13596423	89.96	-	.	ID=match.27196.178;Target=XP_017767573_1 321 350
R3_1	exonerate	nucleotide_to_protein_match	13596066	13596203	89.96	-	.	ID=match.27196.178;Target=XP_017767573_1 350 396
R3_1	exonerate	nucleotide_to_protein_match	13595750	13595870	89.96	-	.	ID=match.27196.178;Target=XP_017767573_1 396 436
R3_1	exonerate	nucleotide_to_protein_match	13595520	13595644	89.96	-	.	ID=match.27196.178;Target=XP_017767573_1 437 478
R3_1	exonerate	nucleotide_to_protein_match	13595164	13595232	89.96	-	.	ID=match.27196.178;Target=XP_017767573_1 478 501
R3_1	exonerate	nucleotide_to_protein_match	13594712	13594958	89.96	-	.	ID=match.27196.178;Target=XP_017767573_1 501 516
R3_1	exonerate	nucleotide_to_protein_match	13594047	13594153	89.96	-	.	ID=match.27196.178;Target=XP_017767573_1 516 580
R3_1	exonerate	nucleotide_to_protein_match	13593758	13593900	89.96	-	.	ID=match.27196.178;Target=XP_017767573_1 581 616
R3_1	exonerate	nucleotide_to_protein_match	13593600	13593666	89.96	-	.	ID=match.27196.178;Target=XP_017767573_1 616 663
R2_1	exonerate	nucleotide_to_protein_match	7132412	7132604	92.28	+	.	ID=match.27196.179;Target=XP_012247187_1 1 40
R2_1	exonerate	nucleotide_to_protein_match	7132754	7132973	92.28	+	.	ID=match.27196.179;Target=XP_012247187_1 40 64
R2_1	exonerate	nucleotide_to_protein_match	7133290	7133535	92.28	+	.	ID=match.27196.179;Target=XP_012247187_1 65 137
R2_1	exonerate	nucleotide_to_protein_match	7133827	7133995	92.28	+	.	ID=match.27196.179;Target=XP_012247187_1 138 219
ctg7_0	exonerate	nucleotide_to_protein_match	7670664	7671013	97.17	+	.	ID=match.27196.180;Target=XP_012164660_1 1 37
ctg7_0	exonerate	nucleotide_to_protein_match	7672029	7672199	97.17	+	.	ID=match.27196.180;Target=XP_012164660_1 38 58
ctg7_0	exonerate	nucleotide_to_protein_match	7672327	7672684	97.17	+	.	ID=match.27196.180;Target=XP_012164660_1 59 119
ctg7_0	exonerate	nucleotide_to_protein_match	7672876	7673022	97.17	+	.	ID=match.27196.180;Target=XP_012164660_1 120 176
ctg7_0	exonerate	nucleotide_to_protein_match	7673180	7673373	97.17	+	.	ID=match.27196.180;Target=XP_012164660_1 177 296
ctg7_0	exonerate	nucleotide_to_protein_match	7673529	7673682	97.17	+	.	ID=match.27196.180;Target=XP_012164660_1 296 345
ctg7_0	exonerate	nucleotide_to_protein_match	7673772	7673910	97.17	+	.	ID=match.27196.180;Target=XP_012164660_1 345 409
ctg7_0	exonerate	nucleotide_to_protein_match	7674096	7674292	97.17	+	.	ID=match.27196.180;Target=XP_012164660_1 410 461
R3_7	exonerate	nucleotide_to_protein_match	1743001	1743066	87.18	-	.	ID=match.27196.181;Target=UBC9_ICTTR 1 23
R3_7	exonerate	nucleotide_to_protein_match	1742554	1742637	87.18	-	.	ID=match.27196.181;Target=UBC9_ICTTR 23 51
R3_7	exonerate	nucleotide_to_protein_match	1742187	1742449	87.18	-	.	ID=match.27196.181;Target=UBC9_ICTTR 51 138
R3_7	exonerate	nucleotide_to_protein_match	1742053	1742110	87.18	-	.	ID=match.27196.181;Target=UBC9_ICTTR 139 158
R2_7	exonerate	nucleotide_to_protein_match	4277489	4277898	93.16	+	.	ID=match.27196.182;Target=XP_003486106_1 66 202
R2_7	exonerate	nucleotide_to_protein_match	4278414	4278774	93.16	+	.	ID=match.27196.182;Target=XP_003486106_1 203 323
R2_7	exonerate	nucleotide_to_protein_match	4279986	4280576	93.16	+	.	ID=match.27196.182;Target=XP_003486106_1 323 520
R1_1	exonerate	nucleotide_to_protein_match	8774637	8774746	99.03	+	.	ID=match.27196.183;Target=KAF3425891_1 1 14
R1_1	exonerate	nucleotide_to_protein_match	8774988	8775100	99.03	+	.	ID=match.27196.183;Target=KAF3425891_1 14 36
R1_1	exonerate	nucleotide_to_protein_match	8775193	8775438	99.03	+	.	ID=match.27196.183;Target=KAF3425891_1 37 74
R1_1	exonerate	nucleotide_to_protein_match	8775527	8775682	99.03	+	.	ID=match.27196.183;Target=KAF3425891_1 74 156
R3_5	exonerate	nucleotide_to_protein_match	2189326	2189384	98.91	+	.	ID=match.27196.184;Target=KOX75224_1 1 20
R3_5	exonerate	nucleotide_to_protein_match	2189775	2189902	98.91	+	.	ID=match.27196.184;Target=KOX75224_1 21 63
R3_5	exonerate	nucleotide_to_protein_match	2190170	2190264	98.91	+	.	ID=match.27196.184;Target=KOX75224_1 64 95
R3_2	exonerate	nucleotide_to_protein_match	14228111	14228182	92.94	-	.	ID=match.27196.185;Target=XP_012248708_1 1 25
R3_2	exonerate	nucleotide_to_protein_match	14227548	14227790	92.94	-	.	ID=match.27196.185;Target=XP_012248708_1 25 106
R3_2	exonerate	nucleotide_to_protein_match	14227039	14227449	92.94	-	.	ID=match.27196.185;Target=XP_012248708_1 106 243
R3_2	exonerate	nucleotide_to_protein_match	14226599	14226700	92.94	-	.	ID=match.27196.185;Target=XP_012248708_1 243 277
R3_2	exonerate	nucleotide_to_protein_match	14226389	14226497	92.94	-	.	ID=match.27196.185;Target=XP_012248708_1 277 313
R3_2	exonerate	nucleotide_to_protein_match	14226138	14226299	92.94	-	.	ID=match.27196.185;Target=XP_012248708_1 314 367
R3_2	exonerate	nucleotide_to_protein_match	14225950	14226049	92.94	-	.	ID=match.27196.185;Target=XP_012248708_1 368 400
R3_2	exonerate	nucleotide_to_protein_match	14225637	14225880	92.94	-	.	ID=match.27196.185;Target=XP_012248708_1 401 482
R3_2	exonerate	nucleotide_to_protein_match	14225423	14225548	92.94	-	.	ID=match.27196.185;Target=XP_012248708_1 482 524
R3_2	exonerate	nucleotide_to_protein_match	14225154	14225348	92.94	-	.	ID=match.27196.185;Target=XP_012248708_1 524 589
R3_2	exonerate	nucleotide_to_protein_match	14224869	14225072	92.94	-	.	ID=match.27196.185;Target=XP_012248708_1 589 657
R3_2	exonerate	nucleotide_to_protein_match	14224654	14224776	92.94	-	.	ID=match.27196.185;Target=XP_012248708_1 657 698
ctg4_0	exonerate	nucleotide_to_protein_match	13503187	13503489	95.37	-	.	ID=match.27196.186;Target=XP_026296776_1 1 102
ctg4_0	exonerate	nucleotide_to_protein_match	13502913	13503121	95.37	-	.	ID=match.27196.186;Target=XP_026296776_1 102 171
ctg4_0	exonerate	nucleotide_to_protein_match	13502626	13502821	95.37	-	.	ID=match.27196.186;Target=XP_026296776_1 172 237
ctg4_0	exonerate	nucleotide_to_protein_match	13502292	13502539	95.37	-	.	ID=match.27196.186;Target=XP_026296776_1 237 319
ctg4_0	exonerate	nucleotide_to_protein_match	13501992	13502214	95.37	-	.	ID=match.27196.186;Target=XP_026296776_1 320 371
ctg4_0	exonerate	nucleotide_to_protein_match	13501635	13501901	95.37	-	.	ID=match.27196.186;Target=XP_026296776_1 372 395
ctg4_0	exonerate	nucleotide_to_protein_match	13501387	13501572	95.37	-	.	ID=match.27196.186;Target=XP_026296776_1 395 484
ctg4_0	exonerate	nucleotide_to_protein_match	13501071	13501325	95.37	-	.	ID=match.27196.186;Target=XP_026296776_1 484 546
R1_4	exonerate	nucleotide_to_protein_match	1954727	1955246	90.26	-	.	ID=match.27196.187;Target=XP_033337336_1 1 174
R1_4	exonerate	nucleotide_to_protein_match	1954111	1954631	90.26	-	.	ID=match.27196.187;Target=XP_033337336_1 175 234
R1_4	exonerate	nucleotide_to_protein_match	1953635	1953954	90.26	-	.	ID=match.27196.187;Target=XP_033337336_1 235 349
R1_4	exonerate	nucleotide_to_protein_match	1953307	1953516	90.26	-	.	ID=match.27196.187;Target=XP_033337336_1 349 455
R1_4	exonerate	nucleotide_to_protein_match	1952881	1953196	90.26	-	.	ID=match.27196.187;Target=XP_033337336_1 456 525
R1_1	exonerate	nucleotide_to_protein_match	15308294	15308471	94.05	-	.	ID=match.27196.188;Target=KOX71747_1 1 60
R1_1	exonerate	nucleotide_to_protein_match	15307707	15308186	94.05	-	.	ID=match.27196.188;Target=KOX71747_1 61 220
R1_1	exonerate	nucleotide_to_protein_match	15307010	15307095	94.05	-	.	ID=match.27196.188;Target=KOX71747_1 221 249
R1_1	exonerate	nucleotide_to_protein_match	15306819	15306938	94.05	-	.	ID=match.27196.188;Target=KOX71747_1 249 289
R1_1	exonerate	nucleotide_to_protein_match	15306392	15306730	94.05	-	.	ID=match.27196.188;Target=KOX71747_1 289 402
R1_1	exonerate	nucleotide_to_protein_match	15306152	15306290	94.05	-	.	ID=match.27196.188;Target=KOX71747_1 402 448
R1_1	exonerate	nucleotide_to_protein_match	15305854	15306086	94.05	-	.	ID=match.27196.188;Target=KOX71747_1 449 526
R1_1	exonerate	nucleotide_to_protein_match	15305624	15305770	94.05	-	.	ID=match.27196.188;Target=KOX71747_1 526 575
ctg4_0	exonerate	nucleotide_to_protein_match	5298631	5299137	92.90	-	.	ID=match.27196.189;Target=KOX77018_1 1 170
R3_5	exonerate	nucleotide_to_protein_match	5224486	5224690	96.46	+	.	ID=match.27196.190;Target=KAF3419859_1 1 69
R3_5	exonerate	nucleotide_to_protein_match	5224772	5225037	96.46	+	.	ID=match.27196.190;Target=KAF3419859_1 70 158
R3_5	exonerate	nucleotide_to_protein_match	5225168	5225334	96.46	+	.	ID=match.27196.190;Target=KAF3419859_1 158 213
R3_5	exonerate	nucleotide_to_protein_match	5225406	5225578	96.46	+	.	ID=match.27196.190;Target=KAF3419859_1 214 271
R3_5	exonerate	nucleotide_to_protein_match	5225665	5225743	96.46	+	.	ID=match.27196.190;Target=KAF3419859_1 272 297
R3_5	exonerate	nucleotide_to_protein_match	5225827	5226133	96.46	+	.	ID=match.27196.190;Target=KAF3419859_1 298 400
ctg6_0	exonerate	nucleotide_to_protein_match	16460692	16462200	84.69	+	.	ID=match.27196.191;Target=XP_012241295_1 1 131
ctg6_0	exonerate	nucleotide_to_protein_match	16462282	16462542	84.69	+	.	ID=match.27196.191;Target=XP_012241295_1 131 182
ctg6_0	exonerate	nucleotide_to_protein_match	387844	388374	84.75	-	.	ID=match.27196.192;Target=XP_033340309_1 1 178
R2_5	exonerate	nucleotide_to_protein_match	14262750	14262894	98.55	+	.	ID=match.27196.193;Target=KOX74011_1 1 49
R2_5	exonerate	nucleotide_to_protein_match	14263295	14263492	98.55	+	.	ID=match.27196.193;Target=KOX74011_1 50 115
R2_5	exonerate	nucleotide_to_protein_match	14263607	14263646	98.55	+	.	ID=match.27196.193;Target=KOX74011_1 116 128
R2_5	exonerate	nucleotide_to_protein_match	14263722	14264050	98.55	+	.	ID=match.27196.193;Target=KOX74011_1 129 203
R2_5	exonerate	nucleotide_to_protein_match	14264133	14264301	98.55	+	.	ID=match.27196.193;Target=KOX74011_1 205 240
R2_5	exonerate	nucleotide_to_protein_match	14264374	14264545	98.55	+	.	ID=match.27196.193;Target=KOX74011_1 241 296
R2_1	exonerate	nucleotide_to_protein_match	7154738	7154932	93.27	-	.	ID=match.27196.194;Target=KAF3429714_1 1 66
R2_1	exonerate	nucleotide_to_protein_match	7153246	7153485	93.27	-	.	ID=match.27196.194;Target=KAF3429714_1 66 146
R2_1	exonerate	nucleotide_to_protein_match	7152744	7153008	93.27	-	.	ID=match.27196.194;Target=KAF3429714_1 146 234
R2_1	exonerate	nucleotide_to_protein_match	7152289	7152591	93.27	-	.	ID=match.27196.194;Target=KAF3429714_1 235 335
R2_1	exonerate	nucleotide_to_protein_match	7151984	7152191	93.27	-	.	ID=match.27196.194;Target=KAF3429714_1 336 404
R2_1	exonerate	nucleotide_to_protein_match	7151637	7151772	93.27	-	.	ID=match.27196.194;Target=KAF3429714_1 405 450
R3_2	exonerate	nucleotide_to_protein_match	18707321	18707377	96.82	-	.	ID=match.27196.195;Target=XP_024225338_1 1 20
R3_2	exonerate	nucleotide_to_protein_match	18707089	18707250	96.82	-	.	ID=match.27196.195;Target=XP_024225338_1 20 74
R3_2	exonerate	nucleotide_to_protein_match	18706832	18707001	96.82	-	.	ID=match.27196.195;Target=XP_024225338_1 74 130
R3_2	exonerate	nucleotide_to_protein_match	18706666	18706750	96.82	-	.	ID=match.27196.195;Target=XP_024225338_1 131 159
R3_1	exonerate	nucleotide_to_protein_match	12259024	12259193	98.63	+	.	ID=match.27196.196;Target=XP_012163239_1 1 57
R3_1	exonerate	nucleotide_to_protein_match	12260423	12260567	98.63	+	.	ID=match.27196.196;Target=XP_012163239_1 58 106
R3_1	exonerate	nucleotide_to_protein_match	12260652	12260924	98.63	+	.	ID=match.27196.196;Target=XP_012163239_1 106 197
R3_1	exonerate	nucleotide_to_protein_match	12261029	12261271	98.63	+	.	ID=match.27196.196;Target=XP_012163239_1 197 278
R3_1	exonerate	nucleotide_to_protein_match	12261367	12261555	98.63	+	.	ID=match.27196.196;Target=XP_012163239_1 278 341
R3_1	exonerate	nucleotide_to_protein_match	12261635	12262218	98.63	+	.	ID=match.27196.196;Target=XP_012163239_1 341 476
R3_1	exonerate	nucleotide_to_protein_match	12262309	12262725	98.63	+	.	ID=match.27196.196;Target=XP_012163239_1 477 536
R3_1	exonerate	nucleotide_to_protein_match	12262808	12262973	98.63	+	.	ID=match.27196.196;Target=XP_012163239_1 537 675
R3_1	exonerate	nucleotide_to_protein_match	12263081	12263459	98.63	+	.	ID=match.27196.196;Target=XP_012163239_1 676 731
R3_1	exonerate	nucleotide_to_protein_match	12263533	12263773	98.63	+	.	ID=match.27196.196;Target=XP_012163239_1 731 857
R3_1	exonerate	nucleotide_to_protein_match	12263854	12264020	98.63	+	.	ID=match.27196.196;Target=XP_012163239_1 858 937
R3_1	exonerate	nucleotide_to_protein_match	12264087	12264290	98.63	+	.	ID=match.27196.196;Target=XP_012163239_1 938 993
R3_1	exonerate	nucleotide_to_protein_match	12264373	12264503	98.63	+	.	ID=match.27196.196;Target=XP_012163239_1 994 1061
R2_4	exonerate	nucleotide_to_protein_match	6271652	6272341	88.21	-	.	ID=match.27196.197;Target=XP_012139460_1 1 27
ctg4_0	exonerate	nucleotide_to_protein_match	16986419	16986594	91.42	-	.	ID=match.27196.198;Target=XP_017757943_1 1 59
ctg4_0	exonerate	nucleotide_to_protein_match	16984833	16985297	91.42	-	.	ID=match.27196.198;Target=XP_017757943_1 60 214
ctg4_0	exonerate	nucleotide_to_protein_match	16983551	16983740	91.42	-	.	ID=match.27196.198;Target=XP_017757943_1 215 278
ctg4_0	exonerate	nucleotide_to_protein_match	16982087	16982275	91.42	-	.	ID=match.27196.198;Target=XP_017757943_1 278 341
R1_1	exonerate	nucleotide_to_protein_match	18671990	18672298	89.40	+	.	ID=match.27196.199;Target=XP_031840338_1 16 119
R1_1	exonerate	nucleotide_to_protein_match	18672403	18672495	89.40	+	.	ID=match.27196.199;Target=XP_031840338_1 119 150
R1_1	exonerate	nucleotide_to_protein_match	18672893	18673000	89.40	+	.	ID=match.27196.199;Target=XP_031840338_1 150 186
R1_1	exonerate	nucleotide_to_protein_match	18673080	18673181	89.40	+	.	ID=match.27196.199;Target=XP_031840338_1 186 220
R1_1	exonerate	nucleotide_to_protein_match	18673269	18673394	89.40	+	.	ID=match.27196.199;Target=XP_031840338_1 220 262
R1_1	exonerate	nucleotide_to_protein_match	18673701	18673895	89.40	+	.	ID=match.27196.199;Target=XP_031840338_1 262 327
R1_1	exonerate	nucleotide_to_protein_match	18674034	18674121	89.40	+	.	ID=match.27196.199;Target=XP_031840338_1 327 356
R1_1	exonerate	nucleotide_to_protein_match	18674770	18674879	89.40	+	.	ID=match.27196.199;Target=XP_031840338_1 357 393
R1_1	exonerate	nucleotide_to_protein_match	18674963	18675109	89.40	+	.	ID=match.27196.199;Target=XP_031840338_1 393 442
R1_1	exonerate	nucleotide_to_protein_match	18675275	18675389	89.40	+	.	ID=match.27196.199;Target=XP_031840338_1 442 480
R1_1	exonerate	nucleotide_to_protein_match	18675510	18675579	89.40	+	.	ID=match.27196.199;Target=XP_031840338_1 481 503
R1_1	exonerate	nucleotide_to_protein_match	18675651	18675761	89.40	+	.	ID=match.27196.199;Target=XP_031840338_1 504 540
R1_1	exonerate	nucleotide_to_protein_match	18675866	18676039	89.40	+	.	ID=match.27196.199;Target=XP_031840338_1 541 598
R1_1	exonerate	nucleotide_to_protein_match	18676297	18676640	89.40	+	.	ID=match.27196.199;Target=XP_031840338_1 599 707
R1_1	exonerate	nucleotide_to_protein_match	18677061	18677332	89.40	+	.	ID=match.27196.199;Target=XP_031840338_1 708 714
R1_1	exonerate	nucleotide_to_protein_match	18677694	18677780	89.40	+	.	ID=match.27196.199;Target=XP_031840338_1 715 776
R1_5	exonerate	nucleotide_to_protein_match	6039051	6039119	97.84	+	.	ID=match.27196.200;Target=XP_012141094_1 1 24
R1_5	exonerate	nucleotide_to_protein_match	6039316	6039710	97.84	+	.	ID=match.27196.200;Target=XP_012141094_1 24 155
R1_5	exonerate	nucleotide_to_protein_match	6039812	6040145	97.84	+	.	ID=match.27196.200;Target=XP_012141094_1 156 267
R1_5	exonerate	nucleotide_to_protein_match	6040257	6040475	97.84	+	.	ID=match.27196.200;Target=XP_012141094_1 267 340
R1_5	exonerate	nucleotide_to_protein_match	6040538	6040765	97.84	+	.	ID=match.27196.200;Target=XP_012141094_1 340 380
R1_5	exonerate	nucleotide_to_protein_match	6040850	6040996	97.84	+	.	ID=match.27196.200;Target=XP_012141094_1 380 415
R2_5	exonerate	nucleotide_to_protein_match	5342025	5342358	98.15	+	.	ID=match.27196.201;Target=KOX73593_1 1 112
R2_5	exonerate	nucleotide_to_protein_match	5345334	5345572	98.15	+	.	ID=match.27196.201;Target=KOX73593_1 113 192
R2_5	exonerate	nucleotide_to_protein_match	5345652	5345750	98.15	+	.	ID=match.27196.201;Target=KOX73593_1 192 225
R2_5	exonerate	nucleotide_to_protein_match	5345822	5345932	98.15	+	.	ID=match.27196.201;Target=KOX73593_1 225 262
R2_5	exonerate	nucleotide_to_protein_match	5346023	5346270	98.15	+	.	ID=match.27196.201;Target=KOX73593_1 262 344
R2_5	exonerate	nucleotide_to_protein_match	5346343	5346623	98.15	+	.	ID=match.27196.201;Target=KOX73593_1 345 438
R2_5	exonerate	nucleotide_to_protein_match	5346715	5347009	98.15	+	.	ID=match.27196.201;Target=KOX73593_1 439 536
R2_5	exonerate	nucleotide_to_protein_match	5347088	5347317	98.15	+	.	ID=match.27196.201;Target=KOX73593_1 537 613
R2_5	exonerate	nucleotide_to_protein_match	5347397	5347773	98.15	+	.	ID=match.27196.201;Target=KOX73593_1 614 739
R2_5	exonerate	nucleotide_to_protein_match	5347847	5347984	98.15	+	.	ID=match.27196.201;Target=KOX73593_1 739 785
R2_5	exonerate	nucleotide_to_protein_match	5348046	5348198	98.15	+	.	ID=match.27196.201;Target=KOX73593_1 785 836
R2_5	exonerate	nucleotide_to_protein_match	5348272	5348469	98.15	+	.	ID=match.27196.201;Target=KOX73593_1 836 902
R2_5	exonerate	nucleotide_to_protein_match	5348547	5348646	98.15	+	.	ID=match.27196.201;Target=KOX73593_1 902 935
R2_5	exonerate	nucleotide_to_protein_match	5348714	5348958	98.15	+	.	ID=match.27196.201;Target=KOX73593_1 936 1017
R2_5	exonerate	nucleotide_to_protein_match	5349054	5349179	98.15	+	.	ID=match.27196.201;Target=KOX73593_1 1017 1059
R2_5	exonerate	nucleotide_to_protein_match	5349260	5349400	98.15	+	.	ID=match.27196.201;Target=KOX73593_1 1059 1106
R2_5	exonerate	nucleotide_to_protein_match	5349486	5349604	98.15	+	.	ID=match.27196.201;Target=KOX73593_1 1106 1145
R2_5	exonerate	nucleotide_to_protein_match	5349680	5349814	98.15	+	.	ID=match.27196.201;Target=KOX73593_1 1146 1190
R2_5	exonerate	nucleotide_to_protein_match	5349887	5349991	98.15	+	.	ID=match.27196.201;Target=KOX73593_1 1191 1225
R2_5	exonerate	nucleotide_to_protein_match	5352304	5352401	98.15	+	.	ID=match.27196.201;Target=KOX73593_1 1226 1258
R2_5	exonerate	nucleotide_to_protein_match	5352998	5353140	98.15	+	.	ID=match.27196.201;Target=KOX73593_1 1259 1306
R1_1	exonerate	nucleotide_to_protein_match	8422544	8422564	99.44	+	.	ID=match.27196.202;Target=XP_015431094_1 1 8
R1_1	exonerate	nucleotide_to_protein_match	8423494	8423705	99.44	+	.	ID=match.27196.202;Target=XP_015431094_1 8 78
R1_1	exonerate	nucleotide_to_protein_match	8423860	8424172	99.44	+	.	ID=match.27196.202;Target=XP_015431094_1 79 183
R1_1	exonerate	nucleotide_to_protein_match	8424259	8424508	99.44	+	.	ID=match.27196.202;Target=XP_015431094_1 183 194
R1_1	exonerate	nucleotide_to_protein_match	8424627	8424776	99.44	+	.	ID=match.27196.202;Target=XP_015431094_1 195 231
R1_1	exonerate	nucleotide_to_protein_match	8426034	8426161	99.44	+	.	ID=match.27196.202;Target=XP_015431094_1 232 268
R3_4	exonerate	nucleotide_to_protein_match	9528689	9528775	91.08	-	.	ID=match.27196.203;Target=XP_015431474_1 1 30
R3_4	exonerate	nucleotide_to_protein_match	9526809	9527225	91.08	-	.	ID=match.27196.203;Target=XP_015431474_1 30 169
R3_4	exonerate	nucleotide_to_protein_match	9525601	9525903	91.08	-	.	ID=match.27196.203;Target=XP_015431474_1 169 270
R1_5	exonerate	nucleotide_to_protein_match	11450682	11450926	100.00	+	.	ID=match.27196.204;Target=XP_003488135_1 1 82
R1_5	exonerate	nucleotide_to_protein_match	11451114	11451321	100.00	+	.	ID=match.27196.204;Target=XP_003488135_1 83 152
R3_2	exonerate	nucleotide_to_protein_match	14223243	14223629	96.12	+	.	ID=match.27196.205;Target=XP_031826494_1 1 130
R1_4	exonerate	nucleotide_to_protein_match	2678935	2679063	91.91	-	.	ID=match.27196.206;Target=KOX72006_1 1 44
R1_4	exonerate	nucleotide_to_protein_match	2678568	2678746	91.91	-	.	ID=match.27196.206;Target=KOX72006_1 44 103
R1_4	exonerate	nucleotide_to_protein_match	2678254	2678467	91.91	-	.	ID=match.27196.206;Target=KOX72006_1 104 175
ctg7_0	exonerate	nucleotide_to_protein_match	5410441	5411573	82.97	+	.	ID=match.27196.207;Target=XP_003706229_1 1 72
ctg7_0	exonerate	nucleotide_to_protein_match	5411656	5411782	82.97	+	.	ID=match.27196.207;Target=XP_003706229_1 72 128
ctg4_0	exonerate	nucleotide_to_protein_match	9181267	9181347	97.96	-	.	ID=match.27196.208;Target=KOX75994_1 1 28
ctg4_0	exonerate	nucleotide_to_protein_match	9180617	9180829	97.96	-	.	ID=match.27196.208;Target=KOX75994_1 28 99
ctg3_0	exonerate	nucleotide_to_protein_match	6954869	6955144	95.83	-	.	ID=match.27196.209;Target=CFA20_MOUSE 1 93
ctg3_0	exonerate	nucleotide_to_protein_match	6954477	6954776	95.83	-	.	ID=match.27196.209;Target=CFA20_MOUSE 93 193
ctg3_0	exonerate	nucleotide_to_protein_match	7824300	7824522	89.97	-	.	ID=match.27196.210;Target=XP_017767396_1 1 11
ctg3_0	exonerate	nucleotide_to_protein_match	7823611	7824214	89.97	-	.	ID=match.27196.210;Target=XP_017767396_1 11 74
ctg3_0	exonerate	nucleotide_to_protein_match	7823368	7823536	89.97	-	.	ID=match.27196.210;Target=XP_017767396_1 75 275
R3_4	exonerate	nucleotide_to_protein_match	1556966	1557115	99.42	-	.	ID=match.27196.211;Target=XP_024224470_1 1 51
R3_4	exonerate	nucleotide_to_protein_match	1556635	1556866	99.42	-	.	ID=match.27196.211;Target=XP_024224470_1 51 128
R3_4	exonerate	nucleotide_to_protein_match	1552940	1556556	99.42	-	.	ID=match.27196.211;Target=XP_024224470_1 129 1334
R3_4	exonerate	nucleotide_to_protein_match	1552810	1552854	99.42	-	.	ID=match.27196.211;Target=XP_024224470_1 1334 1349
R3_4	exonerate	nucleotide_to_protein_match	1549492	1552453	99.42	-	.	ID=match.27196.211;Target=XP_024224470_1 1349 2336
R3_4	exonerate	nucleotide_to_protein_match	1549200	1549366	99.42	-	.	ID=match.27196.211;Target=XP_024224470_1 2337 2392
R3_4	exonerate	nucleotide_to_protein_match	1548988	1549113	99.42	-	.	ID=match.27196.211;Target=XP_024224470_1 2392 2434
R1_1	exonerate	nucleotide_to_protein_match	13088983	13089047	99.60	-	.	ID=match.27196.212;Target=XP_012150653_1 20 41
R1_1	exonerate	nucleotide_to_protein_match	13087296	13087613	99.60	-	.	ID=match.27196.212;Target=XP_012150653_1 42 64
R1_1	exonerate	nucleotide_to_protein_match	13086882	13087089	99.60	-	.	ID=match.27196.212;Target=XP_012150653_1 66 107
R1_1	exonerate	nucleotide_to_protein_match	13086546	13086812	99.60	-	.	ID=match.27196.212;Target=XP_012150653_1 107 148
R1_1	exonerate	nucleotide_to_protein_match	13086287	13086462	99.60	-	.	ID=match.27196.212;Target=XP_012150653_1 149 218
R1_1	exonerate	nucleotide_to_protein_match	13086048	13086218	99.60	-	.	ID=match.27196.212;Target=XP_012150653_1 218 307
R1_1	exonerate	nucleotide_to_protein_match	13085520	13085814	99.60	-	.	ID=match.27196.212;Target=XP_012150653_1 307 365
ctg4_0	exonerate	nucleotide_to_protein_match	5337115	5337137	96.59	+	.	ID=match.27196.213;Target=XP_033337223_1 1 8
ctg4_0	exonerate	nucleotide_to_protein_match	5338042	5338438	96.59	+	.	ID=match.27196.213;Target=XP_033337223_1 9 141
ctg4_0	exonerate	nucleotide_to_protein_match	5338505	5338702	96.59	+	.	ID=match.27196.213;Target=XP_033337223_1 141 207
R3_1	exonerate	nucleotide_to_protein_match	8351272	8351320	96.40	+	.	ID=match.27196.214;Target=XP_017758580_1 1 17
R3_1	exonerate	nucleotide_to_protein_match	8351878	8352068	96.40	+	.	ID=match.27196.214;Target=XP_017758580_1 18 81
R3_1	exonerate	nucleotide_to_protein_match	8352156	8352333	96.40	+	.	ID=match.27196.214;Target=XP_017758580_1 81 140
R3_1	exonerate	nucleotide_to_protein_match	8352407	8352561	96.40	+	.	ID=match.27196.214;Target=XP_017758580_1 141 192
R3_1	exonerate	nucleotide_to_protein_match	8352664	8353043	96.40	+	.	ID=match.27196.214;Target=XP_017758580_1 192 318
R3_1	exonerate	nucleotide_to_protein_match	8353121	8353307	96.40	+	.	ID=match.27196.214;Target=XP_017758580_1 319 381
R3_1	exonerate	nucleotide_to_protein_match	8353373	8353510	96.40	+	.	ID=match.27196.214;Target=XP_017758580_1 381 427
R3_1	exonerate	nucleotide_to_protein_match	8353593	8353724	96.40	+	.	ID=match.27196.214;Target=XP_017758580_1 427 471
R3_1	exonerate	nucleotide_to_protein_match	8353790	8353972	96.40	+	.	ID=match.27196.214;Target=XP_017758580_1 471 532
ctg4_0	exonerate	nucleotide_to_protein_match	10885737	10885985	97.65	-	.	ID=match.27196.215;Target=XP_033324622_1 1 84
ctg4_0	exonerate	nucleotide_to_protein_match	10885256	10885678	97.65	-	.	ID=match.27196.215;Target=XP_033324622_1 84 225
ctg4_0	exonerate	nucleotide_to_protein_match	10884363	10885187	97.65	-	.	ID=match.27196.215;Target=XP_033324622_1 225 500
ctg4_0	exonerate	nucleotide_to_protein_match	10883985	10884272	97.65	-	.	ID=match.27196.215;Target=XP_033324622_1 500 596
R2_6	exonerate	nucleotide_to_protein_match	4482438	4482463	98.62	+	.	ID=match.27196.216;Target=XP_033323155_1 1 9
R2_6	exonerate	nucleotide_to_protein_match	4482572	4482638	98.62	+	.	ID=match.27196.216;Target=XP_033323155_1 10 32
R2_6	exonerate	nucleotide_to_protein_match	4482731	4482874	98.62	+	.	ID=match.27196.216;Target=XP_033323155_1 32 80
R2_6	exonerate	nucleotide_to_protein_match	4482951	4483065	98.62	+	.	ID=match.27196.216;Target=XP_033323155_1 80 118
R2_6	exonerate	nucleotide_to_protein_match	4483167	4483809	98.62	+	.	ID=match.27196.216;Target=XP_033323155_1 119 332
R2_6	exonerate	nucleotide_to_protein_match	4483896	4484334	98.62	+	.	ID=match.27196.216;Target=XP_033323155_1 333 479
R2_6	exonerate	nucleotide_to_protein_match	4484419	4484514	98.62	+	.	ID=match.27196.216;Target=XP_033323155_1 479 511
R3_4	exonerate	nucleotide_to_protein_match	517256	517608	96.83	+	.	ID=match.27196.217;Target=XP_003490817_3 1 118
R3_4	exonerate	nucleotide_to_protein_match	517676	517901	96.83	+	.	ID=match.27196.217;Target=XP_003490817_3 119 194
R3_4	exonerate	nucleotide_to_protein_match	517971	518616	96.83	+	.	ID=match.27196.217;Target=XP_003490817_3 194 409
R3_4	exonerate	nucleotide_to_protein_match	518689	518867	96.83	+	.	ID=match.27196.217;Target=XP_003490817_3 410 469
R3_4	exonerate	nucleotide_to_protein_match	518943	519434	96.83	+	.	ID=match.27196.217;Target=XP_003490817_3 469 633
R2_5	exonerate	nucleotide_to_protein_match	9183623	9183741	91.29	-	.	ID=match.27196.218;Target=XP_033342117_1 1 40
R2_5	exonerate	nucleotide_to_protein_match	9182395	9182667	91.29	-	.	ID=match.27196.218;Target=XP_033342117_1 41 57
R2_5	exonerate	nucleotide_to_protein_match	9181026	9181214	91.29	-	.	ID=match.27196.218;Target=XP_033342117_1 59 71
R2_5	exonerate	nucleotide_to_protein_match	9180761	9180930	91.29	-	.	ID=match.27196.218;Target=XP_033342117_1 72 134
R2_5	exonerate	nucleotide_to_protein_match	9180043	9180679	91.29	-	.	ID=match.27196.218;Target=XP_033342117_1 135 149
R2_5	exonerate	nucleotide_to_protein_match	9179739	9179946	91.29	-	.	ID=match.27196.218;Target=XP_033342117_1 149 196
R2_5	exonerate	nucleotide_to_protein_match	9179377	9179654	91.29	-	.	ID=match.27196.218;Target=XP_033342117_1 197 253
R2_5	exonerate	nucleotide_to_protein_match	9178542	9179268	91.29	-	.	ID=match.27196.218;Target=XP_033342117_1 254 465
R2_5	exonerate	nucleotide_to_protein_match	9178188	9178433	91.29	-	.	ID=match.27196.218;Target=XP_033342117_1 466 535
R2_5	exonerate	nucleotide_to_protein_match	9177933	9178100	91.29	-	.	ID=match.27196.218;Target=XP_033342117_1 535 627
R2_5	exonerate	nucleotide_to_protein_match	9177730	9177847	91.29	-	.	ID=match.27196.218;Target=XP_033342117_1 628 870
R2_5	exonerate	nucleotide_to_protein_match	9177482	9177639	91.29	-	.	ID=match.27196.218;Target=XP_033342117_1 870 952
R2_5	exonerate	nucleotide_to_protein_match	9177052	9177410	91.29	-	.	ID=match.27196.218;Target=XP_033342117_1 952 1008
R2_5	exonerate	nucleotide_to_protein_match	9176729	9176963	91.29	-	.	ID=match.27196.218;Target=XP_033342117_1 1008 1047
R2_5	exonerate	nucleotide_to_protein_match	9176358	9176477	91.29	-	.	ID=match.27196.218;Target=XP_033342117_1 1048 1100
R2_5	exonerate	nucleotide_to_protein_match	9176043	9176270	91.29	-	.	ID=match.27196.218;Target=XP_033342117_1 1100 1219
R2_5	exonerate	nucleotide_to_protein_match	9175623	9175964	91.29	-	.	ID=match.27196.218;Target=XP_033342117_1 1220 1268
R2_5	exonerate	nucleotide_to_protein_match	9175092	9175567	91.29	-	.	ID=match.27196.218;Target=XP_033342117_1 1268 1297
R2_5	exonerate	nucleotide_to_protein_match	9174866	9174979	91.29	-	.	ID=match.27196.218;Target=XP_033342117_1 1297 1337
R2_5	exonerate	nucleotide_to_protein_match	9174568	9174778	91.29	-	.	ID=match.27196.218;Target=XP_033342117_1 1337 1413
R3_2	exonerate	nucleotide_to_protein_match	7290731	7290925	88.70	-	.	ID=match.27196.219;Target=XP_012238332_1 1 66
R3_2	exonerate	nucleotide_to_protein_match	7290057	7290639	88.70	-	.	ID=match.27196.219;Target=XP_012238332_1 66 210
R3_2	exonerate	nucleotide_to_protein_match	7289682	7289941	88.70	-	.	ID=match.27196.219;Target=XP_012238332_1 213 263
ctg4_0	exonerate	nucleotide_to_protein_match	5604114	5604219	94.91	+	.	ID=match.27196.220;Target=XP_012145628_1 1 36
ctg4_0	exonerate	nucleotide_to_protein_match	5605369	5605479	94.91	+	.	ID=match.27196.220;Target=XP_012145628_1 37 73
ctg4_0	exonerate	nucleotide_to_protein_match	5605693	5605710	94.91	+	.	ID=match.27196.220;Target=XP_012145628_1 74 79
ctg4_0	exonerate	nucleotide_to_protein_match	5605913	5606084	94.91	+	.	ID=match.27196.220;Target=XP_012145628_1 80 136
ctg4_0	exonerate	nucleotide_to_protein_match	5606160	5606517	94.91	+	.	ID=match.27196.220;Target=XP_012145628_1 137 256
ctg4_0	exonerate	nucleotide_to_protein_match	5606601	5606878	94.91	+	.	ID=match.27196.220;Target=XP_012145628_1 256 348
ctg4_0	exonerate	nucleotide_to_protein_match	5606963	5607257	94.91	+	.	ID=match.27196.220;Target=XP_012145628_1 349 447
ctg4_0	exonerate	nucleotide_to_protein_match	5607340	5607710	94.91	+	.	ID=match.27196.220;Target=XP_012145628_1 447 570
ctg4_0	exonerate	nucleotide_to_protein_match	5607811	5608033	94.91	+	.	ID=match.27196.220;Target=XP_012145628_1 571 645
ctg4_0	exonerate	nucleotide_to_protein_match	5608135	5608342	94.91	+	.	ID=match.27196.220;Target=XP_012145628_1 645 714
ctg4_0	exonerate	nucleotide_to_protein_match	5608431	5608562	94.91	+	.	ID=match.27196.220;Target=XP_012145628_1 715 758
ctg4_0	exonerate	nucleotide_to_protein_match	5608943	5609179	94.91	+	.	ID=match.27196.220;Target=XP_012145628_1 759 837
ctg4_0	exonerate	nucleotide_to_protein_match	5609789	5609979	94.91	+	.	ID=match.27196.220;Target=XP_012145628_1 838 901
ctg4_0	exonerate	nucleotide_to_protein_match	5610058	5610156	94.91	+	.	ID=match.27196.220;Target=XP_012145628_1 901 934
ctg4_0	exonerate	nucleotide_to_protein_match	5610223	5610507	94.91	+	.	ID=match.27196.220;Target=XP_012145628_1 934 1029
ctg4_0	exonerate	nucleotide_to_protein_match	5610585	5610710	94.91	+	.	ID=match.27196.220;Target=XP_012145628_1 1029 1071
ctg4_0	exonerate	nucleotide_to_protein_match	5610787	5610954	94.91	+	.	ID=match.27196.220;Target=XP_012145628_1 1071 1127
ctg4_0	exonerate	nucleotide_to_protein_match	5611734	5611844	94.91	+	.	ID=match.27196.220;Target=XP_012145628_1 1127 1164
ctg4_0	exonerate	nucleotide_to_protein_match	5611933	5612091	94.91	+	.	ID=match.27196.220;Target=XP_012145628_1 1164 1217
ctg4_0	exonerate	nucleotide_to_protein_match	5612163	5612342	94.91	+	.	ID=match.27196.220;Target=XP_012145628_1 1217 1277
ctg4_0	exonerate	nucleotide_to_protein_match	5612408	5612771	94.91	+	.	ID=match.27196.220;Target=XP_012145628_1 1277 1398
ctg4_0	exonerate	nucleotide_to_protein_match	5612854	5613002	94.91	+	.	ID=match.27196.220;Target=XP_012145628_1 1399 1448
ctg4_0	exonerate	nucleotide_to_protein_match	5613083	5613258	94.91	+	.	ID=match.27196.220;Target=XP_012145628_1 1448 1506
ctg4_0	exonerate	nucleotide_to_protein_match	5613320	5613779	94.91	+	.	ID=match.27196.220;Target=XP_012145628_1 1507 1660
ctg4_0	exonerate	nucleotide_to_protein_match	5613849	5614135	94.91	+	.	ID=match.27196.220;Target=XP_012145628_1 1660 1755
ctg4_0	exonerate	nucleotide_to_protein_match	5614215	5614350	94.91	+	.	ID=match.27196.220;Target=XP_012145628_1 1756 1801
R2_1	exonerate	nucleotide_to_protein_match	7384765	7384798	90.66	-	.	ID=match.27196.221;Target=XP_017794857_1 1 12
R2_1	exonerate	nucleotide_to_protein_match	7384403	7384609	90.66	-	.	ID=match.27196.221;Target=XP_017794857_1 13 81
R2_1	exonerate	nucleotide_to_protein_match	7383697	7384020	90.66	-	.	ID=match.27196.221;Target=XP_017794857_1 82 189
R2_1	exonerate	nucleotide_to_protein_match	7383433	7383550	90.66	-	.	ID=match.27196.221;Target=XP_017794857_1 190 228
R2_1	exonerate	nucleotide_to_protein_match	7383122	7383308	90.66	-	.	ID=match.27196.221;Target=XP_017794857_1 229 291
R2_1	exonerate	nucleotide_to_protein_match	7382798	7383034	90.66	-	.	ID=match.27196.221;Target=XP_017794857_1 291 350
R2_1	exonerate	nucleotide_to_protein_match	2359881	2359947	92.72	+	.	ID=match.27196.222;Target=KAF3425274_1 8 30
R2_1	exonerate	nucleotide_to_protein_match	2360685	2360886	92.72	+	.	ID=match.27196.222;Target=KAF3425274_1 31 97
R2_1	exonerate	nucleotide_to_protein_match	2361805	2361925	92.72	+	.	ID=match.27196.222;Target=KAF3425274_1 98 138
R2_1	exonerate	nucleotide_to_protein_match	2361988	2362145	92.72	+	.	ID=match.27196.222;Target=KAF3425274_1 138 156
R2_1	exonerate	nucleotide_to_protein_match	2362299	2362493	92.72	+	.	ID=match.27196.222;Target=KAF3425274_1 156 189
R2_1	exonerate	nucleotide_to_protein_match	2362976	2363092	92.72	+	.	ID=match.27196.222;Target=KAF3425274_1 190 254
R2_1	exonerate	nucleotide_to_protein_match	2363877	2364105	92.72	+	.	ID=match.27196.222;Target=KAF3425274_1 255 293
R1_1	exonerate	nucleotide_to_protein_match	15300875	15301006	85.94	+	.	ID=match.27196.223;Target=XP_017797309_1 2 46
R1_1	exonerate	nucleotide_to_protein_match	15301106	15301294	85.94	+	.	ID=match.27196.223;Target=XP_017797309_1 46 109
R1_1	exonerate	nucleotide_to_protein_match	15301374	15301519	85.94	+	.	ID=match.27196.223;Target=XP_017797309_1 109 157
R1_1	exonerate	nucleotide_to_protein_match	15301626	15301817	85.94	+	.	ID=match.27196.223;Target=XP_017797309_1 158 221
R1_1	exonerate	nucleotide_to_protein_match	15301878	15302168	85.94	+	.	ID=match.27196.223;Target=XP_017797309_1 222 318
R1_1	exonerate	nucleotide_to_protein_match	15302265	15302374	85.94	+	.	ID=match.27196.223;Target=XP_017797309_1 319 355
R1_1	exonerate	nucleotide_to_protein_match	15302460	15302734	85.94	+	.	ID=match.27196.223;Target=XP_017797309_1 356 447
R1_1	exonerate	nucleotide_to_protein_match	15302823	15303146	85.94	+	.	ID=match.27196.223;Target=XP_017797309_1 447 555
R1_1	exonerate	nucleotide_to_protein_match	15303225	15303483	85.94	+	.	ID=match.27196.223;Target=XP_017797309_1 555 641
R1_1	exonerate	nucleotide_to_protein_match	15303571	15303823	85.94	+	.	ID=match.27196.223;Target=XP_017797309_1 642 725
R1_1	exonerate	nucleotide_to_protein_match	15303897	15304161	85.94	+	.	ID=match.27196.223;Target=XP_017797309_1 726 814
R1_1	exonerate	nucleotide_to_protein_match	15304244	15304528	85.94	+	.	ID=match.27196.223;Target=XP_017797309_1 814 909
R1_1	exonerate	nucleotide_to_protein_match	15304617	15304794	85.94	+	.	ID=match.27196.223;Target=XP_017797309_1 909 968
R1_1	exonerate	nucleotide_to_protein_match	15304864	15305528	85.94	+	.	ID=match.27196.223;Target=XP_017797309_1 969 1029
R1_4	exonerate	nucleotide_to_protein_match	2840961	2841068	98.88	-	.	ID=match.27196.224;Target=XP_015433497_1 1 37
R1_4	exonerate	nucleotide_to_protein_match	2840617	2840775	98.88	-	.	ID=match.27196.224;Target=XP_015433497_1 37 90
R2_3	exonerate	nucleotide_to_protein_match	1065051	1065458	97.06	+	.	ID=match.27196.225;Target=H33_SPISO 1 137
ctg5_0	exonerate	nucleotide_to_protein_match	8026125	8026234	92.12	+	.	ID=match.27196.226;Target=XP_015428521_1 4 40
ctg5_0	exonerate	nucleotide_to_protein_match	8026292	8026461	92.12	+	.	ID=match.27196.226;Target=XP_015428521_1 41 97
ctg5_0	exonerate	nucleotide_to_protein_match	8026543	8026791	92.12	+	.	ID=match.27196.226;Target=XP_015428521_1 98 180
ctg5_0	exonerate	nucleotide_to_protein_match	8026876	8027036	92.12	+	.	ID=match.27196.226;Target=XP_015428521_1 181 234
ctg5_0	exonerate	nucleotide_to_protein_match	8027109	8027198	92.12	+	.	ID=match.27196.226;Target=XP_015428521_1 234 264
ctg5_0	exonerate	nucleotide_to_protein_match	8027263	8028330	92.12	+	.	ID=match.27196.226;Target=XP_015428521_1 264 367
R2_3	exonerate	nucleotide_to_protein_match	1712310	1712480	97.56	-	.	ID=match.27196.227;Target=KOX70824_1 1 58
R2_3	exonerate	nucleotide_to_protein_match	1711313	1712223	97.56	-	.	ID=match.27196.227;Target=KOX70824_1 58 361
R2_3	exonerate	nucleotide_to_protein_match	1711026	1711235	97.56	-	.	ID=match.27196.227;Target=KOX70824_1 362 431
R2_3	exonerate	nucleotide_to_protein_match	1710406	1710604	97.56	-	.	ID=match.27196.227;Target=KOX70824_1 432 498
R2_3	exonerate	nucleotide_to_protein_match	1710164	1710279	97.56	-	.	ID=match.27196.227;Target=KOX70824_1 498 536
R2_3	exonerate	nucleotide_to_protein_match	1709927	1710079	97.56	-	.	ID=match.27196.227;Target=KOX70824_1 537 587
R2_3	exonerate	nucleotide_to_protein_match	1709607	1709845	97.56	-	.	ID=match.27196.227;Target=KOX70824_1 588 667
R2_3	exonerate	nucleotide_to_protein_match	1709332	1709533	97.56	-	.	ID=match.27196.227;Target=KOX70824_1 668 734
R2_3	exonerate	nucleotide_to_protein_match	1709090	1709260	97.56	-	.	ID=match.27196.227;Target=KOX70824_1 735 791
R2_3	exonerate	nucleotide_to_protein_match	1708775	1709026	97.56	-	.	ID=match.27196.227;Target=KOX70824_1 792 875
R2_3	exonerate	nucleotide_to_protein_match	1708530	1708708	97.56	-	.	ID=match.27196.227;Target=KOX70824_1 876 935
R2_3	exonerate	nucleotide_to_protein_match	1708260	1708368	97.56	-	.	ID=match.27196.227;Target=KOX70824_1 936 971
R2_3	exonerate	nucleotide_to_protein_match	1707956	1708146	97.56	-	.	ID=match.27196.227;Target=KOX70824_1 972 1035
R2_3	exonerate	nucleotide_to_protein_match	1707457	1707870	97.56	-	.	ID=match.27196.227;Target=KOX70824_1 1036 1173
R2_3	exonerate	nucleotide_to_protein_match	1707148	1707387	97.56	-	.	ID=match.27196.227;Target=KOX70824_1 1174 1253
R2_3	exonerate	nucleotide_to_protein_match	1706881	1707078	97.56	-	.	ID=match.27196.227;Target=KOX70824_1 1254 1269
R2_3	exonerate	nucleotide_to_protein_match	1706411	1706502	97.56	-	.	ID=match.27196.227;Target=KOX70824_1 1269 1318
R2_3	exonerate	nucleotide_to_protein_match	1705962	1706319	97.56	-	.	ID=match.27196.227;Target=KOX70824_1 1319 1349
R2_3	exonerate	nucleotide_to_protein_match	1705752	1705883	97.56	-	.	ID=match.27196.227;Target=KOX70824_1 1349 1468
R2_3	exonerate	nucleotide_to_protein_match	1705590	1705640	97.56	-	.	ID=match.27196.227;Target=KOX70824_1 1469 1512
R2_3	exonerate	nucleotide_to_protein_match	1705409	1705505	97.56	-	.	ID=match.27196.227;Target=KOX70824_1 1513 1529
R2_3	exonerate	nucleotide_to_protein_match	1705142	1705334	97.56	-	.	ID=match.27196.227;Target=KOX70824_1 1530 1561
R2_3	exonerate	nucleotide_to_protein_match	1702786	1702879	97.56	-	.	ID=match.27196.227;Target=KOX70824_1 1562 1626
R3_4	exonerate	nucleotide_to_protein_match	16401237	16401395	91.57	+	.	ID=match.27196.228;Target=KAF3422822_1 3 56
R3_4	exonerate	nucleotide_to_protein_match	16401477	16401735	91.57	+	.	ID=match.27196.228;Target=KAF3422822_1 56 142
R3_4	exonerate	nucleotide_to_protein_match	16401859	16402196	91.57	+	.	ID=match.27196.228;Target=KAF3422822_1 143 197
ctg3_0	exonerate	nucleotide_to_protein_match	2881961	2882009	89.73	+	.	ID=match.27196.229;Target=XP_017759038_1 1 17
ctg3_0	exonerate	nucleotide_to_protein_match	2882085	2882195	89.73	+	.	ID=match.27196.229;Target=XP_017759038_1 18 54
ctg3_0	exonerate	nucleotide_to_protein_match	2882327	2882526	89.73	+	.	ID=match.27196.229;Target=XP_017759038_1 55 121
ctg3_0	exonerate	nucleotide_to_protein_match	2882618	2882943	89.73	+	.	ID=match.27196.229;Target=XP_017759038_1 121 229
ctg3_0	exonerate	nucleotide_to_protein_match	2883013	2883356	89.73	+	.	ID=match.27196.229;Target=XP_017759038_1 230 344
ctg3_0	exonerate	nucleotide_to_protein_match	2883681	2884096	89.73	+	.	ID=match.27196.229;Target=XP_017759038_1 345 458
ctg3_0	exonerate	nucleotide_to_protein_match	9043200	9043350	93.91	-	.	ID=match.27196.230;Target=XP_012148729_1 1 31
ctg3_0	exonerate	nucleotide_to_protein_match	9042154	9042350	93.91	-	.	ID=match.27196.230;Target=XP_012148729_1 32 52
R3_4	exonerate	nucleotide_to_protein_match	14479673	14479723	95.93	-	.	ID=match.27196.231;Target=XP_017757309_1 1 18
R3_4	exonerate	nucleotide_to_protein_match	14478407	14479081	95.93	-	.	ID=match.27196.231;Target=XP_017757309_1 18 243
R3_4	exonerate	nucleotide_to_protein_match	14478236	14478319	95.93	-	.	ID=match.27196.231;Target=XP_017757309_1 243 271
R2_7	exonerate	nucleotide_to_protein_match	20470	21007	97.22	-	.	ID=match.27196.232;Target=XP_017758257_1 1 180
R2_7	exonerate	nucleotide_to_protein_match	20276	20388	97.22	-	.	ID=match.27196.232;Target=XP_017758257_1 181 218
ctg4_0	exonerate	nucleotide_to_protein_match	1961874	1961966	98.31	-	.	ID=match.27196.233;Target=XP_017757496_1 2 33
ctg4_0	exonerate	nucleotide_to_protein_match	1961416	1961676	98.31	-	.	ID=match.27196.233;Target=XP_017757496_1 33 120
R1_1	exonerate	nucleotide_to_protein_match	13963157	13963294	100.00	-	.	ID=match.27196.234;Target=XP_031848620_1 1 47
R1_1	exonerate	nucleotide_to_protein_match	13962723	13962887	100.00	-	.	ID=match.27196.234;Target=XP_031848620_1 47 102
R1_1	exonerate	nucleotide_to_protein_match	15153659	15153764	88.55	-	.	ID=match.27196.235;Target=XP_017762649_1 1 36
R1_1	exonerate	nucleotide_to_protein_match	15153265	15153477	88.55	-	.	ID=match.27196.235;Target=XP_017762649_1 37 107
R1_1	exonerate	nucleotide_to_protein_match	15152084	15152274	88.55	-	.	ID=match.27196.235;Target=XP_017762649_1 108 171
R1_1	exonerate	nucleotide_to_protein_match	15151834	15152010	88.55	-	.	ID=match.27196.235;Target=XP_017762649_1 171 207
R3_1	exonerate	nucleotide_to_protein_match	15474381	15474545	90.29	+	.	ID=match.27196.236;Target=XP_012163286_1 1 56
R3_1	exonerate	nucleotide_to_protein_match	15474602	15474787	90.29	+	.	ID=match.27196.236;Target=XP_012163286_1 56 118
R3_1	exonerate	nucleotide_to_protein_match	15474872	15475110	90.29	+	.	ID=match.27196.236;Target=XP_012163286_1 118 197
R3_1	exonerate	nucleotide_to_protein_match	15475186	15475348	90.29	+	.	ID=match.27196.236;Target=XP_012163286_1 198 252
R3_1	exonerate	nucleotide_to_protein_match	15475414	15475499	90.29	+	.	ID=match.27196.236;Target=XP_012163286_1 252 280
R3_1	exonerate	nucleotide_to_protein_match	15475571	15475772	90.29	+	.	ID=match.27196.236;Target=XP_012163286_1 281 348
R3_1	exonerate	nucleotide_to_protein_match	15476016	15476276	90.29	+	.	ID=match.27196.236;Target=XP_012163286_1 348 435
R3_1	exonerate	nucleotide_to_protein_match	15476366	15476485	90.29	+	.	ID=match.27196.236;Target=XP_012163286_1 435 475
R3_1	exonerate	nucleotide_to_protein_match	15476588	15476789	90.29	+	.	ID=match.27196.236;Target=XP_012163286_1 475 542
R3_1	exonerate	nucleotide_to_protein_match	15476862	15477078	90.29	+	.	ID=match.27196.236;Target=XP_012163286_1 543 614
R3_1	exonerate	nucleotide_to_protein_match	15477154	15477292	90.29	+	.	ID=match.27196.236;Target=XP_012163286_1 615 661
R3_1	exonerate	nucleotide_to_protein_match	15477370	15477647	90.29	+	.	ID=match.27196.236;Target=XP_012163286_1 661 753
R3_1	exonerate	nucleotide_to_protein_match	15477726	15477986	90.29	+	.	ID=match.27196.236;Target=XP_012163286_1 754 840
R3_1	exonerate	nucleotide_to_protein_match	15478071	15478176	90.29	+	.	ID=match.27196.236;Target=XP_012163286_1 841 876
R3_1	exonerate	nucleotide_to_protein_match	15478311	15478478	90.29	+	.	ID=match.27196.236;Target=XP_012163286_1 876 932
R3_1	exonerate	nucleotide_to_protein_match	15478543	15478787	90.29	+	.	ID=match.27196.236;Target=XP_012163286_1 932 1013
R3_1	exonerate	nucleotide_to_protein_match	15478855	15478966	90.29	+	.	ID=match.27196.236;Target=XP_012163286_1 1014 1051
R3_1	exonerate	nucleotide_to_protein_match	15479070	15479294	90.29	+	.	ID=match.27196.236;Target=XP_012163286_1 1051 1126
R3_1	exonerate	nucleotide_to_protein_match	15479366	15479547	90.29	+	.	ID=match.27196.236;Target=XP_012163286_1 1126 1186
R3_1	exonerate	nucleotide_to_protein_match	15479614	15479773	90.29	+	.	ID=match.27196.236;Target=XP_012163286_1 1187 1240
R3_1	exonerate	nucleotide_to_protein_match	15480290	15480427	90.29	+	.	ID=match.27196.236;Target=XP_012163286_1 1240 1286
R1_4	exonerate	nucleotide_to_protein_match	1224120	1225052	92.60	-	.	ID=match.27196.237;Target=XP_395323_2 1 312
R1_4	exonerate	nucleotide_to_protein_match	8420134	8420208	96.19	+	.	ID=match.27196.238;Target=KOX74550_1 8 33
R1_4	exonerate	nucleotide_to_protein_match	8420335	8420464	96.19	+	.	ID=match.27196.238;Target=KOX74550_1 33 76
R1_4	exonerate	nucleotide_to_protein_match	8420536	8420963	96.19	+	.	ID=match.27196.238;Target=KOX74550_1 77 219
ctg7_0	exonerate	nucleotide_to_protein_match	14849648	14850224	98.64	-	.	ID=match.27196.239;Target=KAF3421427_1 56 80
ctg7_0	exonerate	nucleotide_to_protein_match	14847055	14847113	98.64	-	.	ID=match.27196.239;Target=KAF3421427_1 80 97
ctg7_0	exonerate	nucleotide_to_protein_match	14846708	14846920	98.64	-	.	ID=match.27196.239;Target=KAF3421427_1 97 245
ctg7_0	exonerate	nucleotide_to_protein_match	14846311	14846516	98.64	-	.	ID=match.27196.239;Target=KAF3421427_1 246 265
ctg7_0	exonerate	nucleotide_to_protein_match	14846029	14846184	98.64	-	.	ID=match.27196.239;Target=KAF3421427_1 265 336
ctg7_0	exonerate	nucleotide_to_protein_match	14845280	14845922	98.64	-	.	ID=match.27196.239;Target=KAF3421427_1 336 404
ctg7_0	exonerate	nucleotide_to_protein_match	14844418	14844594	98.64	-	.	ID=match.27196.239;Target=KAF3421427_1 405 456
ctg7_0	exonerate	nucleotide_to_protein_match	14843168	14843909	98.64	-	.	ID=match.27196.239;Target=KAF3421427_1 457 671
ctg7_0	exonerate	nucleotide_to_protein_match	14842848	14843040	98.64	-	.	ID=match.27196.239;Target=KAF3421427_1 671 730
ctg7_0	exonerate	nucleotide_to_protein_match	14841587	14841728	98.64	-	.	ID=match.27196.239;Target=KAF3421427_1 730 977
ctg3_0	exonerate	nucleotide_to_protein_match	3700066	3700824	97.25	-	.	ID=match.27196.240;Target=XP_031830634_1 1 254
ctg3_0	exonerate	nucleotide_to_protein_match	3699787	3699938	97.25	-	.	ID=match.27196.240;Target=XP_031830634_1 254 304
ctg3_0	exonerate	nucleotide_to_protein_match	3699284	3699686	97.25	-	.	ID=match.27196.240;Target=XP_031830634_1 305 439
R2_5	exonerate	nucleotide_to_protein_match	13828524	13828613	96.28	+	.	ID=match.27196.241;Target=XP_006561192_1 1 31
R2_5	exonerate	nucleotide_to_protein_match	13829088	13829294	96.28	+	.	ID=match.27196.241;Target=XP_006561192_1 31 100
R2_5	exonerate	nucleotide_to_protein_match	13829464	13829730	96.28	+	.	ID=match.27196.241;Target=XP_006561192_1 100 189
R1_4	exonerate	nucleotide_to_protein_match	1765543	1766295	88.05	-	.	ID=match.27196.242;Target=XP_012247637_1 1 252
R1_4	exonerate	nucleotide_to_protein_match	3934141	3934267	92.07	-	.	ID=match.27196.243;Target=XP_017764205_1 54 96
R1_4	exonerate	nucleotide_to_protein_match	3933080	3933211	92.07	-	.	ID=match.27196.243;Target=XP_017764205_1 97 140
R1_4	exonerate	nucleotide_to_protein_match	3931887	3932141	92.07	-	.	ID=match.27196.243;Target=XP_017764205_1 141 225
R1_4	exonerate	nucleotide_to_protein_match	3931209	3931463	92.07	-	.	ID=match.27196.243;Target=XP_017764205_1 226 310
R1_4	exonerate	nucleotide_to_protein_match	3930703	3930819	92.07	-	.	ID=match.27196.243;Target=XP_017764205_1 311 349
R1_4	exonerate	nucleotide_to_protein_match	3922404	3930617	92.07	-	.	ID=match.27196.243;Target=XP_017764205_1 350 1440
R1_4	exonerate	nucleotide_to_protein_match	3921065	3921632	92.07	-	.	ID=match.27196.243;Target=XP_017764205_1 1440 2318
R1_4	exonerate	nucleotide_to_protein_match	3920694	3920937	92.07	-	.	ID=match.27196.243;Target=XP_017764205_1 2318 2350
R1_4	exonerate	nucleotide_to_protein_match	3919890	3920497	92.07	-	.	ID=match.27196.243;Target=XP_017764205_1 2350 3084
R1_4	exonerate	nucleotide_to_protein_match	3919439	3919731	92.07	-	.	ID=match.27196.243;Target=XP_017764205_1 3085 3273
R1_4	exonerate	nucleotide_to_protein_match	3918582	3919337	92.07	-	.	ID=match.27196.243;Target=XP_017764205_1 3274 3355
R1_4	exonerate	nucleotide_to_protein_match	3917641	3917895	92.07	-	.	ID=match.27196.243;Target=XP_017764205_1 3355 3557
R1_4	exonerate	nucleotide_to_protein_match	3916923	3917429	92.07	-	.	ID=match.27196.243;Target=XP_017764205_1 3558 3655
R1_4	exonerate	nucleotide_to_protein_match	3916172	3916548	92.07	-	.	ID=match.27196.243;Target=XP_017764205_1 3656 3907
R1_4	exonerate	nucleotide_to_protein_match	3915218	3915819	92.07	-	.	ID=match.27196.243;Target=XP_017764205_1 3908 3992
R1_4	exonerate	nucleotide_to_protein_match	3915014	3915113	92.07	-	.	ID=match.27196.243;Target=XP_017764205_1 3993 4161
R1_4	exonerate	nucleotide_to_protein_match	3914823	3914936	92.07	-	.	ID=match.27196.243;Target=XP_017764205_1 4162 4287
R3_6	exonerate	nucleotide_to_protein_match	1846137	1846325	92.67	-	.	ID=match.27196.244;Target=XP_031842072_1 1 64
R3_6	exonerate	nucleotide_to_protein_match	1845863	1846045	92.67	-	.	ID=match.27196.244;Target=XP_031842072_1 64 125
R3_6	exonerate	nucleotide_to_protein_match	1845549	1845725	92.67	-	.	ID=match.27196.244;Target=XP_031842072_1 125 184
R3_6	exonerate	nucleotide_to_protein_match	1845476	1845518	92.67	-	.	ID=match.27196.244;Target=XP_031842072_1 184 198
R3_6	exonerate	nucleotide_to_protein_match	1844342	1844979	92.67	-	.	ID=match.27196.244;Target=XP_031842072_1 199 411
ctg4_0	exonerate	nucleotide_to_protein_match	4018389	4018509	88.36	-	.	ID=match.27196.245;Target=XP_017762946_1 2 42
ctg4_0	exonerate	nucleotide_to_protein_match	4017299	4018185	88.36	-	.	ID=match.27196.245;Target=XP_017762946_1 43 338
R2_1	exonerate	nucleotide_to_protein_match	12009960	12010001	99.66	+	.	ID=match.27196.246;Target=XP_017756528_1 1 15
R2_1	exonerate	nucleotide_to_protein_match	12010096	12010293	99.66	+	.	ID=match.27196.246;Target=XP_017756528_1 15 81
R2_1	exonerate	nucleotide_to_protein_match	12010371	12010693	99.66	+	.	ID=match.27196.246;Target=XP_017756528_1 81 188
R2_1	exonerate	nucleotide_to_protein_match	12010812	12011011	99.66	+	.	ID=match.27196.246;Target=XP_017756528_1 189 255
R2_1	exonerate	nucleotide_to_protein_match	12011310	12011431	99.66	+	.	ID=match.27196.246;Target=XP_017756528_1 256 296
R2_1	exonerate	nucleotide_to_protein_match	14187829	14188006	97.00	+	.	ID=match.27196.247;Target=XP_003399698_1 65 124
R2_1	exonerate	nucleotide_to_protein_match	14188560	14188715	97.00	+	.	ID=match.27196.247;Target=XP_003399698_1 125 176
R2_1	exonerate	nucleotide_to_protein_match	14189694	14189927	97.00	+	.	ID=match.27196.247;Target=XP_003399698_1 177 254
R2_1	exonerate	nucleotide_to_protein_match	14190039	14190268	97.00	+	.	ID=match.27196.247;Target=XP_003399698_1 255 331
R2_1	exonerate	nucleotide_to_protein_match	14190622	14191284	97.00	+	.	ID=match.27196.247;Target=XP_003399698_1 331 552
R2_1	exonerate	nucleotide_to_protein_match	14191654	14192028	97.00	+	.	ID=match.27196.247;Target=XP_003399698_1 552 677
R2_1	exonerate	nucleotide_to_protein_match	14192199	14193581	97.00	+	.	ID=match.27196.247;Target=XP_003399698_1 677 803
R3_4	exonerate	nucleotide_to_protein_match	11306682	11306789	95.38	-	.	ID=match.27196.248;Target=XP_031848461_1 1 37
R3_4	exonerate	nucleotide_to_protein_match	11306526	11306597	95.38	-	.	ID=match.27196.248;Target=XP_031848461_1 37 61
R3_4	exonerate	nucleotide_to_protein_match	11306246	11306344	95.38	-	.	ID=match.27196.248;Target=XP_031848461_1 61 94
R3_4	exonerate	nucleotide_to_protein_match	11305639	11305749	95.38	-	.	ID=match.27196.248;Target=XP_031848461_1 94 131
ctg3_0	exonerate	nucleotide_to_protein_match	12427222	12427283	93.88	-	.	ID=match.27196.249;Target=XP_033320980_1 48 68
ctg3_0	exonerate	nucleotide_to_protein_match	12427019	12427149	93.88	-	.	ID=match.27196.249;Target=XP_033320980_1 69 112
ctg3_0	exonerate	nucleotide_to_protein_match	12426507	12426677	93.88	-	.	ID=match.27196.249;Target=XP_033320980_1 113 169
ctg3_0	exonerate	nucleotide_to_protein_match	12426325	12426431	93.88	-	.	ID=match.27196.249;Target=XP_033320980_1 170 205
ctg3_0	exonerate	nucleotide_to_protein_match	12426076	12426246	93.88	-	.	ID=match.27196.249;Target=XP_033320980_1 205 262
ctg3_0	exonerate	nucleotide_to_protein_match	12425920	12425991	93.88	-	.	ID=match.27196.249;Target=XP_033320980_1 262 286
ctg3_0	exonerate	nucleotide_to_protein_match	12425552	12425803	93.88	-	.	ID=match.27196.249;Target=XP_033320980_1 286 370
ctg3_0	exonerate	nucleotide_to_protein_match	12425268	12425477	93.88	-	.	ID=match.27196.249;Target=XP_033320980_1 370 440
ctg3_0	exonerate	nucleotide_to_protein_match	12424997	12425182	93.88	-	.	ID=match.27196.249;Target=XP_033320980_1 440 502
ctg3_0	exonerate	nucleotide_to_protein_match	12424608	12424922	93.88	-	.	ID=match.27196.249;Target=XP_033320980_1 502 607
R3_1	exonerate	nucleotide_to_protein_match	6996615	6996873	87.57	+	.	ID=match.27196.250;Target=XP_017758616_1 1 21
R3_1	exonerate	nucleotide_to_protein_match	6998240	6998370	87.57	+	.	ID=match.27196.250;Target=XP_017758616_1 22 88
R3_1	exonerate	nucleotide_to_protein_match	6998697	6998902	87.57	+	.	ID=match.27196.250;Target=XP_017758616_1 89 132
R3_1	exonerate	nucleotide_to_protein_match	6998976	6999161	87.57	+	.	ID=match.27196.250;Target=XP_017758616_1 132 200
R3_1	exonerate	nucleotide_to_protein_match	6999668	6999980	87.57	+	.	ID=match.27196.250;Target=XP_017758616_1 201 262
R2_1	exonerate	nucleotide_to_protein_match	7138740	7138777	94.07	-	.	ID=match.27196.251;Target=XP_003493552_1 1 13
R2_1	exonerate	nucleotide_to_protein_match	7137803	7138148	94.07	-	.	ID=match.27196.251;Target=XP_003493552_1 14 129
R2_1	exonerate	nucleotide_to_protein_match	7137432	7137731	94.07	-	.	ID=match.27196.251;Target=XP_003493552_1 129 229
R2_1	exonerate	nucleotide_to_protein_match	7137226	7137349	94.07	-	.	ID=match.27196.251;Target=XP_003493552_1 229 270
R2_1	exonerate	nucleotide_to_protein_match	7136924	7137132	94.07	-	.	ID=match.27196.251;Target=XP_003493552_1 271 309
R3_1	exonerate	nucleotide_to_protein_match	12364091	12364147	85.55	+	.	ID=match.27196.252;Target=TBB5_ECTVR 1 20
R3_1	exonerate	nucleotide_to_protein_match	12364357	12365628	85.55	+	.	ID=match.27196.252;Target=TBB5_ECTVR 20 444
R3_1	exonerate	nucleotide_to_protein_match	12380639	12381922	83.88	-	.	ID=match.27196.253;Target=TBB4_ORYSJ 19 447
ctg6_0	exonerate	nucleotide_to_protein_match	1937619	1937864	97.02	-	.	ID=match.27196.254;Target=XP_017794776_1 1 83
ctg6_0	exonerate	nucleotide_to_protein_match	1937409	1937507	97.02	-	.	ID=match.27196.254;Target=XP_017794776_1 83 116
ctg6_0	exonerate	nucleotide_to_protein_match	1937161	1937332	97.02	-	.	ID=match.27196.254;Target=XP_017794776_1 116 173
ctg6_0	exonerate	nucleotide_to_protein_match	1936677	1937074	97.02	-	.	ID=match.27196.254;Target=XP_017794776_1 174 306
ctg6_0	exonerate	nucleotide_to_protein_match	1936386	1936550	97.02	-	.	ID=match.27196.254;Target=XP_017794776_1 306 361
ctg6_0	exonerate	nucleotide_to_protein_match	1935889	1936020	97.02	-	.	ID=match.27196.254;Target=XP_017794776_1 361 405
R1_5	exonerate	nucleotide_to_protein_match	3966681	3966846	89.54	-	.	ID=match.27196.255;Target=XP_015438060_1 1 56
R1_5	exonerate	nucleotide_to_protein_match	3965982	3966152	89.54	-	.	ID=match.27196.255;Target=XP_015438060_1 57 113
R1_5	exonerate	nucleotide_to_protein_match	3965806	3965891	89.54	-	.	ID=match.27196.255;Target=XP_015438060_1 114 142
R1_5	exonerate	nucleotide_to_protein_match	3965594	3965725	89.54	-	.	ID=match.27196.255;Target=XP_015438060_1 142 186
R1_5	exonerate	nucleotide_to_protein_match	3965134	3965298	89.54	-	.	ID=match.27196.255;Target=XP_015438060_1 186 241
R1_5	exonerate	nucleotide_to_protein_match	3964771	3965058	89.54	-	.	ID=match.27196.255;Target=XP_015438060_1 241 337
R1_5	exonerate	nucleotide_to_protein_match	3964610	3964698	89.54	-	.	ID=match.27196.255;Target=XP_015438060_1 337 366
R1_5	exonerate	nucleotide_to_protein_match	3964226	3964524	89.54	-	.	ID=match.27196.255;Target=XP_015438060_1 367 466
R1_5	exonerate	nucleotide_to_protein_match	3964029	3964136	89.54	-	.	ID=match.27196.255;Target=XP_015438060_1 467 502
R1_5	exonerate	nucleotide_to_protein_match	3963729	3963941	89.54	-	.	ID=match.27196.255;Target=XP_015438060_1 503 573
R1_5	exonerate	nucleotide_to_protein_match	3963562	3963653	89.54	-	.	ID=match.27196.255;Target=XP_015438060_1 574 582
ctg7_0	exonerate	nucleotide_to_protein_match	9101553	9101731	93.99	-	.	ID=match.27196.256;Target=XP_026297066_1 606 665
ctg7_0	exonerate	nucleotide_to_protein_match	9101278	9101460	93.99	-	.	ID=match.27196.256;Target=XP_026297066_1 666 726
ctg7_0	exonerate	nucleotide_to_protein_match	9100720	9101118	93.99	-	.	ID=match.27196.256;Target=XP_026297066_1 727 859
ctg7_0	exonerate	nucleotide_to_protein_match	9100027	9100277	93.99	-	.	ID=match.27196.256;Target=XP_026297066_1 860 943
ctg7_0	exonerate	nucleotide_to_protein_match	9099398	9099643	93.99	-	.	ID=match.27196.256;Target=XP_026297066_1 944 1025
ctg7_0	exonerate	nucleotide_to_protein_match	9099158	9099321	93.99	-	.	ID=match.27196.256;Target=XP_026297066_1 1026 1080
ctg7_0	exonerate	nucleotide_to_protein_match	9098615	9098866	93.99	-	.	ID=match.27196.256;Target=XP_026297066_1 1080 1164
ctg7_0	exonerate	nucleotide_to_protein_match	9098237	9098465	93.99	-	.	ID=match.27196.256;Target=XP_026297066_1 1164 1240
ctg7_0	exonerate	nucleotide_to_protein_match	9097349	9098022	93.99	-	.	ID=match.27196.256;Target=XP_026297066_1 1241 1465
ctg7_0	exonerate	nucleotide_to_protein_match	9096113	9096918	93.99	-	.	ID=match.27196.256;Target=XP_026297066_1 1465 1733
ctg7_0	exonerate	nucleotide_to_protein_match	9095495	9095702	93.99	-	.	ID=match.27196.256;Target=XP_026297066_1 1734 1803
ctg7_0	exonerate	nucleotide_to_protein_match	9094868	9095254	93.99	-	.	ID=match.27196.256;Target=XP_026297066_1 1803 1932
ctg7_0	exonerate	nucleotide_to_protein_match	9094347	9094519	93.99	-	.	ID=match.27196.256;Target=XP_026297066_1 1932 1989
ctg7_0	exonerate	nucleotide_to_protein_match	9093908	9094274	93.99	-	.	ID=match.27196.256;Target=XP_026297066_1 1990 2112
ctg7_0	exonerate	nucleotide_to_protein_match	9093472	9093666	93.99	-	.	ID=match.27196.256;Target=XP_026297066_1 2112 2177
ctg7_0	exonerate	nucleotide_to_protein_match	9093256	9093394	93.99	-	.	ID=match.27196.256;Target=XP_026297066_1 2177 2223
ctg7_0	exonerate	nucleotide_to_protein_match	9092887	9093163	93.99	-	.	ID=match.27196.256;Target=XP_026297066_1 2224 2315
ctg7_0	exonerate	nucleotide_to_protein_match	9092144	9092585	93.99	-	.	ID=match.27196.256;Target=XP_026297066_1 2316 2463
ctg7_0	exonerate	nucleotide_to_protein_match	9090329	9091689	93.99	-	.	ID=match.27196.256;Target=XP_026297066_1 2463 2495
ctg7_0	exonerate	nucleotide_to_protein_match	9086438	9090015	93.99	-	.	ID=match.27196.256;Target=XP_026297066_1 2495 2552
ctg7_0	exonerate	nucleotide_to_protein_match	9086119	9086345	93.99	-	.	ID=match.27196.256;Target=XP_026297066_1 2552 2790
ctg7_0	exonerate	nucleotide_to_protein_match	9085728	9086039	93.99	-	.	ID=match.27196.256;Target=XP_026297066_1 2790 2912
ctg7_0	exonerate	nucleotide_to_protein_match	9084434	9084885	93.99	-	.	ID=match.27196.256;Target=XP_026297066_1 2913 4105
ctg7_0	exonerate	nucleotide_to_protein_match	9084071	9084365	93.99	-	.	ID=match.27196.256;Target=XP_026297066_1 4106 4181
ctg7_0	exonerate	nucleotide_to_protein_match	9083493	9083876	93.99	-	.	ID=match.27196.256;Target=XP_026297066_1 4181 4285
R2_7	exonerate	nucleotide_to_protein_match	4291244	4291335	97.56	+	.	ID=match.27196.257;Target=XP_016766925_1 1 31
R2_7	exonerate	nucleotide_to_protein_match	4291990	4292159	97.56	+	.	ID=match.27196.257;Target=XP_016766925_1 32 60
R2_7	exonerate	nucleotide_to_protein_match	4292246	4292530	97.56	+	.	ID=match.27196.257;Target=XP_016766925_1 60 87
R2_7	exonerate	nucleotide_to_protein_match	4292601	4292691	97.56	+	.	ID=match.27196.257;Target=XP_016766925_1 88 182
R2_7	exonerate	nucleotide_to_protein_match	4292762	4292898	97.56	+	.	ID=match.27196.257;Target=XP_016766925_1 183 212
R2_7	exonerate	nucleotide_to_protein_match	4293309	4293406	97.56	+	.	ID=match.27196.257;Target=XP_016766925_1 213 258
R2_7	exonerate	nucleotide_to_protein_match	4293748	4293831	97.56	+	.	ID=match.27196.257;Target=XP_016766925_1 259 291
R2_7	exonerate	nucleotide_to_protein_match	4294575	4294733	97.56	+	.	ID=match.27196.257;Target=XP_016766925_1 291 319
R2_7	exonerate	nucleotide_to_protein_match	4294823	4294954	97.56	+	.	ID=match.27196.257;Target=XP_016766925_1 319 372
ctg5_0	exonerate	nucleotide_to_protein_match	1395931	1396061	89.66	+	.	ID=match.27196.258;Target=XP_017795762_1 1 44
ctg5_0	exonerate	nucleotide_to_protein_match	1396813	1396933	89.66	+	.	ID=match.27196.258;Target=XP_017795762_1 45 85
ctg5_0	exonerate	nucleotide_to_protein_match	1397290	1397536	89.66	+	.	ID=match.27196.258;Target=XP_017795762_1 85 167
ctg5_0	exonerate	nucleotide_to_protein_match	1398329	1398558	89.66	+	.	ID=match.27196.258;Target=XP_017795762_1 168 244
ctg5_0	exonerate	nucleotide_to_protein_match	1398651	1398797	89.66	+	.	ID=match.27196.258;Target=XP_017795762_1 244 293
R3_2	exonerate	nucleotide_to_protein_match	11842140	11842222	96.92	-	.	ID=match.27196.259;Target=KAF3427842_1 1 28
R3_2	exonerate	nucleotide_to_protein_match	11841846	11842007	96.92	-	.	ID=match.27196.259;Target=KAF3427842_1 29 82
R3_2	exonerate	nucleotide_to_protein_match	11841584	11841764	96.92	-	.	ID=match.27196.259;Target=KAF3427842_1 83 143
R3_2	exonerate	nucleotide_to_protein_match	11841317	11841523	96.92	-	.	ID=match.27196.259;Target=KAF3427842_1 143 212
R3_2	exonerate	nucleotide_to_protein_match	11841127	11841279	96.92	-	.	ID=match.27196.259;Target=KAF3427842_1 212 263
R3_4	exonerate	nucleotide_to_protein_match	13021197	13021996	97.36	-	.	ID=match.27196.260;Target=XP_003486168_1 3 9
R3_4	exonerate	nucleotide_to_protein_match	13020515	13020894	97.36	-	.	ID=match.27196.260;Target=XP_003486168_1 9 17
R3_4	exonerate	nucleotide_to_protein_match	13019918	13020453	97.36	-	.	ID=match.27196.260;Target=XP_003486168_1 17 267
R2_5	exonerate	nucleotide_to_protein_match	18852090	18853046	94.04	+	.	ID=match.27196.261;Target=KAF3426924_1 1 320
R1_4	exonerate	nucleotide_to_protein_match	8056297	8056433	83.33	+	.	ID=match.27196.262;Target=XP_026298553_1 1 46
R1_4	exonerate	nucleotide_to_protein_match	8056582	8057005	83.33	+	.	ID=match.27196.262;Target=XP_026298553_1 47 188
ctg3_0	exonerate	nucleotide_to_protein_match	2415490	2415604	87.19	+	.	ID=match.27196.263;Target=XP_015431306_1 1 39
ctg3_0	exonerate	nucleotide_to_protein_match	2415775	2415989	87.19	+	.	ID=match.27196.263;Target=XP_015431306_1 40 51
ctg3_0	exonerate	nucleotide_to_protein_match	2416076	2416265	87.19	+	.	ID=match.27196.263;Target=XP_015431306_1 51 110
ctg3_0	exonerate	nucleotide_to_protein_match	2416336	2416573	87.19	+	.	ID=match.27196.263;Target=XP_015431306_1 110 173
ctg3_0	exonerate	nucleotide_to_protein_match	2416647	2416853	87.19	+	.	ID=match.27196.263;Target=XP_015431306_1 174 252
ctg3_0	exonerate	nucleotide_to_protein_match	2416934	2417148	87.19	+	.	ID=match.27196.263;Target=XP_015431306_1 253 321
ctg3_0	exonerate	nucleotide_to_protein_match	2417224	2417566	87.19	+	.	ID=match.27196.263;Target=XP_015431306_1 322 393
ctg3_0	exonerate	nucleotide_to_protein_match	2417638	2417998	87.19	+	.	ID=match.27196.263;Target=XP_015431306_1 394 507
ctg3_0	exonerate	nucleotide_to_protein_match	2418076	2418346	87.19	+	.	ID=match.27196.263;Target=XP_015431306_1 508 628
ctg3_0	exonerate	nucleotide_to_protein_match	2418460	2421163	87.19	+	.	ID=match.27196.263;Target=XP_015431306_1 628 718
ctg3_0	exonerate	nucleotide_to_protein_match	2422413	2422963	87.19	+	.	ID=match.27196.263;Target=XP_015431306_1 719 792
ctg3_0	exonerate	nucleotide_to_protein_match	2423045	2423377	87.19	+	.	ID=match.27196.263;Target=XP_015431306_1 793 816
ctg3_0	exonerate	nucleotide_to_protein_match	2423458	2423619	87.19	+	.	ID=match.27196.263;Target=XP_015431306_1 816 865
ctg3_0	exonerate	nucleotide_to_protein_match	2423689	2423882	87.19	+	.	ID=match.27196.263;Target=XP_015431306_1 867 910
ctg3_0	exonerate	nucleotide_to_protein_match	3608297	3608782	93.01	+	.	ID=match.27196.264;Target=XP_012249901_1 7 169
ctg3_0	exonerate	nucleotide_to_protein_match	3608888	3609322	93.01	+	.	ID=match.27196.264;Target=XP_012249901_1 169 314
ctg3_0	exonerate	nucleotide_to_protein_match	3609406	3609615	93.01	+	.	ID=match.27196.264;Target=XP_012249901_1 314 384
ctg3_0	exonerate	nucleotide_to_protein_match	3609697	3609979	93.01	+	.	ID=match.27196.264;Target=XP_012249901_1 384 478
ctg3_0	exonerate	nucleotide_to_protein_match	3610109	3610200	93.01	+	.	ID=match.27196.264;Target=XP_012249901_1 479 509
R2_1	exonerate	nucleotide_to_protein_match	5839768	5839941	84.66	-	.	ID=match.27196.265;Target=XP_012243250_1 1 59
R2_1	exonerate	nucleotide_to_protein_match	5839120	5839359	84.66	-	.	ID=match.27196.265;Target=XP_012243250_1 59 139
R2_1	exonerate	nucleotide_to_protein_match	5838214	5838472	84.66	-	.	ID=match.27196.265;Target=XP_012243250_1 139 225
R2_1	exonerate	nucleotide_to_protein_match	5837825	5837993	84.66	-	.	ID=match.27196.265;Target=XP_012243250_1 226 281
R2_1	exonerate	nucleotide_to_protein_match	5837370	5837656	84.66	-	.	ID=match.27196.265;Target=XP_012243250_1 282 377
R2_1	exonerate	nucleotide_to_protein_match	5836872	5837155	84.66	-	.	ID=match.27196.265;Target=XP_012243250_1 378 472
R2_1	exonerate	nucleotide_to_protein_match	5836370	5836627	84.66	-	.	ID=match.27196.265;Target=XP_012243250_1 472 558
R2_5	exonerate	nucleotide_to_protein_match	5709825	5711318	83.27	+	.	ID=match.27196.266;Target=KAF3421094_1 1 208
R2_7	exonerate	nucleotide_to_protein_match	2878274	2878720	79.84	+	.	ID=match.27196.267;Target=XP_003700324_1 1 150
R2_7	exonerate	nucleotide_to_protein_match	2878801	2881404	79.84	+	.	ID=match.27196.267;Target=XP_003700324_1 150 1018
ctg4_0	exonerate	nucleotide_to_protein_match	3486241	3486298	89.37	-	.	ID=match.27196.268;Target=XP_033328123_1 1 20
ctg4_0	exonerate	nucleotide_to_protein_match	3485702	3485835	89.37	-	.	ID=match.27196.268;Target=XP_033328123_1 21 65
ctg4_0	exonerate	nucleotide_to_protein_match	3485504	3485616	89.37	-	.	ID=match.27196.268;Target=XP_033328123_1 65 102
ctg4_0	exonerate	nucleotide_to_protein_match	3485247	3485433	89.37	-	.	ID=match.27196.268;Target=XP_033328123_1 103 165
ctg4_0	exonerate	nucleotide_to_protein_match	3485048	3485178	89.37	-	.	ID=match.27196.268;Target=XP_033328123_1 165 208
ctg4_0	exonerate	nucleotide_to_protein_match	3484794	3484974	89.37	-	.	ID=match.27196.268;Target=XP_033328123_1 209 255
ctg4_0	exonerate	nucleotide_to_protein_match	3484665	3484737	89.37	-	.	ID=match.27196.268;Target=XP_033328123_1 258 272
ctg4_0	exonerate	nucleotide_to_protein_match	3484024	3484221	89.37	-	.	ID=match.27196.268;Target=XP_033328123_1 272 296
ctg4_0	exonerate	nucleotide_to_protein_match	3483787	3483953	89.37	-	.	ID=match.27196.268;Target=XP_033328123_1 297 362
ctg4_0	exonerate	nucleotide_to_protein_match	3483191	3483361	89.37	-	.	ID=match.27196.268;Target=XP_033328123_1 363 401
ctg4_0	exonerate	nucleotide_to_protein_match	3482947	3483126	89.37	-	.	ID=match.27196.268;Target=XP_033328123_1 402 412
ctg4_0	exonerate	nucleotide_to_protein_match	3482645	3482875	89.37	-	.	ID=match.27196.268;Target=XP_033328123_1 413 420
ctg4_0	exonerate	nucleotide_to_protein_match	3482375	3482569	89.37	-	.	ID=match.27196.268;Target=XP_033328123_1 420 477
R2_1	exonerate	nucleotide_to_protein_match	4235844	4236144	84.91	-	.	ID=match.27196.269;Target=XP_012173699_1 1 101
R2_1	exonerate	nucleotide_to_protein_match	4235362	4235772	84.91	-	.	ID=match.27196.269;Target=XP_012173699_1 102 238
R2_1	exonerate	nucleotide_to_protein_match	4234776	4235283	84.91	-	.	ID=match.27196.269;Target=XP_012173699_1 239 407
R2_1	exonerate	nucleotide_to_protein_match	4234412	4234710	84.91	-	.	ID=match.27196.269;Target=XP_012173699_1 408 507
R2_1	exonerate	nucleotide_to_protein_match	4234068	4234321	84.91	-	.	ID=match.27196.269;Target=XP_012173699_1 508 592
R2_1	exonerate	nucleotide_to_protein_match	4233648	4233974	84.91	-	.	ID=match.27196.269;Target=XP_012173699_1 592 701
R2_1	exonerate	nucleotide_to_protein_match	14777697	14777880	94.24	+	.	ID=match.27196.270;Target=XP_024225554_1 26 87
R2_1	exonerate	nucleotide_to_protein_match	14778358	14778594	94.24	+	.	ID=match.27196.270;Target=XP_024225554_1 88 166
R2_1	exonerate	nucleotide_to_protein_match	14779229	14779815	94.24	+	.	ID=match.27196.270;Target=XP_024225554_1 167 251
R2_3	exonerate	nucleotide_to_protein_match	6799174	6799545	100.00	-	.	ID=match.27196.271;Target=XP_017764538_1 1 125
R2_3	exonerate	nucleotide_to_protein_match	12017940	12018168	98.14	-	.	ID=match.27196.272;Target=XP_024222104_1 1 77
R2_3	exonerate	nucleotide_to_protein_match	12017540	12017854	98.14	-	.	ID=match.27196.272;Target=XP_024222104_1 78 182
R2_3	exonerate	nucleotide_to_protein_match	12017292	12017434	98.14	-	.	ID=match.27196.272;Target=XP_024222104_1 183 230
R2_3	exonerate	nucleotide_to_protein_match	12017089	12017214	98.14	-	.	ID=match.27196.272;Target=XP_024222104_1 230 272
R2_3	exonerate	nucleotide_to_protein_match	12016921	12016996	98.14	-	.	ID=match.27196.272;Target=XP_024222104_1 272 297
R2_3	exonerate	nucleotide_to_protein_match	12016626	12016843	98.14	-	.	ID=match.27196.272;Target=XP_024222104_1 298 370
R2_3	exonerate	nucleotide_to_protein_match	12016327	12016498	98.14	-	.	ID=match.27196.272;Target=XP_024222104_1 370 427
R2_3	exonerate	nucleotide_to_protein_match	12015845	12015870	98.14	-	.	ID=match.27196.272;Target=XP_024222104_1 428 436
R3_6	exonerate	nucleotide_to_protein_match	3906837	3907204	91.21	-	.	ID=match.27196.273;Target=XP_012151518_1 5 127
R3_6	exonerate	nucleotide_to_protein_match	3906362	3906755	91.21	-	.	ID=match.27196.273;Target=XP_012151518_1 128 250
R3_6	exonerate	nucleotide_to_protein_match	3905868	3906281	91.21	-	.	ID=match.27196.273;Target=XP_012151518_1 251 260
R3_6	exonerate	nucleotide_to_protein_match	3905227	3905760	91.21	-	.	ID=match.27196.273;Target=XP_012151518_1 260 398
R3_2	exonerate	nucleotide_to_protein_match	22728642	22728778	89.16	-	.	ID=match.27196.274;Target=XP_012153858_1 14 59
R3_2	exonerate	nucleotide_to_protein_match	22728286	22728555	89.16	-	.	ID=match.27196.274;Target=XP_012153858_1 60 149
R3_2	exonerate	nucleotide_to_protein_match	22727800	22727956	89.16	-	.	ID=match.27196.274;Target=XP_012153858_1 150 202
R3_2	exonerate	nucleotide_to_protein_match	22727491	22727678	89.16	-	.	ID=match.27196.274;Target=XP_012153858_1 202 264
R3_2	exonerate	nucleotide_to_protein_match	22727027	22727362	89.16	-	.	ID=match.27196.274;Target=XP_012153858_1 265 376
R3_2	exonerate	nucleotide_to_protein_match	22725310	22725511	89.16	-	.	ID=match.27196.274;Target=XP_012153858_1 377 444
R3_2	exonerate	nucleotide_to_protein_match	22724964	22725182	89.16	-	.	ID=match.27196.274;Target=XP_012153858_1 444 517
R3_2	exonerate	nucleotide_to_protein_match	22724761	22724885	89.16	-	.	ID=match.27196.274;Target=XP_012153858_1 517 558
R3_2	exonerate	nucleotide_to_protein_match	22724536	22724667	89.16	-	.	ID=match.27196.274;Target=XP_012153858_1 559 602
R3_2	exonerate	nucleotide_to_protein_match	22724029	22724070	89.16	-	.	ID=match.27196.274;Target=XP_012153858_1 603 616
R3_2	exonerate	nucleotide_to_protein_match	22723832	22723938	89.16	-	.	ID=match.27196.274;Target=XP_012153858_1 617 652
R3_2	exonerate	nucleotide_to_protein_match	22723471	22723714	89.16	-	.	ID=match.27196.274;Target=XP_012153858_1 653 733
R3_2	exonerate	nucleotide_to_protein_match	22723066	22723407	89.16	-	.	ID=match.27196.274;Target=XP_012153858_1 734 847
R3_2	exonerate	nucleotide_to_protein_match	22722423	22722861	89.16	-	.	ID=match.27196.274;Target=XP_012153858_1 848 903
R1_1	exonerate	nucleotide_to_protein_match	14630431	14630546	100.00	+	.	ID=match.27196.275;Target=KOX74724_1 1 39
R1_1	exonerate	nucleotide_to_protein_match	14631792	14632044	100.00	+	.	ID=match.27196.275;Target=KOX74724_1 40 124
ctg6_0	exonerate	nucleotide_to_protein_match	10943888	10943962	85.85	-	.	ID=match.27196.276;Target=XP_012238975_1 1 26
ctg6_0	exonerate	nucleotide_to_protein_match	10942703	10942870	85.85	-	.	ID=match.27196.276;Target=XP_012238975_1 26 82
ctg6_0	exonerate	nucleotide_to_protein_match	10942524	10942640	85.85	-	.	ID=match.27196.276;Target=XP_012238975_1 82 121
ctg6_0	exonerate	nucleotide_to_protein_match	10941782	10942189	85.85	-	.	ID=match.27196.276;Target=XP_012238975_1 121 257
ctg6_0	exonerate	nucleotide_to_protein_match	10941501	10941649	85.85	-	.	ID=match.27196.276;Target=XP_012238975_1 257 306
ctg6_0	exonerate	nucleotide_to_protein_match	10941378	10941417	85.85	-	.	ID=match.27196.276;Target=XP_012238975_1 307 320
R3_2	exonerate	nucleotide_to_protein_match	925583	925700	96.62	-	.	ID=match.27196.277;Target=KAF3422056_1 7 46
R3_2	exonerate	nucleotide_to_protein_match	925413	925517	96.62	-	.	ID=match.27196.277;Target=KAF3422056_1 47 74
R3_2	exonerate	nucleotide_to_protein_match	925333	925382	96.62	-	.	ID=match.27196.277;Target=KAF3422056_1 74 81
R3_2	exonerate	nucleotide_to_protein_match	925143	925280	96.62	-	.	ID=match.27196.277;Target=KAF3422056_1 81 97
R3_2	exonerate	nucleotide_to_protein_match	924796	925067	96.62	-	.	ID=match.27196.277;Target=KAF3422056_1 98 143
R3_2	exonerate	nucleotide_to_protein_match	924371	924568	96.62	-	.	ID=match.27196.277;Target=KAF3422056_1 144 234
R3_2	exonerate	nucleotide_to_protein_match	923656	924122	96.62	-	.	ID=match.27196.277;Target=KAF3422056_1 235 300
R3_1	exonerate	nucleotide_to_protein_match	8330758	8331064	98.68	-	.	ID=match.27196.278;Target=KOX67610_1 13 115
R3_1	exonerate	nucleotide_to_protein_match	8329941	8330080	98.68	-	.	ID=match.27196.278;Target=KOX67610_1 116 162
R3_1	exonerate	nucleotide_to_protein_match	8328110	8328369	98.68	-	.	ID=match.27196.278;Target=KOX67610_1 162 248
R3_1	exonerate	nucleotide_to_protein_match	8327905	8328031	98.68	-	.	ID=match.27196.278;Target=KOX67610_1 249 262
R3_1	exonerate	nucleotide_to_protein_match	8327463	8327829	98.68	-	.	ID=match.27196.278;Target=KOX67610_1 263 292
R3_1	exonerate	nucleotide_to_protein_match	8327149	8327381	98.68	-	.	ID=match.27196.278;Target=KOX67610_1 292 346
R3_1	exonerate	nucleotide_to_protein_match	8326979	8327071	98.68	-	.	ID=match.27196.278;Target=KOX67610_1 346 413
R3_1	exonerate	nucleotide_to_protein_match	8326719	8326884	98.68	-	.	ID=match.27196.278;Target=KOX67610_1 414 491
R3_1	exonerate	nucleotide_to_protein_match	8326524	8326651	98.68	-	.	ID=match.27196.278;Target=KOX67610_1 491 522
R3_1	exonerate	nucleotide_to_protein_match	8326370	8326450	98.68	-	.	ID=match.27196.278;Target=KOX67610_1 522 577
R3_1	exonerate	nucleotide_to_protein_match	8326138	8326299	98.68	-	.	ID=match.27196.278;Target=KOX67610_1 578 620
ctg5_0	exonerate	nucleotide_to_protein_match	5890711	5890848	93.57	-	.	ID=match.27196.279;Target=KOX80565_1 140 186
ctg5_0	exonerate	nucleotide_to_protein_match	5890494	5890621	93.57	-	.	ID=match.27196.279;Target=KOX80565_1 186 228
ctg5_0	exonerate	nucleotide_to_protein_match	5890107	5890380	93.57	-	.	ID=match.27196.279;Target=KOX80565_1 229 320
ctg5_0	exonerate	nucleotide_to_protein_match	5889815	5890028	93.57	-	.	ID=match.27196.279;Target=KOX80565_1 320 391
ctg5_0	exonerate	nucleotide_to_protein_match	5889642	5889732	93.57	-	.	ID=match.27196.279;Target=KOX80565_1 392 421
ctg5_0	exonerate	nucleotide_to_protein_match	5889054	5889224	93.57	-	.	ID=match.27196.279;Target=KOX80565_1 422 478
ctg5_0	exonerate	nucleotide_to_protein_match	5888721	5888974	93.57	-	.	ID=match.27196.279;Target=KOX80565_1 479 563
ctg5_0	exonerate	nucleotide_to_protein_match	5888427	5888623	93.57	-	.	ID=match.27196.279;Target=KOX80565_1 564 629
ctg5_0	exonerate	nucleotide_to_protein_match	5887966	5888238	93.57	-	.	ID=match.27196.279;Target=KOX80565_1 629 720
ctg5_0	exonerate	nucleotide_to_protein_match	5887689	5887883	93.57	-	.	ID=match.27196.279;Target=KOX80565_1 720 785
ctg5_0	exonerate	nucleotide_to_protein_match	5887501	5887626	93.57	-	.	ID=match.27196.279;Target=KOX80565_1 785 827
ctg5_0	exonerate	nucleotide_to_protein_match	5885925	5886396	93.57	-	.	ID=match.27196.279;Target=KOX80565_1 827 922
ctg5_0	exonerate	nucleotide_to_protein_match	5884725	5884891	93.57	-	.	ID=match.27196.279;Target=KOX80565_1 924 986
ctg5_0	exonerate	nucleotide_to_protein_match	5884247	5884643	93.57	-	.	ID=match.27196.279;Target=KOX80565_1 987 1042
ctg5_0	exonerate	nucleotide_to_protein_match	5884047	5884180	93.57	-	.	ID=match.27196.279;Target=KOX80565_1 1042 1174
ctg5_0	exonerate	nucleotide_to_protein_match	5883893	5883985	93.57	-	.	ID=match.27196.279;Target=KOX80565_1 1175 1219
ctg5_0	exonerate	nucleotide_to_protein_match	5883646	5883821	93.57	-	.	ID=match.27196.279;Target=KOX80565_1 1219 1250
ctg5_0	exonerate	nucleotide_to_protein_match	5883439	5883577	93.57	-	.	ID=match.27196.279;Target=KOX80565_1 1250 1308
ctg5_0	exonerate	nucleotide_to_protein_match	5883079	5883292	93.57	-	.	ID=match.27196.279;Target=KOX80565_1 1309 1355
ctg5_0	exonerate	nucleotide_to_protein_match	5882917	5883007	93.57	-	.	ID=match.27196.279;Target=KOX80565_1 1355 1426
ctg5_0	exonerate	nucleotide_to_protein_match	5882663	5882833	93.57	-	.	ID=match.27196.279;Target=KOX80565_1 1427 1456
ctg5_0	exonerate	nucleotide_to_protein_match	5882341	5882597	93.57	-	.	ID=match.27196.279;Target=KOX80565_1 1457 1513
ctg5_0	exonerate	nucleotide_to_protein_match	5881926	5882065	93.57	-	.	ID=match.27196.279;Target=KOX80565_1 1514 1599
ctg7_0	exonerate	nucleotide_to_protein_match	9099398	9099644	96.15	-	.	ID=match.27196.280;Target=XP_012164711_2 293 375
ctg7_0	exonerate	nucleotide_to_protein_match	9099158	9099321	96.15	-	.	ID=match.27196.280;Target=XP_012164711_2 376 430
ctg7_0	exonerate	nucleotide_to_protein_match	9098615	9098866	96.15	-	.	ID=match.27196.280;Target=XP_012164711_2 430 454
ctg7_0	exonerate	nucleotide_to_protein_match	9098237	9098465	96.15	-	.	ID=match.27196.280;Target=XP_012164711_2 455 515
ctg7_0	exonerate	nucleotide_to_protein_match	9097349	9098022	96.15	-	.	ID=match.27196.280;Target=XP_012164711_2 515 591
ctg7_0	exonerate	nucleotide_to_protein_match	9096113	9096918	96.15	-	.	ID=match.27196.280;Target=XP_012164711_2 592 816
ctg7_0	exonerate	nucleotide_to_protein_match	9095495	9095702	96.15	-	.	ID=match.27196.280;Target=XP_012164711_2 816 1084
ctg7_0	exonerate	nucleotide_to_protein_match	9094868	9095254	96.15	-	.	ID=match.27196.280;Target=XP_012164711_2 1085 1154
ctg7_0	exonerate	nucleotide_to_protein_match	9094347	9094519	96.15	-	.	ID=match.27196.280;Target=XP_012164711_2 1154 1283
ctg7_0	exonerate	nucleotide_to_protein_match	9093908	9094274	96.15	-	.	ID=match.27196.280;Target=XP_012164711_2 1283 1340
ctg7_0	exonerate	nucleotide_to_protein_match	9093472	9093666	96.15	-	.	ID=match.27196.280;Target=XP_012164711_2 1341 1463
ctg7_0	exonerate	nucleotide_to_protein_match	9093256	9093394	96.15	-	.	ID=match.27196.280;Target=XP_012164711_2 1463 1528
ctg7_0	exonerate	nucleotide_to_protein_match	9092887	9093163	96.15	-	.	ID=match.27196.280;Target=XP_012164711_2 1528 1574
ctg7_0	exonerate	nucleotide_to_protein_match	9092144	9092585	96.15	-	.	ID=match.27196.280;Target=XP_012164711_2 1575 1666
ctg7_0	exonerate	nucleotide_to_protein_match	9090329	9091689	96.15	-	.	ID=match.27196.280;Target=XP_012164711_2 1667 1814
ctg7_0	exonerate	nucleotide_to_protein_match	9086438	9090015	96.15	-	.	ID=match.27196.280;Target=XP_012164711_2 1814 1904
ctg7_0	exonerate	nucleotide_to_protein_match	9086119	9086345	96.15	-	.	ID=match.27196.280;Target=XP_012164711_2 1904 2266
ctg7_0	exonerate	nucleotide_to_protein_match	9085728	9086039	96.15	-	.	ID=match.27196.280;Target=XP_012164711_2 2267 3459
ctg7_0	exonerate	nucleotide_to_protein_match	9084434	9084885	96.15	-	.	ID=match.27196.280;Target=XP_012164711_2 3460 3535
ctg7_0	exonerate	nucleotide_to_protein_match	9084071	9084365	96.15	-	.	ID=match.27196.280;Target=XP_012164711_2 3535 3639
ctg7_0	exonerate	nucleotide_to_protein_match	9083493	9083876	96.15	-	.	ID=match.27196.280;Target=XP_012164711_2 3639 3789
R2_5	exonerate	nucleotide_to_protein_match	7688179	7688308	97.42	-	.	ID=match.27196.281;Target=XP_395596_4 1 44
R2_5	exonerate	nucleotide_to_protein_match	7687913	7688092	97.42	-	.	ID=match.27196.281;Target=XP_395596_4 45 67
R2_5	exonerate	nucleotide_to_protein_match	7687558	7687829	97.42	-	.	ID=match.27196.281;Target=XP_395596_4 68 105
R2_5	exonerate	nucleotide_to_protein_match	7687172	7687471	97.42	-	.	ID=match.27196.281;Target=XP_395596_4 106 196
R2_5	exonerate	nucleotide_to_protein_match	7686904	7687047	97.42	-	.	ID=match.27196.281;Target=XP_395596_4 196 296
R2_5	exonerate	nucleotide_to_protein_match	7686672	7686794	97.42	-	.	ID=match.27196.281;Target=XP_395596_4 296 344
R2_5	exonerate	nucleotide_to_protein_match	7686390	7686598	97.42	-	.	ID=match.27196.281;Target=XP_395596_4 344 385
R2_5	exonerate	nucleotide_to_protein_match	7686106	7686314	97.42	-	.	ID=match.27196.281;Target=XP_395596_4 385 454
R2_5	exonerate	nucleotide_to_protein_match	7685010	7686013	97.42	-	.	ID=match.27196.281;Target=XP_395596_4 455 494
R2_5	exonerate	nucleotide_to_protein_match	7684682	7684917	97.42	-	.	ID=match.27196.281;Target=XP_395596_4 496 526
R2_5	exonerate	nucleotide_to_protein_match	7684491	7684597	97.42	-	.	ID=match.27196.281;Target=XP_395596_4 527 861
R2_5	exonerate	nucleotide_to_protein_match	7681873	7682036	97.42	-	.	ID=match.27196.281;Target=XP_395596_4 861 939
R2_5	exonerate	nucleotide_to_protein_match	7681541	7681796	97.42	-	.	ID=match.27196.281;Target=XP_395596_4 940 975
R2_5	exonerate	nucleotide_to_protein_match	7681178	7681464	97.42	-	.	ID=match.27196.281;Target=XP_395596_4 976 1030
R2_5	exonerate	nucleotide_to_protein_match	7680936	7681079	97.42	-	.	ID=match.27196.281;Target=XP_395596_4 1030 1115
R2_5	exonerate	nucleotide_to_protein_match	7680719	7680854	97.42	-	.	ID=match.27196.281;Target=XP_395596_4 1116 1211
R2_5	exonerate	nucleotide_to_protein_match	7680401	7680642	97.42	-	.	ID=match.27196.281;Target=XP_395596_4 1211 1259
R2_5	exonerate	nucleotide_to_protein_match	7680126	7680306	97.42	-	.	ID=match.27196.281;Target=XP_395596_4 1259 1304
R2_5	exonerate	nucleotide_to_protein_match	7679855	7680043	97.42	-	.	ID=match.27196.281;Target=XP_395596_4 1305 1385
R2_5	exonerate	nucleotide_to_protein_match	7679596	7679781	97.42	-	.	ID=match.27196.281;Target=XP_395596_4 1385 1445
R2_5	exonerate	nucleotide_to_protein_match	7679340	7679521	97.42	-	.	ID=match.27196.281;Target=XP_395596_4 1446 1508
R2_5	exonerate	nucleotide_to_protein_match	7679148	7679246	97.42	-	.	ID=match.27196.281;Target=XP_395596_4 1509 1570
R2_5	exonerate	nucleotide_to_protein_match	7679033	7679086	97.42	-	.	ID=match.27196.281;Target=XP_395596_4 1571 1631
R2_4	exonerate	nucleotide_to_protein_match	6257141	6257576	91.69	+	.	ID=match.27196.282;Target=XP_006565766_2 1 118
R2_4	exonerate	nucleotide_to_protein_match	6257616	6257911	91.69	+	.	ID=match.27196.282;Target=XP_006565766_2 120 148
R2_4	exonerate	nucleotide_to_protein_match	6258422	6258517	91.69	+	.	ID=match.27196.282;Target=XP_006565766_2 149 178
R2_4	exonerate	nucleotide_to_protein_match	6258600	6258779	91.69	+	.	ID=match.27196.282;Target=XP_006565766_2 178 246
R2_4	exonerate	nucleotide_to_protein_match	6258881	6259090	91.69	+	.	ID=match.27196.282;Target=XP_006565766_2 246 278
R2_4	exonerate	nucleotide_to_protein_match	6259179	6259429	91.69	+	.	ID=match.27196.282;Target=XP_006565766_2 278 338
R2_4	exonerate	nucleotide_to_protein_match	6259582	6259771	91.69	+	.	ID=match.27196.282;Target=XP_006565766_2 338 408
R2_4	exonerate	nucleotide_to_protein_match	6259915	6260107	91.69	+	.	ID=match.27196.282;Target=XP_006565766_2 408 491
R2_4	exonerate	nucleotide_to_protein_match	6261006	6261100	91.69	+	.	ID=match.27196.282;Target=XP_006565766_2 492 555
R2_4	exonerate	nucleotide_to_protein_match	6261219	6261242	91.69	+	.	ID=match.27196.282;Target=XP_006565766_2 555 619
R2_4	exonerate	nucleotide_to_protein_match	6261582	6261626	91.69	+	.	ID=match.27196.282;Target=XP_006565766_2 620 651
R2_4	exonerate	nucleotide_to_protein_match	6261851	6261917	91.69	+	.	ID=match.27196.282;Target=XP_006565766_2 651 659
R2_4	exonerate	nucleotide_to_protein_match	6262414	6262581	91.69	+	.	ID=match.27196.282;Target=XP_006565766_2 659 674
R2_4	exonerate	nucleotide_to_protein_match	6262992	6263136	91.69	+	.	ID=match.27196.282;Target=XP_006565766_2 674 696
R2_4	exonerate	nucleotide_to_protein_match	6263220	6263327	91.69	+	.	ID=match.27196.282;Target=XP_006565766_2 697 752
R2_4	exonerate	nucleotide_to_protein_match	6263634	6263787	91.69	+	.	ID=match.27196.282;Target=XP_006565766_2 753 800
R2_3	exonerate	nucleotide_to_protein_match	3091389	3091468	93.13	-	.	ID=match.27196.283;Target=KAF3421297_1 1 27
R2_3	exonerate	nucleotide_to_protein_match	3090604	3090950	93.13	-	.	ID=match.27196.283;Target=KAF3421297_1 28 143
R2_3	exonerate	nucleotide_to_protein_match	3089741	3090498	93.13	-	.	ID=match.27196.283;Target=KAF3421297_1 144 241
R1_4	exonerate	nucleotide_to_protein_match	1178500	1178670	100.00	+	.	ID=match.27196.284;Target=KAF3428988_1 1 58
R1_4	exonerate	nucleotide_to_protein_match	1178762	1178857	100.00	+	.	ID=match.27196.284;Target=KAF3428988_1 58 90
R2_7	exonerate	nucleotide_to_protein_match	1724519	1724672	93.38	+	.	ID=match.27196.285;Target=XP_031828852_1 44 95
R2_7	exonerate	nucleotide_to_protein_match	1725630	1725895	93.38	+	.	ID=match.27196.285;Target=XP_031828852_1 96 184
R2_7	exonerate	nucleotide_to_protein_match	1726365	1726816	93.38	+	.	ID=match.27196.285;Target=XP_031828852_1 184 286
R2_7	exonerate	nucleotide_to_protein_match	1727417	1727741	93.38	+	.	ID=match.27196.285;Target=XP_031828852_1 286 312
ctg4_0	exonerate	nucleotide_to_protein_match	17262508	17262574	90.47	+	.	ID=match.27196.286;Target=XP_033324031_1 1 23
ctg4_0	exonerate	nucleotide_to_protein_match	17262995	17264020	90.47	+	.	ID=match.27196.286;Target=XP_033324031_1 24 365
ctg4_0	exonerate	nucleotide_to_protein_match	17264103	17265033	90.47	+	.	ID=match.27196.286;Target=XP_033324031_1 366 675
ctg4_0	exonerate	nucleotide_to_protein_match	17265169	17265453	90.47	+	.	ID=match.27196.286;Target=XP_033324031_1 676 770
ctg4_0	exonerate	nucleotide_to_protein_match	17265662	17265942	90.47	+	.	ID=match.27196.286;Target=XP_033324031_1 771 864
ctg4_0	exonerate	nucleotide_to_protein_match	17266077	17266328	90.47	+	.	ID=match.27196.286;Target=XP_033324031_1 865 948
ctg4_0	exonerate	nucleotide_to_protein_match	17266728	17267583	90.47	+	.	ID=match.27196.286;Target=XP_033324031_1 949 1233
ctg4_0	exonerate	nucleotide_to_protein_match	17267816	17268051	90.47	+	.	ID=match.27196.286;Target=XP_033324031_1 1234 1312
ctg4_0	exonerate	nucleotide_to_protein_match	17268147	17268656	90.47	+	.	ID=match.27196.286;Target=XP_033324031_1 1313 1334
ctg4_0	exonerate	nucleotide_to_protein_match	17268863	17269233	90.47	+	.	ID=match.27196.286;Target=XP_033324031_1 1334 1415
ctg5_0	exonerate	nucleotide_to_protein_match	6339380	6339476	94.16	-	.	ID=match.27196.287;Target=XP_012171049_1 1 33
ctg5_0	exonerate	nucleotide_to_protein_match	6338876	6339297	94.16	-	.	ID=match.27196.287;Target=XP_012171049_1 34 174
ctg5_0	exonerate	nucleotide_to_protein_match	6338493	6338798	94.16	-	.	ID=match.27196.287;Target=XP_012171049_1 174 276
ctg7_0	exonerate	nucleotide_to_protein_match	22065832	22066040	93.90	-	.	ID=match.27196.288;Target=KOX76903_1 1 70
ctg7_0	exonerate	nucleotide_to_protein_match	22065539	22065622	93.90	-	.	ID=match.27196.288;Target=KOX76903_1 71 98
ctg7_0	exonerate	nucleotide_to_protein_match	22064963	22065167	93.90	-	.	ID=match.27196.288;Target=KOX76903_1 99 167
ctg4_0	exonerate	nucleotide_to_protein_match	6505194	6505715	94.68	-	.	ID=match.27196.289;Target=XP_003488779_1 1 30
ctg4_0	exonerate	nucleotide_to_protein_match	6504984	6505115	94.68	-	.	ID=match.27196.289;Target=XP_003488779_1 31 176
ctg4_0	exonerate	nucleotide_to_protein_match	6504559	6504768	94.68	-	.	ID=match.27196.289;Target=XP_003488779_1 176 220
ctg4_0	exonerate	nucleotide_to_protein_match	6504288	6504472	94.68	-	.	ID=match.27196.289;Target=XP_003488779_1 220 290
ctg4_0	exonerate	nucleotide_to_protein_match	6503908	6504205	94.68	-	.	ID=match.27196.289;Target=XP_003488779_1 290 351
ctg4_0	exonerate	nucleotide_to_protein_match	6503658	6503809	94.68	-	.	ID=match.27196.289;Target=XP_003488779_1 352 444
ctg4_0	exonerate	nucleotide_to_protein_match	6503303	6503583	94.68	-	.	ID=match.27196.289;Target=XP_003488779_1 444 449
ctg4_0	exonerate	nucleotide_to_protein_match	6503096	6503207	94.68	-	.	ID=match.27196.289;Target=XP_003488779_1 449 499
ctg4_0	exonerate	nucleotide_to_protein_match	6502753	6503011	94.68	-	.	ID=match.27196.289;Target=XP_003488779_1 500 593
ctg4_0	exonerate	nucleotide_to_protein_match	6502383	6502657	94.68	-	.	ID=match.27196.289;Target=XP_003488779_1 594 630
ctg4_0	exonerate	nucleotide_to_protein_match	6501999	6502285	94.68	-	.	ID=match.27196.289;Target=XP_003488779_1 631 717
ctg4_0	exonerate	nucleotide_to_protein_match	6501645	6501921	94.68	-	.	ID=match.27196.289;Target=XP_003488779_1 717 808
ctg4_0	exonerate	nucleotide_to_protein_match	6501205	6501568	94.68	-	.	ID=match.27196.289;Target=XP_003488779_1 809 853
R3_2	exonerate	nucleotide_to_protein_match	23563605	23563790	96.77	-	.	ID=match.27196.290;Target=KAF3420981_1 1 63
R2_6	exonerate	nucleotide_to_protein_match	6463996	6464182	87.24	-	.	ID=match.27196.291;Target=XP_006559325_2 1 10
R2_6	exonerate	nucleotide_to_protein_match	6462043	6462267	87.24	-	.	ID=match.27196.291;Target=XP_006559325_2 10 62
R2_6	exonerate	nucleotide_to_protein_match	6461840	6461943	87.24	-	.	ID=match.27196.291;Target=XP_006559325_2 63 137
R2_6	exonerate	nucleotide_to_protein_match	6461627	6461764	87.24	-	.	ID=match.27196.291;Target=XP_006559325_2 138 172
R2_6	exonerate	nucleotide_to_protein_match	6460930	6461154	87.24	-	.	ID=match.27196.291;Target=XP_006559325_2 172 218
R1_1	exonerate	nucleotide_to_protein_match	11543784	11543862	92.24	-	.	ID=match.27196.292;Target=XP_003397578_1 1 27
R1_1	exonerate	nucleotide_to_protein_match	11543284	11543512	92.24	-	.	ID=match.27196.292;Target=XP_003397578_1 28 103
R1_1	exonerate	nucleotide_to_protein_match	11543140	11543185	92.24	-	.	ID=match.27196.292;Target=XP_003397578_1 104 119
R1_1	exonerate	nucleotide_to_protein_match	13918713	13918809	86.32	+	.	ID=match.27196.293;Target=XP_031835181_1 1 33
R1_1	exonerate	nucleotide_to_protein_match	13919823	13919994	86.32	+	.	ID=match.27196.293;Target=XP_031835181_1 34 90
R1_1	exonerate	nucleotide_to_protein_match	13920082	13920519	86.32	+	.	ID=match.27196.293;Target=XP_031835181_1 91 236
R1_1	exonerate	nucleotide_to_protein_match	13920681	13920939	86.32	+	.	ID=match.27196.293;Target=XP_031835181_1 237 323
R1_1	exonerate	nucleotide_to_protein_match	13921048	13921132	86.32	+	.	ID=match.27196.293;Target=XP_031835181_1 323 351
R1_1	exonerate	nucleotide_to_protein_match	13921228	13921303	86.32	+	.	ID=match.27196.293;Target=XP_031835181_1 352 376
R1_1	exonerate	nucleotide_to_protein_match	13921385	13921610	86.32	+	.	ID=match.27196.293;Target=XP_031835181_1 377 452
R3_5	exonerate	nucleotide_to_protein_match	2180218	2180388	100.00	+	.	ID=match.27196.294;Target=XP_015434446_1 1 58
R3_5	exonerate	nucleotide_to_protein_match	2180682	2180863	100.00	+	.	ID=match.27196.294;Target=XP_015434446_1 58 118
R3_5	exonerate	nucleotide_to_protein_match	2180935	2181085	100.00	+	.	ID=match.27196.294;Target=XP_015434446_1 119 169
R3_5	exonerate	nucleotide_to_protein_match	2181255	2181329	100.00	+	.	ID=match.27196.294;Target=XP_015434446_1 169 194
ctg5_0	exonerate	nucleotide_to_protein_match	925648	926016	85.37	-	.	ID=match.27196.295;Target=XP_033328495_1 1 124
ctg6_0	exonerate	nucleotide_to_protein_match	8740038	8740335	95.92	+	.	ID=match.27196.296;Target=XP_026301236_1 1 100
ctg6_0	exonerate	nucleotide_to_protein_match	8740411	8740601	95.92	+	.	ID=match.27196.296;Target=XP_026301236_1 101 164
ctg6_0	exonerate	nucleotide_to_protein_match	8740677	8740987	95.92	+	.	ID=match.27196.296;Target=XP_026301236_1 164 267
ctg6_0	exonerate	nucleotide_to_protein_match	8741065	8741152	95.92	+	.	ID=match.27196.296;Target=XP_026301236_1 268 297
R3_2	exonerate	nucleotide_to_protein_match	21983685	21983719	98.84	+	.	ID=match.27196.297;Target=KAF3420705_1 1 12
R3_2	exonerate	nucleotide_to_protein_match	21983781	21983944	98.84	+	.	ID=match.27196.297;Target=KAF3420705_1 13 67
R3_2	exonerate	nucleotide_to_protein_match	21984033	21984202	98.84	+	.	ID=match.27196.297;Target=KAF3420705_1 68 85
R3_2	exonerate	nucleotide_to_protein_match	21984292	21984475	98.84	+	.	ID=match.27196.297;Target=KAF3420705_1 85 122
R3_2	exonerate	nucleotide_to_protein_match	21984557	21984762	98.84	+	.	ID=match.27196.297;Target=KAF3420705_1 122 183
R3_2	exonerate	nucleotide_to_protein_match	21984833	21985148	98.84	+	.	ID=match.27196.297;Target=KAF3420705_1 184 252
R3_2	exonerate	nucleotide_to_protein_match	21985286	21985443	98.84	+	.	ID=match.27196.297;Target=KAF3420705_1 252 357
R3_2	exonerate	nucleotide_to_protein_match	21985508	21985656	98.84	+	.	ID=match.27196.297;Target=KAF3420705_1 358 410
R3_2	exonerate	nucleotide_to_protein_match	21985733	21985940	98.84	+	.	ID=match.27196.297;Target=KAF3420705_1 410 459
R3_2	exonerate	nucleotide_to_protein_match	21986001	21986090	98.84	+	.	ID=match.27196.297;Target=KAF3420705_1 460 529
R3_2	exonerate	nucleotide_to_protein_match	21986426	21986626	98.84	+	.	ID=match.27196.297;Target=KAF3420705_1 529 559
R3_2	exonerate	nucleotide_to_protein_match	21986738	21986944	98.84	+	.	ID=match.27196.297;Target=KAF3420705_1 559 626
R2_3	exonerate	nucleotide_to_protein_match	4797998	4798137	95.88	+	.	ID=match.27196.298;Target=XP_003393185_1 18 64
R2_3	exonerate	nucleotide_to_protein_match	4798228	4798432	95.88	+	.	ID=match.27196.298;Target=XP_003393185_1 65 133
R2_3	exonerate	nucleotide_to_protein_match	4798734	4798901	95.88	+	.	ID=match.27196.298;Target=XP_003393185_1 133 189
R2_6	exonerate	nucleotide_to_protein_match	7067590	7067768	89.75	-	.	ID=match.27196.299;Target=XP_031842178_1 1 60
R2_6	exonerate	nucleotide_to_protein_match	7067358	7067510	89.75	-	.	ID=match.27196.299;Target=XP_031842178_1 61 111
R2_6	exonerate	nucleotide_to_protein_match	7067144	7067288	89.75	-	.	ID=match.27196.299;Target=XP_031842178_1 112 160
R2_6	exonerate	nucleotide_to_protein_match	7066270	7066881	89.75	-	.	ID=match.27196.299;Target=XP_031842178_1 160 364
R2_3	exonerate	nucleotide_to_protein_match	1769734	1769790	89.85	-	.	ID=match.27196.300;Target=XP_003494045_1 1 20
R2_3	exonerate	nucleotide_to_protein_match	1768238	1769055	89.85	-	.	ID=match.27196.300;Target=XP_003494045_1 20 292
R2_3	exonerate	nucleotide_to_protein_match	1767850	1768159	89.85	-	.	ID=match.27196.300;Target=XP_003494045_1 293 396
R1_1	exonerate	nucleotide_to_protein_match	8422544	8422564	99.20	+	.	ID=match.27196.301;Target=XP_624411_2 1 8
R1_1	exonerate	nucleotide_to_protein_match	8423494	8423705	99.20	+	.	ID=match.27196.301;Target=XP_624411_2 8 78
R1_1	exonerate	nucleotide_to_protein_match	8423860	8424172	99.20	+	.	ID=match.27196.301;Target=XP_624411_2 79 183
R1_1	exonerate	nucleotide_to_protein_match	8424259	8424502	99.20	+	.	ID=match.27196.301;Target=XP_624411_2 183 264
R1_1	exonerate	nucleotide_to_protein_match	8424627	8424845	99.20	+	.	ID=match.27196.301;Target=XP_624411_2 265 337
R1_1	exonerate	nucleotide_to_protein_match	8426034	8426161	99.20	+	.	ID=match.27196.301;Target=XP_624411_2 338 345
R2_3	exonerate	nucleotide_to_protein_match	9008817	9009263	95.85	+	.	ID=match.27196.302;Target=XP_017788333_1 1 150
R2_3	exonerate	nucleotide_to_protein_match	9009376	9009723	95.85	+	.	ID=match.27196.302;Target=XP_017788333_1 150 205
ctg3_0	exonerate	nucleotide_to_protein_match	7820033	7820098	97.01	-	.	ID=match.27196.303;Target=XP_012167996_1 1 23
ctg3_0	exonerate	nucleotide_to_protein_match	7819811	7819970	97.01	-	.	ID=match.27196.303;Target=XP_012167996_1 23 76
ctg3_0	exonerate	nucleotide_to_protein_match	7819455	7819740	97.01	-	.	ID=match.27196.303;Target=XP_012167996_1 77 171
ctg3_0	exonerate	nucleotide_to_protein_match	7819203	7819377	97.01	-	.	ID=match.27196.303;Target=XP_012167996_1 172 230
ctg3_0	exonerate	nucleotide_to_protein_match	7819033	7819146	97.01	-	.	ID=match.27196.303;Target=XP_012167996_1 230 268
ctg3_0	exonerate	nucleotide_to_protein_match	7818703	7818953	97.01	-	.	ID=match.27196.303;Target=XP_012167996_1 268 351
ctg3_0	exonerate	nucleotide_to_protein_match	7818486	7818629	97.01	-	.	ID=match.27196.303;Target=XP_012167996_1 352 399
ctg3_0	exonerate	nucleotide_to_protein_match	7818108	7818419	97.01	-	.	ID=match.27196.303;Target=XP_012167996_1 400 503
ctg3_0	exonerate	nucleotide_to_protein_match	7817710	7818021	97.01	-	.	ID=match.27196.303;Target=XP_012167996_1 504 607
ctg3_0	exonerate	nucleotide_to_protein_match	7817129	7817621	97.01	-	.	ID=match.27196.303;Target=XP_012167996_1 608 772
ctg3_0	exonerate	nucleotide_to_protein_match	7816807	7817069	97.01	-	.	ID=match.27196.303;Target=XP_012167996_1 772 859
ctg3_0	exonerate	nucleotide_to_protein_match	7816560	7816725	97.01	-	.	ID=match.27196.303;Target=XP_012167996_1 860 915
ctg3_0	exonerate	nucleotide_to_protein_match	7816343	7816481	97.01	-	.	ID=match.27196.303;Target=XP_012167996_1 915 961
ctg3_0	exonerate	nucleotide_to_protein_match	7816027	7816264	97.01	-	.	ID=match.27196.303;Target=XP_012167996_1 962 1040
ctg3_0	exonerate	nucleotide_to_protein_match	7815815	7815938	97.01	-	.	ID=match.27196.303;Target=XP_012167996_1 1041 1082
R3_2	exonerate	nucleotide_to_protein_match	24179439	24179810	98.39	+	.	ID=match.27196.304;Target=XP_003489855_1 1 125
ctg7_0	exonerate	nucleotide_to_protein_match	16178699	16178740	93.56	-	.	ID=match.27196.305;Target=XP_015438362_1 1 15
ctg7_0	exonerate	nucleotide_to_protein_match	16178496	16178628	93.56	-	.	ID=match.27196.305;Target=XP_015438362_1 15 59
ctg7_0	exonerate	nucleotide_to_protein_match	16178279	16178392	93.56	-	.	ID=match.27196.305;Target=XP_015438362_1 60 97
ctg7_0	exonerate	nucleotide_to_protein_match	16178092	16178213	93.56	-	.	ID=match.27196.305;Target=XP_015438362_1 98 138
ctg7_0	exonerate	nucleotide_to_protein_match	16177805	16178001	93.56	-	.	ID=match.27196.305;Target=XP_015438362_1 138 203
ctg7_0	exonerate	nucleotide_to_protein_match	16177586	16177734	93.56	-	.	ID=match.27196.305;Target=XP_015438362_1 204 253
ctg7_0	exonerate	nucleotide_to_protein_match	16177445	16177510	93.56	-	.	ID=match.27196.305;Target=XP_015438362_1 254 275
ctg7_0	exonerate	nucleotide_to_protein_match	16177213	16177370	93.56	-	.	ID=match.27196.305;Target=XP_015438362_1 276 328
ctg7_0	exonerate	nucleotide_to_protein_match	16176206	16177144	93.56	-	.	ID=match.27196.305;Target=XP_015438362_1 328 563
ctg7_0	exonerate	nucleotide_to_protein_match	16175912	16176139	93.56	-	.	ID=match.27196.305;Target=XP_015438362_1 563 570
ctg7_0	exonerate	nucleotide_to_protein_match	16175776	16175828	93.56	-	.	ID=match.27196.305;Target=XP_015438362_1 571 595
ctg7_0	exonerate	nucleotide_to_protein_match	16174546	16174649	93.56	-	.	ID=match.27196.305;Target=XP_015438362_1 597 641
ctg7_0	exonerate	nucleotide_to_protein_match	16173003	16173047	93.56	-	.	ID=match.27196.305;Target=XP_015438362_1 641 717
ctg7_0	exonerate	nucleotide_to_protein_match	16172713	16172928	93.56	-	.	ID=match.27196.305;Target=XP_015438362_1 717 734
ctg7_0	exonerate	nucleotide_to_protein_match	16172191	16172456	93.56	-	.	ID=match.27196.305;Target=XP_015438362_1 735 769
R3_7	exonerate	nucleotide_to_protein_match	967467	967523	99.62	+	.	ID=match.27196.306;Target=XP_031842717_1 1 20
R3_7	exonerate	nucleotide_to_protein_match	968924	968982	99.62	+	.	ID=match.27196.306;Target=XP_031842717_1 20 39
R3_7	exonerate	nucleotide_to_protein_match	969537	969813	99.62	+	.	ID=match.27196.306;Target=XP_031842717_1 40 132
R3_7	exonerate	nucleotide_to_protein_match	970318	970804	99.62	+	.	ID=match.27196.306;Target=XP_031842717_1 132 294
R3_7	exonerate	nucleotide_to_protein_match	970894	971105	99.62	+	.	ID=match.27196.306;Target=XP_031842717_1 295 365
R3_7	exonerate	nucleotide_to_protein_match	971214	971607	99.62	+	.	ID=match.27196.306;Target=XP_031842717_1 365 496
R3_7	exonerate	nucleotide_to_protein_match	971678	971784	99.62	+	.	ID=match.27196.306;Target=XP_031842717_1 497 532
R1_5	exonerate	nucleotide_to_protein_match	9634370	9634500	94.47	-	.	ID=match.27196.307;Target=KOX70146_1 1 44
R1_5	exonerate	nucleotide_to_protein_match	9634084	9634289	94.47	-	.	ID=match.27196.307;Target=KOX70146_1 45 113
R1_5	exonerate	nucleotide_to_protein_match	9633864	9634013	94.47	-	.	ID=match.27196.307;Target=KOX70146_1 114 163
R1_5	exonerate	nucleotide_to_protein_match	9633671	9633789	94.47	-	.	ID=match.27196.307;Target=KOX70146_1 164 203
R3_7	exonerate	nucleotide_to_protein_match	3232133	3232386	91.12	+	.	ID=match.27196.308;Target=XP_003707817_1 1 20
R3_7	exonerate	nucleotide_to_protein_match	3232470	3233294	91.12	+	.	ID=match.27196.308;Target=XP_003707817_1 20 84
R3_7	exonerate	nucleotide_to_protein_match	3233395	3233617	91.12	+	.	ID=match.27196.308;Target=XP_003707817_1 85 359
R3_7	exonerate	nucleotide_to_protein_match	3233727	3233802	91.12	+	.	ID=match.27196.308;Target=XP_003707817_1 360 434
R3_7	exonerate	nucleotide_to_protein_match	3234259	3234311	91.12	+	.	ID=match.27196.308;Target=XP_003707817_1 434 459
R3_5	exonerate	nucleotide_to_protein_match	5121048	5121155	96.71	+	.	ID=match.27196.309;Target=XP_012236985_1 1 37
R3_5	exonerate	nucleotide_to_protein_match	5121255	5121444	96.71	+	.	ID=match.27196.309;Target=XP_012236985_1 37 100
R3_5	exonerate	nucleotide_to_protein_match	5121734	5121992	96.71	+	.	ID=match.27196.309;Target=XP_012236985_1 101 186
R3_5	exonerate	nucleotide_to_protein_match	5122064	5122424	96.71	+	.	ID=match.27196.309;Target=XP_012236985_1 187 307
R2_5	exonerate	nucleotide_to_protein_match	9416237	9416305	88.87	+	.	ID=match.27196.310;Target=XP_031831518_1 1 24
R2_5	exonerate	nucleotide_to_protein_match	9416481	9416848	88.87	+	.	ID=match.27196.310;Target=XP_031831518_1 24 146
R2_5	exonerate	nucleotide_to_protein_match	9416946	9417544	88.87	+	.	ID=match.27196.310;Target=XP_031831518_1 147 346
R2_5	exonerate	nucleotide_to_protein_match	9417638	9417843	88.87	+	.	ID=match.27196.310;Target=XP_031831518_1 347 415
R2_5	exonerate	nucleotide_to_protein_match	9417933	9418093	88.87	+	.	ID=match.27196.310;Target=XP_031831518_1 415 468
R2_5	exonerate	nucleotide_to_protein_match	9418170	9418257	88.87	+	.	ID=match.27196.310;Target=XP_031831518_1 469 498
R2_1	exonerate	nucleotide_to_protein_match	3668866	3669113	98.58	-	.	ID=match.27196.311;Target=XP_012174391_1 1 83
R2_1	exonerate	nucleotide_to_protein_match	3668256	3668534	98.58	-	.	ID=match.27196.311;Target=XP_012174391_1 84 176
R2_1	exonerate	nucleotide_to_protein_match	3667848	3668013	98.58	-	.	ID=match.27196.311;Target=XP_012174391_1 177 232
R2_1	exonerate	nucleotide_to_protein_match	3666865	3667707	98.58	-	.	ID=match.27196.311;Target=XP_012174391_1 232 320
R2_1	exonerate	nucleotide_to_protein_match	3666623	3666781	98.58	-	.	ID=match.27196.311;Target=XP_012174391_1 320 397
R2_7	exonerate	nucleotide_to_protein_match	5339949	5340042	88.73	+	.	ID=match.27196.312;Target=BUD31_BRABE 1 32
R2_7	exonerate	nucleotide_to_protein_match	5340154	5340276	88.73	+	.	ID=match.27196.312;Target=BUD31_BRABE 33 73
R2_7	exonerate	nucleotide_to_protein_match	5340346	5340560	88.73	+	.	ID=match.27196.312;Target=BUD31_BRABE 74 145
R2_4	exonerate	nucleotide_to_protein_match	9056402	9057464	93.28	+	.	ID=match.27196.313;Target=KOX79552_1 1 179
R2_4	exonerate	nucleotide_to_protein_match	9057526	9057809	93.28	+	.	ID=match.27196.313;Target=KOX79552_1 180 356
R2_4	exonerate	nucleotide_to_protein_match	9057905	9058063	93.28	+	.	ID=match.27196.313;Target=KOX79552_1 357 413
R2_4	exonerate	nucleotide_to_protein_match	9058144	9058287	93.28	+	.	ID=match.27196.313;Target=KOX79552_1 413 450
R2_4	exonerate	nucleotide_to_protein_match	9058368	9058610	93.28	+	.	ID=match.27196.313;Target=KOX79552_1 450 503
ctg6_0	exonerate	nucleotide_to_protein_match	1929898	1930119	88.79	+	.	ID=match.27196.314;Target=XP_031842653_1 1 75
ctg6_0	exonerate	nucleotide_to_protein_match	1930191	1930319	88.79	+	.	ID=match.27196.314;Target=XP_031842653_1 75 80
R1_1	exonerate	nucleotide_to_protein_match	18381437	18381818	86.81	-	.	ID=match.27196.315;Target=XP_031841379_1 3 57
R1_1	exonerate	nucleotide_to_protein_match	18381156	18381346	86.81	-	.	ID=match.27196.315;Target=XP_031841379_1 57 129
R1_1	exonerate	nucleotide_to_protein_match	18380872	18381060	86.81	-	.	ID=match.27196.315;Target=XP_031841379_1 130 193
R1_1	exonerate	nucleotide_to_protein_match	18380637	18380744	86.81	-	.	ID=match.27196.315;Target=XP_031841379_1 193 256
R2_6	exonerate	nucleotide_to_protein_match	1809856	1809989	98.08	+	.	ID=match.27196.316;Target=KAF3422602_1 1 10
R2_6	exonerate	nucleotide_to_protein_match	1810279	1810352	98.08	+	.	ID=match.27196.316;Target=KAF3422602_1 12 47
R2_6	exonerate	nucleotide_to_protein_match	1810445	1810658	98.08	+	.	ID=match.27196.316;Target=KAF3422602_1 48 72
R2_6	exonerate	nucleotide_to_protein_match	1811744	1812167	98.08	+	.	ID=match.27196.316;Target=KAF3422602_1 73 143
R2_6	exonerate	nucleotide_to_protein_match	1812255	1812411	98.08	+	.	ID=match.27196.316;Target=KAF3422602_1 144 285
R2_6	exonerate	nucleotide_to_protein_match	1812588	1812828	98.08	+	.	ID=match.27196.316;Target=KAF3422602_1 285 337
R2_6	exonerate	nucleotide_to_protein_match	1812904	1813141	98.08	+	.	ID=match.27196.316;Target=KAF3422602_1 338 417
R2_6	exonerate	nucleotide_to_protein_match	1813228	1813344	98.08	+	.	ID=match.27196.316;Target=KAF3422602_1 418 497
R2_6	exonerate	nucleotide_to_protein_match	1813423	1813554	98.08	+	.	ID=match.27196.316;Target=KAF3422602_1 497 531
R2_3	exonerate	nucleotide_to_protein_match	1769734	1769790	85.28	-	.	ID=match.27196.317;Target=XP_015433005_1 1 20
R2_3	exonerate	nucleotide_to_protein_match	1768238	1769055	85.28	-	.	ID=match.27196.317;Target=XP_015433005_1 20 292
R2_3	exonerate	nucleotide_to_protein_match	1767850	1768159	85.28	-	.	ID=match.27196.317;Target=XP_015433005_1 293 396
R1_4	exonerate	nucleotide_to_protein_match	4460272	4460380	91.00	-	.	ID=match.27196.318;Target=XP_033327511_1 1 37
R1_4	exonerate	nucleotide_to_protein_match	4460097	4460176	91.00	-	.	ID=match.27196.318;Target=XP_033327511_1 38 64
R1_4	exonerate	nucleotide_to_protein_match	4459835	4459999	91.00	-	.	ID=match.27196.318;Target=XP_033327511_1 64 119
R1_4	exonerate	nucleotide_to_protein_match	4459548	4459745	91.00	-	.	ID=match.27196.318;Target=XP_033327511_1 119 185
R1_4	exonerate	nucleotide_to_protein_match	4459338	4459455	91.00	-	.	ID=match.27196.318;Target=XP_033327511_1 185 224
R1_4	exonerate	nucleotide_to_protein_match	4458790	4459166	91.00	-	.	ID=match.27196.318;Target=XP_033327511_1 225 244
R1_4	exonerate	nucleotide_to_protein_match	4458381	4458712	91.00	-	.	ID=match.27196.318;Target=XP_033327511_1 244 347
R1_4	exonerate	nucleotide_to_protein_match	4457100	4457597	91.00	-	.	ID=match.27196.318;Target=XP_033327511_1 347 457
R1_4	exonerate	nucleotide_to_protein_match	4456843	4457029	91.00	-	.	ID=match.27196.318;Target=XP_033327511_1 458 482
R1_4	exonerate	nucleotide_to_protein_match	4456561	4456780	91.00	-	.	ID=match.27196.318;Target=XP_033327511_1 482 618
R1_4	exonerate	nucleotide_to_protein_match	4456211	4456363	91.00	-	.	ID=match.27196.318;Target=XP_033327511_1 619 681
R1_4	exonerate	nucleotide_to_protein_match	4455871	4456135	91.00	-	.	ID=match.27196.318;Target=XP_033327511_1 681 715
R1_4	exonerate	nucleotide_to_protein_match	4455666	4455794	91.00	-	.	ID=match.27196.318;Target=XP_033327511_1 715 749
R1_4	exonerate	nucleotide_to_protein_match	4455161	4455293	91.00	-	.	ID=match.27196.318;Target=XP_033327511_1 750 800
[truncated: 534,251 more rows]
