# Supplementary material for: Prevalent bee venom genes evolved before the aculeate stinger and eusociality
Source: BMC Biol. 2023 Oct 23;21:229. doi: 10.1186/s12915-023-01656-5 (PMC10591384; doi:10.1186/s12915-023-01656-5)
Supplement: Supplementary file 39 — Additional file 39. Genome annotation of Tetragonula carbonaria. [file 12915_2023_1656_MOESM39_ESM.zip › Tetragonula_carbonaria.annotation.funannotate.with.RNAseq.Oct2020/results.intermediate/trnascan.no-overlaps.gff3]

R3_2	tRNAScan-SE	gene	2849373	2849447	32.7	+	.	ID=Lys_1
R3_2	tRNAScan-SE	tRNA	2849373	2849447	32.7	+	.	ID=Lys_1_tRNA;Parent=Lys_1;product=tRNA-Lys;note=Predicted CTT anticodon
R3_2	tRNAScan-SE	exon	2849373	2849447	32.7	+	.	ID=Lys_1_exon;Parent=Lys_1_tRNA
R3_2	tRNAScan-SE	gene	8381111	8381182	70.2	+	.	ID=Pro_2
R3_2	tRNAScan-SE	tRNA	8381111	8381182	70.2	+	.	ID=Pro_2_tRNA;Parent=Pro_2;product=tRNA-Pro;note=Predicted AGG anticodon
R3_2	tRNAScan-SE	exon	8381111	8381182	70.2	+	.	ID=Pro_2_exon;Parent=Pro_2_tRNA
R3_2	tRNAScan-SE	gene	10297617	10297688	65.3	+	.	ID=Gln_5
R3_2	tRNAScan-SE	tRNA	10297617	10297688	65.3	+	.	ID=Gln_5_tRNA;Parent=Gln_5;product=tRNA-Gln;note=Predicted CTG anticodon
R3_2	tRNAScan-SE	exon	10297617	10297688	65.3	+	.	ID=Gln_5_exon;Parent=Gln_5_tRNA
R3_2	tRNAScan-SE	gene	11474176	11474248	87.8	+	.	ID=Lys_6
R3_2	tRNAScan-SE	tRNA	11474176	11474248	87.8	+	.	ID=Lys_6_tRNA;Parent=Lys_6;product=tRNA-Lys;note=Predicted CTT anticodon
R3_2	tRNAScan-SE	exon	11474176	11474248	87.8	+	.	ID=Lys_6_exon;Parent=Lys_6_tRNA
R3_2	tRNAScan-SE	gene	15027539	15027611	47.3	+	.	ID=Lys_8
R3_2	tRNAScan-SE	tRNA	15027539	15027611	47.3	+	.	ID=Lys_8_tRNA;Parent=Lys_8;product=tRNA-Lys;note=Predicted CTT anticodon
R3_2	tRNAScan-SE	exon	15027539	15027611	47.3	+	.	ID=Lys_8_exon;Parent=Lys_8_tRNA
R3_2	tRNAScan-SE	gene	16012895	16012966	72.6	+	.	ID=Gln_9
R3_2	tRNAScan-SE	tRNA	16012895	16012966	72.6	+	.	ID=Gln_9_tRNA;Parent=Gln_9;product=tRNA-Gln;note=Predicted TTG anticodon
R3_2	tRNAScan-SE	exon	16012895	16012966	72.6	+	.	ID=Gln_9_exon;Parent=Gln_9_tRNA
R3_2	tRNAScan-SE	gene	17180597	17180669	25.5	+	.	ID=Lys_10
R3_2	tRNAScan-SE	tRNA	17180597	17180669	25.5	+	.	ID=Lys_10_tRNA;Parent=Lys_10;product=tRNA-Lys;note=Predicted CTT anticodon
R3_2	tRNAScan-SE	exon	17180597	17180669	25.5	+	.	ID=Lys_10_exon;Parent=Lys_10_tRNA
R3_2	tRNAScan-SE	gene	17897087	17897160	79.0	+	.	ID=Asn_11
R3_2	tRNAScan-SE	tRNA	17897087	17897160	79.0	+	.	ID=Asn_11_tRNA;Parent=Asn_11;product=tRNA-Asn;note=Predicted GTT anticodon
R3_2	tRNAScan-SE	exon	17897087	17897160	79.0	+	.	ID=Asn_11_exon;Parent=Asn_11_tRNA
R3_2	tRNAScan-SE	gene	17030669	17030755	41.4	-	.	ID=Asn_16
R3_2	tRNAScan-SE	tRNA	17030669	17030755	41.4	-	.	ID=Asn_16_tRNA;Parent=Asn_16;product=tRNA-Asn;note=Predicted ATT anticodon
R3_2	tRNAScan-SE	exon	17030669	17030755	41.4	-	.	ID=Asn_16_exon;Parent=Asn_16_tRNA
R3_2	tRNAScan-SE	gene	16891798	16891887	24.7	-	.	ID=Lys_17
R3_2	tRNAScan-SE	tRNA	16891798	16891887	24.7	-	.	ID=Lys_17_tRNA;Parent=Lys_17;product=tRNA-Lys;note=Predicted CTT anticodon
R3_2	tRNAScan-SE	exon	16891798	16891887	24.7	-	.	ID=Lys_17_exon;Parent=Lys_17_tRNA
R3_2	tRNAScan-SE	gene	14954278	14954351	45.3	-	.	ID=Lys_18
R3_2	tRNAScan-SE	tRNA	14954278	14954351	45.3	-	.	ID=Lys_18_tRNA;Parent=Lys_18;product=tRNA-Lys;note=Predicted CTT anticodon
R3_2	tRNAScan-SE	exon	14954278	14954351	45.3	-	.	ID=Lys_18_exon;Parent=Lys_18_tRNA
R3_2	tRNAScan-SE	gene	10822727	10822808	87.7	-	.	ID=Ser_22
R3_2	tRNAScan-SE	tRNA	10822727	10822808	87.7	-	.	ID=Ser_22_tRNA;Parent=Ser_22;product=tRNA-Ser;note=Predicted CGA anticodon
R3_2	tRNAScan-SE	exon	10822727	10822808	87.7	-	.	ID=Ser_22_exon;Parent=Ser_22_tRNA
R3_2	tRNAScan-SE	gene	9502685	9502766	90.9	-	.	ID=Ser_23
R3_2	tRNAScan-SE	tRNA	9502685	9502766	90.9	-	.	ID=Ser_23_tRNA;Parent=Ser_23;product=tRNA-Ser;note=Predicted GCT anticodon
R3_2	tRNAScan-SE	exon	9502685	9502766	90.9	-	.	ID=Ser_23_exon;Parent=Ser_23_tRNA
R3_2	tRNAScan-SE	gene	9500257	9500338	86.8	-	.	ID=Ser_24
R3_2	tRNAScan-SE	tRNA	9500257	9500338	86.8	-	.	ID=Ser_24_tRNA;Parent=Ser_24;product=tRNA-Ser;note=Predicted AGA anticodon
R3_2	tRNAScan-SE	exon	9500257	9500338	86.8	-	.	ID=Ser_24_exon;Parent=Ser_24_tRNA
R3_2	tRNAScan-SE	gene	9415082	9415154	34.2	-	.	ID=Lys_25
R3_2	tRNAScan-SE	tRNA	9415082	9415154	34.2	-	.	ID=Lys_25_tRNA;Parent=Lys_25;product=tRNA-Lys;note=Predicted CTT anticodon
R3_2	tRNAScan-SE	exon	9415082	9415154	34.2	-	.	ID=Lys_25_exon;Parent=Lys_25_tRNA
R3_2	tRNAScan-SE	gene	6690436	6690509	54.2	-	.	ID=Lys_27
R3_2	tRNAScan-SE	tRNA	6690436	6690509	54.2	-	.	ID=Lys_27_tRNA;Parent=Lys_27;product=tRNA-Lys;note=Predicted TTT anticodon
R3_2	tRNAScan-SE	exon	6690436	6690509	54.2	-	.	ID=Lys_27_exon;Parent=Lys_27_tRNA
R3_2	tRNAScan-SE	gene	1817159	1817230	72.5	-	.	ID=Gln_31
R3_2	tRNAScan-SE	tRNA	1817159	1817230	72.5	-	.	ID=Gln_31_tRNA;Parent=Gln_31;product=tRNA-Gln;note=Predicted CTG anticodon
R3_2	tRNAScan-SE	exon	1817159	1817230	72.5	-	.	ID=Gln_31_exon;Parent=Gln_31_tRNA
R3_2	tRNAScan-SE	gene	1425474	1425550	48.1	-	.	ID=Lys_32
R3_2	tRNAScan-SE	tRNA	1425474	1425550	48.1	-	.	ID=Lys_32_tRNA;Parent=Lys_32;product=tRNA-Lys;note=Predicted CTT anticodon
R3_2	tRNAScan-SE	exon	1425474	1425550	48.1	-	.	ID=Lys_32_exon;Parent=Lys_32_tRNA
ctg7_0	tRNAScan-SE	gene	683579	683651	83.9	+	.	ID=Phe_36
ctg7_0	tRNAScan-SE	tRNA	683579	683651	83.9	+	.	ID=Phe_36_tRNA;Parent=Phe_36;product=tRNA-Phe;note=Predicted GAA anticodon
ctg7_0	tRNAScan-SE	exon	683579	683651	83.9	+	.	ID=Phe_36_exon;Parent=Phe_36_tRNA
ctg7_0	tRNAScan-SE	gene	683785	683857	83.9	+	.	ID=Phe_37
ctg7_0	tRNAScan-SE	tRNA	683785	683857	83.9	+	.	ID=Phe_37_tRNA;Parent=Phe_37;product=tRNA-Phe;note=Predicted GAA anticodon
ctg7_0	tRNAScan-SE	exon	683785	683857	83.9	+	.	ID=Phe_37_exon;Parent=Phe_37_tRNA
ctg7_0	tRNAScan-SE	gene	6240509	6240580	30.8	+	.	ID=Lys_39
ctg7_0	tRNAScan-SE	tRNA	6240509	6240580	30.8	+	.	ID=Lys_39_tRNA;Parent=Lys_39;product=tRNA-Lys;note=Predicted CTT anticodon
ctg7_0	tRNAScan-SE	exon	6240509	6240580	30.8	+	.	ID=Lys_39_exon;Parent=Lys_39_tRNA
ctg7_0	tRNAScan-SE	gene	8152744	8152814	50.5	+	.	ID=Lys_43
ctg7_0	tRNAScan-SE	tRNA	8152744	8152814	50.5	+	.	ID=Lys_43_tRNA;Parent=Lys_43;product=tRNA-Lys;note=Predicted CTT anticodon
ctg7_0	tRNAScan-SE	exon	8152744	8152814	50.5	+	.	ID=Lys_43_exon;Parent=Lys_43_tRNA
ctg7_0	tRNAScan-SE	gene	8205652	8205735	46.5	+	.	ID=Lys_44
ctg7_0	tRNAScan-SE	tRNA	8205652	8205735	46.5	+	.	ID=Lys_44_tRNA;Parent=Lys_44;product=tRNA-Lys;note=Predicted CTT anticodon
ctg7_0	tRNAScan-SE	exon	8205652	8205735	46.5	+	.	ID=Lys_44_exon;Parent=Lys_44_tRNA
ctg7_0	tRNAScan-SE	gene	12721370	12721442	69.6	+	.	ID=Arg_46
ctg7_0	tRNAScan-SE	tRNA	12721370	12721442	69.6	+	.	ID=Arg_46_tRNA;Parent=Arg_46;product=tRNA-Arg;note=Predicted ACG anticodon
ctg7_0	tRNAScan-SE	exon	12721370	12721442	69.6	+	.	ID=Arg_46_exon;Parent=Arg_46_tRNA
ctg7_0	tRNAScan-SE	gene	16935189	16935261	41.7	+	.	ID=Lys_47
ctg7_0	tRNAScan-SE	tRNA	16935189	16935261	41.7	+	.	ID=Lys_47_tRNA;Parent=Lys_47;product=tRNA-Lys;note=Predicted CTT anticodon
ctg7_0	tRNAScan-SE	exon	16935189	16935261	41.7	+	.	ID=Lys_47_exon;Parent=Lys_47_tRNA
ctg7_0	tRNAScan-SE	gene	19035590	19035662	31.4	+	.	ID=Lys_48
ctg7_0	tRNAScan-SE	tRNA	19035590	19035662	31.4	+	.	ID=Lys_48_tRNA;Parent=Lys_48;product=tRNA-Lys;note=Predicted CTT anticodon
ctg7_0	tRNAScan-SE	exon	19035590	19035662	31.4	+	.	ID=Lys_48_exon;Parent=Lys_48_tRNA
ctg7_0	tRNAScan-SE	gene	22021028	22021110	32.8	-	.	ID=Lys_50
ctg7_0	tRNAScan-SE	tRNA	22021028	22021110	32.8	-	.	ID=Lys_50_tRNA;Parent=Lys_50;product=tRNA-Lys;note=Predicted CTT anticodon
ctg7_0	tRNAScan-SE	exon	22021028	22021110	32.8	-	.	ID=Lys_50_exon;Parent=Lys_50_tRNA
ctg7_0	tRNAScan-SE	gene	21230730	21230816	32.0	-	.	ID=Lys_51
ctg7_0	tRNAScan-SE	tRNA	21230730	21230816	32.0	-	.	ID=Lys_51_tRNA;Parent=Lys_51;product=tRNA-Lys;note=Predicted TTT anticodon
ctg7_0	tRNAScan-SE	exon	21230730	21230816	32.0	-	.	ID=Lys_51_exon;Parent=Lys_51_tRNA
ctg7_0	tRNAScan-SE	gene	19995997	19996072	48.1	-	.	ID=Lys_52
ctg7_0	tRNAScan-SE	tRNA	19995997	19996072	48.1	-	.	ID=Lys_52_tRNA;Parent=Lys_52;product=tRNA-Lys;note=Predicted CTT anticodon
ctg7_0	tRNAScan-SE	exon	19995997	19996072	48.1	-	.	ID=Lys_52_exon;Parent=Lys_52_tRNA
ctg7_0	tRNAScan-SE	gene	18450849	18450937	32.8	-	.	ID=Asn_54
ctg7_0	tRNAScan-SE	tRNA	18450849	18450937	32.8	-	.	ID=Asn_54_tRNA;Parent=Asn_54;product=tRNA-Asn;note=Predicted GTT anticodon
ctg7_0	tRNAScan-SE	exon	18450849	18450937	32.8	-	.	ID=Asn_54_exon;Parent=Asn_54_tRNA
ctg7_0	tRNAScan-SE	gene	12803725	12803814	39.7	-	.	ID=Lys_56
ctg7_0	tRNAScan-SE	tRNA	12803725	12803814	39.7	-	.	ID=Lys_56_tRNA;Parent=Lys_56;product=tRNA-Lys;note=Predicted CTT anticodon
ctg7_0	tRNAScan-SE	exon	12803725	12803814	39.7	-	.	ID=Lys_56_exon;Parent=Lys_56_tRNA
ctg7_0	tRNAScan-SE	gene	6753083	6753162	28.7	-	.	ID=Lys_58
ctg7_0	tRNAScan-SE	tRNA	6753083	6753162	28.7	-	.	ID=Lys_58_tRNA;Parent=Lys_58;product=tRNA-Lys;note=Predicted CTT anticodon
ctg7_0	tRNAScan-SE	exon	6753083	6753162	28.7	-	.	ID=Lys_58_exon;Parent=Lys_58_tRNA
ctg7_0	tRNAScan-SE	gene	5956426	5956501	40.2	-	.	ID=Glu_59
ctg7_0	tRNAScan-SE	tRNA	5956426	5956501	40.2	-	.	ID=Glu_59_tRNA;Parent=Glu_59;product=tRNA-Glu;note=Predicted CTC anticodon
ctg7_0	tRNAScan-SE	exon	5956426	5956501	40.2	-	.	ID=Glu_59_exon;Parent=Glu_59_tRNA
R2_5	tRNAScan-SE	gene	2132997	2133068	24.2	+	.	ID=Lys_63
R2_5	tRNAScan-SE	tRNA	2132997	2133068	24.2	+	.	ID=Lys_63_tRNA;Parent=Lys_63;product=tRNA-Lys;note=Predicted CTT anticodon
R2_5	tRNAScan-SE	exon	2132997	2133068	24.2	+	.	ID=Lys_63_exon;Parent=Lys_63_tRNA
R2_5	tRNAScan-SE	gene	3694047	3694118	72.5	+	.	ID=Gln_64
R2_5	tRNAScan-SE	tRNA	3694047	3694118	72.5	+	.	ID=Gln_64_tRNA;Parent=Gln_64;product=tRNA-Gln;note=Predicted CTG anticodon
R2_5	tRNAScan-SE	exon	3694047	3694118	72.5	+	.	ID=Gln_64_exon;Parent=Gln_64_tRNA
R2_5	tRNAScan-SE	gene	5295282	5295353	70.5	+	.	ID=Pro_65
R2_5	tRNAScan-SE	tRNA	5295282	5295353	70.5	+	.	ID=Pro_65_tRNA;Parent=Pro_65;product=tRNA-Pro;note=Predicted TGG anticodon
R2_5	tRNAScan-SE	exon	5295282	5295353	70.5	+	.	ID=Pro_65_exon;Parent=Pro_65_tRNA
R2_5	tRNAScan-SE	gene	8274106	8274177	81.6	+	.	ID=Ala_66
R2_5	tRNAScan-SE	tRNA	8274106	8274177	81.6	+	.	ID=Ala_66_tRNA;Parent=Ala_66;product=tRNA-Ala;note=Predicted TGC anticodon
R2_5	tRNAScan-SE	exon	8274106	8274177	81.6	+	.	ID=Ala_66_exon;Parent=Ala_66_tRNA
R2_5	tRNAScan-SE	gene	8282655	8282734	70.8	+	.	ID=Leu_67
R2_5	tRNAScan-SE	tRNA	8282655	8282734	70.8	+	.	ID=Leu_67_tRNA;Parent=Leu_67;product=tRNA-Leu;note=Predicted TAG anticodon
R2_5	tRNAScan-SE	exon	8282655	8282734	70.8	+	.	ID=Leu_67_exon;Parent=Leu_67_tRNA
R2_5	tRNAScan-SE	gene	8283815	8283886	81.6	+	.	ID=Ala_68
R2_5	tRNAScan-SE	tRNA	8283815	8283886	81.6	+	.	ID=Ala_68_tRNA;Parent=Ala_68;product=tRNA-Ala;note=Predicted TGC anticodon
R2_5	tRNAScan-SE	exon	8283815	8283886	81.6	+	.	ID=Ala_68_exon;Parent=Ala_68_tRNA
R2_5	tRNAScan-SE	gene	8804806	8804877	70.9	+	.	ID=Gln_69
R2_5	tRNAScan-SE	tRNA	8804806	8804877	70.9	+	.	ID=Gln_69_tRNA;Parent=Gln_69;product=tRNA-Gln;note=Predicted TTG anticodon
R2_5	tRNAScan-SE	exon	8804806	8804877	70.9	+	.	ID=Gln_69_exon;Parent=Gln_69_tRNA
R2_5	tRNAScan-SE	gene	8804970	8805041	71.2	+	.	ID=Gln_70
R2_5	tRNAScan-SE	tRNA	8804970	8805041	71.2	+	.	ID=Gln_70_tRNA;Parent=Gln_70;product=tRNA-Gln;note=Predicted TTG anticodon
R2_5	tRNAScan-SE	exon	8804970	8805041	71.2	+	.	ID=Gln_70_exon;Parent=Gln_70_tRNA
R2_5	tRNAScan-SE	gene	8805143	8805214	71.1	+	.	ID=Gln_71
R2_5	tRNAScan-SE	tRNA	8805143	8805214	71.1	+	.	ID=Gln_71_tRNA;Parent=Gln_71;product=tRNA-Gln;note=Predicted CTG anticodon
R2_5	tRNAScan-SE	exon	8805143	8805214	71.1	+	.	ID=Gln_71_exon;Parent=Gln_71_tRNA
R2_5	tRNAScan-SE	gene	8805613	8805684	71.5	+	.	ID=Gln_72
R2_5	tRNAScan-SE	tRNA	8805613	8805684	71.5	+	.	ID=Gln_72_tRNA;Parent=Gln_72;product=tRNA-Gln;note=Predicted TTG anticodon
R2_5	tRNAScan-SE	exon	8805613	8805684	71.5	+	.	ID=Gln_72_exon;Parent=Gln_72_tRNA
R2_5	tRNAScan-SE	gene	8805937	8806008	72.5	+	.	ID=Gln_73
R2_5	tRNAScan-SE	tRNA	8805937	8806008	72.5	+	.	ID=Gln_73_tRNA;Parent=Gln_73;product=tRNA-Gln;note=Predicted CTG anticodon
R2_5	tRNAScan-SE	exon	8805937	8806008	72.5	+	.	ID=Gln_73_exon;Parent=Gln_73_tRNA
R2_5	tRNAScan-SE	gene	9114039	9114120	71.3	+	.	ID=Leu_74
R2_5	tRNAScan-SE	tRNA	9114039	9114120	71.3	+	.	ID=Leu_74_tRNA;Parent=Leu_74;product=tRNA-Leu;note=Predicted AAG anticodon
R2_5	tRNAScan-SE	exon	9114039	9114120	71.3	+	.	ID=Leu_74_exon;Parent=Leu_74_tRNA
R2_5	tRNAScan-SE	gene	15058160	15058231	39.4	+	.	ID=Lys_77
R2_5	tRNAScan-SE	tRNA	15058160	15058231	39.4	+	.	ID=Lys_77_tRNA;Parent=Lys_77;product=tRNA-Lys;note=Predicted CTT anticodon
R2_5	tRNAScan-SE	exon	15058160	15058231	39.4	+	.	ID=Lys_77_exon;Parent=Lys_77_tRNA
R2_5	tRNAScan-SE	gene	16945108	16945193	25.6	+	.	ID=Gln_78
R2_5	tRNAScan-SE	tRNA	16945108	16945193	25.6	+	.	ID=Gln_78_tRNA;Parent=Gln_78;product=tRNA-Gln;note=Predicted CTG anticodon
R2_5	tRNAScan-SE	exon	16945108	16945193	25.6	+	.	ID=Gln_78_exon;Parent=Gln_78_tRNA
R2_5	tRNAScan-SE	gene	16523407	16523481	59.1	-	.	ID=Lys_79
R2_5	tRNAScan-SE	tRNA	16523407	16523481	59.1	-	.	ID=Lys_79_tRNA;Parent=Lys_79;product=tRNA-Lys;note=Predicted CTT anticodon
R2_5	tRNAScan-SE	exon	16523407	16523481	59.1	-	.	ID=Lys_79_exon;Parent=Lys_79_tRNA
R2_5	tRNAScan-SE	gene	11230971	11231044	46.0	-	.	ID=Lys_80
R2_5	tRNAScan-SE	tRNA	11230971	11231044	46.0	-	.	ID=Lys_80_tRNA;Parent=Lys_80;product=tRNA-Lys;note=Predicted CTT anticodon
R2_5	tRNAScan-SE	exon	11230971	11231044	46.0	-	.	ID=Lys_80_exon;Parent=Lys_80_tRNA
R2_5	tRNAScan-SE	gene	9731674	9731760	37.8	-	.	ID=Asn_81
R2_5	tRNAScan-SE	tRNA	9731674	9731760	37.8	-	.	ID=Asn_81_tRNA;Parent=Asn_81;product=tRNA-Asn;note=Predicted GTT anticodon
R2_5	tRNAScan-SE	exon	9731674	9731760	37.8	-	.	ID=Asn_81_exon;Parent=Asn_81_tRNA
R2_5	tRNAScan-SE	gene	8816172	8816243	72.6	-	.	ID=Gln_82
R2_5	tRNAScan-SE	tRNA	8816172	8816243	72.6	-	.	ID=Gln_82_tRNA;Parent=Gln_82;product=tRNA-Gln;note=Predicted TTG anticodon
R2_5	tRNAScan-SE	exon	8816172	8816243	72.6	-	.	ID=Gln_82_exon;Parent=Gln_82_tRNA
R2_5	tRNAScan-SE	gene	8806415	8806511	79.7	-	.	ID=Tyr_83
R2_5	tRNAScan-SE	tRNA	8806415	8806511	79.7	-	.	ID=Tyr_83_tRNA;Parent=Tyr_83;product=tRNA-Tyr;note=Predicted GTA anticodon
R2_5	tRNAScan-SE	exon	8806415	8806511	79.7	-	.	ID=Tyr_83_exon;Parent=Tyr_83_tRNA
R2_5	tRNAScan-SE	gene	8289848	8289930	79.8	-	.	ID=Leu_84
R2_5	tRNAScan-SE	tRNA	8289848	8289930	79.8	-	.	ID=Leu_84_tRNA;Parent=Leu_84;product=tRNA-Leu;note=Predicted TAA anticodon
R2_5	tRNAScan-SE	exon	8289848	8289930	79.8	-	.	ID=Leu_84_exon;Parent=Leu_84_tRNA
R2_5	tRNAScan-SE	gene	8283290	8283361	69.4	-	.	ID=Gln_85
R2_5	tRNAScan-SE	tRNA	8283290	8283361	69.4	-	.	ID=Gln_85_tRNA;Parent=Gln_85;product=tRNA-Gln;note=Predicted CTG anticodon
R2_5	tRNAScan-SE	exon	8283290	8283361	69.4	-	.	ID=Gln_85_exon;Parent=Gln_85_tRNA
R2_5	tRNAScan-SE	gene	2849022	2849098	46.0	-	.	ID=Lys_91
R2_5	tRNAScan-SE	tRNA	2849022	2849098	46.0	-	.	ID=Lys_91_tRNA;Parent=Lys_91;product=tRNA-Lys;note=Predicted CTT anticodon
R2_5	tRNAScan-SE	exon	2849022	2849098	46.0	-	.	ID=Lys_91_exon;Parent=Lys_91_tRNA
R2_5	tRNAScan-SE	gene	1967803	1967877	30.9	-	.	ID=Lys_93
R2_5	tRNAScan-SE	tRNA	1967803	1967877	30.9	-	.	ID=Lys_93_tRNA;Parent=Lys_93;product=tRNA-Lys;note=Predicted CTT anticodon
R2_5	tRNAScan-SE	exon	1967803	1967877	30.9	-	.	ID=Lys_93_exon;Parent=Lys_93_tRNA
R2_5	tRNAScan-SE	gene	686667	686747	56.5	-	.	ID=Lys_98
R2_5	tRNAScan-SE	tRNA	686667	686747	56.5	-	.	ID=Lys_98_tRNA;Parent=Lys_98;product=tRNA-Lys;note=Predicted CTT anticodon
R2_5	tRNAScan-SE	exon	686667	686747	56.5	-	.	ID=Lys_98_exon;Parent=Lys_98_tRNA
ctg4_0	tRNAScan-SE	gene	1335662	1335738	32.4	+	.	ID=Lys_100
ctg4_0	tRNAScan-SE	tRNA	1335662	1335738	32.4	+	.	ID=Lys_100_tRNA;Parent=Lys_100;product=tRNA-Lys;note=Predicted CTT anticodon
ctg4_0	tRNAScan-SE	exon	1335662	1335738	32.4	+	.	ID=Lys_100_exon;Parent=Lys_100_tRNA
ctg4_0	tRNAScan-SE	gene	1474270	1474347	41.4	+	.	ID=Lys_101
ctg4_0	tRNAScan-SE	tRNA	1474270	1474347	41.4	+	.	ID=Lys_101_tRNA;Parent=Lys_101;product=tRNA-Lys;note=Predicted CTT anticodon
ctg4_0	tRNAScan-SE	exon	1474270	1474347	41.4	+	.	ID=Lys_101_exon;Parent=Lys_101_tRNA
ctg4_0	tRNAScan-SE	gene	7786004	7786077	31.2	+	.	ID=Lys_106
ctg4_0	tRNAScan-SE	tRNA	7786004	7786077	31.2	+	.	ID=Lys_106_tRNA;Parent=Lys_106;product=tRNA-Lys;note=Predicted CTT anticodon
ctg4_0	tRNAScan-SE	exon	7786004	7786077	31.2	+	.	ID=Lys_106_exon;Parent=Lys_106_tRNA
ctg4_0	tRNAScan-SE	gene	11716353	11716424	81.2	-	.	ID=Cys_112
ctg4_0	tRNAScan-SE	tRNA	11716353	11716424	81.2	-	.	ID=Cys_112_tRNA;Parent=Cys_112;product=tRNA-Cys;note=Predicted GCA anticodon
ctg4_0	tRNAScan-SE	exon	11716353	11716424	81.2	-	.	ID=Cys_112_exon;Parent=Cys_112_tRNA
ctg4_0	tRNAScan-SE	gene	10748790	10748862	46.4	-	.	ID=Lys_113
ctg4_0	tRNAScan-SE	tRNA	10748790	10748862	46.4	-	.	ID=Lys_113_tRNA;Parent=Lys_113;product=tRNA-Lys;note=Predicted CTT anticodon
ctg4_0	tRNAScan-SE	exon	10748790	10748862	46.4	-	.	ID=Lys_113_exon;Parent=Lys_113_tRNA
ctg4_0	tRNAScan-SE	gene	6877201	6877274	21.5	-	.	ID=Lys_114
ctg4_0	tRNAScan-SE	tRNA	6877201	6877274	21.5	-	.	ID=Lys_114_tRNA;Parent=Lys_114;product=tRNA-Lys;note=Predicted CTT anticodon
ctg4_0	tRNAScan-SE	exon	6877201	6877274	21.5	-	.	ID=Lys_114_exon;Parent=Lys_114_tRNA
ctg4_0	tRNAScan-SE	gene	6220649	6220721	39.9	-	.	ID=Asn_115
ctg4_0	tRNAScan-SE	tRNA	6220649	6220721	39.9	-	.	ID=Asn_115_tRNA;Parent=Asn_115;product=tRNA-Asn;note=Predicted GTT anticodon
ctg4_0	tRNAScan-SE	exon	6220649	6220721	39.9	-	.	ID=Asn_115_exon;Parent=Asn_115_tRNA
ctg4_0	tRNAScan-SE	gene	291638	291712	41.0	-	.	ID=Lys_117
ctg4_0	tRNAScan-SE	tRNA	291638	291712	41.0	-	.	ID=Lys_117_tRNA;Parent=Lys_117;product=tRNA-Lys;note=Predicted CTT anticodon
ctg4_0	tRNAScan-SE	exon	291638	291712	41.0	-	.	ID=Lys_117_exon;Parent=Lys_117_tRNA
ctg4_0	tRNAScan-SE	gene	115497	115569	26.9	-	.	ID=Lys_118
ctg4_0	tRNAScan-SE	tRNA	115497	115569	26.9	-	.	ID=Lys_118_tRNA;Parent=Lys_118;product=tRNA-Lys;note=Predicted CTT anticodon
ctg4_0	tRNAScan-SE	exon	115497	115569	26.9	-	.	ID=Lys_118_exon;Parent=Lys_118_tRNA
R1_1	tRNAScan-SE	gene	8501811	8501883	69.6	+	.	ID=Arg_120
R1_1	tRNAScan-SE	tRNA	8501811	8501883	69.6	+	.	ID=Arg_120_tRNA;Parent=Arg_120;product=tRNA-Arg;note=Predicted ACG anticodon
R1_1	tRNAScan-SE	exon	8501811	8501883	69.6	+	.	ID=Arg_120_exon;Parent=Arg_120_tRNA
R1_1	tRNAScan-SE	gene	9751283	9751356	79.0	+	.	ID=Asn_121
R1_1	tRNAScan-SE	tRNA	9751283	9751356	79.0	+	.	ID=Asn_121_tRNA;Parent=Asn_121;product=tRNA-Asn;note=Predicted GTT anticodon
R1_1	tRNAScan-SE	exon	9751283	9751356	79.0	+	.	ID=Asn_121_exon;Parent=Asn_121_tRNA
R1_1	tRNAScan-SE	gene	18805439	18805510	74.9	-	.	ID=Trp_124
R1_1	tRNAScan-SE	tRNA	18805439	18805510	74.9	-	.	ID=Trp_124_tRNA;Parent=Trp_124;product=tRNA-Trp;note=Predicted CCA anticodon
R1_1	tRNAScan-SE	exon	18805439	18805510	74.9	-	.	ID=Trp_124_exon;Parent=Trp_124_tRNA
R1_1	tRNAScan-SE	gene	18259501	18259575	39.4	-	.	ID=Glu_125
R1_1	tRNAScan-SE	tRNA	18259501	18259575	39.4	-	.	ID=Glu_125_tRNA;Parent=Glu_125;product=tRNA-Glu;note=Predicted CTC anticodon
R1_1	tRNAScan-SE	exon	18259501	18259575	39.4	-	.	ID=Glu_125_exon;Parent=Glu_125_tRNA
R1_1	tRNAScan-SE	gene	10685560	10685630	41.3	-	.	ID=Lys_127
R1_1	tRNAScan-SE	tRNA	10685560	10685630	41.3	-	.	ID=Lys_127_tRNA;Parent=Lys_127;product=tRNA-Lys;note=Predicted CTT anticodon
R1_1	tRNAScan-SE	exon	10685560	10685630	41.3	-	.	ID=Lys_127_exon;Parent=Lys_127_tRNA
R1_1	tRNAScan-SE	gene	10568653	10568725	80.1	-	.	ID=Val_128
R1_1	tRNAScan-SE	tRNA	10568653	10568725	80.1	-	.	ID=Val_128_tRNA;Parent=Val_128;product=tRNA-Val;note=Predicted CAC anticodon
R1_1	tRNAScan-SE	exon	10568653	10568725	80.1	-	.	ID=Val_128_exon;Parent=Val_128_tRNA
R1_1	tRNAScan-SE	gene	10568088	10568217	77.8	-	.	ID=Leu_129
R1_1	tRNAScan-SE	tRNA	10568088	10568217	77.8	-	.	ID=Leu_129_tRNA;Parent=Leu_129;product=tRNA-Leu;note=Predicted CAA anticodon
R1_1	tRNAScan-SE	exon	10568088	10568217	77.8	-	.	ID=Leu_129_exon;Parent=Leu_129_tRNA
R1_1	tRNAScan-SE	gene	10567116	10567187	70.6	-	.	ID=Glu_130
R1_1	tRNAScan-SE	tRNA	10567116	10567187	70.6	-	.	ID=Glu_130_tRNA;Parent=Glu_130;product=tRNA-Glu;note=Predicted CTC anticodon
R1_1	tRNAScan-SE	exon	10567116	10567187	70.6	-	.	ID=Glu_130_exon;Parent=Glu_130_tRNA
R1_1	tRNAScan-SE	gene	8441449	8441521	79.6	-	.	ID=Arg_131
R1_1	tRNAScan-SE	tRNA	8441449	8441521	79.6	-	.	ID=Arg_131_tRNA;Parent=Arg_131;product=tRNA-Arg;note=Predicted TCT anticodon
R1_1	tRNAScan-SE	exon	8441449	8441521	79.6	-	.	ID=Arg_131_exon;Parent=Arg_131_tRNA
R1_1	tRNAScan-SE	gene	5173064	5173135	67.7	-	.	ID=Asp_132
R1_1	tRNAScan-SE	tRNA	5173064	5173135	67.7	-	.	ID=Asp_132_tRNA;Parent=Asp_132;product=tRNA-Asp;note=Predicted GTC anticodon
R1_1	tRNAScan-SE	exon	5173064	5173135	67.7	-	.	ID=Asp_132_exon;Parent=Asp_132_tRNA
R1_1	tRNAScan-SE	gene	3899215	3899286	68.0	-	.	ID=Asp_133
R1_1	tRNAScan-SE	tRNA	3899215	3899286	68.0	-	.	ID=Asp_133_tRNA;Parent=Asp_133;product=tRNA-Asp;note=Predicted GTC anticodon
R1_1	tRNAScan-SE	exon	3899215	3899286	68.0	-	.	ID=Asp_133_exon;Parent=Asp_133_tRNA
R2_1	tRNAScan-SE	gene	787914	787989	30.0	+	.	ID=Lys_135
R2_1	tRNAScan-SE	tRNA	787914	787989	30.0	+	.	ID=Lys_135_tRNA;Parent=Lys_135;product=tRNA-Lys;note=Predicted CTT anticodon
R2_1	tRNAScan-SE	exon	787914	787989	30.0	+	.	ID=Lys_135_exon;Parent=Lys_135_tRNA
R2_1	tRNAScan-SE	gene	7800788	7800879	79.9	+	.	ID=Tyr_136
R2_1	tRNAScan-SE	tRNA	7800788	7800879	79.9	+	.	ID=Tyr_136_tRNA;Parent=Tyr_136;product=tRNA-Tyr;note=Predicted GTA anticodon
R2_1	tRNAScan-SE	exon	7800788	7800879	79.9	+	.	ID=Tyr_136_exon;Parent=Tyr_136_tRNA
R2_1	tRNAScan-SE	gene	11790465	11790545	50.3	+	.	ID=Lys_139
R2_1	tRNAScan-SE	tRNA	11790465	11790545	50.3	+	.	ID=Lys_139_tRNA;Parent=Lys_139;product=tRNA-Lys;note=Predicted CTT anticodon
R2_1	tRNAScan-SE	exon	11790465	11790545	50.3	+	.	ID=Lys_139_exon;Parent=Lys_139_tRNA
R2_1	tRNAScan-SE	gene	15056094	15056175	79.6	+	.	ID=Ser_140
R2_1	tRNAScan-SE	tRNA	15056094	15056175	79.6	+	.	ID=Ser_140_tRNA;Parent=Ser_140;product=tRNA-Ser;note=Predicted TGA anticodon
R2_1	tRNAScan-SE	exon	15056094	15056175	79.6	+	.	ID=Ser_140_exon;Parent=Ser_140_tRNA
R2_1	tRNAScan-SE	gene	16199422	16199493	70.2	+	.	ID=Pro_142
R2_1	tRNAScan-SE	tRNA	16199422	16199493	70.2	+	.	ID=Pro_142_tRNA;Parent=Pro_142;product=tRNA-Pro;note=Predicted AGG anticodon
R2_1	tRNAScan-SE	exon	16199422	16199493	70.2	+	.	ID=Pro_142_exon;Parent=Pro_142_tRNA
R2_1	tRNAScan-SE	gene	16200627	16200699	67.1	+	.	ID=Ala_143
R2_1	tRNAScan-SE	tRNA	16200627	16200699	67.1	+	.	ID=Ala_143_tRNA;Parent=Ala_143;product=tRNA-Ala;note=Predicted AGC anticodon
R2_1	tRNAScan-SE	exon	16200627	16200699	67.1	+	.	ID=Ala_143_exon;Parent=Ala_143_tRNA
R2_1	tRNAScan-SE	gene	16201742	16201815	74.7	+	.	ID=Thr_144
R2_1	tRNAScan-SE	tRNA	16201742	16201815	74.7	+	.	ID=Thr_144_tRNA;Parent=Thr_144;product=tRNA-Thr;note=Predicted AGT anticodon
R2_1	tRNAScan-SE	exon	16201742	16201815	74.7	+	.	ID=Thr_144_exon;Parent=Thr_144_tRNA
R2_1	tRNAScan-SE	gene	16208760	16208831	81.2	+	.	ID=Cys_145
R2_1	tRNAScan-SE	tRNA	16208760	16208831	81.2	+	.	ID=Cys_145_tRNA;Parent=Cys_145;product=tRNA-Cys;note=Predicted GCA anticodon
R2_1	tRNAScan-SE	exon	16208760	16208831	81.2	+	.	ID=Cys_145_exon;Parent=Cys_145_tRNA
R2_1	tRNAScan-SE	gene	16874624	16874696	76.3	+	.	ID=Val_146
R2_1	tRNAScan-SE	tRNA	16874624	16874696	76.3	+	.	ID=Val_146_tRNA;Parent=Val_146;product=tRNA-Val;note=Predicted TAC anticodon
R2_1	tRNAScan-SE	exon	16874624	16874696	76.3	+	.	ID=Val_146_exon;Parent=Val_146_tRNA
R2_1	tRNAScan-SE	gene	17393057	17393129	52.8	-	.	ID=Lys_148
R2_1	tRNAScan-SE	tRNA	17393057	17393129	52.8	-	.	ID=Lys_148_tRNA;Parent=Lys_148;product=tRNA-Lys;note=Predicted CTT anticodon
R2_1	tRNAScan-SE	exon	17393057	17393129	52.8	-	.	ID=Lys_148_exon;Parent=Lys_148_tRNA
R2_1	tRNAScan-SE	gene	17111785	17111857	58.0	-	.	ID=Lys_149
R2_1	tRNAScan-SE	tRNA	17111785	17111857	58.0	-	.	ID=Lys_149_tRNA;Parent=Lys_149;product=tRNA-Lys;note=Predicted CTT anticodon
R2_1	tRNAScan-SE	exon	17111785	17111857	58.0	-	.	ID=Lys_149_exon;Parent=Lys_149_tRNA
R2_1	tRNAScan-SE	gene	16707736	16707808	87.4	-	.	ID=Lys_150
R2_1	tRNAScan-SE	tRNA	16707736	16707808	87.4	-	.	ID=Lys_150_tRNA;Parent=Lys_150;product=tRNA-Lys;note=Predicted CTT anticodon
R2_1	tRNAScan-SE	exon	16707736	16707808	87.4	-	.	ID=Lys_150_exon;Parent=Lys_150_tRNA
R2_1	tRNAScan-SE	gene	16198958	16199029	70.2	-	.	ID=Pro_152
R2_1	tRNAScan-SE	tRNA	16198958	16199029	70.2	-	.	ID=Pro_152_tRNA;Parent=Pro_152;product=tRNA-Pro;note=Predicted CGG anticodon
R2_1	tRNAScan-SE	exon	16198958	16199029	70.2	-	.	ID=Pro_152_exon;Parent=Pro_152_tRNA
R2_1	tRNAScan-SE	gene	13510217	13510292	34.4	-	.	ID=Lys_155
R2_1	tRNAScan-SE	tRNA	13510217	13510292	34.4	-	.	ID=Lys_155_tRNA;Parent=Lys_155;product=tRNA-Lys;note=Predicted CTT anticodon
R2_1	tRNAScan-SE	exon	13510217	13510292	34.4	-	.	ID=Lys_155_exon;Parent=Lys_155_tRNA
R2_1	tRNAScan-SE	gene	13496127	13496204	37.9	-	.	ID=Lys_156
R2_1	tRNAScan-SE	tRNA	13496127	13496204	37.9	-	.	ID=Lys_156_tRNA;Parent=Lys_156;product=tRNA-Lys;note=Predicted CTT anticodon
R2_1	tRNAScan-SE	exon	13496127	13496204	37.9	-	.	ID=Lys_156_exon;Parent=Lys_156_tRNA
R2_1	tRNAScan-SE	gene	13495428	13495505	34.4	-	.	ID=Lys_157
R2_1	tRNAScan-SE	tRNA	13495428	13495505	34.4	-	.	ID=Lys_157_tRNA;Parent=Lys_157;product=tRNA-Lys;note=Predicted CTT anticodon
R2_1	tRNAScan-SE	exon	13495428	13495505	34.4	-	.	ID=Lys_157_exon;Parent=Lys_157_tRNA
R2_1	tRNAScan-SE	gene	12312477	12312551	43.6	-	.	ID=Lys_159
R2_1	tRNAScan-SE	tRNA	12312477	12312551	43.6	-	.	ID=Lys_159_tRNA;Parent=Lys_159;product=tRNA-Lys;note=Predicted TTT anticodon
R2_1	tRNAScan-SE	exon	12312477	12312551	43.6	-	.	ID=Lys_159_exon;Parent=Lys_159_tRNA
R2_1	tRNAScan-SE	gene	7673238	7673311	84.4	-	.	ID=Asn_161
R2_1	tRNAScan-SE	tRNA	7673238	7673311	84.4	-	.	ID=Asn_161_tRNA;Parent=Asn_161;product=tRNA-Asn;note=Predicted GTT anticodon
R2_1	tRNAScan-SE	exon	7673238	7673311	84.4	-	.	ID=Asn_161_exon;Parent=Asn_161_tRNA
R2_1	tRNAScan-SE	gene	7463592	7463673	38.3	-	.	ID=Asn_162
R2_1	tRNAScan-SE	tRNA	7463592	7463673	38.3	-	.	ID=Asn_162_tRNA;Parent=Asn_162;product=tRNA-Asn;note=Predicted GTT anticodon
R2_1	tRNAScan-SE	exon	7463592	7463673	38.3	-	.	ID=Asn_162_exon;Parent=Asn_162_tRNA
R2_1	tRNAScan-SE	gene	7130950	7131024	48.6	-	.	ID=Lys_163
R2_1	tRNAScan-SE	tRNA	7130950	7131024	48.6	-	.	ID=Lys_163_tRNA;Parent=Lys_163;product=tRNA-Lys;note=Predicted CTT anticodon
R2_1	tRNAScan-SE	exon	7130950	7131024	48.6	-	.	ID=Lys_163_exon;Parent=Lys_163_tRNA
R2_1	tRNAScan-SE	gene	6748860	6748932	79.9	-	.	ID=Val_164
R2_1	tRNAScan-SE	tRNA	6748860	6748932	79.9	-	.	ID=Val_164_tRNA;Parent=Val_164;product=tRNA-Val;note=Predicted TAC anticodon
R2_1	tRNAScan-SE	exon	6748860	6748932	79.9	-	.	ID=Val_164_exon;Parent=Val_164_tRNA
R2_1	tRNAScan-SE	gene	4663362	4663434	81.6	-	.	ID=Val_165
R2_1	tRNAScan-SE	tRNA	4663362	4663434	81.6	-	.	ID=Val_165_tRNA;Parent=Val_165;product=tRNA-Val;note=Predicted AAC anticodon
R2_1	tRNAScan-SE	exon	4663362	4663434	81.6	-	.	ID=Val_165_exon;Parent=Val_165_tRNA
R3_1	tRNAScan-SE	gene	1345244	1345334	39.7	+	.	ID=Lys_168
R3_1	tRNAScan-SE	tRNA	1345244	1345334	39.7	+	.	ID=Lys_168_tRNA;Parent=Lys_168;product=tRNA-Lys;note=Predicted CTT anticodon
R3_1	tRNAScan-SE	exon	1345244	1345334	39.7	+	.	ID=Lys_168_exon;Parent=Lys_168_tRNA
R3_1	tRNAScan-SE	gene	2603511	2603585	40.2	+	.	ID=Lys_169
R3_1	tRNAScan-SE	tRNA	2603511	2603585	40.2	+	.	ID=Lys_169_tRNA;Parent=Lys_169;product=tRNA-Lys;note=Predicted CTT anticodon
R3_1	tRNAScan-SE	exon	2603511	2603585	40.2	+	.	ID=Lys_169_exon;Parent=Lys_169_tRNA
R3_1	tRNAScan-SE	gene	5455908	5455981	83.3	+	.	ID=Ile_170
R3_1	tRNAScan-SE	tRNA	5455908	5455981	83.3	+	.	ID=Ile_170_tRNA;Parent=Ile_170;product=tRNA-Ile;note=Predicted AAT anticodon
R3_1	tRNAScan-SE	exon	5455908	5455981	83.3	+	.	ID=Ile_170_exon;Parent=Ile_170_tRNA
R3_1	tRNAScan-SE	gene	5492211	5492284	80.7	+	.	ID=Ile_171
R3_1	tRNAScan-SE	tRNA	5492211	5492284	80.7	+	.	ID=Ile_171_tRNA;Parent=Ile_171;product=tRNA-Ile;note=Predicted AAT anticodon
R3_1	tRNAScan-SE	exon	5492211	5492284	80.7	+	.	ID=Ile_171_exon;Parent=Ile_171_tRNA
R3_1	tRNAScan-SE	gene	6003050	6003122	67.1	+	.	ID=Ala_173
R3_1	tRNAScan-SE	tRNA	6003050	6003122	67.1	+	.	ID=Ala_173_tRNA;Parent=Ala_173;product=tRNA-Ala;note=Predicted AGC anticodon
R3_1	tRNAScan-SE	exon	6003050	6003122	67.1	+	.	ID=Ala_173_exon;Parent=Ala_173_tRNA
R3_1	tRNAScan-SE	gene	6814790	6814865	40.2	+	.	ID=Lys_175
R3_1	tRNAScan-SE	tRNA	6814790	6814865	40.2	+	.	ID=Lys_175_tRNA;Parent=Lys_175;product=tRNA-Lys;note=Predicted CTT anticodon
R3_1	tRNAScan-SE	exon	6814790	6814865	40.2	+	.	ID=Lys_175_exon;Parent=Lys_175_tRNA
R3_1	tRNAScan-SE	gene	9167399	9167469	80.1	+	.	ID=Gly_177
R3_1	tRNAScan-SE	tRNA	9167399	9167469	80.1	+	.	ID=Gly_177_tRNA;Parent=Gly_177;product=tRNA-Gly;note=Predicted GCC anticodon
R3_1	tRNAScan-SE	exon	9167399	9167469	80.1	+	.	ID=Gly_177_exon;Parent=Gly_177_tRNA
R3_1	tRNAScan-SE	gene	9168262	9168332	80.1	+	.	ID=Gly_178
R3_1	tRNAScan-SE	tRNA	9168262	9168332	80.1	+	.	ID=Gly_178_tRNA;Parent=Gly_178;product=tRNA-Gly;note=Predicted GCC anticodon
R3_1	tRNAScan-SE	exon	9168262	9168332	80.1	+	.	ID=Gly_178_exon;Parent=Gly_178_tRNA
R3_1	tRNAScan-SE	gene	9171445	9171515	80.1	+	.	ID=Gly_179
R3_1	tRNAScan-SE	tRNA	9171445	9171515	80.1	+	.	ID=Gly_179_tRNA;Parent=Gly_179;product=tRNA-Gly;note=Predicted GCC anticodon
R3_1	tRNAScan-SE	exon	9171445	9171515	80.1	+	.	ID=Gly_179_exon;Parent=Gly_179_tRNA
R3_1	tRNAScan-SE	gene	11276902	11276974	67.1	+	.	ID=Ala_180
R3_1	tRNAScan-SE	tRNA	11276902	11276974	67.1	+	.	ID=Ala_180_tRNA;Parent=Ala_180;product=tRNA-Ala;note=Predicted AGC anticodon
R3_1	tRNAScan-SE	exon	11276902	11276974	67.1	+	.	ID=Ala_180_exon;Parent=Ala_180_tRNA
R3_1	tRNAScan-SE	gene	17031088	17031162	48.2	+	.	ID=Lys_182
R3_1	tRNAScan-SE	tRNA	17031088	17031162	48.2	+	.	ID=Lys_182_tRNA;Parent=Lys_182;product=tRNA-Lys;note=Predicted CTT anticodon
R3_1	tRNAScan-SE	exon	17031088	17031162	48.2	+	.	ID=Lys_182_exon;Parent=Lys_182_tRNA
R3_1	tRNAScan-SE	gene	11887773	11887858	23.0	-	.	ID=Lys_185
R3_1	tRNAScan-SE	tRNA	11887773	11887858	23.0	-	.	ID=Lys_185_tRNA;Parent=Lys_185;product=tRNA-Lys;note=Predicted CTT anticodon
R3_1	tRNAScan-SE	exon	11887773	11887858	23.0	-	.	ID=Lys_185_exon;Parent=Lys_185_tRNA
R3_1	tRNAScan-SE	gene	11329328	11329402	41.8	-	.	ID=Lys_186
R3_1	tRNAScan-SE	tRNA	11329328	11329402	41.8	-	.	ID=Lys_186_tRNA;Parent=Lys_186;product=tRNA-Lys;note=Predicted CTT anticodon
R3_1	tRNAScan-SE	exon	11329328	11329402	41.8	-	.	ID=Lys_186_exon;Parent=Lys_186_tRNA
R3_1	tRNAScan-SE	gene	11321959	11322031	87.8	-	.	ID=Lys_187
R3_1	tRNAScan-SE	tRNA	11321959	11322031	87.8	-	.	ID=Lys_187_tRNA;Parent=Lys_187;product=tRNA-Lys;note=Predicted TTT anticodon
R3_1	tRNAScan-SE	exon	11321959	11322031	87.8	-	.	ID=Lys_187_exon;Parent=Lys_187_tRNA
R3_1	tRNAScan-SE	gene	11321792	11321864	81.2	-	.	ID=Lys_188
R3_1	tRNAScan-SE	tRNA	11321792	11321864	81.2	-	.	ID=Lys_188_tRNA;Parent=Lys_188;product=tRNA-Lys;note=Predicted TTT anticodon
R3_1	tRNAScan-SE	exon	11321792	11321864	81.2	-	.	ID=Lys_188_exon;Parent=Lys_188_tRNA
R3_1	tRNAScan-SE	gene	11321625	11321697	88.9	-	.	ID=Lys_189
R3_1	tRNAScan-SE	tRNA	11321625	11321697	88.9	-	.	ID=Lys_189_tRNA;Parent=Lys_189;product=tRNA-Lys;note=Predicted TTT anticodon
R3_1	tRNAScan-SE	exon	11321625	11321697	88.9	-	.	ID=Lys_189_exon;Parent=Lys_189_tRNA
R3_1	tRNAScan-SE	gene	5617554	5617628	50.6	-	.	ID=Lys_192
R3_1	tRNAScan-SE	tRNA	5617554	5617628	50.6	-	.	ID=Lys_192_tRNA;Parent=Lys_192;product=tRNA-Lys;note=Predicted CTT anticodon
R3_1	tRNAScan-SE	exon	5617554	5617628	50.6	-	.	ID=Lys_192_exon;Parent=Lys_192_tRNA
R3_1	tRNAScan-SE	gene	5493486	5493557	70.6	-	.	ID=Glu_193
R3_1	tRNAScan-SE	tRNA	5493486	5493557	70.6	-	.	ID=Glu_193_tRNA;Parent=Glu_193;product=tRNA-Glu;note=Predicted TTC anticodon
R3_1	tRNAScan-SE	exon	5493486	5493557	70.6	-	.	ID=Glu_193_exon;Parent=Glu_193_tRNA
R3_1	tRNAScan-SE	gene	5456413	5456488	48.8	-	.	ID=Arg_194
R3_1	tRNAScan-SE	tRNA	5456413	5456488	48.8	-	.	ID=Arg_194_tRNA;Parent=Arg_194;product=tRNA-Arg;note=Predicted ACG anticodon
R3_1	tRNAScan-SE	exon	5456413	5456488	48.8	-	.	ID=Arg_194_exon;Parent=Arg_194_tRNA
R3_1	tRNAScan-SE	gene	5418928	5419009	86.8	-	.	ID=Ser_195
R3_1	tRNAScan-SE	tRNA	5418928	5419009	86.8	-	.	ID=Ser_195_tRNA;Parent=Ser_195;product=tRNA-Ser;note=Predicted AGA anticodon
R3_1	tRNAScan-SE	exon	5418928	5419009	86.8	-	.	ID=Ser_195_exon;Parent=Ser_195_tRNA
R3_1	tRNAScan-SE	gene	3181157	3181229	81.6	-	.	ID=Val_197
R3_1	tRNAScan-SE	tRNA	3181157	3181229	81.6	-	.	ID=Val_197_tRNA;Parent=Val_197;product=tRNA-Val;note=Predicted AAC anticodon
R3_1	tRNAScan-SE	exon	3181157	3181229	81.6	-	.	ID=Val_197_exon;Parent=Val_197_tRNA
R3_1	tRNAScan-SE	gene	2453855	2453926	70.6	-	.	ID=Glu_201
R3_1	tRNAScan-SE	tRNA	2453855	2453926	70.6	-	.	ID=Glu_201_tRNA;Parent=Glu_201;product=tRNA-Glu;note=Predicted CTC anticodon
R3_1	tRNAScan-SE	exon	2453855	2453926	70.6	-	.	ID=Glu_201_exon;Parent=Glu_201_tRNA
R3_1	tRNAScan-SE	gene	2450963	2451034	70.6	-	.	ID=Glu_202
R3_1	tRNAScan-SE	tRNA	2450963	2451034	70.6	-	.	ID=Glu_202_tRNA;Parent=Glu_202;product=tRNA-Glu;note=Predicted TTC anticodon
R3_1	tRNAScan-SE	exon	2450963	2451034	70.6	-	.	ID=Glu_202_exon;Parent=Glu_202_tRNA
ctg6_0	tRNAScan-SE	gene	5535903	5535975	76.8	+	.	ID=Val_206
ctg6_0	tRNAScan-SE	tRNA	5535903	5535975	76.8	+	.	ID=Val_206_tRNA;Parent=Val_206;product=tRNA-Val;note=Predicted CAC anticodon
ctg6_0	tRNAScan-SE	exon	5535903	5535975	76.8	+	.	ID=Val_206_exon;Parent=Val_206_tRNA
ctg6_0	tRNAScan-SE	gene	10528575	10528656	86.8	+	.	ID=Ser_208
ctg6_0	tRNAScan-SE	tRNA	10528575	10528656	86.8	+	.	ID=Ser_208_tRNA;Parent=Ser_208;product=tRNA-Ser;note=Predicted AGA anticodon
ctg6_0	tRNAScan-SE	exon	10528575	10528656	86.8	+	.	ID=Ser_208_exon;Parent=Ser_208_tRNA
ctg6_0	tRNAScan-SE	gene	10893543	10893615	87.4	+	.	ID=Lys_209
ctg6_0	tRNAScan-SE	tRNA	10893543	10893615	87.4	+	.	ID=Lys_209_tRNA;Parent=Lys_209;product=tRNA-Lys;note=Predicted TTT anticodon
ctg6_0	tRNAScan-SE	exon	10893543	10893615	87.4	+	.	ID=Lys_209_exon;Parent=Lys_209_tRNA
ctg6_0	tRNAScan-SE	gene	10909606	10909678	88.9	+	.	ID=Lys_210
ctg6_0	tRNAScan-SE	tRNA	10909606	10909678	88.9	+	.	ID=Lys_210_tRNA;Parent=Lys_210;product=tRNA-Lys;note=Predicted TTT anticodon
ctg6_0	tRNAScan-SE	exon	10909606	10909678	88.9	+	.	ID=Lys_210_exon;Parent=Lys_210_tRNA
ctg6_0	tRNAScan-SE	gene	11017771	11017846	46.0	+	.	ID=Lys_211
ctg6_0	tRNAScan-SE	tRNA	11017771	11017846	46.0	+	.	ID=Lys_211_tRNA;Parent=Lys_211;product=tRNA-Lys;note=Predicted CTT anticodon
ctg6_0	tRNAScan-SE	exon	11017771	11017846	46.0	+	.	ID=Lys_211_exon;Parent=Lys_211_tRNA
ctg6_0	tRNAScan-SE	gene	11582038	11582110	50.3	+	.	ID=Lys_212
ctg6_0	tRNAScan-SE	tRNA	11582038	11582110	50.3	+	.	ID=Lys_212_tRNA;Parent=Lys_212;product=tRNA-Lys;note=Predicted CTT anticodon
ctg6_0	tRNAScan-SE	exon	11582038	11582110	50.3	+	.	ID=Lys_212_exon;Parent=Lys_212_tRNA
ctg6_0	tRNAScan-SE	gene	12867666	12867750	39.8	+	.	ID=Lys_213
ctg6_0	tRNAScan-SE	tRNA	12867666	12867750	39.8	+	.	ID=Lys_213_tRNA;Parent=Lys_213;product=tRNA-Lys;note=Predicted CTT anticodon
ctg6_0	tRNAScan-SE	exon	12867666	12867750	39.8	+	.	ID=Lys_213_exon;Parent=Lys_213_tRNA
ctg6_0	tRNAScan-SE	gene	13158724	13158796	69.6	+	.	ID=Arg_214
ctg6_0	tRNAScan-SE	tRNA	13158724	13158796	69.6	+	.	ID=Arg_214_tRNA;Parent=Arg_214;product=tRNA-Arg;note=Predicted ACG anticodon
ctg6_0	tRNAScan-SE	exon	13158724	13158796	69.6	+	.	ID=Arg_214_exon;Parent=Arg_214_tRNA
ctg6_0	tRNAScan-SE	gene	14955579	14955660	22.5	+	.	ID=Lys_217
ctg6_0	tRNAScan-SE	tRNA	14955579	14955660	22.5	+	.	ID=Lys_217_tRNA;Parent=Lys_217;product=tRNA-Lys;note=Predicted CTT anticodon
ctg6_0	tRNAScan-SE	exon	14955579	14955660	22.5	+	.	ID=Lys_217_exon;Parent=Lys_217_tRNA
ctg6_0	tRNAScan-SE	gene	15614900	15614972	47.8	+	.	ID=Lys_218
ctg6_0	tRNAScan-SE	tRNA	15614900	15614972	47.8	+	.	ID=Lys_218_tRNA;Parent=Lys_218;product=tRNA-Lys;note=Predicted CTT anticodon
ctg6_0	tRNAScan-SE	exon	15614900	15614972	47.8	+	.	ID=Lys_218_exon;Parent=Lys_218_tRNA
ctg6_0	tRNAScan-SE	gene	15287555	15287637	53.5	-	.	ID=Lys_222
ctg6_0	tRNAScan-SE	tRNA	15287555	15287637	53.5	-	.	ID=Lys_222_tRNA;Parent=Lys_222;product=tRNA-Lys;note=Predicted CTT anticodon
ctg6_0	tRNAScan-SE	exon	15287555	15287637	53.5	-	.	ID=Lys_222_exon;Parent=Lys_222_tRNA
ctg6_0	tRNAScan-SE	gene	9978862	9978943	71.6	-	.	ID=Leu_224
ctg6_0	tRNAScan-SE	tRNA	9978862	9978943	71.6	-	.	ID=Leu_224_tRNA;Parent=Leu_224;product=tRNA-Leu;note=Predicted AAG anticodon
ctg6_0	tRNAScan-SE	exon	9978862	9978943	71.6	-	.	ID=Leu_224_exon;Parent=Leu_224_tRNA
ctg6_0	tRNAScan-SE	gene	9977623	9977694	74.9	-	.	ID=Trp_225
ctg6_0	tRNAScan-SE	tRNA	9977623	9977694	74.9	-	.	ID=Trp_225_tRNA;Parent=Trp_225;product=tRNA-Trp;note=Predicted CCA anticodon
ctg6_0	tRNAScan-SE	exon	9977623	9977694	74.9	-	.	ID=Trp_225_exon;Parent=Trp_225_tRNA
ctg6_0	tRNAScan-SE	gene	9975381	9975452	74.9	-	.	ID=Trp_226
ctg6_0	tRNAScan-SE	tRNA	9975381	9975452	74.9	-	.	ID=Trp_226_tRNA;Parent=Trp_226;product=tRNA-Trp;note=Predicted CCA anticodon
ctg6_0	tRNAScan-SE	exon	9975381	9975452	74.9	-	.	ID=Trp_226_exon;Parent=Trp_226_tRNA
ctg6_0	tRNAScan-SE	gene	9974760	9974833	73.9	-	.	ID=Thr_227
ctg6_0	tRNAScan-SE	tRNA	9974760	9974833	73.9	-	.	ID=Thr_227_tRNA;Parent=Thr_227;product=tRNA-Thr;note=Predicted AGT anticodon
ctg6_0	tRNAScan-SE	exon	9974760	9974833	73.9	-	.	ID=Thr_227_exon;Parent=Thr_227_tRNA
ctg6_0	tRNAScan-SE	gene	8935589	8935661	87.4	-	.	ID=Lys_228
ctg6_0	tRNAScan-SE	tRNA	8935589	8935661	87.4	-	.	ID=Lys_228_tRNA;Parent=Lys_228;product=tRNA-Lys;note=Predicted TTT anticodon
ctg6_0	tRNAScan-SE	exon	8935589	8935661	87.4	-	.	ID=Lys_228_exon;Parent=Lys_228_tRNA
ctg6_0	tRNAScan-SE	gene	2672436	2672507	63.5	-	.	ID=His_231
ctg6_0	tRNAScan-SE	tRNA	2672436	2672507	63.5	-	.	ID=His_231_tRNA;Parent=His_231;product=tRNA-His;note=Predicted GTG anticodon
ctg6_0	tRNAScan-SE	exon	2672436	2672507	63.5	-	.	ID=His_231_exon;Parent=His_231_tRNA
R3_4	tRNAScan-SE	gene	235754	235826	43.3	+	.	ID=Val_232
R3_4	tRNAScan-SE	tRNA	235754	235826	43.3	+	.	ID=Val_232_tRNA;Parent=Val_232;product=tRNA-Val;note=Predicted AAC anticodon
R3_4	tRNAScan-SE	exon	235754	235826	43.3	+	.	ID=Val_232_exon;Parent=Val_232_tRNA
R3_4	tRNAScan-SE	gene	494682	494754	77.9	+	.	ID=Met_233
R3_4	tRNAScan-SE	tRNA	494682	494754	77.9	+	.	ID=Met_233_tRNA;Parent=Met_233;product=tRNA-Met;note=Predicted CAT anticodon
R3_4	tRNAScan-SE	exon	494682	494754	77.9	+	.	ID=Met_233_exon;Parent=Met_233_tRNA
R3_4	tRNAScan-SE	gene	816401	816483	76.6	+	.	ID=Leu_234
R3_4	tRNAScan-SE	tRNA	816401	816483	76.6	+	.	ID=Leu_234_tRNA;Parent=Leu_234;product=tRNA-Leu;note=Predicted CAG anticodon
R3_4	tRNAScan-SE	exon	816401	816483	76.6	+	.	ID=Leu_234_exon;Parent=Leu_234_tRNA
R3_4	tRNAScan-SE	gene	4414128	4414200	81.6	+	.	ID=Val_236
R3_4	tRNAScan-SE	tRNA	4414128	4414200	81.6	+	.	ID=Val_236_tRNA;Parent=Val_236;product=tRNA-Val;note=Predicted AAC anticodon
R3_4	tRNAScan-SE	exon	4414128	4414200	81.6	+	.	ID=Val_236_exon;Parent=Val_236_tRNA
R3_4	tRNAScan-SE	gene	4414604	4414676	81.6	+	.	ID=Val_237
R3_4	tRNAScan-SE	tRNA	4414604	4414676	81.6	+	.	ID=Val_237_tRNA;Parent=Val_237;product=tRNA-Val;note=Predicted AAC anticodon
R3_4	tRNAScan-SE	exon	4414604	4414676	81.6	+	.	ID=Val_237_exon;Parent=Val_237_tRNA
R3_4	tRNAScan-SE	gene	6625918	6625990	70.8	+	.	ID=Arg_238
R3_4	tRNAScan-SE	tRNA	6625918	6625990	70.8	+	.	ID=Arg_238_tRNA;Parent=Arg_238;product=tRNA-Arg;note=Predicted TCG anticodon
R3_4	tRNAScan-SE	exon	6625918	6625990	70.8	+	.	ID=Arg_238_exon;Parent=Arg_238_tRNA
R3_4	tRNAScan-SE	gene	6838640	6838715	48.5	+	.	ID=Lys_239
R3_4	tRNAScan-SE	tRNA	6838640	6838715	48.5	+	.	ID=Lys_239_tRNA;Parent=Lys_239;product=tRNA-Lys;note=Predicted CTT anticodon
R3_4	tRNAScan-SE	exon	6838640	6838715	48.5	+	.	ID=Lys_239_exon;Parent=Lys_239_tRNA
R3_4	tRNAScan-SE	gene	7431697	7431772	39.0	+	.	ID=Lys_240
R3_4	tRNAScan-SE	tRNA	7431697	7431772	39.0	+	.	ID=Lys_240_tRNA;Parent=Lys_240;product=tRNA-Lys;note=Predicted CTT anticodon
R3_4	tRNAScan-SE	exon	7431697	7431772	39.0	+	.	ID=Lys_240_exon;Parent=Lys_240_tRNA
R3_4	tRNAScan-SE	gene	9263419	9263484	26.1	+	.	ID=Lys_241
R3_4	tRNAScan-SE	tRNA	9263419	9263484	26.1	+	.	ID=Lys_241_tRNA;Parent=Lys_241;product=tRNA-Lys;note=Predicted CTT anticodon
R3_4	tRNAScan-SE	exon	9263419	9263484	26.1	+	.	ID=Lys_241_exon;Parent=Lys_241_tRNA
R3_4	tRNAScan-SE	gene	12330017	12330089	80.1	+	.	ID=Arg_242
R3_4	tRNAScan-SE	tRNA	12330017	12330089	80.1	+	.	ID=Arg_242_tRNA;Parent=Arg_242;product=tRNA-Arg;note=Predicted TCT anticodon
R3_4	tRNAScan-SE	exon	12330017	12330089	80.1	+	.	ID=Arg_242_exon;Parent=Arg_242_tRNA
R3_4	tRNAScan-SE	gene	12659672	12659744	32.3	+	.	ID=Lys_244
R3_4	tRNAScan-SE	tRNA	12659672	12659744	32.3	+	.	ID=Lys_244_tRNA;Parent=Lys_244;product=tRNA-Lys;note=Predicted CTT anticodon
R3_4	tRNAScan-SE	exon	12659672	12659744	32.3	+	.	ID=Lys_244_exon;Parent=Lys_244_tRNA
R3_4	tRNAScan-SE	gene	15281169	15281232	22.5	+	.	ID=Ser_245
R3_4	tRNAScan-SE	tRNA	15281169	15281232	22.5	+	.	ID=Ser_245_tRNA;Parent=Ser_245;product=tRNA-Ser;note=Predicted CGA anticodon
R3_4	tRNAScan-SE	exon	15281169	15281232	22.5	+	.	ID=Ser_245_exon;Parent=Ser_245_tRNA
R3_4	tRNAScan-SE	gene	16268920	16268984	40.1	-	.	ID=Lys_249
R3_4	tRNAScan-SE	tRNA	16268920	16268984	40.1	-	.	ID=Lys_249_tRNA;Parent=Lys_249;product=tRNA-Lys;note=Predicted CTT anticodon
R3_4	tRNAScan-SE	exon	16268920	16268984	40.1	-	.	ID=Lys_249_exon;Parent=Lys_249_tRNA
R3_4	tRNAScan-SE	gene	15721822	15721896	50.0	-	.	ID=Lys_250
R3_4	tRNAScan-SE	tRNA	15721822	15721896	50.0	-	.	ID=Lys_250_tRNA;Parent=Lys_250;product=tRNA-Lys;note=Predicted CTT anticodon
R3_4	tRNAScan-SE	exon	15721822	15721896	50.0	-	.	ID=Lys_250_exon;Parent=Lys_250_tRNA
R3_4	tRNAScan-SE	gene	15721540	15721612	40.4	-	.	ID=Lys_251
R3_4	tRNAScan-SE	tRNA	15721540	15721612	40.4	-	.	ID=Lys_251_tRNA;Parent=Lys_251;product=tRNA-Lys;note=Predicted CTT anticodon
R3_4	tRNAScan-SE	exon	15721540	15721612	40.4	-	.	ID=Lys_251_exon;Parent=Lys_251_tRNA
R3_4	tRNAScan-SE	gene	14572092	14572163	63.5	-	.	ID=His_256
R3_4	tRNAScan-SE	tRNA	14572092	14572163	63.5	-	.	ID=His_256_tRNA;Parent=His_256;product=tRNA-His;note=Predicted GTG anticodon
R3_4	tRNAScan-SE	exon	14572092	14572163	63.5	-	.	ID=His_256_exon;Parent=His_256_tRNA
R3_4	tRNAScan-SE	gene	11344367	11344439	79.3	-	.	ID=Thr_264
R3_4	tRNAScan-SE	tRNA	11344367	11344439	79.3	-	.	ID=Thr_264_tRNA;Parent=Thr_264;product=tRNA-Thr;note=Predicted TGT anticodon
R3_4	tRNAScan-SE	exon	11344367	11344439	79.3	-	.	ID=Thr_264_exon;Parent=Thr_264_tRNA
R3_4	tRNAScan-SE	gene	11338945	11339017	78.9	-	.	ID=Thr_265
R3_4	tRNAScan-SE	tRNA	11338945	11339017	78.9	-	.	ID=Thr_265_tRNA;Parent=Thr_265;product=tRNA-Thr;note=Predicted TGT anticodon
R3_4	tRNAScan-SE	exon	11338945	11339017	78.9	-	.	ID=Thr_265_exon;Parent=Thr_265_tRNA
R3_4	tRNAScan-SE	gene	10948143	10948214	24.0	-	.	ID=Lys_266
R3_4	tRNAScan-SE	tRNA	10948143	10948214	24.0	-	.	ID=Lys_266_tRNA;Parent=Lys_266;product=tRNA-Lys;note=Predicted CTT anticodon
R3_4	tRNAScan-SE	exon	10948143	10948214	24.0	-	.	ID=Lys_266_exon;Parent=Lys_266_tRNA
R3_4	tRNAScan-SE	gene	10425280	10425354	42.3	-	.	ID=Lys_267
R3_4	tRNAScan-SE	tRNA	10425280	10425354	42.3	-	.	ID=Lys_267_tRNA;Parent=Lys_267;product=tRNA-Lys;note=Predicted CTT anticodon
R3_4	tRNAScan-SE	exon	10425280	10425354	42.3	-	.	ID=Lys_267_exon;Parent=Lys_267_tRNA
R3_4	tRNAScan-SE	gene	9794320	9794385	28.7	-	.	ID=Lys_268
R3_4	tRNAScan-SE	tRNA	9794320	9794385	28.7	-	.	ID=Lys_268_tRNA;Parent=Lys_268;product=tRNA-Lys;note=Predicted CTT anticodon
R3_4	tRNAScan-SE	exon	9794320	9794385	28.7	-	.	ID=Lys_268_exon;Parent=Lys_268_tRNA
R3_4	tRNAScan-SE	gene	7853789	7853863	44.3	-	.	ID=Arg_269
R3_4	tRNAScan-SE	tRNA	7853789	7853863	44.3	-	.	ID=Arg_269_tRNA;Parent=Arg_269;product=tRNA-Arg;note=Predicted CCT anticodon
R3_4	tRNAScan-SE	exon	7853789	7853863	44.3	-	.	ID=Arg_269_exon;Parent=Arg_269_tRNA
R3_4	tRNAScan-SE	gene	6626452	6626548	78.7	-	.	ID=Tyr_270
R3_4	tRNAScan-SE	tRNA	6626452	6626548	78.7	-	.	ID=Tyr_270_tRNA;Parent=Tyr_270;product=tRNA-Tyr;note=Predicted GTA anticodon
R3_4	tRNAScan-SE	exon	6626452	6626548	78.7	-	.	ID=Tyr_270_exon;Parent=Tyr_270_tRNA
R3_4	tRNAScan-SE	gene	3743248	3743320	47.0	-	.	ID=Lys_272
R3_4	tRNAScan-SE	tRNA	3743248	3743320	47.0	-	.	ID=Lys_272_tRNA;Parent=Lys_272;product=tRNA-Lys;note=Predicted CTT anticodon
R3_4	tRNAScan-SE	exon	3743248	3743320	47.0	-	.	ID=Lys_272_exon;Parent=Lys_272_tRNA
R3_4	tRNAScan-SE	gene	3345575	3345648	79.0	-	.	ID=Asn_273
R3_4	tRNAScan-SE	tRNA	3345575	3345648	79.0	-	.	ID=Asn_273_tRNA;Parent=Asn_273;product=tRNA-Asn;note=Predicted GTT anticodon
R3_4	tRNAScan-SE	exon	3345575	3345648	79.0	-	.	ID=Asn_273_exon;Parent=Asn_273_tRNA
R3_4	tRNAScan-SE	gene	2505412	2505489	27.5	-	.	ID=Lys_274
R3_4	tRNAScan-SE	tRNA	2505412	2505489	27.5	-	.	ID=Lys_274_tRNA;Parent=Lys_274;product=tRNA-Lys;note=Predicted CTT anticodon
R3_4	tRNAScan-SE	exon	2505412	2505489	27.5	-	.	ID=Lys_274_exon;Parent=Lys_274_tRNA
R3_4	tRNAScan-SE	gene	2239534	2239611	32.9	-	.	ID=Lys_275
R3_4	tRNAScan-SE	tRNA	2239534	2239611	32.9	-	.	ID=Lys_275_tRNA;Parent=Lys_275;product=tRNA-Lys;note=Predicted CTT anticodon
R3_4	tRNAScan-SE	exon	2239534	2239611	32.9	-	.	ID=Lys_275_exon;Parent=Lys_275_tRNA
R3_4	tRNAScan-SE	gene	2199683	2199765	20.3	-	.	ID=Lys_276
R3_4	tRNAScan-SE	tRNA	2199683	2199765	20.3	-	.	ID=Lys_276_tRNA;Parent=Lys_276;product=tRNA-Lys;note=Predicted CTT anticodon
R3_4	tRNAScan-SE	exon	2199683	2199765	20.3	-	.	ID=Lys_276_exon;Parent=Lys_276_tRNA
ctg3_0	tRNAScan-SE	gene	529347	529424	31.7	+	.	ID=Lys_277
ctg3_0	tRNAScan-SE	tRNA	529347	529424	31.7	+	.	ID=Lys_277_tRNA;Parent=Lys_277;product=tRNA-Lys;note=Predicted CTT anticodon
ctg3_0	tRNAScan-SE	exon	529347	529424	31.7	+	.	ID=Lys_277_exon;Parent=Lys_277_tRNA
ctg3_0	tRNAScan-SE	gene	1897169	1897243	40.0	+	.	ID=Asn_278
ctg3_0	tRNAScan-SE	tRNA	1897169	1897243	40.0	+	.	ID=Asn_278_tRNA;Parent=Asn_278;product=tRNA-Asn;note=Predicted GTT anticodon
ctg3_0	tRNAScan-SE	exon	1897169	1897243	40.0	+	.	ID=Asn_278_exon;Parent=Asn_278_tRNA
ctg3_0	tRNAScan-SE	gene	4019253	4019324	78.2	+	.	ID=Thr_279
ctg3_0	tRNAScan-SE	tRNA	4019253	4019324	78.2	+	.	ID=Thr_279_tRNA;Parent=Thr_279;product=tRNA-Thr;note=Predicted CGT anticodon
ctg3_0	tRNAScan-SE	exon	4019253	4019324	78.2	+	.	ID=Thr_279_exon;Parent=Thr_279_tRNA
ctg3_0	tRNAScan-SE	gene	14312340	14312416	31.2	+	.	ID=Lys_281
ctg3_0	tRNAScan-SE	tRNA	14312340	14312416	31.2	+	.	ID=Lys_281_tRNA;Parent=Lys_281;product=tRNA-Lys;note=Predicted CTT anticodon
ctg3_0	tRNAScan-SE	exon	14312340	14312416	31.2	+	.	ID=Lys_281_exon;Parent=Lys_281_tRNA
ctg3_0	tRNAScan-SE	gene	14110024	14110095	67.9	-	.	ID=Pro_283
ctg3_0	tRNAScan-SE	tRNA	14110024	14110095	67.9	-	.	ID=Pro_283_tRNA;Parent=Pro_283;product=tRNA-Pro;note=Predicted TGG anticodon
ctg3_0	tRNAScan-SE	exon	14110024	14110095	67.9	-	.	ID=Pro_283_exon;Parent=Pro_283_tRNA
ctg3_0	tRNAScan-SE	gene	12304760	12304841	23.0	-	.	ID=Lys_284
ctg3_0	tRNAScan-SE	tRNA	12304760	12304841	23.0	-	.	ID=Lys_284_tRNA;Parent=Lys_284;product=tRNA-Lys;note=Predicted CTT anticodon
ctg3_0	tRNAScan-SE	exon	12304760	12304841	23.0	-	.	ID=Lys_284_exon;Parent=Lys_284_tRNA
ctg3_0	tRNAScan-SE	gene	11145348	11145420	77.9	-	.	ID=Met_286
ctg3_0	tRNAScan-SE	tRNA	11145348	11145420	77.9	-	.	ID=Met_286_tRNA;Parent=Met_286;product=tRNA-Met;note=Predicted CAT anticodon
ctg3_0	tRNAScan-SE	exon	11145348	11145420	77.9	-	.	ID=Met_286_exon;Parent=Met_286_tRNA
ctg3_0	tRNAScan-SE	gene	10862450	10862525	60.3	-	.	ID=Lys_287
ctg3_0	tRNAScan-SE	tRNA	10862450	10862525	60.3	-	.	ID=Lys_287_tRNA;Parent=Lys_287;product=tRNA-Lys;note=Predicted CTT anticodon
ctg3_0	tRNAScan-SE	exon	10862450	10862525	60.3	-	.	ID=Lys_287_exon;Parent=Lys_287_tRNA
ctg3_0	tRNAScan-SE	gene	9730174	9730247	25.9	-	.	ID=Lys_288
ctg3_0	tRNAScan-SE	tRNA	9730174	9730247	25.9	-	.	ID=Lys_288_tRNA;Parent=Lys_288;product=tRNA-Lys;note=Predicted CTT anticodon
ctg3_0	tRNAScan-SE	exon	9730174	9730247	25.9	-	.	ID=Lys_288_exon;Parent=Lys_288_tRNA
ctg3_0	tRNAScan-SE	gene	8441740	8441815	29.4	-	.	ID=Lys_289
ctg3_0	tRNAScan-SE	tRNA	8441740	8441815	29.4	-	.	ID=Lys_289_tRNA;Parent=Lys_289;product=tRNA-Lys;note=Predicted CTT anticodon
ctg3_0	tRNAScan-SE	exon	8441740	8441815	29.4	-	.	ID=Lys_289_exon;Parent=Lys_289_tRNA
ctg3_0	tRNAScan-SE	gene	548116	548191	38.3	-	.	ID=Lys_290
ctg3_0	tRNAScan-SE	tRNA	548116	548191	38.3	-	.	ID=Lys_290_tRNA;Parent=Lys_290;product=tRNA-Lys;note=Predicted CTT anticodon
ctg3_0	tRNAScan-SE	exon	548116	548191	38.3	-	.	ID=Lys_290_exon;Parent=Lys_290_tRNA
ctg3_0	tRNAScan-SE	gene	196982	197054	48.2	-	.	ID=Lys_291
ctg3_0	tRNAScan-SE	tRNA	196982	197054	48.2	-	.	ID=Lys_291_tRNA;Parent=Lys_291;product=tRNA-Lys;note=Predicted CTT anticodon
ctg3_0	tRNAScan-SE	exon	196982	197054	48.2	-	.	ID=Lys_291_exon;Parent=Lys_291_tRNA
R2_4	tRNAScan-SE	gene	1183644	1183720	39.0	+	.	ID=Lys_292
R2_4	tRNAScan-SE	tRNA	1183644	1183720	39.0	+	.	ID=Lys_292_tRNA;Parent=Lys_292;product=tRNA-Lys;note=Predicted CTT anticodon
R2_4	tRNAScan-SE	exon	1183644	1183720	39.0	+	.	ID=Lys_292_exon;Parent=Lys_292_tRNA
R2_4	tRNAScan-SE	gene	4970549	4970642	26.1	+	.	ID=Lys_294
R2_4	tRNAScan-SE	tRNA	4970549	4970642	26.1	+	.	ID=Lys_294_tRNA;Parent=Lys_294;product=tRNA-Lys;note=Predicted CTT anticodon
R2_4	tRNAScan-SE	exon	4970549	4970642	26.1	+	.	ID=Lys_294_exon;Parent=Lys_294_tRNA
R2_4	tRNAScan-SE	gene	9594388	9594458	75.2	+	.	ID=Gly_297
R2_4	tRNAScan-SE	tRNA	9594388	9594458	75.2	+	.	ID=Gly_297_tRNA;Parent=Gly_297;product=tRNA-Gly;note=Predicted CCC anticodon
R2_4	tRNAScan-SE	exon	9594388	9594458	75.2	+	.	ID=Gly_297_exon;Parent=Gly_297_tRNA
R2_4	tRNAScan-SE	gene	13577712	13577784	54.7	-	.	ID=Lys_298
R2_4	tRNAScan-SE	tRNA	13577712	13577784	54.7	-	.	ID=Lys_298_tRNA;Parent=Lys_298;product=tRNA-Lys;note=Predicted CTT anticodon
R2_4	tRNAScan-SE	exon	13577712	13577784	54.7	-	.	ID=Lys_298_exon;Parent=Lys_298_tRNA
R2_4	tRNAScan-SE	gene	7372916	7372988	81.2	-	.	ID=Arg_300
R2_4	tRNAScan-SE	tRNA	7372916	7372988	81.2	-	.	ID=Arg_300_tRNA;Parent=Arg_300;product=tRNA-Arg;note=Predicted TCT anticodon
R2_4	tRNAScan-SE	exon	7372916	7372988	81.2	-	.	ID=Arg_300_exon;Parent=Arg_300_tRNA
R2_4	tRNAScan-SE	gene	6311609	6311701	70.3	-	.	ID=Ile_301
R2_4	tRNAScan-SE	tRNA	6311609	6311701	70.3	-	.	ID=Ile_301_tRNA;Parent=Ile_301;product=tRNA-Ile;note=Predicted TAT anticodon
R2_4	tRNAScan-SE	exon	6311609	6311701	70.3	-	.	ID=Ile_301_exon;Parent=Ile_301_tRNA
R2_4	tRNAScan-SE	gene	3285160	3285253	68.2	-	.	ID=Ile_304
R2_4	tRNAScan-SE	tRNA	3285160	3285253	68.2	-	.	ID=Ile_304_tRNA;Parent=Ile_304;product=tRNA-Ile;note=Predicted TAT anticodon
R2_4	tRNAScan-SE	exon	3285160	3285253	68.2	-	.	ID=Ile_304_exon;Parent=Ile_304_tRNA
R2_4	tRNAScan-SE	gene	1437167	1437242	25.3	-	.	ID=Lys_308
R2_4	tRNAScan-SE	tRNA	1437167	1437242	25.3	-	.	ID=Lys_308_tRNA;Parent=Lys_308;product=tRNA-Lys;note=Predicted CTT anticodon
R2_4	tRNAScan-SE	exon	1437167	1437242	25.3	-	.	ID=Lys_308_exon;Parent=Lys_308_tRNA
R2_4	tRNAScan-SE	gene	1046507	1046579	40.5	-	.	ID=Lys_309
R2_4	tRNAScan-SE	tRNA	1046507	1046579	40.5	-	.	ID=Lys_309_tRNA;Parent=Lys_309;product=tRNA-Lys;note=Predicted CTT anticodon
R2_4	tRNAScan-SE	exon	1046507	1046579	40.5	-	.	ID=Lys_309_exon;Parent=Lys_309_tRNA
R2_3	tRNAScan-SE	gene	8807936	8808011	40.7	+	.	ID=Lys_312
R2_3	tRNAScan-SE	tRNA	8807936	8808011	40.7	+	.	ID=Lys_312_tRNA;Parent=Lys_312;product=tRNA-Lys;note=Predicted CTT anticodon
R2_3	tRNAScan-SE	exon	8807936	8808011	40.7	+	.	ID=Lys_312_exon;Parent=Lys_312_tRNA
R2_3	tRNAScan-SE	gene	10768678	10768753	36.1	+	.	ID=Lys_314
R2_3	tRNAScan-SE	tRNA	10768678	10768753	36.1	+	.	ID=Lys_314_tRNA;Parent=Lys_314;product=tRNA-Lys;note=Predicted CTT anticodon
R2_3	tRNAScan-SE	exon	10768678	10768753	36.1	+	.	ID=Lys_314_exon;Parent=Lys_314_tRNA
R2_3	tRNAScan-SE	gene	10787560	10787632	40.2	+	.	ID=Leu_316
R2_3	tRNAScan-SE	tRNA	10787560	10787632	40.2	+	.	ID=Leu_316_tRNA;Parent=Leu_316;product=tRNA-Leu;note=Predicted TAA anticodon
R2_3	tRNAScan-SE	exon	10787560	10787632	40.2	+	.	ID=Leu_316_exon;Parent=Leu_316_tRNA
R2_3	tRNAScan-SE	gene	11965539	11965611	84.8	+	.	ID=Phe_317
R2_3	tRNAScan-SE	tRNA	11965539	11965611	84.8	+	.	ID=Phe_317_tRNA;Parent=Phe_317;product=tRNA-Phe;note=Predicted GAA anticodon
R2_3	tRNAScan-SE	exon	11965539	11965611	84.8	+	.	ID=Phe_317_exon;Parent=Phe_317_tRNA
R2_3	tRNAScan-SE	gene	13096873	13096956	80.3	-	.	ID=Leu_319
R2_3	tRNAScan-SE	tRNA	13096873	13096956	80.3	-	.	ID=Leu_319_tRNA;Parent=Leu_319;product=tRNA-Leu;note=Predicted TAA anticodon
R2_3	tRNAScan-SE	exon	13096873	13096956	80.3	-	.	ID=Leu_319_exon;Parent=Leu_319_tRNA
R2_3	tRNAScan-SE	gene	11200031	11200103	46.9	-	.	ID=Lys_320
R2_3	tRNAScan-SE	tRNA	11200031	11200103	46.9	-	.	ID=Lys_320_tRNA;Parent=Lys_320;product=tRNA-Lys;note=Predicted CTT anticodon
R2_3	tRNAScan-SE	exon	11200031	11200103	46.9	-	.	ID=Lys_320_exon;Parent=Lys_320_tRNA
R2_3	tRNAScan-SE	gene	5605161	5605232	63.4	-	.	ID=iMet_322
R2_3	tRNAScan-SE	tRNA	5605161	5605232	63.4	-	.	ID=iMet_322_tRNA;Parent=iMet_322;product=tRNA-iMet;note=Predicted CAT anticodon
R2_3	tRNAScan-SE	exon	5605161	5605232	63.4	-	.	ID=iMet_322_exon;Parent=iMet_322_tRNA
R1_5	tRNAScan-SE	gene	3179410	3179484	37.0	+	.	ID=Lys_323
R1_5	tRNAScan-SE	tRNA	3179410	3179484	37.0	+	.	ID=Lys_323_tRNA;Parent=Lys_323;product=tRNA-Lys;note=Predicted CTT anticodon
R1_5	tRNAScan-SE	exon	3179410	3179484	37.0	+	.	ID=Lys_323_exon;Parent=Lys_323_tRNA
R1_5	tRNAScan-SE	gene	4489885	4489957	55.0	+	.	ID=Lys_324
R1_5	tRNAScan-SE	tRNA	4489885	4489957	55.0	+	.	ID=Lys_324_tRNA;Parent=Lys_324;product=tRNA-Lys;note=Predicted CTT anticodon
R1_5	tRNAScan-SE	exon	4489885	4489957	55.0	+	.	ID=Lys_324_exon;Parent=Lys_324_tRNA
R1_5	tRNAScan-SE	gene	8021465	8021546	90.9	+	.	ID=Ser_325
R1_5	tRNAScan-SE	tRNA	8021465	8021546	90.9	+	.	ID=Ser_325_tRNA;Parent=Ser_325;product=tRNA-Ser;note=Predicted GCT anticodon
R1_5	tRNAScan-SE	exon	8021465	8021546	90.9	+	.	ID=Ser_325_exon;Parent=Ser_325_tRNA
R1_5	tRNAScan-SE	gene	8276323	8276394	68.0	+	.	ID=Asp_328
R1_5	tRNAScan-SE	tRNA	8276323	8276394	68.0	+	.	ID=Asp_328_tRNA;Parent=Asp_328;product=tRNA-Asp;note=Predicted GTC anticodon
R1_5	tRNAScan-SE	exon	8276323	8276394	68.0	+	.	ID=Asp_328_exon;Parent=Asp_328_tRNA
R1_5	tRNAScan-SE	gene	12755470	12755541	67.7	+	.	ID=Asp_329
R1_5	tRNAScan-SE	tRNA	12755470	12755541	67.7	+	.	ID=Asp_329_tRNA;Parent=Asp_329;product=tRNA-Asp;note=Predicted GTC anticodon
R1_5	tRNAScan-SE	exon	12755470	12755541	67.7	+	.	ID=Asp_329_exon;Parent=Asp_329_tRNA
R1_5	tRNAScan-SE	gene	13267951	13268022	67.7	-	.	ID=Asp_330
R1_5	tRNAScan-SE	tRNA	13267951	13268022	67.7	-	.	ID=Asp_330_tRNA;Parent=Asp_330;product=tRNA-Asp;note=Predicted GTC anticodon
R1_5	tRNAScan-SE	exon	13267951	13268022	67.7	-	.	ID=Asp_330_exon;Parent=Asp_330_tRNA
R1_5	tRNAScan-SE	gene	3152904	3152975	32.4	-	.	ID=Lys_333
R1_5	tRNAScan-SE	tRNA	3152904	3152975	32.4	-	.	ID=Lys_333_tRNA;Parent=Lys_333;product=tRNA-Lys;note=Predicted CTT anticodon
R1_5	tRNAScan-SE	exon	3152904	3152975	32.4	-	.	ID=Lys_333_exon;Parent=Lys_333_tRNA
R1_5	tRNAScan-SE	gene	1182291	1182366	47.8	-	.	ID=Lys_335
R1_5	tRNAScan-SE	tRNA	1182291	1182366	47.8	-	.	ID=Lys_335_tRNA;Parent=Lys_335;product=tRNA-Lys;note=Predicted CTT anticodon
R1_5	tRNAScan-SE	exon	1182291	1182366	47.8	-	.	ID=Lys_335_exon;Parent=Lys_335_tRNA
R1_5	tRNAScan-SE	gene	733757	733829	69.6	-	.	ID=Arg_338
R1_5	tRNAScan-SE	tRNA	733757	733829	69.6	-	.	ID=Arg_338_tRNA;Parent=Arg_338;product=tRNA-Arg;note=Predicted ACG anticodon
R1_5	tRNAScan-SE	exon	733757	733829	69.6	-	.	ID=Arg_338_exon;Parent=Arg_338_tRNA
R1_5	tRNAScan-SE	gene	479390	479482	21.1	-	.	ID=Lys_339
R1_5	tRNAScan-SE	tRNA	479390	479482	21.1	-	.	ID=Lys_339_tRNA;Parent=Lys_339;product=tRNA-Lys;note=Predicted CTT anticodon
R1_5	tRNAScan-SE	exon	479390	479482	21.1	-	.	ID=Lys_339_exon;Parent=Lys_339_tRNA
R1_5	tRNAScan-SE	gene	478971	479037	26.7	-	.	ID=Lys_340
R1_5	tRNAScan-SE	tRNA	478971	479037	26.7	-	.	ID=Lys_340_tRNA;Parent=Lys_340;product=tRNA-Lys;note=Predicted CTT anticodon
R1_5	tRNAScan-SE	exon	478971	479037	26.7	-	.	ID=Lys_340_exon;Parent=Lys_340_tRNA
R1_5	tRNAScan-SE	gene	478552	478618	26.7	-	.	ID=Lys_341
R1_5	tRNAScan-SE	tRNA	478552	478618	26.7	-	.	ID=Lys_341_tRNA;Parent=Lys_341;product=tRNA-Lys;note=Predicted CTT anticodon
R1_5	tRNAScan-SE	exon	478552	478618	26.7	-	.	ID=Lys_341_exon;Parent=Lys_341_tRNA
R1_5	tRNAScan-SE	gene	117595	117677	33.8	-	.	ID=Lys_343
R1_5	tRNAScan-SE	tRNA	117595	117677	33.8	-	.	ID=Lys_343_tRNA;Parent=Lys_343;product=tRNA-Lys;note=Predicted CTT anticodon
R1_5	tRNAScan-SE	exon	117595	117677	33.8	-	.	ID=Lys_343_exon;Parent=Lys_343_tRNA
ctg5_0	tRNAScan-SE	gene	204714	204795	84.0	+	.	ID=Ser_344
ctg5_0	tRNAScan-SE	tRNA	204714	204795	84.0	+	.	ID=Ser_344_tRNA;Parent=Ser_344;product=tRNA-Ser;note=Predicted CGA anticodon
ctg5_0	tRNAScan-SE	exon	204714	204795	84.0	+	.	ID=Ser_344_exon;Parent=Ser_344_tRNA
ctg5_0	tRNAScan-SE	gene	10735391	10735464	81.7	+	.	ID=Ile_345
ctg5_0	tRNAScan-SE	tRNA	10735391	10735464	81.7	+	.	ID=Ile_345_tRNA;Parent=Ile_345;product=tRNA-Ile;note=Predicted AAT anticodon
ctg5_0	tRNAScan-SE	exon	10735391	10735464	81.7	+	.	ID=Ile_345_exon;Parent=Ile_345_tRNA
ctg5_0	tRNAScan-SE	gene	8298508	8298593	37.8	-	.	ID=Ala_347
ctg5_0	tRNAScan-SE	tRNA	8298508	8298593	37.8	-	.	ID=Ala_347_tRNA;Parent=Ala_347;product=tRNA-Ala;note=Predicted CGC anticodon
ctg5_0	tRNAScan-SE	exon	8298508	8298593	37.8	-	.	ID=Ala_347_exon;Parent=Ala_347_tRNA
ctg5_0	tRNAScan-SE	gene	7029339	7029415	31.1	-	.	ID=Lys_348
ctg5_0	tRNAScan-SE	tRNA	7029339	7029415	31.1	-	.	ID=Lys_348_tRNA;Parent=Lys_348;product=tRNA-Lys;note=Predicted CTT anticodon
ctg5_0	tRNAScan-SE	exon	7029339	7029415	31.1	-	.	ID=Lys_348_exon;Parent=Lys_348_tRNA
R2_6	tRNAScan-SE	gene	6079749	6079831	77.6	+	.	ID=Leu_357
R2_6	tRNAScan-SE	tRNA	6079749	6079831	77.6	+	.	ID=Leu_357_tRNA;Parent=Leu_357;product=tRNA-Leu;note=Predicted CAG anticodon
R2_6	tRNAScan-SE	exon	6079749	6079831	77.6	+	.	ID=Leu_357_exon;Parent=Leu_357_tRNA
R2_6	tRNAScan-SE	gene	6532506	6532577	70.2	+	.	ID=Pro_358
R2_6	tRNAScan-SE	tRNA	6532506	6532577	70.2	+	.	ID=Pro_358_tRNA;Parent=Pro_358;product=tRNA-Pro;note=Predicted CGG anticodon
R2_6	tRNAScan-SE	exon	6532506	6532577	70.2	+	.	ID=Pro_358_exon;Parent=Pro_358_tRNA
R2_6	tRNAScan-SE	gene	6755618	6755706	27.0	+	.	ID=Lys_359
R2_6	tRNAScan-SE	tRNA	6755618	6755706	27.0	+	.	ID=Lys_359_tRNA;Parent=Lys_359;product=tRNA-Lys;note=Predicted CTT anticodon
R2_6	tRNAScan-SE	exon	6755618	6755706	27.0	+	.	ID=Lys_359_exon;Parent=Lys_359_tRNA
R2_6	tRNAScan-SE	gene	6536141	6536212	63.5	-	.	ID=His_362
R2_6	tRNAScan-SE	tRNA	6536141	6536212	63.5	-	.	ID=His_362_tRNA;Parent=His_362;product=tRNA-His;note=Predicted GTG anticodon
R2_6	tRNAScan-SE	exon	6536141	6536212	63.5	-	.	ID=His_362_exon;Parent=His_362_tRNA
R2_6	tRNAScan-SE	gene	4101462	4101534	43.1	-	.	ID=Lys_364
R2_6	tRNAScan-SE	tRNA	4101462	4101534	43.1	-	.	ID=Lys_364_tRNA;Parent=Lys_364;product=tRNA-Lys;note=Predicted CTT anticodon
R2_6	tRNAScan-SE	exon	4101462	4101534	43.1	-	.	ID=Lys_364_exon;Parent=Lys_364_tRNA
R2_6	tRNAScan-SE	gene	1788235	1788307	34.0	-	.	ID=Lys_365
R2_6	tRNAScan-SE	tRNA	1788235	1788307	34.0	-	.	ID=Lys_365_tRNA;Parent=Lys_365;product=tRNA-Lys;note=Predicted CTT anticodon
R2_6	tRNAScan-SE	exon	1788235	1788307	34.0	-	.	ID=Lys_365_exon;Parent=Lys_365_tRNA
R1_4	tRNAScan-SE	gene	2218027	2218102	39.1	+	.	ID=Lys_367
R1_4	tRNAScan-SE	tRNA	2218027	2218102	39.1	+	.	ID=Lys_367_tRNA;Parent=Lys_367;product=tRNA-Lys;note=Predicted CTT anticodon
R1_4	tRNAScan-SE	exon	2218027	2218102	39.1	+	.	ID=Lys_367_exon;Parent=Lys_367_tRNA
R1_4	tRNAScan-SE	gene	2921529	2921600	63.4	+	.	ID=iMet_368
R1_4	tRNAScan-SE	tRNA	2921529	2921600	63.4	+	.	ID=iMet_368_tRNA;Parent=iMet_368;product=tRNA-iMet;note=Predicted CAT anticodon
R1_4	tRNAScan-SE	exon	2921529	2921600	63.4	+	.	ID=iMet_368_exon;Parent=iMet_368_tRNA
R1_4	tRNAScan-SE	gene	5283656	5283730	38.6	+	.	ID=Lys_370
R1_4	tRNAScan-SE	tRNA	5283656	5283730	38.6	+	.	ID=Lys_370_tRNA;Parent=Lys_370;product=tRNA-Lys;note=Predicted CTT anticodon
R1_4	tRNAScan-SE	exon	5283656	5283730	38.6	+	.	ID=Lys_370_exon;Parent=Lys_370_tRNA
R1_4	tRNAScan-SE	gene	5869543	5869623	30.4	-	.	ID=Lys_374
R1_4	tRNAScan-SE	tRNA	5869543	5869623	30.4	-	.	ID=Lys_374_tRNA;Parent=Lys_374;product=tRNA-Lys;note=Predicted CTT anticodon
R1_4	tRNAScan-SE	exon	5869543	5869623	30.4	-	.	ID=Lys_374_exon;Parent=Lys_374_tRNA
R1_4	tRNAScan-SE	gene	5375374	5375457	74.6	-	.	ID=Leu_375
R1_4	tRNAScan-SE	tRNA	5375374	5375457	74.6	-	.	ID=Leu_375_tRNA;Parent=Leu_375;product=tRNA-Leu;note=Predicted CAG anticodon
R1_4	tRNAScan-SE	exon	5375374	5375457	74.6	-	.	ID=Leu_375_exon;Parent=Leu_375_tRNA
R1_4	tRNAScan-SE	gene	2922037	2922109	87.8	-	.	ID=Lys_376
R1_4	tRNAScan-SE	tRNA	2922037	2922109	87.8	-	.	ID=Lys_376_tRNA;Parent=Lys_376;product=tRNA-Lys;note=Predicted CTT anticodon
R1_4	tRNAScan-SE	exon	2922037	2922109	87.8	-	.	ID=Lys_376_exon;Parent=Lys_376_tRNA
R1_4	tRNAScan-SE	gene	1880321	1880392	67.7	-	.	ID=Asp_377
R1_4	tRNAScan-SE	tRNA	1880321	1880392	67.7	-	.	ID=Asp_377_tRNA;Parent=Asp_377;product=tRNA-Asp;note=Predicted GTC anticodon
R1_4	tRNAScan-SE	exon	1880321	1880392	67.7	-	.	ID=Asp_377_exon;Parent=Asp_377_tRNA
R1_4	tRNAScan-SE	gene	1879646	1879716	80.1	-	.	ID=Gly_378
R1_4	tRNAScan-SE	tRNA	1879646	1879716	80.1	-	.	ID=Gly_378_tRNA;Parent=Gly_378;product=tRNA-Gly;note=Predicted GCC anticodon
R1_4	tRNAScan-SE	exon	1879646	1879716	80.1	-	.	ID=Gly_378_exon;Parent=Gly_378_tRNA
R1_4	tRNAScan-SE	gene	1879085	1879155	80.1	-	.	ID=Gly_379
R1_4	tRNAScan-SE	tRNA	1879085	1879155	80.1	-	.	ID=Gly_379_tRNA;Parent=Gly_379;product=tRNA-Gly;note=Predicted GCC anticodon
R1_4	tRNAScan-SE	exon	1879085	1879155	80.1	-	.	ID=Gly_379_exon;Parent=Gly_379_tRNA
R1_4	tRNAScan-SE	gene	583743	583825	29.2	-	.	ID=Lys_380
R1_4	tRNAScan-SE	tRNA	583743	583825	29.2	-	.	ID=Lys_380_tRNA;Parent=Lys_380;product=tRNA-Lys;note=Predicted CTT anticodon
R1_4	tRNAScan-SE	exon	583743	583825	29.2	-	.	ID=Lys_380_exon;Parent=Lys_380_tRNA
R3_5	tRNAScan-SE	gene	6413105	6413179	21.9	+	.	ID=Lys_381
R3_5	tRNAScan-SE	tRNA	6413105	6413179	21.9	+	.	ID=Lys_381_tRNA;Parent=Lys_381;product=tRNA-Lys;note=Predicted CTT anticodon
R3_5	tRNAScan-SE	exon	6413105	6413179	21.9	+	.	ID=Lys_381_exon;Parent=Lys_381_tRNA
R3_5	tRNAScan-SE	gene	6978829	6978911	33.1	+	.	ID=Lys_383
R3_5	tRNAScan-SE	tRNA	6978829	6978911	33.1	+	.	ID=Lys_383_tRNA;Parent=Lys_383;product=tRNA-Lys;note=Predicted CTT anticodon
R3_5	tRNAScan-SE	exon	6978829	6978911	33.1	+	.	ID=Lys_383_exon;Parent=Lys_383_tRNA
R3_5	tRNAScan-SE	gene	6669724	6669801	30.5	-	.	ID=Lys_384
R3_5	tRNAScan-SE	tRNA	6669724	6669801	30.5	-	.	ID=Lys_384_tRNA;Parent=Lys_384;product=tRNA-Lys;note=Predicted CTT anticodon
R3_5	tRNAScan-SE	exon	6669724	6669801	30.5	-	.	ID=Lys_384_exon;Parent=Lys_384_tRNA
R3_5	tRNAScan-SE	gene	6669440	6669513	27.2	-	.	ID=Lys_385
R3_5	tRNAScan-SE	tRNA	6669440	6669513	27.2	-	.	ID=Lys_385_tRNA;Parent=Lys_385;product=tRNA-Lys;note=Predicted CTT anticodon
R3_5	tRNAScan-SE	exon	6669440	6669513	27.2	-	.	ID=Lys_385_exon;Parent=Lys_385_tRNA
R3_5	tRNAScan-SE	gene	6324232	6324314	63.8	-	.	ID=Lys_386
R3_5	tRNAScan-SE	tRNA	6324232	6324314	63.8	-	.	ID=Lys_386_tRNA;Parent=Lys_386;product=tRNA-Lys;note=Predicted CTT anticodon
R3_5	tRNAScan-SE	exon	6324232	6324314	63.8	-	.	ID=Lys_386_exon;Parent=Lys_386_tRNA
R3_5	tRNAScan-SE	gene	6323904	6323977	58.2	-	.	ID=Lys_387
R3_5	tRNAScan-SE	tRNA	6323904	6323977	58.2	-	.	ID=Lys_387_tRNA;Parent=Lys_387;product=tRNA-Lys;note=Predicted CTT anticodon
R3_5	tRNAScan-SE	exon	6323904	6323977	58.2	-	.	ID=Lys_387_exon;Parent=Lys_387_tRNA
R3_5	tRNAScan-SE	gene	6323528	6323602	40.7	-	.	ID=Lys_388
R3_5	tRNAScan-SE	tRNA	6323528	6323602	40.7	-	.	ID=Lys_388_tRNA;Parent=Lys_388;product=tRNA-Lys;note=Predicted CTT anticodon
R3_5	tRNAScan-SE	exon	6323528	6323602	40.7	-	.	ID=Lys_388_exon;Parent=Lys_388_tRNA
R3_5	tRNAScan-SE	gene	6227455	6227531	37.2	-	.	ID=Lys_389
R3_5	tRNAScan-SE	tRNA	6227455	6227531	37.2	-	.	ID=Lys_389_tRNA;Parent=Lys_389;product=tRNA-Lys;note=Predicted CTT anticodon
R3_5	tRNAScan-SE	exon	6227455	6227531	37.2	-	.	ID=Lys_389_exon;Parent=Lys_389_tRNA
R3_5	tRNAScan-SE	gene	5508184	5508307	73.9	-	.	ID=Leu_390
R3_5	tRNAScan-SE	tRNA	5508184	5508307	73.9	-	.	ID=Leu_390_tRNA;Parent=Leu_390;product=tRNA-Leu;note=Predicted CAA anticodon
R3_5	tRNAScan-SE	exon	5508184	5508307	73.9	-	.	ID=Leu_390_exon;Parent=Leu_390_tRNA
R3_5	tRNAScan-SE	gene	5483601	5483673	69.0	-	.	ID=Arg_391
R3_5	tRNAScan-SE	tRNA	5483601	5483673	69.0	-	.	ID=Arg_391_tRNA;Parent=Arg_391;product=tRNA-Arg;note=Predicted TCG anticodon
R3_5	tRNAScan-SE	exon	5483601	5483673	69.0	-	.	ID=Arg_391_exon;Parent=Arg_391_tRNA
R3_5	tRNAScan-SE	gene	4477021	4477098	35.8	-	.	ID=Met_393
R3_5	tRNAScan-SE	tRNA	4477021	4477098	35.8	-	.	ID=Met_393_tRNA;Parent=Met_393;product=tRNA-Met;note=Predicted CAT anticodon
R3_5	tRNAScan-SE	exon	4477021	4477098	35.8	-	.	ID=Met_393_exon;Parent=Met_393_tRNA
R3_5	tRNAScan-SE	gene	1419301	1419372	70.2	-	.	ID=Pro_394
R3_5	tRNAScan-SE	tRNA	1419301	1419372	70.2	-	.	ID=Pro_394_tRNA;Parent=Pro_394;product=tRNA-Pro;note=Predicted AGG anticodon
R3_5	tRNAScan-SE	exon	1419301	1419372	70.2	-	.	ID=Pro_394_exon;Parent=Pro_394_tRNA
R3_5	tRNAScan-SE	gene	1418407	1418480	74.7	-	.	ID=Thr_395
R3_5	tRNAScan-SE	tRNA	1418407	1418480	74.7	-	.	ID=Thr_395_tRNA;Parent=Thr_395;product=tRNA-Thr;note=Predicted AGT anticodon
R3_5	tRNAScan-SE	exon	1418407	1418480	74.7	-	.	ID=Thr_395_exon;Parent=Thr_395_tRNA
R2_7	tRNAScan-SE	gene	5624337	5624411	49.0	-	.	ID=Lys_397
R2_7	tRNAScan-SE	tRNA	5624337	5624411	49.0	-	.	ID=Lys_397_tRNA;Parent=Lys_397;product=tRNA-Lys;note=Predicted CTT anticodon
R2_7	tRNAScan-SE	exon	5624337	5624411	49.0	-	.	ID=Lys_397_exon;Parent=Lys_397_tRNA
R2_7	tRNAScan-SE	gene	3948242	3948318	38.0	-	.	ID=Lys_398
R2_7	tRNAScan-SE	tRNA	3948242	3948318	38.0	-	.	ID=Lys_398_tRNA;Parent=Lys_398;product=tRNA-Lys;note=Predicted CTT anticodon
R2_7	tRNAScan-SE	exon	3948242	3948318	38.0	-	.	ID=Lys_398_exon;Parent=Lys_398_tRNA
R2_7	tRNAScan-SE	gene	3947877	3947953	41.0	-	.	ID=Lys_399
R2_7	tRNAScan-SE	tRNA	3947877	3947953	41.0	-	.	ID=Lys_399_tRNA;Parent=Lys_399;product=tRNA-Lys;note=Predicted CTT anticodon
R2_7	tRNAScan-SE	exon	3947877	3947953	41.0	-	.	ID=Lys_399_exon;Parent=Lys_399_tRNA
R3_6	tRNAScan-SE	gene	378510	378583	45.3	+	.	ID=Lys_402
R3_6	tRNAScan-SE	tRNA	378510	378583	45.3	+	.	ID=Lys_402_tRNA;Parent=Lys_402;product=tRNA-Lys;note=Predicted CTT anticodon
R3_6	tRNAScan-SE	exon	378510	378583	45.3	+	.	ID=Lys_402_exon;Parent=Lys_402_tRNA
R3_6	tRNAScan-SE	gene	453530	453602	44.2	+	.	ID=Lys_403
R3_6	tRNAScan-SE	tRNA	453530	453602	44.2	+	.	ID=Lys_403_tRNA;Parent=Lys_403;product=tRNA-Lys;note=Predicted CTT anticodon
R3_6	tRNAScan-SE	exon	453530	453602	44.2	+	.	ID=Lys_403_exon;Parent=Lys_403_tRNA
R3_6	tRNAScan-SE	gene	489620	489694	32.4	+	.	ID=Lys_404
R3_6	tRNAScan-SE	tRNA	489620	489694	32.4	+	.	ID=Lys_404_tRNA;Parent=Lys_404;product=tRNA-Lys;note=Predicted CTT anticodon
R3_6	tRNAScan-SE	exon	489620	489694	32.4	+	.	ID=Lys_404_exon;Parent=Lys_404_tRNA
R3_6	tRNAScan-SE	gene	462537	462609	44.1	-	.	ID=Lys_407
R3_6	tRNAScan-SE	tRNA	462537	462609	44.1	-	.	ID=Lys_407_tRNA;Parent=Lys_407;product=tRNA-Lys;note=Predicted CTT anticodon
R3_6	tRNAScan-SE	exon	462537	462609	44.1	-	.	ID=Lys_407_exon;Parent=Lys_407_tRNA
R3_6	tRNAScan-SE	gene	435223	435296	45.3	-	.	ID=Lys_408
R3_6	tRNAScan-SE	tRNA	435223	435296	45.3	-	.	ID=Lys_408_tRNA;Parent=Lys_408;product=tRNA-Lys;note=Predicted CTT anticodon
R3_6	tRNAScan-SE	exon	435223	435296	45.3	-	.	ID=Lys_408_exon;Parent=Lys_408_tRNA
R3_7	tRNAScan-SE	gene	280742	280815	47.8	+	.	ID=Lys_409
R3_7	tRNAScan-SE	tRNA	280742	280815	47.8	+	.	ID=Lys_409_tRNA;Parent=Lys_409;product=tRNA-Lys;note=Predicted TTT anticodon
R3_7	tRNAScan-SE	exon	280742	280815	47.8	+	.	ID=Lys_409_exon;Parent=Lys_409_tRNA
R3_7	tRNAScan-SE	gene	2369073	2369171	79.7	+	.	ID=Tyr_410
R3_7	tRNAScan-SE	tRNA	2369073	2369171	79.7	+	.	ID=Tyr_410_tRNA;Parent=Tyr_410;product=tRNA-Tyr;note=Predicted GTA anticodon
R3_7	tRNAScan-SE	exon	2369073	2369171	79.7	+	.	ID=Tyr_410_exon;Parent=Tyr_410_tRNA
R3_7	tRNAScan-SE	gene	1402180	1402250	20.5	-	.	ID=Lys_415
R3_7	tRNAScan-SE	tRNA	1402180	1402250	20.5	-	.	ID=Lys_415_tRNA;Parent=Lys_415;product=tRNA-Lys;note=Predicted CTT anticodon
R3_7	tRNAScan-SE	exon	1402180	1402250	20.5	-	.	ID=Lys_415_exon;Parent=Lys_415_tRNA
R3_3	tRNAScan-SE	gene	456854	456929	37.7	-	.	ID=Lys_416
R3_3	tRNAScan-SE	tRNA	456854	456929	37.7	-	.	ID=Lys_416_tRNA;Parent=Lys_416;product=tRNA-Lys;note=Predicted CTT anticodon
R3_3	tRNAScan-SE	exon	456854	456929	37.7	-	.	ID=Lys_416_exon;Parent=Lys_416_tRNA
ctg78_1	tRNAScan-SE	gene	107995	108070	45.9	-	.	ID=Lys_417
ctg78_1	tRNAScan-SE	tRNA	107995	108070	45.9	-	.	ID=Lys_417_tRNA;Parent=Lys_417;product=tRNA-Lys;note=Predicted CTT anticodon
ctg78_1	tRNAScan-SE	exon	107995	108070	45.9	-	.	ID=Lys_417_exon;Parent=Lys_417_tRNA
ctg66_1	tRNAScan-SE	gene	70378	70455	20.6	+	.	ID=Lys_418
ctg66_1	tRNAScan-SE	tRNA	70378	70455	20.6	+	.	ID=Lys_418_tRNA;Parent=Lys_418;product=tRNA-Lys;note=Predicted CTT anticodon
ctg66_1	tRNAScan-SE	exon	70378	70455	20.6	+	.	ID=Lys_418_exon;Parent=Lys_418_tRNA
