# Supplementary material for: Prevalent bee venom genes evolved before the aculeate stinger and eusociality
Source: BMC Biol. 2023 Oct 23;21:229. doi: 10.1186/s12915-023-01656-5 (PMC10591384; doi:10.1186/s12915-023-01656-5)
Supplement: Supplementary file 39 — Additional file 39. Genome annotation of Tetragonula carbonaria. [file 12915_2023_1656_MOESM39_ESM.zip › Tetragonula_carbonaria.annotation.funannotate.with.RNAseq.Oct2020/results.intermediate/repeat.gene.models.txt]

evm.model.R1_1.28	Mariner18_CB_tp_DNA-TcMar-Mariner	0.444444	3e-15
evm.model.R1_1.33	PiggyBac-10_SM_DNA-PiggyBac	0.575000	8.2e-15
evm.model.R1_1.79	Mariner-3_SM_DNA-TcMar-Stowaway	0.636364	5e-11
evm.model.R1_1.109	48139970_Ame_DNA-hAT-Ac	0.350340	7.7e-48
evm.model.R1_1.142	SMAR16_DNA-TcMar-Tigger	0.443609	1.7e-22
evm.model.R1_1.345	MARIAM1_tp_DNA-TcMar-Mariner	0.808219	1.2e-30
evm.model.R1_1.458	PiggyBac-10_SM_DNA-PiggyBac	0.582418	3.2e-21
evm.model.R1_1.618	SMAR16_DNA-TcMar-Tigger	0.411765	1.9e-22
evm.model.R1_1.814	Gypsy-22_DBp_LTR-Gypsy	0.346154	2.8e-22
evm.model.R1_1.829	Mariner-8_Crp_DNA-TcMar-Tigger	0.587629	3.1e-27
evm.model.R1_1.909	PiggyBac-15_SM_DNA-PiggyBac	0.613861	3.4e-17
evm.model.R1_1.912	PiggyBac-15_SM_DNA-PiggyBac	0.453846	4.5e-19
evm.model.R1_1.1124	Mariner1_BT_DNA-TcMar-Mariner	0.673077	4.5e-15
evm.model.R1_1.1430	ROOA_LTR-Pao	0.475610	4.7e-13
evm.model.R1_1.1503	Jockey-1_Dro_pol_LINE-Jockey	0.380952	2.1e-32
evm.model.R1_1.1505	R2E_NLo_pol_LINE-R2	0.333333	1.1e-26
evm.model.R1_1.1506	SART1_gag_LINE-R1	0.398551	1.7e-33
evm.model.R1_1.1509	Gypsy5_pol_LTR-Gypsy	0.691358	8e-27
evm.model.R1_1.1510	Gypsy-20_NVi_pol_LTR-Gypsy	0.351351	1.9e-20
evm.model.R1_1.1513	HOPEBm2_pol_LINE-R1	0.564356	7.3e-26
evm.model.R1_1.1529	SART1_pol_LINE-R1	0.313688	9.2e-49
evm.model.R1_4.1	Gypsy72_AG_LTR-Gypsy	0.442478	1.5e-19
evm.model.R1_4.4	BEL-27_CQ_LTR-Pao	0.421053	7.8e-13
evm.model.R1_4.14	31240001_AG_DNA-PiggyBac	0.407855	9.2e-71
evm.model.R1_4.18	Utopia-1_Crp_1p_LINE-R2-NeSL	0.291188	3.3e-19
evm.model.R1_4.23	Copia-13_SI_LTR-Copia	0.416901	1.8e-70
evm.model.R1_4.24	R1_Px_pol_LINE-R1	0.457447	1.5e-12
evm.model.R1_4.25	HOPEBm2_pol_LINE-R1	0.400347	6.3e-91
evm.model.R1_4.30	SMAR7_DNA-TcMar-Mariner	0.408889	2.3e-38
evm.model.R1_4.379	48139970_Ame_DNA-hAT-Ac	0.361842	6.5e-48
evm.model.R1_4.417	IS4EU-1_BF_ex_DNA-PIF-ISL2EU	0.529412	9.7e-15
evm.model.R1_4.467	SMAR16_DNA-TcMar-Tigger	0.375000	4.6e-15
evm.model.R1_4.504	SRV_MM_gag_LTR-ERVK	0.447368	1.7e-20
evm.model.R1_5.137	R1_Px_gag_LINE-R1	0.424242	2e-38
evm.model.R1_5.360	25777746_HSgene_DNA-PiggyBac	0.325397	5e-25
evm.model.R1_5.449	Mariner-2_ACar_DNA-TcMar-Tigger	0.540000	3e-40
evm.model.R1_5.1005	Utopia-1_Crp_1p_LINE-R2-NeSL	0.448718	2.2e-14
evm.model.R1_5.1006	Cheshire_tp_DNA-hAT-Charlie	0.500000	4.5e-14
evm.model.R1_5.1007	R1E_NGi_pol_LINE-R1	0.325069	3.6e-45
evm.model.R1_5.1009	R1_DVi_pol_LINE-R1	0.475578	3.9e-97
evm.model.R1_5.1010	R1_SC_pol_LINE-R1	0.410628	4.2e-37
evm.model.R1_5.1013	R1B_NVi_gag_LINE-R1	0.416000	1.2e-19
evm.model.R1_5.1016	SACI-7_pol_LTR-Gypsy	0.695652	3.4e-24
evm.model.R1_5.1022	HOPEBm2_pol_LINE-R1	0.464870	3.1e-237
evm.model.R1_5.1023	R1-5_BM_gag_LINE-R1	0.406250	1.6e-32
evm.model.R1_5.1024	PiggyBac1_Api_DNA-PiggyBac	0.352000	9.5e-12
evm.model.R1_5.1027	SMAR18_DNA-TcMar-Tigger	0.471014	2e-27
evm.model.R1_5.1028	SMAR25_DNA-TcMar-Tigger	0.387097	5.4e-17
evm.model.R1_5.1031	R1_Px_pol_LINE-R1	0.301136	4.1e-14
evm.model.R1_5.1033	BEL-1_DPer_LTR-Pao	0.396552	1e-16
evm.model.R1_5.1036	Utopia-1_AMi_1p_LINE-R2-NeSL	0.469697	5.9e-11
evm.model.R1_5.1038	piggyBac1_Mm_DNA-PiggyBac	0.465347	6.5e-18
evm.model.R1_5.1039	R2Amel_pol_LINE-R2	0.580645	4.1e-15
evm.model.R1_5.1040	R1C_NGi_pol_LINE-R1	0.466403	3.3e-64
evm.model.R1_5.1041	R1B_DAn_pol_LINE-R1	0.629412	2.6e-59
evm.model.R1_5.1042	R1A_NVi_pol_LINE-R1	0.365759	8e-39
evm.model.R1_5.1043	hAT-3_AC_DNA-hAT-Charlie	0.541958	8.2e-76
evm.model.R1_5.1044	Utopia-1_Gav_pol_LINE-R2-NeSL	0.435484	8e-19
evm.model.R1_5.1045	Utopia-1_AMi_1p_LINE-R2-NeSL	0.395522	7.8e-19
evm.model.R1_5.1053	SART1_pol_LINE-R1	0.272122	1.8e-70
evm.model.R1_5.1054	R1-5_BM_gag_LINE-R1	0.400763	3.1e-32
evm.model.R1_5.1056	Utopia-1_Crp_1p_LINE-R2-NeSL	0.300000	8.1e-11
evm.model.R1_5.1057	R1-1_DEr_pol_LINE-R1	0.298805	1.4e-19
evm.model.R1_5.1059	SMAR25_DNA-TcMar-Tigger	0.382353	2.6e-16
evm.model.R1_5.1062	SART1_pol_LINE-R1	0.537500	1.7e-17
evm.model.R1_5.1064	Copia-13_SI_LTR-Copia	0.360700	1.9e-108
evm.model.R1_5.1068	Ag-Jen-11_pol_LINE-Jockey	0.291060	1.1e-38
evm.model.R1_5.1070	Utopia-1_Gav_pol_LINE-R2-NeSL	0.488806	1.9e-62
evm.model.R1_5.1072	Utopia-1_AMi_1p_LINE-R2-NeSL	0.417544	3.5e-55
evm.model.R1_5.1073	LIN2_SM_pol_LINE-R2	0.393443	1.2e-16
evm.model.R1_5.1074	Copia-13_SI_LTR-Copia	0.345588	5.6e-54
evm.model.R1_5.1077	BEL-6_AA_LTR-Pao	0.291572	9.2e-38
evm.model.R1_5.1080	Utopia-1_Gav_pol_LINE-R2-NeSL	0.404412	6e-45
evm.model.R1_5.1081	R1-1_BM_pol_LINE-R1	0.428571	3.5e-81
evm.model.R1_5.1083	Mariner1_BT_DNA-TcMar-Mariner	0.790323	2.3e-25
evm.model.R1_5.1086	SMAR16_DNA-TcMar-Tigger	0.363636	4.3e-13
evm.model.R1_5.1087	R2E_NLo_pol_LINE-R2	0.370588	2.2e-22
evm.model.R1_5.1088	PiggyBac-14_SM_DNA-PiggyBac	0.356250	1.1e-71
evm.model.R1_5.1091	Gypsy-24_NVi_env_LTR-Gypsy	0.354515	6.6e-96
evm.model.R1_5.1092	TED_pol_LTR-Gypsy	0.500000	2.9e-19
evm.model.R1_5.1095	Gypsy-20_NVi_pol_LTR-Gypsy	0.448819	1.6e-26
evm.model.R1_5.1096	CRMAR_tp_DNA-TcMar-Tc1	0.462810	1.9e-22
evm.model.R1_5.1098	Gypsy-20_NVi_pol_LTR-Gypsy	0.331301	2.4e-54
evm.model.R1_5.1099	DM176_pol_LTR-Gypsy	0.557692	2.3e-34
evm.model.R1_5.1100	Gypsy39_AG_pol_LTR-Gypsy	0.456853	2.8e-42
evm.model.R1_5.1103	PiggyBac-3_SM_DNA-PiggyBac	0.302326	2.3e-11
evm.model.R1_5.1104	R1E_NGi_pol_LINE-R1	0.457399	1.6e-45
evm.model.R1_5.1106	SART1_pol_LINE-R1	0.462585	3.6e-22
evm.model.R1_5.1107	SART1_pol_LINE-R1	0.439938	1.4e-131
evm.model.R1_5.1109	Gypsy41_AG_pol_LTR-Gypsy	0.557377	2.3e-56
evm.model.R1_5.1110	SMAR16_DNA-TcMar-Tigger	0.539855	1.4e-79
evm.model.R1_5.1112	PiggyBac-3_SM_DNA-PiggyBac	0.416667	1e-35
evm.model.R1_5.1113	PiggyBac5_Api_DNA-PiggyBac	0.413043	2.4e-35
evm.model.R1_5.1114	HOPEBm2_pol_LINE-R1	0.416667	3.2e-21
evm.model.R1_5.1116	R1-2B_AP_pol_LINE-R1	0.466667	8.7e-15
evm.model.R1_5.1119	PiggyBac-1_SM_DNA-PiggyBac	0.428571	4.3e-27
evm.model.R1_5.1120	Gypsy-4_DVir_LTR-Gypsy	0.454545	3.1e-24
evm.model.R1_5.1121	Gypsy-4_DWil_LTR-Gypsy	0.544554	4.7e-68
evm.model.R1_5.1123	PiggyBac5_Api_DNA-PiggyBac	0.438017	2.2e-22
evm.model.R1_5.1124	R1-1_BM_pol_LINE-R1	0.495495	4.1e-80
evm.model.R1_5.1125	SART1_pol_LINE-R1	0.476440	9.7e-36
evm.model.R1_5.1128	R1C_NGi_gag_LINE-R1	0.337143	5e-29
evm.model.R1_5.1129	R1_SC_pol_LINE-R1	0.378378	6.3e-22
evm.model.R1_5.1130	PiggyBac-11_SM_DNA-PiggyBac	0.465278	3.6e-33
evm.model.R1_5.1133	Mariner-1_AMi_tp_DNA-TcMar-Tigger	0.601307	2.4e-45
evm.model.R1_5.1134	Mariner-1_AMi_tp_DNA-TcMar-Tigger	0.456853	2.3e-48
evm.model.R1_5.1135	R1D_NLo_pol_LINE-R1	0.589958	1.6e-72
evm.model.R1_5.1137	PiggyBac5_Api_DNA-PiggyBac	0.415000	4.5e-83
evm.model.R1_5.1148	Copia-13_SI_LTR-Copia	0.503597	2.2e-32
evm.model.R2_1.5	R1-5_BM_gag_LINE-R1	0.353234	2e-22
evm.model.R2_1.11	Gypsy-11_DWil_LTR-Gypsy	0.253886	4.1e-20
evm.model.R2_1.16	HOPEBm2_pol_LINE-R1	0.268585	9.2e-19
evm.model.R2_1.19	Utopia-1_Gav_pol_LINE-R2-NeSL	0.403670	9.2e-38
evm.model.R2_1.31	Gypsy-13_DWil_LTR-Gypsy	0.444954	1.9e-49
evm.model.R2_1.33	SART1_pol_LINE-R1	0.400000	1.6e-36
evm.model.R2_1.34	HOPEBm2_pol_LINE-R1	0.439252	6.1e-18
evm.model.R2_1.35	R1_Px_pol_LINE-R1	0.507042	4.1e-29
evm.model.R2_1.37	Copia-13_SI_LTR-Copia	0.453333	9.8e-75
evm.model.R2_1.38	Copia-13_SI_LTR-Copia	0.360140	8.3e-75
evm.model.R2_1.39	SART1_pol_LINE-R1	0.290323	6.5e-20
evm.model.R2_1.43	R1A_NVi_gag_LINE-R1	0.326667	3.2e-16
evm.model.R2_1.44	R1-2_AP_pol_LINE-R1	0.290909	9.2e-19
evm.model.R2_1.50	Gypsy-18_NVi_LTR-Gypsy	0.548193	6e-49
evm.model.R2_1.51	Gypsy-24_NVi_pol_LTR-Gypsy	0.506173	1e-35
evm.model.R2_1.53	Gypsy5-NVi_pol_LTR-Gypsy	0.542105	9.1e-58
evm.model.R2_1.57	Gypsy-24_NVi_env_LTR-Gypsy	0.342960	1.5e-34
evm.model.R2_1.58	Gypsy40_AG_pol_LTR-Gypsy	0.490909	6.1e-20
evm.model.R2_1.60	Baggins-1_NVi_pol_LINE-LOA	0.270588	4.7e-40
evm.model.R2_1.62	SART1_gag_LINE-R1	0.457944	3.5e-22
evm.model.R2_1.67	R1-3_BM_gag_LINE-R1	0.500000	4.7e-12
evm.model.R2_1.71	HOPEBm2_pol_LINE-R1	0.365639	2.2e-20
evm.model.R2_1.72	R1A_NVi_gag_LINE-R1	0.333333	6.1e-40
evm.model.R2_1.74	PiggyBac-4_HM_DNA-PiggyBac	0.487854	3.1e-138
evm.model.R2_1.76	Idefix_pol_LTR-Gypsy	0.244898	5.8e-13
evm.model.R2_1.77	R1D_NLo_pol_LINE-R1	0.415493	4.1e-49
evm.model.R2_1.84	HOPEBm2_pol_LINE-R1	0.437500	2.9e-40
evm.model.R2_1.87	R1D_NLo_pol_LINE-R1	0.368852	4e-13
evm.model.R2_1.89	R1D_NLo_pol_LINE-R1	0.399177	2.7e-36
evm.model.R2_1.94	Gypsy39_AG_pol_LTR-Gypsy	0.385281	1.3e-84
evm.model.R2_1.95	Gypsy-20_NVi_pol_LTR-Gypsy	0.298479	9.5e-49
evm.model.R2_1.96	piggyBac1_Mm_DNA-PiggyBac	0.493976	6.3e-16
evm.model.R2_1.97	Copia-13_SI_LTR-Copia	0.513158	7.8e-38
evm.model.R2_1.99	Copia-13_SI_LTR-Copia	0.411079	2.1e-64
evm.model.R2_1.102	HOPEBm2_pol_LINE-R1	0.553719	9.4e-28
evm.model.R2_1.103	R1-1_BM_pol_LINE-R1	0.428571	1.8e-11
evm.model.R2_1.105	R1-3_BM_gag_LINE-R1	0.407895	8.9e-12
evm.model.R2_1.106	HOPEBm2_pol_LINE-R1	0.433180	4.5e-43
evm.model.R2_1.108	SART1_gag_LINE-R1	0.411523	2.6e-34
evm.model.R2_1.109	SART1_pol_LINE-R1	0.440972	5.5e-119
evm.model.R2_1.111	R1_Px_gag_LINE-R1	0.444954	3.7e-33
evm.model.R2_1.112	HOPEBm2_pol_LINE-R1	0.463289	1.2e-227
evm.model.R2_1.113	R1-5_BM_gag_LINE-R1	0.409962	1.9e-35
evm.model.R2_1.114	PiggyBac5_Api_DNA-PiggyBac	0.240938	7.3e-33
evm.model.R2_1.116	R1-5_BM_gag_LINE-R1	0.406250	1.9e-32
evm.model.R2_1.117	R1-1_BM_pol_LINE-R1	0.357447	1.8e-63
evm.model.R2_1.118	HOPEBm2_pol_LINE-R1	0.518000	2.4e-130
evm.model.R2_1.120	TED_pol_LTR-Gypsy	0.427711	4.1e-72
evm.model.R2_1.121	PiggyBac1_Api_DNA-PiggyBac	0.257732	8.1e-14
evm.model.R2_1.122	Gypsy5-NVi_pol_LTR-Gypsy	0.497041	1.5e-42
evm.model.R2_1.123	Gypsy-24_NVi_env_LTR-Gypsy	0.373162	2.5e-108
evm.model.R2_1.124	TED_pol_LTR-Gypsy	0.530837	1.7e-151
evm.model.R2_1.125	Gypsy-20_NVi_pol_LTR-Gypsy	0.436620	2.9e-86
evm.model.R2_1.126	PiggyBac5_Api_DNA-PiggyBac	0.426230	6.8e-86
evm.model.R2_1.128	HAT-1_SM_DNA-hAT-Charlie	0.491525	1.1e-26
evm.model.R2_1.129	Cheshire_tp_DNA-hAT-Charlie	0.400000	4.8e-11
evm.model.R2_1.131	PiggyBac-6_HM_DNA-PiggyBac	0.508065	8.1e-29
evm.model.R2_1.132	PiggyBac3_Api_DNA-PiggyBac	0.414286	4.1e-23
evm.model.R2_1.134	piggyBac1_Mm_DNA-PiggyBac	0.526786	5.1e-28
evm.model.R2_1.135	NLR1_Cth_pol_LINE-Jockey	0.438596	4.8e-21
evm.model.R2_1.136	Helitron-2_AAe_hel_RC-Helitron	0.518868	1.2e-26
evm.model.R2_1.137	Helitron-4_DRh_RC-Helitron	0.589862	8e-74
evm.model.R2_1.139	PiggyBac-7_SM_DNA-PiggyBac	0.576271	1.5e-11
evm.model.R2_1.140	I-1_NVi_LINE-I	0.369565	7.3e-14
evm.model.R2_1.141	I-1_NVi_LINE-I	0.243103	1.2e-38
evm.model.R2_1.926	SMAR16_DNA-TcMar-Tigger	0.408333	4.4e-13
evm.model.R2_1.933	Academ-2_CGi_hel_DNA-Academ	0.247573	2.7e-20
evm.model.R2_1.987	Mariner-1_AMel_tp_DNA-TcMar-Tc1	0.552941	2.5e-23
evm.model.R2_1.1143	PiggyBac-10_SM_DNA-PiggyBac	0.478261	6e-22
evm.model.R2_1.1177	Mariner-3_SM_DNA-TcMar-Stowaway	0.580000	9e-11
evm.model.R2_1.1618	SMAR16_DNA-TcMar-Tigger	0.398773	5.7e-19
evm.model.R2_3.5	piggyBac1_Mm_DNA-PiggyBac	0.306977	1.4e-23
evm.model.R2_3.108	HOPEBm2_pol_LINE-R1	0.559524	5e-20
evm.model.R2_3.111	R1E_NGi_gag_LINE-R1	0.380567	1.4e-50
evm.model.R2_3.630	NAVIMAR1_DNA-TcMar-Mariner	0.714286	8.6e-138
evm.model.R2_3.735	P-1_CR_tp_DNA-P	0.469388	3.9e-11
evm.model.R2_3.1005	48139970_Ame_DNA-hAT-Ac	0.420886	5.3e-67
evm.model.R2_3.1113	SMAR16_DNA-TcMar-Tigger	0.410714	8.8e-22
evm.model.R2_3.1130	SMAR16_DNA-TcMar-Tigger	0.402235	9.5e-23
evm.model.R2_4.748	BEL1_SM_LTR-Pao	0.866667	1.5e-29
evm.model.R2_4.749	BEL1_SM_LTR-Pao	0.866667	1.5e-29
evm.model.R2_4.795	Mariner-6_Crp_1p_DNA-TcMar-Tigger	0.332418	5.2e-51
evm.model.R2_4.805	Mariner-24_DF_tp_DNA-TcMar-Tc1	0.397727	1.7e-32
evm.model.R2_4.807	48139970_Ame_DNA-hAT-Ac	0.995074	9.9e-215
evm.model.R2_4.810	48139970_Ame_DNA-hAT-Ac	0.429769	4.6e-94
evm.model.R2_4.1184	Utopia-1_Crp_1p_LINE-R2-NeSL	0.488095	2.9e-13
evm.model.R2_4.1185	R1-3_BM_gag_LINE-R1	0.523810	2.8e-11
evm.model.R2_4.1233	Gypsy39_AG_pol_LTR-Gypsy	0.539773	6.5e-45
evm.model.R2_4.1237	Copia-13_SI_LTR-Copia	0.495935	1.4e-29
evm.model.R2_4.1238	Copia-13_SI_LTR-Copia	0.495050	1.2e-18
evm.model.R2_4.1240	Copia-13_SI_LTR-Copia	0.418605	2.1e-30
evm.model.R2_4.1241	Copia-13_SI_LTR-Copia	0.540179	3.9e-61
evm.model.R2_4.1251	I-2_NVi_pol_LINE-I	0.476190	6.6e-16
evm.model.R2_4.1252	I-4_AC_pol_LINE-I	0.270175	2.2e-11
evm.model.R2_4.1270	Gypsy-18_NVi_LTR-Gypsy	0.267606	1.6e-26
evm.model.R2_4.1279	R1_Px_pol_LINE-R1	0.397727	6.4e-26
evm.model.R2_4.1280	R1-1_BM_pol_LINE-R1	0.476821	1.1e-24
evm.model.R2_4.1282	R1-5_BM_gag_LINE-R1	0.410000	4.6e-14
evm.model.R2_4.1285	R1-5_BM_gag_LINE-R1	0.410000	4.6e-14
evm.model.R2_4.1287	R1-1_BM_pol_LINE-R1	0.476821	1.1e-24
evm.model.R2_4.1288	R1_Px_pol_LINE-R1	0.397727	6.4e-26
evm.model.R2_5.58	CryptonA-1_LG_yr_DNA-Crypton	0.334694	3.1e-23
evm.model.R2_5.102	SMAR16_DNA-TcMar-Tigger	0.410405	9.9e-24
evm.model.R2_5.404	PiggyBac-10_SM_DNA-PiggyBac	0.484127	2.9e-22
evm.model.R2_5.752	Mariner1_BT_DNA-TcMar-Mariner	0.592593	1.2e-24
evm.model.R2_5.1749	31240001_AG_DNA-PiggyBac	0.395349	2.3e-20
evm.model.R2_5.1759	Utopia-1_Gav_pol_LINE-R2-NeSL	0.516129	8.8e-35
evm.model.R2_5.1761	I-2_NVi_pol_LINE-I	0.353909	1.9e-33
evm.model.R2_5.1764	I-1_NVi_gag_LINE-I	0.321951	6.5e-20
evm.model.R2_5.1765	SMAR18_DNA-TcMar-Tigger	0.535354	2.3e-25
evm.model.R2_6.2	LOA_Ele6_pol_LINE-LOA	0.331707	4e-199
evm.model.R2_6.476	48139970_Ame_DNA-hAT-Ac	0.333333	3.1e-13
evm.model.R2_6.677	SMAR18_DNA-TcMar-Tigger	0.418919	2.6e-23
evm.model.R2_6.726	IS4EU-1_BF_ex_DNA-PIF-ISL2EU	0.588235	1.4e-15
evm.model.R2_6.762	CRMAR_tp_DNA-TcMar-Tc1	0.441860	5e-18
evm.model.R2_6.769	Mariner-2_BM_DNA-TcMar-Tc1	0.425837	2.7e-37
evm.model.R2_6.771	Copia-13_SI_LTR-Copia	0.647887	6.3e-20
evm.model.R2_7.150	CRMAR_tp_DNA-TcMar-Tc1	0.705128	1.4e-29
evm.model.R2_7.173	I-1_NVi_LINE-I	0.328244	3.3e-12
evm.model.R2_7.174	Loner_Ele3_pol_LINE-I	0.326693	1.6e-37
evm.model.R2_7.269	Mariner-3_SM_DNA-TcMar-Stowaway	0.500000	1.1e-12
evm.model.R2_7.403	Harbinger-1_DW_tp_DNA-PIF-Harbinger	0.371648	2.9e-44
evm.model.R2_7.444	Harbinger-1_DW_tp_DNA-PIF-Harbinger	0.371648	3.3e-44
evm.model.R2_7.445	Mariner1_BT_DNA-TcMar-Mariner	0.568075	2.3e-69
evm.model.R2_7.478	Gypsy-86_AA_LTR-Gypsy	0.317851	5.4e-130
evm.model.R2_7.479	Copia-13_SI_LTR-Copia	0.466292	3.9e-78
evm.model.R2_7.480	Copia-13_SI_LTR-Copia	0.335697	5.4e-50
evm.model.R2_7.483	Copia-13_SI_LTR-Copia	0.500000	4e-26
evm.model.R2_7.486	R1A_NVi_pol_LINE-R1	0.522388	8.3e-12
evm.model.R2_7.492	Utopia-1_Crp_1p_LINE-R2-NeSL	0.392157	3.8e-29
evm.model.R2_7.493	Utopia-1_AMi_1p_LINE-R2-NeSL	0.359375	4.3e-40
evm.model.R2_7.495	CCmar1_tp_DNA-TcMar-Mariner	0.500000	7.2e-29
evm.model.R2_7.497	Copia-13_SI_LTR-Copia	0.485000	4.4e-44
evm.model.R2_7.502	R1_Px_pol_LINE-R1	0.375000	5.9e-12
evm.model.R3_1.114	NAVIMAR1_DNA-TcMar-Mariner	0.604938	2.7e-19
evm.model.R3_1.172	PiggyBac-10_SM_DNA-PiggyBac	0.717277	6.9e-68
evm.model.R3_1.177	PiggyBac-10_SM_DNA-PiggyBac	0.609195	1.4e-17
evm.model.R3_1.366	NAVIMAR1_DNA-TcMar-Mariner	0.510870	5.8e-17
evm.model.R3_1.638	Mariner-6_Crp_1p_DNA-TcMar-Tigger	0.272321	7.4e-12
evm.model.R3_1.720	IS4EU-1_BF_ex_DNA-PIF-ISL2EU	0.481481	6.3e-13
evm.model.R3_1.747	40788364_Hsa_DNA-hAT-Ac	0.239161	3.3e-44
evm.model.R3_1.777	Gypsy-20_NVi_pol_LTR-Gypsy	0.360864	1.1e-113
evm.model.R3_1.1076	BEL1_SM_LTR-Pao	0.868421	4.9e-31
evm.model.R3_1.1302	PiggyBac-11_SM_DNA-PiggyBac	0.500000	1.7e-18
evm.model.R3_1.1303	Rover_DM_pol_LTR-Gypsy	0.476923	2.3e-11
evm.model.R3_1.1320	HAT-16_SM_DNA-hAT-Charlie	0.681159	2.1e-44
evm.model.R3_1.1321	Mariner-2_DBi_tp_DNA-TcMar-Tc1	0.333333	9.4e-11
evm.model.R3_1.1370	Utopia-1_Gav_pol_LINE-R2-NeSL	0.306122	7e-13
evm.model.R3_1.1371	HOPEBm2_pol_LINE-R1	0.410334	1.4e-47
evm.model.R3_1.1375	Utopia-1_Gav_pol_LINE-R2-NeSL	0.445407	2.6e-138
evm.model.R3_1.1376	Utopia-1_Crp_1p_LINE-R2-NeSL	0.407692	3.6e-52
evm.model.R3_1.1383	Mariner1_BT_DNA-TcMar-Mariner	0.611111	8e-21
evm.model.R3_1.1384	Mariner1_BT_DNA-TcMar-Mariner	0.665179	6.6e-92
evm.model.R3_1.1391	HOPEBm2_pol_LINE-R1	0.589041	1.1e-59
evm.model.R3_1.1392	HOPEBm2_pol_LINE-R1	0.617284	4.2e-50
evm.model.R3_1.1409	Mariner-5_BM_DNA-TcMar-Tc1	0.525424	1.4e-12
evm.model.R3_1.1410	Helitron-4_DRh_RC-Helitron	0.595238	6.8e-22
evm.model.R3_1.1411	Helitron-4_DRh_RC-Helitron	0.500000	1.8e-21
evm.model.R3_1.1413	R1_Px_pol_LINE-R1	0.426036	8.7e-29
evm.model.R3_1.1423	DM176_pol_LTR-Gypsy	0.534247	2e-68
evm.model.R3_1.1430	R1-3_BM_gag_LINE-R1	0.500000	2.9e-13
evm.model.R3_1.1431	R1-1_BM_pol_LINE-R1	0.421965	1.2e-30
evm.model.R3_1.1433	HOPEBm2_pol_LINE-R1	0.532995	4.5e-48
evm.model.R3_1.1436	Jockey-4_DEu_pol_LINE-Jockey	0.583333	4.7e-11
evm.model.R3_1.1439	PiggyBac-15_SM_DNA-PiggyBac	0.550000	3.8e-22
evm.model.R3_1.1442	MARIAM1_tp_DNA-TcMar-Mariner	0.807143	3.4e-65
evm.model.R3_1.1450	Copia-13_SI_LTR-Copia	0.481481	4.5e-24
evm.model.R3_2.144	piggyBac2_Mm_DNA-PiggyBac	0.354286	2.6e-23
evm.model.R3_2.149	Academ-2_CGi_hel_DNA-Academ	0.267956	1.9e-17
evm.model.R3_2.151	piggyBac2_Mm_DNA-PiggyBac	0.354286	1.6e-24
evm.model.R3_2.506	PiggyBac-10_SM_DNA-PiggyBac	0.490566	2e-16
evm.model.R3_2.672	SMAR16_DNA-TcMar-Tigger	0.375839	9.1e-14
evm.model.R3_2.801	SMAR16_DNA-TcMar-Tigger	0.420118	4.4e-23
evm.model.R3_2.803	SMAR16_DNA-TcMar-Tigger	0.416667	3e-22
evm.model.R3_2.805	SMAR16_DNA-TcMar-Tigger	0.415254	8.3e-12
evm.model.R3_2.833	PiggyBac-10_SM_DNA-PiggyBac	0.798165	1.1e-95
evm.model.R3_2.858	Mariner-3_SM_DNA-TcMar-Stowaway	0.549020	7.8e-11
evm.model.R3_2.1328	Mariner-3_SM_DNA-TcMar-Stowaway	0.571429	7.5e-13
evm.model.R3_2.1376	Academ-2_CGi_hel_DNA-Academ	0.281337	4.5e-31
evm.model.R3_2.1408	PiggyBac-3_SM_DNA-PiggyBac	0.354776	8.1e-86
evm.model.R3_2.1411	SMAR16_DNA-TcMar-Tigger	0.410405	3.2e-23
evm.model.R3_2.1498	HOPEBm2_pol_LINE-R1	0.381643	1.1e-29
evm.model.R3_2.1529	Mariner-3_SM_DNA-TcMar-Stowaway	0.600000	1.1e-11
evm.model.R3_2.1632	PiggyBac-7_SM_DNA-PiggyBac	0.591304	4.3e-31
evm.model.R3_2.1879	Copia-13_SI_LTR-Copia	0.542169	2.2e-21
evm.model.R3_2.1880	SMAR18_DNA-TcMar-Tigger	0.471429	1.8e-29
evm.model.R3_2.1987	SMAR16_DNA-TcMar-Tigger	0.384615	5.5e-14
evm.model.R3_3.5	SART1_pol_LINE-R1	0.335616	6.1e-13
evm.model.R3_3.6	R1-5_BM_gag_LINE-R1	0.352941	1.3e-24
evm.model.R3_3.9	DM176_pol_LTR-Gypsy	0.474359	6.4e-100
evm.model.R3_3.10	Gypsy-20_NVi_pol_LTR-Gypsy	0.387195	1.4e-51
evm.model.R3_3.14	R1_Px_pol_LINE-R1	0.402062	2.9e-11
evm.model.R3_3.19	Gypsy-23_DYa_LTR-Gypsy	0.325792	1.9e-21
evm.model.R3_3.27	Copia-13_SI_LTR-Copia	0.560000	2.2e-19
evm.model.R3_3.28	Copia-13_SI_LTR-Copia	0.554348	2.9e-23
evm.model.R3_3.31	HOPEBm2_pol_LINE-R1	0.569106	9.1e-31
evm.model.R3_3.32	HOPEBm2_pol_LINE-R1	0.475000	1.6e-27
evm.model.R3_4.1	Gypsy-1_FR_pol_LTR-Gypsy	0.450704	3.3e-12
evm.model.R3_4.15	Copia-13_SI_LTR-Copia	0.291228	1.6e-25
evm.model.R3_4.17	Harbinger-4_BF_tp_DNA-PIF-Harbinger	0.589744	9.8e-19
evm.model.R3_4.22	Rover_DM_pol_LTR-Gypsy	0.462687	1.2e-13
evm.model.R3_4.23	PiggyBac-8_SM_DNA-PiggyBac	0.381503	2.2e-53
evm.model.R3_4.58	Copia-13_SI_LTR-Copia	0.483871	1.9e-12
evm.model.R3_4.227	PiggyBac-4_HM_DNA-PiggyBac	0.392453	1.5e-37
evm.model.R3_4.396	Gypsy-6_HM_LTR-Gypsy	0.490566	6.3e-11
evm.model.R3_4.410	48139970_Ame_DNA-hAT-Ac	0.366771	9.4e-43
evm.model.R3_4.1001	50762314_Gga_DNA-hAT-Tip100	0.274566	2.1e-26
evm.model.R3_4.1218	PiggyBac-1_BM_DNA-PiggyBac	0.397727	1.6e-23
evm.model.R3_4.1232	PiggyBac-1_BM_DNA-PiggyBac	0.457627	7.8e-22
evm.model.R3_5.2	Gypsy-8_DWil_LTR-Gypsy	0.507143	1.5e-29
evm.model.R3_5.6	PiggyBac-15_SM_DNA-PiggyBac	0.512397	4.8e-24
evm.model.R3_5.10	R1-1_DSi_pol_LINE-R1	0.529412	9.5e-11
evm.model.R3_5.11	HOPEBm2_pol_LINE-R1	0.361314	1.4e-31
evm.model.R3_5.14	Mariner-2_BM_DNA-TcMar-Tc1	0.411290	6.6e-14
evm.model.R3_5.17	SART1_gag_LINE-R1	0.418605	2.2e-30
evm.model.R3_5.18	R1_Px_pol_LINE-R1	0.371134	3.6e-22
evm.model.R3_5.23	Copia-13_SI_LTR-Copia	0.495238	1.3e-21
evm.model.R3_5.24	HOPEBm2_pol_LINE-R1	0.462536	5e-151
evm.model.R3_5.25	R1_Px_gag_LINE-R1	0.377049	1.7e-31
evm.model.R3_5.33	Gypsy6_AG_LTR-Gypsy	0.308772	7.4e-40
evm.model.R3_5.39	R1-5_BM_gag_LINE-R1	0.371257	5.9e-19
evm.model.R3_5.40	R1_Px_pol_LINE-R1	0.463918	1.9e-19
evm.model.R3_5.41	SART1_pol_LINE-R1	0.508475	2.3e-11
evm.model.R3_5.42	R1_Px_pol_LINE-R1	0.441860	2.4e-34
evm.model.R3_5.44	Mariner-2_BM_DNA-TcMar-Tc1	0.495652	1.1e-27
evm.model.R3_5.46	Copia-13_SI_LTR-Copia	0.415385	2.7e-25
evm.model.R3_5.47	HOPEBm2_pol_LINE-R1	0.377119	5.2e-34
evm.model.R3_5.52	R1_Px_pol_LINE-R1	0.268293	6.8e-22
evm.model.R3_5.92	R1-2_DPer_gag_LINE-R1	0.348214	2.4e-28
evm.model.R3_5.255	48139970_Ame_DNA-hAT-Ac	0.288372	2.8e-15
evm.model.R3_5.288	Copia-13_SI_LTR-Copia	0.491620	1.6e-47
evm.model.R3_5.396	Mariner-6_Crp_1p_DNA-TcMar-Tigger	0.354545	2.5e-52
evm.model.R3_6.7	I-1_NVi_LINE-I	0.278761	2.7e-37
evm.model.R3_6.9	Gypsy-4_DVir_LTR-Gypsy	0.302013	3.2e-13
evm.model.R3_6.10	PiggyBac-14_SM_DNA-PiggyBac	0.393701	1.1e-70
evm.model.R3_6.11	Copia-13_SI_LTR-Copia	0.575758	3.2e-15
evm.model.R3_6.13	Copia-13_SI_LTR-Copia	0.575758	3.9e-15
evm.model.R3_6.14	PiggyBac-14_SM_DNA-PiggyBac	0.393701	3.2e-70
evm.model.R3_6.15	Gypsy-4_DVir_LTR-Gypsy	0.291391	1.4e-12
evm.model.R3_6.16	SART1_pol_LINE-R1	0.299595	3.9e-29
evm.model.R3_6.17	R1-5_BM_gag_LINE-R1	0.307229	2.8e-13
evm.model.R3_6.19	Utopia-1_Gav_pol_LINE-R2-NeSL	0.373832	1.9e-37
evm.model.R3_6.23	Helitron-3_AAe_hel_RC-Helitron	0.729412	5.9e-33
evm.model.R3_6.24	Helitron-3_AAe_hel_RC-Helitron	0.558376	3.1e-54
evm.model.R3_6.25	Helitron-3_AAe_hel_RC-Helitron	0.521739	7.3e-27
evm.model.R3_6.26	Helitron-2_AAe_hel_RC-Helitron	0.470000	2.1e-20
evm.model.R3_6.30	Gypsy1-NVi_pol_LTR-Gypsy	0.283255	3.6e-71
evm.model.R3_6.102	BEL1_SM_LTR-Pao	0.827815	1.4e-65
evm.model.R3_6.103	BEL1_SM_LTR-Pao	0.822368	4.2e-66
evm.model.R3_6.114	Copia-13_SI_LTR-Copia	0.524590	4.5e-12
evm.model.R3_7.3	HOPEBm2_pol_LINE-R1	0.517647	3.1e-38
evm.model.R3_7.6	I-1_NVi_LINE-I	0.278261	8.6e-40
evm.model.R3_7.8	Mariner-5_DEl_tp_DNA-TcMar-Tc1	0.492537	6.9e-11
evm.model.R3_7.14	Copia-13_SI_LTR-Copia	0.333333	2.7e-14
evm.model.R3_7.16	Copia-13_SI_LTR-Copia	0.491429	1.9e-38
evm.model.R3_7.180	Uribo3_HM_DNA-PiggyBac	0.340376	2.3e-59
evm.model.ctg3_0.20	SMAR16_DNA-TcMar-Tigger	0.405882	2.8e-22
evm.model.ctg3_0.25	PiggyBac-10_SM_DNA-PiggyBac	0.425641	1.8e-28
evm.model.ctg3_0.26	SMAR7_DNA-TcMar-Mariner	0.620968	2.5e-42
evm.model.ctg3_0.27	PiggyBac5_Api_DNA-PiggyBac	0.352697	7.1e-30
evm.model.ctg3_0.30	NAVIMAR1_DNA-TcMar-Mariner	0.564815	2.8e-29
evm.model.ctg3_0.32	Copia-13_SI_LTR-Copia	0.462069	1.5e-33
evm.model.ctg3_0.33	Copia-13_SI_LTR-Copia	0.416031	3.8e-47
evm.model.ctg3_0.36	Jockey-13_DBp_pol_LINE-Jockey	0.371429	5.9e-21
evm.model.ctg3_0.39	Copia-13_SI_LTR-Copia	0.609091	1.8e-34
evm.model.ctg3_0.44	SMAR18_DNA-TcMar-Tigger	0.631783	6.1e-96
evm.model.ctg3_0.49	R1-3_BM_gag_LINE-R1	0.580645	2e-16
evm.model.ctg3_0.50	HOPEBm2_pol_LINE-R1	0.432660	1.3e-115
evm.model.ctg3_0.51	HOPEBm2_pol_LINE-R1	0.446809	4.2e-48
evm.model.ctg3_0.53	I-4_AC_pol_LINE-I	0.407080	1.7e-17
evm.model.ctg3_0.57	BEL-3_DEl_LTR-Pao	0.361842	2.5e-16
evm.model.ctg3_0.65	Copia-13_SI_LTR-Copia	0.351880	1.3e-82
evm.model.ctg3_0.66	NAVIMAR1_DNA-TcMar-Mariner	0.448276	3.5e-40
evm.model.ctg3_0.71	48139970_Ame_DNA-hAT-Ac	0.446203	3.9e-70
evm.model.ctg3_0.670	Gypsy1_AG_pol_LTR-Gypsy	0.570000	8.4e-29
evm.model.ctg3_0.1195	48139970_Ame_DNA-hAT-Ac	0.370242	6.1e-45
evm.model.ctg3_0.1208	PiggyBac-10_SM_DNA-PiggyBac	0.602941	3.6e-17
evm.model.ctg4_0.108	SMAR16_DNA-TcMar-Tigger	0.395349	1.9e-22
evm.model.ctg4_0.200	PiggyBac-1_BM_DNA-PiggyBac	0.674419	3e-13
evm.model.ctg4_0.366	Mariner-3_SM_DNA-TcMar-Stowaway	0.557522	7.8e-32
evm.model.ctg4_0.430	Mariner-3_SM_DNA-TcMar-Stowaway	0.518248	1.8e-32
evm.model.ctg4_0.448	Mariner-3_SM_DNA-TcMar-Stowaway	0.633929	1.3e-39
evm.model.ctg4_0.498	GB:AAC52010	0.456140	1.1e-19
evm.model.ctg4_0.581	HSMAR1_tp_DNA-TcMar-Mariner	0.424528	1.9e-16
evm.model.ctg4_0.604	SMAR16_DNA-TcMar-Tigger	0.383333	1.4e-11
evm.model.ctg4_0.609	piggyBac1_Mm_DNA-PiggyBac	0.491396	3e-152
evm.model.ctg4_0.760	Helitron-2_AAe_hel_RC-Helitron	0.407407	7.2e-11
evm.model.ctg4_0.885	Mariner-3_SM_DNA-TcMar-Stowaway	0.563636	2e-12
evm.model.ctg4_0.908	BEL1_SM_LTR-Pao	0.692308	1.2e-24
evm.model.ctg4_0.920	Gypsy-6_CR_pol_LTR-Gypsy	0.622222	6.7e-12
evm.model.ctg4_0.980	SMAR16_DNA-TcMar-Tigger	0.412791	1.3e-22
evm.model.ctg4_0.997	PiggyBac-4_HM_DNA-PiggyBac	0.276515	8.9e-54
evm.model.ctg4_0.1074	SMAR16_DNA-TcMar-Tigger	0.400000	7.5e-13
evm.model.ctg4_0.1233	Mariner-3_SM_DNA-TcMar-Stowaway	0.486842	1.9e-15
evm.model.ctg4_0.1247	Mariner-3_SM_DNA-TcMar-Stowaway	0.325758	9.1e-12
evm.model.ctg4_0.1299	BEL1_SM_LTR-Pao	0.518519	1.3e-16
evm.model.ctg4_0.1336	SMAR16_DNA-TcMar-Tigger	0.415663	4.4e-22
evm.model.ctg4_0.1678	Gypsy-8_HMM_gag_LTR-Gypsy	0.364486	5.4e-14
evm.model.ctg4_0.1679	Mariner_Tbel_tp_DNA-TcMar-Mariner	0.679487	5.2e-24
evm.model.ctg4_0.1680	Gypsy-8_HMM_gag_LTR-Gypsy	0.410853	4.1e-20
evm.model.ctg4_0.1681	R1D_NLo_pol_LINE-R1	0.373585	5.8e-36
evm.model.ctg4_0.1684	PiggyBac-15_SM_DNA-PiggyBac	0.427245	3e-57
evm.model.ctg4_0.1690	31240001_AG_DNA-PiggyBac	0.440476	2e-13
evm.model.ctg4_0.1691	Gypsy41_AG_pol_LTR-Gypsy	0.556604	1.8e-25
evm.model.ctg4_0.1693	GB:AAA17752	0.344828	1.3e-38
evm.model.ctg4_0.1694	Helitron-3_AAe_hel_RC-Helitron	0.344360	1.2e-163
evm.model.ctg4_0.1698	PiggyBac5_Api_DNA-PiggyBac	0.348315	3.7e-20
evm.model.ctg4_0.1699	R1_Px_pol_LINE-R1	0.495413	2.3e-22
evm.model.ctg4_0.1701	Ag-Jen-11_pol_LINE-Jockey	0.321577	1.1e-46
evm.model.ctg4_0.1703	R1A_NVi_gag_LINE-R1	0.301587	3.6e-32
evm.model.ctg4_0.1704	R1D_NLo_pol_LINE-R1	0.413265	6.5e-40
evm.model.ctg4_0.1705	R1D_NLo_pol_LINE-R1	0.336820	6.6e-51
evm.model.ctg4_0.1706	HOPEBm2_pol_LINE-R1	0.527778	2.8e-29
evm.model.ctg4_0.1707	SART1_pol_LINE-R1	0.383721	5.4e-43
evm.model.ctg4_0.1708	SART1_gag_LINE-R1	0.431507	9.4e-18
evm.model.ctg4_0.1710	BEL-45_CQ_LTR-Pao	0.491071	7.6e-23
evm.model.ctg4_0.1712	R1C_NGi_gag_LINE-R1	0.410526	2.8e-14
evm.model.ctg4_0.1714	HOPEBm2_pol_LINE-R1	0.744681	6.9e-11
evm.model.ctg4_0.1716	R1E_NGi_pol_LINE-R1	0.431373	3.8e-19
evm.model.ctg4_0.1718	R1E_NGi_pol_LINE-R1	0.375839	9.4e-21
evm.model.ctg4_0.1719	R1B_NVi_gag_LINE-R1	0.357143	4.5e-21
evm.model.ctg4_0.1724	Copia-13_SI_LTR-Copia	0.454545	3.5e-12
evm.model.ctg4_0.1726	Copia-13_SI_LTR-Copia	0.625000	5.5e-29
evm.model.ctg4_0.1729	Jockey-1_TCa_LINE-Jockey	0.321678	1.6e-66
evm.model.ctg4_0.1732	R1-1_BM_pol_LINE-R1	0.493506	1.6e-12
evm.model.ctg4_0.1733	HOPEBm2_pol_LINE-R1	0.644628	4e-38
evm.model.ctg4_0.1735	R1A_NVi_pol_LINE-R1	0.370031	2e-48
evm.model.ctg4_0.1736	R1A_NVi_pol_LINE-R1	0.410448	1.1e-22
evm.model.ctg4_0.1737	R1B_NVi_pol_LINE-R1	0.588235	8.2e-23
evm.model.ctg4_0.1738	R1_DVi_pol_LINE-R1	0.328488	7.5e-46
evm.model.ctg4_0.1743	Copia-13_SI_LTR-Copia	0.469767	1.2e-50
evm.model.ctg4_0.1746	Copia-13_SI_LTR-Copia	0.600000	4e-34
evm.model.ctg4_0.1747	Copia-13_SI_LTR-Copia	0.359431	2e-38
evm.model.ctg4_0.1748	Copia-13_SI_LTR-Copia	0.325123	2.1e-18
evm.model.ctg4_0.1753	NLR1_Cth_pol_LINE-Jockey	0.488372	1.3e-17
evm.model.ctg4_0.1761	R1B_NVi_pol_LINE-R1	0.262009	8.9e-26
evm.model.ctg4_0.1763	Copia-13_SI_LTR-Copia	0.435897	3.9e-22
evm.model.ctg4_0.1764	Copia-13_SI_LTR-Copia	0.341346	7.1e-22
evm.model.ctg4_0.1765	Copia-13_SI_LTR-Copia	0.697674	8.9e-12
evm.model.ctg5_0.1	HOPEBm2_pol_LINE-R1	0.450549	4.7e-13
evm.model.ctg5_0.7	DM176_pol_LTR-Gypsy	0.450549	1.4e-13
evm.model.ctg5_0.27	Copia-13_SI_LTR-Copia	0.669355	3e-40
evm.model.ctg5_0.28	Copia-13_SI_LTR-Copia	0.427536	7.2e-21
evm.model.ctg5_0.43	R1-2_DEl_gag_LINE-R1	0.350254	4.1e-26
evm.model.ctg5_0.190	55234192_Aga_DNA-Merlin	0.560372	4.2e-97
evm.model.ctg5_0.272	Helitron-1_DR_hel_RC-Helitron	0.318376	1.9e-40
evm.model.ctg5_0.432	HERVL66_pol_LTR-ERVL	0.364964	7.4e-17
evm.model.ctg5_0.594	Mariner-3_SM_DNA-TcMar-Stowaway	0.600000	1.2e-11
evm.model.ctg5_0.1077	Mariner_Tbel_tp_DNA-TcMar-Mariner	0.390625	4.1e-22
evm.model.ctg5_0.1086	PiggyBac-10_SM_DNA-PiggyBac	0.649123	6.5e-14
evm.model.ctg6_0.2	Gypsy-3_DWil_LTR-Gypsy	0.371981	5.6e-35
evm.model.ctg6_0.396	SMAR16_DNA-TcMar-Tigger	0.415254	1.9e-12
evm.model.ctg6_0.802	PiggyBac-1_BM_DNA-PiggyBac	0.424528	1.1e-13
evm.model.ctg6_0.1049	Gypsy-16_HM_LTR-Gypsy	0.297619	6.7e-30
evm.model.ctg6_0.1134	Ginger2-1_AP_DNA-Ginger	0.321168	6.7e-19
evm.model.ctg6_0.1168	Jockey-3_DEu_gag_LINE-Jockey	0.404762	7.7e-13
evm.model.ctg6_0.1223	Mariner-6_Crp_1p_DNA-TcMar-Tigger	0.361478	1.6e-66
evm.model.ctg6_0.1225	PiggyBac-14_SM_DNA-PiggyBac	0.355372	5.6e-79
evm.model.ctg6_0.1239	piggyBac1_Mm_DNA-PiggyBac	0.333333	2.4e-28
evm.model.ctg6_0.1432	SRV_MM_gag_LTR-ERVK	0.419643	2.9e-16
evm.model.ctg7_0.2	Mariner-2_BM_DNA-TcMar-Tc1	0.420290	3.1e-17
evm.model.ctg7_0.136	Gypsy-18_NVi_LTR-Gypsy	0.521127	9.6e-14
evm.model.ctg7_0.171	Mariner1_BT_DNA-TcMar-Mariner	0.583333	7.7e-13
evm.model.ctg7_0.528	BEL1_SM_LTR-Pao	0.821192	1.1e-64
evm.model.ctg7_0.704	SMAR16_DNA-TcMar-Tigger	0.375839	1.5e-13
evm.model.ctg7_0.792	Academ-2_CGi_hel_DNA-Academ	0.261468	3.8e-25
evm.model.ctg7_0.878	Mariner-3_SM_DNA-TcMar-Stowaway	0.403361	5.3e-16
evm.model.ctg7_0.1180	48139970_Ame_DNA-hAT-Ac	0.282258	4.1e-13
evm.model.ctg7_0.1252	PiggyBac-10_SM_DNA-PiggyBac	0.767123	1.9e-25
evm.model.ctg7_0.1259	PiggyBac-10_SM_DNA-PiggyBac	0.449541	1.1e-11
evm.model.ctg7_0.1351	Mariner-3_SM_DNA-TcMar-Stowaway	0.610390	4.1e-23
evm.model.ctg7_0.1388	Mariner-3_SM_DNA-TcMar-Stowaway	0.568627	1.9e-11
evm.model.ctg7_0.1410	Mariner-3_SM_DNA-TcMar-Stowaway	0.610390	9.3e-24
evm.model.ctg7_0.1492	SMAR17_DNA-TcMar-Mariner	0.369231	4.8e-11
evm.model.ctg7_0.1610	Mariner-10_DBp_tp_DNA-TcMar-Tc1	0.434343	5e-21
evm.model.ctg36_0.6	HOPEBm2_pol_LINE-R1	0.427984	3.3e-47
evm.model.ctg36_0.11	HOPEBm2_pol_LINE-R1	0.391753	7.6e-28
evm.model.ctg36_0.12	R1-1_BM_pol_LINE-R1	0.436464	2.4e-31
evm.model.ctg36_0.13	HOPEBm2_pol_LINE-R1	0.435244	2e-88
evm.model.ctg36_0.16	R1_Px_pol_LINE-R1	0.255172	1.1e-14
evm.model.ctg36_0.29	HOPEBm2_pol_LINE-R1	0.330409	7.9e-29
evm.model.ctg38_0.3	Mariner-2_BM_DNA-TcMar-Tc1	0.386861	3.9e-21
evm.model.ctg39_1.2	SART1_gag_LINE-R1	0.454545	1.7e-18
evm.model.ctg39_1.4	HOPEBm2_pol_LINE-R1	0.513932	8.1e-77
evm.model.ctg39_1.5	HOPEBm2_pol_LINE-R1	0.426471	7.4e-22
evm.model.ctg39_1.7	HOPEBm2_pol_LINE-R1	0.518851	8.8e-149
evm.model.ctg39_1.8	SART1_pol_LINE-R1	0.405765	4.8e-78
evm.model.ctg39_1.9	R1_Px_gag_LINE-R1	0.380769	2e-34
evm.model.ctg39_1.24	YOYO_pol_LTR-Gypsy	0.271698	2e-15
evm.model.ctg39_1.25	Gypsy-20_NVi_pol_LTR-Gypsy	0.379845	1e-16
evm.model.ctg39_1.26	Copia-13_SI_LTR-Copia	0.484615	2.5e-23
evm.model.ctg39_1.27	Copia-13_SI_LTR-Copia	0.559524	2.1e-18
evm.model.ctg39_1.28	HOPEBm2_pol_LINE-R1	0.454545	1.3e-64
evm.model.ctg39_1.30	Copia-13_SI_LTR-Copia	0.459677	5.7e-55
evm.model.ctg39_1.35	Gypsy11_AG_pol_LTR-Gypsy	0.328618	1.3e-118
evm.model.ctg39_1.41	Gypsy9_Dya_LTR-Gypsy	0.395833	1.3e-14
evm.model.ctg39_1.46	HOPEBm2_pol_LINE-R1	0.377644	3.3e-28
evm.model.ctg48_0.1	R1-5_BM_gag_LINE-R1	0.402344	2.6e-32
evm.model.ctg48_0.2	HOPEBm2_pol_LINE-R1	0.461684	1.5e-236
evm.model.ctg66_1.1	MARIAM1_tp_DNA-TcMar-Mariner	0.623616	1.3e-89
evm.model.ctg66_1.5	Gypsy-4_DWil_LTR-Gypsy	0.455357	7.1e-25
evm.model.ctg66_1.11	PiggyBac3_Api_DNA-PiggyBac	0.384615	9.9e-30
evm.model.ctg66_1.15	Mariner1_BT_DNA-TcMar-Mariner	0.578947	4e-13
evm.model.ctg72_0.5	Copia-13_SI_LTR-Copia	0.361702	3.2e-11
evm.model.ctg78_1.7	TED_pol_LTR-Gypsy	0.500000	8.2e-24
evm.model.ctg78_1.8	Gypsy-20_NVi_pol_LTR-Gypsy	0.378289	6.4e-45
evm.model.ctg78_1.13	Copia-13_SI_LTR-Copia	0.490909	1.2e-25
evm.model.ctg78_1.14	Copia-13_SI_LTR-Copia	0.566553	8e-92
evm.model.ctg79_0.7	HAT-3_SM_DNA-hAT-Charlie	0.425532	4.3e-16
evm.model.ctg79_0.8	HOPEBm2_pol_LINE-R1	0.437500	2.9e-13
evm.model.ctg79_0.13	R1E_NGi_pol_LINE-R1	0.423588	1.3e-132
evm.model.ctg81_0.8	Gypsy-86_AA_LTR-Gypsy	0.430595	2.1e-67
evm.model.ctg81_0.10	HOPEBm2_pol_LINE-R1	0.470829	2.9e-224
evm.model.ctg81_0.11	R1_Px_gag_LINE-R1	0.411215	7.7e-29
evm.model.ctg85_0.1	HOPEBm2_pol_LINE-R1	0.469903	9.6e-115
evm.model.ctg85_5.8	Copia-13_SI_LTR-Copia	0.485915	1.7e-30
evm.model.ctg85_5.12	R1E_NGi_gag_LINE-R1	0.318937	2.5e-43
evm.model.ctg85_5.13	R1D_NLo_pol_LINE-R1	0.321285	5.3e-29
evm.model.ctg85_5.14	R1D_NLo_pol_LINE-R1	0.410000	3.2e-17
evm.model.ctg85_5.15	R1E_NGi_pol_LINE-R1	0.395000	6.2e-80
evm.model.ctg85_5.17	Gypsy39_AG_pol_LTR-Gypsy	0.361789	9.8e-41
evm.model.ctg90_0.6	Bica_gagpol_LTR-Gypsy	0.341709	1.7e-21
evm.model.ctg102_0.5	HOPEBm2_pol_LINE-R1	0.498024	1.5e-123
evm.model.ctg102_0.6	R1_Px_pol_LINE-R1	0.458824	1.7e-34
evm.model.ctg102_0.9	R1D_NLo_pol_LINE-R1	0.354626	1.1e-55
evm.model.ctg102_0.10	R1E_NGi_pol_LINE-R1	0.297450	8.4e-32
evm.model.ctg102_0.11	SART1_pol_LINE-R1	0.419512	6.1e-28
evm.model.ctg102_0.12	HOPEBm2_pol_LINE-R1	0.573643	2.3e-33
evm.model.ctg129_0.1	HOPEBm2_pol_LINE-R1	0.528000	8.1e-136
evm.model.ctg184_0.1	HOPEBm2_pol_LINE-R1	0.483951	1e-193
evm.model.ctg190_0.9	Utopia-1_Gav_pol_LINE-R2-NeSL	0.344595	2.7e-11
evm.model.ctg190_0.10	Utopia-1_AMi_1p_LINE-R2-NeSL	0.345455	6.4e-37
evm.model.ctg190_0.11	NeSL-1_ACa_LINE-R2-NeSL	0.445946	3.7e-12
evm.model.ctg190_0.13	Gypsy39_AG_pol_LTR-Gypsy	0.431718	2.9e-50
evm.model.ctg190_0.14	DM297_pol_LTR-Gypsy	0.592593	1.8e-15
evm.model.ctg190_0.15	Gypsy-20_NVi_pol_LTR-Gypsy	0.376106	2.2e-33
evm.model.ctg222_0.4	MARIAM1_tp_DNA-TcMar-Mariner	0.803571	5.9e-49
evm.model.ctg222_0.5	MARIAM1_tp_DNA-TcMar-Mariner	0.775000	3.9e-91
evm.model.ctg222_0.7	Utopia-1_AMi_1p_LINE-R2-NeSL	0.306843	8.2e-45
evm.model.ctg222_0.8	Utopia-1_AMi_1p_LINE-R2-NeSL	0.463415	3.6e-16
evm.model.ctg222_0.9	Utopia-1_Crp_1p_LINE-R2-NeSL	0.380435	3.2e-14
evm.model.ctg222_0.12	DM176_pol_LTR-Gypsy	0.465060	1.8e-93
evm.model.ctg270_0.1	HOPEBm2_pol_LINE-R1	0.520468	4.3e-134
evm.model.ctg293_0.1	Gypsy8_AG_pol_LTR-Gypsy	0.321053	7e-17
evm.model.ctg296_0.2	HOPEBm2_pol_LINE-R1	0.491139	1.3e-93
evm.model.ctg442_0.2	HOPEBm2_pol_LINE-R1	0.519928	1.7e-147
evm.model.ctg442_0.3	SART1_pol_LINE-R1	0.487805	1.1e-48
evm.model.ctg443_0.2	R1_Px_gag_LINE-R1	0.416667	5.8e-11
evm.model.ctg443_0.3	HOPEBm2_pol_LINE-R1	0.448120	1.9e-136
evm.model.ctg443_0.4	HOPEBm2_pol_LINE-R1	0.493548	1.9e-76
evm.model.ctg462_0.4	Utopia-1_AMi_1p_LINE-R2-NeSL	0.409091	7.8e-46
