# Supplementary material for: Prevalent bee venom genes evolved before the aculeate stinger and eusociality
Source: BMC Biol. 2023 Oct 23;21:229. doi: 10.1186/s12915-023-01656-5 (PMC10591384; doi:10.1186/s12915-023-01656-5)
Supplement: Supplementary file 39 — Additional file 39. Genome annotation of Tetragonula carbonaria. [file 12915_2023_1656_MOESM39_ESM.zip › Tetragonula_carbonaria.annotation.funannotate.with.RNAseq.Oct2020/results.intermediate/evm.cleaned.gff3]

ctg199_0	EVM	gene	3706	7944	.	+	.	ID=evm.TU.ctg199_0.1;
ctg199_0	EVM	mRNA	3706	7944	.	+	.	ID=evm.model.ctg199_0.1;Parent=evm.TU.ctg199_0.1;
ctg199_0	EVM	exon	3706	3797	.	+	.	ID=evm.model.ctg199_0.1.exon1;Parent=evm.model.ctg199_0.1
ctg199_0	EVM	CDS	3706	3797	.	+	0	ID=cds.evm.model.ctg199_0.1;Parent=evm.model.ctg199_0.1
ctg199_0	EVM	exon	4887	4930	.	+	.	ID=evm.model.ctg199_0.1.exon2;Parent=evm.model.ctg199_0.1
ctg199_0	EVM	CDS	4887	4930	.	+	1	ID=cds.evm.model.ctg199_0.1;Parent=evm.model.ctg199_0.1
ctg199_0	EVM	exon	5014	5310	.	+	.	ID=evm.model.ctg199_0.1.exon3;Parent=evm.model.ctg199_0.1
ctg199_0	EVM	CDS	5014	5310	.	+	2	ID=cds.evm.model.ctg199_0.1;Parent=evm.model.ctg199_0.1
ctg199_0	EVM	exon	5528	5691	.	+	.	ID=evm.model.ctg199_0.1.exon4;Parent=evm.model.ctg199_0.1
ctg199_0	EVM	CDS	5528	5691	.	+	2	ID=cds.evm.model.ctg199_0.1;Parent=evm.model.ctg199_0.1
ctg199_0	EVM	exon	5952	6078	.	+	.	ID=evm.model.ctg199_0.1.exon5;Parent=evm.model.ctg199_0.1
ctg199_0	EVM	CDS	5952	6078	.	+	0	ID=cds.evm.model.ctg199_0.1;Parent=evm.model.ctg199_0.1
ctg199_0	EVM	exon	6319	6471	.	+	.	ID=evm.model.ctg199_0.1.exon6;Parent=evm.model.ctg199_0.1
ctg199_0	EVM	CDS	6319	6471	.	+	2	ID=cds.evm.model.ctg199_0.1;Parent=evm.model.ctg199_0.1
ctg199_0	EVM	exon	6589	7099	.	+	.	ID=evm.model.ctg199_0.1.exon7;Parent=evm.model.ctg199_0.1
ctg199_0	EVM	CDS	6589	7099	.	+	2	ID=cds.evm.model.ctg199_0.1;Parent=evm.model.ctg199_0.1
ctg199_0	EVM	exon	7335	7944	.	+	.	ID=evm.model.ctg199_0.1.exon8;Parent=evm.model.ctg199_0.1
ctg199_0	EVM	CDS	7335	7944	.	+	1	ID=cds.evm.model.ctg199_0.1;Parent=evm.model.ctg199_0.1
ctg199_0	EVM	gene	8183	11285	.	+	.	ID=evm.TU.ctg199_0.2;
ctg199_0	EVM	mRNA	8183	11285	.	+	.	ID=evm.model.ctg199_0.2;Parent=evm.TU.ctg199_0.2;
ctg199_0	EVM	exon	8183	8263	.	+	.	ID=evm.model.ctg199_0.2.exon1;Parent=evm.model.ctg199_0.2
ctg199_0	EVM	CDS	8183	8263	.	+	0	ID=cds.evm.model.ctg199_0.2;Parent=evm.model.ctg199_0.2
ctg199_0	EVM	exon	8716	8904	.	+	.	ID=evm.model.ctg199_0.2.exon2;Parent=evm.model.ctg199_0.2
ctg199_0	EVM	CDS	8716	8904	.	+	0	ID=cds.evm.model.ctg199_0.2;Parent=evm.model.ctg199_0.2
ctg199_0	EVM	exon	9029	9109	.	+	.	ID=evm.model.ctg199_0.2.exon3;Parent=evm.model.ctg199_0.2
ctg199_0	EVM	CDS	9029	9109	.	+	0	ID=cds.evm.model.ctg199_0.2;Parent=evm.model.ctg199_0.2
ctg199_0	EVM	exon	9251	9427	.	+	.	ID=evm.model.ctg199_0.2.exon4;Parent=evm.model.ctg199_0.2
ctg199_0	EVM	CDS	9251	9427	.	+	0	ID=cds.evm.model.ctg199_0.2;Parent=evm.model.ctg199_0.2
ctg199_0	EVM	exon	9625	9784	.	+	.	ID=evm.model.ctg199_0.2.exon5;Parent=evm.model.ctg199_0.2
ctg199_0	EVM	CDS	9625	9784	.	+	0	ID=cds.evm.model.ctg199_0.2;Parent=evm.model.ctg199_0.2
ctg199_0	EVM	exon	9897	10046	.	+	.	ID=evm.model.ctg199_0.2.exon6;Parent=evm.model.ctg199_0.2
ctg199_0	EVM	CDS	9897	10046	.	+	2	ID=cds.evm.model.ctg199_0.2;Parent=evm.model.ctg199_0.2
ctg199_0	EVM	exon	10204	10375	.	+	.	ID=evm.model.ctg199_0.2.exon7;Parent=evm.model.ctg199_0.2
ctg199_0	EVM	CDS	10204	10375	.	+	2	ID=cds.evm.model.ctg199_0.2;Parent=evm.model.ctg199_0.2
ctg199_0	EVM	exon	10517	10657	.	+	.	ID=evm.model.ctg199_0.2.exon8;Parent=evm.model.ctg199_0.2
ctg199_0	EVM	CDS	10517	10657	.	+	1	ID=cds.evm.model.ctg199_0.2;Parent=evm.model.ctg199_0.2
ctg199_0	EVM	exon	10771	10963	.	+	.	ID=evm.model.ctg199_0.2.exon9;Parent=evm.model.ctg199_0.2
ctg199_0	EVM	CDS	10771	10963	.	+	1	ID=cds.evm.model.ctg199_0.2;Parent=evm.model.ctg199_0.2
ctg199_0	EVM	exon	11109	11285	.	+	.	ID=evm.model.ctg199_0.2.exon10;Parent=evm.model.ctg199_0.2
ctg199_0	EVM	CDS	11109	11285	.	+	0	ID=cds.evm.model.ctg199_0.2;Parent=evm.model.ctg199_0.2
ctg199_0	EVM	gene	11349	12591	.	+	.	ID=evm.TU.ctg199_0.3;
ctg199_0	EVM	mRNA	11349	12591	.	+	.	ID=evm.model.ctg199_0.3;Parent=evm.TU.ctg199_0.3;
ctg199_0	EVM	exon	11349	11671	.	+	.	ID=evm.model.ctg199_0.3.exon1;Parent=evm.model.ctg199_0.3
ctg199_0	EVM	CDS	11349	11671	.	+	0	ID=cds.evm.model.ctg199_0.3;Parent=evm.model.ctg199_0.3
ctg199_0	EVM	exon	12165	12220	.	+	.	ID=evm.model.ctg199_0.3.exon2;Parent=evm.model.ctg199_0.3
ctg199_0	EVM	CDS	12165	12220	.	+	1	ID=cds.evm.model.ctg199_0.3;Parent=evm.model.ctg199_0.3
ctg199_0	EVM	exon	12587	12591	.	+	.	ID=evm.model.ctg199_0.3.exon3;Parent=evm.model.ctg199_0.3
ctg199_0	EVM	CDS	12587	12591	.	+	2	ID=cds.evm.model.ctg199_0.3;Parent=evm.model.ctg199_0.3
ctg199_0	EVM	gene	12675	13643	.	+	.	ID=evm.TU.ctg199_0.4;
ctg199_0	EVM	mRNA	12675	13643	.	+	.	ID=evm.model.ctg199_0.4;Parent=evm.TU.ctg199_0.4;
ctg199_0	EVM	exon	12675	13186	.	+	.	ID=evm.model.ctg199_0.4.exon1;Parent=evm.model.ctg199_0.4
ctg199_0	EVM	CDS	12675	13186	.	+	0	ID=cds.evm.model.ctg199_0.4;Parent=evm.model.ctg199_0.4
ctg199_0	EVM	exon	13277	13643	.	+	.	ID=evm.model.ctg199_0.4.exon2;Parent=evm.model.ctg199_0.4
ctg199_0	EVM	CDS	13277	13643	.	+	1	ID=cds.evm.model.ctg199_0.4;Parent=evm.model.ctg199_0.4
ctg199_0	EVM	gene	17045	17763	.	-	.	ID=evm.TU.ctg199_0.5;
ctg199_0	EVM	mRNA	17045	17763	.	-	.	ID=evm.model.ctg199_0.5;Parent=evm.TU.ctg199_0.5;
ctg199_0	EVM	exon	17501	17763	.	-	.	ID=evm.model.ctg199_0.5.exon1;Parent=evm.model.ctg199_0.5
ctg199_0	EVM	CDS	17501	17763	.	-	0	ID=cds.evm.model.ctg199_0.5;Parent=evm.model.ctg199_0.5
ctg199_0	EVM	exon	17045	17228	.	-	.	ID=evm.model.ctg199_0.5.exon2;Parent=evm.model.ctg199_0.5
ctg199_0	EVM	CDS	17045	17228	.	-	1	ID=cds.evm.model.ctg199_0.5;Parent=evm.model.ctg199_0.5
ctg199_0	EVM	gene	19737	20237	.	-	.	ID=evm.TU.ctg199_0.6;
ctg199_0	EVM	mRNA	19737	20237	.	-	.	ID=evm.model.ctg199_0.6;Parent=evm.TU.ctg199_0.6;
ctg199_0	EVM	exon	19951	20237	.	-	.	ID=evm.model.ctg199_0.6.exon1;Parent=evm.model.ctg199_0.6
ctg199_0	EVM	CDS	19951	20237	.	-	0	ID=cds.evm.model.ctg199_0.6;Parent=evm.model.ctg199_0.6
ctg199_0	EVM	exon	19737	19809	.	-	.	ID=evm.model.ctg199_0.6.exon2;Parent=evm.model.ctg199_0.6
ctg199_0	EVM	CDS	19737	19809	.	-	1	ID=cds.evm.model.ctg199_0.6;Parent=evm.model.ctg199_0.6
ctg199_0	EVM	gene	21111	23030	.	+	.	ID=evm.TU.ctg199_0.7;
ctg199_0	EVM	mRNA	21111	23030	.	+	.	ID=evm.model.ctg199_0.7;Parent=evm.TU.ctg199_0.7;
ctg199_0	EVM	exon	21111	21436	.	+	.	ID=evm.model.ctg199_0.7.exon1;Parent=evm.model.ctg199_0.7
ctg199_0	EVM	CDS	21111	21436	.	+	0	ID=cds.evm.model.ctg199_0.7;Parent=evm.model.ctg199_0.7
ctg199_0	EVM	exon	21510	21799	.	+	.	ID=evm.model.ctg199_0.7.exon2;Parent=evm.model.ctg199_0.7
ctg199_0	EVM	CDS	21510	21799	.	+	1	ID=cds.evm.model.ctg199_0.7;Parent=evm.model.ctg199_0.7
ctg199_0	EVM	exon	22493	22731	.	+	.	ID=evm.model.ctg199_0.7.exon3;Parent=evm.model.ctg199_0.7
ctg199_0	EVM	CDS	22493	22731	.	+	2	ID=cds.evm.model.ctg199_0.7;Parent=evm.model.ctg199_0.7
ctg199_0	EVM	exon	22833	23030	.	+	.	ID=evm.model.ctg199_0.7.exon4;Parent=evm.model.ctg199_0.7
ctg199_0	EVM	CDS	22833	23030	.	+	0	ID=cds.evm.model.ctg199_0.7;Parent=evm.model.ctg199_0.7
ctg199_0	EVM	gene	23635	27964	.	-	.	ID=evm.TU.ctg199_0.8;
ctg199_0	EVM	mRNA	23635	27964	.	-	.	ID=evm.model.ctg199_0.8;Parent=evm.TU.ctg199_0.8;
ctg199_0	EVM	exon	27814	27964	.	-	.	ID=evm.model.ctg199_0.8.exon1;Parent=evm.model.ctg199_0.8
ctg199_0	EVM	CDS	27814	27964	.	-	0	ID=cds.evm.model.ctg199_0.8;Parent=evm.model.ctg199_0.8
ctg199_0	EVM	exon	27249	27463	.	-	.	ID=evm.model.ctg199_0.8.exon2;Parent=evm.model.ctg199_0.8
ctg199_0	EVM	CDS	27249	27463	.	-	2	ID=cds.evm.model.ctg199_0.8;Parent=evm.model.ctg199_0.8
ctg199_0	EVM	exon	26911	27042	.	-	.	ID=evm.model.ctg199_0.8.exon3;Parent=evm.model.ctg199_0.8
ctg199_0	EVM	CDS	26911	27042	.	-	0	ID=cds.evm.model.ctg199_0.8;Parent=evm.model.ctg199_0.8
ctg199_0	EVM	exon	26559	26719	.	-	.	ID=evm.model.ctg199_0.8.exon4;Parent=evm.model.ctg199_0.8
ctg199_0	EVM	CDS	26559	26719	.	-	0	ID=cds.evm.model.ctg199_0.8;Parent=evm.model.ctg199_0.8
ctg199_0	EVM	exon	26325	26458	.	-	.	ID=evm.model.ctg199_0.8.exon5;Parent=evm.model.ctg199_0.8
ctg199_0	EVM	CDS	26325	26458	.	-	1	ID=cds.evm.model.ctg199_0.8;Parent=evm.model.ctg199_0.8
ctg199_0	EVM	exon	25859	26234	.	-	.	ID=evm.model.ctg199_0.8.exon6;Parent=evm.model.ctg199_0.8
ctg199_0	EVM	CDS	25859	26234	.	-	2	ID=cds.evm.model.ctg199_0.8;Parent=evm.model.ctg199_0.8
ctg199_0	EVM	exon	25433	25612	.	-	.	ID=evm.model.ctg199_0.8.exon7;Parent=evm.model.ctg199_0.8
ctg199_0	EVM	CDS	25433	25612	.	-	1	ID=cds.evm.model.ctg199_0.8;Parent=evm.model.ctg199_0.8
ctg199_0	EVM	exon	25082	25343	.	-	.	ID=evm.model.ctg199_0.8.exon8;Parent=evm.model.ctg199_0.8
ctg199_0	EVM	CDS	25082	25343	.	-	1	ID=cds.evm.model.ctg199_0.8;Parent=evm.model.ctg199_0.8
ctg199_0	EVM	exon	24762	24977	.	-	.	ID=evm.model.ctg199_0.8.exon9;Parent=evm.model.ctg199_0.8
ctg199_0	EVM	CDS	24762	24977	.	-	0	ID=cds.evm.model.ctg199_0.8;Parent=evm.model.ctg199_0.8
ctg199_0	EVM	exon	24119	24290	.	-	.	ID=evm.model.ctg199_0.8.exon10;Parent=evm.model.ctg199_0.8
ctg199_0	EVM	CDS	24119	24290	.	-	0	ID=cds.evm.model.ctg199_0.8;Parent=evm.model.ctg199_0.8
ctg199_0	EVM	exon	23635	23777	.	-	.	ID=evm.model.ctg199_0.8.exon11;Parent=evm.model.ctg199_0.8
ctg199_0	EVM	CDS	23635	23777	.	-	2	ID=cds.evm.model.ctg199_0.8;Parent=evm.model.ctg199_0.8
ctg199_0	EVM	gene	30556	41222	.	-	.	ID=evm.TU.ctg199_0.9;
ctg199_0	EVM	mRNA	30556	41222	.	-	.	ID=evm.model.ctg199_0.9;Parent=evm.TU.ctg199_0.9;
ctg199_0	EVM	exon	41093	41222	.	-	.	ID=evm.model.ctg199_0.9.exon1;Parent=evm.model.ctg199_0.9
ctg199_0	EVM	CDS	41093	41222	.	-	0	ID=cds.evm.model.ctg199_0.9;Parent=evm.model.ctg199_0.9
ctg199_0	EVM	exon	40711	40971	.	-	.	ID=evm.model.ctg199_0.9.exon2;Parent=evm.model.ctg199_0.9
ctg199_0	EVM	CDS	40711	40971	.	-	2	ID=cds.evm.model.ctg199_0.9;Parent=evm.model.ctg199_0.9
ctg199_0	EVM	exon	40002	40273	.	-	.	ID=evm.model.ctg199_0.9.exon3;Parent=evm.model.ctg199_0.9
ctg199_0	EVM	CDS	40002	40273	.	-	2	ID=cds.evm.model.ctg199_0.9;Parent=evm.model.ctg199_0.9
ctg199_0	EVM	exon	39756	39909	.	-	.	ID=evm.model.ctg199_0.9.exon4;Parent=evm.model.ctg199_0.9
ctg199_0	EVM	CDS	39756	39909	.	-	0	ID=cds.evm.model.ctg199_0.9;Parent=evm.model.ctg199_0.9
ctg199_0	EVM	exon	39379	39672	.	-	.	ID=evm.model.ctg199_0.9.exon5;Parent=evm.model.ctg199_0.9
ctg199_0	EVM	CDS	39379	39672	.	-	2	ID=cds.evm.model.ctg199_0.9;Parent=evm.model.ctg199_0.9
ctg199_0	EVM	exon	38556	39236	.	-	.	ID=evm.model.ctg199_0.9.exon6;Parent=evm.model.ctg199_0.9
ctg199_0	EVM	CDS	38556	39236	.	-	2	ID=cds.evm.model.ctg199_0.9;Parent=evm.model.ctg199_0.9
ctg199_0	EVM	exon	38164	38433	.	-	.	ID=evm.model.ctg199_0.9.exon7;Parent=evm.model.ctg199_0.9
ctg199_0	EVM	CDS	38164	38433	.	-	2	ID=cds.evm.model.ctg199_0.9;Parent=evm.model.ctg199_0.9
ctg199_0	EVM	exon	37914	38078	.	-	.	ID=evm.model.ctg199_0.9.exon8;Parent=evm.model.ctg199_0.9
ctg199_0	EVM	CDS	37914	38078	.	-	2	ID=cds.evm.model.ctg199_0.9;Parent=evm.model.ctg199_0.9
ctg199_0	EVM	exon	37716	37843	.	-	.	ID=evm.model.ctg199_0.9.exon9;Parent=evm.model.ctg199_0.9
ctg199_0	EVM	CDS	37716	37843	.	-	2	ID=cds.evm.model.ctg199_0.9;Parent=evm.model.ctg199_0.9
ctg199_0	EVM	exon	37183	37559	.	-	.	ID=evm.model.ctg199_0.9.exon10;Parent=evm.model.ctg199_0.9
ctg199_0	EVM	CDS	37183	37559	.	-	0	ID=cds.evm.model.ctg199_0.9;Parent=evm.model.ctg199_0.9
ctg199_0	EVM	exon	36588	37123	.	-	.	ID=evm.model.ctg199_0.9.exon11;Parent=evm.model.ctg199_0.9
ctg199_0	EVM	CDS	36588	37123	.	-	1	ID=cds.evm.model.ctg199_0.9;Parent=evm.model.ctg199_0.9
ctg199_0	EVM	exon	35936	36418	.	-	.	ID=evm.model.ctg199_0.9.exon12;Parent=evm.model.ctg199_0.9
ctg199_0	EVM	CDS	35936	36418	.	-	2	ID=cds.evm.model.ctg199_0.9;Parent=evm.model.ctg199_0.9
ctg199_0	EVM	exon	35708	35850	.	-	.	ID=evm.model.ctg199_0.9.exon13;Parent=evm.model.ctg199_0.9
ctg199_0	EVM	CDS	35708	35850	.	-	2	ID=cds.evm.model.ctg199_0.9;Parent=evm.model.ctg199_0.9
ctg199_0	EVM	exon	34996	35606	.	-	.	ID=evm.model.ctg199_0.9.exon14;Parent=evm.model.ctg199_0.9
ctg199_0	EVM	CDS	34996	35606	.	-	0	ID=cds.evm.model.ctg199_0.9;Parent=evm.model.ctg199_0.9
ctg199_0	EVM	exon	33740	34929	.	-	.	ID=evm.model.ctg199_0.9.exon15;Parent=evm.model.ctg199_0.9
ctg199_0	EVM	CDS	33740	34929	.	-	1	ID=cds.evm.model.ctg199_0.9;Parent=evm.model.ctg199_0.9
ctg199_0	EVM	exon	32355	33646	.	-	.	ID=evm.model.ctg199_0.9.exon16;Parent=evm.model.ctg199_0.9
ctg199_0	EVM	CDS	32355	33646	.	-	2	ID=cds.evm.model.ctg199_0.9;Parent=evm.model.ctg199_0.9
ctg199_0	EVM	exon	30556	31650	.	-	.	ID=evm.model.ctg199_0.9.exon17;Parent=evm.model.ctg199_0.9
ctg199_0	EVM	CDS	30556	31650	.	-	0	ID=cds.evm.model.ctg199_0.9;Parent=evm.model.ctg199_0.9
ctg199_0	EVM	gene	42845	43757	.	+	.	ID=evm.TU.ctg199_0.10;
ctg199_0	EVM	mRNA	42845	43757	.	+	.	ID=evm.model.ctg199_0.10;Parent=evm.TU.ctg199_0.10;
ctg199_0	EVM	exon	42845	43025	.	+	.	ID=evm.model.ctg199_0.10.exon1;Parent=evm.model.ctg199_0.10
ctg199_0	EVM	CDS	42845	43025	.	+	0	ID=cds.evm.model.ctg199_0.10;Parent=evm.model.ctg199_0.10
ctg199_0	EVM	exon	43210	43399	.	+	.	ID=evm.model.ctg199_0.10.exon2;Parent=evm.model.ctg199_0.10
ctg199_0	EVM	CDS	43210	43399	.	+	2	ID=cds.evm.model.ctg199_0.10;Parent=evm.model.ctg199_0.10
ctg199_0	EVM	exon	43475	43757	.	+	.	ID=evm.model.ctg199_0.10.exon3;Parent=evm.model.ctg199_0.10
ctg199_0	EVM	CDS	43475	43757	.	+	1	ID=cds.evm.model.ctg199_0.10;Parent=evm.model.ctg199_0.10
ctg199_0	EVM	gene	44240	47164	.	-	.	ID=evm.TU.ctg199_0.11;
ctg199_0	EVM	mRNA	44240	47164	.	-	.	ID=evm.model.ctg199_0.11;Parent=evm.TU.ctg199_0.11;
ctg199_0	EVM	exon	46422	47164	.	-	.	ID=evm.model.ctg199_0.11.exon1;Parent=evm.model.ctg199_0.11
ctg199_0	EVM	CDS	46422	47164	.	-	0	ID=cds.evm.model.ctg199_0.11;Parent=evm.model.ctg199_0.11
ctg199_0	EVM	exon	46121	46320	.	-	.	ID=evm.model.ctg199_0.11.exon2;Parent=evm.model.ctg199_0.11
ctg199_0	EVM	CDS	46121	46320	.	-	1	ID=cds.evm.model.ctg199_0.11;Parent=evm.model.ctg199_0.11
ctg199_0	EVM	exon	45861	45973	.	-	.	ID=evm.model.ctg199_0.11.exon3;Parent=evm.model.ctg199_0.11
ctg199_0	EVM	CDS	45861	45973	.	-	2	ID=cds.evm.model.ctg199_0.11;Parent=evm.model.ctg199_0.11
ctg199_0	EVM	exon	45588	45780	.	-	.	ID=evm.model.ctg199_0.11.exon4;Parent=evm.model.ctg199_0.11
ctg199_0	EVM	CDS	45588	45780	.	-	0	ID=cds.evm.model.ctg199_0.11;Parent=evm.model.ctg199_0.11
ctg199_0	EVM	exon	44421	44705	.	-	.	ID=evm.model.ctg199_0.11.exon5;Parent=evm.model.ctg199_0.11
ctg199_0	EVM	CDS	44421	44705	.	-	2	ID=cds.evm.model.ctg199_0.11;Parent=evm.model.ctg199_0.11
ctg199_0	EVM	exon	44240	44328	.	-	.	ID=evm.model.ctg199_0.11.exon6;Parent=evm.model.ctg199_0.11
ctg199_0	EVM	CDS	44240	44328	.	-	2	ID=cds.evm.model.ctg199_0.11;Parent=evm.model.ctg199_0.11
ctg199_0	EVM	gene	48103	49033	.	+	.	ID=evm.TU.ctg199_0.12;
ctg199_0	EVM	mRNA	48103	49033	.	+	.	ID=evm.model.ctg199_0.12;Parent=evm.TU.ctg199_0.12;
ctg199_0	EVM	exon	48103	48538	.	+	.	ID=evm.model.ctg199_0.12.exon1;Parent=evm.model.ctg199_0.12
ctg199_0	EVM	CDS	48103	48538	.	+	0	ID=cds.evm.model.ctg199_0.12;Parent=evm.model.ctg199_0.12
ctg199_0	EVM	exon	48798	49033	.	+	.	ID=evm.model.ctg199_0.12.exon2;Parent=evm.model.ctg199_0.12
ctg199_0	EVM	CDS	48798	49033	.	+	2	ID=cds.evm.model.ctg199_0.12;Parent=evm.model.ctg199_0.12
ctg199_0	EVM	gene	51269	53056	.	+	.	ID=evm.TU.ctg199_0.13;
ctg199_0	EVM	mRNA	51269	53056	.	+	.	ID=evm.model.ctg199_0.13;Parent=evm.TU.ctg199_0.13;
ctg199_0	EVM	exon	51269	51544	.	+	.	ID=evm.model.ctg199_0.13.exon1;Parent=evm.model.ctg199_0.13
ctg199_0	EVM	CDS	51269	51544	.	+	0	ID=cds.evm.model.ctg199_0.13;Parent=evm.model.ctg199_0.13
ctg199_0	EVM	exon	51653	51915	.	+	.	ID=evm.model.ctg199_0.13.exon2;Parent=evm.model.ctg199_0.13
ctg199_0	EVM	CDS	51653	51915	.	+	0	ID=cds.evm.model.ctg199_0.13;Parent=evm.model.ctg199_0.13
ctg199_0	EVM	exon	52554	52859	.	+	.	ID=evm.model.ctg199_0.13.exon3;Parent=evm.model.ctg199_0.13
ctg199_0	EVM	CDS	52554	52859	.	+	1	ID=cds.evm.model.ctg199_0.13;Parent=evm.model.ctg199_0.13
ctg199_0	EVM	exon	52930	53056	.	+	.	ID=evm.model.ctg199_0.13.exon4;Parent=evm.model.ctg199_0.13
ctg199_0	EVM	CDS	52930	53056	.	+	1	ID=cds.evm.model.ctg199_0.13;Parent=evm.model.ctg199_0.13
ctg199_0	EVM	gene	55710	56713	.	+	.	ID=evm.TU.ctg199_0.14;
ctg199_0	EVM	mRNA	55710	56713	.	+	.	ID=evm.model.ctg199_0.14;Parent=evm.TU.ctg199_0.14;
ctg199_0	EVM	exon	55710	55973	.	+	.	ID=evm.model.ctg199_0.14.exon1;Parent=evm.model.ctg199_0.14
ctg199_0	EVM	CDS	55710	55973	.	+	0	ID=cds.evm.model.ctg199_0.14;Parent=evm.model.ctg199_0.14
ctg199_0	EVM	exon	56408	56713	.	+	.	ID=evm.model.ctg199_0.14.exon2;Parent=evm.model.ctg199_0.14
ctg199_0	EVM	CDS	56408	56713	.	+	0	ID=cds.evm.model.ctg199_0.14;Parent=evm.model.ctg199_0.14
ctg199_0	EVM	gene	59590	64951	.	-	.	ID=evm.TU.ctg199_0.15;
ctg199_0	EVM	mRNA	59590	64951	.	-	.	ID=evm.model.ctg199_0.15;Parent=evm.TU.ctg199_0.15;
ctg199_0	EVM	exon	64765	64951	.	-	.	ID=evm.model.ctg199_0.15.exon1;Parent=evm.model.ctg199_0.15
ctg199_0	EVM	CDS	64765	64951	.	-	0	ID=cds.evm.model.ctg199_0.15;Parent=evm.model.ctg199_0.15
ctg199_0	EVM	exon	64515	64657	.	-	.	ID=evm.model.ctg199_0.15.exon2;Parent=evm.model.ctg199_0.15
ctg199_0	EVM	CDS	64515	64657	.	-	2	ID=cds.evm.model.ctg199_0.15;Parent=evm.model.ctg199_0.15
ctg199_0	EVM	exon	63558	63843	.	-	.	ID=evm.model.ctg199_0.15.exon3;Parent=evm.model.ctg199_0.15
ctg199_0	EVM	CDS	63558	63843	.	-	0	ID=cds.evm.model.ctg199_0.15;Parent=evm.model.ctg199_0.15
ctg199_0	EVM	exon	61019	61235	.	-	.	ID=evm.model.ctg199_0.15.exon4;Parent=evm.model.ctg199_0.15
ctg199_0	EVM	CDS	61019	61235	.	-	2	ID=cds.evm.model.ctg199_0.15;Parent=evm.model.ctg199_0.15
ctg199_0	EVM	exon	59590	59896	.	-	.	ID=evm.model.ctg199_0.15.exon5;Parent=evm.model.ctg199_0.15
ctg199_0	EVM	CDS	59590	59896	.	-	1	ID=cds.evm.model.ctg199_0.15;Parent=evm.model.ctg199_0.15
ctg199_0	EVM	gene	66029	66816	.	+	.	ID=evm.TU.ctg199_0.16;
ctg199_0	EVM	mRNA	66029	66816	.	+	.	ID=evm.model.ctg199_0.16;Parent=evm.TU.ctg199_0.16;
ctg199_0	EVM	exon	66029	66459	.	+	.	ID=evm.model.ctg199_0.16.exon1;Parent=evm.model.ctg199_0.16
ctg199_0	EVM	CDS	66029	66459	.	+	0	ID=cds.evm.model.ctg199_0.16;Parent=evm.model.ctg199_0.16
ctg199_0	EVM	exon	66567	66816	.	+	.	ID=evm.model.ctg199_0.16.exon2;Parent=evm.model.ctg199_0.16
ctg199_0	EVM	CDS	66567	66816	.	+	1	ID=cds.evm.model.ctg199_0.16;Parent=evm.model.ctg199_0.16
ctg199_0	EVM	gene	67088	67674	.	-	.	ID=evm.TU.ctg199_0.17;
ctg199_0	EVM	mRNA	67088	67674	.	-	.	ID=evm.model.ctg199_0.17;Parent=evm.TU.ctg199_0.17;
ctg199_0	EVM	exon	67632	67674	.	-	.	ID=evm.model.ctg199_0.17.exon1;Parent=evm.model.ctg199_0.17
ctg199_0	EVM	CDS	67632	67674	.	-	0	ID=cds.evm.model.ctg199_0.17;Parent=evm.model.ctg199_0.17
ctg199_0	EVM	exon	67088	67533	.	-	.	ID=evm.model.ctg199_0.17.exon2;Parent=evm.model.ctg199_0.17
ctg199_0	EVM	CDS	67088	67533	.	-	2	ID=cds.evm.model.ctg199_0.17;Parent=evm.model.ctg199_0.17
R1_5	EVM	gene	796	7713	.	+	.	ID=evm.TU.R1_5.1;
R1_5	EVM	mRNA	796	7713	.	+	.	ID=evm.model.R1_5.1;Parent=evm.TU.R1_5.1;
R1_5	EVM	exon	796	974	.	+	.	ID=evm.model.R1_5.1.exon1;Parent=evm.model.R1_5.1
R1_5	EVM	CDS	796	974	.	+	0	ID=cds.evm.model.R1_5.1;Parent=evm.model.R1_5.1
R1_5	EVM	exon	1369	1547	.	+	.	ID=evm.model.R1_5.1.exon2;Parent=evm.model.R1_5.1
R1_5	EVM	CDS	1369	1547	.	+	1	ID=cds.evm.model.R1_5.1;Parent=evm.model.R1_5.1
R1_5	EVM	exon	1874	2082	.	+	.	ID=evm.model.R1_5.1.exon3;Parent=evm.model.R1_5.1
R1_5	EVM	CDS	1874	2082	.	+	2	ID=cds.evm.model.R1_5.1;Parent=evm.model.R1_5.1
R1_5	EVM	exon	2635	3069	.	+	.	ID=evm.model.R1_5.1.exon4;Parent=evm.model.R1_5.1
R1_5	EVM	CDS	2635	3069	.	+	0	ID=cds.evm.model.R1_5.1;Parent=evm.model.R1_5.1
R1_5	EVM	exon	7669	7713	.	+	.	ID=evm.model.R1_5.1.exon5;Parent=evm.model.R1_5.1
R1_5	EVM	CDS	7669	7713	.	+	0	ID=cds.evm.model.R1_5.1;Parent=evm.model.R1_5.1
R1_5	EVM	gene	8465	9323	.	+	.	ID=evm.TU.R1_5.2;
R1_5	EVM	mRNA	8465	9323	.	+	.	ID=evm.model.R1_5.2;Parent=evm.TU.R1_5.2;
R1_5	EVM	exon	8465	8779	.	+	.	ID=evm.model.R1_5.2.exon1;Parent=evm.model.R1_5.2
R1_5	EVM	CDS	8465	8779	.	+	0	ID=cds.evm.model.R1_5.2;Parent=evm.model.R1_5.2
R1_5	EVM	exon	9114	9323	.	+	.	ID=evm.model.R1_5.2.exon2;Parent=evm.model.R1_5.2
R1_5	EVM	CDS	9114	9323	.	+	0	ID=cds.evm.model.R1_5.2;Parent=evm.model.R1_5.2
R1_5	EVM	gene	11415	12171	.	+	.	ID=evm.TU.R1_5.3;
R1_5	EVM	mRNA	11415	12171	.	+	.	ID=evm.model.R1_5.3;Parent=evm.TU.R1_5.3;
R1_5	EVM	exon	11415	11474	.	+	.	ID=evm.model.R1_5.3.exon1;Parent=evm.model.R1_5.3
R1_5	EVM	CDS	11415	11474	.	+	0	ID=cds.evm.model.R1_5.3;Parent=evm.model.R1_5.3
R1_5	EVM	exon	11610	11822	.	+	.	ID=evm.model.R1_5.3.exon2;Parent=evm.model.R1_5.3
R1_5	EVM	CDS	11610	11822	.	+	0	ID=cds.evm.model.R1_5.3;Parent=evm.model.R1_5.3
R1_5	EVM	exon	11917	12171	.	+	.	ID=evm.model.R1_5.3.exon3;Parent=evm.model.R1_5.3
R1_5	EVM	CDS	11917	12171	.	+	0	ID=cds.evm.model.R1_5.3;Parent=evm.model.R1_5.3
R1_5	EVM	gene	13752	15230	.	+	.	ID=evm.TU.R1_5.4;
R1_5	EVM	mRNA	13752	15230	.	+	.	ID=evm.model.R1_5.4;Parent=evm.TU.R1_5.4;
R1_5	EVM	exon	13752	13914	.	+	.	ID=evm.model.R1_5.4.exon1;Parent=evm.model.R1_5.4
R1_5	EVM	CDS	13752	13914	.	+	0	ID=cds.evm.model.R1_5.4;Parent=evm.model.R1_5.4
R1_5	EVM	exon	14021	14178	.	+	.	ID=evm.model.R1_5.4.exon2;Parent=evm.model.R1_5.4
R1_5	EVM	CDS	14021	14178	.	+	2	ID=cds.evm.model.R1_5.4;Parent=evm.model.R1_5.4
R1_5	EVM	exon	14269	14487	.	+	.	ID=evm.model.R1_5.4.exon3;Parent=evm.model.R1_5.4
R1_5	EVM	CDS	14269	14487	.	+	0	ID=cds.evm.model.R1_5.4;Parent=evm.model.R1_5.4
R1_5	EVM	exon	14563	14675	.	+	.	ID=evm.model.R1_5.4.exon4;Parent=evm.model.R1_5.4
R1_5	EVM	CDS	14563	14675	.	+	0	ID=cds.evm.model.R1_5.4;Parent=evm.model.R1_5.4
R1_5	EVM	exon	14753	14981	.	+	.	ID=evm.model.R1_5.4.exon5;Parent=evm.model.R1_5.4
R1_5	EVM	CDS	14753	14981	.	+	1	ID=cds.evm.model.R1_5.4;Parent=evm.model.R1_5.4
R1_5	EVM	exon	15063	15230	.	+	.	ID=evm.model.R1_5.4.exon6;Parent=evm.model.R1_5.4
R1_5	EVM	CDS	15063	15230	.	+	0	ID=cds.evm.model.R1_5.4;Parent=evm.model.R1_5.4
R1_5	EVM	gene	15777	18055	.	+	.	ID=evm.TU.R1_5.5;
R1_5	EVM	mRNA	15777	18055	.	+	.	ID=evm.model.R1_5.5;Parent=evm.TU.R1_5.5;
R1_5	EVM	exon	15777	15912	.	+	.	ID=evm.model.R1_5.5.exon1;Parent=evm.model.R1_5.5
R1_5	EVM	CDS	15777	15912	.	+	0	ID=cds.evm.model.R1_5.5;Parent=evm.model.R1_5.5
R1_5	EVM	exon	16033	16158	.	+	.	ID=evm.model.R1_5.5.exon2;Parent=evm.model.R1_5.5
R1_5	EVM	CDS	16033	16158	.	+	2	ID=cds.evm.model.R1_5.5;Parent=evm.model.R1_5.5
R1_5	EVM	exon	16325	16465	.	+	.	ID=evm.model.R1_5.5.exon3;Parent=evm.model.R1_5.5
R1_5	EVM	CDS	16325	16465	.	+	2	ID=cds.evm.model.R1_5.5;Parent=evm.model.R1_5.5
R1_5	EVM	exon	16583	16744	.	+	.	ID=evm.model.R1_5.5.exon4;Parent=evm.model.R1_5.5
R1_5	EVM	CDS	16583	16744	.	+	2	ID=cds.evm.model.R1_5.5;Parent=evm.model.R1_5.5
R1_5	EVM	exon	16831	17185	.	+	.	ID=evm.model.R1_5.5.exon5;Parent=evm.model.R1_5.5
R1_5	EVM	CDS	16831	17185	.	+	2	ID=cds.evm.model.R1_5.5;Parent=evm.model.R1_5.5
R1_5	EVM	exon	17312	17705	.	+	.	ID=evm.model.R1_5.5.exon6;Parent=evm.model.R1_5.5
R1_5	EVM	CDS	17312	17705	.	+	1	ID=cds.evm.model.R1_5.5;Parent=evm.model.R1_5.5
R1_5	EVM	exon	17828	18055	.	+	.	ID=evm.model.R1_5.5.exon7;Parent=evm.model.R1_5.5
R1_5	EVM	CDS	17828	18055	.	+	0	ID=cds.evm.model.R1_5.5;Parent=evm.model.R1_5.5
R1_5	EVM	gene	18692	20020	.	-	.	ID=evm.TU.R1_5.6;
R1_5	EVM	mRNA	18692	20020	.	-	.	ID=evm.model.R1_5.6;Parent=evm.TU.R1_5.6;
R1_5	EVM	exon	19851	20020	.	-	.	ID=evm.model.R1_5.6.exon1;Parent=evm.model.R1_5.6
R1_5	EVM	CDS	19851	20020	.	-	0	ID=cds.evm.model.R1_5.6;Parent=evm.model.R1_5.6
R1_5	EVM	exon	19589	19755	.	-	.	ID=evm.model.R1_5.6.exon2;Parent=evm.model.R1_5.6
R1_5	EVM	CDS	19589	19755	.	-	1	ID=cds.evm.model.R1_5.6;Parent=evm.model.R1_5.6
R1_5	EVM	exon	18692	19479	.	-	.	ID=evm.model.R1_5.6.exon3;Parent=evm.model.R1_5.6
R1_5	EVM	CDS	18692	19479	.	-	2	ID=cds.evm.model.R1_5.6;Parent=evm.model.R1_5.6
R1_5	EVM	gene	20983	23274	.	-	.	ID=evm.TU.R1_5.7;
R1_5	EVM	mRNA	20983	23274	.	-	.	ID=evm.model.R1_5.7;Parent=evm.TU.R1_5.7;
R1_5	EVM	exon	23209	23274	.	-	.	ID=evm.model.R1_5.7.exon1;Parent=evm.model.R1_5.7
R1_5	EVM	CDS	23209	23274	.	-	0	ID=cds.evm.model.R1_5.7;Parent=evm.model.R1_5.7
R1_5	EVM	exon	22919	23119	.	-	.	ID=evm.model.R1_5.7.exon2;Parent=evm.model.R1_5.7
R1_5	EVM	CDS	22919	23119	.	-	0	ID=cds.evm.model.R1_5.7;Parent=evm.model.R1_5.7
R1_5	EVM	exon	21787	22806	.	-	.	ID=evm.model.R1_5.7.exon3;Parent=evm.model.R1_5.7
R1_5	EVM	CDS	21787	22806	.	-	0	ID=cds.evm.model.R1_5.7;Parent=evm.model.R1_5.7
R1_5	EVM	exon	21244	21659	.	-	.	ID=evm.model.R1_5.7.exon4;Parent=evm.model.R1_5.7
R1_5	EVM	CDS	21244	21659	.	-	0	ID=cds.evm.model.R1_5.7;Parent=evm.model.R1_5.7
R1_5	EVM	exon	20983	21157	.	-	.	ID=evm.model.R1_5.7.exon5;Parent=evm.model.R1_5.7
R1_5	EVM	CDS	20983	21157	.	-	1	ID=cds.evm.model.R1_5.7;Parent=evm.model.R1_5.7
R1_5	EVM	gene	24147	26231	.	+	.	ID=evm.TU.R1_5.8;
R1_5	EVM	mRNA	24147	26231	.	+	.	ID=evm.model.R1_5.8;Parent=evm.TU.R1_5.8;
R1_5	EVM	exon	24147	24160	.	+	.	ID=evm.model.R1_5.8.exon1;Parent=evm.model.R1_5.8
R1_5	EVM	CDS	24147	24160	.	+	0	ID=cds.evm.model.R1_5.8;Parent=evm.model.R1_5.8
R1_5	EVM	exon	24414	24577	.	+	.	ID=evm.model.R1_5.8.exon2;Parent=evm.model.R1_5.8
R1_5	EVM	CDS	24414	24577	.	+	1	ID=cds.evm.model.R1_5.8;Parent=evm.model.R1_5.8
R1_5	EVM	exon	24688	24901	.	+	.	ID=evm.model.R1_5.8.exon3;Parent=evm.model.R1_5.8
R1_5	EVM	CDS	24688	24901	.	+	2	ID=cds.evm.model.R1_5.8;Parent=evm.model.R1_5.8
R1_5	EVM	exon	24992	25197	.	+	.	ID=evm.model.R1_5.8.exon4;Parent=evm.model.R1_5.8
R1_5	EVM	CDS	24992	25197	.	+	1	ID=cds.evm.model.R1_5.8;Parent=evm.model.R1_5.8
R1_5	EVM	exon	25306	25503	.	+	.	ID=evm.model.R1_5.8.exon5;Parent=evm.model.R1_5.8
R1_5	EVM	CDS	25306	25503	.	+	2	ID=cds.evm.model.R1_5.8;Parent=evm.model.R1_5.8
R1_5	EVM	exon	25600	25815	.	+	.	ID=evm.model.R1_5.8.exon6;Parent=evm.model.R1_5.8
R1_5	EVM	CDS	25600	25815	.	+	2	ID=cds.evm.model.R1_5.8;Parent=evm.model.R1_5.8
R1_5	EVM	exon	25907	26035	.	+	.	ID=evm.model.R1_5.8.exon7;Parent=evm.model.R1_5.8
R1_5	EVM	CDS	25907	26035	.	+	2	ID=cds.evm.model.R1_5.8;Parent=evm.model.R1_5.8
R1_5	EVM	exon	26119	26231	.	+	.	ID=evm.model.R1_5.8.exon8;Parent=evm.model.R1_5.8
R1_5	EVM	CDS	26119	26231	.	+	2	ID=cds.evm.model.R1_5.8;Parent=evm.model.R1_5.8
R1_5	EVM	gene	26635	28098	.	-	.	ID=evm.TU.R1_5.9;
R1_5	EVM	mRNA	26635	28098	.	-	.	ID=evm.model.R1_5.9;Parent=evm.TU.R1_5.9;
R1_5	EVM	exon	28033	28098	.	-	.	ID=evm.model.R1_5.9.exon1;Parent=evm.model.R1_5.9
R1_5	EVM	CDS	28033	28098	.	-	0	ID=cds.evm.model.R1_5.9;Parent=evm.model.R1_5.9
R1_5	EVM	exon	27630	27786	.	-	.	ID=evm.model.R1_5.9.exon2;Parent=evm.model.R1_5.9
R1_5	EVM	CDS	27630	27786	.	-	0	ID=cds.evm.model.R1_5.9;Parent=evm.model.R1_5.9
R1_5	EVM	exon	27421	27530	.	-	.	ID=evm.model.R1_5.9.exon3;Parent=evm.model.R1_5.9
R1_5	EVM	CDS	27421	27530	.	-	2	ID=cds.evm.model.R1_5.9;Parent=evm.model.R1_5.9
R1_5	EVM	exon	27095	27335	.	-	.	ID=evm.model.R1_5.9.exon4;Parent=evm.model.R1_5.9
R1_5	EVM	CDS	27095	27335	.	-	0	ID=cds.evm.model.R1_5.9;Parent=evm.model.R1_5.9
R1_5	EVM	exon	26849	26987	.	-	.	ID=evm.model.R1_5.9.exon5;Parent=evm.model.R1_5.9
R1_5	EVM	CDS	26849	26987	.	-	2	ID=cds.evm.model.R1_5.9;Parent=evm.model.R1_5.9
R1_5	EVM	exon	26635	26746	.	-	.	ID=evm.model.R1_5.9.exon6;Parent=evm.model.R1_5.9
R1_5	EVM	CDS	26635	26746	.	-	1	ID=cds.evm.model.R1_5.9;Parent=evm.model.R1_5.9
R1_5	EVM	gene	28941	29407	.	-	.	ID=evm.TU.R1_5.10;
R1_5	EVM	mRNA	28941	29407	.	-	.	ID=evm.model.R1_5.10;Parent=evm.TU.R1_5.10;
R1_5	EVM	exon	29208	29407	.	-	.	ID=evm.model.R1_5.10.exon1;Parent=evm.model.R1_5.10
R1_5	EVM	CDS	29208	29407	.	-	0	ID=cds.evm.model.R1_5.10;Parent=evm.model.R1_5.10
R1_5	EVM	exon	28941	29115	.	-	.	ID=evm.model.R1_5.10.exon2;Parent=evm.model.R1_5.10
R1_5	EVM	CDS	28941	29115	.	-	1	ID=cds.evm.model.R1_5.10;Parent=evm.model.R1_5.10
R1_5	EVM	gene	33154	34315	.	+	.	ID=evm.TU.R1_5.11;
R1_5	EVM	mRNA	33154	34315	.	+	.	ID=evm.model.R1_5.11;Parent=evm.TU.R1_5.11;
R1_5	EVM	exon	33154	33217	.	+	.	ID=evm.model.R1_5.11.exon1;Parent=evm.model.R1_5.11
R1_5	EVM	CDS	33154	33217	.	+	0	ID=cds.evm.model.R1_5.11;Parent=evm.model.R1_5.11
R1_5	EVM	exon	33283	33683	.	+	.	ID=evm.model.R1_5.11.exon2;Parent=evm.model.R1_5.11
R1_5	EVM	CDS	33283	33683	.	+	2	ID=cds.evm.model.R1_5.11;Parent=evm.model.R1_5.11
R1_5	EVM	exon	34046	34315	.	+	.	ID=evm.model.R1_5.11.exon3;Parent=evm.model.R1_5.11
R1_5	EVM	CDS	34046	34315	.	+	0	ID=cds.evm.model.R1_5.11;Parent=evm.model.R1_5.11
R1_5	EVM	gene	36873	42054	.	+	.	ID=evm.TU.R1_5.12;
R1_5	EVM	mRNA	36873	42054	.	+	.	ID=evm.model.R1_5.12;Parent=evm.TU.R1_5.12;
R1_5	EVM	exon	36873	37180	.	+	.	ID=evm.model.R1_5.12.exon1;Parent=evm.model.R1_5.12
R1_5	EVM	CDS	36873	37180	.	+	0	ID=cds.evm.model.R1_5.12;Parent=evm.model.R1_5.12
R1_5	EVM	exon	41790	42054	.	+	.	ID=evm.model.R1_5.12.exon2;Parent=evm.model.R1_5.12
R1_5	EVM	CDS	41790	42054	.	+	1	ID=cds.evm.model.R1_5.12;Parent=evm.model.R1_5.12
R1_5	EVM	gene	48211	52293	.	-	.	ID=evm.TU.R1_5.13;
R1_5	EVM	mRNA	48211	52293	.	-	.	ID=evm.model.R1_5.13;Parent=evm.TU.R1_5.13;
R1_5	EVM	exon	52247	52293	.	-	.	ID=evm.model.R1_5.13.exon1;Parent=evm.model.R1_5.13
R1_5	EVM	CDS	52247	52293	.	-	0	ID=cds.evm.model.R1_5.13;Parent=evm.model.R1_5.13
R1_5	EVM	exon	51535	51807	.	-	.	ID=evm.model.R1_5.13.exon2;Parent=evm.model.R1_5.13
R1_5	EVM	CDS	51535	51807	.	-	1	ID=cds.evm.model.R1_5.13;Parent=evm.model.R1_5.13
R1_5	EVM	exon	50824	51015	.	-	.	ID=evm.model.R1_5.13.exon3;Parent=evm.model.R1_5.13
R1_5	EVM	CDS	50824	51015	.	-	1	ID=cds.evm.model.R1_5.13;Parent=evm.model.R1_5.13
R1_5	EVM	exon	50263	50436	.	-	.	ID=evm.model.R1_5.13.exon4;Parent=evm.model.R1_5.13
R1_5	EVM	CDS	50263	50436	.	-	1	ID=cds.evm.model.R1_5.13;Parent=evm.model.R1_5.13
R1_5	EVM	exon	50011	50164	.	-	.	ID=evm.model.R1_5.13.exon5;Parent=evm.model.R1_5.13
R1_5	EVM	CDS	50011	50164	.	-	1	ID=cds.evm.model.R1_5.13;Parent=evm.model.R1_5.13
R1_5	EVM	exon	49540	49777	.	-	.	ID=evm.model.R1_5.13.exon6;Parent=evm.model.R1_5.13
R1_5	EVM	CDS	49540	49777	.	-	0	ID=cds.evm.model.R1_5.13;Parent=evm.model.R1_5.13
R1_5	EVM	exon	48705	48854	.	-	.	ID=evm.model.R1_5.13.exon7;Parent=evm.model.R1_5.13
R1_5	EVM	CDS	48705	48854	.	-	2	ID=cds.evm.model.R1_5.13;Parent=evm.model.R1_5.13
R1_5	EVM	exon	48381	48450	.	-	.	ID=evm.model.R1_5.13.exon8;Parent=evm.model.R1_5.13
R1_5	EVM	CDS	48381	48450	.	-	2	ID=cds.evm.model.R1_5.13;Parent=evm.model.R1_5.13
R1_5	EVM	exon	48211	48298	.	-	.	ID=evm.model.R1_5.13.exon9;Parent=evm.model.R1_5.13
R1_5	EVM	CDS	48211	48298	.	-	1	ID=cds.evm.model.R1_5.13;Parent=evm.model.R1_5.13
R1_5	EVM	gene	53229	54139	.	+	.	ID=evm.TU.R1_5.14;
R1_5	EVM	mRNA	53229	54139	.	+	.	ID=evm.model.R1_5.14;Parent=evm.TU.R1_5.14;
R1_5	EVM	exon	53229	53687	.	+	.	ID=evm.model.R1_5.14.exon1;Parent=evm.model.R1_5.14
R1_5	EVM	CDS	53229	53687	.	+	0	ID=cds.evm.model.R1_5.14;Parent=evm.model.R1_5.14
R1_5	EVM	exon	54092	54139	.	+	.	ID=evm.model.R1_5.14.exon2;Parent=evm.model.R1_5.14
R1_5	EVM	CDS	54092	54139	.	+	0	ID=cds.evm.model.R1_5.14;Parent=evm.model.R1_5.14
R1_5	EVM	gene	54167	54406	.	+	.	ID=evm.TU.R1_5.15;
R1_5	EVM	mRNA	54167	54406	.	+	.	ID=evm.model.R1_5.15;Parent=evm.TU.R1_5.15;
R1_5	EVM	exon	54167	54406	.	+	.	ID=evm.model.R1_5.15.exon1;Parent=evm.model.R1_5.15
R1_5	EVM	CDS	54167	54406	.	+	0	ID=cds.evm.model.R1_5.15;Parent=evm.model.R1_5.15
R1_5	EVM	gene	61337	61585	.	+	.	ID=evm.TU.R1_5.16;
R1_5	EVM	mRNA	61337	61585	.	+	.	ID=evm.model.R1_5.16;Parent=evm.TU.R1_5.16;
R1_5	EVM	exon	61337	61585	.	+	.	ID=evm.model.R1_5.16.exon1;Parent=evm.model.R1_5.16
R1_5	EVM	CDS	61337	61585	.	+	0	ID=cds.evm.model.R1_5.16;Parent=evm.model.R1_5.16
R1_5	EVM	gene	62207	63524	.	-	.	ID=evm.TU.R1_5.17;
R1_5	EVM	mRNA	62207	63524	.	-	.	ID=evm.model.R1_5.17;Parent=evm.TU.R1_5.17;
R1_5	EVM	exon	63372	63524	.	-	.	ID=evm.model.R1_5.17.exon1;Parent=evm.model.R1_5.17
R1_5	EVM	CDS	63372	63524	.	-	0	ID=cds.evm.model.R1_5.17;Parent=evm.model.R1_5.17
R1_5	EVM	exon	63207	63281	.	-	.	ID=evm.model.R1_5.17.exon2;Parent=evm.model.R1_5.17
R1_5	EVM	CDS	63207	63281	.	-	0	ID=cds.evm.model.R1_5.17;Parent=evm.model.R1_5.17
R1_5	EVM	exon	62615	62775	.	-	.	ID=evm.model.R1_5.17.exon3;Parent=evm.model.R1_5.17
R1_5	EVM	CDS	62615	62775	.	-	0	ID=cds.evm.model.R1_5.17;Parent=evm.model.R1_5.17
R1_5	EVM	exon	62393	62537	.	-	.	ID=evm.model.R1_5.17.exon4;Parent=evm.model.R1_5.17
R1_5	EVM	CDS	62393	62537	.	-	1	ID=cds.evm.model.R1_5.17;Parent=evm.model.R1_5.17
R1_5	EVM	exon	62207	62290	.	-	.	ID=evm.model.R1_5.17.exon5;Parent=evm.model.R1_5.17
R1_5	EVM	CDS	62207	62290	.	-	0	ID=cds.evm.model.R1_5.17;Parent=evm.model.R1_5.17
R1_5	EVM	gene	65697	71606	.	+	.	ID=evm.TU.R1_5.18;
R1_5	EVM	mRNA	65697	71606	.	+	.	ID=evm.model.R1_5.18;Parent=evm.TU.R1_5.18;
R1_5	EVM	exon	65697	65885	.	+	.	ID=evm.model.R1_5.18.exon1;Parent=evm.model.R1_5.18
R1_5	EVM	CDS	65697	65885	.	+	0	ID=cds.evm.model.R1_5.18;Parent=evm.model.R1_5.18
R1_5	EVM	exon	65949	66150	.	+	.	ID=evm.model.R1_5.18.exon2;Parent=evm.model.R1_5.18
R1_5	EVM	CDS	65949	66150	.	+	0	ID=cds.evm.model.R1_5.18;Parent=evm.model.R1_5.18
R1_5	EVM	exon	66238	66534	.	+	.	ID=evm.model.R1_5.18.exon3;Parent=evm.model.R1_5.18
R1_5	EVM	CDS	66238	66534	.	+	2	ID=cds.evm.model.R1_5.18;Parent=evm.model.R1_5.18
R1_5	EVM	exon	66630	66823	.	+	.	ID=evm.model.R1_5.18.exon4;Parent=evm.model.R1_5.18
R1_5	EVM	CDS	66630	66823	.	+	2	ID=cds.evm.model.R1_5.18;Parent=evm.model.R1_5.18
R1_5	EVM	exon	66914	67241	.	+	.	ID=evm.model.R1_5.18.exon5;Parent=evm.model.R1_5.18
R1_5	EVM	CDS	66914	67241	.	+	0	ID=cds.evm.model.R1_5.18;Parent=evm.model.R1_5.18
R1_5	EVM	exon	67334	67717	.	+	.	ID=evm.model.R1_5.18.exon6;Parent=evm.model.R1_5.18
R1_5	EVM	CDS	67334	67717	.	+	2	ID=cds.evm.model.R1_5.18;Parent=evm.model.R1_5.18
R1_5	EVM	exon	67844	67922	.	+	.	ID=evm.model.R1_5.18.exon7;Parent=evm.model.R1_5.18
R1_5	EVM	CDS	67844	67922	.	+	2	ID=cds.evm.model.R1_5.18;Parent=evm.model.R1_5.18
R1_5	EVM	exon	67995	68169	.	+	.	ID=evm.model.R1_5.18.exon8;Parent=evm.model.R1_5.18
R1_5	EVM	CDS	67995	68169	.	+	1	ID=cds.evm.model.R1_5.18;Parent=evm.model.R1_5.18
R1_5	EVM	exon	68241	68373	.	+	.	ID=evm.model.R1_5.18.exon9;Parent=evm.model.R1_5.18
R1_5	EVM	CDS	68241	68373	.	+	0	ID=cds.evm.model.R1_5.18;Parent=evm.model.R1_5.18
R1_5	EVM	exon	68451	68633	.	+	.	ID=evm.model.R1_5.18.exon10;Parent=evm.model.R1_5.18
R1_5	EVM	CDS	68451	68633	.	+	2	ID=cds.evm.model.R1_5.18;Parent=evm.model.R1_5.18
R1_5	EVM	exon	69000	69077	.	+	.	ID=evm.model.R1_5.18.exon11;Parent=evm.model.R1_5.18
R1_5	EVM	CDS	69000	69077	.	+	2	ID=cds.evm.model.R1_5.18;Parent=evm.model.R1_5.18
R1_5	EVM	exon	69566	69701	.	+	.	ID=evm.model.R1_5.18.exon12;Parent=evm.model.R1_5.18
R1_5	EVM	CDS	69566	69701	.	+	2	ID=cds.evm.model.R1_5.18;Parent=evm.model.R1_5.18
R1_5	EVM	exon	69812	69936	.	+	.	ID=evm.model.R1_5.18.exon13;Parent=evm.model.R1_5.18
R1_5	EVM	CDS	69812	69936	.	+	1	ID=cds.evm.model.R1_5.18;Parent=evm.model.R1_5.18
R1_5	EVM	exon	70029	70166	.	+	.	ID=evm.model.R1_5.18.exon14;Parent=evm.model.R1_5.18
R1_5	EVM	CDS	70029	70166	.	+	2	ID=cds.evm.model.R1_5.18;Parent=evm.model.R1_5.18
R1_5	EVM	exon	70229	70419	.	+	.	ID=evm.model.R1_5.18.exon15;Parent=evm.model.R1_5.18
R1_5	EVM	CDS	70229	70419	.	+	2	ID=cds.evm.model.R1_5.18;Parent=evm.model.R1_5.18
R1_5	EVM	exon	70518	70615	.	+	.	ID=evm.model.R1_5.18.exon16;Parent=evm.model.R1_5.18
R1_5	EVM	CDS	70518	70615	.	+	0	ID=cds.evm.model.R1_5.18;Parent=evm.model.R1_5.18
R1_5	EVM	exon	70709	70914	.	+	.	ID=evm.model.R1_5.18.exon17;Parent=evm.model.R1_5.18
R1_5	EVM	CDS	70709	70914	.	+	1	ID=cds.evm.model.R1_5.18;Parent=evm.model.R1_5.18
R1_5	EVM	exon	70994	71295	.	+	.	ID=evm.model.R1_5.18.exon18;Parent=evm.model.R1_5.18
R1_5	EVM	CDS	70994	71295	.	+	2	ID=cds.evm.model.R1_5.18;Parent=evm.model.R1_5.18
R1_5	EVM	exon	71406	71606	.	+	.	ID=evm.model.R1_5.18.exon19;Parent=evm.model.R1_5.18
R1_5	EVM	CDS	71406	71606	.	+	0	ID=cds.evm.model.R1_5.18;Parent=evm.model.R1_5.18
R1_5	EVM	gene	73088	74489	.	+	.	ID=evm.TU.R1_5.19;
R1_5	EVM	mRNA	73088	74489	.	+	.	ID=evm.model.R1_5.19;Parent=evm.TU.R1_5.19;
R1_5	EVM	exon	73088	73151	.	+	.	ID=evm.model.R1_5.19.exon1;Parent=evm.model.R1_5.19
R1_5	EVM	CDS	73088	73151	.	+	0	ID=cds.evm.model.R1_5.19;Parent=evm.model.R1_5.19
R1_5	EVM	exon	73220	73258	.	+	.	ID=evm.model.R1_5.19.exon2;Parent=evm.model.R1_5.19
R1_5	EVM	CDS	73220	73258	.	+	2	ID=cds.evm.model.R1_5.19;Parent=evm.model.R1_5.19
R1_5	EVM	exon	73326	73493	.	+	.	ID=evm.model.R1_5.19.exon3;Parent=evm.model.R1_5.19
R1_5	EVM	CDS	73326	73493	.	+	2	ID=cds.evm.model.R1_5.19;Parent=evm.model.R1_5.19
R1_5	EVM	exon	73556	73709	.	+	.	ID=evm.model.R1_5.19.exon4;Parent=evm.model.R1_5.19
R1_5	EVM	CDS	73556	73709	.	+	2	ID=cds.evm.model.R1_5.19;Parent=evm.model.R1_5.19
R1_5	EVM	exon	73808	73913	.	+	.	ID=evm.model.R1_5.19.exon5;Parent=evm.model.R1_5.19
R1_5	EVM	CDS	73808	73913	.	+	1	ID=cds.evm.model.R1_5.19;Parent=evm.model.R1_5.19
R1_5	EVM	exon	73978	74205	.	+	.	ID=evm.model.R1_5.19.exon6;Parent=evm.model.R1_5.19
R1_5	EVM	CDS	73978	74205	.	+	0	ID=cds.evm.model.R1_5.19;Parent=evm.model.R1_5.19
R1_5	EVM	exon	74316	74489	.	+	.	ID=evm.model.R1_5.19.exon7;Parent=evm.model.R1_5.19
R1_5	EVM	CDS	74316	74489	.	+	0	ID=cds.evm.model.R1_5.19;Parent=evm.model.R1_5.19
R1_5	EVM	gene	75540	94465	.	+	.	ID=evm.TU.R1_5.20;
R1_5	EVM	mRNA	75540	94465	.	+	.	ID=evm.model.R1_5.20;Parent=evm.TU.R1_5.20;
R1_5	EVM	exon	75540	75639	.	+	.	ID=evm.model.R1_5.20.exon1;Parent=evm.model.R1_5.20
R1_5	EVM	CDS	75540	75639	.	+	0	ID=cds.evm.model.R1_5.20;Parent=evm.model.R1_5.20
R1_5	EVM	exon	77027	77113	.	+	.	ID=evm.model.R1_5.20.exon2;Parent=evm.model.R1_5.20
R1_5	EVM	CDS	77027	77113	.	+	2	ID=cds.evm.model.R1_5.20;Parent=evm.model.R1_5.20
R1_5	EVM	exon	77174	77371	.	+	.	ID=evm.model.R1_5.20.exon3;Parent=evm.model.R1_5.20
R1_5	EVM	CDS	77174	77371	.	+	2	ID=cds.evm.model.R1_5.20;Parent=evm.model.R1_5.20
R1_5	EVM	exon	77463	77695	.	+	.	ID=evm.model.R1_5.20.exon4;Parent=evm.model.R1_5.20
R1_5	EVM	CDS	77463	77695	.	+	2	ID=cds.evm.model.R1_5.20;Parent=evm.model.R1_5.20
R1_5	EVM	exon	77800	77935	.	+	.	ID=evm.model.R1_5.20.exon5;Parent=evm.model.R1_5.20
R1_5	EVM	CDS	77800	77935	.	+	0	ID=cds.evm.model.R1_5.20;Parent=evm.model.R1_5.20
R1_5	EVM	exon	78034	78280	.	+	.	ID=evm.model.R1_5.20.exon6;Parent=evm.model.R1_5.20
R1_5	EVM	CDS	78034	78280	.	+	2	ID=cds.evm.model.R1_5.20;Parent=evm.model.R1_5.20
R1_5	EVM	exon	78368	78602	.	+	.	ID=evm.model.R1_5.20.exon7;Parent=evm.model.R1_5.20
R1_5	EVM	CDS	78368	78602	.	+	1	ID=cds.evm.model.R1_5.20;Parent=evm.model.R1_5.20
R1_5	EVM	exon	78701	78818	.	+	.	ID=evm.model.R1_5.20.exon8;Parent=evm.model.R1_5.20
R1_5	EVM	CDS	78701	78818	.	+	0	ID=cds.evm.model.R1_5.20;Parent=evm.model.R1_5.20
R1_5	EVM	exon	78929	79175	.	+	.	ID=evm.model.R1_5.20.exon9;Parent=evm.model.R1_5.20
R1_5	EVM	CDS	78929	79175	.	+	2	ID=cds.evm.model.R1_5.20;Parent=evm.model.R1_5.20
R1_5	EVM	exon	79305	79559	.	+	.	ID=evm.model.R1_5.20.exon10;Parent=evm.model.R1_5.20
R1_5	EVM	CDS	79305	79559	.	+	1	ID=cds.evm.model.R1_5.20;Parent=evm.model.R1_5.20
R1_5	EVM	exon	79636	79735	.	+	.	ID=evm.model.R1_5.20.exon11;Parent=evm.model.R1_5.20
R1_5	EVM	CDS	79636	79735	.	+	1	ID=cds.evm.model.R1_5.20;Parent=evm.model.R1_5.20
R1_5	EVM	exon	79821	80063	.	+	.	ID=evm.model.R1_5.20.exon12;Parent=evm.model.R1_5.20
R1_5	EVM	CDS	79821	80063	.	+	0	ID=cds.evm.model.R1_5.20;Parent=evm.model.R1_5.20
R1_5	EVM	exon	80153	80336	.	+	.	ID=evm.model.R1_5.20.exon13;Parent=evm.model.R1_5.20
R1_5	EVM	CDS	80153	80336	.	+	0	ID=cds.evm.model.R1_5.20;Parent=evm.model.R1_5.20
R1_5	EVM	exon	80421	80509	.	+	.	ID=evm.model.R1_5.20.exon14;Parent=evm.model.R1_5.20
R1_5	EVM	CDS	80421	80509	.	+	2	ID=cds.evm.model.R1_5.20;Parent=evm.model.R1_5.20
R1_5	EVM	exon	80596	80728	.	+	.	ID=evm.model.R1_5.20.exon15;Parent=evm.model.R1_5.20
R1_5	EVM	CDS	80596	80728	.	+	0	ID=cds.evm.model.R1_5.20;Parent=evm.model.R1_5.20
R1_5	EVM	exon	80804	81036	.	+	.	ID=evm.model.R1_5.20.exon16;Parent=evm.model.R1_5.20
R1_5	EVM	CDS	80804	81036	.	+	2	ID=cds.evm.model.R1_5.20;Parent=evm.model.R1_5.20
R1_5	EVM	exon	81126	81263	.	+	.	ID=evm.model.R1_5.20.exon17;Parent=evm.model.R1_5.20
R1_5	EVM	CDS	81126	81263	.	+	0	ID=cds.evm.model.R1_5.20;Parent=evm.model.R1_5.20
R1_5	EVM	exon	81328	81472	.	+	.	ID=evm.model.R1_5.20.exon18;Parent=evm.model.R1_5.20
R1_5	EVM	CDS	81328	81472	.	+	0	ID=cds.evm.model.R1_5.20;Parent=evm.model.R1_5.20
R1_5	EVM	exon	81558	81775	.	+	.	ID=evm.model.R1_5.20.exon19;Parent=evm.model.R1_5.20
R1_5	EVM	CDS	81558	81775	.	+	2	ID=cds.evm.model.R1_5.20;Parent=evm.model.R1_5.20
R1_5	EVM	exon	81894	82049	.	+	.	ID=evm.model.R1_5.20.exon20;Parent=evm.model.R1_5.20
R1_5	EVM	CDS	81894	82049	.	+	0	ID=cds.evm.model.R1_5.20;Parent=evm.model.R1_5.20
R1_5	EVM	exon	82140	82274	.	+	.	ID=evm.model.R1_5.20.exon21;Parent=evm.model.R1_5.20
R1_5	EVM	CDS	82140	82274	.	+	0	ID=cds.evm.model.R1_5.20;Parent=evm.model.R1_5.20
R1_5	EVM	exon	82385	82557	.	+	.	ID=evm.model.R1_5.20.exon22;Parent=evm.model.R1_5.20
R1_5	EVM	CDS	82385	82557	.	+	0	ID=cds.evm.model.R1_5.20;Parent=evm.model.R1_5.20
R1_5	EVM	exon	82656	82957	.	+	.	ID=evm.model.R1_5.20.exon23;Parent=evm.model.R1_5.20
R1_5	EVM	CDS	82656	82957	.	+	1	ID=cds.evm.model.R1_5.20;Parent=evm.model.R1_5.20
R1_5	EVM	exon	83047	83189	.	+	.	ID=evm.model.R1_5.20.exon24;Parent=evm.model.R1_5.20
R1_5	EVM	CDS	83047	83189	.	+	2	ID=cds.evm.model.R1_5.20;Parent=evm.model.R1_5.20
R1_5	EVM	exon	83274	83559	.	+	.	ID=evm.model.R1_5.20.exon25;Parent=evm.model.R1_5.20
R1_5	EVM	CDS	83274	83559	.	+	0	ID=cds.evm.model.R1_5.20;Parent=evm.model.R1_5.20
R1_5	EVM	exon	83647	83912	.	+	.	ID=evm.model.R1_5.20.exon26;Parent=evm.model.R1_5.20
R1_5	EVM	CDS	83647	83912	.	+	2	ID=cds.evm.model.R1_5.20;Parent=evm.model.R1_5.20
R1_5	EVM	exon	84031	84153	.	+	.	ID=evm.model.R1_5.20.exon27;Parent=evm.model.R1_5.20
R1_5	EVM	CDS	84031	84153	.	+	0	ID=cds.evm.model.R1_5.20;Parent=evm.model.R1_5.20
R1_5	EVM	exon	84242	84344	.	+	.	ID=evm.model.R1_5.20.exon28;Parent=evm.model.R1_5.20
R1_5	EVM	CDS	84242	84344	.	+	0	ID=cds.evm.model.R1_5.20;Parent=evm.model.R1_5.20
R1_5	EVM	exon	84425	84571	.	+	.	ID=evm.model.R1_5.20.exon29;Parent=evm.model.R1_5.20
R1_5	EVM	CDS	84425	84571	.	+	2	ID=cds.evm.model.R1_5.20;Parent=evm.model.R1_5.20
R1_5	EVM	exon	84650	84846	.	+	.	ID=evm.model.R1_5.20.exon30;Parent=evm.model.R1_5.20
R1_5	EVM	CDS	84650	84846	.	+	2	ID=cds.evm.model.R1_5.20;Parent=evm.model.R1_5.20
R1_5	EVM	exon	84923	85060	.	+	.	ID=evm.model.R1_5.20.exon31;Parent=evm.model.R1_5.20
R1_5	EVM	CDS	84923	85060	.	+	0	ID=cds.evm.model.R1_5.20;Parent=evm.model.R1_5.20
R1_5	EVM	exon	85160	85279	.	+	.	ID=evm.model.R1_5.20.exon32;Parent=evm.model.R1_5.20
R1_5	EVM	CDS	85160	85279	.	+	0	ID=cds.evm.model.R1_5.20;Parent=evm.model.R1_5.20
R1_5	EVM	exon	85362	85541	.	+	.	ID=evm.model.R1_5.20.exon33;Parent=evm.model.R1_5.20
R1_5	EVM	CDS	85362	85541	.	+	0	ID=cds.evm.model.R1_5.20;Parent=evm.model.R1_5.20
R1_5	EVM	exon	85631	85810	.	+	.	ID=evm.model.R1_5.20.exon34;Parent=evm.model.R1_5.20
R1_5	EVM	CDS	85631	85810	.	+	0	ID=cds.evm.model.R1_5.20;Parent=evm.model.R1_5.20
R1_5	EVM	exon	85898	86059	.	+	.	ID=evm.model.R1_5.20.exon35;Parent=evm.model.R1_5.20
R1_5	EVM	CDS	85898	86059	.	+	0	ID=cds.evm.model.R1_5.20;Parent=evm.model.R1_5.20
R1_5	EVM	exon	86290	86453	.	+	.	ID=evm.model.R1_5.20.exon36;Parent=evm.model.R1_5.20
R1_5	EVM	CDS	86290	86453	.	+	0	ID=cds.evm.model.R1_5.20;Parent=evm.model.R1_5.20
R1_5	EVM	exon	86543	86663	.	+	.	ID=evm.model.R1_5.20.exon37;Parent=evm.model.R1_5.20
R1_5	EVM	CDS	86543	86663	.	+	1	ID=cds.evm.model.R1_5.20;Parent=evm.model.R1_5.20
R1_5	EVM	exon	87851	88075	.	+	.	ID=evm.model.R1_5.20.exon38;Parent=evm.model.R1_5.20
R1_5	EVM	CDS	87851	88075	.	+	0	ID=cds.evm.model.R1_5.20;Parent=evm.model.R1_5.20
R1_5	EVM	exon	88139	88354	.	+	.	ID=evm.model.R1_5.20.exon39;Parent=evm.model.R1_5.20
R1_5	EVM	CDS	88139	88354	.	+	0	ID=cds.evm.model.R1_5.20;Parent=evm.model.R1_5.20
R1_5	EVM	exon	89962	90165	.	+	.	ID=evm.model.R1_5.20.exon40;Parent=evm.model.R1_5.20
R1_5	EVM	CDS	89962	90165	.	+	0	ID=cds.evm.model.R1_5.20;Parent=evm.model.R1_5.20
R1_5	EVM	exon	90262	90399	.	+	.	ID=evm.model.R1_5.20.exon41;Parent=evm.model.R1_5.20
R1_5	EVM	CDS	90262	90399	.	+	0	ID=cds.evm.model.R1_5.20;Parent=evm.model.R1_5.20
R1_5	EVM	exon	90525	90671	.	+	.	ID=evm.model.R1_5.20.exon42;Parent=evm.model.R1_5.20
R1_5	EVM	CDS	90525	90671	.	+	0	ID=cds.evm.model.R1_5.20;Parent=evm.model.R1_5.20
R1_5	EVM	exon	90766	90914	.	+	.	ID=evm.model.R1_5.20.exon43;Parent=evm.model.R1_5.20
R1_5	EVM	CDS	90766	90914	.	+	0	ID=cds.evm.model.R1_5.20;Parent=evm.model.R1_5.20
R1_5	EVM	exon	90993	91104	.	+	.	ID=evm.model.R1_5.20.exon44;Parent=evm.model.R1_5.20
R1_5	EVM	CDS	90993	91104	.	+	1	ID=cds.evm.model.R1_5.20;Parent=evm.model.R1_5.20
R1_5	EVM	exon	91186	91424	.	+	.	ID=evm.model.R1_5.20.exon45;Parent=evm.model.R1_5.20
R1_5	EVM	CDS	91186	91424	.	+	0	ID=cds.evm.model.R1_5.20;Parent=evm.model.R1_5.20
R1_5	EVM	exon	91523	91685	.	+	.	ID=evm.model.R1_5.20.exon46;Parent=evm.model.R1_5.20
R1_5	EVM	CDS	91523	91685	.	+	1	ID=cds.evm.model.R1_5.20;Parent=evm.model.R1_5.20
R1_5	EVM	exon	91766	91982	.	+	.	ID=evm.model.R1_5.20.exon47;Parent=evm.model.R1_5.20
R1_5	EVM	CDS	91766	91982	.	+	0	ID=cds.evm.model.R1_5.20;Parent=evm.model.R1_5.20
R1_5	EVM	exon	92077	92252	.	+	.	ID=evm.model.R1_5.20.exon48;Parent=evm.model.R1_5.20
R1_5	EVM	CDS	92077	92252	.	+	2	ID=cds.evm.model.R1_5.20;Parent=evm.model.R1_5.20
R1_5	EVM	exon	92371	92490	.	+	.	ID=evm.model.R1_5.20.exon49;Parent=evm.model.R1_5.20
R1_5	EVM	CDS	92371	92490	.	+	0	ID=cds.evm.model.R1_5.20;Parent=evm.model.R1_5.20
R1_5	EVM	exon	92566	92687	.	+	.	ID=evm.model.R1_5.20.exon50;Parent=evm.model.R1_5.20
R1_5	EVM	CDS	92566	92687	.	+	0	ID=cds.evm.model.R1_5.20;Parent=evm.model.R1_5.20
R1_5	EVM	exon	92783	93096	.	+	.	ID=evm.model.R1_5.20.exon51;Parent=evm.model.R1_5.20
R1_5	EVM	CDS	92783	93096	.	+	1	ID=cds.evm.model.R1_5.20;Parent=evm.model.R1_5.20
R1_5	EVM	exon	93208	93329	.	+	.	ID=evm.model.R1_5.20.exon52;Parent=evm.model.R1_5.20
R1_5	EVM	CDS	93208	93329	.	+	2	ID=cds.evm.model.R1_5.20;Parent=evm.model.R1_5.20
R1_5	EVM	exon	93434	93603	.	+	.	ID=evm.model.R1_5.20.exon53;Parent=evm.model.R1_5.20
R1_5	EVM	CDS	93434	93603	.	+	0	ID=cds.evm.model.R1_5.20;Parent=evm.model.R1_5.20
R1_5	EVM	exon	93711	93825	.	+	.	ID=evm.model.R1_5.20.exon54;Parent=evm.model.R1_5.20
R1_5	EVM	CDS	93711	93825	.	+	1	ID=cds.evm.model.R1_5.20;Parent=evm.model.R1_5.20
R1_5	EVM	exon	93899	94030	.	+	.	ID=evm.model.R1_5.20.exon55;Parent=evm.model.R1_5.20
R1_5	EVM	CDS	93899	94030	.	+	0	ID=cds.evm.model.R1_5.20;Parent=evm.model.R1_5.20
R1_5	EVM	exon	94139	94306	.	+	.	ID=evm.model.R1_5.20.exon56;Parent=evm.model.R1_5.20
R1_5	EVM	CDS	94139	94306	.	+	0	ID=cds.evm.model.R1_5.20;Parent=evm.model.R1_5.20
R1_5	EVM	exon	94418	94465	.	+	.	ID=evm.model.R1_5.20.exon57;Parent=evm.model.R1_5.20
R1_5	EVM	CDS	94418	94465	.	+	0	ID=cds.evm.model.R1_5.20;Parent=evm.model.R1_5.20
R1_5	EVM	gene	96277	99068	.	+	.	ID=evm.TU.R1_5.21;
R1_5	EVM	mRNA	96277	99068	.	+	.	ID=evm.model.R1_5.21;Parent=evm.TU.R1_5.21;
R1_5	EVM	exon	96277	96360	.	+	.	ID=evm.model.R1_5.21.exon1;Parent=evm.model.R1_5.21
R1_5	EVM	CDS	96277	96360	.	+	0	ID=cds.evm.model.R1_5.21;Parent=evm.model.R1_5.21
R1_5	EVM	exon	96457	96698	.	+	.	ID=evm.model.R1_5.21.exon2;Parent=evm.model.R1_5.21
R1_5	EVM	CDS	96457	96698	.	+	0	ID=cds.evm.model.R1_5.21;Parent=evm.model.R1_5.21
R1_5	EVM	exon	96811	96864	.	+	.	ID=evm.model.R1_5.21.exon3;Parent=evm.model.R1_5.21
R1_5	EVM	CDS	96811	96864	.	+	1	ID=cds.evm.model.R1_5.21;Parent=evm.model.R1_5.21
R1_5	EVM	exon	96947	97037	.	+	.	ID=evm.model.R1_5.21.exon4;Parent=evm.model.R1_5.21
R1_5	EVM	CDS	96947	97037	.	+	1	ID=cds.evm.model.R1_5.21;Parent=evm.model.R1_5.21
R1_5	EVM	exon	97129	97254	.	+	.	ID=evm.model.R1_5.21.exon5;Parent=evm.model.R1_5.21
R1_5	EVM	CDS	97129	97254	.	+	0	ID=cds.evm.model.R1_5.21;Parent=evm.model.R1_5.21
R1_5	EVM	exon	97343	97492	.	+	.	ID=evm.model.R1_5.21.exon6;Parent=evm.model.R1_5.21
R1_5	EVM	CDS	97343	97492	.	+	0	ID=cds.evm.model.R1_5.21;Parent=evm.model.R1_5.21
R1_5	EVM	exon	97614	97726	.	+	.	ID=evm.model.R1_5.21.exon7;Parent=evm.model.R1_5.21
R1_5	EVM	CDS	97614	97726	.	+	0	ID=cds.evm.model.R1_5.21;Parent=evm.model.R1_5.21
R1_5	EVM	exon	98700	98737	.	+	.	ID=evm.model.R1_5.21.exon8;Parent=evm.model.R1_5.21
R1_5	EVM	CDS	98700	98737	.	+	1	ID=cds.evm.model.R1_5.21;Parent=evm.model.R1_5.21
R1_5	EVM	exon	98863	99068	.	+	.	ID=evm.model.R1_5.21.exon9;Parent=evm.model.R1_5.21
R1_5	EVM	CDS	98863	99068	.	+	2	ID=cds.evm.model.R1_5.21;Parent=evm.model.R1_5.21
R1_5	EVM	gene	99195	103758	.	+	.	ID=evm.TU.R1_5.22;
R1_5	EVM	mRNA	99195	103758	.	+	.	ID=evm.model.R1_5.22;Parent=evm.TU.R1_5.22;
R1_5	EVM	exon	99195	101356	.	+	.	ID=evm.model.R1_5.22.exon1;Parent=evm.model.R1_5.22
R1_5	EVM	CDS	99195	101356	.	+	0	ID=cds.evm.model.R1_5.22;Parent=evm.model.R1_5.22
R1_5	EVM	exon	101450	101769	.	+	.	ID=evm.model.R1_5.22.exon2;Parent=evm.model.R1_5.22
R1_5	EVM	CDS	101450	101769	.	+	1	ID=cds.evm.model.R1_5.22;Parent=evm.model.R1_5.22
R1_5	EVM	exon	101876	102210	.	+	.	ID=evm.model.R1_5.22.exon3;Parent=evm.model.R1_5.22
R1_5	EVM	CDS	101876	102210	.	+	2	ID=cds.evm.model.R1_5.22;Parent=evm.model.R1_5.22
R1_5	EVM	exon	102339	102546	.	+	.	ID=evm.model.R1_5.22.exon4;Parent=evm.model.R1_5.22
R1_5	EVM	CDS	102339	102546	.	+	0	ID=cds.evm.model.R1_5.22;Parent=evm.model.R1_5.22
R1_5	EVM	exon	102661	102977	.	+	.	ID=evm.model.R1_5.22.exon5;Parent=evm.model.R1_5.22
R1_5	EVM	CDS	102661	102977	.	+	2	ID=cds.evm.model.R1_5.22;Parent=evm.model.R1_5.22
R1_5	EVM	exon	103126	103758	.	+	.	ID=evm.model.R1_5.22.exon6;Parent=evm.model.R1_5.22
R1_5	EVM	CDS	103126	103758	.	+	0	ID=cds.evm.model.R1_5.22;Parent=evm.model.R1_5.22
R1_5	EVM	gene	103976	106822	.	+	.	ID=evm.TU.R1_5.23;
R1_5	EVM	mRNA	103976	106822	.	+	.	ID=evm.model.R1_5.23;Parent=evm.TU.R1_5.23;
R1_5	EVM	exon	103976	104246	.	+	.	ID=evm.model.R1_5.23.exon1;Parent=evm.model.R1_5.23
R1_5	EVM	CDS	103976	104246	.	+	0	ID=cds.evm.model.R1_5.23;Parent=evm.model.R1_5.23
R1_5	EVM	exon	104635	104780	.	+	.	ID=evm.model.R1_5.23.exon2;Parent=evm.model.R1_5.23
R1_5	EVM	CDS	104635	104780	.	+	2	ID=cds.evm.model.R1_5.23;Parent=evm.model.R1_5.23
R1_5	EVM	exon	104862	105014	.	+	.	ID=evm.model.R1_5.23.exon3;Parent=evm.model.R1_5.23
R1_5	EVM	CDS	104862	105014	.	+	0	ID=cds.evm.model.R1_5.23;Parent=evm.model.R1_5.23
R1_5	EVM	exon	105105	105266	.	+	.	ID=evm.model.R1_5.23.exon4;Parent=evm.model.R1_5.23
R1_5	EVM	CDS	105105	105266	.	+	0	ID=cds.evm.model.R1_5.23;Parent=evm.model.R1_5.23
R1_5	EVM	exon	106277	106483	.	+	.	ID=evm.model.R1_5.23.exon5;Parent=evm.model.R1_5.23
R1_5	EVM	CDS	106277	106483	.	+	0	ID=cds.evm.model.R1_5.23;Parent=evm.model.R1_5.23
R1_5	EVM	exon	106712	106822	.	+	.	ID=evm.model.R1_5.23.exon6;Parent=evm.model.R1_5.23
R1_5	EVM	CDS	106712	106822	.	+	0	ID=cds.evm.model.R1_5.23;Parent=evm.model.R1_5.23
R1_5	EVM	gene	107807	112523	.	-	.	ID=evm.TU.R1_5.24;
R1_5	EVM	mRNA	107807	112523	.	-	.	ID=evm.model.R1_5.24;Parent=evm.TU.R1_5.24;
R1_5	EVM	exon	112324	112523	.	-	.	ID=evm.model.R1_5.24.exon1;Parent=evm.model.R1_5.24
R1_5	EVM	CDS	112324	112523	.	-	0	ID=cds.evm.model.R1_5.24;Parent=evm.model.R1_5.24
R1_5	EVM	exon	111780	112042	.	-	.	ID=evm.model.R1_5.24.exon2;Parent=evm.model.R1_5.24
R1_5	EVM	CDS	111780	112042	.	-	1	ID=cds.evm.model.R1_5.24;Parent=evm.model.R1_5.24
R1_5	EVM	exon	111144	111395	.	-	.	ID=evm.model.R1_5.24.exon3;Parent=evm.model.R1_5.24
R1_5	EVM	CDS	111144	111395	.	-	2	ID=cds.evm.model.R1_5.24;Parent=evm.model.R1_5.24
R1_5	EVM	exon	110535	110785	.	-	.	ID=evm.model.R1_5.24.exon4;Parent=evm.model.R1_5.24
R1_5	EVM	CDS	110535	110785	.	-	2	ID=cds.evm.model.R1_5.24;Parent=evm.model.R1_5.24
R1_5	EVM	exon	110282	110398	.	-	.	ID=evm.model.R1_5.24.exon5;Parent=evm.model.R1_5.24
R1_5	EVM	CDS	110282	110398	.	-	0	ID=cds.evm.model.R1_5.24;Parent=evm.model.R1_5.24
R1_5	EVM	exon	109689	109973	.	-	.	ID=evm.model.R1_5.24.exon6;Parent=evm.model.R1_5.24
R1_5	EVM	CDS	109689	109973	.	-	0	ID=cds.evm.model.R1_5.24;Parent=evm.model.R1_5.24
R1_5	EVM	exon	109452	109582	.	-	.	ID=evm.model.R1_5.24.exon7;Parent=evm.model.R1_5.24
R1_5	EVM	CDS	109452	109582	.	-	0	ID=cds.evm.model.R1_5.24;Parent=evm.model.R1_5.24
R1_5	EVM	exon	108808	108982	.	-	.	ID=evm.model.R1_5.24.exon8;Parent=evm.model.R1_5.24
R1_5	EVM	CDS	108808	108982	.	-	1	ID=cds.evm.model.R1_5.24;Parent=evm.model.R1_5.24
R1_5	EVM	exon	107807	108037	.	-	.	ID=evm.model.R1_5.24.exon9;Parent=evm.model.R1_5.24
R1_5	EVM	CDS	107807	108037	.	-	0	ID=cds.evm.model.R1_5.24;Parent=evm.model.R1_5.24
R1_5	EVM	gene	112979	113287	.	+	.	ID=evm.TU.R1_5.25;
R1_5	EVM	mRNA	112979	113287	.	+	.	ID=evm.model.R1_5.25;Parent=evm.TU.R1_5.25;
R1_5	EVM	exon	112979	113287	.	+	.	ID=evm.model.R1_5.25.exon1;Parent=evm.model.R1_5.25
R1_5	EVM	CDS	112979	113287	.	+	0	ID=cds.evm.model.R1_5.25;Parent=evm.model.R1_5.25
R1_5	EVM	gene	129282	141735	.	+	.	ID=evm.TU.R1_5.26;
R1_5	EVM	mRNA	129282	141735	.	+	.	ID=evm.model.R1_5.26;Parent=evm.TU.R1_5.26;
R1_5	EVM	exon	129282	129363	.	+	.	ID=evm.model.R1_5.26.exon1;Parent=evm.model.R1_5.26
R1_5	EVM	CDS	129282	129363	.	+	0	ID=cds.evm.model.R1_5.26;Parent=evm.model.R1_5.26
R1_5	EVM	exon	131936	131986	.	+	.	ID=evm.model.R1_5.26.exon2;Parent=evm.model.R1_5.26
R1_5	EVM	CDS	131936	131986	.	+	2	ID=cds.evm.model.R1_5.26;Parent=evm.model.R1_5.26
R1_5	EVM	exon	132575	132736	.	+	.	ID=evm.model.R1_5.26.exon3;Parent=evm.model.R1_5.26
R1_5	EVM	CDS	132575	132736	.	+	2	ID=cds.evm.model.R1_5.26;Parent=evm.model.R1_5.26
R1_5	EVM	exon	136650	136812	.	+	.	ID=evm.model.R1_5.26.exon4;Parent=evm.model.R1_5.26
R1_5	EVM	CDS	136650	136812	.	+	2	ID=cds.evm.model.R1_5.26;Parent=evm.model.R1_5.26
R1_5	EVM	exon	137189	137310	.	+	.	ID=evm.model.R1_5.26.exon5;Parent=evm.model.R1_5.26
R1_5	EVM	CDS	137189	137310	.	+	1	ID=cds.evm.model.R1_5.26;Parent=evm.model.R1_5.26
R1_5	EVM	exon	137455	137693	.	+	.	ID=evm.model.R1_5.26.exon6;Parent=evm.model.R1_5.26
R1_5	EVM	CDS	137455	137693	.	+	2	ID=cds.evm.model.R1_5.26;Parent=evm.model.R1_5.26
R1_5	EVM	exon	137961	138287	.	+	.	ID=evm.model.R1_5.26.exon7;Parent=evm.model.R1_5.26
R1_5	EVM	CDS	137961	138287	.	+	0	ID=cds.evm.model.R1_5.26;Parent=evm.model.R1_5.26
R1_5	EVM	exon	139288	139432	.	+	.	ID=evm.model.R1_5.26.exon8;Parent=evm.model.R1_5.26
R1_5	EVM	CDS	139288	139432	.	+	0	ID=cds.evm.model.R1_5.26;Parent=evm.model.R1_5.26
R1_5	EVM	exon	139816	139975	.	+	.	ID=evm.model.R1_5.26.exon9;Parent=evm.model.R1_5.26
R1_5	EVM	CDS	139816	139975	.	+	2	ID=cds.evm.model.R1_5.26;Parent=evm.model.R1_5.26
R1_5	EVM	exon	140904	141031	.	+	.	ID=evm.model.R1_5.26.exon10;Parent=evm.model.R1_5.26
R1_5	EVM	CDS	140904	141031	.	+	1	ID=cds.evm.model.R1_5.26;Parent=evm.model.R1_5.26
R1_5	EVM	exon	141665	141735	.	+	.	ID=evm.model.R1_5.26.exon11;Parent=evm.model.R1_5.26
R1_5	EVM	CDS	141665	141735	.	+	2	ID=cds.evm.model.R1_5.26;Parent=evm.model.R1_5.26
R1_5	EVM	gene	146406	146949	.	-	.	ID=evm.TU.R1_5.27;
R1_5	EVM	mRNA	146406	146949	.	-	.	ID=evm.model.R1_5.27;Parent=evm.TU.R1_5.27;
R1_5	EVM	exon	146841	146949	.	-	.	ID=evm.model.R1_5.27.exon1;Parent=evm.model.R1_5.27
R1_5	EVM	CDS	146841	146949	.	-	0	ID=cds.evm.model.R1_5.27;Parent=evm.model.R1_5.27
R1_5	EVM	exon	146406	146602	.	-	.	ID=evm.model.R1_5.27.exon2;Parent=evm.model.R1_5.27
R1_5	EVM	CDS	146406	146602	.	-	2	ID=cds.evm.model.R1_5.27;Parent=evm.model.R1_5.27
R1_5	EVM	gene	153452	162695	.	+	.	ID=evm.TU.R1_5.28;
R1_5	EVM	mRNA	153452	162695	.	+	.	ID=evm.model.R1_5.28;Parent=evm.TU.R1_5.28;
R1_5	EVM	exon	153452	153455	.	+	.	ID=evm.model.R1_5.28.exon1;Parent=evm.model.R1_5.28
R1_5	EVM	CDS	153452	153455	.	+	0	ID=cds.evm.model.R1_5.28;Parent=evm.model.R1_5.28
R1_5	EVM	exon	154905	154961	.	+	.	ID=evm.model.R1_5.28.exon2;Parent=evm.model.R1_5.28
R1_5	EVM	CDS	154905	154961	.	+	2	ID=cds.evm.model.R1_5.28;Parent=evm.model.R1_5.28
R1_5	EVM	exon	156697	156858	.	+	.	ID=evm.model.R1_5.28.exon3;Parent=evm.model.R1_5.28
R1_5	EVM	CDS	156697	156858	.	+	2	ID=cds.evm.model.R1_5.28;Parent=evm.model.R1_5.28
R1_5	EVM	exon	157402	157564	.	+	.	ID=evm.model.R1_5.28.exon4;Parent=evm.model.R1_5.28
R1_5	EVM	CDS	157402	157564	.	+	2	ID=cds.evm.model.R1_5.28;Parent=evm.model.R1_5.28
R1_5	EVM	exon	158014	158135	.	+	.	ID=evm.model.R1_5.28.exon5;Parent=evm.model.R1_5.28
R1_5	EVM	CDS	158014	158135	.	+	1	ID=cds.evm.model.R1_5.28;Parent=evm.model.R1_5.28
R1_5	EVM	exon	158614	158852	.	+	.	ID=evm.model.R1_5.28.exon6;Parent=evm.model.R1_5.28
R1_5	EVM	CDS	158614	158852	.	+	2	ID=cds.evm.model.R1_5.28;Parent=evm.model.R1_5.28
R1_5	EVM	exon	159052	159272	.	+	.	ID=evm.model.R1_5.28.exon7;Parent=evm.model.R1_5.28
R1_5	EVM	CDS	159052	159272	.	+	0	ID=cds.evm.model.R1_5.28;Parent=evm.model.R1_5.28
R1_5	EVM	exon	160229	160446	.	+	.	ID=evm.model.R1_5.28.exon8;Parent=evm.model.R1_5.28
R1_5	EVM	CDS	160229	160446	.	+	1	ID=cds.evm.model.R1_5.28;Parent=evm.model.R1_5.28
R1_5	EVM	exon	161189	161348	.	+	.	ID=evm.model.R1_5.28.exon9;Parent=evm.model.R1_5.28
R1_5	EVM	CDS	161189	161348	.	+	2	ID=cds.evm.model.R1_5.28;Parent=evm.model.R1_5.28
R1_5	EVM	exon	161964	162091	.	+	.	ID=evm.model.R1_5.28.exon10;Parent=evm.model.R1_5.28
R1_5	EVM	CDS	161964	162091	.	+	1	ID=cds.evm.model.R1_5.28;Parent=evm.model.R1_5.28
R1_5	EVM	exon	162640	162695	.	+	.	ID=evm.model.R1_5.28.exon11;Parent=evm.model.R1_5.28
R1_5	EVM	CDS	162640	162695	.	+	2	ID=cds.evm.model.R1_5.28;Parent=evm.model.R1_5.28
R1_5	EVM	gene	164464	165776	.	+	.	ID=evm.TU.R1_5.29;
R1_5	EVM	mRNA	164464	165776	.	+	.	ID=evm.model.R1_5.29;Parent=evm.TU.R1_5.29;
R1_5	EVM	exon	164464	164863	.	+	.	ID=evm.model.R1_5.29.exon1;Parent=evm.model.R1_5.29
R1_5	EVM	CDS	164464	164863	.	+	0	ID=cds.evm.model.R1_5.29;Parent=evm.model.R1_5.29
R1_5	EVM	exon	165162	165478	.	+	.	ID=evm.model.R1_5.29.exon2;Parent=evm.model.R1_5.29
R1_5	EVM	CDS	165162	165478	.	+	2	ID=cds.evm.model.R1_5.29;Parent=evm.model.R1_5.29
R1_5	EVM	exon	165558	165776	.	+	.	ID=evm.model.R1_5.29.exon3;Parent=evm.model.R1_5.29
R1_5	EVM	CDS	165558	165776	.	+	0	ID=cds.evm.model.R1_5.29;Parent=evm.model.R1_5.29
R1_5	EVM	gene	170646	179656	.	+	.	ID=evm.TU.R1_5.30;
R1_5	EVM	mRNA	170646	179656	.	+	.	ID=evm.model.R1_5.30;Parent=evm.TU.R1_5.30;
R1_5	EVM	exon	170646	170705	.	+	.	ID=evm.model.R1_5.30.exon1;Parent=evm.model.R1_5.30
R1_5	EVM	CDS	170646	170705	.	+	0	ID=cds.evm.model.R1_5.30;Parent=evm.model.R1_5.30
R1_5	EVM	exon	176599	176863	.	+	.	ID=evm.model.R1_5.30.exon2;Parent=evm.model.R1_5.30
R1_5	EVM	CDS	176599	176863	.	+	0	ID=cds.evm.model.R1_5.30;Parent=evm.model.R1_5.30
R1_5	EVM	exon	177246	177349	.	+	.	ID=evm.model.R1_5.30.exon3;Parent=evm.model.R1_5.30
R1_5	EVM	CDS	177246	177349	.	+	2	ID=cds.evm.model.R1_5.30;Parent=evm.model.R1_5.30
R1_5	EVM	exon	177425	177551	.	+	.	ID=evm.model.R1_5.30.exon4;Parent=evm.model.R1_5.30
R1_5	EVM	CDS	177425	177551	.	+	0	ID=cds.evm.model.R1_5.30;Parent=evm.model.R1_5.30
R1_5	EVM	exon	177618	177686	.	+	.	ID=evm.model.R1_5.30.exon5;Parent=evm.model.R1_5.30
R1_5	EVM	CDS	177618	177686	.	+	2	ID=cds.evm.model.R1_5.30;Parent=evm.model.R1_5.30
R1_5	EVM	exon	178101	178230	.	+	.	ID=evm.model.R1_5.30.exon6;Parent=evm.model.R1_5.30
R1_5	EVM	CDS	178101	178230	.	+	2	ID=cds.evm.model.R1_5.30;Parent=evm.model.R1_5.30
R1_5	EVM	exon	178308	178653	.	+	.	ID=evm.model.R1_5.30.exon7;Parent=evm.model.R1_5.30
R1_5	EVM	CDS	178308	178653	.	+	1	ID=cds.evm.model.R1_5.30;Parent=evm.model.R1_5.30
R1_5	EVM	exon	178780	179011	.	+	.	ID=evm.model.R1_5.30.exon8;Parent=evm.model.R1_5.30
R1_5	EVM	CDS	178780	179011	.	+	0	ID=cds.evm.model.R1_5.30;Parent=evm.model.R1_5.30
R1_5	EVM	exon	179415	179656	.	+	.	ID=evm.model.R1_5.30.exon9;Parent=evm.model.R1_5.30
R1_5	EVM	CDS	179415	179656	.	+	2	ID=cds.evm.model.R1_5.30;Parent=evm.model.R1_5.30
R1_5	EVM	gene	181959	182666	.	-	.	ID=evm.TU.R1_5.31;
R1_5	EVM	mRNA	181959	182666	.	-	.	ID=evm.model.R1_5.31;Parent=evm.TU.R1_5.31;
R1_5	EVM	exon	181959	182666	.	-	.	ID=evm.model.R1_5.31.exon1;Parent=evm.model.R1_5.31
R1_5	EVM	CDS	181959	182666	.	-	0	ID=cds.evm.model.R1_5.31;Parent=evm.model.R1_5.31
R1_5	EVM	gene	183392	183718	.	-	.	ID=evm.TU.R1_5.32;
R1_5	EVM	mRNA	183392	183718	.	-	.	ID=evm.model.R1_5.32;Parent=evm.TU.R1_5.32;
R1_5	EVM	exon	183392	183718	.	-	.	ID=evm.model.R1_5.32.exon1;Parent=evm.model.R1_5.32
R1_5	EVM	CDS	183392	183718	.	-	0	ID=cds.evm.model.R1_5.32;Parent=evm.model.R1_5.32
R1_5	EVM	gene	185100	186211	.	+	.	ID=evm.TU.R1_5.33;
R1_5	EVM	mRNA	185100	186211	.	+	.	ID=evm.model.R1_5.33;Parent=evm.TU.R1_5.33;
R1_5	EVM	exon	185100	185110	.	+	.	ID=evm.model.R1_5.33.exon1;Parent=evm.model.R1_5.33
R1_5	EVM	CDS	185100	185110	.	+	0	ID=cds.evm.model.R1_5.33;Parent=evm.model.R1_5.33
R1_5	EVM	exon	185236	186211	.	+	.	ID=evm.model.R1_5.33.exon2;Parent=evm.model.R1_5.33
R1_5	EVM	CDS	185236	186211	.	+	1	ID=cds.evm.model.R1_5.33;Parent=evm.model.R1_5.33
R1_5	EVM	gene	186970	189871	.	-	.	ID=evm.TU.R1_5.34;
R1_5	EVM	mRNA	186970	189871	.	-	.	ID=evm.model.R1_5.34;Parent=evm.TU.R1_5.34;
R1_5	EVM	exon	189669	189871	.	-	.	ID=evm.model.R1_5.34.exon1;Parent=evm.model.R1_5.34
R1_5	EVM	CDS	189669	189871	.	-	0	ID=cds.evm.model.R1_5.34;Parent=evm.model.R1_5.34
R1_5	EVM	exon	188581	189003	.	-	.	ID=evm.model.R1_5.34.exon2;Parent=evm.model.R1_5.34
R1_5	EVM	CDS	188581	189003	.	-	1	ID=cds.evm.model.R1_5.34;Parent=evm.model.R1_5.34
R1_5	EVM	exon	187992	188292	.	-	.	ID=evm.model.R1_5.34.exon3;Parent=evm.model.R1_5.34
R1_5	EVM	CDS	187992	188292	.	-	1	ID=cds.evm.model.R1_5.34;Parent=evm.model.R1_5.34
R1_5	EVM	exon	186970	187398	.	-	.	ID=evm.model.R1_5.34.exon4;Parent=evm.model.R1_5.34
R1_5	EVM	CDS	186970	187398	.	-	0	ID=cds.evm.model.R1_5.34;Parent=evm.model.R1_5.34
R1_5	EVM	gene	190933	192582	.	-	.	ID=evm.TU.R1_5.35;
R1_5	EVM	mRNA	190933	192582	.	-	.	ID=evm.model.R1_5.35;Parent=evm.TU.R1_5.35;
R1_5	EVM	exon	192043	192582	.	-	.	ID=evm.model.R1_5.35.exon1;Parent=evm.model.R1_5.35
R1_5	EVM	CDS	192043	192582	.	-	0	ID=cds.evm.model.R1_5.35;Parent=evm.model.R1_5.35
R1_5	EVM	exon	190933	191532	.	-	.	ID=evm.model.R1_5.35.exon2;Parent=evm.model.R1_5.35
R1_5	EVM	CDS	190933	191532	.	-	0	ID=cds.evm.model.R1_5.35;Parent=evm.model.R1_5.35
R1_5	EVM	gene	195155	195753	.	+	.	ID=evm.TU.R1_5.36;
R1_5	EVM	mRNA	195155	195753	.	+	.	ID=evm.model.R1_5.36;Parent=evm.TU.R1_5.36;
R1_5	EVM	exon	195155	195224	.	+	.	ID=evm.model.R1_5.36.exon1;Parent=evm.model.R1_5.36
R1_5	EVM	CDS	195155	195224	.	+	0	ID=cds.evm.model.R1_5.36;Parent=evm.model.R1_5.36
R1_5	EVM	exon	195435	195555	.	+	.	ID=evm.model.R1_5.36.exon2;Parent=evm.model.R1_5.36
R1_5	EVM	CDS	195435	195555	.	+	2	ID=cds.evm.model.R1_5.36;Parent=evm.model.R1_5.36
R1_5	EVM	exon	195672	195753	.	+	.	ID=evm.model.R1_5.36.exon3;Parent=evm.model.R1_5.36
R1_5	EVM	CDS	195672	195753	.	+	1	ID=cds.evm.model.R1_5.36;Parent=evm.model.R1_5.36
R1_5	EVM	gene	198567	202720	.	-	.	ID=evm.TU.R1_5.37;
R1_5	EVM	mRNA	198567	202720	.	-	.	ID=evm.model.R1_5.37;Parent=evm.TU.R1_5.37;
R1_5	EVM	exon	202630	202720	.	-	.	ID=evm.model.R1_5.37.exon1;Parent=evm.model.R1_5.37
R1_5	EVM	CDS	202630	202720	.	-	0	ID=cds.evm.model.R1_5.37;Parent=evm.model.R1_5.37
R1_5	EVM	exon	201757	202021	.	-	.	ID=evm.model.R1_5.37.exon2;Parent=evm.model.R1_5.37
R1_5	EVM	CDS	201757	202021	.	-	2	ID=cds.evm.model.R1_5.37;Parent=evm.model.R1_5.37
R1_5	EVM	exon	200871	201016	.	-	.	ID=evm.model.R1_5.37.exon3;Parent=evm.model.R1_5.37
R1_5	EVM	CDS	200871	201016	.	-	1	ID=cds.evm.model.R1_5.37;Parent=evm.model.R1_5.37
R1_5	EVM	exon	200087	200358	.	-	.	ID=evm.model.R1_5.37.exon4;Parent=evm.model.R1_5.37
R1_5	EVM	CDS	200087	200358	.	-	2	ID=cds.evm.model.R1_5.37;Parent=evm.model.R1_5.37
R1_5	EVM	exon	198567	198749	.	-	.	ID=evm.model.R1_5.37.exon5;Parent=evm.model.R1_5.37
R1_5	EVM	CDS	198567	198749	.	-	0	ID=cds.evm.model.R1_5.37;Parent=evm.model.R1_5.37
R1_5	EVM	gene	214872	226155	.	-	.	ID=evm.TU.R1_5.38;
R1_5	EVM	mRNA	214872	226155	.	-	.	ID=evm.model.R1_5.38;Parent=evm.TU.R1_5.38;
R1_5	EVM	exon	226108	226155	.	-	.	ID=evm.model.R1_5.38.exon1;Parent=evm.model.R1_5.38
R1_5	EVM	CDS	226108	226155	.	-	0	ID=cds.evm.model.R1_5.38;Parent=evm.model.R1_5.38
R1_5	EVM	exon	224973	225055	.	-	.	ID=evm.model.R1_5.38.exon2;Parent=evm.model.R1_5.38
R1_5	EVM	CDS	224973	225055	.	-	0	ID=cds.evm.model.R1_5.38;Parent=evm.model.R1_5.38
R1_5	EVM	exon	223158	223344	.	-	.	ID=evm.model.R1_5.38.exon3;Parent=evm.model.R1_5.38
R1_5	EVM	CDS	223158	223344	.	-	1	ID=cds.evm.model.R1_5.38;Parent=evm.model.R1_5.38
R1_5	EVM	exon	222867	223080	.	-	.	ID=evm.model.R1_5.38.exon4;Parent=evm.model.R1_5.38
R1_5	EVM	CDS	222867	223080	.	-	0	ID=cds.evm.model.R1_5.38;Parent=evm.model.R1_5.38
R1_5	EVM	exon	222603	222762	.	-	.	ID=evm.model.R1_5.38.exon5;Parent=evm.model.R1_5.38
R1_5	EVM	CDS	222603	222762	.	-	2	ID=cds.evm.model.R1_5.38;Parent=evm.model.R1_5.38
R1_5	EVM	exon	222392	222528	.	-	.	ID=evm.model.R1_5.38.exon6;Parent=evm.model.R1_5.38
R1_5	EVM	CDS	222392	222528	.	-	1	ID=cds.evm.model.R1_5.38;Parent=evm.model.R1_5.38
R1_5	EVM	exon	222159	222315	.	-	.	ID=evm.model.R1_5.38.exon7;Parent=evm.model.R1_5.38
R1_5	EVM	CDS	222159	222315	.	-	2	ID=cds.evm.model.R1_5.38;Parent=evm.model.R1_5.38
R1_5	EVM	exon	221902	222064	.	-	.	ID=evm.model.R1_5.38.exon8;Parent=evm.model.R1_5.38
R1_5	EVM	CDS	221902	222064	.	-	1	ID=cds.evm.model.R1_5.38;Parent=evm.model.R1_5.38
R1_5	EVM	exon	221510	221818	.	-	.	ID=evm.model.R1_5.38.exon9;Parent=evm.model.R1_5.38
R1_5	EVM	CDS	221510	221818	.	-	0	ID=cds.evm.model.R1_5.38;Parent=evm.model.R1_5.38
R1_5	EVM	exon	220763	221309	.	-	.	ID=evm.model.R1_5.38.exon10;Parent=evm.model.R1_5.38
R1_5	EVM	CDS	220763	221309	.	-	0	ID=cds.evm.model.R1_5.38;Parent=evm.model.R1_5.38
R1_5	EVM	exon	220465	220676	.	-	.	ID=evm.model.R1_5.38.exon11;Parent=evm.model.R1_5.38
R1_5	EVM	CDS	220465	220676	.	-	2	ID=cds.evm.model.R1_5.38;Parent=evm.model.R1_5.38
R1_5	EVM	exon	220199	220366	.	-	.	ID=evm.model.R1_5.38.exon12;Parent=evm.model.R1_5.38
R1_5	EVM	CDS	220199	220366	.	-	0	ID=cds.evm.model.R1_5.38;Parent=evm.model.R1_5.38
R1_5	EVM	exon	219203	219262	.	-	.	ID=evm.model.R1_5.38.exon13;Parent=evm.model.R1_5.38
R1_5	EVM	CDS	219203	219262	.	-	0	ID=cds.evm.model.R1_5.38;Parent=evm.model.R1_5.38
R1_5	EVM	exon	219062	219109	.	-	.	ID=evm.model.R1_5.38.exon14;Parent=evm.model.R1_5.38
R1_5	EVM	CDS	219062	219109	.	-	0	ID=cds.evm.model.R1_5.38;Parent=evm.model.R1_5.38
R1_5	EVM	exon	217726	217938	.	-	.	ID=evm.model.R1_5.38.exon15;Parent=evm.model.R1_5.38
R1_5	EVM	CDS	217726	217938	.	-	0	ID=cds.evm.model.R1_5.38;Parent=evm.model.R1_5.38
R1_5	EVM	exon	217293	217641	.	-	.	ID=evm.model.R1_5.38.exon16;Parent=evm.model.R1_5.38
R1_5	EVM	CDS	217293	217641	.	-	0	ID=cds.evm.model.R1_5.38;Parent=evm.model.R1_5.38
R1_5	EVM	exon	217057	217202	.	-	.	ID=evm.model.R1_5.38.exon17;Parent=evm.model.R1_5.38
R1_5	EVM	CDS	217057	217202	.	-	2	ID=cds.evm.model.R1_5.38;Parent=evm.model.R1_5.38
R1_5	EVM	exon	216220	216810	.	-	.	ID=evm.model.R1_5.38.exon18;Parent=evm.model.R1_5.38
R1_5	EVM	CDS	216220	216810	.	-	0	ID=cds.evm.model.R1_5.38;Parent=evm.model.R1_5.38
R1_5	EVM	exon	214872	216134	.	-	.	ID=evm.model.R1_5.38.exon19;Parent=evm.model.R1_5.38
R1_5	EVM	CDS	214872	216134	.	-	0	ID=cds.evm.model.R1_5.38;Parent=evm.model.R1_5.38
R1_5	EVM	gene	228991	230610	.	-	.	ID=evm.TU.R1_5.39;
R1_5	EVM	mRNA	228991	230610	.	-	.	ID=evm.model.R1_5.39;Parent=evm.TU.R1_5.39;
R1_5	EVM	exon	230541	230610	.	-	.	ID=evm.model.R1_5.39.exon1;Parent=evm.model.R1_5.39
R1_5	EVM	CDS	230541	230610	.	-	0	ID=cds.evm.model.R1_5.39;Parent=evm.model.R1_5.39
R1_5	EVM	exon	230107	230216	.	-	.	ID=evm.model.R1_5.39.exon2;Parent=evm.model.R1_5.39
R1_5	EVM	CDS	230107	230216	.	-	2	ID=cds.evm.model.R1_5.39;Parent=evm.model.R1_5.39
R1_5	EVM	exon	229795	229970	.	-	.	ID=evm.model.R1_5.39.exon3;Parent=evm.model.R1_5.39
R1_5	EVM	CDS	229795	229970	.	-	0	ID=cds.evm.model.R1_5.39;Parent=evm.model.R1_5.39
R1_5	EVM	exon	229523	229703	.	-	.	ID=evm.model.R1_5.39.exon4;Parent=evm.model.R1_5.39
R1_5	EVM	CDS	229523	229703	.	-	1	ID=cds.evm.model.R1_5.39;Parent=evm.model.R1_5.39
R1_5	EVM	exon	229268	229431	.	-	.	ID=evm.model.R1_5.39.exon5;Parent=evm.model.R1_5.39
R1_5	EVM	CDS	229268	229431	.	-	0	ID=cds.evm.model.R1_5.39;Parent=evm.model.R1_5.39
R1_5	EVM	exon	228991	229183	.	-	.	ID=evm.model.R1_5.39.exon6;Parent=evm.model.R1_5.39
R1_5	EVM	CDS	228991	229183	.	-	1	ID=cds.evm.model.R1_5.39;Parent=evm.model.R1_5.39
R1_5	EVM	gene	232886	236699	.	+	.	ID=evm.TU.R1_5.40;
R1_5	EVM	mRNA	232886	236699	.	+	.	ID=evm.model.R1_5.40;Parent=evm.TU.R1_5.40;
R1_5	EVM	exon	232886	233041	.	+	.	ID=evm.model.R1_5.40.exon1;Parent=evm.model.R1_5.40
R1_5	EVM	CDS	232886	233041	.	+	0	ID=cds.evm.model.R1_5.40;Parent=evm.model.R1_5.40
R1_5	EVM	exon	236010	236045	.	+	.	ID=evm.model.R1_5.40.exon2;Parent=evm.model.R1_5.40
R1_5	EVM	CDS	236010	236045	.	+	0	ID=cds.evm.model.R1_5.40;Parent=evm.model.R1_5.40
R1_5	EVM	exon	236119	236201	.	+	.	ID=evm.model.R1_5.40.exon3;Parent=evm.model.R1_5.40
R1_5	EVM	CDS	236119	236201	.	+	0	ID=cds.evm.model.R1_5.40;Parent=evm.model.R1_5.40
R1_5	EVM	exon	236260	236295	.	+	.	ID=evm.model.R1_5.40.exon4;Parent=evm.model.R1_5.40
R1_5	EVM	CDS	236260	236295	.	+	1	ID=cds.evm.model.R1_5.40;Parent=evm.model.R1_5.40
R1_5	EVM	exon	236366	236495	.	+	.	ID=evm.model.R1_5.40.exon5;Parent=evm.model.R1_5.40
R1_5	EVM	CDS	236366	236495	.	+	1	ID=cds.evm.model.R1_5.40;Parent=evm.model.R1_5.40
R1_5	EVM	exon	236610	236699	.	+	.	ID=evm.model.R1_5.40.exon6;Parent=evm.model.R1_5.40
R1_5	EVM	CDS	236610	236699	.	+	0	ID=cds.evm.model.R1_5.40;Parent=evm.model.R1_5.40
R1_5	EVM	gene	255714	265618	.	-	.	ID=evm.TU.R1_5.41;
R1_5	EVM	mRNA	255714	265618	.	-	.	ID=evm.model.R1_5.41;Parent=evm.TU.R1_5.41;
R1_5	EVM	exon	265444	265618	.	-	.	ID=evm.model.R1_5.41.exon1;Parent=evm.model.R1_5.41
R1_5	EVM	CDS	265444	265618	.	-	0	ID=cds.evm.model.R1_5.41;Parent=evm.model.R1_5.41
R1_5	EVM	exon	263701	263773	.	-	.	ID=evm.model.R1_5.41.exon2;Parent=evm.model.R1_5.41
R1_5	EVM	CDS	263701	263773	.	-	2	ID=cds.evm.model.R1_5.41;Parent=evm.model.R1_5.41
R1_5	EVM	exon	256248	256361	.	-	.	ID=evm.model.R1_5.41.exon3;Parent=evm.model.R1_5.41
R1_5	EVM	CDS	256248	256361	.	-	1	ID=cds.evm.model.R1_5.41;Parent=evm.model.R1_5.41
R1_5	EVM	exon	255714	255717	.	-	.	ID=evm.model.R1_5.41.exon4;Parent=evm.model.R1_5.41
R1_5	EVM	CDS	255714	255717	.	-	1	ID=cds.evm.model.R1_5.41;Parent=evm.model.R1_5.41
R1_5	EVM	gene	273767	274647	.	+	.	ID=evm.TU.R1_5.42;
R1_5	EVM	mRNA	273767	274647	.	+	.	ID=evm.model.R1_5.42;Parent=evm.TU.R1_5.42;
R1_5	EVM	exon	273767	273954	.	+	.	ID=evm.model.R1_5.42.exon1;Parent=evm.model.R1_5.42
R1_5	EVM	CDS	273767	273954	.	+	0	ID=cds.evm.model.R1_5.42;Parent=evm.model.R1_5.42
R1_5	EVM	exon	274509	274647	.	+	.	ID=evm.model.R1_5.42.exon2;Parent=evm.model.R1_5.42
R1_5	EVM	CDS	274509	274647	.	+	1	ID=cds.evm.model.R1_5.42;Parent=evm.model.R1_5.42
R1_5	EVM	gene	278858	282523	.	+	.	ID=evm.TU.R1_5.43;
R1_5	EVM	mRNA	278858	282523	.	+	.	ID=evm.model.R1_5.43;Parent=evm.TU.R1_5.43;
R1_5	EVM	exon	278858	278985	.	+	.	ID=evm.model.R1_5.43.exon1;Parent=evm.model.R1_5.43
R1_5	EVM	CDS	278858	278985	.	+	0	ID=cds.evm.model.R1_5.43;Parent=evm.model.R1_5.43
R1_5	EVM	exon	282076	282523	.	+	.	ID=evm.model.R1_5.43.exon2;Parent=evm.model.R1_5.43
R1_5	EVM	CDS	282076	282523	.	+	1	ID=cds.evm.model.R1_5.43;Parent=evm.model.R1_5.43
R1_5	EVM	gene	283111	283738	.	+	.	ID=evm.TU.R1_5.44;
R1_5	EVM	mRNA	283111	283738	.	+	.	ID=evm.model.R1_5.44;Parent=evm.TU.R1_5.44;
R1_5	EVM	exon	283111	283215	.	+	.	ID=evm.model.R1_5.44.exon1;Parent=evm.model.R1_5.44
R1_5	EVM	CDS	283111	283215	.	+	0	ID=cds.evm.model.R1_5.44;Parent=evm.model.R1_5.44
R1_5	EVM	exon	283277	283738	.	+	.	ID=evm.model.R1_5.44.exon2;Parent=evm.model.R1_5.44
R1_5	EVM	CDS	283277	283738	.	+	0	ID=cds.evm.model.R1_5.44;Parent=evm.model.R1_5.44
R1_5	EVM	gene	283810	288111	.	+	.	ID=evm.TU.R1_5.45;
R1_5	EVM	mRNA	283810	288111	.	+	.	ID=evm.model.R1_5.45;Parent=evm.TU.R1_5.45;
R1_5	EVM	exon	283810	283971	.	+	.	ID=evm.model.R1_5.45.exon1;Parent=evm.model.R1_5.45
R1_5	EVM	CDS	283810	283971	.	+	0	ID=cds.evm.model.R1_5.45;Parent=evm.model.R1_5.45
R1_5	EVM	exon	284580	284641	.	+	.	ID=evm.model.R1_5.45.exon2;Parent=evm.model.R1_5.45
R1_5	EVM	CDS	284580	284641	.	+	0	ID=cds.evm.model.R1_5.45;Parent=evm.model.R1_5.45
R1_5	EVM	exon	288042	288111	.	+	.	ID=evm.model.R1_5.45.exon3;Parent=evm.model.R1_5.45
R1_5	EVM	CDS	288042	288111	.	+	1	ID=cds.evm.model.R1_5.45;Parent=evm.model.R1_5.45
R1_5	EVM	gene	296523	299006	.	+	.	ID=evm.TU.R1_5.46;
R1_5	EVM	mRNA	296523	299006	.	+	.	ID=evm.model.R1_5.46;Parent=evm.TU.R1_5.46;
R1_5	EVM	exon	296523	296916	.	+	.	ID=evm.model.R1_5.46.exon1;Parent=evm.model.R1_5.46
R1_5	EVM	CDS	296523	296916	.	+	0	ID=cds.evm.model.R1_5.46;Parent=evm.model.R1_5.46
R1_5	EVM	exon	297029	297125	.	+	.	ID=evm.model.R1_5.46.exon2;Parent=evm.model.R1_5.46
R1_5	EVM	CDS	297029	297125	.	+	2	ID=cds.evm.model.R1_5.46;Parent=evm.model.R1_5.46
R1_5	EVM	exon	298237	298557	.	+	.	ID=evm.model.R1_5.46.exon3;Parent=evm.model.R1_5.46
R1_5	EVM	CDS	298237	298557	.	+	1	ID=cds.evm.model.R1_5.46;Parent=evm.model.R1_5.46
R1_5	EVM	exon	298850	299006	.	+	.	ID=evm.model.R1_5.46.exon4;Parent=evm.model.R1_5.46
R1_5	EVM	CDS	298850	299006	.	+	1	ID=cds.evm.model.R1_5.46;Parent=evm.model.R1_5.46
R1_5	EVM	gene	319934	320334	.	-	.	ID=evm.TU.R1_5.47;
R1_5	EVM	mRNA	319934	320334	.	-	.	ID=evm.model.R1_5.47;Parent=evm.TU.R1_5.47;
R1_5	EVM	exon	320325	320334	.	-	.	ID=evm.model.R1_5.47.exon1;Parent=evm.model.R1_5.47
R1_5	EVM	CDS	320325	320334	.	-	0	ID=cds.evm.model.R1_5.47;Parent=evm.model.R1_5.47
R1_5	EVM	exon	319934	320151	.	-	.	ID=evm.model.R1_5.47.exon2;Parent=evm.model.R1_5.47
R1_5	EVM	CDS	319934	320151	.	-	2	ID=cds.evm.model.R1_5.47;Parent=evm.model.R1_5.47
R1_5	EVM	gene	322288	323829	.	+	.	ID=evm.TU.R1_5.48;
R1_5	EVM	mRNA	322288	323829	.	+	.	ID=evm.model.R1_5.48;Parent=evm.TU.R1_5.48;
R1_5	EVM	exon	322288	322602	.	+	.	ID=evm.model.R1_5.48.exon1;Parent=evm.model.R1_5.48
R1_5	EVM	CDS	322288	322602	.	+	0	ID=cds.evm.model.R1_5.48;Parent=evm.model.R1_5.48
R1_5	EVM	exon	322690	322845	.	+	.	ID=evm.model.R1_5.48.exon2;Parent=evm.model.R1_5.48
R1_5	EVM	CDS	322690	322845	.	+	0	ID=cds.evm.model.R1_5.48;Parent=evm.model.R1_5.48
R1_5	EVM	exon	322965	323174	.	+	.	ID=evm.model.R1_5.48.exon3;Parent=evm.model.R1_5.48
R1_5	EVM	CDS	322965	323174	.	+	0	ID=cds.evm.model.R1_5.48;Parent=evm.model.R1_5.48
R1_5	EVM	exon	323249	323414	.	+	.	ID=evm.model.R1_5.48.exon4;Parent=evm.model.R1_5.48
R1_5	EVM	CDS	323249	323414	.	+	0	ID=cds.evm.model.R1_5.48;Parent=evm.model.R1_5.48
R1_5	EVM	exon	323474	323606	.	+	.	ID=evm.model.R1_5.48.exon5;Parent=evm.model.R1_5.48
R1_5	EVM	CDS	323474	323606	.	+	2	ID=cds.evm.model.R1_5.48;Parent=evm.model.R1_5.48
R1_5	EVM	exon	323670	323829	.	+	.	ID=evm.model.R1_5.48.exon6;Parent=evm.model.R1_5.48
R1_5	EVM	CDS	323670	323829	.	+	1	ID=cds.evm.model.R1_5.48;Parent=evm.model.R1_5.48
R1_5	EVM	gene	324012	325281	.	-	.	ID=evm.TU.R1_5.49;
R1_5	EVM	mRNA	324012	325281	.	-	.	ID=evm.model.R1_5.49;Parent=evm.TU.R1_5.49;
R1_5	EVM	exon	325225	325281	.	-	.	ID=evm.model.R1_5.49.exon1;Parent=evm.model.R1_5.49
R1_5	EVM	CDS	325225	325281	.	-	0	ID=cds.evm.model.R1_5.49;Parent=evm.model.R1_5.49
R1_5	EVM	exon	325023	325166	.	-	.	ID=evm.model.R1_5.49.exon2;Parent=evm.model.R1_5.49
R1_5	EVM	CDS	325023	325166	.	-	0	ID=cds.evm.model.R1_5.49;Parent=evm.model.R1_5.49
R1_5	EVM	exon	324530	324922	.	-	.	ID=evm.model.R1_5.49.exon3;Parent=evm.model.R1_5.49
R1_5	EVM	CDS	324530	324922	.	-	0	ID=cds.evm.model.R1_5.49;Parent=evm.model.R1_5.49
R1_5	EVM	exon	324362	324458	.	-	.	ID=evm.model.R1_5.49.exon4;Parent=evm.model.R1_5.49
R1_5	EVM	CDS	324362	324458	.	-	0	ID=cds.evm.model.R1_5.49;Parent=evm.model.R1_5.49
R1_5	EVM	exon	324178	324303	.	-	.	ID=evm.model.R1_5.49.exon5;Parent=evm.model.R1_5.49
R1_5	EVM	CDS	324178	324303	.	-	2	ID=cds.evm.model.R1_5.49;Parent=evm.model.R1_5.49
R1_5	EVM	exon	324012	324094	.	-	.	ID=evm.model.R1_5.49.exon6;Parent=evm.model.R1_5.49
R1_5	EVM	CDS	324012	324094	.	-	2	ID=cds.evm.model.R1_5.49;Parent=evm.model.R1_5.49
R1_5	EVM	gene	326287	328621	.	+	.	ID=evm.TU.R1_5.50;
R1_5	EVM	mRNA	326287	328621	.	+	.	ID=evm.model.R1_5.50;Parent=evm.TU.R1_5.50;
R1_5	EVM	exon	326287	326316	.	+	.	ID=evm.model.R1_5.50.exon1;Parent=evm.model.R1_5.50
R1_5	EVM	CDS	326287	326316	.	+	0	ID=cds.evm.model.R1_5.50;Parent=evm.model.R1_5.50
R1_5	EVM	exon	327133	327711	.	+	.	ID=evm.model.R1_5.50.exon2;Parent=evm.model.R1_5.50
R1_5	EVM	CDS	327133	327711	.	+	0	ID=cds.evm.model.R1_5.50;Parent=evm.model.R1_5.50
R1_5	EVM	exon	327799	328038	.	+	.	ID=evm.model.R1_5.50.exon3;Parent=evm.model.R1_5.50
R1_5	EVM	CDS	327799	328038	.	+	0	ID=cds.evm.model.R1_5.50;Parent=evm.model.R1_5.50
R1_5	EVM	exon	328113	328231	.	+	.	ID=evm.model.R1_5.50.exon4;Parent=evm.model.R1_5.50
R1_5	EVM	CDS	328113	328231	.	+	0	ID=cds.evm.model.R1_5.50;Parent=evm.model.R1_5.50
R1_5	EVM	exon	328363	328621	.	+	.	ID=evm.model.R1_5.50.exon5;Parent=evm.model.R1_5.50
R1_5	EVM	CDS	328363	328621	.	+	1	ID=cds.evm.model.R1_5.50;Parent=evm.model.R1_5.50
R1_5	EVM	gene	330470	335240	.	-	.	ID=evm.TU.R1_5.51;
R1_5	EVM	mRNA	330470	335240	.	-	.	ID=evm.model.R1_5.51;Parent=evm.TU.R1_5.51;
R1_5	EVM	exon	334374	335240	.	-	.	ID=evm.model.R1_5.51.exon1;Parent=evm.model.R1_5.51
R1_5	EVM	CDS	334374	335240	.	-	0	ID=cds.evm.model.R1_5.51;Parent=evm.model.R1_5.51
R1_5	EVM	exon	333793	334290	.	-	.	ID=evm.model.R1_5.51.exon2;Parent=evm.model.R1_5.51
R1_5	EVM	CDS	333793	334290	.	-	0	ID=cds.evm.model.R1_5.51;Parent=evm.model.R1_5.51
R1_5	EVM	exon	333498	333709	.	-	.	ID=evm.model.R1_5.51.exon3;Parent=evm.model.R1_5.51
R1_5	EVM	CDS	333498	333709	.	-	0	ID=cds.evm.model.R1_5.51;Parent=evm.model.R1_5.51
R1_5	EVM	exon	332996	333402	.	-	.	ID=evm.model.R1_5.51.exon4;Parent=evm.model.R1_5.51
R1_5	EVM	CDS	332996	333402	.	-	1	ID=cds.evm.model.R1_5.51;Parent=evm.model.R1_5.51
R1_5	EVM	exon	331848	332925	.	-	.	ID=evm.model.R1_5.51.exon5;Parent=evm.model.R1_5.51
R1_5	EVM	CDS	331848	332925	.	-	2	ID=cds.evm.model.R1_5.51;Parent=evm.model.R1_5.51
R1_5	EVM	exon	331581	331774	.	-	.	ID=evm.model.R1_5.51.exon6;Parent=evm.model.R1_5.51
R1_5	EVM	CDS	331581	331774	.	-	1	ID=cds.evm.model.R1_5.51;Parent=evm.model.R1_5.51
R1_5	EVM	exon	331214	331478	.	-	.	ID=evm.model.R1_5.51.exon7;Parent=evm.model.R1_5.51
R1_5	EVM	CDS	331214	331478	.	-	2	ID=cds.evm.model.R1_5.51;Parent=evm.model.R1_5.51
R1_5	EVM	exon	330967	331103	.	-	.	ID=evm.model.R1_5.51.exon8;Parent=evm.model.R1_5.51
R1_5	EVM	CDS	330967	331103	.	-	1	ID=cds.evm.model.R1_5.51;Parent=evm.model.R1_5.51
R1_5	EVM	exon	330741	330895	.	-	.	ID=evm.model.R1_5.51.exon9;Parent=evm.model.R1_5.51
R1_5	EVM	CDS	330741	330895	.	-	2	ID=cds.evm.model.R1_5.51;Parent=evm.model.R1_5.51
R1_5	EVM	exon	330612	330669	.	-	.	ID=evm.model.R1_5.51.exon10;Parent=evm.model.R1_5.51
R1_5	EVM	CDS	330612	330669	.	-	0	ID=cds.evm.model.R1_5.51;Parent=evm.model.R1_5.51
R1_5	EVM	exon	330470	330531	.	-	.	ID=evm.model.R1_5.51.exon11;Parent=evm.model.R1_5.51
R1_5	EVM	CDS	330470	330531	.	-	2	ID=cds.evm.model.R1_5.51;Parent=evm.model.R1_5.51
R1_5	EVM	gene	335698	338230	.	+	.	ID=evm.TU.R1_5.52;
R1_5	EVM	mRNA	335698	338230	.	+	.	ID=evm.model.R1_5.52;Parent=evm.TU.R1_5.52;
R1_5	EVM	exon	335698	335739	.	+	.	ID=evm.model.R1_5.52.exon1;Parent=evm.model.R1_5.52
R1_5	EVM	CDS	335698	335739	.	+	0	ID=cds.evm.model.R1_5.52;Parent=evm.model.R1_5.52
R1_5	EVM	exon	335826	335933	.	+	.	ID=evm.model.R1_5.52.exon2;Parent=evm.model.R1_5.52
R1_5	EVM	CDS	335826	335933	.	+	0	ID=cds.evm.model.R1_5.52;Parent=evm.model.R1_5.52
R1_5	EVM	exon	336011	336076	.	+	.	ID=evm.model.R1_5.52.exon3;Parent=evm.model.R1_5.52
R1_5	EVM	CDS	336011	336076	.	+	0	ID=cds.evm.model.R1_5.52;Parent=evm.model.R1_5.52
R1_5	EVM	exon	336158	336273	.	+	.	ID=evm.model.R1_5.52.exon4;Parent=evm.model.R1_5.52
R1_5	EVM	CDS	336158	336273	.	+	0	ID=cds.evm.model.R1_5.52;Parent=evm.model.R1_5.52
R1_5	EVM	exon	336353	336631	.	+	.	ID=evm.model.R1_5.52.exon5;Parent=evm.model.R1_5.52
R1_5	EVM	CDS	336353	336631	.	+	1	ID=cds.evm.model.R1_5.52;Parent=evm.model.R1_5.52
R1_5	EVM	exon	336707	336914	.	+	.	ID=evm.model.R1_5.52.exon6;Parent=evm.model.R1_5.52
R1_5	EVM	CDS	336707	336914	.	+	1	ID=cds.evm.model.R1_5.52;Parent=evm.model.R1_5.52
R1_5	EVM	exon	337005	337231	.	+	.	ID=evm.model.R1_5.52.exon7;Parent=evm.model.R1_5.52
R1_5	EVM	CDS	337005	337231	.	+	0	ID=cds.evm.model.R1_5.52;Parent=evm.model.R1_5.52
R1_5	EVM	exon	337309	338230	.	+	.	ID=evm.model.R1_5.52.exon8;Parent=evm.model.R1_5.52
R1_5	EVM	CDS	337309	338230	.	+	1	ID=cds.evm.model.R1_5.52;Parent=evm.model.R1_5.52
R1_5	EVM	gene	339580	340952	.	-	.	ID=evm.TU.R1_5.53;
R1_5	EVM	mRNA	339580	340952	.	-	.	ID=evm.model.R1_5.53;Parent=evm.TU.R1_5.53;
R1_5	EVM	exon	340830	340952	.	-	.	ID=evm.model.R1_5.53.exon1;Parent=evm.model.R1_5.53
R1_5	EVM	CDS	340830	340952	.	-	0	ID=cds.evm.model.R1_5.53;Parent=evm.model.R1_5.53
R1_5	EVM	exon	340571	340694	.	-	.	ID=evm.model.R1_5.53.exon2;Parent=evm.model.R1_5.53
R1_5	EVM	CDS	340571	340694	.	-	0	ID=cds.evm.model.R1_5.53;Parent=evm.model.R1_5.53
R1_5	EVM	exon	340138	340511	.	-	.	ID=evm.model.R1_5.53.exon3;Parent=evm.model.R1_5.53
R1_5	EVM	CDS	340138	340511	.	-	2	ID=cds.evm.model.R1_5.53;Parent=evm.model.R1_5.53
R1_5	EVM	exon	339868	340058	.	-	.	ID=evm.model.R1_5.53.exon4;Parent=evm.model.R1_5.53
R1_5	EVM	CDS	339868	340058	.	-	0	ID=cds.evm.model.R1_5.53;Parent=evm.model.R1_5.53
R1_5	EVM	exon	339580	339790	.	-	.	ID=evm.model.R1_5.53.exon5;Parent=evm.model.R1_5.53
R1_5	EVM	CDS	339580	339790	.	-	1	ID=cds.evm.model.R1_5.53;Parent=evm.model.R1_5.53
R1_5	EVM	gene	343635	351922	.	+	.	ID=evm.TU.R1_5.54;
R1_5	EVM	mRNA	343635	351922	.	+	.	ID=evm.model.R1_5.54;Parent=evm.TU.R1_5.54;
R1_5	EVM	exon	343635	343862	.	+	.	ID=evm.model.R1_5.54.exon1;Parent=evm.model.R1_5.54
R1_5	EVM	CDS	343635	343862	.	+	0	ID=cds.evm.model.R1_5.54;Parent=evm.model.R1_5.54
R1_5	EVM	exon	343916	344424	.	+	.	ID=evm.model.R1_5.54.exon2;Parent=evm.model.R1_5.54
R1_5	EVM	CDS	343916	344424	.	+	0	ID=cds.evm.model.R1_5.54;Parent=evm.model.R1_5.54
R1_5	EVM	exon	345272	345401	.	+	.	ID=evm.model.R1_5.54.exon3;Parent=evm.model.R1_5.54
R1_5	EVM	CDS	345272	345401	.	+	1	ID=cds.evm.model.R1_5.54;Parent=evm.model.R1_5.54
R1_5	EVM	exon	345908	345989	.	+	.	ID=evm.model.R1_5.54.exon4;Parent=evm.model.R1_5.54
R1_5	EVM	CDS	345908	345989	.	+	0	ID=cds.evm.model.R1_5.54;Parent=evm.model.R1_5.54
R1_5	EVM	exon	346055	346162	.	+	.	ID=evm.model.R1_5.54.exon5;Parent=evm.model.R1_5.54
R1_5	EVM	CDS	346055	346162	.	+	2	ID=cds.evm.model.R1_5.54;Parent=evm.model.R1_5.54
R1_5	EVM	exon	346242	346469	.	+	.	ID=evm.model.R1_5.54.exon6;Parent=evm.model.R1_5.54
R1_5	EVM	CDS	346242	346469	.	+	2	ID=cds.evm.model.R1_5.54;Parent=evm.model.R1_5.54
R1_5	EVM	exon	346807	346929	.	+	.	ID=evm.model.R1_5.54.exon7;Parent=evm.model.R1_5.54
R1_5	EVM	CDS	346807	346929	.	+	2	ID=cds.evm.model.R1_5.54;Parent=evm.model.R1_5.54
R1_5	EVM	exon	347161	347301	.	+	.	ID=evm.model.R1_5.54.exon8;Parent=evm.model.R1_5.54
R1_5	EVM	CDS	347161	347301	.	+	2	ID=cds.evm.model.R1_5.54;Parent=evm.model.R1_5.54
R1_5	EVM	exon	347395	347762	.	+	.	ID=evm.model.R1_5.54.exon9;Parent=evm.model.R1_5.54
R1_5	EVM	CDS	347395	347762	.	+	2	ID=cds.evm.model.R1_5.54;Parent=evm.model.R1_5.54
R1_5	EVM	exon	347847	348099	.	+	.	ID=evm.model.R1_5.54.exon10;Parent=evm.model.R1_5.54
R1_5	EVM	CDS	347847	348099	.	+	0	ID=cds.evm.model.R1_5.54;Parent=evm.model.R1_5.54
R1_5	EVM	exon	348208	348533	.	+	.	ID=evm.model.R1_5.54.exon11;Parent=evm.model.R1_5.54
R1_5	EVM	CDS	348208	348533	.	+	2	ID=cds.evm.model.R1_5.54;Parent=evm.model.R1_5.54
R1_5	EVM	exon	348609	348889	.	+	.	ID=evm.model.R1_5.54.exon12;Parent=evm.model.R1_5.54
R1_5	EVM	CDS	348609	348889	.	+	0	ID=cds.evm.model.R1_5.54;Parent=evm.model.R1_5.54
R1_5	EVM	exon	348991	349358	.	+	.	ID=evm.model.R1_5.54.exon13;Parent=evm.model.R1_5.54
R1_5	EVM	CDS	348991	349358	.	+	1	ID=cds.evm.model.R1_5.54;Parent=evm.model.R1_5.54
R1_5	EVM	exon	349663	349731	.	+	.	ID=evm.model.R1_5.54.exon14;Parent=evm.model.R1_5.54
R1_5	EVM	CDS	349663	349731	.	+	2	ID=cds.evm.model.R1_5.54;Parent=evm.model.R1_5.54
R1_5	EVM	exon	349815	350103	.	+	.	ID=evm.model.R1_5.54.exon15;Parent=evm.model.R1_5.54
R1_5	EVM	CDS	349815	350103	.	+	2	ID=cds.evm.model.R1_5.54;Parent=evm.model.R1_5.54
R1_5	EVM	exon	350187	350570	.	+	.	ID=evm.model.R1_5.54.exon16;Parent=evm.model.R1_5.54
R1_5	EVM	CDS	350187	350570	.	+	1	ID=cds.evm.model.R1_5.54;Parent=evm.model.R1_5.54
R1_5	EVM	exon	350726	351292	.	+	.	ID=evm.model.R1_5.54.exon17;Parent=evm.model.R1_5.54
R1_5	EVM	CDS	350726	351292	.	+	1	ID=cds.evm.model.R1_5.54;Parent=evm.model.R1_5.54
R1_5	EVM	exon	351379	351692	.	+	.	ID=evm.model.R1_5.54.exon18;Parent=evm.model.R1_5.54
R1_5	EVM	CDS	351379	351692	.	+	1	ID=cds.evm.model.R1_5.54;Parent=evm.model.R1_5.54
R1_5	EVM	exon	351816	351922	.	+	.	ID=evm.model.R1_5.54.exon19;Parent=evm.model.R1_5.54
R1_5	EVM	CDS	351816	351922	.	+	2	ID=cds.evm.model.R1_5.54;Parent=evm.model.R1_5.54
R1_5	EVM	gene	356193	357839	.	-	.	ID=evm.TU.R1_5.55;
R1_5	EVM	mRNA	356193	357839	.	-	.	ID=evm.model.R1_5.55;Parent=evm.TU.R1_5.55;
R1_5	EVM	exon	357806	357839	.	-	.	ID=evm.model.R1_5.55.exon1;Parent=evm.model.R1_5.55
R1_5	EVM	CDS	357806	357839	.	-	0	ID=cds.evm.model.R1_5.55;Parent=evm.model.R1_5.55
R1_5	EVM	exon	356976	357151	.	-	.	ID=evm.model.R1_5.55.exon2;Parent=evm.model.R1_5.55
R1_5	EVM	CDS	356976	357151	.	-	2	ID=cds.evm.model.R1_5.55;Parent=evm.model.R1_5.55
R1_5	EVM	exon	356713	356894	.	-	.	ID=evm.model.R1_5.55.exon3;Parent=evm.model.R1_5.55
R1_5	EVM	CDS	356713	356894	.	-	0	ID=cds.evm.model.R1_5.55;Parent=evm.model.R1_5.55
R1_5	EVM	exon	356553	356621	.	-	.	ID=evm.model.R1_5.55.exon4;Parent=evm.model.R1_5.55
R1_5	EVM	CDS	356553	356621	.	-	1	ID=cds.evm.model.R1_5.55;Parent=evm.model.R1_5.55
R1_5	EVM	exon	356193	356430	.	-	.	ID=evm.model.R1_5.55.exon5;Parent=evm.model.R1_5.55
R1_5	EVM	CDS	356193	356430	.	-	1	ID=cds.evm.model.R1_5.55;Parent=evm.model.R1_5.55
R1_5	EVM	gene	359272	361346	.	-	.	ID=evm.TU.R1_5.56;
R1_5	EVM	mRNA	359272	361346	.	-	.	ID=evm.model.R1_5.56;Parent=evm.TU.R1_5.56;
R1_5	EVM	exon	361325	361346	.	-	.	ID=evm.model.R1_5.56.exon1;Parent=evm.model.R1_5.56
R1_5	EVM	CDS	361325	361346	.	-	0	ID=cds.evm.model.R1_5.56;Parent=evm.model.R1_5.56
R1_5	EVM	exon	359551	360250	.	-	.	ID=evm.model.R1_5.56.exon2;Parent=evm.model.R1_5.56
R1_5	EVM	CDS	359551	360250	.	-	2	ID=cds.evm.model.R1_5.56;Parent=evm.model.R1_5.56
R1_5	EVM	exon	359272	359461	.	-	.	ID=evm.model.R1_5.56.exon3;Parent=evm.model.R1_5.56
R1_5	EVM	CDS	359272	359461	.	-	1	ID=cds.evm.model.R1_5.56;Parent=evm.model.R1_5.56
R1_5	EVM	gene	361532	374345	.	+	.	ID=evm.TU.R1_5.57;
R1_5	EVM	mRNA	361532	374345	.	+	.	ID=evm.model.R1_5.57;Parent=evm.TU.R1_5.57;
R1_5	EVM	exon	361532	361544	.	+	.	ID=evm.model.R1_5.57.exon1;Parent=evm.model.R1_5.57
R1_5	EVM	CDS	361532	361544	.	+	0	ID=cds.evm.model.R1_5.57;Parent=evm.model.R1_5.57
R1_5	EVM	exon	364621	364793	.	+	.	ID=evm.model.R1_5.57.exon2;Parent=evm.model.R1_5.57
R1_5	EVM	CDS	364621	364793	.	+	2	ID=cds.evm.model.R1_5.57;Parent=evm.model.R1_5.57
R1_5	EVM	exon	372499	372755	.	+	.	ID=evm.model.R1_5.57.exon3;Parent=evm.model.R1_5.57
R1_5	EVM	CDS	372499	372755	.	+	0	ID=cds.evm.model.R1_5.57;Parent=evm.model.R1_5.57
R1_5	EVM	exon	373266	373506	.	+	.	ID=evm.model.R1_5.57.exon4;Parent=evm.model.R1_5.57
R1_5	EVM	CDS	373266	373506	.	+	1	ID=cds.evm.model.R1_5.57;Parent=evm.model.R1_5.57
R1_5	EVM	exon	373593	373772	.	+	.	ID=evm.model.R1_5.57.exon5;Parent=evm.model.R1_5.57
R1_5	EVM	CDS	373593	373772	.	+	0	ID=cds.evm.model.R1_5.57;Parent=evm.model.R1_5.57
R1_5	EVM	exon	373865	374022	.	+	.	ID=evm.model.R1_5.57.exon6;Parent=evm.model.R1_5.57
R1_5	EVM	CDS	373865	374022	.	+	0	ID=cds.evm.model.R1_5.57;Parent=evm.model.R1_5.57
R1_5	EVM	exon	374258	374345	.	+	.	ID=evm.model.R1_5.57.exon7;Parent=evm.model.R1_5.57
R1_5	EVM	CDS	374258	374345	.	+	1	ID=cds.evm.model.R1_5.57;Parent=evm.model.R1_5.57
R1_5	EVM	gene	375719	377081	.	-	.	ID=evm.TU.R1_5.58;
R1_5	EVM	mRNA	375719	377081	.	-	.	ID=evm.model.R1_5.58;Parent=evm.TU.R1_5.58;
R1_5	EVM	exon	376845	377081	.	-	.	ID=evm.model.R1_5.58.exon1;Parent=evm.model.R1_5.58
R1_5	EVM	CDS	376845	377081	.	-	0	ID=cds.evm.model.R1_5.58;Parent=evm.model.R1_5.58
R1_5	EVM	exon	375719	375877	.	-	.	ID=evm.model.R1_5.58.exon2;Parent=evm.model.R1_5.58
R1_5	EVM	CDS	375719	375877	.	-	0	ID=cds.evm.model.R1_5.58;Parent=evm.model.R1_5.58
R1_5	EVM	gene	378663	380824	.	+	.	ID=evm.TU.R1_5.59;
R1_5	EVM	mRNA	378663	380824	.	+	.	ID=evm.model.R1_5.59;Parent=evm.TU.R1_5.59;
R1_5	EVM	exon	378663	378837	.	+	.	ID=evm.model.R1_5.59.exon1;Parent=evm.model.R1_5.59
R1_5	EVM	CDS	378663	378837	.	+	0	ID=cds.evm.model.R1_5.59;Parent=evm.model.R1_5.59
R1_5	EVM	exon	378926	379113	.	+	.	ID=evm.model.R1_5.59.exon2;Parent=evm.model.R1_5.59
R1_5	EVM	CDS	378926	379113	.	+	2	ID=cds.evm.model.R1_5.59;Parent=evm.model.R1_5.59
R1_5	EVM	exon	379181	379510	.	+	.	ID=evm.model.R1_5.59.exon3;Parent=evm.model.R1_5.59
R1_5	EVM	CDS	379181	379510	.	+	0	ID=cds.evm.model.R1_5.59;Parent=evm.model.R1_5.59
R1_5	EVM	exon	379602	379811	.	+	.	ID=evm.model.R1_5.59.exon4;Parent=evm.model.R1_5.59
R1_5	EVM	CDS	379602	379811	.	+	0	ID=cds.evm.model.R1_5.59;Parent=evm.model.R1_5.59
R1_5	EVM	exon	379894	380298	.	+	.	ID=evm.model.R1_5.59.exon5;Parent=evm.model.R1_5.59
R1_5	EVM	CDS	379894	380298	.	+	0	ID=cds.evm.model.R1_5.59;Parent=evm.model.R1_5.59
R1_5	EVM	exon	380374	380594	.	+	.	ID=evm.model.R1_5.59.exon6;Parent=evm.model.R1_5.59
R1_5	EVM	CDS	380374	380594	.	+	0	ID=cds.evm.model.R1_5.59;Parent=evm.model.R1_5.59
R1_5	EVM	exon	380683	380824	.	+	.	ID=evm.model.R1_5.59.exon7;Parent=evm.model.R1_5.59
R1_5	EVM	CDS	380683	380824	.	+	1	ID=cds.evm.model.R1_5.59;Parent=evm.model.R1_5.59
R1_5	EVM	gene	381861	383619	.	+	.	ID=evm.TU.R1_5.60;
R1_5	EVM	mRNA	381861	383619	.	+	.	ID=evm.model.R1_5.60;Parent=evm.TU.R1_5.60;
R1_5	EVM	exon	381861	381882	.	+	.	ID=evm.model.R1_5.60.exon1;Parent=evm.model.R1_5.60
R1_5	EVM	CDS	381861	381882	.	+	0	ID=cds.evm.model.R1_5.60;Parent=evm.model.R1_5.60
R1_5	EVM	exon	381968	382173	.	+	.	ID=evm.model.R1_5.60.exon2;Parent=evm.model.R1_5.60
R1_5	EVM	CDS	381968	382173	.	+	2	ID=cds.evm.model.R1_5.60;Parent=evm.model.R1_5.60
R1_5	EVM	exon	382257	382543	.	+	.	ID=evm.model.R1_5.60.exon3;Parent=evm.model.R1_5.60
R1_5	EVM	CDS	382257	382543	.	+	0	ID=cds.evm.model.R1_5.60;Parent=evm.model.R1_5.60
R1_5	EVM	exon	382619	382825	.	+	.	ID=evm.model.R1_5.60.exon4;Parent=evm.model.R1_5.60
R1_5	EVM	CDS	382619	382825	.	+	1	ID=cds.evm.model.R1_5.60;Parent=evm.model.R1_5.60
R1_5	EVM	exon	382914	383106	.	+	.	ID=evm.model.R1_5.60.exon5;Parent=evm.model.R1_5.60
R1_5	EVM	CDS	382914	383106	.	+	1	ID=cds.evm.model.R1_5.60;Parent=evm.model.R1_5.60
R1_5	EVM	exon	383209	383386	.	+	.	ID=evm.model.R1_5.60.exon6;Parent=evm.model.R1_5.60
R1_5	EVM	CDS	383209	383386	.	+	0	ID=cds.evm.model.R1_5.60;Parent=evm.model.R1_5.60
R1_5	EVM	exon	383462	383619	.	+	.	ID=evm.model.R1_5.60.exon7;Parent=evm.model.R1_5.60
R1_5	EVM	CDS	383462	383619	.	+	2	ID=cds.evm.model.R1_5.60;Parent=evm.model.R1_5.60
R1_5	EVM	gene	383946	385390	.	-	.	ID=evm.TU.R1_5.61;
R1_5	EVM	mRNA	383946	385390	.	-	.	ID=evm.model.R1_5.61;Parent=evm.TU.R1_5.61;
R1_5	EVM	exon	385269	385390	.	-	.	ID=evm.model.R1_5.61.exon1;Parent=evm.model.R1_5.61
R1_5	EVM	CDS	385269	385390	.	-	0	ID=cds.evm.model.R1_5.61;Parent=evm.model.R1_5.61
R1_5	EVM	exon	384985	385193	.	-	.	ID=evm.model.R1_5.61.exon2;Parent=evm.model.R1_5.61
R1_5	EVM	CDS	384985	385193	.	-	1	ID=cds.evm.model.R1_5.61;Parent=evm.model.R1_5.61
R1_5	EVM	exon	384755	384857	.	-	.	ID=evm.model.R1_5.61.exon3;Parent=evm.model.R1_5.61
R1_5	EVM	CDS	384755	384857	.	-	2	ID=cds.evm.model.R1_5.61;Parent=evm.model.R1_5.61
R1_5	EVM	exon	384521	384671	.	-	.	ID=evm.model.R1_5.61.exon4;Parent=evm.model.R1_5.61
R1_5	EVM	CDS	384521	384671	.	-	1	ID=cds.evm.model.R1_5.61;Parent=evm.model.R1_5.61
R1_5	EVM	exon	384140	384448	.	-	.	ID=evm.model.R1_5.61.exon5;Parent=evm.model.R1_5.61
R1_5	EVM	CDS	384140	384448	.	-	0	ID=cds.evm.model.R1_5.61;Parent=evm.model.R1_5.61
R1_5	EVM	exon	383946	384065	.	-	.	ID=evm.model.R1_5.61.exon6;Parent=evm.model.R1_5.61
R1_5	EVM	CDS	383946	384065	.	-	0	ID=cds.evm.model.R1_5.61;Parent=evm.model.R1_5.61
R1_5	EVM	gene	387429	391046	.	+	.	ID=evm.TU.R1_5.62;
R1_5	EVM	mRNA	387429	391046	.	+	.	ID=evm.model.R1_5.62;Parent=evm.TU.R1_5.62;
R1_5	EVM	exon	387429	387532	.	+	.	ID=evm.model.R1_5.62.exon1;Parent=evm.model.R1_5.62
R1_5	EVM	CDS	387429	387532	.	+	0	ID=cds.evm.model.R1_5.62;Parent=evm.model.R1_5.62
R1_5	EVM	exon	388248	388377	.	+	.	ID=evm.model.R1_5.62.exon2;Parent=evm.model.R1_5.62
R1_5	EVM	CDS	388248	388377	.	+	1	ID=cds.evm.model.R1_5.62;Parent=evm.model.R1_5.62
R1_5	EVM	exon	388593	388651	.	+	.	ID=evm.model.R1_5.62.exon3;Parent=evm.model.R1_5.62
R1_5	EVM	CDS	388593	388651	.	+	0	ID=cds.evm.model.R1_5.62;Parent=evm.model.R1_5.62
R1_5	EVM	exon	388754	388895	.	+	.	ID=evm.model.R1_5.62.exon4;Parent=evm.model.R1_5.62
R1_5	EVM	CDS	388754	388895	.	+	1	ID=cds.evm.model.R1_5.62;Parent=evm.model.R1_5.62
R1_5	EVM	exon	388981	389143	.	+	.	ID=evm.model.R1_5.62.exon5;Parent=evm.model.R1_5.62
R1_5	EVM	CDS	388981	389143	.	+	0	ID=cds.evm.model.R1_5.62;Parent=evm.model.R1_5.62
R1_5	EVM	exon	389210	389281	.	+	.	ID=evm.model.R1_5.62.exon6;Parent=evm.model.R1_5.62
R1_5	EVM	CDS	389210	389281	.	+	2	ID=cds.evm.model.R1_5.62;Parent=evm.model.R1_5.62
R1_5	EVM	exon	389720	389799	.	+	.	ID=evm.model.R1_5.62.exon7;Parent=evm.model.R1_5.62
R1_5	EVM	CDS	389720	389799	.	+	2	ID=cds.evm.model.R1_5.62;Parent=evm.model.R1_5.62
R1_5	EVM	exon	390531	390609	.	+	.	ID=evm.model.R1_5.62.exon8;Parent=evm.model.R1_5.62
R1_5	EVM	CDS	390531	390609	.	+	0	ID=cds.evm.model.R1_5.62;Parent=evm.model.R1_5.62
R1_5	EVM	exon	390713	390886	.	+	.	ID=evm.model.R1_5.62.exon9;Parent=evm.model.R1_5.62
R1_5	EVM	CDS	390713	390886	.	+	2	ID=cds.evm.model.R1_5.62;Parent=evm.model.R1_5.62
R1_5	EVM	exon	390967	391046	.	+	.	ID=evm.model.R1_5.62.exon10;Parent=evm.model.R1_5.62
R1_5	EVM	CDS	390967	391046	.	+	2	ID=cds.evm.model.R1_5.62;Parent=evm.model.R1_5.62
R1_5	EVM	gene	392089	394612	.	+	.	ID=evm.TU.R1_5.63;
R1_5	EVM	mRNA	392089	394612	.	+	.	ID=evm.model.R1_5.63;Parent=evm.TU.R1_5.63;
R1_5	EVM	exon	392089	392433	.	+	.	ID=evm.model.R1_5.63.exon1;Parent=evm.model.R1_5.63
R1_5	EVM	CDS	392089	392433	.	+	0	ID=cds.evm.model.R1_5.63;Parent=evm.model.R1_5.63
R1_5	EVM	exon	392515	392663	.	+	.	ID=evm.model.R1_5.63.exon2;Parent=evm.model.R1_5.63
R1_5	EVM	CDS	392515	392663	.	+	0	ID=cds.evm.model.R1_5.63;Parent=evm.model.R1_5.63
R1_5	EVM	exon	392735	393005	.	+	.	ID=evm.model.R1_5.63.exon3;Parent=evm.model.R1_5.63
R1_5	EVM	CDS	392735	393005	.	+	1	ID=cds.evm.model.R1_5.63;Parent=evm.model.R1_5.63
R1_5	EVM	exon	394209	394338	.	+	.	ID=evm.model.R1_5.63.exon4;Parent=evm.model.R1_5.63
R1_5	EVM	CDS	394209	394338	.	+	0	ID=cds.evm.model.R1_5.63;Parent=evm.model.R1_5.63
R1_5	EVM	exon	394407	394612	.	+	.	ID=evm.model.R1_5.63.exon5;Parent=evm.model.R1_5.63
R1_5	EVM	CDS	394407	394612	.	+	2	ID=cds.evm.model.R1_5.63;Parent=evm.model.R1_5.63
R1_5	EVM	gene	394915	399243	.	+	.	ID=evm.TU.R1_5.64;
R1_5	EVM	mRNA	394915	399243	.	+	.	ID=evm.model.R1_5.64;Parent=evm.TU.R1_5.64;
R1_5	EVM	exon	394915	395117	.	+	.	ID=evm.model.R1_5.64.exon1;Parent=evm.model.R1_5.64
R1_5	EVM	CDS	394915	395117	.	+	0	ID=cds.evm.model.R1_5.64;Parent=evm.model.R1_5.64
R1_5	EVM	exon	396125	396600	.	+	.	ID=evm.model.R1_5.64.exon2;Parent=evm.model.R1_5.64
R1_5	EVM	CDS	396125	396600	.	+	1	ID=cds.evm.model.R1_5.64;Parent=evm.model.R1_5.64
R1_5	EVM	exon	396703	396933	.	+	.	ID=evm.model.R1_5.64.exon3;Parent=evm.model.R1_5.64
R1_5	EVM	CDS	396703	396933	.	+	2	ID=cds.evm.model.R1_5.64;Parent=evm.model.R1_5.64
R1_5	EVM	exon	397117	398028	.	+	.	ID=evm.model.R1_5.64.exon4;Parent=evm.model.R1_5.64
R1_5	EVM	CDS	397117	398028	.	+	2	ID=cds.evm.model.R1_5.64;Parent=evm.model.R1_5.64
R1_5	EVM	exon	398171	398308	.	+	.	ID=evm.model.R1_5.64.exon5;Parent=evm.model.R1_5.64
R1_5	EVM	CDS	398171	398308	.	+	2	ID=cds.evm.model.R1_5.64;Parent=evm.model.R1_5.64
R1_5	EVM	exon	398378	399243	.	+	.	ID=evm.model.R1_5.64.exon6;Parent=evm.model.R1_5.64
R1_5	EVM	CDS	398378	399243	.	+	2	ID=cds.evm.model.R1_5.64;Parent=evm.model.R1_5.64
R1_5	EVM	gene	400741	403365	.	-	.	ID=evm.TU.R1_5.65;
R1_5	EVM	mRNA	400741	403365	.	-	.	ID=evm.model.R1_5.65;Parent=evm.TU.R1_5.65;
R1_5	EVM	exon	403245	403365	.	-	.	ID=evm.model.R1_5.65.exon1;Parent=evm.model.R1_5.65
R1_5	EVM	CDS	403245	403365	.	-	0	ID=cds.evm.model.R1_5.65;Parent=evm.model.R1_5.65
R1_5	EVM	exon	401809	401965	.	-	.	ID=evm.model.R1_5.65.exon2;Parent=evm.model.R1_5.65
R1_5	EVM	CDS	401809	401965	.	-	2	ID=cds.evm.model.R1_5.65;Parent=evm.model.R1_5.65
R1_5	EVM	exon	401547	401642	.	-	.	ID=evm.model.R1_5.65.exon3;Parent=evm.model.R1_5.65
R1_5	EVM	CDS	401547	401642	.	-	1	ID=cds.evm.model.R1_5.65;Parent=evm.model.R1_5.65
R1_5	EVM	exon	401347	401435	.	-	.	ID=evm.model.R1_5.65.exon4;Parent=evm.model.R1_5.65
R1_5	EVM	CDS	401347	401435	.	-	1	ID=cds.evm.model.R1_5.65;Parent=evm.model.R1_5.65
R1_5	EVM	exon	401193	401280	.	-	.	ID=evm.model.R1_5.65.exon5;Parent=evm.model.R1_5.65
R1_5	EVM	CDS	401193	401280	.	-	2	ID=cds.evm.model.R1_5.65;Parent=evm.model.R1_5.65
R1_5	EVM	exon	400996	401116	.	-	.	ID=evm.model.R1_5.65.exon6;Parent=evm.model.R1_5.65
R1_5	EVM	CDS	400996	401116	.	-	1	ID=cds.evm.model.R1_5.65;Parent=evm.model.R1_5.65
R1_5	EVM	exon	400741	400896	.	-	.	ID=evm.model.R1_5.65.exon7;Parent=evm.model.R1_5.65
R1_5	EVM	CDS	400741	400896	.	-	0	ID=cds.evm.model.R1_5.65;Parent=evm.model.R1_5.65
R1_5	EVM	gene	405730	409401	.	+	.	ID=evm.TU.R1_5.66;
R1_5	EVM	mRNA	405730	409401	.	+	.	ID=evm.model.R1_5.66;Parent=evm.TU.R1_5.66;
R1_5	EVM	exon	405730	405732	.	+	.	ID=evm.model.R1_5.66.exon1;Parent=evm.model.R1_5.66
R1_5	EVM	CDS	405730	405732	.	+	0	ID=cds.evm.model.R1_5.66;Parent=evm.model.R1_5.66
R1_5	EVM	exon	405806	406352	.	+	.	ID=evm.model.R1_5.66.exon2;Parent=evm.model.R1_5.66
R1_5	EVM	CDS	405806	406352	.	+	0	ID=cds.evm.model.R1_5.66;Parent=evm.model.R1_5.66
R1_5	EVM	exon	406433	406560	.	+	.	ID=evm.model.R1_5.66.exon3;Parent=evm.model.R1_5.66
R1_5	EVM	CDS	406433	406560	.	+	2	ID=cds.evm.model.R1_5.66;Parent=evm.model.R1_5.66
R1_5	EVM	exon	406643	406774	.	+	.	ID=evm.model.R1_5.66.exon4;Parent=evm.model.R1_5.66
R1_5	EVM	CDS	406643	406774	.	+	0	ID=cds.evm.model.R1_5.66;Parent=evm.model.R1_5.66
R1_5	EVM	exon	406848	406968	.	+	.	ID=evm.model.R1_5.66.exon5;Parent=evm.model.R1_5.66
R1_5	EVM	CDS	406848	406968	.	+	0	ID=cds.evm.model.R1_5.66;Parent=evm.model.R1_5.66
R1_5	EVM	exon	407046	407351	.	+	.	ID=evm.model.R1_5.66.exon6;Parent=evm.model.R1_5.66
R1_5	EVM	CDS	407046	407351	.	+	2	ID=cds.evm.model.R1_5.66;Parent=evm.model.R1_5.66
R1_5	EVM	exon	407428	407657	.	+	.	ID=evm.model.R1_5.66.exon7;Parent=evm.model.R1_5.66
R1_5	EVM	CDS	407428	407657	.	+	2	ID=cds.evm.model.R1_5.66;Parent=evm.model.R1_5.66
R1_5	EVM	exon	407739	407919	.	+	.	ID=evm.model.R1_5.66.exon8;Parent=evm.model.R1_5.66
R1_5	EVM	CDS	407739	407919	.	+	0	ID=cds.evm.model.R1_5.66;Parent=evm.model.R1_5.66
R1_5	EVM	exon	407990	408174	.	+	.	ID=evm.model.R1_5.66.exon9;Parent=evm.model.R1_5.66
R1_5	EVM	CDS	407990	408174	.	+	2	ID=cds.evm.model.R1_5.66;Parent=evm.model.R1_5.66
R1_5	EVM	exon	408266	408421	.	+	.	ID=evm.model.R1_5.66.exon10;Parent=evm.model.R1_5.66
R1_5	EVM	CDS	408266	408421	.	+	0	ID=cds.evm.model.R1_5.66;Parent=evm.model.R1_5.66
R1_5	EVM	exon	408497	408702	.	+	.	ID=evm.model.R1_5.66.exon11;Parent=evm.model.R1_5.66
R1_5	EVM	CDS	408497	408702	.	+	0	ID=cds.evm.model.R1_5.66;Parent=evm.model.R1_5.66
R1_5	EVM	exon	408790	408902	.	+	.	ID=evm.model.R1_5.66.exon12;Parent=evm.model.R1_5.66
R1_5	EVM	CDS	408790	408902	.	+	1	ID=cds.evm.model.R1_5.66;Parent=evm.model.R1_5.66
R1_5	EVM	exon	408977	409152	.	+	.	ID=evm.model.R1_5.66.exon13;Parent=evm.model.R1_5.66
R1_5	EVM	CDS	408977	409152	.	+	2	ID=cds.evm.model.R1_5.66;Parent=evm.model.R1_5.66
R1_5	EVM	exon	409237	409401	.	+	.	ID=evm.model.R1_5.66.exon14;Parent=evm.model.R1_5.66
R1_5	EVM	CDS	409237	409401	.	+	0	ID=cds.evm.model.R1_5.66;Parent=evm.model.R1_5.66
R1_5	EVM	gene	416531	417353	.	-	.	ID=evm.TU.R1_5.67;
R1_5	EVM	mRNA	416531	417353	.	-	.	ID=evm.model.R1_5.67;Parent=evm.TU.R1_5.67;
R1_5	EVM	exon	417171	417353	.	-	.	ID=evm.model.R1_5.67.exon1;Parent=evm.model.R1_5.67
R1_5	EVM	CDS	417171	417353	.	-	0	ID=cds.evm.model.R1_5.67;Parent=evm.model.R1_5.67
R1_5	EVM	exon	416531	416854	.	-	.	ID=evm.model.R1_5.67.exon2;Parent=evm.model.R1_5.67
R1_5	EVM	CDS	416531	416854	.	-	0	ID=cds.evm.model.R1_5.67;Parent=evm.model.R1_5.67
R1_5	EVM	gene	417459	417665	.	-	.	ID=evm.TU.R1_5.68;
R1_5	EVM	mRNA	417459	417665	.	-	.	ID=evm.model.R1_5.68;Parent=evm.TU.R1_5.68;
R1_5	EVM	exon	417459	417665	.	-	.	ID=evm.model.R1_5.68.exon1;Parent=evm.model.R1_5.68
R1_5	EVM	CDS	417459	417665	.	-	0	ID=cds.evm.model.R1_5.68;Parent=evm.model.R1_5.68
R1_5	EVM	gene	419797	424290	.	+	.	ID=evm.TU.R1_5.69;
R1_5	EVM	mRNA	419797	424290	.	+	.	ID=evm.model.R1_5.69;Parent=evm.TU.R1_5.69;
R1_5	EVM	exon	419797	419948	.	+	.	ID=evm.model.R1_5.69.exon1;Parent=evm.model.R1_5.69
R1_5	EVM	CDS	419797	419948	.	+	0	ID=cds.evm.model.R1_5.69;Parent=evm.model.R1_5.69
R1_5	EVM	exon	420107	420292	.	+	.	ID=evm.model.R1_5.69.exon2;Parent=evm.model.R1_5.69
R1_5	EVM	CDS	420107	420292	.	+	1	ID=cds.evm.model.R1_5.69;Parent=evm.model.R1_5.69
R1_5	EVM	exon	422495	422596	.	+	.	ID=evm.model.R1_5.69.exon3;Parent=evm.model.R1_5.69
R1_5	EVM	CDS	422495	422596	.	+	1	ID=cds.evm.model.R1_5.69;Parent=evm.model.R1_5.69
R1_5	EVM	exon	422694	422881	.	+	.	ID=evm.model.R1_5.69.exon4;Parent=evm.model.R1_5.69
R1_5	EVM	CDS	422694	422881	.	+	1	ID=cds.evm.model.R1_5.69;Parent=evm.model.R1_5.69
R1_5	EVM	exon	424076	424290	.	+	.	ID=evm.model.R1_5.69.exon5;Parent=evm.model.R1_5.69
R1_5	EVM	CDS	424076	424290	.	+	2	ID=cds.evm.model.R1_5.69;Parent=evm.model.R1_5.69
R1_5	EVM	gene	431212	436607	.	+	.	ID=evm.TU.R1_5.70;
R1_5	EVM	mRNA	431212	436607	.	+	.	ID=evm.model.R1_5.70;Parent=evm.TU.R1_5.70;
R1_5	EVM	exon	431212	431340	.	+	.	ID=evm.model.R1_5.70.exon1;Parent=evm.model.R1_5.70
R1_5	EVM	CDS	431212	431340	.	+	0	ID=cds.evm.model.R1_5.70;Parent=evm.model.R1_5.70
R1_5	EVM	exon	433030	433252	.	+	.	ID=evm.model.R1_5.70.exon2;Parent=evm.model.R1_5.70
R1_5	EVM	CDS	433030	433252	.	+	0	ID=cds.evm.model.R1_5.70;Parent=evm.model.R1_5.70
R1_5	EVM	exon	434335	434471	.	+	.	ID=evm.model.R1_5.70.exon3;Parent=evm.model.R1_5.70
R1_5	EVM	CDS	434335	434471	.	+	2	ID=cds.evm.model.R1_5.70;Parent=evm.model.R1_5.70
R1_5	EVM	exon	434848	435069	.	+	.	ID=evm.model.R1_5.70.exon4;Parent=evm.model.R1_5.70
R1_5	EVM	CDS	434848	435069	.	+	0	ID=cds.evm.model.R1_5.70;Parent=evm.model.R1_5.70
R1_5	EVM	exon	435326	435508	.	+	.	ID=evm.model.R1_5.70.exon5;Parent=evm.model.R1_5.70
R1_5	EVM	CDS	435326	435508	.	+	0	ID=cds.evm.model.R1_5.70;Parent=evm.model.R1_5.70
R1_5	EVM	exon	435583	435699	.	+	.	ID=evm.model.R1_5.70.exon6;Parent=evm.model.R1_5.70
R1_5	EVM	CDS	435583	435699	.	+	0	ID=cds.evm.model.R1_5.70;Parent=evm.model.R1_5.70
R1_5	EVM	exon	435903	436095	.	+	.	ID=evm.model.R1_5.70.exon7;Parent=evm.model.R1_5.70
R1_5	EVM	CDS	435903	436095	.	+	0	ID=cds.evm.model.R1_5.70;Parent=evm.model.R1_5.70
R1_5	EVM	exon	436540	436607	.	+	.	ID=evm.model.R1_5.70.exon8;Parent=evm.model.R1_5.70
R1_5	EVM	CDS	436540	436607	.	+	2	ID=cds.evm.model.R1_5.70;Parent=evm.model.R1_5.70
R1_5	EVM	gene	440082	445391	.	+	.	ID=evm.TU.R1_5.71;
R1_5	EVM	mRNA	440082	445391	.	+	.	ID=evm.model.R1_5.71;Parent=evm.TU.R1_5.71;
R1_5	EVM	exon	440082	440315	.	+	.	ID=evm.model.R1_5.71.exon1;Parent=evm.model.R1_5.71
R1_5	EVM	CDS	440082	440315	.	+	0	ID=cds.evm.model.R1_5.71;Parent=evm.model.R1_5.71
R1_5	EVM	exon	443970	444208	.	+	.	ID=evm.model.R1_5.71.exon2;Parent=evm.model.R1_5.71
R1_5	EVM	CDS	443970	444208	.	+	0	ID=cds.evm.model.R1_5.71;Parent=evm.model.R1_5.71
R1_5	EVM	exon	444283	444494	.	+	.	ID=evm.model.R1_5.71.exon3;Parent=evm.model.R1_5.71
R1_5	EVM	CDS	444283	444494	.	+	1	ID=cds.evm.model.R1_5.71;Parent=evm.model.R1_5.71
R1_5	EVM	exon	444773	444933	.	+	.	ID=evm.model.R1_5.71.exon4;Parent=evm.model.R1_5.71
R1_5	EVM	CDS	444773	444933	.	+	2	ID=cds.evm.model.R1_5.71;Parent=evm.model.R1_5.71
R1_5	EVM	exon	445036	445238	.	+	.	ID=evm.model.R1_5.71.exon5;Parent=evm.model.R1_5.71
R1_5	EVM	CDS	445036	445238	.	+	0	ID=cds.evm.model.R1_5.71;Parent=evm.model.R1_5.71
R1_5	EVM	exon	445364	445391	.	+	.	ID=evm.model.R1_5.71.exon6;Parent=evm.model.R1_5.71
R1_5	EVM	CDS	445364	445391	.	+	1	ID=cds.evm.model.R1_5.71;Parent=evm.model.R1_5.71
R1_5	EVM	gene	446111	454851	.	-	.	ID=evm.TU.R1_5.72;
R1_5	EVM	mRNA	446111	454851	.	-	.	ID=evm.model.R1_5.72;Parent=evm.TU.R1_5.72;
R1_5	EVM	exon	454789	454851	.	-	.	ID=evm.model.R1_5.72.exon1;Parent=evm.model.R1_5.72
R1_5	EVM	CDS	454789	454851	.	-	0	ID=cds.evm.model.R1_5.72;Parent=evm.model.R1_5.72
R1_5	EVM	exon	452676	452891	.	-	.	ID=evm.model.R1_5.72.exon2;Parent=evm.model.R1_5.72
R1_5	EVM	CDS	452676	452891	.	-	0	ID=cds.evm.model.R1_5.72;Parent=evm.model.R1_5.72
R1_5	EVM	exon	452305	452382	.	-	.	ID=evm.model.R1_5.72.exon3;Parent=evm.model.R1_5.72
R1_5	EVM	CDS	452305	452382	.	-	0	ID=cds.evm.model.R1_5.72;Parent=evm.model.R1_5.72
R1_5	EVM	exon	451409	451688	.	-	.	ID=evm.model.R1_5.72.exon4;Parent=evm.model.R1_5.72
R1_5	EVM	CDS	451409	451688	.	-	0	ID=cds.evm.model.R1_5.72;Parent=evm.model.R1_5.72
R1_5	EVM	exon	451205	451314	.	-	.	ID=evm.model.R1_5.72.exon5;Parent=evm.model.R1_5.72
R1_5	EVM	CDS	451205	451314	.	-	2	ID=cds.evm.model.R1_5.72;Parent=evm.model.R1_5.72
R1_5	EVM	exon	450582	450770	.	-	.	ID=evm.model.R1_5.72.exon6;Parent=evm.model.R1_5.72
R1_5	EVM	CDS	450582	450770	.	-	0	ID=cds.evm.model.R1_5.72;Parent=evm.model.R1_5.72
R1_5	EVM	exon	450198	450418	.	-	.	ID=evm.model.R1_5.72.exon7;Parent=evm.model.R1_5.72
R1_5	EVM	CDS	450198	450418	.	-	0	ID=cds.evm.model.R1_5.72;Parent=evm.model.R1_5.72
R1_5	EVM	exon	449753	449992	.	-	.	ID=evm.model.R1_5.72.exon8;Parent=evm.model.R1_5.72
R1_5	EVM	CDS	449753	449992	.	-	1	ID=cds.evm.model.R1_5.72;Parent=evm.model.R1_5.72
R1_5	EVM	exon	449256	449376	.	-	.	ID=evm.model.R1_5.72.exon9;Parent=evm.model.R1_5.72
R1_5	EVM	CDS	449256	449376	.	-	1	ID=cds.evm.model.R1_5.72;Parent=evm.model.R1_5.72
R1_5	EVM	exon	448986	449194	.	-	.	ID=evm.model.R1_5.72.exon10;Parent=evm.model.R1_5.72
R1_5	EVM	CDS	448986	449194	.	-	0	ID=cds.evm.model.R1_5.72;Parent=evm.model.R1_5.72
R1_5	EVM	exon	448709	448859	.	-	.	ID=evm.model.R1_5.72.exon11;Parent=evm.model.R1_5.72
R1_5	EVM	CDS	448709	448859	.	-	1	ID=cds.evm.model.R1_5.72;Parent=evm.model.R1_5.72
R1_5	EVM	exon	448159	448318	.	-	.	ID=evm.model.R1_5.72.exon12;Parent=evm.model.R1_5.72
R1_5	EVM	CDS	448159	448318	.	-	0	ID=cds.evm.model.R1_5.72;Parent=evm.model.R1_5.72
R1_5	EVM	exon	447916	448076	.	-	.	ID=evm.model.R1_5.72.exon13;Parent=evm.model.R1_5.72
R1_5	EVM	CDS	447916	448076	.	-	2	ID=cds.evm.model.R1_5.72;Parent=evm.model.R1_5.72
R1_5	EVM	exon	447627	447793	.	-	.	ID=evm.model.R1_5.72.exon14;Parent=evm.model.R1_5.72
R1_5	EVM	CDS	447627	447793	.	-	0	ID=cds.evm.model.R1_5.72;Parent=evm.model.R1_5.72
R1_5	EVM	exon	447347	447493	.	-	.	ID=evm.model.R1_5.72.exon15;Parent=evm.model.R1_5.72
R1_5	EVM	CDS	447347	447493	.	-	1	ID=cds.evm.model.R1_5.72;Parent=evm.model.R1_5.72
R1_5	EVM	exon	447073	447265	.	-	.	ID=evm.model.R1_5.72.exon16;Parent=evm.model.R1_5.72
R1_5	EVM	CDS	447073	447265	.	-	1	ID=cds.evm.model.R1_5.72;Parent=evm.model.R1_5.72
R1_5	EVM	exon	446491	446764	.	-	.	ID=evm.model.R1_5.72.exon17;Parent=evm.model.R1_5.72
R1_5	EVM	CDS	446491	446764	.	-	0	ID=cds.evm.model.R1_5.72;Parent=evm.model.R1_5.72
R1_5	EVM	exon	446111	446403	.	-	.	ID=evm.model.R1_5.72.exon18;Parent=evm.model.R1_5.72
R1_5	EVM	CDS	446111	446403	.	-	2	ID=cds.evm.model.R1_5.72;Parent=evm.model.R1_5.72
R1_5	EVM	gene	455922	457040	.	-	.	ID=evm.TU.R1_5.73;
R1_5	EVM	mRNA	455922	457040	.	-	.	ID=evm.model.R1_5.73;Parent=evm.TU.R1_5.73;
R1_5	EVM	exon	456938	457040	.	-	.	ID=evm.model.R1_5.73.exon1;Parent=evm.model.R1_5.73
R1_5	EVM	CDS	456938	457040	.	-	0	ID=cds.evm.model.R1_5.73;Parent=evm.model.R1_5.73
R1_5	EVM	exon	455922	456094	.	-	.	ID=evm.model.R1_5.73.exon2;Parent=evm.model.R1_5.73
R1_5	EVM	CDS	455922	456094	.	-	2	ID=cds.evm.model.R1_5.73;Parent=evm.model.R1_5.73
R1_5	EVM	gene	457626	460447	.	-	.	ID=evm.TU.R1_5.74;
R1_5	EVM	mRNA	457626	460447	.	-	.	ID=evm.model.R1_5.74;Parent=evm.TU.R1_5.74;
R1_5	EVM	exon	460368	460447	.	-	.	ID=evm.model.R1_5.74.exon1;Parent=evm.model.R1_5.74
R1_5	EVM	CDS	460368	460447	.	-	0	ID=cds.evm.model.R1_5.74;Parent=evm.model.R1_5.74
R1_5	EVM	exon	460097	460249	.	-	.	ID=evm.model.R1_5.74.exon2;Parent=evm.model.R1_5.74
R1_5	EVM	CDS	460097	460249	.	-	1	ID=cds.evm.model.R1_5.74;Parent=evm.model.R1_5.74
R1_5	EVM	exon	459846	459911	.	-	.	ID=evm.model.R1_5.74.exon3;Parent=evm.model.R1_5.74
R1_5	EVM	CDS	459846	459911	.	-	1	ID=cds.evm.model.R1_5.74;Parent=evm.model.R1_5.74
R1_5	EVM	exon	459300	459478	.	-	.	ID=evm.model.R1_5.74.exon4;Parent=evm.model.R1_5.74
R1_5	EVM	CDS	459300	459478	.	-	1	ID=cds.evm.model.R1_5.74;Parent=evm.model.R1_5.74
R1_5	EVM	exon	458897	459083	.	-	.	ID=evm.model.R1_5.74.exon5;Parent=evm.model.R1_5.74
R1_5	EVM	CDS	458897	459083	.	-	2	ID=cds.evm.model.R1_5.74;Parent=evm.model.R1_5.74
R1_5	EVM	exon	458448	458649	.	-	.	ID=evm.model.R1_5.74.exon6;Parent=evm.model.R1_5.74
R1_5	EVM	CDS	458448	458649	.	-	1	ID=cds.evm.model.R1_5.74;Parent=evm.model.R1_5.74
R1_5	EVM	exon	458094	458324	.	-	.	ID=evm.model.R1_5.74.exon7;Parent=evm.model.R1_5.74
R1_5	EVM	CDS	458094	458324	.	-	0	ID=cds.evm.model.R1_5.74;Parent=evm.model.R1_5.74
R1_5	EVM	exon	457834	457943	.	-	.	ID=evm.model.R1_5.74.exon8;Parent=evm.model.R1_5.74
R1_5	EVM	CDS	457834	457943	.	-	0	ID=cds.evm.model.R1_5.74;Parent=evm.model.R1_5.74
R1_5	EVM	exon	457626	457761	.	-	.	ID=evm.model.R1_5.74.exon9;Parent=evm.model.R1_5.74
R1_5	EVM	CDS	457626	457761	.	-	1	ID=cds.evm.model.R1_5.74;Parent=evm.model.R1_5.74
R1_5	EVM	gene	463571	464053	.	+	.	ID=evm.TU.R1_5.75;
R1_5	EVM	mRNA	463571	464053	.	+	.	ID=evm.model.R1_5.75;Parent=evm.TU.R1_5.75;
R1_5	EVM	exon	463571	463870	.	+	.	ID=evm.model.R1_5.75.exon1;Parent=evm.model.R1_5.75
R1_5	EVM	CDS	463571	463870	.	+	0	ID=cds.evm.model.R1_5.75;Parent=evm.model.R1_5.75
R1_5	EVM	exon	463982	464053	.	+	.	ID=evm.model.R1_5.75.exon2;Parent=evm.model.R1_5.75
R1_5	EVM	CDS	463982	464053	.	+	0	ID=cds.evm.model.R1_5.75;Parent=evm.model.R1_5.75
R1_5	EVM	gene	464306	464983	.	-	.	ID=evm.TU.R1_5.76;
R1_5	EVM	mRNA	464306	464983	.	-	.	ID=evm.model.R1_5.76;Parent=evm.TU.R1_5.76;
R1_5	EVM	exon	464970	464983	.	-	.	ID=evm.model.R1_5.76.exon1;Parent=evm.model.R1_5.76
R1_5	EVM	CDS	464970	464983	.	-	0	ID=cds.evm.model.R1_5.76;Parent=evm.model.R1_5.76
R1_5	EVM	exon	464549	464828	.	-	.	ID=evm.model.R1_5.76.exon2;Parent=evm.model.R1_5.76
R1_5	EVM	CDS	464549	464828	.	-	1	ID=cds.evm.model.R1_5.76;Parent=evm.model.R1_5.76
R1_5	EVM	exon	464306	464458	.	-	.	ID=evm.model.R1_5.76.exon3;Parent=evm.model.R1_5.76
R1_5	EVM	CDS	464306	464458	.	-	0	ID=cds.evm.model.R1_5.76;Parent=evm.model.R1_5.76
R1_5	EVM	gene	465691	466182	.	+	.	ID=evm.TU.R1_5.77;
R1_5	EVM	mRNA	465691	466182	.	+	.	ID=evm.model.R1_5.77;Parent=evm.TU.R1_5.77;
R1_5	EVM	exon	465691	465922	.	+	.	ID=evm.model.R1_5.77.exon1;Parent=evm.model.R1_5.77
R1_5	EVM	CDS	465691	465922	.	+	0	ID=cds.evm.model.R1_5.77;Parent=evm.model.R1_5.77
R1_5	EVM	exon	466049	466182	.	+	.	ID=evm.model.R1_5.77.exon2;Parent=evm.model.R1_5.77
R1_5	EVM	CDS	466049	466182	.	+	2	ID=cds.evm.model.R1_5.77;Parent=evm.model.R1_5.77
R1_5	EVM	gene	468162	472202	.	-	.	ID=evm.TU.R1_5.78;
R1_5	EVM	mRNA	468162	472202	.	-	.	ID=evm.model.R1_5.78;Parent=evm.TU.R1_5.78;
R1_5	EVM	exon	471945	472202	.	-	.	ID=evm.model.R1_5.78.exon1;Parent=evm.model.R1_5.78
R1_5	EVM	CDS	471945	472202	.	-	0	ID=cds.evm.model.R1_5.78;Parent=evm.model.R1_5.78
R1_5	EVM	exon	471322	471679	.	-	.	ID=evm.model.R1_5.78.exon2;Parent=evm.model.R1_5.78
R1_5	EVM	CDS	471322	471679	.	-	0	ID=cds.evm.model.R1_5.78;Parent=evm.model.R1_5.78
R1_5	EVM	exon	470630	471021	.	-	.	ID=evm.model.R1_5.78.exon3;Parent=evm.model.R1_5.78
R1_5	EVM	CDS	470630	471021	.	-	2	ID=cds.evm.model.R1_5.78;Parent=evm.model.R1_5.78
R1_5	EVM	exon	469784	470231	.	-	.	ID=evm.model.R1_5.78.exon4;Parent=evm.model.R1_5.78
R1_5	EVM	CDS	469784	470231	.	-	0	ID=cds.evm.model.R1_5.78;Parent=evm.model.R1_5.78
R1_5	EVM	exon	468720	468817	.	-	.	ID=evm.model.R1_5.78.exon5;Parent=evm.model.R1_5.78
R1_5	EVM	CDS	468720	468817	.	-	2	ID=cds.evm.model.R1_5.78;Parent=evm.model.R1_5.78
R1_5	EVM	exon	468162	468695	.	-	.	ID=evm.model.R1_5.78.exon6;Parent=evm.model.R1_5.78
R1_5	EVM	CDS	468162	468695	.	-	0	ID=cds.evm.model.R1_5.78;Parent=evm.model.R1_5.78
R1_5	EVM	gene	485960	486181	.	-	.	ID=evm.TU.R1_5.79;
R1_5	EVM	mRNA	485960	486181	.	-	.	ID=evm.model.R1_5.79;Parent=evm.TU.R1_5.79;
R1_5	EVM	exon	485960	486181	.	-	.	ID=evm.model.R1_5.79.exon1;Parent=evm.model.R1_5.79
R1_5	EVM	CDS	485960	486181	.	-	1	ID=cds.evm.model.R1_5.79;Parent=evm.model.R1_5.79
R1_5	EVM	gene	506504	506950	.	+	.	ID=evm.TU.R1_5.80;
R1_5	EVM	mRNA	506504	506950	.	+	.	ID=evm.model.R1_5.80;Parent=evm.TU.R1_5.80;
R1_5	EVM	exon	506504	506950	.	+	.	ID=evm.model.R1_5.80.exon1;Parent=evm.model.R1_5.80
R1_5	EVM	CDS	506504	506950	.	+	0	ID=cds.evm.model.R1_5.80;Parent=evm.model.R1_5.80
R1_5	EVM	gene	520480	535066	.	-	.	ID=evm.TU.R1_5.81;
R1_5	EVM	mRNA	520480	535066	.	-	.	ID=evm.model.R1_5.81;Parent=evm.TU.R1_5.81;
R1_5	EVM	exon	534758	535066	.	-	.	ID=evm.model.R1_5.81.exon1;Parent=evm.model.R1_5.81
R1_5	EVM	CDS	534758	535066	.	-	0	ID=cds.evm.model.R1_5.81;Parent=evm.model.R1_5.81
R1_5	EVM	exon	533608	533779	.	-	.	ID=evm.model.R1_5.81.exon2;Parent=evm.model.R1_5.81
R1_5	EVM	CDS	533608	533779	.	-	0	ID=cds.evm.model.R1_5.81;Parent=evm.model.R1_5.81
R1_5	EVM	exon	523458	523614	.	-	.	ID=evm.model.R1_5.81.exon3;Parent=evm.model.R1_5.81
R1_5	EVM	CDS	523458	523614	.	-	2	ID=cds.evm.model.R1_5.81;Parent=evm.model.R1_5.81
R1_5	EVM	exon	523199	523274	.	-	.	ID=evm.model.R1_5.81.exon4;Parent=evm.model.R1_5.81
R1_5	EVM	CDS	523199	523274	.	-	1	ID=cds.evm.model.R1_5.81;Parent=evm.model.R1_5.81
R1_5	EVM	exon	521464	521624	.	-	.	ID=evm.model.R1_5.81.exon5;Parent=evm.model.R1_5.81
R1_5	EVM	CDS	521464	521624	.	-	0	ID=cds.evm.model.R1_5.81;Parent=evm.model.R1_5.81
R1_5	EVM	exon	520691	520875	.	-	.	ID=evm.model.R1_5.81.exon6;Parent=evm.model.R1_5.81
R1_5	EVM	CDS	520691	520875	.	-	1	ID=cds.evm.model.R1_5.81;Parent=evm.model.R1_5.81
R1_5	EVM	exon	520480	520493	.	-	.	ID=evm.model.R1_5.81.exon7;Parent=evm.model.R1_5.81
R1_5	EVM	CDS	520480	520493	.	-	2	ID=cds.evm.model.R1_5.81;Parent=evm.model.R1_5.81
R1_5	EVM	gene	541245	545401	.	-	.	ID=evm.TU.R1_5.82;
R1_5	EVM	mRNA	541245	545401	.	-	.	ID=evm.model.R1_5.82;Parent=evm.TU.R1_5.82;
R1_5	EVM	exon	545352	545401	.	-	.	ID=evm.model.R1_5.82.exon1;Parent=evm.model.R1_5.82
R1_5	EVM	CDS	545352	545401	.	-	0	ID=cds.evm.model.R1_5.82;Parent=evm.model.R1_5.82
R1_5	EVM	exon	544927	545028	.	-	.	ID=evm.model.R1_5.82.exon2;Parent=evm.model.R1_5.82
R1_5	EVM	CDS	544927	545028	.	-	1	ID=cds.evm.model.R1_5.82;Parent=evm.model.R1_5.82
R1_5	EVM	exon	543522	543644	.	-	.	ID=evm.model.R1_5.82.exon3;Parent=evm.model.R1_5.82
R1_5	EVM	CDS	543522	543644	.	-	1	ID=cds.evm.model.R1_5.82;Parent=evm.model.R1_5.82
R1_5	EVM	exon	543148	543287	.	-	.	ID=evm.model.R1_5.82.exon4;Parent=evm.model.R1_5.82
R1_5	EVM	CDS	543148	543287	.	-	1	ID=cds.evm.model.R1_5.82;Parent=evm.model.R1_5.82
R1_5	EVM	exon	542901	543050	.	-	.	ID=evm.model.R1_5.82.exon5;Parent=evm.model.R1_5.82
R1_5	EVM	CDS	542901	543050	.	-	2	ID=cds.evm.model.R1_5.82;Parent=evm.model.R1_5.82
R1_5	EVM	exon	542469	542711	.	-	.	ID=evm.model.R1_5.82.exon6;Parent=evm.model.R1_5.82
R1_5	EVM	CDS	542469	542711	.	-	2	ID=cds.evm.model.R1_5.82;Parent=evm.model.R1_5.82
R1_5	EVM	exon	542016	542291	.	-	.	ID=evm.model.R1_5.82.exon7;Parent=evm.model.R1_5.82
R1_5	EVM	CDS	542016	542291	.	-	2	ID=cds.evm.model.R1_5.82;Parent=evm.model.R1_5.82
R1_5	EVM	exon	541245	541567	.	-	.	ID=evm.model.R1_5.82.exon8;Parent=evm.model.R1_5.82
R1_5	EVM	CDS	541245	541567	.	-	2	ID=cds.evm.model.R1_5.82;Parent=evm.model.R1_5.82
R1_5	EVM	gene	549650	553905	.	+	.	ID=evm.TU.R1_5.83;
R1_5	EVM	mRNA	549650	553905	.	+	.	ID=evm.model.R1_5.83;Parent=evm.TU.R1_5.83;
R1_5	EVM	exon	549650	549765	.	+	.	ID=evm.model.R1_5.83.exon1;Parent=evm.model.R1_5.83
R1_5	EVM	CDS	549650	549765	.	+	0	ID=cds.evm.model.R1_5.83;Parent=evm.model.R1_5.83
R1_5	EVM	exon	551663	551842	.	+	.	ID=evm.model.R1_5.83.exon2;Parent=evm.model.R1_5.83
R1_5	EVM	CDS	551663	551842	.	+	1	ID=cds.evm.model.R1_5.83;Parent=evm.model.R1_5.83
R1_5	EVM	exon	552245	552389	.	+	.	ID=evm.model.R1_5.83.exon3;Parent=evm.model.R1_5.83
R1_5	EVM	CDS	552245	552389	.	+	1	ID=cds.evm.model.R1_5.83;Parent=evm.model.R1_5.83
R1_5	EVM	exon	552464	552556	.	+	.	ID=evm.model.R1_5.83.exon4;Parent=evm.model.R1_5.83
R1_5	EVM	CDS	552464	552556	.	+	0	ID=cds.evm.model.R1_5.83;Parent=evm.model.R1_5.83
R1_5	EVM	exon	553648	553905	.	+	.	ID=evm.model.R1_5.83.exon5;Parent=evm.model.R1_5.83
R1_5	EVM	CDS	553648	553905	.	+	0	ID=cds.evm.model.R1_5.83;Parent=evm.model.R1_5.83
R1_5	EVM	gene	555726	560223	.	-	.	ID=evm.TU.R1_5.84;
R1_5	EVM	mRNA	555726	560223	.	-	.	ID=evm.model.R1_5.84;Parent=evm.TU.R1_5.84;
R1_5	EVM	exon	560117	560223	.	-	.	ID=evm.model.R1_5.84.exon1;Parent=evm.model.R1_5.84
R1_5	EVM	CDS	560117	560223	.	-	0	ID=cds.evm.model.R1_5.84;Parent=evm.model.R1_5.84
R1_5	EVM	exon	557477	557891	.	-	.	ID=evm.model.R1_5.84.exon2;Parent=evm.model.R1_5.84
R1_5	EVM	CDS	557477	557891	.	-	1	ID=cds.evm.model.R1_5.84;Parent=evm.model.R1_5.84
R1_5	EVM	exon	556018	556137	.	-	.	ID=evm.model.R1_5.84.exon3;Parent=evm.model.R1_5.84
R1_5	EVM	CDS	556018	556137	.	-	0	ID=cds.evm.model.R1_5.84;Parent=evm.model.R1_5.84
R1_5	EVM	exon	555726	555872	.	-	.	ID=evm.model.R1_5.84.exon4;Parent=evm.model.R1_5.84
R1_5	EVM	CDS	555726	555872	.	-	0	ID=cds.evm.model.R1_5.84;Parent=evm.model.R1_5.84
R1_5	EVM	gene	566207	569335	.	-	.	ID=evm.TU.R1_5.85;
R1_5	EVM	mRNA	566207	569335	.	-	.	ID=evm.model.R1_5.85;Parent=evm.TU.R1_5.85;
R1_5	EVM	exon	567888	569335	.	-	.	ID=evm.model.R1_5.85.exon1;Parent=evm.model.R1_5.85
R1_5	EVM	CDS	567888	569335	.	-	0	ID=cds.evm.model.R1_5.85;Parent=evm.model.R1_5.85
R1_5	EVM	exon	566207	566540	.	-	.	ID=evm.model.R1_5.85.exon2;Parent=evm.model.R1_5.85
R1_5	EVM	CDS	566207	566540	.	-	1	ID=cds.evm.model.R1_5.85;Parent=evm.model.R1_5.85
R1_5	EVM	gene	570503	571616	.	+	.	ID=evm.TU.R1_5.86;
R1_5	EVM	mRNA	570503	571616	.	+	.	ID=evm.model.R1_5.86;Parent=evm.TU.R1_5.86;
R1_5	EVM	exon	570503	570781	.	+	.	ID=evm.model.R1_5.86.exon1;Parent=evm.model.R1_5.86
R1_5	EVM	CDS	570503	570781	.	+	0	ID=cds.evm.model.R1_5.86;Parent=evm.model.R1_5.86
R1_5	EVM	exon	571452	571616	.	+	.	ID=evm.model.R1_5.86.exon2;Parent=evm.model.R1_5.86
R1_5	EVM	CDS	571452	571616	.	+	0	ID=cds.evm.model.R1_5.86;Parent=evm.model.R1_5.86
R1_5	EVM	gene	572862	574797	.	-	.	ID=evm.TU.R1_5.87;
R1_5	EVM	mRNA	572862	574797	.	-	.	ID=evm.model.R1_5.87;Parent=evm.TU.R1_5.87;
R1_5	EVM	exon	574705	574797	.	-	.	ID=evm.model.R1_5.87.exon1;Parent=evm.model.R1_5.87
R1_5	EVM	CDS	574705	574797	.	-	0	ID=cds.evm.model.R1_5.87;Parent=evm.model.R1_5.87
R1_5	EVM	exon	572862	573107	.	-	.	ID=evm.model.R1_5.87.exon2;Parent=evm.model.R1_5.87
R1_5	EVM	CDS	572862	573107	.	-	0	ID=cds.evm.model.R1_5.87;Parent=evm.model.R1_5.87
R1_5	EVM	gene	580543	593465	.	-	.	ID=evm.TU.R1_5.88;
R1_5	EVM	mRNA	580543	593465	.	-	.	ID=evm.model.R1_5.88;Parent=evm.TU.R1_5.88;
R1_5	EVM	exon	593287	593465	.	-	.	ID=evm.model.R1_5.88.exon1;Parent=evm.model.R1_5.88
R1_5	EVM	CDS	593287	593465	.	-	0	ID=cds.evm.model.R1_5.88;Parent=evm.model.R1_5.88
R1_5	EVM	exon	589631	589762	.	-	.	ID=evm.model.R1_5.88.exon2;Parent=evm.model.R1_5.88
R1_5	EVM	CDS	589631	589762	.	-	1	ID=cds.evm.model.R1_5.88;Parent=evm.model.R1_5.88
R1_5	EVM	exon	580543	580621	.	-	.	ID=evm.model.R1_5.88.exon3;Parent=evm.model.R1_5.88
R1_5	EVM	CDS	580543	580621	.	-	1	ID=cds.evm.model.R1_5.88;Parent=evm.model.R1_5.88
R1_5	EVM	gene	613468	615494	.	+	.	ID=evm.TU.R1_5.89;
R1_5	EVM	mRNA	613468	615494	.	+	.	ID=evm.model.R1_5.89;Parent=evm.TU.R1_5.89;
R1_5	EVM	exon	613468	613563	.	+	.	ID=evm.model.R1_5.89.exon1;Parent=evm.model.R1_5.89
R1_5	EVM	CDS	613468	613563	.	+	0	ID=cds.evm.model.R1_5.89;Parent=evm.model.R1_5.89
R1_5	EVM	exon	613668	613866	.	+	.	ID=evm.model.R1_5.89.exon2;Parent=evm.model.R1_5.89
R1_5	EVM	CDS	613668	613866	.	+	0	ID=cds.evm.model.R1_5.89;Parent=evm.model.R1_5.89
R1_5	EVM	exon	614770	615494	.	+	.	ID=evm.model.R1_5.89.exon3;Parent=evm.model.R1_5.89
R1_5	EVM	CDS	614770	615494	.	+	2	ID=cds.evm.model.R1_5.89;Parent=evm.model.R1_5.89
R1_5	EVM	gene	635315	636273	.	+	.	ID=evm.TU.R1_5.90;
R1_5	EVM	mRNA	635315	636273	.	+	.	ID=evm.model.R1_5.90;Parent=evm.TU.R1_5.90;
R1_5	EVM	exon	635315	635397	.	+	.	ID=evm.model.R1_5.90.exon1;Parent=evm.model.R1_5.90
R1_5	EVM	CDS	635315	635397	.	+	0	ID=cds.evm.model.R1_5.90;Parent=evm.model.R1_5.90
R1_5	EVM	exon	635478	635621	.	+	.	ID=evm.model.R1_5.90.exon2;Parent=evm.model.R1_5.90
R1_5	EVM	CDS	635478	635621	.	+	1	ID=cds.evm.model.R1_5.90;Parent=evm.model.R1_5.90
R1_5	EVM	exon	635834	636092	.	+	.	ID=evm.model.R1_5.90.exon3;Parent=evm.model.R1_5.90
R1_5	EVM	CDS	635834	636092	.	+	1	ID=cds.evm.model.R1_5.90;Parent=evm.model.R1_5.90
R1_5	EVM	exon	636172	636273	.	+	.	ID=evm.model.R1_5.90.exon4;Parent=evm.model.R1_5.90
R1_5	EVM	CDS	636172	636273	.	+	0	ID=cds.evm.model.R1_5.90;Parent=evm.model.R1_5.90
R1_5	EVM	gene	636836	639096	.	-	.	ID=evm.TU.R1_5.91;
R1_5	EVM	mRNA	636836	639096	.	-	.	ID=evm.model.R1_5.91;Parent=evm.TU.R1_5.91;
R1_5	EVM	exon	638998	639096	.	-	.	ID=evm.model.R1_5.91.exon1;Parent=evm.model.R1_5.91
R1_5	EVM	CDS	638998	639096	.	-	0	ID=cds.evm.model.R1_5.91;Parent=evm.model.R1_5.91
R1_5	EVM	exon	637526	638903	.	-	.	ID=evm.model.R1_5.91.exon2;Parent=evm.model.R1_5.91
R1_5	EVM	CDS	637526	638903	.	-	0	ID=cds.evm.model.R1_5.91;Parent=evm.model.R1_5.91
R1_5	EVM	exon	637111	637432	.	-	.	ID=evm.model.R1_5.91.exon3;Parent=evm.model.R1_5.91
R1_5	EVM	CDS	637111	637432	.	-	2	ID=cds.evm.model.R1_5.91;Parent=evm.model.R1_5.91
R1_5	EVM	exon	636836	636971	.	-	.	ID=evm.model.R1_5.91.exon4;Parent=evm.model.R1_5.91
R1_5	EVM	CDS	636836	636971	.	-	1	ID=cds.evm.model.R1_5.91;Parent=evm.model.R1_5.91
R1_5	EVM	gene	640328	646539	.	-	.	ID=evm.TU.R1_5.92;
R1_5	EVM	mRNA	640328	646539	.	-	.	ID=evm.model.R1_5.92;Parent=evm.TU.R1_5.92;
R1_5	EVM	exon	646216	646539	.	-	.	ID=evm.model.R1_5.92.exon1;Parent=evm.model.R1_5.92
R1_5	EVM	CDS	646216	646539	.	-	0	ID=cds.evm.model.R1_5.92;Parent=evm.model.R1_5.92
R1_5	EVM	exon	645871	646140	.	-	.	ID=evm.model.R1_5.92.exon2;Parent=evm.model.R1_5.92
R1_5	EVM	CDS	645871	646140	.	-	0	ID=cds.evm.model.R1_5.92;Parent=evm.model.R1_5.92
R1_5	EVM	exon	645449	645600	.	-	.	ID=evm.model.R1_5.92.exon3;Parent=evm.model.R1_5.92
R1_5	EVM	CDS	645449	645600	.	-	0	ID=cds.evm.model.R1_5.92;Parent=evm.model.R1_5.92
R1_5	EVM	exon	643168	643265	.	-	.	ID=evm.model.R1_5.92.exon4;Parent=evm.model.R1_5.92
R1_5	EVM	CDS	643168	643265	.	-	1	ID=cds.evm.model.R1_5.92;Parent=evm.model.R1_5.92
R1_5	EVM	exon	642653	643013	.	-	.	ID=evm.model.R1_5.92.exon5;Parent=evm.model.R1_5.92
R1_5	EVM	CDS	642653	643013	.	-	2	ID=cds.evm.model.R1_5.92;Parent=evm.model.R1_5.92
R1_5	EVM	exon	642361	642572	.	-	.	ID=evm.model.R1_5.92.exon6;Parent=evm.model.R1_5.92
R1_5	EVM	CDS	642361	642572	.	-	1	ID=cds.evm.model.R1_5.92;Parent=evm.model.R1_5.92
R1_5	EVM	exon	641842	642177	.	-	.	ID=evm.model.R1_5.92.exon7;Parent=evm.model.R1_5.92
R1_5	EVM	CDS	641842	642177	.	-	2	ID=cds.evm.model.R1_5.92;Parent=evm.model.R1_5.92
R1_5	EVM	exon	640328	641745	.	-	.	ID=evm.model.R1_5.92.exon8;Parent=evm.model.R1_5.92
R1_5	EVM	CDS	640328	641745	.	-	2	ID=cds.evm.model.R1_5.92;Parent=evm.model.R1_5.92
R1_5	EVM	gene	648391	650134	.	+	.	ID=evm.TU.R1_5.93;
R1_5	EVM	mRNA	648391	650134	.	+	.	ID=evm.model.R1_5.93;Parent=evm.TU.R1_5.93;
R1_5	EVM	exon	648391	648495	.	+	.	ID=evm.model.R1_5.93.exon1;Parent=evm.model.R1_5.93
R1_5	EVM	CDS	648391	648495	.	+	0	ID=cds.evm.model.R1_5.93;Parent=evm.model.R1_5.93
R1_5	EVM	exon	648922	649112	.	+	.	ID=evm.model.R1_5.93.exon2;Parent=evm.model.R1_5.93
R1_5	EVM	CDS	648922	649112	.	+	0	ID=cds.evm.model.R1_5.93;Parent=evm.model.R1_5.93
R1_5	EVM	exon	649204	649392	.	+	.	ID=evm.model.R1_5.93.exon3;Parent=evm.model.R1_5.93
R1_5	EVM	CDS	649204	649392	.	+	1	ID=cds.evm.model.R1_5.93;Parent=evm.model.R1_5.93
R1_5	EVM	exon	649470	649952	.	+	.	ID=evm.model.R1_5.93.exon4;Parent=evm.model.R1_5.93
R1_5	EVM	CDS	649470	649952	.	+	1	ID=cds.evm.model.R1_5.93;Parent=evm.model.R1_5.93
R1_5	EVM	exon	650029	650134	.	+	.	ID=evm.model.R1_5.93.exon5;Parent=evm.model.R1_5.93
R1_5	EVM	CDS	650029	650134	.	+	1	ID=cds.evm.model.R1_5.93;Parent=evm.model.R1_5.93
R1_5	EVM	gene	650328	652132	.	-	.	ID=evm.TU.R1_5.94;
R1_5	EVM	mRNA	650328	652132	.	-	.	ID=evm.model.R1_5.94;Parent=evm.TU.R1_5.94;
R1_5	EVM	exon	651929	652132	.	-	.	ID=evm.model.R1_5.94.exon1;Parent=evm.model.R1_5.94
R1_5	EVM	CDS	651929	652132	.	-	0	ID=cds.evm.model.R1_5.94;Parent=evm.model.R1_5.94
R1_5	EVM	exon	651595	651762	.	-	.	ID=evm.model.R1_5.94.exon2;Parent=evm.model.R1_5.94
R1_5	EVM	CDS	651595	651762	.	-	0	ID=cds.evm.model.R1_5.94;Parent=evm.model.R1_5.94
R1_5	EVM	exon	651095	651512	.	-	.	ID=evm.model.R1_5.94.exon3;Parent=evm.model.R1_5.94
R1_5	EVM	CDS	651095	651512	.	-	0	ID=cds.evm.model.R1_5.94;Parent=evm.model.R1_5.94
R1_5	EVM	exon	650607	651007	.	-	.	ID=evm.model.R1_5.94.exon4;Parent=evm.model.R1_5.94
R1_5	EVM	CDS	650607	651007	.	-	2	ID=cds.evm.model.R1_5.94;Parent=evm.model.R1_5.94
R1_5	EVM	exon	650328	650525	.	-	.	ID=evm.model.R1_5.94.exon5;Parent=evm.model.R1_5.94
R1_5	EVM	CDS	650328	650525	.	-	0	ID=cds.evm.model.R1_5.94;Parent=evm.model.R1_5.94
R1_5	EVM	gene	653034	655918	.	+	.	ID=evm.TU.R1_5.95;
R1_5	EVM	mRNA	653034	655918	.	+	.	ID=evm.model.R1_5.95;Parent=evm.TU.R1_5.95;
R1_5	EVM	exon	653034	653556	.	+	.	ID=evm.model.R1_5.95.exon1;Parent=evm.model.R1_5.95
R1_5	EVM	CDS	653034	653556	.	+	0	ID=cds.evm.model.R1_5.95;Parent=evm.model.R1_5.95
R1_5	EVM	exon	653632	653804	.	+	.	ID=evm.model.R1_5.95.exon2;Parent=evm.model.R1_5.95
R1_5	EVM	CDS	653632	653804	.	+	2	ID=cds.evm.model.R1_5.95;Parent=evm.model.R1_5.95
R1_5	EVM	exon	653878	654027	.	+	.	ID=evm.model.R1_5.95.exon3;Parent=evm.model.R1_5.95
R1_5	EVM	CDS	653878	654027	.	+	0	ID=cds.evm.model.R1_5.95;Parent=evm.model.R1_5.95
R1_5	EVM	exon	654089	654217	.	+	.	ID=evm.model.R1_5.95.exon4;Parent=evm.model.R1_5.95
R1_5	EVM	CDS	654089	654217	.	+	0	ID=cds.evm.model.R1_5.95;Parent=evm.model.R1_5.95
R1_5	EVM	exon	654308	655618	.	+	.	ID=evm.model.R1_5.95.exon5;Parent=evm.model.R1_5.95
R1_5	EVM	CDS	654308	655618	.	+	0	ID=cds.evm.model.R1_5.95;Parent=evm.model.R1_5.95
R1_5	EVM	exon	655724	655918	.	+	.	ID=evm.model.R1_5.95.exon6;Parent=evm.model.R1_5.95
R1_5	EVM	CDS	655724	655918	.	+	0	ID=cds.evm.model.R1_5.95;Parent=evm.model.R1_5.95
R1_5	EVM	gene	656423	659252	.	+	.	ID=evm.TU.R1_5.96;
R1_5	EVM	mRNA	656423	659252	.	+	.	ID=evm.model.R1_5.96;Parent=evm.TU.R1_5.96;
R1_5	EVM	exon	656423	656452	.	+	.	ID=evm.model.R1_5.96.exon1;Parent=evm.model.R1_5.96
R1_5	EVM	CDS	656423	656452	.	+	0	ID=cds.evm.model.R1_5.96;Parent=evm.model.R1_5.96
R1_5	EVM	exon	656874	656948	.	+	.	ID=evm.model.R1_5.96.exon2;Parent=evm.model.R1_5.96
R1_5	EVM	CDS	656874	656948	.	+	0	ID=cds.evm.model.R1_5.96;Parent=evm.model.R1_5.96
R1_5	EVM	exon	657058	658613	.	+	.	ID=evm.model.R1_5.96.exon3;Parent=evm.model.R1_5.96
R1_5	EVM	CDS	657058	658613	.	+	0	ID=cds.evm.model.R1_5.96;Parent=evm.model.R1_5.96
R1_5	EVM	exon	658730	659019	.	+	.	ID=evm.model.R1_5.96.exon4;Parent=evm.model.R1_5.96
R1_5	EVM	CDS	658730	659019	.	+	1	ID=cds.evm.model.R1_5.96;Parent=evm.model.R1_5.96
R1_5	EVM	exon	659104	659252	.	+	.	ID=evm.model.R1_5.96.exon5;Parent=evm.model.R1_5.96
R1_5	EVM	CDS	659104	659252	.	+	2	ID=cds.evm.model.R1_5.96;Parent=evm.model.R1_5.96
R1_5	EVM	gene	660550	674506	.	+	.	ID=evm.TU.R1_5.97;
R1_5	EVM	mRNA	660550	674506	.	+	.	ID=evm.model.R1_5.97;Parent=evm.TU.R1_5.97;
R1_5	EVM	exon	660550	660629	.	+	.	ID=evm.model.R1_5.97.exon1;Parent=evm.model.R1_5.97
R1_5	EVM	CDS	660550	660629	.	+	0	ID=cds.evm.model.R1_5.97;Parent=evm.model.R1_5.97
R1_5	EVM	exon	660730	660839	.	+	.	ID=evm.model.R1_5.97.exon2;Parent=evm.model.R1_5.97
R1_5	EVM	CDS	660730	660839	.	+	1	ID=cds.evm.model.R1_5.97;Parent=evm.model.R1_5.97
R1_5	EVM	exon	661095	661331	.	+	.	ID=evm.model.R1_5.97.exon3;Parent=evm.model.R1_5.97
R1_5	EVM	CDS	661095	661331	.	+	2	ID=cds.evm.model.R1_5.97;Parent=evm.model.R1_5.97
R1_5	EVM	exon	661417	661622	.	+	.	ID=evm.model.R1_5.97.exon4;Parent=evm.model.R1_5.97
R1_5	EVM	CDS	661417	661622	.	+	2	ID=cds.evm.model.R1_5.97;Parent=evm.model.R1_5.97
R1_5	EVM	exon	662044	662113	.	+	.	ID=evm.model.R1_5.97.exon5;Parent=evm.model.R1_5.97
R1_5	EVM	CDS	662044	662113	.	+	0	ID=cds.evm.model.R1_5.97;Parent=evm.model.R1_5.97
R1_5	EVM	exon	666372	666962	.	+	.	ID=evm.model.R1_5.97.exon6;Parent=evm.model.R1_5.97
R1_5	EVM	CDS	666372	666962	.	+	2	ID=cds.evm.model.R1_5.97;Parent=evm.model.R1_5.97
R1_5	EVM	exon	673575	673687	.	+	.	ID=evm.model.R1_5.97.exon7;Parent=evm.model.R1_5.97
R1_5	EVM	CDS	673575	673687	.	+	2	ID=cds.evm.model.R1_5.97;Parent=evm.model.R1_5.97
R1_5	EVM	exon	674375	674506	.	+	.	ID=evm.model.R1_5.97.exon8;Parent=evm.model.R1_5.97
R1_5	EVM	CDS	674375	674506	.	+	0	ID=cds.evm.model.R1_5.97;Parent=evm.model.R1_5.97
R1_5	EVM	gene	676241	677430	.	-	.	ID=evm.TU.R1_5.98;
R1_5	EVM	mRNA	676241	677430	.	-	.	ID=evm.model.R1_5.98;Parent=evm.TU.R1_5.98;
R1_5	EVM	exon	677253	677430	.	-	.	ID=evm.model.R1_5.98.exon1;Parent=evm.model.R1_5.98
R1_5	EVM	CDS	677253	677430	.	-	0	ID=cds.evm.model.R1_5.98;Parent=evm.model.R1_5.98
R1_5	EVM	exon	676886	677098	.	-	.	ID=evm.model.R1_5.98.exon2;Parent=evm.model.R1_5.98
R1_5	EVM	CDS	676886	677098	.	-	2	ID=cds.evm.model.R1_5.98;Parent=evm.model.R1_5.98
R1_5	EVM	exon	676504	676820	.	-	.	ID=evm.model.R1_5.98.exon3;Parent=evm.model.R1_5.98
R1_5	EVM	CDS	676504	676820	.	-	2	ID=cds.evm.model.R1_5.98;Parent=evm.model.R1_5.98
R1_5	EVM	exon	676241	676426	.	-	.	ID=evm.model.R1_5.98.exon4;Parent=evm.model.R1_5.98
R1_5	EVM	CDS	676241	676426	.	-	0	ID=cds.evm.model.R1_5.98;Parent=evm.model.R1_5.98
R1_5	EVM	gene	679561	696415	.	+	.	ID=evm.TU.R1_5.99;
R1_5	EVM	mRNA	679561	696415	.	+	.	ID=evm.model.R1_5.99;Parent=evm.TU.R1_5.99;
R1_5	EVM	exon	679561	679669	.	+	.	ID=evm.model.R1_5.99.exon1;Parent=evm.model.R1_5.99
R1_5	EVM	CDS	679561	679669	.	+	0	ID=cds.evm.model.R1_5.99;Parent=evm.model.R1_5.99
R1_5	EVM	exon	686531	686663	.	+	.	ID=evm.model.R1_5.99.exon2;Parent=evm.model.R1_5.99
R1_5	EVM	CDS	686531	686663	.	+	2	ID=cds.evm.model.R1_5.99;Parent=evm.model.R1_5.99
R1_5	EVM	exon	690419	690675	.	+	.	ID=evm.model.R1_5.99.exon3;Parent=evm.model.R1_5.99
R1_5	EVM	CDS	690419	690675	.	+	1	ID=cds.evm.model.R1_5.99;Parent=evm.model.R1_5.99
R1_5	EVM	exon	696165	696415	.	+	.	ID=evm.model.R1_5.99.exon4;Parent=evm.model.R1_5.99
R1_5	EVM	CDS	696165	696415	.	+	2	ID=cds.evm.model.R1_5.99;Parent=evm.model.R1_5.99
R1_5	EVM	gene	723264	730742	.	+	.	ID=evm.TU.R1_5.100;
R1_5	EVM	mRNA	723264	730742	.	+	.	ID=evm.model.R1_5.100;Parent=evm.TU.R1_5.100;
R1_5	EVM	exon	723264	723303	.	+	.	ID=evm.model.R1_5.100.exon1;Parent=evm.model.R1_5.100
R1_5	EVM	CDS	723264	723303	.	+	0	ID=cds.evm.model.R1_5.100;Parent=evm.model.R1_5.100
R1_5	EVM	exon	724819	725037	.	+	.	ID=evm.model.R1_5.100.exon2;Parent=evm.model.R1_5.100
R1_5	EVM	CDS	724819	725037	.	+	2	ID=cds.evm.model.R1_5.100;Parent=evm.model.R1_5.100
R1_5	EVM	exon	726346	726461	.	+	.	ID=evm.model.R1_5.100.exon3;Parent=evm.model.R1_5.100
R1_5	EVM	CDS	726346	726461	.	+	2	ID=cds.evm.model.R1_5.100;Parent=evm.model.R1_5.100
R1_5	EVM	exon	727765	727965	.	+	.	ID=evm.model.R1_5.100.exon4;Parent=evm.model.R1_5.100
R1_5	EVM	CDS	727765	727965	.	+	0	ID=cds.evm.model.R1_5.100;Parent=evm.model.R1_5.100
R1_5	EVM	exon	728718	730742	.	+	.	ID=evm.model.R1_5.100.exon5;Parent=evm.model.R1_5.100
R1_5	EVM	CDS	728718	730742	.	+	0	ID=cds.evm.model.R1_5.100;Parent=evm.model.R1_5.100
R1_5	EVM	gene	734339	734701	.	-	.	ID=evm.TU.R1_5.101;
R1_5	EVM	mRNA	734339	734701	.	-	.	ID=evm.model.R1_5.101;Parent=evm.TU.R1_5.101;
R1_5	EVM	exon	734339	734701	.	-	.	ID=evm.model.R1_5.101.exon1;Parent=evm.model.R1_5.101
R1_5	EVM	CDS	734339	734701	.	-	0	ID=cds.evm.model.R1_5.101;Parent=evm.model.R1_5.101
R1_5	EVM	gene	737101	749761	.	-	.	ID=evm.TU.R1_5.102;
R1_5	EVM	mRNA	737101	749761	.	-	.	ID=evm.model.R1_5.102;Parent=evm.TU.R1_5.102;
R1_5	EVM	exon	748939	749761	.	-	.	ID=evm.model.R1_5.102.exon1;Parent=evm.model.R1_5.102
R1_5	EVM	CDS	748939	749761	.	-	0	ID=cds.evm.model.R1_5.102;Parent=evm.model.R1_5.102
R1_5	EVM	exon	738764	738990	.	-	.	ID=evm.model.R1_5.102.exon2;Parent=evm.model.R1_5.102
R1_5	EVM	CDS	738764	738990	.	-	2	ID=cds.evm.model.R1_5.102;Parent=evm.model.R1_5.102
R1_5	EVM	exon	737101	737652	.	-	.	ID=evm.model.R1_5.102.exon3;Parent=evm.model.R1_5.102
R1_5	EVM	CDS	737101	737652	.	-	0	ID=cds.evm.model.R1_5.102;Parent=evm.model.R1_5.102
R1_5	EVM	gene	755627	755872	.	-	.	ID=evm.TU.R1_5.103;
R1_5	EVM	mRNA	755627	755872	.	-	.	ID=evm.model.R1_5.103;Parent=evm.TU.R1_5.103;
R1_5	EVM	exon	755627	755872	.	-	.	ID=evm.model.R1_5.103.exon1;Parent=evm.model.R1_5.103
R1_5	EVM	CDS	755627	755872	.	-	0	ID=cds.evm.model.R1_5.103;Parent=evm.model.R1_5.103
R1_5	EVM	gene	760418	765843	.	-	.	ID=evm.TU.R1_5.104;
R1_5	EVM	mRNA	760418	765843	.	-	.	ID=evm.model.R1_5.104;Parent=evm.TU.R1_5.104;
R1_5	EVM	exon	765671	765843	.	-	.	ID=evm.model.R1_5.104.exon1;Parent=evm.model.R1_5.104
R1_5	EVM	CDS	765671	765843	.	-	0	ID=cds.evm.model.R1_5.104;Parent=evm.model.R1_5.104
R1_5	EVM	exon	765431	765581	.	-	.	ID=evm.model.R1_5.104.exon2;Parent=evm.model.R1_5.104
R1_5	EVM	CDS	765431	765581	.	-	1	ID=cds.evm.model.R1_5.104;Parent=evm.model.R1_5.104
R1_5	EVM	exon	764602	764796	.	-	.	ID=evm.model.R1_5.104.exon3;Parent=evm.model.R1_5.104
R1_5	EVM	CDS	764602	764796	.	-	0	ID=cds.evm.model.R1_5.104;Parent=evm.model.R1_5.104
R1_5	EVM	exon	764065	764295	.	-	.	ID=evm.model.R1_5.104.exon4;Parent=evm.model.R1_5.104
R1_5	EVM	CDS	764065	764295	.	-	0	ID=cds.evm.model.R1_5.104;Parent=evm.model.R1_5.104
R1_5	EVM	exon	763777	763872	.	-	.	ID=evm.model.R1_5.104.exon5;Parent=evm.model.R1_5.104
R1_5	EVM	CDS	763777	763872	.	-	0	ID=cds.evm.model.R1_5.104;Parent=evm.model.R1_5.104
R1_5	EVM	exon	763478	763648	.	-	.	ID=evm.model.R1_5.104.exon6;Parent=evm.model.R1_5.104
R1_5	EVM	CDS	763478	763648	.	-	0	ID=cds.evm.model.R1_5.104;Parent=evm.model.R1_5.104
R1_5	EVM	exon	762407	762522	.	-	.	ID=evm.model.R1_5.104.exon7;Parent=evm.model.R1_5.104
R1_5	EVM	CDS	762407	762522	.	-	0	ID=cds.evm.model.R1_5.104;Parent=evm.model.R1_5.104
R1_5	EVM	exon	760728	760896	.	-	.	ID=evm.model.R1_5.104.exon8;Parent=evm.model.R1_5.104
R1_5	EVM	CDS	760728	760896	.	-	1	ID=cds.evm.model.R1_5.104;Parent=evm.model.R1_5.104
R1_5	EVM	exon	760418	760468	.	-	.	ID=evm.model.R1_5.104.exon9;Parent=evm.model.R1_5.104
R1_5	EVM	CDS	760418	760468	.	-	0	ID=cds.evm.model.R1_5.104;Parent=evm.model.R1_5.104
R1_5	EVM	gene	789512	793057	.	+	.	ID=evm.TU.R1_5.105;
R1_5	EVM	mRNA	789512	793057	.	+	.	ID=evm.model.R1_5.105;Parent=evm.TU.R1_5.105;
R1_5	EVM	exon	789512	789757	.	+	.	ID=evm.model.R1_5.105.exon1;Parent=evm.model.R1_5.105
R1_5	EVM	CDS	789512	789757	.	+	0	ID=cds.evm.model.R1_5.105;Parent=evm.model.R1_5.105
R1_5	EVM	exon	792496	792725	.	+	.	ID=evm.model.R1_5.105.exon2;Parent=evm.model.R1_5.105
R1_5	EVM	CDS	792496	792725	.	+	0	ID=cds.evm.model.R1_5.105;Parent=evm.model.R1_5.105
R1_5	EVM	exon	792811	793057	.	+	.	ID=evm.model.R1_5.105.exon3;Parent=evm.model.R1_5.105
R1_5	EVM	CDS	792811	793057	.	+	1	ID=cds.evm.model.R1_5.105;Parent=evm.model.R1_5.105
R1_5	EVM	gene	797963	803489	.	-	.	ID=evm.TU.R1_5.106;
R1_5	EVM	mRNA	797963	803489	.	-	.	ID=evm.model.R1_5.106;Parent=evm.TU.R1_5.106;
R1_5	EVM	exon	803340	803489	.	-	.	ID=evm.model.R1_5.106.exon1;Parent=evm.model.R1_5.106
R1_5	EVM	CDS	803340	803489	.	-	0	ID=cds.evm.model.R1_5.106;Parent=evm.model.R1_5.106
R1_5	EVM	exon	801153	801296	.	-	.	ID=evm.model.R1_5.106.exon2;Parent=evm.model.R1_5.106
R1_5	EVM	CDS	801153	801296	.	-	0	ID=cds.evm.model.R1_5.106;Parent=evm.model.R1_5.106
R1_5	EVM	exon	800573	800749	.	-	.	ID=evm.model.R1_5.106.exon3;Parent=evm.model.R1_5.106
R1_5	EVM	CDS	800573	800749	.	-	0	ID=cds.evm.model.R1_5.106;Parent=evm.model.R1_5.106
R1_5	EVM	exon	800369	800496	.	-	.	ID=evm.model.R1_5.106.exon4;Parent=evm.model.R1_5.106
R1_5	EVM	CDS	800369	800496	.	-	0	ID=cds.evm.model.R1_5.106;Parent=evm.model.R1_5.106
R1_5	EVM	exon	798669	798867	.	-	.	ID=evm.model.R1_5.106.exon5;Parent=evm.model.R1_5.106
R1_5	EVM	CDS	798669	798867	.	-	1	ID=cds.evm.model.R1_5.106;Parent=evm.model.R1_5.106
R1_5	EVM	exon	798044	798250	.	-	.	ID=evm.model.R1_5.106.exon6;Parent=evm.model.R1_5.106
R1_5	EVM	CDS	798044	798250	.	-	0	ID=cds.evm.model.R1_5.106;Parent=evm.model.R1_5.106
R1_5	EVM	exon	797963	797974	.	-	.	ID=evm.model.R1_5.106.exon7;Parent=evm.model.R1_5.106
R1_5	EVM	CDS	797963	797974	.	-	0	ID=cds.evm.model.R1_5.106;Parent=evm.model.R1_5.106
R1_5	EVM	gene	815679	818321	.	-	.	ID=evm.TU.R1_5.107;
R1_5	EVM	mRNA	815679	818321	.	-	.	ID=evm.model.R1_5.107;Parent=evm.TU.R1_5.107;
R1_5	EVM	exon	818214	818321	.	-	.	ID=evm.model.R1_5.107.exon1;Parent=evm.model.R1_5.107
R1_5	EVM	CDS	818214	818321	.	-	0	ID=cds.evm.model.R1_5.107;Parent=evm.model.R1_5.107
R1_5	EVM	exon	815679	815790	.	-	.	ID=evm.model.R1_5.107.exon2;Parent=evm.model.R1_5.107
R1_5	EVM	CDS	815679	815790	.	-	0	ID=cds.evm.model.R1_5.107;Parent=evm.model.R1_5.107
R1_5	EVM	gene	818391	838663	.	+	.	ID=evm.TU.R1_5.108;
R1_5	EVM	mRNA	818391	838663	.	+	.	ID=evm.model.R1_5.108;Parent=evm.TU.R1_5.108;
R1_5	EVM	exon	818391	818494	.	+	.	ID=evm.model.R1_5.108.exon1;Parent=evm.model.R1_5.108
R1_5	EVM	CDS	818391	818494	.	+	0	ID=cds.evm.model.R1_5.108;Parent=evm.model.R1_5.108
R1_5	EVM	exon	818709	818824	.	+	.	ID=evm.model.R1_5.108.exon2;Parent=evm.model.R1_5.108
R1_5	EVM	CDS	818709	818824	.	+	1	ID=cds.evm.model.R1_5.108;Parent=evm.model.R1_5.108
R1_5	EVM	exon	819928	820597	.	+	.	ID=evm.model.R1_5.108.exon3;Parent=evm.model.R1_5.108
R1_5	EVM	CDS	819928	820597	.	+	2	ID=cds.evm.model.R1_5.108;Parent=evm.model.R1_5.108
R1_5	EVM	exon	823374	823669	.	+	.	ID=evm.model.R1_5.108.exon4;Parent=evm.model.R1_5.108
R1_5	EVM	CDS	823374	823669	.	+	1	ID=cds.evm.model.R1_5.108;Parent=evm.model.R1_5.108
R1_5	EVM	exon	824561	825214	.	+	.	ID=evm.model.R1_5.108.exon5;Parent=evm.model.R1_5.108
R1_5	EVM	CDS	824561	825214	.	+	2	ID=cds.evm.model.R1_5.108;Parent=evm.model.R1_5.108
R1_5	EVM	exon	825743	825949	.	+	.	ID=evm.model.R1_5.108.exon6;Parent=evm.model.R1_5.108
R1_5	EVM	CDS	825743	825949	.	+	2	ID=cds.evm.model.R1_5.108;Parent=evm.model.R1_5.108
R1_5	EVM	exon	826477	826640	.	+	.	ID=evm.model.R1_5.108.exon7;Parent=evm.model.R1_5.108
R1_5	EVM	CDS	826477	826640	.	+	2	ID=cds.evm.model.R1_5.108;Parent=evm.model.R1_5.108
R1_5	EVM	exon	826773	826900	.	+	.	ID=evm.model.R1_5.108.exon8;Parent=evm.model.R1_5.108
R1_5	EVM	CDS	826773	826900	.	+	0	ID=cds.evm.model.R1_5.108;Parent=evm.model.R1_5.108
R1_5	EVM	exon	827075	827659	.	+	.	ID=evm.model.R1_5.108.exon9;Parent=evm.model.R1_5.108
R1_5	EVM	CDS	827075	827659	.	+	1	ID=cds.evm.model.R1_5.108;Parent=evm.model.R1_5.108
R1_5	EVM	exon	828363	828661	.	+	.	ID=evm.model.R1_5.108.exon10;Parent=evm.model.R1_5.108
R1_5	EVM	CDS	828363	828661	.	+	1	ID=cds.evm.model.R1_5.108;Parent=evm.model.R1_5.108
R1_5	EVM	exon	828749	828893	.	+	.	ID=evm.model.R1_5.108.exon11;Parent=evm.model.R1_5.108
R1_5	EVM	CDS	828749	828893	.	+	2	ID=cds.evm.model.R1_5.108;Parent=evm.model.R1_5.108
R1_5	EVM	exon	830534	830664	.	+	.	ID=evm.model.R1_5.108.exon12;Parent=evm.model.R1_5.108
R1_5	EVM	CDS	830534	830664	.	+	1	ID=cds.evm.model.R1_5.108;Parent=evm.model.R1_5.108
R1_5	EVM	exon	830839	831108	.	+	.	ID=evm.model.R1_5.108.exon13;Parent=evm.model.R1_5.108
R1_5	EVM	CDS	830839	831108	.	+	2	ID=cds.evm.model.R1_5.108;Parent=evm.model.R1_5.108
R1_5	EVM	exon	831313	831469	.	+	.	ID=evm.model.R1_5.108.exon14;Parent=evm.model.R1_5.108
R1_5	EVM	CDS	831313	831469	.	+	2	ID=cds.evm.model.R1_5.108;Parent=evm.model.R1_5.108
R1_5	EVM	exon	831616	831785	.	+	.	ID=evm.model.R1_5.108.exon15;Parent=evm.model.R1_5.108
R1_5	EVM	CDS	831616	831785	.	+	1	ID=cds.evm.model.R1_5.108;Parent=evm.model.R1_5.108
R1_5	EVM	exon	833506	833692	.	+	.	ID=evm.model.R1_5.108.exon16;Parent=evm.model.R1_5.108
R1_5	EVM	CDS	833506	833692	.	+	2	ID=cds.evm.model.R1_5.108;Parent=evm.model.R1_5.108
R1_5	EVM	exon	833781	834107	.	+	.	ID=evm.model.R1_5.108.exon17;Parent=evm.model.R1_5.108
R1_5	EVM	CDS	833781	834107	.	+	1	ID=cds.evm.model.R1_5.108;Parent=evm.model.R1_5.108
R1_5	EVM	exon	834196	834384	.	+	.	ID=evm.model.R1_5.108.exon18;Parent=evm.model.R1_5.108
R1_5	EVM	CDS	834196	834384	.	+	1	ID=cds.evm.model.R1_5.108;Parent=evm.model.R1_5.108
R1_5	EVM	exon	834486	834633	.	+	.	ID=evm.model.R1_5.108.exon19;Parent=evm.model.R1_5.108
R1_5	EVM	CDS	834486	834633	.	+	1	ID=cds.evm.model.R1_5.108;Parent=evm.model.R1_5.108
R1_5	EVM	exon	834982	835144	.	+	.	ID=evm.model.R1_5.108.exon20;Parent=evm.model.R1_5.108
R1_5	EVM	CDS	834982	835144	.	+	0	ID=cds.evm.model.R1_5.108;Parent=evm.model.R1_5.108
R1_5	EVM	exon	835219	835395	.	+	.	ID=evm.model.R1_5.108.exon21;Parent=evm.model.R1_5.108
R1_5	EVM	CDS	835219	835395	.	+	2	ID=cds.evm.model.R1_5.108;Parent=evm.model.R1_5.108
R1_5	EVM	exon	836680	836920	.	+	.	ID=evm.model.R1_5.108.exon22;Parent=evm.model.R1_5.108
R1_5	EVM	CDS	836680	836920	.	+	2	ID=cds.evm.model.R1_5.108;Parent=evm.model.R1_5.108
R1_5	EVM	exon	837028	837144	.	+	.	ID=evm.model.R1_5.108.exon23;Parent=evm.model.R1_5.108
R1_5	EVM	CDS	837028	837144	.	+	1	ID=cds.evm.model.R1_5.108;Parent=evm.model.R1_5.108
R1_5	EVM	exon	838366	838663	.	+	.	ID=evm.model.R1_5.108.exon24;Parent=evm.model.R1_5.108
R1_5	EVM	CDS	838366	838663	.	+	1	ID=cds.evm.model.R1_5.108;Parent=evm.model.R1_5.108
R1_5	EVM	gene	863938	867739	.	+	.	ID=evm.TU.R1_5.109;
R1_5	EVM	mRNA	863938	867739	.	+	.	ID=evm.model.R1_5.109;Parent=evm.TU.R1_5.109;
R1_5	EVM	exon	863938	864147	.	+	.	ID=evm.model.R1_5.109.exon1;Parent=evm.model.R1_5.109
R1_5	EVM	CDS	863938	864147	.	+	0	ID=cds.evm.model.R1_5.109;Parent=evm.model.R1_5.109
R1_5	EVM	exon	866121	866368	.	+	.	ID=evm.model.R1_5.109.exon2;Parent=evm.model.R1_5.109
R1_5	EVM	CDS	866121	866368	.	+	0	ID=cds.evm.model.R1_5.109;Parent=evm.model.R1_5.109
R1_5	EVM	exon	867589	867739	.	+	.	ID=evm.model.R1_5.109.exon3;Parent=evm.model.R1_5.109
R1_5	EVM	CDS	867589	867739	.	+	1	ID=cds.evm.model.R1_5.109;Parent=evm.model.R1_5.109
R1_5	EVM	gene	874658	881770	.	-	.	ID=evm.TU.R1_5.110;
R1_5	EVM	mRNA	874658	881770	.	-	.	ID=evm.model.R1_5.110;Parent=evm.TU.R1_5.110;
R1_5	EVM	exon	881635	881770	.	-	.	ID=evm.model.R1_5.110.exon1;Parent=evm.model.R1_5.110
R1_5	EVM	CDS	881635	881770	.	-	0	ID=cds.evm.model.R1_5.110;Parent=evm.model.R1_5.110
R1_5	EVM	exon	875833	876057	.	-	.	ID=evm.model.R1_5.110.exon2;Parent=evm.model.R1_5.110
R1_5	EVM	CDS	875833	876057	.	-	2	ID=cds.evm.model.R1_5.110;Parent=evm.model.R1_5.110
R1_5	EVM	exon	875008	875267	.	-	.	ID=evm.model.R1_5.110.exon3;Parent=evm.model.R1_5.110
R1_5	EVM	CDS	875008	875267	.	-	2	ID=cds.evm.model.R1_5.110;Parent=evm.model.R1_5.110
R1_5	EVM	exon	874658	874897	.	-	.	ID=evm.model.R1_5.110.exon4;Parent=evm.model.R1_5.110
R1_5	EVM	CDS	874658	874897	.	-	0	ID=cds.evm.model.R1_5.110;Parent=evm.model.R1_5.110
R1_5	EVM	gene	892324	922449	.	+	.	ID=evm.TU.R1_5.111;
R1_5	EVM	mRNA	892324	922449	.	+	.	ID=evm.model.R1_5.111;Parent=evm.TU.R1_5.111;
R1_5	EVM	exon	892324	892474	.	+	.	ID=evm.model.R1_5.111.exon1;Parent=evm.model.R1_5.111
R1_5	EVM	CDS	892324	892474	.	+	0	ID=cds.evm.model.R1_5.111;Parent=evm.model.R1_5.111
R1_5	EVM	exon	893577	893636	.	+	.	ID=evm.model.R1_5.111.exon2;Parent=evm.model.R1_5.111
R1_5	EVM	CDS	893577	893636	.	+	2	ID=cds.evm.model.R1_5.111;Parent=evm.model.R1_5.111
R1_5	EVM	exon	894407	894547	.	+	.	ID=evm.model.R1_5.111.exon3;Parent=evm.model.R1_5.111
R1_5	EVM	CDS	894407	894547	.	+	2	ID=cds.evm.model.R1_5.111;Parent=evm.model.R1_5.111
R1_5	EVM	exon	894663	894892	.	+	.	ID=evm.model.R1_5.111.exon4;Parent=evm.model.R1_5.111
R1_5	EVM	CDS	894663	894892	.	+	2	ID=cds.evm.model.R1_5.111;Parent=evm.model.R1_5.111
R1_5	EVM	exon	895157	895510	.	+	.	ID=evm.model.R1_5.111.exon5;Parent=evm.model.R1_5.111
R1_5	EVM	CDS	895157	895510	.	+	0	ID=cds.evm.model.R1_5.111;Parent=evm.model.R1_5.111
R1_5	EVM	exon	896397	896771	.	+	.	ID=evm.model.R1_5.111.exon6;Parent=evm.model.R1_5.111
R1_5	EVM	CDS	896397	896771	.	+	0	ID=cds.evm.model.R1_5.111;Parent=evm.model.R1_5.111
R1_5	EVM	exon	898236	898404	.	+	.	ID=evm.model.R1_5.111.exon7;Parent=evm.model.R1_5.111
R1_5	EVM	CDS	898236	898404	.	+	0	ID=cds.evm.model.R1_5.111;Parent=evm.model.R1_5.111
R1_5	EVM	exon	900318	900680	.	+	.	ID=evm.model.R1_5.111.exon8;Parent=evm.model.R1_5.111
R1_5	EVM	CDS	900318	900680	.	+	2	ID=cds.evm.model.R1_5.111;Parent=evm.model.R1_5.111
R1_5	EVM	exon	900953	901135	.	+	.	ID=evm.model.R1_5.111.exon9;Parent=evm.model.R1_5.111
R1_5	EVM	CDS	900953	901135	.	+	2	ID=cds.evm.model.R1_5.111;Parent=evm.model.R1_5.111
R1_5	EVM	exon	901224	901400	.	+	.	ID=evm.model.R1_5.111.exon10;Parent=evm.model.R1_5.111
R1_5	EVM	CDS	901224	901400	.	+	2	ID=cds.evm.model.R1_5.111;Parent=evm.model.R1_5.111
R1_5	EVM	exon	902711	902913	.	+	.	ID=evm.model.R1_5.111.exon11;Parent=evm.model.R1_5.111
R1_5	EVM	CDS	902711	902913	.	+	2	ID=cds.evm.model.R1_5.111;Parent=evm.model.R1_5.111
R1_5	EVM	exon	904118	904741	.	+	.	ID=evm.model.R1_5.111.exon12;Parent=evm.model.R1_5.111
R1_5	EVM	CDS	904118	904741	.	+	0	ID=cds.evm.model.R1_5.111;Parent=evm.model.R1_5.111
R1_5	EVM	exon	906240	906363	.	+	.	ID=evm.model.R1_5.111.exon13;Parent=evm.model.R1_5.111
R1_5	EVM	CDS	906240	906363	.	+	0	ID=cds.evm.model.R1_5.111;Parent=evm.model.R1_5.111
R1_5	EVM	exon	907262	908584	.	+	.	ID=evm.model.R1_5.111.exon14;Parent=evm.model.R1_5.111
R1_5	EVM	CDS	907262	908584	.	+	2	ID=cds.evm.model.R1_5.111;Parent=evm.model.R1_5.111
R1_5	EVM	exon	908679	909131	.	+	.	ID=evm.model.R1_5.111.exon15;Parent=evm.model.R1_5.111
R1_5	EVM	CDS	908679	909131	.	+	2	ID=cds.evm.model.R1_5.111;Parent=evm.model.R1_5.111
R1_5	EVM	exon	909758	909975	.	+	.	ID=evm.model.R1_5.111.exon16;Parent=evm.model.R1_5.111
R1_5	EVM	CDS	909758	909975	.	+	2	ID=cds.evm.model.R1_5.111;Parent=evm.model.R1_5.111
R1_5	EVM	exon	910053	910305	.	+	.	ID=evm.model.R1_5.111.exon17;Parent=evm.model.R1_5.111
R1_5	EVM	CDS	910053	910305	.	+	0	ID=cds.evm.model.R1_5.111;Parent=evm.model.R1_5.111
R1_5	EVM	exon	910383	911224	.	+	.	ID=evm.model.R1_5.111.exon18;Parent=evm.model.R1_5.111
R1_5	EVM	CDS	910383	911224	.	+	2	ID=cds.evm.model.R1_5.111;Parent=evm.model.R1_5.111
R1_5	EVM	exon	911547	912430	.	+	.	ID=evm.model.R1_5.111.exon19;Parent=evm.model.R1_5.111
R1_5	EVM	CDS	911547	912430	.	+	0	ID=cds.evm.model.R1_5.111;Parent=evm.model.R1_5.111
R1_5	EVM	exon	912541	912788	.	+	.	ID=evm.model.R1_5.111.exon20;Parent=evm.model.R1_5.111
R1_5	EVM	CDS	912541	912788	.	+	1	ID=cds.evm.model.R1_5.111;Parent=evm.model.R1_5.111
R1_5	EVM	exon	912878	913009	.	+	.	ID=evm.model.R1_5.111.exon21;Parent=evm.model.R1_5.111
R1_5	EVM	CDS	912878	913009	.	+	2	ID=cds.evm.model.R1_5.111;Parent=evm.model.R1_5.111
R1_5	EVM	exon	913140	913305	.	+	.	ID=evm.model.R1_5.111.exon22;Parent=evm.model.R1_5.111
R1_5	EVM	CDS	913140	913305	.	+	2	ID=cds.evm.model.R1_5.111;Parent=evm.model.R1_5.111
R1_5	EVM	exon	914231	914482	.	+	.	ID=evm.model.R1_5.111.exon23;Parent=evm.model.R1_5.111
R1_5	EVM	CDS	914231	914482	.	+	1	ID=cds.evm.model.R1_5.111;Parent=evm.model.R1_5.111
R1_5	EVM	exon	915062	915603	.	+	.	ID=evm.model.R1_5.111.exon24;Parent=evm.model.R1_5.111
R1_5	EVM	CDS	915062	915603	.	+	1	ID=cds.evm.model.R1_5.111;Parent=evm.model.R1_5.111
R1_5	EVM	exon	915734	915946	.	+	.	ID=evm.model.R1_5.111.exon25;Parent=evm.model.R1_5.111
R1_5	EVM	CDS	915734	915946	.	+	2	ID=cds.evm.model.R1_5.111;Parent=evm.model.R1_5.111
R1_5	EVM	exon	916413	916568	.	+	.	ID=evm.model.R1_5.111.exon26;Parent=evm.model.R1_5.111
R1_5	EVM	CDS	916413	916568	.	+	2	ID=cds.evm.model.R1_5.111;Parent=evm.model.R1_5.111
R1_5	EVM	exon	917049	917172	.	+	.	ID=evm.model.R1_5.111.exon27;Parent=evm.model.R1_5.111
R1_5	EVM	CDS	917049	917172	.	+	2	ID=cds.evm.model.R1_5.111;Parent=evm.model.R1_5.111
R1_5	EVM	exon	917426	917488	.	+	.	ID=evm.model.R1_5.111.exon28;Parent=evm.model.R1_5.111
R1_5	EVM	CDS	917426	917488	.	+	1	ID=cds.evm.model.R1_5.111;Parent=evm.model.R1_5.111
R1_5	EVM	exon	918458	918648	.	+	.	ID=evm.model.R1_5.111.exon29;Parent=evm.model.R1_5.111
R1_5	EVM	CDS	918458	918648	.	+	1	ID=cds.evm.model.R1_5.111;Parent=evm.model.R1_5.111
R1_5	EVM	exon	919677	920314	.	+	.	ID=evm.model.R1_5.111.exon30;Parent=evm.model.R1_5.111
R1_5	EVM	CDS	919677	920314	.	+	2	ID=cds.evm.model.R1_5.111;Parent=evm.model.R1_5.111
R1_5	EVM	exon	920637	920986	.	+	.	ID=evm.model.R1_5.111.exon31;Parent=evm.model.R1_5.111
R1_5	EVM	CDS	920637	920986	.	+	0	ID=cds.evm.model.R1_5.111;Parent=evm.model.R1_5.111
R1_5	EVM	exon	921114	921316	.	+	.	ID=evm.model.R1_5.111.exon32;Parent=evm.model.R1_5.111
R1_5	EVM	CDS	921114	921316	.	+	1	ID=cds.evm.model.R1_5.111;Parent=evm.model.R1_5.111
R1_5	EVM	exon	921402	921515	.	+	.	ID=evm.model.R1_5.111.exon33;Parent=evm.model.R1_5.111
R1_5	EVM	CDS	921402	921515	.	+	2	ID=cds.evm.model.R1_5.111;Parent=evm.model.R1_5.111
R1_5	EVM	exon	922418	922449	.	+	.	ID=evm.model.R1_5.111.exon34;Parent=evm.model.R1_5.111
R1_5	EVM	CDS	922418	922449	.	+	2	ID=cds.evm.model.R1_5.111;Parent=evm.model.R1_5.111
R1_5	EVM	gene	923581	924022	.	-	.	ID=evm.TU.R1_5.112;
R1_5	EVM	mRNA	923581	924022	.	-	.	ID=evm.model.R1_5.112;Parent=evm.TU.R1_5.112;
R1_5	EVM	exon	924001	924022	.	-	.	ID=evm.model.R1_5.112.exon1;Parent=evm.model.R1_5.112
R1_5	EVM	CDS	924001	924022	.	-	0	ID=cds.evm.model.R1_5.112;Parent=evm.model.R1_5.112
R1_5	EVM	exon	923581	923924	.	-	.	ID=evm.model.R1_5.112.exon2;Parent=evm.model.R1_5.112
R1_5	EVM	CDS	923581	923924	.	-	2	ID=cds.evm.model.R1_5.112;Parent=evm.model.R1_5.112
R1_5	EVM	gene	925193	929221	.	+	.	ID=evm.TU.R1_5.113;
R1_5	EVM	mRNA	925193	929221	.	+	.	ID=evm.model.R1_5.113;Parent=evm.TU.R1_5.113;
R1_5	EVM	exon	925193	925510	.	+	.	ID=evm.model.R1_5.113.exon1;Parent=evm.model.R1_5.113
R1_5	EVM	CDS	925193	925510	.	+	0	ID=cds.evm.model.R1_5.113;Parent=evm.model.R1_5.113
R1_5	EVM	exon	925577	925654	.	+	.	ID=evm.model.R1_5.113.exon2;Parent=evm.model.R1_5.113
R1_5	EVM	CDS	925577	925654	.	+	0	ID=cds.evm.model.R1_5.113;Parent=evm.model.R1_5.113
R1_5	EVM	exon	927543	927617	.	+	.	ID=evm.model.R1_5.113.exon3;Parent=evm.model.R1_5.113
R1_5	EVM	CDS	927543	927617	.	+	0	ID=cds.evm.model.R1_5.113;Parent=evm.model.R1_5.113
R1_5	EVM	exon	927684	927987	.	+	.	ID=evm.model.R1_5.113.exon4;Parent=evm.model.R1_5.113
R1_5	EVM	CDS	927684	927987	.	+	0	ID=cds.evm.model.R1_5.113;Parent=evm.model.R1_5.113
R1_5	EVM	exon	928096	928547	.	+	.	ID=evm.model.R1_5.113.exon5;Parent=evm.model.R1_5.113
R1_5	EVM	CDS	928096	928547	.	+	2	ID=cds.evm.model.R1_5.113;Parent=evm.model.R1_5.113
R1_5	EVM	exon	928661	929221	.	+	.	ID=evm.model.R1_5.113.exon6;Parent=evm.model.R1_5.113
R1_5	EVM	CDS	928661	929221	.	+	0	ID=cds.evm.model.R1_5.113;Parent=evm.model.R1_5.113
R1_5	EVM	gene	931710	936115	.	+	.	ID=evm.TU.R1_5.114;
R1_5	EVM	mRNA	931710	936115	.	+	.	ID=evm.model.R1_5.114;Parent=evm.TU.R1_5.114;
R1_5	EVM	exon	931710	931801	.	+	.	ID=evm.model.R1_5.114.exon1;Parent=evm.model.R1_5.114
R1_5	EVM	CDS	931710	931801	.	+	0	ID=cds.evm.model.R1_5.114;Parent=evm.model.R1_5.114
R1_5	EVM	exon	931858	931885	.	+	.	ID=evm.model.R1_5.114.exon2;Parent=evm.model.R1_5.114
R1_5	EVM	CDS	931858	931885	.	+	1	ID=cds.evm.model.R1_5.114;Parent=evm.model.R1_5.114
R1_5	EVM	exon	935945	936115	.	+	.	ID=evm.model.R1_5.114.exon3;Parent=evm.model.R1_5.114
R1_5	EVM	CDS	935945	936115	.	+	0	ID=cds.evm.model.R1_5.114;Parent=evm.model.R1_5.114
R1_5	EVM	gene	949592	959254	.	-	.	ID=evm.TU.R1_5.115;
R1_5	EVM	mRNA	949592	959254	.	-	.	ID=evm.model.R1_5.115;Parent=evm.TU.R1_5.115;
R1_5	EVM	exon	959108	959254	.	-	.	ID=evm.model.R1_5.115.exon1;Parent=evm.model.R1_5.115
R1_5	EVM	CDS	959108	959254	.	-	0	ID=cds.evm.model.R1_5.115;Parent=evm.model.R1_5.115
R1_5	EVM	exon	953182	953315	.	-	.	ID=evm.model.R1_5.115.exon2;Parent=evm.model.R1_5.115
R1_5	EVM	CDS	953182	953315	.	-	0	ID=cds.evm.model.R1_5.115;Parent=evm.model.R1_5.115
R1_5	EVM	exon	951880	952117	.	-	.	ID=evm.model.R1_5.115.exon3;Parent=evm.model.R1_5.115
R1_5	EVM	CDS	951880	952117	.	-	1	ID=cds.evm.model.R1_5.115;Parent=evm.model.R1_5.115
R1_5	EVM	exon	949592	949888	.	-	.	ID=evm.model.R1_5.115.exon4;Parent=evm.model.R1_5.115
R1_5	EVM	CDS	949592	949888	.	-	0	ID=cds.evm.model.R1_5.115;Parent=evm.model.R1_5.115
R1_5	EVM	gene	959310	968236	.	+	.	ID=evm.TU.R1_5.116;
R1_5	EVM	mRNA	959310	968236	.	+	.	ID=evm.model.R1_5.116;Parent=evm.TU.R1_5.116;
R1_5	EVM	exon	959310	959509	.	+	.	ID=evm.model.R1_5.116.exon1;Parent=evm.model.R1_5.116
R1_5	EVM	CDS	959310	959509	.	+	0	ID=cds.evm.model.R1_5.116;Parent=evm.model.R1_5.116
R1_5	EVM	exon	961696	961819	.	+	.	ID=evm.model.R1_5.116.exon2;Parent=evm.model.R1_5.116
R1_5	EVM	CDS	961696	961819	.	+	1	ID=cds.evm.model.R1_5.116;Parent=evm.model.R1_5.116
R1_5	EVM	exon	962000	962336	.	+	.	ID=evm.model.R1_5.116.exon3;Parent=evm.model.R1_5.116
R1_5	EVM	CDS	962000	962336	.	+	0	ID=cds.evm.model.R1_5.116;Parent=evm.model.R1_5.116
R1_5	EVM	exon	963109	963428	.	+	.	ID=evm.model.R1_5.116.exon4;Parent=evm.model.R1_5.116
R1_5	EVM	CDS	963109	963428	.	+	2	ID=cds.evm.model.R1_5.116;Parent=evm.model.R1_5.116
R1_5	EVM	exon	964770	965045	.	+	.	ID=evm.model.R1_5.116.exon5;Parent=evm.model.R1_5.116
R1_5	EVM	CDS	964770	965045	.	+	0	ID=cds.evm.model.R1_5.116;Parent=evm.model.R1_5.116
R1_5	EVM	exon	966857	967000	.	+	.	ID=evm.model.R1_5.116.exon6;Parent=evm.model.R1_5.116
R1_5	EVM	CDS	966857	967000	.	+	0	ID=cds.evm.model.R1_5.116;Parent=evm.model.R1_5.116
R1_5	EVM	exon	968048	968236	.	+	.	ID=evm.model.R1_5.116.exon7;Parent=evm.model.R1_5.116
R1_5	EVM	CDS	968048	968236	.	+	0	ID=cds.evm.model.R1_5.116;Parent=evm.model.R1_5.116
R1_5	EVM	gene	975164	985388	.	-	.	ID=evm.TU.R1_5.117;
R1_5	EVM	mRNA	975164	985388	.	-	.	ID=evm.model.R1_5.117;Parent=evm.TU.R1_5.117;
R1_5	EVM	exon	985104	985388	.	-	.	ID=evm.model.R1_5.117.exon1;Parent=evm.model.R1_5.117
R1_5	EVM	CDS	985104	985388	.	-	0	ID=cds.evm.model.R1_5.117;Parent=evm.model.R1_5.117
R1_5	EVM	exon	982093	982400	.	-	.	ID=evm.model.R1_5.117.exon2;Parent=evm.model.R1_5.117
R1_5	EVM	CDS	982093	982400	.	-	0	ID=cds.evm.model.R1_5.117;Parent=evm.model.R1_5.117
R1_5	EVM	exon	981667	981790	.	-	.	ID=evm.model.R1_5.117.exon3;Parent=evm.model.R1_5.117
R1_5	EVM	CDS	981667	981790	.	-	1	ID=cds.evm.model.R1_5.117;Parent=evm.model.R1_5.117
R1_5	EVM	exon	981306	981540	.	-	.	ID=evm.model.R1_5.117.exon4;Parent=evm.model.R1_5.117
R1_5	EVM	CDS	981306	981540	.	-	0	ID=cds.evm.model.R1_5.117;Parent=evm.model.R1_5.117
R1_5	EVM	exon	979420	979624	.	-	.	ID=evm.model.R1_5.117.exon5;Parent=evm.model.R1_5.117
R1_5	EVM	CDS	979420	979624	.	-	2	ID=cds.evm.model.R1_5.117;Parent=evm.model.R1_5.117
R1_5	EVM	exon	975164	975512	.	-	.	ID=evm.model.R1_5.117.exon6;Parent=evm.model.R1_5.117
R1_5	EVM	CDS	975164	975512	.	-	1	ID=cds.evm.model.R1_5.117;Parent=evm.model.R1_5.117
R1_5	EVM	gene	989252	1008558	.	-	.	ID=evm.TU.R1_5.118;
R1_5	EVM	mRNA	989252	1008558	.	-	.	ID=evm.model.R1_5.118;Parent=evm.TU.R1_5.118;
R1_5	EVM	exon	1008553	1008558	.	-	.	ID=evm.model.R1_5.118.exon1;Parent=evm.model.R1_5.118
R1_5	EVM	CDS	1008553	1008558	.	-	0	ID=cds.evm.model.R1_5.118;Parent=evm.model.R1_5.118
R1_5	EVM	exon	1007670	1007834	.	-	.	ID=evm.model.R1_5.118.exon2;Parent=evm.model.R1_5.118
R1_5	EVM	CDS	1007670	1007834	.	-	0	ID=cds.evm.model.R1_5.118;Parent=evm.model.R1_5.118
R1_5	EVM	exon	991042	991335	.	-	.	ID=evm.model.R1_5.118.exon3;Parent=evm.model.R1_5.118
R1_5	EVM	CDS	991042	991335	.	-	0	ID=cds.evm.model.R1_5.118;Parent=evm.model.R1_5.118
R1_5	EVM	exon	989252	989581	.	-	.	ID=evm.model.R1_5.118.exon4;Parent=evm.model.R1_5.118
R1_5	EVM	CDS	989252	989581	.	-	0	ID=cds.evm.model.R1_5.118;Parent=evm.model.R1_5.118
R1_5	EVM	gene	1023502	1028515	.	-	.	ID=evm.TU.R1_5.119;
R1_5	EVM	mRNA	1023502	1028515	.	-	.	ID=evm.model.R1_5.119;Parent=evm.TU.R1_5.119;
R1_5	EVM	exon	1028384	1028515	.	-	.	ID=evm.model.R1_5.119.exon1;Parent=evm.model.R1_5.119
R1_5	EVM	CDS	1028384	1028515	.	-	0	ID=cds.evm.model.R1_5.119;Parent=evm.model.R1_5.119
R1_5	EVM	exon	1027712	1028033	.	-	.	ID=evm.model.R1_5.119.exon2;Parent=evm.model.R1_5.119
R1_5	EVM	CDS	1027712	1028033	.	-	0	ID=cds.evm.model.R1_5.119;Parent=evm.model.R1_5.119
R1_5	EVM	exon	1026501	1027631	.	-	.	ID=evm.model.R1_5.119.exon3;Parent=evm.model.R1_5.119
R1_5	EVM	CDS	1026501	1027631	.	-	2	ID=cds.evm.model.R1_5.119;Parent=evm.model.R1_5.119
R1_5	EVM	exon	1025698	1026398	.	-	.	ID=evm.model.R1_5.119.exon4;Parent=evm.model.R1_5.119
R1_5	EVM	CDS	1025698	1026398	.	-	2	ID=cds.evm.model.R1_5.119;Parent=evm.model.R1_5.119
R1_5	EVM	exon	1025233	1025466	.	-	.	ID=evm.model.R1_5.119.exon5;Parent=evm.model.R1_5.119
R1_5	EVM	CDS	1025233	1025466	.	-	0	ID=cds.evm.model.R1_5.119;Parent=evm.model.R1_5.119
R1_5	EVM	exon	1023502	1023846	.	-	.	ID=evm.model.R1_5.119.exon6;Parent=evm.model.R1_5.119
R1_5	EVM	CDS	1023502	1023846	.	-	0	ID=cds.evm.model.R1_5.119;Parent=evm.model.R1_5.119
R1_5	EVM	gene	1035870	1038143	.	-	.	ID=evm.TU.R1_5.120;
R1_5	EVM	mRNA	1035870	1038143	.	-	.	ID=evm.model.R1_5.120;Parent=evm.TU.R1_5.120;
R1_5	EVM	exon	1037988	1038143	.	-	.	ID=evm.model.R1_5.120.exon1;Parent=evm.model.R1_5.120
R1_5	EVM	CDS	1037988	1038143	.	-	0	ID=cds.evm.model.R1_5.120;Parent=evm.model.R1_5.120
R1_5	EVM	exon	1036882	1037187	.	-	.	ID=evm.model.R1_5.120.exon2;Parent=evm.model.R1_5.120
R1_5	EVM	CDS	1036882	1037187	.	-	0	ID=cds.evm.model.R1_5.120;Parent=evm.model.R1_5.120
R1_5	EVM	exon	1036430	1036663	.	-	.	ID=evm.model.R1_5.120.exon3;Parent=evm.model.R1_5.120
R1_5	EVM	CDS	1036430	1036663	.	-	0	ID=cds.evm.model.R1_5.120;Parent=evm.model.R1_5.120
R1_5	EVM	exon	1036127	1036270	.	-	.	ID=evm.model.R1_5.120.exon4;Parent=evm.model.R1_5.120
R1_5	EVM	CDS	1036127	1036270	.	-	0	ID=cds.evm.model.R1_5.120;Parent=evm.model.R1_5.120
R1_5	EVM	exon	1035870	1036037	.	-	.	ID=evm.model.R1_5.120.exon5;Parent=evm.model.R1_5.120
R1_5	EVM	CDS	1035870	1036037	.	-	0	ID=cds.evm.model.R1_5.120;Parent=evm.model.R1_5.120
R1_5	EVM	gene	1042060	1050045	.	+	.	ID=evm.TU.R1_5.121;
R1_5	EVM	mRNA	1042060	1050045	.	+	.	ID=evm.model.R1_5.121;Parent=evm.TU.R1_5.121;
R1_5	EVM	exon	1042060	1042245	.	+	.	ID=evm.model.R1_5.121.exon1;Parent=evm.model.R1_5.121
R1_5	EVM	CDS	1042060	1042245	.	+	0	ID=cds.evm.model.R1_5.121;Parent=evm.model.R1_5.121
R1_5	EVM	exon	1042339	1042561	.	+	.	ID=evm.model.R1_5.121.exon2;Parent=evm.model.R1_5.121
R1_5	EVM	CDS	1042339	1042561	.	+	0	ID=cds.evm.model.R1_5.121;Parent=evm.model.R1_5.121
R1_5	EVM	exon	1043548	1043745	.	+	.	ID=evm.model.R1_5.121.exon3;Parent=evm.model.R1_5.121
R1_5	EVM	CDS	1043548	1043745	.	+	2	ID=cds.evm.model.R1_5.121;Parent=evm.model.R1_5.121
R1_5	EVM	exon	1043957	1044143	.	+	.	ID=evm.model.R1_5.121.exon4;Parent=evm.model.R1_5.121
R1_5	EVM	CDS	1043957	1044143	.	+	2	ID=cds.evm.model.R1_5.121;Parent=evm.model.R1_5.121
R1_5	EVM	exon	1044367	1044552	.	+	.	ID=evm.model.R1_5.121.exon5;Parent=evm.model.R1_5.121
R1_5	EVM	CDS	1044367	1044552	.	+	1	ID=cds.evm.model.R1_5.121;Parent=evm.model.R1_5.121
R1_5	EVM	exon	1045934	1046124	.	+	.	ID=evm.model.R1_5.121.exon6;Parent=evm.model.R1_5.121
R1_5	EVM	CDS	1045934	1046124	.	+	1	ID=cds.evm.model.R1_5.121;Parent=evm.model.R1_5.121
R1_5	EVM	exon	1046198	1046376	.	+	.	ID=evm.model.R1_5.121.exon7;Parent=evm.model.R1_5.121
R1_5	EVM	CDS	1046198	1046376	.	+	2	ID=cds.evm.model.R1_5.121;Parent=evm.model.R1_5.121
R1_5	EVM	exon	1046461	1046745	.	+	.	ID=evm.model.R1_5.121.exon8;Parent=evm.model.R1_5.121
R1_5	EVM	CDS	1046461	1046745	.	+	0	ID=cds.evm.model.R1_5.121;Parent=evm.model.R1_5.121
R1_5	EVM	exon	1046832	1047022	.	+	.	ID=evm.model.R1_5.121.exon9;Parent=evm.model.R1_5.121
R1_5	EVM	CDS	1046832	1047022	.	+	0	ID=cds.evm.model.R1_5.121;Parent=evm.model.R1_5.121
R1_5	EVM	exon	1047363	1047445	.	+	.	ID=evm.model.R1_5.121.exon10;Parent=evm.model.R1_5.121
R1_5	EVM	CDS	1047363	1047445	.	+	1	ID=cds.evm.model.R1_5.121;Parent=evm.model.R1_5.121
R1_5	EVM	exon	1047515	1047636	.	+	.	ID=evm.model.R1_5.121.exon11;Parent=evm.model.R1_5.121
R1_5	EVM	CDS	1047515	1047636	.	+	2	ID=cds.evm.model.R1_5.121;Parent=evm.model.R1_5.121
R1_5	EVM	exon	1047713	1047900	.	+	.	ID=evm.model.R1_5.121.exon12;Parent=evm.model.R1_5.121
R1_5	EVM	CDS	1047713	1047900	.	+	0	ID=cds.evm.model.R1_5.121;Parent=evm.model.R1_5.121
R1_5	EVM	exon	1048299	1048489	.	+	.	ID=evm.model.R1_5.121.exon13;Parent=evm.model.R1_5.121
R1_5	EVM	CDS	1048299	1048489	.	+	1	ID=cds.evm.model.R1_5.121;Parent=evm.model.R1_5.121
R1_5	EVM	exon	1048558	1048757	.	+	.	ID=evm.model.R1_5.121.exon14;Parent=evm.model.R1_5.121
R1_5	EVM	CDS	1048558	1048757	.	+	2	ID=cds.evm.model.R1_5.121;Parent=evm.model.R1_5.121
R1_5	EVM	exon	1048823	1049086	.	+	.	ID=evm.model.R1_5.121.exon15;Parent=evm.model.R1_5.121
R1_5	EVM	CDS	1048823	1049086	.	+	0	ID=cds.evm.model.R1_5.121;Parent=evm.model.R1_5.121
R1_5	EVM	exon	1049394	1049532	.	+	.	ID=evm.model.R1_5.121.exon16;Parent=evm.model.R1_5.121
R1_5	EVM	CDS	1049394	1049532	.	+	0	ID=cds.evm.model.R1_5.121;Parent=evm.model.R1_5.121
R1_5	EVM	exon	1049783	1050045	.	+	.	ID=evm.model.R1_5.121.exon17;Parent=evm.model.R1_5.121
R1_5	EVM	CDS	1049783	1050045	.	+	2	ID=cds.evm.model.R1_5.121;Parent=evm.model.R1_5.121
R1_5	EVM	gene	1050659	1054237	.	-	.	ID=evm.TU.R1_5.122;
R1_5	EVM	mRNA	1050659	1054237	.	-	.	ID=evm.model.R1_5.122;Parent=evm.TU.R1_5.122;
R1_5	EVM	exon	1053870	1054237	.	-	.	ID=evm.model.R1_5.122.exon1;Parent=evm.model.R1_5.122
R1_5	EVM	CDS	1053870	1054237	.	-	0	ID=cds.evm.model.R1_5.122;Parent=evm.model.R1_5.122
R1_5	EVM	exon	1053453	1053786	.	-	.	ID=evm.model.R1_5.122.exon2;Parent=evm.model.R1_5.122
R1_5	EVM	CDS	1053453	1053786	.	-	1	ID=cds.evm.model.R1_5.122;Parent=evm.model.R1_5.122
R1_5	EVM	exon	1053053	1053341	.	-	.	ID=evm.model.R1_5.122.exon3;Parent=evm.model.R1_5.122
R1_5	EVM	CDS	1053053	1053341	.	-	0	ID=cds.evm.model.R1_5.122;Parent=evm.model.R1_5.122
R1_5	EVM	exon	1052627	1052967	.	-	.	ID=evm.model.R1_5.122.exon4;Parent=evm.model.R1_5.122
R1_5	EVM	CDS	1052627	1052967	.	-	2	ID=cds.evm.model.R1_5.122;Parent=evm.model.R1_5.122
R1_5	EVM	exon	1052272	1052536	.	-	.	ID=evm.model.R1_5.122.exon5;Parent=evm.model.R1_5.122
R1_5	EVM	CDS	1052272	1052536	.	-	0	ID=cds.evm.model.R1_5.122;Parent=evm.model.R1_5.122
R1_5	EVM	exon	1051821	1052188	.	-	.	ID=evm.model.R1_5.122.exon6;Parent=evm.model.R1_5.122
R1_5	EVM	CDS	1051821	1052188	.	-	2	ID=cds.evm.model.R1_5.122;Parent=evm.model.R1_5.122
R1_5	EVM	exon	1051290	1051734	.	-	.	ID=evm.model.R1_5.122.exon7;Parent=evm.model.R1_5.122
R1_5	EVM	CDS	1051290	1051734	.	-	0	ID=cds.evm.model.R1_5.122;Parent=evm.model.R1_5.122
R1_5	EVM	exon	1050973	1051208	.	-	.	ID=evm.model.R1_5.122.exon8;Parent=evm.model.R1_5.122
R1_5	EVM	CDS	1050973	1051208	.	-	2	ID=cds.evm.model.R1_5.122;Parent=evm.model.R1_5.122
R1_5	EVM	exon	1050659	1050889	.	-	.	ID=evm.model.R1_5.122.exon9;Parent=evm.model.R1_5.122
R1_5	EVM	CDS	1050659	1050889	.	-	0	ID=cds.evm.model.R1_5.122;Parent=evm.model.R1_5.122
R1_5	EVM	gene	1058163	1059573	.	+	.	ID=evm.TU.R1_5.123;
R1_5	EVM	mRNA	1058163	1059573	.	+	.	ID=evm.model.R1_5.123;Parent=evm.TU.R1_5.123;
R1_5	EVM	exon	1058163	1058370	.	+	.	ID=evm.model.R1_5.123.exon1;Parent=evm.model.R1_5.123
R1_5	EVM	CDS	1058163	1058370	.	+	0	ID=cds.evm.model.R1_5.123;Parent=evm.model.R1_5.123
R1_5	EVM	exon	1058592	1058848	.	+	.	ID=evm.model.R1_5.123.exon2;Parent=evm.model.R1_5.123
R1_5	EVM	CDS	1058592	1058848	.	+	2	ID=cds.evm.model.R1_5.123;Parent=evm.model.R1_5.123
R1_5	EVM	exon	1059379	1059573	.	+	.	ID=evm.model.R1_5.123.exon3;Parent=evm.model.R1_5.123
R1_5	EVM	CDS	1059379	1059573	.	+	0	ID=cds.evm.model.R1_5.123;Parent=evm.model.R1_5.123
R1_5	EVM	gene	1063743	1068703	.	-	.	ID=evm.TU.R1_5.124;
R1_5	EVM	mRNA	1063743	1068703	.	-	.	ID=evm.model.R1_5.124;Parent=evm.TU.R1_5.124;
R1_5	EVM	exon	1068363	1068703	.	-	.	ID=evm.model.R1_5.124.exon1;Parent=evm.model.R1_5.124
R1_5	EVM	CDS	1068363	1068703	.	-	0	ID=cds.evm.model.R1_5.124;Parent=evm.model.R1_5.124
R1_5	EVM	exon	1065416	1065698	.	-	.	ID=evm.model.R1_5.124.exon2;Parent=evm.model.R1_5.124
R1_5	EVM	CDS	1065416	1065698	.	-	1	ID=cds.evm.model.R1_5.124;Parent=evm.model.R1_5.124
R1_5	EVM	exon	1063743	1063817	.	-	.	ID=evm.model.R1_5.124.exon3;Parent=evm.model.R1_5.124
R1_5	EVM	CDS	1063743	1063817	.	-	0	ID=cds.evm.model.R1_5.124;Parent=evm.model.R1_5.124
R1_5	EVM	gene	1071309	1071791	.	-	.	ID=evm.TU.R1_5.125;
R1_5	EVM	mRNA	1071309	1071791	.	-	.	ID=evm.model.R1_5.125;Parent=evm.TU.R1_5.125;
R1_5	EVM	exon	1071309	1071791	.	-	.	ID=evm.model.R1_5.125.exon1;Parent=evm.model.R1_5.125
R1_5	EVM	CDS	1071309	1071791	.	-	0	ID=cds.evm.model.R1_5.125;Parent=evm.model.R1_5.125
R1_5	EVM	gene	1088319	1090747	.	+	.	ID=evm.TU.R1_5.126;
R1_5	EVM	mRNA	1088319	1090747	.	+	.	ID=evm.model.R1_5.126;Parent=evm.TU.R1_5.126;
R1_5	EVM	exon	1088319	1088457	.	+	.	ID=evm.model.R1_5.126.exon1;Parent=evm.model.R1_5.126
R1_5	EVM	CDS	1088319	1088457	.	+	0	ID=cds.evm.model.R1_5.126;Parent=evm.model.R1_5.126
R1_5	EVM	exon	1088692	1088914	.	+	.	ID=evm.model.R1_5.126.exon2;Parent=evm.model.R1_5.126
R1_5	EVM	CDS	1088692	1088914	.	+	2	ID=cds.evm.model.R1_5.126;Parent=evm.model.R1_5.126
R1_5	EVM	exon	1089043	1089229	.	+	.	ID=evm.model.R1_5.126.exon3;Parent=evm.model.R1_5.126
R1_5	EVM	CDS	1089043	1089229	.	+	1	ID=cds.evm.model.R1_5.126;Parent=evm.model.R1_5.126
R1_5	EVM	exon	1090565	1090747	.	+	.	ID=evm.model.R1_5.126.exon4;Parent=evm.model.R1_5.126
R1_5	EVM	CDS	1090565	1090747	.	+	0	ID=cds.evm.model.R1_5.126;Parent=evm.model.R1_5.126
R1_5	EVM	gene	1095260	1096180	.	-	.	ID=evm.TU.R1_5.127;
R1_5	EVM	mRNA	1095260	1096180	.	-	.	ID=evm.model.R1_5.127;Parent=evm.TU.R1_5.127;
R1_5	EVM	exon	1096121	1096180	.	-	.	ID=evm.model.R1_5.127.exon1;Parent=evm.model.R1_5.127
R1_5	EVM	CDS	1096121	1096180	.	-	0	ID=cds.evm.model.R1_5.127;Parent=evm.model.R1_5.127
R1_5	EVM	exon	1095777	1096040	.	-	.	ID=evm.model.R1_5.127.exon2;Parent=evm.model.R1_5.127
R1_5	EVM	CDS	1095777	1096040	.	-	0	ID=cds.evm.model.R1_5.127;Parent=evm.model.R1_5.127
R1_5	EVM	exon	1095422	1095688	.	-	.	ID=evm.model.R1_5.127.exon3;Parent=evm.model.R1_5.127
R1_5	EVM	CDS	1095422	1095688	.	-	0	ID=cds.evm.model.R1_5.127;Parent=evm.model.R1_5.127
R1_5	EVM	exon	1095260	1095355	.	-	.	ID=evm.model.R1_5.127.exon4;Parent=evm.model.R1_5.127
R1_5	EVM	CDS	1095260	1095355	.	-	0	ID=cds.evm.model.R1_5.127;Parent=evm.model.R1_5.127
R1_5	EVM	gene	1097850	1100923	.	+	.	ID=evm.TU.R1_5.128;
R1_5	EVM	mRNA	1097850	1100923	.	+	.	ID=evm.model.R1_5.128;Parent=evm.TU.R1_5.128;
R1_5	EVM	exon	1097850	1098122	.	+	.	ID=evm.model.R1_5.128.exon1;Parent=evm.model.R1_5.128
R1_5	EVM	CDS	1097850	1098122	.	+	0	ID=cds.evm.model.R1_5.128;Parent=evm.model.R1_5.128
R1_5	EVM	exon	1098201	1098431	.	+	.	ID=evm.model.R1_5.128.exon2;Parent=evm.model.R1_5.128
R1_5	EVM	CDS	1098201	1098431	.	+	0	ID=cds.evm.model.R1_5.128;Parent=evm.model.R1_5.128
R1_5	EVM	exon	1098521	1098957	.	+	.	ID=evm.model.R1_5.128.exon3;Parent=evm.model.R1_5.128
R1_5	EVM	CDS	1098521	1098957	.	+	0	ID=cds.evm.model.R1_5.128;Parent=evm.model.R1_5.128
R1_5	EVM	exon	1099042	1099494	.	+	.	ID=evm.model.R1_5.128.exon4;Parent=evm.model.R1_5.128
R1_5	EVM	CDS	1099042	1099494	.	+	1	ID=cds.evm.model.R1_5.128;Parent=evm.model.R1_5.128
R1_5	EVM	exon	1099580	1099878	.	+	.	ID=evm.model.R1_5.128.exon5;Parent=evm.model.R1_5.128
R1_5	EVM	CDS	1099580	1099878	.	+	1	ID=cds.evm.model.R1_5.128;Parent=evm.model.R1_5.128
R1_5	EVM	exon	1100571	1100923	.	+	.	ID=evm.model.R1_5.128.exon6;Parent=evm.model.R1_5.128
R1_5	EVM	CDS	1100571	1100923	.	+	2	ID=cds.evm.model.R1_5.128;Parent=evm.model.R1_5.128
R1_5	EVM	gene	1102362	1102811	.	+	.	ID=evm.TU.R1_5.129;
R1_5	EVM	mRNA	1102362	1102811	.	+	.	ID=evm.model.R1_5.129;Parent=evm.TU.R1_5.129;
R1_5	EVM	exon	1102362	1102811	.	+	.	ID=evm.model.R1_5.129.exon1;Parent=evm.model.R1_5.129
R1_5	EVM	CDS	1102362	1102811	.	+	0	ID=cds.evm.model.R1_5.129;Parent=evm.model.R1_5.129
[truncated: 251,386 more rows]
