# Supplementary material for: Prevalent bee venom genes evolved before the aculeate stinger and eusociality
Source: BMC Biol. 2023 Oct 23;21:229. doi: 10.1186/s12915-023-01656-5 (PMC10591384; doi:10.1186/s12915-023-01656-5)
Supplement: Supplementary file 39 — Additional file 39. Genome annotation of Tetragonula carbonaria. [file 12915_2023_1656_MOESM39_ESM.zip › Tetragonula_carbonaria.annotation.funannotate.with.RNAseq.Oct2020/reference.and.input/Tcarb.CSA7p2.purgedups.purged.namefixed.TX.stringtie.gtf]

# stringtie Tcarb.CSA7p2.purgedups.purged.namefixed.bam -p 40 -l Tcarb -f 0.1 -m 200 -a 10 -j 1 -c 2.5 -g 50 -M 0.95 -A Tcarb.CSA7p2.purgedups.purged.namefixed.gene_abundance.tab -o Tcarb.CSA7p2.purgedups.purged.namefixed.gtf
# StringTie version 1.3.3b
R3_2	StringTie	transcript	85075	86538	1000	-	.	gene_id "Tcarb.1"; transcript_id "Tcarb.1.1"; cov "4.315283"; FPKM "2.394341"; TPM "3.400235";
R3_2	StringTie	exon	85075	85787	1000	-	.	gene_id "Tcarb.1"; transcript_id "Tcarb.1.1"; exon_number "1"; cov "4.688640";
R3_2	StringTie	exon	86421	86538	1000	-	.	gene_id "Tcarb.1"; transcript_id "Tcarb.1.1"; exon_number "2"; cov "2.059322";
R3_2	StringTie	transcript	87125	88787	1000	-	.	gene_id "Tcarb.2"; transcript_id "Tcarb.2.1"; cov "2.972173"; FPKM "1.649114"; TPM "2.341929";
R3_2	StringTie	exon	87125	87272	1000	-	.	gene_id "Tcarb.2"; transcript_id "Tcarb.2.1"; exon_number "1"; cov "0.267857";
R3_2	StringTie	exon	87344	87556	1000	-	.	gene_id "Tcarb.2"; transcript_id "Tcarb.2.1"; exon_number "2"; cov "0.895372";
R3_2	StringTie	exon	87640	87804	1000	-	.	gene_id "Tcarb.2"; transcript_id "Tcarb.2.1"; exon_number "3"; cov "3.135065";
R3_2	StringTie	exon	88053	88304	1000	-	.	gene_id "Tcarb.2"; transcript_id "Tcarb.2.1"; exon_number "4"; cov "3.023809";
R3_2	StringTie	exon	88429	88623	1000	-	.	gene_id "Tcarb.2"; transcript_id "Tcarb.2.1"; exon_number "5"; cov "6.784616";
R3_2	StringTie	exon	88706	88787	1000	-	.	gene_id "Tcarb.2"; transcript_id "Tcarb.2.1"; exon_number "6"; cov "3.695122";
R3_2	StringTie	transcript	89003	98177	1000	+	.	gene_id "Tcarb.3"; transcript_id "Tcarb.3.1"; cov "5.152406"; FPKM "2.858819"; TPM "4.059848";
R3_2	StringTie	exon	89003	89484	1000	+	.	gene_id "Tcarb.3"; transcript_id "Tcarb.3.1"; exon_number "1"; cov "1.838174";
R3_2	StringTie	exon	95308	95583	1000	+	.	gene_id "Tcarb.3"; transcript_id "Tcarb.3.1"; exon_number "2"; cov "5.278986";
R3_2	StringTie	exon	95748	95907	1000	+	.	gene_id "Tcarb.3"; transcript_id "Tcarb.3.1"; exon_number "3"; cov "1.595833";
R3_2	StringTie	exon	96017	96212	1000	+	.	gene_id "Tcarb.3"; transcript_id "Tcarb.3.1"; exon_number "4"; cov "0.676871";
R3_2	StringTie	exon	96314	96562	1000	+	.	gene_id "Tcarb.3"; transcript_id "Tcarb.3.1"; exon_number "5"; cov "7.125301";
R3_2	StringTie	exon	97084	97215	1000	+	.	gene_id "Tcarb.3"; transcript_id "Tcarb.3.1"; exon_number "6"; cov "7.694546";
R3_2	StringTie	exon	97381	97478	1000	+	.	gene_id "Tcarb.3"; transcript_id "Tcarb.3.1"; exon_number "7"; cov "10.859525";
R3_2	StringTie	exon	97567	98177	1000	+	.	gene_id "Tcarb.3"; transcript_id "Tcarb.3.1"; exon_number "8"; cov "7.808166";
R3_2	StringTie	transcript	92859	98177	1000	+	.	gene_id "Tcarb.3"; transcript_id "Tcarb.3.2"; cov "3.137149"; FPKM "1.740651"; TPM "2.471922";
R3_2	StringTie	exon	92859	95583	1000	+	.	gene_id "Tcarb.3"; transcript_id "Tcarb.3.2"; exon_number "1"; cov "2.115792";
R3_2	StringTie	exon	95748	95907	1000	+	.	gene_id "Tcarb.3"; transcript_id "Tcarb.3.2"; exon_number "2"; cov "0.927219";
R3_2	StringTie	exon	96017	96212	1000	+	.	gene_id "Tcarb.3"; transcript_id "Tcarb.3.2"; exon_number "3"; cov "0.393279";
R3_2	StringTie	exon	96314	96562	1000	+	.	gene_id "Tcarb.3"; transcript_id "Tcarb.3.2"; exon_number "4"; cov "4.139980";
R3_2	StringTie	exon	97070	97215	1000	+	.	gene_id "Tcarb.3"; transcript_id "Tcarb.3.2"; exon_number "5"; cov "4.986311";
R3_2	StringTie	exon	97381	98177	1000	+	.	gene_id "Tcarb.3"; transcript_id "Tcarb.3.2"; exon_number "6"; cov "7.095623";
R3_2	StringTie	transcript	96973	98177	1000	+	.	gene_id "Tcarb.3"; transcript_id "Tcarb.3.3"; cov "5.178232"; FPKM "2.873149"; TPM "4.080197";
R3_2	StringTie	exon	96973	97728	1000	+	.	gene_id "Tcarb.3"; transcript_id "Tcarb.3.3"; exon_number "1"; cov "4.921628";
R3_2	StringTie	exon	97820	98177	1000	+	.	gene_id "Tcarb.3"; transcript_id "Tcarb.3.3"; exon_number "2"; cov "5.720112";
R3_2	StringTie	transcript	91442	91960	1000	.	.	gene_id "Tcarb.4"; transcript_id "Tcarb.4.1"; cov "5.190752"; FPKM "2.880096"; TPM "4.090063";
R3_2	StringTie	exon	91442	91960	1000	.	.	gene_id "Tcarb.4"; transcript_id "Tcarb.4.1"; exon_number "1"; cov "5.190752";
R3_2	StringTie	transcript	98245	100307	1000	-	.	gene_id "Tcarb.5"; transcript_id "Tcarb.5.1"; cov "38.482754"; FPKM "21.352209"; TPM "30.322556";
R3_2	StringTie	exon	98245	98521	1000	-	.	gene_id "Tcarb.5"; transcript_id "Tcarb.5.1"; exon_number "1"; cov "18.990294";
R3_2	StringTie	exon	98601	98918	1000	-	.	gene_id "Tcarb.5"; transcript_id "Tcarb.5.1"; exon_number "2"; cov "39.279564";
R3_2	StringTie	exon	98994	99169	1000	-	.	gene_id "Tcarb.5"; transcript_id "Tcarb.5.1"; exon_number "3"; cov "60.595116";
R3_2	StringTie	exon	99255	99450	1000	-	.	gene_id "Tcarb.5"; transcript_id "Tcarb.5.1"; exon_number "4"; cov "51.391190";
R3_2	StringTie	exon	99564	99825	1000	-	.	gene_id "Tcarb.5"; transcript_id "Tcarb.5.1"; exon_number "5"; cov "36.542332";
R3_2	StringTie	exon	99902	100025	1000	-	.	gene_id "Tcarb.5"; transcript_id "Tcarb.5.1"; exon_number "6"; cov "56.076557";
R3_2	StringTie	exon	100174	100307	1000	-	.	gene_id "Tcarb.5"; transcript_id "Tcarb.5.1"; exon_number "7"; cov "16.474993";
R3_2	StringTie	transcript	98245	100028	1000	-	.	gene_id "Tcarb.5"; transcript_id "Tcarb.5.2"; cov "4.771753"; FPKM "2.647614"; TPM "3.759912";
R3_2	StringTie	exon	98245	98521	1000	-	.	gene_id "Tcarb.5"; transcript_id "Tcarb.5.2"; exon_number "1"; cov "1.468258";
R3_2	StringTie	exon	98601	98918	1000	-	.	gene_id "Tcarb.5"; transcript_id "Tcarb.5.2"; exon_number "2"; cov "3.036947";
R3_2	StringTie	exon	98994	99450	1000	-	.	gene_id "Tcarb.5"; transcript_id "Tcarb.5.2"; exon_number "3"; cov "7.124500";
R3_2	StringTie	exon	99564	99825	1000	-	.	gene_id "Tcarb.5"; transcript_id "Tcarb.5.2"; exon_number "4"; cov "4.944303";
R3_2	StringTie	exon	99902	100028	1000	-	.	gene_id "Tcarb.5"; transcript_id "Tcarb.5.2"; exon_number "5"; cov "7.498704";
R3_2	StringTie	transcript	7505	12040	1000	-	.	gene_id "Tcarb.6"; transcript_id "Tcarb.6.1"; cov "27.123911"; FPKM "15.049739"; TPM "21.372335";
R3_2	StringTie	exon	7505	10211	1000	-	.	gene_id "Tcarb.6"; transcript_id "Tcarb.6.1"; exon_number "1"; cov "15.103431";
R3_2	StringTie	exon	10315	10451	1000	-	.	gene_id "Tcarb.6"; transcript_id "Tcarb.6.1"; exon_number "2"; cov "74.442604";
R3_2	StringTie	exon	10571	10729	1000	-	.	gene_id "Tcarb.6"; transcript_id "Tcarb.6.1"; exon_number "3"; cov "34.104824";
R3_2	StringTie	exon	10823	11150	1000	-	.	gene_id "Tcarb.6"; transcript_id "Tcarb.6.1"; exon_number "4"; cov "61.960629";
R3_2	StringTie	exon	11274	11423	1000	-	.	gene_id "Tcarb.6"; transcript_id "Tcarb.6.1"; exon_number "5"; cov "47.743053";
R3_2	StringTie	exon	11527	11715	1000	-	.	gene_id "Tcarb.6"; transcript_id "Tcarb.6.1"; exon_number "6"; cov "78.105560";
R3_2	StringTie	exon	11890	12040	1000	-	.	gene_id "Tcarb.6"; transcript_id "Tcarb.6.1"; exon_number "7"; cov "32.368675";
R3_2	StringTie	transcript	7505	12040	1000	-	.	gene_id "Tcarb.6"; transcript_id "Tcarb.6.2"; cov "8.360761"; FPKM "4.638979"; TPM "6.587877";
R3_2	StringTie	exon	7505	10211	1000	-	.	gene_id "Tcarb.6"; transcript_id "Tcarb.6.2"; exon_number "1"; cov "4.447752";
R3_2	StringTie	exon	10315	10729	1000	-	.	gene_id "Tcarb.6"; transcript_id "Tcarb.6.2"; exon_number "2"; cov "13.459740";
R3_2	StringTie	exon	10823	11150	1000	-	.	gene_id "Tcarb.6"; transcript_id "Tcarb.6.2"; exon_number "3"; cov "19.549877";
R3_2	StringTie	exon	11274	11423	1000	-	.	gene_id "Tcarb.6"; transcript_id "Tcarb.6.2"; exon_number "4"; cov "15.063932";
R3_2	StringTie	exon	11527	11715	1000	-	.	gene_id "Tcarb.6"; transcript_id "Tcarb.6.2"; exon_number "5"; cov "24.643940";
R3_2	StringTie	exon	11928	12040	1000	-	.	gene_id "Tcarb.6"; transcript_id "Tcarb.6.2"; exon_number "6"; cov "14.762630";
R3_2	StringTie	transcript	40953	41864	1000	-	.	gene_id "Tcarb.7"; transcript_id "Tcarb.7.1"; cov "4.849541"; FPKM "2.690774"; TPM "3.821205";
R3_2	StringTie	exon	40953	41341	1000	-	.	gene_id "Tcarb.7"; transcript_id "Tcarb.7.1"; exon_number "1"; cov "6.000000";
R3_2	StringTie	exon	41709	41864	1000	-	.	gene_id "Tcarb.7"; transcript_id "Tcarb.7.1"; exon_number "2"; cov "1.980769";
R3_2	StringTie	transcript	56995	60957	1000	-	.	gene_id "Tcarb.8"; transcript_id "Tcarb.8.1"; cov "36.639351"; FPKM "20.329393"; TPM "28.870045";
R3_2	StringTie	exon	56995	57301	1000	-	.	gene_id "Tcarb.8"; transcript_id "Tcarb.8.1"; exon_number "1"; cov "64.550522";
R3_2	StringTie	exon	57412	57566	1000	-	.	gene_id "Tcarb.8"; transcript_id "Tcarb.8.1"; exon_number "2"; cov "30.194666";
R3_2	StringTie	exon	57689	57813	1000	-	.	gene_id "Tcarb.8"; transcript_id "Tcarb.8.1"; exon_number "3"; cov "33.812984";
R3_2	StringTie	exon	57970	58173	1000	-	.	gene_id "Tcarb.8"; transcript_id "Tcarb.8.1"; exon_number "4"; cov "59.847549";
R3_2	StringTie	exon	58294	58675	1000	-	.	gene_id "Tcarb.8"; transcript_id "Tcarb.8.1"; exon_number "5"; cov "35.613220";
R3_2	StringTie	exon	58769	58962	1000	-	.	gene_id "Tcarb.8"; transcript_id "Tcarb.8.1"; exon_number "6"; cov "27.500002";
R3_2	StringTie	exon	59116	59403	1000	-	.	gene_id "Tcarb.8"; transcript_id "Tcarb.8.1"; exon_number "7"; cov "15.758390";
R3_2	StringTie	exon	59488	59659	1000	-	.	gene_id "Tcarb.8"; transcript_id "Tcarb.8.1"; exon_number "8"; cov "35.492859";
R3_2	StringTie	exon	59762	59956	1000	-	.	gene_id "Tcarb.8"; transcript_id "Tcarb.8.1"; exon_number "9"; cov "35.224625";
R3_2	StringTie	exon	60364	60555	1000	-	.	gene_id "Tcarb.8"; transcript_id "Tcarb.8.1"; exon_number "10"; cov "45.394848";
R3_2	StringTie	exon	60686	60957	1000	-	.	gene_id "Tcarb.8"; transcript_id "Tcarb.8.1"; exon_number "11"; cov "18.554049";
R3_2	StringTie	transcript	61203	61650	1000	-	.	gene_id "Tcarb.9"; transcript_id "Tcarb.9.1"; cov "5.168141"; FPKM "2.867550"; TPM "4.072246";
R3_2	StringTie	exon	61203	61256	1000	-	.	gene_id "Tcarb.9"; transcript_id "Tcarb.9.1"; exon_number "1"; cov "3.907408";
R3_2	StringTie	exon	61479	61650	1000	-	.	gene_id "Tcarb.9"; transcript_id "Tcarb.9.1"; exon_number "2"; cov "5.563953";
R3_2	StringTie	transcript	61912	62660	1000	-	.	gene_id "Tcarb.10"; transcript_id "Tcarb.10.1"; cov "3.995000"; FPKM "2.216631"; TPM "3.147868";
R3_2	StringTie	exon	61912	62097	1000	-	.	gene_id "Tcarb.10"; transcript_id "Tcarb.10.1"; exon_number "1"; cov "4.919355";
R3_2	StringTie	exon	62247	62660	1000	-	.	gene_id "Tcarb.10"; transcript_id "Tcarb.10.1"; exon_number "2"; cov "3.579710";
R3_2	StringTie	transcript	63682	65429	1000	-	.	gene_id "Tcarb.11"; transcript_id "Tcarb.11.1"; cov "7.991687"; FPKM "4.434198"; TPM "6.297064";
R3_2	StringTie	exon	63682	63915	1000	-	.	gene_id "Tcarb.11"; transcript_id "Tcarb.11.1"; exon_number "1"; cov "11.299146";
R3_2	StringTie	exon	64044	64334	1000	-	.	gene_id "Tcarb.11"; transcript_id "Tcarb.11.1"; exon_number "2"; cov "12.353951";
R3_2	StringTie	exon	64523	64729	1000	-	.	gene_id "Tcarb.11"; transcript_id "Tcarb.11.1"; exon_number "3"; cov "8.963044";
R3_2	StringTie	exon	64828	65154	1000	-	.	gene_id "Tcarb.11"; transcript_id "Tcarb.11.1"; exon_number "4"; cov "4.639602";
R3_2	StringTie	exon	65256	65429	1000	-	.	gene_id "Tcarb.11"; transcript_id "Tcarb.11.1"; exon_number "5"; cov "1.392241";
R3_2	StringTie	transcript	65844	67451	1000	-	.	gene_id "Tcarb.12"; transcript_id "Tcarb.12.1"; cov "6.668314"; FPKM "3.699923"; TPM "5.254310";
R3_2	StringTie	exon	65844	66133	1000	-	.	gene_id "Tcarb.12"; transcript_id "Tcarb.12.1"; exon_number "1"; cov "2.586207";
R3_2	StringTie	exon	66212	66317	1000	-	.	gene_id "Tcarb.12"; transcript_id "Tcarb.12.1"; exon_number "2"; cov "5.396226";
R3_2	StringTie	exon	66607	66945	1000	-	.	gene_id "Tcarb.12"; transcript_id "Tcarb.12.1"; exon_number "3"; cov "6.247787";
R3_2	StringTie	exon	67235	67451	1000	-	.	gene_id "Tcarb.12"; transcript_id "Tcarb.12.1"; exon_number "4"; cov "13.402006";
R3_2	StringTie	transcript	67859	68274	1000	-	.	gene_id "Tcarb.13"; transcript_id "Tcarb.13.1"; cov "4.270280"; FPKM "2.369371"; TPM "3.364775";
R3_2	StringTie	exon	67859	68027	1000	-	.	gene_id "Tcarb.13"; transcript_id "Tcarb.13.1"; exon_number "1"; cov "4.091716";
R3_2	StringTie	exon	68158	68274	1000	-	.	gene_id "Tcarb.13"; transcript_id "Tcarb.13.1"; exon_number "2"; cov "4.528205";
R3_2	StringTie	transcript	74601	77884	1000	-	.	gene_id "Tcarb.14"; transcript_id "Tcarb.14.1"; cov "18.878380"; FPKM "10.474694"; TPM "14.875255";
R3_2	StringTie	exon	74601	76663	1000	-	.	gene_id "Tcarb.14"; transcript_id "Tcarb.14.1"; exon_number "1"; cov "13.281070";
R3_2	StringTie	exon	76773	76904	1000	-	.	gene_id "Tcarb.14"; transcript_id "Tcarb.14.1"; exon_number "2"; cov "17.105433";
R3_2	StringTie	exon	77032	77158	1000	-	.	gene_id "Tcarb.14"; transcript_id "Tcarb.14.1"; exon_number "3"; cov "40.323151";
R3_2	StringTie	exon	77256	77506	1000	-	.	gene_id "Tcarb.14"; transcript_id "Tcarb.14.1"; exon_number "4"; cov "29.763979";
R3_2	StringTie	exon	77602	77696	1000	-	.	gene_id "Tcarb.14"; transcript_id "Tcarb.14.1"; exon_number "5"; cov "70.845512";
R3_2	StringTie	exon	77769	77884	1000	-	.	gene_id "Tcarb.14"; transcript_id "Tcarb.14.1"; exon_number "6"; cov "30.849339";
R3_2	StringTie	transcript	74601	78639	1000	-	.	gene_id "Tcarb.14"; transcript_id "Tcarb.14.2"; cov "3.210510"; FPKM "1.781356"; TPM "2.529727";
R3_2	StringTie	exon	74601	76663	1000	-	.	gene_id "Tcarb.14"; transcript_id "Tcarb.14.2"; exon_number "1"; cov "0.948908";
R3_2	StringTie	exon	76773	76904	1000	-	.	gene_id "Tcarb.14"; transcript_id "Tcarb.14.2"; exon_number "2"; cov "0.534795";
R3_2	StringTie	exon	77032	77158	1000	-	.	gene_id "Tcarb.14"; transcript_id "Tcarb.14.2"; exon_number "3"; cov "1.260688";
R3_2	StringTie	exon	77256	77696	1000	-	.	gene_id "Tcarb.14"; transcript_id "Tcarb.14.2"; exon_number "4"; cov "2.783279";
R3_2	StringTie	exon	77769	78639	1000	-	.	gene_id "Tcarb.14"; transcript_id "Tcarb.14.2"; exon_number "5"; cov "9.473329";
R3_2	StringTie	transcript	23192	38618	1000	+	.	gene_id "Tcarb.15"; transcript_id "Tcarb.15.1"; cov "15.623381"; FPKM "8.668654"; TPM "12.310472";
R3_2	StringTie	exon	23192	23578	1000	+	.	gene_id "Tcarb.15"; transcript_id "Tcarb.15.1"; exon_number "1"; cov "10.933600";
R3_2	StringTie	exon	26689	27235	1000	+	.	gene_id "Tcarb.15"; transcript_id "Tcarb.15.1"; exon_number "2"; cov "10.532759";
R3_2	StringTie	exon	28072	28153	1000	+	.	gene_id "Tcarb.15"; transcript_id "Tcarb.15.1"; exon_number "3"; cov "7.026653";
R3_2	StringTie	exon	28264	28906	1000	+	.	gene_id "Tcarb.15"; transcript_id "Tcarb.15.1"; exon_number "4"; cov "5.160389";
R3_2	StringTie	exon	29465	29548	1000	+	.	gene_id "Tcarb.15"; transcript_id "Tcarb.15.1"; exon_number "5"; cov "5.586612";
R3_2	StringTie	exon	29651	30198	1000	+	.	gene_id "Tcarb.15"; transcript_id "Tcarb.15.1"; exon_number "6"; cov "5.918446";
R3_2	StringTie	exon	30357	30516	1000	+	.	gene_id "Tcarb.15"; transcript_id "Tcarb.15.1"; exon_number "7"; cov "3.438136";
R3_2	StringTie	exon	30626	30853	1000	+	.	gene_id "Tcarb.15"; transcript_id "Tcarb.15.1"; exon_number "8"; cov "6.391541";
R3_2	StringTie	exon	31016	31207	1000	+	.	gene_id "Tcarb.15"; transcript_id "Tcarb.15.1"; exon_number "9"; cov "15.808934";
R3_2	StringTie	exon	31611	31843	1000	+	.	gene_id "Tcarb.15"; transcript_id "Tcarb.15.1"; exon_number "10"; cov "13.226378";
R3_2	StringTie	exon	34143	34521	1000	+	.	gene_id "Tcarb.15"; transcript_id "Tcarb.15.1"; exon_number "11"; cov "23.347519";
R3_2	StringTie	exon	34686	34756	1000	+	.	gene_id "Tcarb.15"; transcript_id "Tcarb.15.1"; exon_number "12"; cov "10.673434";
R3_2	StringTie	exon	35887	36451	1000	+	.	gene_id "Tcarb.15"; transcript_id "Tcarb.15.1"; exon_number "13"; cov "19.230461";
R3_2	StringTie	exon	36677	37091	1000	+	.	gene_id "Tcarb.15"; transcript_id "Tcarb.15.1"; exon_number "14"; cov "22.751169";
R3_2	StringTie	exon	37315	37656	1000	+	.	gene_id "Tcarb.15"; transcript_id "Tcarb.15.1"; exon_number "15"; cov "27.657434";
R3_2	StringTie	exon	37782	37974	1000	+	.	gene_id "Tcarb.15"; transcript_id "Tcarb.15.1"; exon_number "16"; cov "72.864441";
R3_2	StringTie	exon	38328	38618	1000	+	.	gene_id "Tcarb.15"; transcript_id "Tcarb.15.1"; exon_number "17"; cov "15.746105";
R3_2	StringTie	transcript	23192	38618	1000	+	.	gene_id "Tcarb.15"; transcript_id "Tcarb.15.2"; cov "18.264423"; FPKM "10.134040"; TPM "14.391486";
R3_2	StringTie	exon	23192	23578	1000	+	.	gene_id "Tcarb.15"; transcript_id "Tcarb.15.2"; exon_number "1"; cov "0.880839";
R3_2	StringTie	exon	26689	27235	1000	+	.	gene_id "Tcarb.15"; transcript_id "Tcarb.15.2"; exon_number "2"; cov "0.848546";
R3_2	StringTie	exon	28072	28153	1000	+	.	gene_id "Tcarb.15"; transcript_id "Tcarb.15.2"; exon_number "3"; cov "0.566085";
R3_2	StringTie	exon	28264	28906	1000	+	.	gene_id "Tcarb.15"; transcript_id "Tcarb.15.2"; exon_number "4"; cov "0.415734";
R3_2	StringTie	exon	29465	29548	1000	+	.	gene_id "Tcarb.15"; transcript_id "Tcarb.15.2"; exon_number "5"; cov "0.450072";
R3_2	StringTie	exon	29651	30198	1000	+	.	gene_id "Tcarb.15"; transcript_id "Tcarb.15.2"; exon_number "6"; cov "0.476805";
R3_2	StringTie	exon	30357	30516	1000	+	.	gene_id "Tcarb.15"; transcript_id "Tcarb.15.2"; exon_number "7"; cov "0.276985";
R3_2	StringTie	exon	30626	30853	1000	+	.	gene_id "Tcarb.15"; transcript_id "Tcarb.15.2"; exon_number "8"; cov "0.514919";
R3_2	StringTie	exon	31016	31207	1000	+	.	gene_id "Tcarb.15"; transcript_id "Tcarb.15.2"; exon_number "9"; cov "1.749593";
R3_2	StringTie	exon	31611	31843	1000	+	.	gene_id "Tcarb.15"; transcript_id "Tcarb.15.2"; exon_number "10"; cov "1.065551";
R3_2	StringTie	exon	34143	34521	1000	+	.	gene_id "Tcarb.15"; transcript_id "Tcarb.15.2"; exon_number "11"; cov "1.880936";
R3_2	StringTie	exon	34686	36451	1000	+	.	gene_id "Tcarb.15"; transcript_id "Tcarb.15.2"; exon_number "12"; cov "21.668924";
R3_2	StringTie	exon	36677	37091	1000	+	.	gene_id "Tcarb.15"; transcript_id "Tcarb.15.2"; exon_number "13"; cov "46.896698";
R3_2	StringTie	exon	37315	37656	1000	+	.	gene_id "Tcarb.15"; transcript_id "Tcarb.15.2"; exon_number "14"; cov "57.009918";
R3_2	StringTie	exon	37782	37974	1000	+	.	gene_id "Tcarb.15"; transcript_id "Tcarb.15.2"; exon_number "15"; cov "150.194534";
R3_2	StringTie	exon	38328	38618	1000	+	.	gene_id "Tcarb.15"; transcript_id "Tcarb.15.2"; exon_number "16"; cov "32.457249";
R3_2	StringTie	transcript	23192	38618	1000	+	.	gene_id "Tcarb.15"; transcript_id "Tcarb.15.3"; cov "7.395568"; FPKM "4.103441"; TPM "5.827352";
R3_2	StringTie	exon	23192	23578	1000	+	.	gene_id "Tcarb.15"; transcript_id "Tcarb.15.3"; exon_number "1"; cov "3.273448";
R3_2	StringTie	exon	26689	27235	1000	+	.	gene_id "Tcarb.15"; transcript_id "Tcarb.15.3"; exon_number "2"; cov "3.153439";
R3_2	StringTie	exon	28072	28153	1000	+	.	gene_id "Tcarb.15"; transcript_id "Tcarb.15.3"; exon_number "3"; cov "2.103734";
R3_2	StringTie	exon	28264	28906	1000	+	.	gene_id "Tcarb.15"; transcript_id "Tcarb.15.3"; exon_number "4"; cov "1.544987";
R3_2	StringTie	exon	29465	29548	1000	+	.	gene_id "Tcarb.15"; transcript_id "Tcarb.15.3"; exon_number "5"; cov "1.672595";
R3_2	StringTie	exon	29651	30198	1000	+	.	gene_id "Tcarb.15"; transcript_id "Tcarb.15.3"; exon_number "6"; cov "1.771943";
R3_2	StringTie	exon	30357	30516	1000	+	.	gene_id "Tcarb.15"; transcript_id "Tcarb.15.3"; exon_number "7"; cov "1.029355";
R3_2	StringTie	exon	30626	30853	1000	+	.	gene_id "Tcarb.15"; transcript_id "Tcarb.15.3"; exon_number "8"; cov "1.913585";
R3_2	StringTie	exon	31016	31207	1000	+	.	gene_id "Tcarb.15"; transcript_id "Tcarb.15.3"; exon_number "9"; cov "4.809138";
R3_2	StringTie	exon	31611	31843	1000	+	.	gene_id "Tcarb.15"; transcript_id "Tcarb.15.3"; exon_number "10"; cov "3.959891";
R3_2	StringTie	exon	34143	34521	1000	+	.	gene_id "Tcarb.15"; transcript_id "Tcarb.15.3"; exon_number "11"; cov "6.990093";
R3_2	StringTie	exon	36189	36451	1000	+	.	gene_id "Tcarb.15"; transcript_id "Tcarb.15.3"; exon_number "12"; cov "12.754387";
R3_2	StringTie	exon	36677	37091	1000	+	.	gene_id "Tcarb.15"; transcript_id "Tcarb.15.3"; exon_number "13"; cov "14.035192";
R3_2	StringTie	exon	37315	37656	1000	+	.	gene_id "Tcarb.15"; transcript_id "Tcarb.15.3"; exon_number "14"; cov "17.061871";
R3_2	StringTie	exon	37782	37974	1000	+	.	gene_id "Tcarb.15"; transcript_id "Tcarb.15.3"; exon_number "15"; cov "44.950066";
R3_2	StringTie	exon	38328	38618	1000	+	.	gene_id "Tcarb.15"; transcript_id "Tcarb.15.3"; exon_number "16"; cov "9.713771";
R3_2	StringTie	transcript	23192	38618	1000	+	.	gene_id "Tcarb.15"; transcript_id "Tcarb.15.4"; cov "6.394495"; FPKM "3.547994"; TPM "5.038554";
R3_2	StringTie	exon	23192	23578	1000	+	.	gene_id "Tcarb.15"; transcript_id "Tcarb.15.4"; exon_number "1"; cov "4.050081";
R3_2	StringTie	exon	26689	27235	1000	+	.	gene_id "Tcarb.15"; transcript_id "Tcarb.15.4"; exon_number "2"; cov "3.901599";
R3_2	StringTie	exon	28072	28153	1000	+	.	gene_id "Tcarb.15"; transcript_id "Tcarb.15.4"; exon_number "3"; cov "2.602849";
R3_2	StringTie	exon	28264	28906	1000	+	.	gene_id "Tcarb.15"; transcript_id "Tcarb.15.4"; exon_number "4"; cov "1.911538";
R3_2	StringTie	exon	29465	29548	1000	+	.	gene_id "Tcarb.15"; transcript_id "Tcarb.15.4"; exon_number "5"; cov "2.069422";
R3_2	StringTie	exon	29651	30198	1000	+	.	gene_id "Tcarb.15"; transcript_id "Tcarb.15.4"; exon_number "6"; cov "2.192341";
R3_2	StringTie	exon	30357	30516	1000	+	.	gene_id "Tcarb.15"; transcript_id "Tcarb.15.4"; exon_number "7"; cov "1.273572";
R3_2	StringTie	exon	30626	30853	1000	+	.	gene_id "Tcarb.15"; transcript_id "Tcarb.15.4"; exon_number "8"; cov "2.367588";
R3_2	StringTie	exon	31016	31207	1000	+	.	gene_id "Tcarb.15"; transcript_id "Tcarb.15.4"; exon_number "9"; cov "5.872996";
R3_2	StringTie	exon	31611	31843	1000	+	.	gene_id "Tcarb.15"; transcript_id "Tcarb.15.4"; exon_number "10"; cov "4.899384";
R3_2	StringTie	exon	34143	34521	1000	+	.	gene_id "Tcarb.15"; transcript_id "Tcarb.15.4"; exon_number "11"; cov "8.648508";
R3_2	StringTie	exon	36677	37091	1000	+	.	gene_id "Tcarb.15"; transcript_id "Tcarb.15.4"; exon_number "12"; cov "10.542350";
R3_2	StringTie	exon	37315	37656	1000	+	.	gene_id "Tcarb.15"; transcript_id "Tcarb.15.4"; exon_number "13"; cov "12.815798";
R3_2	StringTie	exon	37782	37974	1000	+	.	gene_id "Tcarb.15"; transcript_id "Tcarb.15.4"; exon_number "14"; cov "33.763649";
R3_2	StringTie	exon	38328	38618	1000	+	.	gene_id "Tcarb.15"; transcript_id "Tcarb.15.4"; exon_number "15"; cov "7.296371";
R3_2	StringTie	transcript	20475	32149	1000	+	.	gene_id "Tcarb.15"; transcript_id "Tcarb.15.5"; cov "12.021484"; FPKM "6.670137"; TPM "9.472350";
R3_2	StringTie	exon	20475	20674	1000	+	.	gene_id "Tcarb.15"; transcript_id "Tcarb.15.5"; exon_number "1"; cov "10.010365";
R3_2	StringTie	exon	20789	21035	1000	+	.	gene_id "Tcarb.15"; transcript_id "Tcarb.15.5"; exon_number "2"; cov "3.109784";
R3_2	StringTie	exon	21171	21362	1000	+	.	gene_id "Tcarb.15"; transcript_id "Tcarb.15.5"; exon_number "3"; cov "4.269178";
R3_2	StringTie	exon	21566	21829	1000	+	.	gene_id "Tcarb.15"; transcript_id "Tcarb.15.5"; exon_number "4"; cov "3.944861";
R3_2	StringTie	exon	22017	22373	1000	+	.	gene_id "Tcarb.15"; transcript_id "Tcarb.15.5"; exon_number "5"; cov "4.738168";
R3_2	StringTie	exon	26689	27235	1000	+	.	gene_id "Tcarb.15"; transcript_id "Tcarb.15.5"; exon_number "6"; cov "18.915924";
R3_2	StringTie	exon	28072	28153	1000	+	.	gene_id "Tcarb.15"; transcript_id "Tcarb.15.5"; exon_number "7"; cov "12.619261";
R3_2	StringTie	exon	28264	28906	1000	+	.	gene_id "Tcarb.15"; transcript_id "Tcarb.15.5"; exon_number "8"; cov "9.267613";
R3_2	StringTie	exon	29465	29548	1000	+	.	gene_id "Tcarb.15"; transcript_id "Tcarb.15.5"; exon_number "9"; cov "10.033072";
R3_2	StringTie	exon	29651	30198	1000	+	.	gene_id "Tcarb.15"; transcript_id "Tcarb.15.5"; exon_number "10"; cov "10.629017";
R3_2	StringTie	exon	30357	30516	1000	+	.	gene_id "Tcarb.15"; transcript_id "Tcarb.15.5"; exon_number "11"; cov "6.174594";
R3_2	StringTie	exon	30626	30853	1000	+	.	gene_id "Tcarb.15"; transcript_id "Tcarb.15.5"; exon_number "12"; cov "11.478655";
R3_2	StringTie	exon	31016	31207	1000	+	.	gene_id "Tcarb.15"; transcript_id "Tcarb.15.5"; exon_number "13"; cov "27.942621";
R3_2	StringTie	exon	31611	32149	1000	+	.	gene_id "Tcarb.15"; transcript_id "Tcarb.15.5"; exon_number "14"; cov "22.609993";
R3_2	StringTie	transcript	70320	73881	1000	+	.	gene_id "Tcarb.16"; transcript_id "Tcarb.16.1"; cov "8.098509"; FPKM "4.493469"; TPM "6.381235";
R3_2	StringTie	exon	70320	70555	1000	+	.	gene_id "Tcarb.16"; transcript_id "Tcarb.16.1"; exon_number "1"; cov "4.138167";
R3_2	StringTie	exon	70639	70760	1000	+	.	gene_id "Tcarb.16"; transcript_id "Tcarb.16.1"; exon_number "2"; cov "3.367975";
R3_2	StringTie	exon	70842	70882	1000	+	.	gene_id "Tcarb.16"; transcript_id "Tcarb.16.1"; exon_number "3"; cov "6.432928";
R3_2	StringTie	exon	71014	71188	1000	+	.	gene_id "Tcarb.16"; transcript_id "Tcarb.16.1"; exon_number "4"; cov "4.795919";
R3_2	StringTie	exon	71252	71335	1000	+	.	gene_id "Tcarb.16"; transcript_id "Tcarb.16.1"; exon_number "5"; cov "2.496599";
R3_2	StringTie	exon	71401	71534	1000	+	.	gene_id "Tcarb.16"; transcript_id "Tcarb.16.1"; exon_number "6"; cov "4.400854";
R3_2	StringTie	exon	71693	71755	1000	+	.	gene_id "Tcarb.16"; transcript_id "Tcarb.16.1"; exon_number "7"; cov "4.317461";
R3_2	StringTie	exon	71828	71956	1000	+	.	gene_id "Tcarb.16"; transcript_id "Tcarb.16.1"; exon_number "8"; cov "5.054265";
R3_2	StringTie	exon	72091	72181	1000	+	.	gene_id "Tcarb.16"; transcript_id "Tcarb.16.1"; exon_number "9"; cov "12.992394";
R3_2	StringTie	exon	72275	72391	1000	+	.	gene_id "Tcarb.16"; transcript_id "Tcarb.16.1"; exon_number "10"; cov "13.106386";
R3_2	StringTie	exon	72537	72668	1000	+	.	gene_id "Tcarb.16"; transcript_id "Tcarb.16.1"; exon_number "11"; cov "8.265137";
R3_2	StringTie	exon	72753	72860	1000	+	.	gene_id "Tcarb.16"; transcript_id "Tcarb.16.1"; exon_number "12"; cov "11.924142";
R3_2	StringTie	exon	72966	73144	1000	+	.	gene_id "Tcarb.16"; transcript_id "Tcarb.16.1"; exon_number "13"; cov "6.652750";
R3_2	StringTie	exon	73290	73881	1000	+	.	gene_id "Tcarb.16"; transcript_id "Tcarb.16.1"; exon_number "14"; cov "12.401433";
R3_2	StringTie	transcript	21170	35109	1000	+	.	gene_id "Tcarb.15"; transcript_id "Tcarb.15.6"; cov "7.525089"; FPKM "4.175306"; TPM "5.929408";
R3_2	StringTie	exon	21170	21362	1000	+	.	gene_id "Tcarb.15"; transcript_id "Tcarb.15.6"; exon_number "1"; cov "1.986944";
R3_2	StringTie	exon	21566	21829	1000	+	.	gene_id "Tcarb.15"; transcript_id "Tcarb.15.6"; exon_number "2"; cov "1.841546";
R3_2	StringTie	exon	22017	22373	1000	+	.	gene_id "Tcarb.15"; transcript_id "Tcarb.15.6"; exon_number "3"; cov "2.211879";
R3_2	StringTie	exon	26689	27235	1000	+	.	gene_id "Tcarb.15"; transcript_id "Tcarb.15.6"; exon_number "4"; cov "8.830364";
R3_2	StringTie	exon	28072	28153	1000	+	.	gene_id "Tcarb.15"; transcript_id "Tcarb.15.6"; exon_number "5"; cov "5.890946";
R3_2	StringTie	exon	28264	28906	1000	+	.	gene_id "Tcarb.15"; transcript_id "Tcarb.15.6"; exon_number "6"; cov "4.326324";
R3_2	StringTie	exon	29465	29548	1000	+	.	gene_id "Tcarb.15"; transcript_id "Tcarb.15.6"; exon_number "7"; cov "4.683655";
R3_2	StringTie	exon	29651	30198	1000	+	.	gene_id "Tcarb.15"; transcript_id "Tcarb.15.6"; exon_number "8"; cov "4.961854";
R3_2	StringTie	exon	30357	30516	1000	+	.	gene_id "Tcarb.15"; transcript_id "Tcarb.15.6"; exon_number "9"; cov "2.882434";
R3_2	StringTie	exon	30626	30853	1000	+	.	gene_id "Tcarb.15"; transcript_id "Tcarb.15.6"; exon_number "10"; cov "5.358485";
R3_2	StringTie	exon	31016	31207	1000	+	.	gene_id "Tcarb.15"; transcript_id "Tcarb.15.6"; exon_number "11"; cov "13.097751";
R3_2	StringTie	exon	31611	31843	1000	+	.	gene_id "Tcarb.15"; transcript_id "Tcarb.15.6"; exon_number "12"; cov "11.088619";
R3_2	StringTie	exon	34143	34521	1000	+	.	gene_id "Tcarb.15"; transcript_id "Tcarb.15.6"; exon_number "13"; cov "19.573893";
R3_2	StringTie	exon	34686	35109	1000	+	.	gene_id "Tcarb.15"; transcript_id "Tcarb.15.6"; exon_number "14"; cov "13.082508";
R3_2	StringTie	transcript	23092	40584	1000	+	.	gene_id "Tcarb.15"; transcript_id "Tcarb.15.7"; cov "5.571071"; FPKM "3.091116"; TPM "4.389736";
R3_2	StringTie	exon	23092	23578	1000	+	.	gene_id "Tcarb.15"; transcript_id "Tcarb.15.7"; exon_number "1"; cov "0.058198";
R3_2	StringTie	exon	26689	27235	1000	+	.	gene_id "Tcarb.15"; transcript_id "Tcarb.15.7"; exon_number "2"; cov "0.066142";
R3_2	StringTie	exon	28072	28153	1000	+	.	gene_id "Tcarb.15"; transcript_id "Tcarb.15.7"; exon_number "3"; cov "0.044125";
R3_2	StringTie	exon	28264	28906	1000	+	.	gene_id "Tcarb.15"; transcript_id "Tcarb.15.7"; exon_number "4"; cov "0.032406";
R3_2	StringTie	exon	29465	29548	1000	+	.	gene_id "Tcarb.15"; transcript_id "Tcarb.15.7"; exon_number "5"; cov "0.035082";
R3_2	StringTie	exon	29651	30198	1000	+	.	gene_id "Tcarb.15"; transcript_id "Tcarb.15.7"; exon_number "6"; cov "0.036457";
R3_2	StringTie	exon	30357	30853	1000	+	.	gene_id "Tcarb.15"; transcript_id "Tcarb.15.7"; exon_number "7"; cov "0.148665";
R3_2	StringTie	exon	31016	31207	1000	+	.	gene_id "Tcarb.15"; transcript_id "Tcarb.15.7"; exon_number "8"; cov "0.815837";
R3_2	StringTie	exon	31611	31843	1000	+	.	gene_id "Tcarb.15"; transcript_id "Tcarb.15.7"; exon_number "9"; cov "0.567790";
R3_2	StringTie	exon	34143	34521	1000	+	.	gene_id "Tcarb.15"; transcript_id "Tcarb.15.7"; exon_number "10"; cov "1.002276";
R3_2	StringTie	exon	34686	34756	1000	+	.	gene_id "Tcarb.15"; transcript_id "Tcarb.15.7"; exon_number "11"; cov "0.458196";
R3_2	StringTie	exon	36189	37656	1000	+	.	gene_id "Tcarb.15"; transcript_id "Tcarb.15.7"; exon_number "12"; cov "8.172563";
R3_2	StringTie	exon	37782	37974	1000	+	.	gene_id "Tcarb.15"; transcript_id "Tcarb.15.7"; exon_number "13"; cov "44.555855";
R3_2	StringTie	exon	38328	40584	1000	+	.	gene_id "Tcarb.15"; transcript_id "Tcarb.15.7"; exon_number "14"; cov "9.440705";
R3_2	StringTie	transcript	23192	35109	1000	+	.	gene_id "Tcarb.15"; transcript_id "Tcarb.15.8"; cov "31.355721"; FPKM "17.397764"; TPM "24.706797";
R3_2	StringTie	exon	23192	23578	1000	+	.	gene_id "Tcarb.15"; transcript_id "Tcarb.15.8"; exon_number "1"; cov "32.540871";
R3_2	StringTie	exon	26689	27235	1000	+	.	gene_id "Tcarb.15"; transcript_id "Tcarb.15.8"; exon_number "2"; cov "31.347874";
R3_2	StringTie	exon	28072	28153	1000	+	.	gene_id "Tcarb.15"; transcript_id "Tcarb.15.8"; exon_number "3"; cov "20.912912";
R3_2	StringTie	exon	28264	28906	1000	+	.	gene_id "Tcarb.15"; transcript_id "Tcarb.15.8"; exon_number "4"; cov "15.358490";
R3_2	StringTie	exon	29465	29548	1000	+	.	gene_id "Tcarb.15"; transcript_id "Tcarb.15.8"; exon_number "5"; cov "16.627022";
R3_2	StringTie	exon	29651	30198	1000	+	.	gene_id "Tcarb.15"; transcript_id "Tcarb.15.8"; exon_number "6"; cov "17.614634";
R3_2	StringTie	exon	30357	30516	1000	+	.	gene_id "Tcarb.15"; transcript_id "Tcarb.15.8"; exon_number "7"; cov "10.232671";
R3_2	StringTie	exon	30626	30853	1000	+	.	gene_id "Tcarb.15"; transcript_id "Tcarb.15.8"; exon_number "8"; cov "19.022676";
R3_2	StringTie	exon	31016	31207	1000	+	.	gene_id "Tcarb.15"; transcript_id "Tcarb.15.8"; exon_number "9"; cov "46.626881";
R3_2	StringTie	exon	31611	31843	1000	+	.	gene_id "Tcarb.15"; transcript_id "Tcarb.15.8"; exon_number "10"; cov "39.364700";
R3_2	StringTie	exon	34143	34521	1000	+	.	gene_id "Tcarb.15"; transcript_id "Tcarb.15.8"; exon_number "11"; cov "69.487495";
R3_2	StringTie	exon	34686	35109	1000	+	.	gene_id "Tcarb.15"; transcript_id "Tcarb.15.8"; exon_number "12"; cov "46.443020";
R3_2	StringTie	transcript	2123	6661	1000	+	.	gene_id "Tcarb.17"; transcript_id "Tcarb.17.1"; cov "10.470450"; FPKM "5.809544"; TPM "8.250211";
R3_2	StringTie	exon	2123	2742	1000	+	.	gene_id "Tcarb.17"; transcript_id "Tcarb.17.1"; exon_number "1"; cov "8.332711";
R3_2	StringTie	exon	3441	3523	1000	+	.	gene_id "Tcarb.17"; transcript_id "Tcarb.17.1"; exon_number "2"; cov "11.808418";
R3_2	StringTie	exon	3686	3848	1000	+	.	gene_id "Tcarb.17"; transcript_id "Tcarb.17.1"; exon_number "3"; cov "11.031043";
R3_2	StringTie	exon	4022	4195	1000	+	.	gene_id "Tcarb.17"; transcript_id "Tcarb.17.1"; exon_number "4"; cov "3.691453";
R3_2	StringTie	exon	4350	4484	1000	+	.	gene_id "Tcarb.17"; transcript_id "Tcarb.17.1"; exon_number "5"; cov "5.019632";
R3_2	StringTie	exon	4604	4747	1000	+	.	gene_id "Tcarb.17"; transcript_id "Tcarb.17.1"; exon_number "6"; cov "7.795057";
R3_2	StringTie	exon	4841	5053	1000	+	.	gene_id "Tcarb.17"; transcript_id "Tcarb.17.1"; exon_number "7"; cov "6.079596";
R3_2	StringTie	exon	5159	5371	1000	+	.	gene_id "Tcarb.17"; transcript_id "Tcarb.17.1"; exon_number "8"; cov "15.752187";
R3_2	StringTie	exon	5477	5565	1000	+	.	gene_id "Tcarb.17"; transcript_id "Tcarb.17.1"; exon_number "9"; cov "25.295954";
R3_2	StringTie	exon	5687	6661	1000	+	.	gene_id "Tcarb.17"; transcript_id "Tcarb.17.1"; exon_number "10"; cov "12.433944";
R3_2	StringTie	transcript	23947	32149	1000	+	.	gene_id "Tcarb.15"; transcript_id "Tcarb.15.9"; cov "3.901235"; FPKM "2.164606"; TPM "3.073985";
R3_2	StringTie	exon	23947	24033	1000	+	.	gene_id "Tcarb.15"; transcript_id "Tcarb.15.9"; exon_number "1"; cov "0.969688";
R3_2	StringTie	exon	26689	27235	1000	+	.	gene_id "Tcarb.15"; transcript_id "Tcarb.15.9"; exon_number "2"; cov "5.044540";
R3_2	StringTie	exon	28072	28153	1000	+	.	gene_id "Tcarb.15"; transcript_id "Tcarb.15.9"; exon_number "3"; cov "3.365333";
R3_2	StringTie	exon	28264	28906	1000	+	.	gene_id "Tcarb.15"; transcript_id "Tcarb.15.9"; exon_number "4"; cov "2.471508";
R3_2	StringTie	exon	29465	29548	1000	+	.	gene_id "Tcarb.15"; transcript_id "Tcarb.15.9"; exon_number "5"; cov "2.675642";
R3_2	StringTie	exon	29651	30198	1000	+	.	gene_id "Tcarb.15"; transcript_id "Tcarb.15.9"; exon_number "6"; cov "2.834570";
R3_2	StringTie	exon	30357	30516	1000	+	.	gene_id "Tcarb.15"; transcript_id "Tcarb.15.9"; exon_number "7"; cov "1.646655";
R3_2	StringTie	exon	30626	30853	1000	+	.	gene_id "Tcarb.15"; transcript_id "Tcarb.15.9"; exon_number "8"; cov "3.061154";
R3_2	StringTie	exon	31016	31207	1000	+	.	gene_id "Tcarb.15"; transcript_id "Tcarb.15.9"; exon_number "9"; cov "7.471203";
R3_2	StringTie	exon	31611	32149	1000	+	.	gene_id "Tcarb.15"; transcript_id "Tcarb.15.9"; exon_number "10"; cov "6.029685";
R3_2	StringTie	transcript	23092	35109	1000	+	.	gene_id "Tcarb.15"; transcript_id "Tcarb.15.10"; cov "3.465829"; FPKM "1.923020"; TPM "2.730906";
R3_2	StringTie	exon	23092	23578	1000	+	.	gene_id "Tcarb.15"; transcript_id "Tcarb.15.10"; exon_number "1"; cov "0.870795";
R3_2	StringTie	exon	26689	27235	1000	+	.	gene_id "Tcarb.15"; transcript_id "Tcarb.15.10"; exon_number "2"; cov "0.989664";
R3_2	StringTie	exon	28072	28153	1000	+	.	gene_id "Tcarb.15"; transcript_id "Tcarb.15.10"; exon_number "3"; cov "0.660228";
R3_2	StringTie	exon	28264	28906	1000	+	.	gene_id "Tcarb.15"; transcript_id "Tcarb.15.10"; exon_number "4"; cov "0.484873";
R3_2	StringTie	exon	29465	29548	1000	+	.	gene_id "Tcarb.15"; transcript_id "Tcarb.15.10"; exon_number "5"; cov "0.524921";
R3_2	StringTie	exon	29651	30198	1000	+	.	gene_id "Tcarb.15"; transcript_id "Tcarb.15.10"; exon_number "6"; cov "0.542744";
R3_2	StringTie	exon	30357	30853	1000	+	.	gene_id "Tcarb.15"; transcript_id "Tcarb.15.10"; exon_number "7"; cov "2.210590";
R3_2	StringTie	exon	31016	31207	1000	+	.	gene_id "Tcarb.15"; transcript_id "Tcarb.15.10"; exon_number "8"; cov "9.909196";
R3_2	StringTie	exon	31611	31843	1000	+	.	gene_id "Tcarb.15"; transcript_id "Tcarb.15.10"; exon_number "9"; cov "8.442792";
R3_2	StringTie	exon	34143	35109	1000	+	.	gene_id "Tcarb.15"; transcript_id "Tcarb.15.10"; exon_number "10"; cov "8.472076";
R3_2	StringTie	transcript	12319	17193	1000	+	.	gene_id "Tcarb.18"; transcript_id "Tcarb.18.1"; cov "5.866818"; FPKM "3.255212"; TPM "4.622770";
R3_2	StringTie	exon	12319	12415	1000	+	.	gene_id "Tcarb.18"; transcript_id "Tcarb.18.1"; exon_number "1"; cov "1.393814";
R3_2	StringTie	exon	13233	13852	1000	+	.	gene_id "Tcarb.18"; transcript_id "Tcarb.18.1"; exon_number "2"; cov "12.187472";
R3_2	StringTie	exon	13977	15069	1000	+	.	gene_id "Tcarb.18"; transcript_id "Tcarb.18.1"; exon_number "3"; cov "2.011652";
R3_2	StringTie	exon	15819	15914	1000	+	.	gene_id "Tcarb.18"; transcript_id "Tcarb.18.1"; exon_number "4"; cov "4.052083";
R3_2	StringTie	exon	16365	16543	1000	+	.	gene_id "Tcarb.18"; transcript_id "Tcarb.18.1"; exon_number "5"; cov "13.072626";
R3_2	StringTie	exon	16658	16805	1000	+	.	gene_id "Tcarb.18"; transcript_id "Tcarb.18.1"; exon_number "6"; cov "9.422605";
R3_2	StringTie	exon	16900	17091	1000	+	.	gene_id "Tcarb.18"; transcript_id "Tcarb.18.1"; exon_number "7"; cov "2.097538";
R3_2	StringTie	exon	17169	17193	1000	+	.	gene_id "Tcarb.18"; transcript_id "Tcarb.18.1"; exon_number "8"; cov "0.909091";
R3_2	StringTie	transcript	70320	73881	1000	+	.	gene_id "Tcarb.16"; transcript_id "Tcarb.16.2"; cov "4.696689"; FPKM "2.605964"; TPM "3.700765";
R3_2	StringTie	exon	70320	70555	1000	+	.	gene_id "Tcarb.16"; transcript_id "Tcarb.16.2"; exon_number "1"; cov "0.822931";
R3_2	StringTie	exon	70639	70882	1000	+	.	gene_id "Tcarb.16"; transcript_id "Tcarb.16.2"; exon_number "2"; cov "0.785859";
R3_2	StringTie	exon	71014	71335	1000	+	.	gene_id "Tcarb.16"; transcript_id "Tcarb.16.2"; exon_number "3"; cov "0.613530";
R3_2	StringTie	exon	71401	72391	1000	+	.	gene_id "Tcarb.16"; transcript_id "Tcarb.16.2"; exon_number "4"; cov "8.118958";
R3_2	StringTie	exon	72537	72668	1000	+	.	gene_id "Tcarb.16"; transcript_id "Tcarb.16.2"; exon_number "5"; cov "4.930904";
R3_2	StringTie	exon	72753	72860	1000	+	.	gene_id "Tcarb.16"; transcript_id "Tcarb.16.2"; exon_number "6"; cov "7.113834";
R3_2	StringTie	exon	72966	73881	1000	+	.	gene_id "Tcarb.16"; transcript_id "Tcarb.16.2"; exon_number "7"; cov "4.150609";
R3_2	StringTie	transcript	50348	55946	1000	+	.	gene_id "Tcarb.19"; transcript_id "Tcarb.19.1"; cov "4.682625"; FPKM "2.598161"; TPM "3.689683";
R3_2	StringTie	exon	50348	51292	1000	+	.	gene_id "Tcarb.19"; transcript_id "Tcarb.19.1"; exon_number "1"; cov "3.033016";
R3_2	StringTie	exon	51833	51911	1000	+	.	gene_id "Tcarb.19"; transcript_id "Tcarb.19.1"; exon_number "2"; cov "3.729114";
R3_2	StringTie	exon	54192	54376	1000	+	.	gene_id "Tcarb.19"; transcript_id "Tcarb.19.1"; exon_number "3"; cov "10.702703";
R3_2	StringTie	exon	54489	54654	1000	+	.	gene_id "Tcarb.19"; transcript_id "Tcarb.19.1"; exon_number "4"; cov "6.265060";
R3_2	StringTie	exon	55486	55946	1000	+	.	gene_id "Tcarb.19"; transcript_id "Tcarb.19.1"; exon_number "5"; cov "5.241865";
R3_2	StringTie	transcript	19745	20212	1000	+	.	gene_id "Tcarb.20"; transcript_id "Tcarb.20.1"; cov "5.833992"; FPKM "3.236999"; TPM "4.596905";
R3_2	StringTie	exon	19745	19761	1000	+	.	gene_id "Tcarb.20"; transcript_id "Tcarb.20.1"; exon_number "1"; cov "3.529412";
R3_2	StringTie	exon	19977	20212	1000	+	.	gene_id "Tcarb.20"; transcript_id "Tcarb.20.1"; exon_number "2"; cov "6.000000";
R3_2	StringTie	transcript	19115	19562	1000	+	.	gene_id "Tcarb.21"; transcript_id "Tcarb.21.1"; cov "3.542169"; FPKM "1.965377"; TPM "2.791059";
R3_2	StringTie	exon	19115	19150	1000	+	.	gene_id "Tcarb.21"; transcript_id "Tcarb.21.1"; exon_number "1"; cov "3.000000";
R3_2	StringTie	exon	19350	19562	1000	+	.	gene_id "Tcarb.21"; transcript_id "Tcarb.21.1"; exon_number "2"; cov "3.633803";
R3_2	StringTie	transcript	74022	74532	1000	.	.	gene_id "Tcarb.22"; transcript_id "Tcarb.22.1"; cov "5.561644"; FPKM "3.085886"; TPM "4.382308";
R3_2	StringTie	exon	74022	74532	1000	.	.	gene_id "Tcarb.22"; transcript_id "Tcarb.22.1"; exon_number "1"; cov "5.561644";
R3_2	StringTie	transcript	46359	46954	1000	.	.	gene_id "Tcarb.23"; transcript_id "Tcarb.23.1"; cov "3.765101"; FPKM "2.089072"; TPM "2.966718";
R3_2	StringTie	exon	46359	46954	1000	.	.	gene_id "Tcarb.23"; transcript_id "Tcarb.23.1"; exon_number "1"; cov "3.765101";
R3_2	StringTie	transcript	78763	84609	1000	-	.	gene_id "Tcarb.24"; transcript_id "Tcarb.24.1"; cov "16.793041"; FPKM "9.317641"; TPM "13.232108";
R3_2	StringTie	exon	78763	80360	1000	-	.	gene_id "Tcarb.24"; transcript_id "Tcarb.24.1"; exon_number "1"; cov "18.613317";
R3_2	StringTie	exon	80495	80712	1000	-	.	gene_id "Tcarb.24"; transcript_id "Tcarb.24.1"; exon_number "2"; cov "23.873556";
R3_2	StringTie	exon	80891	81947	1000	-	.	gene_id "Tcarb.24"; transcript_id "Tcarb.24.1"; exon_number "3"; cov "26.096407";
R3_2	StringTie	exon	82056	82300	1000	-	.	gene_id "Tcarb.24"; transcript_id "Tcarb.24.1"; exon_number "4"; cov "17.260147";
R3_2	StringTie	exon	82543	84609	1000	-	.	gene_id "Tcarb.24"; transcript_id "Tcarb.24.1"; exon_number "5"; cov "9.826202";
R3_2	StringTie	transcript	109033	109355	1000	-	.	gene_id "Tcarb.25"; transcript_id "Tcarb.25.1"; cov "5.190476"; FPKM "2.879942"; TPM "4.089845";
R3_2	StringTie	exon	109033	109196	1000	-	.	gene_id "Tcarb.25"; transcript_id "Tcarb.25.1"; exon_number "1"; cov "5.676829";
R3_2	StringTie	exon	109289	109355	1000	-	.	gene_id "Tcarb.25"; transcript_id "Tcarb.25.1"; exon_number "2"; cov "4.000000";
R3_2	StringTie	transcript	100658	104865	1000	+	.	gene_id "Tcarb.26"; transcript_id "Tcarb.26.1"; cov "40.504910"; FPKM "22.474203"; TPM "31.915916";
R3_2	StringTie	exon	100658	101254	1000	+	.	gene_id "Tcarb.26"; transcript_id "Tcarb.26.1"; exon_number "1"; cov "14.934459";
R3_2	StringTie	exon	103241	103611	1000	+	.	gene_id "Tcarb.26"; transcript_id "Tcarb.26.1"; exon_number "2"; cov "59.899311";
R3_2	StringTie	exon	104266	104489	1000	+	.	gene_id "Tcarb.26"; transcript_id "Tcarb.26.1"; exon_number "3"; cov "50.429634";
R3_2	StringTie	exon	104604	104865	1000	+	.	gene_id "Tcarb.26"; transcript_id "Tcarb.26.1"; exon_number "4"; cov "70.585068";
R3_2	StringTie	transcript	101902	104865	1000	+	.	gene_id "Tcarb.26"; transcript_id "Tcarb.26.2"; cov "4.571667"; FPKM "2.536596"; TPM "3.602253";
R3_2	StringTie	exon	101902	102586	1000	+	.	gene_id "Tcarb.26"; transcript_id "Tcarb.26.2"; exon_number "1"; cov "7.535435";
R3_2	StringTie	exon	103241	103611	1000	+	.	gene_id "Tcarb.26"; transcript_id "Tcarb.26.2"; exon_number "2"; cov "2.395705";
R3_2	StringTie	exon	104266	104489	1000	+	.	gene_id "Tcarb.26"; transcript_id "Tcarb.26.2"; exon_number "3"; cov "1.691055";
R3_2	StringTie	exon	104604	104865	1000	+	.	gene_id "Tcarb.26"; transcript_id "Tcarb.26.2"; exon_number "4"; cov "2.366927";
R3_2	StringTie	transcript	100658	104865	1000	+	.	gene_id "Tcarb.26"; transcript_id "Tcarb.26.3"; cov "6.080372"; FPKM "3.373703"; TPM "4.791040";
R3_2	StringTie	exon	100658	101254	1000	+	.	gene_id "Tcarb.26"; transcript_id "Tcarb.26.3"; exon_number "1"; cov "2.133494";
R3_2	StringTie	exon	103247	103611	1000	+	.	gene_id "Tcarb.26"; transcript_id "Tcarb.26.3"; exon_number "2"; cov "9.130717";
R3_2	StringTie	exon	104266	104489	1000	+	.	gene_id "Tcarb.26"; transcript_id "Tcarb.26.3"; exon_number "3"; cov "7.626275";
R3_2	StringTie	exon	104604	104865	1000	+	.	gene_id "Tcarb.26"; transcript_id "Tcarb.26.3"; exon_number "4"; cov "10.674302";
R3_2	StringTie	transcript	100658	104865	1000	+	.	gene_id "Tcarb.26"; transcript_id "Tcarb.26.4"; cov "15.686001"; FPKM "8.703399"; TPM "12.359814";
R3_2	StringTie	exon	100658	102586	1000	+	.	gene_id "Tcarb.26"; transcript_id "Tcarb.26.4"; exon_number "1"; cov "24.909529";
R3_2	StringTie	exon	103241	104489	1000	+	.	gene_id "Tcarb.26"; transcript_id "Tcarb.26.4"; exon_number "2"; cov "4.036325";
R3_2	StringTie	exon	104604	104865	1000	+	.	gene_id "Tcarb.26"; transcript_id "Tcarb.26.4"; exon_number "3"; cov "3.312944";
R3_2	StringTie	transcript	105060	105705	1000	.	.	gene_id "Tcarb.27"; transcript_id "Tcarb.27.1"; cov "10.907121"; FPKM "6.051831"; TPM "8.594286";
R3_2	StringTie	exon	105060	105705	1000	.	.	gene_id "Tcarb.27"; transcript_id "Tcarb.27.1"; exon_number "1"; cov "10.907121";
R3_2	StringTie	transcript	105788	108671	1000	-	.	gene_id "Tcarb.28"; transcript_id "Tcarb.28.1"; cov "6.760125"; FPKM "3.750865"; TPM "5.326653";
R3_2	StringTie	exon	105788	108671	1000	-	.	gene_id "Tcarb.28"; transcript_id "Tcarb.28.1"; exon_number "1"; cov "6.760125";
R3_2	StringTie	transcript	139155	139577	1000	.	.	gene_id "Tcarb.29"; transcript_id "Tcarb.29.1"; cov "7.082742"; FPKM "3.929869"; TPM "5.580860";
R3_2	StringTie	exon	139155	139577	1000	.	.	gene_id "Tcarb.29"; transcript_id "Tcarb.29.1"; exon_number "1"; cov "7.082742";
R3_2	StringTie	transcript	139700	140177	1000	.	.	gene_id "Tcarb.30"; transcript_id "Tcarb.30.1"; cov "5.602510"; FPKM "3.108560"; TPM "4.414508";
R3_2	StringTie	exon	139700	140177	1000	.	.	gene_id "Tcarb.30"; transcript_id "Tcarb.30.1"; exon_number "1"; cov "5.602510";
R3_2	StringTie	transcript	140459	141588	1000	.	.	gene_id "Tcarb.31"; transcript_id "Tcarb.31.1"; cov "4.619469"; FPKM "2.563119"; TPM "3.639919";
R3_2	StringTie	exon	140459	141588	1000	.	.	gene_id "Tcarb.31"; transcript_id "Tcarb.31.1"; exon_number "1"; cov "4.619469";
R3_2	StringTie	transcript	146170	146709	1000	-	.	gene_id "Tcarb.32"; transcript_id "Tcarb.32.1"; cov "7.250000"; FPKM "4.022672"; TPM "5.712651";
R3_2	StringTie	exon	146170	146231	1000	-	.	gene_id "Tcarb.32"; transcript_id "Tcarb.32.1"; exon_number "1"; cov "4.983871";
R3_2	StringTie	exon	146524	146709	1000	-	.	gene_id "Tcarb.32"; transcript_id "Tcarb.32.1"; exon_number "2"; cov "8.005377";
R3_2	StringTie	transcript	147506	147927	1000	.	.	gene_id "Tcarb.33"; transcript_id "Tcarb.33.1"; cov "12.350711"; FPKM "6.852808"; TPM "9.731766";
R3_2	StringTie	exon	147506	147927	1000	.	.	gene_id "Tcarb.33"; transcript_id "Tcarb.33.1"; exon_number "1"; cov "12.350711";
R3_2	StringTie	transcript	142238	143303	1000	-	.	gene_id "Tcarb.34"; transcript_id "Tcarb.34.1"; cov "5.200850"; FPKM "2.885699"; TPM "4.098019";
R3_2	StringTie	exon	142238	143303	1000	-	.	gene_id "Tcarb.34"; transcript_id "Tcarb.34.1"; exon_number "1"; cov "5.200850";
R3_2	StringTie	transcript	143600	144696	1000	-	.	gene_id "Tcarb.34"; transcript_id "Tcarb.34.2"; cov "3.277754"; FPKM "1.818666"; TPM "2.582712";
R3_2	StringTie	exon	143600	144012	1000	-	.	gene_id "Tcarb.34"; transcript_id "Tcarb.34.2"; exon_number "1"; cov "2.437837";
R3_2	StringTie	exon	144133	144696	1000	-	.	gene_id "Tcarb.34"; transcript_id "Tcarb.34.2"; exon_number "2"; cov "3.892800";
R3_2	StringTie	transcript	145251	145485	1000	.	.	gene_id "Tcarb.35"; transcript_id "Tcarb.35.1"; cov "3.829787"; FPKM "2.124963"; TPM "3.017688";
R3_2	StringTie	exon	145251	145485	1000	.	.	gene_id "Tcarb.35"; transcript_id "Tcarb.35.1"; exon_number "1"; cov "3.829787";
R3_2	StringTie	transcript	148182	149421	1000	.	.	gene_id "Tcarb.36"; transcript_id "Tcarb.36.1"; cov "16.627419"; FPKM "9.225745"; TPM "13.101605";
R3_2	StringTie	exon	148182	149421	1000	.	.	gene_id "Tcarb.36"; transcript_id "Tcarb.36.1"; exon_number "1"; cov "16.627419";
R3_2	StringTie	transcript	149706	150076	1000	.	.	gene_id "Tcarb.37"; transcript_id "Tcarb.37.1"; cov "3.948787"; FPKM "2.190990"; TPM "3.111454";
R3_2	StringTie	exon	149706	150076	1000	.	.	gene_id "Tcarb.37"; transcript_id "Tcarb.37.1"; exon_number "1"; cov "3.948787";
R3_2	StringTie	transcript	150174	150424	1000	.	.	gene_id "Tcarb.38"; transcript_id "Tcarb.38.1"; cov "5.824701"; FPKM "3.231843"; TPM "4.589584";
R3_2	StringTie	exon	150174	150424	1000	.	.	gene_id "Tcarb.38"; transcript_id "Tcarb.38.1"; exon_number "1"; cov "5.824701";
R3_2	StringTie	transcript	152589	152927	1000	.	.	gene_id "Tcarb.39"; transcript_id "Tcarb.39.1"; cov "7.914454"; FPKM "4.391346"; TPM "6.236208";
R3_2	StringTie	exon	152589	152927	1000	.	.	gene_id "Tcarb.39"; transcript_id "Tcarb.39.1"; exon_number "1"; cov "7.914454";
R3_2	StringTie	transcript	151691	151934	1000	.	.	gene_id "Tcarb.40"; transcript_id "Tcarb.40.1"; cov "4.918033"; FPKM "2.728777"; TPM "3.875173";
R3_2	StringTie	exon	151691	151934	1000	.	.	gene_id "Tcarb.40"; transcript_id "Tcarb.40.1"; exon_number "1"; cov "4.918033";
R3_2	StringTie	transcript	153997	154968	1000	-	.	gene_id "Tcarb.41"; transcript_id "Tcarb.41.1"; cov "3.715517"; FPKM "2.061560"; TPM "2.927649";
R3_2	StringTie	exon	153997	154084	1000	-	.	gene_id "Tcarb.41"; transcript_id "Tcarb.41.1"; exon_number "1"; cov "3.000000";
R3_2	StringTie	exon	154825	154968	1000	-	.	gene_id "Tcarb.41"; transcript_id "Tcarb.41.1"; exon_number "2"; cov "4.152778";
R3_2	StringTie	transcript	119460	122782	1000	-	.	gene_id "Tcarb.42"; transcript_id "Tcarb.42.1"; cov "13.708678"; FPKM "7.606278"; TPM "10.801778";
R3_2	StringTie	exon	119460	119879	1000	-	.	gene_id "Tcarb.42"; transcript_id "Tcarb.42.1"; exon_number "1"; cov "19.941513";
R3_2	StringTie	exon	119982	120146	1000	-	.	gene_id "Tcarb.42"; transcript_id "Tcarb.42.1"; exon_number "2"; cov "30.510500";
R3_2	StringTie	exon	120226	120467	1000	-	.	gene_id "Tcarb.42"; transcript_id "Tcarb.42.1"; exon_number "3"; cov "20.470749";
R3_2	StringTie	exon	120569	120840	1000	-	.	gene_id "Tcarb.42"; transcript_id "Tcarb.42.1"; exon_number "4"; cov "10.462514";
R3_2	StringTie	exon	121132	121373	1000	-	.	gene_id "Tcarb.42"; transcript_id "Tcarb.42.1"; exon_number "5"; cov "10.420071";
R3_2	StringTie	exon	121611	121800	1000	-	.	gene_id "Tcarb.42"; transcript_id "Tcarb.42.1"; exon_number "6"; cov "8.634154";
R3_2	StringTie	exon	121948	122065	1000	-	.	gene_id "Tcarb.42"; transcript_id "Tcarb.42.1"; exon_number "7"; cov "2.257556";
R3_2	StringTie	exon	122529	122782	1000	-	.	gene_id "Tcarb.42"; transcript_id "Tcarb.42.1"; exon_number "8"; cov "1.770418";
R3_2	StringTie	transcript	119460	122782	1000	-	.	gene_id "Tcarb.42"; transcript_id "Tcarb.42.2"; cov "24.513720"; FPKM "13.601471"; TPM "19.315630";
R3_2	StringTie	exon	119460	119894	1000	-	.	gene_id "Tcarb.42"; transcript_id "Tcarb.42.2"; exon_number "1"; cov "32.231884";
R3_2	StringTie	exon	119982	120146	1000	-	.	gene_id "Tcarb.42"; transcript_id "Tcarb.42.2"; exon_number "2"; cov "46.932922";
R3_2	StringTie	exon	120226	120467	1000	-	.	gene_id "Tcarb.42"; transcript_id "Tcarb.42.2"; exon_number "3"; cov "31.498430";
R3_2	StringTie	exon	120569	120840	1000	-	.	gene_id "Tcarb.42"; transcript_id "Tcarb.42.2"; exon_number "4"; cov "16.098822";
R3_2	StringTie	exon	121132	121373	1000	-	.	gene_id "Tcarb.42"; transcript_id "Tcarb.42.2"; exon_number "5"; cov "16.033516";
R3_2	StringTie	exon	122529	122782	1000	-	.	gene_id "Tcarb.42"; transcript_id "Tcarb.42.2"; exon_number "6"; cov "7.168026";
R3_2	StringTie	transcript	119460	122782	1000	-	.	gene_id "Tcarb.42"; transcript_id "Tcarb.42.3"; cov "16.060837"; FPKM "8.911377"; TPM "12.655167";
R3_2	StringTie	exon	119460	119879	1000	-	.	gene_id "Tcarb.42"; transcript_id "Tcarb.42.3"; exon_number "1"; cov "19.303314";
R3_2	StringTie	exon	119982	120146	1000	-	.	gene_id "Tcarb.42"; transcript_id "Tcarb.42.3"; exon_number "2"; cov "29.534056";
R3_2	StringTie	exon	120226	120467	1000	-	.	gene_id "Tcarb.42"; transcript_id "Tcarb.42.3"; exon_number "3"; cov "19.770943";
R3_2	StringTie	exon	120569	120840	1000	-	.	gene_id "Tcarb.42"; transcript_id "Tcarb.42.3"; exon_number "4"; cov "10.104311";
R3_2	StringTie	exon	121132	121373	1000	-	.	gene_id "Tcarb.42"; transcript_id "Tcarb.42.3"; exon_number "5"; cov "10.063318";
R3_2	StringTie	exon	122462	122782	1000	-	.	gene_id "Tcarb.42"; transcript_id "Tcarb.42.3"; exon_number "6"; cov "11.664599";
R3_2	StringTie	transcript	119460	122782	1000	-	.	gene_id "Tcarb.42"; transcript_id "Tcarb.42.4"; cov "16.592571"; FPKM "9.206410"; TPM "13.074147";
R3_2	StringTie	exon	119460	120146	1000	-	.	gene_id "Tcarb.42"; transcript_id "Tcarb.42.4"; exon_number "1"; cov "39.054245";
R3_2	StringTie	exon	120226	120467	1000	-	.	gene_id "Tcarb.42"; transcript_id "Tcarb.42.4"; exon_number "2"; cov "19.481922";
R3_2	StringTie	exon	120569	120840	1000	-	.	gene_id "Tcarb.42"; transcript_id "Tcarb.42.4"; exon_number "3"; cov "9.957006";
R3_2	StringTie	exon	121132	121373	1000	-	.	gene_id "Tcarb.42"; transcript_id "Tcarb.42.4"; exon_number "4"; cov "9.916614";
R3_2	StringTie	exon	121659	122782	1000	-	.	gene_id "Tcarb.42"; transcript_id "Tcarb.42.4"; exon_number "5"; cov "5.284798";
R3_2	StringTie	transcript	119460	122782	1000	-	.	gene_id "Tcarb.42"; transcript_id "Tcarb.42.5"; cov "9.537976"; FPKM "5.292159"; TPM "7.515466";
R3_2	StringTie	exon	119460	119879	1000	-	.	gene_id "Tcarb.42"; transcript_id "Tcarb.42.5"; exon_number "1"; cov "2.843113";
R3_2	StringTie	exon	119982	120146	1000	-	.	gene_id "Tcarb.42"; transcript_id "Tcarb.42.5"; exon_number "2"; cov "4.349960";
R3_2	StringTie	exon	120226	120467	1000	-	.	gene_id "Tcarb.42"; transcript_id "Tcarb.42.5"; exon_number "3"; cov "2.873379";
R3_2	StringTie	exon	120569	120840	1000	-	.	gene_id "Tcarb.42"; transcript_id "Tcarb.42.5"; exon_number "4"; cov "1.468029";
R3_2	StringTie	exon	120902	122782	1000	-	.	gene_id "Tcarb.42"; transcript_id "Tcarb.42.5"; exon_number "5"; cov "13.512311";
R3_2	StringTie	transcript	119460	122782	1000	-	.	gene_id "Tcarb.42"; transcript_id "Tcarb.42.6"; cov "2.714492"; FPKM "1.506140"; TPM "2.138889";
R3_2	StringTie	exon	119460	119879	1000	-	.	gene_id "Tcarb.42"; transcript_id "Tcarb.42.6"; exon_number "1"; cov "0.790911";
R3_2	StringTie	exon	119982	120467	1000	-	.	gene_id "Tcarb.42"; transcript_id "Tcarb.42.6"; exon_number "2"; cov "1.259787";
R3_2	StringTie	exon	120569	120840	1000	-	.	gene_id "Tcarb.42"; transcript_id "Tcarb.42.6"; exon_number "3"; cov "0.651183";
R3_2	StringTie	exon	120902	121373	1000	-	.	gene_id "Tcarb.42"; transcript_id "Tcarb.42.6"; exon_number "4"; cov "3.028699";
R3_2	StringTie	exon	121611	122782	1000	-	.	gene_id "Tcarb.42"; transcript_id "Tcarb.42.6"; exon_number "5"; cov "4.359376";
R3_2	StringTie	transcript	119460	122782	1000	-	.	gene_id "Tcarb.42"; transcript_id "Tcarb.42.7"; cov "3.212505"; FPKM "1.782463"; TPM "2.531299";
R3_2	StringTie	exon	119460	119879	1000	-	.	gene_id "Tcarb.42"; transcript_id "Tcarb.42.7"; exon_number "1"; cov "0.773740";
R3_2	StringTie	exon	119982	120467	1000	-	.	gene_id "Tcarb.42"; transcript_id "Tcarb.42.7"; exon_number "2"; cov "1.229543";
R3_2	StringTie	exon	120569	122065	1000	-	.	gene_id "Tcarb.42"; transcript_id "Tcarb.42.7"; exon_number "3"; cov "4.811823";
R3_2	StringTie	exon	122529	122782	1000	-	.	gene_id "Tcarb.42"; transcript_id "Tcarb.42.7"; exon_number "4"; cov "1.613382";
R3_2	StringTie	transcript	125349	133874	1000	+	.	gene_id "Tcarb.43"; transcript_id "Tcarb.43.1"; cov "10.157679"; FPKM "5.636002"; TPM "8.003762";
R3_2	StringTie	exon	125349	125849	1000	+	.	gene_id "Tcarb.43"; transcript_id "Tcarb.43.1"; exon_number "1"; cov "2.099775";
R3_2	StringTie	exon	126730	126885	1000	+	.	gene_id "Tcarb.43"; transcript_id "Tcarb.43.1"; exon_number "2"; cov "2.752979";
R3_2	StringTie	exon	126975	127175	1000	+	.	gene_id "Tcarb.43"; transcript_id "Tcarb.43.1"; exon_number "3"; cov "4.932345";
R3_2	StringTie	exon	128017	128171	1000	+	.	gene_id "Tcarb.43"; transcript_id "Tcarb.43.1"; exon_number "4"; cov "4.229819";
R3_2	StringTie	exon	128239	128411	1000	+	.	gene_id "Tcarb.43"; transcript_id "Tcarb.43.1"; exon_number "5"; cov "6.477409";
R3_2	StringTie	exon	128510	128657	1000	+	.	gene_id "Tcarb.43"; transcript_id "Tcarb.43.1"; exon_number "6"; cov "3.859856";
R3_2	StringTie	exon	129259	129419	1000	+	.	gene_id "Tcarb.43"; transcript_id "Tcarb.43.1"; exon_number "7"; cov "2.993789";
R3_2	StringTie	exon	129513	129696	1000	+	.	gene_id "Tcarb.43"; transcript_id "Tcarb.43.1"; exon_number "8"; cov "7.201087";
R3_2	StringTie	exon	129887	131094	1000	+	.	gene_id "Tcarb.43"; transcript_id "Tcarb.43.1"; exon_number "9"; cov "19.303600";
R3_2	StringTie	exon	131264	131529	1000	+	.	gene_id "Tcarb.43"; transcript_id "Tcarb.43.1"; exon_number "10"; cov "18.372644";
R3_2	StringTie	exon	132106	132323	1000	+	.	gene_id "Tcarb.43"; transcript_id "Tcarb.43.1"; exon_number "11"; cov "6.374778";
R3_2	StringTie	exon	132420	132745	1000	+	.	gene_id "Tcarb.43"; transcript_id "Tcarb.43.1"; exon_number "12"; cov "6.037437";
R3_2	StringTie	exon	133750	133874	1000	+	.	gene_id "Tcarb.43"; transcript_id "Tcarb.43.1"; exon_number "13"; cov "0.628594";
R3_2	StringTie	transcript	122891	128901	1000	+	.	gene_id "Tcarb.43"; transcript_id "Tcarb.43.2"; cov "12.982052"; FPKM "7.203109"; TPM "10.229232";
R3_2	StringTie	exon	122891	123198	1000	+	.	gene_id "Tcarb.43"; transcript_id "Tcarb.43.2"; exon_number "1"; cov "7.200216";
R3_2	StringTie	exon	123846	124057	1000	+	.	gene_id "Tcarb.43"; transcript_id "Tcarb.43.2"; exon_number "2"; cov "7.241653";
R3_2	StringTie	exon	126730	126885	1000	+	.	gene_id "Tcarb.43"; transcript_id "Tcarb.43.2"; exon_number "3"; cov "10.632198";
R3_2	StringTie	exon	126975	127175	1000	+	.	gene_id "Tcarb.43"; transcript_id "Tcarb.43.2"; exon_number "4"; cov "19.049059";
R3_2	StringTie	exon	128017	128171	1000	+	.	gene_id "Tcarb.43"; transcript_id "Tcarb.43.2"; exon_number "5"; cov "16.335855";
R3_2	StringTie	exon	128239	128411	1000	+	.	gene_id "Tcarb.43"; transcript_id "Tcarb.43.2"; exon_number "6"; cov "25.016201";
R3_2	StringTie	exon	128510	128657	1000	+	.	gene_id "Tcarb.43"; transcript_id "Tcarb.43.2"; exon_number "7"; cov "15.404729";
R3_2	StringTie	exon	128792	128901	1000	+	.	gene_id "Tcarb.43"; transcript_id "Tcarb.43.2"; exon_number "8"; cov "5.812121";
R3_2	StringTie	transcript	132217	133874	1000	+	.	gene_id "Tcarb.43"; transcript_id "Tcarb.43.3"; cov "58.827530"; FPKM "32.640533"; TPM "46.353260";
R3_2	StringTie	exon	132217	132323	1000	+	.	gene_id "Tcarb.43"; transcript_id "Tcarb.43.3"; exon_number "1"; cov "76.768181";
R3_2	StringTie	exon	132420	132745	1000	+	.	gene_id "Tcarb.43"; transcript_id "Tcarb.43.3"; exon_number "2"; cov "75.978882";
R3_2	StringTie	exon	133025	133292	1000	+	.	gene_id "Tcarb.43"; transcript_id "Tcarb.43.3"; exon_number "3"; cov "34.948711";
R3_2	StringTie	exon	133750	133874	1000	+	.	gene_id "Tcarb.43"; transcript_id "Tcarb.43.3"; exon_number "4"; cov "49.935780";
R3_2	StringTie	transcript	122891	124246	1000	+	.	gene_id "Tcarb.43"; transcript_id "Tcarb.43.4"; cov "5.144289"; FPKM "2.854316"; TPM "4.053452";
R3_2	StringTie	exon	122891	122954	1000	+	.	gene_id "Tcarb.43"; transcript_id "Tcarb.43.4"; exon_number "1"; cov "3.512500";
R3_2	StringTie	exon	123846	124246	1000	+	.	gene_id "Tcarb.43"; transcript_id "Tcarb.43.4"; exon_number "2"; cov "5.404724";
R3_2	StringTie	transcript	122110	124246	1000	+	.	gene_id "Tcarb.43"; transcript_id "Tcarb.43.5"; cov "2.722787"; FPKM "1.510742"; TPM "2.145425";
R3_2	StringTie	exon	122110	122339	1000	+	.	gene_id "Tcarb.43"; transcript_id "Tcarb.43.5"; exon_number "1"; cov "0.402644";
R3_2	StringTie	exon	123846	124246	1000	+	.	gene_id "Tcarb.43"; transcript_id "Tcarb.43.5"; exon_number "2"; cov "4.053542";
R3_2	StringTie	transcript	133992	136549	1000	+	.	gene_id "Tcarb.43"; transcript_id "Tcarb.43.6"; cov "63.091705"; FPKM "35.006516"; TPM "49.713226";
R3_2	StringTie	exon	133992	136549	1000	+	.	gene_id "Tcarb.43"; transcript_id "Tcarb.43.6"; exon_number "1"; cov "63.091705";
R3_2	StringTie	transcript	170227	170739	1000	.	.	gene_id "Tcarb.44"; transcript_id "Tcarb.44.1"; cov "14.536062"; FPKM "8.065353"; TPM "11.453717";
R3_2	StringTie	exon	170227	170739	1000	.	.	gene_id "Tcarb.44"; transcript_id "Tcarb.44.1"; exon_number "1"; cov "14.536062";
R3_2	StringTie	transcript	172580	172835	1000	.	.	gene_id "Tcarb.45"; transcript_id "Tcarb.45.1"; cov "3.515625"; FPKM "1.950649"; TPM "2.770143";
R3_2	StringTie	exon	172580	172835	1000	.	.	gene_id "Tcarb.45"; transcript_id "Tcarb.45.1"; exon_number "1"; cov "3.515625";
R3_2	StringTie	transcript	165587	170128	1000	+	.	gene_id "Tcarb.46"; transcript_id "Tcarb.46.1"; cov "35.042412"; FPKM "19.443329"; TPM "27.611732";
R3_2	StringTie	exon	165587	165976	1000	+	.	gene_id "Tcarb.46"; transcript_id "Tcarb.46.1"; exon_number "1"; cov "14.888518";
R3_2	StringTie	exon	166493	166601	1000	+	.	gene_id "Tcarb.46"; transcript_id "Tcarb.46.1"; exon_number "2"; cov "32.496353";
R3_2	StringTie	exon	166730	166976	1000	+	.	gene_id "Tcarb.46"; transcript_id "Tcarb.46.1"; exon_number "3"; cov "25.829130";
R3_2	StringTie	exon	167091	167237	1000	+	.	gene_id "Tcarb.46"; transcript_id "Tcarb.46.1"; exon_number "4"; cov "30.508587";
R3_2	StringTie	exon	167896	168077	1000	+	.	gene_id "Tcarb.46"; transcript_id "Tcarb.46.1"; exon_number "5"; cov "18.002386";
R3_2	StringTie	exon	168180	168272	1000	+	.	gene_id "Tcarb.46"; transcript_id "Tcarb.46.1"; exon_number "6"; cov "19.296219";
R3_2	StringTie	exon	168403	168649	1000	+	.	gene_id "Tcarb.46"; transcript_id "Tcarb.46.1"; exon_number "7"; cov "14.296321";
R3_2	StringTie	exon	168745	168900	1000	+	.	gene_id "Tcarb.46"; transcript_id "Tcarb.46.1"; exon_number "8"; cov "25.559988";
R3_2	StringTie	exon	169007	169113	1000	+	.	gene_id "Tcarb.46"; transcript_id "Tcarb.46.1"; exon_number "9"; cov "24.395561";
R3_2	StringTie	exon	169251	170128	1000	+	.	gene_id "Tcarb.46"; transcript_id "Tcarb.46.1"; exon_number "10"; cov "61.680367";
R3_2	StringTie	transcript	167859	170128	1000	+	.	gene_id "Tcarb.46"; transcript_id "Tcarb.46.2"; cov "6.784590"; FPKM "3.764439"; TPM "5.345930";
R3_2	StringTie	exon	167859	168077	1000	+	.	gene_id "Tcarb.46"; transcript_id "Tcarb.46.2"; exon_number "1"; cov "0.683186";
R3_2	StringTie	exon	168180	168649	1000	+	.	gene_id "Tcarb.46"; transcript_id "Tcarb.46.2"; exon_number "2"; cov "1.894932";
R3_2	StringTie	exon	168745	168900	1000	+	.	gene_id "Tcarb.46"; transcript_id "Tcarb.46.2"; exon_number "3"; cov "4.785921";
R3_2	StringTie	exon	169007	169113	1000	+	.	gene_id "Tcarb.46"; transcript_id "Tcarb.46.2"; exon_number "4"; cov "4.567890";
R3_2	StringTie	exon	169251	170128	1000	+	.	gene_id "Tcarb.46"; transcript_id "Tcarb.46.2"; exon_number "5"; cov "11.549198";
R3_2	StringTie	transcript	193694	194435	1000	.	.	gene_id "Tcarb.47"; transcript_id "Tcarb.47.1"; cov "4.619946"; FPKM "2.563383"; TPM "3.640295";
R3_2	StringTie	exon	193694	194435	1000	.	.	gene_id "Tcarb.47"; transcript_id "Tcarb.47.1"; exon_number "1"; cov "4.619946";
R3_2	StringTie	transcript	194487	195767	1000	-	.	gene_id "Tcarb.48"; transcript_id "Tcarb.48.1"; cov "2.503501"; FPKM "1.389071"; TPM "1.972638";
R3_2	StringTie	exon	194487	195038	1000	-	.	gene_id "Tcarb.48"; transcript_id "Tcarb.48.1"; exon_number "1"; cov "2.275362";
R3_2	StringTie	exon	195606	195767	1000	-	.	gene_id "Tcarb.48"; transcript_id "Tcarb.48.1"; exon_number "2"; cov "3.280864";
R3_2	StringTie	transcript	196360	198726	1000	+	.	gene_id "Tcarb.49"; transcript_id "Tcarb.49.1"; cov "9.049955"; FPKM "5.021380"; TPM "7.130929";
R3_2	StringTie	exon	196360	196618	1000	+	.	gene_id "Tcarb.49"; transcript_id "Tcarb.49.1"; exon_number "1"; cov "7.584384";
R3_2	StringTie	exon	196741	196926	1000	+	.	gene_id "Tcarb.49"; transcript_id "Tcarb.49.1"; exon_number "2"; cov "6.792987";
R3_2	StringTie	exon	197018	197273	1000	+	.	gene_id "Tcarb.49"; transcript_id "Tcarb.49.1"; exon_number "3"; cov "3.329750";
R3_2	StringTie	exon	197347	197419	1000	+	.	gene_id "Tcarb.49"; transcript_id "Tcarb.49.1"; exon_number "4"; cov "4.659339";
R3_2	StringTie	exon	197521	197724	1000	+	.	gene_id "Tcarb.49"; transcript_id "Tcarb.49.1"; exon_number "5"; cov "20.258091";
R3_2	StringTie	exon	197797	197887	1000	+	.	gene_id "Tcarb.49"; transcript_id "Tcarb.49.1"; exon_number "6"; cov "14.287841";
R3_2	StringTie	exon	197979	198101	1000	+	.	gene_id "Tcarb.49"; transcript_id "Tcarb.49.1"; exon_number "7"; cov "7.631436";
R3_2	StringTie	exon	198165	198315	1000	+	.	gene_id "Tcarb.49"; transcript_id "Tcarb.49.1"; exon_number "8"; cov "10.561811";
R3_2	StringTie	exon	198387	198462	1000	+	.	gene_id "Tcarb.49"; transcript_id "Tcarb.49.1"; exon_number "9"; cov "10.148285";
R3_2	StringTie	exon	198580	198726	1000	+	.	gene_id "Tcarb.49"; transcript_id "Tcarb.49.1"; exon_number "10"; cov "6.899441";
R3_2	StringTie	transcript	196360	198726	1000	+	.	gene_id "Tcarb.49"; transcript_id "Tcarb.49.2"; cov "5.089355"; FPKM "2.823835"; TPM "4.010167";
R3_2	StringTie	exon	196360	196618	1000	+	.	gene_id "Tcarb.49"; transcript_id "Tcarb.49.2"; exon_number "1"; cov "5.322376";
R3_2	StringTie	exon	196741	196926	1000	+	.	gene_id "Tcarb.49"; transcript_id "Tcarb.49.2"; exon_number "2"; cov "4.767008";
R3_2	StringTie	exon	197018	197273	1000	+	.	gene_id "Tcarb.49"; transcript_id "Tcarb.49.2"; exon_number "3"; cov "2.336667";
R3_2	StringTie	exon	197347	197419	1000	+	.	gene_id "Tcarb.49"; transcript_id "Tcarb.49.2"; exon_number "4"; cov "3.269712";
R3_2	StringTie	exon	197521	197724	1000	+	.	gene_id "Tcarb.49"; transcript_id "Tcarb.49.2"; exon_number "5"; cov "14.216204";
R3_2	StringTie	exon	197797	198101	1000	+	.	gene_id "Tcarb.49"; transcript_id "Tcarb.49.2"; exon_number "6"; cov "5.053652";
R3_2	StringTie	exon	198165	198315	1000	+	.	gene_id "Tcarb.49"; transcript_id "Tcarb.49.2"; exon_number "7"; cov "2.779423";
R3_2	StringTie	exon	198387	198462	1000	+	.	gene_id "Tcarb.49"; transcript_id "Tcarb.49.2"; exon_number "8"; cov "2.670600";
R3_2	StringTie	exon	198580	198726	1000	+	.	gene_id "Tcarb.49"; transcript_id "Tcarb.49.2"; exon_number "9"; cov "1.815641";
R3_2	StringTie	transcript	173677	181807	1000	+	.	gene_id "Tcarb.50"; transcript_id "Tcarb.50.1"; cov "106.545021"; FPKM "59.116650"; TPM "83.952347";
R3_2	StringTie	exon	173677	173894	1000	+	.	gene_id "Tcarb.50"; transcript_id "Tcarb.50.1"; exon_number "1"; cov "105.440895";
R3_2	StringTie	exon	174487	174599	1000	+	.	gene_id "Tcarb.50"; transcript_id "Tcarb.50.1"; exon_number "2"; cov "108.146484";
R3_2	StringTie	exon	176615	176812	1000	+	.	gene_id "Tcarb.50"; transcript_id "Tcarb.50.1"; exon_number "3"; cov "93.594536";
R3_2	StringTie	exon	178357	178464	1000	+	.	gene_id "Tcarb.50"; transcript_id "Tcarb.50.1"; exon_number "4"; cov "143.662048";
R3_2	StringTie	exon	178679	178895	1000	+	.	gene_id "Tcarb.50"; transcript_id "Tcarb.50.1"; exon_number "5"; cov "112.978737";
R3_2	StringTie	exon	179557	179797	1000	+	.	gene_id "Tcarb.50"; transcript_id "Tcarb.50.1"; exon_number "6"; cov "135.333878";
R3_2	StringTie	exon	179898	180094	1000	+	.	gene_id "Tcarb.50"; transcript_id "Tcarb.50.1"; exon_number "7"; cov "219.002075";
R3_2	StringTie	exon	180198	181807	1000	+	.	gene_id "Tcarb.50"; transcript_id "Tcarb.50.1"; exon_number "8"; cov "86.572502";
R3_2	StringTie	transcript	173677	181907	1000	+	.	gene_id "Tcarb.50"; transcript_id "Tcarb.50.2"; cov "12.360551"; FPKM "6.858268"; TPM "9.739519";
R3_2	StringTie	exon	173677	174419	1000	+	.	gene_id "Tcarb.50"; transcript_id "Tcarb.50.2"; exon_number "1"; cov "4.211830";
R3_2	StringTie	exon	174487	174599	1000	+	.	gene_id "Tcarb.50"; transcript_id "Tcarb.50.2"; exon_number "2"; cov "12.513391";
R3_2	StringTie	exon	176615	176812	1000	+	.	gene_id "Tcarb.50"; transcript_id "Tcarb.50.2"; exon_number "3"; cov "11.209730";
R3_2	StringTie	exon	178357	178464	1000	+	.	gene_id "Tcarb.50"; transcript_id "Tcarb.50.2"; exon_number "4"; cov "17.206268";
R3_2	StringTie	exon	178679	179797	1000	+	.	gene_id "Tcarb.50"; transcript_id "Tcarb.50.2"; exon_number "5"; cov "14.311243";
R3_2	StringTie	exon	179898	180094	1000	+	.	gene_id "Tcarb.50"; transcript_id "Tcarb.50.2"; exon_number "6"; cov "32.348438";
R3_2	StringTie	exon	180198	181907	1000	+	.	gene_id "Tcarb.50"; transcript_id "Tcarb.50.2"; exon_number "7"; cov "12.139099";
R3_2	StringTie	transcript	180225	185691	1000	-	.	gene_id "Tcarb.51"; transcript_id "Tcarb.51.1"; cov "13.970942"; FPKM "7.751796"; TPM "11.008430";
R3_2	StringTie	exon	180225	181037	1000	-	.	gene_id "Tcarb.51"; transcript_id "Tcarb.51.1"; exon_number "1"; cov "17.896196";
R3_2	StringTie	exon	181171	181330	1000	-	.	gene_id "Tcarb.51"; transcript_id "Tcarb.51.1"; exon_number "2"; cov "28.706882";
R3_2	StringTie	exon	181424	181605	1000	-	.	gene_id "Tcarb.51"; transcript_id "Tcarb.51.1"; exon_number "3"; cov "34.113373";
R3_2	StringTie	exon	181850	181961	1000	-	.	gene_id "Tcarb.51"; transcript_id "Tcarb.51.1"; exon_number "4"; cov "46.320244";
R3_2	StringTie	exon	182023	182172	1000	-	.	gene_id "Tcarb.51"; transcript_id "Tcarb.51.1"; exon_number "5"; cov "17.761518";
R3_2	StringTie	exon	182249	182437	1000	-	.	gene_id "Tcarb.51"; transcript_id "Tcarb.51.1"; exon_number "6"; cov "4.070521";
R3_2	StringTie	exon	182522	182728	1000	-	.	gene_id "Tcarb.51"; transcript_id "Tcarb.51.1"; exon_number "7"; cov "6.860249";
R3_2	StringTie	exon	183027	183129	1000	-	.	gene_id "Tcarb.51"; transcript_id "Tcarb.51.1"; exon_number "8"; cov "3.500971";
R3_2	StringTie	exon	185031	185691	1000	-	.	gene_id "Tcarb.51"; transcript_id "Tcarb.51.1"; exon_number "9"; cov "0.377728";
R3_2	StringTie	transcript	180225	183225	1000	-	.	gene_id "Tcarb.51"; transcript_id "Tcarb.51.2"; cov "19.334110"; FPKM "10.727558"; TPM "15.234347";
R3_2	StringTie	exon	180225	181037	1000	-	.	gene_id "Tcarb.51"; transcript_id "Tcarb.51.2"; exon_number "1"; cov "21.978617";
R3_2	StringTie	exon	181171	181330	1000	-	.	gene_id "Tcarb.51"; transcript_id "Tcarb.51.2"; exon_number "2"; cov "35.255394";
R3_2	StringTie	exon	181424	181605	1000	-	.	gene_id "Tcarb.51"; transcript_id "Tcarb.51.2"; exon_number "3"; cov "41.895191";
R3_2	StringTie	exon	181850	181961	1000	-	.	gene_id "Tcarb.51"; transcript_id "Tcarb.51.2"; exon_number "4"; cov "56.886662";
R3_2	StringTie	exon	182023	182172	1000	-	.	gene_id "Tcarb.51"; transcript_id "Tcarb.51.2"; exon_number "5"; cov "21.813215";
R3_2	StringTie	exon	182249	182437	1000	-	.	gene_id "Tcarb.51"; transcript_id "Tcarb.51.2"; exon_number "6"; cov "4.999075";
R3_2	StringTie	exon	182522	183225	1000	-	.	gene_id "Tcarb.51"; transcript_id "Tcarb.51.2"; exon_number "7"; cov "4.175119";
R3_2	StringTie	transcript	180225	183225	1000	-	.	gene_id "Tcarb.51"; transcript_id "Tcarb.51.3"; cov "11.034288"; FPKM "6.122390"; TPM "8.694488";
R3_2	StringTie	exon	180225	181037	1000	-	.	gene_id "Tcarb.51"; transcript_id "Tcarb.51.3"; exon_number "1"; cov "11.740915";
R3_2	StringTie	exon	181171	181330	1000	-	.	gene_id "Tcarb.51"; transcript_id "Tcarb.51.3"; exon_number "2"; cov "18.833338";
R3_2	StringTie	exon	181424	181605	1000	-	.	gene_id "Tcarb.51"; transcript_id "Tcarb.51.3"; exon_number "3"; cov "22.380301";
R3_2	StringTie	exon	181850	181961	1000	-	.	gene_id "Tcarb.51"; transcript_id "Tcarb.51.3"; exon_number "4"; cov "30.388699";
R3_2	StringTie	exon	182023	182437	1000	-	.	gene_id "Tcarb.51"; transcript_id "Tcarb.51.3"; exon_number "5"; cov "7.595311";
R3_2	StringTie	exon	182522	183225	1000	-	.	gene_id "Tcarb.51"; transcript_id "Tcarb.51.3"; exon_number "6"; cov "4.460673";
R3_2	StringTie	transcript	180225	183225	1000	-	.	gene_id "Tcarb.51"; transcript_id "Tcarb.51.4"; cov "8.738714"; FPKM "4.848688"; TPM "6.885686";
R3_2	StringTie	exon	180225	181037	1000	-	.	gene_id "Tcarb.51"; transcript_id "Tcarb.51.4"; exon_number "1"; cov "9.510494";
R3_2	StringTie	exon	181171	181330	1000	-	.	gene_id "Tcarb.51"; transcript_id "Tcarb.51.4"; exon_number "2"; cov "15.255568";
R3_2	StringTie	exon	181424	181605	1000	-	.	gene_id "Tcarb.51"; transcript_id "Tcarb.51.4"; exon_number "3"; cov "18.128714";
R3_2	StringTie	exon	181850	181961	1000	-	.	gene_id "Tcarb.51"; transcript_id "Tcarb.51.4"; exon_number "4"; cov "24.615755";
R3_2	StringTie	exon	182023	183225	1000	-	.	gene_id "Tcarb.51"; transcript_id "Tcarb.51.4"; exon_number "5"; cov "4.451630";
R3_2	StringTie	transcript	180225	183225	1000	-	.	gene_id "Tcarb.51"; transcript_id "Tcarb.51.5"; cov "3.649846"; FPKM "2.025122"; TPM "2.875903";
R3_2	StringTie	exon	180225	181037	1000	-	.	gene_id "Tcarb.51"; transcript_id "Tcarb.51.5"; exon_number "1"; cov "4.302745";
R3_2	StringTie	exon	181171	181330	1000	-	.	gene_id "Tcarb.51"; transcript_id "Tcarb.51.5"; exon_number "2"; cov "6.901936";
R3_2	StringTie	exon	181424	181961	1000	-	.	gene_id "Tcarb.51"; transcript_id "Tcarb.51.5"; exon_number "3"; cov "9.623565";
R3_2	StringTie	exon	182023	183225	1000	-	.	gene_id "Tcarb.51"; transcript_id "Tcarb.51.5"; exon_number "4"; cov "0.104539";
R3_2	StringTie	transcript	184451	187892	1000	+	.	gene_id "Tcarb.52"; transcript_id "Tcarb.52.1"; cov "3.903141"; FPKM "2.165663"; TPM "3.075487";
R3_2	StringTie	exon	184451	184667	1000	+	.	gene_id "Tcarb.52"; transcript_id "Tcarb.52.1"; exon_number "1"; cov "1.112747";
R3_2	StringTie	exon	184844	185037	1000	+	.	gene_id "Tcarb.52"; transcript_id "Tcarb.52.1"; exon_number "2"; cov "13.316707";
R3_2	StringTie	exon	185166	185300	1000	+	.	gene_id "Tcarb.52"; transcript_id "Tcarb.52.1"; exon_number "3"; cov "22.182312";
R3_2	StringTie	exon	185368	185513	1000	+	.	gene_id "Tcarb.52"; transcript_id "Tcarb.52.1"; exon_number "4"; cov "6.822429";
R3_2	StringTie	exon	185590	185751	1000	+	.	gene_id "Tcarb.52"; transcript_id "Tcarb.52.1"; exon_number "5"; cov "3.197218";
R3_2	StringTie	exon	185824	186381	1000	+	.	gene_id "Tcarb.52"; transcript_id "Tcarb.52.1"; exon_number "6"; cov "1.223766";
R3_2	StringTie	exon	186828	187892	1000	+	.	gene_id "Tcarb.52"; transcript_id "Tcarb.52.1"; exon_number "7"; cov "1.550870";
R3_2	StringTie	transcript	184803	187892	1000	+	.	gene_id "Tcarb.52"; transcript_id "Tcarb.52.2"; cov "5.185803"; FPKM "2.877350"; TPM "4.086163";
R3_2	StringTie	exon	184803	185037	1000	+	.	gene_id "Tcarb.52"; transcript_id "Tcarb.52.2"; exon_number "1"; cov "14.000593";
R3_2	StringTie	exon	185166	185300	1000	+	.	gene_id "Tcarb.52"; transcript_id "Tcarb.52.2"; exon_number "2"; cov "27.594391";
R3_2	StringTie	exon	185368	185513	1000	+	.	gene_id "Tcarb.52"; transcript_id "Tcarb.52.2"; exon_number "3"; cov "8.486977";
R3_2	StringTie	exon	185590	185751	1000	+	.	gene_id "Tcarb.52"; transcript_id "Tcarb.52.2"; exon_number "4"; cov "4.074153";
R3_2	StringTie	exon	185824	186381	1000	+	.	gene_id "Tcarb.52"; transcript_id "Tcarb.52.2"; exon_number "5"; cov "1.559422";
R3_2	StringTie	exon	186828	187892	1000	+	.	gene_id "Tcarb.52"; transcript_id "Tcarb.52.2"; exon_number "6"; cov "2.016791";
R3_2	StringTie	transcript	184803	187892	1000	+	.	gene_id "Tcarb.52"; transcript_id "Tcarb.52.3"; cov "3.662006"; FPKM "2.031869"; TPM "2.885484";
R3_2	StringTie	exon	184803	185037	1000	+	.	gene_id "Tcarb.52"; transcript_id "Tcarb.52.3"; exon_number "1"; cov "9.786936";
R3_2	StringTie	exon	185166	185404	1000	+	.	gene_id "Tcarb.52"; transcript_id "Tcarb.52.3"; exon_number "2"; cov "13.663589";
R3_2	StringTie	exon	185590	185751	1000	+	.	gene_id "Tcarb.52"; transcript_id "Tcarb.52.3"; exon_number "3"; cov "3.067186";
R3_2	StringTie	exon	185824	186381	1000	+	.	gene_id "Tcarb.52"; transcript_id "Tcarb.52.3"; exon_number "4"; cov "1.173995";
R3_2	StringTie	exon	186828	187892	1000	+	.	gene_id "Tcarb.52"; transcript_id "Tcarb.52.3"; exon_number "5"; cov "1.460066";
R3_2	StringTie	transcript	185820	193450	1000	-	.	gene_id "Tcarb.53"; transcript_id "Tcarb.53.1"; cov "10.688632"; FPKM "5.930602"; TPM "8.422128";
R3_2	StringTie	exon	185820	186470	1000	-	.	gene_id "Tcarb.53"; transcript_id "Tcarb.53.1"; exon_number "1"; cov "0.390324";
R3_2	StringTie	exon	186535	187007	1000	-	.	gene_id "Tcarb.53"; transcript_id "Tcarb.53.1"; exon_number "2"; cov "10.502566";
R3_2	StringTie	exon	187094	187256	1000	-	.	gene_id "Tcarb.53"; transcript_id "Tcarb.53.1"; exon_number "3"; cov "15.245875";
R3_2	StringTie	exon	187342	187585	1000	-	.	gene_id "Tcarb.53"; transcript_id "Tcarb.53.1"; exon_number "4"; cov "17.010126";
R3_2	StringTie	exon	187700	187849	1000	-	.	gene_id "Tcarb.53"; transcript_id "Tcarb.53.1"; exon_number "5"; cov "26.015583";
R3_2	StringTie	exon	188016	188161	1000	-	.	gene_id "Tcarb.53"; transcript_id "Tcarb.53.1"; exon_number "6"; cov "32.142696";
R3_2	StringTie	exon	188246	188422	1000	-	.	gene_id "Tcarb.53"; transcript_id "Tcarb.53.1"; exon_number "7"; cov "26.693975";
R3_2	StringTie	exon	188500	188617	1000	-	.	gene_id "Tcarb.53"; transcript_id "Tcarb.53.1"; exon_number "8"; cov "20.247835";
R3_2	StringTie	exon	188702	188902	1000	-	.	gene_id "Tcarb.53"; transcript_id "Tcarb.53.1"; exon_number "9"; cov "17.504114";
R3_2	StringTie	exon	189027	189137	1000	-	.	gene_id "Tcarb.53"; transcript_id "Tcarb.53.1"; exon_number "10"; cov "7.076855";
R3_2	StringTie	exon	189228	189421	1000	-	.	gene_id "Tcarb.53"; transcript_id "Tcarb.53.1"; exon_number "11"; cov "3.483226";
R3_2	StringTie	exon	189524	189850	1000	-	.	gene_id "Tcarb.53"; transcript_id "Tcarb.53.1"; exon_number "12"; cov "7.521019";
R3_2	StringTie	exon	189942	190394	1000	-	.	gene_id "Tcarb.53"; transcript_id "Tcarb.53.1"; exon_number "13"; cov "16.063557";
R3_2	StringTie	exon	190513	191681	1000	-	.	gene_id "Tcarb.53"; transcript_id "Tcarb.53.1"; exon_number "14"; cov "11.042548";
R3_2	StringTie	exon	191820	191929	1000	-	.	gene_id "Tcarb.53"; transcript_id "Tcarb.53.1"; exon_number "15"; cov "1.048116";
R3_2	StringTie	exon	192776	192961	1000	-	.	gene_id "Tcarb.53"; transcript_id "Tcarb.53.1"; exon_number "16"; cov "3.785999";
R3_2	StringTie	exon	193042	193450	1000	-	.	gene_id "Tcarb.53"; transcript_id "Tcarb.53.1"; exon_number "17"; cov "1.106416";
R3_2	StringTie	transcript	185820	193450	1000	-	.	gene_id "Tcarb.53"; transcript_id "Tcarb.53.2"; cov "7.163149"; FPKM "3.974483"; TPM "5.644217";
R3_2	StringTie	exon	185820	186712	1000	-	.	gene_id "Tcarb.53"; transcript_id "Tcarb.53.2"; exon_number "1"; cov "7.043855";
R3_2	StringTie	exon	186803	187007	1000	-	.	gene_id "Tcarb.53"; transcript_id "Tcarb.53.2"; exon_number "2"; cov "21.316202";
R3_2	StringTie	exon	187094	187256	1000	-	.	gene_id "Tcarb.53"; transcript_id "Tcarb.53.2"; exon_number "3"; cov "15.570263";
R3_2	StringTie	exon	187342	187849	1000	-	.	gene_id "Tcarb.53"; transcript_id "Tcarb.53.2"; exon_number "4"; cov "15.657194";
R3_2	StringTie	exon	188016	188161	1000	-	.	gene_id "Tcarb.53"; transcript_id "Tcarb.53.2"; exon_number "5"; cov "13.066902";
R3_2	StringTie	exon	188246	188422	1000	-	.	gene_id "Tcarb.53"; transcript_id "Tcarb.53.2"; exon_number "6"; cov "10.851846";
R3_2	StringTie	exon	188500	188617	1000	-	.	gene_id "Tcarb.53"; transcript_id "Tcarb.53.2"; exon_number "7"; cov "8.231308";
R3_2	StringTie	exon	188702	188902	1000	-	.	gene_id "Tcarb.53"; transcript_id "Tcarb.53.2"; exon_number "8"; cov "7.115911";
R3_2	StringTie	exon	189027	189137	1000	-	.	gene_id "Tcarb.53"; transcript_id "Tcarb.53.2"; exon_number "9"; cov "2.876939";
R3_2	StringTie	exon	189228	189421	1000	-	.	gene_id "Tcarb.53"; transcript_id "Tcarb.53.2"; exon_number "10"; cov "1.416028";
R3_2	StringTie	exon	189524	189850	1000	-	.	gene_id "Tcarb.53"; transcript_id "Tcarb.53.2"; exon_number "11"; cov "3.288797";
R3_2	StringTie	exon	189942	190394	1000	-	.	gene_id "Tcarb.53"; transcript_id "Tcarb.53.2"; exon_number "12"; cov "7.050933";
R3_2	StringTie	exon	190513	191681	1000	-	.	gene_id "Tcarb.53"; transcript_id "Tcarb.53.2"; exon_number "13"; cov "4.847013";
R3_2	StringTie	exon	191820	191929	1000	-	.	gene_id "Tcarb.53"; transcript_id "Tcarb.53.2"; exon_number "14"; cov "0.460060";
R3_2	StringTie	exon	192776	192961	1000	-	.	gene_id "Tcarb.53"; transcript_id "Tcarb.53.2"; exon_number "15"; cov "1.661825";
R3_2	StringTie	exon	193042	193450	1000	-	.	gene_id "Tcarb.53"; transcript_id "Tcarb.53.2"; exon_number "16"; cov "0.485650";
R3_2	StringTie	transcript	185820	193450	1000	-	.	gene_id "Tcarb.53"; transcript_id "Tcarb.53.3"; cov "6.195890"; FPKM "3.437798"; TPM "4.882063";
R3_2	StringTie	exon	185820	186470	1000	-	.	gene_id "Tcarb.53"; transcript_id "Tcarb.53.3"; exon_number "1"; cov "7.695402";
R3_2	StringTie	exon	186547	186712	1000	-	.	gene_id "Tcarb.53"; transcript_id "Tcarb.53.3"; exon_number "2"; cov "6.467641";
R3_2	StringTie	exon	186803	187007	1000	-	.	gene_id "Tcarb.53"; transcript_id "Tcarb.53.3"; exon_number "3"; cov "15.827003";
R3_2	StringTie	exon	187094	187849	1000	-	.	gene_id "Tcarb.53"; transcript_id "Tcarb.53.3"; exon_number "4"; cov "12.367064";
R3_2	StringTie	exon	188016	188161	1000	-	.	gene_id "Tcarb.53"; transcript_id "Tcarb.53.3"; exon_number "5"; cov "11.025004";
R3_2	StringTie	exon	188246	188422	1000	-	.	gene_id "Tcarb.53"; transcript_id "Tcarb.53.3"; exon_number "6"; cov "9.156084";
R3_2	StringTie	exon	188500	188617	1000	-	.	gene_id "Tcarb.53"; transcript_id "Tcarb.53.3"; exon_number "7"; cov "6.945045";
R3_2	StringTie	exon	188702	188902	1000	-	.	gene_id "Tcarb.53"; transcript_id "Tcarb.53.3"; exon_number "8"; cov "6.003944";
R3_2	StringTie	exon	189027	189137	1000	-	.	gene_id "Tcarb.53"; transcript_id "Tcarb.53.3"; exon_number "9"; cov "2.427375";
R3_2	StringTie	exon	189228	189421	1000	-	.	gene_id "Tcarb.53"; transcript_id "Tcarb.53.3"; exon_number "10"; cov "1.194753";
R3_2	StringTie	exon	189524	189850	1000	-	.	gene_id "Tcarb.53"; transcript_id "Tcarb.53.3"; exon_number "11"; cov "2.787385";
R3_2	StringTie	exon	189942	190394	1000	-	.	gene_id "Tcarb.53"; transcript_id "Tcarb.53.3"; exon_number "12"; cov "5.977282";
R3_2	StringTie	exon	190513	191681	1000	-	.	gene_id "Tcarb.53"; transcript_id "Tcarb.53.3"; exon_number "13"; cov "4.108955";
R3_2	StringTie	exon	191820	191929	1000	-	.	gene_id "Tcarb.53"; transcript_id "Tcarb.53.3"; exon_number "14"; cov "0.390006";
R3_2	StringTie	exon	192776	192961	1000	-	.	gene_id "Tcarb.53"; transcript_id "Tcarb.53.3"; exon_number "15"; cov "1.408778";
R3_2	StringTie	exon	193042	193450	1000	-	.	gene_id "Tcarb.53"; transcript_id "Tcarb.53.3"; exon_number "16"; cov "0.411699";
R3_2	StringTie	transcript	185820	193450	1000	-	.	gene_id "Tcarb.53"; transcript_id "Tcarb.53.4"; cov "5.839265"; FPKM "3.239924"; TPM "4.601059";
R3_2	StringTie	exon	185820	186470	1000	-	.	gene_id "Tcarb.53"; transcript_id "Tcarb.53.4"; exon_number "1"; cov "0.435312";
R3_2	StringTie	exon	186547	187849	1000	-	.	gene_id "Tcarb.53"; transcript_id "Tcarb.53.4"; exon_number "2"; cov "12.905909";
R3_2	StringTie	exon	188016	188161	1000	-	.	gene_id "Tcarb.53"; transcript_id "Tcarb.53.4"; exon_number "3"; cov "11.689994";
R3_2	StringTie	exon	188246	188422	1000	-	.	gene_id "Tcarb.53"; transcript_id "Tcarb.53.4"; exon_number "4"; cov "9.708345";
R3_2	StringTie	exon	188500	188617	1000	-	.	gene_id "Tcarb.53"; transcript_id "Tcarb.53.4"; exon_number "5"; cov "7.363946";
R3_2	StringTie	exon	188702	188902	1000	-	.	gene_id "Tcarb.53"; transcript_id "Tcarb.53.4"; exon_number "6"; cov "6.366081";
R3_2	StringTie	exon	189027	189137	1000	-	.	gene_id "Tcarb.53"; transcript_id "Tcarb.53.4"; exon_number "7"; cov "2.573785";
R3_2	StringTie	exon	189228	189421	1000	-	.	gene_id "Tcarb.53"; transcript_id "Tcarb.53.4"; exon_number "8"; cov "1.266816";
R3_2	StringTie	exon	189524	189850	1000	-	.	gene_id "Tcarb.53"; transcript_id "Tcarb.53.4"; exon_number "9"; cov "2.896408";
R3_2	StringTie	exon	189942	190394	1000	-	.	gene_id "Tcarb.53"; transcript_id "Tcarb.53.4"; exon_number "10"; cov "6.204769";
R3_2	StringTie	exon	190513	191681	1000	-	.	gene_id "Tcarb.53"; transcript_id "Tcarb.53.4"; exon_number "11"; cov "4.265336";
R3_2	StringTie	exon	191820	191929	1000	-	.	gene_id "Tcarb.53"; transcript_id "Tcarb.53.4"; exon_number "12"; cov "0.404849";
R3_2	StringTie	exon	192776	192961	1000	-	.	gene_id "Tcarb.53"; transcript_id "Tcarb.53.4"; exon_number "13"; cov "1.462394";
R3_2	StringTie	exon	193042	193450	1000	-	.	gene_id "Tcarb.53"; transcript_id "Tcarb.53.4"; exon_number "14"; cov "0.427368";
R3_2	StringTie	transcript	185820	188424	1000	-	.	gene_id "Tcarb.53"; transcript_id "Tcarb.53.5"; cov "3.439060"; FPKM "1.908167"; TPM "2.709814";
R3_2	StringTie	exon	185820	186470	1000	-	.	gene_id "Tcarb.53"; transcript_id "Tcarb.53.5"; exon_number "1"; cov "0.152125";
R3_2	StringTie	exon	186547	187007	1000	-	.	gene_id "Tcarb.53"; transcript_id "Tcarb.53.5"; exon_number "2"; cov "4.194638";
R3_2	StringTie	exon	187094	187585	1000	-	.	gene_id "Tcarb.53"; transcript_id "Tcarb.53.5"; exon_number "3"; cov "6.492552";
R3_2	StringTie	exon	187700	188161	1000	-	.	gene_id "Tcarb.53"; transcript_id "Tcarb.53.5"; exon_number "4"; cov "5.222763";
R3_2	StringTie	exon	188246	188424	1000	-	.	gene_id "Tcarb.53"; transcript_id "Tcarb.53.5"; exon_number "5"; cov "0.450709";
R3_2	StringTie	transcript	185820	188424	1000	-	.	gene_id "Tcarb.53"; transcript_id "Tcarb.53.6"; cov "5.828592"; FPKM "3.234002"; TPM "4.592650";
R3_2	StringTie	exon	185820	186470	1000	-	.	gene_id "Tcarb.53"; transcript_id "Tcarb.53.6"; exon_number "1"; cov "0.361398";
R3_2	StringTie	exon	186535	188424	1000	-	.	gene_id "Tcarb.53"; transcript_id "Tcarb.53.6"; exon_number "2"; cov "7.711737";
R3_2	StringTie	transcript	199824	203422	1000	-	.	gene_id "Tcarb.54"; transcript_id "Tcarb.54.1"; cov "19.130299"; FPKM "10.614472"; TPM "15.073753";
R3_2	StringTie	exon	199824	200172	1000	-	.	gene_id "Tcarb.54"; transcript_id "Tcarb.54.1"; exon_number "1"; cov "11.265793";
R3_2	StringTie	exon	200248	200364	1000	-	.	gene_id "Tcarb.54"; transcript_id "Tcarb.54.1"; exon_number "2"; cov "5.114666";
R3_2	StringTie	exon	200439	200597	1000	-	.	gene_id "Tcarb.54"; transcript_id "Tcarb.54.1"; exon_number "3"; cov "8.184746";
R3_2	StringTie	exon	200808	200990	1000	-	.	gene_id "Tcarb.54"; transcript_id "Tcarb.54.1"; exon_number "4"; cov "35.710991";
R3_2	StringTie	exon	201107	201276	1000	-	.	gene_id "Tcarb.54"; transcript_id "Tcarb.54.1"; exon_number "5"; cov "27.462137";
R3_2	StringTie	exon	201350	201664	1000	-	.	gene_id "Tcarb.54"; transcript_id "Tcarb.54.1"; exon_number "6"; cov "27.067154";
R3_2	StringTie	exon	201812	202088	1000	-	.	gene_id "Tcarb.54"; transcript_id "Tcarb.54.1"; exon_number "7"; cov "28.244583";
R3_2	StringTie	exon	203220	203422	1000	-	.	gene_id "Tcarb.54"; transcript_id "Tcarb.54.1"; exon_number "8"; cov "2.625063";
R3_2	StringTie	transcript	199824	202865	1000	-	.	gene_id "Tcarb.54"; transcript_id "Tcarb.54.2"; cov "2.889005"; FPKM "1.602968"; TPM "2.276397";
R3_2	StringTie	exon	199824	200172	1000	-	.	gene_id "Tcarb.54"; transcript_id "Tcarb.54.2"; exon_number "1"; cov "1.536245";
R3_2	StringTie	exon	200248	200364	1000	-	.	gene_id "Tcarb.54"; transcript_id "Tcarb.54.2"; exon_number "2"; cov "0.697455";
R3_2	StringTie	exon	200439	200597	1000	-	.	gene_id "Tcarb.54"; transcript_id "Tcarb.54.2"; exon_number "3"; cov "1.116102";
R3_2	StringTie	exon	200808	200990	1000	-	.	gene_id "Tcarb.54"; transcript_id "Tcarb.54.2"; exon_number "4"; cov "4.869681";
R3_2	StringTie	exon	201107	201276	1000	-	.	gene_id "Tcarb.54"; transcript_id "Tcarb.54.2"; exon_number "5"; cov "3.744838";
R3_2	StringTie	exon	201350	201664	1000	-	.	gene_id "Tcarb.54"; transcript_id "Tcarb.54.2"; exon_number "6"; cov "3.690976";
R3_2	StringTie	exon	201812	202088	1000	-	.	gene_id "Tcarb.54"; transcript_id "Tcarb.54.2"; exon_number "7"; cov "3.851534";
R3_2	StringTie	exon	202837	202865	1000	-	.	gene_id "Tcarb.54"; transcript_id "Tcarb.54.2"; exon_number "8"; cov "2.310345";
R3_2	StringTie	transcript	205190	208144	1000	+	.	gene_id "Tcarb.55"; transcript_id "Tcarb.55.1"; cov "3.160160"; FPKM "1.753419"; TPM "2.490054";
R3_2	StringTie	exon	205190	205537	1000	+	.	gene_id "Tcarb.55"; transcript_id "Tcarb.55.1"; exon_number "1"; cov "2.080460";
R3_2	StringTie	exon	206295	206804	1000	+	.	gene_id "Tcarb.55"; transcript_id "Tcarb.55.1"; exon_number "2"; cov "4.317217";
R3_2	StringTie	exon	206888	207247	1000	+	.	gene_id "Tcarb.55"; transcript_id "Tcarb.55.1"; exon_number "3"; cov "3.438407";
R3_2	StringTie	exon	207321	207543	1000	+	.	gene_id "Tcarb.55"; transcript_id "Tcarb.55.1"; exon_number "4"; cov "5.762096";
R3_2	StringTie	exon	207635	208144	1000	+	.	gene_id "Tcarb.55"; transcript_id "Tcarb.55.1"; exon_number "5"; cov "1.405720";
R3_2	StringTie	transcript	209757	213479	1000	-	.	gene_id "Tcarb.54"; transcript_id "Tcarb.54.3"; cov "68.903618"; FPKM "38.231266"; TPM "54.292732";
R3_2	StringTie	exon	209757	209936	1000	-	.	gene_id "Tcarb.54"; transcript_id "Tcarb.54.3"; exon_number "1"; cov "101.908813";
R3_2	StringTie	exon	210018	210088	1000	-	.	gene_id "Tcarb.54"; transcript_id "Tcarb.54.3"; exon_number "2"; cov "141.500488";
R3_2	StringTie	exon	210191	210303	1000	-	.	gene_id "Tcarb.54"; transcript_id "Tcarb.54.3"; exon_number "3"; cov "73.737236";
R3_2	StringTie	exon	211156	211370	1000	-	.	gene_id "Tcarb.54"; transcript_id "Tcarb.54.3"; exon_number "4"; cov "32.710506";
R3_2	StringTie	exon	211685	211859	1000	-	.	gene_id "Tcarb.54"; transcript_id "Tcarb.54.3"; exon_number "5"; cov "63.024151";
R3_2	StringTie	exon	213356	213479	1000	-	.	gene_id "Tcarb.54"; transcript_id "Tcarb.54.3"; exon_number "6"; cov "49.200298";
R3_2	StringTie	transcript	209757	213479	1000	-	.	gene_id "Tcarb.54"; transcript_id "Tcarb.54.4"; cov "54.669746"; FPKM "30.333582"; TPM "43.077129";
R3_2	StringTie	exon	209757	209936	1000	-	.	gene_id "Tcarb.54"; transcript_id "Tcarb.54.4"; exon_number "1"; cov "43.873726";
R3_2	StringTie	exon	210018	210088	1000	-	.	gene_id "Tcarb.54"; transcript_id "Tcarb.54.4"; exon_number "2"; cov "60.918724";
R3_2	StringTie	exon	211156	211370	1000	-	.	gene_id "Tcarb.54"; transcript_id "Tcarb.54.4"; exon_number "3"; cov "40.865673";
R3_2	StringTie	exon	211685	211859	1000	-	.	gene_id "Tcarb.54"; transcript_id "Tcarb.54.4"; exon_number "4"; cov "77.699478";
R3_2	StringTie	exon	213356	213479	1000	-	.	gene_id "Tcarb.54"; transcript_id "Tcarb.54.4"; exon_number "5"; cov "60.669205";
R3_2	StringTie	transcript	209757	210671	1000	-	.	gene_id "Tcarb.54"; transcript_id "Tcarb.54.5"; cov "9.247374"; FPKM "5.130918"; TPM "7.286485";
R3_2	StringTie	exon	209757	209936	1000	-	.	gene_id "Tcarb.54"; transcript_id "Tcarb.54.5"; exon_number "1"; cov "12.421578";
R3_2	StringTie	exon	210018	210088	1000	-	.	gene_id "Tcarb.54"; transcript_id "Tcarb.54.5"; exon_number "2"; cov "17.499708";
R3_2	StringTie	exon	210191	210303	1000	-	.	gene_id "Tcarb.54"; transcript_id "Tcarb.54.5"; exon_number "3"; cov "9.119263";
R3_2	StringTie	exon	210513	210671	1000	-	.	gene_id "Tcarb.54"; transcript_id "Tcarb.54.5"; exon_number "4"; cov "2.059979";
R3_2	StringTie	transcript	210805	213479	1000	-	.	gene_id "Tcarb.54"; transcript_id "Tcarb.54.6"; cov "7.464180"; FPKM "4.141510"; TPM "5.881414";
R3_2	StringTie	exon	210805	211370	1000	-	.	gene_id "Tcarb.54"; transcript_id "Tcarb.54.6"; exon_number "1"; cov "4.506830";
R3_2	StringTie	exon	211685	211855	1000	-	.	gene_id "Tcarb.54"; transcript_id "Tcarb.54.6"; exon_number "2"; cov "14.017371";
R3_2	StringTie	exon	213356	213479	1000	-	.	gene_id "Tcarb.54"; transcript_id "Tcarb.54.6"; exon_number "3"; cov "11.925996";
R3_2	StringTie	transcript	224832	226260	1000	.	.	gene_id "Tcarb.56"; transcript_id "Tcarb.56.1"; cov "20.395382"; FPKM "11.316405"; TPM "16.070580";
R3_2	StringTie	exon	224832	226260	1000	.	.	gene_id "Tcarb.56"; transcript_id "Tcarb.56.1"; exon_number "1"; cov "20.395382";
R3_2	StringTie	transcript	214805	220890	1000	+	.	gene_id "Tcarb.57"; transcript_id "Tcarb.57.1"; cov "11.009544"; FPKM "6.108661"; TPM "8.674991";
R3_2	StringTie	exon	214805	215079	1000	+	.	gene_id "Tcarb.57"; transcript_id "Tcarb.57.1"; exon_number "1"; cov "11.001919";
R3_2	StringTie	exon	215186	215447	1000	+	.	gene_id "Tcarb.57"; transcript_id "Tcarb.57.1"; exon_number "2"; cov "7.884109";
R3_2	StringTie	exon	215546	216135	1000	+	.	gene_id "Tcarb.57"; transcript_id "Tcarb.57.1"; exon_number "3"; cov "16.849186";
R3_2	StringTie	exon	216229	216446	1000	+	.	gene_id "Tcarb.57"; transcript_id "Tcarb.57.1"; exon_number "4"; cov "12.000002";
R3_2	StringTie	exon	216557	216751	1000	+	.	gene_id "Tcarb.57"; transcript_id "Tcarb.57.1"; exon_number "5"; cov "9.281120";
R3_2	StringTie	exon	216832	217063	1000	+	.	gene_id "Tcarb.57"; transcript_id "Tcarb.57.1"; exon_number "6"; cov "9.416668";
R3_2	StringTie	exon	219885	220079	1000	+	.	gene_id "Tcarb.57"; transcript_id "Tcarb.57.1"; exon_number "7"; cov "5.825641";
R3_2	StringTie	exon	220206	220515	1000	+	.	gene_id "Tcarb.57"; transcript_id "Tcarb.57.1"; exon_number "8"; cov "11.943226";
R3_2	StringTie	exon	220613	220890	1000	+	.	gene_id "Tcarb.57"; transcript_id "Tcarb.57.1"; exon_number "9"; cov "5.929199";
R3_2	StringTie	transcript	214805	217341	1000	+	.	gene_id "Tcarb.57"; transcript_id "Tcarb.57.2"; cov "3.030303"; FPKM "1.681368"; TPM "2.387733";
R3_2	StringTie	exon	214805	215079	1000	+	.	gene_id "Tcarb.57"; transcript_id "Tcarb.57.2"; exon_number "1"; cov "2.750479";
R3_2	StringTie	exon	215186	215447	1000	+	.	gene_id "Tcarb.57"; transcript_id "Tcarb.57.2"; exon_number "2"; cov "1.971027";
R3_2	StringTie	exon	215546	216135	1000	+	.	gene_id "Tcarb.57"; transcript_id "Tcarb.57.2"; exon_number "3"; cov "4.212296";
R3_2	StringTie	exon	216229	216446	1000	+	.	gene_id "Tcarb.57"; transcript_id "Tcarb.57.2"; exon_number "4"; cov "3.000000";
R3_2	StringTie	exon	216557	216751	1000	+	.	gene_id "Tcarb.57"; transcript_id "Tcarb.57.2"; exon_number "5"; cov "2.320279";
R3_2	StringTie	exon	216880	217341	1000	+	.	gene_id "Tcarb.57"; transcript_id "Tcarb.57.2"; exon_number "6"; cov "2.602092";
R3_2	StringTie	transcript	227284	231876	1000	-	.	gene_id "Tcarb.58"; transcript_id "Tcarb.58.1"; cov "6.676480"; FPKM "3.704454"; TPM "5.260745";
R3_2	StringTie	exon	227284	227749	1000	-	.	gene_id "Tcarb.58"; transcript_id "Tcarb.58.1"; exon_number "1"; cov "4.174096";
R3_2	StringTie	exon	227856	228171	1000	-	.	gene_id "Tcarb.58"; transcript_id "Tcarb.58.1"; exon_number "2"; cov "5.979827";
R3_2	StringTie	exon	228870	229277	1000	-	.	gene_id "Tcarb.58"; transcript_id "Tcarb.58.1"; exon_number "3"; cov "4.148055";
R3_2	StringTie	exon	229428	229946	1000	-	.	gene_id "Tcarb.58"; transcript_id "Tcarb.58.1"; exon_number "4"; cov "8.421624";
R3_2	StringTie	exon	230029	230131	1000	-	.	gene_id "Tcarb.58"; transcript_id "Tcarb.58.1"; exon_number "5"; cov "10.422174";
R3_2	StringTie	exon	230238	230806	1000	-	.	gene_id "Tcarb.58"; transcript_id "Tcarb.58.1"; exon_number "6"; cov "13.604111";
R3_2	StringTie	exon	230908	231158	1000	-	.	gene_id "Tcarb.58"; transcript_id "Tcarb.58.1"; exon_number "7"; cov "2.839784";
R3_2	StringTie	exon	231426	231466	1000	-	.	gene_id "Tcarb.58"; transcript_id "Tcarb.58.1"; exon_number "8"; cov "1.182201";
R3_2	StringTie	exon	231580	231876	1000	-	.	gene_id "Tcarb.58"; transcript_id "Tcarb.58.1"; exon_number "9"; cov "1.197591";
R3_2	StringTie	transcript	227284	231876	1000	-	.	gene_id "Tcarb.58"; transcript_id "Tcarb.58.2"; cov "2.768184"; FPKM "1.535931"; TPM "2.181196";
R3_2	StringTie	exon	227284	227749	1000	-	.	gene_id "Tcarb.58"; transcript_id "Tcarb.58.2"; exon_number "1"; cov "2.365321";
R3_2	StringTie	exon	227856	228171	1000	-	.	gene_id "Tcarb.58"; transcript_id "Tcarb.58.2"; exon_number "2"; cov "3.388569";
R3_2	StringTie	exon	228870	229277	1000	-	.	gene_id "Tcarb.58"; transcript_id "Tcarb.58.2"; exon_number "3"; cov "2.350564";
R3_2	StringTie	exon	229428	230131	1000	-	.	gene_id "Tcarb.58"; transcript_id "Tcarb.58.2"; exon_number "4"; cov "4.423230";
R3_2	StringTie	exon	230238	230467	1000	-	.	gene_id "Tcarb.58"; transcript_id "Tcarb.58.2"; exon_number "5"; cov "4.802926";
R3_2	StringTie	exon	230569	231158	1000	-	.	gene_id "Tcarb.58"; transcript_id "Tcarb.58.2"; exon_number "6"; cov "1.689452";
R3_2	StringTie	exon	231426	231466	1000	-	.	gene_id "Tcarb.58"; transcript_id "Tcarb.58.2"; exon_number "7"; cov "0.295550";
R3_2	StringTie	exon	231580	231876	1000	-	.	gene_id "Tcarb.58"; transcript_id "Tcarb.58.2"; exon_number "8"; cov "0.299398";
R3_2	StringTie	transcript	231283	231876	1000	-	.	gene_id "Tcarb.58"; transcript_id "Tcarb.58.3"; cov "9.042555"; FPKM "5.017274"; TPM "7.125098";
R3_2	StringTie	exon	231283	231876	1000	-	.	gene_id "Tcarb.58"; transcript_id "Tcarb.58.3"; exon_number "1"; cov "9.042555";
R3_2	StringTie	transcript	242020	243506	1000	-	.	gene_id "Tcarb.59"; transcript_id "Tcarb.59.1"; cov "13.628859"; FPKM "7.561990"; TPM "10.738885";
R3_2	StringTie	exon	242020	242418	1000	-	.	gene_id "Tcarb.59"; transcript_id "Tcarb.59.1"; exon_number "1"; cov "9.126511";
R3_2	StringTie	exon	242509	243131	1000	-	.	gene_id "Tcarb.59"; transcript_id "Tcarb.59.1"; exon_number "2"; cov "21.482698";
R3_2	StringTie	exon	243213	243506	1000	-	.	gene_id "Tcarb.59"; transcript_id "Tcarb.59.1"; exon_number "3"; cov "3.096525";
R3_2	StringTie	transcript	232828	236424	1000	+	.	gene_id "Tcarb.60"; transcript_id "Tcarb.60.1"; cov "39.530563"; FPKM "21.933586"; TPM "31.148180";
R3_2	StringTie	exon	232828	233129	1000	+	.	gene_id "Tcarb.60"; transcript_id "Tcarb.60.1"; exon_number "1"; cov "20.982670";
R3_2	StringTie	exon	233222	233333	1000	+	.	gene_id "Tcarb.60"; transcript_id "Tcarb.60.1"; exon_number "2"; cov "35.895535";
R3_2	StringTie	exon	233458	233834	1000	+	.	gene_id "Tcarb.60"; transcript_id "Tcarb.60.1"; exon_number "3"; cov "39.112995";
R3_2	StringTie	exon	233938	234205	1000	+	.	gene_id "Tcarb.60"; transcript_id "Tcarb.60.1"; exon_number "4"; cov "32.980968";
R3_2	StringTie	exon	234282	234724	1000	+	.	gene_id "Tcarb.60"; transcript_id "Tcarb.60.1"; exon_number "5"; cov "76.047401";
R3_2	StringTie	exon	234802	236424	1000	+	.	gene_id "Tcarb.60"; transcript_id "Tcarb.60.1"; exon_number "6"; cov "34.443905";
R3_2	StringTie	transcript	236884	237586	1000	-	.	gene_id "Tcarb.61"; transcript_id "Tcarb.61.1"; cov "40.093369"; FPKM "22.245859"; TPM "31.591642";
R3_2	StringTie	exon	236884	237013	1000	-	.	gene_id "Tcarb.61"; transcript_id "Tcarb.61.1"; exon_number "1"; cov "30.783607";
R3_2	StringTie	exon	237137	237278	1000	-	.	gene_id "Tcarb.61"; transcript_id "Tcarb.61.1"; exon_number "2"; cov "48.304558";
R3_2	StringTie	exon	237338	237586	1000	-	.	gene_id "Tcarb.61"; transcript_id "Tcarb.61.1"; exon_number "3"; cov "40.269077";
R3_2	StringTie	transcript	235757	237279	1000	-	.	gene_id "Tcarb.61"; transcript_id "Tcarb.61.2"; cov "5.033004"; FPKM "2.792569"; TPM "3.965765";
R3_2	StringTie	exon	235757	236434	1000	-	.	gene_id "Tcarb.61"; transcript_id "Tcarb.61.2"; exon_number "1"; cov "4.166103";
R3_2	StringTie	exon	236537	237013	1000	-	.	gene_id "Tcarb.61"; transcript_id "Tcarb.61.2"; exon_number "2"; cov "7.203200";
R3_2	StringTie	exon	237137	237279	1000	-	.	gene_id "Tcarb.61"; transcript_id "Tcarb.61.2"; exon_number "3"; cov "1.904166";
R3_2	StringTie	transcript	261398	261640	1000	.	.	gene_id "Tcarb.62"; transcript_id "Tcarb.62.1"; cov "6.172840"; FPKM "3.425009"; TPM "4.863901";
R3_2	StringTie	exon	261398	261640	1000	.	.	gene_id "Tcarb.62"; transcript_id "Tcarb.62.1"; exon_number "1"; cov "6.172840";
R3_2	StringTie	transcript	243884	246726	1000	+	.	gene_id "Tcarb.63"; transcript_id "Tcarb.63.1"; cov "66.896851"; FPKM "37.117809"; TPM "52.711498";
R3_2	StringTie	exon	243884	244077	1000	+	.	gene_id "Tcarb.63"; transcript_id "Tcarb.63.1"; exon_number "1"; cov "9.850708";
R3_2	StringTie	exon	244837	245100	1000	+	.	gene_id "Tcarb.63"; transcript_id "Tcarb.63.1"; exon_number "2"; cov "26.265886";
R3_2	StringTie	exon	245637	246031	1000	+	.	gene_id "Tcarb.63"; transcript_id "Tcarb.63.1"; exon_number "3"; cov "79.279861";
R3_2	StringTie	exon	246115	246358	1000	+	.	gene_id "Tcarb.63"; transcript_id "Tcarb.63.1"; exon_number "4"; cov "194.013351";
R3_2	StringTie	exon	246438	246726	1000	+	.	gene_id "Tcarb.63"; transcript_id "Tcarb.63.1"; exon_number "5"; cov "18.058823";
R3_2	StringTie	transcript	249155	251436	1000	+	.	gene_id "Tcarb.64"; transcript_id "Tcarb.64.1"; cov "5.145617"; FPKM "2.855052"; TPM "4.054498";
R3_2	StringTie	exon	249155	249503	1000	+	.	gene_id "Tcarb.64"; transcript_id "Tcarb.64.1"; exon_number "1"; cov "3.286891";
R3_2	StringTie	exon	249627	249790	1000	+	.	gene_id "Tcarb.64"; transcript_id "Tcarb.64.1"; exon_number "2"; cov "8.114499";
R3_2	StringTie	exon	251314	251436	1000	+	.	gene_id "Tcarb.64"; transcript_id "Tcarb.64.1"; exon_number "3"; cov "6.461058";
R3_2	StringTie	transcript	251754	252083	1000	+	.	gene_id "Tcarb.65"; transcript_id "Tcarb.65.1"; cov "2.860948"; FPKM "1.587401"; TPM "2.254289";
R3_2	StringTie	exon	251754	251845	1000	+	.	gene_id "Tcarb.65"; transcript_id "Tcarb.65.1"; exon_number "1"; cov "1.974604";
R3_2	StringTie	exon	251943	252083	1000	+	.	gene_id "Tcarb.65"; transcript_id "Tcarb.65.1"; exon_number "2"; cov "3.439272";
R3_2	StringTie	transcript	251754	252083	1000	+	.	gene_id "Tcarb.65"; transcript_id "Tcarb.65.2"; cov "4.324135"; FPKM "2.399252"; TPM "3.407210";
R3_2	StringTie	exon	251754	252083	1000	+	.	gene_id "Tcarb.65"; transcript_id "Tcarb.65.2"; exon_number "1"; cov "4.324135";
R3_2	StringTie	transcript	252366	253125	1000	+	.	gene_id "Tcarb.66"; transcript_id "Tcarb.66.1"; cov "7.096973"; FPKM "3.937765"; TPM "5.592073";
R3_2	StringTie	exon	252366	252734	1000	+	.	gene_id "Tcarb.66"; transcript_id "Tcarb.66.1"; exon_number "1"; cov "6.867208";
R3_2	StringTie	exon	253043	253125	1000	+	.	gene_id "Tcarb.66"; transcript_id "Tcarb.66.1"; exon_number "2"; cov "8.118457";
R3_2	StringTie	transcript	255614	256809	1000	+	.	gene_id "Tcarb.67"; transcript_id "Tcarb.67.1"; cov "6.751880"; FPKM "3.746290"; TPM "5.320156";
R3_2	StringTie	exon	255614	255674	1000	+	.	gene_id "Tcarb.67"; transcript_id "Tcarb.67.1"; exon_number "1"; cov "5.278688";
R3_2	StringTie	exon	255757	255884	1000	+	.	gene_id "Tcarb.67"; transcript_id "Tcarb.67.1"; exon_number "2"; cov "7.921875";
R3_2	StringTie	exon	256733	256809	1000	+	.	gene_id "Tcarb.67"; transcript_id "Tcarb.67.1"; exon_number "3"; cov "5.974026";
R3_2	StringTie	transcript	247540	258841	1000	-	.	gene_id "Tcarb.68"; transcript_id "Tcarb.68.1"; cov "2.537615"; FPKM "1.407999"; TPM "1.999518";
R3_2	StringTie	exon	247540	248105	1000	-	.	gene_id "Tcarb.68"; transcript_id "Tcarb.68.1"; exon_number "1"; cov "3.149276";
R3_2	StringTie	exon	258624	258841	1000	-	.	gene_id "Tcarb.68"; transcript_id "Tcarb.68.1"; exon_number "2"; cov "0.949541";
R3_2	StringTie	transcript	253232	253556	1000	.	.	gene_id "Tcarb.69"; transcript_id "Tcarb.69.1"; cov "2.778461"; FPKM "1.541633"; TPM "2.189293";
R3_2	StringTie	exon	253232	253556	1000	.	.	gene_id "Tcarb.69"; transcript_id "Tcarb.69.1"; exon_number "1"; cov "2.778461";
R3_2	StringTie	transcript	271485	271803	1000	.	.	gene_id "Tcarb.70"; transcript_id "Tcarb.70.1"; cov "4.702194"; FPKM "2.609019"; TPM "3.705102";
R3_2	StringTie	exon	271485	271803	1000	.	.	gene_id "Tcarb.70"; transcript_id "Tcarb.70.1"; exon_number "1"; cov "4.702194";
R3_2	StringTie	transcript	267739	271325	1000	+	.	gene_id "Tcarb.71"; transcript_id "Tcarb.71.1"; cov "13.575534"; FPKM "7.532403"; TPM "10.696867";
R3_2	StringTie	exon	267739	268822	1000	+	.	gene_id "Tcarb.71"; transcript_id "Tcarb.71.1"; exon_number "1"; cov "3.450307";
R3_2	StringTie	exon	268967	269388	1000	+	.	gene_id "Tcarb.71"; transcript_id "Tcarb.71.1"; exon_number "2"; cov "11.313354";
R3_2	StringTie	exon	269474	269705	1000	+	.	gene_id "Tcarb.71"; transcript_id "Tcarb.71.1"; exon_number "3"; cov "18.630156";
R3_2	StringTie	exon	269795	270048	1000	+	.	gene_id "Tcarb.71"; transcript_id "Tcarb.71.1"; exon_number "4"; cov "16.034313";
R3_2	StringTie	exon	270114	270423	1000	+	.	gene_id "Tcarb.71"; transcript_id "Tcarb.71.1"; exon_number "5"; cov "29.127022";
R3_2	StringTie	exon	270505	270798	1000	+	.	gene_id "Tcarb.71"; transcript_id "Tcarb.71.1"; exon_number "6"; cov "25.651245";
R3_2	StringTie	exon	270875	271065	1000	+	.	gene_id "Tcarb.71"; transcript_id "Tcarb.71.1"; exon_number "7"; cov "26.977268";
R3_2	StringTie	exon	271226	271325	1000	+	.	gene_id "Tcarb.71"; transcript_id "Tcarb.71.1"; exon_number "8"; cov "5.597844";
R3_2	StringTie	transcript	267739	271325	1000	+	.	gene_id "Tcarb.71"; transcript_id "Tcarb.71.2"; cov "8.881984"; FPKM "4.928181"; TPM "6.998576";
R3_2	StringTie	exon	267739	268432	1000	+	.	gene_id "Tcarb.71"; transcript_id "Tcarb.71.2"; exon_number "1"; cov "0.421427";
R3_2	StringTie	exon	268512	269388	1000	+	.	gene_id "Tcarb.71"; transcript_id "Tcarb.71.2"; exon_number "2"; cov "4.526521";
R3_2	StringTie	exon	269474	269705	1000	+	.	gene_id "Tcarb.71"; transcript_id "Tcarb.71.2"; exon_number "3"; cov "13.334209";
R3_2	StringTie	exon	269795	270048	1000	+	.	gene_id "Tcarb.71"; transcript_id "Tcarb.71.2"; exon_number "4"; cov "11.476279";
R3_2	StringTie	exon	270114	270423	1000	+	.	gene_id "Tcarb.71"; transcript_id "Tcarb.71.2"; exon_number "5"; cov "20.847158";
R3_2	StringTie	exon	270505	270798	1000	+	.	gene_id "Tcarb.71"; transcript_id "Tcarb.71.2"; exon_number "6"; cov "18.359434";
R3_2	StringTie	exon	270875	271065	1000	+	.	gene_id "Tcarb.71"; transcript_id "Tcarb.71.2"; exon_number "7"; cov "19.308510";
R3_2	StringTie	exon	271226	271325	1000	+	.	gene_id "Tcarb.71"; transcript_id "Tcarb.71.2"; exon_number "8"; cov "4.006559";
R3_2	StringTie	transcript	267739	271325	1000	+	.	gene_id "Tcarb.71"; transcript_id "Tcarb.71.3"; cov "7.450392"; FPKM "4.133860"; TPM "5.870550";
R3_2	StringTie	exon	267739	268432	1000	+	.	gene_id "Tcarb.71"; transcript_id "Tcarb.71.3"; exon_number "1"; cov "1.264282";
R3_2	StringTie	exon	268967	269388	1000	+	.	gene_id "Tcarb.71"; transcript_id "Tcarb.71.3"; exon_number "2"; cov "5.656677";
R3_2	StringTie	exon	269474	269705	1000	+	.	gene_id "Tcarb.71"; transcript_id "Tcarb.71.3"; exon_number "3"; cov "9.315078";
R3_2	StringTie	exon	269795	270048	1000	+	.	gene_id "Tcarb.71"; transcript_id "Tcarb.71.3"; exon_number "4"; cov "8.017157";
R3_2	StringTie	exon	270114	270423	1000	+	.	gene_id "Tcarb.71"; transcript_id "Tcarb.71.3"; exon_number "5"; cov "14.563511";
R3_2	StringTie	exon	270505	270798	1000	+	.	gene_id "Tcarb.71"; transcript_id "Tcarb.71.3"; exon_number "6"; cov "12.825624";
R3_2	StringTie	exon	270875	271065	1000	+	.	gene_id "Tcarb.71"; transcript_id "Tcarb.71.3"; exon_number "7"; cov "13.488635";
R3_2	StringTie	exon	271226	271325	1000	+	.	gene_id "Tcarb.71"; transcript_id "Tcarb.71.3"; exon_number "8"; cov "2.798922";
R3_2	StringTie	transcript	266423	268742	1000	-	.	gene_id "Tcarb.72"; transcript_id "Tcarb.72.1"; cov "19.546804"; FPKM "10.845571"; TPM "15.401940";
R3_2	StringTie	exon	266423	266829	1000	-	.	gene_id "Tcarb.72"; transcript_id "Tcarb.72.1"; exon_number "1"; cov "14.669741";
R3_2	StringTie	exon	266916	267116	1000	-	.	gene_id "Tcarb.72"; transcript_id "Tcarb.72.1"; exon_number "2"; cov "13.897217";
R3_2	StringTie	exon	267192	267405	1000	-	.	gene_id "Tcarb.72"; transcript_id "Tcarb.72.1"; exon_number "3"; cov "27.494926";
R3_2	StringTie	exon	267494	267616	1000	-	.	gene_id "Tcarb.72"; transcript_id "Tcarb.72.1"; exon_number "4"; cov "27.607679";
R3_2	StringTie	exon	267697	267756	1000	-	.	gene_id "Tcarb.72"; transcript_id "Tcarb.72.1"; exon_number "5"; cov "12.350721";
R3_2	StringTie	exon	267944	268742	1000	-	.	gene_id "Tcarb.72"; transcript_id "Tcarb.72.1"; exon_number "6"; cov "20.623037";
R3_2	StringTie	transcript	266423	268742	1000	-	.	gene_id "Tcarb.72"; transcript_id "Tcarb.72.2"; cov "2.644686"; FPKM "1.467408"; TPM "2.083885";
R3_2	StringTie	exon	266423	266829	1000	-	.	gene_id "Tcarb.72"; transcript_id "Tcarb.72.2"; exon_number "1"; cov "2.031989";
R3_2	StringTie	exon	266916	267113	1000	-	.	gene_id "Tcarb.72"; transcript_id "Tcarb.72.2"; exon_number "2"; cov "1.925292";
R3_2	StringTie	exon	267192	267405	1000	-	.	gene_id "Tcarb.72"; transcript_id "Tcarb.72.2"; exon_number "3"; cov "4.960515";
R3_2	StringTie	exon	267494	267616	1000	-	.	gene_id "Tcarb.72"; transcript_id "Tcarb.72.2"; exon_number "4"; cov "4.980858";
R3_2	StringTie	exon	267697	268742	1000	-	.	gene_id "Tcarb.72"; transcript_id "Tcarb.72.2"; exon_number "5"; cov "2.270758";
R3_2	StringTie	transcript	276189	277054	1000	-	.	gene_id "Tcarb.73"; transcript_id "Tcarb.73.1"; cov "2.678700"; FPKM "1.486280"; TPM "2.110687";
R3_2	StringTie	exon	276189	276351	1000	-	.	gene_id "Tcarb.73"; transcript_id "Tcarb.73.1"; exon_number "1"; cov "2.018405";
R3_2	StringTie	exon	276461	276664	1000	-	.	gene_id "Tcarb.73"; transcript_id "Tcarb.73.1"; exon_number "2"; cov "1.882353";
R3_2	StringTie	exon	276761	276888	1000	-	.	gene_id "Tcarb.73"; transcript_id "Tcarb.73.1"; exon_number "3"; cov "4.640625";
R3_2	StringTie	exon	276996	277054	1000	-	.	gene_id "Tcarb.73"; transcript_id "Tcarb.73.1"; exon_number "4"; cov "3.000000";
R3_2	StringTie	transcript	277423	277865	1000	-	.	gene_id "Tcarb.74"; transcript_id "Tcarb.74.1"; cov "7.990964"; FPKM "4.433797"; TPM "6.296495";
R3_2	StringTie	exon	277423	277633	1000	-	.	gene_id "Tcarb.74"; transcript_id "Tcarb.74.1"; exon_number "1"; cov "8.293839";
R3_2	StringTie	exon	277745	277865	1000	-	.	gene_id "Tcarb.74"; transcript_id "Tcarb.74.1"; exon_number "2"; cov "7.462810";
R3_2	StringTie	transcript	280414	280856	1000	-	.	gene_id "Tcarb.75"; transcript_id "Tcarb.75.1"; cov "7.114058"; FPKM "3.947245"; TPM "5.605535";
R3_2	StringTie	exon	280414	280627	1000	-	.	gene_id "Tcarb.75"; transcript_id "Tcarb.75.1"; exon_number "1"; cov "9.126168";
R3_2	StringTie	exon	280694	280856	1000	-	.	gene_id "Tcarb.75"; transcript_id "Tcarb.75.1"; exon_number "2"; cov "4.472393";
R3_2	StringTie	transcript	272206	274634	1000	-	.	gene_id "Tcarb.76"; transcript_id "Tcarb.76.1"; cov "40.286011"; FPKM "22.352747"; TPM "31.743437";
R3_2	StringTie	exon	272206	272595	1000	-	.	gene_id "Tcarb.76"; transcript_id "Tcarb.76.1"; exon_number "1"; cov "67.953850";
R3_2	StringTie	exon	272672	272890	1000	-	.	gene_id "Tcarb.76"; transcript_id "Tcarb.76.1"; exon_number "2"; cov "42.625301";
R3_2	StringTie	exon	272984	273298	1000	-	.	gene_id "Tcarb.76"; transcript_id "Tcarb.76.1"; exon_number "3"; cov "41.281471";
R3_2	StringTie	exon	273392	273706	1000	-	.	gene_id "Tcarb.76"; transcript_id "Tcarb.76.1"; exon_number "4"; cov "46.481899";
R3_2	StringTie	exon	273799	273979	1000	-	.	gene_id "Tcarb.76"; transcript_id "Tcarb.76.1"; exon_number "5"; cov "30.302174";
R3_2	StringTie	exon	274329	274634	1000	-	.	gene_id "Tcarb.76"; transcript_id "Tcarb.76.1"; exon_number "6"; cov "1.872549";
R3_2	StringTie	transcript	272050	273980	1000	-	.	gene_id "Tcarb.76"; transcript_id "Tcarb.76.2"; cov "9.210157"; FPKM "5.110268"; TPM "7.257160";
R3_2	StringTie	exon	272050	272890	1000	-	.	gene_id "Tcarb.76"; transcript_id "Tcarb.76.2"; exon_number "1"; cov "8.672703";
R3_2	StringTie	exon	272984	273298	1000	-	.	gene_id "Tcarb.76"; transcript_id "Tcarb.76.2"; exon_number "2"; cov "9.878138";
R3_2	StringTie	exon	273392	273706	1000	-	.	gene_id "Tcarb.76"; transcript_id "Tcarb.76.2"; exon_number "3"; cov "11.122534";
R3_2	StringTie	exon	273799	273980	1000	-	.	gene_id "Tcarb.76"; transcript_id "Tcarb.76.2"; exon_number "4"; cov "7.227668";
R3_2	StringTie	transcript	272050	273980	1000	-	.	gene_id "Tcarb.76"; transcript_id "Tcarb.76.3"; cov "4.248618"; FPKM "2.357352"; TPM "3.347706";
R3_2	StringTie	exon	272050	273298	1000	-	.	gene_id "Tcarb.76"; transcript_id "Tcarb.76.3"; exon_number "1"; cov "5.199129";
R3_2	StringTie	exon	273392	273706	1000	-	.	gene_id "Tcarb.76"; transcript_id "Tcarb.76.3"; exon_number "2"; cov "2.133497";
R3_2	StringTie	exon	273799	273980	1000	-	.	gene_id "Tcarb.76"; transcript_id "Tcarb.76.3"; exon_number "3"; cov "1.386394";
R3_2	StringTie	transcript	286233	288976	1000	+	.	gene_id "Tcarb.77"; transcript_id "Tcarb.77.1"; cov "7.125608"; FPKM "3.953653"; TPM "5.614636";
R3_2	StringTie	exon	286233	286358	1000	+	.	gene_id "Tcarb.77"; transcript_id "Tcarb.77.1"; exon_number "1"; cov "2.904762";
R3_2	StringTie	exon	288884	288976	1000	+	.	gene_id "Tcarb.77"; transcript_id "Tcarb.77.1"; exon_number "2"; cov "12.844175";
R3_2	StringTie	transcript	286517	287122	1000	-	.	gene_id "Tcarb.78"; transcript_id "Tcarb.78.1"; cov "76.659119"; FPKM "42.534416"; TPM "60.403694";
R3_2	StringTie	exon	286517	286657	1000	-	.	gene_id "Tcarb.78"; transcript_id "Tcarb.78.1"; exon_number "1"; cov "119.348808";
R3_2	StringTie	exon	286805	286882	1000	-	.	gene_id "Tcarb.78"; transcript_id "Tcarb.78.1"; exon_number "2"; cov "103.750809";
R3_2	StringTie	exon	286963	287122	1000	-	.	gene_id "Tcarb.78"; transcript_id "Tcarb.78.1"; exon_number "3"; cov "21.782894";
R3_2	StringTie	transcript	290538	290771	1000	.	.	gene_id "Tcarb.79"; transcript_id "Tcarb.79.1"; cov "2.547009"; FPKM "1.413211"; TPM "2.006920";
R3_2	StringTie	exon	290538	290771	1000	.	.	gene_id "Tcarb.79"; transcript_id "Tcarb.79.1"; exon_number "1"; cov "2.547009";
R3_2	StringTie	transcript	290960	291323	1000	.	.	gene_id "Tcarb.80"; transcript_id "Tcarb.80.1"; cov "3.288461"; FPKM "1.824607"; TPM "2.591149";
R3_2	StringTie	exon	290960	291323	1000	.	.	gene_id "Tcarb.80"; transcript_id "Tcarb.80.1"; exon_number "1"; cov "3.288461";
R3_2	StringTie	transcript	289161	290013	1000	+	.	gene_id "Tcarb.81"; transcript_id "Tcarb.81.1"; cov "45.821941"; FPKM "25.424366"; TPM "36.105484";
R3_2	StringTie	exon	289161	289383	1000	+	.	gene_id "Tcarb.81"; transcript_id "Tcarb.81.1"; exon_number "1"; cov "19.753363";
R3_2	StringTie	exon	289467	289597	1000	+	.	gene_id "Tcarb.81"; transcript_id "Tcarb.81.1"; exon_number "2"; cov "121.038170";
R3_2	StringTie	exon	289662	289794	1000	+	.	gene_id "Tcarb.81"; transcript_id "Tcarb.81.1"; exon_number "3"; cov "59.774437";
R3_2	StringTie	exon	289872	290013	1000	+	.	gene_id "Tcarb.81"; transcript_id "Tcarb.81.1"; exon_number "4"; cov "4.302817";
R3_2	StringTie	transcript	295843	296098	1000	.	.	gene_id "Tcarb.82"; transcript_id "Tcarb.82.1"; cov "7.031250"; FPKM "3.901299"; TPM "5.540287";
R3_2	StringTie	exon	295843	296098	1000	.	.	gene_id "Tcarb.82"; transcript_id "Tcarb.82.1"; exon_number "1"; cov "7.031250";
R3_2	StringTie	transcript	296212	296511	1000	.	.	gene_id "Tcarb.83"; transcript_id "Tcarb.83.1"; cov "7.483333"; FPKM "4.152137"; TPM "5.896506";
R3_2	StringTie	exon	296212	296511	1000	.	.	gene_id "Tcarb.83"; transcript_id "Tcarb.83.1"; exon_number "1"; cov "7.483333";
R3_2	StringTie	transcript	296585	296859	1000	.	.	gene_id "Tcarb.84"; transcript_id "Tcarb.84.1"; cov "5.418182"; FPKM "3.006286"; TPM "4.269267";
R3_2	StringTie	exon	296585	296859	1000	.	.	gene_id "Tcarb.84"; transcript_id "Tcarb.84.1"; exon_number "1"; cov "5.418182";
R3_2	StringTie	transcript	296925	297377	1000	.	.	gene_id "Tcarb.85"; transcript_id "Tcarb.85.1"; cov "3.311258"; FPKM "1.837256"; TPM "2.609112";
R3_2	StringTie	exon	296925	297377	1000	.	.	gene_id "Tcarb.85"; transcript_id "Tcarb.85.1"; exon_number "1"; cov "3.311258";
R3_2	StringTie	transcript	354747	355322	1000	.	.	gene_id "Tcarb.86"; transcript_id "Tcarb.86.1"; cov "20.473959"; FPKM "11.360003"; TPM "16.132492";
R3_2	StringTie	exon	354747	355322	1000	.	.	gene_id "Tcarb.86"; transcript_id "Tcarb.86.1"; exon_number "1"; cov "20.473959";
R3_2	StringTie	transcript	356978	357264	1000	.	.	gene_id "Tcarb.87"; transcript_id "Tcarb.87.1"; cov "5.219512"; FPKM "2.896053"; TPM "4.112724";
R3_2	StringTie	exon	356978	357264	1000	.	.	gene_id "Tcarb.87"; transcript_id "Tcarb.87.1"; exon_number "1"; cov "5.219512";
R3_2	StringTie	transcript	297436	354491	1000	+	.	gene_id "Tcarb.88"; transcript_id "Tcarb.88.1"; cov "11.017568"; FPKM "6.113112"; TPM "8.681313";
R3_2	StringTie	exon	297436	298144	1000	+	.	gene_id "Tcarb.88"; transcript_id "Tcarb.88.1"; exon_number "1"; cov "6.949930";
R3_2	StringTie	exon	345558	346590	1000	+	.	gene_id "Tcarb.88"; transcript_id "Tcarb.88.1"; exon_number "2"; cov "16.242014";
R3_2	StringTie	exon	354177	354491	1000	+	.	gene_id "Tcarb.88"; transcript_id "Tcarb.88.1"; exon_number "3"; cov "3.040115";
R3_2	StringTie	transcript	346827	354491	1000	+	.	gene_id "Tcarb.88"; transcript_id "Tcarb.88.2"; cov "11.443213"; FPKM "6.349282"; TPM "9.016701";
R3_2	StringTie	exon	346827	346880	1000	+	.	gene_id "Tcarb.88"; transcript_id "Tcarb.88.2"; exon_number "1"; cov "7.259259";
R3_2	StringTie	exon	354177	354491	1000	+	.	gene_id "Tcarb.88"; transcript_id "Tcarb.88.2"; exon_number "2"; cov "12.160461";
R3_2	StringTie	transcript	297436	354491	1000	+	.	gene_id "Tcarb.88"; transcript_id "Tcarb.88.3"; cov "5.279607"; FPKM "2.929397"; TPM "4.160076";
R3_2	StringTie	exon	297436	298144	1000	+	.	gene_id "Tcarb.88"; transcript_id "Tcarb.88.3"; exon_number "1"; cov "6.949930";
R3_2	StringTie	exon	354177	354491	1000	+	.	gene_id "Tcarb.88"; transcript_id "Tcarb.88.3"; exon_number "2"; cov "1.520057";
R3_2	StringTie	transcript	355458	356909	1000	-	.	gene_id "Tcarb.89"; transcript_id "Tcarb.89.1"; cov "3.721591"; FPKM "2.064930"; TPM "2.932435";
R3_2	StringTie	exon	355458	355895	1000	-	.	gene_id "Tcarb.89"; transcript_id "Tcarb.89.1"; exon_number "1"; cov "4.191781";
R3_2	StringTie	exon	356644	356909	1000	-	.	gene_id "Tcarb.89"; transcript_id "Tcarb.89.1"; exon_number "2"; cov "2.947369";
R3_2	StringTie	transcript	355458	356909	1000	-	.	gene_id "Tcarb.89"; transcript_id "Tcarb.89.2"; cov "14.215526"; FPKM "7.887504"; TPM "11.201150";
R3_2	StringTie	exon	355458	356909	1000	-	.	gene_id "Tcarb.89"; transcript_id "Tcarb.89.2"; exon_number "1"; cov "14.215526";
R3_2	StringTie	transcript	359893	360572	1000	.	.	gene_id "Tcarb.90"; transcript_id "Tcarb.90.1"; cov "2.591177"; FPKM "1.437718"; TPM "2.041723";
R3_2	StringTie	exon	359893	360572	1000	.	.	gene_id "Tcarb.90"; transcript_id "Tcarb.90.1"; exon_number "1"; cov "2.591177";
R3_2	StringTie	transcript	360975	361369	1000	.	.	gene_id "Tcarb.91"; transcript_id "Tcarb.91.1"; cov "3.797468"; FPKM "2.107030"; TPM "2.992222";
R3_2	StringTie	exon	360975	361369	1000	.	.	gene_id "Tcarb.91"; transcript_id "Tcarb.91.1"; exon_number "1"; cov "3.797468";
R3_2	StringTie	transcript	357554	359784	1000	+	.	gene_id "Tcarb.92"; transcript_id "Tcarb.92.1"; cov "22.857300"; FPKM "12.682404"; TPM "18.010452";
R3_2	StringTie	exon	357554	357716	1000	+	.	gene_id "Tcarb.92"; transcript_id "Tcarb.92.1"; exon_number "1"; cov "36.465725";
R3_2	StringTie	exon	357854	359784	1000	+	.	gene_id "Tcarb.92"; transcript_id "Tcarb.92.1"; exon_number "2"; cov "21.708582";
R3_2	StringTie	transcript	398775	399002	1000	.	.	gene_id "Tcarb.93"; transcript_id "Tcarb.93.1"; cov "2.578947"; FPKM "1.430932"; TPM "2.032086";
R3_2	StringTie	exon	398775	399002	1000	.	.	gene_id "Tcarb.93"; transcript_id "Tcarb.93.1"; exon_number "1"; cov "2.578947";
R3_2	StringTie	transcript	399445	399779	1000	.	.	gene_id "Tcarb.94"; transcript_id "Tcarb.94.1"; cov "3.579104"; FPKM "1.985871"; TPM "2.820162";
R3_2	StringTie	exon	399445	399779	1000	.	.	gene_id "Tcarb.94"; transcript_id "Tcarb.94.1"; exon_number "1"; cov "3.579104";
R3_2	StringTie	transcript	430682	430978	1000	.	.	gene_id "Tcarb.95"; transcript_id "Tcarb.95.1"; cov "4.023569"; FPKM "2.232483"; TPM "3.170379";
R3_2	StringTie	exon	430682	430978	1000	.	.	gene_id "Tcarb.95"; transcript_id "Tcarb.95.1"; exon_number "1"; cov "4.023569";
R3_2	StringTie	transcript	420030	420272	1000	.	.	gene_id "Tcarb.96"; transcript_id "Tcarb.96.1"; cov "3.703704"; FPKM "2.055005"; TPM "2.918340";
R3_2	StringTie	exon	420030	420272	1000	.	.	gene_id "Tcarb.96"; transcript_id "Tcarb.96.1"; exon_number "1"; cov "3.703704";
R3_2	StringTie	transcript	433675	433913	1000	.	.	gene_id "Tcarb.97"; transcript_id "Tcarb.97.1"; cov "3.736402"; FPKM "2.073148"; TPM "2.944105";
R3_2	StringTie	exon	433675	433913	1000	.	.	gene_id "Tcarb.97"; transcript_id "Tcarb.97.1"; exon_number "1"; cov "3.736402";
R3_2	StringTie	transcript	457316	457554	1000	.	.	gene_id "Tcarb.98"; transcript_id "Tcarb.98.1"; cov "2.502092"; FPKM "1.388289"; TPM "1.971528";
R3_2	StringTie	exon	457316	457554	1000	.	.	gene_id "Tcarb.98"; transcript_id "Tcarb.98.1"; exon_number "1"; cov "2.502092";
R3_2	StringTie	transcript	381694	382256	1000	+	.	gene_id "Tcarb.99"; transcript_id "Tcarb.99.1"; cov "2.516282"; FPKM "1.396163"; TPM "1.982709";
R3_2	StringTie	exon	381694	382256	1000	+	.	gene_id "Tcarb.99"; transcript_id "Tcarb.99.1"; exon_number "1"; cov "2.516282";
R3_2	StringTie	transcript	390164	391140	1000	+	.	gene_id "Tcarb.100"; transcript_id "Tcarb.100.1"; cov "4.096776"; FPKM "2.273102"; TPM "3.228062";
R3_2	StringTie	exon	390164	390574	1000	+	.	gene_id "Tcarb.100"; transcript_id "Tcarb.100.1"; exon_number "1"; cov "0.739871";
R3_2	StringTie	exon	390690	391140	1000	+	.	gene_id "Tcarb.100"; transcript_id "Tcarb.100.1"; exon_number "2"; cov "7.155950";
R3_2	StringTie	transcript	390164	391140	1000	+	.	gene_id "Tcarb.100"; transcript_id "Tcarb.100.2"; cov "6.088618"; FPKM "3.378278"; TPM "4.797538";
R3_2	StringTie	exon	390164	391140	1000	+	.	gene_id "Tcarb.100"; transcript_id "Tcarb.100.2"; exon_number "1"; cov "6.088618";
R3_2	StringTie	transcript	362046	397964	1000	-	.	gene_id "Tcarb.101"; transcript_id "Tcarb.101.1"; cov "6.278687"; FPKM "3.483738"; TPM "4.947303";
R3_2	StringTie	exon	362046	362213	1000	-	.	gene_id "Tcarb.101"; transcript_id "Tcarb.101.1"; exon_number "1"; cov "7.404467";
R3_2	StringTie	exon	397882	397964	1000	-	.	gene_id "Tcarb.101"; transcript_id "Tcarb.101.1"; exon_number "2"; cov "4.000000";
R3_2	StringTie	transcript	382712	383702	1000	.	.	gene_id "Tcarb.102"; transcript_id "Tcarb.102.1"; cov "13.979818"; FPKM "7.756721"; TPM "11.015424";
R3_2	StringTie	exon	382712	383702	1000	.	.	gene_id "Tcarb.102"; transcript_id "Tcarb.102.1"; exon_number "1"; cov "13.979818";
R3_2	StringTie	transcript	383762	385689	1000	.	.	gene_id "Tcarb.103"; transcript_id "Tcarb.103.1"; cov "9.974067"; FPKM "5.534125"; TPM "7.859085";
R3_2	StringTie	exon	383762	385689	1000	.	.	gene_id "Tcarb.103"; transcript_id "Tcarb.103.1"; exon_number "1"; cov "9.974067";
R3_2	StringTie	transcript	387892	389107	1000	.	.	gene_id "Tcarb.104"; transcript_id "Tcarb.104.1"; cov "9.206414"; FPKM "5.108191"; TPM "7.254211";
R3_2	StringTie	exon	387892	389107	1000	.	.	gene_id "Tcarb.104"; transcript_id "Tcarb.104.1"; exon_number "1"; cov "9.206414";
R3_2	StringTie	transcript	386269	387070	1000	.	.	gene_id "Tcarb.105"; transcript_id "Tcarb.105.1"; cov "6.347880"; FPKM "3.522130"; TPM "5.001824";
R3_2	StringTie	exon	386269	387070	1000	.	.	gene_id "Tcarb.105"; transcript_id "Tcarb.105.1"; exon_number "1"; cov "6.347880";
R3_2	StringTie	transcript	443039	451567	1000	-	.	gene_id "Tcarb.106"; transcript_id "Tcarb.106.1"; cov "5.833847"; FPKM "3.236918"; TPM "4.596790";
R3_2	StringTie	exon	443039	443575	1000	-	.	gene_id "Tcarb.106"; transcript_id "Tcarb.106.1"; exon_number "1"; cov "10.925821";
R3_2	StringTie	exon	443686	443973	1000	-	.	gene_id "Tcarb.106"; transcript_id "Tcarb.106.1"; exon_number "2"; cov "2.631250";
R3_2	StringTie	exon	444065	444315	1000	-	.	gene_id "Tcarb.106"; transcript_id "Tcarb.106.1"; exon_number "3"; cov "7.730677";
R3_2	StringTie	exon	444485	444634	1000	-	.	gene_id "Tcarb.106"; transcript_id "Tcarb.106.1"; exon_number "4"; cov "3.660000";
R3_2	StringTie	exon	450848	451567	1000	-	.	gene_id "Tcarb.106"; transcript_id "Tcarb.106.1"; exon_number "5"; cov "3.108750";
R3_2	StringTie	transcript	469118	469342	1000	.	.	gene_id "Tcarb.107"; transcript_id "Tcarb.107.1"; cov "2.666667"; FPKM "1.479604"; TPM "2.101205";
R3_2	StringTie	exon	469118	469342	1000	.	.	gene_id "Tcarb.107"; transcript_id "Tcarb.107.1"; exon_number "1"; cov "2.666667";
R3_2	StringTie	transcript	469451	469693	1000	.	.	gene_id "Tcarb.108"; transcript_id "Tcarb.108.1"; cov "4.930041"; FPKM "2.735440"; TPM "3.884635";
R3_2	StringTie	exon	469451	469693	1000	.	.	gene_id "Tcarb.108"; transcript_id "Tcarb.108.1"; exon_number "1"; cov "4.930041";
R3_2	StringTie	transcript	470249	470666	1000	.	.	gene_id "Tcarb.109"; transcript_id "Tcarb.109.1"; cov "5.705741"; FPKM "3.165838"; TPM "4.495849";
R3_2	StringTie	exon	470249	470666	1000	.	.	gene_id "Tcarb.109"; transcript_id "Tcarb.109.1"; exon_number "1"; cov "5.705741";
R3_2	StringTie	transcript	472992	473817	1000	.	.	gene_id "Tcarb.110"; transcript_id "Tcarb.110.1"; cov "3.976998"; FPKM "2.206643"; TPM "3.133683";
R3_2	StringTie	exon	472992	473817	1000	.	.	gene_id "Tcarb.110"; transcript_id "Tcarb.110.1"; exon_number "1"; cov "3.976998";
R3_2	StringTie	transcript	461077	468752	1000	-	.	gene_id "Tcarb.111"; transcript_id "Tcarb.111.1"; cov "17.701591"; FPKM "9.821752"; TPM "13.948002";
R3_2	StringTie	exon	461077	462333	1000	-	.	gene_id "Tcarb.111"; transcript_id "Tcarb.111.1"; exon_number "1"; cov "17.363838";
R3_2	StringTie	exon	462491	462663	1000	-	.	gene_id "Tcarb.111"; transcript_id "Tcarb.111.1"; exon_number "2"; cov "23.067335";
R3_2	StringTie	exon	462743	463015	1000	-	.	gene_id "Tcarb.111"; transcript_id "Tcarb.111.1"; exon_number "3"; cov "24.165976";
R3_2	StringTie	exon	463094	463361	1000	-	.	gene_id "Tcarb.111"; transcript_id "Tcarb.111.1"; exon_number "4"; cov "26.197138";
R3_2	StringTie	exon	463459	463592	1000	-	.	gene_id "Tcarb.111"; transcript_id "Tcarb.111.1"; exon_number "5"; cov "20.949636";
R3_2	StringTie	exon	463688	463914	1000	-	.	gene_id "Tcarb.111"; transcript_id "Tcarb.111.1"; exon_number "6"; cov "9.912459";
R3_2	StringTie	exon	466780	466934	1000	-	.	gene_id "Tcarb.111"; transcript_id "Tcarb.111.1"; exon_number "7"; cov "14.892252";
R3_2	StringTie	exon	467011	467174	1000	-	.	gene_id "Tcarb.111"; transcript_id "Tcarb.111.1"; exon_number "8"; cov "14.809432";
R3_2	StringTie	exon	467928	468038	1000	-	.	gene_id "Tcarb.111"; transcript_id "Tcarb.111.1"; exon_number "9"; cov "16.799807";
R3_2	StringTie	exon	468495	468752	1000	-	.	gene_id "Tcarb.111"; transcript_id "Tcarb.111.1"; exon_number "10"; cov "9.164613";
R3_2	StringTie	transcript	461077	468752	1000	-	.	gene_id "Tcarb.111"; transcript_id "Tcarb.111.2"; cov "12.600887"; FPKM "6.991620"; TPM "9.928892";
R3_2	StringTie	exon	461077	462321	1000	-	.	gene_id "Tcarb.111"; transcript_id "Tcarb.111.2"; exon_number "1"; cov "13.507401";
R3_2	StringTie	exon	462491	462663	1000	-	.	gene_id "Tcarb.111"; transcript_id "Tcarb.111.2"; exon_number "2"; cov "15.643740";
R3_2	StringTie	exon	462743	463015	1000	-	.	gene_id "Tcarb.111"; transcript_id "Tcarb.111.2"; exon_number "3"; cov "16.388809";
R3_2	StringTie	exon	463094	463361	1000	-	.	gene_id "Tcarb.111"; transcript_id "Tcarb.111.2"; exon_number "4"; cov "17.766298";
R3_2	StringTie	exon	463459	463592	1000	-	.	gene_id "Tcarb.111"; transcript_id "Tcarb.111.2"; exon_number "5"; cov "14.207564";
R3_2	StringTie	exon	463688	463914	1000	-	.	gene_id "Tcarb.111"; transcript_id "Tcarb.111.2"; exon_number "6"; cov "6.722403";
R3_2	StringTie	exon	466780	466934	1000	-	.	gene_id "Tcarb.111"; transcript_id "Tcarb.111.2"; exon_number "7"; cov "10.099585";
R3_2	StringTie	exon	467011	467174	1000	-	.	gene_id "Tcarb.111"; transcript_id "Tcarb.111.2"; exon_number "8"; cov "10.043418";
R3_2	StringTie	exon	467928	468038	1000	-	.	gene_id "Tcarb.111"; transcript_id "Tcarb.111.2"; exon_number "9"; cov "11.257151";
R3_2	StringTie	exon	468495	468752	1000	-	.	gene_id "Tcarb.111"; transcript_id "Tcarb.111.2"; exon_number "10"; cov "4.933578";
R3_2	StringTie	transcript	473983	474398	1000	.	.	gene_id "Tcarb.112"; transcript_id "Tcarb.112.1"; cov "4.319712"; FPKM "2.396798"; TPM "3.403725";
R3_2	StringTie	exon	473983	474398	1000	.	.	gene_id "Tcarb.112"; transcript_id "Tcarb.112.1"; exon_number "1"; cov "4.319712";
R3_2	StringTie	transcript	471467	472828	1000	+	.	gene_id "Tcarb.113"; transcript_id "Tcarb.113.1"; cov "4.417501"; FPKM "2.451056"; TPM "3.480778";
R3_2	StringTie	exon	471467	471995	1000	+	.	gene_id "Tcarb.113"; transcript_id "Tcarb.113.1"; exon_number "1"; cov "1.885822";
R3_2	StringTie	exon	472040	472828	1000	+	.	gene_id "Tcarb.113"; transcript_id "Tcarb.113.1"; exon_number "2"; cov "6.114913";
R3_2	StringTie	transcript	475580	477594	1000	+	.	gene_id "Tcarb.114"; transcript_id "Tcarb.114.1"; cov "10.503855"; FPKM "5.828078"; TPM "8.276532";
R3_2	StringTie	exon	475580	475744	1000	+	.	gene_id "Tcarb.114"; transcript_id "Tcarb.114.1"; exon_number "1"; cov "2.920588";
R3_2	StringTie	exon	475843	476002	1000	+	.	gene_id "Tcarb.114"; transcript_id "Tcarb.114.1"; exon_number "2"; cov "13.281618";
R3_2	StringTie	exon	476087	476148	1000	+	.	gene_id "Tcarb.114"; transcript_id "Tcarb.114.1"; exon_number "3"; cov "19.519926";
R3_2	StringTie	exon	477128	477594	1000	+	.	gene_id "Tcarb.114"; transcript_id "Tcarb.114.1"; exon_number "4"; cov "11.034474";
R3_2	StringTie	transcript	475580	477594	1000	+	.	gene_id "Tcarb.114"; transcript_id "Tcarb.114.2"; cov "3.124318"; FPKM "1.733532"; TPM "2.461812";
R3_2	StringTie	exon	475580	476743	1000	+	.	gene_id "Tcarb.114"; transcript_id "Tcarb.114.2"; exon_number "1"; cov "3.363839";
R3_2	StringTie	exon	477128	477594	1000	+	.	gene_id "Tcarb.114"; transcript_id "Tcarb.114.2"; exon_number "2"; cov "2.527311";
R3_2	StringTie	transcript	477681	478232	1000	+	.	gene_id "Tcarb.115"; transcript_id "Tcarb.115.1"; cov "10.588358"; FPKM "5.874965"; TPM "8.343116";
R3_2	StringTie	exon	477681	477841	1000	+	.	gene_id "Tcarb.115"; transcript_id "Tcarb.115.1"; exon_number "1"; cov "1.931677";
R3_2	StringTie	exon	477913	478232	1000	+	.	gene_id "Tcarb.115"; transcript_id "Tcarb.115.1"; exon_number "2"; cov "14.943750";
R3_2	StringTie	transcript	481743	482347	1000	-	.	gene_id "Tcarb.116"; transcript_id "Tcarb.116.1"; cov "4.898289"; FPKM "2.717822"; TPM "3.859616";
R3_2	StringTie	exon	481743	481941	1000	-	.	gene_id "Tcarb.116"; transcript_id "Tcarb.116.1"; exon_number "1"; cov "3.424623";
R3_2	StringTie	exon	482021	482347	1000	-	.	gene_id "Tcarb.116"; transcript_id "Tcarb.116.1"; exon_number "2"; cov "5.795107";
R3_2	StringTie	transcript	482461	483933	1000	-	.	gene_id "Tcarb.117"; transcript_id "Tcarb.117.1"; cov "9.695721"; FPKM "5.379683"; TPM "7.639761";
R3_2	StringTie	exon	482461	482572	1000	-	.	gene_id "Tcarb.117"; transcript_id "Tcarb.117.1"; exon_number "1"; cov "8.464286";
R3_2	StringTie	exon	483034	483335	1000	-	.	gene_id "Tcarb.117"; transcript_id "Tcarb.117.1"; exon_number "2"; cov "8.615894";
R3_2	StringTie	exon	483717	483933	1000	-	.	gene_id "Tcarb.117"; transcript_id "Tcarb.117.1"; exon_number "3"; cov "11.834102";
R3_2	StringTie	transcript	478284	480745	1000	-	.	gene_id "Tcarb.118"; transcript_id "Tcarb.118.1"; cov "51.161221"; FPKM "28.386871"; TPM "40.312576";
R3_2	StringTie	exon	478284	478639	1000	-	.	gene_id "Tcarb.118"; transcript_id "Tcarb.118.1"; exon_number "1"; cov "4.845505";
R3_2	StringTie	exon	478735	478904	1000	-	.	gene_id "Tcarb.118"; transcript_id "Tcarb.118.1"; exon_number "2"; cov "141.674988";
R3_2	StringTie	exon	478986	479118	1000	-	.	gene_id "Tcarb.118"; transcript_id "Tcarb.118.1"; exon_number "3"; cov "89.142845";
R3_2	StringTie	exon	479228	479438	1000	-	.	gene_id "Tcarb.118"; transcript_id "Tcarb.118.1"; exon_number "4"; cov "31.894676";
R3_2	StringTie	exon	479520	479586	1000	-	.	gene_id "Tcarb.118"; transcript_id "Tcarb.118.1"; exon_number "5"; cov "47.681591";
R3_2	StringTie	exon	479673	479808	1000	-	.	gene_id "Tcarb.118"; transcript_id "Tcarb.118.1"; exon_number "6"; cov "93.198929";
R3_2	StringTie	exon	479880	480112	1000	-	.	gene_id "Tcarb.118"; transcript_id "Tcarb.118.1"; exon_number "7"; cov "30.218405";
R3_2	StringTie	exon	480208	480389	1000	-	.	gene_id "Tcarb.118"; transcript_id "Tcarb.118.1"; exon_number "8"; cov "51.561619";
R3_2	StringTie	exon	480474	480745	1000	-	.	gene_id "Tcarb.118"; transcript_id "Tcarb.118.1"; exon_number "9"; cov "49.093418";
R3_2	StringTie	transcript	478284	480745	1000	-	.	gene_id "Tcarb.118"; transcript_id "Tcarb.118.2"; cov "5.607913"; FPKM "3.111558"; TPM "4.418766";
R3_2	StringTie	exon	478284	478639	1000	-	.	gene_id "Tcarb.118"; transcript_id "Tcarb.118.2"; exon_number "1"; cov "0.969101";
R3_2	StringTie	exon	478735	478904	1000	-	.	gene_id "Tcarb.118"; transcript_id "Tcarb.118.2"; exon_number "2"; cov "28.334999";
R3_2	StringTie	exon	478986	479438	1000	-	.	gene_id "Tcarb.118"; transcript_id "Tcarb.118.2"; exon_number "3"; cov "6.945989";
R3_2	StringTie	exon	479520	479808	1000	-	.	gene_id "Tcarb.118"; transcript_id "Tcarb.118.2"; exon_number "4"; cov "4.034822";
R3_2	StringTie	exon	479880	480112	1000	-	.	gene_id "Tcarb.118"; transcript_id "Tcarb.118.2"; exon_number "5"; cov "1.510919";
R3_2	StringTie	exon	480208	480389	1000	-	.	gene_id "Tcarb.118"; transcript_id "Tcarb.118.2"; exon_number "6"; cov "2.578079";
R3_2	StringTie	exon	480474	480745	1000	-	.	gene_id "Tcarb.118"; transcript_id "Tcarb.118.2"; exon_number "7"; cov "2.454669";
R3_2	StringTie	transcript	484966	490328	1000	+	.	gene_id "Tcarb.119"; transcript_id "Tcarb.119.1"; cov "15.164444"; FPKM "8.414012"; TPM "11.948852";
R3_2	StringTie	exon	484966	486196	1000	+	.	gene_id "Tcarb.119"; transcript_id "Tcarb.119.1"; exon_number "1"; cov "9.576605";
R3_2	StringTie	exon	486398	486545	1000	+	.	gene_id "Tcarb.119"; transcript_id "Tcarb.119.1"; exon_number "2"; cov "19.641207";
R3_2	StringTie	exon	487827	488191	1000	+	.	gene_id "Tcarb.119"; transcript_id "Tcarb.119.1"; exon_number "3"; cov "30.909500";
R3_2	StringTie	exon	488261	488368	1000	+	.	gene_id "Tcarb.119"; transcript_id "Tcarb.119.1"; exon_number "4"; cov "72.748489";
R3_2	StringTie	exon	488446	490328	1000	+	.	gene_id "Tcarb.119"; transcript_id "Tcarb.119.1"; exon_number "5"; cov "11.772038";
R3_2	StringTie	transcript	489409	502498	1000	-	.	gene_id "Tcarb.120"; transcript_id "Tcarb.120.1"; cov "60.084454"; FPKM "33.337940"; TPM "47.343655";
R3_2	StringTie	exon	489409	490020	1000	-	.	gene_id "Tcarb.120"; transcript_id "Tcarb.120.1"; exon_number "1"; cov "116.632202";
R3_2	StringTie	exon	490106	490329	1000	-	.	gene_id "Tcarb.120"; transcript_id "Tcarb.120.1"; exon_number "2"; cov "172.023346";
R3_2	StringTie	exon	491653	491837	1000	-	.	gene_id "Tcarb.120"; transcript_id "Tcarb.120.1"; exon_number "3"; cov "41.875416";
R3_2	StringTie	exon	491931	492071	1000	-	.	gene_id "Tcarb.120"; transcript_id "Tcarb.120.1"; exon_number "4"; cov "80.497856";
R3_2	StringTie	exon	493304	493433	1000	-	.	gene_id "Tcarb.120"; transcript_id "Tcarb.120.1"; exon_number "5"; cov "111.818756";
R3_2	StringTie	exon	495508	495698	1000	-	.	gene_id "Tcarb.120"; transcript_id "Tcarb.120.1"; exon_number "6"; cov "77.530434";
R3_2	StringTie	exon	497458	497880	1000	-	.	gene_id "Tcarb.120"; transcript_id "Tcarb.120.1"; exon_number "7"; cov "30.031078";
R3_2	StringTie	exon	498089	498383	1000	-	.	gene_id "Tcarb.120"; transcript_id "Tcarb.120.1"; exon_number "8"; cov "75.469185";
R3_2	StringTie	exon	499263	499516	1000	-	.	gene_id "Tcarb.120"; transcript_id "Tcarb.120.1"; exon_number "9"; cov "27.306335";
R3_2	StringTie	exon	501392	502498	1000	-	.	gene_id "Tcarb.120"; transcript_id "Tcarb.120.1"; exon_number "10"; cov "11.856961";
R3_2	StringTie	transcript	489409	498757	1000	-	.	gene_id "Tcarb.120"; transcript_id "Tcarb.120.2"; cov "10.427247"; FPKM "5.785572"; TPM "8.216168";
R3_2	StringTie	exon	489409	490020	1000	-	.	gene_id "Tcarb.120"; transcript_id "Tcarb.120.2"; exon_number "1"; cov "12.269166";
R3_2	StringTie	exon	490106	490329	1000	-	.	gene_id "Tcarb.120"; transcript_id "Tcarb.120.2"; exon_number "2"; cov "17.936901";
R3_2	StringTie	exon	491653	491837	1000	-	.	gene_id "Tcarb.120"; transcript_id "Tcarb.120.2"; exon_number "3"; cov "4.302964";
R3_2	StringTie	exon	491931	492071	1000	-	.	gene_id "Tcarb.120"; transcript_id "Tcarb.120.2"; exon_number "4"; cov "8.679800";
R3_2	StringTie	exon	493304	493433	1000	-	.	gene_id "Tcarb.120"; transcript_id "Tcarb.120.2"; exon_number "5"; cov "10.509837";
R3_2	StringTie	exon	495508	495698	1000	-	.	gene_id "Tcarb.120"; transcript_id "Tcarb.120.2"; exon_number "6"; cov "7.240999";
R3_2	StringTie	exon	498647	498757	1000	-	.	gene_id "Tcarb.120"; transcript_id "Tcarb.120.2"; exon_number "7"; cov "2.053303";
R3_2	StringTie	transcript	497780	498757	1000	-	.	gene_id "Tcarb.120"; transcript_id "Tcarb.120.3"; cov "36.199665"; FPKM "20.085434"; TPM "28.523592";
R3_2	StringTie	exon	497780	497880	1000	-	.	gene_id "Tcarb.120"; transcript_id "Tcarb.120.3"; exon_number "1"; cov "26.317110";
R3_2	StringTie	exon	498089	498441	1000	-	.	gene_id "Tcarb.120"; transcript_id "Tcarb.120.3"; exon_number "2"; cov "48.364460";
R3_2	StringTie	exon	498647	498757	1000	-	.	gene_id "Tcarb.120"; transcript_id "Tcarb.120.3"; exon_number "3"; cov "6.505658";
R3_2	StringTie	transcript	502759	511703	1000	-	.	gene_id "Tcarb.121"; transcript_id "Tcarb.121.1"; cov "14.026893"; FPKM "7.782840"; TPM "11.052516";
R3_2	StringTie	exon	502759	503930	1000	-	.	gene_id "Tcarb.121"; transcript_id "Tcarb.121.1"; exon_number "1"; cov "20.771526";
R3_2	StringTie	exon	504001	504344	1000	-	.	gene_id "Tcarb.121"; transcript_id "Tcarb.121.1"; exon_number "2"; cov "15.182197";
R3_2	StringTie	exon	505202	505378	1000	-	.	gene_id "Tcarb.121"; transcript_id "Tcarb.121.1"; exon_number "3"; cov "22.137833";
R3_2	StringTie	exon	506224	506348	1000	-	.	gene_id "Tcarb.121"; transcript_id "Tcarb.121.1"; exon_number "4"; cov "13.586462";
R3_2	StringTie	exon	506433	506557	1000	-	.	gene_id "Tcarb.121"; transcript_id "Tcarb.121.1"; exon_number "5"; cov "6.980616";
R3_2	StringTie	exon	506638	506709	1000	-	.	gene_id "Tcarb.121"; transcript_id "Tcarb.121.1"; exon_number "6"; cov "5.513889";
R3_2	StringTie	exon	507394	507561	1000	-	.	gene_id "Tcarb.121"; transcript_id "Tcarb.121.1"; exon_number "7"; cov "8.467262";
R3_2	StringTie	exon	508304	508330	1000	-	.	gene_id "Tcarb.121"; transcript_id "Tcarb.121.1"; exon_number "8"; cov "5.822222";
R3_2	StringTie	exon	508888	509019	1000	-	.	gene_id "Tcarb.121"; transcript_id "Tcarb.121.1"; exon_number "9"; cov "6.086247";
R3_2	StringTie	exon	510383	510669	1000	-	.	gene_id "Tcarb.121"; transcript_id "Tcarb.121.1"; exon_number "10"; cov "13.214540";
R3_2	StringTie	exon	511139	511703	1000	-	.	gene_id "Tcarb.121"; transcript_id "Tcarb.121.1"; exon_number "11"; cov "3.846107";
R3_2	StringTie	transcript	502759	511703	1000	-	.	gene_id "Tcarb.121"; transcript_id "Tcarb.121.2"; cov "17.668249"; FPKM "9.803252"; TPM "13.921730";
R3_2	StringTie	exon	502759	503930	1000	-	.	gene_id "Tcarb.121"; transcript_id "Tcarb.121.2"; exon_number "1"; cov "25.591999";
R3_2	StringTie	exon	504001	504344	1000	-	.	gene_id "Tcarb.121"; transcript_id "Tcarb.121.2"; exon_number "2"; cov "18.642124";
R3_2	StringTie	exon	505202	505504	1000	-	.	gene_id "Tcarb.121"; transcript_id "Tcarb.121.2"; exon_number "3"; cov "25.002249";
R3_2	StringTie	exon	506224	506348	1000	-	.	gene_id "Tcarb.121"; transcript_id "Tcarb.121.2"; exon_number "4"; cov "27.299015";
R3_2	StringTie	exon	506433	506557	1000	-	.	gene_id "Tcarb.121"; transcript_id "Tcarb.121.2"; exon_number "5"; cov "14.026015";
R3_2	StringTie	exon	506638	506709	1000	-	.	gene_id "Tcarb.121"; transcript_id "Tcarb.121.2"; exon_number "6"; cov "11.078951";
R3_2	StringTie	exon	507394	507561	1000	-	.	gene_id "Tcarb.121"; transcript_id "Tcarb.121.2"; exon_number "7"; cov "15.556266";
R3_2	StringTie	exon	508304	509019	1000	-	.	gene_id "Tcarb.121"; transcript_id "Tcarb.121.2"; exon_number "8"; cov "16.106110";
R3_2	StringTie	exon	510383	510669	1000	-	.	gene_id "Tcarb.121"; transcript_id "Tcarb.121.2"; exon_number "9"; cov "8.104642";
R3_2	StringTie	exon	511139	511703	1000	-	.	gene_id "Tcarb.121"; transcript_id "Tcarb.121.2"; exon_number "10"; cov "2.358865";
R3_2	StringTie	transcript	502759	511703	1000	-	.	gene_id "Tcarb.121"; transcript_id "Tcarb.121.3"; cov "9.883137"; FPKM "5.483672"; TPM "7.787436";
R3_2	StringTie	exon	502759	503930	1000	-	.	gene_id "Tcarb.121"; transcript_id "Tcarb.121.3"; exon_number "1"; cov "11.255603";
R3_2	StringTie	exon	504001	504344	1000	-	.	gene_id "Tcarb.121"; transcript_id "Tcarb.121.3"; exon_number "2"; cov "7.964381";
R3_2	StringTie	exon	505202	505378	1000	-	.	gene_id "Tcarb.121"; transcript_id "Tcarb.121.3"; exon_number "3"; cov "11.613215";
R3_2	StringTie	exon	506224	506348	1000	-	.	gene_id "Tcarb.121"; transcript_id "Tcarb.121.3"; exon_number "4"; cov "7.127280";
R3_2	StringTie	exon	506433	506557	1000	-	.	gene_id "Tcarb.121"; transcript_id "Tcarb.121.3"; exon_number "5"; cov "3.661940";
R3_2	StringTie	exon	506638	506709	1000	-	.	gene_id "Tcarb.121"; transcript_id "Tcarb.121.3"; exon_number "6"; cov "2.892514";
R3_2	StringTie	exon	507394	507561	1000	-	.	gene_id "Tcarb.121"; transcript_id "Tcarb.121.3"; exon_number "7"; cov "4.441815";
R3_2	StringTie	exon	508888	509019	1000	-	.	gene_id "Tcarb.121"; transcript_id "Tcarb.121.3"; exon_number "8"; cov "13.045619";
R3_2	StringTie	exon	510383	510669	1000	-	.	gene_id "Tcarb.121"; transcript_id "Tcarb.121.3"; exon_number "9"; cov "15.461287";
R3_2	StringTie	exon	511139	511703	1000	-	.	gene_id "Tcarb.121"; transcript_id "Tcarb.121.3"; exon_number "10"; cov "4.500025";
R3_2	StringTie	transcript	758086	758325	1000	.	.	gene_id "Tcarb.122"; transcript_id "Tcarb.122.1"; cov "3.750000"; FPKM "2.080693"; TPM "2.954819";
R3_2	StringTie	exon	758086	758325	1000	.	.	gene_id "Tcarb.122"; transcript_id "Tcarb.122.1"; exon_number "1"; cov "3.750000";
R3_2	StringTie	transcript	758688	759129	1000	.	.	gene_id "Tcarb.123"; transcript_id "Tcarb.123.1"; cov "6.072398"; FPKM "3.369278"; TPM "4.784757";
R3_2	StringTie	exon	758688	759129	1000	.	.	gene_id "Tcarb.123"; transcript_id "Tcarb.123.1"; exon_number "1"; cov "6.072398";
R3_2	StringTie	transcript	752852	757341	1000	-	.	gene_id "Tcarb.124"; transcript_id "Tcarb.124.1"; cov "21.178066"; FPKM "11.750679"; TPM "16.687296";
R3_2	StringTie	exon	752852	753583	1000	-	.	gene_id "Tcarb.124"; transcript_id "Tcarb.124.1"; exon_number "1"; cov "44.590092";
R3_2	StringTie	exon	753718	753759	1000	-	.	gene_id "Tcarb.124"; transcript_id "Tcarb.124.1"; exon_number "2"; cov "33.578495";
R3_2	StringTie	exon	754390	754546	1000	-	.	gene_id "Tcarb.124"; transcript_id "Tcarb.124.1"; exon_number "3"; cov "20.309080";
R3_2	StringTie	exon	754608	754788	1000	-	.	gene_id "Tcarb.124"; transcript_id "Tcarb.124.1"; exon_number "4"; cov "17.292463";
R3_2	StringTie	exon	754864	754963	1000	-	.	gene_id "Tcarb.124"; transcript_id "Tcarb.124.1"; exon_number "5"; cov "44.102859";
R3_2	StringTie	exon	755072	755148	1000	-	.	gene_id "Tcarb.124"; transcript_id "Tcarb.124.1"; exon_number "6"; cov "17.575317";
R3_2	StringTie	exon	755251	755335	1000	-	.	gene_id "Tcarb.124"; transcript_id "Tcarb.124.1"; exon_number "7"; cov "4.966918";
R3_2	StringTie	exon	755420	755641	1000	-	.	gene_id "Tcarb.124"; transcript_id "Tcarb.124.1"; exon_number "8"; cov "4.837023";
R3_2	StringTie	exon	755723	755827	1000	-	.	gene_id "Tcarb.124"; transcript_id "Tcarb.124.1"; exon_number "9"; cov "4.191033";
R3_2	StringTie	exon	755902	756028	1000	-	.	gene_id "Tcarb.124"; transcript_id "Tcarb.124.1"; exon_number "10"; cov "6.618478";
R3_2	StringTie	exon	756758	757341	1000	-	.	gene_id "Tcarb.124"; transcript_id "Tcarb.124.1"; exon_number "11"; cov "3.720190";
R3_2	StringTie	transcript	752852	757341	1000	-	.	gene_id "Tcarb.124"; transcript_id "Tcarb.124.2"; cov "7.957537"; FPKM "4.415250"; TPM "6.270156";
R3_2	StringTie	exon	752852	753583	1000	-	.	gene_id "Tcarb.124"; transcript_id "Tcarb.124.2"; exon_number "1"; cov "14.088078";
R3_2	StringTie	exon	753718	753759	1000	-	.	gene_id "Tcarb.124"; transcript_id "Tcarb.124.2"; exon_number "2"; cov "10.609007";
R3_2	StringTie	exon	754390	754546	1000	-	.	gene_id "Tcarb.124"; transcript_id "Tcarb.124.2"; exon_number "3"; cov "6.416584";
R3_2	StringTie	exon	754608	754788	1000	-	.	gene_id "Tcarb.124"; transcript_id "Tcarb.124.2"; exon_number "4"; cov "5.463494";
R3_2	StringTie	exon	754864	754963	1000	-	.	gene_id "Tcarb.124"; transcript_id "Tcarb.124.2"; exon_number "5"; cov "13.934146";
R3_2	StringTie	exon	755072	755148	1000	-	.	gene_id "Tcarb.124"; transcript_id "Tcarb.124.2"; exon_number "6"; cov "5.552861";
R3_2	StringTie	exon	755239	755335	1000	-	.	gene_id "Tcarb.124"; transcript_id "Tcarb.124.2"; exon_number "7"; cov "4.359297";
R3_2	StringTie	exon	755420	755641	1000	-	.	gene_id "Tcarb.124"; transcript_id "Tcarb.124.2"; exon_number "8"; cov "4.584723";
R3_2	StringTie	exon	755723	755827	1000	-	.	gene_id "Tcarb.124"; transcript_id "Tcarb.124.2"; exon_number "9"; cov "3.972428";
R3_2	StringTie	exon	755902	756028	1000	-	.	gene_id "Tcarb.124"; transcript_id "Tcarb.124.2"; exon_number "10"; cov "6.273257";
R3_2	StringTie	exon	756758	757341	1000	-	.	gene_id "Tcarb.124"; transcript_id "Tcarb.124.2"; exon_number "11"; cov "3.526145";
R3_2	StringTie	transcript	771754	772278	1000	+	.	gene_id "Tcarb.125"; transcript_id "Tcarb.125.1"; cov "3.230509"; FPKM "1.792452"; TPM "2.545485";
R3_2	StringTie	exon	771754	772008	1000	+	.	gene_id "Tcarb.125"; transcript_id "Tcarb.125.1"; exon_number "1"; cov "3.741177";
R3_2	StringTie	exon	772180	772278	1000	+	.	gene_id "Tcarb.125"; transcript_id "Tcarb.125.1"; exon_number "2"; cov "1.915151";
R3_2	StringTie	transcript	790912	791155	1000	.	.	gene_id "Tcarb.126"; transcript_id "Tcarb.126.1"; cov "6.106557"; FPKM "3.388231"; TPM "4.811673";
R3_2	StringTie	exon	790912	791155	1000	.	.	gene_id "Tcarb.126"; transcript_id "Tcarb.126.1"; exon_number "1"; cov "6.106557";
R3_2	StringTie	transcript	785745	790814	1000	+	.	gene_id "Tcarb.127"; transcript_id "Tcarb.127.1"; cov "3.395139"; FPKM "1.883798"; TPM "2.675206";
R3_2	StringTie	exon	785745	785801	1000	+	.	gene_id "Tcarb.127"; transcript_id "Tcarb.127.1"; exon_number "1"; cov "1.200000";
R3_2	StringTie	exon	785889	786065	1000	+	.	gene_id "Tcarb.127"; transcript_id "Tcarb.127.1"; exon_number "2"; cov "3.196610";
R3_2	StringTie	exon	786192	786371	1000	+	.	gene_id "Tcarb.127"; transcript_id "Tcarb.127.1"; exon_number "3"; cov "0.696667";
R3_2	StringTie	exon	786837	786955	1000	+	.	gene_id "Tcarb.127"; transcript_id "Tcarb.127.1"; exon_number "4"; cov "1.714286";
R3_2	StringTie	exon	787160	787394	1000	+	.	gene_id "Tcarb.127"; transcript_id "Tcarb.127.1"; exon_number "5"; cov "1.858723";
R3_2	StringTie	exon	787480	787653	1000	+	.	gene_id "Tcarb.127"; transcript_id "Tcarb.127.1"; exon_number "6"; cov "2.982759";
R3_2	StringTie	exon	787898	788077	1000	+	.	gene_id "Tcarb.127"; transcript_id "Tcarb.127.1"; exon_number "7"; cov "1.626667";
R3_2	StringTie	exon	789045	789290	1000	+	.	gene_id "Tcarb.127"; transcript_id "Tcarb.127.1"; exon_number "8"; cov "1.574340";
R3_2	StringTie	exon	789362	789541	1000	+	.	gene_id "Tcarb.127"; transcript_id "Tcarb.127.1"; exon_number "9"; cov "3.203334";
R3_2	StringTie	exon	789745	789918	1000	+	.	gene_id "Tcarb.127"; transcript_id "Tcarb.127.1"; exon_number "10"; cov "4.636084";
R3_2	StringTie	exon	790012	790191	1000	+	.	gene_id "Tcarb.127"; transcript_id "Tcarb.127.1"; exon_number "11"; cov "4.770000";
R3_2	StringTie	exon	790275	790383	1000	+	.	gene_id "Tcarb.127"; transcript_id "Tcarb.127.1"; exon_number "12"; cov "6.693578";
R3_2	StringTie	exon	790472	790654	1000	+	.	gene_id "Tcarb.127"; transcript_id "Tcarb.127.1"; exon_number "13"; cov "9.661202";
R3_2	StringTie	exon	790739	790814	1000	+	.	gene_id "Tcarb.127"; transcript_id "Tcarb.127.1"; exon_number "14"; cov "4.842105";
R3_2	StringTie	transcript	514047	514437	1000	.	.	gene_id "Tcarb.128"; transcript_id "Tcarb.128.1"; cov "4.588235"; FPKM "2.545788"; TPM "3.615308";
R3_2	StringTie	exon	514047	514437	1000	.	.	gene_id "Tcarb.128"; transcript_id "Tcarb.128.1"; exon_number "1"; cov "4.588235";
R3_2	StringTie	transcript	514853	515082	1000	.	.	gene_id "Tcarb.129"; transcript_id "Tcarb.129.1"; cov "2.591304"; FPKM "1.437788"; TPM "2.041823";
R3_2	StringTie	exon	514853	515082	1000	.	.	gene_id "Tcarb.129"; transcript_id "Tcarb.129.1"; exon_number "1"; cov "2.591304";
R3_2	StringTie	transcript	522168	522407	1000	.	.	gene_id "Tcarb.130"; transcript_id "Tcarb.130.1"; cov "3.725000"; FPKM "2.066821"; TPM "2.935121";
R3_2	StringTie	exon	522168	522407	1000	.	.	gene_id "Tcarb.130"; transcript_id "Tcarb.130.1"; exon_number "1"; cov "3.725000";
R3_2	StringTie	transcript	527825	528052	1000	.	.	gene_id "Tcarb.131"; transcript_id "Tcarb.131.1"; cov "2.622807"; FPKM "1.455268"; TPM "2.066646";
R3_2	StringTie	exon	527825	528052	1000	.	.	gene_id "Tcarb.131"; transcript_id "Tcarb.131.1"; exon_number "1"; cov "2.622807";
R3_2	StringTie	transcript	551920	552205	1000	.	.	gene_id "Tcarb.132"; transcript_id "Tcarb.132.1"; cov "4.188811"; FPKM "2.324167"; TPM "3.300581";
R3_2	StringTie	exon	551920	552205	1000	.	.	gene_id "Tcarb.132"; transcript_id "Tcarb.132.1"; exon_number "1"; cov "4.188811";
R3_2	StringTie	transcript	565089	565716	1000	.	.	gene_id "Tcarb.133"; transcript_id "Tcarb.133.1"; cov "3.574841"; FPKM "1.983505"; TPM "2.816803";
R3_2	StringTie	exon	565089	565716	1000	.	.	gene_id "Tcarb.133"; transcript_id "Tcarb.133.1"; exon_number "1"; cov "3.574841";
R3_2	StringTie	transcript	637617	637847	1000	-	.	gene_id "Tcarb.134"; transcript_id "Tcarb.134.1"; cov "3.124304"; FPKM "1.733524"; TPM "2.461801";
R3_2	StringTie	exon	637617	637847	1000	-	.	gene_id "Tcarb.134"; transcript_id "Tcarb.134.1"; exon_number "1"; cov "3.124304";
R3_2	StringTie	transcript	571350	749419	1000	+	.	gene_id "Tcarb.135"; transcript_id "Tcarb.135.1"; cov "37.627636"; FPKM "20.877747"; TPM "29.648766";
R3_2	StringTie	exon	571350	574108	1000	+	.	gene_id "Tcarb.135"; transcript_id "Tcarb.135.1"; exon_number "1"; cov "36.936447";
R3_2	StringTie	exon	733540	733597	1000	+	.	gene_id "Tcarb.135"; transcript_id "Tcarb.135.1"; exon_number "2"; cov "21.219511";
R3_2	StringTie	exon	740028	740205	1000	+	.	gene_id "Tcarb.135"; transcript_id "Tcarb.135.1"; exon_number "3"; cov "18.775690";
R3_2	StringTie	exon	742214	742299	1000	+	.	gene_id "Tcarb.135"; transcript_id "Tcarb.135.1"; exon_number "4"; cov "16.210720";
R3_2	StringTie	exon	744183	744422	1000	+	.	gene_id "Tcarb.135"; transcript_id "Tcarb.135.1"; exon_number "5"; cov "26.108839";
R3_2	StringTie	exon	744584	749419	1000	+	.	gene_id "Tcarb.135"; transcript_id "Tcarb.135.1"; exon_number "6"; cov "39.865158";
R3_2	StringTie	transcript	634121	749419	1000	+	.	gene_id "Tcarb.135"; transcript_id "Tcarb.135.2"; cov "14.474153"; FPKM "8.031003"; TPM "11.404936";
R3_2	StringTie	exon	634121	634258	1000	+	.	gene_id "Tcarb.135"; transcript_id "Tcarb.135.2"; exon_number "1"; cov "2.814462";
R3_2	StringTie	exon	733540	733597	1000	+	.	gene_id "Tcarb.135"; transcript_id "Tcarb.135.2"; exon_number "2"; cov "6.280487";
R3_2	StringTie	exon	740028	740205	1000	+	.	gene_id "Tcarb.135"; transcript_id "Tcarb.135.2"; exon_number "3"; cov "5.557172";
R3_2	StringTie	exon	742214	742299	1000	+	.	gene_id "Tcarb.135"; transcript_id "Tcarb.135.2"; exon_number "4"; cov "4.798001";
R3_2	StringTie	exon	744183	744422	1000	+	.	gene_id "Tcarb.135"; transcript_id "Tcarb.135.2"; exon_number "5"; cov "7.727616";
R3_2	StringTie	exon	744584	749419	1000	+	.	gene_id "Tcarb.135"; transcript_id "Tcarb.135.2"; exon_number "6"; cov "15.507522";
R3_2	StringTie	transcript	750188	752535	1000	+	.	gene_id "Tcarb.135"; transcript_id "Tcarb.135.3"; cov "27.760288"; FPKM "15.402833"; TPM "21.873770";
R3_2	StringTie	exon	750188	750891	1000	+	.	gene_id "Tcarb.135"; transcript_id "Tcarb.135.3"; exon_number "1"; cov "33.232067";
R3_2	StringTie	exon	750912	752535	1000	+	.	gene_id "Tcarb.135"; transcript_id "Tcarb.135.3"; exon_number "2"; cov "25.388285";
R3_2	StringTie	transcript	750188	752535	1000	+	.	gene_id "Tcarb.135"; transcript_id "Tcarb.135.4"; cov "96.175613"; FPKM "53.363167"; TPM "75.781754";
R3_2	StringTie	exon	750188	752535	1000	+	.	gene_id "Tcarb.135"; transcript_id "Tcarb.135.4"; exon_number "1"; cov "96.175613";
R3_2	StringTie	transcript	760103	768632	1000	+	.	gene_id "Tcarb.136"; transcript_id "Tcarb.136.1"; cov "32.999016"; FPKM "18.309549"; TPM "26.001635";
R3_2	StringTie	exon	760103	760747	1000	+	.	gene_id "Tcarb.136"; transcript_id "Tcarb.136.1"; exon_number "1"; cov "14.762102";
R3_2	StringTie	exon	764790	765021	1000	+	.	gene_id "Tcarb.136"; transcript_id "Tcarb.136.1"; exon_number "2"; cov "15.127057";
R3_2	StringTie	exon	766181	766387	1000	+	.	gene_id "Tcarb.136"; transcript_id "Tcarb.136.1"; exon_number "3"; cov "39.195843";
R3_2	StringTie	exon	766504	768632	1000	+	.	gene_id "Tcarb.136"; transcript_id "Tcarb.136.1"; exon_number "4"; cov "39.869076";
R3_2	StringTie	transcript	760103	768632	1000	+	.	gene_id "Tcarb.136"; transcript_id "Tcarb.136.2"; cov "5.029903"; FPKM "2.790848"; TPM "3.963321";
R3_2	StringTie	exon	760103	760747	1000	+	.	gene_id "Tcarb.136"; transcript_id "Tcarb.136.2"; exon_number "1"; cov "3.072610";
R3_2	StringTie	exon	764790	765021	1000	+	.	gene_id "Tcarb.136"; transcript_id "Tcarb.136.2"; exon_number "2"; cov "4.079841";
R3_2	StringTie	exon	766181	768632	1000	+	.	gene_id "Tcarb.136"; transcript_id "Tcarb.136.2"; exon_number "3"; cov "5.634661";
R3_2	StringTie	transcript	766117	770878	1000	-	.	gene_id "Tcarb.137"; transcript_id "Tcarb.137.1"; cov "5.848369"; FPKM "3.244976"; TPM "4.608233";
R3_2	StringTie	exon	766117	768470	1000	-	.	gene_id "Tcarb.137"; transcript_id "Tcarb.137.1"; exon_number "1"; cov "6.274017";
R3_2	StringTie	exon	768620	768717	1000	-	.	gene_id "Tcarb.137"; transcript_id "Tcarb.137.1"; exon_number "2"; cov "8.776685";
R3_2	StringTie	exon	768783	769164	1000	-	.	gene_id "Tcarb.137"; transcript_id "Tcarb.137.1"; exon_number "3"; cov "2.934285";
R3_2	StringTie	exon	769269	769521	1000	-	.	gene_id "Tcarb.137"; transcript_id "Tcarb.137.1"; exon_number "4"; cov "3.365345";
R3_2	StringTie	exon	769592	769770	1000	-	.	gene_id "Tcarb.137"; transcript_id "Tcarb.137.1"; exon_number "5"; cov "10.794919";
R3_2	StringTie	exon	769847	769922	1000	-	.	gene_id "Tcarb.137"; transcript_id "Tcarb.137.1"; exon_number "6"; cov "20.490788";
R3_2	StringTie	exon	770011	770232	1000	-	.	gene_id "Tcarb.137"; transcript_id "Tcarb.137.1"; exon_number "7"; cov "5.187109";
R3_2	StringTie	exon	770301	770452	1000	-	.	gene_id "Tcarb.137"; transcript_id "Tcarb.137.1"; exon_number "8"; cov "3.205003";
R3_2	StringTie	exon	770692	770878	1000	-	.	gene_id "Tcarb.137"; transcript_id "Tcarb.137.1"; exon_number "9"; cov "0.515578";
R3_2	StringTie	transcript	766117	770878	1000	-	.	gene_id "Tcarb.137"; transcript_id "Tcarb.137.2"; cov "5.978546"; FPKM "3.317204"; TPM "4.710806";
R3_2	StringTie	exon	766117	768470	1000	-	.	gene_id "Tcarb.137"; transcript_id "Tcarb.137.2"; exon_number "1"; cov "8.269537";
R3_2	StringTie	exon	768620	768717	1000	-	.	gene_id "Tcarb.137"; transcript_id "Tcarb.137.2"; exon_number "2"; cov "11.568208";
R3_2	StringTie	exon	768783	769521	1000	-	.	gene_id "Tcarb.137"; transcript_id "Tcarb.137.2"; exon_number "3"; cov "2.427678";
R3_2	StringTie	exon	769592	769770	1000	-	.	gene_id "Tcarb.137"; transcript_id "Tcarb.137.2"; exon_number "4"; cov "2.510242";
R3_2	StringTie	exon	769847	769922	1000	-	.	gene_id "Tcarb.137"; transcript_id "Tcarb.137.2"; exon_number "5"; cov "4.764913";
R3_2	StringTie	exon	770011	770232	1000	-	.	gene_id "Tcarb.137"; transcript_id "Tcarb.137.2"; exon_number "6"; cov "1.206206";
R3_2	StringTie	exon	770301	770411	1000	-	.	gene_id "Tcarb.137"; transcript_id "Tcarb.137.2"; exon_number "7"; cov "0.783005";
R3_2	StringTie	exon	770692	770878	1000	-	.	gene_id "Tcarb.137"; transcript_id "Tcarb.137.2"; exon_number "8"; cov "0.804951";
R3_2	StringTie	transcript	791719	794063	1000	+	.	gene_id "Tcarb.138"; transcript_id "Tcarb.138.1"; cov "73.858139"; FPKM "40.980289"; TPM "58.196655";
R3_2	StringTie	exon	791719	791908	1000	+	.	gene_id "Tcarb.138"; transcript_id "Tcarb.138.1"; exon_number "1"; cov "12.337342";
R3_2	StringTie	exon	792856	793055	1000	+	.	gene_id "Tcarb.138"; transcript_id "Tcarb.138.1"; exon_number "2"; cov "134.324142";
R3_2	StringTie	exon	793144	793357	1000	+	.	gene_id "Tcarb.138"; transcript_id "Tcarb.138.1"; exon_number "3"; cov "138.507935";
R3_2	StringTie	exon	793446	794063	1000	+	.	gene_id "Tcarb.138"; transcript_id "Tcarb.138.1"; exon_number "4"; cov "50.007286";
R3_2	StringTie	transcript	791719	794063	1000	+	.	gene_id "Tcarb.138"; transcript_id "Tcarb.138.2"; cov "11.097638"; FPKM "6.157539"; TPM "8.744405";
R3_2	StringTie	exon	791719	792387	1000	+	.	gene_id "Tcarb.138"; transcript_id "Tcarb.138.2"; exon_number "1"; cov "4.937799";
R3_2	StringTie	exon	792856	793055	1000	+	.	gene_id "Tcarb.138"; transcript_id "Tcarb.138.2"; exon_number "2"; cov "23.965948";
R3_2	StringTie	exon	793144	793357	1000	+	.	gene_id "Tcarb.138"; transcript_id "Tcarb.138.2"; exon_number "3"; cov "24.481647";
R3_2	StringTie	exon	793446	794063	1000	+	.	gene_id "Tcarb.138"; transcript_id "Tcarb.138.2"; exon_number "4"; cov "8.838921";
R3_2	StringTie	transcript	882582	883138	1000	.	.	gene_id "Tcarb.139"; transcript_id "Tcarb.139.1"; cov "18.298025"; FPKM "10.152684"; TPM "14.417963";
R3_2	StringTie	exon	882582	883138	1000	.	.	gene_id "Tcarb.139"; transcript_id "Tcarb.139.1"; exon_number "1"; cov "18.298025";
R3_2	StringTie	transcript	879582	881727	1000	+	.	gene_id "Tcarb.140"; transcript_id "Tcarb.140.1"; cov "145.381271"; FPKM "80.665001"; TPM "114.553436";
R3_2	StringTie	exon	879582	881727	1000	+	.	gene_id "Tcarb.140"; transcript_id "Tcarb.140.1"; exon_number "1"; cov "145.381271";
R3_2	StringTie	transcript	884034	885672	1000	.	.	gene_id "Tcarb.141"; transcript_id "Tcarb.141.1"; cov "9.101892"; FPKM "5.050198"; TPM "7.171853";
R3_2	StringTie	exon	884034	885672	1000	.	.	gene_id "Tcarb.141"; transcript_id "Tcarb.141.1"; exon_number "1"; cov "9.101892";
R3_2	StringTie	transcript	885786	887333	1000	+	.	gene_id "Tcarb.142"; transcript_id "Tcarb.142.1"; cov "3.037662"; FPKM "1.685451"; TPM "2.393531";
R3_2	StringTie	exon	885786	886173	1000	+	.	gene_id "Tcarb.142"; transcript_id "Tcarb.142.1"; exon_number "1"; cov "0.661371";
R3_2	StringTie	exon	886274	887333	1000	+	.	gene_id "Tcarb.142"; transcript_id "Tcarb.142.1"; exon_number "2"; cov "3.907474";
R3_2	StringTie	transcript	885786	888537	1000	-	.	gene_id "Tcarb.143"; transcript_id "Tcarb.143.1"; cov "2.509622"; FPKM "1.392467"; TPM "1.977461";
R3_2	StringTie	exon	885786	887331	1000	-	.	gene_id "Tcarb.143"; transcript_id "Tcarb.143.1"; exon_number "1"; cov "2.283865";
R3_2	StringTie	exon	887422	887573	1000	-	.	gene_id "Tcarb.143"; transcript_id "Tcarb.143.1"; exon_number "2"; cov "5.760964";
R3_2	StringTie	exon	887668	888060	1000	-	.	gene_id "Tcarb.143"; transcript_id "Tcarb.143.1"; exon_number "3"; cov "2.648007";
R3_2	StringTie	exon	888141	888398	1000	-	.	gene_id "Tcarb.143"; transcript_id "Tcarb.143.1"; exon_number "4"; cov "2.015504";
R3_2	StringTie	exon	888477	888537	1000	-	.	gene_id "Tcarb.143"; transcript_id "Tcarb.143.1"; exon_number "5"; cov "1.327869";
R3_2	StringTie	transcript	885786	888537	1000	-	.	gene_id "Tcarb.143"; transcript_id "Tcarb.143.2"; cov "4.927001"; FPKM "2.733753"; TPM "3.882240";
R3_2	StringTie	exon	885786	887331	1000	-	.	gene_id "Tcarb.143"; transcript_id "Tcarb.143.2"; exon_number "1"; cov "4.567731";
R3_2	StringTie	exon	887422	887573	1000	-	.	gene_id "Tcarb.143"; transcript_id "Tcarb.143.2"; exon_number "2"; cov "11.521930";
R3_2	StringTie	exon	887668	888060	1000	-	.	gene_id "Tcarb.143"; transcript_id "Tcarb.143.2"; exon_number "3"; cov "5.296014";
R3_2	StringTie	exon	888141	888537	1000	-	.	gene_id "Tcarb.143"; transcript_id "Tcarb.143.2"; exon_number "4"; cov "3.435768";
R3_2	StringTie	transcript	888719	889085	1000	-	.	gene_id "Tcarb.144"; transcript_id "Tcarb.144.1"; cov "3.337329"; FPKM "1.851721"; TPM "2.629655";
R3_2	StringTie	exon	888719	889085	1000	-	.	gene_id "Tcarb.144"; transcript_id "Tcarb.144.1"; exon_number "1"; cov "3.337329";
R3_2	StringTie	transcript	889445	889717	1000	-	.	gene_id "Tcarb.145"; transcript_id "Tcarb.145.1"; cov "2.595016"; FPKM "1.439848"; TPM "2.044748";
R3_2	StringTie	exon	889445	889621	1000	-	.	gene_id "Tcarb.145"; transcript_id "Tcarb.145.1"; exon_number "1"; cov "2.821092";
R3_2	StringTie	exon	889681	889717	1000	-	.	gene_id "Tcarb.145"; transcript_id "Tcarb.145.1"; exon_number "2"; cov "1.513514";
R3_2	StringTie	transcript	890476	891513	1000	-	.	gene_id "Tcarb.144"; transcript_id "Tcarb.144.2"; cov "4.103404"; FPKM "2.276779"; TPM "3.233285";
R3_2	StringTie	exon	890476	891513	1000	-	.	gene_id "Tcarb.144"; transcript_id "Tcarb.144.2"; exon_number "1"; cov "4.103404";
R3_2	StringTie	transcript	855330	855758	1000	-	.	gene_id "Tcarb.146"; transcript_id "Tcarb.146.1"; cov "9.687937"; FPKM "5.375365"; TPM "7.633628";
R3_2	StringTie	exon	855330	855758	1000	-	.	gene_id "Tcarb.146"; transcript_id "Tcarb.146.1"; exon_number "1"; cov "9.687937";
R3_2	StringTie	transcript	862901	865490	1000	-	.	gene_id "Tcarb.147"; transcript_id "Tcarb.147.1"; cov "14.754362"; FPKM "8.186478"; TPM "11.625727";
R3_2	StringTie	exon	862901	864440	1000	-	.	gene_id "Tcarb.147"; transcript_id "Tcarb.147.1"; exon_number "1"; cov "21.958067";
R3_2	StringTie	exon	864617	865490	1000	-	.	gene_id "Tcarb.147"; transcript_id "Tcarb.147.1"; exon_number "2"; cov "2.061340";
R3_2	StringTie	transcript	794378	877767	1000	+	.	gene_id "Tcarb.148"; transcript_id "Tcarb.148.1"; cov "170.511948"; FPKM "94.608780"; TPM "134.355209";
R3_2	StringTie	exon	794378	795116	1000	+	.	gene_id "Tcarb.148"; transcript_id "Tcarb.148.1"; exon_number "1"; cov "118.911491";
R3_2	StringTie	exon	825789	825858	1000	+	.	gene_id "Tcarb.148"; transcript_id "Tcarb.148.1"; exon_number "2"; cov "127.569153";
R3_2	StringTie	exon	830607	831064	1000	+	.	gene_id "Tcarb.148"; transcript_id "Tcarb.148.1"; exon_number "3"; cov "138.945953";
R3_2	StringTie	exon	835552	835692	1000	+	.	gene_id "Tcarb.148"; transcript_id "Tcarb.148.1"; exon_number "4"; cov "194.766083";
R3_2	StringTie	exon	849234	849419	1000	+	.	gene_id "Tcarb.148"; transcript_id "Tcarb.148.1"; exon_number "5"; cov "321.333801";
R3_2	StringTie	exon	872339	872660	1000	+	.	gene_id "Tcarb.148"; transcript_id "Tcarb.148.1"; exon_number "6"; cov "225.459549";
R3_2	StringTie	exon	875798	877767	1000	+	.	gene_id "Tcarb.148"; transcript_id "Tcarb.148.1"; exon_number "7"; cov "174.528458";
R3_2	StringTie	transcript	822284	879508	1000	+	.	gene_id "Tcarb.148"; transcript_id "Tcarb.148.2"; cov "28.428797"; FPKM "15.773756"; TPM "22.400522";
R3_2	StringTie	exon	822284	823396	1000	+	.	gene_id "Tcarb.148"; transcript_id "Tcarb.148.2"; exon_number "1"; cov "11.167514";
R3_2	StringTie	exon	823766	825858	1000	+	.	gene_id "Tcarb.148"; transcript_id "Tcarb.148.2"; exon_number "2"; cov "11.614683";
R3_2	StringTie	exon	830607	831064	1000	+	.	gene_id "Tcarb.148"; transcript_id "Tcarb.148.2"; exon_number "3"; cov "5.227189";
R3_2	StringTie	exon	835552	835692	1000	+	.	gene_id "Tcarb.148"; transcript_id "Tcarb.148.2"; exon_number "4"; cov "7.327159";
R3_2	StringTie	exon	849234	849419	1000	+	.	gene_id "Tcarb.148"; transcript_id "Tcarb.148.2"; exon_number "5"; cov "12.876914";
R3_2	StringTie	exon	872339	872660	1000	+	.	gene_id "Tcarb.148"; transcript_id "Tcarb.148.2"; exon_number "6"; cov "9.735761";
R3_2	StringTie	exon	875798	879508	1000	+	.	gene_id "Tcarb.148"; transcript_id "Tcarb.148.2"; exon_number "7"; cov "49.223667";
R3_2	StringTie	transcript	794378	877767	1000	+	.	gene_id "Tcarb.148"; transcript_id "Tcarb.148.3"; cov "42.318985"; FPKM "23.480745"; TPM "33.345322";
R3_2	StringTie	exon	794378	795116	1000	+	.	gene_id "Tcarb.148"; transcript_id "Tcarb.148.3"; exon_number "1"; cov "24.206440";
R3_2	StringTie	exon	830607	831064	1000	+	.	gene_id "Tcarb.148"; transcript_id "Tcarb.148.3"; exon_number "2"; cov "35.283531";
R3_2	StringTie	exon	835552	835692	1000	+	.	gene_id "Tcarb.148"; transcript_id "Tcarb.148.3"; exon_number "3"; cov "49.458332";
R3_2	StringTie	exon	849234	849419	1000	+	.	gene_id "Tcarb.148"; transcript_id "Tcarb.148.3"; exon_number "4"; cov "81.592941";
R3_2	StringTie	exon	872339	872660	1000	+	.	gene_id "Tcarb.148"; transcript_id "Tcarb.148.3"; exon_number "5"; cov "57.231991";
R3_2	StringTie	exon	875798	877767	1000	+	.	gene_id "Tcarb.148"; transcript_id "Tcarb.148.3"; exon_number "6"; cov "44.279259";
R3_2	StringTie	transcript	859439	877767	1000	+	.	gene_id "Tcarb.148"; transcript_id "Tcarb.148.4"; cov "219.443817"; FPKM "121.758705"; TPM "172.911163";
R3_2	StringTie	exon	859439	859608	1000	+	.	gene_id "Tcarb.148"; transcript_id "Tcarb.148.4"; exon_number "1"; cov "18.010563";
R3_2	StringTie	exon	868596	868901	1000	+	.	gene_id "Tcarb.148"; transcript_id "Tcarb.148.4"; exon_number "2"; cov "200.520798";
R3_2	StringTie	exon	872339	872660	1000	+	.	gene_id "Tcarb.148"; transcript_id "Tcarb.148.4"; exon_number "3"; cov "320.436920";
R3_2	StringTie	exon	875798	877767	1000	+	.	gene_id "Tcarb.148"; transcript_id "Tcarb.148.4"; exon_number "4"; cov "251.858566";
R3_2	StringTie	transcript	838019	877767	1000	+	.	gene_id "Tcarb.148"; transcript_id "Tcarb.148.5"; cov "26.471476"; FPKM "14.687734"; TPM "20.858248";
R3_2	StringTie	exon	838019	838409	1000	+	.	gene_id "Tcarb.148"; transcript_id "Tcarb.148.5"; exon_number "1"; cov "30.073471";
R3_2	StringTie	exon	849234	849419	1000	+	.	gene_id "Tcarb.148"; transcript_id "Tcarb.148.5"; exon_number "2"; cov "43.218441";
R3_2	StringTie	exon	872339	872660	1000	+	.	gene_id "Tcarb.148"; transcript_id "Tcarb.148.5"; exon_number "3"; cov "30.438255";
R3_2	StringTie	exon	875798	877767	1000	+	.	gene_id "Tcarb.148"; transcript_id "Tcarb.148.5"; exon_number "4"; cov "23.642262";
R3_2	StringTie	transcript	875824	877767	1000	-	.	gene_id "Tcarb.149"; transcript_id "Tcarb.149.1"; cov "15.311941"; FPKM "8.495852"; TPM "12.065072";
R3_2	StringTie	exon	875824	877767	1000	-	.	gene_id "Tcarb.149"; transcript_id "Tcarb.149.1"; exon_number "1"; cov "15.311941";
R3_2	StringTie	transcript	893222	894959	1000	-	.	gene_id "Tcarb.150"; transcript_id "Tcarb.150.1"; cov "127.841690"; FPKM "70.933136"; TPM "100.733093";
R3_2	StringTie	exon	893222	893565	1000	-	.	gene_id "Tcarb.150"; transcript_id "Tcarb.150.1"; exon_number "1"; cov "209.609146";
R3_2	StringTie	exon	894682	894959	1000	-	.	gene_id "Tcarb.150"; transcript_id "Tcarb.150.1"; exon_number "2"; cov "26.661819";
R3_2	StringTie	transcript	893222	894542	1000	-	.	gene_id "Tcarb.150"; transcript_id "Tcarb.150.2"; cov "31.462847"; FPKM "17.457203"; TPM "24.791208";
R3_2	StringTie	exon	893222	893565	1000	-	.	gene_id "Tcarb.150"; transcript_id "Tcarb.150.2"; exon_number "1"; cov "36.892941";
R3_2	StringTie	exon	894479	894542	1000	-	.	gene_id "Tcarb.150"; transcript_id "Tcarb.150.2"; exon_number "2"; cov "1.217803";
R3_2	StringTie	transcript	893222	894542	1000	-	.	gene_id "Tcarb.150"; transcript_id "Tcarb.150.3"; cov "22.049906"; FPKM "12.234421"; TPM "17.374264";
R3_2	StringTie	exon	893222	893473	1000	-	.	gene_id "Tcarb.150"; transcript_id "Tcarb.150.3"; exon_number "1"; cov "26.683372";
R3_2	StringTie	exon	894479	894542	1000	-	.	gene_id "Tcarb.150"; transcript_id "Tcarb.150.3"; exon_number "2"; cov "3.805634";
R3_2	StringTie	transcript	893222	894959	1000	-	.	gene_id "Tcarb.150"; transcript_id "Tcarb.150.4"; cov "21.910675"; FPKM "12.157167"; TPM "17.264557";
R3_2	StringTie	exon	893222	893473	1000	-	.	gene_id "Tcarb.150"; transcript_id "Tcarb.150.4"; exon_number "1"; cov "28.818037";
R3_2	StringTie	exon	894682	894959	1000	-	.	gene_id "Tcarb.150"; transcript_id "Tcarb.150.4"; exon_number "2"; cov "15.649328";
R3_2	StringTie	transcript	895920	899954	1000	-	.	gene_id "Tcarb.151"; transcript_id "Tcarb.151.1"; cov "10.933316"; FPKM "6.066366"; TPM "8.614926";
R3_2	StringTie	exon	895920	897033	1000	-	.	gene_id "Tcarb.151"; transcript_id "Tcarb.151.1"; exon_number "1"; cov "12.705480";
R3_2	StringTie	exon	897117	897516	1000	-	.	gene_id "Tcarb.151"; transcript_id "Tcarb.151.1"; exon_number "2"; cov "4.598125";
R3_2	StringTie	exon	897673	897871	1000	-	.	gene_id "Tcarb.151"; transcript_id "Tcarb.151.1"; exon_number "3"; cov "11.839196";
R3_2	StringTie	exon	897941	898022	1000	-	.	gene_id "Tcarb.151"; transcript_id "Tcarb.151.1"; exon_number "4"; cov "12.743902";
R3_2	StringTie	exon	898219	898316	1000	-	.	gene_id "Tcarb.151"; transcript_id "Tcarb.151.1"; exon_number "5"; cov "9.122449";
R3_2	StringTie	exon	898526	898627	1000	-	.	gene_id "Tcarb.151"; transcript_id "Tcarb.151.1"; exon_number "6"; cov "12.970589";
R3_2	StringTie	exon	898721	898919	1000	-	.	gene_id "Tcarb.151"; transcript_id "Tcarb.151.1"; exon_number "7"; cov "17.819096";
R3_2	StringTie	exon	899012	899076	1000	-	.	gene_id "Tcarb.151"; transcript_id "Tcarb.151.1"; exon_number "8"; cov "20.200001";
R3_2	StringTie	exon	899147	899260	1000	-	.	gene_id "Tcarb.151"; transcript_id "Tcarb.151.1"; exon_number "9"; cov "20.929825";
R3_2	StringTie	exon	899354	899506	1000	-	.	gene_id "Tcarb.151"; transcript_id "Tcarb.151.1"; exon_number "10"; cov "4.137255";
R3_2	StringTie	exon	899668	899803	1000	-	.	gene_id "Tcarb.151"; transcript_id "Tcarb.151.1"; exon_number "11"; cov "1.919118";
R3_2	StringTie	exon	899890	899954	1000	-	.	gene_id "Tcarb.151"; transcript_id "Tcarb.151.1"; exon_number "12"; cov "1.000000";
R3_2	StringTie	transcript	900101	902366	1000	-	.	gene_id "Tcarb.152"; transcript_id "Tcarb.152.1"; cov "18.542082"; FPKM "10.288099"; TPM "14.610268";
R3_2	StringTie	exon	900101	900244	1000	-	.	gene_id "Tcarb.152"; transcript_id "Tcarb.152.1"; exon_number "1"; cov "5.029731";
R3_2	StringTie	exon	900359	900526	1000	-	.	gene_id "Tcarb.152"; transcript_id "Tcarb.152.1"; exon_number "2"; cov "9.351562";
R3_2	StringTie	exon	900726	900847	1000	-	.	gene_id "Tcarb.152"; transcript_id "Tcarb.152.1"; exon_number "3"; cov "13.017418";
R3_2	StringTie	exon	900949	901100	1000	-	.	gene_id "Tcarb.152"; transcript_id "Tcarb.152.1"; exon_number "4"; cov "32.720394";
R3_2	StringTie	exon	901209	901288	1000	-	.	gene_id "Tcarb.152"; transcript_id "Tcarb.152.1"; exon_number "5"; cov "16.876562";
R3_2	StringTie	exon	901902	902366	1000	-	.	gene_id "Tcarb.152"; transcript_id "Tcarb.152.1"; exon_number "6"; cov "23.148388";
R3_2	StringTie	transcript	908237	908983	1000	-	.	gene_id "Tcarb.153"; transcript_id "Tcarb.153.1"; cov "4.223141"; FPKM "2.343215"; TPM "3.327632";
R3_2	StringTie	exon	908237	908351	1000	-	.	gene_id "Tcarb.153"; transcript_id "Tcarb.153.1"; exon_number "1"; cov "5.921739";
R3_2	StringTie	exon	908442	908566	1000	-	.	gene_id "Tcarb.153"; transcript_id "Tcarb.153.1"; exon_number "2"; cov "7.672462";
R3_2	StringTie	exon	908651	908830	1000	-	.	gene_id "Tcarb.153"; transcript_id "Tcarb.153.1"; exon_number "3"; cov "1.877778";
R3_2	StringTie	exon	908920	908983	1000	-	.	gene_id "Tcarb.153"; transcript_id "Tcarb.153.1"; exon_number "4"; cov "1.000000";
R3_2	StringTie	transcript	903302	905722	1000	+	.	gene_id "Tcarb.154"; transcript_id "Tcarb.154.1"; cov "6.617647"; FPKM "3.671810"; TPM "5.214387";
R3_2	StringTie	exon	903302	903494	1000	+	.	gene_id "Tcarb.154"; transcript_id "Tcarb.154.1"; exon_number "1"; cov "11.291114";
R3_2	StringTie	exon	903792	903962	1000	+	.	gene_id "Tcarb.154"; transcript_id "Tcarb.154.1"; exon_number "2"; cov "11.602341";
R3_2	StringTie	exon	904048	904283	1000	+	.	gene_id "Tcarb.154"; transcript_id "Tcarb.154.1"; exon_number "3"; cov "5.265913";
R3_2	StringTie	exon	904362	904528	1000	+	.	gene_id "Tcarb.154"; transcript_id "Tcarb.154.1"; exon_number "4"; cov "4.652745";
R3_2	StringTie	exon	904599	904748	1000	+	.	gene_id "Tcarb.154"; transcript_id "Tcarb.154.1"; exon_number "5"; cov "3.114667";
R3_2	StringTie	exon	904847	905062	1000	+	.	gene_id "Tcarb.154"; transcript_id "Tcarb.154.1"; exon_number "6"; cov "4.617284";
R3_2	StringTie	exon	905140	905487	1000	+	.	gene_id "Tcarb.154"; transcript_id "Tcarb.154.1"; exon_number "7"; cov "8.164751";
R3_2	StringTie	exon	905573	905722	1000	+	.	gene_id "Tcarb.154"; transcript_id "Tcarb.154.1"; exon_number "8"; cov "2.063333";
R3_2	StringTie	transcript	910926	913826	1000	+	.	gene_id "Tcarb.155"; transcript_id "Tcarb.155.1"; cov "123.999031"; FPKM "68.801025"; TPM "97.705269";
R3_2	StringTie	exon	910926	911098	1000	+	.	gene_id "Tcarb.155"; transcript_id "Tcarb.155.1"; exon_number "1"; cov "37.242775";
R3_2	StringTie	exon	912305	912469	1000	+	.	gene_id "Tcarb.155"; transcript_id "Tcarb.155.1"; exon_number "2"; cov "109.775757";
R3_2	StringTie	exon	913135	913826	1000	+	.	gene_id "Tcarb.155"; transcript_id "Tcarb.155.1"; exon_number "3"; cov "149.079483";
R3_2	StringTie	transcript	913942	917647	1000	-	.	gene_id "Tcarb.156"; transcript_id "Tcarb.156.1"; cov "4.083429"; FPKM "2.265696"; TPM "3.217545";
R3_2	StringTie	exon	913942	914778	1000	-	.	gene_id "Tcarb.156"; transcript_id "Tcarb.156.1"; exon_number "1"; cov "6.446850";
R3_2	StringTie	exon	914871	915124	1000	-	.	gene_id "Tcarb.156"; transcript_id "Tcarb.156.1"; exon_number "2"; cov "0.408313";
R3_2	StringTie	exon	915205	915304	1000	-	.	gene_id "Tcarb.156"; transcript_id "Tcarb.156.1"; exon_number "3"; cov "1.156265";
R3_2	StringTie	exon	915388	915602	1000	-	.	gene_id "Tcarb.156"; transcript_id "Tcarb.156.1"; exon_number "4"; cov "4.227551";
R3_2	StringTie	exon	915798	916098	1000	-	.	gene_id "Tcarb.156"; transcript_id "Tcarb.156.1"; exon_number "5"; cov "5.184603";
R3_2	StringTie	exon	916254	916426	1000	-	.	gene_id "Tcarb.156"; transcript_id "Tcarb.156.1"; exon_number "6"; cov "5.482088";
R3_2	StringTie	exon	916516	916669	1000	-	.	gene_id "Tcarb.156"; transcript_id "Tcarb.156.1"; exon_number "7"; cov "1.669065";
R3_2	StringTie	exon	916810	916913	1000	-	.	gene_id "Tcarb.156"; transcript_id "Tcarb.156.1"; exon_number "8"; cov "1.532839";
R3_2	StringTie	exon	917034	917085	1000	-	.	gene_id "Tcarb.156"; transcript_id "Tcarb.156.1"; exon_number "9"; cov "1.674897";
R3_2	StringTie	exon	917156	917233	1000	-	.	gene_id "Tcarb.156"; transcript_id "Tcarb.156.1"; exon_number "10"; cov "1.694306";
R3_2	StringTie	exon	917367	917511	1000	-	.	gene_id "Tcarb.156"; transcript_id "Tcarb.156.1"; exon_number "11"; cov "2.337931";
R3_2	StringTie	exon	917597	917647	1000	-	.	gene_id "Tcarb.156"; transcript_id "Tcarb.156.1"; exon_number "12"; cov "1.051471";
R3_2	StringTie	transcript	914836	917647	1000	-	.	gene_id "Tcarb.156"; transcript_id "Tcarb.156.2"; cov "3.970696"; FPKM "2.203146"; TPM "3.128717";
R3_2	StringTie	exon	914836	915124	1000	-	.	gene_id "Tcarb.156"; transcript_id "Tcarb.156.2"; exon_number "1"; cov "0.611046";
R3_2	StringTie	exon	915205	915304	1000	-	.	gene_id "Tcarb.156"; transcript_id "Tcarb.156.2"; exon_number "2"; cov "1.729043";
R3_2	StringTie	exon	915388	915602	1000	-	.	gene_id "Tcarb.156"; transcript_id "Tcarb.156.2"; exon_number "3"; cov "6.321754";
R3_2	StringTie	exon	915798	916098	1000	-	.	gene_id "Tcarb.156"; transcript_id "Tcarb.156.2"; exon_number "4"; cov "7.752899";
R3_2	StringTie	exon	916254	916426	1000	-	.	gene_id "Tcarb.156"; transcript_id "Tcarb.156.2"; exon_number "5"; cov "8.197748";
R3_2	StringTie	exon	916516	916669	1000	-	.	gene_id "Tcarb.156"; transcript_id "Tcarb.156.2"; exon_number "6"; cov "2.495870";
R3_2	StringTie	exon	916810	916913	1000	-	.	gene_id "Tcarb.156"; transcript_id "Tcarb.156.2"; exon_number "7"; cov "2.292161";
R3_2	StringTie	exon	917034	917085	1000	-	.	gene_id "Tcarb.156"; transcript_id "Tcarb.156.2"; exon_number "8"; cov "2.504591";
R3_2	StringTie	exon	917156	917233	1000	-	.	gene_id "Tcarb.156"; transcript_id "Tcarb.156.2"; exon_number "9"; cov "2.036124";
R3_2	StringTie	exon	917367	917647	1000	-	.	gene_id "Tcarb.156"; transcript_id "Tcarb.156.2"; exon_number "10"; cov "2.008878";
R3_2	StringTie	transcript	913942	917647	1000	-	.	gene_id "Tcarb.156"; transcript_id "Tcarb.156.3"; cov "3.352438"; FPKM "1.860105"; TPM "2.641560";
R3_2	StringTie	exon	913942	914778	1000	-	.	gene_id "Tcarb.156"; transcript_id "Tcarb.156.3"; exon_number "1"; cov "5.144467";
R3_2	StringTie	exon	914871	915124	1000	-	.	gene_id "Tcarb.156"; transcript_id "Tcarb.156.3"; exon_number "2"; cov "0.314562";
R3_2	StringTie	exon	915205	915304	1000	-	.	gene_id "Tcarb.156"; transcript_id "Tcarb.156.3"; exon_number "3"; cov "0.885413";
R3_2	StringTie	exon	915388	915602	1000	-	.	gene_id "Tcarb.156"; transcript_id "Tcarb.156.3"; exon_number "4"; cov "3.237259";
R3_2	StringTie	exon	915798	916098	1000	-	.	gene_id "Tcarb.156"; transcript_id "Tcarb.156.3"; exon_number "5"; cov "3.970123";
R3_2	StringTie	exon	916254	916426	1000	-	.	gene_id "Tcarb.156"; transcript_id "Tcarb.156.3"; exon_number "6"; cov "4.197923";
R3_2	StringTie	exon	916516	916669	1000	-	.	gene_id "Tcarb.156"; transcript_id "Tcarb.156.3"; exon_number "7"; cov "1.278091";
R3_2	StringTie	exon	916810	917233	1000	-	.	gene_id "Tcarb.156"; transcript_id "Tcarb.156.3"; exon_number "8"; cov "2.557945";
R3_2	StringTie	exon	917367	917647	1000	-	.	gene_id "Tcarb.156"; transcript_id "Tcarb.156.3"; exon_number "9"; cov "2.880131";
R3_2	StringTie	transcript	915783	917647	1000	-	.	gene_id "Tcarb.156"; transcript_id "Tcarb.156.4"; cov "2.664727"; FPKM "1.478527"; TPM "2.099677";
R3_2	StringTie	exon	915783	916098	1000	-	.	gene_id "Tcarb.156"; transcript_id "Tcarb.156.4"; exon_number "1"; cov "2.920453";
R3_2	StringTie	exon	916254	916426	1000	-	.	gene_id "Tcarb.156"; transcript_id "Tcarb.156.4"; exon_number "2"; cov "3.168142";
R3_2	StringTie	exon	916516	916669	1000	-	.	gene_id "Tcarb.156"; transcript_id "Tcarb.156.4"; exon_number "3"; cov "0.964566";
R3_2	StringTie	exon	916810	917647	1000	-	.	gene_id "Tcarb.156"; transcript_id "Tcarb.156.4"; exon_number "4"; cov "2.776809";
R3_2	StringTie	transcript	917802	922678	1000	-	.	gene_id "Tcarb.157"; transcript_id "Tcarb.157.1"; cov "7.160457"; FPKM "3.972989"; TPM "5.642095";
R3_2	StringTie	exon	917802	917919	1000	-	.	gene_id "Tcarb.157"; transcript_id "Tcarb.157.1"; exon_number "1"; cov "1.512241";
R3_2	StringTie	exon	918017	918145	1000	-	.	gene_id "Tcarb.157"; transcript_id "Tcarb.157.1"; exon_number "2"; cov "1.321705";
R3_2	StringTie	exon	918225	918288	1000	-	.	gene_id "Tcarb.157"; transcript_id "Tcarb.157.1"; exon_number "3"; cov "1.306250";
R3_2	StringTie	exon	918364	918645	1000	-	.	gene_id "Tcarb.157"; transcript_id "Tcarb.157.1"; exon_number "4"; cov "6.221631";
R3_2	StringTie	exon	918738	918823	1000	-	.	gene_id "Tcarb.157"; transcript_id "Tcarb.157.1"; exon_number "5"; cov "5.717442";
R3_2	StringTie	exon	918908	918953	1000	-	.	gene_id "Tcarb.157"; transcript_id "Tcarb.157.1"; exon_number "6"; cov "3.130435";
R3_2	StringTie	exon	919507	919604	1000	-	.	gene_id "Tcarb.157"; transcript_id "Tcarb.157.1"; exon_number "7"; cov "4.779592";
R3_2	StringTie	exon	922514	922678	1000	-	.	gene_id "Tcarb.157"; transcript_id "Tcarb.157.1"; exon_number "8"; cov "22.929619";
R3_2	StringTie	transcript	917802	919956	1000	-	.	gene_id "Tcarb.157"; transcript_id "Tcarb.157.2"; cov "5.775270"; FPKM "3.204416"; TPM "4.550635";
R3_2	StringTie	exon	917802	917919	1000	-	.	gene_id "Tcarb.157"; transcript_id "Tcarb.157.2"; exon_number "1"; cov "1.924671";
R3_2	StringTie	exon	918017	918145	1000	-	.	gene_id "Tcarb.157"; transcript_id "Tcarb.157.2"; exon_number "2"; cov "1.682171";
R3_2	StringTie	exon	918225	918288	1000	-	.	gene_id "Tcarb.157"; transcript_id "Tcarb.157.2"; exon_number "3"; cov "1.662500";
R3_2	StringTie	exon	918364	918645	1000	-	.	gene_id "Tcarb.157"; transcript_id "Tcarb.157.2"; exon_number "4"; cov "7.918440";
R3_2	StringTie	exon	918738	918823	1000	-	.	gene_id "Tcarb.157"; transcript_id "Tcarb.157.2"; exon_number "5"; cov "7.276745";
R3_2	StringTie	exon	918908	918953	1000	-	.	gene_id "Tcarb.157"; transcript_id "Tcarb.157.2"; exon_number "6"; cov "3.984190";
R3_2	StringTie	exon	919507	919956	1000	-	.	gene_id "Tcarb.157"; transcript_id "Tcarb.157.2"; exon_number "7"; cov "7.096351";
R3_2	StringTie	transcript	920016	921829	1000	.	.	gene_id "Tcarb.158"; transcript_id "Tcarb.158.1"; cov "14.724366"; FPKM "8.169834"; TPM "11.602092";
R3_2	StringTie	exon	920016	921829	1000	.	.	gene_id "Tcarb.158"; transcript_id "Tcarb.158.1"; exon_number "1"; cov "14.724366";
R3_2	StringTie	transcript	923075	926861	1000	-	.	gene_id "Tcarb.159"; transcript_id "Tcarb.159.1"; cov "15.937304"; FPKM "8.842834"; TPM "12.557828";
R3_2	StringTie	exon	923075	924122	1000	-	.	gene_id "Tcarb.159"; transcript_id "Tcarb.159.1"; exon_number "1"; cov "19.002815";
R3_2	StringTie	exon	924371	924568	1000	-	.	gene_id "Tcarb.159"; transcript_id "Tcarb.159.1"; exon_number "2"; cov "13.204997";
R3_2	StringTie	exon	924796	925067	1000	-	.	gene_id "Tcarb.159"; transcript_id "Tcarb.159.1"; exon_number "3"; cov "19.649633";
R3_2	StringTie	exon	925143	925280	1000	-	.	gene_id "Tcarb.159"; transcript_id "Tcarb.159.1"; exon_number "4"; cov "13.513889";
R3_2	StringTie	exon	925583	925699	1000	-	.	gene_id "Tcarb.159"; transcript_id "Tcarb.159.1"; exon_number "5"; cov "4.062678";
R3_2	StringTie	exon	926391	926513	1000	-	.	gene_id "Tcarb.159"; transcript_id "Tcarb.159.1"; exon_number "6"; cov "3.121951";
R3_2	StringTie	exon	926824	926861	1000	-	.	gene_id "Tcarb.159"; transcript_id "Tcarb.159.1"; exon_number "7"; cov "2.000000";
R3_2	StringTie	transcript	923075	927050	1000	-	.	gene_id "Tcarb.159"; transcript_id "Tcarb.159.2"; cov "7.088602"; FPKM "3.933120"; TPM "5.585477";
R3_2	StringTie	exon	923075	924122	1000	-	.	gene_id "Tcarb.159"; transcript_id "Tcarb.159.2"; exon_number "1"; cov "8.440060";
R3_2	StringTie	exon	924371	924568	1000	-	.	gene_id "Tcarb.159"; transcript_id "Tcarb.159.2"; exon_number "2"; cov "5.860217";
R3_2	StringTie	exon	924796	925067	1000	-	.	gene_id "Tcarb.159"; transcript_id "Tcarb.159.2"; exon_number "3"; cov "8.716752";
R3_2	StringTie	exon	925143	925280	1000	-	.	gene_id "Tcarb.159"; transcript_id "Tcarb.159.2"; exon_number "4"; cov "5.994882";
R3_2	StringTie	exon	925583	925699	1000	-	.	gene_id "Tcarb.159"; transcript_id "Tcarb.159.2"; exon_number "5"; cov "1.802240";
R3_2	StringTie	exon	926391	926513	1000	-	.	gene_id "Tcarb.159"; transcript_id "Tcarb.159.2"; exon_number "6"; cov "1.384925";
R3_2	StringTie	exon	927017	927050	1000	-	.	gene_id "Tcarb.159"; transcript_id "Tcarb.159.2"; exon_number "7"; cov "0.887218";
R3_2	StringTie	transcript	930767	931238	1000	.	.	gene_id "Tcarb.160"; transcript_id "Tcarb.160.1"; cov "8.235169"; FPKM "4.569295"; TPM "6.488917";
R3_2	StringTie	exon	930767	931238	1000	.	.	gene_id "Tcarb.160"; transcript_id "Tcarb.160.1"; exon_number "1"; cov "8.235169";
R3_2	StringTie	transcript	931990	932236	1000	.	.	gene_id "Tcarb.161"; transcript_id "Tcarb.161.1"; cov "4.842105"; FPKM "2.686648"; TPM "3.815346";
R3_2	StringTie	exon	931990	932236	1000	.	.	gene_id "Tcarb.161"; transcript_id "Tcarb.161.1"; exon_number "1"; cov "4.842105";
R3_2	StringTie	transcript	933954	934184	1000	.	.	gene_id "Tcarb.162"; transcript_id "Tcarb.162.1"; cov "2.597403"; FPKM "1.441173"; TPM "2.046628";
R3_2	StringTie	exon	933954	934184	1000	.	.	gene_id "Tcarb.162"; transcript_id "Tcarb.162.1"; exon_number "1"; cov "2.597403";
R3_2	StringTie	transcript	938661	939221	1000	.	.	gene_id "Tcarb.163"; transcript_id "Tcarb.163.1"; cov "3.743315"; FPKM "2.076983"; TPM "2.949552";
R3_2	StringTie	exon	938661	939221	1000	.	.	gene_id "Tcarb.163"; transcript_id "Tcarb.163.1"; exon_number "1"; cov "3.743315";
R3_2	StringTie	transcript	941344	941668	1000	-	.	gene_id "Tcarb.164"; transcript_id "Tcarb.164.1"; cov "3.614458"; FPKM "2.005487"; TPM "2.848019";
R3_2	StringTie	exon	941344	941506	1000	-	.	gene_id "Tcarb.164"; transcript_id "Tcarb.164.1"; exon_number "1"; cov "3.938650";
R3_2	StringTie	exon	941583	941668	1000	-	.	gene_id "Tcarb.164"; transcript_id "Tcarb.164.1"; exon_number "2"; cov "3.000000";
R3_2	StringTie	transcript	943778	944023	1000	.	.	gene_id "Tcarb.165"; transcript_id "Tcarb.165.1"; cov "3.658537"; FPKM "2.029944"; TPM "2.882751";
R3_2	StringTie	exon	943778	944023	1000	.	.	gene_id "Tcarb.165"; transcript_id "Tcarb.165.1"; exon_number "1"; cov "3.658537";
R3_2	StringTie	transcript	927515	929317	1000	+	.	gene_id "Tcarb.166"; transcript_id "Tcarb.166.1"; cov "11.334508"; FPKM "6.288967"; TPM "8.931046";
R3_2	StringTie	exon	927515	927788	1000	+	.	gene_id "Tcarb.166"; transcript_id "Tcarb.166.1"; exon_number "1"; cov "10.226277";
R3_2	StringTie	exon	927880	928360	1000	+	.	gene_id "Tcarb.166"; transcript_id "Tcarb.166.1"; exon_number "2"; cov "12.860707";
R3_2	StringTie	exon	928442	928665	1000	+	.	gene_id "Tcarb.166"; transcript_id "Tcarb.166.1"; exon_number "3"; cov "2.068080";
R3_2	StringTie	exon	928808	929317	1000	+	.	gene_id "Tcarb.166"; transcript_id "Tcarb.166.1"; exon_number "4"; cov "14.560457";
R3_2	StringTie	transcript	927515	928696	1000	+	.	gene_id "Tcarb.166"; transcript_id "Tcarb.166.2"; cov "28.162130"; FPKM "15.625796"; TPM "22.190403";
R3_2	StringTie	exon	927515	927788	1000	+	.	gene_id "Tcarb.166"; transcript_id "Tcarb.166.2"; exon_number "1"; cov "30.678833";
R3_2	StringTie	exon	927880	928360	1000	+	.	gene_id "Tcarb.166"; transcript_id "Tcarb.166.2"; exon_number "2"; cov "38.582123";
R3_2	StringTie	exon	928442	928696	1000	+	.	gene_id "Tcarb.166"; transcript_id "Tcarb.166.2"; exon_number "3"; cov "5.802941";
R3_2	StringTie	transcript	949959	950178	1000	.	.	gene_id "Tcarb.167"; transcript_id "Tcarb.167.1"; cov "6.468182"; FPKM "3.588880"; TPM "5.096616";
R3_2	StringTie	exon	949959	950178	1000	.	.	gene_id "Tcarb.167"; transcript_id "Tcarb.167.1"; exon_number "1"; cov "6.468182";
R3_2	StringTie	transcript	946429	947192	1000	-	.	gene_id "Tcarb.168"; transcript_id "Tcarb.168.1"; cov "8.280627"; FPKM "4.594517"; TPM "6.524736";
R3_2	StringTie	exon	946429	946982	1000	-	.	gene_id "Tcarb.168"; transcript_id "Tcarb.168.1"; exon_number "1"; cov "8.994585";
R3_2	StringTie	exon	947045	947192	1000	-	.	gene_id "Tcarb.168"; transcript_id "Tcarb.168.1"; exon_number "2"; cov "5.608108";
R3_2	StringTie	transcript	950556	951504	1000	-	.	gene_id "Tcarb.169"; transcript_id "Tcarb.169.1"; cov "3.614458"; FPKM "2.005487"; TPM "2.848019";
R3_2	StringTie	exon	950556	950617	1000	-	.	gene_id "Tcarb.169"; transcript_id "Tcarb.169.1"; exon_number "1"; cov "3.000000";
R3_2	StringTie	exon	951318	951504	1000	-	.	gene_id "Tcarb.169"; transcript_id "Tcarb.169.1"; exon_number "2"; cov "3.818182";
R3_2	StringTie	transcript	955573	955831	1000	.	.	gene_id "Tcarb.170"; transcript_id "Tcarb.170.1"; cov "3.474904"; FPKM "1.928055"; TPM "2.738057";
R3_2	StringTie	exon	955573	955831	1000	.	.	gene_id "Tcarb.170"; transcript_id "Tcarb.170.1"; exon_number "1"; cov "3.474904";
R3_2	StringTie	transcript	951848	952305	1000	-	.	gene_id "Tcarb.171"; transcript_id "Tcarb.171.1"; cov "3.014897"; FPKM "1.672820"; TPM "2.375594";
R3_2	StringTie	exon	951848	952042	1000	-	.	gene_id "Tcarb.171"; transcript_id "Tcarb.171.1"; exon_number "1"; cov "2.569231";
R3_2	StringTie	exon	952143	952305	1000	-	.	gene_id "Tcarb.171"; transcript_id "Tcarb.171.1"; exon_number "2"; cov "3.548057";
R3_2	StringTie	transcript	955999	956259	1000	.	.	gene_id "Tcarb.172"; transcript_id "Tcarb.172.1"; cov "3.413793"; FPKM "1.894148"; TPM "2.689904";
R3_2	StringTie	exon	955999	956259	1000	.	.	gene_id "Tcarb.172"; transcript_id "Tcarb.172.1"; exon_number "1"; cov "3.413793";
R3_2	StringTie	transcript	963010	965176	1000	-	.	gene_id "Tcarb.173"; transcript_id "Tcarb.173.1"; cov "2.810614"; FPKM "1.559473"; TPM "2.214628";
R3_2	StringTie	exon	963010	963757	1000	-	.	gene_id "Tcarb.173"; transcript_id "Tcarb.173.1"; exon_number "1"; cov "3.173797";
R3_2	StringTie	exon	964886	964997	1000	-	.	gene_id "Tcarb.173"; transcript_id "Tcarb.173.1"; exon_number "2"; cov "1.758929";
R3_2	StringTie	exon	965076	965176	1000	-	.	gene_id "Tcarb.173"; transcript_id "Tcarb.173.1"; exon_number "3"; cov "1.287129";
R3_2	StringTie	transcript	960976	962794	1000	-	.	gene_id "Tcarb.174"; transcript_id "Tcarb.174.1"; cov "4.748142"; FPKM "2.634513"; TPM "3.741307";
R3_2	StringTie	exon	960976	962067	1000	-	.	gene_id "Tcarb.174"; transcript_id "Tcarb.174.1"; exon_number "1"; cov "6.286629";
R3_2	StringTie	exon	962137	962794	1000	-	.	gene_id "Tcarb.174"; transcript_id "Tcarb.174.1"; exon_number "2"; cov "2.194907";
R3_2	StringTie	transcript	960976	962794	1000	-	.	gene_id "Tcarb.174"; transcript_id "Tcarb.174.2"; cov "8.407467"; FPKM "4.664895"; TPM "6.624679";
R3_2	StringTie	exon	960976	962794	1000	-	.	gene_id "Tcarb.174"; transcript_id "Tcarb.174.2"; exon_number "1"; cov "8.407467";
R3_2	StringTie	transcript	956380	960877	1000	+	.	gene_id "Tcarb.175"; transcript_id "Tcarb.175.1"; cov "25.155775"; FPKM "13.957715"; TPM "19.821541";
R3_2	StringTie	exon	956380	956422	1000	+	.	gene_id "Tcarb.175"; transcript_id "Tcarb.175.1"; exon_number "1"; cov "0.159193";
R3_2	StringTie	exon	956504	956762	1000	+	.	gene_id "Tcarb.175"; transcript_id "Tcarb.175.1"; exon_number "2"; cov "41.693874";
R3_2	StringTie	exon	958499	958558	1000	+	.	gene_id "Tcarb.175"; transcript_id "Tcarb.175.1"; exon_number "3"; cov "68.112213";
R3_2	StringTie	exon	958635	958828	1000	+	.	gene_id "Tcarb.175"; transcript_id "Tcarb.175.1"; exon_number "4"; cov "29.943911";
R3_2	StringTie	exon	959365	959728	1000	+	.	gene_id "Tcarb.175"; transcript_id "Tcarb.175.1"; exon_number "5"; cov "29.114681";
R3_2	StringTie	exon	959998	960877	1000	+	.	gene_id "Tcarb.175"; transcript_id "Tcarb.175.1"; exon_number "6"; cov "15.848470";
R3_2	StringTie	transcript	956380	960777	1000	+	.	gene_id "Tcarb.175"; transcript_id "Tcarb.175.2"; cov "146.096100"; FPKM "81.061615"; TPM "115.116692";
R3_2	StringTie	exon	956380	956422	1000	+	.	gene_id "Tcarb.175"; transcript_id "Tcarb.175.2"; exon_number "1"; cov "0.745375";
R3_2	StringTie	exon	956504	956762	1000	+	.	gene_id "Tcarb.175"; transcript_id "Tcarb.175.2"; exon_number "2"; cov "195.220047";
R3_2	StringTie	exon	959365	959728	1000	+	.	gene_id "Tcarb.175"; transcript_id "Tcarb.175.2"; exon_number "3"; cov "192.156204";
R3_2	StringTie	exon	959998	960777	1000	+	.	gene_id "Tcarb.175"; transcript_id "Tcarb.175.2"; exon_number "4"; cov "116.142159";
R3_2	StringTie	transcript	1023507	1024169	1000	-	.	gene_id "Tcarb.176"; transcript_id "Tcarb.176.1"; cov "4.649928"; FPKM "2.580019"; TPM "3.663919";
R3_2	StringTie	exon	1023507	1023676	1000	-	.	gene_id "Tcarb.176"; transcript_id "Tcarb.176.1"; exon_number "1"; cov "3.970588";
R3_2	StringTie	exon	1024095	1024169	1000	-	.	gene_id "Tcarb.176"; transcript_id "Tcarb.176.1"; exon_number "2"; cov "6.189764";
R3_2	StringTie	transcript	1033285	1045864	1000	+	.	gene_id "Tcarb.177"; transcript_id "Tcarb.177.1"; cov "8.547085"; FPKM "4.742362"; TPM "6.734692";
R3_2	StringTie	exon	1033285	1033340	1000	+	.	gene_id "Tcarb.177"; transcript_id "Tcarb.177.1"; exon_number "1"; cov "1.229929";
R3_2	StringTie	exon	1033983	1034413	1000	+	.	gene_id "Tcarb.177"; transcript_id "Tcarb.177.1"; exon_number "2"; cov "2.041090";
R3_2	StringTie	exon	1034503	1034734	1000	+	.	gene_id "Tcarb.177"; transcript_id "Tcarb.177.1"; exon_number "3"; cov "4.974802";
R3_2	StringTie	exon	1035851	1035981	1000	+	.	gene_id "Tcarb.177"; transcript_id "Tcarb.177.1"; exon_number "4"; cov "1.305902";
R3_2	StringTie	exon	1036938	1037324	1000	+	.	gene_id "Tcarb.177"; transcript_id "Tcarb.177.1"; exon_number "5"; cov "7.316373";
R3_2	StringTie	exon	1037515	1037850	1000	+	.	gene_id "Tcarb.177"; transcript_id "Tcarb.177.1"; exon_number "6"; cov "4.779817";
R3_2	StringTie	exon	1038446	1038742	1000	+	.	gene_id "Tcarb.177"; transcript_id "Tcarb.177.1"; exon_number "7"; cov "9.769539";
R3_2	StringTie	exon	1038846	1039396	1000	+	.	gene_id "Tcarb.177"; transcript_id "Tcarb.177.1"; exon_number "8"; cov "5.748770";
R3_2	StringTie	exon	1040085	1040507	1000	+	.	gene_id "Tcarb.177"; transcript_id "Tcarb.177.1"; exon_number "9"; cov "10.950633";
R3_2	StringTie	exon	1040585	1045864	1000	+	.	gene_id "Tcarb.177"; transcript_id "Tcarb.177.1"; exon_number "10"; cov "9.871220";
R3_2	StringTie	transcript	1033285	1045095	1000	+	.	gene_id "Tcarb.177"; transcript_id "Tcarb.177.2"; cov "37.399548"; FPKM "20.751190"; TPM "29.469044";
R3_2	StringTie	exon	1033285	1033340	1000	+	.	gene_id "Tcarb.177"; transcript_id "Tcarb.177.2"; exon_number "1"; cov "7.020072";
R3_2	StringTie	exon	1033983	1034413	1000	+	.	gene_id "Tcarb.177"; transcript_id "Tcarb.177.2"; exon_number "2"; cov "11.649938";
R3_2	StringTie	exon	1034503	1034734	1000	+	.	gene_id "Tcarb.177"; transcript_id "Tcarb.177.2"; exon_number "3"; cov "28.252304";
R3_2	StringTie	exon	1035851	1035981	1000	+	.	gene_id "Tcarb.177"; transcript_id "Tcarb.177.2"; exon_number "4"; cov "6.164547";
R3_2	StringTie	exon	1036938	1037324	1000	+	.	gene_id "Tcarb.177"; transcript_id "Tcarb.177.2"; exon_number "5"; cov "31.022127";
R3_2	StringTie	exon	1037515	1037850	1000	+	.	gene_id "Tcarb.177"; transcript_id "Tcarb.177.2"; exon_number "6"; cov "20.266886";
R3_2	StringTie	exon	1038446	1038742	1000	+	.	gene_id "Tcarb.177"; transcript_id "Tcarb.177.2"; exon_number "7"; cov "41.423801";
R3_2	StringTie	exon	1038846	1039396	1000	+	.	gene_id "Tcarb.177"; transcript_id "Tcarb.177.2"; exon_number "8"; cov "24.375347";
R3_2	StringTie	exon	1040085	1045095	1000	+	.	gene_id "Tcarb.177"; transcript_id "Tcarb.177.2"; exon_number "9"; cov "44.167587";
R3_2	StringTie	transcript	969871	1031536	1000	+	.	gene_id "Tcarb.177"; transcript_id "Tcarb.177.3"; cov "6.076402"; FPKM "3.371500"; TPM "4.787912";
R3_2	StringTie	exon	969871	970028	1000	+	.	gene_id "Tcarb.177"; transcript_id "Tcarb.177.3"; exon_number "1"; cov "8.234465";
R3_2	StringTie	exon	1007372	1007443	1000	+	.	gene_id "Tcarb.177"; transcript_id "Tcarb.177.3"; exon_number "2"; cov "11.637680";
R3_2	StringTie	exon	1022713	1022850	1000	+	.	gene_id "Tcarb.177"; transcript_id "Tcarb.177.3"; exon_number "3"; cov "4.227273";
R3_2	StringTie	exon	1028312	1028506	1000	+	.	gene_id "Tcarb.177"; transcript_id "Tcarb.177.3"; exon_number "4"; cov "4.837762";
R3_2	StringTie	exon	1031438	1031536	1000	+	.	gene_id "Tcarb.177"; transcript_id "Tcarb.177.3"; exon_number "5"; cov "3.448052";
R3_2	StringTie	transcript	1031712	1033232	1000	+	.	gene_id "Tcarb.178"; transcript_id "Tcarb.178.1"; cov "5.927892"; FPKM "3.289099"; TPM "4.670894";
R3_2	StringTie	exon	1031712	1031930	1000	+	.	gene_id "Tcarb.178"; transcript_id "Tcarb.178.1"; exon_number "1"; cov "4.990868";
R3_2	StringTie	exon	1032075	1032411	1000	+	.	gene_id "Tcarb.178"; transcript_id "Tcarb.178.1"; exon_number "2"; cov "6.207715";
R3_2	StringTie	exon	1032527	1033232	1000	+	.	gene_id "Tcarb.178"; transcript_id "Tcarb.178.1"; exon_number "3"; cov "6.084986";
R3_2	StringTie	transcript	974656	975329	1000	+	.	gene_id "Tcarb.179"; transcript_id "Tcarb.179.1"; cov "18.736254"; FPKM "10.395835"; TPM "14.763266";
R3_2	StringTie	exon	974656	974729	1000	+	.	gene_id "Tcarb.179"; transcript_id "Tcarb.179.1"; exon_number "1"; cov "19.337837";
R3_2	StringTie	exon	975196	975329	1000	+	.	gene_id "Tcarb.179"; transcript_id "Tcarb.179.1"; exon_number "2"; cov "18.404034";
R3_2	StringTie	transcript	1015242	1017146	1000	+	.	gene_id "Tcarb.180"; transcript_id "Tcarb.180.1"; cov "4.719737"; FPKM "2.618752"; TPM "3.718925";
R3_2	StringTie	exon	1015242	1016446	1000	+	.	gene_id "Tcarb.180"; transcript_id "Tcarb.180.1"; exon_number "1"; cov "4.638543";
R3_2	StringTie	exon	1016508	1017146	1000	+	.	gene_id "Tcarb.180"; transcript_id "Tcarb.180.1"; exon_number "2"; cov "4.872848";
R3_2	StringTie	transcript	1017331	1018175	1000	.	.	gene_id "Tcarb.181"; transcript_id "Tcarb.181.1"; cov "23.173964"; FPKM "12.858105"; TPM "18.259968";
R3_2	StringTie	exon	1017331	1018175	1000	.	.	gene_id "Tcarb.181"; transcript_id "Tcarb.181.1"; exon_number "1"; cov "23.173964";
R3_2	StringTie	transcript	1007801	1008284	1000	.	.	gene_id "Tcarb.182"; transcript_id "Tcarb.182.1"; cov "10.179752"; FPKM "5.648249"; TPM "8.021154";
R3_2	StringTie	exon	1007801	1008284	1000	.	.	gene_id "Tcarb.182"; transcript_id "Tcarb.182.1"; exon_number "1"; cov "10.179752";
R3_2	StringTie	transcript	1023077	1023372	1000	.	.	gene_id "Tcarb.183"; transcript_id "Tcarb.183.1"; cov "8.584459"; FPKM "4.763099"; TPM "6.764140";
R3_2	StringTie	exon	1023077	1023372	1000	.	.	gene_id "Tcarb.183"; transcript_id "Tcarb.183.1"; exon_number "1"; cov "8.584459";
R3_2	StringTie	transcript	1009454	1010705	1000	.	.	gene_id "Tcarb.184"; transcript_id "Tcarb.184.1"; cov "7.887380"; FPKM "4.376323"; TPM "6.214876";
R3_2	StringTie	exon	1009454	1010705	1000	.	.	gene_id "Tcarb.184"; transcript_id "Tcarb.184.1"; exon_number "1"; cov "7.887380";
R3_2	StringTie	transcript	984182	984978	1000	.	.	gene_id "Tcarb.185"; transcript_id "Tcarb.185.1"; cov "6.511919"; FPKM "3.613147"; TPM "5.131079";
R3_2	StringTie	exon	984182	984978	1000	.	.	gene_id "Tcarb.185"; transcript_id "Tcarb.185.1"; exon_number "1"; cov "6.511919";
R3_2	StringTie	transcript	1192945	1193208	1000	.	.	gene_id "Tcarb.186"; transcript_id "Tcarb.186.1"; cov "9.030303"; FPKM "5.010476"; TPM "7.115444";
R3_2	StringTie	exon	1192945	1193208	1000	.	.	gene_id "Tcarb.186"; transcript_id "Tcarb.186.1"; exon_number "1"; cov "9.030303";
R3_2	StringTie	transcript	1190513	1192731	1000	.	.	gene_id "Tcarb.187"; transcript_id "Tcarb.187.1"; cov "12.429923"; FPKM "6.896760"; TPM "9.794181";
R3_2	StringTie	exon	1190513	1192731	1000	.	.	gene_id "Tcarb.187"; transcript_id "Tcarb.187.1"; exon_number "1"; cov "12.429923";
R3_2	StringTie	transcript	1193819	1194707	1000	.	.	gene_id "Tcarb.188"; transcript_id "Tcarb.188.1"; cov "4.672666"; FPKM "2.592635"; TPM "3.681836";
R3_2	StringTie	exon	1193819	1194707	1000	.	.	gene_id "Tcarb.188"; transcript_id "Tcarb.188.1"; exon_number "1"; cov "4.672666";
R3_2	StringTie	transcript	1194932	1195492	1000	.	.	gene_id "Tcarb.189"; transcript_id "Tcarb.189.1"; cov "3.716578"; FPKM "2.062148"; TPM "2.928484";
R3_2	StringTie	exon	1194932	1195492	1000	.	.	gene_id "Tcarb.189"; transcript_id "Tcarb.189.1"; exon_number "1"; cov "3.716578";
R3_2	StringTie	transcript	1196982	1197294	1000	.	.	gene_id "Tcarb.190"; transcript_id "Tcarb.190.1"; cov "3.677316"; FPKM "2.040364"; TPM "2.897548";
R3_2	StringTie	exon	1196982	1197294	1000	.	.	gene_id "Tcarb.190"; transcript_id "Tcarb.190.1"; exon_number "1"; cov "3.677316";
R3_2	StringTie	transcript	1196134	1196856	1000	+	.	gene_id "Tcarb.191"; transcript_id "Tcarb.191.1"; cov "3.014523"; FPKM "1.672612"; TPM "2.375299";
R3_2	StringTie	exon	1196134	1196856	1000	+	.	gene_id "Tcarb.191"; transcript_id "Tcarb.191.1"; exon_number "1"; cov "3.014523";
R3_2	StringTie	transcript	1198819	1199198	1000	.	.	gene_id "Tcarb.192"; transcript_id "Tcarb.192.1"; cov "5.505263"; FPKM "3.054603"; TPM "4.337882";
R3_2	StringTie	exon	1198819	1199198	1000	.	.	gene_id "Tcarb.192"; transcript_id "Tcarb.192.1"; exon_number "1"; cov "5.505263";
R3_2	StringTie	transcript	1199261	1199511	1000	.	.	gene_id "Tcarb.193"; transcript_id "Tcarb.193.1"; cov "3.585657"; FPKM "1.989506"; TPM "2.825325";
R3_2	StringTie	exon	1199261	1199511	1000	.	.	gene_id "Tcarb.193"; transcript_id "Tcarb.193.1"; exon_number "1"; cov "3.585657";
R3_2	StringTie	transcript	1206912	1207148	1000	.	.	gene_id "Tcarb.194"; transcript_id "Tcarb.194.1"; cov "2.527426"; FPKM "1.402346"; TPM "1.991490";
R3_2	StringTie	exon	1206912	1207148	1000	.	.	gene_id "Tcarb.194"; transcript_id "Tcarb.194.1"; exon_number "1"; cov "2.527426";
R3_2	StringTie	transcript	1207738	1208191	1000	.	.	gene_id "Tcarb.195"; transcript_id "Tcarb.195.1"; cov "4.618943"; FPKM "2.562827"; TPM "3.639505";
R3_2	StringTie	exon	1207738	1208191	1000	.	.	gene_id "Tcarb.195"; transcript_id "Tcarb.195.1"; exon_number "1"; cov "4.618943";
R3_2	StringTie	transcript	1214256	1215077	1000	.	.	gene_id "Tcarb.196"; transcript_id "Tcarb.196.1"; cov "4.369830"; FPKM "2.424606"; TPM "3.443216";
R3_2	StringTie	exon	1214256	1215077	1000	.	.	gene_id "Tcarb.196"; transcript_id "Tcarb.196.1"; exon_number "1"; cov "4.369830";
R3_2	StringTie	transcript	1215215	1216272	1000	.	.	gene_id "Tcarb.197"; transcript_id "Tcarb.197.1"; cov "6.025520"; FPKM "3.343268"; TPM "4.747819";
R3_2	StringTie	exon	1215215	1216272	1000	.	.	gene_id "Tcarb.197"; transcript_id "Tcarb.197.1"; exon_number "1"; cov "6.025520";
R3_2	StringTie	transcript	1217673	1218075	1000	.	.	gene_id "Tcarb.198"; transcript_id "Tcarb.198.1"; cov "5.888338"; FPKM "3.267152"; TPM "4.639727";
R3_2	StringTie	exon	1217673	1218075	1000	.	.	gene_id "Tcarb.198"; transcript_id "Tcarb.198.1"; exon_number "1"; cov "5.888338";
R3_2	StringTie	transcript	1218264	1218658	1000	.	.	gene_id "Tcarb.199"; transcript_id "Tcarb.199.1"; cov "3.665823"; FPKM "2.033987"; TPM "2.888492";
R3_2	StringTie	exon	1218264	1218658	1000	.	.	gene_id "Tcarb.199"; transcript_id "Tcarb.199.1"; exon_number "1"; cov "3.665823";
R3_2	StringTie	transcript	1216352	1217171	1000	+	.	gene_id "Tcarb.200"; transcript_id "Tcarb.200.1"; cov "8.459239"; FPKM "4.693620"; TPM "6.665473";
R3_2	StringTie	exon	1216352	1216629	1000	+	.	gene_id "Tcarb.200"; transcript_id "Tcarb.200.1"; exon_number "1"; cov "3.723022";
R3_2	StringTie	exon	1216714	1217171	1000	+	.	gene_id "Tcarb.200"; transcript_id "Tcarb.200.1"; exon_number "2"; cov "11.334061";
R3_2	StringTie	transcript	1218746	1218986	1000	.	.	gene_id "Tcarb.201"; transcript_id "Tcarb.201.1"; cov "4.970954"; FPKM "2.758140"; TPM "3.916872";
R3_2	StringTie	exon	1218746	1218986	1000	.	.	gene_id "Tcarb.201"; transcript_id "Tcarb.201.1"; exon_number "1"; cov "4.970954";
R3_2	StringTie	transcript	1221385	1223605	1000	.	.	gene_id "Tcarb.202"; transcript_id "Tcarb.202.1"; cov "17.470509"; FPKM "9.693536"; TPM "13.765919";
R3_2	StringTie	exon	1221385	1223605	1000	.	.	gene_id "Tcarb.202"; transcript_id "Tcarb.202.1"; exon_number "1"; cov "17.470509";
R3_2	StringTie	transcript	1223797	1225324	1000	+	.	gene_id "Tcarb.203"; transcript_id "Tcarb.203.1"; cov "6.061602"; FPKM "3.363288"; TPM "4.776250";
R3_2	StringTie	exon	1223797	1224663	1000	+	.	gene_id "Tcarb.203"; transcript_id "Tcarb.203.1"; exon_number "1"; cov "8.887544";
R3_2	StringTie	exon	1224731	1225324	1000	+	.	gene_id "Tcarb.203"; transcript_id "Tcarb.203.1"; exon_number "2"; cov "1.936869";
R3_2	StringTie	transcript	1227792	1228923	1000	.	.	gene_id "Tcarb.204"; transcript_id "Tcarb.204.1"; cov "4.367491"; FPKM "2.423308"; TPM "3.441373";
R3_2	StringTie	exon	1227792	1228923	1000	.	.	gene_id "Tcarb.204"; transcript_id "Tcarb.204.1"; exon_number "1"; cov "4.367491";
R3_2	StringTie	transcript	1228995	1229802	1000	.	.	gene_id "Tcarb.205"; transcript_id "Tcarb.205.1"; cov "4.257426"; FPKM "2.362238"; TPM "3.354647";
R3_2	StringTie	exon	1228995	1229802	1000	.	.	gene_id "Tcarb.205"; transcript_id "Tcarb.205.1"; exon_number "1"; cov "4.257426";
R3_2	StringTie	transcript	1232844	1233078	1000	.	.	gene_id "Tcarb.206"; transcript_id "Tcarb.206.1"; cov "2.570213"; FPKM "1.426086"; TPM "2.025204";
R3_2	StringTie	exon	1232844	1233078	1000	.	.	gene_id "Tcarb.206"; transcript_id "Tcarb.206.1"; exon_number "1"; cov "2.570213";
R3_2	StringTie	transcript	1087157	1129304	1000	+	.	gene_id "Tcarb.207"; transcript_id "Tcarb.207.1"; cov "7.013434"; FPKM "3.891413"; TPM "5.526248";
R3_2	StringTie	exon	1087157	1087365	1000	+	.	gene_id "Tcarb.207"; transcript_id "Tcarb.207.1"; exon_number "1"; cov "3.238893";
R3_2	StringTie	exon	1089382	1089575	1000	+	.	gene_id "Tcarb.207"; transcript_id "Tcarb.207.1"; exon_number "2"; cov "5.377849";
R3_2	StringTie	exon	1119271	1119451	1000	+	.	gene_id "Tcarb.207"; transcript_id "Tcarb.207.1"; exon_number "3"; cov "12.232927";
R3_2	StringTie	exon	1122412	1122493	1000	+	.	gene_id "Tcarb.207"; transcript_id "Tcarb.207.1"; exon_number "4"; cov "12.749823";
R3_2	StringTie	exon	1124201	1124599	1000	+	.	gene_id "Tcarb.207"; transcript_id "Tcarb.207.1"; exon_number "5"; cov "8.007076";
R3_2	StringTie	exon	1129016	1129304	1000	+	.	gene_id "Tcarb.207"; transcript_id "Tcarb.207.1"; exon_number "6"; cov "4.223534";
R3_2	StringTie	transcript	1047976	1129304	1000	+	.	gene_id "Tcarb.207"; transcript_id "Tcarb.207.2"; cov "6.786751"; FPKM "3.765638"; TPM "5.347633";
R3_2	StringTie	exon	1047976	1048306	1000	+	.	gene_id "Tcarb.207"; transcript_id "Tcarb.207.2"; exon_number "1"; cov "2.120846";
R3_2	StringTie	exon	1089382	1089575	1000	+	.	gene_id "Tcarb.207"; transcript_id "Tcarb.207.2"; exon_number "2"; cov "5.600422";
R3_2	StringTie	exon	1119271	1119451	1000	+	.	gene_id "Tcarb.207"; transcript_id "Tcarb.207.2"; exon_number "3"; cov "13.173923";
R3_2	StringTie	exon	1122412	1122493	1000	+	.	gene_id "Tcarb.207"; transcript_id "Tcarb.207.2"; exon_number "4"; cov "13.609404";
R3_2	StringTie	exon	1124201	1124599	1000	+	.	gene_id "Tcarb.207"; transcript_id "Tcarb.207.2"; exon_number "5"; cov "8.397801";
R3_2	StringTie	exon	1129016	1129304	1000	+	.	gene_id "Tcarb.207"; transcript_id "Tcarb.207.2"; exon_number "6"; cov "4.423004";
R3_2	StringTie	transcript	1117083	1129304	1000	+	.	gene_id "Tcarb.207"; transcript_id "Tcarb.207.3"; cov "4.088947"; FPKM "2.268758"; TPM "3.221893";
R3_2	StringTie	exon	1117083	1117214	1000	+	.	gene_id "Tcarb.207"; transcript_id "Tcarb.207.3"; exon_number "1"; cov "6.496100";
R3_2	StringTie	exon	1119271	1119451	1000	+	.	gene_id "Tcarb.207"; transcript_id "Tcarb.207.3"; exon_number "2"; cov "5.469530";
R3_2	StringTie	exon	1122412	1122493	1000	+	.	gene_id "Tcarb.207"; transcript_id "Tcarb.207.3"; exon_number "3"; cov "5.850893";
R3_2	StringTie	exon	1124201	1124599	1000	+	.	gene_id "Tcarb.207"; transcript_id "Tcarb.207.3"; exon_number "4"; cov "3.716084";
R3_2	StringTie	exon	1129016	1129304	1000	+	.	gene_id "Tcarb.207"; transcript_id "Tcarb.207.3"; exon_number "5"; cov "1.964144";
R3_2	StringTie	transcript	1118345	1119144	1000	.	.	gene_id "Tcarb.208"; transcript_id "Tcarb.208.1"; cov "10.791250"; FPKM "5.987540"; TPM "8.502985";
R3_2	StringTie	exon	1118345	1119144	1000	.	.	gene_id "Tcarb.208"; transcript_id "Tcarb.208.1"; exon_number "1"; cov "10.791250";
R3_2	StringTie	transcript	1090100	1090357	1000	.	.	gene_id "Tcarb.209"; transcript_id "Tcarb.209.1"; cov "9.302325"; FPKM "5.161408"; TPM "7.329784";
R3_2	StringTie	exon	1090100	1090357	1000	.	.	gene_id "Tcarb.209"; transcript_id "Tcarb.209.1"; exon_number "1"; cov "9.302325";
R3_2	StringTie	transcript	1125639	1127125	1000	+	.	gene_id "Tcarb.210"; transcript_id "Tcarb.210.1"; cov "8.557465"; FPKM "4.748121"; TPM "6.742870";
R3_2	StringTie	exon	1125639	1127125	1000	+	.	gene_id "Tcarb.210"; transcript_id "Tcarb.210.1"; exon_number "1"; cov "8.557465";
R3_2	StringTie	transcript	1121769	1122050	1000	.	.	gene_id "Tcarb.211"; transcript_id "Tcarb.211.1"; cov "7.443263"; FPKM "4.129905"; TPM "5.864933";
R3_2	StringTie	exon	1121769	1122050	1000	.	.	gene_id "Tcarb.211"; transcript_id "Tcarb.211.1"; exon_number "1"; cov "7.443263";
R3_2	StringTie	transcript	1129359	1137037	1000	+	.	gene_id "Tcarb.207"; transcript_id "Tcarb.207.4"; cov "14.627120"; FPKM "8.115877"; TPM "11.525466";
R3_2	StringTie	exon	1129359	1129703	1000	+	.	gene_id "Tcarb.207"; transcript_id "Tcarb.207.4"; exon_number "1"; cov "7.465596";
R3_2	StringTie	exon	1130110	1130172	1000	+	.	gene_id "Tcarb.207"; transcript_id "Tcarb.207.4"; exon_number "2"; cov "3.752303";
R3_2	StringTie	exon	1132051	1132645	1000	+	.	gene_id "Tcarb.207"; transcript_id "Tcarb.207.4"; exon_number "3"; cov "3.367388";
R3_2	StringTie	exon	1133400	1134510	1000	+	.	gene_id "Tcarb.207"; transcript_id "Tcarb.207.4"; exon_number "4"; cov "11.419247";
R3_2	StringTie	exon	1134678	1137037	1000	+	.	gene_id "Tcarb.207"; transcript_id "Tcarb.207.4"; exon_number "5"; cov "20.871386";
R3_2	StringTie	transcript	1129359	1135689	1000	+	.	gene_id "Tcarb.207"; transcript_id "Tcarb.207.5"; cov "42.988010"; FPKM "23.851955"; TPM "33.872482";
R3_2	StringTie	exon	1129359	1129703	1000	+	.	gene_id "Tcarb.207"; transcript_id "Tcarb.207.5"; exon_number "1"; cov "7.804219";
R3_2	StringTie	exon	1132051	1132645	1000	+	.	gene_id "Tcarb.207"; transcript_id "Tcarb.207.5"; exon_number "2"; cov "11.496701";
R3_2	StringTie	exon	1133400	1134510	1000	+	.	gene_id "Tcarb.207"; transcript_id "Tcarb.207.5"; exon_number "3"; cov "40.148319";
R3_2	StringTie	exon	1134678	1135689	1000	+	.	gene_id "Tcarb.207"; transcript_id "Tcarb.207.5"; exon_number "4"; cov "79.444000";
R3_2	StringTie	transcript	1137501	1137903	1000	.	.	gene_id "Tcarb.212"; transcript_id "Tcarb.212.1"; cov "14.483871"; FPKM "8.036396"; TPM "11.412593";
R3_2	StringTie	exon	1137501	1137903	1000	.	.	gene_id "Tcarb.212"; transcript_id "Tcarb.212.1"; exon_number "1"; cov "14.483871";
R3_2	StringTie	transcript	1138447	1138708	1000	.	.	gene_id "Tcarb.213"; transcript_id "Tcarb.213.1"; cov "12.568703"; FPKM "6.973762"; TPM "9.903533";
R3_2	StringTie	exon	1138447	1138708	1000	.	.	gene_id "Tcarb.213"; transcript_id "Tcarb.213.1"; exon_number "1"; cov "12.568703";
R3_2	StringTie	transcript	1138822	1141168	1000	-	.	gene_id "Tcarb.214"; transcript_id "Tcarb.214.1"; cov "16.563293"; FPKM "9.190166"; TPM "13.051077";
R3_2	StringTie	exon	1138822	1139472	1000	-	.	gene_id "Tcarb.214"; transcript_id "Tcarb.214.1"; exon_number "1"; cov "5.465611";
R3_2	StringTie	exon	1139580	1139776	1000	-	.	gene_id "Tcarb.214"; transcript_id "Tcarb.214.1"; exon_number "2"; cov "80.218109";
R3_2	StringTie	exon	1139862	1140008	1000	-	.	gene_id "Tcarb.214"; transcript_id "Tcarb.214.1"; exon_number "3"; cov "21.948271";
R3_2	StringTie	exon	1140755	1141168	1000	-	.	gene_id "Tcarb.214"; transcript_id "Tcarb.214.1"; exon_number "4"; cov "1.827785";
R3_2	StringTie	transcript	1138822	1141168	1000	-	.	gene_id "Tcarb.214"; transcript_id "Tcarb.214.2"; cov "7.045709"; FPKM "3.909321"; TPM "5.551680";
R3_2	StringTie	exon	1138822	1139472	1000	-	.	gene_id "Tcarb.214"; transcript_id "Tcarb.214.2"; exon_number "1"; cov "1.964204";
R3_2	StringTie	exon	1139580	1139776	1000	-	.	gene_id "Tcarb.214"; transcript_id "Tcarb.214.2"; exon_number "2"; cov "28.828381";
R3_2	StringTie	exon	1140755	1141168	1000	-	.	gene_id "Tcarb.214"; transcript_id "Tcarb.214.2"; exon_number "3"; cov "4.671007";
R3_2	StringTie	transcript	1141667	1142136	1000	.	.	gene_id "Tcarb.215"; transcript_id "Tcarb.215.1"; cov "4.119149"; FPKM "2.285516"; TPM "3.245691";
R3_2	StringTie	exon	1141667	1142136	1000	.	.	gene_id "Tcarb.215"; transcript_id "Tcarb.215.1"; exon_number "1"; cov "4.119149";
R3_2	StringTie	transcript	1142190	1142686	1000	.	.	gene_id "Tcarb.216"; transcript_id "Tcarb.216.1"; cov "13.199195"; FPKM "7.323591"; TPM "10.400330";
R3_2	StringTie	exon	1142190	1142686	1000	.	.	gene_id "Tcarb.216"; transcript_id "Tcarb.216.1"; exon_number "1"; cov "13.199195";
R3_2	StringTie	transcript	1145498	1145718	1000	.	.	gene_id "Tcarb.217"; transcript_id "Tcarb.217.1"; cov "4.072398"; FPKM "2.259576"; TPM "3.208854";
R3_2	StringTie	exon	1145498	1145718	1000	.	.	gene_id "Tcarb.217"; transcript_id "Tcarb.217.1"; exon_number "1"; cov "4.072398";
R3_2	StringTie	transcript	1150878	1151127	1000	.	.	gene_id "Tcarb.218"; transcript_id "Tcarb.218.1"; cov "4.796000"; FPKM "2.661067"; TPM "3.779017";
R3_2	StringTie	exon	1150878	1151127	1000	.	.	gene_id "Tcarb.218"; transcript_id "Tcarb.218.1"; exon_number "1"; cov "4.796000";
R3_2	StringTie	transcript	1151742	1167651	1000	+	.	gene_id "Tcarb.219"; transcript_id "Tcarb.219.1"; cov "10.671057"; FPKM "5.920850"; TPM "8.408279";
R3_2	StringTie	exon	1151742	1151796	1000	+	.	gene_id "Tcarb.219"; transcript_id "Tcarb.219.1"; exon_number "1"; cov "3.000000";
R3_2	StringTie	exon	1154446	1154554	1000	+	.	gene_id "Tcarb.219"; transcript_id "Tcarb.219.1"; exon_number "2"; cov "5.649083";
R3_2	StringTie	exon	1164249	1164954	1000	+	.	gene_id "Tcarb.219"; transcript_id "Tcarb.219.1"; exon_number "3"; cov "5.357589";
R3_2	StringTie	exon	1166329	1166649	1000	+	.	gene_id "Tcarb.219"; transcript_id "Tcarb.219.1"; exon_number "4"; cov "13.220312";
R3_2	StringTie	exon	1166752	1167651	1000	+	.	gene_id "Tcarb.219"; transcript_id "Tcarb.219.1"; exon_number "5"; cov "15.383664";
R3_2	StringTie	transcript	1164045	1167651	1000	+	.	gene_id "Tcarb.219"; transcript_id "Tcarb.219.2"; cov "13.255687"; FPKM "7.354936"; TPM "10.444843";
R3_2	StringTie	exon	1164045	1164581	1000	+	.	gene_id "Tcarb.219"; transcript_id "Tcarb.219.2"; exon_number "1"; cov "3.194910";
R3_2	StringTie	exon	1164722	1164954	1000	+	.	gene_id "Tcarb.219"; transcript_id "Tcarb.219.2"; exon_number "2"; cov "10.356223";
R3_2	StringTie	exon	1166329	1166649	1000	+	.	gene_id "Tcarb.219"; transcript_id "Tcarb.219.2"; exon_number "3"; cov "16.271154";
R3_2	StringTie	exon	1166752	1167651	1000	+	.	gene_id "Tcarb.219"; transcript_id "Tcarb.219.2"; exon_number "4"; cov "18.933739";
R3_2	StringTie	transcript	1167770	1168391	1000	.	.	gene_id "Tcarb.220"; transcript_id "Tcarb.220.1"; cov "23.128618"; FPKM "12.832946"; TPM "18.224237";
R3_2	StringTie	exon	1167770	1168391	1000	.	.	gene_id "Tcarb.220"; transcript_id "Tcarb.220.1"; exon_number "1"; cov "23.128618";
R3_2	StringTie	transcript	1168920	1171489	1000	+	.	gene_id "Tcarb.221"; transcript_id "Tcarb.221.1"; cov "24.017355"; FPKM "13.326062"; TPM "18.924519";
R3_2	StringTie	exon	1168920	1169028	1000	+	.	gene_id "Tcarb.221"; transcript_id "Tcarb.221.1"; exon_number "1"; cov "28.284401";
R3_2	StringTie	exon	1169946	1170092	1000	+	.	gene_id "Tcarb.221"; transcript_id "Tcarb.221.1"; exon_number "2"; cov "69.060143";
R3_2	StringTie	exon	1170921	1171065	1000	+	.	gene_id "Tcarb.221"; transcript_id "Tcarb.221.1"; exon_number "3"; cov "22.127768";
R3_2	StringTie	exon	1171139	1171489	1000	+	.	gene_id "Tcarb.221"; transcript_id "Tcarb.221.1"; exon_number "4"; cov "4.608787";
R3_2	StringTie	transcript	1171687	1172716	1000	-	.	gene_id "Tcarb.222"; transcript_id "Tcarb.222.1"; cov "324.993896"; FPKM "180.323303"; TPM "256.079529";
R3_2	StringTie	exon	1171687	1171992	1000	-	.	gene_id "Tcarb.222"; transcript_id "Tcarb.222.1"; exon_number "1"; cov "342.524658";
R3_2	StringTie	exon	1172069	1172170	1000	-	.	gene_id "Tcarb.222"; transcript_id "Tcarb.222.1"; exon_number "2"; cov "437.843506";
R3_2	StringTie	exon	1172499	1172716	1000	-	.	gene_id "Tcarb.222"; transcript_id "Tcarb.222.1"; exon_number "3"; cov "247.585251";
R3_2	StringTie	transcript	1178263	1180806	1000	-	.	gene_id "Tcarb.223"; transcript_id "Tcarb.223.1"; cov "13.669942"; FPKM "7.584786"; TPM "10.771256";
R3_2	StringTie	exon	1178263	1180806	1000	-	.	gene_id "Tcarb.223"; transcript_id "Tcarb.223.1"; exon_number "1"; cov "13.669942";
R3_2	StringTie	transcript	1173178	1188991	1000	+	.	gene_id "Tcarb.224"; transcript_id "Tcarb.224.1"; cov "42.215858"; FPKM "23.423527"; TPM "33.264065";
R3_2	StringTie	exon	1173178	1173857	1000	+	.	gene_id "Tcarb.224"; transcript_id "Tcarb.224.1"; exon_number "1"; cov "0.873809";
R3_2	StringTie	exon	1176674	1176824	1000	+	.	gene_id "Tcarb.224"; transcript_id "Tcarb.224.1"; exon_number "2"; cov "3.816287";
R3_2	StringTie	exon	1176899	1177142	1000	+	.	gene_id "Tcarb.224"; transcript_id "Tcarb.224.1"; exon_number "3"; cov "38.049904";
R3_2	StringTie	exon	1177306	1177374	1000	+	.	gene_id "Tcarb.224"; transcript_id "Tcarb.224.1"; exon_number "4"; cov "9.796375";
R3_2	StringTie	exon	1181001	1181197	1000	+	.	gene_id "Tcarb.224"; transcript_id "Tcarb.224.1"; exon_number "5"; cov "4.633654";
R3_2	StringTie	exon	1185304	1185393	1000	+	.	gene_id "Tcarb.224"; transcript_id "Tcarb.224.1"; exon_number "6"; cov "6.877287";
R3_2	StringTie	exon	1185485	1185665	1000	+	.	gene_id "Tcarb.224"; transcript_id "Tcarb.224.1"; exon_number "7"; cov "4.613751";
R3_2	StringTie	exon	1185768	1186370	1000	+	.	gene_id "Tcarb.224"; transcript_id "Tcarb.224.1"; exon_number "8"; cov "47.731400";
R3_2	StringTie	exon	1186813	1187327	1000	+	.	gene_id "Tcarb.224"; transcript_id "Tcarb.224.1"; exon_number "9"; cov "35.828266";
R3_2	StringTie	exon	1187441	1187894	1000	+	.	gene_id "Tcarb.224"; transcript_id "Tcarb.224.1"; exon_number "10"; cov "86.048676";
R3_2	StringTie	exon	1187981	1188357	1000	+	.	gene_id "Tcarb.224"; transcript_id "Tcarb.224.1"; exon_number "11"; cov "56.196510";
R3_2	StringTie	exon	1188427	1188991	1000	+	.	gene_id "Tcarb.224"; transcript_id "Tcarb.224.1"; exon_number "12"; cov "83.979591";
R3_2	StringTie	transcript	1179027	1190395	1000	+	.	gene_id "Tcarb.224"; transcript_id "Tcarb.224.2"; cov "14.869078"; FPKM "8.250128"; TPM "11.716118";
R3_2	StringTie	exon	1179027	1179474	1000	+	.	gene_id "Tcarb.224"; transcript_id "Tcarb.224.2"; exon_number "1"; cov "45.122627";
R3_2	StringTie	exon	1181001	1181197	1000	+	.	gene_id "Tcarb.224"; transcript_id "Tcarb.224.2"; exon_number "2"; cov "11.774500";
R3_2	StringTie	exon	1185304	1185393	1000	+	.	gene_id "Tcarb.224"; transcript_id "Tcarb.224.2"; exon_number "3"; cov "16.918793";
R3_2	StringTie	exon	1185485	1185665	1000	+	.	gene_id "Tcarb.224"; transcript_id "Tcarb.224.2"; exon_number "4"; cov "11.337448";
R3_2	StringTie	exon	1185885	1186370	1000	+	.	gene_id "Tcarb.224"; transcript_id "Tcarb.224.2"; exon_number "5"; cov "1.198827";
R3_2	StringTie	exon	1186813	1187327	1000	+	.	gene_id "Tcarb.224"; transcript_id "Tcarb.224.2"; exon_number "6"; cov "0.973743";
R3_2	StringTie	exon	1187441	1187894	1000	+	.	gene_id "Tcarb.224"; transcript_id "Tcarb.224.2"; exon_number "7"; cov "2.270223";
R3_2	StringTie	exon	1187981	1188357	1000	+	.	gene_id "Tcarb.224"; transcript_id "Tcarb.224.2"; exon_number "8"; cov "1.482633";
R3_2	StringTie	exon	1188427	1190395	1000	+	.	gene_id "Tcarb.224"; transcript_id "Tcarb.224.2"; exon_number "9"; cov "21.270237";
R3_2	StringTie	transcript	1176074	1185666	1000	+	.	gene_id "Tcarb.224"; transcript_id "Tcarb.224.3"; cov "9.244720"; FPKM "5.129446"; TPM "7.284394";
R3_2	StringTie	exon	1176074	1176293	1000	+	.	gene_id "Tcarb.224"; transcript_id "Tcarb.224.3"; exon_number "1"; cov "0.959900";
R3_2	StringTie	exon	1176674	1176824	1000	+	.	gene_id "Tcarb.224"; transcript_id "Tcarb.224.3"; exon_number "2"; cov "1.782337";
R3_2	StringTie	exon	1176899	1177142	1000	+	.	gene_id "Tcarb.224"; transcript_id "Tcarb.224.3"; exon_number "3"; cov "17.770615";
R3_2	StringTie	exon	1177306	1177374	1000	+	.	gene_id "Tcarb.224"; transcript_id "Tcarb.224.3"; exon_number "4"; cov "3.570643";
R3_2	StringTie	exon	1181001	1181197	1000	+	.	gene_id "Tcarb.224"; transcript_id "Tcarb.224.3"; exon_number "5"; cov "11.166461";
R3_2	StringTie	exon	1185304	1185393	1000	+	.	gene_id "Tcarb.224"; transcript_id "Tcarb.224.3"; exon_number "6"; cov "16.038935";
R3_2	StringTie	exon	1185485	1185666	1000	+	.	gene_id "Tcarb.224"; transcript_id "Tcarb.224.3"; exon_number "7"; cov "10.739071";
R3_2	StringTie	transcript	1292546	1293121	1000	.	.	gene_id "Tcarb.225"; transcript_id "Tcarb.225.1"; cov "7.288195"; FPKM "4.043865"; TPM "5.742747";
R3_2	StringTie	exon	1292546	1293121	1000	.	.	gene_id "Tcarb.225"; transcript_id "Tcarb.225.1"; exon_number "1"; cov "7.288195";
R3_2	StringTie	transcript	1294711	1294969	1000	.	.	gene_id "Tcarb.226"; transcript_id "Tcarb.226.1"; cov "8.108109"; FPKM "4.498796"; TPM "6.388800";
R3_2	StringTie	exon	1294711	1294969	1000	.	.	gene_id "Tcarb.226"; transcript_id "Tcarb.226.1"; exon_number "1"; cov "8.108109";
R3_2	StringTie	transcript	1290419	1290776	1000	.	.	gene_id "Tcarb.227"; transcript_id "Tcarb.227.1"; cov "3.312849"; FPKM "1.838139"; TPM "2.610365";
R3_2	StringTie	exon	1290419	1290776	1000	.	.	gene_id "Tcarb.227"; transcript_id "Tcarb.227.1"; exon_number "1"; cov "3.312849";
R3_2	StringTie	transcript	1295261	1295849	1000	.	.	gene_id "Tcarb.228"; transcript_id "Tcarb.228.1"; cov "8.140917"; FPKM "4.516999"; TPM "6.414650";
R3_2	StringTie	exon	1295261	1295849	1000	.	.	gene_id "Tcarb.228"; transcript_id "Tcarb.228.1"; exon_number "1"; cov "8.140917";
R3_2	StringTie	transcript	1297136	1298102	1000	.	.	gene_id "Tcarb.229"; transcript_id "Tcarb.229.1"; cov "3.255429"; FPKM "1.806279"; TPM "2.565121";
R3_2	StringTie	exon	1297136	1298102	1000	.	.	gene_id "Tcarb.229"; transcript_id "Tcarb.229.1"; exon_number "1"; cov "3.255429";
R3_2	StringTie	transcript	1300675	1301250	1000	.	.	gene_id "Tcarb.230"; transcript_id "Tcarb.230.1"; cov "9.364583"; FPKM "5.195952"; TPM "7.378840";
R3_2	StringTie	exon	1300675	1301250	1000	.	.	gene_id "Tcarb.230"; transcript_id "Tcarb.230.1"; exon_number "1"; cov "9.364583";
R3_2	StringTie	transcript	1301412	1302135	1000	+	.	gene_id "Tcarb.231"; transcript_id "Tcarb.231.1"; cov "3.380233"; FPKM "1.875527"; TPM "2.663461";
R3_2	StringTie	exon	1301412	1301670	1000	+	.	gene_id "Tcarb.231"; transcript_id "Tcarb.231.1"; exon_number "1"; cov "4.335907";
R3_2	StringTie	exon	1302051	1302135	1000	+	.	gene_id "Tcarb.231"; transcript_id "Tcarb.231.1"; exon_number "2"; cov "0.468235";
R3_2	StringTie	transcript	1302837	1303779	1000	.	.	gene_id "Tcarb.232"; transcript_id "Tcarb.232.1"; cov "8.948038"; FPKM "4.964831"; TPM "7.050623";
R3_2	StringTie	exon	1302837	1303779	1000	.	.	gene_id "Tcarb.232"; transcript_id "Tcarb.232.1"; exon_number "1"; cov "8.948038";
R3_2	StringTie	transcript	1304020	1304376	1000	.	.	gene_id "Tcarb.233"; transcript_id "Tcarb.233.1"; cov "4.957983"; FPKM "2.750944"; TPM "3.906652";
R3_2	StringTie	exon	1304020	1304376	1000	.	.	gene_id "Tcarb.233"; transcript_id "Tcarb.233.1"; exon_number "1"; cov "4.957983";
R3_2	StringTie	transcript	1304453	1304849	1000	.	.	gene_id "Tcarb.234"; transcript_id "Tcarb.234.1"; cov "5.261965"; FPKM "2.919608"; TPM "4.146175";
R3_2	StringTie	exon	1304453	1304849	1000	.	.	gene_id "Tcarb.234"; transcript_id "Tcarb.234.1"; exon_number "1"; cov "5.261965";
R3_2	StringTie	transcript	1260119	1260411	1000	.	.	gene_id "Tcarb.235"; transcript_id "Tcarb.235.1"; cov "8.587030"; FPKM "4.764525"; TPM "6.766166";
R3_2	StringTie	exon	1260119	1260411	1000	.	.	gene_id "Tcarb.235"; transcript_id "Tcarb.235.1"; exon_number "1"; cov "8.587030";
R3_2	StringTie	transcript	1264609	1264835	1000	.	.	gene_id "Tcarb.236"; transcript_id "Tcarb.236.1"; cov "3.938326"; FPKM "2.185185"; TPM "3.103211";
R3_2	StringTie	exon	1264609	1264835	1000	.	.	gene_id "Tcarb.236"; transcript_id "Tcarb.236.1"; exon_number "1"; cov "3.938326";
R3_2	StringTie	transcript	1265658	1265910	1000	.	.	gene_id "Tcarb.237"; transcript_id "Tcarb.237.1"; cov "4.727273"; FPKM "2.622934"; TPM "3.724864";
R3_2	StringTie	exon	1265658	1265910	1000	.	.	gene_id "Tcarb.237"; transcript_id "Tcarb.237.1"; exon_number "1"; cov "4.727273";
R3_2	StringTie	transcript	1266013	1272559	1000	+	.	gene_id "Tcarb.238"; transcript_id "Tcarb.238.1"; cov "17.054998"; FPKM "9.462989"; TPM "13.438518";
R3_2	StringTie	exon	1266013	1266150	1000	+	.	gene_id "Tcarb.238"; transcript_id "Tcarb.238.1"; exon_number "1"; cov "0.234954";
R3_2	StringTie	exon	1266619	1267034	1000	+	.	gene_id "Tcarb.238"; transcript_id "Tcarb.238.1"; exon_number "2"; cov "11.917433";
R3_2	StringTie	exon	1267181	1267363	1000	+	.	gene_id "Tcarb.238"; transcript_id "Tcarb.238.1"; exon_number "3"; cov "9.547663";
R3_2	StringTie	exon	1267463	1267525	1000	+	.	gene_id "Tcarb.238"; transcript_id "Tcarb.238.1"; exon_number "4"; cov "10.223404";
R3_2	StringTie	exon	1267594	1267675	1000	+	.	gene_id "Tcarb.238"; transcript_id "Tcarb.238.1"; exon_number "5"; cov "8.301342";
R3_2	StringTie	exon	1270697	1270937	1000	+	.	gene_id "Tcarb.238"; transcript_id "Tcarb.238.1"; exon_number "6"; cov "16.641596";
R3_2	StringTie	exon	1271035	1271387	1000	+	.	gene_id "Tcarb.238"; transcript_id "Tcarb.238.1"; exon_number "7"; cov "33.443069";
R3_2	StringTie	exon	1271601	1272559	1000	+	.	gene_id "Tcarb.238"; transcript_id "Tcarb.238.1"; exon_number "8"; cov "18.405436";
R3_2	StringTie	transcript	1266013	1272559	1000	+	.	gene_id "Tcarb.238"; transcript_id "Tcarb.238.2"; cov "30.634121"; FPKM "16.997383"; TPM "24.138212";
R3_2	StringTie	exon	1266013	1266150	1000	+	.	gene_id "Tcarb.238"; transcript_id "Tcarb.238.2"; exon_number "1"; cov "0.583308";
R3_2	StringTie	exon	1266619	1267034	1000	+	.	gene_id "Tcarb.238"; transcript_id "Tcarb.238.2"; exon_number "2"; cov "29.586796";
R3_2	StringTie	exon	1267181	1267363	1000	+	.	gene_id "Tcarb.238"; transcript_id "Tcarb.238.2"; exon_number "3"; cov "23.703493";
R3_2	StringTie	exon	1267463	1267525	1000	+	.	gene_id "Tcarb.238"; transcript_id "Tcarb.238.2"; exon_number "4"; cov "25.381121";
R3_2	StringTie	exon	1267594	1270937	1000	+	.	gene_id "Tcarb.238"; transcript_id "Tcarb.238.2"; exon_number "5"; cov "32.884998";
R3_2	StringTie	exon	1271035	1271387	1000	+	.	gene_id "Tcarb.238"; transcript_id "Tcarb.238.2"; exon_number "6"; cov "44.104843";
R3_2	StringTie	exon	1271601	1272559	1000	+	.	gene_id "Tcarb.238"; transcript_id "Tcarb.238.2"; exon_number "7"; cov "24.273161";
R3_2	StringTie	transcript	1266013	1269738	1000	+	.	gene_id "Tcarb.238"; transcript_id "Tcarb.238.3"; cov "23.101643"; FPKM "12.817978"; TPM "18.202982";
R3_2	StringTie	exon	1266013	1266150	1000	+	.	gene_id "Tcarb.238"; transcript_id "Tcarb.238.3"; exon_number "1"; cov "0.311843";
R3_2	StringTie	exon	1266619	1267034	1000	+	.	gene_id "Tcarb.238"; transcript_id "Tcarb.238.3"; exon_number "2"; cov "15.817408";
R3_2	StringTie	exon	1267181	1267363	1000	+	.	gene_id "Tcarb.238"; transcript_id "Tcarb.238.3"; exon_number "3"; cov "12.672133";
R3_2	StringTie	exon	1267463	1267525	1000	+	.	gene_id "Tcarb.238"; transcript_id "Tcarb.238.3"; exon_number "4"; cov "13.569010";
R3_2	StringTie	exon	1267594	1267675	1000	+	.	gene_id "Tcarb.238"; transcript_id "Tcarb.238.3"; exon_number "5"; cov "11.017954";
R3_2	StringTie	exon	1267960	1269738	1000	+	.	gene_id "Tcarb.238"; transcript_id "Tcarb.238.3"; exon_number "6"; cov "28.540230";
R3_2	StringTie	transcript	1266013	1269738	1000	+	.	gene_id "Tcarb.238"; transcript_id "Tcarb.238.4"; cov "8.642722"; FPKM "4.795426"; TPM "6.810049";
R3_2	StringTie	exon	1266013	1266150	1000	+	.	gene_id "Tcarb.238"; transcript_id "Tcarb.238.4"; exon_number "1"; cov "0.129934";
R3_2	StringTie	exon	1266619	1267034	1000	+	.	gene_id "Tcarb.238"; transcript_id "Tcarb.238.4"; exon_number "2"; cov "6.590586";
R3_2	StringTie	exon	1267181	1267525	1000	+	.	gene_id "Tcarb.238"; transcript_id "Tcarb.238.4"; exon_number "3"; cov "5.168694";
R3_2	StringTie	exon	1267594	1267675	1000	+	.	gene_id "Tcarb.238"; transcript_id "Tcarb.238.4"; exon_number "4"; cov "3.672652";
R3_2	StringTie	exon	1267960	1269738	1000	+	.	gene_id "Tcarb.238"; transcript_id "Tcarb.238.4"; exon_number "5"; cov "10.685748";
R3_2	StringTie	transcript	1304940	1306325	1000	.	.	gene_id "Tcarb.239"; transcript_id "Tcarb.239.1"; cov "10.611833"; FPKM "5.887990"; TPM "8.361613";
R3_2	StringTie	exon	1304940	1306325	1000	.	.	gene_id "Tcarb.239"; transcript_id "Tcarb.239.1"; exon_number "1"; cov "10.611833";
R3_2	StringTie	transcript	1306425	1307601	1000	.	.	gene_id "Tcarb.240"; transcript_id "Tcarb.240.1"; cov "8.302464"; FPKM "4.606633"; TPM "6.541942";
R3_2	StringTie	exon	1306425	1307601	1000	.	.	gene_id "Tcarb.240"; transcript_id "Tcarb.240.1"; exon_number "1"; cov "8.302464";
R3_2	StringTie	transcript	1307801	1308184	1000	.	.	gene_id "Tcarb.241"; transcript_id "Tcarb.241.1"; cov "3.119792"; FPKM "1.731021"; TPM "2.458246";
R3_2	StringTie	exon	1307801	1308184	1000	.	.	gene_id "Tcarb.241"; transcript_id "Tcarb.241.1"; exon_number "1"; cov "3.119792";
R3_2	StringTie	transcript	1308401	1308948	1000	.	.	gene_id "Tcarb.242"; transcript_id "Tcarb.242.1"; cov "15.826642"; FPKM "8.781434"; TPM "12.470632";
R3_2	StringTie	exon	1308401	1308948	1000	.	.	gene_id "Tcarb.242"; transcript_id "Tcarb.242.1"; exon_number "1"; cov "15.826642";
R3_2	StringTie	transcript	1311952	1312213	1000	.	.	gene_id "Tcarb.243"; transcript_id "Tcarb.243.1"; cov "4.557252"; FPKM "2.528598"; TPM "3.590895";
R3_2	StringTie	exon	1311952	1312213	1000	.	.	gene_id "Tcarb.243"; transcript_id "Tcarb.243.1"; exon_number "1"; cov "4.557252";
R3_2	StringTie	transcript	1309090	1311170	1000	.	.	gene_id "Tcarb.244"; transcript_id "Tcarb.244.1"; cov "13.026429"; FPKM "7.227732"; TPM "10.264198";
R3_2	StringTie	exon	1309090	1311170	1000	.	.	gene_id "Tcarb.244"; transcript_id "Tcarb.244.1"; exon_number "1"; cov "13.026429";
R3_2	StringTie	transcript	1312445	1312790	1000	.	.	gene_id "Tcarb.245"; transcript_id "Tcarb.245.1"; cov "3.450867"; FPKM "1.914718"; TPM "2.719117";
R3_2	StringTie	exon	1312445	1312790	1000	.	.	gene_id "Tcarb.245"; transcript_id "Tcarb.245.1"; exon_number "1"; cov "3.450867";
R3_2	StringTie	transcript	1313045	1313293	1000	.	.	gene_id "Tcarb.246"; transcript_id "Tcarb.246.1"; cov "4.819277"; FPKM "2.673982"; TPM "3.797358";
R3_2	StringTie	exon	1313045	1313293	1000	.	.	gene_id "Tcarb.246"; transcript_id "Tcarb.246.1"; exon_number "1"; cov "4.819277";
R3_2	StringTie	transcript	1316526	1317326	1000	.	.	gene_id "Tcarb.247"; transcript_id "Tcarb.247.1"; cov "3.540574"; FPKM "1.964492"; TPM "2.789802";
R3_2	StringTie	exon	1316526	1317326	1000	.	.	gene_id "Tcarb.247"; transcript_id "Tcarb.247.1"; exon_number "1"; cov "3.540574";
R3_2	StringTie	transcript	1317849	1318105	1000	.	.	gene_id "Tcarb.248"; transcript_id "Tcarb.248.1"; cov "6.961090"; FPKM "3.862370"; TPM "5.485004";
R3_2	StringTie	exon	1317849	1318105	1000	.	.	gene_id "Tcarb.248"; transcript_id "Tcarb.248.1"; exon_number "1"; cov "6.961090";
R3_2	StringTie	transcript	1318509	1319459	1000	.	.	gene_id "Tcarb.249"; transcript_id "Tcarb.249.1"; cov "3.467928"; FPKM "1.924184"; TPM "2.732560";
R3_2	StringTie	exon	1318509	1319459	1000	.	.	gene_id "Tcarb.249"; transcript_id "Tcarb.249.1"; exon_number "1"; cov "3.467928";
R3_2	StringTie	transcript	1319521	1320804	1000	.	.	gene_id "Tcarb.250"; transcript_id "Tcarb.250.1"; cov "13.260903"; FPKM "7.357830"; TPM "10.448953";
R3_2	StringTie	exon	1319521	1320804	1000	.	.	gene_id "Tcarb.250"; transcript_id "Tcarb.250.1"; exon_number "1"; cov "13.260903";
R3_2	StringTie	transcript	1321862	1322328	1000	.	.	gene_id "Tcarb.251"; transcript_id "Tcarb.251.1"; cov "4.023555"; FPKM "2.232475"; TPM "3.170367";
R3_2	StringTie	exon	1321862	1322328	1000	.	.	gene_id "Tcarb.251"; transcript_id "Tcarb.251.1"; exon_number "1"; cov "4.023555";
R3_2	StringTie	transcript	1323071	1323773	1000	.	.	gene_id "Tcarb.252"; transcript_id "Tcarb.252.1"; cov "3.371266"; FPKM "1.870551"; TPM "2.656395";
R3_2	StringTie	exon	1323071	1323773	1000	.	.	gene_id "Tcarb.252"; transcript_id "Tcarb.252.1"; exon_number "1"; cov "3.371266";
R3_2	StringTie	transcript	1325493	1325838	1000	.	.	gene_id "Tcarb.253"; transcript_id "Tcarb.253.1"; cov "5.184971"; FPKM "2.876888"; TPM "4.085507";
R3_2	StringTie	exon	1325493	1325838	1000	.	.	gene_id "Tcarb.253"; transcript_id "Tcarb.253.1"; exon_number "1"; cov "5.184971";
R3_2	StringTie	transcript	1328849	1329883	1000	.	.	gene_id "Tcarb.254"; transcript_id "Tcarb.254.1"; cov "6.257971"; FPKM "3.472244"; TPM "4.930980";
R3_2	StringTie	exon	1328849	1329883	1000	.	.	gene_id "Tcarb.254"; transcript_id "Tcarb.254.1"; exon_number "1"; cov "6.257971";
R3_2	StringTie	transcript	1333106	1333355	1000	.	.	gene_id "Tcarb.255"; transcript_id "Tcarb.255.1"; cov "9.524000"; FPKM "5.284404"; TPM "7.504453";
R3_2	StringTie	exon	1333106	1333355	1000	.	.	gene_id "Tcarb.255"; transcript_id "Tcarb.255.1"; exon_number "1"; cov "9.524000";
R3_2	StringTie	transcript	1335463	1335813	1000	.	.	gene_id "Tcarb.256"; transcript_id "Tcarb.256.1"; cov "2.564103"; FPKM "1.422696"; TPM "2.020390";
R3_2	StringTie	exon	1335463	1335813	1000	.	.	gene_id "Tcarb.256"; transcript_id "Tcarb.256.1"; exon_number "1"; cov "2.564103";
R3_2	StringTie	transcript	1337464	1337999	1000	.	.	gene_id "Tcarb.257"; transcript_id "Tcarb.257.1"; cov "6.125000"; FPKM "3.398465"; TPM "4.826205";
R3_2	StringTie	exon	1337464	1337999	1000	.	.	gene_id "Tcarb.257"; transcript_id "Tcarb.257.1"; exon_number "1"; cov "6.125000";
R3_2	StringTie	transcript	1338718	1338935	1000	.	.	gene_id "Tcarb.258"; transcript_id "Tcarb.258.1"; cov "2.688073"; FPKM "1.491481"; TPM "2.118072";
R3_2	StringTie	exon	1338718	1338935	1000	.	.	gene_id "Tcarb.258"; transcript_id "Tcarb.258.1"; exon_number "1"; cov "2.688073";
R3_2	StringTie	transcript	1340101	1340452	1000	.	.	gene_id "Tcarb.259"; transcript_id "Tcarb.259.1"; cov "2.548295"; FPKM "1.413925"; TPM "2.007934";
R3_2	StringTie	exon	1340101	1340452	1000	.	.	gene_id "Tcarb.259"; transcript_id "Tcarb.259.1"; exon_number "1"; cov "2.548295";
R3_2	StringTie	transcript	1340889	1341184	1000	.	.	gene_id "Tcarb.260"; transcript_id "Tcarb.260.1"; cov "3.040540"; FPKM "1.687048"; TPM "2.395799";
R3_2	StringTie	exon	1340889	1341184	1000	.	.	gene_id "Tcarb.260"; transcript_id "Tcarb.260.1"; exon_number "1"; cov "3.040540";
R3_2	StringTie	transcript	1341867	1342301	1000	.	.	gene_id "Tcarb.261"; transcript_id "Tcarb.261.1"; cov "2.749425"; FPKM "1.525522"; TPM "2.166414";
R3_2	StringTie	exon	1341867	1342301	1000	.	.	gene_id "Tcarb.261"; transcript_id "Tcarb.261.1"; exon_number "1"; cov "2.749425";
R3_2	StringTie	transcript	1343142	1343369	1000	.	.	gene_id "Tcarb.262"; transcript_id "Tcarb.262.1"; cov "5.263158"; FPKM "2.920270"; TPM "4.147115";
R3_2	StringTie	exon	1343142	1343369	1000	.	.	gene_id "Tcarb.262"; transcript_id "Tcarb.262.1"; exon_number "1"; cov "5.263158";
R3_2	StringTie	transcript	1343604	1344024	1000	.	.	gene_id "Tcarb.263"; transcript_id "Tcarb.263.1"; cov "4.952494"; FPKM "2.747898"; TPM "3.902327";
R3_2	StringTie	exon	1343604	1344024	1000	.	.	gene_id "Tcarb.263"; transcript_id "Tcarb.263.1"; exon_number "1"; cov "4.952494";
R3_2	StringTie	transcript	1344918	1345158	1000	.	.	gene_id "Tcarb.264"; transcript_id "Tcarb.264.1"; cov "3.734440"; FPKM "2.072059"; TPM "2.942559";
R3_2	StringTie	exon	1344918	1345158	1000	.	.	gene_id "Tcarb.264"; transcript_id "Tcarb.264.1"; exon_number "1"; cov "3.734440";
R3_2	StringTie	transcript	1348335	1348960	1000	.	.	gene_id "Tcarb.265"; transcript_id "Tcarb.265.1"; cov "3.592652"; FPKM "1.993388"; TPM "2.830837";
R3_2	StringTie	exon	1348335	1348960	1000	.	.	gene_id "Tcarb.265"; transcript_id "Tcarb.265.1"; exon_number "1"; cov "3.592652";
R3_2	StringTie	transcript	1353851	1354242	1000	.	.	gene_id "Tcarb.266"; transcript_id "Tcarb.266.1"; cov "3.061224"; FPKM "1.698524"; TPM "2.412097";
R3_2	StringTie	exon	1353851	1354242	1000	.	.	gene_id "Tcarb.266"; transcript_id "Tcarb.266.1"; exon_number "1"; cov "3.061224";
R3_2	StringTie	transcript	1354802	1355761	1000	.	.	gene_id "Tcarb.267"; transcript_id "Tcarb.267.1"; cov "2.652083"; FPKM "1.471512"; TPM "2.089714";
R3_2	StringTie	exon	1354802	1355761	1000	.	.	gene_id "Tcarb.267"; transcript_id "Tcarb.267.1"; exon_number "1"; cov "2.652083";
R3_2	StringTie	transcript	1358009	1358236	1000	.	.	gene_id "Tcarb.268"; transcript_id "Tcarb.268.1"; cov "2.631579"; FPKM "1.460135"; TPM "2.073558";
R3_2	StringTie	exon	1358009	1358236	1000	.	.	gene_id "Tcarb.268"; transcript_id "Tcarb.268.1"; exon_number "1"; cov "2.631579";
R3_2	StringTie	transcript	1358770	1359077	1000	.	.	gene_id "Tcarb.269"; transcript_id "Tcarb.269.1"; cov "3.896104"; FPKM "2.161759"; TPM "3.069942";
R3_2	StringTie	exon	1358770	1359077	1000	.	.	gene_id "Tcarb.269"; transcript_id "Tcarb.269.1"; exon_number "1"; cov "3.896104";
R3_2	StringTie	transcript	1359627	1359909	1000	.	.	gene_id "Tcarb.270"; transcript_id "Tcarb.270.1"; cov "4.229682"; FPKM "2.346845"; TPM "3.332786";
R3_2	StringTie	exon	1359627	1359909	1000	.	.	gene_id "Tcarb.270"; transcript_id "Tcarb.270.1"; exon_number "1"; cov "4.229682";
R3_2	StringTie	transcript	1360772	1362094	1000	.	.	gene_id "Tcarb.271"; transcript_id "Tcarb.271.1"; cov "4.842026"; FPKM "2.686605"; TPM "3.815283";
R3_2	StringTie	exon	1360772	1362094	1000	.	.	gene_id "Tcarb.271"; transcript_id "Tcarb.271.1"; exon_number "1"; cov "4.842026";
R3_2	StringTie	transcript	1363430	1363682	1000	.	.	gene_id "Tcarb.272"; transcript_id "Tcarb.272.1"; cov "4.715415"; FPKM "2.616354"; TPM "3.715520";
R3_2	StringTie	exon	1363430	1363682	1000	.	.	gene_id "Tcarb.272"; transcript_id "Tcarb.272.1"; exon_number "1"; cov "4.715415";
R3_2	StringTie	transcript	1365050	1365423	1000	.	.	gene_id "Tcarb.273"; transcript_id "Tcarb.273.1"; cov "3.176471"; FPKM "1.762469"; TPM "2.502906";
R3_2	StringTie	exon	1365050	1365423	1000	.	.	gene_id "Tcarb.273"; transcript_id "Tcarb.273.1"; exon_number "1"; cov "3.176471";
R3_2	StringTie	transcript	1368545	1369061	1000	.	.	gene_id "Tcarb.274"; transcript_id "Tcarb.274.1"; cov "5.733076"; FPKM "3.181005"; TPM "4.517388";
R3_2	StringTie	exon	1368545	1369061	1000	.	.	gene_id "Tcarb.274"; transcript_id "Tcarb.274.1"; exon_number "1"; cov "5.733076";
R3_2	StringTie	transcript	1369201	1370086	1000	.	.	gene_id "Tcarb.275"; transcript_id "Tcarb.275.1"; cov "6.569977"; FPKM "3.645360"; TPM "5.176826";
R3_2	StringTie	exon	1369201	1370086	1000	.	.	gene_id "Tcarb.275"; transcript_id "Tcarb.275.1"; exon_number "1"; cov "6.569977";
R3_2	StringTie	transcript	1370659	1371035	1000	.	.	gene_id "Tcarb.276"; transcript_id "Tcarb.276.1"; cov "3.875332"; FPKM "2.150233"; TPM "3.053575";
R3_2	StringTie	exon	1370659	1371035	1000	.	.	gene_id "Tcarb.276"; transcript_id "Tcarb.276.1"; exon_number "1"; cov "3.875332";
R3_2	StringTie	transcript	1371151	1372013	1000	.	.	gene_id "Tcarb.277"; transcript_id "Tcarb.277.1"; cov "3.106605"; FPKM "1.723704"; TPM "2.447855";
R3_2	StringTie	exon	1371151	1372013	1000	.	.	gene_id "Tcarb.277"; transcript_id "Tcarb.277.1"; exon_number "1"; cov "3.106605";
R3_2	StringTie	transcript	1372246	1374351	1000	.	.	gene_id "Tcarb.278"; transcript_id "Tcarb.278.1"; cov "6.521842"; FPKM "3.618653"; TPM "5.138897";
R3_2	StringTie	exon	1372246	1374351	1000	.	.	gene_id "Tcarb.278"; transcript_id "Tcarb.278.1"; exon_number "1"; cov "6.521842";
R3_2	StringTie	transcript	1374504	1374795	1000	.	.	gene_id "Tcarb.279"; transcript_id "Tcarb.279.1"; cov "5.116438"; FPKM "2.838863"; TPM "4.031507";
R3_2	StringTie	exon	1374504	1374795	1000	.	.	gene_id "Tcarb.279"; transcript_id "Tcarb.279.1"; exon_number "1"; cov "5.116438";
R3_2	StringTie	transcript	1374880	1375107	1000	.	.	gene_id "Tcarb.280"; transcript_id "Tcarb.280.1"; cov "3.947368"; FPKM "2.190202"; TPM "3.110336";
R3_2	StringTie	exon	1374880	1375107	1000	.	.	gene_id "Tcarb.280"; transcript_id "Tcarb.280.1"; exon_number "1"; cov "3.947368";
R3_2	StringTie	transcript	1376323	1376919	1000	.	.	gene_id "Tcarb.281"; transcript_id "Tcarb.281.1"; cov "4.663317"; FPKM "2.587448"; TPM "3.674469";
R3_2	StringTie	exon	1376323	1376919	1000	.	.	gene_id "Tcarb.281"; transcript_id "Tcarb.281.1"; exon_number "1"; cov "4.663317";
R3_2	StringTie	transcript	1376974	1377210	1000	.	.	gene_id "Tcarb.282"; transcript_id "Tcarb.282.1"; cov "3.797468"; FPKM "2.107030"; TPM "2.992222";
R3_2	StringTie	exon	1376974	1377210	1000	.	.	gene_id "Tcarb.282"; transcript_id "Tcarb.282.1"; exon_number "1"; cov "3.797468";
R3_2	StringTie	transcript	1377535	1378034	1000	.	.	gene_id "Tcarb.283"; transcript_id "Tcarb.283.1"; cov "4.338000"; FPKM "2.406945"; TPM "3.418135";
R3_2	StringTie	exon	1377535	1378034	1000	.	.	gene_id "Tcarb.283"; transcript_id "Tcarb.283.1"; exon_number "1"; cov "4.338000";
R3_2	StringTie	transcript	1378124	1379107	1000	.	.	gene_id "Tcarb.284"; transcript_id "Tcarb.284.1"; cov "4.417683"; FPKM "2.451157"; TPM "3.480922";
R3_2	StringTie	exon	1378124	1379107	1000	.	.	gene_id "Tcarb.284"; transcript_id "Tcarb.284.1"; exon_number "1"; cov "4.417683";
R3_2	StringTie	transcript	1379161	1379416	1000	.	.	gene_id "Tcarb.285"; transcript_id "Tcarb.285.1"; cov "3.515625"; FPKM "1.950649"; TPM "2.770143";
R3_2	StringTie	exon	1379161	1379416	1000	.	.	gene_id "Tcarb.285"; transcript_id "Tcarb.285.1"; exon_number "1"; cov "3.515625";
R3_2	StringTie	transcript	1380510	1381005	1000	-	.	gene_id "Tcarb.286"; transcript_id "Tcarb.286.1"; cov "13.185185"; FPKM "7.315818"; TPM "10.389291";
R3_2	StringTie	exon	1380510	1380594	1000	-	.	gene_id "Tcarb.286"; transcript_id "Tcarb.286.1"; exon_number "1"; cov "4.000000";
R3_2	StringTie	exon	1380659	1381005	1000	-	.	gene_id "Tcarb.286"; transcript_id "Tcarb.286.1"; exon_number "2"; cov "15.435159";
R3_2	StringTie	transcript	1503241	1564240	1000	+	.	gene_id "Tcarb.287"; transcript_id "Tcarb.287.1"; cov "14.311408"; FPKM "7.940704"; TPM "11.276700";
R3_2	StringTie	exon	1503241	1504571	1000	+	.	gene_id "Tcarb.287"; transcript_id "Tcarb.287.1"; exon_number "1"; cov "14.794140";
R3_2	StringTie	exon	1533411	1533534	1000	+	.	gene_id "Tcarb.287"; transcript_id "Tcarb.287.1"; exon_number "2"; cov "23.333679";
R3_2	StringTie	exon	1538995	1539260	1000	+	.	gene_id "Tcarb.287"; transcript_id "Tcarb.287.1"; exon_number "3"; cov "19.371761";
R3_2	StringTie	exon	1542127	1542770	1000	+	.	gene_id "Tcarb.287"; transcript_id "Tcarb.287.1"; exon_number "4"; cov "19.559797";
R3_2	StringTie	exon	1545752	1545881	1000	+	.	gene_id "Tcarb.287"; transcript_id "Tcarb.287.1"; exon_number "5"; cov "12.316089";
R3_2	StringTie	exon	1555131	1555312	1000	+	.	gene_id "Tcarb.287"; transcript_id "Tcarb.287.1"; exon_number "6"; cov "20.762308";
R3_2	StringTie	exon	1556878	1557051	1000	+	.	gene_id "Tcarb.287"; transcript_id "Tcarb.287.1"; exon_number "7"; cov "13.980664";
R3_2	StringTie	exon	1559604	1564240	1000	+	.	gene_id "Tcarb.287"; transcript_id "Tcarb.287.1"; exon_number "8"; cov "12.700844";
R3_2	StringTie	transcript	1503241	1564240	1000	+	.	gene_id "Tcarb.287"; transcript_id "Tcarb.287.2"; cov "5.620959"; FPKM "3.118797"; TPM "4.429045";
R3_2	StringTie	exon	1503241	1504571	1000	+	.	gene_id "Tcarb.287"; transcript_id "Tcarb.287.2"; exon_number "1"; cov "5.014786";
R3_2	StringTie	exon	1533411	1533534	1000	+	.	gene_id "Tcarb.287"; transcript_id "Tcarb.287.2"; exon_number "2"; cov "7.137362";
R3_2	StringTie	exon	1538995	1539260	1000	+	.	gene_id "Tcarb.287"; transcript_id "Tcarb.287.2"; exon_number "3"; cov "5.925480";
R3_2	StringTie	exon	1542127	1542770	1000	+	.	gene_id "Tcarb.287"; transcript_id "Tcarb.287.2"; exon_number "4"; cov "5.982998";
R3_2	StringTie	exon	1545942	1546071	1000	+	.	gene_id "Tcarb.287"; transcript_id "Tcarb.287.2"; exon_number "5"; cov "3.424616";
R3_2	StringTie	exon	1555131	1555312	1000	+	.	gene_id "Tcarb.287"; transcript_id "Tcarb.287.2"; exon_number "6"; cov "7.688963";
R3_2	StringTie	exon	1556878	1557051	1000	+	.	gene_id "Tcarb.287"; transcript_id "Tcarb.287.2"; exon_number "7"; cov "6.213629";
R3_2	StringTie	exon	1559604	1564240	1000	+	.	gene_id "Tcarb.287"; transcript_id "Tcarb.287.2"; exon_number "8"; cov "5.644820";
R3_2	StringTie	transcript	1391862	1564240	1000	+	.	gene_id "Tcarb.287"; transcript_id "Tcarb.287.3"; cov "4.452133"; FPKM "2.470272"; TPM "3.508066";
R3_2	StringTie	exon	1391862	1393114	1000	+	.	gene_id "Tcarb.287"; transcript_id "Tcarb.287.3"; exon_number "1"; cov "7.903530";
R3_2	StringTie	exon	1533411	1533534	1000	+	.	gene_id "Tcarb.287"; transcript_id "Tcarb.287.3"; exon_number "2"; cov "7.816665";
R3_2	StringTie	exon	1538995	1539260	1000	+	.	gene_id "Tcarb.287"; transcript_id "Tcarb.287.3"; exon_number "3"; cov "6.489442";
R3_2	StringTie	exon	1542127	1542770	1000	+	.	gene_id "Tcarb.287"; transcript_id "Tcarb.287.3"; exon_number "4"; cov "6.552433";
R3_2	StringTie	exon	1545942	1546078	1000	+	.	gene_id "Tcarb.287"; transcript_id "Tcarb.287.3"; exon_number "5"; cov "3.734789";
R3_2	StringTie	exon	1555131	1555312	1000	+	.	gene_id "Tcarb.287"; transcript_id "Tcarb.287.3"; exon_number "6"; cov "4.210383";
R3_2	StringTie	exon	1556878	1557051	1000	+	.	gene_id "Tcarb.287"; transcript_id "Tcarb.287.3"; exon_number "7"; cov "3.402508";
R3_2	StringTie	exon	1559604	1564240	1000	+	.	gene_id "Tcarb.287"; transcript_id "Tcarb.287.3"; exon_number "8"; cov "3.091035";
R3_2	StringTie	transcript	1503241	1564240	1000	+	.	gene_id "Tcarb.287"; transcript_id "Tcarb.287.4"; cov "2.766387"; FPKM "1.534934"; TPM "2.179780";
R3_2	StringTie	exon	1503241	1504571	1000	+	.	gene_id "Tcarb.287"; transcript_id "Tcarb.287.4"; exon_number "1"; cov "2.517236";
R3_2	StringTie	exon	1533411	1533534	1000	+	.	gene_id "Tcarb.287"; transcript_id "Tcarb.287.4"; exon_number "2"; cov "3.660185";
R3_2	StringTie	exon	1538995	1539260	1000	+	.	gene_id "Tcarb.287"; transcript_id "Tcarb.287.4"; exon_number "3"; cov "3.038708";
R3_2	StringTie	exon	1555131	1555312	1000	+	.	gene_id "Tcarb.287"; transcript_id "Tcarb.287.4"; exon_number "4"; cov "3.746039";
R3_2	StringTie	exon	1556878	1557051	1000	+	.	gene_id "Tcarb.287"; transcript_id "Tcarb.287.4"; exon_number "5"; cov "3.027261";
R3_2	StringTie	exon	1559604	1564240	1000	+	.	gene_id "Tcarb.287"; transcript_id "Tcarb.287.4"; exon_number "6"; cov "2.750139";
R3_2	StringTie	transcript	1553424	1564240	1000	+	.	gene_id "Tcarb.287"; transcript_id "Tcarb.287.5"; cov "26.331396"; FPKM "14.610011"; TPM "20.747871";
R3_2	StringTie	exon	1553424	1555312	1000	+	.	gene_id "Tcarb.287"; transcript_id "Tcarb.287.5"; exon_number "1"; cov "11.762267";
R3_2	StringTie	exon	1556878	1557051	1000	+	.	gene_id "Tcarb.287"; transcript_id "Tcarb.287.5"; exon_number "2"; cov "35.153484";
R3_2	StringTie	exon	1559604	1564240	1000	+	.	gene_id "Tcarb.287"; transcript_id "Tcarb.287.5"; exon_number "3"; cov "31.935461";
R3_2	StringTie	transcript	1402628	1405017	1000	+	.	gene_id "Tcarb.288"; transcript_id "Tcarb.288.1"; cov "4.747029"; FPKM "2.633895"; TPM "3.740430";
R3_2	StringTie	exon	1402628	1402797	1000	+	.	gene_id "Tcarb.288"; transcript_id "Tcarb.288.1"; exon_number "1"; cov "3.008823";
R3_2	StringTie	exon	1404336	1404363	1000	+	.	gene_id "Tcarb.288"; transcript_id "Tcarb.288.1"; exon_number "2"; cov "3.000000";
R3_2	StringTie	exon	1404809	1405017	1000	+	.	gene_id "Tcarb.288"; transcript_id "Tcarb.288.1"; exon_number "3"; cov "6.394932";
R3_2	StringTie	transcript	1383400	1386884	1000	+	.	gene_id "Tcarb.289"; transcript_id "Tcarb.289.1"; cov "5.165345"; FPKM "2.865999"; TPM "4.070043";
R3_2	StringTie	exon	1383400	1384566	1000	+	.	gene_id "Tcarb.289"; transcript_id "Tcarb.289.1"; exon_number "1"; cov "5.195373";
R3_2	StringTie	exon	1385370	1386884	1000	+	.	gene_id "Tcarb.289"; transcript_id "Tcarb.289.1"; exon_number "2"; cov "5.142214";
R3_2	StringTie	transcript	1419031	1419431	1000	+	.	gene_id "Tcarb.290"; transcript_id "Tcarb.290.1"; cov "4.163090"; FPKM "2.309896"; TPM "3.280315";
R3_2	StringTie	exon	1419031	1419093	1000	+	.	gene_id "Tcarb.290"; transcript_id "Tcarb.290.1"; exon_number "1"; cov "3.000000";
R3_2	StringTie	exon	1419262	1419431	1000	+	.	gene_id "Tcarb.290"; transcript_id "Tcarb.290.1"; exon_number "2"; cov "4.594118";
R3_2	StringTie	transcript	1391862	1396520	1000	+	.	gene_id "Tcarb.287"; transcript_id "Tcarb.287.6"; cov "6.730425"; FPKM "3.734385"; TPM "5.303251";
R3_2	StringTie	exon	1391862	1393114	1000	+	.	gene_id "Tcarb.287"; transcript_id "Tcarb.287.6"; exon_number "1"; cov "6.385467";
R3_2	StringTie	exon	1396272	1396520	1000	+	.	gene_id "Tcarb.287"; transcript_id "Tcarb.287.6"; exon_number "2"; cov "8.466299";
R3_2	StringTie	transcript	1379491	1432877	1000	+	.	gene_id "Tcarb.291"; transcript_id "Tcarb.291.1"; cov "33.604141"; FPKM "18.645304"; TPM "26.478445";
R3_2	StringTie	exon	1379491	1379510	1000	+	.	gene_id "Tcarb.291"; transcript_id "Tcarb.291.1"; exon_number "1"; cov "9.000000";
R3_2	StringTie	exon	1431632	1432877	1000	+	.	gene_id "Tcarb.291"; transcript_id "Tcarb.291.1"; exon_number "2"; cov "33.999073";
R3_2	StringTie	transcript	1564464	1564974	1000	.	.	gene_id "Tcarb.292"; transcript_id "Tcarb.292.1"; cov "15.939335"; FPKM "8.843962"; TPM "12.559428";
R3_2	StringTie	exon	1564464	1564974	1000	.	.	gene_id "Tcarb.292"; transcript_id "Tcarb.292.1"; exon_number "1"; cov "15.939335";
R3_2	StringTie	transcript	1565296	1568877	1000	.	.	gene_id "Tcarb.293"; transcript_id "Tcarb.293.1"; cov "25.938581"; FPKM "14.392057"; TPM "20.438354";
R3_2	StringTie	exon	1565296	1568877	1000	.	.	gene_id "Tcarb.293"; transcript_id "Tcarb.293.1"; exon_number "1"; cov "25.938581";
R3_2	StringTie	transcript	1569320	1572721	1000	.	.	gene_id "Tcarb.294"; transcript_id "Tcarb.294.1"; cov "27.084362"; FPKM "15.027795"; TPM "21.341173";
R3_2	StringTie	exon	1569320	1572721	1000	.	.	gene_id "Tcarb.294"; transcript_id "Tcarb.294.1"; exon_number "1"; cov "27.084362";
R3_2	StringTie	transcript	1606285	1610288	1000	+	.	gene_id "Tcarb.295"; transcript_id "Tcarb.295.1"; cov "3.829787"; FPKM "2.124963"; TPM "3.017688";
R3_2	StringTie	exon	1606285	1606416	1000	+	.	gene_id "Tcarb.295"; transcript_id "Tcarb.295.1"; exon_number "1"; cov "4.007576";
R3_2	StringTie	exon	1610186	1610288	1000	+	.	gene_id "Tcarb.295"; transcript_id "Tcarb.295.1"; exon_number "2"; cov "3.601942";
R3_2	StringTie	transcript	1610345	1615629	1000	+	.	gene_id "Tcarb.296"; transcript_id "Tcarb.296.1"; cov "9.956084"; FPKM "5.524147"; TPM "7.844915";
R3_2	StringTie	exon	1610345	1610684	1000	+	.	gene_id "Tcarb.296"; transcript_id "Tcarb.296.1"; exon_number "1"; cov "10.275433";
R3_2	StringTie	exon	1610886	1610988	1000	+	.	gene_id "Tcarb.296"; transcript_id "Tcarb.296.1"; exon_number "2"; cov "3.819532";
R3_2	StringTie	exon	1612156	1612244	1000	+	.	gene_id "Tcarb.296"; transcript_id "Tcarb.296.1"; exon_number "3"; cov "2.834105";
R3_2	StringTie	exon	1614069	1614361	1000	+	.	gene_id "Tcarb.296"; transcript_id "Tcarb.296.1"; exon_number "4"; cov "11.506124";
R3_2	StringTie	exon	1615216	1615629	1000	+	.	gene_id "Tcarb.296"; transcript_id "Tcarb.296.1"; exon_number "5"; cov "11.654590";
R3_2	StringTie	transcript	1572791	1575895	1000	.	.	gene_id "Tcarb.297"; transcript_id "Tcarb.297.1"; cov "23.326248"; FPKM "12.942601"; TPM "18.379961";
R3_2	StringTie	exon	1572791	1575895	1000	.	.	gene_id "Tcarb.297"; transcript_id "Tcarb.297.1"; exon_number "1"; cov "23.326248";
R3_2	StringTie	transcript	1619653	1628350	1000	+	.	gene_id "Tcarb.298"; transcript_id "Tcarb.298.1"; cov "18.523167"; FPKM "10.277604"; TPM "14.595363";
R3_2	StringTie	exon	1619653	1620404	1000	+	.	gene_id "Tcarb.298"; transcript_id "Tcarb.298.1"; exon_number "1"; cov "5.064489";
R3_2	StringTie	exon	1623020	1623279	1000	+	.	gene_id "Tcarb.298"; transcript_id "Tcarb.298.1"; exon_number "2"; cov "28.946165";
R3_2	StringTie	exon	1623420	1623598	1000	+	.	gene_id "Tcarb.298"; transcript_id "Tcarb.298.1"; exon_number "3"; cov "47.232006";
R3_2	StringTie	exon	1624735	1625207	1000	+	.	gene_id "Tcarb.298"; transcript_id "Tcarb.298.1"; exon_number "4"; cov "13.401859";
R3_2	StringTie	exon	1626956	1627199	1000	+	.	gene_id "Tcarb.298"; transcript_id "Tcarb.298.1"; exon_number "5"; cov "34.202507";
R3_2	StringTie	exon	1627718	1628350	1000	+	.	gene_id "Tcarb.298"; transcript_id "Tcarb.298.1"; exon_number "6"; cov "19.895493";
R3_2	StringTie	transcript	1619653	1628350	1000	+	.	gene_id "Tcarb.298"; transcript_id "Tcarb.298.2"; cov "9.477208"; FPKM "5.258442"; TPM "7.467584";
R3_2	StringTie	exon	1619653	1620404	1000	+	.	gene_id "Tcarb.298"; transcript_id "Tcarb.298.2"; exon_number "1"; cov "4.118066";
R3_2	StringTie	exon	1623078	1623279	1000	+	.	gene_id "Tcarb.298"; transcript_id "Tcarb.298.2"; exon_number "2"; cov "15.926545";
R3_2	StringTie	exon	1623420	1623598	1000	+	.	gene_id "Tcarb.298"; transcript_id "Tcarb.298.2"; exon_number "3"; cov "22.758846";
R3_2	StringTie	exon	1624735	1625207	1000	+	.	gene_id "Tcarb.298"; transcript_id "Tcarb.298.2"; exon_number "4"; cov "6.457716";
R3_2	StringTie	exon	1626956	1627199	1000	+	.	gene_id "Tcarb.298"; transcript_id "Tcarb.298.2"; exon_number "5"; cov "16.480553";
R3_2	StringTie	exon	1627718	1628350	1000	+	.	gene_id "Tcarb.298"; transcript_id "Tcarb.298.2"; exon_number "6"; cov "9.586687";
R3_2	StringTie	transcript	1623015	1628350	1000	+	.	gene_id "Tcarb.298"; transcript_id "Tcarb.298.3"; cov "4.021128"; FPKM "2.231128"; TPM "3.168455";
R3_2	StringTie	exon	1623015	1623279	1000	+	.	gene_id "Tcarb.298"; transcript_id "Tcarb.298.3"; exon_number "1"; cov "4.656291";
R3_2	StringTie	exon	1623454	1623598	1000	+	.	gene_id "Tcarb.298"; transcript_id "Tcarb.298.3"; exon_number "2"; cov "8.185443";
R3_2	StringTie	exon	1624735	1625207	1000	+	.	gene_id "Tcarb.298"; transcript_id "Tcarb.298.3"; exon_number "3"; cov "2.287681";
R3_2	StringTie	exon	1626956	1627199	1000	+	.	gene_id "Tcarb.298"; transcript_id "Tcarb.298.3"; exon_number "4"; cov "5.838326";
R3_2	StringTie	exon	1627718	1628350	1000	+	.	gene_id "Tcarb.298"; transcript_id "Tcarb.298.3"; exon_number "5"; cov "3.396136";
R3_2	StringTie	transcript	1619653	1628350	1000	+	.	gene_id "Tcarb.298"; transcript_id "Tcarb.298.4"; cov "3.570473"; FPKM "1.981082"; TPM "2.813361";
R3_2	StringTie	exon	1619653	1620404	1000	+	.	gene_id "Tcarb.298"; transcript_id "Tcarb.298.4"; exon_number "1"; cov "0.234526";
R3_2	StringTie	exon	1623020	1623598	1000	+	.	gene_id "Tcarb.298"; transcript_id "Tcarb.298.4"; exon_number "2"; cov "5.319635";
R3_2	StringTie	exon	1624735	1625207	1000	+	.	gene_id "Tcarb.298"; transcript_id "Tcarb.298.4"; exon_number "3"; cov "3.103057";
R3_2	StringTie	exon	1626956	1627199	1000	+	.	gene_id "Tcarb.298"; transcript_id "Tcarb.298.4"; exon_number "4"; cov "7.919225";
R3_2	StringTie	exon	1627718	1628350	1000	+	.	gene_id "Tcarb.298"; transcript_id "Tcarb.298.4"; exon_number "5"; cov "4.606588";
R3_2	StringTie	transcript	1629116	1632972	1000	+	.	gene_id "Tcarb.299"; transcript_id "Tcarb.299.1"; cov "118.140511"; FPKM "65.550423"; TPM "93.089035";
R3_2	StringTie	exon	1629116	1629459	1000	+	.	gene_id "Tcarb.299"; transcript_id "Tcarb.299.1"; exon_number "1"; cov "56.741272";
R3_2	StringTie	exon	1629736	1629902	1000	+	.	gene_id "Tcarb.299"; transcript_id "Tcarb.299.1"; exon_number "2"; cov "54.910175";
R3_2	StringTie	exon	1630973	1631188	1000	+	.	gene_id "Tcarb.299"; transcript_id "Tcarb.299.1"; exon_number "3"; cov "103.251991";
R3_2	StringTie	exon	1631259	1631524	1000	+	.	gene_id "Tcarb.299"; transcript_id "Tcarb.299.1"; exon_number "4"; cov "139.687164";
R3_2	StringTie	exon	1632407	1632539	1000	+	.	gene_id "Tcarb.299"; transcript_id "Tcarb.299.1"; exon_number "5"; cov "265.207703";
R3_2	StringTie	exon	1632623	1632972	1000	+	.	gene_id "Tcarb.299"; transcript_id "Tcarb.299.1"; exon_number "6"; cov "151.440552";
R3_2	StringTie	transcript	1628624	1628977	1000	.	.	gene_id "Tcarb.300"; transcript_id "Tcarb.300.1"; cov "5.920904"; FPKM "3.285222"; TPM "4.665387";
R3_2	StringTie	exon	1628624	1628977	1000	.	.	gene_id "Tcarb.300"; transcript_id "Tcarb.300.1"; exon_number "1"; cov "5.920904";
R3_2	StringTie	transcript	1742125	1742355	1000	.	.	gene_id "Tcarb.301"; transcript_id "Tcarb.301.1"; cov "2.597403"; FPKM "1.441173"; TPM "2.046628";
R3_2	StringTie	exon	1742125	1742355	1000	.	.	gene_id "Tcarb.301"; transcript_id "Tcarb.301.1"; exon_number "1"; cov "2.597403";
R3_2	StringTie	transcript	1750580	1750840	1000	.	.	gene_id "Tcarb.302"; transcript_id "Tcarb.302.1"; cov "6.206897"; FPKM "3.443905"; TPM "4.890736";
R3_2	StringTie	exon	1750580	1750840	1000	.	.	gene_id "Tcarb.302"; transcript_id "Tcarb.302.1"; exon_number "1"; cov "6.206897";
R3_2	StringTie	transcript	1754129	1754439	1000	.	.	gene_id "Tcarb.303"; transcript_id "Tcarb.303.1"; cov "5.762058"; FPKM "3.197086"; TPM "4.540224";
R3_2	StringTie	exon	1754129	1754439	1000	.	.	gene_id "Tcarb.303"; transcript_id "Tcarb.303.1"; exon_number "1"; cov "5.762058";
R3_2	StringTie	transcript	1754739	1755179	1000	.	.	gene_id "Tcarb.304"; transcript_id "Tcarb.304.1"; cov "2.714286"; FPKM "1.506025"; TPM "2.138727";
R3_2	StringTie	exon	1754739	1755179	1000	.	.	gene_id "Tcarb.304"; transcript_id "Tcarb.304.1"; exon_number "1"; cov "2.714286";
R3_2	StringTie	transcript	1755257	1755505	1000	.	.	gene_id "Tcarb.305"; transcript_id "Tcarb.305.1"; cov "5.975904"; FPKM "3.315738"; TPM "4.708724";
R3_2	StringTie	exon	1755257	1755505	1000	.	.	gene_id "Tcarb.305"; transcript_id "Tcarb.305.1"; exon_number "1"; cov "5.975904";
R3_2	StringTie	transcript	1742844	1749577	1000	-	.	gene_id "Tcarb.306"; transcript_id "Tcarb.306.1"; cov "5.340881"; FPKM "2.963395"; TPM "4.208357";
R3_2	StringTie	exon	1742844	1743287	1000	-	.	gene_id "Tcarb.306"; transcript_id "Tcarb.306.1"; exon_number "1"; cov "4.564708";
R3_2	StringTie	exon	1745204	1745903	1000	-	.	gene_id "Tcarb.306"; transcript_id "Tcarb.306.1"; exon_number "2"; cov "6.504285";
R3_2	StringTie	exon	1745980	1746496	1000	-	.	gene_id "Tcarb.306"; transcript_id "Tcarb.306.1"; exon_number "3"; cov "9.351063";
R3_2	StringTie	exon	1746570	1746715	1000	-	.	gene_id "Tcarb.306"; transcript_id "Tcarb.306.1"; exon_number "4"; cov "5.551369";
R3_2	StringTie	exon	1746801	1746960	1000	-	.	gene_id "Tcarb.306"; transcript_id "Tcarb.306.1"; exon_number "5"; cov "6.198750";
R3_2	StringTie	exon	1747066	1747816	1000	-	.	gene_id "Tcarb.306"; transcript_id "Tcarb.306.1"; exon_number "6"; cov "4.062483";
R3_2	StringTie	exon	1747903	1748188	1000	-	.	gene_id "Tcarb.306"; transcript_id "Tcarb.306.1"; exon_number "7"; cov "1.129371";
R3_2	StringTie	exon	1748285	1748472	1000	-	.	gene_id "Tcarb.306"; transcript_id "Tcarb.306.1"; exon_number "8"; cov "7.480343";
R3_2	StringTie	exon	1748813	1748951	1000	-	.	gene_id "Tcarb.306"; transcript_id "Tcarb.306.1"; exon_number "9"; cov "6.152674";
R3_2	StringTie	exon	1749101	1749577	1000	-	.	gene_id "Tcarb.306"; transcript_id "Tcarb.306.1"; exon_number "10"; cov "3.112719";
R3_2	StringTie	transcript	1742844	1749577	1000	-	.	gene_id "Tcarb.306"; transcript_id "Tcarb.306.2"; cov "3.318623"; FPKM "1.841342"; TPM "2.614915";
R3_2	StringTie	exon	1742844	1743287	1000	-	.	gene_id "Tcarb.306"; transcript_id "Tcarb.306.2"; exon_number "1"; cov "1.825883";
R3_2	StringTie	exon	1745626	1745903	1000	-	.	gene_id "Tcarb.306"; transcript_id "Tcarb.306.2"; exon_number "2"; cov "4.842926";
R3_2	StringTie	exon	1745980	1746496	1000	-	.	gene_id "Tcarb.306"; transcript_id "Tcarb.306.2"; exon_number "3"; cov "6.234042";
R3_2	StringTie	exon	1746570	1746715	1000	-	.	gene_id "Tcarb.306"; transcript_id "Tcarb.306.2"; exon_number "4"; cov "3.700913";
R3_2	StringTie	exon	1746801	1746960	1000	-	.	gene_id "Tcarb.306"; transcript_id "Tcarb.306.2"; exon_number "5"; cov "4.132500";
R3_2	StringTie	exon	1747066	1747816	1000	-	.	gene_id "Tcarb.306"; transcript_id "Tcarb.306.2"; exon_number "6"; cov "2.708322";
R3_2	StringTie	exon	1747903	1748188	1000	-	.	gene_id "Tcarb.306"; transcript_id "Tcarb.306.2"; exon_number "7"; cov "0.752914";
R3_2	StringTie	exon	1748285	1748472	1000	-	.	gene_id "Tcarb.306"; transcript_id "Tcarb.306.2"; exon_number "8"; cov "4.802817";
R3_2	StringTie	exon	1748813	1748951	1000	-	.	gene_id "Tcarb.306"; transcript_id "Tcarb.306.2"; exon_number "9"; cov "3.950006";
R3_2	StringTie	exon	1749101	1749577	1000	-	.	gene_id "Tcarb.306"; transcript_id "Tcarb.306.2"; exon_number "10"; cov "1.998359";
R3_2	StringTie	transcript	1742844	1744880	1000	-	.	gene_id "Tcarb.306"; transcript_id "Tcarb.306.3"; cov "15.009209"; FPKM "8.327880"; TPM "11.826534";
R3_2	StringTie	exon	1742844	1743287	1000	-	.	gene_id "Tcarb.306"; transcript_id "Tcarb.306.3"; exon_number "1"; cov "16.432953";
R3_2	StringTie	exon	1744757	1744880	1000	-	.	gene_id "Tcarb.306"; transcript_id "Tcarb.306.3"; exon_number "2"; cov "9.911290";
R3_2	StringTie	transcript	1758282	1758739	1000	-	.	gene_id "Tcarb.307"; transcript_id "Tcarb.307.1"; cov "19.585434"; FPKM "10.867004"; TPM "15.432379";
R3_2	StringTie	exon	1758282	1758412	1000	-	.	gene_id "Tcarb.307"; transcript_id "Tcarb.307.1"; exon_number "1"; cov "2.923664";
R3_2	StringTie	exon	1758514	1758739	1000	-	.	gene_id "Tcarb.307"; transcript_id "Tcarb.307.1"; exon_number "2"; cov "29.243362";
R3_2	StringTie	transcript	1758832	1759908	1000	-	.	gene_id "Tcarb.308"; transcript_id "Tcarb.308.1"; cov "20.485483"; FPKM "11.366398"; TPM "16.141575";
R3_2	StringTie	exon	1758832	1758962	1000	-	.	gene_id "Tcarb.308"; transcript_id "Tcarb.308.1"; exon_number "1"; cov "12.504699";
R3_2	StringTie	exon	1759036	1759305	1000	-	.	gene_id "Tcarb.308"; transcript_id "Tcarb.308.1"; exon_number "2"; cov "14.744490";
R3_2	StringTie	exon	1759471	1759614	1000	-	.	gene_id "Tcarb.308"; transcript_id "Tcarb.308.1"; exon_number "3"; cov "44.541550";
R3_2	StringTie	exon	1759774	1759908	1000	-	.	gene_id "Tcarb.308"; transcript_id "Tcarb.308.1"; exon_number "4"; cov "14.051977";
R3_2	StringTie	transcript	1758832	1759908	1000	-	.	gene_id "Tcarb.308"; transcript_id "Tcarb.308.2"; cov "13.886274"; FPKM "7.704818"; TPM "10.941715";
R3_2	StringTie	exon	1758832	1758962	1000	-	.	gene_id "Tcarb.308"; transcript_id "Tcarb.308.2"; exon_number "1"; cov "8.478415";
R3_2	StringTie	exon	1759036	1759305	1000	-	.	gene_id "Tcarb.308"; transcript_id "Tcarb.308.2"; exon_number "2"; cov "9.997035";
R3_2	StringTie	exon	1759471	1759532	1000	-	.	gene_id "Tcarb.308"; transcript_id "Tcarb.308.2"; exon_number "3"; cov "34.001045";
R3_2	StringTie	exon	1759774	1759908	1000	-	.	gene_id "Tcarb.308"; transcript_id "Tcarb.308.2"; exon_number "4"; cov "17.674486";
R3_2	StringTie	transcript	1758832	1759908	1000	-	.	gene_id "Tcarb.308"; transcript_id "Tcarb.308.3"; cov "6.406061"; FPKM "3.554412"; TPM "5.047668";
R3_2	StringTie	exon	1758832	1758962	1000	-	.	gene_id "Tcarb.308"; transcript_id "Tcarb.308.3"; exon_number "1"; cov "0.666497";
R3_2	StringTie	exon	1759210	1759305	1000	-	.	gene_id "Tcarb.308"; transcript_id "Tcarb.308.3"; exon_number "2"; cov "7.143518";
R3_2	StringTie	exon	1759471	1759532	1000	-	.	gene_id "Tcarb.308"; transcript_id "Tcarb.308.3"; exon_number "3"; cov "14.700716";
R3_2	StringTie	exon	1759774	1759908	1000	-	.	gene_id "Tcarb.308"; transcript_id "Tcarb.308.3"; exon_number "4"; cov "7.641754";
R3_2	StringTie	transcript	1758832	1759908	1000	-	.	gene_id "Tcarb.308"; transcript_id "Tcarb.308.4"; cov "6.773929"; FPKM "3.758524"; TPM "5.337530";
R3_2	StringTie	exon	1758832	1758962	1000	-	.	gene_id "Tcarb.308"; transcript_id "Tcarb.308.4"; exon_number "1"; cov "4.866209";
R3_2	StringTie	exon	1759036	1759305	1000	-	.	gene_id "Tcarb.308"; transcript_id "Tcarb.308.4"; exon_number "2"; cov "5.737823";
R3_2	StringTie	exon	1759471	1759908	1000	-	.	gene_id "Tcarb.308"; transcript_id "Tcarb.308.4"; exon_number "3"; cov "7.983198";
R3_2	StringTie	transcript	1758832	1759908	1000	-	.	gene_id "Tcarb.308"; transcript_id "Tcarb.308.5"; cov "2.803337"; FPKM "1.555435"; TPM "2.208894";
R3_2	StringTie	exon	1758832	1758962	1000	-	.	gene_id "Tcarb.308"; transcript_id "Tcarb.308.5"; exon_number "1"; cov "2.010734";
R3_2	StringTie	exon	1759019	1759305	1000	-	.	gene_id "Tcarb.308"; transcript_id "Tcarb.308.5"; exon_number "2"; cov "2.409151";
R3_2	StringTie	exon	1759471	1759908	1000	-	.	gene_id "Tcarb.308"; transcript_id "Tcarb.308.5"; exon_number "3"; cov "3.298684";
R3_2	StringTie	transcript	1703783	1704974	1000	-	.	gene_id "Tcarb.309"; transcript_id "Tcarb.309.1"; cov "7.274223"; FPKM "4.036112"; TPM "5.731738";
R3_2	StringTie	exon	1703783	1704098	1000	-	.	gene_id "Tcarb.309"; transcript_id "Tcarb.309.1"; exon_number "1"; cov "7.809382";
R3_2	StringTie	exon	1704217	1704974	1000	-	.	gene_id "Tcarb.309"; transcript_id "Tcarb.309.1"; exon_number "2"; cov "7.051122";
R3_2	StringTie	transcript	1680161	1697914	1000	+	.	gene_id "Tcarb.310"; transcript_id "Tcarb.310.1"; cov "83.714493"; FPKM "46.449097"; TPM "65.962990";
R3_2	StringTie	exon	1680161	1680380	1000	+	.	gene_id "Tcarb.310"; transcript_id "Tcarb.310.1"; exon_number "1"; cov "32.283009";
R3_2	StringTie	exon	1694889	1694961	1000	+	.	gene_id "Tcarb.310"; transcript_id "Tcarb.310.1"; exon_number "2"; cov "39.879360";
R3_2	StringTie	exon	1696144	1696305	1000	+	.	gene_id "Tcarb.310"; transcript_id "Tcarb.310.1"; exon_number "3"; cov "19.433908";
R3_2	StringTie	exon	1696459	1696612	1000	+	.	gene_id "Tcarb.310"; transcript_id "Tcarb.310.1"; exon_number "4"; cov "28.920021";
R3_2	StringTie	exon	1696831	1697914	1000	+	.	gene_id "Tcarb.310"; transcript_id "Tcarb.310.1"; exon_number "5"; cov "114.495583";
R3_2	StringTie	transcript	1704217	1708442	1000	+	.	gene_id "Tcarb.311"; transcript_id "Tcarb.311.1"; cov "123.507042"; FPKM "68.528046"; TPM "97.317596";
R3_2	StringTie	exon	1704217	1705049	1000	+	.	gene_id "Tcarb.311"; transcript_id "Tcarb.311.1"; exon_number "1"; cov "4.961714";
R3_2	StringTie	exon	1706192	1706621	1000	+	.	gene_id "Tcarb.311"; transcript_id "Tcarb.311.1"; exon_number "2"; cov "334.727448";
R3_2	StringTie	exon	1707992	1708140	1000	+	.	gene_id "Tcarb.311"; transcript_id "Tcarb.311.1"; exon_number "3"; cov "229.450027";
R3_2	StringTie	exon	1708200	1708442	1000	+	.	gene_id "Tcarb.311"; transcript_id "Tcarb.311.1"; exon_number "4"; cov "91.153046";
R3_2	StringTie	transcript	1704217	1708442	1000	+	.	gene_id "Tcarb.311"; transcript_id "Tcarb.311.2"; cov "22.352779"; FPKM "12.402470"; TPM "17.612915";
R3_2	StringTie	exon	1704217	1705049	1000	+	.	gene_id "Tcarb.311"; transcript_id "Tcarb.311.2"; exon_number "1"; cov "0.159707";
R3_2	StringTie	exon	1706159	1706621	1000	+	.	gene_id "Tcarb.311"; transcript_id "Tcarb.311.2"; exon_number "2"; cov "36.596733";
R3_2	StringTie	exon	1707992	1708442	1000	+	.	gene_id "Tcarb.311"; transcript_id "Tcarb.311.2"; exon_number "3"; cov "36.367359";
R3_2	StringTie	transcript	1709439	1715753	1000	+	.	gene_id "Tcarb.312"; transcript_id "Tcarb.312.1"; cov "6.165060"; FPKM "3.420692"; TPM "4.857770";
R3_2	StringTie	exon	1709439	1710633	1000	+	.	gene_id "Tcarb.312"; transcript_id "Tcarb.312.1"; exon_number "1"; cov "2.154945";
[truncated: 176,648 more rows]
