# Supplementary material for: Prevalent bee venom genes evolved before the aculeate stinger and eusociality
Source: BMC Biol. 2023 Oct 23;21:229. doi: 10.1186/s12915-023-01656-5 (PMC10591384; doi:10.1186/s12915-023-01656-5)
Supplement: Supplementary file 39 — Additional file 39. Genome annotation of Tetragonula carbonaria. [file 12915_2023_1656_MOESM39_ESM.zip › Tetragonula_carbonaria.annotation.funannotate.with.RNAseq.Oct2020/reference.and.input/stringtie.gff3]

##gff-version 3
R1_1	StringTie	gene	428	8996	.	+	.	ID=Tcarb.14802;
R1_1	StringTie	mRNA	428	8996	.	+	.	ID=Tcarb.14802.1;Parent=Tcarb.14802;TPM=3.973570
R1_1	StringTie	exon	428	479	.	+	.	ID=Tcarb.14802.1.exon1;Parent=Tcarb.14802.1;
R1_1	StringTie	exon	1260	1770	.	+	.	ID=Tcarb.14802.1.exon2;Parent=Tcarb.14802.1;
R1_1	StringTie	exon	1848	1938	.	+	.	ID=Tcarb.14802.1.exon3;Parent=Tcarb.14802.1;
R1_1	StringTie	exon	2078	2299	.	+	.	ID=Tcarb.14802.1.exon4;Parent=Tcarb.14802.1;
R1_1	StringTie	exon	2407	2578	.	+	.	ID=Tcarb.14802.1.exon5;Parent=Tcarb.14802.1;
R1_1	StringTie	exon	2700	2911	.	+	.	ID=Tcarb.14802.1.exon6;Parent=Tcarb.14802.1;
R1_1	StringTie	exon	3009	3142	.	+	.	ID=Tcarb.14802.1.exon7;Parent=Tcarb.14802.1;
R1_1	StringTie	exon	3508	3684	.	+	.	ID=Tcarb.14802.1.exon8;Parent=Tcarb.14802.1;
R1_1	StringTie	exon	3828	4172	.	+	.	ID=Tcarb.14802.1.exon9;Parent=Tcarb.14802.1;
R1_1	StringTie	exon	4269	4369	.	+	.	ID=Tcarb.14802.1.exon10;Parent=Tcarb.14802.1;
R1_1	StringTie	exon	4468	4649	.	+	.	ID=Tcarb.14802.1.exon11;Parent=Tcarb.14802.1;
R1_1	StringTie	exon	4736	4879	.	+	.	ID=Tcarb.14802.1.exon12;Parent=Tcarb.14802.1;
R1_1	StringTie	exon	4976	5139	.	+	.	ID=Tcarb.14802.1.exon13;Parent=Tcarb.14802.1;
R1_1	StringTie	exon	5210	5372	.	+	.	ID=Tcarb.14802.1.exon14;Parent=Tcarb.14802.1;
R1_1	StringTie	exon	5479	5910	.	+	.	ID=Tcarb.14802.1.exon15;Parent=Tcarb.14802.1;
R1_1	StringTie	exon	6005	6166	.	+	.	ID=Tcarb.14802.1.exon16;Parent=Tcarb.14802.1;
R1_1	StringTie	exon	6252	6518	.	+	.	ID=Tcarb.14802.1.exon17;Parent=Tcarb.14802.1;
R1_1	StringTie	exon	6607	8996	.	+	.	ID=Tcarb.14802.1.exon18;Parent=Tcarb.14802.1;
R1_1	StringTie	CDS	428	479	.	+	0	ID=Tcarb.14802.1.cds;Parent=Tcarb.14802.1;
R1_1	StringTie	CDS	1260	1770	.	+	2	ID=Tcarb.14802.1.cds;Parent=Tcarb.14802.1;
R1_1	StringTie	CDS	1848	1938	.	+	1	ID=Tcarb.14802.1.cds;Parent=Tcarb.14802.1;
R1_1	StringTie	CDS	2078	2299	.	+	0	ID=Tcarb.14802.1.cds;Parent=Tcarb.14802.1;
R1_1	StringTie	CDS	2407	2578	.	+	0	ID=Tcarb.14802.1.cds;Parent=Tcarb.14802.1;
R1_1	StringTie	CDS	2700	2911	.	+	2	ID=Tcarb.14802.1.cds;Parent=Tcarb.14802.1;
R1_1	StringTie	CDS	3009	3142	.	+	0	ID=Tcarb.14802.1.cds;Parent=Tcarb.14802.1;
R1_1	StringTie	CDS	3508	3684	.	+	1	ID=Tcarb.14802.1.cds;Parent=Tcarb.14802.1;
R1_1	StringTie	CDS	3828	4172	.	+	1	ID=Tcarb.14802.1.cds;Parent=Tcarb.14802.1;
R1_1	StringTie	CDS	4269	4369	.	+	1	ID=Tcarb.14802.1.cds;Parent=Tcarb.14802.1;
R1_1	StringTie	CDS	4468	4649	.	+	2	ID=Tcarb.14802.1.cds;Parent=Tcarb.14802.1;
R1_1	StringTie	CDS	4736	4879	.	+	0	ID=Tcarb.14802.1.cds;Parent=Tcarb.14802.1;
R1_1	StringTie	CDS	4976	5139	.	+	0	ID=Tcarb.14802.1.cds;Parent=Tcarb.14802.1;
R1_1	StringTie	CDS	5210	5372	.	+	1	ID=Tcarb.14802.1.cds;Parent=Tcarb.14802.1;
R1_1	StringTie	CDS	5479	5910	.	+	0	ID=Tcarb.14802.1.cds;Parent=Tcarb.14802.1;
R1_1	StringTie	CDS	6005	6166	.	+	0	ID=Tcarb.14802.1.cds;Parent=Tcarb.14802.1;
R1_1	StringTie	CDS	6252	6518	.	+	0	ID=Tcarb.14802.1.cds;Parent=Tcarb.14802.1;
R1_1	StringTie	CDS	6607	8996	.	+	0	ID=Tcarb.14802.1.cds;Parent=Tcarb.14802.1;
R1_1	StringTie	mRNA	428	8996	.	+	.	ID=Tcarb.14802.2;Parent=Tcarb.14802;TPM=3.443772
R1_1	StringTie	exon	428	479	.	+	.	ID=Tcarb.14802.2.exon1;Parent=Tcarb.14802.2;
R1_1	StringTie	exon	1260	1770	.	+	.	ID=Tcarb.14802.2.exon2;Parent=Tcarb.14802.2;
R1_1	StringTie	exon	1848	1938	.	+	.	ID=Tcarb.14802.2.exon3;Parent=Tcarb.14802.2;
R1_1	StringTie	exon	2078	2299	.	+	.	ID=Tcarb.14802.2.exon4;Parent=Tcarb.14802.2;
R1_1	StringTie	exon	2407	2578	.	+	.	ID=Tcarb.14802.2.exon5;Parent=Tcarb.14802.2;
R1_1	StringTie	exon	2700	2911	.	+	.	ID=Tcarb.14802.2.exon6;Parent=Tcarb.14802.2;
R1_1	StringTie	exon	3009	3142	.	+	.	ID=Tcarb.14802.2.exon7;Parent=Tcarb.14802.2;
R1_1	StringTie	exon	3508	4172	.	+	.	ID=Tcarb.14802.2.exon8;Parent=Tcarb.14802.2;
R1_1	StringTie	exon	4269	4369	.	+	.	ID=Tcarb.14802.2.exon9;Parent=Tcarb.14802.2;
R1_1	StringTie	exon	4468	4649	.	+	.	ID=Tcarb.14802.2.exon10;Parent=Tcarb.14802.2;
R1_1	StringTie	exon	4736	4879	.	+	.	ID=Tcarb.14802.2.exon11;Parent=Tcarb.14802.2;
R1_1	StringTie	exon	4976	5139	.	+	.	ID=Tcarb.14802.2.exon12;Parent=Tcarb.14802.2;
R1_1	StringTie	exon	5210	5372	.	+	.	ID=Tcarb.14802.2.exon13;Parent=Tcarb.14802.2;
R1_1	StringTie	exon	5479	5671	.	+	.	ID=Tcarb.14802.2.exon14;Parent=Tcarb.14802.2;
R1_1	StringTie	exon	5771	5910	.	+	.	ID=Tcarb.14802.2.exon15;Parent=Tcarb.14802.2;
R1_1	StringTie	exon	6005	6166	.	+	.	ID=Tcarb.14802.2.exon16;Parent=Tcarb.14802.2;
R1_1	StringTie	exon	6252	6518	.	+	.	ID=Tcarb.14802.2.exon17;Parent=Tcarb.14802.2;
R1_1	StringTie	exon	6607	8996	.	+	.	ID=Tcarb.14802.2.exon18;Parent=Tcarb.14802.2;
R1_1	StringTie	CDS	428	479	.	+	0	ID=Tcarb.14802.2.cds;Parent=Tcarb.14802.2;
R1_1	StringTie	CDS	1260	1770	.	+	2	ID=Tcarb.14802.2.cds;Parent=Tcarb.14802.2;
R1_1	StringTie	CDS	1848	1938	.	+	1	ID=Tcarb.14802.2.cds;Parent=Tcarb.14802.2;
R1_1	StringTie	CDS	2078	2299	.	+	0	ID=Tcarb.14802.2.cds;Parent=Tcarb.14802.2;
R1_1	StringTie	CDS	2407	2578	.	+	0	ID=Tcarb.14802.2.cds;Parent=Tcarb.14802.2;
R1_1	StringTie	CDS	2700	2911	.	+	2	ID=Tcarb.14802.2.cds;Parent=Tcarb.14802.2;
R1_1	StringTie	CDS	3009	3142	.	+	0	ID=Tcarb.14802.2.cds;Parent=Tcarb.14802.2;
R1_1	StringTie	CDS	3508	4172	.	+	1	ID=Tcarb.14802.2.cds;Parent=Tcarb.14802.2;
R1_1	StringTie	CDS	4269	4369	.	+	2	ID=Tcarb.14802.2.cds;Parent=Tcarb.14802.2;
R1_1	StringTie	CDS	4468	4649	.	+	0	ID=Tcarb.14802.2.cds;Parent=Tcarb.14802.2;
R1_1	StringTie	CDS	4736	4879	.	+	1	ID=Tcarb.14802.2.cds;Parent=Tcarb.14802.2;
R1_1	StringTie	CDS	4976	5139	.	+	1	ID=Tcarb.14802.2.cds;Parent=Tcarb.14802.2;
R1_1	StringTie	CDS	5210	5372	.	+	2	ID=Tcarb.14802.2.cds;Parent=Tcarb.14802.2;
R1_1	StringTie	CDS	5479	5671	.	+	1	ID=Tcarb.14802.2.cds;Parent=Tcarb.14802.2;
R1_1	StringTie	CDS	5771	5910	.	+	0	ID=Tcarb.14802.2.cds;Parent=Tcarb.14802.2;
R1_1	StringTie	CDS	6005	6166	.	+	1	ID=Tcarb.14802.2.cds;Parent=Tcarb.14802.2;
R1_1	StringTie	CDS	6252	6518	.	+	1	ID=Tcarb.14802.2.cds;Parent=Tcarb.14802.2;
R1_1	StringTie	CDS	6607	8996	.	+	1	ID=Tcarb.14802.2.cds;Parent=Tcarb.14802.2;
R1_1	StringTie	gene	4182	45854	.	-	.	ID=Tcarb.14801;
R1_1	StringTie	mRNA	4182	45854	.	-	.	ID=Tcarb.14801.1;Parent=Tcarb.14801;TPM=21.547590
R1_1	StringTie	exon	11948	12327	.	-	.	ID=Tcarb.14801.1.exon1;Parent=Tcarb.14801.1;
R1_1	StringTie	exon	9864	9988	.	-	.	ID=Tcarb.14801.1.exon2;Parent=Tcarb.14801.1;
R1_1	StringTie	exon	9283	9450	.	-	.	ID=Tcarb.14801.1.exon3;Parent=Tcarb.14801.1;
R1_1	StringTie	exon	8877	8963	.	-	.	ID=Tcarb.14801.1.exon4;Parent=Tcarb.14801.1;
R1_1	StringTie	exon	8577	8772	.	-	.	ID=Tcarb.14801.1.exon5;Parent=Tcarb.14801.1;
R1_1	StringTie	exon	8298	8470	.	-	.	ID=Tcarb.14801.1.exon6;Parent=Tcarb.14801.1;
R1_1	StringTie	exon	8039	8179	.	-	.	ID=Tcarb.14801.1.exon7;Parent=Tcarb.14801.1;
R1_1	StringTie	exon	7724	7881	.	-	.	ID=Tcarb.14801.1.exon8;Parent=Tcarb.14801.1;
R1_1	StringTie	exon	7338	7606	.	-	.	ID=Tcarb.14801.1.exon9;Parent=Tcarb.14801.1;
R1_1	StringTie	exon	4182	7192	.	-	.	ID=Tcarb.14801.1.exon10;Parent=Tcarb.14801.1;
R1_1	StringTie	CDS	11948	12327	.	-	0	ID=Tcarb.14801.1.cds;Parent=Tcarb.14801.1;
R1_1	StringTie	CDS	9864	9988	.	-	1	ID=Tcarb.14801.1.cds;Parent=Tcarb.14801.1;
R1_1	StringTie	CDS	9283	9450	.	-	2	ID=Tcarb.14801.1.cds;Parent=Tcarb.14801.1;
R1_1	StringTie	CDS	8877	8963	.	-	2	ID=Tcarb.14801.1.cds;Parent=Tcarb.14801.1;
R1_1	StringTie	CDS	8577	8772	.	-	2	ID=Tcarb.14801.1.cds;Parent=Tcarb.14801.1;
R1_1	StringTie	CDS	8298	8470	.	-	1	ID=Tcarb.14801.1.cds;Parent=Tcarb.14801.1;
R1_1	StringTie	CDS	8039	8179	.	-	2	ID=Tcarb.14801.1.cds;Parent=Tcarb.14801.1;
R1_1	StringTie	CDS	7724	7881	.	-	2	ID=Tcarb.14801.1.cds;Parent=Tcarb.14801.1;
R1_1	StringTie	CDS	7338	7606	.	-	0	ID=Tcarb.14801.1.cds;Parent=Tcarb.14801.1;
R1_1	StringTie	CDS	4182	7192	.	-	1	ID=Tcarb.14801.1.cds;Parent=Tcarb.14801.1;
R1_1	StringTie	mRNA	4182	45854	.	-	.	ID=Tcarb.14801.2;Parent=Tcarb.14801;TPM=2.493631
R1_1	StringTie	exon	9283	11441	.	-	.	ID=Tcarb.14801.2.exon1;Parent=Tcarb.14801.2;
R1_1	StringTie	exon	8577	8963	.	-	.	ID=Tcarb.14801.2.exon2;Parent=Tcarb.14801.2;
R1_1	StringTie	exon	8298	8470	.	-	.	ID=Tcarb.14801.2.exon3;Parent=Tcarb.14801.2;
R1_1	StringTie	exon	7724	7881	.	-	.	ID=Tcarb.14801.2.exon4;Parent=Tcarb.14801.2;
R1_1	StringTie	exon	7338	7606	.	-	.	ID=Tcarb.14801.2.exon5;Parent=Tcarb.14801.2;
R1_1	StringTie	exon	4182	7192	.	-	.	ID=Tcarb.14801.2.exon6;Parent=Tcarb.14801.2;
R1_1	StringTie	CDS	9283	11441	.	-	0	ID=Tcarb.14801.2.cds;Parent=Tcarb.14801.2;
R1_1	StringTie	CDS	8577	8963	.	-	1	ID=Tcarb.14801.2.cds;Parent=Tcarb.14801.2;
R1_1	StringTie	CDS	8298	8470	.	-	1	ID=Tcarb.14801.2.cds;Parent=Tcarb.14801.2;
R1_1	StringTie	CDS	7724	7881	.	-	2	ID=Tcarb.14801.2.cds;Parent=Tcarb.14801.2;
R1_1	StringTie	CDS	7338	7606	.	-	0	ID=Tcarb.14801.2.cds;Parent=Tcarb.14801.2;
R1_1	StringTie	CDS	4182	7192	.	-	1	ID=Tcarb.14801.2.cds;Parent=Tcarb.14801.2;
R1_1	StringTie	mRNA	4182	45854	.	-	.	ID=Tcarb.14801.3;Parent=Tcarb.14801;TPM=21.916494
R1_1	StringTie	exon	44748	45854	.	-	.	ID=Tcarb.14801.3.exon1;Parent=Tcarb.14801.3;
R1_1	StringTie	exon	41702	41919	.	-	.	ID=Tcarb.14801.3.exon2;Parent=Tcarb.14801.3;
R1_1	StringTie	exon	41195	41291	.	-	.	ID=Tcarb.14801.3.exon3;Parent=Tcarb.14801.3;
R1_1	StringTie	exon	41057	41107	.	-	.	ID=Tcarb.14801.3.exon4;Parent=Tcarb.14801.3;
R1_1	StringTie	exon	37237	37346	.	-	.	ID=Tcarb.14801.3.exon5;Parent=Tcarb.14801.3;
R1_1	StringTie	exon	35603	35719	.	-	.	ID=Tcarb.14801.3.exon6;Parent=Tcarb.14801.3;
R1_1	StringTie	exon	35416	35487	.	-	.	ID=Tcarb.14801.3.exon7;Parent=Tcarb.14801.3;
R1_1	StringTie	exon	34812	35006	.	-	.	ID=Tcarb.14801.3.exon8;Parent=Tcarb.14801.3;
R1_1	StringTie	exon	34333	34508	.	-	.	ID=Tcarb.14801.3.exon9;Parent=Tcarb.14801.3;
R1_1	StringTie	exon	34086	34159	.	-	.	ID=Tcarb.14801.3.exon10;Parent=Tcarb.14801.3;
R1_1	StringTie	exon	33510	33639	.	-	.	ID=Tcarb.14801.3.exon11;Parent=Tcarb.14801.3;
R1_1	StringTie	exon	33155	33376	.	-	.	ID=Tcarb.14801.3.exon12;Parent=Tcarb.14801.3;
R1_1	StringTie	exon	32709	33008	.	-	.	ID=Tcarb.14801.3.exon13;Parent=Tcarb.14801.3;
R1_1	StringTie	exon	30399	30730	.	-	.	ID=Tcarb.14801.3.exon14;Parent=Tcarb.14801.3;
R1_1	StringTie	exon	29462	30134	.	-	.	ID=Tcarb.14801.3.exon15;Parent=Tcarb.14801.3;
R1_1	StringTie	exon	27679	29081	.	-	.	ID=Tcarb.14801.3.exon16;Parent=Tcarb.14801.3;
R1_1	StringTie	CDS	44748	45854	.	-	0	ID=Tcarb.14801.3.cds;Parent=Tcarb.14801.3;
R1_1	StringTie	CDS	41702	41919	.	-	0	ID=Tcarb.14801.3.cds;Parent=Tcarb.14801.3;
R1_1	StringTie	CDS	41195	41291	.	-	1	ID=Tcarb.14801.3.cds;Parent=Tcarb.14801.3;
R1_1	StringTie	CDS	41057	41107	.	-	0	ID=Tcarb.14801.3.cds;Parent=Tcarb.14801.3;
R1_1	StringTie	CDS	37237	37346	.	-	0	ID=Tcarb.14801.3.cds;Parent=Tcarb.14801.3;
R1_1	StringTie	CDS	35603	35719	.	-	1	ID=Tcarb.14801.3.cds;Parent=Tcarb.14801.3;
R1_1	StringTie	CDS	35416	35487	.	-	1	ID=Tcarb.14801.3.cds;Parent=Tcarb.14801.3;
R1_1	StringTie	CDS	34812	35006	.	-	1	ID=Tcarb.14801.3.cds;Parent=Tcarb.14801.3;
R1_1	StringTie	CDS	34333	34508	.	-	1	ID=Tcarb.14801.3.cds;Parent=Tcarb.14801.3;
R1_1	StringTie	CDS	34086	34159	.	-	2	ID=Tcarb.14801.3.cds;Parent=Tcarb.14801.3;
R1_1	StringTie	CDS	33510	33639	.	-	0	ID=Tcarb.14801.3.cds;Parent=Tcarb.14801.3;
R1_1	StringTie	CDS	33155	33376	.	-	2	ID=Tcarb.14801.3.cds;Parent=Tcarb.14801.3;
R1_1	StringTie	CDS	32709	33008	.	-	2	ID=Tcarb.14801.3.cds;Parent=Tcarb.14801.3;
R1_1	StringTie	CDS	30399	30730	.	-	2	ID=Tcarb.14801.3.cds;Parent=Tcarb.14801.3;
R1_1	StringTie	CDS	29462	30134	.	-	0	ID=Tcarb.14801.3.cds;Parent=Tcarb.14801.3;
R1_1	StringTie	CDS	27679	29081	.	-	2	ID=Tcarb.14801.3.cds;Parent=Tcarb.14801.3;
R1_1	StringTie	mRNA	4182	45854	.	-	.	ID=Tcarb.14801.4;Parent=Tcarb.14801;TPM=13.497325
R1_1	StringTie	exon	44748	45854	.	-	.	ID=Tcarb.14801.4.exon1;Parent=Tcarb.14801.4;
R1_1	StringTie	exon	41702	41919	.	-	.	ID=Tcarb.14801.4.exon2;Parent=Tcarb.14801.4;
R1_1	StringTie	exon	41195	41291	.	-	.	ID=Tcarb.14801.4.exon3;Parent=Tcarb.14801.4;
R1_1	StringTie	exon	41057	41107	.	-	.	ID=Tcarb.14801.4.exon4;Parent=Tcarb.14801.4;
R1_1	StringTie	exon	35603	35719	.	-	.	ID=Tcarb.14801.4.exon5;Parent=Tcarb.14801.4;
R1_1	StringTie	exon	35416	35487	.	-	.	ID=Tcarb.14801.4.exon6;Parent=Tcarb.14801.4;
R1_1	StringTie	exon	34812	35006	.	-	.	ID=Tcarb.14801.4.exon7;Parent=Tcarb.14801.4;
R1_1	StringTie	exon	34333	34508	.	-	.	ID=Tcarb.14801.4.exon8;Parent=Tcarb.14801.4;
R1_1	StringTie	exon	34086	34159	.	-	.	ID=Tcarb.14801.4.exon9;Parent=Tcarb.14801.4;
R1_1	StringTie	exon	33510	33639	.	-	.	ID=Tcarb.14801.4.exon10;Parent=Tcarb.14801.4;
R1_1	StringTie	exon	33155	33376	.	-	.	ID=Tcarb.14801.4.exon11;Parent=Tcarb.14801.4;
R1_1	StringTie	exon	32709	33008	.	-	.	ID=Tcarb.14801.4.exon12;Parent=Tcarb.14801.4;
R1_1	StringTie	exon	30399	30730	.	-	.	ID=Tcarb.14801.4.exon13;Parent=Tcarb.14801.4;
R1_1	StringTie	exon	27045	30134	.	-	.	ID=Tcarb.14801.4.exon14;Parent=Tcarb.14801.4;
R1_1	StringTie	CDS	44748	45854	.	-	0	ID=Tcarb.14801.4.cds;Parent=Tcarb.14801.4;
R1_1	StringTie	CDS	41702	41919	.	-	0	ID=Tcarb.14801.4.cds;Parent=Tcarb.14801.4;
R1_1	StringTie	CDS	41195	41291	.	-	1	ID=Tcarb.14801.4.cds;Parent=Tcarb.14801.4;
R1_1	StringTie	CDS	41057	41107	.	-	0	ID=Tcarb.14801.4.cds;Parent=Tcarb.14801.4;
R1_1	StringTie	CDS	35603	35719	.	-	0	ID=Tcarb.14801.4.cds;Parent=Tcarb.14801.4;
R1_1	StringTie	CDS	35416	35487	.	-	0	ID=Tcarb.14801.4.cds;Parent=Tcarb.14801.4;
R1_1	StringTie	CDS	34812	35006	.	-	0	ID=Tcarb.14801.4.cds;Parent=Tcarb.14801.4;
R1_1	StringTie	CDS	34333	34508	.	-	0	ID=Tcarb.14801.4.cds;Parent=Tcarb.14801.4;
R1_1	StringTie	CDS	34086	34159	.	-	1	ID=Tcarb.14801.4.cds;Parent=Tcarb.14801.4;
R1_1	StringTie	CDS	33510	33639	.	-	2	ID=Tcarb.14801.4.cds;Parent=Tcarb.14801.4;
R1_1	StringTie	CDS	33155	33376	.	-	1	ID=Tcarb.14801.4.cds;Parent=Tcarb.14801.4;
R1_1	StringTie	CDS	32709	33008	.	-	1	ID=Tcarb.14801.4.cds;Parent=Tcarb.14801.4;
R1_1	StringTie	CDS	30399	30730	.	-	1	ID=Tcarb.14801.4.cds;Parent=Tcarb.14801.4;
R1_1	StringTie	CDS	27045	30134	.	-	2	ID=Tcarb.14801.4.cds;Parent=Tcarb.14801.4;
R1_1	StringTie	mRNA	4182	45854	.	-	.	ID=Tcarb.14801.5;Parent=Tcarb.14801;TPM=36.007221
R1_1	StringTie	exon	37237	37830	.	-	.	ID=Tcarb.14801.5.exon1;Parent=Tcarb.14801.5;
R1_1	StringTie	exon	35603	35719	.	-	.	ID=Tcarb.14801.5.exon2;Parent=Tcarb.14801.5;
R1_1	StringTie	exon	35416	35487	.	-	.	ID=Tcarb.14801.5.exon3;Parent=Tcarb.14801.5;
R1_1	StringTie	exon	34812	35006	.	-	.	ID=Tcarb.14801.5.exon4;Parent=Tcarb.14801.5;
R1_1	StringTie	exon	34333	34508	.	-	.	ID=Tcarb.14801.5.exon5;Parent=Tcarb.14801.5;
R1_1	StringTie	exon	34086	34159	.	-	.	ID=Tcarb.14801.5.exon6;Parent=Tcarb.14801.5;
R1_1	StringTie	exon	33510	33639	.	-	.	ID=Tcarb.14801.5.exon7;Parent=Tcarb.14801.5;
R1_1	StringTie	exon	33155	33376	.	-	.	ID=Tcarb.14801.5.exon8;Parent=Tcarb.14801.5;
R1_1	StringTie	exon	32709	33008	.	-	.	ID=Tcarb.14801.5.exon9;Parent=Tcarb.14801.5;
R1_1	StringTie	exon	30399	30730	.	-	.	ID=Tcarb.14801.5.exon10;Parent=Tcarb.14801.5;
R1_1	StringTie	exon	29462	30134	.	-	.	ID=Tcarb.14801.5.exon11;Parent=Tcarb.14801.5;
R1_1	StringTie	exon	27679	29081	.	-	.	ID=Tcarb.14801.5.exon12;Parent=Tcarb.14801.5;
R1_1	StringTie	CDS	37237	37830	.	-	0	ID=Tcarb.14801.5.cds;Parent=Tcarb.14801.5;
R1_1	StringTie	CDS	35603	35719	.	-	0	ID=Tcarb.14801.5.cds;Parent=Tcarb.14801.5;
R1_1	StringTie	CDS	35416	35487	.	-	0	ID=Tcarb.14801.5.cds;Parent=Tcarb.14801.5;
R1_1	StringTie	CDS	34812	35006	.	-	0	ID=Tcarb.14801.5.cds;Parent=Tcarb.14801.5;
R1_1	StringTie	CDS	34333	34508	.	-	0	ID=Tcarb.14801.5.cds;Parent=Tcarb.14801.5;
R1_1	StringTie	CDS	34086	34159	.	-	1	ID=Tcarb.14801.5.cds;Parent=Tcarb.14801.5;
R1_1	StringTie	CDS	33510	33639	.	-	2	ID=Tcarb.14801.5.cds;Parent=Tcarb.14801.5;
R1_1	StringTie	CDS	33155	33376	.	-	1	ID=Tcarb.14801.5.cds;Parent=Tcarb.14801.5;
R1_1	StringTie	CDS	32709	33008	.	-	1	ID=Tcarb.14801.5.cds;Parent=Tcarb.14801.5;
R1_1	StringTie	CDS	30399	30730	.	-	1	ID=Tcarb.14801.5.cds;Parent=Tcarb.14801.5;
R1_1	StringTie	CDS	29462	30134	.	-	2	ID=Tcarb.14801.5.cds;Parent=Tcarb.14801.5;
R1_1	StringTie	CDS	27679	29081	.	-	1	ID=Tcarb.14801.5.cds;Parent=Tcarb.14801.5;
R1_1	StringTie	mRNA	4182	45854	.	-	.	ID=Tcarb.14801.6;Parent=Tcarb.14801;TPM=2.227935
R1_1	StringTie	exon	44748	45854	.	-	.	ID=Tcarb.14801.6.exon1;Parent=Tcarb.14801.6;
R1_1	StringTie	exon	41702	41919	.	-	.	ID=Tcarb.14801.6.exon2;Parent=Tcarb.14801.6;
R1_1	StringTie	exon	40755	41291	.	-	.	ID=Tcarb.14801.6.exon3;Parent=Tcarb.14801.6;
R1_1	StringTie	CDS	44748	45854	.	-	0	ID=Tcarb.14801.6.cds;Parent=Tcarb.14801.6;
R1_1	StringTie	CDS	41702	41919	.	-	0	ID=Tcarb.14801.6.cds;Parent=Tcarb.14801.6;
R1_1	StringTie	CDS	40755	41291	.	-	1	ID=Tcarb.14801.6.cds;Parent=Tcarb.14801.6;
R1_1	StringTie	mRNA	4182	45854	.	-	.	ID=Tcarb.14801.7;Parent=Tcarb.14801;TPM=7.578659
R1_1	StringTie	exon	29462	30279	.	-	.	ID=Tcarb.14801.7.exon1;Parent=Tcarb.14801.7;
R1_1	StringTie	exon	14142	14723	.	-	.	ID=Tcarb.14801.7.exon2;Parent=Tcarb.14801.7;
R1_1	StringTie	CDS	29462	30279	.	-	0	ID=Tcarb.14801.7.cds;Parent=Tcarb.14801.7;
R1_1	StringTie	CDS	14142	14723	.	-	1	ID=Tcarb.14801.7.cds;Parent=Tcarb.14801.7;
R1_1	StringTie	gene	20218	21181	.	+	.	ID=Tcarb.14803;
R1_1	StringTie	mRNA	20218	21181	.	+	.	ID=Tcarb.14803.1;Parent=Tcarb.14803;TPM=2.117241
R1_1	StringTie	exon	20218	20516	.	+	.	ID=Tcarb.14803.1.exon1;Parent=Tcarb.14803.1;
R1_1	StringTie	exon	20703	21181	.	+	.	ID=Tcarb.14803.1.exon2;Parent=Tcarb.14803.1;
R1_1	StringTie	CDS	20218	20516	.	+	0	ID=Tcarb.14803.1.cds;Parent=Tcarb.14803.1;
R1_1	StringTie	CDS	20703	21181	.	+	1	ID=Tcarb.14803.1.cds;Parent=Tcarb.14803.1;
R1_1	StringTie	gene	21739	26948	.	.	.	ID=Tcarb.14804;
R1_1	StringTie	mRNA	21739	26948	.	.	.	ID=Tcarb.14804.1;Parent=Tcarb.14804;TPM=57.703484
R1_1	StringTie	exon	21739	26948	.	.	.	ID=Tcarb.14804.1.exon1;Parent=Tcarb.14804.1;
R1_1	StringTie	CDS	21739	26948	.	.	0	ID=Tcarb.14804.1.cds;Parent=Tcarb.14804.1;
R1_1	StringTie	gene	46402	46667	.	.	.	ID=Tcarb.14771;
R1_1	StringTie	mRNA	46402	46667	.	.	.	ID=Tcarb.14771.1;Parent=Tcarb.14771;TPM=3.468766
R1_1	StringTie	exon	46402	46667	.	.	.	ID=Tcarb.14771.1.exon1;Parent=Tcarb.14771.1;
R1_1	StringTie	CDS	46402	46667	.	.	0	ID=Tcarb.14771.1.cds;Parent=Tcarb.14771.1;
R1_1	StringTie	gene	46918	47164	.	.	.	ID=Tcarb.14772;
R1_1	StringTie	mRNA	46918	47164	.	.	.	ID=Tcarb.14772.1;Parent=Tcarb.14772;TPM=4.785133
R1_1	StringTie	exon	46918	47164	.	.	.	ID=Tcarb.14772.1.exon1;Parent=Tcarb.14772.1;
R1_1	StringTie	CDS	46918	47164	.	.	0	ID=Tcarb.14772.1.cds;Parent=Tcarb.14772.1;
R1_1	StringTie	gene	49866	50098	.	.	.	ID=Tcarb.14773;
R1_1	StringTie	mRNA	49866	50098	.	.	.	ID=Tcarb.14773.1;Parent=Tcarb.14773;TPM=4.058121
R1_1	StringTie	exon	49866	50098	.	.	.	ID=Tcarb.14773.1.exon1;Parent=Tcarb.14773.1;
R1_1	StringTie	CDS	49866	50098	.	.	0	ID=Tcarb.14773.1.cds;Parent=Tcarb.14773.1;
R1_1	StringTie	gene	53183	55357	.	+	.	ID=Tcarb.14774;
R1_1	StringTie	mRNA	53183	55357	.	+	.	ID=Tcarb.14774.1;Parent=Tcarb.14774;TPM=3.679153
R1_1	StringTie	exon	53183	53353	.	+	.	ID=Tcarb.14774.1.exon1;Parent=Tcarb.14774.1;
R1_1	StringTie	exon	55272	55357	.	+	.	ID=Tcarb.14774.1.exon2;Parent=Tcarb.14774.1;
R1_1	StringTie	CDS	53183	53353	.	+	0	ID=Tcarb.14774.1.cds;Parent=Tcarb.14774.1;
R1_1	StringTie	CDS	55272	55357	.	+	0	ID=Tcarb.14774.1.cds;Parent=Tcarb.14774.1;
R1_1	StringTie	gene	56169	61634	.	+	.	ID=Tcarb.14775;
R1_1	StringTie	mRNA	56169	61634	.	+	.	ID=Tcarb.14775.1;Parent=Tcarb.14775;TPM=5.527001
R1_1	StringTie	exon	56169	56220	.	+	.	ID=Tcarb.14775.1.exon1;Parent=Tcarb.14775.1;
R1_1	StringTie	exon	61131	61634	.	+	.	ID=Tcarb.14775.1.exon2;Parent=Tcarb.14775.1;
R1_1	StringTie	CDS	56169	56220	.	+	0	ID=Tcarb.14775.1.cds;Parent=Tcarb.14775.1;
R1_1	StringTie	CDS	61131	61634	.	+	2	ID=Tcarb.14775.1.cds;Parent=Tcarb.14775.1;
R1_1	StringTie	gene	61702	63351	.	+	.	ID=Tcarb.14776;
R1_1	StringTie	mRNA	61702	63351	.	+	.	ID=Tcarb.14776.1;Parent=Tcarb.14776;TPM=12.627813
R1_1	StringTie	exon	61702	62587	.	+	.	ID=Tcarb.14776.1.exon1;Parent=Tcarb.14776.1;
R1_1	StringTie	exon	62931	63162	.	+	.	ID=Tcarb.14776.1.exon2;Parent=Tcarb.14776.1;
R1_1	StringTie	exon	63245	63351	.	+	.	ID=Tcarb.14776.1.exon3;Parent=Tcarb.14776.1;
R1_1	StringTie	CDS	61702	62587	.	+	0	ID=Tcarb.14776.1.cds;Parent=Tcarb.14776.1;
R1_1	StringTie	CDS	62931	63162	.	+	2	ID=Tcarb.14776.1.cds;Parent=Tcarb.14776.1;
R1_1	StringTie	CDS	63245	63351	.	+	1	ID=Tcarb.14776.1.cds;Parent=Tcarb.14776.1;
R1_1	StringTie	gene	64864	65855	.	.	.	ID=Tcarb.14777;
R1_1	StringTie	mRNA	64864	65855	.	.	.	ID=Tcarb.14777.1;Parent=Tcarb.14777;TPM=3.693524
R1_1	StringTie	exon	64864	65855	.	.	.	ID=Tcarb.14777.1.exon1;Parent=Tcarb.14777.1;
R1_1	StringTie	CDS	64864	65855	.	.	0	ID=Tcarb.14777.1.cds;Parent=Tcarb.14777.1;
R1_1	StringTie	gene	66386	66750	.	.	.	ID=Tcarb.14778;
R1_1	StringTie	mRNA	66386	66750	.	.	.	ID=Tcarb.14778.1;Parent=Tcarb.14778;TPM=3.831821
R1_1	StringTie	exon	66386	66750	.	.	.	ID=Tcarb.14778.1.exon1;Parent=Tcarb.14778.1;
R1_1	StringTie	CDS	66386	66750	.	.	0	ID=Tcarb.14778.1.cds;Parent=Tcarb.14778.1;
R1_1	StringTie	gene	86192	86416	.	.	.	ID=Tcarb.14779;
R1_1	StringTie	mRNA	86192	86416	.	.	.	ID=Tcarb.14779.1;Parent=Tcarb.14779;TPM=2.129221
R1_1	StringTie	exon	86192	86416	.	.	.	ID=Tcarb.14779.1.exon1;Parent=Tcarb.14779.1;
R1_1	StringTie	CDS	86192	86416	.	.	0	ID=Tcarb.14779.1.cds;Parent=Tcarb.14779.1;
R1_1	StringTie	gene	87625	91167	.	+	.	ID=Tcarb.14787;
R1_1	StringTie	mRNA	87625	91167	.	+	.	ID=Tcarb.14787.1;Parent=Tcarb.14787;TPM=9.803334
R1_1	StringTie	exon	87625	87772	.	+	.	ID=Tcarb.14787.1.exon1;Parent=Tcarb.14787.1;
R1_1	StringTie	exon	89086	89317	.	+	.	ID=Tcarb.14787.1.exon2;Parent=Tcarb.14787.1;
R1_1	StringTie	exon	89469	89625	.	+	.	ID=Tcarb.14787.1.exon3;Parent=Tcarb.14787.1;
R1_1	StringTie	exon	90086	90226	.	+	.	ID=Tcarb.14787.1.exon4;Parent=Tcarb.14787.1;
R1_1	StringTie	exon	90527	91167	.	+	.	ID=Tcarb.14787.1.exon5;Parent=Tcarb.14787.1;
R1_1	StringTie	CDS	87625	87772	.	+	0	ID=Tcarb.14787.1.cds;Parent=Tcarb.14787.1;
R1_1	StringTie	CDS	89086	89317	.	+	2	ID=Tcarb.14787.1.cds;Parent=Tcarb.14787.1;
R1_1	StringTie	CDS	89469	89625	.	+	1	ID=Tcarb.14787.1.cds;Parent=Tcarb.14787.1;
R1_1	StringTie	CDS	90086	90226	.	+	0	ID=Tcarb.14787.1.cds;Parent=Tcarb.14787.1;
R1_1	StringTie	CDS	90527	91167	.	+	0	ID=Tcarb.14787.1.cds;Parent=Tcarb.14787.1;
R1_1	StringTie	mRNA	87625	91167	.	+	.	ID=Tcarb.14787.2;Parent=Tcarb.14787;TPM=8.693262
R1_1	StringTie	exon	87625	87772	.	+	.	ID=Tcarb.14787.2.exon1;Parent=Tcarb.14787.2;
R1_1	StringTie	exon	89086	89317	.	+	.	ID=Tcarb.14787.2.exon2;Parent=Tcarb.14787.2;
R1_1	StringTie	exon	89469	89625	.	+	.	ID=Tcarb.14787.2.exon3;Parent=Tcarb.14787.2;
R1_1	StringTie	exon	90527	91167	.	+	.	ID=Tcarb.14787.2.exon4;Parent=Tcarb.14787.2;
R1_1	StringTie	CDS	87625	87772	.	+	0	ID=Tcarb.14787.2.cds;Parent=Tcarb.14787.2;
R1_1	StringTie	CDS	89086	89317	.	+	2	ID=Tcarb.14787.2.cds;Parent=Tcarb.14787.2;
R1_1	StringTie	CDS	89469	89625	.	+	1	ID=Tcarb.14787.2.cds;Parent=Tcarb.14787.2;
R1_1	StringTie	CDS	90527	91167	.	+	0	ID=Tcarb.14787.2.cds;Parent=Tcarb.14787.2;
R1_1	StringTie	gene	92328	92658	.	.	.	ID=Tcarb.14780;
R1_1	StringTie	mRNA	92328	92658	.	.	.	ID=Tcarb.14780.1;Parent=Tcarb.14780;TPM=2.128184
R1_1	StringTie	exon	92328	92658	.	.	.	ID=Tcarb.14780.1.exon1;Parent=Tcarb.14780.1;
R1_1	StringTie	CDS	92328	92658	.	.	0	ID=Tcarb.14780.1.cds;Parent=Tcarb.14780.1;
R1_1	StringTie	gene	98529	98786	.	.	.	ID=Tcarb.14781;
R1_1	StringTie	mRNA	98529	98786	.	.	.	ID=Tcarb.14781.1;Parent=Tcarb.14781;TPM=2.748669
R1_1	StringTie	exon	98529	98786	.	.	.	ID=Tcarb.14781.1.exon1;Parent=Tcarb.14781.1;
R1_1	StringTie	CDS	98529	98786	.	.	0	ID=Tcarb.14781.1.cds;Parent=Tcarb.14781.1;
R1_1	StringTie	gene	108190	108455	.	+	.	ID=Tcarb.14782;
R1_1	StringTie	mRNA	108190	108455	.	+	.	ID=Tcarb.14782.1;Parent=Tcarb.14782;TPM=2.712657
R1_1	StringTie	exon	108190	108455	.	+	.	ID=Tcarb.14782.1.exon1;Parent=Tcarb.14782.1;
R1_1	StringTie	CDS	108190	108455	.	+	0	ID=Tcarb.14782.1.cds;Parent=Tcarb.14782.1;
R1_1	StringTie	gene	109642	110178	.	+	.	ID=Tcarb.14784;
R1_1	StringTie	mRNA	109642	110178	.	+	.	ID=Tcarb.14784.1;Parent=Tcarb.14784;TPM=3.493309
R1_1	StringTie	exon	109642	109755	.	+	.	ID=Tcarb.14784.1.exon1;Parent=Tcarb.14784.1;
R1_1	StringTie	exon	109820	110178	.	+	.	ID=Tcarb.14784.1.exon2;Parent=Tcarb.14784.1;
R1_1	StringTie	CDS	109642	109755	.	+	0	ID=Tcarb.14784.1.cds;Parent=Tcarb.14784.1;
R1_1	StringTie	CDS	109820	110178	.	+	0	ID=Tcarb.14784.1.cds;Parent=Tcarb.14784.1;
R1_1	StringTie	gene	112403	112639	.	.	.	ID=Tcarb.14783;
R1_1	StringTie	mRNA	112403	112639	.	.	.	ID=Tcarb.14783.1;Parent=Tcarb.14783;TPM=3.989630
R1_1	StringTie	exon	112403	112639	.	.	.	ID=Tcarb.14783.1.exon1;Parent=Tcarb.14783.1;
R1_1	StringTie	CDS	112403	112639	.	.	0	ID=Tcarb.14783.1.cds;Parent=Tcarb.14783.1;
R1_1	StringTie	gene	113726	113988	.	.	.	ID=Tcarb.14785;
R1_1	StringTie	mRNA	113726	113988	.	.	.	ID=Tcarb.14785.1;Parent=Tcarb.14785;TPM=2.696413
R1_1	StringTie	exon	113726	113988	.	.	.	ID=Tcarb.14785.1.exon1;Parent=Tcarb.14785.1;
R1_1	StringTie	CDS	113726	113988	.	.	0	ID=Tcarb.14785.1.cds;Parent=Tcarb.14785.1;
R1_1	StringTie	gene	115185	115444	.	.	.	ID=Tcarb.14786;
R1_1	StringTie	mRNA	115185	115444	.	.	.	ID=Tcarb.14786.1;Parent=Tcarb.14786;TPM=2.730556
R1_1	StringTie	exon	115185	115444	.	.	.	ID=Tcarb.14786.1.exon1;Parent=Tcarb.14786.1;
R1_1	StringTie	CDS	115185	115444	.	.	0	ID=Tcarb.14786.1.cds;Parent=Tcarb.14786.1;
R1_1	StringTie	gene	117738	117979	.	.	.	ID=Tcarb.14788;
R1_1	StringTie	mRNA	117738	117979	.	.	.	ID=Tcarb.14788.1;Parent=Tcarb.14788;TPM=3.903943
R1_1	StringTie	exon	117738	117979	.	.	.	ID=Tcarb.14788.1.exon1;Parent=Tcarb.14788.1;
R1_1	StringTie	CDS	117738	117979	.	.	0	ID=Tcarb.14788.1.cds;Parent=Tcarb.14788.1;
R1_1	StringTie	gene	122370	122814	.	+	.	ID=Tcarb.14789;
R1_1	StringTie	mRNA	122370	122814	.	+	.	ID=Tcarb.14789.1;Parent=Tcarb.14789;TPM=2.545690
R1_1	StringTie	exon	122370	122539	.	+	.	ID=Tcarb.14789.1.exon1;Parent=Tcarb.14789.1;
R1_1	StringTie	exon	122621	122814	.	+	.	ID=Tcarb.14789.1.exon2;Parent=Tcarb.14789.1;
R1_1	StringTie	CDS	122370	122539	.	+	0	ID=Tcarb.14789.1.cds;Parent=Tcarb.14789.1;
R1_1	StringTie	CDS	122621	122814	.	+	1	ID=Tcarb.14789.1.cds;Parent=Tcarb.14789.1;
R1_1	StringTie	gene	141362	142898	.	-	.	ID=Tcarb.14790;
R1_1	StringTie	mRNA	141362	142898	.	-	.	ID=Tcarb.14790.1;Parent=Tcarb.14790;TPM=4.674639
R1_1	StringTie	exon	142668	142898	.	-	.	ID=Tcarb.14790.1.exon1;Parent=Tcarb.14790.1;
R1_1	StringTie	exon	141362	141428	.	-	.	ID=Tcarb.14790.1.exon2;Parent=Tcarb.14790.1;
R1_1	StringTie	CDS	142668	142898	.	-	0	ID=Tcarb.14790.1.cds;Parent=Tcarb.14790.1;
R1_1	StringTie	CDS	141362	141428	.	-	0	ID=Tcarb.14790.1.cds;Parent=Tcarb.14790.1;
R1_1	StringTie	gene	143180	143589	.	.	.	ID=Tcarb.14791;
R1_1	StringTie	mRNA	143180	143589	.	.	.	ID=Tcarb.14791.1;Parent=Tcarb.14791;TPM=3.457379
R1_1	StringTie	exon	143180	143589	.	.	.	ID=Tcarb.14791.1.exon1;Parent=Tcarb.14791.1;
R1_1	StringTie	CDS	143180	143589	.	.	0	ID=Tcarb.14791.1.cds;Parent=Tcarb.14791.1;
R1_1	StringTie	gene	152507	166779	.	-	.	ID=Tcarb.14794;
R1_1	StringTie	mRNA	152507	166779	.	-	.	ID=Tcarb.14794.1;Parent=Tcarb.14794;TPM=2.035619
R1_1	StringTie	exon	154696	154756	.	-	.	ID=Tcarb.14794.1.exon1;Parent=Tcarb.14794.1;
R1_1	StringTie	exon	152507	153298	.	-	.	ID=Tcarb.14794.1.exon2;Parent=Tcarb.14794.1;
R1_1	StringTie	CDS	154696	154756	.	-	0	ID=Tcarb.14794.1.cds;Parent=Tcarb.14794.1;
R1_1	StringTie	CDS	152507	153298	.	-	2	ID=Tcarb.14794.1.cds;Parent=Tcarb.14794.1;
R1_1	StringTie	mRNA	152507	166779	.	-	.	ID=Tcarb.14794.2;Parent=Tcarb.14794;TPM=85.553993
R1_1	StringTie	exon	166395	166779	.	-	.	ID=Tcarb.14794.2.exon1;Parent=Tcarb.14794.2;
R1_1	StringTie	exon	165101	165211	.	-	.	ID=Tcarb.14794.2.exon2;Parent=Tcarb.14794.2;
R1_1	StringTie	exon	164835	165016	.	-	.	ID=Tcarb.14794.2.exon3;Parent=Tcarb.14794.2;
R1_1	StringTie	exon	164505	164744	.	-	.	ID=Tcarb.14794.2.exon4;Parent=Tcarb.14794.2;
R1_1	StringTie	CDS	166395	166779	.	-	0	ID=Tcarb.14794.2.cds;Parent=Tcarb.14794.2;
R1_1	StringTie	CDS	165101	165211	.	-	2	ID=Tcarb.14794.2.cds;Parent=Tcarb.14794.2;
R1_1	StringTie	CDS	164835	165016	.	-	2	ID=Tcarb.14794.2.cds;Parent=Tcarb.14794.2;
R1_1	StringTie	CDS	164505	164744	.	-	0	ID=Tcarb.14794.2.cds;Parent=Tcarb.14794.2;
R1_1	StringTie	gene	154957	155502	.	.	.	ID=Tcarb.14795;
R1_1	StringTie	mRNA	154957	155502	.	.	.	ID=Tcarb.14795.1;Parent=Tcarb.14795;TPM=3.459195
R1_1	StringTie	exon	154957	155502	.	.	.	ID=Tcarb.14795.1.exon1;Parent=Tcarb.14795.1;
R1_1	StringTie	CDS	154957	155502	.	.	0	ID=Tcarb.14795.1.cds;Parent=Tcarb.14795.1;
R1_1	StringTie	gene	156719	157029	.	.	.	ID=Tcarb.14796;
R1_1	StringTie	mRNA	156719	157029	.	.	.	ID=Tcarb.14796.1;Parent=Tcarb.14796;TPM=2.275179
R1_1	StringTie	exon	156719	157029	.	.	.	ID=Tcarb.14796.1.exon1;Parent=Tcarb.14796.1;
R1_1	StringTie	CDS	156719	157029	.	.	0	ID=Tcarb.14796.1.cds;Parent=Tcarb.14796.1;
R1_1	StringTie	gene	158749	159010	.	.	.	ID=Tcarb.14797;
R1_1	StringTie	mRNA	158749	159010	.	.	.	ID=Tcarb.14797.1;Parent=Tcarb.14797;TPM=2.673623
R1_1	StringTie	exon	158749	159010	.	.	.	ID=Tcarb.14797.1.exon1;Parent=Tcarb.14797.1;
R1_1	StringTie	CDS	158749	159010	.	.	0	ID=Tcarb.14797.1.cds;Parent=Tcarb.14797.1;
R1_1	StringTie	gene	160768	161001	.	.	.	ID=Tcarb.14798;
R1_1	StringTie	mRNA	160768	161001	.	.	.	ID=Tcarb.14798.1;Parent=Tcarb.14798;TPM=4.040779
R1_1	StringTie	exon	160768	161001	.	.	.	ID=Tcarb.14798.1.exon1;Parent=Tcarb.14798.1;
R1_1	StringTie	CDS	160768	161001	.	.	0	ID=Tcarb.14798.1.cds;Parent=Tcarb.14798.1;
R1_1	StringTie	gene	162177	162401	.	.	.	ID=Tcarb.14799;
R1_1	StringTie	mRNA	162177	162401	.	.	.	ID=Tcarb.14799.1;Parent=Tcarb.14799;TPM=1.975133
R1_1	StringTie	exon	162177	162401	.	.	.	ID=Tcarb.14799.1.exon1;Parent=Tcarb.14799.1;
R1_1	StringTie	CDS	162177	162401	.	.	0	ID=Tcarb.14799.1.cds;Parent=Tcarb.14799.1;
R1_1	StringTie	gene	162592	164237	.	+	.	ID=Tcarb.14800;
R1_1	StringTie	mRNA	162592	164237	.	+	.	ID=Tcarb.14800.1;Parent=Tcarb.14800;TPM=2.513317
R1_1	StringTie	exon	162592	162758	.	+	.	ID=Tcarb.14800.1.exon1;Parent=Tcarb.14800.1;
R1_1	StringTie	exon	163118	163216	.	+	.	ID=Tcarb.14800.1.exon2;Parent=Tcarb.14800.1;
R1_1	StringTie	exon	163288	163439	.	+	.	ID=Tcarb.14800.1.exon3;Parent=Tcarb.14800.1;
R1_1	StringTie	exon	163520	163708	.	+	.	ID=Tcarb.14800.1.exon4;Parent=Tcarb.14800.1;
R1_1	StringTie	exon	163786	164237	.	+	.	ID=Tcarb.14800.1.exon5;Parent=Tcarb.14800.1;
R1_1	StringTie	CDS	162592	162758	.	+	0	ID=Tcarb.14800.1.cds;Parent=Tcarb.14800.1;
R1_1	StringTie	CDS	163118	163216	.	+	1	ID=Tcarb.14800.1.cds;Parent=Tcarb.14800.1;
R1_1	StringTie	CDS	163288	163439	.	+	1	ID=Tcarb.14800.1.cds;Parent=Tcarb.14800.1;
R1_1	StringTie	CDS	163520	163708	.	+	2	ID=Tcarb.14800.1.cds;Parent=Tcarb.14800.1;
R1_1	StringTie	CDS	163786	164237	.	+	2	ID=Tcarb.14800.1.cds;Parent=Tcarb.14800.1;
R1_1	StringTie	mRNA	162592	164237	.	+	.	ID=Tcarb.14800.2;Parent=Tcarb.14800;TPM=5.857237
R1_1	StringTie	exon	162592	162758	.	+	.	ID=Tcarb.14800.2.exon1;Parent=Tcarb.14800.2;
R1_1	StringTie	exon	163118	163216	.	+	.	ID=Tcarb.14800.2.exon2;Parent=Tcarb.14800.2;
R1_1	StringTie	exon	163288	163439	.	+	.	ID=Tcarb.14800.2.exon3;Parent=Tcarb.14800.2;
R1_1	StringTie	exon	163520	164237	.	+	.	ID=Tcarb.14800.2.exon4;Parent=Tcarb.14800.2;
R1_1	StringTie	CDS	162592	162758	.	+	0	ID=Tcarb.14800.2.cds;Parent=Tcarb.14800.2;
R1_1	StringTie	CDS	163118	163216	.	+	1	ID=Tcarb.14800.2.cds;Parent=Tcarb.14800.2;
R1_1	StringTie	CDS	163288	163439	.	+	1	ID=Tcarb.14800.2.cds;Parent=Tcarb.14800.2;
R1_1	StringTie	CDS	163520	164237	.	+	2	ID=Tcarb.14800.2.cds;Parent=Tcarb.14800.2;
R1_1	StringTie	gene	167722	168049	.	.	.	ID=Tcarb.14792;
R1_1	StringTie	mRNA	167722	168049	.	.	.	ID=Tcarb.14792.1;Parent=Tcarb.14792;TPM=2.873142
R1_1	StringTie	exon	167722	168049	.	.	.	ID=Tcarb.14792.1.exon1;Parent=Tcarb.14792.1;
R1_1	StringTie	CDS	167722	168049	.	.	0	ID=Tcarb.14792.1.cds;Parent=Tcarb.14792.1;
R1_1	StringTie	gene	169296	169534	.	.	.	ID=Tcarb.14793;
R1_1	StringTie	mRNA	169296	169534	.	.	.	ID=Tcarb.14793.1;Parent=Tcarb.14793;TPM=1.978122
R1_1	StringTie	exon	169296	169534	.	.	.	ID=Tcarb.14793.1.exon1;Parent=Tcarb.14793.1;
R1_1	StringTie	CDS	169296	169534	.	.	0	ID=Tcarb.14793.1.cds;Parent=Tcarb.14793.1;
R1_1	StringTie	gene	170937	179697	.	+	.	ID=Tcarb.14836;
R1_1	StringTie	mRNA	170937	179697	.	+	.	ID=Tcarb.14836.1;Parent=Tcarb.14836;TPM=15.109756
R1_1	StringTie	exon	170937	171065	.	+	.	ID=Tcarb.14836.1.exon1;Parent=Tcarb.14836.1;
R1_1	StringTie	exon	172269	172536	.	+	.	ID=Tcarb.14836.1.exon2;Parent=Tcarb.14836.1;
R1_1	StringTie	exon	172789	172836	.	+	.	ID=Tcarb.14836.1.exon3;Parent=Tcarb.14836.1;
R1_1	StringTie	exon	172911	173056	.	+	.	ID=Tcarb.14836.1.exon4;Parent=Tcarb.14836.1;
R1_1	StringTie	exon	173175	173466	.	+	.	ID=Tcarb.14836.1.exon5;Parent=Tcarb.14836.1;
R1_1	StringTie	exon	174215	174430	.	+	.	ID=Tcarb.14836.1.exon6;Parent=Tcarb.14836.1;
R1_1	StringTie	exon	175195	176090	.	+	.	ID=Tcarb.14836.1.exon7;Parent=Tcarb.14836.1;
R1_1	StringTie	exon	176111	178696	.	+	.	ID=Tcarb.14836.1.exon8;Parent=Tcarb.14836.1;
R1_1	StringTie	CDS	170937	171065	.	+	0	ID=Tcarb.14836.1.cds;Parent=Tcarb.14836.1;
R1_1	StringTie	CDS	172269	172536	.	+	0	ID=Tcarb.14836.1.cds;Parent=Tcarb.14836.1;
R1_1	StringTie	CDS	172789	172836	.	+	2	ID=Tcarb.14836.1.cds;Parent=Tcarb.14836.1;
R1_1	StringTie	CDS	172911	173056	.	+	2	ID=Tcarb.14836.1.cds;Parent=Tcarb.14836.1;
R1_1	StringTie	CDS	173175	173466	.	+	0	ID=Tcarb.14836.1.cds;Parent=Tcarb.14836.1;
R1_1	StringTie	CDS	174215	174430	.	+	2	ID=Tcarb.14836.1.cds;Parent=Tcarb.14836.1;
R1_1	StringTie	CDS	175195	176090	.	+	2	ID=Tcarb.14836.1.cds;Parent=Tcarb.14836.1;
R1_1	StringTie	CDS	176111	178696	.	+	0	ID=Tcarb.14836.1.cds;Parent=Tcarb.14836.1;
R1_1	StringTie	mRNA	170937	179697	.	+	.	ID=Tcarb.14836.2;Parent=Tcarb.14836;TPM=3.898345
R1_1	StringTie	exon	170937	171065	.	+	.	ID=Tcarb.14836.2.exon1;Parent=Tcarb.14836.2;
R1_1	StringTie	exon	172269	172536	.	+	.	ID=Tcarb.14836.2.exon2;Parent=Tcarb.14836.2;
R1_1	StringTie	exon	172789	172836	.	+	.	ID=Tcarb.14836.2.exon3;Parent=Tcarb.14836.2;
R1_1	StringTie	exon	172911	173056	.	+	.	ID=Tcarb.14836.2.exon4;Parent=Tcarb.14836.2;
R1_1	StringTie	exon	173175	173466	.	+	.	ID=Tcarb.14836.2.exon5;Parent=Tcarb.14836.2;
R1_1	StringTie	exon	174215	174430	.	+	.	ID=Tcarb.14836.2.exon6;Parent=Tcarb.14836.2;
R1_1	StringTie	exon	175195	178696	.	+	.	ID=Tcarb.14836.2.exon7;Parent=Tcarb.14836.2;
R1_1	StringTie	CDS	170937	171065	.	+	0	ID=Tcarb.14836.2.cds;Parent=Tcarb.14836.2;
R1_1	StringTie	CDS	172269	172536	.	+	0	ID=Tcarb.14836.2.cds;Parent=Tcarb.14836.2;
R1_1	StringTie	CDS	172789	172836	.	+	2	ID=Tcarb.14836.2.cds;Parent=Tcarb.14836.2;
R1_1	StringTie	CDS	172911	173056	.	+	2	ID=Tcarb.14836.2.cds;Parent=Tcarb.14836.2;
R1_1	StringTie	CDS	173175	173466	.	+	0	ID=Tcarb.14836.2.cds;Parent=Tcarb.14836.2;
R1_1	StringTie	CDS	174215	174430	.	+	2	ID=Tcarb.14836.2.cds;Parent=Tcarb.14836.2;
R1_1	StringTie	CDS	175195	178696	.	+	2	ID=Tcarb.14836.2.cds;Parent=Tcarb.14836.2;
R1_1	StringTie	mRNA	170937	179697	.	+	.	ID=Tcarb.14836.3;Parent=Tcarb.14836;TPM=56.127670
R1_1	StringTie	exon	178800	179697	.	+	.	ID=Tcarb.14836.3.exon1;Parent=Tcarb.14836.3;
R1_1	StringTie	CDS	178800	179697	.	+	0	ID=Tcarb.14836.3.cds;Parent=Tcarb.14836.3;
R1_1	StringTie	gene	172792	215733	.	-	.	ID=Tcarb.14837;
R1_1	StringTie	mRNA	172792	215733	.	-	.	ID=Tcarb.14837.1;Parent=Tcarb.14837;TPM=67.844849
R1_1	StringTie	exon	215299	215733	.	-	.	ID=Tcarb.14837.1.exon1;Parent=Tcarb.14837.1;
R1_1	StringTie	exon	212755	213214	.	-	.	ID=Tcarb.14837.1.exon2;Parent=Tcarb.14837.1;
R1_1	StringTie	exon	210748	210891	.	-	.	ID=Tcarb.14837.1.exon3;Parent=Tcarb.14837.1;
R1_1	StringTie	exon	209636	209792	.	-	.	ID=Tcarb.14837.1.exon4;Parent=Tcarb.14837.1;
R1_1	StringTie	exon	209289	209518	.	-	.	ID=Tcarb.14837.1.exon5;Parent=Tcarb.14837.1;
R1_1	StringTie	exon	209142	209205	.	-	.	ID=Tcarb.14837.1.exon6;Parent=Tcarb.14837.1;
R1_1	StringTie	exon	208595	208693	.	-	.	ID=Tcarb.14837.1.exon7;Parent=Tcarb.14837.1;
R1_1	StringTie	exon	207904	208007	.	-	.	ID=Tcarb.14837.1.exon8;Parent=Tcarb.14837.1;
R1_1	StringTie	exon	202759	202896	.	-	.	ID=Tcarb.14837.1.exon9;Parent=Tcarb.14837.1;
R1_1	StringTie	exon	202362	202631	.	-	.	ID=Tcarb.14837.1.exon10;Parent=Tcarb.14837.1;
R1_1	StringTie	exon	199170	199340	.	-	.	ID=Tcarb.14837.1.exon11;Parent=Tcarb.14837.1;
R1_1	StringTie	exon	194819	194998	.	-	.	ID=Tcarb.14837.1.exon12;Parent=Tcarb.14837.1;
R1_1	StringTie	exon	193995	194416	.	-	.	ID=Tcarb.14837.1.exon13;Parent=Tcarb.14837.1;
R1_1	StringTie	exon	192540	192660	.	-	.	ID=Tcarb.14837.1.exon14;Parent=Tcarb.14837.1;
R1_1	StringTie	exon	189697	189960	.	-	.	ID=Tcarb.14837.1.exon15;Parent=Tcarb.14837.1;
R1_1	StringTie	exon	186926	187135	.	-	.	ID=Tcarb.14837.1.exon16;Parent=Tcarb.14837.1;
R1_1	StringTie	exon	182856	183229	.	-	.	ID=Tcarb.14837.1.exon17;Parent=Tcarb.14837.1;
R1_1	StringTie	exon	182503	182731	.	-	.	ID=Tcarb.14837.1.exon18;Parent=Tcarb.14837.1;
R1_1	StringTie	exon	182135	182418	.	-	.	ID=Tcarb.14837.1.exon19;Parent=Tcarb.14837.1;
R1_1	StringTie	exon	181473	181551	.	-	.	ID=Tcarb.14837.1.exon20;Parent=Tcarb.14837.1;
R1_1	StringTie	exon	180241	180970	.	-	.	ID=Tcarb.14837.1.exon21;Parent=Tcarb.14837.1;
R1_1	StringTie	exon	179797	180158	.	-	.	ID=Tcarb.14837.1.exon22;Parent=Tcarb.14837.1;
R1_1	StringTie	exon	179297	179692	.	-	.	ID=Tcarb.14837.1.exon23;Parent=Tcarb.14837.1;
R1_1	StringTie	exon	178824	179168	.	-	.	ID=Tcarb.14837.1.exon24;Parent=Tcarb.14837.1;
R1_1	StringTie	exon	178451	178699	.	-	.	ID=Tcarb.14837.1.exon25;Parent=Tcarb.14837.1;
R1_1	StringTie	exon	174236	176704	.	-	.	ID=Tcarb.14837.1.exon26;Parent=Tcarb.14837.1;
R1_1	StringTie	CDS	215299	215733	.	-	0	ID=Tcarb.14837.1.cds;Parent=Tcarb.14837.1;
R1_1	StringTie	CDS	212755	213214	.	-	0	ID=Tcarb.14837.1.cds;Parent=Tcarb.14837.1;
R1_1	StringTie	CDS	210748	210891	.	-	2	ID=Tcarb.14837.1.cds;Parent=Tcarb.14837.1;
R1_1	StringTie	CDS	209636	209792	.	-	2	ID=Tcarb.14837.1.cds;Parent=Tcarb.14837.1;
R1_1	StringTie	CDS	209289	209518	.	-	1	ID=Tcarb.14837.1.cds;Parent=Tcarb.14837.1;
R1_1	StringTie	CDS	209142	209205	.	-	2	ID=Tcarb.14837.1.cds;Parent=Tcarb.14837.1;
R1_1	StringTie	CDS	208595	208693	.	-	1	ID=Tcarb.14837.1.cds;Parent=Tcarb.14837.1;
R1_1	StringTie	CDS	207904	208007	.	-	1	ID=Tcarb.14837.1.cds;Parent=Tcarb.14837.1;
R1_1	StringTie	CDS	202759	202896	.	-	2	ID=Tcarb.14837.1.cds;Parent=Tcarb.14837.1;
R1_1	StringTie	CDS	202362	202631	.	-	2	ID=Tcarb.14837.1.cds;Parent=Tcarb.14837.1;
R1_1	StringTie	CDS	199170	199340	.	-	2	ID=Tcarb.14837.1.cds;Parent=Tcarb.14837.1;
R1_1	StringTie	CDS	194819	194998	.	-	2	ID=Tcarb.14837.1.cds;Parent=Tcarb.14837.1;
R1_1	StringTie	CDS	193995	194416	.	-	2	ID=Tcarb.14837.1.cds;Parent=Tcarb.14837.1;
R1_1	StringTie	CDS	192540	192660	.	-	0	ID=Tcarb.14837.1.cds;Parent=Tcarb.14837.1;
R1_1	StringTie	CDS	189697	189960	.	-	2	ID=Tcarb.14837.1.cds;Parent=Tcarb.14837.1;
R1_1	StringTie	CDS	186926	187135	.	-	2	ID=Tcarb.14837.1.cds;Parent=Tcarb.14837.1;
R1_1	StringTie	CDS	182856	183229	.	-	2	ID=Tcarb.14837.1.cds;Parent=Tcarb.14837.1;
R1_1	StringTie	CDS	182503	182731	.	-	0	ID=Tcarb.14837.1.cds;Parent=Tcarb.14837.1;
R1_1	StringTie	CDS	182135	182418	.	-	2	ID=Tcarb.14837.1.cds;Parent=Tcarb.14837.1;
R1_1	StringTie	CDS	181473	181551	.	-	0	ID=Tcarb.14837.1.cds;Parent=Tcarb.14837.1;
R1_1	StringTie	CDS	180241	180970	.	-	2	ID=Tcarb.14837.1.cds;Parent=Tcarb.14837.1;
R1_1	StringTie	CDS	179797	180158	.	-	1	ID=Tcarb.14837.1.cds;Parent=Tcarb.14837.1;
R1_1	StringTie	CDS	179297	179692	.	-	2	ID=Tcarb.14837.1.cds;Parent=Tcarb.14837.1;
R1_1	StringTie	CDS	178824	179168	.	-	2	ID=Tcarb.14837.1.cds;Parent=Tcarb.14837.1;
R1_1	StringTie	CDS	178451	178699	.	-	2	ID=Tcarb.14837.1.cds;Parent=Tcarb.14837.1;
R1_1	StringTie	CDS	174236	176704	.	-	2	ID=Tcarb.14837.1.cds;Parent=Tcarb.14837.1;
R1_1	StringTie	mRNA	172792	215733	.	-	.	ID=Tcarb.14837.2;Parent=Tcarb.14837;TPM=40.662689
R1_1	StringTie	exon	215523	215733	.	-	.	ID=Tcarb.14837.2.exon1;Parent=Tcarb.14837.2;
R1_1	StringTie	exon	212755	213214	.	-	.	ID=Tcarb.14837.2.exon2;Parent=Tcarb.14837.2;
R1_1	StringTie	exon	210748	210891	.	-	.	ID=Tcarb.14837.2.exon3;Parent=Tcarb.14837.2;
R1_1	StringTie	exon	209636	209792	.	-	.	ID=Tcarb.14837.2.exon4;Parent=Tcarb.14837.2;
R1_1	StringTie	exon	209289	209518	.	-	.	ID=Tcarb.14837.2.exon5;Parent=Tcarb.14837.2;
R1_1	StringTie	exon	209142	209205	.	-	.	ID=Tcarb.14837.2.exon6;Parent=Tcarb.14837.2;
R1_1	StringTie	exon	204628	208693	.	-	.	ID=Tcarb.14837.2.exon7;Parent=Tcarb.14837.2;
R1_1	StringTie	exon	202759	202896	.	-	.	ID=Tcarb.14837.2.exon8;Parent=Tcarb.14837.2;
R1_1	StringTie	exon	202362	202631	.	-	.	ID=Tcarb.14837.2.exon9;Parent=Tcarb.14837.2;
R1_1	StringTie	exon	197579	197749	.	-	.	ID=Tcarb.14837.2.exon10;Parent=Tcarb.14837.2;
R1_1	StringTie	exon	194819	194998	.	-	.	ID=Tcarb.14837.2.exon11;Parent=Tcarb.14837.2;
R1_1	StringTie	exon	193995	194416	.	-	.	ID=Tcarb.14837.2.exon12;Parent=Tcarb.14837.2;
R1_1	StringTie	exon	193536	193653	.	-	.	ID=Tcarb.14837.2.exon13;Parent=Tcarb.14837.2;
R1_1	StringTie	exon	189697	189960	.	-	.	ID=Tcarb.14837.2.exon14;Parent=Tcarb.14837.2;
R1_1	StringTie	exon	186926	187135	.	-	.	ID=Tcarb.14837.2.exon15;Parent=Tcarb.14837.2;
R1_1	StringTie	exon	182856	183229	.	-	.	ID=Tcarb.14837.2.exon16;Parent=Tcarb.14837.2;
R1_1	StringTie	exon	182503	182731	.	-	.	ID=Tcarb.14837.2.exon17;Parent=Tcarb.14837.2;
R1_1	StringTie	exon	182135	182418	.	-	.	ID=Tcarb.14837.2.exon18;Parent=Tcarb.14837.2;
R1_1	StringTie	exon	181473	181551	.	-	.	ID=Tcarb.14837.2.exon19;Parent=Tcarb.14837.2;
R1_1	StringTie	exon	180241	180970	.	-	.	ID=Tcarb.14837.2.exon20;Parent=Tcarb.14837.2;
R1_1	StringTie	exon	179797	180158	.	-	.	ID=Tcarb.14837.2.exon21;Parent=Tcarb.14837.2;
R1_1	StringTie	exon	179297	179692	.	-	.	ID=Tcarb.14837.2.exon22;Parent=Tcarb.14837.2;
R1_1	StringTie	exon	178824	179168	.	-	.	ID=Tcarb.14837.2.exon23;Parent=Tcarb.14837.2;
R1_1	StringTie	exon	178451	178699	.	-	.	ID=Tcarb.14837.2.exon24;Parent=Tcarb.14837.2;
R1_1	StringTie	exon	177821	177882	.	-	.	ID=Tcarb.14837.2.exon25;Parent=Tcarb.14837.2;
R1_1	StringTie	exon	174236	176704	.	-	.	ID=Tcarb.14837.2.exon26;Parent=Tcarb.14837.2;
R1_1	StringTie	CDS	215523	215733	.	-	0	ID=Tcarb.14837.2.cds;Parent=Tcarb.14837.2;
R1_1	StringTie	CDS	212755	213214	.	-	2	ID=Tcarb.14837.2.cds;Parent=Tcarb.14837.2;
R1_1	StringTie	CDS	210748	210891	.	-	1	ID=Tcarb.14837.2.cds;Parent=Tcarb.14837.2;
R1_1	StringTie	CDS	209636	209792	.	-	1	ID=Tcarb.14837.2.cds;Parent=Tcarb.14837.2;
R1_1	StringTie	CDS	209289	209518	.	-	0	ID=Tcarb.14837.2.cds;Parent=Tcarb.14837.2;
R1_1	StringTie	CDS	209142	209205	.	-	1	ID=Tcarb.14837.2.cds;Parent=Tcarb.14837.2;
R1_1	StringTie	CDS	204628	208693	.	-	0	ID=Tcarb.14837.2.cds;Parent=Tcarb.14837.2;
R1_1	StringTie	CDS	202759	202896	.	-	2	ID=Tcarb.14837.2.cds;Parent=Tcarb.14837.2;
R1_1	StringTie	CDS	202362	202631	.	-	2	ID=Tcarb.14837.2.cds;Parent=Tcarb.14837.2;
R1_1	StringTie	CDS	197579	197749	.	-	2	ID=Tcarb.14837.2.cds;Parent=Tcarb.14837.2;
R1_1	StringTie	CDS	194819	194998	.	-	2	ID=Tcarb.14837.2.cds;Parent=Tcarb.14837.2;
R1_1	StringTie	CDS	193995	194416	.	-	2	ID=Tcarb.14837.2.cds;Parent=Tcarb.14837.2;
R1_1	StringTie	CDS	193536	193653	.	-	0	ID=Tcarb.14837.2.cds;Parent=Tcarb.14837.2;
R1_1	StringTie	CDS	189697	189960	.	-	2	ID=Tcarb.14837.2.cds;Parent=Tcarb.14837.2;
R1_1	StringTie	CDS	186926	187135	.	-	2	ID=Tcarb.14837.2.cds;Parent=Tcarb.14837.2;
R1_1	StringTie	CDS	182856	183229	.	-	2	ID=Tcarb.14837.2.cds;Parent=Tcarb.14837.2;
R1_1	StringTie	CDS	182503	182731	.	-	0	ID=Tcarb.14837.2.cds;Parent=Tcarb.14837.2;
R1_1	StringTie	CDS	182135	182418	.	-	2	ID=Tcarb.14837.2.cds;Parent=Tcarb.14837.2;
R1_1	StringTie	CDS	181473	181551	.	-	0	ID=Tcarb.14837.2.cds;Parent=Tcarb.14837.2;
R1_1	StringTie	CDS	180241	180970	.	-	2	ID=Tcarb.14837.2.cds;Parent=Tcarb.14837.2;
R1_1	StringTie	CDS	179797	180158	.	-	1	ID=Tcarb.14837.2.cds;Parent=Tcarb.14837.2;
R1_1	StringTie	CDS	179297	179692	.	-	2	ID=Tcarb.14837.2.cds;Parent=Tcarb.14837.2;
R1_1	StringTie	CDS	178824	179168	.	-	2	ID=Tcarb.14837.2.cds;Parent=Tcarb.14837.2;
R1_1	StringTie	CDS	178451	178699	.	-	2	ID=Tcarb.14837.2.cds;Parent=Tcarb.14837.2;
R1_1	StringTie	CDS	177821	177882	.	-	2	ID=Tcarb.14837.2.cds;Parent=Tcarb.14837.2;
R1_1	StringTie	CDS	174236	176704	.	-	0	ID=Tcarb.14837.2.cds;Parent=Tcarb.14837.2;
R1_1	StringTie	mRNA	172792	215733	.	-	.	ID=Tcarb.14837.3;Parent=Tcarb.14837;TPM=18.278116
R1_1	StringTie	exon	215299	215733	.	-	.	ID=Tcarb.14837.3.exon1;Parent=Tcarb.14837.3;
R1_1	StringTie	exon	212755	213214	.	-	.	ID=Tcarb.14837.3.exon2;Parent=Tcarb.14837.3;
R1_1	StringTie	exon	210748	210891	.	-	.	ID=Tcarb.14837.3.exon3;Parent=Tcarb.14837.3;
R1_1	StringTie	exon	209636	209792	.	-	.	ID=Tcarb.14837.3.exon4;Parent=Tcarb.14837.3;
R1_1	StringTie	exon	209289	209518	.	-	.	ID=Tcarb.14837.3.exon5;Parent=Tcarb.14837.3;
R1_1	StringTie	exon	209142	209205	.	-	.	ID=Tcarb.14837.3.exon6;Parent=Tcarb.14837.3;
R1_1	StringTie	exon	208595	208693	.	-	.	ID=Tcarb.14837.3.exon7;Parent=Tcarb.14837.3;
R1_1	StringTie	exon	202759	208007	.	-	.	ID=Tcarb.14837.3.exon8;Parent=Tcarb.14837.3;
R1_1	StringTie	exon	202362	202631	.	-	.	ID=Tcarb.14837.3.exon9;Parent=Tcarb.14837.3;
R1_1	StringTie	exon	197579	197749	.	-	.	ID=Tcarb.14837.3.exon10;Parent=Tcarb.14837.3;
R1_1	StringTie	exon	194819	194998	.	-	.	ID=Tcarb.14837.3.exon11;Parent=Tcarb.14837.3;
R1_1	StringTie	exon	193995	194416	.	-	.	ID=Tcarb.14837.3.exon12;Parent=Tcarb.14837.3;
R1_1	StringTie	exon	192540	192660	.	-	.	ID=Tcarb.14837.3.exon13;Parent=Tcarb.14837.3;
R1_1	StringTie	exon	189697	189960	.	-	.	ID=Tcarb.14837.3.exon14;Parent=Tcarb.14837.3;
R1_1	StringTie	exon	186926	187135	.	-	.	ID=Tcarb.14837.3.exon15;Parent=Tcarb.14837.3;
R1_1	StringTie	exon	182856	183229	.	-	.	ID=Tcarb.14837.3.exon16;Parent=Tcarb.14837.3;
R1_1	StringTie	exon	182503	182731	.	-	.	ID=Tcarb.14837.3.exon17;Parent=Tcarb.14837.3;
R1_1	StringTie	exon	182135	182418	.	-	.	ID=Tcarb.14837.3.exon18;Parent=Tcarb.14837.3;
R1_1	StringTie	exon	181473	181551	.	-	.	ID=Tcarb.14837.3.exon19;Parent=Tcarb.14837.3;
R1_1	StringTie	exon	180241	180970	.	-	.	ID=Tcarb.14837.3.exon20;Parent=Tcarb.14837.3;
R1_1	StringTie	exon	179797	180158	.	-	.	ID=Tcarb.14837.3.exon21;Parent=Tcarb.14837.3;
R1_1	StringTie	exon	179297	179692	.	-	.	ID=Tcarb.14837.3.exon22;Parent=Tcarb.14837.3;
R1_1	StringTie	exon	178824	179168	.	-	.	ID=Tcarb.14837.3.exon23;Parent=Tcarb.14837.3;
R1_1	StringTie	exon	178451	178699	.	-	.	ID=Tcarb.14837.3.exon24;Parent=Tcarb.14837.3;
R1_1	StringTie	exon	177821	177882	.	-	.	ID=Tcarb.14837.3.exon25;Parent=Tcarb.14837.3;
R1_1	StringTie	exon	174236	176704	.	-	.	ID=Tcarb.14837.3.exon26;Parent=Tcarb.14837.3;
R1_1	StringTie	CDS	215299	215733	.	-	0	ID=Tcarb.14837.3.cds;Parent=Tcarb.14837.3;
R1_1	StringTie	CDS	212755	213214	.	-	0	ID=Tcarb.14837.3.cds;Parent=Tcarb.14837.3;
R1_1	StringTie	CDS	210748	210891	.	-	2	ID=Tcarb.14837.3.cds;Parent=Tcarb.14837.3;
R1_1	StringTie	CDS	209636	209792	.	-	2	ID=Tcarb.14837.3.cds;Parent=Tcarb.14837.3;
R1_1	StringTie	CDS	209289	209518	.	-	1	ID=Tcarb.14837.3.cds;Parent=Tcarb.14837.3;
R1_1	StringTie	CDS	209142	209205	.	-	2	ID=Tcarb.14837.3.cds;Parent=Tcarb.14837.3;
R1_1	StringTie	CDS	208595	208693	.	-	1	ID=Tcarb.14837.3.cds;Parent=Tcarb.14837.3;
R1_1	StringTie	CDS	202759	208007	.	-	1	ID=Tcarb.14837.3.cds;Parent=Tcarb.14837.3;
R1_1	StringTie	CDS	202362	202631	.	-	2	ID=Tcarb.14837.3.cds;Parent=Tcarb.14837.3;
R1_1	StringTie	CDS	197579	197749	.	-	2	ID=Tcarb.14837.3.cds;Parent=Tcarb.14837.3;
R1_1	StringTie	CDS	194819	194998	.	-	2	ID=Tcarb.14837.3.cds;Parent=Tcarb.14837.3;
R1_1	StringTie	CDS	193995	194416	.	-	2	ID=Tcarb.14837.3.cds;Parent=Tcarb.14837.3;
R1_1	StringTie	CDS	192540	192660	.	-	0	ID=Tcarb.14837.3.cds;Parent=Tcarb.14837.3;
R1_1	StringTie	CDS	189697	189960	.	-	2	ID=Tcarb.14837.3.cds;Parent=Tcarb.14837.3;
R1_1	StringTie	CDS	186926	187135	.	-	2	ID=Tcarb.14837.3.cds;Parent=Tcarb.14837.3;
R1_1	StringTie	CDS	182856	183229	.	-	2	ID=Tcarb.14837.3.cds;Parent=Tcarb.14837.3;
R1_1	StringTie	CDS	182503	182731	.	-	0	ID=Tcarb.14837.3.cds;Parent=Tcarb.14837.3;
R1_1	StringTie	CDS	182135	182418	.	-	2	ID=Tcarb.14837.3.cds;Parent=Tcarb.14837.3;
R1_1	StringTie	CDS	181473	181551	.	-	0	ID=Tcarb.14837.3.cds;Parent=Tcarb.14837.3;
R1_1	StringTie	CDS	180241	180970	.	-	2	ID=Tcarb.14837.3.cds;Parent=Tcarb.14837.3;
R1_1	StringTie	CDS	179797	180158	.	-	1	ID=Tcarb.14837.3.cds;Parent=Tcarb.14837.3;
R1_1	StringTie	CDS	179297	179692	.	-	2	ID=Tcarb.14837.3.cds;Parent=Tcarb.14837.3;
R1_1	StringTie	CDS	178824	179168	.	-	2	ID=Tcarb.14837.3.cds;Parent=Tcarb.14837.3;
R1_1	StringTie	CDS	178451	178699	.	-	2	ID=Tcarb.14837.3.cds;Parent=Tcarb.14837.3;
R1_1	StringTie	CDS	177821	177882	.	-	2	ID=Tcarb.14837.3.cds;Parent=Tcarb.14837.3;
R1_1	StringTie	CDS	174236	176704	.	-	0	ID=Tcarb.14837.3.cds;Parent=Tcarb.14837.3;
R1_1	StringTie	mRNA	172792	215733	.	-	.	ID=Tcarb.14837.4;Parent=Tcarb.14837;TPM=11.231221
R1_1	StringTie	exon	215523	215733	.	-	.	ID=Tcarb.14837.4.exon1;Parent=Tcarb.14837.4;
R1_1	StringTie	exon	212755	213214	.	-	.	ID=Tcarb.14837.4.exon2;Parent=Tcarb.14837.4;
R1_1	StringTie	exon	210748	210891	.	-	.	ID=Tcarb.14837.4.exon3;Parent=Tcarb.14837.4;
R1_1	StringTie	exon	209636	209792	.	-	.	ID=Tcarb.14837.4.exon4;Parent=Tcarb.14837.4;
R1_1	StringTie	exon	209289	209518	.	-	.	ID=Tcarb.14837.4.exon5;Parent=Tcarb.14837.4;
R1_1	StringTie	exon	209142	209205	.	-	.	ID=Tcarb.14837.4.exon6;Parent=Tcarb.14837.4;
R1_1	StringTie	exon	208595	208693	.	-	.	ID=Tcarb.14837.4.exon7;Parent=Tcarb.14837.4;
R1_1	StringTie	exon	202759	208007	.	-	.	ID=Tcarb.14837.4.exon8;Parent=Tcarb.14837.4;
R1_1	StringTie	exon	202362	202631	.	-	.	ID=Tcarb.14837.4.exon9;Parent=Tcarb.14837.4;
R1_1	StringTie	exon	197579	197749	.	-	.	ID=Tcarb.14837.4.exon10;Parent=Tcarb.14837.4;
R1_1	StringTie	exon	194819	194998	.	-	.	ID=Tcarb.14837.4.exon11;Parent=Tcarb.14837.4;
R1_1	StringTie	exon	193995	194416	.	-	.	ID=Tcarb.14837.4.exon12;Parent=Tcarb.14837.4;
R1_1	StringTie	exon	192540	193653	.	-	.	ID=Tcarb.14837.4.exon13;Parent=Tcarb.14837.4;
R1_1	StringTie	exon	189697	189960	.	-	.	ID=Tcarb.14837.4.exon14;Parent=Tcarb.14837.4;
R1_1	StringTie	exon	186926	187135	.	-	.	ID=Tcarb.14837.4.exon15;Parent=Tcarb.14837.4;
R1_1	StringTie	exon	182856	183229	.	-	.	ID=Tcarb.14837.4.exon16;Parent=Tcarb.14837.4;
R1_1	StringTie	exon	182503	182731	.	-	.	ID=Tcarb.14837.4.exon17;Parent=Tcarb.14837.4;
R1_1	StringTie	exon	182135	182418	.	-	.	ID=Tcarb.14837.4.exon18;Parent=Tcarb.14837.4;
R1_1	StringTie	exon	181473	181551	.	-	.	ID=Tcarb.14837.4.exon19;Parent=Tcarb.14837.4;
R1_1	StringTie	exon	180241	180970	.	-	.	ID=Tcarb.14837.4.exon20;Parent=Tcarb.14837.4;
R1_1	StringTie	exon	179797	180158	.	-	.	ID=Tcarb.14837.4.exon21;Parent=Tcarb.14837.4;
R1_1	StringTie	exon	179297	179692	.	-	.	ID=Tcarb.14837.4.exon22;Parent=Tcarb.14837.4;
R1_1	StringTie	exon	178824	179168	.	-	.	ID=Tcarb.14837.4.exon23;Parent=Tcarb.14837.4;
R1_1	StringTie	exon	178451	178699	.	-	.	ID=Tcarb.14837.4.exon24;Parent=Tcarb.14837.4;
R1_1	StringTie	exon	177821	177882	.	-	.	ID=Tcarb.14837.4.exon25;Parent=Tcarb.14837.4;
R1_1	StringTie	exon	174236	176704	.	-	.	ID=Tcarb.14837.4.exon26;Parent=Tcarb.14837.4;
R1_1	StringTie	CDS	215523	215733	.	-	0	ID=Tcarb.14837.4.cds;Parent=Tcarb.14837.4;
R1_1	StringTie	CDS	212755	213214	.	-	2	ID=Tcarb.14837.4.cds;Parent=Tcarb.14837.4;
R1_1	StringTie	CDS	210748	210891	.	-	1	ID=Tcarb.14837.4.cds;Parent=Tcarb.14837.4;
R1_1	StringTie	CDS	209636	209792	.	-	1	ID=Tcarb.14837.4.cds;Parent=Tcarb.14837.4;
R1_1	StringTie	CDS	209289	209518	.	-	0	ID=Tcarb.14837.4.cds;Parent=Tcarb.14837.4;
R1_1	StringTie	CDS	209142	209205	.	-	1	ID=Tcarb.14837.4.cds;Parent=Tcarb.14837.4;
R1_1	StringTie	CDS	208595	208693	.	-	0	ID=Tcarb.14837.4.cds;Parent=Tcarb.14837.4;
R1_1	StringTie	CDS	202759	208007	.	-	0	ID=Tcarb.14837.4.cds;Parent=Tcarb.14837.4;
R1_1	StringTie	CDS	202362	202631	.	-	1	ID=Tcarb.14837.4.cds;Parent=Tcarb.14837.4;
R1_1	StringTie	CDS	197579	197749	.	-	1	ID=Tcarb.14837.4.cds;Parent=Tcarb.14837.4;
R1_1	StringTie	CDS	194819	194998	.	-	1	ID=Tcarb.14837.4.cds;Parent=Tcarb.14837.4;
R1_1	StringTie	CDS	193995	194416	.	-	1	ID=Tcarb.14837.4.cds;Parent=Tcarb.14837.4;
R1_1	StringTie	CDS	192540	193653	.	-	2	ID=Tcarb.14837.4.cds;Parent=Tcarb.14837.4;
R1_1	StringTie	CDS	189697	189960	.	-	1	ID=Tcarb.14837.4.cds;Parent=Tcarb.14837.4;
R1_1	StringTie	CDS	186926	187135	.	-	1	ID=Tcarb.14837.4.cds;Parent=Tcarb.14837.4;
R1_1	StringTie	CDS	182856	183229	.	-	1	ID=Tcarb.14837.4.cds;Parent=Tcarb.14837.4;
R1_1	StringTie	CDS	182503	182731	.	-	2	ID=Tcarb.14837.4.cds;Parent=Tcarb.14837.4;
R1_1	StringTie	CDS	182135	182418	.	-	1	ID=Tcarb.14837.4.cds;Parent=Tcarb.14837.4;
R1_1	StringTie	CDS	181473	181551	.	-	2	ID=Tcarb.14837.4.cds;Parent=Tcarb.14837.4;
R1_1	StringTie	CDS	180241	180970	.	-	1	ID=Tcarb.14837.4.cds;Parent=Tcarb.14837.4;
R1_1	StringTie	CDS	179797	180158	.	-	0	ID=Tcarb.14837.4.cds;Parent=Tcarb.14837.4;
R1_1	StringTie	CDS	179297	179692	.	-	1	ID=Tcarb.14837.4.cds;Parent=Tcarb.14837.4;
R1_1	StringTie	CDS	178824	179168	.	-	1	ID=Tcarb.14837.4.cds;Parent=Tcarb.14837.4;
R1_1	StringTie	CDS	178451	178699	.	-	1	ID=Tcarb.14837.4.cds;Parent=Tcarb.14837.4;
R1_1	StringTie	CDS	177821	177882	.	-	1	ID=Tcarb.14837.4.cds;Parent=Tcarb.14837.4;
R1_1	StringTie	CDS	174236	176704	.	-	2	ID=Tcarb.14837.4.cds;Parent=Tcarb.14837.4;
R1_1	StringTie	mRNA	172792	215733	.	-	.	ID=Tcarb.14837.5;Parent=Tcarb.14837;TPM=15.705300
R1_1	StringTie	exon	215523	215733	.	-	.	ID=Tcarb.14837.5.exon1;Parent=Tcarb.14837.5;
R1_1	StringTie	exon	212755	213214	.	-	.	ID=Tcarb.14837.5.exon2;Parent=Tcarb.14837.5;
R1_1	StringTie	exon	210748	210891	.	-	.	ID=Tcarb.14837.5.exon3;Parent=Tcarb.14837.5;
R1_1	StringTie	exon	209636	209792	.	-	.	ID=Tcarb.14837.5.exon4;Parent=Tcarb.14837.5;
R1_1	StringTie	exon	209289	209518	.	-	.	ID=Tcarb.14837.5.exon5;Parent=Tcarb.14837.5;
R1_1	StringTie	exon	209142	209205	.	-	.	ID=Tcarb.14837.5.exon6;Parent=Tcarb.14837.5;
R1_1	StringTie	exon	202759	208693	.	-	.	ID=Tcarb.14837.5.exon7;Parent=Tcarb.14837.5;
R1_1	StringTie	exon	202362	202631	.	-	.	ID=Tcarb.14837.5.exon8;Parent=Tcarb.14837.5;
R1_1	StringTie	exon	199170	199340	.	-	.	ID=Tcarb.14837.5.exon9;Parent=Tcarb.14837.5;
R1_1	StringTie	exon	194819	194998	.	-	.	ID=Tcarb.14837.5.exon10;Parent=Tcarb.14837.5;
R1_1	StringTie	exon	193995	194416	.	-	.	ID=Tcarb.14837.5.exon11;Parent=Tcarb.14837.5;
R1_1	StringTie	exon	192540	192660	.	-	.	ID=Tcarb.14837.5.exon12;Parent=Tcarb.14837.5;
R1_1	StringTie	exon	189697	189960	.	-	.	ID=Tcarb.14837.5.exon13;Parent=Tcarb.14837.5;
R1_1	StringTie	exon	186926	187135	.	-	.	ID=Tcarb.14837.5.exon14;Parent=Tcarb.14837.5;
R1_1	StringTie	exon	182856	183229	.	-	.	ID=Tcarb.14837.5.exon15;Parent=Tcarb.14837.5;
R1_1	StringTie	exon	182503	182731	.	-	.	ID=Tcarb.14837.5.exon16;Parent=Tcarb.14837.5;
R1_1	StringTie	exon	182135	182418	.	-	.	ID=Tcarb.14837.5.exon17;Parent=Tcarb.14837.5;
R1_1	StringTie	exon	181473	181551	.	-	.	ID=Tcarb.14837.5.exon18;Parent=Tcarb.14837.5;
R1_1	StringTie	exon	180241	180970	.	-	.	ID=Tcarb.14837.5.exon19;Parent=Tcarb.14837.5;
R1_1	StringTie	exon	179797	180158	.	-	.	ID=Tcarb.14837.5.exon20;Parent=Tcarb.14837.5;
R1_1	StringTie	exon	179297	179692	.	-	.	ID=Tcarb.14837.5.exon21;Parent=Tcarb.14837.5;
R1_1	StringTie	exon	178824	179168	.	-	.	ID=Tcarb.14837.5.exon22;Parent=Tcarb.14837.5;
R1_1	StringTie	exon	178451	178699	.	-	.	ID=Tcarb.14837.5.exon23;Parent=Tcarb.14837.5;
R1_1	StringTie	exon	174236	176704	.	-	.	ID=Tcarb.14837.5.exon24;Parent=Tcarb.14837.5;
R1_1	StringTie	CDS	215523	215733	.	-	0	ID=Tcarb.14837.5.cds;Parent=Tcarb.14837.5;
R1_1	StringTie	CDS	212755	213214	.	-	2	ID=Tcarb.14837.5.cds;Parent=Tcarb.14837.5;
R1_1	StringTie	CDS	210748	210891	.	-	1	ID=Tcarb.14837.5.cds;Parent=Tcarb.14837.5;
R1_1	StringTie	CDS	209636	209792	.	-	1	ID=Tcarb.14837.5.cds;Parent=Tcarb.14837.5;
R1_1	StringTie	CDS	209289	209518	.	-	0	ID=Tcarb.14837.5.cds;Parent=Tcarb.14837.5;
R1_1	StringTie	CDS	209142	209205	.	-	1	ID=Tcarb.14837.5.cds;Parent=Tcarb.14837.5;
R1_1	StringTie	CDS	202759	208693	.	-	0	ID=Tcarb.14837.5.cds;Parent=Tcarb.14837.5;
R1_1	StringTie	CDS	202362	202631	.	-	2	ID=Tcarb.14837.5.cds;Parent=Tcarb.14837.5;
R1_1	StringTie	CDS	199170	199340	.	-	2	ID=Tcarb.14837.5.cds;Parent=Tcarb.14837.5;
R1_1	StringTie	CDS	194819	194998	.	-	2	ID=Tcarb.14837.5.cds;Parent=Tcarb.14837.5;
R1_1	StringTie	CDS	193995	194416	.	-	2	ID=Tcarb.14837.5.cds;Parent=Tcarb.14837.5;
R1_1	StringTie	CDS	192540	192660	.	-	0	ID=Tcarb.14837.5.cds;Parent=Tcarb.14837.5;
R1_1	StringTie	CDS	189697	189960	.	-	2	ID=Tcarb.14837.5.cds;Parent=Tcarb.14837.5;
R1_1	StringTie	CDS	186926	187135	.	-	2	ID=Tcarb.14837.5.cds;Parent=Tcarb.14837.5;
R1_1	StringTie	CDS	182856	183229	.	-	2	ID=Tcarb.14837.5.cds;Parent=Tcarb.14837.5;
R1_1	StringTie	CDS	182503	182731	.	-	0	ID=Tcarb.14837.5.cds;Parent=Tcarb.14837.5;
R1_1	StringTie	CDS	182135	182418	.	-	2	ID=Tcarb.14837.5.cds;Parent=Tcarb.14837.5;
R1_1	StringTie	CDS	181473	181551	.	-	0	ID=Tcarb.14837.5.cds;Parent=Tcarb.14837.5;
R1_1	StringTie	CDS	180241	180970	.	-	2	ID=Tcarb.14837.5.cds;Parent=Tcarb.14837.5;
R1_1	StringTie	CDS	179797	180158	.	-	1	ID=Tcarb.14837.5.cds;Parent=Tcarb.14837.5;
R1_1	StringTie	CDS	179297	179692	.	-	2	ID=Tcarb.14837.5.cds;Parent=Tcarb.14837.5;
R1_1	StringTie	CDS	178824	179168	.	-	2	ID=Tcarb.14837.5.cds;Parent=Tcarb.14837.5;
R1_1	StringTie	CDS	178451	178699	.	-	2	ID=Tcarb.14837.5.cds;Parent=Tcarb.14837.5;
R1_1	StringTie	CDS	174236	176704	.	-	2	ID=Tcarb.14837.5.cds;Parent=Tcarb.14837.5;
R1_1	StringTie	mRNA	172792	215733	.	-	.	ID=Tcarb.14837.6;Parent=Tcarb.14837;TPM=97.293182
R1_1	StringTie	exon	197579	198145	.	-	.	ID=Tcarb.14837.6.exon1;Parent=Tcarb.14837.6;
R1_1	StringTie	exon	194819	194998	.	-	.	ID=Tcarb.14837.6.exon2;Parent=Tcarb.14837.6;
R1_1	StringTie	exon	193995	194416	.	-	.	ID=Tcarb.14837.6.exon3;Parent=Tcarb.14837.6;
R1_1	StringTie	exon	192540	192660	.	-	.	ID=Tcarb.14837.6.exon4;Parent=Tcarb.14837.6;
R1_1	StringTie	exon	189697	189960	.	-	.	ID=Tcarb.14837.6.exon5;Parent=Tcarb.14837.6;
R1_1	StringTie	exon	186926	187135	.	-	.	ID=Tcarb.14837.6.exon6;Parent=Tcarb.14837.6;
R1_1	StringTie	exon	182856	183229	.	-	.	ID=Tcarb.14837.6.exon7;Parent=Tcarb.14837.6;
R1_1	StringTie	exon	182503	182731	.	-	.	ID=Tcarb.14837.6.exon8;Parent=Tcarb.14837.6;
R1_1	StringTie	exon	182135	182418	.	-	.	ID=Tcarb.14837.6.exon9;Parent=Tcarb.14837.6;
R1_1	StringTie	exon	181473	181551	.	-	.	ID=Tcarb.14837.6.exon10;Parent=Tcarb.14837.6;
R1_1	StringTie	exon	180241	180970	.	-	.	ID=Tcarb.14837.6.exon11;Parent=Tcarb.14837.6;
R1_1	StringTie	exon	179797	180158	.	-	.	ID=Tcarb.14837.6.exon12;Parent=Tcarb.14837.6;
R1_1	StringTie	exon	179297	179692	.	-	.	ID=Tcarb.14837.6.exon13;Parent=Tcarb.14837.6;
R1_1	StringTie	exon	178824	179168	.	-	.	ID=Tcarb.14837.6.exon14;Parent=Tcarb.14837.6;
R1_1	StringTie	exon	178451	178699	.	-	.	ID=Tcarb.14837.6.exon15;Parent=Tcarb.14837.6;
R1_1	StringTie	exon	177821	177882	.	-	.	ID=Tcarb.14837.6.exon16;Parent=Tcarb.14837.6;
R1_1	StringTie	exon	174236	176704	.	-	.	ID=Tcarb.14837.6.exon17;Parent=Tcarb.14837.6;
R1_1	StringTie	CDS	197579	198145	.	-	0	ID=Tcarb.14837.6.cds;Parent=Tcarb.14837.6;
R1_1	StringTie	CDS	194819	194998	.	-	0	ID=Tcarb.14837.6.cds;Parent=Tcarb.14837.6;
R1_1	StringTie	CDS	193995	194416	.	-	0	ID=Tcarb.14837.6.cds;Parent=Tcarb.14837.6;
R1_1	StringTie	CDS	192540	192660	.	-	1	ID=Tcarb.14837.6.cds;Parent=Tcarb.14837.6;
R1_1	StringTie	CDS	189697	189960	.	-	0	ID=Tcarb.14837.6.cds;Parent=Tcarb.14837.6;
R1_1	StringTie	CDS	186926	187135	.	-	0	ID=Tcarb.14837.6.cds;Parent=Tcarb.14837.6;
R1_1	StringTie	CDS	182856	183229	.	-	0	ID=Tcarb.14837.6.cds;Parent=Tcarb.14837.6;
R1_1	StringTie	CDS	182503	182731	.	-	1	ID=Tcarb.14837.6.cds;Parent=Tcarb.14837.6;
R1_1	StringTie	CDS	182135	182418	.	-	0	ID=Tcarb.14837.6.cds;Parent=Tcarb.14837.6;
R1_1	StringTie	CDS	181473	181551	.	-	1	ID=Tcarb.14837.6.cds;Parent=Tcarb.14837.6;
R1_1	StringTie	CDS	180241	180970	.	-	0	ID=Tcarb.14837.6.cds;Parent=Tcarb.14837.6;
R1_1	StringTie	CDS	179797	180158	.	-	2	ID=Tcarb.14837.6.cds;Parent=Tcarb.14837.6;
R1_1	StringTie	CDS	179297	179692	.	-	0	ID=Tcarb.14837.6.cds;Parent=Tcarb.14837.6;
R1_1	StringTie	CDS	178824	179168	.	-	0	ID=Tcarb.14837.6.cds;Parent=Tcarb.14837.6;
R1_1	StringTie	CDS	178451	178699	.	-	0	ID=Tcarb.14837.6.cds;Parent=Tcarb.14837.6;
R1_1	StringTie	CDS	177821	177882	.	-	0	ID=Tcarb.14837.6.cds;Parent=Tcarb.14837.6;
R1_1	StringTie	CDS	174236	176704	.	-	1	ID=Tcarb.14837.6.cds;Parent=Tcarb.14837.6;
R1_1	StringTie	mRNA	172792	215733	.	-	.	ID=Tcarb.14837.7;Parent=Tcarb.14837;TPM=54.355640
R1_1	StringTie	exon	201528	202204	.	-	.	ID=Tcarb.14837.7.exon1;Parent=Tcarb.14837.7;
R1_1	StringTie	exon	194819	194998	.	-	.	ID=Tcarb.14837.7.exon2;Parent=Tcarb.14837.7;
R1_1	StringTie	exon	193995	194416	.	-	.	ID=Tcarb.14837.7.exon3;Parent=Tcarb.14837.7;
R1_1	StringTie	exon	192540	192660	.	-	.	ID=Tcarb.14837.7.exon4;Parent=Tcarb.14837.7;
R1_1	StringTie	exon	189697	189960	.	-	.	ID=Tcarb.14837.7.exon5;Parent=Tcarb.14837.7;
R1_1	StringTie	exon	186926	187135	.	-	.	ID=Tcarb.14837.7.exon6;Parent=Tcarb.14837.7;
R1_1	StringTie	exon	182856	183229	.	-	.	ID=Tcarb.14837.7.exon7;Parent=Tcarb.14837.7;
R1_1	StringTie	exon	182503	182731	.	-	.	ID=Tcarb.14837.7.exon8;Parent=Tcarb.14837.7;
R1_1	StringTie	exon	182135	182418	.	-	.	ID=Tcarb.14837.7.exon9;Parent=Tcarb.14837.7;
R1_1	StringTie	exon	181473	181551	.	-	.	ID=Tcarb.14837.7.exon10;Parent=Tcarb.14837.7;
R1_1	StringTie	exon	180241	180970	.	-	.	ID=Tcarb.14837.7.exon11;Parent=Tcarb.14837.7;
R1_1	StringTie	exon	179797	180158	.	-	.	ID=Tcarb.14837.7.exon12;Parent=Tcarb.14837.7;
R1_1	StringTie	exon	179297	179692	.	-	.	ID=Tcarb.14837.7.exon13;Parent=Tcarb.14837.7;
R1_1	StringTie	exon	178824	179168	.	-	.	ID=Tcarb.14837.7.exon14;Parent=Tcarb.14837.7;
R1_1	StringTie	exon	178451	178699	.	-	.	ID=Tcarb.14837.7.exon15;Parent=Tcarb.14837.7;
R1_1	StringTie	exon	174236	176704	.	-	.	ID=Tcarb.14837.7.exon16;Parent=Tcarb.14837.7;
R1_1	StringTie	CDS	201528	202204	.	-	0	ID=Tcarb.14837.7.cds;Parent=Tcarb.14837.7;
R1_1	StringTie	CDS	194819	194998	.	-	1	ID=Tcarb.14837.7.cds;Parent=Tcarb.14837.7;
R1_1	StringTie	CDS	193995	194416	.	-	1	ID=Tcarb.14837.7.cds;Parent=Tcarb.14837.7;
R1_1	StringTie	CDS	192540	192660	.	-	2	ID=Tcarb.14837.7.cds;Parent=Tcarb.14837.7;
R1_1	StringTie	CDS	189697	189960	.	-	1	ID=Tcarb.14837.7.cds;Parent=Tcarb.14837.7;
R1_1	StringTie	CDS	186926	187135	.	-	1	ID=Tcarb.14837.7.cds;Parent=Tcarb.14837.7;
R1_1	StringTie	CDS	182856	183229	.	-	1	ID=Tcarb.14837.7.cds;Parent=Tcarb.14837.7;
R1_1	StringTie	CDS	182503	182731	.	-	2	ID=Tcarb.14837.7.cds;Parent=Tcarb.14837.7;
R1_1	StringTie	CDS	182135	182418	.	-	1	ID=Tcarb.14837.7.cds;Parent=Tcarb.14837.7;
R1_1	StringTie	CDS	181473	181551	.	-	2	ID=Tcarb.14837.7.cds;Parent=Tcarb.14837.7;
R1_1	StringTie	CDS	180241	180970	.	-	1	ID=Tcarb.14837.7.cds;Parent=Tcarb.14837.7;
R1_1	StringTie	CDS	179797	180158	.	-	0	ID=Tcarb.14837.7.cds;Parent=Tcarb.14837.7;
R1_1	StringTie	CDS	179297	179692	.	-	1	ID=Tcarb.14837.7.cds;Parent=Tcarb.14837.7;
R1_1	StringTie	CDS	178824	179168	.	-	1	ID=Tcarb.14837.7.cds;Parent=Tcarb.14837.7;
R1_1	StringTie	CDS	178451	178699	.	-	1	ID=Tcarb.14837.7.cds;Parent=Tcarb.14837.7;
R1_1	StringTie	CDS	174236	176704	.	-	1	ID=Tcarb.14837.7.cds;Parent=Tcarb.14837.7;
R1_1	StringTie	mRNA	172792	215733	.	-	.	ID=Tcarb.14837.8;Parent=Tcarb.14837;TPM=11.837912
R1_1	StringTie	exon	186926	187302	.	-	.	ID=Tcarb.14837.8.exon1;Parent=Tcarb.14837.8;
R1_1	StringTie	exon	182856	183229	.	-	.	ID=Tcarb.14837.8.exon2;Parent=Tcarb.14837.8;
R1_1	StringTie	exon	182503	182731	.	-	.	ID=Tcarb.14837.8.exon3;Parent=Tcarb.14837.8;
R1_1	StringTie	exon	182135	182418	.	-	.	ID=Tcarb.14837.8.exon4;Parent=Tcarb.14837.8;
R1_1	StringTie	exon	181899	181977	.	-	.	ID=Tcarb.14837.8.exon5;Parent=Tcarb.14837.8;
R1_1	StringTie	exon	180241	180970	.	-	.	ID=Tcarb.14837.8.exon6;Parent=Tcarb.14837.8;
R1_1	StringTie	exon	179797	180158	.	-	.	ID=Tcarb.14837.8.exon7;Parent=Tcarb.14837.8;
R1_1	StringTie	exon	179297	179692	.	-	.	ID=Tcarb.14837.8.exon8;Parent=Tcarb.14837.8;
R1_1	StringTie	exon	178824	179168	.	-	.	ID=Tcarb.14837.8.exon9;Parent=Tcarb.14837.8;
R1_1	StringTie	exon	178451	178699	.	-	.	ID=Tcarb.14837.8.exon10;Parent=Tcarb.14837.8;
R1_1	StringTie	exon	172792	176704	.	-	.	ID=Tcarb.14837.8.exon11;Parent=Tcarb.14837.8;
R1_1	StringTie	CDS	186926	187302	.	-	0	ID=Tcarb.14837.8.cds;Parent=Tcarb.14837.8;
R1_1	StringTie	CDS	182856	183229	.	-	1	ID=Tcarb.14837.8.cds;Parent=Tcarb.14837.8;
R1_1	StringTie	CDS	182503	182731	.	-	2	ID=Tcarb.14837.8.cds;Parent=Tcarb.14837.8;
R1_1	StringTie	CDS	182135	182418	.	-	1	ID=Tcarb.14837.8.cds;Parent=Tcarb.14837.8;
R1_1	StringTie	CDS	181899	181977	.	-	2	ID=Tcarb.14837.8.cds;Parent=Tcarb.14837.8;
R1_1	StringTie	CDS	180241	180970	.	-	1	ID=Tcarb.14837.8.cds;Parent=Tcarb.14837.8;
R1_1	StringTie	CDS	179797	180158	.	-	0	ID=Tcarb.14837.8.cds;Parent=Tcarb.14837.8;
R1_1	StringTie	CDS	179297	179692	.	-	1	ID=Tcarb.14837.8.cds;Parent=Tcarb.14837.8;
R1_1	StringTie	CDS	178824	179168	.	-	1	ID=Tcarb.14837.8.cds;Parent=Tcarb.14837.8;
R1_1	StringTie	CDS	178451	178699	.	-	1	ID=Tcarb.14837.8.cds;Parent=Tcarb.14837.8;
R1_1	StringTie	CDS	172792	176704	.	-	1	ID=Tcarb.14837.8.cds;Parent=Tcarb.14837.8;
R1_1	StringTie	gene	238265	238510	.	.	.	ID=Tcarb.14807;
R1_1	StringTie	mRNA	238265	238510	.	.	.	ID=Tcarb.14807.1;Parent=Tcarb.14807;TPM=2.882751
R1_1	StringTie	exon	238265	238510	.	.	.	ID=Tcarb.14807.1.exon1;Parent=Tcarb.14807.1;
R1_1	StringTie	CDS	238265	238510	.	.	0	ID=Tcarb.14807.1.cds;Parent=Tcarb.14807.1;
R1_1	StringTie	gene	241655	241888	.	.	.	ID=Tcarb.14808;
R1_1	StringTie	mRNA	241655	241888	.	.	.	ID=Tcarb.14808.1;Parent=Tcarb.14808;TPM=2.060797
R1_1	StringTie	exon	241655	241888	.	.	.	ID=Tcarb.14808.1.exon1;Parent=Tcarb.14808.1;
R1_1	StringTie	CDS	241655	241888	.	.	0	ID=Tcarb.14808.1.cds;Parent=Tcarb.14808.1;
R1_1	StringTie	gene	250003	250249	.	.	.	ID=Tcarb.14809;
R1_1	StringTie	mRNA	250003	250249	.	.	.	ID=Tcarb.14809.1;Parent=Tcarb.14809;TPM=2.826418
R1_1	StringTie	exon	250003	250249	.	.	.	ID=Tcarb.14809.1.exon1;Parent=Tcarb.14809.1;
R1_1	StringTie	CDS	250003	250249	.	.	0	ID=Tcarb.14809.1.cds;Parent=Tcarb.14809.1;
R1_1	StringTie	gene	263863	264084	.	.	.	ID=Tcarb.14810;
R1_1	StringTie	mRNA	263863	264084	.	.	.	ID=Tcarb.14810.1;Parent=Tcarb.14810;TPM=2.612309
R1_1	StringTie	exon	263863	264084	.	.	.	ID=Tcarb.14810.1.exon1;Parent=Tcarb.14810.1;
R1_1	StringTie	CDS	263863	264084	.	.	0	ID=Tcarb.14810.1.cds;Parent=Tcarb.14810.1;
R1_1	StringTie	gene	264220	264452	.	.	.	ID=Tcarb.14812;
R1_1	StringTie	mRNA	264220	264452	.	.	.	ID=Tcarb.14812.1;Parent=Tcarb.14812;TPM=2.948901
R1_1	StringTie	exon	264220	264452	.	.	.	ID=Tcarb.14812.1.exon1;Parent=Tcarb.14812.1;
R1_1	StringTie	CDS	264220	264452	.	.	0	ID=Tcarb.14812.1.cds;Parent=Tcarb.14812.1;
R1_1	StringTie	gene	264537	266277	.	+	.	ID=Tcarb.14811;
R1_1	StringTie	mRNA	264537	266277	.	+	.	ID=Tcarb.14811.1;Parent=Tcarb.14811;TPM=3.655636
R1_1	StringTie	exon	264537	264955	.	+	.	ID=Tcarb.14811.1.exon1;Parent=Tcarb.14811.1;
R1_1	StringTie	exon	266149	266277	.	+	.	ID=Tcarb.14811.1.exon2;Parent=Tcarb.14811.1;
R1_1	StringTie	CDS	264537	264955	.	+	0	ID=Tcarb.14811.1.cds;Parent=Tcarb.14811.1;
R1_1	StringTie	CDS	266149	266277	.	+	1	ID=Tcarb.14811.1.cds;Parent=Tcarb.14811.1;
R1_1	StringTie	gene	271544	272501	.	.	.	ID=Tcarb.14805;
R1_1	StringTie	mRNA	271544	272501	.	.	.	ID=Tcarb.14805.1;Parent=Tcarb.14805;TPM=2.835146
R1_1	StringTie	exon	271544	272501	.	.	.	ID=Tcarb.14805.1.exon1;Parent=Tcarb.14805.1;
R1_1	StringTie	CDS	271544	272501	.	.	0	ID=Tcarb.14805.1.cds;Parent=Tcarb.14805.1;
R1_1	StringTie	gene	272574	272912	.	.	.	ID=Tcarb.14806;
R1_1	StringTie	mRNA	272574	272912	.	.	.	ID=Tcarb.14806.1;Parent=Tcarb.14806;TPM=5.559825
R1_1	StringTie	exon	272574	272912	.	.	.	ID=Tcarb.14806.1.exon1;Parent=Tcarb.14806.1;
R1_1	StringTie	CDS	272574	272912	.	.	0	ID=Tcarb.14806.1.cds;Parent=Tcarb.14806.1;
R1_1	StringTie	gene	274939	275289	.	.	.	ID=Tcarb.14813;
R1_1	StringTie	mRNA	274939	275289	.	.	.	ID=Tcarb.14813.1;Parent=Tcarb.14813;TPM=1.979981
R1_1	StringTie	exon	274939	275289	.	.	.	ID=Tcarb.14813.1.exon1;Parent=Tcarb.14813.1;
R1_1	StringTie	CDS	274939	275289	.	.	0	ID=Tcarb.14813.1.cds;Parent=Tcarb.14813.1;
R1_1	StringTie	gene	281225	355474	.	+	.	ID=Tcarb.14815;
R1_1	StringTie	mRNA	281225	355474	.	+	.	ID=Tcarb.14815.1;Parent=Tcarb.14815;TPM=4.733105
R1_1	StringTie	exon	281225	281566	.	+	.	ID=Tcarb.14815.1.exon1;Parent=Tcarb.14815.1;
R1_1	StringTie	exon	330332	330478	.	+	.	ID=Tcarb.14815.1.exon2;Parent=Tcarb.14815.1;
R1_1	StringTie	exon	336979	337124	.	+	.	ID=Tcarb.14815.1.exon3;Parent=Tcarb.14815.1;
R1_1	StringTie	exon	344367	344525	.	+	.	ID=Tcarb.14815.1.exon4;Parent=Tcarb.14815.1;
R1_1	StringTie	exon	353386	353822	.	+	.	ID=Tcarb.14815.1.exon5;Parent=Tcarb.14815.1;
R1_1	StringTie	exon	353981	354279	.	+	.	ID=Tcarb.14815.1.exon6;Parent=Tcarb.14815.1;
R1_1	StringTie	exon	355292	355474	.	+	.	ID=Tcarb.14815.1.exon7;Parent=Tcarb.14815.1;
R1_1	StringTie	CDS	281225	281566	.	+	0	ID=Tcarb.14815.1.cds;Parent=Tcarb.14815.1;
R1_1	StringTie	CDS	330332	330478	.	+	0	ID=Tcarb.14815.1.cds;Parent=Tcarb.14815.1;
R1_1	StringTie	CDS	336979	337124	.	+	0	ID=Tcarb.14815.1.cds;Parent=Tcarb.14815.1;
R1_1	StringTie	CDS	344367	344525	.	+	1	ID=Tcarb.14815.1.cds;Parent=Tcarb.14815.1;
R1_1	StringTie	CDS	353386	353822	.	+	1	ID=Tcarb.14815.1.cds;Parent=Tcarb.14815.1;
R1_1	StringTie	CDS	353981	354279	.	+	2	ID=Tcarb.14815.1.cds;Parent=Tcarb.14815.1;
R1_1	StringTie	CDS	355292	355474	.	+	0	ID=Tcarb.14815.1.cds;Parent=Tcarb.14815.1;
R1_1	StringTie	mRNA	281225	355474	.	+	.	ID=Tcarb.14815.2;Parent=Tcarb.14815;TPM=5.574357
R1_1	StringTie	exon	281225	281566	.	+	.	ID=Tcarb.14815.2.exon1;Parent=Tcarb.14815.2;
R1_1	StringTie	exon	330332	330478	.	+	.	ID=Tcarb.14815.2.exon2;Parent=Tcarb.14815.2;
R1_1	StringTie	exon	336979	337124	.	+	.	ID=Tcarb.14815.2.exon3;Parent=Tcarb.14815.2;
R1_1	StringTie	exon	344367	344525	.	+	.	ID=Tcarb.14815.2.exon4;Parent=Tcarb.14815.2;
R1_1	StringTie	exon	353386	353822	.	+	.	ID=Tcarb.14815.2.exon5;Parent=Tcarb.14815.2;
R1_1	StringTie	exon	353981	355005	.	+	.	ID=Tcarb.14815.2.exon6;Parent=Tcarb.14815.2;
R1_1	StringTie	CDS	281225	281566	.	+	0	ID=Tcarb.14815.2.cds;Parent=Tcarb.14815.2;
R1_1	StringTie	CDS	330332	330478	.	+	0	ID=Tcarb.14815.2.cds;Parent=Tcarb.14815.2;
R1_1	StringTie	CDS	336979	337124	.	+	0	ID=Tcarb.14815.2.cds;Parent=Tcarb.14815.2;
R1_1	StringTie	CDS	344367	344525	.	+	1	ID=Tcarb.14815.2.cds;Parent=Tcarb.14815.2;
R1_1	StringTie	CDS	353386	353822	.	+	1	ID=Tcarb.14815.2.cds;Parent=Tcarb.14815.2;
R1_1	StringTie	CDS	353981	355005	.	+	2	ID=Tcarb.14815.2.cds;Parent=Tcarb.14815.2;
R1_1	StringTie	gene	288300	288578	.	.	.	ID=Tcarb.14821;
R1_1	StringTie	mRNA	288300	288578	.	.	.	ID=Tcarb.14821.1;Parent=Tcarb.14821;TPM=6.775256
R1_1	StringTie	exon	288300	288578	.	.	.	ID=Tcarb.14821.1.exon1;Parent=Tcarb.14821.1;
R1_1	StringTie	CDS	288300	288578	.	.	0	ID=Tcarb.14821.1.cds;Parent=Tcarb.14821.1;
R1_1	StringTie	gene	298322	299029	.	.	.	ID=Tcarb.14819;
R1_1	StringTie	mRNA	298322	299029	.	.	.	ID=Tcarb.14819.1;Parent=Tcarb.14819;TPM=7.316378
R1_1	StringTie	exon	298322	299029	.	.	.	ID=Tcarb.14819.1.exon1;Parent=Tcarb.14819.1;
R1_1	StringTie	CDS	298322	299029	.	.	0	ID=Tcarb.14819.1.cds;Parent=Tcarb.14819.1;
R1_1	StringTie	gene	312688	315982	.	+	.	ID=Tcarb.14816;
R1_1	StringTie	mRNA	312688	315982	.	+	.	ID=Tcarb.14816.1;Parent=Tcarb.14816;TPM=8.141091
R1_1	StringTie	exon	312688	314455	.	+	.	ID=Tcarb.14816.1.exon1;Parent=Tcarb.14816.1;
R1_1	StringTie	exon	315599	315982	.	+	.	ID=Tcarb.14816.1.exon2;Parent=Tcarb.14816.1;
R1_1	StringTie	CDS	312688	314455	.	+	0	ID=Tcarb.14816.1.cds;Parent=Tcarb.14816.1;
R1_1	StringTie	CDS	315599	315982	.	+	2	ID=Tcarb.14816.1.cds;Parent=Tcarb.14816.1;
R1_1	StringTie	gene	316034	316765	.	.	.	ID=Tcarb.14820;
R1_1	StringTie	mRNA	316034	316765	.	.	.	ID=Tcarb.14820.1;Parent=Tcarb.14820;TPM=6.983923
R1_1	StringTie	exon	316034	316765	.	.	.	ID=Tcarb.14820.1.exon1;Parent=Tcarb.14820.1;
R1_1	StringTie	CDS	316034	316765	.	.	0	ID=Tcarb.14820.1.cds;Parent=Tcarb.14820.1;
R1_1	StringTie	gene	328395	328634	.	.	.	ID=Tcarb.14818;
R1_1	StringTie	mRNA	328395	328634	.	.	.	ID=Tcarb.14818.1;Parent=Tcarb.14818;TPM=7.876235
R1_1	StringTie	exon	328395	328634	.	.	.	ID=Tcarb.14818.1.exon1;Parent=Tcarb.14818.1;
R1_1	StringTie	CDS	328395	328634	.	.	0	ID=Tcarb.14818.1.cds;Parent=Tcarb.14818.1;
R1_1	StringTie	gene	337610	338380	.	.	.	ID=Tcarb.14822;
R1_1	StringTie	mRNA	337610	338380	.	.	.	ID=Tcarb.14822.1;Parent=Tcarb.14822;TPM=6.399682
R1_1	StringTie	exon	337610	338380	.	.	.	ID=Tcarb.14822.1.exon1;Parent=Tcarb.14822.1;
R1_1	StringTie	CDS	337610	338380	.	.	0	ID=Tcarb.14822.1.cds;Parent=Tcarb.14822.1;
R1_1	StringTie	gene	350619	351061	.	+	.	ID=Tcarb.14817;
R1_1	StringTie	mRNA	350619	351061	.	+	.	ID=Tcarb.14817.1;Parent=Tcarb.14817;TPM=8.700910
R1_1	StringTie	exon	350619	351061	.	+	.	ID=Tcarb.14817.1.exon1;Parent=Tcarb.14817.1;
R1_1	StringTie	CDS	350619	351061	.	+	0	ID=Tcarb.14817.1.cds;Parent=Tcarb.14817.1;
R1_1	StringTie	gene	355527	355930	.	.	.	ID=Tcarb.14814;
R1_1	StringTie	mRNA	355527	355930	.	.	.	ID=Tcarb.14814.1;Parent=Tcarb.14814;TPM=7.848312
R1_1	StringTie	exon	355527	355930	.	.	.	ID=Tcarb.14814.1.exon1;Parent=Tcarb.14814.1;
R1_1	StringTie	CDS	355527	355930	.	.	0	ID=Tcarb.14814.1.cds;Parent=Tcarb.14814.1;
R1_1	StringTie	gene	356071	358518	.	-	.	ID=Tcarb.14825;
R1_1	StringTie	mRNA	356071	358518	.	-	.	ID=Tcarb.14825.1;Parent=Tcarb.14825;TPM=98.082970
R1_1	StringTie	exon	356940	358518	.	-	.	ID=Tcarb.14825.1.exon1;Parent=Tcarb.14825.1;
R1_1	StringTie	exon	356071	356663	.	-	.	ID=Tcarb.14825.1.exon2;Parent=Tcarb.14825.1;
R1_1	StringTie	CDS	356940	358518	.	-	0	ID=Tcarb.14825.1.cds;Parent=Tcarb.14825.1;
R1_1	StringTie	CDS	356071	356663	.	-	2	ID=Tcarb.14825.1.cds;Parent=Tcarb.14825.1;
R1_1	StringTie	gene	356940	358521	.	+	.	ID=Tcarb.14824;
R1_1	StringTie	mRNA	356940	358521	.	+	.	ID=Tcarb.14824.1;Parent=Tcarb.14824;TPM=9.258739
R1_1	StringTie	exon	356940	358356	.	+	.	ID=Tcarb.14824.1.exon1;Parent=Tcarb.14824.1;
R1_1	StringTie	exon	358421	358521	.	+	.	ID=Tcarb.14824.1.exon2;Parent=Tcarb.14824.1;
R1_1	StringTie	CDS	356940	358356	.	+	0	ID=Tcarb.14824.1.cds;Parent=Tcarb.14824.1;
R1_1	StringTie	CDS	358421	358521	.	+	2	ID=Tcarb.14824.1.cds;Parent=Tcarb.14824.1;
R1_1	StringTie	mRNA	356940	358521	.	+	.	ID=Tcarb.14824.2;Parent=Tcarb.14824;TPM=3.378308
R1_1	StringTie	exon	356940	358158	.	+	.	ID=Tcarb.14824.2.exon1;Parent=Tcarb.14824.2;
R1_1	StringTie	exon	358247	358521	.	+	.	ID=Tcarb.14824.2.exon2;Parent=Tcarb.14824.2;
R1_1	StringTie	CDS	356940	358158	.	+	0	ID=Tcarb.14824.2.cds;Parent=Tcarb.14824.2;
R1_1	StringTie	CDS	358247	358521	.	+	2	ID=Tcarb.14824.2.cds;Parent=Tcarb.14824.2;
R1_1	StringTie	gene	359952	362228	.	+	.	ID=Tcarb.14823;
R1_1	StringTie	mRNA	359952	362228	.	+	.	ID=Tcarb.14823.1;Parent=Tcarb.14823;TPM=5.460502
R1_1	StringTie	exon	359952	360100	.	+	.	ID=Tcarb.14823.1.exon1;Parent=Tcarb.14823.1;
R1_1	StringTie	exon	360465	360558	.	+	.	ID=Tcarb.14823.1.exon2;Parent=Tcarb.14823.1;
R1_1	StringTie	exon	360658	360822	.	+	.	ID=Tcarb.14823.1.exon3;Parent=Tcarb.14823.1;
R1_1	StringTie	exon	360903	361069	.	+	.	ID=Tcarb.14823.1.exon4;Parent=Tcarb.14823.1;
R1_1	StringTie	exon	361138	361374	.	+	.	ID=Tcarb.14823.1.exon5;Parent=Tcarb.14823.1;
R1_1	StringTie	exon	361458	361681	.	+	.	ID=Tcarb.14823.1.exon6;Parent=Tcarb.14823.1;
R1_1	StringTie	exon	361849	362035	.	+	.	ID=Tcarb.14823.1.exon7;Parent=Tcarb.14823.1;
R1_1	StringTie	exon	362114	362228	.	+	.	ID=Tcarb.14823.1.exon8;Parent=Tcarb.14823.1;
R1_1	StringTie	CDS	359952	360100	.	+	0	ID=Tcarb.14823.1.cds;Parent=Tcarb.14823.1;
R1_1	StringTie	CDS	360465	360558	.	+	1	ID=Tcarb.14823.1.cds;Parent=Tcarb.14823.1;
R1_1	StringTie	CDS	360658	360822	.	+	0	ID=Tcarb.14823.1.cds;Parent=Tcarb.14823.1;
R1_1	StringTie	CDS	360903	361069	.	+	0	ID=Tcarb.14823.1.cds;Parent=Tcarb.14823.1;
R1_1	StringTie	CDS	361138	361374	.	+	1	ID=Tcarb.14823.1.cds;Parent=Tcarb.14823.1;
R1_1	StringTie	CDS	361458	361681	.	+	1	ID=Tcarb.14823.1.cds;Parent=Tcarb.14823.1;
R1_1	StringTie	CDS	361849	362035	.	+	2	ID=Tcarb.14823.1.cds;Parent=Tcarb.14823.1;
R1_1	StringTie	CDS	362114	362228	.	+	1	ID=Tcarb.14823.1.cds;Parent=Tcarb.14823.1;
R1_1	StringTie	mRNA	359952	362228	.	+	.	ID=Tcarb.14823.2;Parent=Tcarb.14823;TPM=2.101638
R1_1	StringTie	exon	361137	361374	.	+	.	ID=Tcarb.14823.2.exon1;Parent=Tcarb.14823.2;
R1_1	StringTie	exon	361458	361681	.	+	.	ID=Tcarb.14823.2.exon2;Parent=Tcarb.14823.2;
R1_1	StringTie	exon	361774	362035	.	+	.	ID=Tcarb.14823.2.exon3;Parent=Tcarb.14823.2;
R1_1	StringTie	exon	362114	362228	.	+	.	ID=Tcarb.14823.2.exon4;Parent=Tcarb.14823.2;
R1_1	StringTie	CDS	361137	361374	.	+	0	ID=Tcarb.14823.2.cds;Parent=Tcarb.14823.2;
R1_1	StringTie	CDS	361458	361681	.	+	2	ID=Tcarb.14823.2.cds;Parent=Tcarb.14823.2;
R1_1	StringTie	CDS	361774	362035	.	+	0	ID=Tcarb.14823.2.cds;Parent=Tcarb.14823.2;
R1_1	StringTie	CDS	362114	362228	.	+	2	ID=Tcarb.14823.2.cds;Parent=Tcarb.14823.2;
R1_1	StringTie	gene	363692	367509	.	-	.	ID=Tcarb.14831;
R1_1	StringTie	mRNA	363692	367509	.	-	.	ID=Tcarb.14831.1;Parent=Tcarb.14831;TPM=16.359560
R1_1	StringTie	exon	367453	367509	.	-	.	ID=Tcarb.14831.1.exon1;Parent=Tcarb.14831.1;
R1_1	StringTie	exon	367089	367376	.	-	.	ID=Tcarb.14831.1.exon2;Parent=Tcarb.14831.1;
R1_1	StringTie	exon	366700	366955	.	-	.	ID=Tcarb.14831.1.exon3;Parent=Tcarb.14831.1;
R1_1	StringTie	exon	366001	366608	.	-	.	ID=Tcarb.14831.1.exon4;Parent=Tcarb.14831.1;
R1_1	StringTie	exon	365314	365523	.	-	.	ID=Tcarb.14831.1.exon5;Parent=Tcarb.14831.1;
R1_1	StringTie	exon	363692	365211	.	-	.	ID=Tcarb.14831.1.exon6;Parent=Tcarb.14831.1;
R1_1	StringTie	CDS	367453	367509	.	-	0	ID=Tcarb.14831.1.cds;Parent=Tcarb.14831.1;
R1_1	StringTie	CDS	367089	367376	.	-	0	ID=Tcarb.14831.1.cds;Parent=Tcarb.14831.1;
R1_1	StringTie	CDS	366700	366955	.	-	0	ID=Tcarb.14831.1.cds;Parent=Tcarb.14831.1;
R1_1	StringTie	CDS	366001	366608	.	-	2	ID=Tcarb.14831.1.cds;Parent=Tcarb.14831.1;
R1_1	StringTie	CDS	365314	365523	.	-	0	ID=Tcarb.14831.1.cds;Parent=Tcarb.14831.1;
R1_1	StringTie	CDS	363692	365211	.	-	0	ID=Tcarb.14831.1.cds;Parent=Tcarb.14831.1;
R1_1	StringTie	gene	369009	369257	.	.	.	ID=Tcarb.14826;
R1_1	StringTie	mRNA	369009	369257	.	.	.	ID=Tcarb.14826.1;Parent=Tcarb.14826;TPM=14.160982
R1_1	StringTie	exon	369009	369257	.	.	.	ID=Tcarb.14826.1.exon1;Parent=Tcarb.14826.1;
R1_1	StringTie	CDS	369009	369257	.	.	0	ID=Tcarb.14826.1.cds;Parent=Tcarb.14826.1;
R1_1	StringTie	gene	372284	372515	.	.	.	ID=Tcarb.14827;
R1_1	StringTie	mRNA	372284	372515	.	.	.	ID=Tcarb.14827.1;Parent=Tcarb.14827;TPM=2.037807
R1_1	StringTie	exon	372284	372515	.	.	.	ID=Tcarb.14827.1.exon1;Parent=Tcarb.14827.1;
R1_1	StringTie	CDS	372284	372515	.	.	0	ID=Tcarb.14827.1.cds;Parent=Tcarb.14827.1;
R1_1	StringTie	gene	373176	373445	.	.	.	ID=Tcarb.14828;
R1_1	StringTie	mRNA	373176	373445	.	.	.	ID=Tcarb.14828.1;Parent=Tcarb.14828;TPM=3.502009
R1_1	StringTie	exon	373176	373445	.	.	.	ID=Tcarb.14828.1.exon1;Parent=Tcarb.14828.1;
R1_1	StringTie	CDS	373176	373445	.	.	0	ID=Tcarb.14828.1.cds;Parent=Tcarb.14828.1;
R1_1	StringTie	gene	374582	374909	.	.	.	ID=Tcarb.14829;
R1_1	StringTie	mRNA	374582	374909	.	.	.	ID=Tcarb.14829.1;Parent=Tcarb.14829;TPM=4.650838
R1_1	StringTie	exon	374582	374909	.	.	.	ID=Tcarb.14829.1.exon1;Parent=Tcarb.14829.1;
R1_1	StringTie	CDS	374582	374909	.	.	0	ID=Tcarb.14829.1.cds;Parent=Tcarb.14829.1;
R1_1	StringTie	gene	375980	376717	.	.	.	ID=Tcarb.14830;
R1_1	StringTie	mRNA	375980	376717	.	.	.	ID=Tcarb.14830.1;Parent=Tcarb.14830;TPM=4.790705
R1_1	StringTie	exon	375980	376717	.	.	.	ID=Tcarb.14830.1.exon1;Parent=Tcarb.14830.1;
R1_1	StringTie	CDS	375980	376717	.	.	0	ID=Tcarb.14830.1.cds;Parent=Tcarb.14830.1;
R1_1	StringTie	gene	377218	378213	.	.	.	ID=Tcarb.14832;
R1_1	StringTie	mRNA	377218	378213	.	.	.	ID=Tcarb.14832.1;Parent=Tcarb.14832;TPM=3.572682
R1_1	StringTie	exon	377218	378213	.	.	.	ID=Tcarb.14832.1.exon1;Parent=Tcarb.14832.1;
R1_1	StringTie	CDS	377218	378213	.	.	0	ID=Tcarb.14832.1.cds;Parent=Tcarb.14832.1;
R1_1	StringTie	gene	378376	379083	.	.	.	ID=Tcarb.14833;
R1_1	StringTie	mRNA	378376	379083	.	.	.	ID=Tcarb.14833.1;Parent=Tcarb.14833;TPM=2.809026
R1_1	StringTie	exon	378376	379083	.	.	.	ID=Tcarb.14833.1.exon1;Parent=Tcarb.14833.1;
R1_1	StringTie	CDS	378376	379083	.	.	0	ID=Tcarb.14833.1.cds;Parent=Tcarb.14833.1;
R1_1	StringTie	gene	379447	379996	.	.	.	ID=Tcarb.14834;
R1_1	StringTie	mRNA	379447	379996	.	.	.	ID=Tcarb.14834.1;Parent=Tcarb.14834;TPM=7.078672
R1_1	StringTie	exon	379447	379996	.	.	.	ID=Tcarb.14834.1.exon1;Parent=Tcarb.14834.1;
R1_1	StringTie	CDS	379447	379996	.	.	0	ID=Tcarb.14834.1.cds;Parent=Tcarb.14834.1;
R1_1	StringTie	gene	384561	385723	.	-	.	ID=Tcarb.14835;
R1_1	StringTie	mRNA	384561	385723	.	-	.	ID=Tcarb.14835.1;Parent=Tcarb.14835;TPM=5.834884
R1_1	StringTie	exon	385625	385723	.	-	.	ID=Tcarb.14835.1.exon1;Parent=Tcarb.14835.1;
R1_1	StringTie	exon	385332	385452	.	-	.	ID=Tcarb.14835.1.exon2;Parent=Tcarb.14835.1;
R1_1	StringTie	exon	385088	385229	.	-	.	ID=Tcarb.14835.1.exon3;Parent=Tcarb.14835.1;
R1_1	StringTie	exon	384561	384831	.	-	.	ID=Tcarb.14835.1.exon4;Parent=Tcarb.14835.1;
R1_1	StringTie	CDS	385625	385723	.	-	0	ID=Tcarb.14835.1.cds;Parent=Tcarb.14835.1;
R1_1	StringTie	CDS	385332	385452	.	-	0	ID=Tcarb.14835.1.cds;Parent=Tcarb.14835.1;
R1_1	StringTie	CDS	385088	385229	.	-	2	ID=Tcarb.14835.1.cds;Parent=Tcarb.14835.1;
R1_1	StringTie	CDS	384561	384831	.	-	1	ID=Tcarb.14835.1.cds;Parent=Tcarb.14835.1;
R1_1	StringTie	gene	387871	391268	.	-	.	ID=Tcarb.14842;
R1_1	StringTie	mRNA	387871	391268	.	-	.	ID=Tcarb.14842.1;Parent=Tcarb.14842;TPM=123.034622
R1_1	StringTie	exon	391078	391268	.	-	.	ID=Tcarb.14842.1.exon1;Parent=Tcarb.14842.1;
R1_1	StringTie	exon	389950	390173	.	-	.	ID=Tcarb.14842.1.exon2;Parent=Tcarb.14842.1;
R1_1	StringTie	exon	389739	389869	.	-	.	ID=Tcarb.14842.1.exon3;Parent=Tcarb.14842.1;
R1_1	StringTie	exon	389401	389630	.	-	.	ID=Tcarb.14842.1.exon4;Parent=Tcarb.14842.1;
R1_1	StringTie	exon	389080	389294	.	-	.	ID=Tcarb.14842.1.exon5;Parent=Tcarb.14842.1;
R1_1	StringTie	exon	388819	389001	.	-	.	ID=Tcarb.14842.1.exon6;Parent=Tcarb.14842.1;
R1_1	StringTie	exon	388349	388707	.	-	.	ID=Tcarb.14842.1.exon7;Parent=Tcarb.14842.1;
R1_1	StringTie	exon	387871	388258	.	-	.	ID=Tcarb.14842.1.exon8;Parent=Tcarb.14842.1;
R1_1	StringTie	CDS	391078	391268	.	-	0	ID=Tcarb.14842.1.cds;Parent=Tcarb.14842.1;
R1_1	StringTie	CDS	389950	390173	.	-	1	ID=Tcarb.14842.1.cds;Parent=Tcarb.14842.1;
R1_1	StringTie	CDS	389739	389869	.	-	2	ID=Tcarb.14842.1.cds;Parent=Tcarb.14842.1;
R1_1	StringTie	CDS	389401	389630	.	-	0	ID=Tcarb.14842.1.cds;Parent=Tcarb.14842.1;
R1_1	StringTie	CDS	389080	389294	.	-	1	ID=Tcarb.14842.1.cds;Parent=Tcarb.14842.1;
R1_1	StringTie	CDS	388819	389001	.	-	2	ID=Tcarb.14842.1.cds;Parent=Tcarb.14842.1;
R1_1	StringTie	CDS	388349	388707	.	-	2	ID=Tcarb.14842.1.cds;Parent=Tcarb.14842.1;
R1_1	StringTie	CDS	387871	388258	.	-	0	ID=Tcarb.14842.1.cds;Parent=Tcarb.14842.1;
R1_1	StringTie	gene	390600	394018	.	+	.	ID=Tcarb.14841;
R1_1	StringTie	mRNA	390600	394018	.	+	.	ID=Tcarb.14841.1;Parent=Tcarb.14841;TPM=10.194731
R1_1	StringTie	exon	390600	391001	.	+	.	ID=Tcarb.14841.1.exon1;Parent=Tcarb.14841.1;
R1_1	StringTie	exon	391713	391764	.	+	.	ID=Tcarb.14841.1.exon2;Parent=Tcarb.14841.1;
R1_1	StringTie	exon	393845	394018	.	+	.	ID=Tcarb.14841.1.exon3;Parent=Tcarb.14841.1;
R1_1	StringTie	CDS	390600	391001	.	+	0	ID=Tcarb.14841.1.cds;Parent=Tcarb.14841.1;
R1_1	StringTie	CDS	391713	391764	.	+	0	ID=Tcarb.14841.1.cds;Parent=Tcarb.14841.1;
R1_1	StringTie	CDS	393845	394018	.	+	2	ID=Tcarb.14841.1.cds;Parent=Tcarb.14841.1;
R1_1	StringTie	mRNA	390600	394018	.	+	.	ID=Tcarb.14841.2;Parent=Tcarb.14841;TPM=7.280869
R1_1	StringTie	exon	391493	391511	.	+	.	ID=Tcarb.14841.2.exon1;Parent=Tcarb.14841.2;
R1_1	StringTie	exon	391713	391764	.	+	.	ID=Tcarb.14841.2.exon2;Parent=Tcarb.14841.2;
R1_1	StringTie	exon	393845	394018	.	+	.	ID=Tcarb.14841.2.exon3;Parent=Tcarb.14841.2;
R1_1	StringTie	CDS	391493	391511	.	+	0	ID=Tcarb.14841.2.cds;Parent=Tcarb.14841.2;
R1_1	StringTie	CDS	391713	391764	.	+	2	ID=Tcarb.14841.2.cds;Parent=Tcarb.14841.2;
R1_1	StringTie	CDS	393845	394018	.	+	1	ID=Tcarb.14841.2.cds;Parent=Tcarb.14841.2;
R1_1	StringTie	gene	394219	395046	.	+	.	ID=Tcarb.14838;
R1_1	StringTie	mRNA	394219	395046	.	+	.	ID=Tcarb.14838.1;Parent=Tcarb.14838;TPM=3.848306
R1_1	StringTie	exon	394219	394372	.	+	.	ID=Tcarb.14838.1.exon1;Parent=Tcarb.14838.1;
R1_1	StringTie	exon	394745	395046	.	+	.	ID=Tcarb.14838.1.exon2;Parent=Tcarb.14838.1;
R1_1	StringTie	CDS	394219	394372	.	+	0	ID=Tcarb.14838.1.cds;Parent=Tcarb.14838.1;
R1_1	StringTie	CDS	394745	395046	.	+	2	ID=Tcarb.14838.1.cds;Parent=Tcarb.14838.1;
R1_1	StringTie	gene	396383	397707	.	-	.	ID=Tcarb.14840;
R1_1	StringTie	mRNA	396383	397707	.	-	.	ID=Tcarb.14840.1;Parent=Tcarb.14840;TPM=5.122942
R1_1	StringTie	exon	396978	397707	.	-	.	ID=Tcarb.14840.1.exon1;Parent=Tcarb.14840.1;
R1_1	StringTie	exon	396829	396904	.	-	.	ID=Tcarb.14840.1.exon2;Parent=Tcarb.14840.1;
R1_1	StringTie	exon	396661	396766	.	-	.	ID=Tcarb.14840.1.exon3;Parent=Tcarb.14840.1;
R1_1	StringTie	exon	396383	396578	.	-	.	ID=Tcarb.14840.1.exon4;Parent=Tcarb.14840.1;
R1_1	StringTie	CDS	396978	397707	.	-	0	ID=Tcarb.14840.1.cds;Parent=Tcarb.14840.1;
R1_1	StringTie	CDS	396829	396904	.	-	2	ID=Tcarb.14840.1.cds;Parent=Tcarb.14840.1;
R1_1	StringTie	CDS	396661	396766	.	-	1	ID=Tcarb.14840.1.cds;Parent=Tcarb.14840.1;
R1_1	StringTie	CDS	396383	396578	.	-	0	ID=Tcarb.14840.1.cds;Parent=Tcarb.14840.1;
R1_1	StringTie	mRNA	396383	397707	.	-	.	ID=Tcarb.14840.2;Parent=Tcarb.14840;TPM=2.261783
R1_1	StringTie	exon	397207	397707	.	-	.	ID=Tcarb.14840.2.exon1;Parent=Tcarb.14840.2;
R1_1	StringTie	exon	396661	396904	.	-	.	ID=Tcarb.14840.2.exon2;Parent=Tcarb.14840.2;
R1_1	StringTie	exon	396383	396578	.	-	.	ID=Tcarb.14840.2.exon3;Parent=Tcarb.14840.2;
R1_1	StringTie	CDS	397207	397707	.	-	0	ID=Tcarb.14840.2.cds;Parent=Tcarb.14840.2;
R1_1	StringTie	CDS	396661	396904	.	-	0	ID=Tcarb.14840.2.cds;Parent=Tcarb.14840.2;
R1_1	StringTie	CDS	396383	396578	.	-	2	ID=Tcarb.14840.2.cds;Parent=Tcarb.14840.2;
R1_1	StringTie	gene	397896	399138	.	+	.	ID=Tcarb.14839;
R1_1	StringTie	mRNA	397896	399138	.	+	.	ID=Tcarb.14839.1;Parent=Tcarb.14839;TPM=7.647028
R1_1	StringTie	exon	397896	398094	.	+	.	ID=Tcarb.14839.1.exon1;Parent=Tcarb.14839.1;
R1_1	StringTie	exon	398419	398509	.	+	.	ID=Tcarb.14839.1.exon2;Parent=Tcarb.14839.1;
R1_1	StringTie	exon	398621	398785	.	+	.	ID=Tcarb.14839.1.exon3;Parent=Tcarb.14839.1;
R1_1	StringTie	exon	398871	399138	.	+	.	ID=Tcarb.14839.1.exon4;Parent=Tcarb.14839.1;
R1_1	StringTie	CDS	397896	398094	.	+	0	ID=Tcarb.14839.1.cds;Parent=Tcarb.14839.1;
R1_1	StringTie	CDS	398419	398509	.	+	2	ID=Tcarb.14839.1.cds;Parent=Tcarb.14839.1;
R1_1	StringTie	CDS	398621	398785	.	+	1	ID=Tcarb.14839.1.cds;Parent=Tcarb.14839.1;
R1_1	StringTie	CDS	398871	399138	.	+	1	ID=Tcarb.14839.1.cds;Parent=Tcarb.14839.1;
R1_1	StringTie	gene	399838	478895	.	+	.	ID=Tcarb.14849;
R1_1	StringTie	mRNA	399838	478895	.	+	.	ID=Tcarb.14849.1;Parent=Tcarb.14849;TPM=4.005448
R1_1	StringTie	exon	399838	400621	.	+	.	ID=Tcarb.14849.1.exon1;Parent=Tcarb.14849.1;
R1_1	StringTie	exon	405675	405784	.	+	.	ID=Tcarb.14849.1.exon2;Parent=Tcarb.14849.1;
R1_1	StringTie	exon	405845	406056	.	+	.	ID=Tcarb.14849.1.exon3;Parent=Tcarb.14849.1;
R1_1	StringTie	exon	406129	406552	.	+	.	ID=Tcarb.14849.1.exon4;Parent=Tcarb.14849.1;
R1_1	StringTie	exon	407493	407589	.	+	.	ID=Tcarb.14849.1.exon5;Parent=Tcarb.14849.1;
R1_1	StringTie	exon	410457	410621	.	+	.	ID=Tcarb.14849.1.exon6;Parent=Tcarb.14849.1;
R1_1	StringTie	exon	457365	458372	.	+	.	ID=Tcarb.14849.1.exon7;Parent=Tcarb.14849.1;
R1_1	StringTie	exon	472826	473136	.	+	.	ID=Tcarb.14849.1.exon8;Parent=Tcarb.14849.1;
R1_1	StringTie	exon	473458	474951	.	+	.	ID=Tcarb.14849.1.exon9;Parent=Tcarb.14849.1;
R1_1	StringTie	exon	475078	478895	.	+	.	ID=Tcarb.14849.1.exon10;Parent=Tcarb.14849.1;
R1_1	StringTie	CDS	399838	400621	.	+	0	ID=Tcarb.14849.1.cds;Parent=Tcarb.14849.1;
R1_1	StringTie	CDS	405675	405784	.	+	2	ID=Tcarb.14849.1.cds;Parent=Tcarb.14849.1;
R1_1	StringTie	CDS	405845	406056	.	+	0	ID=Tcarb.14849.1.cds;Parent=Tcarb.14849.1;
R1_1	StringTie	CDS	406129	406552	.	+	1	ID=Tcarb.14849.1.cds;Parent=Tcarb.14849.1;
R1_1	StringTie	CDS	407493	407589	.	+	0	ID=Tcarb.14849.1.cds;Parent=Tcarb.14849.1;
R1_1	StringTie	CDS	410457	410621	.	+	2	ID=Tcarb.14849.1.cds;Parent=Tcarb.14849.1;
R1_1	StringTie	CDS	457365	458372	.	+	2	ID=Tcarb.14849.1.cds;Parent=Tcarb.14849.1;
R1_1	StringTie	CDS	472826	473136	.	+	2	ID=Tcarb.14849.1.cds;Parent=Tcarb.14849.1;
R1_1	StringTie	CDS	473458	474951	.	+	0	ID=Tcarb.14849.1.cds;Parent=Tcarb.14849.1;
R1_1	StringTie	CDS	475078	478895	.	+	0	ID=Tcarb.14849.1.cds;Parent=Tcarb.14849.1;
R1_1	StringTie	mRNA	399838	478895	.	+	.	ID=Tcarb.14849.2;Parent=Tcarb.14849;TPM=36.448650
R1_1	StringTie	exon	399838	400621	.	+	.	ID=Tcarb.14849.2.exon1;Parent=Tcarb.14849.2;
R1_1	StringTie	exon	405675	405784	.	+	.	ID=Tcarb.14849.2.exon2;Parent=Tcarb.14849.2;
R1_1	StringTie	exon	405845	406056	.	+	.	ID=Tcarb.14849.2.exon3;Parent=Tcarb.14849.2;
R1_1	StringTie	exon	406129	406552	.	+	.	ID=Tcarb.14849.2.exon4;Parent=Tcarb.14849.2;
R1_1	StringTie	exon	407493	407589	.	+	.	ID=Tcarb.14849.2.exon5;Parent=Tcarb.14849.2;
R1_1	StringTie	exon	410457	410621	.	+	.	ID=Tcarb.14849.2.exon6;Parent=Tcarb.14849.2;
R1_1	StringTie	exon	457365	458372	.	+	.	ID=Tcarb.14849.2.exon7;Parent=Tcarb.14849.2;
R1_1	StringTie	exon	472826	473136	.	+	.	ID=Tcarb.14849.2.exon8;Parent=Tcarb.14849.2;
R1_1	StringTie	exon	473458	478895	.	+	.	ID=Tcarb.14849.2.exon9;Parent=Tcarb.14849.2;
R1_1	StringTie	CDS	399838	400621	.	+	0	ID=Tcarb.14849.2.cds;Parent=Tcarb.14849.2;
R1_1	StringTie	CDS	405675	405784	.	+	2	ID=Tcarb.14849.2.cds;Parent=Tcarb.14849.2;
R1_1	StringTie	CDS	405845	406056	.	+	0	ID=Tcarb.14849.2.cds;Parent=Tcarb.14849.2;
R1_1	StringTie	CDS	406129	406552	.	+	1	ID=Tcarb.14849.2.cds;Parent=Tcarb.14849.2;
R1_1	StringTie	CDS	407493	407589	.	+	0	ID=Tcarb.14849.2.cds;Parent=Tcarb.14849.2;
R1_1	StringTie	CDS	410457	410621	.	+	2	ID=Tcarb.14849.2.cds;Parent=Tcarb.14849.2;
R1_1	StringTie	CDS	457365	458372	.	+	2	ID=Tcarb.14849.2.cds;Parent=Tcarb.14849.2;
R1_1	StringTie	CDS	472826	473136	.	+	2	ID=Tcarb.14849.2.cds;Parent=Tcarb.14849.2;
R1_1	StringTie	CDS	473458	478895	.	+	0	ID=Tcarb.14849.2.cds;Parent=Tcarb.14849.2;
R1_1	StringTie	mRNA	399838	478895	.	+	.	ID=Tcarb.14849.3;Parent=Tcarb.14849;TPM=5.161394
R1_1	StringTie	exon	461659	462103	.	+	.	ID=Tcarb.14849.3.exon1;Parent=Tcarb.14849.3;
R1_1	StringTie	exon	472826	473136	.	+	.	ID=Tcarb.14849.3.exon2;Parent=Tcarb.14849.3;
R1_1	StringTie	exon	473458	478895	.	+	.	ID=Tcarb.14849.3.exon3;Parent=Tcarb.14849.3;
R1_1	StringTie	CDS	461659	462103	.	+	0	ID=Tcarb.14849.3.cds;Parent=Tcarb.14849.3;
R1_1	StringTie	CDS	472826	473136	.	+	2	ID=Tcarb.14849.3.cds;Parent=Tcarb.14849.3;
R1_1	StringTie	CDS	473458	478895	.	+	0	ID=Tcarb.14849.3.cds;Parent=Tcarb.14849.3;
R1_1	StringTie	mRNA	399838	478895	.	+	.	ID=Tcarb.14849.4;Parent=Tcarb.14849;TPM=5.141631
R1_1	StringTie	exon	461659	462364	.	+	.	ID=Tcarb.14849.4.exon1;Parent=Tcarb.14849.4;
R1_1	StringTie	exon	472826	473136	.	+	.	ID=Tcarb.14849.4.exon2;Parent=Tcarb.14849.4;
R1_1	StringTie	exon	473458	478895	.	+	.	ID=Tcarb.14849.4.exon3;Parent=Tcarb.14849.4;
R1_1	StringTie	CDS	461659	462364	.	+	0	ID=Tcarb.14849.4.cds;Parent=Tcarb.14849.4;
R1_1	StringTie	CDS	472826	473136	.	+	2	ID=Tcarb.14849.4.cds;Parent=Tcarb.14849.4;
R1_1	StringTie	CDS	473458	478895	.	+	0	ID=Tcarb.14849.4.cds;Parent=Tcarb.14849.4;
R1_1	StringTie	gene	401211	408137	.	-	.	ID=Tcarb.14847;
R1_1	StringTie	mRNA	401211	408137	.	-	.	ID=Tcarb.14847.1;Parent=Tcarb.14847;TPM=65.903740
R1_1	StringTie	exon	408019	408137	.	-	.	ID=Tcarb.14847.1.exon1;Parent=Tcarb.14847.1;
R1_1	StringTie	exon	404087	404359	.	-	.	ID=Tcarb.14847.1.exon2;Parent=Tcarb.14847.1;
R1_1	StringTie	exon	403379	403551	.	-	.	ID=Tcarb.14847.1.exon3;Parent=Tcarb.14847.1;
R1_1	StringTie	exon	402097	402201	.	-	.	ID=Tcarb.14847.1.exon4;Parent=Tcarb.14847.1;
R1_1	StringTie	exon	401211	401738	.	-	.	ID=Tcarb.14847.1.exon5;Parent=Tcarb.14847.1;
R1_1	StringTie	CDS	408019	408137	.	-	0	ID=Tcarb.14847.1.cds;Parent=Tcarb.14847.1;
R1_1	StringTie	CDS	404087	404359	.	-	1	ID=Tcarb.14847.1.cds;Parent=Tcarb.14847.1;
R1_1	StringTie	CDS	403379	403551	.	-	1	ID=Tcarb.14847.1.cds;Parent=Tcarb.14847.1;
R1_1	StringTie	CDS	402097	402201	.	-	2	ID=Tcarb.14847.1.cds;Parent=Tcarb.14847.1;
R1_1	StringTie	CDS	401211	401738	.	-	2	ID=Tcarb.14847.1.cds;Parent=Tcarb.14847.1;
R1_1	StringTie	mRNA	401211	408137	.	-	.	ID=Tcarb.14847.2;Parent=Tcarb.14847;TPM=29.866499
R1_1	StringTie	exon	408019	408137	.	-	.	ID=Tcarb.14847.2.exon1;Parent=Tcarb.14847.2;
R1_1	StringTie	exon	404087	404371	.	-	.	ID=Tcarb.14847.2.exon2;Parent=Tcarb.14847.2;
R1_1	StringTie	exon	403379	403551	.	-	.	ID=Tcarb.14847.2.exon3;Parent=Tcarb.14847.2;
R1_1	StringTie	exon	402097	402201	.	-	.	ID=Tcarb.14847.2.exon4;Parent=Tcarb.14847.2;
R1_1	StringTie	exon	401211	401738	.	-	.	ID=Tcarb.14847.2.exon5;Parent=Tcarb.14847.2;
R1_1	StringTie	CDS	408019	408137	.	-	0	ID=Tcarb.14847.2.cds;Parent=Tcarb.14847.2;
R1_1	StringTie	CDS	404087	404371	.	-	1	ID=Tcarb.14847.2.cds;Parent=Tcarb.14847.2;
R1_1	StringTie	CDS	403379	403551	.	-	1	ID=Tcarb.14847.2.cds;Parent=Tcarb.14847.2;
R1_1	StringTie	CDS	402097	402201	.	-	2	ID=Tcarb.14847.2.cds;Parent=Tcarb.14847.2;
R1_1	StringTie	CDS	401211	401738	.	-	2	ID=Tcarb.14847.2.cds;Parent=Tcarb.14847.2;
R1_1	StringTie	gene	453094	455456	.	-	.	ID=Tcarb.14848;
R1_1	StringTie	mRNA	453094	455456	.	-	.	ID=Tcarb.14848.1;Parent=Tcarb.14848;TPM=2.113474
R1_1	StringTie	exon	454887	455456	.	-	.	ID=Tcarb.14848.1.exon1;Parent=Tcarb.14848.1;
R1_1	StringTie	exon	453094	454105	.	-	.	ID=Tcarb.14848.1.exon2;Parent=Tcarb.14848.1;
R1_1	StringTie	CDS	454887	455456	.	-	0	ID=Tcarb.14848.1.cds;Parent=Tcarb.14848.1;
R1_1	StringTie	CDS	453094	454105	.	-	0	ID=Tcarb.14848.1.cds;Parent=Tcarb.14848.1;
R1_1	StringTie	mRNA	453094	455456	.	-	.	ID=Tcarb.14848.2;Parent=Tcarb.14848;TPM=2.063170
R1_1	StringTie	exon	454418	455456	.	-	.	ID=Tcarb.14848.2.exon1;Parent=Tcarb.14848.2;
R1_1	StringTie	exon	453094	454261	.	-	.	ID=Tcarb.14848.2.exon2;Parent=Tcarb.14848.2;
R1_1	StringTie	CDS	454418	455456	.	-	0	ID=Tcarb.14848.2.cds;Parent=Tcarb.14848.2;
R1_1	StringTie	CDS	453094	454261	.	-	2	ID=Tcarb.14848.2.cds;Parent=Tcarb.14848.2;
R1_1	StringTie	gene	479729	480225	.	.	.	ID=Tcarb.14843;
R1_1	StringTie	mRNA	479729	480225	.	.	.	ID=Tcarb.14843.1;Parent=Tcarb.14843;TPM=3.781218
R1_1	StringTie	exon	479729	480225	.	.	.	ID=Tcarb.14843.1.exon1;Parent=Tcarb.14843.1;
R1_1	StringTie	CDS	479729	480225	.	.	0	ID=Tcarb.14843.1.cds;Parent=Tcarb.14843.1;
R1_1	StringTie	gene	480479	481423	.	-	.	ID=Tcarb.14845;
R1_1	StringTie	mRNA	480479	481423	.	-	.	ID=Tcarb.14845.1;Parent=Tcarb.14845;TPM=11.589963
R1_1	StringTie	exon	481361	481423	.	-	.	ID=Tcarb.14845.1.exon1;Parent=Tcarb.14845.1;
R1_1	StringTie	exon	481117	481299	.	-	.	ID=Tcarb.14845.1.exon2;Parent=Tcarb.14845.1;
R1_1	StringTie	exon	480978	481035	.	-	.	ID=Tcarb.14845.1.exon3;Parent=Tcarb.14845.1;
R1_1	StringTie	exon	480479	480901	.	-	.	ID=Tcarb.14845.1.exon4;Parent=Tcarb.14845.1;
R1_1	StringTie	CDS	481361	481423	.	-	0	ID=Tcarb.14845.1.cds;Parent=Tcarb.14845.1;
R1_1	StringTie	CDS	481117	481299	.	-	0	ID=Tcarb.14845.1.cds;Parent=Tcarb.14845.1;
R1_1	StringTie	CDS	480978	481035	.	-	0	ID=Tcarb.14845.1.cds;Parent=Tcarb.14845.1;
R1_1	StringTie	CDS	480479	480901	.	-	2	ID=Tcarb.14845.1.cds;Parent=Tcarb.14845.1;
R1_1	StringTie	gene	481576	482214	.	.	.	ID=Tcarb.14844;
R1_1	StringTie	mRNA	481576	482214	.	.	.	ID=Tcarb.14844.1;Parent=Tcarb.14844;TPM=3.683274
R1_1	StringTie	exon	481576	482214	.	.	.	ID=Tcarb.14844.1.exon1;Parent=Tcarb.14844.1;
R1_1	StringTie	CDS	481576	482214	.	.	0	ID=Tcarb.14844.1.cds;Parent=Tcarb.14844.1;
R1_1	StringTie	gene	484778	485009	.	.	.	ID=Tcarb.14846;
R1_1	StringTie	mRNA	484778	485009	.	.	.	ID=Tcarb.14846.1;Parent=Tcarb.14846;TPM=2.037807
R1_1	StringTie	exon	484778	485009	.	.	.	ID=Tcarb.14846.1.exon1;Parent=Tcarb.14846.1;
R1_1	StringTie	CDS	484778	485009	.	.	0	ID=Tcarb.14846.1.cds;Parent=Tcarb.14846.1;
R1_1	StringTie	gene	485337	489293	.	+	.	ID=Tcarb.14870;
R1_1	StringTie	mRNA	485337	489293	.	+	.	ID=Tcarb.14870.1;Parent=Tcarb.14870;TPM=671.489258
R1_1	StringTie	exon	485337	485451	.	+	.	ID=Tcarb.14870.1.exon1;Parent=Tcarb.14870.1;
R1_1	StringTie	exon	485569	485786	.	+	.	ID=Tcarb.14870.1.exon2;Parent=Tcarb.14870.1;
R1_1	StringTie	exon	487379	489293	.	+	.	ID=Tcarb.14870.1.exon3;Parent=Tcarb.14870.1;
R1_1	StringTie	CDS	485337	485451	.	+	0	ID=Tcarb.14870.1.cds;Parent=Tcarb.14870.1;
R1_1	StringTie	CDS	485569	485786	.	+	2	ID=Tcarb.14870.1.cds;Parent=Tcarb.14870.1;
R1_1	StringTie	CDS	487379	489293	.	+	0	ID=Tcarb.14870.1.cds;Parent=Tcarb.14870.1;
R1_1	StringTie	gene	487380	493412	.	-	.	ID=Tcarb.14871;
R1_1	StringTie	mRNA	487380	493412	.	-	.	ID=Tcarb.14871.1;Parent=Tcarb.14871;TPM=76.532166
R1_1	StringTie	exon	493037	493412	.	-	.	ID=Tcarb.14871.1.exon1;Parent=Tcarb.14871.1;
R1_1	StringTie	exon	492475	492659	.	-	.	ID=Tcarb.14871.1.exon2;Parent=Tcarb.14871.1;
R1_1	StringTie	exon	492159	492385	.	-	.	ID=Tcarb.14871.1.exon3;Parent=Tcarb.14871.1;
R1_1	StringTie	exon	491977	492067	.	-	.	ID=Tcarb.14871.1.exon4;Parent=Tcarb.14871.1;
R1_1	StringTie	exon	491710	491894	.	-	.	ID=Tcarb.14871.1.exon5;Parent=Tcarb.14871.1;
R1_1	StringTie	exon	491396	491588	.	-	.	ID=Tcarb.14871.1.exon6;Parent=Tcarb.14871.1;
R1_1	StringTie	exon	491167	491313	.	-	.	ID=Tcarb.14871.1.exon7;Parent=Tcarb.14871.1;
R1_1	StringTie	exon	490815	491046	.	-	.	ID=Tcarb.14871.1.exon8;Parent=Tcarb.14871.1;
R1_1	StringTie	exon	490470	490721	.	-	.	ID=Tcarb.14871.1.exon9;Parent=Tcarb.14871.1;
R1_1	StringTie	exon	490241	490397	.	-	.	ID=Tcarb.14871.1.exon10;Parent=Tcarb.14871.1;
R1_1	StringTie	exon	489837	490183	.	-	.	ID=Tcarb.14871.1.exon11;Parent=Tcarb.14871.1;
R1_1	StringTie	exon	487380	489698	.	-	.	ID=Tcarb.14871.1.exon12;Parent=Tcarb.14871.1;
R1_1	StringTie	CDS	493037	493412	.	-	0	ID=Tcarb.14871.1.cds;Parent=Tcarb.14871.1;
R1_1	StringTie	CDS	492475	492659	.	-	2	ID=Tcarb.14871.1.cds;Parent=Tcarb.14871.1;
R1_1	StringTie	CDS	492159	492385	.	-	0	ID=Tcarb.14871.1.cds;Parent=Tcarb.14871.1;
R1_1	StringTie	CDS	491977	492067	.	-	1	ID=Tcarb.14871.1.cds;Parent=Tcarb.14871.1;
R1_1	StringTie	CDS	491710	491894	.	-	0	ID=Tcarb.14871.1.cds;Parent=Tcarb.14871.1;
R1_1	StringTie	CDS	491396	491588	.	-	1	ID=Tcarb.14871.1.cds;Parent=Tcarb.14871.1;
R1_1	StringTie	CDS	491167	491313	.	-	0	ID=Tcarb.14871.1.cds;Parent=Tcarb.14871.1;
R1_1	StringTie	CDS	490815	491046	.	-	0	ID=Tcarb.14871.1.cds;Parent=Tcarb.14871.1;
R1_1	StringTie	CDS	490470	490721	.	-	2	ID=Tcarb.14871.1.cds;Parent=Tcarb.14871.1;
R1_1	StringTie	CDS	490241	490397	.	-	2	ID=Tcarb.14871.1.cds;Parent=Tcarb.14871.1;
R1_1	StringTie	CDS	489837	490183	.	-	1	ID=Tcarb.14871.1.cds;Parent=Tcarb.14871.1;
R1_1	StringTie	CDS	487380	489698	.	-	2	ID=Tcarb.14871.1.cds;Parent=Tcarb.14871.1;
R1_1	StringTie	mRNA	487380	493412	.	-	.	ID=Tcarb.14871.2;Parent=Tcarb.14871;TPM=40.845745
R1_1	StringTie	exon	493037	493412	.	-	.	ID=Tcarb.14871.2.exon1;Parent=Tcarb.14871.2;
R1_1	StringTie	exon	492475	492647	.	-	.	ID=Tcarb.14871.2.exon2;Parent=Tcarb.14871.2;
R1_1	StringTie	exon	492159	492385	.	-	.	ID=Tcarb.14871.2.exon3;Parent=Tcarb.14871.2;
R1_1	StringTie	exon	491977	492067	.	-	.	ID=Tcarb.14871.2.exon4;Parent=Tcarb.14871.2;
R1_1	StringTie	exon	491710	491894	.	-	.	ID=Tcarb.14871.2.exon5;Parent=Tcarb.14871.2;
R1_1	StringTie	exon	491396	491588	.	-	.	ID=Tcarb.14871.2.exon6;Parent=Tcarb.14871.2;
R1_1	StringTie	exon	491167	491313	.	-	.	ID=Tcarb.14871.2.exon7;Parent=Tcarb.14871.2;
R1_1	StringTie	exon	490815	491046	.	-	.	ID=Tcarb.14871.2.exon8;Parent=Tcarb.14871.2;
R1_1	StringTie	exon	490470	490721	.	-	.	ID=Tcarb.14871.2.exon9;Parent=Tcarb.14871.2;
R1_1	StringTie	exon	490241	490397	.	-	.	ID=Tcarb.14871.2.exon10;Parent=Tcarb.14871.2;
R1_1	StringTie	exon	489837	490183	.	-	.	ID=Tcarb.14871.2.exon11;Parent=Tcarb.14871.2;
R1_1	StringTie	exon	487380	489698	.	-	.	ID=Tcarb.14871.2.exon12;Parent=Tcarb.14871.2;
R1_1	StringTie	CDS	493037	493412	.	-	0	ID=Tcarb.14871.2.cds;Parent=Tcarb.14871.2;
R1_1	StringTie	CDS	492475	492647	.	-	2	ID=Tcarb.14871.2.cds;Parent=Tcarb.14871.2;
R1_1	StringTie	CDS	492159	492385	.	-	0	ID=Tcarb.14871.2.cds;Parent=Tcarb.14871.2;
R1_1	StringTie	CDS	491977	492067	.	-	1	ID=Tcarb.14871.2.cds;Parent=Tcarb.14871.2;
R1_1	StringTie	CDS	491710	491894	.	-	0	ID=Tcarb.14871.2.cds;Parent=Tcarb.14871.2;
R1_1	StringTie	CDS	491396	491588	.	-	1	ID=Tcarb.14871.2.cds;Parent=Tcarb.14871.2;
R1_1	StringTie	CDS	491167	491313	.	-	0	ID=Tcarb.14871.2.cds;Parent=Tcarb.14871.2;
R1_1	StringTie	CDS	490815	491046	.	-	0	ID=Tcarb.14871.2.cds;Parent=Tcarb.14871.2;
R1_1	StringTie	CDS	490470	490721	.	-	2	ID=Tcarb.14871.2.cds;Parent=Tcarb.14871.2;
R1_1	StringTie	CDS	490241	490397	.	-	2	ID=Tcarb.14871.2.cds;Parent=Tcarb.14871.2;
R1_1	StringTie	CDS	489837	490183	.	-	1	ID=Tcarb.14871.2.cds;Parent=Tcarb.14871.2;
R1_1	StringTie	CDS	487380	489698	.	-	2	ID=Tcarb.14871.2.cds;Parent=Tcarb.14871.2;
R1_1	StringTie	mRNA	487380	493412	.	-	.	ID=Tcarb.14871.3;Parent=Tcarb.14871;TPM=16.889193
R1_1	StringTie	exon	493037	493412	.	-	.	ID=Tcarb.14871.3.exon1;Parent=Tcarb.14871.3;
R1_1	StringTie	exon	492475	492647	.	-	.	ID=Tcarb.14871.3.exon2;Parent=Tcarb.14871.3;
R1_1	StringTie	exon	492159	492385	.	-	.	ID=Tcarb.14871.3.exon3;Parent=Tcarb.14871.3;
R1_1	StringTie	exon	491977	492067	.	-	.	ID=Tcarb.14871.3.exon4;Parent=Tcarb.14871.3;
R1_1	StringTie	exon	491710	491894	.	-	.	ID=Tcarb.14871.3.exon5;Parent=Tcarb.14871.3;
R1_1	StringTie	exon	491396	491588	.	-	.	ID=Tcarb.14871.3.exon6;Parent=Tcarb.14871.3;
R1_1	StringTie	exon	491167	491313	.	-	.	ID=Tcarb.14871.3.exon7;Parent=Tcarb.14871.3;
R1_1	StringTie	exon	490815	491046	.	-	.	ID=Tcarb.14871.3.exon8;Parent=Tcarb.14871.3;
R1_1	StringTie	exon	490470	490721	.	-	.	ID=Tcarb.14871.3.exon9;Parent=Tcarb.14871.3;
R1_1	StringTie	exon	489837	490397	.	-	.	ID=Tcarb.14871.3.exon10;Parent=Tcarb.14871.3;
R1_1	StringTie	exon	487380	489698	.	-	.	ID=Tcarb.14871.3.exon11;Parent=Tcarb.14871.3;
R1_1	StringTie	CDS	493037	493412	.	-	0	ID=Tcarb.14871.3.cds;Parent=Tcarb.14871.3;
R1_1	StringTie	CDS	492475	492647	.	-	2	ID=Tcarb.14871.3.cds;Parent=Tcarb.14871.3;
R1_1	StringTie	CDS	492159	492385	.	-	0	ID=Tcarb.14871.3.cds;Parent=Tcarb.14871.3;
R1_1	StringTie	CDS	491977	492067	.	-	1	ID=Tcarb.14871.3.cds;Parent=Tcarb.14871.3;
R1_1	StringTie	CDS	491710	491894	.	-	0	ID=Tcarb.14871.3.cds;Parent=Tcarb.14871.3;
R1_1	StringTie	CDS	491396	491588	.	-	1	ID=Tcarb.14871.3.cds;Parent=Tcarb.14871.3;
R1_1	StringTie	CDS	491167	491313	.	-	0	ID=Tcarb.14871.3.cds;Parent=Tcarb.14871.3;
R1_1	StringTie	CDS	490815	491046	.	-	0	ID=Tcarb.14871.3.cds;Parent=Tcarb.14871.3;
R1_1	StringTie	CDS	490470	490721	.	-	2	ID=Tcarb.14871.3.cds;Parent=Tcarb.14871.3;
R1_1	StringTie	CDS	489837	490397	.	-	2	ID=Tcarb.14871.3.cds;Parent=Tcarb.14871.3;
R1_1	StringTie	CDS	487380	489698	.	-	2	ID=Tcarb.14871.3.cds;Parent=Tcarb.14871.3;
R1_1	StringTie	gene	497280	497774	.	+	.	ID=Tcarb.14850;
R1_1	StringTie	mRNA	497280	497774	.	+	.	ID=Tcarb.14850.1;Parent=Tcarb.14850;TPM=3.017688
R1_1	StringTie	exon	497280	497385	.	+	.	ID=Tcarb.14850.1.exon1;Parent=Tcarb.14850.1;
R1_1	StringTie	exon	497646	497774	.	+	.	ID=Tcarb.14850.1.exon2;Parent=Tcarb.14850.1;
R1_1	StringTie	CDS	497280	497385	.	+	0	ID=Tcarb.14850.1.cds;Parent=Tcarb.14850.1;
R1_1	StringTie	CDS	497646	497774	.	+	2	ID=Tcarb.14850.1.cds;Parent=Tcarb.14850.1;
R1_1	StringTie	gene	505881	506136	.	.	.	ID=Tcarb.14851;
R1_1	StringTie	mRNA	505881	506136	.	.	.	ID=Tcarb.14851.1;Parent=Tcarb.14851;TPM=5.527975
R1_1	StringTie	exon	505881	506136	.	.	.	ID=Tcarb.14851.1.exon1;Parent=Tcarb.14851.1;
R1_1	StringTie	CDS	505881	506136	.	.	0	ID=Tcarb.14851.1.cds;Parent=Tcarb.14851.1;
R1_1	StringTie	gene	512618	513842	.	+	.	ID=Tcarb.14853;
R1_1	StringTie	mRNA	512618	513842	.	+	.	ID=Tcarb.14853.1;Parent=Tcarb.14853;TPM=2.634392
R1_1	StringTie	exon	512618	512957	.	+	.	ID=Tcarb.14853.1.exon1;Parent=Tcarb.14853.1;
R1_1	StringTie	exon	513588	513842	.	+	.	ID=Tcarb.14853.1.exon2;Parent=Tcarb.14853.1;
R1_1	StringTie	CDS	512618	512957	.	+	0	ID=Tcarb.14853.1.cds;Parent=Tcarb.14853.1;
R1_1	StringTie	CDS	513588	513842	.	+	2	ID=Tcarb.14853.1.cds;Parent=Tcarb.14853.1;
R1_1	StringTie	gene	513897	514745	.	+	.	ID=Tcarb.14852;
R1_1	StringTie	mRNA	513897	514745	.	+	.	ID=Tcarb.14852.1;Parent=Tcarb.14852;TPM=3.659219
R1_1	StringTie	exon	513897	514000	.	+	.	ID=Tcarb.14852.1.exon1;Parent=Tcarb.14852.1;
R1_1	StringTie	exon	514281	514448	.	+	.	ID=Tcarb.14852.1.exon2;Parent=Tcarb.14852.1;
R1_1	StringTie	exon	514695	514745	.	+	.	ID=Tcarb.14852.1.exon3;Parent=Tcarb.14852.1;
R1_1	StringTie	CDS	513897	514000	.	+	0	ID=Tcarb.14852.1.cds;Parent=Tcarb.14852.1;
R1_1	StringTie	CDS	514281	514448	.	+	1	ID=Tcarb.14852.1.cds;Parent=Tcarb.14852.1;
R1_1	StringTie	CDS	514695	514745	.	+	1	ID=Tcarb.14852.1.cds;Parent=Tcarb.14852.1;
R1_1	StringTie	gene	514802	515301	.	.	.	ID=Tcarb.14854;
R1_1	StringTie	mRNA	514802	515301	.	.	.	ID=Tcarb.14854.1;Parent=Tcarb.14854;TPM=7.241278
R1_1	StringTie	exon	514802	515301	.	.	.	ID=Tcarb.14854.1.exon1;Parent=Tcarb.14854.1;
R1_1	StringTie	CDS	514802	515301	.	.	0	ID=Tcarb.14854.1.cds;Parent=Tcarb.14854.1;
R1_1	StringTie	gene	515605	515882	.	.	.	ID=Tcarb.14855;
R1_1	StringTie	mRNA	515605	515882	.	.	.	ID=Tcarb.14855.1;Parent=Tcarb.14855;TPM=5.065000
R1_1	StringTie	exon	515605	515882	.	.	.	ID=Tcarb.14855.1.exon1;Parent=Tcarb.14855.1;
R1_1	StringTie	CDS	515605	515882	.	.	0	ID=Tcarb.14855.1.cds;Parent=Tcarb.14855.1;
R1_1	StringTie	gene	516183	516871	.	.	.	ID=Tcarb.14856;
R1_1	StringTie	mRNA	516183	516871	.	.	.	ID=Tcarb.14856.1;Parent=Tcarb.14856;TPM=15.102600
R1_1	StringTie	exon	516183	516871	.	.	.	ID=Tcarb.14856.1.exon1;Parent=Tcarb.14856.1;
R1_1	StringTie	CDS	516183	516871	.	.	0	ID=Tcarb.14856.1.cds;Parent=Tcarb.14856.1;
R1_1	StringTie	gene	522709	524791	.	+	.	ID=Tcarb.14859;
R1_1	StringTie	mRNA	522709	524791	.	+	.	ID=Tcarb.14859.1;Parent=Tcarb.14859;TPM=2.049421
R1_1	StringTie	exon	522709	522882	.	+	.	ID=Tcarb.14859.1.exon1;Parent=Tcarb.14859.1;
R1_1	StringTie	exon	523376	523753	.	+	.	ID=Tcarb.14859.1.exon2;Parent=Tcarb.14859.1;
R1_1	StringTie	exon	523837	524534	.	+	.	ID=Tcarb.14859.1.exon3;Parent=Tcarb.14859.1;
R1_1	StringTie	exon	524610	524791	.	+	.	ID=Tcarb.14859.1.exon4;Parent=Tcarb.14859.1;
R1_1	StringTie	CDS	522709	522882	.	+	0	ID=Tcarb.14859.1.cds;Parent=Tcarb.14859.1;
R1_1	StringTie	CDS	523376	523753	.	+	0	ID=Tcarb.14859.1.cds;Parent=Tcarb.14859.1;
R1_1	StringTie	CDS	523837	524534	.	+	0	ID=Tcarb.14859.1.cds;Parent=Tcarb.14859.1;
R1_1	StringTie	CDS	524610	524791	.	+	1	ID=Tcarb.14859.1.cds;Parent=Tcarb.14859.1;
R1_1	StringTie	mRNA	522709	524791	.	+	.	ID=Tcarb.14859.2;Parent=Tcarb.14859;TPM=9.786627
R1_1	StringTie	exon	522709	522882	.	+	.	ID=Tcarb.14859.2.exon1;Parent=Tcarb.14859.2;
R1_1	StringTie	exon	523376	523753	.	+	.	ID=Tcarb.14859.2.exon2;Parent=Tcarb.14859.2;
R1_1	StringTie	exon	523837	524791	.	+	.	ID=Tcarb.14859.2.exon3;Parent=Tcarb.14859.2;
R1_1	StringTie	CDS	522709	522882	.	+	0	ID=Tcarb.14859.2.cds;Parent=Tcarb.14859.2;
R1_1	StringTie	CDS	523376	523753	.	+	0	ID=Tcarb.14859.2.cds;Parent=Tcarb.14859.2;
R1_1	StringTie	CDS	523837	524791	.	+	0	ID=Tcarb.14859.2.cds;Parent=Tcarb.14859.2;
R1_1	StringTie	gene	526750	526969	.	.	.	ID=Tcarb.14857;
R1_1	StringTie	mRNA	526750	526969	.	.	.	ID=Tcarb.14857.1;Parent=Tcarb.14857;TPM=2.063001
R1_1	StringTie	exon	526750	526969	.	.	.	ID=Tcarb.14857.1.exon1;Parent=Tcarb.14857.1;
R1_1	StringTie	CDS	526750	526969	.	.	0	ID=Tcarb.14857.1.cds;Parent=Tcarb.14857.1;
R1_1	StringTie	gene	527206	527753	.	.	.	ID=Tcarb.14858;
R1_1	StringTie	mRNA	527206	527753	.	.	.	ID=Tcarb.14858.1;Parent=Tcarb.14858;TPM=2.507643
R1_1	StringTie	exon	527206	527753	.	.	.	ID=Tcarb.14858.1.exon1;Parent=Tcarb.14858.1;
R1_1	StringTie	CDS	527206	527753	.	.	0	ID=Tcarb.14858.1.cds;Parent=Tcarb.14858.1;
R1_1	StringTie	gene	534520	534759	.	.	.	ID=Tcarb.14860;
R1_1	StringTie	mRNA	534520	534759	.	.	.	ID=Tcarb.14860.1;Parent=Tcarb.14860;TPM=4.826205
R1_1	StringTie	exon	534520	534759	.	.	.	ID=Tcarb.14860.1.exon1;Parent=Tcarb.14860.1;
R1_1	StringTie	CDS	534520	534759	.	.	0	ID=Tcarb.14860.1.cds;Parent=Tcarb.14860.1;
R1_1	StringTie	gene	543329	543551	.	.	.	ID=Tcarb.14861;
R1_1	StringTie	mRNA	543329	543551	.	.	.	ID=Tcarb.14861.1;Parent=Tcarb.14861;TPM=2.070582
R1_1	StringTie	exon	543329	543551	.	.	.	ID=Tcarb.14861.1.exon1;Parent=Tcarb.14861.1;
R1_1	StringTie	CDS	543329	543551	.	.	0	ID=Tcarb.14861.1.cds;Parent=Tcarb.14861.1;
R1_1	StringTie	gene	548534	548869	.	.	.	ID=Tcarb.14862;
R1_1	StringTie	mRNA	548534	548869	.	.	.	ID=Tcarb.14862.1;Parent=Tcarb.14862;TPM=2.108240
R1_1	StringTie	exon	548534	548869	.	.	.	ID=Tcarb.14862.1.exon1;Parent=Tcarb.14862.1;
R1_1	StringTie	CDS	548534	548869	.	.	0	ID=Tcarb.14862.1.cds;Parent=Tcarb.14862.1;
R1_1	StringTie	gene	580875	581140	.	.	.	ID=Tcarb.14863;
R1_1	StringTie	mRNA	580875	581140	.	.	.	ID=Tcarb.14863.1;Parent=Tcarb.14863;TPM=2.666003
R1_1	StringTie	exon	580875	581140	.	.	.	ID=Tcarb.14863.1.exon1;Parent=Tcarb.14863.1;
R1_1	StringTie	CDS	580875	581140	.	.	0	ID=Tcarb.14863.1.cds;Parent=Tcarb.14863.1;
R1_1	StringTie	gene	595566	595796	.	.	.	ID=Tcarb.14864;
R1_1	StringTie	mRNA	595566	595796	.	.	.	ID=Tcarb.14864.1;Parent=Tcarb.14864;TPM=2.046628
R1_1	StringTie	exon	595566	595796	.	.	.	ID=Tcarb.14864.1.exon1;Parent=Tcarb.14864.1;
R1_1	StringTie	CDS	595566	595796	.	.	0	ID=Tcarb.14864.1.cds;Parent=Tcarb.14864.1;
R1_1	StringTie	gene	631724	631958	.	.	.	ID=Tcarb.14865;
R1_1	StringTie	mRNA	631724	631958	.	.	.	ID=Tcarb.14865.1;Parent=Tcarb.14865;TPM=2.987511
R1_1	StringTie	exon	631724	631958	.	.	.	ID=Tcarb.14865.1.exon1;Parent=Tcarb.14865.1;
R1_1	StringTie	CDS	631724	631958	.	.	0	ID=Tcarb.14865.1.cds;Parent=Tcarb.14865.1;
R1_1	StringTie	gene	649371	649619	.	.	.	ID=Tcarb.14866;
R1_1	StringTie	mRNA	649371	649619	.	.	.	ID=Tcarb.14866.1;Parent=Tcarb.14866;TPM=3.784701
R1_1	StringTie	exon	649371	649619	.	.	.	ID=Tcarb.14866.1.exon1;Parent=Tcarb.14866.1;
R1_1	StringTie	CDS	649371	649619	.	.	0	ID=Tcarb.14866.1.cds;Parent=Tcarb.14866.1;
R1_1	StringTie	gene	652933	653176	.	.	.	ID=Tcarb.14867;
R1_1	StringTie	mRNA	652933	653176	.	.	.	ID=Tcarb.14867.1;Parent=Tcarb.14867;TPM=2.906379
R1_1	StringTie	exon	652933	653176	.	.	.	ID=Tcarb.14867.1.exon1;Parent=Tcarb.14867.1;
R1_1	StringTie	CDS	652933	653176	.	.	0	ID=Tcarb.14867.1.cds;Parent=Tcarb.14867.1;
R1_1	StringTie	gene	709319	755539	.	+	.	ID=Tcarb.14868;
R1_1	StringTie	mRNA	709319	755539	.	+	.	ID=Tcarb.14868.1;Parent=Tcarb.14868;TPM=1.978122
R1_1	StringTie	exon	709319	709530	.	+	.	ID=Tcarb.14868.1.exon1;Parent=Tcarb.14868.1;
R1_1	StringTie	exon	755513	755539	.	+	.	ID=Tcarb.14868.1.exon2;Parent=Tcarb.14868.1;
R1_1	StringTie	CDS	709319	709530	.	+	0	ID=Tcarb.14868.1.cds;Parent=Tcarb.14868.1;
R1_1	StringTie	CDS	755513	755539	.	+	1	ID=Tcarb.14868.1.cds;Parent=Tcarb.14868.1;
R1_1	StringTie	gene	733250	733501	.	.	.	ID=Tcarb.14869;
R1_1	StringTie	mRNA	733250	733501	.	.	.	ID=Tcarb.14869.1;Parent=Tcarb.14869;TPM=2.814114
R1_1	StringTie	exon	733250	733501	.	.	.	ID=Tcarb.14869.1.exon1;Parent=Tcarb.14869.1;
R1_1	StringTie	CDS	733250	733501	.	.	0	ID=Tcarb.14869.1.cds;Parent=Tcarb.14869.1;
R1_1	StringTie	gene	787377	1319645	.	+	.	ID=Tcarb.14884;
R1_1	StringTie	mRNA	787377	1319645	.	+	.	ID=Tcarb.14884.1;Parent=Tcarb.14884;TPM=10.912601
R1_1	StringTie	exon	787377	788005	.	+	.	ID=Tcarb.14884.1.exon1;Parent=Tcarb.14884.1;
R1_1	StringTie	exon	869115	869765	.	+	.	ID=Tcarb.14884.1.exon2;Parent=Tcarb.14884.1;
R1_1	StringTie	exon	1112792	1112961	.	+	.	ID=Tcarb.14884.1.exon3;Parent=Tcarb.14884.1;
R1_1	StringTie	exon	1185572	1185654	.	+	.	ID=Tcarb.14884.1.exon4;Parent=Tcarb.14884.1;
R1_1	StringTie	exon	1226215	1226263	.	+	.	ID=Tcarb.14884.1.exon5;Parent=Tcarb.14884.1;
R1_1	StringTie	exon	1294392	1294597	.	+	.	ID=Tcarb.14884.1.exon6;Parent=Tcarb.14884.1;
R1_1	StringTie	exon	1299412	1299540	.	+	.	ID=Tcarb.14884.1.exon7;Parent=Tcarb.14884.1;
R1_1	StringTie	exon	1300444	1300720	.	+	.	ID=Tcarb.14884.1.exon8;Parent=Tcarb.14884.1;
R1_1	StringTie	exon	1303188	1303280	.	+	.	ID=Tcarb.14884.1.exon9;Parent=Tcarb.14884.1;
R1_1	StringTie	exon	1307191	1307313	.	+	.	ID=Tcarb.14884.1.exon10;Parent=Tcarb.14884.1;
R1_1	StringTie	exon	1308373	1308603	.	+	.	ID=Tcarb.14884.1.exon11;Parent=Tcarb.14884.1;
R1_1	StringTie	exon	1310902	1311052	.	+	.	ID=Tcarb.14884.1.exon12;Parent=Tcarb.14884.1;
R1_1	StringTie	exon	1313850	1316200	.	+	.	ID=Tcarb.14884.1.exon13;Parent=Tcarb.14884.1;
R1_1	StringTie	CDS	787377	788005	.	+	0	ID=Tcarb.14884.1.cds;Parent=Tcarb.14884.1;
R1_1	StringTie	CDS	869115	869765	.	+	1	ID=Tcarb.14884.1.cds;Parent=Tcarb.14884.1;
R1_1	StringTie	CDS	1112792	1112961	.	+	1	ID=Tcarb.14884.1.cds;Parent=Tcarb.14884.1;
R1_1	StringTie	CDS	1185572	1185654	.	+	2	ID=Tcarb.14884.1.cds;Parent=Tcarb.14884.1;
R1_1	StringTie	CDS	1226215	1226263	.	+	0	ID=Tcarb.14884.1.cds;Parent=Tcarb.14884.1;
R1_1	StringTie	CDS	1294392	1294597	.	+	2	ID=Tcarb.14884.1.cds;Parent=Tcarb.14884.1;
R1_1	StringTie	CDS	1299412	1299540	.	+	0	ID=Tcarb.14884.1.cds;Parent=Tcarb.14884.1;
R1_1	StringTie	CDS	1300444	1300720	.	+	0	ID=Tcarb.14884.1.cds;Parent=Tcarb.14884.1;
R1_1	StringTie	CDS	1303188	1303280	.	+	2	ID=Tcarb.14884.1.cds;Parent=Tcarb.14884.1;
R1_1	StringTie	CDS	1307191	1307313	.	+	2	ID=Tcarb.14884.1.cds;Parent=Tcarb.14884.1;
R1_1	StringTie	CDS	1308373	1308603	.	+	2	ID=Tcarb.14884.1.cds;Parent=Tcarb.14884.1;
R1_1	StringTie	CDS	1310902	1311052	.	+	2	ID=Tcarb.14884.1.cds;Parent=Tcarb.14884.1;
R1_1	StringTie	CDS	1313850	1316200	.	+	1	ID=Tcarb.14884.1.cds;Parent=Tcarb.14884.1;
R1_1	StringTie	mRNA	787377	1319645	.	+	.	ID=Tcarb.14884.2;Parent=Tcarb.14884;TPM=18.368046
R1_1	StringTie	exon	1251128	1253367	.	+	.	ID=Tcarb.14884.2.exon1;Parent=Tcarb.14884.2;
R1_1	StringTie	exon	1294392	1294597	.	+	.	ID=Tcarb.14884.2.exon2;Parent=Tcarb.14884.2;
R1_1	StringTie	exon	1299412	1299540	.	+	.	ID=Tcarb.14884.2.exon3;Parent=Tcarb.14884.2;
R1_1	StringTie	exon	1300444	1300711	.	+	.	ID=Tcarb.14884.2.exon4;Parent=Tcarb.14884.2;
R1_1	StringTie	exon	1303188	1303280	.	+	.	ID=Tcarb.14884.2.exon5;Parent=Tcarb.14884.2;
R1_1	StringTie	exon	1304239	1304280	.	+	.	ID=Tcarb.14884.2.exon6;Parent=Tcarb.14884.2;
R1_1	StringTie	exon	1307191	1307313	.	+	.	ID=Tcarb.14884.2.exon7;Parent=Tcarb.14884.2;
R1_1	StringTie	exon	1308373	1308603	.	+	.	ID=Tcarb.14884.2.exon8;Parent=Tcarb.14884.2;
R1_1	StringTie	exon	1310902	1311052	.	+	.	ID=Tcarb.14884.2.exon9;Parent=Tcarb.14884.2;
R1_1	StringTie	exon	1313850	1316200	.	+	.	ID=Tcarb.14884.2.exon10;Parent=Tcarb.14884.2;
R1_1	StringTie	CDS	1251128	1253367	.	+	0	ID=Tcarb.14884.2.cds;Parent=Tcarb.14884.2;
R1_1	StringTie	CDS	1294392	1294597	.	+	1	ID=Tcarb.14884.2.cds;Parent=Tcarb.14884.2;
R1_1	StringTie	CDS	1299412	1299540	.	+	2	ID=Tcarb.14884.2.cds;Parent=Tcarb.14884.2;
R1_1	StringTie	CDS	1300444	1300711	.	+	2	ID=Tcarb.14884.2.cds;Parent=Tcarb.14884.2;
R1_1	StringTie	CDS	1303188	1303280	.	+	1	ID=Tcarb.14884.2.cds;Parent=Tcarb.14884.2;
R1_1	StringTie	CDS	1304239	1304280	.	+	1	ID=Tcarb.14884.2.cds;Parent=Tcarb.14884.2;
R1_1	StringTie	CDS	1307191	1307313	.	+	1	ID=Tcarb.14884.2.cds;Parent=Tcarb.14884.2;
R1_1	StringTie	CDS	1308373	1308603	.	+	1	ID=Tcarb.14884.2.cds;Parent=Tcarb.14884.2;
R1_1	StringTie	CDS	1310902	1311052	.	+	1	ID=Tcarb.14884.2.cds;Parent=Tcarb.14884.2;
R1_1	StringTie	CDS	1313850	1316200	.	+	0	ID=Tcarb.14884.2.cds;Parent=Tcarb.14884.2;
R1_1	StringTie	mRNA	787377	1319645	.	+	.	ID=Tcarb.14884.3;Parent=Tcarb.14884;TPM=17.271984
R1_1	StringTie	exon	1251128	1253367	.	+	.	ID=Tcarb.14884.3.exon1;Parent=Tcarb.14884.3;
R1_1	StringTie	exon	1294392	1294597	.	+	.	ID=Tcarb.14884.3.exon2;Parent=Tcarb.14884.3;
R1_1	StringTie	exon	1299412	1299540	.	+	.	ID=Tcarb.14884.3.exon3;Parent=Tcarb.14884.3;
R1_1	StringTie	exon	1300444	1300720	.	+	.	ID=Tcarb.14884.3.exon4;Parent=Tcarb.14884.3;
R1_1	StringTie	exon	1303188	1303280	.	+	.	ID=Tcarb.14884.3.exon5;Parent=Tcarb.14884.3;
R1_1	StringTie	exon	1304239	1304280	.	+	.	ID=Tcarb.14884.3.exon6;Parent=Tcarb.14884.3;
R1_1	StringTie	exon	1307191	1307313	.	+	.	ID=Tcarb.14884.3.exon7;Parent=Tcarb.14884.3;
R1_1	StringTie	exon	1308373	1308603	.	+	.	ID=Tcarb.14884.3.exon8;Parent=Tcarb.14884.3;
R1_1	StringTie	exon	1310902	1311052	.	+	.	ID=Tcarb.14884.3.exon9;Parent=Tcarb.14884.3;
R1_1	StringTie	exon	1313850	1316200	.	+	.	ID=Tcarb.14884.3.exon10;Parent=Tcarb.14884.3;
R1_1	StringTie	CDS	1251128	1253367	.	+	0	ID=Tcarb.14884.3.cds;Parent=Tcarb.14884.3;
R1_1	StringTie	CDS	1294392	1294597	.	+	1	ID=Tcarb.14884.3.cds;Parent=Tcarb.14884.3;
R1_1	StringTie	CDS	1299412	1299540	.	+	2	ID=Tcarb.14884.3.cds;Parent=Tcarb.14884.3;
R1_1	StringTie	CDS	1300444	1300720	.	+	2	ID=Tcarb.14884.3.cds;Parent=Tcarb.14884.3;
R1_1	StringTie	CDS	1303188	1303280	.	+	1	ID=Tcarb.14884.3.cds;Parent=Tcarb.14884.3;
R1_1	StringTie	CDS	1304239	1304280	.	+	1	ID=Tcarb.14884.3.cds;Parent=Tcarb.14884.3;
R1_1	StringTie	CDS	1307191	1307313	.	+	1	ID=Tcarb.14884.3.cds;Parent=Tcarb.14884.3;
R1_1	StringTie	CDS	1308373	1308603	.	+	1	ID=Tcarb.14884.3.cds;Parent=Tcarb.14884.3;
R1_1	StringTie	CDS	1310902	1311052	.	+	1	ID=Tcarb.14884.3.cds;Parent=Tcarb.14884.3;
R1_1	StringTie	CDS	1313850	1316200	.	+	0	ID=Tcarb.14884.3.cds;Parent=Tcarb.14884.3;
R1_1	StringTie	mRNA	787377	1319645	.	+	.	ID=Tcarb.14884.4;Parent=Tcarb.14884;TPM=13.055283
R1_1	StringTie	exon	1251128	1253367	.	+	.	ID=Tcarb.14884.4.exon1;Parent=Tcarb.14884.4;
R1_1	StringTie	exon	1294392	1294597	.	+	.	ID=Tcarb.14884.4.exon2;Parent=Tcarb.14884.4;
R1_1	StringTie	exon	1299412	1299540	.	+	.	ID=Tcarb.14884.4.exon3;Parent=Tcarb.14884.4;
R1_1	StringTie	exon	1300444	1300720	.	+	.	ID=Tcarb.14884.4.exon4;Parent=Tcarb.14884.4;
R1_1	StringTie	exon	1303188	1303280	.	+	.	ID=Tcarb.14884.4.exon5;Parent=Tcarb.14884.4;
R1_1	StringTie	exon	1304239	1304268	.	+	.	ID=Tcarb.14884.4.exon6;Parent=Tcarb.14884.4;
R1_1	StringTie	exon	1307191	1307313	.	+	.	ID=Tcarb.14884.4.exon7;Parent=Tcarb.14884.4;
R1_1	StringTie	exon	1308373	1308603	.	+	.	ID=Tcarb.14884.4.exon8;Parent=Tcarb.14884.4;
R1_1	StringTie	exon	1310902	1311052	.	+	.	ID=Tcarb.14884.4.exon9;Parent=Tcarb.14884.4;
R1_1	StringTie	exon	1313850	1316200	.	+	.	ID=Tcarb.14884.4.exon10;Parent=Tcarb.14884.4;
R1_1	StringTie	CDS	1251128	1253367	.	+	0	ID=Tcarb.14884.4.cds;Parent=Tcarb.14884.4;
R1_1	StringTie	CDS	1294392	1294597	.	+	1	ID=Tcarb.14884.4.cds;Parent=Tcarb.14884.4;
R1_1	StringTie	CDS	1299412	1299540	.	+	2	ID=Tcarb.14884.4.cds;Parent=Tcarb.14884.4;
R1_1	StringTie	CDS	1300444	1300720	.	+	2	ID=Tcarb.14884.4.cds;Parent=Tcarb.14884.4;
R1_1	StringTie	CDS	1303188	1303280	.	+	1	ID=Tcarb.14884.4.cds;Parent=Tcarb.14884.4;
R1_1	StringTie	CDS	1304239	1304268	.	+	1	ID=Tcarb.14884.4.cds;Parent=Tcarb.14884.4;
R1_1	StringTie	CDS	1307191	1307313	.	+	1	ID=Tcarb.14884.4.cds;Parent=Tcarb.14884.4;
R1_1	StringTie	CDS	1308373	1308603	.	+	1	ID=Tcarb.14884.4.cds;Parent=Tcarb.14884.4;
R1_1	StringTie	CDS	1310902	1311052	.	+	1	ID=Tcarb.14884.4.cds;Parent=Tcarb.14884.4;
R1_1	StringTie	CDS	1313850	1316200	.	+	0	ID=Tcarb.14884.4.cds;Parent=Tcarb.14884.4;
R1_1	StringTie	mRNA	787377	1319645	.	+	.	ID=Tcarb.14884.5;Parent=Tcarb.14884;TPM=3.359586
R1_1	StringTie	exon	787377	788005	.	+	.	ID=Tcarb.14884.5.exon1;Parent=Tcarb.14884.5;
R1_1	StringTie	exon	862935	863736	.	+	.	ID=Tcarb.14884.5.exon2;Parent=Tcarb.14884.5;
R1_1	StringTie	exon	869115	869765	.	+	.	ID=Tcarb.14884.5.exon3;Parent=Tcarb.14884.5;
R1_1	StringTie	exon	999424	999491	.	+	.	ID=Tcarb.14884.5.exon4;Parent=Tcarb.14884.5;
R1_1	StringTie	exon	1038505	1039171	.	+	.	ID=Tcarb.14884.5.exon5;Parent=Tcarb.14884.5;
R1_1	StringTie	CDS	787377	788005	.	+	0	ID=Tcarb.14884.5.cds;Parent=Tcarb.14884.5;
R1_1	StringTie	CDS	862935	863736	.	+	1	ID=Tcarb.14884.5.cds;Parent=Tcarb.14884.5;
R1_1	StringTie	CDS	869115	869765	.	+	0	ID=Tcarb.14884.5.cds;Parent=Tcarb.14884.5;
R1_1	StringTie	CDS	999424	999491	.	+	0	ID=Tcarb.14884.5.cds;Parent=Tcarb.14884.5;
R1_1	StringTie	CDS	1038505	1039171	.	+	1	ID=Tcarb.14884.5.cds;Parent=Tcarb.14884.5;
R1_1	StringTie	mRNA	787377	1319645	.	+	.	ID=Tcarb.14884.6;Parent=Tcarb.14884;TPM=9.801550
R1_1	StringTie	exon	787377	788005	.	+	.	ID=Tcarb.14884.6.exon1;Parent=Tcarb.14884.6;
R1_1	StringTie	exon	869115	869765	.	+	.	ID=Tcarb.14884.6.exon2;Parent=Tcarb.14884.6;
R1_1	StringTie	exon	999424	1000025	.	+	.	ID=Tcarb.14884.6.exon3;Parent=Tcarb.14884.6;
R1_1	StringTie	CDS	787377	788005	.	+	0	ID=Tcarb.14884.6.cds;Parent=Tcarb.14884.6;
R1_1	StringTie	CDS	869115	869765	.	+	1	ID=Tcarb.14884.6.cds;Parent=Tcarb.14884.6;
R1_1	StringTie	CDS	999424	1000025	.	+	1	ID=Tcarb.14884.6.cds;Parent=Tcarb.14884.6;
R1_1	StringTie	mRNA	787377	1319645	.	+	.	ID=Tcarb.14884.7;Parent=Tcarb.14884;TPM=49.373066
R1_1	StringTie	exon	1281545	1282447	.	+	.	ID=Tcarb.14884.7.exon1;Parent=Tcarb.14884.7;
R1_1	StringTie	exon	1317063	1319122	.	+	.	ID=Tcarb.14884.7.exon2;Parent=Tcarb.14884.7;
R1_1	StringTie	CDS	1281545	1282447	.	+	0	ID=Tcarb.14884.7.cds;Parent=Tcarb.14884.7;
R1_1	StringTie	CDS	1317063	1319122	.	+	0	ID=Tcarb.14884.7.cds;Parent=Tcarb.14884.7;
R1_1	StringTie	mRNA	787377	1319645	.	+	.	ID=Tcarb.14884.8;Parent=Tcarb.14884;TPM=17.422102
R1_1	StringTie	exon	1319397	1319645	.	+	.	ID=Tcarb.14884.8.exon1;Parent=Tcarb.14884.8;
R1_1	StringTie	CDS	1319397	1319645	.	+	0	ID=Tcarb.14884.8.cds;Parent=Tcarb.14884.8;
R1_1	StringTie	gene	910199	910790	.	+	.	ID=Tcarb.14885;
R1_1	StringTie	mRNA	910199	910790	.	+	.	ID=Tcarb.14885.1;Parent=Tcarb.14885;TPM=2.329895
R1_1	StringTie	exon	910199	910298	.	+	.	ID=Tcarb.14885.1.exon1;Parent=Tcarb.14885.1;
R1_1	StringTie	exon	910655	910790	.	+	.	ID=Tcarb.14885.1.exon2;Parent=Tcarb.14885.1;
R1_1	StringTie	CDS	910199	910298	.	+	0	ID=Tcarb.14885.1.cds;Parent=Tcarb.14885.1;
R1_1	StringTie	CDS	910655	910790	.	+	2	ID=Tcarb.14885.1.cds;Parent=Tcarb.14885.1;
R1_1	StringTie	gene	912104	912414	.	.	.	ID=Tcarb.14887;
R1_1	StringTie	mRNA	912104	912414	.	.	.	ID=Tcarb.14887.1;Parent=Tcarb.14887;TPM=12.918863
R1_1	StringTie	exon	912104	912414	.	.	.	ID=Tcarb.14887.1.exon1;Parent=Tcarb.14887.1;
R1_1	StringTie	CDS	912104	912414	.	.	0	ID=Tcarb.14887.1.cds;Parent=Tcarb.14887.1;
R1_1	StringTie	gene	941469	982753	.	-	.	ID=Tcarb.14883;
R1_1	StringTie	mRNA	941469	982753	.	-	.	ID=Tcarb.14883.1;Parent=Tcarb.14883;TPM=3.079385
R1_1	StringTie	exon	982034	982753	.	-	.	ID=Tcarb.14883.1.exon1;Parent=Tcarb.14883.1;
R1_1	StringTie	exon	941469	941904	.	-	.	ID=Tcarb.14883.1.exon2;Parent=Tcarb.14883.1;
R1_1	StringTie	CDS	982034	982753	.	-	0	ID=Tcarb.14883.1.cds;Parent=Tcarb.14883.1;
R1_1	StringTie	CDS	941469	941904	.	-	0	ID=Tcarb.14883.1.cds;Parent=Tcarb.14883.1;
R1_1	StringTie	gene	962488	963784	.	.	.	ID=Tcarb.14888;
R1_1	StringTie	mRNA	962488	963784	.	.	.	ID=Tcarb.14888.1;Parent=Tcarb.14888;TPM=12.236035
R1_1	StringTie	exon	962488	963784	.	.	.	ID=Tcarb.14888.1.exon1;Parent=Tcarb.14888.1;
R1_1	StringTie	CDS	962488	963784	.	.	0	ID=Tcarb.14888.1.cds;Parent=Tcarb.14888.1;
R1_1	StringTie	gene	1234062	1235146	.	.	.	ID=Tcarb.14886;
R1_1	StringTie	mRNA	1234062	1235146	.	.	.	ID=Tcarb.14886.1;Parent=Tcarb.14886;TPM=15.183868
R1_1	StringTie	exon	1234062	1235146	.	.	.	ID=Tcarb.14886.1.exon1;Parent=Tcarb.14886.1;
R1_1	StringTie	CDS	1234062	1235146	.	.	0	ID=Tcarb.14886.1.cds;Parent=Tcarb.14886.1;
R1_1	StringTie	gene	1319923	1321289	.	.	.	ID=Tcarb.14872;
R1_1	StringTie	mRNA	1319923	1321289	.	.	.	ID=Tcarb.14872.1;Parent=Tcarb.14872;TPM=58.374153
R1_1	StringTie	exon	1319923	1321289	.	.	.	ID=Tcarb.14872.1.exon1;Parent=Tcarb.14872.1;
R1_1	StringTie	CDS	1319923	1321289	.	.	0	ID=Tcarb.14872.1.cds;Parent=Tcarb.14872.1;
R1_1	StringTie	gene	1321407	1324659	.	+	.	ID=Tcarb.14873;
R1_1	StringTie	mRNA	1321407	1324659	.	+	.	ID=Tcarb.14873.1;Parent=Tcarb.14873;TPM=7.786179
R1_1	StringTie	exon	1321407	1322206	.	+	.	ID=Tcarb.14873.1.exon1;Parent=Tcarb.14873.1;
R1_1	StringTie	exon	1322479	1324659	.	+	.	ID=Tcarb.14873.1.exon2;Parent=Tcarb.14873.1;
R1_1	StringTie	CDS	1321407	1322206	.	+	0	ID=Tcarb.14873.1.cds;Parent=Tcarb.14873.1;
R1_1	StringTie	CDS	1322479	1324659	.	+	1	ID=Tcarb.14873.1.cds;Parent=Tcarb.14873.1;
R1_1	StringTie	mRNA	1321407	1324659	.	+	.	ID=Tcarb.14873.2;Parent=Tcarb.14873;TPM=10.697573
R1_1	StringTie	exon	1321407	1324659	.	+	.	ID=Tcarb.14873.2.exon1;Parent=Tcarb.14873.2;
R1_1	StringTie	CDS	1321407	1324659	.	+	0	ID=Tcarb.14873.2.cds;Parent=Tcarb.14873.2;
R1_1	StringTie	gene	1324726	1326150	.	.	.	ID=Tcarb.14874;
R1_1	StringTie	mRNA	1324726	1326150	.	.	.	ID=Tcarb.14874.1;Parent=Tcarb.14874;TPM=18.205833
R1_1	StringTie	exon	1324726	1326150	.	.	.	ID=Tcarb.14874.1.exon1;Parent=Tcarb.14874.1;
R1_1	StringTie	CDS	1324726	1326150	.	.	0	ID=Tcarb.14874.1.cds;Parent=Tcarb.14874.1;
R1_1	StringTie	gene	1326862	1329577	.	+	.	ID=Tcarb.14876;
R1_1	StringTie	mRNA	1326862	1329577	.	+	.	ID=Tcarb.14876.1;Parent=Tcarb.14876;TPM=8.908845
R1_1	StringTie	exon	1326862	1327524	.	+	.	ID=Tcarb.14876.1.exon1;Parent=Tcarb.14876.1;
R1_1	StringTie	exon	1327652	1327880	.	+	.	ID=Tcarb.14876.1.exon2;Parent=Tcarb.14876.1;
R1_1	StringTie	exon	1328014	1328290	.	+	.	ID=Tcarb.14876.1.exon3;Parent=Tcarb.14876.1;
R1_1	StringTie	exon	1328404	1328623	.	+	.	ID=Tcarb.14876.1.exon4;Parent=Tcarb.14876.1;
R1_1	StringTie	exon	1328693	1329577	.	+	.	ID=Tcarb.14876.1.exon5;Parent=Tcarb.14876.1;
R1_1	StringTie	CDS	1326862	1327524	.	+	0	ID=Tcarb.14876.1.cds;Parent=Tcarb.14876.1;
R1_1	StringTie	CDS	1327652	1327880	.	+	0	ID=Tcarb.14876.1.cds;Parent=Tcarb.14876.1;
R1_1	StringTie	CDS	1328014	1328290	.	+	2	ID=Tcarb.14876.1.cds;Parent=Tcarb.14876.1;
R1_1	StringTie	CDS	1328404	1328623	.	+	1	ID=Tcarb.14876.1.cds;Parent=Tcarb.14876.1;
R1_1	StringTie	CDS	1328693	1329577	.	+	0	ID=Tcarb.14876.1.cds;Parent=Tcarb.14876.1;
R1_1	StringTie	gene	1330060	1330311	.	.	.	ID=Tcarb.14875;
R1_1	StringTie	mRNA	1330060	1330311	.	.	.	ID=Tcarb.14875.1;Parent=Tcarb.14875;TPM=2.307573
R1_1	StringTie	exon	1330060	1330311	.	.	.	ID=Tcarb.14875.1.exon1;Parent=Tcarb.14875.1;
R1_1	StringTie	CDS	1330060	1330311	.	.	0	ID=Tcarb.14875.1.cds;Parent=Tcarb.14875.1;
R1_1	StringTie	gene	1330368	1332332	.	-	.	ID=Tcarb.14877;
R1_1	StringTie	mRNA	1330368	1332332	.	-	.	ID=Tcarb.14877.1;Parent=Tcarb.14877;TPM=10.422820
R1_1	StringTie	exon	1332051	1332332	.	-	.	ID=Tcarb.14877.1.exon1;Parent=Tcarb.14877.1;
R1_1	StringTie	exon	1331607	1331782	.	-	.	ID=Tcarb.14877.1.exon2;Parent=Tcarb.14877.1;
R1_1	StringTie	exon	1331263	1331518	.	-	.	ID=Tcarb.14877.1.exon3;Parent=Tcarb.14877.1;
R1_1	StringTie	exon	1330828	1331171	.	-	.	ID=Tcarb.14877.1.exon4;Parent=Tcarb.14877.1;
R1_1	StringTie	exon	1330679	1330753	.	-	.	ID=Tcarb.14877.1.exon5;Parent=Tcarb.14877.1;
R1_1	StringTie	exon	1330368	1330599	.	-	.	ID=Tcarb.14877.1.exon6;Parent=Tcarb.14877.1;
R1_1	StringTie	CDS	1332051	1332332	.	-	0	ID=Tcarb.14877.1.cds;Parent=Tcarb.14877.1;
R1_1	StringTie	CDS	1331607	1331782	.	-	0	ID=Tcarb.14877.1.cds;Parent=Tcarb.14877.1;
R1_1	StringTie	CDS	1331263	1331518	.	-	1	ID=Tcarb.14877.1.cds;Parent=Tcarb.14877.1;
R1_1	StringTie	CDS	1330828	1331171	.	-	0	ID=Tcarb.14877.1.cds;Parent=Tcarb.14877.1;
R1_1	StringTie	CDS	1330679	1330753	.	-	1	ID=Tcarb.14877.1.cds;Parent=Tcarb.14877.1;
R1_1	StringTie	CDS	1330368	1330599	.	-	1	ID=Tcarb.14877.1.cds;Parent=Tcarb.14877.1;
R1_1	StringTie	gene	1334747	1336005	.	-	.	ID=Tcarb.14878;
R1_1	StringTie	mRNA	1334747	1336005	.	-	.	ID=Tcarb.14878.1;Parent=Tcarb.14878;TPM=95.797462
R1_1	StringTie	exon	1335897	1336005	.	-	.	ID=Tcarb.14878.1.exon1;Parent=Tcarb.14878.1;
R1_1	StringTie	exon	1335672	1335812	.	-	.	ID=Tcarb.14878.1.exon2;Parent=Tcarb.14878.1;
R1_1	StringTie	exon	1335333	1335476	.	-	.	ID=Tcarb.14878.1.exon3;Parent=Tcarb.14878.1;
R1_1	StringTie	exon	1334747	1335044	.	-	.	ID=Tcarb.14878.1.exon4;Parent=Tcarb.14878.1;
R1_1	StringTie	CDS	1335897	1336005	.	-	0	ID=Tcarb.14878.1.cds;Parent=Tcarb.14878.1;
R1_1	StringTie	CDS	1335672	1335812	.	-	2	ID=Tcarb.14878.1.cds;Parent=Tcarb.14878.1;
R1_1	StringTie	CDS	1335333	1335476	.	-	2	ID=Tcarb.14878.1.cds;Parent=Tcarb.14878.1;
R1_1	StringTie	CDS	1334747	1335044	.	-	2	ID=Tcarb.14878.1.cds;Parent=Tcarb.14878.1;
R1_1	StringTie	gene	1336517	1339072	.	+	.	ID=Tcarb.14880;
R1_1	StringTie	mRNA	1336517	1339072	.	+	.	ID=Tcarb.14880.1;Parent=Tcarb.14880;TPM=16.571194
R1_1	StringTie	exon	1336517	1337627	.	+	.	ID=Tcarb.14880.1.exon1;Parent=Tcarb.14880.1;
R1_1	StringTie	exon	1337732	1337842	.	+	.	ID=Tcarb.14880.1.exon2;Parent=Tcarb.14880.1;
R1_1	StringTie	exon	1337933	1338196	.	+	.	ID=Tcarb.14880.1.exon3;Parent=Tcarb.14880.1;
R1_1	StringTie	exon	1338284	1339072	.	+	.	ID=Tcarb.14880.1.exon4;Parent=Tcarb.14880.1;
R1_1	StringTie	CDS	1336517	1337627	.	+	0	ID=Tcarb.14880.1.cds;Parent=Tcarb.14880.1;
R1_1	StringTie	CDS	1337732	1337842	.	+	2	ID=Tcarb.14880.1.cds;Parent=Tcarb.14880.1;
R1_1	StringTie	CDS	1337933	1338196	.	+	2	ID=Tcarb.14880.1.cds;Parent=Tcarb.14880.1;
R1_1	StringTie	CDS	1338284	1339072	.	+	2	ID=Tcarb.14880.1.cds;Parent=Tcarb.14880.1;
R1_1	StringTie	gene	1339182	1339581	.	.	.	ID=Tcarb.14879;
R1_1	StringTie	mRNA	1339182	1339581	.	.	.	ID=Tcarb.14879.1;Parent=Tcarb.14879;TPM=8.255766
R1_1	StringTie	exon	1339182	1339581	.	.	.	ID=Tcarb.14879.1.exon1;Parent=Tcarb.14879.1;
R1_1	StringTie	CDS	1339182	1339581	.	.	0	ID=Tcarb.14879.1.cds;Parent=Tcarb.14879.1;
R1_1	StringTie	gene	1339666	1340328	.	.	.	ID=Tcarb.14881;
R1_1	StringTie	mRNA	1339666	1340328	.	.	.	ID=Tcarb.14881.1;Parent=Tcarb.14881;TPM=14.843919
R1_1	StringTie	exon	1339666	1340328	.	.	.	ID=Tcarb.14881.1.exon1;Parent=Tcarb.14881.1;
R1_1	StringTie	CDS	1339666	1340328	.	.	0	ID=Tcarb.14881.1.cds;Parent=Tcarb.14881.1;
R1_1	StringTie	gene	1342228	1342453	.	.	.	ID=Tcarb.14882;
R1_1	StringTie	mRNA	1342228	1342453	.	.	.	ID=Tcarb.14882.1;Parent=Tcarb.14882;TPM=4.169869
R1_1	StringTie	exon	1342228	1342453	.	.	.	ID=Tcarb.14882.1.exon1;Parent=Tcarb.14882.1;
R1_1	StringTie	CDS	1342228	1342453	.	.	0	ID=Tcarb.14882.1.cds;Parent=Tcarb.14882.1;
R1_1	StringTie	gene	1344317	1407352	.	-	.	ID=Tcarb.15023;
R1_1	StringTie	mRNA	1344317	1407352	.	-	.	ID=Tcarb.15023.1;Parent=Tcarb.15023;TPM=7.762942
R1_1	StringTie	exon	1378814	1379828	.	-	.	ID=Tcarb.15023.1.exon1;Parent=Tcarb.15023.1;
R1_1	StringTie	exon	1358237	1358401	.	-	.	ID=Tcarb.15023.1.exon2;Parent=Tcarb.15023.1;
R1_1	StringTie	exon	1356419	1356490	.	-	.	ID=Tcarb.15023.1.exon3;Parent=Tcarb.15023.1;
R1_1	StringTie	exon	1356094	1356312	.	-	.	ID=Tcarb.15023.1.exon4;Parent=Tcarb.15023.1;
R1_1	StringTie	exon	1355756	1355942	.	-	.	ID=Tcarb.15023.1.exon5;Parent=Tcarb.15023.1;
R1_1	StringTie	exon	1355368	1355625	.	-	.	ID=Tcarb.15023.1.exon6;Parent=Tcarb.15023.1;
R1_1	StringTie	exon	1353134	1353319	.	-	.	ID=Tcarb.15023.1.exon7;Parent=Tcarb.15023.1;
R1_1	StringTie	exon	1352405	1352940	.	-	.	ID=Tcarb.15023.1.exon8;Parent=Tcarb.15023.1;
R1_1	StringTie	exon	1345842	1352276	.	-	.	ID=Tcarb.15023.1.exon9;Parent=Tcarb.15023.1;
R1_1	StringTie	exon	1344317	1345537	.	-	.	ID=Tcarb.15023.1.exon10;Parent=Tcarb.15023.1;
R1_1	StringTie	CDS	1378814	1379828	.	-	0	ID=Tcarb.15023.1.cds;Parent=Tcarb.15023.1;
R1_1	StringTie	CDS	1358237	1358401	.	-	2	ID=Tcarb.15023.1.cds;Parent=Tcarb.15023.1;
R1_1	StringTie	CDS	1356419	1356490	.	-	2	ID=Tcarb.15023.1.cds;Parent=Tcarb.15023.1;
R1_1	StringTie	CDS	1356094	1356312	.	-	2	ID=Tcarb.15023.1.cds;Parent=Tcarb.15023.1;
R1_1	StringTie	CDS	1355756	1355942	.	-	2	ID=Tcarb.15023.1.cds;Parent=Tcarb.15023.1;
R1_1	StringTie	CDS	1355368	1355625	.	-	1	ID=Tcarb.15023.1.cds;Parent=Tcarb.15023.1;
R1_1	StringTie	CDS	1353134	1353319	.	-	1	ID=Tcarb.15023.1.cds;Parent=Tcarb.15023.1;
R1_1	StringTie	CDS	1352405	1352940	.	-	1	ID=Tcarb.15023.1.cds;Parent=Tcarb.15023.1;
R1_1	StringTie	CDS	1345842	1352276	.	-	2	ID=Tcarb.15023.1.cds;Parent=Tcarb.15023.1;
R1_1	StringTie	CDS	1344317	1345537	.	-	2	ID=Tcarb.15023.1.cds;Parent=Tcarb.15023.1;
R1_1	StringTie	mRNA	1344317	1407352	.	-	.	ID=Tcarb.15023.2;Parent=Tcarb.15023;TPM=6.583041
R1_1	StringTie	exon	1378814	1379828	.	-	.	ID=Tcarb.15023.2.exon1;Parent=Tcarb.15023.2;
R1_1	StringTie	exon	1358237	1358401	.	-	.	ID=Tcarb.15023.2.exon2;Parent=Tcarb.15023.2;
R1_1	StringTie	exon	1356419	1356490	.	-	.	ID=Tcarb.15023.2.exon3;Parent=Tcarb.15023.2;
R1_1	StringTie	exon	1356094	1356312	.	-	.	ID=Tcarb.15023.2.exon4;Parent=Tcarb.15023.2;
R1_1	StringTie	exon	1355756	1355942	.	-	.	ID=Tcarb.15023.2.exon5;Parent=Tcarb.15023.2;
R1_1	StringTie	exon	1355368	1355625	.	-	.	ID=Tcarb.15023.2.exon6;Parent=Tcarb.15023.2;
R1_1	StringTie	exon	1353134	1353319	.	-	.	ID=Tcarb.15023.2.exon7;Parent=Tcarb.15023.2;
R1_1	StringTie	exon	1352405	1352940	.	-	.	ID=Tcarb.15023.2.exon8;Parent=Tcarb.15023.2;
R1_1	StringTie	exon	1345874	1352276	.	-	.	ID=Tcarb.15023.2.exon9;Parent=Tcarb.15023.2;
R1_1	StringTie	exon	1344317	1345537	.	-	.	ID=Tcarb.15023.2.exon10;Parent=Tcarb.15023.2;
R1_1	StringTie	CDS	1378814	1379828	.	-	0	ID=Tcarb.15023.2.cds;Parent=Tcarb.15023.2;
R1_1	StringTie	CDS	1358237	1358401	.	-	2	ID=Tcarb.15023.2.cds;Parent=Tcarb.15023.2;
R1_1	StringTie	CDS	1356419	1356490	.	-	2	ID=Tcarb.15023.2.cds;Parent=Tcarb.15023.2;
R1_1	StringTie	CDS	1356094	1356312	.	-	2	ID=Tcarb.15023.2.cds;Parent=Tcarb.15023.2;
R1_1	StringTie	CDS	1355756	1355942	.	-	2	ID=Tcarb.15023.2.cds;Parent=Tcarb.15023.2;
R1_1	StringTie	CDS	1355368	1355625	.	-	1	ID=Tcarb.15023.2.cds;Parent=Tcarb.15023.2;
R1_1	StringTie	CDS	1353134	1353319	.	-	1	ID=Tcarb.15023.2.cds;Parent=Tcarb.15023.2;
R1_1	StringTie	CDS	1352405	1352940	.	-	1	ID=Tcarb.15023.2.cds;Parent=Tcarb.15023.2;
R1_1	StringTie	CDS	1345874	1352276	.	-	2	ID=Tcarb.15023.2.cds;Parent=Tcarb.15023.2;
R1_1	StringTie	CDS	1344317	1345537	.	-	1	ID=Tcarb.15023.2.cds;Parent=Tcarb.15023.2;
R1_1	StringTie	mRNA	1344317	1407352	.	-	.	ID=Tcarb.15023.3;Parent=Tcarb.15023;TPM=14.223022
R1_1	StringTie	exon	1378814	1379828	.	-	.	ID=Tcarb.15023.3.exon1;Parent=Tcarb.15023.3;
R1_1	StringTie	exon	1358237	1358401	.	-	.	ID=Tcarb.15023.3.exon2;Parent=Tcarb.15023.3;
R1_1	StringTie	exon	1356419	1356490	.	-	.	ID=Tcarb.15023.3.exon3;Parent=Tcarb.15023.3;
R1_1	StringTie	exon	1356094	1356312	.	-	.	ID=Tcarb.15023.3.exon4;Parent=Tcarb.15023.3;
R1_1	StringTie	exon	1355756	1355942	.	-	.	ID=Tcarb.15023.3.exon5;Parent=Tcarb.15023.3;
R1_1	StringTie	exon	1355368	1355625	.	-	.	ID=Tcarb.15023.3.exon6;Parent=Tcarb.15023.3;
R1_1	StringTie	exon	1353134	1353319	.	-	.	ID=Tcarb.15023.3.exon7;Parent=Tcarb.15023.3;
R1_1	StringTie	exon	1352405	1352940	.	-	.	ID=Tcarb.15023.3.exon8;Parent=Tcarb.15023.3;
R1_1	StringTie	exon	1344317	1352276	.	-	.	ID=Tcarb.15023.3.exon9;Parent=Tcarb.15023.3;
R1_1	StringTie	CDS	1378814	1379828	.	-	0	ID=Tcarb.15023.3.cds;Parent=Tcarb.15023.3;
R1_1	StringTie	CDS	1358237	1358401	.	-	2	ID=Tcarb.15023.3.cds;Parent=Tcarb.15023.3;
R1_1	StringTie	CDS	1356419	1356490	.	-	2	ID=Tcarb.15023.3.cds;Parent=Tcarb.15023.3;
R1_1	StringTie	CDS	1356094	1356312	.	-	2	ID=Tcarb.15023.3.cds;Parent=Tcarb.15023.3;
R1_1	StringTie	CDS	1355756	1355942	.	-	2	ID=Tcarb.15023.3.cds;Parent=Tcarb.15023.3;
R1_1	StringTie	CDS	1355368	1355625	.	-	1	ID=Tcarb.15023.3.cds;Parent=Tcarb.15023.3;
R1_1	StringTie	CDS	1353134	1353319	.	-	1	ID=Tcarb.15023.3.cds;Parent=Tcarb.15023.3;
R1_1	StringTie	CDS	1352405	1352940	.	-	1	ID=Tcarb.15023.3.cds;Parent=Tcarb.15023.3;
R1_1	StringTie	CDS	1344317	1352276	.	-	2	ID=Tcarb.15023.3.cds;Parent=Tcarb.15023.3;
R1_1	StringTie	mRNA	1344317	1407352	.	-	.	ID=Tcarb.15023.4;Parent=Tcarb.15023;TPM=3.756723
R1_1	StringTie	exon	1406625	1407352	.	-	.	ID=Tcarb.15023.4.exon1;Parent=Tcarb.15023.4;
R1_1	StringTie	exon	1387087	1387132	.	-	.	ID=Tcarb.15023.4.exon2;Parent=Tcarb.15023.4;
R1_1	StringTie	exon	1358154	1358401	.	-	.	ID=Tcarb.15023.4.exon3;Parent=Tcarb.15023.4;
R1_1	StringTie	CDS	1406625	1407352	.	-	0	ID=Tcarb.15023.4.cds;Parent=Tcarb.15023.4;
R1_1	StringTie	CDS	1387087	1387132	.	-	1	ID=Tcarb.15023.4.cds;Parent=Tcarb.15023.4;
R1_1	StringTie	CDS	1358154	1358401	.	-	0	ID=Tcarb.15023.4.cds;Parent=Tcarb.15023.4;
R1_1	StringTie	gene	1344317	1729430	.	+	.	ID=Tcarb.15035;
R1_1	StringTie	mRNA	1344317	1729430	.	+	.	ID=Tcarb.15035.1;Parent=Tcarb.15035;TPM=8.218158
R1_1	StringTie	exon	1344317	1349369	.	+	.	ID=Tcarb.15035.1.exon1;Parent=Tcarb.15035.1;
R1_1	StringTie	exon	1728744	1729430	.	+	.	ID=Tcarb.15035.1.exon2;Parent=Tcarb.15035.1;
R1_1	StringTie	CDS	1344317	1349369	.	+	0	ID=Tcarb.15035.1.cds;Parent=Tcarb.15035.1;
R1_1	StringTie	CDS	1728744	1729430	.	+	2	ID=Tcarb.15035.1.cds;Parent=Tcarb.15035.1;
R1_1	StringTie	gene	1372337	1372809	.	+	.	ID=Tcarb.15034;
R1_1	StringTie	mRNA	1372337	1372809	.	+	.	ID=Tcarb.15034.1;Parent=Tcarb.15034;TPM=5.118932
R1_1	StringTie	exon	1372337	1372458	.	+	.	ID=Tcarb.15034.1.exon1;Parent=Tcarb.15034.1;
R1_1	StringTie	exon	1372620	1372809	.	+	.	ID=Tcarb.15034.1.exon2;Parent=Tcarb.15034.1;
R1_1	StringTie	CDS	1372337	1372458	.	+	0	ID=Tcarb.15034.1.cds;Parent=Tcarb.15034.1;
R1_1	StringTie	CDS	1372620	1372809	.	+	1	ID=Tcarb.15034.1.cds;Parent=Tcarb.15034.1;
R1_1	StringTie	gene	1379902	1382204	.	-	.	ID=Tcarb.15024;
R1_1	StringTie	mRNA	1379902	1382204	.	-	.	ID=Tcarb.15024.1;Parent=Tcarb.15024;TPM=14.506190
R1_1	StringTie	exon	1379902	1382204	.	-	.	ID=Tcarb.15024.1.exon1;Parent=Tcarb.15024.1;
R1_1	StringTie	CDS	1379902	1382204	.	-	0	ID=Tcarb.15024.1.cds;Parent=Tcarb.15024.1;
R1_1	StringTie	gene	1408162	1409266	.	-	.	ID=Tcarb.15025;
R1_1	StringTie	mRNA	1408162	1409266	.	-	.	ID=Tcarb.15025.1;Parent=Tcarb.15025;TPM=2.219132
R1_1	StringTie	exon	1408738	1409266	.	-	.	ID=Tcarb.15025.1.exon1;Parent=Tcarb.15025.1;
R1_1	StringTie	exon	1408162	1408474	.	-	.	ID=Tcarb.15025.1.exon2;Parent=Tcarb.15025.1;
R1_1	StringTie	CDS	1408738	1409266	.	-	0	ID=Tcarb.15025.1.cds;Parent=Tcarb.15025.1;
R1_1	StringTie	CDS	1408162	1408474	.	-	2	ID=Tcarb.15025.1.cds;Parent=Tcarb.15025.1;
R1_1	StringTie	gene	1412684	1414605	.	-	.	ID=Tcarb.15026;
R1_1	StringTie	mRNA	1412684	1414605	.	-	.	ID=Tcarb.15026.1;Parent=Tcarb.15026;TPM=2.208023
R1_1	StringTie	exon	1414389	1414605	.	-	.	ID=Tcarb.15026.1.exon1;Parent=Tcarb.15026.1;
R1_1	StringTie	exon	1413883	1414308	.	-	.	ID=Tcarb.15026.1.exon2;Parent=Tcarb.15026.1;
R1_1	StringTie	exon	1413508	1413788	.	-	.	ID=Tcarb.15026.1.exon3;Parent=Tcarb.15026.1;
R1_1	StringTie	exon	1413214	1413431	.	-	.	ID=Tcarb.15026.1.exon4;Parent=Tcarb.15026.1;
R1_1	StringTie	exon	1412930	1413143	.	-	.	ID=Tcarb.15026.1.exon5;Parent=Tcarb.15026.1;
R1_1	StringTie	exon	1412684	1412853	.	-	.	ID=Tcarb.15026.1.exon6;Parent=Tcarb.15026.1;
R1_1	StringTie	CDS	1414389	1414605	.	-	0	ID=Tcarb.15026.1.cds;Parent=Tcarb.15026.1;
R1_1	StringTie	CDS	1413883	1414308	.	-	2	ID=Tcarb.15026.1.cds;Parent=Tcarb.15026.1;
R1_1	StringTie	CDS	1413508	1413788	.	-	2	ID=Tcarb.15026.1.cds;Parent=Tcarb.15026.1;
R1_1	StringTie	CDS	1413214	1413431	.	-	0	ID=Tcarb.15026.1.cds;Parent=Tcarb.15026.1;
R1_1	StringTie	CDS	1412930	1413143	.	-	1	ID=Tcarb.15026.1.cds;Parent=Tcarb.15026.1;
R1_1	StringTie	CDS	1412684	1412853	.	-	0	ID=Tcarb.15026.1.cds;Parent=Tcarb.15026.1;
R1_1	StringTie	mRNA	1412684	1414605	.	-	.	ID=Tcarb.15026.2;Parent=Tcarb.15026;TPM=13.474888
R1_1	StringTie	exon	1414389	1414605	.	-	.	ID=Tcarb.15026.2.exon1;Parent=Tcarb.15026.2;
R1_1	StringTie	exon	1413883	1414308	.	-	.	ID=Tcarb.15026.2.exon2;Parent=Tcarb.15026.2;
R1_1	StringTie	exon	1413637	1413788	.	-	.	ID=Tcarb.15026.2.exon3;Parent=Tcarb.15026.2;
R1_1	StringTie	CDS	1414389	1414605	.	-	0	ID=Tcarb.15026.2.cds;Parent=Tcarb.15026.2;
R1_1	StringTie	CDS	1413883	1414308	.	-	2	ID=Tcarb.15026.2.cds;Parent=Tcarb.15026.2;
R1_1	StringTie	CDS	1413637	1413788	.	-	2	ID=Tcarb.15026.2.cds;Parent=Tcarb.15026.2;
R1_1	StringTie	gene	1415281	1415650	.	-	.	ID=Tcarb.15027;
R1_1	StringTie	mRNA	1415281	1415650	.	-	.	ID=Tcarb.15027.1;Parent=Tcarb.15027;TPM=4.773019
R1_1	StringTie	exon	1415506	1415650	.	-	.	ID=Tcarb.15027.1.exon1;Parent=Tcarb.15027.1;
R1_1	StringTie	exon	1415281	1415418	.	-	.	ID=Tcarb.15027.1.exon2;Parent=Tcarb.15027.1;
R1_1	StringTie	CDS	1415506	1415650	.	-	0	ID=Tcarb.15027.1.cds;Parent=Tcarb.15027.1;
R1_1	StringTie	CDS	1415281	1415418	.	-	2	ID=Tcarb.15027.1.cds;Parent=Tcarb.15027.1;
R1_1	StringTie	gene	1415806	1417041	.	-	.	ID=Tcarb.15028;
R1_1	StringTie	mRNA	1415806	1417041	.	-	.	ID=Tcarb.15028.1;Parent=Tcarb.15028;TPM=3.337922
R1_1	StringTie	exon	1416760	1417041	.	-	.	ID=Tcarb.15028.1.exon1;Parent=Tcarb.15028.1;
R1_1	StringTie	exon	1415806	1416302	.	-	.	ID=Tcarb.15028.1.exon2;Parent=Tcarb.15028.1;
R1_1	StringTie	CDS	1416760	1417041	.	-	0	ID=Tcarb.15028.1.cds;Parent=Tcarb.15028.1;
R1_1	StringTie	CDS	1415806	1416302	.	-	0	ID=Tcarb.15028.1.cds;Parent=Tcarb.15028.1;
R1_1	StringTie	gene	1425119	1425713	.	.	.	ID=Tcarb.15039;
R1_1	StringTie	mRNA	1425119	1425713	.	.	.	ID=Tcarb.15039.1;Parent=Tcarb.15039;TPM=9.488529
R1_1	StringTie	exon	1425119	1425713	.	.	.	ID=Tcarb.15039.1.exon1;Parent=Tcarb.15039.1;
R1_1	StringTie	CDS	1425119	1425713	.	.	0	ID=Tcarb.15039.1.cds;Parent=Tcarb.15039.1;
R1_1	StringTie	gene	1425844	1429122	.	-	.	ID=Tcarb.15029;
R1_1	StringTie	mRNA	1425844	1429122	.	-	.	ID=Tcarb.15029.1;Parent=Tcarb.15029;TPM=3.710154
R1_1	StringTie	exon	1428377	1429122	.	-	.	ID=Tcarb.15029.1.exon1;Parent=Tcarb.15029.1;
R1_1	StringTie	exon	1428008	1428202	.	-	.	ID=Tcarb.15029.1.exon2;Parent=Tcarb.15029.1;
R1_1	StringTie	exon	1427259	1427386	.	-	.	ID=Tcarb.15029.1.exon3;Parent=Tcarb.15029.1;
R1_1	StringTie	exon	1425844	1427150	.	-	.	ID=Tcarb.15029.1.exon4;Parent=Tcarb.15029.1;
R1_1	StringTie	CDS	1428377	1429122	.	-	0	ID=Tcarb.15029.1.cds;Parent=Tcarb.15029.1;
R1_1	StringTie	CDS	1428008	1428202	.	-	1	ID=Tcarb.15029.1.cds;Parent=Tcarb.15029.1;
R1_1	StringTie	CDS	1427259	1427386	.	-	1	ID=Tcarb.15029.1.cds;Parent=Tcarb.15029.1;
R1_1	StringTie	CDS	1425844	1427150	.	-	2	ID=Tcarb.15029.1.cds;Parent=Tcarb.15029.1;
R1_1	StringTie	mRNA	1425844	1429122	.	-	.	ID=Tcarb.15029.2;Parent=Tcarb.15029;TPM=2.443155
R1_1	StringTie	exon	1428432	1429122	.	-	.	ID=Tcarb.15029.2.exon1;Parent=Tcarb.15029.2;
R1_1	StringTie	exon	1428008	1428202	.	-	.	ID=Tcarb.15029.2.exon2;Parent=Tcarb.15029.2;
R1_1	StringTie	exon	1427259	1427386	.	-	.	ID=Tcarb.15029.2.exon3;Parent=Tcarb.15029.2;
R1_1	StringTie	exon	1425844	1427150	.	-	.	ID=Tcarb.15029.2.exon4;Parent=Tcarb.15029.2;
R1_1	StringTie	CDS	1428432	1429122	.	-	0	ID=Tcarb.15029.2.cds;Parent=Tcarb.15029.2;
R1_1	StringTie	CDS	1428008	1428202	.	-	2	ID=Tcarb.15029.2.cds;Parent=Tcarb.15029.2;
R1_1	StringTie	CDS	1427259	1427386	.	-	2	ID=Tcarb.15029.2.cds;Parent=Tcarb.15029.2;
R1_1	StringTie	CDS	1425844	1427150	.	-	0	ID=Tcarb.15029.2.cds;Parent=Tcarb.15029.2;
R1_1	StringTie	gene	1429382	1436362	.	+	.	ID=Tcarb.15032;
R1_1	StringTie	mRNA	1429382	1436362	.	+	.	ID=Tcarb.15032.1;Parent=Tcarb.15032;TPM=58.553596
R1_1	StringTie	exon	1431588	1431857	.	+	.	ID=Tcarb.15032.1.exon1;Parent=Tcarb.15032.1;
R1_1	StringTie	exon	1432194	1432322	.	+	.	ID=Tcarb.15032.1.exon2;Parent=Tcarb.15032.1;
R1_1	StringTie	exon	1432399	1432553	.	+	.	ID=Tcarb.15032.1.exon3;Parent=Tcarb.15032.1;
R1_1	StringTie	exon	1432651	1432833	.	+	.	ID=Tcarb.15032.1.exon4;Parent=Tcarb.15032.1;
R1_1	StringTie	exon	1432951	1433147	.	+	.	ID=Tcarb.15032.1.exon5;Parent=Tcarb.15032.1;
R1_1	StringTie	exon	1433400	1433662	.	+	.	ID=Tcarb.15032.1.exon6;Parent=Tcarb.15032.1;
R1_1	StringTie	exon	1433771	1434000	.	+	.	ID=Tcarb.15032.1.exon7;Parent=Tcarb.15032.1;
R1_1	StringTie	exon	1434338	1436362	.	+	.	ID=Tcarb.15032.1.exon8;Parent=Tcarb.15032.1;
R1_1	StringTie	CDS	1431588	1431857	.	+	0	ID=Tcarb.15032.1.cds;Parent=Tcarb.15032.1;
R1_1	StringTie	CDS	1432194	1432322	.	+	0	ID=Tcarb.15032.1.cds;Parent=Tcarb.15032.1;
R1_1	StringTie	CDS	1432399	1432553	.	+	0	ID=Tcarb.15032.1.cds;Parent=Tcarb.15032.1;
R1_1	StringTie	CDS	1432651	1432833	.	+	1	ID=Tcarb.15032.1.cds;Parent=Tcarb.15032.1;
R1_1	StringTie	CDS	1432951	1433147	.	+	1	ID=Tcarb.15032.1.cds;Parent=Tcarb.15032.1;
R1_1	StringTie	CDS	1433400	1433662	.	+	2	ID=Tcarb.15032.1.cds;Parent=Tcarb.15032.1;
R1_1	StringTie	CDS	1433771	1434000	.	+	0	ID=Tcarb.15032.1.cds;Parent=Tcarb.15032.1;
R1_1	StringTie	CDS	1434338	1436362	.	+	1	ID=Tcarb.15032.1.cds;Parent=Tcarb.15032.1;
R1_1	StringTie	mRNA	1429382	1436362	.	+	.	ID=Tcarb.15032.2;Parent=Tcarb.15032;TPM=48.092216
R1_1	StringTie	exon	1429382	1429825	.	+	.	ID=Tcarb.15032.2.exon1;Parent=Tcarb.15032.2;
R1_1	StringTie	exon	1432194	1432322	.	+	.	ID=Tcarb.15032.2.exon2;Parent=Tcarb.15032.2;
R1_1	StringTie	exon	1432399	1432553	.	+	.	ID=Tcarb.15032.2.exon3;Parent=Tcarb.15032.2;
R1_1	StringTie	exon	1432651	1432833	.	+	.	ID=Tcarb.15032.2.exon4;Parent=Tcarb.15032.2;
R1_1	StringTie	exon	1432951	1433147	.	+	.	ID=Tcarb.15032.2.exon5;Parent=Tcarb.15032.2;
R1_1	StringTie	exon	1433400	1433662	.	+	.	ID=Tcarb.15032.2.exon6;Parent=Tcarb.15032.2;
R1_1	StringTie	exon	1433771	1434000	.	+	.	ID=Tcarb.15032.2.exon7;Parent=Tcarb.15032.2;
R1_1	StringTie	exon	1434338	1436362	.	+	.	ID=Tcarb.15032.2.exon8;Parent=Tcarb.15032.2;
R1_1	StringTie	CDS	1429382	1429825	.	+	0	ID=Tcarb.15032.2.cds;Parent=Tcarb.15032.2;
R1_1	StringTie	CDS	1432194	1432322	.	+	0	ID=Tcarb.15032.2.cds;Parent=Tcarb.15032.2;
R1_1	StringTie	CDS	1432399	1432553	.	+	0	ID=Tcarb.15032.2.cds;Parent=Tcarb.15032.2;
R1_1	StringTie	CDS	1432651	1432833	.	+	1	ID=Tcarb.15032.2.cds;Parent=Tcarb.15032.2;
R1_1	StringTie	CDS	1432951	1433147	.	+	1	ID=Tcarb.15032.2.cds;Parent=Tcarb.15032.2;
R1_1	StringTie	CDS	1433400	1433662	.	+	2	ID=Tcarb.15032.2.cds;Parent=Tcarb.15032.2;
R1_1	StringTie	CDS	1433771	1434000	.	+	0	ID=Tcarb.15032.2.cds;Parent=Tcarb.15032.2;
R1_1	StringTie	CDS	1434338	1436362	.	+	1	ID=Tcarb.15032.2.cds;Parent=Tcarb.15032.2;
R1_1	StringTie	gene	1434359	1439784	.	-	.	ID=Tcarb.15030;
R1_1	StringTie	mRNA	1434359	1439784	.	-	.	ID=Tcarb.15030.1;Parent=Tcarb.15030;TPM=11.005508
R1_1	StringTie	exon	1439748	1439784	.	-	.	ID=Tcarb.15030.1.exon1;Parent=Tcarb.15030.1;
R1_1	StringTie	exon	1439525	1439673	.	-	.	ID=Tcarb.15030.1.exon2;Parent=Tcarb.15030.1;
R1_1	StringTie	exon	1439300	1439391	.	-	.	ID=Tcarb.15030.1.exon3;Parent=Tcarb.15030.1;
R1_1	StringTie	exon	1438782	1438986	.	-	.	ID=Tcarb.15030.1.exon4;Parent=Tcarb.15030.1;
R1_1	StringTie	exon	1438593	1438688	.	-	.	ID=Tcarb.15030.1.exon5;Parent=Tcarb.15030.1;
R1_1	StringTie	exon	1438434	1438512	.	-	.	ID=Tcarb.15030.1.exon6;Parent=Tcarb.15030.1;
R1_1	StringTie	exon	1438053	1438291	.	-	.	ID=Tcarb.15030.1.exon7;Parent=Tcarb.15030.1;
R1_1	StringTie	exon	1437720	1437976	.	-	.	ID=Tcarb.15030.1.exon8;Parent=Tcarb.15030.1;
R1_1	StringTie	exon	1437220	1437639	.	-	.	ID=Tcarb.15030.1.exon9;Parent=Tcarb.15030.1;
R1_1	StringTie	exon	1436575	1436748	.	-	.	ID=Tcarb.15030.1.exon10;Parent=Tcarb.15030.1;
R1_1	StringTie	exon	1434359	1436458	.	-	.	ID=Tcarb.15030.1.exon11;Parent=Tcarb.15030.1;
R1_1	StringTie	CDS	1439748	1439784	.	-	0	ID=Tcarb.15030.1.cds;Parent=Tcarb.15030.1;
R1_1	StringTie	CDS	1439525	1439673	.	-	2	ID=Tcarb.15030.1.cds;Parent=Tcarb.15030.1;
R1_1	StringTie	CDS	1439300	1439391	.	-	0	ID=Tcarb.15030.1.cds;Parent=Tcarb.15030.1;
R1_1	StringTie	CDS	1438782	1438986	.	-	1	ID=Tcarb.15030.1.cds;Parent=Tcarb.15030.1;
R1_1	StringTie	CDS	1438593	1438688	.	-	0	ID=Tcarb.15030.1.cds;Parent=Tcarb.15030.1;
R1_1	StringTie	CDS	1438434	1438512	.	-	0	ID=Tcarb.15030.1.cds;Parent=Tcarb.15030.1;
R1_1	StringTie	CDS	1438053	1438291	.	-	2	ID=Tcarb.15030.1.cds;Parent=Tcarb.15030.1;
R1_1	StringTie	CDS	1437720	1437976	.	-	0	ID=Tcarb.15030.1.cds;Parent=Tcarb.15030.1;
R1_1	StringTie	CDS	1437220	1437639	.	-	1	ID=Tcarb.15030.1.cds;Parent=Tcarb.15030.1;
R1_1	StringTie	CDS	1436575	1436748	.	-	1	ID=Tcarb.15030.1.cds;Parent=Tcarb.15030.1;
R1_1	StringTie	CDS	1434359	1436458	.	-	1	ID=Tcarb.15030.1.cds;Parent=Tcarb.15030.1;
R1_1	StringTie	mRNA	1434359	1439784	.	-	.	ID=Tcarb.15030.2;Parent=Tcarb.15030;TPM=2.398938
R1_1	StringTie	exon	1439525	1439784	.	-	.	ID=Tcarb.15030.2.exon1;Parent=Tcarb.15030.2;
R1_1	StringTie	exon	1439300	1439391	.	-	.	ID=Tcarb.15030.2.exon2;Parent=Tcarb.15030.2;
R1_1	StringTie	exon	1438782	1438986	.	-	.	ID=Tcarb.15030.2.exon3;Parent=Tcarb.15030.2;
R1_1	StringTie	exon	1438593	1438688	.	-	.	ID=Tcarb.15030.2.exon4;Parent=Tcarb.15030.2;
R1_1	StringTie	exon	1438434	1438512	.	-	.	ID=Tcarb.15030.2.exon5;Parent=Tcarb.15030.2;
R1_1	StringTie	exon	1438053	1438271	.	-	.	ID=Tcarb.15030.2.exon6;Parent=Tcarb.15030.2;
R1_1	StringTie	exon	1437720	1437976	.	-	.	ID=Tcarb.15030.2.exon7;Parent=Tcarb.15030.2;
R1_1	StringTie	exon	1437220	1437639	.	-	.	ID=Tcarb.15030.2.exon8;Parent=Tcarb.15030.2;
R1_1	StringTie	exon	1436575	1436748	.	-	.	ID=Tcarb.15030.2.exon9;Parent=Tcarb.15030.2;
R1_1	StringTie	exon	1434359	1436458	.	-	.	ID=Tcarb.15030.2.exon10;Parent=Tcarb.15030.2;
R1_1	StringTie	CDS	1439525	1439784	.	-	0	ID=Tcarb.15030.2.cds;Parent=Tcarb.15030.2;
R1_1	StringTie	CDS	1439300	1439391	.	-	1	ID=Tcarb.15030.2.cds;Parent=Tcarb.15030.2;
R1_1	StringTie	CDS	1438782	1438986	.	-	2	ID=Tcarb.15030.2.cds;Parent=Tcarb.15030.2;
R1_1	StringTie	CDS	1438593	1438688	.	-	1	ID=Tcarb.15030.2.cds;Parent=Tcarb.15030.2;
R1_1	StringTie	CDS	1438434	1438512	.	-	1	ID=Tcarb.15030.2.cds;Parent=Tcarb.15030.2;
R1_1	StringTie	CDS	1438053	1438271	.	-	0	ID=Tcarb.15030.2.cds;Parent=Tcarb.15030.2;
R1_1	StringTie	CDS	1437720	1437976	.	-	0	ID=Tcarb.15030.2.cds;Parent=Tcarb.15030.2;
R1_1	StringTie	CDS	1437220	1437639	.	-	1	ID=Tcarb.15030.2.cds;Parent=Tcarb.15030.2;
R1_1	StringTie	CDS	1436575	1436748	.	-	1	ID=Tcarb.15030.2.cds;Parent=Tcarb.15030.2;
R1_1	StringTie	CDS	1434359	1436458	.	-	1	ID=Tcarb.15030.2.cds;Parent=Tcarb.15030.2;
R1_1	StringTie	gene	1443678	1447655	.	-	.	ID=Tcarb.15031;
R1_1	StringTie	mRNA	1443678	1447655	.	-	.	ID=Tcarb.15031.1;Parent=Tcarb.15031;TPM=30.740362
R1_1	StringTie	exon	1443678	1447655	.	-	.	ID=Tcarb.15031.1.exon1;Parent=Tcarb.15031.1;
R1_1	StringTie	CDS	1443678	1447655	.	-	0	ID=Tcarb.15031.1.cds;Parent=Tcarb.15031.1;
R1_1	StringTie	gene	1447795	1449319	.	.	.	ID=Tcarb.15037;
R1_1	StringTie	mRNA	1447795	1449319	.	.	.	ID=Tcarb.15037.1;Parent=Tcarb.15037;TPM=44.625462
R1_1	StringTie	exon	1447795	1449319	.	.	.	ID=Tcarb.15037.1.exon1;Parent=Tcarb.15037.1;
R1_1	StringTie	CDS	1447795	1449319	.	.	0	ID=Tcarb.15037.1.cds;Parent=Tcarb.15037.1;
R1_1	StringTie	gene	1449559	1457024	.	.	.	ID=Tcarb.15036;
R1_1	StringTie	mRNA	1449559	1457024	.	.	.	ID=Tcarb.15036.1;Parent=Tcarb.15036;TPM=55.217628
R1_1	StringTie	exon	1449559	1457024	.	.	.	ID=Tcarb.15036.1.exon1;Parent=Tcarb.15036.1;
R1_1	StringTie	CDS	1449559	1457024	.	.	0	ID=Tcarb.15036.1.cds;Parent=Tcarb.15036.1;
R1_1	StringTie	gene	1457126	1458776	.	.	.	ID=Tcarb.15038;
R1_1	StringTie	mRNA	1457126	1458776	.	.	.	ID=Tcarb.15038.1;Parent=Tcarb.15038;TPM=23.891502
R1_1	StringTie	exon	1457126	1458776	.	.	.	ID=Tcarb.15038.1.exon1;Parent=Tcarb.15038.1;
R1_1	StringTie	CDS	1457126	1458776	.	.	0	ID=Tcarb.15038.1.cds;Parent=Tcarb.15038.1;
R1_1	StringTie	gene	1458859	2023452	.	-	.	ID=Tcarb.15044;
R1_1	StringTie	mRNA	1458859	2023452	.	-	.	ID=Tcarb.15044.1;Parent=Tcarb.15044;TPM=36.236473
R1_1	StringTie	exon	2022587	2023452	.	-	.	ID=Tcarb.15044.1.exon1;Parent=Tcarb.15044.1;
R1_1	StringTie	exon	2002105	2005553	.	-	.	ID=Tcarb.15044.1.exon2;Parent=Tcarb.15044.1;
R1_1	StringTie	exon	1519999	1520169	.	-	.	ID=Tcarb.15044.1.exon3;Parent=Tcarb.15044.1;
R1_1	StringTie	exon	1518390	1518470	.	-	.	ID=Tcarb.15044.1.exon4;Parent=Tcarb.15044.1;
R1_1	StringTie	exon	1516555	1516740	.	-	.	ID=Tcarb.15044.1.exon5;Parent=Tcarb.15044.1;
R1_1	StringTie	exon	1488519	1488560	.	-	.	ID=Tcarb.15044.1.exon6;Parent=Tcarb.15044.1;
R1_1	StringTie	exon	1487841	1487970	.	-	.	ID=Tcarb.15044.1.exon7;Parent=Tcarb.15044.1;
R1_1	StringTie	exon	1464916	1465000	.	-	.	ID=Tcarb.15044.1.exon8;Parent=Tcarb.15044.1;
R1_1	StringTie	exon	1458859	1463280	.	-	.	ID=Tcarb.15044.1.exon9;Parent=Tcarb.15044.1;
R1_1	StringTie	CDS	2022587	2023452	.	-	0	ID=Tcarb.15044.1.cds;Parent=Tcarb.15044.1;
R1_1	StringTie	CDS	2002105	2005553	.	-	1	ID=Tcarb.15044.1.cds;Parent=Tcarb.15044.1;
R1_1	StringTie	CDS	1519999	1520169	.	-	2	ID=Tcarb.15044.1.cds;Parent=Tcarb.15044.1;
R1_1	StringTie	CDS	1518390	1518470	.	-	2	ID=Tcarb.15044.1.cds;Parent=Tcarb.15044.1;
R1_1	StringTie	CDS	1516555	1516740	.	-	2	ID=Tcarb.15044.1.cds;Parent=Tcarb.15044.1;
R1_1	StringTie	CDS	1488519	1488560	.	-	2	ID=Tcarb.15044.1.cds;Parent=Tcarb.15044.1;
R1_1	StringTie	CDS	1487841	1487970	.	-	2	ID=Tcarb.15044.1.cds;Parent=Tcarb.15044.1;
R1_1	StringTie	CDS	1464916	1465000	.	-	1	ID=Tcarb.15044.1.cds;Parent=Tcarb.15044.1;
R1_1	StringTie	CDS	1458859	1463280	.	-	0	ID=Tcarb.15044.1.cds;Parent=Tcarb.15044.1;
R1_1	StringTie	mRNA	1458859	2023452	.	-	.	ID=Tcarb.15044.2;Parent=Tcarb.15044;TPM=5.652018
R1_1	StringTie	exon	2022587	2023452	.	-	.	ID=Tcarb.15044.2.exon1;Parent=Tcarb.15044.2;
R1_1	StringTie	exon	2002105	2005548	.	-	.	ID=Tcarb.15044.2.exon2;Parent=Tcarb.15044.2;
R1_1	StringTie	exon	1519999	1520169	.	-	.	ID=Tcarb.15044.2.exon3;Parent=Tcarb.15044.2;
R1_1	StringTie	exon	1518390	1518470	.	-	.	ID=Tcarb.15044.2.exon4;Parent=Tcarb.15044.2;
R1_1	StringTie	exon	1516555	1516740	.	-	.	ID=Tcarb.15044.2.exon5;Parent=Tcarb.15044.2;
R1_1	StringTie	exon	1488519	1488560	.	-	.	ID=Tcarb.15044.2.exon6;Parent=Tcarb.15044.2;
R1_1	StringTie	exon	1487841	1487970	.	-	.	ID=Tcarb.15044.2.exon7;Parent=Tcarb.15044.2;
R1_1	StringTie	exon	1464916	1465000	.	-	.	ID=Tcarb.15044.2.exon8;Parent=Tcarb.15044.2;
R1_1	StringTie	exon	1458859	1463280	.	-	.	ID=Tcarb.15044.2.exon9;Parent=Tcarb.15044.2;
R1_1	StringTie	CDS	2022587	2023452	.	-	0	ID=Tcarb.15044.2.cds;Parent=Tcarb.15044.2;
R1_1	StringTie	CDS	2002105	2005548	.	-	1	ID=Tcarb.15044.2.cds;Parent=Tcarb.15044.2;
R1_1	StringTie	CDS	1519999	1520169	.	-	1	ID=Tcarb.15044.2.cds;Parent=Tcarb.15044.2;
R1_1	StringTie	CDS	1518390	1518470	.	-	1	ID=Tcarb.15044.2.cds;Parent=Tcarb.15044.2;
R1_1	StringTie	CDS	1516555	1516740	.	-	1	ID=Tcarb.15044.2.cds;Parent=Tcarb.15044.2;
R1_1	StringTie	CDS	1488519	1488560	.	-	1	ID=Tcarb.15044.2.cds;Parent=Tcarb.15044.2;
R1_1	StringTie	CDS	1487841	1487970	.	-	1	ID=Tcarb.15044.2.cds;Parent=Tcarb.15044.2;
R1_1	StringTie	CDS	1464916	1465000	.	-	0	ID=Tcarb.15044.2.cds;Parent=Tcarb.15044.2;
R1_1	StringTie	CDS	1458859	1463280	.	-	2	ID=Tcarb.15044.2.cds;Parent=Tcarb.15044.2;
R1_1	StringTie	mRNA	1458859	2023452	.	-	.	ID=Tcarb.15044.3;Parent=Tcarb.15044;TPM=3.762073
R1_1	StringTie	exon	2022587	2023452	.	-	.	ID=Tcarb.15044.3.exon1;Parent=Tcarb.15044.3;
R1_1	StringTie	exon	2002105	2005553	.	-	.	ID=Tcarb.15044.3.exon2;Parent=Tcarb.15044.3;
R1_1	StringTie	exon	1519999	1520169	.	-	.	ID=Tcarb.15044.3.exon3;Parent=Tcarb.15044.3;
R1_1	StringTie	exon	1516555	1516740	.	-	.	ID=Tcarb.15044.3.exon4;Parent=Tcarb.15044.3;
R1_1	StringTie	exon	1504230	1504448	.	-	.	ID=Tcarb.15044.3.exon5;Parent=Tcarb.15044.3;
R1_1	StringTie	exon	1488519	1488560	.	-	.	ID=Tcarb.15044.3.exon6;Parent=Tcarb.15044.3;
R1_1	StringTie	exon	1487841	1487970	.	-	.	ID=Tcarb.15044.3.exon7;Parent=Tcarb.15044.3;
R1_1	StringTie	exon	1464916	1465000	.	-	.	ID=Tcarb.15044.3.exon8;Parent=Tcarb.15044.3;
R1_1	StringTie	exon	1458859	1463280	.	-	.	ID=Tcarb.15044.3.exon9;Parent=Tcarb.15044.3;
R1_1	StringTie	CDS	2022587	2023452	.	-	0	ID=Tcarb.15044.3.cds;Parent=Tcarb.15044.3;
R1_1	StringTie	CDS	2002105	2005553	.	-	1	ID=Tcarb.15044.3.cds;Parent=Tcarb.15044.3;
R1_1	StringTie	CDS	1519999	1520169	.	-	2	ID=Tcarb.15044.3.cds;Parent=Tcarb.15044.3;
R1_1	StringTie	CDS	1516555	1516740	.	-	2	ID=Tcarb.15044.3.cds;Parent=Tcarb.15044.3;
R1_1	StringTie	CDS	1504230	1504448	.	-	2	ID=Tcarb.15044.3.cds;Parent=Tcarb.15044.3;
R1_1	StringTie	CDS	1488519	1488560	.	-	2	ID=Tcarb.15044.3.cds;Parent=Tcarb.15044.3;
R1_1	StringTie	CDS	1487841	1487970	.	-	2	ID=Tcarb.15044.3.cds;Parent=Tcarb.15044.3;
R1_1	StringTie	CDS	1464916	1465000	.	-	1	ID=Tcarb.15044.3.cds;Parent=Tcarb.15044.3;
R1_1	StringTie	CDS	1458859	1463280	.	-	0	ID=Tcarb.15044.3.cds;Parent=Tcarb.15044.3;
R1_1	StringTie	mRNA	1458859	2023452	.	-	.	ID=Tcarb.15044.4;Parent=Tcarb.15044;TPM=4.207681
R1_1	StringTie	exon	2022587	2023452	.	-	.	ID=Tcarb.15044.4.exon1;Parent=Tcarb.15044.4;
R1_1	StringTie	exon	2002105	2005553	.	-	.	ID=Tcarb.15044.4.exon2;Parent=Tcarb.15044.4;
R1_1	StringTie	exon	1519999	1520169	.	-	.	ID=Tcarb.15044.4.exon3;Parent=Tcarb.15044.4;
R1_1	StringTie	exon	1488519	1488560	.	-	.	ID=Tcarb.15044.4.exon4;Parent=Tcarb.15044.4;
R1_1	StringTie	exon	1485748	1487970	.	-	.	ID=Tcarb.15044.4.exon5;Parent=Tcarb.15044.4;
R1_1	StringTie	CDS	2022587	2023452	.	-	0	ID=Tcarb.15044.4.cds;Parent=Tcarb.15044.4;
R1_1	StringTie	CDS	2002105	2005553	.	-	1	ID=Tcarb.15044.4.cds;Parent=Tcarb.15044.4;
R1_1	StringTie	CDS	1519999	1520169	.	-	2	ID=Tcarb.15044.4.cds;Parent=Tcarb.15044.4;
R1_1	StringTie	CDS	1488519	1488560	.	-	2	ID=Tcarb.15044.4.cds;Parent=Tcarb.15044.4;
R1_1	StringTie	CDS	1485748	1487970	.	-	2	ID=Tcarb.15044.4.cds;Parent=Tcarb.15044.4;
R1_1	StringTie	mRNA	1458859	2023452	.	-	.	ID=Tcarb.15044.5;Parent=Tcarb.15044;TPM=15.782121
R1_1	StringTie	exon	2022587	2023452	.	-	.	ID=Tcarb.15044.5.exon1;Parent=Tcarb.15044.5;
R1_1	StringTie	exon	2002105	2005553	.	-	.	ID=Tcarb.15044.5.exon2;Parent=Tcarb.15044.5;
R1_1	StringTie	exon	1519999	1520169	.	-	.	ID=Tcarb.15044.5.exon3;Parent=Tcarb.15044.5;
R1_1	StringTie	exon	1514521	1516740	.	-	.	ID=Tcarb.15044.5.exon4;Parent=Tcarb.15044.5;
R1_1	StringTie	CDS	2022587	2023452	.	-	0	ID=Tcarb.15044.5.cds;Parent=Tcarb.15044.5;
R1_1	StringTie	CDS	2002105	2005553	.	-	1	ID=Tcarb.15044.5.cds;Parent=Tcarb.15044.5;
R1_1	StringTie	CDS	1519999	1520169	.	-	2	ID=Tcarb.15044.5.cds;Parent=Tcarb.15044.5;
R1_1	StringTie	CDS	1514521	1516740	.	-	2	ID=Tcarb.15044.5.cds;Parent=Tcarb.15044.5;
R1_1	StringTie	mRNA	1458859	2023452	.	-	.	ID=Tcarb.15044.6;Parent=Tcarb.15044;TPM=4.551098
R1_1	StringTie	exon	2022587	2023452	.	-	.	ID=Tcarb.15044.6.exon1;Parent=Tcarb.15044.6;
R1_1	StringTie	exon	2003218	2005553	.	-	.	ID=Tcarb.15044.6.exon2;Parent=Tcarb.15044.6;
R1_1	StringTie	exon	2002105	2002495	.	-	.	ID=Tcarb.15044.6.exon3;Parent=Tcarb.15044.6;
R1_1	StringTie	exon	1686766	1686895	.	-	.	ID=Tcarb.15044.6.exon4;Parent=Tcarb.15044.6;
R1_1	StringTie	CDS	2022587	2023452	.	-	0	ID=Tcarb.15044.6.cds;Parent=Tcarb.15044.6;
R1_1	StringTie	CDS	2003218	2005553	.	-	1	ID=Tcarb.15044.6.cds;Parent=Tcarb.15044.6;
R1_1	StringTie	CDS	2002105	2002495	.	-	2	ID=Tcarb.15044.6.cds;Parent=Tcarb.15044.6;
R1_1	StringTie	CDS	1686766	1686895	.	-	1	ID=Tcarb.15044.6.cds;Parent=Tcarb.15044.6;
R1_1	StringTie	mRNA	1458859	2023452	.	-	.	ID=Tcarb.15044.7;Parent=Tcarb.15044;TPM=4.040463
R1_1	StringTie	exon	2022587	2023452	.	-	.	ID=Tcarb.15044.7.exon1;Parent=Tcarb.15044.7;
R1_1	StringTie	exon	2003218	2005553	.	-	.	ID=Tcarb.15044.7.exon2;Parent=Tcarb.15044.7;
R1_1	StringTie	exon	2002105	2002490	.	-	.	ID=Tcarb.15044.7.exon3;Parent=Tcarb.15044.7;
R1_1	StringTie	exon	1576237	1576679	.	-	.	ID=Tcarb.15044.7.exon4;Parent=Tcarb.15044.7;
R1_1	StringTie	CDS	2022587	2023452	.	-	0	ID=Tcarb.15044.7.cds;Parent=Tcarb.15044.7;
R1_1	StringTie	CDS	2003218	2005553	.	-	1	ID=Tcarb.15044.7.cds;Parent=Tcarb.15044.7;
R1_1	StringTie	CDS	2002105	2002490	.	-	2	ID=Tcarb.15044.7.cds;Parent=Tcarb.15044.7;
R1_1	StringTie	CDS	1576237	1576679	.	-	0	ID=Tcarb.15044.7.cds;Parent=Tcarb.15044.7;
R1_1	StringTie	mRNA	1458859	2023452	.	-	.	ID=Tcarb.15044.8;Parent=Tcarb.15044;TPM=15.967134
R1_1	StringTie	exon	2022587	2023452	.	-	.	ID=Tcarb.15044.8.exon1;Parent=Tcarb.15044.8;
R1_1	StringTie	exon	2002105	2005553	.	-	.	ID=Tcarb.15044.8.exon2;Parent=Tcarb.15044.8;
R1_1	StringTie	exon	1897862	1898717	.	-	.	ID=Tcarb.15044.8.exon3;Parent=Tcarb.15044.8;
R1_1	StringTie	CDS	2022587	2023452	.	-	0	ID=Tcarb.15044.8.cds;Parent=Tcarb.15044.8;
R1_1	StringTie	CDS	2002105	2005553	.	-	1	ID=Tcarb.15044.8.cds;Parent=Tcarb.15044.8;
R1_1	StringTie	CDS	1897862	1898717	.	-	2	ID=Tcarb.15044.8.cds;Parent=Tcarb.15044.8;
R1_1	StringTie	mRNA	1458859	2023452	.	-	.	ID=Tcarb.15044.9;Parent=Tcarb.15044;TPM=11.797321
R1_1	StringTie	exon	2022587	2023452	.	-	.	ID=Tcarb.15044.9.exon1;Parent=Tcarb.15044.9;
R1_1	StringTie	exon	2003218	2005553	.	-	.	ID=Tcarb.15044.9.exon2;Parent=Tcarb.15044.9;
R1_1	StringTie	exon	2000656	2002490	.	-	.	ID=Tcarb.15044.9.exon3;Parent=Tcarb.15044.9;
R1_1	StringTie	CDS	2022587	2023452	.	-	0	ID=Tcarb.15044.9.cds;Parent=Tcarb.15044.9;
R1_1	StringTie	CDS	2003218	2005553	.	-	1	ID=Tcarb.15044.9.cds;Parent=Tcarb.15044.9;
R1_1	StringTie	CDS	2000656	2002490	.	-	2	ID=Tcarb.15044.9.cds;Parent=Tcarb.15044.9;
R1_1	StringTie	mRNA	1458859	2023452	.	-	.	ID=Tcarb.15044.10;Parent=Tcarb.15044;TPM=13.891579
R1_1	StringTie	exon	1900632	1900678	.	-	.	ID=Tcarb.15044.10.exon1;Parent=Tcarb.15044.10;
R1_1	StringTie	exon	1893043	1898717	.	-	.	ID=Tcarb.15044.10.exon2;Parent=Tcarb.15044.10;
R1_1	StringTie	CDS	1900632	1900678	.	-	0	ID=Tcarb.15044.10.cds;Parent=Tcarb.15044.10;
R1_1	StringTie	CDS	1893043	1898717	.	-	1	ID=Tcarb.15044.10.cds;Parent=Tcarb.15044.10;
R1_1	StringTie	mRNA	1458859	2023452	.	-	.	ID=Tcarb.15044.11;Parent=Tcarb.15044;TPM=22.505116
R1_1	StringTie	exon	1496264	1496640	.	-	.	ID=Tcarb.15044.11.exon1;Parent=Tcarb.15044.11;
R1_1	StringTie	exon	1481019	1482711	.	-	.	ID=Tcarb.15044.11.exon2;Parent=Tcarb.15044.11;
R1_1	StringTie	CDS	1496264	1496640	.	-	0	ID=Tcarb.15044.11.cds;Parent=Tcarb.15044.11;
R1_1	StringTie	CDS	1481019	1482711	.	-	1	ID=Tcarb.15044.11.cds;Parent=Tcarb.15044.11;
R1_1	StringTie	gene	1549150	1551155	.	+	.	ID=Tcarb.15033;
R1_1	StringTie	mRNA	1549150	1551155	.	+	.	ID=Tcarb.15033.1;Parent=Tcarb.15033;TPM=4.178932
R1_1	StringTie	exon	1549150	1550463	.	+	.	ID=Tcarb.15033.1.exon1;Parent=Tcarb.15033.1;
R1_1	StringTie	exon	1550486	1551155	.	+	.	ID=Tcarb.15033.1.exon2;Parent=Tcarb.15033.1;
R1_1	StringTie	CDS	1549150	1550463	.	+	0	ID=Tcarb.15033.1.cds;Parent=Tcarb.15033.1;
R1_1	StringTie	CDS	1550486	1551155	.	+	0	ID=Tcarb.15033.1.cds;Parent=Tcarb.15033.1;
R1_1	StringTie	gene	1754022	1755618	.	+	.	ID=Tcarb.15040;
R1_1	StringTie	mRNA	1754022	1755618	.	+	.	ID=Tcarb.15040.1;Parent=Tcarb.15040;TPM=2.499609
R1_1	StringTie	exon	1754022	1755618	.	+	.	ID=Tcarb.15040.1.exon1;Parent=Tcarb.15040.1;
R1_1	StringTie	CDS	1754022	1755618	.	+	0	ID=Tcarb.15040.1.cds;Parent=Tcarb.15040.1;
R1_1	StringTie	gene	1818395	1829530	.	+	.	ID=Tcarb.15041;
R1_1	StringTie	mRNA	1818395	1829530	.	+	.	ID=Tcarb.15041.1;Parent=Tcarb.15041;TPM=4.139350
R1_1	StringTie	exon	1818395	1818585	.	+	.	ID=Tcarb.15041.1.exon1;Parent=Tcarb.15041.1;
R1_1	StringTie	exon	1818653	1818746	.	+	.	ID=Tcarb.15041.1.exon2;Parent=Tcarb.15041.1;
R1_1	StringTie	exon	1829362	1829530	.	+	.	ID=Tcarb.15041.1.exon3;Parent=Tcarb.15041.1;
R1_1	StringTie	CDS	1818395	1818585	.	+	0	ID=Tcarb.15041.1.cds;Parent=Tcarb.15041.1;
R1_1	StringTie	CDS	1818653	1818746	.	+	1	ID=Tcarb.15041.1.cds;Parent=Tcarb.15041.1;
R1_1	StringTie	CDS	1829362	1829530	.	+	0	ID=Tcarb.15041.1.cds;Parent=Tcarb.15041.1;
R1_1	StringTie	gene	1943189	2110926	.	-	.	ID=Tcarb.15046;
R1_1	StringTie	mRNA	1943189	2110926	.	-	.	ID=Tcarb.15046.1;Parent=Tcarb.15046;TPM=8.275038
R1_1	StringTie	exon	2110695	2110926	.	-	.	ID=Tcarb.15046.1.exon1;Parent=Tcarb.15046.1;
R1_1	StringTie	exon	1943189	1943246	.	-	.	ID=Tcarb.15046.1.exon2;Parent=Tcarb.15046.1;
R1_1	StringTie	CDS	2110695	2110926	.	-	0	ID=Tcarb.15046.1.cds;Parent=Tcarb.15046.1;
R1_1	StringTie	CDS	1943189	1943246	.	-	2	ID=Tcarb.15046.1.cds;Parent=Tcarb.15046.1;
R1_1	StringTie	gene	2049205	2078671	.	-	.	ID=Tcarb.15043;
R1_1	StringTie	mRNA	2049205	2078671	.	-	.	ID=Tcarb.15043.1;Parent=Tcarb.15043;TPM=13.663350
R1_1	StringTie	exon	2078025	2078671	.	-	.	ID=Tcarb.15043.1.exon1;Parent=Tcarb.15043.1;
R1_1	StringTie	exon	2063672	2063748	.	-	.	ID=Tcarb.15043.1.exon2;Parent=Tcarb.15043.1;
R1_1	StringTie	exon	2059450	2059523	.	-	.	ID=Tcarb.15043.1.exon3;Parent=Tcarb.15043.1;
R1_1	StringTie	exon	2059243	2059344	.	-	.	ID=Tcarb.15043.1.exon4;Parent=Tcarb.15043.1;
R1_1	StringTie	exon	2054712	2054786	.	-	.	ID=Tcarb.15043.1.exon5;Parent=Tcarb.15043.1;
R1_1	StringTie	exon	2054242	2054303	.	-	.	ID=Tcarb.15043.1.exon6;Parent=Tcarb.15043.1;
R1_1	StringTie	exon	2054046	2054097	.	-	.	ID=Tcarb.15043.1.exon7;Parent=Tcarb.15043.1;
R1_1	StringTie	exon	2053732	2053923	.	-	.	ID=Tcarb.15043.1.exon8;Parent=Tcarb.15043.1;
R1_1	StringTie	exon	2052206	2052513	.	-	.	ID=Tcarb.15043.1.exon9;Parent=Tcarb.15043.1;
R1_1	StringTie	exon	2051937	2052111	.	-	.	ID=Tcarb.15043.1.exon10;Parent=Tcarb.15043.1;
R1_1	StringTie	exon	2051474	2051851	.	-	.	ID=Tcarb.15043.1.exon11;Parent=Tcarb.15043.1;
R1_1	StringTie	exon	2051305	2051359	.	-	.	ID=Tcarb.15043.1.exon12;Parent=Tcarb.15043.1;
R1_1	StringTie	exon	2051068	2051219	.	-	.	ID=Tcarb.15043.1.exon13;Parent=Tcarb.15043.1;
R1_1	StringTie	exon	2050733	2050825	.	-	.	ID=Tcarb.15043.1.exon14;Parent=Tcarb.15043.1;
R1_1	StringTie	exon	2049205	2050647	.	-	.	ID=Tcarb.15043.1.exon15;Parent=Tcarb.15043.1;
R1_1	StringTie	CDS	2078025	2078671	.	-	0	ID=Tcarb.15043.1.cds;Parent=Tcarb.15043.1;
R1_1	StringTie	CDS	2063672	2063748	.	-	1	ID=Tcarb.15043.1.cds;Parent=Tcarb.15043.1;
R1_1	StringTie	CDS	2059450	2059523	.	-	2	ID=Tcarb.15043.1.cds;Parent=Tcarb.15043.1;
R1_1	StringTie	CDS	2059243	2059344	.	-	0	ID=Tcarb.15043.1.cds;Parent=Tcarb.15043.1;
R1_1	StringTie	CDS	2054712	2054786	.	-	0	ID=Tcarb.15043.1.cds;Parent=Tcarb.15043.1;
R1_1	StringTie	CDS	2054242	2054303	.	-	0	ID=Tcarb.15043.1.cds;Parent=Tcarb.15043.1;
R1_1	StringTie	CDS	2054046	2054097	.	-	1	ID=Tcarb.15043.1.cds;Parent=Tcarb.15043.1;
R1_1	StringTie	CDS	2053732	2053923	.	-	0	ID=Tcarb.15043.1.cds;Parent=Tcarb.15043.1;
R1_1	StringTie	CDS	2052206	2052513	.	-	0	ID=Tcarb.15043.1.cds;Parent=Tcarb.15043.1;
R1_1	StringTie	CDS	2051937	2052111	.	-	1	ID=Tcarb.15043.1.cds;Parent=Tcarb.15043.1;
R1_1	StringTie	CDS	2051474	2051851	.	-	0	ID=Tcarb.15043.1.cds;Parent=Tcarb.15043.1;
R1_1	StringTie	CDS	2051305	2051359	.	-	0	ID=Tcarb.15043.1.cds;Parent=Tcarb.15043.1;
R1_1	StringTie	CDS	2051068	2051219	.	-	2	ID=Tcarb.15043.1.cds;Parent=Tcarb.15043.1;
R1_1	StringTie	CDS	2050733	2050825	.	-	0	ID=Tcarb.15043.1.cds;Parent=Tcarb.15043.1;
R1_1	StringTie	CDS	2049205	2050647	.	-	0	ID=Tcarb.15043.1.cds;Parent=Tcarb.15043.1;
R1_1	StringTie	mRNA	2049205	2078671	.	-	.	ID=Tcarb.15043.2;Parent=Tcarb.15043;TPM=8.099424
R1_1	StringTie	exon	2054046	2054628	.	-	.	ID=Tcarb.15043.2.exon1;Parent=Tcarb.15043.2;
R1_1	StringTie	exon	2053732	2053923	.	-	.	ID=Tcarb.15043.2.exon2;Parent=Tcarb.15043.2;
R1_1	StringTie	exon	2052206	2052513	.	-	.	ID=Tcarb.15043.2.exon3;Parent=Tcarb.15043.2;
R1_1	StringTie	exon	2051937	2052111	.	-	.	ID=Tcarb.15043.2.exon4;Parent=Tcarb.15043.2;
R1_1	StringTie	exon	2051474	2051851	.	-	.	ID=Tcarb.15043.2.exon5;Parent=Tcarb.15043.2;
R1_1	StringTie	exon	2051305	2051359	.	-	.	ID=Tcarb.15043.2.exon6;Parent=Tcarb.15043.2;
R1_1	StringTie	exon	2051068	2051219	.	-	.	ID=Tcarb.15043.2.exon7;Parent=Tcarb.15043.2;
R1_1	StringTie	exon	2050733	2050825	.	-	.	ID=Tcarb.15043.2.exon8;Parent=Tcarb.15043.2;
R1_1	StringTie	exon	2049205	2050647	.	-	.	ID=Tcarb.15043.2.exon9;Parent=Tcarb.15043.2;
[truncated: 348,627 more rows]
