# Supplementary material for: Prevalent bee venom genes evolved before the aculeate stinger and eusociality
Source: BMC Biol. 2023 Oct 23;21:229. doi: 10.1186/s12915-023-01656-5 (PMC10591384; doi:10.1186/s12915-023-01656-5)
Supplement: Supplementary file 39 — Additional file 39. Genome annotation of Tetragonula carbonaria. [file 12915_2023_1656_MOESM39_ESM.zip › Tetragonula_carbonaria.annotation.funannotate.with.RNAseq.Oct2020/reference.and.input/Tcarb.TX.BinPacker.fa]

>BINPACKER.0.1
CGCCCTGTCCTCTCTCTCTCACTCTCTCTCTCTCTGTCTACTCGTATCCTGTACACTCTGCTGCTACCTTTCGTTCTTCTTTGGTTCCTTCTCTCTCTCTATCTATCTATCTCTCTATCTATCTATCTATCTATCTATCTATCTATTTATCTATCTATCTATCTTGGGCAGTACAACTATTTTTTTTTATTTCTTTTTAAATTGTAAAATGATATGTTACGTTAAGGTCAAGCGAATACGTTGCCCTGGGAAAGGCATTCGAGAGCCTTCGTTTCTTCCTCTTTTTTCTTTTTTTTCTTCTTTTTGGCGGTAAACAATGGGATGAGCAACTATCGTACAATGAGCGGTAAATTTCAACTACGTAGGCGTTACCGTGTGGCCCTCGCGAACAACGTGACTGGCTACTTGTTTAAACAATATCTACTCGATGAACCATAATCCGTCGAAATTAACCAACACACGGCGATAATTCGTATCAGCGAGATTATATAAACTACGATGTTAGTCTTTATTTTTTTTTTCTTTTTTTTTTTTTTTTTTCTTTTTTTCTTTTTTCTTTTTTTTTTTTTTTTTCTTTTTTCTTTTTTTTTCTTTTTTTTTTTTTTCTTTTTTTTTCTTTTTTTCTTTTTAATAACTCGAAGTTAAGTCGGTGACAATTCTTCGTGAATATAGCAATATCGTAATAAGAGTTCGCTAGTGTATTTTTTTCCCCCATTTCTCTTTCTCTCATCTCTCTCTCTCTTTTTTTCTTTTATTCCCTATTAATATCGCATATAGTCGCCGTGTTCTTGTTTAATTATCTATACATACATATGCATATTCATATATATGCGCTCTGTTATTTTATACATTACATACATGTATATGTATGTACATGCTTCGGTTTCGTTTATCCCCTCCCTCCCCCCATTCCCAAACTCCCACCCATATTTCTCCAGCGAACGAGTATTCTCTTTGCTCACACGCTTCAGGCACTCCGTTTCGCTCGCACACAGCCACACGTTCGTTTTTCTTTTTCTATTTCTTTCCATTTTCATTTTCTTCTCGAAGACGATCCCTTCGGATCCCTGCGCGTTGTTTTAATTTTTGTTTTCTTTTTTTTTTTTTTCAACAACTACGTTCTTTCGCTTTTCCAGCTTTATTCTTTTCTCCGTTTCCACGAGTCTCGCTCACGCCAATCACGGACATTTGATACACTCACGGATACTCCTCTTGCTCCTCTTCACGGATTATATTTATACATGTATATTAACACAATTTGTTTTCCCTAGTATAATCGCGAGTAACGGGGGCAACCCTCTCGGTATGGCGGTTTTACGGTGGTGGTGAACGGTGGTGCTGTCGATGATTAATAGTGCGTTATGGACGTTTTTTTTCTTTTCTTTTTTTTTTCTCTCTTCGTTTTTCAACCTCGAGTGAAAATTCATCTCCAATGAAAGTATTCCTCCCCCAATCTCCCCGCGCCCCGATTGCGGCGGCAGGAAGCTTTCGCAGGCGGGGCGCGAGGAGGTGATGAAAACCTCGGCCCAACTTTTCCATCAGCCTTGCCTTTCTCTACTTTCTGCGAATGCCAATTTTTTTTTTTTTTTTTTTTTTTTTTTTTTTTTTTTTTTTTGCTGACGAGAATCAAGATTTTAATCCCGAAGCTCGCCGAGTTTTCTTTTAAATTTCTTTGTTCTTTTTTGATTAATTACCCTCTCGAGTAGCAACGTCAACACCGTACAATAAAGTGTTCTTATTTAAAAATCCGCACGTAAATATACATTACACTCGTTATGGAGACCATTGATCGGCGTCGAGGGGGGAATTACAATAATGGTCTTACGAACACCAGGAGATTCGAGAGAGCTCGTCTCGATCTGCGACGAAGAAAATGCACGCCGTCGTCGAGCGATCACTCGCTCACGGAAAATCTCGTCAAAGAAACGTACACGATTGCCCGTATTCCTGACGCGGAAGGATTTCCACCACCTTCCCTGCAACTTTCGTGTCGCACGAAAATCAAAAGTGACGACGATCTTATCTCCCCTCCCCCCCCCTCGCGTTTGATCGCGCGATCGAGTGGTATGCTCTCTAATAAATGGATACGTACACAACGTTCGTTTTGCTTTGTTAGGGGCATGGAACTCCACCCAGCAAGTATAATACGATTGGAACGAGTCGCATTCTTAACGACAAGTTTGGAGGACTTTTAACTGAACAACGATTGCAGCAGTAATCGAGTGATGTATGACAGCTGATGTATATATCGAACAATCGTCAGGAAGTGACGACATCGTGTCCGTTGTGTTTTTTCACCCCGAAGGGGATTTGCCCCAAGGGGAAAACTCGGAAACCTTTGAAACGAAAGAAAGTTTGGCTGGCTAAGAGAGCGGTTTCCTTCAAGATTTTACCCGAGCAACGTGATATCTCCCCTGAAATGATATCTCCTCGCGGAGACAAAATGGAAGAGAGTTCCACAAGATTGCAGTATGCCAGAATTAGCGAGTCAGAGGTTGGTTTCGGTTACGCGTGCCCCTCCCCGACATTCAAATACATTCTCATCGAGTGATATTTCTGGACGTGAGCCAGTAAACGTCACCATCGTGGGAGTATCCGAAAATTCGATTCCGTTTCTCTCTCTTTTTCTCTCTCTCTCTTCCTCTTGCCCGTGAACGTTCAAGAGGCATCCGGAGACCGCGCCTATTTAAGCTTCACGAGCTTCCGCCGTTGAATCAGACAGTCGAAATTCACATCTCCGTACACTGTGTTGTATTTTTCTCTGATCCTCTAAGTTCTCCTTCGTCTAAGTGCAACGAGAAAAGAGAAAGAAATATTCAAAAGGTGTGTGGTGCTCTCTCCCCCGTGTTTCCCACGGGGGCTGCTGTTACATATCTCTCACGTTCGCAAAAATGAAAAGACAGCATGATCGTAATCGACTGTTCCGGAAGCTTCTGCCATTATTGATCATTCTGCGGCACGATCTCCCTTGTTTCTTTTTTTTTTTTTATTTTTTTTCTTTTTTTTTTTTTTTCTTTTTTTTTTTTTCTTTTTTTTTTCTTTTTTTTTTTTTAACTGCTAAAATGCTACGGATCTGGTGCATGTGACAACATTCCTTTGGTGCAAACGTTCGTTCAGCTCTCGACTCGAACAACAGTCGGAAAAAAAAAGATCACTGCAGTCATCTCTTCTCTCTCTCTCTCTCTCTCTCTTCTTTACTTTCTCACACATACACTCATTTACTCACTTTCTCTTTCTCTCTCTCTCTCTCTCGCGCGCGCGCGCGCCATCATTTACATATATGCGTCCATTTCGTTTTATCGACGCGCACACCGACGAGAGTATAACGAGAGTATAAATTCGTCGTATCTGTTTTAACGGCGCATGCGCAATCGCGGCTTCCGTTTCGCCTCACCGTTCGTTCGAATTCGTTATTAGGCACAACACATTATTTTCTCTGTTTACTTTTTCTATATATTCGCTTCGCTTCGTTTTCTTCATCTTTTTCTTTTCTAGTTGTTTTTTCTTCTAGTTCGTTTTCTAGTTGATTTAGCTTCTTCTTCTTCTTCTTATTTTTTTTTTGTCTGTTTCGTTTGGAGTCTTGTAGTCTCTCGATTGATCCCCTACGACCGTTTGTTCGACAGCAAAGTATCATCGCGAGTTTTTGGTCCTTCCACCGCACAGTTGGACAAACGCGTCCAGGAGAGACAGAAAGATATAACGGAAACGAAGCGCAATATTACAAATCAAATCACGTCCCCGTCGTTAGCTGGATCCCTTCTCCTCCCCTGGATCTCTTCATCAGTCTTCCGCGAAACTGCTTCTCATTTTTTTTTTTCATATTTTTTTTCTTTGTTTTTTTTTTTTTTTTTTTTTTTAACCTTTATTTATTAAGTTATTTAACAAATAGTTTGTAAATTGAAGTCCTTTCGTACAAACAATTTAAATCTGTTTATAGATAGAAACCAATCTGACTTACGTCGATTTGAACTCAAATCATGTAAGATTTTAAAAGTCGAACAGACTTAATTATTAAACTCCTGCGTTCAAAATTTATCTTAATTCAACATCGAGGTCGCAATCACTTTTTTCTATGTGGCCTATAAAAAAGTATAACGCTGTTATCCCTAAGGTAATTTAATCTAAATATTTTAATTTAAAGATCGTTCAAATTTTCTTTCATTAAAGTTATCAGAAATTAAAGTTCATTAAATTTAATAGTCCTCCCAACCAAATATCATCACATGTTTTATATTAACCATTAAAACATGATGATATAAAATTCTATAGGGTCTTATCGTCCCATAAAAAAATTTTAACATTTTGATTAAAATTTTAAGTTCATGTAATATATATGAGACAGTATATATTTCATTAATCCTTTCATTCTAGATTTCATTTAAAAACCAATTGATTATGCTACCTTTGTACAGTCAGTTATACTGCAGCCATTCAATAAATTTCATTGGGCAGGTCGACTTAAAATTATTATCAATAAGACATGTTTTTGTTAAACAGGTGAATGTATTTATTTTGCCTAGTTCCTTATATATATATATTCGTGCAACTCTATATTAAACATTTTTCTCTCGTCCTAGTCCATTACTAATTTAATCATTGTATAAAATTTGGTATATATTAAGAACTTTTTTTTTCTAGTAATTATTCATTATTCTTGTTTATTTTGAAATTTTTGTCTGTGATGTAATAAACTATGAGATTTTATCTATTATTATCTAATACCAAGATCATAGGTTTAAATTTTCTTCATTTTATTGTACCGAAAATTGAATAAATTAAACTTCCAGCTTGTCCCGAAAGTTTCTTATAAATAAAAATTAATATAATATTTAAGCTGATATTAATTTTTTTATCTATATAAATTAAATTTAATTAGAAAAAAACTAGATATAGGAAAGTTCGAAAAAACATATAATTTCTAAATGTATATTAATATTTTTTATTCAACAAAAACAATTATATACACTTAGATCACTTACTTTCGAGATTACTAAAAATATATAGATTATATTAATTAACCCTGATACAAAAGGTACAAAAAAAATTTTACTTATTAATTCTTTCCAACAAATTCATTTTCATTACTCTAAACTATCAATAATGCAATTATTTTAAATTGGATACTCAAAATCATTACTTTTATACAGCTTTGTTAAAATTTTAACAATAAAGAAAGAACAGCTAATTTTATTCATTTTTTGGGATAAAATTTTTAACAGTTAATTAATTCAATTTATTGTAAATAAATAATTTTATATAAACTAAAATTTTTTTATCTAAAGACACTTTCCAGTACCTTTACTATGTTACGACTTATTCCTTTATGAAACTGACGGGCAATTTGTACACCAATTATTGCTTTATTCAACTAAAATAATTAAATTAGTTTACTATTAAATCCTCTTTCCAGATAGTGATTAAAACTGTCCTTCCAAAAATAAAATTTTTTATAATTCATTTGTTCTTAAATATACTACATTTTGATTTAAAGTGCTATTCTATAAAATATTTCTATATATGAAAAATTTTTATTTATATATATAAATAACAATACATAAGTTAAATTTAAGTATGTCTTATCGTGGATTATCAAATTAAACAACAAATTTCCCTAATAAGATTAAAAGGCCGCCATATTATTTTATTTTAATGATTCTACATTTAATGGTAAAAACTTCTACATGTATTAGAATAATAGGGTATCTAATCCTAGTTTAAAAGTTAATTTTTTTATATACCTTGGCTTAGAGCTATCCCATACCTACAAATTTAAATTTCACCTATAATTTGTATATTGTGAATAGACTAGGTTGACTTTTTCTTAGCCTGAATAGAGTTTCGTAGATTACTAGCTTATAATCAAAGTTTAACCGCTATTGCTGGCACTTTATTTATCATTATTAATTTTAATTCCCATATCTAACTCTCGTTAATTTATCTAGAACTTTTTATTAACTTTTTCTCAAACATATATTTAATTTTAATTGATTATATATAATGTATTAATTTAACTAGTAATTCAGCCATAATTAAACTAAAATTTTTAAATTTTACAATAATATATTTAATAATTCCTTCAGATTCAAAGTCTAATATGCAATTTACATCAAATGTAAGTTTTATCCTTAACTTAAATATTAGTATTTAGTATTAAGAATTACGGTAAGTAACTTCTTGACGCTTGTACGGTAGATTCGTGTAACCTTAAAAAGTCTGAAGTTTACACACTTCCAATCCTGTGTCTGATTAGAAGGGTTTGAAGTAAAAATTTACATTTAATTTCGACTTAAAATATTAATCTTGAGTGATTCATACCCTTAGTATATCCATCTCAGATACCCCATAAATCACTCGAAGACTAAGGTAGAAAGCATTACTAGGAAAAACAGAATCATAAGAAAAGCTGTGTACAGGAAAGTGGAATAGTTCAGGTAAGTAACTATTGGGATTAGAATAGTGATTTCAATATCAAAGATTAGAAACAGAATCCCCACTAAGAAAAACGGTATTGACACTGGAAGCGAAAATTTTGAGACAGGATTGAACCCGCACTCGAATGGGATCTTTTTCTCCACCCAGAGAGCCTTTCTTCGGGAAAAAAACTTGTTTAGGTTAAAGATCATGATTGGCAAGATAAACATAAGTGTATAGAAAACGAAATAAACTGACAATGTGCGCATTAGATTGATCCTAAGTTTCTTAATTGAAAATTAAGTGTAATTTATTATACTATGCACACATTTAATAGCACGAACACTAGATCAGAACATAGTAGAAAGAGAAGAGGAAAAGTCAGATGACGTCAACGAAGTGCCAGTACCAGACCGATAGCTCGTAATTGATGTAATGGATTGGAGAGAAATGCATTTTGCATATACGAAGCATAGTTACAATTAGAAAGAGAGTCCCAATCAGAACATGGATTCCATGGAATCCTGTAGACAGGAAGAAGACTGACCCGTAAACTCTGTCATTAAAGCAAAAGTTCGAGTTCAAGTACTCTACCATTTGGACAAGGGAAAAGTAAAGTCCGAGAGCAACCGTAATTATTATCATATTTGAGCTCTTCTTCATTTTGTTGCATACCAGGTGGAAGTGACTAAGAGTGATAAAGAACCCTGAAGTCACTAGAGTAAAAGTATTGAGAAGAGGGATTTCACTGTAGTTGAATGTCTTGATTTCCTTAGGAGGTCAAGACATTCTGATCTCAACCGAGGGAGAGATTGATCTGTGAAAGAAGGTTCAGAAAAACGAAATGAAAAAGAACAGCTCGGACAGGATGAATATTGCTATCCTGAACTTAATTATTGACTTTAGAACCAGGGTGTGATTTCCTATGAAAGTTCTTTCTCGAACGATATCTCGATTTCACAGAATCCAAACAGATAGTACGTTAAGGAATATGAACAATATAACTAGAGAATTCTTCAGGTTAATCCAGATTACAACTCTGGTGAGAAGATTTATTAAATTCATTGACATAATAATAGGTCATGGGCTAACTCTAACTAGAAAGTATGGAAAATTTTTTTTCATTTTTATTATGATTCCTTTAAATACAAGGCAAGCAGAATTGAGAAAACGTAGGCTTGAATTACTGACATTGAAACTTCAAGAACCAATAAGGTATTCTGAATGATTATTCTTAAAGGTAGGGTAATCAAAAATTTTATTATAAAGTTCCTTATCAAGATCAAAATAAGGTGCCCTGAAATGAGATTTGAAGATAGTCGGATAGATAGGGTAAGAGGTCGGATCATATATCTTACTAATTCGATTAAGACTATAAAATTTATTAGCTGGGCTGGAGAGTTAAATGGAACAAGGTGTCCAAAAAACTTTACTGGGTTATTGATTAACGAGAAAATAAGGAAACCTAGTCACAAGGAAACGGAAATAGATAAGTTGAAGATAAGGTGCCTGGTCGATGGAAAGATATAAGGAAATAATCTGAAAAAATTCATAAACATAAGGTAAATTATAAGCCCAATAAAGACCAGATTGTTAGGGGCATACTTCTTGTAATATATTGAGAGAGAAAATTCATTGAACAGGAGGCTAGCAGCTGAGTTGAATATTAATATAAACCGTGAAGGAACTATCCAGTACCTGTTAGTTAGTAGAACTGTAGGCATTAAGATAAAAACTCAATTAAATTGAAAGCTGTAAATGTAATAGATCGATGGATCAAACCTTTCAAAAAGATTAAGAAAAATTACTTTCATTCGATTGGAAACTTCTCAACCTTCAGGCTTTTTCTTACAACCAAGAATTTGGTGTACTCTGGAATATTTATAGAATTGATACAAGCTATGATTATGTACATAAAATAAATGTTGGCAATAAAAATTAAAATTCAATTAATTGGTATTAGCTGAGGTATAGAAAATTAACTATCATAGTTTACTTCAAGATGACATCTTAATGTTATTTCAGAATTAACTAAACTTCCCTTACTCAGCATTTTTTAAGCTAAAGTTTATCCACTTAGAAAAATTAAGGTAGTCTGTTCTCTCCAATATAATTGGCATGAACCTGTGGTTAACTCCACAGATTTCGGAACACTGGCCGAAATAGATTCCAGGCCGGATAGAGATCAAGTTCAATTGATTAATTCGTCCAGGGACTGCATCTACCTTGATCCCGAGGGACTGAATGGTTCACGAGTGAATTACATCTAGTGAAGATACAATAAGTCGCATTGGAACATTGAATGGAATTACAAGTCGGTTGTCGGTTTCAATCAGACGAAAGTGATCTATTCTCGAGTAAGTTAGTATGTAAGAATTAATTTCATAATTTATAAATTCAGGGTATTCGTATGATCAGTACCACTGGTGTCCAATAGCTTTGATTGAAAAGTATGGTATAAGCACCTCATCGATAAGATATAGAATCTTTAATGAAGGATAGCAAATTACTAGAAGAATACCTATAGGAATTAGAGTTCAGACAATCTCAATAGTGTGGTTTTTTAGTAAGCTAAGGTTTAAGTGGGAGTTTAGTATAATATCAAGAATAAAGAATATAGTTAAAGAAGTAATTACAGTAATGAATATCATAACAAAATTATGAAATGAGATCAGATTATCTGAGTAGAAAGAGTTTGAATCCTGGAATATAAATATATTTCAAGTTGAAATTTTTAACAAAAACTTTAAAGTTTTATTCTTGAAGCTTAAATTCAAAGCACTAATCTGCCACGCTAAAATGAGAAAGTTAGGTTAATTTAAAATCCCCTTTACTTTACTAGAAGCAATTAGAGGAATTTCTTTAAAGGAATGGTCAAGAGGAGGGTATGTATTAAGCCACTCCAGAGAGGATTGATTAAATTTAAAAATAACAGCTCGCTTGGATACAAATCTCTCATAGATAATGTAAATCAGAAACAACAACCTATTTATTGAAATCATTGATCCAATTGAGGATAGAAAATTTCAACAATAGTATGAGTCAGGATACTCGGAGTATCGTCGAGGTATTCCTATAAGGCCAAGAAAATGCTGAGGAAAGAAAGTTAAGTTTACACCAGCAAACATGAAGAAGAATTGAAATTTTAATCACTTTTGATTTATCATCAACCCTGAAAAAAGAGGAAATCAGTGAACAAATCTTGCAACAATTGAGAAAACTGCTCCCATGGACAATACATAGTGAAAGTGACCTACAACATAGTAGGTATCGTGTAAAACGATGTCAACCGAAGAATTCGAAAGTATTACTCCAGTCAGTCCTCCAATAGTAAATATGAGAATAAATCCAATTGATCACATGAAAGAGATATTGAATTTAATCTTGGATCCGTAATATGTGGCAAGTCATCTGAAAACCTTGATTCCAGTTGGAACTGCAATAATCATAGTTGCTGAAGTAAAGTAAGCTCGAGTGTCAATGTCAAGACCAACAGTAAATATATGGTGAGCCCAGACGATAAACCCTAAAAACCCAATACCTAGCATAGCATAGATTATTCTAAGATTCCCAAATACTTCCTTCTTTCCTCTCTCGTTTATAATAATTTGGGAAATAAGCCCAAACCCTGGGAGAATAAGAATGTACACTTCCGGGTGTCCAAAGAATCAGAATAGATGTTGGTACAAGATAGGATCACCTCCCCCTATAGGATCAAAAAATGAGGTATTAAAGTTTCGATCGAACAAGAGCATAGTAATTGCCCCAGCCAGCACGGGTAGAGAGATAATCAACAAAATTACAGTCACTGAAATAGATCATGAGAAAAGCCCAATTTGATCGTAGTTCAAGGATAAGTTTTTCATTATAAAAATTGTTACAATGAAATTTAGTGACCCTAAAATAGATGAGATTCCAGTTATGTGGATAGAGAAGATTGTAAAATCTACAGAAGGAGAAGGATGGTACATGTAGGACGAAAGAGGGGGGTACACAGTCCATCCTGTCCCTGACCCTGGGAAGAAAAAGTTACTAAACAATAACAATATTAATGCTGGAGGTAGAAGCCAAAATCTGATGTTATTCATTCGAGGAAAGGCTATATCGGGAGACCCGAGCATTAGAGGGATTAGAAAATTTCCAAAACCCCCAATTATGAATGGTATGACCATGAAAAAGATTATTAAAAATGCATGTCCAGTAACAATAGAGTTATAAATTTGGTCGTTTCTGATTCATCTCCCAGGCCTATTCAACTCCATTCGAATTAGTATTCTAAAAGAGGATCCAATGATTCCAGATCATAGAGCAAATGTTATATACAAGATACCGATATTTTTGTGATTGGTAGATATTAATCAATTTTTTATATTAAATTTCCTTAAATTAAGGATTGTCGTTAATTTCTTAAAATTAGTGGCTTAAAATGCTTAAAGTTTAAAAAAATATTATGTCTGAAAAAGAAGTAAACTGTAAATTTATACATGGAGATTGAGCTCTTCTAATATTAATTTAGC
>BINPACKER.0.2
GTATTTTCTTGGCATCATTTCTCTTCTCACTGTGATGTCATCAATCGCCGCCAGTTATGTTAGAACACGTTTTCCCGCCATAAGTATAAAATATAGAATATTATATAGAGTATGTTGTATAGAAATATAGGACATGTTGCATAGAAAAGGTCTTTACGGCAAAGGTTATTGGCGACGTGGTGGTATCTCGTACGAAATATCACGAGTAGTACAGGAGTGGGAGAAAGTTAATCGATTGTATTTCCAGGCCGTTTTGTAGATTTGAACCAGTGCCATAATACGACGAGTGGAAAGTTCCCTAAAGTTCCAAATTTTTCCAATCGTTTCGTTACCAAAGCACAATGTCTCTTGACGAAAGATTCAATAAGGCTGCAGAAGAGGTGAAGGAATTGAGTGCTCCAGCTTCGGATACTGATCTGCTTGAATTATACTCACTGTACAAGCAAGCTACTGTTGGAGATTGCAATACAACAAGGCCAGGCATGTTAGATTTCAAAGGTAAAGCTAAATGGGATGCTTGGGACAAAAAAAAGGGCATGAACCAAGACGATGCAAAAGAACAATACATTCAGAAGGTGGAAGAATTGATATCCATCATTGGGAAGAAATAATTTACAAAATGCGATAAATTTATATACACACTTTTACCAAATTTTATCCTTTTTATACAATTATAAATATGCAATCTATTTATCATCTTTAATACCAGGGTGCAGTAGTTGCAAAAATGTTTGAATACATCTTGAATTAATCTTTTTGATACTTGATATTTAAATGATTTAACTGTCTATGCTGGGTATAGGCAAGAATTGTTACAAGAAATCATGTTATTGAAAAGGAATTAATATATCGAATTGATAAATCAAACTTCTCGTGGTAGCTGAATTTATTTTACTATCACTGGTTAACTATTTACAACGTCGATATTGTTGACTTGCGAAGAGTCAACACATGCATATATTCACTCACCGACATGTAACTGTTAACGTACTTATCTTTCGAATACATATACACGAGTTTTAATACGACATCGAAGCGTATAACGGTGAAAATATATAAAAAAAAAAATTGATACTTTACCCTCCGTTTTTGAAAACTTTTACATTGTTCAACTATCTTCTTTGTATCGATTTCAATTTGTAGATGAACTTCATTATACGAATATTATAAATTTCAATGAAGCTGAGAAAGATCAAAATAAAGTAATTGCTTTGTTATAATGCGACATTTTATAATAATCATCCTATCTTGAGACAAGTATTTGTTACAAATATGAAAAGAGAGAACATCAGAGACGAGATATAGTACTGGATATCAAGAGTAATGAAATATACTAGGATATATTAATGATGTATTTGTTTTCTTCTCCACGTTAAGTTTTAACATTTTTTTTTTCCTTATCATTATATACACATACGCAAGAAACTAACTAAGAGAAACAAATAGGATTACGACATTTCAGTTTGCTTATGAGGAAACATTTCCGCAACAGAAAAACTTAGCCCTGCATGTGATTTCTTTCCTTGCGGATCGATCAGAAAGAAAAGAAAAAAAAGAAGAGGAACACATTTCTTCCATCGTGAATGTTTCACCGCGATTTGAAAACAAAAGAAAGAAAAGATACATTGTTGTAAAATTTGTCGTAATACAATTTTATCCTTTAAGAGCACTTGTTATGACTGCAAGTCGATCGTGATGCCTTAAACGAATATACGCGTGACGAAATTCATTTTCGTGTGTACGTGTTGTGTCCATTCGCATAAAAAATAAAATGTGTACACGTGCGTTTTAACAATTTAAATTCTATCAAATTCAGTCGAGGTATCTGTGTCTGTGTGTTTGAGTTTGTGTTTGTGTGTATGTGTAGATGTTCGAAATTCGCGCGGCTTACAAATAAAAATCTAGCAATTATATAACTTACGACATAGTGTAAATTAATCTTCTAAGGAGTCTAGGATAAGCGAAACTTACCAGATTAAACGTAACACGCCAAAATTTGAACGGAAACGACGCTATCTATAAAACGCAACAGAATGTTCTGTAATAACAACTTCTTTCTGTTCCTTTGTAGAAAGAAGGGCCTTCTTTTCTTTTTCTCTCTCGCGCTTTCTCTCTCTCTCTCACTCTCTCTGTTTACTTCCTTAAACAAAATATTTCCGCTAAAGGCTAGCGATTTTTTTTTTACCAGAACGACGCTCTTAACACGTTCAGTGCCCTCTACACCTAATCATCAATATTCCCTTACATTTAAATAGTAAAACAAGCTAAACACTTGTGATTGTATCGATCCGACTGAGAATGAAACCGCTCACAAAAGAAATCAATGATATGTACAATTCATCTAACTAAGTATCTAATTGTATATTTACAGTGATCCTGGATAACTGCTTAATTTATCCTTATTTAAGAGTAGGCTGTACATTTGAAAATCAACGAGAGCTAGAGTTATAGCAGACAAATACAAGTTCAATTTGTAATCTCCTCCGAAAGAGATTTCATCGCTTGCTGTTTCTCTTTTTTTCTTCTTTTAATCTAACCGTGGATCCAAGGATCGATGGTAGCGAGACTACTCGAACGTTGCTCCAAATAAACTCGAAGTGTTATCAGTACAGACGAGGCAAAAGACGTGACGACTTCGTTGAATACGTAAATACGTGTATATAGCATTCGACGTCTTCGTTTCGAGTTCCGGTATTGCTTCGGTTTGTCAATTGCGAATCACACGATACTAATGGACCCTTGTATCAATCGGTGATAAGTGATGAATAATAACGTATTGTTGAACAACATTTGTTCTGCAACATTGTTGGAACGCAATAACAAAAAAAAAAGGGGGGGAGGGAGGAGGAAAGAAGTTTCTTGAATTTCTGTATGCACACTGAACGTGTTAATGGCTGGTCGACGAAAAATATTGATATAGTGTTCTCGTTTCTCGTTTTTGTCCCTCTCCGAATATTTTCTTTTTTTTTTTGTCCCGACTTTCGCTAGCTTGTAGGGGAGAGTTACATATAGATCGCTACTGCTCTATAGTTCTCGATAAAATATGTGTTATATATATGTAATATATTGTCCCGTTACGCTCGATCACCAGTAAGTTTACGCGAACGTTTGTTCTTTTCGCCCTCGTGTTCTGCAACGTTGAACGTCGTTCAAGACGCGTTACAGGATCGTTCAACCAATCATTTCTTTCTTTCTTTTTTTTTTTTTTTTTTTTTTTTTTTTTTTTTTTTTGTTTTTTTTTTTTTTTTTTGTTTTAGAATCCTCCGCCTCGAAGCGTTCTACCGCAATATTTATTCGAACCTGTGAAATTTGTGTTCCCATGCATTTCTTTTTTTCCTTTTCTTTTTTCCTATGTCGGTGCGCGACATTAAATTTTGTTGGAATTACGACACGCAGCGTTTTTTCCTGTACAACCACAGATATTAGTATGTCCGTCGATCCGAGATTTTGTTGGTCGGATCTGAGAGAAGGATTTCGTGCAAAATCAACCGAGCTGTACCTCAATTGGATAGTTAAATGTATCACGCGCACGCATGCACAAAATAGACGCACGCACACGCTAAAAATGTTACGATAATTAATTAATCTCTATGTTGCGTAGTACGTTAGGTTAGGATTGCAAAAAGTTACGGAACGATAAAAAACCCTTCGAAACGCGGATCCATCGAAGTAGCGTAGAGACGAAAGGAGAGTTCGAAATAGCCGAGGACAGCGTCTTTTTTTTCACGTTGCTCTCTCCTCGCAGCCGTCCGTCATTTATTATTTAGTTTGTTTCGTCGATTCTTACTGTTAGGAACCATAGTTCCGTTCTTTACTTTCTTCTTATTTATTTATTTATTTTTTTTCTTTTCTCTTTTTCGTCTTTTCGTCGCGAAGCGACGTCTTTCCGATCGAAGACACAGTCGCCCGTGATCCTCTGATTCTTCACAAATTTCTTGAGAATTTACAATTAGGACGATTGAAAATACAGTTCAGAAATATGTACGTATGCAACACTGTATATAAATTGCAAAGTAATGAACGTACTTGTATCGTTCATTTACTAGATAGAAAAATCGTTTGAGAAACGGCGTAGAAGAGAATTGTGTTGTTCAGGCAGTATATCGATAGTTTCTTTGATTCTGATAGAGTTCGTTAAGAGATACTGATACTTTCAATAATTATCATTTCTCTCTCGTAATCTTGGAAAAAATTAGCATTAAGAAATATTGATGCTCGGTAATATCTCTTCACTTTATCATTTCTTGTATCGTTTATTTTCAACAAATTTTCAATAAAACTCTAACTCTAAACTTTAAACTCTCGTTAGAAGATCAATTGAAGTTCCTAAAATTACTCGTAGAAAGAAGACTGACTGGTAACGACGAGGGACAGGCTTAACCGAAAACAACTAAAAATTAGTCTTCATTGCACGCTTCGAATTACGTGGATTATTTCCTCCAACAAAATACACTTTTTCTACAGTTTCTTCGAGATCGGAGAAAAATGACTAACGAAGTATACTATAGATTAAGAAAAGAAATGAATTGCGCGATGAACGATGGAAAACTATATTTTCAATCCTCCCAAAAGTTTCGTACAACACCGCCATCTTGGATCACGCGACGTCGCGTGAGCATCCCGGAAGAGCGCTCAGGAGGAACTTGATTCGTATTTTTAAATTATTATTCTTTTACTTGCTGCGTAACGCGTTTTGTTGCTACGCGTTTTTCGTATGGATTGTATTGGCTCCCGTTTCAGTTCGTATCCCTACGAAACTTTCGGCTGACTCGAGTTTTTTTTCTTTTTCGCATATGGTGTGTATGTGTGTGTGTGTGTTGTGTTCCTCTAAAACGTGGCGCTGAAAAATCGCTGTAATAAAATCGTGCATACGCAGCAATCGGTCGGCATATGTATGTGTATGTGTATTTGTGTATGTGTGTGTGTGTGTGTGCGCGCGTGTGTGTGTTCTTAAGCAATTAGACTTGATGCACACGGCATTTTCTGCCACGCGGTGTCGCTATGTAGGAAATCTTCTAAACGTTACAATTTTAATGTAATTCTTCTTCTTCTTCTTATTTTTTCTCTCGTTTTTCTTAATAAATCTAAAAACTACGATGGTAGGATCGTGCCCTTCGAGCGGGCTATGACGCGTGTTCGTCGGCA
>BINPACKER.10000.1
TCCGGGCCAAACTTCTGTCGTAATAGAACCACATAATTGAGAAATTAATATCAGCTGTTGTTGCTCTGTATTCCCTTGCATTATTGGTGATCTGGTCCACATTTCTGCCATTATGCATCCTGCACCCCATAAATCAACAGGGGGACCATAGTTTCTATCACCAAGTAGAAGTTCGGGTGGTCTGTACCAAAGAGTAACAACTCTATTTGTATAACGGTTTGGTTGGCCATTTTTATTTGCACTAAATGCACGAGCTAAACCAAAGTCAGCTAACTTCAATATACCATTCTTGGTTATTAAAACATTTGCAGCCTTCATATCTCTATGTAGAATCTTATTACTATGAATATAATAAAGACCATTTAACAATTGTTGCATAACTTTCTTAATTTCTCCTAAACTAAATTTGACATTCACATTTGACAATAAACCTGCCAAATCATGTTCACAAAAGTCAAATACAAGATAGAATGTAGAACGATAACGATTATACTGAGTTGCTCTTGTTCTACATATTTCTATTAAATTTACTACATTCTCATGCTTCAGTAACTGTAATATCCTTATTTCTCTTAAAGCGGTTATAGGAAACCCTTCCTTTTCATTGTCCATTAACACTTTTTTCATAGCTACGAACTTTTTTGTACAATTCTTATCTCTAGCTTTGAACACCTCCCCAAATGTGCCCTGGCCAATTTTCGCCACTTTCTCATATTTCGACGATTCGTCGCAATGAGGGAAGTCAAATTCTTCGATGTATTTCTCTTTCTCCTTTGTGTTCATCTTCGATACTCACGGGGCAAATACAACTTTTGCACATAATGGCATCGTAGACAAGAATTCATTGTTCGCTTGTTCACGAAACTATTTGACAGTACGTTCTCGGACCTAACCTCAAAATAAAAGATTGATTCCGGCCTGCGCGTCACCTAGTGGCGCCAGTGACAGATAGTCTCACGCTTTCGCATTGGAAACGATCGTGGCATATTTATGCCTTTTGAACAACAAACAAGTGAACGTTTGGCAGTATCGTGTCGTTAATATTC
>BINPACKER.10001.1
TTTTTTTTTTTTTTTTTAATAACACGTTGCCGGCGAAATCGACGAAAAGGGACGATGGAAACTCGAGTGAAAAAATATATAACGTGTAATGACGTAAACGCTCGATATAGGATGCCCATAGGAGACGCGGTATTCCCAAAGTTAAAATTACGCGTCGCCGGCGAATTATGCGCACGGATCCATCTAGCATGCACGTATATTTATAATTTCATTCATAACGCGAGCGAGCTTGCACTTTCACGTACTCCTGCGCCGCGGGCGTAGCGTAACGTTCGTGGCCTTGCAACATGAACGCCGTCGTATTTACGACTTTATTCGACCGCAGCACGATTCTTTGATCCGACGAAAGAACCTCGAATTTCTCTCTCTCTCTCTCCCCTCCCCTCTGCCCCTCCTATTTTCCCTTCTTTCACGGGAGAATTCACGAGGAAACCAAAAAATGGCCGCCAATTTTAACCCTTTGCACTCGTATGTCGCCATATAGTCGCCATCCTACATTTTATTATTATACATATATTTACATTAGTATCACATTCTCAGGGACTCTTGTTACAATGTTTTCTTTTAGTTTCTGCTTAAATGTGTGTGTGTATATATAAAATAATAAGATAATATAAGATAATAAATAAATAAGATAATAGAAGATTTTCCTCTTTCGTTCTGGCTAATTGGTTTTGTTCTCGGGATCATTTATCTATAAAAAAAATTCTTCGAAGAAAAATAAAAAATAAAAAACAACATGAATTTCTTTGTAGTTATTATATATACACGCGCAACCACAAATATAGCCGACGATTGGCAGACGTAGTGTCACGATTATTCCTGTGTGTCCTACATGCTCCTTCCAATTTAGAAATTAGTTTTACTTAAATTTTGAAAAATCAAAATCTACATACACACGTTATATAGATTTTTCACTGAGCAAGGGGTTGACAGATGCAGACAAAATTTGTACATTTTTTGAAAATTCTTTCCTACTAGAACGGCAAGTCAACTTGTAATATATTCCCGGAAAATTGTTTGTCATTTTCATATCATCGAATATGAAAAATAATTTCGAGTCGATTGATAACCTTCTCAGATATAAATACGAGCGCAAATACGGGTTAATTATATATTTGAGATTGAATCATAGTTAGCGTGCAAAGTAAATTGAAAAGAAGTTACAATCGGTTAATCTCGTTGAATTTACAGCTCACTTTACACCTTTTCCATCGACCG
>BINPACKER.100027.1
TATTCACCGCTAATACACGGTCGATAAAGTGTTAATTTTATATATCATATTATTTTTTTTTCTATTTTATGTTTCACGTGTTATGTATCGTAGGTTTTTGCATATTATAAATTTATCTTTTCAAACATTGTATATTTTGTACAATTTGTCTTCTAATTCCCCGTGAAAAGTGTATAAAAATCCCCATTCTACTAAATGTAGAAATTAATCCAACTTTAAATTAAAAAAGAACAATAATAATAATAATGATAATGAAACATTCTGACCAAACATTAAGTCCTTCTCATTTCATACTTCTTCTAACCTCACACCTTCCACTGTAAAACAAAAAGAAAAAGAAAAAAA
>BINPACKER.100036.1
CCCCGAGCCTGGAGAACGTCGACCTGTCCGACAATCTGATCCAGGAGCTGGACAGAGACTCGTTGCCGTCGTTACCCTCGTTGGTCTCGTTAAACCTAGCGAACAACGTCGTCAGGAACATCGCTGACGACGCGTTCGACCGACTGCCGGACTTGCTGCACTTGGATCTGTCCGGGAACAACCTGACGTCGGTGCCAACGTCCGCGCTCGCCAGACTCAACGTCCTCTCGCATTTGATTCTCAGTCGTAATCCGCTGGGCACTCTGGAAGCCGGTGGATTCCGCGACCTGTTCGAGCTGAGGAACTTGGAGCTGAACGACTGCGCGATCGTTAGCGTGCACGCGCGAGCGTTCGCCGACAACGTGAACCTCGAACGGATCTCGTTGGATGGTAATCGAGGTCTGAAGGAACTGCCGGCGAGGGTGCTCTACGGCGCCAGATATCTGAAATGGGTCTCGCTACGTCGATGCAGCCTGTCGACTCTGCAGCCCACGCAATTCCCCGTGGACGGGCTGTCGTCTCTCCGCGTCGGCGGCAATCCACTGGTCTGCAACTGCTCGGTGCACTGGCTGTGGAACGTTATCAGGGCGGAAGAGCGGCGGAACGACTCGAGGCTCGAGCTTGATACCCACGATATCATCTGCACCGACGAGGAATTCGCCGGTAAAGCCCTAATCGCTCTGTCGGAGGGTTCGCTCCGATGTCGGCTGAGCCCTCTCTATCTGTCGTTGTCAGCGGCCGGTTGTCTAGCCGCGACGGCGACCATACTGGCGCTGATAGCGCATCTGACGCGCTCCAAGAGGAAGAAACGTCTGGCGTACGCGGCGCCAAATCGACCGGAATTCCTCGTCTACGTGGGCAGGAACAACGACGAGCTGGACAAGAACGGAGCGGAATCGTACAGCAGGCGGC
>BINPACKER.10003.1
GGCGTTAATTTTATTTCTTCTTCTCTTCCTTTTTTTCTTCCTTCTTCTCCGTTTTTTCCTCTGTTTGCTTCAACGCCGGTTTGCCCGTTTTTTCGATCGTAATTGTTCTTTCGTTCTGGACTTTCGGTTTGTCCTTTCTTGGAGCAGTGATGTTAAGTACACCGTCGGACGATAAACTAGACGTTACTTGATCGATGTCACATTGCTCAGGAATCATGTATCTCCTGCTGAACTGTCTCGAAATCCAACCGTGCTCGTCTTGTTTCTCTTCGTGTTTACCCTCGACAACCACATATTTGTCGACGATCTTGACGTTGATTTCTTCTGGTTTGAATTGCTGGACATCTAAGATTACCTGGAACTTATCCTTATCCGCTTTTACCGTAGACGTGCCTCCTTCGCTTTTCCGTAAAAGTTCGCCCCATGGTCTGTAGTAGATCAGTGGGTTTCTCAGTCTTCGATCTCGGCTAGGCAAGATGTAATGATCGAGGATATTGGGATTTAATAATTGCTCAGGATACAATCCCAAACCAAAGTTCTGATCAAAAAGTTGATGCGGACGGTCCAGGTCTTCCCACCACTCAGAGAACAGCAACGGAATCAGAGACATTTTCAGAGACTCGGTCACTTGACGTTTGATACGTTAAATAATGTACTTAACAAGATTTTAACAAAATTTCCTTGCAGGTAATGTACGAAGCAAGATTCGCTCTCGATGTTTGTAATTCAAACGTTTGCAGTATACTGTTGCTCTGCTTCGCAGCACGCGCATTTATATCGGCTCTAGCTGTCAGCAGATGGAGTATCTAGAATATTCTGATTTCGAGAACATTTTCGAAAAGTTTCTTTATTTTGCTATGTTC
>BINPACKER.100043.1
GCGTCGTGGAGCGTAATTTGCGTCCGAGGGATATTACCAGCATGCGAATAATAAGTCCCGAGCGGTTTAGTGGTGCGAGAAAGATCAACTGGTCAGAGCCAACAACTTGCGTTCGGTCGACGGAATAGAGAGAGAAAAGGGGAAGGGGGGATAAAAAAAAGAGAGAGAAACGCGGAGTAGAGGGATGAAAGGGAATTAGCGAAGATAATGCGAAAGTTAAAAGGCTTCCTTCTCTCGTTCTCGACAGAAATCGAGGAACCGCTCGCGGGAGTTCGACCTTTCGATCGATACGTTACTAGAGAATGGAACTTGGGAGACATTTAGCCCCGACAGCTTGTCTGGAGATCCTATCTTCAGGGTACTCGCGAACGACAAAGACATCGGTGACAATGGGAAGATCCAGTACAGCATCAAGGGTGGCCGCGGCAAGGGCAAGTTTAAAATCCACCCTGCCACGGGCATGGTGTACTCTCAGCGTGGTTTCGAGGCTGGACAGGAATACGAGATGATGATAAGGGCCGCCGACAGCGGGGAACCGCAGCGCA
>BINPACKER.10004.1
AAAATATCCAAATCAATAAATTAGTTAAATATTTGATGACGCTGACACTATGTCTAGTATTATTTTTATAGATTAGACTACGAAGCAAGTTTTATATCGATGTTGACTTTTGACTCTGAGAAATACATTTCTGGTACATTTGTTCTAGTGGTTCGTTCAACAAGGTCATTTGCATCATCACATGTACGAAGTGATTAAAGCTAAACTGAGAAACATTGACGATTACAATATACTTCGATTAATTGCCGAACCTAACCTCAAACTCAAATCTTTTAAAACTCAAAGGAAATGTCAGTTTAGCCAGTATAAACCAGCTATATTACGGATCCTTTAAATCTTTCTAATCTTTTACGTTATTTACGTTGTTGCTGCGTGTTAGAAGAGGGATGCCACGCAGCAAGCGTAGAGCGCCCTCTAGCACAAATCATCATACATCTATTGAAATGTCACCTAGTGCCCACGAAGAGGGTATATCGAGGCATCCATCAAAAAGACTTAGACATACATCTAGTGCAAGACGTTATACAAAAACAGAAGATGTTTCGAGTGCTTCATCTTTCTCTCAGAAACGTTGTATCACATGGTTTAGAGAATACACAACACCTGATGATTCAGATACTTTAGGGCCTGAAGGAATGGAAAAATTTTGCGAGGATATTGGTGTAGAACCTGAAAATGTAGTAATGCTTGTACTTGCATATAAAATGAATGCCCGACAAATGGGTTTCTTCACGCTAAGCGAATGGTTAAAAGGTCTTTCGGACTTGCAATGTGATTCTATTAGTAAAATACAACAAAAACTTGAGTACCTAAGGAATCAATTAAATGATCCACATACATTTAAGGGAATATACAGATATGCTTATGATTTTGCTAGAGACAAAGATCAAAGAAGTATGGATATGGAAACTGCAAGAGTTATGTTACAATTACTTTTGGGAAAACATTGGCCATTGTTTACACAATTTGCTCAGTTCCTAGATCAATCAAAGTACAAAGTGATTAATAAAGATCAATGGTGCAACATCTTAGAATTTTCTCGTACAATCACTCACGATTTATCCAATTATGACTTAGATGGAGCATGGCCAGTAATGCTTGATGAATTCGTTGAATGGCTAAAAATACAGCGAGGTGACGAAACACCATTAACAGAAGCTAGAGGCAGCTGAAACACTCAATAATAATAGTCTACTAAAATAAAAAGAAATCATCTCTTCTGTCACCATATTTTGTTAATAACGAAATTTCTGTTTTTATCATAACCTCGCC
>BINPACKER.10005.1
ACGCACACACACACACACACACAGATCAGCATGTAATACTTTTGTGAGAACAGGTATCAGGCGACCAAGTTAAATTCATCTTGGCATTCATCAATTTTGTACAAATTGTACAATTTGTCTATCTCATCATGCTAACTAATACCGTTATACCAAATCCGAGACACAAAGAATGTGTGATTATTGAATTAAATTTTTATATTAATTACGTACAAATAATAACCTAAAGAAATTTTTAATAACTATGTCCATTAAGAAAATCTGGAAAATTGTATTTCACGAAGTTGTATTTATAATTGAAACTTTGGCGATCCGAGAACATGTACATGTACATCAAGTAATATACTATTCATAGTTGAGCGTCGGTTAGTCTTTTACTTTTCAATCCATACTTATACCCTGCTGTGAGTTGTTACCCAGGCGCCAACGCAATGAAGCACAATTAATATGATCTAATGAAAATATAGGGACGTAATATATATTCTGATCATTCGTACAAATTTATACTTGATATGACTTTTTTTGTTCTATTGCAATATCATACTCAACAAATAATTTTTCATTTGGTATCTGTCGATGATAATACAGCTTCCGGTGATACATTTTTTAAACTACACGAAATTGTATAATCACTCGAAGATTTTTCATTTTGTACCGTGGTAGTCGCAAGTTCCGCATTCTTTATGTTCCCTTCGCACTTGATTTCTCTGCTATCTACAATTTCACTTGGATTTGCATTTTTATCGGCAGTACACCCAGAGTACAAACTACTCTCGGTATTTTGATGATTTATGTTTGTTTCTATGTATGAAGCTGTACTATCAACTGTATCTTCAATTTTCATGTCACCTGCCCCAATAGCTTCCACGGTTACTTTGCTTCCCAACGGAGTTTCCATTTTGTTCTCTGTTGTGTTCGACGTTTCTTTTTTACCTTCATCACACAATTTATTATCTATTATCACAGTATTCTCCACGTTAAGAGCGTTTTCAAAGTTGTCAAAATTTGCCCAACCAGTAGATTCAACTGTTTCTGATGATACAACATCCCATGGATTCACTTCAGGAATTGCAGTATTGGTCGGCAATGGTTCCGTTGAACCCCAAGGCTCTGTAGAATCAATTTCCATATGCATATCTCGTGGATCTTCATCATCTTCATCGGATGAATTAGAATCATTATGTTGCTGTTTTGTTGGCCAATCACATTTATCTACCACTGTCTGAAAAGTGAGTTCTCCTTCATCGCCCCATTCTACTCCTGTGTTGCAATCCTCTAAGTCTGCCTTTTGTTTTTGCTGACATATCTTATTGAACATATCCTCTCTTTTATCTAGATCTTCCTCGCTGATAGTAAAGGCCACTGTTGTTAATTGGCCAACCGAGTTATGAAGAGCGTCATCGCCATCGTTAAATTGATCGTCATGGAATCCAAAGTTTTCAGGAAACTGTGGTGTCATATGTTGTTCCAGATAATTAGAGTAAAATTGTTCTACTCGTTGAACCTGAAGAAATTCTTCTTGGGGATAAGAACTATATTCATCTGGATTTTCACTGGAGCTTGTCATGGATATTTGTGGTTTTCCACCCAAATGGATTTGATGAATCTTATTAATTTTTGTTAGTTCAATATTCACAAAATTATCCCAATTACTAAGACACTCAGGTAATAAATTATTCTTTAAAAATTTATCTAAATTTTCGCTTTTCTCACGTTGATTAACAATATTATTTGCAACGTTTATTAAATGGCCCATGTATCCTTGCTTATTTTTCATTTCTTTATTTTGTTTACTGTCATTTTCATCCCATGCTTCCAAAATTCGCTCTATCAATCTGCATTTGTTAAATATATTATCATAAATAATATCATTTGTATCCTTAAAATCACAATTAATAGCTAAAGCCAGGCAAAATTGTACTTGAGTATGTAGAAAATTGTTCCACGAATATTTAAAAAATAAATCGAGTAACGTTTGGAATGTTCCTAATTCTATTAAGGCTTCATAGACCTTCATATTTTCAGTTGCCATTAATGTCGTGAATAACTTTGCAACATGTAAACGCGTAATACCTACTGGACATTCTAATACGCCAGTGGTTGTTTTAACAGGAGGTTTATAAGGTGGATCCAGCAGAAGTTTGTGAAGTTGCTCTAGGTAAGGCAAAGTTGCATTTGATATCTTTATACGCTCCTCACTATCTGTGGTCTCATCTTCAAT
>BINPACKER.100061.1
GGGCGAACTGCAGCGGCCGTGATTAGCAACTGTGACCGATGGCTCATAAAGTACCTTTTAATGCAGAAGAGGCATAGAGGGGAAGGGGGGAAAGGGAGAGGGAGAGGGTTAGAGCATGCATTACCGGACGAAATGTATTAAATTTACCGGTGTGGCTCGACGTTCAAAAAACGCGGCCGGGCACTTCAATTACCGAGCGCAGCGTATCGCGGACATTAACAGTCATATACATATACGGGGCGCGATATTATACATGGCGGCCATATTGCGCGCGCGGCACGTTAAAACGTGCATCAAACGCGAAATGTATCGTGAAAACGTCACGCTGTCGCGTTTGTTCTACGCGGAATCCCCGATTCGCACACTTCGCCGCGA
>BINPACKER.10006.1
TTTTTTCTTTTTTTTCGTTTTTCTCGTCTTGATCGTCGACGAACAGCAAATGGATCGTTCTGGCAATAACCGAAATTTCGAAGCGTACGAAAACACAACGTGGACGAAACAACGTTCGCTGGTCTGTGATTTCGTTTGAAATCGCCGCGAAAGAAACTCGGTAAAAAAATAAACTAGTTCGCTCGAGTACTACGATTTCGTTTCGGTAATTCGGTCGACGAATTTATTCGCGTGACGATGTCGCCCCAAAGCGGCCGCGCCGAATTTGTTCCTTATATCTCTAAGTGTGTGCGTAATTCTCGGCGAGGAGAGACGAACGTTTGAAAATTTAGAATACGTGATTGATTGTACAAAGGAAACTGCTTTCGTTACAAAGTTCTTTGTTTCATATATTTCTGCGTATTCCGCGCGTGAGTATCGTCAACTCCAAGTTTTCTACAAACGTGTTTTTGAAAAATCCGCGCTCTGCTCGTGACGGCGTTACGAATTTAACGTTAGAACTACCAACGACGAAGAGAAATTTAAATGTAACGAAGAACAGAAGAGTTTTACTTATAATAGATACGTGATCTGGAATGAAAAGTGAGGACCCAGCGTTTGGAATTTAAATTTTCGAGACTTAAATGTTCGATTCGTCGAAGAAACAAATTAATTATACCACGGAAAAGCAAAATTAATTAATGTATAATTATGTACAGCGCTTGCAATGCTCGGCTAATTTTAAAAATCAAATGTTAAACGGAATACATTTTCTTTCGAAGTTCTTCTTTTCACTTTTCCATTCCAATCTGGAATTATTTCAACGGAGGAGAAAACGAAAATCAATCCATGCACTTGCAACGCTTGGTTAATTGTGAAAATAAAATGTCAATGAAAAGCTGTTAATTTTTTTGCATCTGAAACAACTCGAAAATCAATTTTTCAGACGGTTCTTTTTTCTTATTCCGAGTCATATAAATACTATCTAATCTAACAAACTATCTCTGGTTGACGGGCAAAGCAATACAAATCAGAATTCTTAGTTACAATAATTAAATTGCAATGTGAAATCGACTATTAGACCTCGATTGATGATAAACTTCGAAATATGTACCACTTTTTTTTTTTTTTTTGAAAATGATTTAATTCAATAAACTTCCTA
>BINPACKER.10007.1
GAGGACACGCATTATTTATTATATATAAAGGATGTATTAAAAAATGCTTTAATAGAGATTGCTAATGGACAAATTAATATTTTGAAAGCTGTGTACGATAGAAGTACAGAGATTTGTAAAAAGACTTATTTTAAGCCGGTATGGAAAGAGGAGAGTTGCATGATTATATATAGAAAAAGTCAGAAAATGTTTAATAACAAACAACTTTATGCTTTAAAAGAATTGCATAAATGGAGGGATCAGACCGCCAGAGAAGAGGACGATAGCATCGCTTATGTATTACCAAATCACATGCTGTTGAACATAGCTGAAACATTACCTCGTGAAATGCAAGGAATTTTGGCGTGTTGCGATTCAATTCCACCATTGGTTCGACAGAATTTGTTAAAATTACACAAAATAATACTGAAGGCCAGGGAACAGCCACTTATTAAACCAGTTATTGAAGAAGATATCAGGCAAAGACTGACACAGAGAAACAGTATCAACAATTCAGAAGCGTGGATACATTCTCGTCACGATATTCCCAGTGGTATGGAAGCAAGGGCAGACTTGCCATGTTTGTTGGACGAAGATAACACGTTAGAAAAGCCAATCTCAAATATTACGGTGGAACATACAGTGACTGTGTTTGACAGTCCAGTTTCATCTGAGGTAATATATGATTGTCTCGTACAAAAATGAAGAAAAGATGGCAATTGTAATTTTTATGATTGCTTGCTTGTTCACAGGACGAGGAGATGGAAAAGGACGAACAAAAAGGTACTGGAAAGAAAAAAAAATTTGTCTTTATAAGTCCGTTTGAACGGTACAAACGGGTTATACCTATGATAGCGGAAGAAGAAGCACGAGAAAGAGAAAGGCAAAGAAAAGAAGAAGAGAATGAACTAAAGAAGAAAGAGAAGGAGTTGGAAGAAAGTAAAAACAGAGTTTATGAACATTTTAAACAAGTTTCTCAAATCGTGGCAGGAAAAAGTATATCGGAATTACCACGAAAATCATCTCAGATTCCACTGAGTCAAATGTCGGGACGTAAAAGAAAACGAGATTCAAACATTAACAAACAAGATGATACACAGAAGGAGAAAGCTGAAGATAACTCGTTAAATCTAACCCCGCTGGAAACCAGAATTAGTGACCATGAAAAGCAAGATTCAAATGAAACTGAGCATTTAAGAGAAAAAAGTATAAACCAGAATCAGAAACAAATATCGAATAATGAATCTGTTAATTTGTCACGGTCGCGAAAGAAAGGGGGAAAAACTCATATAATTAAGGATTTAAAACAGAAAGACACGATGCCGTCAAAAGTATTCGACTATAAAGCTGTAGATTTCAGTGCTTTCCAAGGAGGTAGTAAAAACACGTCGAACCAAACAAACTTTGAACAAACAATGAAGAGGAAGAAAGAAAAAACGCGGA
>BINPACKER.10008.1
GAAAAATGCTATGGCGTCCTCAGGGTCGTATAATGGGGATGCAGAGACAGAAAGTGATAAATTTGAAGGATCTAAAATTGATCGACATGGTTTTCTTCAAGATTCCAATTGTAGCTCTGACAGGTAAAATAATGATCGTATACCAATATAATAGCTAGGCCAATGGAGTATATACTCATATACTAAAGTTTGTCTGAAACATTAGCCTTGTTAAACAAGGATTACCGCCAGAGGTAATGCTGAGAAGAGAACGAAAATGGATACAGATGTTAAACAATTGGAGTTATTTCATGAACACAAACTACCGTAAAGTTAGAGAAAGATGTAGAAAGGGTATCCCACCATCAGTAAGACTTCGTGCGTGGTTAAATCTTTGTGGAGGCCAATTGTTAATGGATACAAACCCAAATCTATTTGAAGATTTGGTCGAGCGATCTGGCGATCCAAAGTATATAGATGACATCAAGAAGGATCTTCATCGTCAATTTCCACATCATGTAATGTTTATCGGAGAAGCACCTGGACAAGAAGAACTATTTAAAGTATTGAAAGCTTACTCTATTTTAAATAGCAAAGTTGGTTATTGTCAGGCCCAAGCACCTATTGCAGCATTTCTATTGATGCATATGCCAGCAGTACAAGCATTTTGGTGCCTTGTTGCAATATGTGACAAATATTTGATTGGATATTACAGTCAAGGAATGGAAACATTGTTACGCGATGGAGATATTTTGTTTGCTCTTTTGAAAAGAGTCTCTCCTATTGCTTACAAACATTTGAAAAAACAAAAAATGGAGCCAATTTTATATATGACTGAATGGTTCTTATGCGTTTATACGCGAACACTACCGTGGGAAAGTATTCTACGAGTGTGGGATATGTTTCTTTGCGAAGGTGTTAAGATTATCTTTAAAGTTGGGTTGGTTTTGTTAAAAGGCAGTTTAGGACGTACGTCTCTTACTAAGCGCTGTCCGACAGTTTATGAAACACTTCAAGTATTAAGAAATCCTCCTCATCATATTATGGAAGAAGAAGCTTTAGTTTATCAGATTCGGAAATTAAACCTAACGGAAGAAGATTTCGAATATGAACATCAGCG
>BINPACKER.10009.1
GCACTTCGCGCTGTTTTCCTGAAACAGGGGAAACAGGGGACGCTGCCTACGCGTATCTCGTGCGTATCGAGCTTCAAAAACCAGTGACTGATCGCTCGAGTGACTGGACAGTATGGGCAGTCGTCTGCCCTTAATCCGACCGTTTGCGACGCGTGCGTGAAGTTTCGTGCGGTCTCGCGTGCGTACGAACGATTCAAGGATGATTCCGTCGAACGTGGCCGCGACGCGTCAGTGAAGAATGAACTCTTGGCACGTTGTGTTTTCACTCCCTTCCCTTTAACGTTGCTTCGGGCACGGGCACGGGATCGGCGCAATACTGACATTGACATTGACAGGTGGTGGTTGTCGCGTCTTGCTCGTCCGATCATTGGAGGTTATCGCGTCATGTTCGCAACGCTGAAAAATAAAATACGAGAGGAAATAGGCAGTGACGTGTCAACTGTCGTTAGAAACGCCGGCAATGTGCGCGGCATCAACTCCAGGCGTATGTCTCAGACGGGATCCACGAGTAGCATCAGTGGATCTCAGATTTCGCTGGATGGTTCGCGCGAAGAAAACACAGCCTCTCCTTCTCCACCTGTCTCCTTGAAAAAGGATAATAGTTCTGATCTGAAGCCGAGTGACAATATGCAACTTTCAGCTAAAGACGTTAAAAGACTCGAAAGCAGAGAAGACGAATGGCGAAAAAGGTTGGCAAGAAGGAAGTTGAACTGATCAAACGAATGGAAAAGAAAGAGGAGCAGTGGAAAATAAAGCTCGTCGAAAAGGAGAAAGAATGGAGGAAAGTAGCTGAAAAACAGGAAAAAGAAAAGAGCAAGTTGGAAGAGGAATTGAGAGATGTACAAAGTACAAAACATTCGTTGGAATTGGCCCTTAAAGATGCAAAAGGTACACTTGTGGTTATACGATAGAAATTCACTGCGATAAAGTAAAGTTACGCGATAAGATTAAAGTAGGAGAAATAAACGAGTACAAGTTTCCTTGTTTCAGAATATAAGAAAAAATTATATAGTTTTCAAGAAGATGCAGAACAATTAGAAGGTTTCCAAACTCAAGAAATGGCAAAAATAAAACATCTATTACTGGCAAAAGAACAAGAAGTAGAGGAAAAAACACATCATTTAAAAGCGGCCATTGCAGAAATTGACAGTTTAAAGAGTGAAGTCTCTCGTCTTAGAAGATACGAGGATGAATTAAACAATGTACAGGAATCATCGTCGAAGCAAATAACTCGGCTGAAGCAAGACTTGGAAGAAGCGACGGCAAAAGTGTCAACAGCAACGTCAGAACTGGCCCACA
>BINPACKER.1000.1
GAAATAGTAATTTGTGATTAATTAATTTTTTTATTAAAAAAAAACTTGTAAATTTTGTAGTGTGCGTGCAAAATATTTGTAATATAATCATAATAATGATTATTGTATAACCACAATTACAGTCAACCACAATGTAGTAAATATAATATAACCAACAATTTTATCCTAATTCCACAATATGAACACGAATGATGTAAAACGATATAAAAGGGGACAAAAATTTGGATGAAAGAGTCTGTTCAAAATTACGCGAAGAAGATAGAATAAATATTTAAATCGGCAATGGAAAAATAAAAAGGTACACAATTCAAAGGGACAAATTACTTCAATTTCAAACGAAATAAGAGGACCAAGAACGCACGCGTCTTTTTGACTAGAATCGATTATTTGTAAGTTCGCTTTGAGCTAAATTTTCAAGATGAAATTCAAATGAATTTACATTGATTGACGAATGGGGTTAAGAAATTATTTTACATTCCCTTGGTATTTTCGTCATTTTCAAATATATTCCTCCTTTCGGTGCCAGCAGCAATGCACCTGGATCAATTTCGTAAGGAATCATTGTCTTATCGCATACGTCCACTTTATAATTACGGAGAATCGTGATTAGTCCGACTTTGGTCTGATAAATTGCGAAACGTGCACCGATGCAATTCCTTGGCCCACCGCCAAATGGCAAATAATGCATGGGATGTCGAGCAGCCACAGCATCTTCGTTGAATCTTTCGGGATCGAATTTCTCAGGATTCGGATAAATATCTGGATGACGATGTATTCCGTACACTGGGATCCATATCTGCATCCTTTTCGGTATCGAAACGTTCGTACCGTTGAATGTGTAGTTCGAATTTGCATATCTCTTCAGGATAACTGCTGGTGGATACATTCTTAATGTTTCTTTGAACACTTTATCTAAATATTTCATTCTCTTAATATCGTCGTACTTCAATTCTCCGTTCTTGGCACAGTGCTCTTCAATTTCCTCGCGGAGTTTATCCTGTATCTCTTGATTCAGAGCTAGTTCGTAAAGAGCGTTGCTCATGGTCGTGGAAGAAGTTTCAAAACCGGCTATGAAGAATACGAATACCTGCGCCGTGAGTAGCGTGTCTGTCAATTCGATGTTTTGCAACTTGTCCGGATGTTTCTGAAACTCCATCAGTATGTTGATGAAGTCCGGTCTGACAATATTGTTCTCCCTTCTGTACTTCATCATTTCGCTGACGACTCTCGTGAAGAACGACGTGAATTTCTGATGTGGCAGTACATAGCCGAGCAGATCGTACAACATTGGCATGAATTGCCTGATCTTTAGCCGCACAATGCTCTGTAAATTCACCGCGAACACCTCTCTGCCCATTTTACGGAACTCGCTGTCTTCGTCCTCCATCGCTCTCATCTCGATACCAAAGGCGCAACTGCCGATCACGTCGGTAGTGAATTTCGCTGTTAGCTCGCGGCACTCGATCACCTCTCCTCTCCCGACCTCTTTGTCCAGGTATTTCTCAAAGTGATGCGAGCACTCGACGATGATATAGAACATCTCTCGCAATTTCCCCGATGTGAATGCCGGCGAGAGCTTGTTTCTCAGTGGTCGCCATCGTTTCGACTCCAAGTTGATTAGATGCGGCGACAGTGGTTCCGTCTTTTCGTGAACTCTGAGTTGTCGATCGGTAAAATTGGAAAAGTCCCTGATAAGAACGTCTTTGATGAGCTCCGGTTCATGTAATACGAGGAAAGGCGATCTTCTCGAGTACAAGCCAACCATCGATACGTTTTTATAAGCGTCGTAAATTCCTTTTACGTAATCGGCTATTGATTTTCTCGCGAACAAAAGCTCCTTGATGTTGCCAAGGAAGGGCAGAGGCCGTGGACCCACCACTCCACGATTTTTCCAAAATTCGAAGGTAGATGTGGCATAGTAATAGACAGCAAGGAGTATTGCGGCCACGCCGCACAGAATCTCGAAGTAGTTCGACATCCCTCTCGATAGTTTGAAATCGGTCACTTCAAACTACTTTAAAAATAATTTACCTTACGACAGATAGGGATTGCTACTAGCGTTATTGATGATGATTATCCAACGATTTGACTACTGAGTGAAAATGTAGTGACCAAGGAAAACGCGACTACTTCTTGAAAACGTTTTTCAGACGACTCAC
>BINPACKER.10010.1
ATATATACATATAGTATATATATACTATATATACTTGTTACTGTCGCAAAGGTATGCAAAAGCGTTCGCGTTTCACTCGGGACGAGATTCCCGCGAAAGGTAGGTATCAATTACTGAGAAGCTGTTAGACGAGGTTCTGAACTTTCACCTTGGTGAAGGTTAAAGATGTGGAAGTGAACGAGAGACCGGTGTGTCGCCGTTCGATCACGTGCACTCGAGCTTCGAAAGATGAAAGTTGCTCGATACGACCGGTTGTCTCCTCGCCTTCTATTCCTCGAAACAATTTGTAACCGAACCGAGCTGGAATATCGGACGATGTTGCAAAACGTTTGCCATGGATTTGCTCGTCTCGTTAAAGACGCCTCGAATGAGTCGAACGAGTCGAAAAGCAGCGGCTTTGCGTGAGATTTGTGACGGTGCGTTTAAATCAAAGGAAAGAATGCTCATTTGTTGCACGTTGCTTCACGATTAAATCCGGGTGAATCGTTTTTAATGTAATCTATGTTTACAGTGAACACGAGCTTTCATACACGTGTTTTCATAGTTGTATCAGATTTTTATACATTTTATTTCATGGAGAATTTGAAATGAGATAAAAGTACGTATTACATCGAGGAAAGTGAGGCGACTCGAGAAAAACAGAGAAAGCGAGAAACTGGTTTTGAATGAAATTCAAAATTCATTAATTCAAGGTACACTTCTTGTCAGTGTGCATTTGTTCATAATGATAAGTATTGTTTTCTCATGGATATAACGTTACAAAATACATAGATATAACGTTATATTTCATAGAAGAAACATCGAATGATTTATTTATAATCATCAGTTTCCCAAATTTGATGTTGAAGTAAACAGCTGAC
>BINPACKER.100113.1
GAAAGTGCCTGAAGAGAGGAGAGGATTGTCGAGACGGATCGAAGAAGATTCGAGAAGCGAGGAATGGCTCGTGGTTTTGAGTGCGCTCATCTTCGTTGGCCCTCGTTGGTACCTGTATCCCCGAAGCCTCAAACACTCTCAACACCTCGCCAACGGGAATAGGGGAAGTCTCTGTCTCGTTCGTACGTGTGTACGAGCCTCGTCCTTTGGGTTGCAGCTGCCTCTCGTAGCTGCAGCACGTGTTCCTCTTCACCGGGGCAGGTGGTTGGCGTCGTTAAGCAATCGCCTCCCCCTCGACGATCGCCGAGATTTGAACGTGGCACGGCCGGCCAACAAGGAACAACCAAGATCTTCCACGACAGAGAAGAAACGAAGTTCGTCCGACGAGGAGGAGGAGGAGGAGAAGAACAAGGAAAGGAGGAAGGGAAAAGGTGGCGCGGGTCGGGAATGAAAAAAGGTAGCTGACGAGATCACCGAAGATATAACATCGAGCCGAAGATTATACGACAGTGTTAGCGATCTTCGAAAATCCGAT
>BINPACKER.100119.1
GTATATATATCTGCCTGCGCTAAGTTCATGCGATTCGATGCATGAAAATGCAGATACAATTGGAGTATTGATGCGAATTTTCTTCTCTTGGCCGGTCAGTGCGTCTTCTACTTTTCAATTTCTTTTACACGTTGGATCGTTGTTAGTTCAAAACAAGTGGATGGTAATCCTCTCCAAACAAGGCGAGCGAAGAAGAAAAGATGAGATCACGGTCTTATTTTGCTCGAGGCTGGCGTTATAAATCTTTCCGCGGCTGATGTTTCTACGTTGTAACAACGGGTAATTTAGTTTTTCGTTCATCTAAATCGTTCGTCGTAATTAAACGCCGACCCCGAGCCGACCGAGCGAGATGTGCGTTGTTCATCGTAAACAAGGTGCATCGGTGCTTCTTAAAGCGTTCAAGTGCTGCAAAACATCCTTTTCAAACAGGATTACATCTTCGTCGGCGAACGTTCCGAGCGGAATCGAAACCACCGTTGAAGCGAGTGAAGAAAGAAGCGAGAGTGCAGTCACTTTTAATCGAAAACAGGCTGCCTCACAACAGGGGCGTACTGACGTCAGTCAGTGAACCAAGTGAACCAAATTCGAAGCATCGCTTCGCAAGTTTGCATATTTGACACAGTTTAAGGCTAGATATCGATCTAAGTTCGGTAATGCATATAATACCCGTGTCTCGCGTAATTTCGAAATTTTCAAAATTCGCCTACACACAGGCATACGAGTTGTAAGGCGTACACACGTATGGTATACAGCGTAATTTTGATTGAGAAGTGTGCAGAATTGAGTGGATAAATTTATTTTTAGGTCGTGGTTTTAAACGTTTCACAAGCGAAATTTACGTGCAATTTGTTTTACTCGTTACGTTGTAATAAATGTGGATACCCC
>BINPACKER.10011.1
CTGTAACGGACGTTTTTTTTTAAAATCTCGCGTCGACGAAGATACACGCTTACGAATGCGTGGATCCTTAATTCGTTTGAATTCGATTAATTCCCAAGTATAACGTTCTTGACAAATTGACGCTACCGAGTGATAGCTTTTTTCAGTGAATCTGGGATACCTGTTCATTGATATTTAGAAGTGTAAAACTAAGCTCGATTCGCATTCTGATTCGTTACGGTGGTGCATCTTTCACGGAAACCGAGGTGGATCCTACACCGTATGTTGTATGGTGTTTGCATACGTACGCTACTAAGCATAAGTATTTGGACACTTTCATATTGTAAAATATATTTCGAACGAAAACTCTTTGATTCTATCTCAGTACTAACCGTACACAGTTGTTGGTACAAATAAAAACGCAACCCAACAGAAAGCGGATGAAAATTAAGCCTGCAGAGAAATATCTGAATCGCAAGTGTGTCTCTTTAACGTTTAAAATCTTAGCGCGACTATATCAGTGTTTCTAAATGCATTCGAAAGGTTGATACTTTTGAAGATTCAATTATTCATTGCAGACAGGCAATAGATATATTTCTTCTTTCAATTTAAATTCGATAGAAGAGCCACGTTTGATACCATGTTACGACAAAATGCAAATGAACATTCTGCTATCGTAACGTATAGAATACAAATATCGGCCTTTCGATCGAATTCCAACGACAATGGTACAACGTGTCCAAATACTTATACCACTATGGTATATATATGCAATTTTTCACCACGATCGTCGTTCGACTTGTATTGAAATTGAAATGACAACGTGTTTTAAGACATAATACGAGAATAGAAGGGAGAACAGTTGACTCTGTTGCACACTAAACACGATACTCAGTTAGGATACACGCAGCGAGAATGAAACTGAAACTGAAACTGAACTGGTAGAGGTAGAGAAAAAGAAAAAAAAAAGAAAACGATCGTAAAAAGTTTTACAAATTTCGAATCTGCGTACATCGTGTCTGTACCTTTGACAACGGCACCGAAATATTCGGGCACCAAAAATAATAAAAGCAAAAGCGCTTTTTATAGCGAGCACAATATCCTCTCTATATGTGCCCAACGTACAATTCGACAGTATCGATGATACTTCCTGGAAAATCGTCTCTGGATGTATGTAACGCACGGTCGATCGATGCAACCAATTCTTGAATGAAGCTTTTCCACTCGGTATTTAACGTTAGTGTATGGACGCGTTCATACATTTCATTCCGGATTTTTTATACTCAAAGACACTATCGCCAAATTTCCAAATCACAAATCTCGTGCTCCAACGTGAGCCATGTATTAACAGTTTTCGACAATTTCAAAAGCGTC
>BINPACKER.10012.1
GTGTGTATGTGTGTGTGTGTGTGCTCCTCCGCGCCACCGACGCGAGAAAAGAAAAAAACGTGGACAAAGATAAAAAAGAACGGGTGATAACGCGTGTTCCTGATAGTAAGTCGAGCGAGCGAAAAGGGATTCTAAATCTAATTGGCATGAATACACCGAGGGCCGAGTCATTACGAGAATAGTTGAATTAAACGAGCTGGAAAATAGAGCTTGTGCCCGACGTTCAAATTAATATGTGTTGGCGGCCGCCACTGGAAAGAACGATTCGTACAAAAGAATGAATACCTCAACTTTACGGGTTGAAGTTGCAAAAAAAGGAAAATAATAATAACAATTACGAGTAGAAATCTCGAAACGTAACGTGAATTTTTTTTTTCTTCTCTTTTCTTTTCTTTGGGCGTGTTCACCATCTCCGGCTATTTTGTTGGCGAAATTTTCAACGGAACGGTTCTATTCCTTTTTTCACCCTGTTTGAAACTCGAAAACCCGCGCAAACACTTGCTCGTAACACTTAAAAACATACCTCCGAGTAATTAACATCTCGCTGTACGAAATTCAATAATGTATTCAAAAGCGATTCGCAACTGTTCGCGCGTGTGTAGATTGCATTATAAGCGTTGCGAACGATCGTGTTATCTTAATGGGAATCGAGATCAGGCTTGAGCAGCATTCGAACCGATGGTATGGCGGAATTTTGCTCGCAATTTTATTAACGCAAATTAGGGGC
>BINPACKER.10013.1
AGTCGGCAGACACGGAGGGAGGGAAAAAAGACACGCTCGATTACGAAACCACGGAACAACACTGGACAAGAGTGGATAGAGTCGCTGTAAAAATCGAGCGACGTCACGCGACCGACGCGGTCGTCGGGTTAATTAGGAAGATTAAAGATACGTCACTGTTGCAATTGTCCCGTGACAAACGGTCGTCACGCTTTAAAGCGAACACGGACGCTAAACGCTCGAGTTCGCACGGCAACACTATTCCCAACGTATGTGACGTATAATGTGACGATCGAGCACACCGGATGACACCAGCGACACCCTTTCATTTCGCGACGCGAAATCGTCGAAATTAGCGCAGTTGTTAGTGGACGAGTCCGGCATCGACGCGTCGGTGATCTAAAGGATATCACCAGTACTGGCAGCTCTCGTGGTTTTCGTCAATGGTCCCAGTTGCCTGTTTTGATCTGGCCGAGGTCTGCAGTAAATAATTTTCCGAAAAGCCTTTCGAAAGCTGTCACTGAGGAAAGCGTAAAGAATAGGATTGACGCAGCTGTTGGTGTACGCCAGAATATGACTCGCTATCTGCACCATTATCGTCACTGACGTCAATGGGTACACGTCCAATGATTTTGTCACCAGGATCACCTGTATAGGACACCAACAGAAAGCGAAGACGCCAACGACGACGAAGACCAGCCTGGTGACTCGTTTCCTTCCGCGGCGACTTTCGGCGCTGACGCGGTCCGTGCGCCACAGTCTGATGAGCATGCAAATGTAAAAGAAGCATATCAGCATCAGTGGCAGCAGGTAGCTCATCAGGAAGAACGACATCTGGAACAACGGCCAATTATACTGCGGCAGGATCCGGCAGGCCGTCAGGTTCTCCGACGATGAGTCGTCCATGTCCTGAAACTCGCCGTGGACGAAGAATGCAGGAGTCGATATCGCGAAAATCAACGCCCAGGCGATGCATATGGCGATGATCGCGTGGTTCTCAGTTCTCCATGACATCGAGGAAATAGGATGAACCACTGCCAAGTAT
>BINPACKER.10013.2
CGGCCGGATATATTCGGCGCTCGAAGCGAAAGGGTTAATGATCGCGGCTAACGCTGTTTTTCTCACGACTCTTACGATCTCGATCTCTTACTCACCTGTCAAGGCTCATGAGGACTAGAGTGTAAACACTGGCGTAGGCAGTGACGATGATGAGATACTGAACCATCTTGCACCAAAAGTTGCCAAACGGCCAGAACGGTAGCACGAAATCAGTTGCGGTGAATGGGATACAAAAAATGACGAACAATAGGTCCGCCACGGCCAGATTGATAATCAGGATGTTGGTGGTCGATCTCATGCCGGGATTCGCGGCGACCACGATGACGACCAGTGAATTGCCAACGAGCCCGAGTATACCGATCATGCCAAAAAATATCGGCACCACGACCACCACGATTTTCTCCACTTGTTGCCGATCGAAGCTATAATCGAAATCTTCGATGAATCTCTGTGTTTCGTTGTTCTGCGAGGT
>BINPACKER.10014.1
GGCTGGTGGAAGCTTAAGCAGCGGTTCCTCGAGCCGTTTCACAGCCACGTACCACACGCTGTCCCAGTGCGGCGGGACGACAAGCAAGGTGGAAAGTTGGTTCTTGTTGGTTCTCCGAATCGAAGTTTTCGATCGGCAAGACGCGCAACACACGGCGGCAAATGGGGTACGTGTTGACTCGATCCGGCAATGAGGCACGTGCACGATTGACACGATTCTAGGACAAACGGTCACGAGAATGCTCCGTGTGTGTGTGTGTGTGTCGCAGGAGAATGACTGTTCCTGTCGCGGAGATCAAAATCAACTTGGCCGAGTGCCGGGGACGAACAAACCCGGCCAGGGGAAATGAACGCGCGAATACCACTGCGACCGCTGACGAATATCTCTAATTTGCGTTTGCTTTGTTGCGGAGGTCTTGACCCATTAGCCGTCCGGGGTTATTCCCAGGCTACGTGTTTCTATTCACGCTCGTTCCGTTTATTCGGTTTATTTTCTGCGCCGTTCTTGCGCAATGCTGAACGAGATAAGGAGCACGTGAAACAACGAAGAATTCGTCGATACTTTGCTGCAACAAAAGGGACAACAACGAGAAAATGAGATGAAATGAAATGAAACAAAAGGAAATCGTATCGTGATAATTGGTCTGATTTTAAAGCTTAGGTTCGCTTCGACTGTTCCGAGTTTCTCTCTAAAGATGTTTTCATGCACATCGTGCAGAGTGACTTTGATTCCAAATTGTCAAAAACTCGAACGTAGAAACATCGAGGAATTTTCTTTTTTTTTTTTTTCAAACAACGTTTAATCACGATCTTTTCTACGATGTTTTCTAACAACTACCGAAGTTGGTTATTAAAAACTGCAGGATCGAGAGATCTCCGGGGGTTTCCTTCACCACGGTCCTTTCACTTCGAAAGTATTTTTCCCAGGGACTGTGTTTTCCAATATTTCTTAGTTATGACTTTTTAAAATCTCTTTTGCCTCGTCGTCGATGTTACAGTTACTAGTAAGTTCGGGAAAGTGAATTTTTTTTTTTTTTTAAACGGCTCTCTTTCCTTTCGGTATCGTCCAAATATGAATGAAATAGGTCCTTTTGATACTACTTTTAGGTTTTACAAAAATCATGACCTTCGGCAAGATTTTTCTCAGTCTAGTTAGTTTCGACGACGAAGCGCAACGCACAGCCAAAAAGAATTTGTAAAATTAATATTTTACAACGAGAATATCGAAG
>BINPACKER.100159.1
GGAAAAGGAAAAAGAAAACGTGGAAAAATGAAGACAGGAGCGGAAGGAGGAATGGTACAACATTGGTTCTTATTAAAATGCAAAGTGCGTCTGATTGCAGACGGATGCAGAATTGGCGAGGACGGGCACTCGGCCCTGGCAGTATCAGGCCGATGAGGAACCAGAAACCATCAATAACCAACGGGACCGGGTGCTCGCTTAACTCTAACGAAGGACGATTTCTAACGATCCCCTGGCTACGTCCAACTTCTGGACGTAATTAATTCCCCGGCTAACCCGGAATGCTATAATTAATTGCCGGTGGCTGATGAGGGGTAGAAGGGTTGCTGCAACAATATGTACCCGGCTTCGATTAGAAGCACGGACCTCCGTGCAGTTATGCAATTAATTAAATTCAGTTTGTTATGCGCGACCGATTGTTAATTACCGCTAAAGTTGTAGAAACCGGGGGCCGCTCCATCGGAATTGCCCCGATGTCCTCCGAAAGAGGACTCTGTCGTTGGCTATTCCTCCCATCGAAACAACGATAATTACGCGTCG
>BINPACKER.10015.1
CTGTGATCATTACGACGCTTAAGTTCAAATTGAAAAAATAAAAAAAGGGAATTTCATTTTATACGATTCTTGCAAGATTAAGGAAAGGATCTTTTTTTTTTCAATTCTTGGAAGATATTCGCGTAAGAATAATTGATGCAAGAAAATTATTATATACACAGAGTACGTTGATGTGTATAATTTCGATAGAATCCGATTAAAATGGAGAAATATCTCGAACCAAGTTCCCAATTTAACAGAGACCGAGTAAAAAGTTTTTCTTTTTTTCTTTGGAACACGTCACGTTTTCCATTCGAACAAACATTGTCAGTGTAAGTAATATTGAAATAATTATTTACAACAAGATCGATGCGAGATTTTAATTTCCTTTTCACGGAGGTAAAAAAAAGAAAAAAGACGGAGAGACCAGTATTAGGCGACTAACGGGAAGGTTTGAATTTTGCTCGAAAAACATTGGTATCGTATGTTTTTGTTTCGAAATCTTACGAAAAGTGAGAGAAAAGAAAAAAAAGAGAGATATTCTCGTGTAATAATCACGTCGT
>BINPACKER.10016.1
TTACCGATCTCCACGATTCTTCAGGTAAGTAGCATGGTGTAAATCAGCACGCTTATCGGACAAGACTACTAGCTCGCTTGCGAGATGTTCACACAAGTGCGATCGCGTAACTTAACGGTCCACCTGGCTGTAATTTTCCCAACGAGAAGAAATGCTTGCTCATTTTTTCGATTGCTTCAAAGCACACGGATTTCTTCTTACTGCTATATGTGCGCATCAGTACGACGCTTTTCTGCTTGTTCCATCATTTCTGCGTTGTTCGATCATCACGTCGATCGTTAAAATTTGAGCGAATGGTCCCGCTTCGATCGATCAAACTCATCTATCTATCGCTATTCATCTTCGTAATCATGGAAGAGATATGTAGGAATATATATATATATATATATTT
>BINPACKER.10017.1
GCCTCAACAGTTTACCAGGGGAAAACACAAACGAAACATACATATAATAGTAAAACTATTAACTACTACACTACTCTAAAATAGCGAGAAAATCCTAAGACACGCGATATCGCACGATGAACAATATTTTTAGAAATTGCAAAATATTTTGCAATTTCTAAAGTCATTTTTCTTTGTTAAATTTGAATTTTCTAATTCTTGCATTGAATGTCTTGTGATTTTTACGCTTCTGTAACAATTAATTCAATATTATTCCTCCTGCTATGTTACTGGTTTCCTCATTTATAGCTGGAGAATATCTCAAAATAAAGCAGAGAATTTTTCTGCTTTCAACTTGTACATTTAACTTGCAATTTTAGATCTTGGAGCCGAAATCCATTATTTGGATTAATGGTGTCACGATTATACGTAATTTTCTTTTATAAGTTAAGCTCGTATGTACCTTGACATTATTCTTCACGTATTTAATATCATCGGAATATCATTTTTTTGTGACTTATGGAACATTTCAACTCCACAGATAAAAATTGATTTTAGACAACAATTAAAGATTAAAATCATTATTAACTATAATTATCAATTACACGACCATTAGTATGTCTTACGTAGTAATAAATTACCATCGTGCTATTTTATTTCACCGTTGACGATTGTTTTTTTTTTTTTTTTTT
>BINPACKER.10018.1
TGGGTGTTCCTAAAGGCTGCGTGGTTGACGAACAATGGTGCATTTCCGGACTACCAGGGCTACCCTCACCTCCACCATAATCGGCCGGTACCTCTATTTTACTGCAAATTACCTCTTGATGTTGAAGCGTAGTGGTCGGTGAACAAACTTGATAATTCTGCGTCGGGGTGGTAGGATTCTCGATTTCTTGTTTAATGTTCGCCATGGTCCTATTATTTCCAATCATATTTTCGGTGCCGCCACCGGGCATCATACAAACCTCGATACTCATATACACGTTTCTATTTCCATCAGAGATTAAAAATTTTCTATCACAAGAAAAATATTGGAGCAATGGCCGATTCCACAACTCACTAGAAGCAGAAAACTCG
>BINPACKER.100199.1
TGAAAGTTTCAGCAGGGTAAAGTAAATGTCTTGATTCCCCTTCGCGATATAAATGGAATATTATAACGGAGCATTATTCTCAATTTAGGTTCTATTCAACTTGACGCCGTTTAACGCCCCGGAATATTATCATGATCACGTAACGGGGTGGGCGAAAAAAAAGAAAAAAGGAGAAATTCAGGTCTCTGTGGGTTTTGTCGGCGTTCTCTTTATATCGCGCCGTCCTCGACTAGATTTATGAATGAGCCCGATTACGTGGCGTGCATGCGTCCAGCCGCGTTTACATTTCTGTGCCACGGAACGTGGGTTCTGCCCTGTTTACAACGAATTCAATCACCTTCGATGTGCCTTCAATCCCATTCCAGAGCGCGAACGCGTCCACCACTCGTTGTTCGTTAACTCAATCGACGACTCAACGACGACAGTGTGATGATTAGCTCGTCGTGGTATTACCACGTGAACACTTTGTTATCGTTGTCCAATAGCTCGCGCTAAATACGGCGATCGTGCAATTAGCTCG
>BINPACKER.10019.1
GTGCGAAAGAGAAAATTAATTAATTTTACCGTTTTTAAACAATTTCTGTGTAACTGGTAACGTTAGAGGTCGACACAGACTAGGATGACAACTTATTCCCATCTATCGTCACAGTAACGAAACAGCTTCCATAAAATAAAATATGGTCGCCGCGTGGGCATTTTTCATAAATCGAACCAGAGGATTGTTATTTTGCTACTTAACATGAGCGACGACGTAGATGCTCTTCTTAGCGAAGACAAAGACCAGGATGAGATCAGAAAGGAAATCTCGCAGATGAGCTTTGAAGACCTTCAAAAGCTGCATCAGCAGTTAGGCAGTAAGGTATACAAAGAAGCACTGTTCGGTCCTCGCAAGGTTAATAAGAAAGTGGAATTCAAACGAGAAAATAAAAACAGACCGCGTGAAGTGTCCGCAAAGAAACCCGTTCCGCGATTCAGAGAAGTAATACAAGTAAAGAAACACATTTCAAGGGAC
>BINPACKER.1001.1
CTGTGACACTTGCAAAACTATCGGAAGTCTACGTTTTCCTTGCTATTAAACTCAGGGAGGAAGAATCTCTACGAATTCAATTCAATAATCAGTTTGAACTAACTGTTTGTATCGCAAACTGTAAGGATGAATTAACGATTCGTTTCACAGTTCGTAACAGCGAATGTTATTCATGACTTTACCTAAATGATGCAGTACAAAGTTTCACGCGAAATTAACATTCTACAAACCAACGATTTCGAACCATTGTTCTAGACTGAAAAGCTACGTGAGATCTGTCATGGCAGCTAACAATCGCTAAGAATCGTTCGATTTCATCGTCGTTTCTTCTTTTCTTTTTTTTTCTTTTCAAATACACCGTTTTTCCTTTCTTCCAGAAAGGAACGACGGGGAAAAATAACGATGAAATTCGCAACAATTTACACGTGACCCGCGTGAAACGGTTGTTCGCGGTTCAGACGGAAACGACGATTTGATCGAGACACGCAACGTGGCAAATGACCCACGCTCTGTAGAATTAAGGACATTCGAGTCAGCCGATCTAAAGCATCGAATAATTAATTCACCCCTTAACTCTTCGATATTCTTCGAAATATTTTTCAAATGTATAGAATAAATTGACGCGGTATGTCAATTAAAAAAATTGTACCGCTGTCTAAATCTGTCACGTTCATCACCCACTTTCGACGAATTTTATAAACGAATTCGAAAATCAGAACCGTGGCAGGCGACAACGCTCGACAATTGGATTAATTAACGCGTACGACGATTAACAATCAAACGATATATACGCTCGCGACTTTATGATTTCAACGTTATTGCCAACGCGTTATACGAATACGACTTCGTTTCCCGCTAGAACAGAAAAGTATTTCTTCCTTTGGCCAACAGAACTTTGTAATTTGTCAAACTTTTTCCCCGTCTTCTTCTTCTTCTTCTTCTTCCACGCACCACCCTCGAGGGACAGTTGCCGGCTGTTACGTCTCAACCAAACGCGAGCAGCAATCCCACGATTACAAGGATCTTCGCTCAGGGTGAAACGAGTGGTCAATAGTGTTTTACGTGTTTGAAACGTCCTCGAGTGAAATTTCTTTGGTAATCTCGTAGTATTTTCTTTATTTTGTTAGGTTTTCTTTTCCTTTAGTTTCTCTCTATCGTCGATAGTTCTACTGTTAAAAAATGTACCGTTTGAAACAAGATGATGGCTTTTCACAGGATGAAGCTGCTAGTTTCCTAATCGAAGAGGTGTGTTTCTTGTGTTTCTTGTATTTCTGTCAGGTGTAAGGAAACGTCGGGTCTACTATGGGTACGATGGATCTCATAATAACGACATCCTGATAGCGATGAGAGGACGTTATCCGCCGCCGCTGCTGCAGACTGACGAGACAATGAGCCCGCGATCGCTTCTTGTCTTGTACCTGAGAAGTTCGACGATCTCCAACAATTTCTCCCTTCTTCCGCTCCCTTCTCCGACGAGCTTGGCTTCTCCTCTCCAACTTGGACCACGACGTATATCACTTTTTCCTGTTCGACGAAATCCGTGCTCCCTCGGCCCAGCCACTGCTTGATCGACGCGTCATTCCGACATTCGTTGTCGACAAACCCGTCGATGCTCTATATCAGTTGCCGTTTGGACGCCGAACGCTTCACTGTCGTCTACCAGGTCACCTGAATTTCGTGGAACATTCGAGTCCTTGCTTATCATGCCACTTCGCCCCACTTTCGCTTCTTTCTCTCCTCTCTGGCGTGTTCCTCTAGCGTTTCGTTCGCCCAGCTATTTAGCCGCCTTGAACTCTCCCCTTGTGACTACGTGGACCAAAATTGTAGGGGGAAAGAAGACACGACGATACGGGAGATGTTCTCTAACGATGGACGCCAGCTCCTCCTTCTCCTCCTTTTCCGCCTCTTCCTCCTCCTTCTCCAACACCTCTTTCCTTTTTCTTTTTTTTTAAGCACGACGTGGAAGCGCGTCGAACATCAGCGAACCAGCACAATTATCACCAACAATCGACGAATTGTGTGAACGTAGAAAAGAAAAAAAAAAAGAAAA
>BINPACKER.10020.1
GTCGTTTGAATTTGGAATGGTTACTAGAGAGATCAGCATACATATGATTTAATTAATGACACAGAAATCGTACCGCGAGAAGTTTCCTTCCAATTGACGGGCTACGAATTGCACAACATTCGATATTGTTACGTTGACGAGGCGCTTAATCCAGCATCGTAAGTTTCGAGTACCTCCTAGAAAATACAAGTTAAAGTTGCTCGTTGCCTTCAACTCGACTCGTAATACCAGGAACTGCACTCGTGTTTCAAAGTATCCAATTATACGAATTAGTCTGTTTTTTTCTTCCTTTCTTTTTTTT
>BINPACKER.10021.1
GATGTTGCTGTTGCTGTTGCTGCAGATAGAGCGAGTGTTGCTGCATGAATGACTGCAGTTGGGTAGGACTGAGTATGTGCTGTTGGAGTAGCTGTTGCATCTGATGGATGCCGCTAGCCGGGTTGAGCATCATCTGCGCGGGATTCTGCGAGGGTGGTGCCCCTGGCGGTCCCCCCGGTGGAGGGCCTTGCGAAGGATTCGGCGGCGAACCCCTCTGAGGGGCCTGCGGACTCTGATGAGGACTCGGTTGGGGACCAGGCGCCCCCGAGCTCGGCTGTTGCGACTGCTGCGTGATAATTGGCTGCTTTTGCTGGGTCATGGGTGCTGCTGTCACTGCGTGCCCAGCGGGACTGAGCTTTCCATTGCTCTGATACTCGATCGTGAGCTCCTGTTGCTGCTGCTGTTGTTGTTG
>BINPACKER.100226.1
ACTTCTACGACCACTTTCACGATGCCGTCAGTCGCTATCGACGCATAAACAATCGCGTGCCATTTATTTATGACCCCCAAGCACGTGTCGTCGTCGATCGTATTGAAAGCAAACGTAACAACACACAGTGTGTAGGCTTTCTGGCAACGATTTTCTAGTATGAGGATGGCACGCTGGCGAAAATCGTAAAATTAAGATTCTGGCATTGGTCCCTTTCGAGACCGAGAATCGTACGAAAAATGCCCTCCCAGCAGTCTCGCTCGAGCCGAGAAGTTTTAATCAAAAGCGGGCAGATACTTTGCATTTAATTAAATCGTGCGATTTTGTGAAACGTAAAAAACGACTGGATTTCAAACAATTTTATTCATTTTACGTTTACCGTGAAATTGAATCAGAAATGTAATAATGTTATGCAATTTTTGAAATAAGCGACAGATAGGACTTTTTGGACGTAACAATTGATTGATCTCGGCGATATTTTAGCTTTTGTTGCACGTACGTCGAGCATATATTTATGAAAATTGAAACTCATTCGAAAT
>BINPACKER.10023.1
GTAGGCCTCGTGACATTGTCAGATAATTCACGTAACAAAGCAGGGAAAAGCAAAGCGATCTCTTTGGCGATATTGAAATTCGAATTTCAGATCTCAGTCTACTAAATCGTGTAAATCTGTAATTGTGCGTCGACGAACCGTTTATTTCAAGAATAAGAGAGAAAGGAAAACAAGACAAATCAGGTCTTGAGAATCGGGTCGAAATAACAGTTGGATGATCGCCAAGAGAAGCTGACGCTTTCGGAAAACTGTGACTCTGGGGCAGGCCATTTGTAGCCAACCATGAAAGCAGACGCTAGGTTTAATTCCATTTAATCGAATCGACGCCTCTCTCTTGCCCGTCTATTTTCAATTTAACTTATCGATTTGTCGTTTGTGTGCCATACAAATGCCATATAAACGATTAAATTCAGTCTACCCAGTTTTATGCTAGACGATCAATCTCTTATATACTTGCAAGGGAAAAAGTAATAGCGTTTTTGTCTCCGTATCGAGGGATCTATCATGTTGTTTGACACAGCGTTTACGAGAAACCATAAATTCCAAGAAATACGAGGCACAGCGTGTGCAAGTAAAGAAACCGTATAAAAGTGGAGGCAACGTAGTTGGACACGTCGTCTTAATTTGCTTATTCAAGCAGCTCCCCCCTACTCCCCCTCGAGAGAAGCAGAAGTTCGATGAAATTTGACTAACAAATTTCACCTAAAATACTTTCCTCTTTTTCGAATGCATATTCAGAGGTTATTAAGCTACACCAGCC
>BINPACKER.100241.1
CGCGGTCGAGACGAATAAAGGAAAGCTGGATCAGTTCGTAAAGCCGTAAGTCGTAAGCTGGAAGCCGTAAGCCATAAGCCGGTAAGCCGCGTGAGCCGTGAGCCGTAAAACCTAAACCGTAAGTCGTAAGCCGTAAACCGTCGCCGGTAGAACTACGAAACGTGGACACCACGCGACGCGAATATATCGACGCACCGATCGAGCCCTCCTCGAGGAAAAGCAGGAGGAGGCGAAGGAGGAAGCTTTCGCTTTGGCGCGAAAAACGCGCGTGTTCCTCTGTAACTTGTAACCACAACCGCGTCGC
>BINPACKER.10024.1
ATATATATATATATATATTTATTAAAAACGAGTTGTTTTACATTGGTGAAGCGGGGTTTTAGCTGTGGTTTTCGAGGGAGGTTTTAGTCAATTCGTGCAATGTTCCCTTCTAAAGTCCGAGAGTCATCGTGAGATTTTAGGCGAAACGAAAACGAGAGGAAAGAAGAGGAAGAAGAAGAAAAAGCAGAAACGAGGAAGAAAGAGAAACGATCTCGCAGCACGGTCTTCCACGAAGAATGCATATTATCAGCGGCTTCAAAGAGACCTATTACAATGTACCTATTACTTAACAAGCTACGTTTACATAGTATGTTTATATTACGTTACACGTAATATTATACCTCTCTATAGGATATATACTAAATATATATCGTGCGTATACCCGTCTACACCTATACCTTACAAAAAAAAAAAAAAAAA
>BINPACKER.100256.1
GCGGAGGTGCAAAAGCGCGATCTGACGCGCTTCGTCGAGCGTGCGTCCACCACCCAGTGGCTCCGAGTAATCACACAGTGCCCGCAGTTAGTAACCACCGAGGAGGGGGGAGGGGGGGGGGGGGCCCTCCACCGCTCTGTACTTTATTATGCAACACGTCATCGAGGGGAAAGGGGGGCCGAAAGTGAAAAATCGCCGATTATAATCGAGAAGGGAGCCAACTCCGGGATCCAACTCTCCCGGTGGAGAAACAACGATAGCCGAGAGTGAGATCGAGCCTTTACGTCGGCTCTCCCATCTTTGGTTCGATGATTTTTATTTAACAGCCGAGGGAATATCTCGTTTAATATGAACTTCTTTGACGGTGTCGTGTAACCCTCGAGCAACCGTTCACTCATTTATCGGGACACATTTTTGAAGAATAACGCGAGAAGATATCGAGCTCGGGAAAGTTCTTTCAACAAAGAAGGTTATTAGAATGGGAAATATTAAAGATTGTACGGTGATCTTTGAAAGAGGGAAATTGTTGATGATATAGTACAAATGTAGAATGTTTGAATTGTACTGATTGAATCAAGATATTAGGGGACGCTGAGTCTATAATCTGAACGGAACGTCACAATTTCTTAAAATATAGTTAAAATATTAGAAATTTCCAAACTTTTTTTATTTATTGTACTGTTATTTTTTCAATATAATTTATCAATATATATCATATCATATAAATAAT
>BINPACKER.10025.1
GCGCGGCGCTTATTCCACGAGTAATAAAATTACCAGGCTATACGCGCGAATATTCGAGCGAGCTAACGTTACACGGTTAATAACGGCGTATATATCACACCGTTCCGCTTGGCAATGAAACAAAATCCACTTAAGTTCGCCATTAGACCTGGGCTGTCTTCGTTCCGAATCATCATCAACCGGTTATCTCCGAGCGGGTCGCTTTAACGTTTCGGATCGATCGAACTGCGAGCAACGAATCTCTCCGTAAAATGAAAAATGATAATATTCGCAAAGATTCGGTTTTTTTTCTTTTTTTTCTTTTCAAGAAACAGTTTCGATATTTCGGCGTCCGAATATTTCAAGCACAATTCGATTGTATAAAATAATAATTTGATTGTACAAACAGTTTACAATAAGAATCGAGATTGCAAGAAATCGGCTCGAAGTCGATTACGAAACCTGGTGCGTAGACGAGAACAAGTTACATTTTTTTTTTTGTAGGGGAAAGGAAATATAGAATTTGCCTACGACAGTGTACACATTACGGCGTGAATAATGGTACAATTTACGAGTGTCGTCGATTGTGACAAATTGGAGCTCGCGACCTTTTGGATAGTCATTGTTAATCACAACATCCTGGCAATAGCCTCGATTTAAGACGAAACACACACGGCCAGCTTATACTCTGTGCTTGCTTACGTGCCTGGCGAACCGATCCGGCCGATCGATTTATCCAGAAGAAAAATCGACGGCGCAACGACCATTGTTCTTCAACGATCTTATTTTCCTTCGCAACGATCTCTTGATTTCCTCCGCAGCACGATTCTCGTGAAAATCGAATGGCAAGATTGCCTCTTTCGCGGGCAAATGGAAATCTTAACACTTTACCGACCGATA
>BINPACKER.10026.1
AATACGTTGAATTTTGATTGACTTGGCAAATAAATGAAAAAAATAATATTAATTCCGAAAGAAAAATTATTTAAAAAAAGAGAAAAGAAATTATTTTCCTGAATGTTTTCAGAGAATTCACAGTTTCTTATCGAGCGATAGATGACTACGGGTCAGAAACGTATCTGTTTTTGCTTTCTGACTGGGACTTGGACGCAGCATTCATTAGCGCCTCTGAACCGTATCTATACCTGCAAGTCAACCTGAAGCCGTTCGGAGAGACGGGCGACTGCGAATGTTACTGGGAACAGAATGCACAGGAAGTGTCGACTCGACAAGAAACCGGGTTTCCATACAAGACACCCAAGCTACCAGGTCTCATAATGAACAAGATGGAAAGAACGTTGAACATGGTTCAACGTGCTTTGGGCAATTTGAGCGAAGACTCGTCGCATCAGCAAAGTTCACAACCGCCACGACCGCCGTTGACGGACGCGGAGTTCCGACGATTCTTGGACCCCATTGGACAAGTGATACATCCCAAGGAACTAAGAGCTGTCATATACTTTGGTGGAATCGAGCCCAGCCTGCGGAAAGTGGTTTGGAAGCACATTTTGAACGTGTACCCCGAAGGCATGTCCGGCCGCGAGAGAATGGATTACATGAAGAAAAAGTCGCAAGAGTATCAAAATCTGCGAGAAAGATGGAAAATCTTGGTGCAAAAGGGGCAGAACGTCGGCGACCTGGCGTACGTGACGAGCATGGTGCGGAAAGACGTTCTAAGAACGGACAGGCACCACAAGTTTTACGGTGGTTCTGACGACAATCAGAATACGGCCAGTCTATTTAACATCTTAACCACGTATGCCTTGAATCACCCGAGTGTCAGCTATTGCCAAGGTATGAGCGATCTGGCCTCGCCCTTGTTGGTCACTATGCGAGACGAAGCGCAAGCCTACATATGCTTGTGCGCCCTTATGAGAAGGTTGAAAGATAACTTTATGCTTGACGGGC
>BINPACKER.100271.1
GGCGAGGAGAAGGGAAAGGTGAACAGGCAAGAGAGCAAAATTGAATGGGTTCTGTAAAACGATTTGTAGAGATGCGGGCTGTGTGGAAGGGTCTTCCGTGTTCCGGCAAATCGTATTATCCCTGATAATAAAGCAAACCCGCCGTTCGCGGATGAGGTTACGTTCTCTCGTATCGGTTTGCTTCGGCTTCGTTCTTTTTTCCCTCCAGTGTCCGCGGTTTCTCGGTGTCCTTAAAGGGACAAGGCTCGAAGCCCGTTGCCTTCGATAGGTCCGCGCAGATTTCATCTGGAGAATTATAGGCGCTTTAACGTTCGCCGTTTGTAACCGGTTGAAGTGATCGGGCAGAAATAAATCGTTGGAGTTTGTCGAAATCGAGGAACCGATGTCTCAAAATAGCTTTCTTTCTTTCTTTCTTTCTTCCTCGCTTTGGGTTCACCCCCAAATATTTTCTCTTCCCGTTGCATTGAAAATTTCAAAGTATCTTCGTTCTGTTGCTTGGAAATTTATATTGCCGAATCTTTCGTTTCAACTTCGAATCTTCGTATCTCAGTTTGGAGAAAAGTCATGC
>BINPACKER.100272.1
CGGCCGAAAGAGAGAGAGAGAGAGAGCCTACCGGCGACGTGCTCGCCTCACATGCCTTGAAGAGATTTACTATTTTTACTCCTCCGATTCTCCTGTCACTGACGATTTCGATAAACAGGCAACGTGCATGACAAAAGCATATGGGAGATCGTGACGTTTGGAAGAAAAAACCGAGCCGTGAAGATTTAGGAAGAGAGTACGACTCTTTTTCATTTCATTCCACTCCTGAGTGGCACTGTTCTCCAGTCCAAAAAATACATCTAAATGTGTTCCATAGCGATGCCAGCTGAGCTGCTTCTGGGGCATAGCCCTCCAGTGTACAGCTCGTTGCTGTACAGTCCCTTAGTGGTAACAGCGCCGACGATTACTAGCAGATCGGTGCCACCCAGAATAAGGCCGTGCTTGTCATCCGGTTCCTTGGCTATAGATAGCATTCGAAACAGCAGCGATGGCGGGAGTAATAAGCAGAAAAAAAGGGTTGTATTCGCCGACGATCGCGGCCGTCCTCTCACTCAGGTAAATCCTTAATACACTTAGAGTCTCTCTCTCGTACTCTTTCGCTAATTGTGAAAGGAAATAAAATGACTCTGGCTCTGCCTGCGGTGCAGGTTTCATTTTGACTGACTTTCTACTTGAACTTTCCCGCGAAACATGTCTGTCTTTTTGTTATTTCAATTTTCCAAATTTTTCTTTTCTCACCTTGATTTTCTAAGTTTTTGCATTCCC
>BINPACKER.10027.1
CACACGTACACGTACACGTACACCCACGCACGCACGCACGCAGAAGACACACACGGACGTCTTTTTATACTTAAAGAGGTGATTCGTTCGATGCGATCGTTTTTATAAAGAACCTTTTCAATTCTGCCGGTCTTTTTGCGTCTTCGCATGCCGTTTTTATACGAGCGTAAGTAATTTTTGTGCTTCACTCTCTTTTTACCCTTTTTCTACGCGCCTTCCCAACTTCAGTGCGGAACAATACACGACATTCTCTGTGTTCGGCTCTAACCGCGGCTCCACGTCGCGGCTTTTTCTCGGTGCCCGACGAAATTTCCATCTACAGTTTAATCCAACGCTGCCGTAACCGTAACGATGAGTAACGATTTTCGAACAGACGCGAGCATATTGCAAGACTATCGATCCACGCGTTCACACCGACGAAACGTGACGATGTTTCTCCCGTACGTCACGTATTTTCTCTCTGGATATACATATATATATACACACGTGCATAGTCGTGAAAAGTGTAAACGAACGCGTTTGAGCGAGTTGTTTAAATGCGTTGAAGAAAGGAAAGGAAAAGAAAAGAAATATTTCGTCCGACGTAACGAAACTCGGAGAATCGCGTAAGAGTAAAACGTGTGCACGCGTGCTTGAAAAAGAGGGCAAGGGAAACAGAGCAGAGATCTCGCTTCCTTCCCTCCCCCCTCCCCCCGC
>BINPACKER.10028.1
GTGTTACAAAAATGAGATACTTACTTTTTCTTTAACATTGAATTATTATAGCTAGTCATAATAATCGTACAACCTGCAGTAAAAATTCCCCACAAAAGAAGGCTGGCTTCAATTTTATGAATTAAAGATCTAATACTATCGAAGAATAGTTTTAACGGTTCGTTCGTTATTTTGAAAATCGGTTTATCTTGAATAATTTTCATTTTTGATAAATATTCGATAAGTGGCGGATGATCGTGACTAAATATTGGAAAATATTCCCCGATTTTTTCTCTTGTCCACCAAGCTTGTTTGTTCCACGATTGACTCCATGGAGTGTAATGATAACGATAAAGACTAGCTTTGATAAATCTAGGTGGTTTTTCAACAAATGGATTTTCTACATTGTTCATTAGAGCCAATACTTCTGGTTGACCACTTAAAAGGCGGTACGCTAATGACATTAACCATGGATTTTGGTGATAATTACCTAACGCAGCAAACCACATTTGCCAATCAAGCCGTGGTTGATGAGGAGCTGAGTATAATAAAAAATAATTAATAAATATAATTTGGAAATAAGGAGAAAGATATAACATATCAATTTTCGAAATGACCAACCAACAAATGGCAATGAATTATTAACATTTCCTGGTTTATATAAAAATTCATATTCTTTCCATGGTCCATCAATGTTATTGCTTCCTTCGACAATTACTTCCAATCTACCTCCCACTCCAGTCATGCGTCTAAATAATCCGTAACTATTTACAAGACGAAGATGTTCGACTTTCCCTTGTATCTGTCTTAGTTGAACTGGTATCGTTGAATTATGAGAGTGATGTAAAGTAGCGTACGGTACAATACTTATTGCAAAGATAAAACAAACTACTGCTGTATAGAGACTTGTAACAGATGTTGTGAACATCTTATTTTGTATTCCTTTGATAGAGAATAAAGATGTAACTAGCGCATTCGCCACTGTAAATGCAAGAGATATTACACCAATATAGATGGAAACTGGGATTGTTCGTGATAGAACGTAATCAAATTGTTCCTCTGTAAATGCAATGTCACTTTGGAT
>BINPACKER.10029.1
GGCGGGGGCGAGACGTGGCTGACCGATCACGGCAGTGGGCGAAAAAACGAAATTCTTGAAAAATTATCCGTGCCTCCCGAGAGAGAGAGAGAGAGAGAGAGAGAGAGACGGGTCGGTTGGACGAGACAGCGCGAAACAATTCAATGAAGCGAACCCTGATTAATTGGTTTTCGGGCTAGCGGGGAGAAATTAACGTGCACCAAGGGCTCCCTCCTCCTGGTTCTTGCGGTCATTACCGACGCGAGGGACTCGGGATGCCGGGATTTTTAAGAGGATAATGCCGGAACATGAAGGGTAAAACGAGGAGCAAGAGGCACGGCCAGCGGCGAGCTACGCGAACTGTTCATAACAAGATCATTATTCAAACTTTACAGCTGTTAAGAAGGGCGCAAATTCAAACGAGGCGGCGATCGTCTCCCCCTCCCCCCCAACGCGCCGGAGGGGGGAGGAGGGAACCATTCGTGTTTCGGCCCTGATTTATGTTATTTGCGCGAGTACGTGCATTCTTTCATCCGTCTAATGTTGGAAGAACGTTGATCTTTCGCGAGTCGAAGGCACGAAGTTGCTTATTTAGTTGATCGCGTTGTTTTTTTTTTTTTTCGACCATGTAGAATTGTGGTTTCTTTTTTCTTCTTCTTTTTTTTTTCAGTCGCAACGTTGTTTCGAAGCAAAATCCGTCGATTTTGTACGAAGTTTCACGTTTTTTCCCCGACAGATAAAATTATCGATGTGATCGAAATGACCAACTCGTTGATTCACATGGCTGTGTGTTTTTAGATATTTCGGCAATTTTTCGGTAATGTTGTATTAACAAAAGTTAAAGTGTATCTTTCCTCGCACTCCAATATTCTTCGCAGTTCTGATGTTAAAGATATTTATTTATAAACCGCTGTTATCTAAATTGCGGGGACCTTTAATTGACGAGAACAGATGAAATCCATTTTTCACGAACTGTTCCTATTCAGATTGTATTTACATTTGGAACACGCTACTTCTTTTTATCCACTTATTTTCTTCGACATTAAAATAACGAGC
>BINPACKER.1002.1
CGAAAATGAGAACAACTGAAATTCAATGCAAAGACACTAGATTAATTTCTGCTATACATCTAACATATTATTATATACTTTAGAAAATTCTTTTCTCAACTTAATTAATCAACTTAATCACGAAGTTCACAGAGATGAGTATATATAGTCTCGTTTATATATTTCGAAAATGAGAACAACTGAAATTATGACGTTTTGACATAACCCATTTATCACGTTTATTCTGTTTAAATATCTGCAAATTGCAAACTACGTTTCCTCAGTATGGAAATATTTGAGCTTGGCGAAAAGAAGAAAGCCTTCGCGCCATCGCAAGAACGTTATAAAAATCCCCTTAAAGAAGTCAACAAAGTGAATCATCAATTTAAACAACAAAATTTTTCCATACACATGTTTTAAATTATCATTTAGAAACAAAGTGGACTACCGATCTTTATATGTACAATTTCATAGTTTTATAAATTAAAAAAATTTTTTCAAATCGGACAGATACTAAATAATTTATTTCAAATACTCTATTTTCCATATTTTATATATTTTTCATCGTATATATTATCTACATTTTTTTCATTCT
>BINPACKER.100300.1
TGATTTTACAATACATTTTTATTCCCGTGATGTGACGCTTTTCAACGCAAACAATAGGAATATCTTGCGTTCTCTTCATTCGTTTATTTATTATTTCGTTTCTACTGTCAAATCTATTAATATACATTCCTGAAATTCTACGCCCGTTCTATATCTGTTCTTGTTGTAAGAATTTGATACAGTGTTTTTCTCGACCTTCTCGTCGAGAATGCCTCGAAACGCCAATCGCAAGAGAAAAGACGCGGTGAGAAAAGATTCGTTCGATCGAGAGATTCATCGAGTTTCTTCCCAGCCAGCGTCGTTTCTCTCTTGCAGTGTTTTTCTTCGCGTTTCCCTCCGAGAATCGCCACGTCTCATTGTCGCAACCACGATCGACGACGAAGGGAGAGAAAAGTATAGTGGTTTTGAAAAACAGGACGGAAAGAGAGGCAAGTCGTCGGGCAACGAGGAGAGGAAAAAAAGAAAAGAAAAAACGCGAAACGCGGAATGTCTGATTCTCCCGTGTTTGATTCCATTCTTTTTCTGTTTTTC
>BINPACKER.10030.1
GAAACGACTGGTTTGCATGTCGTGGTTTTGTGGAGGGACGTGCATACAAGTACCTGTAATATCCTTCGTTACCTATTCGTTCGCAAGACGAGAAGATTACGTAACGGGTCGAGTTGTCTTCTTTTTTTTTTTTTTTTGGTGTGCGAACGGAAGGAGAAACAAAAATTTTATCGACGTCTCCTCGTCAACAGTAAAATTTAGCAAACCAATTCCGACGCTACCGTTTGCGTAGTTTGAAGGTGCTTCTTCATTGTCGGATAACTTTTGACAAGCTCGACCAAAAAGCACAGCAAAAAGATGACCAAAAATATTCGTCTTTGATGTTCCATTTCCAAATCGACGGCAAACGATCGTGCGTTCTTTCTGTAAGTCAAGCTTGAACGATTTGAACGATTAGAACGATCGGATTACACAATATCAATTTGCAATTTAAAACGGAGGTAGCTACACTTTAAGATACATACATTTGCTGGAAAAAAAAAAAAAAAACGCAATTGCTTTTTGACCGACCCAAGAGATACGCAGTCATGTTACGTTCACGTTTTGATAATTTTTCTTGTATTTGCTTTCGATCCTCTCTCTCTCTCTCTCT
>BINPACKER.10031.1
GAGGGAGGCTCCATGACGGACGACCTTGACTCACTGTACATCTAACGATTTTTTCTCTGTTCGCAGATCGGCAATACCAACTGCGACAATTGCACGATCAGCATCAACGACACTCCTCGAGGACCGAGCAGCACCTGTCTTCGCCGACGACTCGTTACGGTAGGGGCCGCGTCGAGACGAGAATATTACCGCGTCGAAAATGCTGCGCGTAAAAAAAAGATCGGCGCCGATCGCGTTGCGCGAACAACGGGAGCCGCGATCACCGAAAGTAATTCAACTGTTGGGGAAAGGCCCGGTTGTCCGCGGCTCGCGCGTAAATTATGTCAAGAGCGGTTCTCGCCGAGCGAGTGAAGCGGAGAAGGGACGAAGAGACGCGGTGGAAAAGGCGCGGTTCGTTCCTCGTTTTAATTAAGTCTAATTAAAAGCCGGTCGGTTTCGCGCGACGTGTGCGATAGGCCCCGCCTATCCTTCGACTCGATGGATCGATTGTGAGATCCAACGAGTACTTCTTTTTTTCTTTTTCCTGTTTTTTTTATATATATACAATTGAACGATTCGTAATCTTTGGATTTTAATTCTAAGCCTAAGTCGATAGATGGAGAATTCCGAGACAATTCTTAGATCAAATTCGAGGATTAAATCTTTTTCAAGGGAGAGATTTTATTATTTGATTTTCCTCTTCTTTGTGCTTTTTTCTGCTAGACCTTTTGCACTGCGTAACGAATCTATCGAAGAACGTTGGTTTTATTGATTTTATAAAAGTAGTCGACGATCTTCACTTCCACTCGAAAGCTTGGAGTATGCCTCGCTCTCTAAAATAGAAACAAACTTCCTCGTGAACTTTTTCCAAGGAGTAAGAGTAATTATAACTTCACTGCAAGAAAAGATATTGATGACACGGAATTCGCTCGAGAAATTCATTCCGTTTGAAATTTTTTTTGCGCAAGTGGACCAAAACTTTAAAACTAATCTCGTTTTAAAGCCCGCGTTCTCGATATTATTGTGTCAGAAAAGCCCGAAATCGCGAACTTTAAAAAACAACTGTGTCGATTATTACAGTTAAATATCCAAATAATATCTCTGGTGACTGGGTCGTTCAGAGCCTCTGAATTTAAAGAGAAAAGTGACAATCTTATTTCAAATTCAATTAAATTTTTTAGACCGAGCTACACTTGACAAGCTACTTGCAATTAGTCCTGTACAAACTATTATACCGTTAACCTACTTCTCGGACAACCGAACTCGAAAATTAATTAAATTTGTAATATCTTTTATTCTTATATATTTCGAGTTTCGAACAGGCCGACGACCTGTTATTCCTTCGCAACGAAATTTTCAACAAAATTCCCATTACTTCTAAATTACGTTACACCTACTTGTCGATCCTTTTGTTATTTCTAGATTCACTTTCTGTCATTTGAAGTCAACTTGAAGCATAATCTTTCACATAATCTCATTCCGCAACAGTTAGATAAAGAAATCCAC
>BINPACKER.10032.1
GAGGAAGGTACGGAACAAGAACACGTCGCAGAACAGGAAAACGACACGAGCTGCGAAACTACTGGAAAACTGCATACGATACGATTGTTACTGCTGGACAAACTCATGCTGTTCGTGCCAAACTTGACGAACGTGCCTGGTGTCTTGACCGTTCCGTTTATGCAGGTGCTGTTGATGTTAACCGCCGATTTGGACGGACAAGAAGAGAAAGATAAAGTTTGCGTCGAACGACTGCTTCGAATATTGGTGGCGGAATTGGAAATGGACAAACCGGATACGAGTAATATATGGCAGCGTAGCAACAAGCGAGAAGTTCATTTGGTTATTATGCGATTGCTAAGCGTTTTGATGTCTCGCTCGAAACACACTGCGAAAACGCAACAAGCGGACAGTTCAAATTTCATTTCTCAAATGGCAGCTGCGATACTCGACAAGGCCGGAGTGATCGATTATTGCTCGACGTTGCTGAAAGCGTTGTTGGAATATTGGAAAACAACGTCGACCGAAGAAACCGACAGCATCCTTGGTGGCCAGTTACTGAAAGAACATCTGACCGCTTCTCTACCGGACATGTCGCCGCTTTTTTTGCGACAACACGTCAAGGGACACGCCGGGGATATATTCGAGCCTTATCCGCAGTTACTGACGGAAATGGTATTGCGATTACCTTATCAAGTGTACAAATACGCGGAAAGCAGCTCGACGCAGTCGGCTTTCGAACAACCTTGGTACTTTTATCTCTGCGAGTACATGATGTCTTACCAAACGCCACTCGTTAGAAGACAAGTACGCAAATTGTTGCTCTTTATCTGCGGTAACAAGGAAAAGTACAGACAACTGCGGGATTTGCATGCCCTGATCTCCCACGTTCAAGTAAGTCGCTGTTTTCGCTGTTCTCGCTGTTCTCGCGACGTATTTCTCAAGCGTATTTCTTCACGATTCGTACGATTCCAGTCGGTTCAACAATGCTGTACCGCCGGTGGATTCGATCCTCTTCAAACACGGCCACACTCCATCAATTTGCCGTATGATTCGTTGGTGGATTTGATCGAACACCTGAAATGCTGCGTAGAAATTGCTACGAGTCGCACGGGCAATTGGCAGCGATTCTGCTTGAAGCAGAACACGGTGCTCTCTTATTTGTTTACCATATCGACGTTGTTGGACGAAGGCGTTAGTCCCACTGTGTTGCAACTCTTGCAGTGTGCCATATGCTCGAGCAACAAGTCGAAAGAAACAACGACAACGACAACGACAACGACAAAGGATCAACAAACTAAAACGAAGGATTCTGGGAAATCTACGACTGTAACGAGCTCGAAAGAAAGACGGGAACGTGAAAAGTCGGAAGACTCGGATACAGAAGCCAAG
>BINPACKER.100331.1
TGCGGTTTTCGTAAAAGAGATTCTCATTAACTTGGCGCACGTCCGCGCACGTCGATCGTTCTTCTCTGTACGTCTATCTTATATTTCATCTGTATGCCCACACACTTGACAGAAACACGCACAAAAGTCGGAACGAGAGACACCCTTTTCTTTCTTTCCTTTTCTTTCTCGCTTTCTCACGCTCTGCCTTTCTCTCCCTCTCTGTCAATCGACGAGTACATCGCCGACGCAGTTGTACAAATCCATGTATATACATAAAATAAATTATTATCAACATTAAGCTATCCTATCTACCGCCGGCCGCGGTATTCAAATGAGCACCCGACGAAAC
>BINPACKER.10033.1
CTTTTTTTCTTTTTTTTCTTTTTACTTGTTCTCTTTTGCAAAATTTCTCACGTTGAATCTGTTCGTCGCCGCCCTTCGAACAAACAACCCCGAGTCGGAAACGAGCGAAACGTTATATCGCGGTGAAACGCAGGCTATTGCACGATTTAACGCGAAATCATGAACCGAGGAACGCGAAACCGATTTTATATCGACGCAGAACTGAACCACGTGTTTTTAATTTCGCAGCCTGCAAGGGATCGAGTCTCAAAGTGGCTCGGAGACAGGAGTATCGACTGCCTCGCGTAGCGCTGTCCTGTAAATGAAATCGAGAAGAACACGGTCTCGTATCTCGTTGTCGCGAACGAAGAACTTTCCACGTTATGTGTGACACGTGTCTACTCCCTAAATCAAAGAACTAATTGCCTACGTTAATTCGACGAGCCGGAGTAATCGACGGCCTCGTCAAGTTCCCTGTAACCAATTGACAGACAGAGAATTGATATTAAGATACACGCGATGATATGTCGACAGTCGGTGGCTGAACACACCGACGAATTTTTCATTTTCTCCCTCTTTCCTCTCGAAAAAGGAGTCACGAAAGTCTTGGAAGCCAACACCTCTCGAAATTCTCGACCGTTAGGGCTCGACGTTATCGTCTCCTTCGCCTCGCGTTAATTTCTCATTTCGCTCGACTTTTCACTTGTTTTTTTATGTATTTTTTTCATCGTTTTTTTCTTAAAAAAGTTTTAGTCACTCTCACCTAAAAATCCCCTACCGAAACGTATTGTAGACTTAACGCGCTACGTGTACTACGAGATTATCACACAGAAAGTTTTGCTCACTCGGTGTCAACAATCAGTAGTTTCTTCTCTTTTCTCTCTTTTTCTTCTTTCTTTCCTCTAATCTTCATCAATTATTTCTCTCCTTTTTTCACTTTTTTTCTTCTTTTTTCTTTTGCAGGACACTCGCGTTTCATTTGTGTTCCGCGTTACCTTTTACGAGGGCTCGATCGTGTTTTCACAAAGAGACCCACTTTTTTTTTTTATTCTTC
>BINPACKER.10034.1
CTTTTTTTTTTTTTTCTTCTTTGTTTTGCCCCACTCTGGAATGTCAATAAACTATTGGAGAAAGTCTAACTTAGTGTGATTCTCAAATCGTGTATTCGTGTATTTAAGAAGTTCCAACAAAAGCTAAGGAAAGCGTGAAGCACCATCGTTGCCCAGAAGAATCGTCGCAAGTTGTACATAAATTGTAATGGAAATATGTTATTATCACAGCACGTCGTAGACAAAAATGAGACTGACTTTTTATAGGTGACAAATTTTACGCGAACAATTTAAAAAAAAAAAATCGAAATTGCCTTATTATTACTGGAAAATAAGCGCTAGGGTTTCATTTTTTTTTTTTCTTCTACGTTCTTACCTCTCATTTTCTCTACTTTTTCTTTGTCTTAGTTTTCCTCTTTCTTTTAAATTAATTGCGACAAAAAGATGAAATTAGCCCCGTTCCTATTGTAACTGCATTCAGCATAACAGACATTGCCCTTTACATTATTCGACGAATAATATATAATTAAAAAAAAAAAAAGACGTTTCTAACTTTATCAAAGTTATGTAATCTCTCTCGAGCTTTCCCTCTTTATCTAAGGACGATAAGTATGCGCAGTATATAATATTTTTTATTAAATACTTCCTCCGG
>BINPACKER.10035.1
ATCTCAGGAGTCTTAGGATAAGGAAATACAGTTCATTCAATTACATCTCCCACAAAAAGATAATTTCCCCGAAATTTGCCATCCCGCGAGAATAAATTTCACAATCCACAAATTTTGCCACAGGGGTGATTCGCACTTTTCAAAATTTTCATCCCACAAAATGAATTTCGTAGCCCCACGGAAACTCACAATTTCCCACACGCGAAGACAATTTCATCGAATATTTGGTACCTTACGAGAGATGAACTTCATAACTTAGAAATTTCCCACAGAAGGGACCTTTTTAACTATTTTTACCCCACAAAACGAATTTCGCAGCGCACAATTTCCTACGAAGATAATTCGAGATAATTCGTGCACCACCGCCCGAGAAAAAATTCTCATCCCGCGAAGCGAATTCACGAATTTTCTTTTCCTTTTTTCAATTTTCTTTTGCGAGTGAGTCCATTCTGTAAGTGCAAGTTTAACAGGTGTAAAAATCAGAGTATAGAACGATGGTGGTTAATCTTGTTGCACCTTTCGATACAATTATCGACTATCCTGAGATTCAGGGCTCGCGATACGAGAGACGCCTGCACGATTTTCAAATTTACTTCGCCCACGAATACAACCACGATACTGCCCCGTTACGTCGTAGATAGCCGTCGATAAAATAAAACTTCAAAATCTGCCGCACGATGCGCAACATAACATAACATACTCATAGGGGAGAGAAAGTTTCCACGAACGTCCAAGTGTTTTCACGAGTCGCGTATGTACGTATATCAAAGGGGGTAGAAACGAAAAGAGGGAGAGGAGAAACGAGAAGAAAGAGAGAGAGAGAG
>BINPACKER.10036.1
ATCGTTATGTCGCATATTGTAATATCCTTCGAATGAAACAACAATTAACTTATTACAAACTGTTACTCGGATCAGTCAAATTCTCTTGACGACGATTAATCGTCGTGGCGATTAAACTATCTAGACAAGGATCTAGGGACTTTTCCGGGAGGCACGTGGCGTCCCTGGCGAGACGATGATTGATCGACGCCATGACAGTCAGTTATCGCGTAATCGTCGATCACAATCGTCCCGATCATTTCAACGCGGCCGTTCATTATCACGTTAACACGAGACTCTACTTATCACGTAAACGTTTTAATTGTGCATATCGGTCCACGAGTTTGGTCCTTTGGGAGATGAAAAGCACGACTCGGAGTTATGTTACCTTGCTTCCGGCACGAATTACTCACTTTTGAAACCGATGTGAACATTCACTCGGTTGTCGCGGGGGAAATTTCCAAAAATTTCTAAAGAGAAAACTTGAGATTTGAATATTTGAAAATTTGAATCTCTGAAAGGACGCACAGTTGTTTGAGAAGTGAAAACCACGCATGTGGCAGAGAGATAGAAAAGTTTATGGTAGAAAATAGAAAAAACACAGATGCCAATACGTCGATGAGAAATGAATTTTGAGAAACGTGGGGACAATTCTTAAATAAAGTTCGCTCAAAAAATATATATTTCACTCGTGACTTTTACAAGTCTGTCGAGAAGAACCCTCCTCCCCCGACGAAGTATATAAGAATTCGTAACCTGTAAAAATCCGAAGTTTATTGTCTGGGGAAGACTACAAAATCAGAGATGAAAGAATTTTATTTGCTACGGAATTCAGTTCTTGGCGATATTGGTTTCAAACGTCAAAGGACTCTGGACTCGAAGAGTTACTCAAATCCCTGAATTTAAATCCCCTTGACCTTCTGTCCCTCCGGTCGCATGAAACTCTGCATTACTTACAAAATTTTTACTCGTTTTTGAAACACCGATAGTTGTTCATCTAAGAAAATTCTATTTTTATTGTTGAAATCTGAAGTTATAAATTAAACTAATAAAAAAAAAACCGTACGGTTCACTTTACGGTCTAATTCAACATAAAAATTCCTGCTAGCGCAGCTTCTTGCCCCTTGCCAATGAACGTCAACCGTTATTAGACGTTCTCTTGATTTACAACCGCTCGCTGTTTTTATCGACCCATAAACAGGCGAAATGACGAGGAACGAACTAGAGTGGCGGTCACGTGTCCCATTTCTCTACGCTCTTGCACCTTCAATATCGACTTTGAAACCTTCCGTAACATTAACTCTGAATTGTTGTCACCCGATTGTAGACGAGGGAGTCAAGTTACTTAATTTTAGCGTCACCCTCGCGCGGCTGAAACCATTATTGGAATTCATTCTGCGAAAGATATAGTGGATATCCATCTAAATTTCACCAATACCGACCGAAGATTATACATTTCAACGTTAGAAACAAGAGAAGCGATTTAAATTTGGCGCCAACTGTAAATTACAATTGAGACTATATCTCAAAGAACTGTCGTAATCGCGTAAACGATTCTTTCAATTGTCGATTCCGTGTCTATTGTTCCAACAAAAAAAGGGAGAAAATAAAATAAAATTCCCAGTATTGCCAACTATCGGGGATGAATTACGAATACCAAAGTGGGATATCCACAGTTTCAGTTCACAATTGGATGGTAAAAGAATTATCAAGGGACTTTCAAACGTTCTGTGCCTGTTCTTTTATTAAAGAGCAGAAAACAAGAGTAGTAATAGTGCCAACCGTAAGGAAGAAAATTCCTAGCTTCCATAAACCGGGATGTTTTTCTCCATTTGGTCATCGAGAACCAATGGGATATCGGATACTGTGACGGGAGCCAACCTGAAATCCTGATAATCGAGTCTGACGCGATACTGCGCGACCGATTTGAAAGGGGAAAGACGGCAATTTCCGGTGAAACAGTCTCGGATGGAGGCTGTCCGTGAGAAACTGCCGTCGATAGATATCGGTCGAAAATCTGCTGCTATTCTTCTCCCAAAAGACGCGAG
>BINPACKER.10037.1
GTGTCAATGTCTTACATCATTCGTAAATATACGTATATGATATTTTCTCATTCGGGGATATCAATTAAACATGAATGTAAAGATTCTCTTTCTACAAACGATATTACATGACATTCGATAACTGTGCTTCAATTTCTCTTTCCATCCGCATTGTAATGGAAATGTATTAAAATGTGCCCTATCGAACTAAAAACGTCAATGTAACGTATAGTAACAAATAGGTAATAAATTTATTACAAACGAGACATTGTATTCAACTAACAACAAGACATTGTCGAACTAAAAGGTAATCGATAGATATTCTACAAGGAAGAAAAGACTAAATTTAAGAATTAATTTAAGACTTACTTTAAGAATCAATTTTATGGAATTGTACGTAAATTAACGTTCCATTTAGTTTATGAATAATCGAGGGGTCCGGTGCAAGAGGGAGTTGAAACACGAGATATATTTATCAATTCTGGCATCTCTTAGCATCTAGTTATTATCCCTCGATTTATAGTTACACGACAAAATTTTTTGTCCCATACTGATTTTGTAAACATATAGGGATGATTGTCTTGCGTGTTATGAAATTTCTGTGCTAAAGAAGAAGAGCTATGCTATACTTTTTTGCTCTTCGTAACACGCAACTTGTATAAAAAAACTTGTAAGAAATGGCTACGAACGTCCGAGAAACGACAAAAATTTTCGAAAGATTTCAATTATTTTTTAAAGCATCGAACAAAATTTGAAACCTTTCGGCTTCGTACTTTAATCGAAACAAAACGTCACATACAAACGCGTATGACTCGTCAAATGAGAAATACTTTCGAACTTTTTAACAAAAACGATTTTTGCGACACTTTACCCGTTTGAAGTTCAATTTTCACATTTTCGTATATAGAGAATAAACTCGAAACTAGAACATTTTCCTAAATACGCTACTTTCTTCACATTGACACAACGTGACAGACTTGATTATGCAATTTCTATCGAGATACAACTTTTCATAAAAGCTTTAATATCTCAGAGCTCCATCTTTACACTGGGCACCTCAATTAATGCTTCTCTATAAATACAACATCGAATGTTTATTTAAATATCTCGTGTCATCTTTTTTTTTTTTTTATATAAAAATTGCTAATATTAAAGCTTTCAATTATAGTTTTTATAGTTAATTCTAGTTGGAGAGATCTATCGTACCATCTGCAACTTAAAAAATGGATATTTTAGTACCCTCTAAAGTATAAATGATCATTTGATGATCAATGCGACAGCGTAAAATTCACCGAGATAAAGATCTTTGTCTTCATGGTGTGTGTGTGTGTGTACACACACTTTCACT
>BINPACKER.10038.1
AAAATCTACCAATAACTATGTTGTAAAAGTGAATAAAACTGAATTTCATATAAATATTTGTAGACCTCTAATTTCTGTATCAGGTTTAACATGTGCACATGGCAGTGCAGTTTGCAAAACTTCATTAAATTCGCATAAGGAATATGTAAATGAAACCAGTTTAGGATTTCCAAAAGAAAGTCCTGTATTAAATAAAAATCATGAAACTGTATTACGTTACGTAAATGGATCTCCCTGTCCTGAAAATCCAAAAAAATTAATTTCTTCCAATTTTACATTTCCGTGTTATAACAATGATAAGGGATTTCCGGAATTTAAAAAATATGAAGACTGCACTTACATTTTTGAGTGGAAAACAAGTATAACGTGCGGCGCCAC
>BINPACKER.10039.1
CGCGTCGCAAGTGTCGCGCGTTTCGCCTTCAACTTTCGCCATCGTGTTTCCACTGGATCGGGCCATCGTCTCTTTCGGTCGTATCCCGAGCGATTTCCGCCGCGACGCGCGTACAACAGCGTGACGAAGAGTGCGCGGAGGTCGACCAGCTTGGCGAGAGCTATCGGAGGATCCTTGCCTAACCCGAAACGAGAAAAAAAAGAAAACGGCCCTCGGTGTCGTCGACCGAGAAGATGACGGATGTACAAGTGAATTCGAACAGCAACGAGAACACCGCCAGCAAATTGCAGCAGAATAACGACGTCACACGGCGAACAGAGGTTGAAAATGGCAGCGTAACGAACGAATCGGTTCAATCCAACGCGGAACCAACCACGAACGGAGTCGGGGATTCACCAACGAAAAAGTCACCCTCGAAATCGAAGGAAGCTGACAAAAGGTCGACAGCCGGGTCACCTATAAAATCGCCAAGTAAGTCCGTCAAATCGTTACCACGAACTCCAGAAACTCCTTCGTCGACAGCCGGTCAAGAGAAGAAAAGTGAGTATTATCGAAATTTTTGCCTAAATTTTATTAACAAACTCGATTAGCTTTCTAGTTACCAATGTTTTCATTTCAAATTTCTGTGGAAAGAATCGCGCCAGTTTTTTTGCTTATTAATGCGTATGTTAATAACATGTATCAAATTATGTAGAACTGCCAATGAACAAAGTTCAAGTTGGTGCGGCGCCCTCTCCAAATCTGAAAACAGTACGGTCGAAAATCGGCTCGCTAGAGAATGCAAGTTACAAACCAGGTGGCGGAAAGGTGAAAATAGAGAATAGGAAGCTCGACTTTAGCAAGGCTCAGCCGAAGATCGCCGCGAAAAATGAGAAATACACACCCAGTGGTGGTGATAAGAAGATTGCTCAAATTAAACTTCAATGGAATGCGAAACCAAAAGTCGGATCATTGGAAAATGCAACATACAAGCCTGGTGGCGGTGACAAGAAGATAGAGACAGTAAAGCTTGACTTTAAGGACAAAGCAAAACCAAAAGTCGGTTCCAAAGAGAATGCTAAACACATTCCTGGCGGCGGCAGTGTTAAAATCCAAACACAGAAGGTTGATATCAAAGCTGAAAGTAAAATTGGTTCTTTGGATAATATGAAACACAAGCCAGGTGGCGGTGACAAGAAAATTTTCAACGATAAGGACTATCTTCGACAAAGCGGTACCAATCCTGAAAGCCTTTGTGGCAGTGGATCACAGAGCCCTGTGCCCCCTGGCACGGTCGCCGCCGGCAAGAACGGTCTACCTACATCGGACGAGAACCTGAACCAGGAATGCTAGATCACGAAAACTCGATCGCTAGACCCGATTTCCTTGTGTCACTTGCGTCTGATTAATCACCCGTAATCTCTTCCTTCCCGATCATCGAGTCGAAGGGCCGATGATGTTGACCCGTTGTTGAATGGAGTCGAAACACTGC
>BINPACKER.1003.1
TTTCAATTTCTCATAAATGCGAAAAATTCGCAGTTTAGTAATTAAAATTAATCAGAAACAGTCCAGTAATACAGAACTAAATCAGCATTCAATTTCTAGGTGCAAATATAATATCTTATTTATGGTTTCGTCTCTCGATAAGCAACCGATAAGGAACTGCAAGTCCATAAGGGACTGCAAGTCAACGAAAACGAAAAGGCCTTTTTCTTCAAACAAGATATTAATAAACAGGAAAATCCAGCTCAACGATTTGCAATACATCGGTTTATCACCCAGGAAAATCCACAATTTTTTTCTCTCTACGACGAATCCCGACTGCATCTGTGTTCTGTCCGATGAAAGATGATGTACAGCGTGTTCTTATGAATAAAGCCCCTTGTGAAAAAGGAGAGGACACATTTGTCAGGTGTAAAATATTTCCTTTTATGTCGGGGAATATTTTCTAATTAAACTGTACGTGATGCAATGGAACAGCGAATTATTAAAATCCTTATTTAAGATAGAAAGAAATGAAAGTTTTCTTTTTTTTTCAACTACTTATTTGGTGCATTAAACGTTAGAGCAAGATTATAGCTATTATAATTGAGAATAAAAGTCGAGTCTTATAATCTTTTTCGACTGGCGTGTTTTAAAAATGGTGGCAGCTGCGACGTTTGATGAATTTATAGAAATGATATCAAAATAGTAATGGCAATATTGGAGAATACTAATGTCGAATATTATAACAGCAGAAAATTTATAATAGCACAGAAAAATGAAGTGATTCACAGTATTTTTACATTACATGCAACGAAGATATTAAAACAGTAGTATTATTCCCAATATAGAAGTGCACAAAAGAAAAAAAACGTATTTTAGACTTAAGATACACCAACTATAATGTTTGTAATTTACATTTGCAATAAAGTTTTTCTCGAGTGTAAAAAAAAA
>BINPACKER.10040.1
GTACCATCCTCACCGGCAATTATTTTCATCGAAGTTATGATTTGTTGTGCTATCGGTGGAGACATAGCTGTTGCGTATGTATGCGCGTGACTGTATATCCTTAAATAGTTTATCAATGTCTTTGTTCCAGCAATATAACCGCCAGCGGATCCAAAACTCTTTGTGAAAGTTCCCATAAGTATGTCCACCTCTCGTGGATCAATTTTATAATAATCACAAACCCCCCTTCCATGCTCACCTAACGCACCAGTGCTATGAGCCTCATCCAAATAAAGATATGCCTATTATATTAAATCGCACTTCAATACTCCAGACACACATATACATACATACACATATGCAAACAAATGTACACACTTTGTACTTCTTCTTGAGCTGCAAAATCTCAGGTAAATGTACGATAGAACCTTCCATAGAGTAAACGCCTTCCACTATAATTAGTATTTTTTTCCAAGGTTCCCCAGATCCTGGTTGGCCAAAAGCTACTGCAGTTTTCAAGCATTTCTCTAAATGCTTCATATCTGTGATAATAAATGATAAGTAGTACGTTGAATTTTGCATTGAACTTTGTTACGTTGAAAACTTACTATTGTGCTTAAACACTCTGACAGTAGCACCAGACAGCCTCAATCCGAGTATCAACGAAGCATGATTTTTCTCATCGCTCAATACTAAACAACCTTTGCTCACTAACGAAGGCAAATTAAGAGCGTTTGTTGCGAAACCCATCC
>BINPACKER.10041.1
TCCGGTCTTCAATTTAAATCTATGAAATTTAATAGCAACATTTTGGACTTGCTTTATTTCAGTCCTTTTTTGATAAATATCCATGTTCACGTAATACTTTTAATTATTTGGTTTAAAGAACAGGATATAAGATTGCATTGAGATAAACATTGACTAGTATACCAACTTCATGGTTTCAACAAATTTTGTTTGGAAGGCAATAGTGATCATTAAGAATTCGTGACATTTAATTTAAGTGTTTCAAGAATCGATCGACATAAACTTTGTAAATTTGGTCTTGTTGTCTGATCTGTGTGGATATTCTCCAAATATTTTAATATTTCTACGCCACCTTCTCTGATTAACATACTGCAATACCGTTTTGGATTCTTCGTGCATACATGATGTATTGCCCAAACTGCCCAAAGTTGAACAGGATATGCATCTGAACAACGCAAAAGTGGGAAAAATGGATGGAAACTTCTATATGCAACCATTTCCCCTTGAGGAGTTTGCCAATGTGTTATAGTATGAGCTAATTGTTCTAATAATTCATCTCTACTTGGCAGTGAGGATATTGCAGCCCATGCACGTGGACCATCACTAAGCAAATGCGCAGCAATACCTGCTGCGAAATAAGATACATCAATATGTACAGATGTCAGCAACGTAGAAAGCATAGAGATGAACCTAGGTTGCATAAGTCTTGGTCTTAAATGAACCACCTCTGCTATATTATTTAATGAACCAAGTACTTTAGTTTCAACACTAAACTGTCCTTGAAAACTTTCTAACACTTTAAGAAATAATTCCATTCCACCTTCATCTAGAAAGACTTCACATGTTGTAGCACTTTCATCAGTTAAATTCCACAGAGCACTTAATGTAAATTTCATTGTTATGTCTACTGATTTAGATTCAACTTTAG
>BINPACKER.10042.1
CGTTGCCGACGGTTGGACCGACCGGCCGCTGACCCGAATTTTTCAGGGACAGATCTCGAGGGTCAAGGTCGCCGGACTGGAGGTGAAAGGAGGAAAAATCCCCATTTCCCTTCGTTTTGAACACGCCGTCGTCATCGTCGCGCTAAATAACGAGTTCGCGTTAATTAATCGATGCTCTTAGACAGAGCGGAGGACACGGTCAATATGGTCCTGGCAGTTTTAATTTCGGGCTCAACGCGTTGTCCCTCTCGCTTGTTTCACCCACCCTCTCCTGGTATCGAGCATTCGGATATTACTTTTTCCTTCTCCGATCGTTTCCTTTATTCTTTCCTTCTCCTCTCCCTTGACAATTCAATCGTATTATTGCTATTATTTTTTTCCGTTCTCGTTCCGTCAACCGGTAACTGCACATTGTGTTTTCCGATCGATGAAAGGGCGAAAAGGCGGAGACCCAGCGAGAGGGACGTCGACGAAGTACGACGCTTTAAAGAAGTACGCCCGGTAAGCATTAAGACGAAACGTATCGTGGAATTACGCGCGCGCGTAGCGCCTAGGTTTAGAGGAAATAAATAAACGCGAAAGAAGAAAAAAAAAGCATCGGAGAGCGAGAGAGTGAGAGAGAGAGAGAGAGAGAATTATGAGGGATGCGCGAGATGAGATTAATGGATTATGCGAAGAGAGCTGAA
>BINPACKER.10042.2
GGCACCGATGGAACACCAACGAGGTGAGCTGCGAACCGATTATTTTTTTAGACTTTAGGATTCTATAAAACCGTTCGATGCCCACCGAACTTTTCCCCATTCTCCATTAAGTAGAAAAAAAAAAAAAAAGGGAAAGAAAGTCGGTGAGAACGCACGAGAGGATCGGAGAAATTTCCCCGTTCGGTTCGTCGGAAGCTCGTCGTCCTCCGATGGAACAGCACAGCGATCGTTCAAGACTCGGTGTGTGTTTGTCTTTAGATTTAACCCTTCCGCCGTCGGTCGATCGTCTAGGCGCAACGTCTTCCAAGAGACACAAGCAGCTACTACCGCTTTCAGAAACTACCCTCTTCCCCTTTTCTTTCTTTTTTTTTTTTTCTCTCAGTATACGCCGAACAACGTTCGTTCTTTTCGCTACTCATCGTCAAGGTTAATTAGTGATTTTGTCTGATTTTCTTTCAATTTGCTGCCGAATAAAAATTATGCGACGTGAATTGTCATTCACTGTGACAAATACCTCTTTTAACACTTTACCGACCGGCAGTCTATTAATTAGCTAACATATTTTA
>BINPACKER.10043.1
TTGAATGTCAACGGGATTAGTTAATTTTTTATAACGTATAATTACCAGCCTGGTGAACTCGTTCGTTTTTCAATGAAAGTGCCGTGCATATAATATGCTAATAATTCTACGTTAAATATAATCTCGCTCACGATGCCTTGACGAAAGGAATTTCGCTTCCAAATCCACTGCATTTATTTAATAAACAAACTAGTATCCTTCATTTGACAGGACTTGTCTAAACAAAAGTATCAGGAAGCGTTTAACAATGTCAGCCACCGAGACTACGGTCATTTTTGCAAAACTGGAAGCACTGAAAGACATCAAATCAAAAACACTTCAACTGGAGAAAATGAAGCAAAGAATCCTGCAAGAGGTAGAACAAACTGAACAGGAAGAAAAATGTTTGCTGGAGTACAAACAAGAAATGGATCTTCTCATGCAAGAAAAAATGGCACATGTCGAAGAATTGAGACAAATACACGCAGATATAAATGCGATGGAGACTGTCATTAAACAAGCAGAAGAAGCCAGAAACAAAGCAAGAGAGACTGCAAAATTAATCCACAATAATGATTATCAACCTCTAAAACACGATATCGATCGCATGCGTAGGGAATTTTTAGGATTGGAGAGATTACCAGAATTATATGAAACGGAATCTGATCTCATTTCACCGGACTACTTTGATCGTCCGATGCAAAAAGCAGAATGGAGAGTTGAAGTAAGGGGAGAAGATTTATTACCCCCGCTTACTCTACACCATCCTGGTCATCCAGGTGGTTCCACACCTTTCCTTGCTCCTCAACCTCTTCAAGGTCCAAGTAAGCCAGAACCAAGACCATTGCCACCAGCCCCTGGTCCACCTGCTCCAACATTCAGGTACCACTGGCAACAACCACCCCCTATGAAATCATGTTTGTCGTGTCATCAACAAATTCATAGAAATGCACCGATTTGTCCCCTTTGTAAAGCTAAATCTCGATCGCGTAATCCCAAGAAGCCAAAGAAAAAAGACTAATTATAGTCGTAAGTATTATTTATATGAAACAC
>BINPACKER.10044.1
GCCGGCTCCTCTTTCTTCGGAGTTGTTGTTGGTCGTTTGGGCTGTTGGTGGTCGGACTGCACCTTCGTATCCTTCAGCTGCGATAAAAATTTTCGATAAAAATGGTTTTCAACAATGGTTTATATATAAGTGTTGAAAAAGGGTTGAAAAAATACAGGGAACCGTAGTTAATTTGAATTAATTTGAATGGTTGAATACCTCGAATGAATACGAGATTGAAACGTGTATTTCACGCTCACCTTGATCACGTTTATTCTATCGTTGAATTCCAAGTCTTGACTATTCCTGCGAACCGGATGACCAGTCCTTTCCTCTTCGCTGCTGCTTTTGCTTATCCACGTGTTCCCACGTCGGACATTCGTTGCCCGCTTCGGCCACTCGTTTTCCGTTTTGAAGTCGTACAGATCTCGCATGCGCTGAGTGAGCCTTTTCGATTGTTCGTTGGCGTCGGGCGAATGCTTGGTCGTTGGCGAGTCTCGATTCGGCTCCGACTTGTCTTGTTTCGGGCTGGATTCAGCGCTGCTCGACGCAGCCGGCGCGAATTTTCGATGCGGCTGCCACTTGGGCGACTCGGTTTTAACGCTTTCAAGCTGCGAGCCATCGGCCACGTGGCATGCTTCCGACGCGGATGGCTTTCGTGCTTCCGGTTTCATTCGCGGTATTTGACAAGGGGACGGATTCTTCACGAACGTCATCCACCTGGCCGCGGCGTTTTTCGTGATTTCGCAGCTGTTGCCGATCCTTGTGAACGGGGACGCATCGTAGCGGAACCTTGAGGTGTTAATTTGCGGTAGCCACCTAAAGGTATTTGGTATCAGAAATCCAGTGTGTGCGAGACTCGATACATTTTATTTAAGAGCCAGATATGGTCAGTTAATCAACGGTTTTGTTCTTTTTATTTTATTGTTTTTTTTATGTATATATATATATTATACTTATGCGTTATATTTACCGAATAAAGAGCTGGCATCGTTATCATAATTATTTTTTTTTTGTTTTTTGTTTCTTGTTTTCTTCCTCGAGCTTGAA
>BINPACKER.100459.1
TTAGCGGTGACGCTTCGACGCCACTGAATCTCGAACAAACACGGACACCGGTGATTTAGGTGCAAGAGACGTCGACGCCAAGGCAGGCGACCGGTAAAAGTTAGACGCGGGACTATCGCGACTAACCACAATTTCGTAAACGGAGCAAGGCGTGGAAAATTCGACGTTCAACTCGATTCTTGGCCGGATCAGCGAGCAGGAATTTCTTGCGACAAGTAACAAAGTTCCGGATCTTTAATTAGAAAGTCCTCGGGGATGGCAGTCGCGTTTCGAGGGGGTGTTTCTTGCAGCGGCGTCACTGGCATACGCCGCCGCCGGATTCAAAACTTGCCGTCGCCTCTTGCTCCGCGGAAACTTGTCGAAAGTTCCAACCTCCGCTGCAAAAACTGTCTAACCGATGCCGCGTGATTTCAACGCTCTTTCTTCGTCTTTCTCTCCCTTCTCCCTCTCCCACTCCTCCTTCGCCCTTCCTCTCTCAATCTCTCTCTATCTATTCGTCCATCCATCCATCTATCTATCCATCTATCCATCTCCCTCACGGTATTCGTCTCTGTTTCTCTCAGTCCCCCGAAGATCCCCGACGTGACGCTGCACGTAAATAATCGTTTTTCTGCCCGCGAACTAAGGTCCAGCGCGGCTTGGCAGTCGCTTAACGAGTGGTTCCCTTAATTGGCCGCCGTTTCGTGACGTCAACTCCTCGTCGGTGGAACGATCGTTTTCTCTTTTTCGAAATTGACCGC
>BINPACKER.10045.1
GGAGCTTGATCCTATTACAATACTTTGGCCATTTCTCATAACATAGGTCCAGGATTTTTGAGGTATCTCCTGAGCCTTATTACTATCAACAGTCTTTGATAATAATTCATCAATCATGGCTTGCAAGCATACAGACATTAAAATAGCTTGTTCTGAAGTAATTGTAATCCATTGTAATTGATTTTTAGCTATTAAATATTCAAAAGATAATTCTAAACTAAAATCATCGCTTTCTTCATTGCCTCTTTCAGATCCCTAAAATTAAAATAAACTGAAACATGTTTCATAATATTAAAATTACTATTGACGTGTATTAAAATATATCTTTCTTTTACAATTATTTACATTTTGCAATGTAGTTATACGCCAACAACGCATTCGTGAAACCTTAAATACCTCTTCACATTGTTCCCCATCACATAATATACGCAAGTTTAATTCATTTCTACCTATAGCAACTAATACTTTCGAATTTGGTTGAGGATAATCACAAAAACATGGGGCAAACTGAATATACCCATGGTACTTTGAAACACGCACTATATCCAGATATTCTTTTTTCTTTCCATGCTTTTGTAAATCAGTTAACTGATTTTTTAATTCATCTCTAAAACACTACCAGAATGATCTGCTGTAGAAACATTTATAGTTATTTTACAGCCATTCATAAGAAATATGTCTATAAATTCATTATTAGATGGGCCTCCAATAGTTTCTTGTTGTGCATTTAATAAAAAACCATTTAATATTCCTGAATTATTGACAACCGGATTTTGTCCGATTGTTTGAATATATTTTTCCAAAGAAAGACGACGTGCCTCTTGTTGATTTGTTGTTAGAGAAAAAAACTTTTTAGGTGGAAATGTTGGAAGAGATATATCCAAATCTCTTGCTAATTGTTCATGAAGACTATGCAGTTGTTTATATCTCACAGTGCAATGAAATAATCCATTTATATAAATATTGTAACCCACATATGAACCAGCTGTATCAATAAATTCTTGGGTATCTGGTATAGAAAAATGCATTTTTATAAAATATAGTGTCAATGTTTAAAATCTTTTTTATAATCAAGATGCATTATATATAGAGCGATATGATAT
>BINPACKER.10046.1
TATATATATATATATATACACGAGGATAATATCAAATCGGATTCATTTCGACCGAGATAAAGTCAAGACTGTGCATCGCACAGGAATTATATCACTCCTCTAAATAGTTTCTCTTTCGCTATTATTTATATAATTCTATTCTATCCTGCAATGTTCCTTTGGCACCTGTAACGGAAACTGAAGAATATCGCGCGAGCATCGCACGGAACGGAAGTCATTTGAGGGAGAAATTTGCAGCGGCGAGAAAAAGACGAGGACAAACCTCGATCCGTTGCCATATAAACTGAACTAAACTAAAATGACAAAAACGAGGTTATTCGATTTCGATTCGGAAATGGAAAGCCTCTGTCGTCTCTGATCGATTCAATCTATATTTAATCGTTTGGTCTTGGTTAGTTCATTTTTGTCATTAAAATTATCTGCGCGAATCATCGATTCCATAGGAATACAGGCGTGTTTCAGCGTTCGAAAAAAAAAAAAAAAAAAAG
>BINPACKER.10047.1
AAAAAAAAAAAAGAAGGAAAAAATGAATGTACTCTAATTGTAGGTATGTCTTGAAACCCCTAATGTATCGCACGAACGATAAAAACTAAGAAAAATTACGTCGAAGCTCCTCGTGGGTGAAAGAAGCACAGAGGCGAAGACTAAAACATAAAAGTTCTCTAAAATTCGAGCATCGAATGAAACGAAAACCGAGTGAAAATGCGATTTATGGAATAATTATAACGGGGAAAGAGACGAGAATATTTTATTTTACTTTCTTCTCATTATACTTTTCATATTCTTCTACTTATTACAGTCTTTCTGCTTCTCGATACGATTGTTTTCAGAATTTCCACAAATTGTCTGGAAACGAGCGTAGATTGAAATAGATAGAAAATCTCGAAAGAAGAGAGAGGTCGAGAAACGAGAAGATCTTCTTGAACAAAACGAAGCCAAGGATTCTTTTTGAATCTTCCTTGTACACCAAGTGCGGAGCGAATCGATCGTTCCACGTGCAGCACAACGTTCCTTTTGGCTTTAGCCATGTTCGATTCTCGTCTCTTTTTCATTCGTCGCAGCTTAACTGTTTTCCATTTTTCCGTCTTGCTACTCGTCCGTTCGCCAGCGAATTATCTCGAGTTTCTAAATGCCGTATTACGAGAGAGATACAAGGTCCAAGATGATTCAGAATATTGAAGTGGAAAATACGCCGACGAAACGAAAGAAAATATGTATGCACTTCCGAGCAATTCATATAATCAAGTAGCAAATATGTTTTACAATCGTTGTAATTCGCGATTGCGAAATGTGAAATCGCTTGTGGCTACAGCTTTTACAAACTGCGATACAATGATATTTCGTCGTAGATCAGTCGTTGAAGACGAGAGGGAGAACAATATTTTTGAAAGAAAGATTTTTGGACTTCATTCTTTTTTCTTTTTTTTTTTCCGTCTTTTTTTTCCCCTCTTCGTTTTTTGTTCGGATTTTCTTTTGATCAATTTCCATTGGAAATGGAATTACGCACGCATCACGTAGATTTATCTAGTTGAACACAGGAAAGTATGAAGTTGAGTATTTGAGCAATAGATCGATATTTCTTTTCTCTTTTTGATTGAAGTATGTTATCGTGAAGTGTTTCGAAGCCACGACGTGTTTCTTTTTCTCTCTCTCTCTCTCTCTCTTTTGCAACAGTCCTATCCAATCAACATAATTATCTATTAATGAGT
>BINPACKER.10048.1
CCTCGAAACGCCCGAATATTCCCTGATTGATTTAACAACACGCAGGTTGAATACGTTAACGCTCAATTTCCCTGGAAAATTAATCCTGACATCCTATCATCATGTTCAGTGCAACCATTCACCACGTAATACCACGACAAATCAAGCCAATTACCACACAACGACCTTTCGCAATAATCCCAGGCAGATTACACGATGCGTACTCCCCTAAATCACATTCGTTGATCAGATTTCCAATTTTACTCCAGTTATAATTCGCATTTTATCTCGTATCTCAATATTTTATATCGCATTTATATCTGATCGTCTGCGTCTGCCAACAACGCGCAGAAAAACAAAAAGAGATGTTATATTCGAATTTATTCAATCAATCACTTGAACCGATCGGGGTTCTGATAATTTCGGATGGCACACGCTGAAAATAATTTTGAATTGCAATCAGCTGAGGAGCGTTGCGTTTCGCAAAAAGAGCGGCTACGGGAGAATAGCATGAGCGATTCTCCTTGACCTAGTCTCTGTACGCTGTGACATATTGTATCCTCGACTGGAGGCAATGTTCGAGACATGAATTAATTAGAGCCGCGAGGTTCCCGAAAACAAAATCACATTCCTGTTGAATCTTAATAAAGCGAGTGTCGAATCAATTTTATAGAGATGTAATTATAATTCTAAGCGTCGTGTACGTGTGATTCTATTTGGATTGTAATTTCAATACTGCTTATCAACATTTAATTTATAAAATTGTAATTCCAGTGTAGAGTGGGAATTTTATCTCGGAATTTTTATTCCTAATTCTAATTTCATCCGGAAATCGTAATTTCAATATGCAGTATGTATAATCACTTTAATATTTTGAAATGTAACTTTGTGAGTATCATATATTAATTTCTTGTAAGAATCGTAATTTCAATATATTACATATCAAT
>BINPACKER.10049.1
GAGAGTTGGTGTGCATATCTGAAATGCTTTTAAATTTTTAAATTATATTCAATACTAATGAAATTTCAAAAATTTTATATAATACACGTAATGTGTACAAACAGAAAATTTTTTTATGATAAATATTCAAATATTCTAGTAAACCACTGTATATACTGAAACATCCTAATTTATAAACTATGCAATAAAATGCATTACAGACTACAGAAACTATGTATATAAACTGCGTTACACTGAAACGTACAACACAGCAAATATTATTCATAATTAATTTCGTACACATCTTTCAAAATTATTTTACTATCCACTGTTTCACAAATCTCTATTATTATAAATTCACTATGCACATTGATAGCAAATCTTTAAAAGATTTGATTGTAAATAAATCTTCAAATTATAACAAATCTTTGAATTACAATAAATATCTTTAAATCTTTTACTACGACAAATCTTTGCAAAGGAATATTTATGATACAATTGATTTTACCTGTGGAATATTCTTGTATAGATATAACAATGGACGTGAACGATTCAGATGATTGTAGTAACGATTGTACGTATTTTCTATACCACGAACTCCATCCACAATTGGAATATCATTTGTCTTAAAATCGGTTTCCAATTTTGTTGTTATGGTAAGATGAACATTCGTTATGATGTTACCCTCGTTATTTAGTTTCGACGAGACCGAAACATTACAAATGCCATTTTTGCACACGTCTATACTAGACTTCGTCCCGTTTCCACTCACCGG
>BINPACKER.1004.1
GTCGATTGTATTTACTTAAATATAAAACTTATAAAATTGTCTTAGTTTAATGTTGTAATTAGAATACTATATTTTGCAAGACATACCAAAAATAACAATACCAATCGTAATTAATAAAGTAATAAGATTTTTGGTTAGATAGGCCTCACAATGAAATTGATTTATACGTTTTTATATATTCGTCATTTCATACATTGATACATACATATACATGGTGTCGCCTTAGGTAGTCAAGTGTAAATCATATGTTTGACAAATCATTTTGATTTGTATATATATATCAATCATGATTCATTATTAAATTAAATCAGATTTCAAAGATCAGTGCACGATACATACAATATACAATGTGAAACGAATACAAAACATTAAGAAGTGCCTATCCTCTCCCGCTTGATCAGTATCCAATGTGTAATTAATAATTTTTTCTTGATTTTTTGACATGAAAATTGAGTTCACTTCAAATGCAAATGAATAAAAATCTAATGTAGCACTGTATCAATAAAATAATATTTATTCCTTTCTAGCACATTAAAAATAAAATTCTCTGTATATACTAAAAGCATCTATTATTTTATGGATGTAATTTAAAAACTATCACTATATTGCTACAAAGGACAGACAAAACATGTTTGAAACTAATAAAATAAATTTACATACATTTACATAAATTTACAGCCAGAATCTGTAAATTAAAACTTTATTAGGTTTTATGATTTAAGCAATATATAATATTTTCCTTTATCATATTCCTATTCAGTACGTATGTATATGTTGTCCTTTTTTAAAGTAATAAACCAATAATCACTTGTTACCTTGTAATGCGACACGCGCAAAAAAATATACAAAGTAATTGGTTGTGAATAAAATAAGGAGTAGAAGTAAAAAGATCAATTTAAATTGGAGAGGGATTAAGCGGTGGACAAGCAACCCCCAGCCCCTAGCAGCACCCACCACCTTGCGTGTTTCCTTGACCACCAGTACCTGTTAATCCACTAGGACTTGTTGGTGAATGTTGTGGCCCAATTTTAATACCATTTGCCTCATTGTTTATGTCAAATACACCTTCCTGAATTTTTTCATAAATTACTTTTGCTGTATTGATAAATGCATCCTCTACATTGATCGCTGTCTTTGCACTGGTTTCCATAAAAACAAGTCCATGTTCTCTTGCAAAAGCTTCACCTTCCTCTCTCCTTACTTCTCTTCTATTATCCAGATCACTCTTATTACCAATTAACATGATCACCATATTGGAATTTGAATGTTGTCTTGCATCTTCCAACCAAGTGGTCAAATGATTAAACGTTTCTCTACGTGTAATATCATATACTAATAAAGCTCCAGCCGCTCCCCGATAATATGATCTTGTAATGGAACGGAACGCCTCTTGACCTGCAGTATCCCAAATTTGGAGTTTGATTGGTTTTCCATCAATTGTAATCATACGGGCTCCAAACTCAACGCCTATTGTTAAATCATGAACAGGTTGGAATCTCTTATCAGTAAACTGGAGAAGTAGACAAGATTTTCCAACCCCTGTATCCCCAATAATGATGTACTTGAAAAGGTATGCGTACGACATTTTTTGAAATTACGTAGCAAACAAAGATATCTATACGAAATGCGGATGTATTAGAAAACAGAACTTCACTTTTTTCACTGTCTTATCTCTTCTGCTCCAGCATGACGTCACTGAATC
>BINPACKER.10050.1
TTTTTTTTTTTTTTTTGCTTTTAACTTTCCGTTTCATTATGCTGCCACAGAAAAGATTCTCTTTCTCCCTCTTTTCTATTCCTTCTTTTTTTTCTCTTTTTTTTATTTTCCCCTCCTATGCTCGTTCGTTCGTTCGTTTCGTAAACTGTAAATACCTTTATAAATTCATTATCTTAAAAGTATTATATTTATAATTATATATCGTATTACCTAATAATCTTCGTTTCTTTTTGTTTTTCATTTTCTTTTTTATTTTTTTTTATTTCTTCTCTTCCTTTCGCGTTGCTCGAGGTTTACGATGGAATCGCGTCGCGGATGCCCAATAGGTCGGTTTTTTCTCTCTTCGAATTTTGACTTTCGTTCGCGATCACTTCTCTTCTTTTTTTTTTCTTTT
>BINPACKER.10051.1
ATTGAAATGTATATTACACTCACGAAATACTATAGAAATTATATTAAAAGCAAGGAATTCTTATCGAAATTTCACAACCAAAACAGATGTTACGATTTACTCCCGACTGCTCGAGTGTGGCTTCAGACGCGTGATTATTTCACATCAATGAACTATGAACTTGTCTAATCGAGTGATGTTTCATTTGCAAATGAGAATGCTTTACTTCGCGATTGATAAAAATGTAGAAATTCTTTACGCGGTGAAAAACTTTAGAGATTCTGATTCGATGAATACAGTCAGAGATTCTTCGTTGAAAATTCTCACGTTTCTGCGTGAGCCTGTATTCGTTAGAATGTGCTAGTTCGAAGGTCGAGCCATTCAATTACTCTGCTGTGGGAAAATTAAAAAGAAAAACAATGAAATTAAAGCATGTATGAAAACGATTGATACGTTTGAAACGAACGTTTCTAGAAGTCGGTAAACATAATTAAAGTTCGCGGGTCAGCGACTGTCTTGACCTGACGCGCTGTTTTTGAATTCTGATCTAGTAAACATTAAAGGAAAACAGAATGTGCAACGAAAATACTAGACAAGACTAGACTAGACAAGAATTCAAAGTGCACGATATTTAATATGCTAAACAAGCAAAGTCTAGGAGAAGAATTCGAATTACGAGTGACCTTTCTATTAAATTTTATATAACGTAGTATCTCTTTTTCTTAATACATTGATATTCATCTGCGTCATGCGGGAAAAATTCTTGTCATTCTT
>BINPACKER.10052.1
GCATGATCTGCGCGGTGGATGCGAATCGCACGAGAGGCTCGGACGCCTGTCAAGGTGACAGCGGAGGTCCGCTGTTGCTGTTCACCGAGAAAGGCGTAAAAGTGATCGGTATCACGGCTTTCGGGCAAGGTTGCGGCGGTCCAGTGCCCGGTGTTTACACCATGGTGTATTCCTACCTAGATTGGATCGAAGAGCAGGTGTGGACGGGCAACAGGGAGAGCAAAGAAATCCTAAAGACACAGTTTATCAATCCTATCATTAACATCACGATCACGCGCCAATGAGACACATCGCATCTTTTATGACGCGATCTTCGCGCAATGGAATTCAATTTTGTCGCGCTAAGTACGCGTTATGTTAAGAATTGTAAAACTTCGAGATTGCTTTAAGAAAGAATATTGCTTTTATTGACATTTATTATACAAACAGCGTACAGTATAATAATGCAATAGTGATTTACTAGCACGTCGAATGCCACGTTGATGTTACAGGATGTACAACATGAATCCGTGATAAGTTCGTGTGATAAGTTGAAATATATAACAATGTTTGATGGATTTATTTTACCAGGGGGTCACTAGACAAAAGCTATGCCGTGAAATGAAATAAAAAAAAAAACAAAAAATGGCACAGGAAAAGCCAGGGTAAAAAGATTCGATGCAAAAAATTGTGCCGAAAAAGTCGTCACATTGTGAAGACTGCGATTGATTCACTTTTTCTTTATTTGCAGTGTTTTCATACGACGTATCACAATAATATTCACGCATACACGTTATGAGTAAAATTATTTTTCTGTGCTCTACACTGCATTAATTTCTTCACACCATTGTAGTCAACGAAGATAATATTGAAAAATTTAGGAGTATTAACGTTCACCTGAAATTATGTGTTTCTGTTAATCTTGGCATCGCCAATCATGGCATTCGACGTGTTCAAACAATTTAGGCAGTTTTGCACCCATCACGGAACTTGTTGTAACTTTCTTAGTCTTAGTTTCTACTGATATATCTTCCCAGCAGTGTCGCATTTTCTTCGTAAACAAAAAGTACTTGACGTGTTAGTCGCGCGTTAATTGAACCACGAATATCACTCTCGAATATCGAATCGTTAGAAAATCAAAGTAAAACGACGAACGAAGCGTTCGTGATTTCGCTCGCCAATTGTATGCACGCTGAAGGAAATTTTCTCAGAGGGTTAAAAGGTTAACGAGATTGAGATATAAGAGAGTTACCGACTAAAGTCTGGGCTAAATCTCGAGTTGTACCACCATTCTTGTGTGCGTGTGCCATCGTTGCGAAAGAGAAAGAGAGAGAGAGAGAGAGAAGGAAAGAACGATAGGGGATAAACATTAACAAAACCCTCTTTTATTTATTCACATGCTGTACAAAT
>BINPACKER.10053.1
CGCCATTTTGCTGATAGTTTCGTAGAGCGTGGAGTTGGCGAAGCGTTTTTCTGTCAATTAAGTAAAATCTGCAATTTTCTTTTCTAACTTGTAGATCAACACACAAAGAGCCATTACAACCATGTCGAATGGGAGTGGAGACCATGACGATGAAGGCTACGTTGTTAAATTGCGTGGACTTCCATGGTCTACCACTGTTGACGAAATCATGAAATTCTTCAGCGACTGTTCCATCACAAATGGTAAAAATGGTGTACACATGACGATGTCAAGAGAGGGCCGTCCAAGTGGAGAAGCTTACGTAGAAATGGACACACTTGAAGATATTGAAAAAGCTTGCAAACGAGATAGGGATCACATGGGCCACCGTTACATAGAAGTTTTTAAAGCAAAAAGAGGTGAAATGGAGTGGGTAGTTAAGAGAAGTGGCATGAATCTAGAGAATGCTATGGATGATGGTTGCGTGAGATTACGTGGTTTACCATTTGGCTGTTCTAAGGAAGAGATTGCTCAGTTCTTCTCAGGGTTGGAGATATTGCCGAACGGGATTTCACTACCGACAGACTACACGGGCCGCAGTACTGGGGAGGCTTACGTTCAATTTGTTAACAAAGATGTTGCGGAGCGCGCTCTGCAGAAACACAAGGAAAAGATAGGACACAGGTGGGGCACTGACGCTAGCTGGGTTTGGGTATACTTATGACTTTTCAATATCATTTTATGATCGTAGTACATGTAGGTATATAAATTTTGTTAGTAAATAGCGGCA
>BINPACKER.10054.1
GGCCGCGGCGTAACTGGGTCAAGCGATCTCTGGTTATTATTGTGCAACGTGCTCTTATCCGTGTTCATTCGGATCTGCCGCGCGGAATTACACGTGGTCGTGGGCGTATCTCGCGGTTTTATTGACTCGATTAAAAATTAAAATAACCGAACGGTGGATATATCTTTTAGAATTTATTTGGCCGGGCTGGAACTTGGTTTGTTTCGTTTGAAAAGAGGCGAGGAGAAGGGGAGCACAATTGCGAAAAAATACAATCCAAGGGAAAATATCCTTCCTTTGAATATCCAATCTTCTTTCTCAAACACGCGCTTGCTTCAATTAGTACAACGGAACAATGACGTGCAAGATGTGTTTTTTTTTTTTTTTTAATAATTGCAACGTTAATACCAAGAAAAGCAACGAGAACGACGCCGGGCACGTCGTTAACATGATGATTCTGAAATCAAAGAACGTGGACGCGACACTTCAGGACACGTTGGTTTCCAAACCGGCGCCCTAACGAGCGACAAAATCATTCAAATACGCCAGATACACGTAACATCTGTCGTGCATGTATTACAAACGTTTCTGAAAGGTAAGGCGAGTATCTCCATCGTTGATACGTTTCCCATCAACGTCAGCCTGCGCGAACCTCCGTTCGTCCATTCAACGCACCCCGAAAAATGGAATAAGATTTCGACGCTGCATTTTTCGAGCGCATCTTTCTCAGGGTCGACTCGACGATTCTAAAGGCCACCATAGACGTTGAAACAGCTACGACGCATGCATC
>BINPACKER.10055.1
AGCGCTACAAATCTAAAGTTCGTATGAACTGTGAAAAGTAATTGCTCTTCACAAAAATTCTTACGAGATCAATTGCATATATGCATTTGATTTTTAGAAAATATTGTATATAATGTTCTTATTAGTAAAATCATCGCTGATACAGAAACTAATCAATCAAAATGTAACCCTGAATATATAATGATCCAGGTGACCAAAAAACCAGCAAACGATGTCATGAAACCTTCTTTAGTTAATTCCCATATACCACCAAATTCTTCCTCGTCAATTTGTTGGAAGTTGCTAAAATACAGATACGTGACACCTGCGTTAACTAATACAAATAATAATAGAGCTATGAAACCTTTTAAAGGTATAAGACCCCATCCTATACCAACTATAATACCAATTGCTTGCCTGGCCCAGTATATAACATCAAGAAATTCTTCTTTGTCTGGCCATTCGGAGTTCGCTGTTATTGCACGTGTCCATACACTCGATTCGCATTTACCACCATTTCCAATCTTTTCAGATTTTGAACGTGACATTTCTACACCTTCTCAACTTAATAATATAAAACATGTAAAAAAGCTCATTAACATTTCCTACGTAGAATAGATTCCATACGCTTTATTTGCTTAAACCTTTCGCTGCTATACTTCCATTTCTTGGGTTATGGAAATGTGCCAGAGTGCTAG
>BINPACKER.100561.1
GTCGGCTAATTCGCGGATTTAACAAACGCGTCGCGGACGAGACCAACACGTACGAAACAACTTGGAATCGAACGAAAACGGAAGCGAGCGAAACAAATGGCCGGAGCCGTAAGAAACTTCGACAAACATTGTGCTGCACTGCGGAGGACGCGCAGGAGATTCAGTCGTAAGCCGCGAGATGAGAAGTTGGTCACGCGTTACCTCCTGTTTCCGAGTGGCTTTAACAACAGTTCGCAAGTATGCTGCAACCCGATTTTCTCCCGGGAGAAAATTCGCCCGAAGTCCGATGAGAGACACAGCGGCTCGGTCCGCTAATTTGGAAACTAATCCAGATCACGCTGGCGGTTCCCTCGTCGTGCACAGCGAGACGTATTTGTCGTACTAATTTAATTCCTGTTACTTTCGGATAAACTCCCGTTGACGCGATCTTATTATCGATAGAGAGTCGTCGGTTTGGATAACAATCTCTCTCTTCTCTGTTTCACGACAACGGAACAACGACGTGGATAACGAGTTTCGTAGTTGGCTCTGTCAACGTCAATTGCATTCTTTTTATCCCTACTGTTCTTCTTTCATAACTT
>BINPACKER.100568.1
GACGAATTCTTCCCCTCGCTTTTCTTCCAGTTTTCGTCACAGTTATCTTTCCTCTTTTCCACTCGTGTCTACTTTTTTGTTCTTTTATCGCTGTTCTACTTGCTAGTCGCGCGTCGATCATCTTCGTACGAACGGATAAAGCAACGTTTCACACAGGAATTATACATTTACGTGTCTTTTGATACAATCGATCATTTATCAACACTATGTCTGCTCGACGAATATTTTTTTAACAATTTTTAGATAATTATCGTGCCCATCACAACGGATGAAAAATTGTCGATACTTTGATCCACGTTACAACGGTCGTAAAAGAAAATCGTATAAGAACCTACTTGGCCTCGTTTTTAAAGCGTAACAGCTTCCACTTTGAAGATGCTGTATGCGTACTATCCCTCGTTCGAGTTCGTTTTTTTTCTCCAAAGATATTTTTACACCGTGTGAGAAAGCAAGAGTACTTTTATTCTTGAAAATCCTACAAATTCAAACAAATCCGAAACAGAAAATGAAGAATTTCTTTCTAGCAACTCGGTCG
>BINPACKER.10056.1
GCTGTTGACTATATGTAGACAGTAAAGGGGTTTTCATAATAAAAGGGCCACTAGCAATTTCACTACCATTTACATGAGCTCTTTGTTCACTTGTAGAAGTGATAGGAGGACCTGCAAGTCCAATAAATACAGCTAATCCAAAACATGCGAAAAAGGCAACAAATACCATAACAAATTCCCTCTTGTGCATAGAATATAATCGCATTTGAACTGATCTTTCACAACGATCATGATGATAGGCAGGTGCAATATACTTATTGAATTCACTAAAAAGATCACTGAACTGTGAAAGTATATTTCTAACTCGAAAATTCCATCCTGCAGAAGGAAGATGATACGAGTATCCTAATCCAGGACCATCCATTTTTATATTACACCTTCTAATTTAATAGTGACTTGATGGATATTTGTACAATTTCAAGATCCTTGCACGAATCGATTTATCATATTAGATTTTAATAATAATAATTAAAAGAGCATATATTGTTAAGCGTTCGTCAATTTAACAATTAGATTTGAAAGATTTAATTTGCCGAGAACGGTAAACAAATTTGCAACGGCATATGAAACAAAAACGGCAGACATCATGATGCGTATTATTGATTTTTGCGACCGTCATAGAACGGCAGAAAGTTTGTCATTTAAAAAGTAT
>BINPACKER.10057.1
CGTGCAATTGTAAATGTTTGTAGATATTGTATCAGTGGTAATATAAATGTATTCTAAATGCAGCATAAATAGGAATACCAAAACATATAAGAGCTAAAACCATGGCATTAAAAATTATTAAAAATATTTTCAGCCATGTAAGTTGTTGATAACTATTATGAAGGGAAGTAAAAATTTTGCTAATCCATTTAGCAATCGATTTTCAAAGTTCATCCGTGAAACGTTCAATATCTTGTAAATGATCTCCATAATCTGTAGCTTCACTACCAACAAAAGCATCGTGATGGTCTAAAATTTCATTAAACGATAATCTATTATCGTGATCGTCATCGGATGCAGCAAATAAATGATCGACTTCGTCGCTTGCAATTTCCTCATTACTAGGCACTAGCCAAGAAAGTATTTCATCAGAATCTAATCTTCCATCTCCATTTTTATCATGTTCATAATCAAATTTATCTTTTTCTATTAATAACCATTCTTTATCTTCGGCTTTAGCTCTATTTCCAATAAATTCTTGGAAACTAATATATCCATCTTTATCTGTATCCTTGTCATCTAGAGCTTGCTTCAATAGAAGTGGAAACATTCTTGGTGTTTCTTCAGGATGTGTATAAGCTTTAAATTCTTCTGCATTTAGATAACCATCTTTGTCCATGTCAGCAGCTTCAAAGGTTTCCTTATCATCAGTGATAAGTTTGTCATCCACTGCTAAGTCTTCTGGATCTGTGCCGTACGTATCTTGAAGGATTTCATTCCAATTGACTTTACCATCGTCATCTGTATCAGCATCTTCCAATCGATCCTGAGATTCTTCAGCAGAAAGCATGCTAAAGGAACGTAGAATCCAAGCTTTCAGTTCGTTTCTTTCGATAAATTTGTCATTGTTTAAATCCATCTTTGTCAATAAAATTGCTAGACGTCGTTTTGATTCTTTAGTTGGAAGTTTGTCAAACTCTTCTGCCTCCTTTACACTCCCTAGAATAGCTTCATGATCGAATTCTTGATGATGTTCTCCCCCAGCATAGTGGTCCATGTCTCGCGGACTAAATGCACCATCCTCTGTTCTTTCATTGCTACTTTGTTTATTGTGCTGATGAGAGTGTATATGCGCGGATGCTGCATTTCCAAGTGAAAATGACCCAAAAATTGTGAAGATGAAAAGGAGAAGAATTTCTACACGCATCTGGCGTGTATCCATTGTAGATTTTGAGAAAATTATCTTAAGAAATTTCTTTTCAAAATTGAATATTCATTGCCACTTTGGAGAATTCTCAATTTCCTCTTCGAGTCTACGATTTTGTTAGTGAGATGAAACTTTCCTTTCAGTCAGGATGTCAGTGCTTCTTTAGAATATCAGTGCTTGGTAACACGCGTTCAATTTATTTCTAACTTCAGTGATCATCAAGCAAATGACACAGAAAGGAGAGAAAGAGAGACTGATGACGGGAGGATAAATTATCGCAAAAACGTTATTTCCTGATTTGTGATAATGATTTAAGTGATAAATTACGTAAACGTAAAACGGAAGTACGCTTTCTAAAAAT
>BINPACKER.10058.1
TTTTCTAGTGTCGCGTCAACTGCCGCTGGAGAGTCGTGTACGTTGCACCCTGTTGTCTCTAACCACCCTGTTTCGCGTGTTTGGCCCCGTCACGTTCGTCTTGTCCGAACAGGGGACAGGTCACGTTCGCGAGAACGCTTCGAAGTCCGATTTCGTGTCACGAGTTTTTCGTGTCGTCGCCGTCGTTTCGCGTCGATGCGATCGTGCAACGGCATCACGGATGCCTTACCGCCGGTCGGTAGTTCCCGCGATCACGCCGCGAACATGACATTCAAACGTTTCGCGTGAACCGTTACAATTTTTTCAACGGTTGACTGTCGCCTGTCCGAAATAAGTTTGCAACAAAGAATAAAGAGGATAAAGTGTACGTCCGAGTGTGTCCGTGGCGAGTGTGTGTCTGTCGTTCGTTCGTTTCGCGTGAAGCGGTAGCGGATAATTTCCACGTCACGATTGCGGACGAGTGCCGCGAAGTTGAGGTTAGATCGAGTGTATTCGAGAGCGCGCGTTAGAGGATACATCCCCCGTTTCGATCGTGTTCAAAATTTACAATCTCACTGCCGGCTTGTTGGTCGCGATTGGCCCACGAGCGCCTAGCAGTGTACTTAAATATTCCGATGAACGACGGTGTGTGAAGAGAGCAATTTGGCGAGGGAAGTGCGTCGAGCATGAATTGGTGCAAAGTGCAGGCTGTCGTGTATTCAGCGTTGATGTCGCCCGCCTGCGAAGGAATGCTTGTATCGGGCGCCAAAGCATGAGGGACGTCGCATCTTTAACGTAATGATGCAGAGAGCGGTGCTACTGCTCTGTTGGCTGCCGCTCCTCAACCACTGCCACGCCGTAAATCCAGGTTGCTCCTGCGTTGTTTACAGCAGCTCGGACAGACCTCAAGGTGGCACGTTTACATCCCCTTATTATCCGAAGCGATATCCATCAAATATCGATTGCCTGCTTTACACGTTTATCGGTCAACCCGACGAAATCGTCAAGCTGACGTTTCATAACTTCAATATCCGTCGTATACGACCCGACTGCGTGGGCGGTGACTTTTTAAAGGTGTTTCTGCATTTAGAAACCAGCGGTGTTTCCGAATACACCCCCTGGTCCGGCGTGCTCTGCGGCGATCTACACGACATCCCGCAGGTTCTCTACAGTTCAAGATCTACGCTTATTTTAGAGCTTCACACACAGGGATCTCCGTCTAATGCGACCGGCTTTTTTGGCAATTTCCAATTCATCAACAGACGACTGTACGAGACGGACGGCGTGTTGATCCCCGGCACGATGTGCGATCTTGAGTTCGTCAGTTCGCAGTCAAAACGGCAATATGGACGCTTCTACTCGCCACGGTACCCGTCCTCCTATCCAAAGAACATCCGGTGCTCGTACCTCTTCCGAGCAAGATTGAAGGAGAGGATACGTTTATTTTTCGAAGAAATTTCTTTACAAAAGGGAGATTTGAGTTGCTTGAATAGAGCGGATTTAATCAGGGTGCACGACGGGACGGATTCAGGGGCGCCCACAATAGCGGTGCTGTGCAACCAAGCAACGGAAGTGGAAGTGCTCAGCACCGGCTCCGACCTGTACGTCGAGTTCGTTGCTAATTCCGAGTGGCCCGGCCAAGGTTTCAAGGCGATGTTCCAATTCCAGCCATTGGACGATGCGCCGCATCCTGAGCCGGACAAGGTCGTCCCAGGGGCCGTTACCGGTAACCCCAAGTACTCGGTCATCGGACCGGCTGTCAGCGCTACCACGTCACTGTGCGACATGGTTTTCAGCAGTGACTCGACAAAAACCGGCGTAGTCACGTCGCCAGGATATCCGAATCCTTATCCACCGAGGACGCACTGTACATACGATTTCCAGGGACGAGGGAAAGAACGAGTCCAAGTGGTATTCCAGGATTTGAACTTGTATCATACGTCGAACACAGCGAACGAATGCGATGGCGTGGATTCGTTAGTGGCGTACGTGCACATAGACAGGAAGAAGGAGAAGATAGATTCATTTTGCGGTGAAAAGCCAGCACGGCCTATCATGAGTAACGGACCACGGCTTTCTTTGGAATTGAATGGCATCACATCGTCCCGCCAATCTCGAGGCTTCAAAGCTGTGTACTCCTTCACAGAAAATTTCGGGATAACGACAGGCCGGCAGGAGGCGCAATATCCCTGTGCCTTTGTTTACAACAGCAACGAGACACGAAACGGCACGTTCGCCTCGCCGAATTACCCGGGCCTTTATCCGCGCGACACCGAGTGCCATTACTTCTTCAACGGCCACCCAAACGAGCGGGTACATCTTCACTTCCACTTCTTCGACGTCGAGGGTGTGACACCCTGCGAGGCGATATCTGCGAGCGACTTCGTCGAATTTTCGAATTACATGTCCAGGGACCGGAAGTACTCGAGGCACTGCGGCCAGCAGAAGGAGTTCGACGTGGAGAGCGACAGAAAGTTCTTTCGCGTAACTTTTAAGAGCAACGACAGATACGATGCAACAGGATTTAACGCAAGCTACGTGTTCGTGGACGAGGAAGGAAATTATACAACAAAGCCACCGATGAGCAACGCATCAGCGTTAAAAGGTGCAACGATGGTGCTGGTGATGCTGTTCGTGAGCCCCCTTCTCTTTGGCCGAGTTTCGCTTTAATCACGATCAGTAACTTGGACGGTGGGGGGAGGGACGAGGAAGAGGAGGAGGAAGAGGAGGAGCAGGAGCAAGCCTCTTTCTCGAACAAATCGAAGCCGGAAAGTTTGGAGGCCTGGGGACCGAAGGAACCGCCAAAGCCCTTTTGGATAAAGAAGGAAGAGGAGAAACCGCAGCCAATAGCCAACAAGCCGATCGAATTACCGAAACCGGAGGAGATGCCCAAGCCGCATATGGGATTCTGGACGAAGCAGCAAGTCAACATGACCGTGAAACCGCCGGAGAATAAATCTATAGAAAAGGAAGACGACAGAGAGCGAGAGAGTGATAGATACAAAGACGATCGGGATAGAAAGTACGACAGACGAGAGGACAAGTACGATCGTTACAGCAGCAGGTATGAAAGACGACGTGGACGAGACAGGGATCGTGACCGGGACAGGGACAGGGACAGAGACCGAGACAGGGACAGGGATAGAGACAGGGATAGGGATCGGGATAGGGATAGGGATTATTACGAGGATCGAAGGAAACGGGATAGCAACGATTCTCCGCGTCGCGAACGAAGCTGGCGCGACAGTCCAAAGAGAAATTACGACAAATACGGTAAAGACAGGAGAGACGATAACTCGTCAAACGACGAGTCCAAGTTCGAGAAGAAGACGAACGAGTCCGCGTCCAAATCCAAGAAGGGTAGTGTACAGACTAAAAAGTCGGCGCCCCAGGTGTCGAAAGGTAAATTACCTTTCATTGGCAGATTACCGTTGTTTAAGAAGAAAGCCGAAGAGCCAAAATTACCCGAGAAAGATATTACCCCTCTTCCTTATCAACAGAGTAAATTCGAAGACACGCCGAAAGTTCCCAATGAGATCATAAATCCACCTGGTGTGGTGCATATTACCAAGCTTGCAACTCCAATAAATCTGGCAAACAACAACAATAATGCTGGTAGTACAAGCATCGCGCCTCAAACTACCAAAAATCAGCCAATGAAAATACTGGTAGCTCCACCACCACCGGTGCTGAATGAAACGAAACCCACACAGCAGGTAGTCGACATGGAGATTGAAGATCAGTCCGAGGAAACGGTAATTGAAGAACCAATGATGGAGCAGCAGAAACAGTCACCTACTATATCCAAGTTACCTCTGCCTCCACATCCTCCACCTCCTTTGAATAGACCGCCACCATCTTTTTCAACTGCGTCGCAACAACAGCAACAGCAGCAGCA
>BINPACKER.10059.1
TGTAAATATAGTATCTACTCCTACTTGATTGACTTTCGACTAGGAATTATTGTTACTGATAATGATAGTAAGATCGAAAATTTTACGAAAAAGTCAATAAAACGTGGTTCAACGCTGAAAGGGTTAAATTGTTAAGGGTCAAAGGTATATAATGCGATAATCGAGCGATAATAAAGAGTATTATTTGTCGTTAAATATTAGATCTATAGATTCGAGTTCGTGGGAGGTCGAAGAATGAATTTAAACGGACGAATTACGATAATTACTCGCGAACGGTTTCAGTAATACGATGGGAATTATGTCGGTTTGCATATTTCCAGATAAATGACGAAGTTACCGGACGACCTTTGCCCTTTGACGACGCGACGTGCGACTTCGAGCAGAGCGAGCAGGCGTCAGTGAACAATTAATATTTTGCTAGTCGAAATAAGTATAGGATCACGCACTGAAAAGAATTTCTTCCGGAATAATTAATAATTAATAATAATTCACTGTGCAATAAAATTATTAATATTTATCATAGAAATTAAATTTTTATTAGCTTTTGTATTTTTCGAAACTTTCAGAACTATAATCAGTGGCTTTCGTTCTTCTCAAATTTGTTTCACTTATATCCTAATGATGCCGGT
>BINPACKER.1005.1
TGGGGAGAGTATACAGACGCGTTGAAGTTACAACGATGTTCCTTGAAATACTGGAGAATCGTTTCACGCGAGAATTTTTATCAAAATGTCCGACAAATTTGAAGTTAGAATAAAGTTATCCTCTTCGAGTTATCGTCCACCGAGTTTTACGAACGTTTGACCGAACCGCGTTTTCGCAACACGCCAGTGAAGTTCCGTGAATATTATTTTTACATTATTCTCGCAATGTGTCGTAACGTGAAAGCGAAAATCGAATCTACGATAGAATTCCAATCGTTTCAGACGCGCAACAGGCAGCGAAAGAATGTCGTTATTTCGAATTTCGAATTACTATCGCCGAAGAAAGATGACGAAAGGGCAAAATAAATTTTGTTTCTCGATGGGCGGACGTTTGTAATAAAATCGTACGTTTTACAATCTTTGTAACTTCGACGTCGTCTTGTCGGTGTTGGGCACAACCTACCATAACAGAGATTGGATTTTTCGAACATTTCTCTGAGCTACGTGATTTTTCCGAATTCCAGAAAAGCGAAAAGAGGGAGAAGAGCCTTTGGACAAAAAGGCAGCACCGTTTTAATCGCGCGGGGAACCGAGAGGCACACGATCTCCCTTCTCATCACAACACAGAATACGCGTTAACCGTGTATTTTTTAACGAAGCCAGTTTCCGATTAAACGAACCGAACACGCGGTATCTATGACGAGATTGAGAAACGATCATCTTTATATGCAAATAAAATTTTTCTTTTTCTTTTTTAAATGAAACTGGCACTTGAAACTTTTTTTTTTCTCGCCCCCCCCCCTTTTTTTCTTTGTTCCAACAAACACTTGGAAATCACAGATATTTATACATGCGATTTTTTTAATATTAAGTCGCGATCAAAAAACACGTGACACTATCGTTCATACGCGTGTATCACTTATTCCTTTGTTTTCTCTTTTATTTAATATCTCTCGAAAAAAAAGAATTACTTTGAAACACTGCACTTCTTACCATTAATAGTAGATCGATCAGTCGATTATCATCTCACTTACTCGACGACGAAATCACAGACGAAAATCATTATATCTTTTCCTTCTTTCTTTTCTTTTTTCCCCCCTTTTTCTCGTTAAAATCACTGTTTCGTTATATTTTTCGTTATATATATATATATATGATATACGTTACTCCTTCGGTATAATGTTTATTGTACGTTTACATACAAAGCCATACGTGCACGTATCTCGTGAAAGTTTAGGTTCGTGCAGGTTACGATTATCGTGGAACCTTCTTATCGCACACTCGGCTCGATAATTACCTGGTAACGTAACGGGACTTCGCATGCATGAACGACGTGATCATTTTTCTTGTCGCATCCGAGCTCGTCGTAACTTCGTGCGTGAAGTTTCGTGACAGAGTGTAGAGAAGCCTTTGATTCCTTTCTGATTGCACGATCATGCAACGAAATAACGTGAACGCAAGAATATTACGATTGCAACGATACTACTGCACTATCGATCAGGGGACGGCC
>BINPACKER.10060.1
CTACGCCAAATAAAATGTTTGACAGGCATTCATCGCTAAATGGCTGTCAAATAATTAACTATAGAACTGATCCAAAACAAACATGGCTTCTACTGATTGGTATTTCTGCTCAGCACAATAGAGTGGTCGGTGCTATGCAACTTTACTCTGTCGAGAGGAAATGTTCTCAACCGATCGAAGGACATGCTGCTTCTTTTGCCCAATTTAAAATGGAAGGGAACGCAGAACCGAGTAATTTATTTTGCTTCGCTGTTAGAACGGTGCAAGGTGCAAAACTCCACATTATCGAAGTAGGTCAACCTCCTGCTGGTAATCATCCTTTTCCAAAGAAAGCAGTGGATGTTTTTTTCCCACCAGAAGCTGGAAATGATTTTCCTGTTGCTATGCAAGTCAGTTCAAAGTATGACGTTATATATTTAATAACAAAATATGGTTATATACATATGTACGATATCGAATCTGCTACGTGTATATTTATGAACCGTATATCTGGAGAAACTATTTTTGTCACTGCGCCGCACGAAGCATCTGGTGGTATAATAGGAGTAAATCGAAAAGGTCAAGTATTATCTGTCTCCGTTGACGAAGAGAACATAATTCCATATATAAACGGAGTACTACAAAATTCTGAGCTTGCACTGCGGATGGCTGTAAGAAATAACTTATCAGGAGCTGAAGACTTGTTCGTCAGGAAATTTAATTTGCTTTTCCAAAATGGTCAGTACGCAGAAGCGGCCAAAGTTGCAGCAAATGCACCGAAAGGAATACTTCGAACTCCGGCGACTATTCAACGGTTCCAACAGGTACCAACCACGCAAGGACAAACATCACCCTTGTTGCAATATTTCGGAATACTTCTAGATCAAGGACAATTAAATAAATATGAATCTTTGGAATTATGTCGTCCGGTACTTGTACAAGGTCGCAAGCAGCTTCTTGAAAAATGGTTGAAAGAAGATAAGTTGGAATGTAGCGAAGAATTGGGTGACCTCGTGAAACAAGCTGATCCAACTTTAGCTCTTAGTGTTTATTTGAGGGCTAATGTCCCTAATAAAGTTATACAATGTTTTGCAGAAACTGGCCAGTTCCAGAAAATTGTACTGTATGCTAAGAAAGTTTCTTATACCCCTGATTATATATTTTTGTTAAGAAATGTCATGAGAATCAATCCAGATCAAGGTGTAGCATTTGCCCAGATGTTAGTGCAAGACGACGAACCTTTGGCTGACATCAATCAAATTGTGGATATATTTATGGAACAAAACATGGTTCAACAATGTACAGCATTTTTGTTGGATGCTTTGAAGAATAACCGGCCAAGTGAAGGAGCTTTACAGACACGACTTTTAGAAATGAACTTAATGTCCGCTCCACAAGTTGCTGATGCCATCTTAGGGAACCAAATGTTTACTCACTACGATAGAGCTCACATCGCGCAATTGTGTGAAAAAGCTGGCTTACTGCAACGTGCTCTGGAACATTATACTGATTTATATGACATTAAGAGAGCTGTGGTACATACACATTTACTTTCTCCGGATTGGCTTGTTGGATTTTTTGGGACACTATCCGTTGAAGATTCTTTGGAGTGTTTGAAAGCAATGTTAACTGCTAACATAAGACAAAACTTACAAATCTGCATTCAAATTGCAACGAAATATCACGAGCAATTGACTACCAAAGCATTGATAGATCTATTTGAAAGTTTTAAATCGTACGAGGGATTGTTTTATTTCCTGGGATCTATCGTTAACTTCAGTCAAGATCAAGAAGTACATTTCAAATATATTCAAGCGGCTTGTAAAACTGGACAAATCAAAGAAGTGGAACGAATTTGTAGAGAAAGTAATTGTTACAATCCAGAACGTGTAAAAAATTTCCTCAAAGAAGCAAAATTATCTGATCAGTTACCTTTGATCATTGTTTGTGATCGATTCGATTTTGTGCACGATCTTGTGCTGTATCTTTATCGAAATAATTTACAAAAATATATAGAAATTTACGTTCAAAAAGTAAATCCGTC
>BINPACKER.100612.1
TCCACGCCATCCTGGTCGTCGAGACTGGCCACCAAGTGAAGCTAACAATAATATTGGCCCGCAATAGTGTTAAAATTGTACAAAATGTATACAATGTGTATATTATTATCGTCAGGCACAGTTATGCTCTTCACTGTGCATCAAACGACAGGATCAAGAAGAAGGCACTGGAGTCGCGCGCGTGGAACGGAACGCGTGTCGCGAGACGCCGATTGTTTTGAGAACGCCAATTGCAGCTGGGAATGCGAGCAAGCGAAAACGAACGCGCTTCTTCCTGGAGTCGGGTTTCTAGTTTGCGAAATAGGCTGCCTGCAGGCTGTTCCACCGCGTGACCACCGTATAGCAGCTAGCTCTGCTCGGAGGCGCGACGCCACTACGGCGTACTACGAATTATTAACAACCCTCGATCACTCTTTCGTCAATCGCCTTAGAGAGCGTTCACACCGAGGAGTGTAGTTGGTGAGACAGATATAGCGAGGGTATTATCCCTTTACCGACCGGTAGCCTATT
>BINPACKER.10061.1
ATGTCCATGACAATTGTTTCAAGTATAAAATTCGAAGAATGCTGTTTGGAAAGTTAAAGAATCGAGCGTGGTGAGTTTGAATGTTGTATTTGTTCTTTATATATGTATATTTTTTTATGGCAAACTTACATGTACCATACTCGTACGTGCAATGTAATGATTAAGAAAATGAATCTTCGAATCTGGTGCAAAAGTGTGAGTAATATTTTATTATATACAAAATATTGATAAATATAAATTCTAAAGAAATATAAATCATCGGGGACATGTTTATTTTGTTACGCGTTTCTTATTGATCCTTTAACAATTTTTATGTCATCAACAGGTCTGTCATTCTTATCAGTTTCTACTAATCCAATCCTTTTCACTATTGCCATACCAGAATGGATTCTACCAAAAATTGTATGTTTTCCATCAAGCCACTGTGTCGGTGCTAATGTTATGAAAAACTGTGATCCATTAGTGTTCGGTCCCGAATTGGCCATGGAAACAACTCCAGCGCCGGTATGTTTTAAATCATCATGTATTTCATCATCGAAACATTCTCCGTAGATAGACACACCGCCTTTCCCAGTTCCAGTAGGATCACCACCTTGTATCATGAAATCTCGAATAACTCTGTGAAACTTTGTTCCATTATAATAACCACGTCGCGTAAGTTCAGCAAAATTCCTACAGGTAATTGGCACGTGTTTCCAATAAAGTTCTATTACTATTTCACCCATAGTTGTTTCAAATGCTACGAACGGTGGTTGCCAGTGTTTATCAGGGATACCAGATATATTTGCAAGAGCCATGTTAATGTAATGATTCTTGTAACGCTTATGGTTCTTTCCAATTAATTTGATTGTATCTGCTTATTATCTTTCACTAGTTATTTTTAACGTTGCATTGTTTATGTCACTTGCTATTAAAAATTAAAGAGATTAAAAATTAACCAAGCACACGATCTCGAGCATTGTACCGTCTACCATATCGTCAGTATGCATGTAAACACAATATTGTTATGTTATTG
>BINPACKER.100620.1
GCGATTTAAAGTTCGATTTATATAGGTTATATACGCGGGCGTTTTGAATAATGCTGGGCCGTAATCCCGGCGAGTCGGCGATTTCATTTTGACATTTTTCCACGATCTGGGCCGACGCCTTCGTGTTTTTTTTCTTTTCGTGCGATATTCGAGTTATTTTCATGCAAAATTCAGTGGAATTTCCGAGGAATCCAGCCGAGCCGGCGACGATCGGCCCTCGATGCCGCGGATCTTGCACAAACAATCCTGCCAAGTGTAAAAATAAAGTTCCGCGACGGAATTTCGCTCGGCAACGGGAATGAACCGAGCCGATGAGCCGAGCCGAGCCGAGCCGAGC
>BINPACKER.10062.1
GCCGTGTTAATTCAAAAAGTGATTTGACAAGTGATTTTCATTTCAATTCCACCTAGTACATCCGAAATATAAACTGTTGCAATTAAGTTCTTTTTTTTTTTTTTTTTCGATCGCGAAGGCAAAACGATCCTTTTCTTTTCTCTCGCGACCGACCGCGGGATGCAATAATTCACGGAAGCCCGAGAAGATAAAAAAGGAACAACCCCTTGGTTACCTCCTGACCAAGTGTTGTTTCTCGCTCGCGATTGTTCGAATCCTCCCCCGTGATCCGTTCGCGCTGCCACGTCCGTCGAGCCTAACGATTTTCTATGTCAGTGTTTTATATAAAACAAACAAACAAAAAAAAAAAGAATACGAAAGAGAACGGGGAAACTTCGTGAGACACACACGGCGAGACGATCTCTTAAAAAAAAAAAAAAAAAAAAAAAAAAAAAAAAAAAAAAAAAAAA
>BINPACKER.10063.1
GAGAGAGAGAGAGAAAGAGGAAAAGAAAACGGATGGAAGAAGGAAAGAAAGAGGACGTAGGCAGGGGACGATCATTTCGCGAAAGGAGACTTGCCAAAGAACTTCTCAAAGCGACAAGATAGTTCGATTGTTATACGATACAGCCAATGTTATGCCAATTCAGTCGAGAAAGCCGGTTTTCACGAGTTTCTCCAGGAAAAATTTCACGTCCCCTAGCTCCGAGTCCTTGATGCCGATTGATTTCAGCATGCCTAAGTCGCCGTTCTCTACCGCCATAAACACGGAGCGCAGGTGTTCCAAATCAGAGCGCATGAGATGCAAGGCCGCGCCAAAATCCTCGATTGTCTGAGATTCAGAAAGCGCTATAGCAACCGTGTTCACGCCACCAAGAGGTTTCAGTGTATCCCGCGCTTTGGTCCCGAATAATTTCTCAAGATAATTTGGGCCGTGACTTGCCAGCAACGATTGCAGAAAACTAGCAGTTTCCTCTACTGGTGGTCTCTTCGCAGCTGTGCATAATCGCGAATCTTCGTCGTATCCATCTTGACAATCGGGAGCTCCGTCGCAGAGATATTGAATCGAGATGCAGATTCCGTCTCCTGGACACTTGAACGGCTCGTACGGGCGGCATGCATCTCCCGTACGTTTGGTGTTGAAGTGACCGTAGAATCGACTCAGGTCGATCGCCATGACGGCACGGGGGAGAATAAGGCAGGCACTCAGGGCGAGGCTGAGCGCAGCCACGCTAGTGCAGAACCTCTGAACCATTCTCAGCCGGCGACGAGTTGGACTGTTCCCTCGAGAGAGAAGACTTTTTAGCAGAAAGTACTTTTTTTTCGTGCGGTAGTTCACGATACTACGCGGTCACGGGGACACGGGGACGAGCTACTACCCCCCCGTCGTCGTTTGCGAACGAGCAAACTTTGGGAACAAGTCGTGAACTTCCCTCTTCTCTCTCTCCCTCTCTTTCTCTGTCTCGTGGCTGCTCTCGAAGCTCACCAAAGAAGTGACCCCTTCGTGTAATGGTTCACCTTCTTCATCCGCGGATTTTTGGCTAGCAGCTTTCACATTGACGAAGATTGTCAACTTCGGCAATGACGAAACATTAGCTTGACATATTTTCCTATCCGTTTGTCATACCATGTCGTGTCTCATTCATGTATCTCGTTCTTGTCTTTCTACGTTGTAGGATTCTCGTTCTAAGATTTCTTGTTTCATTCTCTTTGTCACCAGCAGCTTTATTACCAGTCTAGTAACTTCTCGATTTTACTTCGAACTTATTTTGGATTTCACGAGTAGTGGTACTACTACGATCGCGAGTAGTGGTACTTCGTCGCTCGCCCAGCTTGCACCGATATTAATGAACGCGTTAATTGTCCCGTAGCATCGTTTCCCGTCCGTTCAAAGCCAGCCGCTAAACGTCGAGCTGTCCACGGTTCCCATTCATTTACGATAACCACGGATGGTAAGTGCTCCAACGCGGCAAACTATTTCCACCTCGTCACTTTCACCAACCGATCTTCAGCAACCACCACCCATCTATTTTCACGCCGGTGCACTGCACTCGGTATCGGGTTGTCAAACGTTCGCGCCCACGACAATCAACCCAGTACACACTTTTGCTTCAAACGAAGGACAAAATGATCCCTGACATGTATTCTAGGAGCTCGCAAAGAACTTCAAAGAGTCTTTGAATACTTAGAATGTTAAATTGAATGTTAATTTGAATTAACTTCCTTGAGATCAGCGATCCTGGACCCACAAGTTCCTTCGTCGTCGATGTTCGCAGCCCAACGACGTGTTAATCACAGAGAAATCTCGTTTCTAACCACGAAAGTCGAAT
>BINPACKER.100644.1
GAGAAAGAGAGGGAGAGAGGGAGACAACTCGCGGTCGACCAGCATAAACTCGTAAACTTCGACCAGTCGTTTGAAAAGCACCCTGTATAATGCAGCCTCCTCTTTTCCCTCGAGCATTCTCAAAGGACACACGATAGTCCTCGGGCTTCCGGTTGCATTAGCGTGCAGCCGCGCAACAAAGCTCGCGTGTTCTTATCGTCGTGCACCTGGCGCCTCTAAACGAATCCCCCGCCACGTGATAATCGATGCTGATGATAAGAAAGTTCCTTCGAAAATTCCTCCCCGAAGGAAACCGTAATTTCGTCTCGTTTTCGCGCGAAAGTTCGTTCGAAAGTGATCTCTCGATTGTTAGAAAATAATTGAAACGCTGAAACTGTCCGTGCATGTTTTACGATTACCGTGAAACTACCCTCGAAATACCGAATAAAAGGGAATTCCATGTTTACATTAACATTTATTCCAACCGAGAGGAGACGAATTGGTTGAAATTTAATCGACGCTGCGATTTTTTTTTTTTTTTAAACGTTTTCCAATCCCTTTTGTACCTTTTATGCTTTCTTCTCGCGGC
>BINPACKER.10064.1
AAAAAAAAAGAAAAAAGAAAAGATCAGACTCTCGTTTTCGTACGGACGTTTCTACAACGATCGATCTGTACCTATTCTGCCGTACGAATATCTGCGGATACAATCATACACACTATTTGCACGAGTACAAAGCACACACCGAATGTGGTAGACATTGCACCGAAAAAATAAATGAACAAATTTAAACACAAATTTACATGTATCCGCGCGATGTGTTGGTCGAAAATTCTGTCGGTCAAGCACGTTGGAAGGATTCGCAAGAGAAAGAAATCGCAGAACAAGAAGGAAAGAGGTAACGAAAGAAAGGGAAGGAAAAATTAAAAATTAAAAAGGAATGACGAAAGAAAGAGAAAGTGACGAATAAAATAGTGCCGATTGATAATGTCGATGTGTATTGACGGCCGTACAATTGAAAAGGAGGTGCGAATCATTGAAACCACTCGATAATTCGCCGATAATTTAATCAAGTGCAATCTGTGTTCTCCTTGCAATTTGTTCACAACGACAATAAAAGGAATTGCAAGGGAAGTTTCCCGACTACCGGCCTTTTCACCCCTACGACCGTCGATATCTAGCAACACATTTACACCGTTCTATTAACAATTTGTAAGTTGTTATTCTAATTCTAATTCAAGTTTTACATGCGCGCACATTCACGAAACCTTTTCTCCGCGGCCTGATTTGCTGTAATTCTGTGCCGGGTCTTACACACACAGACACAGACACACAC
>BINPACKER.10065.1
GTCTTTGGTTACTGGCCTCACATTTCGGTATTGAACATTTGACATTTGTAATGGGTCTCAAAAATCATGTTGCTGGCGCGTTCACTAGTTCTCCAACTCACTGTTGTTTAAACGTAGAATGCGCATTTCCGTGTCATATCGACTTAGGCTAGTATTGTAGTACAGCGAGAGTAGCGATAGAAACTGAATGTTTAAATCTCTTTATCCTGTTATATCAAGTGTCAAAATTTCTTGCATAATTTGTCATACCCAAAAGCTGATGTGTACTGAGTATGAATTATACATTTAGTGCAGAAAGCAGGTTTTTGATTGGTCCGTAGTTGTGACAATCCGTCGCTATGTAGTTTCTAAGGTTTCACAAAAAGCAAGAGAAAATCTGAAACATTTCTCAGAAACAGTAATTAGTCATACAAATTTGTCAAGTCAAACAAAGATCTAATGTAATGAGTAGAAAATCTGATATGTCTGTCAAATAATATTTGGATTTTATTAATTTTGATTATCAATATGATTCAGAAAAAGGTTTGACATTTTATATGTGTGTATTGTTTACTGCTCATCATTTAAT
>BINPACKER.10066.1
AGAATAGTTACGATATAATAAAAATTAAAAATATATTACGCGTGTATATATGCATGTAGAAGGAGTTCTTAATCGATCGATTAAAATTTGTTCTCTAATCTTTATACAACGCACGCACACGTTGCAGTAACGTGTGTAACGCGTGATCAATTACCGTGAATGTGTGATTAATTTTCACGCACACACGCCTGGTAATAAGGGATCTCGAGGCTTCGACGAGAAAGGTTGGAGAGCACCTTCGGTGAATTACGCGACTCGACAGAAACATTATTCTGCCTGTCTGATAAAAGAAATATCGATTTATCACATACGACTTACGCAACACGAAGAGAAAGAGAGTTAAAAAACGAACGTGGCATCTCTCGTTGATGACCGTCGTGACGTCGTGCGGTGACGAGTTGGCCGTTCGTTCGCCAGGATTCTTCCTCTGGATGTTCCATTGAAGAGCGAGATCTTTTACTCGGGATTAGCTCAGGCTCTGCCAATTACGGCCGGAGGTCAGAGGGAGTTCTCCATTTCTTCTGTTGTCAGCTGGAACTGCTCTTGACTGCATAAATACGCTGCGAGGTCACGGTCCTCCGCTTGCAGGGCTAGATCGCGAGGTGTGTTGCCGTGTCGATCCTTGATGATTAAAGTAGCACCGCCAGCCACTAACATGCAGCAAATGGAACGACGCTTATATTGAGCCGCTTTGTGCAAAGCGGTCTGACCTTTGTCGTTGTCGATCATATTGAGGATACTCGATGGTGCGCAAGCGATGAGATATCTGACAATATCCCTGTGACCATATCTCGATGCTAGATGAAGAGCAGTTTGTCCAGAGGAATCGATGGACAGAAGAGAGTAGCCTTTCTCGTGAAGTTCTTTCAAAGCCTGTAGATCGCCGATTTTCGCTGCTTTCAAAATACCATCGCTGGCTTTCTCTAGTAGCCTGGTGTTAAACGTATGCACCTCAGAACTCAGGCCGAAAAGTCTATCACGTG
>BINPACKER.10067.1
AGAGAGAGAGAGAGAGGAAAGAAGGAAAAAAGGGGTGGAAAGCAAAGAGGGAGGGGGAAGTAACGCGAGCGCATTTCAACGTAACGTTTCAATTAATATGCTAGGCGAGTGGGAGATAAGGGGGAGAAGGAAACACGAAACGGAATAACAGCCGTGAGAAGTGACGCGTAAAAAAAAATTGTCAAATCCGGCACACCTTGTAACACCGTGTAATCAGAACGCGAATCGCCCCCGTTGCGAATCGCGAGAAACGGGGTGGGGGAGGGATGGGATCCGCAACAACTGCATGCAAATTCTCCCGTGATTGATGTAAATCATTCGTGCCGATGGCTTCGCTACGAATATTAATACAGGAGAGATCGCGTGCTCCGGCGCGGCGTCGTAATAAAAATTATTATTCTACAATTTCGACGAACTGCGTTCCGACTTTCGCTCGCGCTATGAAACGCACAAACGATATTGAAGATTTCGAACGCGGTTGAATTATTCATCGTTCGTGTGCTCCGCGCGAGTCCGCGCGTGAAATCGAAATCAAGGAACCGGGCTCTAATTACCGACTGACGCACCACGGG
>BINPACKER.10068.1
TGGAAGGTTGATGATCGATTGAAACGCATCTAGGCATCACCGTGATGACAATTCTCAACTTTCATTGAAGTTCTGACGTATTCTTTTACACACACGATACATATACATATACATCACGATTTATCAACGATTTTTCATAACGCGTTCCTATAGAAATCCCAGTGATCAAAACCTTCTCGAAATATATAGAAATAATGTAAATATCATAATAATATATAACAGTATATAAAATATATCATAATCGTTTAAGAATCGAACAAACAGCCTGCCTTTTGGACTTTAATGATCAAAAACTCACGGCACACGGATGCTTTTCAATCGATCGAACCAAACGAAAGGCGTAAATTTCAGCAACATCGGAAAGCACCGATCGAACGAAAAGAGAGAAAAAAAAAGAAAAATACCGCTGAAATATCGGTATAGTTCCTGTAAACAATAATAACACAAGCTATTCGATGTATGTTTATGTTTCTATATACATGTATATCGGTACCTTAGTTTACATTTGTTAAATATCGTCACGACATACCGATGTTTTTC
>BINPACKER.100697.1
ATAAAATTTTTCACTGTTTTTACAAATAGGAAAAAAAACACATTTGCCACATGGCTAATATTTTGAAAAGAAAAAAGACAAATTCAGGACAGCTGAAAACTAAAACTTTACGTTTTAAAATGAGACTAAGTCGATGTACGAAGTTTCCAACAACGTAAAGCATCAACAATTTTTCATTTCAACTGATCGCTGTGATGCAAAACTGACTCCACGAAGGACAATTTTTTTCCTTTTTTCCAAAGCTGAAACATTTTGCCGGACGGTACACATTCTGCTTTCTTTGTATCTTGCATGCAGGAGAGCTCGATGAAATATTATTCGTGTCAAGATTCCACGTGTGTATTCAGTTCCGCTCGTCACTGCATAAGTTTTCCCTTCCTTTGATACGGGCACTTGATACGCGTTTACAGCGATTACGAAGGACATTTTCAAGCTTGTTTCACGGCGAAAGAATCCGGCGAATTTGAAGGTTATGTTGTACCTAGCGCGTGTCGAATCATATTTCCAGCGGTACACGCGTGTGCTCTCGTGTGCACGATCGCGCCACCGTTCTACGTAACAAATTGCGTCCCCGATGTTGCCCGATGTCTTCGT
>BINPACKER.100698.1
GTGTGTGTGTGTGTGTGTGTTCTTGTTGTTACGTCGATCAAATTAGTCGAGAGGGGTGGCTCGTCATCGTCGAGAGTTGACGGCTCGCGGCTGGATAAACGCGTCGTCCTTTTTTTATACCTTTTACCGAACAGTCGTTGACGTAGCAGAAGTCACCGGAAGCTGACGTCGGCACCCAAAGATGTTCTCCATTAATCGCGCCTGGGCCCCAATCGGGCGTCGATCGGGGTTCACGGTGACCGCCACTCGTTCCACCCTCCTCCCTTCCTTTGAAGCTTATCCCATAAACCTTTGGAGTTTCCGGCGAGGTTGATGTGCATCTCAGACAATTAAACCAAGGTAGACAGTCGATGAACATTGTTCGGTGATTTTATGAAAATGAGCCGAACTGTCGGATGACACAACACGGCCACAAACGTATAAAAGTGCACTCGTACACTTTCCTTTTCAATTTTCTTCAGTGACGCAATTTCACTGATTATTGGTACGAACGTCATTCACATTCTTACACGGATATTATA
>BINPACKER.10069.1
TTGTTGTTGTTGTTGTTGTTCTCTATCTCCAAGCCAGTCGGCGAACTTTCCTCCGAGTTACCTTTCGCGGGCAATTCAGACGAATCTTTGCGATCGGCCACCGCCATGATCGTCGCCTGGGGATCGTTGCAGCTGGACTCGGAGAAACAAGACTCGGTGTCGGCGTTGCTGTCCGCGACGTTGTCCGTGGACAGCTCCGAGCTCACGGGATCGTCCGAGTTCAATCTACGACGTTTCTTCATCTCCAGATCCACCGTCGTCGTCGTCGTCGTTGTCGATAGTAATTCAGATCTTATAAAAAGTGTGTTAGTTCGTCGCTGTGGCGATCAGTCTTGCGAGACGAATCGCGACAAAACGAACGAAGACCGATCGAAATCATATCAAAAGAAGAATTATCAAAAAGACATAATTCGAGTCAGGTCCTTCCGTTAGACATCTTCATATCGGAAGAAACACCGCTCTAGATGTACAGAATGTCTCTAAAACATTCTGTAATTTGTATATATCTAAATATAGTATAATATGTATATCTGTATATACCTAAATATAGTAGAATATGTATACTTATTTATATGTTACGAGCGC
>BINPACKER.1006.1
GGGGCGTAGAAAGGAGGCCATATTGTACAGTTAAATTGAAAGAACGAAAATAATTATATCATCGTGCGATCGTGCCTGTTTCGTTTCGTATTTTTGTTGCCGTGCGTATCCACGAGACGTGTGCCTACGTACACCGTGATCAGGGCAACAGTGCACGAAGTCCGTTTCGGGTATATCCTCCAGTTTCCTTCCCCTTGTAAATAACTACAAGTTGTAGGCAGTGTATCCCGATATCTAGGCACCGTCCGTCAGTTTGCTCAAGGGGTTTGTTGCTCCAGACGAGATGGGCACTCGGGATGACGAATATGATTATTTATTTAAAGTCGTTCTTATTGGTGACTCCGGCGTAGGAAAAAGCAATCTTTTGTCAAGATTTACGAGAAATGAATTCAATTTGGAGTCGAAGTCGACTATAGGAGTTGAATTCGCTACGCGTAGTATACAGGTAGATGGAAAAACTATCAAAGCTCAGATTTGGGACACCGCGGGACAAGAGCGTTATCGCGCCATTACATCCGCGTACTATCGCGGTGCTGTCGGCGCTCTGCTGGTATACGATATCGCGAAGCATCTGACGTACGAAAACGTGGAGAGATGGTTGCGAGAGTTGCGGGACCATGCTGATCAGAATATCGTCATTATGCTGGTGGGAAACAAATCTGACTTGAGGCATCTACGCGCCGTTCCGACAGATGAGGCGAAAGCGTTCGCGGAGAGAAACGGCCTCTCTTTCATTGAAACTTCTGCTTTAGATTCAACGAATGTCGAAACGGCATTTCAAAACATATTAACAGAAATCTACAGAATCGTATCGCAGAAACAGATACGTGATCCACCCGAAGGTGATACAATCCGGCCACAAAACGTAGAACCCATCGACGTGAAGCCAACAATGAACTCAGAGGGAATGCGTAAGCAGTGCTGCCAGTGACTCACCTTGTTGCTTAAAATGTGTGTACACGCAAATACAGTATCAATATCACGGAAGTACACTCAGATAATACTAACTTTCTAAGAGAAACAGATTTAGTCTATGGTCCAGTAAAAAGAAAAAGAAAACGAAAAAGAAGAAGAAGAAGGGAGGTAAAAAAACTATGAAAAAGAAAGAGAGAGATAGAGAAGGATTCATCCTGTGGGGGTGGAGTCACGTCGACGTCCGGAATCGTACGTCTCGCGCATATGGAAGGGCCCAGGCTTTCTCCCAGGGATAATCGAGAATCGTTGTCGTCTCTCGTTATACGTGGACCGGCGTTCCCTACGTGTGGGACGGTTGAAAGGAGAGGGTATGAGGAAGAGAGCTTTCACCCCGGACCACCGCTTTTACCACCGCGCGGGATTCATCCGCCTCTACCTTTCTTATTGCTACTCCGCCACCG
>BINPACKER.10070.1
CAAAGAAGAGTTGAAAGAAACGATTAATATGGTGCTGGAAAAGAGGCTTCATCGAATATATTCGTCGAGTCGATAAGTGAATTGCAACCATTCTCATCGAATAAATTTGATAAAAGTCCCTTTCCGATGGGCACTCTTCCGTTGACGTTGCAACATTTGTGCCAATATAAACGAGGCTAGTTAACGCGATAATCGAGTTGCCATTCGGCGGGTGACTGTACGCAAAATGCCTATAAAATTATTTTCAAAGTACTTTATACGCATGATACGTGATTAACTGTATTTGCGCATGTGCGAATCATCCGATTTGCATAATACGTTTGTACGCGCGAATACACGCAACCAATACCCATGTAGAAGAATACGTCTATAAAGTAAAAAAGTTATACGGTTATACGTGTAATATGCGTATAATGTAGAAAATAAGTCTCGATGATTTATAGATAGATACAAGCGAGACGCGAGCGAGAGTTAGCGAGATTACAGATAATGGAAAAAAAAAAAAAGAAAACTTAAATGCGAAGCACAGATGAAAAAAAAAAGAAAAGGAAAAAAACACGAGTGTATCGAATTTAGTGCCGCTGATTCAGTCGGAAGTGGTCGTCGTGGTCGATCAAGATCAGCCCGATTCGTTAACGTTGAGATACACACGGACCCCCGTTCAATCATCCAAGTTCGATCTGTATCGATTCCGGATTAGCGATGAGAGCAACACGACGAAAGAGCGGATGGTCGACGACATCGACACCAAAGTGACGTTCACCGGCCTTACACCTGGCAAACTGTACAACGTCACTGTTTGGACCGTCAGCGATAACGTGGAGAGCAGACCTCTGATCAGGCAGGATCGACTTTATCCTGAACCAGTCACGTCCATTCAAGCAATAGAGATCAACGACACGAGGATCACGTTAACCTGGGACATTCCACGTGGACAGTACGACGCTTTCGAGGTTCAATACATAAACACAGAAGAGAATTACATTCAGAACATCACGAGCGCGAATCTAATAACCATCTCGGATTTGAAGCCGCACCGAAATTACACGTTTACGTTGGTTGTGCGTTCGGGCACGGCGTCCTCTTACCTCAGGATATCGAATCCTGTGAGCGCGAGCTTCACCACCAGCGAATCTTATCCTGGCAAGGTGGAGAAGTTTCACCCTACAGATATTCAGCCCAGTGACATTAGTTTCGAGTGGTCTTTACCCAGTCAGGAACAGAATGGCATCATCAGAAAATATACCATCACCTACGGATTGGAGGGTTCGACCCACACTCAGATGCAGGACTTCAGGCCAAACGAATACCGCGGCGTTATTAAATCTCTCATACCCGGCAAGACGTACATCTTTCGGATTCAAGCGCAGACGAAAATCGGCTTCGGCCCCGAGGCGGTGTGGAAGCAAAAAATGCCGATTCTCGCGCCGCCGAAACCGTCGACGCAAGTTGTGCCAACCGAGGTGTGCAGAAGCAGCACCACGATACAGATACGATTCCGGAAGAATTATTTCAGCGAGC
>BINPACKER.10071.1
GCCAGACATAGCCTCTGTTGCTTCACATCGTAGATCTCCTTTTTTGCCTCGAGTACGTCCTGTGCGGTCTGGAGGTATTCTCGAAGCATGGCCTCCTGAATGGCTCGCCATTCTTGCCTTGGATCCTCCAGTTGCGTCGTTTGATTAACGTGATTAATGTAGTATGCGCCCACATGTTTGTCGTAAGCTTCCTCCCATCCAAGCGGAAGCTCGTTTCCAATGCAGTCTGCAAATGTTTGAGGTTTCGTGAACCTGTCTCTAGGATCGATCCACGTTGTTTTTCTTGTGTTGTGATCGATGAAATACACTTTTCCATCAAAGTCTTGCGCGACGTCCCACCCTTCCGGAAGCGGTATCTCCCCATTCCGTCTCCTTGGCATATTTCACTGCGCTCTAAATCCATCCAAAACTCTCTATCACCGACCAGTCGACAGGCACATATCTGTGCGCGCGTGCACACACTCCCCGTGCCACATACACGCTCATTATCATGAGCGGAGTGACGTCAGAGTCCCCGCCTTCAGATTCCTCTCGAGCGGAATTCCACCGTTAACATAGCTGGCCGTCGAAGAAAAGTCCACTGTTGGTATTCTTGCCTTGAGACGGTACCGTGGTCCTACATTTGTACAAGACCGTCCGTATGAATGCCCGTTACATTATCGTATCTTGTATCTTCTTTTCTTTTTCTTACACTGGTCACTTTGCAATATCGAGATGCGAAAAGAGATATACAACCCGATATAGCACACAGCCTTCACACCACCAGTCGACGACCGAATTTTTTGGTAGAGAAAAAAGAAACTGAAAAACACTTTCACCCTTCCTCTGCCGTCTCACTCCGTTGTTCACTTTTATTTTACACTCTTATCCCTTTTTGTTCGTAAGCTCGAGCTTATGGTATCACGTGCCGATGTCCTTTAATCCTTTAATTTCTACCGATCTTAAAACGGATGTAATCATCCGTTTTACGCCATCGGGAAGCAGGATCACGCGAAAAAATACTTACAACACCGTGCCGGTAATCGAACGGCAAACACTTCTCCAGTTAACGTCGTTCAGATGCACCCTCTTTCATTGATGAAATTTTCAAGGAAGACGAACAAATTGTTCAGGATGTACGCGCGTAGCAATCACGTCGTTCTCCTTTTGAAGCAACAGGAACGACGACGAGTTTCTCGGAGCAGAGACGGGATAGCATCTGCGTCTGGCGACCCGCTTTAAGTGCACGCTAATGCCGGTACTATCGAGTACATTTCACCGTGTGCTCCCTTTTCCTTCTCGCATTGAACCTTGCTGCTCGTCGTCAGCGCGAATCAACAAGCGACGTTCGCCTTCGAGGAATGTCAGAATTCGCCTTGCATTTCTCCCCCTCCCCCCGCGCGCGAATTATTTCATTCCGTTTCTTCTTTTTCTTTTTCCGTCTTTATTTTCTCTTTACTTACTCGGAACGAAACTGCAGGAAACACTGTTCATGGGTTACCGCAAGACACTTTTCCTCCGTTGATGGATCGAATTGAACATGGCTTCGGCAACGATTCTACACTCTAACGAGTCCGTTGTTCCAAGTGCCAAGAATACGCGTAAACTACTCTTTCGTTTCGACGATACTACAACCTCGCGCCAACTACAAGCATGTCGAGTGTTTGAAACATGCCACTGGACGTTCATACCGTGTGCGCTTGGCAATGCTTCTCACTCACTCTCTCTTCCTCTTCGCCTCAACGCGTACACCGATGAGAACAGAACGTAATCCCCTCTACAAGCCTTGGTATTCTCCTTCCTTCTTTATCTTTCTGTCGAATCGCCCCCACTGTTAGGAACGAAAGCTCTCGTGTCTCTGACCGCT
>BINPACKER.100722.1
GAGCTTTTTTTTGTTGTTTCATTCCTGTTTCTTATACATTAAATTATATAATTTTATATAACAAAAGAATAATTCAGGCATTCATTTTTACATAAACTTTTGGTCTTGAGAAAACTTTTATCCCTTCTTCTAATTTATTCAGTTGCTTTTCTATTTCTATTTTTCGTCTCTGCGCCCTAAGGGTATCCACTTTTATGGGCATCATATTTAATTCATTTGCATAATCATGATAATTTTTTTTTAACACTTGTAATGTTTCCTTGCGCTCATTATCAGGCAACGGGACATGACCATTTGGACAATGGGGATCTAATTCTTCTTGTTTAGCTTTCTCTATCTTTTCTTGAATTTCCTTTCTATTTTTAATATATTTTGGAACTACACCTATGCGATAGTTTGTAGGAAGATTGTTGTTGTTGTTGTTGTTCGTATTGTTACTAGCGTTATTATTCACTTGAGTTGTCGTCTTATTAGTTGCAAAGCTATGTTCTTTGTTTAATTTAATAAAATTTACTTCTTTAGACGATAAAGATTTGAAATTTTTCGTATCACATTTATTTTTTTTATTCTGTGCATTTTTTTCGAGAACTTGAACATCTCCTTGATCCAAAGGTGAATTTGTTATACTCCTCGAAGATACATTAATTTCTTCGTTTGTATCATTTTTCATTGCTTCA
>BINPACKER.100725.1
GCGCGGACTGTCGACGAATTTCACTCGGATGCTTGTTTCCCCGCATTGATCGGCGATCAGAGAACGCTGAATCGGCACGCCACTCGCTCGATTACACGCGTTTATTGCAACGGCAGTCGATTAGCGCGTTTAATTTATCGGCTAGTTTACGCGGCTGAATACGCTCCGAACCTTTACTGCGCCGGAGATATGCTAATGCAACGCGATAGTTAGCCAATATTTCGCTATCCACCAGCTATCGCCGCGATCGCGACGCCGACTATCGCTCCGCAATGGGCTCTTTGCCTCGATTCGGTCAACTCTTTCGTCTTATCGTTCCTTCACCTTCTCCTTCCCTTCTTCGCGATCGCGATTTTTTTTGAATTGAAAATTG
>BINPACKER.10072.1
GTGCTCACCTAATTCAGGATTCTGTTGATGTCCTTTAGACATTCCAGGAGTACGAGATAAACGAGGAGCGGGATTTGGTGTTATTAAACCATTATCTTCAATTTTAAACGTATTTCTTTCTTTGTTATGTGTATGTGATGCAGCATCTTTTAAATTTAAAACCGGTGTTACACAAGCATCTGAACCATCAAATATAGTACACCATTCTGCTTGAGTTTTTTGTTTAAATATCTTTTCTAATTTTTCACGACTTTCTTCAAAATTATCAAATTGTGGCATTTCATCTAACGCAATTCCAAGTTTTTTTAAGAATATCTCATAAAATTTAGATTCAATTGCTCCAACACACATATATTGTCCATCTTTTGTTTCATAAGTATCATAAAAATGTGTTCCAGAATCCAACATATTTTTACCACGGGGGTTTCCCCATAATGCATACATATTCCGAGATCTAAAGAACCAACTGCCTAAATATGCAGATCCATCTACCATTGATGCATCAATTATTTGACCAATATCACTTCTGTTACGTTCAAACAATGCTAGTACTATACCAAAAGCACACATTAATCCACCACCAGCAAAATCAGCTGCGAAATTAATTGGTGGTGTTGGTTTCTGATTATGACGCCCAAATAATGATAATAAACCAGATAAAGCTAAAAAATTTATATCATGTCCAGCCATATCAGCATAAGGTCCATTATGACCAAATCCTGTTAATCTAGCAAATATCAATCTGTTATTTGTTCTCATAAGTTCTTTTGGTCCCAGTTTTAGTTTCTCCATCACTCCTATTTTAAATAATATAATACTAATATTACATCATAAAAATAATATCAAAATATATCAAAAATATACAAACCGGGTCTATAAGGATCTATAAGTACATCACTTTGATTGCTCAATTTCTTAAATATATTTAAGCCTTCGTCAGTTTTTAAATTTAATGCAATTGATCTTTTCCCATGATTCAGAAAATCTAGATTGAAAGACCCATTTAACTTATCTACTTTAATAACAGAAGCACCAAATTCAGCTAATATCATTCCACAAAAAGGACCTGGTGCAAGCCCAGCTAATTCTAATACTTTTATACCTTTTAGAGGCATATTTGTGATGAGCAATGGTGCAATA
>BINPACKER.10073.1
GGTGCGTACAACAAAATTTGAATCAAATCGATCACGTCCGTGTCCACATTGTTACTCGTCCATCCGAGCGAGTTTTCTCGTTTCTCTCTTGAAAAACAATTTCTCTCGCGCTCGAACGAAGACGAATCGAGTCGGTCAGGTTATTATTCTTTTTAAGGATACTTCGTATTCTCCTCGCGTTTTCCCTCACGGAAACACACACACGTTTCTCACGCTTATCCGGTGTGTAACGAATTCCTCTCACCGCTCTCACCGTTCTCAAACAAAATCTCACTCTGAATTCGCGACGAAGGCGAATCGTCGTTAAACGCTAAAGAGAAAAAAAAAACTCGATTTTCGGTG
>BINPACKER.10074.1
GGAAGCCTCGTCATTGGTGGAAAGGGATGCCCAGCGATGTCCCAAGCAGAGGCAGAAAGGCGTTCGCCAGTCTCTTCTCGACGCTCCGAGTCAAAACGTTTCGAGGGCTTTCGTCCGGTCTGCCTCGCAACTCGCCTCTCGCCTTTATACACTTGTCAACAAATATTTTTCAACCAATATCGCGTCTAACGCGTGTTTCCCTGTTTCTCTTCTTTCGTCGTTGTTTGTTACCTTGTTGTCTTGTGTCAATTATTGTACTTTATCGCCGCGATCATTCATCATTTTCCGCGAGTTGCCGCGAGACCGGCCGACGAACAAACATTTCGACAATACGGCA
>BINPACKER.10075.1
AAAAAAGACAAGTAAATACCAAAGATCATTGGCAAGTATGAAAATGTATAAAAGATATGAAAGATACACAAAGGAAGAAAGAAAAAAAACCGCAAAAAATACAGAATCATTTTACATTCGTGGTGTTAGCTCTGAATCAACCTGAAATGTTCTTGATTCTTGTACGAATTCACTGCGTAGGTCAATTGCTTTTTATGATTTAGTTTGCAGATTCGTGACAAACGACATCGGAAACCCCCATCGGGAGCGCTTTATTTATGAAAACGAGAAATGTTGGAAATGTTCTAAAAAAGGAAAAAAGAAAAGAAAAGAACTCTGTTCCATGAACGTGTCCGAGTATGTAGTTTCGCCGATACGTGTGACGAGTTCGATGTATCGATGAACGTCAAAAATGTGAATTTGCGAGGCTTTCAAAGTCGGAAACGAAAATTTCTTCCCCCGCTCGGGAAACGAACGGTTTTTTTTTTTTCGTCAAGTATCGAGATAATGCGACGCGGCGGCCGAAGTGTGCACGTGTGAAATCGTGTTTCTGACGAGGCAAAAATTATCGCCGACGCGACACGAGTGAAATGAGTGAAAAAGGTGTGGTGTCGTCGCTGAAGAATCGTGAAAGGGTGAGCGGAAGTATCTTCTGGAGGCACAGCTGGCACTGCTCTGCCTATTTATCGAGGGAATTGTCCTTTAGCAAGCTGAACAACCCTGTTCGTAGCTGGGACAACATGGCTCGGGCCAAGACCAACAACAACAACAAAGGAGGATCCTGGCAACGTGGGCAGAATTCCCAGAGGTCGAGCCCCAGTCCCAGTCGGCTTCACCACACGCAGGAAGCAGCCGCGCCTCACACAGCTCCTGTTTCCCCGCTGCACGATCAACGCTCAAACGCGTACTCCGGGAAAGAGAGGAGACGAATCCCTGGGCTGAGCAAAGCGCAGAGGCGTATCAAAGCGTCGAGCACGCCGGCTCTTCTCGACCGTGATGTGGAAAGTCGACAGTGGTCGGGAGACGAAGAGGACGAGGGCACAACAGGTCACGTAACAACGGAGCATCCTCTGGCGGAGGCGACAATTCCCTTGGTCTCCCACTCGCGTCTTCAAGAGCAGTCCTCTAACTTGAGTGCCAATCTCGTGACCGCTTCCGGGACCCAGAATCCTCCCCGTTCGAGCGCGCAGAGCCAGCAAGAGAGCGTTCTGCAAAAATTCAGAAAGAGCTTCTCCTTAAGGTTCCACAAAAAAGGCAGCAAAGAGAGCAATGAGAGCGAGTGTCCGGCCGAAGATAACGATGGATCCGGACCCCTGGACGAGGAAGAGGAGAGGGAACCGCCGTCCGTCACGGAACAGACATCTCAGCACAAAGAAGACACAAATAACGACCAGAAATTCCGATTTGGTCCTCTTGTATGGAGAAGCAGCAAGGAGAGGAAAAAGGGCAGCAAAGCTGCCAGAAACGCGAAATGCAACAGCGGAGATAGCGGAATACAAATCGAGGTAAGAAAACAGCTGATCTAGTGGACGCATTCGTTTAAACTAACGAGATGCGTAGCGTTTCTTCGAGTCTTTCATGTCCGGGGAAGATACAACCATCCGTGCAACTAGCAATCCCCCTTCAGAAAATTCATTTTCCCACGAAGCGTCACGCCAAGCAATCGCATGGACTCTCTGTATCGAAAAATTAAAGAAAAAAAAAAGAAAAAAAGAAAAATAGATTGTCCAGCGTAGACTCGACGAGTAAAGAAGGAAAATGTGAAAGATATAGATG
>BINPACKER.100762.1
CGAAGGATTACATACGTTTATATCGCTGCTTAAATCTTGAAGCTGTAATTGGTTTTGATAAGTTTTCAATTTGCCCTTGAAAATGACTTCCTGCCCGACTTGCCCACCGGTCACGCGACTTGAAGAGGGAACATAGACAAACACCGCATTACTGGTATTTGCAGTCGCCTGAGCATCTGGAGTTTGGACAAAGAAACCTGAAAAACCATTGTTATAACGATAATCAGCCGTGATTACGCCTTTCACCACATACTCCACATCTTGCGCGGCACTTTGCAATGCTGCAATTGGGGTAGCTGTCGTACTACAGCTCACAGTAGTTAGGGGTGGTGCCGTATTTCCAGCAAGATAACTGGAAAATGCATTTCGGTCTGACCATTTTTCCCATGCCGATGCCAAATCAAATGGTGCGGTAACGTCAATCCCTTCACTGGAAACATGATTACTTAATAGCGTACGTTTAAAACTATTTGCTGTTGCAACACCACCCCATCCAGTGCTTGGTCTTTCGCCCACTGTACCAAAGCGGTCAATCGCAACG
>BINPACKER.10076.1
ATTATCGACGTTGTCACGTTTAACGATGATTCCTGATAAGAACAAACATCGATAGCGTGGTAATCTTGATAATAATATTTCCAATACGAACTCGTAGTATATTTGTCTCGTCGAGAAGAAAAAATAGAAAAGTTGGATATCACGTGTGGCTCAAAATACAAATTTGTATTGGAGTATTTTCTAAATAATCAAAAATTATTTATAATGGATTAGTCGCGAAAATTTCGCGAGTGATTAAAAGTTTCAAAAATAACAAATACGTCATCAACTTTCAAGTTTATAAACTACACTGTAGTTCGAGTTGAATTACATACGACGCAAGTTTTCTATGACAATTATTTTGATCACTTTATCAAGCTGCATTAACAATAATAAAAATGAGAAGACAATGTGTGTTATGAAGTTACTCCTGAATTTATGATAACGTTCTGAAAGATATTTCCAATTGACTTAGTCTATTTAATTCTTTCGAAGAACTGGTAAAAATTTCTTTTATAAAGTATTTGAGCGACACGTATAACACCGTCGTCATCGGCAATGAAGAGATTTACACTATTAGTCGACAGCATCGCTCAGATTTCTCTCGATTGAAGCTCAGTGCATCGGAACGAACAGTCAGCGATCGAAGGATCAATATATTGTAATTCGATGGACGAACGAAAACGACACGATCGAACGACACGAATCGACACGAATTGATCGATCGATCTCCCTAGAATAATCTTAATCTCTAACTAGCACCGTAAGAAAAAAAAAAGGAAAAAAATACATCGCTGTTCATACACATAGTTCGTGCACATAGTAAGCGCTTGCCAATTTGTCGGCAGTTATATTCGATAGCCAGCTAATTGTTTCGTAACTACCGGATATAACCGTGCCTACTCCTACTTCTCGAGATTATGAGATTACTCGTTACGAGATTACGGTGTTAATTGATCGAGAGACGAGAGGAGGGCTCAATGACTCCGTAATTGCACCGAAGCCACGGTTCATAAGGATGTTTCGCGCACCTATGCCGCGGCTACGTGCAATTTCTTCCGCTTCTTCTGCCACTGAACGCTTCGAAGTGCTGCGCACGACTTCCGATCTGTCCAATCTACCCGTCTATATTTATTCACGTTTCTTTTATTTTTATTTTTAGCCCGAC
>BINPACKER.10077.1
AAATAACTTCGTCTTAACTGTCGGCAGTTCTAGTGTTAAAGTATCATTGAAAGAGAAAAATATCAATAATTATATACCTTTCGTGTCAAGATATTACAGCAAGCAATACACGTATAATCTTCCGCGAGTTTCCGCTTTAAAATATCTCAATGAATCTGAATGCAGAAAATCCTCGAAAATCCCCGAAAATCCCCGCTATATTTTCCTGCTTTTCGCCTCGAGTGTATTTATTTTTCTCTTACAAAACGAACATTACCGAGAGCGTGAGAAGTATAATTTTCGAGAACCAGAAGAAATCGGAGAAAACTGCAAGAACATCTTGATTCTTCTCGCAATCAGTTCGAGTAACGCGCTCCCGCGACTTATCTCTCGCAGTCGGACCAATGGATTTCATTTCCCCGGTTCGTTAGTACGGGTCGGTCTCATTGTTCCAATTTCAATTTTCGCTCGTGTGTATTCAGGTTAGATACATCGACGAATAGATAAATGGGAATCGCGGGGGCTGCTGCTGTTTGAAGTTGAAATGGGTCAACATTGGTCGAGCAACTAGATGGATAGGTCAGCCGTATCACTTTCACGATACCCGCC
>BINPACKER.10078.1
TATATATATATATATAATATGTGTGTGTGTGTAAAATAATGGCACCTCACTAGATTGCGAGTGGTTACGAAGTTTCAAAGTTTCATTACCGGCGAACCTTCGGAAATTAATCGCAAATTCACGTATATATTGTAAATATTTAATCGTCAGAGACAATGGTACAAACAGATAAATAAATAACACACAGGGCTGTCTCGTTTTTTTACATTACGAACTTCGAAGTGACGATGCAGATGCTCGACTGCTAATAAATTTCATTTCCTTTCGATTGAATCGAAATAATTCTCAAATTAGCAAATTCTCGCAACAACCGGCTCGTAAACGGACGCTTTACGATACTTCGGTTCACGCAAGAATCCAATCGTATCCGTATGGAAGCGATGGCAACACGCACCTCCGACATAAAACGCGATGAAAGCGGTGTACGAGCAAGAGGGTGGAATTTCTATTTCTCTCTCTCTCTCTCT
>BINPACKER.100796.1
CGCGCGCCCTTTTCTTTTCGTTTAGGATACAATCTTCATTCCCAATTCTTCAACGTGGAGCAAAAAGCACCAAAAGTCGCGCACTTGCATGTTCACGGCTGAAATTACACGTCGAGCTAGTTTTATTTATTAGTCGCGGGATTAAGGCGATATATTCCTTAGCCTTAGCGTCGAATCCAAGGCTAGTAGGTATTTCTAACTCTTTCGATTTTTTCACATTTTCCACGTTTCCACTGGAAGGATTCACGACCCTTCGTCAATTTTTGCCATTTTTATTCATTTCAATTTTACATTACATTCTATCCGTTTCTATCCGTCAAACGAAAAAACGCAGAAAGAAATTACGAGCAAAGCGCCATAAGAGGATCGACACAATTTCACCCGATAATATCGACGAATATAGAAAAATCATTTTCAGAAGATTAAAAGCAACAATCTCATCTAGTTGAAATTCAACTCGAGATATTTTCCAATATCTGCTGTCGAGAATACGTCAGCAATTTCATCGACGTGCGTTTCGAGACACACCGCGTGTACACGTAACGCCATCGTTCGCAAAACCCTGACCAGCAATCTGCCAAAAATATCCCTCGCCGATTTCCATATCCCCCTTTCTTTTTCTTCTTCTTCTTC
>BINPACKER.10079.1
AAAGAAAAAGAAAAAGAAAAGACTAGCGCGAACTGAAAACCATCCACCTTCTCTTAATCTCTCTCCCTCTCCCTCTTTTCTATCCTTTCTTTTTCTCTCTTCGTCTCTGAATCTGTACGTGCGTGCAGTGAGATTTCTTTCGTTCTTTATTTATTTCTCTTTACCCACCCTTTGCTTTTCATTTCCTCGCTCTCTCCGTCTTCGCAAGCGACGCGAACGAACGTGGCAGTTCGTCGTCGACTGGCCACTTTATAGAGTGTACAGTCGTTCAGTCGTTAATTGGAGCTCGCTGGGAATTTATCGTGCCGTGCGGGAGACAACGGCGCGCGCTGTTTCAGCGGAAAGATTAACGAGCAGCCTCGGGGATCCTTTTGTCTTTCGTTGGGGCGAGCGAGGGTGGCCAACCCCCCCTTGGTGAAACCGACCCCGCGAGCGTCAAAATCTCGATCGCTGCCAAATCGTTTCGAAACCACGATCGTGTGTATGCGGCGAGGATCAAGGCTTTGATTTTTTTTTCAACCGAGACTTGCTCGAAAGCAAGTATTTTCAATCACGTGAAATACATGGCTGAGGAAAGGAACGATCCGACAGATTCGAAGATAGTATTCGAACGTTTACCGAATATATCGGAAAGCAATACGAATATCGTCGTTATCTCCCGCACGATATGTCGGT
>BINPACKER.1007.1
GGGCGCAATCTTAATTTATGTGCAAACACTATGATAATATCGTCGAGTCGCGTTATGCTGAAATGAAACGCAGCAAGAAAATGAGGTACTTGTTGAGCGATATTTTATTTACCCGCGTGTACACTTGATGCATTTTACAATTTCAAATGTAATTCGATAATGCGAAAGACAATTCTGTACGGTCCCAAGAAATTGCGACGGTGTTTGCCGCGCAACGGTTATAAACATTTCGTATAAAAATATCGATCGTTTTACAACTGTCTTTATCAACGGATATCGAAAATTCATTGGCAACTTCTTTCTTTTTAATCGTGATCGTTGGTAACTCGTGCGTGCACGCGTACTTGGCGTACTCGTGTTGCTACGTAAGTATGTACGTATTCATCACACATCATACGTACAAATGTAGGACGAATTTGCGTCGCAAATGATTATTAAGCTGACGCGAAAAACTCCAAACGGGCAATCAATCGACCGTGATATTTCGGCGACTCGAATAATTTACAGATTACAGACGAGATTAGCTTAGTAAATTAGTAACTTTGGAGAAAGTCATCGAAGATACATTTCCATTTTAGACGGACGATCACAGGAAGACGCAGGTACTTGAAAACCGATTCGCAGCGATCGCTGTTCTCGCGATACACCAGAGGTATCGTCGGTACGCATGTTCGCAGATCGGTCGAACAAGAAGGTAGGCGATAACGAACGGTAGGTAATTGACAATTTGACAGATTTCTCGCTTCGAGAAACCACTACCACCACCACCACGTGGCTAAGAATCAGCGTCGCGAGCAGAAAAGTGTTTGCTGAAAAAGCGTTCGCTCGTAAACGAGTACCTATACTTGTGCGTGTGGCCGCGCGTACGCAACGGCTCGAGCTCGTGCAAACCGTGACAATGCGGTCGATCGATAGTTTATACACCCGTAACAACGGCCTGCATGTACGGGAGTAAAAAGGGGAGAGAAACGAGAAAAGGCGTACATTTCTTTTTTTTTTTTTTTTCTTTGTAGTCGTAAAATTACAGTCACCAGATATAAAACAACATCGTGGTATCTTTCTCCCTTGAAAGTTTATTTGTCCAAAGTTTTTCGATCTCTGCTCGCGGAAATTCGAACTACGGAACTATCCACCGAGTTTCTCGAGATAAATCATCAGAAATTTAGTTTTAAATTTAAATTGGACAGGAATTATTATTATTATTTGTTTTCTTTTTCTTTTTCAAATTTAATCGAACCGTTTTTTAATTCGACTGTTCCGAACTTGCTGCAAATCATTCACATGCGTCTACTAATCCCGCAGCGAGGACTACTTCTCTGCGCAAAAAATTTCCCCTTGTAGACTTCCGTCCCTCTGGGTTATCCGCGAGGCGCTGACGCGCGAGAAACCGGAAACACGTCCCACCCGGACACCACCGGGCTCACCCCCTCAAGACACTTGATACAAAATGCCGCTACGCTCGCGTTTGGTATAAAAAACAGTGAAACATTGGAATGGCGTTTTGTTCGACGACATCTACGTCGCTATCTACAATAATACAGACAGTCTGTTCTCCGGGTGTGAATTTGATTTTTTTTTTTCATCTCTCCTCCTTTTTTCGTTTCTAACCTCCCCTTCCTCCACCCATTCTTTCTACGATTCTTACTCTGTTCTTGTTCGTTCTTCGTCTCTTTCCTCCCTCGAGCGAACTCGTAACGCGTAAATAAATCGTCTTCAATAAATACAACCGATAGACTATATAAATAAATAAATTTCTCGCCGGCCCGGAGGCCGTGGTGAACCATCGAACGTAGAAATTCTGACTGCGAAGCCCGAGATCTTCTCGTCGATTCCTCCACGATCCGCTTCTCCCTTTCTCTCTCTCTCTCTTTTCTTTTTCTTTCATTCTCGAGATACTGGCAGTCGTTGCGTACGTCGAGTGATTCGACAGTCGCCGCTAAATTTAACGGTCTTAACGTGCCTGTCGTTAAATTTCGCGCTCAATTAGCTGACGGCTGCGGACTTACGTCTGACGTTTGCGTGGCATTCCGGCCGTGAATTCAAAGAGGAAAGCACTTTTCGGCAACAGAGAGAGAGAGGGAGGGAGAGAGGGAGAGAGGCGACTTTGAGCTTCACTGACCCGTGTAACGTCCGGACGGTCTCCTCTATCTGTACTTTACAATCGAGGGTTTTATTGAAATCTCGCCGTTCCCTATATAAACTCTAACAGACATTTTTATCTGCTGGATAAATTTCCCTGGGTCGCTTCTCCACGAACCTGACCGAAAGAGCACCC
>BINPACKER.10080.1
TGCCGTTTTTCGACAGAATTATTGGATCTATGGTTTATTGGAAAAGTTTTCGGCAAGTGTTTTGCATGTATTCCCGTCGAATCGAGGGTTTAGAATTCATCTAATATATTTTCTTTCCACCCTGTACGTGTAAGAAGACCCACGGCTGAGCCGAGCAACGCCAAATAAAAATGGGTCGACGTCAACGACAATAAAGATGGTACGTACTGACACCGTGTCATGAACGTCGTCCACCTGATATTTATTAAATTACAGAATCGACGACTCCATATTTTCTCTCCCCTACCCCCCACCCTCCCCCTCTCTTGTTCGAACACGCAGTTTGATGCACTTAAAAAATATTGCTTATACAATGCTTTATGCTTCGTTTAATAGACTCTTGTGGGCTGTGCATACGAAACATACGCGTACGCACGTTCGAAACGCGCGCCGACACTCACGCAATCACGCACGCATTTATTTTTCGCACTATCGAGCATGTACGAACGCGCTCGTTCTGTCTCTCTCTCCCGGTCTTTCGTCAGTCGGTTCGACGCTACGTTTATTATGTAAAACGTTGTTATGGCATTATATAATTCATTATGGCTTAAGATTACGCTACATTTTATTGTACATTGCCACCTTGACCCTATCGATGAACGCGGACAAGGTTAATATACCGTTTCTTTTCCCACCTTGGCAAATTTTCGATTCTCGAGGTCGATTGCTTGTCGCTAAAAAATTCGCTAAAAAAGATGAATTTCGATCAATTTCAATAAGAAACAATAGATAGAAAATTGAAGTTGAAAATGTAGTTTCTGTCACGCGTAGAGGCACGCTTTACTTCAGGTATCGTCGAGCTGCGCGTGCTGCGATCCACGAAGAGTGCAAGTGCATTTTCACTGGTCGATAATGCACGCGGCTGTCGCAACGCGTAAGATTAGACGCGCTCGAAACGAGCTCGATTGAGTCTGAATATTGAAACATTGACGTAACTGTTCTGTCTGCGATGGTAATTTACAAAATTGCCCTTCTTTGCTGCGACGTGCTCAATCGCTGGATCGCAGAACATTCGTGGAACGCTATTTTTGGTTTCCTATCCGAGGGAAACTTTCACGGTGCACCGTGCACTCTATTTTCGCCAATCGTGGGCACACGCTGCGCGTGAATTATCTCGTTCCAATCGATAATGATCGACTCCAATAGATAATGATCAACTATCAGACGCAGAAAACGGAACGAGGCTTCCGAGTCCTTTTTTCTTAGCGACCGATCGCTGATTCAGAAACTTTCTTCATCGTGATAGACTCGAAGGTTGTTCCATGATAAAAATTAACACGTTATCGACTCGGGAATCGAAATAAGCTGGCCGGAGAACGAACGCTAGAAACGATATGGGATAAACGACGCCTGGAATAATTTATAAGAATAATTAAGATAATTCCTCCCGTGCGCGATCCTAAATTACGACCGCGAACGTATTTCTAAATACTCGGTGCTAAACAGCTTTGAGTCCCTGTGTGAGTTTAATTTCTATGTTATATAGTGTAAGGCACGCGGATTTTTACGGAGCGTTCTTGTATGTCCTTTTGAAAGTCTCTCCTTACGATCAGTCTCACACTTGGAATATACACAGTCA
>BINPACKER.10081.1
TCTCTCTCTCTCTCTCTTTCTGCCGATCTTTTTACATCAGAGCCGGCTAACTGGCGGCCCGCGAGCCCCCACTTTCCTCATCGCTAGCGCTACCCCCTCCACTACATCGATCCCTCCGCTACTATGTACAGTTGTAACCCTTTGCACTCCGAATTATTTTTCAATTATTCTCCTTTTTTTTTTTTTTTTTGATATTACCAATCGATAGTCGCATAACCTTAGCCGCGAACCTTCGGAGTATCGATCGTCGATCCAGCGAGCTGATCTGTCGATGATACCAATTGTCGTCGTCCCATACGGGGCAGACTCGATTTCTTTGCTCTTTAGCTGAATCACCTACGGACCGGAAAGTTCGAGCGGACCACGTTAAAAATGTTAAAGATTCAATTAATTTAATCCATTCTACTTCCTCGCGCAACTTAAACAATCGCGATAAATTCACGGTAAAAACACTTAGTGTTTCTCTCTAAAGGAAAACGTCCTACGGTCGACGAACGTCGAATCGATCGATCGAATTCGATATAACAATTCGCAATAATCTCATCTTTCTGTATTCTTTATTCTTTAATTTAATTTAATTTAACACCGAGAGTTGCACAAGACCCTTTTTTTTTCTTTTTTTTTTTGAAACTTTTGCGAGAGAAATGGAAGAAGATTCGTTTGTTAAAACTTTAAATTGAAAGGAAACTTGATCGTGGGACGTGGGGATTTGAAACGAGATTAAAAATTTCTTTTAACTTCGAAATTTTCAATTTTTCTGTCTTTAGAACGCATTTCTCTTCGTGAGAAATAAGATGGAAAATGAGGGATTCAAGAGCGAAACTCTTGGAATTTTTAAGACAGTTCTATCGTTCCTAAAGTGCAAAGTTACAAAAAGATAGTTCAGTTGAAAAACAAAAGATCCTTCGTGAGAGAGAATTTTCGCAGAAAGGAAAATATTCCATTCCGAAATTATCGACGTTTGAAGTTTGCCGCGCGTTCCGCTAACTTTTGAACGATGCACTTTACGAGGGGAAAAAAAAGAAAAGAAGAAGAACTCTATTCGCCGTGCTTTCGATTAAAAAACACGTCCGATGCCGATTGAAACGCAACGTTTCGCCGGTCAACAATTTATCAGTTTGCATCGCGCGTGTCTGGAAAAAAAAAATAGGGAAAATAGAATTACTACACCCGAGAGGAAATTTTGCACCTGGACAAGGCGCGCGCACGAAATTCTGGATTCGTGAGTCGTGCGACCATAGAAAGGAAACAGAGAACGCTGGACAAAGAAGGGGAAGTGGCGGGAGAGAACGGCACGCAAGAAGAGGAGCGGTCGGTTTCGCGGCGAGGCGATTGTTCAAGGCCGTTCGGTGCATGTGCAACCGATCGACTCACGTTTTCTTTTGTCACCGTTTATACCCCTCTTCTTTTGCAGTGCTGCTGCCGGCC
>BINPACKER.10082.1
TGAACGTCGTGCTAAAAAACTCATTGAAATATTAAGTTGCACGTTTGAATATAAAAATGGAAACAATGTCTAACCCTTATCCAAAAAAAATGCACGATACTTATGAGGATGAGGAAGAGAGAAAACATTTTCAACGTATTGTCTCGGCTTTCAAATATTACAAAAATCATTCATTATTAAGGGTTAAGAAAACAGAATCCTATTTGCTATCACTTCCAGCTCATCATCAGAAACTGTTGTCAAAGTATAAAGAACATCTACAAGAAGTTAAAAGGTGTATTGAAAATAATGATGAGATAATCAAACTTATCATAAAAGATGTAGCACATATTTTTGAAAATGTGAGCCCAGCTACTGCACAGACTGACAGTGTAAGAAAAGTTCACCTGACATTAAATCCTCGTCCAGTAATGGCTGATCAAGAAAAGGTCCAAGCTACAATTAAACAACTGGTTCGTGATTGGAGCGTGGAAGGTGCCGAAGAACGAATGGCTTGTTATCAGCCTGTTATAGATGAAATTATGAATCAATTCCCTGTAGACTATTGTACACCATCAAAAGTCCAAATTCTAGTACCTGGAGCAGGTTTAGGAAGATTAGCTTATGAAATTGCGAGACGTGGATATACTTGCCAAGGAAATGAATTTTCCCTTTTCATGTTATTTGCATCTCATTTTGTATTAAATAAATGTAGGGGAGTAAATTCATACCAAGTACATCCGTGGGTGCATCAGTATATGAATAATTTAAAACCTGAACATCAAACTCAAGCTGTGTTCTTCCCAGATGTAAATCCTAGCGATCTTCCAGAAAATGCACAGTTCTCTATGGCGGCTGGAGATTTTCTCAGGTGTATACAGAAGACAATCACTGGGATTGCATTGCCACATGTTTTTTCATAGATTGTGCAAATAATATTGTACAATTTATTGAAACTATCTACAAAATTTTAAAGCCTGGAGGTATATGGATAAACCTTGGACCACTATTATATCATTTTAGTGATATGCCAATGGAAGATTCGATAGAACCAAGTTATGATGTAGTTCGTGATGTGATTCAAGGTTTTGGATTTCAATTAGAGGTAACCAACTTCGTAAAATATTAGAGAGCTTTTATAACTTATAATATTTTCAGAAGGAGGAAACGCGTGTAAAAACACGATATGCACAAAACATTAATAGTATG
>BINPACKER.10083.1
CTTCTTCTTCTTATTCTTATTCTCTCGTCGCACACGAACAACCCGATACCAACTCGACGTTTAATTCTTCCCGCGAAACAGTTTTACCTCTTTCAGTAACGATCCCTTCCGCGAGCAACTAGACGCGTTAGGTTTCTCCTCTCGTTGTTGTACAATTCCCAATTCTGCGATTTCCTCTCGTGCCTGGATCCTTGGTGAATCGTCGAAGGCCAAGGATTCAATGATCTCTCCTTTCTACACTCGTGATTAGAGAATCCTATCCTACGATTTCCACGCGTGGAACGATCGGCGAAAGAAAAAGAAAAAAAAAAGAA
>BINPACKER.10084.1
CCGGACGTTTTCACTTTTTTGTTTTTCTCCCTTTGTACGCGCGACAAGCGAATGTCGCCCGTCCGATTTTACCGAACGAGAAACCGGTTTTATGCAGCGTGTTTTATTTAATGCAGCGTGTATAAAGTTTTCAATTAATTAGCCCGGATAGATGGTTAATTAAAATTGAAACAGGTGAGAGACGCGTTGGGGAATTGTTAATCGGTTAGCTGTCGTACGCTTCGCAGCGCGCCGTAGAGCCAGGCGCAACCGTTTCAGGATCAAATTATTATGTCTGATCCGAGCGTTTCTACCAGAACACGTCGCTTCAATTATAGCCGAGCAAGCTATATATCTCGCGCATTATTATACGGCCGTGGCTATTTGTGTACACGATTTCGTGCCGAGAATACGGTCTCGAGGCTGGATTCCACTCGTTAAGTCACTGACCCGAATAAAGCCACGTAGGAGGAAATAGGAAGTCATTGGCGCAACGCTGATTTTTCTGTCGACGATGACAGGAGAGAGAGAGAGAGAGAGA
>BINPACKER.10085.1
AAATAAATGTTAATAAAAAGAAATTCTATAAATGATAATAATTCGAATTCGTAGCGGGATATTCCTTAAAGTTTATTACGCCTGCGTAGTTATCATCATAATATGAGAAATCGGTGTGTGTTTTAAAATTCCAATGGAATCGTTTCAAACGCAGTAACAAACGCGAAAGAACAAATCGAGGAATTTGGTAATCAAAAAGAATTCAATCAAAACGTCGCGAGAAATACAGAATACCTGTATAAAGAAAAATGATATATCATATGAAGAAAAAGAACTCTTCGTCAGTGAAAACCACTACATGTACCCCTATGTAAATAATTATCGCATGGTTTTGTCTTGTCATTACGTTCCCAAAGTTCGAAGACAAGATGCAACTCGAACATTTCTAACATATCGTTACAGATTACACTGCATACAAGCGCGACACGAGAGATATGCTTGCAATTACAGAACACGCTCGCAACAAACACATATCACATTTTCTTTCGAATAAACGTGTGCCCAATGAATAATTTCTTGTACACGTACATAGTATTATACACGTACGATGTAAATAAAAATCGGTGAAATTATTTGAAAGAAAGTGTGATGTTCATTTATCGTGGAAATCTTAGACTGCAACAGCTACTTGTTAACTAGTATTTCTTAGTGAAACGATATTATTCGTCTATTAATAATGATAAAGAGGAACTGTATGAAATGTCGTTAATCGTATCGTATTTGGATCCCGTGTAATAGAAGTTACTCAAGGCTATTTGAATTTTAGTGCCACGCTCTAGAGTGTTGTTCACGCAAACGCAATCGAAGCTTTTGCTTGGCGCGGCAGAAAAGAAAAAAAACAAAAACGCATAAGCTAATAAACGTAAAAATCGTAAGCTCCACTTTCTAAAACTCGATAGTTTTAAGCAATCGAAAGATGCTTCATACTACATGCAGCAGATTCTATTCGTTTATAAACATCATTCTACATCGAGCAATGATATTAAGCGGGATGATCA
>BINPACKER.10086.1
GGCAGCGTCGACAAGTGAAACGCGTGGATCGTCAAGTTTCTGTACAATTCTTTTTGTTACAGAACACTGTAGCTTGATTTAAATTACAATGAAATTGAAATTTTTGGAAAATTGAAACGAATAATTCTCTGCGACAATTTTTTTTTCTTCTCTTTTCTTTTTTTTTCTTTCTAAAACACAACTTTTTTTTCTTAAGTACAGCTATTTTCTATTTTCTTTTTTATTTTTAATATAAGGGAGAAATCTCTACACGAGTATTTGCATCATGTATTTTAATAATTAAACATATGATAGTGATTTCTGTTAAAACATTATTTTCATTTGACTATCATCAAAATATATCAGATTTAATTGAATTATCATGTTTAAATGTTACGTTGCTAATTATTTGAACGTTCCTTTTGCATTGTAGAAAAGAAAAAGGGGAAGAACGTATACCACTGCGTAATGAAAAGAATTGATTCCGAATGTTAGATCACTACGCGTTACATCTGAACAAAAAATCTTGTAACAAGTATTTGTTTAGAGGAAACAGCTTTAAACCTCCGATCGACGTTCATTTTATGATAAGTACTTAGATGTTAATCGAAATGACCGCGCAAAATTGTGCATGTAGGAAGCTTTCCTATTTCTTGTATATTTACAAATATTAAAATATTAAGTATATTATTAATATTTTTGTCTGTCTGTGATGTTTGAATATAACGAATAGATCAAGCAAGAAACTACGAACTGTTCGTTCATATACAATTATTATTTATGCTCGGGAATGATTGCTATGACGGAACGCAAAAAGTATTTAGAATATATAATCTGAAATTATAAATTCTGTACTTATATATTTGACAAAGAGAATGAAAAAGAAAAAGGAAAAAGACACAAATTGATTCAACGCAGTGTAGTATAAATACTATAATAAAGAGATTCTAGTATACTATAATAATATCATTATAATATAATGATAGTATGAATACTATCGTTATTTGTTTTCTGTAACTGTGAGCATAGTTGAATGATGTATCTCAACCAATTACCGAACGACATAATTGTAATTTGCAAATCTCAAACACCTACTTTCTTCGCTGTTATTTATCATTTACACTTGCTTTTGCCATCAAGTAACTTTTTCCATAGATCAAATTGTTCGCTATACTTGACCATGTGAATACTAATACCTCGTTGTACATTACACGCACTATACGATATTTTTTTATTTAAAAATTCGTTCGCATGCGTCCTTTTGATTCCCAGCTTGTTTGCCACTATACCAGTCACAAAAACATCTTCAAGTTTAAGGTATGTTTGGTCTAATGCAGTATCGTACAACTTTCGTACGATATCGCTGGACAAAAGATACGCTGGTCCAGTAGTGAAATCTGGAAAAGTAGC
>BINPACKER.10087.1
GAAAATTTCGCAGGATATTTAGCATCGATCTTTAGACGCGCAAGCGCTAACCGGCTAGGTTCTATACCTAGTTTTTGCGACACGGTGCGTACGCGTGCAGTCGGGAACCGAGGTGATCATCTCTATTTTCGTTTTCGTCCAGAATTTCGCTGCCGAGAGGTAAGGATCGTTGTCTGCCCTAAGCTCATAAACACAACGCGGCTGTAGCACAAAATACAACGAGAGAACCAACACACAGCGTGAACATGCACATGATACTATCAAGATTAAAAACTAATTTCCATCCTTCGTTACAACTTGAATGTAAACGACGCCAATGTATCGGGGGAAAAGATATTCGTTGATTAAAAATTCATGGTCGACACATGATACAAACGCGTAAAATACGTAAATAATATGCTCAGAAAATGCTTTGAAACCGTTTTATTCTGCGCGACGAAACGGACGATGTCCAATTAGGTATGTCACGTTCATACGTTTCTGATTTCTAATTACGTTCAATTGAACTATCACGTGTCACACATGTGTTTCAGAAATGATGTGTTCGAAACGAATTTTTGTAAAAAAAAAGAAAAAGGCGAGAACTTGAAAAATTACCAAAAAAAAAAATATGTACTAATTACTAATTAATATGTCGAACGCGTAGACTCTAGAACACAGTGCTTTAGCGATCATTGAAATCTATCTTATGTATCAGTCTTTATTATACTATATTTATCATACTACATACAGTCGTTATAACATTTAATGAAATCATTTCGAAATGCATGTGCGACATGTTGGAAGATCATTGCACAAGTAACAGAAATATACATCACGTACGTCAGATTCAATGTCTGCCATTCTCGACGCATGTGGCAATGACACCGGATCTCCCTCGATATCAAAGGCTGAGGATAACTTGTCCAACAGTGACGGGCCGCTGATCAGGGGCTGCGTTCGTCAAAATAGCTGCAGCAGCGTTCACATCAGTTCCGAGAACGTTAATCGAACGACGATCGTATCGTCTTACACCATGTCGGCGTCTAACGAGAAACTAACGAAACGACGGTACTGCCTGTGGACACTGACTTTTGTCCTGGCGATACTCGGACTTTGTAACCTGTTCCTGAACATCACGGTGATCGCTGTGCTACGAATCAGCCAAGGAATGGAAGCAATGGAGCTGATACCCGACGAGAATCTTGTGAAATTTTACGGGAAAACCGACTTGGACAGGGTATGCTTGCAATCGGGAGTCTGTCAAAGTTACGGGGACGAGCCGATGGAGATAACCGGCGACGAAGCTGGCGTGCAGATACACGTGAACAACCATCGATTGCACGACGAAACGCGTGCGAAACTAGTGGTTTTGTCGAACGGCACCACCGTGTCGAGAGTGGAATCGTTCGAGCTGAAGGATCCGGCAACCGGCATTGTTTACTTCGCCACCGATTTCCCGAATTTCGGCCTACCCGCCGGCGTGGAGAAAATCGACGTGAAAATCGCGGAAACACACCGAATCACATCGCCGGTCAATGAAAGCCTCACCGTGAATTCTGACGATCAGATTTCTATACAGGGCGCCGAGGGCGCCAGCATGGAGAGCAAAGACATCGTCTGGAGCGCGGACACGGATATTTTCTTGAAAAGCGTTAACGGAAGCATCGTCCTCGATACGAAAGACGGTGTCTCCATCGACGTGGAAAACATACCAGTCGCTCCGATGTTCTTGCAGAATCCATCTGCAAGCCACGAACAGTATAAAGTTTGCATTTGCATGCCGCAAGGCAAGCTTTTCAAAGTAGCGATTCGTGCTAACAGTCGATCGATTAACTGCGCTCGTATCAGCCGAACTCCAGAGAACGATCCTTGCTTGCGATAGGATCGAGATGTCAAATCTTTTGTCGCAATCTTGTTAACATATCCAACACTGCCGCATGTAAGAAAACTAAACGTGCAACGTCTGACTTCTTGCTATTCGAGTTGCCGAGAATATTTAGTTAGTTGAATATTTGAAACGATTTAAGGAAACTACGTATTTACATGTAGATGAGTTCGAAAGACACTGGGAATTTGGATCGTACATTATAACACGATAGATAGGTATAATTCGAGTTTTATTCGACGTGTCATGTACAATTCCACACATAATTTGATCACACGAAGACAACGTAACTAGTATTGAT
>BINPACKER.10088.1
ATGAATAATAAATATTTTTGGGCATTATCAGTATTATTATGCACAATTTGTTTTGAATTTTTAATTTAACACGATCAGATGCATATTGGCCTCTGAGGAAGACACATGTTGTAAAATGCATCTTTTTTTCCAAAAATCTTTTGATTTCCATCCACACCAACCTTTGTTTATTATAGTTGGTAAATGTTCAGAACCTGTGTAATGAGGATCCAAAATTAAAAATTTAACGTCTCCAGTAATTTGATCATAGCTGATTCCTAAAATTGTATGTGCTAACACTCCTCCACCAATCATTACTGGTGTGCCCTGTGTTTGAAAATGATGCAGTAAATTTGGAGCTAATGATGATACTTCTTCACCTGTAGATGCACATAATACTTTAACACTAATATCCAAAAGACTCTCTAGTACAAAACCTACTTCCGTAGAACCAATCCATTGTTTACTATTAACAAAGTTTGAAGGTTTATCTCCTATATCAACTAAACATTTTTGTATTAGACGATGAGAGGGTATTGGTATTTCAGTGTAACCTTGTAACCTGAACCATGAAATAATGGTTT
>BINPACKER.10089.1
GTCGGTTTAAGAAGACGCCCTTAATTAATTAATTAATTAATTACTTTTCCAGAAGAATACAACGATCGTGTGCAATTTCAAAGGTTTATTTCACTCTGTCTCCTCGACTCACTCACTTTCTCACGTGGAATCGTCTGCTACTCGGTTGTACACGTACCACCCTGTATAAAATCCCCATGTGCATCGGCCTGGCGAACTCTGGTTCTGATGTTGTACGTGTGTGTGTATGTGTGCGGAACGCGAGCGCGTCTCCCCCTCTCGGCGCCGCCGACCAACCCCGGAGGGACGTGGAGAGGGCAAAAGCCCCACTCCGAAAATGCTCTGTGCCTTTGCTGTGTCGGTCGTCCCGCTGTTTCCCCCCACTCCTTATCCCGAGTTTCCCCCTCCACTGCGACTACGACGGCCGCGGAGGCTCACGGGCTATTTTCAAGCGCGGGAAATAAAGCGGAGGCTGCATTTTTAGCCTAACGGCCGACGGTCAGCTCGTTTTCGTCTTTCCATTCTCGCGAACATGACCAGCAGTGGGCAGGGAGACGAGACGAGAGCGGAAAGCTACGCGGAAAAGAGTCTAGAGGGGAGGGAGGGAGAAATGGGTGAGAAAAGGGGCTGCTGTCTCCTTGGATGGGGTTAATTGGAGTTGTGTAATCGAGTGAGGGCAGCGGGGATCGATGCTGCGGGGACGTTTCTTTATTTTCCATTGGATTCTATTAGCTCGCCTTTCTCTCCGGAGTCTTGCTGGCTCTAGGAACGTGATCTAAGGCGTTCTTTTGTTTTTCTTTCTTTCTTCTTGTCCTGATTCAGTTAGAGTTCCAACGTAGAAAATTCGGAAAGTTCGTCGTCTTCGAATGTACGACAAGACCACTCGACTCTCGATAAACTTGTAATACCAAGCTTCTACTAAACTCGCGCTTTCTCTAAAATTATTAGGTACTATTGTTCGAACGTAGAATGTAAACCTAACCGAAACCTTTTCGACACCTGGCTCCTATATAATAGATTTTTAATAGATTTTTAATAAAAACCTCCATAATGCCCTTTGCACATCAGGGGCCGAGAATTCCCA
>BINPACKER.1008.1
GAAGAAGAAGAAGAAGAGAAAAAGTGAGAGAAAGTCGCCCGATCGTTTTCTTCGTCGCTCGAAGAAGATATCGCGAGTGTAGAGGTGTCGCGTGTAGAGGTGTGTACTCGGGTTCTCGAGATCCGTCAGAAGCGGACGAGTCCTCGATTTACTCTCGACTTTTGCTTCGTTGTCGACGGCTCTCGTCACGTTCGCATAGGCGCGCTAGAGACGAGAAGAGAAGAGAAAAAAGAGAGTCGAGCCGATTTTGCAAGCTTCGATTCTTGTCCCGTGGTTTCCCACCGGTGTTCCGAGGGAAGGAACAGAAGAAGGAACACCGCCCCGCAGTGTCGGAAAGCCGAGTCCGTTCACCTGAAAGGAACAGCCGTCGTGTCCCCTCTTTCGTGAGAGAGAACGGAAGCGACGCGCGAATAACCGCCAACGAGGACTACTCCCGATCTCGTTCTTCAGTCTCTCTGGTTCAGTGCTCGCGAACCGTTATCGAATTCGTTCCGGAAAAAAACAGGTCGAAACGCTCGGTCTCTCGATCGAGTGACTCGGACTTCGGTTGACAACGTTGGAAAAGCAACGAGTTTCCAACGAAAATAAAGAAAAAGAGAAAGATATATATATATATAGATAGAGAGAGGGAGAGAGAGAGGGGGACAAAGAGACAGAAAGAGAAATAAACATATCCGTACTCGTTCAACGCAAATACAACTCGTAGGCGGAAAAAACACCGTTCATTTATTTAATAAGTAATCCTTAATACAGGTTTCTTTTTATCTTTTTCTTTTTCTATTTTTTTGCCTTTTCTTCGTTCTTGAGTAATTCTCTCACCTAATAGAAGTGTGTCTACGATAAAAAGTATTTCCATAGCATTGTTCAACGTGCTAAATTTTTTTTTTCAAATTTGTATATCTCTTTCGTGCATCGGTTTCTCTCGCGCATGCACGCATACGCACTTTTTTTTTTCTCTCTCAAACGTTTTCTAACATCGTTCGTTCGCTCGTTCGTTCGTTCGT
>BINPACKER.10090.1
AAGTAACATATTTAAGATAAATAATAAACAAATTGATTTCTTTATTTATCTTAAATATGTTACTTTTCGTAATGATAATTAATAATTAGTATTAACTTTACAATCATTGTGTCCCTGCATTTTATAATTCAAATTATAACAACATCCAAACGAGCGTTTTATGCATACAACATAAATACTTCATTATAATAAATTGTATACAAAATAAACGCTAATCATTGGATTTAATAATTCCGAAAACAATACAAGGCCGTGAGATCACAACAAAGTGTTTCCAAATTCTATTCTAAAGATATACATATCAATGAATACTATAGCAGAAGTTTGAAATTTTCTACTAGTGTCCTACGGTACAAAGCTTTATTGTGTTTGTATGTATATTGTGTTTGTATGTATTCTATAAAATTCTGTTGTGATTTTAAATTAAGTTTGATATATTTTATCAGCGTTAACTAAAAATTTCTGCTAGATTAAATTGATTTATTTTTCAGTCTTCCACTTATATGTATGTAAT
>BINPACKER.10091.1
TTTTTAGATTTCCCGTCTTTCTTTTTTTTTTTTTTCCTTGCGCGCAAGCTCGCAAACACAAAATTCGCGGGAGTGGCGAGCCAAGGATGAGTCCGCGAGTTGAACACCGCGAGCCTGCTCGCGGCTAAGCTTTTTCTCTCCTCCTGTCGTTTAACGTTGAAAACAGAACCACGGAGAAGAAAGGGAAGAAGGCAAGAGAGCACACTGCGATCAAACAAACGAAATTACAAACAAGCTTTCCTTTATTTAGCGGCACGCAAAACGGTAGATAATTTCGCTTTCGCGGAAACGATTGAGTACGCGCCCTCGGCGAAGAATGCAGCGGTTCAGCGAATGCAGAGACGAAGAGAGAAGCGGAAGAGCGACGCGAGGATCTCGAGGAAATAGAAGAGAGGGAAAAGTGAAAAAGAAAAGATCTCGCCTGAATGGCGATCTTTCTTTCTAATGGTTCTTCTTAGTTGCGCGTCACTCTGCCGCGAGTTACTACCAGCCATAACCGTAAACGCAACCCGTAAGCGTTCTTCTTGTTTTTCCCCCCCATTCGAGAATATCTGCGACGTTCCATCGAGCAAAAGAACAAAACGAAAAATTGTAAGCGAAGTCGGGTGTCGCGTCGTGCACAAAGCGTGCACACGCGAGAAAACGAGCCTGTGATCGCATTTATCCTCGCGCGTGGATTAGTTTTACCGTCGAACACACGTACACCGCGGTACGGTCCTTCCGTGGAGAGGCCCTTCGTCTTCCTCGGTAGCTGTTCCGTCGGTACGTTTTTGCTGAGTTAATTAACGCCAATTGTATGCCGTTCTACTTCCGTCTTTTGGATACTCCGCGCTGCTTGCTCGCGTTTTTCCAACCACTCTCTCTCTCCCTTTTTCTCCCTGTGTGTGACCGTGCGCGTTCACGGACACGGGCCATACCACACCCGTGAATGCCAGAATCGCGCACACGAACGAGAATCATCTTGATTCCCCAACGTGCATACACGCATACGTTATACGTACACGCGTCTCCGATTTTCTCTTTCTTTCCTGAATTATTGTTCCCATCTCTGTCTCTCCTTTTCATTTTATCCCTCGTCCCTCTTTCCCTCTGTCTCCTCTTCTGTCTCTTCCAGCGTGGTTGCTGGCTGCAGACTGGGTCGTGGAAGCTTGCCATTCAGGATATCGACCAGCTGACACGCCCAACCCACCCACCACCCTCTGTTCTTCTCTCTCCTTCCCTCTATCCATCCCCGTATCTCTCACTCCATTTCTCTCTCTCGCTCTCGCTCTCGTTCTCGCTCCGATTCTTCCTCCCTGTCTTTCGCGTATGTCTCTCGATCTCGCCGTTCCCTTCTTTCCAACCAAGCGCTCTCCGCCGCTCTTCTCTACAATCGCCAAACAGTCCGTTTGCCAGACGCTCTTGCTCATTGTGCATTTAATAAGGAGCTTCTTGCCTCGGTACTCTGCGAGAATTCTTTATAAAAGTAGGTAATCTTGCTCGAGGATCTCCTTGGTCGCCATCCCCCTCGAATATACGGAAGATGTGGCCGAGGGAAGTTCGTGTTTGGCCGTCCCGTTCCACCGCGCCCCTCCGAAAACCCGCGGAAACGGCAACGATAACGAATGCCCTTTAATTAATCCCGCCACCGACGTCGATTGTCATTGACGCGTTACAACGCGTGCGTTCGCTTTGTTATTTCGTCGAATGATCGACCGACACACACACACACACACACACAGTGTCTGACGAAGTTACGGCTTGCATCGGTACGCAAAGTTCAACGAACGCTTCTTCTTTCTGTCCGCTTGAATCACTGTTTACTCGCGTTTTACTCGGAGCAGGAGTTTTACTCGGCGAAGAGAAAGAATGTAGGTCGTCGGCGGATAGATTAGATTAAATATATCGACATTTAGCGTGCTTGTTGTCATCAAATTATATTACAGATTACATTGCAGATTAAAACTGTATACAGATATATAGACCGTGTTAAACTGTATTCAGACATAACTTGAATAAAGTTGAATTTTGTTAGATAGACGAGGAATTTTCTTTCTAAACGTACACGCACGCACGCGCATAATACATGCGCATAAAGAAAAAGGGCCGCGTAATTTTATTTAATTACGTTAAGGAGAAGCTTCGTGCTTTGATGTGTAAAAATAGAATCAGATGCCGGTTCTCCAGCGAACGAGGAGAAGGGTTTACGGTCTTTAAACTACTGATGAAAGCATCATGCTACTACTCGCGTTAATTAGAACAATTTTTATGCTCGCTCCGAGGCGAGATTTTTCTTCTTGGAAATCGCATCGTACTTTCAATCGTATATTTTCCCGATTTTTATTAACCGACATTTCGTTTCGAATCGTTTTGCCTATTCGTCGATATCTTTCGAATTGTTTTTTTTTCTTTTTTTT
>BINPACKER.10092.1
GTTAAATATATCGTTGGAAGAGTACATAAAACAAAATAGCGACGTGTTAGGAAATGATGCACAGAAAATATTTGGTCATCATTTGCCATTTCTCTTTAAAGTATTGTCTGTGAATAAAGCACTATCTATTCAAGCACATCCAGATAAGGAAAAAGCGAAGCAATTGCATCAGCAATGTCCTACTATTTACAAAGATGCAAACCATAAACCAGAACTTGCAATAGCATTAACACCTTTTGAGGCTCTTTGCGGTTTCCGTCCAATCAGAGAGATACAAGAGTTTCTAAAAATTCTGCCTGAATTGCGTGCTGTAATAGGAGTAGATAAAGTATTTAAATTTATGACAACGGATGATGCAGATGACACAGAAGCATTGAAAACATGTTTTCACAGTCTCATGACTTGTGACCCCGGATTAATAGTTTTGCAACTTAGGAAATTGCTCGATAGGCTGTCAAATTTGGATGAATCTTTAAGACAAACTTTACACGCTAGTTTGTTAGAGAGACTGTATTCAGATTTCCCAGGAGATGTAGGATGTTTCGGCATTTATTTTTTTAACTTTATAACGATGCAGCCTGGTGAAGCAATATATCTTCCACCAAACGAACCACATGCATATCTTTCTGGTGGTTAGCATTTTATATTTTATATCTTGTCATCTTTAGGATTTAAGCGATATACGTGCAGATAATCTGAAACTATATTTACAGATTGCGTTGAATGTATGGCATGCTCTGATAATGTAGTACGCGCAGGATTAACTTCTAAACTAAAAGATGTGCCAACGTTAATTGAAATGTTAAGATACACTTGCGAGCCAATTTCTGCAAAAAGATTTCAACCTTCTCGTGAGGACGAATGTACGGAAGTATTTCGTCCTTCTGTACCAGATTTTGCTATTGCCAAAATAACAATTCCACCAGGAAGACCATCGTACAATATAATTCCAAGAAGTACAGCTAGCGTCTTAATAATCGTAAACGGGAAGGGTGAAATTTCACCGTCAAAGATTCTTTATCGAGGCTCTGTCGTATTTATTCCGGCGAATCAAAAAGTCGGGATCAAAGTCTTATGTGGATGTCATCCGATGTTGATGTTCCAACCTTTTATTAACGTTTAAGGACAACCGCTGATGTTTGAAAAGAAATGTGATGAAAAAAAAAAAAATGGTAAATTTGCACACATAAAGCATTACTGCACTTCCGGATGCTTCTTAGTTTAAAACTAAAACTGTTGATCTTCAAATTTTATCAGTAGTTACGAACAGTCGAGAGACTCAAAGAATTATTGAATATTATTCTCGATATCATTCTATTTAATAGAAACATATTTTTCATAGTAAAGCATTCCATAGTTTATAAGTAGAGTCGATGTCTGAATACAATGCTATGAGTGCATAAAATTAGGGACATTTGTATTAGAAGCATTTATCATTTACCGATTCCTGCCATGATATGTATTATAATGCATTTTTAAACTTCTAAGTGATATTCTTCAGATTGAGTGACGGATAAAAAAAATTATCACCTCACCTTTTTTAAATTGAAGATATACCAATTTATACAGTAATGTATTTAAATATTATTTTTTAATTTTGAAACACGTATTTTTATAATTACATATTTACGGCGATATAGCAAATGTAAATTTACTATTTATTCCAACAACAGAAGACTATGTGCAATCAGCTCTAGTCAGTTTATGTTAACTAGTATTTTCTTGTTCTTATACATGGGTTATATATGGATGGACTATTTTATTAAAAAACAATATTTTATTAAATATAAGTTGCTTTTTCTGTTATACTGCGTACAATATACAAATTTGAGCAACTTAACCATATAGTCA
>BINPACKER.10093.1
GGCCAAGCCAAGCCCTGCTCGAAAAAGGTGAACTTGGCACGCTCCCTCCGAGATCCTTCAGCTGATGCTGAAAAAGGAAGCGCGAAAGTACGGTAGAAAGTTTGCGAGATCCGACTCGATCGGTGAATTCTTTTTCGATATAGCGCGTGCACGGCAGAACCAGCTGTAAAAACTGGACTGGAAAGAAAGAAAAACGAAATAAAAAGAAGGAAGGAAGAAAGAAAGAAAGGTCTGTACAGTATTTCTTACAATCGATGCACCGACAGCTACGTAGAAAACTTCGTCAAAACTTCGTCGCATCGTTTCACTGTTTCTCGAACCGAGAAAGAAAGAAAAAAAAAAAACCATCGAACTCGGAAAAGAGAAACAAAGCTGACGATACGGAAAGAGGATTAATCGCGACAGAATTTCCTAATCAGAAGAGACGGATAGAAAAACTCGTTGCCAGAGTTAGAGGCGCGCACGCAGGAGAGACTGTGAAAAACGAGGTGGCAACGATTCTCGTGTACAAATTAATCCCTAGCCTAATTTGTCCGCCTTGTATAAGTTGTATTTCGATGTTGTATTTCTTTTTTTTCCTCCGTGTTCACGTCCTTTTTCTCTATGTTTTTTTTTTCTTTTTTTATTCGTTTTATCTAGAATTTTTAAACCATTTTCCTTAACTGTTCCTCTTGTGATTCCTTACCCTGAATCAGGGAGGACGCGCG
>BINPACKER.100942.1
TGAAAACTCGCCCTTTGGACTCTGGGGAGCGGCTGTTTCCCGATTGATCTTCATTCTGATCGTTCGCGATTTGCCGCGTGCGTTACGTTCCGTCTCAATCGGAGATCGAACGTGGCGTTTGGAATTGAAAGTAATTTGTCGAAGATTGGCAGGACGTAGCTAGATTTCTATAGTCACGGGATAAACGGTGGGTTTCGAGTATGGATGAACCTGTCTCGCGCGTGTTTCGCAGCTCGGTCTCAGGTATGATGATAATTCTCGCGTCGGATAGTTTAGTTTGTTGCGCTACGTACCTGGATTTCTTGAGTTAATTACACGGAGATAAATAATCGATCTGTGGAGAGACCTGTCCAGAGTTGTCTTTGAGAAGCTCGTCACTTATCTCATAGAGATTTCGAAATTGGATGGTTTCGACGCAATTTTGAAGAATTTTTTTTTTTTACAATTATCCTCTGAGTATGATTGATCCGTCCATGACCCTTGCCTCGTGGCAATCATTGTATCAGTTTCCCTTTTATTTCAGAGACAATTCTAAGAAACAATTTGTTTGTTTTAGCACGGCC
>BINPACKER.100948.1
GCGCTTTTGGAACATTTAAAACGATGACTAAATTAAACGAGAAGAAATTATTTCATAGCTCGCGTGATTTATCATCACTCGTGCTCACAATTTATATTGTGCATTGAACACCAAATAAGAGAAGAATCATACACCTTTATAAAGAATTCAACGCTAGAACGATCAAAGTATCTTACCATTGAAATTATTAAATCAAGCAATTGAACATTGAATTCAGTTGCTTGAGAATTTTTCAAACTCCAGCCCTGATTAAAGTTTGTCGTCATTGTTTCGATATTTCTCTTTCGCTTTTTTTTTTCCTTTCGCAAATGAACGCGCGGAACGGAAGACGGAGGAAAGTGATTCGCGCAGCCTAGATTCCTCATCGTTAGTCGATTATTCCCTTTTAACGAGCAACTCCATCGGCCCGACTTTTCCACCGACGCGACGCGACTTCGCCACGCTATTAATATTCATTCCTTTAATCCGACTTAAGGGGGCTTTTTTCTAAGTTCCGGTGCCAGAACCTTGCTCACCGTTATCGCTACGAACGTGGTTTCCACTCGCCATTCCATTGTCCCG
>BINPACKER.10094.1
TGCCGTGGCAAAACTCCTAGGACGTATTTTCAAATATATTAATTGAATAATATATTATCTTCTTTTATTTAGCTAGATGTCATTTGAAATAACCATCAGTTGGAATAGTTCATTATTTTATTTGAAATAAAACGTTCCTGAGCGTGCTATCTATCACTCATTCACTTATGTGTATGCGAGGATTAAAAAACTTCTGGGATTAAGAAACACTGCTCTAATTCGTTAGATCAATAGATACGTATATGAAAACGAAAGACACGCATTAACCAAACTGTCACATCTACACATTGAAAATTATGTAGACAACGCAGAACCAGATGAAACTGACATGAGTAGAGGAGAGGGTGGTATTATATAATGGCTGCTGGATGGTGATTGGGTGGTCCTCCTTATTATAATTAATAACGAAAATATTTAGGGACTAAATGTAAAGAAAATCAAGCTTTCCTTTATAAAGGATTCAGCTTATTGATTTACTTTTGATCTGTAACATTATCAAAGAATTGTTTCTTATTTTCGTTAAGCAGTAACTCTCATTTTCGTTTAAGCTCGTAAAATAATTTATTTCCAAAATATATGAACAGCTTACTTTGAAAGCAGCGTGTAAATCCGTTCTCTTTTGTTCCGAGATGTCAAAACGTTCGCGTTCCGATTATTCAATTTCATTTAAAAATTTCGATCGATTAAAGCAAACGAACATCTCGCAATAAATTATGAATCGTTTAAATACGCAAAATATTGAAGTACGTGTAAATTTTTCGTAAAAACTCGCGTCATTTTTAAAATTAACGACTCACGTGTTAAATTCAATTTTGAATTATTTTTTCTTCTTTTGTTCCTA
>BINPACKER.10095.1
CGCACACGCACACGCACACACACAGAGTGGCGAGAAGAATGTGAAAAGGTAGAAAGATGTGTGAGAAGGAAGGAAACGTCTCGAGTTAAATTTCAAAGAGAGAAAGATGCAAGTGGTAGACGTTTAGCGACGAGCGATTTTAACCGTTTCGATTTTGTCGCCACGTTCTCGATGTACAGAGAAAGCGAGAAAGAAAAGTGTTTGCGATGGAAATACATGTAAAGAAACTTGTCGCAAAATTGATCTTGGCTATGAATTTGAAAGATCAAAGAAATTTCTTTTCTTCTTAACACATATCCGTCCGCATGACGAAAATCCGTCATTTCTATATTGCAGTAAATAATTGATTGTCGTTTTATTAAATCCGAGTAAATTAAAACGTAATTTTTACCAAAAGAGAAATAATTCTACGAAAAAACTGATTTCAGCTTCAGTTGCGTCGTGTAAGGGTGCAAACGCAAGAAAAAAAAGAATTAATTTAAAAACGTATTAGT
>BINPACKER.10096.1
CTGGCGGCAGCTTCTAAATGTAATTGTCTAGAAACTGTTAAGAAAGCCTTAGTATTAAAAAATGATTCCTCTTCCGTTAAATGGTCTCTTTTCATTGATTTTAAGAGATCTTTAGAATTTGGTTGTACCAAGAATAATTCACCAGCACCTTCGCAGTCATTTGAAGTTAAAATCGGCGCGTGTATGTTAATATAATCTCTGCTTCTCAAGTAATTCTCAATACTCGCAGATGTTATATCGCGTAATCTCAATAAAGATGAAAATTTTTTAGTTCTTGGTCTTAAATGCAGAAATTCTCTAATATAATCTTCGTGATACCGTTTTCTTGGAGCAAACGGATATCCGTCCATAACGTCGCATGTACCAACTACAGTAACATTATCCGTATGTAATTCAATTGTATCGTTGGGACCTAAGGCTAATTTTCCTTCTGCCTCGATGCTACTTCCAAAACTTAATTTATCTGGTTTATTCGCCTTTGGTATAACAAGTTGTAACATTTTAGGAGTTGATCCATCCATAATATCGACGAAAATATTTTCTTTCATCTTTCTGATAGCATGAACCCAACCCTGTACTTTTACATGTCTTCCCAAATTAGTTTCAAAATTGTCATTACATATTTGCAGCATACTGTGAACGTAACATTTTTGAACCTTAAGGTTAGCAAAT
>BINPACKER.10097.1
GTATTTATTTTTTTGAATGGGTGAATGTATAATAGTTCAGGATTTTTAAATGTAGTTTTAAACTCTAATTTATTTTTACCAACAATAACGCACTGCAAGAATGTAAGATCTGCACATGTTTAGTAGCAGACTTAGTTTAGGTAAGATTTACTTTATAATATATCAGTGTACTTCTCTTGCAAGTTAAAAATGAATCTCTTTTTACACAAGAAGAGATCAATAAAATAAAGATATTTCCGATAGCATCTGCATCGTTATATGATTATGGAACATGTCTAATGATTACAATTGTACATTTGATGCAGTATACAAAAAAGTCAAAGGTTAGTTATATCAAAGCGAAATCGTATCCAAGACTTACACTATCCGCTCGGCTGGGACATAC
>BINPACKER.10098.1
GGCAAATTTGGAATCGCAATGTAAAAAAGAATATATGTCGAATCGTCTGCAATTCTATCACGGAGGACAAACGACGTATCGAGAACAGTCTTTCGTCCTTTTTTCGCATTCTCTCTTTCGCACGATGGAGTTCCGCAATTTCTCACTCGGAATCTCTCCTTCTGTTCTTCTCTTCTTCTCTCCTCATCGAAAAAAAAAAAATCACGAAAACACTTTGGCCTGAATTTCGCGCCGCGAGAACTACTGAAAAACCGATTAATACGCGCGATTAATCGCCTCGTAGGGAAGTTAAAATGACGATTAAGCGATTAAGTCAAATATGAATCGTTTCGAAGTATCAGTCTACGCAGGGGAAGTTCTCCTCGCGTGGCGTTCGGCTGTTCTCGATCATCCGACGTCGCACGGCCCTGTCATCCGGCCACTCCACTTCCGTCACTCCTGCGATACGATTAGGATTTCTCGCTCGAACTGTGAACTGTAAACCACCGCGATTCTGCTCGTATTATCGTCCATCATTCCTGCGCTTTTAATCACACTGTCCAGGCTCTCTCCTGTTGTGAATAAACAGACATCGATATATTAACGACACGACGATAGAGCCACCGAGTGGGCCCAACCAATAGATCCAATGGTTACTCCAATAACCGTTCCAAACAGCTGGAGCTAACGTTCTTGCTGGATTCATGCTGCAACCGGTGAAGGGGATGAAAATGAGGCTGAGCGCCGTGATACAGAAACCAAATCTCATTGGCATTGAGTCGGTGTTCTTCACGTTCCGACAATCCCACACACCGCAGGCGAACAGAACTAAAATCCCAGTGGCTAAAAACTCGGCCATGAAACCCTGGAATGTGGACAAATCGGTGTGGAGCTCGGTCATGCAGAAGGTATTCCCCGAGTCTGGTTGCCCCGCGTACATTAATTCCACTGGAGTTATCACCTTAATAAGACCATAGCCCATCATTGCACCAACACACTGGGCACCAATATAGAGGAGAGTCATGGGCAGAGACTTTTTTCCTAAGATCAGTGTTGCCACTGTTATAGAGGGATTCATGTGACCACCACTGACATGTCCAACACTCTGTACAGCAATCATGACACCTAACCCGGAGGTCAGAGCGATCTGCAGCAAGGTCGGGTTAATCCCCATGCTTCCTATGCATCCCGTGCATCCTATGAACACCAGGATCGCCGTGCCAATTGCCTCGCTGATGGCAACGGTGATCGTTTCCCGGCTGGTTGCATCTTCTTTCATCAAACTGCTCAGCCATGACATCTTCAGCTTCTCCTTGGCAGCCTGTAGGCCGGAGCTCGAATTGAACGAGATGCCGACGCTTTTCGATTTTCCCAACGTGGTCTCGGTGATTCCGCCAGTCTGTATTATCGAGATTCCAGTTTGCTCCATGCCTCCTCGCTCGTCGACGTTCGATAGGTACGACGAAGATCAATCGATCAGCTGCTGATTGGTACGTGTGTGTATATGTGTGCGTGTGTGTTGTGCTATCGTGTGCGTGACGATGAAAATCGAAACGGAAATCGATCGATGAAGAAGTAACAACGACGTTCTTTTTCTTTTTTTTTTCTTT
>BINPACKER.100993.1
GAGAGAGAGAGAGAGATTAAAAAAGAAGGAGGAAGCAGCGGAGAAAAGTTGGTAGGAAGAAAAATTCCAGGGGAAGTCCCCTGTAAAGAAGAAAATCTGAAGAAAGTTCAGACGCCACAAATCCAATCCAAAAAGCTTCGCGTAAGATTAAACGCCACTTGAACGCCCCCGTTTCGCCCAGGACTTTCAACCCGCCCTTTAATGGCGCAATACATTTTAACGTGTCCACCGAGGGCATCAAGTGAAAGTACAAACCCCCGTGAAACGACTGACCGTAAGCTGCTCGGGTAACGCCGAGTAAAAATCCAGGAGACTTCGGTTGTCCCGTTCTCGTTCCTCGTAAAGTACAGATTTTCCCCTTCCCTCGCGTCCAGCCGCGTCCCACAGAACACAGTGAGTGCGACTTCGAT
>BINPACKER.10099.1
TATATATCTACCATGGAGAGATATATATTTTAAGCTTACAATTTGTACAGATGTGTTCCGCGACTTAATCAGTTATTTTAAAAATATTTCCAATCGATAACTCTGCATGTGCTATAACAAAGTCTTGTGGCAAATTCTTACTTTTGTATAAATACGAGCAAAGACATCATTATGTTCCATATAGTATATATTCTATTAATTCCTGCACTTTTAAACTTTTCACAAAGTATCCGCAGTCTACTTGTAGTCAGACTTCATTAACTTCAAGACTCTATTAACAAGCTTTCACAAGGGGATTTTGTTTTTCTATTTGGTATTCAGTATTTTCTATTTAGTATTTAGTATTTAGTATTCAGTATTTAATATGCACTGTGTTTGATCTTAGATGAACTAGGGTGAGTCGTTTCTCCATTACTGTCAATCCCGCTCCTCCTTCTCCCTGGACTGGTCCACACAGTCCCAAAAGCTGATCAAAAACCGCTGTCCGCACGAAATCAAAAAGACAGGATGATGTATTCGGAAGTGGCTCAGAGGAGAATTATAAAATTCGTGCCAAAAAAAAAATATATGAGAAACCGAGTTTCTAGTCTTGTAGCGACTGTAACGACTCGTATAAGTCGATAGTTGGTAAGCATTTATTAGACCCGTACTGAAGATAGTGAGATACACATAGACAAGTATTGCGAATTAAGTGTAGTTTCGTTGTTGGCAGATGTTGAAACATGGTAGACATATAAGAGAAAGAGGAATATTCGTTGTTGGAAATATGTCAATCATATTCTATTGCAGAAGCTATATACGTCCATATGACTTTTTTACACCAATAATAAGCGTTCCAAGTGTAATTGTATTAGGACTATAGGAAGCATGGAGTTTACATGGTCTCCGATGGTCATTGGTTAGTATCACATCAAAATGTTCACGTTGGATGTAACTGAATGGGAATAAAATATCGAATAGCATTAGACTTCAATTGGTATCTTTGAGATCACAGATGATCCTACATATAATCATAAGTGATGTACAGTAGTTTATTTTTTTAATTTTAGGATACTTTATATTTTATACTATATTTAATAAAGACTATTATTCCCAGTTATCTCTTGAAATTTTATCACTGCGTTTTTGATGATATAATTTTCCAAGTTGACGGGAACTTGAAACTATTTTCTGATAATCACGGAAGATCACCATCTATGTCCATTCTTCCTGCAGTTCTGTCATAGCTGCTACAATAATGAAAAACGAAAACGTAAGAAACAATAAACGAACGTATTACTATTATATTATTACACTATAGTCGCAACATTTAATCATACGTATATACGTATATATATATATATAAGAAGTAAATCATGCTATACATAACGAAAGACACAAGCAGGAAGCCTGTTCTCAATTTGTAGTTTTCTTAATCGACGAAACTGAGTTTTACAGACAAAGAAAATGATTCTAAACTTTTTTAAAGAGGAAACGCAATGAACTCCTCCGGTCCGGC
>BINPACKER.1009.1
GTTCTTCGGCAGTCTACAACGAAGAAAAATCAGCGCTTCGACATTGTGAAAATTGTTTCCATAATTCGAGCGATGATCCTTTGCTCGTCGATGAATATTCGTGAATATTCGCGAAGAATGAAAAAAAAAAAAAAAAAAAAAAGAAAACGGACTCTTCGACTCGATGCTTCGCGAAAATCTTCAGAAAGATTTCTGCGCTCTAATTAGTTTTGATCTTGTCCTCGTGGGCGTGATTCTCACTCTGTCTATTCCGTTCGTTGCCGTTGCTCGACAGATAAGACTTGAAGAACAATCTGGCGAAGAGGATGAAATAACTCAGGTAAATGAGCAGACCGAAACTGGAGTTGAGAACCGTCGCGTGGCATTCCCTTTGCCCCTGCTTCACGTAGTAATAGGTCGCCCCTGTCACGGCAGCCCCAACAACCATTTGCAGTAGCTGCATCGTGGTGATCATCATGGCGAACCATTTCGGCAGTTTGAATTCCATTGCTTTCGCGGCGTAGTACGAGTACATCCACGAGTGGACGAAGTAGTTCATCACGATGTACCATCTGGCTGTGCCGACGAGTAGCGAATATGCGTGCCATGTGAAGTAGATGACTGTTATGTGATGATACCAATGCAGTAGTATCAGCGGTTGTTTTCGTAGCACGATGAACACCGTGTCGCCGAGTTCTATGATCTTCGACAGGGCGAACAGACACGACCAGAAAGCGCACACCCGGTCGTGTGTGTAGTAACTGAAAAGAAAACAATTCCTTTTTCTTTTCTTTTCTATTCTGAATTACGAATTCAATACTTTGGGCAAGTTAACAACACTGGCACTATCAAAATAGTCGAAATAGCCAATTTGAAATATTCTCCCATGGGAATTTTATGTATTTATAAGAGTTTCAGAATATGCGAAAGTATGATGTAAAGTGAATTATGAATTACTTTGGGAAAATTGATACTCTCTCTGTTAACACTGGAACTATCAAAATAATCGAAATGACCAGTTTGGAATGTTTTCCATGGGAATTTTATGTATTTATAAGAGTGTATTTTCAGAGACGCAAGAGATTTTACTAAAGTACATAAACAGAAGCTTGTGCTGTTTATTATGTTAAGTTTTCTCCTG
>BINPACKER.100.1
CGCGTATTTTTAGAATTTCGTAATTCCGTTGGAAACAGCCGAGAGAGAACAATTTCGCGTGCAAATTGAAATATAAATTACCAATTAATCAGACGTATTCACTTACCTGTGACGCGATCGGGTTTCGGGGGGTTGGTCGGAATCGAATCACACTGGCAGGTTACATTTAAATAAACGATCCTGTATTGTGACAAATTTGATTGGTATACAACGGTTTACAAGGGAATCGATCGTATCATGCCACGGAATGGTACGGGAGATGACGAAGGATACTCGAATCGAAGGTACAAGCGTAATTCTTATGCAGCGATCGGTGAAAGCGCAAACTGGAAGACGCTATTTTACTTCTTATTTTCCTCTTTCTTTTTCATTTTTTTCCCTGCCTCGTTCTTTTGCTTGTTCGTTCTCGTTTCTCGTTTTTCTTTGTTTTTTCATTTTTTTTCATTTTTTTTCATTTTTCTTTTTTTTCCTTTTTTTGCTTTGCTCTTTGGTTGTTTTTATCGTGAAACTCAGCTTTCTCTTTTCAACTGTGCCTGGAGATCGTACCGCGTTTGTTCACTTCCGCTCTGACACGCGCGCCATTGCTGTTCAGATCGTTCTCTCTTACCGTGTGTGTTGGCATTTGTGTATTATTATTTTCCTTTTGTTTCCTTTTTGGTATTTTTTTTTTTTTTTTTTTTCGATATACTATGTAAGCAAATTAAGGTCGACGGTACTTCCCAGCGACTGGGGGAAGGCCACAATTATCACGAGAAACTTTCCCTGGGTCGAGATTCGCTCACTGGCGATGCTCGCCCGACACCGATCGTCCCCTATTCTCTCTTTCTTCTTTATATATTTCTTCGCTAGTTATCACGTATGCTACGTCGTGCAATGTTTAAACGTTGAAAAAAATTCGCCCAGAATCAGCTGTTGTCATCGGCCTGTTTAAGGAGAGTTTAAGTTTCTTGCCACGGAGGCTAATCAAACGCATTTAGGTATTTAATAACGCGTTTCGACGCGTGAAACAATGAAAAAACGAAAGAAAAGAAAATAACCGTAATACCCGCATGCCCCCCTCCCCCCACACCGTGATACATCGATTCGATTTACGGTACGATTTGTACGGCTTACCTTTATTAAATTAAGATACACCGATGCTGTACGACTCGAGGCTAATCTGAATTCAATACCGACCGACGTACCGTTTATCGTCGATGCGAATGAAAACGATCTTACGCGCTAAACAATACTATGGCTTGTGAAGAAATATACGTATGTTCTTGTAAAAAAAAAAAAAAAAAAAACATCGCAGAAGAGAATGTATGCGTCTGTTGAAACACAAAGTTTTATAATACTTCAATGAATTTCTTACCCTACTCTAGCTAGCTCCCC
>BINPACKER.10100.1
GCTTGTGCAGAATGTCTTTTAAGAAATGGAGCATATGTCAGATGGAAACATTTTAATGAACCACTGACTGATTATAATGCATTACCAACTAGTGGAAACTATTATATTGAAGCTATTGAAGCAAATAATGCTGGAATATGTGATGCAGGATTTCCACATCTTAAGGGATGCAAGCATATAAAAGATATAAAATTGGAAGACTGCAGATATATAGATAACAGAGCTATGTCACATTTAAAGCTTGTTCAAGATTCATTAACTAATTTAGAAATTATAAGGTGTATAAGACTTGATGAGGATGGTCTACGTCACTTGAAAGTATTGAAAAATTTAAAACAGTTAAAAATCAAAGGATTACCAGCCATTACGGATAGTACTGCTTACAATGAACTTGTCGAGGCTTTACCCAATTGTAAAATAGACTTTGAATGAATATTTTATTATTAAATTAATTGTAAATAGACTTCGAATATATTTTATTATTCACTAAATTATTTTTGATGGCTATTTTTTAAAAATGTGCGTAAATAAATAGAAAGTATTGAAAAA
>BINPACKER.10101.1
ATAATTATTATTAATTATTATTAATTACTATTAATTATTATTAATTATTAGTTGTTTTAGATACAATGTGCCTTTTTCTAAAACATACTGATGCGACGGGCGAACGGGAAGTACTTCATGCGAAAACATCACTGCACCTTTCAAGATATTAATGCATACACTACACATAAATTGGATCGTTGCTTTTCTAACTAATATTTCACACATGATTCACACATACTTTTTCGTTTTTTTTTTCAAACATTCAAGTTCGACCGAACTCATTTTACTAACATTCATTGAAGAGGATAACACAGAATCATGTAATTCACTCGGTGATAAACATATTTAGCGAACTACTGTCACAATCG
>BINPACKER.10102.1
GGGGGGTATAAATAAAAATTGTATAAAAGGATTAAAAAATACACGGAAAAATAATTTACGTCGTTATTCTCAGAGATCGATCTAACAACACTGAATTTCAAATTTGCTTTTCCTTTCTTGACAATGGGTTTATGCCGCAGGTATCCATTATATGATTCATACTCGCGGCATAACGTGGAACATTTATGAACAATGTATACGCACACACATGTGTGTTTTCAAATTTTAGAATACGCTATGAATCAGATTAACGAGTCTCTGAGAATGATTGCGATCAACACTCCGCAACTTCATGTATTATAAAGGTTACGCGTTGTTATAAGAACAGGCCAGAAGCAGAGCTGCAAGAACGGATAACAGCGTAAGGAAAATTTTTGGCGAAATTGCAATCGAACTGTTGCATGCGTCCTCCGTGCACAATTCACAAAATTCCAGTTTGTAATTATTGGCAGCTAACATCCCTTCCATCGTTTTGCATGGATCAATGTTCTCTGTCTTTGCTGCTTGGCAACTTCTTACTGTGATGTTTCGATTATTAGCTACCCGCATAATCATTTTAGCACAAGCCATTGGAGCAACAGATAGATGATGTTGTGAATCGTCAACGTCGAAAATTGGAGCTATCGAACTCAAAACATCATGTTGTTGAATATTATGTTTCCAATCCACCATCGAATTTAAAGTACATTCCGCAAGTGGAATATTGTGTGCCTGAGGATCTGTTTCACAGCCAGGATTCTTTATCGAAGCACACATGTAGCATCTTAAATTCTTATCTGCACGAACCGCCAACACGAACGCGAGGGTAGCAATTAGCACTAAGATCCTTCGATACATCCCGGAAATAGTCGGTGAATGGCAAGCTTCCTGCTGAAGAAGTTTACTCTCGGGTAGCAGAATGCAAACTGCGATTCGTGACGGAGGGTGAAACACTGGCACAAGGAAGGCTTGTCGTCGAGTCGACAGCCT
>BINPACKER.10103.1
CATCAATTGAAGTTTTATCGATTTCGTCAATTGAATTTTATTAATGTCATCAATTGAATTTTATTAATCTGATTAAGGACAATTCTGTAGAAACTTCATAAGCATCGTAGATATTTTACTATCAAATACACTTTCTATAGGCTAATTGTAAATTTCCCAAGTATCAAAGGGAAAATTCGATTGCCGAATCAGAGTTTCATTCAGGCTCTTTCGTTGTAAATCTCGAAACAGCTGCCACTTGTGCGTGACACTCGGCCGATCACGTCTCTGCTTCCGATATTCATACCGGGTGTCTCGTTCGTTACAGAAACTCGAACTTAAAAAAAAAAAAAAAAGAGAGAAAAGAAAGAAAGCTAAAATAGTAGTAGTGAAACTTAGGATAAAGTGAAATAGATCAATTGTTCAAAGTATCAAAGATTCACAGCACTTCGTCTGGTTGTGCACGACCGACAAACA
>BINPACKER.10104.1
ATTTAAGACGGTTTCGCGTAATTTTTGATCATTGAACTGGAGGATTATGTTTAAAACAAAAAGAAGATGATTTTACTAAAATAATATTCACTTTCAAGAAATTCAGCTTCACCTCTCATCTTGGACAATTTCTAGAAAATACGAACAACGAAGACTTATCGTTTCTTACGTCGTTAAAGAGTAATTGAAGAGTAATTGAAAAAAGAGTAATTGAAAAATTCTTCGGCGATTTCTAATCCCACTTACTTCTCATTCGGAGAAGTTTCATTTCATTCCCACAGATAGGATTATTCGAAGTTTAGAAAATTGCTTGGGTTAATTAGCTCAATTCTCCTGCTTCTCTCCTCGCGTGAAACTTTCACGTAAAACACTTGGAAAGTTAGGGTCACATTTGAGAAAAACAAGTTGAATTTCCGGGCAAAATTATCAAATTTCAAACTTGATTCATACGTCGCTCGTTAATTGGACGGTTCAGTTTCATCCGAGAAAGCAGGAATTTAAAAATCATCAAGGCTTGACTTTCAACATCACGGTGATCCAAAGGATTAATTTTTCATAGAACTTCCC
>BINPACKER.10105.1
GCAGCAAGAAAAAAAAAGGGAATAATCATTACATCATAAATGTCATGATGATTTTACTTTGTCATTAGCTATGATTTCTAACTTTTTTATTACTTTCGTAAGATCGATTTCCTTCTGCAATTTCAAATAATCTACTTTTCGCACATTATGTATATTAGTCCACGTAGGTAGCAATTTACACAATAAACGTAAATGCTCCTCTAATTCAGCAGGAGTTAATTTAGCTTTAAGGGAATTTTCCAATTTAGTAATTACAAATTCCAATGTTAAAACTCCCTTTTTCTCAGCTACGAAAATGTTACGCAAAACTTTAACCAATTCAGGTAATCTTGAATACATTATAGCCTCTTTTTCAGCATTTGGTGAACGTGTCATAGCTTCCAACGCTTTAGCAGCTTGTTTAGCACGAACCTTTTCAAGAAGAGCCTTTGGTATGCCTTTTAATGCACTAGTAAGATAATTATTGTGTACAGTAGGTGTGATTGGTGGAGTATCCATGATAGTAATATTAACTTTTTGTACATCGGTTTGAGTAGCAGTATTTACTTCATCTTTGTTTGGAGAAAGAGTCTTTGAGGTCATCTTTGCCTCTGCCAATCGCTGCAACGCTTTTTCCATGCGCGTGCCACAACTGAATAAAGATTTTGCTTTGTCAAGAACATCCTTTGCACTTGTCATTCTATCCACGTTAGGTGGTTGTGGCAAATCAGATTGTTCAATTGATTTACAAGTTTCAACATCAAATTCAGGATGCCAACGCAGAATTTTTTCTTTTGGAACATGCATTGGCGTTTCCAAATTAAGTAAAAATTTTTCGTGCTCGTCCTTTACTTTATCAAGCAAGATATTGTAAAATTTCCTTCGTCTATCAAGCAACACTCGCGGTCCCATACTGACTTGTGA
>BINPACKER.10107.1
GCGGGAAATAAATTGATGGCATTGCCGTTGAACAGATTTTATCAAAAGAATTCTGTCGATGATAAAATATTAAAATGAAATATCGTACCTTCGTTGTAATGTTTGGGTTGTTATTTGGAAATAGCGGAACATCCCTGCGCGTTCGACTAGCTGATGCTTCTCTCACATCTGAATAATCATCTCGATTTATGACAAGAGGTTTTCTATAACTGTAAGATTCATAATCCTCTGCGATATGAAGTGTTTTCGCTTTTAAACCGAATCTCTGCCCGTTATTAAAACTTGTTAACAGTATTAGATGTAAAATAATCGCGGAATAATAGAGAGCCGAAGTCATTCGGCCGGCCATCTTG
>BINPACKER.10108.1
GCGCCCGTCTGACATGGCGCCCATGTAACTGAAATCCAAAATCGTTCGGTGCTGCGACTTTAGAAAGAAAAAGACGGGCAATCGAGTTTGAAAAGTGACAATGGCTATGTCGAACCTTTATTCGAAAATATCAACGAAGCCGATGAAACGGTTCCAGGACAACGTCACGGTCAAACAGACTAATCCATGGTTAAACGCAGAATCGCCGATTCCTGTATCAGATTCACCGCCGACTGTAAGCCCGTTATCATCTTTCATTGTATTACAACGTGAAGGAACGATAAACCAGCCAATTAGTGCACCTGCGTCACCTTTGTCTTCCTTATCATCTCCTCTAACACAATTGAATTTGTCATCACCCGAAGACTGTACACAAGATCCTAATTGGCAAGCGACGAAACCTACAGTTCGTGAACGAAATGCTGCCATGTTTAACAATCATTTAATGGCTGATATTATATTTATTGTTGGTAGTCCAGGTCACATACAAACTATACCAGCACATAAATACGTATTAGCTACTGGTAGTTCTGTATTTTATGCCATGTTTTATGGTGGACTAGCAGAGAATAAAAGAGATATAGAAGTACCAGATGTAGAGCCTGCCGCTTTTCTTGCTCTATTAAGGTACATGTATTGTGATGAAGTACAATTAGAAGCTGATACAGTATTAGCAACCCTTTATGTTGCTAAAAAATATATAGTCCCTCATTTAGCAAGAGCATGTGTTAATTATTTAGAAACAAGTTTAACAGCAAAGAATGCATGTTTACTTTTAAGTCAGTCTCGTTTATTTGAAGAACCAGATCTTATGCAACGTTGCTGGGAAGTTATAGATGCTCAAGCAGAAATGGCGCTAAGATCAGATGGTTTTGTGGATATTGACATTCACACTCTTGAATCAGTGCTTTCTCGAGAAACATTAAACTGTAAAGAAATACATATATGGGATGCTGCATTAAGATGGGCTACTGCAGAATGTATTCGACAAGAACTCGAACCTTCATCGGCAAATCAAAGACGATCGTTAGGATCTGCTTTGTATTTAATTAGACTTCCTGCCATGAATTTGGAAGAATTTGCCAATAGTGCTGCTCAGACTGGGATCTTAACACAACAAGAAACAATTGACGTCTTTTTGCATTTCACTGCTAGTAATAAACCTCAACTTTGTTTTCCTATTAAACCTCGACAAGGTTTAAAAACTCAAGTTTGTCATAGGTTTCAGTCGTGCGCATATAGATCAAATCAGTGGCGTTACAGAGGCAG
>BINPACKER.10109.1
TTTTCTACTATATTAGGATTTGTCCATCCTTGCGAGTTTTTGTCTCTCTGTAATTAGTACTTAGAAACTGTTAAATCGTTTCTTATAGAATAACATAATGGTCGATGAGAAACAAACAGAGGGTATATAGAACTTGAATTCTAATTGCACCAAAACAAAAAGACAAAAAAAAAAGAGTAAAAAGTAATGAAAGTCTTATCCGTAAAAAAAAAAAAAAAAAAGATCGATCATTCTGATCGTTTCTACTTGCACTACCTACTAAGATTAACAAATTACTATCGTATTTCTTTCACGGTTGAAAATTACAGAACGTGAGTCCCATATTTTCCGCGTCGCGTCGAAAGAGGACTTTCCTTTCAGAACGGGGAAATAAAATTGTCTTTAATGAAGTAGTAGAAAGGACGAAGGGACGTTAATGCTCGCTGAAAGGAGAATAAGAAAAAAGAGAGAGACAGAGAGAAAACGAAAGAAAGGAAAAAGAGAAAGGAAAATACCTTGGTTAATATTATTCCACGTGCTGGAGGAGGCTCCCGAATCCTTGTCACAAGGGTTCGCGGCTTAATCCGGATTTACCCCGGTCTCTTTTATCCGCGGAATGATCGCGAGCAACGTAGACACGCTACCGTAACCCAGTCACGTGGTAACGAATCGAGGTCCGGGACCATTCGCAGCCAGTGCGCGCTTCCGTGGGGGCCGTTTTGTCTTCGGACTGTGTGGTATCGCACGTGAAACTGAACACCTCTCGACCATTTTAGGAACCAGTTTCCGAGAGTAGTGCACGAGGCAAACGAACACTGCATCTCGCTGTGATCAGCTATCGAAGACTAATCCCGTGATAACGTGCCCGTGATCACGATGCAACGAGTTCACTTTAGGGACTCTCTCGCC
>BINPACKER.1010.1
GACAGCTCTGCCATATCGAGATCGAGAGCTTCGGATACACGATGAGGGACATCCGGTACAAGTGGAACGAGGGCCCGAACAGCGTCGGTGTCAGCAACGAGGTCTCCCTGCCTCAGTTCAAGGTCCTTGGTCATCGTCAACGAGCCATGGAGATTAGTCTAACTACCGGTAACGTATGAATAGAACCCCACCCCCACCAACAATAAATAAATAAATAAATAAATAAAAAAAGTTAATAACTCAACCCTCGCTTTTAACGGTATGGGTAAGGTGGAGAGACACGTTTGCGCTATCCGATGTCCGCAGCCACGATGTCGCTCGCAGCAACGTTACTCTACGTTGAGCAATCGTCGATCGATCGATCGATATCTCTCTCTTTCTCGCGATCTGGCCCTCCATACGATCCAATACGAATGTTGAGAAGACATTTTTAATTCATTTCGTCGTTACTTTTCATACTCGTTGCAATAGATTATTCATCTGACTATTCCTAACTCCTGTTTCAATGATTTCAGCGATTTCCTACTGACTTCATAATTTTCAGTGACTTTGATTATTCTGATCACTTCTAGAAGTTCGAATACGAATGGTGATTTGTGAAAGATTCCGCGCATTTAAAAAAAAGAAAAATTTGTCAAGATGACGGAGAAGATGACGATATCTTAACGAGTTTCACCTTGAAACCGTGCTCTTTCATTAAAGCTCGACTTAATATCTTCTAAGTCAAAAGACACGCGCGGCGCAGTCGTCGTTCGCGTCGGTACCGACGCATCACGCGAATAATCTCACCGCAAGACACCGCCATCGTTACCATCTTCCGCGCAGCGGAACTTCCCTTCTTTGAAGTTCCATCTGCTCGAAGCTAACGACCAAGCTCATAACCGTGAAAGCCGAGCAGCAATCAGACCCACCAGGCAAATCCCATTTTCCTTCCGTGAACGTCGCTGATTCTTCCCCCGCGAATCGTAATGGAGACGATGCAAAGGAAGATGCACTGCAAACCGACTGCAAGCAGCCAGGCAACAACTCGATTTTCTATCCACGCCGATTCCTCGCGCTTCGTCTTTTCCGCCTGCTCGCGTTAAACCTCTTTTCACGAGCGCACGCGATACCCCTCCGTATTATATTATCGGGCACACGCACCAGATCCATCAACGTTACGAAAACTTTGCCCGACGACACAGAAGAGAAACGACGAGATGAAGGGAGAAAGAACATTCTCTCTTATAGTAGATAAATATCGTGGGAAAGTTGCAAAGGGGAAGATGAAAGAAGAAAGAGAGAGATACAGATTATAAAAAAAAAGGGAAGTATGAAAAATGAAAAGGGACCAGAGTGAAACGGAGAGACATGGAAAAAAAAGGAAGTAACGACGACCAAAGGGAACAGAAAGAGACATTTCATGGCGCCTCTCCGTCCCCCTGTCCTAACTGTCGATCTTTTAATCGTAGGAAATTATTCGCGGCTGGCCTGCGAGATCCAGTTCGTACGGTCGATGGGCTACTACCTGATTCAAATCTACATTCCCTCGGGCTTGATCGTCATTATCTCGTGGGTGAGCTTTTGGCTGAACCGTAACGCGACCCCCGCTCGGGTGGCTCTCGGAGTAACCACTGTGCTCACCATGACCACCCTTATGTCGTCAACGAACGCGGCATTGCCGAAAATCTCCTACGTCAAGTCCATCGACGTTTATCTGGGAACGTGTTTCGTCATGGTGTTTGCCTCGTTGCTCGAATACGCGACGGTGGGCTATATGGCAAAGAGGATTCAAATGAGAAAGAACCGATTCCAAAAGATAGCGGAAAGTATGAAGACAGCGAGGGAGAATCCAGGACCACCTGGAGTACCCGGTGATCACGGGGATCACGCGCCTAAGCAAACTGTGCGGTTCAAGGTGCACGACCCGAAAGCACACAGCAAAGGCGGAACGCTCGAGAACACCATAAACGGGCGAGCCGACGAGGAGGCAGCGCCGGCGCCGCAACATCTTATTCATCCTGGCAAGGATATCAGCAAGCTTTACGGTATGACGCCATCGGATATCGATAAATACTCCCGCATCGTGTTTCCCGTGTGCTTCGTCTGTTTCAACCTGATGTACTGGATCATTTACCTGCACATCAGCGACGTCGTGGCGGACGATCTGGTGCTTCTCGAGGAAGCGAAATAAACGAAGGAAGAACGGCGTGTACGATCGCGCGTGTACGACGGACGAAACAAACGTGCGGTCAAAGACAAACGTGCGAAAGTATCGGAAACAGGGGGTGGGTCAGGGGCTGAGAGACCAGTTCGCAGAGAAGTTGGGACTACGAAATTGATCTCAGAGGATAACTAAAACAAAAAAGAAACAAAAAATGAATATCCTGCCAGGATACTGAAAGTCCTAAGTGCGCGACGGACTAGAAATAACGCTGTGATTACTTCGACACGAGGCTGCTGAACCGACATCAGCGTACCATGGATCGACGGAGTAGAATCGTAGAAGAAAAGGAATCGAGACAAAAGAAAATCGAAGCGAAAATGATACTAAGGAAACGGCCAACTCGATCGCGAGCAACGTTTCAAACGCGAAATGGAAAGTGCCCGGACAAAAGAAGTCGACGAGGAGGTAACAAACAAGCCTGCGCCTCTGTGCTTCGTTCGAATAGGAGATAGAGACAGTGGCTGGTCAGACACCGGTCGGACGGGTAAAACGCGCTGTGACTAACTTCGTGACATTCCAATCGTTGCGCGCCGATCGTAAATCTCCCTGCGACGTGATCTTCGATTCTGCGCGACCCATCGCTGACTTTCGCCCCCCCCCATGTTTGATCACGACGACAACAGCGACCGTACTACATTATCCACGATACGCGAGAGATCGAGAATGGAAAACCGTATGAACCGTGTGGCTGGCAGAGAACAAAAAGCAAAAAAAAAGAGAAAAAAAAAAGAGAAAAAAAGAAAGAAGAAAAATGTGGCATTCCTCGAAAACGACACCGATGGAGAGCAATGTTCCAGAGAACGAGCAAAAACAAAAGTACGAGGATCAACGTAACTCGAGCCACGCCGATTCCGGGTTTCTCTCCAGTGGGAATCTCCAAATCAGTTCGGAGCTGTGCGATTCCGAATTGAATGTTGCAACAACCGCATCGCAAGTCGCTCCGGAACCAATGAAAGCGGACAGCGGTGTCGATCTTGGCTTGAGCGAAAGCTTGAGCCAGCTTACGTTGAAACATGTTACGCTAAATCCTCTGACGAGCGGTAAGGTTCAGGCCGAGCCTACTGTCGAATTGACTCCGGTAAGCGTCGAAAAAGTCGAGCAACATAATGCTCCGATGTTGCAACATGAACCGCATCGGTCGCCTGAAAAGCCGCTTAATGAGGAACCTTGGCAGCTCTACTATACTCAGGACGATGATGGTGACACGCAACTTCATGTAGCTATAGTGCAAGGCTTTCTGGAGGCTGCGTTTAGCTTGATAAGAATGGCGCCACATTCCTATTTTTTAAATATCCTGAACGATGACGGCCAGTCGCCGTTGCATCTAGCCGTATTGACACGGCAGCCGAGGATCGTTAGACGGCTGGTTTTGGCAGGTGCAAATCCAACATTGAGAAACTTCCGTGGGAACACGGCTCTTCACTTGGCGTGCGCGACGGGAGATATTGCCTGTGCAAAGGCCCTTACCGATCCTCTGACGCTCATCGAAAGAAATTACTTTCTCTCAGGAAAGAAGATACCTCCTCTGCCGCAAAATTTAGAACAGCGAAATTACGATGGAGAAATGTGTTTGCATATAGCCGCTTCATCGGGTCAAGTGGAGATTGTGCGGCTTCTGCTGCGTCTCGGAGCGGATCTTGAAGCCAGAGAAGCATTGGCGGGGAAAACGGCTCTTCACCTCGCTGTGGAACGTGGGTGTCGGTCAGTGGTCGCATTCCTCCTTCAGGAGTGCAGGCCTTGTTTAGATACACAAACCTATGCCGGGATCACAGCATATCAGTTAGCTCTGTGCTTTGATAGTCAACTCGCAAGGGAATTAGTAAGACTGGGCGCAACACCGGAACCGCTTCCAGAACCAGATTCGGATAGCAGTGACGAGGAAGATAGTTCTGCCGCTAATTATTTACCCACGATCGCGAGACTTCGACAAAACGTGGTCGGTGTCAAAGTATAGAAGTATTCGTTGATATATTGACTAATTTGGCAATACGGTTTGTTTTGCGATCAATTTTTTAAAATTAAATAATTGATTAGAATATCGTCGAGAAACTTTTACTGAAGATACCTTGAAGAAATAATGGTTATTCGTGGTTATGCGAACATCGCGAATATTGCGAAACAGATACATAAGGTAGATAGGAATAATAATTCAAATTCCATCAAATACAGGTATTAATCGCATCAAGTCGAATACGTTTTATTTACTTAAAGATAATTAACAATATCAGTGTGAAATGTATTAAAAATGAAAAAAAAAAGAAAACGTAATGTAGAATTAATCGTCGACGACACCTATTAACTTTTAAGAGGGGGGGAAAAAGAGGAAAAAGAAGAAGGAAGAGGAAAGAGTGGAGATGAGAATTGGGAAAGGAAAATAGAAAGAAGGGAGACAGAGACAGAGATAGATAGATAGAGAGAGAGAGACAGAGAGAAGGTGTTCGGTTTTCACGGCGAACGAGCCCGAATCGCGGAAAAGCCGCCTAGTCCAGGTGCGCGCGTAACGCGATTGGTTCCGGAGCGCGATCGGCCGGTCCCGGGGCCGTACACGGCGAGGCTAGGGCCCTCTACGAACGCACCTGTCCGCCGAGCATCCGGCCAACTCGCGATCGAACGCGATTCACTTTCACTTCGACGTTGGAGAAAGAAACGATCGCGACTCTGGGGAAAGAACTGGGCAGAAAAACCACCTGCCTGAAGTTGAGAGTTGAGAGCAGCACCGAGAGGGATAGAGAAAGAGAGCAGCGTGCTGGCTACCTTGTACTCTCTCTCTTTCTCTCGAACGAACGCGGCTCGTTCGATGGACCAGGCGGCCGCCCCTGGATGATACCGATTATTTTTTCTTATTCTCTCACGCTCGTACGTGCGCCGTACGCGCGTCCCTCTCGAATCGCATCCTCCCGAAACGAAAATCGAACACGGCGCGCACTCGAACTGCCGCGATCGCGATCAGCGAACACGCGAAGATCAAGTAACACACACTCGTCGGGTGTTGTTTGTCTGCTGTCACTGCTGGCGTTACACGGTCGTTCGATCGGCTACCTCCGGTTACTGGCGGACGAGAGACGGAGCAC
>BINPACKER.10110.1
TGAAACGTGAATTAGGCGAGCAACAACTTCAAATAAATGAACACAAGAGGGAAATACATCTTTTAAAAGATTTCATGAGAGCATTGAGAGTTTCAAATCCTGCGATGCGTGCTATTGCTGATCAGATGGAAAGAGATGATGTTATAAGATGGTCTGCTACTCTTCCTAGAGCAAGAGTAACAAGATGGGGAGGAATGATTTCTACTCCTGATGAATTGTTGCAGACAATGATAAAGAGAACTTTGTCAGAATATAATTGCCCACCTCATATAATCGATGATTTAATGGAAAATTGCCACGAAAGGAAATGGCCTCCAGGCTTAAATTCGCTTGAAACCAGACAGAATTCTAGAAGACTATATGATAATTATGTTTGTAAAAGAGTCCCTGGTAAACAAGCAGTGTTAGTTCTTTTTTGTGATAATACCCATATGCCAGAAGATATGATGGTTGAACCTGGATTAGTGATGATTTTTGCACATGGCATAGAATAAAATTTTATACTAATGTATACCGTGCATGTCAAAATAATTTGATGTATATCCATTTTGTTGTTTGTTATATTCATCGTGACCAATCTTCAAGGTACATGGAATACCTTTGTACTTATGTGCAAATATTGGGATATTTGCATAATTTATCTTGCAATTAATGCAGGATATCTTTCAAATTGTATTGAAAGGAACAAACGACATGCCTTTTGTGATAAACAATTGTACAGACGCAATTGCCACATACAAAAATTAATGTCTGGATCATTACACTGTGATATACTATTTCATTGAGAAAATTCCTGAAATTGCATGATAAATAGTAAATCATTTTTGGTTCTTTCGTATGATTGCATATACATTTGTTTAAATTCAGTTCTTTTAGTTGTTTAACATCTAACAAATTAACTATTTGTCAACTATTTCAGG
>BINPACKER.10111.1
TATATATATGTATATGTGTGTATAAAAAGCTGAATAATATCCACAAATTAAACGTACGCACGTATTTTTAGTTTAAATCTTAACTTGTACGTAAAAAATTATGCTCGAGTTGAATCAGATTCGAGTCTGATTTCAGATGTGAGCTGTGGACACTGTGTATACTCACACATGCTTGTACGTTTCGGGACATATCTTCTCCGCGTTTGCTCGACAACTTTCGTTTAAAAACTTATCAGAAGACCGCGAGCGAGTGTCACGTATGTGACAGTAAATACAGGGTGGGCCAAAAAAAATCGCTTCCTACTAAAATAAAATTCGTAGTTTTCCTGTTATATATATATATATATGTTTCTTTTAATTTACGAGTCTCTAGCGGTCAGCATTTGAAAGAGATAATTTTTAAAACATAACGGAAAAAATCACGTTTGAACTTGAATTTAATTTGAAATTAATAAAACTAGTTTTTTCTTGTGTTTTGATGTTTTATTGAAAAAAAAAAAAGAAAATAGGTGAGAAGAAACTTTTGACCCACCCTGTATTTATGCGTGTGTACCTTGGTTTCGATGCTTTCGAGCGACCGCCGAGGTAGCTCACTGGGACCAGGGTAAGGAAACTGGCAATGTCGTATCCGCCTGCTATCAGGCCCGTCTGCGACGACCTTAGACCAAACCTCCTTTCTATCGTGGTTATCACCACGTTCACGAAACCGTTCACCACCATTCCTTGCATCGCACCTGTCCAGCACAACCAGAAAAGCGCCCATTTCGCGGTTCGAAATTGCTGAAGATAAACGGGCTTGAACCAGAACCAGCCACACTTAGGCTCGGCCGCTCTCTCCGAATCCTTTGCTGCTTCCGACTTTATTTCCGGCTTCGTGGGCCCATCCCTGAACTGTTCGGAAAAGCTGGACAGGGTCTCGTGCATGTCCGGCACCCCCGAGCTGAATGCAAATTTATCCCTCATGATTCTTGCCTCGTTTTTCGCTCGCTATAGTGAAACTACGTCGCGCTGTCCTCGCTTCTTTCGTGATCCTGCGCGCCGCTTATATCTCGACGTCGACTAATTTCCTACGGGGCTGCAATCGATCGTCGCATCCTCCGTTTCCGGTTTCCACGCCACAGAGAAGAAGCAACGGTTATCTCAGAATGCTAAACGATCATTTCCATCGTCGTCGATGCGAGTGATAGTTCGTCGATGTGTGTTTTCATCCGCTTCGAGGGACATCGTAACAGCGAACGCAGGTTTCACCTGGAACGCTCGTGAAACTCGCGAAAGATCGCAGCGCATCGCCGTTGCAAATGCAAATCCTCTGCCCTCGAATGATCG
>BINPACKER.101127.1
CCCTTAGTCGTGAAAGGGTTAATTCCCAGCGAATTTGAAGCTCCGGTTGTTTCTCTTCGTTCGGCGCGGCAACTACTAAATTCCAGCGTGCCATTATTCCTCGATGCGGCAATCGATACCCACCCGTTTAGCTCGAACGGGCGCCGGGTTAAACAAATCGCGCCGGTCGTGAGATCGCGTGCTGCAAGAAGCAGCTGTGAATTATTCAGCCGTCTTTAAACGCCTTCAGCCGTTTCTGCCGCCTTCGGCGGCAGATTAGAAAGCGAACCGCGGGCCAGAGAAATTTCCGGATAATACCGATACAGTATACGCGTTAATGGCTTGACGCGTTCGACTCGAAAATAAACGGGCGGTTTTAAATGATATAAATCGCGGCTCCTCGAGAGAGTTCTCTCCACGCGGAAAGAGAGACCTGGGAATTGGCCCCCATCCACCTCTCAGGTTAAATTGGCCGCAACGGGCCAATGCGCGTAACGCTGTAATTGCAATTGTAATTGTAATTCCGAAGTTTTCACCTCTCTTTCCGGGAGTTCCGTTAAGATCAGATCCAGTGAATTTGCGAATTTTTGTTGATTTTTCTGTGAAAAAAAAATGAACTCAAACGAGTTGTCGTTT
>BINPACKER.10112.1
GAGAGAGAGAGAGAGAGAACAGAGGGTGGACCGACGATGGGGTCGGTCGTGAAGGGTGGAGAGGGTGGGCTCTGCTGGCAGGGTTGCTGCGAGCGATCAATAAACGCCGCTGCCAGCAGCATCCACCCCTGGATCCACGTCTCTCTTCTTTCTCTGCCTCTCTTCTCTTCTCACCCTTTTCTTTCCCTCTTCCACCCTCGGACATCTTTCCTCCCCACACGCGTCTTCGCCCCTTTGCCTGCCTCCGTCTAGAATTTCGTTTCTTCATCAATCGGTTTTTCTCTTTCTTTCTTTAGAATTTACAATTAGAGGGATAATCTCTCTCTCTCTTTCTCTATCTT
>BINPACKER.10113.1
GTGCCCATGTGGATAACAGTGGCCATCACGTGGTCATTTCTAAGAACCTTTTCGTTTCGATCGAACCGTAACTATGGGAATAACGACCGCTGTACGACGCACGGGACCAAGCACCGGCCCTGTTCGAATAACTGTTGCACACGATCAGGGAATTCACGCCGCTGGGCCTGTCGATCGGCACGCCCTGGCCGCGAGCGTGTCGAAGACTTCCGCTTCGCGAGTGGCCGCTGTCTGTCAACGGTACCCTTAGGTCTTCCGTCGGCCCGATCTCCGTATACGGTTTGTGTCTTCGCGTGCAACTACTCAGAAACACTGCCGCCATCACGCCCACGAGCATGTGAAGAAGCACGATAAACATAGTAGCGTTTCTAAATCCAATATTGTCTAGTAAAATTCCTGCGACACTGGGTCCAATGAAGGCTCCAAGTGCAAACGTGCTGGTCCATAGTCCGCTTATTAGCCCATACGTCTCCAGAGTGTTTGAAAATCCGTATTGTATCGACGTTCTCAAGGCATCCGTGAAACTGGCAACCAGCTGTGCAGCCATACCTAAACCGTGAACCACCAGACCACAGACTGTCATCCACAGCGTGGTTGAACACGGTATGAAAGGTGCTGGGCCCACTAAACAAAATCCTACGACCACGAGAATACATCCGGCAACCGTGGCCACCTGAAAATTCAATTGAACTTGAAATTCATTTCCACGGAATTGAGATATATTAATACACGGGAAATTGTTAATCGGAAGGAAAGGAATTTCATTACTGTTGCTCGAACTTACGATTATTGCACTATTACCTATTACAAATTACAGACTTTCTAAATTAACAGAGTTTCTGTTAAAAGGCCAGGACGTCGTTTATAAGCTTTCTGTTTAAATTGGCTAATCGGTTATTTAAATTAGCGAATTTTCCATTAGTAAAATAGTTAATGGGCGATTAGACGTTTACTTTTGGATGCGAATGCTTGTCGCAGAGCCAACCCCACGCAGGAGCGGCAATGGCGTATGTTCCACCGTTAATGACGAACATTAACCCCAGAACGATCGGGCTCAATTTGAATTGCCTTAAGTGTGGTTCCAAGGTAGCTTGCAGAAATCCTATGCTCATGCTGGTTGCGATTATAGACGACGTGGCGATCAGTACGCCTGGAATTCTCAGAGCTTTCGTCACGCCTGTGAAAATATTTTCGGTTTGACAATATTTCCTTTTCTCTGTTATTTCTACTGTATTGTGAGCTGCTTCGTTATTGTTAGGGTGAACTGGTAAGATAAAAATGGTTATAACTGCAGTCATGAAGAGGGCTGATCCTAGAACAACGAATGGTGTTATGTATCCGCCAACCTGATAAAGCGCACCGCCCACGGTGGGCCCAACAATGAGGCCCAGACCAAAAAATGTCTCTAAACTAGCGAAGGTGATAGCCACGTTATCCGGGAATTCTTTGGCGATAATGGCGAAGCTGGCAGTGAGAAACGCCGCGTTCCCCATAGCCTCGACGATTCTAATCACGAACGAAAGCACTATGAAGGGATAATGGCCGTTCACTCTGTCGAGCAGACCGAAGAAGATGGCGCACGTCCCTGTCGTCATGATGCCACCGTTGAACAATAGTTTTGGCCCGATTCGGTGTAAATATTGCCCGTAGAGGGGACTGATGATAAAGACGATGAACTCGAAAATCCCAAAGACCAATCCGTATTCCGATGGCGATGCTCCTTTTTTCTCAGCCTCCTGCGGATAGAAAGGCGCCTGCAGCGACACGCAGATCGCGTTAGCGAAATCGGCAAGGCTAATGACGATCAGCGTGAGCCATTGCCTCTTGGTGAATTGGGCCATCATCGCAGTGACCTTTCTTTTCCAATCCTTAGGGTTTCCCTCGATCGACGACGATAGCTCGATAGCTCGATAGCTCGATTCCCTCTGCCTCGATAGTTCGAGCGTTGAAGATCGTTTTCGTCGTGTAGCATCAGGAATCTATCGTCAAATACCAAGGCCAATCGGTCGTCGACTGATCGTCAGTCGATCCGCTTCAGCCTCGTCGCTTCGCTCGGCCCGTCGTTGTAGAACCCGAAATTGTTTGCACGCGAACGCGTTTAACCCGGCTC
>BINPACKER.10115.1
AGTTCCCGACGTCGAAAGCCCGAGACCTAAAAGCGTGCCCTCGTCGCCGATGATGAAGCGGGCGTTCTCGAGGCTCGGCACCATCACCGCCGGCTGGGGACGAAGCATCAAGAAACACGGGAGCGGGAACACGCTGCAAACGGAGGATCGGAAACGTTGGGCTAGCTCGCAGGATTGCAGCAACAAAGAGGCGAAGGAGAAGGAGAAAGCAGCTCAACAGTTGGCGGTGCCGAGGCTGAGCGTGTGCGCCGATGCCCAGAAAGTTGACAGAGCGAAGCTCGCGCAGACGGAGTTCGACATCATCGAGTTCGACCCGAAGACGTTCAAGATTCTGCTCAACTACCTGCAGACGGGATCCTGCCCTCTGACCTGCAGCAACATTCCGGGTCTGATCTGCGCGGCGGAGCACTACGACCTGCCGGAGCTTCTGCAGGCGTGTTTCCACCACGCGAAGCAGTTCCTGCGGATCGAGATCGTGTGCGTGATGCTGTGCGCGTTGGAGAACTACTGTTGGCGGTACACGTCCGCCTCGGAGCTGGTCAACATGATCCTCGCGTTCATCGAGACCAGAGCTTACCAGCTGTTCCAGAATCCGGACTTCCTCACGCTGAGCGAGTCGATGGTGCAGATGATCATGGGCAGGGGATTGGAGGTGGGCGAGATCAAGAAGTTCGAGGCGATGCTCGAGTGGGCGAAGAACAGGATCAAGGACAGGAAGTCGAGCAAGATCGACCCGAAGGTCGAGTTCAAGTGCATCATGGAGAGACTCAGCAGAGACTTGAAACTGCACAGGATAACGCCCCAGGAGCTCATCAGGGTGAATAATCATCGTCACGAAACTCAGACCGAGTTCCGATCTGTTTCAGTAATTTCTGCTAATCATCGTCTTCCTTCTTTCTTTCAGATCGTATTGCCGTCGAAGGCCATCAGAAACGAGAAGATCCTGGAAACGCTGATGTACCAGGCGAACTCGGGAATTTACAGGAACGTCGACAGCTACTTGGAAGCTTACCAGAAGAAGGTGCAAAATCAGGAGAGCTTCGACTGCGGCATGTAAGGGTGGCTGCATTACTGTCGACAATTGTTTCCAATAAGTATTCTCTCTACAGTAAGTAGAAAAGTGGAGGAAGCAACTCGTACCTGAGGAGAGCAGACTAGAACTTTAAAATTGGCTTTTGTTTGCCAATAAGTGCGGACGATCTTTTGCGTGCAAGAAGTTTCGTTATTTCAAGAATTCAAGAATTCGGTCGTGGATTGTTCCTCAATTGATATATATATATATATATCGCACGTGTATGTGTACATACGAAATACGTCGATAGATTTTCACTCTGTCCAAACGAAATTGCGCAACAGGCGATACGTTTGATCGTTATTGTTACAAAAACTACCTTTAGTACCTCGAATCTAATTACTTTGCGAGACTTAGTGTTAGTTTCTTTCAACGGTTTGAACGAATTGGAACGTGTTGGATGGATCACACGTATATACGTAATCATATCGATGAATTTGTACCTCTCGTTGGTTTCTCGTTCGACTATCGTTAACGCAAATCGGATAAATCGAAAGAAACTGACTTTTTCTTCTTCGTGCAAATGTAATGAAAAAAAATCACAAAACAGCTGTTCGTTTCAACGAATTGAAGGAGCGTTGATCCTTTGAACTTGAAGACAATTAAAAGGAAAGGAAAGAAGAAAAAATTTTTTATTCCAACGTTTGGCGTTGGAAGAAAAACGAGTACCACGTATCAAAATAATACATATATATATATACATACAC
>BINPACKER.10116.1
CACACACACACAAACACACACACATTACGCACGAAAGAGAGAACACGCACGTTCACAAACTACGCGTAGATTAACTGTCTCCTCAAATATAGATGTTGACATGTCACCGGAAGATACGAGGATACCGTTGAAGAGAAATAAAGCGAAAATACTAACCACAGGGTTGAAAGAGGTGGGAAAATAAAAGAAAGAGGTGGAGCAGGGTAAAGAAGAAGGGAAGCCACTTGTAACTGACATAGAATAGTGCAAACCTAATTATATTTACTGTGGACATGTAATATCCTTAATGGAAAAAAAAAGAAAAAAAAATGGGAGAGAGAAATTCCTTGCGGTAACATTTTTAAACGTTAAGCCACTTATTTCGTAATTCTAATTTCTATGGTACGCGTTAATTGTAACGTTAATTGATATTATTTAAACGCAACGATGATCATGCTGCGGTTATACACTCGCACGTGCGCATACGTGTATTGAGACACGCGTATACAAGTACCGGTCTAGATAGCTAGATATTTATTCGACATTCGATTGATTTCCGTTCGGTTTCTTTCTAGAATCTATGTAAAAAAAAAAAGAAAAGAAAAAAGCGGGAGATAGGGCAAAAGAGAGGTGACATGTGTCTGTTGCCAGGCTGAGCATGGAGGTGTCGTGTCGCAGATGGCAGACCCCAGCCGTGAGGAAGAACAAGTCACTCTCTTGGGTGAAGAGGGCCTCCGCGCTGGCGGCCAGGCTCTCAAGCTCGGGTAATTAAATGTGGTGTAAATTCAAACGATGTAGAGCGCGACGATTCGGAAGATTTTCGGAATAATTAATTTTCGTACATGACTCGCGAATACGGGTGAAATTTCACGCAAGAAGATTTACTTGTTTTTTTAATATTTTTTTTTCTAAATATCCGTTACTTCCAACGTATCTGGAAATTCGTTTGTCCTTTTCAAGAATTTTGTTGCCTCTGACGATGGTTTTATAATAATCACGTTCTTTGATACGGATTACTTTGAGTAAGAATTAATTCCATGAGAGCTGTCAATGTAAATGATATATATATATATATAT
>BINPACKER.10117.1
ATCGGATCCGACCTTCAGCGGCCATATCTGGCTACACCAGCGACTTCGCAACGAGATCGATCCCCGGAAGCGGAGTTTCGCGAGGCAAATCGCCGCTTGGCCAATGACAGTCCCCTCTGTTTCATCACCAACGTGCTCCGATTTGAAAATTCTCGACGAGAAAATAGGGGAGTTGGGGGAGGGGGGAGGATATACGGGGTTAAACAGGAAGGGGGTTCTCTGAGAGAGGAGATTGAACGTATACACGAACCAACGTAAACGTTGTCTACAGATTCACGTCACGTTTGTGCATCTTGACATCCACGAATCTTGTTTTGAAGCTTCCACATTGCACACAGCTCTCTCTCTCTCTCTCTCT
>BINPACKER.10118.1
TTTTTTTTTTTTTCTTTTTTCGAATCCGCGTGTCAATGGAAACGTAGAAAAACAAGGAGAAAGATCGGCAACGCCGATGACAATGAACGTTGAACGGTAGCGGACGAGAAGAGCGACAAGTTTGAACAACGACGATGAGAACGACGAGTACGACGCTAGGTCTCTGCCTGCAGGGATGGCAAGTGGTTTTCCGTAGATGAGCATCGAGTGGCTCGATATTCCATTTTGCCTGGTGCCTGGCCAATGTAGGTCAGCTGAGTTGGCTGGTTGACGCGAAACAATGCGGATATCCGTGAGCAAGTTAACCGCGATATCCTCTTCTTACGAAGGCAGCGGAACGGCAGCGAAAATGGGGAGAGGAGGGAAGTGGCCAAGATACTCGACACAGCAGCAGCGCGAGCAACGATAAAAACCGCTTGTCGTTTCCTTTTTGTCGCCTTCACGTCTGCTTAGACCGCATCTTTGTTTACGCCAGTCTCACCTCACGTGTCTGTCTGTCCGTTATAGGATATATGTGTTTCACGTCCGCATCGCGGTCCCTCCTTTTCTCTGCTGCATTTTCACCTCTCTTTCTCTCTCATTCACCTTCTTTCTATTTGTCTATCTTTCTCCTTTTTCTTCCTCCCTCTCATTCCCTCCCTTTCTTCCTGCTTCTTACGCCCCTCGTTCTTATCCGCCTACCCTAAGATAAGGTATCTCAAAACGACGCTCGAAACACCTCTTGCGCACCTTTGGCACTTTGGCACTTTGGCACTTTTCGAGTCTCGGCACTTTTTTCCTACCCTCCCACCTGGCGAATCAATCAAGTGTTGCCGCTGTTCTTCCCCCGCTGTGACTCTACCGACCCACTCTACCGACTCACTATTATCGCGTCGTTCGCAGAAAACCGTGACGAACAACAGCGAACGCCCGTTCTTACGGCAGATGGATGATAAATAATACGCGAGGAACGAGTCGCTAACGAACGAGTCGCGCTCGCATGCTCCGTTACGTCTCCTGCGAGACGGTTAATTCACTTGACGCGCAAATGCAAACGACTGGACTCGAGTCGGTCACGC
>BINPACKER.10119.1
ACCGGTAATATCGTGTATTAATATATACAAATATATTATTACACGATAAACACTTTACCGACCGGTAGCCTATTAATCGTCTATTACTTACCGCTATCGGTCGGTAAAGTGTTAAGAGGCGCGTATTCTTTTGTTTTTGATCAAGGAGAAACAATACGAAATGAAAAAAGGAACTCTCTGCGTGGAGTTCGTTGACACTACCTTCGTAAGAGTGAAATTTCACACGATTTTTCAAAGATTCATTTCGTTTTTTTCTTTAGAAGAAATACGTCTCGCGTCGTGAAACACACGAAGATACGAAAAAAAAAAAACGAAGGAAAATTTTCTACGCGAAGTTTCATAGAGAAATTATTAATATTATTAATATTTCGCGTGTGTTTTTCACGTTGTGTACAAAATTATTCTATACAAAATTTATACTAATTTATTAAAATTTATTAAAATTTATTCTATACAAATCTAAAATTTACTTCACATTCTTTTAACACTTTACCGACCGGTAATATCGTGTATTAATATATACAAATATATTATCATACGATAAACACTTTACCGACCGGTAGCCTATTAATCGTCT
>BINPACKER.1011.1
TGGGGAAGAGAGGGGCAAGTTTTTCTTCGATTGTGAGATTGAGAACCGTTCGATTAATCGGACGCATTTACGAGCGCGAGGACCGCTGCCCGTGGCTTTCGCTGCGAAATTAATTAACTATCTGTCGTATAATTCGATTGAAAAGCCATTCGAAAGTTGGCCAAAGCAAGGTAGGACATGGATTACAACTTTCAAGAAATTTTTAATTGACTTCTCGACGGCCCCGGTGACGTTAATTGAATCTTATCGTTCGAACACGGGAGACGTTCCCGCGTGTTCGAATGAAAGCTACACTGTCGTTCGCGTAATCGTTTGAATCACGCGCGGCTCGAAATATTTCCCGGTTGAAATAACAAAAAAATCGATTAACGTCGCGAGACTTTACCAGCTTGAGAAATATTTCTTCGCGCAACGCGAGACGATTTGCCGAGTAATTTTCAGACCGACAGAGTTACGTTGCTCTCTTACTTCGCGCGATAACAAGGCGTATTAATTGATCGCAATTTTTTCCTTTCTACAACAGACGCGGTTTCGCGAGTTGTAATTTCAAGTAGTCTCGAAAATTGGATAAATTGTCCTGTCCTGAGTGGAAGTTTCCTTTCCGCTATCGTATGTATCGTCGTCGCAGTACCATTATTGCAAACGTTATTACAACAACGATCCGTTCAAGGGAGAAAGGACGAGCATAGAATCGTAGAATCGTTGTAGCGCTTCCATAGCAACCGGAATATTAGATGCGAGATTGCTTCGAACGTTCTGTTAGGTTGGCGTATATCGAACAATGTGTATTCTTCTAGGCCGGTTCCCTTTGCCTCGTCTTTGTGCCTCTCTCCCTCCCCTTCTCTTCTCCCCCCCCCGTTCACTGACAAAGTTGCACGGTTTTCGTTATTGCTAATGCAAGAACTCGGCCGTCGTTCCAGACAGATTTGCATAATGCATAAGCGAGCTACGTAACAGCATCGTTTCATGCTATCGTTACCATAAGATGACTGAGACGTGCAGCCTGTTTCCCTTCCGTCGCTCATTATGATGAACTTTAATTAACCCACCTGCGAACGACGGGAGTCGTTCGAGTTGGAAAATAAATACGTGGCGCTGCGTTTTCTTTATTTTTTCTTTTTTTTTTTTTCCACGTGCCTGCGCTGTTGATTCCGCGATTACAATCATTTGCTTTGGCCACGATAAATATCGATTGATGAAACACGCGGGAAAACGTATGAAAGGAACGAAGCGTTCGAGTTTACTATCATTCTGATGAAACGTTGCGACGGAAACAAATGATTTGTTGTCGACTTTTCTTTTTCGGGGGTATTTTTTGGATTTGGTATATTTTCGTCGCGCGAATTCGAGACTCGATGATTATTTTTTATCGAAAGATTTTAGTCCAACCAATGAATGTTGTTAATATATTGCATTTAATGCCTGATCGATCGAGTTTGGTCAAACGTCACGTTTCGTGCGAATGATGTGATATGAATATCGATAACAGGATTTCTATGCGACGCCATTTTACGGTGAAAGTAAGCGGTTTTCTTAGAAGTAACAACGTTTCGTATAATAACAACAACAACAAATGTGTCTACTGTCCAAGAAATGATAGATTTCAAGAAGGATATCTCGTTCGTATCGTAACGTGGACTCTTATCCATTTGAAACTCTTGTCCGATTAAAGATGGTCGTTCGATTTTATTTATAACTTGTACTTCGTTGAAGCTATTGTTATCTTACGTTATCATCCATGTTACGTGTATAAAAAAATATTCTTTGTCACGATATATCTTCAACGATGTAAATCCCAAACGTTTCGTGTAACATTTTAGTCGTAGAAAATAATGGTGATTCGAACAGTGATTTGTCTCGCACGTGGAAATTCGAATTTCGCGATGTCGTGTATTTTTCGTCTGGGACAATGACAATCTGTGCTCATTATTAGCTAAAAATAAACTAAATGAACGAAGATCTTAACTTGAGGTTCAACTTCGCGAGCTGCGACTGATGGATGACACCGTGCGTGTTTATATAGGAGTATGAAACAGAAACCGATATCGATAGCATTTCCGCTCAAGGTAAATTCGATCGTCGTGATCCTATCGGTTTGTGCTCCGCACCGAATATTATGCGTTATGTTATGTAAATTCTTACGTATTCTCCGCTCGTTTTGTCTCGCAATACTTCTTTCTCGCGAAATTCGATGCACAAGCATGTCCATTTCTGTAAATATTAGATCCTGGTGCGTCAAGGTCGGTGCAACGTTCGAAAGTATGAACGAGTCGTCATCGTCATGGCGCTTGTTTCGCATAATTATTTAGGCCACGATTGCTCAAGGCAGTTTGCTTTGCGAGATTTCGGCAACTGTCGTTACGTTGAAAAACACAGGAAAACAATGAGAAATTAATAAAACTGTAAAAGTTTCTTTGCTTCTTGGACATTTTGGAGCGTTAGTTTTTTTTGCACCGAATCCTTGAAATGTACATAAATCCTCTGAATAAGGGTTAAGAATACACACGTTGTTACGATTGTTGCACACGTTCAATTGTATTTTGTAAGCCTAACTTTAAGCATTATTGTTCGACGACAAGACTTAATTGTACGTTATTCATCAAATTATGTTCATTTACGTAACACTCTCTGTATAAATAATATTGTACGTATTCGACTCGCC
>BINPACKER.10120.1
TTTTTTTTTTTTTTTAAATTTTGGAGCGTTAATGGTTAATATTGTATGCCTCGTTATCCCTAATTGTTCTTGAAACTAGCTTTTCTTGAAACTAGCTTGAAAGTAAATAAAATAAACGTGTTAGGTACGTACATCGATGTATTATAATATATTATATATCTTGATAATTAATAAAGAACAAGGCTACGATACGTGACCAGTTAGTGAAGCATTACTGAACCTTGCGTTTATGAGATATATCTTATTATATGGGTGATTCAAGTGTGACGATGAATTAGTATTACCGCTTTCTATGACAGGAAAAATTTAGCCGGCGAGAAAGTACTGATCGATCGTGTCGTTTGACAAGAGGATCTTTTTTTTCCTTTTCTTTCTTTTTTACGAATTATAGAGCCACGTTGATGGTCGTTGCCAGTTTGCTCCTGATGCTTCTACCTTCTAGACAGTTTGAATCTGAATTTCGAAACAGCTTGAAACTTTCCAACGCTGTAAAGATTCGTATCATACCGAACGCAATATGATTTCATATCACTCGAAATTTTTTTTAAACCTCTTGGCTTTGACTTTTCT
>BINPACKER.101216.1
CGGGCTTTCTCTGTTTTACGCCAAGCGGCCAGGCAACCGATTAAAACGCCTTTGTCTCCATTCGTTTCTCACCTATTTTCGCCACCGTCGCCAAGGTTTTTGCTTGCCGTGTAATTAAACTTATATTAGAATCCTTGCTCGGGCAATTGCTCCTAATTGGCAGCAACGATTTGCTGAAGATTGAAAGGCGAGATGGATTATGGAACATCGATTTGACAGACGTGTGCATCGTTTGTTCGCTTTGGTCACGTCACAGATGGATTTACAAATGTCCCTTGGTTAGTCTTGGTAGATCGTCTTTCGACATTCGCAACAGACACATTTGCAAAAAAATGCAGAATTACATGCAACGTGGAGGAACGTGACGTTTTCTGTAACAATTTCATGTTTCTTTTTTTCATCCTTTTTGAAATTATACTCGCTCGGAAATACGAATTCGCGACAGAAATCCAGTTTGGCGGGGTTGTTAACGAATAAATTGACAAAATAACAAATTATACGCGCGTTTCTCGTGCATGTGCTATACATCTTTGATGTAATTGTTAATTAAAACAAGTAAAATGATAACGTGATGATAAACGTTATATATTATTATTAATG
>BINPACKER.10121.1
GGTAAATATAGAACCTGACGTTTATTTAGAAACATCTGAATTAAATGATATGAATTTTGGTAATAAAATTGCATTATTAAGTGGAGATTATTTATTAGCAAATTCTTGTGCTGAATTGGCAAACCTTCGCAATCAAGATATTGTAGAGTTAATGTCGAGCGCTGTAAGAGACTTGGCAGAAGCAGAATTTGTAGGACGTAGAGATAACCAAAATAATCCTTTACCTTCTGTACCACCTGATGATCGCAAGGATTATGCAGTAAAGGAATGGACTCTTAGAAATGTTTTAAGTGCTGGTGCCTTGTTAGGAAAATCATGTAAAGGTACATTGAAATTAGCAGGACACGGCAATGAAATACAAGAACAAGGTTACAATTTTGGAAAACACTTAGCATTAGCTTGGCAAGCTTGCTTGGATTTAAGTCCTTTTATTACAAAAGATCAAAATGTAACATTCAATCTGTGTTCTGCACCAATTATGTTTCATATCGAACATGACCCGTCAATTTTAATAGAAATTGATAAAGGTTTGGAATCTGTGAATAACATAGATTATGTTAAGATTCATAAAATTGTTATGATGGGGCCTGGAGTTGAATTAACAAAACAGTTACAAAAAAGACATTCGCAAAGGGCAATGGAAGTTTTAAGTGTATTTGAAAAAAGTGATGCAAGAACGGCATTATGTAATATTATAGCAGCTATGGCAGACTTTTGAATAACTCAATTAAAAACTAATATATTTTATATAATTGCCCAAAGATCAGTTTCAGGACTCCGTCCCATGTTAAATTTTCAGTTTTAACATATACTCAAACG
>BINPACKER.10122.1
AACCGATGTGTTTCGAGTATTTTATATTTGTATATCATGTGCATTTCATATCCTAAATTTATCAAAAAATGTTTAATAATTAATTATTACTTGGGAGGGAAACCTGTAATTGCAACAGTGCAACTTTTATTCAATATTCGGTATTGAAACACTCGATTGTGTCATATTTCTCAGAAATATGCGCGAGAAGTTCAATTTGCGAGAAAGAAAAAAACATTCGAAGCTTCTGAGCGGCAATATATCTCACTCGAATCGTTTCAATTTGAGACAATGGCGAAACCGGGGCAAGGAGGCGAGGGGGAGATGCGCAACGACTCTCTTAAAATGCATTACCCTTTCAAATCTCCTCGAGACCTGGAATTGAATTTCGCTCTTATCAATTTATTAGTTTGTTTCAACGTCGAATCAGTGATTTCCTGTATCGAAAGAAGCGCGCGAGTGATTGTAACTATTCTAGATATCGATCGAAAATATATGCGAGACTTTGCTCGACGAAGAGGTGCATGTCAGTTTCTGTCTGTGCGAGAGTTTAACACTATGACGCTGATGATGATTCAAATCGCATCTATCTTATGACTTATTTGCGCGCACGGTATACCGAGCAGAAAATTTACGCACAAACGCTGTAACTATTTCGATGGAACGTATTATTAACGACGATTATTAACGTCTCGAGTTCATGCGTATAGTTTATCATGCTGCACTTTGATGATTATTGTAAACGCAAGGGCAAGTGAACTCCGAGACCGAGAACGTTTGTCGATTGATTAAGAATTCGTTGTAAGTACGAGCGTAGTTGTTGATTTTGCTAGATCATAGAGAAAGAATGCAGCTAATGCGACGAAACGTCTCGTCTTATAGTAAGATATATCGTTTGATATATTAATTTGCAATCATTTTTCGTGGAAATCTGTATTTTTGTTTTGTGTATTTTTTTTTAGAGATTAATTTAAAATTAGATCTATCAGATAAATGTCAAAATGATCGATTTATCGTTGTTCACGGAAATTTGATAAATTTGAAGTGGCGCG
>BINPACKER.10123.1
AAGCAATTCAATTTGTACAGATTAGAAAACAAAGTTTATTGGTAAAAATGTAGTTTCTAATATAGATATACAGAATTTTTACATTAAAATACTGTTCACGTGTCGATTTATATTATAAACGGAATCAGGAATGTGTTGTTAAGACAAACAATTGTCATTCTGATTACGAGGAGGTCGAACATCATTATTTCTCTTGACACAATCCACGAGCCAGTGAATTCCTTCATCTATGCCATCCCCGTTCAAAGCCGAAACAGGCATTACCATGCAATCTCTTCTACCTATTAGGTGTGCATTTTGATTAAAAATTGGTTTTACTTCTCTAACACCCATGCAATCAGGCACATCCTGTTTATTTGCTAAGACTAAAAGTGGTACACCTATTAGGTGTTCTGACGAAATGACTCTATCTGTAGTAAAATAGAAATATTTGTTCAGTTACAATTCGGATTATTATAATTTAGCGTACATGCTGTTCCTTTCATACTTTACCAAACGTTTCTTTAGATTCAGATATCTTTTCCCGATCTGATGAGTCAACTATGTAAATAACAGCATGCGATTCTGCGTAATACTTATCCCACAGTGATCGAAGTTCCTCTTGTCCACCAAGATCCCAGAAGTTAAAGCGAACACCAGCTATGTCAATTTTTCCAATATTTAAGCCAACAGTTGTTGTAATTTTACTAGGATTCATACCTTTGTAGTTCTTTGTAAATTTTGTTTTCGCCGCTTCTAAATAAGTCGTTTTCCCTGCATTGTCAAGACCTAATATTAATATAAAGTACTCATCTTTTTGCACAAGATATTTGTACAATCCATGTAAAAGTGTGTACATTTCAAAGTGTGTCTAACTATCGAGAAATTTACGTTTCATATCGTTTTGCATATCATATTTAAAAAATATAATCGTCCGTGACAGATCATTTGTTCTATTTTATACGTAAAGATATAAATGAGAATAAAAATAATGTTGAG
>BINPACKER.10125.1
CGAGTATTAAAAACACCACTTTAGACATGTATGTAATCAGTCTTTTTAGTTCTCTAAAACAGATTTGGATGTTATTGAAAGCAGCATAAATACTATGTTTAGAAAATGAATTTGAAATGTACATTTGATTTATGAATAATATTCCATTAATAAATGACAAAATTACACGAAGCAAGAGTTAATGTCGTAAAGGGATGAACGAAGAAAGATGAACACGACCAGTTTTTCGTTGCATTCAGCTACGCTTTGTTTATTTTTTTCTCTGAATTTTGTTGTTTTCTCACTTGAAAATTATTTTGTAGGTTCTTTTAAACGCTATATATATCACATAACTCGACCCTGAAGCGCACAACCCTCCATATAATATATAATTCAATGGCATGATTTCGCTAGTAATGCTAAATATAGGTATTGCATGGCACGATACATTGCATGAATTATATATCAGACACAAGTAACATGCCTAAAGTTGCTATGCAGTATTGTCATACTTCTTCAAATGTCACTTAATTTAATAGTCGTTTCGAGACGCAACAATATTTTTACTACATCACAATGAAACGATTAGTAACAGACTTCAAACTATTATACATGTACAGGGCACGAATATGACCAGTGATCAACTAGCTTAAATTTTAAAACTTAATCAATGAGATATCTCATGCATGAGATAAAATAACCCTTTCTTTTTATTATACTTGATATTTGTTATACTTTCTTTTTCTTTTTTTTTTTTT
>BINPACKER.10126.1
GGATCGCGTGATCGAGTCGCTCAAGTAAGTCTTCAATTAAACTGTTACGACGTCGCGTAGAACTCGGCCAAACTCTCTGTGTCTTTAGAAATCATTTCCGTAATTTCTTTGGAGCGTAACGATACCTTTTTTTCTCCTTTTTTTTTTTTCTGCATTTACCCTCCAATCATCACTGATTATTCTTCCAATACCGCTTGATATTCCCGGAATTTATTCAAAGCCCTTGTTCAATTTTGCATCGAAGTATTTTAACATTTCAATGGAGTTTCGCGTGCACAATGGAGTTCAAGTATTTTCGCAAATAAAAATTCGATGAATTTAAATGGGGGAGGGGGTGGAGTGTGCCAGGTTATACAGCAGAATTTTATAATTATTACAATGTTAAAATTCACTGTGTCTCGTAAACAAAATAAAACAAGACACGTGCTTTCATGAATATATTTTCATTGTTCTTCGGTGCGTGATTTAATGCACCTGAAATATTGCCTGTATGGACACGTTGTTTCGACTTTATCGCAGACGAGAACTATCGCTGTTTGCGAGATTTATCACTATCGAGAAAGACCAACGATAATTGGTTTATCTTGCAATCGGTCTTCGTGAATTTATCATCTAAAAATGTTCGACTGATAGAAACTAGTCGGAGACACGCGTCGAGAAAATAAGCTCCGTTTCATGCTGTTACATAGCGTCAACATATACCACCGATA
>BINPACKER.10127.1
TCTTTCTCTCTCTCTCTCCCCTTTTTTTGCTTCGTTTTTTCTCTCCCTTTTGTACGCGATCGTAGTTATTGTGTGTAGACGATTCTTTTCGATTTTCGTAATCACGACCTGTGGCGTGTTCTTTCGTCGCGAGCTGGCGAGATATTACAAAATTTATTGTTGAGTAGCTTACAATGGTAAAACGTTACATCGTTAACTTAGTAGCTTATTGCCCGTGCGGTGGCAGTTTGTTTCATTGAACTTTGAACTTCGATCTTGCTGTTCGATCTCATTTAGATTCGCTTTCTTTAAACATCTTTCCGTAAGCTCGAAACGAAACGAAGGGAAAACATTTTAAACGATAGGTATACACGATTTATTATCTAACTACAAAAGAAAGATTAAAAAAAGAAAAGTATGCAGATCTTTTTTTAACGAGCGAATACAATTCATTTTACGGCCTTCAGGCGACGTTGTCTTTATCGTTAGCAATAATGTATCTCTACCGTACGTCTAATGAATTATTTATATCGTACAAGTCTCGAGGTGAAACTCAGGGAAAAATGGAGCTGTTGGTCGCCGTTTAATACGCGGACAGTAATAGGTCAGCGCATCGTTTTTCTTTTTTCTTTTTTTTGGCCATTTTATTGAACTCTGGGTTACTATTAGAATCGAACGACGAAGTGTTAGGATTTCTT
>BINPACKER.101288.1
CGCGCTTCGAGACGAGGCCAGACTGACGTCTCGTTACAAAATTGGCAATTCGGTTGGTACGTAAAAGTTCGTGCCACCGTGTACAACGATCTACAGTGTGATTACACTTTCATGCAAATTCGCATTATACATTATATACTTCGATCTATTTGAATTTCCCCGGGCGACAATATTTTATTCGCATCGTGCGACTTTGTTATTCAAGAAGACACGTACGGGAATTCCGTCCGTGCGACGACGTAAATCGCGACGGCGAACCCTATCTGATCGCGGGAAAATCATCTTAGAATCCGCGCGCATTAATCTTCTCGTTACCTGGCCAAGCGTGCGCGTGTGTATACGTTAAATACGGAAAGAAAGCTATGGCCGGTGAAACGGCTGAGGCGCGTTTCAACTCGCCGACATAAACGACGTCGGTTGTTTGCACAATGAATTAGAGCTTCAGGCTCGCTAATGAACGATCGCAATCGTCCGGGAAGATGTACGCGCGAGCGAAGATGCCCGATCCTCGTCATTCGACGGGACGATACACGCAATTGCAGTTGCGTATCGCGTATCGCGTTGGCCCGTAGTGGCCATTATTGTG
>BINPACKER.10129.1
GCTTTACGAAACTGTTACAGCTTCGTAATTAGAGGCAATCTATTTTGAACAGCGAAGCTTCTATCTTCTTCAGTAACGTTTTTATAAGTATTATTGAAGAAATGAAACACCAGCTCGCTCTACGAAATAAAAATTATTATTAGACTGCGGATGTTTATGCAAACGGATATTTTTTACAGGAAAAGAATAAAAATGCGGGTTGGATAGAAAATTTATTGCGTCGTTTAAATATGCCAAGAATATTTCTTCTTCTAAAAAATATCTATTTTTTTATTTTACACACTTTGCATAATGCGTACGGTTTGCATACTAATGCTTGAAAGTTTTTCATGCAATATTCCCAAAATTTTACACAATAATTCACACCGTTTGAAAAAAAAACAGGAAAAACCTAAAGCAGTATTTGTATTTTGCTAACATATTTTGCGCATTTTACGCGCGCAAGCATCCGCAGTCTAATAAGCATAACAAACACCTTATATTGGATATTTTATACGTTTTCACGTATTATAATTTACGTAATTCCGTGCAATTTTGTAGCTTTACATTTTTTATAAATCATCTGCAGCGTAATAATACACAACGTGGGGACGTTTAAAATTGCAATAACTTTGAAACTCCGTATTTCTTAAATCTTTAATTCTTGTAATTTCCACGTCAGATATACAAATGTACGAAATATGCGAGGATAAATAAATTTATATCGAGTTTACCAAATTCACTTTGTTGAGTGTTAAACGTAGTAGTCAAACATAGAATTGTCAAGTGCTTCGACTTAATAAAGACTTTTTATCCTTCAAATAAATTTAGTCACTGGAAAATAAAAGATACGCGATTTGAGCCTGC
>BINPACKER.1012.1
CGCAGGAATTTCGGTCGTTAGGTTTAATTGCACGCCGACGTGAATAAATTTTCGCGCGTAAGGCCTGCCTTATGATAGTCGTCGACGATTGCACAATCGTCGGCGATTCATTCACGGTCGCCTTTTTTTTTTCTTTTTTTTTTTACAATATACAACAACAACAACGTTCGCTGCCGCTCGTTAATTTGTACAAAATACAATTCTCGTTCGTTGTTCGAGATTTAAAATGATTCGAAAAAACTTCTGCGTGAAAGACAAAAATACAGTAAAAACGCGATTATTAAAAAATGAACGTCAATTTTTTTTTTTTTTTTTTGTTCCCTCGTTCTAGAACATTTCTCTGGCATTCATCTCGTTCTATTATTCTCTTTATTTTTTTTTTTCCAATGGTTTTCCCATTTCCTACACACAGGTCCCTCTCCCCCCCTATTATTATTTATTCAGTTAGAGCCGGCACTATAGCCACTATAGTGCGCGTTTTTTTTTCCCCCTTTCGCTTTTTATCTACATATAAACAGGCGCTTCGCGACGCTGACAGCGGATCCCGATAGCGAGCCGATAAAATCGATTTCTCAGTCGATGAATGAAGTCGCGCGATTATTATTTCTTCGTTATTATACATACAGTAAAGGTACCGCTGATTCTGTCCCCCCCCACTGGACGAGCATATACTTTCTCGTCCCTTTCACCTCTTCGTTTCTTTTTTTCTCCTTCCGCTCTTTTAAAACGGCTAGTTAGTTAGTGTGATTGTTCGCGAAATATTTCTTACGCTAGAGGTCCACAGAAAAATTCGTTGCGATCTAAAATTGATCGTTTCCCTCTCTTTCTCTCTCTATCTCTCGTACTCTTCTCTCGTCGTCGTCGATCGTTTTATCTCGAATCGCTGGTAAATCGAAAGCGACTGAAAGATCGTGGTAACTACGTTATACCCTATAATATTCCTCTTTTTTTTTTTCTTATCAGTTTTAGATCGCATGGCTCGCACACGCGTGCGTACGCATACTTTTCGTGTACATAACACGTCATACAGATATACAGACAGGTGTGCATATATTCGCGTATATATA
>BINPACKER.1012.2
AAAAAAAAAAAAAGAAACAGGATTTTTTTCTAAATCCTGAAGAGAACAGCACAAAGGTATTATATCAATTGTCGTCGAAAAATCATCTGGGACAATAGCATTGCAGGATTAACCTGGCAAACACGTGACAGGGTATCGCAGCCTGACAGCTGCCCATATATACTATATACTATATGTATAGTATTCACTATACAGCTCACTATGCTTTCAGTGTATATCAAGCCCAGTTTGTACCCGCTTTAAATGTTTCCACACGTGCGTTTGTCCACGTGGAATCTCTCATAGTTTGTACATATCATTTAATATACATACATATATATATATAACCAATATAAGTAACATATGGGCCGCCTCGACTCGAGCTTTTCCGCCACTTTCGTGGAGCAATAAAGTCCTGAAGAGAAGGAGGGAGCTCGAGGCGACCGGTTTGACGAGACCAGAGGCTGTCTGTTTTTGCCGGTGGCGCCCTGTAGATTTGGCCCCGTGCCCTTCTATGGACTTCACCTGCAGCGACGGCTCTTGCATATCGAAGAGCTCCGTTTGCGATGGATTCGACGACTGCCCCCGGGCAGAAGACGAGCTTCACTGCGAACGGGAATGCACACCCACCA
>BINPACKER.10130.1
ATGAGGTTATGTTAGTTTCATAAAATTTTTTTGAATTCACATTAATATTAAAAAATAACTTTTTATCATTACACAAAAATATAACTCGATTGAAATCAATTTTTACGATGTGAAAATAAAAGAAACTTCGTCAGTTTATACAAAAACAGTAAAAGATTATTTAATCACGTGTACTTTAAAGTTTAAACAATGTACGTAGTTCATGGAACTTGTTAATCTTCTGGTTTTTCTGGAGGCGGGCCGCAGGGCTGTAACATTTTTTCCATAAGATTGAATCGAACGCGAGCTTTCGCTTCGTTTTCGGCAATAGCGAAGAAATTTAATAGATCGTAATGACCCATGTAAGAACTGCATGAATCACGATGCTGATTAACAAGCCACTCAAATTTGGTTGTGTCGGCATGCCCCGTCCCAATGTACTTTGATTGCAAATGTTCCAATTGACTGTGAATGTTGTATCTTTCCCCCATATTCTAACTTTTTAACGATAAAG
>BINPACKER.10131.1
AAAAAAAAAAAAAAAAAACTAGCGAGTCACGGCTGTTTTACACGAATCACTTTGGTTAATCGGGCTGTCGACTGTCGACGCGTGTTCACCAGAGAAGAAACTACCTGGCGATCGTGTGGTTCACGTGAGTGCCACGTATAAAAAGAGCAACTGTAACCAGTGAGTTGCGTGTTACCATGGACGAAAAATCCACCGTGGACCACGCCTTTCTGTCGCCGTTCCGGTCCGATGAATTTCAACAATATTTTCGGAGGTGTATGCGAGAACGAACGCCCTCTCTTTCGTTATTACCAGCCACTCTGACCGATACGTCCCCGTCATTTTTCATACGCGAAGAATGGGAAGGGCTTGACGCTCGGTTAACCATCGCTTCCGGCTGGACAGTGTCGCATAGACGCTTCCGCTTCCTGTGACCGGCTCGCCGATGCTCGCTCGAAAGTATCGCGAAACAGAATTGCGTCCAGTGACACGTTTCTAACGTGTTACACCGTGCACAAAACACGTTTCGTTTCACGTCACTGTGGATTTAATTTTTTGACGTTTCTCGGGAAAATTGCAGATTTAGAAAAAAAAAAGGAGGAGAGAGGAGAGATGTTGTGAGCCG
>BINPACKER.10132.1
TGCTGTTGTTGTTGCTGCTGTTGGGGTTGAGTTTGTTGTTGTTGAGTGTCTTTTGTTAATGGTGGAGATGTGTCGGGTTTTGTGGTAGGTGATGCTGGTACTGTTCTTGGGGGACCCATACTATCTGGTATATTCGTATTGTGCGGTGCTGGACTACTCTGTGCACTCGCACTAGACTTGTTTCCCGATTTTCCAGGATCAACAGGAGTATGTGGAGCACCGTTGCCTGGCGTATGTGGAGTATGAGGAGTATGTGGACTGTGCAAAGAGCCTGTAAAGCCGCGATTCATGCTATCCATCTGAACAGGACTTGTACCCTCGGATCTAGCAGGAAACTGATTGCTGTTGTCCAAAGTGCCTGGCAAAATTCTGTTTGGCATTTCTGTATTGCTGGCTGTATTTGTGGATAAATTGCCATCCTTCAGACTTGTATTTGGTTGTTTCTGTATAGTCAATTCCTGTCCTTCAAACGTATTAAGATATTGAATCTGTTGAGGACTCGGCACCGGCATCAGATTCGCCTCCTTAACACCCGTTGCATTCACTGCTCCAGTATGTTGCTGCTTTTGCTGGGCTAAGGATTGCAGCGTGCGGCAAAACATACCATCCACTATGTTGTAACATATAACACGATCAATTCACCGCGTAACGTTTTCGAGTACTGAACTTTTAAAATATTTTACGTAATAATTATAATGACCGTTGTTACTTAGTTGTTGTATTAAGATCCTTCGAATGCGACTCAATGTCAAATATCAATATTTTAAGAGGCAATATGATTGATTAAAACAATAAAATAATTACTTTATTACTT
>BINPACKER.10133.1
ATCGGGAGGCAAAACGTTTGTTTACACATTGAACTAGTTTAAACGTGAAATGGCGATAATTTACGCAAAGTTACAGTTATTTCCGTGAAGTAATACTTCTTTTTTAAATACAATTTGAAAAACATAAAAACACATTTCTGACGTTTAGTCGTTAAAAACTGAAACTAAAGAGTATTGAGATAAGCCGTGAATATAAAACATAAGACAGTTCAACTGACGTGCAACTATGTCTGAAGTTACTCCCTTTGAAGATCGCTTACGTCATCTCGAAATTGTGATTCGATAATCGAAGTAATTTCGAACGGTTGCCAGTTACTACGTTTCGTCTTAACGTAGCGGTCATGTTTCCAATTCGGTACGGTTCTTTCAAACGTGCGTTAACAAATATATCGCGGAAATTACATATATTTCATGTACAAATCTGACTCTTACAAAAAGTATGTAATCCACGGTTAATGTAGATTTTCCGCGCGTTCGTGATTTCTAATTTAGTGTCGAACCTATTCGCTTTCGCTTCCACCTCCTCGGTCTGTGCTCGAATGGCGGGAACCAACATCACTGCCAGATACAGACTTCCTAGACTCCGGTGTAGCAGATCTTGCCGATCCGCTAGGGCTGCGACTTCGAGATCCACTCTTCGACCTCGAGCCAGAACGCGATCTGGACCTTGACGCTGATTTAGATTTCGATCGGCTTTTGCTTCTCGATTTACGTCCCCCCTCTGATTGCGAACCACTTCTTGATCCGGATCTTGATCTTGATCGCGAAACTGCTTTCCTGGAGCCACTAGGCGATCTCGATTTCGACCGTGCACTAGCCGCAGAACCCGATCTTGATCGTGCACTAGCTGCGGATGCGGATCTTGATCGTGCGCTAGCCGCGGATCCTGATCTTGATCGTGCACTAGCTGCAGAACCAGATCTTGATCTTGGTTGTGATCCACTTTTCCTCGAGCCGCTGCGCGATCTCGATCGCGATTGACTCTTTCTTGACCCTGATC
>BINPACKER.10134.1
CGCAGAGGGGGCAGAGAGAATGTTGAAGAACGACGACGAGATCGGCGATTACTTCCGCTCGAATTTCCTGGCGCTGCAGAAGACGGTCGGCTCACAGGATATGAAAAGATTCCTGTCGTTGAACGACGATGCGGAAAGGATCGGTTTTCTGCTGCGTTATCCGCTGATGTACGATTTGCCGGTGCTGGCAAATTTCGGCGAAGACGGCGATACGCTGAAGAACAGCGATAAAGCTCTGCAATTGAAAGACATCGGCAACAAGTACTTCGGACGTGGCGAATTTCTCAAAGCGTTGGAGACTTACTCGAACGCGGTTCTACTGGCTCCTCAGAAAGACTTAGGCGTTATATTGGCGAATCGTTCGGCAACGCTTTACCACCTGGAAAAGTACAATTACGGTGTGACAGACGCGGAGGAAGCTTTGCGCGTCGGATACCCGCAACAGCTGCTCTACAAGATTGAAGAAAGACGCGCCAGATGTTTGCTAGGGATGAAAAGGCACGGCGAGGCGGTGCTGGCATTCAGAAACGCTCTGCAAGCGTTGGACACAGCGAAATTGCCATTGGACAAGAAACAGAAGCTCGAAGCTGACATCAGAGTTATGCTCGCTGTGATAGACAAGGGTAGCCAATTGGCGCAAAAGACGCCGAAGATACCTCAACGAGGGAGAACTAGCGAGGAGCCTAAGAGAACAATGCCAAACATCGACGAATGCAATCAATTGTATCCTGCGTGTAGCAAAGCGATCGAAATCCGAGATGAAGGCGGTAATATTGGTAGACACGCCGTTGCTGCTGAAGACATCGAACCTGGCGAGATACTAGCGATAGAAAAACCACATTGCGCAGCCTTGTTGGCCGAATACAGACTCACAAATTGTTACTACTGTCTCACGAAAATATTCGTGCCGATACCAACTGTCTGTGAAACGTGCAACTACATGGCTTACTGCAGTGTTTCCTGCAGAAACAAGGATTCCAAGACTCACGAAAACGAATGCACGATATTACCCAGCCTGTGGGCCTCGAAAACTTCTGTAAACTGTTTCTTAGCCTTGAAGGCGATCACCCAGCGACCCTTTGACGAATTACTGAGACTCAAAGACAAGCTAGGAACGTCGAAGGGTAGAGTCCAGATCTCGGCACATCGGCCTTACCGGGCAGACGACTATGAAACTACCTATGGATTAGTATCTCACGAGGACGAAAGAACGTCGGAGGATATTTTCCATAGAACCTACATAGCCACTTGGCTATTGAGACTTTTAAAAAGAGGCCCCTACTTTCCAGAATCTGTTAAAACGCCAGATACAGCGGAAGCAAAGCCTTCCGATGGCGAATTGTACATAGGAGGTTTGATCCTTCATAATTTAATGATAATACAGTTCAACGCTCACGAAGTAAGTTGTACGATTTTTTTTTTTTTTTTTTGACAACACAGAACCTATTGCAAAAAGCATCGTGGAAGAATGCATATAAGAAAGATTTCGTATGATTTGTTTAATAGAAAGAAATTTAATAATTTTTTAGATTTTTGCTATCCTTTTGTCCCGGGGTGTACGCGTATGCCTTCTCCTTTCGGGAAAAATGAATGAAAGTGAAGCGTCTCAGAGTCGTCATTTGGTCATCGAACTTAGAATCACAATAACTATCACTCCAAACTATGATTATACAATGATTGATATCACTAAATTTTCACCTTCGACCAGGTTCGTCACTAAGACGATCGTTTCAGAACACGATTCGTTCTAATCCTCCAATAATTTTGAATGAAAGTGAAGTGTTTCCTACACTGGTCACTTGGTC
>BINPACKER.10135.1
AAGAAAGAAAGAAAGAAAAAAAACTGGCGTATACAAAAAGGCTGACGTAAAGTCGGAGCGTTGTCGTGTCACTCAACCTCACTGTGTCGCCTTGAATTTTGTTTTCTTTCGAACGTCGTTGTTTGGGAATGAAAATCTCGTTCGCAGCTCGGGCAATCTCGCGGACGTGAGATGATATCAAATTTTCGCGAGCTTCGACATCTTTGTACGAGCAACAACAGCCTCGAGCCTGCCAGCTTCGAAGTGCCAGATCTCTCGATCTCTCGGCCTCGACATTTTTATTTAATTTTCCTAATATTCAAACGACCAACTACCTTCGCAGATTTATTTCATCGCTGGATGATGATATATAAGTAGCCAATTGAACGGAGTAAATTACACTTATCAATTCGTGTGACTTCCGAGTGACTCGATCATCTTGCATTTTAAAATCGTTCGAAACGTATTGCGAGGCGTTGCACAACGGCTCGTTACGAAAAAATCGTCGTCACTTTTCGAATTGTTTCGAATCGATCGAGAGACGCGGAAAGAAAAAAAGAAAAAAAAAAA
>BINPACKER.10136.1
CAAAATAGTACAGTAGAATGTATGCAGATATTCAGAAAAGTATAACAAATCAACTAAATCAATTAAATGTTGGATCATTTGTGAGAACAAGCGTGGCTTATTCATCGTTGAACAAATATTCCATTGTTTTAACAATTCAGTGGTATGCAAAGGGAACAGAGGAAGAGCTCGGATTCGAAGTTTCGTATCCTTTTGTAAAAACGTGAAGTTCTTACAAAATAAACGCATCAAATGTCAGTCAACGCATACTGGCAGATTAACCACGAAGAACATATTGAGCTCGAGAATCGAAGCAAATATCAAGAAAATTACGTACATAACGAGGCAGACTATTCCAACAGTTCGAGTCAATTTAAATTTGCCAATTAGAAGAGACAAGTAAAGTATAGTGAGAGTAGAAAATAACGATATGGAACTGTAAACCAGTCCCTGTGAGTTAATCGTTACATAATGATTGCCAGCTTTTGGGAAAAATGCTGCCTTCAGGAACCAAGGTAATCCAAGACAAAGTAATACGTCGAATACGTTTGAACCTATGGAATTACTTATGCCCATGGCTCCGTGTCCTTGATTTGCAACGATAACACTTGACACAGCCTCCGGGACGCTCATTCCTGCTGCGAGAAATGTTAATCCCATTATGGAATCGGGAATTCTAAATGTATCGCCAATTACAGTGATGACCCATCCAACTATGTACGAAGTAGTTGCTATCCATATTACACACATGATGAATGTAAGAGGATACCAAGATTTCAGTGTGTCTCTTCTACAATCGGGAATCGTGACGAGGAGCACAAAATTTATAGGCCATGTGAGCAACCACCAAATTCTTTCCCACTTCGAATCTGGCCATTTTGTCATGTTTACGATATCACACGATTCATTTTCATCGTTCGACTCCAAAAAGATAATGTCCGTGCTTTTGACCAGGTCATTAGAAAGTAGGGGGCTTGATTCGGAAAGATTTTTGTACTTTCTTCTTGTTTTTGTTGCACATTGGAGGAACCGGTGTATCCTTCGATCGAAACACATTACTAAGATATACAAGACGTACGACATAACGAGAATCATTCCCTCGTACCATTCGATACGGCCGTCTCGTAAAGTTAAAATTAGTAGAAGTACAGTGATTGCATACGCGATAGTGTCTCGCGTTACTGGCCATATTTCTAGATTTAATACCTGATTTGCAAATAAAGCACAACAAGCCGGGACGGCCAATATATTGAAGACAGCAGAACCAACGATCGTGCCGACTCCCAAATCGCCTTCCGTGACAAAAGTACCTACAATATTGATGAACAGTTCTGGACTAGAGCTGGCTGTTGCCATAATTGTTGCCCCCGCGACATCCTCCGTCACGTTGATCTCTGAAAATCGAATACAGGTGTGATAATTGACATCAAAGTCTCTCGGAGACGGCAAACTGATCGATCCCATTGTTTATCAATATCTTCATTACGTAAGCGCGCG
>BINPACKER.10137.1
AGCGGGGTGTCACGCGTGTGTCGATCTACGCGAACGCGAGTCGTGGAAACGAAGCTTGTTTGACTTGAACTCGAGGGCAGGAAAAAACCTCGATGGGAAAAGAGGAAATTCCGCTGTTGCTCGATTTCGAACACGTTGGAACTCGGGCGTGGAAACACACGAAGCGGCGAAGCATAATCTACGCGGTGAAAGCTCGATTCTGGGTATTCTATGTAATAATAATAACAGAGTGGACACAGAATAACAATATCGCATAATTATCATCGTGTTACGTTCGATTATGCAACAATTCGAATACCGCGTTTCGATCGTTTCTCTCTGCTAAGATCCTGACAGGGCGATCCTGCCACGAAAGAATCTTCGATCGTCGATCTTTGAAATACGTTTTCTTCGAGGTAATCGTTAACAATTTCAATCACTTCTTTTTACGTTTCTAAGTAAAGCCGCGGTTATGCTCGAGATATTACATCTTGTATATAAACAGTAACAATCCGTGAACGAAAGGAAAAATCGAAAGACAAAATCTCGAGACAAAGGAAATACGTCAGTACAGTATATCGCTATTTCTTTTTTTCTTTTTCTTTTC
>BINPACKER.101380.1
AGAGAGAGAGAGAGAGAGGTACATGGATGAAAGACGGTCGTCAGCGAGTTTCCGGCGGATTGGAAAAGTCGGTCGTCGCAGGCCACGTAAAACCGACGTGGAACAGCAGCGGCCATCCCTCTTGCCGGCGCGCCGCGTGTGCACACACGTACACAGCTCGACGCCACCGGATGGAAATATAGGCGGTCATCCCCTAAACCAAAGTAACGACAGCCGACGCCGCCGGCGTCCATACGTCTTCTCCCTAAACCGACCAATAAATCCAAGAAATCGATTGCTGATTGAATGGAGCCAAGTAGATTGCCGTTTACTTTCTCTCTTTCACGTCCCGTGACACTCCGGATTCCTTCCTTCGTACATCTTTCTCCACGTTCTCTCCTACCCCTCGCCCCGATCTCTTGGCCGGGCGAGTGGCTCGAGATCGTTCCGCGATTAAACACCCGCGAGATCCACGAGTTTCAGTTTTCCACTTTGCTCGTTTCACTTTGGCGACTTCGGTCGCCCACTTCACGCGTTTGTCGAATTCGACAAGAAGAAGAAGAAGAAGAA
>BINPACKER.10138.1
CGGGGGAGTCTTCGAGACGTCGAGTGTCAATATCAGTTTAGTTTGTCGTCTAAGATTAGAAAATGTCTTGAGACTTTAGCCTGCAGTATGCCTCGCAAACGATCTCCTTAAATGTTACACAGAATACAGAGAGACATTCGTACTCGTGTTTGCATTTCGACTGCAAGGAAAGATAAAATCTCATGGGAATTCAGCTATCAACGACCTTAGAGGCGCGATAACAGAGCTAATTTAGTACGATTGTGTTTGTCGCCAAGTCTCGACTACGCTCGACCAAGAAACGAGCGTAAAAAGTCGATGACCAAGCATTCTTTTTCCTTTTTGTTCTTTCTTTCGTCGTTTTTTTTTCTTTTTGTTGTTCCTTTTCCTTTGCACCTTAACGCACTACAACATTCAGCACGTTAGTTTATCGGCGGAAGTTGGACGCCACTG
>BINPACKER.10139.1
GCTCTTAACATCTTGGATACTTGCTTGGAAAATGTCTTATTTTTAACAATTAATGACTTTTTAAGGAATAACGAGCAACAGCTAAAAAGCTCTTGGTGGTTACTCAGGAAAGCGTCCTTGACAACATGCCAAGGTCAAGATCATTGGAGCAGCCTCCATTAACGTAAATAATTACCGAAAAAAGATAGACTCATATTTTCATGATCTTAAATGCGCGACGAATTAGTGACACTATTTAACAAACTTTAACAGACGAAATGCGATTTAATTCGCGATTTCTATTCAAAATTTCTATTCAGAATCGATAACGTAATTTCGTGAAAAATTTCGTTTTCAGAAGAGAAAATTCTTTTACGAAACATTTGAGAATGCACGAAGAAAAGAAACTGACCGACCTTCTCACGTTTACTTTAAACCTTTACGTCACGGTGTGAATTATTTCCAAAAATACATCGGTAATAAAACTCAGAGGTTCAGGTGATATTTACATCGAAGAATGTCTGGACGAGCGCACTCTCGCTGAAAGACCTCGGTTCGAAGCATCCAAATAATTCGCCTTCGTGATTCGAAATCGTGGCACGAACACCCTGCCGAACTTCCGGAAATTTATCAACTCCTTACACACTCGTTGGTATATTTCACTGTAGAACCGCAGTTCCAAGAGCAGATATCATTCTTGACTGCGCTGAACATCAGTAAACTCGACTACTGATCATTCGCATGT
>BINPACKER.1013.1
TGGTTCTTCCAAAAACTGCGATTTTAATTAAATTTAAATCGCAGTTTTTGGAAGAACCATTTATTTTTTCCAGATTTATACTTTTCTTCAAATTTAACACGTGTTTGAAATCGGATTTTTTTACGTTTCATTGGATCTTTAAGATCTTTAGGTGTTACTTTATCCCAATGTAAATCTACAGTATATCTTGTTGGCATCAAATGATTATAATTCAATACTTTTACAAATGGCTTGATCTTGGATCGTTTATGAATTTTTGCTTTACCCATTCTTTTATGAACTTTACGTGGATATCTGTCAATACCTGCTACCATTGCATGTCCATATTGTTTTTCTGTAGTTCCATCATCATAATTCCGCATAATGATAGCTTTTCTTCCTGCATATCGGCCACTAAGGACCAATACAACTTTACCTGTTTTCATAATCTTCACCATCTTGAGGATATGTCTCACGGCTTTGCACACCGGAAAAAAGGAAGTTAACCTAACTTTTGATCACCTACTTGTCCCGAT
>BINPACKER.10140.1
AAAAGACTCTCGAAATTCATAGCCGAGATGATGTGATACAAAAGGGAATTCACAGAATTTCTAAGCGATGAAAAATGTGATGACGAATGAATTTACATAAGGAATGAAATCCTTCGTGCGCTCTAATGGAATAATAATAGGTAAATGTAATCTAAAATGTAATAAACGTGAAATGTCTGGGCCAGTCAAAATTGGCCTAGTTCTCGTTATCCATGGCCTTAATATCTCTCTTCGGCGTTCAAATGGGCCACCAGCTTTTACAAGCTAATAGAGTTACAAGCTAAGAGTTACAAGCTAAGAGAGAAAGAGAGAGAGAGAGCACGATTCACTTCGTGGTAACGTTGCCACTCTCGCGCACTTATCACAGACAATCGACGACGGGCGTTCGTTATGCCCTCGCCATGCTCGCGGAGTCTTGGTCGGGTTTGGTGGGTAGCGGCCTGTTGGCCATTTTGGCCGCCGGAGTCGACGTTTGAGGTTCCGGTAGTTCCGAGTACAGGTGGGCAGTCGCGTCGGAAGGCTCCGCGTACTCGCAGAGCAACGAGTTGGGCCTTTTCTTGTTGTTCGGCTTCGAACCGCCGAGAATGCTCTCGCCGAGAGCCTTTAGGAAACTCATCGGTCTGCCGGGATTTCTGAAAGGGGTTTCGAACTTTGGGCTGTCCGGAGGCCGGTGGTTCTCAGTCTTCGGATTACCGAACATCTGATTCGAGTGGTCGTTGATCAACAGGTGGTCGTTCACGACGTCCGGTGGCAGTGGTTGTGGCGCTCTTCCAGCCAAGGTCGCCAAAATCGGTTGAGACAGTCGACTGGTACTGGGAACGGTCTCGTCGCCAGGTAGCTCAGCGTACAGATGATTCTGCTCGCTTGGCTTTTGATCGCGTGGCTCCGTATACTCCGTCAGGGGTGGTCTTGGTTGTATCGCGCTCGGCAATAGTTTCTCCAACGACGGTGCTTTCGTACCAACGCTGACGGATGGCTTTGGCGCACCTCTCAGTCTCCTTTGCCTCGGTTGAATCACGTCGTACGCGTTCTCCTCCCTGCCCGATGGTTGCCTGTCGTTGTTACAGCTCTCCTCCACCTTGATCAGATCGTACAGATGCTCGATCATGTCTCTCGCTTGATTGTAGTTGTCGGGATCGTTCAGCCTCTCCCGGAGGTCCCTCAGGTACTCTTCCGTCAACTCCTCGGGCAACGTTTGCGTGGCCTTGTTCTCGGTGTAAGGATACAACCCTTCGGCGTCTTCTTCGTAGTCCTCCGTCACCTCTGCCTGAGTTTCCACGTCCAGGATTCGCGTCTCTGGTTGAAGTCCCGCGTACTCGTGCACGCTCAACCTGGATATCGATCTGGCAGACGTGGCAGCGGTCATTCCGCTACTGGGTGACAGCCAGCTGGCGAGATTCATCAGGTGACCGGACGTTAACTTCGGGCAGACGCCGCTTCGACGCATGTATAGAATCCCAGAGGCGAGGATCACCACTAGCACGACGAACACTGCCACCACACAGATCACAACGATGATTCTCTTCTCGCGTTGCAATTGCTCCGAGTCGCTCATCTCCACGTCGAAGTAACCCTTGTGCCTTGGATAGACGTGCGGGCCGACGCTCGGTGGACTGACGCTTGGCTCCGGCTTGGCAGATGGCTTTTCGCAGACGATGTGAC
>BINPACKER.10141.1
GTCGGTCGGAAATTACGTTCATAAATTAAGCATCGTATTTACATCGAAGCGTTTCTCGGCCCCTGCGGCTCGAATTGCGGTAAAAAAGAAAGACCCCTATTATCGCTTCATGCTCGTTGCGCGAAAATTGCTTCCTACTCTCACCTCACGCATGAGACACGCGTCGAATCGTCGCCGACAACGAACGGAGTCGGAATTCAGGCAAGTGCAACGCCCAGGTTGAATCGCCCGCGACGACAAAAGCCATGCGTCGTCGAATAAAAATTTACCACGTTGTCGCTGAATGGTCAAGTCAAACGTACACCTCTCCCCTCTTGCTGCCGGCAACTGGAGTGGTCGCCGGCATTATGGCGGTCGCCGTAGTGGGTGTCGTGCCTAGGCTGCTGGACAACGACGCATTCGTGCAGGACACGCCGCTGATCTTCCTCGAAGTGTCTTGGACACGATGACTCGGCCTACAGAGGTCGTGATCGATGCTGTTGGTCCTTGGTCGAGCGACGTCCTTGTCGCGCGCTATCAGCCTATCTATGTTCGGAGGTTCGTGGCCATTCGACACCGAGACCGCGCGATTCTCTCTCGGTTGAAGACCCGGCGACTGTGGTAGCGACATGCTCCTGTCCTCTCGGCATTGCACGACCGGTGGTCCTGGCAGCGAGGCCGATCGCCTGCCACGTGGCTCTGTCCTGCTATCTTGAGTGGCAACCGTGGTGACCACGTAACTCAGTTTCTCGGGCTTCATGAGGATCGGAGAGCGATCGTTGTAGCTGTCGAAAGTCGGCGAGTTACCGTTACTGCCCATCGAGCTGGACGTCTCTCCTATCAGTGGAGTGCTTCTGCCTTGTGGGCTTATCAACGGCGTCGAGCGTTCCTCCTGCCCTGTGATGCTACCGCTTCTGCTGTCTCTGCTACTCGACCCCTCTTCCTCAGCGCTGTTCACTTCGGTCAACGTCACCTGATTCGAAATGTTGTTGATTTGACTCAACGTGGGTTTGATCATCGGCGCGGACGTGGTCGTCACAAGGCCCAGTTGCGACAACTGCGACATCGTGACCGGTGTCAGAGTGACGGGGGCGACGAGACCGGCACTGGTCAACGTCGGGGACAGGACAGCCTGCGCCAACGCCGCCGCTCCGGATTTCCCGGACACGGGCGTCCCCTCTGTTTCTTGAATGGGCGAGAGCACCACCTGCACAACTGGCAGATCGGTCGGATAATGGCCGTTGGCCGGTATCACTCCTACCACGCCTGCTCCGATGTTCGCCGCGTTCGTCGCAGACAGAGCTAATCTCTGCTCACGGTCGACCACCTCTTTCGTCACGTCTGGCGTCGGTATGCGGGGTCGATTCTTCAGAGAGACCGGCACCGAGTTCAGCTTCGTCATGGTACCTGTCGAGAAACCAACACGAATTAGACGAATTCACGTTACGCAGTCTTACACGTCTTCGTCAAGATCACAATGTTAAATTATTCCCGGCTAACGAGATG
>BINPACKER.10141.2
CGGCGAACGATATTTCGACGAACGTGAACCGTGCTGTCGACACGCGCTGAGAATTATTATTATTATTATTACATCTATGTTTGCATAGAAATGCCTCGTGTTTTCATTTGTCTCCATTTGTTTCCATTTCGTCGAGTGCGAAGACACGACGTGTGTCCCGTCTTGTCTGTAGTACGTAATTTGCGTAAATCACTTGCCTTGTCGACCCATTCTTTGACTCCGAATGCTCTTACGTCCGACCAGCCTGTCGTAAAGAGACATCTTGAGGTTCGGATTGTTCGTTTGTGGCAAGCCTCCGGTCTCAGGGCTGCTGTAAACGCTGTTGTGGCGATTTCTGGAGAAGAAACCACCGCCGCTGCTGTAAGTGGTCGAGGAGCTACGCACCGAGCCCATTCTGGTTATTTGCCGTTGCAGCCAATTTTTCCTTCGCTCGACCAACGGTGTGTCCACGCTCTCGTAATCGGCGTACATGTCATCCTGGTGGGTCTTGCGATGTTGAACGTGATTGTGAATCTGTGTGCCGAGCATAACGTTCGCGTACAGAGCGTCGCTCTCTTTGACCTTATAATGCTCGGCCGAGCCTTTCGGCTCCTCGCGCCGGTACTGCTCGCTGGCCACCGTGTACGGCAGATCTTTCGGCACGACCTCGTCCCAGTATTGATCTTTCAACAGTTCTGGGTGCTCCTCGTGCATTTCGTCCACGATCATGTATCCAGCCTTGATGTGACGATCAATCAGCCAGTTTAACTCGATGTCGTCGTCGTCCTCGCCGAATGGATTGATCAATACCTCGGCTACTTTCAGCCATCCCACGTAAAAGCAGAACTGGAGGGCTG
>BINPACKER.10142.1
ACTTTGAAATATTGAAAATTACCATCGTAATGCGTGTATCGCTGAGATTAATCTTCTCTCTCGTTAAGAATTTCTCTGTTTACGCGCTCGCCACGAGAATCGAAGGGTGACAGAAACATTTGCCAATTCGAAGTGAAAAAATTCAGAGATATACTGCGACAGCATTTTTATCGCTATTCCTATTAATTTCTTTTTCTTTTTTCTTCGTTGATACGTAATTATCGTTGTACGCTCTGTGCCGTAAGCTCGTCGAAAATTTCCCCAACACACGGCCGATCCTCTGTAAAGTGTCAATCCCGCACACATACACACACACACACACACAAATTGTTGCAGTATGCGTGGACCAAATTAGGTAACTTTTACGTGTCTGTGTCTTTAGCCCATTCTCCTCGTTCACCGCCGTTAACATGTTATTGTCTTATGTATGTACAGCCTGAACCTCTGAATGATACCAACTCGAAGGGACGTACCGCGGAGAAACAGCGAACGAAATTACGATAAACGATTGGATCAGCGACGAGAATCTCGGCCTGGAAATGAAAAATCTGCCTTTACTTGCCGGTGTTGATGTGACCTTGCGAATTGAAATTCTCTCAATCCCCCGAACCTTACAGCACACGAGATTTACCATTTCCATGCCACCGATTAGAATCCCTCGTGGAATCCGGATGCAAGAGACTCATATCACGATTTCTTGGGCACATTTCACGCCGATCACGTAAAAGTGCGCGTCTCTTTTGATGGCTGTTGGCCATCGATTATGATAAAAAAAAATACGCCTGTGTGATAGGCTGAAAATCACAGTGCGACC
>BINPACKER.101437.1
GTCTTATGGAATCCAAAAGATGTGGAACATTAACGTGCATTTACAAGCGAACGGAAAAAGGGCGTCGATGGTATGTAAATACCGGTTGATGCATCTTGTACATGTGAAAAACTGGTTCACCGAGACGTTACAGTCCAACAGATAATATTGAAATTGTACGCGTGTCCACTAAATTGTGGCAGTAGTGTCGGTGAATTAGGCCCTAGATCGGTCGGTAATTTATCTACACATTAGCTTCCTAACAATTGTTAAACAAACAGTTATATATCTTTTAGATAAATATTAGAAAATTCAACATTCTATGTTCATTAATATTTAGCACGATTATTTTTACACATTCCTTATTTCATTTTATTTTAGTCTGAGAGAAAGGATAAAATATGGCACCTGTGGTGTGTGGATGCAGGTCCCTAAATAAGATTGCAAAAGAGAGGTAAATGAGACGACAGAAGAGACGATGCACTTCATAATCATTCTCATTGCCATACGGAAGTTATCTATTCCCCTGAGCGCGAGCATCGAGCCATTACGTTCCATTTAATTAACAATGTAGCGAGCAAGCGTCAATCTCGAAGCGCCTCGTGCAACGATGTAAAACACGCGTTAAAATCAATCATCGTGGGTTCATCCCGGTGAACAACGATTAGCCTGCGGGTGAGCAAACAAATGTTTCCACGATGCGCGTTACATGTCAGGGCAAATAGACTGTACCTTCCGTCACGTAATTCGTGGTCGTGGCGCGC
>BINPACKER.10143.1
CTTTATACATATGTATGTAAAATAATCCTTCGTTCGAAGTTTTTAATAACTTACTTCTCTTATTTTTCTTACGAACATCGCGATCGAAGTTCCCGTTCTCGTAAATTCAATATACGTGTAATTGTATGTATAAATACATGCTTGTACAGATGTATGTGCATGTATGTATGAATGTGCGATAATTGAGTACATATGTACGTATATACACATATGAAACGAAAAAGAACTAGGCCTTATTTTTTACCTGATCTTTAGGCTACTTGATAGAAATTGTAAAATATTAAAATATGGCGGTGTTCCTGTACAGTGCAAAGCTGTTGACAACATTAGAGTGCGGTGTTCATTGAAAGACGTTGAAAGGTATTGACTCACCACACACGAGACACATGGCTTATATATATTATGTATTATTTCACATTATTTTGAGATACATATCTTTTTACCAATTCTTTTACTTCTATATCGGTATGCAGGACGTGTTGTTAACGCATAATTTAGAAATTATTTTTTTATACTGTCGATATCAATTACAGTGGCAAAATTTCAATATTCAAAACTCTCGTCAAAAAGAAAGTAAGAATAATAATTAGAATCGAAAGACTCCGTGCGTGGTGAAATTAAAAAGCACACAATTCCTTTGTAAGAGTCAGATAAGTAGTTTATAATAATCGAAAAAAGATAATTATTTTCGTTTCAAACATTCTGATAAAAAAGTAATGTATCGAGTATACGGATAATAATGTATGCATAAATTTTTGATTGAATACATTTTTATCCCAATTCTGCAAATTTTGTTGAAGTCACGGCGTCTCTGTTTTTGTGGATAATTTTGAAAAATGCTATTTTAAATATATTTACGAAATCACGTATATATAAACACAGACGCACTGTGTGTGTTGTTCAGTTATGCAATATACTGCAATTGTATATTAAACTATGTATCTTATCAAAGATGAGATATGAACAAAGAAAAGAGAGACGCGGTCTTCCGATGCTCGACTATTTGTGACTATAATGAATGATGATAGTGTATTTTATCAAGAAATTGCTAATTTTAAAAGTGTATGTCCATGTATCAAAAGTAAATGTACAGGCAATTTTATTACTCGAGATAATAATTTAATGTTGATATATTTTGCACAAATCATTATTAATATTAATAAACCATTAA
>BINPACKER.10144.1
TCGGTTTCCATCGAATTGGCTCGTAGAATCGAAAGTAAACGGGAAAGGAAGAAAGAAGAAGGTGAACAAAGATCTTAACGAGGAAGAAGCAAAGGGAACTCGAAGGGAAGTAGAACGAAATAGAACCAGAAGAAGATTAGTAATTGTGGATCTTGACGCGTCGCATTATGTTCGAGACTGACGCAAACAACACGAGGCAAAATGAACGAGCCTCGATAGCTGCGTTCTACGCTGGTCGAAGTATTTTTGTCACCGGTGGTACTGGCTTTCTGGGGAAGGTATTGGTCGAGAAGCTCTTGAGATCCTGCCCCGATGTTGAAGAGATATTCATGTTGATGCGACCAAAAGGCGGGCTGTCAATCGACGAGAGGCTGAAGAAAATGTTCGATTTACCGCTGTTCGACAGATTGCGAAAAGAAAGGCCATCGAATTTGAAAAAGTTGATCCCAGTTTACGGCGACGTGAGCATCGAGGGTTTGGCTTTACGGCCAGACGAAAGACAGATCATCGTCGAACGAGTTTCCGTGATTTTTCACGTAGCCGCGAACGTTCGATTCACCGAGGATCTAAAGAGGGACGTACTGTCGAACGTCCGCTCTACCAGGGACGTTTGCATTCTCGCGGGAGCTATGAAAAACTTAGTGGCATTGATGCACGTCAGCACCGCGTACGCTCATGTCGACAAGCCGATAATTGACGAGATTATGTATCCTCCTCTGACCAACTGGAGAGACGCCATACTAATGGTAGAAACCCTGGACGACGAAATCGTGCGAACGTTTACTTTCAAGTACTTGGGTTCGATGCCAAACACGTACACGTTTACCAAGCGACTAGCGGAACAGGTGATAAGCGATTACTCGAAAGACCTGCCCACTATAATTTTTCGACCATCGATAGTGATATCCACGATCGAGGATCCTATATCTGGTTGGTTGGACAACTTCAACGGACCCGTGGGAATGATGGTCGCCGGTGCAAAAGGGATATTACGAGTAATTCGCGTAGAACCGTACATCTGCAACGATTTCCTGCCTGTCGACATAGCCATTAAAATTATGATTACAACCACTTGGAAACGAGGATTAGAAACGATTACCGAAGATCCGAGCATTTACATCTACAATGGCAGCTCGTATCAGATTCACCACATCAACATCAAAGAAATGACCATTCTTGGATTGCAGCTAAACGAAAAGGTGCCATTCGAAAGGATACTCTGGTATCCTCAAGTCATTTTAACGCCAAATCGTGTTCTTCATTACGTGTTGACGTTGTTCATGCACGTTGTACCAGCCTTGATCATCGACGAAATCCTTAAAGTGATTGGTCGCAAACAGATGCTGCTGAAAATTCAGAAAACCATCTACCACAGCGTGACGCAATTGAATTACTTTTTGTGCAACGAGTGGATTATCCACAATTCTAATACATTGGATGCTTTAACGAAGCAAGTCCCACTGGCAGAGCGAGAAATCTTTGGTTACGATTATTCCAAGTTCAACGTGACAGAATTCTTCATGAATTGTTCGATCGGTGCGAAGCGTTATCTCTTGAACGAGGATTTCTCGCGACTGGAGGATACAAGGCGACAGTACAACAGGC
>BINPACKER.10145.1
CGGCGGTGTTTCACACTACGTAATTATGCTCGAAGAAACTTCGAATAAATTGAAAAAATTTTGAAATCGAAATAATCATAACAACAACGTACACATTGTGTGTATACAATTGCCTGACTGAGAAACAAGTGAGCCACACTATAGTGGCGTACCGTTCGAAAAGATGACATATGCGAAAGCCATTATAGCGGCGTTCTTAGTGGTTAAGAGGTTAAAACCATTCTAGTGTTACGTAGCACGATTCACGTTGTTCAGATTTCGTATTCGAGTAGTTTTAGCAGATTTCGATTATTGCGCCATATATCAACATATTGAAGCTTCCTCTCTTAATTACTTTCTTTTGAATTAAACATAAACCACAGAAATTGCATAGATAAGCAAGCTTTTACTTCGTCTACTTTTTTCGAAGTTAGAATGCAACGATGCAACAAATCGGTTTTTCTTTAAATAGCCTTGAAACGGTTGGGACGCGTGAATGAAAAACCATAGAGCGACTCGATGGTGAAAACTCGGTCAATCGTTGACAATCCAAGGGAAGAAAGGGGGGAGTACGGGAAGAAATCGTCATGATCATCGGTTGACGCGTTGGTCGATCGCCAAACACCGATTTTGTCGGACGAAAAAAACGCGTGCATCGCTCGATTTCTCACTCCTTTGTTCGAAATGTTCCTGTCTTTTTTCTCTCCCTTCTTTTTTTTCTTCTTCTGTTGGTCCGTCGATGGTTGCATAAACGTGAGAGACGTGGTTCGTGATCGAGACACTTTTCTCCTTTGCCTCGACCACGATCCACTTCGGCGAGAAAGAGATCCGAGAAAATGGTCGATTTTTAAAAGTGAAAGTCAGGCTTTTGTATCTTTTTCTTTTTAAATGCTGCAACAAATCGCACCGATTTACTTTTCGTCGTGACGAATCAATCAGTCACGCGACTTTCGATGTAAATACGAAGTAACGACGGACGTGCTTATTTAGACGAGGGAGAGCACGACGTGTTCAAGAGTTAAAAGAGACGGTCAGCTCGGGTTCGTCCCGTT
>BINPACKER.10146.1
CGATTATAAGGAAGTCTTTATCTTTTTGGAGTTAAACATTATCAAACCATTGTTAGTCTCGATTTATTTATTTCGAGTCAAGATTCTGCGTCTGATACCAATATCGATTGTTATTTCTGCTCGTGCTCTTTTCTGTATAATAAAAAAAAAAAAAGAAAAATTGAGAAAGAGACGGAGAATAGAACAAAGTGGCAATGACGACGGTGTTGGGTTTTCAGGTACGATGCCCAGCGTGCCGGTCGGTCTTTCTTATCACGAGATGTTCGCCGTGTCGCTCGGCTCGCCGGCGCTGTGGAGATGCCGAGCTTGCGGCAAACAGGTGACCAACCGTTGGCACCACTTCCACATACACACCGCCCAAAGGTCCCTGTGCCCGTATTGTCCGGCCACGTACAGCAGGATCGACACCCTCCGCTCGCACATACGCACCAAGCACCGGGAGATAGTGTTCGCCAAGGGATCGTTATAGAGGACGCTGATTGCCCCGCGAAGGAAGAGGCCGCCGCCGCTTCCGCCTCCTCGTCTCTTCGACGACAGGCCGATCGCGCCATTCTTCGGATTTGGACTCCCCTGACCGAGCGAACACGCAGCTCGATTACCGAACCCCTATCTGCGTGGAGAACGCTTGCAACACTTTTGAAAAACGGGACGCCATTCTTTATTTTTTTTCTTTTTCTCTTTTTGTACACTGTCGCTCCAAGGGAAAGCGAACTTCTGCGAACTGTGCGAAGGGACAGTTAGTCGAGAGTCGGGG
>BINPACKER.101473.1
GCCAAAGATAGAGAGAAAAGAAAGATATTTTTTAAGGTTCTTAAAAAGATTTCATCAGAACAGAAAGCTACCCTTCCGCCCTGCCGCATTCACACGCGCGTTATTATTATTAACAAACTTCTTTATATTCACGGGGACAAATTGCAAGAAGGCGCTGCGAAAGATGGTAGTTAACTCGCATCTTGCCTCGTATTTCATCTCGTACGTATCATCTATTTCGGGGATGATTCGAAAGCCACTGAATCTTTGATGGTCCTCCCGCGTCGTTACTTCGGGCAGGAAACAGAGGTGAAATAGATTTACTACCGTGCCTAGACGTCCCTCCCCGGCTACAAACGATGTCTTAAAGTTCCCTTCCGCGCCTTGCTATTAGCATTCTCTCCCTCTCCGAGAGAAGCCCACCCTCCTTTCTGTCATTGCCTTCCCGCCAACCATCCCGCAGATGTGGAATTTTTACTACATCCCCGCGTGGTGTAGATCCCCGGCCGAGGGTTCGTACGGGGTTGCATTAAAGGCGAGCGCTGTTTAAAGCCGACCTAACCACACCGAGAATAGTCTTCGAACTTCTTCGATACCGGAGCCACCGATCGACTTTTACACCCTGTTTCCGTCGCTCCGATTTCGTGAAATTTCACTGTAATTTCAGAAAAGTTTTATCGACACACCGCGTTCGCGTCTTTGTTCTTCGAATCCAGATGGAATAATTTTTTCCGTTTCGAT
>BINPACKER.101475.1
TGCTATTGAATCATCCGTTTGCGATTAAATGGAGTGAGTCACTCGTTGTCGCTGCCGGTGTTGGTGCCGGAGACCTGCGAGGCCTTCTTGCCGGACTCGTCCACGTCGGAGTACACGAAGTCGGTGTAGTCCGGGTGATCGTAGCCCTCGTCGACCGCGAACTGGAAGGCATCCTTGCGGAACTGCTCCAGCTTGTCGATGTCCTTGGCGTACTTGTCGGCATCCAGGGTGCGCAGCACTTCGGCGACCAGTTCGTAGCGATCCATGTCGTTGACGCGGACCATGTCGTACGGCGTGGTGGTGGAACCCTGCTCCTTGTAACCGTGAACGTTGAAGTTGTCGTGGTTCGGGCGGTCATAGATGATGGAGCGGATGTCGCTGGCATAGGAATGGTAGGCGAACAGCACCGGCTTGTCGGCGGTGAAGAGTTCGGTGAACTCCTCATCCGAAAGGGCCTCGTCATTCTCCTTGGGGGACTGCAGCTTCAGGGTGTCAACCACGTTGACGACCTTGAACTTGATGCCGTACTCCTTGAGCTTGTCGGAAGCGGCCATGATCTCGAGCGTCGGTACATCGCCGGTGCAGGCCAGCACGACCTGGGCCTCGTCGTTGTTCTTGGCAGTGGAGGCCCACTTCCCCTCGGCGGCGCCCTTGTCGAGCTCAGCACGAGCCTCGTCGAGGGTCTGCCACGTCGGAGCGGGCTGC
>BINPACKER.10147.1
GTTTATGTAGTGTGACAAAAAGATATTCTAATGTCAAGAATCTCGCAAATTCGTGTCTGTTCACTCAAAAATAAGAAGTCTAAAACTTTTAATAAATAAATATAAAAATTTTGTTCAATTTTATATTAAAACCCGAATGTGTCACTATAGTGCATTGGCAAAATTTGGATAACGATTGTTCCGTAACGAGGTTCTGTACCTCGTCTGATATAATTTTTCCTTTTTAATTTACGTAGAAATTAAATAGTAGTAGCAAAATGGTTCTCGCTGATTTAGGCCGTAAAATAACATCTGCGCTTCGATCCCTTAGCAATGCAACTGTCATCAATGAGGAAGTTTTAAATTCTATGCTAAAAGAAATATGTGCGGCATTACTTGAATCAGATGTTAATATTAGGCTTGTCAAAAAGCTGAGAGAAAATGTACGTCTGGTAATTGATATTAACGATATAGCTGGTGGCCTTAATAAGAGGAGAATGATACAGAGTGCTGTATTTAAAGAACTTGTAAAGCTCATTGATCCTGGAGTGAAAGCTTATCAGCCAATCAAAGGACGTCCCAATGTAATTATGTTTGTTGGTTTACAAGGTTCAGGCAAAACAACTACTTGTACAAAACTTGCTTATCATTATTTAAAGAAAAATTGGAAGGCTTGTTTAGTTTGTGCTGATACTTTCCGTGCTGGTGCGTATGATCAAATAAAACAAAATGCAACAAAAGCAAGAATTCCATTTTATGGAAGCTACACAGAAGTTGATCCCGTTACAATAGCACAGGATGGCGTGGAAATGTTTAAAAAAGAAGGTTACGAAATTATTATCGTTGACACTAGTGGTAGGCACAAACAGGAGGAGTCTTTGTTCGAGGAGATGCTTCAGGTTGCAAATGCAATTCAACCAGATAATATAATTTTTGTAATGGATGCG
>BINPACKER.10148.1
ACAGGGAAGAGAACAGCCGAGGTGAACGAGTATTCGGCTTTGAAATTGCAACGGGCTTAACTCGAAAACAAGCGCTGTGATTTGTTCCGCGAGTACATTCTATGGAATTGCCAGGTTTTTTGGCCGGTAGCAAAATATGTTTCAAGATCTCCCAAAAGGCAATCGCTACGATTCGCTACGTGATAACAGGCTCTGCGTAACAACGTCTGGCCAATTGCGTTTATTATATTCATTTTGATCCCCTAAATCCCGTAAATATTACAGAGAAAGAAAGAATGAAAAAAAAAAAAAAAGAAAATAATAATAAAAATAAAATAATCCCTGGGTTGGGGATAGAAATAGCATTGAGAAAAAAAAAAAAAAAAGGAGAAGGAAATCCTCGTCCCCGCCGTTCGCGGAATTCGAAATTTACTTTCCCGTGGTCGAGTCGCGATTCCGCCTTTGACGAGGAACGAGTTGAACTCGGCTGATGGATGCAATTTGCGATTTTTAAGACTCCCCGCTGCTCCAACACTTTTCTCCACTCTTTCATTCGACCATGGATAATCGTAATTGATAATGGATAACCCCGTCAGTCGCCTCCCCTGCGTTCCGTAGTTTTCCCTTATTTCTTTTCATTTTTTTCTTTCTTTCTTTCTT
>BINPACKER.10149.1
ACACACACACATACACACACAAAACAATCAGCACACGAAAACACAAATGATAAAAGAGACAGGAGACACGCAACAACACGCGCCAACATACATACACGTCAAAGTCATTGTTTTACGAACTTTCTGTGATAATTATTAACAATCACTAAATACGAGGAAAATCGCTAGTTAGGCAGATGACAGTGAACAAAAAGGGACAAGCTTGTAAATAAAGACGAGGGCGAGGGATGCGACTATGGTTGTTTGCGACTATGGGGTGAGCAGAGAAATACAATAAAAGGGTAGACAAAAAGTTAGGATCGGAACTGCTGAGGAAAGAAACGATCTTGTTATGCGATAATGCGTTATTTACTGTTCCGTGGTTGGTCGACGATCCACAGATCCATCGATCGTCCATGATGTTACACAAGGTCGTTCGAGGAACGAATCGACGACCGAGTAAGCGAACGATTATGAACAAAGAACGAATACGTACCGCGACCTCGACATTGTATGTATGTACGTTGCTCGGTTACCACGAAAAATCTAAGCGCATTGTTATTTTGTATCGTCCCCCTCCCCCCAGCGTTTTTTCTAAATAACGACGACATCGTCGAACACACGATAACGATGGTGATTAATAAAAATCATTTGAAGCACAT
>BINPACKER.1014.1
TTTCGTACCAATAATTCGCCGATTTTCATAGACCCGTGGTAAATAAATCTAGATCGGTCGGTTTATTCGGTTTATTCGGTTTATTCGGTTCTTTGTCGTTTCGATAGGATTATACGCGATCGTGTGGCAAGATTGACGATAGCGAAAACCAGTGTTACGACGAGAAGCGCCATTCTCTCGCAGTGGAACGTGGTAAATTTCTACATTAAGTCGTTCCGAAGCGTGGCACGTTGACGAACCGGCATTCCGATTTCCTTGGAACAAATACGATAAAATTGTACTTTCGTAGATCTCTACTCGTCATATCAGAAATCTAAGTAAATTAATCATCCGGTATAATGGCCCAAGAAGCTGATATTCCTACGTTCAAGTGCGTGCTGGTCGGTGACGGTGGTACCGGAAAAACGACGTTTGTCAAGCGGCATTTGACCGGTGAATTCGAAAAGAAATACGTGGCAACGTTAGGTGTCGAAGTGCACCCTCTGATCTTCCACACGAACCGTGGCCCGATCCGTTTCAACGTTTGGGACACAGCCGGCCAAGAAAAGTTTGGTGGTTTGAGAGACGGATATTACATTCAAGGACAATGTGCCGTCATTATGTTTGACGTTACATCGAGGGTAACGTACAAAAATGTACCCAACTGGCACAGGGATTTAGTTCGTGTTTGTGAAAATATACCTATTGTTCTTTGTGGGAACAAAGTTGACATCAAGGATAGGAAAGTAAAGGCCAAGAGCATCGTCTTTCACAGAAAGAAGAATCTTCAGTACTACGACATCAGTGCAAAGAGCAACTACAATTTTGAGAAACCTTTCCTCTGGTTGGCACGCAAACTGATTGGCGATCCAAATCTCGAGTTTGTAGCAATGCCGGCTCTCCTTCCACCAGAAGTTACAATGGATCCACAATGGCAACAACAGATAGAAAAGGATCTGAAGGAAGCGCAGGAGACAGCGTTACCAGAGGACGATGAAGATCTTTAGTTTGCCACGTCGCGTGTACGATGCGAACAGAGAGGACTAAATCGAGTACGTTGCGTGCACGTGCCTGTGCCTCTCCATAAATCAGAGATTCTTTCTTGAATAGAATTAATAACGTACAAGGATACTTCCGTTTCGTATGTAAACCTGGCAAACGGTGGCAGAGATACTTCGACGGCTTGGCGTTTCTCGAGTTTTGTCTTGGAAGTTGAACGATATCAGGAATTGAGCGTTACGTTTCCGCGCATATCACAAGATCTACGTGCGTGAGAATTGATTGGGCTAACGATTTGTCTAATTTCGTACGAGTAATCGTCGAACTTGAGAAGAGTGAACCGATCTTTGTCGGTTGCAGCATTATATTTATCGTACGCATTAGCCAATATACACATTGTCCCGTCGATATTTTACGCATGATAGATTCAACTCGTTTTTTCCTTTACTTACATATATTAATCGATATTGGTATGCGTGAATATGTTGTGTGAAACGTTGTGTATTTAATGTAACGAATGCATAACTTGCTGATAAAACGAATTATCGATCTGCTTCATTGTACAGTGTCGTCTCAAAGCTGTCGGATTGTTCTTGCTAATTTTGTAACATCATCGTGTACCGAAACATTGTACGCGAGTCGTCTGTACCGGAATGAATGAACGTGCTGTTCCCTAACGCAAGAGAAATTAATTCTGTGAGAAAGAATCTTTCGATACGATCGATACGCTAATATTAGAAAGCAACTGTTTACACACGCGTCTGCATGTGCTCGCCACGCGCGTTCATGTACACTACATACGTGAAATTTTGAGAAATTCTCAAAGTAGTCCAATCTTTACCAATAAATGACACGCAATCTGTACGCTGCTACCTTACACACACACACACACACACAGATGCCAAGTTGCACTTTCGAAGCGAAAATGAAATAACATACATATTAGACTTAAGTTGTTACTTATAGGACAATGAATTTCAATGTATACATACGCTGTATTTTAAATGAAATGTAAAAATCGATTGTAAACGTTAGACGATACGGAAAGAGGCAAACAATCGGTGTGCATTCGTTGTTCAAGCGTCTTTTTTTCATTCGAGGGAGCCGCATTATAGACCCACCGATATATAGTTGCAAAGATTAGTTTCTTCGGTTCAGTCTTCCTACAGCACTACGTAACTTTAAGTGCAGAATTTAATTGCAATTTAATTGCATAGAACAACCCTAAGTTGTTTAGCCGAATTTTTCTATATGTAAAAAAAAGTGAAGAAAAACAAAAAACAAACGATGTAGCGTATATGTCGGTATGTTTCTATATAATATATATAAAAGAAACCGAAAACTGTTTCTCCTAGATTGCAAAATAGCGATTCCGAGCTTTTTATTGTTAACGACCGCTGATAACGCAATAATATCTATCTACGATAGGAAGTTGAGCGATTATGAATTTATCGAAATTTTTTAACGACAAACGTATATATGTATATGTATATTACATGCGCGGCGAGTTCGTATCGTAATATACGTATAACTTTTCCATACAAGTTCCGGCAATCGCGTAAATTTGATTGAAAGTATCGGCTTTCGTGCATCGATGTCGCAAGACGTGCGTTAAAAAAAAAAAAAATTTACAACGTTGATAGAAATAGTTGAACTAGACTTAAGTAAAATTGTCGTATATATATATTTATTCCCGAGATGTTATATATACCTGGATTTCAATTTAATGAAGAAACAAACGTTCAAGCAACGGGAAATATGTTCCTTTAAGTGTATGATGTACAGACGAAATGTTAGCAAATGTAATATTCTTAGTTGTCGAACGTTGTATTGTACGTTTAATTTATTCGCAAATTTATACAAATTTTCACCGGAACTTGTATATCGCGTGCATGTTTGCGTGTATATTTGCTCACAGTTACGACTTCTTCGCGCGTGACGTTCTCTATTTAAAGAAAAAAAAAAGAATTATATATGTATATATATATATATATGTACATATATATATATGTGTGTGTGTATATATGTGTATATATATGTACATATATATACATATATATATATGTAAAGACTT
>BINPACKER.10150.1
AGTGTCAATGTTAGGAAAAAGTTTTGTTCTTTTGTTGTTCTTTCTTTATTGTTCGTTAGTTAAATACGCGACAATCGGTGTAATTTCCTTCATAGTTGACGATTGATCGTGTAATCATCTTTCATCGGTTATCAGTTCTTACTTTAATCACGTTACACGCTTTATACTTCCATTGTTATTAAATACAATGGTACACGAAAGTATCTGAACACTTATCGTAGAAAACTTTTATGTATATATTAAGCGTGTGATATAAAACATCTTGATATTTCATTAACGCTTTCATGGACGCGATTGCACTATCGATTGTACAATTGTCCTGATAATACCTGGTCTTTGAAAATCAATCTGAAAATGTAAATGGAATTTCAAAATGTTTGGGCATGAAGAACATGGATATATTAATTCACAAGAGATCTCTATGAATATCTTCAACAGCTGTTCGTGTCACGTATATATTTTCTGTGTCGTGTACTCACTATATTTCGTATTTTTTTTTTTTCAATATTTCCCTTTCTTTTTTCTTATACCAATTAATTCTTCATAGACCTTGTCCTTTTTGTTGGAACACGGAGCGTCGTTACACGAAGTAACCGGGAAATTACTTCCAAATTCTAAATTCTGCTCGAAACCCGACGCAATTCCTCCCGTGATTGATTTACACCGTGCCCGTCTCCGCGATTTTTCTTTTTTTTTTTTTTTCGACTTGTAATACATACATTCTTGAATTTTGAGATTATTAGTGTTTTCAGTTCTATAGAATGGAAAAATAAGAGACTTGTCTTTCATGATACAATAATAAATTAC
>BINPACKER.10151.1
CGATCGAGTCGCTTTCTATTGACGATAGTACACATAAAGCCCAGGCTTGATTTATAAATTGTTTTTTTCCTGTGGGGGTTCACGTTTGCCAGGGAATCATTGATCGACGATTTTAGAGCCCTCGTTTGCCTTTAAACCATACTCGAGTGGCCATACTCGCGTTACATGCATAGCGCGCGTTTTGTGTCATTGACGTCGATGCCTGGCATTTAATTTCCGCGTCGGTTTCAATTGACAAGCGAAAATTCGACATTTTTCTCGTTGGCCCTTTCAGACCTTCTTGTCCTCCTCGCGGATATTTTTAAATATCTCTCTCTCTCTCTTTTCTTTTTATTCCTCATATATATATATATATATATATACACTGATCTCATGCCAAGATTCCCAAAGGCAAAGAACGAGACTCCAGAATAGACACAGAGAGACAAGAGAAGATCTTCTATTCCCTCGTCAACGAAAATAAAAGGGAAACATATCGTCTTCTAGAAATGCATCGTCTTTGCCTCTGACAAAGTGAATTATCTATCTCTACGAGTAATCTCTACGGTACGTAAAACATGCAGTAAAGTTTAATTTCTTACACGTGTGAATATTTTATACTCGGTGTTTGTTACAACAAGTGCAGTCGGTGACTCAAAAAAAAAATGTAAATTCGTGCGACAGATTGGGAAACTCTGACAGAGAGAGAGTGACAGACAGACAGAGAGAGAGAGAGAGAGAGAGTCGTGTACTGGTGTCGAGAAGCAAAAGTTACGAAAAAATTGGGTGGGGGGCAGCGGGGGGTAGAGATACACGTTGTGGTGTAGAGCTAGTGTGAAACTCGTCGTTTGCAAAACTATTCGCGAATCGAATATGCAGCTCTTTATCTTGTGAGCACTTTTCTCTTGCCATTCGCGTCGTCAAGCTCCTAAACTTAAAGCTTAACTTGACCTTGAGGGAGGGGGGGCTCGTGGCGCGTGTAAAAGGTCACATCGTACGCCGATATACGCGCGTGTGATAATTCAATTGATTAAACATTGATTCTTAAGTTTCGATGTTTATTGGCATGACGTTTGACAGAGGACAGGTGAAAACGTAGGATATTCAAACATAAAATGATAAAAAAGGAAAATCCTTTATTCGCCAATTCTTCTCCTCGAATGATCATTTATTACTACGGCTATGGCCGTAACGTAATAGTTGTTGGCGACTCGAACTGCAGTGTCAGATTTGAGAATTTCTTTCCAAAAAATAATTTCTAAGAAATTTGGATAATTTTAAAAATTACAATGCCTTTTACAAAAAAAAAGAGAGAGATATTAATACTGATATTAAACTATGATCGAACGAATATTGAAAGTTAAAATTAACGCGTGCGCGTTAAATTTCGCAGTTCTTTTCGAAAAGGTCGATTTGCATTGAACGATTTGGAAAAAAGTCTTTTGCGTTAGTTCAAGTTTTCACAGAACATGATCGAGTAGTACTGAAAAACCACACGCAGATTTGGGGAACGCAAAGGATCTTCCTTCGAATTCTCAATTGAAAGGCTCGAAAGTGGAAACGGAAACGAAATGAGAAGAAAAAAAAAAAGAAACAGTATTGCAATGCATGGAAATCGAAGGTGCTCATAATAAACATACGAACTTCCAAATCAAACGAGCGAGTAAAGATACGAAACACGAGTGACCGTGATATTGAAATAATATTCTTTTGTGACCATGTACAGGCTACCTTTTTACTTAGATCTATGCCTTATCAGTACGGATTCGCGCGGTGAACGTATGCATACATAATATGTACATAAAATATTGATCATTACACCCGCTCTATATTAGACTTACTTGCATACGAGAAGTCTTCACCTAAGTAGAAGTAGAGGACGAAGAAGAGAAGAAAGTTCAAACAGATAGACACATAGAAAGTTAGTTAAAGATATCTTTTCTTCATGTTCCGGTGTGTGTACAATAATGTGTTCATGTGTGCACGTACTCGCGGCCACGTATATGTATGATATCGTATACATATATATATATATATA
>BINPACKER.101525.1
GAAAGATCCGGCAAGCATTATCAGGATGCTGGGCAACATGACTTTTTCCATGCAGCTAGGGCACGCTGCAGGTTCGCTTTCGCACGAGGTGAAGGGCAGCTTCGACCAGGGCATTGCATTCGGCAAGAACCCTGCAGGTGGGCTTATTGCGCAAAACGCCATCGAGTATGCCAACTCTCTGAAGATGGAGCAAAGTGAGGTGCTTGCCTATCTGGCCTTGCAGGAAGTGGCACATGCTCGCCTCTTCGCCAATGTGCCTTGGCTGATGCCCCGTTTTGAGGCACTGATCGGCAAGTATGCACGCGGGGTGAACATCGATTTGGATGCCATGGAAGAGCAGCTGCGTGATGCCACGAGCATGGATCCTGAGTCGCTGTCGGGGGCGGTGGATATGACGAAAGTGGCCATACCCGACACGCCTGAGCAGAAGGAAGCATTGGACGCATTGGAAACACTGTTGGCCTTGGTCGAAGGCTGGGTGGATGCCGTAACGTGGAAGGCCGGCATGGCGCACATTGCGCATATTGAACAGCTCCGTGAGATGACCCGTCGACAATGGGCTGCCGGCGGCCCTGCAGAACGTACATTCCAGTCACTGATTGGCTTCGAACTGCGGCCCAGGCGTATGCGTGAGGCAGCCGCACTCTGGGAGAGCATCGGAGACGGCGAAGGAATCGCAGCCCGTGATGCCAAGTGGGGCCACC
>BINPACKER.10152.1
GGAGAAAATTATTATACGAATTCCAATTGTATAATATAAAATCTTGTTTGAATATGAACTCCAATTATATGTATAAATTCTTGTCGGTTGAATTCGCCTATTCGTACCTGATCTCTTATCGTGTGAACGAGAAAATCACTATCAGGGGAGAAAATTATTATACGAACTCCGATTGAACTCTTCTTGATTGAATCCAATGTTTATCTGAACCCAAATTCCTATTATGTGAACGAAAAATCACCAGCAGGGGAGGAGAACTGCCAATTATACGTGTAAATTCTTGTCGGTTGAATCCGCCTATTCGTACCTGAACTCTTATCGTGTGAACAGAAAAATCACTATCAGGAAGGGGAAAATTATTATACGAACTGCAATTGTATAATATAAACTCTTGTTTGAATATGAACTCCAATTATATGTATAAATTCTTGTCGGTTGAATTCGCCTATTCGTACCTGATCTCTTATCGTGTGAACGAGAAAATCACTATCAGGGGAGAAAATTATTATACGAATTCCAATTGTATAATATAAAATCTTGTT
>BINPACKER.10153.1
TTTTTTTTTTTTTTTTTTGAGAATATCTTTCATAGCTCAACATCTCAACTGTTTCGCGTTTTCGTTCTACGATTTTTTTTTTTTACTCTTCGTTTTTAGCTGTTGGAAAAGACCGAGGTGAAACGATCTGGCGAGGAAAGGAGGAGAATTGTTGTTGACAAGAAATGATTATTTTATATATATATATAAGAGAACGTGATCTAGAAATTAATCTCGATTCGAGCAATAACACTGACGTACAAACGTATCATTTCAAAGAACGAAGGGGGGAAAAAAGAGGCTCGAAGAGAGGACGCGTTAGGTTAGACTCGTCTGGAAACGCGAGCCGAAAGATCATGCGCGTCGAGGAGAATGGACGAGAGAATGGCGACATTTATACCTGAGCTAATTATCCCGCGTCACGAGCGGGATCTTTTCTTCTTCGAAACTCGACGACAATAGCTCGGCAGGAGAATCGTGAATACCACAGTCGCGTAACGATGGCTTCTCCTTTCCGCCCTCTCTCTCTCTCTCTC
>BINPACKER.10154.1
AATAACATTTTCTAATAAAATTTCGTTATTTATTTCATGGCCACGCTCATTTTTAAGTGGACTAACAGCTCTATATATATATTCAACTCGCCATAAAAATTCATGCAACAGAGGGTTAACAGAGGGTTAACGTGTTACAAGGGTTAATCTGTATCCCAGATTATAATATATTGAAATTTAGCGTGCTTGTTGTTAAATTGTATCACAAGTTGAAACTCTTTGAAATAAAATAAAATGTTGTATCAAGAGACGGCCCATTATTTTATGGGTAGCCCTGTATATATTGAAGAAAATGACAGACCCCATAGTTATAGTGCTGCGTCGCATACGAGATACAAAAGTATGCGACGACAAGCGGACAGCGATGAGATAATCCTTCGGACGGGGTAAAGAATTTCTCGAGAGATGAAATATGGTCGCGACGCTAGTTGGCAAAGCGAGAGTCCGCCCCTCCCCTCCCCTCCCCCGCGAGTCTTAACCCCGAAACACAGTTTGCACCTGCGACACACTATTTTAGATGTGATTCAGCCGCCGATTCGGCTGACAACTACTCTAATTATTCTTTGACCGCGCGATCTGCGTCGTCACTCACATGTCGAGGACAATCGTTCGGCGACAGGCAACTCGTTCGTAGTTTCGACTTTCGAAAAATGAAAAAAAAGAAAAAAAGAAA
>BINPACKER.10155.1
AGCGAAATGGTTCTGCATCATATGATGGAACATTTAATATGCTAACTGGTAAATCCAATTTACTCGATGTAGGAATAGTCAAAGAATGGAACTTTAATAGCAGAGTAAGTTATTATCCTAAAAATTGTGGAGAAGTGAAAGGAACAAATGGTGATTTGTGGCCACCATTACCTAACAATAAAACTATTACTTTCTTTGTGTCTGATATTTGCACGAGTATGTCAGTAACATATGAAAATACAACCGTTTATGAAGGATTAACAGGAGTTAAATATGTTAGTGATGATACAACACTTGATAATGGTACAAAAGTAGAATCGCGTCTATGTTATTATGAAAGCGAACACATTCCCTCTGGAGTTTTAAATATTTCATTATGCAAATGGGGTGCTCCAGCATTTATTAGTTTACCACACTTTTATTTGGCCGATCCAAGTTATAGAGAAAATATCGACGGAATGAAACCTAATAAAAAAGAACACGAACTTTCAATATCCATAGAACCGAAAACTGGCGTTCCATTGAACGTGCATGCACAGTTACAATTAAATTTGTTGGTGCAACATGACCCTACGATGTCCATGTTTAAAAACATTAAAACGACATTTGTACCCATGTTATGGTTTACTCAAGAAGCTTATTTGACAGCTGATTATGCTCATATAATTAAATTTATCAATATTTTGGAAACTTTGGGTAGCATAACTAGCTATGGCATTGCTTGTATTGGCGTTTTAATTACTTTTATTGGCTTATTCTTATATATTAAACACGGCTTCAGTGGAGAAGAACATCAAGTTTTATTGTCAACTAAATCTAATTAAAATGATGATATTGCTACTCTTA
>BINPACKER.101564.1
GGGGGAAGCAAATTGGCGAGTGGTAATTTTTGTCCAAGTGCAATTAAGCGTCTAACGTGTTGGCTTTATCAGCTTAAAATGTGATAAAAGTGATGGTGATTCGTTTTATTTCAACCTCACACCCTGTCTTCAGGGAGATGTTCGTTCTCTATAACAAACGAAGGTCGAAATCAGCCCGGGCGATAGACGTTAGTTTAGAAGTATTGTACGGACGATATTCTTTGAAAATTGCTCAGGTCAGTAATTTTACAATCTAAAGTTCTCGTTTCGTTCTTACGGGAGGTTACCAATTTTTAGTTACAGTTTGAAACTTTCTTTTCTTCGCCGCTGTACCGTTCGCTTCGACTTGCCAGACACGAATTGAGAACGAAATTTTTATTAATATTACTCTTTCGAGATGATTCACGATTAATTCAACGAATTAGAATATATTTGTACCCATAACTCGTCGCGAATATCTCTGATTATTTCTCTCATTGCTGCACCTTTCAGAATTCTAAAGGACATCGTTTTCGCCATATGTTTGAATTCGTCTTGACGAACAAACAAAATATAGTATTCTATGTAAAAAAG
>BINPACKER.10156.1
AAAAAAAAAAAGAAAAAAGATTCCCGTACGTGGAAATTTCTCGTATGCGCGGCGTACGAATCGACGCGGGATCGCGAACGGCCAGCGGAGCGGGCCTCAACAAAATTAAACAATATATCATTCAACAAATAGAATTTGTAAAAACGCGTCGCCCCGCAGACACGATCGTCCACGATCGCGCATCTTTTCATCATTTCAGGCCGCCACCCGCGTTCTCGTTTCCTACTTGATTGTCTCTTACTTGATAATCGATTATGAGTTGTACGATTGTTCGACGAGCGTCGCGAGATCGTCCCCTCTGACATCGACGAGATCCAATTCCGATAAAAACAAAACAAAAAAAAAGAAA
>BINPACKER.10157.1
GAATTATATTCTCAATTAAATCTTATAATGCCAAATTTTATGAGATACGAGGAATATGGAATTCGATATTGTGCAGGAGAAAAAAACTTCATTTGGTTGGAACTTTAAGGGATTGTCAAATACACAAGAATTGCAATTGCTATTAAAGCGGACTTGCGTAATTCGAAGATTAAAAAATGAGACGTTAAATCAATTACCAACAAAAAAAAGACAAGTTGTTATGCTAAATGAAGATTTGATAAAAGCTGGCACTAAACAAATGAAAGCAATGTCTACGAAATTAAAACGAAATTTAAGTGATATGGAAAGACATCAGACTCTTTTAATGTATTATAACGAATCGAGTATTGCTAAAGAGGGAGCTATATGCGATTATATTTCTAAATTATTCGCACGCAAGCAAAAGTGTATTATATTTGCCCATCATCAAAATGTTATGAATGCTGTTTGTAAAGTTGCAGAATCTATGACTATAAAATTTATTAAAATTGATGGAAAAACAAACGCCGAATATAGAAAATTTCAAATCGATGAATTTCAAAGCTGCGATAATTATATTGCTGCAATATTATCAATTACAGCAGCAAACGCCGGAATTACGCTAACAGCTGCGAAACTTGTTGTTTTTACAGAACTGTTTTGGAATCCTGGAATATTATGCCAAGCAGAAGATAGAGTACACAGAATTGGTCAAGACAACGATGTTATTATTCAATACTTAATTGCGAAACGAACAGCAGACGATTATTTATGGCCTTTGATCAAACAAAAACTGCATGTATTAAACGAAGTTGGATTTGATCAGGGTTTTTCTCTAGAAGATATTGATATTACAGTACAAGCATTAAATTCGAACCAAAGCACTTTAGATGCTTTTGATACTTTTAACAGTATTTCGCAACAAGAGATTGATGAAGAAATAATAGAAAGTAATCAAAATGCAACAAAAAACACTACATTAGAAGATCAATCTTCCACTGAAAAATTTAAAAAATTACTTGATTTAAATGAAGAAGACTTTGAATTTTGCGATTGGG
>BINPACKER.10158.1
AGATTATGTCGACGAATGTTACGAATTGGTTCTTCAACAGATATGTTCTTCCATAATCTCTCAATGTACAGTCTTCGAACGAAAGTGATGTTTCTTACTGAATTTTTACAATCGTAAAAAAATATACATAAAAAAAAAAAAGAAAAAACATATGAAACAAGCTTCTCTGCACTTTTGAATAGATTCTCGATTTACTGAAAAATCGTAGCATTGTAGTGACACGTTCGTTGTATAATACTTGGAAAGGATGTGAAATGATCTCTTTGGTTTTAACTTAACAGTCTCAGTACGACGTACTTTTTCAACGTTTTTACATAGCGATACGAATCTTTCGCGATGCATTATCCTTCTCATTATAAAACCAGTGACGCGAGTTAAAATTAATCTAGCAGCTGTCTATTATTAATTCGATATCCGATATGGATCATCGTATGAATGAACATGTTCAATCACGCAACAGAGATTTTTCAATATTAAAAATACTCGAATCAATGTTTCATTAAATATTTTATATTTTATTTTATTAAATATTTTATCCATCGTGAACGAGATATTACACATCGCGCAGCAAGAAATTCTACAATTGTTGCAAAACTTTGTACGTATCCAACCGATACATTTTTTTCTCACATAACCTCAAAACTAAAGCTGCTGATGTAATCCAATCAATAGTACATTTGACATTAATGGAGCAACGAAGAAAAATATAGCCACAGGATTCACTTTCTTAATTAGACTACCG
>BINPACKER.10159.1
GATTCTCGCCACCAGCGTCGCTACTACCACCGAGGAAAAGGTATTGGCTTCTCCTACCGCGGAGGTGGTTGACAGCTTGAAAATCGCAGTACCATCGCGTACATCGAGTACAGTGCCCGCGAATGCGAAATACATTAGCGTACGTCGCCGGCCTGTCACGATGTTACTCGCGGTGATCGCGCTCCTCTGTGCCGGTAGTAGTGCCGAGGTGTTCACTAACACGTTCCTCGTGAAGATGAGGCAGCCCGCAGAGAGACACGTCGCCGATCGCGTGGCTGCTAGGAACGGATTTGTCAACCTTGGACCGATATTGGGCAGCCAGACGGAATATCACTTCGTGCACAAAGCTCTGCCTCACGCAAGAAGCAAAAGATCCGTGCCTCATACGAGAAGATTGAAGGTGGATCCTTTGGTGCACACGGCGGTGCAGCAGCCCGGATTCAAGAGGGTGAAGAGAGGCTACAAACCTCTGAGCGTGGATAATCTGGTGCCACCTTACCAAATTCAAAATCCGGCGAACCCTGGCAACCGTGATCCATCCGACCCTTACTTCCAGTATCAATGGTACTTGAAGAACACCGGCCAGAACGGCGGCAAACCGAAATTGGACTTGAACGTGAAGGCGGCCTGGGCTCAGGGTGTCACTGGAAAAAACGTAACCACGGCTATAATGGACGACGGGGTCGACTACATGCATCCGGATCTGAAGTACAATTACAACGCCAAAGCTTCTTACGACTTCAGCAGTAACGACCCTTACCCGTATCCTCGATACACCGATGACTGGTTCAATAGCCACGGGACCAGATGCGCCGGCGAGGTTGCAGCTGCCCGGGACAACGACGTTTGCGGCGTGGGCGTAGCTTACGACTCGAAAGTCGCCGGGATCCGAATGTTGGATCAGCCTTACATGACAGACCTGATCGAGGCGAACAGCATGGGACACGAACCTGACCTCATAGACATTTATAGCGCCTCATGGGGACCGACGGACGACGGGAAAACCGTGGACGGGCCGCGAAATGCGACGATGAGGGCCATCGTGCGCGGCGTTAACGAGGGTCGTCGAGGACTAGGTAACATTTACGTGTGGGCTTCCGGCGACGGCGGCGAGGAGGACGACTGCAATTGCGATGGCTACGCGGCAAGTATGTGGACTGTCAGTATTAACAGCGCGATCAACGACGGGCAAAACGCTCATTACGACGAGAGTTGCTCGAGCACCCTGGCCTCGACGTTCAGCAACGGCGCTAAGGATCCCAATATAGGAGTGGCCACAACCGATCTTTACGGCAAATGCACGACGACTCATAGTGGGACGTCAGCGGCTGCACCGGAAGCTGCGGGAGTGTTTGCCCTCGCACTCGAAGCCAATCCGCAATTGACCTGGCGCGACATACAGCACCTGACGGTTCTAACGTCGAAGAGGAACTCGCTGTTCGACGCCAAGGGAAGATTCCACTGGACGATGAACGGTGTTGGCCTCGAATTCAACCACCTCTTCGGCTACGGCGTGTTGGACGCTGGCGCGATGGTCGCCCTGGCGAAAAAATGGAAAACCGTACCGCCGCGATATCACTGCGAGGCTGGCTCCGTGCTCGAAACACAGGAAGTGACGAGCGATCGATCGATCCTGCTGAAAATAAAGACTGATGCCTGCGCCGGCACCGAGTACGCCGTCAACTATCTGGAACACGTGCAGGCCGTCATATCCGTGAACGCTACGCGCCGAGGTGATCTCGAGTTGTTCCTCACTTCTCCCATGGGCACCAGATCGATGATCCTCAGCCGAAGGATAAACGACGACGATCACCGAGACGGCTTTACGAAATGGCCCTTCATGACTACTCACACCTGGGGCGAGTATCCCCAAGGGAACTGGCTGTTGGAGGTGAGCTTCAATACTCAAACACCCCAACACGGATGGATCCGAGAGTGGACTCTGATGCTGCACGGCACCAGAGAGCCACCATACACTGGACTTCCGGCGGCGGACCCGCACTCGAAGCTGGCGATCGTGAAGAAGGCCCACGAGGAACGGTCGTCAGCCATGTAACGATCGCCCCGAGAAATACGACCCGTGAAATACTACGTTCATATCGAGAGATGTTCGTGCGGCTAACTAGTCTTATTGTTTTAACGATCTCATTTTTACGAGACAGGACGACAGGGAACGAAAATTCGAGGGCAACTTGCTACGCTACTACTTTACGCCTACGCTTTCGTAATCGTTCGTTCGTTCGTTGGTCACACACGGTGTTGAGAAGCTACTGAGTATACTACGTTGGGCATTTTGTTCTGAAATTACGCCTCCGTGATGTACTTACGCTGTCCAGTTACGTTCGAGTTTATTTAAACGTGCACGTCTTTTCGAGCGAATATATCATCGCTGTGATAATATCGCGTTGCGATTCGTTTTATAATCGCGTTTTAATTTTTCGTCGTTTTCGCAGCTGTTTGTACCTTGTCGTTGTTGTTTCTTTTTCTTTTTTCTTTTCTTTCCTTTCCGCCTTTGTGACCAACTGTGTGTAGTATTTATTATATATCAGAGGACGTGTTGAGGACTCTCCTCTG
>BINPACKER.1015.1
TGCAAACGTAAAGTTGCGTGTAGAGATAGAAGGGAAGAGATAGAACGTGTGTAAACACGTACGTAAGTACTAAATACTCTTCGTCCGGACCTTCGAAACGCGCGACAAGGAGAAACTGAACGATAGAGAGAGAGAGAGAGAGAGAGGAACATAGTAGAAACGGAAAGCACGTAGAAGAAGTGAGAAGCACATCCTCAAGAGGAAAAAAGCGAAAAAAAAGTTATATAAAAAAAAAAACAAAAAAACTACGTACTTATTTGGCTGGGCCAAAAAAAAGGACCTAGCCTGTGACTGATTCCTAGAGCGTATAATGTAATAATTGTTAATCGGGCGCGCTGCGCGACGAGTCATCGCGATTGCCGGGCGATGAACAGCGGGGATGATCGTTTGGCGCGATAACTGCCACACAGAGAAAGAAAGAGAGAGAGAGACTTCGATTCGATTTCGACGCGTAGCGGTCGTATCTATTTATTAGCGTCGCGATCGACTCATTGATCGGCGTATCGGTGAGCAATCGTACGACGACGCCCGTAAACATAGCCGAACTCTGGCTCTCGGGACTCTCGTTCCGCGGACAAAGTCAAACACGAAGTCGTTCAGGGGAAGCTCGAACTGTAACGCCCGTAACGTCGGCACATTCTTATTTTTCGGTAGCTTCGAAAGAGACTCGAGGGTAAAGGAAGAAACGGCCCCGCAAGAGAGCCCAGGATGACGATCAACGCGTCGTCCATGGTGATCGACTACCTGGTGTTCGTCGGCTGTATCATCGCCTCGTTCGTCATCCCGCTATGGGGCAAGCTACGAGGTCGACGAAAGGAGTCCACCAAGGCGGACTACGTGTTCGCCACCGGGAACGTCTCGATGGGCGCCATGATGTTGTCCATCGCCCGTGGCACCCTCGGTGTCAGATCCTTCCTTGGCTATCCGTCGGAGCTGTATTACAGAGGCAGCGCCATGTGGGAGACCATCTACGGTATGCTGCTCGCGTATCCCATCGTGTGCTTCATCTTCGTCCCGGTGTACTACAGCCTCGGCATCACGTCGGTCTATCAGTACCTAGATATGAGGTTCAACTCGAAGCTAGTCAGATGCCTGGCAAGCTTCTCTTACGTGATACGCAGCCTGTTGAACTTGGCCGTCACGATATTCACACCTTGCGTCGCATTGAAGGCGGTGATTGGCTTGCCGTATTGGGCCAGTATCTTTGGCATCACCTCGATATCCGTCGTTTTCAGCGTTATGGGTGGTTTGAAAGCAGCGATCCTCTCGGACGTTATACAAGGTCTGACGATGATCGGCGTCTCGCTGGTGATAATCACCAAAGGCTCCGCTGATATCGGGCCCGATAAGATTTTAAACGTGACGTATGAACGTGGCCGATTGGATTTCTTCAACACAGATTTGGATCCAACCCTCCGCGTGACGACTCTGTCGGCAACCTTGGGTCAATTATTCATGAGCCTATCCATCTTCGGTTGCCAGCAGAACTTCGTGCAACGATACTGCAGCATGACGAGTCAACGTAAAGTCGTCAAAACCATGTTGGCCAACATACCGATAATCTTCGTCCTGTTCTCCCTGTCGTGGGTGGTTGGCATGGTGATCTTCGCCAACTACGCGGACTGCGACCCCCTCACGCTCGGCTACATCTCGAAATTCGACGAGATCGTGCCGTTCTACGTGGAGGACAAGTTCCTCAACTTTCCCGGCCTGTTGGGCCTGGTGATGGCCACTCTGTTCAACAGCGCGCTCACCTTGGCGGTGTCGAACATCAACTCCCTGGCCACGGTCACGTTCGAGGACTTCCTCGGTCAGATACCCGCGCTCCGAGGCTTGAAGGATAAGCAGCAGCTGCACTTCATCAAGGTGATCAGCGTTATCTACGGCGTGCTGATAATAGGCATCAGTTTCCTCGTGGCCATGCTCTCGGGAGTGATCGAGTCGTCGATGCTGATGACCTCGGCCACATCAGGCCCGCTGCTCGGTGTCTTTCTGCTGGCCATGTTGGTGCCTTGCGCCAACTGGAAAGGCGCCGCCGCTGGGATGATCTTCAGCCACGTGACCACCCTGTGGATAACCTTCGGTCACTTGACCGTCAGCAACATGCAGAACGTGGAGTCGTTGCCTCTGTCGACGGAGAACTGCCAGAACGACACGTTCTCCCCTTGGATCATGCAGCCAGGCCGCTCGATGGTCGCTGCCCTCAACGTCACCGGGGCGAGCCAAAACGGTCTACTGGCGAACGCCGTCGAGGAAACACCTGCCCTAGGCCCTCTCGAGTATTTATACAGCATCACGTACATGTACTACGCGTTCATAGGGAGCGTGTCGACGGTGCTGGTCGGCATAATCGTCAGCCTGTTGACGGCCGATCCGCAGTGCGACATGTACGAGGAGCACCTGCTTCATCCGCTGGCGGTGAAGTTCTCGAGACTGTTGCCGGGAAGGCGGAGATTGTACGCGAGCAGCACGCGGTTGCAGAACGAGCAGAACGCGGCGAACGCGACCGCCTCATCGTCGGTGACCTCGATCGCGAACGGCACGGAAAAGACACTCCAAGGGATCGTCGATGATAATGGGAAGCTTCGCATCGACATCGGTTACGTGGAGAAGCTCAACGCTCTCAAGAACGTCTCGCTCGACGTAACCAACGAGGTTAGCAAGGGTACGAGACTCTGAGAGAGACAGGGAATTCTCTTCGGTGGTTAACGAATTGCCCTTTCGTAGTTGCACTTCAATTTAACGATTCTATGCTAGTATTACATATAGTCAGACTATGATCATGAAAACATCGAATATCATTCGGTATAGTATATTTCCCATTGATCGTCCTGTACCAATCCTCGTGCAGCTACTTTCAGCTACTACTTGAATTTGAATTCAAGCCGAGCAAGTGCGCAATTTTACAGGGTAGACGCTAGTACAAAGTAATGTAGTAGGCACGAACGAGAGAGAGTCTTCGTTGAGCCACGTTACGAAATATATAGTAGGTGTGTATATATATATATATATATATATATATATATATATACATATAGGTATCGCGATCGTATCTTATCTTTAGGCAGAGTAGTTGCGTTAGAAGTGATTCAGAGGAACGATGCGTGTCTCGAGTGTGTCGAGAATAAAAATTCGA
>BINPACKER.10160.1
CCCCCCTTCGTTTTCAACATCGACGATTGACGATAAGAAAGAACTTTTTTAAACTTTTTTAAAAACTACATTTATGCCAAATTTCATCAAAATCGGTGATTCACATTTCGGTATGTTCTCTTGTTAGTGGATAATTTCCCTAGTTCTATGTGTATGTGTGTGAGGCAATTGACATAACAGAAGCTGGCTCCTGTTCATTGCCTCCGATCGAACGAAAATTTTTCCAAGTTGTTCTGGCCACCCAACGAACGAAATCTGTCTTATCCTTGCTTGCTGCTGTGCACATATTACAGCCATAAGTAAATGTGTTTTTCGATACTGTACAAAATTTCATTTCATCCAAGAGTAGATCTACAGTTTCAATCCATAATATAATTTAACAACAAGCGCACTAATACAGGTTGTGCTGTAATAAGTTAAATTATTGTCACTGACAATGGCGGTGTTCATTAAATTTGAAAAGAAAACGACATTACTCATGCGTACGCCTGATATAAACACATTTAACACATTTAAAGCAACGAATTAATTAACATCGAACCAAACATCGCTTACTCGTCGATGAATCGCGACAACCAAATCGCACATTCGTAGCTTGTTCTCAAATTAATGCGTTCGATGTAAATTGAAAAAGATGAAAGCGAAGGGAGCACTTGGTCTTGGGGGGACCATTACAAACATCGATTTGAATCGCCTTTCAAAGAGGACACGGGGTACGAAATGTTCAAGGGGACGAGTCTACAGTGAAGGGGGGGGGAGGGGTGGAAGTTGATGGAAAGGTCGCAACAGCCAATCATTTTAATGGAACGACGTGCTACTTAGCCGTTGTTCGACCAACAGTAGAAAATCCTACGAAGTCCTACGAAGACGATAGAAACGGCGTATTAACAAGCGCGATTTCTTCGTGCCATTTCAATCTGTCGATCTCTCGAAGGAAGAGGACGACAAGAGAAGAAATTGTTCGCCTCGACCGGCTAAAAAATACGAGGGAGAGGAAGGGAGGGATAGATAAAGGAGCGGAAGGCCAAAGAAACAAATAGGTCGAGCGGGGCAGAAAATGGCCAATTTCTAAAATAGCGGATTAGACGTTGAGAGAAACCTCTCCCTCTCTCTCTTTCTGTCTGTCTTCCTCTTCGTCCCTCTTTCCATCGTCTCGGATCCTTTGAGATGCACAGCGAGTAGAAAGTCAAAGAAGCCTATGAAAAGCTCGCCTTATTCGCCCGCCTGTACCCC
>BINPACKER.10161.1
GAAAAACAAAAAAAAGAAAAAATTAAGACATCGATCTTTCAATTTGTAGAGTCTTAAGACGATATATACACGATCGATGATCAAAGTTATATTTCTTTAAATCGAAACTTCCCATTTTCTAGAAATCGACCATAATTGTTTAAGTAATTTCTTCAAATGTTGTCTTAAATTTAAGAACACGTTCGTTGTGAGTGTATCGCCAGAGAATTCGTAGCAACATTCAAGGAAATTTCTCTGTTTGTTCGCAATTATGTCGTCTCTGTTTATAAATCGAATAAAATTGAAAAATATTTTTTTCATCCAGCGTGATCTTCGAAATGAACACACAGATATTCAAGATTATATTTTTGAAATATATTTCATCTTCTACAAAAAAGAAAAAGAAAAGAAAAAGACGAGTCGGCGAGACAACTCGCGAGTCGTTCGAACGAAAATGAAGACACATCATACGTACGTTAAATATGTATTTGTTAACACGATAGTGAATTCTCGACGCTGCTACACGAGTCGACTAATCGACACGCATCGAGATATACCCATAACTCGCAATACACCAGGATCAGACACTAGCAATAGATCGTCCTGTGTTTTTCCTTTTTTTTTTTTTCCTTCGGCGA
>BINPACKER.10162.1
CGGGAGTTTTATGATCCTTACAGTCTCGAAACACATCGAAATGAAGCGAGACAATCGAGGTTTAAAATCTCTCGGTAACGTGTAATATTTCACAAATTCGAGCAATTTTACGAATCCGAATGATTCCAAGAACGAAAAGGCTTTAAAGATACGGAAGCTTTGAAATATTGAAGACTTACTGAAGCACAGAATATTTTGTAATTGTTGAGTACTTGATTCCACAAATACCTGACACGATGTAATCACTTTGTACGCAAACGTTTCATGTTCCCACACATGCCTATTTGACAATTGTTTTTCAGAGTACTTATGTTTAATAAAGGATCATTCACCATCCAGATATATTCTAAGCGCTTTCTCTTTACGTGCATTGTAACGAGACGCAGAGGAAAGTGGTAAAAAAGGTGATACTTCTCGAATTGCGATATCATTGTATTCTTCTTGGGATGATGGTTGTGAAGTTTCCCTGCTATCTCTATATAAGAACAGAGCACCATCCTCAGGATTAAATTCCGCTCCAGCTGTTAATCCAATCCAGTCTTGATCATTCTCAATTCGTATAGTAGGCATATGTACTGAACCTTTTCCTCTTATAATATTTATATATTTTTCAGGTATATCCGATATTAAAGACAACTTTTTCATCATTTCTTCTATAGTTGTCTCATCTAACACGATTTCTTGAGGTGGTCCAAGATGAATTTTTGAAATAAAATTTGTCCAACGTCGAACAAATATAATGACTTGATTGCTGTTGGTAACCGGATCCTTATCAGGTAACTCTTGTACAATCATTTCGAATTGCGAATAATATTGGAAATCTTTAAACTTTTGATGATCTAAAAGTACTTTTGAAGGTGACAAGAAAAACTTTTCCCTTAATCGACATCGTTCGTACGGTATTTCTATGTTATATCTTCTTTTCATTTCTGCAAGAATTTCTTTCTTCGCCTGTCCGACAG
>BINPACKER.10163.1
GCGATAGGTCATGATGTTATTACTAAAGAACCTGAAGATCTTTTAATTTCAGAATGCAAAAAAGTATTGCAGGATGTCACTGCTGATGAATTCCACAGTATTATGGAAGTTCTTGCATGGACTAGATTAGGTTCAACAATTAGTGGTCAGCAAGAATTAGTAGATATTACAATTGAACAAGCTGAATTATCTGAACCATTTAAGCATACTAATATCGAACAATGGAATAGGCTTGTACAATGTATTAAACACGCACTCCCATTCTTTAGCTCTCAAATAGATTCATCGCGATTTGTTTCTTATATTTGTATACAAGTTTTACCGCATCTTTCTTTAATTACTTCACCTGATGGAAGAGATATACAATTGGAGTTATTAAAGCTTCTTGCCGAATTAGCTGTATTTTGTGGAACAATTGATAAGCCAGAAGAAAAAGTACAACAACTTTATAATACTCTCATTACATATATGCCACTACCTCCAGTCACGGAAATAACAGAAGTACCGAAATTACAATTTAGTCACGTTGAATGTCTCATGTATGCTTTCCACAAATTGTGTAAACAAACCCCAGAATTTTTAATGAAGGATCCAGAACAGCTTAAGGAATTTAGACTAAGATTACAGTATTTTGCACGTGGTATTCAAGGTTATATAAAAAAATTACGTGAGGCAATTAGCGGAAAAACGGAAGAAGAATTGAAGTCAGAGGAGAATCAACTAAAAGTTGTTGCTTTGAAAACAACGAATAATATTAATACTTTAATTAAAGATTTGTTTCATTCACCACCTAGTTTTAAAAGTGTCATACATCTTTCATGGAAAACAACAGCTAATGATAAAAAGAATGAAAAACATTCTTCTGCCCAGAAAAGACATACACCCATTACATTTGGAAATGATAGTAATTCAAATAAACGAAGCAAAGAGGATAAAAGCAAAAGAGAATTATATACTCCTCCTAGTGGAAAATACAGTTCAAACATATCATCAAATTATGGTCGAGGTAGATTTAGAGGAAATAGATCAGGTGGTCGAGGTGGTTATAGACCAAGAGGTCGTGGAACATGGAGAAAAAATTTTTACTAATTGTCTAACTGCTTAAATTAACTGATGAAATAATAAAAGCTGCAATAATATAAAAGACTAAATCAGGCCTGT
>BINPACKER.10164.1
AGAAGTGTTTCTGGAGCGGCAGTTTGAGAAAGTCTTTTCTAGATTGAACTCCGATTCGAGAATTGAACGATAAAGGATGACAATCCTTGTCAGATAATAATACACGTGAAAATATGAATTCTTGTCGAAAAGAGCATTCGTACATTACGAAATACGTAATGTAACAAAAATAATAAAGCAACAAGTGATAAAACGAAATCTGTGAAAGTTTACGTAGCAGAATGTCTCACTCGAATTCTTAAACCCCTCAAATTCCTTTATTCGGCAGATTAATTAAAAAGAAATTCTACAAAATTTGCATCTATAAAATCCAGCAATCATTCAAAATTAACTTGGGTTCGTTAACTTGTGGATAGATTTGATATACATTAATTGAAACACGGATATCTTTAGCCTGCTTTGGACGACCCGGCTTACAAATTAAAACCGCTAACACTCGCATACAACAAACGTGTACGAACAGCGCTGGCGAGATGTTCGCAAAAACATTCGCAATCGCTCTCTTTCACGTTGTTTGTAGCAAACTTGCAAACAATTCTTGAAGCTTGGAGAAGTATTTCGCGTACTCGTTCTGTATTAAATGCTTCGGTGCGGAGAACTACGAATTTCGAGAATACATTGGCGACCTTATCCTCGCGTGTGTATTACTCACGCGTTCGCGCAAGGAAACAAAAAGAAAAAAAAAAAAAACGAAAGAAAGGAAAAAAATAGGGTAATCGTTTACGATTTTATCGCGCTGGATGTCTAATTCGGGAGACTGTGGAAACTGGTGGGGCAATTAGACCGAAGGCAAGTCGTTGATTCGAAGGCAAAGCTGCTGACAGATCTGTATTATCCAAGCGAATTTATCTTCGGCACGGCACTCGACGTTTTCGAGTGTCTCAAGCAGTTCACAATCTGCGGGGCTAATTCAAAGATTTAAGGTGTCGCTTATGAAACACTGTGATGCATTCACACGAAGTCACATCTACTTCAAATTGGTAATAACATTGTATCAGCACGGCGGTGTTTGAAATGATGTCGGCGTTTTACTTCCGGCGGAGAGATATTAAACTAAAGAAGGCTGGTGTTCTTCAATTCTTATATTTGAATATGTTGTACCGTTGTTGATGTATAGTGAGCGGACTGACGTACCGAGTCTGAAGGATGGTTCTGATATGTATGCTACAAAAC
>BINPACKER.10165.1
ATAGATAGATAGATAGATAGATAAGGTGATCAGTAATGAATAAATAAGTAAAAAGTAAAAAAGGTGTATGATATATATATATATATAGTATGATAATAAATAGAAGAAGAGGCGAAAATGGTGCGAGTTTCTGAAGCAATCGCGGTGTTTGTCGTATTCACGCTACATCGAGCAAGCTCAATAGAAGAAGATACAGACGCGACAGTCGAAGCTGACGATCTGCTTATAAACGAAGGCGATTTGTTGGAGATCAAGTGCACTGGCCCCGAAAGGATTTCTTTCATTTATCCTAAAGATTTGAACACCGCAACTACCGTAACGCACATGCGAGAAGAAACCGAGAAGAACGGCAGTCATATCTTCATCTTTCGGCATGAAACTGTTCGCGAGGATACAGGATTCTACGGTTGTCCCGGAAATACTTTACAAGTTACCTCACATCCTGACTTTGCAACGTCTAAAAGCATGGTGTATGTTTACGTTCAGTCAAGCGCAAGTCCGTTCGTAAAAGCGGAGAGTTTTGCCTCGAGGCACGCAGCGGTTGGTGGAACAGCTGTAATACCGTGCAGACCAACATCGCCCAATTTCACAGTCGATCTTCTCTTCGACGAGTTTCCGGCGGAGCAAACGAATTTCGATCCGAGGGTTGGTTTTACATTGACGAACGTAACGCTGAAAGACGGTGGCTACTACAAATGCGTTATCATTCAAGCCGATCCACAAGCTGTCCACGATGTCATTTATTTCCTCTCGGTTCATTCCACGCCAGAATTGAGTGCGCCAAAAATTATTGAGGATACTATGCGTCACGTAACGCGAGGCCAAATTCTACGCGTAAACTGCACTATCACCGTTGATGCGGACTTGACTTACAGTTTAATTTGGAATACGCCGCAAACGAACAGCAGAATTAGTACCAACAGTTATTCAACAAAATCCGGCCCAACGGTGAATGCGATCACCGAATTGATTATAGAAGACGTTAGGGACGAGGATGAAGGATGGTACGAATGTATTATCAAGTCCTTTCATGACTCTCGCGAAACAAAAAAATACATCAAGGTTCACGATCCGGAGAACAAGTTTATCAATCTAACAGCCAAGGAAGCCCACAGGCATTATCACCGTCAAGAAGGTGATAATATACAATGGACTGTAAACGTGCATGCCTATCCAGAACCTATCCTTAAATGGTTAAATACGAAAGGCGAGGAAATCATAGGAATAGGGAAATACGAAATAAAATCGGCGCCTAATCATACAACTCTGAAGATTAATCATTTAAATATCGAAGATATGGGAGAATATTCTCTTCAGGCCACCAACCAAGACAAATCCGAAATGTTGAATTTCACGTTAGATGTAATAGTGAAACCTGTGCCAATGTTGAAAGTAGAAGCTTATTACGCTCCTAATCAGACAGTGGAAATACCTTGCGAAGTGGCAGCCTATCCAACGCCAAATATTACCTGGAGTTTCCTCAAGTGTCCCTATTATCCTTCTTACGAAGACGCGGACAACATAGAATTACAGAACGAAACGCAGAGCGGAGTGAACACCAGGTTTCGGTCAACGGTGAGGATGACTATCGAGATGAGCGGCTATCTTACTTGCACCGCGTGTAATCTCATTGGATGCGAATCTCACGTTGAAACTATTTTGGTTTCGGATGGCAGGGCTGGTTTCGGTATAATCGAGCCAACAGACCCAGTGGTTGAAGGTGACGATTTGGAACTGATCTGCGCCGCCTCTATTTACAATTATACGAATAAATTCGAATGGAAATACTCCAGCGGCTCGCCCATCGAGTTGAGTAATAGAATAATGATCGAACAGGCCAAGACACGATTCACTTATCGTTCTATCTTAAAAATAAAAAATGTGACAAAGGAGGACTCGACGATGTATACATGCAGCAATAAGGAAGAAATGGACTATTTCCTTCGAGTACACGATGCATCACCGCCTCAAATGATGGAAACTAATTTGAATGAAACTGAAATCACAATCGACATTAGCACTCAGGGTCGTAAGGAGATAATACTCCAGTGCTTCGTAACTGGAATGCCTAAACCGTTAGTTACTTGGTACAGGAACGACGTACCGTTAAAAGTAGGCGAGCAATTTATGTGCACCCGTCATTACCAGGAGTTGCACATTTATTATCTTCGGGATACTGACAGTGGGATGTATACGTGTAGAGCGAGGAATCGATTGGGATTAGTCCAGGCCCC
>BINPACKER.10166.1
AAGAGAGAGAGAGAGAGAGACACTGATCGAGAAGAGATCGACGACGGACGAGTCCGGACGAGGCGCGTCTTAGTCACTAAAGTTTCCGCGATTATAGGTTAGGCATAGGCAAGAAAAACTTCGAAAAACCTCGAGCGAAAAATTCACTGGAATCGAACAATCGCAGTCGAAGAAGACAGAGACTCTCGCTTTAGATACACGCATACTTGCATCGCACACGACGACTCGTCCCTACGTAAACAACTCTATTCACAACGTTCCACGAATTCGTACGAATTGAAGGAATTCACACGCGGTTCGTTATTTCGACCAACGCCTCGCGAATCAACGGAGAATCCAATCCTCTTTGCCAATAATAAATCAACGGTGGTCGTAGTTTTCACTAGGTAAAGAAAAAAGAAGAAGACGTGACAACGTGACGTTCCGGCGGCGCCCTGTCATGGCGACGTAGATCAAAATTGTAGGACAACGGTTCGCTCGTTCGTCACTAGGGACTTTCGTGATTCGTTTCTTTCTTGTCTTTTCCCCTGTTATTGTCGCCGCGTTTTTCCGCCGCGATTTACCAACCGATGGGAACTATTTTCGGTTTGCTCGTCGAAGTGAGACGCGATTTCGTGTTTCGAAGAAGCGTGCGAAGCGTTGTAACAATGGGGAAAAAAAAGAAAAAAAAGAAATTGGCCAGCTTCGAAGACACGAAAGAAAAAAATGTCCACGCTCTGAAAAACAACGGTACCGATGGAAACCCTTTCACAAAAGGGAATCGCGGCAGAGAAGAATCGAAGAGTGAAAAAATAAACAACGCTTTACGGTGCCAAAAGCTAAAATTGTCCTCGACCCATAATTTTTCTCTTTCTTTCTATCAAAATACACCGTTCATTGCTAGAATAAATTTTCGACCCA
>BINPACKER.10167.1
GGAGGATTATTGCACAGCATTCGAGAGTTCATCGTCGAAGATTGAGCATTGCAAATTGTGATTTCCAATTGTGCGAGACTTCACTGGTTCTATTCTCTATAAAATCTGAGGTCTCTTCGTGTTAGTTAGAGAACAATCTACATTTTTTTCTTTTTTTTTCTTTTATCTGGAAAATATACGCGCGGCAGGCGGTTGCTTCCGTGCAACGGGGAAGGGATAGAATATCGAGCCGGGATCCGAAGGCAGGACCACCGAACGCAACAAGTCCTCGCGCTTCGCAAAAGCTCCTCTCTCCCGTCGAAGAATAAAGTCGGCTCCGCCGCTCTTAAATGCTATCCCTCGCTAGAACCCTCGCTCTAGAACGTCTTCTCTCTCATTTTCCTGGTTTACTCGCGGCAGTTTCGCCTGGTTGTCGATGCGACTTTCAACCTATGCCACGACGACGACGACGACGACGAT
>BINPACKER.10168.1
GAGATCCTGATATGCTCCTTCGGTTTCAGTTTCAAAAATTATTTTTATTTGTGTAGTTGATGATACATCGTTATTACTATCAGCTTAAACTACTTTCTAAACAAGTTTACTTGGAAAACGCTCTAAATGACATAAGTACATATATTCAATAAGTACCTACATCTAAGTATAATACTTCAAATAATTCATTTGAATGTTGCAGCTTCGAGATCCTGATATGCTCCTTCGGTTTCTTTTTCTTAAATCTTCAATAGTCGCAAAGGAATAATTTTAATTTCTTGTGTTTGAATTTGTTAACAATGTATACTTCAAATATTAGAGGGAAATAATAATACATTTTACTTACTCCTGTAGATTTTCAAATATAGCGAAAGCAATTTCAATTCTTTCGACTTAATGTATGAATAAAGTACTTAGAAATTATTTATTTGCAATATATATTACGTTTATGTACACGATCCGATATAAAT
>BINPACKER.10169.1
GACGTGTACTGAAGATTCTTTTTATTAGTGTCTTGGTATTATAATCGTTATATCGTAGAGGTAGTCAGAAAGCTAATGTAAAAATATGTCAATTGATAATGTTATTTGAGATCTCTATTAAAATAGATTTCATACATGATCAATTTTGCGCGACTACAATACGTGCAGTAAATGTTCCATTTCTTGAAATTTACACTTCAATCAGTATCGTATTCAATCGGTATCGTTCTATTATAGAAAAGCATTGAATTCTATATAAGTGACTGCAATGATTTACAAGTATTATCACAATTTTACGCGTAACAACAAAGTATTCAATATTCACAGCATTTACCTTATGCGAATATGAGTAACGTCATTTGATTCTGTTGTTGATAAAATATGTATACTTATAGATGAAACTATTTACAATACTATGATCCTATGATTAGTAAATTTCTGCCATAAGTAATAAAACTAGAGACGTCCAACCAGTGAATGGATGGCTACCTTTTGCTTCTCCGTGAACATCTCCATAATTTTCCCATACGTATCCAGTTTTTTTATATTGTTTAAAGACATTTTGTATTAAATTCTTCCTTAAATTCTGATAAATCTTCCTCGCTTTCTCCTTATACGGACCGTCAACGTTAGAATAGTAATGCGTCGCTCGTACTGTCAAATAATTTAAATTCATCCAAATAGCTCCTCTCCAATAAGGAGCATCGTGCTCGGTATTATGTTTCATGTAAAACGGTGATATCTTCGCGAGTGATCGCAAACCATGCTTGGTCCACAATAGATCGGCATTTGTTAAATCTTGTAATACTTTACCCAACTGCGGAGAATCTGGATCGATGATTTGTAAAATAAATGGGAATAAGGACACATAGCCGAAGGAGGAATCAACATATCTTAGAGTTGGATCTTCCATTACGACTCTTATTGTTTCTGACGGTTGTGCATGTGATTTTGGAGGGGAAGTTACCTTTCGTAAGAGTACTTTGTCTGTATGCAATCCAAAATCGGCATACGTTTGTGTATTTGGCGACCAATGTAATTTATTCAACAAACTATTGTCGGATAAATACCGATAGGTCTCTTGATATTTATTATCAGACTGATTTAACATTTCGCTGATTTGATGCATGATATGAGCGGCAAATGCAATCCAGCAACGTAAATCAACGTGCCTTTCGTCGATATTTGGATGAGAAGCTCTCGGATAATCATCTAAACCAGACGTGAGCGTTTTTGGATTTAATTCTTTGTTAGTTGTTCCATCTCTACCTCGCCACCTGTACGTACTGGGTATATCTCCAGTTTGCGTAGCGTTGAACCAACTGAACCATGTCTGAAGACGAGGATACAAATTATCAAAAAATTGGAAATGCTTTTCTAATGCCTTTCCTTGTTTATGCTTAAGTATGAAATGCAATGTTAAGAAAAATGTAGGCGGATTTGCATTTGTATTCACTTGAGTTACAAACTCTTCTGGAACTTTTGCTAATGCTTCTTGACCCAAAATCATTTCTCTTGGAATCCATCCTTCGACGTTCATTAAATCAAACCAATGATTTATAATGTCCAGTTCAATTTCTAGATCCCAAGCTGATATAAGCAAACCATGAAAACCTTCGTCCCATAGAAATCCTCGTGGAAAAAAGCTTCTACTAGGTACAGCAGTATACAAAGGTGCTTTCCAATAAGGCACAGGACCTTTAGTATATTGACTTTGCACTTGTGAACTTCCATAGAAATAACCTATGGAGCCTATCATATTCGATAAGAGCATTTTGGCAAATTCAATTTCTTCTTCTGCATAACCTTTTGACTTTAATTTAAATACTTTCTCAAACTTGTCATCAAATAATTTTCGGTGCGTTTTTAAAGCACGATCATAATTTTGACCAGTCAGTTTGTCGACTCTGTTAATAAAACTACCAGATTCGTAACTAATTTCAGTTTCAAAAGGAATTTTCCCTGTTATTTGTGTTGCAATAAAATTTGCATCTCTTTTTTTCCCATCTATCGATAGTGGTATTTGATCACCCGCTAGAACTATATATTCTTTTGTTGAACCTTTGTGAAATGCTATCCTAAGATTTTGAAGTACAGTTTCTCTCAAAACATTTAAGCCAGGGGCAACAGTTGCTAGAAAAGAATGTTCTTCTACCGTTCCATGTATCATATTAAGATTTATAATAAATGAACCTAAACCTTGAGTATTCCCCTCTACGCCTGTTAACCGTTTCTCATCCCCAAGATTAGCTTTAATCCATCCTTTAACATTTTCTTCAATGGCAGTGTAGAAAAGTAACGAGATTTCTTCACCATCTCGTATCTTATCTTCAGAGGTTACAGAAATTCTTGCTGTCCAATCTCCACCGTGTTTACCGCCTGGTCTTTTAACGAATGTAGTAGTTAAAATAACTGAATTATCCACTATTTCTTGAACACCAAAATTTCTTCCATCATGTTCCATCCATGCATATCTATCTAATCTATCATTTTGTTCACACCAATGTCTAAGGCCACTTTTGTCCTGACGTAACAAATGTGGAAAATACCACATCAATCCTGTTACTAAAGAATGAGGATCTCTAGTTTTTAGTCCAAAATAGACGCCTGATCGATAGGTACCCCAATATCTGTCTGGAACATCTAATCCAGAGGCTGTGACTAACTTGTTTACATCATATGGAGTATTTACTCTTGTTTCTAAGTATCCCCTGTAACTGAACCAAGTAGCAATGGCGATGCATAAAATTGTAACTGACATGTTCAACATGGACATTTTAAATTTATTTTCTTTCTTCGGAGTAACAGTTTTGGTCTTTAGTTTTGCAAATTTATCATGTATTTTATTTTTTGCCATTCTATGCCCCCTTAACTAACAATGAATATGTTTTATTATAACAATAACGTTGTAAAACAGTG
>BINPACKER.1016.1
CACCCCCACAGGGTCCGCCACCTTCTCAGCAACAGCAACAGCAACAGGGACCTCCGCAGCCACAAGATACCACCACTCACTTTGATGTTCAGCAACTGTTCCGAAGTCAGCCTCAAGGAGCCACGCCACAGCAGTTGCAGCTACTGCAGCAACAACAGCAGCAGCAGCAACAGCAGTATCTGGCTGCCTCGCAAGCCCAGCAGCAACAGCAACAGCAACAACAACAGAACTTTCCCACGGCGCCGTATACCGTGATCAGCGGACAGGAACCGTACGTCGGGGCATTGATAGCCGGTGCGCCTCCTCCAGTGGTGCCACAGTATTATGGAGTCGCGCCGTGGGTTTATCCAGCTGGATTGCTGCCGCAGGCACCTCCTCAAGCTGCCGCCCCGCCGCCACCCAGGCGACCGCTGACACCATCCTCGGCCGCAGCCGCGGCAGCTGCCGCTCAAGACACTGCAAATAATTTGGCCCAGACTGTTCAGGGACAGTATCAGGTGATCCCGGCGTATTACGATCAGAATGGATCCATCGTGATGGGCGGAGTACGGGGATTGAGCTCGGCGGCGACTCCCATGAGATTAGTCAGTCCGGCACCTGTTTTGGTAAATAGAGCTCCGTCACAGCCACCACCGGGACCACCAGCTCCACCACCGCCGAGTCTATATTCTCAACCAACCCCTACGTCTCACAGTAATGCAACGCCCGGTGAATGTTTGGGTCTGGCGGCGTGCAGTGCAGCAGCAGTGGTTGCACAGGCTCAAGCAGTCGCGGTGCAGCAGGCACAGCAGCAAGGATCAGGACTAGCCGCAGGTTTAGCTGCACTAGGATATGGCGGCTCCCCTCTGGGAGCGTTGGGTTCGCCCGCTCAGCTTCAGAGCACAGGTCTAGGCCTCGGCGCTTCATCAACTGCACGAAGAGATTCATTCGATAGGAACACGTCTGCTTTTAGCCCTAGCTTGGAATACAGTCGCGCAAAGTGGCCTCAGAGTTACGGAGCCCTAGGCACGGTAACGGCATCGCCAAGCCCATTAGGATTATCCTTAACACCACCGCCAACTTTGGGTGGGTCTTTAGGTGGTCTCGTCGGTGGTCCCAGTCGAGTATCTGCTGCTCCCGGCGCTGAAGCCAAGTTCCGTGCTAGCGCAGTTCCGGCATTAACAGCAAACGGGGTTTTCGGTTCAAGTAGTTCTCTTTTCCCGAACTTGGTGGGCAAACCTGGCCGCGGTGGTACGACCAGCATCGGCGACAAAAACGCCGGTGGACGGTCCCGCTTGTTGGAGGACTTTAGAAATAATCGATTCCCGAGTCTTCAGCTACGTGATCTGGCCAATCATATAGTCGAATTCAGTCAAGATCAGCACGGTTCCCGTTTTATTCAGCAGAAATTAGAACGTGCCTCCGCCAGCGAAAAGCAGCTTGTGTTCCAAGAGATCCTTACCTCTGCTTATTCATTGATGACCGATGTTTTCGGAAATTATGTTATTCAGAAGTTCTTTGAATTCGGTACGCCGGAACAAAAATCCACCCTTGCCCAAAAGGTTCGAGGACACGTACTGCCCTTGGCACTGCAGATGTACGGTTGTAGAGTGATTCAGAAAGCTCTCGAATCGATCGGACCGGAACAACAGCAAGAAATCGTTCGAGAACTGGACGGTCACGTATTGAAATGCGTTAAAGATCAAAATGGAAATCACGTTGTGCAAAAGTGTATCGAATGCGTAGAACCACGAGCACTGCAGTTCGTAATCGGAGCTTTTGCTGGTCAGGTGTATTCCTTGAGTACTCATCCTTATGGGTGCAGAGTGATCCAACGTATTCTCGAGCACTGTACCCCTGAACAAACTCAGGGCATTCTTCAAGAATTACATGCTGCTACTGATCAGCTCATTCAAGATCAGTATGGTAATTACGTGATCCAGCATGTGCTCGAACATGGAAAGCCGGAAGATAAAGCGCAGTTGATTAGCAGTGTTAGGGGTAAAGTACTTACTCTTTCTCAACATAAATTTGCAAGCAATGTCGTTGAAAAATGTGTGACCCATGCCACAAGACAAGAGCGTGCTGTACTCATTGAAGAAGTATGCGGATTTAACGACAAGTAAGTTTCGTAACGTACGTTTATGACTGATATAAACTTCAATATTTGACAAGATTTGTTTCCAATATTTCCTTTTTGTAATTTTATTTATACACCTCGCTTGTATTTGTTACTAATCGCATACTGTTTTACTTGTTATGAAATAGCGCATTAAACGTCATGATGAAGGATCAGTATGCCAACTACGTGGTTCAGAAAATGATCGATGTAGCAGAACCTGCACAACGGAAAGTATTGATGCACAAGATCCGCCCACATTTAAGTAGCTTGCGCAAGTACACCTACGGCAAGCACATCATTGTCAAGTTAGAGAAATTTTTCATGAAAACTGCATCCGCAATGGGGGTGGCAACACCTGCTGGTGCTTCGAGTGGTGGAGGTGATCTTGGTCCTATCGGACCGCCTGCTTCTGCTGCTGGTCCAGTGTCTACACCAGCTCAGCAGCCAACGCAGGTTTTATAAGCGTATGATTTCGGAAAGTAACAGCTTGAGGATCTTTGTACGTTTAAGGAAACACGTACCAAGACCTACGTAACATTTATGCAACGTATCGCCATTGAATTTTTAATGGACGAGAAAAGGAAAAAGAATGCATTTCGATGGTGCCGTCTGTCACGTTGTCTTTTCTTGAAGCTATAGCTATAAAGCTGAAAGAAAAAAAGAAAAAAAAAATATGGGTTTGGATGACGCTACCAAGGGCATTTTTTTAACGCATCTCGATCAAACGACCGGCGCCGGTCGTCACACGGAGCCGCCCTCTTCTCTTAGATTTAATAAGAATGACCGATTCCCCCCCGCCGCCCTCCTCTTTCCGACGGTCCACTCTCGCAAGCGTCGTGTATATCTCGAAGAAAAAAAAAAAAAAAAAAGGAGGAGGAGAAACGCGAGATGACACACACCGCGATCATGTTCGCGATGACCTCTTTGACCTTTTTTTATCCTTCCATTTCTTATCGCGTGCCTTTGCTGTACCGACCGTATGTATCGAGAGGGGGGAAAAAGCTTATGGCAGTTAGTTCGCGTACGAAAAGGAAAGAGACACGGCGTTTATTTACCACGAGGGAAAGTCGAGCCGAGAGAAGAGAAAAAAAAAGAAAAAAAAGAGAAAGAAAGAAAAAAGAGACAAACAGAAAGAAAGATTCGTACGCGAGAGAAATGAGGGAAATCGGTGCTTCACCGTGTTAAGAAGGGACAGTCTTCAGGAAAGTGGTTCAGGGGGGAGAGTCTCTGTCGTTCAGTCTCTGCCCCTCTGAGAACGGATACACGGGGCACGACGAGAAGGGCGGC
>BINPACKER.10170.1
GCGGCGAGGTGACGAACAACAGAAGGCAAAGAGAGGAACGAAACACCGGTGTGTTTACCGGTGGTACGCGCGAGCACGTACTGATAAAGCAGGGTTTCGCCGTCACCTGAGAACGCGAAACAACCTCTCCCGTTGGATCGCGTACACCCGTTGCTGTATAAATTACACACCCACGCCTTTCGTCCACGCCAACACGCACGATCACGTGCATTAATCACGTCAGCCAGAAACTGGTAACCATCGACGTCCGTCGAAAACTCCGATGTTATTATTAACCCGTATATAACCGAGTTGAAAGCGTCTCGAAGAGTACAGAAGAGTACCTTTCTTATCGATTGCGTAGCAGCGAGCTTGAATTAAACAGAAACAGTGATTGAGAATTGCAAAAAATCAATTAACTTCGCGCTCTCGCTTCTCGAGATCTCTCTGCGGAGATTGATTAATTTTCTAATTCACCGCGGCGAAATAACAAATGGCGCAAAGTTTCGTCGCAAGCGAATCATCGATCAGCAGATTAGCAGAAGAATAACGATTCTTCTAATAGTTTATATTATAGTTTCTTGCGCGGTTGCAGAAAGAAATCAGGTACGCACGTCGGTTTATTACCCGTCCGCGATGAATTTACATGAGAACGTGTTACATGCTAATAAACCCTTAACAACGTTAAATCTAATCTCGGGTATATTCTCTCCATCGTGCCCTAAAAAGTTCAACTCTCTTCGGGAGAGAGGTCGAATTATTAAATTGAATTCGAGGTCGAGAACAGCCAGATTGACGAAGAAAATTTGAGAGCGGAAAGACTCGAGAAAATAAACAAAATTCTTCGAGAGAGAGAGAGAGAGA
>BINPACKER.10171.1
ATCGTGTCTGAATGGATGGGATATTTTCTCTTGTTCGAGGGTATGTTGGACACAGTGATTTACGCAAGGGATAATTATTTAACTCCCGGTGGAATACTTCTTCCTAATAGATGTACACTCAGTATTGTGGGAAGTGGAGATACAAGAAGATATGTTGAACTTATTGATTATTGGTCAAATGTGTACGGTTTTAAAATGAGTTGTATGAAAGCGGAGGTTGTACGTGAGCCGAGCATAGAAATTTGTAACGCCGACGAATTAATAACGAGCACTGTTGAAATTCAAGCGTTCGATTTATACAAAGTTACGAAAGATTGCGTAAACTTCTCGTCACCTTTCGAACTTAAAGTAAAGAAGACTGGATCACTGACCGCAATTGTTGGCTATTTTGATATCTTCTTTGACTTGGACAATCCAATTTATTTTAGCACGGGACCTTGCTCGCCTCCAACACATTGGAAACAAACAGTATTTTCGTTGAGTGAACCTATTAGCATTACCGAAGGGGAAATATTACGTGGTAAATTAGTCTGTCGTAGACACGTCCGAGACATTCGAGGACTTATGATTACAATTCATATTAAGAATATGAGCCAAGTTTATTATTTAGAGTAATCGCTTTGAGAACTATTTAGTAGACGTAAGTGCCAAAAAAGGAAAAAAAAGATAAAAATCAAATAAAAATATAGGGTCCATAACAGCTTGCTGACTATAAAACTCTGTTGACGACTATCATTAAAAATTAAATAGTAGATGCGAAAAAAACGTAGGAAAAATCGTTCGATACCCGTATTTTTTACGATATTGCGATTTACATTTTAAACCCTTTTAAAGACCGTAGAAATTATATAACTCGGTATAGATACCGAAAGCTTCGTCTTCTGCAATGATGAGGGTAGATATAAACAATTTTTATAGAATTTTTTTATTTTATTAAAATTTCTTTTATATAGCCAAAGATTATGTTGATCGTTTTTTTATAAATTATCTTACATAAGCACAGTGCACATTCTTTCTACAGGACATCGTCGTAATTAATGCGAACTTTATAGTAGACATTGTTTACGATTTGTGCCTTTTTCACGATTTACATATGTAATTGACCATAAAGTTAATATTTTGAAAGATTAAGTAGTTCCGAGATAAAAGTGATATGGTAATGTTTCATTTTACAATTCCGTCGAATTATGAAAACAGTTTTCACGATAGTGATAAAAGAGATATTTAAGTATGTAACCTGGTTGCACAAATATTTTATTGAGTCAAACAATGATTACGGTCAGCTTTAAATTTAAAATATGATACTCCTTTGGATGCATGTATTTGAAAAAAAAAATCAAGTTTTATCAGTGCACCCGGGATTCTTGTTACGCTTTCATTATACAAACAACGATTTCGAATTCGCTCAAGTTAAATATAATCCAGCAGTCCTATAAATAACTCCGACAAATAAATTAAAAAGGAAATATGCATGCTTTTTACTGGCATATCTTCTTCCGTCGCGATACTGTGTATCTTGAATTTTAATAATTGATAATGAAATCGTCCAGAATTTATTTAAAAATACAAATATTTTTGCCAGCTTTCTTGCATGTACTATCGTAGAATAAGTATTCATTTTCATCTCATTAACGGTTAATTATTAAATATAAATACTTATTCTACGATAGTACAT
>BINPACKER.10173.1
TGGACGAATTGTGAAACAAATTTGGTTAAATTTAAATCGTGATATTTTAATGATCTTAAACATTGCACCACTTGCAACATTGCAACTTTAATGATATATACGTTATTATTTTAATAATATATACGTTCTAATAAAATATTTCGATGGAAGATCGATCCTCATTAATTATGAGTTGTTATGTTTTGCAGTTGGATCAATCGGTCACAGTAAAAATTGATAATTTATTCGGATATCCTAATCTATTCCTTGATTATTTGTTAAGATGTACCGACCTAATATTGAACAATCTCCAAAATATAACTATCGCTTTGGACGTAAAGTGAGCTTTGTAATTTGCATTTATATATCGTCTATTTGCCAGTGACTAGACGTCACTTGAACCGGCGGATTCTCCCTTAATTCATTTAAAAAATTACATATGTTTTTATAATACCGCGGTTGACACCACGTTTCATTGTGCGTACCTCCCGAAATTGAAAGTATCTTTTTACACGGACTTTTGCAATTCTTGTAAAGTTCCTGCATCATACGCGGAGGCACTAACGTATCTGCTAAACCAGAAATAAATAACGTAGGCACCGTTATTGACCGTACCTTGAGGATGGACAAATACTTATTTTTATATAAAAAAAGAGGTAAATATTGTAAACATTTTAATCCAAAAAGTAATGCGGCCATATCGGGGATACTAGTAAAAGTGTTCTCAAGTATAAGACACCAAATTCTTTGCGAATTCTCTGGCTTTGTAGCTAAATTAATAGCGACAGCACCACCTAATGATCTACCAAATACAATTATCTCATTCGTATTTATATCAGTTCTACTAGATAAATAATCAATTCCTGCACGAGCATCCATGTATAAACCATCTTCAGACGGTGAACCCTGTGACAAACCGTAGCCTCTATATTCCAACATCAAAATGTTACATTGGATAGTATGGTACAATCCAACCGCGTTCTTTAGTCTATGTCCCACATTGCCAGCATTCCCATGAAGAAACAACAATGTAGGCACCTTTTTTGCTTTGTCCTCTGGCTGTGAAATGAAGAACATGTGTAACATTGTACCGTCCCCTGATCTAATGTAAATGCTTTGATACGGTAAATTGAATATCGACGGTGCAGGTACATATATCCGAGAATTAGCTGGAGACTCTGGACGATATACAAGTTGATCTTCTCTGTGATATAATATACCTGTGGTGGCGAAACAAAGTAGAAAGAAAGCAGAAACTCCACCGTACAACCAGTACAGAAGAAAACAGGCAAGTATGTAAGTCCCAGAGAAAGCCCAACATCTCATAGCTATGCTTCCTAATAAACGGATGAGTTTACTGCGTGCGAGCTTCATACAAAACGACATGATTGCTACGCGATCTTTCAAAAAAATTGACTGACAATCATCTAAACCACTTTTACATTCACCAAAGCGTGTAACGTTATGCATATTCTCGACTTCGTCATGATGTTCCACTGAATCAACATCTCAGCCCCATCA
>BINPACKER.10174.1
GGTTGAACTGTTAGAAATGGAGGAGGCTATGAAATCTTTGAACGTGACTTGGAATCACGTCAATGGTCATGTCGGAGTTTATGGTAATGAAATGGCTGATCAATTAGCACGGGCAGGATGTTTAAAATAAAAAATATTTACGTAAACGTTTTTACATGTTATTTAATAAAGAGTTCTTAATTATTTATGATATTTTTCAAATACAATACGCGTCGTATCTTTGTTATTATTCTACTTATTGTTATGAAATAACGTAGATTTCAGCGGCAATACTTATAGATTTGACGAAAAATAATATAAAATCACTGAGGTGTTTGTAACATTAACTTGTAGCTACGTCAGATATTTCTTCTCCATTATCGGCACTTTGATTCTCTGTTGATCGAGGGCATATTTGCTTCAGAAGTATGTATATATCCTCTGGTGATATTTGGAGCGCCAATAGTTCCAATATGATACATTGGTGAATGTCATACTTATTACATTTAAGTAAATACACGATGCATTTGATATTGAAATACGAATATTTATGACATATATATTATGTACATTAACGGTACATTTGATACGATCATTTATAAGTTCCAACTCGTGTAAATTTACCGATAAACTCCTGGAACTGCCGAAATCCCTGCCAATTCTGCCAGTGCTATCAATTCAGCTTGATGAGCTTGTGGAAATGTCATTCTAACAACCAAAGTTTGTATACTAAAAGAAATAAATATTCAACGCACAATTATCACGCTAAAATTTCCTATGCTTAGAAAATTAGTTAGTGTCGGTCATTCAGATACAAAGTAGAATAACTCTGTAACATAAAAATACACAGGCGAGGTACAGATATAAACACAGCGAGGCAT
>BINPACKER.10175.1
GCAAGCGTTGCACACCGGCTCGCCGTTGTTGTTCCGTCGCCAGAGGGTCGTGTTGCTGGTCTTGCAATTGGCGCACTGAACCCCCGTCCTTCGTACACCCGTCGGGGCAACGGGTTGCTTCGGTTTGCCGCATCTCATGGTCATTGCCGGCCTCATGTTCACTCCGTTCATCTTGTTGTAGATGCAATTGTGGCAGTAGCAACGGCCAGTTTCGTCCCTTCGCCAGGCGTTGGTGGGGATTCCGCAGCCAAAGCACTCCTTCGGATCGGCGACGATCGTCCCGTCGAAGGCGGCGGCCTCCTCGCCGCCGGTGAGCGGCAGATTCGACCACGGTGAGGGGACGGGGGTGGTGGTGCCGCCGGTCGAGACGCTGTACGCGCCGCCGCTGTACAGCTGTATGTTGGCCGCGTCGCCGACGGAGATGGCCGTCACGTTCTGATAGCCGGAGACGCAGTCGAATGCCGCCGCCGCCGGTGCTGGTCGG
>BINPACKER.10176.1
TTTTTTTTTTTATTTTTGATTTTTGGTTTGGTTTGTCGTGTGTTTCTTCCGAACCGTTCTATTTTTGAGATAGAAATTGTACTTAAGTCAGTCAAGCGGTGTGCATCAAATGACGACAGAAGGAAACAACGCCCAAGCCGACGTCCGACAAGAACTGCGACTTCCCGCGATATTTATCCCAGCCGTGCTGTTTTCATCTGCTGTTCAAGCAGCTCAGACTCACTGGGAGAGGTTCCGAACTCACGGATGGAATGTGGCCGGGAATCGACTCCATCAGCGGATACCACTGCGTCAGCGGTTTCCTCGGATTCTCCAGCATTTTCAGCCACTGTTCGCGCCCGATGCCGATGAAATCGGCGCCGATCGCCGTGCAGCCCATTAATTCGTTCGACCCGATTCTGTCGTAATCGATTACTTTTACTATGAGACTGACGTCCTCGATGTTTTCCGCTGGCACGTCGAACACCAGGATCTCGTTGTACACCGGGAACAGCGTGTTCTTCTTCACAGAGGTCTTCTTCTTTTTGATTCGCCTGTCCTGGCACAGCAGGTACACCTTCACGTACGGGTCTGACGATCCTGTTATATCCATGGCTTTCAAGTTTCTCGCTTTAATTACGGTCACTGTTAGCCGGCCGGCAGTTGGTAGGTAGCACAGCGACAGCATCAATTTTCCCAGGTCCACTTTGTCCTGCATAGCGCACAGAATGTCCATCGTGTACTCAATCTCTTGTTCGAGGTCGGTGCAATCCAATAACTCCTTGAGCACCACTTGCCCGATTAAATCGTTCCGGGAGAATCGATCGAAGTCGTAGACGGAAAACTGGAGATACTGTTCCCTCAGTTCTTCATACGACACACTGAATATGAACGTCTCGTTGAACACGGGGTTCAGGTTCTTTCGATGTACTTTCGTTTGGTACTTCTTTTTCCGATCTGGTAAAAGATACACTTTGACGTACGGATCGCTGCTACCTGTCACATCCTTCACTGGTAACTCTCGGGCTTCTAGAATTTTAACCACAAGGCCCTCCATCTCCTTGTCGTAGCGCAGAGCGAAGTGCAGCTTGCCAGCGTACTCCATTTCCGTAGTGCTGGAACTCTCCGCGTCCTCCTCCTTCTTGTAAAGTTCCGGCTTGATCAAACCAAGACTGGAATCGCTACGATTCTCCAGGCTACAGATGCTGAACTTAATCGGTAGATCGAGACGATGGGAGAGTTGCCTCTGGAAGCTCTGGTGTCTCATCGGCACAATGGGTAAGGTTGTCTGGCGCAATACCTTTTTGCTATCCTTTTGCTCTTGAACGTACTCGTGAGTGATTGGCTCTGATTGGAGATCCGGCAGGGAATGACTGATGCGTATAGCATTCTGCTGCGATAAGTCGCTCTCGGCGTCTTCTTCCTTCATGTGCCGTCTCACCCTCATTAACCATCGCCAGGTAGAGGAGCATTGGAAGCTCACGGCGGCTAACAGCAATAGAGCCATCAGCGCTACTCCCGTTCCAACCAGCAGCTGATACGGGAACGTTTCCGTCCATTCTTCGGCATGACCTTGCACGGAGTAATTGGCTTCCTCGCTAGGAACGACAACTTCCTCGAGAACGCTCTCCGAAGCGGTCTTAACGACGCCCATGTCCGCCTTTGGCTTCGTGTTTTCCCCTTAGCTCCGCACACGCTTCGTCGATGTTTACGTGGTCGGCGTGGTACACGCTGTAAGCGGATGCGATGAAGTGAGGATGTCCGACGAGAGGCGATTACCTCGGCTTCGGATCGTGCCGCGTTGTCTACCGTTGCC
>BINPACKER.10177.1
TTTTTTTTTTTTTTTTATTTAATGTACGAACGAAGCTTACCCGGAGGAAAGGAAGTATTCCTTGTTCACACAGTTTCGCAAGCAGTCAGGTATGCGACCAACGATAGCTCTTCGTATTTCACTGGCTGCCATCTCACGAAGTTCGGTGCAGCTTGCATCGCTGTAGAATGCTGCGTGTGGTGTGCACAATAGATTGGGTGCATCTTTTAAAGGACCCTGAAAAACATTGTACGGCTCATTTTCATGTACATCAAGAGCTGCTGCACGAATTCTGCCTTGTTTCAACGCTGCAGCCAATGCATCATCATCAACCAGTCCACCTCTTGCTGTATTGACTAAAAAGGCGCCAGGTCTCATCTGTTTGATGGTGAATTCATTAATTAGGTGATGATTGTGCTCGTTCAAGGTACAATGCAAGGATACACAATCTGATTGGAATAGCAAATCCTGTAATAAATCATAAAAAATCTTATAAAATGTAACTGAAATTTCTATACTATGTTAAAAAGAGAGAACTAATAACAAACCTGTAATGTGTAGACCCTGTTAAGACCAAGAGATTTTTCAATTCCATCTGGTAAATAGGGGTCATAAAAGATGACAGTAAAGCCAAAGGCTTTGGCACGCAGAGCAACTGCAGAACCAATCCTGCCTAATCCAACTATACCAAGCGTGTCACCCCGTATCCTTGCACATCCTGTTGCAGCTTCCCTAACCTGTTCAGGACCTGTGAATTTCTTTCCTTCACGTACCATGTTTGCCAACCAATACGTACGTCGATATAAATTTAGAATGAGACAAAGTGTAGTGTCAGCTACTTCTTCAACACCATATCCAGGCACATTGCACACGGCGATGCCAAGTTCTCCTGCTGCTTTGACATCTATATTATCTACCCCAGATCCAATTCTTACAATGATTCGTAATGTTTTGAATTTTTCAAGATCTTCCTTTGTCAAAATTATAGTGTGCCACATTAATGCACCTACTGCCTCATTTAATACCTTTTCATGAATTTCTGATGTAGACTGTGCATCACAGAAAGCTACTGTTGCAACATCTTTAAGAATAGGCATTTCAATAGAACAGTCTCGACCATCTAATAAAGCCACTAATGGTCGTGTCTGAATGGGTCCATTTGCAATAGGACCCCTCAGGCTATCCATTCGAGGGCGTTTGGGCATCATCTTCCGTTTGTCCATCGGTCAAACAGCC
>BINPACKER.10178.1
AAAAAAAAAAAAAAAAAGATACTCTCTTTCTTCATTCATATTATCATTTATTGCCAGAAAATTAAAAGTGTTAAACTATTGGATAATTAATGAAAAAATCAAGATATCTCTCAACAATAACGAATGAAGATAGCGAGAATTCAATTTGAAGATCGACTTGTCTTTTCCATGTACTCTTCCACTAGCTTGCAACAAACTCGATGAAATTAAAATTCAATCGACGTCCGTTTCTAATACTGATCAGTAATTGTTTATTATTACGCAAGTTTCGAATAGCTTCGCTCGGTGAAAGTCGCGCTTTCAGCGCAACCAGCTTTTTTAAGAATCGCTTTTTATCAATTCTGAGATACGACAACTCGAGACTTTCGAGTGAAAGACAACCGCCAGCACAATTGGACGCGATCAGGGTGATGCTAGAGGGTTACTTGCAGGCTGCTGGTATAATAGTATGGAGCAGGTCTAAGTCGTGCATCTTTAGGTTAAGTTCACCGGAGAGAGCTAG
>BINPACKER.10179.1
GGCGGCCAAAATACATCGATATTCGAGTGAACAGTAAATTTCAATCGAGCTGTAAATCACGCGAGTAGCCTTCATCACTGTGTGATAGAGAATTCGTCTAGTGCAGTGGTTCTCAACAATAGTAGGTAACACGAAATTAGGTACAGTGTGTTACCTACAGGTGGGGTGTCGGTCCGCGCTATGTCAACTCACGTTCCCTGTGGAAACGTATGAAATGGCATGGCATTAACACGTCAATCAAACAGCTGGAATCGGACTGAAATGTTTTTTCCGAAAGTCGCTGGGGGGCGCTTTATCGAACAAATTCTCGTGGCCATCTTTCCCATCAATCACAATGTTCAATTATCATAATTTACAATCTCTGGTACACATCGTTTCGGAACAGAGCTCGGTCGACGTCGATCGGCTGCTCAAGGTCAAATTGTGCAACGAATTCCCTCACTTTCGACCTTTGCCAATTTCTATTGTACGACGTATCACTTTTAACGATTGAACGTATTAACGTATTAACAATAATTAAACGGCGGTGTTGCAAATTATTGTTTAAACAATTGCGAATTTTGTTGCACGAAACGTACTGAATTGCACGGAGGAAAATAGAAAACAATCTGTCGAATTTTTCTAAATTAACGAGTCGATCAACGTCAGACCGAGTTACAACGCACGGCTTATTTCTCTCAAGGCTTGGATTCTCTTTTCCACTCGCCTGCCATCACGCTCTCGGAAAAGATCTCGTTAACTACAAATAGTAGCCCGCGTTGCAGCGTTTCGACAAAATCTCTTCCGCGAGTGTTGCAAACAGAAAATATCAACACGCTCTATCTGCACCGTGTCGGACGCGCTTCGAGAATATCTTTCTCAATAGCGTACGCGTCTTTAAATCTCAACTTTCCACGAGCTTCCATCATTCTATTACATACATATTTAATCTCTAGGTCAAACCCACAATTCACGAAAAGTCGGCTCTTCGTATCACTCTCGTCCTCGTACTTCGCAAGCTTATTATATTGCTTTTCTTCCTACTCGCGCTTCGATTTTGCACGAACCTTGACTTCAAGAGAGAGAAGAAAAAAAAAAA
>BINPACKER.1017.1
CCAAGTATAAAATATTATTCTATTTGTTCAAGTTTATATTTATGAAAATATAAAATCACTTACACGAAAGATTTCAATGCTTTTGAATACCTTCAAATACTTTCGAGCAAACATTTCGAGGTATACTTTTCGATTTGATATCGATCCAAGATGTGACAGCATGAATATCTTAATTTAAAATTTCAATAACATCTTATTCTTTCCATTGAATATTTATTCCAATTGATGGAATATCATCAATAACATCGGCATTTGTCTGATCACTATAATTCACCGCAGGACGGGTTATTGCGCCGAAGAGATGTCAACGATTCTTCAAGGTTTCTGTTTCGACGAGATTCGTGGATTCTCTTCGTTACGCGGTTCGACTTTTTTCACTGTACAAACAGATACACATACATACGTGTTAAATAAGGAAGATGTTAGCAGACGTTAATTAAAAGTAAACTGTGCTTCGGAATCGATGAAGTCCATATTGGATGTCGATTGTTTGTTTTTTGGGCTCTATGCAATTGAATTGTTATATTTTCGTCGTTAATGTTACGCGGCACTTCCCGTCCACAATTTTCTAACCGTATCTTTCTCGCATTACCCGCGATACTTTTTATTTATATCGATACACGCATTAGTTATGTACTATCAGACCGCGGATTTTTATGCAAATTCGTATTTTTTCAAAGATAATTGAAAAAATGGGATCTATACATAGATTTGTTTCAGCTATTAGATATTACAATAATTATTGTAGTTTGGATGTTTTATATATTTTTGTGCATTCTACGTTTTCTTGTACCCTCGGATGGTGAATTCGTTTGAATACGAATCGTCTTTGCTTTGTTAATTTTTTATAACTGTCGTCTCAAATTTACAATCTGTTACCATGGTTACTTGTCATTTTACAGTGTTCTGTTTGAATTTAATCGAAGCTTGGTAATTAAAATCTCAAGGAACAGTCGCTTTTTTCATACCAGTTGAAAAATCATCGTATAAATTGGATTTTTGTTTATGAAACTTCTTTTGGTTGAAAGCTTGTTGAAACGAAACCGTCATAATTCGAAGAATTTTTTTTCTCTTTCTTTGACATTCAAGCTAGTGAGATTAAATTGTTGTACTATATATACAATTACTTAGCAATCTTAAAGTGAAAAATTAAATTAATTATTATGAGATCAAGCGGACTCTGTAGTCATTTAACCACAAGTTCAAACAAATTTCCCGCAATTGCATGAAAGTCCGCGGTCTAGTTATTATACGTTTATATATATATATATATATA
>BINPACKER.10180.1
AGAAAAAAAGAAAAAAAGGAAAAACGTAGGATCAAACGAAATGAAAGACACGATTCCATTTCATCCTCGAATAATTTCCATTTCCCTTTCCAAGTGTCTTGACTTTCGAATTCACCGTTTTTCAAATATACTTGCACACTTTGCATGCCACGCCGAATCGAAAGCAAAACCGACGTAAAGGGAGACGTAAATTCCCAATTACAGGTTTCTTATGTACAATTCATAAATGATAAATCGATTGGCTTGGTACACAGCGCTATGATCGATGAATCTCATTACGGAACTGTAATTAGTTACAGATCCATCGTGCATCCCTCTTACATTACAAACAAACGTTCGTTGATTATATAGCGTACGCGATATTGCCTCGCAACGGAATTGCAATTGAATTCATCACGCATGCATCGCGAACGCACGCATCATTTTTTGTTCTTTTGTTTTTTTGTTTT
>BINPACKER.101816.1
GCACGATAGGGCAAAGGAGGTTTCGCGATGCAAATTTTATACGAAGTTGAAGGCATTTGCATTTAGAGATTCGATTACATGAAAAAATTGTCATTCTGCAGCCTGGTGGAGAACATTCGAGAAATTTGCACACGGATCCTGCATTGATATTTTAGCCGTAAATTTACATTTGTCCAAAAGAAATATCATGAATTGCGTGAATTAAGGTATTCGCCCTGGAACGGAAACATTTGGCTGCAAAGTATTCTCTGTTCAGATTTAGAAAGTGGAAATTCGTTTTGCAGTGATATATTATTCGACTGCGGAATATTCTTATTTCATGTTTCGAGAATTTCGAGTGAAACTTGTTTGAAAGAACCACTTGTAATCCGCGAAAAGGAGAGGGAGTTTTCATAAATTTTAATTATATTTTAATACTCAGAAATTTTTGGACCTACCATTTTATTTATCGCGAAACGCGCGATTAAATCTGTGCAATACGTGCAATATTTATAATTATGCGAAAGATACTCCTATATTTTACTTTATTTCTA
>BINPACKER.10181.1
CGCGTGTAATGAATATTTGAAAGAAGAATCCTTTCACGGGGGGAATAAGTCAGTATTCACGATGGAAGCAGTTAAAAGCGTAGAGTCCCAAGGAATCGGATTACGAGAAGGCGAGGGAAAACGGCGAGGGACTTCCACTCGGTTGCCCGTGAATAGTTCCCAATGGCCAGGGCCTTAAAGTCCTCTTCTCGAGGCTCGATGAAAAAACAACAAAGCGTCTGGGGCGTTCACAATGGCCAGGCCTCGGGCCCCGTTTCTCTCTATTTGCGTTTACAATAAAGAACAGACGACCTACGGGATTCGTTCTCGTGCGCGAGTGACCAGAACTCAACGTAAATTTTCCCGAAAAAAATTCAGGAAAATTTACCAAATTTTATACTTTTTTCTTTTTTTTTTTTTTTTTAATTTTTCTCCATTGAATGCATGCCAAAGTCACAATGTCGAGGATATTTTCCTCTATTTTCTAG
>BINPACKER.101827.1
CGAGCTATCATTTCCTCGCGCACGCAGACATATCAACGCTCGTGACGCTCCGCAAAGCTGTCGAAAGTACGTCCGCTCGCTGTTTCTCTCTCTCTCTTTTCCTTGGTACGTACACGCATTTTTATGGCGCGTTGCTCTCCTCGCGATATATTCCGATGCGGCAGGCCCACTGCGGTATAAAAAAGAGAGGGGTTGCTCGCAATAAAGTGCATCGCGAAGCGGTAAAAGGAGAGGATTGCGTTGGCGCACACGCACGCACGCACACGTACCAATGTTGGTAAGGGGTACTGAGTCGGAGAGAGGGTTGAAAAAAAAAGAACGAAAGGAGGAAAGAAAGAAGGGAAAGAGGAAACGCACGAGACGAGCATTCGGTTGCATGCGCTGCAGATTATTATAATAAAAGTCCCTGGGCTTTGTTCGGCCGTCCCGGTGCGCGCGCTACGCCTTTGTTCGGCCGGCGACGGACTCGCGTTGCTTTTCTATTTACATTTGTCGTGCATCATGCGCCGAACGCCACCGACCCAGCCACGTCAATGACCAAATGGCGATGTCGAACCGCGCC
>BINPACKER.10182.1
CTCTCTCTCTCTCTCTCTCATTCGCCGTTTTGATCAGTAGAAAATTCGCCTTAATTCGCTTACGTATCGAAATCATGTTGCTCCCGAGAGGGAGGCAGGGGGGATCGAAGGAACAACCGTTGCTTCGACGATTCTAAGCGACTGATCGTCTACTAAAAATCTTTTGGTAAAAATTGTGCGTCGTTGATGTAGGTGCCAGCTGTTTCCTACTGTCTCGCTTGTTCCCCGGGAAAATCGACTCCGAGATCTCGCGAGGATCTCGGAATGTTGGCGCTGGACCCCGTGTATGTACATATACAGGACTCGTTTCAGCATACGAGGACGATTCGATAAAAAGCTTCTTCTATAATCATCTAAACGATAATAAATAACGCAACGCTCTCTCGACGATCGGGAAACAAACGCGGCTGCCCAGCCCCGGCTTTCTCGTCACGCTGGCTCGCGTCGCTGAGAGGTCGTTGACGCGTGCAACCGTTTCAATTAACTCTAAAAAGCAACGGATAACGCCTTGAGATAACGCATACTAGTGGCTAACACATGCTCTGCGCTTGGCTGATCGTTGATCGAGTGTTTTGGCTGGACCTCCAGGGACGCGGGTGTGACGAGAGAATGCGACGAGGAAGAGGGAAAGGGACGTGGTCGATCAGGCCTGTGGGTCACGGCAGCTGTCGCAAAGAGCAGACGAACGCAGTTCCCACTTGCACGTGAGTGAAGTTACATGAAGTAGATCGGATCGTTCTCCGCGATGGCGTCCAGCCTGGCCGGCAGGGTTTTCGGTCGTTGAGGAGCCATGGTGGTGGTGGTGGTGGTGGTG
>BINPACKER.101830.1
CACGCTCAGGGCAAAACGTTGAGTGAGGCACCGCCCCTGTTGTCCTAGACCTGATTGCTTCTTTATACACTTGCCATACGGCAAGTGTTTTTTTTTGCGCCACAGAAAACCCTGGGCAAAAAAAAGCGCGGCATCGGAGCCGCGCTTTTCTCACTTGGGCAGGGCGTTATTCGCCGCCGTTATGTTTCAGCGTCAACATCAGTCCCTCACGTCGCATCTGCGCCGCTTCATCCGAACGATGCAGTTTTTCCAGCGTATCGGCCAACCAGGCGTAGTCGTAAGCATCCGAGCGCTGTTTCAGCGCTTCGCGGAAGGCGTCGGCCGCTTGCTGCCACTCGCCGTGCTTCATCAGCAGTTGCCCCAGCGTGCTGTTTAACAGCGGCGTCGCCCCGTGTTGTTTCATCTGCTGACGCAGCGCTTTCTCAAGCTGCTCGGGGTTGCCGGACTTCAGCCGCGGCAGCAATAGCACCAGGCGCTCGTCGTATTGGCGCTTCAGGCTGTCGAGCACAATCTCCTGCGCCAGTTCATGGTCGTTGCATTCGATCAGGTGTTCCACCATCGCGATTTGCAGCGGCACCTCGTGACGCGTCTTGCGGCTCTGATCTTTCCACCAGCGCTTCA
>BINPACKER.10183.1
TTCTTTTTTTTTTTTTTTTTGTCGGAAACAACTGAATGCCCTTTTCCATAATACTCTGTGATACTCTTCTCCCGTATAGTAGATATGATTCTTGTAACTGCATGCAGAGTAGATAATATCGTAAAACTCACCTTCTCCCCGTATTCAGGGTCGATGGCCATCATCTCCCTGAGAGTTCCCAACACCTTCACGCATAACTTCTCTTCTTTCTCTTCGAGTAACTTTTCGGTATGTTTGATTAATCTTTTGATAAAGCCGCCATTTTCGCATCGTTTTCGAGCGTCAGTCGCTGCTGGGAACAGTAATTCTGGACGATACAGTATGTCCACTAACAATGATAATTCTGACTGAACTAGTGGTTTCAATTGTTCTTCCAACAACGACACTATGTCTTGTAAACCTTCTATGATACTTCGATCCAAACGCATTAGCTAAATAAAAATACATCATTCCGTGGTAATTACACAGTACACGCACAGTTATTCCTTTTCTATGATGCAATTAATTCCTGCCCCTCTATTTTATGTACAATACCCAGTTCGTTCGTAATTTTACGCTACTTACAAACTAAATAAAGTTCGCTAATGTTATATTATACTACGCACTAAGGCACTATAGATGTAGTGAGCTAAATAAATCTATCAGGCTTTTACGAGTGACTTTTACCTGATCTTTTTCACAAGTATCTTCCTCACAAAATAAGTCACTCTATATATCCAAAGATCATAATCAATTATATATCGATTGCAAACATTTAACAGTTTATTATTAAAGTTAAATGGCAAAACATCAAATAATTGCTCTGTTTTGTTTTCTGTTTATTCATCTGAAATTACCTGACTTTGTGTACGTTCTATCTTTGGTTGTTTAGCAGCTTGAAGCCATTTGCTCGTCTGTCTACTAAGCATCGCTGCCTTATTGAACATAGAAGCAACTTGGCTTTCCAAATCTGTTGGAATGGCTATACCTCTTCCTTTAGCTACG
>BINPACKER.10184.1
GTACGATATGCTTACGGGTTCACCTCCATTTACATCTGATAATAGGAAGAAAACTATTGAAAAGATTTTACGTGGAAAACTAAATCTTCCACAATATCTAACTCCTGATTCTAGAGATCTCATCCGAAAGTTGTTGAAGAGACAAGTATCACAAAGATTAGGATCTGGTTCATCTGATGCAGAACAAATAAAAAATCATCAATTTTTTAAGCATATCAATTGGAACGATGTAATTTCTCGAAAATTAGAACCGCCTTTTCGACCGACATTGGCGAGTGAAGATGATGTATCACAGTTTGATAAAAAATTTACAACATCTGCACCAATTGATTCTCCCGCGGAATATACATTAAGTGAATCTGCAAATAGAGTATTTCAAGGTTTCACTTATGTGGCACCTAGTATACTAGAGGATATGTATTCACAACCACGAGTAATAAATGCTAGAAGTCCACGTAGAGGCAATATGCGTGGTTTTTCCCCTCGAGGAACACATTTTCATATACACAGTAATCATGTACAAAGTCATAGACATAATGGAGTTGGACATGGCAATATGGAAGATACAGAAATGATTGAAATAGGCTAACTGCCACTTTTTTTATAGTGAAAAATGCTTAGCATTTCGGCCTAACTGTTGAATATGACCAATCCTTGTGTCTCAGGGAGGGATTTTATAAAATATATAGATGGAGTAGCAAAAGGATAGGTCTAATATCCAGTGTTTCATTGGATATTCAGCAGTTAAATTTAGCTAATTTTTTTTTTAAATCAAATCTAATTATAATAAAGGTACTAATTAAGATTGTGCTTTAGTAGCAGCGATGCAGC
>BINPACKER.10185.1
GAAGAAATTATGAATGATGCCATTGATGATGCAATGGAAGATGAGGCTGATGAAGAGGAAAGTGATGCCATTGTGTCACAAGTTTTGGATGAACTGGGTCTCCAATTGACAGATCAGTTATCAGGTTTACCACAAGCATCTGGTTCATTAAATGTAGCAAGTTCCAAGCAACCAGTTGCGACTGCAACAGGGAATGACGAAGGTGGAAATTTGGCAGACGCGGACGCAGATCTGCAAGCTAGGCTTGAGAATTTACGGCGCGAATAAAAACATAAAATTATATAAGCGAAAAATGTATAAAAGATGTAAAAACAGAATTGGTTTTGTAAGCATAATTCATTATGATTGCTTTACCAATTTAGTTGAAGATGTGAATACTTTATTGTAGCACTTATTATTGAATCCGTT
>BINPACKER.101867.1
CCACCCTCGAATCTCTTGTTGCTCTTATCGATGACGATTCTTTATTTCTACAGTTAGAGGGGTGTGATAAAAATAGAAGCAGCAAAATGTATTAATAATATAATTATATATATAATAACGTTCCGATGAAAATAACAAGTCAAGGGCAATTTGACAGAGACCCACCTGTCTCGTTTCTCAGACTTGTGCTACGCAAGTTCTCGCGCCCGTGATGGACAGTCCGAAGTTGCGAAAGTTGCTGCAACTGTTTCTGAAATTGTCATTGCCCGGGACGTGGCAGGAAATTGTCTTAATTACAACACAC
>BINPACKER.10186.1
CGCTCTAAATTTGCCTGGCAGTCGACGGGTTAAAAATCGTCAAAAATTTTCTCGCAGAATTTGCACGGAGCGTGGCGTGCAGAAAACTGATTATACACCGATTGCAAGCTGACGGTGGCCAAGCTCAGGATTATCCGACTGAATTATCCGATCGAGCGGAGTTTCCATAATTTATCTAATCGGAGATTCATGATATCGATATAAGGGCAAACCGGCAGGCAGCATAATATCAATTAGTATTTATACGGCGTTATTAATTAACTGTAAAATAGAACAGGGCCAGTTCAATCTCCATAGCTGCGCTACCTAATTGGAAACCAGTCGCGGGACCATCCCTCCCTCGATCCTCATACGCTTGACGAGCAGCAATTGGTGGTTTCAAATTTTGAGGGAGGTCTCGCGGACGAAAAAATTCTATTCTCCTCTCGCGAGCAGAAGAAAGAAAAACAAAAGAAAAAAAGAAAAAGAAGAAAAGAAACGAGAGCTACGTTTTCATGCGTGCCATGTGTCGGCCATAATTAAATCCTAATTGCCGGAGGTCGGGCTTAATTTGATTTGACGCTGAAAAAAGGAAAACCTGGATCGTGTCGATAGACCATGCGCGTGTTAAGGTCTTTGATCCTCGTTGACACAGTTTCCCATTGAAATGTGGAATGCGTCACGTGTGTCTGCCAACACTCGTACAGATTAAAATACGAATCGTTGACAACTGAACGCCATACACGAATCTGTGTATAAATTCTCTCTCTATCATTTAAAGATTAAAGTTATCGTGAAACTGGAGTATGCAAGTGCACTATATGTAATGTGTTTAAACTCTAACGACACGTACTAACGAACGTCGCAGAGCGACAGAATACTACGAAATAATTTATAAGCAGCCTTAACGATCAAATTGAGGGAACATTTTATTTTATATATTCTACATTGCCACTTTATTTGTTATTTATTCAGTTTCATGCCAAGGAAATCATCACATTTGCTGTTTCAAGTGGCAGAGAGATCGCGGGTGAAAATGTTTCGGTTCCGTCCAAGAATGTATAGCACTCGAAGCGTCTAATTATACGCAGACAGCTTGTCGCTCCCAAATCTTGCACGAATATCCATTTCACTTGTGTTATTTAAATACACTACGGCTACGCGTTTTCTAGATTTTTGCAACGCCACGCGAATTTCTTTTTTATTACGCCACCTAAACGATTACGTTAACAATTTCTTGGAGATGAAACGAGTTACGACAACTACAACAATTTTTGTGGTGGACAGTTTTCTTTTTTTTTTCTTTTTT
>BINPACKER.10188.1
AAGATATTTTCATAGTTCATTTTCGACAATGACGGGAGTTAAGTTTTCAGAGAGTTTGTTGCCAGCATGCAATAACGGCACTGATGATCAGGCAGCAACATTGTTTTATTAAAAACAAGACGAGTTCACTGACGAGAACGTTTGCTACAGTCTTCAACGAAAGAACTGATGAACAATCGGATTTTTTAATAATCTCACTTTCGTTTGATCTTCACAATTTGTTAGAATTCATCATTGGCGTCCGGCGTTCCACGACGTTCCTAATTTTCTTGGTATAATAACGACGAAATTACGCGTAACCATTAATTATAATTATACGTGAAAAAGCACACTGCCGCAATTTTGTATGATTGACTGTTGTTATATATACCTGTACTTACACATTACGCTATACATAATTATTAATCGAGACTCGAGAAACGAACGACCGATACATGTCCAACGAGGGACTCCAGATTGGCAGCCATCTTTGCATCTCTTTTCAGTGTTTCCGGTTTGTGCAGTCTGGAGTAAGAGGTATTCAGGACGCAAAGCAATTGCCAAAAAGAAATCTGCGAATCTCCTGTGTGAATTGCGGGGTGAAACTGGCAGAAATTTTCAAAGACGGAAAGAAGGCAAAAGATATATATATATATATATA
>BINPACKER.10189.1
GGCCTCTTGATTCTTTGGGTGGGTTGTTTTAACCTTCGTCTGAATATCTTTTTGTTACTACTGTCCAGAAGGAAATTATATTCGAAATAAGTTTCTAATTTTCTTTTCTCTTTTTTTTTTGAGAGAGAGAGGAAGTGGTAGAATTTTGATACTCATCTACTTGTATATTTATAAACTGAGGCAAAATACTACTGGTTCATGACCTTAATCCAGAAGAAATTATATTCTAAATAAATATAATTTTTCTTCTTTTTTTTTTGAGAGAGAGACAGAGAGGGGAAGTGGCAGAACTTTGATACTCATCTACTTGTATATTAATAAACTGAGGCAAAATACTACTGGTCCATAACCTTAATCCAGAAAGAAAGGAATTATATTCCAAATAAATCTAATTTTTTTTTTTTTTTTTTTTTAAATGGAAAGGA
>BINPACKER.1018.1
GTCGACCCCTCGAACGGGGTTTATTTTTTTTTTTTTTTTTTACGAAATAAACATTTATTTTTAACAAATCAACAGCGTAAAGACTAGCATCTAGAGACTAGTCGGACACTCTGTCTGACCTAGGTAACTAGAGGCCGCCAGGAATATATCGCGCGAAGGGAAAATTTCGAACTCTGTCGCGATTTTTACGAAAATTGAACCGTTCCCTTGTCTCCTCCAGGAAACCCCCCTCCCTCGCTTTTAAGCAAATATTATTCAAGCGAGATGTGCGTGAAAAAATGCCCTCTCTAAACAACGAGTCTGAAGGAAACCCTAATGCCTTAATTGACAAGAATTCCGCGGTATCACGTTAATCGCAGCCTTGGTCGAAGATATATTTGTCGCTTACTTTTTCCTTTTTTCTCTTTTTCTCTTTTTCTTGGTTTCTCTCTTCTCTCTTCCTGTTCCTGCTAGCTTGCGTACACTTTCATGCGTTCCACACCACTCGGTTTCGTACACGTGCCACGCAACTTGACGAATTTTTCAAACTTCTTTCTTGCGCTGTTGCTCCAGCGACGATCTCTGCAGATAATAATCGGAGAAGTATCGAATTAGTTTGTCTGCTGTTTGAACCTTCTCGTTCGAGCTGAATACGTATATGTAAGAAGGACATGCGCGCGCATCGATACGGTTCACACGATTACGATTCTTGTGCCGAATTTTTCGTTATGTACCAGTCCTACGAGATTGAAACAGAGAAACGTCGACTGTCAGGATCATGAAAAATTGATCATTGAAAATATAAACATTTTTTTCAATAAAATTGTACTATTACTGCGGTCTTAGTTTATACCTTCCAGTTTAACAAATGTCATATTGATAAAAAAAACGAGTTAAACGCCGCGGTAAGATTAACTGCAAAATTGGAATTTTTGTAAGAGATCTCTCGTATTTTCCAATATTTTACATTTTCCTTTCTAAATGTGCGAGAAATATTTGAAGAAAAAAATTTTCAATATTTTACATTTTTTTTCTAAATATGCCAGAAATATTTAAAAAAAAAAAACCATTAAGTAGTCGGACTAATCGGTAAAAAAAAAAAGTAATAAGTGCGTAGCCACATTTTACAATTTAATACTACGGTAATTCGTAAATGTCATAGGGGATCTGTGTGTGTGTAGAGATCGTAGGGCAGTCGAGCGATTACCTTCACCCTTGAGGAGAAAAAAAAGAGGCAAAAGAGAAAAAAAAAAGAAAAGAAAAGGAAAATCGAGCCCCCACGGTCCACCCGCTCCCCGATCAGCTCCGAACGCACCTTTCTTCCCTACTGCGCCAACACTTTCTCGCTCATTCTCCGCGACAGTAGAGAACCCAGAAAGCAACAATCAGGAATAATAACAAACGTTTCCGGGCCTTTTCGTTGATCGACCAATTCTTTTCTAGCGTTCGCATGTCAGGAAGAGACCACCAAGTTCAACTAAGAGATCATTCAACGATTCTGCGGGAATCTGACGACCGTCTAACGAAAATACTTTCTCTCGAGTATTACGTCGTACTATGATATTCTCAAACGTATATGATTTGACGTATATAATGTTCAAACGTTCTTACGAGTGTCGAGTCATCGCTTCGGGTCAAAAGTTAGTTACAATTGTGATTAATTTCTTTCTCGAAATGCTTCGCAGATATGTGTTTATTGTCCAACAACATATACGACTATGTCAACGTGTCGCAAGGAAAAATCACAATCCCCAACGTCGACGACGGTGAAGAATGTTTATTGACGGACGTAAGTCCCTGACAAATGGATTCGTGTAATCCACATTTTTCTCCTTTCTCTATGTACCATTATGTACGACCTTCTACGTTTCCACATGTACTTCAATTTCTCTCTTCTTTTTATCAAATTTAGAACATTGACAAATAGTAACGAATAAATGACGAACTCGATACAAATTTCAGATTTTGAAACGTTATCGTGTCTTTCTAAACGCGTTCAATGTATCTCGTCCTATTCGCGTTCATACATATATACATATGTATATGTGTGTGTGCGTGCGCGTGTGTATTTTATTCTTCAATACTTTCGAATATTTTCGAAAACGAAACGTTCGAAAGTTTAATTTAAACGTCGAAAGATAAATGTTTTCGTTACTATTTACCATCGAGACTCCATGTATATAAAAATTCATTTTAGACCCCCGACTGTCCAATCATCGTTTTTTACCTTTATCTTCCACGATTGTTCGTGCAAATGCAATTTCGCATTTTTAGTGCATACACATGTATGTACGTACTTGCGAAACGATTACGATCGTAATCGATCTTCTGACCCCACCCTGTCCACCTCTATTCAGACGATATTTCAAACTATTTCGACAGAATATCGTCCAAATTAGTCGAAACGTGACGAAAAACACACACACAGTATACCTACCGCGTATATTTTACGTTTAAACTGTACATCGTTACCAAACGATGTCGTTGCGTTGATAGAAGAAAAGAATTTCTTTGACTGACCACCTGATTTAACAACGAATCCAAACACTTGTTCTTGTTCTTGGTTTGCCTTAAAAATTGAGGCGGCCTCGAGATGGAAATTCTCGACGGTTGCAGTGCCATCACACGGTGACACGCCTCACAGAGAGTAGCGGTTCGTTTTCCAGTTTCAACCAACGAATGGGTAACTTGAACTCGAACGAACCTGAAACGATTCCAGTCTCTTCAGAGATCTTCCCCTGTAAGGTTGTTTGCCAATGAAATTCACTGTCGATTCACCCTTATTTTGCGTCCAACGAGGAGGAGGACTCGCAACTGCGCAAACTAAGCGATCGAAAACCGATTGAAAGGAACCTCGATCCTCCTTCGTTTACTTCTTTCTTTTTTTTTTTTCCACTCTTTTTTTCTCTCGATTTTCTTTCTTTTTTTCTTTCGTTTTATTATTATTAATTATTATTGTTATTAATTCTTAATTATCATTATTATTTTGTTGTTGTTGTTGTTGTTATCATTGTCATTGTCATTGTTATTATTATTGTTAGAGGCTTCGAATTTTAAAATGAGCTCTTCACAAAATTTCCC
>BINPACKER.10190.1
TGGTTGTTTGAAAAATATCGTTAAGTACTAAAAGTAACCAGAGGAAGACGAATTTCGAAGGTGAATCGGCCAACGTGAAGCGAGTCTAATAACAATGATTCGACGTAAAAGCGAACACACACACACACACCACAGTCGTCGAAAGATTTCCACTTGAAATCGCATACCACACTTTTCGTTCTACTTCCTCTTTCGTCAAACGCGATTAAGAATCGCGATATCGAGCGACGTTTCTAACTCTACTTAGCTCCTCTATTTAGCCCTCAACGATGGTTATTATGGTGAAAAATCGGTGTACAAAGCAATTTCGCACCGAAAGTTATCGATTGTATCTGTGATAGTAATACGGAATGATCTGTACATTTATTTGCAGACAAGGGGCTGTTTATTTGACAAAAGGATCGACAATGTAAAAATTAATGGTAAAATCATGGTAAGATAATGGTAAAATTGTCAGAGATTCTGAGATGTCCTGCATTAGCAATGTACACTTACAGAAATTTGTGGAACATTCGTACGATTCGTCCTTGTGACATAAACCTTCCTATCGCATAATTGTGAAGACTACGAGAGTCCACGGATTCGAAGTAAACCTTGAAACGCCGACGACGTTGGCGACGAAATTAAGTCAAATTATATACATGTATGTATGTATGTA
>BINPACKER.10191.1
CATATTTTAAATAATTAATCGCCAAACGATAAGTTTTTAACTCTAACTCTTAGAGCGTAAGGTCGAAATAATATACGAAATAAAAAAATATATTATATAAATATATATTATATATATTATATATATTGTAAAAAAAATTCCTATATACAAAAATAAAGTTAAGGCTCCAATTTTTACCAAAAACATCTTCGAAGCGTTCTGTCGATTTCTACTGACCAACGTTACCAACGCAAATTCGATACACACATTCCACAGAGAATGATGATGATGATGATATTATCATCAACGACAACTAACGAACAAAAGAAAAAGTCAATGAAAAACCAAAAGTTTGTCAGAAA
>BINPACKER.10192.1
CGGGTAATTCGTAATATCTACTTTTGATGTTCTTTCCGTTGTTCTACATGGTCTTACTTCTCTTGTTATTGGTCTTGGCAAGCTATCCAATTTATCAAGTAGTTCTGGATCAGTTACACCAACATTTTTCTTCATGCAATCATCTGTCAATGATGTGCTCACAGTTTTACGAAAAGATTTTTTGCGTTCAAGATGTCCCGTATCAGTTTTTTCCTCTTTCTTTTCTGTTTCTTCATTCTTATTCGTGTTTTCTGATACATGTGGTGCTTTACCAGCTATCATATCTTTTAATTCAATTACTTTCTTATTAATGTTTGGAATAAGCTTATCACGCGCATAATTTGCTGCAAATTCTCCACCATGTCCGTCGAATATTGCAAATAAAGATACACCTGTATTATTCATATCTTCATTTACAACAAAGCGATCTTCCATACTTGCTCTATGACCTTGAACAGCATACGCAGCAATGTATCCTTGCTTTAATTCCCAACTAAGTTTTACCCCGTTATTTACAGAATTATCAACTAAAAATTGTAACTTGGATACTTTCGACGTGGTACGACCAAGTGTATATTGGATTTTTCCTAATAACGATCGGCTCCATACATCAACAGCTTGCATGTAAAATAGAATTACTGCCAGAATTGCACCACAAACTAGTACTTCTGGTTTCAATGCGTAAACTCTCATGATCCTCCAAAAATAGCCCAAAGGGGTATTTATGCCAGCGTTTAATCCTGTGGGAATACCCACTGCAAACTTCGAAACTAGCTTCATGTACGATACATATGTCTGATACAAAATCTTGTCTTCCAGTTCGTCATCCATAATACAACGCGAGGAACACCTTGAATCAAGCCAGTTTTCCTTTGAACCTAGATGTCTCAAAGTCAGTGAATATATTCACAGCATAATAGCGCAAATGCGACAAGTGCACCGAATATGCACGAAAATTTGCGTGGTCGTACGATCACGATTCGATTCGTTCGATGAATGTTGCAAAAGTGAAAATTAATTTGCACGCTTGGCATCAACAGCAGACGATACCGAAAATTATACGAAAGTCGCTGTAGATAGATGTTCGACCTCACGTCGTAATTTAAGCACGCGACACTGTGGCATTCGGCATTATGTGTTCGATCGATGGGATCATTCCGTACGTATATATGTAAAGCGTAAGTATTTGACTTATATAATTAGCGAGATTTTCTTAAATCGAATGTCACTATACGGGATAATACGGACGAAAAAGAAGTAATTTACCGAAATATAAGACTAAGCGCGTCTCAATGCGTTCTAACGTATTTTAAACGTAATATTTGTAATCGGGAAAAGTACCGTGCTAATTTTTCCTAATTTTGCTTAAATTCTCGAGAGAAAAAAAAAAAAAAAAA
>BINPACKER.101938.1
GAAAGTTGTAAAGGTTGGAAAGGTCTCGGGGTGAGGATATTGATTATCAGACATAGAGATATTTACAGAAATTTATATTTTCACGGGGAACAGCTAAAAATTTCGAAGGTAGAAAAATTTGCTTCATCTGCTGAATATCACACGTGCTCTTCCTATCGTATCCATTCTCCCACTTTTTGTCTTTCTCAAATTTCGTTTTTTTTTTTTTAAATTTCGTTTCCGTGTAATTTCAGTCTCAAGGAATATTATAAGTCGTGTAAATATTATGCAGAAATATAAAAGAATTACGTATCTGTAAAGTGTGTATTCGCGGC
>BINPACKER.10193.1
GTTCACGGCGGATGAGATGAATACACGTGTAAAAGAGAAAAAAAAAAAAAAAGAAAAAAAAAAAAAAACACGGATAATACTGCTAAATGAAAGTTTTCCTTTTGCGCGGAAACGTTCGACGAATCGCTTGATCCCAAGGGTGAACATACGAATAAATAAATACGTTTCGCGCGTCTTACGAATTCGTTCCTTCGTTCACATTGATGGCGGATTGATGATGATCGAGAAACCGCGGATAGATCGATGACTCTCATGATCCACTAGCTAGCCACATTTAGAAGCACTGTTAGCAATGCGAATGTAAACGTAAGCGCAATGAAACATAATAGGGAGCATCGAAAGCAAAATTACTGTCAGCGGATGAATAGTTGATTTATTGGCAAAGAAATTATTGTTTACAGGAAGATATACCGAAAGGAATTATTATTTTTCATTCACAGATGCAAGTGCAGCTGATTTTCGTAAATGTTTCGTTGAACACGTCGTGTAGAATTGTGTAAGACGATACAGATTATTATTGGCGTATTGTGCATTTGCTAAATAGGTTGTCGCGGGCTCTCTCTTGCAACATCGTACTGATTATTAATGAAATTTCACGAATCACTTTTTCAATTTTAATTTTCTAATCAATTCTCCGGCAATCTCTAAATGGTAACAGATAATAACAATATATCTGTTTTCGTGGAATTTTTATAGAAAAAAAAGAGTGTCGCGCTTTGGGAATATTTTCAAGCAACGTTCACGTGGGACATTTTCAGACACTCGCTAGGCGGAATGTTTCTCAACACCCGATAGACGATCACGGTCTATTCGCCGAGACGTATTCGAACGAGAAAACGTTATTAAGTGACCAGTGAATTTTTGCACGCGCAGCGAGCCGCGGTGACGTTCGTATCGTCGCGAGTACTAATGGACTGCGACGTTTTTACAGCGGGCGACTAAAAGCTCCGGTCCATAAAAGTGACGTTTCGCGTGCAGGTTATTTATTCGTTGCGCGCCGTGTTGGCAAGCGGCTGTTATTGCTCGTCGCGCGATAAGCTCGTGACAGCACGCGAATGCGAACGTTCAAGGGCCGCGATTTCCGGTTACGATCGGCTCGTAGGAATTTCTAGCGTTCTCCTCCCTGCGAGACACAGCGTGTATCCCC
>BINPACKER.10195.1
CGAGGAGAGGGAAAGAGTCCTGGAACTGATCGATCCAGGTCACCGCTTGTAGCGAGGATATTAATAGGAAATTATCTATAGGAAGTCGACCAGTTACGATGCTAATTGAAACGTGTAAAGCGGGTGGCGCGAGCTTTCAATTTTGCAATTCGTGAAAGAAAGAAAGAAAGAGAGAGGAGGAGGGTGATCTAAAGGTAGGTAGGTAGGTAGGTAGATGGGTAGGTAAGGCGAAGCCAAGGGTTCTGGCAAACTACGCGGAAAGCCTGTGTGTTGAGAGACAACCGTATCTCTCATCTGGAACGCGTATCCCTCCGTAGAATGTGGAGGAAGAAGCAGGTGTTCCTCGCGATACGCGTATTGTCCTCTCGCTTTTTATTCTTCAGAGCTGCACCCATCTGTACACGCGAAATCCACCCGCTACAATAATACAGACAGCTGTATCGCTGCACACGGCAAAACTGAAAATTTCCTTCACTTTCGTTGTGATCCACTATAACATACAGCGCGCC
>BINPACKER.10196.1
TTGGGACTTTTGTTTCGTTTTTTAAAACAGTAAAATTTGGCACATCTGCAATTCTATCTTCAGTTTTAACAGGATTTGTAACAATGTTTTTCACTTTTTGAGTTTCATGTTCTACAATATTTATAGTATTTTTGAGAAAATTACACGTATTCGATTTCAATCGTTCTGCAAGACCCGTCCATAATCCTATTTCACAGTATCTGAATTGTTCCATTATACGAGGAGTTGATTGAATACTAATAAATGGATTGGTTTTGCTAGAAAATTTTGGAAGTAGATTTGAGAATAGACTATCACCTTGAGATGAAAATGTTATATTAGGTGTTCCGCTTCTAGCAAATTCGGCTATCAAATTCGTAAATACATTTTCCACTCGTTCGTTTTCCTCATTTGACTCTTCATCACATTGTACTGATTCCCCGGTAATAGTATTTTCCTTAAAAATATATCCAAGATCATCACCGTGACTTGTTATATCATCTGCATGTCTCGCTTTAACTATAGGCAATCCTGCTAAAAAATTGTTATCGCAATTTCGTTTTCTTTTATGATCGAAACTGTATAGAAAAGCCTCGCTTTTTTTAGCCCAATAATCAACTGTAAGGAAAGCGGGGACGTTATACAAAGTATCTCCCATAGCTTCTGCTATTTTAGCGATTTGAGCAGAATTATTTCCAGTATTAAAGACATTGAAATATCTGCTAAAAGGTTCCGTTATAAAATGCGATTTATTTCCAAAATTCGAGATAGTATTTCGTAGAGTTGGTATAAGATATTTATTTAAGAAATCTGGAACGGTGCGTAATTTATTTTCAATTTCGGTTTTATAATCTCCGAAAATTGCCCCTCCTACTTCGTTATTCATAACTCCCATCAATAATGGTATAGATGGAAAGTCTTCGAATTGTAAAAAATTCTCTGGTGTGTTGGTAATCAAATTAGGAAGAAATCTTCCATCATCGTTGCCTTCAATTACAGGACCAGGGCCTAGTAAGTCCGATAAACCAGATAGAAAGCCATCAATTGTAGAACGTATAGTTTCCAAGCTAGAGTCAACTTCTATCAATCTATTAACTGGTATTTGTTGAAGGCAACGAACCATTTCAATTGTATCACTTGTGGGGCATCCATTCGTCGAGGCGATGTATTGTACGGTGGATGAAGGATTTTTATCAATTGCAAAATGAGATAAAATAGAGCCTGACATGGCGATCAACCCGCTTAAAGTATTTTTGGATAATTTGGATAATGCAAGCATGAAGGCAGCGCTAGCTCCTGTACCGTGACCAAATGCAACAATTTTCTTCGGATTTCCACCGAAATACTCTATATAATCTTCCACCCATTTAACCGCCAACGTTATGTCAAATATACCATTATTACCTGGTAATTCCTTCGTACCGGAACTTAAAAATCCGAGTGAACCTAATCTGTATTGTATTGATACAACTATTAATTTTTTATTAATTATGTTTCTCATTTCATATTGGCAAGCTGAACCCCTTCTAAAACCACCCCCATGTATCCAAATTAATACGGGATATCCGTCGCTGGCATCTGGAAGCATAGGTGTGAACACGTTCAAAAAGAGACAATCTTCGCTTCCTATAATTTTCTTGCCGTTAATATCAGGCTGTGAACACGGTGGCCCCCATTTTGTAGCATTAATTTCCCCTTCCAAGTGCTGAGGTATAGGTCTTTGAAATCGATTTAGACCTACTGGAGGTCGTCCAAATCGAATGCCACGAAAAACGTAAAATCCTTTATTTGGATCTCGAGTACCATAAATACGTGCTTGTCGCTCACTTTGTGTTACATAAACAACAGGATCATCCACAGGAGGTTGTGCAGCTGCACGACCACCAACAATCCTTTTCTGTCTTCTTAGATGATACGACGTAACCGTCGTTAATATATAAAATAAAATGATTAGTA
>BINPACKER.10197.1
AGAAGGTTGTAGATTAAATGATTCTCATGCAGAAGTTCTTGTCAGACGTGCGTTTCTAAGATACTTATATGAGCAACTCGATTTCTTACTCAGTAATTTTAAAAGTGATGTTTTTACAATAGATGATAAGAAAAAAATTAAACTACATGATGGAATATCGTTCCATTTATTTACGAGTCAAACTCCCTGCGGAGATTGTTCTATATTTTTGAAAAAAGAATTCTATGAAGATGATATACCTCCAACGAAAATTAGAAAATGTGATTATAATAACGGAACGGAGACAGTAGAATCAAATAATAATAGAAAAGAAAGACAATTAATTAAAGATATATATAGAACCGGTGCAAAATGTGTTAAATCTGAAAAATATCAAGATCCTCGTTTACCCGGAATAAACTACCACGTGGTTGGACCACTACGTACTAAACCAGGAAGAGGAAATCCTACTCTTAGTTTATCTTGTTCAGATAAAATAGCAAAATGGAATTTACTTGGAGTACAAGGATCGCTTTTATCGATATTAATACCGCCAATAAAAATAGAAACTATTATAATTGGAGGGAATTGTCCTTTTTCTCTAGAGGCCATGGAACGTGGATTGTACAAACGATTCAATGAAAAAATGTGTAAACTAAAAATTATACAAAGTAAACTTCCTTTTAATCAACAAAAAAATTCCGACAGGAAATACCCA
>BINPACKER.10198.1
CTTATATTATACTTTAATTTATACTACACATAAGCTTACAGAGCTTTAGAATTTCGGCCGTGATTTATTCCAAACACGAGTCACTGTTCCGCCGGAAGGACGAACGAAGCCATCCGAATGTGTATCACTCGAGACGATATCACCGGCGACAGAGATTTTCTTTCTCGAATGAAGAACGAAGAGACATTATGCAATATCGTTCGCGGCGCGAACAATAAAGTTGAATTCCAGCCGAGGCCTGACAATTTCGACGCACTTACCGCGCAAGTACCACCCCCTCGCGTGCGTACACACGCACACATGGACGCACGATCGGCCACCTGTGACCACAGAAAGCTGCACACATACACACA
>BINPACKER.10199.1
CAATCTAGGAAAACAGTGTTCTCAAAATTTGTGAAAAAATTGTCTCAGTTAACTGTTAGTAATTTATAGCTAAAGTAAGGTTAGAATTTAACCTATAAATAATATTTAATAGAAATGGTGAATTTATTTAAGTAGAGAAAAATTACACAAACTTTAGAAAATGTTGTGTTACGATGGAAAACTTAGCTTCTTTTGCTTTATCCTCGTTGCTGTAATCGCGATCCTACCAGAAGTATTGTTGAGGTTAGAATTGAATGTTCTCCAAGTATATTTCCATAATGTTTGGCTCACGCATTTATTCCAATATGGATTTTTAAATATACTCCTACTTCTTACGTTTCGTGGCTTTGCTTACCAGGTTGCTGTAAGAGCAGTTTTCTTAGGATATGCCTTTGGCATTGGGGTTATCATATCCTTGGTTGCACCATCTTCGTGGCAAATGTTCGGAATATACATAACTGTATTAGCTATGTTTCATTACACAGAATTCTTAAGCATAGCTTGGATAAACCCTTCTACTCTGTCTATTGACAGTTTTATCTTAAATCACAGTATAGCTTACGGAGTGGCAGCATGCTCTAGTTGGATAGAATTTGTTGTAGAAAGACAATATTTTCCTGTGATGAAAGAATCTTCCTTTATATCATACTTTGGACTAATATTATGCATTTGTGGAGAAATTCTGAGGAAATTGGCAATGTTTACGGCTAAGCACAATTTCAACCACATTGTACAGAGTGAAAAGATGAAAGATCATGAACTGATCACTTATGGGGTCTATGGTATTTGCAGACATCCTAGTTATGTGGGTTGGTTTTATTGGTCTCTAGGAACGCAGCTGATACTTCAAAATCCATTTTGTTTTCTTGCATACACTATGGCATCTTGGAAGTTCTTTCACGATCGCATTTTAATTGAAGAAATTACTTTGCTTAATTTCTTTGGACAGGACTATGTAGGATACCAGAAGAAATTGATGGATTATACACTTCCTTTTTATATTTACGCTTATTACATATGTGTATATTTATGTATATACACACACGCGCGCTTATATGTATATATACGAAATATAGAATAATAAATATAATGCTGTAGCTAACATTTGCATTGACACTCAAAAAGCATTCATTCGATGTTGGATTATAAGGTTCTAGAAATTACAGCAATGTACTTACAATTTCATTAAGTCTGTACATGATCATTTACAATGCTTCAGTATCGACAAAGTTTTTTGATATATTGATATTAACAACTGATTTTACTTCGATGATTTATGGCCTATATTATTTTATATCATTGTAAGAAAAATGGATTTAAACTAGAAGATAACATACTAATATTATCGTTTATAAGTAAAACACAACTATTTGAGAAAACAAAAAACGAATCGAGTTATTGTTGTGCATCAGACTCGAATCACACGAGATTTATATTATCGTATTTTGTTTGTCATATAAATCTAGAAAATGCCCATGATTGCTACTATTTTTAATGTGAGAGAATATGCGTTTGTTAATTGACAAT
>BINPACKER.1019.1
TTTATATTTATATATATATATATAGGTGTATTTATATGCACGCGCCCTTTCGACTGCTCACGTCTCATTTACGCCACGATATTCGTGCGATATCCGAAGAGGCTTCGATCGATCCAATCCATTTTCCCCCTCACGTACGTTTTCATTTTATTTCTTTTTTTGATATATTCCTCCTATATATTTTTCGTCTCGTTTCTCTTCGAATGGTAAGGCATAAACGAATCCACGCGGGTTTCAATACTTCGCCGTTCTTCTCCCCCATTTCTTCTCAACGATCGTCTCCGTCCTTCTTCCTTCTTCCGAATCGTAAGGCGTAAACGAACTCTCTCGCCGATCTCTCATACTTCCTACTCCTTCTCGAGTCTGCCGCAATTCTTTCTCGTCTTTGTCCCGTCATCGTCCTCGTTTAACGTCGTCCTCGTTTCCCTCTGCGTTCTTTTTTCTTCTCCTCGTCTCTATGAATTTTCATACGTAGTGTCTCTCGTACGTCTTCTCCGAGATCACGTTGGCTCGTCGCAATCCGCTGATTCGATATTCCTTCTATACGTCAAACCGAGTTCGTCGCCTCAACCATCCAGGTCTTAGACTCTCCACTGCCTTTCAACTTCCAAGATCACTCCGTTCAATTAGCAACTGACGTCATTGATGCTGTTCATCTCTCGAATTCGTTTCGTTGCCGTCGACTCGAGTATTCGAGTTGTTGGCGTTCGACGCGTTCTATTCTTAATAGAACGCAAATCTCTCTCTCTCTCTCTCTCTTGCGCGACGATCGTTGCAACCCACTTTATGCTTCTTCCTCCCTCCCTCCTTTCTTGCCTCGTTTCTCTCTCTCTCTCTCTCTTGCCAAGTAAAATTTCGATTCGTATTTAAATTTACATATTTTATTTATACAACGAATCTAAACTTTATACACCTTGTTGCTTGAGACATTCGTAATGTACAGTTACTCGCGATACACACACCCGTTGTACATGCCGAGAAATGTAAATACTCGTTGAATTAGCAAAGAGATATACTCATTTGCCAATTACACAGCTCGTTGGAAACGGGCGATTGATCGATCCCGCGCGAAGATTGTACGTCAGCGCAAGCGATTTCGCGACATGCACATGCACATGCACACCTGTGGCATCGTTCTACGGTCAGATGATCTGTTCCTTCCTTCCTTCCTTCCTTCCCTCCTTCCCTCCTTCCTTTTACATCTCTCATTTTATTCCTTAATTTTACACTTATTCATGTTTCGTTTACACTCATTTACGTATGTTATTTCATTTTATATCTTACGGCGGATCTAAAGATCCAGG
>BINPACKER.101.1
GTTAAAATATTTTAAAAAGTAAAATTCAATATATAAAAAGTATTTGAATAACAAGGACAATTGTAAAATTCGTTTCTAAAAAAAAAAAAAGAGCCAATATTGAAAAAGGTTTTCATATTTTATTCCTTAAAAAACGCCATTGAATTTAGTCGTCCAGGGACTCCAATGAGACTCCCCTTTTCCAAGTAGTTTAACCGAGTACCGATTTAAGAAAAGGATTGATGAGATTCACCGACCGACTAAGCAAAATAAAAAAAATTAATGAAATTAAATTGAAATTAATATCGTTGCTGAGAACGCGGGAAATTCAATCTATGGTAGCTAAATAATAACTTTCTTTTAAAACTGGCCTCGATCCACCGAGGATTCGCGCGATCCTGGGTGTAAATAGTATTTGTAATAAATACCAAGTTCGCTATTACTATTATTATAAAACCGCAATCTCTCTCTCTCTGTCTCTCTTCAATGGAAGATTCTTCAGTTACATTTAACAAATAAGCAGAATTCATGCGACGTTTAAAAATTAATTCGTAACAGTTAATAACAAACATAATAACAACAATAAATAACAACAATGACAAGCACAGTAGAATTTCGTGATGAAGACAATGTTGAATTTCTAGTGAAATCTTCTCGTAACAAATAACCTTCTGGGGGAAAGTTCGGAAAACCGATTTATTTATTTCAAATACTATTTTTACCCCTGTTTCCATCCGCCACGATGGGAAACACCACGGCGGGAAATGCACACGCGTCGTTCAATGGCATTTTGAGTCTTTTATTTTACGCAGTTGCACGTGGCAGCGGGTAAAAAGGAGTGTGGAAGAAGGTATATACGATATAAATACAGCGATAATCTCACGCGGATATCTCCGCCATTTCCCGGGGGAGGGAGGGAAGAAAGTCCCCCACAAATCGGGGGGGAATTTTCTCCTTCCTTTTTCTTTTTTTTTTTCCTTTTTCTTTCTTTGTTCTGCGTTTTGTTCGTTCGTTCAAACTCTCTGTCGCGAACTTATTTAACATTTACGTGATATAAGATAGCAGCGAATGTGTTAAACGAAGTAAGTTTCATAAGAAGAACCAGATTGGTCGTAGCCCAGAAAATTGCTGAGCAGATATGTTCGTAGATAAAAGTTCATCGACAGGTCGTTTCGACCTTGATCGATCCGAGAATATTCCGTGCAATTCCGCGTAAAACGTGCGATAAAACGTTTAAGATAAAAGGAAACAATAAAAAGGAGCCTTCGATTTCGGTATCAGTACACAAATCCTAGAACCCCTTCTCATACATCGAACAACAGTCTCTCTCTCGTAATCTTCGATCTCCGCCCATCGCGCATCGTAATCAGTTTGAAAGTTTCTCAGAATTCACATTAGGCTCGATTATCGTGCAAACTCTGCAAAAATTAGGTACTTTCTAGGAACGTGAAAAATAATCCTCCAATGTTCTCGCGAACAGTCCTCCTTCACCGATCCATCGCCTTTCAAATATTTTCTTTCTCAGTTTCCAAGCACCCAGGCTCCACTCTTCCAAAGACCAAATCCTTTTCTTTTCAGCCATCTTCGAAGAGCTATGCGTATTTAATGATATCTTCCTCGACCACAGTCCCGGCTCGTTCAAAGAAGTGACGTCGCATCTATCCCGAATACATATTCTCGCTCGCAAATAAGGAACAACGAACGTGTAAAAAAATATCAGTCTAACAGGTGCGTCGAGTTTCTCCAGTGCACTGAAAGGCTGTCCGGTAAACGGCAGGAAAGAATAATTGACGCCGGTGCGATCCCTGCTCCTCGATCTGCCTCTCACCTCGTTCCTTCGAGCCACTCGAGAATAGGACAGTTATGTACAGCACGGCTCTATACTCTAGGAACACAACCGTAGGCTCTCTCTGTCTCTCTTCCTCTCTGTCTTCTCTATCTGTCGCTTGTTAGCCATTATTCGGATCCACTTTAGACACCTTGTGCGCGCGAGGCATCGCCGTATCTTTGTCCCGGTATCCAGTGCTCGAACCGTGGTGTCCATCAGTAGAACACAGGCGACCACTCGTGTTGCTGGTTCTCCTGGGCTGTGATCGGTATGTAGCCGACGGTGGACGAAGCCGGCAAACACTGGAAGCAGTAATTGGCCCCGGCGTTGTTGTCCCAGTACTGCTCGCCCTTGCACTGAAATCGAACGGCGAACTCCAGCCTCTGGCCGACCGGCAACGTGTGACAGTAGAGAACGAACGAGAATTTGTCGCTGAAACCGTCGCAGGAATTAGGCACGTAGATGGCCTGCAGGTCGCTGAAGTTCCGCCACGAGTTCAACGTGTATCTGATGTGCACCGACTTGTGGAAGTCCAGGTTGATCACGCGGACCGTGCCGTGAATGCAGAGCGTGAGAGGGTCCTGGACGAGCACGTTCTCCAAGCACACTCGACGCTCGCGGACAAGGTCCAGGAAGTTGGGCTGACCGCCAGGCTGCTCGAACAGAGGTACCAAAGTTCTGTCTATCTTGCGGGAAGGTGGCGCGAAGCCCGATCCACGTCGACTCTCCATGTATCTGGCCCCCCATTGAGTGGTGTTCGGCGAGCTGCTCAGAGGACTGGTGTCCTTCTGGAAAATGTCGTCGTAAATCAGGTCGCTGTAGGCTGAGTTTGGTATCTTCGGGATCTCGTCCAAGAACGTTCGCACGTCGGCGAGATCTAGGCCTAGAACGTCCGCGAATCGTACTATCTTCTTCCTTCCGGGTGTTCCTGGTGGCGTTTTGCCGGTTTTCAACGAAGAACACCGTCTGATCTTCTGAGGTCTTTCCTCCTCTTCCTCCTCCTCCTCCTCTTCTTCCTCTTCGTTTACGTTCGTCTAACATCGTCTAATCGTCTCATCGTGATCGCTAACTCGTGATAAATAACTCGTATATTTATTTACTTATTTACTTTTTTTGTTTCCGTTACTTTTAAGTTAACCGCTTAGTTTTTTTTCCCTCTTCTTTTTGTTTATGTCGATAGTAGTCGGTATTAAATAGTCACTTTGTTTCTAACTAGCAGCCTCTGGGTGACTAGCCCCCTAGCATGGCTAGCCCCCTTTTTCCTCTAGGTTTCTCCATCTCTGTGTTTCTCTTTTTTTCCTTTTTCTTTTTTTTTTCGCGTTCGTGTTCGCGACGACAGATCGAGGCTTCACCTCGAACGCTTTAACTTCGAAGTGTCGACGCTCGGTCGTCTGCAGACGAATCCGGATCGGTGCAATCGATCTCTTAGTTTTCTTGCGTTCGAAAACTTCTTCGAAGAGAAGACACTCTCGCCGAGAGCGCGTCTCGTTGTGCATTGTAACGACGCCACGCGACGTGTGGTATGTATATCCACATTCGATCGAGATTCAACTCGATTTGGAAATTCGATTCGATTCGAAGAAGTCGTATAAATACACGCGTGATAAATACAATCGTTTTCTTTTTTTTTTTCTTTTTTTATACGTTCGCAACGAATAACTCGTAACTTTTGCGCGCATACCTTCAGATTGGTTTCAAAATGTTTCACCACGATACGTATAGGAAATATGGTTATACAAGTTTTCCCCAAGTACTTTTCGTGTATTTTTCTCCCTCCTGCGTTTGCGTTAACTACAGCTTTTCTCGTTCGATCGCCTTGTCGTCGAGACGTCACGTTTTTACTGCCTTTGAATTTCCCGCGAATAACTTCCCCCCACCACGGGATTTGAATTACGTTCGTAAGTTTTTATTTCTATAACTATTCAAAAACAAAAGTGCCTAGCGTACTATTCTCTAGCATGTAAAATAATATATATATATAAAAATTTTTATTATAAATATAATTATATGTATATTTATATCTCGTAAATCTTTGTATGAAGAGTATGTTCATCGTACTACTACGGACACTGCCCATATCCAATATGGCACTCTTTACATATTGTATATTAATATAAACGATCTTAGCCTGGC
>BINPACKER.101.2
CACGGATTTATTTCATCTGGGCTATTCTACTCAATAAATTTAATCTATAACCAAACCAACAGGCGATTGATCTATATTAACAAGGGAATAATTAACTTTATCCCCTCAGCTATAATATTTTGGTCCTTAATATGTTTCTGTAATGTAGATTATCATTGTTTGAACGTACCTTTCCTTTTTAGAAAACCAAAATGGCTCGTGGGCCCAAGAAACATTTGAAGCGTCTCAACGCACCTAAAGCATGGATGTTAGACAAACTTGGTGGCGTATATGCTCCACGTCCATCTACGGGACCTCATAAATTAAGAGAATCTCTCCCTCTTGTTATTTTTCTTCGTAATAGATTGAAATATGCATTGACTAATTGTGAAGTAACAAAAATTGTGATGCAACGTTTGATTAAAGTTGATGGCAAAGTTAGAACTGATCCCAACTATCCTGCAGGTTTTATGGATGTCATTACCATTAATAAGACTGGAGAATATTTTCGACTAATTTATGATGTTAAAGGACGATTTACTACTCATAGAATTACTGCAGAAGAAGCCAAGTACAAATTGTGTAAGGTAAAACGTGTTCAGACAGGACCAAAAGGTATTCCATTCCTGGTAACACACGATGGAAGAACAATTCGTTATCCAGATCCTTTAATTAAAGTTAATGACACCATTCACTTGGATATAGCATCTGGCAAAATTTTGGATTCTATTCGATTCGATTCAGGCAATCTTTGTATGATCACTGGTGGTAGAAATTTGGGACGAGTAGGTACAGTTGTTAGCCGGGAGCGTCATCCCGGTTCATTTGATATCTGTCATATTAAGGATTCTCAGGGACATACATTTGCCACAAGGTTGAACAACGTATTTATCATTGGCAAAGGTACAAAGCCGTACATTAGCTTGCCAAGAGACAAAGGTGTAAAGCTTTCTATTGCTGAGGAACGCGACAAGAGGTTAGCAGCAAAGGGAGTGAATTAATGTACAGAAAATGTTAAATAAACCGAGAATTTCTTGGTGAATATAGATGTTCTTCATCTTTATCCCATATAATATTATAATACTTACAAATAGTATTTTAGAACACATAAGAATAGCATCTGATTGTTATTCATTAATCTCTCTCTGTCTCTCTTCCTCTCTATTTCTACCACAATCATGTTTA
>BINPACKER.10200.1
TCCTTCCCCCGACGGTGGTGTTAACTCGTTAAATTCCTAAAAATTATTTTGTACTGCAGAATTTGTAAATAATCGATATTGATATCAGCGAGATGACACGAGAAGACATGTTACGCTGGATACGTGTAATAGGTACTCGAACAGAGCGAGATCTTATCAAATTACGACAACATTTCCTCAAGTTGCGATACTGATAGATTAGAATCGATGAATTAGAATTTCTTTCGGTGAGAGGTTACGGAACAAAGTGTTAAAGTCAGACGATATATTCGGTACCTATATACACCTGTCTGATATATTCGTAAGCGAAACTTGAGATTCGTCTCATCTTCTTCTCGATTCGATTGGTGGGAGAAAAAAAAAAGGTGCCTCTGAATGCCTCGATGATGAAACGAACGGCGATGAAACGACACGTTGCTCAGGAAAATTTAGGCGTAAAGGCACACGCGAGATGCTAGAGTGCCAAATCAAAAAAAAAGGTCGTAAATCACAAAATGGTGCTGATCCGTCTGTGCAGAAGTGACGTAGGCTAATGAAAACTGTATCTTTTTTGTAAGGAGAGAATGTCCGAATAGTAAATGGTCCACTAGTTGTCCTCATCGAATCGATATTACAAATCTTACATTATAATTTCTTTTAGGAAATCGGTAACTCAGTAACACGACACGGCGTGCTGCGATGAATTACAATCATTTAGCAATACGTGCTCTAATCGTTAATCACTATTCTTACAGATGGAAAATATAATATTTTATAAACATCTTGAAAAACAGACTTGAATGTTACAAACAGATTTCAACTATACGCGTAATTATTTCGAAAACGTGAAATTTTCTGGTTCCCTCTTGTTGAAAGTCAATTCCTTTCTCGCCGAGAAATTTTCTCTTCTTTTTGTGAAAAGCTTTCCACGAACAGAGCTTTTTAGATAATAGAAACGTTTTATTCGTAACGTCATTGGCAATGCTGTAGAGTCGAGTCTTCGTGTTATAAATAAGATTTAAATAATGCAACAGCTCGTTTGTCTTGTACGTGAATACTTACCAGTATCTTTTGAAAGTCATAACGTTATATGACATTGGAAATTGTTTCGCGTGTTCTCCTCATTTGCGAAATACGTCTGATTGTAAAAATAAAATAGTATAAATATATCTTTATGAAACTATCATAAAGAAGAGGTACTCCAAATACACATCTATAGAGAAGTACCTGATATCATTGTTAGATCCAGAGAAAAAAAAAATATTTTGATGCGAGTATAAGAGTATTAAGAGCTATCAAAAGGTACAAGCAAAACAAAAGTTTAAATTAACTTTGAACCGTGC
>BINPACKER.10201.1
GCGGGGGGTTTTTTTTTTATGTTCATCACAGAGTTGGAAGTTTCATTATTTCTGTTCAGTTTCAAAAGTTCTCGATCGATGCAGCGCACGAGCGATTTTTTTTTTTTTTGGATTTTTCCTCGGACTCAATTTCGTAGAACTTTATTTATCTCGTACCTTTTTTTCTTTTACAATATATGATACTAATGCACATTCCAAGATAAGACAGAAGCAAAAAGTGGAGAAATAGAAGAAAGAGAAGGAAATTTTACATATTTATCGTGCGTTACAAAAAAGCGTGTTGTTCATTGAACGTACGCGTAAGAAGGTAGAGATACGAGAGAAGATAATACGAGATAAGGTTACAAGATAGAATATATAATCTAAGAACAGAAAAAGCACGAGTCTTGTTCGCACGTGCAACCGGTCGAAACGTAAAATTTTAGTTGTTATTTCGATACGTTTCAAGATCAAACGCCTTCTATTTTCCATCGTCAAATATGAAAAAAGAAATAAAAAGAAATCCCTTTTCTCCCTTGTAAAATAAAGAAATTTCCCATTGTCTCGCTTGAAAGCACTTAATAACACGGAATATTTTTACGCGAAGCGTGAAACAATGCGTGGATTTTCCTTTATACGCTGTATGAAACGTATTTTTGTAACAGGTATGCACGTATGTACGTCCGTTTAAGCGAATATTAAGAAAATCACAAAACTCTCTCTTCTTTTTCGAAATGGAATACATCCAGAATATTTCTTCGAAAACATTTGATACTTTTTATAGTGTGCGTGCGTGCGTGCGTGCGTGCGTGCGTGCGTGCGCAGAAATTCGCTTTCATAGCATTCAAATGAGAATTTATCGAAACTATTTTCGAGTTTCCATGCCATTTATTTATCCACGGATATCTAGGATCTAATGTAAAAAAGTGTATTTTTATCTTATCTCGACTCAACCCTTACATGACCGTTTCAATCGATGATATTTCTAATGCCTGTTATCGCGCTCCTGTTATCGTATCCCTAGTTTTTTATCATGAATATTTTTCCTCTTGAATAACTAAAAATTTATACGTGCCGCGTCTCTTTCTATTTTCCTTCGAATAAACTTTTTAACAATTCGTACATATATATATATATATATCGAAATGTATATATATATATACTGCGTCGTCCCTTTCTCCTGATGAACGTGTTTCTTTCCTTTTTTTATAAAGAAAAATACGTGGAAGACAATCGAAAATAAAAATAATCAATTAAAAATCCGCCAGGGGAAACGCTGAAATTCAATAAAAAATTGAAACTTAATTTTTCACAAATAAATAAATAGTCACGTGACAATTTAAACAATCACCCGACGAGTATTCTTATATTTTTAGCGAAATGTTTCACTTACCCTTGTGTGATAAAATCTGTAGAGCTGGAAGTGTTCTAGGAGAAAGAGACAGTGCGAGAAACGAAAGAAAGACACAGCCTTAAAAAAAAAAAAAGAAAAAAAGCTATTTCTCGCCACTCCTAGCAAACATACAATGCACTTTCTCCGTGCTGCGCGTCTCTTCTGTTTTTACACGGGCGACAAACAAAAGCGACAACACACACGACGGAACAAGGAAAAAATAAACAGGGCGTTAATTGAACGTTGAAAACGAACTGGATCTAACAGGGACAAAGTTCACGGGAGTGCAAGTGAGCGCGCGCGGCTAATCGAAGAGGAAAATAACAACCGGCGAAACTTTATTAAACCGTAATCGCGGCAGACGCGTTTACATTCCGCTACATTCTGCGCGCGAGAGGGCGAGGGAGGAAAAGTTGGATAATCTAACTCCCTCCACTCTGCGTTAAAAGCCAACCACCCGGTATGGCACCGCTGTTACACTCCCGG
>BINPACKER.102022.1
AAATTAAATAACGTCATACTCAACGTCGTTAATAACACGAGTGAAGTAATCACGGTCAAGGTAAATGCCCAACCCTTACCGAGTTGAATGGTAGAAATACGGTTTACGTGATCACGCAGCTCAATCAATGCTGAACGCTTAAACCAAGTAATACAAAGAATAGAAACAAGCGCGCCACCCACAATGCCAATGTTATTGATAAAGTGATCCACGATATCTACCAATTTAATCGCATTCACACTTGAGAATAAGATCACTGAAACCAGTGCACTACCACCACCGATAATGGTAACTGCTTTTTTACGGCTCCATTTTAACTTATCCTGCATCGCTGCAATTGGCACTTCCAAGATACTAACCATAGAAGAAATACCGGCAACAAATAATGATGAGAAGAACAATAGACCGAATAAATCAGCACCTGCACCAAGACTTGAAATGATTTTCGGGAAAGCAATAAATGCCAAACCGATACCACCACTCACCACATCTTGAACTTCTTTGCCTGCGGCATGCGCCATAAAGCCTAATGCAGCAAAAATACCAATACCCGCCAAGATTTCAGTTGAAGCATTGGCAAAACCAACGATTAAACCTGAGCCTGTCAAAT
>BINPACKER.10203.1
ACAAGAGCGAGTGACTGTCCCGTGCGTATATTTATCGACACGATCGAAACTTTTATCTATTACAAAGAAGTATCTGTACATATGTGTGTGTGTGTTTGTGTGTGTGTGTGTGTGTGTGTAACACGTGAATATTATACATTTCGGAGTAATTACAACGTAACGTGAGTTTAATACGCGAGTCTGCTGTTATCTAGTCGCGAGGCATTGTTGCTCGATCGTGAATCGAACTGTGCATCCGGTTCGTTGACTTCCCCCTCCCCTCCCCCCCTCCTCTGTCCATTGATCGCGAAGCAGATAGAGAACGCTCGAACCTATCGATCATTCGACGATGTTTCCCGAAATGTTGCGAGAAGAAAGTCCACTTGACAGAAAAAAAAATTGGCTTCCGTATTACTGAATCATTGTTGATTGATCATACCGTTAGGGAAATATCGTACAGGAAATTTCTGCTCATTCCAATGTATTCGACTAGCCGACTAGTATCTATCACGCGTTTGTTGAAACATTTAACCCTTTGCACTCGAGGCGTTTTTCGCGCGAACGAACCAGCAACTCGAGACGTTTCGCAGCATTTTTGGTGAATTTCTTACCTCTAACTTAAAATGATTGCACGTACAAATTAATGTATAAAAAACTTTTATATTTTGACATTTTGCGCATGTTTACACCTTTACGAAGATAATTTCTTAAACATTAATCTTTGTAATTTTGCTTTGTATGATATTTTATATAGTAATTGCCAAGATGCATGCCCGGCAGTTTTGTCACTATTATCATCACTGCTCTTGTTTTCTGTATCGTCAAGCTCTCTGCGTATAGATTAATAATTAATTCAATAATTTGGATAATCTCCTCGTCAAGCAACGTGTCAAACTCATCTTCACTCGAGCTTATTTCATTATTACGTTCCATGCTTATAGGGATCGGAACTCTACTCTACTTGAACTCTAATAGTCACGTTTTGCCACGACTGTCACGTTCGAACTAATGCCGAAAATGCAGTCCGGTTCGTGATTGCGGACTAATTTCAGATAAGAAAATCTTATCTCCATTCGAAGGAATGTCATTCTACGCTTCGTGAGATTATACACAAAGAGCTTAGGAACCCACTTTAAAGAAGTTAAACATAAATAGTCATTGCCGCGCATCGAGTTTTCGTATCAAACCAAGCGGTGAGCGAGAGTCACCTCTCGAGTGCAAAGGGTTAATATTCGACAGACCCGACGAGATCTCCAGATAACTTCGTTCTGAAAAAAAAAAGAAAAGAAATCTCAGTTCGCTAAAGCCTATCGAAAGCATCGAGCTTTGGTCCAACTTCCTTGTTAACTGCCGCTAACTACTTAGATAAAACTTGTCCCTCGCAGAACTCAATCAGCCGACTTTCTAAACAACGTCTGACACTCGC
>BINPACKER.102041.1
CTCCTGGGAAAGGCAGGGACGAGGATTTTTCGAGACCGGAAAATGTGCAATCTGCGTCGAACGAGGATATCCTTTTGTCCGTTTACAGTCTCCGGTTTTTCAGCCTCCTTCTCGGTTCTCTCTCGGTTCTCGGCCATTTGCCTCGCGATCGTCTTTTTCGGTCGGGGATTTTCGAATCACGCGATCGCGATCTACATTCGCAATCTCCACGACACGACGCGTTCATCCGGCATTTCTCATTTTCCCTTCGATACCGGTTTACTCTTTCCCGTGTTATAGTTCGATGAAGGCTATTTTGCATGTGTAGTAAGCGATTTACAAGCCATTAATTTTTATTTCGTCTCTAAATTATTTTGCACGCCATAATTACAATACACGACTCACTTAAAGTCATATCCATCACTTCCATACATTGAGACCCACGCCTCCTTCCACTTTTTTTTCTTCTTTTTTCTTCTCTCTCTTTAGCTTTTCCTATTTTTTCTTTTTCTTCTTCTTCT
>BINPACKER.10204.1
AAGAAAAAAAAAAAGAAAAAGAAGTTCCTGCCAGCATAGTTTTTCAGCGGCACGCTGCATTTTTTGCGCTCAATTGTTGCTTCGTGTCGCACAACTCTGCCCTGTTCTCTTCCCTCTGTCTGTTCGAAAGCGATGAAAAAACCACGATAGATCAAACGGGTGGGTCGGTCGATCGTTCGATCGATCGTTCTCGTTTCGATAAAAGACAATCTCGCGAACAGAGAGTAGCTGAAACAGAGAAATTGTAGAATTCCTTGGCTGAATGTGGTGATCTGAAGTGAAACACGATTGATGAACGAAAAAGTCGATCGAAGCAAATTTTGTTTTTCATTGAAACGAGATCGTCATCCTCCTTTGCTAACTGCAAGATTCACCGGCAATGGGCGTATAGATCGTGCGAGACCCTTTGTTTTCCCATTGCTTTGTTCGACAGGAACAGGGTATAGTCTTTCCTTGTTTTTCACGGGCCGTTTCTCACGAAACCGTGCCTTTCCCTCGCGAATCTGCTGGCGATCGATAGATCGTTTGTTGCCTCGACCGACGCCGAGACTTTTTTTTGTATTTAACGAAGATTCTGCTGATCCTCCTCCGGCTAACTATGCTTCTTACGTGCAAGCAAGCGGTAGTGTGTCGTACCTTTTGAGACTCTGTACTTACAATACGACGTGGTTCGCGTAAATTTCTCTGTCTTTCGTCTTGATCTTCTATCTCGATCCTTTGTTTGATCGGTGACGAAGCTAACTGGACAATCAATGGACAATAACTTCGTAACTTATCCGCAGAAACTTGTCCCGGTAGAAGTTGCTCCAGACGAAAGTCTGTATGTACATATATAACATAGCTCCTCCGATGAAGATAATACTCGTTGAAATATTAAATGCGATATTGTATTTTTTATCGACACCGTGATCCACGTCGTGTTTGCAGGCACTATAACGATCCATGCATTACAATTGTACCATTACATTGTTTATTAGTACTTACATATGCGACTACATTTATTTTTTTTTCTCCTCCCCTCCAAGCGAATGTGAATTTCACCGTGTGTGGGTTTAGAGTACAGAGATCCACCTCTTTTTTTTTCTTTTTTTTT
>BINPACKER.10205.1
GTGATTTTATCTATTTTCTTCTTTAGAAATTTCACGAGAAAATTCATGTTAAGTGGAAACACAATGTATATGGCAACGTGTTTCACTCCTAGCGGTGTTCAAATTTTAACATGTGGTACAGATGGCAAAATAGCTTATTGGGAAACGTTGGATGGTTCGTTGGTTCGAGAAATTGAAGGTTCAATTACTGGAACCTTAAATACCATTAGTATTAGTCATGATGGACAACATTTTCTCACTGGATCAGATGATTCTATAGTAAAACTATGGGAATATCGTACTGCTACTACTATTCGTTTAGGCCTTGCACATGCAGCTGCCATTACTTGTTGTGCCTTTGCTCCAGACGATAAATTTATTGCCACGGCAAGTGCAGATGGTTCTATAATGCTTTGGAAATACCCTTTTTTGAAAACATCGATCACAGACGATAATAAACAACACACACAATCATTATCGACAGTATCCGTAACAAATAATATGTGTGAACCAAATTGCAAATAATTACTACATAAATTGTATTACACTTTTACCAACTATTCACAAGCATCAAATATC
>BINPACKER.10206.1
GTGCTATATATCTATATTTTATTAATTCTGTAAATTCTCACTGACCACAGAAGATTATCTTTCAATATATTTCCATGTTGCAGTTTTGAATTTTGGAAAATGTAGACGCAACTTCGACCATCTTTACTTTCACCGTTTTGGAATCGTATATGGCTTCAATAAGATCTTCTTTTTTTGGCGGGATATAAGATGAAATGGCACATAATACAATAAGGGAAGTATCATTTACATGTAATTAGAGGAAGAGAGTTAAGTGCAGACGTGTCGTATCCATATCGCGTAGTCCGTTGGGTTGGTCCGTTGTCCAATGCCAGTGTCTGTCTTCTATTTCGGTTGATTCAGCCGTAATACGCGTAGCCATATGGGACCGAAGCGTAGGGATATGCCGCGTAATACACAGCCTCTGAGCCCTTGAGGTCCTTAGCGGGCAGGGGGAAGGGTGCTGGCATGGGACCGGCGGACACCGTGGCGACCAGCACAATGGCGGCGACGAAGAAGAACACGAGAAGCTTGTTCATGTTGATTGAAGGTTTGTTCGCTTGAGCTCCAAGACTCTGAGTATTC
>BINPACKER.10207.1
AATGAGCGTAAAAGTTCGTGGCAATTTTTTCTCATTTAAAGAAATGTATTCTCCAATCGAGTGAGAAAACAAATTACAAATTACTTGTTAAAATAAATAAATATCAGCTGCGTTTAAAAATTGAAACTATGTTACGTGTAAAACTAAGGACATCTAATTTATAACTTTAATTACACGAAAATTATTTCGTCGAAGTATGATAATCCATTTTTGACCCACTAGACATTTTACGCTCATTTATCAATGAAGATTAATAAAAGATGTGTTTCTTTCGTTATGACGATTAGTATAATCGATAGTCCTTGGAAACGTGTAGGCACTTGCCTTATATTACGCCAAACGAATGATCAGTATTTGACATGGTGTACGCTAATATTTAATGGTAAAGTACAATGTTCAAATATGTCTATTTTGCAACACAGCTCTAAGTAATCACGCAGTATCAATTTTATGTTGCTCATCTCACAATGTATTTTTAATGATAGTGTACCACCTCATAAAGCACACAAATTCATTATCCGTTTTCTTTCCATCATTCCATCTTTTCCTTTTCTTTTCTTTTCTT
>BINPACKER.102082.1
ATATATATATATATATATATTTAGTTTCTATAGAACTCTCCCTGATTGTTCCGCTTTTGAAAGCTTTCGAACAACTTTCCAGTTTGATTGCGGCTTTTTAATTATAAATGAAGGATTAATTCTGATAAAGGATTAATTCTAATCGGAACTTCGTTGCAAGCTTGCAAACTTTTACAAAGGAATTCTCAAGCGGAGATATACAATTTCCAATTTAATCTCGATCAGGAAGATTGGATCGTAGAAGATTACATTGTTTTGGTAAAATCTTTCGAAATCTTCGTTGAATGTCCACCCGGGAAGTAAACGACCGTAAACGTCACGAATCGAAATTCCAAGGGAAGCCATGTTGGGTGTCGCTGGAGCCCCCGGTGGTGGGGGAAGTATCCTTGAGCGAGCAATTGATTTCTCGCGCACAATAGCGAAGCCCTGGTGGCTGGCAACGGCGCGTAAGGAATTCTCCTCGCCCACGTGCCCGCTGTGAGCCACGTTCTCGCTTTCGATTTCCTCTGGGACGCTCTCGGTTTCACCGTCTCGTCTCAAGATTCAGAGAGAGAGAGAGAGAGAGTAG
>BINPACKER.10208.1
CATGGGGATATGTGAGCGGGTATAGTAGAAGAAAAAACATGTGTAACAAATATGGAGAAGCTCGTCGAAACTGTCAGCCAAGAAATGATCAAGCAAGGAGAAACGTTCTCACACGCATTCGAATTGAACGCCAATTAAGATGGAATCTCGTTCTGTCGACCTCTTCTTTCTTCGCTTCTTCGATTCTTCGAGCTGATCGATTCTTGGACCTGTCGATTTTCACACGAGAGAGGATCGGAGCGCGCATGGAAGAGAAATTACACGCGGCAAAGAGCTATGATCGACTACGATACGAAAGATGACACAAAATATAAACTTGTTTTTACTCGC
>BINPACKER.10209.1
TGGTGGGTCAATTGCCACAAATTTGGGCTTAAATTTCTTATACTGCCTGTTATCTCCAACTCTGGCCAATAAGATTTCTTTCCAGAGTTTGCATCCTCCGTAGACATAAAAGTATGTGTACGACGTGGGTTAGAATTTTCATATTTGTCTTTATGGTTGCGAGACATCTTAAATCCTTCATCTACCTCTTAGCACACACAAATCGCACGATGTGTTGATACCGAGTGAAAATTTACGCGTAAACAAAACTACCTTGACAAACACAAATCCTCCATTTATCAACTGCACTGATCGCAAACTATATAGGTGATCGTGATTGGTTGCGTTGCCGCCGAATCTTCCCGAAGCAGCCGACACGACCAAGTGATCG
>BINPACKER.1020.1
GCGCGGTCAGCCACTCGGCCATTTTCGAGTCCGAAGCGACTTACTTCGAGATGATTGAGACATATAGTGAAAGCGTTTGATAACAGGTTCGTGTCGTTGTCGAGTTGAATTCGCGGCCGTTTCGCTCGTTAATTACTAGGTAGTAGAATATCAATTATACATGTACATATATATATATATATATATATATATATATATATAAGAATAGTTGTGTACGCGGAAAAATGTATCGCGAGTGATAAAATACGAATTTCAACGTGACGGCGAATATCGCGACGTGACACGCTTCCATCGTTTGTTGTGTGACATCGTTTGACAAATTTCTGATATTTGTACCATCGTGTGGCACCGTGACGCGACAAAATTTCCCAATATTGACAAATTTTCCGTCGCCCGACAGATTCGCAACGCTGCTTGCCCGCCATTGAAACGGTCAGGACCACCAGTCGTTTGATACCGTTCTCGATCGTCGGACATTCTCATAATCCATCATAGTACACGTGAGAAATCTCCAACTCGAATCCCGTTTCACGACGAATCTTCGACGCGCATTCCCTCCCGTGAAGAATCGTAGAATCGATCGCAGAATCCGTGGCAACAGATCTATCGTCTCTCTCTGTTTCAGAGGTTCCCAAAATTGGAGCGGAGAAACTTCAAAATGTGAGAACATGTACATCTCTATATAACGCCATAAATAACGCAGTTACGTTGACATACATTATATCGTGCAGATCCAAAACAGCAATAGAGCGATATCTTTTACTCTCGTTTTGCACTAAGTTTTAATTGCATGTTACAAGCGAGTGAGCGGCGGGAAATAATTGTTTTCGAAAGCGAGCCGAGGAGCGAGGAATGTTTGGGAACCACTGATTTATCCCGACGAGCAATGGCAGCAACCGAAACCTAATCTGACCTGTCCGTCGCGAGTAATTAACAACGTTTCGTCAAAAATCCACAAACAGATAAATCTGTTGTTCCCTCATTATTTTTTTTTCTTTTTTTCTGGTTTCTCTCGAAAGCTTCTGGGACATCGATGTCTACCTCGAAACATTCGTCCAACAGTAACAACGACGTTTGATCGATCGGTTGACATCCGTGACGGGGAAACAGATTCAGGTGTTAAGTATCATTTACGCTAGACTCGAGCTAAGTTTCGCTTTAGATAAATCATCTCTTCGCCTAATTCTCAGAAGAACAGATATATAATCGCTAGTAAAATTTCTGACGCGCTACGTTCGTGATATATCATTTTTTTCTTCTTTTTTTTTTTGTACAATGTATATATAATAATAAGAATAATACAATAATTTATTAATCGTCCAGGGTGCAGCAGAGCAACACGATTCGAATTTCGAGTTTTTATTTTTATTTTGCCCCTTCTCCTTCCCCCCCCCCTCATTCGCCGTTCGTTTTCATTTGAATTGATTACATATAAAAAAGAAATTCCAATCTCGCGTTTGTCGCTCGGCGAACGGTTTTCATCATTTCCGTATATTATTTTCTTCCCTCTCCTTCGTTTTTATTTCATTTTTTAAAATTTTTGTTAACTACACTTTCATGCTTGTAATAATTCTGGCGTATATGCACACGCACACGCACACGCACACGCACACACACACACACAGAGAGAGAGAGAGAGAGGGAGGCAAACATTTTATCATCGTTATTTCAAACAGTCTCGTGTAATATTTCATTATCAATCGTAAAATATACGGATACATATACGCAATGTATCTTTTCGTTTTTTCAACTTCGTATCGAACAGGTTAAGCAGATTATACGAGTATTAGGTTAGCGCGCCATAACGTTTCGTTACTTCAATAACATCACATTATTTACGTCTGTCGTAAGGCTGTGTTTCGAGTATATATATATATATATATATTGAAAAATGGATCATTACATGGTGGTAATAAAACAACTAGGGGAACCATATAGGCCATCTAAGCCTAAAAAATTCTAAGTCTAATACATCTAAAGACAAACACCACTACGCATTCACAAGTGTGGCGTGTTTGTAATTGTTGTTTTGCTATGTTTGTAGAGTAATCTCGGTGTATCCTGAAGAGAGGAGTTGTAAAGACAGACACGCATATGTACAGAATTGTATGAATATTTATACGACAGAGAAGGATAAACGTAGATCTCGC
>BINPACKER.10211.1
GCCAGAAGATGTTATATTTCTTATTTGTCTGACTGCAGCTACAACTCTGGCATTGCATCCAGAGCTGCTTTTCTGATAATCTTCCGGTGGCAGTCTTAATAAAAGAGACATATGTTGCAGATTTTCTGATAAAGATAGACCAAGTTCTTCTAATACATTACCGAGGTAATCTATGTCAGTTGCTAGTTGTTTACATGCGGCGGAGCTTAACTGGCAAATTCCTAATGTTTGATCTAGAAACATTTGGCACGTTTCTTTAGCAATAATTTCTAACAAAATACCAGTAAATCCAGATTCAGTGGAACTTTGTGCATATTGTGGATCTGCTGCTTTTAATGCTTGAGTAAGACTTGGATTTTCCCTAAGTAAAAAGGGTTCTAAATGCTGTGGTAATGTCATTAAATATTGTCCAACTTGTGTTATATATTCCTGAGGTGCAAAACTATAATCAGGTAAATCTGCACTTAAATGAGTCATTTTGTTAGTTTCTGTTGACCATGCTGGTGCTTTTTGCACTGATAATAACTGTGTAAAGATAGGAGCGAAGATTACTTCATATGTTGCACGATGTAAATCAGAACATAATTTCTGAATAGATTTTATTATTGGATCGAGAATTGTTTCTTCTTCTTTTTGAAAAGATGCGGTTAAATTCTCCAATTCATTTTGGGTTGATATATTTAAAAGTAATTTTTTATACTGATTAAAAACGCTGCCACTTGTGTTTTGTAACTTGTTATTAGTTTCAGTAATATCAACTATCAAAGATTTCTCAAATTGTTGAATTTGCCCCAAAAGATCACCTATAGTTTGCATCAAAGTAAGGCACATTTGAAACAAATTCCAATCTTCATGCTTTACTTTTTTGCGTTCTAATTGCCG
>BINPACKER.10212.1
AGAAGAACGGCACTCGGATTGGAATTTTCAAATGAGCTTTAATTTCGATCTTTGTCGCATACCGCAATTGTTTGTTTCAGTCCGAGTGCCGTTCTTCTCACATTCAGTCTGACAATCTCTCGGCAACATTTATAGGTACGTATATGCCATTAATACCTTCATCGGCAAGATCCACGGAAATATCACGCACCGATTATGGCGATTATACTCGAAAGCTCAAACTTTCGGATTTAATTCGAATAAACAGAATCGAAATCTGCTACAACATATTCGTTGTGCCTGGATAACAAACGTTTCACTCAGTTATACAAGTTTTTCACTCTAATAAATTCGTTTAATTTCCTTCAGTTTCTTTTTTTTTTTCTTTTTTCGCTGGCAGTATTACACGCCGCGTAACGCGTTCTGAGAAAAAAGCTTTAACATCGAGAAAAATATGGGGGTATATATCGTATTTCCTATATGTCGCTCAGTCGAATTCGAAATAGCCTTTTTTTTTTCTTTTCTTTTCTTTTCCTTTATACTCGGTAATCGATGCGACGTGTTTAACGTAGCTTTCGTAGATAGCACGCGAAAAAGTGTTCATTTC
>BINPACKER.10213.1
CGTTATCGCAGCAAAGAAAGCAATATGCAGCGTGCAATGTTACAATTAAATGGTGTACCTACTCAAATAATTACAGAAGGTCGTTGGGTGGAAGAAGACCTTGCAGAACATGGTAAAAAGGATATAGTGATTGTTATTACAGGTAACCCTGGTATGCCAGAATTTTATGAAGGATTTATAAAAACTGTAAAATCAAGACTTCCTACAGAAGTACCCGTTTGGGTGATTGGAAATGCAGGCCATGTACAACCACCGAGCAATTTGGCAGTTACCATGCCAGATGATTCAACTTGGAATGAACATTATAGTTTAATGGCACAATTACAGCACAAAAAAGATTTCATTAAAAAATATGTACCAGAAAATGCAAAGCTGCATCTTATTGGACATTCAATAGGAGGTTGGATGGTATTAAATATGCTAAAAGATGATGTCATTGCTAAAAAAGTAACTAAATGTTACTTGATATTTCCAACTATAGAATATATGGCCAACACTACTAATGGATGGTGGTTCAATAAAATATCAAAATTTGCGTTTTTTCTAATTTTTATGTGTTCACTTTTTTCAATTCTTCCACGTTCCTTTCAATTTTTTATTTTAAATGTAATTTTACCACTAATACCAATTCCTTTAAAATGCAATAATGCAATGTTACAATTATTAAATCCTGTTACTGTAAAAAGAGTAATTAAAATGGCAGAAGAAGAAATGGAAATAGTAAAAGAAAGAGATGATGATATAATTTCAAAATATGCAGATAAATTATGGTTTTATTATGGCAACTGTGATGATTGGGTACCAGTTACATATTACAAAAATTTGAAGTTTAAGCATCCTGAGCTCAATGCGGTACTCTGTAAGCATGGCTATCATCATAGTTTTGTTTTACATTATGATAAACAAATGGGGAAACTTGTTGGGGACGAAATTAATGACAACATAG
>BINPACKER.10214.1
CGGGTACCTTGCAAATGCGCTAAAAAATAACTTATATTGAAATTGATTCGTAAAATACTTATACTCGATGATATAGTATTTGTATACTGACCTCTGATTGCCGAATCTCTTTTTACACACCGGACATATATTGAATTCCGTCATAAGAACACTCTGTGATTCATAATGCATACGTTGCTCTTGTACTTGCAAATGTTCAGCGTAAAGTAAACCTCTTAATACTTGAATCCTTCTTCTAGCATTTAATTTTTCCTGTAAACTGACTTCTAAAAAATGCTTTATTCTACCTATAGGAACTGTATCGGGGAGAACCTCTAATGCCTTTAACGGATTTATTTTCGATGCGTGTTTCTCAAGTAGTTCAAGCGCCATTTCCAAATCAGGTTGGGCTGTTCTTTGAATTTCAGAGCTACATCCTGTCATTAAAACTCCTTCGTTGTCGGGTTTCAATAATTGTTGAATAAGCATGACATAAACCTCATCAGCTCCGTCAGATTGTTTTTGTTTATCTGCATTTTCTTGATTTTGATACCTAGTATATACATTATAACAATACTCAGTTGCCTTCGGTATATCATTAAGAAGACTAATGTAAATTGAAATAGCTTGCTGATGACGTCCAAGTCTCCCAAGAATAATTGCACGTTCCTCGAACAAATTGTCAAACGGGAAATGCACTAATATCGTTTCAGGAGTATAGTGCGTAGATTTTTCCAAAAATTGTTGCAATTTTTGCCTTATATGTTGAGCTGTTTGCTTTTCAGCTGGTGTAGCATTTTCACTCATACATGCTAAACACTTCTCTTTATACTGATGTATTAAAACATTGTGAAATAAAGGGTTAGTATCTTCCCAAACATGTACTACATGCTCC
>BINPACKER.10215.1
CACGAAATCGCTGTTCACTCTATCTCTCACAACGACGACGAACGTTTCTGGTCGGACGCGACAGTGGACGACTGGGCTAAAGAAATGGCTGGCATGAGGATCATCGCGGAGAAGTTCGCTAATTTGACGGACAACAGCGTGGTCGGTGTGAGGGCACCGTATCTCAGAGTCGGTGGTAACAATCAGTTCACGATGATGGAAGAACAGGCATTCCTCTACGATTCTACCATCACCGCGGCCTTGAACAACCCGCCGCTATGGCCTTATACGATGTACTTCAGAATGCCACATCGTTGCCACGGGAATCTTCAACACTGTCCCACGAGGTCTCACGCAGTCTGGGAGATGGTGATGAACGAGCTGGATCGTCGCGAAGACCCACAGAACGACGAGTACCTGCCCGGCTGTGCCATGGTGGACTCGTGCAGTAACATCCTGACCGGCGACCAATTCTACAATTTCCTGAACCACAACTTCGACCGGCACTACGAGCAAAATCGCGCTCCCCTGGGCCTCTACTTCCACGCCGCCTGGCTGAAGAACAATCCCGAGTTCCTGGACGCGTTCCTCTATTGGATCGACGAGATCTTGTCCAATCACAACGACGTTTACTTCGTGACGATGACCCAGGTGATCCAGTGGATCCAGAATCCTCGCACGATAACGGAATCGAAGAGTTTCGAGCCGTGGAAGGAGAAGTGCGTGGTCGACGGACCTCCCGCTTGCTGGGTCCCTCACACTTGCAAACTGACGTCGAAAGAGGTACCTGGAGAGACCATCAACCTTCAGACCTGCGTGCGTTGCCCAAACAACTACCCGTGGGTGAACGATCCGACCGGTGACGGGTTCTTCTAAACCCGCCGCGTCGCGTTCCTCCTTCTCGTCTAAGTCAAACCCTTTGATTCTCCTCTTGCCTGTCGTTTTGGGCGTTCACCTTTGATCTTCCCTTTCTATCCTTTCAATCCCCACTTCCTCAGCTCCGTCCTACCATTGGTCGATCATCCTTCACGAGTTTCACGGTGGACGTGGTTCTCAATCGGGGAACACGGTCGGCAGAGCTTCCGTCGCAACAGAAAGGATAGTTGTTTAAAGATTTAAACAAAGAAGTCTTCCGGTAGACTGTTTTCGGAGAAACACGAAAAAAGGATAGTCGAAATACTAATGTGATTGCTGATAAAGTGGAGAACCCTGCCGATCGGTTCCCCGATCGAAAACCGTCCATCACGTCACCAACGATCTGTGATAAATTCCGAGCGGCTCGAGAGATTCAGCGACCAGGACGACAAACGCGACGACGAACGACGAGACGAGCGAATTATATTATATTTTTTTCCTTCTCCTATCTTTTCTCTCCCAAGACCACGAACGATATCTCCCCGGCCCCTGAGACGAAGCCTGACCTGGAGAGAAACGACGCGATCGCGAAGGAGCGCGAAGGAGCACGAATAAAGAAGAAAAAGAAAAAAAAAACGAATCCCTGATACCACACGGATACGACGATTTTAGCTGGAAGGTCGGGCTGCGGTCGTCCTGCTGAAAACCCAGGAAAAAAATGGAAGTAAAAAAATCGACGATTCCCTCAACGACCGCCAAAACTCCCTGTCGACAGAAAAAAGGCGGACACCCTTATTTTTCGAAGGGTCAGCCAAACTTTATATATATATATATAT
>BINPACKER.10216.1
ATAAAGTTAGAAATGTCACAGGAAGAAAATTTATTGCATTGCTATAATCGTGGCTGTGGAAAGAAATTTGATCCAAATAATAATAAAGAAGGTGACTGTATTTATCATTCTGGATATCCAGTATTTCACGATGCTTATAAAGGTTGGTCTTGCTGTAATAAAAAATGCACAGATTTCACAGAATTTTTAAATATTAAGGGTTGTGCAAAATCATGTCATTCAAATATGAAACCAGCAGAGCCAGAAAAATCTGTTGTTGATAAATCGAAATCAAATGAAATAATCCAGTATTTAACGATTGCTCAACCTCTTAATAGTGAACCTGCTTTACAAAGGCCTCCTTTTGAAACTCCACAAGTCATTTTAGCACCAAATGTATCACCTACTTTATTAGAACAAATTAAAGGACTAACTTGTAACGTATCGGAAAATATATGTGAAAGTAAAGTTCAAATTGGACAAAGCTGTAAAAATAATTCATGTAAAGCTACATACAGTGGTTCTGCATCTGATGATGACATGTGTAATCATCATCCTGGTACTCCTATCTTCCATGAAGGAATGAAATATTGGTCTTGTTGTCAAAAGAAAACTACAGACTTCTCTACATTCTTGGAGCAACCAGGATGTACACAAGGAAAACATATATGGATTTCTAAGAATACTGGCAAAAGAGTTAAATGCAGAATGGATTGGCATCAAACAGGATCGTTTGTTGTAGTTTCAATCTATGCAAAGAAATATCAACCAGATCAATCCTCTATTAAATTGAATCCTGTACGATTAACTGTGGATTTGCTTTTTATAGAGGAAAATTCTAGATATAATCTCGATTTAGAATTAAGAGGAATTGTTGATATTACCCAAAGCAATGTTAATATGCTTCCTACTAAAGTAGAAATTAAATTAAAGAAAGCAGAACCTGGGTCATGGGCAAAACTGGATTTTCCTAGAATAACTGAAAAAGAAACTGAAGAAAATGGTCAAAATGATGAAAATATTAGTGCGCG
>BINPACKER.10218.1
GGGGGGATGAAAATATAACGGAGATGATGTCGTTCATCGACAAATTACGCTCTGCAAGTCGGCCCTCCCTTCGTCAGGCTGCCTTTCTTTTTTTTCTTTTTCTCTTAGATGAGTCGTGAAAAATAAATTTTCCCCGGGAAATATATACAAACGTTGTAATTACAAGTTTCATTTTTAAATGTCGTTAATTAGTTTCGAGGCCAATCGACTATTGAGCAACGTAATTACTAATCGAGTTACAAAATAAAATACCTCGAGACTTCAAGGGACTTTCGGCAGATGCTTTAAAATGATACCATAGCATAACGTTATTTATGCGAGAGATCGTCGTCTGTTATTTACTTAAAGAAATCATTGTTTCTTTTGAAATTCCAACATCTTCTGTAAGTAGTTCCATGTATAAAATAAATTGAGGACAAGAAAAAAACGACACATTTTTTTCTCTGTTTACTTGAGACTTCATTTTCGAAAAAATAAAATTTGGAAATTTGTAAAGTATACTCGAGTGAATAGGATATTTTTGTTTTCGAG
>BINPACKER.10219.1
TGAATTTATAAAAAGCCTAGTATCATATAGACTCAAGTATTACGTTTTATAATAGCCAGCATTTTAATGATTTAATCGGTTTTCATTATTGTATCGTGTTGCGTAGGAAAACGTTGTGTACATACATGTATACTACTTACTGTAATTTTCGATCGATTTACGAATATCAACATTAACGATTAAGTTTTATTCGAAGAACTAACGAGAAACAAGAAAAAAAAATAACTTTTTGATCGCAATTTTAGGGATTCTCGATTCCCCGATTCCCTCTAAGCACGTCGAACGGTTATAATTATTCTCATATAGCGGACTGGAGTTACTGTTGTGTCTTAAAACGCGAAAATATCATACAGTCTTAAAAGAGGAAAAAAAAAATCACGCATATAGACTGACCAAGACAATTTATCGAATGTAATAATTAATAAAATACGTAGTACCGTGGAATGAAGTATAACAAGAAGAGATATATCGGTATAGAGAAAGGACACGTATAATATCTTCGCAGAATATTTTCATTGAGCTTCTATATATATATAGATGTATTTTGGGACGAATGATCAAAAGAAATGAAATAAGAAAGATATAAGACGCTTCGAAGCCAAAGATGTTATCTAACGGTACGATTAAGTATTAACGTATAAACCCTTAAAGGCATTATGTACTTGTATTATATACTGTGTAAGCTTTGCAATACAAGTGCCATTGAAGAGAGTGAGCTCGATCAGTGAGCTGAAAGCCTCAACGCTTGGAATGAGAGTAACCGTACGGGGGGTTTAAGGTGAAAACTTGGAAAAACAACGCCCAAAATACATGTATCACGATGTACGATATTTAACATGATCTTGGTAGGTTGTTCGAATAAAAAAGAGAATTATATCGTAGTAGTACATAGTAGGCTTACAAAGATATTGTTCAAGAATCGAGGCATCGACTAACTCTTATACGTATCAATAACTCGTTCGTTACACTCGATGCTCATCCTCGTTTAGTTTCGACCTCTCATCATTTTTTCGTTCGTTTTCCCGATCATGTTTCCGAGGATAGCAACTCAATTTTATATAGAACAGTTTTTTCGAATAATCGCTAGTCAATCCGATTTTTCGCCTATATATAGCAGTTAATCGTTAATTCACGGTCTACGAACAAGATAATATATCTTCTCTTGTACAAGCTGCTGAACACCGAGAATAGATCACACACTCTTTACGCTTAGCGACTAGAAAAGAGACGCAATTTACTGATCGATTGTTGCCGCGTAACGATATTAATTATTTTGTTATAATTGTAAGATCGTACGGCTACCGACTTACATATATATATATATACATAT
>BINPACKER.1021.1
GAGATAATATGTATCGCGTATATATTATCCATTCAGATAGACCGTGTTCCATGCAACTAAATGTGACTATTTATTATACATATAATACACCGGTACCGGTGAAGTTGTATTCACGTTATGTACTCCCGCCTGGGAATGTTTTATACGATACGATACGTGACTAAAGTTGGAACGTATTTGAATAAAAGTGTAAATATACGGCGTGTATTATATTCGCTCGGTAATATCGCAGCTTGCAATCGAGATTTATCATTTGCCTTTTAATGGAATTCTCTATTTTTCAGAAATTTCGCCGAGCAATGGTGTAAATATCGGTGCTTTACCGTGCCGACGTTTCGCGTTCTGGATGACGTAGATTAATATAAATCACAAACGTTAACATTTCTTAATCGAATTTCGTAGATTATTGCACAGCCGGCGGTGCAAATGTGTGCGCGGGCACATCGATACTGCAGACATGCAGCGAGATAATCTACATGCAAATTATGCGTATACATACATGTATGTATGTATGTGTGTATATGTATGTATATCGCACGTGGCAAATGCATCGCGAATGCAAATACAACGAATATCGCGTATAAAGTCGTTTTCATATTCGTAATAAAATTCCCGCTCGGTTATTAACAAAACCGACAATGATTTCCTCCTTCTCCACTCCCACCCCCACCGTAGGTACTTGAGATTAAAATAAACACTCCGATTAATTGCCATGAAATTGTTAATTTTGCGCATCGGGCGTTCTGATTGCATTTTCCTGTTCATCGATGACTGATACCGACGCAGTTTACGTGTTACCTAATGGTACACAGACGTAGCAGTTAACGAGGTAATCGATGCCGACATACCGTAATTCCATTTTCTTTGCAGGTGCTTACTTACATCGTCGCCACGATAAAATCGTCACGGAAAACCGAAAACCGGTCCTTTTAACTATTCTCGACAATTGAAACATTCAGGATTTTTCGGTGTCCTCTAAATTCTTTTATATAAATAAAAAAATTCTTTTATATCGAAACTTTAATCAAAACTTTCGACCAGATGTTTCGAATAATCGGCGTATCTGCGATCGTATGTACGATCCCAGATCGTCCCTTCGAACGATCAGAAATCGGACGATTGGAAATATCGAAAGGAACAGCGAGAGTGTCCCACTGCCTCGTTTTTTAATTTTTCTCGACAATTTGCAAAACCATAGATTTCGTCGACAATTTCTCAAAAGTCACCGATTTCGTCAGAACTTGACGATCTGATGTTTCGAGTAATTCGCATCAGCTACGTATTTAAAATCGATCGAGAAATCGGACGATTGATAAACAACGAAAGATTCTTATCATTATACCTATAACGTGTCTCTAAATTAATCAGGAAAAATTTGCAAATAAAATGTCACGTTAGCGACAATGATTTAAACAATTAATCAGTTGATCAATATTGTAGTAGAGCCTGCTTTCGCGGCAAATGTCGACCAATCGTGATGCAAGAAACTTACATTTCTTGTATCAGCACGTTAGATTTACATGTGCATTCATAATCGTCAATTCCCGTATACCTTTAGCCATCGGCTAACAAATTTACATTTCTAACCACAAGACAAAGACAAATTGTAATTTCCTATACCGAATATCTTTCCTCTTGGCAATTATAACAGAGACGTAAGCAAGAATTAAGTAAATTGCCCTTCAATAAATTTCCTTCGATCGTTGCAAGCATGGCTAGGCTATGCGCAACGTTTGCTATAGCGCGTCTGCCAGAAAAAGCAACAGAAAACGCAACACGTGAATCCGGCTACGTCGTGCATCTTCCCGACATTTACGTGTTTCTTCTTCGTAAAAGCATTGTACCGATCCAGCGTGATCTCCTTCCGGCCGGCAGTGAACTCGACATTTGTCGTGTAACAGCATTATTTAAACGTTCGCAGTATGGACAGATCAGGTGAACGGGGGAGAAATTGGCTGTCGGCCAGTCTTGAAAGCTAGTCTTTCGCTACTCTTTCGCCGGATCTTTTGGACATGTGCCATTTCATTATTTTCGCAGTCATTCCCATCGTCAATATCGCGGGCACCCGAAACATTTTCTTTCTTTTTTTCTTTTTTCGTGTCGTTGAATGGATTCAACGAGCTTCCGCGTCAATTGTCGCATTATTTTCAAAATTGCACGTAGGCATCGCTTACACAAGGCCATTATCGATTTGATTTACACCGGAGAGAAATCATTCAAGTCGATCAATGGATTGTTTAACGATTGTCGTTAATCGTCTGCGGGAAATTTAGAGTTGCGAAAGTCTACAGAGAGAGAGAGAGAAAAAAAAACCGAGGATAACCGAAAGGTGGTGTGTGTGCCCTGCTGCGTGCTAGATACGACGGCCAACTCGGCACGTAATTTGCCCAAAGTGCCTTCCCGTTGGTCGAGTCATGCTGTAAAAACAAATTCGTACCGTGTATTATTCGTCTCGTCCCGATTTCAAAACGTCGAACGTCTCCCTTTCACCCGTATATAAATTTTCGTATCAATTCGTATACAGTGTGCCGCGTGTTGTTGTATGTCCGCGCGTGCGCCGCGCGTTGAAGTTCGGAATGAGAGGCAAAAGGAAAGAGAGAGAGAGAGAGAAAGTGGGTACGAAACGTTTCACGAAAACCAGGTTAATTCCCCGATTGCGTAACACCAGCGAGTAATAACCAGCGAAACATTCCGTCGCCC
>BINPACKER.10221.1
GCCATCCTACAGGGGGGCACTCGAGCCATGCATTAAAGTATCTTACAATATTTTGATGATCCAACTTAGCCAATGCTTTTACTTCTCGCATTACACGTTCCCTTGAATAGGTACTGTTTGGCAGGGCAATTCTCTTAATAGCATAATTGCAATCGTCTATTTTATTTTTTGCCTCAAACACTATGCCATAACCACCTTTTCCCAAACAATCTACTGGTTCAAAATCTGTGAGATAACGTGATTTAAAACTATCGATTTCCCTTTCATCAGTCAGTTGATTATTCTTATTTGTTTCTATGTGTCTTTCAACTATTAAAGGCGGAAGCACTGCATCTTTAGTGACCGTTGTAGCATTTAACAGACGTTGCGTTAACATAAAATTCAGTAGTACAGCAGTGGTAATCGATATTATCAAAACTTCCTTCCACCAATACCACAATGATACGATAATAACTTGAACCGGAGTATTTTCA
>BINPACKER.10222.1
TGGGGGTTCTTAAATGGCTTTGTATAAACATTTGGGTCATCCACTGGAAATGACTGTATAATATTTGATCCCAAATTCTTTTGATTATGTACGTTTGCGATCATATACTGTGGCGTGGGCGTAACTTGCCCGACAGTTGCATCCTCTACTAGTTTCCTGTGTGAATAAATCAAAACCTGCGGAACATCTACTTCTTGTTGTGATACAGTATTTTCCACAGAAACTGCAAATCCAGGATTAGATAACTGCTGTGCCTTGCACTTCTTTCTATGTGCATAAAGTGATCCAGCATTGTTATATCTCTTTGTACAAATTTTACACGCATATGGTCTTTGTCCAGTGTGTGTGTAAGTGTGTTCATTTAACGAAGTCAGTCTTCTAAATGATTTTGTACAAATCTGACAATGATATTTCGCTTCTCCTGTATGCATTGTTATGTGCCTTGCTAATGTATTAGCACGCGCAAAGGCCCTGCTACAATACTGACAAATATAAGGTTTTTCTCCGCTATGAGTGCGCAAATGTAATTGTAAATAAGTGCTCTTTGTAAAAGCCCTACTACACACGTTACAAACGTATGGTTTAACTCCAGTATGTGTACGCATATGAGCAACCAAAGAACCACTCTGTGCAAAACATTTACTGCAGACTTCACAAAGAAATCTTTTTTGAGTTTCTTTCACCCGTTTATGACGTTCTATGTGATTCGCTAGTGATTGAGCTTGTGCAAATGATTTAGGGCAAATTGCACATTTATAAGGTCTGTT
>BINPACKER.10224.1
GGCCTAAATTATTATCTGGAAGATAACATATACGTGGAAAGCCTACAGCGTAATAAGCTTGACCAGGATTGGGATGTTCGTTTCCCTGAATTCCTGATGGAATGTCGTAAGTTATCTGAATTGTATTTGTATTTGGAAAACCAGGCAATGCTCGAGGTATTCTTGTCCAGTTCATAGTTCCAGGAGGTTGATTTCCTCTTTTTTCACCATAAATTAAACGACAAACAGGACACTGTATATACATAGGAGGCTGCTGACAACTGAGCATTGCATTCAAACATGGTAAATGTAATCTATGTTTACAACGAGTCAACTCTACTGTTAGTGGTTCTGGCATACCGAGACATACAGGGCAAGAATCACAATTATCACTTTCTACTACTTTCACATATTGGGAAATAACATCAGATTCAGTATCTACACCCAAAATAGTATCTTTGAAAACATCATCACTTCCTACACTACTATCCAATAAATCTATCGGATTTTCATGACTCAAATATGTAGAAACTGTATCAACACTTGGTCTTCGACCACTTTTCGTGCTGCTGGAATCTACATCCAATGCACTATCCCAAGTTTTTCTTTTTTGTCCAGATTCGATATTCGTAATTGAATTATTATTTTCTACTCCGTGTTTATTGCTAAATATATTAAAATTGCTCAAAATAACACGAGCTATATTTGATGGACCAGTATCTCCACTTTTGCTCTTTTTATTATTCTTTTTTGTATTTCCAGCAGACTTTTTATGTGTGATTTTCGTAGTTATATTTTTGACAGTTGCAGACGTTGCTTTTATCTCAGAAATAACCTGTAATTCTTCTAAAGCAACTTTGACTAAGGGATAAGGCGCTTGTTGAATACGTCGTATCGGTCTTACATATCCAGTACAACAACGTACTTGAGTTAAATTACAAAAGTTTATGATATATGGAAAACCTAAATATGTTTTAGAAACATCGATGGTTTTATCACCTCTTGCCCATGCTTCTTCTATGAAACATTGCACTTCCATATCATATGTATGCCAATCATCTGTATCACCAGCCCATTCCCACTTAGCTCCTTTCCCAGCTGGCGAACTTGGAAGGTAAAATTTTCTTCTAAC
>BINPACKER.10225.1
GGGCGATCTATAAATGAAGAAATATATCTTTTCTTCTCTAATTAGCAAAGCGTAATAAGAAATAAAGAATCAACGATAAAAGAAACGTTCTCCGACGTATCCCTAACAAAAAAAATAACAAAATTATCAATGTTTTTTCTGTCAAATCGTACAAAACGTCCAAAAACTTGCGCTCGATAGTGTACGAACCGTGAAAACGTGACGAAAACAGGTTCGCCAGGTTCTGTTAAAAGAAAACGTCAGAAGGAACACAAGGGAACGTCGGATTGTTGTTTTTCTTTCGCTCGCATCTGTGTGACACTTTCGCGAAGTTCCGTGCGACGACATTCCCTTTTTCGAAATCCCGTCTCTCGCATTTCCATTCACACGATTTACAACCTCAGACATAGCTGTGAACATGCGATTGTTTTTTTTTTCTTTTTTTCGT
>BINPACKER.102263.1
GATTGTAGCAAGTTGATCAAAAATGCTCTGAATATTTATCAAGTTTTTGCTGAATATATTGTTAACCCGTCTCATGACCCGAAAAAGACCACGATTTCATCAAGAAACAATGGAGGTGGGAGTGCACCACCAAATACAAAGGTCCCAACAAACCCAAACATGAAGTTCTCAATCCCATTCTTTGGTGGGAGTTCACAAGGCCCAACCCCGGACCATGGCAGTGCACGTAGCCCAAGCCCAAGCCTAATCCCAAGGAGTGGTGGTTTGAGGTTCCCATTCCAAGGCCTTGGTGGTGCACAGGCCCCAACCACGGATGATGATGTCAACGACGATGCAGAGAGCCCGAGCCCAAACCCAAGCCCAAGCAGCGGTGGGTTCAAGTTCCCATTCCCAAAATTTGGCGGCGCTAAGTTCCCTTAGTTGCACTGATCAACTGGTTTGGAAATTTGGAGCTTAATTTATTAGTCGCTTAATATTATACCATATTATTATTTTCTAGTAATTCAATGGTGAACCCACATATATAGGGACTGAATTGAGACGAATGTGATTTTAGGATTTTTAGTGCTACATTTTTAAACGTTACGGGGTTAAATTGTATATTTACTAGTACTAGTTATGGTGCATCAGGTTTCTTTGTACATGTAACAAATGGTGCAACCGTCC
>BINPACKER.10226.1
GTGGGCTAAATTTTGATTGCTTTCCGTGTCGAATTTTGGCCTTTTGACTTTGTGCATGCTGTCCTTCGTACTTCTTCTGCTGACAATAGAGGGATTCGAGAGGTTTTCAAGTTTCGAATGCCCTCCAAAACCGTCGAACGCAATCGCATCCTGTTTACCAATGGTTTATAAGTAAACGAACCGACAGTTTTGAATCTACTTATGCATATATACGTACGTTTTTAATGCTCTTCTGCGCAATTCTCGATTTCTTCGCAAGAATCGAGGAAGCTAGTTTCGCCGAACTGTTTTTTTCGATTGGCTGCTGCTTCAGAGCCAATACGCCTCTTGATTTCACTGGAAGATACGGAGAATCCGTCCTTGTAATGTTGGACTGAGTCTTCTCTTCCCTATTTGCATCCTTCCTTTGCTTTTTATCCATATTTTCCATCTTTTCTTCCTTATAACTGTTCCTCGAACTGCTATCCGACACATTTTTCGTTTTCGAATTGGCTGATTTCTGCATCGAGGATTTAAACCTTTCCAACTCTCTCAGCTTGTTTTGTAAATTTATCTTTTCACTTTCGTGAAGCACCAACTCCTCCTCAAGCTTCCTGTGCAATAACAACAACAAGTGACAACAAGTAGTGCAATTAAAGATTAGCCAATTAAAACGCATCGCCACGAACGTTTACGTACTTTCTTTTCGCGCGCTCATCGGACAAGAAGTTTCGTTCCATTGAGACTTTGTTCAGTTCCTGTTGCAAGCTTCTTATTCTAGCTCTTAATTCTCTCTTCCTGTGTAAGCTAATCGTCATTTCCCTTTTCATCACACTTATGTACGTTATAAGGGTAGCGGTATCGCTGGTTTTCGCGATCATCTCGTCTACAGTTTCTGTAGTGGCTTCGAGTAGTATTTGTATGTTTTTGTACTCTTCAATTTTCTTCTGCAACTGCTCGATCTCTTTCTTCCTGCTGTCAGATTCTAAATTTTGC
>BINPACKER.10227.1
CCGTGTTGTAGGATGGAAACTATCACATGTATAGTTTGAGTTAGTTTATTTGTTTATTGTACGTACATGTTTATGCGTGTATAGATGCGTGTATAGTTTTTTCGTATAAATTTGAACGAGAACAGGAGAAGAGGAGCGACCAAGAACATATGTAACGTGACATAAGCGCAAGATTTATCTAGATACCTATATACCTAGAGTGTTTAATTGTACTGTTCGGTAGAGGATCCACCTGTTGCGGACCCTCCTTCGAACCAATGACTTCCTCGCTATTACTTCGACAAATGATTCGCGAAGCGAAACTCTTCTACTGTATGCACGCATCTCTTCTGATATGAATCGTCGATTAATCATTTACAATGTTGATGAAATTCGATGAAAACAGTTGTATCGCGTTATTATATAATTTTATAAACACTAATCGATCAGTTTTGTTTGACAAATACTCACTATCGGCATACACGAGCCGTATGTAAGATAAGTTCACGTTCTTTCGATACGTTCGATGCG
>BINPACKER.10228.1
CAACCATCTCAGTCGACACACGACGGTTTTTTTACTTTCAAGTAACATGCGTCATACGATGGACATCGTTTATCGTCAGAATTCGTTTATCGTCCTGCCATCAATTCCCGCGATCGATTCTAATTTCTTTTTCTTTTTCTTTTTATTTTTATTATTATGAATTATTAAATATTATTATTAATATTATCGTGTATAAAAATGTCCTATCCTAAATGTAATATTATACCCTCCCCGTTGATTAATTTTCGACGTTACTTTTAAGAAACATCCTGTAGATATCTGCTGTTCTACACCTGAGAAACGACACGTATGAAAGACACGCAAGATCGTCGGAGAAAAAAAGAAAGAAACGAAACAAAAAAAAGAAAAAGAAAACGAAACTCGTGCTTTCTTAACGCCTGATGGACGATACAGCAACACATACTCGCACATCGCAGCCGCACATTGCTCTGTGGATATCCAAAGTGATTTAGAAGCTTTCGTTGAACGATTCCAGGTCAGATATACTCGATCAGCACCGCTATGAGATTGGAGTTCTTAGCGACGATGTTTGTCACGCCCGAAGCAGATGCATCAGGCCAGGCGTTTTCACAGCCATTGAACAGCCGAGCAAGAATAATGTTCACGAAGGAAGGCCCGGCCACCGAAGACGATAGTTACATGGGTTACTCCGTCACGACTGGGGATTTTATTGGGAACGGTGACAGCGGCACCGCCGTCGGCGTACCTCGTGGCTCCGATCTTCTCGGCAAGGTTATCCTCTTTACCTCGAAC
>BINPACKER.10229.1
CGCATGAAAAAAGTATAATTGTATAAAAATTATATATTAATATTGTATAAAAATTTTCGAGAATAAAACTCTATAAATATTACCGGTACTATAAAATGCTCTAAATGCAATAATTATTTTAGATTCTTAGATTAGATTACATTATGCATTACCGAAGGCCTCTGTTATTTAGCTGTTATATCATGCACGTGTTACTTTGTACTTGTTTTATTTTTAATTTTCTCTATGATTTTCCGGTAGCGTGCGACCATTGATTTGTATATTGTCTCTGCATCGTCGTAAGGGCGACACATGAGCGTCGGTTCCGGTAAGCAGCGTGTTATTTCATCAAAACTGCATTCGTTTCGGAATAAAGCGTGCTTCGCTTGATAGGCTGCGCCTATCATAGCCGAATTAACTAGTTCCTGTCAAACGAAATGACAAATTATCGAGGGAAAGAGACTTCTCCAATACTTCATTGCCGAAGTAGAAAGACAGAAATAACTACCAATACGTATACCGGTGAATTGAAAACATCGGAGAGTACTTGCAGTATAGATTTGTTTGCCGATGCACCTCCGGTCGCAATTATGCGTGTATTTGGACCTATGACGAAACCAAAATCCTCGGCGTGAGCTCTTTTCGCGACGAACTGCCCCTCGATCAGGGCTCTCACTTCTACCTCCTTCGAGCTGTAACGCGATATCTCGTCGTTCGCTTTGTTGAAACGATGATCGCCGATGACGAACGGCAGGATCTCTTGCGAGTCGAAGTACAAGCCTAAATTCCCGAAATTACCACGCGGTGTGCTTTCCAGCAACTCGTTGAAGATCTGCCAAGAGCCCTGCGCCGCACTGTCGCGTATCCTCTCGCGAGTCAGGGACCCATTCTTGAAGCCAAGCAACGCCATGTAAGCATCGTCGTCAACAGAATTGCAAAAGACGTGACCTTCCAGAACAGTTTTCGGCTCCTTCAACCATAAAAACAAGTTGTCGCTCGTTCCCAAGCTGCAAGCAATGTCTCCTTCCTTCAGTCTCATTCCGATCAGAGAACCTGGATTGTCGCCTGTGAATGCAATTACGCGGCATGCCTCGTCGAAGCCGAATCTCTCGACGAGATACGACGAAATCGGCCCGATCACGCTGCTCGAGGAAACTGGTTTCCCGAGTTTTTCTCGTAAACCAAGACCGCAGGCCTCCAGTAGCACGTCGTCCCAATCTTTCGTATGAATATTCAACAAATTCATTCCGGAGCCATCGGACCAATCGATCGGCGCGAAATCGCCGAGGAACAAGGAAGCGAGAAAACTGCTAACCAAAGAGATCCTCTGGAAAGAGCGTCGAGAAACTTAAGGCTATAAAATCTTATTTAAACAGCTCGTAACGTGTGATGCGTATTAGTGACGAATATATATGTATATATACGGGGTTTAACAGCTTAACTTTTGTCAATGTACTCCACGTTGATGATGTTAAACAACTCTGTAAACAGGAATTTTCAAAATGTTAAAACGTGCACTGCCTCATTTTTTCTTTTTTTTTTTTTTTTTTAAAGCTTTCCGCTATTTTGAATCC
>BINPACKER.1022.1
TTTTTTTTTTTTTTTTTTTGACACTTGATGTCATCAATTATTCTCCTCCTCCGTTTCTAGAAAAATTCTATGCGCAAAGACATAGGGGAGGGAGGGAGGGGGGGCATGGTTAAATTGTACGTACGTATATTACCTATAACAATCGATATACGACGTCGATACGATATGATTCCTCTTTACTCGCTAAATTTCGTATTATTCGCAACTTTTTGTTCGAGGATCTTTCGAAAGCTTTATTGTTCGAATAATGCCCAATTATGATCGCCCTTGACGACCCAATCTTCAAAATCATCGTGACTGAACTTTTGAACTGAAATTGTAACATGAAATTATAGTCGAACGAGTAGTAGCATGACTCGTAATATAAACTTCGTCGTCGATATTTTTTCAATCGAGAAAAAAAAAAAATCTCTCTACGAATGCCACGAAATTTTCCTCCGCAGGTGAACGTGTTTCAGCGAAACGAGAAAACTTGGAAAGACTCGATCAAGAGTTTTTCTCGTGAAGGATCTTTGCTTTCTCTTCTCAAGTGATCGTTATCGTTAGCGTTATCGTGTTTTATTACGCGCTCTTGTAAAATTACGCGCATACGAATCACGTCAAAGAAAGGAAAGGAAAGGAAAAGAAAAGAAAAGAAAAGAACACGGAGAGAAAGAGGAGGAGATCGATGGCATTTTCATCGCGTTTTCCATTTCATCGCGATGGTTTCACTTCCTGCCCCACTGCAAAACACCCCTGTGGCCGTGGTGCGTGCACCTGCTCAGGGAACTGCTGCTACCCTTGGAGCTGTCGCTGCCAGAGCTCGACACACTTTCCGATCTTCTAATGGACTTTTTCGTCGGGTCCAGCAACAGTTTGTCCAACATCTGACGAATGGTGCTGTGCTTGCGGTTAAACGGATTGGTGTACATGTTTGATTTCTCCTCGGGGCTCTACTTTCTTCAGACACACGAAGATATATATACTATACTTCTTTTCTTCGCAGATACACCGAGCTGCACCTTTCTCCCAGTCGGGTGAAAAAACTCTCTTCTCTCGATCGCAGCGCGCGTCGTTGACACTCTTTTACGTTACGTGTCACTTCCTTTTTCTTCTTTTCTTTCAATCTGAATTATTCAATCGAACGCGCGTTTCACAATGGCGAGAGAAAGAACTGGTGCGTGAGACGATACGTCGATCAACAACACACTGCAACGACTTACCTCGTCGTCACTCGAGTCTCGCT
>BINPACKER.10230.1
GTTCGGCAACGATATTTTCAGGAAAGATTCTCAATTGTGTTATCAAAGTTCCAAAAAATATTTCTTTTTCTTTACTATTTTTTAATGGTAGTTCATCTAAAAATGCATATATCCTCATAAAGTCATGGGTGAAGAATGGATGTTGAAGTATTTGGGATAGTTCACATCTCAGAGAAGGATCTGAATTTTGCAGATTCTCTTTGCAGAATTGTTTAAATTCTAAAAGACTAGGAACATCATCGTTTACCTGGATCCTTTGATCTCAATATATTTTCAGCTAAAATTCCAAATGCATATACGTCGATTGTTGTAAAACTTGTTGGTGCTGTGGTATCTTCGTTAAAAGATATCGCTTTCTTGTATCTGTAAGTTCTAATTTTTTGTAAATAAGAAGTAGTTAAGTCTTTAAATTTACACAGACATTCCAGTCCTCCGAGCTTCCAACATCCCTCTGGCGTGACATAAATAGAACTTTCACAAAGATTGTTGTGAGATACGGATGCTTTCTCACGAAGAAAAACTAACGCACGTAGAATATTGTACAACCCCATGCATATTTGCAATGTATTTTGGGTTTCTATCGATTGAATTAAAGGTTTTACTTGTTCGGTAGCTAGAAAAAATTTACTACCTTTTGACCACGATGAAATGTACTTCAGTATACAAGGATGTCTGTATAGCATCAGGTTCTTTGTACATTTCTCCAACG
>BINPACKER.102316.1
CTATCGGAAACGAAACACTCGTTGGAATTACACCGTTTTCTTAGAGGAAAGTGGTCAGAACACGCGAGAATGGGGAAATAAGTAAGCGAGAGACGTGTTGAAAACTCGCCAGCTTGAATAAAAATTGCCCGTATCGTGTAACTTGTGGAATATGGCTCGGCTAGTGACTCGGAACGAGTAAACATGGAAAATGAAATTCAACAGGAGACTGTAACCCTATATGTACCGGCTGTTTCATCATGGCGAGCAGAAATGTGCCAGTGGATTCAGGCTGGGTTTCCGAGCCAGAAAATCTAATGCAAACGTATCCTCTAATAACTTAGAAGTTGTGGAATGCTCTAAAAATTGCTGCTTGTTCGTTCCTTTTGCACTTGCAGATCTCCCATTTTTTTCTTTTTTCAACGTGTCCTGTTTGAATTAAATGAAATTGTACGTCGTAGTGCAATTCTAATTACAAGGTCGTGTAACTAATTCAGGATTAATTTGTCTTGATTTAATATTAATATTG
>BINPACKER.10231.1
CTGGCAGTATCGTTTATCGGTGAATAGATTTGATGAATAACGATGCTCGAAACAAATATTTCTAACGTTGAGCTGTAAAGCTGAATAAAATTGTTTTTGCATCTTGGATCTTAATTGTTAAAGCATACGAATTATTAAAGAAGGTTTCTCATTTTCGACGAAAAATTTATACATTTTTGAGAAAAACATCTTGATGTAACAATTCGAAGAATTACCAAATGATTATTGAATGAGTGCAACGATAATAACAACGACAACAACACGAAACACGATTAATTCGAAAAACAATTAATTTCAACATCTGACAGTCTTAATCTAATAGTCTATAATAAGTTTGTTCGACTGTTTCATGTCAAACTCCGCGAAACCATAGTCCGTTGTCTGAGCGACAAACACTGGTCGTTTAAAGCAGAGCCGGAGTATATATATCCTAAAGTAGTAGAATCAACATAAAAAAAGAGACAGTGAAATTCGGCTGGATTTTCCGTTGTGTTTCTGCCCCCAGGCTTCCGGTACCGTGGCTGCTGTACGGCTTGATCTACGGAAAAGCCGTGGAGGTGAACTCGGTGGGCATGGTGTGCAGCATAGCGATCCTCTTCTGCATGCTGTCGTTCGTGATCTTTAGCATCGCCTGTTTCAAGTGGCGGATGAACAAGGGACTCGGGTTCACCATGTTCCTCCTCTACTTCGTCTTCGTCGCCGTCTCGCTGATGTTCGAGTACGAGATCCTGGTCTGTCCGGTCTAGGAACGCAGACAAAAACCGGGAGCGAGCCAGAGAGGTCCAGCAAGGACGGCAGATGGACGCACACTTACGGGTCTCGTCATCGTCATAATCATCGTCGTCGGCGAGTCGTCCAGCGGCCGACGAGCGAAATCTTCCTCGAGCGCCGGATCGATCGACAGAGGAACGACAGACAACAGCCTTCCTGAAATAACTATCGAAACAGTGTCGATGCATCACGATCCCCCTTCCCTCGTTCCCACGAAGTATCTCGTCACCCTCCTAAAATCGCCGGTTCAAAACGGTCGAACGATTATTACACGTTACGAAGCGTATTTGTTTTTCTCTCTTTCTTTTGTCTTTTTTTCTCTTTCTTTCTTT
>BINPACKER.10232.1
AAGAAGAGAAAGAAGAAAAAGAAGAAGACGATGGGCAAAATGTTGGAAAGCTTTTCGAGCTTTCCCGAAATCGCGCTGATCGAGGGGTCGCTCGCTCTTCTCCCCTCGACGAGCGACAGTGAACATGAAGTTAAATCCTCGAGCCTGAAATTAGCCGAAGGCCGATGTCCGTTGGAATTAACGCGGCCAATTCGCCGAAAGATTTGTAGAATGAAGCCGCGAGGAAGGAACAAACTCTGGAACTTTCCACGGTTTTCGTTTCAATGGAAAGATGCCTGGGGCTACGGATATATACGTCGAGACGTTTCTCGTCCCTCGTGCATGTTGTCAAGAGGTTCTTAATGGGGTAGAAATATGCTCATCGCGTGGCACGCGATACCGCCGACCGGGGGTTCGAACTCCGGCCTTCATGCACGCTTACGTCCTTCCTGTCGCTGACGTAAACGTTCGAGACGCTTCGAGGGTGGTCAAGACCAAGTAGAACGTAATTTTCTTTTTCTCCTTTAACGTCATTCAGAGTGAATTTTATCAGTTTGAAATGTTACCGCGGTTTATTAAAAAAAAAAAAGAGATTGAATCCCTCGAGTTATCTTATCTGGAACAATATATTGTTACGAAAGTTTCTCCTTTCTGAAAGTTGTTTTCCAATTAACGAGAAGGAGATTTCTGTGAAAGGAAAAGGATGTCGCGAAATTTTTCTTCTTTTTTTTTTCGAAAACATTTCGAAAGAGATTTTCAACATTTGTTTGAAATTCTCGCCGCGAGACTGGCATTATAAAAGTAATTATCGAAGCGAACTCGATGGCACAAGTTGCACAGCCAAGTATTTACACTGCTGCACATTCGGCAGTGTAATTTAATAAAACGCAGGCTACCTAATTCCACTTGCTGAAACTAGCTTAAAGCTCGATATTAACGTGGCAAAAAGATCGCCGGGAATCCTGTTTTAACTCACTAACGCAATCTCGCCGCTGAAATTTCGTAACCTCGTCTCGCAAACTCTGGCTGTCGGTCTTTCACTTTTTCTTCTTTTTTCTTCTTTTTGTTATTTCATTATTAGGCGAAATTCGATCGACCAGGGTTCCCGCTGTTTTGCCGTCGGAAAACACACCGTAGGAAAATTACGATCGCGTCGCCGAAGGGAGATAAATCGGTTTAGATGAATCATGGTGGGTGATCAGAAGGGAGGAGGGGGGGAGGGTGAGGGGGTGTAACTCGCACGGCAATAGGAACCC
>BINPACKER.10233.1
CAGCGCAGAAAGAGAAAAAGCCTCGTCGTGAGTTGCAAGCCGTGAGTTATGAGTTGGATATCGAATTTCAATTTTCGTTGGAGAAGTCAATTCGTTTGCCTGGATATTTGCAGGACCACAGAGCACCCCCCACAGGGGGATGAGTGTACGCAGTGTGCTTAAACCGCAGCTATCTGTTGCATAAAATTTAGCCACGGCTACCATACCTAATGGAATATTTAAGCAAGTGAATAAATCTAGAAACTGATACACCCCCAGTAATAGCGGCAATTTATCAAAGTGGAAAAGAAGTCTCGCTACGTGCAACGCTAGTACGTGCGATATCACCGATTAAATCCCGTTACATTACCCGC
>BINPACKER.10234.1
AATTTTCGTCATGCGGACGGATGTGTGTTAATCGCTGCTCGCGCTCGTTCGCTCGCGTATCGTTGAAATTTTCCATAAAGTTCCCCCGGCAAACTTGTCCGGCCGATTCTACAGGAACCAATTTTTGCGCGAGGCCTGCTCCGCGCACAGATCGGTGAGATCGATTCTTATTCGTCAAACTCGTCGCGTAGTTTCTCATCCGATCGGATCGCGCGTTGAGTAATTGCCGCTATTAGTAACTTACAAACTCTCAATCCTCGAATTCAATATCCACGGGGCGTGTGGCGAGACGTTCGAGCCGCGCCCTGCTCTCTCTCTCTCTCTCTCTTCTGATCGTGCTTTTCCCCCCTCTGTCTCTGGATGATGTTCGACGAATGTGGAAGAACGAGGAAGAACGGTGTACTTTCTTTCTTTTTCATTTTCTGCTTTCTCGCTGACCATAAACGACGAAGCTCGTAATTTAAGATAAAGGAGGCGTGATCGTGCGTCTTGAAGCTCGGTGTTGCGGTCGAAGCGACCAGAGACGGGGTGGAGAGAGAAACGACTCGTTGAACTATTAGTGGCACGCCATTACCCCAAGATGCATTCATAACAACACCACCGTTTTCTCCCTTGGCGAGATCTTAGCGAGCTGCTTGGCGGAGTTGCGAGAGCCTCTTCTAAGGAGGAAAGGGCGTGAAAGCGAGCCGAAATGGCAGAAAAGCGTTTTCCACTCGGGAACCTTTCTCTTTTGAAAATATCGACGGAGAATCTCAAACGTGCGTTGCAAATTGCGGACTTCTATGTTTTATGTTTTTCTTTTCTTTTTCTTTTTTC
>BINPACKER.102354.1
CCGGCATACCGAGAAAAAATACTTTACTCTGAATTATTTATGCAAATATATGTATATAAAATTGCGAGTAAAGTAGATTACCCTGGAATGTAGCATCGCTGAGCAATTGTTATTAATTTGATTATTAAACAATATCTAAAATATCCGATGATGAGTATGCCTGAAAATAAAGAAAGAATTGCGTCAAAGTAAAGCAAAGACTTCGAGGCAAAATTTCGCGTGTAACTGCATTCAATGGCAATTTGAATTATAATAATCACGCGTGACGAACGAATGTCCCATTATTGCGGAATATTTCCAATATACTTATTGCATAATTTTTGCGCACGCTGTTACATACACCTCCATATAACGTTCGTATATTACATTTTCGTATCTCACGTATTTCAACGTCTGCATATTATAATTGCATAAACATCCACATTCTAGACATTGGTGCTATAATGTGCAAGATTATTTCACTGAATACGTGCATCCACTAATTTCGAGTATTATAAATACGAACGCTCGTAATTTGTATAGAAATTTAATTAACAAAAAGTAATTTGCAAATTCTAGCGAAAAATAGAT
>BINPACKER.102356.1
GGCTCTTCAAACTCTTTGAACCTGAACTCCCATTGTGCGAATGAAAAAATTACTAAACTCCAATTATAACAGGACTCTCTCCCTCTGTTTATCCGAATTAATATCGTCGAAAGACCTGAATTTATAAAACATTGTTGAACATCTTCACTGTTCGCGGTTCGTACAGATGAATGTAAATCCAGTTATAAGAACTCCCATTATACGATCGAAGAAATTACAAAGGCTCGGTGGACTTTTATTATTCGAACGATCCAGTCTTGTCCCCGTTCTGGTTCGGATAAATGGAGTCATACTGTGTATACTAAGCTACAGCGCCGTATCAGAATAAAATAAACATCCGTTTAATCAAAGAATTCATGCATTCTCGGGAAATTCGACAAGTATTAATAAGCCTTTCTATATATTTTAACATCCAATGATTATCCAATAATTTACAATTATGTGTTACAATTCTTCAACACTGTTTCATACGTGGAATCAGTTTTAAACGTTTTTTTTTATTATTTGATGGAAAT
>BINPACKER.10235.1
GTCGGCGTCGTCGACGTGTTCAGTCCGTAATGGTAACCAGCACGCGACTCCCCCGTTCACCGTTGCTCAGCAAACCGTTCATGTCTTCAAAAGTTTCAAAAGCTTAGCATTTTTTCCTTTGAGATTGACTTTCCTCTGCTAGCAGCAACACAGACGCGTGCAACCGTTCAATTTCAAACCGTCTTTTTTTGTAAATCACTTCCGAGTCGTTAGCGAACAGCCTTTCGTTTCGGGGAACACTAGCGCGCGATCGCGGACGTAACTCGAGATCGCGAAACGCAAACTACGCTTCGTCGTCGTCGGCACTTTCCGCGCGAGTTACGCGCGTCCACGCGAATTAGCGGCTGCGGTGAACACTAAGTGCGACACCGCTTTTTTCGCTAATCGCAACCGAGCCGCATTTCGCGGTGCGCTACGACTGCGGCCACCTTGAAACCAATCGCACGATTCAAGTCGACTGACAAACAGTCACGAGCGTAACTCGCGCACTTATGTAAGCTCTATTATTTTGCACGTCTGCCGCAATTCGTAAGAAATCAACCGCCACCGCGCAATGTTGGTCAACCGAAGGAAAAATCCTTGCGACAGCACGCTCGCGTTCACTCGCGTATGTATTCGAACGATCGCGGGTCACCAACGATCATCAACGTTGACTGTGTGTTCG
>BINPACKER.10236.1
GTGGTGTTTTATGATATCATTCAATTGATGATCTTAGGTTAAGTGGGGATAGAACCTGGCGTTGGGCCACTATTGCTTCTCACACAATAAAGATTAATATAATTACCCCCATTAAGGAGATTGATCTACCCAGGGTAGATATTACATTTCATGCGGTGTATGCATCTGGATAATCTGAATATCGCCGCGGCATACCAGCCAGTCCTAAAAAGTGTTGGGGGAAGAATGTTATGTTTACCCCAAGGAATATAATTGCGAATTGTGTTTTAAGAAGCCGACTATTCATTGTTGTTCCGGTAAATAAGGGGAATCAATGAACCAAGCCTCCTATAATTGCAAATACTGCTCCTATAGATAAAACATAATGGAAGTGTGCTACTACATAGTAAGTGTCGTGCATGGCAATATCAATTGAAGAATTTGCTAATACAACTCCTGTTAAACCCCCAATTGTAAATAAAAATACGAAGCCCAAAGCTCACAACAATGATGGGCTGTAACTTATTTGTGTTCCATGAAGGGTGGCCAGCCAACTAAAAATTTTAATTCCTGTTGGCACAGCAATTACCATTGTGGCAGAGGTGAAGTATGCCCGTGTATCAACATCCATTCCTACTGTGAATATATGATGTGCCCATACAACAAATCCGAGCAACCCAATTGCCATTATGGCATAAATTATACCTAATAGGCCAAAGGTTTCCTTTTTACCTCTTTCCTGTGCAATAATGTGGGAAATTATACCAAACCCTGGTAAAATTAGAATATATACTTCTGGGTGTCCAAAAAATCAAAACAGGTGTTGGTATAGAATTGGATCCCCTCCGCCAGCCGGATCAAAGAAGGAGGTATTTCGCAAAAGAAACCAACAATAAATTGAAAATGATAACAAACCTATTTTCAGTGTTTGACCCCACATCTTCCATCTTTAGTTCATCATTGAACTGAATTTCCACTATAACAGTTTTTATTATACTACCTCTAGTATATTGAGTTATTCCAACACGAC
>BINPACKER.102372.1
CGGGCAGGCCAGGGGTAATTCCAGCAAAAATAGGTGAAATCAGTTTTTCCGCGGCACGCGTTCGCCGAACCGTGAAACAGAGAGAGGTGCGCTGTTAATCGATTGATGAAACTGTTAACTGTAACGACGCCTTTTTTCATTTTTTTTTTTTTCGATGAACGATTATTCCTTGCTGAAATTTTATTTGCACGCCCATTAGATAATCGAAAAATTCCAAAAAGAATTAATCACTAAGAAACTGAATTTAAAGCTGTAAATGATTGCTTCGATTATCGTTATCGTTTCTCCGAGAACGATCAAGCTGTTATTACTTTATAATTGCATATTCAATAATAATCTTGTTCTTTCAGAGATTAAGAATTGAATTTTTCCCGTGTCTTTGGAGAGTTTATGAACTTTGAAATAATCATGTTTTCAGATAATTAC
>BINPACKER.10237.1
GTTGTTGAGTATGAATTTCGTTTCTAATTTATATATTTTCCCATCGCTTTCATTCAAAGCAACATTATTACATTATTACATTTTACATTATGATCGCTGAAAATTAATCTTCGTAAATTTCATTCTACAGCAATTAATCGTTTTCAGACCATAGAAATATGGATTGTTTAAAAAATAGTTTTCTCTTACATTTTAACATCGTTCTATTTCCTATTGGATCGTGGCATTATTTATATCGCACAAATGTATTCTGAAACTCATACAACACTTTTCGGAAAATTTGCAATTTGCCATCGCACTCAAAAGAATCGGCGCGCATCGCAAAAGCGCGGTGGTCCCCAATTCTACTTTACGCGATCAACGATGGAATCACGCGTGCGTAGCTCCGACTACGTTTCCGGTTGCTGAGAGTTGCTCTTCAGCCTCCATCATCTTTAACTTTCTCACTACTTGAGCATGTTCTTCGAGTAGCCTCGCGAATTCTCCTCTTCTGGTTTCGGCTTCCACTTGCATCTGTTTGATCTTCTCCCTAGGTCCACCTGGACTGTCCAACGGTGTTTGCGACGATGAATTCTGAGAGCTGGTTTCATTTGACAAACCATCTAAATCTGAGTTTTCGCTCGGTATCGAATGAGAATCGACGTCATCGACGATCAGGCTGAATGCACCGTAAATTTCTCTTCCTGATGCCATCGTCACTGCGATATCAGGCAACGACCCTCTGACCATCTGTGTTCGGAAGTTTCTTCTGTATGAGCAACTTTACTCGATGAGTCCTCTCGGTTAAATAGAAGTTACACAAGAGTTTGATGGAATTCCCTTCTCTTGATAACTATGCGTGGGTGGGAAAGAACAAAAGGTCCGTAAGAAAAAAAGATGGTTTCAGTACGTAGAACAGTGAACGCATTCAAAGAAGCGTTAGAGAACACGAC
>BINPACKER.10238.1
CGCGACTCGCCAAATTATCATGTCTCTAAATTCTACGAGGCCAAAGAGTAGAGAAGAGAAGAGAAGAAAAGCGTATGGAGAGAAGAAAAGAAGAAGAAGAAGAAGAAGAAGAAGAAGAAGAAGGGGTGGTTCTGTCGATTTACCCCAGCTGCAGCTCGTCTGAAGCGTCCGAAAGATCGCTCTCGTAGCCAGCTGGAGCGATTCGCGCGAATTTGTCCACTTGCATTCGAATCCGTGTTTTCCCGGACGACTGATTGTCGTCAGCCCCGTTGTTTCGATCATCACGATCGTCGTCGTTCGCGTATTTAATTCCCTTCTCGTTCTCGATGAAACGGCTCGTCTCGTTGTTCTTCGCCGGTGTCACCAGATCGACCTCCTCGATCGGCCTGCCTGGTCTCTGTGGCGTTATCAGATCAATTTCTTCGACCGAACGACTCGATGCTCGTTTAATACGAATTTACACGAACTTTTGTCCCTTTTTATTACTTATTACTTCAGCTTTAGCTTAGTTACCCTGCTTTCTTTAAACTTTTACTCGCGATTGTGTTTAGACACGACGGACG
>BINPACKER.102391.1
GTCCAACTCCAAGTATATATCTTTCTCCTATTATTGTTATAAGTAATCCTAGAAATTCTTCAACTAAAGTCTGTCTGATACTCTCATCTTCAAGATATTTGATAGCATTCACATCAAAATCCGAACTTGCCCATTGTAGAAGATTAAATTTATTTAAAACATGGATTAAAAATTCGTTACTTTCTATTAAAGATGCTCCAGCTTGAAGCAAAATAATATCTCTGTCTAACATTTCCGAACGGCATTTAACATTGTGATAAAAATATAACTGATTTAACAAAGAATATCCATTCCTTTTCCACATACCACTATGTACTTGTGCGATCATTACTTGAGTTGCTAATACGGG
>BINPACKER.10239.1
GGCGAAATAAACTCGAATGATTTGCGATAAATGTACAGCGAACGAGTGTCGTTCACCACCGTTTTCGCTGGATCGAAGATGTTTCCCCCTCTCTCCCTCGCAGAAAGAGAGAAAATCTATGTGAGAGAGAGAGAGAGAGAGGTGACACGCGCGCTGTGATAACGGGGTCACAGATGGTGTAAATATAATTTCTGGTATGCTGATATTTAGACGCATACGCGACAAAGATAGCGGTGAGAGAGAGCAAGAAATTGAAAAAAGTCGAGCCCGATGTTGAAACGTGGTGAATTTCGCCGTCGACGCCCGTTAAAAACGCGGGCGTTCGTGTTCTACTGTAAAACAATTAGCAACAAGTCGAGCATTATTGACATTAATATAACACACACGAAACCAGTACACACAGATGATACATGTACACAATAATTACACACGTACACACAC
>BINPACKER.1023.1
ATTGCGAGCGGATCGCGCTGGACCGTCGCGCCCTCGTGACACTCGCGACTTCCTCTTTCTCTCCAGTTGAAGAAGACACTGCGCGTCTCCTCTTCCGGTCTTCGTCTCGCGGAAGACTCGCGCGCGCGTCTCTCGTCACCTCGCGGCGGCTTCTCAACGCAACTCTTCCCGAAAAAAATGCAACTAACGTCGTGTTGCGGGTGTTACTCGCTGAAAGCGGGGACATTGTTCACCGGAATATTGGGCATCATTCTATCGATCATCTCGCTGATCCTGATCTTCACGCTGAACGTCGAATGGAAAACGATACTGATCGACGTGCTGGACCAGAGTATCGTCAAAATCATCTTCGCGATAAACCTGTGCATGACGATCTTGATCTCGACGCTGCTCATCGTCGGTGCCCTCAAGAGGAACACGTTTATGATGCTGCCATGGGTAGTTCTTGGCCTGATATTAGCGGTCGGTCTGTTGGTGAGCGTCTTGTACACGTCGATCATGTTCTTCGTGAATCACGCGATAATAAATGGAATCCTGTGGCTCGTCATTGGCCTCATAGCTGTCGTGATCTACACGTACCTGTGGTTGGTAGTGTACAGTTATTTCCAGTATCTGAGGTACGACAAGTTGAACAACAGAATCGGCCCGTACGGAAGACCGTACAATTATCGACGACCTTGAAACGAAATCGACGGATGGATTTCACGGAAATGAAGGGAAACATCAAGACGTGGTGATCCCCTCTTCGCGAAGAAATTGGATTATTCTTTCTTCGTTCATGAGGATATGAATGATTAACATGCACGAAAGAGAGAACGATCCAATCGCATTGCGGGGAGAGGCCCAGTTAACCTAAAAGGTCAATTCACGTAATCGCACCAAAGCACAGGGCGCGCCCGCCTTTTCGTCGATGGAAGAGATTTATCGAAAAGCCACGCGGATCGTGTTTATAAATCGAAGACTAATCGTCGCGAGAGTAGTATAAAATATATTTATGACACCGCGTGATGCTCCCTCGAATGACAAACGATATCATCTTCTAACAGTTGTAACTCGTGTATTTTTTTTTTTCCAACACTTCCTTCTTCTTCGCGGATGGCTGAAATTTTTCTTCTTTCAAAATAAATCGCCCCCTTTTTGCTTTTATTATAGGTAAAAGTTAAGAAGGGAAACTACTTGTCGAGGAACTGTTTTTTTTTCTTTTTCGTTTTTCGTACTACACTCTGCCTGAAATATATGTAAAATATTGGAGGAACTACTTGCGGTAGTTTATCAATATACGTATGACAAAATTTCACTGCCGTTATTTATCAAGAGAAAGAAATTCCAGCGATCCCTTGGAAAAAATCGTAAATCGTTCGGGGGCGCAAACGTTTCAAGCGAAACGTCTCAGAGACAGAGAGAGAGAAACATTGTTTTATACTGGGAAAACCGACACTGCCGGTACGCCAGAGCGCGATATCAAAATGGCGAGGCTGGTCTCGTGGACGAGAATAGATCCCGGTTTTCAAGGATTTCAACGAAAATGTTAAGCGTATGCAAAAATATACGCGTGTTGTTGCCACACCGAACGCGAGAACCAGTCTCTCCTACGCAAGGTTAACGACTGATTTTATTTATTTCCCCTCCCCTCCCCCGATCCCACTTTTACCACTGTTCTACTCGTTTTTTTGTTTTCTGTCGTACGTAAAGATTTGTATGTATCGCTTGTATAACTATTGTTACTTCTCCGTGACCATGAGAAATAAATTATTCTTTGTTTGTAGAAAAAAAAAAAAAAAAAAAGAGCCAAAACGCTTAAAATGATTAGTCAAGTCAAACTTAAACGATTCTCGATTTCCGCTGAGGATCCAGTCTTTCTCTCGATCCCGAAATCGCGACACGATCTACGCGCCTCATCGAGAACCTCGTTTACCGACGACTGTGAACGCATCCAGCATTACCGATCCATCCATCTTGGTCTATCTTGACGCAGTGTCCGTCGCCTTGGTGTGTTGGCCTCTCGGTGTACGTTCAATGGCGTGTGATGGTGTGTGTCTGATGGTGAGTGTCCGTGGTGTGAGTGGTTGCGTACATCGATGTCACGAGTATCTTTCGAGGGTGTGTGATGTTGCCGATGCGTGTACAATCAATGTATAATAATGTATACAGTGTCAACAAATTCTTATTACATCTAGTTTGTCTTTTTTGACGCAGCGATGGGAAGACAGAGCATAGAGACCCTTCTTGGCTCAGATGTACAATAACGAGGTGGATTATGTTTTTTTTCTTTCTTTCTTTTTTTCTCGTCTTTTCTCCTCTTTAGAAAAAAATCACTGTTAAACCGGCGTGTGAATTGCTATCCGCTATATCCCCTTCCTTATTTATTTTACGACGTGATGTACGTAAGGTTCTCTCTCTCTCTCTCTCTTTGTCACGCATACACGCATTCGTTCCTTCTCTCCTTTTCACCTCTAACGCTCTCGAGAGCGGCCGATTCCGATTGAAATTTCGCGCGAGAGATCCACTCGGATTATTCATTAATCGAAACGCACAATATATTCGTAATGGAGAATGTTTTTCAATAAGCATCGCCGAACGTTTCGATGTTTTCACGAGTCTTTTTTTTCTTTTTTCTTTTTCCTAGTTTCGAAACCTTAGGCTCCTGCTTCGAGTATTAGGCGAAAATCGACGATTCTAATTCGAAGGAAAATCGCTGGGAAAAACTCGCGCCTCTCATCACTTGTACGATATTCTGTAAATACGTCATCAGCGGCGAGAGTCGAGCAACAGCGCCCCCTCTCCCTTTTAACGGACGAAATGCGAAACAATTTCTGCTAGAGGCGAGTCGAAACAAAATCATGCTGCAGGTACACGCGTGTATGGTGGGCACGCGTGGCACGTCGGCCGCGTTAAAACTCACTGCGATGATTTTAATGCGATTATGTACGATAACGATTATACATACTATACATACGTATACATATAAGAGTACGTGCATATATAAATATATACATATACATATGTAGCATGTATAGAGAGGAAAACATTTTAGAGACGGTATATCGTCGTACGTTTGTACATATACGTATATGTTTGTCCTTATCGCGCTCTTATCGCGGCTCACGAGTTTAAAACGATAGAAGAAACGGTAATGGAACGTCTGCAGCCTAATCGATTTATCAGCAGATCTCGAGAATCTGCTTTCGATGATGATTTCTTATTTGCGAGGGAATCGGCGCCTCGGATTCTCATCATCCACCTCTTTCAAAAGCGTTTTTACCAAAGTGAGAACGAAAAGAAAGAACGCTCGGTTTATTTCAAAAACACAACTCTCCCCTTTCTCTCTCTCTCTCTCTCTCTCTCTGTCTCTGTCTCGAAATTTCGAAATATAGTTACGCGTCTCCGTGTTGTAACAACGCCTCGTACACATACATAGATACATACCATAAATGCATAAATACATACGTACGTGCACA
>BINPACKER.102408.1
GGGCCTATCATTGAACCGATTATTGTCAGAGAGATGAGCCATGAACCTTCGTCGTCGGTTAGTTTCAACGGCATGTTATCACCGGAGATTAGACGGGAGAGAGATGTCGTTATCCATCCGTAGACTGTGCCGACTGCTATCATGGAAATGGTTGCGGAAATACATGCCAGCCATTGTCGCAATCTTCCTCTTTTTTTCGCAGCTATTTGACCTTCAATTGTGGCTTCAGGTACGGCTCCGTCTATGGGTAGAGTTGGGGGTTCAGTTTCGAACGTTTCTTCAGATGTTTCTTCAGGCGTATGGTCGCATCTTCTTTTACATCTAGGGCAAGATATTATTTCGCCCATCTCAGACTCTTGTCTGCGTCTCGATATAATCGTAATCTCTGTTAAAACATCTTCAGTTTTTTTCAGGTGGGAATATGCACTCGAGAGAAAGCACAGTGCCATACCGTTTTCACGATGCGATTAACATTGACTAACTGGTCAGTTCGGCAACTCCCGATCTCACTGATCGTACTATGACCCATACTAATCCCGCGGGAATTCTATATTTGCACAACTGGTATTGTCGTTTTGTGACAATCATGCGAGTGCTGCTGCATATGCATTCTCGATTGACTCTGTTTTCTCTTTTCTTTCGC
>BINPACKER.10240.1
CTCTTTGAGAAATCTCTTTAGATGAAAGTTCTCTTTATTATCTCATTAATCTTCCTGTTCATCGTCACTTTTCAACCTCGCAGTGAGAATCATCCTCCTGCAGTTCTATGAAATATTCTCCTCTTGGAGAAAATACACAGTGATTATTCTAATTTCGACGATTCTGCAGGGAATTCTATTCTAACTTTCCTCGTCTCGTTCGTCGAATTTTATTGCTATTATATTTATTATCGTTTTTCAACGTCACTCTAAAACCCCACCCCTTAGAGTTCTCGTGACAATTTGTATCCCACAGATGCAAATGTAAACTAATTACATCAAATTACTTTATTCATCTACATCACGTCAATTTACTTTCTTTATTTATCTTTCTCTCGTTAACGTTTCTTGTCATCGTTACTTTTCAACCACACCATGAGAAGGCATATCTGCCGCGCTATATCTACATTAACCCGGTATATGTAACTCGGGGCACGCGCGAGCTAAGGACGAGAATAATCCGTAGCAAAGCTGGAAGGTTAAAGATTCAAGGGCGGCTATAATACGCTCGATGACCATTACAATTTTACTATCGCGACGCATAATCCGCAGTGTCCCGCTTTTGAAGGGTAAAAAGGCGGAAGCACCTAGCCTATCCCGATCCTCTACCTATCGACGACGACGTTCCCACCGCTTCCTGTAATTGCCTGGCGTTCTTTAATCGACCATCCGTTCCCGC
>BINPACKER.10241.1
GCGATAAACTACCAATTTCTAGATCACTACAATATGTTTCAAAATCACTCGGAATCAATCAGATAAATCGTCTGCATATAATTCATTGAAAAGTTCTTCGTCCGTTATGATTGAAACCTTTGTAACATTAAAATTGTGGTGAAAATCTAAATATCGATAAAAGTAATTTTTTTTAAATAGTAAAGCGAATACGGTTGAACACGACGAAGAAAGATTTCACAATATCCTGCATTATCCCTGTAACGTCAAAAATTAAAACAGCCAACGCAGGTGCAAACACGAGGAGTTAACTCGTGACCGATCGACAATGTGTCAAATCGATAATTTTCAAAACTCAATTCAACACCTTTACCGACCGGCGGCCTATTAATCGGCCTACCTATCAACCGCTACCGGTCGGTAAAGCGTTGAGATAAAAAGAACAGAATTTTGTTCCAAATATATTCGAATAGTATTGTGGTTTGTTACGATAATACTAAATAATACTAAATAATAATTTATCATACGAATTGAAATGCGTTTCGATGACGAATATACCCGTTCCTCGAATAAAGCCGAACCTCGCGCCGCGTCTGGACAGATTCGGCAAAGGGGAACACGATGGAACCGATGGGCCGAAACAAAGGAATTACATCATCGGAGAGCGCCTCGAGATTCCCGCGAGAAAGCGAGAGAGAAACACACAGAGAGAGAGAGAGAGAGAGAGAGAAATCACTGGACGAGAAGAGTGATCGAAAATTGAAGGTGTTTTCGCGAAAGGAAACGCGGTCATGGCGTGAGTCAGGCAAAAGGCA
>BINPACKER.102420.1
CATCCATGTGTGCATTGTAGAATTCTTCCTACTGTCAGTAATATTTCCTTGAGTGTAAAAATTCCAGATTTCTCCTCGAACTCCACGCACGAAGGCTGCAATTGGCCCATCAAAACTAAATCCCATATCGACTGCAGCGATCGTGGCGCTTTGTCGGCCCGTTTCCGCCATAACACCGTAGCCTGAAATTTAAAGATCCTCTGGGGTAACATTATTTCCAGATCGTAAACACTCGGTTTAAGACGATATTCGGTTTCGGTACCGGCGAACAGGTTCGCCTTGCAAGTGTGCGCACCTACGTGCACACGTACGCGCGTGTGCAGGTGCACGGTGGGCGTGCGCCGTGCAGCCTGCAAAGAATTGCACACGAAGGAAGAGACTCGCCTGTGGGAAAGTAACGCAACACCATGAGAGCCGGAGGCCTGGACCGCTGCTGCCAAACTCCCATAGCGGCGTGTATGCATGCCATAGGCGGCATGCGTGTTCATGGTGCTGGACGCGCTTGCTGCGTGCACGAGGATAAAGTGGCTGACCACCGTGGTTCCGATATGCTCTCTGACTTCATTCTAGCCG
>BINPACKER.10242.1
CATAATTAGCAAGTGTTTGTAGAAATAAATAACAAAGGAATTGTTCGACGTTAAATACTGACAATTTTTATTGATACGAATACTATGATACATGAAGCGGACGCATCTTGCCCGCCGTTCATTATACAATTATTAATTCGTTCGAGGAACATACGAAACGGCGACACGAATTATACAATAAGTAATTAATCTTCATAATATGTACAAATCAAATTGTAAAAGTAATCTGTACAGTAATGATTCACGTATTTGTGAAGACGAGTGACGCTTACGTTTTTGAAAACGAGGCATAAGTGGTTGTCCTTCGACGGCACTTGAATTAACACACCGTCTTGCTCTTTCGGATTCACATAGTCTATAGTATGCTCATCGCCTACATGACCGGTATTAAATTGAATTATTACATCGAGAACCCCTGGTTCCTCGTCTAGGTCCGAACATTCTACAGGATCGGATAAATAGTCTGCAATGTCGGATACATCAGACTCGTCGGTATCACGATATTTAGGCTTCTGGGGCGATGAGCTTTTCAGTTTGAACGCAGATGGCATCAATAAATTTTTACTCACCGTGCGTGCACACTTCGACTGAACGATTTTTTGTATTAGATCATTCTCGTCGAGTTCCTTCTGATCGGTGGAGCTCAATGGAGTATTGCACTCTGATATAGTGTTATTTTTATCCTCGTCATCGTTGCTATTATTACTTGTGTTTTCTTGCGCTTCTTCGGTTTCACTCGAGTATGCTCCATTGTTGTAGCATTTGTCGTCGTTTACGTAAGTATAAGGTTCATTATCCAGCAATTTGTCACATATCAACGTGTAGCAACCGGACGTCCATCTCTGGAGCTCTATCTGCATCCTAGGCTTTGTAATTTCGTCATCCGACACTATCAGATCTAATTCCGTGTAATCTTTAAGCAATTGGAACATTGTAACTGACTTGAACATGTTGTAGAACTGTTTCAATAAGTCAGGAAGAGTTTCCTCGTCCGCCACTTCGTAGTTACGAATGTCAGCTGGTCCAACTTTCTTCCAAACGATTGCATCGGATGCCACGTCTGTTTGAAGTGTTTCATAAATTCCATCTTTCAAGTAGTGTGATAAAAATGTGTACGAACTCGTTTCTATGTCCTTTTGAATCTGTTTGATTATTTTAGGAAATAAATAACACTCTGATATCCAGTAATTCAAATCAACACTTTCCAGTACCGGGTCTATGTAATCGGACAAAATTTCTGTTCTTGGTCGCCACACACGTGGTCGAAGTGGTCCATGAAACCAACCATTTATAGACCAGCGTGACTTGTCAGGTGATGTTATTTCAGCTACTTGATGATAAGAGTTCTCTACAACTTCGAAAAATACAAGGGAATTATATTCTGGTATTAAAGATTTCACAACATTCCTGGGCAGATTACTTTCATCTGTGTCAAATAAATCCAGAGCTCCTCCGTCGTCCTCGGTCCAATCTTTTGACAGGTATAATACAAAAGCAATTTTTCGGTCGCCCATATTATCATCATGACACAATAAATAATCCGTATCATAGTAACAAGAACTTGACATTGATATCTTTTTACTAAGTCTTATATTAGTGTTACGTTCCATCCATTCTGTCAAATCTGTCTGAAAGGTCTGGTACAATAAATTTAAAATTTCTCTGTCAATGTTAACGAGATCCTCAGTTTGTTCAAACTGATAAAGATCTATGCAATTCCTTCTAATTCTAACATCCAACAATTCATTCTTTATCTCATCCATTAGTTCCTCGCTGCAAATAAAGTTTGATATTCTGCATACCCTAAATGGTTTTGATATAACTTCAAGGTTGTCTGTCTTTATGTCAGTGCGA
>BINPACKER.10243.1
TGCCGCCGCTTCGCCTCTACTTGTCGGTAACGAAGCACATTCATGCCATTTATTCGAATGAGGATCGTAACATTCAACAGTAGAAATTGTAATTTGCGTTCGATAAAAATTGATTTCCTGAGACTGATCACCTCCTATAACATAAAGTCTACTATCGGCTGCTGCAACTGCAGGATATGATCTACCCATGTTCATAGATGCAACAGTACTCCATTTATTCTTTTCAAAGGAATATCGTTCAACGGACGTTAAAACTTCTTGATTTTTATTAGTACCACCAACAACATAAATATATCCATCGAGAATAGTAATTCCCATTTGTGACCGCGGGGTGAGCATTGGAGCTAAATGAGTCCACTCTCGTGTTACTGGATTGTAACTCATTACATCTTGGCGATGCCTGCTATTATGCGTACAACCACCGACTACGTATATTAATCCTTCATAAGCAACTACTCCCATACTGAATCTGGGTTCAGGAAGTTGTCCATCAAGTGTCCAAGAATTAGTTATTGGATCGTATATCTCTATCGATCCACCAATATCTTCACCAACCCAACCACCAAATGCATATAAGCTATTATCCAAGGCACAAAGTCCA
>BINPACKER.10244.1
GACACTATTTGAATGTATTTCTCATAGTGTCCAGCATGAATATTTATATAATAATTCACCTATAGTATTTAAAGGGAGCACCATGATAAACATGCATGCGGCTCTATATCCCATTTGGGAAATTGATTAAAAATCTCGTGCTTCTAACTCCCAATTAACTTACGTTAACATAAATGCACAATTTTAATCCAGTAGACCAACATCTGCGATCATTGTCCTTCGTATCTACCAATTTTATGCAAGAATCGAAATTCAATTTCGATTCCAAATAAAAGTATACAAGCAAAAATGTTACACGAGAATATGACAAAATATCACAGTTCCGAGCTTGAAAAGTCACTTTTGAAAATCATGGTTCTCCCTGTCCTTTTTATTTATATTCCAAGACAGTCATGAACTGTAAGACATTCTAGTTAACAACAATCCTACGTCCTACTATGAGATTATCTATTTCAGAAATTGTAACGTTTAATAGTAATACATAGTCATATACAACTTGCTAAGGACGCTGTAAAC
>BINPACKER.10245.1
AATTTGTGTAAGATAGCTTCTTTTCTTTATATTGTTATTTATTTTACATACTATACGATATAAACATAATTTGTTAATTACAAAGTGCTTATATTCTAATTTTAAGGCATATTTTTTCGGTGAGTTGTAAATAAATCGAATCAATAACGGAATTGACTGATCCTATATTTAATATTTACGTGTATATAGTAGGAATTGCTGTATATTCGTCGTTTCCTTAAGAGAAGTGTACAAGTACTCAACCTTTGCTTTTAACATTTTATACGTACAATAAAAATATATACTAAATTATGTTATTGCATCTTTCTTTTCTTTTTGTTTTGTTTTGTTTCGTTTTGGAGGCCAGAATGAAAGTCTCTTAAACGTAAATTCGCTTCACCTGCCCTATTGTCACACTCATCCACGTCAAACGCGAAAAGACATTCAGCCCTTCAGACAATCTCAGACTCAAGACACATTCGTGCGTCGCAAGCTATAGTCTGTCCAAGATCAATTGGTTGATCAAGATCACCGAACAAAGAAAAACTCCGCGCCAGTATCCCGATGCCACACGCTGATGTTGTTCGTTTTTAAAACTTAAGTATAAAGATACTTAAAACTTAAATATAAAGATAAACTTTTTGTCTTTGATATATCTATAAAAAAAAAATAGCTGTAACAAAAATAGTTGTAACAAATTTAAAAAAAAAAAAAAAGAAGCGTAAAGTACATTTGCAAAATGATGATGTATAAAGTATTACAGAATTTTACACAACATTTCATAATCTCTCAAATTATGGAGTTTAACGATATTACTGCATATGAAATGTGTGTCGCAGGTCATGAGGCTGGAAAGTTGGAAGCAACGTTGGACAGGCCATGGCGGGCAAAATGTAAGAAGTTTCAGTGTTGACACTGAAAGCGAGCTGGACGAGCGGGATCTCAGAATTTGTTTACAGGATCATATCAATGCGACTGCACAGAACTCACCAGAGGTATAGAATTCCATGTATACCAGAAATTAGGCAGCTAATTGTCGTGCGAACACACACACACACACACAC
>BINPACKER.10246.1
AATGAACAGAAACGTTTATTTTATCCCGTAACTTTGCATTCTAAGCTCTAATAACAGCTTTAATTAATTTAGTATAACCAATACATTCTATGAGTTACAAGAAGGGGTCCTGTTATTTGATCTAATTGGCAAATGATTCGAAGTACTTTTGAAAGTAATGTATTTACAATATTTTCTTGAATAGTTCATTTTCCTTCGAATACGAGTAGGAGATTCTCTTCTACTATGTTTTTTTATGTATATGCCCAATTGGTTATTTTCACCCTCGGGAAATCAGCACGTTCCGGTCAAATGGACAGCGACCCTGATAACAAGTTGACCATACTTTTATCCTTATTGCTTTGCACATTGAGTTTGCACTGAATATGTGAACAAGTTTGGGAGAGAATTAATTAGAAAGGGTGAGGTAGACCTTAAAGGGCAGAATTAGAAATCCCATAGCAACAAAGCACGACCTAGCAATATATAGGTCACCTTCCTTACTGACTACCAACAGAAGATGCCGGTTTTTTACTCACTGCTGAGTGATTGTCGATGAAGAAGGCATCCCCTACGTGCTGGCGTGAGCTTCATTCAGGTATTATCCAATTTATATATTCATAATTCATTTTATACCGATATTATTATTATTATTATCATTCTTTGTTTAAACACTATGTATCGGAAAGACAATACTAGGGATTATTTTAGATTTGCTAAATATTAGTACCTGGGACACAACGCATATCGTCGACAGATCGGGGCGGATGGCACCACTCGTTCGTAAATATTTTTTTAATACGTTTTCCATCATTTTTTTTTCTTTTTTTCTTTGAACGCACCATCAACCATTGTCGAAGATACATGAGTAATCATTATTTTCTGTAAAAAAAAAAAAATAATAATTCTGACTGATTATTTCTGATAATCTCTGAGAGATTATTTTTTTAGATCATTCACTCTGAACTGCCATTCATTTATGTTGGCT
>BINPACKER.10247.1
GTATAGTATTCACATTTGAATTTACTCCTAATTCAAATACTTTTTGCATTAGTGGTAAAGCATGTTCTTGCATACATAATACAATTTCTGGTAATTTTTCTAGAGCTGACATTAATATATCAGCTCTAGAACTGTCCAAGCATCTTTGAAATGCGGATAAGATATTTGCATTTGATGCAGGACGATGTTTTAATGCTCTTGCTAGTAATGTATGCGCAAGAGATCTTATATTACTTTGTGGAGATACAAGCAATTCCGCTATATTGTCTGTTATAGATTCCAAAACCGATGGTTTTCGTGATGATAAATGCTCAATTTCTTGAAGAGCACTAAATACATCTTCACCTTGCAGTTTAGATAATGTAGTTAACAATGATGGCCAATGCTGTGGAATAATAGATTCTGGAGGTGGAGTAGGAGGAACAGTAATTAAAATCTCCTCTATATCTTCTCCTTCTCTTGGCATTGGAATGCCTGATACGAGCGTTCTAAGTGTAACTAAATTTGGATAGTGTACCTGTAATTCATGTAGAGCCTGAGCATGCTTCTGCAAATATTTCAATGCCCTTTGTGCATCATAAGAGATGTATGCCTGTAGTAATGTAATAAATCTATTTAAGAGTGGTATGAGATCTTTTACAGGGCCATAATTTTGGAAACATTGAAAATAATTCTCTAATGTATCTTCCAAAGCAGTCTGATGTTCTTCGCTAAACAAATGCGGTTGTAATAATTCTAGTAATCCCATTATTTGTACAAAAAGATTTAAATGATGTCCTGCTCTAAATTGACTAAAATCCAAATAAGATCGTCCCATTAATGACGACGCTAACATTGGAAGCTGTCGCAAAACTAAAATAGGATGCACAGCAGCCATTTTTCGAGCACATAATTCGAAGTCTTGAGACCTGGAATTCCATGACTTTTGTCTCGGTGTTGCTGCTAAGGCAGTTAACAAAGAATGACTCATACAATCCAAAACAGAACCCGTCCATTCTGTAATCTTCGCTCCTCCGACAAATTTTTTAGTTTGAAATGTATCTAAATAACATATCACTTTAGGTATTTTCATGTACATGTGTAACAAAAACTGATGGACCATATCGGAATCAACGTTTGAGTCGTTCATCATACGTTCAGCCAAATATTTTACAACGCTGGCAACTAAATGATCGTCTGTAGAAATACAGTGCAATAATAAATCAAGACGTGAATCCATTCGAGCAAGCGCAATATTTCTACTCTGACAATTATGTATAATAACAGCTTCTGCAACTATATATGCTACGAGCGTTAATAATTGTTTCTCATGTAAAAGCAAGATATTTTCTGGAACATAATGTTTTGGCGTGAATTTATCTCTGCCTTGCCAGAGTTTTGGATTGCAAGTTAATGCCCACAAGAAATCCAAAACAGCCGTTGGATCATACCCATCATCACAATTATCTAACAAATGTCCAACACATTTATACAAGGTTGCCCAGCTTGCCCTATGTGTCAATAAAGTTAACAAATAAGGTCTAAACGAATGCGAGCTCATAACGTTATTATCAACTTTCATTTGTATCTTCGTTTTTCCAAATAAAAGCTTCATTTGAAGAGTCGGACATGTCCCAATTAATTCTGGCTCAACAGATGCTAACCAGTCAATTAGTAAACCGGTTCGCGGCTTTAAAATACCTTCGTTACTGTCGTTCACTAATAATCTTGCCATTGCTTCAACAAGAATATCAGTTTTCTGTTGCTTCAAACAAATGTCTAATAATTTACGTCCAACTGCTTCTAAATTCACTGGATCTGTACTTTCCAATATAGATCCAGGATCTCGATTTTGCATCAACATTGTTAATTCCATGCTCTTTGGCGTTTTAGTTAATTGCACGTTTGCAAAGTCTCTTAAAATAGACAGAACTGGGGCTTTC
>BINPACKER.10248.1
GGCGGCTAATTACATTATGATCAAAATCAAACATAATTCTAGTATAAAATCGCTTCCCTCGCGTTCAACGTACATATGTACACGTCTTGATTTCTCTTTCTCCTCCTCCTCCTCCTCCTTCTTCTTTTCTACCTCCTCTTTCTCACGTCCTACCACCCATCGAATTCGTGTCCAACGAAACGGCAACGCGCGATCGCCACCAACTCTAGCGGGCAAACCGTTTCTCCTTCGGTTTCGACCTTCTTTCAAATGTTAAAGCACAACAAAACCGTGACTACTTACACCATCGCCTGAGGAATCCTCCT
>BINPACKER.10249.1
CGCAATTTTAGGATACCCTCGGTGGTAAAATAAAACGAAATAAAAAGAAGATTCGACAGACCACCGATTCTCGACGAAACGAAGCATCGTTCGCGAGTGAAACGACACACACAGCGCAGCGGGGAGGAGAACATCACTTTCGTATCCATTAGCGCGACAAGCGGGACACAGAACATTGTAATTACACCGCACACTTGTGCACGCTGCCGGAGATTAAAAGGCGGCACGCCTACCGGACCGAATGAAAAAATTATATTAAACACTCGTGTTTCCAGCGGCGGGAGACGATTTCGCGTCGTCCTTCGCTCTAATCATCGCGCGAGAAAGGAGGAGAGGGGGTGAAAAGGAGGATGGGGAGGGGGGATTTTTAATTTCCCTATTTTACGCGTCAACGAGCGTGCGCCGTTTGCTCGCGCGCGCGAGGGCGAACAAAAAAAAAAAAAAAATCAA
>BINPACKER.1024.1
AGCAAAATGGCTACTTTAAGTAGACTTCTGCTTGCAACTAATCGAAAATTATTTTATACAAACGGATTATCGGCGAAATTATTAACAAAAAACTATAATCATGTGTTTAAAAACCTAGAATCAAAAAGATGCATGTCAGGACATCATACAATGGATATAACTCCAAGTCGATGGCAATGGCATAAAACTAAAGATTGGATACACTTTTATTTTTTTGTGGGTGCGATACCTGCTGCTGCGTTTGTTTTTTGCATGAATGTATTTATAGGTCCAGCAACATTACAAGAAATACCAGAAGGATATATTCCAAAACAATGGGAATATTATAGGACCCCTGTTGTAAGATTTTTTTCAAGATACTTTTATCCAAATATACAGATGGAATATGAAAAGTTACTTCATAAGACACATGTTGCTAATGTTAAGAGACAATTGTATGGCTTGGAAAGACAGATAGAACAATTAATAAGGAAACATCACGACTATAGATATTGGTCTTATGTTCGTAGTAATGAACGTAATTTAATAAAATTACGGGAAATGATAGATGAGTCCGTGAAATAAAAGAATATTTAATATTTTGAACATTCTTTCTCCTAAGTAGTATTAAGAAGTCCAGAGGTGGATCGGTAGTCACGAATAACAGACCATTATTCTAGTGGCAAGTTAATGATACAGTCCGACGTACGGCGGTGCCAACGCAACTCATAGTTAGTGGTCATTGTCAAGGCTAGATCGCGATATCTTGCATAATGCTTCGGCGTTCTCTTCTACGATAATAGGAAGACGGGTCGTTGAGGACTATGTGCATATGCGTTGTCGCTTCCAGCTACTTCCTCACGCGAATCGATTTACAATTATTCTCGCGAGTCATTTTCTTTTTCTCCCCCATGTCAATTACCCGCGCATCACGTGAAACTCAATTGTCTCATGTTATGTAATTACTTCTACGTTCAATCCCGACCTGCTCAATCTTCATGTTGAATCCTATAAAATTTCCGCAAAATACACACACACACACACACACAGACGTACATGTACATCGCGAATTCAAGTTAGGTCAATTTTCGCGTGTGCGCACGCCACGGTCATTATCGTTAATTTACACTTATGCGAGTCGTAAAAGCGACGATAACTTGCAACAAATATCACGCTACCGATCGCGTTCGTCAGTACTATAGATACGCGTACTATATGTGTCGTTGGCTGTTGGTTTTTCGGCGAATGCAAATAGAAAACTGCGAGCACGGC
>BINPACKER.10250.1
AAGATGTTAATATTTGTAGTACAACATATTGTACTTGAAAGCAAATGGTATAACAGTATCAACTTTCAAGTCTTCCATCGTGACAACAATTTCAAAATTTTTTGCTTAGTTTACAAGTTAATATCTCTGCGGTATATCGCTGCGGTAATGCTTCTAAAGAAATAAATTGTGATACATAGTTATATACATCTACTATAGACATATACATGATTGCTCTAATATATTCAGAACAGACATCCATCTCAATTATGAAATTGCATTGTATCATTGAAACGTGTCGTCATATTGTGTACTACAATTGCTCTTTTTTTATTCCTCCTTTGCATTCTGTAATGTTCCTAATTATATTTTGTCTGCGCTTTTATTTGACATCTAAGAAACTATTCTATTTTCTATTTCCGTTCAATTTACTGCAAAATCTGCATAGCATGTACACTGAATTGAATTTACTTTGTAATTACTTGTTAATGATAACGAATATAATGACTATATTTAGAAAAGTGATAGACTTAGCATTATGCTAAGAGCAGACCAGTTGTCTAAGTTTTTTTTTTCCTACACTGGAACTTTCCAACAATGGAACTTTTTATAAATAGTGACTCTGTAATTTGATAAGATTTAAGCAACATAATTTATATTAAAGGTGATTTACGGAGCGAGGAGATCAATATCAGTGAATGCCCCCTGAGATGTATTTCTGCGCATCTTGAAATGTTATACATTTCAAAGGGATATTTGAAACAAAATCTAGCTCTAGCGTATCTTATATATAATGTACATATATTAATGTATGCGAATGCGAAACTTGCTTCATATTTCATATTAGACCTCTAACAAACTAATATTTTATATCAATAAACTGTATCTAAGAAAATGTTTTAGAACACGC
>BINPACKER.10251.1
TTTTTTTTTTTTTTTTGTGAAATTTGGTATATGAAACGCGTATAGACCACATATTGGTTTTCATGTTCAAACTATACTGAACAATAATATGTGTTTGGTGTTGCAGTTTTTTAAATTACTCGCGGTGTAGCATCGTTTTGTCAATTTTGCACGATTCGGAACTCGGAATTTATCTGTCAATATCGAATAACTTTGCAATCTAACTTGAAAACTCCTAAATTTCGCGCAGATTCTATGGAAAAATTCAAAAAAATTCCGGTCTTCCAAGCATATCTTTTCAAAAAGTGAATGATAAAATGTTCAAATGTTACAAAACGAAATATACGTGTCCACGCGTGTACACGATATTTTCAACTGAA
>BINPACKER.10252.1
CGCGCGACGAAACTTTGCGAGACAAAGACAGGCGAGAGGCACAGTTGGAAATTCTTTCCAGAAAAATATCGACAGTTAACTAAAGTATCTGCGAGGCAAATCGGCCATCTTGTTCAGACAATCGACACATTTAAGAGATAAACGACGCTGATACTTGCTCGTGGCGAAAGAATGCTGGCAGTTTGCCCATTCGATCAGGACAAAGGTGTGGGGATGGCCGACAAGCGAGGTACACACACACACACATACACGCGTATCGCTTCCTGCGATTCGAAATATTATCGTGTCTCGAAAGAGAGGTGAAGCGTTGGTAGAGGTCGACTCTCTCCTAAGATGATCTGCTTTCTATTCTTTCTTCGTCACTGTCCCGACAGCCTTTTTTTCGTAAAAATCGAAACGAATTTTTTGTTAACGAAGACGGTATATTTGATAAATTCTTCGTCGATAGGCGATAACGCGTGAGTAATTTTGATTCGATTCCGATGACGTTTCTAGCTTTAAGGAACGGCCAGACGTCTGTTTTTGGAGCTAGCGAGCTCTCCTTGTCGATAAAGAAGGGATCTAACAAGGTTGATAAAGATAAATTTAGCGCAGTTTGTTGTTTTGGAATAGTGTAAGAGCGAGAGCGAAAGAGAGAGAGAGAGA
>BINPACKER.10253.1
ATTTATAGAGATCTTAAACCAGAAAATATTTTGCTTGATACTGAAGGTCATATTTCTTTAACCGATTTTGGTTTAAGTAAACAGCCTTTAGATGATTGTAAAACATATTCATTTTGTGGTACTATAGAATATATGGCACCTGAAATTGTAAATAGGAAAGGACATTCATTTGCTGCAGATTGGTGGAGTTTTGGTGTTCTTATGTTTGAAATGTTAACTGGAGCGCTTCCATTTCATGGTGCAAACCGTAAAGAAACAATGACACAAATACTAAAAGCAAAACTCGGAATGCCACTTAATATTTCACCAGAAGCACAGGCGCTTCTCAGAGTGTTGTTTAAAAGAAACCCTGCAAATAGATTAGGCTCTGGTGGAATAGAAGAGATAAAAAATCACGTATTTTTTGCGACAATCGATTGGGATGCACTTTACAAGAAAGAAATAAAACCGCCTTTTAAACCTGCTGTTAGTCAAGATGACGATGCATTTTATTTTGATAGTGAATTTACATGTAAGACGCCTAAAGATTCTCCTGGGGTACCACCAAGTGCTAATGCTCATGAATTGTTCCGTGGATTTAGCTTTGTTGCACCATGTCTTCTTGAGGATCATTTAAAAACTCCTGAATATAGAAACTGTGATAGCCTTAGTGCAACTTTCCCAACTTACGTGAGCCCCG
>BINPACKER.10254.1
AAACCGAGCACTACTGTGCCCCAGTTTGCAAACCTCTGACTTCAAAGATTTTTAACCGTTACTTCTGGTTAAAAACACGCATAATTCAAGAACATAATTCAAGAATTCGAGAAACAGCAATTATTTTACAAGTTTCAACGATCACGTTGCCTTCGATTGACATCAAGGCTAAAAAGGAACAGTTTTGAGAATGAATCATATCAGGAGCTTACGTCACACTGTATCTTGTTTAAATATCTGTAATTTGGAATCTCTTAAAAGACAGATATTAATCAAAAATGGATATAGAGAAATACATCATTCATGTAAAGTGTTAATAGTTGGTGGTGGTACTGGGGGTTGCAGCATGGCCGCAAAATTTGCTGATAAATTTAAAGATCAAGTTATTGTAATAGAACCAAATGAGTTGCATTATTATCAACCAATGTTTACTTTGATCGGAGGTGGCATAAGATCTTTTGAAGCATCGAAAAAGCTAATGAAAGACACTTTACCAAAGAATGCAAAATGGTTTCAAGAAAATGTAATGAGCTTTGAACCACCACAAAATCAAGTGACCATGAGCAATGGAGATACTGTGCAATATGAAATCATGATCGTTGCAATGGGATTGCAACTACATTGGGAAAAAATACCAGGTCTAATAGAGTGTCTTAAAGATAATATGTCAGGTGTTTGCTCCATTTATGGATCTGATACTGTTACAAATGTATTTCCAAAAATTGCAAGAACTAAAAGTGGTACTGCAATATTTACTTTCCCAAACAGTCCTGTTAAGTGTCCTGGAGCACCTCAAAAAATTGCATACATCGCAGAAGATTATTTTCGAAATCAAAAGGTACGCGATAATGTGAAAGTTGTGTATAACACTGCTTTACCAGTTATATTTGGAGTTAAAAAGTACGCTGATGCACTTTGGGATGTTTGTAAACGAAGGGATATTACTGTAAATGTTCAAACTAATCTTATAGAAATAGATCCAATTAAAGAAGAAGCTGTGTTTCGAAAATTAGATGGATCAAATGAAACATTTGTTGAAAAGTATTCGTTACTTCATGTATGTCCACCAATGGGTCCACCTGATGTTTTAAAAAAACATCCTTCTTTAACGAACGAAGTGGGATTCTTGTTAGTAGATCCCAAAACTTTACGTCATACAAAGTATTCGAACATATATGGAATCGGAGATTGTATTAGCGCACCAAACTCCAAAACGATGGCAGCGATAGCTGCTCAAGGAAAAGTATTATACAAGAACATTATGGATGATTTGGCTGGTAAACCAATGACTATGACTTACAATGGTTACTCATCCTGTCCTTTAGTGACTGGTTATAGAAAATGCATTTTAGCAGAATTCGATTATGATTTAAAACCATTGGAAACATTCCCTGTGAATCAAGGCCGAGAATATTTTTTCACATTTATACTTAAAGCCTACGTATTTCCCCTTTTATATTGG
>BINPACKER.10255.1
ACGGGCCTCGCGTCTGCATAGGTCAGTGAAATTTTCCCCTCTACTCGATGATAGTCACGAACGATGTTTCCTATCGACGACTTTATAGAAAAACTTCGAATCCGATTAAGGACGATATGAAAGAATGCGAGCGCGCTGATTTTGATGATAGTCGTAGCTAGTTGACAGAGAAAACGAGTTTTCGTTTCGTTTAAAAAGACGAAAATTTTCCAAGCATCAAAACAACGCTGACAGAAATTAATATATTAATAAGTATCTCTCTAATTTTTGTTAGCAATCTATTTTGATATGTTATGATATTAGAAAAAATTCTATGGAAATAGATAGCGAGGAGTTTCACGGGTACTCTGTGTATCATATCAGTAAAGTAATTGCAGCAATTACCAAGTAATAGTAGACTATTAACATTTACGTAACCTAAACATATCGTTAATAGCAGCTTTTAGCTCTGGCGTCGCGACATGAAATTGTATGTAATTGAATATTTCAAAAGTGTATACACGAAGCTTTGTATCAAAGAAGCAACAAACTTTTCCACTCAATTATTATTTCTGACTCGCGAACATTAAAAAATCGTGCACTGTTACAAGTCGCCATTGCAGAAATAGCGAGCATGTAATGTCTTGTAATACGATATGGAGTCGTAACGTTTATGAATTTTCACCCGCGTGATAAAAAATGATTGGCGGAGCATTAAAATTTAATTACACTTACGATGATTCTTCTGTCCCGTGTTTCTTGTTTCAGGTGCGCGATTGGGACTCATGC
>BINPACKER.10256.1
GGCTGATATTTGTTGATTTTTCGTCGAGAATACTCGGAGCCCCATAGAGGGTTAATTATAATAAAATTGCAATATATCGTTCATTCGAACGATCAACGCAGAATTTGCTACGAGAACCAGCGCTACGAAAATTCTACGATGTCCCGATGACAAGTTCATAGATAAATCTTTGTTCTTTCTACCGTTAATTCTCGCAAGAGAATTTCAACTGCTGGATAATACACTTGGTCATCTCGCGTCAGCATAAAATTACCATTAGTGCGGTCTCGTTATTGATAATTCGTTTATTCTGAGAATCAGTTAGAAAATAGCCGAGCCATTTTTACTTCGTTACGGGACGTATTTTCCCTGAGAGCTGATGACGAACGATTAGAGAGACGTATTTCTATTAGATTACTATTAGAAAAAAATATTGCTTCTTTTTTTTTTTGCACGTTTTTGCTTCATTGCGTGGTTCAATTTTTCTTATCTGATCAAATATAAATGAGAAATTTATGATAATACACAGATGACTGTGAATAATCAGAAATGGAGATACTGGAGCGGTGAAAAAGATTACGTGTATACATAATAAATATCGCGAAGAGCATGATTGTACCAACGAAAATGAAAAATCTGTATTCAAATTAATACAACGACGATTTAAATTGACGATGGTCCACTTGCGATCTCACTTTGATAATCGTGAACATGATTTTACGTTGTAAATATGTAACATAATACGCGGTATAAGTAAAATATGCGATCAAAATGGAAAAATGGAAACGCCTCTGGTCGTCGAAAATTCGAACGCTTGTAAAGACAGATTGAAAAACTTTCTTCGTGATTAGATCCATTATAGCCTTGAAAGATTGAAATTTTCTCTTTGCAACAAGCTCCTAAAAATTTTCGTCGTACGATCTTTTCTTTTTTGTTAACCATTTTACTAAACTCTGAATAGTACAATTGGATGAAACGTTGGAATTTCATGGAATTTCAACCTTGATATTCGTTCGATATAATGATGAAAAAAAATC
>BINPACKER.10257.1
GTTTGGTTTCGAATTAGCTTTGCACTTAGCAAATTGTTTCAAATTGACTTGCCGTTAGTAAATGTAACTTTGTCGAAAAATTGTCGCGCCTTGTGGGAAAAATTGTAATATATTGCAAATATAAACGATGAATCTTCGAACTTGGTCTTTTCCCGAAGCCTTAAACAAAAAAAAAAAAAACGTTACTCTTTTTCCTTACGATTTATTTCTACGTAAGAATCACGGCTAATTGCATCACGATTACAGGAACATTGTACGTGTGTGTCTGTGTGTGTGCATGTACGGTATGTACATATGTACGTATATATGTAAAGTGTAACGTATAAATTATTTTTCTAATCGAGGGAAAATCGCAAGAGGTTGCGTTCGTTCGGAGGTGTAGCCACTACGTTTCCAAAGCGAACGGCAAGCTTTTGAGATACTTCATCAACGACAGAAGGATCTCGAAAGGGACGGAGATCGAGTCTGCCGTAGGTAGGTAGTTAGGGAACCATTTACGCGAAAAGCGGTCGATTGTCTTGCGATTTTGTAAAATAAATACACTCGCACCTCGCGCGTCGCCTTCTCTCGGCCGTTTCTCATTTTCTTCTTTTCTTCGTCTTCTTCTTCTTATTCTTCTTCTTTTTCTTCTTCTTTGTGTGCCGCTGTTGTTGTGTGTCGTTTCTACTTTTGCTTCTTCTTCTTTTTCTTCTTCCTTTTCTTACTTTTCTCTGTACAGAGTTCTAGTCTGCGAAAGAGGTGACAAAAATACTATTATAATCGACTAAACTATGAACTGGCCGTTTATTACTTTAGCCAATCGTAACAATATTTGTTCGGCCTCCCCCTTCCTCCGTCACGTTGTTGGTTCTGAGGATATTTCTTTTTTTTCTTTCTTTTTTT
>BINPACKER.10258.1
GGGCGAAGCAAATACAGCAGATATCGAGGTTGCAAGGCAAAACGAGAGCGTGAACGAGAGTGCCCCCTCCCCCTCCCCCCATAGAGAAAGGAGGCTCGATTTTCCTAGGACTGGAAAAATATTTGCACGCTCCTCCAACCATGGAATCTTTCGTCCTCCGTCTTTCTTCTTCTTCCTTTTATTTTTTTTTTTTTTAATTTATCATTACCGTTCGAAGAGAAAGCATTAAGGAATTTTAAGCGTTGCGAGAGTCATCAGTATTTTCGCGTTCAGTTATCGATTTCAATGGAAAGTCAATCGCGATACTTTTCACTTGTGGAATATCGATCGTTGATATAGGCTGTATCACTTTATGAAAGTAGAAAGAAAAAATCATTGGATAACGATAGAGAACACAGAGAGAAGGACGGGATGTCTACCTTAATTCTTAACATTCATGTGCGTCCATTCTATGTATATTTTGTGATTTTATATCCACGAATAAGTATTGTAGATAATTAACTTCGCGACTCATTATACGTTTAATTATTATCATTATTATTATT
>BINPACKER.10259.1
GGTGGATTAGAAGGAATATCTTCATCTGCAACCCGTGGTCCTCTTGCAGCTCTCGGAGCAGTGGGTAGAATCACTGGTTCTTTGCTACTTCTTGATGAAAAACCTTCATGTTCTTCTTCCATTTCATCAATCCAACTAGTCAATGGTTTAACTGGCACAGTGGGTGTTCCACCCCCATCAGCCAGGAATGACATTAAATCGACCGTTTTGCACTTCTTCTTTTTCCCTTTCTTGCCTGAAGACATAATTACGATTTAAATTTAAAGCAATGCAAATCAAATCCGCGTTCCAATAGATCACACGACCAACC
>BINPACKER.1025.1
GTGCATTTTTGGACAACCAAAGTGAAAATAATGAATTCATAATTTTCCACAGAAATCTTATACACTTATAACATAGTGTATTTTTGTGAGACTTGAATGATTTCTAGTAAAGCATACAAATGGGAACAAGCTTGTGAAAATTATTATTGTTCCAATCTGTAATCTAAACTCTAATTAATTAATTAGCTTCCTTCATGGACATACATTGTGAATTAAAGTGTAAGAACAATTCATTGATACACTGGTGGACAAATTTAAAAAATACCGCCTATATTCTTCAATATATTTGGAAGAAGAAAATTTTATACAGTGTCTCTCGTTCACATTTGGGACACTAAATATTTAAACTAAGATTCATAATTTTAAAACAGTAAATCTGGTCCCATTTTAAAGCCTGAAATCTCCACTTTCCAAATACATCCTTTGCTTTATTTTAAAATGTTTCAAACGCGGTAATTAAATAAAGATATTTTTTTTCTCAAGAATTCTATAAATTGTCACATAAACTTTCTTAACGATTAAACCTAAAATATATTTGAAAATAAAAACCTTTCCTTTACAATAACCATCGAAAACTTGATGTACGATTTTCTTTTCGCCGTCCTATTGAACTTTGAACGTCAGGCTTGCATGACGAAAATTCGAGAAATCGTAACATTCGTTGTATTTATTTTCAATTGATATTCAAAGTTCAATAAATTAAAATTGCATATTTATCCAAGAGGTCTTTGTTTCTTCTTTTAAAATCTCAAGTTGACAACATGTTCTGAATTTATTGGATAGATATACAAGTGGCGACACAGTGATGAAAAAGTATTAATAAAGTATTTGAAACTTCTTCTCATATTCCTAAACTTAAAACGATACAATCTAATAATAGAAATTGATAGAAACATTGCATTTTAACCCAACACCGGCTTCTAACGGATCAACGAATTAAATTTCGTTTTTGACTATCTTTAAATACAATCCTCCTTTCGGGCACAATATAAACGCAATTGGATCGTACACGTAAGGAATCGATGTCTTCTCGCAAACCTGCACTTGGTAATTACGCAGGATTTTTATCAACCCAATCTTCGTCTGATAAATCGCGAAACGTGCACCGATGCAGTTTCTTGGACCGTCGCCGAATGATAAGTAGTGCATGGGGTTCCTCGCTTTTACTGCCTCCTCCGAGAACCTCTCAGGATCGAACTTCTCTGGATCTGGATAGATATCTGGATCCCTCTGTATGGAGAATATCGGTATCCACACTCTCGAGCCTTTCGGTATTGACACTTTCGTGGACCGGAACGTATAATCATCCGTTGCTTCTCTGAACAAGAATGCCAGAGGTGGATATTTCCTCAGTGTCTCTTTAAGCACTTTGTCCAGATATGTCATCTCCTTTATAGTCTCGTATTTCCATTGGCCGTCAGTTTTCTGATCGAACTCCTTGATCTCTTCTCGCAGTTTCTTCTGCACCTCTTCATTCAGCGCCAATTCGTACAGAGCATTGGCGATCGTGGTGGACGAGGTCTCGAAACCTGCTGCGAAGAAGACGAACGCTTGTGCGGCTAGCAACGTGTCGGTTAACTCAATATCCTTCACTCTTTCGGGATTGTTCCGAAGCTCCAGCAGTGTGTTCATAAAATCAGGCCTAACGATATTGTGCTTTTTCCTGTACGTCAGCGTCTCGATAGTGATCTTCATGATGAACTCGTTCACTTTGTCCGCTGGCATGACGTAACCAAGTAAATTGTACAGTTCACCCATGCATTCCTTCATCCTGAACTTCAGCATTCCTTTCCAGTCGGTGGCGAAGATCTCTTTTCCCATTCGGCGAAATTCGCTCTCCTCGTCCGACAGTGAGTTCATCTCGATTCCAAAGGCACAGCTGCCGATCACGTCGGTGGTGTACTTGGCTGCGAGTTCTCGCACTTCGATAGGCTCACCCTTCTTCACCAGCGTGTCAATATAGCTTTCGAAGTGTTTGGCGCACTCGAGAATCAGAGTGAAAATTCCTTTGAGCTTGCCGGACGTAAAAACCGGTGAAAATTGCGTCCTTAATGGTCTCCATCTTTTTGCTTCCAAGGAGAACAGATGCTGCGACAGCGGCTCTGCCACTTCGTGCATCAGAAATCCGCGATTTGCGAATATCGAGAAATCCTTAATGAGAACGTCTTTAATGAGATCGGTGTCCTGCACAATCAGATGAGGCGTCCTTCGTACGAATATCCCGACGAGAGGCTCGTTTTTGTATTTATGGTACAGGTTCGTTAAAAAGTCCGCGAGCGACTGTTTGCCTATCGTCGGCCAAAAGACATTTCCAAATACCGGTATTGGTTTCGGTCCAGCAACCGATCGATCCTTCCAGAAGTTGAACTTCGCCGTGAAGTAATAATACAGCAGAACGAGCAACGTTACTACGTAGCTTAATATTTCCAACGTCGTTGCCATTTTATTCGATTGGTTATTTCAGGGGTTCAAAACATCAGAATGTTCTTTTATAGAATGGTTCTTACAGAATTTAACCAGTGGTCTTTCGACGCGAAATCTTTTGATATTAATTTTCCAGAAAATGATAAATTGTTATTCAATTGATGTGCCAATAAATCTCGATTTAATTACATAGATCTCGATTTATGCTCGATTTATGTCACTTGCACGCGATACGTCAAATAATTACTGTAATAATCAGATTACGACACTCTTCAGTTTGAGCGAGTATTTTTTTTCTAACAATTTCGACACTTATCAATAATTTATACGAAACGCACAAACTTTATACGAAATACAGAAAATAAGTGTTTGAACTGAAACTAGAATGTTGGATCCTCTCAACGTACGAACAAGCGTG
>BINPACKER.10260.1
CGGTCCGTCAGAAAGAATGAAATTTATATTCTACAAATTTTGAGGTAATATTTGTCTTTCTCCTTCGCATAGGAAGATACGCATTGCTTGATATAACAAATATCTTCCAAAATTGCGTTTTTCTTCCATATTCCATATCTTCGCTATTCCATAATAATCTCCACTTTTGGAGTTTTTTAATTTTTGTATCCCTAAAGCGTCAATTATAGCAGCTTCACGCGTGTAAGCCTCTACTGGAATACTGTTTTGGAAAACATGAAGGCAAACAACTCCATATCCAGCATTCCAAATATGTAAGATATGTTGGATTTTTGCATTATCGAAGCTTTTCTTCGAAACCCATGCATCAAAAGCATCTTTAAGATGCGAATATGGTCTGTTGCGTGTACCTTTGCCCACATAAAATATAGCAGAAAGAAATATATCCCAAATTGCGGATTCTGATAAATATTTTATACGAAAAGGTAAGTCTCTGGTTATACGTGGATCCAAGAATAAATAATTAAAACAAGTTCTACTCATTCCTTCTCTCCACTTTCTAGAAGGGCTTCCTAAGGAAAATTTTCTAAAAATATCTCTTTCAATGATTTTGTATCTTTCCAAATCATTTACCCAATCGCCATACATCAGAAATGATTTCGTTTGAAATTCATGATTCAACTTCGAATCATGATTAATTTTAAAGGATGAATGAGAAAGATTATATGATCCATTTTTTAACTTAATAAGACGTTTTAAATACACTTGTCTGGTTGTGTTAGTTATTGGTCCAGGATTGTCACCATAATGAATTAATTCTTTTCGTAGCGCATCGTTTGTTAGACGCATATCCATTGATAGATTTTATGATTTAGGACACATTTTTTCAGATGAAATAAAGTTTGTACTCTTGATGCAAATA
>BINPACKER.10261.1
TTAGCGTTGTAACTATTGTCCGTAGAGACGAACAATTTTGCTAAACTGCCGTAAAGTGAATGTATATGTTGTCGATGCGTTTGTACGGTTTCGTATAAATACCTGAGGTCTAATGCCCAATTTTATAGAAAGATACATTTCAAAATCAACACCGACAATTTCTTCGATTAATTTCATATTTTTTCAAACTCTATGAGTATGGAGCCAGTTACCAAAGTTCCTTTGCCATTAGAACCCATAAAATCAAATCAGGTGGAAGATAGAAGATTGTGGGTGGGCAATTTAGACTTAAGGATTAATGAGTACAAACTCCTAAAACTCGTCCAAAAACATGGAACAATCGAAAAGTTCGACCTCTTGTTTCATCGGTCAGGCCCACAAGCTGGTCAACCCAGAGGTTATGCATTTGTTACCTACAAAACTATTCAAGATGCCAAGACAGCCAAAGATGCTTTACACAATTTAAAAGTAGGGGCAAAAAACATTATTGTACGATGGGCTCACAGTGTAACAGAGTCTGACATGGATAAGCCAAAACCAAAAATAGATATACCTGCTTTAGCTGGAGCTAAAAAGGAAGATAAAAGAATTAGTCGCGAGACGGCAATTCAAGCCATAGAAGCTAAACTGAAACTGATGAAAGAATCAGAAGAAGAGTTTGAATTAAATAAACCTTTAAATGGCTCACCTGTAATACATTTGTATCAAAAGCCAGAAAATCCAAAACCGTCCACATCAACTCGTTATCATAATCGAAGCGGTCATTATCACAACAATAAGCCATATAACCG
>BINPACKER.10262.1
GCAACGTGTAAAGATTTTATTGTTTCTTTTTTTTAATGTCATCAGCGTCACTGCGTCGCAGAAACATATAATAATAGATCACCCAAGAATAAGTTATCCCTACGGCACAATATATCGAAGTAAGAGCCAAAGGCAGAAATGGCAGTTTCTCATGAAATATCAACTTGTGTACAATGGTTTCGTATACTGTTAATACCGGCAGACTAACTACGTACAAGTACTCGTAGAAGTACAACAAACCGGCATCAAACTTTCGAGAGAAAGTTAGAAAGGACGCAGTCGTGTGTACGGAAATTAACAAGATTTTTAATGGAGTTAAATTATCTGTATAAAGTAGAGGCAGGAGAGCAGCGTGACCTGCGCTGCTTAAAATTATATAGATTCTGGCATCATTCTTGTTGGTCGCTGCTAACACGCACAGTGGTATGATAGCGGTTAAAATTGCCTTCTCATGTACGTGCCAACCAAAAATGAATGAACACAAAGCACACAGGACTAAGCACCGTACAAATTGTTTTGGGTTTGTGTACTCTTTCTTACATAATAAACAATATAGTGCAGGCATCATAGTGCAAATAGTTAGTAAAAACGTCACAGCTGGAGTAGGACTTGGTAAAATCAAGAACGTTTGTTCTTGTACTAACCCACCAGTCATGACTGCTGTTCTTGTACTGTTCAGCCATCCTAATTGTTTCAAAAGTAAATACGTCGCTTTATCTGCACCTATATACAATGCCCAAGCGTTTGCTGCCCAGTATGCATGCACCAAACCCCTTTTAAATGGAAACAGCCTTGATATTACCTGAGGCAATTGCGAGGCAAATGGGCCAAATGAAATTATTAAAGTGACAATAACTATGCTTCCAAGTGCAAATAAACGTCTGAAGAATGAACCTTCATTTACGCAGTATGATCTGAGTAACCAGACTACAAACACCGGTGCTACATATAAATAAATGTGTTTCAAATTTAGCAGTATGGCAAATAATAGCGTTCCAGACAAGATAGCCACCTGAAAGGGTAAATCTCTGTTTAATTTCTACATAGAAGCTAGATATGTAATTTCTTGCATACCTGTTTATTTACTTTAGAAACGTTAGCAACAGCAAGTAAAAGAATGCCAAGTAGAAATCCGTTATATTGGAAGTGTACATGATCCACCAATAGCAATCCAATGTTGCACAAAGAAAAAACTACGAAGATAAAATATTCATCGAACGAAGAGCAAAATACTTTGCCAATTTCTTTAATTCCGCAAGCATATATCAAATCCAAAAGTATAACAGTGCCTCTTTGGAAAAGGACAGTATTAAAAGACGCGTAATTTAGATTTTCCACTTTCAACATGTCATCATCTACGAATCTTGCAATCTGACTGAGAAAGTATTCAAACCATGCAAAGAATGGTGGGTAATCCAAGGTCCATTGTGACTTGGCATTCACGTACCATTCTTTCAACGGTAAGCTGTACGTTATAGCAAGCCAATTGCGGTGTACCTCAAAATCCGTGGAACGATATGTAGGAATTAAAAGTACTTTGAAGCATGACACGAGCAGCAGTACGCGAAAAACAATTTTGCTCGCGTGCCATTCTTCCGACGTGAACTTTGCATCTTTTGCTTTTTTCGGCGCGGAAATATTTTTATCATTCGTGATGTTCATCGTTGAAAAGTACTTCACGTGGCATTTTTTCCACAGATTCAACAAACATAGCGGTTGCGCAGTGTCGGCAACAGTTATCGTTGACGTACACCTCGCCCTCTACAGTAGGTTAACTTCTCTTAGGTAGGGATTAAATAGGGACG
>BINPACKER.10263.1
CTTGCTAGAATAACGAGGATAGTTAGTTAACGAAATACAGTGAACGAAAACAATAATGTGAAAACATCTTAACAATTAAGACACGACATATCGTGTCCCTACCTTTTTTTGTTATTTATGAACAGTTCGCTGACAATCGGTAAATAATGTTTTCTTACTCAATGTTATACATGTAATTACTCAACAATGTGTAAAATAATGTCCCTCGAAATAATTAAGGGATTAAATTTCAGGTATCGTAGTATAGGGAGTGATGTTACTTTATTTAAAGTAGTAATAGTTATTTTAAATAAAGGTATACGTAACATATAATATGCGTAAATTAAAGCATAGAAATTAACAGATTTTTATAATTCTCCAATATATGTGTATACTCCCTAATTTATAAGCATAATCCCCTAATTGCTTTCATTTCAATTGTTACGACAAAACTGAAGCGAAACATCACGCTCATCCCTGATGCAATTAGGCACTTATTTCAATTGACTGGTATGATTATATCTGCCGCATTACTGCAATGGAAGTCAAAATGAAAGTATTATAAAAAAAACATTGCTATTCTATAAAATGTATATGAGGGAAGCATAAGTTTTCAATGAAAAAAGTCATATATAAAGCGTGAAATCTGCGGTTATATAAAAATTC
>BINPACKER.10264.1
AGACGGTAGAAACGTTGGCTACAGCTACTACGTGGGGAGAGGGGGGAGAGGGAGGGGGCGGGTAAGGTAAGGACTGAGAGGCTTATTGATTGGCTACCATGCGCACTGACTAACGACTATTCATTGTTATCAATTTTCTTGCATAACGACCGAGTCCAATAATTAATAATAATTATACGTATAATATAATATTATTAATAATTAGAATAATTCGCTCGTGATCGCAATACCGGTATAATGATCAGAAAAACGCAGCCATAATTGTGTCATTTTTTTCTTTCAAGCTATGTACAAAGCGCGACTATGTTTCTTTCTCTTCTTCTTCTTCTTCTTCCTCAATTTTGTTTTCTTCTGTTTCTCAAAGCTCGCGAGAGGACGTCAGACGAATTTCGATACAATCCCCGGGGGATCCATCCGATCGTTCTGCGTCGTGACCGCGGCGGTCGCCGCAGACTTTCGAAGCTGGCGAGCAATTGATCGATCGATCGATCTCGAGCGCCCTCGAGACGTCGCAGCTCGCGAAAGTCGGAGTCGTTTCGAGCAACAATTATTTTTGCTTCTCATTCACGCTGGTGCGCCTAATGCGTTCAATTTTTGCAACGTCGTGACTATAATACTACTCTCGCAGATTCGTCGATCGCGATCGTGTTGGAAAATACTTCTAGAAGGGACCAAACGAAACGCGACTGTGCGTATAATCACAGAAACATTCGTTTACGTTCTTTCATTTGCTGAGCTCGAACGATCGATATTGTTTTACGGTGTAAGTTTTAAAAAACTCTTCATCAACGACGGTGCATTTTTGCCTGTTTTATTTATTTATATCCCACGGGTGTCTCTTTAAGTAATAAAGGATAATACAAAAGAGAGAAAGATAAAAATATAGGCGAATAAATAATAATAAAATCGG
>BINPACKER.10265.1
GGTTAAGTTATCGGCCCACGATACGTCAGACCAAACAGACAATAAGAAACAAAATTTGTGAAACGTTTGCGTCAGGGTGCTCAGATAGCAGCACCAACATTACATCAATAATTAAGTAAAACAGTGTTTAAAGTATTGTGAATTTCACGATAAACAGTGATGATGTAAGAGGTTATGTCCTATCATAAAGACCAGAAAATAACATGTTGGAATCGAACGCTCTTCTCCTTATCGTGTGATGCTATAACGTTAATCTATGACAAGTTCATGGGAAATATAAAGTAAATCTTCAATGACACGTGCAATGTTGAAGCATGGTTGTCACGCCACGAAAGATGAAACAGGTTGCCTTTTCCGTGATTTGTATAATATTAGTGTTAGGATTTTACAAAACGTTAGTCAATCCAGAAGATGAACAATCTTTTACCCGACTTCATCCGAGAGATCGGAAATCTCGCTTAGGGGATGTAAACGAGATTGAAACTGTCAATGAAAAAGTTCAAGAGACTGACGACAATGTACGTTACACGGATATCAAAAATATCGAGGAAGCAAAAATACGGATTCGTGAATTAGAGGGTAAATTGCAACATCTTGAAGCCAAGATTGAGAACAAGGTGTCGAAAGATTTCCCAACGGTCAAATTCCTGAACTATAAAAACCGAAAAAGGATATTGGTCACAGGTGGTGCAGGCTTCGTTGGGTCACATTTGGTTGACCGTTTAATGCTTGCTGGCCACGAAGTAATAGTTGTAGATAACTTTTTTACTGGAAGAAAGCGTAATGTCGAACATTGGGTTGGCCATGAGAACTTTGAACTTGTTCACCATGACATTGTCAGACCTCTTTACCTAGAGGTTGATGAGATATATCATCTTGCTAGCCCAGCCAGTCCACCACATTATATGCTTAATCCAGTCAAAACGATAAAAACAAATACGTTAGGTACAATAAATATCTTAGGTCTTGCAAAAAGGGTAGGAGCAAGAGTTTTAATAGCTAGTACATCCGAGGTTTATGGAGATCCTAATGAGCATCCTCAGTCAGAGACTTACTGGGGTCATGTGAATCCTATAGGTCCAAGAGCTTGTTACGATGAAGGAAAACGTGTAGCGGAAACATTGAGCTACGCGTACATGAGACAAGAGGGTGTCTCGGTGCGTGTTGCTCGAATTTTTAATACATTTGGGCCAAGGATGCATATGAATGACGGTCGTGTAGTTTCGAATTTTATTCTGCAGGCATTACAGAATGATTCAATTACGATATATGGCAGTGGAAAACAGACGCGATCTTTTCAATACGTATCTGATTTAGTCGATGGATTAGTTGCCTTAATGGCGTCTAATTACACTCAACCAATAAACATTGGAAATCCTGTCGAGCATACAATAGAAGAATTCGCCCTTATAATAAAGGAACTAGTTGGTACTAATAGCAAGATAGTTGAACTTGCCGCAGTCGAAGATGATCCACAACGAAGGAGACCCGG
>BINPACKER.10266.1
AAAAACAAGAAGCTAAGGGTAAATATTAATATACCAATGAAAACGGAATTGAAAATTGAACAGGAAACAACTCAAAAAAATATAGAAGAAGATAGAAAGCTCTTAATTCAGGCAGCTATTGTTAGGATTATGAAAATGAGGAAAGTACTAAAACATCAGCAATTGGTAGCTGAAGTATTGAATCAATTAAGCTCTAGGTTCAAACCAAGAGTACATGTTATTAAGAAATGTATAGATATTTTAATTGAGAAAGAATATCTGGAGCGCACAGAGGGTCAAAAGGACACTTATAGCTACCTGGCATGATCAAGTTGATTTATGACAACGATACAGCAGCAACCATACACGCGC
>BINPACKER.10267.1
TACAACCAAACAATTATTCACATTATTATGATAGTAATAAAAGAAATTGGTCAATTTTTATTTGAAAATAATGATGTTTGTATAGAATTTGCAAGAGAAGTAGCTTTAGCTCGATATTTTTCAAAAAATGGGAAAATAGAAAATGTATTTTATCAAGATTTATCACCAGTTAATAAAGATGTAATAGTAAAGGAAGGAGACAGTATATCTATCAAATATTTAATTGTAACAGATATAATACAACCTCTTAAAGATATTCCCGCATATCAAACAATGACAGTAGAAATATCTGCAGATGATAATTGGGAAAGGGCACTTTTAGAAAGCAATAAAGGATCAAAAAGAATATTATTTGTGCCTCCTAATAAACAGATTAGTCTAGGACCAGGATTTCCGAAAGAAAAAGATATTTTATTAGAAGTAGAAATAATAGATGTACAAATATCCGAGGAAGCACATTTGCATAAAATTTCAAGTGATAAAGCTTCCATTATATCACGAATGGCAAAAATGGGACAATCAATATTACCAAAACTCCCATCTAGTACTACAGAGTCTGAGGATACTGAAGATGATATGACACATAAATCATCTTATCAAAAAAAGATTGAATCATCTCAAGAAGAATTACAAAAAGAACATTTTCCAGCAGAATTTGGAGACGAAACATTACAAAATTCACATCAGGTATTAAAATTACAAAGTGATGAATCTACGACAAATATTGCTTGTAAATCATTTGTTAAATCATCTGTGTTTACTCCTCAATGGTCTCCCTCACAAATACAACCAAATTTTGTTACCATGGGTGGTCAGATATATACAGATATCAGATCATTACAGTCACAAACAACAACTTCAACATTACCA
>BINPACKER.102683.1
GTGGCCAGAATGTAACTCTCCGCTGGTATAACGTCGTTCGTGTAAGTATTCCACGGAATGTGAACGACGCTGACAGATTTCCACTTGTCTATGACAGATTTCACAGAATTCGGTAGAAACGAGATCAAAGACGCCTCGGTCGCCCAATTTGCACCTGCCATTGCGAGGATATCGTCGAGTATGCGATAGTCCCTGCAACCGTATTTACCATCCAACTCGAAAGATTCGAGCATCTCGTGCAACACGCTCGACCGATACGAGAACAAAATCGATTCCGTCAACGAGAGCACGTGCGGCAGGATATTGATCAGCATTTTGTTCGCACTCGTAGTTCCGGATTCCGCGCTTTGGCCGCTCTTGGAACTCTCGATAGTTTCGCTTTGACTCTTCGACAGATTTTCGTAGAAAAGAATCTGTAATTTCCCGATAACTGCAGCCAAAATGCACAACGAACTGAGTTTCGGCAACGCGTTCCTCGGTATTACTTTATCGTCGAAGTAATTGGTTTCCGGTTTCAACGCCG
>BINPACKER.10268.1
TCGGTATACTCTGTATCAAGCCTTAAGATCACTGAATTCTTTGTGTTTCTCTCTTCAGTAAGGTCTCCAAACGTCGTTCCTCTGCTCGTTCTCCTCACCCATGACACCGATCTCCAGTCTGTTGCTGCTGATCGTCAGATTGCTGCCAGCGATTGTCACTTGTTCCTCGCTCAAGTCGCCGTGAAGATGCAAATGAATCTGATTCTGATTCACCGTGCTGTACAGTTGCGGATAGAGAACCATTGGCGCTGGACTTATGTAATTTTGGCTTGGATTGTTGTAGTAGCCCTGGTAATTTGGGTTGTAATTGTGAGAAGCGACTGGGACCGGGGTGGCCGGTCCAGACGTCCAGGAACCGTAGTGATAACCTGGACTACCGTTGCCTGTCCCACTGCCCGCGAAGATGTCCGGATCGTTGGACTTGGCGGGTACCAGTGGTAACGAGGTGGACGATGTACCGTGGCTTGGATACATGGAAACGCAGTTTGGCGTGTACGTGTCCTGTTGACTGTCTGACGGAAGAACGGTGGGTAATGGTACTGGTTCTGTCGTCGGATGATGAGAAAGGGCCTCTCCTGGATACGAGAACGCTCCTCCAGGAATCGGTGAAAACGAACCACCGCTGCTTACCGGAGGAGCTGGATAAGAAGGTGCTGCCGATGGATAAGTCCACTCTGCGGTACCCGTACTCGTATCACCGTGCTGAGGACTGTGTTTGTAGCAATCTTGATGAGCCGAGGAGCCACTATTAGCTCCGAGGTGTGTACTGGAAGCAGGCGATGCGGTCGGATCGGTGTTGTTGGGGTTGGTACAGGCACCACTAACCGAATTCGCGGTGACGTTGTTGCCGACGTGATGCTTATTCCTCCTGTACGGTTCTGATTCCCGTAGGTAAGGAGTGAACGGACTTGATGCGTCGGAAAAGGTCCCTCGCGTCAGTCCAGGAACCCGGGGCAGTGCGGGAACTCGCGCCAATCCAGGGATATGTGCCTGCCCTGAACGAGGATCGTTGTTCGCTAGATTCAACATCGGAGCAGCAAGGATCTCTTCGAATGTTGGATCATAAAGGTCTGACTTGGGTATCGCGTCGTGCCTGTTCAGGATATCTGAAAACGTACCTGCTATCCGAATCTAGAAGCGGAAAGGCGGTTAATTACAATGAACAAGAACGATCGTGATATAACACCTTCACCGATTGCTCTTTCGTTCTGCTCGTGCAACATGGTGAAGCAGAGAGACGAAGAGAGCGAGAGAGAGGCAGAGAGAACAATAATTCCAATCTCCGCAGCACGAGTGGTGGGCTTATCTAATCAAAGTGTGGCAGCCCCAGAGGACGGAAATAGCGCGGCTTTTTTCCTCCTTTCTAATAATGGGCCCCTCCCTCCGCTCGTCTTACGTCCTCCTTCGCGTCGCAGTCTGCCAGCGATTTCGAGGATTTTTCCCTCGAATCTTTTCTATTTTTTCCTCGTTAGTTTTCCTCGTTAGTTTTCCACCTTTGTGAAAACTTGTCGTCTGAAAAGTGGTCTTCTCCCGAGAGAAGATGTTCTTTTCTCTCATCGTAGAAACTATCAATTTCTACTATTTTCATGAATCTTCCGTCTTTTCTTTTTTTTTTCTT
>BINPACKER.10269.1
CGCTGAACTTGTGTCACTCGAATGGCTGCTTCTGTTGGATTTTTGGTACAGCTCTGGCCTGCCTGTCAGGCCCTGTGAAAACGTGTCATCGAAGACCAAGTTGACCTGTCGATGGTCGGTTATGGGATGAGGGTGCGGTGGTCGATGCATCCTTCCTCCATGCACTTCCGGGTAATCGATGACGATCATCTCGGAGGGCTCAAGAACGAAGCACTCGTTGGGTCTCCTGGCGCTGCCACCCGTCCGCTTCCCAAAGCGGTCATCTTGGGTGACAGTGATGTCAGGCGGGGGCGCAGAGGGCGAGGCACCGTCCGGAGCATCCAGTTTGCCGGCTTTTTCCCTTCGCTGTTCCCTTGTCTTTAAAACGGATCCAACGAGAGACGCTGGAGAGATCACGCGATCAGCTGTGAACCGATCCTTCACACCGGCGACATCCTGGCGCGTTCGTCCACCTGTTCCAACCTCTATATCTCGTTTCAATTGCCAAACGAACAACAAATTCGGACGACGAGCGTGATTTTCCCGACACGATCCACGATTTTTATACTCTGTATATTGTAAATCGAATCGATTGTACGTTGTCT
>BINPACKER.1026.1
ATCGGTTAAGTTCTAGCGTTAAGCGAACTGAACTCTGCCCTCTGCTCCGGCAGGAATTCGACATTGAGATGACAAAGGTCGGCGGAAGTCTGGGCTTTACCCTGAGGAAGGCGGACAGCAGCGCTCTCGGCCACTACGTGAGAGCATTGGTGCGGGAGCCGGCGTTGAGCGACGGTCGTATCCGACCCGGTGACAAAATCGTGGCGGTGGACGGCGCGCCGTTGTCGCCGATGAGCCACGAAGAGGCTGTCCAACTGCTGCGACAATGCGGCCCGACCGTGAGACTTCGATTGTACAGGGATCTCGCGCAAACTCCCGTCTCCGCGCTCTCGCCCACCGAGCCTGATCATCCGCTTCGTCCGCCGCGGACCAGTCTCAGGCAGGAAGCCGTAGACATGCTGTGCGACCTGGCAGTTCGGAAGTTATCGCCAGGCACGTCGAGCGGCTCGAGCTGCAAGCAACCGTCCGCAGGAGCATCTTGCAACTCGCCGAGGAGACTTCGCCGTCTCGCCACGCGTACGCCCACTGCCGATAACGATCAAGGTATCTTGAACTTTCGAACTTGACACGTTGTTTGCGGGTAACGGGGATCACAGTCTTACTACGGCCAATTACCGAGTGCGTGAGACTCGTGATTACGTTTTTGAAAATACCGGGCGTCGTATGCGAGGAAACTGAGATCACAGTCTTATAGCTAGAAGTTTATGAAGGTGTATGCAATTTTTATTCAATTTTTTGCTATTTCTTTCTGCGCGGATATGCCCGCTCCCCGTGTTTGCGCAGCCCAAACCCCACCCGCATAAGATGTGTGAATTCATTCTCGCGATTAGGTATCCTACTAATCTTTTGAGAATTGCTTTTGTTTCTGCTTCTGTCTAAATCTCGTCTGAACCCGGGGACGGGAAATCAAAAAAGGGAGCAGTCGAAGAGCTTTCTTTTCAAGGCGATTCCCTCTGGTTTTGCCTAACGACTCGAACAAACACTAGGCCGAGAAATCCTGAATTGTTGCGGCAATTGTATTCTCCCGGCCGGGTTGGCGAGAAAGATTTGTGAAATCGTGCAGCAGTCCGGGGTAGTTCCAATATTTATGATCGTCCTTAGCTGGGGCTAATATTTGCGCCGAGCGATATCATACTTTCCTTTTCTTCTTTCTTTTTTTTTTCTTTTTTGAAGAGCAGCTTGACATCCACTGATGATCGACGCTCCATTACTGTTCGCTAGATGTTTCATTAATTATAGTAATTAGCTGTGCATCAGAGATGGGCTAGAAATGATTTTCACAACCATTAACGATTAATTAGATCGTGCTGATGGAAGAGCTCCATGTTTGTTAGAGATTCACGTGTTATCCGATCGTAGAATAATAAATAGATCGCATTTCATCGAAGATCCTGATATAATTGATATAATTGACATAATTTCCGTGTCATTTAATCGTCGACGATAACCGCGCTGCCAATGCTAAATGAATAATAATGCAGCACATGTGTTTTTCAACTGAATAATCAGTGAATAATCAATTTTAATCGAAAGACAGCAGTATATTTATGCAACGAATCGGTGTACTAAAGTCTGTCAAAAATTAATTAACGATTCAGGGCTGCTCCCCCTGCCACGTGTAACACTAATCCGTACTACACTGCAACAGAACAGTATAATATTAATTAAAATAATTATTAAAGTAAAAATTCATTGAAGCGTAAATTGAAAATGTAATAGCTGAAAAAAATAATTGCTTGCAATAACAGAAACGGGATTTGATAGCCTCAATAGCCTCGAACGATCAATTAATTTTCGTCAGACAATCTCGGCAATAATAAGCTAAATAATAAACTAAATTGTAAATAGTAATCGGCAAAAGTAATGCCCATCTCTGTTAAGGAATTACAAGTCTCGACTAAAAATTAAACTTAAAAATTAAACCAAACTAAACAGTAGCAAATGTCAACAGAAATCTCACCAAGCTCGACAGGATCAGCATCAGACAATTAACAGTTAGATTAATTGAATTAATACGATTAATAATCCGCTAAACATCGATGGATGTGATCACATGTTGTTCGTTGTCATCAACATTGCAAGTGTCGACGGATGGAAATGGCGACGATTGTCAACGACTAGACGACAAACCGAAACATGGCCAGGCATCATGGATCCATCGTTCATCGTCTCACTGATCTCTCTTACTTTGCTCATGCATTTTGTTCTTCGCACGTCGTTTCGAGAAAAAAAAACGAAAACCATCACCACCATCGTCATCGTCATCGTCATCGCCAACGTTGCTCGTCGTTGTCCAGATTAAAAAAAAAAAAAAGAAAAAGCAAGGATAAAACGATCGATCGATCTACCAGAGGCAGACGACCGCGTTGACTTCTCTTCTCTCGGCAGATACAACGTGCAACTATTTTCTTTCTCACTGCGCGCACGAGACACTGTATTCCTTTTCTTCTCTGTTTTCCCCCTTTACCTCGACTTTTTTCCCTTTTCTCATACTTCACTAACGCGCGTAAAAGACGATCCTTTCACATGTCACTGTATCATCACCGCTTGGCATCGCGTCACTCGGAATCGCAAGTCGGTCGTTTCTTTTCTTTCGTCGGTAAAAGCGGAGTGCGATTTTTCTCTATTTCTTCGTTTCTTTTTCTTTTTTCTTTTTGCTTTGTTTGTTTCGTTTTCCGTCGCGATCGAACGCGTCGTGTCACATAACAACGTCGTGTTAATCCAGGGAATCAATGGATACGTTTTGGCTGGACTCGATCGCTACACGATACAACACGTTTGTATACGTACGTACGTCTCAACGCACTCGCTTCTCGTTTACTCGGGCCATGTAACGCGGATGGAGCTTGCCTTTTGCTCCTTCTCACTGCACTACACTACTCAGAGTGACGTCACCGTGGCGGGAGCGTAGTATGGCTCGCCGGCTAGTACGGTTGTCGGCCGCCTGGTGGGGAAGGCCGTGTAGGGGAACGAAACGAGTCTACCTCGGAAAGCGGCGACTTGCAATCGCGATCGTCGCCCGCCAGCCGGTGAAGTGTATCCCTGGTGGGGAAAGGACGGGGCGGCGGGGAAGGGGGGGACTTTCCGTACGTCCCTGGAGGGGAGAAAGAGTGGTGGGAACTCGCGTTCGAATCGAAGCAAGGACAGGTAGGGAGAGAGAACTCGTGACTCCAAGAGAGAAGGGATAACGGGTCGAACGAGCTAACCCGAACCCCCGAGTCGCGCTACGTCCCTATACAGATGAGTTTGTCTCTCTCTCTCTCTCTTGTCCCTTCCCAACCCTGCCTTACCCGCTGCTCTGCCGACCCTAGCGCGGCTTTTCCCGTCTCTACCCTACACCGCTTCGCTCTTCTTGTCACGCTAAATCGTCCCGCATCCCGATCGCGTCCATCCTCT
>BINPACKER.10270.1
AGAGAGAGAGAGAGAACGTTAGAGGGAAATGCACCCGTTATATTGTATTCTGGATTTCTAGTTACTCGCGTTCCGCGCGTCGCGCTACCAGATCGATATTCACTTTCGTTTAACGATCGCGTTCCGCGTATATCTGTCTATGCAAACGCGTCGCGCGAAAATCCGCAATATACGAGAGCGTCGCGTCGCTCTGCGCAACGACTACTCGCGATATAGGAACGTTTTATCGCGGCCATATCCCCGCAAGAGAAGGTAAACGCGAATCATGCCCGCTCGAGTTCTCAGACGCGCGAGGGACGTGCCTTGTCTCGCTCTCAGAGACAAACTTTCGGCAAACGCGGGAAGAAATTCCATGGAAGAGAAAATTGGAACGGCCGAAGAGAGGAAGGGTGCGGTCAATTATTCGAAGAGCAGGCGTTATTCCGAGCAGGTTTCTCGCTCGACATCGGACAACATTCCTCACCATTTCTGAGACTCCTGGGAGCAAAATCTCTTCCGAGCTTGAAGATGACTGAACACATTCTTCTCTGGTATCACGGCGACAGAACTCGTTCGTTTCCTTCGCTTCTTTTCCCGGGCTCTTTCACTGAACACGTTCTTCAGTGATTCCGGGGACACTGCGCGCGTAATACCGTCCCAGACCAGCTCGTGGGACCATGTACCAATTTTTTAAGAAAATTGGCTTCACGCCTCGGCTTTGTAAAACTACGGCC
>BINPACKER.10271.1
GCGGACGGCAAGAGGATAGAGAGCGAGAAAGCGGAAGAGCAACAGCGGAAGGAGGACAACGAGGAGGAGTGCTGCGTAGGGGAGCACTGTGCAAAGCCGCGGGAAAGGAAGCAACTGATCTCGACGGTGAAGACGCAGGATCGCGGCAACTGTGTGCTCGACATGGCGATCGCCATGGAGAACGACATCGACTCGGTGGACGCAGCGATCGAGCAGTTGAAGCGCGAGGTGGTCGACGAGGAGGTCACCACCTCGAACAGCAGCAGCAACGCCGGAACGTTGTCTGGTATCGACGGTATCCAGAGAACACCGTCCGGCAGACAGCGGCCGTGGAAAGTGAAGAACAACGCTAGCTACGAGTTGGCCCAGCACTTCGAGGTCGACGAGAGGAACTTCAGGCCGAGCAGACATCGCAAGAACATACAGGCCGGCAACGATCGTGAAAACGTCGGTGGCGAAAAGTCGCTGAGAAGCGGACGGAAACGAGTGTTGAACAACGCCAGTTACGAGCTGGCTCAACAGTGCGATTACATCAAGGCTCTCCAATCCTCTCGAGGTGCTGCTTTCAAACGAATGGACGCTTGCGACGAGCTGGAGGAGTCAATCTCCGGGCGATCCTCGCGGCTCAGAGTATCCGACATGATGCAGCAAACGAACAGTAGCTCGACGTCGAATCTGCCTAGCTACAGCGAGCCGTACGTGGACCTCAGGAGATACTCCAAGTCCACGGAGAACCTTTCGACGCAGTTCTCGATAGGCCCGTTCACCAGGGTGCCGATCAACCAGCTGGGCCAGCGGCTCAAGAAACAGGAGGAAGAAACGCTCTTCAGCCAGATAAAAAAAAAACTCGGATCCATTTTCAATTTATGGAGACGATTCTAATGTCCGTGCCTTAGTAGACGAGGAAATAGATTTACCCTGCTTGGAAACCAAACCCATAGGAACTTCCAGCCTGGAGGGGGGCGTACTACGCGAACGGGCGACGAGCGCCCAGAAACCTCAGGAACCATTAACCCCGGAATGCTTGAAAAATGTTGATTCAAACGCTTCGCACAAAGACGCGGAACGAGACGCAGCGAACGAGACGAGCTGTTCGACGAGGTCGTTCATCGGCGATTTCTATCCGGAAAAAATCTTGCGGTTGCAGCGACAGATGGAGGAGGAGGATCGTCGCGAGGTGGACGGAAGCGGTAGCAAAAACCAAAGTTCCTCGTCGATTCGATCATCATCGTCGTCATCACCGTCGTCGTCGTCGTCG
>BINPACKER.10272.1
GCGGGGTTGCTCGTTTCCCGCGACGTTTCGTCTTAAAAGCTACGGAAATTATTCTAAACACGCGGCCCCGTAGAACGATCAACATCTAAAATGGAATAATCAATCGAGCGAGTTATCAAAAATAGAATTATCATTATAAATACAATATACGCAACACACCGATATACCAACGATCAACAATCCGTCGTTCCGCCATAGGGTGTTCCATTTCTAATTGGGGAGCGCTATCGCGGCACGACCGTGTACCAAAAATACTATTATCACGCGTAGGGCGGAGGCATCGCGTCCGCGTGCATGCACGAAAGTTCGGAAAGAAAGAAAAAAAGAAGGAAAAAAAACTAAAAAAAAAAGGGCAGACAAAAAACCAAAACAGGGTAAAAAAAAAAAAAATT
>BINPACKER.10273.1
TAAAAATATTTATTTTATCTTAATTGGATTTTCGTCATACGTCTGTTTATATATTTTCCATATAAGACTATTTTGCATTTTATTATTGTCAATATACTTCACTTTATACAACCACTAAGTTTTTAATTTTTTGTGATAAATGGTTATAATGGATATGAATATATGATGTGATACTGTTTAACATTTGAAATCATGCTTCTGCCCAGTCATACACTGCAAAGAACACATTTGAATCATTGATGGATGTCGAGTAAAGGTACAATGACACTTATAGTTCGAGATCTGCACTGATAGCGACAGCTTTTTTAGGATTTAATTTCATTCGTAAAGCGGCAACGTCATCTTCTATTCTTATTAATTTTCGGAATTTCTGGAAAGAAAATACCATATAAAAATTTTGCGGAACTAAAGATTTTTGAAAAGAAAATTGCTTTTAATTAATGTACCTCAGAAATAGTTCCAGGTGTTGTAAACCAGATATAAATCATATATCCGGGAATACATAACATCGAAGAAAGACCACAAAGCCACCCTAACACATGACTCCACCATGGATATTCATACACGTCATCAAAATTGTATATTAAGGACTAAGGAATTGTATATAGGACAATTATTGTTTTACCACACAAATGGCAGGAGTAGTAAATGTCCAACATATTTTCCACCAGCAACATGGATAATAACCGATCATGTCGCGAATTCCATCGTAAAACCGATTTACACCGAATGCCCACGAGACAGAAATACATTCAAAGAACATTAAAAACAATAGGCAAAATCCACTAACGGCATACGAATCCAAGAGTTGAAAAACATACATTCCTCCCTAAAAGAATTGCAAGAATACTTTCTTCCGTGATCGATTTATATCTAATGATGAAATTTAAATTTTACCTACTTACCTCAGTAACACAAAAAAGGCCGATAAGATACGAGATAAAGCATACAATTGCTATGAATAATTCTTTTCGTTTTCTAAGAAGACGCGGCCATTCATCGACCGCGGCTGTTATAAAGCCTTCAACTGTACAAAACTACAAAACATAATAATCGATCATTTCATTTTCGTTTCGTTAAAATATTGTAAATTACCTGACTATCTAAGCCAATAAGGATAAGCATAAAAAAGAATAAACAAGACCAAATTGATGATCCTGGTAATTCAAGAACTGCGGAAGGATAAACCAAGAAAGCTAAGCCTGGACCAGAGGCTGCTACATCCGCTACGGGTTTTTGTTGTTCATGAGCCATAAAACCAACCACAGAAAATATAACAATGCCACTAAGCATACTGGTACATGAATTCACTGTACAAACGATTAGTGCGTCCTTGTAAACATTATTATTAAATTTATTGTAACTTCCAAGCGCAACCAATGCACCTAGACCCAGTGCATAAGAAAAAAATATTTGCGTCACCGCATCGATCCATACTTCGGGATCACTGAGTTTTGAAAGATTTGGCGTTGCATAATATTTCAGACCTTCCATTGCTCCTGGTAAGGTCAATCCCCGTACCAATAAAACTGCTAATAATGCATATGGAAACAACGATGTAAAGTACACAACCTATATAGAAATTAACATTAATTGCAAATCGTCTTTATTTATATAAATTATGAGTAATTATGGAATCTTACTTTTCCAGTCCATTTCACACCTTTCCAAATACAAAAATAACACATGATCCACACGACAGCTAATGTACCTGCTAGTTCCCATCTTATTGAACCTACGCTTTCTATACCATCAGAAATTTGAAGAGTACGCCTCCTTTTAAAAACAAGAAGAAAGATGCGTCCAAATAGAGGAAAAAATATATAATAGTTTTTTCTTGTATCGTACAAACTCACTCCCAAAATTCTTTCACTGGATCTCTCAGCAGAGTGTGACTTAAGTTACCAATCGAAGTAGAACATATCGTATCTTCGTCTTCGGGCCAACATAACGCTTCTAAACGTTCTGAAGAAGTGAGGCAGTAACGTGTATTCCAAGGATTGCCGCATGTTCTCCATGGCACATCAATTCGTAAGGAAACCAAAAAGTAAAAAAGTGCCCATGCCAATATAATGATATAATATATATTCGTCCAACAGGAAAGTACGCAAGTAGCGTATCCAATGCCTGTTTCGTGAAAAGAAAAATTTTAATAATAATAATAGTAATCAAATATTTTAAGGAAGTAATTATAGATATAGACCTTTGAAAATCGGAGCTATTTTAAAGACACCTAGCCCTCCTATAGTCATCATCTGGCCCAATGATAACTCCATTAGGAACATGGGTACTCCGGCAAGTGCAAGAGCGATAAAATAAGGAACCATAAAAGCACCACCGCCATTTTTGTAGCAGAGGTAAGGAAATCGCCATAAGTTTCCTAATCCTATAGCCAACCCTACTACAGAGAGGATGAATTCGATCTTGCTGCTCCACGTTCCTCGATCCGGCAATGTTTTGGTTTCTTTAAAAGCCGACGATTGCAAGCATTGAATTGCCTCAAAACGAAAATCTTGCTCTTTGCTGCCATTTGAAACTCTTATGGGTGGTTCAGCAAACAAAGCTTTTAATTCTTGAACAGGATTCGCAGGCCTACATGGCAGAGGACTAGTGGACCTATCTACCTTGGATACTTTAGAAGATCCGCTCGAAGGCATTATTTTGTGCACAATTACAAGAGTAGATATGAATTGCGGTTTCCACTGGACCGATATATCGATAATAGTCGGATAAAACGTCGTTAGTAAAAAGAAACTGATGAAGCGTGTCGTATGTCGGCCCGTGTCGTTACGTTCACAAATCGCGCTCACGGACGGTGAGTGTTGAGATTTCTACTGTGCCCTACAGATCTACCCTATAATGGCGTTCAGTCCCCCAAGCACCAACACACCTATCGTTCCATTCAACAAATTAGTGCCACAGTGTCACTCTATATTTAGGTGCACTATCTGAATGGTGAGAGAGCACCGAGTCCGCTAATAACCGATTGACCACACCGATGGCCGCG
>BINPACKER.10274.1
TATATATATGTATATATATAAACTGATGCCCGAATTAATCGAGCGACAATTCGCAAACACTTGGTAACAGAAATATCTTTGGTCGATTTGTTAGCGAACGTATTCACGTTTTAACTATTTAAAGCGTAGAAGGAATCGACGACGCATCATCGGTGGACATCTCGAAGGCGGTAGGAGGACGTCAAAATCTACGATTCCCGCGTTCTCGTCAAAGATAAAAAAGTATCTCGTGGATCTTCGTGCTTTTCTCGTAAATAACATCGGCGCAACACCGATCGTGTATCAATGAGTTTAGCTCAATAATTATGACAATAAGAACGACAATAGCATCGTACAAAAAATAATGATGTCAATAATGGTAATAAATAGTAAGTACAACTTACGAATAGATATCTGTTCCCAGGTTTCAATATTTTTATAAATCGTCGCGCCCCCAACCTCCCCTCCC
>BINPACKER.10275.1
TACGTGTCAATGAAATTGATCATCAACTCGCATCGAGACTCTTTGATTTTTCAAAACAAACACGTAGAAAACTCAACGACGAAGGATAACGTTCGCGAGAGAGTCTCTCGATTCTGCGTTAGATCTATGGACGCGACGCGGCTCAAAAGCGATAAAGCCGAGGACGCGAAATCGTGGCTCGATTCGTTTTCCCATTAGCCGGGATTCCAGCGTCGCGGCGGCGTGCTATTGCACTTGTCGCTTTCGATCGCGCTCGCCGCGCGTTTACCCGGTAACCTGACCGTTGAAACGAGTATTCTAGGCCGCTACACTCGATATTATTCCATTCGG
>BINPACKER.10276.1
GGCTCGCGCGTTTTATTTTTAAATTCCCCCCACCCTCCTCCGATCGTCGCCGAAAGCACCTGCATGGCAGAGGTGTCGCATGGAGAACGACTTTTTGTGGCAAAAATTAGACAGCATTTTCATATCGGTTCTTTTTTTTTTTTTTTGACAAAAAATAACGCAACTGGCATTGCATTATTACACTGTGCGCTACTAGGATTAACGTGACTGATTTCTCAAGTGCGCGGAAGCTTTCGTCACGGAAAGTTTCAATTTTTATTTTTATTTTTCACTTCGGATGGCTGACTATACGTCGTTGAGAGTAATCCAAATTCCCGTGTTCCCGTGTCCGAGGAAAATGAACTCTTTCGTTTTTCTTTTTTTCATTCTTTGGCTTATCTCTGCGCGTGTATCAATTTCCCAGACGTTGATGGCTGCACCGTCTCCTTTCACTTTGGAAATTTTCTTCTCCCTTCGCCCGAAGTGTATTATATACACTCGCTTAGCTTTACGCGCAAAAGTGTCGTCTGAGTGTCGATGTTTCGCCGGGGAAAATCAGGCTTCCGATCTTTTTGCCAGATCGGCTCGCGACTGATGCAATATTTGCCAATTTTCCCGGCAGCTGCGCGAAAGTGCGCGAGAAAAGTTGATAGACAGAGAAAAAAGGGAGGAGGATCTTCGATCGCTATGGCCTGTGCCTACACACACGTTCTAAGGGAGGGTTGACAATCGATGTTCACAGCACTTTGCAACGGAAAGAAAATATATCGTAAAGATAAGTGGAGCCAGCGTGGACTAAATTCGCGTTACGACGAAACGTTATTCAGTTTGACGCGTTGTATCATTCTTTGACAAATATTTGGCTGATCATCGACCAGTCCCCCCCCCCCAAGGTTTCTTCCAAGAAAACGAAAGTACACCTTCTTCTCCTCCTCGTTTAATGTATCGAGCAAAATTTTCGTTTATCGCGCATCTGCAGTTGTTACACTGCTTATTTTGTATCTGCGATTGTATAATAGAAAGACTGCCTTTTATTATTGAATGACGATGCA
>BINPACKER.10277.1
CAGCAGCAGCAGCAGCAGCAGCGTTTACGGCAACGGTCGCCGCGTCCTGCCATTCCTGTGCCATCGTGTCCTCGTGCGGTCGTTTCGCGGCCAATTTATCCGTCGCTTTGAGAAAAGACATATTGGTGGCGGCCCATATGGCCGTCGGTGGATTCGGCCCGATACTGATACCGTTCGCCGCAGCCGCAGCTGCGAGCTGTACGTAATGACTGGGAAGAAGAAAAACTACTTGACCGTCGGGCAGTCTGGATGGTATCACTTGCACGACCGACAGCATGTTTGGGTTTTGTTGCGAACTGGTTGACGCCTGATCGATAACCGATATACCGGCGGGCGGAGGAGGCGGAGGTGGATGATGATGAGAATCGAGGTTGGTCGCCGGGTTAACTTGACCAAAAGCAGAAGTTGGCCGGCTGTTGCTGTTGCCGTTGCCGTTGCCGTTGCCGTTGCTACTGCTGTTGCTATTATTGTTGTTTTCATCGCCGGCGGTAGTACTACTGTCCGGTCGAGTCGGCTCGATACTGTCCGGGATTTCGGCTTTTATCAAGCCGACCGGATGGTTCAAAGTTGTACTACAGTGCGCGCTCGATGGCACGTGATGCTCCAACGGACCGGGACTTGCCGAACCTGTCACTCGATCCGTCACGCTTCCGGGACCGCTGCCTAATCCGCTATCCGGCCTCGAACCCAGATCCAAGTCTAATTCCGACACGCAACTGTCCAAATGCCGCAGTAGCCTTTGTTTCATCGCGGGGTCTATCGGTGTCGTGTTCCCCGTGATTATGTCCGGAGCATCGAGATACCGACTTACCTCTCTGGAGCAATCTTGATAGCCAGCCTTGTATCTTGACAAACCAGGCTGAGCAAGGGATCTTTGCCTTTGCAAATGTCGAACCGTTAACTCTAAAATGTCAGCTTTCTCGAGTTTGCTGTGCTTCGTGTTCTCCAACCGGGCGCTGTCAAGGATGAGCGCTTTTAGCGCCGCCAACGACTGGTTGATTCTGGCTCGCCGTCGTTTTTCCATTAGTGGTTTGTTAGCCTGAAAGATAACCATACCGTTGGTAGAATGATACAATATCGAGTTATACGTGTAACCACGTGTACGTCTCTAAAGACATTCGCCTAGCGATATATCTATTCTCTCCCTTCTTCCTCTGGAATGGCTACCCATTTTTCTTACTCCGTATAATACATATGCATAAACTACGTATCG
>BINPACKER.10278.1
GAAGCGCCTGCAGTTCGTGACATTAAATTGCATTTCTGTAATTTCATAAGAAAAATGATCAAGAGTTTTTCATTGGAAACATGTCATACATTGTTAAAAAGGGACTTAAGACGGAATTTATTTATGCTATTTGCTAGTTGGTCAGGACCCTATGGAAAACCGCTCGTAAATACATCTTCGCTCCACGAAGAAGAAAAATCATACACGGAGTTACAACTTTCAGCGCTACAAGCTATGAGCGGACTGTTATGCTGTGGTCCTTGTTTTAATCCCCAATCACTTTCAGAAGAAGGGGCAATACTTTATCAGTGGCTAGATTTATTACTGGCAAGCAAAGACGAAAAAATCTATGCTCTTGCTCGAGAAACGGTAGTTTTGTTATTGGAATGCAATCCCGATATTGGAACACTTCTTGATTGGATAGTTGATCGATGTTACACTGGTGCTCCACAAGTCGCTGATGGTTGTTTCCTTGCTTTAGCGACAATTTTTAGTGCAAGAGAGTATCCTTGTGATCATTACACAAGCATCATCAATGTTACTTTAATGAGTACGGGTTGTCCTCGTGCCCCTGTTCACGATGCAGCTCTCCAACTTCTTCAATTGTTGGATCAAAGGTTTTTCGGAAATGTGGGCCCTCTTCCAGCTACAGAACCGGAGACCAGTCAGGATGATCCTGTTGGTGGTTCATCAACTACAGCTACTTCTGCACCAGGACAGCAAAGTAATCCTATCGGCGGAATATCCTCAAATGGTACAATTAGGGGTGGCACTCTTGATGTACTTTTATCAACCACATATTGTCGTAATCAAATGTATCTTTCTCGTCAACTTGCTCAACTTCATCCGGAATTGACGATGCCCATGTTTAGTGAAATTACACATAGATTTCAAACGGCTAGAAGAGAAGTACGACAATTGTTACTTCAATACTTGTTACCCTGGTTGCATAACATGGAATTAGTGGATCCAAATGTACCACCACCCTCCAATCCCTTGAGCTATTATCAGGTAAAGTTTATAGATTATTTATTATATATAAAAGTAATTTTATTTATCATCGATTTAAAGCTAATTTTGTAGCATCGTAATCAAAACAAGTGAAATGATAATGATATAATGATGATAGTTATTGGTTTGTATTCTTCAACGTACATGGAAAAAAAAGGATTTAATTTTTTAAAAATAAATAATTGGAGGCGCCGGGCATCGATCCCGGTACCTCTCGCATG
>BINPACKER.102792.1
GGGCCAGTGTTATTCAATTATCTGTTAATCGTCTCTCCCTCGTGCCCGAACGTATCAATTTCTGAAACGTTCCAACCGAGGCCGGGGCACTTTAATTTTAATCCAACGCTAATCCAGGTTGAAGTTGAGTCGAATCCGTGAGATCGTAGGAAAATAACTTGCGTCCGTTTTGTAACTCGATCCTCCTGGCAGTGGCGTTGAAAATACTGTCATTCCTAAATCAGTTGACTCGCAATTCACGACGGTTTAGGATTGAGTCACTTGATTATGAATTGATTTGCTTTAACGCGGCAATGTCGCTTCGTTCGTATTATTCGTTCGAAAAAATTCTCTCGTGTCCCAAATTCCTCGATCGACAACTGTACAGCTCCTGTCCTAATGGAAAATTTCGAGCCAACAGCGGCCCAGGTAGCTCTGCTCGTAATTACCAACATTGTCGACGTGGAGAACCACCAGCAGCTGTAGCTGTCGCGAGTTAATCAAGAAAAAGTTTCAGCTTCAGCTGGAACGAAAAAAATATAAATACTTGATGGCGTGACTTCGTGCTGCTTCACTATATCGTTTGGACCGGCG
>BINPACKER.10279.1
GAAGAAGAAGAAGAAAAACAAGAAATTTACACAGAGAAATCGTTTCATTTCACGTGACGAAAATAAAAGAAGAGAAGAAACTAGGAAATCGAACAGAAGCATCGACTCGCGATTGAACCAAGTTCCATCCTTTATCGATCTATATTTCGAACAGTTCGAATATGGACTAAGAAAACCTTAACGCATCCACGTGTATGTGTCTGTGTCTGTGTGTGTGTTTGTGTGTTCTAGCCAACGAAATAACTCTAACGGATCGTACAAAGACGATCAATACTTAAAACTCGAAGCATTCTTTCCATTTCTCTCGCTCCCTTTCAATCGAATCGAATCAGCAAACAATAAAGCATACATTTCGCATTTCCGCAGAGCACCACCGTCCTCTATACAAATCAGCGTCGTTTCTAATTCATAATATTTCATACTCTCGTTAGTTTGCGTCGTTTCATATCCGCACTG
>BINPACKER.1027.1
GAGAGAGAGAGAGAGAGAGAGCATTAGTAGATATTGACTTTTCGTCAATATGGCACGAACAACGTTCATTCACTGGGCAGGTTACCCGCGAACTTGCAAGTTGCATGTACTATTCGGCGAAGGCTGAAAGAAGGCGAACGGAAGGGAAGCGAGTACGAACGAGCCCCGTTCGAAAGGTAATTGCGTCTTTTCGATTGACGATACCGATATCCTTTGTTCGTTGTTGGAAACCGCAACTGACCAGAACCGCGTAGCCAGAATACGACTCTGCCGGTCGTACAGATTTAAACGCTTCCTTGTCGTATCGTTTCCTCGTCGTTGTGTATCGCCTGTTACACACCTTTATCGATCCGATCTAACCCCTTCCCCTTCTCCTCCCTCCGTGCACACCTTCCCCATCCTCACAGTACACACACACACACACACACAC
>BINPACKER.10280.1
GTGGATATCTTTGGCGAGGTAAACGGTGGAGAAGCTTCCCTCGCCGATCGCCTTGCCAAAGATGAAGTCCTTGGGAGTCCGTTTGTGCGTTGGCGGGTTGATGGTGGTGAGGGCCGGGTTCGTGGTCGGCGAAACCCGCGGCGCCAAGGTGTTGGGTGGCGCTACCACACCATTGGTCACATCGTTTGTTGGTGGAGACATTTTGGACACCGGCCCCTCCACCGTTACTGCCGGCTGTGGCGAAACGGTAAGCGCCTGGTTCGCCACACGCTTGAATAATTTTTTAAGCCTCCGGTAGCCGCGATGTAATCGCGACACGTACTGCTTGTTGGAATCCAGTTTGAATTGTTAAAGCCACAGTTGCGGGAACAAAAGCGAAGAATGGAAAAGTTGTGAGAAACCAAACGGAAAAAAAAGAAAGGAAAAGAAAGGAACGAACGAACATCGTCCGCGCTGCGAGTTTAAGATGTTCCGAGCCACCGAGGCAACGCCGGCACAGCGACTGCTGACTCGAATCTTCTTCGCCTTTGCAGAGAGAGAGAGAGAGAGA
>BINPACKER.10281.1
CGCCCGATACGCAAACAGCTGCTCCAACAACACTCGAACTTCTAATGATACAGTGATCAACTGTAGGACTGCAGTTTTCGCCAACTTCTAAACAATAATGTTTATGATGCGGCACTGTGCTAGTAACGTCTGGGGTAAATTTTAACGTGAGATGACCAGCGTAAGCTCGTTTCGCTCCTTCTACAAACATAACTGTAGATTCACTTTCTCGCTCTAATATAACAGATTCTGCCACGTTTCCAGGTGCTGCTCCGATTAATGCAACGTCGCTGTCAATTACAAGAAATTCGCCTCTGTATATTCCAGCATGTAAGAAAACTAAATGTTGAGGTGCTTCTTCTGCTGTCTGGGAATTGTTCCCGCAACAGTTTCCTTGACCACTTGTAGTCGTGCTATTCGATGAAGGGCTGCTATTGCTTCTATATTCATCTACATAATCTAATGCTCCCTGAACTGTATTAAAGTATGGCAAATTTCGTCCTTTAAACTTCAAATCCTGAAATCCTGGCCTGACATGCACTCCTCTGTATAATTGTCTAAAGCTTTCTTTCCATGGATTCGGATAATCTGACTCATCCGGGGATACAAATTCAAATTTACAAGGTGCAGGATTAAACAATGGTAGGTCATATTCATAGACTTGTTGGTACAGAGATTTCCACAGCTCCGTATCATTTGCGATAGTCTGAAAACGTTTGCAAACTTGGGAAACTCTACATAAATCCTGTTCCATTAGATAATTAAATATAGTAAGCAGCACTTCATCTGGTAACTCATACTGAAGGTAATGTGCCGCTGAATTTGTGTTTGTACCATCTGTGGATAATGAGCAAGTTCGTCTAGGTCGTTTTCTTGCTGGCAAAGAGGAAGAACCAAGAGTAGCTCCTATACTACTGCCACCCGAAGGAGGTAACGCAGAGCTAGTGCCAGGAGCAGGATCTGGATGAGGTGGACTTTTACGCCTTAAGTCATACGGAGATGAGTGAGAATGCGACGGGGAAGGTGACGGTGCTGCAACTCCAGAAACACTGGGTGATGATCCTCTTCCACCACTTCCACCCCCACCTCCACCACCACCTCCGCCTCCTCCTCCTCCACCAACTCCTCCACCAGGAGGTATCTGATTTGATGCTGAACATGGCAAATCGCATGGCTCGGCCGAGGTGGTTCTCGAAGGCAGAGGAATTCTGTTTGCACCTTTCCTTCGGGATCTTCGCACGTAGTTGCGCGACGATGTGAACGACGCACTTGGCATTTTTATCGTGCTTCCCGTAAAATTATGCGAGAAACGGTAAAACAACTAAACACTAAACAATGGCGACACTTCCACCGAGCCCAGCGGCCATCTTCTCTTTGACGGTAGGGCTGCCGACTGGTGCCAGACCGCCAATCGGATGAATTTCTGCTCTTCCCCTCTCGCCCCGCCGACCTCCCTCCTACCAAAGCGATCCTTCTCTCTCGCCTTCTACCCCTTACCGATTCCCTCTTCTGCAATGGATCGTGACACAAGCAACCAACATCAGTATAGAGTTATGGACACCACGGGCCGAAATACTGATTTATCCTGCATAACCGCAATCTTATCATGTTTCGTTCTGTCGGTGATGTACGTCGCGAGCCTCTATGTATGGAATTCACCGTACAGTAGGGAACATCCTACTGTAATAAAAAAAAGATTTTTTAGCGTCTTCATTATGTCACTTATATCTCCTGCTTTACTGTATTTTGGAATAAATGAGAAAGTATTTCAAAAGGCAACAATTTGGGAATTATTGGGTCTACGATGGCCTGGTTTAATTCAAGCAATCTTGATACCATTGTTATTAACAATGATATTATTTCTAGGGCCAATATGTGTACAAGGTTTTAATGGACTTTGGAGATTATATACTGAGCCTATGTATTGGCTTGGAAGTGTACGAACGATAATATGGTGGAGAAATTTAGTAGTTGCTCCTTTAGCTGAAGAATGGACATTTAGAGCATGTATGTTACCATTGCTTTTGCAATGTTTTACACCAACTACTGCCATATTTATATGTCCTTTATTTTTTGGTGTTGCTCATTTTCATCTTGTAGTAGATAGAGTAAGAGCAGGCATGAATCTTAAGCATGCCCTTTTTATATCTTGTTTTCAATTCGTATTCACAACATTATTTGGAGCATATGCTGCTTTTCTTTTTGCTAAAACAGGACATTTAGCAGCGCCATTCACGGCACATTCTTTTTGTAATCACATGGGATGTCCTGATTTTTCTGAAGTTGTTGCAGTTAAAGATCCATTAAAAAGAGCTGGACTGTTTTCTTTGTTTGTAATTGGACTAGTAGCTTGGTGTTTTTTATTGACGC
>BINPACKER.10283.1
GCTATATTGAAGATATTTTAGTATAATTGTTATGTTGATTGAATTCCTTTTACATTATTTATTTATTATTATCTATTCATTATTTATAATAAAAATAATATAGTACGATTTTGCACAGTTAAAGATGTATATTTTTTACAATCATCCAAATTTCCATCAAAAAGAAATACATTTGATGAAAAGGTCGATGTTCCGGCGTTCAGTGTTCAAGCTTTCTATGTTTTATAAAAGATCCTGAGGCTCAGAGTTTTCATCTATGTTTCCAGACCTAAAAGAAGTACAAATACGTGTATTCTCTTACGTCTCACTTTCGCTCTCTACTCGCGCATCGTCGACATTTATATTCAACAGACACAATTGAATACAGTGATTTATTTTATGTAGCAAATTATAATTTATTCATTATTATATAAATTCGTCGAAAATCTGTGTAAAAAGTTTATTAATCAAAAGATTTTCAAATTTAATGATAATCATTGTTACGTG
>BINPACKER.10284.1
CACGTGCCTGTTCTTTTCTTCTACGTAACGAAGAAGCAAATGTGCATCGCGGTTTTCGTTTGTTTGTCATTGTGATAATAAAACCACCGCGTTCACATTCTTCGTCGCACAGAGGTACATAACGGATGAATATTTTTCCATATGGGCGATTTCTATTGGGATTTCACTCTTGCGACCGGTTACGAAACAATATACTTGTACATACGTGCTCTCTCTCTCTCTCTCCTCTCTCCATTTTGTTTTTTATTACTCTTATTACTTATAGTATTCTATGTATTTTTATTACGTTCTAAGTTGCTATTCATCTATTATAGTCATTCTCTTATTCCTTGTTTAATTCTTAAAGATATTTTTAAAAATGTTATATACCGACATAATGATTAACGATATATCGCTCGTATACACGCAGACATAACGTTATGGAATATAATATCGAACATAGGAAGAGTAATAAATGATGACTAATAGATGCAGTGAAGATGCAGTTCTGTATAGAAAACATACTGTTCCTGTGAATCCTTATTACTATTATTATTATTGTTGTTGTTGTATATATTAGATTATCGGTTTACTTCAACAGGAATTAATCAATCGAATCTTTTAATATTGTCCAACGAATCAAAATGACATCCACGAAAGAGAAAGAAAGAAAGAAAGGAAGAATCGTCAGTGACAATGATCGACGACGCTGATCTTTGCACTTAGCGTACGTCGAACGTACGTCTTATCCGTGACAAAACTGTTTTGCTCTCGAGTATTTTGTTCTCAAGCTGACACGACGATGGGATACGACGCTGCTTCGGGCTGTTCGCGAAAGGCCAGATTGTGGATCCACCATTATGAAAACTGGATCGACTGGAAGATTGATTTAATTTGTTACAGGCAATCATAACATGTGTACAACGCTCGTATCGCGGCGAGACGATGCGACCAAGTCGTTGGACAAGATCGCGTAATAATGGAGGAGCTCGCTTTCGATAAGAGGGCGCGAGGTTATCCACGGAAATGACACGTTCGTTGAAAGAAAAAAAAAAAAAGAAAAAACTTCTAACATCGAAACAAGCATTACGTTGAATTCACACTTGGCCGGAGTTGCTTGTGAACTATTCGTGAATTGCTCAGAAAGAAGCAACATCTTGTCCACGTTGACAACCATCAAATATGTTGCTGCACACTACTTGCAAAAGTTTTTTCGCAATGTTAGGGGACAATTTGTTTCTTGCAAACAACAGCTTGAATTCGATGTTAGTTTACGTGATGGGAG
>BINPACKER.10285.1
TTTTTTTTTTTTTTTTTGTTTGTGTGTTTGTTCCGCCGAAACACGTTTACCCCGTCGAAGGCGGTTCCTTACTTTGCGAAGATACCACCCCTCAGCCTAGATTTCGATTCGAATCTCGCTGCGATCATTGTCAATAATCTTCTCTGCTCGCTATCGTGTCTGTACGTAAAGCTTTGCGTAAACGAGGCGTTCCACGGGAAAAAGTGTGTTAGTTAAGAATGAAATCGCTATAAAATATACCTCGACCATCACGAAAGAACGGGTTCACACAGTGTGCTTCCGCTGGCAAAAGTATTTGGAATGCATGGCACTAGCACAGCCACGTTTCAACCACGTGACGTAACTTCGTATTATATTATTAGAGCGCCCGACCGTACGCTTAATCTTTCGTGTAAAATCTCTACTAAATATCGCGTTTCGTGCAGAAAAACCTCCGACAAGGGAGAAACTATGGAAATTTGCGAGATTGACGGACGAGGAAGTGCGCGAGAAAATCAAAGATCTTCGCGTCGTCGTGGGATCTTGAAACATTTTTGATGCGTTTGATATTATCTCGGTCGTTTCAAGATTCAAAATGTAATGTAAGGGGATGTCTGTGTACAGAAAAAAAAAAGGAAAAAATACTCTCTGAACTGCGTAATCCTTGCACGATCAGGCGTTTGAAATATCCCCAGTTCAATGTTGTCCGATTTCCTCAACAAATTTAAATCTATCTATTCGTGTACAATTCGTTTGATTTTACCGCGAGACAGCGAGAGTAAAGTTATATATATATCAGTAGCCTTCTTTCGAAATTCCATCATTCTTGACTTTTACGCGATCACCGTATTCGTTTTTTTTTTTTTCCAATGGGCATCGGAATAACGTGCGAATAAAGATGAGCAACATTCTTGACACAATTTTCTTTTTCCCATTTGATCATCGATCATCGATTGCCTTTTTTGGAACAATGCGAGGCCAGGAAGACGAATCTCTTCGGCAAACACTTGCGTGAAACGAGCTTTCGACATCCTCGTATACCCTTTATAATTCAAAGGAAGTAACGAATGATTCTAAAACATGTGCCTGGACACCACGTAGATAGCATCGTTTCAACGTTAATGGCAGTGCTGAAAGCTCTCGTCCGATATTCCGCTGGAGAATCACAAAAATACAAATTAATGATACGGTGATTGCATAAAATTATTTCCAATAGTGCGCAGGATTACGTTTCCAGATGATCGTGTAATGTGTTTTGAGACTGAATAGTCGATTAGTTTTCATTCTTTTTATCAATTCTTTTTTACTCGAACGTTCAGGCCGGACGAGGACTTCGGTACAACTCAGTAACTTATGCCAGCAAAATATTAATTTTAATGAATCAACAGCAACAGACACACATACGGTCAAAAAGTAACATACGCGTCATCGTCATCATCATCATCAT
>BINPACKER.10286.1
TTTTTTGTCGTTGGTGACAATCTCTCTGAACGAAAACATGATCTCTGTAATTTTTAAATTAAACTAATTTGGAGTATGAATAATAAAGCAAAATTATAGCTGACATCGTTGACTCGACAACTTGAGCCACCTTTCCACGTTGCGCCTCATTTATGCAAAGAGAATGAAGATAACAGTAATCGGTAAATACGTTCTTTGGCGTATAGAATACATTTGCTTCTGTTTCTGTCGTTTTTTCGCGCATTCAGTTACATCCCCTTTGAAGTGAAAAATGCTGCTTTTACTCATCCCGATATCCCATCATCCATCACTGAATGATATCTGAACATACGTCGTTGAACGTTAGAAAAGAAAAGCAATACACATTCCTTAATTGAATTAATTTCCTTAGGGAATTTCTCAGAATGATTCTCAGAATTTACCTGCAGTCGAAATTAAAATAGTCTCTGGGGGG
>BINPACKER.10287.1
CTTATCCCAAAAGATCAAAAACTTTTGCAAAAGTTCAATCCTTTGATATTAGAGTCTAATTTCGTTTCAAGGCAACGAATATTACTTGCTGAGATTCGGAGTGACAATATAACTCTCTACATGTACAATTGGTCGAAAGAGAAATCGGAGAAACTAATAAAACAAACTATAAATTTGGGCACGTGGCTGTCATCGAGATCAAACTTCTTTACAAACGTGATAATGCAAAAATTAGGCATATTCCATCATCGGCCGAGTTTCTCGAGAGAGCACGCGAACTCGCAATATCTTCAAATCATGGACATGGAAAGTCTCACAAAGTTCTCTGCCGTGCCCCACAACGACGGGAAAGATTGGACGAGATTGAACAACAGAACGCAAAATATAAAGCACAATCAATTCTCATGGAACGAAGCGATCGGCCAAACAATGCGCGATGTAAAGCCGAATAATTATTTTCACAGCAACATAGACCCGACCGTGAAAGCCGTCTGCGACTTGCAAGATTTGCGATCGCGCGAAAGGAAAGTCAAAGAGGATTTGAACAAGTTATACGCAATGTGGCAAAATCGTAGCGCTGCCCCGAATATTCCAATCTCAGTCACCGCTCTGAATACCTTCAAGCAATATTCTCGTTTAATTCATTTCTGTCACACACCGCTGTTGTTTCTACCCTCGTGGCGTCTACAATCTGCGGCTACGAGAGATCACTCGCTTTCCGCGCAGTCGTCTTTGAGCACAGGCATCAGCCTGTATCAGCAACTGTCGCAACAAATGCAGAAAAATCAAAGTGAACAAACAAACATCGTAAAGTGGCATAAAGAACTGTGCAGCTTGATGTTATCGGAATATAAGCAATATCTTCACTCGTTAGGTTTTAGCTCAGTGCAAATGGAATCGTCAGATAAGAGTTTCGAAGGAACAACTCAACAACAACAATCTTATTATCTTAAAAAATCAATGCTTGGCGGAGTATTGTTATTTGAAATTAACTTGTCACAACCATTTTTCATTGTTAAGTTACACATTATCGAATGCAGTCGACTACAAACGAAAGCGAGTAGCGCTTTAGTGAATCAAGTAAGTTCTAACTTTCTTATTATTATGTTTTTCACTATCAATAGCATGTACGATAAATCACGCGATGAAATTTCAATTTATTACAGTTTATGCTAAGTTTTGTGGATGCGTGTGACAAAATCAAAATTAGTATGCATCTACATTCATTTACATATGATTTTCATTTACGTTGCATACATTCGTATATAGCTGGCACTGGACCTTGGTTGGTGCAACAAGGTTATCATCTCATTCATTTTCTTGATGATTTTAACAAATATTATAGCAAAGCTCCAAACTATGCGAGAAATCTTATATACAGTGATGTAGTAACCATTCGCGATTTGGCAATATCAGGTCGCACGTTATATTCTTATTTATTATCTCATGAGAAAACTTATAACATGCGTGTATTTGTAATGAAAAGTGATCTCCAAGATTCTGAAGAAAGTGAATACGTTTTAGTAAGCTTAAAAAGCACCCCTTTGATCAGTTACTGCGACGCACAAGATACGAAATATGCTGACGATTTCGATGTTGTTCTTATTGTATCACATTTGGAGCAACCTCCACAACTAGAAAAAACTGAGATTACTTTGAAATACTATTTAATGTTAACGAGTAAGCGAGAATTATATCCAAAGAAAGAAGTAGAAAACAATAAACTCGGAAAATTTCGTACGGTGTACAGTGTTGAAAAATCTATATGTACTTATACCGAGCCTGTTACAAGCGCTTTAAATGAATCTTCATCGGATCAAGAAGGTAGACAAGTTTCAAATGATAAAAAAAGTGATGCTAAATTATACAGTGCTAACTTTGGTACAAATTGTAATAATACAGGTGCACCGACACCTCCGCCTGTACCTAATTCTCCATTAACTCAAAATGTGAATCCTCCGAGCATTTCAGTAAATTCATCGCCACACTTGATTCAGATACGGCAAGAATCGATTAATTATCTAGGTTATTACTCCTCGCACGAGCAACTCATGCAACAAACAATAATGTCCCAAGCAAATGCAGCTCGAATACATATAATGAATATGATCAAACGCGGAGCATTACAATGCAGAACACACCTTCTTTGGAATAAATTGTTAGAAAGTAAATCTACCATGAATTATAACGAATTCTCCGAACTTTGTTCTCTGGCCCATGTTGAACCTTTATTAAAGTTGGATCCAAGATTAAGACCATTTATTAATCAACCAATTTCTTGGTACCAATCCTTATCAAAGGTTCTACAAAATAAATATCAAGAACATCATAAACAATTCAATACACCAGACGGAAATATTGCTCATCTACTAATATTGCAC
>BINPACKER.10289.1
GTAATTGTATATAGCATAATCTTAAAAAACTGTAGTTTTCTTCTAGCTACTTATTTCTCCTAGTTGGTCCTACAGATAATATAGCTCTATATGGCATAACCTTAATAAACTGAAAAGTTTTCTTCTAGCTAGTACTACAGACAATATAGCAAAACTTTAATAAACTGTAAAGTTTTCTCTTAGTTACTTACTTCTCCTAGTTGGTTCTGCGAATAATGCAGCTGTAATAATAAACCTCAAATGAGCAAACCTTAAATAAAAAAAAAAAAAGAAGAAAAAGGGGTGGAAAAAGTGTCGGCGAATGACAAACAATATTTTTTGCCCGGGCGAGAGAGGGGTCTCGCTGAACGAGATTGAATGACATCTAACCTATCCCGCACCGCGTTTGTTCTTCCTTTTAATTCGCGCCGTTTCGCCCTTTTCCACCCCTGGCCAAACCTTGCCTTCGTCTCTTTTTGTTCTCTGCCACTCTTCCGTTCGTGTTACACCCGTCCCATGTTTGTTCTTCCAACTATCCACGCCGCCTTTCCCCTATCACTTCTTTCCTCTCTCTTTCGTTGTTCTTTCTTGCTGGCGGTGTGACAAAAATTCGGATCGCCAGAAAATTGGAAAAATGAAGCGAACGCTCCCGGAATTGTTTTAAAGCCGCGACGCTTTTACGTAGTTCGTTGATAAGTGAAGCTCGATTATCGGGACACCCGGTTATCTGG
>BINPACKER.1028.1
GAAGGAAGTATAGTACTTTATCTTGAAATACGTAAATTTTATAAATGTGCACTAGAAACCAATCATTAAGAAGAGGAATTGTAGAAATAATTGCACTCTCATGTACAATCTAATTTTAAAACCCAATGAATTTTTTAAATAAGTTCGGCGAAATAAAACTCGGTAACAAATCAATTTTAACAAAATATTCAATAAATGTATTCAACTGATTAATAAATGTTAAAATTGTAAATAACCAAACCTATTAGCAGATTGTCGAACCAGTTGTACAATAGTGCGAAAAAATTCGCACATTCTGTTGGTCTCATTCGATAAATTAATTGTAAGGCACGTTACGTTATAAAATGACATCAATTTGACTTTTAAGAATAAATAAGTAAATAATTTTAATAATGTATACGATATATATCTTTATAAGTTTGTTAGTCAGCGTATCATCATCAGCTCGTGGGAGTGAACTCGATTATGATGGCTGGTTGCAATTGCGATTATGGCACGCATTTAACGACGAGTCGGAACCCATATTTGTAGAACGAGGTAACGTTACAGTGTCAAGTGTTCGTAGCGGTGCTTCTGTTGTTGGACAAAATGGATTGTTACAGCCTCATATAAACCAGTTAAAAACTCTTGCCAAGCATGATGGCAAGTACAAGCTCAAAGCAGTAGCTCGAACCTCTTCGGGAAATGAAATAACATTTTTAACTTCTGTGCCTGCGTGTTATCTTCTTGGTTCTGATCTCGAAGATGTTATAACAATTTGGCTTGATAGTGCAGCAGAACCAATAGTTGTTAGCATATCATCACCTGGCCCTTGTAGCACAGAGAATCCATTCACAAACATGTGGACGACCAATGTTATTGTTAAATACCCCGATGGTGGGCCAGTTCCAGATACTGCTACATATATTCAGAAACTTGAACGTGAGAGAGAAGCAAGGGAAAGAGGAGAGGCGAAAGACAATAGATCTTTCCTTGCAAGATATTGGATGTACATTGTTCCTGCATTGATTTTTGTTGTTCTATCATCTGCAACAAATCCAGAAGCTGGAGGAGCAGCAGGTAGTTCCCAAAGACAGTAACATAGAGCGTATGTGGTGCCTCCAAGAGTGCATGTGTGGAAATCGTTTATTTATAAACTTACAATGTACTTTCATAATTACAATTGTAAAAAATTTGATTGTCTCTTTCCCTGAATAAATTCTATGATTTAATTAAAAAAAAAAAAACAAAAAACGTATAATAAGTAATAAATTGAGTAATTTGAAAAGAAAATTTCTCAAAGTCAAACGAAGGTTCTCGACGTCCATTTGAATCATAAAAAAAAACCAAAGAGATTCGTTTCCATCTGTTTGCCTCTGGCACTCCAATACCAGTACAGTACATCAGCAATAATAATTGAGACCATAAATGGACAATAAGCTCTGATTGGTCCTTGGACACGGATTAGAACAAATTCGTATGCAAGGTCTTGGGTAGCTCGTAGATGGTGAAGAATCTCTTTGTAAAAGTCTTCGTAGCGATTTATCACCCATTGACAGTTCTTTGTTTTCTACATTTGTGAATCTGTAAATACGTAAATAAATGATCGATAAACTGATCCAGTTTGGAGCGTAGGGGCAGTGCTTACAAACTCAGTAGATCTCTGTTAATTTGTGGATCATTTGTAACCTCTGGATTGTAGATCCAGAAAACTGTTGATGCTTTTGCATAATTTCTGGTCGTTTGGGCCGGATCTTTAATAAAATTACTTTAATGCTTTATTATTTTATTCATTTATTCATGGTGTTAAATAACTGTAATTTGTTACAACAGGAAGAACTAATACACCTGAAAACAATCCCAAATAGCATGGCAGTGTTCTGTCTGGCTACATACGGAGAAGGTGATCCTACAGACAACGCTATGGAATTTGTCGACTGGCTAAAAAATGGAGATGCTGA
>BINPACKER.10290.1
CTTCTCACCGCTTCACGTTGCGTCAACTGCATTGCTTTAGCATCGTTTACGTCTCGTTCCGCTTCTCTCCCACGCTGCAAACGTCCTCTTGTTTCACGATTCAAACGATTCAATTGAATGACCTTCAGCATCCACTCATAAAAAGCCGATTTCCGATCGTTTCGATCGTATCTCTAACACAACACTTTTTCGTCACTGTATTAACACAATTCAGTCGCAACAATTAAAAAAGTAACCGCTTTGGAACCACCCGCACACGTTCTAGAGCGTCTCTTGAACTGAATTTCTAACTGAGGCCCTGACTCT
>BINPACKER.102911.1
CGACGAAGGAATCGAGCACGAGATGTTCCAAATGGACTCCGAGACCGATTCCTTCGTCAAGCATCGTTCGATCAAGTCGACGGACAAACAGCAGTTCAAATCCGTGCTCGCGGACCTGAAGAAGAAGAACCAAGCTAGAGCCAAGTCCATCGATCGGTACTCGGCCGCGAAACCGGAGACAACGAGAGACGGTGGTGACAACTACATCACCGTCGAGTCTCGCATACAACGATCTAGCACGCAGATCGAGCGAAAGTTCGAGACGCGGCACGCGAACTCGATCGATCAGCAGCAATCGAAAGTTTCTTCGCTGCCGCATCAGGACTCTGCCGGTAGGAAAGACCCGGTCGTGTTGCAAGTGCAAAAGCAGAAAATGTCCGTGCTGAACGAGTTGAAGAACTTCAAGCCCAAGTATAAGATCACGCACGTGGATTCGGAGATCTTGCGGGACGAGGGTATCATGCGGCCCAAGTCACGCATCGACGACGATCTGAGCCCGGTCGACACGACCAATCGAACGATCGTTGATCAGAGAGGTAGGACGGTGAGGGCGCGGAGCATCGCGAGTCTCGAGGATCATATATCGCGCG
>BINPACKER.10291.1
AATTTGAAATTTTAAATAAGGGAAGGTATATCAGCAAATGGAGGGAAGGGGGGGGGGGGGAGGATGCGGGAATCCCCGCCGAGCACGTTGCGACGACTGTAGTGTCACGTAAATGATGGAATAAATTTGAACGAGCGCAGCTGGAATTACTAATATCGCGACTGTGTACGTGGCTACTAACGTGCTCTGCGCTAACGCGAATTTTCGCACGCGCGTAAGACAGGTCTAGCTGATCGAGAGAGGTCTAGAGGCATCGGGACGGAAGAAACTTTCGATTGGCGAAAGAAAAACACGAGAGAGGGCACCGAAGTGGAATCGGAACGTTGCATGCAGACTCGCTCGCTTGGAGGGCGGTTGTGTATTTACGAAATATACAAGGAGAGCACGAAAATGGGAGTGGCCCGAAAACAAGTTTTCAAGGGAAGGAGAGATGTCGAGCACAAGAAACGTAGGCCTCGCCCTCGATATCGACTTGCCACGAGCAATTGCACGCGCGTAAACATAGAAGATTCTCTCCGGGGCCGGGATGGGGAGGAAGGGGGGTCTCGTCGTAATCGAGAGTCGTTAAAACGGTCGCTGAAAGGAAAGTTTCTGGACCGTGAGCCCTGTCGAACATCTCGATATTTAACGAATTCGCTTCGACGCGTTTTTGCACTTTGTTCGCTTGAAAAAATTAATCTTGCAGATTCTTCTGTTCTTTTTCTTTTTTTTTTCTCT
>BINPACKER.10292.1
CGCGGTTGGAGTTATCACGTTTGCGGTTAAAGACGATAGTTTTATATGTATAGTCATTAAACTAACGGCGCTATGTACGTACAAAAACTTACATAGCAACCAATTCATGGATTTAAGTGTTAATTTGAGAAGATTTAATGTCTGCTTTTTTAAGAATCGTAGGTTCATCCTTTAAAAATGTTCCCGATCTAGAACCTACTGTCAGTTGTTTTGGAACTTCCCCATTATGGCACTTATTTTTAATTTTCTCATCAGAAGTGGTCTTTGTAGTGGGTGTCCTTTTATTAGTGACCGTAGGTTTATTTATCTTATTAGTGCCACATGATTTGGGGGAAGATCTTTTGCTAGGGCTCTCGGAACCTTGTTGAGACGACATTCCTTCTTTCTTTTCTCTTATTACATTAGGATGATTAACTGTCGATTGTGTAATCGGTCGCATATTTACCGATTTAGCCGATACATTATTTAACGACTTACTTGGGATATCTGGTGTTTTTGCAGCATCTAGAAGATTTCTTCGTAAATGGTAAGCGCTAATAGCAGCTGCTCGGCTTCTACTAGCTGCGGTCGAATTCTCTAACGATCTCCGTGGTCTTCTCGTCGCTGTAAGTGGACTTCTTTGCTGCATCGGTGGTGAATTCTTCTTTGCTCCTTTATCATAAGATTGTGTTTTATTTATTGTTTTCCCTAAAGTCGGCGAAAGTTTATTTGATGTGTTTGATTTGGGCGTTGTTGTTACTTCAGTCATAAGGCTATCCGTGGACATCGAAGTATCCATTTTAGTAATCTTCTTCTTTACAGTTGTTGGCTTGTTCTTCGATTCTGCCAAAGAATCTACAGATAAGCCTATCTCCGTACTTTTTTGTTTGAAAGACGGAGATTCCGGACGTGTGATACCGCAACTTTTACTGATCGAATCGTTTTTAGTATTCGTTTTGCTGGCATTCGATTCTGTTAAACTATCCGAAGAAAGTGCTTTTACATCTTTCTTTATAGGTAACTTTATCTTGGCCAATGGTTTCTTATCGGTAGCCCGTTTCATTGCCGGACTGGATGTGCGAGATGAATCTGAAGATGAAATCATTATTTTTCGTCGTTGCAGTACCACGCCCTTTTCTTGATTTACTGATTGCGCAGTTTCTTTCGGAACAGACTTGTTCCGAGGTTCCAAATATCTCGATTTTACCTCTAATTTATTAGGCCATGATTTTGGCCTACTACTTGTATCTGTAGTGGTTTGTTTATCGTTTTGCATTTTACGTTCTAATGGGTCGCTTTTTGGTTTGTTGAAAACTTTCTTTGGCTGTTGTTGTTGTTGTTGTTGT
>BINPACKER.10293.1
CGGGTCGTCAATAGAATCACTTTCCCGTGACGTCTAGATTGTAAGAAAGACCACATCTGTCTCCTAGAGTAGGGATCAACTCCAGCTGTTGGTTCATCGAGGATAATAATCTTCGGATCACCGATAATGGCGATACCTACAGACAATTTTCTTTTTTGTCCCCCGCTCAAATATTTTGCAAAAGTATCTGCTTTCTCAGTTAAATCAATATCTTTCAAAGTCTTTTTTACCTCGTGTTCAATCATTGATTTTGGGATGCCACGTACAGCAGCGAAGAATTCAAGATGCTCGCGAGGTGTGAGGAGATCGAAAAGGATGTCATGTTGTGGACAAACACCAGTCATACTTCTAATCATCTGCATATCATTGGAATCTCGAACATCATAACCAAATATTAAGGCAGTGCCAGCAGTAGGTGCAGTCAGGCCAGTTAATATATTGAAAAGACTTGTTTTGCCAGCTCCGTTGTGTCCAAGTATCGCCGTAATTTGACCCTCGTAAATAGTTAAATTAATACCATTCACAGCTTTAATTTCTGCTTTACGACATTTCTGATAAGATTTGTAAAGATCGACTATTCTAATTGCTTCACGACCCTTCATTTCACGGACCACAGGTTCAACGTCACGGTTAGTTTCTTCACCAGGGATGAAAGAATTTGACTCACCATTTGATGACGGTACCCGTGGAGCTTTTCTCTGACACCAAAATTCAGGCGTGAAG
>BINPACKER.10294.1
CTGATAGTTATAATATTTGTAATAGAACGATGTGCAGTAAATTGAAATCCAGATTTCTGAACTTAAGACCAGCACGTGAAATAATGACTCCTAATTATTAATTACGGAAAATGACGAACGAAAATAAATTTGAACACCCTTCAGATTTTCTATTCAAGGCATACTTGGTACAGTGTTTCTAGTATTATTTTAGGATTTTATCATGCGGTTATTATACTTCCAGCACAGACGAATATATGAATAGACATTGCATACAATCACTGACTATTAGGATACACTTGGCATCGTGTCTCAGAGTCTGAAATACTGATCAGGAAAAAATCACTGGTTTTTTTAGTGCACTCTACGCTTAAACAACGGTGAATTGGACAACTACGTTAAACAAAAGGATACAAGTTAAGGTTAAGGAAAATGATATCCGTTACAGTGTTATTAATTGTATACATCTATATTTAACACGTGTTTATGTATCTCCTAACAATGTATCTCCTAAATAAAAGTTTACAATCTATTTAAATAGAAATTGATGTTGAAAAATCACGTTTCAATGTCAATTTCGTATAGAATCTTCTTGCAAATTGCCATTTTCGTGCATAGTTTTATTTCTTTTATTTTTAATAAAACCAGATTATATTTGATACATGAGACGTCAATGTACAATATACGATATTATTGCTAAAATAGCGATTACACCGAATACTCGAGTTACTTGATGCATCCAATAAAATACTGATAATCGCTGCCTGGATGCATCTATAGATTTAGACTTTTCTTTCAGAATGAATTTCTGAATTCCCGCCATGTAGATTGCCATATATCGTTCCCAATTCACATCCCGTTTTAATTTCACAATCTGTCTTTCACTGTCTTTCAACGTTTCCACATCCAGCATCATCTTGCTAACGTTATCTCTATGGAATGTCCATTCGTTCATGCTAAAATACTTGCCGTGTCTAGCCAAATTATTACAAATTTTATTACATCGCATCACTATTGGCTTTCTACCTGAAAGTTTCAGAAACATATCTATAACGAACGCTGGCAAAACATGTAGAAATATATGCAGTGCATCATAAATATATGGGTTAGCTACCAAGGAGCAACATGGATACCAAAACAAATTGTTCATCGGTACTTTTCTGTTGTGTTGCACTATGAAATTCATCATTTCACCCCATTTGAGTGGGTATGAGTTGTTCGTACAGTTGTACACTTTGACTTCGTTATTAGGATGTAGATTGATATGCCACGCGGCACATATTATCGTGTCGATCACGGAATCCACAGGCACTATATCCACAGTTGCGTTTCTGTTAGCTGGTATTATCTTTATGATACCCATGCCCACTGTCATAAAGATAGCTGTAGTTCCAAAAATATTTTCCAGCCAACCAGGGCACGGATCTTCGATCGAGGGGCCAATTATGCTTGGTCGCACTATAGCAACAGGCAAACTATCACTACTGCTGGACACGATCTGCTCTGCCAAATTCTTGGAAAACGTGTAGGTGTTTGGATAAATTTTTAAAATTCTTTCCTCCAGCAGATCGATCAATGTTTTGTCTCCTTTTTCACATATATCAATCATCAATGAAGGTTTTATAGTTGAGGTGTAAACTTTTTCCTCGATCGTTGACAAATGAGCATTACTGTAAGCTGTACTAACGTAGACAATGCTGATCGCATGCTTCAGTTCCTTGCACAGTTGGATTATGCGTGCAGTGCCTGCTATATTTATATTGACAGCCACATCCAATGGTTCGTTGAATTTCACAGTGGCCGCGACATGAAACACTATGTTCACGTTCTCTATCAATGTAATCCTGTCTTTAGGCGAAAGACCTAAATTTGGGAGGGTCACGTCACCCTGTATGAGATGAACCTTGCTGAAAACCGAGGGATGCTTTGCTCTGACGTTGTCGTAAATAGAATCGTGTATGAACTTCTTAAATCGTTGTTCTATCGTTTGATCCTTCTTCGGGCGAATGAGTAGAAAAATGGCCCCGATGCTTGGACATAGACGCATCAGCTTCTCCAAGATGCCTTTCCCTACAAAGCCTGTCGCTCCTGTCACCAAGATCCCAGTGTTGGCGTAAAATCCCTCGATGGAGTTCTTATTCAATTTCTCATCAACATTATTCTCGTTCATTATGTCCATTATGTTGTCCAGGACCTTTGACGATCGCGAGAACTGCCTATTATTTCCACTATATTGAAAAATCT
>BINPACKER.10295.1
CGGTCGACAATAATTCCAGCGCAAGTTACGCAAGTCGGTTAAATCGCTTAGTCTACGCCATTACAGACTATAGTCTTACTCGGCACTCGAGCGTTTCACATTTTACTTCCTAACGTATTCATATTAATACGATCTAAGCCAAACACGGACACACCACTGCCAGGAAGTCAGCCAGAATATGGGACGCAATCAGAGAGCTTTTATGGAAGCCTTGAGCAAATCTGCCTGCCAGTTTCATTTCCGATATCGCGTTTTTTTTTTTTCTCGTTTGCCCTGCCCGGCAGGTAGACTCCGATGTTTATTGTTCTTTAATAATCCTCTTACAGGACCTTTCTTCCATTTTTCCCCTTTTTTTTTTCTTTCTCTCTCTCTTTAACTTCTGACATTTTTTTATATAAAAATGAAGGAGAAGAAACCTAAGAACTTTAATCGTAAAAAATATCCTTTTAAACTTGTTCGCTGCTGGACGACGGGCACGTAGAAAAACACTTAGGTTTGACGCGCAATGTACGAAGTAAATCATAAAAACTGATTTTTTCCTCTAATACGACATTTATGTGAGAATGTGGGCGACCATTAACCATGATTGTTGCAAAGGTTGCAATTTTTTTATTTAGATATTCGTGTGTCGTAGTTCGCTACGTTCAATTCTTAGGCGAGTGAGCGTGGTTCCATCTTTTCTGTTGCTATTGCTTGGTACTTGTCGATGGAAATATACATTTGTATATATTTGTGTGTGCTTTTCAGCTGAGGTATTGTTCCATTCGTTTTCTATTTTTTTCTTTTTCTTTTCTTTTGCACGTGTCATCTACCAACAATTTATTTACGATCGTTATTTAAAATAATGGCATTGGAAATAATCATTCAATATCTCGATTGAAGAAAAAACATGGTGACTTG
>BINPACKER.10296.1
TGTGGAGCTGGTACATCTGGTATAGGCAAAGGTGTAACTGTAGTAACTCCACGTAAAGGAGTTGGAGGTGGTGTGATATATACATTTTTAGGTGGTAAAGGAGGTGTTACAGACACTTGACGATCTAAAGTAATGTGGGAATTAGATTGCTCTTTATCTTCATGTTGAATTTTTATAGATTCTTTTTCTTCCTGACAATCCTCTATAGTGTTATTTCTCTTTATATCAGATAATTTCAGAGGTTCTCTTTCTTCAAAATCATGAAGTTCCTGAACACAATATTTTTTTAACCACATTGCCCATGGTAATTTTCTACCATTGATACGTTGACTTTCAAATCTTTGAAAAGAGGTAGTTTGGATAGCAAGTATTACAACAGACATAATAATAGAAAGCACCTTTACAACTACAGATTGATGAGTCTGATAAAATGATGATTCACAAAAAAGTAAGTGCGTTTGAAAAAGAGCTTGAGGAACTGCTTGAAACCATGCTTGTAAAAAGAAATATAATTCTATAGCTACAGGAGCACTTGCTATATTTAAAGTCTCTGTCCTCTCTCTTCCATTTAAAAT
>BINPACKER.10297.1
TATATATATATATACATACATATAAACGAAGAAATGAAAAGGGGGAAATTAAAAGCCCTGTAGTATATAGCCTTTCGAGATACATATCTCTCTTCTTTTTTCACTTTTTCCTTCTTTCCTTTTAATTCGTTTGTTCACCTTTTTTTTTCTCGGTCTTTTATTTATATGTGCGCATATATAATTACTACACATACGTAAACAAATGAAAAGAAAGGAAAGGATAAACGAATGGGAGATTTAAAGAGACAAAAAAAAGGGGGTGTATGTATCTTGAAATGGTTGTACATTAAGGAGCTTTAATTTGTCCTCGTTTCGTTTCTTCATTTATACGTTCTAAAGAAAAAAAAAAAAAAAAA
>BINPACKER.102984.1
GTCGTATAATCGATCGACGACGAAATCCTCGATTTATCATGTATCTCTGTTAATAAATTTCCATCGTGTTTCCATTGTTCTCGAGTACCGCTGTTCCTTCATCCTGTCATTACCATTAATTCCCAGCCGCAGCAGCTGCCATAGATTCTCCTCTTGCGCGTGTCGCTTAGGTTCGTGAATCAGCGATAATATATTCGATCGGCTTGCATAAGTTTTATTATTAGAAGATCGATAATTATAATTATCCTCCTAGTATTTATACTACCCACGCCAACGTTTCAGTATCGAAGTCTTCATCCAGACTGAGAATTTCAAATTGGATTACTACAACAAGGAATTCCAATGTGAGAACTTTCTGAAAAAGGAATTCCAATGTAAGACCTTTCTGAAAAATTAATTTCGCTTTCTTTCCTTCCTTTCTTCGTCGATCTTTCCCTTAGGAAACAAAAAAAAAGATCGACATTATTCGAAATTATCTATCCGTGAAATTCCGTTGTCAACACAGCGCGCGGTTTTCGGAACGAAACAAAATCGTTCTCCATCCTTTCGCCATTTTCCTCGCCCGTTGTCCGAAATCAATCTACTCGGTACAAAGAATTAAATCGGTTATCACGTCCTGCAATCACGGTGTTACAATTAATCCAGCCCTTTTACCAGGCGCTAAACAAACGGGC
>BINPACKER.10298.1
GTCCAAATGTATCATTTATCTGCGTGCAACGTTTCATAATCTTTTATCATGTTATCGGTACAAACAGGAAACTTAACATTCTCTTCATGGTCTGCAATTCGGTCCCTCACTAAATTCTAGCTATTTAAAAGAGCAAATTTTTCAAAATTGTTAAATGATACGGTAATTGATAACTGTCTGCTTCGAAGATTTTCTTTGATCCAATTTTTTGGTAAATTTATTTTTGGTATGTATATATGTGTGTGTGTGAATCATTCGGTCATTTTCATAAAGAATTCTGCTCATTTGCGTGCAAAGTTTCGTAATATTTTATCAGATTATCGACCAACACAAGGCTATCATTCTTTAGTTATTTTACACTAATCTATAATTCGGTTCAGCTATTTAATTAAAGAGCTAAATGAGCTAAGTTTAGAGATGCAAATTTCGTGAAATTTTTAGATGATCAAATAATTAACGATTTCCCATCTCATCTACCGGCCAGTCTACTTTTACTTTATCTTTGCTATATATAGTGAGTCACGGAAATACTATGACGTTATTTTATAAATAAATTAACATGAATTTCGAAGTTTCTGTCAATGATGACGTACTCTGAAATAACTAAAGTCGATTCGTTGACAAGAATTTTGAAACTCGTAACGCAAGAAGTCGAAGTATTTGGACACATTTTATTTTATAATTTTTTCATTCGAAATTTTCAAAAAAAAAAAAAAAAGACAC
>BINPACKER.10299.1
CGGCGCGGCTATGTGCACATTAAAACACCTTAATCCGTATCTTACAAGACCAGCTTTTCTTTTACATTATATACAGTAGCTAAATATTGTATTATTTCACTTTGCAATATAATAAAACTATTTATATATTTATATATTTATAATATTCCTTTTTTGCAAACGCCACGCCCGTTAATGTTTCTATTTTTTTCTTTTTAAATAATAGCTTTAATTTGAATTTACTTTTCCTTATCTTTTTTTATGTTTTTTTTTTTTTTATTTTTAATCTTTGCACAGGGGTAGAAGCTATTGGTAATATTTTGAATGGAGATGAATGATAATTCGTGAAATATTTAATATCGAAGTTACTAGTTTTATTCTACCTTTTGAAATGAGACTCGTTTCTTTTTTCTTTTTATTAGGGTAACTGATCCATTTAGGATTTTATATCGCATACTTTAGGATTATATGGAATAAAACCGTGAACGATTATAGCCTCGTTTAAATTAATCAAATTATCTTAATTCAAGAGGTTTGCATTCAGATAATTTGTCTTAACTGTATCTCGTTCGTTATTAATTTAAATTGTTATTTTAATGCATTTTAAACAGTGCATCGGCCCTGTATTAAAAATTTTTTTCACACAGCTCTTTTTGATCAAGATGTGATCGTACTCCTGTTAACACTTTGCTTCGAGTTAACACTAGAAATATAGCTATTTGAATTATTATTGAATTTTTACAACCTTGCTACATCGTGGCCCGTATTACACGATATTTCTGGTCGTAGCTGCCCGATTTTTCAATCGACGAAATTCATTTTTTTCTCCTGTTGAAGGGGTCGCTTATCTACCTAGCCTAACGCGGTCTATGCTAGTACCAAACACCCTTCGCCCTCTTTCATCCATCATTGTCATCGTCGTCATCATCATCGTTATTATTATCATCCCAGTGTTCCAGTTTGTGCGAATCACGCCTACTTTTCTTTCTGCCACTCACTCCACTCATCCGTACGCGATTTTCGTTTCTTTTTATCAATCTCTTCCTCTCACACACACACACACACAC
>BINPACKER.1029.1
[truncated: 39,127,798 more chars]
