# Supplementary material for: Prevalent bee venom genes evolved before the aculeate stinger and eusociality
Source: BMC Biol. 2023 Oct 23;21:229. doi: 10.1186/s12915-023-01656-5 (PMC10591384; doi:10.1186/s12915-023-01656-5)
Supplement: Supplementary file 39 — Additional file 39. Genome annotation of Tetragonula carbonaria. [file 12915_2023_1656_MOESM39_ESM.zip › Tetragonula_carbonaria.annotation.funannotate.with.RNAseq.Oct2020/reference.and.input/Tcarb.CSA7p2.purgedups.purged.namefixed.TX.trinity.fa]

>TRINITY_GG_1_c0_g1_i1 len=792 path=[1:0-261 240:262-290 269:291-791] [-1, 1, 240, 269, -2]
GCCCCGTCGTATCAAAAAGAACAGTTGCAGTACGTCTCGAAAATGAGTCGCCGTGTGAGT
CGTCCAAGCGAGGGAAAGTTTATACAGGCTTTTGAAATAGAAGAATAACATTCGAACGAG
CATCGATGGACAGTGCAACCAGAAGAGATAAAAAGAGAATTCCAATTAGCCGCGTTCCAA
TCTACCAGCGAAATGAAACAAAATTCCAGCGACGTGCGATAAAAGCCGCCGGACGAGATA
CACCGATATCAAGAGGCAGAAGTACCCTGCGACGATTGTACCCCCGCGTATATGTAATAT
TGCCGTATATGTAATATTGTACGCGTTTGTCGAGTTGTTACCTATTCTATCGGTGGTTAT
GAAAAAACGGTTATGAAAATGACGACTTTGGAAATGATAAGCGGCACAAAATTCTTTAAA
AATAGCAAATTACACTGATATTAATTAGTAGTAAAGTAGTTAAATACACAACACCTTTAA
TGTCACACTCTGTAAAAAACATAACGTTCACGGTCAAGTAAACAGTACCGCCAAGAAAAA
GATAGCCGCCATTTTGTTTAAGTCAGCCAAGTAACGTTTCCCAAAAATTTTAGGACATCC
GTCGCTGTTTCGTTGTTATTAAGTTAATCCATAGGAGAATTATTCGTACGGAACTCGATC
CGTAAAACTTTGATCAAAGTAACGTAGCTGGTAGAAAAACGAGACGTTTCTCAACGATAC
ATGATGTTACAAACGCACTTGTATCTTTCTGCACACACTGAGACGCTGCGCGCTTCTCGT
TGCGCAACGAGA
>TRINITY_GG_2_c0_g1_i1 len=697 path=[1:0-315 294:316-696] [-1, 1, 294, -2]
TGTAAAGTACCGGCAGTTCGTAGATAATCATCCAGCGGGTTTTTTAGAACAACAGTTGGT
ATTGCCATGCACAATCGTGGATATAAAAGGGAATCGTTCGATAAAGCGACGTTGCAAACC
ACTATCCCTAACATTTCAAAATTGGCGCGTCGAACAATGGGCCCACCGCTGACGCCACTG
TACACGCAACAATTGGTTTGAAACATATGTTTCCACGATTTTGATACTACTCCGCTACTA
ACGGTGGCTCGTCCTTTCAAACAGATTGGAAATCCTATAGAAAGTATTTGTTCACCTTTC
TGCGCATCTCTATCGGCAAGTTTGATAGCCTTCATCGAAGGTTCCTTGAATGTTCGATCG
ATCTTCAACACGGCAATATCGTAAGGTTGTTCGTTTGATGTTTTGTAAATTAAATTTGCC
TCTGCGAACCATTCGTATCTATCGGCGTGTGACGATGACGTTGCAAGTTTAATCGTTGTT
TCCGGCGCCGTCGTGACAACGTGCGCGCACGTTACGAATGTTCCGCTTTGTTCGTCCACT
AGAGTACCGGTGCCCCAGTTCGGTCCACATTTTACGATCGCGACACATTTTTCAAGGATG
TCTGAACAAGGCCCGATGATCGTCGGAGAACGGAAGATTCGCAGAATTCGGAGACGTGAA
CACCGGCCGTCATAATCGATGAGACGAGAGAAGTGAC
>TRINITY_GG_2_c0_g1_i2 len=565 path=[1510:0-183 294:184-564] [-1, 1510, 294, -2]
GTTCGTTTAATCGGCAACGAACAACTTGAATTCTTCTTTTTTCGCTGCGAGAATCGTTTC
TTTCGTATTTTTTTATTTTCGCGTGTTTATGACACTCGGTCAATGTCAGATTTCTGGACT
AATTGGAAGCTGACTGGAAGCGGATAATTGTCAAACGCCTTACCTTTCTGCGCATCTCTA
TCGGCAAGTTTGATAGCCTTCATCGAAGGTTCCTTGAATGTTCGATCGATCTTCAACACG
GCAATATCGTAAGGTTGTTCGTTTGATGTTTTGTAAATTAAATTTGCCTCTGCGAACCAT
TCGTATCTATCGGCGTGTGACGATGACGTTGCAAGTTTAATCGTTGTTTCCGGCGCCGTC
GTGACAACGTGCGCGCACGTTACGAATGTTCCGCTTTGTTCGTCCACTAGAGTACCGGTG
CCCCAGTTCGGTCCACATTTTACGATCGCGACACATTTTTCAAGGATGTCTGAACAAGGC
CCGATGATCGTCGGAGAACGGAAGATTCGCAGAATTCGGAGACGTGAACACCGGCCGTCA
TAATCGATGAGACGAGAGAAGTGAC
>TRINITY_GG_2_c1_g1_i1 len=658 path=[636:0-657] [-1, 636, -2]
GGAAACGCTGGACGTCTCTTTGAGAAATTTCACCTTTAAGAGCCAACCTGGCTTTAATCG
TCTCTTGTTATCCGTCTTTTTGGTAATTAAATGCAACTCGTTCGCAACTAGCGGTGAAAC
GAAAGCTCGTGGAAAGAAGAACTGGAAGATGATCAGATTCGCGGAAGATGATCGGTCGTT
GGAACCAGAGAGAACGGACAAAACGAAAATTGAACAAATTTTGTTTCAACTTGCGAAACA
AGCTGCTACCGGCGAACTTACGAAAGGAGCTGTCGTTGAATTAATTTCGACACCGTTCGG
AAATCCTTTTTTCAGAGACTCTACGAGCCGCGGCATTGTAGGAAACTTACTCGGAGTCAA
CGACTGTCTTATTCTAATCGACGTGACTAGTTTCCCTGGATGCGAAGGCAGTCCTATATT
TTTAACGAACGATCGCGGTGACAAAAATATTTGCGGCATGGCGATTGCATCGTTGATCCA
GTGTCGCGGAGAATGGATGAACTGCACTTTCGCTGCGAACCTGTTGCCATCGTTGAAACT
AATTCTGCGAGATCGAGCCTCGAAAGCCGATCTTCGATATTCATCCTGCGCAATTTTGCC
TTGTATTCCGACTCGAAAGAGTCATTTCGAAATTGACATCCTTGAAAAATGTGTCGCG
>TRINITY_GG_3_c0_g1_i1 len=728 path=[706:0-166 1459:167-190 874:191-727] [-1, 706, 1459, 874, -2]
TGCATCTGTATCTCGGTCTTCTTCAGCCTCGTCGTCTCCAGCTTCCTCCTCTATGTCTTC
TTCTTCGATTCGAACTGCATTCTCATTTTTTTCAGCTTGATCTACACCTGCGTGAACTTC
GAGTTTGACAGGCTGCGGCGATGTCCTTTGTTGTTGCGTCGTTGCAGCACTGTAACTTCC
GAACTTTTCCATTCGTTTGACAGGTTCCAACGTTTTTTGAACAGGTTCGACAGTTTTAAT
TTGTAACCGTTTGCTTCTGGTAGCTGGTGCTTCGATGGGAGGTAACGTGATTATTCGTCC
ACCGCGAATAATTTGAATAGGTTCTTTGTCGTCTTTCGCAGACTTTTTCCCTGACTCTTT
AAGTACGTTTGTCGTACTGGCACTGGTTGTTGCAACCGTCATTGGATTCGCAATAGTTGT
CGTTACTATCACTCTTGCAGAAGCGTCCAAAGATTTGGCAGTTTCTCGTTCCGATGCGAT
CAAAGTAGGAGCGAGCACGTTATTCGAGGCTACCGATTCCGTCGCAACGCTTCCACTTTG
TTCGACAAACGTAGCGTGTTCAGCCAAATCAACGACGCCGAGCTCTTCTTGCAACAACAA
TGCTTCGGCTAATAATTCCTCTTCGTGTTTACTGGCTTCCATTTCCAATGTAGCTAATAA
ATGTTCCTCGCCTTCTATACCCCCGGAATCTAAAGTTGGTTGTAACTCTTCCGATACGTT
CGATTTTA
>TRINITY_GG_3_c1_g1_i1 len=1435 path=[1:0-1410 1389:1411-1413 1389:1414-1416 1389:1417-1419 1389:1420-1422 1389:1423-1425 1389:1426-1428 1389:1429-1431 1389:1432-1434] [-1, 1, 1389, 1389, 1389, 1389, 1389, 1389, 1389, 1389, -2]
GCCGGTAAGTTTCAAATCTTCGGTTTCCTTTATTCGACTAGACAACAATTCCGTTAAAGT
TTTTCGTATATTTAATCGTATGGGTTCGGTCTCGGGTTTTTTCTGTGGGTTTGGTTTAAC
TTGTTGCTGTTTCGTTTGTACGGTTGGCTGTTTCGACGATTCTTGCTTCTTTACGGTCAA
TACGGTTTGCTTCGACGACACGGCAACACCCACCAGTTGCTTCGTTTGTTGCGGTTGAGC
GATCAATTTTGTCGTTGTGGTTTTTAACAACAAAGGACTCTTGTTTACTGGCAATAACGT
TTGCTTCATTTGCAAATTTGATTTTGCATTTGTCGACTGAGTTTGTTGTTGTTGTTGTTG
TTGCTGCTGCTGCTGTTGTTGCTGTTGCTGTTGCTGTTGCTGTCCACCAGAGATAAGTGT
AAATTTTTTATTTCCCGCTGTTAAAATCATTTGCTTAGAACCCGGTACTTTTGCGTATGT
CATCTTTGGAAGATTCTGTCCTTTCCCAGGCGCAGATAGTATCGCAGACTTTCCTGTTTT
ACCAGGTGTTTGTGTTTGAATAGTCGTGATCGTTTTCCCTATTTGCAGTGCACCGAGATT
ATTCGTTCCAACCACTTCGAACGTAGGATGTTCTTTTAACCAAATACGCAAATTTGATCT
TGTCGGAGCATCCGAACCAGTTAATACTTTTCCAGTCTTCCTCTCAAAAACGATGACTCG
AACATCGGTTTTCTGCTTCAAAGCAGGATCAAATGGTGTCGATCTTGCCCCTTTTGGACT
TGTTGTTGTTGATCCAGACATTGGCTTGTCTTTGGTCAATGTTTCTTGAGCATGCGCGAG
TATACACGCGTCGGAACAATAAATGCTCGAGTTTCTGGCTTCTTTTTTGCAAACGACACA
CTGCATGTTACTGGAATGAAGTACAGACTGAACTACTCCGCCGTAATCACAACCAGATTG
TATCAAGGATGGTGTTTCTTCGGTAAACGAAGCCTGATTAACCGAGGTAAGATTTTTCGA
ATTTTCAGACACAGTATCGGATTGAATCCGTTGCTTTCCAGAAGCATTTTGAGTATTCAG
TCTGGCTTTTATCTCTTCGTCCTTCTTCTTAGCGCAATTTGGACAAACCCATTCGATTCC
TTTTTCCTCCATTTGTTGTCCCATTGCTTTGCTAACGTGTACGCATTTTCCGTGGAACCA
ATCTTCGCATACATCGCAACAAATCATGAAACGATTGTTATGTGGTCGCTTGCATATACA
CCAAAGTCTGTCAGGATCATCTTCCGAATCTGAATTATCCTCTTCCTCTTCCTCCTCCTC
CTCCTCCTCCTCTTCTTCGTCTTCTTCTTGTCCTCCTACTTTTTCTTCTTCTTCTTCTTC
TCCTCCTCCTTCTTCTTCTTCTTCTTCTTCTTCTTCTTCTTCTTCTTCTTCTTCT
>TRINITY_GG_4_c0_g1_i1 len=499 path=[477:0-498] [-1, 477, -2]
GGCCCTGACAGTAGAATTTCACCCAAACAGAGATTTTAGGAAATCTGTTCTATCGGTTAC
AGATTTGCTTTCCTTCTTGCTTCTGATTTCAGCATCCGTATCCCGTTGTTTTATCACAGG
TGGTACAAACGTACTATTCTCGTCTCGTTCTGTTCGCGCTCCACGTAGTTTTCTACTTCT
GTCGACGTTGTGCGAATAGAAGTTTGCCTCTCGTTTTGCCTGTGCAATTTCAATTTGTAG
TCTTTGTTTACGTACTGCACGTTCATAAGCCAAACGTTCGCTCAGATGAATCCATTTGAA
TCTTGGAAGATATTTTATGTTCCAAATAACATCGTAAAATTTGCTCCTTTTTCTTGTTGA
TATTTGGGTATTGTTCAACGTAAGTGCAACATATTTTGCTATTTCCTTACTTTCAAATTC
AACCCAACCTTCGGTAAAGGACTTTGTACGAACTTTCTTTCGTTTCTTCGTTCCACCATT
CCGCTCCAGTTATTGCGAT
>TRINITY_GG_4_c1_g1_i1 len=247 path=[225:0-246] [-1, 225, -2]
GTGAAATTCTACTGTCAGGGAAATGTGTGTTGTAATATTTATTTATTTATGATTAAACGA
TAAATATCTCTTTCTATATTCTATATATAAACGTGTGTATATAAATATGTATAAACGCGT
ACGATCAACGAATCGGTAAATCAGTTGATCGTTACGTTGCTTTTCTCATCTTTTGTATCT
TTTGATATAAACCGAATAAAATTATTCTATGTAAATTGACGAAAGTGTCTATCAGCGAAT
GGAATTT
>TRINITY_GG_5_c0_g1_i1 len=1079 path=[1:0-594 573:595-614 593:615-1078] [-1, 1, 573, 593, -2]
GTCGGCTCGTTCAAACATCCTATCAGAGGATTCAGATTTTCATGGCGTAGACCATGGATC
TGTGCAAAAAAATGGAAATGCAAAAAAGAAAAAGAAAAAGAAAAAAAGGAACGTTCGAGT
TCTTCTCGTTGGAATTCGAATCTCGAACGTATACAATAACAGCTGATGAAATTAGTCTAT
TTGAAAGAACATGTCCTTACCGTCGCCAATACATCCATGGTTTTGCTTTTCAGCTCGAAC
GTACCCTGCGTTCGTATTTCTTTCAACTGCACAAAGTCACCCTGCGACGTCATACAAACG
CAGATAATTACAGACAATCACGCGGATAATCACGCGCCTGTATTTCGACGCGTGCAAGTA
CTTGCAAATTAATCTCACACGTGTGCATCTTGCTCTGAAACTCACGTTGTATCTCGCGCG
TGGATTTTTAAAGAAATTATGACGCGTCAGATTTCCCGTGCTAGTTCGTAAACATGGTTT
CAAAGACGACACGCTTCCTAGTTGAAGCAAGTCTGGCTTTTCCACTTCCGGCCCGCCAAA
TTCTTGCAGTTGTTGCAACCAACAGCACAACATCGTCTCGATACCCTCGTCCACCCTCCT
GGAATCCACTCGAGGCACTTGAGGAAATACAAAGTCCGACGTGGTCAAGATGATCTTGTA
CGGGCCTTTGGACATTCTCTTCTTCAGTAACTTTTTTCTGATCAAGATCGCGATCGATAT
CGCGAAAACGGTCAACAAGAGCGATCCCAGGACGACAGTGACAACGCGTGCGATACGAAA
CGTCGACGATTCGTCGTCGGAAGCAGTCGTCTCCGTGCAATCGATAAAGGGAATCCCGTT
GACGTCGACGTTGTTGCACCTTGGAAAATCGGCGTCGTTCGTATCGCGAAACGCTGTCGC
GTTCGTCGATAACTTTCGAACGAATAATCTTTCACTTCCTTCCACCGTGATCATTATAGG
TTTCCAGACGTCGACGCGCCAATCAAGCATAACGTACGTGTAAATTTTGTTATTGAACGC
GTTTATGCTAGAATTGTCGTTGTTCGTCAAAATGTTGACGGTTTCGTTCAGACGGTCCA
>TRINITY_GG_5_c0_g1_i2 len=648 path=[1:0-594 2301:595-647] [-1, 1, 2301, -2]
GTCGGCTCGTTCAAACATCCTATCAGAGGATTCAGATTTTCATGGCGTAGACCATGGATC
TGTGCAAAAAAATGGAAATGCAAAAAAGAAAAAGAAAAAGAAAAAAAGGAACGTTCGAGT
TCTTCTCGTTGGAATTCGAATCTCGAACGTATACAATAACAGCTGATGAAATTAGTCTAT
TTGAAAGAACATGTCCTTACCGTCGCCAATACATCCATGGTTTTGCTTTTCAGCTCGAAC
GTACCCTGCGTTCGTATTTCTTTCAACTGCACAAAGTCACCCTGCGACGTCATACAAACG
CAGATAATTACAGACAATCACGCGGATAATCACGCGCCTGTATTTCGACGCGTGCAAGTA
CTTGCAAATTAATCTCACACGTGTGCATCTTGCTCTGAAACTCACGTTGTATCTCGCGCG
TGGATTTTTAAAGAAATTATGACGCGTCAGATTTCCCGTGCTAGTTCGTAAACATGGTTT
CAAAGACGACACGCTTCCTAGTTGAAGCAAGTCTGGCTTTTCCACTTCCGGCCCGCCAAA
TTCTTGCAGTTGTTGCAACCAACAGCACAACATCGTCTCGATACCCTCGTCCACCTATAT
ACGCATCTTGGCGTCAGTCACTGTCGTAGTAGTAGTAGTAGTAGTAGT
>TRINITY_GG_5_c0_g1_i3 len=581 path=[2113:0-116 593:117-580] [-1, 2113, 593, -2]
TGTTGTTGTTGTTGTTGTTGTTGTGGTTTATCGCGAGAATTTCCTTTCTAAAACTGTGAC
GACTGTAGGTTTTTGCCGGTACTATTTTCGACTTACCCTCCTGGAATCCACTCGAGGCAC
TTGAGGAAATACAAAGTCCGACGTGGTCAAGATGATCTTGTACGGGCCTTTGGACATTCT
CTTCTTCAGTAACTTTTTTCTGATCAAGATCGCGATCGATATCGCGAAAACGGTCAACAA
GAGCGATCCCAGGACGACAGTGACAACGCGTGCGATACGAAACGTCGACGATTCGTCGTC
GGAAGCAGTCGTCTCCGTGCAATCGATAAAGGGAATCCCGTTGACGTCGACGTTGTTGCA
CCTTGGAAAATCGGCGTCGTTCGTATCGCGAAACGCTGTCGCGTTCGTCGATAACTTTCG
AACGAATAATCTTTCACTTCCTTCCACCGTGATCATTATAGGTTTCCAGACGTCGACGCG
CCAATCAAGCATAACGTACGTGTAAATTTTGTTATTGAACGCGTTTATGCTAGAATTGTC
GTTGTTCGTCAAAATGTTGACGGTTTCGTTCAGACGGTCCA
>TRINITY_GG_5_c1_g1_i1 len=607 path=[1:0-165 1534:166-189 168:190-287 266:288-308 287:309-309 288:310-346 1533:347-370 349:371-606] [-1, 1, 1534, 168, 266, 287, 288, 1533, 349, -2]
ACGAGCCGACAAGACCGTGCCTTGTTTACGAATATTGTTCGAGAGGATCGTTGGAGGATG
TACTGGTGCAGGACGAGATCAAGCTCGATTGGTCCTTTAGACTGTCGTTTCTTACCGATC
TCGTGCGGGGTATGAGGTATCTTCACGGTACGCCAGTACGCGTACACGGTTACCTTACGT
CCCGAAATTGCGTTATCGACGCTCGCTGGGTTCTCAAGGTAACCGATTACGGACTGCCTG
TTTTCTACGAAGCGCAAAATATCGTCCCTCCGACGAAAAACGCCAGAGATCTTTTGTGGA
CGGCACCCGAATTGTTGAGGCAACCGAATCTTCGGAAGAAAGGAACGCAAGCCGCAGACG
TTTATAGTTTTGGTATTGTTATGCAGGAAGTAGTAGTTCGCGGAGAACCATTTTGCATGC
TTGCTTTGTCTCCAGAAGACATCATTGAAAAAGTGATGAAACCACCGCCACTGATCAGAC
CGTCGGTGAGCAAAGGCGCCGCACCACCGGAAGCGATAAATATCATGCGTCAGTGTTGGG
CAGAGGCACCAGATATGAGGCCCGATTTTAACGATGTTCACGATCTTTTCAAAAAGCTCA
ACCATGG
>TRINITY_GG_5_c1_g1_i2 len=483 path=[1:0-165 1534:166-189 168:190-287 1169:288-420 287:421-421 288:422-458 1533:459-482] [-1, 1, 1534, 168, 1169, 287, 288, 1533, -2]
ACGAGCCGACAAGACCGTGCCTTGTTTACGAATATTGTTCGAGAGGATCGTTGGAGGATG
TACTGGTGCAGGACGAGATCAAGCTCGATTGGTCCTTTAGACTGTCGTTTCTTACCGATC
TCGTGCGGGGTATGAGGTATCTTCACGGTACGCCAGTACGCGTACACGGTTACCTTACGT
CCCGAAATTGCGTTATCGACGCTCGCTGGGTTCTCAAGGTAACCGATTACGGACTGCCTG
TTTTCTACGAAGCGCAAAATATCGTCCCTCCGACGAAAAACGCCAGAGGTATGACTAACC
GATTCCCGTCACGAGGGATTCTATTTTTTATACCTGTCCGACGTAAACGCGATAAAGTTC
GATCGATGGAAATGACGTTATTTCCGCGTTTCGTCTCTAGATCTTTTGTGGACGGCACCC
GAATTGTTGAGGCAACCGAATCTTCGGAAGAAAGGAACGCAAGCCGCAGACGTTTATAGT
TTT
>TRINITY_GG_5_c2_g1_i1 len=266 path=[244:0-265] [-1, 244, -2]
GATATCGATCGCGATCTTGATCAGGTAATGACAATCAATTTTACAGAGTAAATTTGTATT
TTTCCATTGCGTGTTTCCATTGCGGATTCCATTTGCGGTATTTTATCAATGATCGAGCGA
TCACCGGTCACCGATCCCGCGCCAATATCGATCGCGTTGTTGCAAATATGCAGTTACCTA
CGTAGTTGGTAGGTATCTAAGACGGCGTAACATCGAAATATTCTTTTCAATTGTCGTCTC
TTAGAAAAAAGTTACTGAAGAAGAGA
>TRINITY_GG_6_c0_g1_i1 len=932 path=[1:0-931] [-1, 1, -2]
GGAGAAGGAGATTCGCTAAATTCCGGTTTTGAAACTAGAAACCGACGGTATGCCGATATA
GAAGGGATAAAATTTGAATTTCTCACACATATATATAAAAGTCACTCGGTTTGAAACTTA
TTGGAAGTAACGACTTTGTCCGTAACGAGGCAAGGATATCAATCTCGGCGAGGTAAGTAT
CGCCTACTTACACGTATACGTATACAGGTCTGTATCCTGTATTCGCTTCTTGCTTTTTAT
TTTTTGTTTCCCAGATGAAATTGTTGCGTCTTCTCGTGCTGATGGCACTGCTCGTTGATG
GTATTCGTACGTTGTCCTTGGCCACGAGCGAGGAAAATCATCCCTCCGTTACATACCGCA
ACGATAAAACCGACGAAGGGAAGGTAATCCGCGTAAAGAGAGCTCCCCTGCTTAAATTGC
CTTTGCTCGCAGGAGCAGCTATAATTGGTAAAAAAGCACTTTTGCTCGGCGGTGCTACCG
TTGGAGCCAAGGCTCTCGTCGGTGCTGGAGTTCTTGGAGCTGGTTTGTACAAAGCTAACT
ACTATGGCGGCGGTTACGGAGGTGGACATGCAAACTATTACTACGTGCCATCCGCTGCAT
CGAGTTGGGTCTGACGACTACGTGGAATATATTCTACGTCGACAACTTCGCGTTAATCGA
CGATTCGAGTTACACGTGTAGCTCGAAAATAATTTTGCTACATAACGAATCGATTCACGG
GAGAAATTAGCATCGAGCGTTTGTTTTTATACTCCAATTGTAAGAGATATCTACGTTATG
CACTCGACATGCGTATTTGCACACGATATAATATATATAAACGTTGCAACGCGTTAAAAT
AAAAACATACAACACTTGAGTAAGTAAGTAGATTCGTACGTCTATCAAAGTGTATAATTC
GAGTGAATTACAAATAAATAATAAAATTTGAG
>TRINITY_GG_7_c0_g1_i1 len=1530 path=[1508:0-1529] [-1, 1508, -2]
GGGTACACACGTGTATATGAACTTTTCGCCATATTTCGCGATTGTTTGCGATCAGACGGA
GGTTAATCATCAACCGATCGTTATCGATTATCCATCACGAATATCGTAAAATTGTAGGAA
ACAACTACTAACTGGACAAGCAACATTTTCAATTCGCACGACTGCTCTTTCGTTATCTAC
CGTCTTTCTTAGAAATTTAATATCTCGCATGTACGCGCAGAACTCCGCGGCGAACACGCG
ACGATTGTCACATCATATTTTGTAAAATTTTAATCGCAAGTTCGACACCGATCGACATTT
CGACGAACTACAAAAACTACCGGAGCGTACCTATATCTCTCAACGGAGCGTTAAAGATTC
TACCGAAAGAGAAACGGACGCGGCTTGTCTGTAACGTTGAAGAAGAGAGGCTGGAGTAGA
TGGTACTTCCTCGATACGTTCCAAATCATTCGCTGCCCCCGCGCTGTTTTGCTTGTACAG
TCTTGGTACCGTATTTAAGTTTTGTTGTTGCAACGATAGTGATTGCGGTTGTAGTTGCTG
TTGTAGTTGCTGTTGTTGTTGCTGCTGCTGCTGCTGTTGATGATGATAATGATGGTGTTG
CAGCGGCGCTTGAGCGTTACCTTGTTGCTCGGTGAAACCGAGGCAAGCTGTTTCATCCGG
GCGATCTAAACTGAACTGCCTTTTCAAGAAACGACAACCCGCGCTTCTGCCATAATGCTC
GTTCGGAGAGAGACATCTGTAATGATTGTACGGCGTGCTCAAGTCGTTCTCATCGATATA
ACCTATTCTCCGATGTCTTGCCGGACCCGGTCTGTAAGGGACTGTAGTCGAGCTTGAAAT
TGACGCGAGAGAACTGGTAGACGCGCCGAGAATAGTCGTTTCCGTATAAAATATAGCGGA
CGTTCCTAAAGACGTTTGAGCATCGTTGCAAGTACTACTCTTGACAACGACAGTGGCTGC
GTCAGTGTCGTCGTTTTCTCTTTCGCTCGACGATTTTTTCGTCGACGATGAAACTTCCAA
AGCGTTAACCGTTGATTTCGACGAAGAATTTGGATCTCCGTGCACGGAGACTGCAACTCT
CTCGCGTCTACGCGTCTCTGGATTTTTATCGACTGTATTATCGTCGACTGCATCAGCGTC
GCAGCAACATTCGTCGTTCTCGTTGTTCTCGCGTGCATCTTCTCCCTTTGTATCTTCGCT
CGACGGAGCAACTTCCATGGCCACGTCATCACGACTAATAACGTCTGGCGATACGGTGAT
CTCTTCGTTCGTTAAACTCTCCAATATCGAACTCTCGTTCTTCAGCCCATGGTTTTCCCC
AAGCGGCGGTGGTGCTGGAAGTTCCTTGTCGAAACCTTGTTTCCCTAGCAACCAATAAGT
AGGCATCTTTCCCTTGCCTTTGACTTCCGTCGGCCCACGGTATTCGATCTGATATCCACC
CACCCGAGTCAGTCGATCTCTCGTCGCTTGACTGAGATGAATACGCCACGGTGCGCCGGT
AGACTCCATCCTCGACGCGGTATTGACGGT
>TRINITY_GG_8_c0_g1_i1 len=447 path=[1:0-446] [-1, 1, -2]
GTGGGTTTCTACCAAACAATCGTTATTTTCTCTCTTTTCCATAGCTATGGAAGTTTCAGA
AGAATGTGCAATTCGGTCGACAGAGGTGGAAATAATACCTGAACGATTCGATGTTGCGGA
AGGTGTCGATGTCGACGACGATAACGACGAATGCGTTACCTGTGTAACGGAATTCCCGGA
AGAGACAACAGAGGAGACAGGCGGTGTCGTAGAAAGTAACGATGTCACTACGTTCTCTTG
AACTTTCGAATCACCGTTTGTACCAACACGGCGAATAATATCTGGAGTTGAGAAAAGAGC
AGGTCCTAGAGTGTCCACTATGTACGCTGGTGATTTGCGATTTTCTTTCTTCGAATGTTT
TTTCGCGCTGTCAAAAACTTTGTTTTCTGTTATTTTACTGGAATCCATTTCTATTTTTGC
AATATTCTCCGAACCGTCAGGTTTTCT
>TRINITY_GG_8_c1_g1_i1 len=246 path=[224:0-245] [-1, 224, -2]
GCGGCTTCATAAGCACTTGTTTCTGTATAAAAGTAACTTTTTGATTGGTTCTACCCTGTC
CTGGTTTCGTAAGAATCATATCACCCTTGATCATATTAGCATTGATCAAATTCGCTTTAA
CTTGATTTGTCGTCTGCAACGGTTTATCGAAATTAACCGAAATATCTTGTTGGTTCGGTT
GGTTCGTCGAGGATGAATCGTTGCGTTGCAATTCTTCTTTCTTCCGACCAATAGCAGTTT
TCAGCT
>TRINITY_GG_9_c0_g1_i1 len=888 path=[1:0-259 1651:260-564 2303:565-588 1980:589-887] [-1, 1, 1651, 2303, 1980, -2]
GTGGCGGAGAGATCGATATCGTCGGAAGACGATAAAGCATCGATCGAAAGGGAAACGTTG
GTCCTCGCCGAGAGATCGAAACGAGAGATCGACGTGTGGTTTCCGGTCGGTAGAAAGAGA
TCGTCGTCTTCCGTGTGAACGATAACAGTCATGGAGTTCCACGTGGAATTCGAGGATCGC
TGTACGATGTCTATCTCGGAGAGGACGCGAGTTATCAATCCATCTTCGTCGGACGTTGTC
GGTAGACACAACACGGTAACAAAGGACAAGTCCACGTAAATAATGGCATGTTCCAAAGAT
GTGCAAGTTTAACGGTAATTTCGCACATCGGTGAGTCGAGAACAGCTACAAGAGCTTTCG
CTCTTCTTTCGCCAAGCACGCGTAACAGAGCATCGAGGCCTCGAGTCTTCGTTTCGCACG
ACAGTGACAAAGGTACAACGGTGATTCGTACGTCCAAGTTGGAAAATCGATCGAAATAGT
CTTGCAGAATGTCAGTATCCATGCTGGTGGTATTTGTCCAGTGGTTGCAACGTTCTCTCG
AGAAAAGCATCACTTCCGCTTTGTCTCCGCGTTCGTTTTGCTCGATCGCATCCGAGAAAT
AAGAAACGCACGGAACTTGTTCGCCGTTCGAAGATGAAAGCAAACATCCAGGCAGGATCA
GGATCGAGATCCACGACCAAAGCCGGCGAGGAGAATTCCCGGCCATGGGCCTGCCCCCAA
CTACTCCGCGGTTATCGTTTTCGCTCCTTTGCTCGGTCGCTCTTCGCTTGGACTGCCCCT
CGTCCAGCCGTTGGTCTACTGAACCGTATCTATCTGTCTCTGTATTCGCCTTCTTTCAGT
ACCTTCGCGTTCTTCTTTCCGCGACGAGGATCTCTTTTTCTGTTTGCG
>TRINITY_GG_9_c0_g1_i2 len=534 path=[1:0-259 238:260-533] [-1, 1, 238, -2]
GTGGCGGAGAGATCGATATCGTCGGAAGACGATAAAGCATCGATCGAAAGGGAAACGTTG
GTCCTCGCCGAGAGATCGAAACGAGAGATCGACGTGTGGTTTCCGGTCGGTAGAAAGAGA
TCGTCGTCTTCCGTGTGAACGATAACAGTCATGGAGTTCCACGTGGAATTCGAGGATCGC
TGTACGATGTCTATCTCGGAGAGGACGCGAGTTATCAATCCATCTTCGTCGGACGTTGTC
GGTAGACACAACACGGTAACTCTGCGAGAAACGTTGTAAATGGTGCGAAGAATCTTTCGA
ATTTGTTGGAAGGAAGCTCGATGTGGTAACAGAACGCGTCGTCGTACCACGATTCCTATT
CTTTGCAAAGAGTTTAACAACGCTCTTTCAAGACTCGTCCATGGTTCGCGATCCGTTCCT
ATTATCGCTACGGTTTTCCATTGCAAGTGTATCAACATTTCTGCAAGGGCTTTCGCTATC
GTAGGCAACGACGGCGACAGCCTAACGATCGACGAGAGTCGCTTCTCCTCCAAG
>TRINITY_GG_9_c1_g1_i1 len=298 path=[1:0-297] [-1, 1, -2]
GCAACGACGATCCGTGTCGATTTTGTCGTACGTGTCGAGAGTCTCTTCTCTCGTGTCGAG
GTTCCGTAGAATCTGCATCTACGCGCAGAAACGAAATGTGTGTTCGTCGTAGGCGAGAAG
AGTCGGTAGACGTAAGAAAGAAGAGAACGATAATGAGAAAACAAATTTCTCTGTCGGTCG
TTGTTAAACGCAGAGATGGTACGACGGTAGCGAAAGCGCAACGGACGCGTAGACAACGGA
TTTTCAAATCCGAATAATCACGCTGTTTACGCTCTGCTCTGCTTTACGTGTGCACAGC
>TRINITY_GG_9_c2_g1_i1 len=238 path=[212:0-229 419:230-233 419:234-237] [-1, 212, 419, 419, -2]
CGGCTCGAGATCGCTTGTAAATATTTTCAGCATCGATTCGTATCAAATGTGGCGGAAAAT
GTTTACAGCGAAATGTTTAATCTACCGTGATTATCAATTATACGCCTTTTTGTACGAAAA
GATCGTGCACGCTCTAATTGTTGCGCTTACCGCGCACATCCTGTCCAGTTCCGCGATAAT
TTACCGTAAATAGATAAAATTCTCTCTCTCGCTCGCTCGCTCGCTCGCTCGCTCGCTC
>TRINITY_GG_10_c0_g1_i1 len=429 path=[1:0-428] [-1, 1, -2]
GGGCGTGCTTGCTATACCGGCCGACGATCTTGAATTACTGTTGCAGATGGGAACGGAAGA
CGCGGGAATATTTTTTCGTGGTCGACCAACCGGTTTCCCAGTCTTGCTAATAACCTTCGA
CTTGATCGCGACTGCATTTTCAACATCACCGACGGCGACGGGCGGCGACGATGAGGAGAA
GGTTTTCGACGTTCCAGGAGCAGGTGAATGTTGACGTGCGTATTGCAAACCATCGTCGGA
AGTAGGTGAATCAATAACAGGCAACGGATCCCTCGGCTTTGGATCGGAAGGCGATAGCCT
GCTCGTGTAGCAATGATCCAATTTAACGCTGTACCTTATAGAGTTTTGTTGTTCCTCCAC
CGTTAACATATCTAGCATCGCTGTAACATTTTCTCCAAGAATTTGTTTCGCCTCTTCGCT
CTGTAAAGC
>TRINITY_GG_11_c0_g1_i1 len=459 path=[1:0-434 413:435-440 413:441-446 413:447-452 413:453-458] [-1, 1, 413, 413, 413, 413, -2]
GTCGTCTTTTATCTACAATTTTTAACGAAACGTCGCGCGTCATTTTTATTTTAGAACAAC
GAGCTATTCCAAACGAAGGAAAAAATGAGACGTTGCAGCTGATTTTTTTCCACAACAGTG
TATACGTATACAACATTGTCACCACGCGTATCGTTGCGTACGTCGCGGAGTACGTCGTCG
TACGTCGTAACGAAACAAAAACGTTTCCAACACGTATACGTATACATTCATTTAAGATGC
ACAAATACTTATATCCGCATCTGCGCGTCTCGAATATTTTCATCACTCAATGATGAATTC
ACCCGTGATGAAGACAACCCTGCTTGACAAGTGACACGGTAGACTGGAGCGGTTCTCTGC
CGCTTGACGCGTAAATAAATAAGAAATAAGTACTATATCTGTTCTACAAACTCACGCACA
CGCACACGCACACGCACACGCACACGCACACGCACACGC
>TRINITY_GG_11_c1_g1_i1 len=416 path=[1:0-415] [-1, 1, -2]
ACGCACACGCACACGCACACGCACGCGCACACACATGTATATAACACTTATACCTCACAA
GCTTATACCTAAAGACGCTCGATTAGCGCAAGATCAAATCGTTTATAAATCGGAGAATAA
ATTGAAACATTGAAATGACAAATTGAAATAAAATTATAATAAATCAAACACGATGTATAC
GTAGCGTGTATAATACGCGTGTATAATACGTTACATGTGTATCGTACAGATATATACGCA
ACGTATATAAATTGACATTTTTGACACGAACTCTCGCGTAGAATCAATTCGGTGATCAAT
CGGCCTGTCCACTTTTTGTGGAACATTTCACACGCCATCGACCACACGTTACGACCGAAG
AAACAAACAAAGAAACACTAATTTCATCGTTGAAGGAATAGTTAGGAAAGACAGAG
>TRINITY_GG_12_c0_g1_i1 len=231 path=[495:0-108 342:109-109 341:110-110 342:111-111 343:112-197 969:198-221 453:222-230] [-1, 495, 342, 341, 342, 343, 969, 453, -2]
ATTGGATTTATGAATCTCGGTTTAAAACATCACGTATAACGAATAACCGACTTTTATGAT
TGACATTTCAATTTTATGATTGGCACATATATATATATATATATATATATATGTGCCAAT
CATAAAATTGAAATGTCAATCATAAAAGTCGGTTATTCGTTATACGTGATGTTTTAAACC
GAGATTCATAAATCCAATCGGACGTTGCGTTTATAAAAATTCCATCGCCCG
>TRINITY_GG_12_c0_g2_i1 len=363 path=[1:0-362] [-1, 1, -2]
ACGCATTATTATCGCTTTCATTCTCGTTATTTTTATTATTATCATTACAATGATTACTAT
TATTATTGTTATTTTTATTACCATTACCATCATCGTCGTCATCATCGATGTTGATAATAC
AATTAAGATTATCATCTATTTGTCATTATCGTAATCCATACCGTACCATAGTTGTGTCGT
TACCACAATTCTACAATTATAAAGACAAAGTCGATGATCAACATGATTTTAATCGTACGT
GCGATTACACGCAGACTCGTCGTTGACGAGTTTTTCCAAAACGAATTCAAAGAAAATCGA
ATGCTTTAAATTAATCGATGCTGTAAAAAAATAGTGTATGTATATATATATATATATATA
TAT
>TRINITY_GG_13_c0_g1_i1 len=616 path=[594:0-615] [-1, 594, -2]
TTTTTTTTTTTTTTTTTATCAATACGCTTGTCTCTCCTTTTGATATACATACATACGTAC
ATTGAATTTGACATTCCTATATCAATTGCATATCATACTCTCAGCAGTACGTTGTTAAAT
TGAAACCGTATTTACATATGCTCGTCGTTGTAACGTATCTAACGAGTTTACAATTTTCAA
GTAAAATTCCGCGTCGTTTGCAAGCAAAACAAAAATAACCGTAACTTGAACGAACAACAT
TGATAAAAGGAAGAAAACAGAACAGAGAGAGTAAACTGAAATTTAATGGAGCGGAGGATA
ATGCGAGAATAATGGTACAATGGTACGAGTGAATCGATATGCGTTGATCATGTAACGCAA
CGAGATTATCGACGTGTACGTACAAACTTGAAGTAAACATCGGAAAAAGGAAAAATGTGA
GATCGCCAATTTTCGGTTCCCCAATAATTGAACTATACGTCAAAGAATCTACGAATTACA
TTGCTGCGTAAACATTTGATTGCTCGAACGAAACACTGCAAAATTAAACTATTTACGAAT
CGTTAAAATGCACGATGTACATGTCAATCGTACAAAAAAATGTACAAACGTGTCGATGAA
AAAAATAAAGTTATTG
>TRINITY_GG_14_c0_g1_i1 len=277 path=[1:0-200 179:201-204 179:205-208 179:209-212 179:213-216 179:217-220 179:221-224 179:225-228 179:229-232 179:233-236 179:237-240 179:241-244 179:245-248 179:249-252 179:253-256 179:257-260 179:261-264 179:265-268 179:269-272 179:273-276] [-1, 1, 179, 179, 179, 179, 179, 179, 179, 179, 179, 179, 179, 179, 179, 179, 179, 179, 179, 179, 179, -2]
GCGCGCATAAAGCGGTTTGAGTTTGCAAAATCTTTAACGATAATTGCGGCAAATCATCCT
AAAGGCTTTATCTATGCATCTATCTATCTATTTACCAATCTATTTGTGTATTTATCTGTC
TGTCTGTCTGTCTGTCTGTCTATATATCTATCTATCTATCTGTCTATCTGTCTATCTGTC
TATCTATCTATCTATCTATCTATCTATCTATCTATCTATCTATCTATCTATCTATCTATC
TATCTATCTATCTATCTATCTATCTATCTATCTATCT
>TRINITY_GG_14_c1_g1_i1 len=560 path=[538:0-559] [-1, 538, -2]
GCAGTAGTAATAATCAATAATAAGAAGAAAAAGAGGCAGTAAGAAGAAACGATAATAATT
GTAGTAATTGCTGTTATAATTGAAGTTAACAGTAGAGAATAATGAAAGTAATAGCATGAG
TGAACGTAACAGTAATGGCAAAAGACTGAAAACAGAGTAACGACGACGATGGTGCAAGCA
TCATTCTACTTGCGTACAATTGCAACGACAATTGCAGTAGAAACGGTCACAGTAGCGATA
CAGTAGTACTTATTGGAGGTAGCACAGCAACGGTATAATGATTAGTTTTACTGTATTTGT
TGTTGCAGTTATAAGAATGGCGATTACGATAGTAATGTATTAACGGCAGTAGCAGCAGCG
TTAATAATAGAAATACTGCACGAATGATATTGGTACTGGTGACGTGGCAATAATTTGATT
CACAAATCCTCCTCGATCTTGTTTCGAATGCCCAGTTTTAGCCAATCGTTTGAACGTTTC
GACCATCGAATCGAATCGAAAACTATCATTAGACTACAAATCTGTCTTCTTCCACACAGC
GCGCATAAAGCGGTTTGGGC
>TRINITY_GG_15_c0_g1_i1 len=443 path=[455:0-344 909:345-361 828:362-442] [-1, 455, 909, 828, -2]
ATGGCAGAAAAGTCAACATTGTCGATACGATGTTCCAAATGTTGGAAAAGTACTCGAACA
ATTTGGAGGAATTGATACGCGAACGTACGGAACAATTAGACATGGAAAAGAAGAAAACGG
AACAATTATTGAATCGAATGTTGCCCAGCTCTGTTGCGGAGAAATTGAAGGTAGGCATGC
CTGTCGATCCCGAAGAATTTCAAGAGGTAACGATCTATTTCTCGGACATTGTCGGTTTCA
CCGCCATCTCCGCACGTTCGACCCCGTTCCAAGTGGTTGATCTTTTGAACGATTTATACA
CCTGTTTCGACGCTACGATCAACGCGTACACTGTGTACAAGGTGGTTGTCCGGTAAGGAT
ACCAGACCACGCTTCTCAAATAGCTACCATGGCTCTCGACTTGCTGCATCAAAGTGGAAA
GTTCAAACTGAAACATCTGCCCG
>TRINITY_GG_15_c0_g1_i2 len=477 path=[455:0-344 777:345-395 828:396-476] [-1, 455, 777, 828, -2]
ATGGCAGAAAAGTCAACATTGTCGATACGATGTTCCAAATGTTGGAAAAGTACTCGAACA
ATTTGGAGGAATTGATACGCGAACGTACGGAACAATTAGACATGGAAAAGAAGAAAACGG
AACAATTATTGAATCGAATGTTGCCCAGCTCTGTTGCGGAGAAATTGAAGGTAGGCATGC
CTGTCGATCCCGAAGAATTTCAAGAGGTAACGATCTATTTCTCGGACATTGTCGGTTTCA
CCGCCATCTCCGCACGTTCGACCCCGTTCCAAGTGGTTGATCTTTTGAACGATTTATACA
CCTGTTTCGACGCTACGATCAACGCGTACACTGTGTACAAGGTGGAAACGATAGGAGACG
CTTACATGGTTGTAGGTGGTTGTCCGGTAAGGATACCAGACCACGCTTCTCAAATAGCTA
CCATGGCTCTCGACTTGCTGCATCAAAGTGGAAAGTTCAAACTGAAACATCTGCCCG
>TRINITY_GG_16_c0_g1_i1 len=443 path=[559:0-314 2:315-315 1:316-316 2:317-317 1:318-318 2:319-319 1:320-320 2:321-321 851:322-345 24:346-346 25:347-442] [-1, 559, 2, 1, 2, 1, 2, 1, 2, 851, 24, 25, -2]
GGCAACATGTGCTTTCGACGCTTTAATTTACATCCTTTCAAGTACTTGCGCACGCAACAG
TTTTACATTTACACGGTGCAAATCCATTCGCAAAGAAAAGACAAATCGATTCTTAATCGA
ACGCGCGCTGGTCGTTCGTTTCGCGACAAATTCGATAAATAGGTGAACAGCAGGTGAAAG
TGCAAAAAATGTGTTACAGGGCGAATAACCTGGCGTGTTTGATGATCAAAATTTGTAACC
GACCGACTTGACCGAAAATGTAAAAGAGAAGCAAAAATACTACGGCAAATATACACACAC
ACACACACACACACACACACACGCATATATATATATACATATATACATACACATATATAT
ATATACTATTTTATTTCAAATTTCAAAAATACGCCCAATTTCTTGCTTTTTTTCGTTTCT
TTGATCGCTACATTTAAATAAAC
>TRINITY_GG_16_c1_g1_i1 len=438 path=[594:0-25 594:26-28 594:29-31 596:32-100 665:101-408 1973:409-437] [-1, 594, 594, 594, 596, 665, 1973, -2]
AAGAAGAAGAAGAAGAAGAAGAAGAAGAAGAAAGGGAAAAGAGGAAAAGTAGGAGAGGGT
GTTGGAGATGTAAGCCACTCGTTATTTGCAAGGAAGAAGATTGCAGGCTCTATTTCTGCC
TGTTCGCAATTAGGCGGGCAGCTGGTGGTGCCGAGGGAGGTAACTCGAAGCTGAGCGACC
GGCTAGGCGAGGGGAGGGCTAGGAGCGATAACGCAGCGATTGCCCTGGCGCGGCGAAGGG
GTGGCGAAGAAAGGGGTTCCTTCTCACGTGAAAGAGAAGGACGCGCGCAGCCGAACGAAC
ACCCGCCGAGAGGTGTATATTAGACGCGGAACGCCGCGACGCCCAGCCAGATCAGAAGGA
TCCCGTTCGTTGTGCTGTTGCTGTCATTTGCAAGGAAGACCGTATCAAGGTATGTCTTTC
GAGATACCGATTCAAAGA
>TRINITY_GG_16_c1_g1_i2 len=627 path=[594:0-25 594:26-28 594:29-31 596:32-100 665:101-408 973:409-431 996:432-614 1179:615-620 1179:621-626] [-1, 594, 594, 594, 596, 665, 973, 996, 1179, 1179, -2]
AAGAAGAAGAAGAAGAAGAAGAAGAAGAAGAAAGGGAAAAGAGGAAAAGTAGGAGAGGGT
GTTGGAGATGTAAGCCACTCGTTATTTGCAAGGAAGAAGATTGCAGGCTCTATTTCTGCC
TGTTCGCAATTAGGCGGGCAGCTGGTGGTGCCGAGGGAGGTAACTCGAAGCTGAGCGACC
GGCTAGGCGAGGGGAGGGCTAGGAGCGATAACGCAGCGATTGCCCTGGCGCGGCGAAGGG
GTGGCGAAGAAAGGGGTTCCTTCTCACGTGAAAGAGAAGGACGCGCGCAGCCGAACGAAC
ACCCGCCGAGAGGTGTATATTAGACGCGGAACGCCGCGACGCCCAGCCAGATCAGAAGGA
TCCCGTTCGTTGTGCTGTTGCTGTCATTTGCAAGGAAGACCGTATCAAGACTATGCATCG
GCAACAGAGGCTTCAATCTTCGTCGTCGCCATCGTCATCGTCATCTGTGTCATCGTCATC
TGTGTCATCGTTGACGTCGCCGTTCTCGATGTCTCGTTCGTCTATCGCAGCCACACCGCT
GTCATCAGCTACGTCGATATCGTCAATAACGATGTCGTCTTCAACGCCAAGACCGTCGCC
GTCGCCGTCGCCGTCGCCGTCGCCGTC
>TRINITY_GG_16_c1_g1_i3 len=457 path=[1449:0-261 996:262-444 1179:445-450 1179:451-456] [-1, 1449, 996, 1179, 1179, -2]
TGTGCGTGTGCGTGTGCGTGTGCGCGCGCGTCAATCGTTGCTATTTAAATAATCAGGACG
ATGAAGCTTTCTCAAGCTTTCTCTGAACGTATCTTGAACGTATCCTGAACGTGGGGCTGA
TCTCGATGTAATTTGGTGTTCTTCGAGGGAAATGAAGCTGCCGGCGTGTATAATCCACCA
TGGAGGACAACGACCGTCATCGTTCTACGAGAAGCCGTGTCAACTTGGCCATTCGCTACA
CTATGCATCGGCAACAGAGGCTTCAATCTTCGTCGTCGCCATCGTCATCGTCATCTGTGT
CATCGTCATCTGTGTCATCGTTGACGTCGCCGTTCTCGATGTCTCGTTCGTCTATCGCAG
CCACACCGCTGTCATCAGCTACGTCGATATCGTCAATAACGATGTCGTCTTCAACGCCAA
GACCGTCGCCGTCGCCGTCGCCGTCGCCGTCGCCGTC
>TRINITY_GG_16_c1_g1_i4 len=350 path=[1317:0-154 996:155-337 1179:338-343 1179:344-349] [-1, 1317, 996, 1179, 1179, -2]
GAAAAACAAAGGAGAACGGAACTCGTAGAGAGAAAGTTGGAAAGATCGTTGTAAGGAAGT
TGAAGTATCGAAGAGCACGATAAACGGGAATCCGGTGAAAGAAGGAGGGAGAAAAGACAT
TACATTTCAAATACTATGCATCGGCAACAGAGGCTTCAATCTTCGTCGTCGCCATCGTCA
TCGTCATCTGTGTCATCGTCATCTGTGTCATCGTTGACGTCGCCGTTCTCGATGTCTCGT
TCGTCTATCGCAGCCACACCGCTGTCATCAGCTACGTCGATATCGTCAATAACGATGTCG
TCTTCAACGCCAAGACCGTCGCCGTCGCCGTCGCCGTCGCCGTCGCCGTC
>TRINITY_GG_16_c2_g1_i1 len=710 path=[2156:0-445 3539:446-469 2603:470-498 2632:499-637 2771:638-657 2791:658-709] [-1, 2156, 3539, 2603, 2632, 2771, 2791, -2]
GTGCGTGTCTCATTCTCTTTCTCTCCTCCACTTGCCTCTCTTCCTCCCTGTTCTCCTCTC
TGTATAACCACGCGTGTACGCGTGTACGCGTGTACGCGTGGCGATTAACAATTAATAATT
TTAATAATTACGGTTAATATACGGTTTCTGCATACTGTTTCCATGTATTCGATGCATTCT
GGAAAAGGAAGGAAGAGGTATGACTACGTAGCGTGCCTGGAATTCCCAATTCAGGAGTGT
AGTACGATGTTTCGGATGTCGCGAAGAAAGTAGCGTGAATGGACGTTGTTGCGAAGTCTT
GGTTCGAAGTTGGTTCAATAATTCTGTGTGTGAAAATCACAATGAATGACCATTTTGTGG
AAATCAGCGATAGCTTCTCTATCAGTGCCTGTTTCTCAACGTCCCGTTTCTCGTAGTTGC
TGGTTCGTCTCGCCGGAATCCGCTCGTCGTTCATCGTCGTAGAGATGCGTCGTGTAAATA
AAAGTCTTCGTAATGAAAGCGCCTCTGTGTTCTTTTCTGTCTTCTTACTTCTTGCGGCCT
AGGTACTCGACCATCTCGAAAAGCTTTTCCTTCTCATCTTCAAGCAGCAATGCTTGAATG
CAGCTTGTAAAGTATTGCGTACCAAAGCAGTCTTGCCTAAACCCCGGGTTCCGCTCCGTG
TAGTTGCTTGATCCATGTTTGGATCTTCTCTACCTCGTCTTGCAACAACA
>TRINITY_GG_16_c2_g2_i1 len=355 path=[2843:0-302 2791:303-354] [-1, 2843, 2791, -2]
GGCGGGGGGCGGGGGGGGGGAAGGAAAAACAATGCAAAGCAAAGCGTGTAAAAAACGTGG
AAAAACGTGGTTAATATCGGAAGTTGAACAGGGCATGGGCAGTGGATGGAAGATCGCTGA
AAGAGAAGGATCAAGGAAAGATAAAAGGAAGGCTAAGAGGATGGACGATGGAAGGGAAGG
GAAAGGGAGAGGCGAATAGAATTGCAATCACTACGCGTAAAGGTATATAAAAAAATGAAA
ATACACGGATAAGAAATCATAAACGTAAAAAACGAAGCTACCTAAACCCCGGGTTCCGCT
CCGTGTAGTTGCTTGATCCATGTTTGGATCTTCTCTACCTCGTCTTGCAACAACA
>TRINITY_GG_16_c2_g1_i2 len=759 path=[735:0-117 830:118-118 830:119-119 830:120-120 831:121-378 1089:379-758] [-1, 735, 830, 830, 830, 831, 1089, -2]
ATAAAAAGTCGAACGGGAAAAAAGGAAAAAAAATGAGACGATCGCAGATCGATTAGCGAG
ATAAAATTATGCTCGCGGGAAAACGCGAGTGGTCCTTTTTTTTTTTTTTTTTTTTTTTTT
TATCAAAGGAGAAGAGAATATTTGCGAGCTTGATTATCTGGAATGCCGAGCAAAGGCATT
CGAGATGATAAAAACGCGAGCAAGTAATCTAAAGTGAGTAAACACTCGCGCAAAAATTCA
TCCGTCGATGGTTATCCAAATCCATTTAGCAGACAAGTTAGGTTACCGCACAGACACGAT
GGATAAGTTGAAGTTGAAAGATGCGAGACAGATGCAAGTTTCTGCGTAAATGATTACCTG
CACAGTTGATGCAATTGAGGTTCCCGAAACAGGTTGTAACAATCCTCGCAGATACGATCC
AGCCGGGCAAAGATACTTTTATCGTATATACCCTTACACTGAATATCGATAAAAGACCTT
TTACCCAAAGGGTGTCCGTTCAAGATGCCAGCGTCCGTCAGGCCGATGCACGACGAAACG
AGCAACAGGGTGACAGACCAAGCTAACACAGAGACGAGTTTTGGGCAGGGTATCGATACG
ACAGTCGACAGGATCGACGACTCGCTCGGCAGCGAAGGTAGCCTCGAACAGGAGGTTTGT
TGCACGCTCCACGGATACGACGACAAGTTTGGCGTCGTCGACCACGTCGTTGACAGCGGT
ACAAAGATGGACGTTGACGGCGACGGCGACGGCGACGGC
>TRINITY_GG_16_c2_g1_i3 len=1038 path=[2156:0-445 3539:446-469 2603:470-498 2632:499-637 3423:638-657 1089:658-1037] [-1, 2156, 3539, 2603, 2632, 3423, 1089, -2]
GTGCGTGTCTCATTCTCTTTCTCTCCTCCACTTGCCTCTCTTCCTCCCTGTTCTCCTCTC
TGTATAACCACGCGTGTACGCGTGTACGCGTGTACGCGTGGCGATTAACAATTAATAATT
TTAATAATTACGGTTAATATACGGTTTCTGCATACTGTTTCCATGTATTCGATGCATTCT
GGAAAAGGAAGGAAGAGGTATGACTACGTAGCGTGCCTGGAATTCCCAATTCAGGAGTGT
AGTACGATGTTTCGGATGTCGCGAAGAAAGTAGCGTGAATGGACGTTGTTGCGAAGTCTT
GGTTCGAAGTTGGTTCAATAATTCTGTGTGTGAAAATCACAATGAATGACCATTTTGTGG
AAATCAGCGATAGCTTCTCTATCAGTGCCTGTTTCTCAACGTCCCGTTTCTCGTAGTTGC
TGGTTCGTCTCGCCGGAATCCGCTCGTCGTTCATCGTCGTAGAGATGCGTCGTGTAAATA
AAAGTCTTCGTAATGAAAGCGCCTCTGTGTTCTTTTCTGTCTTCTTACTTCTTGCGGCCT
AGGTACTCGACCATCTCGAAAAGCTTTTCCTTCTCATCTTCAAGCAGCAATGCTTGAATG
CAGCTTGTAAAGTATTGCGTACCAAAGCAGTCTTGCCTGCACAGTTGATGCAATTGAGGT
TCCCGAAACAGGTTGTAACAATCCTCGCAGATACGATCCAGCCGGGCAAAGATACTTTTA
TCGTATATACCCTTACACTGAATATCGATAAAAGACCTTTTACCCAAAGGGTGTCCGTTC
AAGATGCCAGCGTCCGTCAGGCCGATGCACGACGAAACGAGCAACAGGGTGACAGACCAA
GCTAACACAGAGACGAGTTTTGGGCAGGGTATCGATACGACAGTCGACAGGATCGACGAC
TCGCTCGGCAGCGAAGGTAGCCTCGAACAGGAGGTTTGTTGCACGCTCCACGGATACGAC
GACAAGTTTGGCGTCGTCGACCACGTCGTTGACAGCGGTACAAAGATGGACGTTGACGGC
GACGGCGACGGCGACGGC
>TRINITY_GG_16_c4_g1_i1 len=477 path=[1:0-424 403:425-428 403:429-432 403:433-436 403:437-440 403:441-444 403:445-448 403:449-452 403:453-456 403:457-460 403:461-464 403:465-468 403:469-472 403:473-476] [-1, 1, 403, 403, 403, 403, 403, 403, 403, 403, 403, 403, 403, 403, 403, -2]
GTGGACATTAGATATATGTATATATATACACACATACACATATACGTCGTTGCTAAACGC
GGAGAACGTTAACAGCAGAAGGAAAGGGCATGTTCTGACGTCATACACTTTCGTGGAAAC
AACTCGACACGTCAAATCGTCAGAAATCAGAATAAAAGAAACAGAGAAATACTCGCGTGT
ACGTGTAATTCTTCTTCGATTCTTGCTTGAAGAGACACACACTACAGAAATAGAAGAGCC
AATAATATCAATCGTTTGCGTTGATTACATAAAGACAGTCCTTATCAATCTGTGCTGACA
ACGCGAATGACATTGATAAACGACTATGACAAAGTCTTTATATTTATGTACGTGCCGATT
AAACGATGATCCTGATTTCGTACATGCCTTCTTTCTTTCTTTCTTCCTTCCTTCCTTCCT
TCCTTCCTTCCTTCCTTCCTTCCTTCCTTCCTTCCTTCCTTCCTTCCTTCCTTCCTT
>TRINITY_GG_16_c5_g1_i1 len=257 path=[1:0-256] [-1, 1, -2]
TCGGGGGACGAGAAAATAATACTAAAACGTAAAAAGATCCAAAAGACTGATTCTCTTTTG
GCTCGAATCGAAATGAAACTCGTTCTGTCGCGTTCGGTTGTCACGGTAGTCGAGTATCCC
GTTTCAGCACATACGAGCAATAAACGATAATCAACGAATAAACGATCGTTTAAGATAAGA
CGAATAATTGACAAATATTCGAATAACGATAGTCAATAAAAGATAGTCAACTGTCTACCC
AATGCGATATGTACACG
>TRINITY_GG_16_c6_g1_i1 len=580 path=[534:0-549 1061:550-555 1061:556-561 1061:562-567 1061:568-573 1061:574-579] [-1, 534, 1061, 1061, 1061, 1061, 1061, -2]
GCCCTTTTAAATGCCACTTTTTCTTTTCGATCGTTAAGAAACCTATCGACCTTCTATCTC
AGTGTGTCGCGGAAGAGCCACGTCGTCCAACCACGCTTCTTCCTACGTTTCTGTCTCTAG
CCTGCAGCCTCAGGGGAGCATTCGAAAACAACGAGCATTCTTCGCTCGCGAATATATTTC
GAAGAATACCTCCGTCGCGCGCAGACGATAGCGTTAAAGACGATCGTTTAATTTGCCCGA
GTAGATGATCGTTTAATTTAAATTCACCACGCTGTTCTCACTGTTTCGGTAGATTGGATT
TTCTCGTTGTTCCGTCTGTCGTAGAAAATAGCATAGAAAGACTTCCTACTTGGAGATGTA
GGAGTTCCTCAAACGTCGCGGAAGGAAACACGCGAGACAAGTACCACCGCGGAACTGTGT
GGTATCGCGATCTCGAGAAAGGCGCGCGCGCGCGGCAGAATGTCCGCCCGCCTCCTCGGC
CACCCACCCCCTTCACGGCCCCAACACACACCGGCAGTCCACCAACACCGTCTCCGTCTC
CGTCTCCGTCTCCGTCTCCGTCTCCGTCTCCGTCTCCGTC
>TRINITY_GG_16_c7_g1_i1 len=241 path=[219:0-240] [-1, 219, -2]
GTCGGCAAAAGTTGAAAAAAGTGAAGAGTGAAAAGCAACGGCAACATCGAAAAACGATGG
GAAAAAAAAGGGATTTGATAAAAGTGAAAAAGACGACGTTTCGTTTCACGTAGAGATACG
TACGTGGCGCGTGTAGACGCGAAACGATAGCACGTAGATGAATTGAAAAACTAATACACG
TACGAATTTGTCGTGTAAAGAGAAAAGTACGAGAGAAACGAATCGAAGAACTATTCTTAC
T
>TRINITY_GG_16_c8_g1_i1 len=661 path=[639:0-660] [-1, 639, -2]
CGTGGCCTTTGCGATCTTATTCTTCCGGTATGCTTGGAATCATTCTTCGACGTAAGCGTC
AAGCGACTGAATATCGAGAAAGCGCGAAGAAGGAGCGCGCGAAGCTGCGAGCAAAGAAAG
AATCGTACACGATTTATTTATACGATCTGTGGTGCTGGCCAGGCTGCCCGTTACGTTTCA
GAAGTGTAAAGCATACACGCGTACATACGTGTGTACGTGTGTTATCTCGCGTATATAGGA
CAAAGCCTGCTCTGTGCGGTGATTTCTACTGTCATTTCTGGTCATTTCGCCAACGTTGCT
CTCTAGCCCCAAAAAAACATTTAACCGCATCCAGTTACGCGTCGTCGTCGTTCTTCGCCG
GCGATGGTGGCAACGTCGATGACGATCGATTATCGTTTTATGATAATTCGGCCGTGTTCT
CGATCCCGAGTTCTCCGTTCTCAAGCCGGGAAGAGAGTGAGAACACAGCTAGTAGTGAGA
ACCAGCCGTGTGAGAAATGAGAATGAAGATGCTGGTGGCGATTGCCACGAGCAAACGCAA
ATACTACGCGCAGAGAGAAATCGAATCGGGGCTGTGAAGGCAACGGTACCGCGAGGCAAC
GCCAGTCGCGTACCAGCCTCGTACAAGCAATAGCAGAAAGACAAGGACGGGGCAAAAGCA
G
>TRINITY_GG_16_c9_g1_i1 len=250 path=[221:0-159 358:160-160 359:161-161 358:162-162 359:163-163 358:164-164 359:165-165 358:166-166 359:167-167 358:168-168 360:169-249] [-1, 221, 358, 359, 358, 359, 358, 359, 358, 359, 358, 360, -2]
GGGGGAGGAAAGGGTTTTCACGTGCACGTACGCGCGTACGTGAAATATCCATGGAAAACA
CATGGCAACGGCATAGGATGCGGTGAAGCGAAACGAGAGAAGCGAAAGAGAGAGAGAGAG
AGGGAGGGAGGGAAGGGGAGAGAGAGAGAGAGAGAGAGAGAGAGAGAGAAAGGCAAGGCT
TGTCGTAATGCGAACCATAGGACGCCAAGCTGTCTGCCGGAACGCCGCGCGTTGCCCCAC
TACAGTGTTG
>TRINITY_GG_16_c10_g1_i1 len=332 path=[1:0-295 274:296-304 274:305-313 274:314-322 274:323-331] [-1, 1, 274, 274, 274, 274, -2]
GGCCGATCAACGAAGAAAGAAAAGACGTCCGTTTCAAAATTCAATTTCAAATCACGCGTT
ACTCTACTACTATTCTTTCTTCAAGCGGAGATTATTAGAAAATTGCACGATAAACAAAGG
AACGGACCAAAGTACCAAGTGGGAAAGGACTATTTTCTATTCCAGAGAAAAGAAACGAAA
AGAAACGTGCTGAGAGGGAACAAGAGCGTAAAAGAAGGGAGGAAATGTTAGAAATGTTGT
GGAAAATAAGTCTGAGAATAACGAAGCAATGATCGATAATGCCGATAATGCCGATAATGC
CGATAATGCCGATAATGCCGATAATGCCGATA
>TRINITY_GG_16_c11_g1_i1 len=227 path=[205:0-226] [-1, 205, -2]
GGTCGTTGAAACGTCGTCAAAGATTCGTTGAAACTATGACTAGCTTCGAAGAAAGAGGAC
AAAATGACGCAATTGGAACTTACGATTGGAATTAGTTTTGTTGTCGGTTGATGCAACCGT
GACGCAAGTTTACGCGACCATGACGAGAGTGAGTTTCTAAAGTAGCTCGCTTCTTTACCA
CTGGTAACCACCACTCGCAATCCGTTTGGAAAAATCGGGAAAACGGC
>TRINITY_GG_16_c12_g1_i1 len=551 path=[1:0-550] [-1, 1, -2]
GCGCACTCACCTCCACGTGCGATTCGTTTGTTTAAATCAGTACAACTTGTTCGCAACGTG
CAGAAATGAAAGAGACCGAGAGAAAGCGTTTCGTACGAATTTGCAGCAACGTATGGATCT
TCGATCGAATCTCCTTTCCATTTTAAATTTCGATTTTTCTTCTTCTTCTGCTTCTTCTTC
TTCTTCTTCTTCTTTTTGCGTTTCTCTCTCGTAGACTTGTTTATAGTACCCGCGTGTATA
TGTTCCTTCGTGATGAACAGGTACGACAAATACCCCTACACATGCACGTGTAGGTGCGCG
TATAATTTATTTCACACGGTTGCAAATTCGTCTTACGTACGTTTTCTCAGTTCGCGCGCG
AGTGAGACGAGTGCGTATCGAGTCACGTGTCCTCTGTCTAAACTCCGTTCCCTTCGAACT
TCATTCCCCTCGAGCGTGTACAAGTAAAAGGAAAAGGAAGCAACGAGGAAAACAACATTT
TATTTACGGAGGAGTCGCAGGTTGACCTGAACCATCTGAATATAACACGTGTGTGTGTGT
GTGTGTGTGTG
>TRINITY_GG_16_c13_g1_i1 len=408 path=[386:0-407] [-1, 386, -2]
GGCTGGTAGAGGTTGTAGGCGATGTTGACGATGGTATATATTAGCGATTCCAACAAGCGA
TCGATGACGACGACCACGGGGACGATCAGGACGATGACGATGTTGGTCAACGACGTTAAC
GGCAACGACAAGAAACATAGATGAGATAAGAAGGATCAATGATCAAAGATTCGAGTATTC
CACGAACGATGCTTTTTCTAGTTCGTCCAGACATTCGATTACTCAAGTTCGATACTCGAT
GTTCAATATTCACTCGTCTTATCAGGTGTCTTACTTGCAATCGGTAAGTACTCGTAAGAA
GTTGCAAGAGTTTGGCGCGCGTGCGCGTGTGTGCGTGTGCGTGCGTGTGTGCGTGTGCGT
GTGTCAGGAGCAGGAAAGAAACGAACAAACGATGAAAGAAAGTCGGGC
>TRINITY_GG_16_c14_g1_i1 len=431 path=[409:0-430] [-1, 409, -2]
ATGTGTGTGTGTGTGTGTGTGTGTTTGTTGGTTACAGTGATCCTATATTTTCCGCAGCTC
GGCTTTCCTGCGCCGCGACACCCACGGTTTTAGCAAGCGACTCAATGACACGTGTACTCG
AAAGGCAATTTCTTCGTCGTTCCACGTGTATTCCAAAATTATCGTTGATCAACTGTCTTT
TATTCTCTCGCCGACGCCTACAGCATCATCTTTTGCCATCGTCAATTTTCAAAATATAGC
TGGCAACGTTGCGTCACGTGTCCAGGTTCAATCTTGGAAAAATTAATTGAAACGATGAGA
GATGATTTGAAAGAGAGGAGAAGAAAACAGAGAAGGGAAATATCGAACGAAAGAAGGAGA
AAGAAAAAAGAAGGAAGGAAAGAGAGAAAGAAGGGACGAAGAAGCGAAAGGAGGAAAAGA
AAGAAGAAAAG
>TRINITY_GG_16_c15_g1_i1 len=347 path=[325:0-346] [-1, 325, -2]
GCGATATGTACACGCACATACGTGTATACGTATATATCGAGGAAGGAACGACGTTCTTTC
CTCTTCTCTCGCTTCTTTCTCTAATTCTCTAATTGTTTTAATTTATATCAATTGCATCAT
GGCACGGTTGTTCGAGAGGTTCGAGAGGGATATCGTAAACGTCATCAACGAAACATGTTG
ACGCACGCTTTCGAACGAACCACGAACGTTTCAACTGAATGAAGTCTGAATCGTTTGCCG
AGTTTTTTTCTCGTTGTTACACCCGATTCATAAATCGATCTATGAAGTATATATTTATAT
TTCTTCATATTTATATTTCTACATTCTATATTTCTATATTTCTATAT
>TRINITY_GG_16_c16_g1_i1 len=229 path=[207:0-228] [-1, 207, -2]
GGCGGATAATTGGACGTCTCCAATTGGACGAATGTCGTTCAATTCTCCAATGCAGCGTGC
AATTGCTTGCTTGGAAATCAAACGTAAGTTGAAACTTTTTCCCGTGGAAAAGGAAACAAC
GATTATTGCGCGAACTCGTTCGTTTCGAAGAGGATTACGTTAACGAGATAGAAGGAATAG
CTTCGAATAGAGTCGAATAGAGTCGAATTCAGCGAAGAATGCCTGGGTG
>TRINITY_GG_16_c17_g1_i1 len=241 path=[219:0-240] [-1, 219, -2]
GCGGTGGACAAAGGCAAACAAATGCAAAGATGAAATACAACGAGTACAGCTAAACGAGTA
GGTTTCATGTTAAAAACGGGAAACACTGTTGTTGGAAAGAGAGGGGAGAAAGTACGAAAC
GGAGTAACGTAGGAAATGGAAACGGAACGACACGCGGCACCAATTTGTCAGGTTCGCAGA
GCAAAGAGCAAAGCATCTGGTGAATCGCCGGGACAGAGAGAGAGTAGCCAATCACGGTGA
A
>TRINITY_GG_16_c18_g1_i1 len=306 path=[284:0-305] [-1, 284, -2]
GCAGAAGCAGAAAGCAGGAGGCGAGGACAAGGAACAAGAAGAAGAAGAAGAAGAAGAAGG
AGAAGGGGAAGAAGAGGAAGAAGAAGAAAAGAGTCAGATCGTACGAGAAATTCATTCGCC
GTAACGAAACGAAATTTTGTGCGTGTAAAAAAAACGTGTGCGCAAACGTGTACGCGAAAA
CGTGTGCCAGGCGACAAACTGAATGAGAAATAGTTTTGTGAAAGAAACAACGAGGAAAAA
AGAAAGAAAATACACAAACCGGAGTGCGAAATACAGAAGAACAACAAAGGAGAACGGAAC
TCGTAG
>TRINITY_GG_16_c19_g1_i1 len=223 path=[201:0-222] [-1, 201, -2]
GAATCGCACGTGGAGGTGAGTGCGTAAGTAACTAGAAAAAGTATCTGCTTAGACGAATAA
ATAGGAAAGAAAAGAAAGAAAAGAAAGAAAATGCGAAAAAGGTAAGCGAAAGAGCATCGC
GAGTGAGAGAGCATGTACTTGTCTATCGGTCTCGATCAAGTTCGAGAACTTTCCGGTAGA
GTCGAAGTAGCGTAGTTGGAGGTGATACTTTGAAAGTGCCGCG
>TRINITY_GG_17_c0_g1_i1 len=1779 path=[1800:0-51 1772:52-964 3567:965-988 2765:989-1763 3540:1764-1766 3540:1767-1769 3540:1770-1772 3540:1773-1775 3540:1776-1778] [-1, 1800, 1772, 3567, 2765, 3540, 3540, 3540, 3540, 3540, -2]
ATTAGGTTGTAAGAGAGATAAACATAAAACAACGACAATGTCCAAGGAGTATAATCGTAG
CGTGAAACACACGAGACGTTTGTTGATCAAAGCAGAACGTATACTCGGTTACGTGCAAAT
CTGTCGAAAATACGAGACGCAAGATGAAAAGATACTTCCAACGATCGATGATGATCCTGC
TAGATCGTCGATAACCGATGACAACGGTGAAGTCCTTCCACTTCAAACGGTTCGCTCCTA
TTCGCTGCATACGCATTACGTATAATATTATACGCTATTGTTCTAGCTATAAAAACCATT
CTCACGGTAATTTTTTTTTTCTTTTTTTAGGCTGCAAAAGACTTTCAACGTACCGTTAAC
TTTTGGCGTCGATTAGGTTTAGCGCAAATAATCACGGCCGAACTACGTACCGAGAGAAAT
CGGTTGACGACACGAGCGAATAACTTACGAAAATTGATGAAACGCTGCCTTGTCGACGAG
CCAGCGTTCGATATGCTTCGACGCGTATACTTCGACGGAACAAAATGAATGGTATACACA
CGACACAAGTACATGTTGTACTAAAAATTGATTTATTATCATCGAGTACAACTGCGATGT
GCGCCATTGAAAATGACGCGACTATGTTATTTGTTTTCAATGGTACTTTACTTTACGCGT
ACGTGAGATCAGGAACCTTGAATCGAAGAAGGAATCAAAAATGCAACGATCGGAGGAGAT
TTCGCAATCTCTCGCGCATTCTTACACAAGAATGTGTAAGACGTATCTCTCGTGCGCTGA
CAAACACGAAGTGCAAGACTTTATTTTGACAAATAAAATTGTTTCGTCGTGGCTGATAAT
TCGTTAGTCGATCGTAAATCCAACTATCTTCGCATGCGATTACAATATCATCGCTGTCGC
TCGCATTGATCATCCGTCGTTCGGTCGCCACGATCGGTATTCATTGTGAATACGATTCGT
TCGTCACTTTCGGCGATTTTTTTATTCGTACCGACGAAGCGCCGCAACAGTCTTGCGACG
TTTGCTGCCTGTGTTTCTTCTTCTTTTTTTTTTTTCATTCTCCTTGCAAAACAATTTAAA
CTTTGTAAAAACGCAATTATAAAAATACCAACTCGCGCTCGTTAACGCGACATTAACGCG
ATTTGTGTTTATGCGCTATACGCGACAACATTTTATTGCCAGCGAGGAACGTAACGACGC
CAAGACCGAAAAGATACCTAAGAGTGACGAACATGTTTAGCTTTAACCAAAATATCCCGA
AAAGCGTAAAAATACTTCCAAGTCCAAGATGAAACGTCACGGCGCTGATCGAAAATGGAA
AATTCGATATATTCACGCCAAGCTTGGCCCATAAAGCGAACAACAAGAGAATCGGTGCTA
AACACAGACCGGTGAATAAGTTTGAAACAAAAGCGGGAGGCCTCTTCTCCGGTTGGCGAA
ACATGTGCTTTATTTCTGGCTTGGTCGTGTAAATGTTTGATTTGTATTTGTAAAGCGCGT
TTTTATCTGCTCGCCCTCCGATCGAAGATGGTTCGGGAAACTTTAGATTAATCGTTGCCA
CTGTCCATTGGAAAGGATTGCTCAGTACCGCATCGCCGACGATCAATTCCACGTTATAAT
CGCCACTTTGATAGTCGAAATTCGCAGCTGCAGTTCCTATCGGCATGTCGAATTTGTAAA
GATGCGACGACGTATCCGTTTCGGCGACGAAAAGAATTTCGTGTCCTCTTTTCGTGTCGT
TGTCGTCGTCGTCGTCGTCGTCGTCGTCGTCGTCGTCGT
>TRINITY_GG_17_c1_g1_i1 len=1437 path=[1415:0-596 1989:597-669 2062:670-819 3175:820-843 2236:844-872 3176:873-896 2289:897-1263 2656:1264-1285 2678:1286-1436] [-1, 1415, 1989, 2062, 3175, 2236, 3176, 2289, 2656, 2678, -2]
GCCATTTTGTTCGGAGCAGCAACGTGGCAGCCGGCGTTCTCGGTCGTCTTCTCGCGATGA
ACGTTCTTGTATCGTTGTTGGTCGCGACCATCGGTGTGACAAGTTGCTTCTCGGCCACCG
AGATATTACAATCGACGAACTCGTATTTGACAAAGGCTGATAGGATTCATTTAAAAAAGA
TACTCGAACCAGGTTTAAACCTAACCTCAAACGACGTTACGCTCGTGTATCATGCAGTTC
ATGGATATGCGTTTCTCGAGGAAGCTTTGCCAAACAAACAGGATATTTGTGACTTTTTGG
TAAGAGTTGCACAAGACGGTAACAATGTCACGACGGAGAAGGCATTTTACGTTGCATCTA
CTTGGCGAACTGTGGGAAATTGTCAAAGTAAATCTCCGTCCAACGTTGTAAAGGTGCTCT
TGACTGCGATAGAGAGAGAGACCTCGAGCATGACAGAATTGTACTACGCAGTAAGCGGAC
TGACTGCTTTGTCAGAAAAATTGTCCCGTGATAACGTCGACAATATAATCAAGAGCGTGC
AAAACACATTACGGAAAGACGACAGTTTGTGGAACTTGGGCTACACGTTTCACATTGCTT
CAGACCTTGGTGGTACGCTTGGTTTCGATCGTATCGAGGATGCAATTGTTCAAGCAGATG
AGATAGACGGACAGTATTTGCAATTTGAAGGTGGTCTCTCCGTAACTAGTTTCTTAGTGA
ATGGCATCTTCAAGCTGTCCAACGCGTTGAAAAAGAAGCCGCCATTAACATCCCGACAAA
TAGTAAAGCTGGCCAATTATCTTCTGTCTCGACGTTCCGTACAGACACCAAGAGGCGTTT
CAAGCTTACTTTCCGCGTTAACGACTTTGGCGAATAACGATTTTGAAAAACCAACCTGCG
TGACGTTAGCCAACGAAGAGATCAGTATTTCTACTCGACAGCCCTTGGTGACGATAAGAG
TTTGCGACGTACTAGGCAACCCGTTAAGCAACTCGATCAAAGTGATCGCAAATTCTGCGA
CTAGAGTCGGTGACGATGTCGTCATATTCAACAAACAAAGTTTGCAGGCTTCGCCTACGG
ATAAAACCTTGTTCGTAATGAATTTCATGGAAATGAAACCGGAACGTGGATTTTATAAGA
TATCGGTCACAGCTGGAGCGGTAACGAACACCGTTACGGTAAAGGTTCTTTGCGAAGTCG
CGGTCGATCATATGGAAATTGGTACTGCCGATGCCGACCAGACTACTCAACCAAAGCTTA
CACGAGTTCTCTTCCCTGAGAAATTATCGCAAAAGATCGAGGCTGATTCCCAACAGAAGT
TAGTCATGCGATTCTTACTGAAGGACGGTGCTAATAAAAAACCCATGCGTACGCATCAAG
CATTCGTACGACTTTCTTCCGCGTCCGCTTCGAACGACGACGACGACGACGACGACG
>TRINITY_GG_17_c1_g1_i2 len=1454 path=[1415:0-596 1989:597-669 2062:670-819 3175:820-843 2236:844-872 3176:873-896 2289:897-1263 2916:1264-1302 2678:1303-1453] [-1, 1415, 1989, 2062, 3175, 2236, 3176, 2289, 2916, 2678, -2]
GCCATTTTGTTCGGAGCAGCAACGTGGCAGCCGGCGTTCTCGGTCGTCTTCTCGCGATGA
ACGTTCTTGTATCGTTGTTGGTCGCGACCATCGGTGTGACAAGTTGCTTCTCGGCCACCG
AGATATTACAATCGACGAACTCGTATTTGACAAAGGCTGATAGGATTCATTTAAAAAAGA
TACTCGAACCAGGTTTAAACCTAACCTCAAACGACGTTACGCTCGTGTATCATGCAGTTC
ATGGATATGCGTTTCTCGAGGAAGCTTTGCCAAACAAACAGGATATTTGTGACTTTTTGG
TAAGAGTTGCACAAGACGGTAACAATGTCACGACGGAGAAGGCATTTTACGTTGCATCTA
CTTGGCGAACTGTGGGAAATTGTCAAAGTAAATCTCCGTCCAACGTTGTAAAGGTGCTCT
TGACTGCGATAGAGAGAGAGACCTCGAGCATGACAGAATTGTACTACGCAGTAAGCGGAC
TGACTGCTTTGTCAGAAAAATTGTCCCGTGATAACGTCGACAATATAATCAAGAGCGTGC
AAAACACATTACGGAAAGACGACAGTTTGTGGAACTTGGGCTACACGTTTCACATTGCTT
CAGACCTTGGTGGTACGCTTGGTTTCGATCGTATCGAGGATGCAATTGTTCAAGCAGATG
AGATAGACGGACAGTATTTGCAATTTGAAGGTGGTCTCTCCGTAACTAGTTTCTTAGTGA
ATGGCATCTTCAAGCTGTCCAACGCGTTGAAAAAGAAGCCGCCATTAACATCCCGACAAA
TAGTAAAGCTGGCCAATTATCTTCTGTCTCGACGTTCCGTACAGACACCAAGAGGCGTTT
CAAGCTTACTTTCCGCGTTAACGACTTTGGCGAATAACGATTTTGAAAAACCAACCTGCG
TGACGTTAGCCAACGAAGAGATCAGTATTTCTACTCGACAGCCCTTGGTGACGATAAGAG
TTTGCGACGTACTAGGCAACCCGTTAAGCAACTCGATCAAAGTGATCGCAAATTCTGCGA
CTAGAGTCGGTGACGATGTCGTCATATTCAACAAACAAAGTTTGCAGGCTTCGCCTACGG
ATAAAACCTTGTTCGTAATGAATTTCATGGAAATGAAACCGGAACGTGGATTTTATAAGA
TATCGGTCACAGCTGGAGCGGTAACGAACACCGTTACGGTAAAGGTTCTTTGCGAAGTCG
CGGTCGATCATATGGAAATTGGTACTGCCGATGCCGACCAGACTACTCAACCAAAGCTTA
CACGGTAATTGAATGGAAATGAGTTCTCTTCCCTGAGAAATTATCGCAAAAGATCGAGGC
TGATTCCCAACAGAAGTTAGTCATGCGATTCTTACTGAAGGACGGTGCTAATAAAAAACC
CATGCGTACGCATCAAGCATTCGTACGACTTTCTTCCGCGTCCGCTTCGAACGACGACGA
CGACGACGACGACG
>TRINITY_GG_17_c1_g1_i3 len=913 path=[3051:0-72 1989:73-145 2062:146-295 3175:296-319 2236:320-348 3176:349-372 2289:373-739 2656:740-761 2678:762-912] [-1, 3051, 1989, 2062, 3175, 2236, 3176, 2289, 2656, 2678, -2]
GTCAAAAAAGTTCAAATTTCTTTTCTAATCGGTTACTGTCTTACGAACAGCTTGGGCTAC
ACGTTTCACATTGCTTCAGACCTTGGTGGTACGCTTGGTTTCGATCGTATCGAGGATGCA
ATTGTTCAAGCAGATGAGATAGACGGACAGTATTTGCAATTTGAAGGTGGTCTCTCCGTA
ACTAGTTTCTTAGTGAATGGCATCTTCAAGCTGTCCAACGCGTTGAAAAAGAAGCCGCCA
TTAACATCCCGACAAATAGTAAAGCTGGCCAATTATCTTCTGTCTCGACGTTCCGTACAG
ACACCAAGAGGCGTTTCAAGCTTACTTTCCGCGTTAACGACTTTGGCGAATAACGATTTT
GAAAAACCAACCTGCGTGACGTTAGCCAACGAAGAGATCAGTATTTCTACTCGACAGCCC
TTGGTGACGATAAGAGTTTGCGACGTACTAGGCAACCCGTTAAGCAACTCGATCAAAGTG
ATCGCAAATTCTGCGACTAGAGTCGGTGACGATGTCGTCATATTCAACAAACAAAGTTTG
CAGGCTTCGCCTACGGATAAAACCTTGTTCGTAATGAATTTCATGGAAATGAAACCGGAA
CGTGGATTTTATAAGATATCGGTCACAGCTGGAGCGGTAACGAACACCGTTACGGTAAAG
GTTCTTTGCGAAGTCGCGGTCGATCATATGGAAATTGGTACTGCCGATGCCGACCAGACT
ACTCAACCAAAGCTTACACGAGTTCTCTTCCCTGAGAAATTATCGCAAAAGATCGAGGCT
GATTCCCAACAGAAGTTAGTCATGCGATTCTTACTGAAGGACGGTGCTAATAAAAAACCC
ATGCGTACGCATCAAGCATTCGTACGACTTTCTTCCGCGTCCGCTTCGAACGACGACGAC
GACGACGACGACG
>TRINITY_GG_17_c2_g1_i1 len=215 path=[193:0-214] [-1, 193, -2]
CGGGCTACAACTGCAACCTAGCGTGATCGCACTTGCGAAAAAATCACTTTTCCTTTATGC
CCGAATGACAACAAATTAACCGATTATTATCGTTAATTTGTCGATTATCGGGCAAGCGAG
TTGCGAGTTGCGAGTTGCGAGTTACGTTGACGATCAACGACAGTACGTGCTAGTTGGTGA
ACTGAAATACTTACTTCCAAGTCCAAGATGAAACG
>TRINITY_GG_17_c3_g1_i1 len=206 path=[1:0-205] [-1, 1, -2]
CTTTGTTGCCGTCGATAATATAATGTCTCGTTAATTTGGAATTGAAATTAAATTCCATTT
AGGACGAACGTTTGTACGTCAACTTCGACGGACATTTTTTTTAAATTTAAAATTTTTCTT
CAACTCGCTCTGTTATCGACCGACGATAAGTAGTATCACGTTTGTTCGTTGAAGTGTACA
GAAGTATTTGTAACGTTACAAATACT
>TRINITY_GG_17_c4_g1_i1 len=260 path=[1:0-259] [-1, 1, -2]
ATGAAATTCATTACGAACAAGGTTCTAAAATTTAACGATCGTATTGGTGACGATACGCGA
AACCTATACCACTCGAAGTACGTACGTGAAAAAACGTACGTTGTTCGTCGAACTTCTCGA
TCTTTCACACGATTTATACGATATGATAAAAGATTGAAAGATAGTCGACCAACGTGAATA
CTTTGCCCCCGTCGTGTAACCGACTTGAAAATGATAATTCGAGTCGGCAAAGTATCGGGG
AAAAAGCGTGAAGGTTTCGA
>TRINITY_GG_18_c0_g1_i1 len=1532 path=[1510:0-330 1818:331-331 1819:332-352 1840:353-510 3276:511-534 2022:535-569 3275:570-593 2081:594-763 3273:764-787 2275:788-1032 3274:1033-1056 2544:1057-1305 2793:1306-1531] [-1, 1510, 1818, 1819, 1840, 3276, 2022, 3275, 2081, 3273, 2275, 3274, 2544, 2793, -2]
CTCGTGGACACGTAGTTTATTCGTTAAACGATGGATTTCAAAGACTTGATATTAAATGTT
TCTACATCTTATTATCGATCACAATTCTTTCTTGTACAGTGTGTGTGTGTGTGTGTGTGC
GCGCGCGCGCGCGCGCGTGCGCGTGCGTGCGTGCGTGTGTGTATTCGCTGCAATGCGAAA
GATTCGCTGCTGAGATTTGTTACTTCTCATTTTCTGGCAATTTTTCGCTCGCAATTACTC
GCAACGTTGTGAAATGTTCGTACATATGTCACACAAATTATTGCACGATCGTGTATAATA
TATTCGTACGTGTTACATTCTCTGTTACATTTTACGTTTATGCTAATTTTACGCGTACAA
CTGTGTGTGGTTGCGTACCTACACGGACGCAATTTAATCGGTGCGTTAAACGATTTCGCA
TCGTTCGATTTGTCAACGTTCGATCTCGAAGTTAACGATATTACGTTTGAAAAATTCGCC
AAAGTAACTTTTACAACGGACAATTGTACCATGAAAATCTGAGGAAGGAAAAACGTGTCT
ACGTTTTTAGAATATACCGTAAATTTTTGAATTATTGTCGACGACGAGGAGGGGACAAGG
ATGCGTCGTGAACGTTCGTGAGCAGAAAGTAAAGCTTTTTCTCTCGTTCTATGGTGGTAA
CAGTACGGTAAGTAAACGGTTGCTCGTCGAATTGCACGCAATCGCGGCTGTAACACGATA
AAGTTCGTGTTATATTTTTCTCGCCGGTTTCGCGATAGCACACGGAGTAGGTGTACATTT
TTCAGCAAAATGTTTCAGGACGACAACCTTAGGACGACACGACACACAACGTCATTGGAA
GAATCGTGCATTTTACGCAGAAACGCGCAACGTTTGATTTTAGATTACAATTAATTATAT
CGGGACGTCTAGTAAGAAAAAACAAACGGCTAATTTGAATTACACTGGCAGTACGATACG
TTAGTTACACCGGTGTCTAAATCAGGTATATATTTGATATTTCTCACGTTGAAATCAACA
TACGGAAGCGGACACCCTCGGTACTCTCGACACGGACGAACGACAATTCGTGAAAATATC
CATATTTTCGAGTACGCTGCCTGTTCGCCAGAAACAGAGCGAGAAAGCAGCAGCTGAAGC
AGCGTTACCCGTGCCGCTTGTTTCTCAGCTGAACCTTCGACCTCGTCGCAGAATCAAGAT
CAGAGTCAGAAACGAACGAAATGAAATGAAAATTAAAATTAGAAATCAAGAATCAGGGAA
ACGGAGTTGGCGTCGGAGTCACGGTCAGAATCGGAATTAGAATCGGAACACTGTTACAGC
AACGTCGTTTGAACGTCGTTTCGAAACGAAACAGCGATGGAAACAACAAATTTTTTCCCC
TCAGAGAGACAATTTTCATCATTCATTCGTCATCATCATCTCCGTTAATTCCAACGTTAC
GTAAGCGTAACGTGTACACACGGATATATGTATCTCTTTCTGGACACTTACTCTCGTTGT
CAGCAGCAGATTATTTTTTCGTAATAATTTTG
>TRINITY_GG_19_c0_g1_i1 len=2166 path=[1:0-214 2296:215-238 217:239-239 218:240-1093 1072:1094-1948 2003:1949-1949 2297:1950-1973 2028:1974-2165] [-1, 1, 2296, 217, 218, 1072, 2003, 2297, 2028, -2]
TCCCCCTCCCCCCCCTCCCCCCCGTCTTTGCCCCCGCCGGCATCTGCCAATCCATCGAGT
TCAGCCTCGACAACGGATTGTCCTTCCACTCACGAGGCAACTTCCTACAAGAATCCTTTT
CCAGAATCTTTCAAACGAAACATAGCTCCCGAACAGCCGAAACCTCCAGGTCTCGAGGAC
GAGGATTTCCCACCGTTTCCATCGACACCGCCGAGCGTAGTTGAAAACAACGTGTCGAAA
ACGATGTCGTCGCATTCGTCAAAGTTCGTTCCAAAGAGTGGTATTGTGGTAAACGTTAAG
CGGAAAGTCAACGACGACGCGTCCACCCCGACATGTACCCCGAGCAAGATGTTAAGAGTA
AAGTCACGATGGGGTCAGGGCCCTTCAGAATCGATCGATTAGTCACTGTAGAGTACTACT
CGAACAAGGACGATGAGTTTTTCCGAAACGAAAACTCGGTTAAAATTGCCAACTGTTGTT
TCGTTTGAAAAGCTGGTTTGTCGGCGTTTCTCGGCGACAAGATTCCAAAGTTTTGCGCCG
AACCTTGCCTTGCCTTGCGTAAACATTCGACCGAATTCGAGTAAATTTGGTACAAAGATG
TTGCATCATTGCATCGTTCTTCGATGACAATTCCTCGGCTGATGACAACAAACCAAGAAA
TCATTTATTTTTGATCACATCGCGCGTTATCACATCGCGTTTTTGTACCAAATATCGAAC
GATAGAAACAGTTTGCTTTACGCGTGCGAGCGTACATCTGTGCGTGTATGTGCGTGCGTG
CGTGCGTGCGTGCAATATTAAGAACAACAAAAAAGGGAAGCAAGAAAGAACGTTGAAAGA
GATCAAATATATTTGTCGAAAATGTTTTGGCGCGTATGAGGCTTTGTAATATACGAAAGT
GACAAAATGAAACACTCTCTTTCGCTCGTTAAGCCTTTTGCTATGTGTATATAGTTTCAC
GAAAAATACTGTAATATATTGTTTAAATTTATTCGAAAGATTATACAACGCAGTGCATTC
ATTTCACATGCGCTGTTAGTGCGTGCGTGCGTGCGTGTGTGTGTGTGTGTGTGTGTATAT
ATATATATATACACACACACACACACACACACGCACGCACGCACGCACTAACAGCGCATG
TGAAATGAATGCACTGCGTTGTATAATCTTTCGAATAAATTTAAACAATATATTACAGTA
TTTTTCGTGAAACTATATACACATAGCAAAAGGCTTAACGAGCGAAAGAGAGTGTTTCAT
TTTGTCACTTTCGTATATTACAAAGCCTCATACGCGCCAAAACATTTTCGACAAATATAT
TTGATCTCTTTCAACGTTCTTTCTTGCTTCCCTTTTTTGTTGTTCTTAATATTGCACGCA
CGCACGCACGCACGCACATACACGCACAGATGTACGCTCGCACGCGTAAAGCAAACTGTT
TCTATCGTTCGATATTTGGTACAAAAACGCGATGTGATAACGCGCGATGTGATCAAAAAT
AAATGATTTCTTGGTTTGTTGTCATCAGCCGAGGAATTGTCATCGAAGAACGATGCAATG
ATGCAACATCTTTGTACCAAATTTACTCGAATTCGGTCGAATGTTTACGCAAGGCAAGGC
AAGGTTCGGCGCAAAACTTTGGAATCTTGTCGCCGAGAAACGCCGACAAACCAGCTTTTC
AAACGAAACAACAGTTGGCAATTTTAACCGAGTTTTCGTTTCGGAAAAACTCATCGTCCT
TGTTCGAGTAGTACTCTACAGTGACTAATCGATCGATTCTGAAGGGCCCTGACCCCATCG
TGACTTTACTCTTAACATCTTGCTCGGGGTACATGTCGGGGTGGACGCGTCGTCGTTGAC
TTTCCGCTTAACGTTTACCACAATACCACTCTTTGGAACGAACTTTGACGAATGCGACGA
CATCGTTTTCGACACGTTGTTTTCAACTACGCTCGGCGGTGTCGATGGAAACGGTGGGAA
ATCCTCGTCCTCGAGACCTGGAGGTTTCGGCTGTTCGGGAGCTATGTTTCGTTTGAAAGA
TTCTGGAAAAGGATTCTTGTAGGAAGTTGCCTCGTGAGTGGAAGGACAATCCGTTGTCGA
GGCTGAACTCGATGGATTGGCAGATGCCGGCGGGGGCAAAGACGGGGGGGAGGGGGGGGA
GGGGGA
>TRINITY_GG_19_c1_g1_i1 len=715 path=[693:0-296 1409:297-320 991:321-714] [-1, 693, 1409, 991, -2]
AACGGGAACGGGAACGGGAACGGGGACGACACAGAAGCGGCGAGAACATTTTGAGAAATC
GTAACAGCGGTTTCGTTTATTTCGAGTCGACGAAGAACGTCGATAAAAAGGAGGAGGAAA
GGAAGCGAGAGATCGAGAAGAAAGACGAATTGTCAGGTTTAACAACATCGGGAACATCGG
CCGCTGAAAGAACGATCGAGGATCGACTTTGGCGACACATCGAGGACGAAGCGACTACCA
ACATCATCGATGGAAACGATTCCGACGTGTCGGACCGAGAGCCTTCTTCGACAGTCATTA
TCAAAACGCCCGACATCAACGAGGAAGTCGACAGAGAAAGAGAACAGGAATCGTCGTCGA
CCATCGACGGTGAGACGACGACAATGACGACGGCGACGACTACGACTACGACGACGACGA
CGATGACGACGACGACGACGACTCCGACTCCGACTCCGAAGGCAGCAGGGGGATTGCAAA
CAGTTTGGAGAGGTTTCGTCAACATGGTGGACGTTGCCAAGTTCTTCATCACCGCGCAAG
AGGTAAGCGGTCACGCGAAAGATTTAATGGACGATCTACCAGACACGGTGGACGTTGTTG
GTAGAATAAGCCACGAGACGGTTTGGGATTACATCTCGAAGATGAAGAAAACCGGCTCGA
AGGAGATCCTGGTGATTCGACTCACCGCGGCGAACGACGAAGAAAAGATCCCGTA
>TRINITY_GG_19_c2_g1_i1 len=881 path=[923:0-501 1939:502-523 1488:524-524 1985:525-548 1513:549-880] [-1, 923, 1939, 1488, 1985, 1513, -2]
GCCGGCGGGGCCAACGACGGCGAGGAGGAGGAGGAGGAGGAGGAGGAAGAGGATGAGGAG
GAGGAGGAGGAGAAGGAGGAGGAGGAGGAGTTGGAGGAGGCAGTCGTTCCTACGATCGAC
GACGATGAAAGAACCGTCGCTGCTGCAGTCGACAAACTCGAGGAAGTGGAATTTTCGGTG
ACTCTGGTGTTTCCTGGTAGCGGTGCCGTGGCAGCTGCGGCTGCGACAGCGGCCAATTCC
TCTTCTGCTTTTCTAATCAAGTCCAAATCGCTCAACGAGCTCAAAGTACTCTTACTCTCT
TTCTCTTTCTCTTTCTCTTTCGAAACGGATTCCCAATGACTGGACGACGACGGGGATTCC
AACGTGGATTTCTCCGAATTGGAGGATTTGTTCGATCCGCTGCTGACCGAAGGAAGTTTC
ACAGCCGAGGAAGGATACTTTTCCGAATTTTGATAAATCGAACAATTCGCAGTAGTTAGG
AACGTGGCGCTTGGCTTAGACGATTCGGCGGTATCGTTATATTCGAAACCTTCTCGAGAA
TCGGTTGAGCGAGCTTCGAAATCCCCGCAGGCGGTGGCGGTGTGAACGACCTCGTGTCCG
AAGGGCTGTAAGCTTCTTCGCATTCGTCGCTGACTGGCGGATCCAGCCCTAAGCCCGGCA
AAGTAGGTGCCGATTCACCTACGAGGAACGACGAGCTGATACTCTGTATTTGTTGCTTCT
GCTCTTCGATTTGTCTGTTTAATTCTTCCATCTTTCGCTGGAGCTCGGTAGAATTTTTAC
TGGAAGAAATGATGTGACCGTTGTCGAGTGTAGTTGCGTCGTGGAGCATGCCCAACGAAG
CGGACATCGGAGTTGTCGCTGCTGCTGCTGCTGCTGCTGCT
>TRINITY_GG_19_c2_g1_i2 len=945 path=[923:0-501 1402:502-553 1986:554-577 1478:578-587 1488:588-588 1985:589-612 1513:613-944] [-1, 923, 1402, 1986, 1478, 1488, 1985, 1513, -2]
GCCGGCGGGGCCAACGACGGCGAGGAGGAGGAGGAGGAGGAGGAGGAAGAGGATGAGGAG
GAGGAGGAGGAGAAGGAGGAGGAGGAGGAGTTGGAGGAGGCAGTCGTTCCTACGATCGAC
GACGATGAAAGAACCGTCGCTGCTGCAGTCGACAAACTCGAGGAAGTGGAATTTTCGGTG
ACTCTGGTGTTTCCTGGTAGCGGTGCCGTGGCAGCTGCGGCTGCGACAGCGGCCAATTCC
TCTTCTGCTTTTCTAATCAAGTCCAAATCGCTCAACGAGCTCAAAGTACTCTTACTCTCT
TTCTCTTTCTCTTTCTCTTTCGAAACGGATTCCCAATGACTGGACGACGACGGGGATTCC
AACGTGGATTTCTCCGAATTGGAGGATTTGTTCGATCCGCTGCTGACCGAAGGAAGTTTC
ACAGCCGAGGAAGGATACTTTTCCGAATTTTGATAAATCGAACAATTCGCAGTAGTTAGG
AACGTGGCGCTTGGCTTAGACGGTAAATACGGGTCTACCTTCGAGCAGCTTTCTTGCCGT
TTCACGTTTGCCAATATCTCTTGCAGATTCGGCGGTATCGTTATATTCGAAACCTTCTCG
AGAATCGGTTGAGCGAGCTTCGAAATCCCCGCAGGCGGTGGCGGTGTGAACGACCTCGTG
TCCGAAGGGCTGTAAGCTTCTTCGCATTCGTCGCTGACTGGCGGATCCAGCCCTAAGCCC
GGCAAAGTAGGTGCCGATTCACCTACGAGGAACGACGAGCTGATACTCTGTATTTGTTGC
TTCTGCTCTTCGATTTGTCTGTTTAATTCTTCCATCTTTCGCTGGAGCTCGGTAGAATTT
TTACTGGAAGAAATGATGTGACCGTTGTCGAGTGTAGTTGCGTCGTGGAGCATGCCCAAC
GAAGCGGACATCGGAGTTGTCGCTGCTGCTGCTGCTGCTGCTGCT
>TRINITY_GG_19_c3_g1_i1 len=490 path=[570:0-446 1201:447-462 1112:463-489] [-1, 570, 1201, 1112, -2]
CGGATCTGGCTTACAACATCGAATTAGAGTTGTACAAGTGTTTCAAGGATACCGGTGCAA
AGTACAAAGCCAAATACAGAAGCCTGGTATTCAATATAAAAGATACGAAGAATCTAACGT
TGTTTAGAAAGATCGCCGATAAATCGTTAACACCGGACGCAGTGGTGAGGTTGAGTCCTG
ACGAAATGGCTAGTCAAGAACTGGCAGAATGGAGAGAAAAAGAGACAAAGCATCAGTTAG
AAATGATCAAAAAAAACGAATTAGATCTAATGGCGCAAGCTAAATCGATCGTCGTGAAAA
CGCACAAAGGTGAACAGATAATCGAGAATGACGGTGGTATCGATCACGTCGATCCAAAAA
CTCCCGTACAGGATATCGTAACTGCGTTGAACAGCGCCGATAGTATAAGTTCGACCGTGG
ACGACGCGGAGAAAGATTCAGAGAAGGACAAGGATAGAGGCAGGGGGGAGAAGGAGAAGG
AGAAGGAGAA
>TRINITY_GG_19_c3_g1_i2 len=592 path=[570:0-446 994:447-536 1084:537-564 1112:565-591] [-1, 570, 994, 1084, 1112, -2]
CGGATCTGGCTTACAACATCGAATTAGAGTTGTACAAGTGTTTCAAGGATACCGGTGCAA
AGTACAAAGCCAAATACAGAAGCCTGGTATTCAATATAAAAGATACGAAGAATCTAACGT
TGTTTAGAAAGATCGCCGATAAATCGTTAACACCGGACGCAGTGGTGAGGTTGAGTCCTG
ACGAAATGGCTAGTCAAGAACTGGCAGAATGGAGAGAAAAAGAGACAAAGCATCAGTTAG
AAATGATCAAAAAAAACGAATTAGATCTAATGGCGCAAGCTAAATCGATCGTCGTGAAAA
CGCACAAAGGTGAACAGATAATCGAGAATGACGGTGGTATCGATCACGTCGATCCAAAAA
CTCCCGTACAGGATATCGTAACTGCGTTGAACAGCGCCGATAGTATAAGTTCGACCGTGG
ACGACGCGGAGAAAGATTCAGAGAAGGCGGCACTACTCGACGATGAGAGATTCTTCAAAG
GCAAGGAAGATGCCTCGAAAAAATCGAGGAACTTTGATAACGATAAGAAGCGAAAGGATA
AGGAGAAGGACAAGGATAGAGGCAGGGGGGAGAAGGAGAAGGAGAAGGAGAA
>TRINITY_GG_19_c4_g1_i1 len=826 path=[804:0-511 1732:512-535 1317:536-588 1370:589-621 1733:622-645 1427:646-825] [-1, 804, 1732, 1317, 1370, 1733, 1427, -2]
CCCGTATATAACGTTGTACAGTTACTTGAACAGCAGAAGTCGACTCGGAGTCGTTGGAAA
TGTGTCGAAAAATATAAAGGATTTCTATATAATGCCGTTTTCCAGTCAAAGTACGATACC
TCAGGTTCTGTTGCCTTTGAACGGTCCTGGATTCGAGGAGCACAGACCGCATCTTCTTCT
AGGCATCATCGTTCGTAACAAGCGGAAACGTCTTCCCGGCATATCGTCGTCCTCCGCTGC
ATTACCGATGAAACTATCGAAAAAGGATGCCGATCGAAGTTACACGCCACCGTTGTTGAT
AGCCGCTTCGAAAGACAAGTCCTCCGTCGCAGCGATAAGCGGCATCGGCATCGGCATCGG
CATCGGGGCGTCGATCGTCGCAGCCACGGCCATCTCCACGGCAACGCCGTCGTCCATCAC
TTCCTCGGCGATATCGTCGTCGCCTTCCTCCTCGTCGGTAACCGCCGCGGCAACCAGCCC
GTATCACAAAATAACGTCGGCAACGACGGTCAGCACGACCGAGTCTGCGAAAGAGAAGCA
ACATCCATCTCCCGTCACGCAAACCACTCTCGACAGTTTGAACAAAGCGCATATAGGAAT
GTCGAGAAGCACGCTGCTCGATACCGCCACCATATGTAAAATCGTTCCCGAATTGTCCTC
CAAGATCGATCTTACGATCTCTTCTCCTGGCAAAGTTCCTCTCGAGGACGACGGCGACGA
GCCGTACAGTCCCGGCCAAATGGACGAGGAAGATATTAACCTCGATTTGCGAACTTGTTC
CACGTCGACGTCAGCAGCAGCGGCAGCAGCAGCAGCAGCAGCAGCA
>TRINITY_GG_19_c5_g1_i1 len=426 path=[381:0-28 381:29-34 381:35-40 386:41-407 753:408-413 753:414-419 753:420-425] [-1, 381, 381, 381, 386, 753, 753, 753, -2]
AAGGAGAAGGAGAAGGAGAAGGAGAAGGAGAAGGAGAAGGACCGAGACAAGGAAAAAGAA
AGGGGAAGGGAGAGAGACAGCAGCAATCGCAGTTCAAAGGGCGCGAGCGATAGACGCGAG
AGGAGCGTCAGTAGGAGCAGACACAAACACGGTAGTAATAGAAACGATAGTAGCAGAAGG
GAACGCAGTAAAACTAGAGAAAAGAGCAGAGAGAAGAAGTCTCGAGGTAGCAAAGAAGGG
AAGCACGAACGGGAAAGAGAGAAAGAACGGGATCGTGAAAGGGATCGAGAACGATCGAGA
ACCCGAGATCGCGAGAAATTGAAAGCAGTCCGCGAAAGGAGCGGCAGAGAAAAAACTAAG
CAAAAGGAGAAGGACAGAGGTGAGAGGGAACGGGAACGGGAACGGGAACGGGAACGGGAA
CGGGAA
>TRINITY_GG_20_c0_g1_i1 len=387 path=[1:0-115 94:116-148 127:149-386] [-1, 1, 94, 127, -2]
GGGCTGACAGATACACCCGATGAATTTGCGGAGCAGTCTTATAACCGACTTTGTATCCTT
TTATGGCACCCAGCCCAAAACCCAAAAGACCTGCTCCGATGAGCTTCTTCTTCAACAAAA
GTGTCATTTTTTGCCTGTTTAACGTCCCAGCGTCCGAACGTGCTTCGTTGTTGGTCGTTT
GAACAGCAGACTGCTGATCGACGATCGAAGAACTGATAAAGTCGTCTATCGATGGTAAAG
TGTCTTGTTTGGCTGTTACTTGCGGTACGATGTAAAAACCGAAGCAAACGGCAAAAATTA
CGACGACGATGGGCTGCATCTATTTGTTACAGCTACGATTGAAACGATGACGTATTCTTT
CCATCTATGTTTCTTTTCTTCTTTTTT
>TRINITY_GG_20_c1_g1_i1 len=656 path=[1:0-655] [-1, 1, -2]
TGCGTGTGTACATGTATATGTACATATATGGAAACAGCATCGATCGATCCGTACGTCGAA
TAACGTATGTACGTTACGTTACGTTACGTTTGTCCATGTGACGCAACACTGTGCCGCGCT
TTTTAACGTGTCGTGAGTGTCGCAAGTTGTCGCAACGAACAGTCGTCGAATGACAATGAA
ACGAGTCGCATCATTTTCGATTTACTTACATTTTCGGATGTCGATCGTTCGATGAATTAG
GTAACGGGACGATAACACGCGACGAGAATAGCGAGTACAGAATCGCGAGAGAAAAAGGTT
GCAAAAGTAAGAGAAAAGACGGATGAGAAAGTGCTTGCTTTTACAATGCTTCGAATCGTT
ATTCGTTACGTTATTCGTCGATCCGAAATCGAATCCGTCTCGCAACATTTTTAACTGCCT
GCTTTACCTTGAAACCTCTTTTACCAACTGTGTGATTGCCCAATTTTTGTTATATTTCTC
AGTTTTCTGACTCTCTTTTCTATCGATTTGTACGATTTTGAACGAGCATCGAATATTTCA
ATGAATTTCAACCACCACGTCGTCCGACCATTCGTCGTCCTCGTTCGAATGATTAATTAT
CACCAGTTACGAGATCTCTAAATTATTATTACCTATTTGTTACAGCTACGATTGAA
>TRINITY_GG_21_c0_g1_i1 len=520 path=[1:0-227 1081:228-251 230:252-409 388:410-519] [-1, 1, 1081, 230, 388, -2]
GCAGAAACCGTATATTAACCGTAATTATTAAAATTATTAATTGTTAATCGCCACGCGTAC
ACGCGTACACGCGTACACGCGTGGTTATACAGAGAGGAGAACAGGGAGGAAGAGAGGCAA
GTGGAGGAGAGAAAGAGAATGAGACACGCACGTTTATAGCTACACTTACATATGCATAAA
TACACGTGATTATCGACGATTGTCACGTTCGGACGATACATCTTCGGGAAAGAAAAGAGA
AAGCGATCAAGTCTCAAATATATCGCGCGGACGAATTATTATACGACTTTTGACGACGAT
AAAGTAATCGAGATCTGTAATTGCAGATTCACCCGGTCTCGTTCGCTTTTCTCTCCTTTT
AGTTTAAAGTTTTATTATTACGCGTATCAAAGCGTATCGGAATCGAAGTGGTATGATCGA
TCATTCGCGTGCTAATGAACCCACATACGAATCTAGTCGATACAACATTTGTATTTTATT
CAATTATTCATTAATTATTTACGTTAAATACCGTCGCCCG
>TRINITY_GG_22_c0_g1_i1 len=402 path=[380:0-223 1129:224-247 605:248-248 606:249-361 1130:362-385 743:386-394 752:395-401] [-1, 380, 1129, 605, 606, 1130, 743, 752, -2]
ATTACATACATATAAGTGGAAGACTGAAAAATAAATCAATTTAATCTAGCAGAAATTTTT
AGTTAACGCTGATAAAATATATCAAACTTAATTTAAAATCACAACAGAATTTTATAGAAT
ACATACAAACACAATATACATACAAACACAATAAAGCTTTGTACCGTAGGACACTAGTAG
AAAATTTCAAACTTCTGCTATAGTATTCATTGATATGTATATCTTTAGAATAGAATTTGG
AAACACTTTGTTGTGATCTCACGGCCTTGTATTGTTTTCGGAATTATTAAATCCAATGAT
TAGCGTTTATTTTGTATACAATTTATTATAATGAAGTATTTATGTTGTATGCATAAAACG
CTCGTTTGGATGTTGTTATAATTTGAATTATAAAACGCAGGG
>TRINITY_GG_23_c0_g1_i1 len=249 path=[1:0-248] [-1, 1, -2]
GGGAAAAGTATTAAATTTAACACTAAAGTCGGAGGACTAATAACATGTTACCAGCTTAGG
CTAAGAGAATACAGCTAAATATTTCTTTAAATAATTCAGTCGTAGATACCAAATTTTGTA
CTAACTAATTACCCACCAATTACATTTAGTACCCACAAATTTACATTAAATTGAACATAG
TGAAAACACACAAGCAAATGCCATGAGTTATACAGATATTTTTAAAAATTTTTATAATAT
GATATTCCA
>TRINITY_GG_24_c0_g1_i1 len=365 path=[1:0-364] [-1, 1, -2]
ATCTCTCTGTTTATCTATCATAGATCTTAAATGCTGCAATACTGCAATATCAACTTCTTG
ACTAGCTGTAAAAGTTTGTTTACTGCTGTACTGACTATCACTACGTGATTCCTGCAGAGC
TTCTGATAATCGTCTATTTTCTTCTTGTAACCTTGTAACCATTTCTACTAGGTCACGTGA
TTCTTGACGCCAATGTTCTTCAATTTGTTCTAGTTCCTTTTCAAATCTTTGTCTATCTTC
AGCTTTTTCAATTTTATCACTTTCCAATTGTGAAATCTTTGCTTGTAATTCTTGAACTGT
GGTGTTTTCACGTTCATTTTTGGTTGCAAGATTTTCTAGTAATTCTAATGCATGTATTAC
TTTTG
>TRINITY_GG_25_c0_g1_i1 len=548 path=[526:0-547] [-1, 526, -2]
GGACCCTTCACTTTTAATTTTTGAATTTTTTATATTTTTATTGAAACTTCGTACAATTTT
ATTTTAAATTGCTTATTCATTTGCAATTGTAACTTCCACTTCAACACCAGGTTCAATGGA
AATACTTGTAATTTGCTTTACAATTTCTGATGGTGAATATAAATCAATAACTCTTTTGTG
AATACGCATCTGAAAACGATCCCATGTTTTCGATCCTTCACCACATGGTGTTTTACGCGT
GGTTATCCTTAAAATTTTGGTAGGCATACGAACTGGACCCTTCACTTTTAATTTTTGTTT
ATTTGCTCCATTTATCAATTCCGAGCAAACTTTTTCAAGAGAACGCACATTTCGTGACGT
TAATGTAATCCTAATTCTGTGAATAGGAGTTACTTCTTGCCCTGGTTTTTCAGGGTTGTC
AACTTTTGTACTTGCCATTGTTTAATTGCTTTCCTGGTCGAGATAATCAATTTCTTTTTA
AATAAAATTGATCAGCGCTGAACCGATGCACGCACACGTTGCATGTGCTAAATAAAAGAG
AAGGGTCC
>TRINITY_GG_26_c0_g1_i1 len=579 path=[1425:0-147 3149:148-171 1574:172-239 1642:240-257 1660:258-264 3150:265-288 1691:289-520 3057:521-538 830:539-578] [-1, 1425, 3149, 1574, 1642, 1660, 3150, 1691, 3057, 830, -2]
TGGATAAGGATCATTGTCTAGTATCATCAAGAGATGGACGACAACAATGTGAAAGTGAAG
AAGAAGGAGAATGTGAAGAAACAATTACAAATCATTTAACGGAAGCTACAACATCTGCTA
CAGAATGGATGGGAGTAACAACAAATAGTGATGAATGCAGTTACAGTTCAGAACTTGAAG
AATCTGATCTACGTAATGAAACTAACAAAAATTATGGGGAATTTGTTGAACATCCTTTTT
CTTGGGAATTTGAATTACCACCCTCCATAATGCTTAGTTCTAATTGTGCTTCATACGATC
GCGTTTCTTGTACTATATGGACACGACGTGATATAAAAAAAGCTGAACTATCGGTGTTGG
ATATCAGTTCGGCTATTATTGCTAGAGTAGAATCAATGCCTGAAAGTATGAATTATTTTT
ATGGAGGTTTAATGCTTAGTGTGGTATTAGCTTTAATACCATCTATTAAACGATTGAGTG
ATCATGTCGGAATGGACAATAGTAGTAATGTAACAAGTTCCCAAAGAGTTGTCCCAAAAG
CCAAATCTACAACTTTAGATAAAATATCACTATATGTCT
>TRINITY_GG_26_c0_g2_i1 len=715 path=[2104:0-27 2109:28-302 3151:303-326 2408:327-349 2968:350-372 2507:373-714] [-1, 2104, 2109, 3151, 2408, 2968, 2507, -2]
ATTAGCAGTTGCAGAACGTACTTATAAACAAAGACTCTTATATGCAAAATTATTTTCACA
CTTGACATCATCAAGACGTGCCAGAAAATCTGACTTACCTCATTTTCGGCTAAATAAAGT
ACGCAATATAAAATTATGGTTAAGCGTTAGATCTTATTTGAAGAGAAGAGGACCCCAACG
TTCTGTGGATGTAATAGTATCAGCAGTATTCATTGTTACATTATTATTATTATCATTTGT
GAGCTTGGAGTTGATTAAGGACCTTGAAAGTTTACATTCCCGATATAACGTTGAAGCACT
GTTCTGGAGTTTTTCTCTCGGAATATTTATATTACGTTTTATGACATTGGATCAATTTAT
ATTTACAAATAGAACAAAAGCCACATAAAAAAGAAGAGCTTATGGTAGCAAATAATGTAC
TCAAATTAGCAGCAGATTTGATAAAGGAACTTGAATGTCCATTTAAAATATCTGGTTTGT
CAGCTAATCCCTATTTATACACAATTACAAAAGTGGTACTGTTATCTGCTCTCTCGGGTG
TTCTTTCAGAATTACTTGGATTTAAACTTAAGTTACATAAGATAAAAATCAAATAACAGG
AGGGATATTATATTAAATATTTATTTCCATATGACTACTACCTCATGATGATAAATGATT
AACGAAAATAATAATTTTTTTTATTGATATTCTAGAGTATTGTTTTGAGCGAACA
>TRINITY_GG_26_c0_g2_i2 len=768 path=[2104:0-27 2109:28-302 3151:303-326 2408:327-349 2431:350-425 2507:426-767] [-1, 2104, 2109, 3151, 2408, 2431, 2507, -2]
ATTAGCAGTTGCAGAACGTACTTATAAACAAAGACTCTTATATGCAAAATTATTTTCACA
CTTGACATCATCAAGACGTGCCAGAAAATCTGACTTACCTCATTTTCGGCTAAATAAAGT
ACGCAATATAAAATTATGGTTAAGCGTTAGATCTTATTTGAAGAGAAGAGGACCCCAACG
TTCTGTGGATGTAATAGTATCAGCAGTATTCATTGTTACATTATTATTATTATCATTTGT
GAGCTTGGAGTTGATTAAGGACCTTGAAAGTTTACATTCCCGATATAACGTTGAAGCACT
GTTCTGGAGTTTTTCTCTCGGAATATTTATATTACGTTTTATGACATTGGGTACAAAAAT
TAATAAAAAATACAGAAACCTTTCTGTATTAATAACTGAGCAAATCAATTTATATTTACA
AATAGAACAAAAGCCACATAAAAAAGAAGAGCTTATGGTAGCAAATAATGTACTCAAATT
AGCAGCAGATTTGATAAAGGAACTTGAATGTCCATTTAAAATATCTGGTTTGTCAGCTAA
TCCCTATTTATACACAATTACAAAAGTGGTACTGTTATCTGCTCTCTCGGGTGTTCTTTC
AGAATTACTTGGATTTAAACTTAAGTTACATAAGATAAAAATCAAATAACAGGAGGGATA
TTATATTAAATATTTATTTCCATATGACTACTACCTCATGATGATAAATGATTAACGAAA
ATAATAATTTTTTTTATTGATATTCTAGAGTATTGTTTTGAGCGAACA
>TRINITY_GG_26_c0_g1_i2 len=580 path=[1425:0-147 3149:148-171 1574:172-239 1642:240-257 1660:258-264 3150:265-288 1691:289-520 1923:521-579] [-1, 1425, 3149, 1574, 1642, 1660, 3150, 1691, 1923, -2]
TGGATAAGGATCATTGTCTAGTATCATCAAGAGATGGACGACAACAATGTGAAAGTGAAG
AAGAAGGAGAATGTGAAGAAACAATTACAAATCATTTAACGGAAGCTACAACATCTGCTA
CAGAATGGATGGGAGTAACAACAAATAGTGATGAATGCAGTTACAGTTCAGAACTTGAAG
AATCTGATCTACGTAATGAAACTAACAAAAATTATGGGGAATTTGTTGAACATCCTTTTT
CTTGGGAATTTGAATTACCACCCTCCATAATGCTTAGTTCTAATTGTGCTTCATACGATC
GCGTTTCTTGTACTATATGGACACGACGTGATATAAAAAAAGCTGAACTATCGGTGTTGG
ATATCAGTTCGGCTATTATTGCTAGAGTAGAATCAATGCCTGAAAGTATGAATTATTTTT
ATGGAGGTTTAATGCTTAGTGTGGTATTAGCTTTAATACCATCTATTAAACGATTGAGTG
ATCATGTCGGAATGGACAATAGTAGTAATGTAACAAGTTCCTTAATACCAAATGACTTGA
CTTATGTCAATTTAGAGACATATAGTGATATTTTATCTAA
>TRINITY_GG_27_c0_g1_i1 len=262 path=[240:0-261] [-1, 240, -2]
GCCCCACGTATCGAATCCATCGCAACTTAATGACCGTAATTCGTCATAAGGATAAGCATA
TGTTAAATAACTTGAATAAGCATGATCAAACATAGATCGTACTTCTTCTCTTAGAGCGAT
CAGATCTTTCTTTTCGTACTCACGTAGCCCATTTACCAAAGATAAAAAGCCAAAATATAA
CCATACATAAAAAAAATACATTTTGATAATCATTTCGTAAATGTTTGGATTTGTTTATCA
ATTGAGATCTTATTGATCACAG
>TRINITY_GG_28_c0_g1_i1 len=256 path=[234:0-255] [-1, 234, -2]
ATTATTTTCTGAGAAGAGAGGTATTTTATGAAATTATTTGTTTATATTTTAATTCTAAAT
TAATTTAAATGAGATTTGGTCAGCGCACGGCCACTAATTATTAATTTATTTCAGATAAGG
TGTCCTTCTCAATACTTCAACAATATCTAATACATGTATACATATAAATATCTTCGACTT
CGATGATAGTGCGCATTCATGAAAAAAACAATCGTAAAAATTTTTGTTATACAAAAGTAT
CAACAATGCACCACCA
>TRINITY_GG_28_c1_g1_i1 len=545 path=[523:0-544] [-1, 523, -2]
GTCATCTAATGATTAATCAGTTGAAAGTAATACAGCAATGTTTATGGTTTATATTAGAAC
CACTTATAACAAAGAATGAATATTATTGTTATGGTTTTTATAAAAATCTTATAGAACGAA
TGAAGAGTCATAAAGATGCTTTAAAACCTGAAGATAATAACATGAATTATAAATTATGGG
CTGTTTGCGATTTGGCTATGAATGTAATATACACAAAAACAACAAATTTCGACATGAAAG
AATTCCCAAGTGAAACACGAATTCCCACTATGTACTTCAAACGAGCAGATGAATTATTGG
CTAACACTAGGAACTACTTACCTGCTGAAATGCAAATAAATATGTCGAATCCTAAAGGAA
AAGGTTCTCTTCATAATACACATTCTGTCAGTGAAAGACCACAACGTAGAGCTAAGTCTA
AACAACAAAAGGAAGTGGGCATTGGGCCAAATGAAACTGATGCAAGGCCAGCAGAAGCAT
CAGAAACTAGAATTCAATTACCTGGTTTAGAGGAAGAAATTGAAGAACCACCAGCAAAGA
GGGCG
>TRINITY_GG_28_c2_g1_i1 len=346 path=[324:0-345] [-1, 324, -2]
GTTAGGAATAGGGGAAAGACTTAAAGGACGTGATGATCATAAGAATTAAAGAATCTAAAA
AATACTTTACAAATTAGAAAACAGAATATTTTGGTTATGTACAACAATTAATAAACCTGT
CATTCGCGTATGTTTAGAGAGTAAGATGTTAAGATAATGATACAGTAACGTCAAATAATT
AATACATATAAGCTTACAAGTCAAGAACTTTGTGGAGTTGCATCGCATTCTTAAAAAAAT
TAAAAATTTAGTATTTGGCTATGTAAAAGATATTCTTATTTTAATGATGAAATGAAACAT
AAACTTGTTTTGCTTTTAATTTCTCTATACATTAAGAAAAGCAATG
>TRINITY_GG_29_c0_g1_i1 len=834 path=[1:0-108 87:109-133 112:134-242 221:243-833] [-1, 1, 87, 112, 221, -2]
GGGGTACATTTGATAAAGCTTGAAGTGCTGCATTCATATAACACGTATTACCAATGTTTT
GAAGACCAACAAGACCTCTTGGCTTTCCAGAAAAGTCTTTGCTTTCATCCGAGTCTGTAC
TGTCCGGGGAATCACCAGACTTTTCATTAAATAATCCATCTTTTTCATAGTTCACTCTAT
TTATAAGCTCACCATAGAACTTATCCAGTATAAGTCGATTAAGATCATCTGTTTTACAAT
CTACATTAATAGGTGCATCGCCAGCAAACTTGTTATTTTGTGCTTTTATGTCCACTTGAG
TAGGTGACACTGGTGGTGACGGTACATGCCTAGTTATAACTTCTCTTTTACAAGAGTAAC
ACCATATACGATTTGTAGAAAGATTCATATGAGCACAATGATTAGGAAATTTTTGGTTGT
GTACAATACTATGATCCAAATGTGTTTCAGGACATCCGACCCAACGACAATCAGGAAATA
AGCATAACCATAAATTAGGCCCATCCGTATCACATTCGCTACATTTTTTGAACTTCTCCT
TTTGTGACACGACAATCTCAATAAATGCGAGATCACCACGATTGGCGATATGAGGACAAT
TCCTCGAAATTAGAGGCATTTGGATTTTGATATTTGTCCTGTCGATTATTATTGATCATA
AAACGCGAAATCGCGCGTGCACTTTAGTTTTTCACATTCGTTTGCAATTTGGTTTACACG
CGACTTGAATAATATTACAATCATTTTCTAACCTGATTGGGACATGTTTTTGGTAATCGA
ACATTATCCACGAAAACGATTGTCATTGGAGATAGTTGTATCAAGAAAATTAGC
>TRINITY_GG_30_c0_g1_i1 len=737 path=[1:0-191 170:192-208 187:209-736] [-1, 1, 170, 187, -2]
TGCTGGACCTCCTCCAAACGTATTATATAAATATTCCCAAACTGCTTGTGGAATAGGCAA
ACTAAGTTTATCTACAAATTGTGCTCTAACAGGATTAACACCACCATGTGGACAAAGAAA
ATCAGAATTATCTATAAGTCCTGGTTCCGAAAATGTATTAAAACGATTTATCCATTGTCG
CGATACAAAAAAGTTCAAATCAGATAATTCTCTGGATGAAATTTCCATCAATTCCATAGT
TTTATCACGTAACTGCAACATTTCTGGTGACCACTTCTTATAAAATAACACATAAGCTTC
ACAATGCTTTACAGTTTCTGGTGAGACTTCTGTGACACATTGATCATCAAATTCAAACCA
TTTATTCACAATAGGATTTAATGCATAACAGGTATAATGACCACCACCAGCTGTTCCGTG
ATGACAAATAACTGATATCAAATCATACATAGTTACTTTGGATACACACTCTTTGTGCAA
ATATGGTCGCATATCTAATCCTTCTAATGGAAATGAAACATAATTTGCTATTTTTGAACT
AAACATTAATTCATGACGAAACCTCTTTAAATGGACACATAGTATCTCAGGTAGTTCTAA
AACTTTTGAAAATTTAATTCCATTACGCAGTTTGTTACACTTTTCACAACTGTACATGTT
GTCTCCTTTAAGTTCGTCTGCACTAAAAAATGCAGAAAGACAGTCATGAAGACTAACAAC
TGGTCCCCAAAACCAAG
>TRINITY_GG_31_c0_g1_i1 len=239 path=[1:0-238] [-1, 1, -2]
GGGTACAGTGAATTAGCAGATTAATTATCCTATGATTAACTAAAACTAAACGGACGCAAT
GTAATAATAAAACGCACGCATTTCACGATCGCATTTCTGCGCAATCACACGTCGTCCACT
ATCGTCACTCGTCGCCTAACGGTGTCCCTGGGGGGTCTAACATTTTACTTATCAATTAAT
TGTTTCTAAAGTTCAGTTTAGATCGTGAGATAAAGAAAGGGAAGAAATTTTCATGATGC
>TRINITY_GG_32_c0_g1_i1 len=887 path=[860:0-114 952:115-115 952:116-116 952:117-117 952:118-118 952:119-119 952:120-120 953:121-740 1767:741-764 1597:765-886] [-1, 860, 952, 952, 952, 952, 952, 952, 953, 1767, 1597, -2]
ATCGCATCCAATGTTAACCGTAGATCACAAGTCATCGAGTGAAGATCACTGTATTATTCA
AAATTCTCCAACAATAAGTGTCAAACGATCGTAAAAAAAAAAAAAAAAAAAAAAAAAAAA
AGAAACCGATCGAATGCTCCGATTCGAAATTAAAAATCTCCCAGATTTGGTAGAGTGAGC
GTGAAAACAAAATACCGGTCGTCAGGCCCCTGAACGTCAGAAACTTGAAACTGCGCGGGC
AATGTCAAGAAATCATGAACTCCAAATGGAAAAGAGATAATGCGGAAGCCGAAAACCGAT
CGCTCAGCCGTTGGGGCGTGCAGCCTAGGGTAGAACGATAACGAATTAGGGGTGACAGGC
GCGATTAATCGCGCAGACCCGGGGCACCAGTCTTATTCCGTGTACGACTGCATCAATCAC
GATCCCGCGGAGGCCCTTCCATTATCGCGACGAGTCGCAGATAAGCTATCACGGCTAATA
TCATCGATCCGGCCGGTTTGCATTTCGATTATAAGCGGCAGCGTACTCTGTCGTTGCCCC
CCCTCTCTCTCTCTCTCTTACGTTTGGACACCGTGCTTCGATACACCGGTCAAGCTAATT
GAAATCTACGACTTTGAACTTGCTCCCGATGCTCGTCGCGAAAGGGGGAGAAGAGTGATA
TTAACGAGCGAGCACGATGCACACGCCAAAGCACCAATAACCGACGATTTGTCGCTCGAT
CACTAATCACTGATCGCAAGCGTCTCGGCTAACTATCGGGGCCAGCTCCTTCGACTGATT
TGTTGGATACTGATACTGACTCGACGCACTGAAAGGTACTCATTTCCTTGCGAATCCCGT
TCACGCGGTTTTGGTTTTGAACAAACAATCAGCTCAATACCTCCGAG
>TRINITY_GG_32_c1_g1_i1 len=501 path=[479:0-204 1005:205-228 685:229-500] [-1, 479, 1005, 685, -2]
ATTCGAGAAATTTCATTGCATAACAATCGTTCGTCATTTCAAATAAAGAAAAAAAAAAAG
AATATTATACAAAATTGATCAGACTGGCTTCGATTACTCAAGATTCTCTGCGTATCGTCG
ATATCGACGATGATAAGAAAGAATTTTGCATCTAGTTGTGTTCTTCGTTGTACATATGTG
TACGCAGTTCGCAAGCTCGCAACCAGAGGCAGTGACGCAGGTCACCGCGCATTTTTCGAA
CACCGGGTACATCGACCTGGCCGTGCCAGACGACGCACCGGTCGAGTGCAATTTGCAGAC
AATCCGCGACGATGCCACGGTGGGGGACAAAGAGTATTTTTTTACTTATCACCCTGCTGG
ATTTAGCTGGATGGGCTGAAAAGGCCTCGGAGTCGCCGCGCGATCGCGCGCCGGAAGGCA
CGAATTGCCATCGATCGCGAAACGAGATTGAGAGTTTTCCCGAGTGTCTTAGAAATTTTA
AGAATCACTTCGAATACCGCA
>TRINITY_GG_32_c2_g1_i1 len=279 path=[257:0-190 561:191-214 449:215-278] [-1, 257, 561, 449, -2]
GAAAAATGTGTATGATTCAGTAATACACTAGAAACATATAAAAAAAAAAAAAAACACAAG
ATACCTTTTTAACGAAAGAAGAATCTGATACAAAATTTACTTGAAAAGGTGAATATAGTT
TCAACATTGAAATATTTCACAACCAGAATATCTAATAGTTTACAATTTAATCATTCGAGT
TGACGAAAGTTAAAAATTGCGCATACATCGTCTTGTCTTCTTCGCCGAATTTTCAAAAGA
TACGCGCAAAAAAAGAAAAAAAAAAAAAGAAACCGATCG
>TRINITY_GG_32_c3_g1_i1 len=383 path=[361:0-125 745:126-149 488:150-382] [-1, 361, 745, 488, -2]
AGGGGATCAAAGATGAAAGGGATGAAAAATGGAGCAATCTTCAGTCAAGCAAAAGAATCG
CGTTTTTAAAAAGAAATTCGCGGTGAAGTGATGGACGAAACAAAAAACCGTAGTCAATGG
TAGGAGTGAATTGCAGATCGGAAAATAGCAGAAACAAGAAAATATTGGGGAAAACATGTT
TTGTCGAAGAACAGTATTTTTCTTTCTCTTCCTTTTTTTTCTCTTTCTTTCTTTTTTTTT
CTTTTTTTTCCCTTTTTTTTTCTTTTTTTTTGATCGATGTTTCTCGTTTCTTTCGCTCCG
TCCCAAAACATTTTCCTGAACCCCATCGCCACAACATATGCAATTAATCGCGGATTTTAA
CGATGTTTCGGTCACCCTATCTG
>TRINITY_GG_32_c4_g1_i1 len=510 path=[1:0-379 1003:380-397 390:398-509] [-1, 1, 1003, 390, -2]
CAAACGGTTCAGTATATAAAGTGAAATAATCATGTCCTGTACATTCTTAATTGAACCTCG
CTACACGTGTCGAGAAACCATGATCCAAAAAATACCTAGATACTTTTGAACGACAGCGTA
CGTACGTGACACCTTTGACTTGAGGCGCGATGTCGAACGCGACGAGAAGGTGAAGCAGCC
TCTCGAAAACAGCTGGCACAGTTCGTTTCAGGGGAACCACATTCTATTTCCGAGTTGAGT
TTCGGCGCAGCAGCCACGCCGGTAAAAGTCGTAGAAAGCGCGCGATTTCCCGTGCTCCTC
TCCTGGGGAGATCTTTTTAGCGATGACCGAGTCGTTTCTGCGAGCGACTTTCACACGTGG
GCCTTGCTGCAGTCGCCGCGTCTAATTATATCTTACTTTGTTTGAGTACAACGCACCTTT
CGGCACACACGGCCGCCACCTCTTCTCTTTCTTCCTCCCCCGAGGTACGCTCCGTTGCCG
TTCTCAGCGGCGAACAAAATTGGACCCGGG
>TRINITY_GG_32_c4_g1_i2 len=524 path=[1:0-379 358:380-411 390:412-523] [-1, 1, 358, 390, -2]
CAAACGGTTCAGTATATAAAGTGAAATAATCATGTCCTGTACATTCTTAATTGAACCTCG
CTACACGTGTCGAGAAACCATGATCCAAAAAATACCTAGATACTTTTGAACGACAGCGTA
CGTACGTGACACCTTTGACTTGAGGCGCGATGTCGAACGCGACGAGAAGGTGAAGCAGCC
TCTCGAAAACAGCTGGCACAGTTCGTTTCAGGGGAACCACATTCTATTTCCGAGTTGAGT
TTCGGCGCAGCAGCCACGCCGGTAAAAGTCGTAGAAAGCGCGCGATTTCCCGTGCTCCTC
TCCTGGGGAGATCTTTTTAGCGATGACCGAGTCGTTTCTGCGAGCGACTTTCACACGTGG
GCCTTGCTGCAGTCGCCGCGGCCGTCTTACCGCGTCTAATTATATCTTACTTTGTTTGAG
TACAACGCACCTTTCGGCACACACGGCCGCCACCTCTTCTCTTTCTTCCTCCCCCGAGGT
ACGCTCCGTTGCCGTTCTCAGCGGCGAACAAAATTGGACCCGGG
>TRINITY_GG_32_c5_g1_i1 len=440 path=[1:0-223 859:224-247 226:248-439] [-1, 1, 859, 226, -2]
ATTTTAATGATTTAATTATTTGCAAATAATATCTTGCTAATTTACGCACGGATATAATTT
CCGTATTCCAATTAAAACGTAATAATTTCAAAATGCTAGATATACGTGACTTTATTCATG
TTATTCAAGTTATTTACCGTACTATTTATTGCACTGTCTGTTATAGAGAACTATCTATCA
ACTAAAAACACAAACACAGAAAAATGAAACGAAACGAATCGTACGTGCGTGTGTTTGAAT
TCATTGTTGCTCGTATTTTTCTGCCAATTCATTAATATTTGAAGTTACAGACGCGTTAAA
AGTGGTGTCGATCGTAACCGAGCGTTATTTTATTATTATATTTGCATATTTTCGATTCGT
TCACCGGATATCTATTCTAATTATTCGTGCCCGGGGTAATTGACGCGGAAATGTAATTTT
GAGGGTGGCGTGCAGATAGG
>TRINITY_GG_32_c6_g1_i1 len=731 path=[1:0-117 96:118-730] [-1, 1, 96, -2]
GTCATCGAGAATCGCCGAGAAAATGGACAATGAACGATACGCGCAGTATCGCGTCTCGCG
CGAAGCATCGTCTGAAAAGGGGGTTTTATACGTCGCGATGGAGAACGATATTGGCTCGAT
AGTTCGCGGGGGTGGACAGACGCTGGGGAAGCCTTAAAACGGCAGTGAGATTTTATAGGA
GTTTATCTTCCGACGATGGGAATGTCGGATAGAAATGGAGTCGTTCGAAACTGCTGCCCG
TAGCCGTGGCCAACGAGGACATGGAAAATGCCAAGGAATCAGAATTACGGAGGAACAAGG
AGAGTGACGCGATCGAACGACCTCTGGAACGATGATATATGAGGAAAGACGGATGAACGT
TGTCGCCGAGAATGGGCTGAAATTGCACAGCTAAACGTCCGGGATTTTTATCTACAGTTT
TACAAAAATGATTCTTCAAGGATTGAAAGGTTGCTTGTCTAGAAAAATATCAATGCTTTT
CTTCATCGTTATTTTACGGAAGAATTGGAGGACAATCAGTGTAATTCGTGTCGTTATTGG
AAGCAACTTACGTCACGTAAATATCATTCTGTTATTAGAATTATCAATGGACAGTACAAT
TAATATAATCATTATAATATAATTATTCTACAGAAGAAAAAGAGATACGAACCTCTAACG
GTACAAATCATTCGAAAGCATGAAGCAATGTTCGAAGAACATCGAGCTTTCAGCGAAATG
AAAGCTTTAAA
>TRINITY_GG_32_c7_g1_i1 len=305 path=[1:0-66 661:67-90 69:91-127 662:128-151 130:152-304] [-1, 1, 661, 69, 662, 130, -2]
GGGGGAGGCTCGGCTACCACGAAACTCTTAGGTGTTACGTGCATCGTCGGCAACGAACGG
GTGGTGAGTTTAGCATAAAAATCTCCTTGAAACGATGCCGTATGAGCGCGCGTGCAGATA
TTACCGGGTATTACCGTAACTGCCCGCTGGATTATGGCAATTTTCAATTTTGCCGCGCTC
TCAATCGCTCCCCACTCTCTCAATGACTCGACTACCTCCGCCGTAGTCGAGGAAAAATCA
GCCAGACGTCATACCAGTGGTAGCAATTTCTTTCTTGGTCTGACTGTATCGATGCAAAGA
AAAAG
>TRINITY_GG_32_c8_g1_i1 len=240 path=[218:0-23 219:24-37 233:38-52 248:53-239] [-1, 218, 219, 233, 248, -2]
CAGCGCATAGCGATGAATTCAGTAATTACAACTCACCTTGTGATGCTGCATGATGGCAGT
GGCCTTTCGCTTGGCGGACATTATTCAGTCCCAGCGAGCCTGTCTCTTTCTTCCCCTCGT
GGCAGCTCGTGTCTCCGTCTCTTTCTTGCCGCGTTCCGCGGTTGGCTCCTCGTCACGCAC
GCGGCGTTATCGGCGTTTACCCTTGTGACTGATCGGCGAACACCCGAAAGTAAACACACG
>TRINITY_GG_32_c8_g2_i1 len=259 path=[723:0-202 219:203-216 1083:217-258] [-1, 723, 219, 1083, -2]
GAAAAAAGAGACCGAGAACGAATGTAATTTTTCTTGACGCAACAAATAATAAGGTGTCTC
AAAAGGAAATATTAAAAGATATTAACAATAATATTAAAAAAAAAAATGTTACAATTGGAA
TGGATCGGAACTACCTACTTGAAAATTGTTTCTCATCACTTTCCCTCCAAAGATTCGTGT
AGCGCATAGCGATGAATTCAGTAATTACAACTCACCTGCAAAGAAATAGAAGAACAATTT
TTAATTATATACGAAATAT
>TRINITY_GG_32_c8_g1_i2 len=354 path=[579:0-166 248:167-353] [-1, 579, 248, -2]
GAGCCGTTATAGCCGGCGAGTTAAACTTTGACTCTAGCGACGAGTTTTTGCCGGGCTGGC
GCATCGACAACGCGGAGCATGGCCGCGGAAAAAAAAAAAAAGAAAAAGTGGCCGATCACG
TGGCGATACGGTGGCAATCGGTCGACTCACCTTGTGATGCTGCATGATGGCAGTGGCCTT
TCGCTTGGCGGACATTATTCAGTCCCAGCGAGCCTGTCTCTTTCTTCCCCTCGTGGCAGC
TCGTGTCTCCGTCTCTTTCTTGCCGCGTTCCGCGGTTGGCTCCTCGTCACGCACGCGGCG
TTATCGGCGTTTACCCTTGTGACTGATCGGCGAACACCCGAAAGTAAACACACG
>TRINITY_GG_32_c9_g1_i1 len=822 path=[800:0-439 1217:440-450 1228:451-463 1241:464-474 1252:475-476 1743:477-500 1278:501-821] [-1, 800, 1217, 1228, 1241, 1252, 1743, 1278, -2]
GCAGCGTACTCTGTCGTTGCCCCCTCTCTCTCTCTCTCTCTCTCTCTTACTCTGTACGCT
TCAAAAATCCGAATTCACATCCCTCTTGTATAAAGTTACTTTTAAAAGAGATTACCCCGT
TGCCATTTCCACGCGAGTGCAGAAATTCCTTCCACATATTTGAAACGACTGGCGATAGGT
GCCAGAATATCGATCCCATTTTTTTTTCTTTTTTTTTTCTCCACCGGGCGCAGCGAGCGC
GTAACGCGCACACCGACGCCCAAATATTTACCCGTTTCGAAATATCTTACCCCCTTCTAT
ATTGCCACGGCCAGCCAGAAGGAGAGCTGTTGAGGTCGGGGCTCATTGTCAGAAGTCTTG
GCATCTCTTTAGCGAGTGGGCGTCGCTAGCTAGCGATGGAACGTCCGTCCAGTGGGCTCA
TGGTTTCGTCGATTCGTGTACACTCCCGCTCGAAAGTCTCGGGACAAATGGTTACTACTG
GTCGTTTAAAAAAACGAAAACTTTGCACGATGGGGAAAGTCTGTATCGAAGAACGATATT
GAATAAAAATTCGCATCTCAGAGGTATGTTCGCTCTTCGTATGTTTTTGGAGGTACGAAG
AAATTGAATTTGGTACCTGAGGAGGGTACACTTTCTTAAAATGGAAATCATATATTTTTC
GATTTCCATTCGTCGCAATTGGATATTATTCTCTGTGAAAAGACATTAATTTACATGCGT
AGAAAGAACTGTTAATTTGGAAGATATTACAACTTTAATTTTGCAAAATCCATCGTACGA
AAGATACGAGATAAGTGTCCTTATCTTTCATTCGATAGGTTT
>TRINITY_GG_32_c10_g1_i1 len=1072 path=[1050:0-450 1478:451-476 1504:477-547 1575:548-563 1591:564-564 1592:565-591 1619:592-706 2259:707-730 1758:731-1071] [-1, 1050, 1478, 1504, 1575, 1591, 1592, 1619, 2259, 1758, -2]
GGGGAATATTATACTTGACGATGACGCGTACGCGAGCAGCAGGCCTGCGTGTCTCGCCTC
CGCCTCGCAACAGAAGAGAGGAAGAAGAGCTGCGAGGCCAAGAGAGCCAGGAGACACAGA
GAGACCAACAACCAAGCGATGGAGCAACGAAGAAACGAGACATCGACGGAGCTTGCGACA
GAGAGGAAACGAACAGAAAGCAGAGGGGGAGGAAAATAGGAATCTGAGAGAGTGAAGGAG
AAAGAACGAGAGAGAACGAAAGGGAAGAAGGTTAAAGAGAGAAAGAACGTGAAGAACCAA
AGAGAGAAAAATGGAGAGAGGGGGGGGGATAAAAAGAAGAAAGGAGGGGAGAACTGTTCA
GCGAAAGGGGGAGGGAGGGGTAGCGACGATCGGGAAATGAGAAATGAAAATTGAGACTGC
GAGAACAGCAGTCGGAGGGACAAGGGGCAAACAGAGCGAAAAATTGACGCAATTAAGCAA
GAAAACTCAAGAGAGAACAAAGCGAAGCTGGGGTCGGTGGTTAAACTGAAGGATCAAGAA
GAAAAAAACCGGAACAAGTGGAACATAATAACGTGGGAAAGGGCGGTCTGCGCGAACGTG
GAACGAAGAAGGGGAGAAATTTAAATTTTTTTTTTTTTTATTTTTAGGGAGATAAAATCG
TAGTAAAATCGGAACCACGTATACATATGGAAAGTCAGTTCTCGGATATTTGGTTTCAGT
TTGATCAATGTTCGATGGTTTTTTTTTTATCTATATATGTATTTTCATTGTTTTCAATTA
AACGAGCGGGTATATTCTCGGAATTTAATTTTTGAGGCACGGTAAAAGGGGAAGTTAATA
AAATAACAGAGAGTTTAATTCAGAAATTTTTATCTGCTTTTAATTATTGTGTTAGATCGT
TGTAATTTAGTGACTAAAAGTATTATACTGTTTAACGATATTTATCAATAGTCAATTTAA
GGCTCGAGGTCAATCGAGCGTAATGTAATTGACGTTTCGTCGATTTACTCTTTTATTGCA
AATTATGCGTGAAATCTGCAATTCGTGTATTCTTTAGAAAATTTTAAACATT
>TRINITY_GG_32_c11_g1_i1 len=492 path=[470:0-491] [-1, 470, -2]
GCGGCGCTGCAGATACACTTGCGTGTTCTGACGCGATGGAAATGTTGGAAACGTCCATCT
TTTTGCCATCGTGCGTAGCTCTCGACGATGGTTTGCAGGTGTATCCTCTTCGGTTGATTT
CTCTCTTCTTTCTCGTTACGATGGCACACCGCATCCATTGGCAAAACATTTTAGTTTCTC
GAGTTTTTCAAGACGATCCTCTCGAGAAGACGCAGGTCGCTTCGGCCATATTTGGAGAAA
GAAGTGGATGATTCATTCGCGAGTTAGGTAAGTATAAACGTCAAATTATTGAAAGCTTAT
TTATTGGATGCACGCAGTGCTTTTGCAGATTTGTTTAACAGAATTATTCAATGAATGAAT
AAGTGTGCTTTAAGTATGCTGTATCGTATTCACAATCAGTTGTTTCTTGAATAATCTTTC
CTGTCCGAGATAGACGCTATGCGCGTTGTACAGAAAATTTTGAAATTTCATCAACACTAT
AACGGAACTTCA
>TRINITY_GG_32_c12_g1_i1 len=254 path=[1:0-253] [-1, 1, -2]
GTAATTATTCTCTTTCACAGTATTCTATCAAAATATATTGTACTTATTTAGTAAAATATG
TAAAATTTACGAATTCGTTTTTCGTCGAAGATGGAATTAAATTTTGGAGCCACGTAGAGG
CTGCTACTCGGTACAGTTTAAATAAATAAATAAATATATATATATATATTACTTCGAATC
ACAAATTAATACAGTTTAAATAATTTTGTGTAATTAACTCTTTGTACTGTGATTGCGTTT
ACACTTCACTCGGC
>TRINITY_GG_32_c13_g1_i1 len=320 path=[1:0-319] [-1, 1, -2]
GGAGTGGGAAGTGAATTATTTGAATTAGACTGCGGATGATCGTATTTTCGTAAATATATA
ATTAAAGAAGTGAACGAAGATTCCTGTCATTTACGGGAAATGTTACAATAAACACTATGG
ATATTTAAATTCTGTGGATCTTCGTACCCCTTTAGTTTTTTTCTTTTTTAAATGCACGAA
CGTCCGAAGAAAGCTTCAATTTTTATTTCATTTAGCGTAATACTTTTATCTTATTTTGTA
TGTTTTATGTTTTGCTGCGCGTTTTAAAACTCCACAGTTCAATAAATGTACCTTCATTTC
TTTGGTTATACAGTTCCAGC
>TRINITY_GG_32_c14_g1_i1 len=645 path=[623:0-644] [-1, 623, -2]
GCGGGGGAAAGAGAGGAGAGGGATAGAGAGCGGCGGAGATTTAATCGGACGAGACAATTC
GCATCAATCTTTTCGACCCGCGTAGATTCGAGCAAATGAAAGAATCGTTAGCTGATAAGC
GGAAGCCGATGTCTCTTAAGTCGACGTCCAAGCAAAGATCCACGGGTGGTCCCGGGGATA
TATCGGAGAATTCCCGGTAGAAATCCCGCCGGCGAGAAAGTAAAATGTGCCCGTTGATAA
TCGCGGCGTCGTTTATCGCTGGCAGCAAGGTATGCCAAGGACTTCCGGGGTTAGCTTCTA
TCGATTCGAACGATTGGAGATACATTGGTATGCCGGTATGTGTCTGCGCTTTAACACCGT
GACGCGATCGTCGATGGATCTAGGGAATTTTCGCCGGCCATTCGGTCAAGTTCAACGTGC
ACGTTCCACTTCGATGCAAATATAATTCGAATAATGTGTGTATTGAAATATTACATAACA
ATCGAATATTACGTGCGCTGAAATATGCGTGCAATAATCAAACGGTATGTGTACATATAT
TTTGAAGCTTTTGAAGTTTGAATGATCAAACGTTGTTAAATACTACGTATAAATAATAGA
AAAAAAGGAAGATCGGAATTCAAAATTTAATCAAGTGAAATTAAG
>TRINITY_GG_32_c15_g1_i1 len=413 path=[391:0-412] [-1, 391, -2]
GATCGGTCGACGCTTATGCCTCGCGACCTGTTATTTTTCCGCCGCGGGGAGGCAGGGGGG
GCATTCCTCCTCTCCTCTTCGTGTGACTTTCCCGTCGACGAGGCTGGAGCCTCGCCTCCG
TCGTCTTCCCTTCTTGGCCATTCTTTTTTTGGGCCGCACACGTGCGAGGTTATCCCGACG
ACGGTGACCCCGTCGTCCTCTCCTCCTACTCCGCGGCCGCTTACCAGATCAGAGGAGCTC
CGACCATCATCGCGGATCCTCCCCCCTTCCCCTTCCCCCTCCCTCTCCTTGACGCAACCT
GAACGACGCCGCTCTCGGCGAGGCATTCGTTCTCGATGACGTCAGGCCAGCGCCGTTCCT
CCGTGCTCTCCCGTGCTCTCCCGCGTTCCAGCTCTCTTGCAACGCAAAACGGC
>TRINITY_GG_32_c16_g1_i1 len=571 path=[1:0-570] [-1, 1, -2]
GGCTCGCTCACGCAAACGCATTGCGATCGCATAGACACATCGCGATCATAAACACATCGC
GTTTCTCGCCGCTTCTATGCTAATACCTTCTAACAAGACGTATAATATTCTTATTAAACG
CATCGGCGTGTAACGCGACCACTTGGCCGGCACCGTTGTGTTCCGCACACCTAATCCAAA
TGTACGTTAATTGACAACGTCTAGGAGCGGTTTTGAAGATGAAACGCGTTCCAAATGCGT
GCGATATCTTTACGCTTCTACGGTTCTATCGCGCTCCAATTTCATTTGATTTACTCATTT
GTTATTCCCTTTTATTCTTTCGTTGGCGTGTTACCTTAGGTTTATTAATAACGAACGACG
GGCGAATAAAATAACTAAACCTAACCTGAACTTAAAATAAAGTAAAATAGTGTATGAAAA
TAGTAAATATATACAGCGATAATATGAAGCAATATCGTCGATACTTCAAATTGTTGCATC
TTCGTATGGAAAAACGATGCAATAATCTGTTCAATCTCATTTTATAACGTGAAATCTCTA
AATTGACAGTCTCGAGTACGTTTGCTTTTTT
>TRINITY_GG_32_c17_g1_i1 len=246 path=[224:0-245] [-1, 224, -2]
GCCGTGTTGGTATAGTGCTGTGGAAGTGGCGGTGAAAAATTTTCCATTGAAAGCGAGAAG
GAGCTAGTTGCCAAGTCCGGCTGCTGGTTCGTGAAAGGAAACGTTTTAGAATAATTGTAA
CAAGCATCCTCGGGTTCTCTTCGAGTAAAACTAAACACTTAATTACATTATTGTTTTTCT
TTTCTACATTTGGCGCTCCCTAAATTCCATGCTCGCCAAAATACCTTCAAAATTCACGAA
GTTGTG
>TRINITY_GG_32_c18_g1_i1 len=277 path=[1:0-276] [-1, 1, -2]
AATTAATCTGTAACGAACCTATAACTTTAATAATAACTTTTTCCCGTTACCAGCGAACGA
AACCCGAAAACATATAAATACATACAAAATATCCAAAATAGATAATTACTCCACGAATTC
AAACATCTTGAATTCAATCATCCTCATCGTACGATATACTATTTCAGATATTTCATTCTA
TTTCATTACTTTGCGGAATACATGAAAATATCCGAAACAGAGAACAGTTGTTTACTCCGC
GCAAGAAATTCCTATTTATAAATCGTGCATTTCCCCG
>TRINITY_GG_32_c19_g1_i1 len=285 path=[1:0-284] [-1, 1, -2]
CGACCGATAAAATCATGATACCCCGATCTGGCTGCAATGTTAACGTAATGTCGGAATACA
TACTCGTGTTTTACATTTACACATAATTGTAGTCGTTCGTAGCAATCTTGAAATTTCTTA
ATACACATACGTACATATTTCTCGTTTCAATAAAATCGCGATGTTCTAATTTCGTTGAAA
TGTCAAAAAAATCACATATTTACACTTAACGCGCGACTGCAGTTTCAGCTCTGCGAAACA
TTTCGGGATTCGTTTCGAACTCGATCGAATACAATTATCGCAGTG
>TRINITY_GG_32_c20_g1_i1 len=258 path=[1:0-257] [-1, 1, -2]
GAAATAAATAAACGTCTATGCATTTGCGCGAAATTTTAAACTGCAAAATTGTGGGGAAAC
GCGCGAAATGTCTAAAAGCATTGTGCTTCCTGTAATATTTGGAACGATTCTATAAATCGA
TTTTCTACGTGGATTTCATTCAGAATTACATTTTCAAAAATGTAGATTTACCTAGAAATT
CGCAATTCTAATGGCAAAACACTGGAACTTCTCTTGGAAATTCGCTCTTGCAACCATCGC
CGCCCCTTTTTTCCGCCG
>TRINITY_GG_32_c21_g1_i1 len=342 path=[1:0-341] [-1, 1, -2]
GGCCACTGCAGCCGCGCGAAAGATTCAAAGGCAAAACGAGTACACTTTTCGAATCGATCA
TTGTTACAGCGTTGCGAAGGCACGGGTGTATGGTTTTTGGAGCTAAATACGGCCGGCATC
GCTGGAATTAATTTATGCAACTGGACGATCGATCGGCTAATGGAGTTCGCAGTGTTGAAT
ATATCCAGGAGGCCTGGGCTCGCGATCGTTTTCCACGAATTTTATTTCATTCCAGCCCAG
CCCCCGGGTAATATATACCTGCAGAGAGATAAAAGCGACTTTTCCTCGAAAAATTATTCC
GCGCTTTTCGGCCGATCGCGTTTTGCAACGATTGAAATATCA
>TRINITY_GG_32_c22_g1_i1 len=329 path=[307:0-328] [-1, 307, -2]
TTATATAACATATAACAAATATTGCGAGTCTCGGATATAAAATAAATTGTTATTCATTTC
ATATTTACCGAGTCCGCGAAATAATCTTGTAGAATATTATTTTACATTTCTTCAACAACT
AGCTTACTCTGTCTACTGGTACTGTCCAGCGTTTTGATCACCAGTCGAGCAAGAAAGTAA
TTTAAAAGTCTTCGACGATATTCACCGGACGAACAGCGTGACTGTCGTCGAATAAACGCG
CGAAGAATCGCGACAACCGCGCTCGATCGATCGATCGATATGCACACGTGTGGTTTCGTG
AAACACACAGTGTGGTAGCTACGACCGCG
>TRINITY_GG_32_c23_g1_i1 len=354 path=[1:0-353] [-1, 1, -2]
GGGCACAATTATTTTGTCACGCGTTATGATACAAAAGATTAATATTAACATAGATGATAT
TATGTTAAATATGATATGTATCTTTAACACATATGAATGTACTATTAATCTTCTTTTTTT
AAGTTATTGACTAACTACAGTGTCACACGACACTGTAGTAATGTCACCAAAATTAAAAAA
AGCGTCGTGATAAAATTTCAGAATAGAAAAAAGTAGAAGCGCCAATCGTTCAAAGTACAG
CTACAATGTTGTACGATATTTTTTACACGAAGTTACAGGAGTTCAAAAATCAACAATCTT
TCGATTTATTTTACGTATCAATGTATTAACACCTTACAAATTCCTTTAAATACC
>TRINITY_GG_32_c24_g1_i1 len=280 path=[258:0-279] [-1, 258, -2]
GGCGATGCGAATGTCGCGCGCGTTGGTGTGCGCGTGTGGGCAATATTCGTGATTCAAACA
CATAAGCGCACGCATCTTATGCGAACGGATGCACACCTATCTACGTGCTACGTAGATCCG
CGCCAGATCGACGTAGTCTGCATCGTTTCATCGTTGAAACGCTGCCTGGTCGCTCGATTT
GGCAGCGGCGATTCATATCTTACAGGAATAGCGAAATACGTTCTCATGTTTGCTTGGAGA
ATTTTGGACGAAAAAAAAAAATTTCAACATTAGGAACGCT
>TRINITY_GG_32_c25_g1_i1 len=238 path=[216:0-237] [-1, 216, -2]
GGGGCAATGCTAATATTAAAAAATAGAATTTGATAATATAAATTGACTGGAGAAGATTAT
AAATGATTGTTGATCAAGTTGAGTTGAAGATTCCTGGATGTTTCTGGTGATATATTTTGT
GAAATGCAACTACAAGAAATTCGAATCGATTCAAATCAATGAATTCGAAACGAAGTTCCA
CATATTCACGATAATTCGTCCCTTTCTATTTTCACGTCAAAAACGTTTTGCCATCGAC
>TRINITY_GG_32_c26_g1_i1 len=254 path=[232:0-253] [-1, 232, -2]
GAGCTATCTGCTTACGTACAATAATTTGTTGTGTCATCTGACAGAATGTTAGTCGTTTGT
TCGATTGTCAGAATATGTACAAAGTTATTGCAGTTATTGCAGAATTATTGGAATCTGTCG
GAAATTTACGCGTTGTACGCGTAGAAACGCGAGAAAATATATAAAAATATCCAAAGTGCA
TTTAATTACAGTAGTGATGTCTAGTTGGAGTATATCAATCACATTTAGCTTTTAATTTTC
TGTTGTGATTCTAC
>TRINITY_GG_32_c27_g1_i1 len=689 path=[1:0-688] [-1, 1, -2]
GAAAAAAGAAAAAAAAATAAAGAAAGCAGAAAAATCCAGTCAAGAACTTTGCTCGATTTG
TCGACTGTTACGCAGGAGAATCTACTACTACCGTTAATTGGCGACTGGTGATTCGTAAAA
TTTCGCTAATAATATTAGTTCAATCGTTGAAAAAGGATTCTGGAGTGTCCTTGACGGCAC
TCGAGGAATTCTATCAATTGGAGGTAGAACAAGTGCGACGAAACCGGAAGCGGTTGGAAT
AAAAATTCGATCGAAGCGGAGGATCTCGGGTCTGGCGTTTCGCGTTCTAATTGTAAGAGG
ATCACAGCGATCGATATTAATCGGTTTATCACAATGTGTTTGAACGTTTCCTCTCTCATT
TGGATTTTTCGTCAACGTCATTGTCATCGAATTCACGTCACCTCGTATAGATGGCAGATC
ATACGCGTGGGAAAATGAATAAATATCAGGGAAATTCTCGGTCGCAGTTAAGCCTGCAAT
TCGAAGAAACCAGAATTCTTAAAATTTATTAATTTCTCAACGATTCGTTAAGAAGTCCGA
TTAAATTCGTTACGTTCATTTACAAACTAATTCAGCAACAATTGGCAAGACACTGAAATG
GAAGTTTAAAAGGAAAAATTCACGAGAAAGATCACAAAATCTTCTGTCGAAAAGAAATAT
GGAGAAATGAATTGTCAATTATTTGAAAT
>TRINITY_GG_32_c28_g1_i1 len=606 path=[1:0-605] [-1, 1, -2]
CGATCGTCTGATATTTTTCCCTTACTCAGTCAAAAAAAGAAAAAGAAAAAGAAAAAAGAA
AGTAGACGAAGAATGCTCTGCAACAAGCACCGCAAGAAGTATCGCGGCGATTAAGCGCAA
CGAAAGGGAATTTAACAAAGGCCCGACCGAATGCACTTGCCGGGAACGATAAAAATCGAA
CGGAGCGTGGAAAAGGAGAAAGAGGAACGCTCGTACAAGGGCGTAGCGTCGTTGGTGAGG
TAATTACCAATGACCTTGAGACCCCGTTCACCGTAGGAGTAGCCGTGTATTTATAGGCCG
GCGGGTTTGGTAGGCAAATGAGCCGAAATTGAGAGCCGCTCGCTGAAGAGGCAAAGCGAC
AGGGATGGAAAGATAAATAGATAGACAGAACGAGAGAGAGTGAGAGAGAGAGAGAGAGAG
AGAGACGGTGCCCGGTTTTATTTTGGCAAGCAGCGATTCAGAGAGAAAGAGAAAGAGAGA
GAGGAGGAGGATCCTTTTTATTTCACCGGGAGCACTGGCACGTCCGCGCTCTCGCTATAA
GGTATTCTATGATGGTTCCAACGGGCGTCTCTGCTAAATGGAATACGGAGCGGAGGCCAG
AGCGAG
>TRINITY_GG_32_c29_g1_i1 len=242 path=[1:0-241] [-1, 1, -2]
GGAGGAGGCTGGGACGGCCTGCTAAAACTGCAGCGAACACCTGCGAAGTATTAGCATAGC
TTGACTTATTAACAAGGCTAAGTAGCCGTCACTAGAACCAGATGAAAGTTTCCAACGGAG
AGGACTTTGCCAGCTTTCCGGCGTTAAGTCATCGACGAGGCCTGCAGACGTTCTGGTAAT
GGAACCAGAACATCGTTAACCGAGTCCTACGCATTCCTGGTTTAACGAACCATAGGTACA
TT
>TRINITY_GG_32_c30_g1_i1 len=241 path=[219:0-240] [-1, 219, -2]
GGGGGAACGAAATGGAAAAGCACGTACGAAACGTAGACAAAGTAAGTCGCCAGATTGGAA
TTGAGGCGCGTCGCCGATGAAGAGGAGTGGAGGGGCAGAGGGGTCGATATCGGCACCCCC
ATGATCGGTCTTTGCCACGAAACCATGATCGGCTGAGTAGCTCGCCGTACTCCAGATTTC
CCTGCAGTTGCAGCGTCGATTCGTTCGAGCGGGAGAATTAGCAGTGACACGTAGAAGGGC
A
>TRINITY_GG_32_c31_g1_i1 len=241 path=[1:0-240] [-1, 1, -2]
TTAGTCTAGAATCGAAATGTTGCGCAGATATCTCAACGTTACATTTTTGAAGCTCTTAAA
TGATGTTTGATCGTCTACAAAGAGTTAGAAAAATAATAATATTGTGTGTTATTACTTCAA
ATTACGGGTATCGTTCGTTACCTTTAAGGTATATCATTAAGTTGTTACACTTGAGACGTT
CAATTGAAAAGGTGTAATTGGCCGGATTCGGTGCAACGATTTCTCATTCTTATCACCCGC
G
>TRINITY_GG_32_c32_g1_i1 len=259 path=[1:0-258] [-1, 1, -2]
ATTTACATTTTCCGTCGGTTTCGCAAAATATCGTGGTTATTTGCACGGAGGAGGTATCGA
CACGTCCGAGGCTGGTGGAGAAAGGTGGCATCGCGGCATCGTGCAATTTCCACGGTGGAA
TTTCGAGCGTGGACAGCGACACGGCGCAACAAAATTATTATTTTATTCGCGGAACTTTAC
TCATTTCCTCGGTCGTAGCCATCGTTGTATCTCCCTCGTGGCTGCTCTCTCTGGTCGAGT
TTACGGCTGTTCTCCGCCG
>TRINITY_GG_32_c33_g1_i1 len=787 path=[1:0-786] [-1, 1, -2]
TGCATATTTTCGACGAAATTCAATTCAAAAAGTTCACGAACGTCGTTCTACACTATGAAA
CAAATATATACGCGACTGGTCGGAACGCCTTCGAAACCACTCGCTGTAGGTCAGAAGCGA
TCGTCGGAGCCCGTTACTCAGAGGCCCAGTCATTTAGAAAATCCGCTTGCTACCGCAGCG
CGTGCTGGTCAAGCTGCCACGGTAGAAGAACCTAGCTGTGTAGCGTTATAGCAACGGAGG
ACACCGGTAAATCCATCCGGCGCGACCTGCTTTCTCCGTTTTGTCGTTCGCGGAAGGCAG
GAAAAAAAAAAGAAAAAGAAGAGAAGGAAAAAAAAGCCGCGCCGTGACCCACTACCCTCG
TGACTCGGTTTCCTACCCCTGCGGGAGAGAGAGAGAGAGAGAGAGACAGAAAGAGAGAGG
AGAGAGGAAAAAAAAACGCGGATGATGAGAAGCGAGGACGGAGGGAGGCAAGGGGTCACG
GCGTTTAACGAGTCAGCCGCACGAACGCGAACGAGGAATAAAATGAGCAGCTAATCGATA
GCAGTTCATTGAGTTTCGGCCGCGTTGCACGCGTGTGTATCACTCGCCCATCTCCCCCAC
CATTTTTCCGCCGGTTCCCCTCCTCTACTTTCGCTACTCTCTCTTTCTCGGTGGTGAACA
TTTCCCCTGGCGGCCCTTCAATCTACCCTGTAGTGTCAGTGGCGTGTCTCGTGGCGCTGA
CACGCGCGCCAACCACCCCGCGGACCGTGTCAAGGGGTGGTCACATGGGTTATCTTCGAG
TTTCGCG
>TRINITY_GG_32_c34_g1_i1 len=282 path=[1:0-172 151:173-173 152:174-177 151:178-178 152:179-182 151:183-183 152:184-187 151:188-188 152:189-192 151:193-193 152:194-197 151:198-198 152:199-202 151:203-203 156:204-281] [-1, 1, 151, 152, 151, 152, 151, 152, 151, 152, 151, 152, 151, 152, 151, 156, -2]
GCCGGTTGTAATCTCCGGTTAATGATAACCTTCATCAATTTTATCGAAAACGAAAGAATT
TACGGCCACGTAGCCGTAGCTCGTATTTCACAAATGTTTCATTGAAAAAAAACATTGTCC
GAGCACAATGACGCGTGTTTCGCAAAGAAGCGAAACGAAACGAAACGAAACGAAACGAAA
CGAAACGAAACGAAACGAAACGAAGCGAGTCGACCTGGTTCCCGGTCGTCGTGCAACCCC
TTTTTGGTGCATCGGCGACGTCGGAATCCGTCGTCGTCGTCG
>TRINITY_GG_32_c34_g1_i2 len=257 path=[1:0-172 151:173-173 152:174-177 151:178-178 156:179-256] [-1, 1, 151, 152, 151, 156, -2]
GCCGGTTGTAATCTCCGGTTAATGATAACCTTCATCAATTTTATCGAAAACGAAAGAATT
TACGGCCACGTAGCCGTAGCTCGTATTTCACAAATGTTTCATTGAAAAAAAACATTGTCC
GAGCACAATGACGCGTGTTTCGCAAAGAAGCGAAACGAAACGAAACGAAACGAAACGAAG
CGAGTCGACCTGGTTCCCGGTCGTCGTGCAACCCCTTTTTGGTGCATCGGCGACGTCGGA
ATCCGTCGTCGTCGTCG
>TRINITY_GG_32_c35_g1_i1 len=244 path=[1:0-243] [-1, 1, -2]
GCGGCTTGATTTGAACTATAATATTATTGTAATATTTTAATTTCAAGAAAACTCTTAATC
AATGTGCTCGTTATATTTAATTGAATTCGACTTTTTATCGCTGCATATTGTTGAAATCAT
TAAATAGAATATGTACTATTATCATTCAACCAGTAATTAAATTTCATTTCTTCCGCTGCT
CCTCCTTCCTGCGATTTCCCAGATATCGAGAATTGCCGAAATAATTCAATGTACACGCGT
ATCA
>TRINITY_GG_32_c36_g1_i1 len=229 path=[1:0-228] [-1, 1, -2]
GGACTGTTCGCGGGAAAAAAAAAAAAGAAAACGGAGATATACAGGTAATTATTCCCTTCT
TAGCAACGATTATTTTTTTCTTTTTTCTTTTTTTTAAGTTGAGTTTTTCAATTATTTCGA
GTATTTCGCTCTTAACGTTATTATTTGACTGGTGAAAAATGATATTGGACTTTTGCGTTG
CAAACAGAGCGCCCGGGAATACGGGAATTTTTTTTTAAGTATTTTACTG
>TRINITY_GG_32_c37_g1_i1 len=236 path=[214:0-235] [-1, 214, -2]
AAGGCGATGTGTCTCTGCCACGTGATATAATGTACGCGACGCGAGAGTGAAGAATATGGA
GTGAAATTTTTTTCATACGTAGGCGTATACGTGTGTAACATGGAGAGACGTTAAAGGTTC
GTCGAAATTTTGTTGATTCATAGTGTTTTGTTTGTTCCCGGCGGGAACATTTTCGAAGCA
GAATTCTTCCTTCGTAATGGTCGAATATCCCAGTCGGTGAACGCGATGACTTTTTA
>TRINITY_GG_32_c38_g1_i1 len=234 path=[212:0-233] [-1, 212, -2]
GTTAATAAACTAGCGTCTATATTATTAAAAATATTCACGAGTTCCATGCTCTTAATCTTC
TGTATAACTATAACATTCATACGTCGTAAGATAATTAAGATCCTATCATTTAAAAGTAGT
AGGAATTAGAACGTTCGCCATAGAACGCGTGAGAAATATTTTTTTATTCAGAGAATAAAA
GAATATATGTATGTCTGTCCTACTATGTACTTTTTATATTATTGCGTTAAATTT
>TRINITY_GG_32_c39_g1_i1 len=386 path=[364:0-385] [-1, 364, -2]
GGGGGGTTAGTTCGCGCTGGTTTCGGCAGAATGTTATCTCTTTTTTTTTTCTTTTTTTCT
TAATCAATCGAAATTTGAAGTTTGAAGATATTAAGATATTAGTATCGATGATATTAATAT
AGTAAAATATTTGTGGTATAAAATATTGTCTGTGTTTCTTTGAAAATGCGTTAGAAAATT
CGGCAAGTTTTCTCTACGTTTCTGTCGAACGTCCGCGTTTGATCGAATTTCTGCAATTTT
CTTTAAAATTTGAAAGAATTCAAGTATTTATAACGTTTCTTAACTCTCGGATGGATTACG
AACGTATCGACCTAACTTTGGTTGTTGAATTGAAAATCATGATTTTATGATTATTCAAGA
GAAAAGAGAAAGAGAAAAGAAATGCA
>TRINITY_GG_32_c40_g1_i1 len=247 path=[1:0-246] [-1, 1, -2]
TGCGGTATTAATTTTTTGTTATTTCGCTCTTTTCGCGAGATGCGAATGTTATCGTGAGGT
TTTTCTTCTTTTTAGTCTTCTTCTTAAATGCGTATAAAAGTAAACGTTTGCTTGCGTGAT
GTAACGTTCTCTCGCAATTCAATTCGAAGAGTACATCCTTATTCGGCTCGATAATTCTTA
TAATAATTAATCTATTTACAATTACATTTAACTCTCATTCTTTCGAATTGTGAGATCGAA
TGTTAAA
>TRINITY_GG_32_c41_g1_i1 len=245 path=[1:0-244] [-1, 1, -2]
TGAACGTAATGGAAAAGTGTTCTGAAGTTTATGATGATACACTGATACTAGGAAGCATAT
AATCGATACCAAAAACGTAAAATGAGATTGGAAAGTCAAAGTCAAGATGATGGGAAATAT
AACTCATAAATATTGAAATTTTCTTAATCCTTACATGCAGTTCAATATTAGAAAAGTAAA
AAAAAAAAAGACACTTTTGTTTCTCTATCAAAAACAGGGCTCCTGTTTGTGATGGATACA
CCTCG
>TRINITY_GG_32_c42_g1_i1 len=263 path=[1:0-262] [-1, 1, -2]
AAAGAATGTAATATTCGATAGATTATCAAGTCTCAATTGTCAATTATCTTTAATACACGA
TATATATATACGTAAAATTTCTTTTTAGACTAGACAATGTTATAGAGAATTAATCGGCAC
AGATCATTTCGTATATTTAGAATGCAATTAAGTTCACTTTGAAGTTTCATTCTAAAATCG
CTATCATCTCATCGAAAATCTCGTAAAATTTCCCTATAAAACGCCTGTTCAAACATTCAA
AATCACTGATAAACTTCAGCGCG
>TRINITY_GG_32_c43_g1_i1 len=244 path=[222:0-243] [-1, 222, -2]
GAAAAAAAAAAATTACTATATGCTTTTCACTTGGAGATTGAAAAATTGGTCAAGACATCG
TGGAAACTATCGTATAAAAAGATAGCTTATTTGTAAATGATCTACGTTGAAAATTAAAAT
ACCTACGTCTATACAATTTGTAAATTTTCCTTGTAAGGTCAAGGCGTTAGAAAGAAATTG
TTTGCATTGCAAAGCAACGTAATCTTTCAAATACAGCCTTAAAAAGATAACGAAAATAAA
TCAC
>TRINITY_GG_32_c44_g1_i1 len=259 path=[1:0-258] [-1, 1, -2]
GTGATTTTTAATCAGTTAATATACTCCTTAGGATGCTCAAGTTGTGCATCTTAATGGTAT
AAGAATCTTTCCCCGGCGTTGTTTACCAGAGGAAACGCGTATCCACAGACAGGCGACGAC
CGAAACTGGATTTTGCTCATTGTCAGTAAAATGAATTCAAGTGTCTGTTTATATTTGTTT
CAAATAAATATTTTCATACGTGTAAAGAGGCAAGCGTCGAAAGTGAGAAACGAGAAGTTA
TCGATGATAAATAACAAGC
>TRINITY_GG_32_c45_g1_i1 len=234 path=[1:0-233] [-1, 1, -2]
AATTTCGATGGCTGGACCTGTTGCATCGTGGAAACCGTTCGAAAGGGGAATGGGGAATCG
TCGATCGACCGAGAAACGAATCGACGTAGACGCCACTAAGGAATTCTTGCGCGAGGAAAA
GACTCTGTCTGATGCTTTAACACCGTTGCTTCTCTCATCGGATTTCCGTCACTTGATACA
TTTAGATTAATTAATTTTAGTAAAATTTCAGTCAATACGGAGTTTCTCCCGCCG
>TRINITY_GG_32_c46_g1_i1 len=248 path=[1:0-247] [-1, 1, -2]
GCCGGCTGCTGGTCGATTCTAATCCGCGCGTTCAACGATCGCACGCACGCAACCACGCGC
GTCGGTTCCAGGAAGATTCCGGTAGAACCAGTAACTGAACGCGCCACAGAGTAGACGACC
CAGGAAACTGGACCCTCGTCCAGGAGGCGGCGCAGCACCGGCTCTCCTTCCCTCTTTTCT
CCGTCGTTGAAACGGCTGCGAGCGAGGTTGCTGCACCTTGGTGTTCTTGCGCCCGTGGTA
CACTCGGC
>TRINITY_GG_32_c47_g1_i1 len=457 path=[435:0-456] [-1, 435, -2]
GCTGGACTCGCGATCGCGATCGGATCGCGAGGGCGTCGCGGCAGAGGCTGGCGGCGGTGT
CTTCTTCAATCCCATGGCGTAGGAAGCCCACAAGGATGCCATGTCCTCGCCACCGACTCC
AGCCACCGCTCCCAAATTAGGAACAGTGCCTGCTGGCATGTCGACCAAATCTGAGGATCC
GTTTCGTGAATCTGTAAGTGTGGAGTTGTTAATGGTGTTGTTTGCCGTGGAAATGGCCGA
TTGGCTGGTGACAGGTGTGCCAACGGTGGTGGCCGTGGTTGTCGAGGAGTTATTTGGCGA
GAGGGCCGCATTGGCCGCCTGTGCCTGTGCCTGGGCCTGGGCCTGAGCCTGAGCCTGCTG
TTGAAGATTATAATTCCACGCGAGCAGCATCAGCTTCAGCTTATCCGCGTCTTTCATGAG
CGCGCTCGAGTAGTGATCCTCTTCGGATATATCGGCT
>TRINITY_GG_32_c48_g1_i1 len=253 path=[1:0-252] [-1, 1, -2]
GCGGATACGGAGCGCCGGAGGGGAATTGCAAAGAGGCTACCTTCGTTCGTTCGTTCGTTT
CTTTCTCTATCTGTCTGGTTGATAATGGATTTTGGATTAGGGTGAAGGAACTAGAATGAA
GGAATTGGAAGGGGAAGCGTATATACAGTTTCTGGTCTATTGAACGTTGCATCCGCTGCT
TTCTTTTGCCCCGTCGGTGGTAAAAAATAGAAGAAAAGACGATCGTCTTCAAATTGCGAA
AACCTGATTGCAA
>TRINITY_GG_32_c49_g1_i1 len=252 path=[1:0-251] [-1, 1, -2]
CGAGTATATCTTTCACGAGGAAATGATCACTTATTGGATAACAATGAGTACATTCGCCAT
GTGTGTATAAAAGTGAAATATCCGATATCTCGTGTTTGCCACTTTATCATAATCTCATTC
AAATTTACGATTTATTTATCTCGGTATCCGATGAGAAATCTAACTCACAACATGTGTGTC
TCGATTTTAATCACGCAAGCAGATACGCATATCCAAAACAAAATTCCGCTATTAAAAAAT
AAACAATTTGCG
>TRINITY_GG_32_c50_g1_i1 len=231 path=[1:0-230] [-1, 1, -2]
AGGAAACATTTCACGATCGTTGAGACGATCTCAAGCACAACCACTTCACGACCAAACCCC
AATATACATACATGTGTGTTGTACACGTAAGTCGCACTACTAGAAGCGATCGCGAATGAA
ATCTCTGACTCACCCCCAAAACTCATCGGCACCAACTCACCGTGTTAATCATGCCCTGAG
ACCAATTGGCACTTTTAATTTCGGCAGGCGCGCTCATGAAAGACGCGGATA
>TRINITY_GG_32_c51_g1_i1 len=307 path=[285:0-306] [-1, 285, -2]
GCGGGAATTTACGAAATTGTTCTCTGGAATATCGTTAAAAATGTAGACGTTTTAATGGGC
GAGTTAAACGGATAAGCCATGCGTTCGCGAGGAAGAACGAAGGCTTCTGTCTGGTTTACC
GAATCCTGAGGAGGTGGCGAGTGTTCTAACCGCTCCTGCGTGAAATTTTAGTAAGCTACT
TCCGCCGCGCTTCATTACCCGTTTGAAAATGTTCGTCGAGGATACACTCTAATTTCTCCG
GCGGTTTGCTTCTTTTTTTTTTCAGTGCTTTTCGAATTTCTAAGCATTCTCTTTGTATGT
TGCGCGC
>TRINITY_GG_32_c52_g1_i1 len=264 path=[1:0-263] [-1, 1, -2]
GCCGCTCAACATCCTTTTGGATTTAATAAATTAATCATAGAGGTAATGTAAATTCGCCGA
CAATTGATTCAACAGAAATTATTCTTAATTGGATATTTTTGTGGCTTCGATAACAATGTA
GCCAACTTTCAATCTGTGAAAATTTTGCACGTTTTCCCGCAGCTCTCTCTCTCTCTCTCT
CTCTTCAATGATTAAACGTTAATTCTGGGATTCTAGTGTGTTCCAGACAGTGTAAACACA
TTCATAATTTAACGTTAAAATTTG
>TRINITY_GG_32_c53_g1_i1 len=241 path=[1:0-240] [-1, 1, -2]
GCCGTCTATCTTCTCTCTTTCTCCCCGTCTCACCTACGCATGGGCCGCCCCACTTCCGCC
GGATGTACCCTGATAAATGGGAATCTCGGCGAGTGCGCGGCCAGTCGGCCGTATACACCT
ACGACAGAGTGTACCGCGCCGAATGAGAAACAAGCCGGGAGCGGTGCTCGTCTTCGAGGC
CGGCAACAAGAAGAAACAGAAAGAGAAAAATGAGGGGACAAGCTCTCTCTCTCTTTTTCT
T
>TRINITY_GG_32_c54_g1_i1 len=243 path=[221:0-242] [-1, 221, -2]
AGCTTTTGAAGCTCTGTGTGAATCTTCAAATTCTTCGTAACCAGTGTTCAGTGCCACTCG
AAAGTCTTAGAATAGTTTTTATTTTTAACATTCAGTATTTCGGGGAGAAACGTGGGTATT
AACATATATAATATTAGTGTACTTATTTTATTCATAACCTTACTTTTAGACATGTGTAGA
TTCAAATTCCAATTTTTACGAAAAAAATATCTTCCAAAAGCTAGCTAACCTCTCCGTTAA
AGG
>TRINITY_GG_32_c55_g1_i1 len=263 path=[1:0-262] [-1, 1, -2]
GACGCAAATAGGATTAAGTCGCTTGATTCTTTGGGAGATTTAGTTGGAAAACGGTGGAAA
TTAAAAGGATGTAGAAACTCGAGAATCGTGTTGGTAAATGTCACATTGCTCGGACTAATC
TCGATTTACGTTTGACATTTCCTTTCTATATTTTTTCTAATTAAATTACGTTCTCATCGG
GAAAAGATGAAACCAAAGAGAACCTTCGATTAATTTAGACGCGTGCACGTAGTACACCTT
GAATTCTACGAAACGATTTGGCG
>TRINITY_GG_32_c56_g1_i1 len=237 path=[1:0-236] [-1, 1, -2]
GTGGAGAACACGAGGGAGACGAACATACGAAAAAGAGGAAGAGAATAGAGAACGTCGGTT
TCGAGCACGCGCCCTACTCTATCCGCTTCCGCCGCGTAGACGCGTTCGATTCGTTCTCTT
CAGTCGCGTCTCACGCCACGAGCAGTGAGCGTGTATTCCTCGCCATTCGTTTCCCCAACT
GTGTCAGGATTGTTTCGATTCGCGATAGAAATGGGAGAGAAAAACGACATCTACGAC
>TRINITY_GG_32_c57_g1_i1 len=238 path=[216:0-237] [-1, 216, -2]
GTTTTTCATTTAACACGAATTGTATTAGTATGGTAAATACGGCGGTGTACGTGTTAACCA
CCATATTACTTAAAAAAAATTATTATCCTTTATGTTACCGCTATCCACGGATATGGAATT
TTTAAAAAACCCGAGAAGATAATCAAAAACCGTGCTTCCGAAAAATCGTCGGGGATAAAG
ACCCGAGAAGAGCGTGCTCGTGCTTTGTGAAAATTTATCGCCCGAATGTACATTCTCG
>TRINITY_GG_32_c58_g1_i1 len=229 path=[1:0-228] [-1, 1, -2]
AGACAGTGCCACCAGCGGTATCAGGCTATAAGGCTTCGTTTTCGAGAAAATCGATTTCGA
ATTGTTCGAGTACGCGCGCACTCTCAAGTATTCTCTATCCGCGTTTCTCTATAAAAACAT
ATCACCACTCTTTGGCTTATCTATTTGTTGACAATTAACGGTCGTTAACCCAGCAGAAGA
TAGAAAAAGAAAAAGAAAAAGGAAAAAAAAAATTACAGTGAAAAAAAGA
>TRINITY_GG_32_c59_g1_i1 len=246 path=[224:0-245] [-1, 224, -2]
GGGGAGAGGGAGGGGAGGATACTTCGCTTCATGAAACATTCTTGCGTTTTCACATCGATT
CGAGTAATTGGTATGTTTTATCGAAAGTAACTGCAATAATTTTGTAACATAATCTTTGTA
TTAATTTCTATTGATTTTTTTTATATTAATTTGTATACACGTTTGTTTATCAATTATGTG
CATCGTATATTTAATATCGCGGTTATTACAAATATGTTTTTTTTTCAAAAGCTATTTGTG
CAATTG
>TRINITY_GG_32_c60_g1_i1 len=218 path=[1:0-217] [-1, 1, -2]
GGAGAAAACGAATGCCCGAATCACTGCACATAGACTAAGAAATTGAAATAAAATAGCAAA
ACTTAATGCGATAATATCATTTGTAACATAATCACTGTATTCACTTAATATGAATGTTTG
AACACTTATTCAACATAAAATGTAACAATGAAATAGCAAGGCTGCCTTATCGAGAAATCG
ATAAGCTGATTTAACTTTCAAGAGATAGATAATAATAT
>TRINITY_GG_32_c61_g1_i1 len=236 path=[214:0-235] [-1, 214, -2]
AATCGAATGTACATAATTATCGTGTGTGCCCGGAGCAGGGTGAAAAATCAATCGCGATAA
AATCGGCACCGATTGGCGTTTCAATCGCGGTCGGCGAGTCGCGAGTGTTTAGCCAACGAA
TTCAATAACGGAGATTAAAACGCTTCGCCATCGGCCTTATTATGCCAAATTACAAGCGAG
CGACAAACGTTAATAGCCGGCACACGTTATTCCTCTTTCCCATTAACGAGTCGCCG
>TRINITY_GG_32_c62_g1_i1 len=255 path=[233:0-254] [-1, 233, -2]
GGGCATTTATCCTGAATATTTTATCCACCTTTGCCTTATTATATTCTTTCCCTTTTCAAT
GTTTTCAAATTTCCGACAAAACGCATAAAAATCCGCAGTTACAAGTTGATTCATTTTGTA
ACGGTGTACGAATGAACTACAAATAGCTGAAAGCTGTGCACACGTAATAAAAACAATAAG
AAACTAACAAGTACGCGAAATGAAATTTTTATACGTATAAAATAGATGTGCATATGTTTT
ATATGTATATCTGTG
>TRINITY_GG_32_c63_g1_i1 len=226 path=[1:0-225] [-1, 1, -2]
GTGCGTCTGAACGTGCTAATATATGTACCGCAGGCGCGGCTGCACGGGCTTCCTACCTTC
TCCTCGCTGTTCCGTACTCGGGCACAAATTTCATTCGGAGTGAGAATGAGAAATAATCGT
TTGCGACGATGAATCGCTTTCGTTGAATCGTCGTTGTTATTTCAGACGTAACGTAGAACG
AGTGACCATCACGATCAAAAGTTGTTCAAAAGTCTCGGAGCAAGCG
>TRINITY_GG_32_c64_g1_i1 len=248 path=[226:0-247] [-1, 226, -2]
GACGATTGCCAATTTGTTCAAAGGAACTGGACTTCCCGATCCCAATAACCCTGCAAACTC
TGTCAGAACGATCGAAATACCGTTCTTCGAAGGTAATCGATCGGAACGGATCGATAAGGC
CATGCAAGATCACAAGGAACAGCAGGCAGGCTCTCGACGCTCCCCTCCTCGCGTAGGACT
TATCTTATCTGTCGGCCTTGTCGCGCCGGTTGTCAGTCGATTCTCTCGCGTGCAATACAC
ACACACAC
>TRINITY_GG_32_c65_g1_i1 len=243 path=[1:0-242] [-1, 1, -2]
GTGGTGTAGTCTTCGTCTAGTTGCCTGTGCTCTCTCGCGTACGCGAGAGACTTTTTTTCT
TTTTGGAATGTTGAAACTGCGAAGTTTCCTCTTGATTCTTTCCCGCTGTTTCTTGATTTT
TATTTCTATTTCTTTTTCTTTTTTTATGTTGACTGGCTCTCCAGATCTAGATATGGCAAG
GTATGGAAACGGTAAATTAATTCTGATTTGTAATAATACTTGATCGATATTAATCGAAAA
CCG
>TRINITY_GG_32_c66_g1_i1 len=235 path=[1:0-234] [-1, 1, -2]
GGTGGGGGGACCGAACTGAGCGATCATTCTGCTTGTAGTTTCCATGGAAATTTAAATATC
TATATAGGACGTCACATTTCTGTGAAAGTGTCGTTTGTGTTAAAAAAATTGTATACGTAT
TAACTCTTTAAGCGTTTCACTTTTTACTTCGTAAATAATTCTCAAACTTTGTTAAATGGG
GAATCTATTAAATTTTGTACGATATTAAATTTCAAGTGAAATTGAATTTTGTCAC
>TRINITY_GG_32_c67_g1_i1 len=250 path=[228:0-249] [-1, 228, -2]
TAGTGATAGACGCTTGATTCGATTTTTAATTTATCAGACATTGGGTGGATATTTTAACGA
TCGTTTAACAATACGTCAGGATTTTCACTTTCTCTTAATGTCACATCGCAACACATAATT
ACAATATCATTTTCATACGTTTCTGCAGGAGCGAACAAACGATTCGTAATTATATACAGT
TATTTTTCTACCATGGGAGAAATGTGCTATAAGATACATTTTTCATTGTAATTATTCGTC
AAAGTTTCTG
>TRINITY_GG_32_c68_g1_i1 len=243 path=[1:0-242] [-1, 1, -2]
GGGAAATTTTGCAAGTTGAAGTTGGCCGACTGACTTCTACTCTTTTAAAGATATATTTAA
ATCAAATATTGTTATTACAAATATATGTAAAATATTCAATTACTTTCTTCTTATCTGTCT
TTAAATGAAATGAAGTTGATCGTTTTTTTTTTTAAGTTTGACACTGATTGCAAGTGGGCC
TAGTATAACAAACCAGAAGAAGGGAAACTAGAATTTTCTATTATTGTTTTAATAATATTT
TTC
>TRINITY_GG_32_c69_g1_i1 len=251 path=[1:0-250] [-1, 1, -2]
ATTGTTTTAACATTATTAATCTAATACTGTTTATTCATTATTTTATTACTATTTCATTAT
TATCGGAATTTGCTGTCTGAGATAGCACACTGTATCACATGATAGTACACTGTTTGAAAT
CTGTATTTTTCAGCTATTATCTTTATATTCTGGAGGTTTAGCTTGAATGTTGAAGAAATT
AAATTACTAACAATTGTTAAGAATTTGTCAAGTTAAATTTGAAGCACGACAACCGAAGAA
ATCATTCTACA
>TRINITY_GG_32_c70_g1_i1 len=373 path=[1:0-372] [-1, 1, -2]
GACAAAACTGATACAAAATAATTCGTTAAGGTAACAGTAGATGCCAAGAGTGAATCAATA
AAGCAAATTTTACTTCGGATGAACAGAAATCTTTTTTTGACAGCGCTCGCGTTCATTCAC
AAATCGGTCATTTAATTCCTACGTTGCTCTGCGAAATGTTTAAATTGAAGAAAAAGAAAA
ACACGAATAATAATAATATAACTCGCGATAGATCGATACGTCATTAATACAGACGACTGC
CATTATTGCAGATAGATACGTACACTTTTCTATAAATCATTCGTAGAGATCTTTGCAATC
ACGGATGGTCAGGCCATTTCTAAAATACGAATACGCGACCACGATTTTTTAATTTCACTG
AGCATATACCCGC
>TRINITY_GG_32_c71_g1_i1 len=228 path=[206:0-227] [-1, 206, -2]
GCGGCGCACATACTCTTTCAGATAAATTCAGTACTTTATTTTTAACCGTATGTAATCAAA
CGATATTTTTCAAATGATAGAATTAATAGGCAAATACACTCAAGTAATTGAAGAATTTCT
GTACCTTTTCCGCTTGATAATCGGTAATTACAACCTAGAAAAATTTCAATTCAAAACCAA
TGTGCCCGCTTTTGTCCGATGTTACACTACAGTTAAGTTAGTAGTGTT
>TRINITY_GG_32_c72_g1_i1 len=254 path=[1:0-253] [-1, 1, -2]
GAATGAGCCGGTTTACTGTTCCTTCGATCGTTCTTAATCAGTGGCGTCACGCAATTCAAA
CGTGGCATCGTTATTATATTTATGACCATAAATACCACCCACATGCTTGTTGCCGGTCGG
CTCATTTAACCGGTTAGTATGTATTTGCTAGTTTAGCCGTGAGAAGAAAGGCTATCATTC
CCTTTTCTTCCGAGATCAGGGATTCAATTAAATAGGAACACGCCCCGTCGATCCTTCCTG
GAGTTGAACAGCCA
>TRINITY_GG_32_c73_g1_i1 len=254 path=[232:0-253] [-1, 232, -2]
GGCATACTTTACTTTCGAATGTACACATCACTCGTGAACATCGAAACACTTGGATGTTCG
AATTTGAAACTCGGATCCGTACGATATTGGACTTGAGCCCATCTCTACTCGCTGGCATTG
CGGGTATGCGTGCATGTATGCCGGTTGACGAACAGCGCCGATAAGCTCGTCATCAGGCTG
GCCAACGACGACGACGAGCACACGACCACCGCGCCGCTGCCTCCGTAGGAAATTCCATTT
CCTCGAGCTGCGAC
>TRINITY_GG_32_c74_g1_i1 len=241 path=[1:0-240] [-1, 1, -2]
GGCGTGATAAATATTGTTTTACCTGGGGATTTTATTACTCCAATGGAGACAGAAACAAAA
CGGTAACGTTAAATATAGATAGAGGAATACGCAAATAATTAATACGAGGGATAAGAATGA
TCGCTAATATCGATAAAAGTCATAATAGTAACATCTTATTTCTATCTGTGAATACTACAT
TCGCAGTTTATGAATCATGAATAGTCGTATATAACTATGTTTCCACGTATTCTCATCTTG
T
>TRINITY_GG_32_c75_g1_i1 len=246 path=[1:0-245] [-1, 1, -2]
ATTTTATTTTAAAATTTCTATTTCGTGTTACAATTTTTTCCCCGCAACGATGCAATGACT
TTTACAGCGATAACTAAAGAAATAATATAATGAAATTTTATTTTATTTTTATTTATTAGA
AATCGAAATAATTTTGATAGAAATAGCTTCGTCTTAACTGTCGGTAGTTCTAGTGTTAAC
GACATAGAGAATTTAATATTACAACTGTTCCATTCTATTCCACCGCCATAGATACTCGTT
CGCGCG
>TRINITY_GG_32_c76_g1_i1 len=233 path=[211:0-232] [-1, 211, -2]
CGGGCTTTCAATTGAGAGTTAAATATATATTATTTAATTCACAGAAGTACAGAACCATCG
GAAAGATCATTTATAGATAGACTGCGAATTTCTGTGCACTTCTTGACGAACAGAACTACA
ATGGAACGTAAATATTTAATTCTATATTTCATGTATTTCCACATGTATATCCTGTACATT
TTTCCAACTACCAATTGCCCACGAAAATCCGCCGTCTATTTCTGAAAAATCGG
>TRINITY_GG_32_c77_g1_i1 len=252 path=[230:0-251] [-1, 230, -2]
ACAAGATAGTCATTATTAATGTATTGTAAATATATCTATCGAGCATGTAATAAGCTTTAA
ATACTGAATGAACGTTAAATTTTTATTAATAGGAATTTTATTAATAATGTACTTACGTGA
TACGAGGTATCTTGCAAATTTTTAACTGGACCAATGTAAACATGACAGTCGTATCTCATA
ATGTTCTTAATGAAGTTCCAAAGTGTTCTATGTGACAGAAATTTTATAATTTCCCTAAAG
AGTAGTCCCACA
>TRINITY_GG_32_c78_g1_i1 len=264 path=[1:0-263] [-1, 1, -2]
AAGCGCATAAAGGAAGTGGACTGGGAGTGGAGTTTCGATAAAATTTCTCGGTGGATACGC
ATCGATGGATACGAGTCGAGGTGGATACGCAATATTTGGCGATAAAGACACTTTATCCGC
TTTGTATTTATTTGCACATGGGATTATTTAAATCCGGCCAGAGTCGAATTTGATTCGAAA
ATTATCATAAAGAAGCGTGACGTGTCCGGTGTTCTAGAATATTAATGATTCGTGAATTTT
TATGTGTTTTATAGGAAGTGCGCA
>TRINITY_GG_32_c79_g1_i1 len=260 path=[1:0-259] [-1, 1, -2]
GGGAACTGGAAGAGCGAGGGCTCGCGAAGGAGAAAGAGAGGGAGAGGAGGACACGGCGAG
GCGCTAAGGGAAGGGAGAAGGATGCAGACGTCCCGAACCTGCCTCAACTACAACTTGACT
TTCGCGGTTCGATTCTGATCGGATCGATCTAACTAGCGCGCCGGCGAGCAAACCAGCCAC
CGGTATTTGCTGTTGCTCTCTTCGTCGCTCTCGCGTCGTCGCACGCTCGCCTCGCATCGC
CTCGTCTCGTTCACTCGCGC
>TRINITY_GG_32_c80_g1_i1 len=268 path=[1:0-267] [-1, 1, -2]
GCAGGAATGATTGACCGTGGGTAATTAGGTATAATTAAGGGAGAATGAAAGTGGTTCGAG
AAGGATTGTGCCGGGATCGTTCCTCTTTGCTTTGCTGGTTTATTTACGTTGCGTCAACCA
CACGTCACGCTTGTTAGGTGATAATTACCGGTGGAACGTGGTATTCTTTTTAGAAGTGAA
TCCTGTTAGGATTCATTGATAGAAAAATTTTCTTTCGATCATGTTCATTCGTGCTAAATT
TATATGAACGAAAACTTGTAAAACCGAG
>TRINITY_GG_32_c81_g1_i1 len=244 path=[1:0-243] [-1, 1, -2]
GGGCGCATGCGTACAACCACGGCCTCGCCACGGTTGTTTAGAGACGTCCTACACACGCGT
TCAAGTCTTCCGGATTTACGACACGTGCGTACAACGAAATCCACGTGGATACGGGCTAGC
GGCATATACGGCATATGCCGCTCCGTTTCATAAACAATCGTTGCACTTGCTGCAATCCCA
TTGGTAGCTTGACACTTCGTACTTTCGTTTGCGATCGACGAACGTTTTTTTTTTTCTTTT
TTTC
>TRINITY_GG_32_c82_g1_i1 len=258 path=[1:0-257] [-1, 1, -2]
TGGGAATCATCACACATACGTGAGAAGGGAGGACGAGTCACTGATTTTTCTCACCATTAA
CCTATCTAAATACATAATATTCCAGTCTCTGCTTCACTTTCTTGGTATTTCCGATTTTTC
TCTCTCGTGTCAAGTCATTTCTCGCCCTTACGCGAGGAATCGCGAGACAAAGTTGTTCGA
ACCGAGCAACCGGGCAGCGCTGACGCGTTTGTCACGTCGTTAATGCACACGACAAATACA
GATCCTGGGCTGTGAGTG
>TRINITY_GG_32_c83_g1_i1 len=241 path=[219:0-240] [-1, 219, -2]
GGGAGGAGGAAGGGGAGAAATGAGATACCTAAGTCAAAGAAAATAAAAATTTCCGCGAGG
CACGAAAAGTCTCAAAAGACGAACGAATTACGTGGTCGCGTACTCAGAGATAATCTCGCT
CGCAAGAAACACGGTCGCGTCGTTGTCTGTCCCTTCTTCTCCTTTTTTTCTCTCTCGAAC
GACGACGATTCTATTAGCTGGGACACGCGATTTATCGATAAATTACGCGAAACGCGCCGC
A
>TRINITY_GG_32_c84_g1_i1 len=219 path=[197:0-218] [-1, 197, -2]
TGTCTCTCTCTCTCTCTCTCTCTCTTTTTCGGATCTTCCCTTCCTCCTTTGCTCCCCGAG
GTTTTTCGCTGTGTCGGACCGATCCCTCCCGATCAACTGGAGAGATCGCTTGTTCACGGT
GAAGTCTCCGACACGCTCGCTTGCATGACTTCGTACTGACAACTTTGATGCGATTAGTAA
TTGGCTCGAGATGGCCGTTGATGATGTTCGATCATCCCG
>TRINITY_GG_32_c85_g1_i1 len=240 path=[218:0-239] [-1, 218, -2]
AAAAAAGAAAAAAAAAAAAAAAAAAAAGAAAAAAAAAAAGAAAAGAAGACGACTATAAAA
ATCACGCTGGCGATGGAAGAAAAGCAAATAGAATAAGGCGAAGGCAAATGAAATAAAATA
GGGAACACCGTAACACGGAAAACACACGGGTTGTTTTAACGGTTCAGCTGTATTCGTAAT
TAATTGAGAGTTAATTGAGAAACGGGAATTAATTGAGAATTATGTGTTAGAATTACGGCG
>TRINITY_GG_32_c86_g1_i1 len=244 path=[1:0-243] [-1, 1, -2]
GGCGGTCAGAATTTCCATTAATGTCGTCCAATAATTCACGTGACGCGACAAAACGCGGAA
TGAATGAAAGAATGAGAAACGAAACAGAGAATGAACGAAGATCTCCACGTGTATGTATTT
ATTTATATAAATAAATAGGGAAATGTAATAATACATAATATCGCGAAATCGTCCAGATAG
CGTGTTAGATCATTATTTAAAAACGATGTGTTATTAACACTGTGTCATTCTTATTACATT
ATTG
>TRINITY_GG_32_c87_g1_i1 len=259 path=[1:0-258] [-1, 1, -2]
GCGGTTTAATTGACTTGAGAAAACAAGCAAAGAAAGTGAAATATAGAACTGCGGTGCAAT
CAATCGCGGGATGATTCCACGTGTAAAACTTCACCTTAATATTCTTTCATGTAAATAAAT
CATTTCCTCGCTGCATTTGCACTATCCATTTCAGGAACATCCTGCAAATAGTCAATAAAT
GTCGGATCATGTTGATCAGCGAGTTTAGCTAATTTCAAATGATATTTCTCATCACAGTCT
GGTAATCAAGTTAGATTGT
>TRINITY_GG_33_c0_g1_i1 len=342 path=[320:0-341] [-1, 320, -2]
AGCGCTTTTATTTCAACTTAGAAACGAACATTTCATACATTACAATCGAATATCTTTATA
TCATATTAAACCGAGAATGAGTCAGATTCAAATAATATCAATGTACATACAAGAGTAACG
TGTATGAACGCTGAAAAAACGATAATGTCTTGTACACTTGTACACGTTGATTGTTTTAAG
AATTCAAGGAATTAATCCAATGTTAATAAACGTACTGAATCCTCGAAAGACGTTGATTCA
TTAAAGGGTCTTTTAGGATCTTTTTATCATTTAAATATAAAAGAAGAATAATTATATAAT
TATAAAATAAATATATGTTAGCAAAAATATATTCAATCGTTA
>TRINITY_GG_34_c0_g1_i1 len=628 path=[606:0-627] [-1, 606, -2]
GTGGTATATGTATAAAATAAAAGATGTGTAAAATAAAAAAAATATTACTTGAATCTGTAT
AGTTTTATCAAATAAAACTGTTATATTGTAATATACTCAGATTTATTTGCAATGATTTTA
TACATACATGATAAATTATTCGAGTCCATTATATTTGTATAAATATTTATATATAATTTG
TAAAAATGAAGAAACTATGAATATTTCAAACAATTATTTTGGTGGTCTTCCACGTGGTTT
TCCTGTTGTCCCCTTTTTATTTTTTTTATTTGTTGTCTTTGAGTCTTCCACTTTACGCTT
CAAAGGATTTGGACTTGATAGTACTTTAAAAAATGTATCTAGTCGTCCTTGAGTAGAAGT
ATTTCGTGCTTTATGCAGTTTCTTTGCGCCATTTCTTACTCTTTCCTCATTAAATTGCTT
GTCACCACATAGATATTTTACTAACCCTTCCTCGTTGGGTTCTGTCCATTTCAGATCAAT
CGTTTCAGGATCTGTTATTTCAGGTTCTTGAAATAATAATCGAGCTTGTTTATAATTCCA
ATCTTTTGGAATGGGAAACTTTTTAGTATCTAAGTTTTCTATAATTTTCTCAAGTGACCT
ATGTGTTTTAATTAACTCTATAGCTCTT
>TRINITY_GG_35_c0_g1_i1 len=546 path=[524:0-126 1071:127-150 652:151-545] [-1, 524, 1071, 652, -2]
GGCGCCGTCACGTTGATCGAATACATTTCGTATATTCTCAAGGGAATGCATTAGCGGATT
GCACTGCAGCCGATAAGAAGCGATATACGGAGATTTATACATATTTATACTCGATATAAT
ATTTTGTCATACGTGTGACGATATTTGCAGACAGCGATTATGAATCACTGTTGAAAATCA
ATTGACGCAAACTGCAATTCGATGGTTCCCTTGAGTCTGTATATCTACACGTACTTTATT
TCGTATTTCAAGTTTTCTATTTCTGCGAGGGAGACAAATGGAGATCGTGGAAACTGAATA
CTCGTATATGCGACGCGTTCAAAACGGCAGACCGATTTCAAAGGCATTGATCAAGGCAGA
GCCTGAATCGTACACTCCGATAACACCGAATAGTATCCCGAGAAATATTACGAAACAATC
GTACGCGACAGCGCTCCATTCCATGGAGTTTCTCTTTAGCTTCAAGTGAAAATAACACGG
CCATATGAACGACAACATGGTACCAGTAAACGAGCCTATGAATCCCATGAGAATACTGAA
GTGGGG
>TRINITY_GG_35_c1_g1_i1 len=683 path=[661:0-183 1417:184-207 846:208-208 1418:209-232 871:233-682] [-1, 661, 1417, 846, 1418, 871, -2]
CGGAGCCTATGAATCCCAAGAGAATCCTGAAGTGGGGTATGAAGATCGCCATAAGAATGG
TGAAAACGATCACGCCGACTCGCCACGCTAGACCCCAGACTTTTAACTCGCGATCCACCG
TCCATATCGTTGGAAAGATCGTCTTCGGTCTACCCCTGAAGAATGCTCTCTCGAGAAGTT
CGCAAGCCGCGTAATACGGCAATGGATAAGAGAGCACGGCCTTTATGACCAGACAGAGAT
TCACCAGCCCCTTAAAGCCAGCCGAGTGTAAATTATTAGTGATCACCTGCTGCGTGTCGT
TTTGGAAAGTTAGAAAACAGATCCAACCGAAAAGCGACTTGAACGCGGCGGCCGCGATGT
GGCTCCAGTTCAACATCCAGTCGAACTTGGACCGATCGATCAGATTGCCCTCCAACGTGG
GTAAAAATATCTGCGAGGTATAGCTGAATACGATCACGCCGAGAGAGATCGGGAAATTCT
GCAGATCGATCGTCCATTTCACTTTGGACCAGCCCCAATCACCGATCTCCAAGATGCAGT
AGCCGACGATGATCGCGTTTATGAACAAGTGTGACATCGTACACCAAAAGCTAAGCACCG
ACACGTGTTGCAGAGACTTGAGAAAACCAAGAGGCAATAAAAATATCCCTATCAACATCA
TCCAACTCCTAGTATCGATCGCG
>TRINITY_GG_35_c2_g1_i1 len=873 path=[851:0-73 902:74-95 924:96-872] [-1, 851, 902, 924, -2]
GCTTGCACGACGAGGAGACGTCAGAGTAGTACTAACACGTTGGCAGCTAAGATCATGAAA
TGATCGTATATGAAACGTTGTTGCCCCTTGTTTTACACGCACTGCGCCGACTAAATTATT
ACTAATTATTGTAAATTTAACAACGAACAACGCCTCCCCGGCGCGGCGTGTAGTCAACAT
GTAAGTTATAGATAGAAATTACAAGATCCGCAATGCGATTATAAAATCCCGAAATCTGCG
TAACAGTAGTTAACTTGTACGTACAATATTCATCATGTATTTCGCTTGTAAACGTATTGT
GGAAGACATCGATCACTTATAACCAGCAATATAATATTGTCACGTTCACTGCGGTCTAAG
CAGTCTAAAATTTTGCCTAGAAAGCCCCTGAATGTCGACGATCTTTATCAAGAAGGAGGA
AGACACAAACCCAGAGGAAGACGATACATTAGGATACATTACGATGAAGCCGAAAATGTA
TACGCAAATAGATTCTTTCTTCATCTTTCTTTTTCTTTCTTTCTTTCTTTCTCTCTCTCT
CTTTTTCTTCTACTAGATTTTCTCGTCTTAAATAGATATCATTTTACTAGATATGTGTGA
GTTCTGGTTGAATATAAATATACAATCTCAAAACGTCTCGAACCTTTTGTATAGCTTTTC
GATCGAACAAATCTGTATGTTACATCCATTCAAACGAGCAAAGGGATACATGTTTTCTTT
TTTTCTTTTTTCTTTTTTTTTCTTTTTTTTATAGAATCTCCCTAACCGATGACATCTAGC
TAGAACCATTTCCCTTTATCATTTTGTACGATTAACGTTAAAAACGTTCGAAATCAGCAA
AAATATAGACGCCGTCACGTTGATCGAATACAT
>TRINITY_GG_35_c3_g1_i1 len=785 path=[4033:0-211 1833:212-340 1962:341-784] [-1, 4033, 1833, 1962, -2]
CCGTGTTTAAGCGACAATCCCTCATCGTGTTCCATCAGTTTTTAATCGATTTAATCGCTT
TGTTTCACGTACAATCACTTCCAAACTTCTCATGAATATACGTATCCGATGTCTTCTCTA
TGGATGTTCGTCCCTGATTTCTTGCGCTCTCGAACATCGACCGAAGTCTCGATTTCTTAC
TTCACTTACCGAATAGAATTCGCCCCGCAAATTTTCAGGGAAAACAATGCGACGACAGCC
GCAACTTCCTCCAGCGGGAGTCTCGTTTCGTTAATTTTTCTTTTTCTTTTTCTCTTTTTT
TTTTTCTTTTTTTTTCAGTTTTTTCCGATTTCTTTGGCCAAGACGGAGCGAAAGGCTTAA
ACTAAAAAAAGGTCCACAGCAGCAGCAGGTCCGAAGAACGGAAATACTTGAAAATAAAAG
GTCAAAACCGTCTAACTACGTGGGCTACGATACCGCATGGTCGTCTACGGTCTACCGCGA
TCGTCGAGTCCCTAATCGCGAGCTCTTAATCGCGAGAGAGACTACGGGGTTGGCGTGTCA
GGGGTTGGGAGATCAGAAGAATATGGCCAGCATCCCTTGAACGCGCAAGCCTCGATCGAT
GTGGTCCGCGAGATATCTCTCAACACGTCAGTACTGTAGTATAAAAATCACATCTCCCCA
CGTGAAACAAATTAAGCAAGTGAAATTGCAAATTGGTAATTGATAATGGGATTCGTTAGG
CGTGTTTCATCTAAATGACTGAATTGATCACGTGTTTCTTGAGGCATCCAATTATATCTA
GCATT
>TRINITY_GG_35_c3_g1_i2 len=1435 path=[1079:0-277 1334:278-316 3907:317-420 1392:421-421 1393:422-606 4538:607-630 1602:631-861 1833:862-990 1962:991-1434] [-1, 1079, 1334, 3907, 1392, 1393, 4538, 1602, 1833, 1962, -2]
GCGCCTTCGGGGAACGTTCCTATCATCAAGTCACCGCAAACGACCACATACAAGATGCAC
GTCATAAGCAATTCGATAATTTGAGCGATGTTCACCGCTCTGGCTCCCCACGTTGGCCCG
AAGCATTCTTTCGCGATAGCTACGTACGAATCTCGCACGCGTACGCGTTGCCCAGTCGTG
GTGTCCAATTCGTACAAACATTCGACGAGTATCTTGCCGGTGTAACAACAGATATGAGCT
ATACCAATCATCGCGGCAATGGCCCAATAACCGCCTCGTAACACGGCGAATGGTAACGAT
ACGATGAACATACCCTGCAAGTGGAATGAATAGATCGATTGTTTCGTTATCAATCTTCAG
ACACATCGTACGAATATCAGAATCCATCTGAATGAGTACCTGTATAGCATTTGTAACGTT
CCATGCGGCTTGCCATTCGTTAATTTTTACTCCCGAGCCACCAAATTCGCCGCCACCTTC
GTCGTATTCGCTGAATTCACCGCTACTGGCGCTTCCTGTTCTAATTTTGTCCCCGTTTCG
TTGATAACTGAATGAGTCCTCAGCGATGGCTACGTTATTCTGGTCCCGATATGCTTGATC
TCCGTTCATGGTTATCATTTCCGTGTTATCGCGACCCTCGTCGAACGATTTAAACTGTGC
ATGTCCACTTTGTCCTGGAGCCTGTTGTCGTTGACCTGGACCTGGACCGCGAATAAGTTC
CATACAGGGACTGTTCTCTGGCCATTTAGCTTTCAATGTTTCCCAAGCAACGTTGATCGT
TGCTCCCAAGGATGGTATGTAGAATCCGCGAAAATTGGCCATTGTTTAATTCGTTGCTTC
GAATAGAATTCGCCCCGCAAATTTTCAGGGAAAACAATGCGACGACAGCCGCAACTTCCT
CCAGCGGGAGTCTCGTTTCGTTAATTTTTCTTTTTCTTTTTCTCTTTTTTTTTTTCTTTT
TTTTTCAGTTTTTTCCGATTTCTTTGGCCAAGACGGAGCGAAAGGCTTAAACTAAAAAAA
GGTCCACAGCAGCAGCAGGTCCGAAGAACGGAAATACTTGAAAATAAAAGGTCAAAACCG
TCTAACTACGTGGGCTACGATACCGCATGGTCGTCTACGGTCTACCGCGATCGTCGAGTC
CCTAATCGCGAGCTCTTAATCGCGAGAGAGACTACGGGGTTGGCGTGTCAGGGGTTGGGA
GATCAGAAGAATATGGCCAGCATCCCTTGAACGCGCAAGCCTCGATCGATGTGGTCCGCG
AGATATCTCTCAACACGTCAGTACTGTAGTATAAAAATCACATCTCCCCACGTGAAACAA
ATTAAGCAAGTGAAATTGCAAATTGGTAATTGATAATGGGATTCGTTAGGCGTGTTTCAT
CTAAATGACTGAATTGATCACGTGTTTCTTGAGGCATCCAATTATATCTAGCATT
>TRINITY_GG_35_c3_g2_i1 len=562 path=[540:0-347 4539:348-371 889:372-465 983:466-561] [-1, 540, 4539, 889, 983, -2]
TCCGCGTTCATTTTTCCACGAAACATCCATAAAAGTAATAAAAGATCAATTTTCGCAACA
ATTGCCACGCACGTTTGTTCCATAAATATATATGTGTTTTAACAACTGTCAAGAATAAAG
GCAAGAGACATCAATTATTTTCACGTAGCAAAAAAAAAAGGCGCTTATACAATTATTGCT
GTATGAAGCTTCTTCTGAACGTATGTACGTAAATGAGACTCTTTCCGGATCAAGCTTGCC
AAAAAACGTTCAACAAAATTCCGTTCAGCAGAAAGTTCAAACAAAATTCCTAATGGACAT
TTGGAGGAGCAAGTCAAACAGCAATAATTCTACAGACCTGAGTCATAAAGAAGTACCTAA
CGTTTGAGTTAATTTAACGATAAAATCCTTAAGGAGCATCTCGCAGCTTCCATCAAACTA
CTGCATCAGCTACACTCATATTGCTTAAACTAACGTGTGAACTATGCGGCCTGTTAAGGC
CTTGGAAGACGTTGGATTATTATAACTAATTGTACTCGTTCGTACATAACTGGTTACATA
TTTGCATTCGCTTGCACGACGA
>TRINITY_GG_35_c3_g1_i3 len=326 path=[4497:0-63 1334:64-102 3907:103-206 1392:207-207 4011:208-229 983:230-325] [-1, 4497, 1334, 3907, 1392, 4011, 983, -2]
GGCCGGTGTAACAACAGATGTGAGCTATACCAATCATCGCTGCAATGGCCCAATAACCGC
CTCGTAACACGGCGAATGGTAACGATACGATGAACATACCCTGCAAGTGGAATGAATAGA
TCGATTGTTTCGTTATCAATCTTCAGACACATCGTACGAATATCAGAATCCATCTGAATG
AGTACCTGTATAGCATTTGTAACGTTCCTTAAACTAACGTGTGAACTATGCGGCCTGTTA
AGGCCTTGGAAGACGTTGGATTATTATAACTAATTGTACTCGTTCGTACATAACTGGTTA
CATATTTGCATTCGCTTGCACGACGA
>TRINITY_GG_35_c3_g1_i4 len=1350 path=[1079:0-277 1334:278-316 1373:317-335 1392:336-336 1393:337-521 4538:522-545 1602:546-776 1833:777-905 1962:906-1349] [-1, 1079, 1334, 1373, 1392, 1393, 4538, 1602, 1833, 1962, -2]
GCGCCTTCGGGGAACGTTCCTATCATCAAGTCACCGCAAACGACCACATACAAGATGCAC
GTCATAAGCAATTCGATAATTTGAGCGATGTTCACCGCTCTGGCTCCCCACGTTGGCCCG
AAGCATTCTTTCGCGATAGCTACGTACGAATCTCGCACGCGTACGCGTTGCCCAGTCGTG
GTGTCCAATTCGTACAAACATTCGACGAGTATCTTGCCGGTGTAACAACAGATATGAGCT
ATACCAATCATCGCGGCAATGGCCCAATAACCGCCTCGTAACACGGCGAATGGTAACGAT
ACGATGAACATACCCTGTATAGCATTTGTAACGTTCCATGCGGCTTGCCATTCGTTAATT
TTTACTCCCGAGCCACCAAATTCGCCGCCACCTTCGTCGTATTCGCTGAATTCACCGCTA
CTGGCGCTTCCTGTTCTAATTTTGTCCCCGTTTCGTTGATAACTGAATGAGTCCTCAGCG
ATGGCTACGTTATTCTGGTCCCGATATGCTTGATCTCCGTTCATGGTTATCATTTCCGTG
TTATCGCGACCCTCGTCGAACGATTTAAACTGTGCATGTCCACTTTGTCCTGGAGCCTGT
TGTCGTTGACCTGGACCTGGACCGCGAATAAGTTCCATACAGGGACTGTTCTCTGGCCAT
TTAGCTTTCAATGTTTCCCAAGCAACGTTGATCGTTGCTCCCAAGGATGGTATGTAGAAT
CCGCGAAAATTGGCCATTGTTTAATTCGTTGCTTCGAATAGAATTCGCCCCGCAAATTTT
CAGGGAAAACAATGCGACGACAGCCGCAACTTCCTCCAGCGGGAGTCTCGTTTCGTTAAT
TTTTCTTTTTCTTTTTCTCTTTTTTTTTTTCTTTTTTTTTCAGTTTTTTCCGATTTCTTT
GGCCAAGACGGAGCGAAAGGCTTAAACTAAAAAAAGGTCCACAGCAGCAGCAGGTCCGAA
GAACGGAAATACTTGAAAATAAAAGGTCAAAACCGTCTAACTACGTGGGCTACGATACCG
CATGGTCGTCTACGGTCTACCGCGATCGTCGAGTCCCTAATCGCGAGCTCTTAATCGCGA
GAGAGACTACGGGGTTGGCGTGTCAGGGGTTGGGAGATCAGAAGAATATGGCCAGCATCC
CTTGAACGCGCAAGCCTCGATCGATGTGGTCCGCGAGATATCTCTCAACACGTCAGTACT
GTAGTATAAAAATCACATCTCCCCACGTGAAACAAATTAAGCAAGTGAAATTGCAAATTG
GTAATTGATAATGGGATTCGTTAGGCGTGTTTCATCTAAATGACTGAATTGATCACGTGT
TTCTTGAGGCATCCAATTATATCTAGCATT
>TRINITY_GG_35_c4_g1_i1 len=229 path=[1:0-228] [-1, 1, -2]
GGGGCCTCCTATATTCAAAATCTTATTATCCGAACGTTCTACTATCGTTCTACTATTTCC
TTATTATATGAATAATCAATTTCACTAATAATCGATCTCTTTTCTAGTACTGAGCTATTT
TATATGTATTAAATTAAAGATTCTTAGATTTAAGATTCTTCTTTTGTCTATCGTTAAACA
CGTACGGATGCTTCATTTTTATTTACCCGTTTCGTTGATAACTGAATGA
>TRINITY_GG_36_c0_g1_i1 len=317 path=[295:0-316] [-1, 295, -2]
CGCAGCTGTTTTCCTTTGTATACATCTATATGTGTGTGTTTTCTTTTCTTTTCTTTTCTT
TCTTTTTGGGTGGAATTTCGGTGGTCGAGATTGGAGTAAATGGGGTGATAAATTGAAGGG
TTGAAGATACGTCGGGGACTGGGGTTTAATACTCGCACCGCTGTCGGTGGTTTTTTCCAA
CCCAAAAGGATTAGTTTCCCTAATTTTCCGTGGTAGCCAGGTTTCCGGCGTTCTTCACGT
ATTCTGCGGTTTCTTTGGCAGAAATGCGTGTAACACAGCAGCCTGGGAACAATATGTTCT
TTATTTGTGCATTTAGG
>TRINITY_GG_37_c0_g1_i1 len=306 path=[1:0-305] [-1, 1, -2]
GTGCAACTCCTTTAATGCTATTTGTATAATCACAACCCAACATTATACAGAGATCAATAA
ATTCATTGTGATTTAATTCAAGGCCTTCTAATACTTTATCAAAATGGAATTCTTGTATAG
GCATTTTTTTTGCTTCGCTAAATGTTAATCGTCTGAGCAAAACATTGCATCCAAAAGTAA
GTGCATCCATATCTTCTGTAGCAGTCGCATAAACCTTACCAGCCTTTACCAAAGCAGCAC
ATTGAGCTTCAGCTTCACAAGGAGCATCAATGAAAGGAATACCCATTAACTGCAATAATT
GTTTAG
>TRINITY_GG_38_c0_g1_i1 len=248 path=[1:0-51 30:52-73 52:74-247] [-1, 1, 30, 52, -2]
ATATTATTTAAAGGTGTGGCATACGGATTTTCAAAAGTTTTAATTATCAAAAAAATACAA
TAGCAACAGTCTGGAGTAGAAAAACTTGTTCCTATCAGCAAAAACAAAATATCGTAAATA
GCTGTACTTTATAATATTGTATATTTCTATTTGTAAATCAATAGGAATTCTCTACTTCAG
ATGTGTTCCAGTCTTTTACGATCAATGTTCTAGAAAACGAAGTTTCGAAATTAATAAATG
ACGCCGCA
>TRINITY_GG_39_c0_g1_i1 len=970 path=[1:0-130 109:131-969] [-1, 1, 109, -2]
GTTCTTTCTTAATACAGCTTCCTAATATAAATATAGTAATAAATTAATAAAAAATTACTG
ATTTGTATAATATTCATTTAGTAATATTGTTACAATATAATCTACGTACTTGAGTTTTCA
CATCTAAACCACCTACAGATAATCCTACTTCAATTGTTGTAAATTGAGATAATTGTTTTG
TAACTTGATACACTTGCACACCAAGTTCTCTTGTTGGAACAAGTACAAGAACACGAGAAA
TAGCAGGACCATCTAATGGTCTATATAGTAATCTTTCTAGAGTTGGTAACATATAAGCTG
CAGTTTTACCAGTACCTGTAGCAGCACAACCACATATGTCACGACCCATTAATGCAACAG
GAATAGTAGCAGCTTGTATAGGTGTAGGATGCACAAAATTCATAGCTGTTATAGCCTTTA
ATAAAGGACGAGATAAATTCATTTGATAAAATGTTGCATGACATTCCATATTTGAATATT
CTTCAAAATTGATTGTTTCTTCGTCATTTTCTTCAATGATCTTTTTCTTTTTATTTTTCT
TTTCTTTAGTCTTAAATATATCTTTTTTAAGTTCGTCTTCCGATAAAGATAACTCACTAT
CTTCTTTTTTAATCTCAGGTAAATCTACATTGGTTTCACTATCAATTCCATTTTGTGCCT
CATGTTCGGACCCTCGCCTAATTCTTTTAATTTTGTCATCAAGTTTTGTTTTAGCTTTCC
TTTTTATGTATTTGCTTAAGTCATTCCATGTGTCTTTATTATAATCGGAAATATCACTTA
AAAATTGAAAGTTGTTATCAAAATCTTTATTTTCTTTTTTCTTTTGTTTCCTAGGCTGAA
AATCATCTTCGATATCAGAATCTTCAGAGAAATTTGGCACTTCTTGATCATCTTCAATTG
TTTTTATTAAATCGCAATTGTTATCCATTTCCCATAACAAATATGTCACAAAAACTACAT
TCGACTTCTA
>TRINITY_GG_39_c0_g1_i2 len=1362 path=[1895:0-522 109:523-1361] [-1, 1895, 109, -2]
GTTGTGTAAGATTACCATGAAGTTCTCCGACCTTGATACCTAATAATCCTAACAAAATGT
GTAATCTATGAGCCTGTTTTTTGGTTTGTACAAAAACCATGACGTGATCATGAAAGGTTC
TACAAATTAAGGCTGCCAAAATTGCTTCTCGATCTCCTTCTCTTTCTTTTCGTATCCGGA
TAAATTCTTGACGTAAATTAAAAGCGACATCCTGATTACTGTCTACAAAAACTTTAATGG
TTTATCTAAAGATACAGCAGCCAAATCTTTCACCTCTTCGGTCATAGTAGCTGAGAATAA
AATTGTTTGTCTACTTCTGGAGCATTGTTTTACTATGTACTTCATCTGTTCTGCGAAGTA
TTCATCTAACATCCTGTCTGCTTCATCTAATATAAGCACTTCGATGTTATCTAATGAAAA
TGATGGTGTATTTCTTAAATGATCAATTAATCTTCCTGGAGTAGCTATTACTATATCTGG
GTTCTTTCTTAATACAGCTTCTTGAGTTTTCACATCTAAACCACCTACAGATAATCCTAC
TTCAATTGTTGTAAATTGAGATAATTGTTTTGTAACTTGATACACTTGCACACCAAGTTC
TCTTGTTGGAACAAGTACAAGAACACGAGAAATAGCAGGACCATCTAATGGTCTATATAG
TAATCTTTCTAGAGTTGGTAACATATAAGCTGCAGTTTTACCAGTACCTGTAGCAGCACA
ACCACATATGTCACGACCCATTAATGCAACAGGAATAGTAGCAGCTTGTATAGGTGTAGG
ATGCACAAAATTCATAGCTGTTATAGCCTTTAATAAAGGACGAGATAAATTCATTTGATA
AAATGTTGCATGACATTCCATATTTGAATATTCTTCAAAATTGATTGTTTCTTCGTCATT
TTCTTCAATGATCTTTTTCTTTTTATTTTTCTTTTCTTTAGTCTTAAATATATCTTTTTT
AAGTTCGTCTTCCGATAAAGATAACTCACTATCTTCTTTTTTAATCTCAGGTAAATCTAC
ATTGGTTTCACTATCAATTCCATTTTGTGCCTCATGTTCGGACCCTCGCCTAATTCTTTT
AATTTTGTCATCAAGTTTTGTTTTAGCTTTCCTTTTTATGTATTTGCTTAAGTCATTCCA
TGTGTCTTTATTATAATCGGAAATATCACTTAAAAATTGAAAGTTGTTATCAAAATCTTT
ATTTTCTTTTTTCTTTTGTTTCCTAGGCTGAAAATCATCTTCGATATCAGAATCTTCAGA
GAAATTTGGCACTTCTTGATCATCTTCAATTGTTTTTATTAAATCGCAATTGTTATCCAT
TTCCCATAACAAATATGTCACAAAAACTACATTCGACTTCTA
>TRINITY_GG_40_c0_g1_i1 len=670 path=[1:0-669] [-1, 1, -2]
GAAGAAGTTAAGTATTATGTGCTACTATTAGGTTTACCAGAAGAATTTAAAGGCAAAAGA
AAAGACAAGAAGGATAGTGTACCATATGAGGAGAAAATAAAGCTTGTCTTAGATGAAATT
GGACATAATCACTTTGATGTACTTCCAGAAGGTTGGGTACAAGTAACACATAATAGTGGA
ATGCCTTTGTATTTACATAAACAGAGTAGAGTTTGTACTCTTGCAAAACCATATTTCCTT
GGACCTGGCAGTGTGAGAAAACATGAAGTGCCTGTTAGTGCAATACCTTGCCTTCAATAT
AAAAGAGCTCTTCATGAAGAAGAAGAAGAAAGAAAAAAGCAACAAGAGCGTGATCCAAAC
GCAGAAGTTTGTAGCCTTCCTAGTGCAAAAATTGAAACAATTCAAGAAAATCGAGCGGCT
CATTCATTAGATAGTGAACAATTAAGAAATTATTGCCAATCACTATTTCGCTTTAAAGCT
ATTAAAGTAATGAGATTTCAATCATGGTCAGCAAGAAGGAAATTTACAAAAAATAAAAAA
CACCGTAAGCAACTTGAACGACCTACTTTACCTGATGGAACAAAATTAATAACATTTCCA
GTCAGTAGTTCTGGATTAGCGGGAAGTAGTAGTGGTAATGTTGGAGATGATAGCACCGGA
CAAAGGCCAC
>TRINITY_GG_41_c0_g1_i1 len=502 path=[480:0-501] [-1, 480, -2]
TGGCCGCAATTTTTTCTAATTCTCTTTTGGTTCTATCCTCTGGTGTTTCATTTTTAGGTT
TTTTAGATTTTTCTTTCTTTTCTTCAACTACATTTAATGGTTTTGTATTTTGTTGTTTCT
TCTTCTTATTTGTATTTGATTGTTTTTCAGTTAATGATAATTTCTCTTTTTCTTCTTTTC
TTTCTTTTTGAGTTTGGAACCAAGTTCTTTGAGCTTCTTTGTTGCTGTCGTTCTTTAATA
ATTTTTCTACTCGATTTGCTTGATTTTCTATTTTAGCTAATTCTCTTTCATTTCGTTCCT
CTTCTAAAATTTTGTTAACATCAGGTTCAAGAGATTGTAATTTTTTAGAATATTTGTGAA
TTATATCAGGAGGTATAATTCGATTCTTTACTGGATTTTTTGCATTTTTAATAATTTCTT
TAACTAACGAACGTTCTTGTTCTCCAGCTAATGATACTGATACTCCAACACGACCAGCTC
TTGCTGTTCTTCCAACTCTATG
>TRINITY_GG_42_c0_g1_i1 len=293 path=[271:0-84 565:85-108 357:109-292] [-1, 271, 565, 357, -2]
GTTGTGATTTTAACAATTCAGGTGCTGAAAATTTTGGTTGTAAAACTTGTTGACTAGTAG
AATCTTCTAACCAAAGAATACGTTCCTCATTATTTTTAAGTAACTCTCTTTTCTGTTTAA
GTTTTTCTACTGGCGCCCGTGCAGCGCTTTTATCATTATCACTAGATACATTTCCATTCA
AGCTTTCAAATCCATCATCATCCTGATGTACATTTTTCATATTTTGATCTGAAACTTCAT
AGTATATAATATATTAACTTGATTGAGTATGACTAGCTGAAGCTTCATTTATA
>TRINITY_GG_42_c1_g1_i1 len=358 path=[336:0-357] [-1, 336, -2]
GGAGGTAGGGGATGATTCACAGCCACATTCATTGGCTCATTATCACAAGATGTTTGAAAT
TCCTGCGATCGACTAACGGTCAAAGAATTTTCAATTACAACTTTTTTAGCAAATCGCACA
GATGTTAATACTTCATCACTTATTGTACTAGCTTTTTCAGATGCTGTATCTTGAGATGAT
TTAGAATCTTCACGCAATCGCAAGTTTTGTCTTGTCCTTGATTTACCTATTCGACATCTC
GTATGTCTTAAACGTCTAACCATTTTTTGCTTATTTTGTCCATCACCTATTGTTGGTCCT
GAATGAGTTGACACAATATGAGAATGAACGATACATAATGTCAACATCATAATAGCAG
>TRINITY_GG_43_c0_g1_i1 len=499 path=[1:0-498] [-1, 1, -2]
AAGTATTTCAACAACTGAATCATAATACTGATAATCCTACTGCTATATATGGATTGGCTA
TGGCTTGGTTACGTCAATGGCAAAGTTTTGTAAGGGGTAAAGAGACTCAGCCACCTGGAC
CAATTGACAACAATTCCATTATAATAAATAAAAATGGTCAGAATATTCTTAAAGTTGGTT
CAGATTATGGGCAAATACCAGAAGAACTCTGGCAATTCTTTTTAACTACATATAGTGGAG
GACCAGAATTAATGTTGCATTCATGTCAAAGACCTGTCTCTGCTCAGTCTAATATATCAT
TACATTCCACTTCAAACTCAAATCTAGATCAGAATTTTAAATCCAGTCGTATAGAAGTTA
AATCTAACAAACTCTGTATGACTAGGAGTTCTGAAACAATTTCACAACCAGATAGTGCTA
TTGAAAGTTTAACATCAGATACTGATTCACATCAAACACAAAGGGATGTCAGTGAGTAAA
TTAATTACTTCAACATCCA
>TRINITY_GG_44_c0_g1_i1 len=336 path=[1:0-335] [-1, 1, -2]
GTCTGTTGAATTAATCAGCTATAACCACAGTGTAAATCTGCTCACTATAGTTTTATCCCA
AGAGTATACGAATATAGTGAAGTGATGAGGAATAGCAGTAGAGTCAAACCAGTGCAAAAG
CAATGCATCCTCTTCGTAGTTCTTCTCATTGCTTCACTATAAACATTCGCATATCGCATT
AAATTGACTTAATTTTGTCTATTCACTCTTCTCATCGCATTGTAATATTCGTATGTTAAC
ACATTGCGAACGACTGACGACGAGATATATCATGTTTTGACCTGACCAGGCCTGAATCCA
TCGACTCCATTGAGATTTCTCTCGTTTTAACGCAAG
>TRINITY_GG_45_c0_g1_i1 len=254 path=[1:0-253] [-1, 1, -2]
GAAATTTAGTGCTCACATGAAAAAAGATTCAGCTTTATTGCAAGGAATGGAAACAATAGT
TCAACCAAACGTTTCTTGTAAAGAATGCGCAGATACAATAAGTATGGTTCTTAAAAAATT
AGGTCAACCTGTCATGACAAATTTGTACTATAACACAATAAAAATGTTATTAGAAAGAGT
CAGTTCTGTAATGATTGATGAAGAAGCAATTAGGGTCTTAATTGGATATGTATTAGACTG
TTTAAAAGGGGGCA
>TRINITY_GG_45_c1_g1_i1 len=225 path=[1:0-224] [-1, 1, -2]
GTGGGCACTAAATTTCTGTAAAAATTCTTGCACCTTCATAGGATCTGGTAGAAAGCGAGA
TATTTGATGAATTTTAGCTACAACTTCAACCATAGCATCTGGCTTTTTTACAATTTCTAA
CCATTCAACCACTGCCCTTCGTACAGCAAGTTGATGCTTTTGTAATTCAACAAATGCTTT
AGATGCATGGTCATCAATTGTACCTAATAAATGATACAATTTTTT
>TRINITY_GG_46_c0_g1_i1 len=1684 path=[1:0-1683] [-1, 1, -2]
AGTTGGATATAAATTCTTTTTTCTAATGTTTTCAAGCAATATTTGTGGTTCAAATCTTGA
TTTTATATTGTTTTGTTTAATAAATGAATCTGTGTTATTTCTCATAGAAGTAGAGAAGTG
TCCGTCAGAAGTAGTATAAGTTTCATAAGTGTCAATATTTTCACTATCATCAGCTTTATA
AATTCCTGAAGGTGGTGCAGCAACCTGTACTTTCAAAGATTCATCTTCTGGATTATTTGT
ATTTATTTTACTTTCTTCTTCTATTGTTATAACTTTATCTACTTTATCACTTATAGGTGG
CAAAGGATTAATTGTATTTTTATTATTATTATTATTTTCTATGTCATTTATAAAAGTATG
TCTCATTTCAGATAATTTTATAATTTCAATTGGTTCTTTGTCATCATGTTGATCTTTAAT
ATCTTTTGGATGCGAGATATGCTCTATATTTTCTTTTTCTGTCTTATCATTTACAGGTAT
AAATTTCCATAACATTGCTTTTTGATCTGGAAATAAATGCTGACTTCTGTGGCAACAGTA
TAATGCTCCAGGATCTATAGGATGTGCTTCTGTATTAAAAATATATCCACCAGCATCTAC
GATACACTGACCCCATTGTGTTTCTATAATTTCTCCTTTCTGACCAGAATTATGAATAAA
ATTATCAGGATCAAAAAGCAGATAAAGATATTTGGTTGTTTCTGCTAAGAAAAATGACTC
CATTCTATCAGCCTTCCGATGGTCCCTAACATCATTAATAGTTGCATAGCCACAAGTAGT
TTTAGCACTATGTTGCAAACTTCTTAATATATCTATTCCTACTTGTATTAGATAGGGATC
TCCTGTTGCTCTATATAAATACATAACTGACTCTATCAGTTCTGGTCTTAATGGATACCC
TTCTCTATTAGTGCTTGCTTCAGCTTGTGGTATGTTATAAAATTCTGGTGTGAATCCAAA
TTGCTTCCAAACACGATGGTAATTATGCAATGATTTCATCGCATCTCCAATTTCACCAAA
TAAACTTAATACTCCGGGCCAATAAGCATCTAAAGACTGAAACACTGGCAAGGTTACTTG
ACCTTTTGTCATAGAAACCCATAAATGCCAATCTTCTCGGCGAATATATTTTTCAACAGC
AGATTTATGCTCATGAAAAATTGTTGCTAGTAGTGGATCTTGAAATAATAAAGTACCTTT
GGCTAAATATTCAAAATAAGAATCAATACCTGCACCAATCCCAGAATCCTGAGCTGTCCA
ATGGCCTGTTAATACATCTATGTGGTTACCCACTAATCCAATATTTGATTTATAATAATT
TAATGCTTTAATAGCATTCATAGCTACTTCTTCATACAATGGATCTCCAGTTAATCTGGA
CAAAGTTCCAAACTCTAATATAAATGTACCTATTCCAGCAGTGCATGTGATACTTGTTTC
ACCTTCAGGTACTCCGTATTTCAAATTAACCGTACCATATGGCATTCCTGTTGGAGTGTC
AAAGGCTGCAATCAAACGCTTTGCCATATCTTCTGCAAGGCGCAATAACGGCCCATTACA
AGGCCATCCTGGTTCCAAATTAATGCCTGCTTTACGTGACAAAAGATGAGCACTAAGTAA
TCCTCCAATTACTCTTATGTTAGTTTCAAATACGGAGACATTGATATTAGCTTCAAAGTT
TGCT
>TRINITY_GG_47_c0_g1_i1 len=346 path=[324:0-345] [-1, 324, -2]
GGAGAAGGTACTTTCATGAAGAGTCGAAATAAATATAAGCAGAAATTATTTTAGTAATGC
ATATTTATTGCATCATTCAAATAAAATAGTTTCTATTACATATAATGATGATACAATTAC
AATAATGAGACGTAACTCATTCACTTTTTGTATAATGGATTATTGGGATTCAATTGATTG
GAATGATTATTTAAATCAGCTTTTGTACCAGTACCATGGTACCCGGCTTTATGCCCTGGC
CCCGTTGGTCTATGATTAGGATTACATTGATTTGTTCTATTACTGGCAGCTTTTTTGTCC
ATCTTTGAGTTTATGCAAATTGTAATTACTCTGCTCTGGTCAATGC
>TRINITY_GG_48_c0_g1_i1 len=640 path=[1:0-212 191:213-244 223:245-293 1420:294-317 296:318-318 297:319-586 1419:587-610 589:611-611 590:612-635 614:636-637 614:638-639] [-1, 1, 191, 223, 1420, 296, 297, 1419, 589, 590, 614, 614, -2]
CGGCCTTCTGCAACACCTTTGGTATAATAATATATTCGTTCGCGCTAAGCGAGGTCCCGA
TTACATGAAGATTACATTTGTTCCTCGTCCGTTTAAACATTAATCTACACGTCCTCGATA
TAGTGGAGATTTTCGTCGCGGTATCATCGCGTATCGGCGAGAAATGGGATTCTGCGAATT
AAGCGTAATTGTGCGTCTCGAGTCTCGCCAGTTAAAAAATCAAAAATGTGTTCGCCAATG
AACGATTTAAAATTAACATCGAGTCGAAAGAAATCGTGCGTATACGCGTACGTGGTGACG
GTGAATGATGGTTTCAATTAGCCTCCTTTCTCGTTCTTTTTATTTTTCGACCAAATATCC
AAACTCGGAGAGAGTCGGGGCGAGACCCGTTTTTGTCCTCAGCAAATTATCGCGTGTCCG
TCCGAGTTTGTCGACGATGAAACGAAACGCGAATTCGGAAAGCGTGTGGCGCGGGTCAAC
GAGTCAGAGGCCGTCATCGATCTTGTCGGGCGGTTAAATATTCAGGAGCTGTCCTTCTGG
CTGCTGTCGAAACCGCCGTCCATTTTCTGGTGGATCTTTCTCTCTTTCTATATATATTAT
GTGTATGTATGTATGTGTGTGTGTGTGTGTGTGTGTGTGT
>TRINITY_GG_48_c1_g1_i1 len=659 path=[637:0-658] [-1, 637, -2]
GTGTGTGTGTGTGTGTGTGTGTGTTTCTAACGAGCGAATCGCGTTCGAGAGTCAGATCTC
AAAATATCGAACATAATTCCGCGGTAAAAGGGCCCCGCGGTGTTGTTCAGGTTGCGGTCG
TTTCCTCTATAAATCGACAACGCGCGACAGAGCCGACCCATATTTTGACAGACTCACGAA
TAATTCGTCTCGTTTCACCGTCTATATCGAGCGCGCGCGAAACGAGATCCGATCCTTCCT
CCTCCCCCGGTCCCGACTTTAACTGACGTTGACGCCACGACGCCGACCAAGTAATTGATC
TTATCCGGTTTAATAGATGATCGCGTTAGCCGATAGTTGAATGGCAGCTAGGATCGGATA
TTGGCCGCGTTTTCTCTCTCTCTCTCTGTCTTTCTCTCTCGTGGAGGAACACGAGCCGAA
TCGGTATGCATGCTGGATAGGTCCGGTATCTACCGATCGGGTATTACCGGATACGTTAAA
AATTTAGAGAAGTCTTAAAAAAAAGAAAACCCTTTAATTGAAAGTAAAGAAAAATCGTCG
TCAGTCTGATTGATAATTCCTCTGTTTCTTCGAATATCCTCGCGCAATTTTTTCATCGAT
GATCTCAAATTTATCAATTCGATTGCTGGAATATGCAACTAGTTGATTTGTTTCTTTAG
>TRINITY_GG_48_c2_g1_i1 len=607 path=[585:0-606] [-1, 585, -2]
GATGATGATGATGATGATGATGATAATAATAATAATAGCAATATTATTCATAATAATACA
GCCGCACGCTTTTTTTTCTTTTTCTTTCTTTTCATTTTTTTTGTTATCCTTAACGACTAA
CTGCGCTATGTTACAACGATTATATACAAAATAATAGATTCAGGTGCTATCCAACACTTT
CAACTTGTTTCTCGTCTTACGTTTACTTGATTCACGTCAGAATCGTCTCTACTTTCACAA
CAATTATCAAACTCCTAGAGTACAAATATACGTTCGCGTGTAGTCACACGTTAGACGCGG
CGTCTTCAACGACAAGCTAGTATAATACACGAAGAAACTACTCTCTATTTTTTTTTTCTT
TTTTTTCTGTTTTCTTTCTTTATTAATATCATACACAAGGCTAGTCTACAACGGTCAAAT
TACGAAAATGTTTAGCGTCGAACGAGTCTCGCGCACACACCACACACACACACACACCCG
TGAAAGTCGTCTCGTTCTCGACGTGAAATCGCTCTCGCAAACATCGATCAACAAATTCGG
CAACAAAACTCCCCTAACGAAAGGAGAGATTTTTCCCGATCGTGGCCTTCTGCAACACCT
TTGGTAT
>TRINITY_GG_49_c0_g1_i1 len=594 path=[572:0-593] [-1, 572, -2]
GTAGCAAAAAAACAAGCAAAAGCTAATGCTGCACGGAAAACTCTTGAAATTTTAATTCCC
CAAATGAGAGATAAAATTTCTGGTGATAATGGAGGAGATACAGTTTCTGGTAATAACAGT
CGAATGATTAAAGCATCGAGAGCAAATTCCGATACAGATTTATCCTTCTTCGACGAAATA
TCGATTACCGATCCACGAGTTGCAGAATTTTGCGCAAAAACAACTGAACCGTCACCGCAT
GCTATTTTAATTACTTGTCTCCAACGAAATTATGGTCTTGGTGATATGCATATTAATTAT
TCTGTAAACACATTAAAGCATCAGCGCAATGAATTTACAATGCGTGTTGGTAAACACGAA
GCTACTGTCGTGTGTCGAAATAAGAAAGATGGTAAACAACGAGCAGCCCAAGCTATTCTA
CAACTTATGCACCCTCACATTCAATCTTGGGGATCCTTGTTAAGGCTTTATGGATCTCGA
AGTGTAAAATCTTTCAAAGAAAAAAAACAATTAGAACAAGAAATCACGTTGTTACAAGGT
AAAGCTGCTATCAATCAGCCAAATCACGCTATTTTAAGTAAACTTAGGCAAGAA
>TRINITY_GG_50_c0_g1_i1 len=391 path=[3630:0-197 755:198-390] [-1, 3630, 755, -2]
CCCCCCCCAAAAAAAAAGTTTAATGTATGATATTGAAAAGACAAAGTGGAATATCAATTA
TATTTTTTTAATTTGGGAACAAATGTAATAATATATATATTGCTAATATATAAATTAAAA
AAAAAGAAAAAAAAACAAAGTTGTTAATATTACTTTTATTGAAAATTGCAATTACCTGAA
GTGTCTCGAATTGATTCGATAGATGGAACCAAATCTCTTCCATTATTTCGTAAACACGTC
TAAACAGTTCTAATTTAGTATATCATTTTAAATTATACACTGTTATAGCGACCAGTTAGC
TGGAAATGCAACACAGTTGTGATATAAATAAACGATTGACACATTTTGTATAACTCAAAA
TAGATATCAAGATTCTGTTTTAAAGTATGAC
>TRINITY_GG_50_c0_g1_i2 len=729 path=[1:0-23 2:24-54 33:55-55 34:56-68 47:69-137 116:138-514 3925:515-535 755:536-728] [-1, 1, 2, 33, 34, 47, 116, 3925, 755, -2]
GGGGGAGACTTGCAGATGCTTCAAAGGTAAAAAGTTTCGGTCGTTTAACTACTTGAGTTT
CTGGGACAACTATATATTCTGCCATTGTACCAGGAGCCCATGAAGGTACAGCTAACAATA
CTTCATCTCCAATGTCAAAATTGATAATATTTTGTCCTATACCTACTACTATTCCAGTGC
AATCTCTGCCTAATGTTACTGGTAGTTCTTTGTGTTTACCAGAATTAAGGAGTCTTCTGT
AAATTTTGGAGTAACCATAACAAATCTTTGTATCAACAACATTAACAGAAGCTGCTTTAA
CTTGTACCAATAATTCATTAGATTTTTCAATTATAGGCATTTCTGCATCATCTATCATAG
ATACACCCTCAATACCAATGTAATGGTGACATATTACAGCTTTTATATGATGCATATGAT
GAGATACATGCCCCCAATTGATTCCAATATAATAACCAATTAAAGTGCCAACAATTAAAC
CTGCTAGACAAAATGCAAGTTCTCTTTTTGACACTGAAGTGTCTCGAATTGATTCGATAG
ATGGAACCAAATCTCTTCCATTATTTCGTAAACACGTCTAAACAGTTCTAATTTAGTATA
TCATTTTAAATTATACACTGTTATAGCGACCAGTTAGCTGGAAATGCAACACAGTTGTGA
TATAAATAAACGATTGACACATTTTGTATAACTCAAAATAGATATCAAGATTCTGTTTTA
AAGTATGAC
>TRINITY_GG_50_c0_g1_i3 len=970 path=[1:0-23 2:24-54 33:55-55 34:56-68 47:69-137 116:138-514 493:515-776 755:777-969] [-1, 1, 2, 33, 34, 47, 116, 493, 755, -2]
GGGGGAGACTTGCAGATGCTTCAAAGGTAAAAAGTTTCGGTCGTTTAACTACTTGAGTTT
CTGGGACAACTATATATTCTGCCATTGTACCAGGAGCCCATGAAGGTACAGCTAACAATA
CTTCATCTCCAATGTCAAAATTGATAATATTTTGTCCTATACCTACTACTATTCCAGTGC
AATCTCTGCCTAATGTTACTGGTAGTTCTTTGTGTTTACCAGAATTAAGGAGTCTTCTGT
AAATTTTGGAGTAACCATAACAAATCTTTGTATCAACAACATTAACAGAAGCTGCTTTAA
CTTGTACCAATAATTCATTAGATTTTTCAATTATAGGCATTTCTGCATCATCTATCATAG
ATACACCCTCAATACCAATGTAATGGTGACATATTACAGCTTTTATATGATGCATATGAT
GAGATACATGCCCCCAATTGATTCCAATATAATAACCAATTAAAGTGCCAACAATTAAAC
CTGCTAGACAAAATGCAAGTTCTCTTTTTGACACTTCATTGTTATATAAACTCTTTATTT
GTTTGTAAAGTCCTCTGACATTAATGTGTGCATTATAATATTGAAATTGCAATTGTTCCC
AAGCATTTTCAATCCAAATAAGTATATGTTGTACAATGTTCTTGACATTTTGTATGTTCT
GGTTCTCGTGTAATTTGTAAAAAGCTTGATGTGCTTGAGTTAACAATGTTATAATCCATT
GTTGCCCTTGTTGTACAAGTAATGAGGTTTGAATCTGAAGTGTCTCGAATTGATTCGATA
GATGGAACCAAATCTCTTCCATTATTTCGTAAACACGTCTAAACAGTTCTAATTTAGTAT
ATCATTTTAAATTATACACTGTTATAGCGACCAGTTAGCTGGAAATGCAACACAGTTGTG
ATATAAATAAACGATTGACACATTTTGTATAACTCAAAATAGATATCAAGATTCTGTTTT
AAAGTATGAC
>TRINITY_GG_51_c0_g1_i1 len=306 path=[284:0-139 401:140-174 436:175-305] [-1, 284, 401, 436, -2]
GCGGCAACTTCGATCGCGGGTGATTGTTTCATGTAGCTTGTCGAAATTTCTCTAGGGATG
AAAAACACGGTGAACAGGTTTGGCATGTGGTGTAACTGAGTACTGAGAGCTCAAAGCAAT
TGAAATCGCACGTTTCATGTTTCCTTTCGTTCTTTTTTTTTCGACAATTTTCATACTTTT
GAATTATATTATAATTTGAGCAATTTCTCAAATTTGTGCAGACGCTGAAAATAATTAGCT
TACTCATTACTCGGAAGTTCGATATTTATTATATTCGTATTACGATAATATAGAGGTGAA
TTTTCT
>TRINITY_GG_52_c0_g1_i1 len=404 path=[382:0-40 400:41-182 542:183-206 566:207-403] [-1, 382, 400, 542, 566, -2]
GTTGCGTCGCGAGCGCGCGCCACATGAGGCCGACCGAATGATACGATGGACATGTATCGT
TGTTCCCGATCAGATGTGTCGAGTATGAGAAATATAGTTTTCTATATATTCCGTTGTGTG
GGTGAAAGTTAGAAGCAGGATGGAGGGACAAGTTATAACGCTTGCTCGATACCTAATCTT
GTTCTTCTCGCTATCGCACGCCGGACTGGATTACCGAAGTACACGATCTAAGAGCTTCGG
AAATAGAAAGAAACCTACCGACGACTTCACTTTTGCAAATTTGATTTAAGTAGGAAAACT
TGTAGACTTTATTTTTACTCATTTATTATATTATGGGCATTGGCCCTGTGTTACAATATT
GGGAAAAAGAAACTAAATTGTAACACAAATCTAACTGTGACACG
>TRINITY_GG_52_c0_g1_i2 len=422 path=[763:0-58 400:59-200 542:201-224 566:225-421] [-1, 763, 400, 542, 566, -2]
GCAAAGTTGCGTTGCGAGCGCGCGCGCTTTTCGTCGGCCACATGAGGCCGACCGAATGAT
ACGATGGACATGTATCGTTGTTCCCGATCAGATGTGTCGAGTATGAGAAATATAGTTTTC
TATATATTCCGTTGTGTGGGTGAAAGTTAGAAGCAGGATGGAGGGACAAGTTATAACGCT
TGCTCGATACCTAATCTTGTTCTTCTCGCTATCGCACGCCGGACTGGATTACCGAAGTAC
ACGATCTAAGAGCTTCGGAAATAGAAAGAAACCTACCGACGACTTCACTTTTGCAAATTT
GATTTAAGTAGGAAAACTTGTAGACTTTATTTTTACTCATTTATTATATTATGGGCATTG
GCCCTGTGTTACAATATTGGGAAAAAGAAACTAAATTGTAACACAAATCTAACTGTGACA
CG
>TRINITY_GG_53_c0_g1_i1 len=545 path=[523:0-188 689:189-544] [-1, 523, 689, -2]
GTGGGAAATAAAAGCTCGAGAAGCGGCAGGAGGAATAGTGTCGCGGAGAAAATTACAATC
GCAAATCGTGGAGAAATATCGAAGCGCGTCGCAAAAATGAGTGCCAACCTCGTCGAGTTA
TCGAGTCCGAAGGTCTCCGAAAAGTTTTCCCTGACGCGTGGATACACGCTCTCGGGCTGT
CCCGAGTTGGCTCTCTCGCGAGTATTCGTAACCTCTCCGTCTCTCCCATCCTCTTCACCT
CCGCCCACTCGACTGTCCTTCAGCTCGGTGACAACTCGACAAAAATTCCCGCGACCCTCT
GTCATCCCCTGCGCGGTCCAAGTTTCCCAGAAGCCGCACGCCTCTCGCCCGCGAACACGG
ATCTCTCGCCCCCTTCGATCAATAGTCTAGGTAAACACGTTACTCGCGGCAGACTGCGTC
CCGACACCGCTCGGAAACTGCCAAAAGTGCAACGTGCATGCCGGGGGATCCCGGCGGGTG
CTCGGTCCGCGCCAGGATTGCCCTTTTCCGCTCTTAACTTTCCACCCTCTCTCCGAGCTC
GCCGC
>TRINITY_GG_53_c1_g1_i1 len=1319 path=[1894:0-1117 4983:1118-1139 4206:1140-1318] [-1, 1894, 4983, 4206, -2]
TGGTCGCGTTCCCGACGAACGTCGCCATCGACGACGACATGTACGGGATCGGCGTGGGCA
TGCTGAGGCTGCCGGTGCAGAGGCCGGCAGTTGGACTCGAGCCCATGCTCAGTCCGGCTA
CTGACGCGTACGTCGACACGTCGGACATGTTCGACGAGGTCTGCCAATTGTTGGACACCA
GCACGCCGCTGTTGGACACGGCGTCCGATGTAGTGGAGACGGACGCGCTGCTGGCCGAGG
TCTTGTTGCTCTGCGCGTTCGACCTCGACACGGATCCACCGCCGCGACTCTTCGACGACG
GGCTAGTCTCCGGGGACGTGGAATTGGAGGAAGACGACGAGGTGCTTTTGGTCGCGTTGG
TCGACGTGCCGCGCGACTTCTTCACGGGTGGCTCGTCACGGTGCATGGAGTTGAGATTAC
CGTGCGATGGGCTGTTGTTGTTCTCGGTTCTTGAGCGCTTGCTGCTGCTGCTGCTGCTAC
CACCGGTGGACGAGCCGCCGCCGGTGGACGCGGATTGGCCGGACGGGGTCGGCGAATTGT
TCACGGGTACTCTGCGACGGAGTCCCATTGTCGCGCTGGCCATTATTCCCCGGGTGTATT
TAGCGGCGACCGCTGGCCGGTTTCCCTGCTCGCGATCGATTTCACACTGTCACTAGTTCA
CCGGCCGCGCCGTCGTCGATCACCGAAACCGTCAGCCGCCAGCATTATCGTTCGTACGCG
GGGGATACACGCGCCGACAGACGGACGGAGAGACACACAGAGACAGAGGAGCCGCACACA
CCGTGTGTACACACAAGAGGGGAACGATATAGACAGGGGAGACACAGTGAGTCGAGAGTG
ACACACAGAGCGGCGGTGATGGTAGTGGTGACGATGGTCGTGCGTTGACTGTTGTATATA
TATATATACATGTATATATAAGTATATGTGTGTGTATATATATATATATATATATATCTC
GACGTCCACGATGTCCACAGAGTGGCGACGGTCCCCGCGCACAATCGTCGTTGTCGCGCT
TCCGGGATGTTGTCGCGGGAAAATCCAGCCGACTGACTACTCGCTGTCCCTCTTTCTCTT
TTTCTCTTCCTCTCTCCGTTGCCTAGGGATCTCGCCTCGAAAACCAACGAAGAGAAAACA
CCTGCCTCTAGCGGCGTTGCGCACCGACGATTTCCACACTTCGATGTAACTTGAGCGCAA
ACTTTTCAAACTTCTCCAAAATTCAATTCAGCAAGGAAAAGAAATAAAGACTCAGTTCAA
CACTGTATCACCTATTACTCGAACCTTGGATCACCACGAAAAATCCGTGCCGATTCTGG
>TRINITY_GG_53_c1_g2_i1 len=616 path=[3787:0-150 5027:151-169 3939:170-436 4206:437-615] [-1, 3787, 5027, 3939, 4206, -2]
GGCCGAATGTGTAAAGTTTATGCCAATACTCGAAGACTTTTCGAATGTAAGAGTTCGGAG
TTTTATACCGACCGTAAATTTGTAAATTGAAAGTTACGTTTCGAATTTCAAATTCCAAGA
TAGTATTTAACAATACAACAGTCTCGTTTTCGTTTCGTTTCTGACACAGTTAGACCTTGT
TGCGCGTATTTTTAATTGGACCTGGTCCTAATTTATTTAAAATCGAGCCACTGCATCCGA
CGAGACTGCAAAACAGAACGAACCTTCTTGGAGGAAAACGCGAGATATGCGAAAAAGACA
AATCGAAACACTGTGAAAACACGCAACACGCGAAACAGGCGCAAAAATATCACGTCGAGC
CTCGGATCGATCGCAATCCCGACGAATGAAAATCACAAAAGAGTGACACCTTACCGAAAA
CCAACGAAGAGAAAACACCTGCCTCTAGCGGCGTTGCGCACCGACGATTTCCACACTTCG
ATGTAACTTGAGCGCAAACTTTTCAAACTTCTCCAAAATTCAATTCAGCAAGGAAAAGAA
ATAAAGACTCAGTTCAACACTGTATCACCTATTACTCGAACCTTGGATCACCACGAAAAA
TCCGTGCCGATTCTGG
>TRINITY_GG_53_c1_g1_i2 len=1921 path=[1894:0-1117 2989:1118-1382 3254:1383-1383 3255:1384-1384 3254:1385-1385 3255:1386-1386 3254:1387-1387 3255:1388-1388 3254:1389-1389 3256:1390-1920] [-1, 1894, 2989, 3254, 3255, 3254, 3255, 3254, 3255, 3254, 3256, -2]
TGGTCGCGTTCCCGACGAACGTCGCCATCGACGACGACATGTACGGGATCGGCGTGGGCA
TGCTGAGGCTGCCGGTGCAGAGGCCGGCAGTTGGACTCGAGCCCATGCTCAGTCCGGCTA
CTGACGCGTACGTCGACACGTCGGACATGTTCGACGAGGTCTGCCAATTGTTGGACACCA
GCACGCCGCTGTTGGACACGGCGTCCGATGTAGTGGAGACGGACGCGCTGCTGGCCGAGG
TCTTGTTGCTCTGCGCGTTCGACCTCGACACGGATCCACCGCCGCGACTCTTCGACGACG
GGCTAGTCTCCGGGGACGTGGAATTGGAGGAAGACGACGAGGTGCTTTTGGTCGCGTTGG
TCGACGTGCCGCGCGACTTCTTCACGGGTGGCTCGTCACGGTGCATGGAGTTGAGATTAC
CGTGCGATGGGCTGTTGTTGTTCTCGGTTCTTGAGCGCTTGCTGCTGCTGCTGCTGCTAC
CACCGGTGGACGAGCCGCCGCCGGTGGACGCGGATTGGCCGGACGGGGTCGGCGAATTGT
TCACGGGTACTCTGCGACGGAGTCCCATTGTCGCGCTGGCCATTATTCCCCGGGTGTATT
TAGCGGCGACCGCTGGCCGGTTTCCCTGCTCGCGATCGATTTCACACTGTCACTAGTTCA
CCGGCCGCGCCGTCGTCGATCACCGAAACCGTCAGCCGCCAGCATTATCGTTCGTACGCG
GGGGATACACGCGCCGACAGACGGACGGAGAGACACACAGAGACAGAGGAGCCGCACACA
CCGTGTGTACACACAAGAGGGGAACGATATAGACAGGGGAGACACAGTGAGTCGAGAGTG
ACACACAGAGCGGCGGTGATGGTAGTGGTGACGATGGTCGTGCGTTGACTGTTGTATATA
TATATATACATGTATATATAAGTATATGTGTGTGTATATATATATATATATATATATCTC
GACGTCCACGATGTCCACAGAGTGGCGACGGTCCCCGCGCACAATCGTCGTTGTCGCGCT
TCCGGGATGTTGTCGCGGGAAAATCCAGCCGACTGACTACTCGCTGTCCCTCTTTCTCTT
TTTCTCTTCCTCTCTCCGTTGCCTAGGGATCTCGCCTCTGCACGAGAGAGCACGGTAGCC
AGCGGAGTTCTCCTGAATCCTCACGTATCCAGCGTGACGATCCGTGCGTGCCGCGTGTCC
ACGTTCCGAAAGTGTCACCTCCCTCTCCAGTCGGTCGGCTTCAGACGTGTGCACCGGCGA
AGATCCGTGAAAGGAGGAAGAAGAGGCGAGAGATCGGGCAAGCCAGTCGCGGTTGGATGA
TGTCGGTGGCGCGCACTTCTGTGCTGTCTCTCTCTCTCTTTCTCTCTCTCTCTCTCTCTC
TCTCTCTCTCATACGCGCTTGCTCAACAGAAAAATTCTTCCACGTGAAATATTAACTTTA
CGACCACGCGCTCGCTACGTAATTGCGACCACAATTGGGAAGATGGATTTTAGCGAAGTT
CTTTACGAGTTCCGCTCCTTCCGGCTTTCTTCTCCCGGCGAGTAATATTGGAAAGCCAAA
TCGTATCGAGCCGTTTTTGCTCGTCTGCTAGGTCTAAATTTTCCATTAGTTTGGCAATTC
CGGTCGAGGCTGACTGACATTTTCGCATGCAATTATTTTCTTCCGTTTGCTGGGGCGTTA
CACCTGATGTAACCCTGAGGTAACGCGCGGATTCGCAGCGCAATTGTTGTTGTTTCGTAC
ACAATTTGTCTGCCGCGCGCTCGAAAGGGTTAATATTAAAACAAAATTGTATTAATACTA
ACAAATTGTATTAATATTAAATCGAGTTTGTCGTTATTTTTTCAAGGGAAAATTCAACGG
CGTATCTGTCGTTTGCTGATTGTGTCAAAATAATTCAAGACTACTGCACGATGCGCGAAA
G
>TRINITY_GG_53_c2_g1_i1 len=400 path=[1:0-399] [-1, 1, -2]
GAGAGAGAGAAAGAGAGAGAGAGAGAGAGAAACGCCGGGAGTCGCGGCGGCGTGTCGGAG
GAGATAGCGGCATCCGTTTCGGTGCCCGTTGCGGGACGGTCGCCACACCCGCCCGTTTGG
GAATTCAACTTACTGCCGCTCGGGACACCGAAAGCGTTCGACGTTTTCTCTCCGCGGCGC
GGCCGTGTGTAACGACCGGTATCACGAAAGGCGGTTGTTCGCGGCGGATTAGATTCCGAC
CGGCGCAGAAATTGCTGCTTGGCCCCACGGCTGGCTCTTTCGCTTTTCTGCGCCGCGCTC
CCGTGCCGTTACAGACATCCGAACCGTTCCCGGTGAAACGTGACGGACGGAACGCCGAAC
ACCGCGGTGGTGGAGCAAGAGATCGTGATTTGAATTCCCA
>TRINITY_GG_53_c3_g1_i1 len=540 path=[518:0-539] [-1, 518, -2]
GCGGGCGACCGTTCATCTCCATATTCATGGTGGGACGACATCGAGGCGCGACGACGATTC
CGCGAGCTTTAACGAGCCGTAAAACGTAGCCGGAAGAAAAGAAAAGAAGAAAGAAAGAAA
GAAAGAAAGAAAAAGCACAGTCACGCCGGGAGTGACGCATCCACGGTGTTATACCGTGTC
TTTTCGGATCGCGAATATTATCGGTGGCAGTGGTCGTCACGCAGCCACCCGACACGGGCG
AAAAGGCAAAAGAAAGAAAAAAAGGGAGCAGACGGTTCACAGACGTGCACGCGCACACAT
ACACACACATACACAGAGGCACTCACGCGCTCTCACTATTTGCATTCGTCGTCGTTGTGC
CGTCGTTGGACGTCGTTATTGCGGCTGTCGTGGTCGCGGCGACGATCCCGAGACTGGCTC
TGATATAATGCGCTAGCGCGTCTGGCCGCCGTACGGCTGTGGCGAAAAGGAAGGGAAAGA
AAGGAAGAAACGAGAGAAAGAAGAAAAAGAAACGAGAAGAAAAACGCTGCTCGAGCGCGC
>TRINITY_GG_53_c4_g1_i1 len=277 path=[1:0-276] [-1, 1, -2]
GCGGGCAGCTTCGAGGGCTTGTCAGCACGTCAGAATTCTTATCCCGTTCGAGAAGACTGT
CAAAGGACTGGTGTCTGTCAGGATTAGCCTCGATGATGTGCGAAGGAAAGCTTTATGAGC
GCGAGCCACGTTTCTGTCTATCATCGTAACGCACACGCCGTGCCTCTCGAACAGTGTTTT
CTAATGACAGTAAAAGTTTCTTATGCCACGATAATGTCCCTTTTTCTTGACTTGCTTGCA
AGTATCGTGGACTGGCGAAAGTACAAAACTTTTCGAT
>TRINITY_GG_53_c5_g1_i1 len=511 path=[489:0-510] [-1, 489, -2]
GGGTGTAATGACGAGCCACGGACGTGTTTCCGTCACGCGAAACAAAACCACGCGAGACAA
AATGCGAGAAGCGGGCGGGGAAGAGTTGTCGCAGGTTTGTCGCACGTCCACGACCCGCGA
GAAGCTACAAATTCGCACGTCAGGCGCGGGGACACCCATTTGGATTCGTGCATGCCCGCC
GCTAATGGATTTTCGTAAGACAGGTGTTAAGAACGGCGGCGCGACATAAATGGTATGCAA
TTAGACACGAGCGCGACTCGGACGGCGCGCGGCGAATTAGGAAACCGGTTATTTAACCAG
CCGGCCGACTGACTTGCTCGCTTCGCTTCGCTTCGCGTGTCGTCGGCCGCGAACGCTTTG
ACGAAACTAGCTCCGATCTTTTCAGACATCTCGCAGACGAAAGATTTATTTTAATTTCTG
AAATTTCTCGACGCGGGAATTCTCCCTCTCCTCGTTCAAGTGAAAACGATATTCGCGTCG
TCCGCCATTCGGAGAAATTGCCATTTGTGAG
>TRINITY_GG_53_c6_g1_i1 len=233 path=[1:0-232] [-1, 1, -2]
GCGCGAACTATTTTGGTGTAATTGTATTTTTTTCGGCTCGTCTCTCGCACATATTTCTTT
CAACGGCCACTCGCTCGATGATCTCGAAAAGCGTCGCAGCGTGTTGTTTCTCCCGTAATC
GCCGCGACTCCACTTTCGGGTAATTTTGATAAATCGGCAAAGAAGAAGTGAAAGATTGAA
CGTTACGAATTTATGGCCGTTGAAAAATTACCTGTTACGAAAATTGTCAGCTG
>TRINITY_GG_53_c7_g1_i1 len=222 path=[200:0-221] [-1, 200, -2]
AGAAAAGTCCCTTCGGAAGGGAAGGTGGGGAAATCGAAGAAGAAAAAGGAGAAAAACCGA
GACATTCTGCTGGTAAACGCACAGTGAAAGAAAGAAAAAAAAAAAGGGAGAGGGACGAGT
AAAAGACAGAGGACAGAGAAGAGTGCGAGACGAGAGGCAAAGAGAAAGACAGAGAAAGCC
AGACAGACGGACAGACAAAGAGAGAGAGAAAGAGAGAGAGAG
>TRINITY_GG_53_c8_g1_i1 len=244 path=[222:0-243] [-1, 222, -2]
ATACTCCTTACCTCATTATTTTATATCTCATATTTTATATTCTGTATTCCTATGCCGTGT
TATATATTCCACATTCTTCATTTTATATATATTTTATACGCATTATATTCCATATTCCAC
ATTCTCGTATATTTTACATCTCATACTTCACACATTTATTAATCCCACGTACCGTTGTCA
TACATTTCATATCCTATATTCCACATTCCACATTTCACATCCCACATCCCACATCCCACA
TCCG
>TRINITY_GG_53_c9_g1_i1 len=414 path=[1:0-413] [-1, 1, -2]
GGAAAGTGTCGTTCGATCGGCCAGTGACGTGGGGGGCACACGCTGTCGCGCGCGTGTCAC
GCTTTCACGAGACGAAACACCGGCGCGGCGTGTCGAACAGTGAACCGGGGAGGGGAAGTG
GAGGATCCGTCAGCCGATTCTGGACGAGCGTTTCGCACACACGTGTATGTATATCGATCC
TGCGAGATCGTCTCGCCAAAAATCCGAAAATCACGTGCGACAGTCACGGCGAGCAACCCG
AGTGTGCGACAGTGTGTGCGTGAGACGACAGCGTTCCGTTTCGCGTTCTCCGAGATTGTA
TTTTTCAAAAAAGAAAAGAAACGCGGAAAAACGAAGCGTCGCTTTCGAGTTTCCTCGCTT
GCGGACGCAAGATTCCTTCTCTGCGCGAGAGGACGGACGACAAAGATAAAGGGG
>TRINITY_GG_53_c10_g1_i1 len=234 path=[212:0-233] [-1, 212, -2]
CGTGGAATGTGAGACACAGAATGTAGAATAATAGATGTAGAAAATCTGTGAAATACAGAT
TATAGAAATATGAAATATGAGAATTTGGATCCATAGAATTTAATTAAACGTGGAGAGTAC
GTATGAATATAAGATACAGGACAAGACCTTGATATGAAAAAATATTTCTCGTCTTGAATC
GTTCTCTGCACACCGAAAAAAAATCCAGTCGAGTCTAGACTTGTGAAATTTGAG
>TRINITY_GG_53_c11_g1_i1 len=242 path=[1:0-241] [-1, 1, -2]
GCGGGGGGTTATCTCGATCTGAGACAGGGCCGGGATCATGGGGCGTAACGGCGTGTGGGG
GGGAACGCGACGAGGGGATGTTAAAAGTTCGCCTCTCCATTTTCGTGAACGCTTTTCCGT
CGCCTTCCTCGTTTTCCAATCGCTCGTGGCAGCGAGAGCGTGACTCGCGATAATTAACGG
GACACGCTCTGCGTGATCCTGGGTTCCTTCGAATCAATCCACTCTAAAAATTCACTCGAA
TT
>TRINITY_GG_54_c0_g1_i1 len=352 path=[330:0-161 693:162-195 503:196-351] [-1, 330, 693, 503, -2]
CGCGGCGTGGAGTTAGGTTATCCGTCGTCCCCGTCGGTGTGTCAGTATCCGCCGCGTGAT
GCACGAACATTTTGATCGACCAGCTGATCGTGATTCTGGCAGTGTTGCATCGGCTCGATG
GACTTTATAGAGGCAGCTCGTCCGTGGAGTATCGCGTACGTGAGCGGAAGACCGAATCGC
CGTTGTACGAGGGGAGACAGTTTTTCGCGCGCGGGCACAATCGCACGGCCCTTTTTTCCT
CGTTCGCGGCCATCTACGGCCGACACCTGCGGCAACCGCGGGAATTTTATCGCGGCGCCG
CTGCTGCGTGGTGTTGTGTGCGCGAGCTTAAAGTTCGCGGATTGTGCGCGGG
>TRINITY_GG_55_c0_g1_i1 len=314 path=[659:0-115 461:116-313] [-1, 659, 461, -2]
AATTTGTATACCATTGGCTAAATTTGTATATTTTTTTAATAACATTATTTAGTGATTTTG
TCAATGATATAATAATAATAATAATAAAATATTTACCGGTATCCAGAACCATGACCAATA
GCTTCTAATTGATTTTCAGACATACCAGTTGATTGATTAACAGTATTAATTAAACTACTT
GGACCAGAACTACCACTTGATCTTTTAAGCATTTGTGTAAAAGATGATGTCAAACTCCAT
CTCTTATTTTCACCTCTTGAAAATGATTCTCCACTTAAAGAATTTCTTTTAGTAGGCGCA
GAATGAGCAGCAGC
>TRINITY_GG_55_c0_g1_i2 len=352 path=[330:0-153 461:154-351] [-1, 330, 461, -2]
GAGATATAATTGCATGTTCTTGTGTAATAGCGGCTAATTCTTTTAACCATTCATCTAAAA
CAACTGCACATAAGACCACATTTTGTATTGGACTTACTTCATTTGGGGATTCCCAGGACG
TTTTTATATAATACCGGTATCCAGAACCATGACCAATAGCTTCTAATTGATTTTCAGACA
TACCAGTTGATTGATTAACAGTATTAATTAAACTACTTGGACCAGAACTACCACTTGATC
TTTTAAGCATTTGTGTAAAAGATGATGTCAAACTCCATCTCTTATTTTCACCTCTTGAAA
ATGATTCTCCACTTAAAGAATTTCTTTTAGTAGGCGCAGAATGAGCAGCAGC
>TRINITY_GG_55_c1_g1_i1 len=258 path=[1:0-159 2087:160-257] [-1, 1, 2087, -2]
GGCGCAGAATGAGCAGCAGCTTCTAATACATTTTTTCTTGCATTTACTAATTTATCTTCG
CGATTAATTAAAAATAGTCGTGCTTGTTCGACCAATATATCCACATTATTGTGTTGGGAA
AGAAACTGGTCTATTTTATGTTTTAAAGAGGCAAGTACCTAATCAAAGGTGAATTTATTT
TTATAATGTTGTATATTAGTTATGAAGTATGTAAATGAAAAAAATAATTGCAATTGTACA
ATTACAAACCTGAAAAAG
>TRINITY_GG_55_c1_g1_i2 len=1017 path=[1:0-159 138:160-1016] [-1, 1, 138, -2]
GGCGCAGAATGAGCAGCAGCTTCTAATACATTTTTTCTTGCATTTACTAATTTATCTTCG
CGATTAATTAAAAATAGTCGTGCTTGTTCGACCAATATATCCACATTATTGTGTTGGGAA
AGAAACTGGTCTATTTTATGTTTTAAAGAGGCAAGTACCTGAAAAAGTGATCTAATACTG
GGTTGAAATACTAGGGAATGATTTAAAAGAAATGATTGCAATAAGGGCTGTGGATATATT
GCCAATCTACTGATAAGACCAGTTAAATGTAAATTAACATACAAATTATTACTTGTCATA
CATTCGAGTTTTCGTAAAAGAACGTCCAAAAATATACCGACATTTGGTTGTCCATTAAAT
ACATCTTGACGATAATTTTCTTTACTCTGTTTATTCACTGTTAATTCTTCTGGTGTAATT
GAATTTGACTCTATGCTATGAAGAAATATACTTTGTTCTTTGTTCGATTCAATTTCTATT
TCGTCGTGTTCGCTTATTCGATCTTCGCTAGGTTCGTTATCTGGAGTTGATTGCGATGAA
CCTTTAAATGCGAAGCTTTCATAGCCGCTACTTTCTCCCAATGATAAAAGTGAATTCATA
GTAGTGTTTGAATCGTCAATACCGCTATCAAACTCCTTTTTATCTATTAATGATATTTCT
TTAGGAGAGTTTGATATTCCAATATCTTCATTTAACAATTCAGCAATATCCGCATCTAAT
TTTGCTTGTTCTTCTAATGATAATTCTATACCTGTTGCCGCAAGAGGTTCTATTTTTACA
TTTTTCTCTATTGTATTTAAATCTTTTCCATCCAACAAAGATTGAATATTAATTAACATA
TTATCTATTGATGAGTTTTCACTACTTTCGTTAAAAAGTGCAGATTGCTTTAATGTTTCT
AATGACAAAGCTTTGTTTGTTTCAGTTTTCTTTTGAGACTGATCTAATAACATATTGTCA
TCTATTAAAGTAGTTGCACTGCTAGTAGTACTATCTTTTGGTAATTCTCCATTATAT
>TRINITY_GG_56_c0_g1_i1 len=924 path=[1:0-923] [-1, 1, -2]
GTTTATTTTATGAAATTGATAGAAAATTATTTATAAATTATAATACATTGATTTTTATGT
ACTTATGTACTTATTTGAAATATTCTGCATAATGTCCAGCAAGGCAGTAGCATACTTATA
AAAGTATGATTCTGATTTAGGAATAATTGTCAGTTAATGAAACATGATAATTTGTTAGTT
TATTACATGTTTATTCTTCTTCTTGAGACTCGTTTCCAGATTTTTTGTCTTCTTCTGCAC
CTTCGCCACCACTAAATCCATCCATTCCTTCCACTTCTTCTTCATCATCATCGCCAGCAA
CTTCAGCATTTTCAAGTTCAGCACGTTCCATTTGTCGTGCTAATTCTGCTTCATCAGTCG
CAGTAACAACTTTTGGAGCCATTTGAACATTAAATACACCTCCCAATGATGTTATCTTAT
CTTGTATAGCATCAATAGCATCATTTAATGCTTTTAAGCCATCTTGTTTTTCTGGTGTAG
ATGTTGTCATAACATATAATGGAGGTGCAATTAAATTAATTTTAATTGGAAGTTCATCTG
TAGAAAGAGCTAATCCAGCTTTTAAAGCAGCTTTCACTGCATCAATTCCTTCATAACCAT
AACAGGCTACTTCCACATCTGCTCTAATTTTAACTGCTTGAGAAGTTAATTTTCGTTTAA
TATTATTCAATAATACCTCCTTTGTGTGTTCATCAAGTCCACACTCTGCTAAAATAGATG
GATCTAAGACTGACTGCTTAAAGAAATCATATGCAGAAGCTTTTTGTTTCTTATATTTTT
CTTCAAAATGCCATGCAGTTTTTTGATACAATTCTTCTAGCTGATCATCACTATCATAAT
GTAATAATTCTGCAACATGTCTTAGAATTGAGTTTACAGCCTTTGCTTTTGCATATCTTT
CTGTGCATTTTTCTACATCTTCAG
>TRINITY_GG_56_c1_g1_i1 len=249 path=[1:0-248] [-1, 1, -2]
AAGAAAAGTATCCAGAAGTGGAGGATGTAGTAATGGTAAATGTACGTAGCATAGCCGAAA
TGGGAGCATATGTACATTTGTTAGAATATAATAATATTGAAGGTATGATCCTTCTTTCTG
AATTGTCTAGAAGACGTATTAGATCTATTAATAAACTTATTAGAGTAGGAAAAACTGAAC
CAGTTGTTGTTATCAGGGTTGACAAGGAAAAAGGTTACATTGATCTTAGTAAACGTCGTG
TATCAGCTG
>TRINITY_GG_57_c0_g1_i1 len=946 path=[2605:0-140 1746:141-762 2913:763-786 2392:787-799 2405:800-821 2427:822-945] [-1, 2605, 1746, 2913, 2392, 2405, 2427, -2]
GGAGCGGCCGGAGGCGGAATCGAGCGGAGCTAATCACAACGGCTACATTTGACGTTATCG
TTAACACGAATCTCGCCGGGATTTATTTTTCTTTTTTTTTTTCTTCTTCCTCTTTTCCAG
CCAGGCGACGATAGTCAGCTCGTCGACGGTTAACGGTGTTGCCAGCGGTGGTGCACCGAC
GGCCATGTACAGACCGAACTTCAGCCAGGCGTTCCAGCGTGCTGGGCCGACCACAGTGCC
GCCAACCTTGTCAGCGGGTCTCTACCCCACGCAGAGCTTTACGTCGGGCCTATTGAGCAA
CGGGCCGACGGATCTGAGCATGAAGAACACGAAGCCGCTACTGAGTCACAAGTTAAACGC
GACGGAAATGACAGCCGTCAGGCAATTGATCACCGGATATCGAGAATCAGCGGCATTCCT
GCTGAGGTCCGCCGACGAGCTCGAGCAACTGTTGCTTCAGCAACCATAGAGTTACGTTTA
CGTAGCCAGTGGCCAGCAATTGGGCACGTAAGTTTCTTTGAATTCGGGGACAACCGAATG
GTTAAAACTCCTCGGCCCGATCCTCGAATATTGGAGACTTCAACGCCCGCATATGAACGA
TCGCTGGATCACCAATGCTCCGCGACGAGATTACCGACCGTCGGTAACGACGTTTCCGTT
ATCCACCATCGGGAAACGCGATTCCCCGAGAGCAGAGAGCAGAGAGAAAGAGAGAGCAAC
CCGGAGGGAGTGCAACGAAGTTTTACGATTCGACGATACTTATCCCGAAAGACACGTCGA
GGACAATGAACTCGCTCAGCGACGAAAGTTACCCCGAACGGAAGCTATTGGAATTTCCTA
TCGTTCGAGTATCGAGTAACGAACAGCGTTTTCTTCTGCGGATTGCGAAAACCGCTCGCG
AAGAAAATCGACGACGAACGTCCCTCCGGTTTGTTGGCATCACCAG
>TRINITY_GG_57_c0_g1_i2 len=1298 path=[1276:0-354 2914:355-378 1632:379-492 1746:493-1114 2913:1115-1138 2392:1139-1151 2405:1152-1173 2427:1174-1297] [-1, 1276, 2914, 1632, 1746, 2913, 2392, 2405, 2427, -2]
GCACCAGGCAGTTCCCAGAGTTCGCCGAGAGGGCCAGGAAGAGGATCAGAACGTACCTGA
AAAGCTGTCGAAGGAACAAACGTGGCAGGGAAGGCGGACCCTGGGACGCGGCGAGGCCCA
CACCGGCACACTTGACCTCCGTGCAGGCCGAGCAGATTTTGGCAACAGCCTGCGAAAATG
AGAGCGACAACGCGAAACGCATGAGACTCGGTCTGGAACCTGTCTCACAGCCGATGCCAA
CTCTTCCGGCCGCAACGCAAACGGATGTTCGATCGAGTTTGGACCATTTCTCGAGTACAC
CGGTGAAATCACTACCTGGTAAAAGGGAGGACACACCGCCGGCATCGTTGACGTCCCTGG
CGCCGTTAACCAGTTTGGCGAACTTGCCGAGCAGCACCCTCTCATCTACACCCCTGTCTC
TCGCCCCCGCATCGAAACTGCTCACGCCAGCGGACAACAAGGGTCTCATGAGCCAGGCGA
CGATAGTCAGCTCGTCGACGGTTAACGGTGTTGCCAGCGGTGGTGCACCGACGGCCATGT
ACAGACCGAACTTCAGCCAGGCGTTCCAGCGTGCTGGGCCGACCACAGTGCCGCCAACCT
TGTCAGCGGGTCTCTACCCCACGCAGAGCTTTACGTCGGGCCTATTGAGCAACGGGCCGA
CGGATCTGAGCATGAAGAACACGAAGCCGCTACTGAGTCACAAGTTAAACGCGACGGAAA
TGACAGCCGTCAGGCAATTGATCACCGGATATCGAGAATCAGCGGCATTCCTGCTGAGGT
CCGCCGACGAGCTCGAGCAACTGTTGCTTCAGCAACCATAGAGTTACGTTTACGTAGCCA
GTGGCCAGCAATTGGGCACGTAAGTTTCTTTGAATTCGGGGACAACCGAATGGTTAAAAC
TCCTCGGCCCGATCCTCGAATATTGGAGACTTCAACGCCCGCATATGAACGATCGCTGGA
TCACCAATGCTCCGCGACGAGATTACCGACCGTCGGTAACGACGTTTCCGTTATCCACCA
TCGGGAAACGCGATTCCCCGAGAGCAGAGAGCAGAGAGAAAGAGAGAGCAACCCGGAGGG
AGTGCAACGAAGTTTTACGATTCGACGATACTTATCCCGAAAGACACGTCGAGGACAATG
AACTCGCTCAGCGACGAAAGTTACCCCGAACGGAAGCTATTGGAATTTCCTATCGTTCGA
GTATCGAGTAACGAACAGCGTTTTCTTCTGCGGATTGCGAAAACCGCTCGCGAAGAAAAT
CGACGACGAACGTCCCTCCGGTTTGTTGGCATCACCAG
>TRINITY_GG_57_c1_g1_i1 len=312 path=[290:0-311] [-1, 290, -2]
TTTTCATCTGGATGATCGATCACATATCACAGCGGTTATATCGTTTATCTGAATTCTTGT
GACCGACGTTCTAATCGACGAGCGAACATAGCACTTGAAAATTGTGCAGAACGAATAATA
GCAAAAATGTCAAATTTATTCGAATCCGCCCAGACATCGAAACGAAAAATATCTTTTTCG
TCGATATCAATTTCGAAAGATTCGATCTCTATCACAACGTGGATTTAAAAACAGAAATCT
CGGTCTTATGTCTCAATTGAAAAAGAAAAAGACTCCCCTAAAATTTGATTAACTTCCTTT
TTTTTCCCCCCG
>TRINITY_GG_57_c2_g1_i1 len=240 path=[218:0-239] [-1, 218, -2]
TGGCGAATTTGCAAATTAATCCTTTCGCTACGATATTTTCGGAAATGATATATACAGAGC
GAATCAGCTTTTGTTAACGTGCTTTGTTAATTCAATATTTAGGACCAATATTGAAATTAG
TGCGACATTTGGTGAATTGTTTTCCAAGTAAATTTTACGATTTCGTAACACCGAAGTATT
TATAATATTACGATAAATTGTTGCTTAGTGCTTAATAGATTCTCTAATCTGTTAACCGAG
>TRINITY_GG_57_c3_g1_i1 len=239 path=[217:0-238] [-1, 217, -2]
ACGGCTGACACGCTCCGCCTTCTGATCGACAAAATCGCACGTTTCAATAAATTCTCTCAT
TCCCCGATGCTGTAACTTCGCGACAGATTACCACACCATACCATTGCTCGATCATGGTGA
AACAACAATTACAGCGACATGCATGTGTCGGCGCCTACTCGGTAGCCAACGATCTATCTC
CAATTGACGGAAGGAATTTCATAAGCTGCAGCTCTGACAATGAATCAATTTTGCAACCG
>TRINITY_GG_58_c0_g1_i1 len=1675 path=[1653:0-1235 2866:1236-1674] [-1, 1653, 2866, -2]
GGCGGTTCTCCCCGGTTTGCACCGACACCTCGGAACCCATCATCATCCCGTTGGTCAGCA
CGTTGGCCGCAGTGGGCAAAACCAGCGGGCTTGGCATAGTTATCGACGGTCTGAGCCTCT
CTGTCAGGGCCAGCATCACTTGGCAGTGCAGGTGTTGAATGGTGGCCAATAGATTGAGAT
TCGTGTCGATCAGTCCGGTAGCCGGAGAGTATCTGTCCCTCTCGACGGTGTCGACGATCT
CGTCAGGCGGCAGAACCACGGCGGCGGCGGCCACTTTCTGCTCGAGCTCGGTCTCCTTCA
TAGCGGCCGCCTTGTTCTTCTCCGCCTGCTGCTGCAGCAGCCTCTGCTGATGTTTCAGGT
ACGAGGTAGTGATGGGAAGACTGTAGTCGATGGGCGTGTTCTTGGGATCGAGTCCAGGGC
TCCACGGCCTTGGCAACGGTTGGCTGGGCTGAGGAGACGGCGTTCGACCCTCTGGCAGCA
TCCTTTTCCTCTTGGACGAGGCTGAACTTCTCGAGCTTGCCCGGTCCGATTCCGGAGTCC
TCCTCGAATCGGGCAGGCTGTCCGCGCTTGGCAAAAAGCTGCCGGCTACCGGCTCCTTCT
TCAGCAAATTCGTGATACTCAAGGGATTGTACTTCTCCTCCTTCTCCTTATCGGCTTTCT
CCTGCGTCGACGACGTGCTGGTCGTTGTCGACGAGGAGGAGGTCGTCGTTGTCGTCACCG
TCGTCGACGACGTCGAAACGGCGTTGCTGCTGTTGCTCCCCTTTTGATGCCTTTGGTGTC
TGTAACTGTACAGAGGCTTGCCCTCACCGTTGTGATTTCCCTCGCGCAACTTAGGACTAC
TTTGCACCGACGTCGTTGACGCGGTGGTGAGATTGTTGGGGCTTAATGGCGTCGCCGTCG
ACGTCAGCGTGCTCGTCGTCAACGGCGTCGCCGACGTCGGCTGCGGTTGATTGGATAGAT
TCGTGGGGCTCGGGGTGCGCGGCCGTCGTTGGCATTCCGTGCAGCCCAAAAGAAATCGCG
TTACCGCCTCCCGGGGAAGGAACGCGTACGTTTCCGTGATCGTCCTGTACGTTCTCTTTT
GACCGGCATGCTTCCCTGGACGACCCTCAAGGTCAACATGGACAGCATGAATAATGTCGA
AAAAGTTCTCCACGATGGCGACTTTCTTGTACACTCTTCCGGGTGGAACGGTACCCTCGG
CGCCGTTTAATGTCTTGTTGTGCGGCAGCTGTGTGGGCACGTAGAGCGGTGGATCCAATC
CGGGGCTCGTCACCGCGTGACGGCCGATAATCCTGTCGGCCGGCTTCGCGTCGTATCCTT
CCGGCTGGCCGATGTGGAAGCCCTTGCTCTTCACCCAGAACCGGAACTTACTGTTCTCCG
CACTGTTCACTTCCTCGCCCCTCAGTGTCCGCAGTATACGCGCGTACTTTTTGATCGTGA
TCGTCTTCGTCTTCGCCAAGTCGCCGTACGTCTTGATCACCCACGGTTGATACGCGTTGA
ACATCCCGTCGCTCTGGAACTTTTTCGGCAGCCCGGCGTTCTCCGGCTGGCCCTTTTGTT
GCATCCCGTAACCACCGGCCCCAGTCCCGTTCATACCGGGGAAAGGCATCGGGACGCCGC
CGTTCTTCGAGTCGATCGCGTTGCCCGCGTTCCCGTTGCCGACGTAGCCGGCGTT
>TRINITY_GG_58_c0_g1_i2 len=671 path=[3305:0-231 2866:232-670] [-1, 3305, 2866, -2]
TGGGTCGTGCTTCGATCGCACGTGCGATCATTTATTTACCTCTACCAATTCCAACTCGGA
CTGCACGCGCAGTTATATAGTCCGTATTTTATACCTCGCGGCGCGCAGGCCAGAGCCGCC
TGTCTGTAGCCGGAAGAGGCCACGGCGAGGGATCCGCGATGGAAACACGATAATCCACGA
GGAGAGAGACAGGCCAGATAGAGACTCACCTTGTTGTGCGGCAGCTGTGTGGGCACGTAG
AGCGGTGGATCCAATCCGGGGCTCGTCACCGCGTGACGGCCGATAATCCTGTCGGCCGGC
TTCGCGTCGTATCCTTCCGGCTGGCCGATGTGGAAGCCCTTGCTCTTCACCCAGAACCGG
AACTTACTGTTCTCCGCACTGTTCACTTCCTCGCCCCTCAGTGTCCGCAGTATACGCGCG
TACTTTTTGATCGTGATCGTCTTCGTCTTCGCCAAGTCGCCGTACGTCTTGATCACCCAC
GGTTGATACGCGTTGAACATCCCGTCGCTCTGGAACTTTTTCGGCAGCCCGGCGTTCTCC
GGCTGGCCCTTTTGTTGCATCCCGTAACCACCGGCCCCAGTCCCGTTCATACCGGGGAAA
GGCATCGGGACGCCGCCGTTCTTCGAGTCGATCGCGTTGCCCGCGTTCCCGTTGCCGACG
TAGCCGGCGTT
>TRINITY_GG_58_c1_g1_i1 len=446 path=[1:0-104 83:105-445] [-1, 1, 83, -2]
GAAAAAACCAAATATCAGAAAAAGAAGTTAGATAAAATCACACTATTTTTTCTTCGAACC
TGCAAAAATTTCTTACCGCGTCCATCTTTTATCTGCGAGTCAACCAGCATAAAAAGTTCC
AGTTTTTTTTCGAAAATCGCGACACGCAGCGTTTTTCCTTCGCGAGCGATCGGACGATCG
CGCGTAACGTAGTGTAAATGGGTAATAATAGTGGTGTATAGACGTGAGTATACCGTGGTA
CGTGTTCACCTAACGCGCGAGTGGTTAACGGGCAGGCGTTATCGGACGTCGTGCTGCAAA
GATCTGAGGTATAGCCGATAATATCGTCGGCAATATGAATGACAGCGGGGATAGTTATCG
CCGCTATGCTCGGCTACCTTCTGCCTGGAATTATCTCCCTCGACAACGATATCGATTGTC
CCGGCAGATAGCGTAGTGTGGCGTGA
>TRINITY_GG_58_c2_g1_i1 len=249 path=[133:0-135 378:136-248] [-1, 133, 378, -2]
CGCGAGGACGAGAGCGCGACGGCAGCCACGGACGAAGGAGAGAAAAAGGGACAAGTATGC
GAGAGGAATCGTGCCGGGTTGTGTGGAAAAGAGGGAGGTTGTTGGCTACTGGCACCGTTG
CCGGTAGAGCGGCGGGTGGCAGGGAGGGGCGACGGATAATCGGGGCGTACCGCAAATCCG
CGTGCGTGTAAGCGAGTTAGAATACAAGCGAACCAAGACGGCCGGAAACGGGGGAGAAAA
GAAGCGGCG
>TRINITY_GG_58_c3_g1_i1 len=337 path=[1:0-177 156:178-195 174:196-336] [-1, 1, 156, 174, -2]
GGCGAGTTTTCGTGGATCGCGATAGACACGCTGTTACCCGACTGGTTTTGGATACGCTGG
TTTTTTCCTCGTCTGATGACTTTCTTCGACGACGTTTCCCCGTTTACGTTTTTCTTTGAT
TTTACATATACCTTTCGTCTAATTACGCCGGGTATATGTGACATCTGCGGTATTTTTTTG
GAGTAATATTAAATAACGCATATATTAAAAATATATAATACGCTTTAGCCATCAAGACGA
CTTCTTTCTATTTTTCTTTTTTTTTTTCTAGTCGGCAATGGACTACTTATACGATAAGAA
ACTAATGAAAACTCTTTCTCAGTCTATTGCAATTGGG
>TRINITY_GG_58_c4_g1_i1 len=639 path=[617:0-46 1281:47-70 665:71-638] [-1, 617, 1281, 665, -2]
AGTGTTTTTTTTTTAATTTTTTTTTTTTTTTCTTTTGATTGTCGAAGGTATTTCACTCCC
TCGAAATTTATTTTTGGGCGATATGTGCAAGCTTCGCACGCGAATTGACGTTTTTTTTTT
TTTTGAAAATATAAGATAAATAGTTGAACACGTTGCAGATTTCCAAATACCGGGAAGAAT
CAAATATACTTACGAATGTTTCGCAAATATTTTGTCAATGGTTCTGTCCAGTGGTTGCAA
CGTGAGAAACGTGTATCGAATTTGTCATTATTTCCACGTTTCATACACCTTCTGGTGTAA
AAACAGAACTTTTTCTTCCGTCCCACTCTACACCCCGGAGATATCGGAGAAATGGAAATA
AAATACAGGCGAAATTAATCGTCGGACTCCTATAGATTAAAAATCGAGACCAATTCTATC
CGGATATATATCTTGCCAAAGAGGAATTATATGATTCTGATATAAAATTTCCATCTGTCT
CTTTTTAAAATATCATAAGTATTCGATTTTTTTTTTTTTTTTTTACTTAAAAACATTTAA
ATTCTAAAAACAACAGTCCGAAATGTTTCTTTGTAATAGTCCTTCATTTAAAGCGACTCG
CGAAAGTACACTTATCATAGAAGAACTTCTATATATGTG
>TRINITY_GG_58_c5_g1_i1 len=510 path=[488:0-252 1023:253-276 742:277-509] [-1, 488, 1023, 742, -2]
CGACTGCCGGAAAATGCAGTACGATAAATACTTAAATTAAATCATTCGCGTTAAATTTGA
GCTAAATTTCGAGCTCCGATTTTCAGCCCAAGTTTTAATTAATTTTAATCAGAGTGTGTC
TTGAGATTAAACAACTTACTCCAGACTGTTGTCAGTTACGACGAAATTTTACTAAATGAT
TAAATACATGTGTTTATTTGTATCTACATATTTATCCAGTCTTTTTACACATTCTCTGAT
AAAAATTACCACCAACAACGAGTATTTCCTGTATATAAAATATTCTTTCTCGAAAAATGT
TGTTCCCGTTGTTCGGCATTCCGTGTATTCGCACGAGTACAAAATTTGAACGTTCTCAAT
GGGGGATTAACACTTTCACGCACACCAAAAAAAAAAAAAAAGAAAAAAAAGGAAAAAAAT
GCAATGAAATTAACGTTGGAACGTAGCGACGAAAGGAATAAGGGTCGAAGGGCTACGTTT
AATGGGGTTAATTTGGTCGAAAAGGCGGCG
>TRINITY_GG_58_c6_g1_i1 len=367 path=[345:0-184 786:185-208 531:209-209 785:210-233 556:234-366] [-1, 345, 786, 531, 785, 556, -2]
GCTGGAGCAAATTCTCCGGGAGGAGGAAATATCCACGTATATATACATACGTACATACAT
ACGTGTCTATGTACACGAAGGGAAGACGACGCGGAACTAGAGTATTCGCTGGAGGACGAT
CGAGAGAAGTCTCGATAACAAGAAACGATCTCGGCGAGTGGAAGAAAGCCTCCGGAATCG
ATTGCAATCGTGGTGGGATGATACCGGAGGTGGTGTGGTGGTGTCGGTGCCCGCGGCGCG
CGCGATCATCTTGCCGGAAGATCGATCCGTTCCGAGGACGTTCCTGGCATTACCATACGC
GTTCCGCGTTCCCCGTTTCGTGCCGTTCCGCCAGACAACTTATTATCGGTTATTTATCAC
GGCGGCT
>TRINITY_GG_58_c7_g1_i1 len=726 path=[1:0-293 1497:294-317 296:318-415 1498:416-439 418:440-692 671:693-693 671:694-694 671:695-695 671:696-696 672:697-725] [-1, 1, 1497, 296, 1498, 418, 671, 671, 671, 671, 672, -2]
GCGGGGAATTATCGGTTCAGTTAGCCGCTCTGCTCCGTTTCCTCTTTTTCTCGAAAGGCA
AGGACTCTGGTTAGCTTCCACCTCCCCATCCCCCTTCGTGCGTCGACGAAACACACTGCG
GAGAGAAACCCTTTGAAAACCGCGTTTTTAAAAATACGCGGAATATTGAAGCCGCCGCGT
TTCCACTTCTCAAAACTGCGATAAGTTTTTACGATTACTTTTTGTTTCTTTTTTTTTTTT
CGGGTTTTATAGTTGCTTCAGCTAGGAACAGGGAGCGAACGTGTGAGAGAAGACGGGATG
TCGAGGAATGAACGTTTTCAAAATCTTCGTTAGATGATGATTGTTGGGTTATAAGGATCG
TGGATTTTTGAACCTTTGAGCGTTAGTCAATAATAAAATAACTGGTTTACTTATTACGTA
TATAAAGAGAAATGCATCCCATTGAATTTTTATTAAACTTTTAGGCTTTCGACAATGTTT
AACGCGCGAAGAATTGTTTCAGATTTGTATCGTTCGAAAATGCAAGACAGTCGATTTTAG
TTGGGAATAGAGGAAACGTGCGAGAGGAGGGGTATCGAGAGCTGGGAAACTTTTAAAAAT
GCGTAAATTAAATGTTATTTAACTCTGGAACGGTGTTGTTGAGTTACAAATGGCTAGGTT
TTATGTTCAATTTTTTTTTTTTTTTTTTTTTTTTTTTGGAGGTTTTTTACCTCCCCCAAA
TTTTTT
>TRINITY_GG_58_c8_g1_i1 len=243 path=[1:0-242] [-1, 1, -2]
TGGCCGTGCATAAAATATTTTATTCAATTACCTATAATAGATTTCGTTTGCTATTGATAG
CGTAGCAACAGATTTAAAATTCAAAGTTCATGAAATATTGAGCACAGGCGTCTAGACTAC
AGTCAGACTTCATTTTGTAAGTGCTGGCGCAAAATGTTCGCGAATGAATTATAAATGGTT
TTCACACTTTGCGTCGCTCAGAGGTCGCTCGGGATGTTTTTCGTTTTTAGTACCCAGTGT
ACG
>TRINITY_GG_58_c9_g1_i1 len=246 path=[224:0-245] [-1, 224, -2]
GGCGGTCATTGTGACTTTCTTTCTGATTCTTATTTACTTTTTTTCTTTCTTTCAAGATTT
CTCCTTGCGAGACAGAGCTCCTCCAATCTTGACTTTCGCGTCAGCAATTATTATTCCGCT
GTCTAACAATTCTCGTCCCACAAACGCGTACTGCACACGTAACAAACGTGAATTTTTCTC
GTTTCACCGTTCCGACGCTCGATATCTTTTTTAAACAACAACAAATCCGCCGCGTTCAGC
ACCGTC
>TRINITY_GG_58_c10_g1_i1 len=247 path=[225:0-246] [-1, 225, -2]
CGGGGAATGTAATACGTACTTGGCGGTTGTTCTTCTTTATATTAATCTAATCGCTCGCGG
TGCGAATTACAGTTGGAAAAGGAAAGCAAACTGCGGTAACATGAAGTTTCGAATTGTTTA
ATTTCGGTTCCTGAAGTTGATGATGAAGGTAAATACTGAAAAGGTTGAAAAGAACATCGG
AAGGCAGAGGGTTAAACACAGTTGTAAAGTATCATTTTATCGACTGAAATGTAAAAATAT
CTCATTG
>TRINITY_GG_58_c11_g1_i1 len=347 path=[1:0-270 400:271-346] [-1, 1, 400, -2]
TGGGAATCAAACTCTAAAGCGAATTAGGGGCGCAATTACACGTCGTCCGGCAGGAACGCG
GCGCGGCGTGAAAAAAGAAGCGGGGCGGCAGCCAAGCAGGAGGGAAAGGATGCCACGGAC
TCTCTCGGTCTGGTGAAACCCGTTTAAACCGTCAGAATTCCGTCCCTGAGATGTCCTCGA
GGCGCGACCGGGTAAATCGAGTTAGAACAATAAAACGCGAGCTCGCAGCGGTGTCCTGCG
AATTTACCAGATATCTCTCTCTCTCTCTCTCGCTCTAATTCCCTGAAACTGCGGCGTGTT
TACGAGCGGAAATCAAAATCAAGCCCGGAAAATGGCGCCCTTGCTCC
>TRINITY_GG_58_c11_g1_i2 len=347 path=[1:0-270 249:271-346] [-1, 1, 249, -2]
TGGGAATCAAACTCTAAAGCGAATTAGGGGCGCAATTACACGTCGTCCGGCAGGAACGCG
GCGCGGCGTGAAAAAAGAAGCGGGGCGGCAGCCAAGCAGGAGGGAAAGGATGCCACGGAC
TCTCTCGGTCTGGTGAAACCCGTTTAAACCGTCAGAATTCCGTCCCTGAGATGTCCTCGA
GGCGCGACCGGGTAAATCGAGTTAGAACAATAAAACGCGAGCTCGCAGCGGTGTCCTGCG
AATTTACCAGATATCTCTCTCTCTCTCTCTCTCTCGCCTTCTCCAGGGCCAGCTGTCGTT
CTATCTAGGTCGCTTCGGCGACGGAGCAAGGGCGCCATTTTCCGGGC
>TRINITY_GG_58_c12_g1_i1 len=245 path=[1:0-244] [-1, 1, -2]
GGGGGGGAAAAAAAAGAAAAATTGCTGCGATGGAACAAAAATTGTTTACGATGCATTTAT
GGATTAGCTAAAACGATTTCGAAAAAATCCATAATTCAACGAGCTTCATCGAGCTGCCAA
CAGTTCATTTACAATCGGACATATACATGGTCGCGCATATTTGTCTCTATAAAAGTTCAG
AATCCTGTTTTATTTTTTTGTCAATAGAGAATTCACCGGACTATGAACTTTCCCTCGCTG
AAAAC
>TRINITY_GG_58_c13_g1_i1 len=310 path=[1:0-309] [-1, 1, -2]
GAAAAAAAGGGAAAACAAGAAAAAGCCAACATTTCACCCAGCAGCGCTATCAACAAACCC
GGATCACCAATTAATCCTTTCCACCCCAACTGCTGCAGCAGCAGCAGCAGCAGCGTTGCG
GCAATTTCCCCGCGGAGATATCATCGTGGCGTATTCGCGCTGGAAATTGTTCGAGAGCTC
GTGTCTCGAGCGCCCATCGCTAACCACCCACCCACCCCTACCTACCAATCCACCCATCCA
AGCTATCCTCCACCCTGGCTAGCCTCGTTTGTTCGTTCGTTCGTTCGTTCGTTCGCTCGT
CGTCCCCTCG
>TRINITY_GG_58_c14_g1_i1 len=240 path=[1:0-239] [-1, 1, -2]
GGGCGATTTTCGCGGTGGCCCAAAAATATTAGCAGAGAGAAAGAGAGAAAGAGAGAGGAG
AGAGTAGTCAGTTAGTCAATGTTGGCGAAAAATCCAAGCGGTGTGCTAGTCAACCGGCGG
TTTTCTAGCTCTGCGGCGCATTATTTTCTGCTCCTCCTCGAGGAGGTCAACTGTTTTATT
GACTGAGGGTCGAGGTGCGCGGCCTCGGAGAACCACGGTTACGGTTAACCGAGCCAAACC
>TRINITY_GG_58_c15_g1_i1 len=233 path=[211:0-232] [-1, 211, -2]
GAGAGAGAGAGAAATGGAGGGCGTACGCGCAAAAGCGACACAGAAATAGCGCGCGAGAGA
GACAACACAACGAGAAGAACGAGGATGAGGCGAAGAGAGTGGGAGAAACAGAGTTGGAGC
TTGGCCTGGCTTTGCTTGGCTCGGCTCGGCTCGGCTCGGCCTCGTGCACGACCCTGCCTG
GCCTCCCGTTGCCGCCTGTTTCTGTCCTCCGGCTCCTCTTCCTCCACTTCCAC
>TRINITY_GG_58_c16_g1_i1 len=323 path=[301:0-322] [-1, 301, -2]
GGTCGCTATCGAGAGACAGAGAGGGAGAGAGAGAAAGAGAGGACGTAGCCCGCTCTCGCA
TTGGTATTGGTATTGGTGTCGGTGTCGGTGTCACACTGTAAACAGCGACGCTAGATGATG
GCCGAGAGCTTGGTAGTGGTAGTAGTGCGGTGAGGCTGGTGGCAGCCGTAGCTGCTGCTA
CTGCTAGGCGGCACGATATCGGACATAACGTGCATGTGGGAGTATGTCATTACCGTGACG
CCTAGGCAGCGCGACGTGGCGCATTGTGTTCGAGGCCGGCGGAGAGGAAAGAAAGGAGGA
TGAGGAGGACTGTACGCGGCGCG
>TRINITY_GG_58_c17_g1_i1 len=244 path=[1:0-243] [-1, 1, -2]
GCGGTGATTGTCGTAACGAAAAGTTTAAGCGCACGTTTCTTTTCAAGTGTTCCCGGAGAT
TGAACTAGGTAGGAAATCCCTGTTGGAACTTTCAGTAGATTTCTCTCTTCTGAGATTTTC
GTCGTTTGGTTCGCTAGAATTTTCGGCTTCGTTTCGATGAATTTACACGGCGAAACGATT
ACAAAGGTGAATCGAAATTTTCGCGCTCCTTTTCTTTCAGTCGAGTCGGAATTTTTCGTC
TCGG
>TRINITY_GG_58_c18_g1_i1 len=243 path=[1:0-242] [-1, 1, -2]
GTCCTCTTCCCCCCTCCTCTTCGTTGTCACTCGTTCGACATCCAGGAAATACAGCCTTTC
TCCATTCCCCTTTTTTCTTTTTTTATTTCTCCATTTATTTATCGGCCGCGATCCTTCCCA
TTTAACGAACGGGCACCGGACCAATCGATTTATTTCAATCGCGGTGGATCGTGCTACGGA
ATTAACCCTCTCTGCTCCTCGTTTTTCCCCCTGCCCGGTTTCGTTCTCGTTGTGAGATTC
TCT
>TRINITY_GG_58_c19_g1_i1 len=358 path=[336:0-357] [-1, 336, -2]
GGCGGGCGTGCTCTGCGCGTGTAATATTTTTTTTATATACCGAGATATTAACAAATTCGA
GATTCATTACGTGTGATTATTTATTAATGTTTAAGAACCGGCACATAATTTTTGAAACGA
ATGCTGACGTGATACTAGATATTGTAATAACGAGAAACAACGTGATTCTGGATAACACGC
GGTTTAATCAAGCAACACGTTCAACGAGGTTAATCATGCAATCACCTCTTGCTTTCACGT
GTAAAAAAAAGGCAAGATATGATGAATTAACATTTAGACGATTCCTTCTCGTTGTTATGA
TTATTCGGCGTTTGATAACCACGATCACTGTTAAAATATTTCTTTAACAACATTGTGT
>TRINITY_GG_58_c20_g1_i1 len=230 path=[1:0-229] [-1, 1, -2]
CGGGGAGAGAGGTACGTTAGTCGACTTAATTCGCGTAACTCGTCGAGGAGCTAGCCGACG
ATTTATCGTAACGTTACAAATAACGTGACAATAATATCGCGTCATTGTGCGATAAATATT
ATATCGACTTGAAAAGTTGATCCTTTCATTTCTTTTATTTTATTTTCGAAAAGCGTCGTT
GCTTTGTTAAATTAACGTCACGTTCGTAGCTGGCACACGAGACGATAAGG
>TRINITY_GG_58_c21_g1_i1 len=255 path=[1:0-254] [-1, 1, -2]
GGGGAAACACTTTACTTCCGAAGCAGAAGTTGTCATATATCAAACTGGGTTTTTTACGGT
TTCGCTACAAACCAAGCGGAGAAACGATTTCTGAGAGAAAAGACACAACACATGCAACAC
ATCAGTGAGACCTGATTCTGGTGAGACAGACTCGCTCGCTAAGGAGAACAACTTCGTTTT
ACAGATTTGGTTACCGGGAGAGAACGCGGTACCAAGGTTTCTTAAAATCATAACGAAACT
TAATATATATTTTCT
>TRINITY_GG_58_c22_g1_i1 len=474 path=[1:0-473] [-1, 1, -2]
GAAAGTCACAATGACCGCCGACGTTTGTAGGAAAGAATTTCAAGATACACAACGATTCTC
TACCAAAGTACTTCCACTTTTTCAGTTTCCATTGCCAAAAATGTCGATCTTCATAAAAAT
GTCCAATGCCTCGACACGTCCAACAAAACACCTCTTGACACCTCTTTCCTCGAGAAGCAA
GCCAAATTCCAAACCGCCCGCTAAAGTGTAACATCTACTTGGAAGCATAAATTCACCAGG
CGAGCCGAAAAATCCCAGAAACCTATCTCTCTCTCTCTCTCTCTCTTTCTCTCTCTCGTT
GCCGACTCATGATTTCGAGTTACCAATTTTTGCTTCGATTTTATAAATGTTCCTTTTGGA
TTCAGAAGCGTTCAATCAGGTTCGATAAATTTGATCTCTGAGAGATGTCGAAAAGAGAAG
TAACGATAAACGACAACTAGATCATTATTTTTGGCGCCTTCTCTTATAATTTGT
>TRINITY_GG_58_c23_g1_i1 len=292 path=[1:0-291] [-1, 1, -2]
AGAGAGAGAGAGAGAGAGAGAGAGCGGTAACAGCGCGCGGTGGCGCCGCGAAAGAAGCCG
GCGCACGGACATTTAAATCTAAAAACGAGCGGACGAAACTTGGCCCTGGGGTAATTGGAG
GGTCGCGGAATTTGTTGCCCCGCCGACGTGGTGTGAGGCCGGCCAAGAGACGGCCGACGA
AATACGAGCGGCGGTTAAGCGCGAGGCTCTCTCTGGCTGATCGTGTCTGCGAGAGAGACA
GAGAGAGAGAGGCGAGTATAGTGAAGCCACGTCGGTGAAAGGGAGACGAGAG
>TRINITY_GG_58_c24_g1_i1 len=239 path=[1:0-238] [-1, 1, -2]
CGGAAGCTGTCGCGCTCAAACGCCTCCGCGCGCGCTCATGGCCGTCGACCGCAGACGATT
TCCTCGGTGGATTCGCGCGCCGGAGGTGTGTTACGTGCCGGGAGAATTTATCTAGCCGGC
AAGTGGAAAAACCGCGAGAAATCTCGGGGCCACGGTTTGCCAGCTGAAAATGGATCGCGA
GCACGCTGCTTGCTGCCGCGCAAGCAAACGTGCAGTGCAAGAGCACGAAGAGAACGGGG
>TRINITY_GG_58_c25_g1_i1 len=232 path=[210:0-231] [-1, 210, -2]
GTGCGATATTAGTTTGTGGCTACTGAAAAAGTACGTAGCACTGTTCAGTTTCACATTAAA
AAGTATGACTACTTTTTAATGTAAAATTGAATAAAAGTAAGCAAATCTATTAACATTGAA
AGTAAATTCTCGACAGAAATGTTACAAATTCCTGGCAAAACTTAGTGATCTCTGATGAAA
GTAACTGGCCATTACAGTGTTAACATATTCTGTCTGATTATTAACGTGCAAC
>TRINITY_GG_58_c26_g1_i1 len=225 path=[1:0-224] [-1, 1, -2]
GGCCCGCATCCCTCTCAACCCTTTTATCTATCGCTCTCCCGAAAAACCTATGGTCGGTCC
CTATCTGTACCCTTCAAAAGCAACCACGGGAAAAAAAAGGACGATTCGAAAGAGGAAAAA
AATAAAAAAAAAAGAGAACGCCCAAAAAAAAGGAAAAGCGTGCCAAAAAACCCACACACG
GCTCTCCGGGATCTCGTCTCTTTCGCAACGCACCGTGGTTCGTTC
>TRINITY_GG_58_c27_g1_i1 len=232 path=[1:0-231] [-1, 1, -2]
GTGGTTTCATAGCTAATGGAACCATAGAGGTTACGTTATTTCAGAATCTTCTTCTCTGCC
ATTTTTAAATTATTAATAGAACAGGTCCCAATTTGATGTAAATTGAACTGATATTATTAA
ACTAAAATCGAAGACTGTAATTCTCAGTTCTAACGAGACATTTTTCTGATTGGAGTAGAA
TGTTTAAGGACCAGTCGTATACATAATCGTGCAATGTTCCCGGATCGTGTCT
>TRINITY_GG_58_c28_g1_i1 len=248 path=[226:0-247] [-1, 226, -2]
GTGTATCCGTTGCAACTGTATTAGAACAAATTTTTGCAGAAAAAAATGTCGTGAAGGAAA
AGAACTGTAACTTCGCAATTTCGTTGATGTGAATCCGAAAAGATCTTGTCGAAAATACAT
ACTATATTCGTTCCACAACTGGAAAAATATTTATATTATAAATATATAATATATATTATG
TATTATAAATATAAAATATATAACAATTATATTAAGAAGACACGTATAATTTAAAAAATT
TATCCGCG
>TRINITY_GG_58_c29_g1_i1 len=225 path=[1:0-224] [-1, 1, -2]
GGGCCATAATAATTTAGAATTACATTTATAATTGTAACAAAAATCAAATTAAATGAAAAT
TTCTACATAATTTTAGGAATTTTCATTTAATTTAATCCTTGTTACAATTACAGCATGTAG
ATTTACGTATACATCTTTTTTATCGACATTCAGATCTTATCACAGCCGTTCAATCAACTA
TTAAAGTGTTTTATATACACTAATATAATCATAAAAAGTTCCTAT
>TRINITY_GG_58_c30_g1_i1 len=232 path=[210:0-231] [-1, 210, -2]
GAGGGAGAGCCTGATCGTTAACGCGAAGTAACGATTTGCAAGTTACCCGGGACAATTAAT
AGTTGAACGGGACGAAGTAAGTTGTAAGTAAGCCAGAAATGCGTGGGGGATTAGTCGAGA
TCCCCGAAGACCGGGAGCCCAGGGTTAATAACGAAGCGCCAGCAAGAAAGTTACCGCGGA
GTATCGTTACCGCCGCGGCGTCGTTTCGGTAACTTTGGATTACGTAACGCCG
>TRINITY_GG_58_c31_g1_i1 len=390 path=[1:0-389] [-1, 1, -2]
GGCGCGTCTACTTGCGCACGATCCGTGCGCGCTAATTTGCGGCGTGAGGGTATCGAGTTT
AAGGCCACGCTGTCTGTTCCGTTCTGCGCGATAACGTCTCGCAATTGGATCTGATGTGTC
GCTCGCTTTAGGCTACGTTACCTTGGTGTGTGTGTTTTATTTCGGATATAAAGAATACGA
GAGGGAGGAGGTCTCTTCTCATGCTTCTTTTTCTGTTTGAAACCAACTACGTACATATTT
CGATACTTCGATCAAATCTTGGGTGACGAATGATGAATTATTTTGACGTAGACTATACAC
GTCGCTTGTTAACGTAGTTCTCATTATTGTCATTTCGTTGCATTATTTTTTTTTTTTATT
ACAGAATCTTCTTCGTCGTGGATAAGAATG
>TRINITY_GG_58_c32_g1_i1 len=365 path=[1:0-364] [-1, 1, -2]
GAGATATCTCGCGAGATATTCGAATACCAGATGGTTGAGAATCTTGATACTGAAAGAGAT
GTTCCGGCAGTGTCGACGTACATCGAAGGAGTTCCGGTGCTATCGACGTACGTATCCAGC
GGAGCGCGTCTCATATTGTTCTTCAGCTCGGAACCGCAACCGGGGTAATTTGAGATTAAC
GGGCGGTGTCGACTTTCGTTAAAAGAACCGCGTGACGTGCCTGACGTGACTGGCTCGGAT
GAAGATAACGCAGCCTTGGAAAGTATCAAAATTCTCGACTATCTCGTACTCTCAACTACG
TACCTGAATATCTCGGATGTACAACTGAGAAATCGCTAGCCCTTAAATAACGATCGATTT
CGGGG
>TRINITY_GG_58_c33_g1_i1 len=532 path=[510:0-531] [-1, 510, -2]
GGCCGGTACAGAGAAGCGGCAAAGCGCGCGACTGACAGAGAAGGAACGGCACCAGCACTG
GCACGGCGCGCCGAGGGAAAGAGAAACGCTTGCCGTGTGCTGCTGTGGACGAAGAGAAAG
AGAGAGAGAAGGAGAGAGAGACACAAGGAAGGCGAGCAACGAGGCGCAAGCCCCTCTCGA
AAGAGAAAGAAAAGCGGCGAACGGATACCGGCGCAGAGCCTGTCTGTGCCTCTGCTTCGG
AAAGTGACTAATGACTATCCAGCCAGACCTACTCTTCTGCCACCCAACGAGAGAGAGAAA
CGAGAGGAGAACGCGCGCCGTGGCCGAGCGGTGAACAGACACCGGAGAGAGGTGAGCCGT
GGCTGTTATCTCCGCGGCCCTCGACGACGGTCAACCGTGAAAAATGACTATCGCGACGAA
GAAATATTTTACGGGCGGCGCGTTCGAACGGCGTCGTTACGCGCCGTGAGCACCGCACGT
ACGCACACGCACGCAGACGCCGCACACGGTCGTCTACGTGGCGCAACCGGCG
>TRINITY_GG_58_c34_g1_i1 len=308 path=[1:0-307] [-1, 1, -2]
GTTACCGTGACGATCGACCGACGATTTTCGCTTCTCCTTTTTTATCCGACGAGCTGGCTA
ATCGTTGGGACGTCGTTTGCTTTCCCGATGGAACCGCTCGCTGTTTGCACAGTGGAAAAA
CTTCTGCGCCTCGTTTTCTTTTCCACGGGCAGATTTTCTTTGTGTCCCGGAGAATTCTCC
GAAACGCTTTCAAAGTCCGCGAGGGATATCTCTTTGTTTCGAGGTGGATTTTTGACTTCG
TTGTTTTGCAAAAAAAAGTGATGTCGGATTTTCGAGTCTTCGCTCATGGAAGTAATCGAA
AGTAATCG
>TRINITY_GG_58_c35_g1_i1 len=246 path=[224:0-245] [-1, 224, -2]
ATAAAAAGAAGTACGGCGTGTCAGGCCAGGCAACAACGGGAGTAGCGCGAGACAGAGAGA
CCGGCGGGACAAAAGGGAAGAAGACGGCGGCGCGAGGTAATGGGTCGTAGGTGCGAGGTT
TGCGTGTAATTGGATTCATCCCCCTCGCTACACGTTTCGTCCCTTTCTTTATCCCGGACA
CAACGGCGTTTCTCGCCCGCCCCCTAAAGCCAACGTGTGTCCCTCTCAACCGAATTAACC
CGCGCG
>TRINITY_GG_59_c0_g1_i1 len=408 path=[1:0-407] [-1, 1, -2]
GATCAAAATCGTGAATTGATAAATCTTCGAGCTCGCCTTGGTTTAGCAAAAAAAGAAAAC
GAAGATTTAAGTAAATTACAGGGTTGTCCAGATTTAACAAATAAGGCTATATATGATTTA
GATGATCCTGACAGACCAAGATTTACTACTGCTGAATTGAAAGAAATTTTACATGAAAGA
AATGAATTAAAAGCTAGAGTATCAGATTTAGAAGATGAATTAGAATTATATCGACCAAAA
CCTGAAACAGTTGAAGATGATAAAGATGCTCCAGTTCAAGGCCCTCTTCCTTATGAACCA
GATGATGCACCTTGGAAAAAGACATCTGAATCTGGAATTCGTAAATTTTTCCGGAAAATT
TTCTCAGAGTCTAGCAGTAGTTTTTTAGTTGGTAGTAGTCCACGCCGA
>TRINITY_GG_60_c0_g1_i1 len=443 path=[1:0-201 865:202-225 204:226-442] [-1, 1, 865, 204, -2]
GTAAAGATAAATCTTGAAAAGTTTCTACTCTTGTTGAAATTCTATCACAAGTTAGACATT
GTACGCTACTTAAAAGTTTACCATCAAATATATCACTGATGATACTTCTTGTTTTCATTT
GTTTCTTAGTCCTGTACTTCACAGGTGAGTTTTGTGTTGATCTTTGTGGCTGAGAAAATG
GTTGCTCTACAGTTGATTTTTTAATACTTCTATTTGTAAATTTACTTCTTAATTTCTCTG
ACTGAGATACTCTAGAATATCTTCTTTTTGTACCACGTTCACCTTCATCACTAAGAGAAC
TTTGTTCACTTACTCCAGAATCACAAGTTTCATACTCAGCATCTGACTGGCTAGAACCAT
TCCCATCAATTTCAGTTTCATCTTCGTCTGAAGATTGTTCTCCTAGTCCCTTTAATCTTA
ATACATTATCACGGTCATCTTCA
>TRINITY_GG_61_c0_g1_i1 len=502 path=[480:0-23 481:24-138 596:139-154 1177:155-178 636:179-307 765:308-324 782:325-501] [-1, 480, 481, 596, 1177, 636, 765, 782, -2]
GGGCCGTGGAACGAACGACTCGAGGTTCTAAGTGAAGCCGATTTTGGTCTTTTCTCAGAT
CCTTGGCTCGCCTTTGGCGATCTCTCGCCTCTCGTCGGGACTCCGTTGCGAAAAAGTAGA
TCGTTTCTAGATTTCTCTCAAGGTCTTTTCAAAGTAGGCCAAATTTTACAGAAGAATTTT
CGAGATACTCGCAGAGATCGACAATCTCCAAATGGAACTGTTCAATCATCGAGTTGTTGG
AAAAAGGGAAAAAAGAAAAGAAAGAAAAGAGAAATCGCTAATGTCGCAACGAAACGCCTC
CGAAAAAAGGCAAGAAACACGCCTTTGCGTCTTTTTGAAACATACGTACTCCCCTCCGCT
GCCCACATAAATTATCCCATTACTAAATACCGAGAGGTTAAACCATCGTAAAAAGTAAAT
ATAGCACGAACGCGCATGATACAGGGTAATTAAAATACGCGGTGACAATACGAAACGAAG
TCGAAATGGAAATGTTTGTCGA
>TRINITY_GG_62_c0_g1_i1 len=435 path=[1:0-434] [-1, 1, -2]
GTCCCCTGTCGGGCGAATGTGTGACAACGTCGCGCTATGGAAATTCTCGCGTTTCAAGCT
GAAATGAATTTGTATACTCGACTTGAACAAATATAGATTACAATAAAAAAATCCCAAGGT
ACATCAAAATGAGAGCGAGCACCGTCAAACATTCGTTACAGGCGATATACTACGTGTTCG
CCTTGACACCAACGTCCGGTCAAATGACCGGGTACAAAGAATTTGACTCCCGTATAAAAA
AAATACATGAAAATATTATAATTTCCTTTCTTATTTGAAAAAGTTATTCCGCGCACTATT
TCCTATGTTAAATTGACAATTAGCTGTACTTTCTTTCGTAAATGGATCTTCGTTTCATAA
CCTTGGTGAAAGTGGTGGTGGCGCGTTTAGTGTTAATCAGCCGATCAGTCGAAAAATTCA
TGCATCATAACCGGC
>TRINITY_GG_63_c0_g1_i1 len=452 path=[430:0-451] [-1, 430, -2]
GGCGGTCGAACCAATAGGGATATCAATTGATCCAGCAATTGAGGTAGCGATCGTACTAGA
GCAGAATGCGATGCTCTTGCCAATTCCAGTAAAGCTGATTTTAATTCCGATTCCATTCCC
GCTTCACCGATGCGTGGAGGTACTTGGCCAGTTTCCAAGAAACCACACAGCGATAGGAAT
CTATCAATGTATTTGTCTTGGGGATGAACACTGGAGACTGGTTCCAGAATTACGGTGAAG
ACACCTCTGTGAGCGTCCACCCATCTCGTACCAGGTAAAAGAACATCGGGCGCAATGTAC
GAGTAGTTTGCTGGTGGTGGGTCCAGCATTGCCGGTAGACTGAATTCGCCTGATTGTAGA
TGCCCATCTCTCAAAAGTGGCAACCACGTGTACGCTACAGCAGTCTCGACATTCGGTTGT
TCTGCCTTCTTTTGACAGCTGATGTGATAAAA
>TRINITY_GG_64_c0_g1_i1 len=240 path=[1:0-239] [-1, 1, -2]
GAAACCAGGGAAAAAATGAAAATTAATACGCGAAGAAGCGAGCGGCATCGTCAGGCGTAT
TTTACACCATCTTTCGCACGCAAACGAGAGTGAATTTATCATCCTTTGCATTGAAATTAC
ACGTTGAAGATGTAGATGCGCGCGCCTACGTGTACGATTATTCCCTATTCTGAGAAACCG
ACGTTTAGAAGAAAGGAGGGATACGCCGAGAAGAAAAATAAGTCGAAGTTTGAATAGCAG
>TRINITY_GG_65_c0_g1_i1 len=247 path=[423:0-246] [-1, 423, -2]
GCCGCCGGTAATTTTCCAATCGATCATTTACCTATCTTGTATCAATTACGCAGTCGCGGT
CAGACAACTTACACGATCGGCGATCACGTCGATCAGCATCGATCATTCGTGTAACGAATA
GATACATTGAGCGAGAAGTCGTCTGAAGGAGCTCGAAAAGACGTGAAAATCACTCCAAGA
AATTCGCCGGAGTCTCTGCGATGAAATCGGATCTTGGAGACTCATTCAGTGAGAAAAATT
CAGCGAA
>TRINITY_GG_65_c1_g1_i1 len=999 path=[977:0-363 1953:364-393 1348:394-998] [-1, 977, 1953, 1348, -2]
GTAATTAAGTGAGTAATTCCTTACCACGCTATCGTTTCTAGGTGGATCAAGGCCACGTGG
TTGTTCGTTAAAGACCGCGCACTGGGCGCTCCTGACGCCGGCAGGCATCGTCGCCCTCAC
AGTTTCGCTGCCCTGTTTCGTAAATAGCATATATTCCTCGAGTGGCTTCATGCCAGGTCC
CCCGTTGATTGATACCACGACGTCTACAAGAAGAGGGTATCCGTCATTTCGTAATCGCAA
TGTGGCTGACGATCGTTTTGTTGCTCAGACAGCCGGTATATCCTTTGTACGCGCTGAATC
GCGAGTCTGACGTGTTCAGCCCGCCTAGTTGAATCTCTGTCACGCCTGCACTATCGTCCT
CGTCATCTCCTAGATTCAACACCGGGATTGGCAACAGTTGCACTGGCTCGCGATCGATCA
ATAGCGAGGCGGTATTGTTATCTCGAACATAGTAGACACTGTGTCGCGCTCCGTTTAAGA
AGTTTCTGTCGTTTAGACGCACTCCGTACGCCGAGCCTTCCCTGTCCTCTTCGAAAATCA
GCTGGCCCTCCGACGTTAAAGCAACCAACAGGTAGTAGCTCCTTTTATTCTCCGTTTGCA
AGAGCAGAAGAGCCGTGGTGCGTTGTCGAAGTTCGTTAGTCGAGAACGCCAGTTGAATCT
TGACTTGGTTCACTTCGCCAATCAGTTCGAACTCGCGTTGAAGGACACTCTCGCCGCTGA
AGTCTGCTCCTTTCTCATCGGCGCAATGCTCCCCGAAATAGGACGTCAGCTCGCAGTTGC
AGGAAGACTCCTGCCTGCCGAAATCTTCCGTGCAGATGCCCAAGTTCTTGCAGGGCACAG
CGTCGCATTTCATTTGCCAATTGGGCAGCACCCCTTTGCTGCCTTCGTGGTTGGCCTCGT
TCGCGAGGTTGGGTAAATCGACCAGATACTCGCCGATCATCAGCCCGCGAAGGCAACCGA
CGTAGCCCTTGATTTGCGTGTCTTCCTTGCCGACCCTCA
>TRINITY_GG_65_c2_g1_i1 len=997 path=[975:0-502 1455:503-996] [-1, 975, 1455, -2]
GCGGTGCTTCATTCATAGGTGGTGCTACGACTAACATCACGTGATGAGGTGAATATCCTG
TGAGACCAAGTACCGTAGTCCTTAAATATTTACGATGGCCGGCTAAATCTATAAACGTAA
CAACTTTCGATGCATGTTCACATATTTCTTCTGCCGTTGCCATTTCCGCATAATTTAGAA
CATGTCCTTCGTTATCAAAGCCTATAATTTCGTGCGATATCGAAGATGTACGACCTGTTT
TTATCTCATGAAGGTGTCGTAACATATTCAACCTTGCTCTCCCCCTACCATTATCTAGTT
CGCCCTGGGTTAATACTCCTAAGAGAGTTGATTTTCCAGCATCCTGCGCACCAGTGACTG
CAAGTCTCAAGTCAACAATGTCCTGATCCTCTCTATCATCTTTCCTTAATTTTTTCACTA
AAACTTCTGCTACTTGTTTTTCCTCTCTATTGTGACATGCGGGCATATCTTTGTTTTTAG
AATTAGCATGTCGTTCACGTAGTACACTTGTCGTAGCGCCTAATCTGGCAGCCATATCAT
TTAAAGTTTTCAATGATGCTTTCATATCTTCTCTTGTTAAGCCTGTTAATTTTCCATTAT
CTTCCACACCAATTTGATAAATAGCTTCTCCATGGCCTTCTCTGAGACGCCATTTCATTT
GTGTTACAAGGTGTTCAAATCTTTGACTAGACGGATTTATTAGCTTTAATTTATATTCAA
TGTTACCCTGTTCAGGTTCCGGTGGTAGCCTTTCTTCTTGATCATCATCGATACTTGAGT
TTTCATAGTCTGACATTCGATTACCTTCATTTTCTGAATCATTCCAAGTATCTCTTCTAG
TAGCTTTGTTATTATCTGAATTAAACAATTCCAAGAACGAGTCCATATCGCATTTTACAG
ACAGATGTTTACTCCTGAAATCGAAATCACGCTCGACATCCACGTTGAAGTTGAACAACA
CAACATGCGAACCTCTTACTTTCTCTCCCGCTTTTTC
>TRINITY_GG_65_c3_g1_i1 len=459 path=[1:0-259 238:260-274 253:275-458] [-1, 1, 238, 253, -2]
GGGCAGTGAAGTAAGGACGTGTCGCGTAAATTTAAAGTGAATTTTTCGATACATTAAATA
CGTATTGACTTTGTGCGTATTTTATGTTGTTTTAATGGTAGTGAATCGTGTATCTAATAT
AATGTGAAATAAAACGAAGCTACACTCTTCTCTGATACTGTAATATATACATATGTACGT
AAGTACAAGGGGGATGTTTTGTAGAAAATGTTACGTAGAAGTAACAGAACGTATCAGAAA
TAACTTTTATTGTTTTTTTTCTTCTCAGTAGACGTATTAACTTCGCACGAACTTCTTCAA
TCAACATATAGCGTAAAAACGAACAGCGAGAATTTTACTAGCCTCAACCCGTTTACGTTC
AATTGGTAAGTATTACACATTTTCAAAATAAATTATAGATTCTTAGATCCGCAAACGTAG
AAGCCATCATAAAACGTTTAAGAAAAACATTTATTATTG
>TRINITY_GG_65_c4_g1_i1 len=1306 path=[1:0-1305] [-1, 1, -2]
CATAATGCGACAGTGAGGAATTTAGAAAGAAAACGTACGCAGTAGGATACAAAATAGGGT
TTATCTTGCGCGTATTAGATTACATAAGTATATTATCAACATAATTTCCATGAGTGATTA
AACGAACATAAAGTCCAAAATTTGTCCTGAAATTATACAATATTATCATGATAATTTTAT
GCAATCTACTGGTGACATGCTTGCAACAATCGTACTATATAATTATATATAATTACGGCA
GTACTTCTAACGTTATCCAAACTACTATCGTTATCTTAGAAAATTTCCCAGTGATAGTAC
AAAATACTTAAATACAATATAAATGATTCCGAACAACGGATAAATTAATCGTTCGCTGGT
TTTTGTTCGGATAAATCGGATACGCAAGCTTCGATTGTCTTTTTCTCTCGTCGAATTTAA
GCCGCGAGCGGTTTATTTCGACGATAACTGATCTCTTAACACAAGAGCCGTAATTACACG
GTGGCGCATCATCGCGTTACGCAACGAAACAACGAATACGCCTCCGGAACGCTGGCAAAA
AAAAAAAAAAAAAAAAAAGACAAGAAGAAGAGAAACGAAGATCTCTATGTCTTTTGTATC
GAATAATGTATCAGACATTTTAGGGAAACGAAAGACCAGTATTAGCAGTGCAACTAGAGA
AACAAGGTTGTATGAATACTTCGTCATCGTTTTGCTTTCTGTGTTGTCCTCCATTTTGAA
TTGACCGAGTTAACACGGAAGAGCACTCGTTGTCTAATCGTGTATAATAAGCCGTTTTAC
TGCAGAATTACTAATTTTCACGACCAAAGAGAGGTAACGCGAAAGTGGCTTGTTTTTCTT
TTTCCTTTAACCATGACACGACTTTCAAGAGCGGAAAGTAAAATCAATAGTTTATATATG
TGGTGCGAATATTTTAATGCAATCTTCAGCGAGTGATAGGAAACAAGTGACAACGTTTGT
TAAAAGTAGCGTAGAGTTAATTATTTTATGGGTCGCTCCAGTTTAAACAAATACAATTTA
TGGTTTCACCTCTCAAGAAGATGAGAAAAACAGAATACACAAATTATTTGTATTAGCGTG
TAAGACGAGAACAATTTAAGGAAAACAAAAACTCGCGTAAATAATGTCGAATAATATTTC
TGTATTTCAGATTCTCTTCTGTAGGTTTCATTAAAGTGCATTTCTTGTATGTTACACAGT
ATTATGGTAGAATGTAAGAATAAATACTGCAATAATAAACTGTTTGTTTCTCTGTCAACT
TCCAAAGTTTATTTTTATATTTTATTTATAGCACGCATGTTCCCCG
>TRINITY_GG_65_c5_g1_i1 len=630 path=[1:0-89 1217:90-113 92:114-566 545:567-567 546:568-568 545:569-569 546:570-570 545:571-571 546:572-572 545:573-573 546:574-574 545:575-575 546:576-576 545:577-577 546:578-578 545:579-579 546:580-580 545:581-581 546:582-582 545:583-583 546:584-584 545:585-585 546:586-586 545:587-587 546:588-588 545:589-589 546:590-590 547:591-629] [-1, 1, 1217, 92, 545, 546, 545, 546, 545, 546, 545, 546, 545, 546, 545, 546, 545, 546, 545, 546, 545, 546, 545, 546, 545, 546, 545, 546, 547, -2]
AAAGAAAAAAAAAGAAAAGAAAAGGAAAAAAAAATTCGCTGATATAATAGAACGAAGAAC
GTGTATGTGCGTGACGAATTCAGTCGGCTGAACGACGAACGAAGATTCTCAGTAATTTAT
TCGGATACCCCTTCCTTCTAATCGGTACACGCTCGCGTGCGAAAACGCTATTTGAGAAGC
GTTGCGGAAGTCATTCAAGATAAATATCGCGCTGCCGTCGGTAAATAATTTGTGTCGCGA
GAGGTTTTCGCGTACCGAAAAACACCGGCCCGATGATTATCGGCGTTGTTTGCAATTTTC
GTTCCCGAGCGAATATTGCGATGCGCTCGACGTCTCGCGTGTAACGGAAGCCCGTGCGCC
GGAAACTCGCGGAAAAGCTCGGCGGTGATGAAATTGATCGTCGTGAAACGCGGCGTCGAT
GTTTCACAGCCGCGCTTTAAACTTAATTCTCGCGTACGCGATGCACGGAAGGCGAGGATC
TCCTTTTGTTACGGTAAAATATGGTGCAATGGTAAAATATGGTAATGAAGATCACACACA
CACGTATATATATATATATATATATATATATATATATATATATATATATATGCATAGCTT
TCCGGAATTTTCGGACGACGAGTATTACTG
>TRINITY_GG_65_c5_g1_i2 len=616 path=[1:0-89 1217:90-113 92:114-566 545:567-567 546:568-568 545:569-569 546:570-570 545:571-571 546:572-572 545:573-573 546:574-574 545:575-575 546:576-576 547:577-615] [-1, 1, 1217, 92, 545, 546, 545, 546, 545, 546, 545, 546, 545, 546, 547, -2]
AAAGAAAAAAAAAGAAAAGAAAAGGAAAAAAAAATTCGCTGATATAATAGAACGAAGAAC
GTGTATGTGCGTGACGAATTCAGTCGGCTGAACGACGAACGAAGATTCTCAGTAATTTAT
TCGGATACCCCTTCCTTCTAATCGGTACACGCTCGCGTGCGAAAACGCTATTTGAGAAGC
GTTGCGGAAGTCATTCAAGATAAATATCGCGCTGCCGTCGGTAAATAATTTGTGTCGCGA
GAGGTTTTCGCGTACCGAAAAACACCGGCCCGATGATTATCGGCGTTGTTTGCAATTTTC
GTTCCCGAGCGAATATTGCGATGCGCTCGACGTCTCGCGTGTAACGGAAGCCCGTGCGCC
GGAAACTCGCGGAAAAGCTCGGCGGTGATGAAATTGATCGTCGTGAAACGCGGCGTCGAT
GTTTCACAGCCGCGCTTTAAACTTAATTCTCGCGTACGCGATGCACGGAAGGCGAGGATC
TCCTTTTGTTACGGTAAAATATGGTGCAATGGTAAAATATGGTAATGAAGATCACACACA
CACGTATATATATATATATATATATATATATATATATGCATAGCTTTCCGGAATTTTCGG
ACGACGAGTATTACTG
>TRINITY_GG_65_c6_g1_i1 len=632 path=[1:0-193 1267:194-217 196:218-631] [-1, 1, 1267, 196, -2]
AAAAAAAAAGAAGAAGAAAAAAAGAAAAGAACATTGTTTCGCTCGAGAGGAACATAAAAG
CACGCAGGCAGTTCATCATGCGTCACTGTTGAAATGAAATGTAAAAACGTGTTAACCCTT
TGCTGCCTAATGTTCGATGTTTGCCCTGTATTCATTTTCGTTTGCACTTCGAGCCAAGTA
TAATGTAAAAGTTCTTAAGAAACGATTTTACGATTATTCGTTAGAGATTCGGTTGTACAA
AAGATATGCATGTTCGATGACCATCGACGATTCTTACTCTTGCCTTCGTCCCATTTTAGT
TTATGCAAACAAATGCAGCACAGCTTAAAGGGTTTACAATCCTGAGGCTTTCTGAAACAC
TTGGGAAGCTGTCAGTGACTGAATATTAGCCTCAAAGACCAGATTTCAGATTCAAGTTAC
AGATAGGGATTCTCAATCGAATTGAGCATCCTGATCCACTCACTCACTCACTCACTCGGA
AGACGACACCGAGGAATTGCAAGATCTTCGATTTAGAAAGAAAGAACGAGAATGGTTAAT
TTCAATTTATCAGCGAACCATGTCACAAAAGGACATTGATTTGTCCAAAAGCCTCAGTGA
TTGGTAAATGCACGATTGATGCATCGCTTGCG
>TRINITY_GG_65_c7_g1_i1 len=249 path=[227:0-104 477:105-128 333:129-248] [-1, 227, 477, 333, -2]
GAACTAACAACAAACCGGGATTCCCTTTTAGAAACTCGATTGTTTGCATTTCATAATCAT
TTATTCAAAAATCCATACGACACATCAGTTTGGTTTATAGATAAAAATTGGGTTGTATGG
CGTTTTAAGAAGGATAAACGTTTAGAGCAAGTACATGTAATTCACGATTCAAATGAAAAA
CTACAGAATTTTCTGTACAATCCATCAATTGGATTTACTAGCAATGATATTGTTGTACTT
TCTGACGGC
>TRINITY_GG_65_c8_g1_i1 len=219 path=[1010:0-148 373:149-218] [-1, 1010, 373, -2]
TAAATATATATATATATATATTTATATTTATATTTATATTTATAACTGTAAGCCGGATTC
GGGAGACAATTCGATCGTGGAAAGTTCATGCTTGTTAGGTACAATCATGTAATAATAAAT
GTAACTCCTATGCGCATACACGACGACGTCCGTACGTATATGAACCACAGCTGCATATCT
GCATCTCGCACGCGTCTGCACCTAGAAGTTACATTTATT
>TRINITY_GG_65_c8_g1_i2 len=465 path=[1:0-292 1184:293-316 295:317-394 373:395-464] [-1, 1, 1184, 295, 373, -2]
GCGGCGTCTCCTTTTAAATAAAGAACAATGACTGTTCAGAAACACTGATCATATATACCT
GCACGTTCCGTGTGGCCTTCGTTCTCTCCCTCTTCCCCTCTCTCTCTCTCTCTCTCTCTC
TTTCTCTTCAACTTCATACAACGCACGTACTCTCGTTCTCTCTTCCGAGTCTTCATTTTT
CTCGATTTTTCTCTCGAATTCATTCATTCATCTCTCACACTCATCCCGTCGTATTGTTTC
GTTCGGCAATTCATTCATTCACTCTCGCAACATCGGCGACATAATCGTCTAATTAACACT
TTATATGGTACTTAGAGAGCTCGCGCATTCGTGTACACTACATACACAGTCACACGCAAT
TTGTATTTCACGCCTATGCGCATACACGACGACGTCCGTACGTATATGAACCACAGCTGC
ATATCTGCATCTCGCACGCGTCTGCACCTAGAAGTTACATTTATT
>TRINITY_GG_65_c9_g1_i1 len=460 path=[1:0-230 971:231-254 233:255-370 972:371-394 373:395-459] [-1, 1, 971, 233, 972, 373, -2]
GAGTAATCATGTAAAAATAACGGAGTCGTTTTTGTTTGTTTTTTTTTTTTTTAACGAACA
TCCTTTTATTTCTGTCTTATTGTTTTCCATGACAAAAAAACGAAAGAAACTATCATCGAA
TTATCATTGAAAAACAAGGATCGACGTATGCTTGGCTACCATCTGAACACGATATGTTCG
AAATATTGTACACAGCGGGGCGAACAATACGAAACTTTACGTTTACGTAAGTTTCAACAA
CAGGGAAAATCGACGGAAAGAAATCATTCAGAGACCCGTGGCGCGGCTCTCTAAAACGCA
AAAATCACGCTCCGATTCGACTCGTAAAAAATAATAATAATAATTTAATTAACGATACGC
TGCTGCTCGAAGATAAAGTGCATCTACTAATATTTAAATAATTTTTATTGAATATCATAG
GTAATATGAATTAGCAAAGATCATACCCCATAGCGGCGTC
>TRINITY_GG_65_c10_g1_i1 len=726 path=[1:0-168 1479:169-192 171:193-536 1480:537-560 539:561-725] [-1, 1, 1479, 171, 1480, 539, -2]
GTATGATATAAACTCTGCAGATTCAGATTCTGAGTCATGTTTGTTTCAAATTGATGAAAC
TTTCAGAGTAGCAGGGTTGAACGAACCTGTTTTAGGAGGATTGCTTGTAAAAGGAGCAAT
TGCTCCTGGAACTCGATTATTGGTAGGTCCTTTACCAGATGGCGAATTCAGTCCTGTTAA
AGTTGTTAGTTTACATCGAAACAAAGCTCCATGTTGTTTAGTAAGAGCATCGCAGAGTGC
TAGTCTAACATTAGCACCACCAACAAATCGAAGTCCTCCTTTGCCTCATCTACGACCCGG
GATGGTTTTAATATCGTTATGGGACCAACCTCATGCGACACTTTTTTTCCAAGCTACTGT
ATTAATAGTGTATCACGCAACAGCGATATATTCTGGTTTTCAAACAACCGTACATGTAGG
GAATGTAAGACAAACATGTATCATCAAAGGAATAATGGATGCAAAAGACAGAGGTTTGCA
AACAAATGATACGGCATCTGTGTTGTTTAGATTTGTTAATCATCCAGAATATTTACACGT
CGGTATGCGATTACTATTGCGAGAAGGTCGTACTAAAGGAATTGGTAAAATAACACAGAT
ATTTCCACTATTAGATCAACAGAACAGTATGTAATAAATTAAATAAAAGTATTACAATAT
ATAATGTCTTCACGAAGATAATGAAAAATTTAGTTACTTAAATATTAGATATAATTACGC
CACGCA
>TRINITY_GG_65_c11_g1_i1 len=651 path=[629:0-467 1381:468-491 1098:492-588 1195:589-650] [-1, 629, 1381, 1098, 1195, -2]
GACATTTAAAAAAAGAAAAGAAAAAAAAAAAAAAAGAAAAAAAAGGAAAAAGAAAAAAGA
GAAATATACCCGCGTTGCTCCTTCCGCTTCCGATGATAACTTTGTCGCCGAGTTCGAACG
TCATGGAGAAGAGCTTGCTCTGTTTGTTCCGATAATCCACCAGAACGCTGAGCTCCCCTT
TCGTGTAATTCAATTCGACCGCGTGCCAAGAGGTATTGTAAGGTGGGAATTTCACGCCGG
TCGACACCGTGATGTTCTCCGTTAACACCGGGATCAGTTGAAATCGAATTTCATCGTTCA
CCAGTCGGAGCTCCCAGTATCCAAGGCTACGGTTACATTTCACGTCCCCTGACGCGACCA
CGGCCACGGGCTTCGAACTTTTGAAGTCGAAGTTCAATTTAAGAGAGTCGGTGCGCGCTA
TCGGCCACCAAATGTGGCTGTCCGCGAACGGATACGTTATTGGAATCACATCGACGTCCG
CCTCGTAGTATTCTGGCTCCAACACGCCGATATAATGCACCATGGGATTGGAACGTTTCA
ACTCATAAATAATGGACTTGTCGTTGAAGAAAACGTATTTCAGCGAACCTGGAATACCGA
TTCAATAGATTTCCATCGATCTTTAGCCCCCCGCACTGCTGGCGTAACCAC
>TRINITY_GG_65_c11_g1_i2 len=639 path=[629:0-467 1381:468-491 1098:492-588 1307:589-638] [-1, 629, 1381, 1098, 1307, -2]
GACATTTAAAAAAAGAAAAGAAAAAAAAAAAAAAAGAAAAAAAAGGAAAAAGAAAAAAGA
GAAATATACCCGCGTTGCTCCTTCCGCTTCCGATGATAACTTTGTCGCCGAGTTCGAACG
TCATGGAGAAGAGCTTGCTCTGTTTGTTCCGATAATCCACCAGAACGCTGAGCTCCCCTT
TCGTGTAATTCAATTCGACCGCGTGCCAAGAGGTATTGTAAGGTGGGAATTTCACGCCGG
TCGACACCGTGATGTTCTCCGTTAACACCGGGATCAGTTGAAATCGAATTTCATCGTTCA
CCAGTCGGAGCTCCCAGTATCCAAGGCTACGGTTACATTTCACGTCCCCTGACGCGACCA
CGGCCACGGGCTTCGAACTTTTGAAGTCGAAGTTCAATTTAAGAGAGTCGGTGCGCGCTA
TCGGCCACCAAATGTGGCTGTCCGCGAACGGATACGTTATTGGAATCACATCGACGTCCG
CCTCGTAGTATTCTGGCTCCAACACGCCGATATAATGCACCATGGGATTGGAACGTTTCA
ACTCATAAATAATGGACTTGTCGTTGAAGAAAACGTATTTCAGCGAACCAGCGAAATTGT
TGTGCGAGAGGAGGCCCTTCTTCTTGTGTAATTCGGGAC
>TRINITY_GG_65_c12_g1_i1 len=491 path=[469:0-412 859:413-490] [-1, 469, 859, -2]
CACATCTAAAATAGATGCTCATGAGGAGTCAGCATGAGGATTCAGCGCTTCAGACTGCAT
GCATCCTATGATGCATCGATTATCATGTTAGCTGGCCATTACCACCTCACAAATGTCCAT
CCTATTTGTGAGATGGCTCACTCCTTTTGTGGCCTTTCCATTAAGGAAATGGAGTTAAAG
CAAAATGATAACAATAATATGGCTGCTTTTGATGCAAGTAATATAGTTGATGCTAGTAGC
GGTTTCGCTACAAGCAACACTGGACAGACTCCCCAAGAATGAGAACTTCCAGGTCGTTCA
ATGTGGAAAACTATTGAAATTGAAAACAACGAACGTCTTTTATAAATTATTAGATTCAAA
AGAAAAAGGATACAAAGAGTACTTTATATTCATTAATTATCATCAATAATATCGTTCTTC
TCAAAGATCAAAACACGAATGAAAAGAAAGAGAATTCATTCCACGTTCTTCATTTATCCT
TACACGAGCCA
>TRINITY_GG_65_c12_g1_i2 len=739 path=[469:0-412 937:413-518 1043:519-738] [-1, 469, 937, 1043, -2]
CACATCTAAAATAGATGCTCATGAGGAGTCAGCATGAGGATTCAGCGCTTCAGACTGCAT
GCATCCTATGATGCATCGATTATCATGTTAGCTGGCCATTACCACCTCACAAATGTCCAT
CCTATTTGTGAGATGGCTCACTCCTTTTGTGGCCTTTCCATTAAGGAAATGGAGTTAAAG
CAAAATGATAACAATAATATGGCTGCTTTTGATGCAAGTAATATAGTTGATGCTAGTAGC
GGTTTCGCTACAAGCAACACTGGACAGACTCCCCAAGAATGAGAACTTCCAGGTCGTTCA
ATGTGGAAAACTATTGAAATTGAAAACAACGAACGTCTTTTATAAATTATTAGATTCAAA
AGAAAAAGGATACAAAGAGTACTTTATATTCATTAATTATCATCAATAATATCATTCTTC
GTCCGTTCTTCGTGTCAACTTTCAATTACAATGGATCGAAAAAAAAAATACATATACGCC
CATTCTGTTAAAATATTTTTATCACTATCAAAGTAATGTATCAATCTCTGTTTCTCTTGC
ATAATTGAATTACTGTTGTTGAATTATTGAATTTCACTGGTCAATTCTAATTCTACGTGT
TAATCTTGCTTCTTTTGCTCATGTAGTTTCAGTTGACGCTTGAATTCTCGTATCTCTGAG
GCGTGCTCTCGATGACGATTATGAATTTAGCCTCAGTGACGAAGGTTCATATGGATACTA
CGAGCCATTTGCATACGAG
>TRINITY_GG_65_c13_g1_i1 len=749 path=[727:0-415 1561:416-439 1144:440-479 1184:480-534 1239:535-748] [-1, 727, 1561, 1144, 1184, 1239, -2]
ATTCAATATTTGCGTATAATTCGGAGTAAGCTAACAAATCCGATGTTATCGTGAATATGT
TAAGCTGTTAATGAAACAAACATCGTTGATGTAGCAAATGTGTTTGGAAATAGTTCAGGG
ACTAATGTTTGAAGTGTGTTACGTATCTCTGAAATATTGTACGATGATTCGATATCCGCG
TTATTAATTTATAACAACGTTTAGTTTATTCGTTCTCGTCGCTTTATCCTCTTTAATCTT
CCACGTGTCTGTTTCCGTAATTTATCTTTTATCAATTGCACTGTATCTCGTTATAAGACG
ATATTTATAAAATACGGATGCGAGATTCCCAACGTTACAGCGTTATAAATGGTTGAGTCG
CTGAATTTCTTATCTCTCGATCAATCCTCGTTCATTCCCATTTGAAATTATCATCGCTCC
CTCGTCGCTATCGTAACTTCCCTTCTATTGAATTCAATTGAGTTTCCCCCGTGGTACATA
GCGACGAACATATAGCAAATGTTTATGCCACGTAAGGAGATTTTCTAGGAAATTGTTACT
TCAAGAGCAAATGGATGTTTCGCCCGTTTAGCATACTTCAACGATTTATGCTTGTGATAA
TATATTGAAATGCACGTATCTGCTCGTCATATTTATCCCGTATAAAATACATTTGACATT
TATCAAATTCACCGAGACAGAGAGACAGACAGACAGAGAGAGAGAGAGAGAGAGAGAGCG
AGAGAGGGGGAGAGGGGGAGAACGAGGGA
>TRINITY_GG_65_c14_g1_i1 len=392 path=[1:0-55 34:56-72 51:73-192 171:193-213 192:214-391] [-1, 1, 34, 51, 171, 192, -2]
GAACAGGGAGAAAGAAATTGGAAGATGAAAACGTGTATTATTTCTGAGCGTTTTTTCTGT
TCATAAATCTCCAAGTCTTTTTCTTTTTTTTTTTTTTCCATTTCACTACGTAGTCTGACA
GATTCATCTCCTACGCGAGTATAAAAGCGTATGAACGTAATGATATTTTTCGTGTCTCTT
TATTTTTTTTTTCCTCGATTGTCGTGAAACTGTTTTCTCCTTTTATAATCGAACCTCGGT
AACTCGAATCCCGGTAAGGCGAAAATTTTCTTCATTTCCTTTCCGTTCCACTGTATAAAA
ACCAAGTAAATCGATCTAGAGTAGGACTAAACGGCTCTGCGATCTAGCAACATCGAATCT
TTCATTTATTACTCGATAAAACGAAACCGTCG
>TRINITY_GG_65_c15_g1_i1 len=957 path=[935:0-362 1275:363-617 1530:618-956] [-1, 935, 1275, 1530, -2]
AGTAAATGTAACACCATTAGAACTGTCAGTAACAGTGAATGGTAAAGTGCTAATTAAAGG
ACAATGTCAACACAGATTAGATGAAAATTTGACGACGTGGAAATATGAACAAGACACATT
TAAACTTGAATTGTACAAACACGAAAGTGGTTTGATGTGGAATGAACTAATTAAAGGTGA
CACTGGTGGAGAGCGTTTACTTAACGAAACTTTGGCTGCTGAAGTTCACTCTAGATTGGC
ACATTTATGTACAGACCAAATGGATAACAAACAAGGTCAACCTTGTTTGGGATTTAATGC
TGAACAACTTGAAGAATGTGATCTTGAAGGAAAAGACAACCTTTTACAAAGAATTGACCT
GATTACGCAAGAAAATACTCATTTAGCAATGCTTGGAGTAAACAATCATGTATTATATAC
ATATAAAACAAAATCTGGACAAGCAATATGTTTAAGACATGATAACGACGGCTGTTTATG
GATAGCTGGTCAAGTAAATGATTCTGAATGGAATATAAAGCACCACTACACTTTCCCTGG
ATTTGGATATGTTGAAGCAAGTAAAAGTAACAAAAAGTTTTGTCTTTCCCCTCCTGATGG
TTCGTACGTAGCCATACTTGAGCACACAAGATATATATTTCTTTATAAAAGACCAGAATC
AAATGTTGAAATTGGAAAACAATGGATTATCGATCTAGCTGTGGAATCTTGTCCCATTAT
GGGAGCAGCTGCTACAAATAATTTTCTAATAATTTTAACTAAAAACAAATTCCATCGATT
AAATATTTATGATATAATTACGAAATAAATTATATTCATTTACTACATTTAATACAATTA
TTCATTTCTATTCGTTCCTACTCCGTCACATATGTACAGTATCGCTTATTATTTGTAAAT
TTACATACATTTGCATACTTACTAACCTAATATCGCGATTTAGCCACTCAGAAGTCA
>TRINITY_GG_65_c15_g1_i2 len=459 path=[1869:0-119 1530:120-458] [-1, 1869, 1530, -2]
CCCTCCTGGTAAATATTTAATTAAACTATTAATACAAATTATTTACATACAATTATTACA
ATCATTACAACAATATTTCAATTCATTACATGTTTCAGATGGTTCGTACGTAGCCATACT
TGAGCACACAAGATATATATTTCTTTATAAAAGACCAGAATCAAATGTTGAAATTGGAAA
ACAATGGATTATCGATCTAGCTGTGGAATCTTGTCCCATTATGGGAGCAGCTGCTACAAA
TAATTTTCTAATAATTTTAACTAAAAACAAATTCCATCGATTAAATATTTATGATATAAT
TACGAAATAAATTATATTCATTTACTACATTTAATACAATTATTCATTTCTATTCGTTCC
TACTCCGTCACATATGTACAGTATCGCTTATTATTTGTAAATTTACATACATTTGCATAC
TTACTAACCTAATATCGCGATTTAGCCACTCAGAAGTCA
>TRINITY_GG_65_c16_g1_i1 len=650 path=[2791:0-649] [-1, 2791, -2]
TTTCTTTTCTTTTTTTTTCTTTTTTTTTTTTTTTTTTTTTTTATTTTACTTTATTTTATT
TTAATGTTAATAAATTTAGTTTCTCTCCTAACGTCGAACGTAGACTTGTTAGTGTATGCA
TGAACGTCGAACACTGCACACTGCACGACAACAAAATTTACTGTGCAAACTTTTACGAAA
CTGTGCGATGTAAATGCAGTTTGCGATTGAAATATTTATCATTTTCAATAAACATGCGTC
TTTTGATGATGGTACATATTTAAGCCTGGGCTATTTAAAACAAAAGGGGGAAAAAAAAAT
CATGGTACCTTCAATCGATCTTAATGTGTGCTGAGACCTTCGAATCAACAAATCTTGTAC
ATCTCGTCTAAACTTCGATGATTCCACTTGGATAACGTCCAAGTACTGAGATTTGTATCG
ATCAGTGAGTGCACAGAATAACGTTGAACATTTCTTTTTGTTTTTGTTTGTAAATGTGTA
TAATGTACGAATTGATTTCCCGAATTTAAACGCGTGTGAAAATTATAGAAAGTCCGTATA
CACCGATTTCCATAGTTGTTACACTACACTGTATTGTACACGTGTACTCAGCGTTTGTAA
TTACTTGCTGAACAACCAAGTAATTGTAAAAGAAATCTTTTTTTTTTTTC
>TRINITY_GG_65_c16_g2_i1 len=2164 path=[24:0-111 5723:112-135 137:136-138 140:139-139 141:140-152 154:153-153 155:154-2163] [-1, 24, 5723, 137, 140, 141, 154, 155, -2]
TTTTTTTTTTTTTTTTTTTTTTTGCGTCAAAGTCCTAAAAGTAAACGTACTTGAATAATC
GAAAACATTTTCCCGGTGAGTGTTACCCGTATAACAATGTTCGAAGGATACTCCGATATT
GTTATACTATAAAAAAAAAAGATATTCGTTTCAACATATTTTTACACCCGTTGAGGGGTT
ACAATTAACAACAGAATAATTTCGACTAGATTACTTGTCATTCTTAACATATTCACTGCC
AAGTTTACGCATGGCAAGCGTACACTGTGATAGTTTCTTTAAATGTATCTTTTACGCAGT
TAGTACGGAGGTAAAATTATGAAATATAAGGCAGCAGTGAATCTGTTAATAACGTGATAA
GCGATCACTTTTATTCGTTCGCCAAGAATATTCTACGGTATTTGTTCACCCTCGAAAACA
ATGCTGTCCAAACTAAACATACAGGAACTCGAAAAGAAAAAAAGGACGAGTTTCTCCCAT
TTTATCTCCTGCGTTGTACCACGTAGAGAGAGCCATAATAGGATTCCAATATCATTGAGT
CGATGACGAACAACGAGCGCTTATTAACAACAATAATTATTCTCTACTAGAAACTGTTAA
ATTTCTTTGTCCACTGGTAACAATCTCCGGAAGACAAAAGAAGCAATCAAACAACATCAC
CAATTTCGATGGACAACATTGTTCCGATAGAATATCCTCTTTTTCTTTAGAATTTATGTC
TGTATATTTTGTACATATACAAACACACCTTTTTATATATATATTTATATTTATATAAAG
AACTGATAAATGTATCTTTTCTTTTTTACGCATAAAATTGACGCAAATATACACATATCC
TTATATTTCGTACATTCTTACATTCAACGAGAATGCAATACGGTTGTATGCCGTCTTTTT
CTGTGCTGCAGCAGTTCGAACAATTCTAGCAAACGCTTTCTTCTCTTATCTTAATTTTAC
TCGAAGACGACCAAGGAGCGGTTTTGTTTATTATTGTTCTCTTTTCATTTAAGAATCTAA
GAATGCTCGCAATCTTGTATACACGTCCTAATGAAAGTTGGCCGAGCTCTTTCATATTGT
AAGGCATGATGAATCAATGAAGCCGTAATAACAGAATACCTATTTGTATTTCTTTCTTTT
TTTCTTCTTTTTCTTCTTCTTCTTCTTCTTCTTCTTTAAATGTACACCTTTCCCAACATT
GTCTGAAACTCTCCTTAACTTCTTCCTCTTGTCTCGTATAGAAACGACTAAAATTACGCG
TTACTAGATTTATCAACGTTTCTCGGTTTTTCTCTTCGTAATTTAGCATATTATATTTTT
CTTAGCGTTTTTTTATTTTATTTTATTTTCTTCAAACTACTCTTTCCCTCTCTTTCTCTC
TCTCTCTCTCTATTCTTTTCCTTTTAATACCATTTTCTTTTCCTAATGGGCGTTCAGAAC
AAACGCATCAACAAATGAACTATTACAACAACAGGAAGTCTACCGTGCTGTAACTGTATG
AGTTTCCTCGCAACGATCACATTAATTCCTATTAACATCTTTAATGCTTTCTTTTCTTTT
CTTTTTTTTTCTTTTGTTTTCTTTCTTTCCTCTCAACACCGTCCCGATGCGTTTCACATT
CCTGCGATGAGATTCTCGATTTCGTTTCGCGATTCGCTCGAAGAAATAAGTGCATAGTAC
ATTTGGTGATATCGCGCGAATTACTCGCTTAATACTCGAATCGCCGTGTAATTTGAACAA
TTTCCGACTCCGAAAGTACGTTTGGAGATACATATGTCGAGCGTGAAACATTGCGCGCTC
TCAGAAAGACGAGGATACGACGGATATTCGTGTTTTGTTTTCACCACTCTGAGAACGATC
GTGAAAAAAATGCGAACATTCGCACACAAAAGAAAAAAGAAAAAAAAAAGACAATGAATC
ACACATTTACATCAGTGTCAGAAATTCATTTGACAAATTTAACTCTTTCGCTGAACATAC
TCAACTTACTCGAGCCATCCACAATGGGATTACTACTTGTTTGCTGTATCATTTTATCTA
ACTATCGTCTTCTCGGTGAATGAATGCCAAAAAGCGATCTTCAACGCGTTCGGTAATCCA
AGCAACTTTCAGCAAAAGAGCTAAACGTACAATTGAAGAGAAAAAAAAAAAAGATTTCTT
TTAC
>TRINITY_GG_65_c17_g1_i1 len=3062 path=[3040:0-170 6485:171-194 3212:195-839 3857:840-2430 5448:2431-3061] [-1, 3040, 6485, 3212, 3857, 5448, -2]
GTATGTATGTATGTATGTATGTATTTATGTATGTATATATATATATATGCAATATATATG
CAAAATATAAATAAATTATCAAATATGAAAACATTAACCCACCCCCCTTCTATACGTTTC
GTGCATTTCGGGAAAGCATTAAATGACGTTTATATAGTTTTATCGCAAGAAGATTACTTT
TCTTAAGGATATGACCAATTGGTTATAAGCCTACACATTTGCTGGTCATATTCTACATCC
AGTAATGGTTATATCAATGCATCGGTGCTAAATAACTACAACTACTTCAAGAAACTCGAC
TGGAATGTGCCTTGTGGACTATCGACGAAGTAATCATTCTTTCTTTCTTTTTTCTTTTTT
TTCTTTTCCTTTTCTCTTCTTCTTCGAAATATTTCACAGTGCTATTTCAATTTTTTATAT
TCTCCAATAAAAAGACTAAATCATTCGACTGTCATTTCGTCTCTATTTGTTTGACTGTTT
CTTTCTCTCTCCCTCTCTTTTTTTGCTCTTTCTTTAAAACAAACTCAAGTAATTTTTATT
TTGTTATGTACGTTTTAACCGGCACCATTCCAGAAAAAAGATAATAAATGACAAAGAAAA
GAAGAAACATTATGTTACTTATATATTCAAAAAGAGACCCAACCGTCTACATAAATCGTA
AATATTTAGTGGGCCCAGATATAAACAGGAAAAATTGATTTTTTTACTTAGCCTGCACTC
TTACCGGTTTATAGTTTGAAAAGCCTTACTGCTGTACCGGTGTGGGCGGATAAGGATAAC
TATACGGCGGCACAGCTTGGAACTGGCTGTATCCCATCGATTGATATGCGCAGGCGCCGG
TATTCGGTGGTGGACGATTCGTCTGGAAAAACTTGTTGTTAACCAGGCTCTGCATTCCAG
AATCGGTGTGTCCACCAGCAGATGGCATCATGAATGGAGGTGGCATGGAGTATACATTTT
GTCCCCCAGCTGTTTGATTAGTACTATATGCATTCTGACGATAACGATTGCCTTGAAAGC
CGCTTGTTCTTCCATGATATCTAGGTATATTTGCATTCTGATAGCTAGCTTGGTAACTGT
TGCTAGTTTGACAGCCACTGGTATAGGTATTCGATTGCCGCTGATGTTGCTGCTGTTGAT
GGTGTTGTTGCTGCTGCTGCTGCTGCTGCTGTTGCTGTTGCTGCTGCTGTTGATGTTGAT
GCTGTTGATAATTAGATTGGAAGCTATTCTGACGACTGGTCTGGTATCCATTTTGTTGGC
GTACAACGGTCCTTTCTTGACTGTTGCCGTTACTATGTTGAGTATTTTGAACATGTTGAG
TCTGCCAGTTGTTTGAAATAGGGCTGCTGCTATTGTTCCTTGGGCTACCAGTTGAACTAC
TGTCCTTGTTAGAGCGTGAATGACTCCAACGTTGACGGCTCTTGCCATACGCAGACTTTA
TCGAGTTTGCTAAATCGGCCAATTGCGGATTTATCACCTGGCCGGCTTCTTTCAAAACAG
AAATTAATTCCTTTGCTTGTCTGGCATTGTTAGGTGTAAAGTAAGCATATGCTGTGCCTG
CACTCTGGCAACGTCCAGTTCTTCCTATTCGGTGAATATAATCTTCGGAACTGTTCGGGT
AATCGAAGTTAATTACATACTTCACATTTTCAACGTCTAAGCCACGAGCAGCAACATCTG
TAGCAACAAGAATCATTGTTTTCCCATTTCTGAACTCAGATAACACATAATCTCTCTCAG
GTTGCGATTTGTCACCGTGAATAGAGATAGCTGGCCAACCCTCTCGTTTGATAGCTTTGG
TGATATCGTCCACCTTTTTCTTCGTTTCAACGAAAATAATCGTCTTGCTTCCTCTGTCCT
TGCCAATCTGTCTCAATAAACTTGAAAGTTTCGTCTCTTTCTCGTGCTCTTGACAAATCT
CTATGATTTGACGAATATTGTGATTGGCGGCCAATGTAAGAGAACCTATGTTAATTTGAA
TGTAATCTGAGAGAAAATCTTCAGCTAATGCCTGCACTTCTTTTGGCCATGTCGCAGACC
ACATTAACACCTGTCTATCAGGTCTGATTTGTTCGATGATTTTTCGAATTTGCGGCTCGA
ATCCCATGTCTAACATTCTATCTGCCTCGTCCAATACGAGGTACGTGCATCTGCGCAAGT
TCGTGGTTCCCTTCTCAAGGAAATCGATTAGTCTACCAGGAGTTGCGATACATATCTCAA
CGCCGCGTTCTAGGTCGCGAGCTTGAGGCCCTTTCGGGGAACCACCGAAAATGCAAGTGT
TACGAATGCACGAGGAAGAACCAAACTCCCTAGCAACAGTCTGAATTTGCTGAGCTAGCT
CTCTTGTGGGTGCGAGTATTAAAACGATCGGTCCGTCTCCCCGGCTCAAACGTGGTTGAT
TATTAATGTGTACCGTTGCTGGTAAAATATAAGCTAGAGTTTTTCCAGATCCCGTTTGAG
CAATTCCAACTAAGTCGCGTCCACTAAGTGCAATTGGCCAGCCCTGTGCCTGAATTGCTG
TTGGTTCAGCAAAACCCTGCTTTCTAATCTCTTCCATCACATAATCTGGGAAGTTGCTTT
CTTCGAATGCTTGAATTGGAGAAGGAGTATTGTTTCCCTTCACAGTGATCTCTTTGCCGA
TGTGATATTTGTGAACATCTTCGGTCGATCTTTTCAAGACATTGATATGTGGAATATATA
AATTTTTTGTGATCACTGGTAATTTGGCCAAATCCCACAGAGGCTTCTTCAATGAATCTC
CTGGAATTCTCCTCTGAACCTGCTTCTTAAGGGATTTTTCCTTTTGTGTATGCTGCTGGC
TGTTCCAGTACGTTCCTCCTCCATTACGACTGCTACAATTTCTACTTCCCCTGGGTCTAT
AACTGGTATGATTGGAATACGTATTGTTATACATGTCGGCAAAAGTTCAGAGAATCTGGC
TGACACACTAGTAGGTCCGTAGGAACGATCTTCGATTTTTCGGAAACTATGTCAGTTGTA
CCAGTTATACCCTGCAATACCCGGCGAGCAGAGCAGTAATGGCTGACAGGCACTTGGAAG
AC
>TRINITY_GG_65_c17_g1_i2 len=2598 path=[3040:0-170 6485:171-194 3212:195-839 3857:840-2430 6127:2431-2597] [-1, 3040, 6485, 3212, 3857, 6127, -2]
GTATGTATGTATGTATGTATGTATTTATGTATGTATATATATATATATGCAATATATATG
CAAAATATAAATAAATTATCAAATATGAAAACATTAACCCACCCCCCTTCTATACGTTTC
GTGCATTTCGGGAAAGCATTAAATGACGTTTATATAGTTTTATCGCAAGAAGATTACTTT
TCTTAAGGATATGACCAATTGGTTATAAGCCTACACATTTGCTGGTCATATTCTACATCC
AGTAATGGTTATATCAATGCATCGGTGCTAAATAACTACAACTACTTCAAGAAACTCGAC
TGGAATGTGCCTTGTGGACTATCGACGAAGTAATCATTCTTTCTTTCTTTTTTCTTTTTT
TTCTTTTCCTTTTCTCTTCTTCTTCGAAATATTTCACAGTGCTATTTCAATTTTTTATAT
TCTCCAATAAAAAGACTAAATCATTCGACTGTCATTTCGTCTCTATTTGTTTGACTGTTT
CTTTCTCTCTCCCTCTCTTTTTTTGCTCTTTCTTTAAAACAAACTCAAGTAATTTTTATT
TTGTTATGTACGTTTTAACCGGCACCATTCCAGAAAAAAGATAATAAATGACAAAGAAAA
GAAGAAACATTATGTTACTTATATATTCAAAAAGAGACCCAACCGTCTACATAAATCGTA
AATATTTAGTGGGCCCAGATATAAACAGGAAAAATTGATTTTTTTACTTAGCCTGCACTC
TTACCGGTTTATAGTTTGAAAAGCCTTACTGCTGTACCGGTGTGGGCGGATAAGGATAAC
TATACGGCGGCACAGCTTGGAACTGGCTGTATCCCATCGATTGATATGCGCAGGCGCCGG
TATTCGGTGGTGGACGATTCGTCTGGAAAAACTTGTTGTTAACCAGGCTCTGCATTCCAG
AATCGGTGTGTCCACCAGCAGATGGCATCATGAATGGAGGTGGCATGGAGTATACATTTT
GTCCCCCAGCTGTTTGATTAGTACTATATGCATTCTGACGATAACGATTGCCTTGAAAGC
CGCTTGTTCTTCCATGATATCTAGGTATATTTGCATTCTGATAGCTAGCTTGGTAACTGT
TGCTAGTTTGACAGCCACTGGTATAGGTATTCGATTGCCGCTGATGTTGCTGCTGTTGAT
GGTGTTGTTGCTGCTGCTGCTGCTGCTGCTGTTGCTGTTGCTGCTGCTGTTGATGTTGAT
GCTGTTGATAATTAGATTGGAAGCTATTCTGACGACTGGTCTGGTATCCATTTTGTTGGC
GTACAACGGTCCTTTCTTGACTGTTGCCGTTACTATGTTGAGTATTTTGAACATGTTGAG
TCTGCCAGTTGTTTGAAATAGGGCTGCTGCTATTGTTCCTTGGGCTACCAGTTGAACTAC
TGTCCTTGTTAGAGCGTGAATGACTCCAACGTTGACGGCTCTTGCCATACGCAGACTTTA
TCGAGTTTGCTAAATCGGCCAATTGCGGATTTATCACCTGGCCGGCTTCTTTCAAAACAG
AAATTAATTCCTTTGCTTGTCTGGCATTGTTAGGTGTAAAGTAAGCATATGCTGTGCCTG
CACTCTGGCAACGTCCAGTTCTTCCTATTCGGTGAATATAATCTTCGGAACTGTTCGGGT
AATCGAAGTTAATTACATACTTCACATTTTCAACGTCTAAGCCACGAGCAGCAACATCTG
TAGCAACAAGAATCATTGTTTTCCCATTTCTGAACTCAGATAACACATAATCTCTCTCAG
GTTGCGATTTGTCACCGTGAATAGAGATAGCTGGCCAACCCTCTCGTTTGATAGCTTTGG
TGATATCGTCCACCTTTTTCTTCGTTTCAACGAAAATAATCGTCTTGCTTCCTCTGTCCT
TGCCAATCTGTCTCAATAAACTTGAAAGTTTCGTCTCTTTCTCGTGCTCTTGACAAATCT
CTATGATTTGACGAATATTGTGATTGGCGGCCAATGTAAGAGAACCTATGTTAATTTGAA
TGTAATCTGAGAGAAAATCTTCAGCTAATGCCTGCACTTCTTTTGGCCATGTCGCAGACC
ACATTAACACCTGTCTATCAGGTCTGATTTGTTCGATGATTTTTCGAATTTGCGGCTCGA
ATCCCATGTCTAACATTCTATCTGCCTCGTCCAATACGAGGTACGTGCATCTGCGCAAGT
TCGTGGTTCCCTTCTCAAGGAAATCGATTAGTCTACCAGGAGTTGCGATACATATCTCAA
CGCCGCGTTCTAGGTCGCGAGCTTGAGGCCCTTTCGGGGAACCACCGAAAATGCAAGTGT
TACGAATGCACGAGGAAGAACCAAACTCCCTAGCAACAGTCTGAATTTGCTGAGCTAGCT
CTCTTGTGGGTGCGAGTATTAAAACGATCGGTCCGTCTCCCCGGCTCAAACGTGGTTGAT
TATTAATGTGTACCGTTGCTGGTAAAATATACTGAAAAATACCGACAACGAAATTCGCTC
AATATTTGTTTGACCAAATACGTTTTGCCTCAATTCTTCGTGTAAAGTGTACTCTAACTT
TCAAAAAGGTAAAGCCCCGTGTTTTTTTTTCTTTTTTTAATATGTATAAAAAATTTAATT
TAGTATCTTTTATAAGTT
>TRINITY_GG_65_c18_g1_i1 len=1149 path=[1:0-822 2397:823-846 825:847-989 968:990-1014 993:1015-1047 2398:1048-1071 1050:1072-1148] [-1, 1, 2397, 825, 968, 993, 2398, 1050, -2]
GGGCTCCTACATATTAATTAACTAAAGCTCTCATTCATCAGTGTCATATATATTTCAGTA
TGTGTTTTTTACAGTTTTAATATTTCGAACACTTGTGTTTAATGAACTTTGCAAATTCGT
CCATAGAAAGATTCTCGTTGTTAGGCCAATGCCATATAAGGCGATTTTTAAAAGAGTCAA
TAAAACTCGCTTCTGCTGAACTTGGTCTTTCATTATCGAATAGTGTCTCCTTAGTTTTGT
AATTATAAACATATGTCAAGGAAGTTTTTTTACTAACATGTCGATTCCATGGCTGTACAG
TACTTCTTAAAAACATTACAGAACGTGGTATGAAATATAATTTATCATTACAAATATTAG
CGTCTAAGGGTGTTTCTGGCAGTTCATATACAGAAGCAGTCTTATTGTTTTTCATTCGAC
GTTGTGTTATTCGCAACTTTTCACATATATCCGAACCAACAGGAAATAATTCCATGGCGC
GTACACGAGCATAATTATTTCCTGGTGGCTTCCATAAGGCTTCACAAAATATCCTCGTAC
TTTCATACCTGTCGCTTAAATATTTGTTACTGACATCTTCTCCTCCTAAATAGAATGCAT
CTATAATATGTAATGCAAGTACCTTCTGCTGATATTTAAATTCTTTGATCATTTCATATA
CAACTTCTGCATATACGAGTGTATCTGGTGGTAATTCTATCTTGATGTCGTCAATATGTT
GCCAAGAATTTCTTACATATCGATATACATTACCTCTTCCCATGCCCATATAAAATGTAG
CATCATTTTTCTCTTCTTCAGGCTTTGGTGTACCACATGGCATGCAAAACCAGTCATACG
GACATGATAACATACTTTCAATATTAGATATCTCCAATTGTGTTGGGCTAATAGTAAGAA
ATGAAGTATCTTTCACAAGAGTGTTTAATAGATCTTTCGGTTTCATACGTTTTGGAGCTG
TCCTACTTTCATCTGGAAGCTGCCAATATTCCAAACATTCTTTGCGCATATCAGCTTGTT
TTACTTCAACGAGAGTACTGTCTTCGCAGAATGCAGCAATTTTACAGAGACTTATTATTT
GCTTCTTTCCCAATTCTTCATTAGAAGCACGTAAATATTGTATAAATTGTTTTTCCCTCT
CTAATTCAT
>TRINITY_GG_65_c19_g1_i1 len=2271 path=[1:0-611 590:612-993 972:994-994 4879:995-1018 997:1019-1261 1240:1262-1793 4251:1794-1853 4578:1854-1898 4356:1899-1934 1790:1935-2270] [-1, 1, 590, 972, 4879, 997, 1240, 4251, 4578, 4356, 1790, -2]
GCCGACGATCAGTAAACCTAACCTCACGAACGCCTCGGCCCTGTCAGGATCCGGTCACGA
AGCGCTTGATCGCGGAATTGTGTATTCGCGCATGATCAGATGTAATATAAATCTTTCCGT
GTCAAAAGAAGCGCTTTCCCTCCGCTGTGTGTATGCCTTAAACGAAATACTGTTATCTGT
GAAAGCGTCGCGAACGTAAACAATACTACTTTCACGCGTTATTTTTAACATACGCGTTAT
TTTCGTTTCGCCTATCGTCGAGCCTGCTACAGTTAGCAATGATTACCGTCGAGGTTTGTT
GTTTTCGTGCGACCAGACGATCCTCCGTGCTCTCAATAAAGCGTCGTCGTCTGCATGGCT
CTATTTACCTAACGTGTCTAAACACCCGTTCTTCGTAAAACCACCCCCCATAGATTCCGT
TAGTGCAGAAATGCAGTGTACGAGCGATACATATCGCGCGGCGATTAAGTTTTATTTACA
TGCAGACTGAGTTGACGAGCATAAACATGGCCGTCGCGTTTTGTGATGATTACTCGTGCT
TGAAGTTTCAATTCAAGGAAGTCCTTCGAGAACGAAAATAATGGATGGAACGCGTGCACC
CGAGATATCCAGGCTGTTGTGGCTGGGTGAGCAATGAATGTATTCCGAATTTTGACACCG
TGTGTATTGCAACGTAGACGACCAAAGGAGGTTGATAATTCCGATAAAAGGGATTGCTGG
TTCGTGAAAAGACGGCGTGGAGATGCTTCCTACATGATACATAGAATGGGTGCTTCTGCA
TCGTCAAGCATTACCAGTGTAGGTGGAGATTCGGTCCAAGCAGCTAGACTTTCATCCTCT
GGTAATCCACCTGATCAACATGGCATTGCTATCAGGGAAAAGAAGAAGAAAATGACGGGG
TTCGCGACGTTACGGAAGAAATTCATTCGAAGACGTCGGTCTTCAAAGGCCTGCGACCAT
GGTAGGATAATCCGAGATTTGGTCTCAACATGGAGCCATTTAGAGGCAACGGCGCTTTTG
GAGGAGTACGAGGCGTTGGCTGCATTAAAGGATCTCCATGTCCAAGCCGAATTAGCCAGA
CCGCCGGCCGCCACATACAAACAGGATTTGTCGATGTTGTACGACTATAAACATTGTTCT
GATGTGGATCTCGTCTACCGAGGAGCGTGCTTCCCCGTACACAGAGCCCTGTTGTCGGCC
CGTTGTTCCTACTTTAGGGATTTGCTGGCTGGATGTCCGGGATACGGTGCTAGGGTATGC
TTGGAGTTGAGAACACCGAATCTCGAAGTGCAAATGTTTTCGGCATTATTGCGATATCTC
TACACTGGTGATATTTGTCCGCACGATGCAGCCCTGGAAGCGAATCTGTTGCGGCGACTG
AGCGAAGAATTCGGCACGCCAAATCCGCTGGAACACGATCTCAGATATCTGTTGGATACT
GGTGACTACGCGGACGCCGCGTTAGTGTTTACGTCGGACAGTGATTACCAGAGACCAGAT
AGTGGAAGTTCAGAATATGGATTCCGGCCAAAGTTAGAACTGCCATGTCATAAAGCGATA
CTTTCTGCGAGGTCTCCGTTCTTCAGGAATTTAATACAAAGACGGACTAGATCTGGGGAA
GATCACACAGAAAGAGCGCTTCATATACCCACTAGAATAGTTTTGGATGAGAGTGTAATA
CCGAAACGATATGCCAGAGTATTGTTACATGCAGTGTATTTAGATACAGTTGATTTATCG
TTAATTATGAGAGGTAATGGTTGCGGGAACAGCGCTGGTAGTCTCGGAGAGGTAATTACG
TTATTTTCCACATATGTTCTTGAAGCGGTTACACTGTTTATTGATGATTATTTATTATTT
ATCAATTTCAGGAGAAATGATTTATTATTCACTTGTAAATTATTTTTGCCTCAGGTACAG
GCTCTTACTCATACTGGACGTGTTCGACCAAGCCCCTTAGAAGAAGCAATGGAATTGTAC
CAAATCGGCCGATTTTTGGAGCTAGATATATTATCACAGGGTTGTGAAGATCTTATTTTA
GAATACCTTACATTGGAATCGCTTCCAACCGTTTTGAAGTGGGGCAGTCAACCTCACGGA
TCGGCATGGGTACATAGACAAGCGTTACATTATTTAAGGGAAGAATTCCAGCCAGTCGCT
TCGTCTTCTATTCTCCATCAACTGGATCACGCGCATTTAGCCAATGTCTTGCAAAGCCAT
TTCTTGCAAGCGAGTGAACTTGAAATACTGCAGGCGGTACTCAAGTGGGGG
>TRINITY_GG_65_c19_g1_i2 len=2148 path=[1:0-611 590:612-993 972:994-994 4879:995-1018 997:1019-1261 1240:1262-1793 1772:1794-1811 1790:1812-2147] [-1, 1, 590, 972, 4879, 997, 1240, 1772, 1790, -2]
GCCGACGATCAGTAAACCTAACCTCACGAACGCCTCGGCCCTGTCAGGATCCGGTCACGA
AGCGCTTGATCGCGGAATTGTGTATTCGCGCATGATCAGATGTAATATAAATCTTTCCGT
GTCAAAAGAAGCGCTTTCCCTCCGCTGTGTGTATGCCTTAAACGAAATACTGTTATCTGT
GAAAGCGTCGCGAACGTAAACAATACTACTTTCACGCGTTATTTTTAACATACGCGTTAT
TTTCGTTTCGCCTATCGTCGAGCCTGCTACAGTTAGCAATGATTACCGTCGAGGTTTGTT
GTTTTCGTGCGACCAGACGATCCTCCGTGCTCTCAATAAAGCGTCGTCGTCTGCATGGCT
CTATTTACCTAACGTGTCTAAACACCCGTTCTTCGTAAAACCACCCCCCATAGATTCCGT
TAGTGCAGAAATGCAGTGTACGAGCGATACATATCGCGCGGCGATTAAGTTTTATTTACA
TGCAGACTGAGTTGACGAGCATAAACATGGCCGTCGCGTTTTGTGATGATTACTCGTGCT
TGAAGTTTCAATTCAAGGAAGTCCTTCGAGAACGAAAATAATGGATGGAACGCGTGCACC
CGAGATATCCAGGCTGTTGTGGCTGGGTGAGCAATGAATGTATTCCGAATTTTGACACCG
TGTGTATTGCAACGTAGACGACCAAAGGAGGTTGATAATTCCGATAAAAGGGATTGCTGG
TTCGTGAAAAGACGGCGTGGAGATGCTTCCTACATGATACATAGAATGGGTGCTTCTGCA
TCGTCAAGCATTACCAGTGTAGGTGGAGATTCGGTCCAAGCAGCTAGACTTTCATCCTCT
GGTAATCCACCTGATCAACATGGCATTGCTATCAGGGAAAAGAAGAAGAAAATGACGGGG
TTCGCGACGTTACGGAAGAAATTCATTCGAAGACGTCGGTCTTCAAAGGCCTGCGACCAT
GGTAGGATAATCCGAGATTTGGTCTCAACATGGAGCCATTTAGAGGCAACGGCGCTTTTG
GAGGAGTACGAGGCGTTGGCTGCATTAAAGGATCTCCATGTCCAAGCCGAATTAGCCAGA
CCGCCGGCCGCCACATACAAACAGGATTTGTCGATGTTGTACGACTATAAACATTGTTCT
GATGTGGATCTCGTCTACCGAGGAGCGTGCTTCCCCGTACACAGAGCCCTGTTGTCGGCC
CGTTGTTCCTACTTTAGGGATTTGCTGGCTGGATGTCCGGGATACGGTGCTAGGGTATGC
TTGGAGTTGAGAACACCGAATCTCGAAGTGCAAATGTTTTCGGCATTATTGCGATATCTC
TACACTGGTGATATTTGTCCGCACGATGCAGCCCTGGAAGCGAATCTGTTGCGGCGACTG
AGCGAAGAATTCGGCACGCCAAATCCGCTGGAACACGATCTCAGATATCTGTTGGATACT
GGTGACTACGCGGACGCCGCGTTAGTGTTTACGTCGGACAGTGATTACCAGAGACCAGAT
AGTGGAAGTTCAGAATATGGATTCCGGCCAAAGTTAGAACTGCCATGTCATAAAGCGATA
CTTTCTGCGAGGTCTCCGTTCTTCAGGAATTTAATACAAAGACGGACTAGATCTGGGGAA
GATCACACAGAAAGAGCGCTTCATATACCCACTAGAATAGTTTTGGATGAGAGTGTAATA
CCGAAACGATATGCCAGAGTATTGTTACATGCAGTGTATTTAGATACAGTTGATTTATCG
TTAATTATGAGAGGTAATGGTTGCGGGAACAGCGCTGGTAGTCTCGGAGAGGTACAGGCT
CTTACTCATACTGGACGTGTTCGACCAAGCCCCTTAGAAGAAGCAATGGAATTGTACCAA
ATCGGCCGATTTTTGGAGCTAGATATATTATCACAGGGTTGTGAAGATCTTATTTTAGAA
TACCTTACATTGGAATCGCTTCCAACCGTTTTGAAGTGGGGCAGTCAACCTCACGGATCG
GCATGGGTACATAGACAAGCGTTACATTATTTAAGGGAAGAATTCCAGCCAGTCGCTTCG
TCTTCTATTCTCCATCAACTGGATCACGCGCATTTAGCCAATGTCTTGCAAAGCCATTTC
TTGCAAGCGAGTGAACTTGAAATACTGCAGGCGGTACTCAAGTGGGGG
>TRINITY_GG_65_c19_g1_i3 len=631 path=[1:0-611 4860:612-630] [-1, 1, 4860, -2]
GCCGACGATCAGTAAACCTAACCTCACGAACGCCTCGGCCCTGTCAGGATCCGGTCACGA
AGCGCTTGATCGCGGAATTGTGTATTCGCGCATGATCAGATGTAATATAAATCTTTCCGT
GTCAAAAGAAGCGCTTTCCCTCCGCTGTGTGTATGCCTTAAACGAAATACTGTTATCTGT
GAAAGCGTCGCGAACGTAAACAATACTACTTTCACGCGTTATTTTTAACATACGCGTTAT
TTTCGTTTCGCCTATCGTCGAGCCTGCTACAGTTAGCAATGATTACCGTCGAGGTTTGTT
GTTTTCGTGCGACCAGACGATCCTCCGTGCTCTCAATAAAGCGTCGTCGTCTGCATGGCT
CTATTTACCTAACGTGTCTAAACACCCGTTCTTCGTAAAACCACCCCCCATAGATTCCGT
TAGTGCAGAAATGCAGTGTACGAGCGATACATATCGCGCGGCGATTAAGTTTTATTTACA
TGCAGACTGAGTTGACGAGCATAAACATGGCCGTCGCGTTTTGTGATGATTACTCGTGCT
TGAAGTTTCAATTCAAGGAAGTCCTTCGAGAACGAAAATAATGGATGGAACGCGTGCACC
CGAGATATCCAGAGTTCCATATCCCTGCGCA
>TRINITY_GG_65_c19_g1_i4 len=989 path=[4703:0-102 1240:103-634 1772:635-652 1790:653-988] [-1, 4703, 1240, 1772, 1790, -2]
TTTTTTTTTTTTTTTTTTTTTTAATTTTCTGACGTTGTTGCGTCGTTGAAAAATTAATCT
CGATTCTATTGGATGTCGTAGGATACGGTGCTAGGGTATGCTTGGAGTTGAGAACACCGA
ATCTCGAAGTGCAAATGTTTTCGGCATTATTGCGATATCTCTACACTGGTGATATTTGTC
CGCACGATGCAGCCCTGGAAGCGAATCTGTTGCGGCGACTGAGCGAAGAATTCGGCACGC
CAAATCCGCTGGAACACGATCTCAGATATCTGTTGGATACTGGTGACTACGCGGACGCCG
CGTTAGTGTTTACGTCGGACAGTGATTACCAGAGACCAGATAGTGGAAGTTCAGAATATG
GATTCCGGCCAAAGTTAGAACTGCCATGTCATAAAGCGATACTTTCTGCGAGGTCTCCGT
TCTTCAGGAATTTAATACAAAGACGGACTAGATCTGGGGAAGATCACACAGAAAGAGCGC
TTCATATACCCACTAGAATAGTTTTGGATGAGAGTGTAATACCGAAACGATATGCCAGAG
TATTGTTACATGCAGTGTATTTAGATACAGTTGATTTATCGTTAATTATGAGAGGTAATG
GTTGCGGGAACAGCGCTGGTAGTCTCGGAGAGGTACAGGCTCTTACTCATACTGGACGTG
TTCGACCAAGCCCCTTAGAAGAAGCAATGGAATTGTACCAAATCGGCCGATTTTTGGAGC
TAGATATATTATCACAGGGTTGTGAAGATCTTATTTTAGAATACCTTACATTGGAATCGC
TTCCAACCGTTTTGAAGTGGGGCAGTCAACCTCACGGATCGGCATGGGTACATAGACAAG
CGTTACATTATTTAAGGGAAGAATTCCAGCCAGTCGCTTCGTCTTCTATTCTCCATCAAC
TGGATCACGCGCATTTAGCCAATGTCTTGCAAAGCCATTTCTTGCAAGCGAGTGAACTTG
AAATACTGCAGGCGGTACTCAAGTGGGGG
>TRINITY_GG_65_c19_g1_i5 len=1112 path=[4703:0-102 1240:103-634 4251:635-694 4311:695-739 4356:740-775 1790:776-1111] [-1, 4703, 1240, 4251, 4311, 4356, 1790, -2]
TTTTTTTTTTTTTTTTTTTTTTAATTTTCTGACGTTGTTGCGTCGTTGAAAAATTAATCT
CGATTCTATTGGATGTCGTAGGATACGGTGCTAGGGTATGCTTGGAGTTGAGAACACCGA
ATCTCGAAGTGCAAATGTTTTCGGCATTATTGCGATATCTCTACACTGGTGATATTTGTC
CGCACGATGCAGCCCTGGAAGCGAATCTGTTGCGGCGACTGAGCGAAGAATTCGGCACGC
CAAATCCGCTGGAACACGATCTCAGATATCTGTTGGATACTGGTGACTACGCGGACGCCG
CGTTAGTGTTTACGTCGGACAGTGATTACCAGAGACCAGATAGTGGAAGTTCAGAATATG
GATTCCGGCCAAAGTTAGAACTGCCATGTCATAAAGCGATACTTTCTGCGAGGTCTCCGT
TCTTCAGGAATTTAATACAAAGACGGACTAGATCTGGGGAAGATCACACAGAAAGAGCGC
TTCATATACCCACTAGAATAGTTTTGGATGAGAGTGTAATACCGAAACGATATGCCAGAG
TATTGTTACATGCAGTGTATTTAGATACAGTTGATTTATCGTTAATTATGAGAGGTAATG
GTTGCGGGAACAGCGCTGGTAGTCTCGGAGAGGTAATTACGTTATTTTCCACATATGTTC
TTGAAGCGGTTACACTGTTTATTGATGATTATTTACTATTTATCAATTTCAGGAGAGATG
ATTTATTATTCACTTGTAAATTATTTTTGCCTCAGGTACAGGCTCTTACTCATACTGGAC
GTGTTCGACCAAGCCCCTTAGAAGAAGCAATGGAATTGTACCAAATCGGCCGATTTTTGG
AGCTAGATATATTATCACAGGGTTGTGAAGATCTTATTTTAGAATACCTTACATTGGAAT
CGCTTCCAACCGTTTTGAAGTGGGGCAGTCAACCTCACGGATCGGCATGGGTACATAGAC
AAGCGTTACATTATTTAAGGGAAGAATTCCAGCCAGTCGCTTCGTCTTCTATTCTCCATC
AACTGGATCACGCGCATTTAGCCAATGTCTTGCAAAGCCATTTCTTGCAAGCGAGTGAAC
TTGAAATACTGCAGGCGGTACTCAAGTGGGGG
>TRINITY_GG_65_c20_g1_i1 len=232 path=[1:0-141 5830:142-165 144:166-216 195:217-231] [-1, 1, 5830, 144, 195, -2]
GTTTTTTGAAATAAAGAGTCTATTTTATTATATAAACGCAATATGTACGAAATCTATTTT
CTACTGAATCTAAATGATGACAATATGTTACGTAAACTTCCTGATTTATGTTCCTAAAAC
AATTCACAGTGTAATGAAATATATATGAACCAAGAAGGGTCCTATCTTGTTTCGTTTCGA
CATGTGCCCGTGGAAACCGATATGATGGCACCTATTTTATGTAACACGAAAC
>TRINITY_GG_65_c20_g2_i1 len=587 path=[551:0-106 5181:107-520 278:521-548 306:549-586] [-1, 551, 5181, 278, 306, -2]
GAGCTATCAGTTTGCCGCTCTCATCGCGACACGAAATTAATAGGCAAGTGCGATTACGTG
TTGTGAGAGAGTTCAACTTACCTGACACGGTAGCGGATCTGCTGGAAGTGAGTACCTTTC
TTATATTTTTTATAATAGAGATGTTTCAGTAAAGTATTATAACTTAAAGTATAATAAAAA
CATTTCAGTAAATTTTATTCTGAGAAACATAAAAGTGTATACCCCTTATACAAACCAGTA
ATACCAGTGTATTCATAATGCATTAACAAATGGTTATACCTATAGTTATTCGCTGCTTTT
ATCATTTTTCATTCTTTAAACTGTCAACGTATATATATTCTGAATTACTGTTTGCTGTTT
TTATTTTTCACTTCTCAGTCTTATTAACAAACGTGATCCATGTGAATAGAGGTCAATTAA
TGTTTTCGTGCAATCAAAAAGCTGATCGTTATTGTAATTGACTATTTAGTGTTCCAACAT
AGTTAATTCGATTGATTAGGGCTCATATGGGAATAGATAGTTGTAATTGATGCATTTCAA
TGTCACGTTACATAAAATACGTGTTTCGTGTTACATAAAATAGGTGC
>TRINITY_GG_65_c20_g3_i1 len=2107 path=[551:0-106 635:107-372 901:373-375 5667:376-399 928:400-1218 5829:1219-1242 1771:1243-1582 5831:1583-1606 2135:1607-2106] [-1, 551, 635, 901, 5667, 928, 5829, 1771, 5831, 2135, -2]
GAGCTATCAGTTTGCCGCTCTCATCGCGACACGAAATTAATAGGCAAGTGCGATTACGTG
TTGTGAGAGAGTTCAACTTACCTGACACGGTAGCGGATCTGCTGGAAAACACAGCCGCGT
ACAATGTGAAGGAGCAAAACGAGAGGCTGACCGACATCGAAGACATGGATTCGCCGGGTG
TAGGGATCAACGCTAGAACAGTTCCGCCATTGTGCTACGGGAGAAACATGACGTTCCCGC
GGCCAGCTTCTTCTTGCACCCACAGACACGAGCTTCCAGCTATAGTCACCGAGGGTGAAA
GCTGTAGACGTCTTGCGGAGCAACAAGAGAACAATTCGTGTAGCGATGGACAGCTGTCGG
GCGTGATGCCAGACGTGGCGATGGCGACAGCGTCGTTCGGTGCGTTGCAACTGATAGAGG
AACAGGAACTGGAGTTGGATCTAGGGGACGGAGCTTCTCATCTGCTGCAGCACGTCTCGC
CGTCGAACGGGACGATGGGTTCCCACAGGTCGTCGCTTCCTCATCCCCATCAGAGGCACT
ACACCGGCCCGCCTCCTCCGCCGTACATGTACCATCGAGCTGGCACTGCCTTACCAAGAT
TTATTTAAGATTATTTCTACGAGATAAGAGGACAATTGTATGGCAACTGTAACCAATCCC
TTAACCGGGTCGTTCGTCGCTCAGCGAACGGAAATGGAATCACCAGGTGTACTCTTCATG
TACTGCCCTGCCAAGTTTGTTTTCTCAGCAGTTAGACTAGGCAAAAGGGATAACTCTTGG
TTGGTCTCGCCGAGGATTCGAATGAAATTCGATGAATTTAGAGGTTGGATATTTTCATTA
AATCGCACCGCGCTGCTTTCCGCGACCGTGTGAAGAGAACGCTTCCGAAACGTAGTCGGT
TTAACTACTAAGTTTAGAATTATTATCGGGCACTTGACACACAAGATCAGATCAGAGAGC
AGGTATTAAGGATTGAATGGCTCATAACAAAAAGGACCCTTGTCCACGTTTTATCTTGCT
TCGCGATGGCAAACGAATGCTTTAGCATATTTGACGTACTTTAAAACAGGTCACTTTGTT
ATGATGACCTCCTCGGTTATAATCTACAGTCGATATAGGTTCCATTGTATTCGAAAGATC
CGTAGCATTCTCTTCCTCGATGCATTCTCTTCCACGCAGGTCGCGTTGAGGCACGCATTA
AGAATTAAATATTCTAAAAGCAATTCGTCCAGATTTCATTGCAATCTTCGACACCAATCT
CAGGGCCTTTTTCTTCGTTAAAGAAGTTCAAATATCCTAGAAGTATTTTATACTTCAGCA
AACGCCGAGTATAGGCCCGTCCCCTGCGCCAAGTGTTTGTCTTTAATTAATTAATTTGTA
AACGAGTGGCGCCTAAAGAGTTGGAGGCACACTTTGCGCAGGTATCGCGGCAGACATTCG
CGTGACGTGTACGAAAATTATTTACGGTCGACGAATTGGCTCGTTGACGCGATCGGTATT
GGTTGGTGGAACGTCTGCCTGGAGGCACTTCTGTGATACACGAAGACGTACTTCTTGTGG
TTCATGTCGCGGCAAAGATTAAACGCGCAACGTGTCGATAAAAAGGAAACTTCGTTCTCG
CGGGTACAAATTTACTGATACGACGAAGAGATGAACAATTGTACGTACTGTTTTATTTAA
GCGCAGCTTAACGAACGTAGATGACCCCCTTGATTTTCCAGGATACATACATATGTATAT
GTATATATAATATATCCGTATATCTAAACATCTTTGTATATAATGTATAGATGTACATAG
ATATGTATCTGTATACAGAGTGTCTCAGGCTTAACAGGCTAAACAAAATTTTCTTTTTCA
ATATTCGATGGCTGCAACAAGGATGTAACCTGTTAGCTGTTCGTAAACACACCTCGTGGT
TCGAAAAATTCAAGTTATCGTCTTTCGATTTCGCTTCATCTCAATGAAACGATCGACTTT
TTGTATCAGTTTCTTTGCCACGCTTGTTATAATACTTGTTCAATCTAGGACGTTTAAATG
TAAAAGATCCAGTGGCGCCAAATTTGATTAGAACTATTTAATAAAGGCAGAAATCCTGAG
ACACGCA
>TRINITY_GG_65_c21_g1_i1 len=1548 path=[1:0-301 3315:302-325 304:326-397 3316:398-421 400:422-656 635:657-672 651:673-704 683:705-727 706:728-728 707:729-751 730:752-840 3317:841-864 843:865-1547] [-1, 1, 3315, 304, 3316, 400, 635, 651, 683, 706, 707, 730, 3317, 843, -2]
GGATATAGTCTTTTAATATTTACGTGTTTGTTGTTAACAAAGAAAGAAAGAAAAAAAAAT
TCTGTGGAACTTGAGTACTGCTCAGCTGTGAGTTGATTTTTGTTAATTTTTCTTTTTTTT
TTCCGTACTATTTTTCTTTGTTATCTGCGTCAACGAGCAATTATAAATTCTATGTTCACT
TGTATCCGTACTAACTACATATAAGTACAATATCGCAGAGACTGTTAAAACGTGGATGCG
TACCTATCGAGTAGCAGGACATGCGGTGTTCAACACATGTTCAATTCTTTAGAGAGAGCA
AAGTGGAACCTTCGAATTATATCATTTTTCTTTCTACTAGTCTTTCTACGACGATTGTTC
ATCCGTTCGTTTTTGTATTATATTATAATTCGTCGTGTTGTTATAGGGGAACGTCCATCG
AATCGTAACACTTTTTTAAACATAACTTCTAACAAACGAGATCCAGTCGTCCTTCGTCGA
TGAACGAGAGAGATTTCAATTTGCGGGGAAAATCTTGCTTCTCTTGCGTCGTTACAGAGA
GATGGAAGAGCATCAAAGGGAACTTTCGTAGCGTGTTCGATAAACTCTTGCAATATCGAT
AAACTCGAACATTCTTTGGTCTAGGATATATTTCTAGCGAACCGTGTATATTTTTTTAAG
TCAGTTTAGCAACGCTCTGGTGGTAAAACGTCGAACGATGGCGGGACGGGTATGAGGGGG
GAGAGGGGTTGGGTGAGCAGTTTTCGAAGATATCTCTGACACGCCTTCCGTCTGTTAATT
AATTAAAGGAAAAAAAAAAAAGACAAACAAATGGTTCGAAGAAAGAAATATGATCGTGGA
ACCTTCTTGACGCGTGCATTAAAACACTCCGGTCCGGAATCGTGCTAGTTGATCGATCGA
ACTTGCAAATTTTCCCACTTGTTTGCGTACTAATCTGTTGTTTCTTTTTCCCCCTCGACA
GAAAAAGGAAACCCAAGAAATAAAATAAAAAAAATAAATAAATAAATAAAGAAAGAAAGG
GTCAACGAGAGACGGTAATTGGTACGAAGTTCTTTCGCGTTTGTACGAGCCGACGAATGA
ACAATATTATACCGTCGGGTTTTGCGTGCCGGAACGATCGTTGAGATGACACTAAACGCG
CATATATAGCCTCGGGAACACGAGTACCTTTTTAATGATTAATGCTGAACGCTGTGATAT
CGCGTACATAAACATTTTTTATTATTATAAACGTAAATGTGCATATTGTAATGTTAAAAG
AAGAAGAAAAAAAAAAGATGAAGAGTACTATTTCTCCTTTATATGTGAAGACTGAATCTC
GCCAACTTATACACAGATTTAGCCAGCCGCAGATACGTTCGTATACTGTCTAGACTACAG
ATAGACTATTTGTACATTATTAATTGTAACAATATGTTTTACGTGGGTAGTGCCGGTACT
ATTGAGGAGACGCGGTACTATTATGTTATAGTTCGATAACGGGTGCGTGTTCGTATCGTG
CATTTTTCTTTCTTTTTTTTTTTCTTTTTTTTTTTTTTATTTTACTTT
>TRINITY_GG_65_c22_g1_i1 len=767 path=[985:0-57 2293:58-81 1044:82-348 1311:349-349 1312:350-351 1311:352-352 1314:353-600 2294:601-624 1586:625-635 2295:636-659 1621:660-662 1624:663-686 1648:687-692 1654:693-709 1671:710-716 1678:717-733 1695:734-762 1724:763-766] [-1, 985, 2293, 1044, 1311, 1312, 1311, 1314, 2294, 1586, 2295, 1621, 1624, 1648, 1654, 1671, 1678, 1695, 1724, -2]
TTTTTTTTTTTTTTTTTTTTTTTAAATCGAGAATCAATCGATCTTCGGTGTGTCGCGACG
AGAAATTCGCCAGACTTCTCGCGTTCACTTTCCGTAGGTATTGCAATGGTTGCACGAATC
TGGTTTCCTGTTTCCTGTTTTCTATCTTCCGTATCTGTTTGCAAGTTGTTCGTCTCTCGA
TCGGAATCGTAGGGAGGAGATTCGATCGAGAAGAGAAAAGAAAATGAATAGAAATCGCTC
TACCTGGTTTCCAACGATCGCTTGCCACGTTTCACGCTTTTCGATTTATCAATTAGATCG
TTCGTGAAATAAGAGAAAGGGACATTACAACAACAACAACAACAACAACAACAGTACAAT
CCGTTTCATAATAGTTCCTATAATTGCATTCTTCTTTGTAATGTGGATGAATTGCAGCTT
AAATTTCGCTAAGAGACTCAGTCAAACGATTATTTTCATACATTTCCTCTGCGTGTTGTC
TCCGTTTGATTTCTGGAAGAAGAAAAGAAAGAAAAAAAAAAAGAAAGAGAGATATGATAT
ACTTGCGAATATGTTATTGGTGTTGTCACATGTGTGCATTGCCAAGTCTGTAATTATTTT
CTGCGGCTATCGTGTCACGATTGTTGTAATTTTTTCCTTGTCATTATTTCTCGCCAGTTT
CCCGAGAAATGTACTAGCCTAAAGATCGCCGATCTTTAAAGTATATTTCTCTTTCGCTGA
TTTCGAAAGTTTCAGGAACGTTCGATTCTTCGATCATGGAGAAGCGA
>TRINITY_GG_65_c22_g2_i1 len=266 path=[1:0-243 222:244-265] [-1, 1, 222, -2]
AAAAGAATAGAAAAAACATTTAAAAAAAAAAAAAAAAAGAAAAAATGAAACGAGGAAACA
AACGATATCACCGTTTATACAACGAACGATATTACTTTTACGCACGAAACAGTTAATCAT
TTTTCACGCATATTTCGCAACATCAACAAAACAGAAAGCCGTTAATTAATATTATGAATA
AATAATGTAGTTAGTGGAATAAATTTAGTTTTCCTAAACTTATATATTCTTAGTGTCGTA
TTCGCTTCTCCATGATCGAAGAATCG
>TRINITY_GG_65_c23_g1_i1 len=2776 path=[1:0-697 6822:698-721 700:722-899 6825:900-923 902:924-934 913:935-959 938:960-960 939:961-1149 6824:1150-1173 1152:1174-1188 6821:1189-1212 1191:1213-1244 1223:1245-1476 1455:1477-1497 1476:1498-1737 6823:1738-1761 1740:1762-1863 1842:1864-1883 1862:1884-2213 2192:2214-2775] [-1, 1, 6822, 700, 6825, 902, 913, 938, 939, 6824, 1152, 6821, 1191, 1223, 1455, 1476, 6823, 1740, 1842, 1862, 2192, -2]
GCGATTACAATTTTTCAATAATTTAACCCTACGCTATCAGCATACAACTTAATGTAATGT
CAAATCACACTTGGAAATAAAACAAAATAATATTAAATTCTAGGAAAATACTGTTCCATT
AGAAAATACAGATTTAGCATCTATATATGTATATGTGTCGATTATTTTCATAATTACACG
TACAGTAACAACCTACAAAGGCGGATTCAGCGACAGAATCGTATAAATAAATAGCATGTG
AATATCAACTTGTCACATGGAAAGGAAAAAGTGCGTCCTTCGGCTCAGTTTGTTTCTTTT
ATCGATCCAACAAACTCATTCAAGAATGGTAATTACCCGCATGATTCAGCAGTATTCATA
AAGAAACGCGAGCAGCAAACGATCGTTATTATACGAGGATAAGCTACGATAAATAATATA
AATTTGAAGGAAAGAAGAAGCTAGTGTAATTGTTCAATGTAATCACTTGTCTTCGTCACA
AATCTAAAGGAAACCTGTGTTTCAGATTACGTGAGCGGGTAGTTTGGAGTTGGAACGTTT
AACGTGCCCCAGAAGAGCACGAGTCCCGATGGATCGTGTCTGATAAAGAAGATGAACGGT
CGTCTGGCTATAAATTTTTTCTGACTTCCATCACGCTCCAATATAACGGAAGTAACAGCT
GCGGCCTCGGTACCCTTTTCCGTGATATCGATTTCCACCTTCTGGAGGACGTCTGCAGCG
AAGAGATGCGGATTTACCAGATTGGCACTATTCCTAAGATTATCCAGTCCGTACGACGGA
AGATTCTGTTGTCTCATGAAGTTTAAGAAATTCTGATCCATTGGCCTACTCTGTCTTTTG
CTTCTTGCTTGGAAACGATACTTGTTCTCTTCAAGATTCACAATTTTCGTGTTATCGCGA
CTTCCCTCAGATCTCTCATCTATCGTGTACGAATTCGTGTTCTCTTTACTCTTGGCGTTA
TGAACATCACGAATCTTTCTAAGGTTGAATCCATTCGCCCATTGATGCACGGCGTAATTA
CGAGCCATGTCCTCGTACGTGAAGTAATTTCGTTTTACCATACGGCCTTCGCTTGTATCG
AAACGAGAAGGGAAATACACTCTGTCCTGTTGATTTCGTGTGGCCATTTTGTCACCATTT
GCAACAAACCGTGGAATAGTCGTTGATCTTGTCGATGATTCTGATGATCCCACGTTCATG
GGATTTTTATTATCTATATTGTTTATGCTATTTGGTTGAGATATGAGACTCAAGTCTGCT
GTTGCTGGATCGAATAAAGACTGGAGACCCAGCGCAGCGAGCGTGCTTTTTAAACTAAGA
CTGCTGCTTAGCTTCATTCGTGGGAAACCGATGATACAAGTTTCGTTCTTCGCATTCCTA
ATCAAATTCTCGATCACGTCGACTGTTAGCTTGTTTTCGAATTCCCGAAGTGCTTTCGCG
CCCTCCTCTGTTGGAAGTAGAGCGTACATCGACATCTCGTGACCCTTGTACGGCAGACCA
AGAATTTTCACGCCCAATTGCTTGTCTTCGTAAAACGGGAATGTGCCTCCGTTGTACATC
ATATCGACATTAATTGCTTTGTTTGGTTCAATGAAGAATTGTCTCCTTTTCGTAGCTCCA
TCTATAAAATATTGGTTCCATTCTCCTTTAAAGTAGAGCGCTGATAAAAGGATCAACGTG
GTCTCTGGTCCCGGCGGATGACCAAGGATATTTGAAATTTTCCCCATCGTCTTCTGCTGC
ACCCACATGTTTATCATATCCTGTGTTGCTCTTCCACTTCTAGCAAAGTCTACGTTAAAC
ACCTCAGTCTGATAAATTCCTTCGCTAAGAGCCTTGAATTGCTGCAGTATTGGATACCCA
TCCTGCACGTATATCGCCGTAGCGAAGTCTAATCGTGGTACAAAGGCCTCTTTATTTCTT
TGAAGTTCACTTATAAGCATGCCAAACATTTGATGAACAATCTCAGAATTTCGTGAGATG
TCAACTCCAGATTCCAGTCCAAGAACCTTGGACACTTCGTAGAAGGTTTTTCCAGCAGAA
CCTGCGAGAACGAGTGCCAATGCTACGGTAAGGCTGATCGGCGAGAAAACTATGTTGTCC
TGTTGCTCTATCAAGGATGTGTTTCGAGTTTTGTAGATCTCTCGGTCTAAGTCCAGGGCA
AATTTCAATACTCCATTGACGATGATGTTATTTACATGATTCTTCCAGTCTTCCAACGTG
TTGTCTGAGGTCATAGACGGACTTGCCGCAGCCGCTGCACCAAGAGGTCGTAATCTAGTA
TTTTGTAGTTGCGAATAGACAACATAGTTTGGAGAAGCAGTTGTAGCCTGGAGTAATTTA
TCGTCTGGATATATCAGTTGACCAAGGCAAGTAGCCGTGAGGCTCAGGAGTATAAGTGTA
ATTGCCATTGCTTGTCAAATGTCTCTCGTTCTTCTCCTGCGGATTCTGTCCGAACGTCGT
CTCGTTCTCGTCTCGATGATAATGATGAAACTGCCAAGGTAGATCTCGACTTGCTCTTCG
CCAAGTCTTCGCTCAAAGGAGAAAATCGGTACGTCGCGTGCGTTTTACGATAAGAGGGAA
GGAAGGCAGGTCTTCTCCTGCGTGCGCCGTCTACGTCGGCACGCGAAGTAACGCGATCGT
CTAGGTGCGAATCGATCAACAGCTAGGAGACGACTGAGTCGCCGACTGGATCTCCCGTTG
TACGTATACCATGTTGTATTTATCGGATTCGTCTCTGCTGCTTTCCCGTCGCGCGACGCT
TTCTACAGGTTCGAGT
>TRINITY_GG_65_c23_g1_i2 len=2882 path=[1:0-697 6822:698-721 700:722-899 6825:900-923 902:924-934 913:935-959 938:960-960 939:961-1149 6824:1150-1173 1152:1174-1188 6821:1189-1212 1191:1213-1244 1223:1245-1476 1455:1477-1497 1476:1498-1737 6823:1738-1761 1740:1762-1863 6377:1864-1989 1862:1990-2319 2192:2320-2881] [-1, 1, 6822, 700, 6825, 902, 913, 938, 939, 6824, 1152, 6821, 1191, 1223, 1455, 1476, 6823, 1740, 6377, 1862, 2192, -2]
GCGATTACAATTTTTCAATAATTTAACCCTACGCTATCAGCATACAACTTAATGTAATGT
CAAATCACACTTGGAAATAAAACAAAATAATATTAAATTCTAGGAAAATACTGTTCCATT
AGAAAATACAGATTTAGCATCTATATATGTATATGTGTCGATTATTTTCATAATTACACG
TACAGTAACAACCTACAAAGGCGGATTCAGCGACAGAATCGTATAAATAAATAGCATGTG
AATATCAACTTGTCACATGGAAAGGAAAAAGTGCGTCCTTCGGCTCAGTTTGTTTCTTTT
ATCGATCCAACAAACTCATTCAAGAATGGTAATTACCCGCATGATTCAGCAGTATTCATA
AAGAAACGCGAGCAGCAAACGATCGTTATTATACGAGGATAAGCTACGATAAATAATATA
AATTTGAAGGAAAGAAGAAGCTAGTGTAATTGTTCAATGTAATCACTTGTCTTCGTCACA
AATCTAAAGGAAACCTGTGTTTCAGATTACGTGAGCGGGTAGTTTGGAGTTGGAACGTTT
AACGTGCCCCAGAAGAGCACGAGTCCCGATGGATCGTGTCTGATAAAGAAGATGAACGGT
CGTCTGGCTATAAATTTTTTCTGACTTCCATCACGCTCCAATATAACGGAAGTAACAGCT
GCGGCCTCGGTACCCTTTTCCGTGATATCGATTTCCACCTTCTGGAGGACGTCTGCAGCG
AAGAGATGCGGATTTACCAGATTGGCACTATTCCTAAGATTATCCAGTCCGTACGACGGA
AGATTCTGTTGTCTCATGAAGTTTAAGAAATTCTGATCCATTGGCCTACTCTGTCTTTTG
CTTCTTGCTTGGAAACGATACTTGTTCTCTTCAAGATTCACAATTTTCGTGTTATCGCGA
CTTCCCTCAGATCTCTCATCTATCGTGTACGAATTCGTGTTCTCTTTACTCTTGGCGTTA
TGAACATCACGAATCTTTCTAAGGTTGAATCCATTCGCCCATTGATGCACGGCGTAATTA
CGAGCCATGTCCTCGTACGTGAAGTAATTTCGTTTTACCATACGGCCTTCGCTTGTATCG
AAACGAGAAGGGAAATACACTCTGTCCTGTTGATTTCGTGTGGCCATTTTGTCACCATTT
GCAACAAACCGTGGAATAGTCGTTGATCTTGTCGATGATTCTGATGATCCCACGTTCATG
GGATTTTTATTATCTATATTGTTTATGCTATTTGGTTGAGATATGAGACTCAAGTCTGCT
GTTGCTGGATCGAATAAAGACTGGAGACCCAGCGCAGCGAGCGTGCTTTTTAAACTAAGA
CTGCTGCTTAGCTTCATTCGTGGGAAACCGATGATACAAGTTTCGTTCTTCGCATTCCTA
ATCAAATTCTCGATCACGTCGACTGTTAGCTTGTTTTCGAATTCCCGAAGTGCTTTCGCG
CCCTCCTCTGTTGGAAGTAGAGCGTACATCGACATCTCGTGACCCTTGTACGGCAGACCA
AGAATTTTCACGCCCAATTGCTTGTCTTCGTAAAACGGGAATGTGCCTCCGTTGTACATC
ATATCGACATTAATTGCTTTGTTTGGTTCAATGAAGAATTGTCTCCTTTTCGTAGCTCCA
TCTATAAAATATTGGTTCCATTCTCCTTTAAAGTAGAGCGCTGATAAAAGGATCAACGTG
GTCTCTGGTCCCGGCGGATGACCAAGGATATTTGAAATTTTCCCCATCGTCTTCTGCTGC
ACCCACATGTTTATCATATCCTGTGTTGCTCTTCCACTTCTAGCAAAGTCTACGTTAAAC
ACCTCAGTCTGATAAATTCCTTCGCTAAGAGCCTTGAATTGCTGCAGTATTGGATACCCA
TCCTAAATCATAACCGTTCAAATTACAGATTTCACTTCAGATTCAGTTTCTTTTTCAATT
GTTCTTTTTTTAAACGCAGTTCGCTCGTGAAAGAAAATTTTACTATACCTGCACGTATAT
CGCCGTAGCGAAGTCTAATCGTGGTACAAAGGCCTCTTTATTTCTTTGAAGTTCACTTAT
AAGCATGCCAAACATTTGATGAACAATCTCAGAATTTCGTGAGATGTCAACTCCAGATTC
CAGTCCAAGAACCTTGGACACTTCGTAGAAGGTTTTTCCAGCAGAACCTGCGAGAACGAG
TGCCAATGCTACGGTAAGGCTGATCGGCGAGAAAACTATGTTGTCCTGTTGCTCTATCAA
GGATGTGTTTCGAGTTTTGTAGATCTCTCGGTCTAAGTCCAGGGCAAATTTCAATACTCC
ATTGACGATGATGTTATTTACATGATTCTTCCAGTCTTCCAACGTGTTGTCTGAGGTCAT
AGACGGACTTGCCGCAGCCGCTGCACCAAGAGGTCGTAATCTAGTATTTTGTAGTTGCGA
ATAGACAACATAGTTTGGAGAAGCAGTTGTAGCCTGGAGTAATTTATCGTCTGGATATAT
CAGTTGACCAAGGCAAGTAGCCGTGAGGCTCAGGAGTATAAGTGTAATTGCCATTGCTTG
TCAAATGTCTCTCGTTCTTCTCCTGCGGATTCTGTCCGAACGTCGTCTCGTTCTCGTCTC
GATGATAATGATGAAACTGCCAAGGTAGATCTCGACTTGCTCTTCGCCAAGTCTTCGCTC
AAAGGAGAAAATCGGTACGTCGCGTGCGTTTTACGATAAGAGGGAAGGAAGGCAGGTCTT
CTCCTGCGTGCGCCGTCTACGTCGGCACGCGAAGTAACGCGATCGTCTAGGTGCGAATCG
ATCAACAGCTAGGAGACGACTGAGTCGCCGACTGGATCTCCCGTTGTACGTATACCATGT
TGTATTTATCGGATTCGTCTCTGCTGCTTTCCCGTCGCGCGACGCTTTCTACAGGTTCGA
GT
>TRINITY_GG_65_c23_g1_i3 len=2893 path=[1:0-697 6822:698-721 700:722-899 6825:900-923 902:924-934 913:935-959 938:960-960 939:961-1149 6824:1150-1173 1152:1174-1188 6821:1189-1212 1191:1213-1244 1223:1245-1476 5881:1477-1614 1476:1615-1854 6823:1855-1878 1740:1879-1980 1842:1981-2000 1862:2001-2330 2192:2331-2892] [-1, 1, 6822, 700, 6825, 902, 913, 938, 939, 6824, 1152, 6821, 1191, 1223, 5881, 1476, 6823, 1740, 1842, 1862, 2192, -2]
GCGATTACAATTTTTCAATAATTTAACCCTACGCTATCAGCATACAACTTAATGTAATGT
CAAATCACACTTGGAAATAAAACAAAATAATATTAAATTCTAGGAAAATACTGTTCCATT
AGAAAATACAGATTTAGCATCTATATATGTATATGTGTCGATTATTTTCATAATTACACG
TACAGTAACAACCTACAAAGGCGGATTCAGCGACAGAATCGTATAAATAAATAGCATGTG
AATATCAACTTGTCACATGGAAAGGAAAAAGTGCGTCCTTCGGCTCAGTTTGTTTCTTTT
ATCGATCCAACAAACTCATTCAAGAATGGTAATTACCCGCATGATTCAGCAGTATTCATA
AAGAAACGCGAGCAGCAAACGATCGTTATTATACGAGGATAAGCTACGATAAATAATATA
AATTTGAAGGAAAGAAGAAGCTAGTGTAATTGTTCAATGTAATCACTTGTCTTCGTCACA
AATCTAAAGGAAACCTGTGTTTCAGATTACGTGAGCGGGTAGTTTGGAGTTGGAACGTTT
AACGTGCCCCAGAAGAGCACGAGTCCCGATGGATCGTGTCTGATAAAGAAGATGAACGGT
CGTCTGGCTATAAATTTTTTCTGACTTCCATCACGCTCCAATATAACGGAAGTAACAGCT
GCGGCCTCGGTACCCTTTTCCGTGATATCGATTTCCACCTTCTGGAGGACGTCTGCAGCG
AAGAGATGCGGATTTACCAGATTGGCACTATTCCTAAGATTATCCAGTCCGTACGACGGA
AGATTCTGTTGTCTCATGAAGTTTAAGAAATTCTGATCCATTGGCCTACTCTGTCTTTTG
CTTCTTGCTTGGAAACGATACTTGTTCTCTTCAAGATTCACAATTTTCGTGTTATCGCGA
CTTCCCTCAGATCTCTCATCTATCGTGTACGAATTCGTGTTCTCTTTACTCTTGGCGTTA
TGAACATCACGAATCTTTCTAAGGTTGAATCCATTCGCCCATTGATGCACGGCGTAATTA
CGAGCCATGTCCTCGTACGTGAAGTAATTTCGTTTTACCATACGGCCTTCGCTTGTATCG
AAACGAGAAGGGAAATACACTCTGTCCTGTTGATTTCGTGTGGCCATTTTGTCACCATTT
GCAACAAACCGTGGAATAGTCGTTGATCTTGTCGATGATTCTGATGATCCCACGTTCATG
GGATTTTTATTATCTATATTGTTTATGCTATTTGGTTGAGATATGAGACTCAAGTCTGCT
GTTGCTGGATCGAATAAAGACTGGAGACCCAGCGCAGCGAGCGTGCTTTTTAAACTAAGA
CTGCTGCTTAGCTTCATTCGTGGGAAACCGATGATACAAGTTTCGTTCTTCGCATTCCTA
ATCAAATTCTCGATCACGTCGACTGTTAGCTTGTTTTCGAATTCCCGAAGTGCTTTCGCG
CCCTCCTCTGTTGGAAGTAGAGCGTACATCGACATCTGAAAGCGAATAATGACAGCGAAC
AATTTGATAAAATATCATAGAAATTTCTAGAGGATCGGGGAAACGGAACAGCTTGAAAGA
CTGCATTTAATGTGAAATTTTTAAACACTTACCTCGTGACCCTTGTACGGCAGACCAAGA
ATTTTCACGCCCAATTGCTTGTCTTCGTAAAACGGGAATGTGCCTCCGTTGTACATCATA
TCGACATTAATTGCTTTGTTTGGTTCAATGAAGAATTGTCTCCTTTTCGTAGCTCCATCT
ATAAAATATTGGTTCCATTCTCCTTTAAAGTAGAGCGCTGATAAAAGGATCAACGTGGTC
TCTGGTCCCGGCGGATGACCAAGGATATTTGAAATTTTCCCCATCGTCTTCTGCTGCACC
CACATGTTTATCATATCCTGTGTTGCTCTTCCACTTCTAGCAAAGTCTACGTTAAACACC
TCAGTCTGATAAATTCCTTCGCTAAGAGCCTTGAATTGCTGCAGTATTGGATACCCATCC
TGCACGTATATCGCCGTAGCGAAGTCTAATCGTGGTACAAAGGCCTCTTTATTTCTTTGA
AGTTCACTTATAAGCATGCCAAACATTTGATGAACAATCTCAGAATTTCGTGAGATGTCA
ACTCCAGATTCCAGTCCAAGAACCTTGGACACTTCGTAGAAGGTTTTTCCAGCAGAACCT
GCGAGAACGAGTGCCAATGCTACGGTAAGGCTGATCGGCGAGAAAACTATGTTGTCCTGT
TGCTCTATCAAGGATGTGTTTCGAGTTTTGTAGATCTCTCGGTCTAAGTCCAGGGCAAAT
TTCAATACTCCATTGACGATGATGTTATTTACATGATTCTTCCAGTCTTCCAACGTGTTG
TCTGAGGTCATAGACGGACTTGCCGCAGCCGCTGCACCAAGAGGTCGTAATCTAGTATTT
TGTAGTTGCGAATAGACAACATAGTTTGGAGAAGCAGTTGTAGCCTGGAGTAATTTATCG
TCTGGATATATCAGTTGACCAAGGCAAGTAGCCGTGAGGCTCAGGAGTATAAGTGTAATT
GCCATTGCTTGTCAAATGTCTCTCGTTCTTCTCCTGCGGATTCTGTCCGAACGTCGTCTC
GTTCTCGTCTCGATGATAATGATGAAACTGCCAAGGTAGATCTCGACTTGCTCTTCGCCA
AGTCTTCGCTCAAAGGAGAAAATCGGTACGTCGCGTGCGTTTTACGATAAGAGGGAAGGA
AGGCAGGTCTTCTCCTGCGTGCGCCGTCTACGTCGGCACGCGAAGTAACGCGATCGTCTA
GGTGCGAATCGATCAACAGCTAGGAGACGACTGAGTCGCCGACTGGATCTCCCGTTGTAC
GTATACCATGTTGTATTTATCGGATTCGTCTCTGCTGCTTTCCCGTCGCGCGACGCTTTC
TACAGGTTCGAGT
>TRINITY_GG_65_c24_g1_i1 len=1374 path=[1:0-522 6587:523-546 525:547-777 756:778-801 6592:802-825 804:826-908 887:909-932 911:933-987 966:988-1026 1005:1027-1055 6590:1056-1079 1058:1080-1135 6588:1136-1159 1138:1160-1168 6591:1169-1192 1171:1193-1218 1197:1219-1241 1220:1242-1242 1221:1243-1243 1222:1244-1244 1223:1245-1373] [-1, 1, 6587, 525, 756, 6592, 804, 887, 911, 966, 1005, 6590, 1058, 6588, 1138, 6591, 1171, 1197, 1220, 1221, 1222, 1223, -2]
TGTAGCCAACCTCTTTTATCAAATAGAGTCACAGTGTGGATTAATTTTTGTCTATATATT
TCATTGTCAGATATATCCATGAAAACGTCGCTGCCTTCCACACTTTTCGACTCTGAGGAA
TTTCTTTTAGGCGCTTGAATTACTTGGGTCATCATGGCGCACTGAGTGAATTTTTCAGGC
CCACAGCGATTCAGGATTTCGTCGAACTTCTGCTTTGAAAATCTTTCCGTGTCCACTTTC
AACGTCTTTAGCATTCTAATGAAACAGGAATAATACAACTCGAACATATCGTCTAAATTG
TTGTCCAAAATCTCTTTATTTGCGCTCGATATGAGAAAGAAGATGAGATCTTTCACGCCG
TAATCACATAAACACAATTGAAAGTCTACCATCTTCATATCGATTGGTTCTCCTTTCTCA
TTGTGTCGAAACATCATGTTATTCACCCAGAAGTCGTTGTGAATCAATGTCGGCCACGGT
TCCTCCGGTTTCGCAGGATTCTCCTTTGCTTGGCCATCGCTCTCTATGGTCCTGTTAATT
TGTTCCAAATACGGTTTTATTTCCTCTATAGCCTCGCAATCCGATTGAGTTTTCCTCACC
ATGTCGTTCACACATTTTTCTGTCGTCTCGTTTAAAAACCCCACCATCACCTCCGCCGCT
ATTCTTTCGTACAACTGGGGTTTCTTCATTCTCAGAGCAATGGTCAGAGCGTGTAGCTTG
GCCAGGGTTTCGACTGCAAATTCTGTGTGCTTCCTGTCCAATCCAAAGATTCGATCGCCC
GTGTTATAGCCGCTGAATTTCAGGTTCTCCAGAATGATGACTGCCTGTTCGTCGAATTCA
CTTGGATTTTTCAAGCCTATTCTACCCGCGATGAACTTTGGCACGAAGCTGCTCAGGTCC
TTCTCGTTCGTGCCATTTTCTATCTGAAGATCAATGAACTCCTTCGCCACCATGTCGTAG
AAGCGTAGCTCCTTCTTGAACGTCACCGAACTGTTGAACAAATCCAATAAATAGGCGGAG
GTAGGCGGAAGTTTCGCCACCAGGTTCAGAGTCTCCGTTTTGTTGCTCGATCGTGTTAGA
GTGACGGCGATGGCCAACATGACGCTCCCAAAGTTTTCGCCCGGCGCGGTCAGAGGTTTC
CATTCGAGGTGCCTTATTCGAAAATCATTGCCAAGAGCTTGTGCTAAAAGTGTGTCCAAT
TTCTGTATTGGCAACGGTTCGACCGACGGCGACATTGTCTCTCTGTTGCAGCGTCGAACG
AATCGGCCGGATGATAGTCACAGGAGCAGCTTAGAACGCGGCCGACTGTCTCAGCGAAGC
CGTGACAACTGAGCCGAGCTTCGTTACCATTTGACTTTGATCCCTATTCTCCCG
>TRINITY_GG_65_c24_g2_i1 len=1075 path=[2877:0-177 3032:178-268 6589:269-292 3147:293-825 3680:826-903 3758:904-920 3775:921-1074] [-1, 2877, 3032, 6589, 3147, 3680, 3758, 3775, -2]
GTCGTGTATCGTGTATCTACTTTCCATTGTGTGTTGACTGTGCATTTCCTTCGTACATTC
GTTACTTACATTTCATTCAGCATTCCTTCATCACGGGCGACGATTGAGTTATTAGGAACG
GAACAATAATGTCGTGTTTATTTGATCTAAAGACATTGTCAAGTCTCGATCGACGATTTC
AAGTACGCACTTCTTCTTTTTTTTCTTTTTCTTTTACGCTCTTTCGAATTTTTGTGAAAC
AAGCACCGGAAGATTTTTTTGTTATAATTGTCAGCTGAAGCTAAAACTGGAACTTTCGAT
ACGATTTATGTACTTGAATTTCGTTCTTTTCGATATTTCCTCGCTTCAATATTTGTCTTA
CTTAACATTAGAACTATCACACCAGTCAAAATGACTGGTTTTACAATTTTATTTTTTAAA
ATTTCTATTTCATGTTACAATTTTTCCGCGCAATGATGCAATGACTTCTACAGTGATAGC
TAAAGATATAATAATATAATGAATTTTATTTTATTTTTATTTATTACAAATCAAAATAAT
TTTGGTTGAAATAACTTCGTTTTAGCTGTCGGTCGTTCTAGTGTTTTTCTCGTTATTTGT
TTGAAGAACAAATTTGTCAATTTTTCTATAAAAAAAAAAAAGAAAGAAAGGATGCAGTAA
ACGTGCAATCGTTATTAGATGAGTGTAATGGAGGCATCGAATCTTATCAAATCTTATTGA
AATCTGTTCCGGAGAAACGACAAATCAGTTGATCGACGAAAATAATAAGAGGCTCTTTAT
TTTGCGAGAAAAAAAAAATATACCTTCTTGAGCTTGAGTTGTTGTACAAAGTCGGGCACA
CTGTCTGCGTTGGATCTCGCGAGAACGGATAAATGAAGTGCAGCCGAGTCGAGTGCTCAA
AAAACACTGTTGATCATTGAGTGCTCACGTTTGGATGAGGCTAAAGCTGTTAGAAATGGA
CTCTATTTATAGTGTGCGCAACACGTCAAGAAATCCAACGTAATGCGATAACTGTCGCAC
ACTGTCACACTCGGAAATCATATAACTATAATTATAATGTAAAATTTACATACAG
>TRINITY_GG_65_c24_g1_i2 len=1362 path=[1:0-522 6587:523-546 525:547-777 756:778-801 6592:802-825 804:826-908 887:909-932 911:933-987 966:988-1026 1005:1027-1055 6590:1056-1079 1058:1080-1135 6588:1136-1159 1138:1160-1168 6591:1169-1192 1171:1193-1218 1197:1219-1241 6292:1242-1326 6377:1327-1327 6378:1328-1328 6377:1329-1329 6378:1330-1330 6377:1331-1331 6378:1332-1332 6377:1333-1333 6379:1334-1361] [-1, 1, 6587, 525, 756, 6592, 804, 887, 911, 966, 1005, 6590, 1058, 6588, 1138, 6591, 1171, 1197, 6292, 6377, 6378, 6377, 6378, 6377, 6378, 6377, 6379, -2]
TGTAGCCAACCTCTTTTATCAAATAGAGTCACAGTGTGGATTAATTTTTGTCTATATATT
TCATTGTCAGATATATCCATGAAAACGTCGCTGCCTTCCACACTTTTCGACTCTGAGGAA
TTTCTTTTAGGCGCTTGAATTACTTGGGTCATCATGGCGCACTGAGTGAATTTTTCAGGC
CCACAGCGATTCAGGATTTCGTCGAACTTCTGCTTTGAAAATCTTTCCGTGTCCACTTTC
AACGTCTTTAGCATTCTAATGAAACAGGAATAATACAACTCGAACATATCGTCTAAATTG
TTGTCCAAAATCTCTTTATTTGCGCTCGATATGAGAAAGAAGATGAGATCTTTCACGCCG
TAATCACATAAACACAATTGAAAGTCTACCATCTTCATATCGATTGGTTCTCCTTTCTCA
TTGTGTCGAAACATCATGTTATTCACCCAGAAGTCGTTGTGAATCAATGTCGGCCACGGT
TCCTCCGGTTTCGCAGGATTCTCCTTTGCTTGGCCATCGCTCTCTATGGTCCTGTTAATT
TGTTCCAAATACGGTTTTATTTCCTCTATAGCCTCGCAATCCGATTGAGTTTTCCTCACC
ATGTCGTTCACACATTTTTCTGTCGTCTCGTTTAAAAACCCCACCATCACCTCCGCCGCT
ATTCTTTCGTACAACTGGGGTTTCTTCATTCTCAGAGCAATGGTCAGAGCGTGTAGCTTG
GCCAGGGTTTCGACTGCAAATTCTGTGTGCTTCCTGTCCAATCCAAAGATTCGATCGCCC
GTGTTATAGCCGCTGAATTTCAGGTTCTCCAGAATGATGACTGCCTGTTCGTCGAATTCA
CTTGGATTTTTCAAGCCTATTCTACCCGCGATGAACTTTGGCACGAAGCTGCTCAGGTCC
TTCTCGTTCGTGCCATTTTCTATCTGAAGATCAATGAACTCCTTCGCCACCATGTCGTAG
AAGCGTAGCTCCTTCTTGAACGTCACCGAACTGTTGAACAAATCCAATAAATAGGCGGAG
GTAGGCGGAAGTTTCGCCACCAGGTTCAGAGTCTCCGTTTTGTTGCTCGATCGTGTTAGA
GTGACGGCGATGGCCAACATGACGCTCCCAAAGTTTTCGCCCGGCGCGGTCAGAGGTTTC
CATTCGAGGTGCCTTATTCGAAAATCATTGCCAAGAGCTTGTGCTAAAAGTGTGTCCAAT
TTCTGTATTGGCAACGGTTCGACCGACGGCGACATTGTCTCTTCTTTCTCTTTTTTTTTT
GTTACGGCTTCCGTTTTTATTCGTCAAGTAGAACAAGCACGTACGTGTGTGTGTGTGTGT
GTGTGTGTGTGTGTATATATATTAAAGTTTATTGGAGTAAAT
>TRINITY_GG_65_c24_g1_i3 len=1514 path=[1:0-522 6587:523-546 525:547-777 756:778-801 6592:802-825 804:826-908 887:909-932 911:933-987 966:988-1026 1005:1027-1055 6590:1056-1079 1058:1080-1135 6588:1136-1159 1138:1160-1168 6591:1169-1192 1171:1193-1218 1197:1219-1241 1220:1242-1242 1221:1243-1243 5050:1244-1264 3680:1265-1342 3758:1343-1359 3775:1360-1513] [-1, 1, 6587, 525, 756, 6592, 804, 887, 911, 966, 1005, 6590, 1058, 6588, 1138, 6591, 1171, 1197, 1220, 1221, 5050, 3680, 3758, 3775, -2]
TGTAGCCAACCTCTTTTATCAAATAGAGTCACAGTGTGGATTAATTTTTGTCTATATATT
TCATTGTCAGATATATCCATGAAAACGTCGCTGCCTTCCACACTTTTCGACTCTGAGGAA
TTTCTTTTAGGCGCTTGAATTACTTGGGTCATCATGGCGCACTGAGTGAATTTTTCAGGC
CCACAGCGATTCAGGATTTCGTCGAACTTCTGCTTTGAAAATCTTTCCGTGTCCACTTTC
AACGTCTTTAGCATTCTAATGAAACAGGAATAATACAACTCGAACATATCGTCTAAATTG
TTGTCCAAAATCTCTTTATTTGCGCTCGATATGAGAAAGAAGATGAGATCTTTCACGCCG
TAATCACATAAACACAATTGAAAGTCTACCATCTTCATATCGATTGGTTCTCCTTTCTCA
TTGTGTCGAAACATCATGTTATTCACCCAGAAGTCGTTGTGAATCAATGTCGGCCACGGT
TCCTCCGGTTTCGCAGGATTCTCCTTTGCTTGGCCATCGCTCTCTATGGTCCTGTTAATT
TGTTCCAAATACGGTTTTATTTCCTCTATAGCCTCGCAATCCGATTGAGTTTTCCTCACC
ATGTCGTTCACACATTTTTCTGTCGTCTCGTTTAAAAACCCCACCATCACCTCCGCCGCT
ATTCTTTCGTACAACTGGGGTTTCTTCATTCTCAGAGCAATGGTCAGAGCGTGTAGCTTG
GCCAGGGTTTCGACTGCAAATTCTGTGTGCTTCCTGTCCAATCCAAAGATTCGATCGCCC
GTGTTATAGCCGCTGAATTTCAGGTTCTCCAGAATGATGACTGCCTGTTCGTCGAATTCA
CTTGGATTTTTCAAGCCTATTCTACCCGCGATGAACTTTGGCACGAAGCTGCTCAGGTCC
TTCTCGTTCGTGCCATTTTCTATCTGAAGATCAATGAACTCCTTCGCCACCATGTCGTAG
AAGCGTAGCTCCTTCTTGAACGTCACCGAACTGTTGAACAAATCCAATAAATAGGCGGAG
GTAGGCGGAAGTTTCGCCACCAGGTTCAGAGTCTCCGTTTTGTTGCTCGATCGTGTTAGA
GTGACGGCGATGGCCAACATGACGCTCCCAAAGTTTTCGCCCGGCGCGGTCAGAGGTTTC
CATTCGAGGTGCCTTATTCGAAAATCATTGCCAAGAGCTTGTGCTAAAAGTGTGTCCAAT
TTCTGTATTGGCAACGGTTCGACCGACGGCGACATTGTCTCTCTTCTTGAGCTTGAGTTG
TTGTACAAAGTCGGGCACACTGTCTGCGTTGGATCTCGCGAGAACGGATAAATGAAGTGC
AGCCGAGTCGAGTGCTCAAAAAACACTGTTGATCATTGAGTGCTCACGTTTGGATGAGGC
TAAAGCTGTTAGAAATGGACTCTATTTATAGTGTGCGCAACACGTCAAGAAATCCAACGT
AATGCGATAACTGTCGCACACTGTCACACTCGGAAATCATATAACTATAATTATAATGTA
AAATTTACATACAG
>TRINITY_GG_65_c24_g1_i4 len=1527 path=[1:0-522 6587:523-546 525:547-777 756:778-801 6592:802-825 804:826-908 887:909-932 911:933-987 966:988-1026 1005:1027-1055 6590:1056-1079 1058:1080-1135 6588:1136-1159 1138:1160-1168 6591:1169-1192 1171:1193-1218 1197:1219-1241 5105:1242-1264 5128:1265-1526] [-1, 1, 6587, 525, 756, 6592, 804, 887, 911, 966, 1005, 6590, 1058, 6588, 1138, 6591, 1171, 1197, 5105, 5128, -2]
TGTAGCCAACCTCTTTTATCAAATAGAGTCACAGTGTGGATTAATTTTTGTCTATATATT
TCATTGTCAGATATATCCATGAAAACGTCGCTGCCTTCCACACTTTTCGACTCTGAGGAA
TTTCTTTTAGGCGCTTGAATTACTTGGGTCATCATGGCGCACTGAGTGAATTTTTCAGGC
CCACAGCGATTCAGGATTTCGTCGAACTTCTGCTTTGAAAATCTTTCCGTGTCCACTTTC
AACGTCTTTAGCATTCTAATGAAACAGGAATAATACAACTCGAACATATCGTCTAAATTG
TTGTCCAAAATCTCTTTATTTGCGCTCGATATGAGAAAGAAGATGAGATCTTTCACGCCG
TAATCACATAAACACAATTGAAAGTCTACCATCTTCATATCGATTGGTTCTCCTTTCTCA
TTGTGTCGAAACATCATGTTATTCACCCAGAAGTCGTTGTGAATCAATGTCGGCCACGGT
TCCTCCGGTTTCGCAGGATTCTCCTTTGCTTGGCCATCGCTCTCTATGGTCCTGTTAATT
TGTTCCAAATACGGTTTTATTTCCTCTATAGCCTCGCAATCCGATTGAGTTTTCCTCACC
ATGTCGTTCACACATTTTTCTGTCGTCTCGTTTAAAAACCCCACCATCACCTCCGCCGCT
ATTCTTTCGTACAACTGGGGTTTCTTCATTCTCAGAGCAATGGTCAGAGCGTGTAGCTTG
GCCAGGGTTTCGACTGCAAATTCTGTGTGCTTCCTGTCCAATCCAAAGATTCGATCGCCC
GTGTTATAGCCGCTGAATTTCAGGTTCTCCAGAATGATGACTGCCTGTTCGTCGAATTCA
CTTGGATTTTTCAAGCCTATTCTACCCGCGATGAACTTTGGCACGAAGCTGCTCAGGTCC
TTCTCGTTCGTGCCATTTTCTATCTGAAGATCAATGAACTCCTTCGCCACCATGTCGTAG
AAGCGTAGCTCCTTCTTGAACGTCACCGAACTGTTGAACAAATCCAATAAATAGGCGGAG
GTAGGCGGAAGTTTCGCCACCAGGTTCAGAGTCTCCGTTTTGTTGCTCGATCGTGTTAGA
GTGACGGCGATGGCCAACATGACGCTCCCAAAGTTTTCGCCCGGCGCGGTCAGAGGTTTC
CATTCGAGGTGCCTTATTCGAAAATCATTGCCAAGAGCTTGTGCTAAAAGTGTGTCCAAT
TTCTGTATTGGCAACGGTTCGACCGACGGCGACATTGTCTCTATATCTCAAGAAGTTCTT
TCAGTGAAATGGTAAATGGTTTCTCTTCTATCGGCGATGGTGTTACTATTCTACTATTGA
AAACTCGCAAGATTTTACATCTTTGCAACGTCGACGAGCTTCCTTAAGCCTTGACTTATC
TTGTCGTATCGGGAGCACGTTACTCACAAAACCATTGTCGTAGAACTATTTATACATACA
ATACCGCACCACATTAGTCATCTGTTTTGCGATCACTTGCAACGTCTTACACTCAGATAT
TGCTACGTAATTTTTAATGCCTCCGCG
>TRINITY_GG_65_c24_g1_i5 len=1631 path=[1:0-522 6587:523-546 525:547-777 756:778-801 6592:802-825 804:826-908 887:909-932 911:933-987 966:988-1026 1005:1027-1055 6590:1056-1079 1058:1080-1135 6588:1136-1159 1138:1160-1168 6591:1169-1192 1171:1193-1218 1197:1219-1241 1220:1242-1242 1221:1243-1243 1222:1244-1244 5833:1245-1368 5128:1369-1630] [-1, 1, 6587, 525, 756, 6592, 804, 887, 911, 966, 1005, 6590, 1058, 6588, 1138, 6591, 1171, 1197, 1220, 1221, 1222, 5833, 5128, -2]
TGTAGCCAACCTCTTTTATCAAATAGAGTCACAGTGTGGATTAATTTTTGTCTATATATT
TCATTGTCAGATATATCCATGAAAACGTCGCTGCCTTCCACACTTTTCGACTCTGAGGAA
TTTCTTTTAGGCGCTTGAATTACTTGGGTCATCATGGCGCACTGAGTGAATTTTTCAGGC
CCACAGCGATTCAGGATTTCGTCGAACTTCTGCTTTGAAAATCTTTCCGTGTCCACTTTC
AACGTCTTTAGCATTCTAATGAAACAGGAATAATACAACTCGAACATATCGTCTAAATTG
TTGTCCAAAATCTCTTTATTTGCGCTCGATATGAGAAAGAAGATGAGATCTTTCACGCCG
TAATCACATAAACACAATTGAAAGTCTACCATCTTCATATCGATTGGTTCTCCTTTCTCA
TTGTGTCGAAACATCATGTTATTCACCCAGAAGTCGTTGTGAATCAATGTCGGCCACGGT
TCCTCCGGTTTCGCAGGATTCTCCTTTGCTTGGCCATCGCTCTCTATGGTCCTGTTAATT
TGTTCCAAATACGGTTTTATTTCCTCTATAGCCTCGCAATCCGATTGAGTTTTCCTCACC
ATGTCGTTCACACATTTTTCTGTCGTCTCGTTTAAAAACCCCACCATCACCTCCGCCGCT
ATTCTTTCGTACAACTGGGGTTTCTTCATTCTCAGAGCAATGGTCAGAGCGTGTAGCTTG
GCCAGGGTTTCGACTGCAAATTCTGTGTGCTTCCTGTCCAATCCAAAGATTCGATCGCCC
GTGTTATAGCCGCTGAATTTCAGGTTCTCCAGAATGATGACTGCCTGTTCGTCGAATTCA
CTTGGATTTTTCAAGCCTATTCTACCCGCGATGAACTTTGGCACGAAGCTGCTCAGGTCC
TTCTCGTTCGTGCCATTTTCTATCTGAAGATCAATGAACTCCTTCGCCACCATGTCGTAG
AAGCGTAGCTCCTTCTTGAACGTCACCGAACTGTTGAACAAATCCAATAAATAGGCGGAG
GTAGGCGGAAGTTTCGCCACCAGGTTCAGAGTCTCCGTTTTGTTGCTCGATCGTGTTAGA
GTGACGGCGATGGCCAACATGACGCTCCCAAAGTTTTCGCCCGGCGCGGTCAGAGGTTTC
CATTCGAGGTGCCTTATTCGAAAATCATTGCCAAGAGCTTGTGCTAAAAGTGTGTCCAAT
TTCTGTATTGGCAACGGTTCGACCGACGGCGACATTGTCTCTCTGAAAATTCATATAAAA
ATTTCTATAACAAGATCGTAAGCGTGATGGTCTATCGATACTGTATAATCGATATTAAAT
TAGGAGATAGACAAGGGCACACAAACATATCTCAAGAAGTTCTTTCAGTGAAATGGTAAA
TGGTTTCTCTTCTATCGGCGATGGTGTTACTATTCTACTATTGAAAACTCGCAAGATTTT
ACATCTTTGCAACGTCGACGAGCTTCCTTAAGCCTTGACTTATCTTGTCGTATCGGGAGC
ACGTTACTCACAAAACCATTGTCGTAGAACTATTTATACATACAATACCGCACCACATTA
GTCATCTGTTTTGCGATCACTTGCAACGTCTTACACTCAGATATTGCTACGTAATTTTTA
ATGCCTCCGCG
>TRINITY_GG_65_c25_g1_i1 len=1843 path=[1821:0-1842] [-1, 1821, -2]
ACATACATACATACATACATACATGCATACATGCATACATAAATACGTGTGTACAGGCAA
CGCTCTTCAAAATGTAAGGCCTTTTGCATAAAAATTAAGCCGTACATCCGTTTTTACAAA
GCGCACGACAAATATAAAAAAACATCGTGTCCTCTGTTTTGTAATGAGAACCGGATGTTT
GTGTCTCTTTGATAATAGGGGGAGTGGAAATGGTTAAATCTCATCTAAATTAAAGAACTT
CGATGAAGGATAAATCCCAGCATAATTATATAGCGTACAAAAGTGAGTACTTTGAGACTA
TCCTGGTCACCGGTGTCTTTGGAATGAATTCAAAGCGTGAAGCCGGTTAACGGGTTAAGA
GAAAGGAAAACTTGGGCTTTAGGGGACAACTTAAATTAAGCATGTAGTCACAATGGCTGT
GTACCTTGGCGCAAAGTTTGATACCTTATTTTTATAATATATATCGAAAGTAATTTGTTG
TTAAACCAACGAATGATTATACGAAGATAAAAAAAAAAATAAGAGAAACATTGTTGTTTG
ATGTTTATGCAATTGGCCACTGAGTGGTCTTGTCCTTGCGCGTCTGTGTACAATGTATAT
AGGTGCACGCGCAGGCTGGCCGCGAATCGAATGAAATTTAGTTGTACCTGTTTTTTAGTT
CGCACTCATTGAAATTCTTGCTATTTTTTAGGGAACGATTCAGACTATCCGAGAAACATT
TTTTCTATCGAAAACGTTCAATCTGTAAGAAATAATGCGCTGCCGTGAACATATATTTAA
AAGAAGAAGAAAAAGTGAAAAAAAAGAAAAAGAATAAGAAACGCGTAACGAAAGTTTTTA
ACTTATATACGAACTTTAACTTATTTAACTATATTAACTTATACGAAAAAAAGAATACAA
ATTCATTCCGTGATGATAATGATGATGATGATGATGATGATGAAAACCACGGAACTGTTT
ATCGACAGCGCATAGCGATTTTTTGCGGGCCTTCAGATTACTCTGTACACGTCACTACTC
GAATAAACGAATAGCGAAGACATTTAAAAAAAGAAAAGAAAAGAAAAAAAAAGAAAAAAA
AGAGCCAACAGAGAAGAATGCAAGACTCGAAATATACACTCGAGCAAGGACTCGTTTGCG
AACGACATTATAATGTGATAATTATACGTAACGCTTTTGTGAAACGGTCTCACAGTTCGT
TACTTAATTACGCACAGTAGAAAATGTTGTGAAGCAGTACGGTATGCACAATAGCATTTT
CCGATTGATTCGAACCGCGCGTCACACGCATGCTTCAAGCGGATTTTGCTCGGATATAAA
AAAAGAGATTGAGAAAAAAAGAAAACAAAGAAACACTGTCGATTCGTTTCTAGGTTTCCA
CGTGATGTAGTCTTTATATTCTTCTTTCGCTGAGCTGATAGACATCGGATACATTCGAAA
TGTGTGTGTGTGTGGTGGGGTTTCGCGAACAGAAGTTAGGCATTCGCGGTATATTGTTGT
ATTTGCCCTTTTGAAAACATTGTAAATGCTTACGCTCCTACTGTGTTGATCTGACTGCAA
CACGTTGCGTTGTCGGGACAAATAGCGGTATAAATAATAGGAACGCGTATGCTACGAGTA
TTGGACAATTCTGAATACTCATACATTGCGTACGCCCTCTGTTAAATCATCCCCTGTCGC
TTTTCAATTGATTTCTCTTCAGATTTCTATCCTTTCGTCGCAGTCGGTGGAAAATGGAAT
ATTAACATTTCTTTTTTTCCCCCCGCCCCCTTTCATCAGATCATGTATTGTCTGTTGTTC
TAGCGCAACTGTACGTTCTTTGAATTCCATTATGTCGCAAGCG
>TRINITY_GG_65_c26_g1_i1 len=269 path=[1:0-268] [-1, 1, -2]
GAGGAAGGTGTCTAAAATTATAGAATGAACGCCCATTCTATGCTATATTCGAATTTGACT
TTTACAAACAACTATGTACTTGTCTCTTAACAATATAAGAATGTATTTGGTGTTTCTTTG
ACATTAAATTCTCATACTCTACAAATCTCTAACTTTTTCAACGTAACAATTTATATACAC
TTTTTGTATAAAAATATCTTATACAAATTCTACCATTGTATCATGTATTAACATTCATTC
TACAAAAAAATTTTGTACTTTGTATTTTC
>TRINITY_GG_65_c27_g1_i1 len=253 path=[231:0-252] [-1, 231, -2]
GTCGAGAGGCAATCACACTAAATGGATGTATTGGACAGCGATCGACAATCCAAGATTTCT
CTGCAGATTCTGCAAGACGTTTCATTTTCAATCTGCGACCAATCTATTTACCGGATGATC
GAAGAATATTCGGATGTCCACTGAACTATTTTGGCATTGCGAAATACCAATCGAGAAACG
GAAATTCCATTGAGTCAATATTGTCTTTGGATTGATATTTCCCGAATGTATAGAAGAATT
TTAAATTTTGCGC
>TRINITY_GG_65_c28_g1_i1 len=281 path=[1:0-280] [-1, 1, -2]
GGTGTTTCGATAAAACGGAAGCCTTAAGTGTCATCTAAGTCTCAGAAAAGAGAAAACGTG
CAAACGTGCAAACGTGCAAATATTTTACGTCGGCTACATAGAATTATGTATTGTTTATCT
ATCCTATCTAAGCAGCAAAGACGCCACTGACGTATTCACTTCGTTGTTCATTCTACGTGT
ATCACGTTAGACAATGTGTAAACACTGCAACTTGCCACGGAAAACATGCGTTTGCGTGGC
AAATTCGATGATGCAATTTTTTTCAAAATTACCAGCACGCG
>TRINITY_GG_65_c29_g1_i1 len=267 path=[245:0-266] [-1, 245, -2]
GTACGCGTAGTTCTGTGATATGTAAGATGTAGCATATTTATAGATCTACCTATCGTGCAT
CATGATTAAAATAAGGAACGTATCTTATCAGTTTTATACATGGGAATACAAATCATGTGT
AAATGACGTGTACTGCGAGAGCTCGCTGTCTACTTTAAGAAAAGAGGAACGAAAGTTGTT
AGGGAAAAGCGAAAGATCAGTATTTCTTTTATTTCAATCTTTCTTCTTTTTTTTTTTTTT
TTTTTTTACTTTATTTTATTTTAATGT
>TRINITY_GG_65_c30_g1_i1 len=483 path=[1:0-482] [-1, 1, -2]
GAAAAATTTAGCAGACTGAGAGTGACTTTTGGCCCACTCTGTAGAAAATTCGAACGGAGA
GTGAAACGTTGCTCGAAAAAAGAAAAAAAAAGAACAAAATTTCCAAGTTTTACGCCAGGG
ATAATTAGATACAGACGGTACAAAGTCTTCGCTTCGTTAACTTAAAGACAGAAAGCAACG
AGTTGAGAAAACTGGAAAAACTCGAATCTAATTGAACGTAATATAATGCCTTCATTACGT
TTAAATCAGGCCTCGAAGCCCCTAAAAACCCAAGAAACTACCCCAAATCTCAACGTAGAC
AGGGAAAAACTGAATCTCGTGCCGTGCGATCGGCAGTCTCCAACTTCGAAAACTTAAATT
TAGCCACCATTCACGTCTAGCTGACGTAAGGAAAACTGAACGTAAGTCAAACGAAACAAC
AGTTTGCGAACAGAGAGAACGAGAATGATAGAATAGAAGAATAGAAGAAAAGAGAAAACA
CAC
>TRINITY_GG_65_c31_g1_i1 len=501 path=[1:0-500] [-1, 1, -2]
GAGTGAGAGAAAGAAAAATCATAAAATTTCATTAACCTTAAATTAAATTATAGTAATTTA
TGAAGTTTCTGACAATTATTTTTTTTCGTGTTACGAAATAAAAGATCCTTTTAACTATTT
AATGTCATCCTTTTGTATGTGATGCTACAGTTTAAAAATTCGTTGTGAGAACAATCATTA
TAATAATGCAATGTTTCTCTATCTTGACTACGTATCTATTTATTCTGCTGCTATTTAAAA
AACAAAAGATAATATTTAACTAATGCAGAATAGATATCTTCGTAATCGATTATTGTCACG
ATGAATATCGAGTGCACTAGGATTTAAAAAAAAAATTATGTTATATTACATGTATACAAA
GTTTTGTGTGTCAAAGAGTTACTTAAGACGGTTGTATTTATACATGTGTCGAAATGATTT
TTGCAAGATTGCATTAGGCTATATATCTTACGAAACACATGTTAAAACATTGTGTTATGC
AAATTATTATGCAGCCGCCCG
>TRINITY_GG_65_c32_g1_i1 len=493 path=[1:0-492] [-1, 1, -2]
GTCCGCTCGATCGCGGAGTCCGACTTCTCTTTCAATATCAAGTACAGAGAGTTCACCGCG
GAGATGCTGCAGGAACTGATATCGCACTCGTTGTACTGCAGTCAGTACGTCAAGTACGAC
TGCTACAAGGCGCCGTTGGAATTGCACAGCGCCACGTGGTTCCTCAGCTCGAAAGGAACC
ACCGTGGATTACATTGGAAACGTGAATAGGGGATCCTGCTCTTGTGGAATGAACAGGACA
TGCGTCGACCCGAATCTAAGCTGTAACTGCGACGTCTCCGCCGGCAACGCCGGGAAATGG
CTGTCCGACGAAGGATACTACGAAACACCAGACTCCTTGGGTATCACCGGAATGGTGTTC
CTGCAGCAAAGAGACCTCGAAGAGGATGCACAGGGACGAATCACCTTGGGACCGTTGGAA
TGCGTCGAAACAAGTCAGTGGCCGCCCTCTCTTACACGTCGCACTGGTTTTCTTCACTGG
TTTCCGATTTTTT
>TRINITY_GG_65_c33_g1_i1 len=211 path=[1:0-210] [-1, 1, -2]
CGGGGAAATTTAGCAGAGCAAAAAAAAAAAAAAAGAAAATCTCTAGTAACAGTAGAGATA
CCTCAGAAAATAATTGAATCGTGTTTTCAGTTTGAAGCGAGGTAAATTCGAATCTTCCCT
TGCCGAAACGTGTTTCACTGACAAGAGAGAGACGAATCGTCCTGTTAGAAACACCTGAGT
GAAATACCTGTTGCAGCGTCGAACGAATCGG
>TRINITY_GG_65_c34_g1_i1 len=338 path=[1:0-337] [-1, 1, -2]
AGCGTGTCTTCCTTGCCGACCCTCAGCAGGTCGTCCGGGTCGAAGCCCCCTAGATTCACC
TGGAAGTAACTGGTGGGCGGTGCCGGTGGCCTCTGAGGCGCTAGCACTTCCTTCTCCGGA
TTTGTCCAAGGTTTGTTCGAATACGTGTCCAGTAGGATCGGCGTGGCCTTCAGCGTGAAG
TTGTACTCGTTCACGTGAAGCGTCGTCGACCTCTCGTTTCGAATAATCGCGATTTGAATC
GAGATTCCTGTATTCACGCCCGGGTACTCGACCGTGATGTTCTTAATCTCGTTACCAGCG
TTGAATAAATACACGATGCTGGTGCCGTTCGAAATGTA
>TRINITY_GG_65_c35_g1_i1 len=437 path=[1:0-436] [-1, 1, -2]
GTGATATTAAAGAATACATATGTATACATGTATATGTATCACATGTAACGAGATAACAGC
CTGATGTAAAATAATCAATAACACGCAGCTTGACGTAAAAGTATCAGGTAACGCACATTT
TTGCAAAAATAATTTTTATTCTTTGGCTTTACGACTGTGAGTAGCTTTCCATTAGATAAT
GATACCGCCATTTTGCTTTTTTATGACGCACTTAATTCCATAAATATGCATTTTTAACGT
ACGCGCTGCCATATTTCGGAACAATGAGCTCTCGAAAGACGTTAACTCGTTGGTTCAACT
TCTAATTAGATGATTCGGCAAAAGCTAGATCAAGAGTGCTCATGAATAAAATGGTGGAGA
GAACACGATATTGCAAAAAAAAAAAAAAAAAAAAAACAAAAAAAACAAACCACCCCGTTT
TACAACAAAAAAAAAAA
>TRINITY_GG_65_c36_g1_i1 len=263 path=[241:0-262] [-1, 241, -2]
GGAGCATTGCGCCGATGGTGAGAGAAAGCTTATATCTCGATCCTCGAATATTTTTTAATT
AACAAATCTTTGACCCTTTCGCCTCGAGCGCCGGATATATCCGGCATCCGTATGACGTGT
ATACAAGTACCATGATAAATTCTTCGTTATCGGCAGAACATTTTTCGTTGATTTTATTGA
CACATTGGATTAATCACATATTGAAACTACTCTTTGTTGTTGCGACATCAAAACGATCGT
TTACTGTTTCATTCCAAAAAATC
>TRINITY_GG_65_c37_g1_i1 len=247 path=[225:0-246] [-1, 225, -2]
GCAGGCGGTACTCAAGTGGGGGGAACAAGAATTGGTGCGTCGTATGGAGGATCGGGAACC
AAATTTGCTCAGTCATACGGTGCACTCCGTGACAAGAAAGGGGTTGAAGAAGAGGGATCT
AAGCGACATAGAGTTACGAGAGATACTTAGCGAACTTTTACCACTTGTCAGAATGGATCA
CATATTACCTCCAAATAGTGAAGCGCTGGCTCAAGCTATTAGAAGAGGATTAGTATCAAC
TCCACCG
>TRINITY_GG_65_c38_g1_i1 len=245 path=[223:0-244] [-1, 223, -2]
GGGTTACAGCGTGTTCTTGCTCGGCGCATTTCAACATCGTCCAAACGGTCAAACACTGTT
TTTGCATTGATAACATTTGCCACTATATCTTCGTGACAAAAATAAGTTTCATCATCTATG
GTCAATTTTTTTGGTCCTGTAACCAACGAACGCTTCATTTTGTCTAATGTAGGCATATTG
GGATTTGGATTTCTTATCCATTCCATATCTTCTACGCATTTTATTTCCTCCTCCTCGGCA
TTCCA
>TRINITY_GG_65_c39_g1_i1 len=338 path=[316:0-337] [-1, 316, -2]
GCAAGAACACGCTGTAACCCATATGAAACAATTCGTGGTGCATTTTTCTTAAATCGTGCT
GCTGTTAAAATGGCAAATATAGACAGAGCATGTAACTTCATGTTTACTGAACCAAAGAGT
TTAGGAAAGAACGAACTGCTGTACTTTGCAGATGTTTGTGCTGGACCGGGTGGTTTCAGT
GAATATGTTCTATGGAGAAAGAAATGGCACGCAAAAGGATTTGGTCTTACCTTGAAGAAT
GAAAATAACTTCAAGTTAGATGAATTTTATGCTGGTCCTTGTGAAACATTTCACCCATAC
TATGGACCAAAGGATAATGGTGATGTTTTTGATCCAGC
>TRINITY_GG_65_c40_g1_i1 len=561 path=[539:0-560] [-1, 539, -2]
GGTTTCATGTGCGTGCCATTTGGTCTTTTCTCGTCTTCGGTCACGTTCTTGAAGCCGACG
GTTTTCACGCCGCCGGCCAGTGGGTCCGTGTACTGTTGAGATTGCCATCTCTGCGACCCC
GGTGATGAGACCGCGGGCGAGCCAGCAACCGCGGCTGCGCGTCTCCGGCGTCGATCTTTC
CTCGCGCTTCGCCAAACCTCGTAGATGCAGCCGATTACCGCGGTCACGAACACGCAACAC
AACGCGATAAAGATGTAAGTACCAGCACCCTGTTCCTCCTGCGTCGCGTCCGAATACTGC
GATTTGTACCGTATCCTCTCCGGCGGATCCTCCACCCACGCCTTGTCGCGACCCTTTCAC
AGAAAGTTCTCGTTTCTTTCACAATTTTTAGCACTTCTTAGACTTCCGTCTAGCTGCAAG
CAGAAGCCTAGCATTTCTAATTCGTCGTTTTTTCTTTTTCTTTTTTTTTTTCCTTTTGTA
ACTCTCCTTTCTTCACTTTCATTCTTCGTGCAAAATTCTTCAAATTCGGAACATCGCAGC
AGTGAAGATTCGTATGTCGCG
>TRINITY_GG_65_c41_g1_i1 len=256 path=[234:0-255] [-1, 234, -2]
TTCAAGACGAAGTGGGACGATTCAGCTTTGTTTTACGCGTCTGGCGAAATCGACGGGACA
CCGCATTACGTGGCGGCTTCCATAGTGAACGGATCGGTTCACGTGGAACTGGACTTTGGG
CACAGCTCGAAGATCGCGACGGTGCTAGGCGACTACATCACCTCGAACCATTGGAACAAC
CTAACGATATTTCACAACGGGTCGCTGGTCTTCGTCAGTTTGGACGATGAGATCAAAGTG
CTCGAAATTCCCGGCG
>TRINITY_GG_65_c42_g1_i1 len=517 path=[1:0-516] [-1, 1, -2]
GCGAGATAAACTGAACAAATATGAATTCAGACGAAAGTGATTACGAGAATGGTAGTCAAT
ATACCAATGGAAGCGTTGGTATAAAGGATAGTGGTTATTCGTCACTGTTTCCTAGTTCAA
TAGACAGTGATGTCAATGACGATTATTATCAAGAAAATCCCGAGGAGAAGGATATGACGT
ACAAATCTCATAAAATGTATCAAGATTTGTCTTGTGAACGTGATTCGTCTGACGGGAGTT
GCAGTCAAAGCGTACAAGATCACATCTACACAAGTGATTTGTCAAACGAAGAACTAAGAA
TTAAATTAAAAAGAAAGATGCACGATGAGTCTTCTCATCAAAATAATCGACAGAAGATTG
TCAAAGCAAAAGCTAAACCGAATGGAGAGGTAGTACAAGCTGATTTGGATAAGGGTAAAA
GGATGATGAAAATGATGGGATATAAAGAAGGTTGTGGCCTTGGTAAACATAAACAGGGCC
GTTTGGAGCCTGTCCAAGCATCTAAACAACATGGCCG
>TRINITY_GG_65_c43_g1_i1 len=274 path=[1:0-273] [-1, 1, -2]
TCCATTCTCAATGGAAGACCTGCAGGAAGAACCGGAACTGGAAGAATGCGAGGAAGAGGA
GGCGGGCGAGGAAGACGAGGAGGAAGAAGATGACGATCCTAAAGAACAAAATCCAGACGA
GGAGGAGAGACGCCGGACCAAAGCAGAATGTACTGACGATAAAGATTTTGTCAAGTCGCC
GGAAAATTCGTCTAGGATAAATGTTGAGGAGAGTGTTGACTCATTAAACAACAATCCCGA
ACACGATGACACGAAAATGCAGTACGAAGTCGAG
>TRINITY_GG_65_c44_g1_i1 len=463 path=[441:0-462] [-1, 441, -2]
TTGCTCTTTTTTTTCTTTTTTTTTTTTTTGGAAAACAAAACCCTACCAGAATACGACAGC
GTGTTGCATGTTGCATCAGGTTTGGTCGGATGCATGCGTGAAATACGGGTGAACGACGAG
AGAATAGAGCCTAGATACGTGATCAACACCGAGAGAGTGATCGGCGAGGTAGCCTTGGAT
AATTGCCAATTCGTCGATCCTTGTACCAGGCCGAACACTTGCGAGCACGGAGGGAAATGT
TCGGTGAAAGAGGACAGGATTACCTGCGATTGTACCGACACCGGTTACATGGGGAAGAAT
TGTCACTTTACTAAGTATAGAAAAACCTGCGAAGAATTGGCATTGTTGGGATACACCGAG
GACAAGCTGTACAAGATCGACATCGACGGAAACGGCCGATTTCCGCCGGCTCTCGTGAAA
TGCGAGTTCCAGTCGATCGAAGATTCGACGAAGACCATCGTCG
>TRINITY_GG_65_c45_g1_i1 len=260 path=[1:0-259] [-1, 1, -2]
CGATAGAAATCTTTCACGAACACGATGTGAAGAAAATGGACAGACGTGAGAAAAAAACAA
TTATTAGTTTGCAATTTCCGTGGACAAATTTAACGCCTTTCTACGTATCTCGTACATTTA
CGTGAATTTACGTAAACTCAAGTACAATACAATAACGAGCGTATTATCTCGCAATTTTGT
TTCCAAATGCGCTTAGAATTGCAACAATTACTTCTGCCTATCTACCGTGTGTTCTTTTTA
CTACGAACTCTGTTCCCGGG
>TRINITY_GG_65_c46_g1_i1 len=432 path=[410:0-431] [-1, 410, -2]
AGACAACTTGAATAATTGAACAGATATTGAATCGCATATTACTTTTATAAACACGATAGA
AATCTTGCATCCGCTTCTTTCTTCTTTTTTTTTTCCTCCCACTCTGTCATATTCCTCTTA
AATGTCAATTTTTTAAATTTATCTTCGAAAATAAATCGAGGGACGAAAGTCGTCTCTTTC
GAGACAAGTATTTTTCAAACAATTTTAAAATTAAGTTTTTACCTGCGTAATCTAAATCCT
TCGTAAAATTCTACCGTCATTTCACTGGCCTTTTGAACTTCCGTCTGCTAACTAGACTTC
GAAGTTCGGCATCGAACAAACCATTCAATTTGTATACGTATTTACATAGAACGTAGGAAG
AAAATTATATCCAACGAGTAGATAAGAAACATGTAACGTTTGAAAGTGATTATTCGGACA
GGATGGAAAATT
>TRINITY_GG_65_c47_g1_i1 len=333 path=[1:0-332] [-1, 1, -2]
GATGGATGGATATTATTTGAATCTTGGAACTTCTTAAAATTCCAAGAAAGTTTCGAGTTT
CGAGAATTCAAAACTTTGTACTTTTTTTCGTGATTTGAAATGCTATAAATTATGGATATC
AATATGCAATTAAAATACGTATCATATGAATCTGTATTCTACGTATCTTAGTTTTTGAAT
TGTACATTCGAGTTTGAATCGTGCACGTTATTTACCTTAGTTAAATATGCAAATTGCATA
AAAAATAAAAGTTTGACTTTTGATTGAATTTTGCTCAACTCGTATTGACGGATACTACTT
TGTAAATATTAATTAAGAAAAAATAAATGTAGC
>TRINITY_GG_65_c48_g1_i1 len=234 path=[212:0-233] [-1, 212, -2]
GGAAAATTTGACAAACTGACCACTACTTTTGTAAGAGAGAAAAAAAACACCGCGCAAATT
TTGTAAAAATGCCATTTTCTGACACTTTGCGATACGTGACGCTGGGGGTATCATCTCTCG
AATTGAACTTTCAGTTACTTAAATTCCTGTTGGGAAGTTCTTGCGACCGAAAAGTTTCGT
AAGAGGAAGGTTTAACTACCTCCGATAAGGACGACAGAGGCGAGTTCCTCGGAC
>TRINITY_GG_65_c49_g1_i1 len=244 path=[222:0-243] [-1, 222, -2]
GTTACGGCACCCAGTTATCAATCACATGTTCTCAGGTACATTTGTGCACGTCTGAATACT
TTTGAGGTACTTTTGAACTTCCTGCGTTGAACAGCTCTATGCAGCGTACTTACGGATTGC
AGAGCAGATTTGGTTAGAAAAGCAAATAGTTGTATATTTCATCGCAGCTGAGAAGGCTTT
TCCAACTGGCTTTGAATACCTGATTCAGTTTCAAAGTCAAGCTAGGGTGATGGCTATAAC
TGCA
>TRINITY_GG_65_c50_g1_i1 len=247 path=[225:0-246] [-1, 225, -2]
GTGGAAACTAGGAAAGAGAGATTCGCGCGTTTGAGGAGAAGAGGAAATTTGAAAATCTCA
CGAAAGAAAAGAAATCACGTTACGTTGGCGCGATTCGTCGTTTTATCGTGCCATGCTGTT
GCGCGAAATATTTCAGCCGTCAATTCGTCGGCAATGAACCTTGAAAAATTATTCGCGCAT
TTCTTATCGCGTTCTTTTCCTTATCACTCTGTCTTGCATATTCTATCGTCCTCGCTTTGC
AAATTAC
>TRINITY_GG_65_c51_g1_i1 len=227 path=[1:0-226] [-1, 1, -2]
TCTGCTCTTGCAAACGGAGAATAAGTAAGCTTCGTCGCTTGCACACCGTTTTTTCACATT
CATCGTTCGCGAATCAATCGCAATTTTAATTAATTCCAATTAATTCATCTTCCACCCGGC
ATCGGAAACGATCTTCTCTGATCGATCCGAGAATATGGTTCTTGGAATCCTGTATGTCAA
TTTCAACGAATTTCCTCTTCTTTCCAGAAGGAGCTACTACCTGTTGG
>TRINITY_GG_65_c52_g1_i1 len=224 path=[202:0-223] [-1, 202, -2]
TGCAAATAATCGTGCAAATTTCCTATTTTTCATACGTTATCTACATGTTCTCACTAATGA
ACTATGATGTAAATACCGTGAACAAAAAATCCGGTTAAAATACGTATTATCGATCGACGC
AACTTGCTGAATGAAATATTTCAATTCATCCGGTGTTGAAAATAAAATAATGCATTAATT
CGATCGTACCGTTTTTTTATTATTCTCCTTCTCTAATAAAATCG
>TRINITY_GG_65_c53_g1_i1 len=253 path=[231:0-252] [-1, 231, -2]
GGAATATTTAGTTCTCCAGTCTTTTCTGTATCTTTGTTACTATTAGTAGATTGCTTTGTC
TTTGGATGTTCAAATGTTATATAATCTTGACAAATGGAATGTAAATATTTTCCACATTTT
TCTATATATACATATTCCACTGCACCATTTACATTTAAAGCTTCTTTATTAGTTAGTTCG
AAGTACTCATCTTTACTCCCTACATTTTTCCAACTATACGTTAGTAATAAAAGCCTTGTA
ATTTTTTTTTCAC
>TRINITY_GG_65_c54_g1_i1 len=239 path=[1:0-238] [-1, 1, -2]
GGGTAATTTCGTCCGAAACTTGAAGGATATCTCGCGGCACAGTCGTAGTTGGAAGGGCTT
TATACCGCTGCCGTCGAGCTGAATAAACGTGTTACTTTGCGCGAACATGAAAGTCTTTTC
GTAGCCAGATTCCATGAAAGTTAGTTCCTTTCCCCTTTTGTACTTTGGTACAGGCGGTTT
CGTTGGTTCTGGCGGTGCGAACGTTGGCCGCGGAGTTATGGCGGTGGTGGAAGGCAGTG
>TRINITY_GG_65_c55_g1_i1 len=246 path=[1:0-245] [-1, 1, -2]
GTTTGAAATATTGACCTTGATATGCATTGATTTTTCGTACTGTTATAAATATGTACGTAC
GGATAGTGAACAGCGTTTGCAAAACGAACGAAAAGAAAGGGAAAAACGTGGAAATTTTGG
AAAAAAGGAAAGAAGACATTTGAAATCGATGTCTGCGCGTACACAGATAAATTGGTTTTC
TCCTTTTTTCTTACATCGTTTGTTCGAAATATATAAATCGCGTATTTGGTCAATGTTTAA
AGCGAC
>TRINITY_GG_65_c56_g1_i1 len=240 path=[1:0-239] [-1, 1, -2]
AAACAATAGAAACGTATCGTAATTTCAGGTTATATTTATATCAGAAATATAACGATAAAT
TGACACGCAAGAATGATTGAAACGTCTTTCAATAATATCCAGATCACTTCACAAACATTT
CATACATGTTACTGAGTTAACAGTACCGAGAATATGAAGAGATGTACAAAATTGACGAGA
TCAAATTGCCACAATTTGACACAAATTCCGAAACAACAGTTTCGAACTATTCGATAGTAG
>TRINITY_GG_65_c57_g1_i1 len=288 path=[266:0-287] [-1, 266, -2]
GTCATATGATAGGGGATGAGAGGGAAAATTTACGAATGAATGCATGGATAAGGGGAGGGA
AGAAAAATGGATTTTTTGTAAGGCCTCGCCTGTTTATGCCTTATTACGAAGAAATAAAGT
CTTTAGTTGAGGAACAAATGGTCCAAGAAGCAGATTTAGTGAGATTACGAAGGCCACGAT
ATGTGGCCGATATTCCCGATGCCTTGTACATGGTTGATGAGAAACCAAGACCAATAGGTA
CAGCCGGCGTGGATGTTCTAGCTGCGGCGTTTCCAGTTCCAGATTCCG
>TRINITY_GG_65_c58_g1_i1 len=345 path=[323:0-344] [-1, 323, -2]
GCGTGATTCTCCGTAGATTAGTTTTCGGTGTGTTTTACAATATAACTGGTTTAAAAAAAA
AATGTATATAATGCTTCGCGTTGAACGATAATGTCGCAGAGGCGTGGTAACGATCAACGA
TAAACCGGCGATAGTAAACAAAGTAACCGTAACAATGGTAATTTGTGTTTAATATGTATC
AGACGACGCGAATTCTGTCAGATGAATGCAAATTCAATTTCCGCGGAGTTTCCGAGAATT
TTCGAAATTTTCATACAGATACATTGTATTTACAGAACCAGTTTTACGAGAAGCTGGCGG
TATCAGCGATGATTATACTTTTATGTAGCGGAACGCGCAACGATT
>TRINITY_GG_66_c0_g1_i1 len=297 path=[275:0-296] [-1, 275, -2]
GCGGTATGACACACGCGACAGATGTCGACTAGTCTCGTCACGTGGGACGCGGAAAAGAAG
ACAAAAAGGAAAACAAGATTCTGTTTCTTCGATCGGGGCTTCTCCCCATCTCGACGTGCC
ACGTTCCTGGGCTGACAAGCGCATTGACAATCGACGTCACCGGAGAGCCTCGAATTTGCA
CCTCGTCGTAGAGATCTACCCCCGATGATCTGACGCGCACCCTTCCTTCCTCCGGTGATT
TCATGCCGGCTGATCTTCCATCCCTATGCTCTTTATCGCGTCTAAAATGCAGCATTG
>TRINITY_GG_67_c0_g1_i1 len=269 path=[1:0-268] [-1, 1, -2]
AATTTGTCGTGCGATTCATTCAACTGTTCCACAATCGAGCGTGCATATTTTCGCGTATTT
TTGATTGCACGCTTATTACGCTCCTATTTTTGGTATCCTTTTGTCGTCTTATCCCAATTT
TACCGATCGTGAGTTTCTTTCGAATTCTTTTTTTTTTTTTTTCGAAATCTCTATAACTAG
TGATCTACTCGGTTTGTACGCGAGATCAATCTCGCTCACAGTTTCGACTACCAGAAATGG
CTATGCCACTATGCCCACTTCGATTCACA
>TRINITY_GG_68_c0_g1_i1 len=481 path=[459:0-103 941:104-127 564:128-480] [-1, 459, 941, 564, -2]
GCGGCGGGTAAACGCTGCATCGAGCGACTATTTTTCGAGAACTTCCTTCTGTGTTGATTA
AAAACCGCGATCAACAAATCGTCCGCGCACGATTCGAAGTCGTCGGTGTCGACTTATTCT
CACCGACATCGTTGTCCTTCAGTGATCCCTCAACGCTTCGTTGAAGTCAAGAAATTATTC
CATGGGCGTTCCAGAGCGAACAAATGGCCGATAAAGCGCATTGTATTATAAAATGTTAAT
ACGTTGATCGCGCCGAGTACGTTTATTACGGGACTACGCATCCTATTGTTTTTATACTTT
TTTCTTTCTTTCTGTTTTTTTATTCTTTTCGTCAAGTTTACGACACGAACGTGTTGTTCA
GCGTTAGCTTGTCGAAAATTTAGAAGCTTTTACACATTTAGACTAGAAAATTTGACAACG
AGGCCACTCAAATCCCATAATGTTTCCTAGTACATCACAAATAACTATTACAGTATTTTT
A
>TRINITY_GG_68_c1_g1_i1 len=202 path=[565:0-201] [-1, 565, -2]
GCAAAAAAGACTAAGGTAATTGACACCTACTTCGCTTAACCGAGTTAACTCGGCCAACAA
AAAAAAACTTGAAAAGGATCGAAAAAATATTAAGAAATATAAGAAATTTTAAAACACAGA
ATGACACAAAGAGGAATTGTTTCTCTGCGAACCGTTTTCAATAAAGAAAGCTGACAATCA
TGTGCCCAACTATTGCCTCATG
>TRINITY_GG_68_c1_g2_i1 len=305 path=[1:0-180 159:181-304] [-1, 1, 159, -2]
GCGCGCCCTCGAGTTAACTCGCGAGACCTGCAGTTTTGGCTTTCTATATAAATACAACCT
TAAATATACTCGTTAGACAGTGTTGTGCTTATTTCCTCTCACTCCGAAAAAAGTTTGCCA
CCGGTGAATCCCAGCTTTTTCGTTTGCGCTTGCGCATTATGTGCCCAACTATTGCCTCAT
GATTGTCAGCTTTCTTTTGTTGAAAACGGTTCGCAAAGAAACAAGATATATGTGTGCCGA
ATGTGACATTCCTCTTTGTGTCCATTCCGTGTTTTAAAATCTCTTATTATTTCTTAATAT
TTTTT
>TRINITY_GG_68_c2_g1_i1 len=1496 path=[1474:0-396 2971:397-420 1872:421-1495] [-1, 1474, 2971, 1872, -2]
CGCCCACTCTTTTAATTTCCGCGGCAATCACCGATGCTCGATACTCTGCCCGATACTCGA
CGCACGCGTCACGACACACATCGTACAAATCAGATTCGTTATCAAATTGGGTTTGAAAAC
GAAGCGATTTCGATAGTACGTATCGGTCTCGCGTTTTCCATTTACATTTCAATTCGCGTC
CCTTTTCTTTCGTTCCGCGAACAGCTCGATACTGGCAATCTCGACGCGCGGCTCGAAGGA
ACATGAGGAGGCCCGATCCACGATTGATCGCGGAGTGAACGGAATTTCGCCGATTAATCG
TCACGGCCTCGCGTCCGACGCCGTCTTTCGCGTTTTAATATCGGCCAGCCGGTGTAATGA
GGCCGGTATTAAAGTTAATGGCAACACCTCGGGAGCACCGGGAGATAGATCGAAGAGTTC
GAGGCCTGACAGCACGCTCTCCGGTCGCTCGTTTGTCAGCGGGGTCTTCGCTCTCTTCTT
CGATTAATAAATCAGCGTATCGCCGACTGTCTTCGAGAAGACCAGTTCTCGCGTTTTGTT
CTCTTCCAGCGCGGCAAATTTCACTCGTCGACGTGTTGAGGTACACCGAACACCGTCTTT
TATTCTTTCTTTCTTTTTTTTTCTTCTTTTTTCTTTTTCAGAAGACATTGACGGAACACG
TGATACCACGTGTAGAGTAGCTGTTAATATTCCCTCAGCGAAACAGACGAAGTGTACTCA
CTTGAGAGATTACTGAAATTCCCAGTAACAATTTCCCTTAAAATTCCTCGAATTCCTAAT
GCGAAACTTTGCCGAAGATTCCTCGTAACAACGACTTGGCTGAAAATTCCGCAAGTTCCT
CGCGATATACGTCAATGGGCCATTTAAATTCAAACGCCAACCACCGGAGATCAATCGAAC
GGGCACGAGTATCAAAATCAAATTGCGCTTGTAGATTCGGTGGAGCTTCTCGCATCCGAA
TGGTCTACTTGAACGGAACGTCTGCTGGTAACGGATGTTTTCTGCAGGTTTTGCGATCGA
TCCTTTTGCAGGTCCGCCTTTTTTGCAAACTAAGCTCACCCTTTCATCTTGCGAGTGACA
TAGAAATAATACATTTCACTATTATCTCTGTTATCGCACTCTCCAATGACGAACCTCATT
GAACGCGTTTCAAAGATGAAATTCTATGTGAGAAATATTTTGGCTGATCCTTTGAACCAT
GAAGATTTAGTGAAATATTATTATTATTCCTACAGATTATCATATGTAAATTATTATGTC
GTAATTGTCATGTGGAAATTATCATATGTAGAACTGTTCCGCGCAGTGAACTGTGTATAG
ACGAATCTACGCGTGCGTGTATAAATATCTTTAAACAAGTATTTTATGTTAATTTTACGT
CGTTTCGTGCTATTTTTTTTTCCTAAACATTACATACGTGAAATAAAATGTTGGCTTCGG
AATAACAATACATTATTTCTATTTCTATCTGTTTGCTTCATTTTCTACCGTTCGAG
>TRINITY_GG_68_c3_g1_i1 len=255 path=[233:0-56 489:57-80 291:81-254] [-1, 233, 489, 291, -2]
GGGGGGCTGTATCCCTTCGAAAGCAACGTTTACTGCGCTCGTTACAGCGATCCTCGAGAA
AGATAGTGGCAAGTGACTCGGCGCATGTCCTCAGACCCGTCCGGTCCCCTTCGTTTCGTT
ATTTGTGCCACGGAGGTGCAGATAAGTGTAATACCTGGCTGCTCGGGACTGTTGTTTAAA
CCGAGTACAATAAAGTTACTTGGTGGGTAAATAACGCTATCAGCAGTGGAGCGGTTGAGC
ACTTTTACTACACCG
>TRINITY_GG_68_c4_g1_i1 len=441 path=[1017:0-36 105:37-440] [-1, 1017, 105, -2]
TGTGGCTTAGGTCTAGGCGCTTCAAGTTCATCATGTTGCTAAAGAGAAGGTCCGGCAGAT
GACGTATTTGATTATTGTTGAGACGCAGCTTCTCGACGCCGACTAAGTCCTGGAAGGCAC
CTCTTTCTATGGTGTGAATCTGATTGTTCGATAGCCAAAGAACGTGAAGCGTAGCCATGT
CCTCGAAGTCTGTCTTGAATATCACCGAGATATTGTTGCCTTGGAGGTCCAGTTTTTCGG
CGAGAAGAAGGCTGGCCAAGTCGCCAGGAATCTGCGTGAGGCCCCGATGCGAGCAGTCGA
CCTCTTGACCGGTACACGCGCACAACCACGGGCATCTAGCACTGTTCATGTCCTCCATCG
TACCCGACAACCTCCCGAGACCGAAGCTACCGAGGGCGGTACCGTGAGAGGCGCCACCGC
CCAGCACGGACAATATGAGGA
>TRINITY_GG_68_c4_g1_i2 len=531 path=[1:0-126 105:127-530] [-1, 1, 105, -2]
CGCCGGTCTTGTAACGAATTTTCCTTTTTCTTAACAGAAAGCTTCTTTTTCAATTCACGC
GGAAACAATGTCGCGTGATTTGAAATTAATTCTACGATACTCACAGGCGCTTCAAGTTCA
TCATGTTGCTAAAGAGAAGGTCCGGCAGATGACGTATTTGATTATTGTTGAGACGCAGCT
TCTCGACGCCGACTAAGTCCTGGAAGGCACCTCTTTCTATGGTGTGAATCTGATTGTTCG
ATAGCCAAAGAACGTGAAGCGTAGCCATGTCCTCGAAGTCTGTCTTGAATATCACCGAGA
TATTGTTGCCTTGGAGGTCCAGTTTTTCGGCGAGAAGAAGGCTGGCCAAGTCGCCAGGAA
TCTGCGTGAGGCCCCGATGCGAGCAGTCGACCTCTTGACCGGTACACGCGCACAACCACG
GGCATCTAGCACTGTTCATGTCCTCCATCGTACCCGACAACCTCCCGAGACCGAAGCTAC
CGAGGGCGGTACCGTGAGAGGCGCCACCGCCCAGCACGGACAATATGAGGA
>TRINITY_GG_68_c5_g1_i1 len=420 path=[1:0-123 102:124-124 102:125-125 102:126-126 102:127-127 102:128-128 102:129-129 102:130-130 103:131-362 335:363-363 336:364-364 335:365-365 337:366-419] [-1, 1, 102, 102, 102, 102, 102, 102, 102, 103, 335, 336, 335, 337, -2]
GTGCCCTTATTTTCCTTCGCGTCGTTGCCCACATAAATCTTACTTCGCGCTCAACACCCG
CTCAGCGTCATCGCGCGTCGGATCCTCCGTTGCAAAGAAAGAAAAAAAAAAAAAAAAAAA
AAAAAAAAAAAGAGAAAAAAAGATTGAAAGAGAGAGAGAGAGAGAAAAAGAATGGCAGAA
ATTCGCGAGGACATGTGAAAAGAGAGGAAGAGAGAAAGATACATACCCGGATTACGCGTT
CCACAGCGATTTTTCGCTTTTAGAGCCACCACCGCGTGCATAATTCGCCGCGTCTCGCCT
CGAAATCGATGCACGGGAAATTACGAGGCACACCCTCCTTTCTCTCTCTCTCTCTCTCTC
TCTCTCGAAATGCGTGGCTCGTCACGGTTCAACTTTGAATTTCCTCCCTTTCAAACCCGC
>TRINITY_GG_68_c6_g1_i1 len=358 path=[336:0-357] [-1, 336, -2]
GAAGAAGGAAAGGAAGGATATCTTAGAATCGTAGCTCTCGATCTTCCATCTCTACCTCTT
TCTTCTCTGAGAAGGAGGACATTATAAATAAAAGATTTTACACACACAGTTCCGTGTGTG
TCGCGATAATCCACGATCGTTCGTATCGTAAAATTTTTACTGCCAGAGTTCCGCGAGAGT
CCGTTTCCAGAGCCTGAAAGGGGCTGGAACTTTCGAGATAAGTCAACCGCGAGAATCCTC
TCGCGTAACCCGTGCTATCAGCGAAATTTTACAAGTCGCCTAATAAATTCTTCTACACTC
TCATTCTCTTCTCGTGGTCGATCGAGTTCCGTATAACGAGGCAAGTGTAACTCGCGCG
>TRINITY_GG_68_c7_g1_i1 len=249 path=[222:0-58 258:59-59 259:60-60 258:61-61 259:62-62 258:63-63 259:64-64 258:65-65 260:66-248] [-1, 222, 258, 259, 258, 259, 258, 259, 258, 260, -2]
TGGGCGATTGAAGTTTTCTCGTTTTCATCGCGCACGCACACACACACACACACACACACA
CACACAGGATCGAGGTGTCGACGACGTCTCGAGATACGGAAGCAAATGCGACATCGGCTT
TCATTAAGGCGCGCGTATCGATGCTACCCGGCTCGGTCGGATATCGACGTTATCCGGATA
ATCCGGTTAATTCCGAGTAATGACAGATTCTACAAGCGTCCGTGTTATTACGACAACGTT
CGGTTGCTA
>TRINITY_GG_68_c8_g1_i1 len=243 path=[1:0-242] [-1, 1, -2]
GGTGGGTTTCTCAATGAGACGCGTTCGAGGGTTGGAACTTTGCGTTTGCAAAGTTCTGTT
GGCCGTTCGTATCAAAACGAATACGTGCGCCTTATTGGCTAAACGCGACGATTATTAAAT
TAGAAATTTCCACTTTGTAGCCAAAGCTTCGTACTTTCTAAAGCCCGCGGCTCGTACAAT
TTATCAAGCTCGAAACTCTTTGGAACGTGGACTGCACCACTAATAAGCAGTAGCTTCCTC
GAC
>TRINITY_GG_68_c9_g1_i1 len=554 path=[532:0-553] [-1, 532, -2]
CTATAGTACAAAATTACATATTTTCTATTTCCACCGGTAGAAACAAGTTACTTCTGTTGA
GATTTACATTGTAAATCGATTTTTTTCGAATCTCCTTTCTATCGCTATTCAGTATTATAA
CTTTTCAACTTTTCGAAAGGTCATTCGTTGATTAAAACAAAGGAAAGATCTACCGTTCGT
GGGGTAAATCGTGCGAATGAAAGTTTAAGAAACATGTTTATAGTCAATTACCCTGTTTTT
ATCCAGACTTTCAGACCCTTGGGCTCGCGTAATTAACTAAAAAATCACAAGGAAGAGCCT
GAACGAATTAAGGGGATCCAATTTTCCGATATTTTGAGGCGGCAGGAAATTAGTCTCGAA
GGAGGGAAGGAAAGTTAATTTCTTCGTTGCTCGCTGGAGAAAAACCCACGGCGTGGAATT
AACTAAAAGTACTAAATTAATATTGACTTTCTTTCTCGAACGAGAAAGAATAAAAAAAAG
AAATAAAAAAGAAAAAAAAGAACAGGAAAAAAAAAACAGAAAAGAAATGGGAGAAATCTC
TCCCAGACTCGGGG
>TRINITY_GG_68_c10_g1_i1 len=430 path=[408:0-429] [-1, 408, -2]
GAAACAGGGAAAACTGGGTTGTCGAATCCTCTCGAGCGTAACGAGAAGATAGTTTGGGAA
AAGAGTATGGAATACGTTGCGAAAACACTTTGGAAAAAGGAACGAAGAAACGACGAGATC
GCGTGATTTGCGATGTAAAATTTCCCCTTGATACGGCCAGGCAAGAACCGTTTTGATAAA
AATGGGAATCGCGGAATCCCTGAAATAATTAAACGTTCTCTGCGTTAAGGAAAAGCAAAA
AAAGCCCCGATAATCGATGGATTTCCACAAAAAACCGTTCCCTCTCGTAGTTTCTCGTTG
AATAAACGCGCGGCGGGTAAACACAGCGCGAAAAACCCGACTTGTTGTACCACGTAGCCG
TTGAATATGTTGAAACGCGGTTCTGTGTTTGCCATCGGTTGCATAACGAACAAAAAGAAA
AAAAAAAAGA
>TRINITY_GG_68_c11_g1_i1 len=332 path=[1:0-331] [-1, 1, -2]
GGGGCGATCATTTTCCTTGAGAAAAGGGCCTCGGATAAACACAGTACCCGTTGTTATTTT
TCCGCCGGTGTTTGCGCGGCGCGACGCGGCGTTTTTGGAACGAGGTTACCAATAATGGTC
TCAGACAGTTGCTTAAGCCGGTAATCCGCTCTCTCGTCAAAGGTCAAAGCGGAGGACGCG
CTCCACCGAAAGGAGGCATCTGTCCCGCGAACCCAGAGCGGAAAGTGGATTCCCAAATCT
TCGCCCTGGAGAAATTTCGACTGTTCCCTTTTAAAGCGCCTCTCTATACCCTGGAAATCC
CATTGGGAACGGACCCGATGGCTAGCTCCACG
>TRINITY_GG_68_c12_g1_i1 len=541 path=[1:0-540] [-1, 1, -2]
CGCGAGCACCGAAACGAAGGAATACGTCGCTGCGAAATACCAGCGATTATTAACTCGCTC
ATTACGTTATTTTAATCCCGATTATCGTGAATTATACTGGTGACCAAACGGGCGCGTCAG
TTTCAATGGTGCAAAGAATCGAAATTGTTGCACAGCGGCGGACGTATTTAGCTTGTTACA
AAACGAAGAGGAGGAAGAAAGAAAAAAAAAAAAGAAAAATGGTCACCATGGTGACCGAGC
GCGTCAATATCTAATAATTATTGCGCGAATGGCCGACACGGAGGTGGATCAGCGTTTCGC
GAAAATCTAATTACCGTGCGTGTTTCCGTCCTCGACTTATCGCGATCGCGCATCTAATTG
GTCGCGCGGAAACCAATCTCCCCGATTTCCCGGCCACCGTTATCGTGCCCACCGATCCGA
TAACAACGATAATTTTTCCTACCAGCCTCTGAACCCAGGCCAAACAAGCCTCGACGAGGA
ACCAAAAAAAAAAAAAAAAAGGAAAAAAAGATACAAAAAGAGGGAAGAAGAGAAAAAGAT
G
>TRINITY_GG_68_c13_g1_i1 len=238 path=[216:0-237] [-1, 216, -2]
GCGGGGTATTTGAAATTCGTTAAAATTCGAAGAAACATCTTCGAAAATCTGTCGTGCAAA
ATCGTGATCCACTTGGCAAAAAAATCCAAGACTTGGAGCAAATCGTACGTTGTTACGCGA
GACGATTGCCTTGGAAAAATTGGGATAACATGGTGGCAACGTCACCGAAACCGACGATGT
CGTGACATTTACCAGATTTGCCAAAAATATTTGTCGCCCCCCGTACCGTCGTCGATCG
>TRINITY_GG_68_c14_g1_i1 len=235 path=[213:0-234] [-1, 213, -2]
GGATGATTGGAAATTGTACGCCGGTTTACGTAATTGCTACAACCCTTGCTCCCGTTGCTG
AACTCGAAGCTACAATTTATGCAGCTTTTATGGGATCCGATGTTCAACTAACTGAAACTG
AACGTGGTGTTCCCTGCGTATCGACGCGCAATCTAGGATATCGCGCGTCACCACGTTTCA
TGTTTGGGAAACATGTGAATTTTAATAAATCCGCTGTACTTGCAATCACGAAACG
>TRINITY_GG_68_c15_g1_i1 len=246 path=[224:0-245] [-1, 224, -2]
GTTTGAGCTTAGAATCTTCTCGCCACTCGTCTTACGTATAGTTATATAATCCCTCTATTA
TGATCCTGCTTCCAAGAGGGAGGATTCAGAGTTTGAAGTAAACAGGCCGCGGTATCTTTG
ACAAAGTTGAACTTTATATTCCGGAACATGGTAAATCTACTTGTCCTAATATTTCCATTA
TTACGTGCAGTCCTGCAACGTATAAAATAATAATAATTAAAAAATTACAAGTTCTTTCTC
ACCTCA
>TRINITY_GG_68_c16_g1_i1 len=375 path=[1:0-374] [-1, 1, -2]
GTGCGCGGCACGGTTAAAAGCGATAATTTCCTCGTAATCCCGGGACGTCCTCTCGTTATT
ATTAATTGGCCGGTGTCAGTTCGCCGGCCCGTGTCAGACCGTGTGGCCAACCGTATCGTC
GCGTATTTTCTCCGTCTCCCTCGCGAGCGTCGCGACCACTCGGCCGCGCGAAATTTGTCT
GGATCGGCTCTCGCGCTCGTTAAACTGCCGGCGAAAGCTGAGACGCAAACGCGTCGAACA
CGACACCCTAACTCTCTCTCTCTCTCTCTCTCTCTTCTTCTCTGTGCTTCTCTCAGCGAA
GAAGCGCCAGAGGTAGCGTCACGTTGCTTTTCATTAGAATATCGAGGAATGCAGTCGCCT
CGGTTTCGCCAGAAC
>TRINITY_GG_68_c17_g1_i1 len=383 path=[1:0-382] [-1, 1, -2]
GTAAAGTGAAAGCGTGAAGAATGGCGATTGCCGTCGGTATCGGCGCGTCATGATCTTTCT
AACAGCGCGAAAATACAGAGTCCGTGGCGGACGATCCCTTCGAAAGCGTAGAAAGTATGA
AATCCAAACAGGCGAGGATCGCCAACGGGTATAGTTATTTGTTCAAAGGCGAGCGTGGCA
GCGTTTCTCAGCCGTGATCGCGCGCCGCGCCGTGAAACACACCTCAGCTCCGCCTTAATT
TATTGCCGATGCACCGCTTCGAACACCATTTATACTATATCATTACACTTTCCAACAAAC
GGCCTTCCTCCCTCGCCCGTTCGCAATTAACGATCGGCCTTAAGCACGCTCCGTGGATCC
CTCCCGTCGCCGACGAGACCAAC
>TRINITY_GG_68_c18_g1_i1 len=357 path=[335:0-356] [-1, 335, -2]
GCTCGCGACGTAACTTTCAAGTTTTCTTCGCGTGTGTAACCCGCCACGACGGCGGACCGG
TCGCGTCCTCTAACGAAATGCAAACAACAGAACTGAAGAAGAAGAACTCGAAATCAATTC
GGCCGTGAGTCGAGAGATCGATACAGGGATTATATAGGATCCATAGACGGATTCCTGGCC
GTCGTCTTAATCTCGCGCAGACGTCCGGTCCGAGCATCCTCCTCGAGCCAAACTTAATAC
CAACCGGCAAAGAGAAATAAAGAGGAGATAGTAAAAAGATAGAGAGAAAGAGAGACAGAG
AGATAGCAAGAGAGACTGTATTTTTAGACGAGAGTCTCTAAACTCGATACAGCATTA
>TRINITY_GG_68_c19_g1_i1 len=275 path=[253:0-274] [-1, 253, -2]
GGGGGCTGGTGTGGGGAGGGGAGAGCGTTCGTTAGAAGCCGTCAATTAACGCGAATCGAA
TTAAGCAGGGTGTACTCGGCCTGCTCGGTCGCGCGGACACGCTCTCAGAAACCGTTTCGT
CTGGAAAATATCTTTCGTTACTTGTACCAGCCTCTGCCCCTGGTCCTCGTGCATACATTC
CGTACGCATACGCGAAATTTTCCACGCTTTTCACGTGTGGCGGCAAGTCGCGATGAAATT
GTATTCTTTTTTCTTTTTTTTTTTTTTTTTTTTTT
>TRINITY_GG_68_c20_g1_i1 len=449 path=[1:0-448] [-1, 1, -2]
GACAAATATAGCTGCATCATCGAAAAACGAAGCGGTTCGTCTGCGAAGAAAATGCCTTGT
CCAATTCGAGTTCGTTAAAATTCTCGTGAAATATTCTGCAAAAGATTATTATTTATTCAA
GTCGCTCGCCCGTTTATATTTGGAGCTCATTCCGATTTGCAAGAGTTCTTCTTGTTGGGA
TGATAAATTATTCTCGTCATGTGACAATCGAGATTCCGTTTGAATCAATTATTGAATTAC
ACTCTGGCCTGTAGACTTGTTTGTTCAATTTCGTTCGTTTATTTTTATAATTTCACGAAG
AGACGTCTCCCTTGCTTCGTCATCTCGACGAGTCACTCTCGCGAGGAGAAACGTAATTTT
CAGATACGCTCGTCGGCGAAAAATGTTTCCATCCGCCTTAATTAAAAATAAAATTTCACA
CGGGTAAACTCAGCACTTTGATACTAACG
>TRINITY_GG_68_c21_g1_i1 len=330 path=[308:0-329] [-1, 308, -2]
CTCGCGCGAGTCCGCGCGAAACTCCCTCCGGGCCACGACGACGGGCAACAGCCACAATTA
CGTCGTCGAGAGGGAAAGCGGATGGTCGTTTGTCGACTCCATTACAAAAGAACCGGTGAA
AAAGGAGGACAGGGATGGCGGAACCGGTTGACGGCTCCGGATTTTAATACCGAAACGAAA
CTACGATCCTGTTCCTGTTTCATTATTCCCGATTACGATGCCGATTCGAACGAGATCGAA
CACCCCCTTTCGAATCTTCACCGCGAAGTTCTCCGTGAATTTCTGACTCTCGTGGCGCGT
GATTGACGTTTTTCTGCCTCGTTACACCGG
>TRINITY_GG_68_c22_g1_i1 len=233 path=[211:0-232] [-1, 211, -2]
GGCGGTATGAATGATGTTTCACAAATCAAATGTCGTAAAGAAAACCCTATAATTACAAAG
TATCGTACAGAGAGCAAACACTAGTCATCTTTATATAGAAAGTAGAGATTTTGTAACGTT
TGACGCAAGATGCAAGATCAGCCCAAACATTCCTCCAACGTCGCATCGTTCTCTCCTCGT
GAAACGAGACTGAATTTCCACATCGATTCATCCATCTGATCTGATACAGCGAC
>TRINITY_GG_68_c23_g1_i1 len=248 path=[1:0-247] [-1, 1, -2]
GAACTTTTCATCAACCCTCGATCTCTCGATATTTCTCTGGGAACCAGCTCAAACAGACAG
GAATCGGTAATCAGCGGTATAATTGATGGAACAAGCGGCCGCCGGTGTGCTTGAAATTTT
AACGATTTCTCCGCGCTGAACACTATGCACATGCATATATAGATATAACAAGAGTATTTC
TTTGGGAGTATTTTCTTGATTTAATAAGATCTCGAAAATTGTATCGAAGGTTTCATTTTC
AGACGTGG
>TRINITY_GG_68_c24_g1_i1 len=253 path=[231:0-252] [-1, 231, -2]
GGGGGGGAGAGGTGCGTATGCAGTTATGCAGAATTCACTGATGCGTCACTCCGGCTGCAT
TATACAACGTGCCCCAGGATCCCGTATTCCCCGGAGAGATCCTTCGCTAGGGTTTCTCTT
GAAATATATTCCCGTTGTCACGTGAAGCGACGCCTGACTCCGGAGTCCAACGCCGTAAAC
CGAGGAATTCTTTCCTACGAACCTCGGGCGAGATCGATACTTTCGTTCGTTTGTTGATTG
CGTTTCAACCGGC
>TRINITY_GG_68_c25_g1_i1 len=579 path=[557:0-578] [-1, 557, -2]
GGGGCATTCGTCGGAGGCAGAAATCGCGATTCATCGTGGCTTAATCCAAAAACCGTGTCA
CCCGGTGAACAAAACGAGATGCCACGGTATCACGAAAGCGACCGGCACCGGCGTGAGTAC
TCGCTTGACAAGCATACTTTCGAGCGGCGGAGGGAAAGAACACAGGGTCTAAGAACACAG
GGTCGATTAATGGCCCCTGTGGCAGGCAGCACGCGATAAACCCGCAATATCGGATTGATA
TTAATTGGCCGCGAGGAAGCACCATAAAGACATTACGACGGCGTACCGCGAGCCTGCGGG
TAATTATTGCCGGTTTAATGCCCCATCGACCCTGGGGGGAAGGGACCCCATGGAACACAA
GCGTAGGAACACACCGCGAGACCTCGTCGCTGTTCCCCGCAACGCCACAACGAAACGACA
CGGTTGAACAGAGGGGTTGGTGCTTTGCAGCCAATTTTCCATGCCCCTTTTATCTTTCGT
TCGTTTTCGTTTTTCTTTCTTTTTTTTTTATTTATTTATTTATTTCTTTTTTTTCAGGCG
GACTCTCTTTGGATCGCTCTCGTTAATTATGGAACTCGC
>TRINITY_GG_68_c26_g1_i1 len=296 path=[274:0-295] [-1, 274, -2]
GTTACTGGCTGACGGTTAAATTCGTTAAGAACAGTCGTAATAAGGTTGGGGCAAAGTTTT
GCGATGCTGCAGCTGCCGACGCGGATCGGCGACAGACGGCAGTTGACTGACTGCTGTTTT
CATACGCCTGGAAACGCGATTAGCCATCGAAATTCGCGAAATTTATGTGGATAAATATGC
ACAGCTACTAGCTCGTGCGAGACGACACGCTTGTCTTCGCGCGAGGTTTTCGAATCCACA
CGCACACGCGCACGCATACGCACGCGACGTTTAACACATTGGTATATGGGTGACGA
>TRINITY_GG_68_c27_g1_i1 len=245 path=[223:0-244] [-1, 223, -2]
GGGCGGTTGTCGGTAAACTTTACAATTGCAGCTTGATACGGTTTCGGATAAGCCGCGAAA
CAAACGGGGGACATGCAGCAGTGAAACTGGTGTACTTTATTGACCTCTCTCCAGAGATGC
ATCTGAATTACTAGAAATTATTCGCGTCGTGAATAACGCGCGCGATAATCAAATTCTCGT
AGAATGTTTCACGTTCGTCGACGAAATGAAGACGCAATTCTACACAGCCCGAGCTTGTAA
AATAC
>TRINITY_GG_68_c28_g1_i1 len=250 path=[1:0-249] [-1, 1, -2]
GCGTCGGGTTATTTACGGCCTTGTAATGAGCCTCGCGACGCTCGGAATGATCTTTTTGAG
GGCGCGTTGCGTCTCTCACGGGGGTTGACGCGCGTTGCCAACTTTGACGCGTCTTCCCTC
CGGTTAATTGCTCGCCGGCGTGTCTCCGTTTCGCAATATTTCTTCTCTGGTGCTACCTGG
TCTCGCCGGTGTAATTTATTTTCTAGTTCAACGGCTTAATTTTTCCAAATTGAAGAAGCA
CGTACCCGTG
>TRINITY_GG_68_c29_g1_i1 len=384 path=[362:0-383] [-1, 362, -2]
CGTCGTCGTTGCTCGCTCGACGAAACTCTCTCGCCGCGTCGTTTCCCTCTAATCATTGTT
GACTACAGCCTGCGCCGATAATAGGCTTACGCGTCCGATTATTTCCGTGTTTCGAGAATG
GTGGTCATGGTCGTGGTCGTGGTCGTGGTCTCGTTGCCACGTAACGCGGCCTGACAGTTC
CCGTGGACGCTGGCATCGTCGAGGATCGGTATATGCACCGGCTTCCCCTGTTCCGGCTCT
TGTCGTCGCGCTCATTGTTCTGTCCGCTCGCGTTCAGCTTCGATCGTTTCCAACGGGCAA
GGAAAGAGACTCTACTGCTGTACATAAGATACACTCGCTCGGTCGTGAATTCAAAATCTT
TAGTCGGAGAGTCTTTGCGGCGGG
>TRINITY_GG_68_c30_g1_i1 len=355 path=[333:0-354] [-1, 333, -2]
GCAGCGAAATGAAATTAACTGAAAGACCGGGGCGGAAGCGGAGCTTACGAATGAAGGGAG
GGAAGGTTCCTAAGCGCGATGGCTGGTGCAGCACTGGCGGCGGAGAAGTGGAGGGGGTTG
CAATTATTAGAGAGAGTGCATCCGCCGTTGGCAAGCTTGGCTCCGGTACTTTGAGGTTGG
AATCTCATCGAACGTTGTTCACCCTCGATAACTCGACAGTTAAATACAGAGAGAAGACGA
GTGCAGGAGAGAGCGCTCCGCTCCGCGCGGAAGCTATCGACTTCTGGCTTCCTTCGCTTC
GTTCGCTTCAACCCCCTCCCCCTGCCCCTTCTCACTCTCTTCCCTTCGTCTTCCG
>TRINITY_GG_68_c31_g1_i1 len=243 path=[221:0-242] [-1, 221, -2]
GCGGCTCGTGTTGCTACCAAACGGTCGCATTTGCAACTGATCGAAATTGCAACTGCTCGA
ACTTCTGATCGGCGTGCACTTTCATCAAGGAGGAAGATCGTAATTTCCCGTGGCCTCGGG
GGGAACACGTCGACCAAGAAGGGGCTAGATGGCGCCTTGTTGAAACGTCACGCGGACACG
GTGGCTCGCGCTCACGTCGGCTGTACTTACGCCGACTTATGTAAGGGTGTACGTAAGTGC
AGC
>TRINITY_GG_68_c32_g1_i1 len=221 path=[1:0-220] [-1, 1, -2]
AATTTTTGTGTATGATGCTTCGTTTTTCGAGAGAATCGAAGATTTGAAAAATCCGTCGAG
CACACGTGTACCAACGCAGTTTTCTTAACGGAAACGTATTCTTTCGGAAACGAAAGTCTA
CTTTCTTGAAGATGAAGCTTCGAATAAAAAAATTTTATTCTCATTTTTCTTATTTATCTA
GCATAATAGATGATTTTTCGTTTGATTGTTCTTTTCCCGCG
>TRINITY_GG_68_c33_g1_i1 len=266 path=[1:0-265] [-1, 1, -2]
GGGGGATCTCGATCGTTCTATTGTTCCTTCCTCCGCGTTTCTACATCGAGGCAACGATCC
TCGACCCAACGATGCTCGCCTCGCTTCGTTCCACGGTGATTTGTGTGCTCTTTGTTGCCG
CTTCCTTTCCTTTGCCCCGTTTGCTTCTTTGTTTCTTGCTTTTCTTTCCTCCCCTGTTCT
TCTTTCAGCATCTCGCTTTGCATCTCGTGACTGGACTTTTTGATTTTTCTACGTAAGACT
TTTCTTATACTAAACCTACCGAATCG
>TRINITY_GG_68_c34_g1_i1 len=246 path=[224:0-245] [-1, 224, -2]
GGAAGATAGATTGGAGGAGGGGGAAAGAAAAAGAAAAAGAGGAAGACGTTCGGAAATATT
CGCGATTTAATGGAACGCGGCAACGCGATTTATCGCCACCTAATCCGGCGCAATTTATTT
AAATGGCCGCGTATAATAGAATCTCGTTAATAACGAATCGCGTAATCTTACAATTTATTA
TTCTCGGTTCGTTTCGAGCGCAGCCTTTTACTCGATATCGCGCAACACGTGATCGTTTAA
TACGAC
>TRINITY_GG_68_c35_g1_i1 len=248 path=[226:0-247] [-1, 226, -2]
GTCCAGATGTTTCCGGCAGACGCTTTAAATTATTTTCTGAGTTTGCAAGAATGAAACAAT
TTTTCGCGAGCGAGGGAAAATTATCGGAACATTGTCAGTGTTCAGGAAGTGAACGAACGC
GCGGCTGATGACACAACGCAGAGCGAGAGACGTGTAGAGACGTTCGCGAAAGCACGATTT
GTACGCCTAGCGCGACCGGTCGACCTTTAAAGGTTAAAGCGTTTTATTTGCACCCTCTTT
CTCCTTAT
>TRINITY_GG_68_c36_g1_i1 len=245 path=[1:0-244] [-1, 1, -2]
GTTTTCGAAGAGTCTCTCGGGTGGATTGCATCACGGAGAAGTTTGCCGGGGAATCTGGCT
AGAAACCTAGTGGGTTTGAACGGTCGTTGCGGGTAAATTTGGGTCTGCGGATCGTTCTCG
GGTTGTCCGCCGGGTCAGAGGTGGGACGAGGTAAATGATCGATAACGAAGGATACAGAAT
TTCATTTCATACGTCGTTTATTTCATTCGCTTGCTTTTAGCGAGGAAGCCAAAATTCCGT
CCCCA
>TRINITY_GG_68_c37_g1_i1 len=421 path=[1:0-420] [-1, 1, -2]
GGCAGTTTGAGAATTTTTTTACACTTCTTCGAATGAAAATTTAGTTTTCTAATCTTTTTT
CTTCCCGTAGGTAGAGTGAATGGCCTCCACGTCGAGAATTCACTGTCTGAGTGAATCTGA
TAAGAATTACGCGTTACGCGGATTTTCGAGATGCTTAGCTGGGGCCAATTTCATTCGCGG
AGTAATTCGTAACGATTTCGATCAATTTACATCGCGATGCTATAATGCGATATAAAAATT
AAAACCAAGCAGTCTTGAAGCATAATAAAAGACGCAGTAAGACAGTGAGAGACGAGTTGT
TCTCCTCGCAAACGGTCCTCTCCGTTGTCGAATCGTTCAACCGTAATTCGATTCGCTTCG
ACACGACAGTTACAAGTGTTCCAACATTTATTACCGCGAAGACAACCGTCTCCTCCGCGA
C
>TRINITY_GG_68_c38_g1_i1 len=236 path=[214:0-235] [-1, 214, -2]
GGGGACTTAAATTTCAAAGGGTTCTATAGTAAATTAAGTAGACAATTTATTGGTTTTTAA
ATAGACTAACAGCCATATATATTTTGTTCAACTCGTCATAAAAATTCATGCAATAGAGGG
TTAACCAAATATGTCTCAACTATACGGAATACGGTTGTAGAAAATTAAAAAGATCGGCTC
AAATTATTATATACATTTTCTCGAATGTGAGAATTTAAGAAATATCTTTCTTATCA
>TRINITY_GG_68_c39_g1_i1 len=234 path=[1:0-233] [-1, 1, -2]
GATATTATCACTCTGGCGAAAATTACTCGAAACGACGTGCAATCAAAATCTCGTCATTAA
TTTCATTCATTTCATATTATTGTTCTACTGTCATTCGATACTAATTCGTTCAACACTATT
GCTACGTTACTATATTATTGTGATACTTAACCTCTTGCCACGCACGTCGAGAGTTCTTTG
CCCCAAAATTGCAATATTTTCTCATTTTCAAGCATATTTTGAATATAAGCCAGC
>TRINITY_GG_68_c40_g1_i1 len=239 path=[217:0-238] [-1, 217, -2]
GGTGTTTTCCAACGTTATTAATTTTCCAACGTATCCCCAAGGATATGCGTTCCCATAGGT
TGGGAATTGTTGGTCTAGAGCAATTCCAGTTCGAGAAATTCCAATTCGATAGCAATTTAA
TTCCTTTCTTTACAAAAATCAAAGACTCGTCGAGTAATTCGGAATCGGTGGAATCGAGGC
GATGCTTTCCTCTCTTTTCTTCTCCGTTCGGTGTTGTGCAGGCGATTCGAGAAATATCG
>TRINITY_GG_68_c41_g1_i1 len=230 path=[1:0-229] [-1, 1, -2]
GGAAAAAGTATCCACCGTTAATATCCATTGGGAAATAACGATCGCGCTACTTGCAACATA
GAAAGAAAGAAAGACAATGACAACATGTGAGAATATACGTTTTATTTTCCCATTGAATTT
ATTTTTTACTAGAAAAAGGAGACAAAGAAATTTTTTCAAGCATTTACAATGAAAATTTAT
CGAATTTACACACACACACACACATACACGCGCGAACAGTTTTTCCAATT
>TRINITY_GG_68_c42_g1_i1 len=451 path=[429:0-450] [-1, 429, -2]
GGGAAATTAAAGAACACACTTTCATGTCTCTCGTTTTGCCTTTATCTACACGTTTGGTTT
CGAAAATTTGTCTCATCCACCGGGGAACGATCAGTTACGTAAAACAGCTCGACGAAGTTG
AAAGTAATCGCTTTGCTGTTATGCAAACTCAAGCTTCTTATACGATATGAAAAAAAAGAA
AATCATTGAATGGAAAATTGTTGTTACGCGCGAAATGTTACACTTTTTCATTATACAGTA
GGACCCCTTATAGCGATTAAGGAATTGCTCAAGGAAAGAGGACTTATTTCTGATATGTAC
GTCTTTGAATCGACTCGAAGCACAGTTTTACATGAACTCTTGTGCGATAATCAGGGGTTG
TTTAAAGTGTATACTGTGTTATTTTCATGCAGAATTAGTTGTGCTATTTTCAAAAAGGAA
TTCATTTCAATTACAAGCTAGATATCGATCG
>TRINITY_GG_68_c43_g1_i1 len=250 path=[1:0-249] [-1, 1, -2]
GGAGAAAAGAAACCACGTGGTTTATAATGAACAGTTACAGAATATTTGTATAATAATTAT
ATAAACAGAATTAACATTTGAGTAATTGGAAGGAAAATCCGGATGTCGGCAGTGATAAAG
AAAACTCTCTCTTTATATATAACTCCCTCAAGATCTCCCGAAAATTTTACCCTTGAAATC
TCTGGCTTCACACACACATAGACAAAATCATTTTATGTTTTAAGATTGCGACTAGACAAA
CAGTCCCAAG
>TRINITY_GG_68_c44_g1_i1 len=678 path=[1:0-677] [-1, 1, -2]
ATTTTACGTAAAATATTCGATGCGACGAATATTCGAAATTTTCGAAATGTCACAAGCTAG
GTAGATTCTAAATTTGAAAGATCACGAATGAAACGCGTAAAATTTACAGATGCCTGGGTA
CTTGCTTTCGGCGTTCTAAAAATATATATATCACGTAAATTATCATTTCCAGACGCATTT
AAACGCGCGTTCACCTTCCTTCTCTTTTCGTCCACGGGATCGAGGAGAAGGGGCCCGTGC
ATTCAGCCCTGTTAGACGAGATATTGTAACCGCGACGAGAAATTTCATCCAGCTTTAATT
ACCAGCGAAGTGAAGCGGTTTCGGTGCGGTGGACGCGTGGTGTAATAAAACGAACGCTCT
CCACCTGTTCTTATTTTTTTCTTTCTCGTCTGTTTCTCTCTTTCTTTTTAAGAGGCTCGC
ATTATCCTCGTCCCTAACCCATCCAATTAACCGACGGAAGGAGTGGTGGAGGAGCGATGC
AGGTGCGTCCAAGCCTCCTCCTGACCCGAAACGCGGAATTAAGTTGCAGGATTGAACGTG
TAAAATAATTGGCGTGTTTGCTAAGAATAGACATATCGCTGGCAAGTCCTGTCAATTAAA
ATCCTGAAATTTCGGAATTTTATAGCAGCATTTTATGTGCGACTAGCATCTGAAATTAGC
CTTCTCTCCGTCTACCCA
>TRINITY_GG_68_c45_g1_i1 len=271 path=[249:0-270] [-1, 249, -2]
GCGGACATTATTACAAAACTGTACGGGACGCGGGGAGATTTATGCCCGCAATCGGTGTCA
AACGACCGCGACGGATAAACGAGAATGGGCTTCAGCTTCGTTTTATCGTGTGCCACGGTT
TAAGTTACCGAGGCGCCACGTGCGTAATGTAACCCTAATGATTACGCGCTCTCGTCATCC
TACGTTTTCGGCTATTCCGTGTCGAGTACATTCGCATTACGTTTGCCATCGTAACGTAAC
ATTCGTCTCCAACCCGAAACTGAAATTGTGC
>TRINITY_GG_68_c46_g1_i1 len=219 path=[197:0-218] [-1, 197, -2]
GTGAGAAAGAGAGAGAGAGAGAGAGAGAGAAGAACGGGAAAGAAGGTGAGGGGGAAAAAA
GGAAAGATTATATTATCACGTTGTTCTCGCGGAAATTTGTATGCGGAAACGCGTTAATGC
AATAACGCGTCGCAGTCACCGCCGCTCCTCCGAGAAAAATGTCGCGGCCGACTTTTCCAC
CGATTATACGTGCATTTCCTGCCGCGTCTGTTACCTTCG
>TRINITY_GG_68_c47_g1_i1 len=479 path=[1:0-478] [-1, 1, -2]
GCGAGTCCAGCAGCATGGAAACTTCTCCCCCGGGGGATCGAGTCCGGCTCGCTTGGGGAT
TTTTGCATTGTGCAACTCGCCGGGGGTTGCAACTCTCCTTTTCGAGGAATGCTCCGTTGT
GATCGATCTCTCTTCTCTCCGTTTCATTTCTGCCAGTCTGATTTACGATCCTTTTTTTTT
TAACTTCTTTTCTTTTTTCAAGTTCCTCTTCCTTTTTTCCTTTTTTGCGGGGATAGTTGA
TGACACTGGGCTCGATCCTCTCGATCGGCCGTCTCAGTTCCTGCAGTTTCGACCCCCTCG
GATCGAGTTTCAAGGTTCATCGTTTCGAGGATGCGATCGCGCGTAATTTTGAAAATTGGT
ACACGGACCGGATAGTCGCGCCGTTTCTCCCTTCGTTTTTTTTTCTTTTTGACGAATTTT
CTACGCTTGGAAAGCGCGCAACTCTGAAACGCGTGAATTGCAAAGATTATTCCTTTCTG
>TRINITY_GG_68_c48_g1_i1 len=253 path=[231:0-252] [-1, 231, -2]
GATTGCGCGGAATTCCTTTCAAAGGTCAGCTCCGACTAATCAGATCCGGCAGCGAGATCC
TTTCCCACCGGGCTGTGTTCCCGTTCCCGATCGAAGAAGGAGAAGAAGAAGAAGAAGAAG
AAAAAAGGATAAAATGAAAGAAGAAAAAAAAATCCAAACGGGGAGAATCTTTCTTCGCGA
TTTTCGCCAGCTCTGTCGCCACGGCGTTTCCGCCATTTCTAGCCGGATACGTGACAAATT
GAAAACGAACCAC
>TRINITY_GG_68_c49_g1_i1 len=338 path=[1:0-337] [-1, 1, -2]
GGCGCGTGGACTGGGAGCGCGGAACCGGGTGGAAACCGGGTGGACGAGTGTGACAGTGAC
AGAGTGTGATCGAGATCGGTGGTGAATTGAAATTTTCGTCCGTCGGCGGTTAATACGTTC
AGACGAATGGAATCCGTAACTCATTCGAATCTCGTGACGTGAGTTACGACGCGGGCCGGC
CCGGCGACGCTCGGCTATCGGTCCAGTAACTTTTTCACGCGGTAAATTCATCGGTGGCAA
CCTCTAAGATGGCGTGGCGGCCGTCGCCACATCGGATGAGCCACTTCTCCTTCGAGGATG
TGCTCGAGAAAGCTCGACTCGCGTGTCTAGGCCCTCGT
>TRINITY_GG_68_c50_g1_i1 len=264 path=[242:0-263] [-1, 242, -2]
CAGTGATCGATTCTCCTCATCGCTATCGAGTTAGAAAACATCGTTACAGATGATTCGCGA
CAGCAGTTCTCCTAATAAAGGTTAATTAAAACGGAGCTCCCCCGTCGGGGTTTTGCTACT
TTGTTAGTGCTAATTACTCTCTGTCGTGGAACGAGAGAGTTTTACACTTCAATTACAGCT
GTCGGTTGGTATAGTCTTCGATCAGCGACCGTTCAATTATAACGAACGGGCCCTTTGATA
ATCTCGATTCTTGCAAAAAAAAAG
>TRINITY_GG_68_c51_g1_i1 len=252 path=[230:0-251] [-1, 230, -2]
GTGCGTGCACGTGTGTGCCCGTCATCCGTGTTTTGCAAACTGTGTATGTACTTTCGACGT
GCGTGCTCGTCTATCGGCTGGTAAATAGCTGTTGCTGATAATTGTTGTTTGTCGCCCGGT
ATCACCAGCTGCGAGGAAAAATCGTCGCGTCATTTTCGTTTTTTCCTGCAGGCGAGATCA
TACACGTGAAAATATCATAATCACGAATTTCATCGATAATTGCAGAATTCGGAATTTCGA
CTTAACATCTAC
>TRINITY_GG_68_c52_g1_i1 len=238 path=[1:0-237] [-1, 1, -2]
GGCGGTGAGCGATTTCTTATGCAAAAATGGGAACGAGAAAGGTGCGCCGTTTCCCCTCTT
CTCTTTTATTTCTCTTCTCTTTCTTTTTCTTTTTCTTTTCTGTTTCTTTCTGTTTTTTTT
TTATTTTCCTCCTAAATTTAGAATTTTTCGCGCCACCGTGTCGGTACTTTGTGCGCTCTT
ATTTGAATATCAGAACCAGACGCGAAGTTTCATCTCCCTTTTTTTTCTTTTCCTTTTT
>TRINITY_GG_68_c53_g1_i1 len=241 path=[1:0-240] [-1, 1, -2]
GGCCGCTCTCGAAGCTTTTCGCAGCTCCTTTTATAAGGCGATCCACGGCTAACGTCTAAT
CAAAATTCAATTAATTCCCTTTGTTGCAATTTGCCGGTAGAAGCCGACTCGGAAGTTCGC
GCCCTTCCGCGCAACTTCCCACCCGAACGAACTTTCCCTTCTCCCTCCTCCTCGCCCGAG
TGGCTTTCGAATTTCCTTCACGTCCTCTGGATTATTTCTTCAACTTCTTCCTCAACTCCC
G
>TRINITY_GG_68_c54_g1_i1 len=374 path=[1:0-373] [-1, 1, -2]
GACGGGGTTGAAGGAAAGAAAAAAAAAAAAGGAAAGAAAGAAAAGGAGAAAGGCGAGCGG
AGAAAGAAAGAAAGGATGAAAAGGAAAAGACAGGAAAAAGGGGGAGAGGGGGTTGAAGAA
GTCGCGAGACGCACTCGGAGCGACTGAAAAGGAGTGGGGAGGAAGAGCATGGAGTCAGGA
AAGTAATCAGCAGCTCTCATCTTTCGGAACGCGTTTTAACAATTACTTCGTCCCGGGCGA
AGAAGGAAGTACCCGCGACGCGTTCCGCTCCCTCGTGACTTTCTTTTCAGCCCCTTGGGC
AGGCTTCCACCACGAAAATTCCTGGCTAGTAGTCGGTTTCACCACCTCTTTCCCGCTACG
TTACGATACCCAGC
>TRINITY_GG_68_c55_g1_i1 len=217 path=[1:0-216] [-1, 1, -2]
GGCCGACAGGCTGGCCAACGCGATTACCAACTGCACGGATGCCGTCAAAGTCATCGTCTC
GATTTTACAACAAAAAAAAAAAAAAAAAAAAAAAATAAGCAACCGCGGCACCCTACCCCG
TATAAAGTATCGCCCTCTTTCTGTCTATCGTTCGATCGTTCGACGAAAAAATCTCCAAGT
ACCGGATCCACTCTTCGGCGTGACGCGAGACGCTTCG
>TRINITY_GG_68_c56_g1_i1 len=254 path=[232:0-253] [-1, 232, -2]
GGCCGATTTTTCTTTCCTTTCTTTTTTTTTTTTAATGTTCTACTTTTTTAGTTCGCACGC
TCTTTCGCGGTTCATTTGGGGACGAGTAACGAGCTCGTGGTAGTTATCTCGGAAATTAGT
AGAATTAAGAACCTTTTTTTGGAGTTCTTACCTTTATTCGGGAGGGATAACGGATTAGTG
GTTTGGTTTAGACTTAACCCTTTGCACTCCAAAGTTATTCTTCAATGTTTTTTTGGCAAT
TTGAAAATATCGAG
>TRINITY_GG_68_c57_g1_i1 len=224 path=[202:0-223] [-1, 202, -2]
CGGAAAAAAGGATCTAGAAAGTCACGTTAACGAGCTTTTTCTCCGGTCGCGTGGGAGACT
ATTCGAATGGTCGATCCTATAAATACGTACAGGGTGTTTCGTCGATATCCGCCGCCAGGT
ACGCATTAGGTGATCCAGAGGTAATGGCCCGAGAGCGAAAATGGAAGGACATCAGCACCG
AATTAAGCATACTTTGTTTCAATTTGCGGTAAAAGCCATTTTCG
>TRINITY_GG_68_c58_g1_i1 len=241 path=[1:0-240] [-1, 1, -2]
GCATAAACAACCTCGTGTCAATCATCGTTGACGATAAAAAGAGAAAGACGTGGCTATAGG
CACGTGGTATGTACATACGAAACTTTGAGCGCTTCTTTCCCTTCGACTTTAAAAATGAAT
GATCTTTGCATAATTCTCGCTTGACTTCTCACTTGCTTAAGAAAAATTGCTCGAATCCAG
AGAGTTACGTGTGCCCGATCAGTATAGGTGACTCAACTGGTAAAGGAATACCTAATCAGT
G
>TRINITY_GG_68_c59_g1_i1 len=242 path=[220:0-241] [-1, 220, -2]
CTTGCTGCTCGGTCTGGTTATCGGTTAGACCGTTGTCAATACGTTCGCCTACCTTTTAAT
TTATCTCGCGGATTAGAAGTTGGATGGAAGCGTCGATTTTTTGAAGATTACCGTTGGAAA
GGGAGTTGCTCGAACAGAGACGGGCGAATTTCTCGCGCAAACAAAATCGACCGGTTTCGA
CTGGCCGAAGGGAAAATGATGGATCGCCGATAGTAATTTTGCTATCGGTAAGCTCGACTC
GG
>TRINITY_GG_68_c60_g1_i1 len=244 path=[222:0-243] [-1, 222, -2]
GTCGGTAAAGCGAGCGAGTAAATTTCGTCGAGCAGACGGCGATTGAATCCTTCCGCCGCG
CGGAAGGATGTTAAACCGGTAAATCGCAAACGCCTCGCATCGGCCTCTGCAAGCCCATCG
ATCTCTGCAAAGCTCATCGATCGTCTCTCGTCTCTCGTCGTCGTCGTCGTCGTCGTCCCT
CTCAAGAAGCCACGACTCTCGGCGAATCAATTACCAATCAGTTCGCCGAGGCTGACCGTT
CAAT
>TRINITY_GG_68_c61_g1_i1 len=248 path=[226:0-247] [-1, 226, -2]
GAAGGTTAATTTTCCAAATGGCACATCCACGCTTGATACTCGCCACGTCTCTCTCGACGA
AATGGAGAAAAAGGAAAAAAAGAGAGAGGGAGAGAAAAAAAGGAAAAGGAGCAAAAAAAG
TCCATCGATAACATCGGGAAATGCCAACTTGTTGCGCCGGTGTCGTCGGATCGCGAAAGC
GATACCGTACGGATCCGGAAAACGTTCAGCAGCGGGCTCGATCTTCGGAGATAAACGATT
TGTCGCGC
>TRINITY_GG_68_c62_g1_i1 len=254 path=[1:0-253] [-1, 1, -2]
GCGGGGGCCGCGGAAAATCTGAAATCAGATTAGTCGGCTCTTACCTGTCTTGTTTCTCTC
GGATTGTTTAGTAGTTATTTCTCTCCTCTCCTTTCCCTCTCTCCAGCAATTCGTCAGGTT
GGTCGGGAAACAATCGCGCTCTTCTATACCTCGACTTCATATACATGTATCTCAGCCTTC
GAAGCTTTTTATTAATCAAAGTAACAACTCTTTTGACAACAACTGACAAGCTTGTCTATC
TTAGTAACATAGGA
>TRINITY_GG_68_c63_g1_i1 len=414 path=[392:0-413] [-1, 392, -2]
GGTGAATAGAGAACGCGGGCACCGGATCCAATTTCTAATTCTACGCTTCGCAGATTTGAC
GGGTGCACCCGTGACGCGTGTACACGCGCGTTCTTCGCCTCTGTTCTTCGATGGACAATG
TTGCCACGGCTTGTTTGTTTAGATCTCCGCTGGATAAATGGTTCAATTGGCGTGTTTTCG
TGTGTCTCGTCAAACCGGGCAGAAATCGGCAGACACAAGATCGGATTGTTCGAATTGTTT
TTCAACTGCTTGACGTACGAACTGAATGAAATTGATTAAATTAAATTGAACGAAGTAGGC
AACGTAGAATATAGGATAAATGAGCCATATTAAGCATCTAGAGAAACTATGTACATCAGG
GTGTCCAATCTGCGGCTGTATAACCAAAATTGGATAATAAGATGAATAAGAATT
>TRINITY_GG_68_c64_g1_i1 len=241 path=[1:0-240] [-1, 1, -2]
GTTGCTTGTCGACATGTTGGCAGGATGCTTTTCAAGGGTAGCGAATTCAATAGAATCAAA
GACGGGGCGGGAAGAAATTTCAACGCGATAGGCGAAGTTACAAACTTTACGAGCGACGAT
ATCAAACGAAGAAAGAACGGACGGTAATTCGTTTACCAAAATCCGCCGAAACAACCATTA
TAAATCGTGGTAGGCCATGTTTGGATATAAATGTAACTTCGTGAGAACGTCCCGGGGCGC
A
>TRINITY_GG_68_c65_g1_i1 len=387 path=[1:0-386] [-1, 1, -2]
GGGGTTGAGAAGGGAAGGAAAGGGCGAATCGAGAAGGATCGCGGGTGGGGGAATCGAGAG
GAGAAAAAGGGGTTCGGCATGATTATGCCGAGGCAATATTGAATCGAGCTCGAACACGCG
AGGCCGGGCGTATTAAGATTATGAATCCATTAGGCAGAAACGGGTAGATGAGGTCGAAAT
AGTCCTCGGTAGTATTGCTCTCTAATGGAACTCTATTTTTTATTACACTCTCTGCCTATC
CCCCCGGTATAAAATTCTCTCTGAGCCACTTAACGCCAGCTGAATAATTTCTGACTGGCA
ATCGTAAAGATCTCCAGTCAGAAATTCTCGCGCGCAAGAAACGCACGGAAGAATAAGAGC
AGAGTGGAAAAATTTTCAAACACCGGC
>TRINITY_GG_68_c66_g1_i1 len=233 path=[1:0-232] [-1, 1, -2]
GGGAAAAAAGGGATAAAACGAGGAAAACAGAGAGAAAGAGAGAGAGAGAGAGAGGGAGGG
AGAGAAAGACGAGAACTGCAAGGAATAAAGTTCCCTGTCAAGCTTGGGTGTACGGTGTCT
CGAGAGACTCGGCTCTCCGAGTTTCCTTGCCCCCAACCCTCTCGACGATTCCACCGTCGA
ACTCGCCCACCCTCGCTCACCCCCTTCGACGAGTTCCATGCTAGTAGTTGTTG
>TRINITY_GG_68_c67_g1_i1 len=229 path=[207:0-228] [-1, 207, -2]
CGCAATTGCTATTTGTCCCGAACGCTGCTAGAGGAGTAAAGATGCAGTAAATTGCCCGAT
ACCGGTATCGAGATCAAGCAGCTGCCTTCGATTTCTCTCTTCTCCTTCGTTCTTTTCTAT
CGCGCGCTCTTGCATCTTGGCTAATCCACTTGGAAAGGGATCTCTTTCTCTGTCAATGTT
GGCAAAAATCCGATTAAAACGGATTTTCATTTGTATACGGATATCCCAG
>TRINITY_GG_68_c68_g1_i1 len=483 path=[461:0-482] [-1, 461, -2]
GCGGGCGCAATTGTCTGATTTGCATGTAAAACAATGCGAGGCCACGCGGAATGGTCGGAG
ACCGACCCTATGATTATTAACGCGACAGCGACAGGCTACGTCGTAGAAGCGACGCGGAAT
TCATAGGCGTCAGGCGCCGCTAGTATTTTGGCGCCTCCGGGTTGTTCCATCGACCCGGTG
GAAATTTTGACGGATAAATTTAGGTGACGGTGGCAATACTTGGCCACCGCCGTAAAGCAC
GCGCGCATTGGCCCCGGGTATATTTCCGCCGCGATCAGCATCGGCAAGCTCGCGGTATTC
AGAGAGAAACACAGTCCGATATGAGTTAGAGACGAAACTGTGCTGAGATTCATTTCATCT
AACTCTTTCTATCTAATTTCATTCTGGTACACGTTGCTCGGAATAGCGTTGAATGTACCG
CGATAATAGATCATTCATGATAGATTTTAATTGCTTGTTTTCTTCTCGTTTGTTTCAGGT
AAG
>TRINITY_GG_68_c69_g1_i1 len=222 path=[200:0-221] [-1, 200, -2]
GGAGATTTTAAGTTTAAAATAAGGAAGTTTAGGTTTTTACATGGTTGCTAGTGTACCACA
AGTCTGGAAAATTTGGAATTTCTAATGGAAGACAGCTTGATTCAGAGCTTAATTCCAATT
TTGAGAATAAGAATTTTAGGTTTCTGTATTATAAATCTTGGAAAATTTGCACAATGCGGT
TTTTAATGGAAGGAACACTTTTAATAAGAGATTAAGAATTTT
>TRINITY_GG_68_c70_g1_i1 len=232 path=[1:0-231] [-1, 1, -2]
GCCCCCCGTACCGTCGTCGATCGTCACAGCAACGCAGCTACGACTCGTTTCTATTCCACT
GGCTTTGGATTCCGTTCTTGGATTCTCGTCGTCGCTAATTTTTCGCCCGAAGCGAGACAA
AAATAGCCAAACTAAGTTAGCCAAGTAGCAAAGAGCTAAACTAAGTTATAATATTCTAGG
GATATAATTTAAATGATTTATTATATTAAATAATAAAGGAAACGGAAACGAA
>TRINITY_GG_68_c71_g1_i1 len=238 path=[1:0-237] [-1, 1, -2]
GCTATTTATATATTTTAGGAAAATTGTTTAAATCTCCTTGAAAATCCAACGCAAATTACA
AAACTTGGTAATTTCGACCATTTTGGTAGTTTAAGTAGAACCAATTTCGTTTTAAACCGC
AGTTTCATTGTGCGATCTGACGCCCGATTGTTCAAGCTTGAAAAAGAAAATGCACGATCT
CGCGTTAACAATCGCTTCGTTTGGCGTCGACTTCAAAATCAAAAAGGACAGAAGCCCG
>TRINITY_GG_68_c72_g1_i1 len=226 path=[1:0-225] [-1, 1, -2]
GCGGGCAAGATTTATTTAAATAGCACGGGTTGTACGTACATACTTTAGCAATTAAATATT
TTTCACGAATCGCTAGTGGAAAAACACAGATATTGCTATTAAACTATCTGCAATGAGAAA
CGTTTTTATTCACGGAAAAAATTTGGTTACATAATTTATCCACCGTTATCACTGACTATT
TATATCGTCCATCTTCATCTATTGATTTTATAATTTTCTCTGTTCG
>TRINITY_GG_68_c73_g1_i1 len=350 path=[328:0-349] [-1, 328, -2]
GCCGGGGATATTTATCTCGTCTCGTTTAACCTCGCCATCGGAAGGGGGACCGGGCCCCCC
CGGCGTTGTAACGTAAGCTTGTTCGCGCTGGAAAAATCCGCGGACGCATCTTTCGCCGTG
TACGCGCTCGCTTTGGACGTTTTGGACAACGTCCGCGCATCTGATTGCATTAAACCTTGC
AACGGCGATTGTTATTCCGGGCGCCGTATTACGCTGCGCGGAATGGCCGACCGAGGTTGT
TCCTTACGGCTGAGTAATTGGCCAATGTTCGTGCGAGCGCGTATCCACCGAGTATCGTAG
ACGACCAACACGCGATTCGATACTTTTTTTTCTTTTTTTTTTTTTCATTT
>TRINITY_GG_68_c74_g1_i1 len=446 path=[424:0-445] [-1, 424, -2]
GATTGCGAGAGCTGACTTGACGGTGAGGGATCATCCGCGCAACGTCTATAACTTCGACGT
TGGTTAACGGATGGAACGAAATTTTCCAATCCTCGCCCTTTCCGCAGACTTGCTTTCAGT
GTTTTCATCCATACTCCGCTACAGGAGTAGAATCGAGTGCTTTTAATCCCCGAAAGCTAT
TCGCGAAAGTTCCAAAATGATTCTCCTCGGTATTAAGAAGTTACGACATCGCACATTTCC
TCGCACACGTCCAGAGATGATGAATCTTTTTTGTAACGCGAAAATCAAGATTCCAGTTTA
TTCCGTAATTTGAATTTTCGTAAATTCAATATTCGGGGAAATACATTGACATTTACTTGG
AAAAACTTGTGAAAAATGCGGTGTTTCAGACATGTCGTTTGAACAGATGGTTTGTCGTCA
AAGAATACCAATTTCATGAATGTACG
>TRINITY_GG_68_c75_g1_i1 len=241 path=[1:0-240] [-1, 1, -2]
GGCAGGAGGTAAACGCCATCGTGACTCGAGGCATCTTGTAATTTGATTTCGCCGGCGACG
ATTTTTCTTTTTTTTTCGTTTTGTTTTCCCCGTCCCCATCTCGTTGTCCAAGGCTCGTGC
TGTTAATCCGTGCGAGTGTGATTGCGCTCGGCGACGATTTACGATCTTACGTCTTTCGCT
CGTTTCGGTGCTTCGCGCGACGCGCGCTCGCTTCAGTTTCATCAGTTTCAACAGCTTTGC
G
>TRINITY_GG_68_c76_g1_i1 len=384 path=[1:0-383] [-1, 1, -2]
GGGGGCTTCTGGCCTCTCGGTAGACTGGAATTGGGCCAGCGGAAGGTGAGATTACAGGCC
AGACGTCTTGGGACGTCTCCAATGCAAATTTTCGGAGGATCGTGGAGGTTCTCGGGTCTC
GGTTTCTAAATTGCAGGTCTTCGTCCGTGTGCAGAAGCCACGGTAGCTAATCCAGGGTTA
CCTCGCAGTTTAGAAGCGTAGGTTTAGAAGCTTTGTCCCCTTTCTTCTCTCTTCGTCTCG
TGTGAAGAACGAAAATCAAATGAAAGAGTCGTGAACTGCGAAACGAGTACCGCGAGGCCA
GTACCTAACTAATACACTTAATATACGGCTTTGTAGCGGCGAAGCTTTTCGAGCCACCTT
TGATCTACGCGCACGCGAACGTTC
>TRINITY_GG_68_c77_g1_i1 len=280 path=[1:0-279] [-1, 1, -2]
GTGTGTGTGTGTGTGTGTGCGTGCTTGGAATTTTCCTAATAATTTACGATCGTTGGTATA
ATCGCAAATGTTAGCATGAAGAATTTATCGTTGGTATACTCGTATTCTAACGACAAGCAA
TTTATTCGTAAGTAAACATAATCGCAAATGTTAGGTAGTTGAATTTGTCGTTGGTATACG
ACAAGAAATTTATTATATTGCAACAACGTCATTCCACGTATCTTTTTTTTTTTATCTCCC
GTGCCTGGAGCATTCGGTCCATCGATAGATTTAAAATTAA
>TRINITY_GG_68_c78_g1_i1 len=400 path=[1:0-399] [-1, 1, -2]
GGGTGTTGTATAATAGAGTGAAAGCTATGATAAGAAGACGTAAGAAGAATAAAAGTATTT
CAGAAGAAGAAATTTCTGAAGACAGTTCCGAGTCAAGTGACACTCATTGGAATAATTCAC
ATAAACTAGACTTCTCACTATTTCTTACGAAAGTTTAAAAAATGGTGGAGGACATTATTT
TTCCAGCGATTGAAACTATGTATCATCAGAGAGACTACGTATCTCTTGTATACTATACTT
GTTCTAACAAATCCGTGATGCACGTTGACGATTGCTTTAAATTTAAACGATGTCACACGT
TAAAAAGATGTAATCAACAAAATTTCGTGTCAAATGCCACTTGAATGATTATTTCCAATG
CTATATTATTTTATTTACGAAGTGATGCTTCGTTGATGAT
>TRINITY_GG_68_c79_g1_i1 len=251 path=[1:0-250] [-1, 1, -2]
GCAGGCTATTCACGAGGGCGAGACGTTGACGCGATGTAACGTTCTCTGTCTGGCCGATGA
TTGGACACATTCCATTCGCCTCGACGTCGTCGCCATCGTCGTCGTCGTTGTCCTCGTTGT
TCCTAGTCGACGTCAAACACGCCGCGCCATCATTGTCTCGCGACAAATTAGTTTGTCAAA
AGCAGCGGATGCAGCAACGCTGTCGACGAGAAGCAGAGAAAAATGAAGTACAATGCCACG
CGTGCACGGCA
>TRINITY_GG_68_c80_g1_i1 len=248 path=[1:0-247] [-1, 1, -2]
CGGGGGCCTGTCTCCCCCACCCCCTCTCCCACCGCTCGGCAACGAGGCGGATAAAGCCAG
CGGAAATCCATTAATTGGGAAACGCTTGTCGCGCGTCGGGCGTTTATCATCCCTGGTGCG
AACGGTGGGCCGGGTCATTTGTTATTTACATATAATTCGCGGCGCGGCGTTACGCGGCCC
GACAGGCCGCAATTAACGCGCGATCAATTATTTTTCGATGGCCCGGGCCGCGGCCTGTTT
CGCGAAAG
>TRINITY_GG_68_c81_g1_i1 len=258 path=[1:0-257] [-1, 1, -2]
AATCGGTGTGATTACTTCAGAATACGTCGACAGATATACCCGAATATGAAATTTCTTCGC
GAGCAAGAACGTTGCCTTGTCCGACGGATCACTAACGGAACAAGCAGCGCTCGCGACTGA
CAGTTTCTCCGAACCGCTTCAATTAGCGTCTCGCCCTAACTTCTTCGTTAACTTCGACGA
GGGCGAGCAATCGAGTCCGCTCCACTCGGAAATTAATTACACCGCGATAAAGCGGCGTCA
GACGTAGACGGAATCGCA
>TRINITY_GG_68_c82_g1_i1 len=223 path=[1:0-222] [-1, 1, -2]
GATTTATTGGCAATCCGCTAATAAATGCAAACCTTTGTCACGATAGATTCTTTCCTGAAG
GAACAACCACGTACAGTCACGTGAATCTTTCTATCTCTCTCTCTCTCTCTCTCTCTCCCT
CTCTCTCATACGTTCTGTTCACTGCGTGGCTTTCAGCCCTCGTTCGCGATACACTCGCAC
GAAACGCCAGAGAGAAGACTGAATGTCTTCGCGTCGGGGGGCT
>TRINITY_GG_68_c83_g1_i1 len=266 path=[244:0-265] [-1, 244, -2]
CGGATGAAAGAGAGGAGAAAGGCAGAGGACGACAGAGACGACAGGGGAAAGTCCGAGCGA
AACTTGCCGGTGCAGAAGAGAGACGCGCGCGCACGCACGCTCACGAGTTTTCCAACACGT
GCACGATCGCGTCCGTCGTCGCGAGGAATCCGCAAAAAAGAAAAAAAAAAGAAGGAAAAA
AAAACGGAGAGGAATTCTCTTGACTCCTGGCGCGAATCTTCCTTAAAGTCGCGACGACGC
GAAATGCTAATGTTAATGCACGTTCG
>TRINITY_GG_68_c84_g1_i1 len=484 path=[1:0-483] [-1, 1, -2]
GCGGAGATTGCTCGATCGAGAAGCAGAAACAGCTATCTTCTCTGCGAAATATACCCGATC
GAGAAATGCTCGGAAGAAGCTTGACATTATATCCAAATGTCCTACCCTCGATATCAGATT
GTACAGAGGTCACGGACATTCTCCCACTTCTCACTGCGTGAAAATTTTAATCCCCGCGAT
ACGGAAAATTTTCACTCAGAAACGTCATTTCCAACGAATTGTTCTTTAAATTACGCTGGG
AATATGAACACGATTGAAACTGTCATGTACGATTCGAAACGAAGCCGCCGTTGAATGCAC
CGTTACGAATGCACGACACAGGCAAAGACCTATATCCCTAATTCTACATGTTCGAATACT
GTACTGTACTGTTCGTAACGAAAAGACAGAAACAAAAAAGAGAAAAAGAAAAGAGAAATC
GAGGCAACAGACAAAACGGCAGAAACGAACAGGGACAGATAACGTCTGGTTGCATAACAA
TGAA
>TRINITY_GG_68_c85_g1_i1 len=284 path=[262:0-283] [-1, 262, -2]
CGATTTTCACGGCCGGAGTCGAATATTGCAGGCCCGGTTAATAAGGCCGTTTTCATGATA
GATTACCCCGCGAAAGCCCATTATTTCTGCTCTCCGCTCCCGCTCCGCCGCACTCTTTCG
TCATTCGCTCGCCTCACAACGCGACAGACTCCATCGGTTTTTCCGCTCGGTTTTCCGTCT
CGATCGGCGGGGGGGAAACGAATTTCACGCGACCTGTTTACACGCTGTCCCGACACCGAA
TGAAGTCACCCATCCCCTCCTCTCGCGGGCGAAGCGAGGACGGG
>TRINITY_GG_68_c86_g1_i1 len=289 path=[1:0-288] [-1, 1, -2]
GAAAGAAGAAACTGTTCCTCGCGGTTTTCGCCCCGAACCGGGAAGTTTTCGCGATCGAGA
CCGGCCAGAGAGAGGGAGGAGAAGGGAGGGATAGTTTGAAGAGTAACGGGACTACGATAA
CGGGGCGTGACTGACTTCCGACCCGGGGATGGAGGACTTTCGAACGTTCGAAGAGCAAGA
GGTGTCTAGCAAATTTCCCTCGGCCAGTTACTTTTGCCTAACTTTCCCCCCACCCTCCCC
CGTGAAAATTCAAATTACACGGAATATCAAGCCTGTTTTACTTTCCACA
>TRINITY_GG_68_c87_g1_i1 len=260 path=[1:0-259] [-1, 1, -2]
GTCCGTAATTGAGGATTAAAGGGTACGCAGCGCGACGCGTTTTATTTCGTTGGAAATAAA
ACTTTCCAACGAACAAACGATCCAATTAGCAAGGCTGCGCTTAATATCGAAACCGGTACT
TAACCGGACGGAAAAACTTTCGTCCATAACGGGGGAGAGGACAGAGGTTGGTTGTCAGCA
GCTGCGACTTCCGGAACACCGTAGAGTGTAGAGTGTAGAGTGTCTGCGCGACAAGCAGCC
ACGGTTTCATTTCGAGCCCG
>TRINITY_GG_68_c88_g1_i1 len=279 path=[257:0-278] [-1, 257, -2]
AGAAAATTATATAAATTTGGTCACTTTTGACCATTTTGGTAGTGTCGATAAATACGAATC
AGCGCAATCGCGATGTATATTCTTTGCTTGCAGCAATTTAGCTCTGTCGATTCAGTATCG
CGAAATCAAACGTTGCGGCACTGAAACTAAAATGAAAGTAAGGGGAAAAAATCGCTGAAA
GGATTGATCTAATGGTGGCTAATGCCGGACGAAAGAAACGTGATATCATCTACTGACGCA
CATTTGCACGAACGTTTCTTACGTCTGAGAAAGAAGCAG
>TRINITY_GG_68_c89_g1_i1 len=243 path=[221:0-242] [-1, 221, -2]
CGGAAATGGACGGATGGACGGAGCATGAACTAATGGAGCGATGGGAACGAACGTTGGATA
GGTGGGAACGTTCGTTCTCGTTCGAACGATCAACAGAAACGAAGCGAAGGCAGATAGGTT
TCGAGGATTTACGAAAATATCATCGCGTATGTTTCAGAGAAGAAAAACTCGAAGAACACT
CGCTCGACGAAAAAAATTGCTTCAAGTAAAGAAACCGTCTTCCTTTTAACGCTAAACTTA
CCG
>TRINITY_GG_68_c90_g1_i1 len=333 path=[311:0-332] [-1, 311, -2]
GACCAGCTTTCGTATTGAGTTACCGATCTCTGATCGGTAATATTCGAAATATTAAGACAA
CGATTCTCTCTGATACTCGTACTCGTTCTTCCTCTGGTAATTGTAACTTGAATTACATGG
TTTCAAGGGAGGCAAAAATTTCGGAGTTTCGGAATTTTCAAGGTCAGCTGTAAATTAAAC
TATATATTTCTTTTCATCCTAAGTCTAAGGAATATTAAATTCTAAGTAAAAGAGTATCAG
CCCACATTGGTCCTAAATCTAAATAGTTAGGTAGATATTTTACGACAATTTGCCTCGAGG
CATGAGAATTGCGTGACATTATCAGAGGACAAC
>TRINITY_GG_68_c91_g1_i1 len=222 path=[1:0-221] [-1, 1, -2]
GGGAGATGTCACGTGATTAAGGAGAGAGATAAGTTTACGAGCGATGTTGTAAAGGAGTGA
GGTGTTAAGGTTGTCGAGACACAGATGATGGGCAAACGGGATTGTGAGGAAAATAAAAGT
AGTTAATAAAATTATAGTTATCGCCAATCAATTCTGTCCATTACAAAAATTAACAGGAGT
AAAAATAAAGCAAACATACATGAAAGGGTGTCAAGTTTTATT
>TRINITY_GG_68_c92_g1_i1 len=407 path=[385:0-406] [-1, 385, -2]
GTTCGTTTCACGACAGGTAGAGACGACAGTATTAAAATTCAAGAGAGAAAGTTGCTTCAG
TTTTGGATCGACGAGCCGACTTTAAAACTGTTCAAAAAGATCGAGCAACTTCTCGTTGTT
TCCGAAATGTCTACTCGACTCTCCGAACGAAAGACACGAACGCGTCGTTCACCTGGTCGA
AAGCATTGCGAAAATTTTCGCACAAAAGTCCTCCAGAATGGCCGGTGTATCGCGGAAGTT
CGTAAAAGCTCGCGCGACGCGTATTTTCTTTACTGTCGCATTCCACGTCGAGGAGGAAAG
CTCGCCAGCAAGCGTAATGGCGGCGGCTCGTCGGATACGTGGCCCCGTAAAAGAGAAGGA
CGAAACGTCTGCCCATTAAGCCTGGTCGTTTCTGCCGGTCGAAGGAC
>TRINITY_GG_68_c93_g1_i1 len=284 path=[262:0-283] [-1, 262, -2]
GGGAAAGATAGTTGAATGAAATAGCGGAATAGGTTAGTATACTATTTGGTTAGTATAATA
CTTATGGCTGATGCAGGGGGAAAAAATGTATCCTCACGGCATTCGCTTGACGTGTACAAT
TTCATACTCGACTGAATCTTGAATTGAAACGAGTTAAAAGTTTTACTAAATAACTGCGAG
AGTATTGAAATTTATACTGAAAGCTTATCATTGAATTTATACTCGAACAGGCGCAGAAGC
GTAAACAATCTTAGAAGTCTCGCTGGAAAGGACCGGCTCTCTCG
>TRINITY_GG_68_c94_g1_i1 len=261 path=[1:0-260] [-1, 1, -2]
AAAATACTTTCGTAAAAGGTCACTTGACCGGTTACAATAGCAATAGGTATGCATAAGGTA
TGTTTAGTGTTAAAAGACCTTTTCACGGTGGATGTACGGTGGAACGAATTGCAACTTTTC
GTCGGAACGTGAAGTCCAACGATTTGGACAGAGACAGTCATTTTAGTTTACTTCATCTTT
TCACTAGTATTTTTAATTTAGATTTTGAATTACGAAGAAACGACCTGCCCGCCTCTAGGA
GTCCTCCGGTTCCTTCGCCCA
>TRINITY_GG_68_c95_g1_i1 len=434 path=[412:0-433] [-1, 412, -2]
TCTCTCTCTCTCTCTCTCTCTTCTATTCGCAGAGATAGGAATCTCATTTACGAGTGTCCA
TGTCCGTGTTTTATCCGCGTATTCCCATCACGAAAACGAAAGAAATCCCCGAAGGCAGTA
AATCTAAAATCCCAAACCGCCACTTATTACACGCTAACTCGAGACGCGTGTATGTGCGCG
CATGTGTGTGTGTGTGTGTGCGCGCGCGCGTACATCGACGGCGCGCGACGGTTTTAATTA
AATCAGCTGTTAATCATAGAAACGGCCAGCTCTAATGCCGCTAATGCCCTGCGCGATATC
AATTTCTAGTCAACGCGGCCAGCCAAATTGGATCCAGCCCGGCTCTCGATTAATATGCTA
TCACCGCGAACCGGCGCTGGGAATCTGCATAGAAATAGCAAGCTGTCCCGCGACGAGCCT
CGTCCATCCCCCAG
>TRINITY_GG_68_c96_g1_i1 len=228 path=[1:0-227] [-1, 1, -2]
GGAGAAGTTCCTTGAGATACAAAAGTATTAATAGGCAATACAAAAAAGAAAAAAAAGGAA
AGAAAATGAATTTAATTTTAATCCCTTTGAGATACAATAGTACAAGGAAAAGAAAAATAG
ATAAAACACAGTAATGTACGAATAGATAATAACAAGATTGAAACACCGAGATCAATTAAG
GATAAATTAAAATAAAAGAGAAATTTTTCAAAGAAAAACAGCTACGGC
>TRINITY_GG_68_c97_g1_i1 len=286 path=[1:0-285] [-1, 1, -2]
CGGTAACTATGGAAATTAAAACTACACAAAGGGACGGCGGTGCAGGGATTCGTAACACAC
GCGTGTCACGTTATACGTGTGTCGCGTTTTATATAAAGGTGTGTAACGCGAGCGTCGCTG
CGACCAGGTACGTCGTTCGTTCGTTCGTTCGTTCGTCCGTCCGTCGCGGCGAGAGACTTT
AATAAAAAACGCATTACACGCGTCAGGTGATTTTATCCGAGTTTCGTTTCGCCTTCGGTG
TACGTAAGCCAGATTGTACACAGGAGAACGAGATAGAAGGAGAAAG
>TRINITY_GG_68_c98_g1_i1 len=236 path=[1:0-235] [-1, 1, -2]
ATTTCGTTCTGCCGAAGGTAACACGAAATCGGAGACGAAACCTGGGCGGGAGAATAGAGG
ATTTAGGACGTTAATTTATAAACTTGATCCCAGGTTACTGTCGAGTCGTCACGTTTCGAT
TTTTCAAGCCGGATAACAGTTATCTGAATGGAGGAAAGGGCTGTTTACGGTGACTCGGGT
TTTAGGGTTGAATCGTTCCATTGTGTCGTCACGTTTCAGCTTCCGAATGATGCGCG
>TRINITY_GG_68_c99_g1_i1 len=234 path=[1:0-233] [-1, 1, -2]
GTCGGAGTTTATGAAATCTTTACGATGTTCCAGGGGACGCGGCAGAGCCCCTCGAGAGCG
GAGTCGCGAGATTTAAAAAGTTTCTTCAAAGTTCGATGGAATTTCGAGATACTCCATCGA
GATTTTTCGCGATACGCGAAAGTAGAAGTTTCAGGATCGTTAAGAATTCGAAACTCCCGA
AAGTTCGCGAAAAATTCCCGAAACGATCTCTCGAGATTTCCAAGAATTTCGCCG
>TRINITY_GG_68_c100_g1_i1 len=232 path=[1:0-231] [-1, 1, -2]
CGTGGTGAGGCAACGCGGTGGCGAGGAAGACGAGGAGACGGCGATGGAACGATCGAAGAG
CTGTCTCGAGCACGTTCGCGCTCGGAGCCAGGCGCGGAGCATCGAGGATGTCTGGAGGCT
CTTCTTCTTCTTCTTCCTCGAGTGTAGAACATGTAGGGAAGAAGCGCGTGGAAGAATTTC
GAAGCGTTAGTCGGGCTTCGCCGGCCCGAACGAAACGGAATATGACGCGGTG
>TRINITY_GG_68_c101_g1_i1 len=227 path=[1:0-226] [-1, 1, -2]
CGCGAGTTAATTTTGTTCTTAAAGATGATTTTACGTCATGTAAGCGAGTGTCAAAATTCG
AAATTTTTTCTCACAACTGAACCTATTCTGATCTCGACGACTGAAGCTTGATTTCTTAAA
ACTTCTTTCATGATTTTCTCTTTTTTTTTTTGCCATTTTACTGAACTTCGAACTTGAGAC
AAGATGACGATATTTCTCGAATGTTTGTTCAATCCTAACGTTCAGCG
>TRINITY_GG_68_c102_g1_i1 len=250 path=[1:0-249] [-1, 1, -2]
GTCGTCGAAAAAAAAAGTATCTTTTTTTTATGTGAAATTTTAGTTTCAATTTGATAGTAT
ACTTTTGAAACTTTTAGAGACGTGACGGAAAAAAATACTCGCTGTCGAGATATAAACAGT
ATAAAATACCTGTACATTTCTGCCAATCTTTCAGTCAATCCTATTGATATCTGATTAATT
ATAATTATACATCGTTTGTCTTGTAATGCAAAGTCACGCGCGTCGATATTCAACAATAAT
TCTTATAAAT
>TRINITY_GG_68_c103_g1_i1 len=244 path=[1:0-243] [-1, 1, -2]
GAGAACGTTGCTGGCGAAAGTGTGTCAGTCGGAAACACGTAGCCGGAATTGTAAGCGCGT
CGATGCGTTCGCGGATCCGAAATTCTTTTCGTTTATCCGATGCAACTCGACTTCAACGCG
AATATATCATCGCTCTGTTTCTCTCGTTCTATAGCCAAAAAAGAAAAAAAAAAGAAAAGG
AAAAAGAAAAAAGAAAAAAATTGCGCCACAGGCTTTGCCACACACGCGGGGCACTGCAGA
TCGC
>TRINITY_GG_68_c104_g1_i1 len=220 path=[1:0-219] [-1, 1, -2]
GGAGGCCATCAAATTCAACTGTTTTCATTTATATAAACAAGTTTCTCTGCAAACTGCAAA
CGACACAGCTTCAATTCTCTTGCTTCAAGCAAGATTTTTCTCGCAATTTTCGTTGTTTCA
GATTTCTTTCACAATTTTCTGAAAAAAAAACGTCGAACATTCCTGACATTTGTTGTAACT
TTAGCTTTCTCTTCAATATGTTTCGCAGTGAAGCTTGAAT
>TRINITY_GG_68_c105_g1_i1 len=248 path=[1:0-247] [-1, 1, -2]
GTTTCTCGAAATCATAAATATCGTCGAACGAGAAATTTTCCGAGAGAATTGCATATACCA
GACTGTCGCATTTCCAAATATCTAAGGTAACAAAATAAAGGATAAAAAAGAAAGAAAAGA
AAGAAAAATCGTGGATATCACGTACGCCCAATGCGAATAGAGACGAAGTCCATAAGTCTG
GCAAAGTTGGCGAGAAACAAAGGGCAAGAGTTGTCCGTCTTTCGCGCATCCGGCGTGTTT
CTCTCCCG
>TRINITY_GG_68_c106_g1_i1 len=229 path=[1:0-228] [-1, 1, -2]
GTTCAGACAACTTTTATATCGAAACAATACATCGATTAGAAAAATATATTTATATTAATT
AAAGAAAATGTGAAAATTTTTAATGTGAATACTGAGTTTGTTTTTTAGATACTAGTTCAC
CTGGAATTTTCTGAAATTTTCGTTCTTATTTTGTCTCTTATGTGCCTCATGTAGGGAAAA
AATTCTGCTTGCAAATATAAGTACTTCCAAAAAGGAATATCAACGGCGC
>TRINITY_GG_68_c107_g1_i1 len=244 path=[1:0-243] [-1, 1, -2]
GGCGTTGTGTTTGCGTGTCCGTGCTAGGACAACTGACTGGCCGGGAATCGGAGGTAATTG
TTAATGCATCGAACACGCTCGTAACAGGCTGGCTTTAGCATCGCGTTACGCGGTGTTAAA
CGCGCCTGTACGCGTGGATTTAATTTCGGCAATAAAGCAACGCGGAACACGAAAGAGAAT
TCCCTTGGAGAGAATAACTTTCGGTTTTCGTGAAAGATTACTCAACAAATTTTTTCTTCT
TTTT
>TRINITY_GG_68_c108_g1_i1 len=248 path=[226:0-247] [-1, 226, -2]
CGGGTCGGTTCGAGGAATATGGTTTCGGTGATTTGCGAGTGTTGTGCGGCTTCTAGATGG
TGCGGAGTTACTACCAGTGGGGAAGTGATGAATAGAAGTTTGGTTCTAATTGTTGCAAAT
GGTGGATTCAGTTGCATGTGGAATAGTTTAGTGCGGTTAATCGTATTGCTTAGAATACGT
CAGGCAGTAGTTGGTACGTTGGGAAACCTCTTTCTGGATGTCTGTTCCGTTTGTGTTTTC
TAGAGTTG
>TRINITY_GG_68_c109_g1_i1 len=230 path=[1:0-229] [-1, 1, -2]
GCCGGTTTCCTCGTTTCATCGAGTTTTTACTCTCGAGCCTCTGCAGATGCGGCAGATCTC
TCGATCGTTCGTTTGACGTGATTTTGCAGAATAATAATCTGTGTGCCAAGGTTCGATGAC
GCGTAACAACTCGCGGATTGACGCTTCAGTTTGTTAGACTGGAGATTCTTACATATTATT
ACATATTCTTACATATTCTTCGTTACGTTTAGATAGCGCAGATGATTTAT
>TRINITY_GG_68_c110_g1_i1 len=238 path=[216:0-237] [-1, 216, -2]
GTCGGTAAACGATCAAGAGAATAGTGAAAGATTAAAACAAGAATCGTTCAATGTATGACG
ATCGATGCGTTACTCCTACTTTAAATGAATAATGCCGATTTGCAGGATTAACCGCGAGTC
GATCAACTGCCTAGCGTCCGTAACCAAACGGCGTAGCATTTAAATCACGGTAACGTGAAA
TCCACCGATAATCCGCTCGCGCTCTCGAAGGAGTCGCACGTTCCGACGATTATTTCGT
>TRINITY_GG_68_c111_g1_i1 len=220 path=[1:0-219] [-1, 1, -2]
GAAATTTTACAAAGAAACGTTGAAATTCTAGTTTTACATTATTATAAACATTCTATTTTG
CTTAAACGAAAAATACAGTGGACAAACAGTGTATTCACACATCAGATTTGACGAAACTGT
CTATATTTCAAACTGACTGGTTATTACTTTGTATAACGAAGTCGTACGAGTTGATCCCCG
CTTTGAAGCGCAATGTGTCTGCTTTGACACTCTTGCGTTA
>TRINITY_GG_68_c112_g1_i1 len=233 path=[211:0-232] [-1, 211, -2]
GGGGAGGGGAAGAAATACAAATCGCGCGTTCCATCTTCAAAGTGGAAGGAACCGCGTATT
CGCGAGAAATTCGCGGAGTAATTCGCAATTTCAGCGGCGCGGCGGCTGCGAGGAGGGAGG
GAAGGGGGGGGGCAATTAATCCAACGTTCACGCACAAAGGTGGGGAAACAGGGTTCAGCT
GGCAGTTTTCGTCGCGCACTTGTTCGAATTCGGAGGCCTGTCTCCCCCACCCC
>TRINITY_GG_68_c113_g1_i1 len=440 path=[418:0-439] [-1, 418, -2]
GAGACGACGTAATTGCTTTCGGTTTTGATGCAGCGTGTTTTCGAAACAGAGATTTATCGC
CGTACGGCCGTCGAAGTTAATCCACGAAGCCGGGGATCTACGGTTGGAGCTTTCGCGTCG
CGTTGTCCAGTCTTTTGTTGCATCGAGCCGCGACTACTCGTTGGTCAACCGGTTGACAAT
TGAATTCGGGTCGTGCTTCTCGCGCGTGATCGTTCCTTTGTACGCTTTGCACCACGATGA
AATCCCAGATCCACCGGCAAGAAACGAGCGTTCGCACGGTGCCATTTCTTCGTCGCTCAG
CGATGATCGCTGGTTCCGTTTTGTTCCTTTGTAGTTTATTAGCGAGCGAGAAATGATGGT
TTATCGGGAACGTTTGATTGCAGTCTTTGTTCGCTAGATAGATTAATCGGATTTTTCTAA
CGTCATTCGTTACGTGCGGC
>TRINITY_GG_68_c114_g1_i1 len=238 path=[1:0-237] [-1, 1, -2]
GCGAAAAAGTTTTTTTAATCATTTGACACCGTGGACGCGTGCTAACAGCGACTTTATGAT
TCTAGACGCGTAGATGTCTATATACGTGATATTTATATTTCGAATAATGTTTCAAACAGT
TAGTTAGTTTTGTCATTTGATTATTCAGACTCACACTGACGCCCTAACTATGATAAATCA
AATGTTAGTGGAACCTGATACGAAAATTACATAAAATCTACGTATCATAAAGTCGCTG
>TRINITY_GG_68_c115_g1_i1 len=262 path=[1:0-261] [-1, 1, -2]
GTAGCGCTGGGCTTGTTACAGCATTGCGGCGTAATTATTATAACTATAACTACATTCGGG
CTCCAGGTAGAATCACGTCGTTTCGATTCACCGTTCACTACGCGCACCGCAACTAATACA
ATGTCCCATTGTTGCCTCGTCCGAAGTCGACCTGTCGTTAAAATCCCTATAATTACACGC
GTTACATGCTACCGCGCAATTCCCCCGTGTGCTACAATAACTGTGCATGCATAGACAGAA
TATATTGAATCTTCGATCCGGC
>TRINITY_GG_68_c116_g1_i1 len=224 path=[202:0-223] [-1, 202, -2]
GTTGGTTCAAGGGTTCCGTCGTTTACGAGCGAGCTCGTTAGCACCGAAATTTATATTGTG
CCCGGGCGGCTAGCGCGTGCTACCGGCCAAATCTTGCTGCATGTTAACGATAGCGATCCC
ACGGTGACAACGACGACGCGACGTTTCCTAACTGCTGATGACCGGCCGTATTTCCGGCTT
CGAAACCAGCCATTAAGTAATTGCCGATCGCTGCAACACTGGGC
>TRINITY_GG_68_c117_g1_i1 len=234 path=[1:0-233] [-1, 1, -2]
GGAAAAAATCGTACAGCTTTAAAAGGTCATTTTAGGCCTCAAAACCACAGTAGATTCAGT
CTTGAAGGAAATTTCACACGCGTTTAAGTTTTGTCAATTTTCGACAAAAAGAAAGTGTCT
TTGAAGAAAAGAGAATTTAAAAGTAGAAGGTTTCACGCTTTAAGATAAGGCCAACTGGAT
TGTTGTACCATTTTGTTTTACGAAGTTTAATGTATCGATAATTTTTCATCGAAT
>TRINITY_GG_68_c118_g1_i1 len=252 path=[1:0-251] [-1, 1, -2]
CTCGACCGATGTGAGAGAATCAAGTACGAAATTCAACTTAATTGTTGATCAGGCTTCAAT
CGTATTTTCGAAGCGCAGGCGAAAAGCTAGGCAGAAAGAATTGGCCGCTTGGATTTGGCA
GCTTGGAGTTATCTCTCCTTCCCCCTCTTTCAGATGCCTTTCGATAGTTGAAACGAAACT
AGGAAATATATCAAACGACCGGTTCTCGCGGCGCGTTCCGCCGTTTTGGCTCGACGTTCA
CCTGCACCCGGG
>TRINITY_GG_68_c119_g1_i1 len=245 path=[1:0-244] [-1, 1, -2]
GTTTTATTTCGCGTTTCGGAGTTTCGAGTTTCGAGCGCTCGCGGCCGTGTCGATGTCGCA
CCGGCAAGCGTGCATAATTTTGCGCGATTACATCGGTTACATTGCTCGATATGAGCAGTT
CGTCTGTGAAATGTGCTACACTTCAGGCGAAAAGATCGAAAAATTGACGGAAAATGGTCA
TTTTCTTTCGGGTAGAGGAACGAAATGTAACGATTATTCAAACAAACCTTTGTCGCTGGT
CACGG
>TRINITY_GG_68_c120_g1_i1 len=576 path=[1:0-575] [-1, 1, -2]
CGGCGAAGAACAGAAAAGAAAAGAAATTTAAAAAGCGTTTAAACTCGGTTGGAGGGAAGA
GATCTCTCCTCTTCCGCGCAAGCACAGCACGTGACAAAGTCGTTGGAAGTGCTCGCAACT
GTCCCTGAAGATGCGTCGGAAGTCGGGAGTGATTCGAGCAAGGACGGCCAATACCGGCGA
ATTCGGGCAAGTTTCGCGGACAAGAAGCGGAAATCGTGTGTGCTTGCTCGTTTGTTGCTC
GTTCGTGGAGAAGTGCATGCACAAAAGAGCATCGTCGAGCGGGTTTTTTTCTTTTTTTCT
TCCTCTTTTCGCGTGCTGCACCAACGCTGCAGAAAATGGTAACGGGCCATCGATGCGAAG
CCGCGGTTAATCACATAGCGAATAACGATCTCGGAGGCTCGTTCATTGCCAGCTGCTAAC
GCGAGCTTCCGCTCGCTGGCAATTTCGTTGAGCAAACAGGTGCGTTTCGTTGGCCGCGCA
GTGCCTTTCGCGCGCTTCTTTGTTTCTTTGTTGCATCGTTGAGCTAGATCCGAGTTCTTT
TTTTCTTCTTTTTCTTTTTCATTCTTTATTTCTTTG
>TRINITY_GG_68_c121_g1_i1 len=248 path=[226:0-247] [-1, 226, -2]
GAGTTTTATCATCCGATTCGAAGGTAGATCGGATTAAAAGAAATTCAAGATTGATATTGG
CTGCCGGGCGAAGGGGGTCTGAGGCGGCACAATGAACGGCGTAATGTCGTGGCACGTGCA
AATCTTCTCGGTTTATTTGATTACAAAGTTTGCGCTCGCAAACGGCACGGAGGGTTTGAC
TGTGGAGAAGCCTCTCGGTTGTTGACTGTCTCACTTGTAAATTACGACGCTGTTTGCTTC
CTTTTGCG
>TRINITY_GG_68_c122_g1_i1 len=218 path=[1:0-217] [-1, 1, -2]
GAGAGAGAGAGAAAGAGAGAGAGAAATTTTTTTTCACCGTGACGCGTGGAAACTGCGCTC
TCCTACGGAAACCTTTGGCGACGAGTAATCGTTTAATCGGAAATTAAATAAAACACGCCT
GTTTGCGTTTCTTTGTCCGATTACTCGCTAAATGAATTTTTTCGCGCGTCGAAACAACTC
GCGCACCATTATTAATACTAATAACATCAAATTTCGCG
>TRINITY_GG_68_c123_g1_i1 len=459 path=[437:0-458] [-1, 437, -2]
AAAGGAACCTGCAGAACAGGTTAACCTAAATGTTGCGCAAAGTCGGAAAGAACTGGAGAC
GTAGATTCTTACAAGAAGAAACTTCACTATAGTTGAACTGACGTGTCCATTTTCATCTGA
AACACTCTGCATACGAGTGTTCATACATACGTGAGTTGAAATGTCTGATATTGCGCAGCA
ATCGATAATAAATCATCCGTGATTCAGACCTTTGTGCTATTGATCCATTGAAACGATGTT
GTTTGGTGTTTCCCACGGTTTGATGCCAAGTAGTGAAATAAATAATCTATGCATCAGCGA
CGCGTTCGTCGCAATTTTGTTGGAAAAAAAAAGAAAAGAAAAAAAAATAAGCGGCTTTAA
CGCCCTTAAAGCCTGTCACATATATATATAAGAATATGTCTGATAATAATAAGAATATGT
CTGACTTCATTTCTGTAAGGAAATAAAACTTGACGCCCA
>TRINITY_GG_68_c124_g1_i1 len=226 path=[204:0-225] [-1, 204, -2]
GGGAACAGTGTTAAACAGCGACGAGAGCAAAAACAGCGATCCGCGCGATGATTTCATGGT
TGACGGAGCAAAGTCGGATTCGTCGTTGGATCATAGACGTTTGGCGGTGGTTGTCTGCAC
GGTGGGACAACGTTTTGCCGGCTCAGAATCTCGCCGAGCCCGGCTTGAAAGACAACAGAA
CATTTTTAATAAAACGTATGTCACTTTGTGAGGGAGGTGACAGGTG
>TRINITY_GG_68_c125_g1_i1 len=242 path=[220:0-241] [-1, 220, -2]
GACAGAATGAGAACGAAAACTGATTGTGAATTGCACAGTACGGGCTGTTCACCTTGAAAT
GTGATTTTCGATTTTAAATCGAGATTTATTTCGAGAGTGAAAGACACTCTGATTTTAAAT
CGAGATATTTGAGGAGTTCTTAACATATTGCATATTTACTTGTTGTAAAAGAAAAACATC
ACGTAGAATAGTAATTAATTTAATTTCTTTTGTTTTCTCGCGGAGCGAACTCTGTTTCAC
AC
>TRINITY_GG_68_c126_g1_i1 len=230 path=[1:0-229] [-1, 1, -2]
GGAAAAAATGGGGCATTGAAGCCTCCTATTTGCGATATTACATTCTTCTTTCTTGTGACG
TAACATTGATTGATCGTGATTGCTAACACTTTGTCAAGTATATATAATATCGGATATTAA
CCATTTGCACTCGAGACGTTTCGCAGCATTTTTGGTGAATTTCTTACCTCTAACTTAAAA
TGATTACACATACAAATTAATGTGTAAAACTTTTATATTTTAACATTTTG
>TRINITY_GG_68_c127_g1_i1 len=239 path=[1:0-238] [-1, 1, -2]
GGCGTGTTTTAAACCATAAAAATGAAAGCTATTTTTTTTTTTTAGAGCTTCCTCGCTGAG
TTATGAAAATATAGATCATGTTGTTCGATTTTATTTCGTACCTTATCTATATATTATCCT
ATATTTTGTTCCGTGTTTCAAATCACAAAGATGATTTTTCTTTTCTTTTCTTCGAAGCTT
CCTCGCTGAGTTATTGTAATGTAGGGATATAATTGAAATGATTTATTATATTAAATAAT
>TRINITY_GG_68_c128_g1_i1 len=265 path=[1:0-264] [-1, 1, -2]
GGGGGAGTTTGCTCGATAGTTGCTGTTTCGCGAGTATATACAACTTTTCATCTGTTGTTC
TTCATCCTCGCAACAATCGAAATGCGTCAATGCGAGAGAAACGCGCGAAACGTGTTAATT
AAAAACGAGAGGACGCGCGCTCGTATTTTCCGGTCTGTCCGTGCCTCTCTCGAGCGAAAG
GCGCGCGCGCGCGTGTACACACGCGGGCGACAAACAGTCGCAAAACGGGCGAAACTTTCG
CGAAATGTTTGAGAGAAAATATCCG
>TRINITY_GG_68_c129_g1_i1 len=226 path=[1:0-225] [-1, 1, -2]
TCAGGCTTCAATCGTATTTTCGAAACACAGAAGAAAATAAGCAGAAAGAATTGGCCAAGT
TTGGCAGCTTGGAATTATCACTTTCGAAGTCGACGATAAAGCAATCTCTGAAGGGATTGT
CAAACTGTTTCGATAATAAATCAAATTATTTAACATTGCGCGTGAAATGGTACAGCGAGA
ATAAAATTGATAAACTGATCGAGGTGCTTACGCATCTTTAAATTCG
>TRINITY_GG_68_c130_g1_i1 len=254 path=[232:0-253] [-1, 232, -2]
GGCGATTATTATTGTTTCTCGAATTTTCTTGGAAACTTCGAATTTTTTCTTTTCTTTTTT
TTCCAAATCGCTTCGATTTCGAACCAACTGCGACTTTGTCGACGACCTGATCGAACGTAA
TATAAAAAACAAAATAAGAGCGCATTAGAGCGAAAGTGGGTGAAACGTAATTCGAAGAAG
GGTTACGTAGCATAAATCAGATTAAAATATATTTCAAATGCACATGCATGAACGCGACGC
GAAACTGGGCCAGC
>TRINITY_GG_68_c131_g1_i1 len=242 path=[1:0-241] [-1, 1, -2]
GGCTGCTGTTCTCCGCTTCTCTCGAGCGAGGGTGTCGAGAGTGGGAAGCACGTTCGCACC
GGGACATAATCGGTTGGGCCTGGCCGATGTTTTATCGCCGATATACACCGGCCGGCCCGA
TAAATCGCCGCTTGGAACTTTGCTCGCAATTAGTATGGTAATGCGGCCGGCAACGGCGTT
CCGTGGACACGAAGGCTCGCCGATTCACGACTCCGAGATTACAGAAGGCTTCGTCGATCT
TG
>TRINITY_GG_68_c132_g1_i1 len=236 path=[214:0-235] [-1, 214, -2]
CGCGGTGTGATGCGATTAATCTTAGGGTCCGAGCGTTTCACTTCCCGTGATGAACAAACC
CGTTCGAGTTTGAAAAACAAACGCGCACCCCCCGCGTTTGAATCCGCGAGGTCTGCAGGC
ACCATAATTTATTTCGAGATGTGTGTAGGTCCATCTTCTCGTTCCAGGCAAGCGATCGTG
TTCAGTCGAAACCCGTCGCTTCTCATTTCGGTGCGATATTCAAAACTGTAGATCTG
>TRINITY_GG_68_c133_g1_i1 len=245 path=[223:0-244] [-1, 223, -2]
GCAGTAGAATGCGATAAGATCGGTTACGTTCGCAGACCGTACGATATTGGGAATAATTAA
GATCGTGCACTGCGTACGTATACAGATTACGAGTTTACTTAAAGACCAGGATCGCGGGAC
AGGAGCGTAAGAACATCGTATCAACATTACCGGATTACGAGCTAGTGTGTGACATCTGCG
GAGAATTTTTAAGTGGTCGCTCGAAAGTTTGGAGAATATTGTTCGGGTCGGTTCGAGGAA
TATGG
>TRINITY_GG_68_c134_g1_i1 len=234 path=[1:0-233] [-1, 1, -2]
GCCACGGGACATCGCGACGAAAAAATTTAATTACAATTCCCAGGGCAGGGTTGACCGACG
CCGACGTCCAACGAGAGAGGCTCTGCAACGAGAAAGAAATCGCCAACGAGCTCTCTCTCT
CTCTCGGTTCTGCTCCCTCTCTTTCTTTCGGCTCGCGCTGTTCGAGAAGCGTCGGTCGCT
TCGTTCCAGGGGAGGATAATCGAGGTGGCTCGACGCGTCTCTCCTTTGAACCAG
>TRINITY_GG_68_c135_g1_i1 len=223 path=[201:0-222] [-1, 201, -2]
GGTGGATATCGTTCATTGTATTTTTTTCGAAATTTTAAACAGATAGAGTTTTGATTCATC
TGAAAGAAGTTTAGACAGCAGAATGAAATAACACACTGTAATACGATGTACTCCCGTGGA
ATAAGGCTTTTTATCGAGCACGAAGTAATGGTGTTTTTACTCCTCGTTGCGCTGTACACG
GGGAGGGAAAAAGTTGGATTGTAAAACGGAAGACTTGCCCCGG
>TRINITY_GG_68_c136_g1_i1 len=274 path=[252:0-273] [-1, 252, -2]
CGGGCGGCGTGTCGATTCTCGCGCGATTGGAAAGTCGGGGTGAAAGCATGGGAAAGTGTC
GGAGCGAGAATCTCGACACCGCAAACTTGCCACGAAGGAAACGTTCGGAGCATGAAAAGG
GCGAGGTCCCGGTCGGATGGAATCGCGTCGGTGACACTGATATCGCGTCGGTTCGATCGC
GGATCGATGGATCCGTGTCCAATGCGGCGACACGATCCGACCGGTGTAAGGAGGCGTAGG
GTGTGGCGTAATCGCGTTTGTTTGTAATTCTAAG
>TRINITY_GG_68_c137_g1_i1 len=265 path=[1:0-264] [-1, 1, -2]
TGGGCCAATGAGATAAGCCAGAAGATTCAAAAGGTTGGACACCCATGATACATACTTTTA
CATACTTATATAGACTTTAACTTAGGAAACATGTGACGTATCAAGGGGTTAATTACGATT
TTCAAGTCAAGAACTGAATTTTTCAAACCGAGATACCGAGAACCTCAAAACCACAATGAT
AATGGATGATCGTTGAATTATGCAGAAGCGATCGATGTTTCGTCGTAGGTTGCGATATTT
TCCGCTTACTGAATATTTCGTTTCG
>TRINITY_GG_68_c138_g1_i1 len=242 path=[1:0-241] [-1, 1, -2]
TGTAGATCCGATAGAACCTTAGATTGGCTTGATCTACTTAATTCTACTTTGATTAAACAG
GCTAATTGACTCTTTGGGTCGTTTCGTTTCGCTCGGTGGTTCGTTCACCAGCGATTCAAT
CTGGATCCAGTGTTATTTCAACATCCGTACCGGCCTATCAGCGTTCTAATTGACTCCACT
TTCTTGCTAATACAATGAAAACGTCAATATATCACGATACGAATTTCAATTGATAAACAG
CG
>TRINITY_GG_68_c139_g1_i1 len=261 path=[1:0-260] [-1, 1, -2]
GTCGGTGAAGAGGTTAAAGCATCGATAGACGATTGATGCTAACTGCGCGATGCTTCTGAG
CTCTGATCTAATAAATATTCAAAGGAATGTCCAAACGGAAATATAAACTAGATCAGAGCG
CAAGAATGTTTGGTATTCCTGGGCTGACACTCGCTCTCTGTTAATTAGTTGCCTGGCCAA
CTTCTTTCCCGCAAATTCCATTACAGCCTCGAATCGGCTTATAAACGTGCTCTTGAACGT
CTTCTTCTGGTCCAATTTCGA
>TRINITY_GG_68_c140_g1_i1 len=271 path=[1:0-270] [-1, 1, -2]
GCCGGGCTTCATTAAACGTTACGAAATTTCCTACACGCGCGCTCGTTCCGACGTTACGTT
ATCCTCCGAGAGAAAACGAGAGAGAGAGAGAGGGTTGTTTCACCCCCGCGGTCGACGTTT
CGCGTTTTGGAAAATCGCGTTAGGGTTCATACGGTCGAATAGTTATGGAGGCGCCAAGTT
TTCATCGATCAATTACGGATCATCGATCGTTGGGTCGTAATTTTTGAATTGAATTTGAAC
GCTTAACGCTGAACGTTCCGAAGACAGAGCG
>TRINITY_GG_68_c141_g1_i1 len=314 path=[292:0-313] [-1, 292, -2]
CGGCGTCGTTAAGTGCACACATATCTTTTTCCGTGCGCTAGTTATAATACTTATAATACT
TATTTCGTATCGTTAGTCGTAATAATTACATCGACAAATAAATTTTCCATCGTTCCAACT
CCATCGAGCTTGATATTAGAATTAGTGACACTACAAAGTTTCTGAGAATTTTGCCGAGTT
TTAATAAAAATCACGTTTCTTAATTCTTTGCATTGGTTTCCCACGTGTTATAATTACTTC
TGTTTATTTTAAGGTCATTGCGCAAGTAAAAAACAGTAAAGTACACAGGTATAAAATATT
TGTTTATAATTCTG
>TRINITY_GG_68_c142_g1_i1 len=259 path=[1:0-258] [-1, 1, -2]
TGCGTTCTCTCCACCTCATCGTCGGAGGAGCTGTTCGACTATCGTTGGACCTCCAAGACG
GTACTCGAGCAACGATGAGAGACAGGTAGAGGAGGGGGGGGCACCAGTCGAGGGAGGGGG
CCGGAGATTAGTAGTAATTCGTCGAGGGACGAAATTCAAGGGGCCAAAGGCCAAAGGATC
CCATTCCAGGGAAAAGAGACAGCTGCATCTCTTCAGCTGGCTCCGAGTTGCGAGTCTTCG
AGAGCTGTTTCGAGCGTTG
>TRINITY_GG_68_c143_g1_i1 len=255 path=[1:0-254] [-1, 1, -2]
GTGGCCGGGCCTACTCGAACGGGCCTGGAATTTTAATAGTCTGTCCCTCCTGCTTTATGA
TTTCCAGTTGCCCCGATCCTCCAGCGTCGTGGCAACTGGACACACGCGAACCTCTCTCTT
CTTCTCCCTCCCCCCCCTCTCCCTCGCCCTCCTGCCCATCCTCTTCCGCTAAAGATGGCT
AGTTACTTTCTCTTCGTTTTTTTTTTCTCGATTACGGTCGTCTTAATTGCGCTCGAGTTG
CCTCGTTCTTTTTTT
>TRINITY_GG_68_c144_g1_i1 len=332 path=[310:0-331] [-1, 310, -2]
GAATTACGATCATCTGTCAATTAGCTTGATTAGGTTGCAGAGGCAATTTAGAGACAGCAG
TGTGCTGTTTGTAGAGTCGCTCCTTCCGAACGACGACAATGAGGAAGCATTTCGGAAAAG
GGGTCGAAAACGCGTGGCCAAGGGTGGCGCAATTACCGCGGCTGGCCATCGGAGGCTAGC
TATGCAAGCAGATTGCGTTACCGTAATTGATTAGGCGACGGTAATTGCTGGTAATTAGAG
GATCGAGAGCAACGCGGCCCTCCCTGTTTCTGCTGTTCTGCTCTCGATCCCGCGAGTTCC
TCGACTGGCAATTACGTGATAACTTGAACCGG
>TRINITY_GG_68_c145_g1_i1 len=243 path=[1:0-242] [-1, 1, -2]
GCCCGTTACGACAATATCAACCCTCGCCACAACAGTCGATCAACAGCGAACAAACAACCC
CGCTCTCGTGGCAAAACAGCCGAACGGGAAATCGCATAGCAGTGCAAAGGGGCCTTAAAC
TGTCGCGTGACTCTCTCCGAGAAGTCGTCGCGGTTGTTTTCTTTCAATTAGCCGCAAGCA
GGCTAATAGAAGCACGAAGAATCTGGCCTTGCTTTCACTCTAAACAGCCGAGCCCCCGAG
GCG
>TRINITY_GG_68_c146_g1_i1 len=529 path=[1:0-528] [-1, 1, -2]
AGAGAGAGAGAGAGAGAGAGAAAGAAAGGGTAGTGAGGCTTCAAATGCAAACTAAGCTTT
TCGCCGCGGGTATAATAAATGTAAACCACCAACCCATTGTGATGAAGCTCCATTGAAAAG
TTTCGTATGGACCACCCTTCTCGTCCCCACCACCTTGGCCACGAAAAGCCCCGAGGGTGG
CTGACCGCCACTCGCCCACTCGTTGTCCACCCCCGCGAACGGACGAATTTACGTTTGTGT
GCCGTACACAAAGCCGCCCCGCGAACTTTGCAATTTTCTCGCTCGGTCTCGCTCTCGCCC
CTCCTCCCTTTGTCACGCAGATTTTTTTCTTCTACCGCTGTTTCATCCCCGTTTCCAGAT
GACACACGCGAAAGATACGCGACGGTCATGTTAGACGCGGCAGATTCGAGGGGAACGCGA
AGCTTTTAGCCAGCTTTTGTGATTAGCCAGATCATCCTGGCCAGAATCGGAGTTGAGAAA
TTAAGGACTCTTTGCGTGATGCACAATAACAGTCGATGGAAGGTACCCA
>TRINITY_GG_68_c147_g1_i1 len=336 path=[1:0-335] [-1, 1, -2]
GTCGGCCCGATAATTAAGAAGAAAGAGAAAGAGAAAGAGAGAGAGAGAGAGAGTCACATC
GGCAAATCCTTGAAAGAGAGAACGCCCCCGGGGGTTAATTATCCGTGGCGCTGTCGTACA
CGCGCGCAGACTCGGCGATACACGCGTTCTCGCGATAGAGCTGGTCCTCGCTCGGTTACG
GTCGCAAGTAGCCGGTTACGGAAGCCGTGAGGCTCGGCTCGGACCGCCCTCTCAGACTTG
GGGGCATAATGATCTCCCGGGCTGCGACTCGCTACTTATTTCATTGCAAACTTTTCCTTT
CACAGTTGAATGAAGTGCCCGGAAGCAGGAAGACGG
>TRINITY_GG_68_c148_g1_i1 len=256 path=[234:0-255] [-1, 234, -2]
GCGGTCGGCATGAAGGGACATCGCCGCAGGAATATCGGTATTACTCACGGAAACAGGACA
AGAAGCGGCACGGCGCCGCGTGAAACGGAAAGCGATACGCGAAAGGGGGATGAGAGAGGG
TGAAAGAGCGAGAGAGAGAAAGAGAGAGAGAGACATCCGGCCGAGTAATATAAGTCTGCG
GTTCGGGTCACAAACGTATCGCCAGCTACGCGCACGATCCGATAGCTTCATAAAGCGAAA
CGGTCGTCTCCTCGTA
>TRINITY_GG_68_c149_g1_i1 len=487 path=[465:0-486] [-1, 465, -2]
GCTTGCCTCATCCGCCGCAGTTAACCGCTTCGACGTTATTAAGGTTTAATTATTTCCTGT
CTGAAAAAAAAGGCGAGCTGTCTCGCGGCGAGCTCGCTCGTTCTGTTTCTTACAATTAAA
TCGCGCGTTTCCTCTAGAACCGCGCGAACAATTATCGGGCGAAAGGAGAGACGGAGAGAA
CAGCGTAGATTTTTTTGTCAGGTCGATTAGAATTAATAGTAAATTTCAGATAAATACAGG
CGCACCTGAAACAAAAATTTATAGATGATGCATATTATTGAAAAACTCGTCCCTGTTCTA
CGTTATCGACGTGGCTGGCTTCCCCCCAATTTCACCCCTTGCGTCTTTTTTTTTCTTTTT
TTTTTTTTTTTTCGTTGCAATTACGTTTTGTCAAGTCAATTGTCCCTCCGTCCGTTTCTT
TTTTCGAGCTTTCGAAAAATTTCAGTCGTGCAAGAAAAATAACATAGGAAATTTATTAAC
AGAAAAT
>TRINITY_GG_68_c150_g1_i1 len=252 path=[230:0-251] [-1, 230, -2]
ATAGAATCGAGTTTCGAATCGAGAAGAAGGAAGTGGCGAGCAACAACAAATGGCAATAAA
TTCCGCAACTTGTTGCACGGCGGGACTACGGTTCAACTCCGTGCAAAGGAAGATAGAATC
TTCAGTTCTTCGAACATCCATGAAATTCACATTAATTGAATATTCATGAAACTCAAGGGG
TCCCTTGCAACGCGCGCGCATGACACTCGTCTTCCTTTCGGCGACGGGTGACCTCTTATT
TCCTAACCCGCA
>TRINITY_GG_68_c151_g1_i1 len=258 path=[1:0-257] [-1, 1, -2]
ATCGGGACGAGGACACGCGATACGATCTCGCGTACCGGGCAAATGAGATTACGTTTGATC
GGATTAATCAGTGCACCCCGGACGCCCGCGCGCACAGCGTCCACGTTTAGCGTCCAATGT
AATTTCACTGTTTGATAATGTTAATGTTGTCGCGGCGTTTTCATCGTCATCCGGCGCCGC
TGTTGCGCAATCGACGCGTTATCGAAGCCAATCGATTTCCATTTCATTTTTCTTTCTTTT
TCTTTCTCTTTGTTCCTG
>TRINITY_GG_68_c152_g1_i1 len=260 path=[1:0-259] [-1, 1, -2]
GGCCGGAAAAAGACGACAAGACAGTGGAAGAGAAGGAAACCCTCGAAGCTGCTTAATCAC
CGAAACTCACCGTGCAGTTGCGTCGCGTCCGAATCGTTATCGTCCCTCGGTCTCAGAGTG
CATTCGAGTTAGATTCGGAGAGTTATCGTTCCGGTGTCCAGCCACTCGAAACGAGGCCCG
AGAGTTATCGTTAACGGGTCCTCCACGGTATATCCAATTCCCTTACTGGTTTCAGAAAAC
GCAAGAGACCCTTGCAAGTG
>TRINITY_GG_68_c153_g1_i1 len=271 path=[1:0-270] [-1, 1, -2]
AAGAATCGTCGCGAAACAGTTCGCTCGAAGCTGTTGTCCGCGTCTGGTCGGGTCCATTAG
CATGTTTACAAGGAAACTGTTTCAAGTGTCCGCTGCCAGCGTTATTGAAAAGCACGCGCG
AGACGACACTTAACGCGTCGCGTGCTGCCTCGTGCGCCATTAACCGCTGGGCTACCGCGA
CTTCTCAGCCAGTCCATTGTTCCAACGAATCTCTCGGGTTACCCTCAACGAATCGGCCAT
CGATCTTTGTTCCCTTCCCCTTTCTGCCCGG
>TRINITY_GG_68_c154_g1_i1 len=271 path=[1:0-270] [-1, 1, -2]
GCGTAATTCAATCTCAGCTATATAGTTAAGTCGAGTAATCGACGATTCCATATTCAAAGT
ATAAATCCGATTGATTTTTCCATGGGATTTTCCTCGTGGATCACCGATCGATCCAAAGGA
AAGAGAAACACGCATTAGTCAATCACAAAAGAAGAACAACAGAAATAGTCGCGCGTAATA
CTTTGGCCTAAATCGTTTCAATTATCGCGTTTCGCTATTTCTTCTTTCTTTTTCTTTTTT
CTTTTTTTTTTTTTTGCAACGACGATTCTTG
>TRINITY_GG_68_c155_g1_i1 len=264 path=[242:0-263] [-1, 242, -2]
GTTCAGAATATACCTGCAATTGGAAGCACATTGGGCAGAACGAGTATAAAAAAATACCGA
GTAGAGTATAGGAAGAATTTCAAATTAACCCTCTATTGCATTCCGTTCCCAATTGGAGAC
TTATTTTTTTTTTTTATTTTGTACCTGCATATGTATAAAGTTCCCATACAGGAACAATCA
TAAATAACATTTTCTAATAAAATTTTATTATTTATTTTACGACCACACTCATTTTTCAAA
TAGACTAACAGCCATGTATATTTT
>TRINITY_GG_68_c156_g1_i1 len=257 path=[1:0-256] [-1, 1, -2]
GTAGGAGCGGCGTTTTTCGTTCGAATTATTAACTCGGTGACTGACGGCGAGGTATTAACA
GCGGCGTTAATTGAGATAGGCGAAAGATCGGGCGGCGGTCACGCCACCGCCGTGTGACAA
AAATTCGATTTCCAGCCGCGTTGCTCGCACCGGGCGCGAAATGAATCGGCAATTTCACCG
CGGCGCCACCGCGAATGTGTTTTCTCACCCTCGTCGCGCTCACGCTTTCGTTCATTCGCC
AGATTAGCATCGCTCCG
>TRINITY_GG_68_c157_g1_i1 len=253 path=[1:0-252] [-1, 1, -2]
GCCGGGTTATTGGTAGGCTCGACTGGATTATTTCACGGTGATTAATGGCGGAAGCGAGCG
TTGATCTCGTTCGAACACTCGTTTCGGTGGTTCTCTCTCTCTCGACAAGGTACACGCACG
CAAGTGAAAGTATTGTATACATCGTCATATATATATCAGCTTTCAGTCAAACGTTGCGAA
AAATCCGATGACAAATTGTGATAATTGAAATGGCGGGTAACGGGAAACTTATCGTTGAGC
CTTTCGTTGTAAG
>TRINITY_GG_68_c158_g1_i1 len=270 path=[248:0-269] [-1, 248, -2]
GTGGGACGAAATCTCGCTTGGCAAAGCCAGCCAGAGAATTAACTAACTAACCAAACGGAC
AGATACTGGCAAACGCACGACGATGGCAGAAGCCGAAGTGATTACAGGAGCGGATTCAAT
CGCGAGACGATGCCGGGGATCGCAATAACGATTACGCTGACATTGACAATTATTTATCGC
GGCACGGTGAACCGTCTCTGCGTCGGCCTCTGCAAATGACTAGAACAGACGCAATTTCAG
CGTTCCTCTTTGCCGTTTGCCCTGTCGTCT
>TRINITY_GG_69_c0_g1_i1 len=887 path=[865:0-229 1753:230-253 1096:254-886] [-1, 865, 1753, 1096, -2]
GGTTCTTCAGGCACGAGAGGCGTTCGTCGTTCTTTTCTTATCTCAAATATATCCGTAGAA
TGCAATTTTGTTCGAGATGCAACCGAAACGACAAAATTTGACTTTGTCGCATCCTATGCA
ACATTCGAGAAAGCATAATTTGTTGCGTGGCAGAGCGACGAAACGAACTCGCGAGGCGAT
TGGATTTACGCGGACAGTTTGAATCTGCGTTCAAAACTGTGTTCATCGGTAGATCCGGGT
AATTTCATTCAGAACTTAGCTGGATCCCAGTGCTAGCGTCTAGCAGACTTTTCGTCGAAA
AGTTTTTATTAAATTGCCCCGTTGCTCGCCTTGAACTTTCTTCGGCTTTTGCAAAGCGAA
TGCAAACCAATTAATGTCACAGTATCTTGACGTTTGGCCAAACTTTTTTTCACTTCCTTG
TTTTCACTACGTTCTCAGGATCTTTTCCCTCGCAATAATTTGGCGATCATTTGGCGAGGG
ATTTCGTTTCGTAAGTGATCGGTTTTCTTTTCTTTTCCGAGGAACAGCACGTCGTGAAAC
ATTGTGCGATGGAAAATTGCTATATTTCCAACTGGACTTATGGAAATAACTGCACACGGA
TCCATAATGTCGCCGGTGTGTGCAGAAGAGAAGTTTCCAGTGGTGGTCATCAAAGGGTTA
AGTAGTCTCGCATTAAACAAGTAGGTCAGCGAAGTAGACTCTGTCTGCTGCGGACTGTAC
AATCCGTATCTCGTCCAGCTCTATTTTTTTCTGCTTTATCTGGAAGTTTCTACCGTCGCT
AGTTTCTTCCCGTTTTCTTTTTCTTTTTTTTTTTTATGATAACGATAAGGTTACAACCAA
TTGATAGACCAAGCCTTTCCTTCGTCTTTCGCAATTGTTTCTTTTTT
>TRINITY_GG_70_c0_g1_i1 len=201 path=[1:0-170 149:171-200] [-1, 1, 149, -2]
CCGCTGTACTGCGACTGCAGCATGCGATGGTTGGCCGAATGGGTGAAGAAGGATTACGTT
GAGGCTGGGATCGCGAGATGCATGGAGCCGCCGGCGATGAGGGACAAGCTGCTGCTCACG
ACACCTGCGACCGCGTTCCAATGCAAAACCAGCCAACAGCCAGCCGAAGTCTTGGCCAAG
TGCGACCTGTGCTACACCTCG
>TRINITY_GG_70_c0_g2_i1 len=339 path=[493:0-169 640:170-287 758:288-338] [-1, 493, 640, 758, -2]
CGGGGGAAGAGAAGAGCCTGTGAGGCTCGATTGGAATTCGTGGGCAGACACTGATTCTAC
GGGCACCACTGAACGAGCACATAGAGATCAGACCCGAACGAGCTTGCCAGTTCTCTACTG
CGTTAGGTTAGTCAAGACGCTTGATACCTGAATCTTCCTTCTTCCAATACTTTACAAGTT
CCGGCGTTCCGGCAAGGATTTCCATAGCACGCGTCAATTTTATGTTCACACCGGTCCCCA
TGATATCCTGGCGCGCACTTGCAACGGAACTTCCGGTCCGGGAGCGCCTCGCAAAATCCT
CCGTTCTGGCATGGCGAGGTGTAGCACAGGTCGCACTTG
>TRINITY_GG_70_c0_g2_i2 len=339 path=[493:0-169 640:170-287 1021:288-308 149:309-338] [-1, 493, 640, 1021, 149, -2]
CGGGGGAAGAGAAGAGCCTGTGAGGCTCGATTGGAATTCGTGGGCAGACACTGATTCTAC
GGGCACCACTGAACGAGCACATAGAGATCAGACCCGAACGAGCTTGCCAGTTCTCTACTG
CGTTAGGTTAGTCAAGACGCTTGATACCTGAATCTTCCTTCTTCCAATACTTTACAAGTT
CCGGCGTTCCGGCAAGGATTTCCATAGCACGCGTCAATTTTATGTTCACACCGGTCCCCA
TGATATCCTGGCGCGCACTTGCAACGGAACTTCCGGTCCGGGAGCGCCAGCCAACAGCCA
GCCGAAGTCTTGGCCAAGTGCGACCTGTGCTACACCTCG
>TRINITY_GG_70_c1_g1_i1 len=809 path=[1:0-808] [-1, 1, -2]
GGGGTAGTTGCCAACGTCGTACGAGACTCTGACGCGGCCGTTGAACAACTCGACGGCGAT
ATGGTCGCCGTTCTGGCCGTCGTAGAGGAGAACCCCGTTTTCCTGCGTGGTCGTGAAGAC
GATGGTCACGTTCGCTTCGGGCCTCGTGCGTAGCGGCTCCAGCTCGACCAGCGAGCTGTT
GTCCACGAAGCTCAAACTCGTCAGGTACTCGCATCGTTTTCCGGTGTAGCCGGGGTGGCA
CTGGCAAAGATAGTCCGCGGCGGAAGCGGGAGCAGGTTGGAAGCACGCACCGTGCTGACA
GTCATGGTGTGCACACGGACTAGTCTGTGGATAGAGCATGGCTGTCGAGGGTGCTGCCTC
GCAGTACCTGCCTGTATATTCCGCCGCGCACTTGCACTCGTAATTGTTTATGCCGTCGAT
GCAAGTAGCACCGTTCTGGCACATATGATCAACGCAGTCATCCAAGTTGGTGGAACAATT
GAGGCCGGTGAAGCCGATTGGGCATTCGCAGCTATAGTGGGTCCCGTGGTCGACGCATCG
GCCCCCGTTCTCGCAGGGGTCGTGCCCTTTTGTGCAAAAGGGTATCTTCTCCTCGCAGTA
CTCGCCCATGAATCCTGGGGCGCAGTCGCATCTGTAGGCTTGGACGAGGTCGACGCAGGT
TGCGTTATTCGCGCACTTGTTGTCCTCGCAGTCGTCGACGTTGTTCTCGCATCGAAGTCC
CTTGTACCCGGGGGCGCAGTCGCAACTGTCACACACCGACTGATCGTCAATCGAGACATT
GACCATGATCTTCGATCGCGGTATATCCG
>TRINITY_GG_70_c2_g1_i1 len=317 path=[295:0-316] [-1, 295, -2]
CCCGAAAAAATTAACATTAACAATGAGAACAAAGTCGAGCTTGCAAATACTTTCAAGCGT
CGAGGATAGTGAGTTTGTGGCGATTAAAAAGAAAAGGTTGACCGTTTTGAATCACATTGA
CACCAAATAAAATTTACTTTTGTTTTCTGAAATATCATTATTATTATTATTATTATTATT
TTTTTTTTTTTTTTTTTTTCGTGAAACCCAAATGACGTGAAATAAATATGCTTCTCTTTC
TCCGATATTTTTCTTTTCTCCTCTGCTGAATTTTCATTCGCGCGAAACGAATTCACGCGT
AAATTGAGGGACGCGGG
>TRINITY_GG_70_c3_g1_i1 len=269 path=[1:0-268] [-1, 1, -2]
GCAGCTTTGAGTATCTACCGTGTAGAGTATTGCATTGATCGTGGCGAAAGTTGAAATTGG
CATCGTTCGATTGAAAGAAAACAAAAAAAAAAAAAAAGAAAAGAAGAGAAAAATCTATAA
TTTGGCTGAAGTGTATCTCACCGTCTAGTAGTACGAGTCGATGATTTGCGAGCCCGTCTG
TCGGATTTCACATTTCCCTCTTCCTTTTTTACTTCTTTTTTTTTTTCTAAAGAATTTGTA
AACATGCAAGGAAAGACTTAATATTCCCT
>TRINITY_GG_70_c4_g1_i1 len=210 path=[1:0-209] [-1, 1, -2]
CGGGAAAAAAGTTTGCCCATGTCGAAGAATACAGTGCCCGTGAGATTTTATAATAGTCAA
CGTCTGATTGGATGAAACTTCGCCGACTGAATCTACTGCGAATCAGTGTTAAAAAGTGAC
TCATCCATTTGGAATTTCACGGAGTGGAGGAACATGTGTGTCTCGGTAAAACGAAGAATT
GACTCACCGGTGTAGCCGGGGTGGCACTGG
>TRINITY_GG_71_c0_g1_i1 len=366 path=[344:0-365] [-1, 344, -2]
GTGGCTACGCATTTTCCTTACTTAAAGACAAGAATTCGCGTGGTTGCTAGAAAGCAAATA
GTTTTGAGTCCAATTGAAGTTGCAATTGAAGATATACAAAAGAAAACTGCAGAGGTTGCA
GCAGCCACAGCTCAAGAACCACCTGATGCAAAGATGCTACAGATGGTTCTTCAAGGTTGC
ATTGGAACAACAGTTAATCAAGGTCCTGCAGAGGTTGCAGTTGTGTTTCTTTCTGGATTA
AGGGAACAAAATGCACAGCCCACTAGACTGCAACATAAATTACGCCTGTGTTTCAAGGAT
TTCTCAAAGAAATGTTTGGATGCTTTGAGAAGAAACAAAAATCTGATTGGGCCAGATCAA
AGAGAC
>TRINITY_GG_72_c0_g1_i1 len=390 path=[1:0-389] [-1, 1, -2]
GAGAAGTGGTAGATAGAGAGCGGCGACTCTGGCTTTCGCGGCAGGATCAGAATATCGCGA
GTCAACGTCATGGCACGCCATTAGGTGCCGGATGGTACCAATGGCTTTGTTTTGAAGCAT
GGGATTCGGTATCTCTAGGGTGTTCGATAAATCCGATAAAACAATTCCTACCAAAAAGTG
TTGCTGGCGAAATTCCTGACTGAGTTCGGAAAACCTAGCTCGATCTCCGGGCACTAAGGT
AGATATTAGGCTACCGGAACTGCCAGTTGACGGGCTAGGTGAAGCTGGTGCGGATCCGGA
CGTGTATCCGGTACCAAACGGCAGATTCAATGCCACGTAATGCTCGTGAGAGCATATGGT
TCGTACGAGATCTAGTTTCAGCGCGTAAAG
>TRINITY_GG_73_c0_g1_i1 len=295 path=[1:0-159 138:160-160 138:161-161 138:162-162 138:163-163 138:164-164 138:165-165 139:166-294] [-1, 1, 138, 138, 138, 138, 138, 138, 139, -2]
GTGCCTCGGACGTAGACGCACGGTCGGACACGTCTTCTTCTTCGTTCGGGTCGTGTTCTT
TCCCATCGAGGAGTTTCCCCACGTGTTCGTAGGCTGGTCCGAGAACGAAAAAGCATTTGC
TATACTTTTTTTTTTCCTTTTTTTTTTTTTTTTTTTTTTTTTTTTTAAGCGTAAGACTCT
TAAAAACTGGTATACTTCAGTCGCATGCGCTATAATCCACCGATTCGAAGTGAAATATAT
TAAGGTTTCTCGGTAAAAGTAAATGTACAAATATAACTTGTTAGGAATTTCGAGC
>TRINITY_GG_74_c0_g1_i1 len=376 path=[1:0-375] [-1, 1, -2]
GGGGTTCATCAGATAACCGCGAACGACCACCGAACCGGTGGCGTGCTTATTTTTAAAATG
TTTGCCTTAATTATCTGTAAATTGCAATCAGCGGTGAGAATATTTTGGAAAATTTACCCC
CTCGGTGGACACGCGTACTCGTTTCAACTCGGAGCTGTGATTAATTATTAAAAAGCTTCG
ATCATACTTTTACTAATTTCACTAATTTATTTACTTTCAATCCGAATGAAAATGATAGTA
GAATTGATTTGAACTTGATTACTCAATTTACTCTCATTTTGTCTTCTCGAAATTAACAAT
GTTCTATCTACATTATTTATCCTAGATCCGTATCATTTCGATCGAAAGACAGAAAAAAAA
AAGAAATTCATCGACC
>TRINITY_GG_75_c0_g1_i1 len=628 path=[1:0-35 14:36-65 44:66-446 425:447-460 439:461-627] [-1, 1, 14, 44, 425, 439, -2]
AGGCGATTTTTCATATTCCATAATGAACTGTCTTCGGCGAACGTTCAAGCATCGTTTAGA
ACAGTCAAGTTATTTAAATTCACTTTGCAATCGTCGAACGTAAATTTGAAACGAATCTTC
AAGTTTTTTTTTTACATTCGTTCTGTCCTTCAGTTATTTGATTTCAATTTAATTTCAGCT
AACTTTCAAGCTCCAAGTTCCGAGCGAGATTCTAAGATTTCGTTGTATAGTTATTTCGAC
TTGAATTCAACGAATTTGACAATTAATCTGAACGAAACTCGATTCGGACCGAATGATTGC
AGAACGCCGAGAATTTCGAAAATTACGGTTTCGTAATTTATAAAAATTGAAACATCACAA
AGCTTCGTGCCTTCGCCGCGGTATGAATAAAAAAATAAATAAATGACAAAGTGACGAAAA
ATCAGACACGAACTGCGGAAAAAAAAACAGCTGCATCATTCGGCGAATAAAACGGACGTG
GATGCAATGACGACAGACCCACGAATCAATGTTGTCGAACAAAGTCATCTCGTATAGAAC
AATCGTTAATTTCTAATTCGAATTCGATGTTACGTAACAGAGACTCACCGATTTAACGAG
AAAGATACAATTTTCTTGCGATATCGCG
>TRINITY_GG_76_c0_g1_i1 len=393 path=[371:0-392] [-1, 371, -2]
AATTTTTTAAACACAGAACGAGTTAATGTCTTTTACTTTACTTTTATGTTATCATCTATT
GATTTTATCTTCGGCGCGGATTACTTTGTAATTCCTTTGTAGTATTCTACGCGATCGAAC
TAATTTTACTGTTTACTTTTCTCTGTACCCTGTTTCTTTCGCGAGGGAATGTGAAGAGAG
AAATGGGAGGGGAGCAGGTAAAAAAAAAGAAAAAAAAAAGAAGGGAGACGAAGAATATAT
CTCGTAGTACCACAACGTTGAATGTGTCACTTATTACTCATTGATTTTCTTTCTCCCTTT
GTACGCAGTAGAAGAAGAGAGATGATAGGTGTACCATAGCGACGTATTTTACGAGTTGAT
AGTATTAATAGCGATATAAGTTGCCTAACCGCG
>TRINITY_GG_76_c1_g1_i1 len=628 path=[1:0-627] [-1, 1, -2]
TGGAATTTGGATTTTCTCTCTCTCTCATTTGAGAAATTTTATGACTTCTTTGGATGTCTC
GAATATTGATTAATTTAATTTCTGTTTTTAATCAGAAAGCTCGCTTAATCTCGTCTCTGC
TTTATCTCCTAGCCGTTCGTAGACACGGATGATCTTTCACGCTGAAGATGGAGTTAACGA
TCAGTGTGTCAGCGCGTCGGTATGGAAGATTCAAACCATCAAAATCGTCAAATCATTCCA
AAAGCTCTCGATCGTGTCTGTTCATTCTCGTTTACAAATGTTCAATCCGCCGCGTTGCTC
GCCATCGCATTTCGCGTTTCGCTGTGAAAACGATTAGCATCGAAAGTAAAAGAAGAAGAA
AAAAAAAAGGATATCGAGAAACTTAGTATTCCAGGTGTTCACGATAATTCCACAAATTTT
CGGAGAAATGAAACAGAGAATTTTGATTGGCAAAGGATGAGAAAAAAAAAAAAGAAAAAA
TGTATGGAAATCGGCTGGATCAACGAGCAACGCGTTAACAACAACAACAAGTTCCAGTGA
TCCGTGGCTCCGTGGAACCGAAATTTACTTAATAATCGCGCACAAATAAATCTCCCGAAC
GCAACGCGCGGTTAGGCAACTTATATCG
>TRINITY_GG_77_c0_g1_i1 len=768 path=[746:0-142 1515:143-166 890:167-767] [-1, 746, 1515, 890, -2]
AGAAACCAACAATTACTCTGCAGGTAACCGTACTTCTTCTCGACACAGAAAACGACCACG
ATCACGACCACGATCACGATCGATTACGTAATCGAGTTTATCCTTTCGTTCGCGTGCGAA
TAGTTCGGTATTCATTTAAAGAAAAAAAGAAGAAAAAGAACTCGTGGTAAATACAGGCTG
ACGTAACGAAACCGACAGTGTCAAGGTCACTGAAAAGTTCAGTTACACTTCCGATCGACG
TAACGAGAACTTTTTTTCATTTTTTCTTTTTTTTTTTTTTGCGCGCGCACGGCGTTCGTT
AACATTTTCTTCGCTCTCGCGCGTGCGGATCGCGTGGTCGCGTTTACACGATTCGTTTTT
CAGCAGTGAGACACTGATATTGCTATAGACAGTGCTTATTACAGATTTTCCTCGTTGGAT
ATGCATAACAGTATATTTTTTTTTTTCTTTTCTTAGCTACGTAAAGAGCGACCGTTAGAT
AAATCAGGAAATAAAAATAGATTCACGTGGTGACAAATTGCTGTTCGATGAATATTCACG
CGGCGATTCGAGCATCTACCAAACAACGAAATCCGTGTCTATTAAACGTGTGTTACGCAC
GGTATCTATAATGTTCTTTGCTTCGTGTAACACGTTCATTACGTTTAATTACGAACGATT
ATTTATCATCGTAATTTTGTAAGACACGAGAAACCGCGTCGTTTTTTTTCTTTTTCTTTT
TTTCTCAATTGACGTCGTTCGTGCGTGTATCGAGTAAGAACAATAATG
>TRINITY_GG_77_c1_g1_i1 len=550 path=[529:0-325 1057:326-347 855:348-549] [-1, 529, 1057, 855, -2]
TGGCGGTCGCTTTACAAGCTATTATAAAGTAACGAATTCTCCGTTCGAACGAAGAAAGGT
GGGTTCGTTAAAGCGCATGCAGCGATGCATGCGAAAGATAGCTGAGCGAACGATATGAGA
AATATGCACGGGGAATATTTATGAAAAGTCTCGCGTTTTAGAAGCTTCTTTTTCATCCCG
TTTTCATCCGCTCTGTAGATTCTCAGCGGATAATAATGTAGATTCTACATTGTAAACGCG
CGCGACGTAGATAACGTCGTAGAAAGTGCACGCGTAAAAGGCTTACCGGGGGCATCGTCT
GCCGGAGAACTTTTAATAACTCTTGCTCCCCTTTATCGAGCATTTGTTTGAACGATAATT
CCTGTCCGTTTGCTCAAACGACTGTTACGAAAGAAAGAGAGAGAAAAAAAAGAAAATTTC
GCAAGGAATATTACATCACTCAGTCCTCGGAGGTTAAAAGGCACTTTAAATATCCATTTT
GTGCTCTCGTTCTGTTCGTTTTCTACATTTCATCTTGCAGTTACGTGCTTGGCCGTCGGT
GATTATAAAG
>TRINITY_GG_77_c2_g1_i1 len=803 path=[1:0-733 1585:734-757 736:758-800 779:801-802] [-1, 1, 1585, 736, 779, -2]
TGTTTACGGTCGCCGAATCAGCACGTAAGCGAATCTGCACCCCTTCTCGTTCTCCACCGT
TTCACGCTTTCACTTTGCCTGAGTTAGGGTTGACAAAAATAATATCGAAACGAATGAGAT
GTCTGTTATTAACACACTGGAACAACCGTGTCCAGATATATAGTCTGCGTGTAAATCATT
GTAATTTACGATGTTCGAGAACTACTGAAAAATAGATTTGCACGGTTGTGTATTTCTGGC
CAAACGGAAATTAATATTGATCTTGGCACTGATCTTTCAAGCGAGAGTGCCAAAATTGGT
CACACATGGTATAAGACTTTTGTAATGATAGTTCTAGCAAGTAATACGTATACAGATATT
TCTTGCACGAAACTGTCGAGTAAACTGTTCGAACATCTCGCCGTGAATGTGTTAATCCTG
CAACTGTCCACGTAGACTGGTAGAGATCTCTGCGAGAAACCACGGATTTTGGAAATTTCC
AATCGACTCAAGTTGAAATTTTTCTTTTTTTTTTTTTTAAATGACGTGAAAGTATTCAGG
ACGATGAAAACAAATATATGGATGAATATACTCAATTATACCCAAGATTGTCTTTGTTAA
AGGCTTTTCAAATCTCTTCAATCAGTCGAGCTGAGTGAGAAATTTCGTTCTCCGACTTTA
AGTTCTTCGAATTTTTGTTTCTACCCTTTTTCCACCCTTTCTGAAACATCTGTTAAACAT
TTCAAACAGTTTACGATCGTAGTTTACTCGCTGCTTTTATCTCTGCGACTTCCCATCTTC
TCTCTCTCTCTCTCTCTCTCTCT
>TRINITY_GG_77_c3_g1_i1 len=670 path=[1:0-31 1343:32-55 34:56-669] [-1, 1, 1343, 34, -2]
GAAGAAGAAGAAGAAGAAGAAGAAAAAGAAGAGAAACTGAGATGACTTTTTATCTGTTTA
TATTCACATGTCTTTTATCGTCTGTCGAAGATAAGAACGAATATTCAAGAATTCAAAGAT
GATATCCAATTCCACGAATTCCCCTCCCGAATTCATCAGTTATTTATGTTGTTTCGTGCG
TATTCGACCGTAATACATAATATTTCCCCCCCCCCCTCAGAAAGATCTACATGTCTCCCA
CCGCTTTTTAAATAAATAAATTCCGATATTCCAATGGGATATTTCCTTTGGGTTACCTTC
TTCCTCGGCGTCGCGTGAAAGGATAACAAATCTTCCGAGGCCGAGGCGAAATCTTGGAGG
AGAATCTCTTTCTCTCTCTTTCTCTTGCTTCTATTTAAGGCGAAATTAAGGTTTTGAAAC
ATTCAATTTTCTCTCTAAGAAAGTAGCCTAACACTAGAACTACCAAAACGGTCGAAATGA
CCAATCTGTAATTTTTTGTTGGATATTTTACACAGATGTAAAAACAGTGTGAGATTTCTT
AGAGATTTAAATGTAAAATGTATAAACAAAAGCTTGCGTACTTCGTCATATTGTAAAGCT
TTCTATTTCTTTTTTTTTTTTTTTTTTTTTTTCTTTTTTTTTTTTAAGAAATTAAAAGGG
AGCGGTTTTT
>TRINITY_GG_77_c4_g1_i1 len=480 path=[458:0-278 963:279-302 738:303-479] [-1, 458, 963, 738, -2]
GTGGGATATAGGGAAAGCGAGAATACTCCTTTCTCGAAAATTGTGAATGTTCAAACGCGT
GCGAGTCGATGTTGAAAAATTTCTTTTCACGAGTAAATTGACAGTATGGCTTTGCAGATT
GAAATTTTCTGTTTACAAAGAGCACTTAAGACTTGCTGTACGAGTCTTTTTTTTCCTATT
GAACGTGGAACGAAGCGTTAGGATTTCTTAAATTTTTATCCTTTAACCTCGTAACGTCGG
TGGTGAAAATCGTTTTAAAGGGAATCGTTGCAAAGGGAAAACTTTAATCCTTTAATCCTC
CAAAATTACGATAGATCCGTAAATTACGAAGAAAAAATTTTTTCGTGCGTTTCAATTTTT
CTCAGTTTCTCAGAAGGAAAAAGTAGCACGACGTAGAGTCATTTTTAGAAGAAAAAAAAA
AGAGAAAACCAAAAATCACGGTTGTCAAAAGTAGCTTCTCGCTTTCAAATGAAACCAAGT
>TRINITY_GG_77_c5_g1_i1 len=1158 path=[1136:0-597 2295:598-621 1735:622-1157] [-1, 1136, 2295, 1735, -2]
CACCGATTTATCGAGCCCCGTGGAACGAGCAAAGTATACTTTATCACGCGTTAGGGGCAG
ATACGGTGATTACGACTTCGTGAATAATATTGCTGTTCGTCCGTGCTTCAACGAACTTCG
TCCCGTTTTGTTTCTCCGACCACGCGTCGGGGAAATTCTAACAGGGTCTGTTCTTTTTTA
AAAATAATTGGACAAATATAGAGAGTTGAATTAGGTTTAAATGATTGTCCCGACAGAGGG
CAGTTGGGTGAATTCTGCGCCAAAATGTATTAAAAATTCGAGGGGGCCCTTCGTCGGCCG
AAGAAACGTTCGATATTTAAATATTAACGATGGACCGTGACTGTATATCGGGGAAAATGT
AAGAAGATTCACGTGTCCAAGTAAACGAAGGAACAAAGAGCACATGGGGCCATCGCGTGG
CTCACCAGCCACTTGGCCGCCATATTGGACGCCATAATGGAAGTTACCTTGGAAGAATTT
CAATCTCGAATTAACCGTGGACTCATTACATTAGAGAATGAATCATTTATCACGTCCTTA
CTCTACCTAAAGGAATCTTTTATCGCTTCGATAGCTATTTTCGTTCCTCCAGAAACCAAG
CAGATCTTTCTTCTCTGATTCCGACAGAATTTTCTAGAAAATTATCAAATTATCACGAAA
CACGTGTCGCAGCGTGTCCAAGATAATTTCATAATTCACGCGCTTGTTATCTGTCAACGA
GAAGGAAACGTAAAATTAAAAAACAAAAAGAAGAAGAAATCGTCATCCTTCGTTTCGTTT
TCATCCGACAAATTTCACCTCGAATTAAATCCGCGTCTATCCAGCTGAGAAGCAGCTTCC
ATTCTCCCTCCATTACCGCGACATTTTCGCGCGAATGCCGGGGAAATGCGGCGCGGAAAA
TCGGTGGGAAGACAACGGAACCCCGTTTAAGAGTGTCTCGAGTGACGACGGTAGAAATGA
ATTTTCGATGAGGCTGCAGTCGACGCGGGATAATTGCTGCGGCGATAAGCGGATGCGCAT
TGCCGCGCGTACTTTTCCACGCGACGAGCACACGCGAGAAGCTCCGCCGCTTCTCGAACA
ATGTATCAAGCCCAAGAATTATAAGTGGCGGTAAATTACGGCTGAACCGCGTGCACACGC
TTTAGCCTCGCAATCCAG
>TRINITY_GG_77_c6_g1_i1 len=1507 path=[2283:0-1486 3747:1487-1506] [-1, 2283, 3747, -2]
GAAAGGAATTCGAGTGAATTTCGATCGTTGTTTCTTCTCGACGAAAATGTACGATACTCG
ACGATAGATTGCATTCTTGCAATCGACAGCAAATTACCATTGAATCAATGAAACAATGAA
AGGGTCATTCGCCTCCTCGATGCTGTCACACCAGTATCGACTGTGATGACGAATCAAAGA
TAGCAAACAAAGCAAGAATTATTCCCTCGAGGGGAATGCATACATTTATATTTAATCATT
TTTCCACAGTTTACGAGTGTTTGTTCGTTCGCGAGGGAGTTTCAAACGACGAGAATCCGA
ACGCAACTGACAAACCGTTGTGTTTCACCAATTCTACCATGCAACAACCATTCGATGATC
CCTCTCTGGTAACAAAAGCTCTGTTATATATATCGCGGAGAGAAAAGAAAGGAAAAGAAA
AAAAAAGAACAACGTTTTCATTTGCCTCGCGAGAAAACGATCAAACTCCAGCAAAAAGGG
AAAGTGTAGAAAGAAAGTGTGTGAGACAGAGAAAGAGAGAAGTAAACGAGCAATCCATAA
AATCGCACGATCTACGATTGTAGTTCTGATCTGGGTAACCAGGATTGGTTAATAGGATTG
GTTTTGCACGAGAGAGAATCGAGGTATTAATTTCAATCGTCCGGAGACCGCCGTTTCGCC
GAGCTAAATCCAATCTGGATCCGGTAAAATGGAGAAATGGCGGAGGCTGGCTACGTGACA
GGAAACGCTCAGAAGTCTAGAGGATTCTTTATCGTAATTTATCATGACCTTTCGTACAAA
AGAAATGGCCGAACATTGCGTTATGTACTTACTCCCCGGGCAGAACGTTGCCAGCATACC
GCGTATTTTCAGAATATTATCTCCGCGTTCTAAAGTCGCCGTTATTATTAAAAGAGAGGA
AGATTCCCTCTTGCCTCGTGCTATCCCGATCTCGTTGGAACTGAACATCGAGATCGGCGA
AAGCACACGACCAAGTTCCACGAAGCACGCACGCTTGTTCGCAAATATCGCGAACATTGA
TCTTCAGTTCGATTTATCTCGATCGGAGAGAAAAACGAAGACGAAAGAAGCGAATAAGAG
GATTTCGAAATATTTTCTTTTTTCTTCTTTTGATTTAACGAATGAAAACTTGGAAGCTTT
GTGACTTTCGAGGATATTTTGATACACTCGTGCTCAAATTCTCGTATTTCATCGTGAGAT
TCGATCGAGTGGAGAAAGGAACGACGATTTGATACTGTATTACACGCTTTGATTCTTTCA
GTTCTGCATCGAAATTGCAGCGGGTCTGTGGCAATAACTTCGAACTAAAAGTCATTTTCA
TTCCATTGGAATTCGAGGAGACAGCCATTGTGCTCGCCTAATGATCTCGCAAGTTCTTCA
TCTCGCGAATATCAAAATGACGAATGGGCTCGATATCGAAAAGAAATTGAACGGCAACGC
TATAAATACGCCTAAAGTAAGGGACTGCATGGAGATATCCCAATCTGAAACACCGGCTGC
CGCAGAT
>TRINITY_GG_77_c6_g2_i1 len=823 path=[1:0-25 4:26-43 22:44-44 4674:45-68 47:69-819 798:820-822] [-1, 1, 4, 22, 4674, 47, 798, -2]
GAAAGAAAGAAAGAAAGAAAGAAAAATGGAAAAATGAGACGAGCTCGTGGCAACTTGTAC
ACAGGCGTGTTACGCCTAATTCCGCGTCGAGATCCCAGCAATCGAGAGCCAATCGACTAA
AAATAAGCGTTTCAAGATCGGGGGTCAGCAAAGTCAGCGATTATGGCGTTATCGACGTGA
CCTTACAACAAGGTTCAGGCCTCTTCTGCACAAATATATCGCGCTCCTTCCCCCCCTGGA
GCTAATCAGCGCGCCTCGCGCAGAATGTTATCGATTATATAAAAAAACTAGTCAATAAGA
TTTTTCATCGCGAGAGGAACAAGTGATCGGTCGCACGGACTTTCAATAAGACGAGACGAT
TACGTCGCTATCGTCCATACCTGTCTCGTTTTTCGAAATCACTTTGGCTGCCTCGAACCG
CGTAGGAGAACTGCCGGGTGTAAAATTTTTATAGTTGAACGCTTATTTCAACCTCAGTTG
GCTCGAACTTCTTTTTTTTACGTTGCAACTTCGCTTCGAGCAACAAAACTTTTAACGCAG
GATCTACGACTTTAGACAGTCTCGGGGTCTGAAAATTTTCCACCGTTTATTACGATCTCA
CGAAAGATAAAGGTTCGACGTAAATCGTCCGTAGGAAAGCTAATTTTAATAGGATCGAGA
GAATTTACGAAGCGTAAAGAAAGTCGTGAAGCAAATGGGCGACCGCCTGCTTGCAACTTG
GATGTTGGATGTTATTTGTTAAAGGCAAGGAGAGAACTCTCTCTCTCTCTCTCTCTTTCT
CTCTCTGCGAGTTTCATAATCTGCGGCAGCCGGTGTTTCAGAT
>TRINITY_GG_77_c7_g1_i1 len=573 path=[1:0-291 1197:292-315 294:316-391 370:392-572] [-1, 1, 1197, 294, 370, -2]
GGAATTGCATTGCTGCAACAATAAAAAACGGAATAACAACGTTAGAAAAGAGATATGTCA
ATGAGATAAACAGGCTCGATTAGAAAGTATGTGTCAGAATGGCAAAACAAAAGTAACAGA
GGATCCACGTCCTCGATGAATCTACCCCTATTGTCGACGTTAAAATAATTAATCCTGCCC
GAACTTATTTCATCGCTGGACGTTGCCAGTCCAATTTTGGTAACGACTTGTACGACGCTC
AAATGGAGTATCAGCGAGGGAGGGAATTGCATTGAATAAGTCGGGGGCCGGGTTCTTGAA
ACGGGTCCGCTTGAATTCGTCATTAAGGGGTCAATAGTTGGCCCCACATCGAGATTTGTT
TCGTCGTCGTATATAAACACGGGCCAGCCGGGTGCATAATAACGTGTAACAGCATAATCA
TACCAATCGGCCGGCTAATAGCATAATAACGATGCATAACGTATCGTAATTGACAATATA
TCATCTATCATATCGCTCTGTTCCAGTTTAATCTCCTTTTTTTTTTTTTTTTTTTTTTTT
ATTTTTTTTTTAAAGAAATTAAGGACGCTGGTA
>TRINITY_GG_77_c8_g1_i1 len=464 path=[1:0-238 920:239-277 255:278-388 983:389-412 390:413-463] [-1, 1, 920, 255, 983, 390, -2]
ATTTTCTTTTATACCAGTTGTAATCAATCTAAACTTGTAGCGCAAACTACGAGATATCTC
GCAGTTGGCAGTCAATTGCCCTGCCCCTCTCAATTCGGAGAAAGATACAATTGCTCGATG
TGCAAACAGTCGGATTAAACTGAAATTTTCACACGCATATTTCAAACGTGGAATCTTCGA
TTAATCTTACACGAAAAAGAAGAAAAGAAAAGAGAAGTGGACGCGGAGCGAAAAAAAAAA
CAGGGTGAAGGGAGCGGAGGGTAGACGCATCTTCGAGTTTCGAATAAATTTTTCAAAGTC
CCATCGCAGAAAATGGAATGCCAGGAAGAAACGGGTCTCCGAGGGATGTGCGAAGCCTAA
GCTCGATCGCGATAGTCTGAGGACTTCCGGGAATTCGAAACTGTCAGTATTTCCCGAAAA
AAAAAAAAAAAAAAAGAAAAAAAAAGAAATTTTCCAGCGATGTA
>TRINITY_GG_77_c9_g1_i1 len=621 path=[1:0-356 1269:357-380 359:381-449 1270:450-473 452:474-620] [-1, 1, 1269, 359, 1270, 452, -2]
GTAAATGCCATTTCAATACTAAATCTGTAACTTAGTACTATTATATTTTGGAAAATTTCA
TGTTTTCTTTGAAATAAAATTTGCTACCAGGGCAAGACGCTCTAAATTTGCCTGGCAGTC
AATGGGTTAAACACGTTGCAATGGCGTTACGAACACCGAGGACTGGCGCTTTTCAAGAAT
AGCGGAATAGCAGTTCGACAGTTCGATCGTAAGGGATGTTAATTATTAGCAGCACGGTTA
TTATATTCCCCGGCAAGTGTCTCACCTGGCGGTCGTGAATTATACATTTCATTTTCGATG
TTACTCCCTGATAAACACGACGGTGTTTGTACATCGGTGTTTTACGATCAACGAAGGGAC
GAAGATAACGAACACGCAACGCTGACGGACTTCGTTGAGAAACGGAGCACGTTGAAAGAA
ATTTCTTCTCTTTCCCTTAAATGCATCGTCCCCAACGATTGTCGGGAAAAAGTCTGTGAC
AATGAGACAGCATATAAATAAATAAAGTTTTAATAAATTGCGAGATAAAATGCCATGTTC
TCCAAGCAAGGATGGAGAACGAAAGCCATATTTACATTTCTACTCTTCTCGAATTTTCTC
TTCTTCTCCCAAAATTGCGCG
>TRINITY_GG_77_c10_g1_i1 len=841 path=[819:0-204 1001:205-267 1064:268-268 1065:269-286 1083:287-840] [-1, 819, 1001, 1064, 1065, 1083, -2]
AAAAAAAAAAAAAAAAAAAAAAAACAAAGGACCTGGCTTCCATAGACGGCGAGGAGAGTA
TGTTCCTCGTTCTTTTAACGACGCCTTCGTAAACAACGTGGCCCATCGCGATCCATCAAT
TTTTCAAGTCGTCGCGCGAGCCACGCCACTTCCTGTTAACCTAACTCAGGTACGTACGCT
CCGACTCGAAACTCGTTACGTCGCAGTCGCGTGAAACTTCGTCGCCATTTTTTGGGAAGA
GGAAAGAATAGCGCGCGCGCGCGTGTGTGTGAAAATATTTTTCTGAGAAGCGAATTCACA
CGCGACGAGCGCACAGTCACAATGGCCAGGCGTGGAACCTCGTCGCGGCAACGAAATTCC
GTTGGAAGTTTGTTCGCCGTGGCTCAGACCGCCTCTAAAATGCATGGAACTACCCCTTTG
CAGTCTCACAGGAATTCTGTCTGTGGACCCGGTAAATAAGTTCCACCCTCGTGTAAAAGT
TCTCGTGGAAACGCGGATTATCGAGGGCAGGCGGCGCTGGCTTTTCGCGTGACGACTCGT
GACAAATCCCTTATGATATTTCGATACACGAGTAACACGGTGTAATATCAGCGAGAGAAA
TACTCCGTATTACGAATTACTAGGCAAAGAATCGCTTCCCAACGCTAGAACCATCGAAGA
TTAAAGTAGAAAAGTCGAGGAATAAGAAAACGTTTACAACACGAATTTTCGTTCGTATCA
TTTTTTCACAAAAAATCGTTCGAATTTCGAATCCGCAATGTTACTCTAAAGAATTATAAA
TCTCGACTAGTTTGGTAGTTCTAGTGTTAAAGCGATGGCTTTGCGCGTATCTCGAGCGGG
G
>TRINITY_GG_77_c11_g1_i1 len=306 path=[1854:0-96 642:97-97 643:98-117 663:118-139 685:140-158 704:159-305] [-1, 1854, 642, 643, 663, 685, 704, -2]
CCCGGGAAGAACCGTGCACCTTAATTTGTTTAAAAAATAAATGAAAAAAAAAAAAAAAAA
AAAAAACTGCCTCTAAAATAGCGAGTATAAAGGTTCGAAATAAAAAAATGAGAACGACAA
GCATTCTCTTTCTCAATCGCTCTTACTCGCGAGACAACGAATTAGAAGATAAGTGACACG
CTCCCGTTGATCAAAAATCTTCAGTCTATCTTGGTTTTTGTAGCACAGGTCTTTAACCGA
CGATTAAAACGTAAAATTTCCACTAGAGATGTTAAAGTAAAGAAAAAAAAAAAAAAAAAA
AATACG
>TRINITY_GG_77_c11_g1_i2 len=873 path=[1:0-531 1999:532-555 534:556-663 642:664-664 643:665-684 663:685-706 685:707-725 704:726-872] [-1, 1, 1999, 534, 642, 643, 663, 685, 704, -2]
TATATATTATTGACGTTTATTGTTTGCTCCCAAACCTCTCTCTCTCTCTCTCTCTCTCTG
ATTTTATGAAATTCTACGACTTTCTCGTTTAAGTAATGGAACCAGCGGAACACTGAAATT
TAAATAAATTAGACTTCCAGCGGATTGAGTCTGGCTGTGTAATGCAAAGTGGTAGCTACT
TCGAGGAAGTAGCAATCCGCTGAGAATAAATAGCAAATAAAAGCAATCGAATGTAGGATT
AGAATTCGATAGAATTCGACAGAATTTCCTCGGGAGTGGCCAAATTAGAAAGAAGAAGCT
TCACTTTTAACCTTCTTGCTGTTCATTCAGCTAATTACTACGTAATTGTTAAATTATTTA
TTAAATATGGATCGTTAAATATGGACTTTATTAAACACGGATAATTACGTTAAATCGTTG
AACATGGCAATAATTATTAAACATATTAAATATGTTGCACTTCGGTACGATGTTTCAGCA
TTTATTTTAAAACTTGCACCACGGTCCATGCATTTTCACGCGAGGCGCGTGGGAATTAAT
TTGTGACGAAAATAGCGGATTATAAAAACTAGTGTCCTTTTTCGAATGAAGTGGAAAAAT
TATGATGTTGTATAAAAAAAAAGAAAAAAAAAACTACCTCGAAAATAGCGAGTATAAAGG
TTCGAAATAAAAAAATGAGAACGACAAGCATTCTCTTTCTCAATCGCTCTTACTCGCGAG
ACAACGAATTAGAAGATAAGTGACACGCTCCCGTTGATCAAAAATCTTCAGTCTATCTTG
GTTTTTGTAGCACAGGTCTTTAACCGACGATTAAAACGTAAAATTTCCACTAGAGATGTT
AAAGTAAAGAAAAAAAAAAAAAAAAAAAATACG
>TRINITY_GG_77_c12_g1_i1 len=416 path=[438:0-252 974:253-276 692:277-343 759:344-359 775:360-401 817:402-415] [-1, 438, 974, 692, 759, 775, 817, -2]
ATTTGCCGAAAGAGATATTAAACATCAGAGAGTCAGAATGCAAAGGCACTGCCCTATTGA
GAATACTCTGACGATGAAAGCGACAAAATGAATGAATAAATAAATAAATAAATAAATAAG
TAAATAAATAAATGTAGGTCGCTGTTCAGCTGTAATCTTTAGTTGCGTTTAATTATACTA
GATGACCTTGTATCAATGTTTGCTGAACGTAGGAATGTATGAAAAGAAAGAAAGTATGAA
TTTAATGGAAGAAGCGTGGGGCGTTTTTCTTTCTTGAGAAAGGAGAGAGTCGAGCGAGTT
GAAAACAGAGTCGATTTTGGAGACGATCGAGTTGTTGAAAAAAACAGTTTATTTGAGATT
ATTTGTCTATCTATCGTTTAATCGCCAACATTGTTATTAAATAAATATTATTTACG
>TRINITY_GG_77_c13_g1_i1 len=204 path=[903:0-146 1827:147-168 690:169-203] [-1, 903, 1827, 690, -2]
ATATGTCAGTCGCGTTTACGAAACAATCGATGATTCGAGGGATATATGTACATGTATAAA
TTGAATGAAAAGAAAGAAACGATCTTTCAAATTTCGATTCTTTCGTTCTTTTTTATTTCT
CTGTTTCTTTGAGATAAAAAGTAGAAGTAACATATTACAGAAGCTTTTCCGACCCAAATC
AAAATCCATCGTCGACGATTTGCA
>TRINITY_GG_77_c13_g2_i1 len=755 path=[1:0-445 2047:446-469 448:470-507 1897:508-534 505:535-578 2048:579-602 573:603-663 2049:664-687 658:688-719 690:720-754] [-1, 1, 2047, 448, 1897, 505, 2048, 573, 2049, 658, 690, -2]
CCGGGGTCGAGTGATAATCGATTTTGCTATCTGCGCTTCGTCGAAAGTTGCCGGCTGCCT
CGATATCTGTGTTTACAGTTCACGCGAGTGAATCGAAAATCTGCGTGTCGTTTTGTCACT
GTAAACACGATCGTTTATAATCCGCCTGCAGTTCTCTGAATATGAGAAAAGAAAGAAAAA
AAAGTCAGCTCGTCCGATTCTATTAATCCTGGTAAACATCGAAGCTGCAATATATCAAAG
GCACAAGACGCAGAATATTTTAGTAGCCATTAAGTGTGAGTGACGCAGCTTATGGCTCTA
TGAATAGTCTTTCCCGAAGCTAAGCTAGACCAAACGTGACAAAAGACAACCGACCATTAA
AGCGCGAACGAAATGGCTGGAAGCTAAGTCTCTATATCAAAAAAGCCTGTATCAAAGTCT
TTCAAGAAAAAGAGAGAAACGAAATTTCTCGAAATAATCGTTGTCAATCGCTTCGAACTC
AGTCTGTTGAAATTGATCTGCGATGTCGACACGTCGTCGGTCGTCCACGATTAATCTCTT
CGTCCTTCACTCGTCGACCCCTTTTTATCGAAAAATTCGTGCAGAATTGCACAATTAGCG
ATTAGCGTGGATTACATTCGTGCATTTATGCATTTACAGAGAGAGAGAGAGAGTTGGAAG
ATATGTCAGTCGCGTGTAGAACGAGTATAATTATCATGTAACATATTACAGAAGCTTTTC
CGACCCAAATCAAAATCCATCGTCGACGATTTGCA
>TRINITY_GG_77_c13_g1_i2 len=203 path=[903:0-146 1027:147-202] [-1, 903, 1027, -2]
ATATGTCAGTCGCGTTTACGAAACAATCGATGATTCGAGGGATATATGTACATGTATAAA
TTGAATGAAAAGAAAGAAACGATCTTTCAAATTTCGATTCTTTCGTTCTTTTTTATTTCT
CTGTTTCTTTGAGATAAAAAGTAGAAGCAACGTTTCGAAGTTGCTTTCCGTAATTTCGTG
CAAATCGTCGACGATGGATTTTG
>TRINITY_GG_77_c14_g1_i1 len=1085 path=[1063:0-217 1258:218-279 2409:280-303 1344:304-311 1352:312-321 1362:322-335 1376:336-345 1386:346-521 2410:522-545 1586:546-564 1605:565-1084] [-1, 1063, 1258, 2409, 1344, 1352, 1362, 1376, 1386, 2410, 1586, 1605, -2]
ATTTTTTTTTTTTTTTTTTTTTTTAAAGAACCACGTTGCTTTTTGTCACAACTATGGCAC
CGCGACAGCGAAGGCAGTGAAAAATGGCTGGCGTAGGATGGTCGAAATTAATTCTTTCGA
GTCGTATAATGCGTAGACTCCCCTGAGGGCCATTTTGTTCCTTCTTGACGCGGGCACGAG
GAACGCGATGAAACTTCTGCGTTTCTGAAGCATTTCGGCACGTGACGCGAAATCGAGACT
CGCCTCGAATGCCGATACTGATGAACTGATGGTAAATGAGAGAGAGAGAAAGAAAGTACT
CGGTCTCCTCTGGTCCAGAGGTGATCACGCGCACGAAATTCGCACGAGAGTCTGTTGGAC
ATCTCGGCTCGTCGGCGAACACCAGTGAAATTTCGAATTCACTCTGGGGTAGCTGGATGG
TTTGAATCATAGATTAGGGGAGGACGATGTGCTCGCGTGATAAAGTTGATGAAACGGTGA
CACGACTTGGAGAACGAGCTGACATGGGGACAGATGACGATAATCAAGATAATGCCGAGT
TTTACAGTCCAAATTTCAATAAGAGTCGCGCGTTTATTACGATGAAAATTCATTCTCAAC
TGAATTGAAATGTACATTGAATTTTGGCCAACAAGTAATTGCGCTCTTTTCCCATGTATT
TTGCGATATAACTTCATTTTAAACAGTTATTTGTTTCATTTCCAAATGGAAAAATCAAAA
AGGAACATATTTACTTTCAAAAGGTAAAGCAGTTTCAGAGTCGATTTGTCAAATTTCACT
GCGAGATGAGAATATCATCCTTCAGAAAGATGAGAACGTTTTTTCAACGAAGGATTCACG
AAGTTGCCCGAAATATGGCAAAAGATGATCGAACAAAATTGACAATATATTGTCCAACGA
AGCTCTCGTCGAAAATTTAAATTACGAAAAATTCGTTCGCACCGGAAGGATGCGCGTCGA
TCCTTCGCATTTAAAAAGGGATTATATTTCGTTAATTTCTAGAGAAAAATTTCGTCGCGA
GGCAAAGTCTCGACTGCGTCGTCTTCGCTGGCGAATGTTTAAGCGCAACTAGAATTGCTT
CGCTG
>TRINITY_GG_77_c15_g1_i1 len=766 path=[1:0-23 2:24-33 2043:34-57 36:58-170 149:171-203 182:204-219 198:220-239 1585:240-269 248:270-299 2044:300-323 302:324-402 1875:403-456 484:457-765] [-1, 1, 2, 2043, 36, 149, 182, 198, 1585, 248, 2044, 302, 1875, 484, -2]
CGGCGTGCAGAGTCGAGACGCGGCCCTGGCGAAACTTGCGAAACATCGTTCTTAGCGCGA
AGTTTGTTCTCTGTGCGCTGATGCACGGTGATTTAGATCCGCTTTTTAAAAGCAGTTTTC
CCGCGTTTTTACATCGCTGGAAAATTTCTTTTTCTTTCTTTTTTTTTTTTTAACAATGAC
CGAACTCAAACGCTTGAAATTTAAACGTATAGATATCCGAGGCTGAAATATCACAATTTC
GCTACGAAAGATTGATAATAATTATACGATATAATTCTAGTAAATTTTTTTAAATATTAT
CTCGAAAAGACGAGGCTGAATTTAATCGACGATTGAATAAGTAATGTCTGAAATCCGCTT
TCTGCGCGGTGTCGATAAAATTAACAGACGTCAGCAATCGAGACACTGAGAAATTTTCAT
CACCGAAGCTCCGAGGTCACCGAAGCTCCGAGGATGTTAAGTGGTTCGAAAAGTCGTTTA
AAATTCTGTTACGATTCCGTAGTGGTCAACGGAAGGATAAACAACTTGGCAAATGTCGTT
AATTTCCGAGATAGACAACGGTTACGGAGACGTTTCTATTCGAAACGGCCAAACGATTTT
CTTTTGTCTTTTGCTTTGCTTCTTGTTCTTATCTGCGAGATGAACGATTTGTTTACGAAC
GATTTCAGCTCGGAGAAAAATATATATATTTCTTGAAAGTCAGCGTTGTCGGAGTGACAT
TGATGTCATTGAAATGCTTAAAAAGAAGAAGAAGAAGAAGAAGAAG
>TRINITY_GG_77_c15_g1_i2 len=815 path=[1:0-23 2:24-33 2043:34-57 36:58-170 149:171-203 182:204-219 198:220-239 1585:240-269 248:270-299 2044:300-323 302:324-402 381:403-505 484:506-814] [-1, 1, 2, 2043, 36, 149, 182, 198, 1585, 248, 2044, 302, 381, 484, -2]
CGGCGTGCAGAGTCGAGACGCGGCCCTGGCGAAACTTGCGAAACATCGTTCTTAGCGCGA
AGTTTGTTCTCTGTGCGCTGATGCACGGTGATTTAGATCCGCTTTTTAAAAGCAGTTTTC
CCGCGTTTTTACATCGCTGGAAAATTTCTTTTTCTTTCTTTTTTTTTTTTTAACAATGAC
CGAACTCAAACGCTTGAAATTTAAACGTATAGATATCCGAGGCTGAAATATCACAATTTC
GCTACGAAAGATTGATAATAATTATACGATATAATTCTAGTAAATTTTTTTAAATATTAT
CTCGAAAAGACGAGGCTGAATTTAATCGACGATTGAATAAGTAATGTCTGAAATCCGCTT
TCTGCGCGGTGTCGATAAAATTAACAGACGTCAGCAATCGAGATACTGAGAAATTTTCGA
TCGATGTATATGGAATTAAATGATTTCGATCGTCGAGACTCCATCGGAGGAACAAAGTTG
CAGGGTCACCGAAGCTCCGAGGATGTTAAGTGGTTCGAAAAGTCGTTTAAAATTCTGTTA
CGATTCCGTAGTGGTCAACGGAAGGATAAACAACTTGGCAAATGTCGTTAATTTCCGAGA
TAGACAACGGTTACGGAGACGTTTCTATTCGAAACGGCCAAACGATTTTCTTTTGTCTTT
TGCTTTGCTTCTTGTTCTTATCTGCGAGATGAACGATTTGTTTACGAACGATTTCAGCTC
GGAGAAAAATATATATATTTCTTGAAAGTCAGCGTTGTCGGAGTGACATTGATGTCATTG
AAATGCTTAAAAAGAAGAAGAAGAAGAAGAAGAAG
>TRINITY_GG_77_c16_g1_i1 len=639 path=[10918:0-408 11304:409-424 11320:425-638] [-1, 10918, 11304, 11320, -2]
GAGCGAACAATAAACGTCAATAATATATATACAAGAACATACGTATATTTCTTCACAAGC
CATAGTATTGTTTAGCGCGTAAGATCGTTTTCATTCGCATCGACGATAAACGGTACGTCG
GTCGGTATTGAATTCAGATTAGCCTCGAGTCGTACAGCATCGGTGTATCTTAATTTAATA
AAGGTAAGCCGTACAAATCGTACCGTAAATCGAATCGATGTATCACGGTGTGGGGGGAGG
GGGGCATGCGGGTATTACGGTTATTTTCTTTTCTTTCGTTTTTTCATTGTTTCACGCGTC
GAAACGCGTTATTAAATACCTAAATGCGTTTGATTAGCCTCCGTGGCAAGAAACTTAAAC
TCTCCTTAAACAGGCCGATGACAACAGCTGATTCTGGGCGAATTTTTTTCAACGTTTAAA
CATTGCACGACGTAGCATACGTGATAACTAGCGAAGAAATATATAAAGAAGAAAGAGAGA
ATAGGGGACGATCGGTGTCGGGCGAGCATCGCCAGTGAGCGAATCTCGACCCAGGGAAAG
TTTCTCGTGATAATTGTGGCCTTCCCCCAGTCGCTGGGAAGTACCGTCGACCTTAATTTG
CTTACATAGTATATCGAAAAAAAAAAAAAAAAAAAAAAA
>TRINITY_GG_77_c16_g2_i1 len=10323 path=[11535:0-1790 22624:1791-1814 13327:1815-2129 22625:2130-2153 13666:2154-2288 22626:2289-2312 13825:2313-2313 13826:2314-2523 22623:2524-2547 14060:2548-2900 22628:2901-2924 14437:2925-3425 22627:3426-3449 14962:3450-4226 22629:4227-4250 15763:4251-10322] [-1, 11535, 22624, 13327, 22625, 13666, 22626, 13825, 13826, 22623, 14060, 22628, 14437, 22627, 14962, 22629, 15763, -2]
AAAAAAAAAAAAAAAAAAAAAAATACGACTAACGTACCATAACAAAGTAACAAACACAAT
ACACCTAAATTAATTAGTAATGATAGTCTGCGCAACGAGCTCGCTTTAATCCTTCGCTCC
ACCCTTGGGTCTCGGAGCCTCCTTGCGTGCTACGATTTTGCACTGAGGACGACCGACCAC
ACCGTACTGATACTCGCACGAGCAATCCTTCTCCAATTCTAAGTTAACGAGTCCGTCGGC
GACTCTCTTCGCGGCCACGTGGACGAATTGCTTCTTCTGGTTCGGCTTCGCGTCCAGGAA
ATTGTTCGAACTGAACGCTGCCCCGCCAGAGGAAACCGCAAAGTCAGCGCAGACGTCCTT
GATCGCCGGCGAGAGATTGCTCTTCATGTCGGTGCTTCCGGTGAGAGGCTTCTTCTTGCT
GTCAGCGAACGTGTACACGCTGTCCTGGTCGTAGCCGACGATGTTCTTCTGAGCTTTGCC
CGAGACGAGCAGCTCTTCGGGGTATGACACGTGGTAGTAGGTGAGTCCCAAATCGCGATA
TATCTTGTGACCGAGCAAAAGCCTGATCTGTTGCAACGAAATAAGGAATGGAGTCTTCTC
GCAAGGATTGGCAATCACTCCAATTACAGCCTTGGCTGCGCCAGGTCTGAAGGGATATCG
AATTGCCGCCTCGTAAGCGTCGGTCAATTTGAATGTGCCCAGCTCGACGTCCAATTTCTG
GTGTAAATAATTCAGCCTCGTCTTCGTATCGCCATTCTTCGCTTCCTGCAGAGTAATTGT
TGGTTTCTTCTCGTCGAACTTCATGTTTTTCACCTCACCCTCGATGTTGGTGTCGCCGTT
TAGCGTGTAATGCTGCGGCCACTTCATCTTCTCGCTGTATCCAATAAGTCCGATGTGCAC
GTCTGTTACTCCATGCTGTTTCAATTCCGTTCTGAGTTCAGACATCAAAGGTACAACCAA
TTCCTTGTAGATTTTCTCGTTCGGCGTTTGCTGTTCCACCACGAAAATAACGTCAGCCTC
TTTCTTCGGGATTTTCACGCTGAACGTGTCGCCTACGTCGACCTTGTTGGCTCCTACTTT
GCAGCTCGTGCAAGACGCTGGGATACGGGTGCTCATGACGCCTTGTTTGTAGCAAGCAAT
GTGATAAGCGTTGGCGATTATGCAAGCGCCTGCTGGTGTATTACTGGCGATTGCATGATC
GCAGGCATCGCGATACTGTGCCGGATTGACGATGTCGAAGCACGATTTCAAAGATGTTGT
GGTGCCGGTAAAGTAGTCGGTGCAGACCGGAGCACGCGCCGTGTGGTCGACTGCAGTCGC
TTCTGGACATTCAGCCTTCAGCTTGTACGCGTTTCCAAATTCTGCTCCACTCTCGGTGAT
CTTTCCAGAGGGCAGAGTGAAGTCGTCGTATGGCTCGTTGTTGGCGTCGCCGAAGATTCC
ACGCAGTTTACCCAGGTAGAAGCCGGAGACCTGGACGGTGCAAATCATCGGCGCTTTGTT
CGTGCACGTGAGTCGGACACCGTAATCGGACTTTACGTTGCCGAACGGCGGGAATAGATA
AGCGTGCAGGTTGTTCGTGTCCGCTGGATAATCGGCTGGCTTGTTGTTCACCAAGATGTT
TCCGTTGTTCTTGAGCGTGATGCTCTCCTTAGGCTCGGTGATCGTGATACTGATCAGATT
CCCGTTGTTGAAGTTCGCCACGACGGAGAAGTTCCCATCCTGCATGTCCTGTGCCAGAAT
GTAGGTGCAGGTGCCGCTCAAGCTCAAATGGCGTCCGTCGAACGTGAAGAAGTGACCTCC
GTCGGTGACTGTTCCCCACTTGCTGAACGGTGGCACGAGATCTTGCACGTACAGAGTCGG
CCTGTAAGCGTGGTACAGATCCAAAGGAGTCGGTAGCTCTCCGTTGCGCAAGAGGTTCAA
AACGGAGAATTTGACGGTGGAAATGCCGGGGAACCTGTACCACAGGCTAACGTCGAGTGG
TTGGAACTGAACGTAGCTCAACAAATTGTCCAACGTTGTCTGTTTCTGCAGGAGAGCCAG
GAACGATTGAATCACGGCCACCAGATGCGAGTAGATCTTCTTCAGTTCGTTCACCTCGTC
CACCTTTTCCCGTTTGATGTGCTTGATGACGTACTGGCAGCCAGCGTCGACGAGCTCGCG
AAGTTCCTCGGTAGGCAGAACGGTCTTCGTGATCTTGCACGCTTCCTCGAGCGGGCCCAA
AACAGATTCCGGCACCTCGAAGTTCTTCAGTTCCTCCAGTTTCTCCTTCAGCATTTCGTA
AACAGGCAGGGCCTTCAGCTCGTTCGTCAGCAGGGTGTAGAACTCGTCGATGTTTCGTTT
GATCTGCTCGTACGCCACGAGCACGACCTTGGCGAAGTCTTGAGACAGCCCGGAGATCAC
GTTGATCGCGTCCTTTATCTCTTTCTGGTGTTGATTGATCAGGTCGAGGGCCGCGTTGAG
ATAAGTGCTGGCGAGTTTCACCGCGGCGTCGACGATGTCGACGACGTGACGGGATATCTT
GTCGAACGACTCCTTTAGTTTCGGGTAGATCGACTTGACGGCTTCCTTCAGGGTGGCTGT
CAGCTCGTTCAGCTGTTGCTGAAGCTTCTCGACCCCCTTCGCCACCTGTTTCATGGTCTC
GGTGATGGCTGAGATGATTGCGCCGAAGTATTTGTTCAAGGTGGCCTGAATCTCTTTGAT
GGTCTCGTCAGCGCTCAGCTCGTTCTTTATCTTGTTCAGCTCTCCCTGATAGTAATCCAC
GAGCGACTTCATGTTCGGCTGCGCCTTCTTCAGATGTTCCACCAAGTCGGTGCCTTCCGC
TTTCACATGCTCCAACGCGTACTCGTTGACCTCTTTCAGTCTCTTCACCAGTTCCAGATT
CTTGTTCTTAACGGCTTCCAACAGTTCGGCAACGTTCTCTTTGCTGTAACCAAAGTCAGG
CTTCAAGAACTGTTTCTCGTCCAAATGGACCAACGCGTGGAACAAGTTCTTCTTCGCGCC
GTCTTTCAAAAGGTCCGCGTGAATCTGCGCCAATTGACCGAGGACCACTTGACCGTCGAC
GCTAAATTTGGACTTGGGATTGTCTTTCACGTAGCCCTCGAGTTTGAATTTGTTGAAGCC
AGTGGCCTCCAGGGTTAGAACGCGAGGAGATTCGCCCAAAAGAGACAGTTCCCTGTCGAT
CTTCTGCTTGCTCCTCGAGATGTCGAGCTTCCACTCGTCCCTGATCAGCTCCCGATCAGG
CAAAGTGACCAACAGGGAGACGTGGCTCGTGTCAGCGGAGAACAGAGCTCCCAAGGTCTT
TGGTTTCTGCTTCACGTCGTTGTAAGTGAACAAACTGCCGAGTCCTATTTGCTTGCTCGA
CACGGCCAAGTGAGATTTCAAGTCGAGCTTCAGTTGTTGGCCACGGCTGTTCACCTCGAC
CAGGCCGGTCACGTTTCTGCCGTCGGGAATCTCTTGCCTCTGTAGATTCGCCGCGATCGT
GATCTTCTGGGTACGCTTGGCGAACACGTCGATGTCCAGATTGGCGTTGAACAGTTGCTC
GCCACCGTATTGGAGATTTCCCTTCACCACCATGTCCTTTGGCTGCGTTGGATACGAGAA
CTTCGTTTCTCCGCTGAGGGACACGCTGTTCTTGTCGATGTTGATGTCTCCAGTGGCAGA
CAGGCTGGTCTTCTCGGATGGTTTGTTCTTTCTGTCCATGTAAAGAGACGCGTCAATCTT
ATACACCGCTGCCTGCTTGCTCTTTGGCAAATCGTACGTCAAAATGGCGGCGAGCTCGCG
AGAGGGCAACGTTAATATGGAAGCTGCTTCTTTAGGATGAATGTACAGTTGATAAGTGTA
TTCAGTCTTGTCCTTGGAAGAATGGAGATAGAGGTTCGTCGTGTGATCGAAGACCGGGTT
TTTCAGCTCGGTACTGGTCTTCAGACCAAACTCCACAGGCACGTTGAACTTCTTCAGGTC
TACTTCCACCGTCACTTGATGCTTCAGCGGAGTTTTCTGTTGAACGTTGACGATGGATTG
TAGCTTGAACAGAGCGCAGTCCTTGTTCTGCTCGCAGTAGCTATTGAAAATGTGCAGCTC
CTTGTTGGAGAGTTTCAGTTCGCCGACGATGGCGGACGGGCCGAAATTCACGTTCAACAC
TATCGCCACGCCGACTTCTCCGTCCTTCTCCCGGCTGAGTTGTTGCCGCGTGTACTTGAA
CGAGGAGCTTCGGGTATTCTCGCCGACCTTCAAGTTCCCGTTGCCCTCCACCACGATCTT
ACCATCCTCGTCGCGTCGTTTGTAGTTCGTACTTCCGGTGACGATGTTTTTGCCGTCGCT
GGTCACGGTGATGGTGATGGTTTTCCCGTTCTTCGCCGTTGGCTTGTTGGCGATCTCAGC
GTGGATCTTGCGGTGCTTGATCTTGTCGCTGTCGAAATTCGCGTTGATCACGAAGTTGTC
GATGCTCTCGAGGTTCACGTGCGCGTCAGCCTTCACGAATCCTTTGGGAGTGTCCACTCT
CCATTCGCCTTGGTACTCCTTGTCGTTGAGTTTCTGGAATTTCGAGAGCACCTCCCTTTT
CCCATTCGGGCACGTGGCTACCACGTGGAACAGGCTGCTCGTGTCCAGCTGTTGGATCTC
GCTGTTCAGGGTGTACTTGCTGCCGTCAGCAACGAGTTTGCTGTCGATCGACACCTTGTT
CTCATCTTCCAATCTCGTGTAGAGGAGCTGCAAGTCAACGTTGCGCAGTTTCTCGAGCAG
CAGATTGCCTTTGGCCTTGATATTGATGGTGGATACTGTGGGAAGATACTCGTTGTCGGA
CTTGAACGAGATCGCCTTCTCCCCGTACTGGGCGTCCAAACCGATCGTAGCCGTCTTCTT
CTCAGGCGTAGGGTTGTACTTGTAATTGCCTGATAATTGCACGCGAGGAAGATCCAGAAT
GTTCAGGGCTAGTTTCCCTTGACCCTCGCTGGGATTCGCGATCGCGTTGTTCACTCCTTT
CAGCTCCAGTTCCGAGTCTAGCTCGATCTTTTTGTCGTTGTTGTACGTCAGTCTCACGGT
GTCCGTTGCTTTCGTGATGTCCGGCTCGTCCGAGTGCAACAAACTCGACGAAACTTCCAG
TTTCAAGTTACTCAGTTTCTCGCTGGGTAGTTTCACCTCCAGGACGCCGTCTCTTCTCCA
CGGTTTGTCGACGTTGTTCCCTTTTCTTAGATTCACGTTGCTCGACAATGACAAATCGTC
TCCCAACGACGACTTGACGTTGTACGTTCTAGCACCGTCGCTCTTGACAGAGTCAACCTG
GAACTGCAACTTTCTCGGGACTCTAGTTCCGTCCACTTCCACGCTCAATTCCGTCAGCCT
CTTCTTGTCCGGTTGCTCCAGGTTCTTCGCGTTCCACGTCAATCGCGCGTCCTTGCCATC
CTTGTTGACGTAGTTGGCGTTGCCGCTGACCTTGAAGGTCGCCGCGATCGTGTCGAGGTC
TTGCAGGTCGAGGTTGACGGCCAACTTCCTCGACGGTCCGCCCTTTTGCTCGTAGTCGGC
CAACTCGCTCGACACTTTGACGTCGTACTTGTTCTCCCTCTTCGCGGCGTCGCGTCTCCC
CTTGTACACGAGGTATCGCCCGTTTGGCAGAGTGACGTCCGCCTCCACTTGCAGTTGACC
TTCCCTCAGGCTGCCCTGCAACTGGCCCTTGACGTTCGCCTCCAGCTTGTAGTTCAACAC
CTCGATCACGTTCTTCGTGTCGAGGGACGTGGCGGTGATGTCAGAGACGCTGGACACCTT
GACGCGTTTGCTGGGATCATTCTCGGCGTCGTAGAGGAGCTCGAGGTTCAGCACCTCTTG
GGTACCGGAACCGACGAGCGAGCCGGTCGCCTTGATCTTCCGATTGATCTTGGGAATGTT
CACGTCCAAGTTGGCGCTTCCCTTGCGGTCTTTGTAGGAATACTGGCCAGTGGCTGTCAG
GTAGTTCCTCAGGTCGACGTTCAGAGTGCCGCTCGGATTCGGTGTTCGCGTGGTCTTCAG
ATCGAAGTCGATGTACGTCACGCCGTTGACTTTCGCGTTGACGATCGCGTTGACGAGCTG
AGGATTCGCCTCCAGACCGGCGCCGAGTTTCACCTTCTTCCCGTTCAGGTCCAACTGTCC
GTCCAGTTGCAGGTTCAAGTTGCTCCTGCCGACGTCGTGAGTGACGATCGCATCGGCGCT
GTACTTGCCGCCTGGTTGCAGCCGAAGTGAATTGGTGAACTGACTCTTGCGTGCCTCGAG
GACCACGCGTTTCGCCTTCAGCTCGACGCTGTTCTCCATCAGCTCGGCCTCCAGCTCGAT
CTCGTAGTCGCCGGGCTTCTCCGTGTCCATCTTGGCGGACAGTTCGGTCCCGTACTTGAA
CGTTTTGTACTTGGCTTCGAGGGACGCGCTGACCGACTTGCGGGTCAGTTTCCCCTCGCC
TTTCAATTTCAAATTGACCACGGGGTAAGTGAGCTTGCTGGACGCGCTCACGAGGAGATT
CTTCGGATCGAACTTGTAAACGGCCGATTGTATCAAAGACAACCGGTTGGTCTCGGAATT
TGAATCGGCTCCGTGAATGAACACGAACTTGTGGTCTATGTCGTTCTCGCCTCTCTTCAA
CTCCCAGTTCAAGTTGAATCCAATGTTGGGATCGCTGGACGGCATGCCGGAAACGGAGAG
TTTGAAGTCGTTCTTGCTCCACTTGCCGTCCAGTTTGAAGGCGACGTTCTTGTCGGTGTA
GCCGACAGTGGTGTCCGCCTTGACGCTGCTCGGCGTCCACGCGAGTGTCCCGTCGACGAC
GAACAGCTTCTGATCACCGGCGACCAGGGCCACCTTGTCCAACACGTATCTCTGACCACC
TTCGTGATTCGAGACGTCGACCGAGCCCTCCACGTTGTACTGTTGACTCGGCCCGAGTCC
AGTTCTCGCGCTGGCCAGCTGTTGAATGTGCTCGGGTAGCTTGTACTCGAACACAGGCGT
GTATTTGCTGCCGCTGGCTAACAGTCCAACGCGACTGCGGAACTCCATCTGATCGTGATT
GATGGTAACAGTGAGCGTGCGTTCCGTGGCGGTGTTTTTGAGCACAGCCTCCGCCGTGGC
GGTTTTGATGGGCGAGTTGAAGGCCGCCCTGACGTACACGTTAGGCTCGAGGCCTGCCTC
CAGACTCAGCGCCACGCGTCTGTTAGTTTTGCTGTTCGGCGTGTCCAGAAGGATCTCGAA
CGAACGTTTCTTCTCGTCCCGGACGTTGAGATCCAGCTTGAAGCGGTAGCTGGTGACGTC
GTTGTTCTCCAAGGAGACTGCGAACCTGGCCGGTCCGTTTAGAGGAAACAGAGGCCTCGG
ATTGCCAAGGTTGGAGTCTCCACCGTATGAAGGGTATGAAACCTGCCCGCAGACGGTTAT
GCCGAGAACGGTGGACAGTTGTTCGAAACAGTCGGAATATTCTTTGCCCTTGGCGTACTT
GGGAGCCACGTATTCGTTCCCTTTGGCGCCAGAGGAGAGCAACACCTCGCTCTGCACGTT
CACGATCTCCTGCTTCTTCTTGGGAATGCCGAAGTTGACGTCGACGCCGTGGCCGTCCAA
CACGGCGACGGATATGTCGGAGCTGGTAGCTGTGTGAAGTGTGGCGACGATCCTCATGCC
AGATTCGGCGCCAGGCGCCTGCACCACCAAGTTCCCGGCGATTCTCACCGACACGCTCGG
CTCCATCGCGACTCTGAAGTTGGCGTTCTTCGGATCCTTCAGGATAGCTTGGAGATCCAG
TTTCCCGTAGGTCTTCAAACGAAGCGCGCTCGTGCCAGTGAGGCCGAGGCTCAACGCGCT
TCCCAACCCGGTCGGATAGACGAGGTCGCTGTCGAGGAACTGCAGATAGTTCTCGAGGTC
GTAGTTCAGGTTCTTGACGACGTTGAAGCCCTTCTCGAGGTGGTCGAACGCTTTGTCGAT
GATCGCCTCGGGGTTCAGTTTGTTGCTGTCGCCCTGGTAGCTCAGATAGGCGAGCTCCAC
GCCGAACAACTTGACGGATAGGTCGACGTCCAGGTCTTGATCGACCTCGTTGTGATTCAG
CTGAACGTTCTTCGCGAATTTGTCCAAGTCTCCCTGCTTCACCTCGCGCCTCGACCTGAC
GATCCTCTCGTATCGTTCCTTCGCGTACTTACCGAGCTTGCTAGCCGCGTTCGCGCCCGT
CTTCAAATCCTCCAAATCCTTCTTCCAGAGCTTGCCCTTCGGCCCTATGTACTTCTCCAG
CAGCCGGTCAAGGTTCTCCACGCGCGTGCTCACCTCGAGGAAGTTGGAATTCCGGCCGAA
CAGCTCCATGGTCATGTTCAAGCTCGTGGAACGCGGCACGAAGCTGTTCTGGCTGTATAT
CACGTTGTTCTCGAGAGTCGCGCCAGCGCCGAGCGAGTCGATCTTGTAGGACAGCTCGTT
GTTGAAGGAGAATTTGCGAAAGTCCTCGGGGAACTTGCTTCGTGGCTTGATCTGTCCAAG
GTGAGTCTTGGCGTCGAGTTTGCTAGGGTCGGTCGAGGCTCTCAGATTCCTCAGGTGACT
CTGAATAAACGATCCAACCTGATTCACCGTCTCTTTGTCCAGTGTCTCTTTCAGCTGATT
GGCAACGTGCGGGCAAGGGCAGGCGACCAGTGACAAGTACGCCTTGATCCTAACCTCGCT
GTCCTCCTCTCGATCGGCCAGCACCTTGAACAGGATGTTCTTCCACTTCATCGTGCACCT
GTTCGGCAGTGCCTCGATGGCGGCCACTCGCACGCGGTTCCGCACGTTCTTGTCGGCGCC
GATGTTGGCCAATTTCTGCAGCGTCGCGTCGTCGAGGAACCGAGTGTTGCCCAACGCCTT
CAGAGCGGAGATGACCGTGTTCTCGTGCTCCCTGGTCTTCGTCTTGCCGTTGCCTACCTT
CTCGCGGATCTTGTGCACCGCCTGTTTCACCTCCGGCACGTTCTCGCAGGAATGTTCCTG
GCAGTACTTGCCGATCACCTGTCCGACACCGAGGTAGCCGAGTCGGGGTAAGTCGGGCTG
GTCGAGAAGCGTCGCCACGACGGCCACCGACGGCAGATTCACGTGACGGATGGTAGTGAG
GCCCGCGTAGAACAGAAGAGTCTGCACGCTCGAGAGCTCGTTGTTCTTGACGAAATCGAC
GCCGACCTCGGCGGCCTCTCCGCTCCCGGCTCGGAACAGACCGTCGAGGAACAGCTTCTG
CTCGCTCTTGTCGGGACGGATCTTCTGGTACACGGAGAGGATGTCGTTCTTGCTGCTCAG
CCTGAGCACCTTCACCAGCTCGGCGAATTTCGCAGCGGCCGCTGGCTTCACGCCTCCGGC
CGCTTCAGCCTTGGCGGCTTTCAGCGCGTTGTTGATCGCTTCCGGGGACGATTGCAACAC
CGGGTGCGGTGCCTCGAAGATCAGGGACTTGGGCTGAGACACCTCCGCCGCGGGAGCACT
GTCACCGTTTTGGTTCTTCAGAGTCAAGCTTGTTTCCACGATAGTCTTGGCGCCGGCGTT
CCCGTTGCTGAACGGCACGAGATTGTACACCTCCTTCGACACGGCCTTGTTCAGAACGCC
GCGTTTGAACCGTTGCTCGATCGACTGCTGGGACGCGAGCAGAGGGGCGGACTTCACGCC
GGCCGTTGTGTCCGTGTTGCCGGAGATGAGCGCGTGGTTCACGTTCTCGCGGAACGCGCA
CCCGGCCAGGTTTCTGTTCTTGTTCACGATAAGCGAGTCACCCTCCTTGCGGAAGTTGAA
CTGCGTCGGACAGGATCCCATCACGTCCGTCTCGTGGCGTGTCGTCGATCCGCTATCCTG
CACAACGGCCGATTGGAACAGGGAGACAACTGCTCTCTTGATGTTAAGAGACGCTTGGGA
GTCACCTGGTTCGGTGCAGAGCTGGGTGTCGATGTGGCCATCGTGGTAATTGAATTGGAC
CGCAAATCGCTCAACGTCTGGCGTCGATGGCGGCGCCCCGTTGATCCGGACGTTCTTCAA
CCGCAGTTGATGGACGCAATCCGGTTTCACGGACAATTCTACGGTGGCCGACAGTTTAAG
AGTCGCATCTCCTTGCGCGTCAGTGACAGACGTCACCGACGTACCTTCCAGGTTGTATAC
GTACGTCTGCCCTTCCTGATATGCCTTGCTCGGGTGCATTCCATGGCAGCCGACCGTGCA
TCCTGATTTCGGTGCTGATTCGGCGACCGTAAACAGAAGCAGAAGACAAGCGAGGGCCGC
AAGTCGAGGTGGATGCCCCATCACGGTCCCCGGCAGGCAGAGAGATGTCTCGGGTTTAGT
AGCACTGTTGCACAATACGTATCAGTTGGGGGCACGAGAGAGATGCGGCCACGGGAGCAA
AAC
>TRINITY_GG_77_c17_g1_i1 len=432 path=[410:0-431] [-1, 410, -2]
GCGTACGAATGTAATTTTACCATGTATCAAGCACGAAGTAAACTAAATATTCATAATTTT
CTAGTTTTGCTAAAATTTAATTACGCGACCAATTGGAGAAGCCCTGAATTAGAATACACT
GTCGCGGTATCATCTCGAAATCTGTCTGTTTTAAACACTATCTGGCTGGCGCGCGCGGAA
GTGGGACAACAATAAACGATGGCTGGCCATTGATAATGATTCAAACAACTCGCGGGCTAA
TCATTGTCCATCATCGTCCATCTAACTCCCGGACAATGGGACCGCGACAAGTGGAGGAAG
TCTCCTGGATCATTGATCCCGGCTGTTCCGGGTCACGCTTTTGTAAACACGCGACCAAGG
AACGCGCGAACCTTTGAAATTCATTCGTTGTCGTCGCGCGTAACGTTTCATTTTTTTTTT
TTTTTTTTTTGT
>TRINITY_GG_77_c18_g1_i1 len=591 path=[569:0-590] [-1, 569, -2]
CGGGGTGTACACGTATGACGACGCAACCGGGCCCTATATCGTCTCTCGTTTGTTTTATTG
GGAAGTAGGGACGTTCAGATCAAATCAATTTACCAAATGTCCGGTTGAACGTGGGGGACC
TGTAATCGTTTCAATGATATAGACCTCGTTCCAGCCGGTTATATACCGCGAACTACGTGT
ATTAGCGGCCCGAGATGATTTTAGGTACTCTTTAATACCGTGTCGAACAAACAATTACCG
CGAATGGACGCTATCGTAATTGCTTCTTCGCAATGGATTTCTACTCGATCTTCTTTTTTC
ACGAGGCATTCGAGAGCTAGGCTTGCTTTTTGTATTTTTTGCTGAATTTTAGAGTTGGAG
ACACGTTCCATGAAACCGGACGATGGTAGAGTGATAAAATTAAAAATTACCTCACTTCGG
GTTAATGTACGCTAAGAAAAGATACGCGTGCTATGTGCTTTCTCCGAAGCCAATTGGAAG
AAAATCTTTTTGAAAGAATAGAACAAATGGAATAAATGGGAAAATATATGCGGTTGCACT
CGAGGAGAGTGGAGCTTTCTCGCGACGATGTTTAAAATTTCTTCTTTAAAG
>TRINITY_GG_77_c19_g1_i1 len=379 path=[357:0-378] [-1, 357, -2]
ATCGTAGCACGCAAGGAGGCTCCGGTGAGTAGCAGATCGATCTTTCACAAGTTTCTGCAA
AAGAGAGAACATTCAGAGACATTTAGAAGTTTCCGCCGTCTTTTTGAATTTTTGCTTCTA
GCGTTTCTATATCGTTGAATCGCTATTTCGCTCGGTTGTAAACGCGAAGAACGAATACAC
GCGAAAATAGAATCAGTCGAATTTGCTTCGTTTAATTGCGCTTGAAACTGAAATTGGAAT
TACGTACATTGAACCAAGTAATTCGCGTCTCCCCAATGAGAAACCGCTGAGTTGAATCTT
TTCTAACGATGAATGAATGACCCGAGCCGTGTATTTATCTGTATTTATCTGTTTCAGAGA
CCCAAGGGTGGAGCGAAGG
>TRINITY_GG_77_c20_g1_i1 len=768 path=[1:0-767] [-1, 1, -2]
GGAATTGTTTTCGAATAAATTTCCTCTATAATTTATTATCGGCAGGTGTTTTAGTTTGTA
TTCTTCTATAGCCAGGGTCGCAGAAATTTTGGCAAAACTGAAGAATTACGAGCATTTAGC
TCTGCCTTTAATACACCGGTGAAATGATATTCGTGCGTATACGAAACGAAGAATTGCGTT
AGAATTCCCTTCATGATTTATTAGCAAACGTTTTCAATTCGTATTCCTTAGTTTATACAC
AGGCCTCTATAGGTCAGGAAATCGTGAAAATTTTTTCCTCGGGTAAAAGGTGCTTTCGCC
TTTGTGGAAAAGTTTGAGAAGCCCTGTTCTGATACATACCACTTTAATGGCTGTACGTAT
AATCGCAGGAACCGACGTGTCCGTCTCTGCATCGTTCCGAGAAATTAATTAATGAAAATT
GAACAAAAGCAGCGTGTGGAATAGAGGAAAAAAAAATAAGTATTTTAAGCAAACATCGAT
GAAATAGAAAAAAAATAAGTGTCAAAGAAATTCACCGATCTACGCGTGGATCTTCGACTT
TAATTGGAAATGGCGAAAACCTGTACCTACGTCGCCACCGAGCGGTAATTTCAAATTAAT
CAGAGCTTCATTTTCCTCGGAGGTGTGATCGTAGAGAATTAGAAAGGTCAGTTCCAAACT
GGTCCGGATAAAATGAATGCCGGTGCAGCGGGGAGCCGTTATTAAGACCCGTCATGATTA
GCCGGATCGGGGTTCCCCTACGGTGCCTCTTCCACCGATTTATCGAGC
>TRINITY_GG_77_c21_g1_i1 len=538 path=[1:0-537] [-1, 1, -2]
GCGGGGAACAAATATCTAAAAGAGTAGGACCGAGTTAACATACTGATTGCGAGAGAATCT
TAGGGAGAGAGTACGTGGGCAATTTTCCTCGAAATAAATCCAGAGACGCGGAGCGAAATG
AAACGATTCTTTAATGTCTAAAGAACGCTCGAGGCTTCCGTCGCGTTTCGAACGAGCAGC
AGGGATCTCGCAATGGGGCGGCAAATTAATCGGTCGACCGCAATCGCTCTCTCTCTCTCT
CTCACTCTCACTCTCTTTCTCTCGGTTCTATTCTTTCATTATCCGATTATCAGAGATTCG
CTGGTCGCGTCGCGCATGGAAAATTGCAAGTGTCACGCGTCCAAGGCGCTCGAAATTTCC
TGCCACTCGATTAAACTGCCTTTGCACTCGACTATCCTCCTTTCGAGGAGGAATCTAGCC
AAAAAAAACTCGGACTTTTTCTCTTTATAATTTGTTTCGGTAATTACAACGAACGTATAC
ATTTGCTGTCGTACGATGCGATGTAATAGTACAATATCTGAACAGTGAGCGAAAGCTA
>TRINITY_GG_77_c22_g1_i1 len=493 path=[1:0-492] [-1, 1, -2]
AAGAACGTCCGGATCAACGGGGCGGTAATACTTTTAAAGCTTTTTGCATTCTAATCTGAC
GTATAAACGTCGTATATCTTCTCGCATAATCACGCATAAACTTGTCAGAATCGGCAAAGT
CTTCTTACGTACACAATATAAAATCAACGTAGTAAAATAAAATATTCAGATATTCCGTAT
CGAATGTCGACCAAGTTGTAAACAAATTTATTTTTACAGTATGATATATTTCATTTTACT
ATGTGTACGTATGTGAATATACAAGTCGCATTATTTATTATTTATCATTTGAAATATTCA
AGTTCGTATCGACACCTGTCTCCCATAAATATTGTGTATGAATTTCTGGCGAGAAACAAT
ATCTCGCGGAGATTACATTGTTTAGAATACTTCTATTGGAAAGAGAATTGAGTCTAAAAC
AATTGTTCAACGTACATACTTACTGACGAAGGAATATATATATTTCCCAGCCGCCATCGA
CGCCAGACGTTGA
>TRINITY_GG_77_c23_g1_i1 len=214 path=[1:0-213] [-1, 1, -2]
GTTAGTTTGAGGAGCTCATAGCTCATAGCATAGTTCAGGGGTGGTGCGTTTCACGATTTC
TGCTAGCTAATTAATTGTTAAGTTAATTGGAGTAATTTTCTAATGTCCTTATACGTTATA
CTACTTCTTCGTCGTTAAAAAGCTCACTCGAGAGGGCAAAAAATTGAATATTGTTTCAGG
TTTCACGAACCTCGTGGCGTGTCGTCGATCCGCT
>TRINITY_GG_77_c24_g1_i1 len=220 path=[1:0-219] [-1, 1, -2]
GGAAAAAAACAAACCCACCACGTCAACGCGCACGCTTGGAGAAGGAGCGTTACCCTTTAA
AGATCGAACGATACTCCGGTCGGTGAGGCACGTGAGCCCCGGTGTCCGTGCAATTTCCAC
GAACGCCCCGTTTTCCCGTGAGTACCTTAAGCGGGAACATAGACTTTAGAAATCTCGCGA
CACGCGAGACGCATACCTTTCCAGAGGGCAGAGTGAAGTC
>TRINITY_GG_77_c25_g1_i1 len=253 path=[231:0-252] [-1, 231, -2]
GTATGGTTTCTCAGTCAAAAAGAGCTGCAAGTTTAATTTAGAAGTATAATTAATTTTTTT
ATTTCTTTCAATTTCGAAATTTTGCTTTATTCGAAGTTTATTTTAGTGTAATGCAAGGCA
CTGTCGGATATACAGTGTGTTTAGTAAGAACGTAGGCGTCGTTTCTCTGTGGAGAAATAT
TCCTTTCGTACAAAATTTTACACACTCGATTAACAATGTGACCAATCTCCACCAGTAGCG
ATTATCGTTTTAG
>TRINITY_GG_77_c26_g1_i1 len=302 path=[280:0-301] [-1, 280, -2]
GAGAAGACTCCATTCCTTATTTCGGTAAGCTAAATCTCTACTATCTCTAACAACGAAGCA
AGGCTCCGCGAGGGCGTTAGTAATTAATTCAGATCAACTAGAGTCAGGGGCAATTAGACT
TCCAAAATCCAAATTGTCCAAAATCTACACTCTTTGATGTTTCCATTTGTATATTGGAAC
GAATTTGTAGAAGTGTGGATGAAGATATTGAATAGGCAATCGATTTAAAATTATAGTATT
CTAATCTAAATACTTTTACTTGTATTCCTATTTTGTTTGAGATTGGATTTGTAGGAATGT
AG
>TRINITY_GG_78_c0_g1_i1 len=2024 path=[2002:0-1151 3131:1152-1684 3664:1685-1863 3843:1864-2023] [-1, 2002, 3131, 3664, 3843, -2]
TTGTTTTTTTTCCTTTGTTTTGTCTTTACACATTTGTTAACATCTCGCTCGTGTTTCTCT
CTCTCTCTCTCTCTCTTTTTCTTCGATTTGAGCTGCGCTTAAGTTACAAGTTACAAATGT
TCAGGACTTTTTTTGGGAAAATAGTTGCACGAAGCTCAGCAACGTTAGGCGTAAGCGTTC
GCGGTTTTTCCCGCCGTTTTTTCAAGCGGAACAACCGTTTCGTCAGCGACGAAATCACGA
TCTCTCAGATCATGGGATTTTTTTTTTTTTTTTTGATTACATCGAATAACCGAAGCTTTG
CGACACTGAACATACACAACGAGAAGACTTCGAGAATTTTGGTTAACATCCTCCATCGAA
CGATCATTCGAGAAATTGTTTTTCCTTGATTTTTTTACTTGTAACTTTCAAAGCTGAAAA
AACGTTTCCTCCCGTTCGACGTGGAAACGACGGATGGAAATCCCGGTCGAACGAGGGGAT
AATCTCTGAGAGACCGATTCAACGATTTAAGCGTGAATTCTTCGCATTCGGGTCGTAACT
TCATCCACCACCACCCACCGCCAACTCACCCACTTACTTAATCATCATTCTTATCCATTA
GATCTATTTCACACTGAGCGAACGATTCGTGCGCGTGTCGGTTGTCCCGAGCGATGTTCT
CGCACTGAAGAAGAGACTTTCACTTTTCCACTCTCCGAAAATAATCGCCGAGTGAATTGC
ACACGTGTGTGTCGATTAACGTGTCGATACGCTAAGGGGCGCTGTACGCGCCGATTATCT
ATTCTCTTCCCTTTGAAATACTCTTTGTGAATATGTCCGTGAAATGATCCGCACGCACGC
ACCCACGCACAATATAATTTCTGTTTTTATTTTTTCTCTCTCTCTCTTTTTTTTCCACGT
TCGAATATAATATAATCACACTGAGCCGGCTGTGTGCTATTTAGCGAGTGTATGTGTCCA
TCTGTGTTGTTCTTCGTCTTCGTTCTTCCTCGCGAAGGAAATGAATGTTGTTCCTCGGGC
TGGCGGTCCGCGGGCCCCAATGCTTTCGTCACGCGTTCAACGAGGATGCGCCGACGATGA
GGAGGAAGAGGAGGAAGAGGAGGAGGAATAGGAGGAGGACTTTCATCCGCGAATCGGCGT
TCCACTCTCGCCGTATCGGCCGCGAACGTAGAAAGTTCGAATTGGGGCACTGTCTCGCTG
GTTCACGGGGGTTTCCTCTCGGTCTCGATACGTCTCGACGCGTATTTATGGAACACCTGT
GGCGCTCGACGTCCCTCGGTCCTGGCTAGTAGCATTTCCGGGTGCACGTGCATTTGCGCA
CCAGGTCGACGTCCTTCGTGTACCGCATACCGTCGGCGCAGATCAGTCGAACCTTGCGCC
GTTTCGTCTTCCGCGGCAAACAACAAGAGTTGCCACAACTACCCCAACACTTGGCAAGTT
TCACTGGTCGTCGACTCCGACATCCGTTCTCGCTGTAATACTCTCTGGTGTGCTCTTTGC
GACACGTCGGTGCTTTCTCGCAATACCGTCCTTGCCATCCAGTCTGACACCGGCAGGTAT
ATCCGTTCCCGATCGGCGATGGCACGCACTGCGAACCCTTCCTGCACTCGTGTCCCGCGC
AGGGATCGGAGATTATCGCGCCGGGTCCTGTCATAACGATGTCGGAATGTTCGTGAGCCA
TGTTCTCTTGTGGTATCGGTTCCTCGTTGCTGCCGCTTCCCATAATTCCTTCCGCTTCCA
CGACGTCTCGCGCCTCGTCAGCTTCTTCCTCGTTCGACATGCATCCGGCAGTTACGCGAT
GCATCTTCGCGGCGTTGCTGAAGTCTACCAACTTGTGATTAATCCACATCTCGGTGATGC
AGCCTTGGAAGCTAGTGATGTTCCTCAGATGAAACTCCGTGAACGCAATGTTGGCTACCT
CGGGAGCAACGCCGCCGACGTACATAGACGTGACGAGTTTCAGGTACTCCTTCGGACCCT
CGTTAATGATGCTTCTAGCAGGACCGCGGTCGACCCTCATCGTG
>TRINITY_GG_78_c0_g1_i2 len=272 path=[4003:0-92 3664:93-271] [-1, 4003, 3664]
GGCGCAACAAACAACTGTCAAGTCAAATATCAAACTGATGAGCAATGTGTAAAGGTGGCC
GAAACTGTACCGGAATGTTCGTGAGCCATGTTCTCTTGTGGTATCGGTTCCTCGTTGCTG
CCGCTTCCCATAATTCCTTCCGCTTCCACGACGTCTCGCGCCTCGTCAGCTTCTTCCTCG
TTCGACATGCATCCGGCAGTTACGCGATGCATCTTCGCGGCGTTGCTGAAGTCTACCAAC
TTGTGATTAATCCACATCTCGGTGATGCAGCC
>TRINITY_GG_78_c0_g1_i3 len=775 path=[4143:0-35 3131:36-568 3664:569-747 4196:748-774] [-1, 4143, 3131, 3664, 4196, -2]
CTACGTTCGCGGCCGAATCGGCGTTCCACTCTCGCCGTATCGGCCGCGAACGTAGAAAGT
TCGAATTGGGGCACTGTCTCGCTGGTTCACGGGGGTTTCCTCTCGGTCTCGATACGTCTC
GACGCGTATTTATGGAACACCTGTGGCGCTCGACGTCCCTCGGTCCTGGCTAGTAGCATT
TCCGGGTGCACGTGCATTTGCGCACCAGGTCGACGTCCTTCGTGTACCGCATACCGTCGG
CGCAGATCAGTCGAACCTTGCGCCGTTTCGTCTTCCGCGGCAAACAACAAGAGTTGCCAC
AACTACCCCAACACTTGGCAAGTTTCACTGGTCGTCGACTCCGACATCCGTTCTCGCTGT
AATACTCTCTGGTGTGCTCTTTGCGACACGTCGGTGCTTTCTCGCAATACCGTCCTTGCC
ATCCAGTCTGACACCGGCAGGTATATCCGTTCCCGATCGGCGATGGCACGCACTGCGAAC
CCTTCCTGCACTCGTGTCCCGCGCAGGGATCGGAGATTATCGCGCCGGGTCCTGTCATAA
CGATGTCGGAATGTTCGTGAGCCATGTTCTCTTGTGGTATCGGTTCCTCGTTGCTGCCGC
TTCCCATAATTCCTTCCGCTTCCACGACGTCTCGCGCCTCGTCAGCTTCTTCCTCGTTCG
ACATGCATCCGGCAGTTACGCGATGCATCTTCGCGGCGTTGCTGAAGTCTACCAACTTGT
GATTAATCCACATCTCGGTGATGCAGCCGGTGTAGCCGGGGTGGCACTGGCAAAG
>TRINITY_GG_78_c1_g1_i1 len=444 path=[1:0-120 99:121-121 100:122-122 99:123-123 101:124-443] [-1, 1, 99, 100, 99, 101, -2]
GGCGCATGATACAGGGTAATTAAAATACGCGGTGACAATACGAAACGAAGTCGAAATGGA
AATGTTTGTCGATTCATTTTCAATTCAATCTTTCGAGCGTGTGTGTGTGTGTGTGTGTGT
GTGTATGTGCATGTGTCCTATCATTCGAGAATCATCCGCCAGATATCGATTATTACTTTT
CCTTTTTTAACCGGTGTAAACGTAACTGCCACTGTTCGAGAACTTGTTTTCTTTTTCTAT
GAACGTTTACTCAGAGGACAATAGACCTAACAATCCATCAAGTTCCATTAACTGGGAAAA
TTTAATTTTTTTTTCTTTTTTTACTTTGGAAAAACACGAAAATTCCCTATACACCTTTAA
TACTTACGCGACTGTTTTTTTTTTGTTTTTTTTCCTTTTTTTTTTCTTTACACATTTTTT
AACATCTCCCTCTTTTTTTTTTTT
>TRINITY_GG_78_c2_g1_i1 len=236 path=[1:0-235] [-1, 1, -2]
GCCGGGCAAATTTAGAGCGTCTTGCCCCTGGGAGCCAAAATTTTATTTTAGAGAAAACAT
GAAATCTTCCAAAATATAATCATACTAAGTTACAGATTTAGTATTGAAATGGCATTTACT
AAGGAACTTTTATTGAAAAAAAAAAGGAAAGCACTACGAGATAACTCGTAGCTGGCGCCA
CTGAATAAGATTCCTGTGCTGTCCGCCGCTTCCGAGATATCTCGTAGTGTTCTTTT
>TRINITY_GG_78_c3_g1_i1 len=235 path=[1:0-234] [-1, 1, -2]
AAAATTAACAAGCAACAGAATATTTTTACTGTTTGTGGTAACTTTTAAAAACAATCTTCC
ACGCCAAAGGGCTGGCTTCTCTTGACAGATTGGACAGAAATAACACGTTTCTCGACGTTT
TTTAGCTTCGATACAAATTCGACATGGCTTTGTTGGATGCTGTTTTTTTTTTTTTTTCAA
TAGATGGGATATTCTGTGAATAATGAAACTCTTGCAATCTCTTCTCCAATCAACG
>TRINITY_GG_79_c0_g1_i1 len=345 path=[323:0-344] [-1, 323, -2]
GAGAACGAGAACGTAAGTAGAGAAATTCATTCCAAATTGTCTGAATGTCCCCCTTCGGGA
CATTTTGAGACTCGTCAGATCACTCGGATATACCTGCTGCGTCGTGCGTTTCAATCTGAT
CGTCAACAATTATCATCGATATACTGAAAGCTCGTCGATTCCTTCGAGAAAGAGAAAGAG
AGAGAAAGAGAGAGAGAAAGTGAGAGAGCGCGAGGAATGAAGAAAAATAGGATATCGGAG
GCCGAACTGATTGTGAGACGACAGAGACGAGTCTGAAACCCAGTAACAACGCTGCCGGTT
ATTACGAAGGAAGTTGCGAGGGCCGTAGTCATTAATGAATCCCGC
>TRINITY_GG_80_c0_g1_i1 len=817 path=[790:0-232 1000:233-233 1001:234-234 1000:235-235 1001:236-236 1000:237-237 1001:238-238 1000:239-239 1002:240-430 1627:431-454 1217:455-816] [-1, 790, 1000, 1001, 1000, 1001, 1000, 1001, 1000, 1002, 1627, 1217, -2]
CGGTGAATCGCAGCTGGCGTTTCGATTCGTCTTCGTTCGGTCGGTCGTTCGTTCGAACAT
TTCGTTCTCCAAAAAGTAATAGTAAGCGTCGCTCGTACCGAAAGGGTCGGAAAACGCTGA
AACACTATGTGCACTGCTGTGTTACTGCTGAGTATTTCATCGACTGAGTCGATCCTTTGT
GTTTTGTCTGATTTCCTTTCGCTCTCTCTTTCTCTCTCTCTCTCTCTCTCTCTCTCTCTC
GGTAAAATAAAGCGGAGTTTCAACAAATTTGAGCCAAACAAGATCAAAGCGCAAAGAGCT
CACTTTGTGCAATATCCTTCCTTTCTTTCTTTTTTTTCTTTTGCCTCGAATAAACCATGT
AATTCTACAAAGAGTATAGTGTTTGAAAGTGTGAGAAGAACAATCGATCGATAATAACAA
TAGATCCGGCAAGCGATCTTGGATCGTTCGTGACGACGAATATAAATATATGATTACTTA
AATACTGGCAGTGGAAGATGCAATATAGTTGTCCGCAGAGTAGGTACACGTTCTTTCTTT
TTCTTTTTTTTTCTTCTTTTTTTCTTTTTTTCCTTTTCATTAAGAGGGTCTTAAGTAATT
TCCGAACGAATTCCTCCGACGAAAACAATCGCGAAACTCATCGTTGTCGCTCGATCATTT
CAAATAACCCGCTGATACAAAAATATGTAATTACGCGGTCCTCTGACCCCAGATATAAAT
CGCGTTGAGTCACGCTCATCTTACTTTTTTTTTTTATCGTTTCCTTACAATTCGTCTTTC
GTCGAATTCGAGATCGACGGAATCTCGTCGACCCTTG
>TRINITY_GG_81_c0_g1_i1 len=298 path=[1221:0-213 2147:214-297] [-1, 1221, 2147, -2]
GTGGGTTATAGATTGAAGATCCTCGAACGCGCCCTCGGGGATCACCGATATGTCGTTACC
GTGCAGAGACATTATCCGCAGCGATTTCAAGCCGGCCAGGGCGTTTCGTTGGACACACTG
CAGCTTATTGTAACTGATAATTAGGTGGGACAACTTGGTGAGATTCCTGAAGGTGTCGTT
CGACAGCATACCGATCTGATTGTTGCTCAGGTCTCTGAAAAGCAAACAGAAAGAGAGAGA
GAGTAGCGAGAAGTTTTTTTCTGTTTTTTTATCTTTTATTCTTTTTTCTTTTTTTTTT
>TRINITY_GG_81_c0_g1_i2 len=452 path=[321:0-37 336:38-86 1932:87-217 407:218-451] [-1, 321, 336, 1932, 407, -2]
TCGAGGTATACTTACATGGTGCGTATGTGCGTAAATCCGTCGAACGAGCCGTGCATAACG
CATGTTATAGCGTTCCCGTGCAAGTTCCTGTGTGAAAACGATATTCGACGTTGGGGGTTA
TACAGTTTCGTCAGAGGGATGGGGGGTGGGAGAGTGATACCGTTTTATGCAAGGAGACAT
AAAAGTTTCTACTCACAGGGTCTTAAGATTCGTCAGGCCGGTGAACATCTTGTTGTGAAC
TTCCCTCAGCCTGTTCTCCGACAAGAGTAGATCGGTGAGCTTGTGAGCGCCGGAAAACGC
AGAGGCCTCGATGCGCGAGATCTTGTTCTTCCTGAGGTCTAAATGCTGCAGCTCCGGCAA
CTTCTCGAACAGGCCGTCCGCTTTGATCTTATCCAGCTCATTGTTGGCCAACAGTAGGGT
GGACGTGTAGATCGGTAGTTCCCTCGGTATCG
>TRINITY_GG_81_c0_g1_i3 len=908 path=[1221:0-213 1412:214-602 336:603-651 385:652-673 407:674-907] [-1, 1221, 1412, 336, 385, 407, -2]
GTGGGTTATAGATTGAAGATCCTCGAACGCGCCCTCGGGGATCACCGATATGTCGTTACC
GTGCAGAGACATTATCCGCAGCGATTTCAAGCCGGCCAGGGCGTTTCGTTGGACACACTG
CAGCTTATTGTAACTGATAATTAGGTGGGACAACTTGGTGAGATTCCTGAAGGTGTCGTT
CGACAGCATACCGATCTGATTGTTGCTCAGGTCTAGTCTAGTGAGAATCCTCAGGTGGTT
CAGCCTCTCGGGCTGGATCGTCTTGATGTCGTTCACGTCCAAATACAACTCGGTGGTTTC
CGGTGGAATCCCACGTGGAATCTCCGTAAGCTGAGACCTCGAACATCTCACCACTGACCC
GGCGCAATTACATTGGGGTGGACAGTAATCGTCTCCTAGGCAACCCACGCTGTCGTTGTT
GCACTTGAACTCGTGATGTGGTATATCTTTGACGACCGCGTCCTTCAATCGGGGAGGATC
GTGACAGTGTCCGACGACGCCAGACATGTCGCGTTTCCTCAGCCATCCGGCGAACCACGC
GAGATGACAATTACACGACAAAGGATTGCCTTGCATGTTGATGGTGCGTATGTGCGTAAA
TCCGTCGAACGAGCCGTGCATAACGCATGTTATAGCGTTCCCGTGCAAGTTCAGGGTCTT
AAGATTCGTCAGGCCGGTGAACATCTTGTTGTGAACTTCCCTCAGCCTGTTCTCCGACAA
GAGTAGATCGGTGAGCTTGTGAGCGCCGGAAAACGCAGAGGCCTCGATGCGCGAGATCTT
GTTCTTCCTGAGGTCTAAATGCTGCAGCTCCGGCAACTTCTCGAACAGGCCGTCCGCTTT
GATCTTATCCAGCTCATTGTTGGCCAACAGTAGGGTGGACGTGTAGATCGGTAGTTCCCT
CGGTATCG
>TRINITY_GG_81_c1_g1_i1 len=248 path=[1:0-247] [-1, 1, -2]
GGGCAATTTAAACATGAAGTTACATGGATCCGGCGATCTTGAGAGATAAGGGATCGACAA
CGGCGACTCGCTACTTGATGATTTTACATTGTGCGAGTGTCGTTAGAATTGCTCGTTCAA
AGGCCGAGAGCAGGAGGAAGTTCTTTTAATTGTACTGCCGCCGGCGTGAAATGAATGTCG
CGTTCGTATATATGTATATCACGGTGTGGAACGCGATATTATACTGTAACAATGGAACAC
TGTGACAA
>TRINITY_GG_81_c2_g1_i1 len=250 path=[1:0-249] [-1, 1, -2]
GGCGCCTAACTGACATACTTCGCTAAAACGAGAGGCCTGTAGGCGCTCGATTCGAAACTG
AAGCCGCCCGGTAAATGTTATCGACAATGATTGCAGCGAACCTCGTTCGGATCAAACGTG
AATGAATTTTAATTCAACAATCACATCTTCCGTTAGTCAAGTATTATTTAAACGTGATTT
ATTTATTTTTTTTTTTGCAGTTGTTTCATTTAACATCCTTAAAATGAAAAGGTGTAGTGA
CAAATTAGGC
>TRINITY_GG_81_c3_g1_i1 len=241 path=[1:0-240] [-1, 1, -2]
TTAATTTGTAATGCAATTTACGCAGAATCTCAGATCAATTTTTGTCACTGTCGTTGCTTC
ATTTCGATTTTCAAGTAGAACGTTTTCGTACATTGCGAGTTGAATAGTAAATAATTTCAT
CGTAAATGTACACCAGTACACCTGGAAAATCGCGACGATTAACGTCGATCGACAATCGTG
CTTGAAATTCTTAGCTCGGGAGAAAATTGTTTTCTTCTTTTTCTTCTTTTGTCTCTCCGC
G
>TRINITY_GG_81_c4_g1_i1 len=266 path=[1:0-265] [-1, 1, -2]
TACAAATACAAGAAACATAATGTAGAATCACGTTTCGAATTGTACCACACTTTGCTAGAT
TATCAGATTACGAAATAAATTATATACTAGATTATTAAATTACGAAATAAAGCTTAACAT
TAAATTTTTCATAAGCGCACTAATACGAATAAATAAATAATATTGGTTCGACGCGGTGCA
ATTCAGTGTTTTGATTATACTTATATTTGATTTCTGAGAAATGCACCCTGACGAAAAATT
TCGTCGTTCTTATAGCGTAGGTCGCG
>TRINITY_GG_81_c5_g1_i1 len=271 path=[1:0-270] [-1, 1, -2]
GCAGTATTCAGACTCAGTCGAGATTGCTCGCGTTATTTGTGCCTAACTCGATCGGGACTT
TGAAACAAGCTTTAACGAAGCAGAATGGGATTTAATTTTCAAAGGCAATTAACGGGACAA
TGGGTCGATTAATTAGATAGCCCGGAGGGATGGAGGGTGGCTATTACTCCTGTGTATTTT
AGTACGTAGAGACGAGTGCAATACGCGAATGACGCGTATTCCCCAAGGAAAAACCAATCG
AACGATGAACGTTCTCCTTTGTATACAAATT
>TRINITY_GG_82_c0_g1_i1 len=358 path=[1:0-357] [-1, 1, -2]
GCCGTTCTTGTAATTTTAATTAATTGCCAGCCTACCAGCTGGCCGGGGTTGCGGACTGAC
CCCTCCTATAAAAATGTTGTAACTCGCTTTACGACTAACCTTCGCTCCGTCTGCCCGTGT
TTACCATTGCTTTTCCGCCTTAATCTTGTAACTTCTAATCTTCATGGCCTTTAACTTGGT
TTGGTTAATTTTAGGTTTACCTCTGGGGGTCTTGGTTTGTTTAAGGTACATATTTCCATG
GCTAAAGTGTGCTCAGTCGTATCAGTTCCAAACATCGTACATCGAAACGAAGGAAAGGAA
GGAAATTCCGGAATGTTTCCGGTTATTTCTCTGGTATTTTTCTTTCATCGGTTTTTTT
>TRINITY_GG_83_c0_g1_i1 len=409 path=[387:0-320 685:321-408] [-1, 387, 685, -2]
GGTGATTCTTCGACGTAGAAGAAAGTTTCAATCTTCCATATCGAAATTACCTTCAGGACC
GATTGAGTATTATTATTATCATTCAAAATTGTATTACTTACACGTAGCGCGCATAGTCAC
AAAATCTTCGCAGAGAAATGAGTCGGAACGGAAAGGAGAAAATCTTCTAAACGGACACGC
TGATCATCGTTTCACTCGCGACTAGAAAAAAAAACTAGAAAACGTGCGACCGCGTTGTTA
AAGTTACTCGCTGTTGTTTATCGTGGAGTTTTCTCTTTTATCAGAGCCGAGCGCGTAGTA
CAGTGACAACTCGTCGAATGTTGAATACTTCTTCTTTTTTTTGTTCTTTTCTCTTTAGCG
AAACGAGTATCTTGTTCGGCCGTGTGCGTGTCGAGGTGCGCGACGCGAC
>TRINITY_GG_84_c0_g1_i1 len=265 path=[1:0-264] [-1, 1, -2]
GATCTGTGTTTAACGTTACTCACTAGATGCAGTTCACCTTTAAGTGCTATCCGCAGCCAT
GCTGCTGCCAGTCTTTATCTATTGATGAGGCAAAATTTCGAAATTGGCAACAACTTTGCC
AGAGTTAAAATGCAAGTCACGACGTCCTTGTCGGCTCTTGTCGGAAGAGGGAGGGCTCCT
AGCGAAGGAGCACTCAGAAGAGCGTTGAAAACAGTACTGGTGTATGCTGAGAGAGATACA
GAACTAGCAGACACAAGCTTCCCGG
>TRINITY_GG_85_c0_g1_i1 len=4400 path=[4303:0-222 4503:223-232 4513:233-246 4527:247-259 4540:260-680 4961:681-1118 5399:1119-1138 5419:1139-1458 5739:1459-1703 10590:1704-1727 6008:1728-2662 6943:2663-2663 10589:2664-2687 6968:2688-2971 10591:2972-2995 7276:2996-3587 10258:3588-3682 7888:3683-4046 8252:4047-4231 8437:4232-4399] [-1, 4303, 4503, 4513, 4527, 4540, 4961, 5399, 5419, 5739, 10590, 6008, 6943, 10589, 6968, 10591, 7276, 10258, 7888, 8252, 8437, -2]
GTTGATACATTTTAATAATTTATTCGATGTTCATTACACTTTGAATTGCCTCGCGTATAA
ATACATGTTACAATATTTAAAATAAGATATGATTACTCTGTCTGCTGTTCTGTGGATACG
ATAGTCGTTTCAAGTTAATCAAAATATTCAAAAGTGTTTGTTTCAACATGGAAAAAAATA
TTATTTTTTGAATATCACATCGCGAAAGATAATTTGCAAACAACGAGTCCGATAACAGAT
TCTTTTCACCGCGATTTACTCACGAATTGATCGTTCCAACAAAGATAATAACACTAACAC
TTTCGTTATATTAAACATATACGCGTTCGATCTATAGTTGCAATTATTCGTATACTATAC
TCCTACGTTGCAATTTTATTTTCGTCTTTATTTTACTTTTGATTTGTTGCAATTAGGTGT
ACTGTGAACTCAGTGATGATCAACAATGTTGCGCTCGTAAGTAGCACTTACTCAGCCTTA
TATAGTTTTTTTCTAGTTTTCTTTTTGAAATGCGACGTTCAATTTTCAATAGTTGAAGCG
ATACACAGCCTGGGCAACTTAATTGTTAAGAACAGCTCGTATACTCGTCAAAACATTATA
AAAATAGTCTATTCTTCCGTTCTGTTTCTCGCGAACAAGCTGATCTGTACGTGAGAAATG
AAGACTGACGATTTGAACAAATTACCAAATTTATAGCTCGCACACGCTCGTTATTTAAAG
TTACAAAAATGTTTTAATGTGTAACGTTATACGCAGGACGTTAAAATGCGTAGTTTAATT
GCGAAACAGTTTGACATAAATTAATTGAAAAATAGCGATGATGTAAACTGCCTTAACAAA
ATGATCTGAAGACTCGCGTATCAAGTTAATTGTTCATCGTACAAACAACTGAAATTGACA
ATCTCATCATCTTCGTTCGATAGTTGAAACGATTGATTGTTTCTTTTCTTTTCTTCTTCT
TCTTCTTCTTCATTTTATTGCACAGCGAGCAATGCTTTTCAATTCTCTCAGCGAGTAATA
ACGATCACTTTCGTTCAGCCTTGGAACTGAGCTTCGATAAGAACTCTGTCGCCTGGTTGT
CTCCCTTCCTATGTTCCAACGCTTGGATCACGTCCGTGCTCTTTCTCGTTGGACGCGAAA
GCTTCAAGTGGATTTGGTCCAGAGATTCAATTCTTTGGTCCGAGCCTGTTTTAGCAATTT
CGCTGAATGGCAGGAAAGCTTCCGCCATGAATCTCGATCGAAGGAAATCTTTGTCTTTCA
GCTCGAAGACTACGATCGCGTTTTCCGTGTTTCTCTGTTCGTTTGTCAGATGAATGTTGA
AAATCTCGTCGAACAGCGGATACAGGTTCTCCTTTTGCACGTGAGTTTTAGGCAGCTTCA
CGTCAGCGAATTTTTCTTCCGGAAGTAGCTTCACCTTCACGTACGAGTCGCAACTACCAT
TACTGTCAACTGGTCGCAGTTTCCTCGCGTTCAGTATCTGAATGTTCAGCGAATTATCGA
CAAACTGTGCCTTGACAGTGATCTGTCCGTACTCGGATTCTTCCAGTTCGTTCTGTTCCT
TTATTCTCTCCTGATGGTAACGATGTATCAGCTCGGCCGTCTCCAGACCGTGGAGCTCCA
GCAGGTGTTCGATTTTTTCTAAAACTCTCACGTTCGCCGCCTCGTCAGCTCCGATGTTGA
AATACCGAATGAGGGTATGCAGGGAACGATGAAGATTCGAGTAAAACGACGGTGGCCTCC
TTCTCTCTAGATTATTATGCACCAATTGATATAAACTCTCCGATATCGTGTCCCAGATGA
CGAGTAAAATTCTCTCGAAATTGTCGTCGTTAAGATAATCGTGCAACGTCGTTAGATTGC
TGTCCAGATATTGTAGAAGTCGTTCCATGGAATTGCTGGTCGTGTCTATTAACTCTGCAC
CCTCCATGAGATACCTGTTCATAGCGGGGGCCATTTTATTCGCGACAACTTGCAGCAGCT
CGATGATCTTGTTTCTAACGGTGTCTGTAGCATTGTCGATGATTAATTGAAGCGTCTGTT
GACACCTTTCTGCCTCCTCCTGAGTCTTCCTTTCCGCCAATGCATCCACGATATTCTGAA
GTCCCAGATCGTTGGCCAACGGTCCAATCGACGTTCTAATGTAATCGATGTTGTTGATCG
CGAAACACCAAGCGGTCGACACGACGAATTTCTTCTCGTACACGCTGCTCTCTGACAGTT
GTTCCAATTCTGTTGTCAGCTCTGCCTTTTTTGCCATTTTGTCTGCGTACGCGATCGAAC
ATTTGCAGATGTCGTCGATAATTTTCGCAATGAAAGTGTAAGAACCCTCTATGTCCGGCC
AAGCGAGTTGCGTCCAGAAAACTTTGATTTGATAGAATATCGTTAACGTATCTACAGCGC
TCGAGCTGTACTGGACGGAGTTATCGACCGCTTGCAGGGTGTCGAACTCCACCGCTCTGT
CGATTCGTTTCAAAGCCTTGTAAACTGCTATATCGAGCCAGTGCGCCACACCAGCCCTGA
ACCACTCGTGGTAACTCTGTACTTTCATTCCCTCGAGCTGGCCCTCAGCGCAGAGTACTT
GACCAAGGATAGCGTATCTCTGCAACGCGAGATACAGTTCGAACAGAGTCGTCCCCAAAT
TCAGTTCCACGTCGGCGTTTTCGACTTCAATCCGCTTCAATCTACCGCAGATATCTTCTA
CGATAATCATGCACATGTCGCTGATTCTCTTCTCGTACATCATGTACAGGCATCTTGCGT
AAGGAAGGTTGATTCGTTTGATAAATAGCTTGTCGTAATTGTCGATGGCGTTTTGTAAAT
CTGCTCTGATCAGCTGAATTACTTTGATGTGATGCTTCAACGCATCCTCGTCTGACTCGC
TCTCTGGGAAATTGTTGTTCAATATATGTTCGAACCACTCGGCGCCACCCTGTTCGACTG
TGTACTCCAAAGCTTGAAGGACACTCGGTGCTTCGTCAGGGTCTGCGAACCAGGAGTACA
TCTTCGCGGGAAACAGATTGCAGTCTGCAGGCACTTTGAGGGACGAGATCGACGACAATA
TTCCCAGGATTGCGGACAGCTGCGTCATGGCGTTCTTGTCTCCAGCCTCGAGCCTCCTGA
TCTTGCGAACACTGTTCAGGCACGAGTACAACAGCTTCTTCGTAGCGTCCCAGAACAGCT
TCGTTTCATCCGGCGAGAAGAGGCCATTCTCCATCGGCCTCAGAAGATCGATCGCCAGTT
TATTGAACACGGTGAAGTTCAACGGATGTTCCTGGTGGATTCTCGCGTATTCTATCCATT
GAGCGAGCGTCACGTTCCTGGCGAGCAAGCCCCGTTGAGCGCTGTGCTGAAGAAGAAGAA
CCTCCGCTGGCGCTGACCATCGGCCACACCAACAGTATTTCTCTATCTTCTGAGTCTCGA
TTTCATGTAACAATAGCACTCTGATCAAGTGTCGGTACTCTTGCGCAGCCACTTGTGCAT
TGTGCTCCGCGCTGAAGGCCAGCCTTAGTTTCACCACGCCGCGCCGTTTCGACTTGTTCT
TCTTCTCGAGCGAGTACCACATTGTGTGGCCTGTTGTCGGTATATCCTGACGACACATAC
AGGATTCGAAACATCGATCTGACAATCTAGTTTTCTAAACGAATAAGAGAGAATTATATA
CCTTCAGAGGTATCCTACAGCGACCGATGAATTCGTTGTCGTGAGAGCCAGTAGTGGCAG
TGACTGCGATCTCCTTCGCTAGTTTCACCAGCCCTCGAACACCCTTCACGTCCTTCACCT
TGCTCATTTTTTCCGGCACTGTTTCAGCAGCGTCGAAATCCCAGACTTCTAGACACAGCA
CGTCGTTTTCTGGGTCGTCCAGAGGGAGTTCGAAGTGTTCCTCCCACACGGGGCTTAGCG
TGGACGTTTTCACGGCAGTGTTGTATCTCCTGGTGGGAGCTGACTCGAGGTAAAGGGCGC
AGAAAGGATCGCTCTTGCCGTTGGCGTCCTTCGACACCAGTTCCTTCGCTTCGATCACTT
CGACGTTCAAATGCATCTCCGGCGGCTCCATGTTTCTCGTTTCGTCCAAAACCCTCTCGT
GCACGTCGTTGTCGACTTTGAACGCATTCTGAAGGTAATTCAACAGAGTTTCCAGCTCAC
ACTCCTTGGATACGTCGTAGCCGATTTGGTGCTGGATCATGAACACCAGAGCAGCGTACA
GCTCCTCGATGTTCCATCCCATCGATTCTGCTAGAAAATTCGTGGCATGCTCATTTTCGT
CCCTGTCGCTGTCGGTTTCCAAAAGTGCCTCGACAGGCTCCTCGATGGTTCCCTCTTCGC
TCAAATCGTCTTCCGCTTCTTCCTTTTCTTCCTCTGTTTTCTGGTTCTCGTCTTCCTTCT
TCGGAAGCGGTCCTTCCTGC
>TRINITY_GG_85_c0_g1_i2 len=245 path=[10387:0-76 8437:77-244] [-1, 10387, 8437, -2]
CGGATGTGACTCGTCCAGCCTTCCGAAGTGCGCCATTTTTTGTTTCCCTTTCTTTGTTCC
ATCCCATCGATTCTGCTAGAAAATTCGTGGCATGCTCATTTTCGTCCCTGTCGCTGTCGG
TTTCCAAAAGTGCCTCGACAGGCTCCTCGATGGTTCCCTCTTCGCTCAAATCGTCTTCCG
CTTCTTCCTTTTCTTCCTCTGTTTTCTGGTTCTCGTCTTCCTTCTTCGGAAGCGGTCCTT
CCTGC
>TRINITY_GG_85_c0_g1_i3 len=489 path=[8725:0-309 9805:310-488] [-1, 8725, 9805, -2]
CGCGTTTCTACGTCGGGGAGAAAAGTACAATTCTCTAAGTACAAATACACAGTGAGAGGA
AAACGTAGCACAACAGTTTGATCGGCGTTTTGTTCATGCAAATCTTAAGTTCTAATTATC
ACGAGGGCAGGCATGAGAGGATCTAATCGAGAGAGAGACAGAGTGATGAAGAAGAACAGT
GTTTCCGTTTTGTTTCTGTTGTTTGTTTGACATCCACGGTTTACATACTTGTCTTCCGTT
CTTTCAGTCTTTGTTTAGATTTTGCATGAAGCTTGCGCTTGAGGGTAGACACCTTGCCTA
CCAAATCGCCTATAAAATCGAAAGAAAATATCATTTTCCTTGCGCCATGAATCATCCGCT
CGATTCACCTGTCGTCGATTCAAAGATTAGCAAGCGTTAACGAGCTATTCGAGATTCATT
TTTCACTTTAGCAAAAATTATTCGTACGCCTGAAATCTCATTTCTAGCTAATCGTGCGGT
CTCTAATCG
>TRINITY_GG_85_c0_g1_i4 len=4156 path=[4303:0-222 4503:223-232 10495:233-255 4540:256-676 4961:677-1114 9341:1115-1233 5419:1234-1553 5739:1554-1798 10590:1799-1822 6008:1823-2757 6943:2758-2758 10589:2759-2782 6968:2783-3066 10591:3067-3090 7276:3091-3682 7868:3683-3702 7888:3703-4066 9716:4067-4155] [-1, 4303, 4503, 10495, 4540, 4961, 9341, 5419, 5739, 10590, 6008, 6943, 10589, 6968, 10591, 7276, 7868, 7888, 9716, -2]
GTTGATACATTTTAATAATTTATTCGATGTTCATTACACTTTGAATTGCCTCGCGTATAA
ATACATGTTACAATATTTAAAATAAGATATGATTACTCTGTCTGCTGTTCTGTGGATACG
ATAGTCGTTTCAAGTTAATCAAAATATTCAAAAGTGTTTGTTTCAACATGGAAAAAAATA
TTATTTTTTGAATATCACATCGCGAAAGATAATTTGCAAACAACGAGTCCGATGATTCTT
TTCACCGCGATTTACTCACGAATTGATCGTTCCAACAAAGATAATAACACTAACACTTTC
GTTATATTAAACATATACGCGTTCGATCTATAGTTGCAATTATTCGTATACTATACTCCT
ACGTTGCAATTTTATTTTCGTCTTTATTTTACTTTTGATTTGTTGCAATTAGGTGTACTG
TGAACTCAGTGATGATCAACAATGTTGCGCTCGTAAGTAGCACTTACTCAGCCTTATATA
GTTTTTTTCTAGTTTTCTTTTTGAAATGCGACGTTCAATTTTCAATAGTTGAAGCGATAC
ACAGCCTGGGCAACTTAATTGTTAAGAACAGCTCGTATACTCGTCAAAACATTATAAAAA
TAGTCTATTCTTCCGTTCTGTTTCTCGCGAACAAGCTGATCTGTACGTGAGAAATGAAGA
CTGACGATTTGAACAAATTACCAAATTTATAGCTCGCACACGCTCGTTATTTAAAGTTAC
AAAAATGTTTTAATGTGTAACGTTATACGCAGGACGTTAAAATGCGTAGTTTAATTGCGA
AACAGTTTGACATAAATTAATTGAAAAATAGCGATGATGTAAACTGCCTTAACAAAATGA
TCTGAAGACTCGCGTATCAAGTTAATTGTTCATCGTACAAACAACTGAAATTGACAATCT
CATCATCTTCGTTCGATAGTTGAAACGATTGATTGTTTCTTTTCTTTTCTTCTTCTTCTT
CTTCTTCATTTTATTGCACAGCGAGCAATGCTTTTCAATTCTCTCAGCGAGTAATAACGA
TCACTTTCGTTCAGCCTTGGAACTGAGCTTCGATAAGAACTCTGTCGCCTGGTTGTCTCC
CTTCCTATGTTCCAACGCTTGGATCACGTCCGTGCCTGAACACGCGAAGCAATAAATTAA
AAATGTGAGAGATTAGACAAGTCAGGAAGTCGGTTAGTTATGATCGAGGGAATAAATAGC
AAAGAAAAACTTGCTCTTTCTCGTTGGACGCGAAAGCTTCAAGTGGATTTGGTCCAGAGA
TTCAATTCTTTGGTCCGAGCCTGTTTTAGCAATTTCGCTGAATGGCAGGAAAGCTTCCGC
CATGAATCTCGATCGAAGGAAATCTTTGTCTTTCAGCTCGAAGACTACGATCGCGTTTTC
CGTGTTTCTCTGTTCGTTTGTCAGATGAATGTTGAAAATCTCGTCGAACAGCGGATACAG
GTTCTCCTTTTGCACGTGAGTTTTAGGCAGCTTCACGTCAGCGAATTTTTCTTCCGGAAG
TAGCTTCACCTTCACGTACGAGTCGCAACTACCATTACTGTCAACTGGTCGCAGTTTCCT
CGCGTTCAGTATCTGAATGTTCAGCGAATTATCGACAAACTGTGCCTTGACAGTGATCTG
TCCGTACTCGGATTCTTCCAGTTCGTTCTGTTCCTTTATTCTCTCCTGATGGTAACGATG
TATCAGCTCGGCCGTCTCCAGACCGTGGAGCTCCAGCAGGTGTTCGATTTTTTCTAAAAC
TCTCACGTTCGCCGCCTCGTCAGCTCCGATGTTGAAATACCGAATGAGGGTATGCAGGGA
ACGATGAAGATTCGAGTAAAACGACGGTGGCCTCCTTCTCTCTAGATTATTATGCACCAA
TTGATATAAACTCTCCGATATCGTGTCCCAGATGACGAGTAAAATTCTCTCGAAATTGTC
GTCGTTAAGATAATCGTGCAACGTCGTTAGATTGCTGTCCAGATATTGTAGAAGTCGTTC
CATGGAATTGCTGGTCGTGTCTATTAACTCTGCACCCTCCATGAGATACCTGTTCATAGC
GGGGGCCATTTTATTCGCGACAACTTGCAGCAGCTCGATGATCTTGTTTCTAACGGTGTC
TGTAGCATTGTCGATGATTAATTGAAGCGTCTGTTGACACCTTTCTGCCTCCTCCTGAGT
CTTCCTTTCCGCCAATGCATCCACGATATTCTGAAGTCCCAGATCGTTGGCCAACGGTCC
AATCGACGTTCTAATGTAATCGATGTTGTTGATCGCGAAACACCAAGCGGTCGACACGAC
GAATTTCTTCTCGTACACGCTGCTCTCTGACAGTTGTTCCAATTCTGTTGTCAGCTCTGC
CTTTTTTGCCATTTTGTCTGCGTACGCGATCGAACATTTGCAGATGTCGTCGATAATTTT
CGCAATGAAAGTGTAAGAACCCTCTATGTCCGGCCAAGCGAGTTGCGTCCAGAAAACTTT
GATTTGATAGAATATCGTTAACGTATCTACAGCGCTCGAGCTGTACTGGACGGAGTTATC
GACCGCTTGCAGGGTGTCGAACTCCACCGCTCTGTCGATTCGTTTCAAAGCCTTGTAAAC
TGCTATATCGAGCCAGTGCGCCACACCAGCCCTGAACCACTCGTGGTAACTCTGTACTTT
CATTCCCTCGAGCTGGCCCTCAGCGCAGAGTACTTGACCAAGGATAGCGTATCTCTGCAA
CGCGAGATACAGTTCGAACAGAGTCGTCCCCAAATTCAGTTCCACGTCGGCGTTTTCGAC
TTCAATCCGCTTCAATCTACCGCAGATATCTTCTACGATAATCATGCACATGTCGCTGAT
TCTCTTCTCGTACATCATGTACAGGCATCTTGCGTAAGGAAGGTTGATTCGTTTGATAAA
TAGCTTGTCGTAATTGTCGATGGCGTTTTGTAAATCTGCTCTGATCAGCTGAATTACTTT
GATGTGATGCTTCAACGCATCCTCGTCTGACTCGCTCTCTGGGAAATTGTTGTTCAATAT
ATGTTCGAACCACTCGGCGCCACCCTGTTCGACTGTGTACTCCAAAGCTTGAAGGACACT
CGGTGCTTCGTCAGGGTCTGCGAACCAGGAGTACATCTTCGCGGGAAACAGATTGCAGTC
TGCAGGCACTTTGAGGGACGAGATCGACGACAATATTCCCAGGATTGCGGACAGCTGCGT
CATGGCGTTCTTGTCTCCAGCCTCGAGCCTCCTGATCTTGCGAACACTGTTCAGGCACGA
GTACAACAGCTTCTTCGTAGCGTCCCAGAACAGCTTCGTTTCATCCGGCGAGAAGAGGCC
ATTCTCCATCGGCCTCAGAAGATCGATCGCCAGTTTATTGAACACGGTGAAGTTCAACGG
ATGTTCCTGGTGGATTCTCGCGTATTCTATCCATTGAGCGAGCGTCACGTTCCTGGCGAG
CAAGCCCCGTTGAGCGCTGTGCTGAAGAAGAAGAACCTCCGCTGGCGCTGACCATCGGCC
ACACCAACAGTATTTCTCTATCTTCTGAGTCTCGATTTCATGTAACAATAGCACTCTGAT
CAAGTGTCGGTACTCTTGCGCAGCCACTTGTGCATTGTGCTCCGCGCTGAAGGCCAGCCT
TAGTTTCACCACGCCGCGCCGTTTCGACTTGTTCTTCTTCTCGAGCGAGTACCACATTGT
GTGGCCTGTTGTCGGTATATCCTTCAGAGGTATCCTACAGCGACCGATGAATTCGTTGTC
GTGAGAGCCAGTAGTGGCAGTGACTGCGATCTCCTTCGCTAGTTTCACCAGCCCTCGAAC
ACCCTTCACGTCCTTCACCTTGCTCATTTTTTCCGGCACTGTTTCAGCAGCGTCGAAATC
CCAGACTTCTAGACACAGCACGTCGTTTTCTGGGTCGTCCAGAGGGAGTTCGAAGTGTTC
CTCCCACACGGGGCTTAGCGTGGACGTTTTCACGGCAGTGTTGTATCTCCTGGTGGGAGC
TGACTCGAGGTAAAGGGCGCAGAAAGGATCGCTCTTGCCGTTGGCGTCCTTCGACACCAG
TTCCTTCGCTTCGATCACTTCGACGTTCAAATGCATCTCCGGCGGCTATGGTAAAGTTGG
TAAACACACCGAGTGCGTGACAATTCTACAAATTTATTCGTCAGGATAATTGCTTACCTC
CATGTTTCTCGTTTCG
>TRINITY_GG_85_c0_g1_i5 len=4325 path=[4303:0-222 4503:223-232 4513:233-246 4527:247-259 4540:260-680 4961:681-1118 5399:1119-1138 5419:1139-1458 5739:1459-1703 10590:1704-1727 6008:1728-2662 6943:2663-2663 10589:2664-2687 6968:2688-2971 10591:2972-2995 7276:2996-3587 7868:3588-3607 7888:3608-3971 8252:3972-4156 8437:4157-4324] [-1, 4303, 4503, 4513, 4527, 4540, 4961, 5399, 5419, 5739, 10590, 6008, 6943, 10589, 6968, 10591, 7276, 7868, 7888, 8252, 8437, -2]
GTTGATACATTTTAATAATTTATTCGATGTTCATTACACTTTGAATTGCCTCGCGTATAA
ATACATGTTACAATATTTAAAATAAGATATGATTACTCTGTCTGCTGTTCTGTGGATACG
ATAGTCGTTTCAAGTTAATCAAAATATTCAAAAGTGTTTGTTTCAACATGGAAAAAAATA
TTATTTTTTGAATATCACATCGCGAAAGATAATTTGCAAACAACGAGTCCGATAACAGAT
TCTTTTCACCGCGATTTACTCACGAATTGATCGTTCCAACAAAGATAATAACACTAACAC
TTTCGTTATATTAAACATATACGCGTTCGATCTATAGTTGCAATTATTCGTATACTATAC
TCCTACGTTGCAATTTTATTTTCGTCTTTATTTTACTTTTGATTTGTTGCAATTAGGTGT
ACTGTGAACTCAGTGATGATCAACAATGTTGCGCTCGTAAGTAGCACTTACTCAGCCTTA
TATAGTTTTTTTCTAGTTTTCTTTTTGAAATGCGACGTTCAATTTTCAATAGTTGAAGCG
ATACACAGCCTGGGCAACTTAATTGTTAAGAACAGCTCGTATACTCGTCAAAACATTATA
AAAATAGTCTATTCTTCCGTTCTGTTTCTCGCGAACAAGCTGATCTGTACGTGAGAAATG
AAGACTGACGATTTGAACAAATTACCAAATTTATAGCTCGCACACGCTCGTTATTTAAAG
TTACAAAAATGTTTTAATGTGTAACGTTATACGCAGGACGTTAAAATGCGTAGTTTAATT
GCGAAACAGTTTGACATAAATTAATTGAAAAATAGCGATGATGTAAACTGCCTTAACAAA
ATGATCTGAAGACTCGCGTATCAAGTTAATTGTTCATCGTACAAACAACTGAAATTGACA
ATCTCATCATCTTCGTTCGATAGTTGAAACGATTGATTGTTTCTTTTCTTTTCTTCTTCT
TCTTCTTCTTCATTTTATTGCACAGCGAGCAATGCTTTTCAATTCTCTCAGCGAGTAATA
ACGATCACTTTCGTTCAGCCTTGGAACTGAGCTTCGATAAGAACTCTGTCGCCTGGTTGT
CTCCCTTCCTATGTTCCAACGCTTGGATCACGTCCGTGCTCTTTCTCGTTGGACGCGAAA
GCTTCAAGTGGATTTGGTCCAGAGATTCAATTCTTTGGTCCGAGCCTGTTTTAGCAATTT
CGCTGAATGGCAGGAAAGCTTCCGCCATGAATCTCGATCGAAGGAAATCTTTGTCTTTCA
GCTCGAAGACTACGATCGCGTTTTCCGTGTTTCTCTGTTCGTTTGTCAGATGAATGTTGA
AAATCTCGTCGAACAGCGGATACAGGTTCTCCTTTTGCACGTGAGTTTTAGGCAGCTTCA
CGTCAGCGAATTTTTCTTCCGGAAGTAGCTTCACCTTCACGTACGAGTCGCAACTACCAT
TACTGTCAACTGGTCGCAGTTTCCTCGCGTTCAGTATCTGAATGTTCAGCGAATTATCGA
CAAACTGTGCCTTGACAGTGATCTGTCCGTACTCGGATTCTTCCAGTTCGTTCTGTTCCT
TTATTCTCTCCTGATGGTAACGATGTATCAGCTCGGCCGTCTCCAGACCGTGGAGCTCCA
GCAGGTGTTCGATTTTTTCTAAAACTCTCACGTTCGCCGCCTCGTCAGCTCCGATGTTGA
AATACCGAATGAGGGTATGCAGGGAACGATGAAGATTCGAGTAAAACGACGGTGGCCTCC
TTCTCTCTAGATTATTATGCACCAATTGATATAAACTCTCCGATATCGTGTCCCAGATGA
CGAGTAAAATTCTCTCGAAATTGTCGTCGTTAAGATAATCGTGCAACGTCGTTAGATTGC
TGTCCAGATATTGTAGAAGTCGTTCCATGGAATTGCTGGTCGTGTCTATTAACTCTGCAC
CCTCCATGAGATACCTGTTCATAGCGGGGGCCATTTTATTCGCGACAACTTGCAGCAGCT
CGATGATCTTGTTTCTAACGGTGTCTGTAGCATTGTCGATGATTAATTGAAGCGTCTGTT
GACACCTTTCTGCCTCCTCCTGAGTCTTCCTTTCCGCCAATGCATCCACGATATTCTGAA
GTCCCAGATCGTTGGCCAACGGTCCAATCGACGTTCTAATGTAATCGATGTTGTTGATCG
CGAAACACCAAGCGGTCGACACGACGAATTTCTTCTCGTACACGCTGCTCTCTGACAGTT
GTTCCAATTCTGTTGTCAGCTCTGCCTTTTTTGCCATTTTGTCTGCGTACGCGATCGAAC
ATTTGCAGATGTCGTCGATAATTTTCGCAATGAAAGTGTAAGAACCCTCTATGTCCGGCC
AAGCGAGTTGCGTCCAGAAAACTTTGATTTGATAGAATATCGTTAACGTATCTACAGCGC
TCGAGCTGTACTGGACGGAGTTATCGACCGCTTGCAGGGTGTCGAACTCCACCGCTCTGT
CGATTCGTTTCAAAGCCTTGTAAACTGCTATATCGAGCCAGTGCGCCACACCAGCCCTGA
ACCACTCGTGGTAACTCTGTACTTTCATTCCCTCGAGCTGGCCCTCAGCGCAGAGTACTT
GACCAAGGATAGCGTATCTCTGCAACGCGAGATACAGTTCGAACAGAGTCGTCCCCAAAT
TCAGTTCCACGTCGGCGTTTTCGACTTCAATCCGCTTCAATCTACCGCAGATATCTTCTA
CGATAATCATGCACATGTCGCTGATTCTCTTCTCGTACATCATGTACAGGCATCTTGCGT
AAGGAAGGTTGATTCGTTTGATAAATAGCTTGTCGTAATTGTCGATGGCGTTTTGTAAAT
CTGCTCTGATCAGCTGAATTACTTTGATGTGATGCTTCAACGCATCCTCGTCTGACTCGC
TCTCTGGGAAATTGTTGTTCAATATATGTTCGAACCACTCGGCGCCACCCTGTTCGACTG
TGTACTCCAAAGCTTGAAGGACACTCGGTGCTTCGTCAGGGTCTGCGAACCAGGAGTACA
TCTTCGCGGGAAACAGATTGCAGTCTGCAGGCACTTTGAGGGACGAGATCGACGACAATA
TTCCCAGGATTGCGGACAGCTGCGTCATGGCGTTCTTGTCTCCAGCCTCGAGCCTCCTGA
TCTTGCGAACACTGTTCAGGCACGAGTACAACAGCTTCTTCGTAGCGTCCCAGAACAGCT
TCGTTTCATCCGGCGAGAAGAGGCCATTCTCCATCGGCCTCAGAAGATCGATCGCCAGTT
TATTGAACACGGTGAAGTTCAACGGATGTTCCTGGTGGATTCTCGCGTATTCTATCCATT
GAGCGAGCGTCACGTTCCTGGCGAGCAAGCCCCGTTGAGCGCTGTGCTGAAGAAGAAGAA
CCTCCGCTGGCGCTGACCATCGGCCACACCAACAGTATTTCTCTATCTTCTGAGTCTCGA
TTTCATGTAACAATAGCACTCTGATCAAGTGTCGGTACTCTTGCGCAGCCACTTGTGCAT
TGTGCTCCGCGCTGAAGGCCAGCCTTAGTTTCACCACGCCGCGCCGTTTCGACTTGTTCT
TCTTCTCGAGCGAGTACCACATTGTGTGGCCTGTTGTCGGTATATCCTTCAGAGGTATCC
TACAGCGACCGATGAATTCGTTGTCGTGAGAGCCAGTAGTGGCAGTGACTGCGATCTCCT
TCGCTAGTTTCACCAGCCCTCGAACACCCTTCACGTCCTTCACCTTGCTCATTTTTTCCG
GCACTGTTTCAGCAGCGTCGAAATCCCAGACTTCTAGACACAGCACGTCGTTTTCTGGGT
CGTCCAGAGGGAGTTCGAAGTGTTCCTCCCACACGGGGCTTAGCGTGGACGTTTTCACGG
CAGTGTTGTATCTCCTGGTGGGAGCTGACTCGAGGTAAAGGGCGCAGAAAGGATCGCTCT
TGCCGTTGGCGTCCTTCGACACCAGTTCCTTCGCTTCGATCACTTCGACGTTCAAATGCA
TCTCCGGCGGCTCCATGTTTCTCGTTTCGTCCAAAACCCTCTCGTGCACGTCGTTGTCGA
CTTTGAACGCATTCTGAAGGTAATTCAACAGAGTTTCCAGCTCACACTCCTTGGATACGT
CGTAGCCGATTTGGTGCTGGATCATGAACACCAGAGCAGCGTACAGCTCCTCGATGTTCC
ATCCCATCGATTCTGCTAGAAAATTCGTGGCATGCTCATTTTCGTCCCTGTCGCTGTCGG
TTTCCAAAAGTGCCTCGACAGGCTCCTCGATGGTTCCCTCTTCGCTCAAATCGTCTTCCG
CTTCTTCCTTTTCTTCCTCTGTTTTCTGGTTCTCGTCTTCCTTCTTCGGAAGCGGTCCTT
CCTGC
>TRINITY_GG_85_c0_g1_i6 len=2933 path=[8725:0-309 9012:310-330 5739:331-575 10590:576-599 6008:600-1534 6943:1535-1535 10589:1536-1559 6968:1560-1843 10591:1844-1867 7276:1868-2459 7868:2460-2479 7888:2480-2843 9716:2844-2932] [-1, 8725, 9012, 5739, 10590, 6008, 6943, 10589, 6968, 10591, 7276, 7868, 7888, 9716, -2]
CGCGTTTCTACGTCGGGGAGAAAAGTACAATTCTCTAAGTACAAATACACAGTGAGAGGA
AAACGTAGCACAACAGTTTGATCGGCGTTTTGTTCATGCAAATCTTAAGTTCTAATTATC
ACGAGGGCAGGCATGAGAGGATCTAATCGAGAGAGAGACAGAGTGATGAAGAAGAACAGT
GTTTCCGTTTTGTTTCTGTTGTTTGTTTGACATCCACGGTTTACATACTTGTCTTCCGTT
CTTTCAGTCTTTGTTTAGATTTTGCATGAAGCTTGCGCTTGAGGGTAGACACCTTGCCTA
CCAAATCGCCATTACTGTCAACTGGTCGCAGTTTCCTCGCGTTCAGTATCTGAATGTTCA
GCGAATTATCGACAAACTGTGCCTTGACAGTGATCTGTCCGTACTCGGATTCTTCCAGTT
CGTTCTGTTCCTTTATTCTCTCCTGATGGTAACGATGTATCAGCTCGGCCGTCTCCAGAC
CGTGGAGCTCCAGCAGGTGTTCGATTTTTTCTAAAACTCTCACGTTCGCCGCCTCGTCAG
CTCCGATGTTGAAATACCGAATGAGGGTATGCAGGGAACGATGAAGATTCGAGTAAAACG
ACGGTGGCCTCCTTCTCTCTAGATTATTATGCACCAATTGATATAAACTCTCCGATATCG
TGTCCCAGATGACGAGTAAAATTCTCTCGAAATTGTCGTCGTTAAGATAATCGTGCAACG
TCGTTAGATTGCTGTCCAGATATTGTAGAAGTCGTTCCATGGAATTGCTGGTCGTGTCTA
TTAACTCTGCACCCTCCATGAGATACCTGTTCATAGCGGGGGCCATTTTATTCGCGACAA
CTTGCAGCAGCTCGATGATCTTGTTTCTAACGGTGTCTGTAGCATTGTCGATGATTAATT
GAAGCGTCTGTTGACACCTTTCTGCCTCCTCCTGAGTCTTCCTTTCCGCCAATGCATCCA
CGATATTCTGAAGTCCCAGATCGTTGGCCAACGGTCCAATCGACGTTCTAATGTAATCGA
TGTTGTTGATCGCGAAACACCAAGCGGTCGACACGACGAATTTCTTCTCGTACACGCTGC
TCTCTGACAGTTGTTCCAATTCTGTTGTCAGCTCTGCCTTTTTTGCCATTTTGTCTGCGT
ACGCGATCGAACATTTGCAGATGTCGTCGATAATTTTCGCAATGAAAGTGTAAGAACCCT
CTATGTCCGGCCAAGCGAGTTGCGTCCAGAAAACTTTGATTTGATAGAATATCGTTAACG
TATCTACAGCGCTCGAGCTGTACTGGACGGAGTTATCGACCGCTTGCAGGGTGTCGAACT
CCACCGCTCTGTCGATTCGTTTCAAAGCCTTGTAAACTGCTATATCGAGCCAGTGCGCCA
CACCAGCCCTGAACCACTCGTGGTAACTCTGTACTTTCATTCCCTCGAGCTGGCCCTCAG
CGCAGAGTACTTGACCAAGGATAGCGTATCTCTGCAACGCGAGATACAGTTCGAACAGAG
TCGTCCCCAAATTCAGTTCCACGTCGGCGTTTTCGACTTCAATCCGCTTCAATCTACCGC
AGATATCTTCTACGATAATCATGCACATGTCGCTGATTCTCTTCTCGTACATCATGTACA
GGCATCTTGCGTAAGGAAGGTTGATTCGTTTGATAAATAGCTTGTCGTAATTGTCGATGG
CGTTTTGTAAATCTGCTCTGATCAGCTGAATTACTTTGATGTGATGCTTCAACGCATCCT
CGTCTGACTCGCTCTCTGGGAAATTGTTGTTCAATATATGTTCGAACCACTCGGCGCCAC
CCTGTTCGACTGTGTACTCCAAAGCTTGAAGGACACTCGGTGCTTCGTCAGGGTCTGCGA
ACCAGGAGTACATCTTCGCGGGAAACAGATTGCAGTCTGCAGGCACTTTGAGGGACGAGA
TCGACGACAATATTCCCAGGATTGCGGACAGCTGCGTCATGGCGTTCTTGTCTCCAGCCT
CGAGCCTCCTGATCTTGCGAACACTGTTCAGGCACGAGTACAACAGCTTCTTCGTAGCGT
CCCAGAACAGCTTCGTTTCATCCGGCGAGAAGAGGCCATTCTCCATCGGCCTCAGAAGAT
CGATCGCCAGTTTATTGAACACGGTGAAGTTCAACGGATGTTCCTGGTGGATTCTCGCGT
ATTCTATCCATTGAGCGAGCGTCACGTTCCTGGCGAGCAAGCCCCGTTGAGCGCTGTGCT
GAAGAAGAAGAACCTCCGCTGGCGCTGACCATCGGCCACACCAACAGTATTTCTCTATCT
TCTGAGTCTCGATTTCATGTAACAATAGCACTCTGATCAAGTGTCGGTACTCTTGCGCAG
CCACTTGTGCATTGTGCTCCGCGCTGAAGGCCAGCCTTAGTTTCACCACGCCGCGCCGTT
TCGACTTGTTCTTCTTCTCGAGCGAGTACCACATTGTGTGGCCTGTTGTCGGTATATCCT
TCAGAGGTATCCTACAGCGACCGATGAATTCGTTGTCGTGAGAGCCAGTAGTGGCAGTGA
CTGCGATCTCCTTCGCTAGTTTCACCAGCCCTCGAACACCCTTCACGTCCTTCACCTTGC
TCATTTTTTCCGGCACTGTTTCAGCAGCGTCGAAATCCCAGACTTCTAGACACAGCACGT
CGTTTTCTGGGTCGTCCAGAGGGAGTTCGAAGTGTTCCTCCCACACGGGGCTTAGCGTGG
ACGTTTTCACGGCAGTGTTGTATCTCCTGGTGGGAGCTGACTCGAGGTAAAGGGCGCAGA
AAGGATCGCTCTTGCCGTTGGCGTCCTTCGACACCAGTTCCTTCGCTTCGATCACTTCGA
CGTTCAAATGCATCTCCGGCGGCTATGGTAAAGTTGGTAAACACACCGAGTGCGTGACAA
TTCTACAAATTTATTCGTCAGGATAATTGCTTACCTCCATGTTTCTCGTTTCG
>TRINITY_GG_85_c1_g1_i1 len=293 path=[271:0-292] [-1, 271, -2]
GTATAGAAAAACCACGCGCACTGTGCACATTTCTGGCGCGTGCTTCCGTTTGGTGACGGC
ACTTCGACGGACTGGACTTCCGAAGCGAAAGGGTTAAATTTTCTACAATACATTTTGTGC
TATTGAAAACAAAATAGAAACGTGGTAATATTTTGAGGTTAAAGTGATAGCACGATGGAT
AGAAAATTGCTTAATACTTTGCATTTTCTAATATTTTCGCCTAGTTCTTGCCCCTCCAAG
ATAGAATGATGAATTTTTTTAAATTCAACATTTGCCTCCGAGAATTTCCCCCG
>TRINITY_GG_85_c2_g1_i1 len=356 path=[334:0-355] [-1, 334, -2]
GATGAAACTTTTCGTTTTAAATCGTTTCTGCTACTTTCGAGGAGGAAACGGATTTCGTAC
GAGCTTTCCGAACAGTCGATAAAGAAGCAACTATTTCGGTCGAGACGTCGTCGCGTTCTC
GGCGATCTTCTTCTTCAAGAGGTCGATCAAATGGAACGCGCTAAAAAAAGAGTAACCTCA
GAAATTTGCCCGATGCACGACGAGCGGAACGAACGGCGCACAAGTGGTGGTTACGCAACG
GAAAATCCAGAAAAAAAAAAGCGAACTGTGTGTATCGAATTCTTCGTGAACTGTACCGGT
GGAATTGAGATTCGAGCTAAGCTGAAAGCTCAGCCGACATCGAATCGTTAGTTGCA
>TRINITY_GG_85_c3_g1_i1 len=244 path=[1:0-243] [-1, 1, -2]
GATTTCGAAACGCGATTTCGAAAGAACGAAGAAACTATCAGCCAAGAACGAACATATAGC
TCGTGCATTCGACGCTCGATCGCGACCTCACTTCCGTTTGTCGACTCACTTTCGTTCTTT
TTCGAATTGAAACGTATTCACACTCTTTGGAGATACTCGCGATCATTATAAGGCGACTGC
AGACATTTTTCACGCGCTTGTATGGAAGTCCTTTCAATCTCTTTATTGCTCCTTGTTACC
TGAC
>TRINITY_GG_85_c4_g1_i1 len=259 path=[237:0-258] [-1, 237, -2]
GGGGGAGTTGCGAATGTTACCTTCCTGTTTGGAGAATGCTTCGAAATAAACAGACAAAAG
AATAAATTAAGCCTTGCGCTGAATAACCGATGATCGCCTTGAATCTAAATCTCGTCTTCA
TGCATATTTTATCGTTATTACTCGTTCACTTCTGCGAATGAATCATTCATGAACTTTCTA
TCAATGTTCCCTATATGAATTTAGCAATCTAACAGGACACGCATTTATATATTTCTCTAA
TCTCTAGGTTTTAATAAAT
>TRINITY_GG_85_c5_g1_i1 len=286 path=[264:0-285] [-1, 264, -2]
GCCTGTAGCAGGGTGTTAGTCCTGCGTTCGATTTCCGCTTTGGGCACGCCGCGAAAAGTG
TTTCTCCCTCGATTCATCGTAGCCACCCCTAGGGGTGGGTTTGTGCTCACCATTATCCTT
ACTCGCAATTCAAACTCATCTCGTTCGATCTCTTTGCTTTCACGTGGATCTCGCTTTCTC
GAAGAACACAAATTCAGCTAGCAGCCAGTGGTGTATCCACGGCACACGCTACACTTTTCT
ACGTTCAACATCCGATGTAAACATCGATTCGCCGAAGCTCTCCGAG
>TRINITY_GG_85_c6_g1_i1 len=233 path=[1:0-232] [-1, 1, -2]
AAAATTCCAACGTATCGAAAGAATTACGTACAAGATATCAGTCGTGGAAGAACCAAAGAA
ACATTGTTCTCTATGTCCGCTATGTTTATTTCTTCTAAATCCTCCGAGAAATTTGATCGA
GCCTTGAAAATCTGAAAACATTCGCAGAGAGAAGAAACAGCAGCACAGTGTTATCATTCT
ACTTGCGAATCGACTGGTAAAATCCAAATGGTAAATGTTAAACACCTGCCACG
>TRINITY_GG_85_c7_g1_i1 len=231 path=[209:0-230] [-1, 209, -2]
GAAAAATGAATATTCGACAGAAATGCGTCTCCGAGTGATTTTTAAAATGTATATTGAAAT
TTTCAAATGTTCAATCTTTCATCCTAATGATAACAAAATCTAACATTTCTTTAGAAATTC
AACGATGAGATGTATTACCCACAAAGTAATGTCGTTTTTCTTTTTTATTTTCAAATTCAA
TGAAAATTGCCATCTTATACTCTAAGTTAAATTTATTGATATTTAGCGCGC
>TRINITY_GG_85_c8_g1_i1 len=234 path=[1:0-233] [-1, 1, -2]
GTTGCCATGTACATTGCCGAGTTCGATATTTTTAGTATTATGCATGCGAAATTTTGGACA
TTTATCTTTGCTCGTTGATTCTTTTTAAAAATCATGCTCTCATCCCCACTGGTAGGGTAT
TTAAATCTGATCTCACAGCAACCAGTAGGGCATTTAAATATGATCTCATTGGGTTAAAGA
TCCGAGTGGAAAAAGAAAGAAAAAAAAACAGAGAGGTAAAAAGGAAAGCGCAAG
>TRINITY_GG_85_c9_g1_i1 len=243 path=[1:0-242] [-1, 1, -2]
AATGCCGTGGCACAGGAAATTCTCCGTTTTTAAACTAGTTCGACACTCGTCGCCCGGTTT
GCAGCACCTTCGAAACTTTGCCAGTCCCTCGATCCCAGTTACTCTCCCGATTCCGACAAA
AAGATCCAATCAGTGAATATTTCATAATTCTTCGAACGAATTTCCGCTCTGCAATTAGAT
CGCAGATTTTCGTTTTAGATTGTAACACTTTATATTCTCTCTAAGGACTTCCATACAAGC
GCG
>TRINITY_GG_86_c0_g1_i1 len=684 path=[1:0-683] [-1, 1, -2]
GGGGAAACGGAGAGAGACTCGCCACGAGGAGGGAACGAGGAGTCAGTGGATGAGCAGCAG
CAACGGCCCGTTGCAATTTATTAATAAAGAGGCGGTCCAGGCAATTTAATTATCGCGAAA
CGCTGTATTCGCGACGCTCGACAGACTTTCGAGAACGGTTGGTTTTATAATAATTAGAAG
AGCAGCGTGATCCTGGTCAGCCGAGAGGGGACGATGGTTATTATGAATTAAGCTCGATAT
CTCGTGCCGATGCTTCCTCTCTCTCTTTCTCTTTTCGTCTGTCGTTTCTCGTTTCTCGGT
TCAACCCCGGGCACTCTAACGCCGTAAACTCATCTCGCGATTATTACAAAAGGGAGATTG
AGAGAAGAGCCAAGGTAGAGCGGCGAAACTTTCGTGAAACTCCTTAACGAGACGTAACAA
GGTCCATTCTTTACGGCGTGCCACGGGGGGGCGCTCCTAGAAAATGGCGGCGTAGCTATA
ATTTGAACAAGGAGCAAGTTCGGCGATAAATAAGGCACGAAAGATATTACGTGCGATCGG
GTCTGCTGCTGTTTCGTCTTCTTTTGTGCGTCTCGTATCGCGAAACGATGCACCCCTATG
TTGGATCTATTTTCACAAATCTTCCCCCCTCGGACAGTTCCGTGCCTCGACTCGTTTCAT
TTTTTTGCTTCTATAATTCACCGC
>TRINITY_GG_87_c0_g1_i1 len=462 path=[440:0-461] [-1, 440, -2]
GGGAGAATCTGGACTTTCGCGGAGCATCCAACATCCCTATTTCCGATAATGTTACAACCA
TAGAACGAACGATCAATTCTAAGAAGAACCATGAATACGTAACGGCCAATTCTCGGGCCT
GTCCCGTCGATACCACCCAGTGCAACGCTAGTTCTTCGTGCAGAAGTCTTCTGGTAGGCT
GGCTATTTATGGAAGGTGATTCTTGTCGCATCGAGGCGGTTCGATCCAATCCTCTGGAGT
GCACCTCCATTTCTAGATCTTCCAGAGGTAGGTCGGGATTGCTCTGAGCCCGCACGATGC
CAGGAGCGTGCGTCATTCGTGGCAAAGAGCATTGATAAGCGACGTACGTAGCCAGAAGGG
CGTGCCTCCCGTGAGCATCTAACTGACCATCAGGCAGATTGGTAATATTTCGTACCAACA
AACCTATAGCCTCGAATACCGTAGCTGCCACGTTCAGCGGCT
>TRINITY_GG_88_c0_g1_i1 len=244 path=[222:0-243] [-1, 222, -2]
GCTTTCGGTTGACCTACCGGCGTTAACTCGTCGTTGTTCGCCGGAATGTTCTGCCAATAC
TCGTCGAATCGCTGTGCCATTTTAGCGATGAGCGATCCGTAATAATTTCGAACGAGTGCC
GCAAAAGTGACGATTCGTCAACGAGAGACAGAGAAAGAGAAAGAGAGAGAGAGAGAGAGA
GAGAGGGAGCTAGTTTTATCGATTAAGGAGAAGAATTTCACCTGAGCCGTGAAGAACGTA
CCTG
>TRINITY_GG_88_c1_g1_i1 len=339 path=[317:0-338] [-1, 317, -2]
GAACGTACCTGCCAGAGAATGGACGAGGAGACGATGTGGAAAGATTTCTATCACAAGATC
GTCGTGGAGAAGGAGACGAAGGAGAAGGAGCAGCAAGAGGATTCGGAGCACGAGATAAGG
TAGAGAGAGGAACCTCCACAATCGACTGTATAGACTGAAAATTAAAATATTAATTTTTCT
CTTCTTTTTTTTGTTTATACGTATACGGATGTTGAACATGTTGTTTGCGCTACTAACTGA
GAAATGGAGCCTCGAAGAATGTGTATATTAATGTTGTATTTACATACACGTTGTGTCTCT
TCTGTTTGTCACGTTGTTGTAACGTATCTTTCTCACGGC
>TRINITY_GG_89_c0_g1_i1 len=1357 path=[1335:0-246 1559:247-247 1560:248-288 2963:289-312 1625:313-313 1626:314-331 1644:332-381 1694:382-405 1718:406-427 1740:428-610 2961:611-634 1947:635-765 2964:766-789 2102:790-790 2962:791-814 2127:815-1356] [-1, 1335, 1559, 1560, 2963, 1625, 1626, 1644, 1694, 1718, 1740, 2961, 1947, 2964, 2102, 2962, 2127, -2]
GCATTAAGAGAGAAAAAAAAGAATTTAAAAAAAAGCAGGCTAATATCGTCAATTTTGTTG
GAACGTATTTTATACCTTGTGCCTCTGTAAAAATCGAAAATTTTAGGGATGCTTCTATTT
TTTTAGGGATGATTCCTTTTACAAAAGGTCGCTTTTTTCGTGTAGAATACGGAAGAAAAG
AATTTCATTTTTACCAGAGAACTTTATTTTATTTCAATTATATCAAAAAAAAAAAAAAAA
AAAAAAAATGAAAGTATAGTTTTGTTCGTTGCGTAGTCTTTCGTTCTCGTCTCGCGTCTA
TTTTCTTTTTTTTTTTTTGTCGATTGTTTCATAAAATTTCAGCGGACACAGTCAAGAAAG
AAAAGAAATAGGAACGTCCTCTCCACGAAGGAGAGCGAATATGGGAAAAAACAGGAAAAA
GCATTCATCCTTATAGAGATCGACGCATTTAAAATGAACTTCAATCTATGGAATCCATTC
GACTTCGTTCGTTTCGTAATTCTTCGTAATAGCTGCTCTGGTGTTCTCTTCAGGTTTGCT
CGTGCTCTTCTCTTCGCTTCCTGTCAATTTATGATACACTTTGCTTCCTGTATTGGCCAC
CCATTGGACACCGTCTCCTAGTTTTTCTCCAGCTTTACGGACCACACTTCCAAGATTCTC
AGCTGTGAAAGTACTCGGATCAACGTTGATGTCCAAGGTATTGTTGCCACGAGGACATCC
GGACTGAGAAATGATGCTCAAGTCGAAGGGGTCCACACCGTAATTGATCAGTGTTTGACG
TAGATTATCTACGTGTTGCTTGTCCAATTCTCGATGCCTGGAAAGGATCGTCGCACTCTG
ACGATGGGCAAACGTCAGCTTCTGGCATGTAAAGATACCCGCGTAGTTCACGTAATCCGT
AGCGAATATCACGTGAGACGCACTTCCAGCTATACTAAGAGGAAAACGAACTTGCATTCG
GGCCGGCGTACTTGGTTCCGGTACGGTCAATTCACCGGTGTAATGGTACTCGTGCTTCAA
TGGCGTAAGACCTAATACTGGGTGATCAGAATCTTGCGTTATAACGTATTCACCCGGTTC
TTCTCCACGAGTGTAGTTGTAAGTGATACATTTGCTGGCGGTCGATGTTTTTTGGATTAC
GTACCATACACCTAAAAATTTGTTCATTTGAAATCCGGACATTGGTTCCACGATGGGGCA
AGCGCCCATGTGATACGTGTGTGCCCTAGCCAGGGCAAAACATCCTAGCAGAAATGTTAA
AAGGAATAGTGTCTTCATTGCGAAATGATGCTGTCAAGCTCTGAACTAGCACTGTAAATA
ACGGCTTCAATGGAGAAGGATTTTATGAGACATGCCA
>TRINITY_GG_89_c0_g1_i2 len=1147 path=[1559:0-23 1559:24-24 1559:25-25 1559:26-26 1559:27-27 1559:28-28 1559:29-29 1559:30-30 1559:31-31 1559:32-32 1559:33-33 1559:34-34 1559:35-35 1559:36-36 1559:37-37 1560:38-78 2963:79-102 1625:103-103 1626:104-121 1644:122-171 1694:172-195 1718:196-217 1740:218-400 2961:401-424 1947:425-555 2964:556-579 2102:580-580 2962:581-604 2127:605-1146] [-1, 1559, 1559, 1559, 1559, 1559, 1559, 1559, 1559, 1559, 1559, 1559, 1559, 1559, 1559, 1559, 1560, 2963, 1625, 1626, 1644, 1694, 1718, 1740, 2961, 1947, 2964, 2102, 2962, 2127, -2]
AAAAAAAAAAAAAAAAAAAAAAAAAAAAAAAAAAAAAATGAAAGTATAGTTTTGTTCGTT
GCGTAGTCTTTCGTTCTCGTCTCGCGTCTATTTTCTTTTTTTTTTTTTGTCGATTGTTTC
ATAAAATTTCAGCGGACACAGTCAAGAAAGAAAAGAAATAGGAACGTCCTCTCCACGAAG
GAGAGCGAATATGGGAAAAAACAGGAAAAAGCATTCATCCTTATAGAGATCGACGCATTT
AAAATGAACTTCAATCTATGGAATCCATTCGACTTCGTTCGTTTCGTAATTCTTCGTAAT
AGCTGCTCTGGTGTTCTCTTCAGGTTTGCTCGTGCTCTTCTCTTCGCTTCCTGTCAATTT
ATGATACACTTTGCTTCCTGTATTGGCCACCCATTGGACACCGTCTCCTAGTTTTTCTCC
AGCTTTACGGACCACACTTCCAAGATTCTCAGCTGTGAAAGTACTCGGATCAACGTTGAT
GTCCAAGGTATTGTTGCCACGAGGACATCCGGACTGAGAAATGATGCTCAAGTCGAAGGG
GTCCACACCGTAATTGATCAGTGTTTGACGTAGATTATCTACGTGTTGCTTGTCCAATTC
TCGATGCCTGGAAAGGATCGTCGCACTCTGACGATGGGCAAACGTCAGCTTCTGGCATGT
AAAGATACCCGCGTAGTTCACGTAATCCGTAGCGAATATCACGTGAGACGCACTTCCAGC
TATACTAAGAGGAAAACGAACTTGCATTCGGGCCGGCGTACTTGGTTCCGGTACGGTCAA
TTCACCGGTGTAATGGTACTCGTGCTTCAATGGCGTAAGACCTAATACTGGGTGATCAGA
ATCTTGCGTTATAACGTATTCACCCGGTTCTTCTCCACGAGTGTAGTTGTAAGTGATACA
TTTGCTGGCGGTCGATGTTTTTTGGATTACGTACCATACACCTAAAAATTTGTTCATTTG
AAATCCGGACATTGGTTCCACGATGGGGCAAGCGCCCATGTGATACGTGTGTGCCCTAGC
CAGGGCAAAACATCCTAGCAGAAATGTTAAAAGGAATAGTGTCTTCATTGCGAAATGATG
CTGTCAAGCTCTGAACTAGCACTGTAAATAACGGCTTCAATGGAGAAGGATTTTATGAGA
CATGCCA
>TRINITY_GG_89_c1_g1_i1 len=238 path=[1:0-237] [-1, 1, -2]
GGGCCGTTCATTGGAGATCCTTTGAAATTTGTTTGACGAAACAATACCGTACTCTAACAA
TGTATATTCAAGTTCAGAAAATCTCCATGAAAATCTCGAACGAGCGAACGATCGTAATTA
TCGAAGAACCGAAGCCATTAGAGTTGAACTAAGCATTAGCGTTAAAACTTTTTCTAAATT
CTTTTAAAACGATAAAGATATGTATGTTTCGTGAAATATGATCGTGATACTTACTAAG
>TRINITY_GG_90_c0_g1_i1 len=446 path=[3087:0-241 3306:242-242 3307:243-301 3366:302-303 3368:304-304 4496:305-332 6130:333-356 4548:357-445] [-1, 3087, 3306, 3307, 3366, 3368, 4496, 6130, 4548, -2]
GTGCAATAGGAGTGCTGTTGTGAAATTATATTTTATTTACATGGTTTTGACATGACCTCC
AAAAACCAAATATTAAACCATTCTTTTTTATACATCAGGTACGACATAAAGTCATCATAT
GTACAGCCCCCATAAAGATACCACATCTTCCTAGTGATTGTTGTAACATTTTGTACTTAT
TATTACAAACAAACATGTGCAAACATTCAATTTCACTGTACCTCACTCATATCCATTTGT
ACTGGGTCATAGTTAGCATCACTGGCCCGTTTATTGGTATCGCCATACGTCCCATATGGT
ATCTTCGGATCTTCCGAATTGTTACTATTATCTCCGTCACTAGCGTAATTCGCTAACGAA
TCCATAATAGCGTGAAAATGAGGAACGAACTGTCCGAAATTGTTACAGTTACGACGTTAC
GACGTTACGACTAACGCGGCGCGTCG
>TRINITY_GG_90_c0_g2_i1 len=418 path=[3307:0-81 3366:82-83 4971:84-254 5142:255-417] [-1, 3307, 3366, 4971, 5142, -2]
CCTCACTCATATCCATTTGTACTGGGTCATAGTTAGCATCACTGGCCCGTTTATTGGTAT
CGCCATACGTCCCATATGGTATCTGAGTATCCTGAAGCCATTCTTGTATCCAACAATATG
CTTACATATAATTATTATATTTATTTTTAATCCTTATATTTATAATCACATATTCACAAG
TGAATATGTTGCTTTGTAAGCTGAAGTAAATAATATAAAATCTATAATCTACGTTATATG
TGTCAGTACGAAGATTTTTTTACAAAACAGTAATAATCTCGTAAAATGAATCACTATTTG
CATAAATCGCTATCTATTTGCATAAAAGTATTTTTGCTAGAGTCATGGAAGACCCCGATA
TATCATTGCAAGATTAATAATTAACAAATTACATATTAACTGAAGAATCTATCCTAGA
>TRINITY_GG_90_c0_g1_i2 len=378 path=[3087:0-241 3306:242-242 3307:243-301 3366:302-303 3368:304-304 3369:305-377] [-1, 3087, 3306, 3307, 3366, 3368, 3369, -2]
GTGCAATAGGAGTGCTGTTGTGAAATTATATTTTATTTACATGGTTTTGACATGACCTCC
AAAAACCAAATATTAAACCATTCTTTTTTATACATCAGGTACGACATAAAGTCATCATAT
GTACAGCCCCCATAAAGATACCACATCTTCCTAGTGATTGTTGTAACATTTTGTACTTAT
TATTACAAACAAACATGTGCAAACATTCAATTTCACTGTACCTCACTCATATCCATTTGT
ACTGGGTCATAGTTAGCATCACTGGCCCGTTTATTGGTATCGCCATACGTCCCATATGGT
ATCTTTGAAACAATATTCATAATAAATCATCAAATAATTTATAAGGAGCAAATATTTCAA
ATATTATAGACATTAATT
>TRINITY_GG_90_c0_g3_i1 len=409 path=[2961:0-139 1149:140-176 1186:177-223 1233:224-247 1257:248-408] [-1, 2961, 1149, 1186, 1233, 1257, -2]
GGGCCCTTCATATTCTGCTTTAGCAGTTAGTTATATTACCCGAATACGTTTGTACATGTG
GTTTCTTTGATGGTTGATTTTTTATTAGTGTTACCTTCTTCCAGCTTCCTCTACTCACCT
CTGTCTTCTGAATAGGACTTGGGGTAGTCTTGAAAGACCCTCACACAGCATAGACCTTGC
CGAGGTGCGTAGATATTGTATCATGTATTACCAACAGAGCTACGTGTTAATATTTTCTCA
CGAAATGGCACTATTCCCATTTACTTATTATTTAAATTTTAAATATCTCAATCTCTACCC
TCATTGTTTCTGCCACGTGATAAATCAGGCTTTAAGGTCATGTCTCAAACTTCTCAGAAT
TTTACATTTATCGTGTCTTACTTAACCATATTGTTACAAAATATTAAAG
>TRINITY_GG_90_c0_g3_i2 len=1440 path=[1:0-686 6129:687-710 689:711-1036 1015:1037-1037 1016:1038-1057 1036:1058-1058 1037:1059-1128 1107:1129-1150 1129:1151-1151 1130:1152-1170 1149:1171-1207 1186:1208-1254 1233:1255-1278 1257:1279-1439] [-1, 1, 6129, 689, 1015, 1016, 1036, 1037, 1107, 1129, 1130, 1149, 1186, 1233, 1257, -2]
CACCTTTGCTGGGCGTTATTAATCCTAAACTCATTGTCCAAAAGGTTTCACCACATTTTA
TCGGGGAAATTGATAACCACCACTAGCATAACCAAGTCCAACACCACGTTGCGTGTGTGT
AGTAGCGCGTGCTACCTCGTACTGTTGTTCCATATTATTAAACATCTCTTCTTGCTTCTT
TAATATATCTGGTTTAGCACCGACTGCCGGAGTAGTTGGTAAATCATCTTTAATGCCCAT
TAATCGTTTAAACTTTGCTGTTACTTTTCCATCTTGGTCATGAGTAAACGTCGTTCCCAC
CCAAGTGTTTGCAGTGGAAGCTGTTGTAGACGTTTTGCCTTCGTCTTGCTTAGACTTATT
TGCCCATAACAGTTTCCTCTTCTGTATTTGCTCTGCGTACTTTCCTTGCGTCGCTGTGGC
CAAAGGATTATAATAATTCTGTTCGTTTTGAACACCGGTGGTAACAGTGTCACCTTCTGG
TGCTTTAAGTTCGATTCCTAACTTCTCCAATTGAGCTAATTTGTTTCTGCCTTTCTCTTC
CCTGTAACTCATTGTTCTAAAAGGTGGCGGAGCTCGGTCTCTTGATCTAGATCTAGATCT
TGCGCGATCTTTCTCTTTGTGATAATTGGATCGATCGTCCCGATATCGATCTTTCGATCT
GTCGTCTCTAGAATGCCGACGATCTCGATCTCTATCCCTATCCCTGCGTCTATCTCTATC
GCTTCTATCACGGTTTCGATCCCTTCGATCATCGCGGTAGTGATGATCTTTGTCACTCTT
CTCCTTGTCATCATTCTTCTCGTCTCTACTCGATCCCAAAGAACTCTTCTCCTTCTTTTT
ATCATCGTCACGAGATTTTCTGTCATCGTCGCGAGTCCTCTTTATGTCTCTGTCTCTGTG
ACTGCTTTCTCGCTGCCTTCTATCATCATACGACGGTCGTCGTCCCTTATCGTTCATGTG
TCTACTACGGTCAGATCTATCTCCTCGTTTGTGCTCGTCTTTTGAGTTTGCTGTATGATT
CTCATGATCAGATCGCCTCTGGTCTGAGGGGGAAGGTAATGTTCGGGATGAGTCTGCTTT
TGATTGTGCAGTTGGACTATGTGCCCTTTCACTACTGGATTCCCTGGATGAATTGTTGTT
GTTGCTTTCCTCTGTCTTCTGAATAGGACTTGGGGTAGTCTTGAAAGACCCTCACACAGC
ATAGACCTTGCCGAGGTGCGTAGATATTGTATCATGTATTACCAACAGAGCTACGTGTTA
ATATTTTCTCACGAAATGGCACTATTCCCATTTACTTATTATTTAAATTTTAAATATCTC
AATCTCTACCCTCATTGTTTCTGCCACGTGATAAATCAGGCTTTAAGGTCATGTCTCAAA
CTTCTCAGAATTTTACATTTATCGTGTCTTACTTAACCATATTGTTACAAAATATTAAAG
>TRINITY_GG_90_c0_g3_i3 len=1620 path=[1:0-686 6129:687-710 689:711-1036 1015:1037-1037 5356:1038-1055 5663:1056-1157 5765:1158-1158 5766:1159-1271 1036:1272-1272 1037:1273-1342 5879:1343-1366 4054:1367-1380 6131:1381-1404 4092:1405-1619] [-1, 1, 6129, 689, 1015, 5356, 5663, 5765, 5766, 1036, 1037, 5879, 4054, 6131, 4092, -2]
CACCTTTGCTGGGCGTTATTAATCCTAAACTCATTGTCCAAAAGGTTTCACCACATTTTA
TCGGGGAAATTGATAACCACCACTAGCATAACCAAGTCCAACACCACGTTGCGTGTGTGT
AGTAGCGCGTGCTACCTCGTACTGTTGTTCCATATTATTAAACATCTCTTCTTGCTTCTT
TAATATATCTGGTTTAGCACCGACTGCCGGAGTAGTTGGTAAATCATCTTTAATGCCCAT
TAATCGTTTAAACTTTGCTGTTACTTTTCCATCTTGGTCATGAGTAAACGTCGTTCCCAC
CCAAGTGTTTGCAGTGGAAGCTGTTGTAGACGTTTTGCCTTCGTCTTGCTTAGACTTATT
TGCCCATAACAGTTTCCTCTTCTGTATTTGCTCTGCGTACTTTCCTTGCGTCGCTGTGGC
CAAAGGATTATAATAATTCTGTTCGTTTTGAACACCGGTGGTAACAGTGTCACCTTCTGG
TGCTTTAAGTTCGATTCCTAACTTCTCCAATTGAGCTAATTTGTTTCTGCCTTTCTCTTC
CCTGTAACTCATTGTTCTAAAAGGTGGCGGAGCTCGGTCTCTTGATCTAGATCTAGATCT
TGCGCGATCTTTCTCTTTGTGATAATTGGATCGATCGTCCCGATATCGATCTTTCGATCT
GTCGTCTCTAGAATGCCGACGATCTCGATCTCTATCCCTATCCCTGCGTCTATCTCTATC
GCTTCTATCACGGTTTCGATCCCTTCGATCATCGCGGTAGTGATGATCTTTGTCACTCTT
CTCCTTGTCATCATTCTTCTCGTCTCTACTCGATCCCAAAGAACTCTTCTCCTTCTTTTT
ATCATCGTCACGAGATTTTCTGTCATCGTCGCGAGTCCTCTTTATGTCTCTGTCTCTGTG
ACTGCTTTCTCGCTGCCTTCTATCATCATACGACGGTCGTCGTCCCTTATCGTTCATGTG
TCTACTACGGTCAGATCTATCTCCTCGTTTGTGCTCGTCTTTTGAGTTTGCTGTATGATT
CTCATGATCAGATCGCCTGTAAAACGATTACGTTCTGCAGGATATACCACACAGATTCGT
ATTATTATTCTGCATGTAAGGCAAACATTATGTGGTAATGTATGTTGCAAGTTTGTTTTT
TTTTTTTTTTTTTTTTTTTGTTTCTTATGAAGTTCAAAGAAACTCATTAATTTAAGTTCA
AGTAAGTACTTTAAGTAAAAGAGAATATGCATACAAACAAACCAGCTTACCTCTGGTCTG
AGGGGGAAGGTAATGTTCGGGATGAGTCTGCTTTTGATTGTGCAGTTGGACTATGTGCCC
TTTCACTACTGGATTCCCTGGATAAATTGTTGTTGTTGCTTTCCTAAAGAAATAAAAATT
ATCCACGTTACTATGCACCTTTCACGTATTTTATTAAGTGAAACATAAATCTCAATTTAT
ATTGCACGAACTATAATATAAATTAAACATTCTTTTAGTATTTCTCACAGTTTGGCAAAA
AACAGATTTTCACTCACTGTAATTTTGTACCCTTGAACCTTTTAAGCAGCAAGTTCATTT
CAAAATTGTAAAATTTGCAAAAATGTGATTGACAAAATTTCAGTGTTCACAAAGATTGAG
>TRINITY_GG_90_c0_g3_i4 len=1169 path=[1:0-686 6129:687-710 689:711-1036 1015:1037-1037 5356:1038-1055 5374:1056-1076 1037:1077-1146 1107:1147-1168] [-1, 1, 6129, 689, 1015, 5356, 5374, 1037, 1107]
CACCTTTGCTGGGCGTTATTAATCCTAAACTCATTGTCCAAAAGGTTTCACCACATTTTA
TCGGGGAAATTGATAACCACCACTAGCATAACCAAGTCCAACACCACGTTGCGTGTGTGT
AGTAGCGCGTGCTACCTCGTACTGTTGTTCCATATTATTAAACATCTCTTCTTGCTTCTT
TAATATATCTGGTTTAGCACCGACTGCCGGAGTAGTTGGTAAATCATCTTTAATGCCCAT
TAATCGTTTAAACTTTGCTGTTACTTTTCCATCTTGGTCATGAGTAAACGTCGTTCCCAC
CCAAGTGTTTGCAGTGGAAGCTGTTGTAGACGTTTTGCCTTCGTCTTGCTTAGACTTATT
TGCCCATAACAGTTTCCTCTTCTGTATTTGCTCTGCGTACTTTCCTTGCGTCGCTGTGGC
CAAAGGATTATAATAATTCTGTTCGTTTTGAACACCGGTGGTAACAGTGTCACCTTCTGG
TGCTTTAAGTTCGATTCCTAACTTCTCCAATTGAGCTAATTTGTTTCTGCCTTTCTCTTC
CCTGTAACTCATTGTTCTAAAAGGTGGCGGAGCTCGGTCTCTTGATCTAGATCTAGATCT
TGCGCGATCTTTCTCTTTGTGATAATTGGATCGATCGTCCCGATATCGATCTTTCGATCT
GTCGTCTCTAGAATGCCGACGATCTCGATCTCTATCCCTATCCCTGCGTCTATCTCTATC
GCTTCTATCACGGTTTCGATCCCTTCGATCATCGCGGTAGTGATGATCTTTGTCACTCTT
CTCCTTGTCATCATTCTTCTCGTCTCTACTCGATCCCAAAGAACTCTTCTCCTTCTTTTT
ATCATCGTCACGAGATTTTCTGTCATCGTCGCGAGTCCTCTTTATGTCTCTGTCTCTGTG
ACTGCTTTCTCGCTGCCTTCTATCATCATACGACGGTCGTCGTCCCTTATCGTTCATGTG
TCTACTACGGTCAGATCTATCTCCTCGTTTGTGCTCGTCTTTTGAGTTTGCTGTATGATT
CTCATGATCAGATCGCCTGTAAAACGATTACGTTCTCTGGTCTGAGGGGGAAGGTAATGT
TCGGGATGAGTCTGCTTTTGATTGTGCAGTTGGACTATGTGCCCTTTCACTACTGGATTC
CCTGGATGAATTGTTGTTGTTGCTTTCCT
>TRINITY_GG_90_c1_g1_i1 len=438 path=[1:0-437] [-1, 1, -2]
GCGTCAATGAACCTCTTGTGTATTTGTACATACAATATATAGATACAATGTGAAATTATC
ATATAAATTGGTGTTGCAAGCACATTCGTAGCATAAAAAGATCGTCTGCTTCACCTTTCG
TATCCGTGAACAGATAATGAAAAATAATCATCGTCAAGCCGAGAGTACAAAGCTCTTCTC
CCAAATTTTTAACAAATTTATTTCTTTTCTTTCAATGTTTACAATATAATTATACAACTA
TAACAATATCCTTCGTATCTTTTATTACATATAAGCATTATTATTTTTGCAGTAACTCTC
TATAGTTTCTATTTATAACGATCTCAAAATAATAAGCCTGCTTCATAATCGACCTGACGA
GATTATGTCAACAGAAAAAGAATCCAGTTGCACCTTTGCTGGGCGTTATTAATACTAAAC
TCATTGTCCAAAAGGTTT
>TRINITY_GG_91_c0_g1_i1 len=288 path=[266:0-287] [-1, 266, -2]
GCGTGCTCCCTTGCAAAGATAATGGCTCGAACGAAGAGCACGGGTAAACGGCGGTTTCCT
GTTCGAGGCAGGAAGTCGCTTTCTTTTACGATCCTCGAAAATCGTCGATAAAGAATGCGA
CGATACTTTCATAAATATTTCAATATAATTATTCAATCGGTATTTCGAATCTCCTTCCAA
TACGCTTTCTTTTTTTCTTTAAATTTTAAGACTGAAGGCGCGAAAAACAGCGTTAGAATA
TTACACAGCTCTGTCAATATTGGAGAAGATTTTTACGCGCAAAATACA
>TRINITY_GG_92_c0_g1_i1 len=787 path=[1:0-505 484:506-519 498:520-786] [-1, 1, 484, 498, -2]
TGGCTGTGTTACGTTAAATTTTGAAACAAATAGATGAACGACTCAAGTAGTAAACAATGG
CACTTTCGATATGTTTAAAATCATTTGAACTTCAAAGTTTAATTCATTTTTTGTTTTTCC
TTGTTTTTAGAAAGATTCGAACGTTTTACGTCCTCAAACACTTTTCAATGGTTCGAGAAA
CAGAATTTCGTCGAGATTTTGCATGTGCGCGATATACATTAAAAAGTGTAGCGTGTTACA
CGGCCTTCCATCGAATTGCGCTCAAACGTATGATGTACTTCGCGTACCATACAAGAATTA
TTCTACATGAATTTCTGAAAATGAACATTCTGACGAAAGATGCACCACACACCTGTCAAG
AATTCTCTAACTTCGAACAATAGAGACGAGACGTATGTATATGTACGAATATGTGTGCAA
ATATATTAGCGTACATCAATCTGTGCTATGCGTAAAATAAATATAAAATTTAAAATAGTC
TCGTGCATACCATTATAAAAAAAAAAACATTGACCTTTATATTATGGACGTTACATAATA
TTACGTAATAATATTACACAATTAACGAATAAATCTACGTATATAAAAATGCAAGTCAAT
TTTACAATTCCAACAGCTTCGTTAATGTACACTGTTTCGTTTCTTTCTTTTACTAGCTCT
TCCATGTCTCGACGTTACAAAAATATTGATATTGATAATATAATAGTAATATAATTAACA
TCTTACGGAATATATACAATTGGAACATTCACAATTCAAGAGCCTGCAGTATGTTTATTC
AATTGTG
>TRINITY_GG_93_c0_g1_i1 len=394 path=[372:0-393] [-1, 372, -2]
GGAAGAACCACCATATTGCTGTCCGCTTAGCCATCATCGATGCAGCAGTTTGCATCAGGG
TTTATCGTTTCTTCCTAAGAATAAATGTGATGTTGCTAGCGTAGAATTTGCATCAGCTTT
AAGACTGACGAACAATACGATAGAACCTTTGAGTTTTACTGTTCCACGTATAAAGAGTGA
ACTTTTCCAAGACGATTTGTTTCCACCAACGAAAGTTACGTGGAAGCCAACTATGACTGC
CACCGAATGGTTCAATGGAGCTAACAAACAAGCTTATAGAATAAGTCTAAAACCACCTGG
CATGGATAATTTAACAGAAAATCAAGGTCAAGGGGTAGTTACTGCGCCAGTTGCGGCAAA
ACAACAACCAACGACTCCATTCTCTGTATCTGCC
>TRINITY_GG_94_c0_g1_i1 len=249 path=[1:0-248] [-1, 1, -2]
GCGCTTCTCTGTTTTCTTCTTTTATGAAACTCAAAATTCAATTGCAAATCATTTAAATCC
TGTACTCTGCTATCCGCTCTATCTCGATTAAATTAGGGAACATTTTGCTTACAATTAGAA
TGTAATAGAATAGAAATACAACTTTTTTTAATAGTATCAAAAGAACCTTCATCTCTACGT
TATCGATATAAAGCTTTTTACTGTTAAATATATGTTCTGTAAACAGTGTTTTGAACATGA
CAAATATTG
>TRINITY_GG_95_c0_g1_i1 len=402 path=[1:0-401] [-1, 1, -2]
ATCAAACGTAAGGCTAGATTTCAAGGTGCACGGAGCGAACGTTGACGTAATCGGCAACCT
GTTCTTGATGACGTAAGGAACAAGTCGTACGGAGGACACGTAGACGTCGTAACCCGAGAA
ATGTATCCACTTTTGAAAAAATTTTCTTTCTTCCAGTTCTAACGATACAATTAGATAATA
ACAAAAATGACGACTTTTCATCGAGAAGTCGTCATTTAATCCAGGATCGAAAGGGAAATT
TGGCGCAGATGAAGAGAGTTATTTGTACCGAATATACCTACGCAAACAATTTCAAATTGT
GTGTTCCTCTTCGAGAAGTTTTCTAGATAGATGCGAAGCGTGCGTAAATTGTTTCACGCT
GTAACTTCCATCGGTCGTTCTTTTCCATTGCAAATGTATTCA
>TRINITY_GG_96_c0_g1_i1 len=241 path=[219:0-240] [-1, 219, -2]
CGCGTATTGCTCGTTTATTTTCTCATTCCTTTCGAAAGAATACAGGGCACGAATAATTTC
GATTAAAACGAGAGAGAGTAATCGTACCTTCGCGTTGTTTTACAGATAAATTCAGATCAT
CGATGAAACGTGCCAATAGATTTTTAACTGAAAGCATAGACTCTTAATTCTCGAGAAGAA
TAGACTCTCGAACTGACAGAAATCGATTTTTAATTCCCTAAGAGAGCAGCAAGAAAGGGG
G
>TRINITY_GG_97_c0_g1_i1 len=545 path=[1:0-260 239:261-261 240:262-262 239:263-263 240:264-264 239:265-265 241:266-544] [-1, 1, 239, 240, 239, 240, 239, 241, -2]
GGCGGCTGGACGCGGCCCTTATCGATTTAAAATCCATTCGCTCCGCGGAGTAGCGTATTC
CCGCGATTAGTATCGTAATACGTGGCCCGTTGAATCGTCGTTTGCCCAACCTGGCATTAT
TTTCAACGCTCCGTGTGTTATTAAGATCGACGATAAAACCAGCGCGGACACGAAAGCGCC
AACGATCATTGTAGCCTAGGCTCGTTCGCTCGTTCGTTCGCTCGCGCGCACGTTCACTCA
CACACACACACACACACACACACACAACCGGAAGACGAGTCGGAGCCACGTTCCTCCGGC
GATCGTGTAACCCGTGGCTACCGTGCAATTATGTCTTTGCCGAGAATTTCCACGCGTCGA
GGGCCGACGAAATGCGCAAATGGTCCGATTAACATCGGTTCTCTTTTCATTTCTGTTTCT
TTCTTCTTCTTCTTCTTTCTTTTTTTTTTCTTTCTCTTTCTTAATCGAATTACCTAAGCT
GCCTTTCAGCTTCGACGCCGAAGCCCGAGAAACGAACGAACAATTGAAATGGGCATGCAA
AACGA
>TRINITY_GG_98_c0_g1_i1 len=256 path=[233:0-204 482:205-221 431:222-255] [-1, 233, 482, 431, -2]
TGCGGGGAACGCACATTACGAGAAACGACAGTTGCAAATATTGTTTCATGTGACGCTACC
GTAGATGGCGTTATTGTAAACGCGCGAAAATTAATCGAATAATTATTGGATCAGATACAA
GTATACATTAATTCTTTGTATTTGAAAAAGAGAAAAATATTCTTGGATCGATGTTAGTTG
AAAGCTTCGATAAATAAGAAAAAAAAGGAGAAACACATAACTGAATCAACCATGTACTTT
AACTAGAAATATTCGA
>TRINITY_GG_98_c1_g1_i1 len=459 path=[437:0-200 615:201-224 639:225-458] [-1, 437, 615, 639, -2]
TGAATGGGCTCCCTCCAGCGTTGCATAGAAACATTCTTCATTGTAATCCTAGTAAACCAA
ACTTATGGCGAATGATCCTAAGTCTCTCTTTACCGAATCAAGTCCCGTTGTTGTCGTGAA
ATTGTTATTGTAACGTGCATCTGAAATGTTTCTTTTTCTTTTTGGATCATCTTGCTTTAT
TACAAATGCAATTATATGCATATTAAACTGATGGATATCAAATGATGTCTGTCTCTTTAA
ACAAAATTTCATTCGTACGCTGTTTCTTCTGAACGTGATTCAAAACATTTGCTGCGCAAA
TTTCCCTTAAGAAATTTATACGTATTTACAAACTCCAAGAGAAACAGAAAGGTACCTTTC
ATAATTGAGGAAAGAACAAGCGACGGTCGTAATAATCGTGCAACGGAGAAACTGGCGCCG
TCGAAGATGACCAGGAAAACGCCCAGTCTAGGCAAGATG
>TRINITY_GG_98_c2_g1_i1 len=836 path=[1:0-649 1625:650-667 645:668-835] [-1, 1, 1625, 645, -2]
TGGCTATTATTATATAATTGGTGCCATAGTATTTTTGGTAGTTGTAGTGTTAATGATAGG
TAATTCCATTGATGTGAATTACTCGGTAAAATGGATACATTTTACCAAGTTGATAATATT
AGTGACAATGATGTTACCCATTATATTATAAAGGGAGTGAATTAATTTTGCATTTGAGCT
ATAACCTCAATTTCAATTATTATTATTATCATCGTATTTTGGAATCACAATCAATGCGCC
ATTTGTCGAAGGTGAAACGTTCGACCTGGGGCCGAAAAAAGCTTCGTAGGCGCGGCCGAC
AAAAAGCGAGCGCCGCCCGAAAAAATCAAGCATTTGTATTCCGCGGAGATTTTTCAACGG
CGGCCGGACAGTTTTCTCATTTCGTTTATGGCCAGCCGTAACATAACTCCAGGACCTACT
ACTGCTGCTCGACAAACACACAGAAATTTCGACCACGGGATCAGACCACGACTTCGCGTA
GGTGGAATGGAGTAGCATCCTGGCATCGTTTTGCCATCCAAGAAGACATCGTCGGCCAGT
TTTACTTGCTAGATTCTTTAGTAAATAGGTGTCTCACGAAGCAGCTATCATTAGTGACTC
CTGTTCTAACCAAACAATTTGACGGTTTACAAACTTCAACTCTCTTTTTTTAACACCTGC
ATTGCAGCACTTACAAAAATAGTATCCAGTGTTTTCCCAGTGAAGATTTCGACGCAAGAA
CGTACAATAATTCAATAATATTAATATTTCTACTTTATTCTCCAACATCTGTAGCTGAAT
ATTCTGATATAAATAGTAAGTCTTCTCAATAATTATCAATGGTAATACTAATAAAA
>TRINITY_GG_98_c3_g1_i1 len=822 path=[800:0-227 1005:228-249 1027:250-363 1871:364-387 1165:388-821] [-1, 800, 1005, 1027, 1871, 1165, -2]
GGAAAATCTTTCGAGGAACAAACAGATGAATTGAAGATTAGGATCTCCGTAGAACTATTG
TGATAAAAGGACTATTGTCTCGAGTTGTGCATTCCTTGCTTTAATTCAAATTTAACAGAG
ATTTCTCTTTTTTACGATTCTTTTTTTCATAATTCTGTGACATACGATAACAATTTGTGA
AACTTGTAAAGTTTCATTCTTTTAGTTAGCAAGTTTATCAGTATAATGAGGAAGCATTTG
TGGCCGGCAAATTAACCGCGTCCATCTGGAGTGGGAGGACGATAACTCACGATCCAAGCG
GATTAACGTCTTCAGGACACGGTTGGAACACGGTGTCCCGTCGGTAAATTCAATCGGACA
TATCCGGCTTCGATTGATCCCTCGATATGAGGTGGATCATCCAAGCTACAGGAGACACGC
GTGCCCACGATAATGAACGCGAGGACCTGGATAAAGGAAAACCGGTGGAATCATTCGTTT
GACCGGCCGTCCCTCATCGTTCGATTTTTTTTTAGTTGCCGTTGTCAATCGTCGAAACGA
ATTTTCGATGGCAGACGCAAAGAGGACCGGTGCTGGGACCCCCGCTGGGGTATCGGTTAC
GCTTAAACCGCGTTTAGGGCCCTCGAAAGCCAGCTTTTCGGAGTTCCGACAGCAGTCTGT
ATTGTCGTAGTGATGGACCGAAGAGGCCATGAATCACCTGAATGTGGAAAACGACCGTTT
ATGGATGTTACAGACTGTAAAGAAAGGAAGAAAAGAACGTGAAAGCAACAACTTTATAAA
GATATTTTTGCGAAACGCACAAGAAATTTGAAAGAAAGATAA
>TRINITY_GG_98_c3_g1_i2 len=888 path=[800:0-227 1687:228-241 1701:242-315 1027:316-429 1871:430-453 1165:454-887] [-1, 800, 1687, 1701, 1027, 1871, 1165, -2]
GGAAAATCTTTCGAGGAACAAACAGATGAATTGAAGATTAGGATCTCCGTAGAACTATTG
TGATAAAAGGACTATTGTCTCGAGTTGTGCATTCCTTGCTTTAATTCAAATTTAACAGAG
ATTTCTCTTTTTTACGATTCTTTTTTTCATAATTCTGTGACATACGATAACAATTTGTGA
AACTTGTAAAGTTTCATTCTTTTAGTTAGCAAGTTTATCAGTATAATGCAAGTATGTTTA
TTGACACTGATAACATGAAAACTTTCACTACTAATGTTAGTACAATTGCGCAGGAGGAAG
CATTTGTGGCCGGCAAATTAACCGCGTCCATCTGGAGTGGGAGGACGATAACTCACGATC
CAAGCGGATTAACGTCTTCAGGACACGGTTGGAACACGGTGTCCCGTCGGTAAATTCAAT
CGGACATATCCGGCTTCGATTGATCCCTCGATATGAGGTGGATCATCCAAGCTACAGGAG
ACACGCGTGCCCACGATAATGAACGCGAGGACCTGGATAAAGGAAAACCGGTGGAATCAT
TCGTTTGACCGGCCGTCCCTCATCGTTCGATTTTTTTTTAGTTGCCGTTGTCAATCGTCG
AAACGAATTTTCGATGGCAGACGCAAAGAGGACCGGTGCTGGGACCCCCGCTGGGGTATC
GGTTACGCTTAAACCGCGTTTAGGGCCCTCGAAAGCCAGCTTTTCGGAGTTCCGACAGCA
GTCTGTATTGTCGTAGTGATGGACCGAAGAGGCCATGAATCACCTGAATGTGGAAAACGA
CCGTTTATGGATGTTACAGACTGTAAAGAAAGGAAGAAAAGAACGTGAAAGCAACAACTT
TATAAAGATATTTTTGCGAAACGCACAAGAAATTTGAAAGAAAGATAA
>TRINITY_GG_98_c4_g1_i1 len=987 path=[965:0-154 1097:155-301 1244:302-466 1409:467-986] [-1, 965, 1097, 1244, 1409, -2]
GACCGTAAGACGATGGGGTCGAGGAAGACGCCGGAAGCTAGTGTCACTTTTCCTCCGGAA
GTTTCGACATAGTGGTTTTCGCGGTGGCGGCGTGCAGTGGCTTATGGTTGAGGCGACGCT
ATTTGTCATTAGAAGAGGACGGCGCGCCTCATTATCTGAATAATTAAAGCTTATTATATG
ATCGTAGTCGTGCTCGTTATCTAACCGGTTTCGTCGATGCGCGTCACAGATAAACTTATC
TGGCGTGTAGGAGCGCTTGTAACGAATCAATTATATTACTTATGTAAGCGAGGCCGCGGG
TTTCACTTATCGTGGCGAAACTGGCGCTGAAACATTTTACGCTGTCCCGATAAGAGGCCA
TTCGCATTAAAATGCGTGGAAAACGCAATCTACGGCGGTCGATCCTTGTCTGTTTCGTCT
CGTTTTGCTCAGTTGTCAGCGCTGTTTGAAAGGTACGAAAAGAGAAAACATTCCGTATTC
TTCATACACTCCAGACACTGAAGTCGTTGAAGTATGGGACTCCGGCGCTGAATAACAAAA
TCGTTTATATACAAATTTTCCGTTCTATTTTGAAAGGCACATCAGTCATCGTGCCAAAAG
ATGGTCATCCAAGGTTTATCTGGCCGCGGGATTCAGTCCGAAAACCGCGAGCTGCAGTCT
AGCAAAACTGTTGGACCGGTTTTTTTCCTCCTCCGTTCCCGAGATGATCGTCTGGAGGTA
TTCAGCCAATTCCCATTTCGCGTCGCCATGCATTTATGCTTGAATACAAAGTGCGAGAGG
AGGTTCCCTAAGAAAAAAAGAAAAAAAGAAAAAAAAAGAGAAAAAAGAAATAAAGAAAAG
AGAAGAAAAAAAGAGAGAAAGGAAGTGAGACAGTGAAGAAACGACGAATCAAAAGAAGAA
GGAAAAAGTATAGAAGAAAGGGAAAAGGGAAACCGTTGGATTCTCCGTAAATCTTCCATG
CGTGTAACTCTTCTGACGAGGAAGCCA
>TRINITY_GG_98_c4_g1_i2 len=597 path=[1929:0-76 1409:77-596] [-1, 1929, 1409, -2]
ACGGGCTTAAGATGCTGAAGCTTATCGCATGCATGTATTTTTAGATATACTTACTTTGAA
AGGTACGAAAAGAGAAAACATTCCGTATTCTTCATACACTCCAGACACTGAAGTCGTTGA
[truncated: 96,153,217 more chars]
