# Supplementary material for: Prevalent bee venom genes evolved before the aculeate stinger and eusociality
Source: BMC Biol. 2023 Oct 23;21:229. doi: 10.1186/s12915-023-01656-5 (PMC10591384; doi:10.1186/s12915-023-01656-5)
Supplement: Supplementary file 39 — Additional file 39. Genome annotation of Tetragonula carbonaria. [file 12915_2023_1656_MOESM39_ESM.zip › Tetragonula_carbonaria.annotation.funannotate.with.RNAseq.Oct2020/reference.and.input/repeatmasker.bed]

R1_1	17545500	17558866	Repeat_1
R1_4	7485893	7486392	Repeat_2
R1_5	6577586	6583212	Repeat_3
R2_3	4404082	4447012	Repeat_4
R2_3	4801829	4814470	Repeat_5
R2_4	8341524	8381000	Repeat_6
R2_5	11343921	11393920	Repeat_7
R2_5	15477507	15478006	Repeat_8
R2_6	2332421	2382420	Repeat_9
R2_7	1912939	1919929	Repeat_10
R2_7	5672114	5722113	Repeat_11
R2_7	5924855	5924877	Repeat_12
R3_1	10568862	10569998	Repeat_13
R3_1	16307922	16308892	Repeat_14
R3_1	16392274	16406714	Repeat_15
R3_1	16656296	16706318	Repeat_16
R3_1	17061901	17111692	Repeat_17
R3_2	7316602	7317336	Repeat_18
R3_2	22456448	22506447	Repeat_19
R3_3	161143	161165	Repeat_20
R3_3	183688	233602	Repeat_21
R3_5	296179	345861	Repeat_22
R3_5	461645	508959	Repeat_23
R3_5	801112	884224	Repeat_24
R3_5	959117	966471	Repeat_25
R3_6	338590	369416	Repeat_26
R3_7	287673	337672	Repeat_27
R3_7	433948	449953	Repeat_28
R3_7	888572	889902	Repeat_29
ctg44_0	333095	333117	Repeat_30
ctg87_0	18226	18248	Repeat_31
