# Supplementary material for: Prevalent bee venom genes evolved before the aculeate stinger and eusociality
Source: BMC Biol. 2023 Oct 23;21:229. doi: 10.1186/s12915-023-01656-5 (PMC10591384; doi:10.1186/s12915-023-01656-5)
Supplement: Supplementary file 40 — Additional file 40. Genome annotation of Melipona beecheii. [file 12915_2023_1656_MOESM40_ESM.zip]

Archive with 176 entries (169 files):
- Melipona_beecheii.annotation.funannotate181.Oct2020/
- __MACOSX/._Melipona_beecheii.annotation.funannotate181.Oct2020
- Melipona_beecheii.annotation.funannotate181.Oct2020/.DS_Store
- __MACOSX/Melipona_beecheii.annotation.funannotate181.Oct2020/._.DS_Store
- Melipona_beecheii.annotation.funannotate181.Oct2020/reference.QC/
- __MACOSX/Melipona_beecheii.annotation.funannotate181.Oct2020/._reference.QC
- Melipona_beecheii.annotation.funannotate181.Oct2020/annotations/
- __MACOSX/Melipona_beecheii.annotation.funannotate181.Oct2020/._annotations
- Melipona_beecheii.annotation.funannotate181.Oct2020/results/
- __MACOSX/Melipona_beecheii.annotation.funannotate181.Oct2020/._results
- Melipona_beecheii.annotation.funannotate181.Oct2020/results.additional/
- __MACOSX/Melipona_beecheii.annotation.funannotate181.Oct2020/._results.additional
- Melipona_beecheii.annotation.funannotate181.Oct2020/results.intermediate/
- __MACOSX/Melipona_beecheii.annotation.funannotate181.Oct2020/._results.intermediate
- Melipona_beecheii.annotation.funannotate181.Oct2020/reference.and.input/
- __MACOSX/Melipona_beecheii.annotation.funannotate181.Oct2020/._reference.and.input
- Melipona_beecheii.annotation.funannotate181.Oct2020/reference.QC/Melipona_beecheii.fa.highabundance.RepeatMasker.stats
- __MACOSX/Melipona_beecheii.annotation.funannotate181.Oct2020/reference.QC/._Melipona_beecheii.fa.highabundance.RepeatMasker.stats
- Melipona_beecheii.annotation.funannotate181.Oct2020/reference.QC/Melipona_beecheii.fa.busco4.singlecopy.faa.gz
- __MACOSX/Melipona_beecheii.annotation.funannotate181.Oct2020/reference.QC/._Melipona_beecheii.fa.busco4.singlecopy.faa.gz
- Melipona_beecheii.annotation.funannotate181.Oct2020/reference.QC/Melipona_beecheii.fa.mosdepth_10bp.high_coverage.L.bed.sum
- __MACOSX/Melipona_beecheii.annotation.funannotate181.Oct2020/reference.QC/._Melipona_beecheii.fa.mosdepth_10bp.high_coverage.L.bed.sum
- Melipona_beecheii.annotation.funannotate181.Oct2020/reference.QC/Melipona_beecheii.fa.SSRsAll.ext10bp.bed.gz
- __MACOSX/Melipona_beecheii.annotation.funannotate181.Oct2020/reference.QC/._Melipona_beecheii.fa.SSRsAll.ext10bp.bed.gz
- Melipona_beecheii.annotation.funannotate181.Oct2020/reference.QC/Melipona_beecheii.fa.highabundance.RepeatMasker.fa
- __MACOSX/Melipona_beecheii.annotation.funannotate181.Oct2020/reference.QC/._Melipona_beecheii.fa.highabundance.RepeatMasker.fa
- Melipona_beecheii.annotation.funannotate181.Oct2020/reference.QC/Melipona_beecheii.fa.mdust-w7-v28.bed.gz
- __MACOSX/Melipona_beecheii.annotation.funannotate181.Oct2020/reference.QC/._Melipona_beecheii.fa.mdust-w7-v28.bed.gz
- Melipona_beecheii.annotation.funannotate181.Oct2020/reference.QC/Melipona_beecheii.repeatlibrary.DNApipeTE.025x.fa.gz
- __MACOSX/Melipona_beecheii.annotation.funannotate181.Oct2020/reference.QC/._Melipona_beecheii.repeatlibrary.DNApipeTE.025x.fa.gz
- Melipona_beecheii.annotation.funannotate181.Oct2020/reference.QC/Melipona_beecheii.fa.dups_end_purged.purged.fa.gz
- __MACOSX/Melipona_beecheii.annotation.funannotate181.Oct2020/reference.QC/._Melipona_beecheii.fa.dups_end_purged.purged.fa.gz
- Melipona_beecheii.annotation.funannotate181.Oct2020/reference.QC/Melipona_beecheii.repeatlibrary.DNApipeTE.025x.reads_per_component_sorted.txt
- __MACOSX/Melipona_beecheii.annotation.funannotate181.Oct2020/reference.QC/._Melipona_beecheii.repeatlibrary.DNApipeTE.025x.reads_per_component_sorted.txt
- Melipona_beecheii.annotation.funannotate181.Oct2020/reference.QC/Melipona_beecheii.fa.mosdepth_10bp.notcallable.L.bed.sum
- __MACOSX/Melipona_beecheii.annotation.funannotate181.Oct2020/reference.QC/._Melipona_beecheii.fa.mosdepth_10bp.notcallable.L.bed.sum
- Melipona_beecheii.annotation.funannotate181.Oct2020/reference.QC/Melipona_beecheii.fa.busco4.fragmented.fna.gz
- __MACOSX/Melipona_beecheii.annotation.funannotate181.Oct2020/reference.QC/._Melipona_beecheii.fa.busco4.fragmented.fna.gz
- Melipona_beecheii.annotation.funannotate181.Oct2020/reference.QC/Melipona_beecheii.fa.mosdepth_10bp.notcallable.L.bed.gz
- __MACOSX/Melipona_beecheii.annotation.funannotate181.Oct2020/reference.QC/._Melipona_beecheii.fa.mosdepth_10bp.notcallable.L.bed.gz
- Melipona_beecheii.annotation.funannotate181.Oct2020/reference.QC/Melipona_beecheii.fa.highabundance.RepeatMasker.bed.gz
- __MACOSX/Melipona_beecheii.annotation.funannotate181.Oct2020/reference.QC/._Melipona_beecheii.fa.highabundance.RepeatMasker.bed.gz
- Melipona_beecheii.annotation.funannotate181.Oct2020/reference.QC/Melipona_beecheii.fa.dups_purged.fa.gz
- __MACOSX/Melipona_beecheii.annotation.funannotate181.Oct2020/reference.QC/._Melipona_beecheii.fa.dups_purged.fa.gz
- Melipona_beecheii.annotation.funannotate181.Oct2020/reference.QC/Melipona_beecheii.fa.busco4.missing.tsv
- __MACOSX/Melipona_beecheii.annotation.funannotate181.Oct2020/reference.QC/._Melipona_beecheii.fa.busco4.missing.tsv
- Melipona_beecheii.annotation.funannotate181.Oct2020/reference.QC/Melipona_beecheii.fa.busco4.stats
- __MACOSX/Melipona_beecheii.annotation.funannotate181.Oct2020/reference.QC/._Melipona_beecheii.fa.busco4.stats
- Melipona_beecheii.annotation.funannotate181.Oct2020/reference.QC/Melipona_beecheii.fa.dups.bed
- __MACOSX/Melipona_beecheii.annotation.funannotate181.Oct2020/reference.QC/._Melipona_beecheii.fa.dups.bed
- Melipona_beecheii.annotation.funannotate181.Oct2020/reference.QC/Melipona_beecheii.fa.busco4.full.table.tsv
- __MACOSX/Melipona_beecheii.annotation.funannotate181.Oct2020/reference.QC/._Melipona_beecheii.fa.busco4.full.table.tsv
- Melipona_beecheii.annotation.funannotate181.Oct2020/reference.QC/Melipona_beecheii.fa.busco4.duplicated.fna.gz
- __MACOSX/Melipona_beecheii.annotation.funannotate181.Oct2020/reference.QC/._Melipona_beecheii.fa.busco4.duplicated.fna.gz
- Melipona_beecheii.annotation.funannotate181.Oct2020/reference.QC/Melipona_beecheii.fa.unreliable.bed.gz
- __MACOSX/Melipona_beecheii.annotation.funannotate181.Oct2020/reference.QC/._Melipona_beecheii.fa.unreliable.bed.gz
- Melipona_beecheii.annotation.funannotate181.Oct2020/reference.QC/Melipona_beecheii.fa.SSRs1-4.bed.gz
- __MACOSX/Melipona_beecheii.annotation.funannotate181.Oct2020/reference.QC/._Melipona_beecheii.fa.SSRs1-4.bed.gz
- Melipona_beecheii.annotation.funannotate181.Oct2020/reference.QC/Melipona_beecheii.fa.busco4.duplicated.faa.gz
- __MACOSX/Melipona_beecheii.annotation.funannotate181.Oct2020/reference.QC/._Melipona_beecheii.fa.busco4.duplicated.faa.gz
- Melipona_beecheii.annotation.funannotate181.Oct2020/reference.QC/Melipona_beecheii.fa.mosdepth_10bp.high_coverage.L.bed.gz
- __MACOSX/Melipona_beecheii.annotation.funannotate181.Oct2020/reference.QC/._Melipona_beecheii.fa.mosdepth_10bp.high_coverage.L.bed.gz
- Melipona_beecheii.annotation.funannotate181.Oct2020/reference.QC/Melipona_beecheii.fa.busco4.FragmentedComplete.bed
- __MACOSX/Melipona_beecheii.annotation.funannotate181.Oct2020/reference.QC/._Melipona_beecheii.fa.busco4.FragmentedComplete.bed
- Melipona_beecheii.annotation.funannotate181.Oct2020/reference.QC/Melipona_beecheii.fa.mappability.low.bed.gz
- __MACOSX/Melipona_beecheii.annotation.funannotate181.Oct2020/reference.QC/._Melipona_beecheii.fa.mappability.low.bed.gz
- Melipona_beecheii.annotation.funannotate181.Oct2020/reference.QC/Melipona_beecheii.fa.busco4.DuplicatedComplete.bed
- __MACOSX/Melipona_beecheii.annotation.funannotate181.Oct2020/reference.QC/._Melipona_beecheii.fa.busco4.DuplicatedComplete.bed
- Melipona_beecheii.annotation.funannotate181.Oct2020/reference.QC/Melipona_beecheii.fa.mosdepth.stats
- __MACOSX/Melipona_beecheii.annotation.funannotate181.Oct2020/reference.QC/._Melipona_beecheii.fa.mosdepth.stats
- Melipona_beecheii.annotation.funannotate181.Oct2020/reference.QC/Melipona_beecheii.unreliable.sum.txt
- __MACOSX/Melipona_beecheii.annotation.funannotate181.Oct2020/reference.QC/._Melipona_beecheii.unreliable.sum.txt
- Melipona_beecheii.annotation.funannotate181.Oct2020/reference.QC/Melipona_beecheii.fa.SSRsAll.bed.gz
- __MACOSX/Melipona_beecheii.annotation.funannotate181.Oct2020/reference.QC/._Melipona_beecheii.fa.SSRsAll.bed.gz
- Melipona_beecheii.annotation.funannotate181.Oct2020/reference.QC/Melipona_beecheii.fa.busco4.fragmented.faa.gz
- __MACOSX/Melipona_beecheii.annotation.funannotate181.Oct2020/reference.QC/._Melipona_beecheii.fa.busco4.fragmented.faa.gz
- Melipona_beecheii.annotation.funannotate181.Oct2020/reference.QC/Melipona_beecheii.fa.mosdepth_10bp.low_coverage.L.bed.gz
- __MACOSX/Melipona_beecheii.annotation.funannotate181.Oct2020/reference.QC/._Melipona_beecheii.fa.mosdepth_10bp.low_coverage.L.bed.gz
- Melipona_beecheii.annotation.funannotate181.Oct2020/reference.QC/Melipona_beecheii.fa.dups_purged.hap.fa.gz
- __MACOSX/Melipona_beecheii.annotation.funannotate181.Oct2020/reference.QC/._Melipona_beecheii.fa.dups_purged.hap.fa.gz
- Melipona_beecheii.annotation.funannotate181.Oct2020/reference.QC/Melipona_beecheii.fa.NNN.bed.gz
- __MACOSX/Melipona_beecheii.annotation.funannotate181.Oct2020/reference.QC/._Melipona_beecheii.fa.NNN.bed.gz
- Melipona_beecheii.annotation.funannotate181.Oct2020/reference.QC/Melipona_beecheii.repeatlibrary.DNApipeTE.025x.highabundance.fa.gz
- __MACOSX/Melipona_beecheii.annotation.funannotate181.Oct2020/reference.QC/._Melipona_beecheii.repeatlibrary.DNApipeTE.025x.highabundance.fa.gz
- Melipona_beecheii.annotation.funannotate181.Oct2020/reference.QC/Melipona_beecheii.fa.mosdepth_10bp.low_coverage.L.bed.sum
- __MACOSX/Melipona_beecheii.annotation.funannotate181.Oct2020/reference.QC/._Melipona_beecheii.fa.mosdepth_10bp.low_coverage.L.bed.sum
- Melipona_beecheii.annotation.funannotate181.Oct2020/reference.QC/Melipona_beecheii.fa.busco4.singlecopy.fna.gz
- __MACOSX/Melipona_beecheii.annotation.funannotate181.Oct2020/reference.QC/._Melipona_beecheii.fa.busco4.singlecopy.fna.gz
- Melipona_beecheii.annotation.funannotate181.Oct2020/reference.QC/Melipona_beecheii.fa.dups_end_purged.hap.fa.gz
- __MACOSX/Melipona_beecheii.annotation.funannotate181.Oct2020/reference.QC/._Melipona_beecheii.fa.dups_end_purged.hap.fa.gz
- Melipona_beecheii.annotation.funannotate181.Oct2020/reference.QC/Melipona_beecheii.repeatlibrary.DNApipeTE.025x.reads_per_component_sorted.highabundance.txt
- __MACOSX/Melipona_beecheii.annotation.funannotate181.Oct2020/reference.QC/._Melipona_beecheii.repeatlibrary.DNApipeTE.025x.reads_per_component_sorted.highabundance.txt
- Melipona_beecheii.annotation.funannotate181.Oct2020/reference.QC/Melipona_beecheii.fa.highabundance.RepeatMasker.stats.tbl
- __MACOSX/Melipona_beecheii.annotation.funannotate181.Oct2020/reference.QC/._Melipona_beecheii.fa.highabundance.RepeatMasker.stats.tbl
- Melipona_beecheii.annotation.funannotate181.Oct2020/annotations/all.annotations.txt
- __MACOSX/Melipona_beecheii.annotation.funannotate181.Oct2020/annotations/._all.annotations.txt
- Melipona_beecheii.annotation.funannotate181.Oct2020/annotations/annotations.secretome.txt
- __MACOSX/Melipona_beecheii.annotation.funannotate181.Oct2020/annotations/._annotations.secretome.txt
- Melipona_beecheii.annotation.funannotate181.Oct2020/annotations/signalp.results.txt
- __MACOSX/Melipona_beecheii.annotation.funannotate181.Oct2020/annotations/._signalp.results.txt
- Melipona_beecheii.annotation.funannotate181.Oct2020/annotations/eggnog.emapper.annotations
- __MACOSX/Melipona_beecheii.annotation.funannotate181.Oct2020/annotations/._eggnog.emapper.annotations
- Melipona_beecheii.annotation.funannotate181.Oct2020/annotations/uniprot_eggnog_raw_names.txt
- __MACOSX/Melipona_beecheii.annotation.funannotate181.Oct2020/annotations/._uniprot_eggnog_raw_names.txt
- Melipona_beecheii.annotation.funannotate181.Oct2020/annotations/pfam.txt
- __MACOSX/Melipona_beecheii.annotation.funannotate181.Oct2020/annotations/._pfam.txt
- Melipona_beecheii.annotation.funannotate181.Oct2020/annotations/annotations.transmembrane.txt
- __MACOSX/Melipona_beecheii.annotation.funannotate181.Oct2020/annotations/._annotations.transmembrane.txt
- Melipona_beecheii.annotation.funannotate181.Oct2020/annotations/annotations.eggnog.txt
- __MACOSX/Melipona_beecheii.annotation.funannotate181.Oct2020/annotations/._annotations.eggnog.txt
- Melipona_beecheii.annotation.funannotate181.Oct2020/annotations/uniprot.xml
- __MACOSX/Melipona_beecheii.annotation.funannotate181.Oct2020/annotations/._uniprot.xml
- Melipona_beecheii.annotation.funannotate181.Oct2020/annotations/annotations.iprscan.txt
- __MACOSX/Melipona_beecheii.annotation.funannotate181.Oct2020/annotations/._annotations.iprscan.txt
- Melipona_beecheii.annotation.funannotate181.Oct2020/annotations/annotations.dbCAN.txt
- __MACOSX/Melipona_beecheii.annotation.funannotate181.Oct2020/annotations/._annotations.dbCAN.txt
- Melipona_beecheii.annotation.funannotate181.Oct2020/annotations/annotations.pfam.txt
- __MACOSX/Melipona_beecheii.annotation.funannotate181.Oct2020/annotations/._annotations.pfam.txt
- Melipona_beecheii.annotation.funannotate181.Oct2020/annotations/annotations.genes-products.txt
- __MACOSX/Melipona_beecheii.annotation.funannotate181.Oct2020/annotations/._annotations.genes-products.txt
- Melipona_beecheii.annotation.funannotate181.Oct2020/annotations/annotations.merops.txt
- __MACOSX/Melipona_beecheii.annotation.funannotate181.Oct2020/annotations/._annotations.merops.txt
- Melipona_beecheii.annotation.funannotate181.Oct2020/annotations/pfam.filtered.txt
- __MACOSX/Melipona_beecheii.annotation.funannotate181.Oct2020/annotations/._pfam.filtered.txt
- Melipona_beecheii.annotation.funannotate181.Oct2020/annotations/annotations.busco.txt
- __MACOSX/Melipona_beecheii.annotation.funannotate181.Oct2020/annotations/._annotations.busco.txt
- Melipona_beecheii.annotation.funannotate181.Oct2020/annotations/phobius.results.txt
- __MACOSX/Melipona_beecheii.annotation.funannotate181.Oct2020/annotations/._phobius.results.txt
- Melipona_beecheii.annotation.funannotate181.Oct2020/results/Melipona_beecheii.pfamscan.Transposase.out
- __MACOSX/Melipona_beecheii.annotation.funannotate181.Oct2020/results/._Melipona_beecheii.pfamscan.Transposase.out
- Melipona_beecheii.annotation.funannotate181.Oct2020/results/Melipona_beecheii.tbl
- __MACOSX/Melipona_beecheii.annotation.funannotate181.Oct2020/results/._Melipona_beecheii.tbl
- Melipona_beecheii.annotation.funannotate181.Oct2020/results/Melipona_beecheii.mrna-transcripts.fa
- __MACOSX/Melipona_beecheii.annotation.funannotate181.Oct2020/results/._Melipona_beecheii.mrna-transcripts.fa
- Melipona_beecheii.annotation.funannotate181.Oct2020/results/Melipona_beecheii.annotations.txt
- __MACOSX/Melipona_beecheii.annotation.funannotate181.Oct2020/results/._Melipona_beecheii.annotations.txt
- Melipona_beecheii.annotation.funannotate181.Oct2020/results/Melipona_beecheii.agp
- __MACOSX/Melipona_beecheii.annotation.funannotate181.Oct2020/results/._Melipona_beecheii.agp
- Melipona_beecheii.annotation.funannotate181.Oct2020/results/Melipona_beecheii.proteins.fa
- __MACOSX/Melipona_beecheii.annotation.funannotate181.Oct2020/results/._Melipona_beecheii.proteins.fa
- Melipona_beecheii.annotation.funannotate181.Oct2020/results/Melipona_beecheii.gff3
- __MACOSX/Melipona_beecheii.annotation.funannotate181.Oct2020/results/._Melipona_beecheii.gff3
- Melipona_beecheii.annotation.funannotate181.Oct2020/results/Melipona_beecheii.cds-transcripts.fa
- __MACOSX/Melipona_beecheii.annotation.funannotate181.Oct2020/results/._Melipona_beecheii.cds-transcripts.fa
- Melipona_beecheii.annotation.funannotate181.Oct2020/results/Melipona_beecheii.stats.json
- __MACOSX/Melipona_beecheii.annotation.funannotate181.Oct2020/results/._Melipona_beecheii.stats.json
- Melipona_beecheii.annotation.funannotate181.Oct2020/results.additional/Orthofinder.vs.Apis.mellifera.tar.gz
- __MACOSX/Melipona_beecheii.annotation.funannotate181.Oct2020/results.additional/._Orthofinder.vs.Apis.mellifera.tar.gz
- Melipona_beecheii.annotation.funannotate181.Oct2020/results.additional/Melipona_beecheii.pfamscan.tar.gz
- __MACOSX/Melipona_beecheii.annotation.funannotate181.Oct2020/results.additional/._Melipona_beecheii.pfamscan.tar.gz
- Melipona_beecheii.annotation.funannotate181.Oct2020/results.additional/Melipona_beecheii.RFAM.noncoding.tar.gz
- __MACOSX/Melipona_beecheii.annotation.funannotate181.Oct2020/results.additional/._Melipona_beecheii.RFAM.noncoding.tar.gz
- Melipona_beecheii.annotation.funannotate181.Oct2020/results.intermediate/bad_models.gff
- __MACOSX/Melipona_beecheii.annotation.funannotate181.Oct2020/results.intermediate/._bad_models.gff
- Melipona_beecheii.annotation.funannotate181.Oct2020/results.intermediate/transcript_alignments.gff3
- __MACOSX/Melipona_beecheii.annotation.funannotate181.Oct2020/results.intermediate/._transcript_alignments.gff3
- Melipona_beecheii.annotation.funannotate181.Oct2020/results.intermediate/weights.evm.txt
- __MACOSX/Melipona_beecheii.annotation.funannotate181.Oct2020/results.intermediate/._weights.evm.txt
- Melipona_beecheii.annotation.funannotate181.Oct2020/results.intermediate/protein_alignments.gff3
- __MACOSX/Melipona_beecheii.annotation.funannotate181.Oct2020/results.intermediate/._protein_alignments.gff3
- Melipona_beecheii.annotation.funannotate181.Oct2020/results.intermediate/trnascan.no-overlaps.gff3
- __MACOSX/Melipona_beecheii.annotation.funannotate181.Oct2020/results.intermediate/._trnascan.no-overlaps.gff3
- Melipona_beecheii.annotation.funannotate181.Oct2020/results.intermediate/repeat.gene.models.txt
- __MACOSX/Melipona_beecheii.annotation.funannotate181.Oct2020/results.intermediate/._repeat.gene.models.txt
- Melipona_beecheii.annotation.funannotate181.Oct2020/results.intermediate/evm.cleaned.gff3
- __MACOSX/Melipona_beecheii.annotation.funannotate181.Oct2020/results.intermediate/._evm.cleaned.gff3
- Melipona_beecheii.annotation.funannotate181.Oct2020/results.intermediate/genome.repeats.to.remove.gff
- __MACOSX/Melipona_beecheii.annotation.funannotate181.Oct2020/results.intermediate/._genome.repeats.to.remove.gff
- Melipona_beecheii.annotation.funannotate181.Oct2020/results.intermediate/gene_predictions.gff3
- __MACOSX/Melipona_beecheii.annotation.funannotate181.Oct2020/results.intermediate/._gene_predictions.gff3
- Melipona_beecheii.annotation.funannotate181.Oct2020/reference.and.input/Melipona.quadrifasciata.GCA_001276565.1_ASM127656v1_cds_from_genomic.fna
- __MACOSX/Melipona_beecheii.annotation.funannotate181.Oct2020/reference.and.input/._Melipona.quadrifasciata.GCA_001276565.1_ASM127656v1_cds_from_genomic.fna
- Melipona_beecheii.annotation.funannotate181.Oct2020/reference.and.input/Melipona_beecheii.fa
- __MACOSX/Melipona_beecheii.annotation.funannotate181.Oct2020/reference.and.input/._Melipona_beecheii.fa
- Melipona_beecheii.annotation.funannotate181.Oct2020/reference.and.input/Melipona.quadrifasciata.GCA_001276565.1_ASM127656v1_rna_from_genomic.fna
- __MACOSX/Melipona_beecheii.annotation.funannotate181.Oct2020/reference.and.input/._Melipona.quadrifasciata.GCA_001276565.1_ASM127656v1_rna_from_genomic.fna
