# Supplementary material for: Prevalent bee venom genes evolved before the aculeate stinger and eusociality
Source: BMC Biol. 2023 Oct 23;21:229. doi: 10.1186/s12915-023-01656-5 (PMC10591384; doi:10.1186/s12915-023-01656-5)
Supplement: Supplementary file 40 — Additional file 40. Genome annotation of Melipona beecheii. [file 12915_2023_1656_MOESM40_ESM.zip › Melipona_beecheii.annotation.funannotate181.Oct2020/reference.QC/Melipona_beecheii.repeatlibrary.DNApipeTE.025x.reads_per_component_sorted.txt]

component reads mean_id aln_size
comp_TRINITY_DN1182_c0_g1_i4 comp_TRINITY_DN1182_c0_g1_i4 984 97.894587398374 134737
comp_TRINITY_DN1215_c0_g1_i10 comp_TRINITY_DN1215_c0_g1_i10 505 98.9276673267327 73423
comp_TRINITY_DN661_c0_g1_i7 comp_TRINITY_DN661_c0_g1_i7 747 88.3017911646586 64369
comp_TRINITY_DN1215_c0_g2_i1 comp_TRINITY_DN1215_c0_g2_i1 368 98.8183152173913 53954
comp_TRINITY_DN1226_c5_g1_i2 comp_TRINITY_DN1226_c5_g1_i2 363 93.839694214876 52719
comp_TRINITY_DN1051_c0_g1_i1 comp_TRINITY_DN1051_c0_g1_i1 680 89.9913411764706 51919
comp_TRINITY_DN1013_c1_g1_i1 comp_TRINITY_DN1013_c1_g1_i1 608 87.4154703947368 50196
comp_TRINITY_DN1013_c0_g2_i1 comp_TRINITY_DN1013_c0_g2_i1 585 87.6303384615385 48939
comp_TRINITY_DN1051_c0_g1_i4 comp_TRINITY_DN1051_c0_g1_i4 524 84.9481736641221 48442
comp_TRINITY_DN815_c0_g1_i1 comp_TRINITY_DN815_c0_g1_i1 312 98.9788974358974 45158
comp_TRINITY_DN1013_c0_g1_i1 comp_TRINITY_DN1013_c0_g1_i1 471 85.832195329087 41749
comp_TRINITY_DN1054_c28_g1_i1 comp_TRINITY_DN1054_c28_g1_i1 459 85.6727494553377 40720
comp_TRINITY_DN1038_c0_g1_i1 comp_TRINITY_DN1038_c0_g1_i1 451 88.0778713968958 36745
comp_TRINITY_DN661_c0_g1_i11 comp_TRINITY_DN661_c0_g1_i11 423 86.2051182033097 36510
comp_TRINITY_DN661_c0_g1_i5 comp_TRINITY_DN661_c0_g1_i5 443 88.613762979684 35139
comp_TRINITY_DN1182_c0_g1_i5 comp_TRINITY_DN1182_c0_g1_i5 293 93.0368634812287 34445
comp_TRINITY_DN1215_c0_g1_i2 comp_TRINITY_DN1215_c0_g1_i2 245 98.7268816326531 33627
comp_TRINITY_DN686_c0_g1_i2 comp_TRINITY_DN686_c0_g1_i2 313 85.1942172523962 30437
comp_TRINITY_DN1114_c0_g1_i2 comp_TRINITY_DN1114_c0_g1_i2 341 87.4711407624633 29310
comp_TRINITY_DN1051_c0_g1_i3 comp_TRINITY_DN1051_c0_g1_i3 326 85.6813159509203 28737
comp_TRINITY_DN1114_c0_g1_i1 comp_TRINITY_DN1114_c0_g1_i1 346 89.0050664739884 27789
comp_TRINITY_DN1054_c26_g1_i1 comp_TRINITY_DN1054_c26_g1_i1 323 87.3155139318885 27533
comp_TRINITY_DN591_c0_g2_i1 comp_TRINITY_DN591_c0_g2_i1 318 86.1402955974843 27396
comp_TRINITY_DN661_c0_g1_i14 comp_TRINITY_DN661_c0_g1_i14 348 89.3051810344828 26513
comp_TRINITY_DN661_c0_g1_i10 comp_TRINITY_DN661_c0_g1_i10 286 84.208027972028 26270
comp_TRINITY_DN1188_c3_g2_i2 comp_TRINITY_DN1188_c3_g2_i2 184 93.1997119565217 25411
comp_TRINITY_DN993_c0_g1_i1 comp_TRINITY_DN993_c0_g1_i1 338 90.5164053254438 24850
comp_TRINITY_DN1215_c0_g1_i1 comp_TRINITY_DN1215_c0_g1_i1 177 91.1016666666667 24610
comp_TRINITY_DN1038_c0_g1_i2 comp_TRINITY_DN1038_c0_g1_i2 321 89.2353364485981 24522
comp_TRINITY_DN262_c0_g2_i1 comp_TRINITY_DN262_c0_g2_i1 227 83.2014140969163 23316
comp_TRINITY_DN1054_c25_g1_i2 comp_TRINITY_DN1054_c25_g1_i2 341 92.854284457478 23250
comp_TRINITY_DN1182_c0_g1_i2 comp_TRINITY_DN1182_c0_g1_i2 207 91.899154589372 22781
comp_TRINITY_DN859_c0_g1_i1 comp_TRINITY_DN859_c0_g1_i1 271 87.3189372693727 22076
comp_TRINITY_DN962_c0_g1_i1 comp_TRINITY_DN962_c0_g1_i1 281 88.6177366548043 21919
comp_TRINITY_DN661_c0_g1_i12 comp_TRINITY_DN661_c0_g1_i12 232 84.5384655172414 21915
comp_TRINITY_DN686_c0_g1_i1 comp_TRINITY_DN686_c0_g1_i1 223 84.9354887892377 21681
comp_TRINITY_DN1161_c0_g1_i1 comp_TRINITY_DN1161_c0_g1_i1 159 94.1628427672956 21594
comp_TRINITY_DN661_c0_g1_i3 comp_TRINITY_DN661_c0_g1_i3 242 86.5352933884297 21567
comp_TRINITY_DN661_c0_g1_i13 comp_TRINITY_DN661_c0_g1_i13 268 89.0399962686567 21290
comp_TRINITY_DN1210_c1_g1_i13 comp_TRINITY_DN1210_c1_g1_i13 250 87.570908 20535
comp_TRINITY_DN1216_c0_g1_i2 comp_TRINITY_DN1216_c0_g1_i2 138 95.831347826087 20127
comp_TRINITY_DN262_c0_g1_i1 comp_TRINITY_DN262_c0_g1_i1 227 87.2578810572687 19899
comp_TRINITY_DN661_c0_g1_i4 comp_TRINITY_DN661_c0_g1_i4 265 90.0251396226415 19542
comp_TRINITY_DN1218_c0_g4_i1 comp_TRINITY_DN1218_c0_g4_i1 163 97.4403742331288 18605
comp_TRINITY_DN1114_c0_g1_i4 comp_TRINITY_DN1114_c0_g1_i4 202 84.6976089108911 18594
comp_TRINITY_DN661_c0_g1_i15 comp_TRINITY_DN661_c0_g1_i15 262 92.551572519084 18077
comp_TRINITY_DN1038_c0_g1_i3 comp_TRINITY_DN1038_c0_g1_i3 213 86.6275023474178 18044
comp_TRINITY_DN918_c0_g2_i1 comp_TRINITY_DN918_c0_g2_i1 188 84.2501329787234 17885
comp_TRINITY_DN941_c0_g1_i1 comp_TRINITY_DN941_c0_g1_i1 205 86.7303463414634 17823
comp_TRINITY_DN1054_c25_g1_i1 comp_TRINITY_DN1054_c25_g1_i1 229 89.260135371179 17799
comp_TRINITY_DN896_c0_g1_i1 comp_TRINITY_DN896_c0_g1_i1 211 88.5244834123223 17356
comp_TRINITY_DN661_c0_g1_i16 comp_TRINITY_DN661_c0_g1_i16 195 85.8553128205128 17336
comp_TRINITY_DN1114_c0_g1_i5 comp_TRINITY_DN1114_c0_g1_i5 177 83.237209039548 17039
comp_TRINITY_DN1166_c1_g1_i5 comp_TRINITY_DN1166_c1_g1_i5 170 82.9966294117647 16538
comp_TRINITY_DN17915_c0_g1_i1 comp_TRINITY_DN17915_c0_g1_i1 151 80.7258741721854 16465
comp_TRINITY_DN591_c0_g1_i1 comp_TRINITY_DN591_c0_g1_i1 180 85.8918111111111 16101
comp_TRINITY_DN859_c0_g1_i2 comp_TRINITY_DN859_c0_g1_i2 198 87.2885151515152 15857
comp_TRINITY_DN918_c0_g1_i1 comp_TRINITY_DN918_c0_g1_i1 174 85.7590287356322 15795
comp_TRINITY_DN910_c0_g1_i1 comp_TRINITY_DN910_c0_g1_i1 184 87.047277173913 15595
comp_TRINITY_DN39_c0_g1_i1 comp_TRINITY_DN39_c0_g1_i1 181 86.1729944751381 15289
comp_TRINITY_DN1040_c0_g1_i1 comp_TRINITY_DN1040_c0_g1_i1 158 83.9931202531646 15105
comp_TRINITY_DN591_c0_g1_i2 comp_TRINITY_DN591_c0_g1_i2 174 87.434408045977 14567
comp_TRINITY_DN991_c0_g1_i1 comp_TRINITY_DN991_c0_g1_i1 188 88.4672287234043 14446
comp_TRINITY_DN10_c0_g1_i1 comp_TRINITY_DN10_c0_g1_i1 115 78.1626956521739 14375
comp_TRINITY_DN863_c0_g1_i1 comp_TRINITY_DN863_c0_g1_i1 163 86.3401840490798 14212
comp_TRINITY_DN686_c0_g1_i3 comp_TRINITY_DN686_c0_g1_i3 127 81.7602992125984 13981
comp_TRINITY_DN661_c0_g1_i6 comp_TRINITY_DN661_c0_g1_i6 170 88.1965882352941 13689
comp_TRINITY_DN661_c0_g1_i9 comp_TRINITY_DN661_c0_g1_i9 202 93.166297029703 13369
comp_TRINITY_DN661_c0_g1_i1 comp_TRINITY_DN661_c0_g1_i1 145 85.928 13260
comp_TRINITY_DN1054_c25_g1_i3 comp_TRINITY_DN1054_c25_g1_i3 179 90.6439832402235 13104
comp_TRINITY_DN262_c0_g1_i2 comp_TRINITY_DN262_c0_g1_i2 142 85.8575915492958 13087
comp_TRINITY_DN744_c0_g1_i1 comp_TRINITY_DN744_c0_g1_i1 158 88.2071772151899 12764
comp_TRINITY_DN977_c1_g1_i1 comp_TRINITY_DN977_c1_g1_i1 153 87.237385620915 12680
comp_TRINITY_DN896_c0_g1_i3 comp_TRINITY_DN896_c0_g1_i3 133 86.1335939849624 12508
comp_TRINITY_DN686_c0_g1_i4 comp_TRINITY_DN686_c0_g1_i4 128 85.455890625 12184
comp_TRINITY_DN1142_c0_g1_i1 comp_TRINITY_DN1142_c0_g1_i1 85 98.2365411764706 11997
comp_TRINITY_DN758_c1_g1_i1 comp_TRINITY_DN758_c1_g1_i1 132 86.2206818181818 11923
comp_TRINITY_DN661_c0_g1_i17 comp_TRINITY_DN661_c0_g1_i17 141 88.4919078014184 11668
comp_TRINITY_DN1199_c0_g1_i10 comp_TRINITY_DN1199_c0_g1_i10 85 96.6142352941176 11600
comp_TRINITY_DN1209_c0_g1_i1 comp_TRINITY_DN1209_c0_g1_i1 86 80.6031511627907 11311
comp_TRINITY_DN1051_c0_g1_i2 comp_TRINITY_DN1051_c0_g1_i2 138 88.0842391304348 11262
comp_TRINITY_DN1114_c0_g1_i6 comp_TRINITY_DN1114_c0_g1_i6 142 89.2289788732394 11188
comp_TRINITY_DN962_c0_g1_i2 comp_TRINITY_DN962_c0_g1_i2 136 88.3124411764706 10962
comp_TRINITY_DN661_c0_g1_i8 comp_TRINITY_DN661_c0_g1_i8 112 84.8232857142857 10759
comp_TRINITY_DN1021_c1_g1_i1 comp_TRINITY_DN1021_c1_g1_i1 122 85.4019672131148 10602
comp_TRINITY_DN1218_c0_g3_i2 comp_TRINITY_DN1218_c0_g3_i2 98 97.1131224489796 10582
comp_TRINITY_DN1215_c0_g1_i9 comp_TRINITY_DN1215_c0_g1_i9 80 84.687675 10564
comp_TRINITY_DN1033_c0_g1_i3 comp_TRINITY_DN1033_c0_g1_i3 99 82.3099797979798 10552
comp_TRINITY_DN1066_c0_g1_i1 comp_TRINITY_DN1066_c0_g1_i1 119 86.2424033613445 10494
comp_TRINITY_DN1172_c1_g1_i15 comp_TRINITY_DN1172_c1_g1_i15 130 88.7879461538461 10221
comp_TRINITY_DN1034_c0_g1_i1 comp_TRINITY_DN1034_c0_g1_i1 134 90.0969253731343 10039
comp_TRINITY_DN1166_c1_g1_i7 comp_TRINITY_DN1166_c1_g1_i7 102 84.2039705882353 9833
comp_TRINITY_DN1210_c1_g1_i10 comp_TRINITY_DN1210_c1_g1_i10 71 96.0169577464789 9756
comp_TRINITY_DN1215_c0_g1_i11 comp_TRINITY_DN1215_c0_g1_i11 69 87.774231884058 9599
comp_TRINITY_DN1080_c0_g2_i1 comp_TRINITY_DN1080_c0_g2_i1 70 96.3299142857143 9503
comp_TRINITY_DN12378_c0_g1_i1 comp_TRINITY_DN12378_c0_g1_i1 146 92.8999931506849 9459
comp_TRINITY_DN1187_c4_g4_i1 comp_TRINITY_DN1187_c4_g4_i1 110 86.1512636363636 9352
comp_TRINITY_DN1045_c1_g1_i2 comp_TRINITY_DN1045_c1_g1_i2 77 78.9765194805195 9344
comp_TRINITY_DN1207_c0_g1_i3 comp_TRINITY_DN1207_c0_g1_i3 68 93.3000147058823 9323
comp_TRINITY_DN962_c0_g1_i3 comp_TRINITY_DN962_c0_g1_i3 101 84.9218316831683 9234
comp_TRINITY_DN1312_c0_g1_i1 comp_TRINITY_DN1312_c0_g1_i1 64 98.378703125 9131
comp_TRINITY_DN1072_c0_g1_i1 comp_TRINITY_DN1072_c0_g1_i1 65 97.5266461538462 8911
comp_TRINITY_DN1227_c11_g6_i1 comp_TRINITY_DN1227_c11_g6_i1 88 77.8761931818182 8909
comp_TRINITY_DN744_c1_g1_i1 comp_TRINITY_DN744_c1_g1_i1 95 85.1934 8781
comp_TRINITY_DN894_c0_g1_i1 comp_TRINITY_DN894_c0_g1_i1 116 88.7776551724138 8735
comp_TRINITY_DN1046_c1_g2_i1 comp_TRINITY_DN1046_c1_g2_i1 61 90.3310983606557 8729
comp_TRINITY_DN1166_c1_g1_i1 comp_TRINITY_DN1166_c1_g1_i1 95 85.6466315789474 8521
comp_TRINITY_DN1216_c0_g1_i10 comp_TRINITY_DN1216_c0_g1_i10 60 94.3306 8505
comp_TRINITY_DN1131_c10_g2_i1 comp_TRINITY_DN1131_c10_g2_i1 107 88.2738411214953 8451
comp_TRINITY_DN1131_c10_g1_i1 comp_TRINITY_DN1131_c10_g1_i1 88 82.9933977272727 8376
comp_TRINITY_DN1114_c0_g1_i3 comp_TRINITY_DN1114_c0_g1_i3 73 81.018 8273
comp_TRINITY_DN1059_c0_g1_i1 comp_TRINITY_DN1059_c0_g1_i1 60 93.1515833333333 8260
comp_TRINITY_DN1021_c0_g1_i1 comp_TRINITY_DN1021_c0_g1_i1 115 91.0699913043478 8218
comp_TRINITY_DN1131_c10_g3_i1 comp_TRINITY_DN1131_c10_g3_i1 109 89.0800642201835 8209
comp_TRINITY_DN977_c1_g1_i2 comp_TRINITY_DN977_c1_g1_i2 106 88.5093301886792 8199
comp_TRINITY_DN1054_c25_g1_i4 comp_TRINITY_DN1054_c25_g1_i4 113 91.4821327433628 8122
comp_TRINITY_DN1131_c9_g1_i5 comp_TRINITY_DN1131_c9_g1_i5 129 95.4960542635659 7865
comp_TRINITY_DN686_c0_g1_i5 comp_TRINITY_DN686_c0_g1_i5 92 86.1509565217391 7797
comp_TRINITY_DN1017_c0_g1_i1 comp_TRINITY_DN1017_c0_g1_i1 90 86.2487666666667 7773
comp_TRINITY_DN1092_c2_g1_i1 comp_TRINITY_DN1092_c2_g1_i1 98 88.2595612244898 7755
comp_TRINITY_DN1034_c0_g1_i2 comp_TRINITY_DN1034_c0_g1_i2 99 88.8927676767677 7733
comp_TRINITY_DN927_c0_g1_i1 comp_TRINITY_DN927_c0_g1_i1 56 94.0151964285714 7585
comp_TRINITY_DN1089_c0_g1_i1 comp_TRINITY_DN1089_c0_g1_i1 52 95.2358846153846 7570
comp_TRINITY_DN1172_c1_g1_i11 comp_TRINITY_DN1172_c1_g1_i11 101 89.1084851485148 7553
comp_TRINITY_DN1045_c1_g1_i1 comp_TRINITY_DN1045_c1_g1_i1 69 80.9487826086957 7466
comp_TRINITY_DN1162_c1_g1_i10 comp_TRINITY_DN1162_c1_g1_i10 54 93.0619074074074 7449
comp_TRINITY_DN1073_c0_g1_i1 comp_TRINITY_DN1073_c0_g1_i1 52 95.7078269230769 7432
comp_TRINITY_DN962_c0_g1_i4 comp_TRINITY_DN962_c0_g1_i4 74 83.3541891891892 7424
comp_TRINITY_DN1061_c0_g1_i4 comp_TRINITY_DN1061_c0_g1_i4 82 86.4937682926829 7276
comp_TRINITY_DN1214_c1_g1_i13 comp_TRINITY_DN1214_c1_g1_i13 54 97.0022777777778 7206
comp_TRINITY_DN991_c0_g1_i3 comp_TRINITY_DN991_c0_g1_i3 76 83.2487763157895 7190
comp_TRINITY_DN1166_c1_g1_i2 comp_TRINITY_DN1166_c1_g1_i2 72 83.7398888888889 7169
comp_TRINITY_DN1172_c1_g1_i14 comp_TRINITY_DN1172_c1_g1_i14 104 92.0789230769231 7156
comp_TRINITY_DN1182_c0_g1_i1 comp_TRINITY_DN1182_c0_g1_i1 84 93.5320714285714 7133
comp_TRINITY_DN907_c0_g1_i1 comp_TRINITY_DN907_c0_g1_i1 55 92.2853272727273 7005
comp_TRINITY_DN1131_c9_g1_i3 comp_TRINITY_DN1131_c9_g1_i3 96 90.3545520833333 6995
comp_TRINITY_DN12250_c0_g1_i1 comp_TRINITY_DN12250_c0_g1_i1 93 91.2315806451613 6888
comp_TRINITY_DN744_c0_g1_i2 comp_TRINITY_DN744_c0_g1_i2 71 84.0072676056338 6856
comp_TRINITY_DN1075_c0_g1_i1 comp_TRINITY_DN1075_c0_g1_i1 104 93.4121634615385 6827
comp_TRINITY_DN1181_c0_g1_i3 comp_TRINITY_DN1181_c0_g1_i3 50 92.55028 6792
comp_TRINITY_DN1166_c2_g1_i10 comp_TRINITY_DN1166_c2_g1_i10 76 85.8758289473684 6730
comp_TRINITY_DN1127_c0_g1_i1 comp_TRINITY_DN1127_c0_g1_i1 56 92.0368928571429 6719
comp_TRINITY_DN1166_c2_g1_i6 comp_TRINITY_DN1166_c2_g1_i6 71 84.9146901408451 6489
comp_TRINITY_DN1030_c0_g1_i1 comp_TRINITY_DN1030_c0_g1_i1 82 89.3697926829268 6456
comp_TRINITY_DN1206_c0_g1_i1 comp_TRINITY_DN1206_c0_g1_i1 48 92.3035625 6414
comp_TRINITY_DN1198_c0_g2_i2 comp_TRINITY_DN1198_c0_g2_i2 44 93.5621363636364 6413
comp_TRINITY_DN1214_c1_g1_i9 comp_TRINITY_DN1214_c1_g1_i9 44 95.7295909090909 6285
comp_TRINITY_DN1180_c2_g1_i12 comp_TRINITY_DN1180_c2_g1_i12 48 90.0919375 6272
comp_TRINITY_DN1055_c0_g1_i1 comp_TRINITY_DN1055_c0_g1_i1 76 88.265 6136
comp_TRINITY_DN1017_c0_g1_i4 comp_TRINITY_DN1017_c0_g1_i4 94 93.7467659574468 6121
comp_TRINITY_DN1017_c0_g1_i2 comp_TRINITY_DN1017_c0_g1_i2 84 90.3876785714286 6094
comp_TRINITY_DN1131_c10_g2_i6 comp_TRINITY_DN1131_c10_g2_i6 78 88.2436666666667 6068
comp_TRINITY_DN1131_c10_g2_i2 comp_TRINITY_DN1131_c10_g2_i2 86 91.0402209302326 6051
comp_TRINITY_DN1061_c0_g1_i1 comp_TRINITY_DN1061_c0_g1_i1 77 88.5731298701299 6032
comp_TRINITY_DN1182_c0_g1_i6 comp_TRINITY_DN1182_c0_g1_i6 85 89.5250235294118 6008
comp_TRINITY_DN1131_c9_g1_i6 comp_TRINITY_DN1131_c9_g1_i6 92 93.6544456521739 5958
comp_TRINITY_DN1042_c0_g1_i1 comp_TRINITY_DN1042_c0_g1_i1 46 89.5152826086957 5950
comp_TRINITY_DN975_c0_g2_i3 comp_TRINITY_DN975_c0_g2_i3 78 89.1251282051282 5888
comp_TRINITY_DN13065_c0_g1_i1 comp_TRINITY_DN13065_c0_g1_i1 43 95.1747209302326 5869
comp_TRINITY_DN1211_c0_g1_i1 comp_TRINITY_DN1211_c0_g1_i1 53 80.2071698113208 5845
comp_TRINITY_DN1072_c1_g1_i2 comp_TRINITY_DN1072_c1_g1_i2 50 88.23636 5839
comp_TRINITY_DN1218_c0_g1_i1 comp_TRINITY_DN1218_c0_g1_i1 68 96.0438529411765 5794
comp_TRINITY_DN16383_c0_g1_i1 comp_TRINITY_DN16383_c0_g1_i1 43 93.6912325581395 5763
comp_TRINITY_DN1163_c0_g1_i10 comp_TRINITY_DN1163_c0_g1_i10 64 85.260125 5754
comp_TRINITY_DN1172_c1_g1_i3 comp_TRINITY_DN1172_c1_g1_i3 81 90.9626049382716 5689
comp_TRINITY_DN661_c0_g1_i2 comp_TRINITY_DN661_c0_g1_i2 68 88.7703676470588 5660
comp_TRINITY_DN1131_c9_g1_i2 comp_TRINITY_DN1131_c9_g1_i2 84 92.9604880952381 5608
comp_TRINITY_DN1216_c0_g1_i1 comp_TRINITY_DN1216_c0_g1_i1 41 95.6120731707317 5592
comp_TRINITY_DN1103_c0_g1_i1 comp_TRINITY_DN1103_c0_g1_i1 69 87.6868405797102 5589
comp_TRINITY_DN772_c0_g1_i1 comp_TRINITY_DN772_c0_g1_i1 41 88.0900243902439 5582
comp_TRINITY_DN1188_c8_g1_i1 comp_TRINITY_DN1188_c8_g1_i1 39 96.2192820512821 5564
comp_TRINITY_DN1061_c0_g1_i2 comp_TRINITY_DN1061_c0_g1_i2 67 87.4787014925373 5495
comp_TRINITY_DN1166_c1_g1_i6 comp_TRINITY_DN1166_c1_g1_i6 52 82.1515192307692 5482
comp_TRINITY_DN4_c0_g1_i1 comp_TRINITY_DN4_c0_g1_i1 42 93.4337380952381 5482
comp_TRINITY_DN1103_c1_g2_i1 comp_TRINITY_DN1103_c1_g2_i1 63 87.8785238095238 5367
comp_TRINITY_DN1163_c0_g1_i1 comp_TRINITY_DN1163_c0_g1_i1 67 88.0057462686567 5344
comp_TRINITY_DN1159_c0_g1_i1 comp_TRINITY_DN1159_c0_g1_i1 47 89.3688936170213 5298
comp_TRINITY_DN1057_c0_g1_i4 comp_TRINITY_DN1057_c0_g1_i4 38 92.0573157894737 5289
comp_TRINITY_DN1202_c0_g1_i3 comp_TRINITY_DN1202_c0_g1_i3 43 96.0171162790698 5270
comp_TRINITY_DN1131_c9_g1_i4 comp_TRINITY_DN1131_c9_g1_i4 77 92.8765844155844 5228
comp_TRINITY_DN7899_c0_g1_i1 comp_TRINITY_DN7899_c0_g1_i1 89 96.9264719101124 5221
comp_TRINITY_DN138_c0_g1_i1 comp_TRINITY_DN138_c0_g1_i1 54 83.4787407407407 5214
comp_TRINITY_DN1160_c1_g1_i1 comp_TRINITY_DN1160_c1_g1_i1 61 86.6160163934426 5189
comp_TRINITY_DN1017_c1_g1_i1 comp_TRINITY_DN1017_c1_g1_i1 70 89.3182714285714 5186
comp_TRINITY_DN1050_c0_g1_i1 comp_TRINITY_DN1050_c0_g1_i1 68 89.8646470588235 5171
comp_TRINITY_DN883_c0_g1_i2 comp_TRINITY_DN883_c0_g1_i2 74 91.0003513513514 5171
comp_TRINITY_DN15559_c0_g1_i1 comp_TRINITY_DN15559_c0_g1_i1 39 93.9952564102564 5154
comp_TRINITY_DN1163_c0_g2_i1 comp_TRINITY_DN1163_c0_g2_i1 61 86.7306393442623 5151
comp_TRINITY_DN1103_c1_g2_i10 comp_TRINITY_DN1103_c1_g2_i10 67 88.3271940298507 5140
comp_TRINITY_DN1168_c0_g1_i1 comp_TRINITY_DN1168_c0_g1_i1 41 92.7239756097561 5117
comp_TRINITY_DN910_c0_g1_i2 comp_TRINITY_DN910_c0_g1_i2 61 87.0654590163934 5096
comp_TRINITY_DN1047_c0_g1_i1 comp_TRINITY_DN1047_c0_g1_i1 66 89.1854393939394 5034
comp_TRINITY_DN1177_c0_g3_i11 comp_TRINITY_DN1177_c0_g3_i11 39 93.2844871794872 4989
comp_TRINITY_DN18284_c0_g1_i1 comp_TRINITY_DN18284_c0_g1_i1 66 89.7994393939394 4972
comp_TRINITY_DN1144_c0_g2_i1 comp_TRINITY_DN1144_c0_g2_i1 38 93.9524210526316 4959
comp_TRINITY_DN1208_c1_g2_i1 comp_TRINITY_DN1208_c1_g2_i1 36 97.3041944444444 4943
comp_TRINITY_DN1030_c0_g1_i3 comp_TRINITY_DN1030_c0_g1_i3 53 84.0585094339623 4903
comp_TRINITY_DN1190_c0_g2_i1 comp_TRINITY_DN1190_c0_g2_i1 44 87.2139318181818 4892
comp_TRINITY_DN722_c0_g1_i2 comp_TRINITY_DN722_c0_g1_i2 65 90.2818 4815
comp_TRINITY_DN1163_c0_g1_i3 comp_TRINITY_DN1163_c0_g1_i3 56 86.0551964285714 4807
comp_TRINITY_DN975_c0_g2_i2 comp_TRINITY_DN975_c0_g2_i2 53 85.3648867924528 4801
comp_TRINITY_DN1172_c1_g1_i7 comp_TRINITY_DN1172_c1_g1_i7 68 90.9891470588235 4796
comp_TRINITY_DN1052_c1_g1_i1 comp_TRINITY_DN1052_c1_g1_i1 57 86.7721228070176 4792
comp_TRINITY_DN1166_c1_g1_i10 comp_TRINITY_DN1166_c1_g1_i10 49 84.4758775510204 4778
comp_TRINITY_DN1172_c1_g1_i20 comp_TRINITY_DN1172_c1_g1_i20 66 91.0932121212121 4748
comp_TRINITY_DN1033_c0_g1_i1 comp_TRINITY_DN1033_c0_g1_i1 67 90.235328358209 4720
comp_TRINITY_DN991_c0_g1_i4 comp_TRINITY_DN991_c0_g1_i4 64 90.43628125 4674
comp_TRINITY_DN1045_c1_g1_i3 comp_TRINITY_DN1045_c1_g1_i3 53 85.0920188679245 4664
comp_TRINITY_DN696_c0_g1_i1 comp_TRINITY_DN696_c0_g1_i1 33 93.0868181818182 4662
comp_TRINITY_DN1131_c10_g1_i2 comp_TRINITY_DN1131_c10_g1_i2 43 80.3453023255814 4658
comp_TRINITY_DN107_c1_g1_i1 comp_TRINITY_DN107_c1_g1_i1 54 86.8936666666667 4627
comp_TRINITY_DN1163_c0_g1_i4 comp_TRINITY_DN1163_c0_g1_i4 51 84.8932352941176 4616
comp_TRINITY_DN1061_c0_g1_i6 comp_TRINITY_DN1061_c0_g1_i6 53 86.3817547169811 4602
comp_TRINITY_DN1172_c1_g1_i18 comp_TRINITY_DN1172_c1_g1_i18 60 89.9308833333333 4596
comp_TRINITY_DN1030_c1_g1_i1 comp_TRINITY_DN1030_c1_g1_i1 55 86.8098545454545 4592
comp_TRINITY_DN1200_c2_g1_i1 comp_TRINITY_DN1200_c2_g1_i1 33 96.4307575757576 4579
comp_TRINITY_DN1019_c0_g1_i1 comp_TRINITY_DN1019_c0_g1_i1 33 91.1434242424242 4569
comp_TRINITY_DN1103_c1_g1_i10 comp_TRINITY_DN1103_c1_g1_i10 54 86.2608333333333 4556
comp_TRINITY_DN1131_c10_g2_i3 comp_TRINITY_DN1131_c10_g2_i3 55 86.7480545454546 4542
comp_TRINITY_DN1172_c1_g1_i28 comp_TRINITY_DN1172_c1_g1_i28 64 91.730390625 4517
comp_TRINITY_DN1172_c1_g1_i25 comp_TRINITY_DN1172_c1_g1_i25 61 89.5347704918033 4506
comp_TRINITY_DN1206_c0_g3_i2 comp_TRINITY_DN1206_c0_g3_i2 33 97.1268787878788 4487
comp_TRINITY_DN1216_c0_g1_i4 comp_TRINITY_DN1216_c0_g1_i4 31 96.8886451612903 4487
comp_TRINITY_DN1092_c1_g1_i1 comp_TRINITY_DN1092_c1_g1_i1 49 84.4337755102041 4475
comp_TRINITY_DN1172_c1_g1_i21 comp_TRINITY_DN1172_c1_g1_i21 62 90.4259193548387 4464
comp_TRINITY_DN1166_c2_g1_i12 comp_TRINITY_DN1166_c2_g1_i12 47 84.9137446808511 4454
comp_TRINITY_DN1173_c4_g1_i12 comp_TRINITY_DN1173_c4_g1_i12 52 86.8982884615385 4451
comp_TRINITY_DN883_c0_g1_i1 comp_TRINITY_DN883_c0_g1_i1 58 88.8353620689655 4442
comp_TRINITY_DN1122_c2_g2_i1 comp_TRINITY_DN1122_c2_g2_i1 41 88.7651951219512 4432
comp_TRINITY_DN1147_c0_g1_i1 comp_TRINITY_DN1147_c0_g1_i1 33 88.4637272727273 4421
comp_TRINITY_DN629_c0_g1_i1 comp_TRINITY_DN629_c0_g1_i1 36 79.1106388888889 4388
comp_TRINITY_DN1193_c0_g1_i4 comp_TRINITY_DN1193_c0_g1_i4 33 92.0929696969697 4372
comp_TRINITY_DN999_c1_g1_i1 comp_TRINITY_DN999_c1_g1_i1 37 90.7162432432432 4339
comp_TRINITY_DN979_c0_g1_i1 comp_TRINITY_DN979_c0_g1_i1 52 86.0073269230769 4338
comp_TRINITY_DN1103_c1_g1_i1 comp_TRINITY_DN1103_c1_g1_i1 51 86.3779215686275 4337
comp_TRINITY_DN1028_c0_g1_i1 comp_TRINITY_DN1028_c0_g1_i1 55 87.3979090909091 4333
comp_TRINITY_DN1175_c2_g1_i3 comp_TRINITY_DN1175_c2_g1_i3 30 92.4321666666667 4297
comp_TRINITY_DN10534_c0_g1_i1 comp_TRINITY_DN10534_c0_g1_i1 50 87.30136 4266
comp_TRINITY_DN1163_c0_g1_i2 comp_TRINITY_DN1163_c0_g1_i2 52 87.1453269230769 4263
comp_TRINITY_DN1200_c4_g1_i1 comp_TRINITY_DN1200_c4_g1_i1 32 91.3778125 4261
comp_TRINITY_DN17_c0_g1_i1 comp_TRINITY_DN17_c0_g1_i1 31 96.7062580645161 4246
comp_TRINITY_DN1191_c0_g1_i2 comp_TRINITY_DN1191_c0_g1_i2 33 90.3998787878788 4172
comp_TRINITY_DN896_c0_g1_i2 comp_TRINITY_DN896_c0_g1_i2 53 90.2085849056604 4165
comp_TRINITY_DN1195_c1_g1_i11 comp_TRINITY_DN1195_c1_g1_i11 34 92.3106176470588 4154
comp_TRINITY_DN905_c0_g1_i1 comp_TRINITY_DN905_c0_g1_i1 54 88.5214074074074 4136
comp_TRINITY_DN975_c0_g2_i1 comp_TRINITY_DN975_c0_g2_i1 56 90.0365357142857 4120
comp_TRINITY_DN1172_c1_g1_i22 comp_TRINITY_DN1172_c1_g1_i22 47 85.9556808510638 4118
comp_TRINITY_DN1115_c1_g1_i1 comp_TRINITY_DN1115_c1_g1_i1 41 88.3296585365854 4112
comp_TRINITY_DN720_c0_g1_i1 comp_TRINITY_DN720_c0_g1_i1 42 95.102619047619 4109
comp_TRINITY_DN1103_c1_g2_i3 comp_TRINITY_DN1103_c1_g2_i3 52 88.7695961538462 4077
comp_TRINITY_DN1096_c0_g1_i1 comp_TRINITY_DN1096_c0_g1_i1 56 91.4511607142857 4064
comp_TRINITY_DN161_c0_g1_i1 comp_TRINITY_DN161_c0_g1_i1 31 93.5814838709677 4060
comp_TRINITY_DN775_c0_g1_i1 comp_TRINITY_DN775_c0_g1_i1 40 82.247225 4050
comp_TRINITY_DN450_c0_g1_i1 comp_TRINITY_DN450_c0_g1_i1 29 97.7755517241379 4040
comp_TRINITY_DN1028_c1_g1_i1 comp_TRINITY_DN1028_c1_g1_i1 55 89.8413090909091 4038
comp_TRINITY_DN1079_c0_g2_i1 comp_TRINITY_DN1079_c0_g2_i1 29 96.2214137931035 4033
comp_TRINITY_DN1172_c1_g1_i10 comp_TRINITY_DN1172_c1_g1_i10 53 89.4095849056604 3984
comp_TRINITY_DN894_c0_g1_i3 comp_TRINITY_DN894_c0_g1_i3 60 92.4972833333333 3982
comp_TRINITY_DN1172_c1_g1_i6 comp_TRINITY_DN1172_c1_g1_i6 46 85.9902173913043 3975
comp_TRINITY_DN1366_c0_g1_i1 comp_TRINITY_DN1366_c0_g1_i1 30 94.9336666666667 3971
comp_TRINITY_DN955_c2_g1_i1 comp_TRINITY_DN955_c2_g1_i1 48 81.6049375 3967
comp_TRINITY_DN1169_c0_g2_i12 comp_TRINITY_DN1169_c0_g2_i12 34 89.4607058823529 3912
comp_TRINITY_DN1061_c0_g1_i3 comp_TRINITY_DN1061_c0_g1_i3 42 84.5232619047619 3904
comp_TRINITY_DN1172_c1_g1_i17 comp_TRINITY_DN1172_c1_g1_i17 54 91.5976111111111 3893
comp_TRINITY_DN9869_c0_g1_i1 comp_TRINITY_DN9869_c0_g1_i1 29 93.4920344827586 3891
comp_TRINITY_DN11898_c0_g1_i1 comp_TRINITY_DN11898_c0_g1_i1 40 82.972575 3879
comp_TRINITY_DN1221_c0_g3_i2 comp_TRINITY_DN1221_c0_g3_i2 27 94.1113703703704 3873
comp_TRINITY_DN1079_c0_g1_i1 comp_TRINITY_DN1079_c0_g1_i1 29 95.3816896551724 3858
comp_TRINITY_DN1187_c4_g10_i1 comp_TRINITY_DN1187_c4_g10_i1 49 84.978306122449 3846
comp_TRINITY_DN1187_c4_g3_i12 comp_TRINITY_DN1187_c4_g3_i12 53 85.9551320754717 3842
comp_TRINITY_DN1093_c0_g1_i5 comp_TRINITY_DN1093_c0_g1_i5 45 81.5856222222222 3825
comp_TRINITY_DN1183_c1_g3_i1 comp_TRINITY_DN1183_c1_g3_i1 31 93.3170967741935 3800
comp_TRINITY_DN1172_c1_g1_i4 comp_TRINITY_DN1172_c1_g1_i4 47 87.5064893617021 3781
comp_TRINITY_DN991_c0_g1_i2 comp_TRINITY_DN991_c0_g1_i2 45 87.2801333333333 3781
comp_TRINITY_DN1172_c1_g1_i16 comp_TRINITY_DN1172_c1_g1_i16 58 93.4584827586207 3772
comp_TRINITY_DN1163_c0_g1_i5 comp_TRINITY_DN1163_c0_g1_i5 47 88.0644042553191 3761
comp_TRINITY_DN1166_c2_g1_i14 comp_TRINITY_DN1166_c2_g1_i14 41 85.9403902439024 3755
comp_TRINITY_DN1045_c0_g1_i1 comp_TRINITY_DN1045_c0_g1_i1 43 85.2164651162791 3748
comp_TRINITY_DN1166_c1_g1_i3 comp_TRINITY_DN1166_c1_g1_i3 38 83.1184473684211 3739
comp_TRINITY_DN5376_c0_g1_i1 comp_TRINITY_DN5376_c0_g1_i1 29 76.6531379310345 3736
comp_TRINITY_DN1166_c2_g1_i11 comp_TRINITY_DN1166_c2_g1_i11 47 88.923 3727
comp_TRINITY_DN722_c0_g1_i1 comp_TRINITY_DN722_c0_g1_i1 55 92.9572181818182 3653
comp_TRINITY_DN1172_c1_g1_i19 comp_TRINITY_DN1172_c1_g1_i19 47 88.8797021276596 3640
comp_TRINITY_DN1066_c0_g1_i2 comp_TRINITY_DN1066_c0_g1_i2 38 84.2095526315789 3636
comp_TRINITY_DN1172_c1_g1_i5 comp_TRINITY_DN1172_c1_g1_i5 49 89.3024285714286 3636
comp_TRINITY_DN1172_c1_g1_i24 comp_TRINITY_DN1172_c1_g1_i24 51 90.6607647058824 3627
comp_TRINITY_DN1103_c1_g1_i7 comp_TRINITY_DN1103_c1_g1_i7 38 83.806052631579 3625
comp_TRINITY_DN1205_c0_g1_i10 comp_TRINITY_DN1205_c0_g1_i10 26 94.9176153846154 3621
comp_TRINITY_DN1218_c0_g3_i4 comp_TRINITY_DN1218_c0_g3_i4 36 97.0430833333333 3619
comp_TRINITY_DN1186_c2_g3_i1 comp_TRINITY_DN1186_c2_g3_i1 31 88.1454838709677 3596
comp_TRINITY_DN1207_c0_g3_i1 comp_TRINITY_DN1207_c0_g3_i1 28 99.1165714285714 3586
comp_TRINITY_DN1173_c3_g3_i1 comp_TRINITY_DN1173_c3_g3_i1 35 83.0729428571429 3585
comp_TRINITY_DN1206_c0_g3_i1 comp_TRINITY_DN1206_c0_g3_i1 24 97.404375 3585
comp_TRINITY_DN1173_c3_g3_i3 comp_TRINITY_DN1173_c3_g3_i3 34 81.9801176470588 3562
comp_TRINITY_DN1208_c1_g1_i5 comp_TRINITY_DN1208_c1_g1_i5 48 90.5885625 3558
comp_TRINITY_DN1164_c0_g1_i2 comp_TRINITY_DN1164_c0_g1_i2 27 86.2307407407407 3553
comp_TRINITY_DN3106_c0_g1_i1 comp_TRINITY_DN3106_c0_g1_i1 27 76.6215925925926 3552
comp_TRINITY_DN1157_c0_g1_i1 comp_TRINITY_DN1157_c0_g1_i1 25 94.83844 3550
comp_TRINITY_DN1163_c0_g1_i9 comp_TRINITY_DN1163_c0_g1_i9 38 83.6518947368421 3540
comp_TRINITY_DN1208_c2_g1_i1 comp_TRINITY_DN1208_c2_g1_i1 27 88.9581111111111 3478
comp_TRINITY_DN1210_c1_g1_i1 comp_TRINITY_DN1210_c1_g1_i1 27 96.2037407407407 3466
comp_TRINITY_DN1214_c1_g1_i11 comp_TRINITY_DN1214_c1_g1_i11 26 94.5058076923077 3465
comp_TRINITY_DN1166_c2_g1_i1 comp_TRINITY_DN1166_c2_g1_i1 42 87.0377857142857 3462
comp_TRINITY_DN1112_c0_g1_i1 comp_TRINITY_DN1112_c0_g1_i1 33 89.4421818181818 3459
comp_TRINITY_DN1171_c1_g1_i1 comp_TRINITY_DN1171_c1_g1_i1 29 90.1444482758621 3447
comp_TRINITY_DN1120_c0_g2_i1 comp_TRINITY_DN1120_c0_g2_i1 43 87.4801162790698 3433
comp_TRINITY_DN1120_c0_g1_i1 comp_TRINITY_DN1120_c0_g1_i1 47 90.3523617021277 3430
comp_TRINITY_DN711_c0_g1_i1 comp_TRINITY_DN711_c0_g1_i1 40 86.2945 3429
comp_TRINITY_DN1188_c3_g2_i6 comp_TRINITY_DN1188_c3_g2_i6 24 94.3247083333333 3407
comp_TRINITY_DN1086_c1_g1_i1 comp_TRINITY_DN1086_c1_g1_i1 44 88.9633409090909 3395
comp_TRINITY_DN1092_c1_g1_i2 comp_TRINITY_DN1092_c1_g1_i2 48 89.3187708333333 3394
comp_TRINITY_DN1094_c2_g1_i1 comp_TRINITY_DN1094_c2_g1_i1 32 91.9923125 3392
comp_TRINITY_DN1072_c1_g1_i3 comp_TRINITY_DN1072_c1_g1_i3 25 96.13164 3386
comp_TRINITY_DN1045_c0_g1_i2 comp_TRINITY_DN1045_c0_g1_i2 32 81.36365625 3370
comp_TRINITY_DN1173_c4_g1_i20 comp_TRINITY_DN1173_c4_g1_i20 40 86.724 3366
comp_TRINITY_DN15882_c0_g1_i1 comp_TRINITY_DN15882_c0_g1_i1 35 92.0432285714286 3357
comp_TRINITY_DN10815_c0_g1_i1 comp_TRINITY_DN10815_c0_g1_i1 24 98.1640833333333 3350
comp_TRINITY_DN1173_c3_g2_i1 comp_TRINITY_DN1173_c3_g2_i1 41 86.9937804878049 3349
comp_TRINITY_DN1163_c0_g1_i6 comp_TRINITY_DN1163_c0_g1_i6 44 90.1835909090909 3343
comp_TRINITY_DN12011_c0_g1_i1 comp_TRINITY_DN12011_c0_g1_i1 48 93.4660416666667 3315
comp_TRINITY_DN1146_c0_g1_i3 comp_TRINITY_DN1146_c0_g1_i3 42 86.5716428571429 3312
comp_TRINITY_DN1167_c0_g1_i10 comp_TRINITY_DN1167_c0_g1_i10 37 94.1231351351351 3312
comp_TRINITY_DN660_c0_g1_i1 comp_TRINITY_DN660_c0_g1_i1 38 85.0544210526316 3310
comp_TRINITY_DN661_c0_g1_i18 comp_TRINITY_DN661_c0_g1_i18 38 86.9211315789474 3309
comp_TRINITY_DN1118_c0_g1_i3 comp_TRINITY_DN1118_c0_g1_i3 28 90.4975357142857 3302
comp_TRINITY_DN1179_c2_g1_i1 comp_TRINITY_DN1179_c2_g1_i1 44 87.5611136363636 3295
comp_TRINITY_DN1224_c8_g1_i4 comp_TRINITY_DN1224_c8_g1_i4 31 95.4674193548387 3292
comp_TRINITY_DN668_c0_g1_i1 comp_TRINITY_DN668_c0_g1_i1 32 82.0590625 3292
comp_TRINITY_DN1162_c1_g4_i1 comp_TRINITY_DN1162_c1_g4_i1 22 95.4278636363636 3287
comp_TRINITY_DN1173_c3_g3_i4 comp_TRINITY_DN1173_c3_g3_i4 30 80.8470666666667 3282
comp_TRINITY_DN6824_c0_g1_i1 comp_TRINITY_DN6824_c0_g1_i1 22 99.4078181818182 3238
comp_TRINITY_DN1214_c1_g1_i1 comp_TRINITY_DN1214_c1_g1_i1 22 99.7563636363636 3216
comp_TRINITY_DN1153_c3_g8_i1 comp_TRINITY_DN1153_c3_g8_i1 29 85.4378965517241 3214
comp_TRINITY_DN1165_c0_g1_i1 comp_TRINITY_DN1165_c0_g1_i1 23 96.9735217391304 3208
comp_TRINITY_DN1227_c4_g1_i1 comp_TRINITY_DN1227_c4_g1_i1 29 92.6484482758621 3196
comp_TRINITY_DN10092_c0_g1_i1 comp_TRINITY_DN10092_c0_g1_i1 25 87.6898 3189
comp_TRINITY_DN420_c0_g1_i1 comp_TRINITY_DN420_c0_g1_i1 28 79.08425 3166
comp_TRINITY_DN1131_c9_g1_i1 comp_TRINITY_DN1131_c9_g1_i1 44 90.8523409090909 3162
comp_TRINITY_DN1035_c0_g1_i1 comp_TRINITY_DN1035_c0_g1_i1 23 95.2091304347826 3161
comp_TRINITY_DN1151_c0_g1_i1 comp_TRINITY_DN1151_c0_g1_i1 23 90.1600434782609 3159
comp_TRINITY_DN1173_c4_g1_i13 comp_TRINITY_DN1173_c4_g1_i13 39 87.9218974358974 3159
comp_TRINITY_DN3982_c0_g1_i1 comp_TRINITY_DN3982_c0_g1_i1 24 82.587125 3127
comp_TRINITY_DN686_c0_g1_i6 comp_TRINITY_DN686_c0_g1_i6 37 89.2491891891892 3120
comp_TRINITY_DN1166_c2_g1_i9 comp_TRINITY_DN1166_c2_g1_i9 36 85.7150277777778 3117
comp_TRINITY_DN1221_c0_g1_i1 comp_TRINITY_DN1221_c0_g1_i1 26 92.1868461538461 3112
comp_TRINITY_DN883_c0_g1_i4 comp_TRINITY_DN883_c0_g1_i4 31 83.0104838709677 3110
comp_TRINITY_DN1117_c1_g1_i1 comp_TRINITY_DN1117_c1_g1_i1 24 79.8145416666667 3093
comp_TRINITY_DN1177_c0_g3_i1 comp_TRINITY_DN1177_c0_g3_i1 27 87.561037037037 3088
comp_TRINITY_DN1182_c0_g1_i7 comp_TRINITY_DN1182_c0_g1_i7 47 91.6278510638298 3067
comp_TRINITY_DN1194_c8_g3_i1 comp_TRINITY_DN1194_c8_g3_i1 45 90.9148666666667 3062
comp_TRINITY_DN1086_c1_g1_i2 comp_TRINITY_DN1086_c1_g1_i2 37 87.3824324324324 3049
comp_TRINITY_DN1107_c0_g2_i1 comp_TRINITY_DN1107_c0_g2_i1 30 87.162 3045
comp_TRINITY_DN1160_c1_g1_i2 comp_TRINITY_DN1160_c1_g1_i2 34 85.3415882352941 3041
comp_TRINITY_DN250_c0_g1_i1 comp_TRINITY_DN250_c0_g1_i1 24 94.1974583333333 3014
comp_TRINITY_DN1145_c0_g1_i1 comp_TRINITY_DN1145_c0_g1_i1 31 90.7498064516129 3012
comp_TRINITY_DN1178_c0_g1_i1 comp_TRINITY_DN1178_c0_g1_i1 23 88.1567391304348 2997
comp_TRINITY_DN14647_c0_g1_i1 comp_TRINITY_DN14647_c0_g1_i1 34 85.3425 2994
comp_TRINITY_DN1182_c0_g1_i3 comp_TRINITY_DN1182_c0_g1_i3 43 89.982023255814 2989
comp_TRINITY_DN9882_c0_g1_i1 comp_TRINITY_DN9882_c0_g1_i1 34 78.0237941176471 2989
comp_TRINITY_DN1131_c9_g1_i8 comp_TRINITY_DN1131_c9_g1_i8 44 92.4424545454546 2988
comp_TRINITY_DN1166_c2_g1_i15 comp_TRINITY_DN1166_c2_g1_i15 35 86.3246285714286 2984
comp_TRINITY_DN1166_c2_g1_i2 comp_TRINITY_DN1166_c2_g1_i2 35 87.2862571428571 2980
comp_TRINITY_DN1195_c1_g1_i10 comp_TRINITY_DN1195_c1_g1_i10 25 90.84892 2980
comp_TRINITY_DN1166_c1_g1_i8 comp_TRINITY_DN1166_c1_g1_i8 26 80.1292692307692 2965
comp_TRINITY_DN986_c0_g1_i1 comp_TRINITY_DN986_c0_g1_i1 21 97.0904761904762 2965
comp_TRINITY_DN7408_c0_g1_i1 comp_TRINITY_DN7408_c0_g1_i1 40 84.551975 2963
comp_TRINITY_DN1123_c0_g1_i1 comp_TRINITY_DN1123_c0_g1_i1 21 97.1003333333333 2961
comp_TRINITY_DN1172_c1_g1_i9 comp_TRINITY_DN1172_c1_g1_i9 36 87.0955555555555 2947
comp_TRINITY_DN1151_c0_g1_i3 comp_TRINITY_DN1151_c0_g1_i3 22 90.8373181818182 2885
comp_TRINITY_DN1141_c0_g1_i1 comp_TRINITY_DN1141_c0_g1_i1 27 96.913962962963 2883
comp_TRINITY_DN1172_c1_g1_i13 comp_TRINITY_DN1172_c1_g1_i13 37 89.6786486486486 2876
comp_TRINITY_DN420_c1_g1_i1 comp_TRINITY_DN420_c1_g1_i1 28 79.2681071428571 2873
comp_TRINITY_DN1211_c0_g2_i1 comp_TRINITY_DN1211_c0_g2_i1 38 95.9626315789474 2871
comp_TRINITY_DN1194_c10_g1_i23 comp_TRINITY_DN1194_c10_g1_i23 34 86.8498235294118 2847
comp_TRINITY_DN1166_c2_g1_i8 comp_TRINITY_DN1166_c2_g1_i8 35 88.6289428571429 2845
comp_TRINITY_DN11186_c0_g1_i1 comp_TRINITY_DN11186_c0_g1_i1 37 88.3321351351351 2844
comp_TRINITY_DN12742_c0_g1_i1 comp_TRINITY_DN12742_c0_g1_i1 42 92.5556428571429 2828
comp_TRINITY_DN1208_c1_g2_i3 comp_TRINITY_DN1208_c1_g2_i3 20 93.3635 2826
comp_TRINITY_DN590_c0_g1_i1 comp_TRINITY_DN590_c0_g1_i1 25 85.10316 2823
comp_TRINITY_DN16874_c0_g1_i1 comp_TRINITY_DN16874_c0_g1_i1 38 79.8313421052632 2820
comp_TRINITY_DN1182_c0_g1_i9 comp_TRINITY_DN1182_c0_g1_i9 28 89.1258928571429 2806
comp_TRINITY_DN1215_c0_g3_i1 comp_TRINITY_DN1215_c0_g3_i1 21 84.1347619047619 2806
comp_TRINITY_DN1188_c1_g1_i1 comp_TRINITY_DN1188_c1_g1_i1 42 92.5326190476191 2803
comp_TRINITY_DN1173_c4_g1_i14 comp_TRINITY_DN1173_c4_g1_i14 33 86.4259393939394 2798
comp_TRINITY_DN7429_c0_g1_i1 comp_TRINITY_DN7429_c0_g1_i1 36 87.3519444444444 2797
comp_TRINITY_DN1033_c0_g1_i4 comp_TRINITY_DN1033_c0_g1_i4 32 86.33334375 2791
comp_TRINITY_DN1173_c4_g1_i18 comp_TRINITY_DN1173_c4_g1_i18 32 86.13078125 2786
comp_TRINITY_DN1077_c0_g1_i1 comp_TRINITY_DN1077_c0_g1_i1 22 90.4272272727273 2782
comp_TRINITY_DN10467_c0_g1_i1 comp_TRINITY_DN10467_c0_g1_i1 25 87.5796 2778
comp_TRINITY_DN1131_c10_g2_i5 comp_TRINITY_DN1131_c10_g2_i5 36 88.2343888888889 2772
comp_TRINITY_DN1173_c5_g1_i1 comp_TRINITY_DN1173_c5_g1_i1 30 84.5780333333333 2759
comp_TRINITY_DN1160_c1_g1_i4 comp_TRINITY_DN1160_c1_g1_i4 33 86.2219090909091 2755
comp_TRINITY_DN1186_c2_g1_i4 comp_TRINITY_DN1186_c2_g1_i4 21 85.184 2748
comp_TRINITY_DN511_c0_g1_i1 comp_TRINITY_DN511_c0_g1_i1 20 96.1674 2731
comp_TRINITY_DN1146_c0_g3_i1 comp_TRINITY_DN1146_c0_g3_i1 28 83.3278571428571 2729
comp_TRINITY_DN632_c0_g1_i1 comp_TRINITY_DN632_c0_g1_i1 32 79.755625 2724
comp_TRINITY_DN1119_c0_g1_i1 comp_TRINITY_DN1119_c0_g1_i1 23 86.6483913043478 2714
comp_TRINITY_DN1214_c1_g1_i10 comp_TRINITY_DN1214_c1_g1_i10 21 94.8951904761905 2695
comp_TRINITY_DN994_c0_g1_i2 comp_TRINITY_DN994_c0_g1_i2 21 91.9753333333333 2691
comp_TRINITY_DN1173_c3_g3_i2 comp_TRINITY_DN1173_c3_g3_i2 31 86.0211290322581 2690
comp_TRINITY_DN684_c0_g1_i1 comp_TRINITY_DN684_c0_g1_i1 20 88.84655 2680
comp_TRINITY_DN1210_c1_g1_i12 comp_TRINITY_DN1210_c1_g1_i12 22 94.4151363636364 2673
comp_TRINITY_DN1173_c4_g1_i10 comp_TRINITY_DN1173_c4_g1_i10 30 85.1770666666667 2665
comp_TRINITY_DN848_c0_g1_i1 comp_TRINITY_DN848_c0_g1_i1 37 91.1141351351351 2664
comp_TRINITY_DN7481_c0_g1_i1 comp_TRINITY_DN7481_c0_g1_i1 21 93.7683333333333 2654
comp_TRINITY_DN15071_c0_g1_i1 comp_TRINITY_DN15071_c0_g1_i1 44 94.4450227272727 2641
comp_TRINITY_DN967_c0_g1_i2 comp_TRINITY_DN967_c0_g1_i2 23 92.6219130434783 2631
comp_TRINITY_DN813_c0_g1_i1 comp_TRINITY_DN813_c0_g1_i1 28 84.2732857142857 2627
comp_TRINITY_DN1063_c0_g1_i1 comp_TRINITY_DN1063_c0_g1_i1 27 93.8744814814815 2625
comp_TRINITY_DN11964_c0_g1_i1 comp_TRINITY_DN11964_c0_g1_i1 34 88.6376470588235 2623
comp_TRINITY_DN1064_c0_g1_i1 comp_TRINITY_DN1064_c0_g1_i1 19 92.6730526315789 2620
comp_TRINITY_DN1086_c2_g1_i1 comp_TRINITY_DN1086_c2_g1_i1 31 86.6117096774194 2609
comp_TRINITY_DN2098_c0_g1_i1 comp_TRINITY_DN2098_c0_g1_i1 26 82.4452692307692 2608
comp_TRINITY_DN1131_c10_g2_i4 comp_TRINITY_DN1131_c10_g2_i4 33 87.9540909090909 2603
comp_TRINITY_DN1224_c8_g1_i2 comp_TRINITY_DN1224_c8_g1_i2 26 97.5234615384615 2602
comp_TRINITY_DN1146_c0_g1_i1 comp_TRINITY_DN1146_c0_g1_i1 36 89.0598611111111 2599
comp_TRINITY_DN1093_c0_g2_i3 comp_TRINITY_DN1093_c0_g2_i3 30 82.3764333333333 2586
comp_TRINITY_DN4008_c0_g1_i1 comp_TRINITY_DN4008_c0_g1_i1 32 79.48984375 2584
comp_TRINITY_DN19053_c0_g1_i1 comp_TRINITY_DN19053_c0_g1_i1 36 90.2781388888889 2580
comp_TRINITY_DN1194_c10_g1_i9 comp_TRINITY_DN1194_c10_g1_i9 27 84.6332592592593 2578
comp_TRINITY_DN976_c74_g1_i4 comp_TRINITY_DN976_c74_g1_i4 37 89.6986486486486 2576
comp_TRINITY_DN7724_c0_g1_i1 comp_TRINITY_DN7724_c0_g1_i1 25 79.17668 2571
comp_TRINITY_DN1206_c0_g1_i10 comp_TRINITY_DN1206_c0_g1_i10 20 97.071 2569
comp_TRINITY_DN729_c0_g1_i1 comp_TRINITY_DN729_c0_g1_i1 21 88.9554285714286 2569
comp_TRINITY_DN91_c0_g1_i1 comp_TRINITY_DN91_c0_g1_i1 32 79.90575 2565
comp_TRINITY_DN1150_c0_g1_i3 comp_TRINITY_DN1150_c0_g1_i3 28 83.2301785714286 2559
comp_TRINITY_DN1063_c0_g1_i3 comp_TRINITY_DN1063_c0_g1_i3 35 82.6391142857143 2551
comp_TRINITY_DN15762_c0_g1_i1 comp_TRINITY_DN15762_c0_g1_i1 19 96.4703157894737 2547
comp_TRINITY_DN141_c1_g1_i1 comp_TRINITY_DN141_c1_g1_i1 38 91.5463421052632 2537
comp_TRINITY_DN269_c0_g1_i1 comp_TRINITY_DN269_c0_g1_i1 22 95.0859090909091 2537
comp_TRINITY_DN1180_c2_g2_i1 comp_TRINITY_DN1180_c2_g2_i1 25 89.88004 2532
comp_TRINITY_DN975_c0_g1_i1 comp_TRINITY_DN975_c0_g1_i1 34 90.9386764705882 2521
comp_TRINITY_DN1173_c4_g1_i5 comp_TRINITY_DN1173_c4_g1_i5 26 83.0293846153846 2520
comp_TRINITY_DN11717_c0_g1_i1 comp_TRINITY_DN11717_c0_g1_i1 29 86.5289310344828 2519
comp_TRINITY_DN1155_c0_g3_i2 comp_TRINITY_DN1155_c0_g3_i2 25 88.31236 2516
comp_TRINITY_DN999_c2_g1_i1 comp_TRINITY_DN999_c2_g1_i1 18 90.5105 2516
comp_TRINITY_DN1014_c1_g2_i1 comp_TRINITY_DN1014_c1_g2_i1 35 91.7371428571429 2515
comp_TRINITY_DN1187_c4_g3_i11 comp_TRINITY_DN1187_c4_g3_i11 27 82.4151851851852 2514
comp_TRINITY_DN463_c0_g1_i1 comp_TRINITY_DN463_c0_g1_i1 18 96.2979444444444 2512
comp_TRINITY_DN1160_c1_g1_i3 comp_TRINITY_DN1160_c1_g1_i3 31 87.4411290322581 2506
comp_TRINITY_DN1199_c0_g1_i12 comp_TRINITY_DN1199_c0_g1_i12 18 91.3353888888889 2497
comp_TRINITY_DN1185_c2_g1_i11 comp_TRINITY_DN1185_c2_g1_i11 24 82.9140416666667 2491
comp_TRINITY_DN13091_c0_g1_i1 comp_TRINITY_DN13091_c0_g1_i1 18 97.1898333333333 2491
comp_TRINITY_DN15857_c0_g1_i1 comp_TRINITY_DN15857_c0_g1_i1 37 98.0267837837838 2488
comp_TRINITY_DN1193_c0_g1_i3 comp_TRINITY_DN1193_c0_g1_i3 18 96.3266666666667 2487
comp_TRINITY_DN892_c2_g1_i1 comp_TRINITY_DN892_c2_g1_i1 29 80.2433793103448 2486
comp_TRINITY_DN1078_c0_g2_i3 comp_TRINITY_DN1078_c0_g2_i3 29 83.7150344827586 2485
comp_TRINITY_DN1194_c8_g2_i1 comp_TRINITY_DN1194_c8_g2_i1 26 83.7398461538462 2477
comp_TRINITY_DN1143_c0_g1_i2 comp_TRINITY_DN1143_c0_g1_i2 23 89.0548695652174 2475
comp_TRINITY_DN15121_c0_g1_i1 comp_TRINITY_DN15121_c0_g1_i1 37 92.2132162162162 2463
comp_TRINITY_DN1218_c0_g2_i2 comp_TRINITY_DN1218_c0_g2_i2 22 98.0133181818182 2458
comp_TRINITY_DN1065_c0_g1_i1 comp_TRINITY_DN1065_c0_g1_i1 17 96.2460588235294 2449
comp_TRINITY_DN1103_c1_g1_i11 comp_TRINITY_DN1103_c1_g1_i11 29 86.9956551724138 2428
comp_TRINITY_DN1146_c0_g1_i7 comp_TRINITY_DN1146_c0_g1_i7 36 92.0439722222222 2421
comp_TRINITY_DN1185_c2_g1_i29 comp_TRINITY_DN1185_c2_g1_i29 27 85.0535925925926 2421
comp_TRINITY_DN504_c0_g1_i1 comp_TRINITY_DN504_c0_g1_i1 34 85.2361764705882 2414
comp_TRINITY_DN665_c0_g1_i2 comp_TRINITY_DN665_c0_g1_i2 26 82.2858461538462 2414
comp_TRINITY_DN1194_c8_g1_i1 comp_TRINITY_DN1194_c8_g1_i1 32 89.42784375 2408
comp_TRINITY_DN13627_c0_g1_i1 comp_TRINITY_DN13627_c0_g1_i1 30 88.7621 2406
comp_TRINITY_DN1102_c0_g1_i1 comp_TRINITY_DN1102_c0_g1_i1 23 88.4519130434783 2391
comp_TRINITY_DN1208_c1_g6_i1 comp_TRINITY_DN1208_c1_g6_i1 20 90.34445 2390
comp_TRINITY_DN15496_c0_g1_i1 comp_TRINITY_DN15496_c0_g1_i1 38 92.8294473684211 2377
comp_TRINITY_DN1028_c1_g1_i3 comp_TRINITY_DN1028_c1_g1_i3 30 88.3923 2372
comp_TRINITY_DN15687_c0_g1_i1 comp_TRINITY_DN15687_c0_g1_i1 19 94.402 2366
comp_TRINITY_DN10317_c0_g1_i1 comp_TRINITY_DN10317_c0_g1_i1 19 91.2394210526316 2363
comp_TRINITY_DN13063_c0_g1_i1 comp_TRINITY_DN13063_c0_g1_i1 18 96.4623333333333 2361
comp_TRINITY_DN1195_c1_g1_i3 comp_TRINITY_DN1195_c1_g1_i3 23 82.3422173913043 2353
comp_TRINITY_DN15924_c0_g1_i1 comp_TRINITY_DN15924_c0_g1_i1 23 80.5265217391304 2344
comp_TRINITY_DN1191_c0_g2_i8 comp_TRINITY_DN1191_c0_g2_i8 35 90.1593142857143 2343
comp_TRINITY_DN1172_c1_g1_i23 comp_TRINITY_DN1172_c1_g1_i23 34 92.5684705882353 2338
comp_TRINITY_DN1206_c0_g2_i1 comp_TRINITY_DN1206_c0_g2_i1 17 94.4291176470588 2336
comp_TRINITY_DN13526_c0_g1_i1 comp_TRINITY_DN13526_c0_g1_i1 19 88.5456315789474 2334
comp_TRINITY_DN1166_c2_g1_i5 comp_TRINITY_DN1166_c2_g1_i5 27 85.795962962963 2328
comp_TRINITY_DN2043_c0_g1_i1 comp_TRINITY_DN2043_c0_g1_i1 41 85.4778780487805 2328
comp_TRINITY_DN18405_c0_g1_i1 comp_TRINITY_DN18405_c0_g1_i1 29 87.5388275862069 2324
comp_TRINITY_DN13175_c0_g1_i1 comp_TRINITY_DN13175_c0_g1_i1 22 82.3213181818182 2319
comp_TRINITY_DN4260_c0_g1_i1 comp_TRINITY_DN4260_c0_g1_i1 16 98.2655 2319
comp_TRINITY_DN1111_c0_g1_i2 comp_TRINITY_DN1111_c0_g1_i2 17 90.9344117647059 2317
comp_TRINITY_DN15048_c0_g1_i1 comp_TRINITY_DN15048_c0_g1_i1 32 89.5616875 2315
comp_TRINITY_DN5179_c0_g1_i1 comp_TRINITY_DN5179_c0_g1_i1 37 85.4972162162162 2315
comp_TRINITY_DN1197_c0_g2_i1 comp_TRINITY_DN1197_c0_g2_i1 20 87.7122 2313
comp_TRINITY_DN1192_c0_g1_i2 comp_TRINITY_DN1192_c0_g1_i2 20 85.24375 2308
comp_TRINITY_DN1187_c4_g9_i1 comp_TRINITY_DN1187_c4_g9_i1 26 82.8540769230769 2306
comp_TRINITY_DN1084_c0_g1_i2 comp_TRINITY_DN1084_c0_g1_i2 28 88.5211071428571 2305
comp_TRINITY_DN1984_c0_g1_i1 comp_TRINITY_DN1984_c0_g1_i1 17 97.7461176470588 2305
comp_TRINITY_DN682_c0_g1_i3 comp_TRINITY_DN682_c0_g1_i3 39 86.2317179487179 2303
comp_TRINITY_DN817_c0_g2_i2 comp_TRINITY_DN817_c0_g2_i2 23 89.6181739130435 2297
comp_TRINITY_DN1178_c0_g1_i8 comp_TRINITY_DN1178_c0_g1_i8 16 88.2975 2295
comp_TRINITY_DN138_c1_g1_i1 comp_TRINITY_DN138_c1_g1_i1 26 85.3065384615385 2292
comp_TRINITY_DN1173_c1_g1_i1 comp_TRINITY_DN1173_c1_g1_i1 23 82.7673043478261 2287
comp_TRINITY_DN1641_c0_g1_i1 comp_TRINITY_DN1641_c0_g1_i1 16 97.544875 2273
comp_TRINITY_DN16840_c0_g1_i1 comp_TRINITY_DN16840_c0_g1_i1 27 81.5224074074074 2264
comp_TRINITY_DN1217_c1_g3_i1 comp_TRINITY_DN1217_c1_g3_i1 22 82.5892727272727 2259
comp_TRINITY_DN1185_c2_g1_i13 comp_TRINITY_DN1185_c2_g1_i13 24 84.5657916666667 2255
comp_TRINITY_DN270_c0_g1_i1 comp_TRINITY_DN270_c0_g1_i1 27 86.2422592592593 2255
comp_TRINITY_DN10123_c0_g1_i1 comp_TRINITY_DN10123_c0_g1_i1 17 94.4114117647059 2254
comp_TRINITY_DN15693_c0_g1_i1 comp_TRINITY_DN15693_c0_g1_i1 22 86.3877272727273 2253
comp_TRINITY_DN742_c0_g1_i1 comp_TRINITY_DN742_c0_g1_i1 29 88.6533793103448 2252
comp_TRINITY_DN962_c0_g1_i6 comp_TRINITY_DN962_c0_g1_i6 26 86.2247692307692 2249
comp_TRINITY_DN1146_c0_g1_i4 comp_TRINITY_DN1146_c0_g1_i4 33 91.7649696969697 2247
comp_TRINITY_DN1173_c4_g1_i11 comp_TRINITY_DN1173_c4_g1_i11 30 90.4627 2241
comp_TRINITY_DN1162_c1_g2_i2 comp_TRINITY_DN1162_c1_g2_i2 17 84.6682941176471 2240
comp_TRINITY_DN2057_c0_g1_i1 comp_TRINITY_DN2057_c0_g1_i1 23 79.4711304347826 2235
comp_TRINITY_DN980_c0_g1_i1 comp_TRINITY_DN980_c0_g1_i1 22 83.0900909090909 2233
comp_TRINITY_DN1173_c4_g1_i9 comp_TRINITY_DN1173_c4_g1_i9 26 86.4233846153846 2229
comp_TRINITY_DN1616_c0_g1_i1 comp_TRINITY_DN1616_c0_g1_i1 16 94.8735625 2213
comp_TRINITY_DN1173_c3_g1_i1 comp_TRINITY_DN1173_c3_g1_i1 30 89.5416 2210
comp_TRINITY_DN10168_c0_g1_i1 comp_TRINITY_DN10168_c0_g1_i1 21 90.7347142857143 2207
comp_TRINITY_DN12831_c0_g1_i1 comp_TRINITY_DN12831_c0_g1_i1 29 83.9562413793103 2206
comp_TRINITY_DN2858_c0_g1_i1 comp_TRINITY_DN2858_c0_g1_i1 22 77.9313181818182 2205
comp_TRINITY_DN966_c0_g1_i1 comp_TRINITY_DN966_c0_g1_i1 33 93.3687272727273 2205
comp_TRINITY_DN165_c0_g1_i1 comp_TRINITY_DN165_c0_g1_i1 19 87.8132631578947 2204
comp_TRINITY_DN1187_c4_g7_i2 comp_TRINITY_DN1187_c4_g7_i2 23 81.9514782608696 2201
comp_TRINITY_DN1177_c0_g4_i1 comp_TRINITY_DN1177_c0_g4_i1 24 80.2061666666667 2199
comp_TRINITY_DN12090_c0_g1_i1 comp_TRINITY_DN12090_c0_g1_i1 30 90.4273333333333 2195
comp_TRINITY_DN12493_c0_g1_i1 comp_TRINITY_DN12493_c0_g1_i1 25 85.71388 2193
comp_TRINITY_DN962_c0_g1_i7 comp_TRINITY_DN962_c0_g1_i7 32 92.958125 2186
comp_TRINITY_DN11762_c0_g1_i1 comp_TRINITY_DN11762_c0_g1_i1 31 90.8885483870968 2185
comp_TRINITY_DN1172_c1_g1_i1 comp_TRINITY_DN1172_c1_g1_i1 29 89.7291034482759 2179
comp_TRINITY_DN1177_c0_g3_i10 comp_TRINITY_DN1177_c0_g3_i10 19 87.5345263157895 2178
comp_TRINITY_DN1169_c0_g2_i6 comp_TRINITY_DN1169_c0_g2_i6 20 81.88375 2175
comp_TRINITY_DN1173_c4_g1_i22 comp_TRINITY_DN1173_c4_g1_i22 31 91.2193870967742 2175
comp_TRINITY_DN5505_c0_g1_i1 comp_TRINITY_DN5505_c0_g1_i1 23 77.2701739130435 2173
comp_TRINITY_DN10302_c0_g1_i1 comp_TRINITY_DN10302_c0_g1_i1 17 81.7360588235294 2168
comp_TRINITY_DN2469_c0_g1_i1 comp_TRINITY_DN2469_c0_g1_i1 18 79.2861111111111 2168
comp_TRINITY_DN1146_c0_g1_i5 comp_TRINITY_DN1146_c0_g1_i5 28 87.89725 2167
comp_TRINITY_DN1204_c4_g2_i1 comp_TRINITY_DN1204_c4_g2_i1 21 83.7271904761905 2166
comp_TRINITY_DN1017_c0_g1_i3 comp_TRINITY_DN1017_c0_g1_i3 27 87.7512592592593 2163
comp_TRINITY_DN1120_c0_g1_i2 comp_TRINITY_DN1120_c0_g1_i2 29 89.9578620689655 2162
comp_TRINITY_DN1217_c1_g1_i13 comp_TRINITY_DN1217_c1_g1_i13 23 90.4150434782609 2160
comp_TRINITY_DN1014_c2_g1_i1 comp_TRINITY_DN1014_c2_g1_i1 23 81.4195652173913 2157
comp_TRINITY_DN1096_c0_g1_i2 comp_TRINITY_DN1096_c0_g1_i2 29 90.6583793103448 2157
comp_TRINITY_DN1131_c9_g1_i7 comp_TRINITY_DN1131_c9_g1_i7 24 85.2693333333333 2156
comp_TRINITY_DN1095_c0_g1_i2 comp_TRINITY_DN1095_c0_g1_i2 17 93.4550588235294 2150
comp_TRINITY_DN1117_c4_g5_i1 comp_TRINITY_DN1117_c4_g5_i1 21 80.0105238095238 2147
comp_TRINITY_DN1171_c3_g3_i1 comp_TRINITY_DN1171_c3_g3_i1 24 85.3235 2145
comp_TRINITY_DN1185_c2_g1_i16 comp_TRINITY_DN1185_c2_g1_i16 21 81.4012380952381 2145
comp_TRINITY_DN144_c0_g1_i2 comp_TRINITY_DN144_c0_g1_i2 29 81.9014482758621 2142
comp_TRINITY_DN1191_c0_g1_i10 comp_TRINITY_DN1191_c0_g1_i10 25 90.25656 2141
comp_TRINITY_DN140_c0_g1_i1 comp_TRINITY_DN140_c0_g1_i1 26 86.5873846153846 2140
comp_TRINITY_DN3882_c0_g1_i1 comp_TRINITY_DN3882_c0_g1_i1 16 98.503125 2138
comp_TRINITY_DN1217_c1_g1_i11 comp_TRINITY_DN1217_c1_g1_i11 17 84.9084705882353 2137
comp_TRINITY_DN1128_c0_g1_i1 comp_TRINITY_DN1128_c0_g1_i1 18 93.3702222222222 2136
comp_TRINITY_DN9955_c0_g1_i1 comp_TRINITY_DN9955_c0_g1_i1 16 91.417375 2136
comp_TRINITY_DN1189_c0_g2_i2 comp_TRINITY_DN1189_c0_g2_i2 24 89.7174583333333 2127
comp_TRINITY_DN1127_c0_g1_i2 comp_TRINITY_DN1127_c0_g1_i2 17 93.9545294117647 2118
comp_TRINITY_DN801_c1_g1_i1 comp_TRINITY_DN801_c1_g1_i1 28 84.6375 2118
comp_TRINITY_DN1227_c11_g4_i1 comp_TRINITY_DN1227_c11_g4_i1 26 94.5092307692308 2108
comp_TRINITY_DN1180_c2_g1_i1 comp_TRINITY_DN1180_c2_g1_i1 16 97.9721875 2102
comp_TRINITY_DN1137_c3_g1_i1 comp_TRINITY_DN1137_c3_g1_i1 18 81.2753333333333 2099
comp_TRINITY_DN1212_c8_g1_i1 comp_TRINITY_DN1212_c8_g1_i1 31 91.1001612903226 2099
comp_TRINITY_DN1204_c4_g2_i2 comp_TRINITY_DN1204_c4_g2_i2 17 91.5632941176471 2098
comp_TRINITY_DN14021_c0_g1_i1 comp_TRINITY_DN14021_c0_g1_i1 31 89.7494838709677 2095
comp_TRINITY_DN1080_c0_g2_i2 comp_TRINITY_DN1080_c0_g2_i2 14 99.1760714285714 2090
comp_TRINITY_DN1188_c2_g2_i1 comp_TRINITY_DN1188_c2_g2_i1 17 91.8795882352941 2090
comp_TRINITY_DN981_c0_g1_i1 comp_TRINITY_DN981_c0_g1_i1 19 96.247 2090
comp_TRINITY_DN1215_c0_g4_i1 comp_TRINITY_DN1215_c0_g4_i1 15 83.8334666666667 2088
comp_TRINITY_DN1166_c1_g1_i9 comp_TRINITY_DN1166_c1_g1_i9 20 82.5773 2087
comp_TRINITY_DN1185_c2_g1_i25 comp_TRINITY_DN1185_c2_g1_i25 19 82.9734736842105 2084
comp_TRINITY_DN410_c0_g1_i1 comp_TRINITY_DN410_c0_g1_i1 15 94.1709333333333 2078
comp_TRINITY_DN1163_c0_g1_i7 comp_TRINITY_DN1163_c0_g1_i7 24 86.3845 2072
comp_TRINITY_DN13975_c0_g1_i1 comp_TRINITY_DN13975_c0_g1_i1 17 83.7773529411765 2070
comp_TRINITY_DN1149_c0_g1_i1 comp_TRINITY_DN1149_c0_g1_i1 28 87.4146071428572 2067
comp_TRINITY_DN1975_c0_g1_i1 comp_TRINITY_DN1975_c0_g1_i1 29 84.7909655172414 2065
comp_TRINITY_DN1166_c2_g1_i3 comp_TRINITY_DN1166_c2_g1_i3 23 86.2331304347826 2050
comp_TRINITY_DN1201_c0_g2_i10 comp_TRINITY_DN1201_c0_g2_i10 21 87.9557619047619 2050
comp_TRINITY_DN1146_c0_g1_i9 comp_TRINITY_DN1146_c0_g1_i9 27 89.0145555555556 2045
comp_TRINITY_DN1033_c0_g1_i2 comp_TRINITY_DN1033_c0_g1_i2 24 86.3374166666667 2043
comp_TRINITY_DN1167_c0_g1_i11 comp_TRINITY_DN1167_c0_g1_i11 18 90.6129444444445 2042
comp_TRINITY_DN1061_c0_g1_i5 comp_TRINITY_DN1061_c0_g1_i5 18 79.8395555555555 2036
comp_TRINITY_DN1116_c2_g1_i3 comp_TRINITY_DN1116_c2_g1_i3 27 85.2769259259259 2034
comp_TRINITY_DN1187_c4_g3_i3 comp_TRINITY_DN1187_c4_g3_i3 18 77.783 2027
comp_TRINITY_DN1187_c4_g3_i2 comp_TRINITY_DN1187_c4_g3_i2 22 82.0593181818182 2025
comp_TRINITY_DN1053_c0_g1_i2 comp_TRINITY_DN1053_c0_g1_i2 29 89.1118275862069 2021
comp_TRINITY_DN370_c0_g1_i1 comp_TRINITY_DN370_c0_g1_i1 28 88.7753571428571 2020
comp_TRINITY_DN730_c0_g1_i1 comp_TRINITY_DN730_c0_g1_i1 16 93.147 2006
comp_TRINITY_DN157_c0_g1_i2 comp_TRINITY_DN157_c0_g1_i2 30 90.9013 2001
comp_TRINITY_DN1172_c1_g1_i27 comp_TRINITY_DN1172_c1_g1_i27 22 83.9107727272727 1999
comp_TRINITY_DN6729_c0_g1_i2 comp_TRINITY_DN6729_c0_g1_i2 18 83.7667777777778 1998
comp_TRINITY_DN150_c0_g1_i2 comp_TRINITY_DN150_c0_g1_i2 19 89.5574210526316 1994
comp_TRINITY_DN1053_c0_g1_i1 comp_TRINITY_DN1053_c0_g1_i1 31 86.0666129032258 1993
comp_TRINITY_DN472_c0_g1_i1 comp_TRINITY_DN472_c0_g1_i1 20 80.75845 1990
comp_TRINITY_DN1117_c4_g4_i1 comp_TRINITY_DN1117_c4_g4_i1 34 83.6594411764706 1989
comp_TRINITY_DN1026_c0_g1_i1 comp_TRINITY_DN1026_c0_g1_i1 20 82.6021 1988
comp_TRINITY_DN322_c0_g1_i1 comp_TRINITY_DN322_c0_g1_i1 16 85.39725 1985
comp_TRINITY_DN6533_c0_g1_i1 comp_TRINITY_DN6533_c0_g1_i1 23 81.698652173913 1985
comp_TRINITY_DN976_c74_g1_i2 comp_TRINITY_DN976_c74_g1_i2 30 91.8281333333333 1985
comp_TRINITY_DN34_c0_g1_i1 comp_TRINITY_DN34_c0_g1_i1 15 88.6474 1984
comp_TRINITY_DN6767_c0_g1_i1 comp_TRINITY_DN6767_c0_g1_i1 14 98.8084285714286 1984
comp_TRINITY_DN659_c1_g1_i1 comp_TRINITY_DN659_c1_g1_i1 17 79.0451764705882 1981
comp_TRINITY_DN1116_c3_g1_i2 comp_TRINITY_DN1116_c3_g1_i2 31 86.6941290322581 1980
comp_TRINITY_DN1107_c0_g1_i1 comp_TRINITY_DN1107_c0_g1_i1 19 86.6586315789474 1974
comp_TRINITY_DN824_c0_g1_i1 comp_TRINITY_DN824_c0_g1_i1 18 86.6428888888889 1972
comp_TRINITY_DN1194_c8_g1_i3 comp_TRINITY_DN1194_c8_g1_i3 27 89.5603703703704 1968
comp_TRINITY_DN14055_c0_g1_i1 comp_TRINITY_DN14055_c0_g1_i1 20 84.83395 1966
comp_TRINITY_DN1173_c4_g1_i17 comp_TRINITY_DN1173_c4_g1_i17 23 86.5402173913044 1965
comp_TRINITY_DN664_c0_g1_i1 comp_TRINITY_DN664_c0_g1_i1 17 85.4747647058824 1965
comp_TRINITY_DN17626_c0_g1_i1 comp_TRINITY_DN17626_c0_g1_i1 23 87.1148260869565 1960
comp_TRINITY_DN1220_c0_g4_i2 comp_TRINITY_DN1220_c0_g4_i2 19 89.4485263157895 1959
comp_TRINITY_DN1194_c8_g3_i2 comp_TRINITY_DN1194_c8_g3_i2 29 91.7011034482759 1958
comp_TRINITY_DN1819_c0_g1_i1 comp_TRINITY_DN1819_c0_g1_i1 15 79.0547333333333 1953
comp_TRINITY_DN959_c0_g1_i1 comp_TRINITY_DN959_c0_g1_i1 14 90.7645 1945
comp_TRINITY_DN602_c0_g1_i2 comp_TRINITY_DN602_c0_g1_i2 30 87.7531333333333 1942
comp_TRINITY_DN13195_c0_g1_i1 comp_TRINITY_DN13195_c0_g1_i1 17 94.6920588235294 1940
comp_TRINITY_DN1185_c2_g1_i1 comp_TRINITY_DN1185_c2_g1_i1 29 90.9763793103448 1939
comp_TRINITY_DN6677_c0_g1_i1 comp_TRINITY_DN6677_c0_g1_i1 30 85.6411333333333 1932
comp_TRINITY_DN1183_c1_g1_i28 comp_TRINITY_DN1183_c1_g1_i28 14 92.6442857142857 1925
comp_TRINITY_DN13917_c0_g1_i1 comp_TRINITY_DN13917_c0_g1_i1 22 86.1070454545455 1924
comp_TRINITY_DN1067_c0_g1_i1 comp_TRINITY_DN1067_c0_g1_i1 17 84.9476470588235 1917
comp_TRINITY_DN1225_c4_g1_i1 comp_TRINITY_DN1225_c4_g1_i1 16 82.067125 1916
comp_TRINITY_DN413_c0_g1_i1 comp_TRINITY_DN413_c0_g1_i1 26 83.7390769230769 1916
comp_TRINITY_DN1171_c3_g4_i1 comp_TRINITY_DN1171_c3_g4_i1 27 90.5507407407407 1915
comp_TRINITY_DN4275_c0_g1_i1 comp_TRINITY_DN4275_c0_g1_i1 14 89.8274285714286 1914
comp_TRINITY_DN16598_c0_g1_i1 comp_TRINITY_DN16598_c0_g1_i1 23 88.5551304347826 1913
comp_TRINITY_DN595_c0_g1_i1 comp_TRINITY_DN595_c0_g1_i1 26 86.0556923076923 1912
comp_TRINITY_DN1190_c1_g1_i1 comp_TRINITY_DN1190_c1_g1_i1 19 82.6031052631579 1907
comp_TRINITY_DN7294_c0_g1_i1 comp_TRINITY_DN7294_c0_g1_i1 19 80.094947368421 1902
comp_TRINITY_DN4112_c0_g1_i1 comp_TRINITY_DN4112_c0_g1_i1 15 89.5680666666667 1901
comp_TRINITY_DN1175_c2_g2_i1 comp_TRINITY_DN1175_c2_g2_i1 15 92.3432 1899
comp_TRINITY_DN1195_c1_g2_i1 comp_TRINITY_DN1195_c1_g2_i1 16 94.500625 1898
comp_TRINITY_DN13201_c0_g1_i1 comp_TRINITY_DN13201_c0_g1_i1 28 86.1957142857143 1895
comp_TRINITY_DN14273_c0_g1_i1 comp_TRINITY_DN14273_c0_g1_i1 23 85.4620434782609 1890
comp_TRINITY_DN416_c0_g1_i2 comp_TRINITY_DN416_c0_g1_i2 13 97.3401538461538 1885
comp_TRINITY_DN1169_c0_g3_i1 comp_TRINITY_DN1169_c0_g3_i1 15 97.8206 1883
comp_TRINITY_DN13000_c0_g1_i1 comp_TRINITY_DN13000_c0_g1_i1 13 93.3042307692308 1881
comp_TRINITY_DN4404_c0_g1_i1 comp_TRINITY_DN4404_c0_g1_i1 18 83.0028333333333 1880
comp_TRINITY_DN7609_c0_g1_i1 comp_TRINITY_DN7609_c0_g1_i1 20 83.19435 1879
comp_TRINITY_DN903_c0_g1_i2 comp_TRINITY_DN903_c0_g1_i2 25 82.44284 1879
comp_TRINITY_DN1209_c1_g2_i11 comp_TRINITY_DN1209_c1_g2_i11 17 84.9272352941177 1878
comp_TRINITY_DN1173_c3_g1_i2 comp_TRINITY_DN1173_c3_g1_i2 23 87.2488695652174 1877
comp_TRINITY_DN1084_c0_g1_i1 comp_TRINITY_DN1084_c0_g1_i1 21 87.3011904761905 1873
comp_TRINITY_DN1103_c1_g1_i2 comp_TRINITY_DN1103_c1_g1_i2 21 85.4100476190476 1868
comp_TRINITY_DN1173_c4_g1_i1 comp_TRINITY_DN1173_c4_g1_i1 22 86.9094545454546 1859
comp_TRINITY_DN1146_c0_g1_i2 comp_TRINITY_DN1146_c0_g1_i2 22 86.3315 1856
comp_TRINITY_DN4257_c0_g1_i1 comp_TRINITY_DN4257_c0_g1_i1 14 97.3574285714286 1854
comp_TRINITY_DN1030_c0_g1_i2 comp_TRINITY_DN1030_c0_g1_i2 24 89.4600833333333 1850
comp_TRINITY_DN10_c0_g1_i2 comp_TRINITY_DN10_c0_g1_i2 15 78.8365333333333 1846
comp_TRINITY_DN115_c0_g1_i1 comp_TRINITY_DN115_c0_g1_i1 26 84.3396153846154 1845
comp_TRINITY_DN145_c0_g1_i1 comp_TRINITY_DN145_c0_g1_i1 27 87.1572962962963 1843
comp_TRINITY_DN160_c0_g1_i1 comp_TRINITY_DN160_c0_g1_i1 15 96.3782 1841
comp_TRINITY_DN515_c0_g1_i1 comp_TRINITY_DN515_c0_g1_i1 21 85.447380952381 1840
comp_TRINITY_DN883_c0_g1_i3 comp_TRINITY_DN883_c0_g1_i3 27 91.7992592592593 1833
comp_TRINITY_DN1175_c2_g1_i6 comp_TRINITY_DN1175_c2_g1_i6 14 91.0197142857143 1830
comp_TRINITY_DN1122_c2_g1_i3 comp_TRINITY_DN1122_c2_g1_i3 18 84.6756111111111 1827
comp_TRINITY_DN1227_c11_g3_i1 comp_TRINITY_DN1227_c11_g3_i1 23 91.9860869565217 1827
comp_TRINITY_DN14176_c0_g1_i1 comp_TRINITY_DN14176_c0_g1_i1 27 90.5777037037037 1827
comp_TRINITY_DN1218_c0_g3_i1 comp_TRINITY_DN1218_c0_g3_i1 23 97.3341739130435 1824
comp_TRINITY_DN1037_c0_g1_i1 comp_TRINITY_DN1037_c0_g1_i1 21 87.6661904761905 1822
comp_TRINITY_DN11381_c0_g1_i1 comp_TRINITY_DN11381_c0_g1_i1 18 92.0055555555556 1817
comp_TRINITY_DN632_c1_g1_i1 comp_TRINITY_DN632_c1_g1_i1 25 82.43172 1817
comp_TRINITY_DN1146_c0_g1_i8 comp_TRINITY_DN1146_c0_g1_i8 25 90.28916 1816
comp_TRINITY_DN15567_c0_g1_i1 comp_TRINITY_DN15567_c0_g1_i1 24 89.2539583333333 1814
comp_TRINITY_DN157_c0_g1_i5 comp_TRINITY_DN157_c0_g1_i5 24 89.1799166666667 1814
comp_TRINITY_DN1219_c0_g1_i1 comp_TRINITY_DN1219_c0_g1_i1 14 88.1179285714286 1807
comp_TRINITY_DN1156_c0_g5_i1 comp_TRINITY_DN1156_c0_g5_i1 17 91.4093529411765 1798
comp_TRINITY_DN1170_c2_g8_i1 comp_TRINITY_DN1170_c2_g8_i1 21 88.3594761904762 1798
comp_TRINITY_DN1213_c0_g1_i4 comp_TRINITY_DN1213_c0_g1_i4 24 95.6402916666667 1798
comp_TRINITY_DN1038_c0_g1_i4 comp_TRINITY_DN1038_c0_g1_i4 15 78.9440666666667 1796
comp_TRINITY_DN7437_c0_g1_i1 comp_TRINITY_DN7437_c0_g1_i1 22 84.9904545454546 1796
comp_TRINITY_DN1166_c2_g1_i13 comp_TRINITY_DN1166_c2_g1_i13 22 87.7949545454545 1793
comp_TRINITY_DN849_c0_g1_i1 comp_TRINITY_DN849_c0_g1_i1 19 87.9415263157895 1791
comp_TRINITY_DN1026_c0_g1_i2 comp_TRINITY_DN1026_c0_g1_i2 18 84.3524444444444 1788
comp_TRINITY_DN1166_c2_g1_i7 comp_TRINITY_DN1166_c2_g1_i7 20 86.3473 1787
comp_TRINITY_DN1171_c3_g1_i3 comp_TRINITY_DN1171_c3_g1_i3 23 89.3936086956522 1787
comp_TRINITY_DN1173_c4_g1_i6 comp_TRINITY_DN1173_c4_g1_i6 23 88.9788695652174 1782
comp_TRINITY_DN643_c0_g1_i1 comp_TRINITY_DN643_c0_g1_i1 14 95.4010714285714 1779
comp_TRINITY_DN15469_c0_g1_i1 comp_TRINITY_DN15469_c0_g1_i1 20 84.9285 1777
comp_TRINITY_DN1204_c4_g1_i11 comp_TRINITY_DN1204_c4_g1_i11 16 81.2686875 1775
comp_TRINITY_DN904_c0_g1_i1 comp_TRINITY_DN904_c0_g1_i1 20 84.70055 1774
comp_TRINITY_DN1169_c0_g1_i3 comp_TRINITY_DN1169_c0_g1_i3 15 79.5466 1773
comp_TRINITY_DN1171_c3_g1_i2 comp_TRINITY_DN1171_c3_g1_i2 18 84.3365 1773
comp_TRINITY_DN70_c0_g1_i1 comp_TRINITY_DN70_c0_g1_i1 19 81.8941578947368 1771
comp_TRINITY_DN680_c0_g1_i1 comp_TRINITY_DN680_c0_g1_i1 13 94.6083846153846 1769
comp_TRINITY_DN1188_c3_g3_i4 comp_TRINITY_DN1188_c3_g3_i4 13 92.9157692307692 1766
comp_TRINITY_DN1157_c0_g1_i3 comp_TRINITY_DN1157_c0_g1_i3 14 90.8765 1765
comp_TRINITY_DN14219_c0_g1_i1 comp_TRINITY_DN14219_c0_g1_i1 16 84.9241875 1762
comp_TRINITY_DN285_c0_g1_i1 comp_TRINITY_DN285_c0_g1_i1 19 89.8585789473684 1762
comp_TRINITY_DN1166_c2_g1_i16 comp_TRINITY_DN1166_c2_g1_i16 18 83.2963333333333 1761
comp_TRINITY_DN1185_c2_g1_i17 comp_TRINITY_DN1185_c2_g1_i17 21 87.0106666666667 1761
comp_TRINITY_DN13454_c0_g1_i1 comp_TRINITY_DN13454_c0_g1_i1 25 90.86632 1759
comp_TRINITY_DN1185_c2_g1_i6 comp_TRINITY_DN1185_c2_g1_i6 19 85.1599473684211 1755
comp_TRINITY_DN4843_c0_g1_i1 comp_TRINITY_DN4843_c0_g1_i1 18 81.2791666666667 1755
comp_TRINITY_DN1196_c2_g1_i2 comp_TRINITY_DN1196_c2_g1_i2 18 90.7120555555556 1754
comp_TRINITY_DN1198_c0_g2_i6 comp_TRINITY_DN1198_c0_g2_i6 13 96.9281538461538 1751
comp_TRINITY_DN1200_c6_g1_i2 comp_TRINITY_DN1200_c6_g1_i2 23 88.466652173913 1747
comp_TRINITY_DN265_c0_g1_i1 comp_TRINITY_DN265_c0_g1_i1 25 84.35084 1740
comp_TRINITY_DN1180_c2_g1_i10 comp_TRINITY_DN1180_c2_g1_i10 13 95.2081538461538 1738
comp_TRINITY_DN157_c0_g1_i1 comp_TRINITY_DN157_c0_g1_i1 24 89.552875 1738
comp_TRINITY_DN4484_c1_g1_i1 comp_TRINITY_DN4484_c1_g1_i1 26 90.2120769230769 1737
comp_TRINITY_DN426_c0_g1_i1 comp_TRINITY_DN426_c0_g1_i1 24 88.7555416666667 1736
comp_TRINITY_DN15937_c0_g1_i1 comp_TRINITY_DN15937_c0_g1_i1 18 85.5374444444444 1726
comp_TRINITY_DN817_c0_g2_i1 comp_TRINITY_DN817_c0_g2_i1 14 86.9621428571429 1722
comp_TRINITY_DN1173_c4_g1_i23 comp_TRINITY_DN1173_c4_g1_i23 19 85.6114210526316 1714
comp_TRINITY_DN261_c0_g1_i1 comp_TRINITY_DN261_c0_g1_i1 19 84.8286842105263 1711
comp_TRINITY_DN1205_c0_g1_i11 comp_TRINITY_DN1205_c0_g1_i11 14 95.6907142857143 1710
comp_TRINITY_DN1010_c0_g1_i2 comp_TRINITY_DN1010_c0_g1_i2 20 87.90835 1709
comp_TRINITY_DN1201_c0_g2_i15 comp_TRINITY_DN1201_c0_g2_i15 16 87.43975 1709
comp_TRINITY_DN3881_c0_g1_i1 comp_TRINITY_DN3881_c0_g1_i1 16 81.511875 1706
comp_TRINITY_DN1175_c2_g1_i1 comp_TRINITY_DN1175_c2_g1_i1 15 92.2210666666667 1702
comp_TRINITY_DN1209_c1_g2_i12 comp_TRINITY_DN1209_c1_g2_i12 13 84.3751538461539 1700
comp_TRINITY_DN19003_c0_g1_i1 comp_TRINITY_DN19003_c0_g1_i1 17 82.0771176470588 1699
comp_TRINITY_DN1171_c3_g1_i6 comp_TRINITY_DN1171_c3_g1_i6 18 83.7014444444444 1693
comp_TRINITY_DN1117_c2_g2_i1 comp_TRINITY_DN1117_c2_g2_i1 14 84.7846428571429 1692
comp_TRINITY_DN1173_c4_g1_i3 comp_TRINITY_DN1173_c4_g1_i3 22 88.8442727272727 1691
comp_TRINITY_DN12818_c0_g1_i1 comp_TRINITY_DN12818_c0_g1_i1 14 81.5505714285714 1691
comp_TRINITY_DN1156_c0_g4_i1 comp_TRINITY_DN1156_c0_g4_i1 13 90.3756153846154 1688
comp_TRINITY_DN1024_c0_g1_i1 comp_TRINITY_DN1024_c0_g1_i1 15 83.1044666666667 1687
comp_TRINITY_DN416_c0_g1_i1 comp_TRINITY_DN416_c0_g1_i1 13 85.4306153846154 1687
comp_TRINITY_DN1148_c0_g1_i3 comp_TRINITY_DN1148_c0_g1_i3 15 82.0718 1685
comp_TRINITY_DN1028_c1_g1_i2 comp_TRINITY_DN1028_c1_g1_i2 22 88.5214090909091 1683
comp_TRINITY_DN1169_c0_g1_i2 comp_TRINITY_DN1169_c0_g1_i2 16 80.8410625 1677
comp_TRINITY_DN15627_c0_g1_i1 comp_TRINITY_DN15627_c0_g1_i1 15 84.7627333333333 1673
comp_TRINITY_DN1091_c0_g1_i1 comp_TRINITY_DN1091_c0_g1_i1 12 94.8539166666667 1672
comp_TRINITY_DN1188_c2_g1_i15 comp_TRINITY_DN1188_c2_g1_i15 17 87.7450588235294 1669
comp_TRINITY_DN303_c0_g1_i1 comp_TRINITY_DN303_c0_g1_i1 22 88.8138636363636 1669
comp_TRINITY_DN621_c0_g1_i1 comp_TRINITY_DN621_c0_g1_i1 17 92.0095294117647 1669
comp_TRINITY_DN1196_c1_g3_i1 comp_TRINITY_DN1196_c1_g3_i1 18 80.8155555555556 1667
comp_TRINITY_DN1100_c0_g1_i1 comp_TRINITY_DN1100_c0_g1_i1 16 92.1538125 1665
comp_TRINITY_DN1221_c0_g4_i1 comp_TRINITY_DN1221_c0_g4_i1 14 91.9357857142857 1655
comp_TRINITY_DN18094_c0_g1_i1 comp_TRINITY_DN18094_c0_g1_i1 26 82.8166153846154 1653
comp_TRINITY_DN6470_c0_g1_i1 comp_TRINITY_DN6470_c0_g1_i1 12 95.03675 1653
comp_TRINITY_DN12610_c0_g1_i1 comp_TRINITY_DN12610_c0_g1_i1 22 87.9125909090909 1650
comp_TRINITY_DN15804_c0_g1_i1 comp_TRINITY_DN15804_c0_g1_i1 13 98.6863846153846 1650
comp_TRINITY_DN602_c1_g1_i1 comp_TRINITY_DN602_c1_g1_i1 21 83.2230952380952 1648
comp_TRINITY_DN149_c0_g1_i1 comp_TRINITY_DN149_c0_g1_i1 22 87.7426818181818 1645
comp_TRINITY_DN15584_c0_g1_i1 comp_TRINITY_DN15584_c0_g1_i1 14 87.5069285714286 1645
comp_TRINITY_DN1111_c0_g1_i1 comp_TRINITY_DN1111_c0_g1_i1 13 91.6646923076923 1642
comp_TRINITY_DN8188_c0_g1_i1 comp_TRINITY_DN8188_c0_g1_i1 23 83.9502173913043 1641
comp_TRINITY_DN1172_c1_g1_i2 comp_TRINITY_DN1172_c1_g1_i2 26 94.3863461538461 1640
comp_TRINITY_DN1150_c0_g4_i1 comp_TRINITY_DN1150_c0_g4_i1 20 82.69145 1639
comp_TRINITY_DN2945_c0_g1_i1 comp_TRINITY_DN2945_c0_g1_i1 16 82.48425 1637
comp_TRINITY_DN149_c0_g2_i1 comp_TRINITY_DN149_c0_g2_i1 19 85.7812631578947 1633
comp_TRINITY_DN1122_c2_g1_i1 comp_TRINITY_DN1122_c2_g1_i1 17 85.3432352941176 1631
comp_TRINITY_DN8441_c0_g1_i1 comp_TRINITY_DN8441_c0_g1_i1 19 86.004 1630
comp_TRINITY_DN1224_c8_g1_i1 comp_TRINITY_DN1224_c8_g1_i1 19 93.7597368421053 1625
comp_TRINITY_DN1173_c4_g1_i4 comp_TRINITY_DN1173_c4_g1_i4 21 89.1077142857143 1623
comp_TRINITY_DN16736_c0_g1_i1 comp_TRINITY_DN16736_c0_g1_i1 19 87.6306315789474 1621
comp_TRINITY_DN1181_c0_g2_i2 comp_TRINITY_DN1181_c0_g2_i2 11 94.3969090909091 1620
comp_TRINITY_DN814_c0_g1_i1 comp_TRINITY_DN814_c0_g1_i1 14 78.3833571428571 1620
comp_TRINITY_DN1194_c8_g1_i2 comp_TRINITY_DN1194_c8_g1_i2 23 90.7094347826087 1619
comp_TRINITY_DN261_c1_g1_i1 comp_TRINITY_DN261_c1_g1_i1 16 83.029375 1618
comp_TRINITY_DN1198_c0_g2_i1 comp_TRINITY_DN1198_c0_g2_i1 14 96.4744285714286 1616
comp_TRINITY_DN1173_c4_g1_i15 comp_TRINITY_DN1173_c4_g1_i15 18 85.7131666666667 1614
comp_TRINITY_DN634_c0_g1_i1 comp_TRINITY_DN634_c0_g1_i1 14 95.06 1614
comp_TRINITY_DN1194_c11_g1_i1 comp_TRINITY_DN1194_c11_g1_i1 20 86.4373 1610
comp_TRINITY_DN19082_c0_g1_i1 comp_TRINITY_DN19082_c0_g1_i1 24 91.5279166666667 1610
comp_TRINITY_DN1113_c0_g2_i1 comp_TRINITY_DN1113_c0_g2_i1 14 94.1479285714286 1606
comp_TRINITY_DN17984_c0_g1_i1 comp_TRINITY_DN17984_c0_g1_i1 16 85.2463125 1596
comp_TRINITY_DN702_c0_g1_i1 comp_TRINITY_DN702_c0_g1_i1 11 89.7186363636364 1596
comp_TRINITY_DN10400_c0_g1_i1 comp_TRINITY_DN10400_c0_g1_i1 12 96.4886666666667 1592
comp_TRINITY_DN1082_c0_g1_i1 comp_TRINITY_DN1082_c0_g1_i1 15 93.0090666666667 1592
comp_TRINITY_DN1093_c0_g1_i2 comp_TRINITY_DN1093_c0_g1_i2 18 80.4085555555556 1592
comp_TRINITY_DN16931_c0_g1_i1 comp_TRINITY_DN16931_c0_g1_i1 21 88.242619047619 1590
comp_TRINITY_DN4027_c0_g1_i1 comp_TRINITY_DN4027_c0_g1_i1 11 99.7559090909091 1590
comp_TRINITY_DN1185_c2_g1_i10 comp_TRINITY_DN1185_c2_g1_i10 20 88.0338 1589
comp_TRINITY_DN753_c0_g1_i2 comp_TRINITY_DN753_c0_g1_i2 12 84.18825 1589
comp_TRINITY_DN7360_c0_g1_i1 comp_TRINITY_DN7360_c0_g1_i1 12 77.5715 1588
comp_TRINITY_DN1191_c0_g2_i3 comp_TRINITY_DN1191_c0_g2_i3 18 89.8941666666667 1585
comp_TRINITY_DN1218_c0_g2_i3 comp_TRINITY_DN1218_c0_g2_i3 25 96.4704 1584
comp_TRINITY_DN275_c0_g1_i2 comp_TRINITY_DN275_c0_g1_i2 17 84.0001176470588 1583
comp_TRINITY_DN1112_c0_g1_i4 comp_TRINITY_DN1112_c0_g1_i4 15 81.7456 1580
comp_TRINITY_DN1141_c0_g1_i2 comp_TRINITY_DN1141_c0_g1_i2 15 95.9622666666667 1579
comp_TRINITY_DN633_c0_g1_i1 comp_TRINITY_DN633_c0_g1_i1 13 90.3384615384615 1579
comp_TRINITY_DN7652_c0_g1_i1 comp_TRINITY_DN7652_c0_g1_i1 15 84.9161333333333 1578
comp_TRINITY_DN7235_c0_g1_i1 comp_TRINITY_DN7235_c0_g1_i1 18 93.2162777777778 1576
comp_TRINITY_DN858_c0_g1_i1 comp_TRINITY_DN858_c0_g1_i1 13 91.6484615384615 1575
comp_TRINITY_DN789_c0_g1_i1 comp_TRINITY_DN789_c0_g1_i1 14 84.8626428571429 1574
comp_TRINITY_DN15917_c0_g1_i1 comp_TRINITY_DN15917_c0_g1_i1 21 91.1794761904762 1572
comp_TRINITY_DN11709_c0_g1_i1 comp_TRINITY_DN11709_c0_g1_i1 17 82.5974117647059 1570
comp_TRINITY_DN1184_c0_g1_i10 comp_TRINITY_DN1184_c0_g1_i10 13 91.6758461538462 1568
comp_TRINITY_DN1099_c0_g1_i1 comp_TRINITY_DN1099_c0_g1_i1 15 85.978 1564
comp_TRINITY_DN1122_c0_g1_i1 comp_TRINITY_DN1122_c0_g1_i1 14 84.4756428571429 1564
comp_TRINITY_DN714_c0_g1_i1 comp_TRINITY_DN714_c0_g1_i1 17 86.8941764705882 1562
comp_TRINITY_DN1150_c0_g1_i1 comp_TRINITY_DN1150_c0_g1_i1 19 83.7805789473684 1560
comp_TRINITY_DN1177_c0_g3_i3 comp_TRINITY_DN1177_c0_g3_i3 17 83.7701176470588 1560
comp_TRINITY_DN1116_c3_g2_i3 comp_TRINITY_DN1116_c3_g2_i3 24 90.2481666666667 1559
comp_TRINITY_DN1194_c10_g1_i12 comp_TRINITY_DN1194_c10_g1_i12 19 87.0282105263158 1557
comp_TRINITY_DN1162_c1_g2_i1 comp_TRINITY_DN1162_c1_g2_i1 12 84.02575 1556
comp_TRINITY_DN1058_c0_g1_i1 comp_TRINITY_DN1058_c0_g1_i1 13 88.0342307692308 1555
comp_TRINITY_DN155_c0_g1_i1 comp_TRINITY_DN155_c0_g1_i1 16 83.480875 1555
comp_TRINITY_DN12324_c0_g1_i1 comp_TRINITY_DN12324_c0_g1_i1 21 89.4684761904762 1554
comp_TRINITY_DN1185_c2_g1_i18 comp_TRINITY_DN1185_c2_g1_i18 16 83.4609375 1553
comp_TRINITY_DN16110_c0_g1_i1 comp_TRINITY_DN16110_c0_g1_i1 13 81.2470769230769 1553
comp_TRINITY_DN1215_c0_g1_i4 comp_TRINITY_DN1215_c0_g1_i4 11 99.8783636363636 1550
comp_TRINITY_DN16882_c0_g1_i1 comp_TRINITY_DN16882_c0_g1_i1 19 85.5395789473684 1550
comp_TRINITY_DN1185_c2_g1_i19 comp_TRINITY_DN1185_c2_g1_i19 14 81.6215714285714 1549
comp_TRINITY_DN1122_c0_g1_i3 comp_TRINITY_DN1122_c0_g1_i3 17 87.9717647058824 1546
comp_TRINITY_DN1212_c6_g1_i7 comp_TRINITY_DN1212_c6_g1_i7 24 91.4951666666667 1546
comp_TRINITY_DN1919_c0_g1_i1 comp_TRINITY_DN1919_c0_g1_i1 11 91.3236363636364 1546
comp_TRINITY_DN2641_c0_g1_i1 comp_TRINITY_DN2641_c0_g1_i1 17 79.7116470588235 1543
comp_TRINITY_DN796_c0_g1_i1 comp_TRINITY_DN796_c0_g1_i1 15 81.5954 1543
comp_TRINITY_DN1179_c2_g1_i8 comp_TRINITY_DN1179_c2_g1_i8 20 87.4624 1542
comp_TRINITY_DN1134_c0_g1_i1 comp_TRINITY_DN1134_c0_g1_i1 20 85.5351 1539
comp_TRINITY_DN143_c0_g1_i1 comp_TRINITY_DN143_c0_g1_i1 17 84.7277058823529 1536
comp_TRINITY_DN659_c0_g1_i1 comp_TRINITY_DN659_c0_g1_i1 18 82.8147222222222 1534
comp_TRINITY_DN1116_c2_g1_i4 comp_TRINITY_DN1116_c2_g1_i4 22 86.4418181818182 1533
comp_TRINITY_DN345_c0_g1_i1 comp_TRINITY_DN345_c0_g1_i1 14 95.7507857142857 1528
comp_TRINITY_DN16127_c0_g1_i1 comp_TRINITY_DN16127_c0_g1_i1 17 84.6605882352941 1524
comp_TRINITY_DN18156_c0_g1_i1 comp_TRINITY_DN18156_c0_g1_i1 14 81.7349285714286 1524
comp_TRINITY_DN10735_c0_g1_i1 comp_TRINITY_DN10735_c0_g1_i1 18 87.1791666666667 1523
comp_TRINITY_DN1172_c1_g1_i12 comp_TRINITY_DN1172_c1_g1_i12 23 92.5466086956522 1523
comp_TRINITY_DN1174_c0_g1_i1 comp_TRINITY_DN1174_c0_g1_i1 19 84.1198421052632 1522
comp_TRINITY_DN1150_c0_g1_i2 comp_TRINITY_DN1150_c0_g1_i2 16 81.320125 1520
comp_TRINITY_DN393_c0_g1_i1 comp_TRINITY_DN393_c0_g1_i1 12 86.02425 1520
comp_TRINITY_DN6089_c0_g1_i1 comp_TRINITY_DN6089_c0_g1_i1 12 79.1091666666667 1520
comp_TRINITY_DN1103_c1_g2_i2 comp_TRINITY_DN1103_c1_g2_i2 18 87.5043888888889 1519
comp_TRINITY_DN656_c1_g1_i1 comp_TRINITY_DN656_c1_g1_i1 18 84.3547222222222 1519
comp_TRINITY_DN18876_c0_g1_i1 comp_TRINITY_DN18876_c0_g1_i1 16 83.1561875 1516
comp_TRINITY_DN1025_c0_g1_i1 comp_TRINITY_DN1025_c0_g1_i1 19 87.8184210526316 1514
comp_TRINITY_DN1153_c2_g1_i1 comp_TRINITY_DN1153_c2_g1_i1 20 88.703 1514
comp_TRINITY_DN1070_c0_g1_i1 comp_TRINITY_DN1070_c0_g1_i1 12 90.7061666666667 1513
comp_TRINITY_DN740_c1_g1_i3 comp_TRINITY_DN740_c1_g1_i3 16 84.101375 1512
comp_TRINITY_DN585_c0_g1_i1 comp_TRINITY_DN585_c0_g1_i1 11 85.3182727272727 1510
comp_TRINITY_DN1072_c1_g1_i1 comp_TRINITY_DN1072_c1_g1_i1 15 95.2994 1509
comp_TRINITY_DN1169_c0_g1_i1 comp_TRINITY_DN1169_c0_g1_i1 15 84.0315333333333 1508
comp_TRINITY_DN567_c0_g1_i1 comp_TRINITY_DN567_c0_g1_i1 21 89.9522380952381 1507
comp_TRINITY_DN1176_c0_g1_i1 comp_TRINITY_DN1176_c0_g1_i1 11 96.8052727272727 1505
comp_TRINITY_DN1189_c0_g1_i1 comp_TRINITY_DN1189_c0_g1_i1 16 87.9573125 1504
comp_TRINITY_DN1104_c1_g1_i1 comp_TRINITY_DN1104_c1_g1_i1 17 85.7881176470588 1499
comp_TRINITY_DN1115_c1_g2_i1 comp_TRINITY_DN1115_c1_g2_i1 22 89.4994090909091 1499
comp_TRINITY_DN226_c0_g1_i1 comp_TRINITY_DN226_c0_g1_i1 18 87.7321111111111 1495
comp_TRINITY_DN826_c0_g1_i1 comp_TRINITY_DN826_c0_g1_i1 19 86.8647368421053 1492
comp_TRINITY_DN1031_c1_g1_i1 comp_TRINITY_DN1031_c1_g1_i1 14 87.4044285714286 1490
comp_TRINITY_DN1088_c0_g1_i2 comp_TRINITY_DN1088_c0_g1_i2 13 88.2434615384615 1490
comp_TRINITY_DN1191_c0_g2_i2 comp_TRINITY_DN1191_c0_g2_i2 10 98.6536 1490
comp_TRINITY_DN17611_c0_g1_i1 comp_TRINITY_DN17611_c0_g1_i1 20 84.9305 1489
comp_TRINITY_DN1194_c10_g1_i10 comp_TRINITY_DN1194_c10_g1_i10 21 91.076619047619 1486
comp_TRINITY_DN594_c0_g1_i1 comp_TRINITY_DN594_c0_g1_i1 25 89.24124 1483
comp_TRINITY_DN1194_c10_g1_i18 comp_TRINITY_DN1194_c10_g1_i18 23 89.5737826086957 1482
comp_TRINITY_DN10006_c0_g1_i1 comp_TRINITY_DN10006_c0_g1_i1 12 96.4321666666667 1480
comp_TRINITY_DN1226_c5_g1_i3 comp_TRINITY_DN1226_c5_g1_i3 15 93.7452666666667 1480
comp_TRINITY_DN1117_c2_g1_i1 comp_TRINITY_DN1117_c2_g1_i1 14 84.5255714285714 1478
comp_TRINITY_DN828_c1_g1_i1 comp_TRINITY_DN828_c1_g1_i1 21 84.6780476190476 1474
comp_TRINITY_DN1224_c5_g1_i1 comp_TRINITY_DN1224_c5_g1_i1 24 90.6884166666667 1472
comp_TRINITY_DN1194_c10_g1_i11 comp_TRINITY_DN1194_c10_g1_i11 12 78.43575 1470
comp_TRINITY_DN1183_c1_g1_i16 comp_TRINITY_DN1183_c1_g1_i16 11 93.2822727272727 1467
comp_TRINITY_DN411_c0_g2_i1 comp_TRINITY_DN411_c0_g2_i1 11 92.4560909090909 1464
comp_TRINITY_DN8586_c0_g1_i1 comp_TRINITY_DN8586_c0_g1_i1 15 84.0838666666667 1458
comp_TRINITY_DN10505_c0_g1_i1 comp_TRINITY_DN10505_c0_g1_i1 17 79.1341764705882 1456
comp_TRINITY_DN13139_c0_g1_i1 comp_TRINITY_DN13139_c0_g1_i1 16 84.5145 1456
comp_TRINITY_DN9937_c0_g1_i1 comp_TRINITY_DN9937_c0_g1_i1 15 85.4492666666667 1454
comp_TRINITY_DN14805_c0_g1_i1 comp_TRINITY_DN14805_c0_g1_i1 13 83.2199230769231 1453
comp_TRINITY_DN1135_c0_g1_i1 comp_TRINITY_DN1135_c0_g1_i1 22 88.0010909090909 1452
comp_TRINITY_DN1200_c3_g1_i1 comp_TRINITY_DN1200_c3_g1_i1 18 87.0431666666667 1450
comp_TRINITY_DN1200_c10_g1_i1 comp_TRINITY_DN1200_c10_g1_i1 20 86.7175 1448
comp_TRINITY_DN953_c0_g1_i1 comp_TRINITY_DN953_c0_g1_i1 16 85.1118125 1448
comp_TRINITY_DN607_c0_g1_i1 comp_TRINITY_DN607_c0_g1_i1 19 86.7413684210526 1445
comp_TRINITY_DN1070_c0_g1_i3 comp_TRINITY_DN1070_c0_g1_i3 11 87.2004545454545 1444
comp_TRINITY_DN1173_c4_g1_i16 comp_TRINITY_DN1173_c4_g1_i16 19 89.6288421052632 1440
comp_TRINITY_DN5154_c0_g1_i1 comp_TRINITY_DN5154_c0_g1_i1 12 83.36575 1438
comp_TRINITY_DN704_c0_g1_i1 comp_TRINITY_DN704_c0_g1_i1 14 80.5770714285714 1437
comp_TRINITY_DN739_c0_g1_i2 comp_TRINITY_DN739_c0_g1_i2 11 90.6162727272727 1436
comp_TRINITY_DN4450_c0_g1_i1 comp_TRINITY_DN4450_c0_g1_i1 13 94.5717692307692 1434
comp_TRINITY_DN7824_c0_g1_i1 comp_TRINITY_DN7824_c0_g1_i1 15 80.1182 1434
comp_TRINITY_DN976_c74_g1_i7 comp_TRINITY_DN976_c74_g1_i7 18 86.0258333333333 1433
comp_TRINITY_DN1171_c3_g1_i1 comp_TRINITY_DN1171_c3_g1_i1 15 83.2814666666667 1432
comp_TRINITY_DN1220_c0_g1_i3 comp_TRINITY_DN1220_c0_g1_i3 19 90.4001578947368 1432
comp_TRINITY_DN1185_c2_g1_i23 comp_TRINITY_DN1185_c2_g1_i23 15 84.4834666666667 1431
comp_TRINITY_DN1526_c0_g1_i1 comp_TRINITY_DN1526_c0_g1_i1 18 80.5496111111111 1431
comp_TRINITY_DN1221_c0_g3_i1 comp_TRINITY_DN1221_c0_g3_i1 11 94.7254545454546 1430
comp_TRINITY_DN16245_c0_g1_i1 comp_TRINITY_DN16245_c0_g1_i1 16 81.045875 1430
comp_TRINITY_DN1116_c3_g1_i4 comp_TRINITY_DN1116_c3_g1_i4 13 79.2013846153846 1428
comp_TRINITY_DN1207_c0_g2_i1 comp_TRINITY_DN1207_c0_g2_i1 11 97.985 1428
comp_TRINITY_DN1202_c0_g1_i2 comp_TRINITY_DN1202_c0_g1_i2 14 92.3106428571429 1424
comp_TRINITY_DN2188_c0_g1_i1 comp_TRINITY_DN2188_c0_g1_i1 11 91.5097272727273 1423
comp_TRINITY_DN5087_c0_g1_i1 comp_TRINITY_DN5087_c0_g1_i1 15 81.0180666666667 1423
comp_TRINITY_DN5272_c0_g1_i1 comp_TRINITY_DN5272_c0_g1_i1 12 85.1068333333333 1421
comp_TRINITY_DN1220_c0_g3_i2 comp_TRINITY_DN1220_c0_g3_i2 19 88.3139473684211 1420
comp_TRINITY_DN1187_c4_g7_i1 comp_TRINITY_DN1187_c4_g7_i1 14 80.4099285714286 1419
comp_TRINITY_DN1221_c0_g3_i3 comp_TRINITY_DN1221_c0_g3_i3 15 96.1023333333333 1419
comp_TRINITY_DN7966_c0_g1_i1 comp_TRINITY_DN7966_c0_g1_i1 14 80.9936428571429 1419
comp_TRINITY_DN7886_c0_g1_i1 comp_TRINITY_DN7886_c0_g1_i1 17 85.3520588235294 1417
comp_TRINITY_DN157_c0_g1_i6 comp_TRINITY_DN157_c0_g1_i6 21 89.347 1415
comp_TRINITY_DN1109_c0_g1_i2 comp_TRINITY_DN1109_c0_g1_i2 24 94.4340416666667 1410
comp_TRINITY_DN936_c0_g1_i1 comp_TRINITY_DN936_c0_g1_i1 12 90.7215833333333 1410
comp_TRINITY_DN1188_c3_g2_i5 comp_TRINITY_DN1188_c3_g2_i5 12 85.6979166666667 1409
comp_TRINITY_DN1173_c4_g1_i21 comp_TRINITY_DN1173_c4_g1_i21 15 82.7128 1407
comp_TRINITY_DN221_c0_g1_i1 comp_TRINITY_DN221_c0_g1_i1 10 94.1314 1402
comp_TRINITY_DN5108_c0_g1_i1 comp_TRINITY_DN5108_c0_g1_i1 21 90.1706190476191 1401
comp_TRINITY_DN1093_c0_g1_i6 comp_TRINITY_DN1093_c0_g1_i6 17 82.5583529411765 1397
comp_TRINITY_DN1177_c0_g3_i12 comp_TRINITY_DN1177_c0_g3_i12 19 86.8753157894737 1397
comp_TRINITY_DN17168_c0_g1_i1 comp_TRINITY_DN17168_c0_g1_i1 17 88.8935294117647 1395
comp_TRINITY_DN1076_c0_g1_i1 comp_TRINITY_DN1076_c0_g1_i1 11 83.1445454545455 1392
comp_TRINITY_DN16738_c0_g1_i1 comp_TRINITY_DN16738_c0_g1_i1 19 90.8876842105263 1391
comp_TRINITY_DN923_c0_g1_i1 comp_TRINITY_DN923_c0_g1_i1 16 86.19625 1388
comp_TRINITY_DN1175_c2_g3_i1 comp_TRINITY_DN1175_c2_g3_i1 11 93.2614545454545 1385
comp_TRINITY_DN13822_c0_g1_i1 comp_TRINITY_DN13822_c0_g1_i1 19 90.2217368421053 1384
comp_TRINITY_DN475_c0_g1_i1 comp_TRINITY_DN475_c0_g1_i1 16 83.9645625 1384
comp_TRINITY_DN1225_c3_g1_i10 comp_TRINITY_DN1225_c3_g1_i10 20 90.70715 1383
comp_TRINITY_DN13166_c0_g1_i1 comp_TRINITY_DN13166_c0_g1_i1 16 84.2496875 1382
comp_TRINITY_DN9709_c0_g1_i1 comp_TRINITY_DN9709_c0_g1_i1 12 84.62675 1382
comp_TRINITY_DN1121_c1_g1_i1 comp_TRINITY_DN1121_c1_g1_i1 12 85.1690833333333 1378
comp_TRINITY_DN115_c0_g1_i2 comp_TRINITY_DN115_c0_g1_i2 16 82.1686875 1378
comp_TRINITY_DN1163_c0_g1_i8 comp_TRINITY_DN1163_c0_g1_i8 18 89.5875555555556 1377
comp_TRINITY_DN1153_c3_g5_i1 comp_TRINITY_DN1153_c3_g5_i1 12 80.5458333333333 1374
comp_TRINITY_DN275_c0_g1_i1 comp_TRINITY_DN275_c0_g1_i1 17 87.8793529411765 1373
comp_TRINITY_DN368_c0_g1_i1 comp_TRINITY_DN368_c0_g1_i1 13 79.9510769230769 1370
comp_TRINITY_DN6852_c0_g1_i1 comp_TRINITY_DN6852_c0_g1_i1 10 98.9551 1370
comp_TRINITY_DN1223_c0_g3_i1 comp_TRINITY_DN1223_c0_g3_i1 12 93.7065 1367
comp_TRINITY_DN1211_c0_g2_i8 comp_TRINITY_DN1211_c0_g2_i8 10 94.3114 1365
comp_TRINITY_DN517_c0_g1_i1 comp_TRINITY_DN517_c0_g1_i1 21 84.1828571428571 1365
comp_TRINITY_DN608_c0_g2_i1 comp_TRINITY_DN608_c0_g2_i1 11 95.1858181818182 1365
comp_TRINITY_DN1177_c0_g2_i1 comp_TRINITY_DN1177_c0_g2_i1 16 82.882625 1364
comp_TRINITY_DN777_c0_g2_i1 comp_TRINITY_DN777_c0_g2_i1 14 83.7670714285714 1364
comp_TRINITY_DN1170_c2_g1_i1 comp_TRINITY_DN1170_c2_g1_i1 13 80.7028461538462 1363
comp_TRINITY_DN1174_c0_g2_i1 comp_TRINITY_DN1174_c0_g2_i1 14 81.768 1363
comp_TRINITY_DN7414_c0_g1_i1 comp_TRINITY_DN7414_c0_g1_i1 19 91.9642631578947 1362
comp_TRINITY_DN1205_c0_g1_i14 comp_TRINITY_DN1205_c0_g1_i14 10 89.6951 1361
comp_TRINITY_DN14517_c0_g1_i1 comp_TRINITY_DN14517_c0_g1_i1 22 84.0442272727273 1361
comp_TRINITY_DN158_c0_g1_i1 comp_TRINITY_DN158_c0_g1_i1 11 95.366 1361
comp_TRINITY_DN5089_c0_g1_i1 comp_TRINITY_DN5089_c0_g1_i1 12 79.4221666666667 1361
comp_TRINITY_DN1139_c0_g1_i1 comp_TRINITY_DN1139_c0_g1_i1 17 87.8181176470588 1356
comp_TRINITY_DN1136_c1_g1_i2 comp_TRINITY_DN1136_c1_g1_i2 17 87.175 1355
comp_TRINITY_DN24_c0_g1_i1 comp_TRINITY_DN24_c0_g1_i1 11 91.8569090909091 1353
comp_TRINITY_DN1043_c0_g1_i1 comp_TRINITY_DN1043_c0_g1_i1 23 93.3199130434783 1352
comp_TRINITY_DN42_c0_g1_i1 comp_TRINITY_DN42_c0_g1_i1 16 87.43425 1352
comp_TRINITY_DN1195_c1_g1_i8 comp_TRINITY_DN1195_c1_g1_i8 10 88.3129 1351
comp_TRINITY_DN17291_c0_g1_i1 comp_TRINITY_DN17291_c0_g1_i1 11 93.1485454545455 1350
comp_TRINITY_DN3831_c0_g1_i1 comp_TRINITY_DN3831_c0_g1_i1 16 80.353 1350
comp_TRINITY_DN1200_c3_g2_i1 comp_TRINITY_DN1200_c3_g2_i1 16 86.4345 1348
comp_TRINITY_DN1146_c0_g1_i6 comp_TRINITY_DN1146_c0_g1_i6 20 91.39745 1343
comp_TRINITY_DN14708_c0_g1_i1 comp_TRINITY_DN14708_c0_g1_i1 13 79.9623846153846 1343
comp_TRINITY_DN909_c0_g2_i1 comp_TRINITY_DN909_c0_g2_i1 14 78.9946428571428 1343
comp_TRINITY_DN964_c0_g1_i1 comp_TRINITY_DN964_c0_g1_i1 10 90.7996 1342
comp_TRINITY_DN172_c0_g1_i1 comp_TRINITY_DN172_c0_g1_i1 18 90.3738888888889 1341
comp_TRINITY_DN300_c0_g1_i1 comp_TRINITY_DN300_c0_g1_i1 19 91.2927368421053 1341
comp_TRINITY_DN226_c0_g1_i2 comp_TRINITY_DN226_c0_g1_i2 15 86.1586 1337
comp_TRINITY_DN892_c0_g1_i2 comp_TRINITY_DN892_c0_g1_i2 18 83.5385 1336
comp_TRINITY_DN1130_c0_g1_i1 comp_TRINITY_DN1130_c0_g1_i1 10 90.7547 1335
comp_TRINITY_DN653_c0_g1_i2 comp_TRINITY_DN653_c0_g1_i2 10 89.5792 1335
comp_TRINITY_DN1224_c8_g1_i6 comp_TRINITY_DN1224_c8_g1_i6 9 96.3417777777778 1334
comp_TRINITY_DN1153_c7_g1_i1 comp_TRINITY_DN1153_c7_g1_i1 15 81.7048666666667 1332
comp_TRINITY_DN17431_c0_g1_i1 comp_TRINITY_DN17431_c0_g1_i1 16 89.7551875 1331
comp_TRINITY_DN983_c0_g1_i2 comp_TRINITY_DN983_c0_g1_i2 15 85.2248 1331
comp_TRINITY_DN2362_c0_g1_i1 comp_TRINITY_DN2362_c0_g1_i1 16 80.9960625 1327
comp_TRINITY_DN1156_c0_g2_i3 comp_TRINITY_DN1156_c0_g2_i3 12 88.6005 1325
comp_TRINITY_DN4103_c0_g1_i1 comp_TRINITY_DN4103_c0_g1_i1 11 88.6807272727273 1325
comp_TRINITY_DN1181_c1_g1_i1 comp_TRINITY_DN1181_c1_g1_i1 12 87.8395 1323
comp_TRINITY_DN1187_c4_g7_i3 comp_TRINITY_DN1187_c4_g7_i3 13 83.0435384615385 1323
comp_TRINITY_DN13664_c0_g1_i1 comp_TRINITY_DN13664_c0_g1_i1 9 97.1386666666667 1320
comp_TRINITY_DN1218_c0_g2_i1 comp_TRINITY_DN1218_c0_g2_i1 17 90.974 1319
comp_TRINITY_DN149_c1_g1_i1 comp_TRINITY_DN149_c1_g1_i1 15 86.035 1318
comp_TRINITY_DN11023_c0_g1_i1 comp_TRINITY_DN11023_c0_g1_i1 10 89.3161 1317
comp_TRINITY_DN1194_c7_g2_i2 comp_TRINITY_DN1194_c7_g2_i2 14 82.2313571428571 1316
comp_TRINITY_DN908_c0_g1_i1 comp_TRINITY_DN908_c0_g1_i1 14 92.3624285714286 1316
comp_TRINITY_DN909_c0_g1_i1 comp_TRINITY_DN909_c0_g1_i1 17 83.2609411764706 1316
comp_TRINITY_DN1025_c0_g1_i3 comp_TRINITY_DN1025_c0_g1_i3 14 84.0912857142857 1314
comp_TRINITY_DN1157_c0_g1_i2 comp_TRINITY_DN1157_c0_g1_i2 17 90.2490588235294 1312
comp_TRINITY_DN817_c0_g1_i1 comp_TRINITY_DN817_c0_g1_i1 11 88.6882727272727 1312
comp_TRINITY_DN12358_c0_g1_i1 comp_TRINITY_DN12358_c0_g1_i1 20 92.7641 1308
comp_TRINITY_DN1112_c0_g1_i2 comp_TRINITY_DN1112_c0_g1_i2 13 85.6141538461539 1307
comp_TRINITY_DN962_c0_g1_i5 comp_TRINITY_DN962_c0_g1_i5 16 89.014 1307
comp_TRINITY_DN1178_c0_g1_i10 comp_TRINITY_DN1178_c0_g1_i10 10 92.7562 1306
comp_TRINITY_DN225_c0_g1_i1 comp_TRINITY_DN225_c0_g1_i1 16 89.0180625 1305
comp_TRINITY_DN14471_c0_g1_i1 comp_TRINITY_DN14471_c0_g1_i1 13 81.4348461538462 1302
comp_TRINITY_DN1175_c0_g1_i1 comp_TRINITY_DN1175_c0_g1_i1 11 90.2577272727273 1300
comp_TRINITY_DN1183_c1_g1_i13 comp_TRINITY_DN1183_c1_g1_i13 13 85.0287692307692 1300
comp_TRINITY_DN1218_c0_g3_i3 comp_TRINITY_DN1218_c0_g3_i3 18 97.5285555555556 1299
comp_TRINITY_DN16313_c0_g1_i1 comp_TRINITY_DN16313_c0_g1_i1 18 89.9025 1295
comp_TRINITY_DN806_c1_g1_i1 comp_TRINITY_DN806_c1_g1_i1 13 82.4126923076923 1292
comp_TRINITY_DN157_c0_g1_i3 comp_TRINITY_DN157_c0_g1_i3 18 89.8671111111111 1291
comp_TRINITY_DN1105_c0_g1_i1 comp_TRINITY_DN1105_c0_g1_i1 13 87.9912307692308 1289
comp_TRINITY_DN1208_c1_g2_i2 comp_TRINITY_DN1208_c1_g2_i2 13 94.2093846153846 1288
comp_TRINITY_DN11788_c0_g1_i1 comp_TRINITY_DN11788_c0_g1_i1 17 79.4312941176471 1285
comp_TRINITY_DN363_c0_g1_i1 comp_TRINITY_DN363_c0_g1_i1 9 92.8113333333333 1283
comp_TRINITY_DN15043_c0_g1_i1 comp_TRINITY_DN15043_c0_g1_i1 17 79.2395882352941 1282
comp_TRINITY_DN8743_c0_g1_i1 comp_TRINITY_DN8743_c0_g1_i1 14 82.5487142857143 1282
comp_TRINITY_DN1117_c4_g3_i1 comp_TRINITY_DN1117_c4_g3_i1 16 81.99425 1281
comp_TRINITY_DN18618_c0_g1_i1 comp_TRINITY_DN18618_c0_g1_i1 16 80.6294375 1281
comp_TRINITY_DN1200_c7_g1_i1 comp_TRINITY_DN1200_c7_g1_i1 16 85.36375 1280
comp_TRINITY_DN1056_c0_g1_i1 comp_TRINITY_DN1056_c0_g1_i1 13 83.4282307692308 1277
comp_TRINITY_DN1204_c4_g1_i16 comp_TRINITY_DN1204_c4_g1_i16 13 83.3415384615385 1277
comp_TRINITY_DN18611_c0_g1_i1 comp_TRINITY_DN18611_c0_g1_i1 22 92.685 1271
comp_TRINITY_DN1226_c5_g1_i5 comp_TRINITY_DN1226_c5_g1_i5 12 90.8804166666667 1267
comp_TRINITY_DN1035_c0_g1_i2 comp_TRINITY_DN1035_c0_g1_i2 9 93.5471111111111 1264
comp_TRINITY_DN12046_c0_g1_i1 comp_TRINITY_DN12046_c0_g1_i1 15 83.1816 1263
comp_TRINITY_DN355_c0_g1_i1 comp_TRINITY_DN355_c0_g1_i1 11 83.4513636363636 1263
comp_TRINITY_DN58_c0_g1_i1 comp_TRINITY_DN58_c0_g1_i1 18 90.3781666666667 1258
comp_TRINITY_DN703_c0_g1_i1 comp_TRINITY_DN703_c0_g1_i1 13 91.4363076923077 1258
comp_TRINITY_DN9719_c0_g1_i1 comp_TRINITY_DN9719_c0_g1_i1 11 89.4480909090909 1256
comp_TRINITY_DN1174_c1_g2_i1 comp_TRINITY_DN1174_c1_g2_i1 14 83.2131428571429 1254
comp_TRINITY_DN1179_c2_g1_i6 comp_TRINITY_DN1179_c2_g1_i6 15 84.5689333333333 1254
comp_TRINITY_DN1181_c0_g5_i3 comp_TRINITY_DN1181_c0_g5_i3 11 87.7873636363636 1254
comp_TRINITY_DN1194_c10_g1_i15 comp_TRINITY_DN1194_c10_g1_i15 14 85.395 1254
comp_TRINITY_DN15945_c0_g1_i1 comp_TRINITY_DN15945_c0_g1_i1 11 80.1763636363636 1254
comp_TRINITY_DN1116_c2_g1_i2 comp_TRINITY_DN1116_c2_g1_i2 21 89.8908095238095 1253
comp_TRINITY_DN13479_c0_g1_i1 comp_TRINITY_DN13479_c0_g1_i1 19 91.4993684210526 1253
comp_TRINITY_DN930_c0_g2_i1 comp_TRINITY_DN930_c0_g2_i1 13 83.1679230769231 1253
comp_TRINITY_DN10190_c0_g1_i1 comp_TRINITY_DN10190_c0_g1_i1 11 97.71 1251
comp_TRINITY_DN1116_c3_g1_i3 comp_TRINITY_DN1116_c3_g1_i3 16 85.618 1251
comp_TRINITY_DN12541_c0_g1_i1 comp_TRINITY_DN12541_c0_g1_i1 24 87.6220416666667 1251
comp_TRINITY_DN628_c0_g1_i1 comp_TRINITY_DN628_c0_g1_i1 18 89.6441666666667 1249
comp_TRINITY_DN1156_c0_g1_i1 comp_TRINITY_DN1156_c0_g1_i1 10 88.2647 1244
comp_TRINITY_DN903_c0_g1_i1 comp_TRINITY_DN903_c0_g1_i1 16 81.448875 1242
comp_TRINITY_DN1213_c0_g1_i13 comp_TRINITY_DN1213_c0_g1_i13 10 88.9986 1240
comp_TRINITY_DN7468_c0_g1_i1 comp_TRINITY_DN7468_c0_g1_i1 10 81.5376 1239
comp_TRINITY_DN8979_c0_g1_i1 comp_TRINITY_DN8979_c0_g1_i1 14 89.3037857142857 1236
comp_TRINITY_DN1187_c4_g3_i1 comp_TRINITY_DN1187_c4_g3_i1 14 83.4347142857143 1235
comp_TRINITY_DN4734_c0_g1_i1 comp_TRINITY_DN4734_c0_g1_i1 14 78.1077857142857 1235
comp_TRINITY_DN1184_c0_g2_i1 comp_TRINITY_DN1184_c0_g2_i1 9 88.1765555555556 1234
comp_TRINITY_DN1001_c0_g1_i1 comp_TRINITY_DN1001_c0_g1_i1 15 87.7681333333333 1233
comp_TRINITY_DN1205_c0_g2_i1 comp_TRINITY_DN1205_c0_g2_i1 9 92.3051111111111 1232
comp_TRINITY_DN1099_c0_g1_i2 comp_TRINITY_DN1099_c0_g1_i2 13 84.7684615384615 1231
comp_TRINITY_DN1181_c0_g2_i1 comp_TRINITY_DN1181_c0_g2_i1 10 93.7261 1231
comp_TRINITY_DN1146_c0_g2_i1 comp_TRINITY_DN1146_c0_g2_i1 16 89.345375 1229
comp_TRINITY_DN787_c0_g1_i1 comp_TRINITY_DN787_c0_g1_i1 13 84.315 1227
comp_TRINITY_DN11947_c0_g1_i1 comp_TRINITY_DN11947_c0_g1_i1 12 80.3203333333333 1223
comp_TRINITY_DN1201_c0_g2_i14 comp_TRINITY_DN1201_c0_g2_i14 12 89.5321666666667 1220
comp_TRINITY_DN1078_c0_g1_i1 comp_TRINITY_DN1078_c0_g1_i1 15 84.0914666666667 1219
comp_TRINITY_DN7190_c0_g1_i1 comp_TRINITY_DN7190_c0_g1_i1 10 76.871 1215
comp_TRINITY_DN1220_c0_g4_i1 comp_TRINITY_DN1220_c0_g4_i1 13 94.2705384615385 1214
comp_TRINITY_DN15764_c0_g1_i1 comp_TRINITY_DN15764_c0_g1_i1 18 84.4987222222222 1212
comp_TRINITY_DN1226_c5_g1_i1 comp_TRINITY_DN1226_c5_g1_i1 9 91.1442222222222 1211
comp_TRINITY_DN1194_c8_g2_i2 comp_TRINITY_DN1194_c8_g2_i2 14 86.027 1209
comp_TRINITY_DN14439_c0_g1_i1 comp_TRINITY_DN14439_c0_g1_i1 14 87.6835714285714 1209
comp_TRINITY_DN806_c0_g1_i1 comp_TRINITY_DN806_c0_g1_i1 14 88.2050714285714 1209
comp_TRINITY_DN1402_c0_g1_i1 comp_TRINITY_DN1402_c0_g1_i1 10 89.2197 1208
comp_TRINITY_DN648_c0_g1_i1 comp_TRINITY_DN648_c0_g1_i1 11 77.9090909090909 1208
comp_TRINITY_DN1200_c5_g1_i2 comp_TRINITY_DN1200_c5_g1_i2 16 89.2224375 1207
comp_TRINITY_DN9596_c0_g1_i1 comp_TRINITY_DN9596_c0_g1_i1 12 80.0336666666667 1206
comp_TRINITY_DN898_c0_g1_i2 comp_TRINITY_DN898_c0_g1_i2 17 90.0732941176471 1205
comp_TRINITY_DN1042_c0_g1_i2 comp_TRINITY_DN1042_c0_g1_i2 8 94.818125 1204
comp_TRINITY_DN388_c0_g1_i1 comp_TRINITY_DN388_c0_g1_i1 9 91.7363333333333 1204
comp_TRINITY_DN1185_c2_g1_i14 comp_TRINITY_DN1185_c2_g1_i14 14 86.3316428571429 1199
comp_TRINITY_DN821_c0_g1_i1 comp_TRINITY_DN821_c0_g1_i1 13 81.9130769230769 1199
comp_TRINITY_DN9726_c0_g1_i1 comp_TRINITY_DN9726_c0_g1_i1 10 88.5861 1199
comp_TRINITY_DN10253_c0_g1_i1 comp_TRINITY_DN10253_c0_g1_i1 15 85.45 1198
comp_TRINITY_DN539_c0_g1_i1 comp_TRINITY_DN539_c0_g1_i1 9 92.1333333333333 1197
comp_TRINITY_DN1201_c0_g1_i4 comp_TRINITY_DN1201_c0_g1_i4 10 89.0264 1196
comp_TRINITY_DN1219_c0_g1_i6 comp_TRINITY_DN1219_c0_g1_i6 10 86.2651 1196
comp_TRINITY_DN874_c0_g3_i1 comp_TRINITY_DN874_c0_g3_i1 15 84.9252 1196
comp_TRINITY_DN1759_c0_g1_i1 comp_TRINITY_DN1759_c0_g1_i1 12 89.54775 1195
comp_TRINITY_DN657_c0_g1_i1 comp_TRINITY_DN657_c0_g1_i1 15 94.2738 1195
comp_TRINITY_DN1166_c2_g1_i4 comp_TRINITY_DN1166_c2_g1_i4 14 85.9780714285714 1194
comp_TRINITY_DN616_c0_g1_i2 comp_TRINITY_DN616_c0_g1_i2 15 84.5630666666667 1193
comp_TRINITY_DN1139_c0_g2_i1 comp_TRINITY_DN1139_c0_g2_i1 14 85.8769285714286 1192
comp_TRINITY_DN1144_c0_g1_i1 comp_TRINITY_DN1144_c0_g1_i1 9 94.645 1191
comp_TRINITY_DN902_c2_g1_i1 comp_TRINITY_DN902_c2_g1_i1 10 77.6327 1191
comp_TRINITY_DN1087_c1_g1_i1 comp_TRINITY_DN1087_c1_g1_i1 15 83.4018666666667 1190
comp_TRINITY_DN1193_c0_g1_i10 comp_TRINITY_DN1193_c0_g1_i10 11 90.9271818181818 1187
comp_TRINITY_DN1209_c1_g2_i18 comp_TRINITY_DN1209_c1_g2_i18 10 82.7715 1185
comp_TRINITY_DN1219_c0_g2_i3 comp_TRINITY_DN1219_c0_g2_i3 8 94.1025 1185
comp_TRINITY_DN10076_c0_g1_i1 comp_TRINITY_DN10076_c0_g1_i1 10 90.2099 1184
comp_TRINITY_DN951_c0_g1_i1 comp_TRINITY_DN951_c0_g1_i1 11 84.6894545454545 1184
comp_TRINITY_DN1184_c0_g2_i2 comp_TRINITY_DN1184_c0_g2_i2 9 94.0731111111111 1181
comp_TRINITY_DN12839_c0_g1_i1 comp_TRINITY_DN12839_c0_g1_i1 10 94.6242 1181
comp_TRINITY_DN14045_c0_g1_i1 comp_TRINITY_DN14045_c0_g1_i1 13 90.7390769230769 1181
comp_TRINITY_DN1172_c1_g1_i26 comp_TRINITY_DN1172_c1_g1_i26 17 91.7631764705882 1178
comp_TRINITY_DN8695_c0_g1_i1 comp_TRINITY_DN8695_c0_g1_i1 11 76.7950909090909 1175
comp_TRINITY_DN894_c0_g1_i2 comp_TRINITY_DN894_c0_g1_i2 15 88.0338 1174
comp_TRINITY_DN9071_c0_g1_i1 comp_TRINITY_DN9071_c0_g1_i1 9 81.7704444444445 1174
comp_TRINITY_DN1191_c0_g1_i1 comp_TRINITY_DN1191_c0_g1_i1 12 90.12325 1173
comp_TRINITY_DN1224_c8_g2_i1 comp_TRINITY_DN1224_c8_g2_i1 13 88.1510769230769 1173
comp_TRINITY_DN12906_c0_g1_i1 comp_TRINITY_DN12906_c0_g1_i1 13 83.9506923076923 1173
comp_TRINITY_DN1140_c1_g1_i5 comp_TRINITY_DN1140_c1_g1_i5 11 85.185 1172
comp_TRINITY_DN13602_c0_g1_i1 comp_TRINITY_DN13602_c0_g1_i1 9 83.4902222222222 1172
comp_TRINITY_DN1211_c0_g2_i2 comp_TRINITY_DN1211_c0_g2_i2 10 95.4051 1170
comp_TRINITY_DN501_c0_g1_i1 comp_TRINITY_DN501_c0_g1_i1 13 84.4927692307692 1169
comp_TRINITY_DN1150_c0_g2_i4 comp_TRINITY_DN1150_c0_g2_i4 13 84.2769230769231 1168
comp_TRINITY_DN16509_c0_g1_i1 comp_TRINITY_DN16509_c0_g1_i1 11 80.0415454545455 1168
comp_TRINITY_DN380_c0_g1_i2 comp_TRINITY_DN380_c0_g1_i2 11 82.6286363636364 1166
comp_TRINITY_DN11597_c0_g1_i1 comp_TRINITY_DN11597_c0_g1_i1 11 76.7989090909091 1162
comp_TRINITY_DN563_c0_g1_i1 comp_TRINITY_DN563_c0_g1_i1 9 99.7731111111111 1161
comp_TRINITY_DN1418_c0_g1_i1 comp_TRINITY_DN1418_c0_g1_i1 9 96.1227777777778 1160
comp_TRINITY_DN1137_c3_g1_i10 comp_TRINITY_DN1137_c3_g1_i10 14 86.2916428571429 1159
comp_TRINITY_DN1169_c0_g2_i11 comp_TRINITY_DN1169_c0_g2_i11 14 86.9064285714286 1159
comp_TRINITY_DN892_c0_g1_i1 comp_TRINITY_DN892_c0_g1_i1 20 86.06425 1158
comp_TRINITY_DN1078_c2_g1_i1 comp_TRINITY_DN1078_c2_g1_i1 12 79.9139166666667 1157
comp_TRINITY_DN5414_c0_g1_i1 comp_TRINITY_DN5414_c0_g1_i1 9 93.4387777777778 1157
comp_TRINITY_DN13577_c0_g1_i1 comp_TRINITY_DN13577_c0_g1_i1 17 81.6148823529412 1156
comp_TRINITY_DN983_c0_g1_i1 comp_TRINITY_DN983_c0_g1_i1 15 89.3403333333333 1155
comp_TRINITY_DN11208_c0_g1_i1 comp_TRINITY_DN11208_c0_g1_i1 10 84.0908 1154
comp_TRINITY_DN3550_c0_g1_i1 comp_TRINITY_DN3550_c0_g1_i1 13 83.1863846153846 1154
comp_TRINITY_DN1126_c0_g1_i1 comp_TRINITY_DN1126_c0_g1_i1 11 90.1349090909091 1153
comp_TRINITY_DN754_c0_g1_i1 comp_TRINITY_DN754_c0_g1_i1 12 90.1483333333333 1153
comp_TRINITY_DN1078_c0_g4_i2 comp_TRINITY_DN1078_c0_g4_i2 13 83.1872307692308 1152
comp_TRINITY_DN1171_c2_g1_i13 comp_TRINITY_DN1171_c2_g1_i13 12 90.05425 1150
comp_TRINITY_DN1187_c4_g1_i1 comp_TRINITY_DN1187_c4_g1_i1 13 82.1784615384615 1150
comp_TRINITY_DN1205_c0_g1_i12 comp_TRINITY_DN1205_c0_g1_i12 9 93.695 1148
comp_TRINITY_DN1208_c0_g1_i3 comp_TRINITY_DN1208_c0_g1_i3 9 87.5348888888889 1147
comp_TRINITY_DN1215_c0_g1_i12 comp_TRINITY_DN1215_c0_g1_i12 11 98.0089090909091 1147
comp_TRINITY_DN17274_c0_g1_i1 comp_TRINITY_DN17274_c0_g1_i1 18 91.1573888888889 1147
comp_TRINITY_DN17325_c0_g1_i1 comp_TRINITY_DN17325_c0_g1_i1 15 88.8374 1147
comp_TRINITY_DN1078_c0_g2_i4 comp_TRINITY_DN1078_c0_g2_i4 14 84.8653571428571 1142
comp_TRINITY_DN11320_c0_g1_i1 comp_TRINITY_DN11320_c0_g1_i1 9 91.0066666666667 1142
comp_TRINITY_DN1186_c2_g4_i1 comp_TRINITY_DN1186_c2_g4_i1 14 86.4659285714286 1142
comp_TRINITY_DN640_c0_g1_i1 comp_TRINITY_DN640_c0_g1_i1 11 82.0930909090909 1142
comp_TRINITY_DN14317_c0_g1_i1 comp_TRINITY_DN14317_c0_g1_i1 11 79.4114545454545 1140
comp_TRINITY_DN371_c0_g1_i1 comp_TRINITY_DN371_c0_g1_i1 14 88.0899285714286 1139
comp_TRINITY_DN7521_c0_g1_i1 comp_TRINITY_DN7521_c0_g1_i1 9 95.74 1138
comp_TRINITY_DN10389_c0_g1_i1 comp_TRINITY_DN10389_c0_g1_i1 9 98.478 1137
comp_TRINITY_DN1217_c1_g2_i1 comp_TRINITY_DN1217_c1_g2_i1 11 82.7596363636364 1135
comp_TRINITY_DN1188_c3_g3_i3 comp_TRINITY_DN1188_c3_g3_i3 10 88.0292 1133
comp_TRINITY_DN171_c0_g1_i1 comp_TRINITY_DN171_c0_g1_i1 11 86.2883636363636 1133
comp_TRINITY_DN1200_c5_g1_i1 comp_TRINITY_DN1200_c5_g1_i1 12 84.47875 1132
comp_TRINITY_DN1116_c3_g1_i1 comp_TRINITY_DN1116_c3_g1_i1 15 83.9240666666667 1130
comp_TRINITY_DN1175_c2_g1_i4 comp_TRINITY_DN1175_c2_g1_i4 9 93.5336666666667 1130
comp_TRINITY_DN1173_c4_g1_i8 comp_TRINITY_DN1173_c4_g1_i8 14 88.2856428571429 1129
comp_TRINITY_DN17722_c0_g1_i1 comp_TRINITY_DN17722_c0_g1_i1 9 82.6545555555556 1128
comp_TRINITY_DN968_c0_g1_i1 comp_TRINITY_DN968_c0_g1_i1 12 85.0324166666667 1128
comp_TRINITY_DN17310_c0_g1_i1 comp_TRINITY_DN17310_c0_g1_i1 11 87.1383636363636 1126
comp_TRINITY_DN5314_c0_g1_i1 comp_TRINITY_DN5314_c0_g1_i1 11 94.3752727272727 1126
comp_TRINITY_DN654_c1_g1_i1 comp_TRINITY_DN654_c1_g1_i1 11 86.8189090909091 1126
comp_TRINITY_DN1078_c0_g4_i1 comp_TRINITY_DN1078_c0_g4_i1 12 80.567 1125
comp_TRINITY_DN1187_c4_g6_i1 comp_TRINITY_DN1187_c4_g6_i1 14 83.4890714285714 1125
comp_TRINITY_DN850_c0_g1_i1 comp_TRINITY_DN850_c0_g1_i1 11 83.4829090909091 1125
comp_TRINITY_DN1171_c2_g1_i15 comp_TRINITY_DN1171_c2_g1_i15 15 87.5432666666667 1124
comp_TRINITY_DN1219_c0_g5_i1 comp_TRINITY_DN1219_c0_g5_i1 10 80.62 1123
comp_TRINITY_DN17242_c0_g1_i1 comp_TRINITY_DN17242_c0_g1_i1 9 90.1455555555556 1123
comp_TRINITY_DN546_c0_g1_i1 comp_TRINITY_DN546_c0_g1_i1 14 87.0058571428571 1123
comp_TRINITY_DN1200_c0_g1_i1 comp_TRINITY_DN1200_c0_g1_i1 9 84.2114444444444 1122
comp_TRINITY_DN1204_c0_g1_i1 comp_TRINITY_DN1204_c0_g1_i1 15 84.586 1122
comp_TRINITY_DN1222_c0_g2_i14 comp_TRINITY_DN1222_c0_g2_i14 11 90.6495454545455 1122
comp_TRINITY_DN892_c0_g1_i3 comp_TRINITY_DN892_c0_g1_i3 12 79.11575 1122
comp_TRINITY_DN116_c0_g1_i1 comp_TRINITY_DN116_c0_g1_i1 10 84.1758 1121
comp_TRINITY_DN1122_c2_g3_i7 comp_TRINITY_DN1122_c2_g3_i7 9 81.1175555555556 1120
comp_TRINITY_DN1220_c0_g1_i1 comp_TRINITY_DN1220_c0_g1_i1 13 92.2265384615385 1120
comp_TRINITY_DN1216_c0_g1_i3 comp_TRINITY_DN1216_c0_g1_i3 11 87.4418181818182 1119
comp_TRINITY_DN1187_c4_g5_i1 comp_TRINITY_DN1187_c4_g5_i1 14 84.1529285714286 1118
comp_TRINITY_DN1085_c1_g2_i1 comp_TRINITY_DN1085_c1_g2_i1 10 84.2137 1112
comp_TRINITY_DN1172_c1_g1_i8 comp_TRINITY_DN1172_c1_g1_i8 16 91.822375 1112
comp_TRINITY_DN900_c0_g1_i2 comp_TRINITY_DN900_c0_g1_i2 9 87.8296666666667 1112
comp_TRINITY_DN1225_c3_g1_i4 comp_TRINITY_DN1225_c3_g1_i4 9 78.3106666666667 1109
comp_TRINITY_DN13664_c0_g2_i1 comp_TRINITY_DN13664_c0_g2_i1 8 97.214625 1109
comp_TRINITY_DN693_c0_g1_i1 comp_TRINITY_DN693_c0_g1_i1 13 86.1536923076923 1109
comp_TRINITY_DN1156_c0_g2_i6 comp_TRINITY_DN1156_c0_g2_i6 8 90.4115 1108
comp_TRINITY_DN16396_c0_g1_i1 comp_TRINITY_DN16396_c0_g1_i1 9 92.5946666666667 1108
comp_TRINITY_DN1217_c2_g1_i1 comp_TRINITY_DN1217_c2_g1_i1 13 90.6 1106
comp_TRINITY_DN415_c0_g1_i1 comp_TRINITY_DN415_c0_g1_i1 10 80.5091 1105
comp_TRINITY_DN750_c0_g1_i1 comp_TRINITY_DN750_c0_g1_i1 13 84.2094615384615 1105
comp_TRINITY_DN1194_c10_g1_i1 comp_TRINITY_DN1194_c10_g1_i1 12 84.82475 1104
comp_TRINITY_DN1083_c1_g1_i1 comp_TRINITY_DN1083_c1_g1_i1 14 85.2107142857143 1103
comp_TRINITY_DN279_c0_g1_i1 comp_TRINITY_DN279_c0_g1_i1 11 85.9680909090909 1103
comp_TRINITY_DN1225_c3_g1_i5 comp_TRINITY_DN1225_c3_g1_i5 8 89.068125 1102
comp_TRINITY_DN117_c0_g1_i1 comp_TRINITY_DN117_c0_g1_i1 11 83.8117272727273 1101
comp_TRINITY_DN1139_c0_g2_i3 comp_TRINITY_DN1139_c0_g2_i3 10 81.6681 1100
comp_TRINITY_DN267_c0_g1_i1 comp_TRINITY_DN267_c0_g1_i1 9 94.3273333333333 1100
comp_TRINITY_DN1118_c0_g1_i2 comp_TRINITY_DN1118_c0_g1_i2 13 93.0198461538462 1099
comp_TRINITY_DN10763_c0_g1_i1 comp_TRINITY_DN10763_c0_g1_i1 12 82.8213333333333 1098
comp_TRINITY_DN1170_c2_g7_i3 comp_TRINITY_DN1170_c2_g7_i3 14 89.5111428571429 1098
comp_TRINITY_DN828_c0_g1_i1 comp_TRINITY_DN828_c0_g1_i1 11 79.4867272727273 1094
comp_TRINITY_DN1209_c1_g1_i1 comp_TRINITY_DN1209_c1_g1_i1 8 91.995125 1093
comp_TRINITY_DN943_c0_g1_i1 comp_TRINITY_DN943_c0_g1_i1 11 96.6695454545455 1093
comp_TRINITY_DN1176_c2_g3_i1 comp_TRINITY_DN1176_c2_g3_i1 10 81.3194 1092
comp_TRINITY_DN17336_c0_g1_i1 comp_TRINITY_DN17336_c0_g1_i1 14 87.8266428571429 1092
comp_TRINITY_DN1190_c0_g3_i1 comp_TRINITY_DN1190_c0_g3_i1 15 89.5220666666667 1091
comp_TRINITY_DN858_c0_g2_i1 comp_TRINITY_DN858_c0_g2_i1 15 92.8275333333333 1091
comp_TRINITY_DN8498_c0_g1_i1 comp_TRINITY_DN8498_c0_g1_i1 13 82.3662307692308 1089
comp_TRINITY_DN11032_c0_g1_i1 comp_TRINITY_DN11032_c0_g1_i1 15 92.2301333333333 1088
comp_TRINITY_DN1168_c0_g1_i3 comp_TRINITY_DN1168_c0_g1_i3 8 89.521375 1088
comp_TRINITY_DN343_c0_g1_i1 comp_TRINITY_DN343_c0_g1_i1 9 93.9837777777778 1088
comp_TRINITY_DN1122_c2_g1_i2 comp_TRINITY_DN1122_c2_g1_i2 10 85.0372 1087
comp_TRINITY_DN1117_c3_g2_i2 comp_TRINITY_DN1117_c3_g2_i2 12 81.5224166666667 1086
comp_TRINITY_DN1150_c0_g2_i3 comp_TRINITY_DN1150_c0_g2_i3 9 81.7293333333333 1086
comp_TRINITY_DN1069_c0_g1_i1 comp_TRINITY_DN1069_c0_g1_i1 10 90.0324 1085
comp_TRINITY_DN1194_c10_g1_i24 comp_TRINITY_DN1194_c10_g1_i24 11 83.6097272727273 1082
comp_TRINITY_DN1185_c3_g1_i1 comp_TRINITY_DN1185_c3_g1_i1 13 87.1813076923077 1080
comp_TRINITY_DN1177_c0_g3_i5 comp_TRINITY_DN1177_c0_g3_i5 11 85.5553636363636 1076
comp_TRINITY_DN1187_c9_g1_i1 comp_TRINITY_DN1187_c9_g1_i1 11 80.9554545454545 1075
comp_TRINITY_DN14689_c0_g1_i1 comp_TRINITY_DN14689_c0_g1_i1 15 87.3146 1075
comp_TRINITY_DN685_c2_g1_i1 comp_TRINITY_DN685_c2_g1_i1 17 81.9508823529412 1075
comp_TRINITY_DN1194_c10_g1_i8 comp_TRINITY_DN1194_c10_g1_i8 13 85.1883846153846 1074
comp_TRINITY_DN1177_c0_g5_i1 comp_TRINITY_DN1177_c0_g5_i1 10 80.2153 1073
comp_TRINITY_DN1016_c0_g2_i1 comp_TRINITY_DN1016_c0_g2_i1 11 83.3013636363636 1071
comp_TRINITY_DN1103_c1_g1_i4 comp_TRINITY_DN1103_c1_g1_i4 10 81.102 1071
comp_TRINITY_DN5636_c0_g1_i1 comp_TRINITY_DN5636_c0_g1_i1 13 86.3502307692308 1070
comp_TRINITY_DN13262_c0_g1_i1 comp_TRINITY_DN13262_c0_g1_i1 10 84.2061 1068
comp_TRINITY_DN4814_c0_g1_i1 comp_TRINITY_DN4814_c0_g1_i1 12 83.9845 1068
comp_TRINITY_DN16324_c0_g1_i1 comp_TRINITY_DN16324_c0_g1_i1 10 82.9902 1066
comp_TRINITY_DN5234_c0_g1_i1 comp_TRINITY_DN5234_c0_g1_i1 17 89.7051764705882 1066
comp_TRINITY_DN1127_c1_g1_i1 comp_TRINITY_DN1127_c1_g1_i1 11 82.7536363636364 1065
comp_TRINITY_DN14213_c0_g1_i1 comp_TRINITY_DN14213_c0_g1_i1 11 85.2313636363636 1065
comp_TRINITY_DN593_c0_g1_i1 comp_TRINITY_DN593_c0_g1_i1 8 90.880875 1064
comp_TRINITY_DN1094_c0_g1_i1 comp_TRINITY_DN1094_c0_g1_i1 12 92.0276666666667 1063
comp_TRINITY_DN1153_c3_g4_i1 comp_TRINITY_DN1153_c3_g4_i1 13 86.1155384615385 1063
comp_TRINITY_DN766_c0_g1_i1 comp_TRINITY_DN766_c0_g1_i1 12 86.3500833333333 1063
comp_TRINITY_DN938_c0_g1_i1 comp_TRINITY_DN938_c0_g1_i1 11 81.0267272727273 1063
comp_TRINITY_DN11416_c0_g1_i1 comp_TRINITY_DN11416_c0_g1_i1 12 98.2948333333333 1062
comp_TRINITY_DN1204_c4_g1_i14 comp_TRINITY_DN1204_c4_g1_i14 11 82.8163636363636 1062
comp_TRINITY_DN0_c0_g1_i1 comp_TRINITY_DN0_c0_g1_i1 14 85.8591428571429 1061
comp_TRINITY_DN1103_c1_g2_i5 comp_TRINITY_DN1103_c1_g2_i5 15 89.22 1060
comp_TRINITY_DN737_c0_g1_i1 comp_TRINITY_DN737_c0_g1_i1 13 89.629 1060
comp_TRINITY_DN9997_c0_g1_i1 comp_TRINITY_DN9997_c0_g1_i1 11 85.3511818181818 1060
comp_TRINITY_DN1137_c1_g1_i1 comp_TRINITY_DN1137_c1_g1_i1 9 78.3155555555556 1058
comp_TRINITY_DN108_c0_g1_i1 comp_TRINITY_DN108_c0_g1_i1 9 83.1006666666667 1057
comp_TRINITY_DN195_c0_g1_i1 comp_TRINITY_DN195_c0_g1_i1 9 96.0285555555556 1057
comp_TRINITY_DN740_c1_g1_i9 comp_TRINITY_DN740_c1_g1_i9 11 82.3703636363636 1057
comp_TRINITY_DN451_c1_g1_i1 comp_TRINITY_DN451_c1_g1_i1 11 80.404 1054
comp_TRINITY_DN1065_c0_g1_i2 comp_TRINITY_DN1065_c0_g1_i2 7 97.7717142857143 1053
comp_TRINITY_DN8773_c0_g1_i1 comp_TRINITY_DN8773_c0_g1_i1 9 85.8018888888889 1052
comp_TRINITY_DN2038_c0_g1_i1 comp_TRINITY_DN2038_c0_g1_i1 13 87.6432307692308 1049
comp_TRINITY_DN944_c0_g1_i1 comp_TRINITY_DN944_c0_g1_i1 7 96.5604285714286 1048
comp_TRINITY_DN1187_c4_g10_i2 comp_TRINITY_DN1187_c4_g10_i2 15 88.0145333333333 1046
comp_TRINITY_DN12071_c0_g1_i1 comp_TRINITY_DN12071_c0_g1_i1 13 84.7436153846154 1046
comp_TRINITY_DN649_c0_g1_i1 comp_TRINITY_DN649_c0_g1_i1 14 85.9541428571429 1046
comp_TRINITY_DN1148_c0_g1_i1 comp_TRINITY_DN1148_c0_g1_i1 12 90.1963333333333 1045
comp_TRINITY_DN1153_c3_g1_i1 comp_TRINITY_DN1153_c3_g1_i1 10 82.0664 1045
comp_TRINITY_DN15542_c0_g1_i1 comp_TRINITY_DN15542_c0_g1_i1 7 100 1044
comp_TRINITY_DN877_c0_g1_i1 comp_TRINITY_DN877_c0_g1_i1 12 84.6596666666667 1044
comp_TRINITY_DN1122_c0_g1_i5 comp_TRINITY_DN1122_c0_g1_i5 13 84.8737692307692 1043
comp_TRINITY_DN13090_c0_g1_i1 comp_TRINITY_DN13090_c0_g1_i1 7 98.7548571428571 1043
comp_TRINITY_DN6477_c0_g1_i1 comp_TRINITY_DN6477_c0_g1_i1 11 83.3946363636364 1042
comp_TRINITY_DN1191_c0_g2_i10 comp_TRINITY_DN1191_c0_g2_i10 11 87.5274545454545 1040
comp_TRINITY_DN1194_c10_g1_i2 comp_TRINITY_DN1194_c10_g1_i2 15 88.616 1040
comp_TRINITY_DN1180_c0_g1_i1 comp_TRINITY_DN1180_c0_g1_i1 13 87.4755384615385 1039
comp_TRINITY_DN10237_c0_g1_i1 comp_TRINITY_DN10237_c0_g1_i1 11 94.4630909090909 1038
comp_TRINITY_DN3525_c0_g1_i1 comp_TRINITY_DN3525_c0_g1_i1 9 76.0206666666667 1038
comp_TRINITY_DN1124_c0_g1_i11 comp_TRINITY_DN1124_c0_g1_i11 8 98.433 1037
comp_TRINITY_DN1187_c4_g3_i6 comp_TRINITY_DN1187_c4_g3_i6 12 82.17825 1036
comp_TRINITY_DN876_c0_g1_i1 comp_TRINITY_DN876_c0_g1_i1 11 85.6265454545455 1036
comp_TRINITY_DN1168_c0_g1_i2 comp_TRINITY_DN1168_c0_g1_i2 7 94.0591428571429 1035
comp_TRINITY_DN3675_c0_g1_i1 comp_TRINITY_DN3675_c0_g1_i1 12 85.54575 1035
comp_TRINITY_DN1155_c0_g4_i1 comp_TRINITY_DN1155_c0_g4_i1 14 89.191 1034
comp_TRINITY_DN15950_c0_g1_i1 comp_TRINITY_DN15950_c0_g1_i1 9 93.4511111111111 1030
comp_TRINITY_DN740_c1_g1_i10 comp_TRINITY_DN740_c1_g1_i10 18 90.1603333333333 1030
comp_TRINITY_DN13119_c0_g1_i1 comp_TRINITY_DN13119_c0_g1_i1 8 97.767875 1029
comp_TRINITY_DN1204_c4_g2_i4 comp_TRINITY_DN1204_c4_g2_i4 10 91.9365 1028
comp_TRINITY_DN1208_c0_g1_i1 comp_TRINITY_DN1208_c0_g1_i1 10 91.8397 1028
comp_TRINITY_DN1332_c0_g1_i1 comp_TRINITY_DN1332_c0_g1_i1 10 80.4339 1028
comp_TRINITY_DN15511_c0_g1_i1 comp_TRINITY_DN15511_c0_g1_i1 14 83.4288571428571 1027
comp_TRINITY_DN1115_c0_g1_i1 comp_TRINITY_DN1115_c0_g1_i1 17 92.8664117647059 1025
comp_TRINITY_DN1187_c4_g3_i9 comp_TRINITY_DN1187_c4_g3_i9 12 84.0543333333333 1024
comp_TRINITY_DN1188_c3_g2_i1 comp_TRINITY_DN1188_c3_g2_i1 9 84.7735555555556 1024
comp_TRINITY_DN939_c2_g1_i1 comp_TRINITY_DN939_c2_g1_i1 9 92.2773333333333 1024
comp_TRINITY_DN9918_c0_g1_i1 comp_TRINITY_DN9918_c0_g1_i1 8 93.294625 1024
comp_TRINITY_DN18835_c0_g1_i1 comp_TRINITY_DN18835_c0_g1_i1 12 80.444 1022
comp_TRINITY_DN6584_c0_g1_i1 comp_TRINITY_DN6584_c0_g1_i1 7 99.5844285714286 1022
comp_TRINITY_DN1126_c0_g1_i2 comp_TRINITY_DN1126_c0_g1_i2 10 86.6542 1021
comp_TRINITY_DN14421_c0_g1_i1 comp_TRINITY_DN14421_c0_g1_i1 11 78.0343636363636 1019
comp_TRINITY_DN1194_c9_g1_i1 comp_TRINITY_DN1194_c9_g1_i1 11 83.552 1018
comp_TRINITY_DN1062_c0_g1_i1 comp_TRINITY_DN1062_c0_g1_i1 13 85.0726923076923 1017
comp_TRINITY_DN1220_c1_g1_i1 comp_TRINITY_DN1220_c1_g1_i1 10 91.3577 1017
comp_TRINITY_DN2683_c0_g1_i1 comp_TRINITY_DN2683_c0_g1_i1 13 87.236 1017
comp_TRINITY_DN1200_c6_g2_i1 comp_TRINITY_DN1200_c6_g2_i1 16 94.58525 1016
comp_TRINITY_DN12283_c0_g1_i1 comp_TRINITY_DN12283_c0_g1_i1 14 90.318 1015
comp_TRINITY_DN1122_c2_g1_i4 comp_TRINITY_DN1122_c2_g1_i4 10 83.7151 1014
comp_TRINITY_DN1194_c10_g2_i1 comp_TRINITY_DN1194_c10_g2_i1 10 84.3111 1014
comp_TRINITY_DN16741_c0_g1_i1 comp_TRINITY_DN16741_c0_g1_i1 9 83.3208888888889 1014
comp_TRINITY_DN1213_c0_g1_i10 comp_TRINITY_DN1213_c0_g1_i10 12 86.6220833333333 1013
comp_TRINITY_DN616_c0_g1_i1 comp_TRINITY_DN616_c0_g1_i1 13 83.281 1013
comp_TRINITY_DN1141_c0_g1_i3 comp_TRINITY_DN1141_c0_g1_i3 14 96.1369285714286 1012
comp_TRINITY_DN13766_c0_g1_i1 comp_TRINITY_DN13766_c0_g1_i1 11 76.8182727272727 1010
comp_TRINITY_DN949_c0_g1_i1 comp_TRINITY_DN949_c0_g1_i1 8 94.14075 1010
comp_TRINITY_DN4218_c0_g1_i1 comp_TRINITY_DN4218_c0_g1_i1 8 97.258375 1009
comp_TRINITY_DN16222_c0_g1_i1 comp_TRINITY_DN16222_c0_g1_i1 14 85.195 1008
comp_TRINITY_DN678_c0_g1_i1 comp_TRINITY_DN678_c0_g1_i1 7 91.8995714285714 1008
comp_TRINITY_DN1153_c5_g1_i1 comp_TRINITY_DN1153_c5_g1_i1 14 84.7392857142857 1007
comp_TRINITY_DN1207_c0_g4_i1 comp_TRINITY_DN1207_c0_g4_i1 16 91.40725 1005
comp_TRINITY_DN1185_c2_g1_i27 comp_TRINITY_DN1185_c2_g1_i27 12 87.4505833333333 1003
comp_TRINITY_DN413_c2_g1_i1 comp_TRINITY_DN413_c2_g1_i1 10 80.7288 1003
comp_TRINITY_DN1217_c4_g1_i1 comp_TRINITY_DN1217_c4_g1_i1 9 81.4573333333333 1002
comp_TRINITY_DN4068_c0_g1_i1 comp_TRINITY_DN4068_c0_g1_i1 9 99.4976666666667 1002
comp_TRINITY_DN1185_c2_g1_i30 comp_TRINITY_DN1185_c2_g1_i30 14 90.1316428571429 1001
comp_TRINITY_DN1194_c7_g1_i2 comp_TRINITY_DN1194_c7_g1_i2 10 83.2384 1000
comp_TRINITY_DN481_c0_g1_i1 comp_TRINITY_DN481_c0_g1_i1 8 88.263375 1000
comp_TRINITY_DN1117_c5_g1_i1 comp_TRINITY_DN1117_c5_g1_i1 12 84.33375 999
comp_TRINITY_DN1134_c0_g1_i3 comp_TRINITY_DN1134_c0_g1_i3 13 85.4781538461538 999
comp_TRINITY_DN1177_c0_g7_i1 comp_TRINITY_DN1177_c0_g7_i1 11 84.9466363636364 999
comp_TRINITY_DN18269_c0_g1_i1 comp_TRINITY_DN18269_c0_g1_i1 9 77.6715555555556 999
comp_TRINITY_DN890_c0_g1_i1 comp_TRINITY_DN890_c0_g1_i1 13 83.9574615384615 998
comp_TRINITY_DN1103_c1_g2_i8 comp_TRINITY_DN1103_c1_g2_i8 10 82.179 996
comp_TRINITY_DN1204_c4_g1_i15 comp_TRINITY_DN1204_c4_g1_i15 9 85.0751111111111 994
comp_TRINITY_DN10607_c0_g1_i1 comp_TRINITY_DN10607_c0_g1_i1 11 77.0275454545455 993
comp_TRINITY_DN17546_c0_g1_i1 comp_TRINITY_DN17546_c0_g1_i1 13 88.5483846153846 993
comp_TRINITY_DN1188_c3_g3_i2 comp_TRINITY_DN1188_c3_g3_i2 10 82.441 992
comp_TRINITY_DN38_c0_g1_i1 comp_TRINITY_DN38_c0_g1_i1 10 88.5217 992
comp_TRINITY_DN976_c42_g1_i1 comp_TRINITY_DN976_c42_g1_i1 11 82.7935454545455 992
comp_TRINITY_DN976_c74_g1_i5 comp_TRINITY_DN976_c74_g1_i5 15 90.6324 992
comp_TRINITY_DN1171_c2_g1_i12 comp_TRINITY_DN1171_c2_g1_i12 8 88.629875 991
comp_TRINITY_DN1183_c1_g1_i12 comp_TRINITY_DN1183_c1_g1_i12 11 83.2719090909091 990
comp_TRINITY_DN1212_c4_g1_i1 comp_TRINITY_DN1212_c4_g1_i1 13 88.6233076923077 989
comp_TRINITY_DN1213_c0_g1_i12 comp_TRINITY_DN1213_c0_g1_i12 15 95.9633333333333 989
comp_TRINITY_DN238_c0_g1_i1 comp_TRINITY_DN238_c0_g1_i1 10 82.2858 988
comp_TRINITY_DN6715_c0_g1_i1 comp_TRINITY_DN6715_c0_g1_i1 8 96.17125 988
comp_TRINITY_DN9848_c0_g1_i1 comp_TRINITY_DN9848_c0_g1_i1 7 89.063 988
comp_TRINITY_DN1171_c3_g2_i1 comp_TRINITY_DN1171_c3_g2_i1 11 85.1773636363636 987
comp_TRINITY_DN13903_c0_g1_i1 comp_TRINITY_DN13903_c0_g1_i1 12 86.77425 987
comp_TRINITY_DN8284_c0_g1_i1 comp_TRINITY_DN8284_c0_g1_i1 12 81.9624166666667 987
comp_TRINITY_DN1097_c0_g1_i1 comp_TRINITY_DN1097_c0_g1_i1 10 85.4186 986
comp_TRINITY_DN1194_c12_g1_i1 comp_TRINITY_DN1194_c12_g1_i1 11 84.8760909090909 982
comp_TRINITY_DN1_c0_g1_i1 comp_TRINITY_DN1_c0_g1_i1 12 86.81875 982
comp_TRINITY_DN1200_c6_g1_i1 comp_TRINITY_DN1200_c6_g1_i1 11 87.3696363636364 981
comp_TRINITY_DN1225_c2_g1_i4 comp_TRINITY_DN1225_c2_g1_i4 9 81.2137777777778 981
comp_TRINITY_DN1072_c1_g2_i1 comp_TRINITY_DN1072_c1_g2_i1 9 81.0472222222222 980
comp_TRINITY_DN1179_c4_g1_i1 comp_TRINITY_DN1179_c4_g1_i1 9 80.4412222222222 980
comp_TRINITY_DN101_c0_g1_i1 comp_TRINITY_DN101_c0_g1_i1 7 87.7362857142857 979
comp_TRINITY_DN1162_c1_g1_i1 comp_TRINITY_DN1162_c1_g1_i1 7 85.3064285714286 979
comp_TRINITY_DN1085_c1_g3_i2 comp_TRINITY_DN1085_c1_g3_i2 14 86.8034285714286 977
comp_TRINITY_DN1134_c0_g1_i2 comp_TRINITY_DN1134_c0_g1_i2 14 89.5833571428571 977
comp_TRINITY_DN1185_c2_g1_i22 comp_TRINITY_DN1185_c2_g1_i22 10 84.3445 977
comp_TRINITY_DN937_c0_g1_i1 comp_TRINITY_DN937_c0_g1_i1 13 93.3493846153846 976
comp_TRINITY_DN1175_c2_g2_i5 comp_TRINITY_DN1175_c2_g2_i5 7 91.9487142857143 973
comp_TRINITY_DN1078_c0_g2_i1 comp_TRINITY_DN1078_c0_g2_i1 8 78.58825 972
comp_TRINITY_DN1182_c0_g1_i8 comp_TRINITY_DN1182_c0_g1_i8 15 92.1582666666667 971
comp_TRINITY_DN1225_c3_g1_i1 comp_TRINITY_DN1225_c3_g1_i1 14 88.7025714285714 971
comp_TRINITY_DN612_c0_g1_i1 comp_TRINITY_DN612_c0_g1_i1 12 86.2954166666667 970
comp_TRINITY_DN1089_c1_g1_i1 comp_TRINITY_DN1089_c1_g1_i1 7 87.0704285714286 968
comp_TRINITY_DN1200_c8_g1_i1 comp_TRINITY_DN1200_c8_g1_i1 10 84.7527 968
comp_TRINITY_DN1104_c1_g2_i1 comp_TRINITY_DN1104_c1_g2_i1 10 91.1992 967
comp_TRINITY_DN14595_c0_g1_i1 comp_TRINITY_DN14595_c0_g1_i1 7 87.2825714285714 967
comp_TRINITY_DN15420_c0_g1_i1 comp_TRINITY_DN15420_c0_g1_i1 14 83.1002142857143 967
comp_TRINITY_DN1174_c1_g4_i1 comp_TRINITY_DN1174_c1_g4_i1 9 86.5895555555555 966
comp_TRINITY_DN12245_c0_g1_i1 comp_TRINITY_DN12245_c0_g1_i1 8 86.333 963
comp_TRINITY_DN1217_c1_g1_i7 comp_TRINITY_DN1217_c1_g1_i7 10 85.8225 961
comp_TRINITY_DN1221_c0_g2_i1 comp_TRINITY_DN1221_c0_g2_i1 9 95.028 961
comp_TRINITY_DN5625_c0_g1_i1 comp_TRINITY_DN5625_c0_g1_i1 14 88.9829285714286 961
comp_TRINITY_DN1196_c1_g2_i1 comp_TRINITY_DN1196_c1_g2_i1 9 83.0646666666667 960
comp_TRINITY_DN187_c0_g1_i1 comp_TRINITY_DN187_c0_g1_i1 14 81.7213571428571 960
comp_TRINITY_DN1118_c0_g1_i6 comp_TRINITY_DN1118_c0_g1_i6 11 93.1010909090909 959
comp_TRINITY_DN14032_c0_g1_i1 comp_TRINITY_DN14032_c0_g1_i1 13 89.4602307692308 959
comp_TRINITY_DN6871_c0_g1_i1 comp_TRINITY_DN6871_c0_g1_i1 11 80.0626363636364 959
comp_TRINITY_DN7317_c0_g1_i1 comp_TRINITY_DN7317_c0_g1_i1 12 84.3156666666667 959
comp_TRINITY_DN9996_c0_g1_i1 comp_TRINITY_DN9996_c0_g1_i1 7 99.0271428571429 958
comp_TRINITY_DN1011_c0_g1_i1 comp_TRINITY_DN1011_c0_g1_i1 12 90.7881666666667 957
comp_TRINITY_DN4073_c0_g1_i1 comp_TRINITY_DN4073_c0_g1_i1 13 84.8806153846154 957
comp_TRINITY_DN8975_c0_g1_i1 comp_TRINITY_DN8975_c0_g1_i1 10 78.1591 957
comp_TRINITY_DN1194_c7_g2_i1 comp_TRINITY_DN1194_c7_g2_i1 8 81.69275 956
comp_TRINITY_DN17912_c0_g1_i1 comp_TRINITY_DN17912_c0_g1_i1 7 84.2514285714286 954
comp_TRINITY_DN1349_c0_g1_i1 comp_TRINITY_DN1349_c0_g1_i1 12 80.35075 953
comp_TRINITY_DN242_c0_g1_i1 comp_TRINITY_DN242_c0_g1_i1 13 85.0126153846154 953
comp_TRINITY_DN13384_c0_g1_i1 comp_TRINITY_DN13384_c0_g1_i1 9 91.0523333333333 952
comp_TRINITY_DN14323_c0_g1_i1 comp_TRINITY_DN14323_c0_g1_i1 9 87.5572222222222 952
comp_TRINITY_DN291_c0_g1_i1 comp_TRINITY_DN291_c0_g1_i1 11 85.8576363636364 952
comp_TRINITY_DN62_c1_g1_i1 comp_TRINITY_DN62_c1_g1_i1 14 88.5317857142857 952
comp_TRINITY_DN1205_c0_g2_i2 comp_TRINITY_DN1205_c0_g2_i2 7 95.458 951
comp_TRINITY_DN1165_c1_g1_i8 comp_TRINITY_DN1165_c1_g1_i8 16 89.997125 950
comp_TRINITY_DN4058_c0_g1_i1 comp_TRINITY_DN4058_c0_g1_i1 11 83.1916363636364 950
comp_TRINITY_DN352_c0_g1_i1 comp_TRINITY_DN352_c0_g1_i1 9 87.1844444444445 948
comp_TRINITY_DN370_c0_g1_i2 comp_TRINITY_DN370_c0_g1_i2 9 81.7278888888889 948
comp_TRINITY_DN55_c0_g2_i1 comp_TRINITY_DN55_c0_g2_i1 12 80.7154166666667 948
comp_TRINITY_DN1225_c0_g3_i1 comp_TRINITY_DN1225_c0_g3_i1 8 79.758 947
comp_TRINITY_DN1115_c2_g1_i1 comp_TRINITY_DN1115_c2_g1_i1 10 80.7731 946
comp_TRINITY_DN1169_c0_g2_i3 comp_TRINITY_DN1169_c0_g2_i3 10 83.0305 946
comp_TRINITY_DN1194_c7_g2_i3 comp_TRINITY_DN1194_c7_g2_i3 10 84.2457 946
comp_TRINITY_DN13218_c0_g1_i1 comp_TRINITY_DN13218_c0_g1_i1 8 88.606875 946
comp_TRINITY_DN1136_c1_g2_i1 comp_TRINITY_DN1136_c1_g2_i1 15 91.4930666666667 945
comp_TRINITY_DN607_c0_g1_i4 comp_TRINITY_DN607_c0_g1_i4 13 88.8900769230769 945
comp_TRINITY_DN665_c0_g1_i1 comp_TRINITY_DN665_c0_g1_i1 12 87.5414166666667 945
comp_TRINITY_DN231_c0_g1_i1 comp_TRINITY_DN231_c0_g1_i1 7 99.4234285714286 943
comp_TRINITY_DN17883_c0_g1_i1 comp_TRINITY_DN17883_c0_g1_i1 11 86.4043636363636 942
comp_TRINITY_DN903_c0_g1_i4 comp_TRINITY_DN903_c0_g1_i4 12 84.8463333333333 940
comp_TRINITY_DN1220_c0_g5_i1 comp_TRINITY_DN1220_c0_g5_i1 10 95.1635 937
comp_TRINITY_DN1190_c0_g4_i1 comp_TRINITY_DN1190_c0_g4_i1 9 85.5405555555556 936
comp_TRINITY_DN1557_c0_g1_i1 comp_TRINITY_DN1557_c0_g1_i1 8 81.600875 935
comp_TRINITY_DN1121_c0_g1_i1 comp_TRINITY_DN1121_c0_g1_i1 9 88.6911111111111 932
comp_TRINITY_DN1212_c6_g1_i1 comp_TRINITY_DN1212_c6_g1_i1 17 95.4313529411765 932
comp_TRINITY_DN1225_c3_g1_i2 comp_TRINITY_DN1225_c3_g1_i2 11 85.5391818181818 932
comp_TRINITY_DN1217_c1_g1_i8 comp_TRINITY_DN1217_c1_g1_i8 14 90.2945 931
comp_TRINITY_DN533_c0_g1_i1 comp_TRINITY_DN533_c0_g1_i1 8 81.43025 931
comp_TRINITY_DN1067_c0_g2_i1 comp_TRINITY_DN1067_c0_g2_i1 10 87.1451 930
comp_TRINITY_DN1159_c1_g1_i1 comp_TRINITY_DN1159_c1_g1_i1 9 83.7165555555556 930
comp_TRINITY_DN1204_c4_g3_i1 comp_TRINITY_DN1204_c4_g3_i1 9 84.1673333333333 928
comp_TRINITY_DN18187_c0_g1_i1 comp_TRINITY_DN18187_c0_g1_i1 12 82.6695833333333 928
comp_TRINITY_DN1185_c2_g1_i3 comp_TRINITY_DN1185_c2_g1_i3 10 85.8148 927
comp_TRINITY_DN12896_c0_g1_i1 comp_TRINITY_DN12896_c0_g1_i1 9 86.9672222222222 926
comp_TRINITY_DN8824_c0_g1_i1 comp_TRINITY_DN8824_c0_g1_i1 7 85.7654285714286 926
comp_TRINITY_DN690_c0_g1_i1 comp_TRINITY_DN690_c0_g1_i1 13 89.5754615384615 925
comp_TRINITY_DN1222_c0_g2_i19 comp_TRINITY_DN1222_c0_g2_i19 9 89.3936666666667 923
comp_TRINITY_DN7256_c0_g1_i1 comp_TRINITY_DN7256_c0_g1_i1 7 96.6997142857143 922
comp_TRINITY_DN647_c1_g1_i10 comp_TRINITY_DN647_c1_g1_i10 14 92.188 921
comp_TRINITY_DN1085_c1_g3_i1 comp_TRINITY_DN1085_c1_g3_i1 11 85.5765454545455 920
comp_TRINITY_DN1217_c3_g1_i1 comp_TRINITY_DN1217_c3_g1_i1 12 87.3585 920
comp_TRINITY_DN965_c0_g2_i2 comp_TRINITY_DN965_c0_g2_i2 8 81.18775 920
comp_TRINITY_DN106_c0_g1_i2 comp_TRINITY_DN106_c0_g1_i2 11 81.8981818181818 919
comp_TRINITY_DN8594_c0_g1_i1 comp_TRINITY_DN8594_c0_g1_i1 12 89.1753333333333 919
comp_TRINITY_DN10387_c0_g1_i1 comp_TRINITY_DN10387_c0_g1_i1 7 84.5304285714286 918
comp_TRINITY_DN15199_c0_g1_i1 comp_TRINITY_DN15199_c0_g1_i1 7 92.6602857142857 918
comp_TRINITY_DN4738_c0_g1_i1 comp_TRINITY_DN4738_c0_g1_i1 15 87.5764 918
comp_TRINITY_DN1150_c0_g2_i2 comp_TRINITY_DN1150_c0_g2_i2 7 78.6801428571429 916
comp_TRINITY_DN1196_c2_g1_i1 comp_TRINITY_DN1196_c2_g1_i1 8 91.6275 916
comp_TRINITY_DN3602_c0_g1_i1 comp_TRINITY_DN3602_c0_g1_i1 13 91.0417692307692 914
comp_TRINITY_DN1093_c0_g2_i1 comp_TRINITY_DN1093_c0_g2_i1 12 84.6875 913
comp_TRINITY_DN1223_c0_g2_i12 comp_TRINITY_DN1223_c0_g2_i12 16 93.827375 913
comp_TRINITY_DN14905_c0_g1_i1 comp_TRINITY_DN14905_c0_g1_i1 7 84.5041428571429 913
comp_TRINITY_DN11299_c0_g1_i1 comp_TRINITY_DN11299_c0_g1_i1 9 85.6151111111111 912
comp_TRINITY_DN301_c0_g1_i1 comp_TRINITY_DN301_c0_g1_i1 10 80.6908 912
comp_TRINITY_DN128_c0_g1_i1 comp_TRINITY_DN128_c0_g1_i1 7 97.9344285714286 911
comp_TRINITY_DN288_c0_g1_i3 comp_TRINITY_DN288_c0_g1_i3 8 82.48025 911
comp_TRINITY_DN1170_c2_g3_i2 comp_TRINITY_DN1170_c2_g3_i2 8 81.502125 910
comp_TRINITY_DN1209_c1_g4_i1 comp_TRINITY_DN1209_c1_g4_i1 8 83.47475 910
comp_TRINITY_DN1174_c1_g2_i2 comp_TRINITY_DN1174_c1_g2_i2 11 84.8835454545455 908
comp_TRINITY_DN492_c0_g2_i1 comp_TRINITY_DN492_c0_g2_i1 13 83.3427692307692 908
comp_TRINITY_DN15290_c0_g1_i1 comp_TRINITY_DN15290_c0_g1_i1 10 81.1495 907
comp_TRINITY_DN19062_c0_g1_i1 comp_TRINITY_DN19062_c0_g1_i1 13 91.4109230769231 907
comp_TRINITY_DN1227_c11_g1_i1 comp_TRINITY_DN1227_c11_g1_i1 14 87.6025714285714 906
comp_TRINITY_DN17189_c0_g1_i1 comp_TRINITY_DN17189_c0_g1_i1 10 89.9094 905
comp_TRINITY_DN18791_c0_g1_i1 comp_TRINITY_DN18791_c0_g1_i1 7 98.7482857142857 905
comp_TRINITY_DN2962_c0_g1_i1 comp_TRINITY_DN2962_c0_g1_i1 8 89.868625 905
comp_TRINITY_DN1068_c0_g1_i1 comp_TRINITY_DN1068_c0_g1_i1 7 97.5697142857143 904
comp_TRINITY_DN623_c0_g1_i1 comp_TRINITY_DN623_c0_g1_i1 10 83.2191 903
comp_TRINITY_DN1173_c4_g1_i26 comp_TRINITY_DN1173_c4_g1_i26 11 86.8673636363636 902
comp_TRINITY_DN1213_c0_g1_i11 comp_TRINITY_DN1213_c0_g1_i11 8 87.87275 902
comp_TRINITY_DN13386_c0_g1_i1 comp_TRINITY_DN13386_c0_g1_i1 9 86.9672222222222 902
comp_TRINITY_DN16217_c0_g1_i1 comp_TRINITY_DN16217_c0_g1_i1 7 86.2014285714286 901
comp_TRINITY_DN548_c0_g1_i1 comp_TRINITY_DN548_c0_g1_i1 11 86.2368181818182 901
comp_TRINITY_DN752_c0_g1_i1 comp_TRINITY_DN752_c0_g1_i1 11 87.0919090909091 901
comp_TRINITY_DN1179_c2_g3_i1 comp_TRINITY_DN1179_c2_g3_i1 10 83.5629 900
comp_TRINITY_DN994_c0_g1_i3 comp_TRINITY_DN994_c0_g1_i3 7 98.2818571428571 900
comp_TRINITY_DN546_c0_g1_i2 comp_TRINITY_DN546_c0_g1_i2 9 81.057 899
comp_TRINITY_DN5513_c0_g1_i1 comp_TRINITY_DN5513_c0_g1_i1 9 78.4457777777778 899
comp_TRINITY_DN1186_c4_g1_i1 comp_TRINITY_DN1186_c4_g1_i1 12 84.65775 898
comp_TRINITY_DN1194_c10_g1_i21 comp_TRINITY_DN1194_c10_g1_i21 10 85.2477 898
comp_TRINITY_DN1203_c0_g1_i11 comp_TRINITY_DN1203_c0_g1_i11 11 90.7712727272727 898
comp_TRINITY_DN1220_c0_g3_i4 comp_TRINITY_DN1220_c0_g3_i4 10 89.1376 898
comp_TRINITY_DN16473_c0_g1_i1 comp_TRINITY_DN16473_c0_g1_i1 6 87.8218333333333 897
comp_TRINITY_DN1052_c0_g1_i1 comp_TRINITY_DN1052_c0_g1_i1 8 84.955625 896
comp_TRINITY_DN12785_c0_g1_i1 comp_TRINITY_DN12785_c0_g1_i1 14 81.3518571428571 896
comp_TRINITY_DN914_c1_g1_i1 comp_TRINITY_DN914_c1_g1_i1 8 80.657625 896
comp_TRINITY_DN1187_c4_g3_i4 comp_TRINITY_DN1187_c4_g3_i4 12 85.0965833333333 895
comp_TRINITY_DN1189_c0_g1_i3 comp_TRINITY_DN1189_c0_g1_i3 7 87.6892857142857 895
comp_TRINITY_DN6173_c0_g1_i1 comp_TRINITY_DN6173_c0_g1_i1 12 89.6105833333333 895
comp_TRINITY_DN884_c0_g1_i1 comp_TRINITY_DN884_c0_g1_i1 7 93.3084285714286 895
comp_TRINITY_DN10344_c0_g1_i1 comp_TRINITY_DN10344_c0_g1_i1 10 83.8954 894
comp_TRINITY_DN1192_c0_g2_i1 comp_TRINITY_DN1192_c0_g2_i1 9 86.9178888888889 894
comp_TRINITY_DN997_c0_g1_i1 comp_TRINITY_DN997_c0_g1_i1 7 87.8814285714286 894
comp_TRINITY_DN5416_c0_g1_i1 comp_TRINITY_DN5416_c0_g1_i1 15 83.4917333333333 893
comp_TRINITY_DN1108_c0_g1_i3 comp_TRINITY_DN1108_c0_g1_i3 9 82.7672222222222 892
comp_TRINITY_DN1173_c4_g1_i7 comp_TRINITY_DN1173_c4_g1_i7 11 88.2077272727273 892
comp_TRINITY_DN1209_c1_g2_i15 comp_TRINITY_DN1209_c1_g2_i15 7 81.0081428571429 892
comp_TRINITY_DN12539_c0_g1_i1 comp_TRINITY_DN12539_c0_g1_i1 11 80.1117272727273 892
comp_TRINITY_DN733_c1_g1_i1 comp_TRINITY_DN733_c1_g1_i1 6 99.7701666666667 892
comp_TRINITY_DN13154_c0_g1_i1 comp_TRINITY_DN13154_c0_g1_i1 14 85.3048571428571 891
comp_TRINITY_DN13563_c0_g1_i1 comp_TRINITY_DN13563_c0_g1_i1 13 83.8374615384615 891
comp_TRINITY_DN917_c0_g1_i2 comp_TRINITY_DN917_c0_g1_i2 7 98.5035714285714 890
comp_TRINITY_DN1137_c2_g1_i1 comp_TRINITY_DN1137_c2_g1_i1 9 83.0015555555556 889
comp_TRINITY_DN408_c0_g1_i1 comp_TRINITY_DN408_c0_g1_i1 12 86.8960833333333 889
comp_TRINITY_DN803_c0_g1_i1 comp_TRINITY_DN803_c0_g1_i1 11 90.6830909090909 889
comp_TRINITY_DN1225_c2_g1_i5 comp_TRINITY_DN1225_c2_g1_i5 9 88.0643333333333 888
comp_TRINITY_DN364_c0_g1_i1 comp_TRINITY_DN364_c0_g1_i1 7 82.2477142857143 886
comp_TRINITY_DN733_c0_g1_i1 comp_TRINITY_DN733_c0_g1_i1 7 85.6818571428571 884
comp_TRINITY_DN1224_c8_g3_i1 comp_TRINITY_DN1224_c8_g3_i1 14 94.6367857142857 883
comp_TRINITY_DN1158_c0_g1_i1 comp_TRINITY_DN1158_c0_g1_i1 12 90.351 881
comp_TRINITY_DN1205_c0_g1_i15 comp_TRINITY_DN1205_c0_g1_i15 6 94.4046666666667 881
comp_TRINITY_DN8564_c0_g1_i1 comp_TRINITY_DN8564_c0_g1_i1 7 91.9924285714286 881
comp_TRINITY_DN1052_c1_g2_i1 comp_TRINITY_DN1052_c1_g2_i1 12 86.1009166666667 880
comp_TRINITY_DN4273_c0_g1_i1 comp_TRINITY_DN4273_c0_g1_i1 7 88.7642857142857 880
comp_TRINITY_DN1148_c0_g1_i6 comp_TRINITY_DN1148_c0_g1_i6 10 84.6145 879
comp_TRINITY_DN903_c0_g1_i3 comp_TRINITY_DN903_c0_g1_i3 15 85.8982 878
comp_TRINITY_DN1169_c0_g2_i5 comp_TRINITY_DN1169_c0_g2_i5 12 89.2131666666667 877
comp_TRINITY_DN1188_c0_g1_i1 comp_TRINITY_DN1188_c0_g1_i1 9 81.9671111111111 876
comp_TRINITY_DN1204_c4_g1_i12 comp_TRINITY_DN1204_c4_g1_i12 8 81.022125 876
comp_TRINITY_DN1219_c0_g1_i13 comp_TRINITY_DN1219_c0_g1_i13 9 86.5577777777778 876
comp_TRINITY_DN1210_c0_g1_i1 comp_TRINITY_DN1210_c0_g1_i1 8 96.20275 875
comp_TRINITY_DN18166_c0_g1_i1 comp_TRINITY_DN18166_c0_g1_i1 11 84.0286363636364 875
comp_TRINITY_DN407_c0_g1_i1 comp_TRINITY_DN407_c0_g1_i1 9 79.4278888888889 875
comp_TRINITY_DN1001_c1_g1_i1 comp_TRINITY_DN1001_c1_g1_i1 7 97.5764285714286 874
comp_TRINITY_DN1170_c2_g9_i1 comp_TRINITY_DN1170_c2_g9_i1 9 83.3394444444444 874
comp_TRINITY_DN4484_c0_g1_i1 comp_TRINITY_DN4484_c0_g1_i1 9 83.4732222222222 873
comp_TRINITY_DN1188_c3_g3_i1 comp_TRINITY_DN1188_c3_g3_i1 11 85.8270909090909 872
comp_TRINITY_DN1219_c0_g4_i2 comp_TRINITY_DN1219_c0_g4_i2 12 88.1566666666667 872
comp_TRINITY_DN247_c0_g1_i1 comp_TRINITY_DN247_c0_g1_i1 8 84.135125 872
comp_TRINITY_DN985_c1_g1_i1 comp_TRINITY_DN985_c1_g1_i1 11 83.8691818181818 872
comp_TRINITY_DN1173_c4_g1_i2 comp_TRINITY_DN1173_c4_g1_i2 10 85.2634 871
comp_TRINITY_DN1201_c0_g1_i8 comp_TRINITY_DN1201_c0_g1_i8 9 86.2224444444444 871
comp_TRINITY_DN1212_c6_g2_i4 comp_TRINITY_DN1212_c6_g2_i4 9 87.6852222222222 871
comp_TRINITY_DN18004_c0_g1_i1 comp_TRINITY_DN18004_c0_g1_i1 12 85.4264166666667 871
comp_TRINITY_DN946_c0_g1_i1 comp_TRINITY_DN946_c0_g1_i1 9 84.6482222222222 871
comp_TRINITY_DN1156_c0_g1_i2 comp_TRINITY_DN1156_c0_g1_i2 6 94.8338333333333 870
comp_TRINITY_DN1222_c0_g1_i1 comp_TRINITY_DN1222_c0_g1_i1 11 93.1282727272727 870
comp_TRINITY_DN1222_c0_g2_i11 comp_TRINITY_DN1222_c0_g2_i11 8 91.297375 869
comp_TRINITY_DN17998_c0_g1_i1 comp_TRINITY_DN17998_c0_g1_i1 9 83.9413333333333 868
comp_TRINITY_DN685_c0_g1_i1 comp_TRINITY_DN685_c0_g1_i1 10 83.1166 868
comp_TRINITY_DN976_c74_g1_i1 comp_TRINITY_DN976_c74_g1_i1 11 87.9028181818182 868
comp_TRINITY_DN1192_c0_g2_i2 comp_TRINITY_DN1192_c0_g2_i2 8 92.966125 866
comp_TRINITY_DN8601_c0_g1_i1 comp_TRINITY_DN8601_c0_g1_i1 10 85.8597 866
comp_TRINITY_DN1093_c0_g1_i3 comp_TRINITY_DN1093_c0_g1_i3 11 84.1551818181818 865
comp_TRINITY_DN1103_c1_g2_i11 comp_TRINITY_DN1103_c1_g2_i11 10 87.6117 865
comp_TRINITY_DN1189_c0_g2_i4 comp_TRINITY_DN1189_c0_g2_i4 7 82.6641428571429 865
comp_TRINITY_DN5464_c0_g1_i1 comp_TRINITY_DN5464_c0_g1_i1 6 98.6525 865
comp_TRINITY_DN771_c0_g2_i1 comp_TRINITY_DN771_c0_g2_i1 14 90.498 865
comp_TRINITY_DN1169_c0_g2_i10 comp_TRINITY_DN1169_c0_g2_i10 9 87.3264444444444 864
comp_TRINITY_DN1194_c10_g1_i17 comp_TRINITY_DN1194_c10_g1_i17 8 81.294 864
comp_TRINITY_DN2288_c0_g1_i1 comp_TRINITY_DN2288_c0_g1_i1 9 91.7984444444444 864
comp_TRINITY_DN14599_c0_g1_i1 comp_TRINITY_DN14599_c0_g1_i1 9 80.376 863
comp_TRINITY_DN10_c0_g1_i3 comp_TRINITY_DN10_c0_g1_i3 8 80.9315 862
comp_TRINITY_DN3270_c0_g1_i1 comp_TRINITY_DN3270_c0_g1_i1 8 86.171375 862
comp_TRINITY_DN1185_c2_g1_i2 comp_TRINITY_DN1185_c2_g1_i2 12 81.0370833333333 859
comp_TRINITY_DN16877_c0_g1_i1 comp_TRINITY_DN16877_c0_g1_i1 13 87.635 859
comp_TRINITY_DN17798_c0_g1_i1 comp_TRINITY_DN17798_c0_g1_i1 8 88.168125 859
comp_TRINITY_DN1217_c1_g1_i20 comp_TRINITY_DN1217_c1_g1_i20 13 89.5569230769231 858
comp_TRINITY_DN17856_c0_g1_i1 comp_TRINITY_DN17856_c0_g1_i1 6 81.8303333333333 858
comp_TRINITY_DN1153_c3_g3_i2 comp_TRINITY_DN1153_c3_g3_i2 8 80.61525 857
comp_TRINITY_DN1181_c0_g5_i2 comp_TRINITY_DN1181_c0_g5_i2 8 87.8145 857
comp_TRINITY_DN1183_c1_g1_i9 comp_TRINITY_DN1183_c1_g1_i9 8 81.702125 857
comp_TRINITY_DN14009_c0_g1_i1 comp_TRINITY_DN14009_c0_g1_i1 8 78.949875 857
comp_TRINITY_DN1200_c3_g4_i1 comp_TRINITY_DN1200_c3_g4_i1 10 85.6163 856
comp_TRINITY_DN7618_c0_g1_i1 comp_TRINITY_DN7618_c0_g1_i1 9 91.7696666666667 856
comp_TRINITY_DN11382_c0_g1_i1 comp_TRINITY_DN11382_c0_g1_i1 8 84.543375 855
comp_TRINITY_DN15238_c0_g1_i1 comp_TRINITY_DN15238_c0_g1_i1 12 84.4411666666667 855
comp_TRINITY_DN16946_c0_g1_i1 comp_TRINITY_DN16946_c0_g1_i1 8 78.94325 855
comp_TRINITY_DN1186_c3_g1_i1 comp_TRINITY_DN1186_c3_g1_i1 9 83.0287777777778 854
comp_TRINITY_DN1187_c5_g1_i1 comp_TRINITY_DN1187_c5_g1_i1 13 86.0517692307692 854
comp_TRINITY_DN1208_c1_g1_i3 comp_TRINITY_DN1208_c1_g1_i3 11 90.2253636363636 854
comp_TRINITY_DN1213_c0_g1_i5 comp_TRINITY_DN1213_c0_g1_i5 12 92.7734166666667 854
comp_TRINITY_DN15633_c0_g2_i1 comp_TRINITY_DN15633_c0_g2_i1 7 92.5848571428571 854
comp_TRINITY_DN887_c0_g1_i2 comp_TRINITY_DN887_c0_g1_i2 10 81.4134 854
comp_TRINITY_DN1179_c2_g1_i4 comp_TRINITY_DN1179_c2_g1_i4 12 89.0655 853
comp_TRINITY_DN240_c0_g1_i1 comp_TRINITY_DN240_c0_g1_i1 12 83.879 853
comp_TRINITY_DN399_c0_g1_i1 comp_TRINITY_DN399_c0_g1_i1 11 87.1105454545455 852
comp_TRINITY_DN1031_c0_g1_i1 comp_TRINITY_DN1031_c0_g1_i1 9 81.5462222222222 851
comp_TRINITY_DN3488_c0_g1_i1 comp_TRINITY_DN3488_c0_g1_i1 7 78.3724285714286 851
comp_TRINITY_DN689_c0_g2_i1 comp_TRINITY_DN689_c0_g2_i1 13 84.8371538461538 851
comp_TRINITY_DN13478_c0_g1_i1 comp_TRINITY_DN13478_c0_g1_i1 6 82.4393333333333 850
comp_TRINITY_DN1194_c10_g1_i3 comp_TRINITY_DN1194_c10_g1_i3 8 82.051875 849
comp_TRINITY_DN13772_c0_g1_i1 comp_TRINITY_DN13772_c0_g1_i1 12 84.8198333333333 849
comp_TRINITY_DN19_c0_g1_i1 comp_TRINITY_DN19_c0_g1_i1 12 87.8610833333333 849
comp_TRINITY_DN214_c0_g1_i2 comp_TRINITY_DN214_c0_g1_i2 7 80.0372857142857 849
comp_TRINITY_DN140_c0_g1_i2 comp_TRINITY_DN140_c0_g1_i2 9 82.1326666666667 847
comp_TRINITY_DN1201_c0_g2_i17 comp_TRINITY_DN1201_c0_g2_i17 9 88.7825555555556 846
comp_TRINITY_DN1219_c0_g2_i1 comp_TRINITY_DN1219_c0_g2_i1 7 84.4335714285714 846
comp_TRINITY_DN961_c0_g2_i1 comp_TRINITY_DN961_c0_g2_i1 11 86.2473636363636 845
comp_TRINITY_DN1106_c0_g1_i1 comp_TRINITY_DN1106_c0_g1_i1 10 89.3188 844
comp_TRINITY_DN120_c0_g1_i1 comp_TRINITY_DN120_c0_g1_i1 13 86.7396153846154 844
comp_TRINITY_DN618_c0_g1_i1 comp_TRINITY_DN618_c0_g1_i1 10 86.6148 844
comp_TRINITY_DN1171_c2_g1_i16 comp_TRINITY_DN1171_c2_g1_i16 8 89.764375 842
comp_TRINITY_DN1124_c0_g1_i12 comp_TRINITY_DN1124_c0_g1_i12 7 91.9504285714286 840
comp_TRINITY_DN6483_c0_g1_i1 comp_TRINITY_DN6483_c0_g1_i1 15 86.8694666666667 840
comp_TRINITY_DN1117_c3_g1_i1 comp_TRINITY_DN1117_c3_g1_i1 9 82.3137777777778 839
comp_TRINITY_DN1139_c0_g2_i5 comp_TRINITY_DN1139_c0_g2_i5 9 83.6776666666667 838
comp_TRINITY_DN1225_c3_g1_i3 comp_TRINITY_DN1225_c3_g1_i3 8 86.799625 838
comp_TRINITY_DN16565_c0_g1_i1 comp_TRINITY_DN16565_c0_g1_i1 9 83.429 838
comp_TRINITY_DN6729_c0_g1_i1 comp_TRINITY_DN6729_c0_g1_i1 9 89.1261111111111 838
comp_TRINITY_DN1174_c1_g1_i1 comp_TRINITY_DN1174_c1_g1_i1 8 88.354 837
comp_TRINITY_DN16603_c0_g1_i1 comp_TRINITY_DN16603_c0_g1_i1 7 82.9768571428571 837
comp_TRINITY_DN6687_c0_g1_i1 comp_TRINITY_DN6687_c0_g1_i1 7 87.4644285714286 837
comp_TRINITY_DN914_c0_g1_i1 comp_TRINITY_DN914_c0_g1_i1 8 83.40075 837
comp_TRINITY_DN14996_c0_g1_i1 comp_TRINITY_DN14996_c0_g1_i1 8 77.746375 836
comp_TRINITY_DN3462_c0_g1_i1 comp_TRINITY_DN3462_c0_g1_i1 8 84.57425 835
comp_TRINITY_DN4182_c0_g1_i1 comp_TRINITY_DN4182_c0_g1_i1 7 78.1881428571429 835
comp_TRINITY_DN1191_c0_g2_i5 comp_TRINITY_DN1191_c0_g2_i5 13 96.963 834
comp_TRINITY_DN4584_c0_g1_i1 comp_TRINITY_DN4584_c0_g1_i1 10 89.3082 834
comp_TRINITY_DN9284_c0_g1_i1 comp_TRINITY_DN9284_c0_g1_i1 12 83.0549166666667 834
comp_TRINITY_DN4665_c0_g1_i1 comp_TRINITY_DN4665_c0_g1_i1 9 86.685 833
comp_TRINITY_DN17706_c0_g1_i1 comp_TRINITY_DN17706_c0_g1_i1 9 83.7061111111111 832
comp_TRINITY_DN725_c0_g1_i1 comp_TRINITY_DN725_c0_g1_i1 7 86.463 832
comp_TRINITY_DN74_c1_g1_i1 comp_TRINITY_DN74_c1_g1_i1 9 80.9748888888889 830
comp_TRINITY_DN1204_c4_g1_i10 comp_TRINITY_DN1204_c4_g1_i10 8 80.359125 829
comp_TRINITY_DN617_c0_g1_i1 comp_TRINITY_DN617_c0_g1_i1 12 93.0076666666667 829
comp_TRINITY_DN10288_c0_g1_i1 comp_TRINITY_DN10288_c0_g1_i1 13 84.2703846153846 828
comp_TRINITY_DN1185_c2_g1_i15 comp_TRINITY_DN1185_c2_g1_i15 9 85.2992222222222 828
comp_TRINITY_DN1227_c11_g4_i2 comp_TRINITY_DN1227_c11_g4_i2 11 95.8481818181818 828
comp_TRINITY_DN726_c0_g1_i2 comp_TRINITY_DN726_c0_g1_i2 7 90.5471428571429 828
comp_TRINITY_DN1212_c6_g2_i1 comp_TRINITY_DN1212_c6_g2_i1 13 92.1665384615385 827
comp_TRINITY_DN1129_c1_g1_i2 comp_TRINITY_DN1129_c1_g1_i2 7 97.2005714285714 826
comp_TRINITY_DN1226_c5_g1_i6 comp_TRINITY_DN1226_c5_g1_i6 10 89.8525 826
comp_TRINITY_DN17682_c0_g1_i1 comp_TRINITY_DN17682_c0_g1_i1 8 89.433125 826
comp_TRINITY_DN2793_c0_g1_i1 comp_TRINITY_DN2793_c0_g1_i1 6 86.0338333333333 826
comp_TRINITY_DN1213_c0_g1_i7 comp_TRINITY_DN1213_c0_g1_i7 8 94.037 825
comp_TRINITY_DN12770_c0_g1_i1 comp_TRINITY_DN12770_c0_g1_i1 11 78.3405454545454 825
comp_TRINITY_DN137_c0_g1_i1 comp_TRINITY_DN137_c0_g1_i1 8 81.947375 824
comp_TRINITY_DN1206_c0_g1_i3 comp_TRINITY_DN1206_c0_g1_i3 6 92.8116666666667 823
comp_TRINITY_DN12410_c0_g1_i1 comp_TRINITY_DN12410_c0_g1_i1 7 88.2412857142857 823
comp_TRINITY_DN3861_c0_g1_i1 comp_TRINITY_DN3861_c0_g1_i1 9 90.4433333333333 823
comp_TRINITY_DN1181_c0_g4_i1 comp_TRINITY_DN1181_c0_g4_i1 7 90.1471428571429 822
comp_TRINITY_DN963_c0_g1_i1 comp_TRINITY_DN963_c0_g1_i1 7 87.6835714285714 822
comp_TRINITY_DN1204_c4_g1_i9 comp_TRINITY_DN1204_c4_g1_i9 9 85.1582222222222 821
comp_TRINITY_DN153_c0_g1_i1 comp_TRINITY_DN153_c0_g1_i1 8 80.4205 821
comp_TRINITY_DN1060_c0_g1_i2 comp_TRINITY_DN1060_c0_g1_i2 6 84.3825 820
comp_TRINITY_DN1074_c0_g1_i1 comp_TRINITY_DN1074_c0_g1_i1 7 90.9038571428571 820
comp_TRINITY_DN1141_c0_g1_i4 comp_TRINITY_DN1141_c0_g1_i4 17 97.4340588235294 820
comp_TRINITY_DN36_c0_g1_i1 comp_TRINITY_DN36_c0_g1_i1 8 94.37125 820
comp_TRINITY_DN10077_c0_g1_i1 comp_TRINITY_DN10077_c0_g1_i1 7 95.5898571428571 818
comp_TRINITY_DN1181_c0_g3_i1 comp_TRINITY_DN1181_c0_g3_i1 7 90.2942857142857 818
comp_TRINITY_DN1273_c0_g1_i1 comp_TRINITY_DN1273_c0_g1_i1 7 80.9862857142857 818
comp_TRINITY_DN305_c0_g1_i1 comp_TRINITY_DN305_c0_g1_i1 7 89.2912857142857 817
comp_TRINITY_DN1224_c7_g1_i1 comp_TRINITY_DN1224_c7_g1_i1 11 90.1865454545455 816
comp_TRINITY_DN1212_c6_g2_i2 comp_TRINITY_DN1212_c6_g2_i2 13 92.7623076923077 815
comp_TRINITY_DN13079_c0_g1_i1 comp_TRINITY_DN13079_c0_g1_i1 11 79.8732727272727 815
comp_TRINITY_DN2533_c0_g1_i1 comp_TRINITY_DN2533_c0_g1_i1 12 92.5599166666667 815
comp_TRINITY_DN1212_c6_g1_i10 comp_TRINITY_DN1212_c6_g1_i10 9 84.7506666666667 814
comp_TRINITY_DN16651_c0_g1_i1 comp_TRINITY_DN16651_c0_g1_i1 8 83.283375 814
comp_TRINITY_DN1097_c2_g1_i4 comp_TRINITY_DN1097_c2_g1_i4 9 84.8288888888889 813
comp_TRINITY_DN1174_c0_g3_i1 comp_TRINITY_DN1174_c0_g3_i1 11 87.985 813
comp_TRINITY_DN18933_c0_g1_i1 comp_TRINITY_DN18933_c0_g1_i1 8 79.2245 813
comp_TRINITY_DN223_c0_g1_i1 comp_TRINITY_DN223_c0_g1_i1 9 84.9616666666667 812
comp_TRINITY_DN24_c0_g2_i1 comp_TRINITY_DN24_c0_g2_i1 6 88.3656666666667 812
comp_TRINITY_DN4201_c0_g1_i1 comp_TRINITY_DN4201_c0_g1_i1 7 83.1928571428571 812
comp_TRINITY_DN1155_c0_g3_i1 comp_TRINITY_DN1155_c0_g3_i1 8 89.038875 811
comp_TRINITY_DN9911_c0_g1_i1 comp_TRINITY_DN9911_c0_g1_i1 7 96.3047142857143 811
comp_TRINITY_DN12368_c0_g1_i1 comp_TRINITY_DN12368_c0_g1_i1 7 86.9352857142857 809
comp_TRINITY_DN252_c0_g1_i1 comp_TRINITY_DN252_c0_g1_i1 12 91.9340833333333 809
comp_TRINITY_DN316_c0_g1_i1 comp_TRINITY_DN316_c0_g1_i1 10 87.9836 809
comp_TRINITY_DN3429_c0_g1_i1 comp_TRINITY_DN3429_c0_g1_i1 12 88.8124166666667 809
comp_TRINITY_DN10898_c0_g1_i1 comp_TRINITY_DN10898_c0_g1_i1 11 81.5012727272727 808
comp_TRINITY_DN12073_c0_g1_i1 comp_TRINITY_DN12073_c0_g1_i1 6 90.4778333333333 808
comp_TRINITY_DN331_c0_g1_i1 comp_TRINITY_DN331_c0_g1_i1 10 87.0234 808
comp_TRINITY_DN1165_c1_g1_i1 comp_TRINITY_DN1165_c1_g1_i1 10 85.8584 807
comp_TRINITY_DN216_c0_g1_i1 comp_TRINITY_DN216_c0_g1_i1 10 85.8574 807
comp_TRINITY_DN652_c0_g2_i1 comp_TRINITY_DN652_c0_g2_i1 7 77.0044285714286 807
comp_TRINITY_DN1171_c2_g2_i1 comp_TRINITY_DN1171_c2_g2_i1 10 86.7491 806
comp_TRINITY_DN4410_c0_g1_i1 comp_TRINITY_DN4410_c0_g1_i1 15 97.2573333333333 805
comp_TRINITY_DN1139_c0_g2_i4 comp_TRINITY_DN1139_c0_g2_i4 11 87.4306363636364 804
comp_TRINITY_DN1187_c4_g3_i5 comp_TRINITY_DN1187_c4_g3_i5 8 80.935625 804
comp_TRINITY_DN1195_c1_g1_i9 comp_TRINITY_DN1195_c1_g1_i9 6 99.2221666666667 804
comp_TRINITY_DN1212_c6_g1_i2 comp_TRINITY_DN1212_c6_g1_i2 13 94.4033076923077 803
comp_TRINITY_DN4639_c0_g1_i1 comp_TRINITY_DN4639_c0_g1_i1 13 87.8569230769231 803
comp_TRINITY_DN777_c0_g1_i1 comp_TRINITY_DN777_c0_g1_i1 8 80.516625 803
comp_TRINITY_DN1194_c10_g3_i1 comp_TRINITY_DN1194_c10_g3_i1 10 85.9721 801
comp_TRINITY_DN15852_c0_g1_i1 comp_TRINITY_DN15852_c0_g1_i1 7 91.8751428571429 801
comp_TRINITY_DN337_c0_g1_i1 comp_TRINITY_DN337_c0_g1_i1 7 93.8725714285714 801
comp_TRINITY_DN1169_c0_g2_i9 comp_TRINITY_DN1169_c0_g2_i9 9 84.2236666666667 800
comp_TRINITY_DN1225_c2_g1_i13 comp_TRINITY_DN1225_c2_g1_i13 7 80.5282857142857 800
comp_TRINITY_DN17281_c0_g1_i1 comp_TRINITY_DN17281_c0_g1_i1 9 85.6342222222222 800
comp_TRINITY_DN840_c0_g1_i1 comp_TRINITY_DN840_c0_g1_i1 8 84.511375 800
comp_TRINITY_DN969_c0_g1_i1 comp_TRINITY_DN969_c0_g1_i1 7 88.556 799
comp_TRINITY_DN1204_c3_g2_i1 comp_TRINITY_DN1204_c3_g2_i1 11 83.4229090909091 798
comp_TRINITY_DN1208_c1_g3_i5 comp_TRINITY_DN1208_c1_g3_i5 12 93.5545833333333 797
comp_TRINITY_DN4420_c0_g1_i1 comp_TRINITY_DN4420_c0_g1_i1 7 87.8274285714286 797
comp_TRINITY_DN717_c0_g1_i1 comp_TRINITY_DN717_c0_g1_i1 8 81.012875 797
comp_TRINITY_DN939_c0_g1_i1 comp_TRINITY_DN939_c0_g1_i1 7 89.4041428571429 797
comp_TRINITY_DN1049_c0_g1_i1 comp_TRINITY_DN1049_c0_g1_i1 9 91.6676666666667 795
comp_TRINITY_DN1180_c4_g1_i1 comp_TRINITY_DN1180_c4_g1_i1 10 87.7212 795
comp_TRINITY_DN1194_c13_g1_i1 comp_TRINITY_DN1194_c13_g1_i1 7 80.4538571428571 795
comp_TRINITY_DN15341_c0_g1_i1 comp_TRINITY_DN15341_c0_g1_i1 9 84.7091111111111 795
comp_TRINITY_DN1194_c0_g1_i1 comp_TRINITY_DN1194_c0_g1_i1 7 79.1072857142857 794
comp_TRINITY_DN2549_c0_g1_i1 comp_TRINITY_DN2549_c0_g1_i1 8 79.51125 794
comp_TRINITY_DN7303_c0_g1_i1 comp_TRINITY_DN7303_c0_g1_i1 7 77.4925714285714 794
comp_TRINITY_DN928_c0_g1_i1 comp_TRINITY_DN928_c0_g1_i1 7 94.7132857142857 794
comp_TRINITY_DN11524_c0_g1_i1 comp_TRINITY_DN11524_c0_g1_i1 6 97.7748333333333 793
comp_TRINITY_DN549_c0_g1_i1 comp_TRINITY_DN549_c0_g1_i1 10 83.6894 793
comp_TRINITY_DN771_c0_g1_i1 comp_TRINITY_DN771_c0_g1_i1 11 88.666 793
comp_TRINITY_DN1137_c2_g1_i2 comp_TRINITY_DN1137_c2_g1_i2 7 85.703 792
comp_TRINITY_DN17222_c0_g1_i1 comp_TRINITY_DN17222_c0_g1_i1 8 83.487625 792
comp_TRINITY_DN7133_c0_g1_i1 comp_TRINITY_DN7133_c0_g1_i1 7 85.1375714285714 792
comp_TRINITY_DN1177_c0_g6_i1 comp_TRINITY_DN1177_c0_g6_i1 8 79.847 791
comp_TRINITY_DN1200_c9_g1_i1 comp_TRINITY_DN1200_c9_g1_i1 8 81.35375 791
comp_TRINITY_DN5660_c0_g1_i1 comp_TRINITY_DN5660_c0_g1_i1 7 86.8818571428571 790
comp_TRINITY_DN73_c0_g1_i1 comp_TRINITY_DN73_c0_g1_i1 8 79.5645 788
comp_TRINITY_DN647_c1_g1_i13 comp_TRINITY_DN647_c1_g1_i13 12 90.7474166666667 787
comp_TRINITY_DN1109_c0_g1_i10 comp_TRINITY_DN1109_c0_g1_i10 9 91.9244444444444 786
comp_TRINITY_DN1110_c0_g1_i1 comp_TRINITY_DN1110_c0_g1_i1 9 87.3715555555556 786
comp_TRINITY_DN14840_c0_g1_i1 comp_TRINITY_DN14840_c0_g1_i1 9 81.1435555555556 786
comp_TRINITY_DN1154_c0_g2_i1 comp_TRINITY_DN1154_c0_g2_i1 7 96.5411428571429 785
comp_TRINITY_DN1181_c0_g4_i3 comp_TRINITY_DN1181_c0_g4_i3 6 90.4735 785
comp_TRINITY_DN2799_c0_g1_i1 comp_TRINITY_DN2799_c0_g1_i1 8 86.2075 785
comp_TRINITY_DN521_c0_g1_i1 comp_TRINITY_DN521_c0_g1_i1 9 84.5327777777778 785
comp_TRINITY_DN1140_c1_g1_i4 comp_TRINITY_DN1140_c1_g1_i4 6 76.3583333333333 784
comp_TRINITY_DN1204_c4_g4_i1 comp_TRINITY_DN1204_c4_g4_i1 9 85.2121111111111 784
comp_TRINITY_DN1205_c0_g1_i4 comp_TRINITY_DN1205_c0_g1_i4 6 97.6865 784
comp_TRINITY_DN890_c0_g1_i2 comp_TRINITY_DN890_c0_g1_i2 10 82.727 784
comp_TRINITY_DN1193_c0_g1_i1 comp_TRINITY_DN1193_c0_g1_i1 6 96.1998333333333 783
comp_TRINITY_DN18981_c0_g1_i1 comp_TRINITY_DN18981_c0_g1_i1 6 85.0965 783
comp_TRINITY_DN1203_c0_g1_i1 comp_TRINITY_DN1203_c0_g1_i1 13 92.5925384615385 781
comp_TRINITY_DN518_c0_g1_i1 comp_TRINITY_DN518_c0_g1_i1 9 85.4895555555556 781
comp_TRINITY_DN1185_c2_g1_i8 comp_TRINITY_DN1185_c2_g1_i8 11 90.5408181818182 780
comp_TRINITY_DN16977_c0_g1_i1 comp_TRINITY_DN16977_c0_g1_i1 13 89.2976923076923 780
comp_TRINITY_DN342_c0_g1_i1 comp_TRINITY_DN342_c0_g1_i1 7 76.5424285714286 779
comp_TRINITY_DN874_c0_g2_i1 comp_TRINITY_DN874_c0_g2_i1 10 86.8539 778
comp_TRINITY_DN17537_c0_g1_i1 comp_TRINITY_DN17537_c0_g1_i1 10 88.2377 777
comp_TRINITY_DN1192_c0_g1_i1 comp_TRINITY_DN1192_c0_g1_i1 9 97.2442222222222 776
comp_TRINITY_DN1208_c0_g2_i1 comp_TRINITY_DN1208_c0_g2_i1 12 88.386 776
comp_TRINITY_DN1219_c0_g4_i1 comp_TRINITY_DN1219_c0_g4_i1 9 90.2523333333333 776
comp_TRINITY_DN7_c0_g1_i1 comp_TRINITY_DN7_c0_g1_i1 7 93.6195714285714 776
comp_TRINITY_DN1015_c0_g1_i1 comp_TRINITY_DN1015_c0_g1_i1 7 86.7438571428571 775
comp_TRINITY_DN1116_c4_g1_i1 comp_TRINITY_DN1116_c4_g1_i1 10 85.1132 775
comp_TRINITY_DN1187_c4_g2_i1 comp_TRINITY_DN1187_c4_g2_i1 11 86.3297272727273 775
comp_TRINITY_DN1194_c10_g1_i16 comp_TRINITY_DN1194_c10_g1_i16 9 87.661 775
comp_TRINITY_DN1077_c0_g1_i4 comp_TRINITY_DN1077_c0_g1_i4 6 85.1815 774
comp_TRINITY_DN13804_c0_g1_i1 comp_TRINITY_DN13804_c0_g1_i1 6 96.4938333333333 773
comp_TRINITY_DN14868_c0_g1_i1 comp_TRINITY_DN14868_c0_g1_i1 9 86.3787777777778 773
comp_TRINITY_DN1154_c0_g1_i4 comp_TRINITY_DN1154_c0_g1_i4 6 88.8898333333333 771
comp_TRINITY_DN1233_c0_g1_i1 comp_TRINITY_DN1233_c0_g1_i1 7 79.1342857142857 771
comp_TRINITY_DN1139_c0_g2_i2 comp_TRINITY_DN1139_c0_g2_i2 9 84.6268888888889 770
comp_TRINITY_DN1221_c0_g1_i5 comp_TRINITY_DN1221_c0_g1_i5 6 95.1986666666667 769
comp_TRINITY_DN807_c0_g1_i1 comp_TRINITY_DN807_c0_g1_i1 9 87.1916666666667 769
comp_TRINITY_DN12_c0_g1_i2 comp_TRINITY_DN12_c0_g1_i2 7 90.289 768
comp_TRINITY_DN1215_c0_g1_i5 comp_TRINITY_DN1215_c0_g1_i5 11 88.3277272727273 767
comp_TRINITY_DN12548_c0_g1_i1 comp_TRINITY_DN12548_c0_g1_i1 7 92.1551428571429 767
comp_TRINITY_DN1212_c6_g1_i5 comp_TRINITY_DN1212_c6_g1_i5 11 89.8252727272727 766
comp_TRINITY_DN1117_c4_g1_i5 comp_TRINITY_DN1117_c4_g1_i5 7 78.9407142857143 764
comp_TRINITY_DN3275_c0_g1_i1 comp_TRINITY_DN3275_c0_g1_i1 8 82.808375 764
comp_TRINITY_DN789_c0_g2_i1 comp_TRINITY_DN789_c0_g2_i1 8 88.011875 764
comp_TRINITY_DN911_c0_g1_i2 comp_TRINITY_DN911_c0_g1_i2 7 81.5717142857143 764
comp_TRINITY_DN943_c1_g1_i1 comp_TRINITY_DN943_c1_g1_i1 5 94.0048 764
comp_TRINITY_DN1000_c0_g1_i1 comp_TRINITY_DN1000_c0_g1_i1 7 78.7184285714286 763
comp_TRINITY_DN810_c0_g1_i1 comp_TRINITY_DN810_c0_g1_i1 9 87.2063333333333 763
comp_TRINITY_DN928_c1_g1_i1 comp_TRINITY_DN928_c1_g1_i1 7 87.4667142857143 763
comp_TRINITY_DN1037_c0_g1_i2 comp_TRINITY_DN1037_c0_g1_i2 5 81.0202 762
comp_TRINITY_DN1150_c0_g2_i1 comp_TRINITY_DN1150_c0_g2_i1 10 87.5167 762
comp_TRINITY_DN1143_c0_g1_i3 comp_TRINITY_DN1143_c0_g1_i3 9 92.5325555555556 761
comp_TRINITY_DN260_c0_g1_i1 comp_TRINITY_DN260_c0_g1_i1 10 87.409 761
comp_TRINITY_DN425_c0_g1_i1 comp_TRINITY_DN425_c0_g1_i1 10 88.0125 761
comp_TRINITY_DN1214_c1_g1_i8 comp_TRINITY_DN1214_c1_g1_i8 9 92.8427777777778 760
comp_TRINITY_DN214_c0_g1_i1 comp_TRINITY_DN214_c0_g1_i1 7 81.0822857142857 760
comp_TRINITY_DN10823_c0_g1_i1 comp_TRINITY_DN10823_c0_g1_i1 7 88.577 759
comp_TRINITY_DN1165_c1_g1_i4 comp_TRINITY_DN1165_c1_g1_i4 8 90.183625 759
comp_TRINITY_DN13564_c0_g1_i1 comp_TRINITY_DN13564_c0_g1_i1 8 84.399375 759
comp_TRINITY_DN219_c0_g1_i1 comp_TRINITY_DN219_c0_g1_i1 7 85.6255714285714 759
comp_TRINITY_DN4181_c0_g1_i1 comp_TRINITY_DN4181_c0_g1_i1 8 89.5715 759
comp_TRINITY_DN1217_c0_g1_i3 comp_TRINITY_DN1217_c0_g1_i3 6 92.6653333333333 758
comp_TRINITY_DN18567_c0_g1_i1 comp_TRINITY_DN18567_c0_g1_i1 8 88.49725 758
comp_TRINITY_DN1148_c0_g1_i7 comp_TRINITY_DN1148_c0_g1_i7 8 82.754 757
comp_TRINITY_DN1205_c0_g1_i13 comp_TRINITY_DN1205_c0_g1_i13 10 90.4493 757
comp_TRINITY_DN14560_c0_g1_i1 comp_TRINITY_DN14560_c0_g1_i1 6 85.1975 757
comp_TRINITY_DN5727_c0_g1_i1 comp_TRINITY_DN5727_c0_g1_i1 10 81.4017 757
comp_TRINITY_DN12049_c0_g1_i1 comp_TRINITY_DN12049_c0_g1_i1 14 89.8090714285714 756
comp_TRINITY_DN18022_c0_g1_i1 comp_TRINITY_DN18022_c0_g1_i1 14 83.3947857142857 756
comp_TRINITY_DN8061_c0_g1_i1 comp_TRINITY_DN8061_c0_g1_i1 10 86.5278 756
comp_TRINITY_DN14594_c0_g1_i1 comp_TRINITY_DN14594_c0_g1_i1 8 83.729625 755
comp_TRINITY_DN15100_c0_g1_i1 comp_TRINITY_DN15100_c0_g1_i1 6 89.0046666666667 755
comp_TRINITY_DN5240_c0_g1_i1 comp_TRINITY_DN5240_c0_g1_i1 6 98.7968333333333 755
comp_TRINITY_DN1170_c2_g10_i1 comp_TRINITY_DN1170_c2_g10_i1 8 83.494875 754
comp_TRINITY_DN1174_c2_g1_i1 comp_TRINITY_DN1174_c2_g1_i1 9 80.8565555555556 753
comp_TRINITY_DN1214_c1_g1_i2 comp_TRINITY_DN1214_c1_g1_i2 5 97.6774 753
comp_TRINITY_DN9215_c0_g1_i1 comp_TRINITY_DN9215_c0_g1_i1 9 89.755 752
comp_TRINITY_DN1145_c0_g1_i2 comp_TRINITY_DN1145_c0_g1_i2 8 91.442 751
comp_TRINITY_DN1219_c0_g3_i11 comp_TRINITY_DN1219_c0_g3_i11 10 87.1213 751
comp_TRINITY_DN1087_c1_g1_i2 comp_TRINITY_DN1087_c1_g1_i2 7 87.3998571428571 750
comp_TRINITY_DN1180_c5_g1_i1 comp_TRINITY_DN1180_c5_g1_i1 6 85.8381666666667 750
comp_TRINITY_DN1185_c2_g1_i24 comp_TRINITY_DN1185_c2_g1_i24 9 89.687 750
comp_TRINITY_DN1217_c1_g1_i18 comp_TRINITY_DN1217_c1_g1_i18 7 82.3527142857143 750
comp_TRINITY_DN4336_c0_g1_i1 comp_TRINITY_DN4336_c0_g1_i1 6 97.4335 750
comp_TRINITY_DN741_c1_g1_i1 comp_TRINITY_DN741_c1_g1_i1 7 79.5767142857143 750
comp_TRINITY_DN15818_c0_g1_i1 comp_TRINITY_DN15818_c0_g1_i1 11 83.292 749
comp_TRINITY_DN276_c0_g1_i1 comp_TRINITY_DN276_c0_g1_i1 6 87.4961666666667 749
comp_TRINITY_DN5436_c0_g1_i1 comp_TRINITY_DN5436_c0_g1_i1 14 85.2901428571429 749
comp_TRINITY_DN654_c0_g1_i1 comp_TRINITY_DN654_c0_g1_i1 6 83.8333333333333 749
comp_TRINITY_DN12842_c0_g1_i1 comp_TRINITY_DN12842_c0_g1_i1 5 100 748
comp_TRINITY_DN607_c0_g1_i6 comp_TRINITY_DN607_c0_g1_i6 10 88.9294 748
comp_TRINITY_DN9946_c0_g1_i1 comp_TRINITY_DN9946_c0_g1_i1 5 99.7316 748
comp_TRINITY_DN1020_c0_g1_i3 comp_TRINITY_DN1020_c0_g1_i3 5 95.9796 747
comp_TRINITY_DN16486_c0_g1_i1 comp_TRINITY_DN16486_c0_g1_i1 10 92.7306 747
comp_TRINITY_DN538_c0_g1_i1 comp_TRINITY_DN538_c0_g1_i1 8 81.871625 747
comp_TRINITY_DN1176_c2_g5_i2 comp_TRINITY_DN1176_c2_g5_i2 8 90.067125 746
comp_TRINITY_DN1184_c0_g1_i11 comp_TRINITY_DN1184_c0_g1_i11 5 96.0954 746
comp_TRINITY_DN1205_c0_g1_i16 comp_TRINITY_DN1205_c0_g1_i16 5 98.2612 746
comp_TRINITY_DN1004_c0_g1_i1 comp_TRINITY_DN1004_c0_g1_i1 8 87.68275 745
comp_TRINITY_DN1157_c0_g1_i5 comp_TRINITY_DN1157_c0_g1_i5 5 99.5918 745
comp_TRINITY_DN1204_c4_g3_i3 comp_TRINITY_DN1204_c4_g3_i3 8 89.846375 745
comp_TRINITY_DN15780_c0_g1_i1 comp_TRINITY_DN15780_c0_g1_i1 5 100 745
comp_TRINITY_DN3289_c0_g1_i1 comp_TRINITY_DN3289_c0_g1_i1 9 84.9558888888889 745
comp_TRINITY_DN1176_c2_g1_i1 comp_TRINITY_DN1176_c2_g1_i1 8 81.659 744
comp_TRINITY_DN860_c0_g1_i1 comp_TRINITY_DN860_c0_g1_i1 7 83.6074285714286 744
comp_TRINITY_DN1134_c0_g1_i5 comp_TRINITY_DN1134_c0_g1_i5 10 86.8159 742
comp_TRINITY_DN1194_c10_g1_i19 comp_TRINITY_DN1194_c10_g1_i19 7 81.0164285714286 742
comp_TRINITY_DN1203_c0_g1_i4 comp_TRINITY_DN1203_c0_g1_i4 8 86.211125 742
comp_TRINITY_DN1140_c1_g2_i1 comp_TRINITY_DN1140_c1_g2_i1 6 76.9423333333333 741
comp_TRINITY_DN17803_c0_g1_i1 comp_TRINITY_DN17803_c0_g1_i1 10 90.4419 741
comp_TRINITY_DN3176_c0_g1_i1 comp_TRINITY_DN3176_c0_g1_i1 14 85.7433571428571 741
comp_TRINITY_DN948_c0_g1_i1 comp_TRINITY_DN948_c0_g1_i1 5 86.2232 741
comp_TRINITY_DN1118_c0_g1_i1 comp_TRINITY_DN1118_c0_g1_i1 9 87.4475555555556 740
comp_TRINITY_DN11309_c0_g1_i1 comp_TRINITY_DN11309_c0_g1_i1 11 79.2145454545455 740
comp_TRINITY_DN1164_c0_g1_i4 comp_TRINITY_DN1164_c0_g1_i4 5 89.368 740
comp_TRINITY_DN213_c0_g1_i1 comp_TRINITY_DN213_c0_g1_i1 6 93.2511666666667 740
comp_TRINITY_DN6895_c0_g1_i1 comp_TRINITY_DN6895_c0_g1_i1 6 95.5478333333333 740
comp_TRINITY_DN7257_c0_g1_i1 comp_TRINITY_DN7257_c0_g1_i1 12 80.968 740
comp_TRINITY_DN1098_c0_g1_i3 comp_TRINITY_DN1098_c0_g1_i3 11 94.3019090909091 739
comp_TRINITY_DN156_c0_g1_i1 comp_TRINITY_DN156_c0_g1_i1 5 95.8588 739
comp_TRINITY_DN77_c0_g1_i1 comp_TRINITY_DN77_c0_g1_i1 7 90.5961428571429 739
comp_TRINITY_DN976_c27_g1_i1 comp_TRINITY_DN976_c27_g1_i1 7 80.6545714285714 739
comp_TRINITY_DN5867_c0_g1_i1 comp_TRINITY_DN5867_c0_g1_i1 7 92.7107142857143 738
comp_TRINITY_DN798_c0_g1_i1 comp_TRINITY_DN798_c0_g1_i1 11 85.3418181818182 738
comp_TRINITY_DN1200_c5_g1_i4 comp_TRINITY_DN1200_c5_g1_i4 11 92.3041818181818 737
comp_TRINITY_DN1455_c0_g1_i1 comp_TRINITY_DN1455_c0_g1_i1 10 80.2083 737
comp_TRINITY_DN18253_c0_g1_i1 comp_TRINITY_DN18253_c0_g1_i1 8 82.35775 737
comp_TRINITY_DN1104_c0_g1_i1 comp_TRINITY_DN1104_c0_g1_i1 9 83.4852222222222 736
comp_TRINITY_DN4863_c0_g1_i1 comp_TRINITY_DN4863_c0_g1_i1 8 84.798875 736
comp_TRINITY_DN8257_c0_g1_i1 comp_TRINITY_DN8257_c0_g1_i1 9 81.467 736
comp_TRINITY_DN9258_c0_g1_i1 comp_TRINITY_DN9258_c0_g1_i1 6 95.7191666666667 736
comp_TRINITY_DN1176_c2_g1_i3 comp_TRINITY_DN1176_c2_g1_i3 11 87.9653636363636 735
comp_TRINITY_DN18673_c0_g1_i1 comp_TRINITY_DN18673_c0_g1_i1 9 87.1494444444444 735
comp_TRINITY_DN1148_c3_g1_i1 comp_TRINITY_DN1148_c3_g1_i1 7 88.1075714285714 734
comp_TRINITY_DN13251_c0_g1_i1 comp_TRINITY_DN13251_c0_g1_i1 5 99.8658 733
comp_TRINITY_DN5319_c0_g1_i1 comp_TRINITY_DN5319_c0_g1_i1 6 92.0651666666667 733
comp_TRINITY_DN5550_c0_g1_i1 comp_TRINITY_DN5550_c0_g1_i1 11 80.1111818181818 733
comp_TRINITY_DN1113_c0_g1_i1 comp_TRINITY_DN1113_c0_g1_i1 9 85.5183333333333 732
comp_TRINITY_DN1194_c10_g1_i22 comp_TRINITY_DN1194_c10_g1_i22 9 88.0697777777778 732
comp_TRINITY_DN1205_c0_g2_i3 comp_TRINITY_DN1205_c0_g2_i3 5 93.5924 732
comp_TRINITY_DN630_c0_g1_i1 comp_TRINITY_DN630_c0_g1_i1 11 92.6319090909091 732
comp_TRINITY_DN999_c2_g2_i1 comp_TRINITY_DN999_c2_g2_i1 6 86.3103333333333 732
comp_TRINITY_DN1181_c0_g1_i1 comp_TRINITY_DN1181_c0_g1_i1 6 96.122 731
comp_TRINITY_DN598_c1_g1_i1 comp_TRINITY_DN598_c1_g1_i1 8 85.064125 731
comp_TRINITY_DN723_c0_g1_i1 comp_TRINITY_DN723_c0_g1_i1 10 91.2502 731
comp_TRINITY_DN1085_c0_g1_i1 comp_TRINITY_DN1085_c0_g1_i1 9 82.9472222222222 730
comp_TRINITY_DN970_c0_g1_i1 comp_TRINITY_DN970_c0_g1_i1 9 86.7662222222222 730
comp_TRINITY_DN1192_c0_g3_i1 comp_TRINITY_DN1192_c0_g3_i1 10 84.5239 729
comp_TRINITY_DN1678_c0_g1_i1 comp_TRINITY_DN1678_c0_g1_i1 9 86.1011111111111 729
comp_TRINITY_DN4489_c0_g1_i1 comp_TRINITY_DN4489_c0_g1_i1 7 84.5547142857143 729
comp_TRINITY_DN8220_c0_g1_i1 comp_TRINITY_DN8220_c0_g1_i1 6 89.9005 729
comp_TRINITY_DN1180_c3_g1_i1 comp_TRINITY_DN1180_c3_g1_i1 8 89.684625 728
comp_TRINITY_DN25_c0_g1_i1 comp_TRINITY_DN25_c0_g1_i1 7 87.6002857142857 728
comp_TRINITY_DN1162_c0_g1_i1 comp_TRINITY_DN1162_c0_g1_i1 9 90.3373333333333 727
comp_TRINITY_DN16173_c0_g1_i1 comp_TRINITY_DN16173_c0_g1_i1 9 81.475 727
comp_TRINITY_DN401_c0_g1_i1 comp_TRINITY_DN401_c0_g1_i1 6 88.6531666666667 727
comp_TRINITY_DN11009_c0_g1_i1 comp_TRINITY_DN11009_c0_g1_i1 6 89.7411666666667 726
comp_TRINITY_DN1154_c0_g1_i1 comp_TRINITY_DN1154_c0_g1_i1 6 94.517 725
comp_TRINITY_DN745_c0_g1_i1 comp_TRINITY_DN745_c0_g1_i1 11 90.9457272727273 725
comp_TRINITY_DN1687_c0_g1_i1 comp_TRINITY_DN1687_c0_g1_i1 7 89.28 723
comp_TRINITY_DN248_c0_g1_i1 comp_TRINITY_DN248_c0_g1_i1 8 82.990375 723
comp_TRINITY_DN1179_c2_g1_i3 comp_TRINITY_DN1179_c2_g1_i3 8 85.5405 722
comp_TRINITY_DN467_c0_g2_i1 comp_TRINITY_DN467_c0_g2_i1 9 86.1554444444444 722
comp_TRINITY_DN6097_c0_g1_i1 comp_TRINITY_DN6097_c0_g1_i1 11 92.6311818181818 722
comp_TRINITY_DN1113_c0_g1_i2 comp_TRINITY_DN1113_c0_g1_i2 10 86.6926 721
comp_TRINITY_DN1153_c3_g2_i6 comp_TRINITY_DN1153_c3_g2_i6 9 86.4452222222222 721
comp_TRINITY_DN1219_c0_g3_i2 comp_TRINITY_DN1219_c0_g3_i2 7 83.1575714285714 721
comp_TRINITY_DN1221_c0_g3_i4 comp_TRINITY_DN1221_c0_g3_i4 7 93.2554285714286 721
comp_TRINITY_DN1222_c0_g2_i8 comp_TRINITY_DN1222_c0_g2_i8 8 86.258875 720
comp_TRINITY_DN1367_c0_g1_i1 comp_TRINITY_DN1367_c0_g1_i1 6 88.086 720
comp_TRINITY_DN3175_c0_g1_i1 comp_TRINITY_DN3175_c0_g1_i1 10 81.8678 720
comp_TRINITY_DN1087_c2_g1_i1 comp_TRINITY_DN1087_c2_g1_i1 9 82.4548888888889 719
comp_TRINITY_DN1177_c0_g4_i2 comp_TRINITY_DN1177_c0_g4_i2 9 86.1317777777778 719
comp_TRINITY_DN16335_c0_g1_i1 comp_TRINITY_DN16335_c0_g1_i1 6 92.9358333333333 719
comp_TRINITY_DN1170_c2_g4_i1 comp_TRINITY_DN1170_c2_g4_i1 8 85.996375 718
comp_TRINITY_DN1117_c4_g1_i2 comp_TRINITY_DN1117_c4_g1_i2 7 81.152 717
comp_TRINITY_DN16758_c0_g1_i1 comp_TRINITY_DN16758_c0_g1_i1 7 94.7144285714286 717
comp_TRINITY_DN8492_c0_g1_i1 comp_TRINITY_DN8492_c0_g1_i1 5 99.7288 717
comp_TRINITY_DN16066_c0_g1_i1 comp_TRINITY_DN16066_c0_g1_i1 8 81.632 716
comp_TRINITY_DN9004_c0_g1_i1 comp_TRINITY_DN9004_c0_g1_i1 12 92.8938333333333 716
comp_TRINITY_DN1194_c10_g1_i4 comp_TRINITY_DN1194_c10_g1_i4 9 87.9574444444444 715
comp_TRINITY_DN1213_c0_g1_i3 comp_TRINITY_DN1213_c0_g1_i3 10 93.4294 715
comp_TRINITY_DN9014_c0_g1_i1 comp_TRINITY_DN9014_c0_g1_i1 5 94.5992 715
comp_TRINITY_DN3549_c0_g1_i1 comp_TRINITY_DN3549_c0_g1_i1 11 95.3911818181818 714
comp_TRINITY_DN487_c0_g1_i1 comp_TRINITY_DN487_c0_g1_i1 8 83.36075 714
comp_TRINITY_DN1093_c0_g1_i1 comp_TRINITY_DN1093_c0_g1_i1 13 89.9728461538461 713
comp_TRINITY_DN13156_c0_g1_i1 comp_TRINITY_DN13156_c0_g1_i1 7 80.8518571428571 713
comp_TRINITY_DN14956_c0_g1_i1 comp_TRINITY_DN14956_c0_g1_i1 7 90.8567142857143 713
comp_TRINITY_DN1087_c1_g2_i1 comp_TRINITY_DN1087_c1_g2_i1 6 87.0896666666667 712
comp_TRINITY_DN31_c0_g1_i1 comp_TRINITY_DN31_c0_g1_i1 8 83.065375 712
comp_TRINITY_DN557_c0_g1_i1 comp_TRINITY_DN557_c0_g1_i1 6 89.8426666666667 712
comp_TRINITY_DN840_c0_g2_i2 comp_TRINITY_DN840_c0_g2_i2 6 88.6413333333333 712
comp_TRINITY_DN465_c0_g1_i1 comp_TRINITY_DN465_c0_g1_i1 14 85.7343571428571 711
comp_TRINITY_DN7454_c0_g1_i1 comp_TRINITY_DN7454_c0_g1_i1 9 90.6134444444444 711
comp_TRINITY_DN1057_c0_g1_i1 comp_TRINITY_DN1057_c0_g1_i1 10 93.4442 710
comp_TRINITY_DN1155_c0_g5_i1 comp_TRINITY_DN1155_c0_g5_i1 9 87.2225555555556 710
comp_TRINITY_DN12513_c0_g1_i1 comp_TRINITY_DN12513_c0_g1_i1 8 91.424875 710
comp_TRINITY_DN13189_c0_g1_i1 comp_TRINITY_DN13189_c0_g1_i1 5 91.0064 710
comp_TRINITY_DN15672_c0_g1_i1 comp_TRINITY_DN15672_c0_g1_i1 5 99.7332 710
comp_TRINITY_DN17739_c0_g1_i1 comp_TRINITY_DN17739_c0_g1_i1 10 82.0804 710
comp_TRINITY_DN18538_c0_g1_i1 comp_TRINITY_DN18538_c0_g1_i1 6 99.8888333333333 710
comp_TRINITY_DN4779_c0_g1_i1 comp_TRINITY_DN4779_c0_g1_i1 6 95.7115 710
comp_TRINITY_DN8535_c0_g1_i1 comp_TRINITY_DN8535_c0_g1_i1 8 77.81025 710
comp_TRINITY_DN9952_c0_g1_i1 comp_TRINITY_DN9952_c0_g1_i1 9 83.1286666666667 710
comp_TRINITY_DN1135_c0_g1_i2 comp_TRINITY_DN1135_c0_g1_i2 9 91.0826666666667 709
comp_TRINITY_DN14154_c0_g1_i1 comp_TRINITY_DN14154_c0_g1_i1 9 83.2461111111111 709
comp_TRINITY_DN1194_c10_g1_i20 comp_TRINITY_DN1194_c10_g1_i20 7 83.4015714285714 708
comp_TRINITY_DN1097_c2_g2_i1 comp_TRINITY_DN1097_c2_g2_i1 9 85.3454444444444 707
comp_TRINITY_DN19020_c0_g1_i1 comp_TRINITY_DN19020_c0_g1_i1 10 88.4241 707
comp_TRINITY_DN3907_c0_g1_i1 comp_TRINITY_DN3907_c0_g1_i1 5 96.4102 707
comp_TRINITY_DN835_c0_g1_i1 comp_TRINITY_DN835_c0_g1_i1 11 91.6434545454545 707
comp_TRINITY_DN1183_c1_g1_i22 comp_TRINITY_DN1183_c1_g1_i22 7 81.3937142857143 706
comp_TRINITY_DN15563_c0_g1_i1 comp_TRINITY_DN15563_c0_g1_i1 8 80.68425 706
comp_TRINITY_DN213_c0_g1_i2 comp_TRINITY_DN213_c0_g1_i2 5 91.9794 706
comp_TRINITY_DN6183_c0_g1_i1 comp_TRINITY_DN6183_c0_g1_i1 9 85.9496666666667 706
comp_TRINITY_DN106_c0_g1_i1 comp_TRINITY_DN106_c0_g1_i1 8 82.217875 705
comp_TRINITY_DN1215_c0_g1_i6 comp_TRINITY_DN1215_c0_g1_i6 5 84.1274 705
comp_TRINITY_DN1177_c0_g1_i2 comp_TRINITY_DN1177_c0_g1_i2 9 86.5086666666667 704
comp_TRINITY_DN1187_c4_g3_i8 comp_TRINITY_DN1187_c4_g3_i8 10 85.1768 704
comp_TRINITY_DN11895_c0_g1_i1 comp_TRINITY_DN11895_c0_g1_i1 7 87.927 704
comp_TRINITY_DN176_c0_g1_i1 comp_TRINITY_DN176_c0_g1_i1 5 95.4628 704
comp_TRINITY_DN1204_c0_g1_i2 comp_TRINITY_DN1204_c0_g1_i2 7 83.4755714285714 703
comp_TRINITY_DN1183_c0_g1_i1 comp_TRINITY_DN1183_c0_g1_i1 7 80.6597142857143 701
comp_TRINITY_DN1063_c0_g1_i2 comp_TRINITY_DN1063_c0_g1_i2 10 83.9484 700
comp_TRINITY_DN16765_c0_g1_i1 comp_TRINITY_DN16765_c0_g1_i1 11 81.0930909090909 700
comp_TRINITY_DN220_c0_g1_i1 comp_TRINITY_DN220_c0_g1_i1 8 95.28225 700
comp_TRINITY_DN543_c0_g1_i1 comp_TRINITY_DN543_c0_g1_i1 5 100 700
comp_TRINITY_DN1032_c0_g1_i1 comp_TRINITY_DN1032_c0_g1_i1 9 83.579 698
comp_TRINITY_DN10368_c0_g1_i1 comp_TRINITY_DN10368_c0_g1_i1 6 99.8688333333333 698
comp_TRINITY_DN1171_c2_g1_i5 comp_TRINITY_DN1171_c2_g1_i5 6 83.6578333333333 698
comp_TRINITY_DN1223_c0_g1_i5 comp_TRINITY_DN1223_c0_g1_i5 8 85.730375 698
comp_TRINITY_DN17672_c0_g1_i1 comp_TRINITY_DN17672_c0_g1_i1 11 94.1363636363636 698
comp_TRINITY_DN631_c1_g1_i1 comp_TRINITY_DN631_c1_g1_i1 8 83.6645 698
comp_TRINITY_DN9981_c0_g1_i1 comp_TRINITY_DN9981_c0_g1_i1 8 85.1355 697
comp_TRINITY_DN1095_c0_g1_i1 comp_TRINITY_DN1095_c0_g1_i1 7 90.9982857142857 696
comp_TRINITY_DN12150_c0_g1_i1 comp_TRINITY_DN12150_c0_g1_i1 5 98.6666 696
comp_TRINITY_DN2750_c0_g1_i1 comp_TRINITY_DN2750_c0_g1_i1 6 90.8843333333333 695
comp_TRINITY_DN6252_c0_g1_i1 comp_TRINITY_DN6252_c0_g1_i1 5 85.2844 695
comp_TRINITY_DN886_c0_g1_i1 comp_TRINITY_DN886_c0_g1_i1 10 92.3841 695
comp_TRINITY_DN1046_c1_g1_i1 comp_TRINITY_DN1046_c1_g1_i1 9 84.3066666666667 694
comp_TRINITY_DN11848_c0_g1_i1 comp_TRINITY_DN11848_c0_g1_i1 8 89.0375 694
comp_TRINITY_DN1219_c0_g1_i11 comp_TRINITY_DN1219_c0_g1_i11 8 86.917375 694
comp_TRINITY_DN983_c0_g1_i4 comp_TRINITY_DN983_c0_g1_i4 7 81.8382857142857 694
comp_TRINITY_DN1184_c0_g1_i13 comp_TRINITY_DN1184_c0_g1_i13 6 86.9665 693
comp_TRINITY_DN1153_c2_g2_i2 comp_TRINITY_DN1153_c2_g2_i2 6 83.8065 692
comp_TRINITY_DN1171_c3_g1_i4 comp_TRINITY_DN1171_c3_g1_i4 7 85.1818571428571 692
comp_TRINITY_DN1186_c2_g2_i1 comp_TRINITY_DN1186_c2_g2_i1 10 92.2284 692
comp_TRINITY_DN1219_c0_g1_i7 comp_TRINITY_DN1219_c0_g1_i7 10 87.4579 692
comp_TRINITY_DN10015_c0_g1_i1 comp_TRINITY_DN10015_c0_g1_i1 5 90.047 689
comp_TRINITY_DN1008_c0_g1_i1 comp_TRINITY_DN1008_c0_g1_i1 9 87.4496666666667 688
comp_TRINITY_DN1152_c0_g3_i1 comp_TRINITY_DN1152_c0_g3_i1 8 88.03475 688
comp_TRINITY_DN2179_c0_g1_i1 comp_TRINITY_DN2179_c0_g1_i1 8 89.901 687
comp_TRINITY_DN8672_c0_g1_i1 comp_TRINITY_DN8672_c0_g1_i1 8 91.529625 687
comp_TRINITY_DN900_c0_g1_i1 comp_TRINITY_DN900_c0_g1_i1 6 91.7063333333333 687
comp_TRINITY_DN1194_c10_g1_i7 comp_TRINITY_DN1194_c10_g1_i7 9 88.7617777777778 686
comp_TRINITY_DN15578_c0_g1_i1 comp_TRINITY_DN15578_c0_g1_i1 8 86.230125 686
comp_TRINITY_DN1194_c16_g1_i1 comp_TRINITY_DN1194_c16_g1_i1 7 87.1445714285714 685
comp_TRINITY_DN4038_c0_g1_i1 comp_TRINITY_DN4038_c0_g1_i1 6 80.9356666666667 685
comp_TRINITY_DN7711_c0_g1_i1 comp_TRINITY_DN7711_c0_g1_i1 5 92.3572 685
comp_TRINITY_DN5658_c0_g1_i1 comp_TRINITY_DN5658_c0_g1_i1 10 86.1483 684
comp_TRINITY_DN1196_c1_g5_i4 comp_TRINITY_DN1196_c1_g5_i4 7 88.3575714285714 683
comp_TRINITY_DN13764_c0_g1_i1 comp_TRINITY_DN13764_c0_g1_i1 6 95.5166666666667 683
comp_TRINITY_DN14259_c0_g1_i1 comp_TRINITY_DN14259_c0_g1_i1 7 90.4051428571429 682
comp_TRINITY_DN14489_c0_g1_i1 comp_TRINITY_DN14489_c0_g1_i1 7 81.3358571428572 682
comp_TRINITY_DN16467_c1_g1_i1 comp_TRINITY_DN16467_c1_g1_i1 9 89.1036666666667 682
comp_TRINITY_DN18593_c0_g1_i1 comp_TRINITY_DN18593_c0_g1_i1 6 82.8861666666667 682
comp_TRINITY_DN6711_c0_g1_i1 comp_TRINITY_DN6711_c0_g1_i1 10 96.7687 682
comp_TRINITY_DN1547_c0_g1_i1 comp_TRINITY_DN1547_c0_g1_i1 9 84.3751111111111 680
comp_TRINITY_DN467_c0_g1_i1 comp_TRINITY_DN467_c0_g1_i1 8 84.7805 680
comp_TRINITY_DN1156_c0_g3_i2 comp_TRINITY_DN1156_c0_g3_i2 9 90.8055555555556 679
comp_TRINITY_DN1195_c1_g6_i1 comp_TRINITY_DN1195_c1_g6_i1 5 99.6166 679
comp_TRINITY_DN1227_c11_g6_i2 comp_TRINITY_DN1227_c11_g6_i2 12 92.8643333333333 679
comp_TRINITY_DN12555_c0_g1_i1 comp_TRINITY_DN12555_c0_g1_i1 6 82.3221666666667 679
comp_TRINITY_DN18474_c0_g1_i1 comp_TRINITY_DN18474_c0_g1_i1 5 99.7298 679
comp_TRINITY_DN893_c0_g3_i1 comp_TRINITY_DN893_c0_g3_i1 9 88.2716666666667 679
comp_TRINITY_DN8584_c0_g1_i1 comp_TRINITY_DN8584_c0_g1_i1 6 79.4775 678
comp_TRINITY_DN1097_c2_g3_i1 comp_TRINITY_DN1097_c2_g3_i1 7 79.963 677
comp_TRINITY_DN1173_c4_g1_i19 comp_TRINITY_DN1173_c4_g1_i19 8 86.631 677
comp_TRINITY_DN12564_c0_g1_i1 comp_TRINITY_DN12564_c0_g1_i1 11 81.349 677
comp_TRINITY_DN1311_c0_g1_i1 comp_TRINITY_DN1311_c0_g1_i1 9 84.8741111111111 677
comp_TRINITY_DN520_c0_g1_i1 comp_TRINITY_DN520_c0_g1_i1 9 83.8387777777778 677
comp_TRINITY_DN647_c1_g1_i6 comp_TRINITY_DN647_c1_g1_i6 10 90.3809 676
comp_TRINITY_DN1223_c0_g2_i4 comp_TRINITY_DN1223_c0_g2_i4 9 90.0333333333333 675
comp_TRINITY_DN6804_c0_g1_i1 comp_TRINITY_DN6804_c0_g1_i1 9 85.6571111111111 675
comp_TRINITY_DN1117_c4_g1_i3 comp_TRINITY_DN1117_c4_g1_i3 7 89.0134285714286 674
comp_TRINITY_DN13579_c0_g1_i1 comp_TRINITY_DN13579_c0_g1_i1 9 82.0632222222222 674
comp_TRINITY_DN14715_c0_g1_i1 comp_TRINITY_DN14715_c0_g1_i1 7 81.4017142857143 674
comp_TRINITY_DN2555_c0_g1_i1 comp_TRINITY_DN2555_c0_g1_i1 10 83.0865 674
comp_TRINITY_DN7441_c0_g1_i1 comp_TRINITY_DN7441_c0_g1_i1 5 97.027 674
comp_TRINITY_DN1211_c0_g2_i9 comp_TRINITY_DN1211_c0_g2_i9 5 91.7056 673
comp_TRINITY_DN1116_c2_g1_i5 comp_TRINITY_DN1116_c2_g1_i5 9 84.0004444444444 672
comp_TRINITY_DN2407_c0_g1_i1 comp_TRINITY_DN2407_c0_g1_i1 10 85.0245 672
comp_TRINITY_DN769_c0_g1_i2 comp_TRINITY_DN769_c0_g1_i2 9 89.1355555555556 671
comp_TRINITY_DN8999_c0_g1_i1 comp_TRINITY_DN8999_c0_g1_i1 6 99.8881666666667 671
comp_TRINITY_DN1181_c0_g5_i5 comp_TRINITY_DN1181_c0_g5_i5 6 88.529 670
comp_TRINITY_DN331_c0_g1_i2 comp_TRINITY_DN331_c0_g1_i2 8 87.6505 670
comp_TRINITY_DN1165_c1_g1_i5 comp_TRINITY_DN1165_c1_g1_i5 7 85.2977142857143 669
comp_TRINITY_DN16504_c0_g1_i1 comp_TRINITY_DN16504_c0_g1_i1 7 86.7025714285714 669
comp_TRINITY_DN3869_c0_g1_i1 comp_TRINITY_DN3869_c0_g1_i1 6 93.1823333333333 669
comp_TRINITY_DN5063_c0_g1_i1 comp_TRINITY_DN5063_c0_g1_i1 10 85.5881 669
comp_TRINITY_DN816_c0_g2_i1 comp_TRINITY_DN816_c0_g2_i1 8 87.82975 669
comp_TRINITY_DN844_c0_g1_i1 comp_TRINITY_DN844_c0_g1_i1 8 84.917625 669
comp_TRINITY_DN1210_c1_g1_i5 comp_TRINITY_DN1210_c1_g1_i5 5 96.4706 668
comp_TRINITY_DN8514_c0_g1_i1 comp_TRINITY_DN8514_c0_g1_i1 10 81.8449 668
comp_TRINITY_DN10805_c0_g1_i1 comp_TRINITY_DN10805_c0_g1_i1 6 85.7358333333333 667
comp_TRINITY_DN6514_c0_g1_i1 comp_TRINITY_DN6514_c0_g1_i1 8 93.209125 667
comp_TRINITY_DN15304_c0_g1_i1 comp_TRINITY_DN15304_c0_g1_i1 8 84.981875 666
comp_TRINITY_DN16554_c0_g1_i1 comp_TRINITY_DN16554_c0_g1_i1 5 99.8658 666
comp_TRINITY_DN11184_c0_g1_i1 comp_TRINITY_DN11184_c0_g1_i1 11 79.3489090909091 665
comp_TRINITY_DN1156_c0_g1_i3 comp_TRINITY_DN1156_c0_g1_i3 7 93.4801428571429 665
comp_TRINITY_DN17010_c0_g1_i1 comp_TRINITY_DN17010_c0_g1_i1 6 85.1913333333333 665
comp_TRINITY_DN647_c1_g1_i11 comp_TRINITY_DN647_c1_g1_i11 7 84.4195714285714 665
comp_TRINITY_DN887_c0_g1_i1 comp_TRINITY_DN887_c0_g1_i1 6 81.0733333333333 665
comp_TRINITY_DN1188_c3_g2_i3 comp_TRINITY_DN1188_c3_g2_i3 7 86.5701428571429 664
comp_TRINITY_DN18400_c0_g1_i1 comp_TRINITY_DN18400_c0_g1_i1 8 85.266125 664
comp_TRINITY_DN2_c0_g1_i1 comp_TRINITY_DN2_c0_g1_i1 12 86.9331666666667 664
comp_TRINITY_DN16480_c0_g1_i1 comp_TRINITY_DN16480_c0_g1_i1 6 80.5598333333333 663
comp_TRINITY_DN1007_c0_g1_i1 comp_TRINITY_DN1007_c0_g1_i1 11 92.867 662
comp_TRINITY_DN1213_c1_g1_i1 comp_TRINITY_DN1213_c1_g1_i1 9 88.7227777777778 662
comp_TRINITY_DN1226_c4_g1_i1 comp_TRINITY_DN1226_c4_g1_i1 6 81.69 661
comp_TRINITY_DN1204_c4_g1_i4 comp_TRINITY_DN1204_c4_g1_i4 7 84.2264285714286 660
comp_TRINITY_DN1216_c0_g1_i8 comp_TRINITY_DN1216_c0_g1_i8 5 84.88 660
comp_TRINITY_DN13844_c0_g1_i1 comp_TRINITY_DN13844_c0_g1_i1 9 89.5914444444444 660
comp_TRINITY_DN1153_c2_g2_i1 comp_TRINITY_DN1153_c2_g2_i1 6 81.3438333333333 659
comp_TRINITY_DN129_c0_g1_i1 comp_TRINITY_DN129_c0_g1_i1 7 85.911 659
comp_TRINITY_DN831_c0_g1_i1 comp_TRINITY_DN831_c0_g1_i1 6 79.5383333333333 659
comp_TRINITY_DN916_c2_g1_i1 comp_TRINITY_DN916_c2_g1_i1 7 85.6995714285714 659
comp_TRINITY_DN1175_c1_g1_i1 comp_TRINITY_DN1175_c1_g1_i1 7 91.2205714285714 658
comp_TRINITY_DN13068_c0_g1_i1 comp_TRINITY_DN13068_c0_g1_i1 5 99.7164 658
comp_TRINITY_DN17419_c0_g1_i1 comp_TRINITY_DN17419_c0_g1_i1 10 83.2478 658
comp_TRINITY_DN2866_c0_g1_i1 comp_TRINITY_DN2866_c0_g1_i1 9 80.222 658
comp_TRINITY_DN1204_c2_g1_i1 comp_TRINITY_DN1204_c2_g1_i1 8 83.907375 657
comp_TRINITY_DN542_c0_g1_i1 comp_TRINITY_DN542_c0_g1_i1 7 83.199 657
comp_TRINITY_DN1185_c2_g1_i21 comp_TRINITY_DN1185_c2_g1_i21 8 87.062875 656
comp_TRINITY_DN17904_c0_g1_i1 comp_TRINITY_DN17904_c0_g1_i1 6 80.6543333333333 656
comp_TRINITY_DN955_c0_g1_i1 comp_TRINITY_DN955_c0_g1_i1 14 91.9629285714286 656
comp_TRINITY_DN1176_c2_g6_i1 comp_TRINITY_DN1176_c2_g6_i1 7 84.9351428571429 655
comp_TRINITY_DN1217_c1_g1_i15 comp_TRINITY_DN1217_c1_g1_i15 9 88.097 655
comp_TRINITY_DN5241_c0_g1_i1 comp_TRINITY_DN5241_c0_g1_i1 8 90.23275 655
comp_TRINITY_DN976_c74_g1_i8 comp_TRINITY_DN976_c74_g1_i8 10 91.5612 655
comp_TRINITY_DN1176_c1_g1_i1 comp_TRINITY_DN1176_c1_g1_i1 7 82.4467142857143 654
comp_TRINITY_DN1224_c8_g1_i5 comp_TRINITY_DN1224_c8_g1_i5 8 91.60925 654
comp_TRINITY_DN607_c0_g1_i5 comp_TRINITY_DN607_c0_g1_i5 7 85.9458571428571 654
comp_TRINITY_DN14248_c0_g1_i1 comp_TRINITY_DN14248_c0_g1_i1 6 76.1643333333333 653
comp_TRINITY_DN11564_c0_g1_i1 comp_TRINITY_DN11564_c0_g1_i1 8 80.60325 652
comp_TRINITY_DN1087_c0_g1_i1 comp_TRINITY_DN1087_c0_g1_i1 5 80.127 651
comp_TRINITY_DN1138_c0_g1_i2 comp_TRINITY_DN1138_c0_g1_i2 6 93.1646666666667 651
comp_TRINITY_DN1196_c1_g5_i1 comp_TRINITY_DN1196_c1_g5_i1 6 78.9436666666667 651
comp_TRINITY_DN458_c0_g1_i1 comp_TRINITY_DN458_c0_g1_i1 12 88.0193333333333 651
comp_TRINITY_DN615_c0_g1_i1 comp_TRINITY_DN615_c0_g1_i1 10 85.3282 651
comp_TRINITY_DN9324_c0_g1_i1 comp_TRINITY_DN9324_c0_g1_i1 8 82.916625 651
comp_TRINITY_DN1222_c0_g2_i10 comp_TRINITY_DN1222_c0_g2_i10 7 85.3081428571429 650
comp_TRINITY_DN13135_c0_g1_i1 comp_TRINITY_DN13135_c0_g1_i1 6 88.6955 650
comp_TRINITY_DN15901_c0_g1_i1 comp_TRINITY_DN15901_c0_g1_i1 7 92.9094285714286 650
comp_TRINITY_DN16365_c0_g1_i1 comp_TRINITY_DN16365_c0_g1_i1 6 93.5875 650
comp_TRINITY_DN1078_c1_g1_i1 comp_TRINITY_DN1078_c1_g1_i1 7 78.0307142857143 649
comp_TRINITY_DN1140_c1_g1_i3 comp_TRINITY_DN1140_c1_g1_i3 5 76.8938 649
comp_TRINITY_DN2840_c0_g1_i1 comp_TRINITY_DN2840_c0_g1_i1 8 85.2415 648
comp_TRINITY_DN4831_c0_g1_i1 comp_TRINITY_DN4831_c0_g1_i1 5 99.8438 648
comp_TRINITY_DN13865_c0_g1_i1 comp_TRINITY_DN13865_c0_g1_i1 7 87.6418571428571 647
comp_TRINITY_DN664_c0_g1_i2 comp_TRINITY_DN664_c0_g1_i2 6 87.4415 647
comp_TRINITY_DN10824_c0_g1_i1 comp_TRINITY_DN10824_c0_g1_i1 7 86.4597142857143 646
comp_TRINITY_DN1132_c3_g1_i1 comp_TRINITY_DN1132_c3_g1_i1 7 83.4192857142857 646
comp_TRINITY_DN1207_c0_g4_i3 comp_TRINITY_DN1207_c0_g4_i3 7 79.6595714285714 646
comp_TRINITY_DN380_c0_g1_i1 comp_TRINITY_DN380_c0_g1_i1 5 84.4358 646
comp_TRINITY_DN217_c0_g1_i1 comp_TRINITY_DN217_c0_g1_i1 6 85.701 645
comp_TRINITY_DN9092_c0_g1_i1 comp_TRINITY_DN9092_c0_g1_i1 5 98.654 644
comp_TRINITY_DN1025_c0_g1_i4 comp_TRINITY_DN1025_c0_g1_i4 7 85.232 643
comp_TRINITY_DN11_c0_g1_i1 comp_TRINITY_DN11_c0_g1_i1 8 83.92925 643
comp_TRINITY_DN15073_c0_g1_i1 comp_TRINITY_DN15073_c0_g1_i1 7 99.5907142857143 643
comp_TRINITY_DN1642_c0_g1_i1 comp_TRINITY_DN1642_c0_g1_i1 5 89.1982 643
comp_TRINITY_DN719_c0_g1_i1 comp_TRINITY_DN719_c0_g1_i1 8 82.057625 643
comp_TRINITY_DN916_c0_g1_i1 comp_TRINITY_DN916_c0_g1_i1 6 80.9893333333333 643
comp_TRINITY_DN985_c0_g1_i2 comp_TRINITY_DN985_c0_g1_i2 7 81.4365714285714 643
comp_TRINITY_DN1148_c0_g1_i5 comp_TRINITY_DN1148_c0_g1_i5 7 86.9982857142857 642
comp_TRINITY_DN1181_c0_g5_i4 comp_TRINITY_DN1181_c0_g5_i4 8 86.95225 642
comp_TRINITY_DN17947_c0_g1_i1 comp_TRINITY_DN17947_c0_g1_i1 9 94.8818888888889 642
comp_TRINITY_DN334_c0_g1_i1 comp_TRINITY_DN334_c0_g1_i1 8 86.07175 642
comp_TRINITY_DN1201_c0_g2_i1 comp_TRINITY_DN1201_c0_g2_i1 6 88.6111666666667 641
comp_TRINITY_DN6066_c0_g1_i1 comp_TRINITY_DN6066_c0_g1_i1 6 80.426 641
comp_TRINITY_DN973_c0_g1_i1 comp_TRINITY_DN973_c0_g1_i1 5 90.3494 641
comp_TRINITY_DN1116_c5_g1_i1 comp_TRINITY_DN1116_c5_g1_i1 8 84.774625 640
comp_TRINITY_DN16972_c0_g1_i1 comp_TRINITY_DN16972_c0_g1_i1 7 82.775 640
comp_TRINITY_DN1194_c10_g1_i13 comp_TRINITY_DN1194_c10_g1_i13 6 81.9271666666667 639
comp_TRINITY_DN1222_c0_g2_i1 comp_TRINITY_DN1222_c0_g2_i1 7 86.7715714285714 639
comp_TRINITY_DN911_c0_g1_i1 comp_TRINITY_DN911_c0_g1_i1 6 79.6666666666667 639
comp_TRINITY_DN11284_c0_g1_i1 comp_TRINITY_DN11284_c0_g1_i1 6 82.524 638
comp_TRINITY_DN14480_c0_g1_i1 comp_TRINITY_DN14480_c0_g1_i1 7 90.7704285714286 638
comp_TRINITY_DN1171_c2_g1_i11 comp_TRINITY_DN1171_c2_g1_i11 7 82.8548571428571 637
comp_TRINITY_DN1217_c1_g1_i19 comp_TRINITY_DN1217_c1_g1_i19 6 90.1476666666667 637
comp_TRINITY_DN14199_c0_g1_i1 comp_TRINITY_DN14199_c0_g1_i1 7 83.867 637
comp_TRINITY_DN15425_c0_g1_i1 comp_TRINITY_DN15425_c0_g1_i1 5 98.9732 637
comp_TRINITY_DN1156_c0_g2_i2 comp_TRINITY_DN1156_c0_g2_i2 8 89.738125 636
comp_TRINITY_DN1170_c2_g9_i2 comp_TRINITY_DN1170_c2_g9_i2 5 91.1546 636
comp_TRINITY_DN1195_c1_g1_i4 comp_TRINITY_DN1195_c1_g1_i4 6 90.5783333333333 636
comp_TRINITY_DN1495_c0_g1_i1 comp_TRINITY_DN1495_c0_g1_i1 5 96.3158 636
comp_TRINITY_DN15969_c0_g1_i1 comp_TRINITY_DN15969_c0_g1_i1 7 84.7964285714286 636
comp_TRINITY_DN243_c0_g1_i1 comp_TRINITY_DN243_c0_g1_i1 10 94.4075 636
comp_TRINITY_DN371_c0_g1_i2 comp_TRINITY_DN371_c0_g1_i2 7 84.7708571428571 635
comp_TRINITY_DN571_c0_g1_i1 comp_TRINITY_DN571_c0_g1_i1 8 87.647625 635
comp_TRINITY_DN605_c0_g1_i1 comp_TRINITY_DN605_c0_g1_i1 6 84.9008333333333 635
comp_TRINITY_DN809_c0_g1_i1 comp_TRINITY_DN809_c0_g1_i1 5 91.5456 635
comp_TRINITY_DN9819_c0_g1_i1 comp_TRINITY_DN9819_c0_g1_i1 9 89.1351111111111 635
comp_TRINITY_DN1191_c0_g1_i6 comp_TRINITY_DN1191_c0_g1_i6 6 87.8011666666667 634
comp_TRINITY_DN14136_c0_g1_i1 comp_TRINITY_DN14136_c0_g1_i1 6 81.0808333333333 634
comp_TRINITY_DN14694_c0_g1_i1 comp_TRINITY_DN14694_c0_g1_i1 9 89.1077777777778 634
comp_TRINITY_DN2765_c0_g1_i1 comp_TRINITY_DN2765_c0_g1_i1 6 83.4841666666667 634
comp_TRINITY_DN945_c0_g1_i2 comp_TRINITY_DN945_c0_g1_i2 6 77.8113333333333 634
comp_TRINITY_DN246_c0_g1_i1 comp_TRINITY_DN246_c0_g1_i1 6 77.1348333333333 633
comp_TRINITY_DN3073_c0_g1_i1 comp_TRINITY_DN3073_c0_g1_i1 13 83.8214615384615 633
comp_TRINITY_DN840_c0_g2_i1 comp_TRINITY_DN840_c0_g2_i1 7 87.2638571428571 633
comp_TRINITY_DN997_c0_g2_i1 comp_TRINITY_DN997_c0_g2_i1 7 88.6494285714286 633
comp_TRINITY_DN1014_c1_g1_i1 comp_TRINITY_DN1014_c1_g1_i1 6 92.978 632
comp_TRINITY_DN1103_c1_g1_i8 comp_TRINITY_DN1103_c1_g1_i8 5 78.144 632
comp_TRINITY_DN1134_c0_g1_i4 comp_TRINITY_DN1134_c0_g1_i4 7 83.3962857142857 632
comp_TRINITY_DN17430_c0_g1_i1 comp_TRINITY_DN17430_c0_g1_i1 9 90.9112222222222 632
comp_TRINITY_DN17548_c0_g1_i1 comp_TRINITY_DN17548_c0_g1_i1 5 99.8658 632
comp_TRINITY_DN7480_c0_g1_i1 comp_TRINITY_DN7480_c0_g1_i1 5 80.489 632
comp_TRINITY_DN982_c0_g1_i2 comp_TRINITY_DN982_c0_g1_i2 5 94.0918 632
comp_TRINITY_DN14704_c0_g1_i1 comp_TRINITY_DN14704_c0_g1_i1 6 99.2931666666667 631
comp_TRINITY_DN17473_c0_g1_i1 comp_TRINITY_DN17473_c0_g1_i1 5 94.9662 631
comp_TRINITY_DN939_c1_g1_i1 comp_TRINITY_DN939_c1_g1_i1 7 90.2747142857143 631
comp_TRINITY_DN11442_c0_g1_i1 comp_TRINITY_DN11442_c0_g1_i1 11 94.427 628
comp_TRINITY_DN1194_c15_g1_i1 comp_TRINITY_DN1194_c15_g1_i1 8 87.71625 628
comp_TRINITY_DN43_c0_g1_i1 comp_TRINITY_DN43_c0_g1_i1 6 83.6535 628
comp_TRINITY_DN1090_c0_g1_i3 comp_TRINITY_DN1090_c0_g1_i3 6 84.2071666666667 627
comp_TRINITY_DN16255_c0_g1_i1 comp_TRINITY_DN16255_c0_g1_i1 5 83.4016 627
comp_TRINITY_DN17263_c0_g1_i1 comp_TRINITY_DN17263_c0_g1_i1 9 81.6982222222222 627
comp_TRINITY_DN7969_c0_g1_i1 comp_TRINITY_DN7969_c0_g1_i1 5 99.351 627
comp_TRINITY_DN1117_c6_g1_i1 comp_TRINITY_DN1117_c6_g1_i1 7 79.7612857142857 626
comp_TRINITY_DN740_c1_g1_i12 comp_TRINITY_DN740_c1_g1_i12 8 88.09075 626
comp_TRINITY_DN7935_c0_g1_i1 comp_TRINITY_DN7935_c0_g1_i1 8 87.9815 626
comp_TRINITY_DN1190_c0_g1_i1 comp_TRINITY_DN1190_c0_g1_i1 7 85.3412857142857 625
comp_TRINITY_DN13088_c0_g1_i1 comp_TRINITY_DN13088_c0_g1_i1 8 80.8465 625
comp_TRINITY_DN1574_c0_g1_i1 comp_TRINITY_DN1574_c0_g1_i1 6 79.2398333333333 625
comp_TRINITY_DN740_c1_g1_i11 comp_TRINITY_DN740_c1_g1_i11 8 89.118625 625
comp_TRINITY_DN1173_c4_g1_i24 comp_TRINITY_DN1173_c4_g1_i24 9 91.3621111111111 624
comp_TRINITY_DN816_c0_g1_i1 comp_TRINITY_DN816_c0_g1_i1 7 86.883 624
comp_TRINITY_DN1200_c5_g1_i3 comp_TRINITY_DN1200_c5_g1_i3 9 91.8342222222222 623
comp_TRINITY_DN4228_c0_g1_i1 comp_TRINITY_DN4228_c0_g1_i1 5 99.315 623
comp_TRINITY_DN792_c0_g1_i1 comp_TRINITY_DN792_c0_g1_i1 10 90.1614 623
comp_TRINITY_DN8338_c0_g1_i1 comp_TRINITY_DN8338_c0_g1_i1 7 83.6421428571429 622
comp_TRINITY_DN1041_c0_g1_i1 comp_TRINITY_DN1041_c0_g1_i1 5 98.699 621
comp_TRINITY_DN1078_c0_g2_i2 comp_TRINITY_DN1078_c0_g2_i2 8 83.45975 621
comp_TRINITY_DN18066_c0_g1_i1 comp_TRINITY_DN18066_c0_g1_i1 5 99.4928 621
comp_TRINITY_DN9816_c0_g1_i1 comp_TRINITY_DN9816_c0_g1_i1 10 82.4869 621
comp_TRINITY_DN10386_c0_g1_i1 comp_TRINITY_DN10386_c0_g1_i1 5 93.6168 620
comp_TRINITY_DN869_c0_g1_i2 comp_TRINITY_DN869_c0_g1_i2 12 92.5681666666667 620
comp_TRINITY_DN15723_c0_g1_i1 comp_TRINITY_DN15723_c0_g1_i1 6 98.8031666666667 619
comp_TRINITY_DN3633_c0_g1_i1 comp_TRINITY_DN3633_c0_g1_i1 6 82.4236666666667 619
comp_TRINITY_DN767_c0_g1_i1 comp_TRINITY_DN767_c0_g1_i1 8 84.6195 619
comp_TRINITY_DN783_c0_g1_i1 comp_TRINITY_DN783_c0_g1_i1 7 83.6718571428571 619
comp_TRINITY_DN1027_c0_g1_i1 comp_TRINITY_DN1027_c0_g1_i1 8 90.469125 617
comp_TRINITY_DN12062_c0_g1_i1 comp_TRINITY_DN12062_c0_g1_i1 9 90.8931111111111 617
comp_TRINITY_DN12879_c0_g1_i1 comp_TRINITY_DN12879_c0_g1_i1 5 79.1274 617
comp_TRINITY_DN4601_c0_g1_i1 comp_TRINITY_DN4601_c0_g1_i1 5 84.9096 617
comp_TRINITY_DN580_c0_g1_i1 comp_TRINITY_DN580_c0_g1_i1 6 96.5375 617
comp_TRINITY_DN1148_c0_g1_i2 comp_TRINITY_DN1148_c0_g1_i2 9 86.7801111111111 616
comp_TRINITY_DN1183_c1_g1_i21 comp_TRINITY_DN1183_c1_g1_i21 7 82.4821428571429 616
comp_TRINITY_DN427_c0_g1_i1 comp_TRINITY_DN427_c0_g1_i1 10 86.9344 616
comp_TRINITY_DN5571_c0_g1_i1 comp_TRINITY_DN5571_c0_g1_i1 9 84.7713333333333 616
comp_TRINITY_DN384_c0_g1_i1 comp_TRINITY_DN384_c0_g1_i1 9 84.1542222222222 615
comp_TRINITY_DN656_c0_g1_i1 comp_TRINITY_DN656_c0_g1_i1 9 92.1594444444444 615
comp_TRINITY_DN1185_c2_g1_i28 comp_TRINITY_DN1185_c2_g1_i28 11 93.8174545454546 613
comp_TRINITY_DN70_c0_g1_i2 comp_TRINITY_DN70_c0_g1_i2 6 78.6458333333333 613
comp_TRINITY_DN776_c0_g1_i1 comp_TRINITY_DN776_c0_g1_i1 7 85.3274285714286 613
comp_TRINITY_DN8445_c0_g1_i1 comp_TRINITY_DN8445_c0_g1_i1 9 91.6336666666667 613
comp_TRINITY_DN9431_c0_g1_i1 comp_TRINITY_DN9431_c0_g1_i1 7 82.6414285714286 613
comp_TRINITY_DN1972_c0_g1_i1 comp_TRINITY_DN1972_c0_g1_i1 7 83.8912857142857 612
comp_TRINITY_DN8352_c0_g1_i1 comp_TRINITY_DN8352_c0_g1_i1 4 90.73475 612
comp_TRINITY_DN9567_c0_g1_i1 comp_TRINITY_DN9567_c0_g1_i1 7 91.9728571428571 612
comp_TRINITY_DN902_c0_g1_i1 comp_TRINITY_DN902_c0_g1_i1 5 76.68 611
comp_TRINITY_DN1081_c1_g1_i1 comp_TRINITY_DN1081_c1_g1_i1 6 90.954 609
comp_TRINITY_DN17644_c0_g1_i1 comp_TRINITY_DN17644_c0_g1_i1 5 77.7034 609
comp_TRINITY_DN18606_c0_g1_i1 comp_TRINITY_DN18606_c0_g1_i1 9 85.6245555555556 609
comp_TRINITY_DN8198_c0_g1_i1 comp_TRINITY_DN8198_c0_g1_i1 5 86.5862 609
comp_TRINITY_DN1152_c0_g1_i1 comp_TRINITY_DN1152_c0_g1_i1 6 85.4533333333333 608
comp_TRINITY_DN12607_c0_g1_i1 comp_TRINITY_DN12607_c0_g1_i1 7 89.9151428571429 608
comp_TRINITY_DN595_c0_g2_i1 comp_TRINITY_DN595_c0_g2_i1 9 83.8976666666667 608
comp_TRINITY_DN769_c0_g1_i1 comp_TRINITY_DN769_c0_g1_i1 9 90.2403333333333 608
comp_TRINITY_DN9926_c0_g1_i1 comp_TRINITY_DN9926_c0_g1_i1 7 86.6842857142857 608
comp_TRINITY_DN1117_c1_g1_i3 comp_TRINITY_DN1117_c1_g1_i3 6 85.689 607
comp_TRINITY_DN1122_c0_g1_i4 comp_TRINITY_DN1122_c0_g1_i4 6 82.4141666666667 607
comp_TRINITY_DN1170_c0_g1_i1 comp_TRINITY_DN1170_c0_g1_i1 6 81.106 607
comp_TRINITY_DN1212_c9_g1_i1 comp_TRINITY_DN1212_c9_g1_i1 6 84.6215 607
comp_TRINITY_DN1220_c0_g1_i4 comp_TRINITY_DN1220_c0_g1_i4 6 90.1683333333333 607
comp_TRINITY_DN455_c0_g1_i1 comp_TRINITY_DN455_c0_g1_i1 8 82.792 607
comp_TRINITY_DN1125_c0_g1_i1 comp_TRINITY_DN1125_c0_g1_i1 5 91.6142 606
comp_TRINITY_DN1179_c0_g1_i1 comp_TRINITY_DN1179_c0_g1_i1 6 87.6528333333333 606
comp_TRINITY_DN833_c0_g1_i1 comp_TRINITY_DN833_c0_g1_i1 10 91.6125 606
comp_TRINITY_DN1183_c1_g1_i10 comp_TRINITY_DN1183_c1_g1_i10 6 84.2595 605
comp_TRINITY_DN846_c0_g1_i2 comp_TRINITY_DN846_c0_g1_i2 5 90.425 604
comp_TRINITY_DN1241_c0_g1_i1 comp_TRINITY_DN1241_c0_g1_i1 6 85.539 603
comp_TRINITY_DN1094_c2_g1_i2 comp_TRINITY_DN1094_c2_g1_i2 7 89.4861428571429 602
comp_TRINITY_DN14962_c0_g1_i1 comp_TRINITY_DN14962_c0_g1_i1 5 88.634 602
comp_TRINITY_DN360_c0_g1_i1 comp_TRINITY_DN360_c0_g1_i1 8 84.832125 602
comp_TRINITY_DN1194_c10_g1_i6 comp_TRINITY_DN1194_c10_g1_i6 8 87.844125 601
comp_TRINITY_DN1209_c1_g2_i13 comp_TRINITY_DN1209_c1_g2_i13 4 83.47775 601
comp_TRINITY_DN344_c0_g2_i1 comp_TRINITY_DN344_c0_g2_i1 7 84.708 601
comp_TRINITY_DN11422_c0_g1_i1 comp_TRINITY_DN11422_c0_g1_i1 7 90.4421428571429 600
comp_TRINITY_DN1186_c2_g3_i2 comp_TRINITY_DN1186_c2_g3_i2 4 97.332 600
comp_TRINITY_DN1217_c0_g1_i1 comp_TRINITY_DN1217_c0_g1_i1 4 99.49975 600
comp_TRINITY_DN13028_c0_g1_i1 comp_TRINITY_DN13028_c0_g1_i1 4 100 600
comp_TRINITY_DN1610_c0_g1_i1 comp_TRINITY_DN1610_c0_g1_i1 5 90.4482 600
comp_TRINITY_DN4043_c0_g1_i1 comp_TRINITY_DN4043_c0_g1_i1 4 99.6665 600
comp_TRINITY_DN8464_c0_g1_i1 comp_TRINITY_DN8464_c0_g1_i1 7 84.9561428571429 600
comp_TRINITY_DN1167_c0_g1_i1 comp_TRINITY_DN1167_c0_g1_i1 4 100 599
comp_TRINITY_DN16802_c0_g1_i1 comp_TRINITY_DN16802_c0_g1_i1 6 90.7803333333333 599
comp_TRINITY_DN395_c0_g1_i1 comp_TRINITY_DN395_c0_g1_i1 9 84.7868888888889 599
comp_TRINITY_DN8380_c0_g1_i1 comp_TRINITY_DN8380_c0_g1_i1 4 99 599
comp_TRINITY_DN15147_c0_g1_i1 comp_TRINITY_DN15147_c0_g1_i1 4 99.83225 598
comp_TRINITY_DN2589_c0_g1_i1 comp_TRINITY_DN2589_c0_g1_i1 5 90.4184 598
comp_TRINITY_DN2819_c0_g1_i1 comp_TRINITY_DN2819_c0_g1_i1 4 99.00025 598
comp_TRINITY_DN4921_c0_g1_i1 comp_TRINITY_DN4921_c0_g1_i1 5 99.341 598
comp_TRINITY_DN1204_c4_g5_i1 comp_TRINITY_DN1204_c4_g5_i1 6 81.8461666666667 597
comp_TRINITY_DN13808_c0_g1_i1 comp_TRINITY_DN13808_c0_g1_i1 5 74.1504 597
comp_TRINITY_DN340_c1_g1_i1 comp_TRINITY_DN340_c1_g1_i1 5 94.5318 597
comp_TRINITY_DN1175_c2_g3_i2 comp_TRINITY_DN1175_c2_g3_i2 4 96.801 596
comp_TRINITY_DN1196_c1_g3_i3 comp_TRINITY_DN1196_c1_g3_i3 5 84.5172 596
comp_TRINITY_DN12795_c0_g1_i1 comp_TRINITY_DN12795_c0_g1_i1 4 98.83125 596
comp_TRINITY_DN16557_c0_g1_i1 comp_TRINITY_DN16557_c0_g1_i1 5 86.8742 596
comp_TRINITY_DN469_c0_g1_i1 comp_TRINITY_DN469_c0_g1_i1 8 88.805875 596
comp_TRINITY_DN6563_c0_g1_i1 comp_TRINITY_DN6563_c0_g1_i1 5 97.7598 596
comp_TRINITY_DN1162_c2_g1_i1 comp_TRINITY_DN1162_c2_g1_i1 5 81.816 595
comp_TRINITY_DN1171_c2_g1_i17 comp_TRINITY_DN1171_c2_g1_i17 7 87.9531428571429 595
comp_TRINITY_DN1204_c4_g2_i5 comp_TRINITY_DN1204_c4_g2_i5 7 86.3344285714286 595
comp_TRINITY_DN1209_c2_g1_i1 comp_TRINITY_DN1209_c2_g1_i1 6 77.0296666666667 595
comp_TRINITY_DN1217_c1_g1_i2 comp_TRINITY_DN1217_c1_g1_i2 4 81.0235 595
comp_TRINITY_DN13269_c0_g1_i1 comp_TRINITY_DN13269_c0_g1_i1 5 93.63 595
comp_TRINITY_DN15736_c0_g1_i1 comp_TRINITY_DN15736_c0_g1_i1 9 89.2614444444445 595
comp_TRINITY_DN3123_c0_g1_i1 comp_TRINITY_DN3123_c0_g1_i1 8 83.76025 595
comp_TRINITY_DN7510_c0_g1_i1 comp_TRINITY_DN7510_c0_g1_i1 6 84.9335 595
comp_TRINITY_DN1183_c1_g1_i18 comp_TRINITY_DN1183_c1_g1_i18 7 89.2624285714286 594
comp_TRINITY_DN1198_c0_g2_i4 comp_TRINITY_DN1198_c0_g2_i4 4 98.47125 594
comp_TRINITY_DN1210_c1_g1_i9 comp_TRINITY_DN1210_c1_g1_i9 7 93.0112857142857 594
comp_TRINITY_DN1225_c5_g1_i1 comp_TRINITY_DN1225_c5_g1_i1 6 80.7848333333333 594
comp_TRINITY_DN691_c0_g1_i1 comp_TRINITY_DN691_c0_g1_i1 6 94.5188333333333 594
comp_TRINITY_DN1029_c0_g1_i1 comp_TRINITY_DN1029_c0_g1_i1 11 94.6773636363636 593
comp_TRINITY_DN1176_c2_g1_i2 comp_TRINITY_DN1176_c2_g1_i2 7 85.1517142857143 593
comp_TRINITY_DN1199_c0_g1_i11 comp_TRINITY_DN1199_c0_g1_i11 5 95.7696 593
comp_TRINITY_DN5441_c0_g1_i1 comp_TRINITY_DN5441_c0_g1_i1 4 98.959 593
comp_TRINITY_DN915_c0_g1_i4 comp_TRINITY_DN915_c0_g1_i4 8 87.9755 593
comp_TRINITY_DN1018_c0_g1_i1 comp_TRINITY_DN1018_c0_g1_i1 8 92.695875 592
comp_TRINITY_DN1105_c0_g2_i1 comp_TRINITY_DN1105_c0_g2_i1 7 88.3728571428571 592
comp_TRINITY_DN17266_c0_g1_i1 comp_TRINITY_DN17266_c0_g1_i1 6 88.2671666666667 592
comp_TRINITY_DN394_c0_g1_i1 comp_TRINITY_DN394_c0_g1_i1 7 83.1415714285714 592
comp_TRINITY_DN4106_c0_g1_i1 comp_TRINITY_DN4106_c0_g1_i1 9 87.857 592
comp_TRINITY_DN779_c0_g1_i2 comp_TRINITY_DN779_c0_g1_i2 7 83.1957142857143 592
comp_TRINITY_DN9906_c0_g1_i1 comp_TRINITY_DN9906_c0_g1_i1 5 92.7772 592
comp_TRINITY_DN22_c0_g1_i1 comp_TRINITY_DN22_c0_g1_i1 7 85.7892857142857 591
comp_TRINITY_DN17760_c0_g1_i1 comp_TRINITY_DN17760_c0_g1_i1 7 79.393 590
comp_TRINITY_DN489_c0_g1_i1 comp_TRINITY_DN489_c0_g1_i1 6 91.5088333333333 590
comp_TRINITY_DN6980_c0_g1_i1 comp_TRINITY_DN6980_c0_g1_i1 6 87.0131666666667 590
comp_TRINITY_DN13600_c0_g1_i1 comp_TRINITY_DN13600_c0_g1_i1 6 77.4323333333333 589
comp_TRINITY_DN10491_c0_g1_i1 comp_TRINITY_DN10491_c0_g1_i1 5 100 588
comp_TRINITY_DN1122_c1_g1_i1 comp_TRINITY_DN1122_c1_g1_i1 5 80.9768 588
comp_TRINITY_DN17692_c0_g1_i1 comp_TRINITY_DN17692_c0_g1_i1 8 83.5325 588
comp_TRINITY_DN18266_c0_g1_i1 comp_TRINITY_DN18266_c0_g1_i1 6 92.3126666666667 588
comp_TRINITY_DN18563_c0_g1_i1 comp_TRINITY_DN18563_c0_g1_i1 8 86.196875 588
comp_TRINITY_DN1130_c0_g2_i2 comp_TRINITY_DN1130_c0_g2_i2 4 93.50425 587
comp_TRINITY_DN1156_c0_g2_i9 comp_TRINITY_DN1156_c0_g2_i9 6 85.1848333333333 587
comp_TRINITY_DN1157_c0_g1_i4 comp_TRINITY_DN1157_c0_g1_i4 5 95.4846 587
comp_TRINITY_DN4230_c0_g1_i1 comp_TRINITY_DN4230_c0_g1_i1 8 80.28425 587
comp_TRINITY_DN9024_c0_g1_i1 comp_TRINITY_DN9024_c0_g1_i1 6 81.9991666666667 587
comp_TRINITY_DN1183_c1_g1_i20 comp_TRINITY_DN1183_c1_g1_i20 6 83.0925 586
comp_TRINITY_DN16834_c0_g1_i1 comp_TRINITY_DN16834_c0_g1_i1 6 92.9335 586
comp_TRINITY_DN7841_c0_g1_i1 comp_TRINITY_DN7841_c0_g1_i1 4 99.81625 586
comp_TRINITY_DN1212_c6_g1_i9 comp_TRINITY_DN1212_c6_g1_i9 9 91.8824444444444 585
comp_TRINITY_DN10974_c0_g1_i1 comp_TRINITY_DN10974_c0_g1_i1 4 99.49525 584
comp_TRINITY_DN11210_c0_g1_i1 comp_TRINITY_DN11210_c0_g1_i1 7 90.8947142857143 584
comp_TRINITY_DN507_c0_g2_i1 comp_TRINITY_DN507_c0_g2_i1 8 84.90625 584
comp_TRINITY_DN6652_c0_g1_i1 comp_TRINITY_DN6652_c0_g1_i1 4 99.49325 584
comp_TRINITY_DN1122_c0_g1_i2 comp_TRINITY_DN1122_c0_g1_i2 5 78.609 583
comp_TRINITY_DN655_c0_g1_i1 comp_TRINITY_DN655_c0_g1_i1 9 91.5092222222222 583
comp_TRINITY_DN10819_c0_g1_i1 comp_TRINITY_DN10819_c0_g1_i1 9 93.869 582
comp_TRINITY_DN12041_c0_g1_i1 comp_TRINITY_DN12041_c0_g1_i1 4 97.32675 582
comp_TRINITY_DN1225_c2_g1_i1 comp_TRINITY_DN1225_c2_g1_i1 6 83.7266666666667 582
comp_TRINITY_DN17259_c0_g1_i1 comp_TRINITY_DN17259_c0_g1_i1 6 97.9141666666667 582
comp_TRINITY_DN7843_c0_g1_i1 comp_TRINITY_DN7843_c0_g1_i1 9 93.3608888888889 581
comp_TRINITY_DN902_c1_g1_i1 comp_TRINITY_DN902_c1_g1_i1 6 80.7891666666667 581
comp_TRINITY_DN652_c0_g1_i1 comp_TRINITY_DN652_c0_g1_i1 6 90.4248333333333 580
comp_TRINITY_DN13866_c0_g1_i1 comp_TRINITY_DN13866_c0_g1_i1 4 99.66675 579
comp_TRINITY_DN3903_c0_g1_i1 comp_TRINITY_DN3903_c0_g1_i1 6 92.7815 579
comp_TRINITY_DN614_c0_g1_i1 comp_TRINITY_DN614_c0_g1_i1 5 90.5508 579
comp_TRINITY_DN16045_c0_g1_i1 comp_TRINITY_DN16045_c0_g1_i1 4 91.74325 578
comp_TRINITY_DN18175_c0_g1_i1 comp_TRINITY_DN18175_c0_g1_i1 5 99.2196 578
comp_TRINITY_DN4790_c0_g1_i1 comp_TRINITY_DN4790_c0_g1_i1 5 98.7728 578
comp_TRINITY_DN573_c0_g1_i1 comp_TRINITY_DN573_c0_g1_i1 5 98.1132 577
comp_TRINITY_DN707_c0_g1_i1 comp_TRINITY_DN707_c0_g1_i1 6 80.9863333333333 577
comp_TRINITY_DN1185_c2_g1_i7 comp_TRINITY_DN1185_c2_g1_i7 7 87.8081428571429 575
comp_TRINITY_DN1219_c0_g2_i2 comp_TRINITY_DN1219_c0_g2_i2 6 87.6633333333333 575
comp_TRINITY_DN2985_c0_g1_i1 comp_TRINITY_DN2985_c0_g1_i1 7 90.1014285714286 575
comp_TRINITY_DN1179_c2_g1_i7 comp_TRINITY_DN1179_c2_g1_i7 9 90.5921111111111 574
comp_TRINITY_DN8769_c0_g1_i1 comp_TRINITY_DN8769_c0_g1_i1 7 92.2002857142857 574
comp_TRINITY_DN1110_c0_g1_i2 comp_TRINITY_DN1110_c0_g1_i2 4 90.30475 573
comp_TRINITY_DN429_c0_g1_i1 comp_TRINITY_DN429_c0_g1_i1 4 99.35075 573
comp_TRINITY_DN734_c0_g1_i2 comp_TRINITY_DN734_c0_g1_i2 6 85.1108333333333 573
comp_TRINITY_DN976_c74_g1_i6 comp_TRINITY_DN976_c74_g1_i6 7 87.9051428571429 573
comp_TRINITY_DN1171_c2_g1_i8 comp_TRINITY_DN1171_c2_g1_i8 5 90.628 572
comp_TRINITY_DN13731_c0_g1_i1 comp_TRINITY_DN13731_c0_g1_i1 4 98.8885 572
comp_TRINITY_DN583_c0_g1_i1 comp_TRINITY_DN583_c0_g1_i1 9 92.7211111111111 572
comp_TRINITY_DN7418_c0_g1_i1 comp_TRINITY_DN7418_c0_g1_i1 4 83.61675 572
comp_TRINITY_DN1208_c1_g1_i1 comp_TRINITY_DN1208_c1_g1_i1 8 90.000125 571
comp_TRINITY_DN6688_c1_g1_i1 comp_TRINITY_DN6688_c1_g1_i1 5 80.1002 571
comp_TRINITY_DN987_c0_g1_i1 comp_TRINITY_DN987_c0_g1_i1 8 84.889875 571
comp_TRINITY_DN522_c0_g1_i1 comp_TRINITY_DN522_c0_g1_i1 8 89.05425 570
comp_TRINITY_DN1116_c2_g1_i7 comp_TRINITY_DN1116_c2_g1_i7 7 84.4804285714286 569
comp_TRINITY_DN952_c0_g1_i1 comp_TRINITY_DN952_c0_g1_i1 7 88.8128571428571 569
comp_TRINITY_DN898_c0_g1_i1 comp_TRINITY_DN898_c0_g1_i1 8 86.92325 568
comp_TRINITY_DN10093_c0_g1_i1 comp_TRINITY_DN10093_c0_g1_i1 5 94.5388 567
comp_TRINITY_DN1957_c0_g1_i1 comp_TRINITY_DN1957_c0_g1_i1 7 88.7584285714286 567
comp_TRINITY_DN2141_c0_g1_i1 comp_TRINITY_DN2141_c0_g1_i1 4 99.63075 567
comp_TRINITY_DN647_c1_g1_i3 comp_TRINITY_DN647_c1_g1_i3 10 94.9068 567
comp_TRINITY_DN1097_c2_g1_i3 comp_TRINITY_DN1097_c2_g1_i3 6 81.8376666666667 566
comp_TRINITY_DN1185_c2_g1_i12 comp_TRINITY_DN1185_c2_g1_i12 6 85.2501666666667 566
comp_TRINITY_DN1209_c1_g1_i4 comp_TRINITY_DN1209_c1_g1_i4 5 89.3754 565
comp_TRINITY_DN1947_c0_g1_i1 comp_TRINITY_DN1947_c0_g1_i1 4 99.6665 565
comp_TRINITY_DN3788_c0_g1_i1 comp_TRINITY_DN3788_c0_g1_i1 6 82.7013333333333 565
comp_TRINITY_DN1193_c0_g1_i11 comp_TRINITY_DN1193_c0_g1_i11 6 89.2655 564
comp_TRINITY_DN1222_c0_g2_i20 comp_TRINITY_DN1222_c0_g2_i20 8 91.33425 564
comp_TRINITY_DN1512_c0_g1_i1 comp_TRINITY_DN1512_c0_g1_i1 6 86.756 564
comp_TRINITY_DN6303_c0_g1_i1 comp_TRINITY_DN6303_c0_g1_i1 5 90.8336 564
comp_TRINITY_DN811_c0_g1_i1 comp_TRINITY_DN811_c0_g1_i1 9 90.6483333333333 564
comp_TRINITY_DN13326_c0_g1_i1 comp_TRINITY_DN13326_c0_g1_i1 5 84.4508 563
comp_TRINITY_DN17625_c0_g1_i1 comp_TRINITY_DN17625_c0_g1_i1 8 80.2005 563
comp_TRINITY_DN870_c0_g1_i1 comp_TRINITY_DN870_c0_g1_i1 5 90.6276 563
comp_TRINITY_DN878_c0_g1_i1 comp_TRINITY_DN878_c0_g1_i1 7 97.6471428571429 563
comp_TRINITY_DN1058_c0_g1_i2 comp_TRINITY_DN1058_c0_g1_i2 4 90.926 562
comp_TRINITY_DN1100_c0_g1_i2 comp_TRINITY_DN1100_c0_g1_i2 7 86.7032857142857 562
comp_TRINITY_DN1217_c1_g1_i1 comp_TRINITY_DN1217_c1_g1_i1 6 86.219 562
comp_TRINITY_DN12384_c0_g1_i1 comp_TRINITY_DN12384_c0_g1_i1 4 96.04175 562
comp_TRINITY_DN1282_c0_g1_i1 comp_TRINITY_DN1282_c0_g1_i1 7 85.213 562
comp_TRINITY_DN751_c0_g1_i1 comp_TRINITY_DN751_c0_g1_i1 5 90.1878 562
comp_TRINITY_DN7596_c0_g1_i1 comp_TRINITY_DN7596_c0_g1_i1 5 79.8222 562
comp_TRINITY_DN942_c0_g1_i2 comp_TRINITY_DN942_c0_g1_i2 4 85.845 562
comp_TRINITY_DN976_c56_g1_i1 comp_TRINITY_DN976_c56_g1_i1 6 82.3975 562
comp_TRINITY_DN1183_c1_g1_i3 comp_TRINITY_DN1183_c1_g1_i3 5 85.6226 561
comp_TRINITY_DN12186_c0_g1_i1 comp_TRINITY_DN12186_c0_g1_i1 9 84.1453333333333 561
comp_TRINITY_DN1177_c0_g3_i2 comp_TRINITY_DN1177_c0_g3_i2 5 89.0036 560
comp_TRINITY_DN13418_c0_g1_i1 comp_TRINITY_DN13418_c0_g1_i1 5 78.3494 560
comp_TRINITY_DN18436_c0_g1_i1 comp_TRINITY_DN18436_c0_g1_i1 7 82.7635714285714 560
comp_TRINITY_DN972_c0_g1_i1 comp_TRINITY_DN972_c0_g1_i1 5 81.545 560
comp_TRINITY_DN10636_c0_g1_i1 comp_TRINITY_DN10636_c0_g1_i1 6 84.6456666666667 559
comp_TRINITY_DN13960_c0_g1_i1 comp_TRINITY_DN13960_c0_g1_i1 8 89.97175 559
comp_TRINITY_DN143_c0_g1_i2 comp_TRINITY_DN143_c0_g1_i2 7 87.7004285714286 559
comp_TRINITY_DN1484_c0_g1_i1 comp_TRINITY_DN1484_c0_g1_i1 4 98.15325 559
comp_TRINITY_DN1140_c1_g1_i1 comp_TRINITY_DN1140_c1_g1_i1 7 82.6152857142857 558
comp_TRINITY_DN13736_c0_g1_i1 comp_TRINITY_DN13736_c0_g1_i1 5 94.074 558
comp_TRINITY_DN17272_c0_g1_i1 comp_TRINITY_DN17272_c0_g1_i1 9 92.7732222222222 558
comp_TRINITY_DN713_c0_g1_i1 comp_TRINITY_DN713_c0_g1_i1 7 82.068 558
comp_TRINITY_DN470_c0_g1_i1 comp_TRINITY_DN470_c0_g1_i1 5 98.0906 557
comp_TRINITY_DN9508_c0_g1_i1 comp_TRINITY_DN9508_c0_g1_i1 5 74.4292 557
comp_TRINITY_DN1082_c0_g1_i3 comp_TRINITY_DN1082_c0_g1_i3 4 98.0295 556
comp_TRINITY_DN1099_c0_g1_i4 comp_TRINITY_DN1099_c0_g1_i4 5 77.121 556
comp_TRINITY_DN1186_c2_g1_i1 comp_TRINITY_DN1186_c2_g1_i1 8 85.296875 556
comp_TRINITY_DN1224_c8_g1_i7 comp_TRINITY_DN1224_c8_g1_i7 11 97.2013636363636 556
comp_TRINITY_DN1640_c0_g1_i1 comp_TRINITY_DN1640_c0_g1_i1 4 99.63225 556
comp_TRINITY_DN658_c0_g1_i1 comp_TRINITY_DN658_c0_g1_i1 7 86.5998571428571 556
comp_TRINITY_DN740_c1_g1_i2 comp_TRINITY_DN740_c1_g1_i2 6 85.2881666666667 556
comp_TRINITY_DN1204_c1_g1_i1 comp_TRINITY_DN1204_c1_g1_i1 6 83.2113333333333 555
comp_TRINITY_DN12575_c0_g1_i1 comp_TRINITY_DN12575_c0_g1_i1 8 87.58525 555
comp_TRINITY_DN4399_c0_g1_i1 comp_TRINITY_DN4399_c0_g1_i1 7 96.9444285714286 555
comp_TRINITY_DN589_c0_g1_i1 comp_TRINITY_DN589_c0_g1_i1 8 85.136 555
comp_TRINITY_DN9015_c0_g1_i1 comp_TRINITY_DN9015_c0_g1_i1 6 84.4293333333333 555
comp_TRINITY_DN1012_c0_g1_i1 comp_TRINITY_DN1012_c0_g1_i1 7 89.049 554
comp_TRINITY_DN10846_c0_g1_i1 comp_TRINITY_DN10846_c0_g1_i1 5 86.7828 554
comp_TRINITY_DN1167_c0_g4_i1 comp_TRINITY_DN1167_c0_g4_i1 4 88.83625 554
comp_TRINITY_DN1220_c0_g3_i7 comp_TRINITY_DN1220_c0_g3_i7 8 87.43125 554
comp_TRINITY_DN14762_c0_g1_i1 comp_TRINITY_DN14762_c0_g1_i1 5 92.4868 554
comp_TRINITY_DN1599_c0_g1_i1 comp_TRINITY_DN1599_c0_g1_i1 5 93.1318 554
comp_TRINITY_DN14403_c0_g1_i1 comp_TRINITY_DN14403_c0_g1_i1 7 84.0562857142857 553
comp_TRINITY_DN1722_c0_g1_i1 comp_TRINITY_DN1722_c0_g1_i1 6 87.3293333333333 553
comp_TRINITY_DN5289_c0_g1_i1 comp_TRINITY_DN5289_c0_g1_i1 4 89.05125 553
comp_TRINITY_DN1132_c1_g1_i1 comp_TRINITY_DN1132_c1_g1_i1 5 79.931 552
comp_TRINITY_DN5302_c0_g1_i1 comp_TRINITY_DN5302_c0_g1_i1 4 99.831 551
comp_TRINITY_DN599_c1_g1_i1 comp_TRINITY_DN599_c1_g1_i1 6 81.6521666666667 551
comp_TRINITY_DN9189_c0_g1_i1 comp_TRINITY_DN9189_c0_g1_i1 4 98.70575 551
comp_TRINITY_DN1087_c1_g1_i3 comp_TRINITY_DN1087_c1_g1_i3 5 80.2774 550
comp_TRINITY_DN1117_c3_g2_i1 comp_TRINITY_DN1117_c3_g2_i1 5 81.5256 550
comp_TRINITY_DN1170_c2_g3_i1 comp_TRINITY_DN1170_c2_g3_i1 6 82.6306666666667 550
comp_TRINITY_DN1210_c1_g1_i15 comp_TRINITY_DN1210_c1_g1_i15 6 93.6535 550
comp_TRINITY_DN358_c0_g1_i1 comp_TRINITY_DN358_c0_g1_i1 4 93.45075 550
comp_TRINITY_DN1183_c1_g1_i7 comp_TRINITY_DN1183_c1_g1_i7 5 81.4742 549
comp_TRINITY_DN12263_c0_g1_i1 comp_TRINITY_DN12263_c0_g1_i1 5 83.4218 549
comp_TRINITY_DN3081_c0_g1_i1 comp_TRINITY_DN3081_c0_g1_i1 8 90.66625 549
comp_TRINITY_DN7131_c0_g1_i1 comp_TRINITY_DN7131_c0_g1_i1 4 94.53525 549
comp_TRINITY_DN1222_c0_g2_i18 comp_TRINITY_DN1222_c0_g2_i18 6 87.994 548
comp_TRINITY_DN9578_c0_g1_i1 comp_TRINITY_DN9578_c0_g1_i1 9 92.0471111111111 548
comp_TRINITY_DN11400_c0_g1_i1 comp_TRINITY_DN11400_c0_g1_i1 8 87.15975 547
comp_TRINITY_DN1213_c0_g1_i8 comp_TRINITY_DN1213_c0_g1_i8 8 89.84575 547
comp_TRINITY_DN8802_c0_g1_i1 comp_TRINITY_DN8802_c0_g1_i1 9 83.6865555555556 547
comp_TRINITY_DN374_c0_g1_i2 comp_TRINITY_DN374_c0_g1_i2 4 87.749 546
comp_TRINITY_DN825_c0_g1_i1 comp_TRINITY_DN825_c0_g1_i1 6 86.0316666666667 546
comp_TRINITY_DN9227_c0_g1_i1 comp_TRINITY_DN9227_c0_g1_i1 9 93.2505555555556 546
comp_TRINITY_DN13671_c0_g1_i1 comp_TRINITY_DN13671_c0_g1_i1 9 82.6531111111111 545
comp_TRINITY_DN402_c0_g1_i1 comp_TRINITY_DN402_c0_g1_i1 7 87.2994285714286 545
comp_TRINITY_DN976_c72_g1_i1 comp_TRINITY_DN976_c72_g1_i1 6 83.3885 545
comp_TRINITY_DN1227_c11_g2_i1 comp_TRINITY_DN1227_c11_g2_i1 10 92.0233 544
comp_TRINITY_DN16241_c0_g1_i1 comp_TRINITY_DN16241_c0_g1_i1 4 99.83225 544
comp_TRINITY_DN607_c0_g1_i3 comp_TRINITY_DN607_c0_g1_i3 7 89.1998571428571 544
comp_TRINITY_DN9850_c0_g1_i1 comp_TRINITY_DN9850_c0_g1_i1 7 84.0847142857143 544
comp_TRINITY_DN1284_c0_g1_i1 comp_TRINITY_DN1284_c0_g1_i1 12 84.52375 543
comp_TRINITY_DN18526_c0_g1_i1 comp_TRINITY_DN18526_c0_g1_i1 8 82.665625 543
comp_TRINITY_DN3334_c0_g1_i1 comp_TRINITY_DN3334_c0_g1_i1 8 77.8325 543
comp_TRINITY_DN1181_c0_g5_i1 comp_TRINITY_DN1181_c0_g5_i1 6 87.1186666666667 542
comp_TRINITY_DN1581_c0_g1_i1 comp_TRINITY_DN1581_c0_g1_i1 4 99.18475 542
comp_TRINITY_DN491_c0_g1_i1 comp_TRINITY_DN491_c0_g1_i1 7 83.9354285714286 542
comp_TRINITY_DN599_c0_g1_i1 comp_TRINITY_DN599_c0_g1_i1 5 81.3782 542
comp_TRINITY_DN8117_c0_g1_i1 comp_TRINITY_DN8117_c0_g1_i1 4 99.3335 542
comp_TRINITY_DN8912_c0_g1_i1 comp_TRINITY_DN8912_c0_g1_i1 6 86.5781666666667 542
comp_TRINITY_DN1609_c0_g1_i1 comp_TRINITY_DN1609_c0_g1_i1 5 87.8918 541
comp_TRINITY_DN3643_c0_g1_i1 comp_TRINITY_DN3643_c0_g1_i1 9 84.3665555555555 541
comp_TRINITY_DN930_c0_g4_i1 comp_TRINITY_DN930_c0_g4_i1 8 91.16025 541
comp_TRINITY_DN13648_c0_g1_i1 comp_TRINITY_DN13648_c0_g1_i1 5 79.46 540
comp_TRINITY_DN15237_c0_g1_i1 comp_TRINITY_DN15237_c0_g1_i1 10 84.4245 540
comp_TRINITY_DN4098_c0_g1_i1 comp_TRINITY_DN4098_c0_g1_i1 4 98.611 540
comp_TRINITY_DN469_c0_g1_i2 comp_TRINITY_DN469_c0_g1_i2 6 85.1978333333333 540
comp_TRINITY_DN1183_c2_g1_i1 comp_TRINITY_DN1183_c2_g1_i1 5 93.406 539
comp_TRINITY_DN13334_c0_g1_i1 comp_TRINITY_DN13334_c0_g1_i1 8 88.53475 539
comp_TRINITY_DN15993_c0_g1_i1 comp_TRINITY_DN15993_c0_g1_i1 6 95.4781666666667 539
comp_TRINITY_DN11514_c0_g1_i1 comp_TRINITY_DN11514_c0_g1_i1 8 87.287375 538
comp_TRINITY_DN17670_c0_g1_i1 comp_TRINITY_DN17670_c0_g1_i1 4 98.93175 538
comp_TRINITY_DN412_c0_g1_i1 comp_TRINITY_DN412_c0_g1_i1 4 97.66 538
comp_TRINITY_DN8909_c0_g1_i1 comp_TRINITY_DN8909_c0_g1_i1 4 100 538
comp_TRINITY_DN950_c0_g1_i2 comp_TRINITY_DN950_c0_g1_i2 5 76.8864 538
comp_TRINITY_DN992_c1_g3_i2 comp_TRINITY_DN992_c1_g3_i2 8 90.08925 538
comp_TRINITY_DN1117_c9_g1_i1 comp_TRINITY_DN1117_c9_g1_i1 6 83.5863333333333 537
comp_TRINITY_DN12716_c0_g1_i1 comp_TRINITY_DN12716_c0_g1_i1 5 93.4092 537
comp_TRINITY_DN4249_c0_g1_i1 comp_TRINITY_DN4249_c0_g1_i1 7 92.458 537
comp_TRINITY_DN4588_c0_g1_i1 comp_TRINITY_DN4588_c0_g1_i1 5 84.4634 537
comp_TRINITY_DN960_c0_g1_i1 comp_TRINITY_DN960_c0_g1_i1 7 86.068 537
comp_TRINITY_DN1149_c0_g1_i4 comp_TRINITY_DN1149_c0_g1_i4 6 85.4066666666667 536
comp_TRINITY_DN1156_c0_g2_i5 comp_TRINITY_DN1156_c0_g2_i5 9 92.4643333333333 536
comp_TRINITY_DN1183_c1_g2_i1 comp_TRINITY_DN1183_c1_g2_i1 5 78.6494 536
comp_TRINITY_DN15912_c0_g1_i1 comp_TRINITY_DN15912_c0_g1_i1 6 87.907 536
comp_TRINITY_DN4699_c0_g1_i1 comp_TRINITY_DN4699_c0_g1_i1 5 84.9758 536
comp_TRINITY_DN4902_c0_g1_i1 comp_TRINITY_DN4902_c0_g1_i1 4 100 536
comp_TRINITY_DN1222_c0_g2_i4 comp_TRINITY_DN1222_c0_g2_i4 6 91.8355 535
comp_TRINITY_DN1225_c1_g1_i2 comp_TRINITY_DN1225_c1_g1_i2 6 80.9515 535
comp_TRINITY_DN16342_c0_g1_i1 comp_TRINITY_DN16342_c0_g1_i1 4 75.983 535
comp_TRINITY_DN551_c0_g1_i1 comp_TRINITY_DN551_c0_g1_i1 6 85.1241666666667 535
comp_TRINITY_DN10538_c0_g1_i1 comp_TRINITY_DN10538_c0_g1_i1 6 82.0653333333333 534
comp_TRINITY_DN10636_c0_g2_i1 comp_TRINITY_DN10636_c0_g2_i1 8 89.74825 534
comp_TRINITY_DN1196_c1_g3_i2 comp_TRINITY_DN1196_c1_g3_i2 7 86.2224285714286 534
comp_TRINITY_DN1201_c0_g1_i1 comp_TRINITY_DN1201_c0_g1_i1 8 89.491 534
comp_TRINITY_DN4658_c0_g1_i1 comp_TRINITY_DN4658_c0_g1_i1 4 100 534
comp_TRINITY_DN1215_c0_g1_i3 comp_TRINITY_DN1215_c0_g1_i3 4 88.2615 533
comp_TRINITY_DN9199_c0_g1_i1 comp_TRINITY_DN9199_c0_g1_i1 7 94.7498571428571 533
comp_TRINITY_DN1039_c0_g1_i1 comp_TRINITY_DN1039_c0_g1_i1 4 80.462 532
comp_TRINITY_DN1094_c2_g2_i1 comp_TRINITY_DN1094_c2_g2_i1 5 92.717 532
comp_TRINITY_DN1188_c2_g1_i4 comp_TRINITY_DN1188_c2_g1_i4 6 91.2315 532
comp_TRINITY_DN1195_c1_g4_i2 comp_TRINITY_DN1195_c1_g4_i2 5 97.6672 532
comp_TRINITY_DN14114_c0_g1_i1 comp_TRINITY_DN14114_c0_g1_i1 7 87.5671428571429 532
comp_TRINITY_DN606_c0_g1_i1 comp_TRINITY_DN606_c0_g1_i1 4 98.91525 532
comp_TRINITY_DN647_c1_g1_i4 comp_TRINITY_DN647_c1_g1_i4 8 90.936125 532
comp_TRINITY_DN6719_c0_g1_i1 comp_TRINITY_DN6719_c0_g1_i1 4 99.32425 531
comp_TRINITY_DN14122_c0_g1_i1 comp_TRINITY_DN14122_c0_g1_i1 4 88.60075 530
comp_TRINITY_DN2003_c0_g1_i1 comp_TRINITY_DN2003_c0_g1_i1 4 99.38475 530
comp_TRINITY_DN671_c0_g1_i1 comp_TRINITY_DN671_c0_g1_i1 5 81.7408 530
comp_TRINITY_DN7188_c0_g1_i1 comp_TRINITY_DN7188_c0_g1_i1 5 83.7882 530
comp_TRINITY_DN833_c0_g2_i1 comp_TRINITY_DN833_c0_g2_i1 8 89.333625 530
comp_TRINITY_DN8907_c0_g1_i1 comp_TRINITY_DN8907_c0_g1_i1 4 98.581 530
comp_TRINITY_DN13295_c0_g1_i1 comp_TRINITY_DN13295_c0_g1_i1 8 87.416625 529
comp_TRINITY_DN15340_c0_g1_i1 comp_TRINITY_DN15340_c0_g1_i1 4 100 529
comp_TRINITY_DN17513_c0_g1_i1 comp_TRINITY_DN17513_c0_g1_i1 4 92.13825 529
comp_TRINITY_DN647_c1_g1_i1 comp_TRINITY_DN647_c1_g1_i1 8 89.783875 529
comp_TRINITY_DN8455_c0_g1_i1 comp_TRINITY_DN8455_c0_g1_i1 9 96.7917777777778 529
comp_TRINITY_DN14073_c0_g1_i1 comp_TRINITY_DN14073_c0_g1_i1 6 87.764 528
comp_TRINITY_DN4332_c0_g1_i1 comp_TRINITY_DN4332_c0_g1_i1 5 90.674 528
comp_TRINITY_DN442_c0_g1_i1 comp_TRINITY_DN442_c0_g1_i1 7 85.6932857142857 528
comp_TRINITY_DN5975_c0_g1_i1 comp_TRINITY_DN5975_c0_g1_i1 8 89.618375 528
comp_TRINITY_DN862_c1_g1_i1 comp_TRINITY_DN862_c1_g1_i1 6 89.3955 528
comp_TRINITY_DN1000_c0_g1_i2 comp_TRINITY_DN1000_c0_g1_i2 5 75.8544 527
comp_TRINITY_DN1095_c1_g1_i1 comp_TRINITY_DN1095_c1_g1_i1 6 82.7793333333333 527
comp_TRINITY_DN1122_c2_g3_i3 comp_TRINITY_DN1122_c2_g3_i3 6 84.4926666666667 527
comp_TRINITY_DN1060_c0_g1_i1 comp_TRINITY_DN1060_c0_g1_i1 5 83.7718 526
comp_TRINITY_DN745_c0_g1_i2 comp_TRINITY_DN745_c0_g1_i2 7 88.8765714285714 526
comp_TRINITY_DN7520_c0_g1_i1 comp_TRINITY_DN7520_c0_g1_i1 4 99.47375 526
comp_TRINITY_DN800_c0_g1_i1 comp_TRINITY_DN800_c0_g1_i1 8 92.289875 526
comp_TRINITY_DN1209_c1_g2_i10 comp_TRINITY_DN1209_c1_g2_i10 6 85.1036666666667 525
comp_TRINITY_DN1973_c0_g1_i1 comp_TRINITY_DN1973_c0_g1_i1 5 98.9784 525
comp_TRINITY_DN3596_c0_g1_i1 comp_TRINITY_DN3596_c0_g1_i1 6 90.9085 525
comp_TRINITY_DN562_c0_g1_i1 comp_TRINITY_DN562_c0_g1_i1 5 81.5466 525
comp_TRINITY_DN8453_c0_g1_i1 comp_TRINITY_DN8453_c0_g1_i1 9 85.3425555555555 525
comp_TRINITY_DN1132_c0_g1_i1 comp_TRINITY_DN1132_c0_g1_i1 5 78.1132 524
comp_TRINITY_DN1209_c1_g5_i1 comp_TRINITY_DN1209_c1_g5_i1 6 83.6883333333333 524
comp_TRINITY_DN17094_c0_g1_i1 comp_TRINITY_DN17094_c0_g1_i1 4 85.60475 524
comp_TRINITY_DN641_c0_g1_i1 comp_TRINITY_DN641_c0_g1_i1 4 76.8945 524
comp_TRINITY_DN1097_c2_g3_i2 comp_TRINITY_DN1097_c2_g3_i2 5 78.612 523
comp_TRINITY_DN1666_c0_g1_i1 comp_TRINITY_DN1666_c0_g1_i1 4 99.77675 523
comp_TRINITY_DN5966_c0_g1_i1 comp_TRINITY_DN5966_c0_g1_i1 4 95.8905 523
comp_TRINITY_DN7111_c0_g1_i1 comp_TRINITY_DN7111_c0_g1_i1 5 81.1312 523
comp_TRINITY_DN1153_c3_g6_i1 comp_TRINITY_DN1153_c3_g6_i1 6 82.8376666666667 522
comp_TRINITY_DN1183_c1_g1_i11 comp_TRINITY_DN1183_c1_g1_i11 5 90.5804 522
comp_TRINITY_DN4241_c0_g1_i1 comp_TRINITY_DN4241_c0_g1_i1 4 100 522
comp_TRINITY_DN1137_c3_g1_i7 comp_TRINITY_DN1137_c3_g1_i7 6 84.5966666666667 521
comp_TRINITY_DN1152_c0_g3_i2 comp_TRINITY_DN1152_c0_g3_i2 6 87.2933333333333 521
comp_TRINITY_DN1170_c2_g11_i1 comp_TRINITY_DN1170_c2_g11_i1 5 85.4632 521
comp_TRINITY_DN346_c0_g1_i1 comp_TRINITY_DN346_c0_g1_i1 4 86.56 521
comp_TRINITY_DN6835_c0_g1_i1 comp_TRINITY_DN6835_c0_g1_i1 5 80.7868 521
comp_TRINITY_DN8015_c0_g1_i1 comp_TRINITY_DN8015_c0_g1_i1 4 77.60775 521
comp_TRINITY_DN1153_c6_g1_i1 comp_TRINITY_DN1153_c6_g1_i1 6 83.2963333333333 520
comp_TRINITY_DN4311_c0_g1_i1 comp_TRINITY_DN4311_c0_g1_i1 5 99.3602 520
comp_TRINITY_DN1137_c3_g1_i3 comp_TRINITY_DN1137_c3_g1_i3 6 88.7198333333333 519
comp_TRINITY_DN1175_c2_g4_i1 comp_TRINITY_DN1175_c2_g4_i1 7 93.8542857142857 519
comp_TRINITY_DN13892_c0_g1_i1 comp_TRINITY_DN13892_c0_g1_i1 4 99.6655 519
comp_TRINITY_DN724_c0_g1_i1 comp_TRINITY_DN724_c0_g1_i1 5 98.9752 519
comp_TRINITY_DN7917_c0_g1_i1 comp_TRINITY_DN7917_c0_g1_i1 7 91.257 519
comp_TRINITY_DN1207_c0_g4_i2 comp_TRINITY_DN1207_c0_g4_i2 8 92.29225 518
comp_TRINITY_DN17891_c0_g1_i1 comp_TRINITY_DN17891_c0_g1_i1 5 82.4634 518
comp_TRINITY_DN1887_c0_g1_i1 comp_TRINITY_DN1887_c0_g1_i1 6 94.337 518
comp_TRINITY_DN753_c0_g1_i1 comp_TRINITY_DN753_c0_g1_i1 6 85.0298333333333 518
comp_TRINITY_DN1117_c3_g1_i2 comp_TRINITY_DN1117_c3_g1_i2 5 84.7182 517
comp_TRINITY_DN1136_c1_g1_i1 comp_TRINITY_DN1136_c1_g1_i1 7 90.7158571428571 517
comp_TRINITY_DN1188_c2_g1_i3 comp_TRINITY_DN1188_c2_g1_i3 6 83.4641666666667 517
comp_TRINITY_DN12264_c0_g1_i1 comp_TRINITY_DN12264_c0_g1_i1 4 100 517
comp_TRINITY_DN366_c0_g1_i1 comp_TRINITY_DN366_c0_g1_i1 6 86.237 517
comp_TRINITY_DN4392_c0_g1_i1 comp_TRINITY_DN4392_c0_g1_i1 5 91.4138 517
comp_TRINITY_DN8_c0_g1_i2 comp_TRINITY_DN8_c0_g1_i2 6 79.398 517
comp_TRINITY_DN1052_c0_g2_i1 comp_TRINITY_DN1052_c0_g2_i1 6 83.4311666666667 516
comp_TRINITY_DN13995_c0_g1_i1 comp_TRINITY_DN13995_c0_g1_i1 4 99.45275 516
comp_TRINITY_DN709_c0_g1_i2 comp_TRINITY_DN709_c0_g1_i2 5 84.862 516
comp_TRINITY_DN740_c1_g1_i1 comp_TRINITY_DN740_c1_g1_i1 5 80.547 516
comp_TRINITY_DN9792_c0_g1_i1 comp_TRINITY_DN9792_c0_g1_i1 6 92.9608333333333 516
comp_TRINITY_DN1156_c0_g3_i1 comp_TRINITY_DN1156_c0_g3_i1 6 88.2895 515
comp_TRINITY_DN13118_c0_g1_i1 comp_TRINITY_DN13118_c0_g1_i1 4 99.648 515
comp_TRINITY_DN13742_c0_g1_i1 comp_TRINITY_DN13742_c0_g1_i1 4 99.07575 515
comp_TRINITY_DN18634_c0_g1_i1 comp_TRINITY_DN18634_c0_g1_i1 4 94.73225 515
comp_TRINITY_DN8720_c0_g1_i1 comp_TRINITY_DN8720_c0_g1_i1 5 99.1974 515
comp_TRINITY_DN9979_c0_g1_i1 comp_TRINITY_DN9979_c0_g1_i1 4 98.02625 515
comp_TRINITY_DN10849_c0_g1_i1 comp_TRINITY_DN10849_c0_g1_i1 6 84.2298333333333 514
comp_TRINITY_DN1165_c1_g1_i2 comp_TRINITY_DN1165_c1_g1_i2 5 87.4648 514
comp_TRINITY_DN1197_c1_g1_i1 comp_TRINITY_DN1197_c1_g1_i1 6 83.6321666666667 514
comp_TRINITY_DN1217_c0_g1_i2 comp_TRINITY_DN1217_c0_g1_i2 8 85.980875 514
comp_TRINITY_DN15_c0_g1_i1 comp_TRINITY_DN15_c0_g1_i1 4 90.10975 514
comp_TRINITY_DN11906_c0_g1_i1 comp_TRINITY_DN11906_c0_g1_i1 7 84.409 513
comp_TRINITY_DN13858_c0_g1_i1 comp_TRINITY_DN13858_c0_g1_i1 8 94.556375 513
comp_TRINITY_DN5909_c0_g1_i1 comp_TRINITY_DN5909_c0_g1_i1 5 96.4708 513
comp_TRINITY_DN6579_c0_g1_i1 comp_TRINITY_DN6579_c0_g1_i1 5 92.1658 513
comp_TRINITY_DN13254_c0_g1_i1 comp_TRINITY_DN13254_c0_g1_i1 4 89.1945 512
comp_TRINITY_DN13716_c0_g1_i1 comp_TRINITY_DN13716_c0_g1_i1 5 84.4366 512
comp_TRINITY_DN1852_c0_g1_i1 comp_TRINITY_DN1852_c0_g1_i1 6 85.791 512
comp_TRINITY_DN5609_c0_g1_i1 comp_TRINITY_DN5609_c0_g1_i1 6 92.6501666666667 512
comp_TRINITY_DN938_c0_g1_i2 comp_TRINITY_DN938_c0_g1_i2 5 79.9196 512
comp_TRINITY_DN9718_c0_g1_i1 comp_TRINITY_DN9718_c0_g1_i1 4 98.064 512
comp_TRINITY_DN12005_c0_g1_i1 comp_TRINITY_DN12005_c0_g1_i1 6 89.4933333333333 511
comp_TRINITY_DN12590_c0_g1_i1 comp_TRINITY_DN12590_c0_g1_i1 6 90.673 511
comp_TRINITY_DN17927_c0_g1_i1 comp_TRINITY_DN17927_c0_g1_i1 5 84.8152 511
comp_TRINITY_DN4125_c0_g1_i1 comp_TRINITY_DN4125_c0_g1_i1 5 95.5188 511
comp_TRINITY_DN4816_c0_g1_i1 comp_TRINITY_DN4816_c0_g1_i1 5 96.1058 511
comp_TRINITY_DN72_c0_g1_i1 comp_TRINITY_DN72_c0_g1_i1 4 92.46975 511
comp_TRINITY_DN1162_c1_g1_i14 comp_TRINITY_DN1162_c1_g1_i14 5 81.3182 510
comp_TRINITY_DN10929_c0_g1_i1 comp_TRINITY_DN10929_c0_g1_i1 7 81.1527142857143 509
comp_TRINITY_DN11232_c0_g1_i1 comp_TRINITY_DN11232_c0_g1_i1 5 96.087 509
comp_TRINITY_DN1191_c0_g1_i3 comp_TRINITY_DN1191_c0_g1_i3 6 87.8481666666667 509
comp_TRINITY_DN8621_c0_g1_i1 comp_TRINITY_DN8621_c0_g1_i1 4 99.83225 509
comp_TRINITY_DN8840_c0_g1_i1 comp_TRINITY_DN8840_c0_g1_i1 5 82.0658 509
comp_TRINITY_DN1046_c2_g1_i1 comp_TRINITY_DN1046_c2_g1_i1 4 86.56725 508
comp_TRINITY_DN1107_c1_g1_i1 comp_TRINITY_DN1107_c1_g1_i1 5 85.8386 508
comp_TRINITY_DN1165_c1_g2_i1 comp_TRINITY_DN1165_c1_g2_i1 6 82.3791666666667 508
comp_TRINITY_DN1186_c2_g1_i2 comp_TRINITY_DN1186_c2_g1_i2 6 82.7236666666667 508
comp_TRINITY_DN1094_c1_g1_i1 comp_TRINITY_DN1094_c1_g1_i1 5 96.6604 507
comp_TRINITY_DN1128_c0_g1_i3 comp_TRINITY_DN1128_c0_g1_i3 4 90.52725 507
comp_TRINITY_DN1200_c6_g1_i4 comp_TRINITY_DN1200_c6_g1_i4 6 85.3213333333333 507
comp_TRINITY_DN1207_c1_g1_i1 comp_TRINITY_DN1207_c1_g1_i1 6 85.2331666666667 507
comp_TRINITY_DN1962_c0_g1_i1 comp_TRINITY_DN1962_c0_g1_i1 4 97.27475 507
comp_TRINITY_DN7745_c0_g1_i1 comp_TRINITY_DN7745_c0_g1_i1 8 92.513125 507
comp_TRINITY_DN11536_c0_g1_i1 comp_TRINITY_DN11536_c0_g1_i1 7 83.218 506
comp_TRINITY_DN1170_c2_g7_i2 comp_TRINITY_DN1170_c2_g7_i2 7 95.0755714285714 506
comp_TRINITY_DN1194_c9_g2_i3 comp_TRINITY_DN1194_c9_g2_i3 6 87.8823333333333 506
comp_TRINITY_DN12305_c0_g1_i1 comp_TRINITY_DN12305_c0_g1_i1 6 87.618 506
comp_TRINITY_DN13190_c0_g1_i1 comp_TRINITY_DN13190_c0_g1_i1 4 87.14825 506
comp_TRINITY_DN877_c0_g1_i3 comp_TRINITY_DN877_c0_g1_i3 8 92.45575 506
comp_TRINITY_DN1109_c0_g1_i11 comp_TRINITY_DN1109_c0_g1_i11 8 91.246125 505
comp_TRINITY_DN1153_c3_g2_i2 comp_TRINITY_DN1153_c3_g2_i2 6 87.4625 505
comp_TRINITY_DN2131_c0_g1_i1 comp_TRINITY_DN2131_c0_g1_i1 4 94.10125 505
comp_TRINITY_DN2825_c0_g1_i1 comp_TRINITY_DN2825_c0_g1_i1 7 91.1847142857143 505
comp_TRINITY_DN5749_c0_g1_i1 comp_TRINITY_DN5749_c0_g1_i1 5 87.1002 505
comp_TRINITY_DN1212_c6_g1_i4 comp_TRINITY_DN1212_c6_g1_i4 6 89.2515 504
comp_TRINITY_DN13133_c0_g1_i1 comp_TRINITY_DN13133_c0_g1_i1 4 93.581 504
comp_TRINITY_DN447_c0_g1_i1 comp_TRINITY_DN447_c0_g1_i1 5 86.7854 504
comp_TRINITY_DN1171_c2_g1_i4 comp_TRINITY_DN1171_c2_g1_i4 5 81.3458 503
comp_TRINITY_DN9401_c0_g1_i1 comp_TRINITY_DN9401_c0_g1_i1 6 88.6943333333333 503
comp_TRINITY_DN10315_c0_g1_i1 comp_TRINITY_DN10315_c0_g1_i1 6 94.1281666666667 502
comp_TRINITY_DN10395_c0_g1_i1 comp_TRINITY_DN10395_c0_g1_i1 4 99.831 502
comp_TRINITY_DN10813_c0_g1_i1 comp_TRINITY_DN10813_c0_g1_i1 6 93.0968333333333 502
comp_TRINITY_DN976_c76_g1_i1 comp_TRINITY_DN976_c76_g1_i1 7 86.0955714285714 502
comp_TRINITY_DN1200_c5_g2_i1 comp_TRINITY_DN1200_c5_g2_i1 7 89.3748571428571 501
comp_TRINITY_DN1212_c7_g1_i1 comp_TRINITY_DN1212_c7_g1_i1 7 89.4697142857143 501
comp_TRINITY_DN4978_c0_g1_i1 comp_TRINITY_DN4978_c0_g1_i1 6 87.2416666666667 501
comp_TRINITY_DN992_c1_g2_i1 comp_TRINITY_DN992_c1_g2_i1 8 91.152375 501
comp_TRINITY_DN1191_c0_g2_i9 comp_TRINITY_DN1191_c0_g2_i9 4 84.67275 500
comp_TRINITY_DN1209_c1_g2_i4 comp_TRINITY_DN1209_c1_g2_i4 7 87.9374285714286 500
comp_TRINITY_DN6947_c0_g1_i1 comp_TRINITY_DN6947_c0_g1_i1 4 100 500
comp_TRINITY_DN19027_c0_g1_i1 comp_TRINITY_DN19027_c0_g1_i1 6 92.3648333333333 499
comp_TRINITY_DN4246_c0_g1_i1 comp_TRINITY_DN4246_c0_g1_i1 4 89.09175 499
comp_TRINITY_DN6501_c0_g1_i1 comp_TRINITY_DN6501_c0_g1_i1 5 93.1482 499
comp_TRINITY_DN1122_c3_g1_i1 comp_TRINITY_DN1122_c3_g1_i1 4 90.0645 498
comp_TRINITY_DN1214_c1_g1_i12 comp_TRINITY_DN1214_c1_g1_i12 4 97.99325 498
comp_TRINITY_DN16559_c0_g1_i1 comp_TRINITY_DN16559_c0_g1_i1 9 87.0447777777778 498
comp_TRINITY_DN8822_c0_g1_i1 comp_TRINITY_DN8822_c0_g1_i1 6 83.3433333333333 498
comp_TRINITY_DN97_c0_g1_i1 comp_TRINITY_DN97_c0_g1_i1 5 83.6646 498
comp_TRINITY_DN10915_c0_g1_i1 comp_TRINITY_DN10915_c0_g1_i1 4 93.22925 497
comp_TRINITY_DN1108_c0_g1_i1 comp_TRINITY_DN1108_c0_g1_i1 5 86.6178 497
comp_TRINITY_DN11770_c0_g1_i1 comp_TRINITY_DN11770_c0_g1_i1 6 87.5106666666667 497
comp_TRINITY_DN1194_c9_g2_i4 comp_TRINITY_DN1194_c9_g2_i4 4 82.35175 497
comp_TRINITY_DN13796_c0_g1_i1 comp_TRINITY_DN13796_c0_g1_i1 5 87.9402 497
comp_TRINITY_DN335_c1_g1_i1 comp_TRINITY_DN335_c1_g1_i1 5 80.8026 497
comp_TRINITY_DN1019_c0_g1_i2 comp_TRINITY_DN1019_c0_g1_i2 4 86.12625 496
comp_TRINITY_DN16341_c0_g1_i1 comp_TRINITY_DN16341_c0_g1_i1 7 86.7484285714286 496
comp_TRINITY_DN18243_c0_g1_i1 comp_TRINITY_DN18243_c0_g1_i1 5 83.4438 496
comp_TRINITY_DN1832_c0_g1_i1 comp_TRINITY_DN1832_c0_g1_i1 4 100 496
comp_TRINITY_DN812_c0_g1_i1 comp_TRINITY_DN812_c0_g1_i1 9 91.4901111111111 496
comp_TRINITY_DN9698_c0_g1_i1 comp_TRINITY_DN9698_c0_g1_i1 7 82.9504285714286 496
comp_TRINITY_DN10501_c0_g1_i1 comp_TRINITY_DN10501_c0_g1_i1 4 97.99 495
comp_TRINITY_DN16716_c0_g1_i1 comp_TRINITY_DN16716_c0_g1_i1 4 93.33325 495
comp_TRINITY_DN16905_c0_g1_i1 comp_TRINITY_DN16905_c0_g1_i1 5 94.7238 495
comp_TRINITY_DN17696_c0_g1_i1 comp_TRINITY_DN17696_c0_g1_i1 4 93.9815 494
comp_TRINITY_DN8820_c0_g1_i1 comp_TRINITY_DN8820_c0_g1_i1 9 83.9377777777778 494
comp_TRINITY_DN1169_c0_g2_i8 comp_TRINITY_DN1169_c0_g2_i8 4 78.92625 493
comp_TRINITY_DN1177_c0_g1_i1 comp_TRINITY_DN1177_c0_g1_i1 7 89.73 493
comp_TRINITY_DN1202_c0_g1_i1 comp_TRINITY_DN1202_c0_g1_i1 7 94.0068571428571 493
comp_TRINITY_DN1267_c0_g1_i1 comp_TRINITY_DN1267_c0_g1_i1 5 86.5082 493
comp_TRINITY_DN16582_c0_g1_i1 comp_TRINITY_DN16582_c0_g1_i1 4 99.7845 493
comp_TRINITY_DN3957_c0_g1_i1 comp_TRINITY_DN3957_c0_g1_i1 4 99.51925 493
comp_TRINITY_DN6544_c0_g1_i1 comp_TRINITY_DN6544_c0_g1_i1 4 99.74225 493
comp_TRINITY_DN11211_c0_g1_i1 comp_TRINITY_DN11211_c0_g1_i1 4 100 492
comp_TRINITY_DN15936_c0_g1_i1 comp_TRINITY_DN15936_c0_g1_i1 4 99.33325 492
comp_TRINITY_DN9009_c0_g1_i1 comp_TRINITY_DN9009_c0_g1_i1 5 85.2744 492
comp_TRINITY_DN1183_c1_g4_i1 comp_TRINITY_DN1183_c1_g4_i1 4 81.636 491
comp_TRINITY_DN13768_c0_g1_i1 comp_TRINITY_DN13768_c0_g1_i1 4 99.4415 491
comp_TRINITY_DN2175_c0_g1_i1 comp_TRINITY_DN2175_c0_g1_i1 6 85.621 491
comp_TRINITY_DN4403_c0_g1_i1 comp_TRINITY_DN4403_c0_g1_i1 5 88.7602 491
comp_TRINITY_DN1171_c3_g1_i5 comp_TRINITY_DN1171_c3_g1_i5 7 90.7561428571429 489
comp_TRINITY_DN1209_c1_g2_i7 comp_TRINITY_DN1209_c1_g2_i7 5 87.5854 489
comp_TRINITY_DN146_c0_g1_i1 comp_TRINITY_DN146_c0_g1_i1 5 83.2204 489
comp_TRINITY_DN15791_c0_g1_i1 comp_TRINITY_DN15791_c0_g1_i1 4 91.511 489
comp_TRINITY_DN348_c1_g1_i1 comp_TRINITY_DN348_c1_g1_i1 5 91.6396 489
comp_TRINITY_DN1137_c3_g1_i5 comp_TRINITY_DN1137_c3_g1_i5 4 79.35175 488
comp_TRINITY_DN1155_c0_g1_i1 comp_TRINITY_DN1155_c0_g1_i1 6 90.0755 488
comp_TRINITY_DN1222_c0_g2_i21 comp_TRINITY_DN1222_c0_g2_i21 7 89.6912857142857 488
comp_TRINITY_DN14174_c0_g1_i1 comp_TRINITY_DN14174_c0_g1_i1 5 85.2234 488
comp_TRINITY_DN3890_c0_g1_i1 comp_TRINITY_DN3890_c0_g1_i1 4 98.47975 488
comp_TRINITY_DN4010_c0_g1_i1 comp_TRINITY_DN4010_c0_g1_i1 5 77.471 488
comp_TRINITY_DN4394_c0_g1_i1 comp_TRINITY_DN4394_c0_g1_i1 4 99.0965 488
comp_TRINITY_DN1087_c2_g1_i2 comp_TRINITY_DN1087_c2_g1_i2 5 86.2246 487
comp_TRINITY_DN1117_c4_g1_i1 comp_TRINITY_DN1117_c4_g1_i1 7 82.0421428571428 487
comp_TRINITY_DN11276_c0_g1_i1 comp_TRINITY_DN11276_c0_g1_i1 4 100 487
comp_TRINITY_DN1222_c0_g2_i5 comp_TRINITY_DN1222_c0_g2_i5 4 81.557 487
comp_TRINITY_DN880_c0_g1_i1 comp_TRINITY_DN880_c0_g1_i1 5 91.5836 487
comp_TRINITY_DN9115_c0_g1_i1 comp_TRINITY_DN9115_c0_g1_i1 5 83.7694 487
comp_TRINITY_DN10642_c0_g1_i1 comp_TRINITY_DN10642_c0_g1_i1 6 86.2976666666667 486
comp_TRINITY_DN13099_c0_g1_i1 comp_TRINITY_DN13099_c0_g1_i1 4 99.3865 486
comp_TRINITY_DN1695_c0_g1_i1 comp_TRINITY_DN1695_c0_g1_i1 5 88.8436 486
comp_TRINITY_DN872_c0_g1_i1 comp_TRINITY_DN872_c0_g1_i1 6 89.3278333333333 486
comp_TRINITY_DN877_c0_g1_i2 comp_TRINITY_DN877_c0_g1_i2 7 89.8572857142857 486
comp_TRINITY_DN1122_c2_g2_i2 comp_TRINITY_DN1122_c2_g2_i2 4 77.51825 485
comp_TRINITY_DN281_c0_g1_i2 comp_TRINITY_DN281_c0_g1_i2 4 79.8445 485
comp_TRINITY_DN4032_c0_g1_i1 comp_TRINITY_DN4032_c0_g1_i1 4 94.97125 485
comp_TRINITY_DN940_c0_g1_i1 comp_TRINITY_DN940_c0_g1_i1 4 78.01525 485
comp_TRINITY_DN409_c0_g1_i1 comp_TRINITY_DN409_c0_g1_i1 5 88.964 484
comp_TRINITY_DN777_c0_g1_i2 comp_TRINITY_DN777_c0_g1_i2 5 81.582 484
comp_TRINITY_DN880_c0_g2_i1 comp_TRINITY_DN880_c0_g2_i1 4 89.0475 484
comp_TRINITY_DN10541_c0_g1_i1 comp_TRINITY_DN10541_c0_g1_i1 7 85.0281428571429 482
comp_TRINITY_DN1153_c0_g1_i1 comp_TRINITY_DN1153_c0_g1_i1 4 98.4225 482
comp_TRINITY_DN1181_c0_g1_i2 comp_TRINITY_DN1181_c0_g1_i2 4 88.45275 482
comp_TRINITY_DN1235_c0_g1_i1 comp_TRINITY_DN1235_c0_g1_i1 7 87.2894285714286 482
comp_TRINITY_DN13729_c0_g1_i1 comp_TRINITY_DN13729_c0_g1_i1 4 88.11775 482
comp_TRINITY_DN15611_c0_g1_i1 comp_TRINITY_DN15611_c0_g1_i1 7 85.7838571428571 482
comp_TRINITY_DN1168_c0_g1_i5 comp_TRINITY_DN1168_c0_g1_i5 6 93.454 481
comp_TRINITY_DN1208_c1_g3_i2 comp_TRINITY_DN1208_c1_g3_i2 6 86.5781666666667 481
comp_TRINITY_DN16576_c0_g1_i1 comp_TRINITY_DN16576_c0_g1_i1 5 86.6082 481
comp_TRINITY_DN2402_c0_g1_i1 comp_TRINITY_DN2402_c0_g1_i1 4 94.11775 481
comp_TRINITY_DN6859_c0_g1_i1 comp_TRINITY_DN6859_c0_g1_i1 4 97.973 481
comp_TRINITY_DN879_c0_g1_i1 comp_TRINITY_DN879_c0_g1_i1 4 79.21625 481
comp_TRINITY_DN1140_c1_g1_i2 comp_TRINITY_DN1140_c1_g1_i2 4 91.415 480
comp_TRINITY_DN1153_c3_g5_i2 comp_TRINITY_DN1153_c3_g5_i2 5 84.606 480
comp_TRINITY_DN1161_c0_g1_i2 comp_TRINITY_DN1161_c0_g1_i2 7 84.7712857142857 480
comp_TRINITY_DN1205_c0_g1_i5 comp_TRINITY_DN1205_c0_g1_i5 4 96.11325 479
comp_TRINITY_DN1217_c1_g1_i14 comp_TRINITY_DN1217_c1_g1_i14 7 90.6882857142857 479
comp_TRINITY_DN15964_c0_g1_i1 comp_TRINITY_DN15964_c0_g1_i1 4 97.24775 479
comp_TRINITY_DN18909_c0_g1_i1 comp_TRINITY_DN18909_c0_g1_i1 6 81.4241666666667 479
comp_TRINITY_DN1188_c2_g1_i10 comp_TRINITY_DN1188_c2_g1_i10 6 89.223 478
comp_TRINITY_DN1210_c1_g2_i1 comp_TRINITY_DN1210_c1_g2_i1 10 98.0493 478
comp_TRINITY_DN15085_c0_g1_i1 comp_TRINITY_DN15085_c0_g1_i1 4 88.7875 478
comp_TRINITY_DN734_c0_g2_i1 comp_TRINITY_DN734_c0_g2_i1 7 88.428 478
comp_TRINITY_DN1170_c2_g3_i3 comp_TRINITY_DN1170_c2_g3_i3 5 83.4454 477
comp_TRINITY_DN16_c0_g1_i2 comp_TRINITY_DN16_c0_g1_i2 7 83.4664285714286 477
comp_TRINITY_DN2772_c0_g1_i1 comp_TRINITY_DN2772_c0_g1_i1 6 88.3483333333333 477
comp_TRINITY_DN913_c0_g1_i1 comp_TRINITY_DN913_c0_g1_i1 7 90.2074285714286 477
comp_TRINITY_DN10787_c0_g1_i1 comp_TRINITY_DN10787_c0_g1_i1 7 85.9488571428572 476
comp_TRINITY_DN10876_c0_g1_i1 comp_TRINITY_DN10876_c0_g1_i1 4 95.16125 476
comp_TRINITY_DN1179_c5_g1_i1 comp_TRINITY_DN1179_c5_g1_i1 6 85.5048333333333 476
comp_TRINITY_DN5267_c0_g1_i1 comp_TRINITY_DN5267_c0_g1_i1 4 95.39925 476
comp_TRINITY_DN6888_c0_g1_i1 comp_TRINITY_DN6888_c0_g1_i1 5 84.6664 476
comp_TRINITY_DN1206_c0_g1_i5 comp_TRINITY_DN1206_c0_g1_i5 4 93.1235 475
comp_TRINITY_DN12278_c0_g1_i1 comp_TRINITY_DN12278_c0_g1_i1 4 97.59625 475
comp_TRINITY_DN13152_c0_g1_i1 comp_TRINITY_DN13152_c0_g1_i1 5 83.3162 475
comp_TRINITY_DN14230_c0_g1_i1 comp_TRINITY_DN14230_c0_g1_i1 6 87.6266666666667 475
comp_TRINITY_DN2306_c0_g1_i1 comp_TRINITY_DN2306_c0_g1_i1 5 80.9778 475
comp_TRINITY_DN767_c0_g1_i2 comp_TRINITY_DN767_c0_g1_i2 6 80.6046666666667 475
comp_TRINITY_DN1185_c2_g1_i4 comp_TRINITY_DN1185_c2_g1_i4 6 86.7938333333333 474
comp_TRINITY_DN1195_c1_g4_i1 comp_TRINITY_DN1195_c1_g4_i1 5 88.4448 474
comp_TRINITY_DN12913_c0_g1_i1 comp_TRINITY_DN12913_c0_g1_i1 8 81.65825 474
comp_TRINITY_DN14828_c0_g1_i1 comp_TRINITY_DN14828_c0_g1_i1 6 87.779 474
comp_TRINITY_DN6706_c0_g1_i1 comp_TRINITY_DN6706_c0_g1_i1 4 85.42075 474
comp_TRINITY_DN7261_c0_g1_i1 comp_TRINITY_DN7261_c0_g1_i1 4 94.87175 474
comp_TRINITY_DN9229_c0_g1_i1 comp_TRINITY_DN9229_c0_g1_i1 7 80.4875714285714 474
comp_TRINITY_DN1204_c4_g1_i13 comp_TRINITY_DN1204_c4_g1_i13 5 83.9066 473
comp_TRINITY_DN711_c0_g1_i2 comp_TRINITY_DN711_c0_g1_i2 5 83.2752 473
comp_TRINITY_DN7369_c0_g1_i1 comp_TRINITY_DN7369_c0_g1_i1 7 84.0585714285714 473
comp_TRINITY_DN10219_c0_g1_i1 comp_TRINITY_DN10219_c0_g1_i1 6 79.4011666666667 472
comp_TRINITY_DN1133_c0_g1_i1 comp_TRINITY_DN1133_c0_g1_i1 8 90.27475 472
comp_TRINITY_DN1183_c3_g1_i1 comp_TRINITY_DN1183_c3_g1_i1 4 77.76325 472
comp_TRINITY_DN688_c0_g1_i1 comp_TRINITY_DN688_c0_g1_i1 6 86.5953333333333 472
comp_TRINITY_DN6949_c0_g1_i1 comp_TRINITY_DN6949_c0_g1_i1 7 84.5065714285714 472
comp_TRINITY_DN761_c0_g1_i1 comp_TRINITY_DN761_c0_g1_i1 6 83.9098333333333 472
comp_TRINITY_DN780_c0_g1_i1 comp_TRINITY_DN780_c0_g1_i1 5 85.8572 472
comp_TRINITY_DN881_c0_g1_i1 comp_TRINITY_DN881_c0_g1_i1 6 85.8658333333333 472
comp_TRINITY_DN1164_c0_g1_i6 comp_TRINITY_DN1164_c0_g1_i6 6 83.1041666666667 471
comp_TRINITY_DN1219_c0_g3_i1 comp_TRINITY_DN1219_c0_g3_i1 5 82.2834 471
comp_TRINITY_DN18183_c0_g1_i1 comp_TRINITY_DN18183_c0_g1_i1 5 85.0376 471
comp_TRINITY_DN228_c0_g1_i1 comp_TRINITY_DN228_c0_g1_i1 7 91.2578571428571 471
comp_TRINITY_DN431_c0_g1_i1 comp_TRINITY_DN431_c0_g1_i1 4 88.26925 471
comp_TRINITY_DN749_c0_g1_i2 comp_TRINITY_DN749_c0_g1_i2 4 81.7975 471
comp_TRINITY_DN1138_c1_g1_i1 comp_TRINITY_DN1138_c1_g1_i1 5 88.8338 470
comp_TRINITY_DN13902_c0_g1_i1 comp_TRINITY_DN13902_c0_g1_i1 7 92.537 469
comp_TRINITY_DN643_c0_g1_i2 comp_TRINITY_DN643_c0_g1_i2 5 91.6314 469
comp_TRINITY_DN6935_c0_g1_i1 comp_TRINITY_DN6935_c0_g1_i1 4 74.419 469
comp_TRINITY_DN14363_c0_g1_i1 comp_TRINITY_DN14363_c0_g1_i1 4 99 468
comp_TRINITY_DN17415_c0_g1_i1 comp_TRINITY_DN17415_c0_g1_i1 6 82.4158333333333 468
comp_TRINITY_DN424_c0_g1_i1 comp_TRINITY_DN424_c0_g1_i1 7 83.6 468
comp_TRINITY_DN682_c0_g1_i1 comp_TRINITY_DN682_c0_g1_i1 9 89.8233333333333 468
comp_TRINITY_DN1117_c1_g1_i2 comp_TRINITY_DN1117_c1_g1_i2 5 83.2154 467
comp_TRINITY_DN15148_c0_g1_i1 comp_TRINITY_DN15148_c0_g1_i1 6 84.528 467
comp_TRINITY_DN4522_c0_g1_i1 comp_TRINITY_DN4522_c0_g1_i1 6 91.819 467
comp_TRINITY_DN658_c0_g1_i2 comp_TRINITY_DN658_c0_g1_i2 4 80.81925 467
comp_TRINITY_DN1140_c1_g1_i6 comp_TRINITY_DN1140_c1_g1_i6 4 79.65775 466
comp_TRINITY_DN382_c0_g1_i1 comp_TRINITY_DN382_c0_g1_i1 5 93.0424 466
comp_TRINITY_DN10162_c0_g1_i1 comp_TRINITY_DN10162_c0_g1_i1 4 99.342 465
comp_TRINITY_DN16477_c0_g1_i1 comp_TRINITY_DN16477_c0_g1_i1 4 96.17125 465
comp_TRINITY_DN17455_c0_g1_i1 comp_TRINITY_DN17455_c0_g1_i1 7 87.2815714285714 465
comp_TRINITY_DN976_c73_g1_i1 comp_TRINITY_DN976_c73_g1_i1 6 86.6283333333333 465
comp_TRINITY_DN9957_c0_g1_i1 comp_TRINITY_DN9957_c0_g1_i1 5 86.9644 465
comp_TRINITY_DN1005_c0_g1_i1 comp_TRINITY_DN1005_c0_g1_i1 8 96.139875 464
comp_TRINITY_DN1156_c0_g2_i1 comp_TRINITY_DN1156_c0_g2_i1 6 86.4225 464
comp_TRINITY_DN1189_c0_g2_i1 comp_TRINITY_DN1189_c0_g2_i1 5 89.9276 464
comp_TRINITY_DN139_c0_g1_i1 comp_TRINITY_DN139_c0_g1_i1 7 86.567 464
comp_TRINITY_DN15394_c0_g1_i1 comp_TRINITY_DN15394_c0_g1_i1 8 78.977625 464
comp_TRINITY_DN15607_c0_g1_i1 comp_TRINITY_DN15607_c0_g1_i1 4 95.68975 464
comp_TRINITY_DN16547_c0_g1_i1 comp_TRINITY_DN16547_c0_g1_i1 4 95.44825 464
comp_TRINITY_DN4334_c0_g1_i1 comp_TRINITY_DN4334_c0_g1_i1 4 86.18725 464
comp_TRINITY_DN5904_c0_g1_i1 comp_TRINITY_DN5904_c0_g1_i1 6 88.2428333333333 464
comp_TRINITY_DN11977_c0_g1_i1 comp_TRINITY_DN11977_c0_g1_i1 4 100 463
comp_TRINITY_DN1210_c1_g1_i11 comp_TRINITY_DN1210_c1_g1_i11 4 93.68575 463
comp_TRINITY_DN133_c0_g1_i1 comp_TRINITY_DN133_c0_g1_i1 3 82.1836666666667 463
comp_TRINITY_DN15470_c0_g1_i1 comp_TRINITY_DN15470_c0_g1_i1 5 84.787 463
comp_TRINITY_DN1771_c0_g1_i1 comp_TRINITY_DN1771_c0_g1_i1 7 86.4154285714286 463
comp_TRINITY_DN3441_c0_g1_i1 comp_TRINITY_DN3441_c0_g1_i1 6 90.0835 463
comp_TRINITY_DN8891_c0_g1_i1 comp_TRINITY_DN8891_c0_g1_i1 5 95.7698 463
comp_TRINITY_DN9231_c0_g1_i1 comp_TRINITY_DN9231_c0_g1_i1 4 99.607 463
comp_TRINITY_DN1201_c0_g2_i12 comp_TRINITY_DN1201_c0_g2_i12 5 88.8454 462
comp_TRINITY_DN1208_c1_g1_i2 comp_TRINITY_DN1208_c1_g1_i2 7 89.3368571428571 462
comp_TRINITY_DN1331_c0_g1_i1 comp_TRINITY_DN1331_c0_g1_i1 4 88.87575 462
comp_TRINITY_DN15260_c0_g1_i1 comp_TRINITY_DN15260_c0_g1_i1 4 78.959 462
comp_TRINITY_DN16198_c0_g1_i1 comp_TRINITY_DN16198_c0_g1_i1 6 91.3925 462
comp_TRINITY_DN636_c0_g1_i1 comp_TRINITY_DN636_c0_g1_i1 6 88.3521666666667 462
comp_TRINITY_DN861_c0_g1_i1 comp_TRINITY_DN861_c0_g1_i1 6 89.06 462
comp_TRINITY_DN1090_c0_g1_i2 comp_TRINITY_DN1090_c0_g1_i2 5 92.1388 461
comp_TRINITY_DN1180_c2_g1_i7 comp_TRINITY_DN1180_c2_g1_i7 4 99.12275 461
comp_TRINITY_DN12601_c0_g1_i1 comp_TRINITY_DN12601_c0_g1_i1 4 93.08325 461
comp_TRINITY_DN18683_c0_g1_i1 comp_TRINITY_DN18683_c0_g1_i1 5 81.4904 461
comp_TRINITY_DN5567_c0_g1_i1 comp_TRINITY_DN5567_c0_g1_i1 6 84.7553333333333 461
comp_TRINITY_DN1094_c2_g3_i1 comp_TRINITY_DN1094_c2_g3_i1 4 92.97675 460
comp_TRINITY_DN1201_c0_g1_i3 comp_TRINITY_DN1201_c0_g1_i3 6 86.1596666666667 460
comp_TRINITY_DN12815_c0_g1_i1 comp_TRINITY_DN12815_c0_g1_i1 5 86.2424 460
comp_TRINITY_DN819_c0_g1_i1 comp_TRINITY_DN819_c0_g1_i1 7 93.2282857142857 460
comp_TRINITY_DN16211_c0_g1_i1 comp_TRINITY_DN16211_c0_g1_i1 4 99.63 459
comp_TRINITY_DN1111_c0_g1_i3 comp_TRINITY_DN1111_c0_g1_i3 3 89.834 458
comp_TRINITY_DN11265_c0_g1_i1 comp_TRINITY_DN11265_c0_g1_i1 4 89.553 458
comp_TRINITY_DN1194_c8_g1_i5 comp_TRINITY_DN1194_c8_g1_i5 4 77.51325 458
comp_TRINITY_DN15359_c0_g1_i1 comp_TRINITY_DN15359_c0_g1_i1 6 91.5326666666667 458
comp_TRINITY_DN4818_c0_g1_i1 comp_TRINITY_DN4818_c0_g1_i1 5 80.4658 458
comp_TRINITY_DN490_c0_g1_i2 comp_TRINITY_DN490_c0_g1_i2 3 88.0476666666667 458
comp_TRINITY_DN1061_c0_g1_i7 comp_TRINITY_DN1061_c0_g1_i7 4 79.0175 457
comp_TRINITY_DN1195_c1_g6_i2 comp_TRINITY_DN1195_c1_g6_i2 3 92.0776666666667 457
comp_TRINITY_DN15594_c0_g1_i1 comp_TRINITY_DN15594_c0_g1_i1 4 99.75 457
comp_TRINITY_DN4428_c0_g1_i1 comp_TRINITY_DN4428_c0_g1_i1 6 80.4655 457
comp_TRINITY_DN1088_c0_g1_i1 comp_TRINITY_DN1088_c0_g1_i1 5 91.6454 456
comp_TRINITY_DN5254_c0_g1_i1 comp_TRINITY_DN5254_c0_g1_i1 4 96.221 456
comp_TRINITY_DN844_c0_g1_i2 comp_TRINITY_DN844_c0_g1_i2 6 82.3335 456
comp_TRINITY_DN19037_c0_g1_i1 comp_TRINITY_DN19037_c0_g1_i1 5 87.9232 455
comp_TRINITY_DN5827_c0_g1_i1 comp_TRINITY_DN5827_c0_g1_i1 4 97.336 455
comp_TRINITY_DN662_c0_g1_i1 comp_TRINITY_DN662_c0_g1_i1 5 84.2112 455
comp_TRINITY_DN748_c1_g1_i1 comp_TRINITY_DN748_c1_g1_i1 7 88.3574285714286 455
comp_TRINITY_DN1117_c4_g1_i4 comp_TRINITY_DN1117_c4_g1_i4 6 82.9385 454
comp_TRINITY_DN11907_c0_g1_i1 comp_TRINITY_DN11907_c0_g1_i1 7 89.2348571428572 454
comp_TRINITY_DN1208_c1_g1_i6 comp_TRINITY_DN1208_c1_g1_i6 4 82.85 454
comp_TRINITY_DN1208_c1_g4_i3 comp_TRINITY_DN1208_c1_g4_i3 5 84.3454 454
comp_TRINITY_DN14161_c0_g1_i1 comp_TRINITY_DN14161_c0_g1_i1 5 78.1504 454
comp_TRINITY_DN17864_c0_g1_i1 comp_TRINITY_DN17864_c0_g1_i1 5 87.9472 454
comp_TRINITY_DN18116_c0_g1_i1 comp_TRINITY_DN18116_c0_g1_i1 4 94.21 454
comp_TRINITY_DN3280_c0_g1_i1 comp_TRINITY_DN3280_c0_g1_i1 6 87.757 454
comp_TRINITY_DN1116_c2_g2_i1 comp_TRINITY_DN1116_c2_g2_i1 6 86.492 453
comp_TRINITY_DN1210_c1_g1_i4 comp_TRINITY_DN1210_c1_g1_i4 3 96.2963333333333 453
comp_TRINITY_DN1175_c1_g1_i2 comp_TRINITY_DN1175_c1_g1_i2 3 87.608 452
comp_TRINITY_DN1354_c0_g1_i1 comp_TRINITY_DN1354_c0_g1_i1 4 90.01975 452
comp_TRINITY_DN146_c0_g1_i2 comp_TRINITY_DN146_c0_g1_i2 6 89.441 452
comp_TRINITY_DN15895_c0_g1_i1 comp_TRINITY_DN15895_c0_g1_i1 4 88.57875 452
comp_TRINITY_DN16274_c0_g1_i1 comp_TRINITY_DN16274_c0_g1_i1 4 92.69225 452
comp_TRINITY_DN3924_c0_g1_i1 comp_TRINITY_DN3924_c0_g1_i1 4 92.43425 452
comp_TRINITY_DN406_c0_g1_i1 comp_TRINITY_DN406_c0_g1_i1 6 82.06 452
comp_TRINITY_DN642_c0_g1_i3 comp_TRINITY_DN642_c0_g1_i3 3 92.4426666666667 452
comp_TRINITY_DN828_c1_g1_i2 comp_TRINITY_DN828_c1_g1_i2 4 78.27225 452
comp_TRINITY_DN11751_c0_g1_i1 comp_TRINITY_DN11751_c0_g1_i1 4 87.96475 451
comp_TRINITY_DN1201_c2_g1_i1 comp_TRINITY_DN1201_c2_g1_i1 4 82.79275 451
comp_TRINITY_DN1364_c0_g1_i1 comp_TRINITY_DN1364_c0_g1_i1 5 84.5422 451
comp_TRINITY_DN10008_c0_g1_i1 comp_TRINITY_DN10008_c0_g1_i1 4 98.9155 450
comp_TRINITY_DN108_c0_g1_i2 comp_TRINITY_DN108_c0_g1_i2 5 87.8676 450
comp_TRINITY_DN1117_c3_g2_i4 comp_TRINITY_DN1117_c3_g2_i4 5 90.498 450
comp_TRINITY_DN11379_c0_g1_i1 comp_TRINITY_DN11379_c0_g1_i1 3 99.7776666666667 450
comp_TRINITY_DN11480_c0_g1_i1 comp_TRINITY_DN11480_c0_g1_i1 3 99.5556666666667 450
comp_TRINITY_DN1189_c0_g1_i2 comp_TRINITY_DN1189_c0_g1_i2 3 86.8483333333333 450
comp_TRINITY_DN1205_c0_g1_i2 comp_TRINITY_DN1205_c0_g1_i2 3 97.5556666666667 450
comp_TRINITY_DN16494_c0_g1_i1 comp_TRINITY_DN16494_c0_g1_i1 4 80.7035 450
comp_TRINITY_DN16892_c0_g1_i1 comp_TRINITY_DN16892_c0_g1_i1 4 99.6 450
comp_TRINITY_DN16953_c0_g1_i1 comp_TRINITY_DN16953_c0_g1_i1 3 99.7776666666667 450
comp_TRINITY_DN17129_c0_g1_i1 comp_TRINITY_DN17129_c0_g1_i1 4 87.56675 450
comp_TRINITY_DN17380_c0_g1_i1 comp_TRINITY_DN17380_c0_g1_i1 3 100 450
comp_TRINITY_DN264_c0_g1_i1 comp_TRINITY_DN264_c0_g1_i1 3 99.3333333333333 450
comp_TRINITY_DN4476_c0_g1_i1 comp_TRINITY_DN4476_c0_g1_i1 3 99.3333333333333 450
comp_TRINITY_DN5035_c0_g1_i1 comp_TRINITY_DN5035_c0_g1_i1 3 100 450
comp_TRINITY_DN5252_c0_g1_i1 comp_TRINITY_DN5252_c0_g1_i1 3 99.5553333333333 450
comp_TRINITY_DN5998_c0_g1_i1 comp_TRINITY_DN5998_c0_g1_i1 7 84.3267142857143 450
comp_TRINITY_DN6754_c0_g1_i1 comp_TRINITY_DN6754_c0_g1_i1 4 81.54425 450
comp_TRINITY_DN768_c0_g1_i1 comp_TRINITY_DN768_c0_g1_i1 7 87.2392857142857 450
comp_TRINITY_DN8706_c0_g1_i1 comp_TRINITY_DN8706_c0_g1_i1 3 99.5556666666667 450
comp_TRINITY_DN9146_c0_g1_i1 comp_TRINITY_DN9146_c0_g1_i1 4 88.869 450
comp_TRINITY_DN9572_c0_g1_i1 comp_TRINITY_DN9572_c0_g1_i1 3 98.4443333333333 450
comp_TRINITY_DN1113_c0_g2_i3 comp_TRINITY_DN1113_c0_g2_i3 3 89.5853333333333 449
comp_TRINITY_DN1151_c0_g1_i4 comp_TRINITY_DN1151_c0_g1_i4 3 86.8576666666667 449
comp_TRINITY_DN1180_c2_g1_i5 comp_TRINITY_DN1180_c2_g1_i5 3 97.988 449
comp_TRINITY_DN1201_c0_g1_i5 comp_TRINITY_DN1201_c0_g1_i5 4 82.55625 449
comp_TRINITY_DN12075_c0_g1_i1 comp_TRINITY_DN12075_c0_g1_i1 3 100 449
comp_TRINITY_DN1214_c1_g1_i14 comp_TRINITY_DN1214_c1_g1_i14 3 92.889 449
comp_TRINITY_DN12971_c0_g1_i1 comp_TRINITY_DN12971_c0_g1_i1 3 100 449
comp_TRINITY_DN13962_c0_g1_i1 comp_TRINITY_DN13962_c0_g1_i1 3 100 449
comp_TRINITY_DN14582_c0_g1_i1 comp_TRINITY_DN14582_c0_g1_i1 3 99.554 449
comp_TRINITY_DN15574_c0_g1_i1 comp_TRINITY_DN15574_c0_g1_i1 3 99.3316666666667 449
comp_TRINITY_DN17156_c0_g1_i1 comp_TRINITY_DN17156_c0_g1_i1 3 98.886 449
comp_TRINITY_DN17535_c0_g1_i1 comp_TRINITY_DN17535_c0_g1_i1 3 100 449
comp_TRINITY_DN2351_c0_g1_i1 comp_TRINITY_DN2351_c0_g1_i1 3 99.5556666666667 449
comp_TRINITY_DN3958_c0_g1_i1 comp_TRINITY_DN3958_c0_g1_i1 3 100 449
comp_TRINITY_DN5205_c0_g1_i1 comp_TRINITY_DN5205_c0_g1_i1 3 99.7763333333333 449
comp_TRINITY_DN6311_c0_g1_i1 comp_TRINITY_DN6311_c0_g1_i1 3 99.7776666666667 449
comp_TRINITY_DN6431_c0_g1_i1 comp_TRINITY_DN6431_c0_g1_i1 5 94.5834 449
comp_TRINITY_DN7403_c0_g1_i1 comp_TRINITY_DN7403_c0_g1_i1 3 99.554 449
comp_TRINITY_DN7463_c0_g1_i1 comp_TRINITY_DN7463_c0_g1_i1 3 100 449
comp_TRINITY_DN10817_c0_g1_i1 comp_TRINITY_DN10817_c0_g1_i1 4 98.98125 448
comp_TRINITY_DN10854_c0_g1_i1 comp_TRINITY_DN10854_c0_g1_i1 3 100 448
comp_TRINITY_DN1136_c1_g1_i5 comp_TRINITY_DN1136_c1_g1_i5 3 91.5556666666667 448
comp_TRINITY_DN1155_c1_g1_i1 comp_TRINITY_DN1155_c1_g1_i1 5 82.0388 448
comp_TRINITY_DN11608_c0_g1_i1 comp_TRINITY_DN11608_c0_g1_i1 3 99.5526666666667 448
comp_TRINITY_DN1175_c2_g2_i4 comp_TRINITY_DN1175_c2_g2_i4 3 96.6473333333333 448
comp_TRINITY_DN1206_c0_g1_i2 comp_TRINITY_DN1206_c0_g1_i2 3 100 448
comp_TRINITY_DN12998_c0_g1_i1 comp_TRINITY_DN12998_c0_g1_i1 3 99.329 448
comp_TRINITY_DN13087_c0_g1_i1 comp_TRINITY_DN13087_c0_g1_i1 3 100 448
comp_TRINITY_DN14299_c0_g1_i1 comp_TRINITY_DN14299_c0_g1_i1 3 100 448
comp_TRINITY_DN14623_c0_g1_i1 comp_TRINITY_DN14623_c0_g1_i1 3 99.329 448
comp_TRINITY_DN15855_c0_g1_i1 comp_TRINITY_DN15855_c0_g1_i1 4 83.273 448
comp_TRINITY_DN17145_c0_g1_i1 comp_TRINITY_DN17145_c0_g1_i1 6 87.3158333333333 448
comp_TRINITY_DN17880_c0_g1_i1 comp_TRINITY_DN17880_c0_g1_i1 3 99.7763333333333 448
comp_TRINITY_DN3896_c0_g1_i1 comp_TRINITY_DN3896_c0_g1_i1 6 75.7931666666667 448
comp_TRINITY_DN4690_c0_g1_i1 comp_TRINITY_DN4690_c0_g1_i1 6 89.2533333333333 448
comp_TRINITY_DN5524_c0_g1_i1 comp_TRINITY_DN5524_c0_g1_i1 3 99.554 448
comp_TRINITY_DN6560_c0_g1_i1 comp_TRINITY_DN6560_c0_g1_i1 3 99.5526666666667 448
comp_TRINITY_DN8702_c0_g1_i1 comp_TRINITY_DN8702_c0_g1_i1 3 100 448
comp_TRINITY_DN9851_c0_g1_i1 comp_TRINITY_DN9851_c0_g1_i1 3 98.4383333333333 448
comp_TRINITY_DN9886_c0_g1_i1 comp_TRINITY_DN9886_c0_g1_i1 4 93.1665 448
comp_TRINITY_DN10907_c0_g1_i1 comp_TRINITY_DN10907_c0_g1_i1 4 90.81475 447
comp_TRINITY_DN1169_c0_g2_i1 comp_TRINITY_DN1169_c0_g2_i1 6 89.4695 447
comp_TRINITY_DN1217_c1_g1_i16 comp_TRINITY_DN1217_c1_g1_i16 7 91.4775714285714 447
comp_TRINITY_DN12852_c0_g1_i1 comp_TRINITY_DN12852_c0_g1_i1 3 97.072 447
comp_TRINITY_DN1480_c0_g1_i1 comp_TRINITY_DN1480_c0_g1_i1 6 80.8638333333333 447
comp_TRINITY_DN14953_c0_g1_i1 comp_TRINITY_DN14953_c0_g1_i1 6 86.8683333333333 447
comp_TRINITY_DN2232_c0_g1_i1 comp_TRINITY_DN2232_c0_g1_i1 5 86.5306 447
comp_TRINITY_DN428_c0_g1_i1 comp_TRINITY_DN428_c0_g1_i1 5 85.8454 447
comp_TRINITY_DN4491_c0_g1_i1 comp_TRINITY_DN4491_c0_g1_i1 3 99.7763333333333 447
comp_TRINITY_DN8296_c0_g1_i1 comp_TRINITY_DN8296_c0_g1_i1 3 98.6606666666667 447
comp_TRINITY_DN917_c0_g1_i1 comp_TRINITY_DN917_c0_g1_i1 3 96.2043333333333 447
comp_TRINITY_DN9877_c0_g1_i1 comp_TRINITY_DN9877_c0_g1_i1 3 100 447
comp_TRINITY_DN1116_c3_g2_i1 comp_TRINITY_DN1116_c3_g2_i1 6 85.668 446
comp_TRINITY_DN1159_c0_g2_i1 comp_TRINITY_DN1159_c0_g2_i1 5 91.5802 446
comp_TRINITY_DN1186_c2_g1_i3 comp_TRINITY_DN1186_c2_g1_i3 4 85.4805 446
comp_TRINITY_DN1196_c1_g4_i1 comp_TRINITY_DN1196_c1_g4_i1 6 88.6931666666667 446
comp_TRINITY_DN1223_c0_g2_i6 comp_TRINITY_DN1223_c0_g2_i6 4 89.89475 446
comp_TRINITY_DN12354_c0_g1_i1 comp_TRINITY_DN12354_c0_g1_i1 4 93.9025 446
comp_TRINITY_DN12714_c0_g1_i1 comp_TRINITY_DN12714_c0_g1_i1 3 81.5106666666667 446
comp_TRINITY_DN14487_c0_g1_i1 comp_TRINITY_DN14487_c0_g1_i1 3 94.3693333333333 446
comp_TRINITY_DN14506_c0_g1_i1 comp_TRINITY_DN14506_c0_g1_i1 3 99.7763333333333 446
comp_TRINITY_DN1584_c0_g1_i1 comp_TRINITY_DN1584_c0_g1_i1 4 80.2035 446
comp_TRINITY_DN16817_c0_g1_i1 comp_TRINITY_DN16817_c0_g1_i1 3 90.263 446
comp_TRINITY_DN5911_c0_g1_i1 comp_TRINITY_DN5911_c0_g1_i1 4 98.53825 446
comp_TRINITY_DN8178_c0_g1_i1 comp_TRINITY_DN8178_c0_g1_i1 3 92.009 446
comp_TRINITY_DN8575_c0_g1_i1 comp_TRINITY_DN8575_c0_g1_i1 5 96.2808 446
comp_TRINITY_DN13160_c0_g1_i1 comp_TRINITY_DN13160_c0_g1_i1 3 99.7763333333333 445
comp_TRINITY_DN18238_c0_g1_i1 comp_TRINITY_DN18238_c0_g1_i1 3 100 445
comp_TRINITY_DN1977_c0_g1_i1 comp_TRINITY_DN1977_c0_g1_i1 4 100 445
comp_TRINITY_DN5879_c0_g1_i1 comp_TRINITY_DN5879_c0_g1_i1 6 87.4493333333333 445
comp_TRINITY_DN613_c0_g1_i1 comp_TRINITY_DN613_c0_g1_i1 5 89.6714 445
comp_TRINITY_DN7375_c0_g1_i1 comp_TRINITY_DN7375_c0_g1_i1 4 91.82225 445
comp_TRINITY_DN1135_c0_g1_i4 comp_TRINITY_DN1135_c0_g1_i4 3 97.9443333333333 444
comp_TRINITY_DN1136_c1_g1_i4 comp_TRINITY_DN1136_c1_g1_i4 6 94.5306666666667 444
comp_TRINITY_DN1222_c0_g2_i17 comp_TRINITY_DN1222_c0_g2_i17 4 87.1635 444
comp_TRINITY_DN17635_c0_g1_i1 comp_TRINITY_DN17635_c0_g1_i1 3 100 444
comp_TRINITY_DN177_c0_g1_i2 comp_TRINITY_DN177_c0_g1_i2 3 98.6573333333333 444
comp_TRINITY_DN3544_c0_g1_i1 comp_TRINITY_DN3544_c0_g1_i1 4 93.919 444
comp_TRINITY_DN6476_c0_g1_i1 comp_TRINITY_DN6476_c0_g1_i1 3 91.898 444
comp_TRINITY_DN11028_c0_g1_i1 comp_TRINITY_DN11028_c0_g1_i1 4 100 443
comp_TRINITY_DN2501_c0_g1_i1 comp_TRINITY_DN2501_c0_g1_i1 3 99.3333333333333 443
comp_TRINITY_DN6422_c0_g1_i1 comp_TRINITY_DN6422_c0_g1_i1 4 93.307 443
comp_TRINITY_DN903_c1_g1_i1 comp_TRINITY_DN903_c1_g1_i1 7 87.7828571428571 443
comp_TRINITY_DN1169_c0_g2_i7 comp_TRINITY_DN1169_c0_g2_i7 6 88.1938333333333 442
comp_TRINITY_DN1180_c2_g1_i14 comp_TRINITY_DN1180_c2_g1_i14 4 92.138 442
comp_TRINITY_DN1329_c0_g1_i1 comp_TRINITY_DN1329_c0_g1_i1 4 93.522 442
comp_TRINITY_DN13586_c0_g1_i1 comp_TRINITY_DN13586_c0_g1_i1 3 99.5446666666667 442
comp_TRINITY_DN488_c0_g1_i1 comp_TRINITY_DN488_c0_g1_i1 5 84.5146 442
comp_TRINITY_DN104_c0_g1_i1 comp_TRINITY_DN104_c0_g1_i1 6 91.293 441
comp_TRINITY_DN11747_c0_g1_i1 comp_TRINITY_DN11747_c0_g1_i1 4 99.83225 441
comp_TRINITY_DN1197_c0_g1_i7 comp_TRINITY_DN1197_c0_g1_i7 6 90.6635 441
comp_TRINITY_DN4726_c0_g1_i1 comp_TRINITY_DN4726_c0_g1_i1 3 98.832 441
comp_TRINITY_DN1148_c1_g1_i1 comp_TRINITY_DN1148_c1_g1_i1 5 84.9332 440
comp_TRINITY_DN1153_c3_g10_i1 comp_TRINITY_DN1153_c3_g10_i1 6 88.5066666666667 440
comp_TRINITY_DN1170_c3_g1_i1 comp_TRINITY_DN1170_c3_g1_i1 4 79.72725 440
comp_TRINITY_DN1200_c3_g3_i2 comp_TRINITY_DN1200_c3_g3_i2 5 86.1642 440
comp_TRINITY_DN12468_c0_g1_i1 comp_TRINITY_DN12468_c0_g1_i1 4 89.342 440
comp_TRINITY_DN15249_c0_g1_i1 comp_TRINITY_DN15249_c0_g1_i1 8 84.990125 440
comp_TRINITY_DN204_c0_g2_i1 comp_TRINITY_DN204_c0_g2_i1 6 88.7256666666667 440
comp_TRINITY_DN4104_c0_g1_i1 comp_TRINITY_DN4104_c0_g1_i1 3 99.7733333333333 440
comp_TRINITY_DN419_c0_g1_i1 comp_TRINITY_DN419_c0_g1_i1 3 98.841 440
comp_TRINITY_DN5882_c0_g1_i1 comp_TRINITY_DN5882_c0_g1_i1 5 94.0058 440
comp_TRINITY_DN1044_c0_g1_i1 comp_TRINITY_DN1044_c0_g1_i1 4 93.57675 439
comp_TRINITY_DN14384_c0_g1_i1 comp_TRINITY_DN14384_c0_g1_i1 3 99.3013333333333 439
comp_TRINITY_DN15006_c0_g1_i1 comp_TRINITY_DN15006_c0_g1_i1 4 99.46125 439
comp_TRINITY_DN18886_c0_g1_i1 comp_TRINITY_DN18886_c0_g1_i1 7 82.7877142857143 439
comp_TRINITY_DN411_c0_g1_i1 comp_TRINITY_DN411_c0_g1_i1 3 93.0053333333333 439
comp_TRINITY_DN5723_c0_g1_i1 comp_TRINITY_DN5723_c0_g1_i1 3 100 439
comp_TRINITY_DN620_c0_g1_i1 comp_TRINITY_DN620_c0_g1_i1 3 98.6176666666667 439
comp_TRINITY_DN667_c0_g1_i1 comp_TRINITY_DN667_c0_g1_i1 5 84.6544 439
comp_TRINITY_DN7430_c0_g1_i1 comp_TRINITY_DN7430_c0_g1_i1 5 88.9244 439
comp_TRINITY_DN779_c0_g1_i1 comp_TRINITY_DN779_c0_g1_i1 6 87.6838333333333 439
comp_TRINITY_DN978_c0_g1_i1 comp_TRINITY_DN978_c0_g1_i1 5 83.3512 439
comp_TRINITY_DN1187_c10_g1_i1 comp_TRINITY_DN1187_c10_g1_i1 6 80.6701666666667 438
comp_TRINITY_DN1197_c0_g1_i6 comp_TRINITY_DN1197_c0_g1_i6 6 88.7446666666667 438
comp_TRINITY_DN13867_c0_g1_i1 comp_TRINITY_DN13867_c0_g1_i1 3 85.178 438
comp_TRINITY_DN2988_c0_g1_i1 comp_TRINITY_DN2988_c0_g1_i1 4 100 438
comp_TRINITY_DN849_c0_g1_i2 comp_TRINITY_DN849_c0_g1_i2 3 88.52 438
comp_TRINITY_DN965_c0_g2_i1 comp_TRINITY_DN965_c0_g2_i1 4 78.21375 438
comp_TRINITY_DN1184_c0_g1_i15 comp_TRINITY_DN1184_c0_g1_i15 3 80.323 437
comp_TRINITY_DN1184_c0_g2_i3 comp_TRINITY_DN1184_c0_g2_i3 3 92.9846666666667 437
comp_TRINITY_DN1222_c0_g2_i12 comp_TRINITY_DN1222_c0_g2_i12 6 88.6226666666667 437
comp_TRINITY_DN1222_c0_g2_i2 comp_TRINITY_DN1222_c0_g2_i2 5 90.3404 437
comp_TRINITY_DN15398_c0_g1_i1 comp_TRINITY_DN15398_c0_g1_i1 6 87.3785 437
comp_TRINITY_DN435_c0_g1_i1 comp_TRINITY_DN435_c0_g1_i1 3 94.2763333333333 437
comp_TRINITY_DN5848_c0_g1_i1 comp_TRINITY_DN5848_c0_g1_i1 8 81.523125 437
comp_TRINITY_DN6742_c0_g1_i1 comp_TRINITY_DN6742_c0_g1_i1 7 87.6152857142857 437
comp_TRINITY_DN922_c0_g1_i1 comp_TRINITY_DN922_c0_g1_i1 5 83.2702 437
comp_TRINITY_DN1135_c0_g1_i6 comp_TRINITY_DN1135_c0_g1_i6 6 90.0755 436
comp_TRINITY_DN14927_c0_g1_i1 comp_TRINITY_DN14927_c0_g1_i1 3 100 436
comp_TRINITY_DN5056_c0_g1_i1 comp_TRINITY_DN5056_c0_g1_i1 4 79.90275 436
comp_TRINITY_DN6140_c0_g1_i1 comp_TRINITY_DN6140_c0_g1_i1 6 87.462 436
comp_TRINITY_DN674_c0_g1_i1 comp_TRINITY_DN674_c0_g1_i1 9 84.4523333333333 436
comp_TRINITY_DN100_c0_g1_i1 comp_TRINITY_DN100_c0_g1_i1 5 91.8392 435
comp_TRINITY_DN1157_c0_g1_i11 comp_TRINITY_DN1157_c0_g1_i11 4 79.804 435
comp_TRINITY_DN14556_c0_g1_i1 comp_TRINITY_DN14556_c0_g1_i1 3 96.6913333333333 435
comp_TRINITY_DN15973_c0_g1_i1 comp_TRINITY_DN15973_c0_g1_i1 4 90.663 435
comp_TRINITY_DN18605_c0_g1_i1 comp_TRINITY_DN18605_c0_g1_i1 3 99.3333333333333 435
comp_TRINITY_DN6123_c0_g1_i1 comp_TRINITY_DN6123_c0_g1_i1 3 98.4126666666667 435
comp_TRINITY_DN7739_c0_g1_i1 comp_TRINITY_DN7739_c0_g1_i1 5 82.0178 435
comp_TRINITY_DN798_c1_g1_i1 comp_TRINITY_DN798_c1_g1_i1 5 83.0686 435
comp_TRINITY_DN1224_c8_g2_i2 comp_TRINITY_DN1224_c8_g2_i2 6 93.392 434
comp_TRINITY_DN12344_c0_g1_i1 comp_TRINITY_DN12344_c0_g1_i1 3 100 434
comp_TRINITY_DN1412_c0_g1_i1 comp_TRINITY_DN1412_c0_g1_i1 9 87.8546666666667 434
comp_TRINITY_DN4322_c0_g1_i1 comp_TRINITY_DN4322_c0_g1_i1 6 88.4873333333333 434
comp_TRINITY_DN6688_c0_g1_i1 comp_TRINITY_DN6688_c0_g1_i1 5 83.8204 434
comp_TRINITY_DN9930_c0_g1_i1 comp_TRINITY_DN9930_c0_g1_i1 3 97.015 434
comp_TRINITY_DN11805_c0_g1_i1 comp_TRINITY_DN11805_c0_g1_i1 4 94.091 433
comp_TRINITY_DN1185_c2_g1_i9 comp_TRINITY_DN1185_c2_g1_i9 5 86.2194 433
comp_TRINITY_DN1200_c6_g1_i3 comp_TRINITY_DN1200_c6_g1_i3 5 90.0832 433
comp_TRINITY_DN15343_c0_g1_i1 comp_TRINITY_DN15343_c0_g1_i1 3 95.2236666666667 433
comp_TRINITY_DN17429_c0_g1_i1 comp_TRINITY_DN17429_c0_g1_i1 3 93.4783333333333 433
comp_TRINITY_DN5325_c0_g1_i1 comp_TRINITY_DN5325_c0_g1_i1 6 82.6391666666667 433
comp_TRINITY_DN5529_c0_g1_i1 comp_TRINITY_DN5529_c0_g1_i1 3 98.6373333333333 433
comp_TRINITY_DN6339_c0_g1_i1 comp_TRINITY_DN6339_c0_g1_i1 5 92.3876 433
comp_TRINITY_DN9318_c0_g1_i1 comp_TRINITY_DN9318_c0_g1_i1 8 88.4835 433
comp_TRINITY_DN11077_c0_g1_i1 comp_TRINITY_DN11077_c0_g1_i1 4 91.22275 432
comp_TRINITY_DN1196_c1_g2_i2 comp_TRINITY_DN1196_c1_g2_i2 5 85.4972 432
comp_TRINITY_DN13310_c0_g1_i1 comp_TRINITY_DN13310_c0_g1_i1 4 98.4635 432
comp_TRINITY_DN141_c0_g1_i1 comp_TRINITY_DN141_c0_g1_i1 5 90.3016 432
comp_TRINITY_DN16983_c0_g1_i1 comp_TRINITY_DN16983_c0_g1_i1 5 93.2296 432
comp_TRINITY_DN17849_c0_g1_i1 comp_TRINITY_DN17849_c0_g1_i1 3 100 432
comp_TRINITY_DN222_c0_g1_i1 comp_TRINITY_DN222_c0_g1_i1 5 86.223 432
comp_TRINITY_DN607_c0_g1_i2 comp_TRINITY_DN607_c0_g1_i2 5 85.3774 432
comp_TRINITY_DN8884_c0_g1_i1 comp_TRINITY_DN8884_c0_g1_i1 4 88.4855 432
comp_TRINITY_DN18759_c0_g1_i1 comp_TRINITY_DN18759_c0_g1_i1 5 83.178 431
comp_TRINITY_DN18860_c0_g1_i1 comp_TRINITY_DN18860_c0_g1_i1 6 87.4195 431
comp_TRINITY_DN11452_c0_g1_i1 comp_TRINITY_DN11452_c0_g1_i1 3 99.324 430
comp_TRINITY_DN13197_c0_g1_i1 comp_TRINITY_DN13197_c0_g1_i1 3 99.7776666666667 430
comp_TRINITY_DN13542_c0_g1_i1 comp_TRINITY_DN13542_c0_g1_i1 4 99.03175 430
comp_TRINITY_DN13557_c0_g1_i1 comp_TRINITY_DN13557_c0_g1_i1 4 97.921 430
comp_TRINITY_DN15646_c0_g1_i1 comp_TRINITY_DN15646_c0_g1_i1 4 94.625 430
comp_TRINITY_DN7552_c0_g1_i1 comp_TRINITY_DN7552_c0_g1_i1 3 100 430
comp_TRINITY_DN945_c0_g1_i1 comp_TRINITY_DN945_c0_g1_i1 5 92.8066 430
comp_TRINITY_DN976_c46_g1_i1 comp_TRINITY_DN976_c46_g1_i1 5 84.0696 430
comp_TRINITY_DN10963_c0_g1_i1 comp_TRINITY_DN10963_c0_g1_i1 3 99.7776666666667 429
comp_TRINITY_DN1212_c6_g1_i8 comp_TRINITY_DN1212_c6_g1_i8 7 94.5342857142857 429
comp_TRINITY_DN13032_c0_g1_i1 comp_TRINITY_DN13032_c0_g1_i1 3 100 429
comp_TRINITY_DN16761_c0_g1_i1 comp_TRINITY_DN16761_c0_g1_i1 3 99.5553333333333 429
comp_TRINITY_DN529_c0_g1_i1 comp_TRINITY_DN529_c0_g1_i1 7 86.6908571428571 429
comp_TRINITY_DN647_c1_g1_i8 comp_TRINITY_DN647_c1_g1_i8 5 87.0332 429
comp_TRINITY_DN8052_c0_g1_i1 comp_TRINITY_DN8052_c0_g1_i1 6 86.74 429
comp_TRINITY_DN10388_c0_g1_i1 comp_TRINITY_DN10388_c0_g1_i1 5 95.084 428
comp_TRINITY_DN14685_c0_g1_i1 comp_TRINITY_DN14685_c0_g1_i1 6 84.9895 428
comp_TRINITY_DN3206_c0_g1_i1 comp_TRINITY_DN3206_c0_g1_i1 5 87.1076 428
comp_TRINITY_DN440_c0_g1_i1 comp_TRINITY_DN440_c0_g1_i1 5 100 428
comp_TRINITY_DN4471_c0_g1_i1 comp_TRINITY_DN4471_c0_g1_i1 3 100 428
comp_TRINITY_DN569_c0_g1_i1 comp_TRINITY_DN569_c0_g1_i1 6 83.6706666666667 428
comp_TRINITY_DN740_c1_g1_i7 comp_TRINITY_DN740_c1_g1_i7 5 86.0506 428
comp_TRINITY_DN10470_c0_g1_i1 comp_TRINITY_DN10470_c0_g1_i1 3 100 427
comp_TRINITY_DN15747_c0_g1_i1 comp_TRINITY_DN15747_c0_g1_i1 3 100 427
comp_TRINITY_DN16176_c0_g1_i1 comp_TRINITY_DN16176_c0_g1_i1 4 100 427
comp_TRINITY_DN364_c0_g1_i2 comp_TRINITY_DN364_c0_g1_i2 3 91.4686666666667 427
comp_TRINITY_DN8326_c0_g1_i1 comp_TRINITY_DN8326_c0_g1_i1 3 100 427
comp_TRINITY_DN904_c0_g1_i2 comp_TRINITY_DN904_c0_g1_i2 5 85.7938 427
comp_TRINITY_DN9523_c0_g1_i1 comp_TRINITY_DN9523_c0_g1_i1 4 94.28825 427
comp_TRINITY_DN18304_c0_g1_i1 comp_TRINITY_DN18304_c0_g1_i1 3 99.471 426
comp_TRINITY_DN18942_c0_g1_i1 comp_TRINITY_DN18942_c0_g1_i1 5 82.6354 426
comp_TRINITY_DN2911_c0_g1_i1 comp_TRINITY_DN2911_c0_g1_i1 5 83.5874 426
comp_TRINITY_DN6153_c0_g1_i1 comp_TRINITY_DN6153_c0_g1_i1 6 91.2793333333333 426
comp_TRINITY_DN7921_c0_g1_i1 comp_TRINITY_DN7921_c0_g1_i1 6 86.1278333333333 426
comp_TRINITY_DN1117_c7_g1_i1 comp_TRINITY_DN1117_c7_g1_i1 4 85.05775 425
comp_TRINITY_DN11651_c0_g1_i1 comp_TRINITY_DN11651_c0_g1_i1 3 99.1066666666667 425
comp_TRINITY_DN1165_c1_g1_i3 comp_TRINITY_DN1165_c1_g1_i3 4 85.85975 425
comp_TRINITY_DN1184_c0_g1_i12 comp_TRINITY_DN1184_c0_g1_i12 4 89.49925 425
comp_TRINITY_DN13470_c0_g1_i1 comp_TRINITY_DN13470_c0_g1_i1 3 100 425
comp_TRINITY_DN1745_c0_g1_i1 comp_TRINITY_DN1745_c0_g1_i1 7 82.8665714285714 425
comp_TRINITY_DN1912_c0_g1_i1 comp_TRINITY_DN1912_c0_g1_i1 3 99.7763333333333 425
comp_TRINITY_DN304_c0_g1_i1 comp_TRINITY_DN304_c0_g1_i1 6 87.3041666666667 425
comp_TRINITY_DN3809_c0_g1_i1 comp_TRINITY_DN3809_c0_g1_i1 4 100 425
comp_TRINITY_DN961_c0_g1_i1 comp_TRINITY_DN961_c0_g1_i1 4 83.375 425
comp_TRINITY_DN12944_c0_g1_i1 comp_TRINITY_DN12944_c0_g1_i1 3 98.8813333333333 424
comp_TRINITY_DN17976_c0_g1_i1 comp_TRINITY_DN17976_c0_g1_i1 4 100 424
comp_TRINITY_DN18205_c0_g1_i1 comp_TRINITY_DN18205_c0_g1_i1 4 95.866 424
comp_TRINITY_DN4487_c0_g1_i1 comp_TRINITY_DN4487_c0_g1_i1 6 90.266 424
comp_TRINITY_DN7482_c0_g1_i1 comp_TRINITY_DN7482_c0_g1_i1 3 92.8873333333333 424
comp_TRINITY_DN838_c0_g1_i1 comp_TRINITY_DN838_c0_g1_i1 5 80.771 424
comp_TRINITY_DN1087_c1_g1_i5 comp_TRINITY_DN1087_c1_g1_i5 3 83.5976666666667 423
comp_TRINITY_DN1203_c0_g1_i3 comp_TRINITY_DN1203_c0_g1_i3 6 87.4338333333333 423
comp_TRINITY_DN12502_c0_g1_i1 comp_TRINITY_DN12502_c0_g1_i1 5 90.3138 423
comp_TRINITY_DN13226_c0_g1_i1 comp_TRINITY_DN13226_c0_g1_i1 3 99.7333333333333 423
comp_TRINITY_DN18370_c0_g1_i1 comp_TRINITY_DN18370_c0_g1_i1 6 85.9595 423
comp_TRINITY_DN6539_c0_g1_i1 comp_TRINITY_DN6539_c0_g1_i1 3 81.691 423
comp_TRINITY_DN7273_c0_g1_i1 comp_TRINITY_DN7273_c0_g1_i1 5 89.9504 423
comp_TRINITY_DN7643_c0_g1_i1 comp_TRINITY_DN7643_c0_g1_i1 3 99.458 423
comp_TRINITY_DN891_c1_g1_i1 comp_TRINITY_DN891_c1_g1_i1 5 79.9962 423
comp_TRINITY_DN933_c0_g2_i1 comp_TRINITY_DN933_c0_g2_i1 5 85.0594 423
comp_TRINITY_DN1036_c0_g1_i1 comp_TRINITY_DN1036_c0_g1_i1 6 88.3495 422
comp_TRINITY_DN1093_c0_g1_i4 comp_TRINITY_DN1093_c0_g1_i4 5 82.3232 422
comp_TRINITY_DN14779_c0_g1_i1 comp_TRINITY_DN14779_c0_g1_i1 4 94.29125 422
comp_TRINITY_DN17702_c0_g1_i1 comp_TRINITY_DN17702_c0_g1_i1 3 99.729 422
comp_TRINITY_DN493_c0_g1_i1 comp_TRINITY_DN493_c0_g1_i1 6 84.4256666666667 422
comp_TRINITY_DN1175_c2_g1_i2 comp_TRINITY_DN1175_c2_g1_i2 5 90.7128 421
comp_TRINITY_DN1188_c2_g1_i13 comp_TRINITY_DN1188_c2_g1_i13 5 87.6706 421
comp_TRINITY_DN1208_c1_g4_i1 comp_TRINITY_DN1208_c1_g4_i1 5 90.1668 421
comp_TRINITY_DN1223_c0_g1_i6 comp_TRINITY_DN1223_c0_g1_i6 5 90.7432 421
comp_TRINITY_DN18221_c0_g1_i1 comp_TRINITY_DN18221_c0_g1_i1 3 100 421
comp_TRINITY_DN430_c0_g1_i1 comp_TRINITY_DN430_c0_g1_i1 4 95.04 421
comp_TRINITY_DN7039_c0_g1_i1 comp_TRINITY_DN7039_c0_g1_i1 5 94.3094 421
comp_TRINITY_DN1225_c3_g2_i1 comp_TRINITY_DN1225_c3_g2_i1 5 85.7966 420
comp_TRINITY_DN13744_c0_g1_i1 comp_TRINITY_DN13744_c0_g1_i1 3 98.874 420
comp_TRINITY_DN1542_c0_g1_i1 comp_TRINITY_DN1542_c0_g1_i1 4 98.928 420
comp_TRINITY_DN18620_c0_g1_i1 comp_TRINITY_DN18620_c0_g1_i1 3 99.5 420
comp_TRINITY_DN38_c0_g1_i2 comp_TRINITY_DN38_c0_g1_i2 3 92.5 420
comp_TRINITY_DN497_c0_g1_i1 comp_TRINITY_DN497_c0_g1_i1 6 84.1058333333333 420
comp_TRINITY_DN605_c0_g1_i2 comp_TRINITY_DN605_c0_g1_i2 6 87.4228333333333 420
comp_TRINITY_DN7246_c0_g1_i1 comp_TRINITY_DN7246_c0_g1_i1 4 86.7365 420
comp_TRINITY_DN7284_c0_g1_i1 comp_TRINITY_DN7284_c0_g1_i1 3 100 420
comp_TRINITY_DN7447_c0_g1_i1 comp_TRINITY_DN7447_c0_g1_i1 3 99.7376666666667 420
comp_TRINITY_DN7662_c0_g1_i1 comp_TRINITY_DN7662_c0_g1_i1 3 99.729 420
comp_TRINITY_DN773_c0_g1_i1 comp_TRINITY_DN773_c0_g1_i1 3 79.952 420
comp_TRINITY_DN15187_c0_g1_i1 comp_TRINITY_DN15187_c0_g1_i1 8 84.049875 419
comp_TRINITY_DN16646_c0_g1_i1 comp_TRINITY_DN16646_c0_g1_i1 4 94.83775 419
comp_TRINITY_DN6038_c0_g1_i1 comp_TRINITY_DN6038_c0_g1_i1 3 98.795 419
comp_TRINITY_DN10274_c0_g1_i1 comp_TRINITY_DN10274_c0_g1_i1 6 83.123 418
comp_TRINITY_DN1213_c0_g1_i9 comp_TRINITY_DN1213_c0_g1_i9 5 92.3366 418
comp_TRINITY_DN15330_c0_g1_i1 comp_TRINITY_DN15330_c0_g1_i1 4 90.42525 418
comp_TRINITY_DN15858_c0_g1_i1 comp_TRINITY_DN15858_c0_g1_i1 5 80.9634 418
comp_TRINITY_DN17427_c0_g1_i1 comp_TRINITY_DN17427_c0_g1_i1 4 99.745 418
comp_TRINITY_DN4904_c0_g1_i1 comp_TRINITY_DN4904_c0_g1_i1 3 99.475 418
comp_TRINITY_DN500_c0_g1_i1 comp_TRINITY_DN500_c0_g1_i1 4 94.052 418
comp_TRINITY_DN743_c0_g1_i1 comp_TRINITY_DN743_c0_g1_i1 4 92.85525 418
comp_TRINITY_DN12727_c0_g1_i1 comp_TRINITY_DN12727_c0_g1_i1 3 99.7746666666667 417
comp_TRINITY_DN13879_c0_g1_i1 comp_TRINITY_DN13879_c0_g1_i1 4 80.1645 417
comp_TRINITY_DN15466_c0_g1_i1 comp_TRINITY_DN15466_c0_g1_i1 5 79.918 417
comp_TRINITY_DN553_c0_g1_i1 comp_TRINITY_DN553_c0_g1_i1 5 82.5444 417
comp_TRINITY_DN6987_c0_g1_i1 comp_TRINITY_DN6987_c0_g1_i1 4 82.12975 417
comp_TRINITY_DN9658_c0_g1_i1 comp_TRINITY_DN9658_c0_g1_i1 4 98.67075 417
comp_TRINITY_DN1132_c1_g1_i4 comp_TRINITY_DN1132_c1_g1_i4 5 86.328 416
comp_TRINITY_DN11469_c0_g1_i1 comp_TRINITY_DN11469_c0_g1_i1 4 82.868 416
comp_TRINITY_DN14759_c0_g1_i1 comp_TRINITY_DN14759_c0_g1_i1 3 99.4903333333333 416
comp_TRINITY_DN15156_c0_g1_i1 comp_TRINITY_DN15156_c0_g1_i1 4 86.83325 416
comp_TRINITY_DN15386_c0_g1_i1 comp_TRINITY_DN15386_c0_g1_i1 6 85.6603333333333 416
comp_TRINITY_DN2684_c0_g1_i1 comp_TRINITY_DN2684_c0_g1_i1 4 90.95225 416
comp_TRINITY_DN6856_c0_g1_i1 comp_TRINITY_DN6856_c0_g1_i1 3 99.554 416
comp_TRINITY_DN9249_c0_g1_i1 comp_TRINITY_DN9249_c0_g1_i1 5 90.1844 416
comp_TRINITY_DN1225_c2_g1_i11 comp_TRINITY_DN1225_c2_g1_i11 5 86.8374 415
comp_TRINITY_DN16407_c0_g1_i1 comp_TRINITY_DN16407_c0_g1_i1 3 99.3243333333333 415
comp_TRINITY_DN2545_c0_g1_i1 comp_TRINITY_DN2545_c0_g1_i1 4 100 415
comp_TRINITY_DN290_c0_g1_i1 comp_TRINITY_DN290_c0_g1_i1 4 97.6245 415
comp_TRINITY_DN6275_c0_g1_i1 comp_TRINITY_DN6275_c0_g1_i1 5 89.6328 415
comp_TRINITY_DN7065_c0_g1_i1 comp_TRINITY_DN7065_c0_g1_i1 3 99.198 415
comp_TRINITY_DN1211_c0_g1_i3 comp_TRINITY_DN1211_c0_g1_i3 4 89.9425 414
comp_TRINITY_DN18397_c0_g1_i1 comp_TRINITY_DN18397_c0_g1_i1 3 99.7176666666667 414
comp_TRINITY_DN4523_c0_g1_i1 comp_TRINITY_DN4523_c0_g1_i1 6 88.9565 414
comp_TRINITY_DN5668_c0_g1_i1 comp_TRINITY_DN5668_c0_g1_i1 4 92.6125 414
comp_TRINITY_DN6332_c0_g1_i1 comp_TRINITY_DN6332_c0_g1_i1 7 92.0351428571429 414
comp_TRINITY_DN1175_c2_g3_i3 comp_TRINITY_DN1175_c2_g3_i3 4 97.65025 413
comp_TRINITY_DN1194_c8_g1_i4 comp_TRINITY_DN1194_c8_g1_i4 6 86.9611666666667 413
comp_TRINITY_DN12274_c0_g1_i1 comp_TRINITY_DN12274_c0_g1_i1 3 87.3613333333333 413
comp_TRINITY_DN12297_c0_g1_i1 comp_TRINITY_DN12297_c0_g1_i1 3 97.3756666666667 413
comp_TRINITY_DN1671_c0_g1_i1 comp_TRINITY_DN1671_c0_g1_i1 3 99.7763333333333 413
comp_TRINITY_DN2388_c0_g1_i1 comp_TRINITY_DN2388_c0_g1_i1 7 91.0451428571429 413
comp_TRINITY_DN893_c0_g2_i2 comp_TRINITY_DN893_c0_g2_i2 5 87.8966 413
comp_TRINITY_DN16009_c0_g1_i1 comp_TRINITY_DN16009_c0_g1_i1 3 92.3833333333333 412
comp_TRINITY_DN16135_c0_g1_i1 comp_TRINITY_DN16135_c0_g1_i1 6 85.1561666666667 412
comp_TRINITY_DN19054_c0_g1_i1 comp_TRINITY_DN19054_c0_g1_i1 4 98.759 412
comp_TRINITY_DN4344_c0_g1_i1 comp_TRINITY_DN4344_c0_g1_i1 4 93.532 412
comp_TRINITY_DN6441_c0_g1_i1 comp_TRINITY_DN6441_c0_g1_i1 6 94.8643333333333 412
comp_TRINITY_DN8958_c0_g1_i1 comp_TRINITY_DN8958_c0_g1_i1 8 92.833375 412
comp_TRINITY_DN14093_c0_g1_i1 comp_TRINITY_DN14093_c0_g1_i1 5 90.673 411
comp_TRINITY_DN14286_c0_g1_i1 comp_TRINITY_DN14286_c0_g1_i1 3 98.4443333333333 411
comp_TRINITY_DN15082_c0_g1_i1 comp_TRINITY_DN15082_c0_g1_i1 3 99.7776666666667 411
comp_TRINITY_DN2267_c0_g1_i1 comp_TRINITY_DN2267_c0_g1_i1 3 99.3993333333333 411
comp_TRINITY_DN3752_c0_g1_i1 comp_TRINITY_DN3752_c0_g1_i1 4 93.85975 411
comp_TRINITY_DN1178_c0_g1_i2 comp_TRINITY_DN1178_c0_g1_i2 3 93.656 410
comp_TRINITY_DN2741_c0_g1_i1 comp_TRINITY_DN2741_c0_g1_i1 5 86.0808 410
comp_TRINITY_DN4227_c0_g1_i1 comp_TRINITY_DN4227_c0_g1_i1 4 90.093 410
comp_TRINITY_DN8807_c0_g1_i1 comp_TRINITY_DN8807_c0_g1_i1 3 99.3993333333333 410
comp_TRINITY_DN948_c0_g1_i3 comp_TRINITY_DN948_c0_g1_i3 3 93.093 410
comp_TRINITY_DN976_c74_g1_i9 comp_TRINITY_DN976_c74_g1_i9 5 87.9846 410
comp_TRINITY_DN1162_c0_g1_i2 comp_TRINITY_DN1162_c0_g1_i2 4 90.778 409
comp_TRINITY_DN1200_c5_g1_i5 comp_TRINITY_DN1200_c5_g1_i5 6 92.1095 409
comp_TRINITY_DN3420_c0_g1_i1 comp_TRINITY_DN3420_c0_g1_i1 6 90.8295 409
comp_TRINITY_DN907_c1_g1_i1 comp_TRINITY_DN907_c1_g1_i1 4 81.78575 409
comp_TRINITY_DN10423_c0_g1_i1 comp_TRINITY_DN10423_c0_g1_i1 4 77.8385 408
comp_TRINITY_DN1207_c2_g1_i1 comp_TRINITY_DN1207_c2_g1_i1 4 90.44075 408
comp_TRINITY_DN1220_c0_g2_i1 comp_TRINITY_DN1220_c0_g2_i1 4 84.71925 408
comp_TRINITY_DN16320_c0_g1_i1 comp_TRINITY_DN16320_c0_g1_i1 3 100 408
comp_TRINITY_DN8323_c0_g1_i1 comp_TRINITY_DN8323_c0_g1_i1 4 93.22925 408
comp_TRINITY_DN1122_c2_g3_i1 comp_TRINITY_DN1122_c2_g3_i1 6 84.4945 407
comp_TRINITY_DN1227_c2_g1_i1 comp_TRINITY_DN1227_c2_g1_i1 5 91.7252 407
comp_TRINITY_DN2668_c0_g1_i1 comp_TRINITY_DN2668_c0_g1_i1 3 99.1096666666667 407
comp_TRINITY_DN321_c0_g1_i1 comp_TRINITY_DN321_c0_g1_i1 5 83.8894 407
comp_TRINITY_DN340_c0_g1_i1 comp_TRINITY_DN340_c0_g1_i1 3 97.988 407
comp_TRINITY_DN6388_c0_g1_i1 comp_TRINITY_DN6388_c0_g1_i1 4 95.37275 407
comp_TRINITY_DN12699_c0_g1_i1 comp_TRINITY_DN12699_c0_g1_i1 3 99.0856666666667 406
comp_TRINITY_DN13767_c0_g1_i1 comp_TRINITY_DN13767_c0_g1_i1 3 95.047 406
comp_TRINITY_DN14900_c0_g1_i1 comp_TRINITY_DN14900_c0_g1_i1 3 89.5813333333333 406
comp_TRINITY_DN15_c0_g1_i2 comp_TRINITY_DN15_c0_g1_i2 3 83.3913333333333 406
comp_TRINITY_DN2441_c0_g1_i1 comp_TRINITY_DN2441_c0_g1_i1 5 86.8102 406
comp_TRINITY_DN383_c0_g1_i1 comp_TRINITY_DN383_c0_g1_i1 4 82.88425 406
comp_TRINITY_DN386_c0_g1_i1 comp_TRINITY_DN386_c0_g1_i1 7 84.2328571428571 406
comp_TRINITY_DN76_c0_g1_i1 comp_TRINITY_DN76_c0_g1_i1 3 99.1226666666667 406
comp_TRINITY_DN1116_c3_g2_i2 comp_TRINITY_DN1116_c3_g2_i2 7 91.6662857142857 405
comp_TRINITY_DN11579_c0_g1_i1 comp_TRINITY_DN11579_c0_g1_i1 3 93.6036666666667 405
comp_TRINITY_DN12803_c0_g1_i1 comp_TRINITY_DN12803_c0_g1_i1 3 100 405
comp_TRINITY_DN18047_c0_g1_i1 comp_TRINITY_DN18047_c0_g1_i1 3 99.238 405
comp_TRINITY_DN2910_c0_g1_i1 comp_TRINITY_DN2910_c0_g1_i1 3 94.4443333333333 405
comp_TRINITY_DN1132_c2_g1_i1 comp_TRINITY_DN1132_c2_g1_i1 6 90.3991666666667 404
comp_TRINITY_DN1201_c0_g2_i6 comp_TRINITY_DN1201_c0_g2_i6 5 85.086 404
comp_TRINITY_DN1223_c0_g1_i3 comp_TRINITY_DN1223_c0_g1_i3 6 87.6376666666667 404
comp_TRINITY_DN13249_c0_g1_i1 comp_TRINITY_DN13249_c0_g1_i1 4 81.71625 404
comp_TRINITY_DN13617_c0_g1_i1 comp_TRINITY_DN13617_c0_g1_i1 4 86.75575 404
comp_TRINITY_DN958_c0_g1_i2 comp_TRINITY_DN958_c0_g1_i2 4 88.36775 404
comp_TRINITY_DN96_c0_g1_i1 comp_TRINITY_DN96_c0_g1_i1 5 94.063 404
comp_TRINITY_DN1204_c3_g1_i1 comp_TRINITY_DN1204_c3_g1_i1 5 85.4848 403
comp_TRINITY_DN1223_c0_g1_i1 comp_TRINITY_DN1223_c0_g1_i1 6 90.3215 403
comp_TRINITY_DN14237_c0_g1_i1 comp_TRINITY_DN14237_c0_g1_i1 3 94.8546666666667 403
comp_TRINITY_DN15193_c0_g1_i1 comp_TRINITY_DN15193_c0_g1_i1 4 100 403
comp_TRINITY_DN4327_c0_g1_i1 comp_TRINITY_DN4327_c0_g1_i1 6 79.3045 403
comp_TRINITY_DN7388_c0_g1_i1 comp_TRINITY_DN7388_c0_g1_i1 7 88.2917142857143 403
comp_TRINITY_DN8136_c0_g1_i1 comp_TRINITY_DN8136_c0_g1_i1 6 83.071 403
comp_TRINITY_DN8845_c0_g1_i1 comp_TRINITY_DN8845_c0_g1_i1 4 93.919 403
comp_TRINITY_DN10264_c0_g1_i1 comp_TRINITY_DN10264_c0_g1_i1 4 88.367 402
comp_TRINITY_DN1208_c1_g3_i1 comp_TRINITY_DN1208_c1_g3_i1 7 93.3311428571429 402
comp_TRINITY_DN13854_c0_g1_i1 comp_TRINITY_DN13854_c0_g1_i1 3 99.4526666666667 402
comp_TRINITY_DN13855_c0_g1_i1 comp_TRINITY_DN13855_c0_g1_i1 3 100 402
comp_TRINITY_DN1893_c0_g1_i1 comp_TRINITY_DN1893_c0_g1_i1 6 84.6663333333333 402
comp_TRINITY_DN7337_c0_g1_i1 comp_TRINITY_DN7337_c0_g1_i1 7 85.0394285714286 402
comp_TRINITY_DN8172_c0_g1_i1 comp_TRINITY_DN8172_c0_g1_i1 3 99.6913333333333 402
comp_TRINITY_DN9679_c0_g1_i1 comp_TRINITY_DN9679_c0_g1_i1 3 97.0026666666667 402
comp_TRINITY_DN983_c0_g1_i3 comp_TRINITY_DN983_c0_g1_i3 4 82.28 402
comp_TRINITY_DN1179_c2_g1_i2 comp_TRINITY_DN1179_c2_g1_i2 6 91.061 401
comp_TRINITY_DN13329_c0_g1_i1 comp_TRINITY_DN13329_c0_g1_i1 3 99.1176666666667 401
comp_TRINITY_DN13723_c0_g1_i1 comp_TRINITY_DN13723_c0_g1_i1 4 82.99625 401
comp_TRINITY_DN15577_c0_g1_i1 comp_TRINITY_DN15577_c0_g1_i1 3 99.753 401
comp_TRINITY_DN17257_c0_g1_i1 comp_TRINITY_DN17257_c0_g1_i1 5 81.1074 401
comp_TRINITY_DN5317_c0_g1_i1 comp_TRINITY_DN5317_c0_g1_i1 3 98.5656666666667 401
comp_TRINITY_DN5704_c0_g1_i1 comp_TRINITY_DN5704_c0_g1_i1 3 100 401
comp_TRINITY_DN7208_c0_g1_i1 comp_TRINITY_DN7208_c0_g1_i1 4 93.1345 401
comp_TRINITY_DN9854_c0_g1_i1 comp_TRINITY_DN9854_c0_g1_i1 5 82.8626 401
comp_TRINITY_DN1222_c0_g1_i3 comp_TRINITY_DN1222_c0_g1_i3 7 93.529 400
comp_TRINITY_DN3501_c0_g1_i1 comp_TRINITY_DN3501_c0_g1_i1 3 99.7333333333333 400
comp_TRINITY_DN4999_c0_g1_i1 comp_TRINITY_DN4999_c0_g1_i1 4 96.4615 400
comp_TRINITY_DN621_c0_g1_i2 comp_TRINITY_DN621_c0_g1_i2 7 92.2442857142857 400
comp_TRINITY_DN625_c0_g1_i1 comp_TRINITY_DN625_c0_g1_i1 5 88.591 400
comp_TRINITY_DN648_c1_g1_i1 comp_TRINITY_DN648_c1_g1_i1 6 79.6323333333333 400
comp_TRINITY_DN1179_c2_g2_i1 comp_TRINITY_DN1179_c2_g2_i1 6 87.3606666666667 399
comp_TRINITY_DN1208_c0_g1_i2 comp_TRINITY_DN1208_c0_g1_i2 4 95.11875 399
comp_TRINITY_DN14166_c0_g1_i1 comp_TRINITY_DN14166_c0_g1_i1 3 98.23 399
comp_TRINITY_DN15083_c0_g1_i1 comp_TRINITY_DN15083_c0_g1_i1 3 99.3266666666667 399
comp_TRINITY_DN15364_c0_g1_i1 comp_TRINITY_DN15364_c0_g1_i1 3 99.1806666666667 399
comp_TRINITY_DN2757_c0_g1_i1 comp_TRINITY_DN2757_c0_g1_i1 5 77.5924 399
comp_TRINITY_DN3047_c0_g1_i1 comp_TRINITY_DN3047_c0_g1_i1 4 85.8685 399
comp_TRINITY_DN865_c0_g1_i1 comp_TRINITY_DN865_c0_g1_i1 4 83.07375 399
comp_TRINITY_DN9077_c0_g1_i1 comp_TRINITY_DN9077_c0_g1_i1 3 91.9476666666667 399
comp_TRINITY_DN1088_c0_g2_i1 comp_TRINITY_DN1088_c0_g2_i1 7 87.6338571428571 398
comp_TRINITY_DN16329_c0_g1_i1 comp_TRINITY_DN16329_c0_g1_i1 3 100 398
comp_TRINITY_DN4271_c0_g1_i1 comp_TRINITY_DN4271_c0_g1_i1 3 98.6666666666667 398
comp_TRINITY_DN8111_c0_g1_i1 comp_TRINITY_DN8111_c0_g1_i1 3 99.7603333333333 398
comp_TRINITY_DN1104_c0_g1_i2 comp_TRINITY_DN1104_c0_g1_i2 6 90.8891666666667 397
comp_TRINITY_DN1137_c3_g1_i6 comp_TRINITY_DN1137_c3_g1_i6 4 83.94075 397
comp_TRINITY_DN1196_c1_g5_i2 comp_TRINITY_DN1196_c1_g5_i2 5 87.2494 397
comp_TRINITY_DN1223_c0_g2_i16 comp_TRINITY_DN1223_c0_g2_i16 6 86.6935 397
comp_TRINITY_DN417_c0_g1_i1 comp_TRINITY_DN417_c0_g1_i1 4 90.666 397
comp_TRINITY_DN12823_c0_g1_i1 comp_TRINITY_DN12823_c0_g1_i1 4 99.6665 396
comp_TRINITY_DN13005_c0_g1_i1 comp_TRINITY_DN13005_c0_g1_i1 3 99.089 396
comp_TRINITY_DN13689_c0_g1_i1 comp_TRINITY_DN13689_c0_g1_i1 6 84.9971666666667 396
comp_TRINITY_DN5190_c0_g1_i1 comp_TRINITY_DN5190_c0_g1_i1 5 77.5766 396
comp_TRINITY_DN5828_c0_g1_i1 comp_TRINITY_DN5828_c0_g1_i1 3 99.093 396
comp_TRINITY_DN1164_c0_g1_i3 comp_TRINITY_DN1164_c0_g1_i3 3 82.5426666666667 395
comp_TRINITY_DN1207_c0_g1_i1 comp_TRINITY_DN1207_c0_g1_i1 6 93.5978333333333 395
comp_TRINITY_DN17726_c0_g1_i1 comp_TRINITY_DN17726_c0_g1_i1 3 99.3056666666667 395
comp_TRINITY_DN18107_c0_g1_i1 comp_TRINITY_DN18107_c0_g1_i1 6 87.9731666666667 395
comp_TRINITY_DN6656_c0_g1_i1 comp_TRINITY_DN6656_c0_g1_i1 8 80.7415 395
comp_TRINITY_DN6820_c0_g1_i1 comp_TRINITY_DN6820_c0_g1_i1 4 83.208 395
comp_TRINITY_DN909_c0_g1_i2 comp_TRINITY_DN909_c0_g1_i2 6 83.5778333333333 395
comp_TRINITY_DN1177_c0_g1_i3 comp_TRINITY_DN1177_c0_g1_i3 5 91.0194 394
comp_TRINITY_DN18996_c0_g1_i1 comp_TRINITY_DN18996_c0_g1_i1 8 86.112 394
comp_TRINITY_DN18997_c0_g1_i1 comp_TRINITY_DN18997_c0_g1_i1 3 99.02 394
comp_TRINITY_DN192_c0_g1_i1 comp_TRINITY_DN192_c0_g1_i1 3 91.9506666666667 394
comp_TRINITY_DN644_c0_g1_i1 comp_TRINITY_DN644_c0_g1_i1 5 84.185 394
comp_TRINITY_DN1198_c0_g2_i3 comp_TRINITY_DN1198_c0_g2_i3 6 95.1823333333333 393
comp_TRINITY_DN12681_c0_g1_i1 comp_TRINITY_DN12681_c0_g1_i1 3 99.7776666666667 393
comp_TRINITY_DN17456_c0_g1_i1 comp_TRINITY_DN17456_c0_g1_i1 3 97.9796666666667 393
comp_TRINITY_DN18263_c0_g1_i1 comp_TRINITY_DN18263_c0_g1_i1 3 78.0276666666667 393
comp_TRINITY_DN288_c0_g1_i1 comp_TRINITY_DN288_c0_g1_i1 4 83.3775 393
comp_TRINITY_DN615_c0_g1_i2 comp_TRINITY_DN615_c0_g1_i2 9 88.9855555555555 393
comp_TRINITY_DN647_c1_g1_i2 comp_TRINITY_DN647_c1_g1_i2 5 88.5838 393
comp_TRINITY_DN699_c0_g1_i1 comp_TRINITY_DN699_c0_g1_i1 7 87.9978571428571 393
comp_TRINITY_DN1110_c0_g1_i3 comp_TRINITY_DN1110_c0_g1_i3 5 84.2824 392
comp_TRINITY_DN11884_c0_g1_i1 comp_TRINITY_DN11884_c0_g1_i1 4 86.5385 392
comp_TRINITY_DN14481_c0_g1_i1 comp_TRINITY_DN14481_c0_g1_i1 5 89.7488 392
comp_TRINITY_DN17987_c0_g1_i1 comp_TRINITY_DN17987_c0_g1_i1 3 99.7776666666667 392
comp_TRINITY_DN1816_c0_g1_i1 comp_TRINITY_DN1816_c0_g1_i1 3 98.818 392
comp_TRINITY_DN8330_c0_g1_i1 comp_TRINITY_DN8330_c0_g1_i1 3 99.6453333333333 392
comp_TRINITY_DN9509_c0_g1_i1 comp_TRINITY_DN9509_c0_g1_i1 4 88.6855 392
comp_TRINITY_DN10790_c0_g1_i1 comp_TRINITY_DN10790_c0_g1_i1 3 100 391
comp_TRINITY_DN308_c0_g1_i1 comp_TRINITY_DN308_c0_g1_i1 8 81.482625 391
comp_TRINITY_DN3344_c0_g1_i1 comp_TRINITY_DN3344_c0_g1_i1 3 99.4113333333333 391
comp_TRINITY_DN55_c0_g1_i1 comp_TRINITY_DN55_c0_g1_i1 4 78.28225 391
comp_TRINITY_DN6940_c0_g1_i1 comp_TRINITY_DN6940_c0_g1_i1 3 96.4823333333333 391
comp_TRINITY_DN7802_c0_g1_i1 comp_TRINITY_DN7802_c0_g1_i1 3 99.227 391
comp_TRINITY_DN8649_c0_g1_i1 comp_TRINITY_DN8649_c0_g1_i1 5 88.6298 391
comp_TRINITY_DN17439_c0_g1_i1 comp_TRINITY_DN17439_c0_g1_i1 4 93.70675 390
comp_TRINITY_DN9164_c0_g1_i1 comp_TRINITY_DN9164_c0_g1_i1 3 99.5556666666667 390
comp_TRINITY_DN10042_c0_g1_i1 comp_TRINITY_DN10042_c0_g1_i1 6 84.2585 389
comp_TRINITY_DN14054_c0_g1_i1 comp_TRINITY_DN14054_c0_g1_i1 3 98.4296666666667 389
comp_TRINITY_DN16190_c0_g1_i1 comp_TRINITY_DN16190_c0_g1_i1 3 99.7776666666667 389
comp_TRINITY_DN18756_c0_g1_i1 comp_TRINITY_DN18756_c0_g1_i1 4 91.35675 389
comp_TRINITY_DN5762_c0_g1_i1 comp_TRINITY_DN5762_c0_g1_i1 7 84.7002857142857 389
comp_TRINITY_DN63_c0_g1_i1 comp_TRINITY_DN63_c0_g1_i1 5 80.0018 389
comp_TRINITY_DN729_c1_g1_i1 comp_TRINITY_DN729_c1_g1_i1 3 94.155 389
comp_TRINITY_DN893_c0_g2_i1 comp_TRINITY_DN893_c0_g2_i1 4 85.3655 389
comp_TRINITY_DN10540_c0_g1_i1 comp_TRINITY_DN10540_c0_g1_i1 4 93.45025 388
comp_TRINITY_DN11218_c0_g1_i1 comp_TRINITY_DN11218_c0_g1_i1 5 94.702 388
comp_TRINITY_DN1151_c0_g1_i2 comp_TRINITY_DN1151_c0_g1_i2 4 93.66575 388
comp_TRINITY_DN1170_c2_g8_i2 comp_TRINITY_DN1170_c2_g8_i2 3 80.077 388
comp_TRINITY_DN1201_c0_g3_i1 comp_TRINITY_DN1201_c0_g3_i1 5 86.3174 388
comp_TRINITY_DN13497_c0_g1_i1 comp_TRINITY_DN13497_c0_g1_i1 3 99.5476666666667 388
comp_TRINITY_DN456_c0_g1_i1 comp_TRINITY_DN456_c0_g1_i1 4 82.42225 388
comp_TRINITY_DN4742_c0_g1_i1 comp_TRINITY_DN4742_c0_g1_i1 4 90.48025 388
comp_TRINITY_DN647_c1_g1_i7 comp_TRINITY_DN647_c1_g1_i7 4 82.9825 388
comp_TRINITY_DN1101_c2_g1_i1 comp_TRINITY_DN1101_c2_g1_i1 6 89.0541666666667 387
comp_TRINITY_DN13952_c0_g1_i1 comp_TRINITY_DN13952_c0_g1_i1 3 99.7776666666667 387
comp_TRINITY_DN17475_c0_g1_i1 comp_TRINITY_DN17475_c0_g1_i1 3 99.3946666666667 387
comp_TRINITY_DN18840_c0_g1_i1 comp_TRINITY_DN18840_c0_g1_i1 3 93.712 387
comp_TRINITY_DN2398_c0_g1_i1 comp_TRINITY_DN2398_c0_g1_i1 3 98.1486666666667 387
comp_TRINITY_DN2686_c0_g1_i1 comp_TRINITY_DN2686_c0_g1_i1 5 78.7368 387
comp_TRINITY_DN6228_c0_g1_i1 comp_TRINITY_DN6228_c0_g1_i1 3 99.3946666666667 387
comp_TRINITY_DN7493_c0_g1_i1 comp_TRINITY_DN7493_c0_g1_i1 4 77.577 387
comp_TRINITY_DN8370_c0_g1_i1 comp_TRINITY_DN8370_c0_g1_i1 3 91.954 387
comp_TRINITY_DN1130_c0_g1_i2 comp_TRINITY_DN1130_c0_g1_i2 5 88.323 386
comp_TRINITY_DN1225_c0_g2_i2 comp_TRINITY_DN1225_c0_g2_i2 6 91.4645 386
comp_TRINITY_DN1477_c0_g1_i1 comp_TRINITY_DN1477_c0_g1_i1 3 99.7733333333333 386
comp_TRINITY_DN17922_c0_g1_i1 comp_TRINITY_DN17922_c0_g1_i1 4 94.546 386
comp_TRINITY_DN18924_c0_g1_i1 comp_TRINITY_DN18924_c0_g1_i1 5 89.1142 386
comp_TRINITY_DN4463_c0_g1_i1 comp_TRINITY_DN4463_c0_g1_i1 3 86.222 386
comp_TRINITY_DN4979_c0_g1_i1 comp_TRINITY_DN4979_c0_g1_i1 3 99.0023333333333 386
comp_TRINITY_DN6669_c0_g1_i1 comp_TRINITY_DN6669_c0_g1_i1 4 92.9375 386
comp_TRINITY_DN6921_c0_g1_i1 comp_TRINITY_DN6921_c0_g1_i1 4 81.654 386
comp_TRINITY_DN8748_c0_g1_i1 comp_TRINITY_DN8748_c0_g1_i1 3 99.6123333333333 386
comp_TRINITY_DN10635_c0_g1_i1 comp_TRINITY_DN10635_c0_g1_i1 6 87.3861666666667 385
comp_TRINITY_DN10989_c0_g1_i1 comp_TRINITY_DN10989_c0_g1_i1 6 89.2248333333333 385
comp_TRINITY_DN15879_c0_g1_i1 comp_TRINITY_DN15879_c0_g1_i1 5 90.7616 385
comp_TRINITY_DN16016_c0_g1_i1 comp_TRINITY_DN16016_c0_g1_i1 3 99.7776666666667 385
comp_TRINITY_DN17151_c0_g1_i1 comp_TRINITY_DN17151_c0_g1_i1 4 99.27675 385
comp_TRINITY_DN18013_c0_g1_i1 comp_TRINITY_DN18013_c0_g1_i1 5 93.6506 385
comp_TRINITY_DN18519_c0_g1_i1 comp_TRINITY_DN18519_c0_g1_i1 8 87.955125 385
comp_TRINITY_DN255_c0_g1_i1 comp_TRINITY_DN255_c0_g1_i1 3 94.4053333333333 385
comp_TRINITY_DN2859_c0_g1_i1 comp_TRINITY_DN2859_c0_g1_i1 3 99.66 385
comp_TRINITY_DN3065_c0_g1_i1 comp_TRINITY_DN3065_c0_g1_i1 4 90.21425 385
comp_TRINITY_DN3877_c0_g1_i1 comp_TRINITY_DN3877_c0_g1_i1 3 96.9676666666667 385
comp_TRINITY_DN933_c0_g1_i1 comp_TRINITY_DN933_c0_g1_i1 5 88.5856 385
comp_TRINITY_DN16136_c0_g1_i1 comp_TRINITY_DN16136_c0_g1_i1 3 97.6656666666667 384
comp_TRINITY_DN18867_c0_g1_i1 comp_TRINITY_DN18867_c0_g1_i1 4 97.02375 384
comp_TRINITY_DN527_c0_g1_i1 comp_TRINITY_DN527_c0_g1_i1 3 99.381 384
comp_TRINITY_DN8410_c0_g1_i1 comp_TRINITY_DN8410_c0_g1_i1 3 97.5503333333333 384
comp_TRINITY_DN10740_c0_g1_i1 comp_TRINITY_DN10740_c0_g1_i1 6 83.154 383
comp_TRINITY_DN1200_c1_g1_i2 comp_TRINITY_DN1200_c1_g1_i2 5 88.182 383
comp_TRINITY_DN14557_c0_g1_i1 comp_TRINITY_DN14557_c0_g1_i1 7 91.8272857142857 383
comp_TRINITY_DN15155_c0_g1_i1 comp_TRINITY_DN15155_c0_g1_i1 4 93.63625 383
comp_TRINITY_DN18437_c0_g1_i1 comp_TRINITY_DN18437_c0_g1_i1 4 94.651 383
comp_TRINITY_DN3217_c0_g1_i1 comp_TRINITY_DN3217_c0_g1_i1 5 92.1972 383
comp_TRINITY_DN4649_c0_g1_i1 comp_TRINITY_DN4649_c0_g1_i1 4 89.5645 383
comp_TRINITY_DN843_c0_g1_i2 comp_TRINITY_DN843_c0_g1_i2 4 80.06375 383
comp_TRINITY_DN10108_c0_g1_i1 comp_TRINITY_DN10108_c0_g1_i1 4 83.66475 382
comp_TRINITY_DN1139_c2_g1_i1 comp_TRINITY_DN1139_c2_g1_i1 4 84.16625 382
comp_TRINITY_DN1171_c2_g1_i6 comp_TRINITY_DN1171_c2_g1_i6 3 83.5403333333333 382
comp_TRINITY_DN1488_c0_g1_i1 comp_TRINITY_DN1488_c0_g1_i1 5 91.1978 382
comp_TRINITY_DN2874_c0_g1_i1 comp_TRINITY_DN2874_c0_g1_i1 5 85.736 382
comp_TRINITY_DN4769_c0_g1_i1 comp_TRINITY_DN4769_c0_g1_i1 8 83.2245 382
comp_TRINITY_DN5829_c0_g1_i1 comp_TRINITY_DN5829_c0_g1_i1 3 98.5506666666667 382
comp_TRINITY_DN9446_c0_g1_i1 comp_TRINITY_DN9446_c0_g1_i1 5 79.582 382
comp_TRINITY_DN9779_c0_g1_i1 comp_TRINITY_DN9779_c0_g1_i1 4 82.1375 382
comp_TRINITY_DN1117_c4_g2_i1 comp_TRINITY_DN1117_c4_g2_i1 4 82.71725 381
comp_TRINITY_DN17119_c0_g1_i1 comp_TRINITY_DN17119_c0_g1_i1 3 99.7776666666667 381
comp_TRINITY_DN5243_c0_g1_i1 comp_TRINITY_DN5243_c0_g1_i1 6 86.997 381
comp_TRINITY_DN631_c1_g1_i2 comp_TRINITY_DN631_c1_g1_i2 4 84.75225 381
comp_TRINITY_DN6689_c0_g1_i1 comp_TRINITY_DN6689_c0_g1_i1 3 99.1916666666667 381
comp_TRINITY_DN984_c0_g2_i1 comp_TRINITY_DN984_c0_g2_i1 5 87.4486 381
comp_TRINITY_DN10311_c0_g1_i1 comp_TRINITY_DN10311_c0_g1_i1 3 99.1386666666667 380
comp_TRINITY_DN13738_c0_g1_i1 comp_TRINITY_DN13738_c0_g1_i1 4 88.53525 380
comp_TRINITY_DN363_c0_g1_i2 comp_TRINITY_DN363_c0_g1_i2 5 83.2656 380
comp_TRINITY_DN5017_c0_g1_i1 comp_TRINITY_DN5017_c0_g1_i1 3 100 380
comp_TRINITY_DN5496_c0_g1_i1 comp_TRINITY_DN5496_c0_g1_i1 4 95.33675 380
comp_TRINITY_DN6202_c0_g1_i1 comp_TRINITY_DN6202_c0_g1_i1 3 99.7776666666667 380
comp_TRINITY_DN9328_c0_g1_i1 comp_TRINITY_DN9328_c0_g1_i1 3 94.203 380
comp_TRINITY_DN10175_c0_g1_i1 comp_TRINITY_DN10175_c0_g1_i1 4 99.375 379
comp_TRINITY_DN11969_c0_g1_i1 comp_TRINITY_DN11969_c0_g1_i1 3 100 379
comp_TRINITY_DN1210_c1_g1_i16 comp_TRINITY_DN1210_c1_g1_i16 4 100 379
comp_TRINITY_DN789_c0_g2_i2 comp_TRINITY_DN789_c0_g2_i2 3 81.667 379
comp_TRINITY_DN8277_c0_g1_i1 comp_TRINITY_DN8277_c0_g1_i1 5 86.1256 379
comp_TRINITY_DN923_c0_g1_i2 comp_TRINITY_DN923_c0_g1_i2 3 78.1196666666667 379
comp_TRINITY_DN9704_c0_g1_i1 comp_TRINITY_DN9704_c0_g1_i1 5 99.7222 379
comp_TRINITY_DN11619_c0_g1_i1 comp_TRINITY_DN11619_c0_g1_i1 4 92.783 378
comp_TRINITY_DN11928_c0_g1_i1 comp_TRINITY_DN11928_c0_g1_i1 3 97.991 378
comp_TRINITY_DN12098_c0_g1_i1 comp_TRINITY_DN12098_c0_g1_i1 5 90.5232 378
comp_TRINITY_DN12508_c0_g1_i1 comp_TRINITY_DN12508_c0_g1_i1 3 93.4073333333333 378
comp_TRINITY_DN16674_c0_g1_i1 comp_TRINITY_DN16674_c0_g1_i1 3 99.5726666666667 378
comp_TRINITY_DN16781_c0_g1_i1 comp_TRINITY_DN16781_c0_g1_i1 3 99.099 378
comp_TRINITY_DN17071_c0_g1_i1 comp_TRINITY_DN17071_c0_g1_i1 4 82.7115 378
comp_TRINITY_DN18979_c0_g1_i1 comp_TRINITY_DN18979_c0_g1_i1 3 82.0016666666667 378
comp_TRINITY_DN4886_c0_g1_i1 comp_TRINITY_DN4886_c0_g1_i1 5 86.445 378
comp_TRINITY_DN7877_c0_g1_i1 comp_TRINITY_DN7877_c0_g1_i1 5 87.7182 378
comp_TRINITY_DN912_c0_g1_i1 comp_TRINITY_DN912_c0_g1_i1 6 88.207 378
comp_TRINITY_DN15530_c0_g1_i1 comp_TRINITY_DN15530_c0_g1_i1 3 99.753 377
comp_TRINITY_DN18191_c0_g1_i1 comp_TRINITY_DN18191_c0_g1_i1 5 87.0274 377
comp_TRINITY_DN4937_c0_g1_i1 comp_TRINITY_DN4937_c0_g1_i1 4 89.73675 377
comp_TRINITY_DN976_c74_g1_i3 comp_TRINITY_DN976_c74_g1_i3 7 95.5917142857143 377
comp_TRINITY_DN1037_c0_g2_i1 comp_TRINITY_DN1037_c0_g2_i1 5 86.0278 376
comp_TRINITY_DN1121_c1_g1_i2 comp_TRINITY_DN1121_c1_g1_i2 3 90.585 376
comp_TRINITY_DN11780_c0_g1_i1 comp_TRINITY_DN11780_c0_g1_i1 4 82.95875 376
comp_TRINITY_DN1183_c1_g1_i24 comp_TRINITY_DN1183_c1_g1_i24 5 89.1442 376
comp_TRINITY_DN12128_c0_g1_i1 comp_TRINITY_DN12128_c0_g1_i1 3 100 376
comp_TRINITY_DN14603_c0_g1_i1 comp_TRINITY_DN14603_c0_g1_i1 3 96.1433333333333 376
comp_TRINITY_DN17584_c0_g1_i1 comp_TRINITY_DN17584_c0_g1_i1 5 88.3164 376
comp_TRINITY_DN17703_c0_g1_i1 comp_TRINITY_DN17703_c0_g1_i1 3 100 376
comp_TRINITY_DN626_c0_g1_i1 comp_TRINITY_DN626_c0_g1_i1 3 99.7776666666667 376
comp_TRINITY_DN6971_c0_g1_i1 comp_TRINITY_DN6971_c0_g1_i1 7 80.645 376
comp_TRINITY_DN825_c0_g1_i2 comp_TRINITY_DN825_c0_g1_i2 3 85.0343333333333 376
comp_TRINITY_DN1137_c3_g1_i4 comp_TRINITY_DN1137_c3_g1_i4 4 87.821 375
comp_TRINITY_DN1181_c0_g4_i2 comp_TRINITY_DN1181_c0_g4_i2 3 76.0213333333333 375
comp_TRINITY_DN12327_c0_g1_i1 comp_TRINITY_DN12327_c0_g1_i1 5 87.5528 375
comp_TRINITY_DN12483_c0_g1_i1 comp_TRINITY_DN12483_c0_g1_i1 3 86.9333333333333 375
comp_TRINITY_DN14444_c0_g1_i1 comp_TRINITY_DN14444_c0_g1_i1 3 98.6576666666667 375
comp_TRINITY_DN1749_c0_g1_i1 comp_TRINITY_DN1749_c0_g1_i1 3 100 375
comp_TRINITY_DN198_c0_g1_i1 comp_TRINITY_DN198_c0_g1_i1 7 81.326 375
comp_TRINITY_DN2563_c0_g1_i1 comp_TRINITY_DN2563_c0_g1_i1 3 100 375
comp_TRINITY_DN5985_c0_g1_i1 comp_TRINITY_DN5985_c0_g1_i1 3 98.9286666666667 375
comp_TRINITY_DN9583_c0_g1_i1 comp_TRINITY_DN9583_c0_g1_i1 4 83.396 375
comp_TRINITY_DN1225_c2_g1_i7 comp_TRINITY_DN1225_c2_g1_i7 3 78.444 374
comp_TRINITY_DN12500_c0_g1_i1 comp_TRINITY_DN12500_c0_g1_i1 5 87.686 374
comp_TRINITY_DN14555_c0_g1_i1 comp_TRINITY_DN14555_c0_g1_i1 4 93.24075 374
comp_TRINITY_DN16635_c0_g1_i1 comp_TRINITY_DN16635_c0_g1_i1 5 86.1092 374
comp_TRINITY_DN1960_c0_g1_i1 comp_TRINITY_DN1960_c0_g1_i1 6 86.368 374
comp_TRINITY_DN4079_c0_g1_i1 comp_TRINITY_DN4079_c0_g1_i1 3 95.302 374
comp_TRINITY_DN418_c0_g1_i1 comp_TRINITY_DN418_c0_g1_i1 3 99.118 374
comp_TRINITY_DN6304_c0_g1_i1 comp_TRINITY_DN6304_c0_g1_i1 5 95.8974 374
comp_TRINITY_DN805_c0_g1_i1 comp_TRINITY_DN805_c0_g1_i1 5 88.6352 374
comp_TRINITY_DN1183_c1_g1_i15 comp_TRINITY_DN1183_c1_g1_i15 4 88.209 373
comp_TRINITY_DN1184_c0_g1_i14 comp_TRINITY_DN1184_c0_g1_i14 3 88.6566666666667 373
comp_TRINITY_DN15028_c0_g1_i1 comp_TRINITY_DN15028_c0_g1_i1 3 100 373
comp_TRINITY_DN15078_c0_g1_i1 comp_TRINITY_DN15078_c0_g1_i1 5 81.077 373
comp_TRINITY_DN19089_c0_g1_i1 comp_TRINITY_DN19089_c0_g1_i1 3 99.0866666666667 373
comp_TRINITY_DN3359_c0_g1_i1 comp_TRINITY_DN3359_c0_g1_i1 6 86.2608333333333 373
comp_TRINITY_DN8509_c0_g1_i1 comp_TRINITY_DN8509_c0_g1_i1 3 99.7603333333333 373
comp_TRINITY_DN1020_c0_g1_i1 comp_TRINITY_DN1020_c0_g1_i1 4 94.26325 372
comp_TRINITY_DN13064_c0_g1_i1 comp_TRINITY_DN13064_c0_g1_i1 3 100 372
comp_TRINITY_DN13401_c0_g1_i1 comp_TRINITY_DN13401_c0_g1_i1 6 86.3695 372
comp_TRINITY_DN18113_c0_g1_i1 comp_TRINITY_DN18113_c0_g1_i1 4 96.4285 372
comp_TRINITY_DN2629_c0_g1_i1 comp_TRINITY_DN2629_c0_g1_i1 3 88.1046666666667 372
comp_TRINITY_DN3910_c0_g1_i1 comp_TRINITY_DN3910_c0_g1_i1 3 99.4253333333333 372
comp_TRINITY_DN7922_c0_g1_i1 comp_TRINITY_DN7922_c0_g1_i1 3 100 372
comp_TRINITY_DN875_c1_g1_i1 comp_TRINITY_DN875_c1_g1_i1 4 86.29925 372
comp_TRINITY_DN10362_c0_g1_i1 comp_TRINITY_DN10362_c0_g1_i1 3 99.7776666666667 371
comp_TRINITY_DN11671_c0_g1_i1 comp_TRINITY_DN11671_c0_g1_i1 4 86.496 371
comp_TRINITY_DN1188_c2_g1_i11 comp_TRINITY_DN1188_c2_g1_i11 5 89.4454 371
comp_TRINITY_DN1219_c0_g3_i7 comp_TRINITY_DN1219_c0_g3_i7 4 85.87475 371
comp_TRINITY_DN15481_c0_g1_i1 comp_TRINITY_DN15481_c0_g1_i1 5 89.6008 371
comp_TRINITY_DN15848_c0_g1_i1 comp_TRINITY_DN15848_c0_g1_i1 4 93.989 371
comp_TRINITY_DN3293_c0_g1_i1 comp_TRINITY_DN3293_c0_g1_i1 3 99.093 371
comp_TRINITY_DN4891_c0_g1_i1 comp_TRINITY_DN4891_c0_g1_i1 4 78.3795 371
comp_TRINITY_DN5408_c0_g1_i1 comp_TRINITY_DN5408_c0_g1_i1 4 88.846 371
comp_TRINITY_DN5841_c0_g1_i1 comp_TRINITY_DN5841_c0_g1_i1 3 98.3283333333333 371
comp_TRINITY_DN1090_c0_g2_i1 comp_TRINITY_DN1090_c0_g2_i1 4 87.04725 370
comp_TRINITY_DN13285_c0_g1_i1 comp_TRINITY_DN13285_c0_g1_i1 3 82.2246666666667 370
comp_TRINITY_DN1768_c0_g1_i1 comp_TRINITY_DN1768_c0_g1_i1 4 92.857 370
comp_TRINITY_DN367_c0_g2_i1 comp_TRINITY_DN367_c0_g2_i1 6 81.109 370
comp_TRINITY_DN6127_c0_g1_i1 comp_TRINITY_DN6127_c0_g1_i1 3 99.7776666666667 370
comp_TRINITY_DN7074_c0_g1_i1 comp_TRINITY_DN7074_c0_g1_i1 5 86.6062 370
comp_TRINITY_DN11291_c0_g1_i1 comp_TRINITY_DN11291_c0_g1_i1 4 87.84575 369
comp_TRINITY_DN11398_c0_g1_i1 comp_TRINITY_DN11398_c0_g1_i1 3 94.686 369
comp_TRINITY_DN1208_c1_g4_i2 comp_TRINITY_DN1208_c1_g4_i2 4 82.3495 369
comp_TRINITY_DN13868_c0_g1_i1 comp_TRINITY_DN13868_c0_g1_i1 3 99.3463333333333 369
comp_TRINITY_DN15005_c0_g1_i1 comp_TRINITY_DN15005_c0_g1_i1 3 99.7493333333333 369
comp_TRINITY_DN15604_c0_g1_i1 comp_TRINITY_DN15604_c0_g1_i1 4 91.87325 369
comp_TRINITY_DN16961_c0_g1_i1 comp_TRINITY_DN16961_c0_g1_i1 4 88.4225 369
comp_TRINITY_DN236_c0_g1_i1 comp_TRINITY_DN236_c0_g1_i1 4 78.23175 369
comp_TRINITY_DN2659_c0_g1_i1 comp_TRINITY_DN2659_c0_g1_i1 3 99.5526666666667 369
comp_TRINITY_DN2725_c0_g1_i1 comp_TRINITY_DN2725_c0_g1_i1 3 92.1756666666667 369
comp_TRINITY_DN12496_c0_g1_i1 comp_TRINITY_DN12496_c0_g1_i1 5 89.8918 368
comp_TRINITY_DN13426_c0_g1_i1 comp_TRINITY_DN13426_c0_g1_i1 4 93.10925 368
comp_TRINITY_DN13439_c0_g1_i1 comp_TRINITY_DN13439_c0_g1_i1 5 87.4478 368
comp_TRINITY_DN16233_c0_g1_i1 comp_TRINITY_DN16233_c0_g1_i1 3 99.5433333333333 368
comp_TRINITY_DN849_c0_g1_i3 comp_TRINITY_DN849_c0_g1_i3 4 84.2485 368
comp_TRINITY_DN10307_c0_g1_i1 comp_TRINITY_DN10307_c0_g1_i1 3 99.297 367
comp_TRINITY_DN1153_c3_g9_i1 comp_TRINITY_DN1153_c3_g9_i1 4 84.657 367
comp_TRINITY_DN1203_c0_g1_i10 comp_TRINITY_DN1203_c0_g1_i10 4 89.295 367
comp_TRINITY_DN16769_c0_g1_i1 comp_TRINITY_DN16769_c0_g1_i1 4 91.21825 367
comp_TRINITY_DN3353_c0_g1_i1 comp_TRINITY_DN3353_c0_g1_i1 4 77.80575 367
comp_TRINITY_DN5209_c0_g1_i1 comp_TRINITY_DN5209_c0_g1_i1 4 88.27575 367
comp_TRINITY_DN6_c0_g1_i1 comp_TRINITY_DN6_c0_g1_i1 3 83.5446666666667 367
comp_TRINITY_DN13707_c0_g1_i1 comp_TRINITY_DN13707_c0_g1_i1 3 100 366
comp_TRINITY_DN1586_c0_g1_i1 comp_TRINITY_DN1586_c0_g1_i1 4 86.574 366
comp_TRINITY_DN20_c0_g1_i1 comp_TRINITY_DN20_c0_g1_i1 5 80.8784 366
comp_TRINITY_DN2343_c0_g1_i1 comp_TRINITY_DN2343_c0_g1_i1 4 95.1415 366
comp_TRINITY_DN2896_c0_g1_i1 comp_TRINITY_DN2896_c0_g1_i1 3 97.0986666666667 366
comp_TRINITY_DN5061_c0_g1_i1 comp_TRINITY_DN5061_c0_g1_i1 3 99.5556666666667 366
comp_TRINITY_DN7689_c0_g1_i1 comp_TRINITY_DN7689_c0_g1_i1 3 98.9216666666667 366
comp_TRINITY_DN10558_c0_g1_i1 comp_TRINITY_DN10558_c0_g1_i1 4 84.352 365
comp_TRINITY_DN1176_c2_g1_i4 comp_TRINITY_DN1176_c2_g1_i4 5 87.227 365
comp_TRINITY_DN17120_c0_g1_i1 comp_TRINITY_DN17120_c0_g1_i1 3 99.7776666666667 365
comp_TRINITY_DN2769_c0_g1_i1 comp_TRINITY_DN2769_c0_g1_i1 3 98.762 365
comp_TRINITY_DN4608_c0_g1_i1 comp_TRINITY_DN4608_c0_g1_i1 3 94.6666666666667 365
comp_TRINITY_DN92_c0_g1_i1 comp_TRINITY_DN92_c0_g1_i1 4 87.8475 365
comp_TRINITY_DN1046_c0_g1_i3 comp_TRINITY_DN1046_c0_g1_i3 5 87.955 364
comp_TRINITY_DN110_c0_g1_i1 comp_TRINITY_DN110_c0_g1_i1 5 86.3944 364
comp_TRINITY_DN1170_c2_g6_i1 comp_TRINITY_DN1170_c2_g6_i1 4 81.89975 364
comp_TRINITY_DN11856_c0_g1_i1 comp_TRINITY_DN11856_c0_g1_i1 3 98.8223333333333 364
comp_TRINITY_DN1222_c0_g3_i1 comp_TRINITY_DN1222_c0_g3_i1 5 88.6808 364
comp_TRINITY_DN17200_c0_g1_i1 comp_TRINITY_DN17200_c0_g1_i1 4 84.7945 364
comp_TRINITY_DN1884_c0_g1_i1 comp_TRINITY_DN1884_c0_g1_i1 6 86.8356666666667 364
comp_TRINITY_DN737_c0_g1_i2 comp_TRINITY_DN737_c0_g1_i2 4 86.37475 364
comp_TRINITY_DN897_c0_g1_i2 comp_TRINITY_DN897_c0_g1_i2 4 88.4705 364
comp_TRINITY_DN9059_c0_g1_i1 comp_TRINITY_DN9059_c0_g1_i1 3 99.0863333333333 364
comp_TRINITY_DN1014_c0_g1_i1 comp_TRINITY_DN1014_c0_g1_i1 4 84.17275 363
comp_TRINITY_DN1222_c0_g1_i2 comp_TRINITY_DN1222_c0_g1_i2 5 88.7214 363
comp_TRINITY_DN12584_c0_g1_i1 comp_TRINITY_DN12584_c0_g1_i1 4 94.39025 363
comp_TRINITY_DN1289_c0_g1_i1 comp_TRINITY_DN1289_c0_g1_i1 5 83.898 363
comp_TRINITY_DN13446_c0_g1_i1 comp_TRINITY_DN13446_c0_g1_i1 5 90.5 363
comp_TRINITY_DN14701_c0_g1_i1 comp_TRINITY_DN14701_c0_g1_i1 4 94.68075 363
comp_TRINITY_DN4733_c0_g1_i1 comp_TRINITY_DN4733_c0_g1_i1 3 99.4846666666667 363
comp_TRINITY_DN682_c0_g1_i4 comp_TRINITY_DN682_c0_g1_i4 6 83.3301666666667 363
comp_TRINITY_DN7876_c0_g1_i1 comp_TRINITY_DN7876_c0_g1_i1 3 85.9296666666667 363
comp_TRINITY_DN14075_c0_g1_i1 comp_TRINITY_DN14075_c0_g1_i1 3 92.5926666666667 362
comp_TRINITY_DN14420_c0_g1_i1 comp_TRINITY_DN14420_c0_g1_i1 5 80.219 362
comp_TRINITY_DN17838_c0_g1_i1 comp_TRINITY_DN17838_c0_g1_i1 3 94.1683333333333 362
comp_TRINITY_DN2432_c0_g1_i1 comp_TRINITY_DN2432_c0_g1_i1 3 88.4333333333333 362
comp_TRINITY_DN2616_c0_g1_i1 comp_TRINITY_DN2616_c0_g1_i1 3 99.5553333333333 362
comp_TRINITY_DN4378_c0_g1_i1 comp_TRINITY_DN4378_c0_g1_i1 3 84.8966666666667 362
comp_TRINITY_DN5337_c0_g1_i1 comp_TRINITY_DN5337_c0_g1_i1 4 84.9995 362
comp_TRINITY_DN611_c0_g2_i1 comp_TRINITY_DN611_c0_g2_i1 5 86.7632 362
comp_TRINITY_DN7641_c0_g1_i1 comp_TRINITY_DN7641_c0_g1_i1 4 97.01725 362
comp_TRINITY_DN7993_c0_g1_i1 comp_TRINITY_DN7993_c0_g1_i1 6 95.0921666666667 362
comp_TRINITY_DN8232_c0_g1_i1 comp_TRINITY_DN8232_c0_g1_i1 4 80.509 362
comp_TRINITY_DN1188_c3_g6_i1 comp_TRINITY_DN1188_c3_g6_i1 5 93.6844 361
comp_TRINITY_DN12078_c0_g1_i1 comp_TRINITY_DN12078_c0_g1_i1 3 99.7776666666667 361
comp_TRINITY_DN1214_c1_g1_i3 comp_TRINITY_DN1214_c1_g1_i3 3 95.0823333333333 361
comp_TRINITY_DN14778_c0_g1_i1 comp_TRINITY_DN14778_c0_g1_i1 4 81.07175 361
comp_TRINITY_DN1511_c0_g1_i1 comp_TRINITY_DN1511_c0_g1_i1 3 99.554 361
comp_TRINITY_DN16187_c0_g1_i1 comp_TRINITY_DN16187_c0_g1_i1 3 85.715 361
comp_TRINITY_DN3213_c0_g1_i1 comp_TRINITY_DN3213_c0_g1_i1 4 100 361
comp_TRINITY_DN3799_c0_g1_i1 comp_TRINITY_DN3799_c0_g1_i1 3 98.6383333333333 361
comp_TRINITY_DN4861_c0_g1_i1 comp_TRINITY_DN4861_c0_g1_i1 3 98.245 361
comp_TRINITY_DN6564_c0_g1_i1 comp_TRINITY_DN6564_c0_g1_i1 6 89.634 361
comp_TRINITY_DN860_c0_g1_i3 comp_TRINITY_DN860_c0_g1_i3 5 87.5998 361
comp_TRINITY_DN1139_c1_g1_i1 comp_TRINITY_DN1139_c1_g1_i1 5 84.0496 360
comp_TRINITY_DN1185_c2_g1_i26 comp_TRINITY_DN1185_c2_g1_i26 5 90.373 360
comp_TRINITY_DN1199_c0_g1_i13 comp_TRINITY_DN1199_c0_g1_i13 3 96.7306666666667 360
comp_TRINITY_DN1203_c0_g1_i12 comp_TRINITY_DN1203_c0_g1_i12 6 93.5301666666667 360
comp_TRINITY_DN1220_c0_g3_i1 comp_TRINITY_DN1220_c0_g3_i1 4 85.19625 360
comp_TRINITY_DN12265_c0_g1_i1 comp_TRINITY_DN12265_c0_g1_i1 3 100 360
comp_TRINITY_DN2758_c0_g1_i1 comp_TRINITY_DN2758_c0_g1_i1 3 100 360
comp_TRINITY_DN4528_c0_g1_i1 comp_TRINITY_DN4528_c0_g1_i1 3 94.222 360
comp_TRINITY_DN698_c0_g1_i1 comp_TRINITY_DN698_c0_g1_i1 4 94.22875 360
comp_TRINITY_DN10301_c0_g1_i1 comp_TRINITY_DN10301_c0_g1_i1 3 99.554 359
comp_TRINITY_DN1174_c1_g3_i1 comp_TRINITY_DN1174_c1_g3_i1 4 82.16425 359
comp_TRINITY_DN1225_c2_g1_i8 comp_TRINITY_DN1225_c2_g1_i8 5 90.0762 359
comp_TRINITY_DN13835_c0_g1_i1 comp_TRINITY_DN13835_c0_g1_i1 3 98.5113333333333 359
comp_TRINITY_DN7839_c0_g1_i1 comp_TRINITY_DN7839_c0_g1_i1 3 99.7776666666667 359
comp_TRINITY_DN8788_c0_g1_i1 comp_TRINITY_DN8788_c0_g1_i1 4 89.4235 359
comp_TRINITY_DN1143_c0_g1_i1 comp_TRINITY_DN1143_c0_g1_i1 5 93.6986 358
comp_TRINITY_DN1201_c0_g1_i7 comp_TRINITY_DN1201_c0_g1_i7 4 91.99175 358
comp_TRINITY_DN12076_c0_g1_i1 comp_TRINITY_DN12076_c0_g1_i1 3 98.3303333333333 358
comp_TRINITY_DN14461_c0_g1_i1 comp_TRINITY_DN14461_c0_g1_i1 4 85.43575 358
comp_TRINITY_DN17531_c0_g1_i1 comp_TRINITY_DN17531_c0_g1_i1 3 100 358
comp_TRINITY_DN19014_c0_g1_i1 comp_TRINITY_DN19014_c0_g1_i1 6 81.4841666666667 358
comp_TRINITY_DN2146_c0_g1_i1 comp_TRINITY_DN2146_c0_g1_i1 3 81.7346666666667 358
comp_TRINITY_DN2879_c0_g1_i1 comp_TRINITY_DN2879_c0_g1_i1 7 91.659 358
comp_TRINITY_DN6381_c0_g1_i1 comp_TRINITY_DN6381_c0_g1_i1 3 100 358
comp_TRINITY_DN6694_c0_g1_i1 comp_TRINITY_DN6694_c0_g1_i1 4 87.98825 358
comp_TRINITY_DN8797_c0_g1_i1 comp_TRINITY_DN8797_c0_g1_i1 5 87.4856 358
comp_TRINITY_DN9467_c0_g1_i1 comp_TRINITY_DN9467_c0_g1_i1 3 79.9026666666667 358
comp_TRINITY_DN9684_c0_g1_i1 comp_TRINITY_DN9684_c0_g1_i1 4 94.4245 358
comp_TRINITY_DN1216_c0_g1_i7 comp_TRINITY_DN1216_c0_g1_i7 4 88.85925 357
comp_TRINITY_DN13682_c0_g1_i1 comp_TRINITY_DN13682_c0_g1_i1 3 99.7776666666667 357
comp_TRINITY_DN15619_c0_g1_i1 comp_TRINITY_DN15619_c0_g1_i1 5 87.925 357
comp_TRINITY_DN16827_c0_g1_i1 comp_TRINITY_DN16827_c0_g1_i1 3 99.7763333333333 357
comp_TRINITY_DN1993_c0_g1_i1 comp_TRINITY_DN1993_c0_g1_i1 4 97.338 357
comp_TRINITY_DN2204_c0_g1_i1 comp_TRINITY_DN2204_c0_g1_i1 3 95.9393333333333 357
comp_TRINITY_DN369_c0_g1_i1 comp_TRINITY_DN369_c0_g1_i1 6 85.1403333333333 357
comp_TRINITY_DN867_c0_g1_i2 comp_TRINITY_DN867_c0_g1_i2 5 84.6932 357
comp_TRINITY_DN891_c0_g1_i1 comp_TRINITY_DN891_c0_g1_i1 6 80.4971666666667 357
comp_TRINITY_DN9069_c0_g1_i1 comp_TRINITY_DN9069_c0_g1_i1 3 81.081 357
comp_TRINITY_DN10087_c0_g1_i1 comp_TRINITY_DN10087_c0_g1_i1 3 93.381 356
comp_TRINITY_DN13271_c0_g1_i1 comp_TRINITY_DN13271_c0_g1_i1 3 91.771 356
comp_TRINITY_DN15012_c0_g1_i1 comp_TRINITY_DN15012_c0_g1_i1 3 100 356
comp_TRINITY_DN15685_c0_g1_i1 comp_TRINITY_DN15685_c0_g1_i1 3 98.4443333333333 356
comp_TRINITY_DN17768_c0_g1_i1 comp_TRINITY_DN17768_c0_g1_i1 4 82.441 356
comp_TRINITY_DN18890_c0_g1_i1 comp_TRINITY_DN18890_c0_g1_i1 3 97.1613333333333 356
comp_TRINITY_DN1899_c0_g1_i1 comp_TRINITY_DN1899_c0_g1_i1 3 99.7776666666667 356
comp_TRINITY_DN733_c2_g1_i1 comp_TRINITY_DN733_c2_g1_i1 5 88.6092 356
comp_TRINITY_DN938_c1_g1_i1 comp_TRINITY_DN938_c1_g1_i1 5 86.4318 356
comp_TRINITY_DN1071_c0_g1_i2 comp_TRINITY_DN1071_c0_g1_i2 4 88.75775 355
comp_TRINITY_DN11693_c0_g1_i1 comp_TRINITY_DN11693_c0_g1_i1 3 98.3436666666667 355
comp_TRINITY_DN11793_c0_g1_i1 comp_TRINITY_DN11793_c0_g1_i1 3 95.331 355
comp_TRINITY_DN15633_c0_g1_i1 comp_TRINITY_DN15633_c0_g1_i1 5 88.7274 355
comp_TRINITY_DN16377_c0_g1_i1 comp_TRINITY_DN16377_c0_g1_i1 4 84.291 355
comp_TRINITY_DN2041_c0_g1_i1 comp_TRINITY_DN2041_c0_g1_i1 3 96.8523333333333 355
comp_TRINITY_DN5551_c0_g1_i1 comp_TRINITY_DN5551_c0_g1_i1 5 79.873 355
comp_TRINITY_DN5967_c0_g1_i1 comp_TRINITY_DN5967_c0_g1_i1 3 82.1673333333333 355
comp_TRINITY_DN10174_c0_g1_i1 comp_TRINITY_DN10174_c0_g1_i1 5 87.6272 354
comp_TRINITY_DN11456_c0_g1_i1 comp_TRINITY_DN11456_c0_g1_i1 3 90.9256666666667 354
comp_TRINITY_DN14521_c0_g1_i1 comp_TRINITY_DN14521_c0_g1_i1 3 98.5816666666667 354
comp_TRINITY_DN14915_c0_g1_i1 comp_TRINITY_DN14915_c0_g1_i1 3 89.9606666666667 354
comp_TRINITY_DN16757_c0_g1_i1 comp_TRINITY_DN16757_c0_g1_i1 3 97.8243333333333 354
comp_TRINITY_DN2404_c0_g1_i1 comp_TRINITY_DN2404_c0_g1_i1 6 89.2 354
comp_TRINITY_DN3041_c0_g1_i1 comp_TRINITY_DN3041_c0_g1_i1 3 100 354
comp_TRINITY_DN349_c0_g1_i1 comp_TRINITY_DN349_c0_g1_i1 5 83.6232 354
comp_TRINITY_DN5174_c0_g1_i1 comp_TRINITY_DN5174_c0_g1_i1 5 88.0322 354
comp_TRINITY_DN6267_c0_g1_i1 comp_TRINITY_DN6267_c0_g1_i1 3 91.5326666666667 354
comp_TRINITY_DN10272_c0_g1_i1 comp_TRINITY_DN10272_c0_g1_i1 4 94.80325 353
comp_TRINITY_DN1180_c2_g1_i8 comp_TRINITY_DN1180_c2_g1_i8 4 83.01175 353
comp_TRINITY_DN1190_c0_g1_i2 comp_TRINITY_DN1190_c0_g1_i2 5 81.198 353
comp_TRINITY_DN13405_c0_g1_i1 comp_TRINITY_DN13405_c0_g1_i1 5 79.1346 353
comp_TRINITY_DN15273_c0_g1_i1 comp_TRINITY_DN15273_c0_g1_i1 5 90.1592 353
comp_TRINITY_DN18214_c0_g1_i1 comp_TRINITY_DN18214_c0_g1_i1 3 99.5463333333333 353
comp_TRINITY_DN545_c0_g1_i1 comp_TRINITY_DN545_c0_g1_i1 4 85.58825 353
comp_TRINITY_DN9484_c0_g1_i1 comp_TRINITY_DN9484_c0_g1_i1 3 99.7763333333333 353
comp_TRINITY_DN10287_c0_g1_i1 comp_TRINITY_DN10287_c0_g1_i1 3 98.4956666666667 352
comp_TRINITY_DN1183_c1_g1_i8 comp_TRINITY_DN1183_c1_g1_i8 4 90.21025 352
comp_TRINITY_DN14109_c0_g1_i1 comp_TRINITY_DN14109_c0_g1_i1 3 99.715 352
comp_TRINITY_DN14443_c0_g1_i1 comp_TRINITY_DN14443_c0_g1_i1 4 83.8225 352
comp_TRINITY_DN2902_c0_g1_i1 comp_TRINITY_DN2902_c0_g1_i1 4 96.875 352
comp_TRINITY_DN3440_c0_g1_i1 comp_TRINITY_DN3440_c0_g1_i1 3 90.457 352
comp_TRINITY_DN75_c0_g1_i1 comp_TRINITY_DN75_c0_g1_i1 4 90.4575 352
comp_TRINITY_DN8469_c0_g1_i1 comp_TRINITY_DN8469_c0_g1_i1 3 95.3073333333333 352
comp_TRINITY_DN1073_c0_g2_i1 comp_TRINITY_DN1073_c0_g2_i1 3 100 351
comp_TRINITY_DN13173_c0_g1_i1 comp_TRINITY_DN13173_c0_g1_i1 3 99.554 351
comp_TRINITY_DN14561_c0_g1_i1 comp_TRINITY_DN14561_c0_g1_i1 4 88.58325 351
comp_TRINITY_DN3149_c0_g1_i1 comp_TRINITY_DN3149_c0_g1_i1 5 83.9228 351
comp_TRINITY_DN10245_c0_g1_i1 comp_TRINITY_DN10245_c0_g1_i1 5 76.3514 350
comp_TRINITY_DN1171_c2_g1_i10 comp_TRINITY_DN1171_c2_g1_i10 4 84.55375 350
comp_TRINITY_DN14238_c0_g1_i1 comp_TRINITY_DN14238_c0_g1_i1 5 88.7444 350
comp_TRINITY_DN16898_c0_g1_i1 comp_TRINITY_DN16898_c0_g1_i1 3 94.4443333333333 350
comp_TRINITY_DN2391_c0_g1_i1 comp_TRINITY_DN2391_c0_g1_i1 3 97.052 350
comp_TRINITY_DN3850_c0_g1_i1 comp_TRINITY_DN3850_c0_g1_i1 3 95.0683333333333 350
comp_TRINITY_DN4172_c0_g1_i1 comp_TRINITY_DN4172_c0_g1_i1 4 86.93025 350
comp_TRINITY_DN4198_c0_g1_i1 comp_TRINITY_DN4198_c0_g1_i1 5 84.2458 350
comp_TRINITY_DN801_c0_g1_i2 comp_TRINITY_DN801_c0_g1_i2 5 80.441 350
comp_TRINITY_DN9075_c0_g1_i1 comp_TRINITY_DN9075_c0_g1_i1 3 95.497 350
comp_TRINITY_DN9410_c0_g1_i1 comp_TRINITY_DN9410_c0_g1_i1 3 93.548 350
comp_TRINITY_DN10039_c0_g1_i1 comp_TRINITY_DN10039_c0_g1_i1 3 98.5216666666667 349
comp_TRINITY_DN11231_c0_g1_i1 comp_TRINITY_DN11231_c0_g1_i1 3 97.6666666666667 349
comp_TRINITY_DN1164_c0_g1_i1 comp_TRINITY_DN1164_c0_g1_i1 4 90.729 349
comp_TRINITY_DN1265_c0_g1_i1 comp_TRINITY_DN1265_c0_g1_i1 5 90.5868 349
comp_TRINITY_DN16743_c0_g1_i1 comp_TRINITY_DN16743_c0_g1_i1 5 88.3084 349
comp_TRINITY_DN18173_c0_g1_i1 comp_TRINITY_DN18173_c0_g1_i1 3 100 349
comp_TRINITY_DN9519_c0_g1_i1 comp_TRINITY_DN9519_c0_g1_i1 4 93.478 349
comp_TRINITY_DN1204_c6_g1_i1 comp_TRINITY_DN1204_c6_g1_i1 5 85.6004 348
comp_TRINITY_DN1209_c1_g2_i14 comp_TRINITY_DN1209_c1_g2_i14 3 94.2796666666667 348
comp_TRINITY_DN16801_c0_g1_i1 comp_TRINITY_DN16801_c0_g1_i1 4 82.52975 348
comp_TRINITY_DN17160_c0_g1_i1 comp_TRINITY_DN17160_c0_g1_i1 4 86.6565 348
comp_TRINITY_DN2445_c0_g1_i1 comp_TRINITY_DN2445_c0_g1_i1 3 100 348
comp_TRINITY_DN437_c0_g1_i1 comp_TRINITY_DN437_c0_g1_i1 3 98.8886666666667 348
comp_TRINITY_DN7887_c0_g1_i1 comp_TRINITY_DN7887_c0_g1_i1 3 99.5433333333333 348
comp_TRINITY_DN9518_c0_g1_i1 comp_TRINITY_DN9518_c0_g1_i1 3 81.4306666666667 348
comp_TRINITY_DN9_c0_g1_i1 comp_TRINITY_DN9_c0_g1_i1 4 87.66225 348
comp_TRINITY_DN1085_c2_g1_i1 comp_TRINITY_DN1085_c2_g1_i1 5 83.5438 347
comp_TRINITY_DN11447_c0_g1_i1 comp_TRINITY_DN11447_c0_g1_i1 3 89.3063333333333 347
comp_TRINITY_DN15079_c0_g1_i1 comp_TRINITY_DN15079_c0_g1_i1 3 100 347
comp_TRINITY_DN15467_c0_g1_i1 comp_TRINITY_DN15467_c0_g1_i1 3 98.4313333333333 347
comp_TRINITY_DN16596_c0_g1_i1 comp_TRINITY_DN16596_c0_g1_i1 6 87.5748333333333 347
comp_TRINITY_DN16958_c0_g1_i1 comp_TRINITY_DN16958_c0_g1_i1 3 99.2973333333333 347
comp_TRINITY_DN3236_c0_g1_i1 comp_TRINITY_DN3236_c0_g1_i1 3 96.0526666666667 347
comp_TRINITY_DN5969_c0_g1_i1 comp_TRINITY_DN5969_c0_g1_i1 3 99.5556666666667 347
comp_TRINITY_DN7149_c0_g1_i1 comp_TRINITY_DN7149_c0_g1_i1 5 91 347
comp_TRINITY_DN915_c0_g1_i5 comp_TRINITY_DN915_c0_g1_i5 5 89.359 347
comp_TRINITY_DN1150_c0_g1_i4 comp_TRINITY_DN1150_c0_g1_i4 4 82.962 346
comp_TRINITY_DN1227_c1_g1_i1 comp_TRINITY_DN1227_c1_g1_i1 4 83.54025 346
comp_TRINITY_DN2428_c0_g1_i1 comp_TRINITY_DN2428_c0_g1_i1 3 95.6096666666667 346
comp_TRINITY_DN5358_c0_g1_i1 comp_TRINITY_DN5358_c0_g1_i1 3 100 346
comp_TRINITY_DN5425_c0_g1_i1 comp_TRINITY_DN5425_c0_g1_i1 3 91.8066666666667 346
comp_TRINITY_DN7519_c0_g1_i1 comp_TRINITY_DN7519_c0_g1_i1 3 99.0083333333333 346
comp_TRINITY_DN11112_c0_g1_i1 comp_TRINITY_DN11112_c0_g1_i1 3 98.9276666666667 345
comp_TRINITY_DN11186_c0_g1_i2 comp_TRINITY_DN11186_c0_g1_i2 3 90.109 345
comp_TRINITY_DN12603_c0_g1_i1 comp_TRINITY_DN12603_c0_g1_i1 3 100 345
comp_TRINITY_DN1527_c0_g1_i1 comp_TRINITY_DN1527_c0_g1_i1 3 95.3333333333333 345
comp_TRINITY_DN354_c0_g1_i1 comp_TRINITY_DN354_c0_g1_i1 5 87.2344 345
comp_TRINITY_DN496_c0_g1_i2 comp_TRINITY_DN496_c0_g1_i2 6 84.9231666666667 345
comp_TRINITY_DN5014_c0_g1_i1 comp_TRINITY_DN5014_c0_g1_i1 3 90.6663333333333 345
comp_TRINITY_DN7056_c0_g1_i1 comp_TRINITY_DN7056_c0_g1_i1 5 85.3418 345
comp_TRINITY_DN8502_c0_g1_i1 comp_TRINITY_DN8502_c0_g1_i1 5 90.1744 345
comp_TRINITY_DN11816_c0_g1_i1 comp_TRINITY_DN11816_c0_g1_i1 3 92.4243333333333 344
comp_TRINITY_DN1183_c1_g1_i1 comp_TRINITY_DN1183_c1_g1_i1 3 99.5526666666667 344
comp_TRINITY_DN1215_c0_g1_i8 comp_TRINITY_DN1215_c0_g1_i8 3 83.1043333333333 344
comp_TRINITY_DN12650_c0_g1_i1 comp_TRINITY_DN12650_c0_g1_i1 4 80.9805 344
comp_TRINITY_DN16587_c0_g1_i1 comp_TRINITY_DN16587_c0_g1_i1 3 99.551 344
comp_TRINITY_DN188_c0_g1_i1 comp_TRINITY_DN188_c0_g1_i1 3 85.4813333333333 344
comp_TRINITY_DN3918_c0_g1_i1 comp_TRINITY_DN3918_c0_g1_i1 3 92.1673333333333 344
comp_TRINITY_DN9197_c0_g1_i1 comp_TRINITY_DN9197_c0_g1_i1 3 100 344
comp_TRINITY_DN932_c0_g1_i1 comp_TRINITY_DN932_c0_g1_i1 3 87.5496666666667 344
comp_TRINITY_DN10521_c0_g1_i1 comp_TRINITY_DN10521_c0_g1_i1 3 91.9123333333333 343
comp_TRINITY_DN12037_c0_g1_i1 comp_TRINITY_DN12037_c0_g1_i1 3 100 343
comp_TRINITY_DN12064_c0_g1_i1 comp_TRINITY_DN12064_c0_g1_i1 3 96.071 343
comp_TRINITY_DN1225_c2_g1_i10 comp_TRINITY_DN1225_c2_g1_i10 3 80.6866666666667 343
comp_TRINITY_DN1225_c2_g1_i18 comp_TRINITY_DN1225_c2_g1_i18 3 87.2166666666667 343
comp_TRINITY_DN13244_c0_g1_i1 comp_TRINITY_DN13244_c0_g1_i1 3 83.8636666666667 343
comp_TRINITY_DN13364_c0_g1_i1 comp_TRINITY_DN13364_c0_g1_i1 5 98 343
comp_TRINITY_DN16434_c0_g1_i1 comp_TRINITY_DN16434_c0_g1_i1 3 99.2993333333333 343
comp_TRINITY_DN17373_c0_g1_i1 comp_TRINITY_DN17373_c0_g1_i1 4 81.678 343
comp_TRINITY_DN10708_c0_g1_i1 comp_TRINITY_DN10708_c0_g1_i1 3 99.0126666666667 342
comp_TRINITY_DN1117_c4_g2_i2 comp_TRINITY_DN1117_c4_g2_i2 4 76.47725 342
comp_TRINITY_DN1207_c0_g1_i4 comp_TRINITY_DN1207_c0_g1_i4 4 89.37025 342
comp_TRINITY_DN12114_c0_g1_i1 comp_TRINITY_DN12114_c0_g1_i1 3 99.2246666666667 342
comp_TRINITY_DN1237_c0_g1_i1 comp_TRINITY_DN1237_c0_g1_i1 3 92.248 342
comp_TRINITY_DN14354_c0_g1_i1 comp_TRINITY_DN14354_c0_g1_i1 3 100 342
comp_TRINITY_DN17807_c0_g1_i1 comp_TRINITY_DN17807_c0_g1_i1 4 94.94075 342
comp_TRINITY_DN1858_c0_g1_i1 comp_TRINITY_DN1858_c0_g1_i1 3 91.8006666666667 342
comp_TRINITY_DN2088_c0_g1_i1 comp_TRINITY_DN2088_c0_g1_i1 4 100 342
comp_TRINITY_DN2215_c0_g1_i1 comp_TRINITY_DN2215_c0_g1_i1 3 92.3076666666667 342
comp_TRINITY_DN5781_c0_g1_i1 comp_TRINITY_DN5781_c0_g1_i1 3 99.7776666666667 342
comp_TRINITY_DN7679_c0_g1_i1 comp_TRINITY_DN7679_c0_g1_i1 3 93.6506666666667 342
comp_TRINITY_DN803_c0_g2_i1 comp_TRINITY_DN803_c0_g2_i1 3 96.4443333333333 342
comp_TRINITY_DN9575_c0_g1_i1 comp_TRINITY_DN9575_c0_g1_i1 3 98.9786666666667 342
comp_TRINITY_DN9846_c0_g1_i1 comp_TRINITY_DN9846_c0_g1_i1 4 83.94125 342
comp_TRINITY_DN10115_c0_g1_i1 comp_TRINITY_DN10115_c0_g1_i1 3 100 341
comp_TRINITY_DN1170_c2_g7_i1 comp_TRINITY_DN1170_c2_g7_i1 3 78.8786666666667 341
comp_TRINITY_DN1223_c0_g2_i3 comp_TRINITY_DN1223_c0_g2_i3 5 90.745 341
comp_TRINITY_DN12853_c0_g1_i1 comp_TRINITY_DN12853_c0_g1_i1 6 85.4525 341
comp_TRINITY_DN13042_c0_g1_i1 comp_TRINITY_DN13042_c0_g1_i1 3 89.6313333333333 341
comp_TRINITY_DN13246_c0_g1_i1 comp_TRINITY_DN13246_c0_g1_i1 4 99.0195 341
comp_TRINITY_DN16018_c0_g1_i1 comp_TRINITY_DN16018_c0_g1_i1 3 93.496 341
comp_TRINITY_DN1767_c0_g1_i1 comp_TRINITY_DN1767_c0_g1_i1 3 91.6476666666667 341
comp_TRINITY_DN17688_c0_g1_i1 comp_TRINITY_DN17688_c0_g1_i1 4 83.2155 341
comp_TRINITY_DN5152_c0_g1_i1 comp_TRINITY_DN5152_c0_g1_i1 4 96.369 341
comp_TRINITY_DN6139_c0_g1_i1 comp_TRINITY_DN6139_c0_g1_i1 3 98.9993333333333 341
comp_TRINITY_DN7211_c0_g1_i1 comp_TRINITY_DN7211_c0_g1_i1 4 79.6645 341
comp_TRINITY_DN9168_c0_g1_i1 comp_TRINITY_DN9168_c0_g1_i1 3 90.9723333333333 341
comp_TRINITY_DN10290_c0_g1_i1 comp_TRINITY_DN10290_c0_g1_i1 3 99.248 340
comp_TRINITY_DN10477_c0_g1_i1 comp_TRINITY_DN10477_c0_g1_i1 3 99.3333333333333 340
comp_TRINITY_DN1153_c2_g3_i1 comp_TRINITY_DN1153_c2_g3_i1 5 92.9984 340
comp_TRINITY_DN1209_c1_g3_i1 comp_TRINITY_DN1209_c1_g3_i1 4 83.67875 340
comp_TRINITY_DN16843_c0_g1_i1 comp_TRINITY_DN16843_c0_g1_i1 3 76.0503333333333 340
comp_TRINITY_DN3011_c0_g1_i1 comp_TRINITY_DN3011_c0_g1_i1 3 100 340
comp_TRINITY_DN5178_c0_g1_i1 comp_TRINITY_DN5178_c0_g1_i1 3 98.9633333333333 340
comp_TRINITY_DN7695_c0_g1_i1 comp_TRINITY_DN7695_c0_g1_i1 3 99.7776666666667 340
comp_TRINITY_DN8321_c0_g1_i1 comp_TRINITY_DN8321_c0_g1_i1 3 98.7023333333333 340
comp_TRINITY_DN1048_c1_g1_i1 comp_TRINITY_DN1048_c1_g1_i1 4 84.1335 339
comp_TRINITY_DN10871_c0_g1_i1 comp_TRINITY_DN10871_c0_g1_i1 4 87.755 339
comp_TRINITY_DN10922_c0_g1_i1 comp_TRINITY_DN10922_c0_g1_i1 3 100 339
comp_TRINITY_DN11624_c0_g1_i1 comp_TRINITY_DN11624_c0_g1_i1 3 98.912 339
comp_TRINITY_DN12965_c0_g1_i1 comp_TRINITY_DN12965_c0_g1_i1 3 100 339
comp_TRINITY_DN18241_c0_g1_i1 comp_TRINITY_DN18241_c0_g1_i1 3 91.8633333333333 339
comp_TRINITY_DN5531_c0_g1_i1 comp_TRINITY_DN5531_c0_g1_i1 3 92.3076666666667 339
comp_TRINITY_DN624_c0_g1_i1 comp_TRINITY_DN624_c0_g1_i1 3 90.8933333333333 339
comp_TRINITY_DN6583_c0_g1_i1 comp_TRINITY_DN6583_c0_g1_i1 3 100 339
comp_TRINITY_DN822_c0_g1_i1 comp_TRINITY_DN822_c0_g1_i1 3 97.2593333333333 339
comp_TRINITY_DN1098_c0_g1_i2 comp_TRINITY_DN1098_c0_g1_i2 4 82.10525 338
comp_TRINITY_DN13489_c0_g1_i1 comp_TRINITY_DN13489_c0_g1_i1 7 81.7785714285714 338
comp_TRINITY_DN15966_c0_g1_i1 comp_TRINITY_DN15966_c0_g1_i1 3 92.9823333333333 338
comp_TRINITY_DN17868_c0_g1_i1 comp_TRINITY_DN17868_c0_g1_i1 3 98.4896666666667 338
comp_TRINITY_DN2996_c0_g1_i1 comp_TRINITY_DN2996_c0_g1_i1 3 80.553 338
comp_TRINITY_DN3210_c0_g1_i1 comp_TRINITY_DN3210_c0_g1_i1 3 99.7246666666667 338
comp_TRINITY_DN40_c0_g1_i1 comp_TRINITY_DN40_c0_g1_i1 3 89.7126666666667 338
comp_TRINITY_DN5228_c0_g1_i1 comp_TRINITY_DN5228_c0_g1_i1 3 100 338
comp_TRINITY_DN5359_c0_g1_i1 comp_TRINITY_DN5359_c0_g1_i1 3 87.9433333333333 338
comp_TRINITY_DN5643_c0_g1_i1 comp_TRINITY_DN5643_c0_g1_i1 3 91.2306666666667 338
comp_TRINITY_DN7771_c0_g1_i1 comp_TRINITY_DN7771_c0_g1_i1 5 80.6754 338
comp_TRINITY_DN9261_c0_g1_i1 comp_TRINITY_DN9261_c0_g1_i1 3 100 338
comp_TRINITY_DN10487_c0_g1_i1 comp_TRINITY_DN10487_c0_g1_i1 3 100 337
comp_TRINITY_DN10996_c0_g1_i1 comp_TRINITY_DN10996_c0_g1_i1 3 91.2163333333333 337
comp_TRINITY_DN16312_c0_g1_i1 comp_TRINITY_DN16312_c0_g1_i1 4 89.5755 337
comp_TRINITY_DN3240_c0_g1_i1 comp_TRINITY_DN3240_c0_g1_i1 3 100 337
comp_TRINITY_DN5151_c0_g1_i1 comp_TRINITY_DN5151_c0_g1_i1 3 80.9266666666667 337
comp_TRINITY_DN5310_c0_g1_i1 comp_TRINITY_DN5310_c0_g1_i1 3 99.7416666666667 337
comp_TRINITY_DN731_c0_g1_i1 comp_TRINITY_DN731_c0_g1_i1 5 91.4944 337
comp_TRINITY_DN740_c1_g1_i5 comp_TRINITY_DN740_c1_g1_i5 3 78.8113333333333 337
comp_TRINITY_DN14127_c0_g1_i1 comp_TRINITY_DN14127_c0_g1_i1 3 100 336
comp_TRINITY_DN15225_c0_g1_i1 comp_TRINITY_DN15225_c0_g1_i1 3 100 336
comp_TRINITY_DN1724_c0_g1_i1 comp_TRINITY_DN1724_c0_g1_i1 3 75.0506666666667 336
comp_TRINITY_DN3188_c0_g1_i1 comp_TRINITY_DN3188_c0_g1_i1 4 84.858 336
comp_TRINITY_DN3259_c0_g1_i1 comp_TRINITY_DN3259_c0_g1_i1 3 89.6576666666667 336
comp_TRINITY_DN4480_c0_g1_i1 comp_TRINITY_DN4480_c0_g1_i1 4 91.5935 336
comp_TRINITY_DN9403_c0_g1_i1 comp_TRINITY_DN9403_c0_g1_i1 4 85.739 336
comp_TRINITY_DN9442_c0_g1_i1 comp_TRINITY_DN9442_c0_g1_i1 3 91.0026666666667 336
comp_TRINITY_DN1149_c0_g1_i5 comp_TRINITY_DN1149_c0_g1_i5 3 94.8883333333333 335
comp_TRINITY_DN1305_c0_g1_i1 comp_TRINITY_DN1305_c0_g1_i1 3 100 335
comp_TRINITY_DN16388_c0_g1_i1 comp_TRINITY_DN16388_c0_g1_i1 3 93.0713333333333 335
comp_TRINITY_DN1865_c0_g1_i1 comp_TRINITY_DN1865_c0_g1_i1 3 93.5186666666667 335
comp_TRINITY_DN204_c0_g1_i1 comp_TRINITY_DN204_c0_g1_i1 4 78.08525 335
comp_TRINITY_DN5782_c0_g1_i1 comp_TRINITY_DN5782_c0_g1_i1 3 97.7906666666667 335
comp_TRINITY_DN1116_c3_g2_i4 comp_TRINITY_DN1116_c3_g2_i4 4 87.18 334
comp_TRINITY_DN1222_c1_g1_i1 comp_TRINITY_DN1222_c1_g1_i1 4 86.2965 334
comp_TRINITY_DN12841_c0_g1_i1 comp_TRINITY_DN12841_c0_g1_i1 3 92.0543333333333 334
comp_TRINITY_DN12857_c0_g1_i1 comp_TRINITY_DN12857_c0_g1_i1 7 87.0522857142857 334
comp_TRINITY_DN16984_c0_g1_i1 comp_TRINITY_DN16984_c0_g1_i1 3 98.9366666666667 334
comp_TRINITY_DN17104_c0_g1_i1 comp_TRINITY_DN17104_c0_g1_i1 3 86.001 334
comp_TRINITY_DN1958_c0_g1_i1 comp_TRINITY_DN1958_c0_g1_i1 3 92.915 334
comp_TRINITY_DN3794_c0_g1_i1 comp_TRINITY_DN3794_c0_g1_i1 3 92.3673333333333 334
comp_TRINITY_DN4561_c0_g1_i1 comp_TRINITY_DN4561_c0_g1_i1 3 77.5276666666667 334
comp_TRINITY_DN7225_c0_g1_i1 comp_TRINITY_DN7225_c0_g1_i1 3 92.157 334
comp_TRINITY_DN7581_c0_g1_i1 comp_TRINITY_DN7581_c0_g1_i1 4 90.58725 334
comp_TRINITY_DN774_c0_g1_i1 comp_TRINITY_DN774_c0_g1_i1 3 97.5343333333333 334
comp_TRINITY_DN10310_c0_g1_i1 comp_TRINITY_DN10310_c0_g1_i1 4 93.3425 333
comp_TRINITY_DN10399_c0_g1_i1 comp_TRINITY_DN10399_c0_g1_i1 3 100 333
comp_TRINITY_DN11125_c0_g1_i1 comp_TRINITY_DN11125_c0_g1_i1 3 100 333
comp_TRINITY_DN11226_c0_g1_i1 comp_TRINITY_DN11226_c0_g1_i1 3 99.049 333
comp_TRINITY_DN16854_c0_g1_i1 comp_TRINITY_DN16854_c0_g1_i1 3 84.5883333333333 333
comp_TRINITY_DN2974_c0_g1_i1 comp_TRINITY_DN2974_c0_g1_i1 3 100 333
comp_TRINITY_DN6262_c0_g1_i1 comp_TRINITY_DN6262_c0_g1_i1 3 99.7746666666667 333
comp_TRINITY_DN653_c0_g1_i1 comp_TRINITY_DN653_c0_g1_i1 3 80.0896666666667 333
comp_TRINITY_DN898_c0_g1_i4 comp_TRINITY_DN898_c0_g1_i4 4 83.15025 333
comp_TRINITY_DN9884_c0_g1_i1 comp_TRINITY_DN9884_c0_g1_i1 5 83.552 333
comp_TRINITY_DN1065_c1_g1_i1 comp_TRINITY_DN1065_c1_g1_i1 4 95.13375 332
comp_TRINITY_DN11673_c0_g1_i1 comp_TRINITY_DN11673_c0_g1_i1 3 100 332
comp_TRINITY_DN1217_c0_g1_i4 comp_TRINITY_DN1217_c0_g1_i4 3 85.4626666666667 332
comp_TRINITY_DN16808_c0_g1_i1 comp_TRINITY_DN16808_c0_g1_i1 3 98.1023333333333 332
comp_TRINITY_DN18177_c0_g1_i1 comp_TRINITY_DN18177_c0_g1_i1 5 81.1378 332
comp_TRINITY_DN7435_c0_g1_i1 comp_TRINITY_DN7435_c0_g1_i1 3 94.7916666666667 332
comp_TRINITY_DN882_c0_g1_i1 comp_TRINITY_DN882_c0_g1_i1 4 86.992 332
comp_TRINITY_DN8929_c0_g1_i1 comp_TRINITY_DN8929_c0_g1_i1 3 98.157 332
comp_TRINITY_DN10945_c0_g1_i1 comp_TRINITY_DN10945_c0_g1_i1 3 84.5303333333333 331
comp_TRINITY_DN1212_c6_g1_i11 comp_TRINITY_DN1212_c6_g1_i11 6 94.7798333333333 331
comp_TRINITY_DN1217_c1_g1_i4 comp_TRINITY_DN1217_c1_g1_i4 4 85.60675 331
comp_TRINITY_DN2970_c0_g1_i1 comp_TRINITY_DN2970_c0_g1_i1 3 99.7566666666667 331
comp_TRINITY_DN9548_c0_g1_i1 comp_TRINITY_DN9548_c0_g1_i1 3 95.2083333333333 331
comp_TRINITY_DN9689_c0_g1_i1 comp_TRINITY_DN9689_c0_g1_i1 3 97.9283333333333 331
comp_TRINITY_DN1168_c0_g1_i4 comp_TRINITY_DN1168_c0_g1_i4 3 92.775 330
comp_TRINITY_DN18034_c0_g1_i1 comp_TRINITY_DN18034_c0_g1_i1 4 88.1585 330
comp_TRINITY_DN5172_c0_g1_i1 comp_TRINITY_DN5172_c0_g1_i1 3 99.7763333333333 330
comp_TRINITY_DN5849_c0_g1_i1 comp_TRINITY_DN5849_c0_g1_i1 4 93.8975 330
comp_TRINITY_DN6549_c0_g1_i1 comp_TRINITY_DN6549_c0_g1_i1 3 90.9956666666667 330
comp_TRINITY_DN747_c0_g1_i1 comp_TRINITY_DN747_c0_g1_i1 3 85.6923333333333 330
comp_TRINITY_DN1125_c1_g1_i1 comp_TRINITY_DN1125_c1_g1_i1 4 91.58025 329
comp_TRINITY_DN1212_c6_g2_i3 comp_TRINITY_DN1212_c6_g2_i3 3 93.9283333333333 328
comp_TRINITY_DN147_c0_g1_i1 comp_TRINITY_DN147_c0_g1_i1 4 89.045 328
comp_TRINITY_DN15311_c0_g1_i1 comp_TRINITY_DN15311_c0_g1_i1 3 95.18 328
comp_TRINITY_DN15906_c0_g1_i1 comp_TRINITY_DN15906_c0_g1_i1 5 92.7542 328
comp_TRINITY_DN259_c0_g1_i1 comp_TRINITY_DN259_c0_g1_i1 4 86.59 328
comp_TRINITY_DN1132_c1_g1_i2 comp_TRINITY_DN1132_c1_g1_i2 3 88.1796666666667 327
comp_TRINITY_DN12056_c0_g1_i1 comp_TRINITY_DN12056_c0_g1_i1 3 100 327
comp_TRINITY_DN1220_c0_g3_i5 comp_TRINITY_DN1220_c0_g3_i5 4 87.1685 327
comp_TRINITY_DN13180_c0_g1_i1 comp_TRINITY_DN13180_c0_g1_i1 4 93.095 327
comp_TRINITY_DN5757_c0_g1_i1 comp_TRINITY_DN5757_c0_g1_i1 4 84.2175 327
comp_TRINITY_DN5789_c0_g1_i1 comp_TRINITY_DN5789_c0_g1_i1 4 90.64325 327
comp_TRINITY_DN5877_c0_g1_i1 comp_TRINITY_DN5877_c0_g1_i1 5 93.3516 327
comp_TRINITY_DN7646_c0_g1_i1 comp_TRINITY_DN7646_c0_g1_i1 3 100 327
comp_TRINITY_DN9766_c0_g1_i1 comp_TRINITY_DN9766_c0_g1_i1 3 92.0903333333333 327
comp_TRINITY_DN1094_c1_g1_i3 comp_TRINITY_DN1094_c1_g1_i3 6 90.9211666666667 326
comp_TRINITY_DN4543_c0_g1_i1 comp_TRINITY_DN4543_c0_g1_i1 5 87.1784 326
comp_TRINITY_DN670_c0_g1_i1 comp_TRINITY_DN670_c0_g1_i1 4 95.51275 326
comp_TRINITY_DN7112_c0_g1_i1 comp_TRINITY_DN7112_c0_g1_i1 3 93.159 326
comp_TRINITY_DN1111_c0_g1_i5 comp_TRINITY_DN1111_c0_g1_i5 5 90.196 325
comp_TRINITY_DN1140_c1_g1_i7 comp_TRINITY_DN1140_c1_g1_i7 3 79.6146666666667 325
comp_TRINITY_DN1155_c0_g2_i1 comp_TRINITY_DN1155_c0_g2_i1 4 89.0735 325
comp_TRINITY_DN1212_c6_g1_i3 comp_TRINITY_DN1212_c6_g1_i3 5 92.3148 325
comp_TRINITY_DN16041_c0_g1_i1 comp_TRINITY_DN16041_c0_g1_i1 6 79.6606666666667 325
comp_TRINITY_DN18371_c0_g1_i1 comp_TRINITY_DN18371_c0_g1_i1 7 80.9305714285714 325
comp_TRINITY_DN2340_c0_g1_i1 comp_TRINITY_DN2340_c0_g1_i1 3 100 325
comp_TRINITY_DN3105_c0_g1_i1 comp_TRINITY_DN3105_c0_g1_i1 3 92.5263333333333 325
comp_TRINITY_DN7671_c0_g1_i1 comp_TRINITY_DN7671_c0_g1_i1 4 83.9815 325
comp_TRINITY_DN1204_c4_g1_i7 comp_TRINITY_DN1204_c4_g1_i7 3 79.9463333333333 324
comp_TRINITY_DN1425_c0_g1_i1 comp_TRINITY_DN1425_c0_g1_i1 3 93.5276666666667 324
comp_TRINITY_DN18950_c0_g1_i1 comp_TRINITY_DN18950_c0_g1_i1 3 97.8803333333333 324
comp_TRINITY_DN5562_c0_g1_i1 comp_TRINITY_DN5562_c0_g1_i1 3 99.105 324
comp_TRINITY_DN6991_c0_g1_i1 comp_TRINITY_DN6991_c0_g1_i1 5 82.4248 324
comp_TRINITY_DN7615_c0_g1_i1 comp_TRINITY_DN7615_c0_g1_i1 5 89.6648 324
comp_TRINITY_DN7801_c0_g1_i1 comp_TRINITY_DN7801_c0_g1_i1 6 82.9966666666667 324
comp_TRINITY_DN7991_c0_g1_i1 comp_TRINITY_DN7991_c0_g1_i1 5 85.0358 324
comp_TRINITY_DN9310_c0_g1_i1 comp_TRINITY_DN9310_c0_g1_i1 4 83.75325 324
comp_TRINITY_DN13424_c0_g1_i1 comp_TRINITY_DN13424_c0_g1_i1 3 99.0836666666667 323
comp_TRINITY_DN15153_c0_g1_i1 comp_TRINITY_DN15153_c0_g1_i1 3 94.222 323
comp_TRINITY_DN1631_c0_g1_i1 comp_TRINITY_DN1631_c0_g1_i1 4 86.904 323
comp_TRINITY_DN17162_c0_g1_i1 comp_TRINITY_DN17162_c0_g1_i1 4 86.799 323
comp_TRINITY_DN319_c0_g1_i1 comp_TRINITY_DN319_c0_g1_i1 5 87.503 323
comp_TRINITY_DN3445_c0_g1_i1 comp_TRINITY_DN3445_c0_g1_i1 3 100 323
comp_TRINITY_DN5726_c0_g1_i1 comp_TRINITY_DN5726_c0_g1_i1 3 93.8026666666667 323
comp_TRINITY_DN9659_c0_g1_i1 comp_TRINITY_DN9659_c0_g1_i1 3 96.0766666666667 323
comp_TRINITY_DN109_c0_g1_i1 comp_TRINITY_DN109_c0_g1_i1 3 100 322
comp_TRINITY_DN1117_c8_g1_i1 comp_TRINITY_DN1117_c8_g1_i1 3 80.49 322
comp_TRINITY_DN12196_c0_g1_i1 comp_TRINITY_DN12196_c0_g1_i1 3 100 322
comp_TRINITY_DN12223_c0_g1_i1 comp_TRINITY_DN12223_c0_g1_i1 3 92.0813333333333 322
comp_TRINITY_DN12234_c0_g1_i1 comp_TRINITY_DN12234_c0_g1_i1 4 80.65225 322
comp_TRINITY_DN12686_c0_g1_i1 comp_TRINITY_DN12686_c0_g1_i1 3 99.5556666666667 322
comp_TRINITY_DN16215_c0_g1_i1 comp_TRINITY_DN16215_c0_g1_i1 6 82.0098333333333 322
comp_TRINITY_DN17819_c0_g1_i1 comp_TRINITY_DN17819_c0_g1_i1 3 99.7456666666667 322
comp_TRINITY_DN17948_c0_g1_i1 comp_TRINITY_DN17948_c0_g1_i1 3 99.7746666666667 322
comp_TRINITY_DN3656_c0_g1_i1 comp_TRINITY_DN3656_c0_g1_i1 4 79.80675 322
comp_TRINITY_DN611_c0_g1_i1 comp_TRINITY_DN611_c0_g1_i1 3 87.3403333333333 322
comp_TRINITY_DN7936_c0_g1_i1 comp_TRINITY_DN7936_c0_g1_i1 3 99.7763333333333 322
comp_TRINITY_DN998_c0_g3_i1 comp_TRINITY_DN998_c0_g3_i1 4 88.30275 322
comp_TRINITY_DN1183_c1_g1_i26 comp_TRINITY_DN1183_c1_g1_i26 4 85.0065 321
comp_TRINITY_DN1195_c1_g3_i1 comp_TRINITY_DN1195_c1_g3_i1 4 85.11225 321
comp_TRINITY_DN1201_c0_g2_i2 comp_TRINITY_DN1201_c0_g2_i2 5 85.752 321
comp_TRINITY_DN14871_c0_g1_i1 comp_TRINITY_DN14871_c0_g1_i1 3 96.5813333333333 321
comp_TRINITY_DN3497_c0_g1_i1 comp_TRINITY_DN3497_c0_g1_i1 3 85.6273333333333 321
comp_TRINITY_DN3909_c0_g1_i1 comp_TRINITY_DN3909_c0_g1_i1 4 92.201 321
comp_TRINITY_DN406_c0_g1_i3 comp_TRINITY_DN406_c0_g1_i3 5 82.8834 321
comp_TRINITY_DN9172_c0_g1_i1 comp_TRINITY_DN9172_c0_g1_i1 4 87.99925 321
comp_TRINITY_DN1188_c3_g1_i1 comp_TRINITY_DN1188_c3_g1_i1 4 95.98275 320
comp_TRINITY_DN12351_c0_g1_i1 comp_TRINITY_DN12351_c0_g1_i1 3 98.99 320
comp_TRINITY_DN2016_c0_g1_i1 comp_TRINITY_DN2016_c0_g1_i1 3 98.845 320
comp_TRINITY_DN2492_c0_g1_i1 comp_TRINITY_DN2492_c0_g1_i1 3 93.3333333333333 320
comp_TRINITY_DN9569_c0_g1_i1 comp_TRINITY_DN9569_c0_g1_i1 4 75.50975 320
comp_TRINITY_DN976_c72_g1_i4 comp_TRINITY_DN976_c72_g1_i4 3 81.1873333333333 320
comp_TRINITY_DN14223_c0_g1_i1 comp_TRINITY_DN14223_c0_g1_i1 3 98.6393333333333 319
comp_TRINITY_DN16614_c0_g1_i1 comp_TRINITY_DN16614_c0_g1_i1 3 83.4313333333333 319
comp_TRINITY_DN18986_c0_g1_i1 comp_TRINITY_DN18986_c0_g1_i1 3 99.753 319
comp_TRINITY_DN2965_c0_g1_i1 comp_TRINITY_DN2965_c0_g1_i1 3 91.6406666666667 319
comp_TRINITY_DN3978_c0_g1_i1 comp_TRINITY_DN3978_c0_g1_i1 3 95.1563333333333 319
comp_TRINITY_DN14904_c0_g1_i1 comp_TRINITY_DN14904_c0_g1_i1 3 89.6553333333333 318
comp_TRINITY_DN16807_c0_g1_i1 comp_TRINITY_DN16807_c0_g1_i1 3 100 318
comp_TRINITY_DN18145_c0_g1_i1 comp_TRINITY_DN18145_c0_g1_i1 3 87.485 318
comp_TRINITY_DN2903_c0_g1_i1 comp_TRINITY_DN2903_c0_g1_i1 3 96.5713333333333 318
comp_TRINITY_DN4036_c0_g1_i1 comp_TRINITY_DN4036_c0_g1_i1 5 89.5668 318
comp_TRINITY_DN4610_c0_g1_i1 comp_TRINITY_DN4610_c0_g1_i1 3 99.7246666666667 318
comp_TRINITY_DN7672_c0_g1_i1 comp_TRINITY_DN7672_c0_g1_i1 3 100 318
comp_TRINITY_DN8086_c0_g1_i1 comp_TRINITY_DN8086_c0_g1_i1 4 83.42375 318
comp_TRINITY_DN10374_c0_g1_i1 comp_TRINITY_DN10374_c0_g1_i1 3 100 317
comp_TRINITY_DN1116_c4_g1_i2 comp_TRINITY_DN1116_c4_g1_i2 4 87.07325 317
comp_TRINITY_DN1176_c2_g2_i1 comp_TRINITY_DN1176_c2_g2_i1 4 83.434 317
comp_TRINITY_DN1180_c2_g1_i4 comp_TRINITY_DN1180_c2_g1_i4 2 91.515 317
comp_TRINITY_DN1226_c5_g1_i4 comp_TRINITY_DN1226_c5_g1_i4 6 92.5018333333333 317
comp_TRINITY_DN12489_c0_g1_i1 comp_TRINITY_DN12489_c0_g1_i1 3 100 317
comp_TRINITY_DN13124_c0_g1_i1 comp_TRINITY_DN13124_c0_g1_i1 3 98.0393333333333 317
comp_TRINITY_DN17177_c0_g1_i1 comp_TRINITY_DN17177_c0_g1_i1 3 92.2493333333333 317
comp_TRINITY_DN8301_c0_g1_i1 comp_TRINITY_DN8301_c0_g1_i1 6 85.6703333333333 317
comp_TRINITY_DN930_c0_g3_i1 comp_TRINITY_DN930_c0_g3_i1 4 86.59925 317
comp_TRINITY_DN11738_c0_g1_i1 comp_TRINITY_DN11738_c0_g1_i1 5 87.097 316
comp_TRINITY_DN17603_c0_g1_i1 comp_TRINITY_DN17603_c0_g1_i1 6 81.7466666666667 316
comp_TRINITY_DN18977_c0_g1_i1 comp_TRINITY_DN18977_c0_g1_i1 3 99.0456666666667 316
comp_TRINITY_DN19072_c0_g1_i1 comp_TRINITY_DN19072_c0_g1_i1 3 99.6996666666667 316
comp_TRINITY_DN2130_c0_g1_i1 comp_TRINITY_DN2130_c0_g1_i1 3 96.56 316
comp_TRINITY_DN5220_c0_g1_i1 comp_TRINITY_DN5220_c0_g1_i1 4 84.895 316
comp_TRINITY_DN12163_c0_g1_i1 comp_TRINITY_DN12163_c0_g1_i1 4 83.08425 315
comp_TRINITY_DN14656_c0_g1_i1 comp_TRINITY_DN14656_c0_g1_i1 3 90.625 315
comp_TRINITY_DN14794_c0_g1_i1 comp_TRINITY_DN14794_c0_g1_i1 5 86.2728 315
comp_TRINITY_DN17028_c1_g1_i1 comp_TRINITY_DN17028_c1_g1_i1 3 92.0603333333333 315
comp_TRINITY_DN3140_c0_g1_i1 comp_TRINITY_DN3140_c0_g1_i1 3 93.6936666666667 315
comp_TRINITY_DN7909_c0_g1_i1 comp_TRINITY_DN7909_c0_g1_i1 3 98.6716666666667 315
comp_TRINITY_DN995_c0_g1_i1 comp_TRINITY_DN995_c0_g1_i1 4 87.3685 315
comp_TRINITY_DN1178_c0_g1_i4 comp_TRINITY_DN1178_c0_g1_i4 4 84.69625 314
comp_TRINITY_DN14057_c0_g1_i1 comp_TRINITY_DN14057_c0_g1_i1 5 89.9604 314
comp_TRINITY_DN15189_c0_g1_i1 comp_TRINITY_DN15189_c0_g1_i1 3 90.2153333333333 314
comp_TRINITY_DN16906_c0_g1_i1 comp_TRINITY_DN16906_c0_g1_i1 5 88.5218 314
comp_TRINITY_DN16943_c0_g1_i1 comp_TRINITY_DN16943_c0_g1_i1 3 98.804 314
comp_TRINITY_DN18715_c0_g1_i1 comp_TRINITY_DN18715_c0_g1_i1 3 97.0826666666667 314
comp_TRINITY_DN3171_c0_g1_i1 comp_TRINITY_DN3171_c0_g1_i1 4 88.963 314
comp_TRINITY_DN10107_c0_g1_i1 comp_TRINITY_DN10107_c0_g1_i1 4 90.34 313
comp_TRINITY_DN11080_c0_g1_i1 comp_TRINITY_DN11080_c0_g1_i1 3 99.7776666666667 313
comp_TRINITY_DN11203_c0_g1_i1 comp_TRINITY_DN11203_c0_g1_i1 3 92.5926666666667 313
comp_TRINITY_DN1212_c6_g1_i6 comp_TRINITY_DN1212_c6_g1_i6 3 80.7503333333333 313
comp_TRINITY_DN18027_c0_g1_i1 comp_TRINITY_DN18027_c0_g1_i1 6 84.0931666666667 313
comp_TRINITY_DN5288_c0_g1_i1 comp_TRINITY_DN5288_c0_g1_i1 4 83.64375 313
comp_TRINITY_DN7421_c0_g1_i1 comp_TRINITY_DN7421_c0_g1_i1 3 98.8026666666667 313
comp_TRINITY_DN7687_c0_g1_i1 comp_TRINITY_DN7687_c0_g1_i1 3 90.4046666666667 313
comp_TRINITY_DN812_c1_g1_i1 comp_TRINITY_DN812_c1_g1_i1 4 84.47275 313
comp_TRINITY_DN1191_c0_g1_i4 comp_TRINITY_DN1191_c0_g1_i4 3 84.4376666666667 312
comp_TRINITY_DN12277_c0_g1_i1 comp_TRINITY_DN12277_c0_g1_i1 3 97.766 312
comp_TRINITY_DN14727_c0_g1_i1 comp_TRINITY_DN14727_c0_g1_i1 5 83.8144 312
comp_TRINITY_DN2095_c0_g1_i1 comp_TRINITY_DN2095_c0_g1_i1 4 100 312
comp_TRINITY_DN37_c0_g1_i1 comp_TRINITY_DN37_c0_g1_i1 3 89.0833333333333 312
comp_TRINITY_DN992_c1_g1_i1 comp_TRINITY_DN992_c1_g1_i1 4 88.71525 312
comp_TRINITY_DN1149_c0_g1_i2 comp_TRINITY_DN1149_c0_g1_i2 4 94.90175 311
comp_TRINITY_DN1201_c1_g1_i1 comp_TRINITY_DN1201_c1_g1_i1 4 85.68 311
comp_TRINITY_DN12042_c0_g1_i1 comp_TRINITY_DN12042_c0_g1_i1 3 92.857 311
comp_TRINITY_DN1220_c0_g6_i1 comp_TRINITY_DN1220_c0_g6_i1 3 82.6356666666667 311
comp_TRINITY_DN12340_c0_g1_i1 comp_TRINITY_DN12340_c0_g1_i1 3 99.371 311
comp_TRINITY_DN12413_c0_g1_i1 comp_TRINITY_DN12413_c0_g1_i1 4 88.51575 311
comp_TRINITY_DN13033_c1_g1_i1 comp_TRINITY_DN13033_c1_g1_i1 3 98.1216666666667 311
comp_TRINITY_DN274_c0_g1_i1 comp_TRINITY_DN274_c0_g1_i1 4 87.476 311
comp_TRINITY_DN7617_c0_g1_i1 comp_TRINITY_DN7617_c0_g1_i1 3 98.7473333333333 311
comp_TRINITY_DN7790_c0_g1_i1 comp_TRINITY_DN7790_c0_g1_i1 4 90.02075 311
comp_TRINITY_DN838_c2_g1_i1 comp_TRINITY_DN838_c2_g1_i1 4 88.222 311
comp_TRINITY_DN1209_c1_g2_i19 comp_TRINITY_DN1209_c1_g2_i19 3 88.692 310
comp_TRINITY_DN13565_c0_g1_i1 comp_TRINITY_DN13565_c0_g1_i1 3 98.3193333333333 310
comp_TRINITY_DN18510_c0_g1_i1 comp_TRINITY_DN18510_c0_g1_i1 4 78.18525 310
comp_TRINITY_DN18975_c0_g1_i1 comp_TRINITY_DN18975_c0_g1_i1 4 93.26925 310
comp_TRINITY_DN1965_c0_g1_i1 comp_TRINITY_DN1965_c0_g1_i1 3 95.3703333333333 310
comp_TRINITY_DN6740_c0_g1_i1 comp_TRINITY_DN6740_c0_g1_i1 3 90.7633333333333 310
comp_TRINITY_DN9919_c0_g1_i1 comp_TRINITY_DN9919_c0_g1_i1 4 89.977 310
comp_TRINITY_DN13341_c0_g1_i1 comp_TRINITY_DN13341_c0_g1_i1 3 81.6113333333333 309
comp_TRINITY_DN14092_c0_g1_i1 comp_TRINITY_DN14092_c0_g1_i1 3 99.1746666666667 309
comp_TRINITY_DN18728_c0_g1_i1 comp_TRINITY_DN18728_c0_g1_i1 3 90.017 309
comp_TRINITY_DN70_c0_g2_i1 comp_TRINITY_DN70_c0_g2_i1 5 81.9132 309
comp_TRINITY_DN7322_c0_g1_i1 comp_TRINITY_DN7322_c0_g1_i1 4 94.51225 309
comp_TRINITY_DN10151_c0_g1_i1 comp_TRINITY_DN10151_c0_g1_i1 4 85.37925 308
comp_TRINITY_DN1579_c0_g1_i1 comp_TRINITY_DN1579_c0_g1_i1 3 100 308
comp_TRINITY_DN17444_c0_g1_i1 comp_TRINITY_DN17444_c0_g1_i1 5 82.2354 308
comp_TRINITY_DN5819_c0_g1_i1 comp_TRINITY_DN5819_c0_g1_i1 4 91.116 308
comp_TRINITY_DN6632_c0_g1_i1 comp_TRINITY_DN6632_c0_g1_i1 3 83.1906666666667 308
comp_TRINITY_DN8784_c0_g1_i1 comp_TRINITY_DN8784_c0_g1_i1 5 90.0298 308
comp_TRINITY_DN13553_c0_g1_i1 comp_TRINITY_DN13553_c0_g1_i1 4 89.997 307
comp_TRINITY_DN18310_c0_g1_i1 comp_TRINITY_DN18310_c0_g1_i1 4 79.86975 307
comp_TRINITY_DN2523_c0_g1_i1 comp_TRINITY_DN2523_c0_g1_i1 3 100 307
comp_TRINITY_DN5059_c0_g1_i1 comp_TRINITY_DN5059_c0_g1_i1 4 83.60575 307
comp_TRINITY_DN5709_c0_g1_i1 comp_TRINITY_DN5709_c0_g1_i1 3 98.6296666666667 307
comp_TRINITY_DN1122_c2_g3_i2 comp_TRINITY_DN1122_c2_g3_i2 3 78.301 306
comp_TRINITY_DN1191_c0_g1_i8 comp_TRINITY_DN1191_c0_g1_i8 2 76.475 306
comp_TRINITY_DN11942_c0_g1_i1 comp_TRINITY_DN11942_c0_g1_i1 3 93.3333333333333 306
comp_TRINITY_DN14158_c0_g1_i1 comp_TRINITY_DN14158_c0_g1_i1 3 96.2566666666667 306
comp_TRINITY_DN16207_c0_g1_i1 comp_TRINITY_DN16207_c0_g1_i1 3 86.4076666666667 306
comp_TRINITY_DN3027_c0_g1_i1 comp_TRINITY_DN3027_c0_g1_i1 4 86.44425 306
comp_TRINITY_DN6556_c0_g1_i1 comp_TRINITY_DN6556_c0_g1_i1 4 88.694 306
comp_TRINITY_DN9216_c0_g1_i1 comp_TRINITY_DN9216_c0_g1_i1 5 80.409 306
comp_TRINITY_DN10966_c0_g1_i1 comp_TRINITY_DN10966_c0_g1_i1 3 92.2276666666667 305
comp_TRINITY_DN3787_c0_g1_i1 comp_TRINITY_DN3787_c0_g1_i1 3 92.0496666666667 305
comp_TRINITY_DN3954_c0_g1_i1 comp_TRINITY_DN3954_c0_g1_i1 3 92.4136666666667 305
comp_TRINITY_DN4177_c0_g1_i1 comp_TRINITY_DN4177_c0_g1_i1 4 90.23625 305
comp_TRINITY_DN6962_c0_g1_i1 comp_TRINITY_DN6962_c0_g1_i1 3 99.715 305
comp_TRINITY_DN7055_c0_g1_i1 comp_TRINITY_DN7055_c0_g1_i1 6 79.7725 305
comp_TRINITY_DN708_c0_g1_i1 comp_TRINITY_DN708_c0_g1_i1 2 78.3585 305
comp_TRINITY_DN7440_c0_g1_i1 comp_TRINITY_DN7440_c0_g1_i1 5 80.6248 305
comp_TRINITY_DN930_c0_g1_i1 comp_TRINITY_DN930_c0_g1_i1 3 84.767 305
comp_TRINITY_DN10554_c0_g1_i1 comp_TRINITY_DN10554_c0_g1_i1 4 91.62325 304
comp_TRINITY_DN17148_c0_g1_i1 comp_TRINITY_DN17148_c0_g1_i1 4 94.853 304
comp_TRINITY_DN19002_c0_g1_i1 comp_TRINITY_DN19002_c0_g1_i1 3 83.8543333333333 304
comp_TRINITY_DN333_c0_g1_i1 comp_TRINITY_DN333_c0_g1_i1 3 99.3993333333333 304
comp_TRINITY_DN409_c0_g1_i2 comp_TRINITY_DN409_c0_g1_i2 2 83.4445 304
comp_TRINITY_DN5167_c0_g1_i1 comp_TRINITY_DN5167_c0_g1_i1 3 98.6896666666667 304
comp_TRINITY_DN613_c0_g1_i2 comp_TRINITY_DN613_c0_g1_i2 4 85.9445 304
comp_TRINITY_DN8271_c0_g1_i1 comp_TRINITY_DN8271_c0_g1_i1 3 89.1353333333333 304
comp_TRINITY_DN1067_c1_g1_i1 comp_TRINITY_DN1067_c1_g1_i1 4 82.5695 303
comp_TRINITY_DN1154_c0_g1_i3 comp_TRINITY_DN1154_c0_g1_i3 2 93.068 303
comp_TRINITY_DN1156_c0_g6_i1 comp_TRINITY_DN1156_c0_g6_i1 4 89.098 303
comp_TRINITY_DN1220_c0_g3_i3 comp_TRINITY_DN1220_c0_g3_i3 3 95.2503333333333 303
comp_TRINITY_DN13753_c0_g1_i1 comp_TRINITY_DN13753_c0_g1_i1 3 99.5983333333333 303
comp_TRINITY_DN4628_c0_g1_i1 comp_TRINITY_DN4628_c0_g1_i1 5 80.1392 303
comp_TRINITY_DN664_c0_g1_i3 comp_TRINITY_DN664_c0_g1_i3 2 83.9265 303
comp_TRINITY_DN7005_c0_g1_i1 comp_TRINITY_DN7005_c0_g1_i1 3 92.7926666666667 303
comp_TRINITY_DN9778_c0_g1_i1 comp_TRINITY_DN9778_c0_g1_i1 5 85.6172 303
comp_TRINITY_DN984_c0_g1_i1 comp_TRINITY_DN984_c0_g1_i1 3 87.5316666666667 303
comp_TRINITY_DN1154_c0_g1_i2 comp_TRINITY_DN1154_c0_g1_i2 2 93.364 302
comp_TRINITY_DN1334_c0_g1_i1 comp_TRINITY_DN1334_c0_g1_i1 3 99.5526666666667 302
comp_TRINITY_DN16172_c0_g1_i1 comp_TRINITY_DN16172_c0_g1_i1 3 96.3726666666667 302
comp_TRINITY_DN3531_c0_g1_i1 comp_TRINITY_DN3531_c0_g1_i1 6 96.6183333333333 302
comp_TRINITY_DN4942_c0_g1_i1 comp_TRINITY_DN4942_c0_g1_i1 3 100 302
comp_TRINITY_DN7874_c0_g1_i1 comp_TRINITY_DN7874_c0_g1_i1 3 83.6756666666667 302
comp_TRINITY_DN1144_c0_g1_i2 comp_TRINITY_DN1144_c0_g1_i2 2 94.0175 301
comp_TRINITY_DN1179_c2_g1_i5 comp_TRINITY_DN1179_c2_g1_i5 6 89.5663333333333 301
comp_TRINITY_DN11893_c0_g1_i1 comp_TRINITY_DN11893_c0_g1_i1 3 90.773 301
comp_TRINITY_DN1191_c0_g2_i4 comp_TRINITY_DN1191_c0_g2_i4 2 96.342 301
comp_TRINITY_DN1221_c0_g1_i4 comp_TRINITY_DN1221_c0_g1_i4 2 94.0155 301
comp_TRINITY_DN1225_c3_g1_i9 comp_TRINITY_DN1225_c3_g1_i9 4 86.62 301
comp_TRINITY_DN12572_c0_g1_i1 comp_TRINITY_DN12572_c0_g1_i1 3 74.993 301
comp_TRINITY_DN13383_c0_g1_i1 comp_TRINITY_DN13383_c0_g1_i1 3 98.611 301
comp_TRINITY_DN13875_c0_g1_i1 comp_TRINITY_DN13875_c0_g1_i1 5 84.7262 301
comp_TRINITY_DN14310_c0_g1_i1 comp_TRINITY_DN14310_c0_g1_i1 3 99.705 301
comp_TRINITY_DN16917_c0_g1_i1 comp_TRINITY_DN16917_c0_g1_i1 5 84.817 301
comp_TRINITY_DN17279_c0_g1_i1 comp_TRINITY_DN17279_c0_g1_i1 4 89.4765 301
comp_TRINITY_DN5999_c0_g1_i1 comp_TRINITY_DN5999_c0_g1_i1 3 92.6676666666667 301
comp_TRINITY_DN830_c0_g1_i1 comp_TRINITY_DN830_c0_g1_i1 4 87.76025 301
comp_TRINITY_DN10050_c0_g1_i1 comp_TRINITY_DN10050_c0_g1_i1 2 99.333 300
comp_TRINITY_DN10170_c0_g1_i1 comp_TRINITY_DN10170_c0_g1_i1 2 100 300
comp_TRINITY_DN10173_c0_g1_i1 comp_TRINITY_DN10173_c0_g1_i1 2 99.6665 300
comp_TRINITY_DN10384_c0_g1_i1 comp_TRINITY_DN10384_c0_g1_i1 2 98.6665 300
comp_TRINITY_DN10412_c0_g1_i1 comp_TRINITY_DN10412_c0_g1_i1 2 99.6665 300
comp_TRINITY_DN10422_c0_g1_i1 comp_TRINITY_DN10422_c0_g1_i1 2 100 300
comp_TRINITY_DN10427_c0_g1_i1 comp_TRINITY_DN10427_c0_g1_i1 2 99 300
comp_TRINITY_DN10546_c0_g1_i1 comp_TRINITY_DN10546_c0_g1_i1 2 99.6665 300
comp_TRINITY_DN10599_c0_g1_i1 comp_TRINITY_DN10599_c0_g1_i1 2 100 300
comp_TRINITY_DN10610_c0_g1_i1 comp_TRINITY_DN10610_c0_g1_i1 2 100 300
comp_TRINITY_DN10631_c0_g1_i1 comp_TRINITY_DN10631_c0_g1_i1 2 99 300
comp_TRINITY_DN1063_c0_g1_i4 comp_TRINITY_DN1063_c0_g1_i4 2 95.3335 300
comp_TRINITY_DN10651_c0_g1_i1 comp_TRINITY_DN10651_c0_g1_i1 2 100 300
comp_TRINITY_DN10687_c0_g1_i1 comp_TRINITY_DN10687_c0_g1_i1 2 99.6665 300
comp_TRINITY_DN10723_c0_g1_i1 comp_TRINITY_DN10723_c0_g1_i1 2 100 300
comp_TRINITY_DN11085_c0_g1_i1 comp_TRINITY_DN11085_c0_g1_i1 2 99.6665 300
comp_TRINITY_DN11087_c0_g1_i1 comp_TRINITY_DN11087_c0_g1_i1 2 99.6665 300
comp_TRINITY_DN1121_c1_g2_i2 comp_TRINITY_DN1121_c1_g2_i2 2 100 300
comp_TRINITY_DN11235_c0_g1_i1 comp_TRINITY_DN11235_c0_g1_i1 2 100 300
comp_TRINITY_DN11344_c0_g1_i1 comp_TRINITY_DN11344_c0_g1_i1 2 100 300
comp_TRINITY_DN11386_c0_g1_i1 comp_TRINITY_DN11386_c0_g1_i1 2 99 300
comp_TRINITY_DN11432_c0_g1_i1 comp_TRINITY_DN11432_c0_g1_i1 2 100 300
comp_TRINITY_DN1153_c3_g7_i1 comp_TRINITY_DN1153_c3_g7_i1 4 83.248 300
comp_TRINITY_DN1162_c1_g1_i13 comp_TRINITY_DN1162_c1_g1_i13 2 94.3335 300
comp_TRINITY_DN1162_c1_g4_i2 comp_TRINITY_DN1162_c1_g4_i2 2 88.667 300
comp_TRINITY_DN11771_c0_g1_i1 comp_TRINITY_DN11771_c0_g1_i1 2 100 300
comp_TRINITY_DN1184_c0_g1_i1 comp_TRINITY_DN1184_c0_g1_i1 4 87.717 300
comp_TRINITY_DN11900_c0_g1_i1 comp_TRINITY_DN11900_c0_g1_i1 2 100 300
comp_TRINITY_DN11924_c0_g1_i1 comp_TRINITY_DN11924_c0_g1_i1 2 98.3335 300
comp_TRINITY_DN1198_c0_g2_i7 comp_TRINITY_DN1198_c0_g2_i7 2 97 300
comp_TRINITY_DN1210_c1_g1_i3 comp_TRINITY_DN1210_c1_g1_i3 2 100 300
comp_TRINITY_DN12232_c0_g1_i1 comp_TRINITY_DN12232_c0_g1_i1 2 100 300
comp_TRINITY_DN12396_c0_g1_i1 comp_TRINITY_DN12396_c0_g1_i1 2 99.6665 300
comp_TRINITY_DN12718_c0_g1_i1 comp_TRINITY_DN12718_c0_g1_i1 2 100 300
comp_TRINITY_DN13115_c0_g1_i1 comp_TRINITY_DN13115_c0_g1_i1 2 100 300
comp_TRINITY_DN13147_c0_g1_i1 comp_TRINITY_DN13147_c0_g1_i1 2 100 300
comp_TRINITY_DN13174_c0_g1_i1 comp_TRINITY_DN13174_c0_g1_i1 2 100 300
comp_TRINITY_DN13194_c0_g1_i1 comp_TRINITY_DN13194_c0_g1_i1 2 99.333 300
comp_TRINITY_DN13205_c0_g1_i1 comp_TRINITY_DN13205_c0_g1_i1 2 100 300
comp_TRINITY_DN13232_c0_g1_i1 comp_TRINITY_DN13232_c0_g1_i1 2 99.333 300
comp_TRINITY_DN13293_c0_g1_i1 comp_TRINITY_DN13293_c0_g1_i1 2 98.333 300
comp_TRINITY_DN13704_c0_g1_i1 comp_TRINITY_DN13704_c0_g1_i1 2 100 300
comp_TRINITY_DN14071_c0_g1_i1 comp_TRINITY_DN14071_c0_g1_i1 2 99.3335 300
comp_TRINITY_DN14222_c0_g1_i1 comp_TRINITY_DN14222_c0_g1_i1 2 100 300
comp_TRINITY_DN14350_c0_g1_i1 comp_TRINITY_DN14350_c0_g1_i1 2 99.6665 300
comp_TRINITY_DN14422_c0_g1_i1 comp_TRINITY_DN14422_c0_g1_i1 2 100 300
comp_TRINITY_DN14665_c0_g1_i1 comp_TRINITY_DN14665_c0_g1_i1 2 96.333 300
comp_TRINITY_DN14726_c0_g1_i1 comp_TRINITY_DN14726_c0_g1_i1 2 100 300
comp_TRINITY_DN14938_c0_g1_i1 comp_TRINITY_DN14938_c0_g1_i1 2 100 300
comp_TRINITY_DN15165_c0_g1_i1 comp_TRINITY_DN15165_c0_g1_i1 2 100 300
comp_TRINITY_DN15231_c0_g1_i1 comp_TRINITY_DN15231_c0_g1_i1 2 99.333 300
comp_TRINITY_DN15370_c0_g1_i1 comp_TRINITY_DN15370_c0_g1_i1 2 99.3335 300
comp_TRINITY_DN15384_c0_g1_i1 comp_TRINITY_DN15384_c0_g1_i1 2 100 300
comp_TRINITY_DN15451_c0_g1_i1 comp_TRINITY_DN15451_c0_g1_i1 5 83.6118 300
comp_TRINITY_DN15598_c0_g1_i1 comp_TRINITY_DN15598_c0_g1_i1 2 98.3335 300
comp_TRINITY_DN15717_c0_g1_i1 comp_TRINITY_DN15717_c0_g1_i1 2 99.6665 300
comp_TRINITY_DN16145_c0_g1_i1 comp_TRINITY_DN16145_c0_g1_i1 2 100 300
comp_TRINITY_DN16556_c0_g1_i1 comp_TRINITY_DN16556_c0_g1_i1 2 100 300
comp_TRINITY_DN16567_c0_g1_i1 comp_TRINITY_DN16567_c0_g1_i1 2 100 300
comp_TRINITY_DN16707_c0_g1_i1 comp_TRINITY_DN16707_c0_g1_i1 2 100 300
comp_TRINITY_DN16784_c0_g1_i1 comp_TRINITY_DN16784_c0_g1_i1 2 99.6665 300
comp_TRINITY_DN16918_c0_g1_i1 comp_TRINITY_DN16918_c0_g1_i1 2 100 300
comp_TRINITY_DN17012_c0_g1_i1 comp_TRINITY_DN17012_c0_g1_i1 2 100 300
comp_TRINITY_DN17165_c0_g1_i1 comp_TRINITY_DN17165_c0_g1_i1 2 99 300
comp_TRINITY_DN17231_c0_g1_i1 comp_TRINITY_DN17231_c0_g1_i1 2 100 300
comp_TRINITY_DN17395_c0_g1_i1 comp_TRINITY_DN17395_c0_g1_i1 2 99.3335 300
comp_TRINITY_DN1740_c0_g1_i1 comp_TRINITY_DN1740_c0_g1_i1 2 100 300
comp_TRINITY_DN17521_c0_g1_i1 comp_TRINITY_DN17521_c0_g1_i1 3 83.7106666666667 300
comp_TRINITY_DN17593_c0_g1_i1 comp_TRINITY_DN17593_c0_g1_i1 2 99.333 300
comp_TRINITY_DN17695_c0_g1_i1 comp_TRINITY_DN17695_c0_g1_i1 2 99.3335 300
comp_TRINITY_DN17764_c0_g1_i1 comp_TRINITY_DN17764_c0_g1_i1 2 100 300
comp_TRINITY_DN18035_c0_g1_i1 comp_TRINITY_DN18035_c0_g1_i1 2 98 300
comp_TRINITY_DN18450_c0_g1_i1 comp_TRINITY_DN18450_c0_g1_i1 2 99.6665 300
comp_TRINITY_DN18689_c0_g1_i1 comp_TRINITY_DN18689_c0_g1_i1 2 100 300
comp_TRINITY_DN18883_c0_g1_i1 comp_TRINITY_DN18883_c0_g1_i1 2 100 300
comp_TRINITY_DN18928_c0_g1_i1 comp_TRINITY_DN18928_c0_g1_i1 3 71.9273333333333 300
comp_TRINITY_DN1952_c0_g1_i1 comp_TRINITY_DN1952_c0_g1_i1 2 99.6665 300
comp_TRINITY_DN1954_c0_g1_i1 comp_TRINITY_DN1954_c0_g1_i1 2 100 300
comp_TRINITY_DN207_c0_g1_i1 comp_TRINITY_DN207_c0_g1_i1 2 100 300
comp_TRINITY_DN2281_c0_g1_i1 comp_TRINITY_DN2281_c0_g1_i1 2 100 300
comp_TRINITY_DN2290_c0_g1_i1 comp_TRINITY_DN2290_c0_g1_i1 2 99.6665 300
comp_TRINITY_DN2431_c0_g1_i1 comp_TRINITY_DN2431_c0_g1_i1 2 100 300
comp_TRINITY_DN2450_c0_g1_i1 comp_TRINITY_DN2450_c0_g1_i1 2 100 300
comp_TRINITY_DN2526_c0_g1_i1 comp_TRINITY_DN2526_c0_g1_i1 2 99 300
comp_TRINITY_DN2553_c0_g1_i1 comp_TRINITY_DN2553_c0_g1_i1 2 100 300
comp_TRINITY_DN2584_c0_g1_i1 comp_TRINITY_DN2584_c0_g1_i1 2 100 300
comp_TRINITY_DN2586_c0_g1_i1 comp_TRINITY_DN2586_c0_g1_i1 3 91.671 300
comp_TRINITY_DN2655_c0_g1_i1 comp_TRINITY_DN2655_c0_g1_i1 2 100 300
comp_TRINITY_DN2743_c0_g1_i1 comp_TRINITY_DN2743_c0_g1_i1 2 100 300
comp_TRINITY_DN2868_c0_g1_i1 comp_TRINITY_DN2868_c0_g1_i1 2 100 300
comp_TRINITY_DN2939_c0_g1_i1 comp_TRINITY_DN2939_c0_g1_i1 2 98.3335 300
comp_TRINITY_DN3006_c0_g1_i1 comp_TRINITY_DN3006_c0_g1_i1 2 99.6665 300
comp_TRINITY_DN3028_c0_g1_i1 comp_TRINITY_DN3028_c0_g1_i1 4 80.1045 300
comp_TRINITY_DN3057_c0_g1_i1 comp_TRINITY_DN3057_c0_g1_i1 2 97.3335 300
comp_TRINITY_DN3077_c0_g1_i1 comp_TRINITY_DN3077_c0_g1_i1 2 99.3335 300
comp_TRINITY_DN3111_c0_g1_i1 comp_TRINITY_DN3111_c0_g1_i1 2 99.6665 300
comp_TRINITY_DN3228_c0_g1_i1 comp_TRINITY_DN3228_c0_g1_i1 2 100 300
comp_TRINITY_DN3364_c0_g1_i1 comp_TRINITY_DN3364_c0_g1_i1 2 99 300
comp_TRINITY_DN3395_c0_g1_i1 comp_TRINITY_DN3395_c0_g1_i1 2 100 300
comp_TRINITY_DN33_c0_g1_i1 comp_TRINITY_DN33_c0_g1_i1 2 100 300
comp_TRINITY_DN3559_c0_g1_i1 comp_TRINITY_DN3559_c0_g1_i1 3 88.9706666666667 300
comp_TRINITY_DN3845_c0_g1_i1 comp_TRINITY_DN3845_c0_g1_i1 2 97.333 300
comp_TRINITY_DN3846_c0_g1_i1 comp_TRINITY_DN3846_c0_g1_i1 2 100 300
comp_TRINITY_DN3977_c0_g1_i1 comp_TRINITY_DN3977_c0_g1_i1 2 99 300
comp_TRINITY_DN4005_c0_g1_i1 comp_TRINITY_DN4005_c0_g1_i1 2 99.3335 300
comp_TRINITY_DN4022_c0_g1_i1 comp_TRINITY_DN4022_c0_g1_i1 2 100 300
comp_TRINITY_DN4136_c0_g1_i1 comp_TRINITY_DN4136_c0_g1_i1 2 100 300
comp_TRINITY_DN4244_c0_g1_i1 comp_TRINITY_DN4244_c0_g1_i1 2 99.6665 300
comp_TRINITY_DN4519_c0_g1_i1 comp_TRINITY_DN4519_c0_g1_i1 2 99.6665 300
comp_TRINITY_DN4550_c0_g1_i1 comp_TRINITY_DN4550_c0_g1_i1 3 97.5983333333333 300
comp_TRINITY_DN4575_c0_g1_i1 comp_TRINITY_DN4575_c0_g1_i1 2 100 300
comp_TRINITY_DN4848_c0_g1_i1 comp_TRINITY_DN4848_c0_g1_i1 2 100 300
comp_TRINITY_DN4849_c0_g1_i1 comp_TRINITY_DN4849_c0_g1_i1 2 98.6665 300
comp_TRINITY_DN4907_c0_g1_i1 comp_TRINITY_DN4907_c0_g1_i1 2 99.6665 300
comp_TRINITY_DN5034_c0_g1_i1 comp_TRINITY_DN5034_c0_g1_i1 2 99.6665 300
comp_TRINITY_DN5092_c0_g1_i1 comp_TRINITY_DN5092_c0_g1_i1 2 99.6665 300
comp_TRINITY_DN5236_c0_g1_i1 comp_TRINITY_DN5236_c0_g1_i1 2 100 300
comp_TRINITY_DN5519_c0_g1_i1 comp_TRINITY_DN5519_c0_g1_i1 2 100 300
comp_TRINITY_DN5710_c0_g1_i1 comp_TRINITY_DN5710_c0_g1_i1 2 98.6665 300
comp_TRINITY_DN6221_c0_g1_i1 comp_TRINITY_DN6221_c0_g1_i1 2 99.3335 300
comp_TRINITY_DN6249_c0_g1_i1 comp_TRINITY_DN6249_c0_g1_i1 2 99.6665 300
comp_TRINITY_DN6334_c0_g1_i1 comp_TRINITY_DN6334_c0_g1_i1 2 98.667 300
comp_TRINITY_DN6491_c0_g1_i1 comp_TRINITY_DN6491_c0_g1_i1 2 93.333 300
comp_TRINITY_DN6550_c0_g1_i1 comp_TRINITY_DN6550_c0_g1_i1 2 100 300
comp_TRINITY_DN6557_c0_g1_i1 comp_TRINITY_DN6557_c0_g1_i1 2 99.333 300
comp_TRINITY_DN6890_c0_g1_i1 comp_TRINITY_DN6890_c0_g1_i1 2 100 300
comp_TRINITY_DN6953_c0_g1_i1 comp_TRINITY_DN6953_c0_g1_i1 2 99.3335 300
comp_TRINITY_DN6965_c0_g1_i1 comp_TRINITY_DN6965_c0_g1_i1 2 99.3335 300
comp_TRINITY_DN7129_c0_g1_i1 comp_TRINITY_DN7129_c0_g1_i1 2 99.6665 300
comp_TRINITY_DN7266_c0_g1_i1 comp_TRINITY_DN7266_c0_g1_i1 2 99.6665 300
comp_TRINITY_DN7267_c0_g1_i1 comp_TRINITY_DN7267_c0_g1_i1 2 100 300
comp_TRINITY_DN7326_c0_g1_i1 comp_TRINITY_DN7326_c0_g1_i1 2 100 300
comp_TRINITY_DN7335_c0_g1_i1 comp_TRINITY_DN7335_c0_g1_i1 2 100 300
comp_TRINITY_DN7516_c0_g1_i1 comp_TRINITY_DN7516_c0_g1_i1 2 97.6665 300
comp_TRINITY_DN7619_c0_g1_i1 comp_TRINITY_DN7619_c0_g1_i1 2 100 300
comp_TRINITY_DN7815_c0_g1_i1 comp_TRINITY_DN7815_c0_g1_i1 2 100 300
comp_TRINITY_DN8219_c0_g1_i1 comp_TRINITY_DN8219_c0_g1_i1 2 100 300
comp_TRINITY_DN8251_c0_g1_i1 comp_TRINITY_DN8251_c0_g1_i1 2 98.667 300
comp_TRINITY_DN8477_c0_g1_i1 comp_TRINITY_DN8477_c0_g1_i1 2 99.6665 300
comp_TRINITY_DN8531_c0_g1_i1 comp_TRINITY_DN8531_c0_g1_i1 2 99.6665 300
comp_TRINITY_DN8604_c0_g1_i1 comp_TRINITY_DN8604_c0_g1_i1 2 100 300
comp_TRINITY_DN8646_c0_g1_i1 comp_TRINITY_DN8646_c0_g1_i1 2 99.6665 300
comp_TRINITY_DN8723_c0_g1_i1 comp_TRINITY_DN8723_c0_g1_i1 2 100 300
comp_TRINITY_DN8854_c0_g1_i1 comp_TRINITY_DN8854_c0_g1_i1 2 100 300
comp_TRINITY_DN8917_c0_g1_i1 comp_TRINITY_DN8917_c0_g1_i1 2 97.3335 300
comp_TRINITY_DN9198_c0_g1_i1 comp_TRINITY_DN9198_c0_g1_i1 2 99.6665 300
comp_TRINITY_DN9424_c0_g1_i1 comp_TRINITY_DN9424_c0_g1_i1 2 100 300
comp_TRINITY_DN9451_c0_g1_i1 comp_TRINITY_DN9451_c0_g1_i1 2 100 300
comp_TRINITY_DN9589_c0_g1_i1 comp_TRINITY_DN9589_c0_g1_i1 2 100 300
comp_TRINITY_DN9741_c0_g1_i1 comp_TRINITY_DN9741_c0_g1_i1 2 99.3335 300
comp_TRINITY_DN9801_c0_g1_i1 comp_TRINITY_DN9801_c0_g1_i1 2 99.333 300
comp_TRINITY_DN9855_c0_g1_i1 comp_TRINITY_DN9855_c0_g1_i1 2 100 300
comp_TRINITY_DN9897_c0_g1_i1 comp_TRINITY_DN9897_c0_g1_i1 2 100 300
comp_TRINITY_DN10205_c0_g1_i1 comp_TRINITY_DN10205_c0_g1_i1 2 99.329 299
comp_TRINITY_DN10252_c0_g1_i1 comp_TRINITY_DN10252_c0_g1_i1 2 100 299
comp_TRINITY_DN10595_c0_g1_i1 comp_TRINITY_DN10595_c0_g1_i1 2 99.6665 299
comp_TRINITY_DN1094_c2_g2_i3 comp_TRINITY_DN1094_c2_g2_i3 4 87.78325 299
comp_TRINITY_DN10988_c0_g1_i1 comp_TRINITY_DN10988_c0_g1_i1 2 98.66 299
comp_TRINITY_DN1133_c1_g1_i2 comp_TRINITY_DN1133_c1_g1_i2 2 76.64 299
comp_TRINITY_DN11444_c0_g1_i1 comp_TRINITY_DN11444_c0_g1_i1 2 100 299
comp_TRINITY_DN11703_c0_g1_i1 comp_TRINITY_DN11703_c0_g1_i1 2 99.6645 299
comp_TRINITY_DN11829_c0_g1_i1 comp_TRINITY_DN11829_c0_g1_i1 2 99.6645 299
comp_TRINITY_DN11970_c0_g1_i1 comp_TRINITY_DN11970_c0_g1_i1 2 98.998 299
comp_TRINITY_DN12092_c0_g1_i1 comp_TRINITY_DN12092_c0_g1_i1 2 95.304 299
comp_TRINITY_DN12147_c0_g1_i1 comp_TRINITY_DN12147_c0_g1_i1 2 98.9935 299
comp_TRINITY_DN1219_c0_g3_i9 comp_TRINITY_DN1219_c0_g3_i9 3 83.0513333333333 299
comp_TRINITY_DN12257_c0_g1_i1 comp_TRINITY_DN12257_c0_g1_i1 2 100 299
comp_TRINITY_DN12279_c0_g1_i1 comp_TRINITY_DN12279_c0_g1_i1 2 99.329 299
comp_TRINITY_DN12867_c0_g1_i1 comp_TRINITY_DN12867_c0_g1_i1 2 99.329 299
comp_TRINITY_DN13037_c0_g1_i1 comp_TRINITY_DN13037_c0_g1_i1 2 98.9955 299
comp_TRINITY_DN13128_c0_g1_i1 comp_TRINITY_DN13128_c0_g1_i1 2 99.331 299
comp_TRINITY_DN13322_c0_g1_i1 comp_TRINITY_DN13322_c0_g1_i1 2 99.3335 299
comp_TRINITY_DN13396_c0_g1_i1 comp_TRINITY_DN13396_c0_g1_i1 2 99.3335 299
comp_TRINITY_DN13777_c0_g1_i1 comp_TRINITY_DN13777_c0_g1_i1 6 80.3805 299
comp_TRINITY_DN13827_c0_g1_i1 comp_TRINITY_DN13827_c0_g1_i1 2 100 299
comp_TRINITY_DN13980_c0_g1_i1 comp_TRINITY_DN13980_c0_g1_i1 2 98.9955 299
comp_TRINITY_DN14069_c0_g1_i1 comp_TRINITY_DN14069_c0_g1_i1 2 98.9955 299
comp_TRINITY_DN14142_c0_g1_i1 comp_TRINITY_DN14142_c0_g1_i1 2 100 299
comp_TRINITY_DN14491_c0_g1_i1 comp_TRINITY_DN14491_c0_g1_i1 2 100 299
comp_TRINITY_DN14902_c0_g1_i1 comp_TRINITY_DN14902_c0_g1_i1 2 99.6665 299
comp_TRINITY_DN15171_c0_g1_i1 comp_TRINITY_DN15171_c0_g1_i1 2 99.6645 299
comp_TRINITY_DN15185_c0_g1_i1 comp_TRINITY_DN15185_c0_g1_i1 2 100 299
comp_TRINITY_DN15197_c0_g1_i1 comp_TRINITY_DN15197_c0_g1_i1 2 99.6665 299
comp_TRINITY_DN15358_c0_g1_i1 comp_TRINITY_DN15358_c0_g1_i1 2 99.6645 299
comp_TRINITY_DN15482_c0_g1_i1 comp_TRINITY_DN15482_c0_g1_i1 2 99.329 299
comp_TRINITY_DN15612_c0_g1_i1 comp_TRINITY_DN15612_c0_g1_i1 2 99.6645 299
comp_TRINITY_DN15662_c0_g1_i1 comp_TRINITY_DN15662_c0_g1_i1 2 100 299
comp_TRINITY_DN15707_c0_g1_i1 comp_TRINITY_DN15707_c0_g1_i1 2 97.327 299
comp_TRINITY_DN15712_c0_g1_i1 comp_TRINITY_DN15712_c0_g1_i1 2 100 299
comp_TRINITY_DN16315_c0_g1_i1 comp_TRINITY_DN16315_c0_g1_i1 6 91.1075 299
comp_TRINITY_DN16440_c0_g1_i1 comp_TRINITY_DN16440_c0_g1_i1 2 100 299
comp_TRINITY_DN16445_c0_g1_i1 comp_TRINITY_DN16445_c0_g1_i1 2 100 299
comp_TRINITY_DN1657_c0_g1_i1 comp_TRINITY_DN1657_c0_g1_i1 2 100 299
comp_TRINITY_DN16590_c0_g1_i1 comp_TRINITY_DN16590_c0_g1_i1 2 100 299
comp_TRINITY_DN16860_c0_g1_i1 comp_TRINITY_DN16860_c0_g1_i1 2 100 299
comp_TRINITY_DN16861_c0_g1_i1 comp_TRINITY_DN16861_c0_g1_i1 2 100 299
comp_TRINITY_DN16867_c0_g1_i1 comp_TRINITY_DN16867_c0_g1_i1 2 98.998 299
comp_TRINITY_DN1692_c0_g1_i1 comp_TRINITY_DN1692_c0_g1_i1 2 99.331 299
comp_TRINITY_DN17147_c0_g1_i1 comp_TRINITY_DN17147_c0_g1_i1 2 100 299
comp_TRINITY_DN17595_c0_g1_i1 comp_TRINITY_DN17595_c0_g1_i1 2 100 299
comp_TRINITY_DN17620_c0_g1_i1 comp_TRINITY_DN17620_c0_g1_i1 2 100 299
comp_TRINITY_DN177_c0_g1_i1 comp_TRINITY_DN177_c0_g1_i1 3 97.936 299
comp_TRINITY_DN18139_c0_g1_i1 comp_TRINITY_DN18139_c0_g1_i1 2 100 299
comp_TRINITY_DN18402_c0_g1_i1 comp_TRINITY_DN18402_c0_g1_i1 4 86.3055 299
comp_TRINITY_DN18441_c0_g1_i1 comp_TRINITY_DN18441_c0_g1_i1 2 98.322 299
comp_TRINITY_DN18494_c0_g1_i1 comp_TRINITY_DN18494_c0_g1_i1 2 100 299
comp_TRINITY_DN18585_c0_g1_i1 comp_TRINITY_DN18585_c0_g1_i1 2 99.6645 299
comp_TRINITY_DN227_c0_g1_i1 comp_TRINITY_DN227_c0_g1_i1 4 84.2825 299
comp_TRINITY_DN2308_c0_g1_i1 comp_TRINITY_DN2308_c0_g1_i1 2 99.6665 299
comp_TRINITY_DN2881_c0_g1_i1 comp_TRINITY_DN2881_c0_g1_i1 2 100 299
comp_TRINITY_DN3113_c0_g1_i1 comp_TRINITY_DN3113_c0_g1_i1 2 99.6665 299
comp_TRINITY_DN3137_c0_g1_i1 comp_TRINITY_DN3137_c0_g1_i1 4 82.9355 299
comp_TRINITY_DN3287_c0_g1_i1 comp_TRINITY_DN3287_c0_g1_i1 2 99.6645 299
comp_TRINITY_DN3341_c0_g1_i1 comp_TRINITY_DN3341_c0_g1_i1 2 98.9935 299
comp_TRINITY_DN3464_c0_g1_i1 comp_TRINITY_DN3464_c0_g1_i1 2 99.6645 299
comp_TRINITY_DN3913_c0_g1_i1 comp_TRINITY_DN3913_c0_g1_i1 2 100 299
comp_TRINITY_DN3952_c0_g1_i1 comp_TRINITY_DN3952_c0_g1_i1 2 100 299
comp_TRINITY_DN4048_c0_g1_i1 comp_TRINITY_DN4048_c0_g1_i1 2 97.651 299
comp_TRINITY_DN4280_c0_g1_i1 comp_TRINITY_DN4280_c0_g1_i1 2 100 299
comp_TRINITY_DN4560_c0_g1_i1 comp_TRINITY_DN4560_c0_g1_i1 2 100 299
comp_TRINITY_DN4655_c0_g1_i1 comp_TRINITY_DN4655_c0_g1_i1 2 99.6645 299
comp_TRINITY_DN476_c0_g1_i1 comp_TRINITY_DN476_c0_g1_i1 2 98.998 299
comp_TRINITY_DN4815_c0_g1_i1 comp_TRINITY_DN4815_c0_g1_i1 2 100 299
comp_TRINITY_DN4917_c0_g1_i1 comp_TRINITY_DN4917_c0_g1_i1 2 98.6645 299
comp_TRINITY_DN4980_c0_g1_i1 comp_TRINITY_DN4980_c0_g1_i1 2 99.329 299
comp_TRINITY_DN5305_c0_g1_i1 comp_TRINITY_DN5305_c0_g1_i1 2 99.6665 299
comp_TRINITY_DN5729_c0_g1_i1 comp_TRINITY_DN5729_c0_g1_i1 3 95.025 299
comp_TRINITY_DN5847_c0_g1_i1 comp_TRINITY_DN5847_c0_g1_i1 2 97.6665 299
comp_TRINITY_DN5887_c0_g1_i1 comp_TRINITY_DN5887_c0_g1_i1 2 99.6645 299
comp_TRINITY_DN5902_c0_g1_i1 comp_TRINITY_DN5902_c0_g1_i1 2 100 299
comp_TRINITY_DN6343_c0_g1_i1 comp_TRINITY_DN6343_c0_g1_i1 2 99.3335 299
comp_TRINITY_DN651_c0_g2_i1 comp_TRINITY_DN651_c0_g2_i1 3 79.495 299
comp_TRINITY_DN6628_c0_g1_i1 comp_TRINITY_DN6628_c0_g1_i1 2 99.6665 299
comp_TRINITY_DN6838_c0_g1_i1 comp_TRINITY_DN6838_c0_g1_i1 2 99.6645 299
comp_TRINITY_DN6999_c0_g1_i1 comp_TRINITY_DN6999_c0_g1_i1 2 100 299
comp_TRINITY_DN7026_c0_g1_i1 comp_TRINITY_DN7026_c0_g1_i1 2 99.331 299
comp_TRINITY_DN7126_c0_g1_i1 comp_TRINITY_DN7126_c0_g1_i1 2 99.329 299
comp_TRINITY_DN7148_c0_g1_i1 comp_TRINITY_DN7148_c0_g1_i1 2 100 299
comp_TRINITY_DN7184_c0_g1_i1 comp_TRINITY_DN7184_c0_g1_i1 2 100 299
comp_TRINITY_DN7319_c0_g1_i1 comp_TRINITY_DN7319_c0_g1_i1 2 99.6665 299
comp_TRINITY_DN7343_c0_g1_i1 comp_TRINITY_DN7343_c0_g1_i1 2 100 299
comp_TRINITY_DN7347_c0_g1_i1 comp_TRINITY_DN7347_c0_g1_i1 2 99.6665 299
comp_TRINITY_DN7526_c0_g1_i1 comp_TRINITY_DN7526_c0_g1_i1 2 98.66 299
comp_TRINITY_DN7553_c0_g1_i1 comp_TRINITY_DN7553_c0_g1_i1 2 100 299
comp_TRINITY_DN8008_c0_g1_i1 comp_TRINITY_DN8008_c0_g1_i1 2 98.9955 299
comp_TRINITY_DN8130_c0_g1_i1 comp_TRINITY_DN8130_c0_g1_i1 2 100 299
comp_TRINITY_DN8443_c0_g1_i1 comp_TRINITY_DN8443_c0_g1_i1 2 98.9955 299
comp_TRINITY_DN8609_c0_g1_i1 comp_TRINITY_DN8609_c0_g1_i1 2 99.329 299
comp_TRINITY_DN86_c0_g1_i1 comp_TRINITY_DN86_c0_g1_i1 2 92.9665 299
comp_TRINITY_DN8959_c0_g1_i1 comp_TRINITY_DN8959_c0_g1_i1 2 98.9935 299
comp_TRINITY_DN9089_c0_g1_i1 comp_TRINITY_DN9089_c0_g1_i1 2 99.6645 299
comp_TRINITY_DN9346_c0_g1_i1 comp_TRINITY_DN9346_c0_g1_i1 2 100 299
comp_TRINITY_DN9507_c0_g1_i1 comp_TRINITY_DN9507_c0_g1_i1 2 100 299
comp_TRINITY_DN9899_c0_g1_i1 comp_TRINITY_DN9899_c0_g1_i1 2 98.324 299
comp_TRINITY_DN10083_c0_g1_i1 comp_TRINITY_DN10083_c0_g1_i1 2 100 298
comp_TRINITY_DN1020_c0_g1_i4 comp_TRINITY_DN1020_c0_g1_i4 2 91.266 298
comp_TRINITY_DN10834_c0_g1_i1 comp_TRINITY_DN10834_c0_g1_i1 4 91.6665 298
comp_TRINITY_DN10951_c0_g1_i1 comp_TRINITY_DN10951_c0_g1_i1 2 99.662 298
comp_TRINITY_DN11074_c0_g1_i1 comp_TRINITY_DN11074_c0_g1_i1 2 100 298
comp_TRINITY_DN11221_c0_g1_i1 comp_TRINITY_DN11221_c0_g1_i1 2 99.662 298
comp_TRINITY_DN1128_c0_g1_i2 comp_TRINITY_DN1128_c0_g1_i2 2 99.662 298
comp_TRINITY_DN11318_c0_g1_i1 comp_TRINITY_DN11318_c0_g1_i1 2 98.315 298
comp_TRINITY_DN11466_c0_g1_i1 comp_TRINITY_DN11466_c0_g1_i1 2 100 298
comp_TRINITY_DN1167_c0_g2_i1 comp_TRINITY_DN1167_c0_g2_i1 2 95.955 298
comp_TRINITY_DN1195_c2_g1_i1 comp_TRINITY_DN1195_c2_g1_i1 4 82.686 298
comp_TRINITY_DN12231_c0_g1_i1 comp_TRINITY_DN12231_c0_g1_i1 2 99.3285 298
comp_TRINITY_DN13265_c0_g1_i1 comp_TRINITY_DN13265_c0_g1_i1 2 93.3065 298
comp_TRINITY_DN13544_c0_g1_i1 comp_TRINITY_DN13544_c0_g1_i1 2 100 298
comp_TRINITY_DN14866_c0_g1_i1 comp_TRINITY_DN14866_c0_g1_i1 2 99.3245 298
comp_TRINITY_DN15108_c0_g1_i1 comp_TRINITY_DN15108_c0_g1_i1 2 98.991 298
comp_TRINITY_DN15144_c0_g1_i1 comp_TRINITY_DN15144_c0_g1_i1 2 99.662 298
comp_TRINITY_DN15837_c0_g1_i1 comp_TRINITY_DN15837_c0_g1_i1 2 99.6645 298
comp_TRINITY_DN15871_c0_g1_i1 comp_TRINITY_DN15871_c0_g1_i1 2 99.6645 298
comp_TRINITY_DN15900_c0_g1_i1 comp_TRINITY_DN15900_c0_g1_i1 2 100 298
comp_TRINITY_DN1650_c0_g1_i1 comp_TRINITY_DN1650_c0_g1_i1 2 99.6665 298
comp_TRINITY_DN16872_c0_g1_i1 comp_TRINITY_DN16872_c0_g1_i1 2 98.9935 298
comp_TRINITY_DN17047_c0_g1_i1 comp_TRINITY_DN17047_c0_g1_i1 2 99.329 298
comp_TRINITY_DN17207_c0_g1_i1 comp_TRINITY_DN17207_c0_g1_i1 2 99.6645 298
comp_TRINITY_DN17316_c0_g1_i1 comp_TRINITY_DN17316_c0_g1_i1 2 99.3245 298
comp_TRINITY_DN17539_c0_g1_i1 comp_TRINITY_DN17539_c0_g1_i1 2 100 298
comp_TRINITY_DN17565_c0_g1_i1 comp_TRINITY_DN17565_c0_g1_i1 2 98.3335 298
comp_TRINITY_DN18422_c0_g1_i1 comp_TRINITY_DN18422_c0_g1_i1 2 100 298
comp_TRINITY_DN3314_c0_g1_i1 comp_TRINITY_DN3314_c0_g1_i1 2 100 298
comp_TRINITY_DN5452_c0_g1_i1 comp_TRINITY_DN5452_c0_g1_i1 2 100 298
comp_TRINITY_DN6056_c0_g1_i1 comp_TRINITY_DN6056_c0_g1_i1 2 100 298
comp_TRINITY_DN6188_c0_g1_i1 comp_TRINITY_DN6188_c0_g1_i1 2 99.3285 298
comp_TRINITY_DN6569_c0_g1_i1 comp_TRINITY_DN6569_c0_g1_i1 2 98.9935 298
comp_TRINITY_DN6753_c0_g1_i1 comp_TRINITY_DN6753_c0_g1_i1 4 86.60675 298
comp_TRINITY_DN6774_c0_g1_i1 comp_TRINITY_DN6774_c0_g1_i1 4 88.31475 298
comp_TRINITY_DN7195_c0_g1_i1 comp_TRINITY_DN7195_c0_g1_i1 2 100 298
comp_TRINITY_DN7371_c0_g1_i1 comp_TRINITY_DN7371_c0_g1_i1 2 84.2205 298
comp_TRINITY_DN829_c0_g1_i1 comp_TRINITY_DN829_c0_g1_i1 2 96.6485 298
comp_TRINITY_DN8302_c0_g1_i1 comp_TRINITY_DN8302_c0_g1_i1 2 100 298
comp_TRINITY_DN897_c0_g1_i1 comp_TRINITY_DN897_c0_g1_i1 2 97.2975 298
comp_TRINITY_DN9067_c0_g1_i1 comp_TRINITY_DN9067_c0_g1_i1 3 100 298
comp_TRINITY_DN9094_c0_g1_i1 comp_TRINITY_DN9094_c0_g1_i1 2 99.662 298
comp_TRINITY_DN9469_c0_g1_i1 comp_TRINITY_DN9469_c0_g1_i1 2 99.6645 298
comp_TRINITY_DN9474_c0_g1_i1 comp_TRINITY_DN9474_c0_g1_i1 2 99 298
comp_TRINITY_DN10103_c0_g1_i1 comp_TRINITY_DN10103_c0_g1_i1 3 94.0496666666667 297
comp_TRINITY_DN10259_c0_g1_i1 comp_TRINITY_DN10259_c0_g1_i1 2 100 297
comp_TRINITY_DN10438_c0_g1_i1 comp_TRINITY_DN10438_c0_g1_i1 2 98.989 297
comp_TRINITY_DN10652_c0_g1_i1 comp_TRINITY_DN10652_c0_g1_i1 2 98.9795 297
comp_TRINITY_DN10711_c0_g1_i1 comp_TRINITY_DN10711_c0_g1_i1 2 98.653 297
comp_TRINITY_DN10724_c0_g1_i1 comp_TRINITY_DN10724_c0_g1_i1 2 100 297
comp_TRINITY_DN11117_c0_g1_i1 comp_TRINITY_DN11117_c0_g1_i1 2 100 297
comp_TRINITY_DN1167_c0_g1_i6 comp_TRINITY_DN1167_c0_g1_i6 2 92.9185 297
comp_TRINITY_DN1185_c2_g1_i20 comp_TRINITY_DN1185_c2_g1_i20 4 88.41875 297
comp_TRINITY_DN1196_c1_g1_i1 comp_TRINITY_DN1196_c1_g1_i1 4 87.37725 297
comp_TRINITY_DN12507_c0_g1_i1 comp_TRINITY_DN12507_c0_g1_i1 2 98.6665 297
comp_TRINITY_DN12602_c0_g1_i1 comp_TRINITY_DN12602_c0_g1_i1 2 99.66 297
comp_TRINITY_DN13016_c0_g1_i1 comp_TRINITY_DN13016_c0_g1_i1 2 99.662 297
comp_TRINITY_DN142_c0_g1_i1 comp_TRINITY_DN142_c0_g1_i1 2 99.662 297
comp_TRINITY_DN14414_c0_g1_i1 comp_TRINITY_DN14414_c0_g1_i1 2 100 297
comp_TRINITY_DN15093_c0_g1_i1 comp_TRINITY_DN15093_c0_g1_i1 2 97.959 297
comp_TRINITY_DN16346_c0_g1_i1 comp_TRINITY_DN16346_c0_g1_i1 2 98.311 297
comp_TRINITY_DN16450_c0_g1_i1 comp_TRINITY_DN16450_c0_g1_i1 3 98.8263333333333 297
comp_TRINITY_DN16912_c0_g1_i1 comp_TRINITY_DN16912_c0_g1_i1 2 99.3265 297
comp_TRINITY_DN17122_c0_g1_i1 comp_TRINITY_DN17122_c0_g1_i1 2 99.3195 297
comp_TRINITY_DN17467_c0_g1_i1 comp_TRINITY_DN17467_c0_g1_i1 2 98.2995 297
comp_TRINITY_DN17613_c0_g1_i1 comp_TRINITY_DN17613_c0_g1_i1 2 98.311 297
comp_TRINITY_DN2663_c0_g1_i1 comp_TRINITY_DN2663_c0_g1_i1 2 99.3245 297
comp_TRINITY_DN2691_c0_g1_i1 comp_TRINITY_DN2691_c0_g1_i1 2 98.66 297
comp_TRINITY_DN2729_c0_g1_i1 comp_TRINITY_DN2729_c0_g1_i1 2 99.66 297
comp_TRINITY_DN2756_c0_g1_i1 comp_TRINITY_DN2756_c0_g1_i1 2 99.3245 297
comp_TRINITY_DN3068_c0_g1_i1 comp_TRINITY_DN3068_c0_g1_i1 3 97.94 297
comp_TRINITY_DN3189_c0_g1_i1 comp_TRINITY_DN3189_c0_g1_i1 3 90.566 297
comp_TRINITY_DN3897_c0_g1_i1 comp_TRINITY_DN3897_c0_g1_i1 2 99.3195 297
comp_TRINITY_DN4351_c0_g1_i1 comp_TRINITY_DN4351_c0_g1_i1 2 96.5985 297
comp_TRINITY_DN6791_c0_g1_i1 comp_TRINITY_DN6791_c0_g1_i1 2 99.6665 297
comp_TRINITY_DN7110_c0_g1_i1 comp_TRINITY_DN7110_c0_g1_i1 2 100 297
comp_TRINITY_DN8098_c0_g1_i1 comp_TRINITY_DN8098_c0_g1_i1 3 91.9043333333333 297
comp_TRINITY_DN9096_c0_g1_i1 comp_TRINITY_DN9096_c0_g1_i1 2 100 297
comp_TRINITY_DN9441_c0_g1_i1 comp_TRINITY_DN9441_c0_g1_i1 2 99.66 297
comp_TRINITY_DN10890_c0_g1_i1 comp_TRINITY_DN10890_c0_g1_i1 3 94.309 296
comp_TRINITY_DN10897_c0_g1_i1 comp_TRINITY_DN10897_c0_g1_i1 3 89.8466666666667 296
comp_TRINITY_DN11058_c0_g1_i1 comp_TRINITY_DN11058_c0_g1_i1 3 99.7776666666667 296
comp_TRINITY_DN1193_c0_g1_i5 comp_TRINITY_DN1193_c0_g1_i5 2 96.918 296
comp_TRINITY_DN12053_c0_g1_i1 comp_TRINITY_DN12053_c0_g1_i1 2 100 296
comp_TRINITY_DN1214_c1_g1_i5 comp_TRINITY_DN1214_c1_g1_i5 2 90.49 296
comp_TRINITY_DN1225_c3_g1_i7 comp_TRINITY_DN1225_c3_g1_i7 3 82.3483333333333 296
comp_TRINITY_DN13114_c0_g1_i1 comp_TRINITY_DN13114_c0_g1_i1 2 100 296
comp_TRINITY_DN13722_c0_g1_i1 comp_TRINITY_DN13722_c0_g1_i1 2 99.3335 296
comp_TRINITY_DN13771_c0_g1_i1 comp_TRINITY_DN13771_c0_g1_i1 3 89.8146666666667 296
comp_TRINITY_DN14124_c0_g1_i1 comp_TRINITY_DN14124_c0_g1_i1 2 99.6575 296
comp_TRINITY_DN15667_c0_g1_i1 comp_TRINITY_DN15667_c0_g1_i1 2 100 296
comp_TRINITY_DN16036_c0_g1_i1 comp_TRINITY_DN16036_c0_g1_i1 2 98.63 296
comp_TRINITY_DN16337_c0_g1_i1 comp_TRINITY_DN16337_c0_g1_i1 2 100 296
comp_TRINITY_DN16911_c0_g1_i1 comp_TRINITY_DN16911_c0_g1_i1 2 91.854 296
comp_TRINITY_DN18615_c0_g1_i1 comp_TRINITY_DN18615_c0_g1_i1 2 100 296
comp_TRINITY_DN18749_c0_g1_i1 comp_TRINITY_DN18749_c0_g1_i1 4 89.2385 296
comp_TRINITY_DN2200_c0_g1_i1 comp_TRINITY_DN2200_c0_g1_i1 2 100 296
comp_TRINITY_DN2583_c0_g1_i1 comp_TRINITY_DN2583_c0_g1_i1 2 97.324 296
comp_TRINITY_DN4542_c0_g1_i1 comp_TRINITY_DN4542_c0_g1_i1 2 98.644 296
comp_TRINITY_DN5403_c0_g1_i1 comp_TRINITY_DN5403_c0_g1_i1 3 97.531 296
comp_TRINITY_DN6994_c0_g1_i1 comp_TRINITY_DN6994_c0_g1_i1 4 78.76025 296
comp_TRINITY_DN7192_c0_g1_i1 comp_TRINITY_DN7192_c0_g1_i1 2 97.6115 296
comp_TRINITY_DN9458_c0_g1_i1 comp_TRINITY_DN9458_c0_g1_i1 4 94.37475 296
comp_TRINITY_DN10125_c0_g1_i1 comp_TRINITY_DN10125_c0_g1_i1 2 94.839 295
comp_TRINITY_DN1171_c2_g1_i19 comp_TRINITY_DN1171_c2_g1_i19 4 85.28375 295
comp_TRINITY_DN11807_c0_g1_i1 comp_TRINITY_DN11807_c0_g1_i1 2 99.6645 295
comp_TRINITY_DN1193_c0_g1_i9 comp_TRINITY_DN1193_c0_g1_i9 2 98.977 295
comp_TRINITY_DN12123_c0_g1_i1 comp_TRINITY_DN12123_c0_g1_i1 2 98.637 295
comp_TRINITY_DN12902_c0_g1_i1 comp_TRINITY_DN12902_c0_g1_i1 2 99.6575 295
comp_TRINITY_DN14445_c0_g1_i1 comp_TRINITY_DN14445_c0_g1_i1 2 99.3335 295
comp_TRINITY_DN16631_c0_g1_i1 comp_TRINITY_DN16631_c0_g1_i1 4 86.575 295
comp_TRINITY_DN18231_c0_g1_i1 comp_TRINITY_DN18231_c0_g1_i1 2 99.3105 295
comp_TRINITY_DN18345_c0_g1_i1 comp_TRINITY_DN18345_c0_g1_i1 2 100 295
comp_TRINITY_DN2067_c0_g1_i1 comp_TRINITY_DN2067_c0_g1_i1 2 98.3215 295
comp_TRINITY_DN3026_c0_g1_i1 comp_TRINITY_DN3026_c0_g1_i1 5 89.8898 295
comp_TRINITY_DN4508_c0_g1_i1 comp_TRINITY_DN4508_c0_g1_i1 2 98.9655 295
comp_TRINITY_DN4514_c0_g1_i1 comp_TRINITY_DN4514_c0_g1_i1 2 100 295
comp_TRINITY_DN5321_c0_g1_i1 comp_TRINITY_DN5321_c0_g1_i1 2 99.3105 295
comp_TRINITY_DN5747_c0_g1_i1 comp_TRINITY_DN5747_c0_g1_i1 2 100 295
comp_TRINITY_DN6487_c0_g1_i1 comp_TRINITY_DN6487_c0_g1_i1 2 99.655 295
comp_TRINITY_DN65_c0_g1_i1 comp_TRINITY_DN65_c0_g1_i1 2 84.0735 295
comp_TRINITY_DN7085_c0_g1_i1 comp_TRINITY_DN7085_c0_g1_i1 2 99.322 295
comp_TRINITY_DN8177_c0_g1_i1 comp_TRINITY_DN8177_c0_g1_i1 2 98.6415 295
comp_TRINITY_DN8465_c0_g1_i1 comp_TRINITY_DN8465_c0_g1_i1 2 99.655 295
comp_TRINITY_DN9881_c0_g1_i1 comp_TRINITY_DN9881_c0_g1_i1 2 94.178 295
comp_TRINITY_DN10437_c0_g1_i1 comp_TRINITY_DN10437_c0_g1_i1 2 100 294
comp_TRINITY_DN10493_c0_g1_i1 comp_TRINITY_DN10493_c0_g1_i1 2 100 294
comp_TRINITY_DN1170_c2_g6_i2 comp_TRINITY_DN1170_c2_g6_i2 2 73.8095 294
comp_TRINITY_DN14662_c0_g1_i1 comp_TRINITY_DN14662_c0_g1_i1 4 92.86325 294
comp_TRINITY_DN14978_c0_g1_i1 comp_TRINITY_DN14978_c0_g1_i1 3 91.473 294
comp_TRINITY_DN15111_c0_g1_i1 comp_TRINITY_DN15111_c0_g1_i1 3 77.6896666666667 294
comp_TRINITY_DN15192_c0_g1_i1 comp_TRINITY_DN15192_c0_g1_i1 2 82.653 294
comp_TRINITY_DN15896_c0_g1_i1 comp_TRINITY_DN15896_c0_g1_i1 2 98.9655 294
comp_TRINITY_DN16510_c0_g1_i1 comp_TRINITY_DN16510_c0_g1_i1 3 100 294
comp_TRINITY_DN18300_c0_g1_i1 comp_TRINITY_DN18300_c0_g1_i1 2 96.5415 294
comp_TRINITY_DN212_c0_g1_i1 comp_TRINITY_DN212_c0_g1_i1 3 92.9883333333333 294
comp_TRINITY_DN2855_c0_g1_i1 comp_TRINITY_DN2855_c0_g1_i1 3 100 294
comp_TRINITY_DN3574_c0_g1_i1 comp_TRINITY_DN3574_c0_g1_i1 2 99.3195 294
comp_TRINITY_DN4781_c0_g1_i1 comp_TRINITY_DN4781_c0_g1_i1 2 100 294
comp_TRINITY_DN5968_c0_g1_i1 comp_TRINITY_DN5968_c0_g1_i1 2 100 294
comp_TRINITY_DN7504_c0_g1_i1 comp_TRINITY_DN7504_c0_g1_i1 2 97.9165 294
comp_TRINITY_DN9539_c0_g1_i1 comp_TRINITY_DN9539_c0_g1_i1 2 97.959 294
comp_TRINITY_DN1046_c0_g1_i2 comp_TRINITY_DN1046_c0_g1_i2 4 86.91875 293
comp_TRINITY_DN1191_c0_g2_i6 comp_TRINITY_DN1191_c0_g2_i6 3 89.8033333333333 293
comp_TRINITY_DN12383_c0_g1_i1 comp_TRINITY_DN12383_c0_g1_i1 2 100 293
comp_TRINITY_DN12444_c0_g1_i1 comp_TRINITY_DN12444_c0_g1_i1 2 99.6505 293
comp_TRINITY_DN1338_c0_g1_i1 comp_TRINITY_DN1338_c0_g1_i1 3 96.5906666666667 293
comp_TRINITY_DN13834_c0_g1_i1 comp_TRINITY_DN13834_c0_g1_i1 2 100 293
comp_TRINITY_DN14712_c0_g1_i1 comp_TRINITY_DN14712_c0_g1_i1 3 99.7763333333333 293
comp_TRINITY_DN15749_c0_g1_i1 comp_TRINITY_DN15749_c0_g1_i1 3 92.9106666666667 293
comp_TRINITY_DN1665_c0_g1_i1 comp_TRINITY_DN1665_c0_g1_i1 2 94.4055 293
comp_TRINITY_DN1761_c0_g1_i1 comp_TRINITY_DN1761_c0_g1_i1 2 100 293
comp_TRINITY_DN18988_c0_g1_i1 comp_TRINITY_DN18988_c0_g1_i1 4 93.379 293
comp_TRINITY_DN2170_c0_g1_i1 comp_TRINITY_DN2170_c0_g1_i1 2 100 293
comp_TRINITY_DN4173_c0_g1_i1 comp_TRINITY_DN4173_c0_g1_i1 2 99.317 293
comp_TRINITY_DN4559_c0_g1_i1 comp_TRINITY_DN4559_c0_g1_i1 2 95.105 293
comp_TRINITY_DN533_c0_g1_i2 comp_TRINITY_DN533_c0_g1_i2 2 88.1865 293
comp_TRINITY_DN11420_c0_g1_i1 comp_TRINITY_DN11420_c0_g1_i1 2 99.653 292
comp_TRINITY_DN11464_c0_g1_i1 comp_TRINITY_DN11464_c0_g1_i1 2 97.8875 292
comp_TRINITY_DN1220_c0_g3_i6 comp_TRINITY_DN1220_c0_g3_i6 2 88.31 292
comp_TRINITY_DN1297_c0_g1_i1 comp_TRINITY_DN1297_c0_g1_i1 2 99.648 292
comp_TRINITY_DN13040_c0_g1_i1 comp_TRINITY_DN13040_c0_g1_i1 2 100 292
comp_TRINITY_DN13121_c0_g1_i1 comp_TRINITY_DN13121_c0_g1_i1 2 99.6665 292
comp_TRINITY_DN14857_c0_g1_i1 comp_TRINITY_DN14857_c0_g1_i1 2 99.6665 292
comp_TRINITY_DN16139_c0_g1_i1 comp_TRINITY_DN16139_c0_g1_i1 2 99.315 292
comp_TRINITY_DN2720_c0_g1_i1 comp_TRINITY_DN2720_c0_g1_i1 4 84.93375 292
comp_TRINITY_DN3166_c0_g1_i1 comp_TRINITY_DN3166_c0_g1_i1 2 99.6665 292
comp_TRINITY_DN3491_c0_g1_i1 comp_TRINITY_DN3491_c0_g1_i1 2 99.648 292
comp_TRINITY_DN3800_c0_g1_i1 comp_TRINITY_DN3800_c0_g1_i1 2 99.315 292
comp_TRINITY_DN4180_c0_g1_i1 comp_TRINITY_DN4180_c0_g1_i1 2 99.3145 292
comp_TRINITY_DN5003_c0_g1_i1 comp_TRINITY_DN5003_c0_g1_i1 3 84.961 292
comp_TRINITY_DN5122_c0_g1_i1 comp_TRINITY_DN5122_c0_g1_i1 2 98.3335 292
comp_TRINITY_DN5624_c0_g1_i1 comp_TRINITY_DN5624_c0_g1_i1 3 93.0586666666667 292
comp_TRINITY_DN645_c0_g1_i1 comp_TRINITY_DN645_c0_g1_i1 3 95.9333333333333 292
comp_TRINITY_DN7509_c0_g1_i1 comp_TRINITY_DN7509_c0_g1_i1 6 92.2386666666667 292
comp_TRINITY_DN9110_c0_g1_i1 comp_TRINITY_DN9110_c0_g1_i1 3 99.6526666666667 292
comp_TRINITY_DN9941_c0_g1_i1 comp_TRINITY_DN9941_c0_g1_i1 2 100 292
comp_TRINITY_DN9987_c0_g1_i1 comp_TRINITY_DN9987_c0_g1_i1 3 99.7733333333333 292
comp_TRINITY_DN1103_c1_g1_i9 comp_TRINITY_DN1103_c1_g1_i9 2 74.2795 291
comp_TRINITY_DN11521_c0_g1_i1 comp_TRINITY_DN11521_c0_g1_i1 2 99.3125 291
comp_TRINITY_DN1209_c1_g2_i21 comp_TRINITY_DN1209_c1_g2_i21 3 80.4216666666667 291
comp_TRINITY_DN12159_c0_g1_i1 comp_TRINITY_DN12159_c0_g1_i1 3 100 291
comp_TRINITY_DN12894_c0_g1_i1 comp_TRINITY_DN12894_c0_g1_i1 2 87.6925 291
comp_TRINITY_DN1404_c0_g1_i1 comp_TRINITY_DN1404_c0_g1_i1 2 98.936 291
comp_TRINITY_DN14096_c0_g1_i1 comp_TRINITY_DN14096_c0_g1_i1 2 98.9435 291
comp_TRINITY_DN14673_c0_g1_i1 comp_TRINITY_DN14673_c0_g1_i1 2 98.979 291
comp_TRINITY_DN1719_c0_g1_i1 comp_TRINITY_DN1719_c0_g1_i1 2 100 291
comp_TRINITY_DN19047_c0_g1_i1 comp_TRINITY_DN19047_c0_g1_i1 2 98.936 291
comp_TRINITY_DN2214_c0_g1_i1 comp_TRINITY_DN2214_c0_g1_i1 2 98.6415 291
comp_TRINITY_DN8436_c0_g1_i1 comp_TRINITY_DN8436_c0_g1_i1 5 81.7814 291
comp_TRINITY_DN8896_c0_g1_i1 comp_TRINITY_DN8896_c0_g1_i1 2 100 291
comp_TRINITY_DN9640_c0_g1_i1 comp_TRINITY_DN9640_c0_g1_i1 2 99.6665 291
comp_TRINITY_DN9769_c0_g1_i1 comp_TRINITY_DN9769_c0_g1_i1 2 100 291
comp_TRINITY_DN10275_c0_g1_i1 comp_TRINITY_DN10275_c0_g1_i1 4 87.98825 290
comp_TRINITY_DN1094_c1_g1_i2 comp_TRINITY_DN1094_c1_g1_i2 2 95.8335 290
comp_TRINITY_DN11113_c0_g1_i1 comp_TRINITY_DN11113_c0_g1_i1 3 99.6633333333333 290
comp_TRINITY_DN1152_c0_g1_i3 comp_TRINITY_DN1152_c0_g1_i3 3 89.005 290
comp_TRINITY_DN1180_c2_g1_i13 comp_TRINITY_DN1180_c2_g1_i13 4 93.4055 290
comp_TRINITY_DN1227_c11_g1_i2 comp_TRINITY_DN1227_c11_g1_i2 4 87.2765 290
comp_TRINITY_DN12745_c0_g1_i1 comp_TRINITY_DN12745_c0_g1_i1 3 98.99 290
comp_TRINITY_DN13280_c0_g1_i1 comp_TRINITY_DN13280_c0_g1_i1 2 100 290
comp_TRINITY_DN14083_c0_g1_i1 comp_TRINITY_DN14083_c0_g1_i1 3 93.1506666666667 290
comp_TRINITY_DN14189_c0_g1_i1 comp_TRINITY_DN14189_c0_g1_i1 2 98.2705 290
comp_TRINITY_DN14513_c0_g1_i1 comp_TRINITY_DN14513_c0_g1_i1 2 99.643 290
comp_TRINITY_DN16446_c0_g1_i1 comp_TRINITY_DN16446_c0_g1_i1 2 99.643 290
comp_TRINITY_DN1934_c0_g1_i1 comp_TRINITY_DN1934_c0_g1_i1 2 99.3335 290
comp_TRINITY_DN2070_c0_g1_i1 comp_TRINITY_DN2070_c0_g1_i1 2 100 290
comp_TRINITY_DN2111_c0_g1_i1 comp_TRINITY_DN2111_c0_g1_i1 2 97.571 290
comp_TRINITY_DN2605_c0_g1_i1 comp_TRINITY_DN2605_c0_g1_i1 3 83.8556666666667 290
comp_TRINITY_DN3984_c0_g1_i1 comp_TRINITY_DN3984_c0_g1_i1 2 96.881 290
comp_TRINITY_DN4358_c0_g1_i1 comp_TRINITY_DN4358_c0_g1_i1 2 99.3335 290
comp_TRINITY_DN4535_c0_g1_i1 comp_TRINITY_DN4535_c0_g1_i1 2 99.3095 290
comp_TRINITY_DN5901_c0_g1_i1 comp_TRINITY_DN5901_c0_g1_i1 2 99.2855 290
comp_TRINITY_DN6540_c0_g1_i1 comp_TRINITY_DN6540_c0_g1_i1 2 99.6665 290
comp_TRINITY_DN694_c0_g3_i1 comp_TRINITY_DN694_c0_g3_i1 3 83.4263333333333 290
comp_TRINITY_DN741_c0_g1_i1 comp_TRINITY_DN741_c0_g1_i1 3 82.1073333333333 290
comp_TRINITY_DN7784_c0_g1_i1 comp_TRINITY_DN7784_c0_g1_i1 2 87.857 290
comp_TRINITY_DN8758_c0_g1_i1 comp_TRINITY_DN8758_c0_g1_i1 4 88.8795 290
comp_TRINITY_DN9520_c0_g1_i1 comp_TRINITY_DN9520_c0_g1_i1 4 89.87475 290
comp_TRINITY_DN10504_c0_g1_i1 comp_TRINITY_DN10504_c0_g1_i1 2 100 289
comp_TRINITY_DN14078_c0_g1_i1 comp_TRINITY_DN14078_c0_g1_i1 2 99.3245 289
comp_TRINITY_DN14520_c0_g1_i1 comp_TRINITY_DN14520_c0_g1_i1 3 82.6923333333333 289
comp_TRINITY_DN2894_c0_g1_i1 comp_TRINITY_DN2894_c0_g1_i1 3 92.4536666666667 289
comp_TRINITY_DN3631_c0_g1_i1 comp_TRINITY_DN3631_c0_g1_i1 7 77.2845714285714 289
comp_TRINITY_DN508_c0_g1_i1 comp_TRINITY_DN508_c0_g1_i1 4 85.753 289
comp_TRINITY_DN9922_c0_g1_i1 comp_TRINITY_DN9922_c0_g1_i1 3 97.9723333333333 289
comp_TRINITY_DN1078_c0_g3_i1 comp_TRINITY_DN1078_c0_g3_i1 4 86.90825 288
comp_TRINITY_DN12191_c0_g1_i1 comp_TRINITY_DN12191_c0_g1_i1 2 100 288
comp_TRINITY_DN14413_c0_g1_i1 comp_TRINITY_DN14413_c0_g1_i1 2 98.971 288
comp_TRINITY_DN15609_c0_g1_i1 comp_TRINITY_DN15609_c0_g1_i1 3 99.1453333333333 288
comp_TRINITY_DN15962_c0_g1_i1 comp_TRINITY_DN15962_c0_g1_i1 4 91.83075 288
comp_TRINITY_DN16328_c1_g1_i1 comp_TRINITY_DN16328_c1_g1_i1 3 83.3693333333333 288
comp_TRINITY_DN16682_c0_g1_i1 comp_TRINITY_DN16682_c0_g1_i1 2 100 288
comp_TRINITY_DN1709_c0_g1_i1 comp_TRINITY_DN1709_c0_g1_i1 2 100 288
comp_TRINITY_DN17899_c0_g1_i1 comp_TRINITY_DN17899_c0_g1_i1 2 100 288
comp_TRINITY_DN2157_c0_g1_i1 comp_TRINITY_DN2157_c0_g1_i1 3 93.004 288
comp_TRINITY_DN240_c0_g1_i2 comp_TRINITY_DN240_c0_g1_i2 3 79.8016666666667 288
comp_TRINITY_DN2791_c0_g1_i1 comp_TRINITY_DN2791_c0_g1_i1 3 98.4016666666667 288
comp_TRINITY_DN3097_c0_g1_i1 comp_TRINITY_DN3097_c0_g1_i1 2 97.5965 288
comp_TRINITY_DN3493_c0_g1_i1 comp_TRINITY_DN3493_c0_g1_i1 4 77.67875 288
comp_TRINITY_DN4405_c0_g1_i1 comp_TRINITY_DN4405_c0_g1_i1 3 100 288
comp_TRINITY_DN5443_c0_g1_i1 comp_TRINITY_DN5443_c0_g1_i1 2 100 288
comp_TRINITY_DN556_c0_g1_i1 comp_TRINITY_DN556_c0_g1_i1 4 83.85975 288
comp_TRINITY_DN5697_c0_g1_i1 comp_TRINITY_DN5697_c0_g1_i1 2 97.826 288
comp_TRINITY_DN7433_c0_g1_i1 comp_TRINITY_DN7433_c0_g1_i1 2 99.6375 288
comp_TRINITY_DN9267_c0_g1_i1 comp_TRINITY_DN9267_c0_g1_i1 2 98.5855 288
comp_TRINITY_DN976_c13_g1_i1 comp_TRINITY_DN976_c13_g1_i1 3 83.151 288
comp_TRINITY_DN10522_c0_g1_i1 comp_TRINITY_DN10522_c0_g1_i1 2 100 287
comp_TRINITY_DN1101_c1_g1_i1 comp_TRINITY_DN1101_c1_g1_i1 4 89.085 287
comp_TRINITY_DN1113_c0_g2_i2 comp_TRINITY_DN1113_c0_g2_i2 4 88.8845 287
comp_TRINITY_DN11330_c0_g1_i1 comp_TRINITY_DN11330_c0_g1_i1 2 98.9685 287
comp_TRINITY_DN11340_c0_g1_i1 comp_TRINITY_DN11340_c0_g1_i1 3 89.597 287
comp_TRINITY_DN11486_c0_g1_i1 comp_TRINITY_DN11486_c0_g1_i1 2 99.6665 287
comp_TRINITY_DN1294_c0_g1_i1 comp_TRINITY_DN1294_c0_g1_i1 3 99.5556666666667 287
comp_TRINITY_DN13826_c0_g1_i1 comp_TRINITY_DN13826_c0_g1_i1 2 99.27 287
comp_TRINITY_DN14333_c0_g1_i1 comp_TRINITY_DN14333_c0_g1_i1 3 100 287
comp_TRINITY_DN15575_c0_g1_i1 comp_TRINITY_DN15575_c0_g1_i1 3 98.8983333333333 287
comp_TRINITY_DN15981_c0_g1_i1 comp_TRINITY_DN15981_c0_g1_i1 2 100 287
comp_TRINITY_DN18684_c0_g1_i1 comp_TRINITY_DN18684_c0_g1_i1 2 97.81 287
comp_TRINITY_DN2692_c0_g1_i1 comp_TRINITY_DN2692_c0_g1_i1 2 99.662 287
comp_TRINITY_DN4795_c0_g1_i1 comp_TRINITY_DN4795_c0_g1_i1 2 100 287
comp_TRINITY_DN5912_c0_g1_i1 comp_TRINITY_DN5912_c0_g1_i1 2 99.3335 287
comp_TRINITY_DN6802_c0_g1_i1 comp_TRINITY_DN6802_c0_g1_i1 3 99.495 287
comp_TRINITY_DN8930_c0_g1_i1 comp_TRINITY_DN8930_c0_g1_i1 2 99.329 287
comp_TRINITY_DN9035_c0_g1_i1 comp_TRINITY_DN9035_c0_g1_i1 2 100 287
comp_TRINITY_DN10746_c0_g1_i1 comp_TRINITY_DN10746_c0_g1_i1 2 99.27 286
comp_TRINITY_DN11541_c0_g1_i1 comp_TRINITY_DN11541_c0_g1_i1 2 99.299 286
comp_TRINITY_DN1188_c12_g1_i1 comp_TRINITY_DN1188_c12_g1_i1 6 83.5945 286
comp_TRINITY_DN1203_c0_g1_i2 comp_TRINITY_DN1203_c0_g1_i2 4 86.30575 286
comp_TRINITY_DN14858_c0_g1_i1 comp_TRINITY_DN14858_c0_g1_i1 4 81.112 286
comp_TRINITY_DN16268_c0_g1_i1 comp_TRINITY_DN16268_c0_g1_i1 2 99.6325 286
comp_TRINITY_DN16457_c0_g1_i1 comp_TRINITY_DN16457_c0_g1_i1 2 100 286
comp_TRINITY_DN16613_c0_g1_i1 comp_TRINITY_DN16613_c0_g1_i1 2 100 286
comp_TRINITY_DN3165_c0_g1_i1 comp_TRINITY_DN3165_c0_g1_i1 3 99.3056666666667 286
comp_TRINITY_DN388_c0_g2_i1 comp_TRINITY_DN388_c0_g2_i1 3 82.3456666666667 286
comp_TRINITY_DN4749_c0_g1_i1 comp_TRINITY_DN4749_c0_g1_i1 2 99.27 286
comp_TRINITY_DN4878_c0_g1_i1 comp_TRINITY_DN4878_c0_g1_i1 2 100 286
comp_TRINITY_DN4890_c0_g1_i1 comp_TRINITY_DN4890_c0_g1_i1 2 99.6665 286
comp_TRINITY_DN6087_c0_g1_i1 comp_TRINITY_DN6087_c0_g1_i1 2 98.946 286
comp_TRINITY_DN7822_c0_g1_i1 comp_TRINITY_DN7822_c0_g1_i1 4 90.0235 286
comp_TRINITY_DN79_c0_g1_i1 comp_TRINITY_DN79_c0_g1_i1 3 94.84 286
comp_TRINITY_DN8554_c0_g1_i1 comp_TRINITY_DN8554_c0_g1_i1 3 90.6426666666667 286
comp_TRINITY_DN915_c0_g1_i2 comp_TRINITY_DN915_c0_g1_i2 4 87.535 286
comp_TRINITY_DN9262_c0_g1_i1 comp_TRINITY_DN9262_c0_g1_i1 2 100 286
comp_TRINITY_DN9674_c0_g1_i1 comp_TRINITY_DN9674_c0_g1_i1 3 100 286
comp_TRINITY_DN976_c71_g1_i1 comp_TRINITY_DN976_c71_g1_i1 4 92.77325 286
comp_TRINITY_DN11782_c0_g1_i1 comp_TRINITY_DN11782_c0_g1_i1 2 99.6665 285
comp_TRINITY_DN12433_c0_g1_i1 comp_TRINITY_DN12433_c0_g1_i1 2 99.6645 285
comp_TRINITY_DN13611_c0_g1_i1 comp_TRINITY_DN13611_c0_g1_i1 4 80.0585 285
comp_TRINITY_DN15565_c0_g1_i1 comp_TRINITY_DN15565_c0_g1_i1 2 99.6325 285
comp_TRINITY_DN15967_c0_g1_i1 comp_TRINITY_DN15967_c0_g1_i1 2 100 285
comp_TRINITY_DN16063_c0_g1_i1 comp_TRINITY_DN16063_c0_g1_i1 2 100 285
comp_TRINITY_DN17550_c0_g1_i1 comp_TRINITY_DN17550_c0_g1_i1 4 91.08475 285
comp_TRINITY_DN17926_c0_g1_i1 comp_TRINITY_DN17926_c0_g1_i1 2 100 285
comp_TRINITY_DN19034_c0_g1_i1 comp_TRINITY_DN19034_c0_g1_i1 2 99.6295 285
comp_TRINITY_DN1951_c0_g1_i1 comp_TRINITY_DN1951_c0_g1_i1 2 100 285
comp_TRINITY_DN2198_c0_g1_i1 comp_TRINITY_DN2198_c0_g1_i1 3 98.97 285
comp_TRINITY_DN4955_c0_g1_i1 comp_TRINITY_DN4955_c0_g1_i1 2 98.963 285
comp_TRINITY_DN6887_c0_g1_i1 comp_TRINITY_DN6887_c0_g1_i1 3 88.8156666666667 285
comp_TRINITY_DN7312_c0_g1_i1 comp_TRINITY_DN7312_c0_g1_i1 3 88.5963333333333 285
comp_TRINITY_DN7592_c0_g1_i1 comp_TRINITY_DN7592_c0_g1_i1 3 93.3843333333333 285
comp_TRINITY_DN9120_c0_g1_i1 comp_TRINITY_DN9120_c0_g1_i1 5 85.4896 285
comp_TRINITY_DN9315_c0_g1_i1 comp_TRINITY_DN9315_c0_g1_i1 2 99.0195 285
comp_TRINITY_DN9331_c0_g1_i1 comp_TRINITY_DN9331_c0_g1_i1 4 96.492 285
comp_TRINITY_DN9843_c0_g1_i1 comp_TRINITY_DN9843_c0_g1_i1 2 100 285
comp_TRINITY_DN10350_c0_g1_i1 comp_TRINITY_DN10350_c0_g1_i1 2 100 284
comp_TRINITY_DN10755_c0_g1_i1 comp_TRINITY_DN10755_c0_g1_i1 2 100 284
comp_TRINITY_DN11622_c0_g1_i1 comp_TRINITY_DN11622_c0_g1_i1 2 98.623 284
comp_TRINITY_DN11708_c0_g1_i1 comp_TRINITY_DN11708_c0_g1_i1 2 100 284
comp_TRINITY_DN11943_c0_g1_i1 comp_TRINITY_DN11943_c0_g1_i1 2 100 284
comp_TRINITY_DN13599_c0_g1_i1 comp_TRINITY_DN13599_c0_g1_i1 2 99.2935 284
comp_TRINITY_DN1492_c0_g1_i1 comp_TRINITY_DN1492_c0_g1_i1 2 98.9585 284
comp_TRINITY_DN15907_c0_g1_i1 comp_TRINITY_DN15907_c0_g1_i1 2 99.6295 284
comp_TRINITY_DN16829_c0_g1_i1 comp_TRINITY_DN16829_c0_g1_i1 2 100 284
comp_TRINITY_DN16975_c0_g1_i1 comp_TRINITY_DN16975_c0_g1_i1 2 100 284
comp_TRINITY_DN17062_c0_g1_i1 comp_TRINITY_DN17062_c0_g1_i1 3 97.2166666666667 284
comp_TRINITY_DN17194_c0_g1_i1 comp_TRINITY_DN17194_c0_g1_i1 3 94.086 284
comp_TRINITY_DN17945_c0_g1_i1 comp_TRINITY_DN17945_c0_g1_i1 3 84.733 284
comp_TRINITY_DN18036_c0_g1_i1 comp_TRINITY_DN18036_c0_g1_i1 2 96.3085 284
comp_TRINITY_DN18805_c0_g1_i1 comp_TRINITY_DN18805_c0_g1_i1 2 100 284
comp_TRINITY_DN5693_c0_g1_i1 comp_TRINITY_DN5693_c0_g1_i1 4 86.378 284
comp_TRINITY_DN5859_c0_g1_i1 comp_TRINITY_DN5859_c0_g1_i1 2 100 284
comp_TRINITY_DN7985_c0_g1_i1 comp_TRINITY_DN7985_c0_g1_i1 2 99.627 284
comp_TRINITY_DN9396_c0_g1_i1 comp_TRINITY_DN9396_c0_g1_i1 2 99.6575 284
comp_TRINITY_DN9433_c0_g1_i1 comp_TRINITY_DN9433_c0_g1_i1 2 85.821 284
comp_TRINITY_DN1060_c0_g1_i4 comp_TRINITY_DN1060_c0_g1_i4 5 91.3244 283
comp_TRINITY_DN1074_c1_g1_i2 comp_TRINITY_DN1074_c1_g1_i2 4 83.482 283
comp_TRINITY_DN1140_c0_g1_i1 comp_TRINITY_DN1140_c0_g1_i1 3 79.7916666666667 283
comp_TRINITY_DN11539_c0_g1_i1 comp_TRINITY_DN11539_c0_g1_i1 2 100 283
comp_TRINITY_DN11785_c0_g1_i1 comp_TRINITY_DN11785_c0_g1_i1 2 98.496 283
comp_TRINITY_DN1264_c0_g1_i1 comp_TRINITY_DN1264_c0_g1_i1 2 100 283
comp_TRINITY_DN14818_c0_g1_i1 comp_TRINITY_DN14818_c0_g1_i1 4 100 283
comp_TRINITY_DN15570_c0_g1_i1 comp_TRINITY_DN15570_c0_g1_i1 2 99.248 283
comp_TRINITY_DN17256_c0_g1_i1 comp_TRINITY_DN17256_c0_g1_i1 2 100 283
comp_TRINITY_DN18129_c0_g1_i1 comp_TRINITY_DN18129_c0_g1_i1 3 91.339 283
comp_TRINITY_DN18451_c0_g1_i1 comp_TRINITY_DN18451_c0_g1_i1 4 92.72475 283
comp_TRINITY_DN1974_c0_g1_i1 comp_TRINITY_DN1974_c0_g1_i1 2 99.248 283
comp_TRINITY_DN2995_c0_g1_i1 comp_TRINITY_DN2995_c0_g1_i1 3 100 283
comp_TRINITY_DN3484_c0_g1_i1 comp_TRINITY_DN3484_c0_g1_i1 2 97.507 283
comp_TRINITY_DN3695_c0_g1_i1 comp_TRINITY_DN3695_c0_g1_i1 3 83.9916666666667 283
comp_TRINITY_DN5427_c0_g1_i1 comp_TRINITY_DN5427_c0_g1_i1 3 99.7776666666667 283
comp_TRINITY_DN6034_c0_g1_i1 comp_TRINITY_DN6034_c0_g1_i1 2 86.842 283
comp_TRINITY_DN8461_c0_g1_i1 comp_TRINITY_DN8461_c0_g1_i1 2 99.6645 283
comp_TRINITY_DN8557_c0_g1_i1 comp_TRINITY_DN8557_c0_g1_i1 2 99.624 283
comp_TRINITY_DN9593_c0_g1_i1 comp_TRINITY_DN9593_c0_g1_i1 2 99.627 283
comp_TRINITY_DN1194_c10_g1_i5 comp_TRINITY_DN1194_c10_g1_i5 4 89.283 282
comp_TRINITY_DN1211_c0_g2_i3 comp_TRINITY_DN1211_c0_g2_i3 5 92.3812 282
comp_TRINITY_DN14653_c0_g1_i1 comp_TRINITY_DN14653_c0_g1_i1 2 99.621 282
comp_TRINITY_DN16610_c0_g1_i1 comp_TRINITY_DN16610_c0_g1_i1 3 96.504 282
comp_TRINITY_DN16694_c0_g1_i1 comp_TRINITY_DN16694_c0_g1_i1 2 99.2885 282
comp_TRINITY_DN17300_c0_g1_i1 comp_TRINITY_DN17300_c0_g1_i1 2 99.2425 282
comp_TRINITY_DN18630_c0_g1_i1 comp_TRINITY_DN18630_c0_g1_i1 2 97.785 282
comp_TRINITY_DN1979_c0_g1_i1 comp_TRINITY_DN1979_c0_g1_i1 3 99.4386666666667 282
comp_TRINITY_DN4370_c0_g1_i1 comp_TRINITY_DN4370_c0_g1_i1 2 100 282
comp_TRINITY_DN7751_c0_g1_i1 comp_TRINITY_DN7751_c0_g1_i1 2 98.9545 282
comp_TRINITY_DN7793_c0_g1_i1 comp_TRINITY_DN7793_c0_g1_i1 2 100 282
comp_TRINITY_DN8145_c0_g1_i1 comp_TRINITY_DN8145_c0_g1_i1 2 96.0535 282
comp_TRINITY_DN8507_c0_g1_i1 comp_TRINITY_DN8507_c0_g1_i1 5 85.7418 282
comp_TRINITY_DN996_c1_g1_i1 comp_TRINITY_DN996_c1_g1_i1 3 81.7843333333333 282
comp_TRINITY_DN10018_c0_g1_i1 comp_TRINITY_DN10018_c0_g1_i1 3 84.036 281
comp_TRINITY_DN10112_c0_g1_i1 comp_TRINITY_DN10112_c0_g1_i1 2 84.4145 281
comp_TRINITY_DN10232_c0_g1_i1 comp_TRINITY_DN10232_c0_g1_i1 2 99.621 281
comp_TRINITY_DN11249_c0_g1_i1 comp_TRINITY_DN11249_c0_g1_i1 2 99.2425 281
comp_TRINITY_DN15253_c0_g1_i1 comp_TRINITY_DN15253_c0_g1_i1 2 100 281
comp_TRINITY_DN16401_c0_g1_i1 comp_TRINITY_DN16401_c0_g1_i1 2 99.6325 281
comp_TRINITY_DN17217_c0_g1_i1 comp_TRINITY_DN17217_c0_g1_i1 2 99.3245 281
comp_TRINITY_DN17582_c0_g1_i1 comp_TRINITY_DN17582_c0_g1_i1 5 81.9436 281
comp_TRINITY_DN3668_c0_g1_i1 comp_TRINITY_DN3668_c0_g1_i1 2 98.855 281
comp_TRINITY_DN4596_c0_g1_i1 comp_TRINITY_DN4596_c0_g1_i1 3 99.4623333333333 281
comp_TRINITY_DN5728_c0_g1_i1 comp_TRINITY_DN5728_c0_g1_i1 2 99.2365 281
comp_TRINITY_DN6743_c0_g1_i1 comp_TRINITY_DN6743_c0_g1_i1 3 88.988 281
comp_TRINITY_DN719_c0_g1_i2 comp_TRINITY_DN719_c0_g1_i2 3 82.3286666666667 281
comp_TRINITY_DN7464_c0_g1_i1 comp_TRINITY_DN7464_c0_g1_i1 2 96.2555 281
comp_TRINITY_DN8090_c0_g1_i1 comp_TRINITY_DN8090_c0_g1_i1 2 99.6665 281
comp_TRINITY_DN8989_c0_g1_i1 comp_TRINITY_DN8989_c0_g1_i1 2 99.66 281
comp_TRINITY_DN10597_c0_g1_i1 comp_TRINITY_DN10597_c0_g1_i1 3 100 280
comp_TRINITY_DN12458_c0_g1_i1 comp_TRINITY_DN12458_c0_g1_i1 3 90.78 280
comp_TRINITY_DN14605_c0_g1_i1 comp_TRINITY_DN14605_c0_g1_i1 2 100 280
comp_TRINITY_DN16832_c0_g1_i1 comp_TRINITY_DN16832_c0_g1_i1 2 99.282 280
comp_TRINITY_DN17643_c0_g1_i1 comp_TRINITY_DN17643_c0_g1_i1 2 99.231 280
comp_TRINITY_DN17789_c0_g1_i1 comp_TRINITY_DN17789_c0_g1_i1 2 99.248 280
comp_TRINITY_DN18351_c0_g1_i1 comp_TRINITY_DN18351_c0_g1_i1 2 74.269 280
comp_TRINITY_DN18352_c0_g1_i1 comp_TRINITY_DN18352_c0_g1_i1 4 99.2465 280
comp_TRINITY_DN4925_c0_g1_i1 comp_TRINITY_DN4925_c0_g1_i1 3 81.5463333333333 280
comp_TRINITY_DN5227_c0_g1_i1 comp_TRINITY_DN5227_c0_g1_i1 2 88.759 280
comp_TRINITY_DN5491_c0_g1_i1 comp_TRINITY_DN5491_c0_g1_i1 2 100 280
comp_TRINITY_DN7251_c0_g1_i1 comp_TRINITY_DN7251_c0_g1_i1 2 99.6155 280
comp_TRINITY_DN942_c1_g1_i1 comp_TRINITY_DN942_c1_g1_i1 2 86.1655 280
comp_TRINITY_DN963_c1_g1_i1 comp_TRINITY_DN963_c1_g1_i1 3 84.6286666666667 280
comp_TRINITY_DN978_c0_g1_i3 comp_TRINITY_DN978_c0_g1_i3 3 87.5036666666667 280
comp_TRINITY_DN10150_c0_g1_i1 comp_TRINITY_DN10150_c0_g1_i1 2 100 279
comp_TRINITY_DN10234_c0_g1_i1 comp_TRINITY_DN10234_c0_g1_i1 3 100 279
comp_TRINITY_DN10443_c0_g1_i1 comp_TRINITY_DN10443_c0_g1_i1 3 78.9876666666667 279
comp_TRINITY_DN12000_c0_g1_i1 comp_TRINITY_DN12000_c0_g1_i1 2 99.6665 279
comp_TRINITY_DN13077_c0_g1_i1 comp_TRINITY_DN13077_c0_g1_i1 3 84.3763333333333 279
comp_TRINITY_DN13200_c0_g1_i1 comp_TRINITY_DN13200_c0_g1_i1 2 98.4495 279
comp_TRINITY_DN15656_c0_g1_i1 comp_TRINITY_DN15656_c0_g1_i1 2 98.5665 279
comp_TRINITY_DN15823_c0_g1_i1 comp_TRINITY_DN15823_c0_g1_i1 3 99.4073333333333 279
comp_TRINITY_DN16232_c0_g1_i1 comp_TRINITY_DN16232_c0_g1_i1 2 98.609 279
comp_TRINITY_DN3134_c0_g1_i1 comp_TRINITY_DN3134_c0_g1_i1 2 99.329 279
comp_TRINITY_DN5278_c0_g1_i1 comp_TRINITY_DN5278_c0_g1_i1 2 88.372 279
comp_TRINITY_DN5423_c0_g1_i1 comp_TRINITY_DN5423_c0_g1_i1 4 88.8645 279
comp_TRINITY_DN6843_c0_g1_i1 comp_TRINITY_DN6843_c0_g1_i1 2 100 279
comp_TRINITY_DN1103_c1_g1_i6 comp_TRINITY_DN1103_c1_g1_i6 2 72.9295 278
comp_TRINITY_DN1136_c1_g2_i2 comp_TRINITY_DN1136_c1_g2_i2 3 81.794 278
comp_TRINITY_DN1219_c0_g2_i4 comp_TRINITY_DN1219_c0_g2_i4 2 92.456 278
comp_TRINITY_DN1224_c8_g1_i3 comp_TRINITY_DN1224_c8_g1_i3 5 96.4142 278
comp_TRINITY_DN14931_c0_g1_i1 comp_TRINITY_DN14931_c0_g1_i1 2 99.231 278
comp_TRINITY_DN15543_c1_g1_i1 comp_TRINITY_DN15543_c1_g1_i1 5 79.837 278
comp_TRINITY_DN1860_c0_g1_i1 comp_TRINITY_DN1860_c0_g1_i1 2 100 278
comp_TRINITY_DN18892_c0_g1_i1 comp_TRINITY_DN18892_c0_g1_i1 3 97.856 278
comp_TRINITY_DN2138_c0_g1_i1 comp_TRINITY_DN2138_c0_g1_i1 3 100 278
comp_TRINITY_DN458_c1_g1_i1 comp_TRINITY_DN458_c1_g1_i1 4 80.97825 278
comp_TRINITY_DN5446_c0_g1_i1 comp_TRINITY_DN5446_c0_g1_i1 2 96.4845 278
comp_TRINITY_DN7848_c0_g1_i1 comp_TRINITY_DN7848_c0_g1_i1 2 98.837 278
comp_TRINITY_DN8423_c0_g1_i1 comp_TRINITY_DN8423_c0_g1_i1 3 100 278
comp_TRINITY_DN8610_c0_g1_i1 comp_TRINITY_DN8610_c0_g1_i1 4 92.18125 278
comp_TRINITY_DN9263_c0_g1_i1 comp_TRINITY_DN9263_c0_g1_i1 3 93.5186666666667 278
comp_TRINITY_DN9705_c0_g1_i1 comp_TRINITY_DN9705_c0_g1_i1 2 97.287 278
comp_TRINITY_DN9740_c0_g1_i1 comp_TRINITY_DN9740_c0_g1_i1 2 98.8855 278
comp_TRINITY_DN9977_c0_g1_i1 comp_TRINITY_DN9977_c0_g1_i1 4 79.58225 278
comp_TRINITY_DN100_c1_g1_i1 comp_TRINITY_DN100_c1_g1_i1 4 87.90775 277
comp_TRINITY_DN10561_c0_g1_i1 comp_TRINITY_DN10561_c0_g1_i1 2 100 277
comp_TRINITY_DN1077_c0_g2_i1 comp_TRINITY_DN1077_c0_g2_i1 3 94.8363333333333 277
comp_TRINITY_DN10972_c0_g1_i1 comp_TRINITY_DN10972_c0_g1_i1 2 100 277
comp_TRINITY_DN12273_c0_g1_i1 comp_TRINITY_DN12273_c0_g1_i1 2 100 277
comp_TRINITY_DN1309_c0_g1_i1 comp_TRINITY_DN1309_c0_g1_i1 2 98.2875 277
comp_TRINITY_DN14147_c0_g1_i1 comp_TRINITY_DN14147_c0_g1_i1 2 100 277
comp_TRINITY_DN18206_c0_g1_i1 comp_TRINITY_DN18206_c0_g1_i1 2 100 277
comp_TRINITY_DN18671_c0_g1_i1 comp_TRINITY_DN18671_c0_g1_i1 2 100 277
comp_TRINITY_DN2074_c0_g1_i1 comp_TRINITY_DN2074_c0_g1_i1 3 97.4246666666667 277
comp_TRINITY_DN4958_c0_g1_i1 comp_TRINITY_DN4958_c0_g1_i1 2 99.2125 277
comp_TRINITY_DN5345_c0_g1_i1 comp_TRINITY_DN5345_c0_g1_i1 2 100 277
comp_TRINITY_DN7359_c0_g1_i1 comp_TRINITY_DN7359_c0_g1_i1 2 99.2805 277
comp_TRINITY_DN7980_c0_g1_i1 comp_TRINITY_DN7980_c0_g1_i1 2 99.6065 277
comp_TRINITY_DN10023_c0_g1_i1 comp_TRINITY_DN10023_c0_g1_i1 3 92.5926666666667 276
comp_TRINITY_DN10331_c0_g1_i1 comp_TRINITY_DN10331_c0_g1_i1 4 81.7135 276
comp_TRINITY_DN11026_c0_g1_i1 comp_TRINITY_DN11026_c0_g1_i1 3 93.1373333333333 276
comp_TRINITY_DN11190_c0_g1_i1 comp_TRINITY_DN11190_c0_g1_i1 3 83.9703333333333 276
comp_TRINITY_DN1153_c0_g1_i2 comp_TRINITY_DN1153_c0_g1_i2 4 88.9 276
comp_TRINITY_DN12833_c0_g1_i1 comp_TRINITY_DN12833_c0_g1_i1 2 99.6665 276
comp_TRINITY_DN16921_c0_g1_i1 comp_TRINITY_DN16921_c0_g1_i1 2 100 276
comp_TRINITY_DN18092_c0_g1_i1 comp_TRINITY_DN18092_c0_g1_i1 2 100 276
comp_TRINITY_DN18354_c0_g1_i1 comp_TRINITY_DN18354_c0_g1_i1 3 84.5603333333333 276
comp_TRINITY_DN18767_c0_g1_i1 comp_TRINITY_DN18767_c0_g1_i1 3 84.0726666666667 276
comp_TRINITY_DN19044_c0_g1_i1 comp_TRINITY_DN19044_c0_g1_i1 2 99.6645 276
comp_TRINITY_DN2297_c0_g1_i1 comp_TRINITY_DN2297_c0_g1_i1 2 99.6665 276
comp_TRINITY_DN397_c0_g1_i1 comp_TRINITY_DN397_c0_g1_i1 4 84.4595 276
comp_TRINITY_DN6926_c0_g1_i1 comp_TRINITY_DN6926_c0_g1_i1 2 99.2065 276
comp_TRINITY_DN7422_c0_g1_i1 comp_TRINITY_DN7422_c0_g1_i1 5 84.3502 276
comp_TRINITY_DN7675_c0_g1_i1 comp_TRINITY_DN7675_c0_g1_i1 2 100 276
comp_TRINITY_DN7826_c0_g1_i1 comp_TRINITY_DN7826_c0_g1_i1 2 96.4565 276
comp_TRINITY_DN8327_c0_g1_i1 comp_TRINITY_DN8327_c0_g1_i1 2 100 276
comp_TRINITY_DN871_c0_g1_i1 comp_TRINITY_DN871_c0_g1_i1 3 95.5016666666667 276
comp_TRINITY_DN9773_c0_g1_i1 comp_TRINITY_DN9773_c0_g1_i1 2 99.603 276
comp_TRINITY_DN10153_c0_g1_i1 comp_TRINITY_DN10153_c0_g1_i1 8 84.59175 275
comp_TRINITY_DN11111_c0_g1_i1 comp_TRINITY_DN11111_c0_g1_i1 3 99.2906666666667 275
comp_TRINITY_DN11471_c0_g1_i1 comp_TRINITY_DN11471_c0_g1_i1 2 100 275
comp_TRINITY_DN1195_c1_g1_i13 comp_TRINITY_DN1195_c1_g1_i13 3 87.0013333333333 275
comp_TRINITY_DN13517_c0_g1_i1 comp_TRINITY_DN13517_c0_g1_i1 2 100 275
comp_TRINITY_DN14960_c0_g1_i1 comp_TRINITY_DN14960_c0_g1_i1 2 95.302 275
comp_TRINITY_DN15883_c0_g1_i1 comp_TRINITY_DN15883_c0_g1_i1 4 85.052 275
comp_TRINITY_DN17229_c0_g1_i1 comp_TRINITY_DN17229_c0_g1_i1 2 100 275
comp_TRINITY_DN18334_c0_g1_i1 comp_TRINITY_DN18334_c0_g1_i1 3 80.206 275
comp_TRINITY_DN18469_c0_g1_i1 comp_TRINITY_DN18469_c0_g1_i1 3 98.0393333333333 275
comp_TRINITY_DN2623_c0_g1_i1 comp_TRINITY_DN2623_c0_g1_i1 2 99.6 275
comp_TRINITY_DN4692_c0_g1_i1 comp_TRINITY_DN4692_c0_g1_i1 2 99.6065 275
comp_TRINITY_DN7904_c0_g1_i1 comp_TRINITY_DN7904_c0_g1_i1 2 99.662 275
comp_TRINITY_DN8747_c0_g1_i1 comp_TRINITY_DN8747_c0_g1_i1 3 100 275
comp_TRINITY_DN8791_c0_g1_i1 comp_TRINITY_DN8791_c0_g1_i1 2 98.5445 275
comp_TRINITY_DN955_c1_g2_i1 comp_TRINITY_DN955_c1_g2_i1 4 90.988 275
comp_TRINITY_DN10127_c0_g1_i1 comp_TRINITY_DN10127_c0_g1_i1 2 100 274
comp_TRINITY_DN1087_c3_g1_i1 comp_TRINITY_DN1087_c3_g1_i1 3 83.634 274
comp_TRINITY_DN11496_c0_g1_i1 comp_TRINITY_DN11496_c0_g1_i1 2 100 274
comp_TRINITY_DN11887_c0_g1_i1 comp_TRINITY_DN11887_c0_g1_i1 2 100 274
comp_TRINITY_DN11929_c0_g1_i1 comp_TRINITY_DN11929_c0_g1_i1 4 84.3975 274
comp_TRINITY_DN12059_c0_g1_i1 comp_TRINITY_DN12059_c0_g1_i1 2 71.898 274
comp_TRINITY_DN1225_c1_g1_i1 comp_TRINITY_DN1225_c1_g1_i1 4 85.52475 274
comp_TRINITY_DN14171_c0_g1_i1 comp_TRINITY_DN14171_c0_g1_i1 2 100 274
comp_TRINITY_DN15980_c0_g1_i1 comp_TRINITY_DN15980_c0_g1_i1 2 100 274
comp_TRINITY_DN16185_c0_g1_i1 comp_TRINITY_DN16185_c0_g1_i1 2 99.597 274
comp_TRINITY_DN17575_c0_g1_i1 comp_TRINITY_DN17575_c0_g1_i1 3 92.8703333333333 274
comp_TRINITY_DN3949_c0_g1_i1 comp_TRINITY_DN3949_c0_g1_i1 3 96.3096666666667 274
comp_TRINITY_DN4747_c0_g1_i1 comp_TRINITY_DN4747_c0_g1_i1 2 97.247 274
comp_TRINITY_DN5763_c0_g1_i1 comp_TRINITY_DN5763_c0_g1_i1 4 83.66075 274
comp_TRINITY_DN7219_c0_g1_i1 comp_TRINITY_DN7219_c0_g1_i1 4 86.01825 274
comp_TRINITY_DN756_c0_g1_i2 comp_TRINITY_DN756_c0_g1_i2 6 88.2438333333333 274
comp_TRINITY_DN7893_c0_g1_i1 comp_TRINITY_DN7893_c0_g1_i1 2 100 274
comp_TRINITY_DN7967_c0_g1_i1 comp_TRINITY_DN7967_c0_g1_i1 2 97.984 274
comp_TRINITY_DN921_c0_g1_i1 comp_TRINITY_DN921_c0_g1_i1 2 76.3225 274
comp_TRINITY_DN9637_c0_g1_i1 comp_TRINITY_DN9637_c0_g1_i1 4 85.907 274
comp_TRINITY_DN9949_c0_g1_i1 comp_TRINITY_DN9949_c0_g1_i1 2 92.5935 274
comp_TRINITY_DN11439_c0_g1_i1 comp_TRINITY_DN11439_c0_g1_i1 2 100 273
comp_TRINITY_DN11998_c0_g1_i1 comp_TRINITY_DN11998_c0_g1_i1 2 100 273
comp_TRINITY_DN1209_c1_g1_i2 comp_TRINITY_DN1209_c1_g1_i2 3 91.0103333333333 273
comp_TRINITY_DN1217_c1_g1_i9 comp_TRINITY_DN1217_c1_g1_i9 3 88.2756666666667 273
comp_TRINITY_DN1298_c0_g1_i1 comp_TRINITY_DN1298_c0_g1_i1 2 100 273
comp_TRINITY_DN14388_c0_g1_i1 comp_TRINITY_DN14388_c0_g1_i1 2 100 273
comp_TRINITY_DN14590_c0_g1_i1 comp_TRINITY_DN14590_c0_g1_i1 3 83.4296666666667 273
comp_TRINITY_DN1550_c0_g1_i1 comp_TRINITY_DN1550_c0_g1_i1 2 100 273
comp_TRINITY_DN15954_c0_g1_i1 comp_TRINITY_DN15954_c0_g1_i1 2 100 273
comp_TRINITY_DN17725_c0_g1_i1 comp_TRINITY_DN17725_c0_g1_i1 4 77.39925 273
comp_TRINITY_DN6164_c0_g1_i1 comp_TRINITY_DN6164_c0_g1_i1 2 100 273
comp_TRINITY_DN6276_c0_g1_i1 comp_TRINITY_DN6276_c0_g1_i1 4 89.34825 273
comp_TRINITY_DN6541_c0_g1_i1 comp_TRINITY_DN6541_c0_g1_i1 3 100 273
comp_TRINITY_DN7885_c0_g1_i1 comp_TRINITY_DN7885_c0_g1_i1 2 100 273
comp_TRINITY_DN10046_c0_g1_i1 comp_TRINITY_DN10046_c0_g1_i1 2 97.9675 272
comp_TRINITY_DN10523_c0_g1_i1 comp_TRINITY_DN10523_c0_g1_i1 4 80.154 272
comp_TRINITY_DN10684_c0_g1_i1 comp_TRINITY_DN10684_c0_g1_i1 2 99.6645 272
comp_TRINITY_DN10753_c0_g1_i1 comp_TRINITY_DN10753_c0_g1_i1 2 95.568 272
comp_TRINITY_DN1174_c1_g4_i2 comp_TRINITY_DN1174_c1_g4_i2 4 87.688 272
comp_TRINITY_DN13217_c0_g1_i1 comp_TRINITY_DN13217_c0_g1_i1 2 99.59 272
comp_TRINITY_DN13537_c0_g1_i1 comp_TRINITY_DN13537_c0_g1_i1 2 97.6175 272
comp_TRINITY_DN1485_c0_g1_i1 comp_TRINITY_DN1485_c0_g1_i1 3 93.2613333333333 272
comp_TRINITY_DN15349_c0_g1_i1 comp_TRINITY_DN15349_c0_g1_i1 2 96.5385 272
comp_TRINITY_DN18765_c0_g1_i1 comp_TRINITY_DN18765_c0_g1_i1 3 78.528 272
comp_TRINITY_DN2878_c0_g1_i1 comp_TRINITY_DN2878_c0_g1_i1 2 99.59 272
comp_TRINITY_DN3661_c0_g1_i1 comp_TRINITY_DN3661_c0_g1_i1 2 100 272
comp_TRINITY_DN795_c0_g1_i1 comp_TRINITY_DN795_c0_g1_i1 4 91.782 272
comp_TRINITY_DN893_c0_g1_i1 comp_TRINITY_DN893_c0_g1_i1 3 88.578 272
comp_TRINITY_DN10369_c0_g1_i1 comp_TRINITY_DN10369_c0_g1_i1 2 93.493 271
comp_TRINITY_DN10391_c0_g1_i1 comp_TRINITY_DN10391_c0_g1_i1 4 80.7835 271
comp_TRINITY_DN1227_c0_g1_i1 comp_TRINITY_DN1227_c0_g1_i1 3 83.4573333333333 271
comp_TRINITY_DN17053_c0_g1_i1 comp_TRINITY_DN17053_c0_g1_i1 3 79.4703333333333 271
comp_TRINITY_DN17060_c0_g1_i1 comp_TRINITY_DN17060_c0_g1_i1 2 99.3245 271
comp_TRINITY_DN18165_c0_g1_i1 comp_TRINITY_DN18165_c0_g1_i1 3 91.039 271
comp_TRINITY_DN2485_c0_g1_i1 comp_TRINITY_DN2485_c0_g1_i1 2 99.6665 271
comp_TRINITY_DN3005_c0_g1_i1 comp_TRINITY_DN3005_c0_g1_i1 2 96.694 271
comp_TRINITY_DN3143_c0_g1_i1 comp_TRINITY_DN3143_c0_g1_i1 3 93.3333333333333 271
comp_TRINITY_DN361_c0_g1_i1 comp_TRINITY_DN361_c0_g1_i1 4 90.11925 271
comp_TRINITY_DN810_c0_g1_i2 comp_TRINITY_DN810_c0_g1_i2 4 90.824 271
comp_TRINITY_DN1046_c0_g1_i1 comp_TRINITY_DN1046_c0_g1_i1 4 89.254 270
comp_TRINITY_DN1137_c2_g1_i3 comp_TRINITY_DN1137_c2_g1_i3 3 77.446 270
comp_TRINITY_DN11967_c0_g1_i1 comp_TRINITY_DN11967_c0_g1_i1 2 100 270
comp_TRINITY_DN1204_c4_g2_i6 comp_TRINITY_DN1204_c4_g2_i6 2 84.75 270
comp_TRINITY_DN1223_c0_g2_i10 comp_TRINITY_DN1223_c0_g2_i10 3 80.9553333333333 270
comp_TRINITY_DN13520_c0_g1_i1 comp_TRINITY_DN13520_c0_g1_i1 5 79.2248 270
comp_TRINITY_DN13587_c0_g1_i1 comp_TRINITY_DN13587_c0_g1_i1 3 100 270
comp_TRINITY_DN144_c0_g1_i1 comp_TRINITY_DN144_c0_g1_i1 4 82.82625 270
comp_TRINITY_DN15112_c0_g1_i1 comp_TRINITY_DN15112_c0_g1_i1 3 77.2853333333333 270
comp_TRINITY_DN16285_c0_g1_i1 comp_TRINITY_DN16285_c0_g1_i1 6 77.6365 270
comp_TRINITY_DN16392_c0_g1_i1 comp_TRINITY_DN16392_c0_g1_i1 2 100 270
comp_TRINITY_DN17645_c0_g1_i1 comp_TRINITY_DN17645_c0_g1_i1 2 99.1735 270
comp_TRINITY_DN19059_c0_g1_i1 comp_TRINITY_DN19059_c0_g1_i1 2 98.5025 270
comp_TRINITY_DN19083_c0_g1_i1 comp_TRINITY_DN19083_c0_g1_i1 4 77.438 270
comp_TRINITY_DN2377_c0_g1_i1 comp_TRINITY_DN2377_c0_g1_i1 2 98.693 270
comp_TRINITY_DN296_c0_g1_i1 comp_TRINITY_DN296_c0_g1_i1 2 100 270
comp_TRINITY_DN4556_c0_g1_i1 comp_TRINITY_DN4556_c0_g1_i1 2 98.425 270
comp_TRINITY_DN5333_c0_g1_i1 comp_TRINITY_DN5333_c0_g1_i1 2 95.6175 270
comp_TRINITY_DN5824_c0_g1_i1 comp_TRINITY_DN5824_c0_g1_i1 2 99.624 270
comp_TRINITY_DN6250_c0_g1_i1 comp_TRINITY_DN6250_c0_g1_i1 2 95.5 270
comp_TRINITY_DN7180_c0_g1_i1 comp_TRINITY_DN7180_c0_g1_i1 2 95 270
comp_TRINITY_DN915_c0_g1_i1 comp_TRINITY_DN915_c0_g1_i1 3 86.636 270
comp_TRINITY_DN985_c0_g1_i1 comp_TRINITY_DN985_c0_g1_i1 3 83.527 270
comp_TRINITY_DN1002_c0_g1_i1 comp_TRINITY_DN1002_c0_g1_i1 3 86.8683333333333 269
comp_TRINITY_DN10545_c0_g1_i1 comp_TRINITY_DN10545_c0_g1_i1 2 99.5835 269
comp_TRINITY_DN1097_c2_g1_i1 comp_TRINITY_DN1097_c2_g1_i1 4 85.3785 269
comp_TRINITY_DN1102_c0_g1_i2 comp_TRINITY_DN1102_c0_g1_i2 6 95.567 269
comp_TRINITY_DN11183_c0_g1_i1 comp_TRINITY_DN11183_c0_g1_i1 2 100 269
comp_TRINITY_DN11963_c0_g1_i1 comp_TRINITY_DN11963_c0_g1_i1 4 94.27775 269
comp_TRINITY_DN1206_c0_g1_i8 comp_TRINITY_DN1206_c0_g1_i8 3 94.7596666666667 269
comp_TRINITY_DN12241_c0_g1_i1 comp_TRINITY_DN12241_c0_g1_i1 2 97.6715 269
comp_TRINITY_DN13017_c0_g1_i1 comp_TRINITY_DN13017_c0_g1_i1 3 100 269
comp_TRINITY_DN13034_c0_g1_i1 comp_TRINITY_DN13034_c0_g1_i1 2 100 269
comp_TRINITY_DN14205_c0_g1_i1 comp_TRINITY_DN14205_c0_g1_i1 4 85.61925 269
comp_TRINITY_DN1675_c0_g1_i1 comp_TRINITY_DN1675_c0_g1_i1 2 100 269
comp_TRINITY_DN18254_c0_g1_i1 comp_TRINITY_DN18254_c0_g1_i1 4 80.3665 269
comp_TRINITY_DN3915_c0_g1_i1 comp_TRINITY_DN3915_c0_g1_i1 2 100 269
comp_TRINITY_DN5287_c0_g1_i1 comp_TRINITY_DN5287_c0_g1_i1 3 95.0353333333333 269
comp_TRINITY_DN5932_c0_g1_i1 comp_TRINITY_DN5932_c0_g1_i1 2 98.16 269
comp_TRINITY_DN8264_c0_g1_i1 comp_TRINITY_DN8264_c0_g1_i1 3 91.1006666666667 269
comp_TRINITY_DN1227_c11_g5_i2 comp_TRINITY_DN1227_c11_g5_i2 5 94.4368 268
comp_TRINITY_DN12_c0_g1_i1 comp_TRINITY_DN12_c0_g1_i1 3 86.352 268
comp_TRINITY_DN14783_c0_g1_i1 comp_TRINITY_DN14783_c0_g1_i1 3 89.453 268
comp_TRINITY_DN16382_c0_g1_i1 comp_TRINITY_DN16382_c0_g1_i1 2 99.3335 268
comp_TRINITY_DN16648_c0_g1_i1 comp_TRINITY_DN16648_c0_g1_i1 4 70.149 268
comp_TRINITY_DN16721_c0_g1_i1 comp_TRINITY_DN16721_c0_g1_i1 3 98.4043333333333 268
comp_TRINITY_DN16797_c0_g1_i1 comp_TRINITY_DN16797_c0_g1_i1 2 100 268
comp_TRINITY_DN17896_c0_g1_i1 comp_TRINITY_DN17896_c0_g1_i1 2 98.7605 268
comp_TRINITY_DN18295_c0_g1_i1 comp_TRINITY_DN18295_c0_g1_i1 2 98.824 268
comp_TRINITY_DN2071_c0_g1_i1 comp_TRINITY_DN2071_c0_g1_i1 2 100 268
comp_TRINITY_DN3252_c0_g1_i1 comp_TRINITY_DN3252_c0_g1_i1 2 73.134 268
comp_TRINITY_DN6424_c0_g1_i1 comp_TRINITY_DN6424_c0_g1_i1 2 93.534 268
comp_TRINITY_DN7178_c0_g1_i1 comp_TRINITY_DN7178_c0_g1_i1 3 100 268
comp_TRINITY_DN7946_c0_g1_i1 comp_TRINITY_DN7946_c0_g1_i1 2 100 268
comp_TRINITY_DN8883_c0_g1_i1 comp_TRINITY_DN8883_c0_g1_i1 2 100 268
comp_TRINITY_DN10926_c0_g1_i1 comp_TRINITY_DN10926_c0_g1_i1 3 100 267
comp_TRINITY_DN1112_c0_g1_i3 comp_TRINITY_DN1112_c0_g1_i3 2 99.5725 267
comp_TRINITY_DN1188_c2_g1_i6 comp_TRINITY_DN1188_c2_g1_i6 3 84.043 267
comp_TRINITY_DN1223_c0_g2_i2 comp_TRINITY_DN1223_c0_g2_i2 2 77.5415 267
comp_TRINITY_DN12369_c0_g1_i1 comp_TRINITY_DN12369_c0_g1_i1 2 97.624 267
comp_TRINITY_DN13717_c0_g1_i1 comp_TRINITY_DN13717_c0_g1_i1 3 93.4683333333333 267
comp_TRINITY_DN15509_c0_g1_i1 comp_TRINITY_DN15509_c0_g1_i1 3 98.544 267
comp_TRINITY_DN17715_c0_g1_i1 comp_TRINITY_DN17715_c0_g1_i1 2 100 267
comp_TRINITY_DN18261_c0_g1_i1 comp_TRINITY_DN18261_c0_g1_i1 2 99.013 267
comp_TRINITY_DN205_c0_g1_i1 comp_TRINITY_DN205_c0_g1_i1 2 100 267
comp_TRINITY_DN3966_c0_g1_i1 comp_TRINITY_DN3966_c0_g1_i1 2 100 267
comp_TRINITY_DN4220_c0_g1_i1 comp_TRINITY_DN4220_c0_g1_i1 2 100 267
comp_TRINITY_DN4565_c0_g1_i1 comp_TRINITY_DN4565_c0_g1_i1 2 99.66 267
comp_TRINITY_DN5935_c0_g1_i1 comp_TRINITY_DN5935_c0_g1_i1 2 84.9685 267
comp_TRINITY_DN799_c0_g1_i1 comp_TRINITY_DN799_c0_g1_i1 2 86.7005 267
comp_TRINITY_DN8182_c0_g1_i1 comp_TRINITY_DN8182_c0_g1_i1 2 100 267
comp_TRINITY_DN8511_c0_g1_i1 comp_TRINITY_DN8511_c0_g1_i1 2 96.212 267
comp_TRINITY_DN9613_c0_g1_i1 comp_TRINITY_DN9613_c0_g1_i1 2 100 267
comp_TRINITY_DN1044_c0_g1_i2 comp_TRINITY_DN1044_c0_g1_i2 3 88.4583333333333 266
comp_TRINITY_DN1071_c0_g1_i4 comp_TRINITY_DN1071_c0_g1_i4 3 84.808 266
comp_TRINITY_DN11563_c0_g1_i1 comp_TRINITY_DN11563_c0_g1_i1 2 99.587 266
comp_TRINITY_DN12166_c0_g1_i1 comp_TRINITY_DN12166_c0_g1_i1 2 100 266
comp_TRINITY_DN12645_c0_g1_i1 comp_TRINITY_DN12645_c0_g1_i1 2 98.718 266
comp_TRINITY_DN13861_c0_g1_i1 comp_TRINITY_DN13861_c0_g1_i1 3 84.6706666666667 266
comp_TRINITY_DN15247_c0_g1_i1 comp_TRINITY_DN15247_c0_g1_i1 3 94.384 266
comp_TRINITY_DN16825_c0_g1_i1 comp_TRINITY_DN16825_c0_g1_i1 2 96.1205 266
comp_TRINITY_DN16919_c0_g1_i1 comp_TRINITY_DN16919_c0_g1_i1 2 100 266
comp_TRINITY_DN17723_c0_g1_i1 comp_TRINITY_DN17723_c0_g1_i1 2 100 266
comp_TRINITY_DN256_c0_g1_i1 comp_TRINITY_DN256_c0_g1_i1 2 96.2785 266
comp_TRINITY_DN2644_c0_g1_i1 comp_TRINITY_DN2644_c0_g1_i1 2 99.6645 266
comp_TRINITY_DN423_c0_g1_i1 comp_TRINITY_DN423_c0_g1_i1 2 99.662 266
comp_TRINITY_DN4850_c0_g1_i1 comp_TRINITY_DN4850_c0_g1_i1 2 98.139 266
comp_TRINITY_DN5027_c0_g1_i1 comp_TRINITY_DN5027_c0_g1_i1 2 86.508 266
comp_TRINITY_DN701_c0_g1_i1 comp_TRINITY_DN701_c0_g1_i1 4 92.28575 266
comp_TRINITY_DN7170_c0_g1_i1 comp_TRINITY_DN7170_c0_g1_i1 2 98.9865 266
comp_TRINITY_DN7409_c0_g1_i1 comp_TRINITY_DN7409_c0_g1_i1 5 78.541 266
comp_TRINITY_DN7707_c0_g1_i1 comp_TRINITY_DN7707_c0_g1_i1 3 89.2963333333333 266
comp_TRINITY_DN8391_c0_g1_i1 comp_TRINITY_DN8391_c0_g1_i1 2 99.6665 266
comp_TRINITY_DN9415_c0_g1_i1 comp_TRINITY_DN9415_c0_g1_i1 3 99.77 266
comp_TRINITY_DN1183_c1_g1_i6 comp_TRINITY_DN1183_c1_g1_i6 2 75.9845 265
comp_TRINITY_DN1197_c0_g1_i5 comp_TRINITY_DN1197_c0_g1_i5 3 82.824 265
comp_TRINITY_DN13456_c0_g1_i1 comp_TRINITY_DN13456_c0_g1_i1 3 90.1993333333333 265
comp_TRINITY_DN14499_c0_g1_i1 comp_TRINITY_DN14499_c0_g1_i1 3 95.1613333333333 265
comp_TRINITY_DN1474_c0_g1_i1 comp_TRINITY_DN1474_c0_g1_i1 2 99.1665 265
comp_TRINITY_DN17235_c0_g1_i1 comp_TRINITY_DN17235_c0_g1_i1 2 99.329 265
comp_TRINITY_DN1915_c0_g1_i1 comp_TRINITY_DN1915_c0_g1_i1 3 99.394 265
comp_TRINITY_DN2844_c0_g1_i1 comp_TRINITY_DN2844_c0_g1_i1 2 100 265
comp_TRINITY_DN4477_c0_g1_i1 comp_TRINITY_DN4477_c0_g1_i1 3 83.8543333333333 265
comp_TRINITY_DN4723_c0_g1_i1 comp_TRINITY_DN4723_c0_g1_i1 2 73.2665 265
comp_TRINITY_DN7041_c0_g1_i1 comp_TRINITY_DN7041_c0_g1_i1 2 99.2315 265
comp_TRINITY_DN887_c0_g1_i4 comp_TRINITY_DN887_c0_g1_i4 3 84.9706666666667 265
comp_TRINITY_DN9076_c0_g1_i1 comp_TRINITY_DN9076_c0_g1_i1 4 100 265
comp_TRINITY_DN9951_c0_g1_i1 comp_TRINITY_DN9951_c0_g1_i1 5 98.4904 265
comp_TRINITY_DN1104_c1_g1_i2 comp_TRINITY_DN1104_c1_g1_i2 2 90.87 264
comp_TRINITY_DN11316_c0_g1_i1 comp_TRINITY_DN11316_c0_g1_i1 2 100 264
comp_TRINITY_DN1194_c10_g1_i14 comp_TRINITY_DN1194_c10_g1_i14 5 95.7302 264
comp_TRINITY_DN1219_c0_g1_i10 comp_TRINITY_DN1219_c0_g1_i10 4 89.22875 264
comp_TRINITY_DN1229_c0_g1_i1 comp_TRINITY_DN1229_c0_g1_i1 7 80.0201428571429 264
comp_TRINITY_DN13185_c0_g1_i1 comp_TRINITY_DN13185_c0_g1_i1 2 100 264
comp_TRINITY_DN14881_c0_g1_i1 comp_TRINITY_DN14881_c0_g1_i1 2 100 264
comp_TRINITY_DN14941_c0_g1_i1 comp_TRINITY_DN14941_c0_g1_i1 2 99.6665 264
comp_TRINITY_DN14979_c0_g1_i1 comp_TRINITY_DN14979_c0_g1_i1 3 100 264
comp_TRINITY_DN16933_c0_g1_i1 comp_TRINITY_DN16933_c0_g1_i1 2 84.7155 264
comp_TRINITY_DN18170_c0_g1_i1 comp_TRINITY_DN18170_c0_g1_i1 2 100 264
comp_TRINITY_DN286_c0_g1_i1 comp_TRINITY_DN286_c0_g1_i1 2 100 264
comp_TRINITY_DN4375_c0_g1_i1 comp_TRINITY_DN4375_c0_g1_i1 3 83.3106666666667 264
comp_TRINITY_DN6547_c0_g1_i1 comp_TRINITY_DN6547_c0_g1_i1 2 100 264
comp_TRINITY_DN701_c0_g1_i3 comp_TRINITY_DN701_c0_g1_i3 4 89.05625 264
comp_TRINITY_DN7138_c0_g1_i1 comp_TRINITY_DN7138_c0_g1_i1 4 90.10225 264
comp_TRINITY_DN9288_c0_g1_i1 comp_TRINITY_DN9288_c0_g1_i1 2 99.5615 264
comp_TRINITY_DN1213_c0_g1_i6 comp_TRINITY_DN1213_c0_g1_i6 4 91.044 263
comp_TRINITY_DN1223_c0_g1_i2 comp_TRINITY_DN1223_c0_g1_i2 3 92.5946666666667 263
comp_TRINITY_DN12569_c0_g1_i1 comp_TRINITY_DN12569_c0_g1_i1 2 99.5575 263
comp_TRINITY_DN14415_c0_g1_i1 comp_TRINITY_DN14415_c0_g1_i1 2 100 263
comp_TRINITY_DN14946_c0_g1_i1 comp_TRINITY_DN14946_c0_g1_i1 2 100 263
comp_TRINITY_DN15905_c0_g1_i1 comp_TRINITY_DN15905_c0_g1_i1 3 99.1123333333333 263
comp_TRINITY_DN15947_c0_g1_i1 comp_TRINITY_DN15947_c0_g1_i1 2 100 263
comp_TRINITY_DN16219_c0_g1_i1 comp_TRINITY_DN16219_c0_g1_i1 2 99.235 263
comp_TRINITY_DN16471_c0_g1_i1 comp_TRINITY_DN16471_c0_g1_i1 2 99.3335 263
comp_TRINITY_DN16928_c0_g1_i1 comp_TRINITY_DN16928_c0_g1_i1 3 89.2856666666667 263
comp_TRINITY_DN18281_c0_g1_i1 comp_TRINITY_DN18281_c0_g1_i1 2 99.2395 263
comp_TRINITY_DN18871_c0_g1_i1 comp_TRINITY_DN18871_c0_g1_i1 2 99.315 263
comp_TRINITY_DN19045_c0_g1_i1 comp_TRINITY_DN19045_c0_g1_i1 6 89.9255 263
comp_TRINITY_DN4002_c0_g1_i1 comp_TRINITY_DN4002_c0_g1_i1 3 88.679 263
comp_TRINITY_DN4442_c0_g1_i1 comp_TRINITY_DN4442_c0_g1_i1 2 100 263
comp_TRINITY_DN5711_c0_g1_i1 comp_TRINITY_DN5711_c0_g1_i1 3 99.7776666666667 263
comp_TRINITY_DN8135_c0_g1_i1 comp_TRINITY_DN8135_c0_g1_i1 2 100 263
comp_TRINITY_DN8141_c0_g1_i1 comp_TRINITY_DN8141_c0_g1_i1 2 99.224 263
comp_TRINITY_DN9222_c0_g1_i1 comp_TRINITY_DN9222_c0_g1_i1 2 99.5575 263
comp_TRINITY_DN1083_c2_g1_i1 comp_TRINITY_DN1083_c2_g1_i1 3 81.3946666666667 262
comp_TRINITY_DN1183_c1_g1_i17 comp_TRINITY_DN1183_c1_g1_i17 3 86.2436666666667 262
comp_TRINITY_DN11934_c0_g1_i1 comp_TRINITY_DN11934_c0_g1_i1 2 100 262
comp_TRINITY_DN12079_c0_g1_i1 comp_TRINITY_DN12079_c0_g1_i1 2 99.6455 262
comp_TRINITY_DN12321_c0_g1_i1 comp_TRINITY_DN12321_c0_g1_i1 3 87.5903333333333 262
comp_TRINITY_DN12693_c0_g1_i1 comp_TRINITY_DN12693_c0_g1_i1 2 100 262
comp_TRINITY_DN1301_c0_g1_i1 comp_TRINITY_DN1301_c0_g1_i1 2 78.05 262
comp_TRINITY_DN1358_c0_g1_i1 comp_TRINITY_DN1358_c0_g1_i1 2 98.444 262
comp_TRINITY_DN13658_c0_g1_i1 comp_TRINITY_DN13658_c0_g1_i1 3 99.7763333333333 262
comp_TRINITY_DN1368_c0_g1_i1 comp_TRINITY_DN1368_c0_g1_i1 2 99.5535 262
comp_TRINITY_DN1552_c0_g1_i1 comp_TRINITY_DN1552_c0_g1_i1 2 98.21 262
comp_TRINITY_DN15595_c0_g1_i1 comp_TRINITY_DN15595_c0_g1_i1 2 100 262
comp_TRINITY_DN15957_c0_g1_i1 comp_TRINITY_DN15957_c0_g1_i1 2 100 262
comp_TRINITY_DN16035_c0_g1_i1 comp_TRINITY_DN16035_c0_g1_i1 2 99.22 262
comp_TRINITY_DN17095_c1_g1_i1 comp_TRINITY_DN17095_c1_g1_i1 4 84.433 262
comp_TRINITY_DN17465_c0_g1_i1 comp_TRINITY_DN17465_c0_g1_i1 3 100 262
comp_TRINITY_DN565_c0_g1_i1 comp_TRINITY_DN565_c0_g1_i1 2 97.881 262
comp_TRINITY_DN6930_c0_g1_i1 comp_TRINITY_DN6930_c0_g1_i1 3 91.8606666666667 262
comp_TRINITY_DN8320_c0_g1_i1 comp_TRINITY_DN8320_c0_g1_i1 2 98.6665 262
comp_TRINITY_DN9130_c0_g1_i1 comp_TRINITY_DN9130_c0_g1_i1 2 90.391 262
comp_TRINITY_DN9860_c0_g1_i1 comp_TRINITY_DN9860_c0_g1_i1 2 95.7735 262
comp_TRINITY_DN10641_c0_g1_i1 comp_TRINITY_DN10641_c0_g1_i1 2 99.3245 261
comp_TRINITY_DN11123_c0_g1_i1 comp_TRINITY_DN11123_c0_g1_i1 2 98.198 261
comp_TRINITY_DN134_c0_g1_i1 comp_TRINITY_DN134_c0_g1_i1 3 93.8836666666667 261
comp_TRINITY_DN14467_c0_g1_i1 comp_TRINITY_DN14467_c0_g1_i1 2 100 261
comp_TRINITY_DN14537_c0_g1_i1 comp_TRINITY_DN14537_c0_g1_i1 2 98.1015 261
comp_TRINITY_DN14936_c0_g1_i1 comp_TRINITY_DN14936_c0_g1_i1 2 99.635 261
comp_TRINITY_DN15876_c0_g1_i1 comp_TRINITY_DN15876_c0_g1_i1 3 85.4033333333333 261
comp_TRINITY_DN16058_c0_g1_i1 comp_TRINITY_DN16058_c0_g1_i1 4 81.89675 261
comp_TRINITY_DN16558_c0_g1_i1 comp_TRINITY_DN16558_c0_g1_i1 3 91.473 261
comp_TRINITY_DN1659_c0_g1_i1 comp_TRINITY_DN1659_c0_g1_i1 3 95.6913333333333 261
comp_TRINITY_DN17779_c0_g1_i1 comp_TRINITY_DN17779_c0_g1_i1 2 100 261
comp_TRINITY_DN17940_c0_g1_i1 comp_TRINITY_DN17940_c0_g1_i1 2 100 261
comp_TRINITY_DN18106_c0_g1_i1 comp_TRINITY_DN18106_c0_g1_i1 2 100 261
comp_TRINITY_DN18258_c0_g1_i1 comp_TRINITY_DN18258_c0_g1_i1 3 93.6013333333333 261
comp_TRINITY_DN18331_c0_g1_i1 comp_TRINITY_DN18331_c0_g1_i1 2 93.522 261
comp_TRINITY_DN18489_c0_g1_i1 comp_TRINITY_DN18489_c0_g1_i1 2 99.099 261
comp_TRINITY_DN18531_c0_g1_i1 comp_TRINITY_DN18531_c0_g1_i1 2 99.099 261
comp_TRINITY_DN18878_c0_g1_i1 comp_TRINITY_DN18878_c0_g1_i1 2 95.4955 261
comp_TRINITY_DN2059_c0_g1_i1 comp_TRINITY_DN2059_c0_g1_i1 3 83.1833333333333 261
comp_TRINITY_DN2127_c0_g1_i1 comp_TRINITY_DN2127_c0_g1_i1 3 89.737 261
comp_TRINITY_DN2184_c0_g1_i1 comp_TRINITY_DN2184_c0_g1_i1 2 99.6665 261
comp_TRINITY_DN3638_c0_g1_i1 comp_TRINITY_DN3638_c0_g1_i1 2 96.875 261
comp_TRINITY_DN5518_c0_g1_i1 comp_TRINITY_DN5518_c0_g1_i1 3 95.4546666666667 261
comp_TRINITY_DN5628_c0_g1_i1 comp_TRINITY_DN5628_c0_g1_i1 2 90.991 261
comp_TRINITY_DN7620_c0_g1_i1 comp_TRINITY_DN7620_c0_g1_i1 4 92.851 261
comp_TRINITY_DN8563_c0_g1_i1 comp_TRINITY_DN8563_c0_g1_i1 4 93.832 261
comp_TRINITY_DN967_c0_g1_i1 comp_TRINITY_DN967_c0_g1_i1 3 93.576 261
comp_TRINITY_DN976_c28_g1_i1 comp_TRINITY_DN976_c28_g1_i1 2 75.479 261
comp_TRINITY_DN9986_c0_g1_i1 comp_TRINITY_DN9986_c0_g1_i1 3 83.0863333333333 261
comp_TRINITY_DN11532_c0_g1_i1 comp_TRINITY_DN11532_c0_g1_i1 2 98.089 260
comp_TRINITY_DN1165_c1_g1_i6 comp_TRINITY_DN1165_c1_g1_i6 4 87.434 260
comp_TRINITY_DN12890_c0_g1_i1 comp_TRINITY_DN12890_c0_g1_i1 2 100 260
comp_TRINITY_DN15195_c0_g1_i1 comp_TRINITY_DN15195_c0_g1_i1 2 99.5455 260
comp_TRINITY_DN17115_c0_g1_i1 comp_TRINITY_DN17115_c0_g1_i1 2 98.684 260
comp_TRINITY_DN3665_c0_g1_i1 comp_TRINITY_DN3665_c0_g1_i1 2 100 260
comp_TRINITY_DN3872_c0_g1_i1 comp_TRINITY_DN3872_c0_g1_i1 2 99.66 260
comp_TRINITY_DN6003_c0_g1_i1 comp_TRINITY_DN6003_c0_g1_i1 3 83.053 260
comp_TRINITY_DN6185_c0_g1_i1 comp_TRINITY_DN6185_c0_g1_i1 4 86.25625 260
comp_TRINITY_DN6588_c0_g1_i1 comp_TRINITY_DN6588_c0_g1_i1 2 98.8785 260
comp_TRINITY_DN7981_c0_g1_i1 comp_TRINITY_DN7981_c0_g1_i1 2 99.212 260
comp_TRINITY_DN8873_c0_g1_i1 comp_TRINITY_DN8873_c0_g1_i1 3 100 260
comp_TRINITY_DN10328_c0_g1_i1 comp_TRINITY_DN10328_c0_g1_i1 2 100 259
comp_TRINITY_DN10782_c0_g1_i1 comp_TRINITY_DN10782_c0_g1_i1 2 99.2265 259
comp_TRINITY_DN1126_c0_g2_i1 comp_TRINITY_DN1126_c0_g2_i1 3 89.6713333333333 259
comp_TRINITY_DN1194_c9_g2_i1 comp_TRINITY_DN1194_c9_g2_i1 2 79.163 259
comp_TRINITY_DN14508_c0_g1_i1 comp_TRINITY_DN14508_c0_g1_i1 3 94.0476666666667 259
comp_TRINITY_DN15815_c0_g1_i1 comp_TRINITY_DN15815_c0_g1_i1 3 82.0613333333333 259
comp_TRINITY_DN15904_c0_g1_i1 comp_TRINITY_DN15904_c0_g1_i1 3 83.581 259
comp_TRINITY_DN16027_c0_g1_i1 comp_TRINITY_DN16027_c0_g1_i1 3 86.8713333333333 259
comp_TRINITY_DN16107_c0_g1_i1 comp_TRINITY_DN16107_c0_g1_i1 3 92.0853333333333 259
comp_TRINITY_DN16137_c0_g1_i1 comp_TRINITY_DN16137_c0_g1_i1 2 98.872 259
comp_TRINITY_DN17770_c0_g1_i1 comp_TRINITY_DN17770_c0_g1_i1 2 97.945 259
comp_TRINITY_DN18168_c0_g1_i1 comp_TRINITY_DN18168_c0_g1_i1 2 100 259
comp_TRINITY_DN4729_c0_g1_i1 comp_TRINITY_DN4729_c0_g1_i1 2 99.2245 259
comp_TRINITY_DN4961_c0_g1_i1 comp_TRINITY_DN4961_c0_g1_i1 2 100 259
comp_TRINITY_DN5044_c0_g1_i1 comp_TRINITY_DN5044_c0_g1_i1 2 98.014 259
comp_TRINITY_DN6137_c0_g1_i1 comp_TRINITY_DN6137_c0_g1_i1 4 84.3605 259
comp_TRINITY_DN8488_c0_g1_i1 comp_TRINITY_DN8488_c0_g1_i1 2 99.5415 259
comp_TRINITY_DN11688_c0_g1_i1 comp_TRINITY_DN11688_c0_g1_i1 2 100 258
comp_TRINITY_DN13603_c0_g1_i1 comp_TRINITY_DN13603_c0_g1_i1 2 99.537 258
comp_TRINITY_DN14771_c0_g1_i1 comp_TRINITY_DN14771_c0_g1_i1 2 99.6505 258
comp_TRINITY_DN15293_c0_g1_i1 comp_TRINITY_DN15293_c0_g1_i1 3 93.0443333333333 258
comp_TRINITY_DN16117_c0_g1_i1 comp_TRINITY_DN16117_c0_g1_i1 2 99.6665 258
comp_TRINITY_DN16876_c0_g1_i1 comp_TRINITY_DN16876_c0_g1_i1 2 99.2035 258
comp_TRINITY_DN17087_c0_g1_i1 comp_TRINITY_DN17087_c0_g1_i1 2 75.658 258
comp_TRINITY_DN17330_c0_g1_i1 comp_TRINITY_DN17330_c0_g1_i1 3 85.2226666666667 258
comp_TRINITY_DN18100_c0_g1_i1 comp_TRINITY_DN18100_c0_g1_i1 2 99.3245 258
comp_TRINITY_DN18783_c0_g1_i1 comp_TRINITY_DN18783_c0_g1_i1 4 92.99775 258
comp_TRINITY_DN194_c0_g1_i1 comp_TRINITY_DN194_c0_g1_i1 3 76.2216666666667 258
comp_TRINITY_DN604_c0_g1_i1 comp_TRINITY_DN604_c0_g1_i1 4 88.217 258
comp_TRINITY_DN6328_c0_g1_i1 comp_TRINITY_DN6328_c0_g1_i1 2 98.611 258
comp_TRINITY_DN6538_c0_g1_i1 comp_TRINITY_DN6538_c0_g1_i1 2 100 258
comp_TRINITY_DN9732_c0_g1_i1 comp_TRINITY_DN9732_c0_g1_i1 3 84.8166666666667 258
comp_TRINITY_DN10213_c0_g1_i1 comp_TRINITY_DN10213_c0_g1_i1 2 99.6665 257
comp_TRINITY_DN1219_c0_g1_i12 comp_TRINITY_DN1219_c0_g1_i12 3 89.8153333333333 257
comp_TRINITY_DN1220_c0_g1_i2 comp_TRINITY_DN1220_c0_g1_i2 3 82.395 257
comp_TRINITY_DN12290_c0_g1_i1 comp_TRINITY_DN12290_c0_g1_i1 3 88.733 257
comp_TRINITY_DN13849_c0_g1_i1 comp_TRINITY_DN13849_c0_g1_i1 2 99.2185 257
comp_TRINITY_DN14644_c0_g1_i1 comp_TRINITY_DN14644_c0_g1_i1 3 99.0693333333333 257
comp_TRINITY_DN1494_c0_g1_i1 comp_TRINITY_DN1494_c0_g1_i1 2 99.0655 257
comp_TRINITY_DN16650_c0_g1_i1 comp_TRINITY_DN16650_c0_g1_i1 2 98.4105 257
comp_TRINITY_DN17477_c0_g1_i1 comp_TRINITY_DN17477_c0_g1_i1 2 98.1205 257
comp_TRINITY_DN18236_c0_g1_i1 comp_TRINITY_DN18236_c0_g1_i1 3 95 257
comp_TRINITY_DN18627_c0_g1_i1 comp_TRINITY_DN18627_c0_g1_i1 2 99.6665 257
comp_TRINITY_DN2864_c0_g1_i1 comp_TRINITY_DN2864_c0_g1_i1 2 77.4535 257
comp_TRINITY_DN28_c0_g1_i1 comp_TRINITY_DN28_c0_g1_i1 2 98.6665 257
comp_TRINITY_DN396_c0_g1_i1 comp_TRINITY_DN396_c0_g1_i1 2 89.8535 257
comp_TRINITY_DN4474_c0_g1_i1 comp_TRINITY_DN4474_c0_g1_i1 2 98.598 257
comp_TRINITY_DN5128_c0_g1_i1 comp_TRINITY_DN5128_c0_g1_i1 2 97.665 257
comp_TRINITY_DN5449_c0_g1_i1 comp_TRINITY_DN5449_c0_g1_i1 2 99.66 257
comp_TRINITY_DN705_c0_g1_i1 comp_TRINITY_DN705_c0_g1_i1 4 79.934 257
comp_TRINITY_DN7164_c0_g1_i1 comp_TRINITY_DN7164_c0_g1_i1 2 100 257
comp_TRINITY_DN7871_c0_g1_i1 comp_TRINITY_DN7871_c0_g1_i1 3 84.9206666666667 257
comp_TRINITY_DN9223_c0_g1_i1 comp_TRINITY_DN9223_c0_g1_i1 2 100 257
comp_TRINITY_DN10457_c0_g1_i1 comp_TRINITY_DN10457_c0_g1_i1 2 100 256
comp_TRINITY_DN1135_c0_g1_i3 comp_TRINITY_DN1135_c0_g1_i3 3 91.6013333333333 256
comp_TRINITY_DN13243_c0_g1_i1 comp_TRINITY_DN13243_c0_g1_i1 3 80.176 256
comp_TRINITY_DN14717_c0_g1_i1 comp_TRINITY_DN14717_c0_g1_i1 2 100 256
comp_TRINITY_DN18296_c0_g1_i1 comp_TRINITY_DN18296_c0_g1_i1 2 99.6665 256
comp_TRINITY_DN2123_c0_g1_i1 comp_TRINITY_DN2123_c0_g1_i1 2 99.3335 256
comp_TRINITY_DN2852_c0_g1_i1 comp_TRINITY_DN2852_c0_g1_i1 3 95.3333333333333 256
comp_TRINITY_DN2989_c0_g1_i1 comp_TRINITY_DN2989_c0_g1_i1 2 93.182 256
comp_TRINITY_DN3042_c0_g1_i1 comp_TRINITY_DN3042_c0_g1_i1 3 99.6826666666667 256
comp_TRINITY_DN3552_c0_g1_i1 comp_TRINITY_DN3552_c0_g1_i1 3 97.796 256
comp_TRINITY_DN4479_c0_g1_i1 comp_TRINITY_DN4479_c0_g1_i1 2 99.6065 256
comp_TRINITY_DN5146_c0_g1_i1 comp_TRINITY_DN5146_c0_g1_i1 3 77.3806666666667 256
comp_TRINITY_DN5617_c0_g1_i1 comp_TRINITY_DN5617_c0_g1_i1 2 98.515 256
comp_TRINITY_DN6247_c0_g1_i1 comp_TRINITY_DN6247_c0_g1_i1 2 99.6065 256
comp_TRINITY_DN683_c0_g1_i1 comp_TRINITY_DN683_c0_g1_i1 2 88.4615 256
comp_TRINITY_DN8530_c0_g1_i1 comp_TRINITY_DN8530_c0_g1_i1 2 99.5285 256
comp_TRINITY_DN880_c0_g2_i2 comp_TRINITY_DN880_c0_g2_i2 3 83.322 256
comp_TRINITY_DN1108_c0_g1_i2 comp_TRINITY_DN1108_c0_g1_i2 3 82.8813333333333 255
comp_TRINITY_DN1209_c1_g2_i1 comp_TRINITY_DN1209_c1_g2_i1 3 85.6193333333333 255
comp_TRINITY_DN1217_c1_g1_i12 comp_TRINITY_DN1217_c1_g1_i12 2 90 255
comp_TRINITY_DN1222_c0_g2_i7 comp_TRINITY_DN1222_c0_g2_i7 4 86.98875 255
comp_TRINITY_DN13344_c0_g1_i1 comp_TRINITY_DN13344_c0_g1_i1 2 99.537 255
comp_TRINITY_DN13637_c0_g1_i1 comp_TRINITY_DN13637_c0_g1_i1 2 100 255
comp_TRINITY_DN1423_c0_g1_i1 comp_TRINITY_DN1423_c0_g1_i1 2 99.1905 255
comp_TRINITY_DN15227_c0_g1_i1 comp_TRINITY_DN15227_c0_g1_i1 3 98.1993333333333 255
comp_TRINITY_DN19009_c0_g1_i1 comp_TRINITY_DN19009_c0_g1_i1 2 98.7875 255
comp_TRINITY_DN5230_c0_g1_i1 comp_TRINITY_DN5230_c0_g1_i1 2 99.0565 255
comp_TRINITY_DN6072_c0_g1_i1 comp_TRINITY_DN6072_c0_g1_i1 3 92.2706666666667 255
comp_TRINITY_DN6321_c0_g1_i1 comp_TRINITY_DN6321_c0_g1_i1 2 99.2 255
comp_TRINITY_DN6841_c0_g1_i1 comp_TRINITY_DN6841_c0_g1_i1 3 83.5586666666667 255
comp_TRINITY_DN6966_c0_g1_i1 comp_TRINITY_DN6966_c0_g1_i1 2 98.6725 255
comp_TRINITY_DN7661_c0_g1_i1 comp_TRINITY_DN7661_c0_g1_i1 4 86.686 255
comp_TRINITY_DN10488_c0_g1_i1 comp_TRINITY_DN10488_c0_g1_i1 2 99.0385 254
comp_TRINITY_DN10738_c0_g1_i1 comp_TRINITY_DN10738_c0_g1_i1 2 100 254
comp_TRINITY_DN10924_c0_g1_i1 comp_TRINITY_DN10924_c0_g1_i1 2 100 254
comp_TRINITY_DN1123_c0_g1_i2 comp_TRINITY_DN1123_c0_g1_i2 2 99.519 254
comp_TRINITY_DN1181_c0_g1_i5 comp_TRINITY_DN1181_c0_g1_i5 3 94.3306666666667 254
comp_TRINITY_DN151_c0_g1_i1 comp_TRINITY_DN151_c0_g1_i1 3 83.6483333333333 254
comp_TRINITY_DN15397_c0_g1_i1 comp_TRINITY_DN15397_c0_g1_i1 3 75.5696666666667 254
comp_TRINITY_DN17525_c0_g1_i1 comp_TRINITY_DN17525_c0_g1_i1 2 100 254
comp_TRINITY_DN18257_c0_g1_i1 comp_TRINITY_DN18257_c0_g1_i1 3 84.5343333333333 254
comp_TRINITY_DN2632_c0_g1_i1 comp_TRINITY_DN2632_c0_g1_i1 2 98.0385 254
comp_TRINITY_DN5357_c0_g1_i1 comp_TRINITY_DN5357_c0_g1_i1 2 95.782 254
comp_TRINITY_DN5390_c0_g1_i1 comp_TRINITY_DN5390_c0_g1_i1 3 81.515 254
comp_TRINITY_DN5647_c0_g1_i1 comp_TRINITY_DN5647_c0_g1_i1 2 99.0385 254
comp_TRINITY_DN6717_c0_g1_i1 comp_TRINITY_DN6717_c0_g1_i1 2 99.662 254
comp_TRINITY_DN741_c0_g1_i2 comp_TRINITY_DN741_c0_g1_i2 2 77.262 254
comp_TRINITY_DN8520_c0_g1_i1 comp_TRINITY_DN8520_c0_g1_i1 2 99.6455 254
comp_TRINITY_DN9974_c0_g1_i1 comp_TRINITY_DN9974_c0_g1_i1 3 81.857 254
comp_TRINITY_DN11358_c0_g1_i1 comp_TRINITY_DN11358_c0_g1_i1 2 99.6325 253
comp_TRINITY_DN12008_c0_g1_i1 comp_TRINITY_DN12008_c0_g1_i1 2 100 253
comp_TRINITY_DN12148_c0_g1_i1 comp_TRINITY_DN12148_c0_g1_i1 3 99.3826666666667 253
comp_TRINITY_DN12656_c0_g1_i1 comp_TRINITY_DN12656_c0_g1_i1 2 100 253
comp_TRINITY_DN14263_c0_g1_i1 comp_TRINITY_DN14263_c0_g1_i1 2 98.63 253
comp_TRINITY_DN14652_c0_g1_i1 comp_TRINITY_DN14652_c0_g1_i1 2 75.1985 253
comp_TRINITY_DN1703_c0_g1_i1 comp_TRINITY_DN1703_c0_g1_i1 2 98.2335 253
comp_TRINITY_DN17127_c0_g1_i1 comp_TRINITY_DN17127_c0_g1_i1 2 96.3985 253
comp_TRINITY_DN17232_c0_g1_i1 comp_TRINITY_DN17232_c0_g1_i1 2 99.6665 253
comp_TRINITY_DN17721_c0_g1_i1 comp_TRINITY_DN17721_c0_g1_i1 2 100 253
comp_TRINITY_DN2056_c0_g1_i1 comp_TRINITY_DN2056_c0_g1_i1 2 82.312 253
comp_TRINITY_DN245_c0_g1_i1 comp_TRINITY_DN245_c0_g1_i1 2 98.8455 253
comp_TRINITY_DN5127_c0_g1_i1 comp_TRINITY_DN5127_c0_g1_i1 2 100 253
comp_TRINITY_DN5864_c0_g1_i1 comp_TRINITY_DN5864_c0_g1_i1 2 92.4905 253
comp_TRINITY_DN6196_c0_g1_i1 comp_TRINITY_DN6196_c0_g1_i1 2 99.181 253
comp_TRINITY_DN6461_c0_g1_i1 comp_TRINITY_DN6461_c0_g1_i1 4 89.8665 253
comp_TRINITY_DN7228_c0_g1_i1 comp_TRINITY_DN7228_c0_g1_i1 2 92.3075 253
comp_TRINITY_DN8377_c0_g1_i1 comp_TRINITY_DN8377_c0_g1_i1 2 98.5145 253
comp_TRINITY_DN9391_c0_g1_i1 comp_TRINITY_DN9391_c0_g1_i1 2 100 253
comp_TRINITY_DN10214_c0_g1_i1 comp_TRINITY_DN10214_c0_g1_i1 2 100 252
comp_TRINITY_DN1064_c1_g1_i1 comp_TRINITY_DN1064_c1_g1_i1 3 82.5613333333333 252
comp_TRINITY_DN1103_c1_g2_i9 comp_TRINITY_DN1103_c1_g2_i9 3 85.8423333333333 252
comp_TRINITY_DN11431_c0_g1_i1 comp_TRINITY_DN11431_c0_g1_i1 4 89.67525 252
comp_TRINITY_DN11989_c0_g1_i1 comp_TRINITY_DN11989_c0_g1_i1 2 98.7795 252
comp_TRINITY_DN12069_c0_g1_i1 comp_TRINITY_DN12069_c0_g1_i1 2 99.51 252
comp_TRINITY_DN1208_c0_g1_i4 comp_TRINITY_DN1208_c0_g1_i4 3 93.8396666666667 252
comp_TRINITY_DN1328_c0_g1_i1 comp_TRINITY_DN1328_c0_g1_i1 2 100 252
comp_TRINITY_DN13332_c0_g1_i1 comp_TRINITY_DN13332_c0_g1_i1 3 99.2593333333333 252
comp_TRINITY_DN13348_c0_g1_i1 comp_TRINITY_DN13348_c0_g1_i1 2 100 252
comp_TRINITY_DN13469_c0_g1_i1 comp_TRINITY_DN13469_c0_g1_i1 3 95.8536666666667 252
comp_TRINITY_DN14565_c0_g1_i1 comp_TRINITY_DN14565_c0_g1_i1 2 99.51 252
comp_TRINITY_DN15088_c0_g1_i1 comp_TRINITY_DN15088_c0_g1_i1 2 100 252
comp_TRINITY_DN16806_c0_g1_i1 comp_TRINITY_DN16806_c0_g1_i1 2 100 252
comp_TRINITY_DN197_c0_g1_i1 comp_TRINITY_DN197_c0_g1_i1 6 90.3241666666667 252
comp_TRINITY_DN2062_c0_g1_i1 comp_TRINITY_DN2062_c0_g1_i1 2 99.329 252
comp_TRINITY_DN3460_c0_g1_i1 comp_TRINITY_DN3460_c0_g1_i1 3 100 252
comp_TRINITY_DN3571_c0_g1_i1 comp_TRINITY_DN3571_c0_g1_i1 2 98.9725 252
comp_TRINITY_DN3879_c0_g1_i1 comp_TRINITY_DN3879_c0_g1_i1 2 99.51 252
comp_TRINITY_DN4304_c0_g1_i1 comp_TRINITY_DN4304_c0_g1_i1 2 100 252
comp_TRINITY_DN5237_c0_g1_i1 comp_TRINITY_DN5237_c0_g1_i1 2 100 252
comp_TRINITY_DN59_c0_g1_i1 comp_TRINITY_DN59_c0_g1_i1 3 97.0676666666667 252
comp_TRINITY_DN6886_c0_g1_i1 comp_TRINITY_DN6886_c0_g1_i1 2 98.4615 252
comp_TRINITY_DN8192_c0_g1_i1 comp_TRINITY_DN8192_c0_g1_i1 3 85.5733333333333 252
comp_TRINITY_DN8355_c0_g1_i1 comp_TRINITY_DN8355_c0_g1_i1 2 99.6665 252
comp_TRINITY_DN8712_c0_g1_i1 comp_TRINITY_DN8712_c0_g1_i1 3 93.827 252
comp_TRINITY_DN9713_c0_g1_i1 comp_TRINITY_DN9713_c0_g1_i1 2 100 252
comp_TRINITY_DN1008_c0_g1_i6 comp_TRINITY_DN1008_c0_g1_i6 3 86.371 251
comp_TRINITY_DN11402_c0_g1_i1 comp_TRINITY_DN11402_c0_g1_i1 3 86.4773333333333 251
comp_TRINITY_DN12085_c0_g1_i1 comp_TRINITY_DN12085_c0_g1_i1 2 96.565 251
comp_TRINITY_DN1208_c1_g5_i1 comp_TRINITY_DN1208_c1_g5_i1 2 90.7805 251
comp_TRINITY_DN12746_c0_g1_i1 comp_TRINITY_DN12746_c0_g1_i1 2 100 251
comp_TRINITY_DN13906_c0_g1_i1 comp_TRINITY_DN13906_c0_g1_i1 2 99.1815 251
comp_TRINITY_DN1525_c0_g1_i1 comp_TRINITY_DN1525_c0_g1_i1 2 99.505 251
comp_TRINITY_DN16031_c0_g1_i1 comp_TRINITY_DN16031_c0_g1_i1 3 81.0433333333333 251
comp_TRINITY_DN16142_c0_g1_i1 comp_TRINITY_DN16142_c0_g1_i1 2 100 251
comp_TRINITY_DN16570_c0_g1_i1 comp_TRINITY_DN16570_c0_g1_i1 3 81.894 251
comp_TRINITY_DN16_c0_g1_i1 comp_TRINITY_DN16_c0_g1_i1 3 88.6076666666667 251
comp_TRINITY_DN18589_c0_g1_i1 comp_TRINITY_DN18589_c0_g1_i1 2 100 251
comp_TRINITY_DN3862_c0_g1_i1 comp_TRINITY_DN3862_c0_g1_i1 2 100 251
comp_TRINITY_DN5633_c0_g1_i1 comp_TRINITY_DN5633_c0_g1_i1 2 100 251
comp_TRINITY_DN6755_c0_g1_i1 comp_TRINITY_DN6755_c0_g1_i1 5 78.2198 251
comp_TRINITY_DN6993_c0_g1_i1 comp_TRINITY_DN6993_c0_g1_i1 2 98.691 251
comp_TRINITY_DN7331_c0_g1_i1 comp_TRINITY_DN7331_c0_g1_i1 2 99.3335 251
comp_TRINITY_DN8070_c0_g1_i1 comp_TRINITY_DN8070_c0_g1_i1 2 100 251
comp_TRINITY_DN10983_c0_g1_i1 comp_TRINITY_DN10983_c0_g1_i1 2 99.66 250
comp_TRINITY_DN16503_c0_g1_i1 comp_TRINITY_DN16503_c0_g1_i1 3 92.2333333333333 250
comp_TRINITY_DN16756_c0_g1_i1 comp_TRINITY_DN16756_c0_g1_i1 2 100 250
comp_TRINITY_DN1838_c0_g1_i1 comp_TRINITY_DN1838_c0_g1_i1 2 100 250
comp_TRINITY_DN18492_c0_g1_i1 comp_TRINITY_DN18492_c0_g1_i1 2 95.5705 250
comp_TRINITY_DN18985_c0_g1_i1 comp_TRINITY_DN18985_c0_g1_i1 2 100 250
comp_TRINITY_DN2998_c0_g1_i1 comp_TRINITY_DN2998_c0_g1_i1 2 97 250
comp_TRINITY_DN321_c0_g1_i2 comp_TRINITY_DN321_c0_g1_i2 2 79.635 250
comp_TRINITY_DN4368_c0_g1_i1 comp_TRINITY_DN4368_c0_g1_i1 5 86.6136 250
comp_TRINITY_DN5592_c0_g1_i1 comp_TRINITY_DN5592_c0_g1_i1 2 100 250
comp_TRINITY_DN7097_c0_g1_i1 comp_TRINITY_DN7097_c0_g1_i1 3 83.7776666666667 250
comp_TRINITY_DN8136_c0_g1_i2 comp_TRINITY_DN8136_c0_g1_i2 3 90.0893333333333 250
comp_TRINITY_DN856_c0_g1_i1 comp_TRINITY_DN856_c0_g1_i1 4 88.254 250
comp_TRINITY_DN9533_c0_g1_i1 comp_TRINITY_DN9533_c0_g1_i1 3 91.8413333333333 250
comp_TRINITY_DN955_c3_g1_i1 comp_TRINITY_DN955_c3_g1_i1 5 87.3052 250
comp_TRINITY_DN1098_c0_g1_i1 comp_TRINITY_DN1098_c0_g1_i1 5 93.7868 249
comp_TRINITY_DN11676_c0_g1_i1 comp_TRINITY_DN11676_c0_g1_i1 2 99.5 249
comp_TRINITY_DN1204_c4_g7_i1 comp_TRINITY_DN1204_c4_g7_i1 3 88.2713333333333 249
comp_TRINITY_DN1219_c0_g8_i1 comp_TRINITY_DN1219_c0_g8_i1 4 91.8975 249
comp_TRINITY_DN12636_c0_g1_i1 comp_TRINITY_DN12636_c0_g1_i1 3 92.1053333333333 249
comp_TRINITY_DN2269_c0_g1_i1 comp_TRINITY_DN2269_c0_g1_i1 2 99.6665 249
comp_TRINITY_DN2779_c0_g1_i1 comp_TRINITY_DN2779_c0_g1_i1 2 93.8775 249
comp_TRINITY_DN3092_c0_g1_i1 comp_TRINITY_DN3092_c0_g1_i1 3 80.606 249
comp_TRINITY_DN439_c0_g1_i1 comp_TRINITY_DN439_c0_g1_i1 2 88.5755 249
comp_TRINITY_DN7635_c0_g1_i1 comp_TRINITY_DN7635_c0_g1_i1 2 95.3335 249
comp_TRINITY_DN832_c1_g1_i1 comp_TRINITY_DN832_c1_g1_i1 2 99.3195 249
comp_TRINITY_DN9381_c0_g1_i1 comp_TRINITY_DN9381_c0_g1_i1 2 100 249
comp_TRINITY_DN10866_c0_g1_i1 comp_TRINITY_DN10866_c0_g1_i1 2 100 248
comp_TRINITY_DN12140_c0_g1_i1 comp_TRINITY_DN12140_c0_g1_i1 3 81.863 248
comp_TRINITY_DN12878_c0_g1_i1 comp_TRINITY_DN12878_c0_g1_i1 3 99.5556666666667 248
comp_TRINITY_DN12962_c0_g1_i1 comp_TRINITY_DN12962_c0_g1_i1 3 92.3076666666667 248
comp_TRINITY_DN14442_c0_g1_i1 comp_TRINITY_DN14442_c0_g1_i1 3 86.5833333333333 248
comp_TRINITY_DN16472_c0_g1_i1 comp_TRINITY_DN16472_c0_g1_i1 2 97.951 248
comp_TRINITY_DN1827_c0_g1_i1 comp_TRINITY_DN1827_c0_g1_i1 2 100 248
comp_TRINITY_DN18974_c0_g1_i1 comp_TRINITY_DN18974_c0_g1_i1 2 99.6375 248
comp_TRINITY_DN253_c0_g1_i1 comp_TRINITY_DN253_c0_g1_i1 5 88.3542 248
comp_TRINITY_DN3233_c0_g1_i1 comp_TRINITY_DN3233_c0_g1_i1 6 83.5878333333333 248
comp_TRINITY_DN6797_c0_g1_i1 comp_TRINITY_DN6797_c0_g1_i1 2 100 248
comp_TRINITY_DN6861_c0_g1_i1 comp_TRINITY_DN6861_c0_g1_i1 2 92.11 248
comp_TRINITY_DN7036_c0_g1_i1 comp_TRINITY_DN7036_c0_g1_i1 2 99.1565 248
comp_TRINITY_DN7154_c0_g1_i1 comp_TRINITY_DN7154_c0_g1_i1 2 100 248
comp_TRINITY_DN7532_c0_g1_i1 comp_TRINITY_DN7532_c0_g1_i1 2 97.5645 248
comp_TRINITY_DN7891_c0_g1_i1 comp_TRINITY_DN7891_c0_g1_i1 4 83.53925 248
comp_TRINITY_DN8268_c0_g1_i1 comp_TRINITY_DN8268_c0_g1_i1 2 99.6665 248
comp_TRINITY_DN8871_c0_g1_i1 comp_TRINITY_DN8871_c0_g1_i1 2 88.9185 248
comp_TRINITY_DN10147_c0_g1_i1 comp_TRINITY_DN10147_c0_g1_i1 3 84.1696666666667 247
comp_TRINITY_DN10376_c0_g1_i1 comp_TRINITY_DN10376_c0_g1_i1 2 98.969 247
comp_TRINITY_DN10655_c0_g1_i1 comp_TRINITY_DN10655_c0_g1_i1 2 100 247
comp_TRINITY_DN1180_c2_g1_i15 comp_TRINITY_DN1180_c2_g1_i15 3 92.0903333333333 247
comp_TRINITY_DN12155_c0_g1_i1 comp_TRINITY_DN12155_c0_g1_i1 2 99.662 247
comp_TRINITY_DN12175_c0_g1_i1 comp_TRINITY_DN12175_c0_g1_i1 3 84.0993333333333 247
comp_TRINITY_DN13083_c0_g1_i1 comp_TRINITY_DN13083_c0_g1_i1 4 90.1955 247
comp_TRINITY_DN13522_c0_g1_i1 comp_TRINITY_DN13522_c0_g1_i1 2 98.969 247
comp_TRINITY_DN15402_c0_g1_i1 comp_TRINITY_DN15402_c0_g1_i1 2 100 247
comp_TRINITY_DN15544_c0_g1_i1 comp_TRINITY_DN15544_c0_g1_i1 3 79.2193333333333 247
comp_TRINITY_DN16518_c0_g1_i1 comp_TRINITY_DN16518_c0_g1_i1 2 99.653 247
comp_TRINITY_DN16591_c0_g1_i1 comp_TRINITY_DN16591_c0_g1_i1 2 100 247
comp_TRINITY_DN16790_c0_g1_i1 comp_TRINITY_DN16790_c0_g1_i1 2 98.905 247
comp_TRINITY_DN17438_c0_g1_i1 comp_TRINITY_DN17438_c0_g1_i1 3 99.017 247
comp_TRINITY_DN1911_c0_g1_i1 comp_TRINITY_DN1911_c0_g1_i1 4 84.271 247
comp_TRINITY_DN2678_c0_g1_i1 comp_TRINITY_DN2678_c0_g1_i1 2 74.023 247
comp_TRINITY_DN4396_c0_g1_i1 comp_TRINITY_DN4396_c0_g1_i1 2 98.6395 247
comp_TRINITY_DN4581_c0_g1_i1 comp_TRINITY_DN4581_c0_g1_i1 2 74.589 247
comp_TRINITY_DN4898_c0_g1_i1 comp_TRINITY_DN4898_c0_g1_i1 2 99.4845 247
comp_TRINITY_DN5415_c0_g1_i1 comp_TRINITY_DN5415_c0_g1_i1 3 92.1296666666667 247
comp_TRINITY_DN5741_c0_g1_i1 comp_TRINITY_DN5741_c0_g1_i1 3 99.5433333333333 247
comp_TRINITY_DN5815_c0_g1_i1 comp_TRINITY_DN5815_c0_g1_i1 3 81.9493333333333 247
comp_TRINITY_DN689_c0_g1_i1 comp_TRINITY_DN689_c0_g1_i1 4 83.9475 247
comp_TRINITY_DN6901_c0_g1_i1 comp_TRINITY_DN6901_c0_g1_i1 2 100 247
comp_TRINITY_DN7990_c0_g1_i1 comp_TRINITY_DN7990_c0_g1_i1 2 100 247
comp_TRINITY_DN11542_c0_g1_i1 comp_TRINITY_DN11542_c0_g1_i1 2 100 246
comp_TRINITY_DN11712_c0_g1_i1 comp_TRINITY_DN11712_c0_g1_i1 2 100 246
comp_TRINITY_DN1176_c2_g4_i1 comp_TRINITY_DN1176_c2_g4_i1 2 78.9795 246
comp_TRINITY_DN1211_c0_g1_i4 comp_TRINITY_DN1211_c0_g1_i4 2 88.0125 246
comp_TRINITY_DN12609_c0_g1_i1 comp_TRINITY_DN12609_c0_g1_i1 2 98.625 246
comp_TRINITY_DN12729_c0_g1_i1 comp_TRINITY_DN12729_c0_g1_i1 2 100 246
comp_TRINITY_DN1277_c0_g1_i1 comp_TRINITY_DN1277_c0_g1_i1 4 89.4445 246
comp_TRINITY_DN13488_c0_g1_i1 comp_TRINITY_DN13488_c0_g1_i1 2 98.9585 246
comp_TRINITY_DN14768_c0_g1_i1 comp_TRINITY_DN14768_c0_g1_i1 2 100 246
comp_TRINITY_DN15305_c0_g1_i1 comp_TRINITY_DN15305_c0_g1_i1 2 99.597 246
comp_TRINITY_DN15676_c0_g1_i1 comp_TRINITY_DN15676_c0_g1_i1 3 87.4076666666667 246
comp_TRINITY_DN17416_c0_g1_i1 comp_TRINITY_DN17416_c0_g1_i1 3 71.3873333333333 246
comp_TRINITY_DN18163_c0_g1_i2 comp_TRINITY_DN18163_c0_g1_i2 2 80.3545 246
comp_TRINITY_DN18273_c0_g1_i1 comp_TRINITY_DN18273_c0_g1_i1 3 99.371 246
comp_TRINITY_DN18376_c0_g1_i1 comp_TRINITY_DN18376_c0_g1_i1 3 88.0316666666667 246
comp_TRINITY_DN4698_c0_g1_i1 comp_TRINITY_DN4698_c0_g1_i1 2 100 246
comp_TRINITY_DN501_c0_g1_i2 comp_TRINITY_DN501_c0_g1_i2 3 85.126 246
comp_TRINITY_DN6138_c0_g1_i1 comp_TRINITY_DN6138_c0_g1_i1 2 100 246
comp_TRINITY_DN740_c1_g1_i6 comp_TRINITY_DN740_c1_g1_i6 4 88.65025 246
comp_TRINITY_DN780_c0_g1_i2 comp_TRINITY_DN780_c0_g1_i2 2 91.854 246
comp_TRINITY_DN7987_c0_g1_i1 comp_TRINITY_DN7987_c0_g1_i1 2 86.0825 246
comp_TRINITY_DN8679_c0_g1_i1 comp_TRINITY_DN8679_c0_g1_i1 2 98.9585 246
comp_TRINITY_DN8742_c0_g1_i1 comp_TRINITY_DN8742_c0_g1_i1 3 84.804 246
comp_TRINITY_DN1010_c0_g1_i1 comp_TRINITY_DN1010_c0_g1_i1 2 78.086 245
comp_TRINITY_DN12012_c0_g1_i1 comp_TRINITY_DN12012_c0_g1_i1 2 99.14 245
comp_TRINITY_DN1216_c0_g1_i5 comp_TRINITY_DN1216_c0_g1_i5 3 94.4696666666667 245
comp_TRINITY_DN12472_c0_g1_i1 comp_TRINITY_DN12472_c0_g1_i1 2 100 245
comp_TRINITY_DN13905_c0_g1_i1 comp_TRINITY_DN13905_c0_g1_i1 2 100 245
comp_TRINITY_DN15157_c0_g1_i1 comp_TRINITY_DN15157_c0_g1_i1 2 98.421 245
comp_TRINITY_DN15777_c0_g1_i1 comp_TRINITY_DN15777_c0_g1_i1 2 100 245
comp_TRINITY_DN15985_c0_g1_i1 comp_TRINITY_DN15985_c0_g1_i1 2 99.4735 245
comp_TRINITY_DN16436_c0_g1_i1 comp_TRINITY_DN16436_c0_g1_i1 3 90.6433333333333 245
comp_TRINITY_DN17353_c0_g1_i1 comp_TRINITY_DN17353_c0_g1_i1 2 99.6155 245
comp_TRINITY_DN17388_c0_g1_i1 comp_TRINITY_DN17388_c0_g1_i1 5 89.4912 245
comp_TRINITY_DN17585_c0_g1_i1 comp_TRINITY_DN17585_c0_g1_i1 2 91.9295 245
comp_TRINITY_DN17666_c0_g1_i1 comp_TRINITY_DN17666_c0_g1_i1 2 99.4735 245
comp_TRINITY_DN18664_c0_g1_i1 comp_TRINITY_DN18664_c0_g1_i1 3 88.4843333333333 245
comp_TRINITY_DN3467_c0_g1_i1 comp_TRINITY_DN3467_c0_g1_i1 2 98.421 245
comp_TRINITY_DN4374_c0_g1_i1 comp_TRINITY_DN4374_c0_g1_i1 3 91.586 245
comp_TRINITY_DN8459_c0_g1_i1 comp_TRINITY_DN8459_c0_g1_i1 3 93.7143333333333 245
comp_TRINITY_DN9319_c0_g1_i1 comp_TRINITY_DN9319_c0_g1_i1 3 99.4153333333333 245
comp_TRINITY_DN10904_c0_g1_i1 comp_TRINITY_DN10904_c0_g1_i1 5 86.2324 244
comp_TRINITY_DN12851_c0_g1_i1 comp_TRINITY_DN12851_c0_g1_i1 3 80.89 244
comp_TRINITY_DN1330_c0_g1_i1 comp_TRINITY_DN1330_c0_g1_i1 4 87.53825 244
comp_TRINITY_DN15448_c0_g1_i1 comp_TRINITY_DN15448_c0_g1_i1 2 99.6665 244
comp_TRINITY_DN15617_c1_g1_i1 comp_TRINITY_DN15617_c1_g1_i1 3 87.728 244
comp_TRINITY_DN18932_c0_g1_i1 comp_TRINITY_DN18932_c0_g1_i1 2 99.3245 244
comp_TRINITY_DN2570_c0_g1_i1 comp_TRINITY_DN2570_c0_g1_i1 2 95.2125 244
comp_TRINITY_DN2611_c0_g1_i1 comp_TRINITY_DN2611_c0_g1_i1 2 100 244
comp_TRINITY_DN3135_c0_g1_i1 comp_TRINITY_DN3135_c0_g1_i1 2 90.9575 244
comp_TRINITY_DN5580_c0_g1_i1 comp_TRINITY_DN5580_c0_g1_i1 2 98.612 244
comp_TRINITY_DN6271_c0_g1_i1 comp_TRINITY_DN6271_c0_g1_i1 2 93.412 244
comp_TRINITY_DN6531_c0_g1_i1 comp_TRINITY_DN6531_c0_g1_i1 2 100 244
comp_TRINITY_DN988_c0_g2_i1 comp_TRINITY_DN988_c0_g2_i1 4 93.298 244
comp_TRINITY_DN10618_c0_g1_i1 comp_TRINITY_DN10618_c0_g1_i1 2 100 243
comp_TRINITY_DN10622_c0_g1_i1 comp_TRINITY_DN10622_c0_g1_i1 3 77.8363333333333 243
comp_TRINITY_DN10797_c0_g1_i1 comp_TRINITY_DN10797_c0_g1_i1 2 100 243
comp_TRINITY_DN11149_c0_g1_i1 comp_TRINITY_DN11149_c0_g1_i1 3 85.012 243
comp_TRINITY_DN13125_c0_g1_i1 comp_TRINITY_DN13125_c0_g1_i1 4 82.01 243
comp_TRINITY_DN16020_c0_g1_i1 comp_TRINITY_DN16020_c0_g1_i1 2 100 243
comp_TRINITY_DN16050_c0_g1_i1 comp_TRINITY_DN16050_c0_g1_i1 3 86.014 243
comp_TRINITY_DN18501_c0_g1_i1 comp_TRINITY_DN18501_c0_g1_i1 2 99.51 243
comp_TRINITY_DN18786_c0_g1_i1 comp_TRINITY_DN18786_c0_g1_i1 3 94 243
comp_TRINITY_DN2357_c0_g1_i1 comp_TRINITY_DN2357_c0_g1_i1 2 100 243
comp_TRINITY_DN249_c0_g1_i1 comp_TRINITY_DN249_c0_g1_i1 2 82.308 243
comp_TRINITY_DN4259_c0_g1_i1 comp_TRINITY_DN4259_c0_g1_i1 2 100 243
comp_TRINITY_DN4774_c0_g1_i1 comp_TRINITY_DN4774_c0_g1_i1 2 100 243
comp_TRINITY_DN483_c0_g1_i1 comp_TRINITY_DN483_c0_g1_i1 4 86.793 243
comp_TRINITY_DN6416_c0_g1_i1 comp_TRINITY_DN6416_c0_g1_i1 2 98.387 243
comp_TRINITY_DN7044_c0_g1_i1 comp_TRINITY_DN7044_c0_g1_i1 2 87.881 243
[truncated: 566,907 more chars]
