# Supplementary material for: Prevalent bee venom genes evolved before the aculeate stinger and eusociality
Source: BMC Biol. 2023 Oct 23;21:229. doi: 10.1186/s12915-023-01656-5 (PMC10591384; doi:10.1186/s12915-023-01656-5)
Supplement: Supplementary file 40 — Additional file 40. Genome annotation of Melipona beecheii. [file 12915_2023_1656_MOESM40_ESM.zip › Melipona_beecheii.annotation.funannotate181.Oct2020/reference.QC/Melipona_beecheii.fa.busco4.stats]

# BUSCO version is: 4.1.4 
# The lineage dataset is: hymenoptera_odb10 (Creation date: 2020-08-05, number of species: 40, number of BUSCOs: 5991)
# Summarized benchmarking in BUSCO notation for file /scratch/ek/stingless.bee.genomics/annotation/asm/Melipona.beecheii.pilon3.fasta
# BUSCO was run in mode: genome

	***** Results: *****

	C:98.5%[S:98.4%,D:0.1%],F:0.6%,M:0.9%,n:5991	   
	5903	Complete BUSCOs (C)			   
	5897	Complete and single-copy BUSCOs (S)	   
	6	Complete and duplicated BUSCOs (D)	   
	37	Fragmented BUSCOs (F)			   
	51	Missing BUSCOs (M)			   
	5991	Total BUSCO groups searched		   
