# Supplementary material for: Prevalent bee venom genes evolved before the aculeate stinger and eusociality
Source: BMC Biol. 2023 Oct 23;21:229. doi: 10.1186/s12915-023-01656-5 (PMC10591384; doi:10.1186/s12915-023-01656-5)
Supplement: Supplementary file 40 — Additional file 40. Genome annotation of Melipona beecheii. [file 12915_2023_1656_MOESM40_ESM.zip › Melipona_beecheii.annotation.funannotate181.Oct2020/reference.QC/Melipona_beecheii.fa.dups.bed]

contig_501	1	52150	HIGHCOV
contig_287	1	9643	HIGHCOV
contig_1014	1	1278	HIGHCOV
contig_1015	1	12006	JUNK
contig_957	1	3670	HIGHCOV
contig_401	1	7574	HIGHCOV
contig_1033	1	4357	HIGHCOV
contig_53	1	15266	JUNK
contig_991	1	6626	HIGHCOV
contig_1039	1	1445	HIGHCOV
contig_942	1	6132	HIGHCOV
contig_864	1	8753	HIGHCOV
contig_855	1	8677	HIGHCOV
contig_658	1	33899	HIGHCOV
contig_585	1	11397	HIGHCOV
contig_82	1	10555	JUNK
contig_1065	1	11448	HIGHCOV
contig_92	1	16621	HIGHCOV
contig_1067	1	316	JUNK
contig_178	1	10448	JUNK
contig_159	1	1976	JUNK
contig_1070	1	6324	HIGHCOV
contig_653	1	44922	HIGHCOV
contig_654	1	25449	HIGHCOV
contig_134	1	10482	JUNK
contig_135	1	1189	HIGHCOV
contig_373	1	2334	HIGHCOV
contig_65	1	2623	JUNK
contig_89	1	1553	JUNK
contig_655	1	33259	HIGHCOV
contig_180	1	3751	JUNK
contig_181	1	54	HIGHCOV
contig_259	1	3542	HIGHCOV
contig_229	1	72	HIGHCOV
contig_48	1	447	JUNK
contig_431	1	4018	HIGHCOV
contig_78	1	5928	HIGHCOV
contig_270	1	320	JUNK
contig_283	1	5471	JUNK
contig_38	1	1395	HIGHCOV
contig_956	1	3038	HIGHCOV
contig_298	1	6994	HIGHCOV
contig_312	1	57	HIGHCOV
contig_334	1	7173	JUNK
contig_387	1	1785	JUNK
contig_409	1	53	HIGHCOV
contig_417	1	1999	JUNK
contig_426	1	5434	JUNK
contig_494	1	4312	JUNK
contig_500	1	15576	HIGHCOV
contig_703	1	21079	HIGHCOV
contig_516	1	2042	JUNK
contig_519	1	9445	JUNK
contig_917	1	7716	JUNK
contig_564	1	60	HIGHCOV
contig_59	1	71	HIGHCOV
contig_592	1	4365	JUNK
contig_690	1	11317	HIGHCOV
contig_720	1	4691	JUNK
contig_843	1	11554	HIGHCOV
contig_871	1	426	JUNK
contig_967	1	1099	JUNK
contig_970	1	53	HIGHCOV
contig_941	0	16023	REPEAT	contig_219
contig_369	0	27333	HAPLOTIG	contig_421
contig_878	0	32089	REPEAT	contig_337
contig_27	0	11364	HAPLOTIG	contig_742
contig_100	0	9440	REPEAT	contig_157
contig_943	0	42236	HAPLOTIG	contig_157
contig_112	0	42309	HAPLOTIG	scaffold_14
contig_952	0	31709	HAPLOTIG	scaffold_6
contig_104	0	5155	REPEAT	contig_759
contig_95	0	3438	HAPLOTIG	contig_240
contig_1005	0	7824	HAPLOTIG	contig_219
contig_424	0	13676	REPEAT	contig_219
contig_760	0	12296	REPEAT	contig_219
contig_296	0	9200	REPEAT	contig_219
contig_303	0	10001	HAPLOTIG	contig_219
contig_1051	0	11464	REPEAT	contig_219
contig_210	0	18718	REPEAT	contig_90
contig_1032	0	10588	REPEAT	contig_219
contig_914	0	13391	REPEAT	contig_219
contig_959	0	12583	HAPLOTIG	contig_520
contig_1043	0	27374	HAPLOTIG	scaffold_127
contig_877	0	12908	HAPLOTIG	contig_63
contig_106	0	55094	REPEAT	contig_125
contig_33	0	25069	REPEAT	contig_125
contig_567	0	49940	HAPLOTIG	scaffold_103
contig_644	0	22127	HAPLOTIG	scaffold_14
contig_688	0	23019	HAPLOTIG	scaffold_49
contig_650	0	27575	HAPLOTIG	scaffold_74
contig_172	0	15496	HAPLOTIG	contig_42
contig_1019	0	5757	HAPLOTIG	contig_56
contig_898	0	11958	HAPLOTIG	contig_421
contig_715	0	24754	REPEAT	contig_284
contig_590	0	13629	HAPLOTIG	contig_140
contig_277	0	4219	HAPLOTIG	contig_219
contig_440	0	3856	HAPLOTIG	contig_807
contig_1024	0	1640	REPEAT	contig_759
contig_773	0	11741	REPEAT	contig_240
contig_1025	0	235	REPEAT	contig_808
contig_233	0	15411	REPEAT	contig_56
contig_263	0	3864	REPEAT	contig_382
contig_279	0	16117	REPEAT	contig_808
contig_965	0	6411	REPEAT	contig_28
contig_911	0	2888	HAPLOTIG	contig_793
contig_1029	0	30032	REPEAT	scaffold_721
contig_835	0	11923	HAPLOTIG	contig_219
contig_190	0	10681	HAPLOTIG	contig_184
contig_437	0	9126	REPEAT	contig_219
contig_360	0	7219	REPEAT	contig_742
contig_887	0	10439	REPEAT	contig_219
contig_692	0	6961	HAPLOTIG	contig_396
contig_656	0	6056	HAPLOTIG	contig_219
contig_221	0	3604	HAPLOTIG	contig_219
contig_1042	0	3153	HAPLOTIG	contig_91
contig_168	0	4488	REPEAT	contig_37
contig_1071	0	20834	REPEAT	contig_81
contig_1046	0	25640	HAPLOTIG	contig_81
contig_1047	0	22991	REPEAT	contig_81
contig_576	0	28850	REPEAT	contig_81
contig_55	0	29833	REPEAT	contig_81
contig_928	0	38188	REPEAT	contig_81
contig_529	0	31775	REPEAT	contig_81
contig_138	0	31297	REPEAT	contig_81
contig_572	0	50560	REPEAT	contig_81
contig_581	0	26409	REPEAT	contig_81
contig_673	0	27392	REPEAT	contig_81
contig_187	0	41592	REPEAT	contig_81
contig_146	0	58423	REPEAT	contig_81
contig_783	0	26267	REPEAT	contig_81
contig_145	0	23536	HAPLOTIG	contig_81
contig_45	0	25875	REPEAT	contig_81
contig_1048	0	14078	HAPLOTIG	contig_121
contig_105	0	9593	REPEAT	contig_807
contig_88	0	9997	REPEAT	contig_807
contig_129	0	17043	HAPLOTIG	contig_631
contig_352	0	20054	REPEAT	contig_20
contig_174	0	7849	HAPLOTIG	contig_157
contig_832	0	5065	HAPLOTIG	contig_28
contig_167	0	5638	HAPLOTIG	contig_219
contig_142	0	16780	HAPLOTIG	contig_51
contig_155	0	4107	HAPLOTIG	contig_81
contig_188	0	24646	HAPLOTIG	scaffold_721
contig_888	0	24146	HAPLOTIG	contig_512
contig_31	0	26437	REPEAT	scaffold_14
contig_1061	0	17584	REPEAT	contig_873
contig_144	0	22576	REPEAT	contig_81
contig_642	0	21095	REPEAT	contig_81
contig_130	0	20750	REPEAT	contig_873
contig_561	0	18633	REPEAT	contig_873
contig_1064	0	7985	REPEAT	contig_873
contig_868	0	16522	REPEAT	contig_873
contig_136	0	10598	REPEAT	contig_873
contig_979	0	13128	REPEAT	contig_873
contig_573	0	14554	REPEAT	contig_81
contig_838	0	17243	REPEAT	contig_873
contig_698	0	11692	REPEAT	contig_873
contig_940	0	9833	REPEAT	contig_873
contig_570	0	14242	REPEAT	contig_81
contig_620	0	42834	REPEAT	contig_148
contig_559	0	42753	REPEAT	contig_148
contig_300	0	24134	REPEAT	contig_787
contig_915	0	18639	REPEAT	contig_846
contig_984	0	2841	HAPLOTIG	contig_219
contig_151	0	22506	HAPLOTIG	contig_154
contig_578	0	19646	HAPLOTIG	contig_154
contig_867	0	35558	HAPLOTIG	scaffold_14
contig_930	0	25526	HAPLOTIG	contig_171
contig_1075	0	31821	REPEAT	contig_94
contig_239	0	5518	REPEAT	contig_46
contig_241	0	6023	REPEAT	contig_46
contig_833	0	5783	HAPLOTIG	contig_808
contig_109	0	21638	HAPLOTIG	scaffold_71
contig_123	0	13549	HAPLOTIG	contig_17
contig_770	0	20499	HAPLOTIG	contig_2
contig_939	0	16582	HAPLOTIG	contig_83
contig_778	0	9434	HAPLOTIG	contig_21
contig_689	0	18613	HAPLOTIG	scaffold_721
contig_947	0	1571	HAPLOTIG	contig_954
contig_150	0	8645	HAPLOTIG	contig_94
contig_925	0	19071	HAPLOTIG	contig_154
contig_137	0	36380	HAPLOTIG	scaffold_721
contig_143	0	21903	HAPLOTIG	contig_16
contig_147	0	21846	HAPLOTIG	contig_121
contig_64	0	11665	HAPLOTIG	contig_37
contig_543	0	15536	REPEAT	contig_37
contig_528	0	5609	HAPLOTIG	contig_97
contig_468	0	5620	HAPLOTIG	contig_91
contig_72	0	6069	HAPLOTIG	contig_219
contig_173	0	29252	HAPLOTIG	scaffold_6
contig_577	0	13988	HAPLOTIG	contig_124
contig_177	0	18545	HAPLOTIG	contig_94
contig_179	0	4438	REPEAT	contig_37
contig_189	0	1579	HAPLOTIG	contig_37
contig_196	0	5326	REPEAT	contig_198
contig_727	0	17210	REPEAT	contig_16
contig_904	0	10659	REPEAT	contig_16
contig_499	0	19935	REPEAT	contig_23
contig_497	0	24044	REPEAT	contig_23
contig_498	0	18821	REPEAT	contig_23
contig_769	0	16202	REPEAT	contig_787
contig_399	0	17775	REPEAT	contig_588
contig_327	0	15497	REPEAT	contig_284
contig_435	0	2229	HAPLOTIG	contig_284
contig_217	0	563	REPEAT	contig_793
contig_885	0	44700	HAPLOTIG	scaffold_71
contig_232	0	958	HAPLOTIG	contig_66
contig_234	0	190	HAPLOTIG	contig_171
contig_236	0	31030	HAPLOTIG	contig_60
contig_41	0	2940	REPEAT	contig_57
contig_389	0	3970	HAPLOTIG	contig_219
contig_264	0	2569	HAPLOTIG	contig_87
contig_266	0	1253	HAPLOTIG	contig_90
contig_299	0	401	HAPLOTIG	contig_808
contig_784	0	3861	REPEAT	contig_750
contig_30	0	2287	HAPLOTIG	contig_140
contig_305	0	4132	HAPLOTIG	contig_153
contig_32	0	620	HAPLOTIG	contig_2
contig_343	0	1876	HAPLOTIG	contig_2
contig_321	0	333	HAPLOTIG	contig_737
contig_651	0	403	HAPLOTIG	contig_211
contig_385	0	2783	HAPLOTIG	contig_284
contig_349	0	3374	HAPLOTIG	contig_185
contig_361	0	722	HAPLOTIG	contig_793
contig_381	0	96	HAPLOTIG	contig_1041
contig_619	0	4073	REPEAT	contig_512
contig_412	0	9552	REPEAT	contig_358
contig_427	0	4125	HAPLOTIG	contig_21
contig_444	0	2428	HAPLOTIG	contig_140
contig_981	0	7597	REPEAT	contig_81
contig_504	0	29596	REPEAT	scaffold_52
contig_508	0	19023	REPEAT	contig_7
contig_652	0	11931	REPEAT	contig_7
contig_506	0	11259	REPEAT	contig_7
contig_605	0	13425	REPEAT	contig_7
contig_510	0	9620	REPEAT	contig_29
contig_975	0	2670	HAPLOTIG	scaffold_721
contig_523	0	6709	REPEAT	contig_148
contig_936	0	17092	REPEAT	contig_148
contig_547	0	965	REPEAT	contig_125
contig_615	0	1854	REPEAT	contig_125
contig_549	0	1295	REPEAT	contig_125
contig_557	0	29957	HAPLOTIG	scaffold_721
contig_566	0	3057	HAPLOTIG	contig_921
contig_574	0	18198	HAPLOTIG	scaffold_127
contig_575	0	24220	HAPLOTIG	scaffold_721
contig_579	0	26439	HAPLOTIG	contig_631
contig_587	0	8796	REPEAT	contig_873
contig_595	0	5703	HAPLOTIG	contig_63
contig_602	0	6493	REPEAT	contig_873
contig_908	0	1202	HAPLOTIG	contig_219
contig_964	0	32376	HAPLOTIG	scaffold_721
contig_674	0	300	REPEAT	contig_198
contig_696	0	2389	HAPLOTIG	contig_184
contig_70	0	6453	REPEAT	contig_873
contig_775	0	2261	HAPLOTIG	contig_678
contig_922	0	1830	HAPLOTIG	contig_862
contig_851	0	642	HAPLOTIG	contig_204
contig_874	0	24202	HAPLOTIG	contig_22
contig_891	0	3815	HAPLOTIG	contig_219
contig_894	0	2930	HAPLOTIG	contig_87
contig_905	0	13437	HAPLOTIG	scaffold_721
contig_96	0	1953	HAPLOTIG	contig_219
contig_946	0	166	HAPLOTIG	contig_28
contig_951	0	19652	HAPLOTIG	contig_22
contig_958	0	259	HAPLOTIG	contig_28
contig_961	0	22647	HAPLOTIG	scaffold_71
contig_985	0	6425	REPEAT	scaffold_49
contig_987	0	22243	HAPLOTIG	scaffold_6
contig_990	0	839	REPEAT	contig_125
contig_580	102436	133893	OVLP	contig_94
contig_18	67693	107004	OVLP	contig_12
