# Supplementary material for: Prevalent bee venom genes evolved before the aculeate stinger and eusociality
Source: BMC Biol. 2023 Oct 23;21:229. doi: 10.1186/s12915-023-01656-5 (PMC10591384; doi:10.1186/s12915-023-01656-5)
Supplement: Supplementary file 40 — Additional file 40. Genome annotation of Melipona beecheii. [file 12915_2023_1656_MOESM40_ESM.zip › Melipona_beecheii.annotation.funannotate181.Oct2020/reference.QC/Melipona_beecheii.fa.busco4.full.table.tsv]

# BUSCO version is: 4.1.4
# The lineage dataset is: hymenoptera_odb10 (Creation date: 2020-08-05, number of species: 40, number of BUSCOs: 5991)
# Busco id	Status	Sequence	Gene Start	Gene End	Score	Length	OrthoDB url	Description
0at7399	Complete	contig_117	1684468	1773889	15016.7	7635
1at7399	Complete	contig_140	1656822	1718202	7395.7	3710	https://www.orthodb.org/v10?query=1at7399	microtubule-actin cross-linking factor 1 isoform X1
2at7399	Complete	contig_154	2123112	2183802	12617.3	6921
15at7399	Complete	contig_51	32741	55691	8248.4	4499	https://www.orthodb.org/v10?query=15at7399	E3 ubiquitin-protein ligase UBR4
17at7399	Complete	scaffold_127	3106735	3140565	5767.9	2872	https://www.orthodb.org/v10?query=17at7399	cadherin-related tumor suppressor
31at7399	Complete	contig_51	189800	213032	7329.5	4010	https://www.orthodb.org/v10?query=31at7399	E3 ubiquitin-protein ligase HERC2
32at7399	Complete	scaffold_127	3449557	3467758	8754.5	4045	https://www.orthodb.org/v10?query=32at7399	dynein heavy chain, cytoplasmic
49at7399	Complete	scaffold_49	13170744	13195280	6379.6	3592	https://www.orthodb.org/v10?query=49at7399	baculoviral IAP repeat-containing protein 6
60at7399	Complete	scaffold_52	325318	348441	7740.9	4009
61at7399	Complete	contig_60	8272195	8316066	8196.3	3945
78at7399	Complete	contig_19	1969421	1988196	5155.9	2691	https://www.orthodb.org/v10?query=78at7399	dynein heavy chain 3, axonemal
82at7399	Complete	contig_62	404153	419489	6475.9	3233
84at7399	Complete	contig_91	5764194	5781901	6516.1	3091
85at7399	Missing
86at7399	Complete	scaffold_74	15117945	15131102	4895.0	2720	https://www.orthodb.org/v10?query=86at7399	laminin subunit alpha
88at7399	Complete	contig_97	3326301	3345617	1833.4	3386	https://www.orthodb.org/v10?query=88at7399	titin-like
92at7399	Complete	contig_91	2453974	2472046	7157.2	3543	https://www.orthodb.org/v10?query=92at7399	spectrin beta chain, non-erythrocytic 5 isoform X1
102at7399	Complete	contig_22	11574696	11642308	6194.1	3148	https://www.orthodb.org/v10?query=102at7399	fat-like cadherin-related tumor suppressor homolog isoform X1
103at7399	Complete	scaffold_127	2021	23747	3971.1	2381
104at7399	Complete	contig_91	3147877	3156050	3678.6	1951	https://www.orthodb.org/v10?query=104at7399	E3 ubiquitin-protein ligase HUWE1 isoform X1
105at7399	Complete	contig_42	3439611	3479291	7013.9	3890	https://www.orthodb.org/v10?query=105at7399	dynein heavy chain 10, axonemal
112at7399	Complete	contig_22	6782923	6819502	5296.9	3063	https://www.orthodb.org/v10?query=112at7399	cytoplasmic dynein 2 heavy chain 1
118at7399	Complete	contig_117	1472920	1492125	5253.7	3410
123at7399	Complete	scaffold_52	1787838	1805497	4320.2	3028	https://www.orthodb.org/v10?query=123at7399	hemocytin
131at7399	Complete	contig_22	15148646	15167405	5533.1	2767	https://www.orthodb.org/v10?query=131at7399	dmX-like protein 2 isoform X1
133at7399	Complete	contig_60	5914649	5928309	4461.7	2937	https://www.orthodb.org/v10?query=133at7399	vacuolar protein sorting-associated protein 13B
138at7399	Complete	contig_80	1194079	1205228	3032.3	1453	https://www.orthodb.org/v10?query=138at7399	protein unc-80 homolog
148at7399	Complete	scaffold_71	14525044	14543850	6051.1	2903	https://www.orthodb.org/v10?query=148at7399	WD repeat and FYVE domain-containing protein 3
150at7399	Complete	contig_42	3653158	3668454	619.1	1701
152at7399	Complete	contig_51	3681238	3693076	4810.9	2438
159at7399	Complete	contig_51	346888	361258	1933.7	2642	https://www.orthodb.org/v10?query=159at7399	protein split ends isoform X1
166at7399	Complete	contig_29	44778	69149	5184.1	2503	https://www.orthodb.org/v10?query=166at7399	protein furry isoform X1
175at7399	Complete	scaffold_71	11765119	11778651	2512.2	2579	https://www.orthodb.org/v10?query=175at7399	Zinc finger, PHD-type
178at7399	Complete	scaffold_52	1765408	1789159	6088.1	3280	https://www.orthodb.org/v10?query=178at7399	vacuolar protein sorting-associated protein 13D isoform X1
191at7399	Complete	contig_94	1882202	1897486	5056.1	2772	https://www.orthodb.org/v10?query=191at7399	lysosomal-trafficking regulator
198at7399	Complete	contig_94	4410681	4442133	4186.9	2982
205at7399	Complete	contig_22	14964509	15011926	4558.9	2216	https://www.orthodb.org/v10?query=205at7399	teneurin-a
219at7399	Complete	contig_94	5162792	5179229	4557.7	2455
222at7399	Complete	scaffold_49	10684097	10700821	5795.8	2793	https://www.orthodb.org/v10?query=222at7399	ubiquitin carboxyl-terminal hydrolase 34
223at7399	Complete	scaffold_721	3403570	3434915	5378.6	3421	https://www.orthodb.org/v10?query=223at7399	uncharacterized protein LOC105256712
226at7399	Complete	scaffold_71	3244967	3255819	5507.3	2763	https://www.orthodb.org/v10?query=226at7399	protocadherin-like wing polarity protein stan
232at7399	Complete	contig_16	5145626	5172127	3795.4	2029	https://www.orthodb.org/v10?query=232at7399	talin-1 isoform X1
233at7399	Complete	scaffold_52	1822544	1835313	2140.4	2517	https://www.orthodb.org/v10?query=233at7399	A-kinase anchor protein 9-like isoform X1
239at7399	Complete	scaffold_74	8836837	8844216	4149.0	2071
241at7399	Complete	contig_16	3688292	3737797	4073.6	2161	https://www.orthodb.org/v10?query=241at7399	neurofibromin isoform X1
244at7399	Complete	scaffold_49	11558460	11568949	4553.0	2194	https://www.orthodb.org/v10?query=244at7399	probable ubiquitin carboxyl-terminal hydrolase FAF-X
249at7399	Complete	scaffold_103	1499478	1548978	4334.3	2056	https://www.orthodb.org/v10?query=249at7399	teneurin-m isoform X1
251at7399	Complete	scaffold_49	9661798	9687113	3209.1	2097
255at7399	Complete	scaffold_721	8222200	8244094	4055.2	2006
259at7399	Complete	scaffold_74	17950017	17973647	4582.0	2320	https://www.orthodb.org/v10?query=259at7399	kalirin isoform X1
261at7399	Complete	contig_2	3128887	3139978	4944.1	2795	https://www.orthodb.org/v10?query=261at7399	serine/threonine-protein kinase SMG1
264at7399	Complete	contig_2	1719252	1766059	3680.9	2032	https://www.orthodb.org/v10?query=264at7399	filamin-A isoform X1
265at7399	Complete	scaffold_6	6344657	6359982	1583.2	1908	https://www.orthodb.org/v10?query=265at7399	uncharacterized protein LOC107216623
267at7399	Complete	scaffold_721	1664576	1700903	5125.4	3932
268at7399	Complete	contig_51	1772887	1783870	3396.7	1780	https://www.orthodb.org/v10?query=268at7399	neurogenic locus Notch protein
274at7399	Complete	scaffold_74	17920930	17931418	5241.8	2225	https://www.orthodb.org/v10?query=274at7399	pre-mRNA-processing-splicing factor 8
279at7399	Complete	contig_60	11355527	11363321	4294.5	2126	https://www.orthodb.org/v10?query=279at7399	serine/threonine-protein kinase mTOR
281at7399	Complete	contig_16	2472983	2482632	4432.4	2272	https://www.orthodb.org/v10?query=281at7399	eIF-2-alpha kinase activator GCN1
282at7399	Complete	contig_94	3483573	3512143	3453.4	2535	https://www.orthodb.org/v10?query=282at7399	ankyrin repeat domain-containing protein 17 isoform X1
285at7399	Complete	scaffold_127	5827515	5841236	2161.1	1874
290at7399	Complete	contig_60	11035966	11048753	4365.7	2275	https://www.orthodb.org/v10?query=290at7399	E3 ubiquitin-protein ligase UBR5 isoform X1
292at7399	Complete	scaffold_71	6303277	6312635	2137.3	1643	https://www.orthodb.org/v10?query=292at7399	Helicase ARIP4
297at7399	Complete	contig_29	7253	16000	4124.7	2047	https://www.orthodb.org/v10?query=297at7399	CCR4-NOT transcription complex subunit 1
301at7399	Complete	contig_94	2487532	2535757	4321.1	2382	https://www.orthodb.org/v10?query=301at7399	protein dachsous
302at7399	Complete	scaffold_14	1602850	1610937	4656.2	2250	https://www.orthodb.org/v10?query=302at7399	Spectrin alpha chain
306at7399	Complete	contig_2	953390	963583	3220.9	1856
310at7399	Complete	contig_140	966730	977409	4338.8	2156	https://www.orthodb.org/v10?query=310at7399	E3 ubiquitin-protein ligase HECTD1 isoform X1
311at7399	Complete	contig_51	1642031	1656356	3455.6	1954	https://www.orthodb.org/v10?query=311at7399	protein crumbs isoform X1
317at7399	Complete	contig_91	4730046	4759008	3763.0	2782	https://www.orthodb.org/v10?query=317at7399	apolipophorins
321at7399	Complete	scaffold_71	9188427	9202227	4065.7	1957	https://www.orthodb.org/v10?query=321at7399	Acetyl-CoA carboxylase
324at7399	Complete	contig_125	1435751	1458157	2826.8	1752	https://www.orthodb.org/v10?query=324at7399	piezo-type mechanosensitive ion channel component 1 isoform X1
335at7399	Complete	scaffold_49	7064198	7076275	4045.3	1972	https://www.orthodb.org/v10?query=335at7399	dnaJ homolog subfamily C member 13
341at7399	Complete	scaffold_721	421981	450359	2073.7	1861	https://www.orthodb.org/v10?query=341at7399	uncharacterized protein LOC108577838
342at7399	Complete	scaffold_49	4100561	4110875	4149.7	1901
343at7399	Complete	contig_154	6764781	6775292	2646.1	2231	https://www.orthodb.org/v10?query=343at7399	PHD finger protein rhinoceros
346at7399	Complete	contig_121	3367090	3378820	4179.7	1953	https://www.orthodb.org/v10?query=346at7399	spectrin beta chain isoform X1
352at7399	Complete	contig_140	270482	330196	2762.8	2902	https://www.orthodb.org/v10?query=352at7399	Down syndrome cell adhesion molecule-like protein Dscam2
359at7399	Complete	contig_2	1401573	1408415	409.3	951
376at7399	Complete	scaffold_49	10948618	10957650	3283.2	1513	https://www.orthodb.org/v10?query=376at7399	myosin-I heavy chain-like
378at7399	Complete	scaffold_6	6234833	6243659	3686.4	1947
386at7399	Complete	contig_22	8364536	8374622	3307.1	1716	https://www.orthodb.org/v10?query=386at7399	unconventional myosin-IXa-like isoform X1
393at7399	Complete	scaffold_14	3139026	3152440	2689.5	1588	https://www.orthodb.org/v10?query=393at7399	helicase domino isoform X1
395at7399	Complete	contig_2	3742209	3769759	3253.3	1601	https://www.orthodb.org/v10?query=395at7399	tyrosine-protein phosphatase Lar isoform X1
400at7399	Complete	contig_2	5128370	5142963	2742.6	1718	https://www.orthodb.org/v10?query=400at7399	protein SZT2-like
404at7399	Complete	contig_154	7042127	7049061	3947.7	1875
412at7399	Complete	scaffold_721	9998090	10008510	3338.9	1608	https://www.orthodb.org/v10?query=412at7399	myotubularin-related protein 13
413at7399	Complete	scaffold_49	15108453	15116176	3117.9	1717	https://www.orthodb.org/v10?query=413at7399	autophagy-related protein 2 homolog B isoform X1
415at7399	Complete	contig_23	2831623	2845229	3273.2	3178
416at7399	Complete	contig_29	1931062	1940196	3527.0	2311	https://www.orthodb.org/v10?query=416at7399	small subunit processome component 20 homolog
417at7399	Complete	contig_91	2080658	2087270	3505.6	1692	https://www.orthodb.org/v10?query=417at7399	plexin-B
420at7399	Complete	contig_11	1702859	1708676	2957.4	1521
425at7399	Complete	contig_631	3691845	3706946	3668.3	2073	https://www.orthodb.org/v10?query=425at7399	ectopic P granules protein 5 homolog isoform X1
426at7399	Complete	scaffold_71	9288328	9297778	3563.8	1712	https://www.orthodb.org/v10?query=426at7399	HEAT repeat-containing protein 5B
430at7399	Complete	contig_154	6337921	6344846	2928.9	1335	https://www.orthodb.org/v10?query=430at7399	plexin-A4
435at7399	Complete	scaffold_71	14244202	14251369	3286.4	1756
436at7399	Complete	contig_51	116654	128231	3676.2	1819	https://www.orthodb.org/v10?query=436at7399	putative glutamate synthase
438at7399	Complete	scaffold_71	4294377	4333208	2634.1	1745	https://www.orthodb.org/v10?query=438at7399	DNA N6-methyl adenine demethylase
439at7399	Complete	contig_83	1404399	1427984	5095.0	3394
446at7399	Complete	scaffold_74	17898132	17907399	1986.2	1121	https://www.orthodb.org/v10?query=446at7399	protein KIAA0100
453at7399	Complete	contig_11	1514409	1525604	2622.1	1548	https://www.orthodb.org/v10?query=453at7399	anaphase-promoting complex subunit 1
455at7399	Complete	scaffold_49	8248961	8258623	2367.5	1398	https://www.orthodb.org/v10?query=455at7399	zinc finger protein Xfin-like isoform X1
462at7399	Complete	scaffold_52	2943751	2954618	2051.2	1417
466at7399	Complete	contig_51	6481220	6540240	3426.5	1709
468at7399	Complete	contig_51	4143032	4153762	3652.1	2170	https://www.orthodb.org/v10?query=468at7399	nucleosome-remodeling factor subunit NURF301 isoform X1
470at7399	Complete	contig_60	6592086	6602012	2637.3	1430	https://www.orthodb.org/v10?query=470at7399	dedicator of cytokinesis protein 1 isoform X1
476at7399	Complete	scaffold_721	9983988	9995484	3589.3	1800	https://www.orthodb.org/v10?query=476at7399	tetratricopeptide repeat protein 28
486at7399	Complete	scaffold_103	3703125	3725085	1109.4	691	https://www.orthodb.org/v10?query=486at7399	transcription factor HIVEP3 isoform X1
497at7399	Complete	scaffold_71	7934174	7946182	3608.2	1931
501at7399	Complete	scaffold_71	3231969	3243392	3221.0	1564	https://www.orthodb.org/v10?query=501at7399	dedicator of cytokinesis protein 3 isoform X1
502at7399	Complete	contig_60	12242165	12255607	1958.0	1997	https://www.orthodb.org/v10?query=502at7399	probable serine/threonine-protein kinase DDB_G0282963
504at7399	Complete	contig_91	3283318	3303454	2021.1	1704	https://www.orthodb.org/v10?query=504at7399	Adenomatous polyposis coli protein
511at7399	Complete	contig_91	5351601	5358816	3589.8	1724
523at7399	Complete	contig_42	395771	426591	3176.5	1625
527at7399	Complete	scaffold_71	5840000	5883995	2513.2	1498
531at7399	Complete	contig_20	1113254	1123244	3652.0	2212
534at7399	Complete	contig_60	10558165	10572875	3672.4	2187	https://www.orthodb.org/v10?query=534at7399	probable chitinase 3
551at7399	Complete	contig_22	6060837	6111384	3412.1	1825
552at7399	Complete	scaffold_6	11958864	11985408	3476.5	1669	https://www.orthodb.org/v10?query=552at7399	kinesin-like protein KIF13A isoform X1
556at7399	Complete	scaffold_74	14004916	14033039	3226.5	1614	https://www.orthodb.org/v10?query=556at7399	cadherin-87A
558at7399	Complete	contig_51	4159629	4170782	3929.4	1918	https://www.orthodb.org/v10?query=558at7399	protein sidekick isoform X1
560at7399	Complete	scaffold_74	17095913	17130414	2780.4	1318	https://www.orthodb.org/v10?query=560at7399	disco-interacting protein 2 homolog C
569at7399	Complete	scaffold_6	2699099	2706313	2849.0	1576	https://www.orthodb.org/v10?query=569at7399	1-phosphatidylinositol 3-phosphate 5-kinase
572at7399	Complete	contig_121	3346949	3356202	2858.4	1678	https://www.orthodb.org/v10?query=572at7399	sortilin-related receptor-like
590at7399	Complete	contig_51	773406	782332	2750.6	1745	https://www.orthodb.org/v10?query=590at7399	rotatin
598at7399	Complete	contig_125	3324023	3337665	2598.3	1464	https://www.orthodb.org/v10?query=598at7399	unconventional myosin-Va isoform X1
601at7399	Complete	contig_2	1620396	1627300	2714.0	1592
605at7399	Complete	contig_2	3214983	3222596	2533.8	1767	https://www.orthodb.org/v10?query=605at7399	histone-lysine N-methyltransferase ash1
617at7399	Complete	scaffold_74	4914708	4923279	1664.1	1436	https://www.orthodb.org/v10?query=617at7399	uncharacterized protein LOC106655872
635at7399	Complete	scaffold_6	7550709	7561092	2396.4	1830	https://www.orthodb.org/v10?query=635at7399	RANBP2
651at7399	Complete	scaffold_49	1283446	1291697	2869.8	1509	https://www.orthodb.org/v10?query=651at7399	endoribonuclease Dcr-1
659at7399	Complete	contig_51	89744	108850	2693.0	1653
665at7399	Complete	scaffold_49	10607029	10618616	3392.0	1813	https://www.orthodb.org/v10?query=665at7399	E3 ubiquitin-protein ligase TRIP12 isoform X1
670at7399	Complete	scaffold_49	10874923	10886867	2906.7	1511	https://www.orthodb.org/v10?query=670at7399	ral GTPase-activating protein subunit alpha-1 isoform X1
674at7399	Complete	contig_520	1807179	1821858	1961.3	1169	https://www.orthodb.org/v10?query=674at7399	kinesin-like protein unc-104 isoform X1
683at7399	Complete	scaffold_721	241044	250569	1632.9	1209
684at7399	Complete	scaffold_71	11314705	11322686	2489.5	1576
685at7399	Complete	contig_62	386326	403014	2945.5	1439	https://www.orthodb.org/v10?query=685at7399	NACHT and WD repeat domain-containing protein 2
691at7399	Complete	contig_37	384541	391470	3116.0	1458
699at7399	Complete	scaffold_74	6389748	6396849	3081.3	1585	https://www.orthodb.org/v10?query=699at7399	Transcription initiation factor TFIID subunit
700at7399	Complete	contig_60	138628	147724	3259.9	1715	https://www.orthodb.org/v10?query=700at7399	pecanex-like protein 1
702at7399	Complete	scaffold_71	7561293	7570483	2969.5	1588
705at7399	Complete	contig_631	2362597	2385016	3238.1	1624	https://www.orthodb.org/v10?query=705at7399	mediator of RNA polymerase II transcription subunit 13 isoform X1
708at7399	Complete	scaffold_721	6612496	6622282	3078.8	1560
711at7399	Complete	contig_19	394826	402771	2752.8	1462	https://www.orthodb.org/v10?query=711at7399	tuberin
728at7399	Complete	contig_2	5603291	5610715	2926.4	1409	https://www.orthodb.org/v10?query=728at7399	protein MON2 homolog isoform X1
734at7399	Complete	contig_2	5448691	5461438	2421.4	1164
739at7399	Complete	scaffold_103	704728	713747	2786.0	1457	https://www.orthodb.org/v10?query=739at7399	phosphatidylinositol 4-phosphate 3-kinase C2 domain-containing subunit beta isoform X1
740at7399	Complete	contig_22	1550077	1566526	2231.0	2020	https://www.orthodb.org/v10?query=740at7399	putative mediator of RNA polymerase II transcription subunit 26
750at7399	Complete	scaffold_71	4360010	4368137	2623.9	1325	https://www.orthodb.org/v10?query=750at7399	glycogen debranching enzyme isoform X1
751at7399	Complete	scaffold_74	8679321	8686536	2771.5	1542	https://www.orthodb.org/v10?query=751at7399	TATA-binding protein-associated factor 172
759at7399	Complete	scaffold_71	10181551	10190914	2998.0	1574	https://www.orthodb.org/v10?query=759at7399	cadherin-23
760at7399	Complete	contig_80	572369	605746	2344.6	1429
764at7399	Complete	contig_94	6342154	6389828	2912.3	1667
765at7399	Complete	contig_154	5382018	5391236	2556.5	1574
767at7399	Complete	contig_60	11272499	11286493	2717.6	1694	https://www.orthodb.org/v10?query=767at7399	trithorax group protein osa isoform X1
773at7399	Complete	scaffold_49	712973	722523	2438.0	1387	https://www.orthodb.org/v10?query=773at7399	low-density lipoprotein receptor-related protein 6
775at7399	Complete	contig_94	9063844	9069442	1636.6	1325	https://www.orthodb.org/v10?query=775at7399	uncharacterized protein LOC105197942
778at7399	Complete	scaffold_71	8792347	8797569	2812.8	1403	https://www.orthodb.org/v10?query=778at7399	CD109 antigen
786at7399	Complete	scaffold_71	4350367	4358966	2581.3	1529
787at7399	Complete	contig_2	582310	599591	3208.2	1672	https://www.orthodb.org/v10?query=787at7399	Brefeldin A-inhibited guanine nucleotide-exchange protein 3
788at7399	Complete	scaffold_52	459955	467256	2828.9	1341	https://www.orthodb.org/v10?query=788at7399	brefeldin A-inhibited guanine nucleotide-exchange protein 2
793at7399	Complete	scaffold_71	8885811	8892861	3648.6	1755	https://www.orthodb.org/v10?query=793at7399	DNA-directed RNA polymerase II subunit RPB1
796at7399	Complete	scaffold_6	5151391	5159914	2909.2	1989
804at7399	Complete	scaffold_52	450943	457337	1938.5	1131
826at7399	Complete	contig_2	5491519	5504552	2842.5	1427
828at7399	Complete	contig_51	4224990	4233099	1720.9	984	https://www.orthodb.org/v10?query=828at7399	E3 ubiquitin-protein ligase UBR3-like
830at7399	Complete	contig_94	10344978	10366840	2121.1	1189	https://www.orthodb.org/v10?query=830at7399	uncharacterized protein LOC108545457
832at7399	Complete	scaffold_127	1779283	1786549	2863.7	1360
833at7399	Complete	scaffold_14	6466470	6477075	2483.2	1236	https://www.orthodb.org/v10?query=833at7399	dual oxidase
840at7399	Complete	scaffold_6	6323191	6329187	1291.6	1190	https://www.orthodb.org/v10?query=840at7399	Thyroid adenoma-associated protein like protein
848at7399	Complete	scaffold_49	145682	162036	3183.7	1631	https://www.orthodb.org/v10?query=848at7399	Myosin heavy chain, non-muscle
850at7399	Complete	scaffold_127	46525	54447	2429.1	1498	https://www.orthodb.org/v10?query=850at7399	PH-interacting protein isoform X1
854at7399	Complete	contig_94	7029269	7055557	1738.5	1039	https://www.orthodb.org/v10?query=854at7399	uncharacterized protein LOC105364478
855at7399	Complete	contig_19	768068	787547	4761.0	2677
863at7399	Complete	scaffold_127	3393622	3398671	1543.8	1026
864at7399	Complete	contig_512	822440	833089	2274.0	1944
867at7399	Complete	contig_20	1051181	1059455	2304.1	1480	https://www.orthodb.org/v10?query=867at7399	lysine-specific demethylase 3B-like isoform X1
870at7399	Complete	contig_117	1197296	1200274	1553.9	730	https://www.orthodb.org/v10?query=870at7399	Transient receptor potential channel pyrexia
872at7399	Complete	contig_2	8280510	8291008	2334.1	1126	https://www.orthodb.org/v10?query=872at7399	myosin-IIIb-like isoform X1
874at7399	Complete	scaffold_74	5032461	5042539	2749.5	1452	https://www.orthodb.org/v10?query=874at7399	laminin subunit gamma-1
877at7399	Complete	contig_111	643251	653278	2466.6	1237	https://www.orthodb.org/v10?query=877at7399	DEP domain-containing protein 5 isoform X1
882at7399	Complete	contig_22	2946666	2956333	2767.1	1375	https://www.orthodb.org/v10?query=882at7399	protein polybromo-1 isoform X1
883at7399	Complete	contig_81	1614120	1626314	2696.1	1297
892at7399	Complete	scaffold_6	11727188	11739871	1642.2	784	https://www.orthodb.org/v10?query=892at7399	uncharacterized protein LOC103576389
893at7399	Complete	contig_154	3203158	3232228	3424.7	1788
908at7399	Complete	scaffold_52	2365096	2375433	3415.6	1596	https://www.orthodb.org/v10?query=908at7399	chromodomain-helicase-DNA-binding protein Mi-2 homolog isoform X1
916at7399	Complete	contig_12	673191	680062	2398.6	1355
921at7399	Complete	contig_2	2031552	2095714	3263.7	1797	https://www.orthodb.org/v10?query=921at7399	unconventional myosin-XVIIIa isoform X1
922at7399	Complete	scaffold_6	5130781	5140219	2348.3	1669	https://www.orthodb.org/v10?query=922at7399	Neurabin-1
923at7399	Complete	contig_83	56407	73870	1807.7	892	https://www.orthodb.org/v10?query=923at7399	tyrosine-protein phosphatase 10D isoform X1
926at7399	Complete	scaffold_6	12527794	12535104	2251.8	1252	https://www.orthodb.org/v10?query=926at7399	UDP-glucose:glycoprotein glucosyltransferase isoform X1
929at7399	Complete	scaffold_71	928247	940144	2408.9	1605	https://www.orthodb.org/v10?query=929at7399	DNA polymerase theta
934at7399	Complete	contig_520	869528	876612	2559.9	1707	https://www.orthodb.org/v10?query=934at7399	HEAT repeat-containing protein 1
937at7399	Complete	contig_631	3635110	3642967	3393.1	1888	https://www.orthodb.org/v10?query=937at7399	mediator of RNA polymerase II transcription subunit 12
945at7399	Complete	scaffold_49	752249	760534	2610.7	1291
946at7399	Complete	contig_94	2901997	2910030	1632.1	776	https://www.orthodb.org/v10?query=946at7399	uncharacterized protein LOC105565767
948at7399	Complete	contig_22	10942866	10948529	2464.5	1414	https://www.orthodb.org/v10?query=948at7399	DNA-directed RNA polymerase I subunit RPA1
958at7399	Complete	contig_140	188933	198513	2488.6	1279
964at7399	Complete	contig_94	5079073	5086690	2656.1	1330
968at7399	Complete	scaffold_14	6240770	6252715	2861.1	1457	https://www.orthodb.org/v10?query=968at7399	ATP-binding cassette sub-family A member 2-like
971at7399	Complete	contig_42	3350592	3378083	1853.1	1781	https://www.orthodb.org/v10?query=971at7399	trichohyalin isoform X1
987at7399	Complete	scaffold_127	2938955	2979508	2780.8	1841
988at7399	Complete	scaffold_74	12604979	12610991	1470.1	997	https://www.orthodb.org/v10?query=988at7399	protein Shroom isoform X1
989at7399	Complete	scaffold_52	2981680	2997783	1738.1	2249	https://www.orthodb.org/v10?query=989at7399	uncharacterized protein LOC107039924
1004at7399	Complete	contig_22	12468988	12477384	2015.3	1333	https://www.orthodb.org/v10?query=1004at7399	carboxypeptidase D-like
1007at7399	Complete	scaffold_74	6566873	6573241	1279.8	1033	https://www.orthodb.org/v10?query=1007at7399	Serine/threonine-protein kinase LMTK1
1010at7399	Complete	contig_60	10598374	10604417	2888.9	1536
1012at7399	Complete	scaffold_6	12698120	12708051	2228.1	1692
1016at7399	Complete	contig_60	11405887	11413369	1476.0	888
1018at7399	Complete	contig_631	5808568	5855043	1968.3	1361	https://www.orthodb.org/v10?query=1018at7399	A disintegrin and metalloproteinase with thrombospondin motifs 9 isoform X1
1022at7399	Complete	contig_60	13262097	13287441	2280.3	1376	https://www.orthodb.org/v10?query=1022at7399	rho GTPase-activating protein 21 isoform X1
1035at7399	Complete	scaffold_74	1268272	1275093	2096.8	1576
1044at7399	Complete	contig_631	4467428	4484793	1395.6	1781	https://www.orthodb.org/v10?query=1044at7399	procyclic form-specific polypeptide B-alpha-like
1045at7399	Complete	contig_80	837816	843449	2035.1	1361
1048at7399	Complete	scaffold_6	6559425	6593460	2318.1	1096	https://www.orthodb.org/v10?query=1048at7399	uncharacterized protein CG43867 isoform X1
1052at7399	Complete	scaffold_127	1799176	1805213	1304.1	811	https://www.orthodb.org/v10?query=1052at7399	cytokine receptor
1057at7399	Complete	scaffold_74	10605813	10630958	1053.4	1142
1072at7399	Complete	contig_94	5676892	5688764	2345.6	1284
1078at7399	Complete	contig_94	1838024	1850076	2815.4	1534	https://www.orthodb.org/v10?query=1078at7399	Focal adhesion kinase 1
1081at7399	Complete	contig_60	7536180	7545333	2122.4	1145	https://www.orthodb.org/v10?query=1081at7399	protein TANC2 isoform X1
1087at7399	Complete	scaffold_14	4313501	4328212	2430.6	1457	https://www.orthodb.org/v10?query=1087at7399	ATP-binding cassette sub-family C member Sur
1089at7399	Complete	contig_631	2310852	2318119	1475.9	1082	https://www.orthodb.org/v10?query=1089at7399	nuclear receptor corepressor 1
1095at7399	Complete	contig_60	11308056	11315028	1557.4	875	https://www.orthodb.org/v10?query=1095at7399	zinc finger protein 91-like isoform X1
1096at7399	Complete	scaffold_127	3053509	3060135	2195.7	1311	https://www.orthodb.org/v10?query=1096at7399	ras GTPase-activating-like protein IQGAP1
1106at7399	Complete	scaffold_721	1862616	1908042	2059.5	1225	https://www.orthodb.org/v10?query=1106at7399	insulin-like receptor
1115at7399	Complete	contig_97	355517	378410	2284.8	1256	https://www.orthodb.org/v10?query=1115at7399	trinucleotide repeat-containing gene 6C protein isoform X1
1116at7399	Complete	scaffold_721	107577	120535	1650.2	1053	https://www.orthodb.org/v10?query=1116at7399	ALK tyrosine kinase receptor
1117at7399	Complete	contig_22	4392832	4447640	2588.7	1195	https://www.orthodb.org/v10?query=1117at7399	potassium channel subfamily T member 2
1119at7399	Complete	scaffold_721	6680740	6691135	2658.1	1342
1121at7399	Complete	contig_16	478331	491446	2460.0	1167	https://www.orthodb.org/v10?query=1121at7399	Calcium-dependent secretion activator
1124at7399	Complete	contig_2	935656	944762	2198.8	1216	https://www.orthodb.org/v10?query=1124at7399	neogenin isoform X1
1144at7399	Complete	scaffold_127	3232164	3240033	2448.1	1270	https://www.orthodb.org/v10?query=1144at7399	microtubule-associated serine/threonine-protein kinase 3 isoform X1
1147at7399	Complete	contig_91	2555162	2561623	3282.3	1793	https://www.orthodb.org/v10?query=1147at7399	nipped-B-like protein B
1148at7399	Complete	contig_2	7294274	7303085	2292.0	1176	https://www.orthodb.org/v10?query=1148at7399	uncharacterized protein KIAA0195 isoform X1
1154at7399	Complete	scaffold_127	1058294	1064200	2389.5	1181
1158at7399	Complete	contig_154	1439705	1490586	1283.3	673
1159at7399	Complete	contig_60	10420293	10425787	1817.0	952	https://www.orthodb.org/v10?query=1159at7399	protein stoned-B-like
1163at7399	Complete	contig_91	3246478	3274193	1973.9	945
1164at7399	Complete	scaffold_71	9129931	9136781	1805.8	945
1167at7399	Complete	scaffold_721	7924227	7935824	2628.5	1487	https://www.orthodb.org/v10?query=1167at7399	chromodomain-helicase-DNA-binding protein 1 isoform X1
1172at7399	Complete	scaffold_721	6590789	6597556	1694.1	1231	https://www.orthodb.org/v10?query=1172at7399	spatacsin
1177at7399	Complete	scaffold_74	4872095	4879210	2435.3	1188	https://www.orthodb.org/v10?query=1177at7399	mediator of RNA polymerase II transcription subunit 23
1190at7399	Complete	contig_2	4019625	4025774	2634.2	1379	https://www.orthodb.org/v10?query=1190at7399	golgi-specific brefeldin A-resistance guanine nucleotide exchange factor 1
1192at7399	Complete	scaffold_127	2216410	2228014	2223.4	1270
1193at7399	Complete	scaffold_74	1954277	1960938	2283.0	1173
1195at7399	Complete	contig_63	30024	35917	1993.2	978	https://www.orthodb.org/v10?query=1195at7399	zinc finger protein castor homolog 1
1196at7399	Complete	contig_11	235810	370041	1993.4	1298	https://www.orthodb.org/v10?query=1196at7399	hemicentin-1 isoform X1
1227at7399	Complete	contig_51	65716	72936	2234.7	1259	https://www.orthodb.org/v10?query=1227at7399	GTPase-activating protein and VPS9 domain-containing protein 1 isoform X1
1232at7399	Complete	contig_22	12441762	12447504	2753.3	1198	https://www.orthodb.org/v10?query=1232at7399	cytoplasmic FMR1-interacting protein
1235at7399	Complete	contig_60	1502573	1531554	2023.7	1061	https://www.orthodb.org/v10?query=1235at7399	attractin-like protein 1 isoform X1
1242at7399	Complete	scaffold_49	10982200	10993026	1912.2	1088	https://www.orthodb.org/v10?query=1242at7399	cysteine-rich motor neuron 1 protein
1246at7399	Complete	scaffold_6	7500636	7517691	764.0	427	https://www.orthodb.org/v10?query=1246at7399	uncharacterized protein LOC100115922
1259at7399	Complete	scaffold_74	2123611	2129419	2124.5	1064	https://www.orthodb.org/v10?query=1259at7399	nuclear pore complex protein Nup155
1261at7399	Complete	contig_12	651055	661352	1646.3	1071
1274at7399	Complete	scaffold_74	10061069	10066758	2103.4	1167	https://www.orthodb.org/v10?query=1274at7399	guanine nucleotide exchange factor subunit Rich
1275at7399	Complete	scaffold_49	8413472	8420016	2187.8	1138
1279at7399	Complete	scaffold_14	4075300	4083798	1549.0	830	https://www.orthodb.org/v10?query=1279at7399	guanylate cyclase 32E-like
1282at7399	Complete	contig_60	10390480	10402072	1114.6	607	https://www.orthodb.org/v10?query=1282at7399	uncharacterized protein LOC106636192
1283at7399	Complete	contig_80	462058	475699	2600.8	1549	https://www.orthodb.org/v10?query=1283at7399	WD repeat-containing protein 81
1286at7399	Complete	contig_12	1170966	1179790	2097.3	1108	https://www.orthodb.org/v10?query=1286at7399	5-oxoprolinase
1287at7399	Complete	contig_60	8328854	8335648	1996.6	1054	https://www.orthodb.org/v10?query=1287at7399	mitogen-activated protein kinase kinase kinase 15 isoform X1
1288at7399	Complete	scaffold_74	17147863	17153491	1618.2	1338	https://www.orthodb.org/v10?query=1288at7399	ATP-dependent DNA helicase Q4
1290at7399	Complete	contig_22	9281269	9295106	2279.1	1061	https://www.orthodb.org/v10?query=1290at7399	phospholipid-transporting ATPase ID isoform X1
1293at7399	Complete	contig_51	1662623	1676800	1939.8	1229	https://www.orthodb.org/v10?query=1293at7399	uncharacterized protein LOC105691992
1294at7399	Complete	scaffold_71	7258940	7273726	2614.0	1741	https://www.orthodb.org/v10?query=1294at7399	uncharacterized protein LOC107263600
1296at7399	Complete	contig_60	932643	937617	2011.6	1058
1297at7399	Complete	scaffold_6	2766670	2783054	1966.0	1087
1298at7399	Complete	contig_51	7509588	7519161	1282.6	1002	https://www.orthodb.org/v10?query=1298at7399	ras-responsive element-binding protein 1
1299at7399	Complete	contig_91	6331714	6342128	2494.7	1266
1303at7399	Complete	scaffold_721	6922863	6928758	1872.7	1035
1307at7399	Complete	contig_94	8083467	8094092	1477.1	1480	https://www.orthodb.org/v10?query=1307at7399	centrosomal protein of 290 kDa
1313at7399	Complete	contig_12	1019182	1035557	2128.1	1216	https://www.orthodb.org/v10?query=1313at7399	nidogen-2 isoform X1
1314at7399	Complete	contig_2	2165026	2171107	2431.9	1154	https://www.orthodb.org/v10?query=1314at7399	calpain-D-like
1318at7399	Complete	contig_16	3225075	3253900	1364.6	1364	https://www.orthodb.org/v10?query=1318at7399	fibrillin-1-like
1322at7399	Complete	scaffold_721	6917351	6921507	2072.5	1022	https://www.orthodb.org/v10?query=1322at7399	coatomer subunit alpha
1325at7399	Complete	scaffold_14	5690314	5702716	1548.9	1576
1329at7399	Complete	scaffold_721	465464	470877	2122.6	1317	https://www.orthodb.org/v10?query=1329at7399	zinc finger MYM-type protein 3
1330at7399	Complete	contig_97	3135445	3140424	2121.0	1077
1331at7399	Complete	scaffold_74	6600364	6607523	2236.8	1198
1334at7399	Complete	contig_60	12810942	12820374	2017.4	1072	https://www.orthodb.org/v10?query=1334at7399	Niemann-Pick C1 protein
1335at7399	Complete	contig_117	1876477	1882277	2379.9	1202	https://www.orthodb.org/v10?query=1335at7399	cleavage and polyadenylation specificity factor subunit 1
1342at7399	Complete	contig_51	6389089	6399384	2494.6	1154	https://www.orthodb.org/v10?query=1342at7399	Clustered mitochondria protein homolog
1343at7399	Complete	contig_22	15051175	15059977	2234.2	1186	https://www.orthodb.org/v10?query=1343at7399	ankyrin repeat and BTB/POZ domain-containing protein BTBD11 isoform X1
1348at7399	Complete	contig_60	13310084	13319078	1981.9	1484
1355at7399	Complete	contig_94	479665	489609	1353.3	1275	https://www.orthodb.org/v10?query=1355at7399	uncharacterized protein LOC105264677
1356at7399	Complete	contig_51	6172756	6180205	2555.6	1149	https://www.orthodb.org/v10?query=1356at7399	splicing factor 3B subunit 1
1362at7399	Complete	contig_154	1933959	1941703	1571.4	798	https://www.orthodb.org/v10?query=1362at7399	stAR-related lipid transfer protein 13-like
1363at7399	Complete	contig_91	4847957	4874719	2431.4	1191
1369at7399	Complete	contig_91	3228034	3234415	2114.1	1032	https://www.orthodb.org/v10?query=1369at7399	neurexin-4 isoform X1
1373at7399	Complete	scaffold_52	3048420	3056235	2309.6	1311
1376at7399	Complete	scaffold_127	3484249	3490322	2709.1	1598	https://www.orthodb.org/v10?query=1376at7399	nucleoporin NUP188 homolog
1378at7399	Complete	contig_575	13638	18941	2549.6	1418	https://www.orthodb.org/v10?query=1378at7399	E3 ubiquitin-protein ligase UBR2
1382at7399	Complete	contig_125	90652	102618	2116.9	1131	https://www.orthodb.org/v10?query=1382at7399	Paired amphipathic helix protein Sin3a
1392at7399	Complete	scaffold_14	583002	587955	1813.9	971	https://www.orthodb.org/v10?query=1392at7399	histone-lysine N-methyltransferase EHMT2 isoform X1
1393at7399	Complete	scaffold_721	989807	995640	1412.0	1233
1395at7399	Complete	scaffold_49	14704755	14715929	2745.2	1909	https://www.orthodb.org/v10?query=1395at7399	Zinc finger fyve domain-containing protein 26
1397at7399	Complete	scaffold_71	11824319	11830031	2296.3	1533	https://www.orthodb.org/v10?query=1397at7399	bifunctional glutamate/proline--tRNA ligase
1399at7399	Fragmented	scaffold_127	5843657	5863925	623.3	527
1403at7399	Complete	contig_11	1679094	1685180	2130.9	1091	https://www.orthodb.org/v10?query=1403at7399	regulatory-associated protein of mTOR isoform X1
1404at7399	Complete	contig_2	3118517	3124272	1520.2	1087	https://www.orthodb.org/v10?query=1404at7399	uncharacterized protein LOC105670379
1408at7399	Complete	contig_97	2811406	2821036	2346.8	1246	https://www.orthodb.org/v10?query=1408at7399	THO complex subunit 2 isoform X1
1419at7399	Complete	scaffold_71	6373334	6377279	1892.6	1013	https://www.orthodb.org/v10?query=1419at7399	rapamycin-insensitive companion of mTOR
1427at7399	Complete	scaffold_49	4062013	4075443	2169.2	1367	https://www.orthodb.org/v10?query=1427at7399	uncharacterized protein LOC105273656
1434at7399	Complete	contig_60	11056792	11062931	2361.6	1086
1438at7399	Complete	scaffold_14	3162979	3169188	1760.7	1090
1440at7399	Complete	scaffold_721	7870671	7878008	1348.7	774	https://www.orthodb.org/v10?query=1440at7399	WD repeat and HMG-box DNA-binding protein 1
1444at7399	Complete	scaffold_6	5162840	5167669	2161.9	1256	https://www.orthodb.org/v10?query=1444at7399	protein virilizer
1446at7399	Complete	scaffold_49	905784	913784	1637.4	1296	https://www.orthodb.org/v10?query=1446at7399	uncharacterized protein LOC105686583
1448at7399	Complete	contig_94	2130199	2159460	1847.4	975	https://www.orthodb.org/v10?query=1448at7399	protein turtle
1457at7399	Complete	contig_120	625472	630717	2037.8	1034	https://www.orthodb.org/v10?query=1457at7399	sister chromatid cohesion protein PDS5 homolog B isoform X1
1459at7399	Complete	contig_154	6750074	6757785	1966.3	1127	https://www.orthodb.org/v10?query=1459at7399	Tyrosine-protein kinase Abl
1460at7399	Complete	contig_83	1393063	1400210	1608.5	1306	https://www.orthodb.org/v10?query=1460at7399	Nucleolar pre-ribosomal-associated protein 1
1467at7399	Complete	contig_42	2169742	2184048	1221.0	998	https://www.orthodb.org/v10?query=1467at7399	uncharacterized protein LOC106790993
1469at7399	Complete	contig_60	2406889	2438105	2618.5	1485
1475at7399	Complete	contig_37	877505	887857	2150.1	1191	https://www.orthodb.org/v10?query=1475at7399	CD109 antigen-like isoform X1
1478at7399	Complete	scaffold_14	1528596	1534860	2415.9	1142	https://www.orthodb.org/v10?query=1478at7399	neuropathy target esterase sws isoform X2
1482at7399	Complete	scaffold_52	1714449	1719049	1886.4	1064	https://www.orthodb.org/v10?query=1482at7399	Ionotropic glutamate receptor
1483at7399	Complete	contig_91	2045388	2060786	2026.5	1003	https://www.orthodb.org/v10?query=1483at7399	Coronin
1494at7399	Complete	contig_29	2010901	2020030	1566.6	2220	https://www.orthodb.org/v10?query=1494at7399	Uncharacterized protein
1502at7399	Complete	scaffold_721	139522	144210	2057.2	1079	https://www.orthodb.org/v10?query=1502at7399	toll-like receptor 7
1503at7399	Complete	scaffold_103	22382	44188	2224.3	1140	https://www.orthodb.org/v10?query=1503at7399	furin-like protease 2 isoform X1
1507at7399	Complete	contig_631	5874179	5880021	1546.4	1192
1508at7399	Complete	contig_139	1590030	1601410	1267.4	1003	https://www.orthodb.org/v10?query=1508at7399	telomere length regulation protein TEL2 homolog
1515at7399	Complete	scaffold_6	2828683	2833031	1400.2	1009	https://www.orthodb.org/v10?query=1515at7399	Zinc finger C2H2 superfamily
1521at7399	Complete	contig_62	1733804	1738585	2278.8	1252	https://www.orthodb.org/v10?query=1521at7399	intraflagellar transport protein 140 homolog
1525at7399	Complete	contig_111	12906	22558	2173.3	1095
1527at7399	Complete	scaffold_721	1788653	1793734	1707.7	1179	https://www.orthodb.org/v10?query=1527at7399	uncharacterized protein LOC106645709
1529at7399	Complete	contig_22	12653721	12659400	1865.7	938
1530at7399	Complete	contig_120	2007343	2025508	1721.7	962	https://www.orthodb.org/v10?query=1530at7399	S phase cyclin A-associated protein in the endoplasmic reticulum
1532at7399	Complete	contig_60	960080	981631	1983.9	1080	https://www.orthodb.org/v10?query=1532at7399	nephrin-like
1534at7399	Complete	scaffold_74	10113643	10122785	2104.1	1060
1541at7399	Complete	scaffold_49	13791565	13796401	1475.7	1041	https://www.orthodb.org/v10?query=1541at7399	probable ATP-dependent RNA helicase spindle-E
1542at7399	Complete	contig_83	810043	880409	1265.6	966
1544at7399	Complete	contig_51	3189260	3200978	2459.2	1198
1550at7399	Complete	contig_125	3370951	3377050	2041.3	1114	https://www.orthodb.org/v10?query=1550at7399	chaoptin
1565at7399	Complete	contig_2	1682458	1688021	1887.5	1055	https://www.orthodb.org/v10?query=1565at7399	chaoptin-like
1567at7399	Complete	scaffold_721	3311619	3338884	2243.9	1164	https://www.orthodb.org/v10?query=1567at7399	multidrug resistance protein homolog 49 isoform X1
1572at7399	Complete	contig_60	4840241	4848337	1663.3	926	https://www.orthodb.org/v10?query=1572at7399	regulator of G-protein signaling loco isoform X1
1574at7399	Complete	contig_22	5816010	5820589	1820.7	952	https://www.orthodb.org/v10?query=1574at7399	integrator complex subunit 3 isoform X1
1575at7399	Complete	contig_42	3926812	3930369	1872.2	1013
1576at7399	Complete	scaffold_49	10541828	10572862	2019.9	1028	https://www.orthodb.org/v10?query=1576at7399	protein jagged-1
1588at7399	Complete	contig_29	2204936	2219206	1920.5	1046	https://www.orthodb.org/v10?query=1588at7399	peroxidasin
1590at7399	Complete	scaffold_49	11017858	11022313	1650.5	1017
1597at7399	Complete	contig_16	30404	40757	1272.7	1240	https://www.orthodb.org/v10?query=1597at7399	thyroid receptor-interacting protein 11-like isoform X1
1602at7399	Complete	contig_140	1636967	1645128	1833.5	957
1607at7399	Complete	scaffold_74	17860476	17870592	2086.8	1043
1608at7399	Complete	scaffold_71	8776491	8781890	2019.8	1101	https://www.orthodb.org/v10?query=1608at7399	phosphoribosylformylglycinamidine synthase
1616at7399	Complete	contig_22	6020401	6035291	3134.6	2970	https://www.orthodb.org/v10?query=1616at7399	mucin-17-like
1620at7399	Complete	scaffold_6	8038059	8041772	2043.2	1045
1630at7399	Complete	contig_37	365828	371680	2075.1	999	https://www.orthodb.org/v10?query=1630at7399	probable phosphorylase b kinase regulatory subunit alpha isoform X1
1638at7399	Complete	contig_2	8060602	8066228	2045.4	1035	https://www.orthodb.org/v10?query=1638at7399	1-phosphatidylinositol 4,5-bisphosphate phosphodiesterase gamma-1-like
1640at7399	Complete	scaffold_49	15350714	15355578	2084.3	1076
1641at7399	Complete	contig_60	925413	929686	1999.0	1013	https://www.orthodb.org/v10?query=1641at7399	exportin-5
1646at7399	Complete	scaffold_74	2165888	2172303	1499.6	842
1648at7399	Complete	contig_51	315038	330650	1361.5	870	https://www.orthodb.org/v10?query=1648at7399	proto-oncogene tyrosine-protein kinase receptor Ret
1650at7399	Complete	contig_121	3053893	3070717	1958.1	1087	https://www.orthodb.org/v10?query=1650at7399	Insulin receptor
1652at7399	Complete	contig_83	2856132	2863986	1873.1	1047	https://www.orthodb.org/v10?query=1652at7399	protein son of sevenless
1656at7399	Complete	scaffold_14	1884598	1889157	2197.3	1063	https://www.orthodb.org/v10?query=1656at7399	ribonuclease 3
1659at7399	Complete	scaffold_721	4401986	4412904	2029.8	992	https://www.orthodb.org/v10?query=1659at7399	probable phospholipid-transporting ATPase IA isoform X1
1664at7399	Complete	contig_631	324231	329723	1447.5	1398	https://www.orthodb.org/v10?query=1664at7399	Zinc finger, PHD-type
1668at7399	Complete	scaffold_71	4147611	4152519	1945.8	1013
1674at7399	Complete	contig_154	2046129	2051965	1840.6	1115
1678at7399	Complete	contig_94	9638389	9650741	2515.5	1140	https://www.orthodb.org/v10?query=1678at7399	rap guanine nucleotide exchange factor 2-like isoform X1
1686at7399	Complete	scaffold_49	10895570	10906840	1842.2	974	https://www.orthodb.org/v10?query=1686at7399	kinesin-like protein Klp98A isoform X1
1688at7399	Complete	contig_11	39841	46107	1661.3	1343	https://www.orthodb.org/v10?query=1688at7399	mediator of RNA polymerase II transcription subunit 1
1689at7399	Complete	contig_91	6211729	6218278	2082.6	1038	https://www.orthodb.org/v10?query=1689at7399	Protein strawberry notch
1694at7399	Complete	scaffold_14	5058304	5065134	2202.6	1109
1695at7399	Complete	scaffold_74	8705970	8711325	1992.0	1055	https://www.orthodb.org/v10?query=1695at7399	vacuolar protein sorting-associated protein 8 homolog
1696at7399	Complete	scaffold_571	1340650	1367458	1950.4	1015	https://www.orthodb.org/v10?query=1696at7399	Pyruvate carboxylase
1701at7399	Complete	scaffold_49	8436287	8443586	1219.4	1076	https://www.orthodb.org/v10?query=1701at7399	splicing factor, arginine/serine-rich 15 isoform X1
1702at7399	Complete	contig_154	6901749	6906106	1673.3	1084	https://www.orthodb.org/v10?query=1702at7399	uncharacterized protein LOC107036973
1709at7399	Complete	contig_97	847962	854360	2195.8	1487	https://www.orthodb.org/v10?query=1709at7399	probable histone-lysine N-methyltransferase CG1716
1712at7399	Complete	contig_111	25774	39269	1010.5	634	https://www.orthodb.org/v10?query=1712at7399	integrin alpha-PS2 isoform X1
1713at7399	Complete	scaffold_49	1272391	1279050	1532.0	896
1716at7399	Complete	contig_60	3514949	3521944	2198.6	1311	https://www.orthodb.org/v10?query=1716at7399	serine/threonine-protein kinase 10 isoform X1
1720at7399	Complete	contig_60	2490140	2495704	2170.1	1082
1722at7399	Complete	contig_60	11901142	11905129	1446.1	930	https://www.orthodb.org/v10?query=1722at7399	VWFA and cache domain-containing protein 1
1723at7399	Complete	scaffold_6	4378715	4388176	1981.6	1010	https://www.orthodb.org/v10?query=1723at7399	Adenylate cyclase type 8
1728at7399	Complete	contig_22	12039855	12078914	1164.1	610	https://www.orthodb.org/v10?query=1728at7399	uncharacterized protein LOC100119039
1730at7399	Complete	scaffold_71	3298013	3303454	1858.1	974
1733at7399	Complete	contig_2	5236565	5249660	2235.2	1080
1734at7399	Complete	scaffold_52	758804	775387	2004.7	957	https://www.orthodb.org/v10?query=1734at7399	plasma membrane calcium-transporting ATPase 2 isoform X1
1757at7399	Complete	scaffold_127	3046261	3051537	1559.6	1052	https://www.orthodb.org/v10?query=1757at7399	Mitotic checkpoint serine/threonine-protein kinase BUB1
1763at7399	Complete	contig_29	2031933	2039127	1217.8	806	https://www.orthodb.org/v10?query=1763at7399	ubiquitin carboxyl-terminal hydrolase 47
1767at7399	Complete	scaffold_74	17276790	17288364	1710.2	876	https://www.orthodb.org/v10?query=1767at7399	sushi, von Willebrand factor type A, EGF and pentraxin domain-containing protein 1
1768at7399	Complete	contig_81	1642969	1650144	2305.5	1243	https://www.orthodb.org/v10?query=1768at7399	Rho-associated protein kinase 2
1783at7399	Complete	contig_94	7180207	7189114	1367.2	1123
1789at7399	Complete	scaffold_6	4395644	4421154	1864.7	953	https://www.orthodb.org/v10?query=1789at7399	histone demethylase UTY isoform X1
1794at7399	Complete	contig_22	6709644	6761286	1422.2	790	https://www.orthodb.org/v10?query=1794at7399	Diacylglycerol kinase
1798at7399	Complete	scaffold_49	14861657	14865566	2075.0	999	https://www.orthodb.org/v10?query=1798at7399	DNA damage-binding protein 1
1799at7399	Complete	contig_631	3886537	3939428	1284.1	690	https://www.orthodb.org/v10?query=1799at7399	calcium-activated potassium channel slowpoke
1802at7399	Complete	contig_12	403664	411918	1613.5	1090	https://www.orthodb.org/v10?query=1802at7399	PHD finger protein 20 isoform X1
1803at7399	Complete	contig_631	2413052	2417109	274.7	563	https://www.orthodb.org/v10?query=1803at7399	uncharacterized protein LOC108748748
1806at7399	Complete	scaffold_6	12221809	12226310	1998.0	1012	https://www.orthodb.org/v10?query=1806at7399	DNA-directed RNA polymerase III subunit RPC2
1808at7399	Complete	scaffold_127	35277	40110	1879.1	992	https://www.orthodb.org/v10?query=1808at7399	Trafficking protein particle complex subunit 10
1810at7399	Complete	scaffold_71	10078323	10098599	863.3	1140	https://www.orthodb.org/v10?query=1810at7399	mucin-19-like
1811at7399	Complete	contig_51	7342129	7347312	2046.4	1067
1812at7399	Complete	scaffold_6	9950871	9954839	2105.4	1122	https://www.orthodb.org/v10?query=1812at7399	Protein toll
1819at7399	Complete	scaffold_6	8239065	8242721	1968.2	994
1824at7399	Complete	scaffold_49	12959812	12968211	1926.5	1034
1825at7399	Complete	scaffold_127	2079435	2106453	1723.0	931	https://www.orthodb.org/v10?query=1825at7399	Anion exchange protein
1827at7399	Complete	scaffold_71	9002608	9010122	1612.1	999
1828at7399	Complete	contig_94	6319517	6325610	1457.2	905	https://www.orthodb.org/v10?query=1828at7399	protogenin-like
1831at7399	Complete	scaffold_6	1013694	1066843	1779.3	1055	https://www.orthodb.org/v10?query=1831at7399	ras-specific guanine nucleotide-releasing factor 2
1833at7399	Complete	contig_83	1562625	1566966	1862.3	975	https://www.orthodb.org/v10?query=1833at7399	Golgi apparatus protein 1
1834at7399	Complete	scaffold_14	2224107	2229220	1502.9	856	https://www.orthodb.org/v10?query=1834at7399	Protein transport protein Sec31A
1835at7399	Complete	contig_60	11436867	11442451	1528.1	910
1836at7399	Complete	contig_154	4592065	4604514	1467.9	808	https://www.orthodb.org/v10?query=1836at7399	latrophilin Cirl-like
1839at7399	Complete	contig_60	8641575	8645856	1912.0	1028	https://www.orthodb.org/v10?query=1839at7399	erythroid differentiation-related factor 1
1841at7399	Complete	contig_94	6450314	6455731	2508.3	1489	https://www.orthodb.org/v10?query=1841at7399	uncharacterized protein LOC107187947
1846at7399	Complete	scaffold_49	6051450	6104445	2139.1	1103
1854at7399	Complete	contig_23	245668	255328	2495.8	1516	https://www.orthodb.org/v10?query=1854at7399	transmembrane protein 131
1861at7399	Complete	contig_23	1161807	1170180	1065.7	877
1862at7399	Complete	scaffold_74	10586552	10596716	760.1	1426	https://www.orthodb.org/v10?query=1862at7399	nuclear pore complex protein Nup153
1865at7399	Complete	contig_60	1730817	1741359	2012.4	1046	https://www.orthodb.org/v10?query=1865at7399	Phosphatidylinositide phosphatase SAC2
1867at7399	Complete	scaffold_71	1762413	1783638	2234.7	1624
1868at7399	Complete	scaffold_571	3765476	3773491	1592.2	1016	https://www.orthodb.org/v10?query=1868at7399	protein FAM214A
1880at7399	Complete	scaffold_52	3190437	3253608	1550.7	919	https://www.orthodb.org/v10?query=1880at7399	disintegrin and metalloproteinase domain-containing protein 11
1883at7399	Complete	contig_60	13301786	13308500	1864.4	922	https://www.orthodb.org/v10?query=1883at7399	phosphatidylinositol 4,5-bisphosphate 3-kinase catalytic subunit delta isoform
1886at7399	Complete	scaffold_49	15759112	15764898	2214.9	1075	https://www.orthodb.org/v10?query=1886at7399	protein flightless-1
1889at7399	Complete	scaffold_6	7804144	7876086	1186.8	988
1890at7399	Complete	scaffold_721	3544511	3549098	1517.4	945	https://www.orthodb.org/v10?query=1890at7399	nucleolar protein 6
1891at7399	Complete	scaffold_74	14532543	14539217	1804.7	1026	https://www.orthodb.org/v10?query=1891at7399	mitogen-activated protein kinase kinase kinase 4
1895at7399	Complete	contig_94	7867090	7878523	2104.4	2288
1898at7399	Complete	contig_631	5670437	5680009	1351.2	1116	https://www.orthodb.org/v10?query=1898at7399	protein disabled isoform X1
1899at7399	Complete	contig_139	1186220	1243972	2697.5	1407	https://www.orthodb.org/v10?query=1899at7399	patronin isoform X1
1901at7399	Complete	scaffold_49	14695138	14699021	1790.0	964	https://www.orthodb.org/v10?query=1901at7399	Alpha-mannosidase
1903at7399	Complete	contig_51	4575910	4581538	2063.2	995	https://www.orthodb.org/v10?query=1903at7399	transcription initiation factor TFIID subunit 2
1911at7399	Complete	contig_631	3302453	3327251	2495.8	1369	https://www.orthodb.org/v10?query=1911at7399	LOW QUALITY PROTEIN: homeobox protein cut
1913at7399	Complete	scaffold_71	374910	385729	1346.2	873	https://www.orthodb.org/v10?query=1913at7399	protein shuttle craft
1921at7399	Complete	scaffold_14	4227054	4231838	1679.1	940	https://www.orthodb.org/v10?query=1921at7399	trafficking protein particle complex subunit 11
1923at7399	Complete	contig_60	12078055	12086438	1671.2	831	https://www.orthodb.org/v10?query=1923at7399	C2 domain-containing protein 5
1926at7399	Complete	scaffold_71	249456	268313	2209.0	1916
1931at7399	Complete	scaffold_74	17184021	17192046	1367.7	769	https://www.orthodb.org/v10?query=1931at7399	F-BAR and double SH3 domains protein 2 isoform X1
1934at7399	Complete	contig_60	5841296	5846317	2093.6	1032	https://www.orthodb.org/v10?query=1934at7399	Poly
1939at7399	Complete	scaffold_14	4239676	4243742	1318.1	971	https://www.orthodb.org/v10?query=1939at7399	condensin-2 complex subunit D3-like
1941at7399	Complete	contig_60	5046255	5069374	2075.9	959
1942at7399	Complete	contig_60	11185155	11189266	2003.6	932	https://www.orthodb.org/v10?query=1942at7399	regulator of nonsense transcripts 1
1944at7399	Complete	contig_22	6040025	6047021	1960.2	1003	https://www.orthodb.org/v10?query=1944at7399	death-associated protein kinase 1-like isoform X1
1948at7399	Complete	contig_60	2222443	2235802	2152.1	2475	https://www.orthodb.org/v10?query=1948at7399	serine/threonine-protein kinase WNK1 isoform X1
1949at7399	Complete	contig_631	1618684	1627404	1157.4	684	https://www.orthodb.org/v10?query=1949at7399	protein phosphatase Slingshot homolog 2 isoform X1
1957at7399	Complete	contig_631	2229981	2235921	1359.4	924	https://www.orthodb.org/v10?query=1957at7399	girdin isoform X1
1959at7399	Complete	scaffold_571	2307717	2312726	2071.5	1020
1966at7399	Complete	contig_154	6838591	6845336	658.7	908
1969at7399	Complete	scaffold_721	69594	81838	1738.6	933	https://www.orthodb.org/v10?query=1969at7399	tricalbin-1-like isoform X1
1971at7399	Complete	scaffold_14	4258940	4264643	2057.5	991	https://www.orthodb.org/v10?query=1971at7399	TBC1 domain family member 9
1978at7399	Complete	scaffold_74	7079716	7084581	1042.1	724
1995at7399	Complete	scaffold_49	11600153	11604539	1463.6	770
1999at7399	Complete	scaffold_49	7245487	7277652	1859.1	1074
2007at7399	Complete	contig_23	216520	236884	1035.1	771	https://www.orthodb.org/v10?query=2007at7399	La-related protein
2010at7399	Complete	contig_63	1107950	1114443	1705.1	844
2011at7399	Complete	contig_117	2446105	2449551	2056.0	1015	https://www.orthodb.org/v10?query=2011at7399	regulator of nonsense transcripts 2
2016at7399	Complete	contig_125	173817	180285	1821.8	1023	https://www.orthodb.org/v10?query=2016at7399	Guanylate cyclase
2021at7399	Complete	contig_51	6149641	6156560	2075.5	1004	https://www.orthodb.org/v10?query=2021at7399	Nitric oxide synthase
2023at7399	Complete	contig_19	2567387	2570755	2252.0	1026	https://www.orthodb.org/v10?query=2023at7399	membrane-associated protein Hem
2024at7399	Complete	contig_22	2198272	2214952	951.4	783	https://www.orthodb.org/v10?query=2024at7399	uncharacterized protein LOC107190241
2036at7399	Complete	scaffold_71	3352276	3357575	1536.4	847
2038at7399	Complete	contig_60	812406	817261	1535.6	777	https://www.orthodb.org/v10?query=2038at7399	E3 ubiquitin-protein ligase HECW2
2040at7399	Complete	scaffold_571	3429369	3434241	940.3	509	https://www.orthodb.org/v10?query=2040at7399	transmembrane protein 132C
2055at7399	Complete	scaffold_721	1476991	1497338	2228.6	1154
2060at7399	Complete	contig_140	1261996	1267917	2017.1	1040	https://www.orthodb.org/v10?query=2060at7399	Phosphoinositide phospholipase C
2064at7399	Complete	contig_94	7191785	7212692	1877.7	1186
2079at7399	Complete	scaffold_71	36646	51775	1679.1	1034	https://www.orthodb.org/v10?query=2079at7399	roundabout homolog 2-like
2082at7399	Complete	contig_22	2964625	2969173	1789.3	920	https://www.orthodb.org/v10?query=2082at7399	probable ATP-dependent RNA helicase DHX34
2083at7399	Complete	scaffold_71	1867485	1899578	1395.9	1148
2088at7399	Complete	contig_97	884756	889025	1992.9	991
2095at7399	Complete	contig_60	8418675	8424161	2081.3	987	https://www.orthodb.org/v10?query=2095at7399	exportin-7 isoform X1
2097at7399	Complete	scaffold_6	3028971	3034327	1806.3	1018	https://www.orthodb.org/v10?query=2097at7399	WASH complex subunit strumpellin
2098at7399	Complete	scaffold_721	1071691	1082667	1808.8	1269
2099at7399	Complete	scaffold_721	1501169	1506830	2421.3	1218	https://www.orthodb.org/v10?query=2099at7399	WD repeat-containing protein 19
2102at7399	Complete	scaffold_74	17031313	17044026	1810.9	955	https://www.orthodb.org/v10?query=2102at7399	band 3 anion transport protein isoform X1
2108at7399	Complete	contig_23	2888310	2902865	1123.9	844	https://www.orthodb.org/v10?query=2108at7399	protein broad-minded-like
2111at7399	Complete	scaffold_49	4034581	4038783	1318.2	983	https://www.orthodb.org/v10?query=2111at7399	focadhesin
2113at7399	Complete	scaffold_49	8460439	8465708	1964.9	1128	https://www.orthodb.org/v10?query=2113at7399	trafficking protein particle complex subunit 8
2119at7399	Complete	contig_51	6231079	6239825	1624.0	1133	https://www.orthodb.org/v10?query=2119at7399	cyclin-dependent kinase 12 isoform X1
2123at7399	Complete	scaffold_127	1119687	1127752	1780.7	1249	https://www.orthodb.org/v10?query=2123at7399	endoribonuclease Dicer
2132at7399	Complete	scaffold_6	2884532	2894724	1884.4	1007
2142at7399	Complete	contig_60	11014799	11019885	1855.6	1002	https://www.orthodb.org/v10?query=2142at7399	nuclear pore complex protein Nup133
2157at7399	Complete	contig_520	1799042	1803631	1371.3	927	https://www.orthodb.org/v10?query=2157at7399	exportin-4-like
2162at7399	Complete	scaffold_74	16987390	16997299	2061.3	920	https://www.orthodb.org/v10?query=2162at7399	UDP-N-acetylglucosamine--peptide N-acetylglucosaminyltransferase 110 kDa subunit isoform X1
2164at7399	Complete	contig_19	517317	524764	1354.0	877	https://www.orthodb.org/v10?query=2164at7399	uncharacterized protein CG5098 isoform X1
2165at7399	Complete	contig_62	2453053	2464390	1798.7	993
2171at7399	Complete	contig_37	395206	405836	2130.4	1174	https://www.orthodb.org/v10?query=2171at7399	UHRF1-binding protein 1-like
2173at7399	Complete	scaffold_71	4408575	4412909	1507.1	913
2176at7399	Complete	contig_60	2344761	2351181	1605.4	893
2185at7399	Complete	contig_94	13134518	13141330	2161.4	1043	https://www.orthodb.org/v10?query=2185at7399	Structural maintenance of chromosomes protein
2195at7399	Complete	contig_22	15019714	15024368	1817.1	910	https://www.orthodb.org/v10?query=2195at7399	DNA polymerase
2197at7399	Complete	scaffold_49	2201342	2207991	2047.9	989
2198at7399	Complete	contig_91	1992460	2006223	1429.3	727	https://www.orthodb.org/v10?query=2198at7399	LIM domain kinase 1 isoform X1
2200at7399	Complete	scaffold_49	796588	801543	1760.5	985	https://www.orthodb.org/v10?query=2200at7399	tubulin-specific chaperone D
2203at7399	Complete	contig_11	1370706	1379383	1730.3	802	https://www.orthodb.org/v10?query=2203at7399	Phosphodiesterase
2204at7399	Complete	scaffold_49	12942563	12946432	1723.9	1056	https://www.orthodb.org/v10?query=2204at7399	cilia- and flagella-associated protein 57
2229at7399	Complete	scaffold_52	2936583	2941580	2186.8	1194
2231at7399	Complete	contig_97	3685095	3698751	1862.7	958	https://www.orthodb.org/v10?query=2231at7399	rho GTPase-activating protein 100F
2233at7399	Complete	scaffold_49	8270953	8282939	1645.5	901	https://www.orthodb.org/v10?query=2233at7399	tight junction protein ZO-1 isoform X1
2236at7399	Complete	scaffold_71	13567436	13575158	1333.4	732	https://www.orthodb.org/v10?query=2236at7399	PNLIPRP1_0 protein
2248at7399	Complete	contig_22	9335398	9339317	1926.9	1001
2250at7399	Complete	contig_60	2799979	2814382	2217.1	1317	https://www.orthodb.org/v10?query=2250at7399	putative DNA helicase Ino80
2252at7399	Complete	scaffold_721	5952551	5960457	1447.3	904	https://www.orthodb.org/v10?query=2252at7399	Pyridoxal phosphate-dependent transferase
2256at7399	Complete	scaffold_127	3957551	3963855	1630.5	832
2257at7399	Complete	contig_51	3715219	3734262	1676.5	912	https://www.orthodb.org/v10?query=2257at7399	protein phosphatase PHLPP-like protein
2259at7399	Complete	contig_29	1303308	1311222	870.2	1014	https://www.orthodb.org/v10?query=2259at7399	kinesin-related protein 4-like
2262at7399	Complete	contig_12	470598	475832	1435.9	643	https://www.orthodb.org/v10?query=2262at7399	E3 ubiquitin-protein ligase Su(dx)
2263at7399	Complete	contig_154	2040172	2044367	1685.8	895	https://www.orthodb.org/v10?query=2263at7399	exportin-1
2264at7399	Duplicated	contig_22	4997981	5009039	1839.0	966
2264at7399	Duplicated	scaffold_74	16575122	16588386	1864.1	929
2267at7399	Complete	contig_42	333016	338210	1348.6	718	https://www.orthodb.org/v10?query=2267at7399	lysosomal alpha-glucosidase-like
2269at7399	Complete	scaffold_6	6715515	6720727	2201.4	1082	https://www.orthodb.org/v10?query=2269at7399	structural maintenance of chromosomes protein 3
2274at7399	Complete	contig_91	2414999	2425762	1406.7	966	https://www.orthodb.org/v10?query=2274at7399	uncharacterized protein LOC413248
2276at7399	Complete	scaffold_127	1089850	1095463	1848.9	935
2277at7399	Complete	contig_51	238986	242754	1364.7	997	https://www.orthodb.org/v10?query=2277at7399	protein SMG7-like
2283at7399	Complete	contig_60	4992423	5003389	1622.3	867
2286at7399	Complete	contig_22	6413361	6418115	2170.5	1057
2293at7399	Complete	scaffold_49	11098916	11121040	1836.0	837	https://www.orthodb.org/v10?query=2293at7399	Sodium/potassium-transporting ATPase subunit alpha
2294at7399	Complete	contig_62	2365094	2384308	1707.8	1011	https://www.orthodb.org/v10?query=2294at7399	zinc finger protein 423 homolog isoform X1
2298at7399	Complete	contig_60	11369167	11373865	1752.6	946	https://www.orthodb.org/v10?query=2298at7399	ubiquitin conjugation factor E4 B
2299at7399	Complete	contig_2	2213378	2222379	1976.2	973	https://www.orthodb.org/v10?query=2299at7399	integrator complex subunit 2
2306at7399	Complete	scaffold_127	1250433	1263379	1369.8	728	https://www.orthodb.org/v10?query=2306at7399	Phosphatidylinositol 3-kinase regulatory subunit alpha
2324at7399	Complete	contig_631	5373052	5379043	1143.2	1147	https://www.orthodb.org/v10?query=2324at7399	uncharacterized protein LOC105840808
2327at7399	Complete	scaffold_52	1665429	1669919	1861.4	857	https://www.orthodb.org/v10?query=2327at7399	ATP-dependent RNA helicase DHX8
2328at7399	Complete	scaffold_6	12242884	12251205	1770.7	854
2336at7399	Complete	contig_62	2088444	2117823	2064.7	1014
2345at7399	Complete	scaffold_127	3346748	3350818	1828.5	984
2346at7399	Complete	contig_631	2156470	2161814	1969.6	938
2350at7399	Complete	contig_631	5026431	5031080	1581.3	844	https://www.orthodb.org/v10?query=2350at7399	alanine--tRNA ligase, cytoplasmic
2353at7399	Complete	scaffold_71	10460923	10486025	1742.8	1614	https://www.orthodb.org/v10?query=2353at7399	TBC1 domain family member 30
2363at7399	Complete	contig_121	2634488	2688510	1829.7	1037
2367at7399	Complete	scaffold_74	5455864	5482990	912.5	498	https://www.orthodb.org/v10?query=2367at7399	glutamate receptor ionotropic, NMDA 2B
2370at7399	Complete	contig_94	10900062	10924569	1738.3	844	https://www.orthodb.org/v10?query=2370at7399	diacylglycerol kinase theta isoform X1
2373at7399	Complete	scaffold_71	73690	90330	1199.0	759	https://www.orthodb.org/v10?query=2373at7399	uncharacterized protein LOC105360678
2374at7399	Complete	scaffold_74	2046532	2049955	1399.2	889
2377at7399	Complete	contig_94	5073086	5077733	1411.6	788	https://www.orthodb.org/v10?query=2377at7399	protein wings apart-like
2387at7399	Complete	contig_154	3087397	3091371	1368.3	837
2388at7399	Complete	scaffold_14	5153625	5157258	1784.1	882
2393at7399	Complete	scaffold_721	2349144	2358058	2094.5	1133	https://www.orthodb.org/v10?query=2393at7399	homeodomain-interacting protein kinase 2 isoform X1
2397at7399	Complete	contig_22	756508	760546	944.1	692
2408at7399	Complete	scaffold_721	267729	278030	1628.2	1212	https://www.orthodb.org/v10?query=2408at7399	restin homolog
2412at7399	Complete	contig_60	11065482	11074456	1405.9	730
2414at7399	Complete	contig_94	6405323	6409069	1857.6	972	https://www.orthodb.org/v10?query=2414at7399	isoleucine--tRNA ligase, cytoplasmic
2419at7399	Complete	contig_16	179059	183600	1610.9	919	https://www.orthodb.org/v10?query=2419at7399	Phospholipase
2423at7399	Complete	scaffold_74	6361270	6373749	1318.6	799
2424at7399	Complete	contig_19	530465	544961	1869.9	919
2427at7399	Complete	scaffold_721	1141449	1145216	1045.8	759	https://www.orthodb.org/v10?query=2427at7399	acyl-CoA synthetase family member 4
2428at7399	Complete	contig_62	2480929	2484956	1910.8	927	https://www.orthodb.org/v10?query=2428at7399	ATP-citrate synthase
2430at7399	Complete	contig_60	11008740	11013690	1742.9	972	https://www.orthodb.org/v10?query=2430at7399	valine--tRNA ligase
2435at7399	Complete	scaffold_49	11485628	11503789	1110.1	629
2436at7399	Complete	contig_2	1674732	1681385	1692.9	812	https://www.orthodb.org/v10?query=2436at7399	probable chitinase 3
2441at7399	Complete	scaffold_52	1886923	1904571	1553.6	813	https://www.orthodb.org/v10?query=2441at7399	patched domain-containing protein 3
2444at7399	Complete	scaffold_52	1188265	1196088	1697.2	862	https://www.orthodb.org/v10?query=2444at7399	alpha-mannosidase 2
2453at7399	Complete	contig_94	3553576	3561228	808.1	1390	https://www.orthodb.org/v10?query=2453at7399	uncharacterized protein LOC108623412
2458at7399	Complete	scaffold_74	17804960	17809326	1406.4	843	https://www.orthodb.org/v10?query=2458at7399	ubiquitin conjugation factor E4 A
2460at7399	Complete	scaffold_49	3353244	3358494	1753.2	893	https://www.orthodb.org/v10?query=2460at7399	myosin-IA
2461at7399	Complete	contig_94	3342664	3357008	1733.9	923
2463at7399	Complete	contig_120	265501	291248	2053.2	4029	https://www.orthodb.org/v10?query=2463at7399	microtubule-associated protein futsch
2468at7399	Complete	scaffold_71	526075	534132	1969.4	1088	https://www.orthodb.org/v10?query=2468at7399	copper-transporting ATPase 1 isoform X1
2474at7399	Complete	contig_94	147380	152882	902.1	800	https://www.orthodb.org/v10?query=2474at7399	uncharacterized protein LOC107267283
2476at7399	Complete	contig_16	3141022	3189769	1591.4	1652
2477at7399	Complete	contig_2	5355293	5358824	1471.8	763	https://www.orthodb.org/v10?query=2477at7399	MAM and LDL-receptor class A domain-containing protein 1-like
2480at7399	Complete	contig_22	6404030	6411893	1997.7	1007	https://www.orthodb.org/v10?query=2480at7399	JNK-interacting protein 3 isoform X1
2484at7399	Complete	contig_16	2711815	2718626	863.4	682	https://www.orthodb.org/v10?query=2484at7399	uncharacterized protein LOC108755645
2489at7399	Complete	contig_97	890159	893419	1667.1	951	https://www.orthodb.org/v10?query=2489at7399	WASH complex subunit 7
2491at7399	Complete	contig_2	5467417	5475444	2013.9	1268	https://www.orthodb.org/v10?query=2491at7399	meiosis arrest female protein 1 homolog isoform X1
2499at7399	Complete	scaffold_49	14892044	14898601	2259.1	1252	https://www.orthodb.org/v10?query=2499at7399	Bromodomain adjacent to zinc finger domain protein 1A
2500at7399	Complete	contig_91	6449958	6462436	1841.5	1114	https://www.orthodb.org/v10?query=2500at7399	Tetratricopeptide repeat protein 21B
2504at7399	Complete	contig_83	2494034	2506941	1889.1	852	https://www.orthodb.org/v10?query=2504at7399	Calcium-transporting ATPase
2511at7399	Complete	contig_83	661747	695087	1941.3	918	https://www.orthodb.org/v10?query=2511at7399	Metalloendopeptidase
2513at7399	Complete	contig_81	1265365	1268397	1944.2	875	https://www.orthodb.org/v10?query=2513at7399	chromatin-remodeling complex ATPase chain Iswi
2525at7399	Complete	scaffold_49	9512342	9526699	1088.6	687	https://www.orthodb.org/v10?query=2525at7399	Adenosine receptor A2b
2527at7399	Complete	contig_2	2381715	2386845	1709.9	1135	https://www.orthodb.org/v10?query=2527at7399	centrosomal protein of 162 kDa isoform X1
2530at7399	Complete	scaffold_571	1583048	1587444	1489.4	876	https://www.orthodb.org/v10?query=2530at7399	uncharacterized protein LOC105271012
2535at7399	Complete	scaffold_6	4336252	4342696	1801.8	1081
2536at7399	Complete	scaffold_721	2766750	2789905	1969.3	975	https://www.orthodb.org/v10?query=2536at7399	transient receptor potential-gamma protein
2543at7399	Complete	contig_22	15104117	15107321	1394.5	761	https://www.orthodb.org/v10?query=2543at7399	elongation factor Tu GTP-binding domain-containing protein 1
2548at7399	Missing
2549at7399	Complete	contig_94	785507	790707	1573.9	817
2553at7399	Complete	contig_2	4118115	4123836	1316.0	1143	https://www.orthodb.org/v10?query=2553at7399	gamma-tubulin complex component 6
2554at7399	Complete	scaffold_571	3325006	3329283	1805.9	851
2555at7399	Complete	contig_83	2555491	2603969	1665.7	910
2556at7399	Complete	scaffold_71	3310624	3315305	1665.7	868	https://www.orthodb.org/v10?query=2556at7399	phosphatidylinositol 4-kinase beta
2560at7399	Complete	contig_22	12451191	12455739	1220.7	795	https://www.orthodb.org/v10?query=2560at7399	E3 ubiquitin-protein ligase TRIM33
2569at7399	Complete	contig_60	10734643	10770416	1346.8	755
2570at7399	Complete	contig_2	973590	978495	1683.9	878	https://www.orthodb.org/v10?query=2570at7399	serine/threonine-protein phosphatase 6 regulatory ankyrin repeat subunit A-like
2571at7399	Complete	contig_2	4027041	4045818	2121.1	1731	https://www.orthodb.org/v10?query=2571at7399	Histone acetyltransferase
2572at7399	Complete	contig_62	419069	423724	1587.5	854	https://www.orthodb.org/v10?query=2572at7399	mediator of RNA polymerase II transcription subunit 24
2573at7399	Complete	scaffold_127	1079826	1083153	969.8	659
2574at7399	Complete	contig_94	10867957	10872249	1214.2	870
2578at7399	Complete	scaffold_6	6276716	6288044	1382.0	822	https://www.orthodb.org/v10?query=2578at7399	serine/threonine-protein phosphatase 2A regulatory subunit B'' subunit beta-like
2582at7399	Complete	scaffold_721	5617471	5620875	1258.5	878	https://www.orthodb.org/v10?query=2582at7399	Zinc finger C2H2 superfamily
2583at7399	Complete	contig_16	2733534	2771396	1969.1	1098
2587at7399	Complete	scaffold_721	595398	599940	1681.8	774
2588at7399	Complete	scaffold_49	8505665	8533448	1441.1	758	https://www.orthodb.org/v10?query=2588at7399	very low-density lipoprotein receptor-like isoform X1
2590at7399	Complete	contig_19	415187	420505	1304.3	951	https://www.orthodb.org/v10?query=2590at7399	DNA-binding protein RFX7
2593at7399	Complete	contig_60	10631274	10637755	1589.8	1104	https://www.orthodb.org/v10?query=2593at7399	nuclear factor related to kappa-B-binding protein
2601at7399	Complete	contig_22	6887226	6900809	1882.6	1026
2605at7399	Complete	scaffold_127	1526540	1561301	716.1	388	https://www.orthodb.org/v10?query=2605at7399	uncharacterized protein LOC106637710
2607at7399	Complete	contig_29	3308684	3315364	1822.9	814	https://www.orthodb.org/v10?query=2607at7399	ras GTPase-activating protein 3 isoform X1
2609at7399	Complete	contig_23	2875197	2879094	1379.0	817
2619at7399	Complete	contig_631	3521910	3535638	1879.9	969
2623at7399	Complete	scaffold_49	14611445	14622438	695.2	790	https://www.orthodb.org/v10?query=2623at7399	uncharacterized protein LOC105425873
2624at7399	Complete	scaffold_49	13013954	13017772	1506.7	798	https://www.orthodb.org/v10?query=2624at7399	zinc finger protein 91
2626at7399	Complete	scaffold_14	2837636	2844849	1380.8	939	https://www.orthodb.org/v10?query=2626at7399	serine/threonine-protein phosphatase 4 regulatory subunit 4-like isoform X1
2629at7399	Complete	contig_125	763623	766493	1571.1	868	https://www.orthodb.org/v10?query=2629at7399	partitioning defective 3 homolog
2630at7399	Complete	scaffold_721	7078142	7087920	1243.4	1108	https://www.orthodb.org/v10?query=2630at7399	apoptotic protease-activating factor 1
2638at7399	Complete	scaffold_74	2614285	2625563	1288.0	766	https://www.orthodb.org/v10?query=2638at7399	aminopeptidase N
2641at7399	Complete	contig_152	2737	41867	1868.5	1046	https://www.orthodb.org/v10?query=2641at7399	pleckstrin homology-like domain family B member 1
2644at7399	Complete	contig_60	12925918	12929334	1632.8	898	https://www.orthodb.org/v10?query=2644at7399	ubiquitin-protein ligase E3C
2645at7399	Complete	contig_37	905962	910608	1662.8	857
2646at7399	Complete	contig_94	2373935	2380361	1380.5	705	https://www.orthodb.org/v10?query=2646at7399	polyphosphoinositide phosphatase isoform X1
2649at7399	Complete	scaffold_14	5271880	5276626	1857.2	955	https://www.orthodb.org/v10?query=2649at7399	ubiquitin-protein ligase E3B
2655at7399	Complete	contig_22	1647083	1660461	1327.4	940	https://www.orthodb.org/v10?query=2655at7399	lateral signaling target protein 2 homolog
2659at7399	Complete	scaffold_14	1315883	1322816	1838.5	886	https://www.orthodb.org/v10?query=2659at7399	Rab GTPase-activating protein 1
2660at7399	Complete	contig_520	166292	178244	1444.2	920	https://www.orthodb.org/v10?query=2660at7399	nuclear factor of activated T-cells 5 isoform X1
2663at7399	Complete	contig_42	2145405	2150172	1466.9	824	https://www.orthodb.org/v10?query=2663at7399	Histone deacetylase
2668at7399	Complete	scaffold_52	2421341	2425335	1265.3	751
2674at7399	Complete	contig_2	4132556	4136440	1493.0	759	https://www.orthodb.org/v10?query=2674at7399	cubilin-like
2676at7399	Complete	contig_22	5162011	5212593	1331.7	910	https://www.orthodb.org/v10?query=2676at7399	protein expanded
2677at7399	Complete	contig_16	2076186	2094039	1869.8	927	https://www.orthodb.org/v10?query=2677at7399	Phosphoinositide phospholipase C
2678at7399	Complete	contig_94	1869633	1873383	1246.4	709
2682at7399	Complete	scaffold_71	9858731	9869602	1627.9	868	https://www.orthodb.org/v10?query=2682at7399	bumetanide-sensitive sodium-(potassium)-chloride cotransporter
2690at7399	Complete	scaffold_721	6840639	6861742	1175.6	763	https://www.orthodb.org/v10?query=2690at7399	KN motif and ankyrin repeat domain-containing protein 2 isoform X1
2693at7399	Complete	scaffold_71	14380653	14389386	1167.2	616	https://www.orthodb.org/v10?query=2693at7399	cytosolic carboxypeptidase 2
2694at7399	Complete	contig_97	67718	72345	1617.1	791	https://www.orthodb.org/v10?query=2694at7399	myotubularin-related protein 3 isoform X1
2702at7399	Complete	contig_91	2134850	2142879	1339.8	1047	https://www.orthodb.org/v10?query=2702at7399	Eukaryotic translation initiation factor 4E transporter
2707at7399	Complete	scaffold_74	6960920	6990587	1989.7	999
2713at7399	Missing
2717at7399	Complete	contig_120	617366	620437	1520.4	746	https://www.orthodb.org/v10?query=2717at7399	ubiquitin carboxyl-terminal hydrolase 20
2719at7399	Complete	contig_631	3362097	3366793	1810.3	920	https://www.orthodb.org/v10?query=2719at7399	exportin-6-B
2720at7399	Complete	scaffold_49	15678833	15694943	1702.1	875	https://www.orthodb.org/v10?query=2720at7399	solute carrier family 12 member 4 isoform X1
2741at7399	Complete	contig_23	2114232	2202645	1495.9	704	https://www.orthodb.org/v10?query=2741at7399	Transient receptor potential cation channel subfamily V
2746at7399	Complete	scaffold_127	1103540	1107369	1679.0	848
2748at7399	Complete	scaffold_6	7540059	7544329	1727.4	872	https://www.orthodb.org/v10?query=2748at7399	dihydropyrimidine dehydrogenase
2767at7399	Complete	contig_51	1708331	1723106	1841.9	973	https://www.orthodb.org/v10?query=2767at7399	guanine nucleotide-releasing factor 2 isoform X1
2778at7399	Complete	contig_91	2829864	2855207	1280.8	691	https://www.orthodb.org/v10?query=2778at7399	protein kinase C-binding protein NELL1-like
2779at7399	Complete	scaffold_49	932425	935777	666.5	603	https://www.orthodb.org/v10?query=2779at7399	Ankyrin repeat and lem domain-containing protein 1
2780at7399	Complete	contig_154	1281266	1300301	1644.9	1155	https://www.orthodb.org/v10?query=2780at7399	uncharacterized protein CG43427 isoform X1
2785at7399	Complete	contig_22	10912380	10916156	1272.9	710	https://www.orthodb.org/v10?query=2785at7399	DNA repair endonuclease XPF
2789at7399	Complete	contig_37	689772	694702	1741.2	925	https://www.orthodb.org/v10?query=2789at7399	leucine--tRNA ligase, cytoplasmic
2790at7399	Complete	contig_631	14054	18712	1506.6	802
2791at7399	Complete	contig_91	2067518	2071921	1244.7	899
2796at7399	Complete	contig_91	2433820	2441409	1585.0	780	https://www.orthodb.org/v10?query=2796at7399	Mitogen-activated protein kinase kinase kinase kinase
2802at7399	Complete	scaffold_103	503486	512388	1383.1	772	https://www.orthodb.org/v10?query=2802at7399	polycomb protein Sfmbt-like isoform X1
2809at7399	Complete	contig_2	3081044	3100442	1798.1	881	https://www.orthodb.org/v10?query=2809at7399	ephrin type-B receptor 1 isoform X1
2810at7399	Complete	scaffold_721	3002714	3006346	1487.2	882	https://www.orthodb.org/v10?query=2810at7399	DNA polymerase subunit gamma-1, mitochondrial
2819at7399	Complete	contig_60	2293831	2301979	1826.5	907	https://www.orthodb.org/v10?query=2819at7399	vinculin isoform X1
2821at7399	Complete	contig_63	716816	727660	1493.6	773	https://www.orthodb.org/v10?query=2821at7399	ubiquitin carboxyl-terminal hydrolase 48-like isoform X1
2826at7399	Complete	contig_91	4040157	4055810	612.3	721
2827at7399	Complete	scaffold_52	1682648	1686727	1792.3	907
2836at7399	Complete	scaffold_14	6298514	6305381	1533.3	770	https://www.orthodb.org/v10?query=2836at7399	glutamate
2848at7399	Complete	scaffold_6	9653471	9679904	1363.1	909	https://www.orthodb.org/v10?query=2848at7399	uncharacterized protein LOC108755380
2851at7399	Complete	contig_60	12675157	12684648	1870.8	826	https://www.orthodb.org/v10?query=2851at7399	Alpha-actinin, sarcomeric
2858at7399	Complete	contig_51	5824985	5829185	1082.0	981	https://www.orthodb.org/v10?query=2858at7399	zinc finger protein 62 homolog
2870at7399	Complete	contig_60	9891334	9911790	1128.8	582	https://www.orthodb.org/v10?query=2870at7399	protein Skeletor, isoforms B/C isoform X1
2873at7399	Complete	contig_97	3348645	3355204	1637.4	824	https://www.orthodb.org/v10?query=2873at7399	dynamin-like 120 kDa protein, mitochondrial isoform X1
2874at7399	Complete	contig_140	1063880	1067716	1283.8	636	https://www.orthodb.org/v10?query=2874at7399	apoptosis-resistant E3 ubiquitin protein ligase 1 isoform X1
2876at7399	Complete	scaffold_71	7808164	7816729	1459.3	740
2885at7399	Complete	contig_19	2104971	2109281	1438.1	741	https://www.orthodb.org/v10?query=2885at7399	protein lap1
2886at7399	Complete	scaffold_721	3534879	3541293	1633.8	1117	https://www.orthodb.org/v10?query=2886at7399	uncharacterized protein LOC109859969
2890at7399	Complete	scaffold_74	2134588	2138860	831.6	599	https://www.orthodb.org/v10?query=2890at7399	eukaryotic translation initiation factor 2-alpha kinase
2891at7399	Complete	scaffold_14	2820955	2827150	1301.0	867
2892at7399	Complete	contig_91	6544949	6556275	762.5	662	https://www.orthodb.org/v10?query=2892at7399	WD repeat-containing protein 63-like
2893at7399	Complete	contig_154	6715743	6719970	1545.3	985
2895at7399	Complete	contig_94	1623143	1630840	1362.0	952	https://www.orthodb.org/v10?query=2895at7399	RB1-inducible coiled-coil protein 1 isoform X1
2900at7399	Complete	scaffold_49	15442029	15449215	1587.2	781	https://www.orthodb.org/v10?query=2900at7399	transportin-1
2908at7399	Complete	contig_22	335426	343412	1083.5	889	https://www.orthodb.org/v10?query=2908at7399	probable serine/threonine-protein kinase DDB_G0282963 isoform X1
2916at7399	Complete	scaffold_52	1440561	1443957	1230.0	765	https://www.orthodb.org/v10?query=2916at7399	importin-13
2922at7399	Complete	contig_22	9587257	9624717	1044.8	720	https://www.orthodb.org/v10?query=2922at7399	uncharacterized protein LOC105272326
2927at7399	Complete	scaffold_721	4269141	4274334	1788.5	830
2932at7399	Complete	scaffold_127	5818469	5823711	1466.5	928	https://www.orthodb.org/v10?query=2932at7399	probable RNA helicase armi
2940at7399	Complete	scaffold_6	5934282	5944313	1591.5	765
2941at7399	Complete	scaffold_103	1654611	1657733	1592.9	872	https://www.orthodb.org/v10?query=2941at7399	Sodium/potassium-transporting ATPase subunit alpha
2943at7399	Complete	contig_19	410250	413348	1594.6	869	https://www.orthodb.org/v10?query=2943at7399	presequence protease, mitochondrial
2948at7399	Complete	contig_2	993715	1000485	1671.6	795	https://www.orthodb.org/v10?query=2948at7399	calsyntenin-1
2949at7399	Complete	scaffold_71	8700037	8706754	1241.0	743
2957at7399	Complete	scaffold_49	851290	855743	1179.8	1172	https://www.orthodb.org/v10?query=2957at7399	Zinc finger, RING-type
2975at7399	Complete	scaffold_52	2343303	2351830	1491.8	786	https://www.orthodb.org/v10?query=2975at7399	constitutive coactivator of PPAR-gamma-like protein 1 homolog isoform X1
2976at7399	Complete	contig_2	2241680	2258580	1315.1	775	https://www.orthodb.org/v10?query=2976at7399	NADPH oxidase 5
2978at7399	Complete	contig_60	11838543	11843890	956.3	888	https://www.orthodb.org/v10?query=2978at7399	uncharacterized protein LOC105457895
2980at7399	Complete	scaffold_52	2311064	2316421	1554.2	1150	https://www.orthodb.org/v10?query=2980at7399	protein RRP5 homolog
2983at7399	Complete	contig_29	1896629	1901365	1387.1	917
2987at7399	Complete	scaffold_74	2289228	2295380	1924.7	995	https://www.orthodb.org/v10?query=2987at7399	FACT complex subunit spt16 isoform X1
2988at7399	Complete	scaffold_721	4563430	4566899	1594.1	825	https://www.orthodb.org/v10?query=2988at7399	jmjC domain-containing histone demethylation protein 1
2995at7399	Complete	contig_117	1238021	1270524	2293.5	1290	https://www.orthodb.org/v10?query=2995at7399	rho guanine nucleotide exchange factor 11 isoform X1
2996at7399	Complete	scaffold_127	498703	536591	1413.4	940
3005at7399	Complete	scaffold_74	2297533	2301708	1578.1	769	https://www.orthodb.org/v10?query=3005at7399	Tyrosine-protein phosphatase non-receptor type 4
3010at7399	Complete	scaffold_6	11222720	11235337	1709.7	1032	https://www.orthodb.org/v10?query=3010at7399	protein FAM135A
3028at7399	Complete	scaffold_6	12510553	12515378	1728.5	993
3032at7399	Complete	contig_2	6133135	6141093	1019.7	914
3034at7399	Complete	contig_117	1311667	1319467	1778.4	1235	https://www.orthodb.org/v10?query=3034at7399	breast carcinoma-amplified sequence 3 homolog isoform X1
3041at7399	Complete	contig_51	3452462	3492072	1704.7	854
3043at7399	Complete	contig_60	23216	31588	1073.2	747	https://www.orthodb.org/v10?query=3043at7399	LOC413109
3047at7399	Complete	contig_22	830140	834685	1708.1	804	https://www.orthodb.org/v10?query=3047at7399	AP-2 complex subunit alpha
3051at7399	Complete	contig_42	83795	89779	1682.0	1110	https://www.orthodb.org/v10?query=3051at7399	Structural maintenance of chromosomes protein
3053at7399	Missing
3065at7399	Complete	contig_2	1475031	1478335	1357.3	769
3070at7399	Complete	contig_11	1463284	1467530	1258.7	871	https://www.orthodb.org/v10?query=3070at7399	coiled-coil domain-containing protein 186
3071at7399	Complete	scaffold_49	15404391	15407540	996.1	805	https://www.orthodb.org/v10?query=3071at7399	Zinc finger C2H2 superfamily
3074at7399	Complete	scaffold_71	8846797	8851529	1193.5	961
3085at7399	Complete	scaffold_74	8181712	8185137	1429.3	747	https://www.orthodb.org/v10?query=3085at7399	Aminopeptidase
3086at7399	Complete	scaffold_721	962550	966118	1025.8	839
3089at7399	Complete	contig_16	4113330	4154963	1633.6	823	https://www.orthodb.org/v10?query=3089at7399	echinoderm microtubule-associated protein-like 2 isoform X1
3090at7399	Complete	scaffold_74	13769394	13775507	1691.0	915	https://www.orthodb.org/v10?query=3090at7399	DNA ligase 1-like
3091at7399	Complete	contig_60	12132342	12151458	1339.6	639	https://www.orthodb.org/v10?query=3091at7399	echinoderm microtubule-associated protein-like CG42247
3098at7399	Complete	contig_91	5662966	5666540	1573.9	813	https://www.orthodb.org/v10?query=3098at7399	coatomer subunit beta
3110at7399	Complete	contig_51	6133570	6139477	2072.8	1064	https://www.orthodb.org/v10?query=3110at7399	vigilin
3121at7399	Complete	contig_2	4089805	4093768	1250.8	723
3122at7399	Complete	contig_60	11250360	11254058	1395.2	804	https://www.orthodb.org/v10?query=3122at7399	syndetin
3123at7399	Complete	contig_11	1767703	1773110	1189.0	942	https://www.orthodb.org/v10?query=3123at7399	structural maintenance of chromosomes protein 6
3124at7399	Complete	scaffold_71	6407356	6429060	1130.0	548
3127at7399	Complete	contig_91	4420462	4427476	1483.0	762	https://www.orthodb.org/v10?query=3127at7399	protein O-GlcNAcase isoform X1
3128at7399	Complete	contig_125	1699395	1702913	1649.5	782	https://www.orthodb.org/v10?query=3128at7399	importin subunit beta-1 isoform X1
3130at7399	Complete	scaffold_52	1012390	1015784	1490.7	780
3132at7399	Complete	scaffold_71	9849125	9852840	1534.0	826
3133at7399	Complete	contig_631	3538638	3542925	1312.1	907	https://www.orthodb.org/v10?query=3133at7399	E3 ubiquitin-protein ligase RNF123-like isoform X1
3134at7399	Complete	scaffold_71	8724930	8728667	1561.1	747	https://www.orthodb.org/v10?query=3134at7399	DNA topoisomerase
3144at7399	Complete	scaffold_6	10810764	10832361	1570.1	820	https://www.orthodb.org/v10?query=3144at7399	probable Na(+)/H(+) antiporter nhx-9 isoform X1
3152at7399	Complete	contig_83	1456928	1462090	1214.6	658	https://www.orthodb.org/v10?query=3152at7399	protein eyes shut
3157at7399	Complete	contig_117	1456651	1460918	1561.9	872	https://www.orthodb.org/v10?query=3157at7399	importin-9
3158at7399	Complete	contig_2	966053	970737	1162.7	910	https://www.orthodb.org/v10?query=3158at7399	protein MMS22-like
3163at7399	Complete	scaffold_49	13458681	13466393	1797.4	1087
3166at7399	Complete	contig_154	2409009	2412207	1263.7	696	https://www.orthodb.org/v10?query=3166at7399	nuclear pore complex protein Nup107
3167at7399	Complete	scaffold_6	3301825	3319565	1802.2	870	https://www.orthodb.org/v10?query=3167at7399	Arf-GAP with SH3 domain, ANK repeat and PH domain-containing protein 2
3170at7399	Complete	contig_60	8398563	8404094	1190.0	871	https://www.orthodb.org/v10?query=3170at7399	KAT8 regulatory NSL complex subunit 3
3171at7399	Complete	contig_2	6178610	6183167	1636.2	849	https://www.orthodb.org/v10?query=3171at7399	vacuolar protein sorting-associated protein 18 homolog isoform X1
3174at7399	Complete	scaffold_6	12724463	12732346	1708.5	985	https://www.orthodb.org/v10?query=3174at7399	retinal guanylyl cyclase 2
3177at7399	Complete	contig_62	759049	763258	1297.9	728	https://www.orthodb.org/v10?query=3177at7399	protein CLEC16A isoform X1
3179at7399	Complete	contig_37	147045	151440	1547.0	870
3185at7399	Complete	scaffold_49	5951919	5962573	1361.1	936	https://www.orthodb.org/v10?query=3185at7399	ankycorbin isoform X1
3186at7399	Complete	contig_91	3201547	3207843	1296.7	1352	https://www.orthodb.org/v10?query=3186at7399	probable helicase senataxin
3187at7399	Complete	scaffold_52	1407165	1412798	1596.1	741	https://www.orthodb.org/v10?query=3187at7399	coatomer subunit beta'
3212at7399	Complete	scaffold_52	50991	54865	1333.6	705	https://www.orthodb.org/v10?query=3212at7399	protein SMG8
3216at7399	Complete	contig_42	1793751	1806944	1353.2	1165	https://www.orthodb.org/v10?query=3216at7399	Centrosomal protein of 164 kDa
3223at7399	Complete	contig_83	2985012	2991070	1131.4	826	https://www.orthodb.org/v10?query=3223at7399	GON-4-like protein
3225at7399	Complete	contig_2	774184	777661	1479.7	734	https://www.orthodb.org/v10?query=3225at7399	vacuolar protein sorting-associated protein 41 homolog
3233at7399	Complete	contig_575	5210	10504	1573.8	768	https://www.orthodb.org/v10?query=3233at7399	AP-1 complex subunit beta-1 isoform X1
3237at7399	Complete	contig_62	2431361	2441180	1851.2	1118	https://www.orthodb.org/v10?query=3237at7399	Arginine-glutamic acid dipeptide repeats protein
3242at7399	Complete	contig_60	10609899	10613381	1641.9	787	https://www.orthodb.org/v10?query=3242at7399	pre-mRNA-processing factor 6
3243at7399	Complete	contig_23	1741816	1748260	1709.0	1213
3244at7399	Complete	contig_91	5965985	5973405	1352.9	646
3257at7399	Complete	contig_140	1093841	1098379	1494.0	815	https://www.orthodb.org/v10?query=3257at7399	transportin-3
3258at7399	Complete	contig_51	7073155	7077368	1233.3	729	https://www.orthodb.org/v10?query=3258at7399	ATP-dependent RNA helicase DHX36
3272at7399	Complete	contig_51	6762135	6768765	1372.5	721	https://www.orthodb.org/v10?query=3272at7399	dyslexia-associated protein KIAA0319
3274at7399	Complete	contig_51	1979544	1994997	2141.3	1258	https://www.orthodb.org/v10?query=3274at7399	homeotic protein female sterile-like isoform X1
3277at7399	Complete	contig_2	3871716	3875086	1554.0	796
3280at7399	Complete	contig_60	118465	126731	1785.5	889
3286at7399	Complete	contig_94	5468702	5473720	1569.5	858	https://www.orthodb.org/v10?query=3286at7399	probable DNA mismatch repair protein Msh6
3290at7399	Complete	contig_29	2766	6521	1610.1	764	https://www.orthodb.org/v10?query=3290at7399	Pyruvate dehydrogenase phosphatase regulatory subunit, mitochondrial
3302at7399	Complete	contig_42	3931078	3935474	1146.9	905	https://www.orthodb.org/v10?query=3302at7399	tonsoku-like protein
3303at7399	Complete	contig_60	127341	137987	1050.8	1297	https://www.orthodb.org/v10?query=3303at7399	putative leucine-rich repeat-containing protein DDB_G0290503
3304at7399	Complete	scaffold_52	1444702	1450907	1818.0	1206
3305at7399	Complete	contig_81	1108029	1114396	1108.5	654
3306at7399	Complete	scaffold_74	7151501	7166960	1311.2	939
3311at7399	Complete	contig_2	2414957	2420431	1281.8	749	https://www.orthodb.org/v10?query=3311at7399	reversion-inducing cysteine-rich protein with Kazal motifs
3321at7399	Complete	contig_631	1080350	1084460	1612.1	837
3332at7399	Complete	scaffold_74	15311838	15322866	1532.3	685
3337at7399	Complete	contig_125	3105399	3121183	1603.7	864	https://www.orthodb.org/v10?query=3337at7399	calmodulin-binding transcription activator 2 isoform X1
3338at7399	Complete	scaffold_571	1168881	1184579	1620.2	834	https://www.orthodb.org/v10?query=3338at7399	Bumetanide-sensitive sodium-(Potassium)-chloride cotransporter
3345at7399	Complete	contig_16	3938541	3972449	1486.7	1020	https://www.orthodb.org/v10?query=3345at7399	LOC100578220
3349at7399	Complete	contig_154	3091173	3141166	1440.2	738	https://www.orthodb.org/v10?query=3349at7399	diacylglycerol kinase 1
3353at7399	Complete	contig_97	135479	146256	1013.4	664	https://www.orthodb.org/v10?query=3353at7399	uncharacterized protein LOC106637686
3354at7399	Complete	scaffold_571	3687737	3694398	1418.0	788	https://www.orthodb.org/v10?query=3354at7399	EGF-like calcium-binding, conserved site
3356at7399	Complete	contig_94	3148248	3154552	1638.8	874
3360at7399	Complete	scaffold_74	3900331	3904075	1438.3	784	https://www.orthodb.org/v10?query=3360at7399	staphylococcal nuclease domain-containing protein 1
3362at7399	Complete	contig_51	6769788	6773932	1225.3	737	https://www.orthodb.org/v10?query=3362at7399	protein smoothened
3365at7399	Complete	contig_51	172654	185935	2255.5	2092
3375at7399	Complete	scaffold_6	12113199	12127121	1416.1	752
3384at7399	Complete	scaffold_6	7729617	7751862	1514.6	931	https://www.orthodb.org/v10?query=3384at7399	atrial natriuretic peptide-converting enzyme-like
3385at7399	Complete	contig_29	2949262	2971581	881.2	576
3390at7399	Complete	scaffold_49	15360183	15364080	1328.3	745	https://www.orthodb.org/v10?query=3390at7399	scm-like with four MBT domains protein 1
3399at7399	Complete	scaffold_74	2538783	2542416	1389.2	709	https://www.orthodb.org/v10?query=3399at7399	cold shock domain-containing protein E1
3402at7399	Complete	scaffold_74	7168950	7177522	1631.1	807	https://www.orthodb.org/v10?query=3402at7399	alpha-aminoadipic semialdehyde synthase, mitochondrial
3411at7399	Complete	contig_51	971073	975559	1251.2	905	https://www.orthodb.org/v10?query=3411at7399	RE1-silencing transcription factor-like
3414at7399	Complete	contig_152	394940	414388	733.9	605
3423at7399	Complete	scaffold_6	6691136	6699702	1453.8	685
3441at7399	Complete	scaffold_127	3089553	3094702	1310.5	876	https://www.orthodb.org/v10?query=3441at7399	histone acetyltransferase KAT6A-like isoform X1
3449at7399	Complete	scaffold_49	4087872	4092436	1041.2	847	https://www.orthodb.org/v10?query=3449at7399	DNA repair protein complementing XP-G cells
3452at7399	Complete	scaffold_14	1515463	1518467	607.4	534	https://www.orthodb.org/v10?query=3452at7399	probable serine/threonine-protein kinase mps1
3453at7399	Complete	scaffold_49	5906375	5911342	1556.4	821	https://www.orthodb.org/v10?query=3453at7399	C-1-tetrahydrofolate synthase, cytoplasmic isoform X1
3455at7399	Complete	scaffold_127	5524681	5547666	961.4	461	https://www.orthodb.org/v10?query=3455at7399	regulating synaptic membrane exocytosis protein 2
3461at7399	Complete	contig_60	8429665	8434084	1719.5	788	https://www.orthodb.org/v10?query=3461at7399	Catenin alpha
3467at7399	Complete	scaffold_6	10051926	10056484	1331.7	873	https://www.orthodb.org/v10?query=3467at7399	trimethylguanosine synthase
3468at7399	Complete	contig_29	2045175	2054944	894.1	906
3471at7399	Complete	scaffold_49	14659645	14664191	1722.5	766
3473at7399	Complete	scaffold_6	12361260	12365976	1099.4	666
3484at7399	Complete	contig_51	1392890	1397022	1599.9	893	https://www.orthodb.org/v10?query=3484at7399	trifunctional purine biosynthetic protein adenosine-3
3488at7399	Complete	scaffold_49	12446236	12458073	1638.3	738	https://www.orthodb.org/v10?query=3488at7399	translation elongation factor 2
3504at7399	Complete	contig_11	1774495	1777944	879.2	709	https://www.orthodb.org/v10?query=3504at7399	uncharacterized protein LOC108624280
3509at7399	Complete	scaffold_571	3615639	3628007	1260.2	934	https://www.orthodb.org/v10?query=3509at7399	uncharacterized protein LOC105192643
3516at7399	Complete	contig_94	10860633	10866489	1444.5	765	https://www.orthodb.org/v10?query=3516at7399	ER membrane protein complex subunit 1 isoform X1
3522at7399	Complete	scaffold_49	832478	840471	979.9	706	https://www.orthodb.org/v10?query=3522at7399	uncharacterized protein LOC108753867
3523at7399	Complete	scaffold_571	2369860	2433914	993.5	965	https://www.orthodb.org/v10?query=3523at7399	Serine/threonine-protein kinase 17B
3531at7399	Complete	scaffold_74	14563252	14568440	1555.0	894	https://www.orthodb.org/v10?query=3531at7399	Probable E3 ubiquitin-protein ligase HERC4
3537at7399	Complete	contig_60	10291218	10294778	1409.8	743	https://www.orthodb.org/v10?query=3537at7399	exocyst complex component 2
3538at7399	Complete	scaffold_14	5028013	5049062	1372.4	856
3546at7399	Complete	scaffold_52	2965301	2968816	1451.8	819
3547at7399	Complete	contig_121	1836553	1842392	1560.0	775
3551at7399	Complete	contig_51	6336853	6346274	1016.8	670	https://www.orthodb.org/v10?query=3551at7399	DNA excision repair protein ERCC-6-like
3553at7399	Complete	contig_60	11203392	11207662	866.5	868
3562at7399	Complete	contig_97	442109	449215	1443.2	701	https://www.orthodb.org/v10?query=3562at7399	protein transport protein Sec24A isoform X1
3564at7399	Complete	contig_94	3396296	3400613	1492.0	697
3567at7399	Complete	contig_20	1390539	1394574	1480.9	726
3578at7399	Complete	contig_51	6245630	6253588	1234.7	705	https://www.orthodb.org/v10?query=3578at7399	receptor-type tyrosine-protein phosphatase N2 isoform X1
3579at7399	Complete	scaffold_14	1582379	1587239	1416.6	752	https://www.orthodb.org/v10?query=3579at7399	PDZ domain-containing protein 8
3582at7399	Complete	contig_23	2569304	2592023	836.7	601
3586at7399	Complete	scaffold_71	3346152	3350221	1487.0	748
3597at7399	Complete	scaffold_71	895504	900009	1205.7	840	https://www.orthodb.org/v10?query=3597at7399	myb-binding protein 1A
3602at7399	Complete	scaffold_721	5659518	5669397	1068.0	839	https://www.orthodb.org/v10?query=3602at7399	uncharacterized protein LOC105207940
3606at7399	Complete	scaffold_6	3847209	3862485	1058.9	508
3612at7399	Complete	scaffold_6	3176485	3186947	1188.0	696
3614at7399	Complete	contig_60	5381902	5388739	1933.3	1080	https://www.orthodb.org/v10?query=3614at7399	dynactin subunit 1 isoform X1
3616at7399	Complete	contig_60	8475663	8487883	1354.3	673	https://www.orthodb.org/v10?query=3616at7399	ABC transporter G family member 23
3617at7399	Complete	scaffold_721	2997370	3002064	1505.0	780	https://www.orthodb.org/v10?query=3617at7399	centrosomal protein of 97 kDa isoform X1
3624at7399	Complete	scaffold_49	11023155	11026574	1069.5	751
3627at7399	Complete	contig_51	4132476	4135869	876.1	589
3630at7399	Complete	contig_154	6737262	6742478	1508.2	850	https://www.orthodb.org/v10?query=3630at7399	huntingtin-interacting protein 1
3631at7399	Complete	contig_111	1805216	1809638	1603.1	816
3635at7399	Complete	contig_2	2308457	2318752	1741.8	974	https://www.orthodb.org/v10?query=3635at7399	CLIP-associating protein 1-A isoform X1
3641at7399	Missing
3643at7399	Complete	contig_11	1510752	1513450	1233.6	676
3644at7399	Complete	contig_22	6032688	6036008	1565.9	754	https://www.orthodb.org/v10?query=3644at7399	phosphatidylinositol 3-kinase catalytic subunit type 3
3645at7399	Complete	scaffold_127	482669	486188	1332.1	747	https://www.orthodb.org/v10?query=3645at7399	DNA mismatch repair protein Msh2
3646at7399	Complete	contig_2	8025087	8033505	1522.6	793	https://www.orthodb.org/v10?query=3646at7399	solute carrier family 12 member 9
3648at7399	Complete	contig_94	3812789	3831251	786.9	368	https://www.orthodb.org/v10?query=3648at7399	sestrin-3 isoform X1
3651at7399	Complete	contig_94	10764295	10768739	1108.3	726
3654at7399	Complete	contig_51	6359293	6364580	1878.5	924
3660at7399	Complete	scaffold_71	4447625	4455286	1445.2	723	https://www.orthodb.org/v10?query=3660at7399	Anoctamin
3668at7399	Complete	contig_125	3236358	3244960	1620.3	772	https://www.orthodb.org/v10?query=3668at7399	putative pre-mRNA-splicing factor ATP-dependent RNA helicase DHX16
3669at7399	Complete	contig_94	3469655	3476778	1706.7	912	https://www.orthodb.org/v10?query=3669at7399	serine/threonine-protein kinase Warts
3670at7399	Complete	contig_60	2638540	2646758	1196.5	683
3674at7399	Complete	scaffold_14	4289167	4291935	1226.3	980
3677at7399	Complete	contig_60	3564127	3572265	1302.7	666	https://www.orthodb.org/v10?query=3677at7399	Signal transducer and activator of transcription
3678at7399	Complete	scaffold_14	6229887	6234185	1604.5	819	https://www.orthodb.org/v10?query=3678at7399	E3 ubiquitin protein ligase
3679at7399	Complete	contig_139	1539743	1543039	728.2	611	https://www.orthodb.org/v10?query=3679at7399	uncharacterized protein LOC108684806
3681at7399	Complete	contig_94	178898	188183	1528.1	772	https://www.orthodb.org/v10?query=3681at7399	cytoplasmic aconitate hydratase-like isoform X1
3682at7399	Complete	contig_171	774015	779479	691.0	657	https://www.orthodb.org/v10?query=3682at7399	uncharacterized protein LOC107043888
3687at7399	Complete	scaffold_49	11632460	11636108	1597.9	869
3692at7399	Complete	scaffold_6	12390904	12394758	1765.2	988
3698at7399	Complete	contig_97	2532091	2536663	1856.4	1062	https://www.orthodb.org/v10?query=3698at7399	activated CDC42 kinase 1
3707at7399	Complete	contig_22	9196102	9200858	1330.9	598	https://www.orthodb.org/v10?query=3707at7399	alpha,alpha-trehalose-phosphate synthase
3712at7399	Complete	scaffold_74	2103559	2107829	1191.8	638	https://www.orthodb.org/v10?query=3712at7399	roquin-1 isoform X1
3713at7399	Complete	contig_60	1428015	1433446	1530.6	898
3721at7399	Complete	contig_120	576090	581889	1388.6	864
3727at7399	Complete	contig_62	2160307	2163755	1141.6	663	https://www.orthodb.org/v10?query=3727at7399	probable leucine--tRNA ligase, mitochondrial
3729at7399	Complete	scaffold_6	4324558	4329520	1194.7	784	https://www.orthodb.org/v10?query=3729at7399	gamma-tubulin complex component 5
3733at7399	Complete	scaffold_49	15127034	15130694	1417.2	691
3736at7399	Complete	scaffold_6	9997237	10011788	1458.9	712	https://www.orthodb.org/v10?query=3736at7399	hillarin
3739at7399	Complete	scaffold_49	13498865	13500208	848.6	393	https://www.orthodb.org/v10?query=3739at7399	sodium/calcium exchanger 1 isoform X1
3742at7399	Complete	contig_37	249263	253615	1607.6	849	https://www.orthodb.org/v10?query=3742at7399	AP-3 complex subunit beta
3743at7399	Complete	scaffold_49	9175616	9239269	953.0	518
3746at7399	Complete	contig_22	12389649	12393961	1364.0	781	https://www.orthodb.org/v10?query=3746at7399	RNA cytidine acetyltransferase
3750at7399	Complete	contig_94	11842119	11845429	300.6	565
3754at7399	Fragmented	contig_22	13918012	13920745	1197.5	539	https://www.orthodb.org/v10?query=3754at7399	N-alpha-acetyltransferase 15, NatA auxiliary subunit
3756at7399	Complete	scaffold_52	668072	671688	1529.1	770
3763at7399	Complete	contig_512	2205776	2247058	1183.0	775
3767at7399	Complete	contig_2	2025486	2034111	1032.2	719	https://www.orthodb.org/v10?query=3767at7399	biotin--protein ligase
3768at7399	Complete	contig_2	5593579	5599001	1222.9	881	https://www.orthodb.org/v10?query=3768at7399	Folliculin-interacting protein 2
3773at7399	Complete	scaffold_49	1370567	1383800	1449.9	636	https://www.orthodb.org/v10?query=3773at7399	AMP deaminase 2 isoform X1
3776at7399	Complete	contig_91	1552455	1560580	593.1	445	https://www.orthodb.org/v10?query=3776at7399	Fanconi anemia group J protein homolog
3777at7399	Complete	contig_29	25531	32751	695.6	624
3780at7399	Complete	contig_60	9936075	9940916	863.4	704	https://www.orthodb.org/v10?query=3780at7399	TATA box-binding protein-associated factor RNA polymerase I subunit B
3793at7399	Complete	contig_83	1531966	1537470	1437.4	738	https://www.orthodb.org/v10?query=3793at7399	Tetratricopeptide repeat protein 7B
3794at7399	Complete	contig_29	2929328	2940738	1478.9	766	https://www.orthodb.org/v10?query=3794at7399	EH domain-binding protein 1 isoform X1
3798at7399	Complete	contig_91	6155766	6159403	1353.4	741	https://www.orthodb.org/v10?query=3798at7399	endoplasmic reticulum metallopeptidase 1-like
3803at7399	Complete	scaffold_71	8839207	8845476	1518.8	830	https://www.orthodb.org/v10?query=3803at7399	retinoblastoma-like protein 1 isoform X1
3804at7399	Complete	scaffold_71	9209730	9213962	1229.6	884	https://www.orthodb.org/v10?query=3804at7399	RNA polymerase II-associated protein 1
3810at7399	Complete	scaffold_571	316579	323841	1115.1	854	https://www.orthodb.org/v10?query=3810at7399	insulin receptor substrate 1 isoform X1
3817at7399	Complete	contig_94	1220816	1243512	1594.4	842	https://www.orthodb.org/v10?query=3817at7399	adenylate cyclase type 3
3819at7399	Complete	scaffold_571	2137140	2185174	879.4	719
3829at7399	Complete	contig_60	801873	808524	1654.6	831
3838at7399	Complete	scaffold_127	3253390	3263202	1444.0	741	https://www.orthodb.org/v10?query=3838at7399	F-BAR domain only protein 2 isoform X1
3839at7399	Complete	contig_60	11158330	11161921	1419.3	715	https://www.orthodb.org/v10?query=3839at7399	neuroligin-4, X-linked isoform X1
3845at7399	Complete	scaffold_49	14921043	14929650	1498.4	753	https://www.orthodb.org/v10?query=3845at7399	Metastasis-associated protein MTA1
3848at7399	Complete	contig_60	1492543	1496787	1654.8	1040
3858at7399	Complete	contig_154	6329674	6333559	1213.3	779	https://www.orthodb.org/v10?query=3858at7399	patched domain-containing protein 3-like
3860at7399	Complete	scaffold_721	9628239	9656409	1916.4	1099	https://www.orthodb.org/v10?query=3860at7399	Rho GTPase-activating protein 6
3867at7399	Complete	scaffold_6	7341224	7345933	818.4	695	https://www.orthodb.org/v10?query=3867at7399	PR domain zinc finger protein 1
3873at7399	Complete	scaffold_6	6364492	6402055	1165.7	747
3879at7399	Complete	scaffold_721	58180	61757	1164.0	715	https://www.orthodb.org/v10?query=3879at7399	UV radiation resistance-associated gene protein
3883at7399	Complete	scaffold_74	1252408	1257543	1292.3	727
3887at7399	Complete	scaffold_49	11653752	11677108	1235.4	644	https://www.orthodb.org/v10?query=3887at7399	protein grainyhead isoform X1
3894at7399	Complete	contig_2	3862771	3865346	1225.1	667	https://www.orthodb.org/v10?query=3894at7399	85 kDa calcium-independent phospholipase A2
3899at7399	Complete	scaffold_49	12646532	12656165	1246.9	747	https://www.orthodb.org/v10?query=3899at7399	Dystroglycan
3902at7399	Complete	scaffold_721	9576681	9580694	1508.3	890
3903at7399	Complete	contig_22	15072645	15076117	1395.1	721	https://www.orthodb.org/v10?query=3903at7399	Eukaryotic translation initiation factor 4 gamma 2
3904at7399	Complete	scaffold_74	6374690	6378597	1406.2	686	https://www.orthodb.org/v10?query=3904at7399	small G protein signaling modulator 3 homolog
3906at7399	Complete	scaffold_71	13548110	13563314	786.3	434
3908at7399	Complete	contig_97	856883	862866	961.0	1030
3914at7399	Complete	scaffold_127	3829503	3863177	1711.4	811	https://www.orthodb.org/v10?query=3914at7399	serine/threonine-protein kinase MARK2-like isoform X1
3921at7399	Complete	contig_121	2783194	2789921	1500.8	680
3928at7399	Complete	scaffold_71	9821142	9830485	1566.3	744
3930at7399	Complete	contig_20	341020	348672	936.6	721	https://www.orthodb.org/v10?query=3930at7399	AT-rich interactive domain-containing protein 5B-like isoform X1
3945at7399	Complete	contig_91	5896664	5904350	1149.0	688
3952at7399	Complete	scaffold_6	2853632	2860954	1060.2	690	https://www.orthodb.org/v10?query=3952at7399	DNA-directed RNA polymerase
3955at7399	Complete	scaffold_52	399118	403095	1482.7	708	https://www.orthodb.org/v10?query=3955at7399	peregrin
3957at7399	Complete	scaffold_6	10692521	10697961	1184.8	665	https://www.orthodb.org/v10?query=3957at7399	SNF-related serine/threonine-protein kinase
3960at7399	Complete	contig_60	9116446	9122574	1437.1	753	https://www.orthodb.org/v10?query=3960at7399	Major facilitator superfamily domain-containing protein 6
3966at7399	Complete	contig_117	1494434	1502604	1187.4	811	https://www.orthodb.org/v10?query=3966at7399	Leucine-rich repeats and immunoglobulin-like domains protein 3
3973at7399	Complete	scaffold_571	2203580	2212396	1291.8	642	https://www.orthodb.org/v10?query=3973at7399	Armadillo segment polarity protein
3974at7399	Complete	contig_51	6308510	6311795	1275.4	624
3978at7399	Complete	scaffold_71	1224760	1231578	693.7	586	https://www.orthodb.org/v10?query=3978at7399	inactive serine/threonine-protein kinase TEX14-like
3984at7399	Complete	contig_22	9250447	9255199	1367.7	781
3990at7399	Complete	scaffold_52	1708497	1712860	1840.9	1043	https://www.orthodb.org/v10?query=3990at7399	cyclin-G-associated kinase
3995at7399	Complete	contig_60	10526627	10530148	1410.2	747	https://www.orthodb.org/v10?query=3995at7399	WD repeat-containing protein mio-B
4002at7399	Complete	contig_51	2467234	2478226	1609.7	752	https://www.orthodb.org/v10?query=4002at7399	dynamin isoform X1
4007at7399	Complete	contig_154	3483756	3497153	1062.1	491	https://www.orthodb.org/v10?query=4007at7399	phosphatidylinositol 4-phosphate 5-kinase type-1 alpha-like isoform X1
4008at7399	Complete	contig_29	740334	747702	1070.6	650
4011at7399	Complete	contig_83	1464063	1470296	1844.5	946	https://www.orthodb.org/v10?query=4011at7399	integrin alpha-PS1 isoform X1
4012at7399	Complete	contig_120	168864	182784	1552.1	1014	https://www.orthodb.org/v10?query=4012at7399	protein tincar isoform X1
4022at7399	Complete	contig_91	3037546	3042460	1111.8	785	https://www.orthodb.org/v10?query=4022at7399	Ubiquitin carboxyl-terminal hydrolase
4025at7399	Complete	contig_22	4972516	4977205	441.6	387
4026at7399	Complete	contig_16	591943	605415	1817.7	1070	https://www.orthodb.org/v10?query=4026at7399	rho guanine nucleotide exchange factor 18 isoform X1
4039at7399	Complete	scaffold_74	15413923	15423645	1273.5	700
4044at7399	Complete	scaffold_49	3343612	3348091	1330.7	765	https://www.orthodb.org/v10?query=4044at7399	protein FAN-like
4052at7399	Complete	contig_19	1878104	1914128	1469.8	781	https://www.orthodb.org/v10?query=4052at7399	collagen alpha-1(IX) chain isoform X1
4056at7399	Complete	scaffold_721	8140153	8143705	1339.2	675
4060at7399	Complete	contig_60	11904559	11909362	1589.8	763	https://www.orthodb.org/v10?query=4060at7399	26S proteasome non-ATPase regulatory subunit 2
4066at7399	Complete	scaffold_571	1978675	1984824	1614.9	1091	https://www.orthodb.org/v10?query=4066at7399	protein tiptop isoform X1
4068at7399	Complete	contig_117	1535828	1545555	1293.7	685
4069at7399	Complete	contig_81	636423	727614	988.0	604	https://www.orthodb.org/v10?query=4069at7399	neuroligin-1
4070at7399	Complete	contig_60	3477311	3489722	1259.1	689
4075at7399	Complete	contig_19	2576257	2604055	1507.2	757
4076at7399	Complete	scaffold_49	3348891	3352287	1152.2	642	https://www.orthodb.org/v10?query=4076at7399	Ubiquitin carboxyl-terminal hydrolase
4079at7399	Complete	scaffold_74	1932826	1937002	788.5	759	https://www.orthodb.org/v10?query=4079at7399	Chromo domain
4080at7399	Complete	scaffold_14	2411634	2416067	912.7	599	https://www.orthodb.org/v10?query=4080at7399	PR domain zinc finger protein 16-like isoform X1
4082at7399	Complete	scaffold_71	7576852	7580648	1457.1	805	https://www.orthodb.org/v10?query=4082at7399	WD repeat-containing protein 3
4087at7399	Complete	scaffold_49	2177297	2188154	1442.4	769	https://www.orthodb.org/v10?query=4087at7399	protein ECT2 isoform X1
4091at7399	Complete	contig_512	1248710	1254613	1634.6	908	https://www.orthodb.org/v10?query=4091at7399	AP-3 complex subunit delta-1
4094at7399	Complete	contig_19	2537731	2543315	1238.3	890	https://www.orthodb.org/v10?query=4094at7399	alpha-protein kinase 1 isoform X1
4095at7399	Complete	contig_22	6878551	6882546	1507.2	803	https://www.orthodb.org/v10?query=4095at7399	Ubiquitin-protein ligase E3A
4098at7399	Complete	contig_631	3580978	3588518	1231.5	857	https://www.orthodb.org/v10?query=4098at7399	cartilage oligomeric matrix protein
4104at7399	Complete	contig_19	1922663	1927443	1566.9	762	https://www.orthodb.org/v10?query=4104at7399	E3 ubiquitin-protein ligase
4105at7399	Complete	contig_60	10667781	10674847	1148.5	629	https://www.orthodb.org/v10?query=4105at7399	interference hedgehog-like isoform X1
4109at7399	Complete	contig_23	359054	363249	1134.5	815	https://www.orthodb.org/v10?query=4109at7399	protein SMG5
4114at7399	Complete	contig_512	2255092	2262289	1678.4	1017
4116at7399	Complete	contig_51	6114229	6117706	1148.5	637
4117at7399	Complete	contig_51	3697088	3704827	1273.5	615	https://www.orthodb.org/v10?query=4117at7399	glycerophosphocholine phosphodiesterase GPCPD1-like
4118at7399	Complete	contig_60	2275653	2278797	1331.6	633
4120at7399	Complete	contig_94	10390048	10392887	1331.9	756	https://www.orthodb.org/v10?query=4120at7399	WD repeat-containing protein 36
4122at7399	Complete	contig_60	12390522	12395218	1966.3	1003	https://www.orthodb.org/v10?query=4122at7399	symplekin
4124at7399	Complete	scaffold_71	495817	500289	915.3	760	https://www.orthodb.org/v10?query=4124at7399	WD repeat-containing protein 6
4132at7399	Complete	contig_83	1479642	1484236	1426.6	689	https://www.orthodb.org/v10?query=4132at7399	AP-1 complex subunit gamma-1 isoform X1
4135at7399	Complete	contig_83	1083734	1133386	1186.7	674
4143at7399	Complete	scaffold_52	882587	889948	1259.0	875	https://www.orthodb.org/v10?query=4143at7399	DNA replication ATP-dependent helicase/nuclease DNA2
4149at7399	Complete	scaffold_571	1555079	1567715	1061.2	635	https://www.orthodb.org/v10?query=4149at7399	WD repeat, SAM and U-box domain-containing protein 1-like isoform X1
4150at7399	Complete	contig_91	6486417	6492168	1309.2	902	https://www.orthodb.org/v10?query=4150at7399	serine/threonine-protein kinase 11-interacting protein isoform X1
4155at7399	Complete	contig_94	799085	802164	1400.5	718	https://www.orthodb.org/v10?query=4155at7399	Nuclear pore protein
4171at7399	Complete	contig_2	7075441	7084666	1392.2	663	https://www.orthodb.org/v10?query=4171at7399	aconitate hydratase, mitochondrial-like
4176at7399	Complete	contig_520	1730006	1733934	1326.9	744	https://www.orthodb.org/v10?query=4176at7399	run domain Beclin-1-interacting and cysteine-rich domain-containing protein
4178at7399	Complete	scaffold_71	7758406	7763209	1208.4	940	https://www.orthodb.org/v10?query=4178at7399	replication factor C subunit 1
4179at7399	Complete	contig_121	3399545	3403147	1433.3	756
4185at7399	Complete	contig_2	2410506	2414252	1801.3	936	https://www.orthodb.org/v10?query=4185at7399	probable ATP-dependent RNA helicase DDX46
4192at7399	Complete	contig_11	1223664	1229557	1533.4	1079	https://www.orthodb.org/v10?query=4192at7399	RRP12-like protein
4198at7399	Complete	scaffold_74	6880526	6898735	1489.3	1059	https://www.orthodb.org/v10?query=4198at7399	uncharacterized protein LOC105359388
4199at7399	Complete	scaffold_127	1810638	1816172	1533.8	783
4204at7399	Complete	contig_23	2899475	2904174	1365.8	691	https://www.orthodb.org/v10?query=4204at7399	TBC domain-containing protein kinase-like protein
4209at7399	Complete	contig_23	1780863	1785527	1328.0	769	https://www.orthodb.org/v10?query=4209at7399	Squamous cell carcinoma antigen recognized by T-cells 3
4210at7399	Complete	scaffold_49	947282	951176	1337.5	717
4218at7399	Complete	scaffold_49	2668115	2685358	1089.4	645
4223at7399	Complete	scaffold_6	12419547	12425139	1437.9	681	https://www.orthodb.org/v10?query=4223at7399	ATP-dependent 6-phosphofructokinase isoform X1
4228at7399	Complete	scaffold_571	2595013	2598946	1230.4	823
4231at7399	Complete	scaffold_71	11831402	11834891	1489.0	738	https://www.orthodb.org/v10?query=4231at7399	Serine/threonine-protein kinase
4233at7399	Complete	scaffold_14	6216453	6221363	1379.7	825	https://www.orthodb.org/v10?query=4233at7399	E3 ubiquitin-protein ligase TRIM37-like
4238at7399	Complete	contig_94	794820	798334	1022.7	566	https://www.orthodb.org/v10?query=4238at7399	ubiquitin carboxyl-terminal hydrolase CYLD
4239at7399	Complete	contig_94	1771789	1775496	1474.1	729	https://www.orthodb.org/v10?query=4239at7399	DNA replication licensing factor Mcm2
4241at7399	Complete	contig_94	1513623	1558024	1398.2	702	https://www.orthodb.org/v10?query=4241at7399	inactive dipeptidyl peptidase 10 isoform X1
4250at7399	Complete	contig_2	8045568	8049389	975.5	501
4258at7399	Complete	contig_91	808569	817673	1189.6	638	https://www.orthodb.org/v10?query=4258at7399	pleckstrin homology domain-containing family G member 5 isoform X1
4267at7399	Complete	scaffold_721	8245059	8286579	769.5	492	https://www.orthodb.org/v10?query=4267at7399	uncharacterized protein LOC106647465
4268at7399	Complete	scaffold_74	11576909	11590097	1482.2	872	https://www.orthodb.org/v10?query=4268at7399	protein phosphatase 1 regulatory subunit 12A isoform X1
4269at7399	Complete	contig_83	2836188	2853525	1496.2	753
4278at7399	Complete	contig_91	4636190	4644530	950.1	691	https://www.orthodb.org/v10?query=4278at7399	uncharacterized protein LOC106641092
4279at7399	Complete	scaffold_127	3042436	3044818	961.8	579	https://www.orthodb.org/v10?query=4279at7399	peroxisome assembly factor 2
4284at7399	Complete	contig_60	11909819	11912963	1432.2	667	https://www.orthodb.org/v10?query=4284at7399	nuclear cap-binding protein subunit 1
4291at7399	Complete	scaffold_127	2250920	2257179	1376.0	668	https://www.orthodb.org/v10?query=4291at7399	E3 ubiquitin-protein ligase Nedd-4 isoform X1
4296at7399	Complete	scaffold_49	5433774	5438180	1271.8	888	https://www.orthodb.org/v10?query=4296at7399	homeobox protein prospero isoform X1
4297at7399	Complete	contig_117	1546183	1549320	656.2	459	https://www.orthodb.org/v10?query=4297at7399	polynucleotide 5'-hydroxyl-kinase NOL9
4298at7399	Complete	contig_520	557460	563281	1208.0	685	https://www.orthodb.org/v10?query=4298at7399	villin-1
4302at7399	Missing
4306at7399	Complete	contig_154	4554458	4563204	1089.0	596	https://www.orthodb.org/v10?query=4306at7399	uncharacterized protein LOC108746424
4307at7399	Fragmented	scaffold_49	2219363	2238190	708.6	370	https://www.orthodb.org/v10?query=4307at7399	hemicentin-1-like isoform X1
4318at7399	Complete	contig_81	1416220	1430420	866.4	715	https://www.orthodb.org/v10?query=4318at7399	ubiquitin carboxyl-terminal hydrolase 45 isoform X1
4323at7399	Complete	scaffold_127	2460502	2504111	1762.0	935	https://www.orthodb.org/v10?query=4323at7399	tyrosine-protein kinase-like otk
4324at7399	Complete	scaffold_103	3363998	3367651	1289.6	735	https://www.orthodb.org/v10?query=4324at7399	tuftelin-interacting protein 11
4325at7399	Complete	scaffold_74	8715081	8720990	1088.5	707	https://www.orthodb.org/v10?query=4325at7399	Ubiquitin carboxyl-terminal hydrolase 36
4329at7399	Complete	contig_125	3070360	3098674	1859.0	1248	https://www.orthodb.org/v10?query=4329at7399	RING finger protein nhl-1 isoform X1
4331at7399	Complete	contig_139	1585115	1588503	1136.4	684	https://www.orthodb.org/v10?query=4331at7399	Rho GTPase-activating protein 19
4334at7399	Complete	scaffold_14	6208499	6213164	1039.1	697	https://www.orthodb.org/v10?query=4334at7399	kinase suppressor of Ras 2
4336at7399	Complete	contig_94	3544118	3551083	561.5	488
4340at7399	Complete	contig_520	1714936	1725455	899.9	597	https://www.orthodb.org/v10?query=4340at7399	peroxisome biogenesis factor 1
4341at7399	Complete	contig_2	7046387	7061019	1241.0	810	https://www.orthodb.org/v10?query=4341at7399	mucin-19-like
4345at7399	Complete	contig_2	5275308	5278781	1336.1	667	https://www.orthodb.org/v10?query=4345at7399	Chloride channel protein
4347at7399	Complete	scaffold_127	926113	941230	1165.0	650
4353at7399	Complete	contig_60	163235	166436	1254.4	775	https://www.orthodb.org/v10?query=4353at7399	probable ATP-dependent RNA helicase DDX11
4382at7399	Complete	scaffold_571	2225468	2235224	1338.3	680	https://www.orthodb.org/v10?query=4382at7399	atrial natriuretic peptide-converting enzyme
4383at7399	Complete	contig_37	242720	246241	1298.7	664	https://www.orthodb.org/v10?query=4383at7399	dnaJ homolog subfamily C member 16
4388at7399	Complete	scaffold_127	3885513	3890105	881.1	659	https://www.orthodb.org/v10?query=4388at7399	uncharacterized protein LOC105147953
4391at7399	Complete	contig_520	740008	786046	864.2	515	https://www.orthodb.org/v10?query=4391at7399	whirlin
4392at7399	Complete	contig_51	6380300	6384793	1304.3	650	https://www.orthodb.org/v10?query=4392at7399	Serine/threonine-protein kinase ULK2
4393at7399	Complete	contig_22	9838962	9903086	1306.5	590	https://www.orthodb.org/v10?query=4393at7399	semaphorin-2A isoform X1
4398at7399	Complete	scaffold_71	9033333	9036046	1097.7	726	https://www.orthodb.org/v10?query=4398at7399	S1 RNA-binding domain-containing protein 1
4407at7399	Complete	scaffold_6	9721922	9725818	1285.5	690	https://www.orthodb.org/v10?query=4407at7399	kinesin-associated protein 3
4412at7399	Complete	contig_91	3916936	3919788	1122.0	592
4415at7399	Complete	contig_2	803292	808070	1165.4	723	https://www.orthodb.org/v10?query=4415at7399	RING finger protein 207-like isoform X1
4416at7399	Complete	contig_22	1988389	1992032	1190.6	643
4417at7399	Complete	scaffold_721	5010614	5041106	1151.0	683	https://www.orthodb.org/v10?query=4417at7399	irregular chiasm C-roughest protein-like
4422at7399	Complete	contig_37	236589	240490	1503.4	771	https://www.orthodb.org/v10?query=4422at7399	sorting nexin-25
4423at7399	Complete	scaffold_6	7882833	7886307	1707.4	815	https://www.orthodb.org/v10?query=4423at7399	exostosin-3
4426at7399	Complete	contig_60	10052103	10069789	1062.4	852
4428at7399	Complete	contig_22	772657	777550	1185.6	722	https://www.orthodb.org/v10?query=4428at7399	WD repeat-containing protein on Y chromosome-like
4432at7399	Complete	contig_42	2134424	2138365	1421.0	660	https://www.orthodb.org/v10?query=4432at7399	cullin-4A
4436at7399	Complete	contig_22	2915761	2919767	1619.4	782
4437at7399	Complete	scaffold_6	5892109	5896491	1424.9	802	https://www.orthodb.org/v10?query=4437at7399	Hypoxia up-regulated protein 1
4441at7399	Complete	contig_29	1911973	1917165	1475.7	790	https://www.orthodb.org/v10?query=4441at7399	adenylate cyclase type 2-like isoform X1
4443at7399	Complete	contig_37	166084	171473	2323.7	1268	https://www.orthodb.org/v10?query=4443at7399	histone-lysine N-methyltransferase SETD1
4448at7399	Complete	contig_60	2867927	2874852	1288.0	871	https://www.orthodb.org/v10?query=4448at7399	autism susceptibility gene 2 protein
4450at7399	Complete	scaffold_721	91555	101821	1364.7	658
4451at7399	Complete	contig_152	281466	285794	660.8	610	https://www.orthodb.org/v10?query=4451at7399	PDZ domain-containing protein 2
4455at7399	Complete	scaffold_127	2978444	2981924	1550.9	808	https://www.orthodb.org/v10?query=4455at7399	Neutral alpha-glucosidase AB
4473at7399	Complete	contig_94	3534205	3543313	1302.8	680	https://www.orthodb.org/v10?query=4473at7399	BMP-2-inducible protein kinase isoform X1
4479at7399	Complete	contig_20	1130937	1133870	1279.0	658	https://www.orthodb.org/v10?query=4479at7399	melanotransferrin
4484at7399	Complete	scaffold_127	1160278	1163769	1384.0	728	https://www.orthodb.org/v10?query=4484at7399	Protein HIRA
4487at7399	Complete	scaffold_14	5851350	5867656	1208.1	902	https://www.orthodb.org/v10?query=4487at7399	uncharacterized protein LOC105201222
4490at7399	Complete	contig_42	518564	528254	929.4	551
4512at7399	Complete	contig_60	836249	839803	836.3	551	https://www.orthodb.org/v10?query=4512at7399	Axin-1
4516at7399	Complete	contig_631	6950508	6980288	982.7	554
4529at7399	Complete	scaffold_74	2579030	2582347	1188.5	635	https://www.orthodb.org/v10?query=4529at7399	protein zyg-11 homolog B-like isoform X1
4533at7399	Complete	scaffold_6	7358057	7361177	1316.7	606	https://www.orthodb.org/v10?query=4533at7399	exostosin-1
4539at7399	Complete	scaffold_49	13884801	13946708	983.9	653	https://www.orthodb.org/v10?query=4539at7399	neprilysin-1
4540at7399	Complete	contig_22	12430942	12437690	1344.2	704	https://www.orthodb.org/v10?query=4540at7399	Rho GTPase-activating protein 26
4542at7399	Complete	scaffold_721	5413973	5421091	813.5	481	https://www.orthodb.org/v10?query=4542at7399	PDZ domain-containing protein 2
4554at7399	Complete	scaffold_721	484743	488691	1366.0	675	https://www.orthodb.org/v10?query=4554at7399	cullin-5
4555at7399	Complete	scaffold_49	13754642	13757847	1110.2	560	https://www.orthodb.org/v10?query=4555at7399	tubulin polyglutamylase TTLL5
4557at7399	Complete	contig_60	11846819	11850154	1403.4	658
4563at7399	Complete	scaffold_71	4471221	4479044	1375.8	753	https://www.orthodb.org/v10?query=4563at7399	RNA-binding protein 26 isoform X1
4565at7399	Complete	scaffold_71	3359311	3363606	1449.9	673	https://www.orthodb.org/v10?query=4565at7399	follistatin-related protein 5-like
4568at7399	Complete	scaffold_571	4031553	4038980	1596.2	984
4579at7399	Complete	contig_19	1962416	1968132	1456.8	678	https://www.orthodb.org/v10?query=4579at7399	transitional endoplasmic reticulum ATPase TER94
4581at7399	Complete	scaffold_49	10594383	10597421	1438.0	674	https://www.orthodb.org/v10?query=4581at7399	Dolichyl-diphosphooligosaccharide--protein glycosyltransferase subunit STT3B
4582at7399	Complete	contig_97	297945	304317	1141.4	627	https://www.orthodb.org/v10?query=4582at7399	Autophagy-related protein 9
4591at7399	Complete	scaffold_49	3400978	3404304	1319.0	623	https://www.orthodb.org/v10?query=4591at7399	Ribosomal protein S6 kinase
4595at7399	Complete	contig_60	12930297	12933737	1234.5	639	https://www.orthodb.org/v10?query=4595at7399	muskelin
4601at7399	Complete	contig_94	3572370	3576589	1368.5	627	https://www.orthodb.org/v10?query=4601at7399	Centaurin-gamma-1A
4606at7399	Complete	contig_94	6409645	6412880	1276.3	582
4608at7399	Complete	contig_520	651746	655996	774.5	622
4621at7399	Complete	contig_94	3462833	3466459	1346.4	652	https://www.orthodb.org/v10?query=4621at7399	uncharacterized protein LOC108628125
4634at7399	Complete	contig_154	7495868	7502533	828.7	419	https://www.orthodb.org/v10?query=4634at7399	segmentation protein cap'n'collar isoform X1
4641at7399	Complete	scaffold_74	15253928	15257539	1333.3	661	https://www.orthodb.org/v10?query=4641at7399	pyridoxal-dependent decarboxylase domain-containing protein 1
4643at7399	Complete	scaffold_74	4052841	4079459	1423.0	685	https://www.orthodb.org/v10?query=4643at7399	glutamate receptor 1 isoform X1
4646at7399	Complete	contig_60	4023686	4027834	1676.1	879	https://www.orthodb.org/v10?query=4646at7399	WD repeat-containing protein 44
4648at7399	Complete	contig_29	2185112	2188035	1029.5	629
4653at7399	Complete	scaffold_721	7892567	7896192	1320.6	641	https://www.orthodb.org/v10?query=4653at7399	TFIIH basal transcription factor complex helicase XPD subunit
4657at7399	Complete	scaffold_49	3322831	3325182	1115.4	614	https://www.orthodb.org/v10?query=4657at7399	Dipeptidyl peptidase 3
4658at7399	Complete	scaffold_127	3303704	3332798	621.5	542	https://www.orthodb.org/v10?query=4658at7399	uncharacterized protein LOC105200057
4659at7399	Complete	scaffold_74	10091283	10094866	1066.8	710	https://www.orthodb.org/v10?query=4659at7399	GPI inositol-deacylase
4669at7399	Complete	contig_91	803185	806450	1241.0	631
4678at7399	Complete	contig_51	6411377	6424130	1448.4	676	https://www.orthodb.org/v10?query=4678at7399	ecotropic viral integration site 5 ortholog isoform X1
4681at7399	Complete	scaffold_74	6412529	6416460	1180.2	627	https://www.orthodb.org/v10?query=4681at7399	Monocarboxylate transporter 14
4689at7399	Complete	contig_2	6614904	6625347	1283.7	984	https://www.orthodb.org/v10?query=4689at7399	trichohyalin
4694at7399	Complete	contig_60	4800957	4808310	1363.4	618	https://www.orthodb.org/v10?query=4694at7399	Protein hu-li tai shao
4699at7399	Complete	contig_94	7885084	7887342	1352.3	660	https://www.orthodb.org/v10?query=4699at7399	exocyst complex component 3
4708at7399	Complete	scaffold_49	4312181	4315124	1248.7	639
4714at7399	Complete	scaffold_71	9018955	9022824	798.4	808	https://www.orthodb.org/v10?query=4714at7399	uncharacterized protein LOC105363545
4717at7399	Complete	contig_140	1146790	1149838	1227.5	631
4718at7399	Complete	scaffold_74	1969164	1972336	1305.6	654	https://www.orthodb.org/v10?query=4718at7399	CAS1 domain-containing protein 1
4734at7399	Complete	scaffold_14	127413	131541	1317.2	672	https://www.orthodb.org/v10?query=4734at7399	protein vav isoform X1
4736at7399	Complete	scaffold_52	3061619	3068904	1380.8	979	https://www.orthodb.org/v10?query=4736at7399	PERQ amino acid-rich with GYF domain-containing protein 2
4739at7399	Complete	contig_140	131274	134270	1227.8	636	https://www.orthodb.org/v10?query=4739at7399	anaphase-promoting complex subunit 2
4743at7399	Complete	contig_60	2482438	2487673	1391.9	769	https://www.orthodb.org/v10?query=4743at7399	Succinate--CoA ligase
4747at7399	Complete	contig_94	490286	494024	1312.8	791
4758at7399	Complete	scaffold_71	14264075	14282097	1462.9	936
4760at7399	Complete	contig_1046	11245	14137	1129.0	687
4761at7399	Complete	scaffold_571	2659585	2667978	840.2	606	https://www.orthodb.org/v10?query=4761at7399	protein kintoun
4768at7399	Complete	scaffold_49	9456584	9471289	667.1	603
4773at7399	Complete	scaffold_49	13039386	13044344	1638.9	884	https://www.orthodb.org/v10?query=4773at7399	pre-mRNA-processing factor 39
4774at7399	Complete	scaffold_721	4605640	4612123	1083.4	508	https://www.orthodb.org/v10?query=4774at7399	protein Fe65 homolog isoform X1
4775at7399	Complete	contig_2	3915465	3918905	1429.1	678
4776at7399	Complete	scaffold_71	4385996	4389307	1367.3	663
4785at7399	Complete	contig_60	10606642	10609400	1156.5	755	https://www.orthodb.org/v10?query=4785at7399	NF-X1-type zinc finger protein NFXL1
4792at7399	Complete	scaffold_6	3044916	3048295	1346.7	666	https://www.orthodb.org/v10?query=4792at7399	cell division cycle protein 27 homolog
4800at7399	Complete	scaffold_52	2394139	2398802	1352.7	637
4803at7399	Complete	contig_117	1653151	1664473	928.8	579	https://www.orthodb.org/v10?query=4803at7399	probable serine/threonine-protein kinase yakA
4804at7399	Complete	contig_2	1457618	1462753	1364.2	685	https://www.orthodb.org/v10?query=4804at7399	inactive dipeptidyl peptidase 10
4805at7399	Complete	contig_51	189711	193837	1258.4	755	https://www.orthodb.org/v10?query=4805at7399	sarcosine dehydrogenase, mitochondrial
4806at7399	Complete	contig_111	1006261	1010638	1457.5	816	https://www.orthodb.org/v10?query=4806at7399	protein lev-9
4808at7399	Complete	contig_60	9406183	9417964	1549.0	812	https://www.orthodb.org/v10?query=4808at7399	disintegrin and metalloproteinase domain-containing protein 10
4811at7399	Complete	contig_2	3933320	3940626	1331.7	691
4813at7399	Complete	scaffold_74	17195305	17200135	1070.0	652	https://www.orthodb.org/v10?query=4813at7399	valine--tRNA ligase, mitochondrial-like
4819at7399	Complete	contig_60	3587366	3591120	1537.0	767	https://www.orthodb.org/v10?query=4819at7399	SWI/SNF complex subunit SMARCC2
4822at7399	Complete	contig_51	814268	816989	521.3	358
4824at7399	Complete	contig_60	5588425	5593640	870.6	476	https://www.orthodb.org/v10?query=4824at7399	uncharacterized protein LOC108781155
4827at7399	Complete	contig_23	352458	357006	1626.6	765
4835at7399	Complete	contig_97	779693	783480	1243.0	568
4839at7399	Complete	scaffold_52	3039383	3041090	599.3	377	https://www.orthodb.org/v10?query=4839at7399	procollagen-lysine,2-oxoglutarate 5-dioxygenase 1 isoform X1
4854at7399	Complete	contig_631	5883198	5889418	1377.9	761	https://www.orthodb.org/v10?query=4854at7399	PHD finger protein 14 isoform X1
4864at7399	Complete	contig_23	344142	349854	1383.2	724	https://www.orthodb.org/v10?query=4864at7399	Gamma-tubulin complex component
4865at7399	Complete	contig_91	4771992	4775531	1525.7	684	https://www.orthodb.org/v10?query=4865at7399	BTB/POZ domain-containing protein 7 isoform X1
4867at7399	Complete	contig_94	3424385	3431317	1410.6	704	https://www.orthodb.org/v10?query=4867at7399	cubilin isoform X1
4868at7399	Complete	scaffold_71	910944	914039	1567.7	822	https://www.orthodb.org/v10?query=4868at7399	protein unc-45 homolog B
4872at7399	Complete	contig_125	1913160	1916194	1409.1	778	https://www.orthodb.org/v10?query=4872at7399	Dual serine/threonine and tyrosine protein kinase
4873at7399	Complete	contig_60	12769580	12792820	1298.3	731	https://www.orthodb.org/v10?query=4873at7399	DNA ligase
4875at7399	Complete	scaffold_6	12456629	12462764	1771.1	929
4889at7399	Complete	scaffold_74	17834035	17844079	1048.9	663	https://www.orthodb.org/v10?query=4889at7399	SCY1-like protein 2
4890at7399	Complete	contig_60	12113391	12116963	1270.7	638	https://www.orthodb.org/v10?query=4890at7399	transmembrane GTPase Marf isoform X1
4899at7399	Complete	contig_42	135653	139015	1187.3	548
4900at7399	Complete	scaffold_721	9565979	9569175	950.7	581	https://www.orthodb.org/v10?query=4900at7399	transmembrane protein 8A-like isoform X1
4903at7399	Complete	contig_19	3320846	3368711	1717.5	911
4907at7399	Complete	scaffold_74	17204322	17212611	891.7	603	https://www.orthodb.org/v10?query=4907at7399	serine/threonine-protein phosphatase 6 regulatory subunit 3 isoform X1
4911at7399	Complete	scaffold_71	6756710	6766418	1366.9	639	https://www.orthodb.org/v10?query=4911at7399	protein suppressor of forked
4912at7399	Complete	contig_94	7880394	7883511	1231.8	640	https://www.orthodb.org/v10?query=4912at7399	cell division cycle 5-like protein
4915at7399	Complete	contig_2	8314285	8333817	1092.3	574	https://www.orthodb.org/v10?query=4915at7399	Alpha-catulin
4917at7399	Complete	scaffold_71	7484943	7487841	1220.1	682	https://www.orthodb.org/v10?query=4917at7399	dnaJ homolog dnj-5
4921at7399	Complete	contig_120	1624958	1686729	1375.5	982
4936at7399	Complete	scaffold_49	1585072	1616596	979.9	558
4940at7399	Complete	contig_60	11887600	11890276	997.2	624
4943at7399	Complete	scaffold_49	6695997	6705578	1567.6	1193	https://www.orthodb.org/v10?query=4943at7399	kinectin isoform X1
4949at7399	Complete	contig_60	2839415	2846635	771.4	679	https://www.orthodb.org/v10?query=4949at7399	serine/threonine-protein kinase PRP4 homolog isoform X1
4950at7399	Complete	contig_42	2867033	2870580	1383.7	693	https://www.orthodb.org/v10?query=4950at7399	pantothenate kinase 4
4953at7399	Complete	contig_120	4551	7721	1213.2	648
4955at7399	Complete	scaffold_71	3413306	3433400	1097.3	690	https://www.orthodb.org/v10?query=4955at7399	storkhead-box protein 2 isoform X1
4959at7399	Complete	scaffold_14	6519309	6522931	1270.3	659
4960at7399	Complete	contig_60	2283371	2287564	1086.8	867	https://www.orthodb.org/v10?query=4960at7399	protein suppressor of sable isoform X1
4962at7399	Complete	scaffold_71	1838048	1862255	2099.3	1514	https://www.orthodb.org/v10?query=4962at7399	collagen alpha-5(IV) chain
4968at7399	Complete	scaffold_52	1024564	1029416	1599.7	921	https://www.orthodb.org/v10?query=4968at7399	probable ATP-dependent RNA helicase kurz
4975at7399	Complete	scaffold_52	1744320	1747118	1239.9	667	https://www.orthodb.org/v10?query=4975at7399	ATP-binding cassette sub-family G member 8
4976at7399	Complete	contig_29	2696196	2698601	1227.4	649	https://www.orthodb.org/v10?query=4976at7399	brain tumor protein
4977at7399	Complete	scaffold_127	2437748	2446606	1156.9	575	https://www.orthodb.org/v10?query=4977at7399	semaphorin-1A isoform X1
4984at7399	Complete	scaffold_721	3549307	3553032	784.4	569	https://www.orthodb.org/v10?query=4984at7399	centrosomal protein of 120 kDa isoform X1
4988at7399	Complete	scaffold_49	9489003	9493879	1321.2	624	https://www.orthodb.org/v10?query=4988at7399	Cleavage and polyadenylation specificity factor subunit 2
4991at7399	Complete	scaffold_71	549117	575441	1288.5	645
4995at7399	Complete	contig_37	256396	260713	1388.9	683	https://www.orthodb.org/v10?query=4995at7399	Two pore calcium channel protein 1
4997at7399	Complete	contig_94	1693928	1764511	1162.9	614	https://www.orthodb.org/v10?query=4997at7399	junctophilin-1-like
5000at7399	Complete	contig_22	15088970	15093150	1412.7	768	https://www.orthodb.org/v10?query=5000at7399	periodic tryptophan protein 2 homolog
5008at7399	Complete	scaffold_71	8981040	8984309	1287.3	667
5009at7399	Complete	scaffold_74	1554119	1558845	1787.7	901	https://www.orthodb.org/v10?query=5009at7399	Eukaryotic translation initiation factor 3 subunit A
5016at7399	Complete	scaffold_52	2415011	2418641	1541.8	769
5019at7399	Complete	scaffold_49	14846319	14848996	1333.7	656	https://www.orthodb.org/v10?query=5019at7399	DNA replication licensing factor Mcm5
5026at7399	Complete	scaffold_6	442713	477379	1233.6	626	https://www.orthodb.org/v10?query=5026at7399	probable G-protein coupled receptor CG31760
5028at7399	Complete	contig_94	254886	269453	1100.8	677	https://www.orthodb.org/v10?query=5028at7399	Fibroblast growth factor receptor
5034at7399	Complete	scaffold_52	1761630	1764660	991.2	647
5048at7399	Complete	contig_51	3184960	3189722	1286.8	618	https://www.orthodb.org/v10?query=5048at7399	serine/threonine-protein kinase tousled-like 2 isoform X1
5057at7399	Complete	scaffold_49	1322674	1325634	1122.4	557	https://www.orthodb.org/v10?query=5057at7399	exostosin-2
5059at7399	Complete	scaffold_49	15222844	15228586	982.8	719
5062at7399	Complete	scaffold_6	2754210	2758819	1080.3	563	https://www.orthodb.org/v10?query=5062at7399	polycomb protein suz12-B isoform X1
5066at7399	Complete	scaffold_6	6339095	6342438	1114.8	571	https://www.orthodb.org/v10?query=5066at7399	diphthine--ammonia ligase
5071at7399	Complete	scaffold_49	13045857	13048705	1002.2	660	https://www.orthodb.org/v10?query=5071at7399	putative cysteine proteinase CG12163
5075at7399	Complete	contig_91	4525801	4612722	867.0	457
5077at7399	Complete	contig_60	4001976	4014062	1264.7	650	https://www.orthodb.org/v10?query=5077at7399	E3 ubiquitin-protein ligase RNF19A-like
5086at7399	Complete	contig_171	114335	125358	895.8	513	https://www.orthodb.org/v10?query=5086at7399	probable serine/threonine-protein kinase clkA isoform X1
5090at7399	Complete	contig_11	1336706	1343412	819.9	612
5094at7399	Complete	contig_125	143845	152690	1190.3	879
5096at7399	Complete	scaffold_6	7992840	8000259	987.3	469	https://www.orthodb.org/v10?query=5096at7399	lysine-specific histone demethylase 1A
5101at7399	Complete	contig_140	1748425	1752445	1372.5	648	https://www.orthodb.org/v10?query=5101at7399	engulfment and cell motility protein 1
5122at7399	Complete	contig_16	5259396	5277510	1138.9	572	https://www.orthodb.org/v10?query=5122at7399	Long-chain-fatty-acid--CoA ligase 1
5123at7399	Complete	scaffold_49	14151588	14155470	1262.4	587	https://www.orthodb.org/v10?query=5123at7399	unc-112-related protein-like
5130at7399	Complete	scaffold_6	2272651	2275545	654.0	473	https://www.orthodb.org/v10?query=5130at7399	proline-, glutamic acid- and leucine-rich protein 1-like
5145at7399	Complete	scaffold_74	1705967	1709658	1058.6	630	https://www.orthodb.org/v10?query=5145at7399	proline-rich transmembrane protein 3-like
5146at7399	Complete	scaffold_127	3468503	3471549	1194.8	579	https://www.orthodb.org/v10?query=5146at7399	Dynamin-1-like protein
5148at7399	Complete	contig_83	1569217	1583993	1041.0	547	https://www.orthodb.org/v10?query=5148at7399	CAP Gly-rich domain
5161at7399	Complete	contig_51	2586282	2590127	1082.9	701	https://www.orthodb.org/v10?query=5161at7399	uncharacterized protein DDB_G0284459-like isoform X1
5165at7399	Complete	contig_94	12918230	12923097	1167.2	693
5172at7399	Complete	contig_60	8384791	8388472	1037.6	714
5174at7399	Complete	contig_91	6228340	6233077	1363.8	989	https://www.orthodb.org/v10?query=5174at7399	putative elongator complex protein 1
5175at7399	Complete	contig_2	5227860	5235977	1308.7	662	https://www.orthodb.org/v10?query=5175at7399	RING finger protein unkempt homolog isoform X1
5179at7399	Complete	scaffold_721	9750827	9756923	1466.7	746	https://www.orthodb.org/v10?query=5179at7399	heat shock 70 kDa protein 4 isoform X1
5190at7399	Complete	scaffold_721	7940316	7944128	1547.7	818
5191at7399	Complete	contig_37	950002	953544	885.5	681
5192at7399	Complete	contig_97	1152872	1159941	1710.7	985
5198at7399	Complete	contig_171	482291	486436	1293.1	666	https://www.orthodb.org/v10?query=5198at7399	protein FAM160B1-like
5201at7399	Complete	scaffold_74	2303972	2308488	1344.3	692	https://www.orthodb.org/v10?query=5201at7399	calpain-7-like
5203at7399	Complete	scaffold_127	2041591	2065172	1079.2	571
5204at7399	Complete	contig_60	10594122	10597323	756.4	360	https://www.orthodb.org/v10?query=5204at7399	dolichyl-diphosphooligosaccharide--protein glycosyltransferase subunit STT3A
5205at7399	Complete	scaffold_49	3424725	3429461	1262.0	658	https://www.orthodb.org/v10?query=5205at7399	monocarboxylate transporter 12 isoform X1
5206at7399	Complete	scaffold_52	2428940	2437499	1214.2	646	https://www.orthodb.org/v10?query=5206at7399	DNA-binding protein RFX2 isoform X1
5214at7399	Complete	contig_60	4815913	4821483	1236.8	906	https://www.orthodb.org/v10?query=5214at7399	Fanconi anemia group I protein
5218at7399	Complete	scaffold_14	1588424	1591634	1555.0	805	https://www.orthodb.org/v10?query=5218at7399	integrator complex subunit 4
5220at7399	Complete	contig_2	4113894	4117897	1243.0	781	https://www.orthodb.org/v10?query=5220at7399	isoleucine--tRNA ligase, mitochondrial
5221at7399	Complete	scaffold_571	1229473	1252209	1257.9	1153
5241at7399	Complete	scaffold_71	12154157	12164324	1243.9	666
5243at7399	Complete	scaffold_14	529188	542655	1823.9	1882	https://www.orthodb.org/v10?query=5243at7399	uncharacterized protein LOC105359048
5254at7399	Complete	scaffold_49	14829777	14832863	1489.6	678
5256at7399	Complete	scaffold_74	8127990	8130656	985.6	561
5262at7399	Complete	contig_83	1141764	1154479	1120.6	649
5266at7399	Complete	scaffold_74	5080921	5084074	1022.3	588	https://www.orthodb.org/v10?query=5266at7399	anaphase-promoting complex subunit 5
5267at7399	Complete	contig_91	5954737	5960961	1269.0	600	https://www.orthodb.org/v10?query=5267at7399	threonine--tRNA ligase, cytoplasmic isoform X1
5278at7399	Complete	scaffold_49	6020344	6034861	1387.6	698
5281at7399	Complete	scaffold_74	6539045	6548493	1343.5	901	https://www.orthodb.org/v10?query=5281at7399	epidermal growth factor receptor substrate 15-like 1
5289at7399	Complete	contig_16	3132603	3133985	719.2	359	https://www.orthodb.org/v10?query=5289at7399	netrin-1-like
5290at7399	Complete	contig_22	3263420	3286117	980.1	468	https://www.orthodb.org/v10?query=5290at7399	LON peptidase N-terminal domain and RING finger protein 3
5291at7399	Complete	contig_11	2454619	2465168	1236.8	874	https://www.orthodb.org/v10?query=5291at7399	histone-lysine N-methyltransferase 2D isoform X1
5292at7399	Complete	scaffold_6	4658239	4665785	648.7	636
5293at7399	Complete	contig_94	5190042	5193450	1363.1	661	https://www.orthodb.org/v10?query=5293at7399	Exocyst complex component
5296at7399	Complete	contig_16	3202983	3216551	1300.3	664
5298at7399	Complete	scaffold_6	4514912	4517729	1175.4	583	https://www.orthodb.org/v10?query=5298at7399	integrator complex subunit 9
5299at7399	Complete	scaffold_571	263907	304123	972.0	461	https://www.orthodb.org/v10?query=5299at7399	cGMP-dependent protein kinase
5307at7399	Complete	contig_91	910212	925080	1021.3	607
5311at7399	Complete	contig_2	6049977	6052999	1248.1	602	https://www.orthodb.org/v10?query=5311at7399	eukaryotic translation initiation factor 3 subunit B
5312at7399	Complete	contig_29	3343306	3357364	1408.8	676
5315at7399	Complete	contig_91	5628025	5632668	949.3	582	https://www.orthodb.org/v10?query=5315at7399	Bardet-Biedl syndrome 2 protein homolog
5317at7399	Complete	contig_60	7443903	7455454	1044.4	735	https://www.orthodb.org/v10?query=5317at7399	serine proteinase stubble
5318at7399	Complete	contig_520	1350538	1391784	1044.9	505	https://www.orthodb.org/v10?query=5318at7399	Small conductance calcium-activated potassium channel protein
5321at7399	Complete	contig_29	2742725	2747997	1190.9	600	https://www.orthodb.org/v10?query=5321at7399	1,4-alpha-glucan-branching enzyme
5322at7399	Complete	scaffold_571	1753913	1757187	799.6	454	https://www.orthodb.org/v10?query=5322at7399	serine/threonine-protein kinase fused
5323at7399	Complete	contig_51	139556	143470	1333.5	792	https://www.orthodb.org/v10?query=5323at7399	general vesicular transport factor p115
5329at7399	Complete	scaffold_6	10048393	10050886	913.3	519	https://www.orthodb.org/v10?query=5329at7399	Zinc finger protein 16
5334at7399	Complete	contig_60	917311	922429	1241.8	949	https://www.orthodb.org/v10?query=5334at7399	gem-associated protein 5
5336at7399	Complete	contig_94	749212	754926	969.1	579	https://www.orthodb.org/v10?query=5336at7399	Acyl-coenzyme A oxidase
5337at7399	Complete	scaffold_6	11562512	11565024	975.9	563
5338at7399	Complete	scaffold_74	8135391	8139147	1220.9	609	https://www.orthodb.org/v10?query=5338at7399	sodium-dependent neutral amino acid transporter B(0)AT3
5339at7399	Complete	contig_22	1972458	1975110	966.3	601
5346at7399	Complete	contig_60	12713528	12717349	1205.6	678	https://www.orthodb.org/v10?query=5346at7399	probable RNA-binding protein 19
5353at7399	Complete	scaffold_103	3380268	3397219	752.3	509	https://www.orthodb.org/v10?query=5353at7399	uncharacterized protein LOC108579281
5355at7399	Complete	contig_22	4960403	4962796	1046.1	732	https://www.orthodb.org/v10?query=5355at7399	sarcolemmal membrane-associated protein
5358at7399	Complete	contig_22	4892586	4895927	1305.8	676	https://www.orthodb.org/v10?query=5358at7399	conserved oligomeric Golgi complex subunit 5
5363at7399	Complete	contig_520	683398	700436	1203.9	611
5375at7399	Complete	contig_60	4775782	4782111	840.1	532
5376at7399	Complete	scaffold_74	6553411	6558947	1303.9	1056	https://www.orthodb.org/v10?query=5376at7399	protein lingerer isoform X1
5377at7399	Complete	contig_29	1800954	1808868	744.2	427	https://www.orthodb.org/v10?query=5377at7399	paraplegin
5393at7399	Complete	contig_29	2805117	2834135	1116.5	813
5394at7399	Complete	contig_520	537208	542638	1351.8	907	https://www.orthodb.org/v10?query=5394at7399	DNA topoisomerase 1
5396at7399	Complete	contig_2	5393017	5395294	637.1	542
5401at7399	Complete	scaffold_571	981984	984161	1213.8	642	https://www.orthodb.org/v10?query=5401at7399	Kinesin-like protein
5404at7399	Complete	scaffold_52	3162734	3165972	978.1	633	https://www.orthodb.org/v10?query=5404at7399	pre-rRNA-processing protein TSR1 homolog
5406at7399	Complete	contig_22	3409996	3430321	1505.4	830	https://www.orthodb.org/v10?query=5406at7399	paramyosin, long form
5408at7399	Complete	contig_140	1014648	1018483	1434.0	844	https://www.orthodb.org/v10?query=5408at7399	integrator complex subunit 8
5410at7399	Complete	contig_42	2855871	2858596	1053.0	544	https://www.orthodb.org/v10?query=5410at7399	uncharacterized protein LOC108575965
5414at7399	Complete	scaffold_49	10975138	10979892	1198.6	587	https://www.orthodb.org/v10?query=5414at7399	Protein kinase C
5415at7399	Complete	contig_51	144012	147091	1214.5	617
5421at7399	Complete	scaffold_74	7042695	7049637	1027.9	488	https://www.orthodb.org/v10?query=5421at7399	multiple C2 and transmembrane domain-containing protein 1 isoform X1
5426at7399	Complete	scaffold_6	8604018	8609014	1124.4	584	https://www.orthodb.org/v10?query=5426at7399	ATP-binding cassette sub-family B member 7, mitochondrial
5431at7399	Complete	contig_22	12661264	12666270	1075.6	585	https://www.orthodb.org/v10?query=5431at7399	Glycosyltransferase-like protein LARGE1
5433at7399	Complete	contig_94	5457261	5462150	1154.8	626	https://www.orthodb.org/v10?query=5433at7399	DDB1- and CUL4-associated factor 6-like isoform X1
5434at7399	Complete	scaffold_721	4386474	4392234	1024.1	800	https://www.orthodb.org/v10?query=5434at7399	uncharacterized protein LOC105282218
5435at7399	Complete	contig_80	1076304	1079567	1316.3	696	https://www.orthodb.org/v10?query=5435at7399	DNA replication licensing factor Mcm6
5446at7399	Complete	scaffold_49	920003	925627	1050.8	804	https://www.orthodb.org/v10?query=5446at7399	zinc finger protein 420-like isoform X1
5448at7399	Complete	contig_22	12422695	12428135	1405.3	846	https://www.orthodb.org/v10?query=5448at7399	transcription factor SPT20 homolog isoform X1
5453at7399	Complete	scaffold_49	1262462	1269747	679.7	377	https://www.orthodb.org/v10?query=5453at7399	liprin-beta-2 isoform X1
5454at7399	Complete	contig_60	10690011	10692427	991.3	539	https://www.orthodb.org/v10?query=5454at7399	Zinc finger FYVE domain-containing protein 1
5462at7399	Complete	contig_63	687717	692522	1329.8	729	https://www.orthodb.org/v10?query=5462at7399	enhancer of polycomb homolog 1
5468at7399	Complete	contig_11	1841347	1845024	1007.3	602
5469at7399	Complete	contig_94	1611403	1615621	840.0	547
5470at7399	Complete	scaffold_74	1230543	1236387	977.0	735	https://www.orthodb.org/v10?query=5470at7399	Transcription initiation factor TFIID subunit 4
5474at7399	Complete	contig_60	11325466	11330405	1525.9	686	https://www.orthodb.org/v10?query=5474at7399	cullin-3
5478at7399	Complete	contig_152	222771	230230	849.8	570	https://www.orthodb.org/v10?query=5478at7399	Alpha/Beta hydrolase fold
5479at7399	Complete	scaffold_71	4341316	4346375	1535.4	732	https://www.orthodb.org/v10?query=5479at7399	protein transport protein Sec24C
5484at7399	Complete	contig_631	4793446	4825879	1009.2	473
5485at7399	Complete	contig_154	3832083	3835288	1290.1	641	https://www.orthodb.org/v10?query=5485at7399	N-alpha-acetyltransferase 35, NatC auxiliary subunit
5490at7399	Complete	scaffold_127	1909376	1914467	1423.5	793
5492at7399	Complete	scaffold_14	6509331	6511973	719.6	463	https://www.orthodb.org/v10?query=5492at7399	synergin gamma-like
5498at7399	Complete	contig_97	2888287	2896935	916.9	631	https://www.orthodb.org/v10?query=5498at7399	Protein phosphatase 1D
5500at7399	Complete	contig_2	7289221	7292910	985.8	717	https://www.orthodb.org/v10?query=5500at7399	GPI ethanolamine phosphate transferase 2
5506at7399	Complete	contig_631	2483790	2491797	710.0	462	https://www.orthodb.org/v10?query=5506at7399	nuclear pore complex protein Nup88
5511at7399	Complete	scaffold_14	6390684	6397928	1478.1	726	https://www.orthodb.org/v10?query=5511at7399	Oxysterol-binding protein
5515at7399	Complete	scaffold_571	3281575	3284748	1147.2	787	https://www.orthodb.org/v10?query=5515at7399	Hermansky-Pudlak syndrome 3 protein like protein
5517at7399	Complete	contig_42	263805	267046	1148.2	596	https://www.orthodb.org/v10?query=5517at7399	uncharacterized protein C18orf8
5520at7399	Complete	scaffold_52	2199264	2208088	1218.2	578	https://www.orthodb.org/v10?query=5520at7399	calcium-binding mitochondrial carrier protein Aralar1 isoform X1
5521at7399	Complete	contig_22	6612529	6615227	969.1	557	https://www.orthodb.org/v10?query=5521at7399	anaphase-promoting complex subunit 4
5524at7399	Complete	contig_60	5901572	5907199	1329.5	614	https://www.orthodb.org/v10?query=5524at7399	rho-related BTB domain-containing protein 1 isoform X1
5531at7399	Complete	scaffold_721	4414806	4418076	1111.7	733	https://www.orthodb.org/v10?query=5531at7399	Ras guanine nucleotide exchange factor E
5536at7399	Complete	scaffold_74	14520527	14528522	1030.1	514	https://www.orthodb.org/v10?query=5536at7399	choline O-acetyltransferase
5545at7399	Complete	contig_631	1588206	1610275	1202.4	564	https://www.orthodb.org/v10?query=5545at7399	G protein-coupled receptor kinase
5553at7399	Complete	contig_631	2197406	2200600	1360.7	653	https://www.orthodb.org/v10?query=5553at7399	ribosome biogenesis protein BOP1 homolog
5554at7399	Complete	contig_22	4709188	4713483	1444.9	722	https://www.orthodb.org/v10?query=5554at7399	vacuolar protein sorting-associated protein 53 homolog
5558at7399	Complete	scaffold_127	1935098	1944086	959.3	611	https://www.orthodb.org/v10?query=5558at7399	Integrin beta
5566at7399	Complete	scaffold_571	2364912	2368704	1375.9	653	https://www.orthodb.org/v10?query=5566at7399	ATP-dependent RNA helicase DDX42
5571at7399	Complete	contig_19	2115583	2119977	1100.8	535	https://www.orthodb.org/v10?query=5571at7399	tyrosine-protein kinase transmembrane receptor Ror2
5576at7399	Complete	contig_60	8372289	8375892	866.7	818	https://www.orthodb.org/v10?query=5576at7399	Bromodomain-containing protein 8
5577at7399	Complete	contig_16	2051407	2077654	1231.4	630	https://www.orthodb.org/v10?query=5577at7399	Transporter
5589at7399	Complete	contig_60	9472892	9475994	1247.4	640	https://www.orthodb.org/v10?query=5589at7399	vacuolar protein sorting-associated protein 51 homolog
5592at7399	Complete	contig_139	1863130	1866529	1440.4	756
5597at7399	Complete	scaffold_71	4873021	4878196	1178.4	756	https://www.orthodb.org/v10?query=5597at7399	alanine--tRNA ligase, mitochondrial
5600at7399	Complete	contig_51	1757071	1760356	1294.1	674
5608at7399	Complete	scaffold_49	926196	931322	813.7	712	https://www.orthodb.org/v10?query=5608at7399	putative ATP-dependent RNA helicase TDRD12
5611at7399	Complete	contig_520	247903	250747	1164.8	561	https://www.orthodb.org/v10?query=5611at7399	zinc finger protein 341-like
5618at7399	Complete	contig_37	793890	802784	1479.4	753	https://www.orthodb.org/v10?query=5618at7399	GTPase-activating Rap/Ran-GAP domain-like protein 3 isoform X1
5621at7399	Complete	scaffold_74	7094227	7106863	1341.5	1148
5626at7399	Complete	scaffold_71	608496	612366	1257.8	596	https://www.orthodb.org/v10?query=5626at7399	glycogen
5632at7399	Complete	scaffold_71	8677756	8680587	939.2	559	https://www.orthodb.org/v10?query=5632at7399	protein cramped
5636at7399	Complete	contig_22	1501366	1520006	1139.7	579
5639at7399	Complete	scaffold_127	3357142	3368244	1212.5	1212	https://www.orthodb.org/v10?query=5639at7399	uncharacterized protein LOC107191037
5641at7399	Complete	contig_94	5182547	5185638	1023.3	648	https://www.orthodb.org/v10?query=5641at7399	centromere/kinetochore protein zw10 homolog
5642at7399	Complete	contig_631	2430338	2433836	1007.4	717	https://www.orthodb.org/v10?query=5642at7399	Protein CIP2A
5643at7399	Complete	scaffold_74	6430553	6437451	1144.6	570
5654at7399	Missing
5656at7399	Complete	contig_121	3550475	3560899	1076.2	553	https://www.orthodb.org/v10?query=5656at7399	Beta-hexosaminidase
5666at7399	Complete	scaffold_6	11882785	11887076	1057.1	527	https://www.orthodb.org/v10?query=5666at7399	serine/threonine-protein kinase SIK2-like
5675at7399	Complete	contig_140	135356	144790	1003.0	551
5677at7399	Complete	scaffold_721	2519956	2566585	1392.6	1083	https://www.orthodb.org/v10?query=5677at7399	uncharacterized protein LOC108688564
5679at7399	Complete	contig_94	3277056	3290051	985.1	428	https://www.orthodb.org/v10?query=5679at7399	E3 ubiquitin-protein ligase TRIM9 isoform X1
5682at7399	Complete	contig_62	2468244	2472240	1476.8	766	https://www.orthodb.org/v10?query=5682at7399	ATP-binding cassette sub-family B member 6, mitochondrial
5685at7399	Complete	scaffold_14	5726281	5730012	1270.5	683	https://www.orthodb.org/v10?query=5685at7399	sphingomyelin phosphodiesterase 4
5688at7399	Complete	contig_2	2213146	2217293	1338.0	712	https://www.orthodb.org/v10?query=5688at7399	Gamma-tubulin complex component
5694at7399	Complete	contig_42	2141136	2144072	1141.6	610	https://www.orthodb.org/v10?query=5694at7399	mitochondrial intermediate peptidase
5695at7399	Complete	contig_11	1535070	1537121	1128.6	562
5706at7399	Complete	contig_22	11645503	11648676	1078.2	594	https://www.orthodb.org/v10?query=5706at7399	heat shock protein 75 kDa, mitochondrial
5709at7399	Complete	contig_81	1574003	1579724	1399.9	719	https://www.orthodb.org/v10?query=5709at7399	TBC1 domain family member 25
5710at7399	Complete	contig_94	3512267	3520800	1164.3	784	https://www.orthodb.org/v10?query=5710at7399	NAD-dependent deacetylase sirtuin-1
5711at7399	Complete	scaffold_6	4626131	4633584	978.2	544	https://www.orthodb.org/v10?query=5711at7399	major facilitator superfamily domain-containing protein 6
5712at7399	Complete	contig_81	1634719	1637856	1173.2	635	https://www.orthodb.org/v10?query=5712at7399	protein O-mannosyltransferase 1
5713at7399	Complete	scaffold_71	714091	717365	1467.9	740	https://www.orthodb.org/v10?query=5713at7399	Coatomer subunit gamma
5717at7399	Complete	scaffold_74	8832274	8834948	1013.5	531	https://www.orthodb.org/v10?query=5717at7399	nuclear pore complex protein Nup85
5721at7399	Complete	scaffold_49	14902743	14906240	1246.5	676
5725at7399	Complete	scaffold_6	7391898	7406718	1353.7	696	https://www.orthodb.org/v10?query=5725at7399	uncharacterized protein LOC105253057
5730at7399	Complete	scaffold_6	5280964	5289107	996.1	561	https://www.orthodb.org/v10?query=5730at7399	myeloid zinc finger 1-like
5731at7399	Complete	scaffold_49	971789	974309	1212.5	604	https://www.orthodb.org/v10?query=5731at7399	putative RNA-binding protein 15B
5732at7399	Complete	contig_94	2787033	2790022	1129.0	561	https://www.orthodb.org/v10?query=5732at7399	TBC1 domain family member 15
5739at7399	Complete	scaffold_71	7837668	7839723	532.0	428	https://www.orthodb.org/v10?query=5739at7399	la-related protein 7
5744at7399	Complete	contig_60	8535544	8571383	1240.7	705	https://www.orthodb.org/v10?query=5744at7399	uncharacterized protein LOC105703765
5754at7399	Complete	scaffold_721	4473885	4476840	1086.3	651	https://www.orthodb.org/v10?query=5754at7399	serine/threonine-protein kinase PLK4
5760at7399	Complete	scaffold_49	4393734	4396010	1108.0	661
5766at7399	Complete	scaffold_74	8168806	8173608	1545.8	931
5773at7399	Complete	scaffold_49	13809820	13846517	1079.0	524	https://www.orthodb.org/v10?query=5773at7399	neuroendocrine convertase 2
5779at7399	Complete	contig_154	2289484	2300455	1255.0	631
5787at7399	Complete	scaffold_71	8505801	8509362	1147.4	566	https://www.orthodb.org/v10?query=5787at7399	WD repeat-containing protein 48
5789at7399	Complete	contig_16	607306	620281	1136.4	589	https://www.orthodb.org/v10?query=5789at7399	probable ATP-dependent RNA helicase DHX35
5792at7399	Complete	contig_60	13030441	13055894	1222.6	566	https://www.orthodb.org/v10?query=5792at7399	Protein kinase C
5800at7399	Complete	contig_60	7767189	7778907	879.8	432
5803at7399	Complete	contig_22	2400396	2409870	1354.0	696	https://www.orthodb.org/v10?query=5803at7399	dystrobrevin beta isoform X1
5806at7399	Complete	contig_2	5627417	5630051	1159.4	578	https://www.orthodb.org/v10?query=5806at7399	protein asunder homolog
5811at7399	Complete	contig_63	534043	536804	1361.6	685	https://www.orthodb.org/v10?query=5811at7399	cullin-2
5818at7399	Complete	contig_2	3866796	3870660	1609.7	860	https://www.orthodb.org/v10?query=5818at7399	DNA topoisomerase
5827at7399	Complete	contig_29	78075	98348	1233.0	561	https://www.orthodb.org/v10?query=5827at7399	calpain-C
5829at7399	Complete	contig_23	68197	71391	1180.1	585	https://www.orthodb.org/v10?query=5829at7399	TBC1 domain family member 23
5830at7399	Complete	scaffold_6	3267578	3270799	1266.3	609
5832at7399	Complete	contig_140	1726680	1732939	1163.6	573	https://www.orthodb.org/v10?query=5832at7399	Transporter
5833at7399	Complete	contig_60	12861086	12866406	1277.3	718	https://www.orthodb.org/v10?query=5833at7399	serrate RNA effector molecule homolog isoform X1
5846at7399	Complete	contig_94	3092317	3101328	1069.8	637	https://www.orthodb.org/v10?query=5846at7399	coiled-coil domain-containing protein 170 isoform X1
5849at7399	Complete	contig_60	9459280	9462657	1115.1	517	https://www.orthodb.org/v10?query=5849at7399	Mothers against decapentaplegic homolog
5850at7399	Complete	scaffold_14	1468118	1470451	814.9	477	https://www.orthodb.org/v10?query=5850at7399	raf homolog serine/threonine-protein kinase phl
5854at7399	Complete	scaffold_74	3828832	3833495	1217.9	735	https://www.orthodb.org/v10?query=5854at7399	MTSS1-like protein isoform X1
5863at7399	Complete	scaffold_49	3447377	3456556	922.1	527	https://www.orthodb.org/v10?query=5863at7399	monocarboxylate transporter 12 isoform X1
5865at7399	Complete	scaffold_49	15599918	15604115	1280.2	651	https://www.orthodb.org/v10?query=5865at7399	bromodomain-containing protein 7 isoform X1
5880at7399	Complete	contig_42	2100623	2113009	732.1	652
5881at7399	Complete	contig_60	2898878	2902486	1175.6	557
5891at7399	Complete	scaffold_71	14396421	14406931	1172.2	754
5895at7399	Complete	scaffold_74	3847595	3850067	1181.4	623	https://www.orthodb.org/v10?query=5895at7399	Serine/threonine-protein kinase TBK1
5898at7399	Complete	scaffold_49	14910531	14913612	996.0	688	https://www.orthodb.org/v10?query=5898at7399	GPI ethanolamine phosphate transferase 1
5912at7399	Complete	contig_171	428145	431093	1097.2	550
5915at7399	Complete	contig_2	5415153	5418315	1187.4	700
5916at7399	Complete	scaffold_71	4772979	4776412	944.7	508	https://www.orthodb.org/v10?query=5916at7399	WD40-repeat-containing domain
5923at7399	Complete	scaffold_49	13782745	13790014	833.7	494
5924at7399	Complete	scaffold_74	13753895	13757975	1171.7	609	https://www.orthodb.org/v10?query=5924at7399	AFG3-like protein 2
5928at7399	Complete	contig_631	2105562	2109051	1306.7	770	https://www.orthodb.org/v10?query=5928at7399	N-alpha-acetyltransferase 25, NatB auxiliary subunit
5936at7399	Duplicated	contig_16	4572474	4575235	1055.9	560
5936at7399	Duplicated	contig_83	1687971	1690716	1053.2	560
5946at7399	Complete	contig_51	6167234	6170009	1156.8	546	https://www.orthodb.org/v10?query=5946at7399	actin-binding protein IPP
5947at7399	Complete	contig_11	1473273	1477095	1236.2	606	https://www.orthodb.org/v10?query=5947at7399	UPF0668 protein C10orf76 homolog
5949at7399	Complete	contig_94	8319482	8324088	1087.6	820	https://www.orthodb.org/v10?query=5949at7399	zinc finger MIZ domain-containing protein 1
5954at7399	Complete	scaffold_74	17801134	17809436	632.3	685	https://www.orthodb.org/v10?query=5954at7399	uncharacterized protein LOC107269877
5955at7399	Complete	scaffold_71	8851443	8865175	913.4	657	https://www.orthodb.org/v10?query=5955at7399	protein spire isoform X1
5961at7399	Complete	scaffold_74	15264218	15279713	917.1	474	https://www.orthodb.org/v10?query=5961at7399	protein tweety isoform X1
5962at7399	Complete	contig_97	775053	778193	1140.3	592	https://www.orthodb.org/v10?query=5962at7399	polycomb protein Scm
5963at7399	Complete	contig_60	579688	596269	1053.0	577
5965at7399	Complete	scaffold_74	16163371	16178714	1527.8	960
5972at7399	Complete	contig_520	511514	514911	1216.8	657	https://www.orthodb.org/v10?query=5972at7399	trifunctional enzyme subunit alpha, mitochondrial
5981at7399	Complete	contig_94	5142336	5149341	972.4	463	https://www.orthodb.org/v10?query=5981at7399	RNA-binding protein fusilli isoform X1
5988at7399	Complete	scaffold_71	6297555	6300184	1276.0	620	https://www.orthodb.org/v10?query=5988at7399	glycine--tRNA ligase
5990at7399	Complete	scaffold_49	599073	612526	1222.3	669	https://www.orthodb.org/v10?query=5990at7399	trafficking kinesin-binding protein milt isoform X1
5997at7399	Complete	scaffold_6	1401843	1412794	1211.0	597	https://www.orthodb.org/v10?query=5997at7399	Solute carrier organic anion transporter family member
5998at7399	Complete	contig_60	5398284	5400315	686.5	432
6005at7399	Complete	scaffold_571	308436	313015	1083.8	678
6007at7399	Complete	contig_60	5571914	5575221	1331.2	709	https://www.orthodb.org/v10?query=6007at7399	wolframin
6009at7399	Complete	scaffold_6	6070686	6074388	1305.6	744	https://www.orthodb.org/v10?query=6009at7399	protein pigeon
6014at7399	Complete	contig_117	1182204	1184599	913.2	575	https://www.orthodb.org/v10?query=6014at7399	putative tyrosine-protein kinase Wsck
6016at7399	Complete	contig_37	218383	227337	1099.8	537	https://www.orthodb.org/v10?query=6016at7399	Protein kinase C
6027at7399	Complete	contig_62	2184947	2188241	1030.4	582	https://www.orthodb.org/v10?query=6027at7399	Leucine-rich repeat
6038at7399	Complete	scaffold_571	3652895	3670487	987.7	569	https://www.orthodb.org/v10?query=6038at7399	transcription factor CP2-like protein 1 isoform X1
6046at7399	Complete	contig_20	708159	711473	1120.6	642
6048at7399	Complete	scaffold_571	2591820	2594672	1331.0	642	https://www.orthodb.org/v10?query=6048at7399	GMP synthase
6052at7399	Complete	contig_140	604810	638244	702.0	516	https://www.orthodb.org/v10?query=6052at7399	transmembrane and TPR repeat-containing protein CG4341
6054at7399	Complete	contig_60	7628107	7631232	1143.9	636	https://www.orthodb.org/v10?query=6054at7399	DNA mismatch repair protein Mlh1
6058at7399	Complete	contig_60	13178572	13183018	1013.3	583
6061at7399	Complete	contig_23	1265644	1268377	1140.1	525
6063at7399	Complete	scaffold_71	3326695	3329798	1202.4	639
6070at7399	Complete	contig_97	1009234	1012725	1079.1	651
6073at7399	Complete	scaffold_71	14545661	14558684	1124.2	568
6074at7399	Complete	scaffold_127	3903537	3905957	945.2	562	https://www.orthodb.org/v10?query=6074at7399	serine/threonine-protein kinase PAK mbt
6075at7399	Complete	scaffold_49	13034317	13038211	1116.5	599	https://www.orthodb.org/v10?query=6075at7399	spastin isoform X1
6076at7399	Complete	contig_20	1059619	1070623	1068.3	525	https://www.orthodb.org/v10?query=6076at7399	tyrosine-protein phosphatase non-receptor type 9
6083at7399	Complete	contig_171	431249	433918	1038.2	551
6085at7399	Complete	contig_80	427360	434965	557.2	381	https://www.orthodb.org/v10?query=6085at7399	serine proteinase stubble
6088at7399	Complete	scaffold_6	3459878	3462905	1045.9	582	https://www.orthodb.org/v10?query=6088at7399	Hormone-sensitive lipase
6092at7399	Complete	contig_22	7598556	7602655	1111.6	668	https://www.orthodb.org/v10?query=6092at7399	helicase POLQ-like
6095at7399	Complete	contig_120	1414837	1419779	1429.3	1106	https://www.orthodb.org/v10?query=6095at7399	WD repeat-containing and planar cell polarity effector protein fritz isoform X1
6101at7399	Complete	scaffold_74	6130362	6137723	1264.2	986
6104at7399	Complete	contig_37	971965	974309	727.3	396
6105at7399	Complete	contig_23	2623023	2640205	1516.9	2448	https://www.orthodb.org/v10?query=6105at7399	centrosome-associated protein 350-like
6108at7399	Complete	scaffold_49	5914417	5923164	1179.8	559
6113at7399	Complete	contig_154	4467454	4474421	878.6	855	https://www.orthodb.org/v10?query=6113at7399	RNA-binding protein 33-like
6115at7399	Complete	scaffold_127	3033734	3040147	772.0	430	https://www.orthodb.org/v10?query=6115at7399	E3 ubiquitin-protein ligase CBL-B isoform X1
6117at7399	Complete	scaffold_6	12282720	12285948	872.1	806	https://www.orthodb.org/v10?query=6117at7399	Zinc finger, RING-type
6120at7399	Complete	scaffold_49	868112	871384	1467.9	679
6122at7399	Complete	contig_91	3360978	3365073	1323.2	1168	https://www.orthodb.org/v10?query=6122at7399	biorientation of chromosomes in cell division protein 1-like 1
6126at7399	Complete	contig_94	10873216	10876385	681.7	547	https://www.orthodb.org/v10?query=6126at7399	cation-independent mannose-6-phosphate receptor isoform X1
6130at7399	Complete	scaffold_52	1723048	1726252	1064.7	511	https://www.orthodb.org/v10?query=6130at7399	kelch-like ECH-associated protein 1
6134at7399	Complete	scaffold_49	14652261	14656477	1197.6	579
6143at7399	Complete	scaffold_52	2338312	2341083	1334.1	663
6147at7399	Complete	contig_16	2461256	2466534	1252.1	675	https://www.orthodb.org/v10?query=6147at7399	translocation protein SEC63 homolog
6150at7399	Complete	contig_91	3972105	3974958	1147.3	589
6152at7399	Complete	scaffold_74	6138305	6141489	936.1	569
6156at7399	Complete	contig_91	2798692	2806311	1105.5	613	https://www.orthodb.org/v10?query=6156at7399	Alpha-N-acetylglucosaminidase
6159at7399	Complete	contig_60	3538043	3543077	1249.3	639	https://www.orthodb.org/v10?query=6159at7399	metal transporter CNNM4
6163at7399	Complete	contig_16	2859987	2864044	1006.9	596	https://www.orthodb.org/v10?query=6163at7399	mismatch repair endonuclease PMS2
6170at7399	Complete	contig_62	2164887	2167853	1026.4	622
6174at7399	Complete	contig_22	762448	766539	1035.0	592	https://www.orthodb.org/v10?query=6174at7399	Phosphodiesterase
6175at7399	Complete	contig_60	941885	944696	893.8	649	https://www.orthodb.org/v10?query=6175at7399	zinc finger protein 598
6178at7399	Complete	contig_2	7304121	7309447	1236.1	684	https://www.orthodb.org/v10?query=6178at7399	mediator of RNA polymerase II transcription subunit 16
6182at7399	Complete	scaffold_74	6149965	6154007	737.8	572
6183at7399	Complete	scaffold_71	2828720	2832064	669.8	873	https://www.orthodb.org/v10?query=6183at7399	basic helix-loop-helix domain-containing protein KIAA2018
6198at7399	Complete	contig_140	1025542	1033799	1683.1	1013	https://www.orthodb.org/v10?query=6198at7399	mesocentin isoform X1
6199at7399	Complete	contig_20	723538	734014	944.5	577	https://www.orthodb.org/v10?query=6199at7399	putative leucine-rich repeat-containing protein DDB_G0290503 isoform X1
6200at7399	Complete	contig_80	378729	384023	1060.1	666	https://www.orthodb.org/v10?query=6200at7399	transducin beta-like protein 3
6202at7399	Complete	contig_94	12161701	12179473	1539.9	1493	https://www.orthodb.org/v10?query=6202at7399	mucin-17-like
6204at7399	Complete	contig_62	1075115	1087348	1188.0	686	https://www.orthodb.org/v10?query=6204at7399	chorion peroxidase-like
6208at7399	Complete	contig_22	9225148	9228974	994.4	629	https://www.orthodb.org/v10?query=6208at7399	uncharacterized protein LOC105147840
6222at7399	Complete	scaffold_49	12947051	12949515	824.2	539	https://www.orthodb.org/v10?query=6222at7399	cysteine-rich protein 2-binding protein
6225at7399	Complete	contig_512	11482	19305	1008.4	590	https://www.orthodb.org/v10?query=6225at7399	P protein
6236at7399	Complete	scaffold_127	2826563	2829694	1158.2	683
6239at7399	Complete	scaffold_74	2144779	2153000	1059.1	514	https://www.orthodb.org/v10?query=6239at7399	actin-interacting protein 1 isoform X1
6242at7399	Complete	contig_11	2450982	2453664	1230.2	601
6247at7399	Complete	scaffold_49	955218	957958	1146.0	602	https://www.orthodb.org/v10?query=6247at7399	Exocyst complex component 7
6252at7399	Complete	contig_11	1482063	1501956	1006.5	468	https://www.orthodb.org/v10?query=6252at7399	cytosolic purine 5'-nucleotidase isoform X1
6254at7399	Complete	contig_125	2145207	2166058	932.0	579
6258at7399	Complete	contig_22	13155916	13166446	1060.1	569
6259at7399	Complete	scaffold_6	9694462	9698670	953.5	497
6262at7399	Complete	contig_91	5869019	5872200	624.3	311	https://www.orthodb.org/v10?query=6262at7399	neutral ceramidase
6264at7399	Complete	scaffold_721	6361673	6368278	1285.3	682
6267at7399	Complete	scaffold_49	10699432	10702685	1176.0	676	https://www.orthodb.org/v10?query=6267at7399	transmembrane protein 245 isoform X1
6271at7399	Complete	scaffold_721	381619	386480	1089.9	543
6272at7399	Complete	contig_117	1220673	1227997	1264.7	696	https://www.orthodb.org/v10?query=6272at7399	PAX3- and PAX7-binding protein 1
6273at7399	Complete	scaffold_6	4532830	4536075	1103.9	557	https://www.orthodb.org/v10?query=6273at7399	glutamate--cysteine ligase catalytic subunit
6274at7399	Complete	contig_63	564512	570841	943.7	505
6280at7399	Complete	contig_51	462224	464735	1183.7	580	https://www.orthodb.org/v10?query=6280at7399	actin-related protein 5
6288at7399	Complete	scaffold_6	10854594	10857086	1046.5	594	https://www.orthodb.org/v10?query=6288at7399	cirhin
6291at7399	Complete	scaffold_71	7771218	7774374	1313.2	681	https://www.orthodb.org/v10?query=6291at7399	probable glutamine--tRNA ligase
6297at7399	Complete	contig_60	1497282	1500421	727.9	539
6305at7399	Complete	scaffold_71	9076968	9082773	862.3	516	https://www.orthodb.org/v10?query=6305at7399	nicastrin
6312at7399	Complete	scaffold_74	14792013	14795597	993.5	641	https://www.orthodb.org/v10?query=6312at7399	leucine-rich repeat-containing protein 24
6314at7399	Complete	scaffold_74	4798385	4802794	1003.3	538
6315at7399	Complete	contig_51	565360	567862	810.3	472
6317at7399	Complete	scaffold_49	13152298	13160241	621.6	362	https://www.orthodb.org/v10?query=6317at7399	leupaxin isoform X1
6318at7399	Complete	contig_51	6752771	6755442	1121.3	562	https://www.orthodb.org/v10?query=6318at7399	solute carrier family 12 member 8
6322at7399	Complete	contig_22	6620375	6629067	800.5	485	https://www.orthodb.org/v10?query=6322at7399	Myosin light chain kinase, smooth muscle
6323at7399	Complete	contig_631	5911165	5918784	773.6	475	https://www.orthodb.org/v10?query=6323at7399	la-related protein CG11505 isoform X1
6326at7399	Complete	contig_121	1271390	1279663	1076.6	709
6327at7399	Complete	contig_11	1207509	1214222	721.6	455	https://www.orthodb.org/v10?query=6327at7399	nuclear hormone receptor HR96
6331at7399	Complete	scaffold_14	1074191	1113773	887.5	595
6334at7399	Complete	scaffold_74	5067509	5077296	562.0	559	https://www.orthodb.org/v10?query=6334at7399	uncharacterized protein C1orf112 homolog
6351at7399	Complete	contig_2	5408058	5411924	1022.7	606	https://www.orthodb.org/v10?query=6351at7399	neurotactin
6352at7399	Complete	contig_125	3278295	3289399	774.5	648	https://www.orthodb.org/v10?query=6352at7399	serine proteinase stubble
6357at7399	Complete	contig_2	3188513	3200257	1213.9	654	https://www.orthodb.org/v10?query=6357at7399	uncharacterized protein LOC109860147
6358at7399	Complete	contig_140	214164	217289	1167.2	601
6362at7399	Complete	contig_62	1167861	1179427	1173.0	659	https://www.orthodb.org/v10?query=6362at7399	prominin-like protein isoform X1
6364at7399	Complete	contig_60	13259732	13270068	952.4	629	https://www.orthodb.org/v10?query=6364at7399	mutS protein homolog 4-like
6371at7399	Complete	scaffold_74	3850621	3853209	1235.1	633
6384at7399	Complete	contig_22	13929412	13938061	704.3	405
6387at7399	Complete	scaffold_74	2606547	2611039	527.6	532	https://www.orthodb.org/v10?query=6387at7399	uncharacterized protein LOC108579084
6393at7399	Complete	scaffold_49	10661869	10664421	1225.3	623	https://www.orthodb.org/v10?query=6393at7399	exocyst complex component 5
6400at7399	Complete	contig_117	1233672	1236764	628.7	460
6410at7399	Complete	scaffold_71	7954308	7988818	952.8	651	https://www.orthodb.org/v10?query=6410at7399	phosphoinositide 3-kinase adapter protein 1 isoform X1
6411at7399	Complete	contig_2	1613178	1615689	1166.9	571	https://www.orthodb.org/v10?query=6411at7399	kelch-like protein diablo
6413at7399	Complete	contig_22	5102338	5105609	1083.4	490	https://www.orthodb.org/v10?query=6413at7399	WD repeat-containing protein 26
6414at7399	Complete	scaffold_74	10536259	10539107	1199.1	584
6420at7399	Complete	contig_22	5239969	5251951	920.3	534
6426at7399	Complete	contig_125	2172308	2180611	1017.6	526	https://www.orthodb.org/v10?query=6426at7399	protein tyrosine phosphatase domain-containing protein 1-like
6427at7399	Complete	contig_42	2154081	2157717	798.4	570	https://www.orthodb.org/v10?query=6427at7399	transmembrane protein 214-A
6437at7399	Complete	scaffold_721	6734365	6739429	1165.8	549	https://www.orthodb.org/v10?query=6437at7399	plastin-2 isoform X1
6438at7399	Complete	scaffold_49	6689073	6691081	1076.6	481	https://www.orthodb.org/v10?query=6438at7399	integrator complex subunit 11
6440at7399	Complete	scaffold_52	1945711	1949054	749.6	339
6441at7399	Complete	contig_81	920467	943346	1125.8	568	https://www.orthodb.org/v10?query=6441at7399	putative ATP-dependent RNA helicase DHX33
6442at7399	Complete	contig_125	1685972	1689384	704.9	385	https://www.orthodb.org/v10?query=6442at7399	organic cation transporter protein
6444at7399	Complete	scaffold_74	3862210	3879440	986.5	487	https://www.orthodb.org/v10?query=6444at7399	glucose transporter type 1 isoform X1
6448at7399	Fragmented	scaffold_721	6636341	6638826	839.8	454
6449at7399	Complete	scaffold_71	7699478	7708630	1394.9	643	https://www.orthodb.org/v10?query=6449at7399	soluble guanylate cyclase 88E
6458at7399	Complete	scaffold_74	2564381	2572861	1950.9	2014	https://www.orthodb.org/v10?query=6458at7399	mucin-17 isoform X1
6460at7399	Complete	contig_60	4686458	4757481	1105.4	516
6462at7399	Complete	contig_51	3655616	3663449	957.7	474	https://www.orthodb.org/v10?query=6462at7399	TBC1 domain family member 24
6470at7399	Complete	scaffold_127	1152200	1154771	1029.7	535	https://www.orthodb.org/v10?query=6470at7399	phosphoglucomutase-2
6471at7399	Complete	contig_11	1275528	1304722	865.7	497	https://www.orthodb.org/v10?query=6471at7399	G protein-coupled receptor kinase
6477at7399	Complete	contig_631	5160499	5167354	1202.9	623
6478at7399	Complete	scaffold_49	3967842	3978441	1270.8	624	https://www.orthodb.org/v10?query=6478at7399	kinesin-like protein KIF2A isoform X1
6479at7399	Complete	contig_83	1139482	1141887	1265.5	678
6483at7399	Complete	contig_154	7146602	7167517	987.3	465	https://www.orthodb.org/v10?query=6483at7399	leishmanolysin-like peptidase
6484at7399	Complete	contig_97	3367585	3371181	1080.4	613
6488at7399	Complete	contig_121	3462282	3464914	1183.1	541	https://www.orthodb.org/v10?query=6488at7399	V-type proton ATPase catalytic subunit A
6496at7399	Complete	contig_42	4033970	4040191	993.3	508	https://www.orthodb.org/v10?query=6496at7399	Beta-glucuronidase
6499at7399	Complete	scaffold_6	4546089	4551789	734.4	425	https://www.orthodb.org/v10?query=6499at7399	Adenylyl cyclase-associated protein
6508at7399	Complete	contig_91	3983414	3988356	958.0	625	https://www.orthodb.org/v10?query=6508at7399	osmotic avoidance abnormal protein 3-like
6509at7399	Complete	scaffold_49	13782250	13790439	943.6	482
6510at7399	Complete	scaffold_6	11281790	11292839	930.1	576	https://www.orthodb.org/v10?query=6510at7399	fasciclin-2 isoform X1
6519at7399	Complete	scaffold_14	1418247	1421040	1249.9	581
6522at7399	Complete	scaffold_721	2802163	2809522	808.8	367	https://www.orthodb.org/v10?query=6522at7399	uncharacterized protein KIAA0930 homolog
6523at7399	Complete	scaffold_74	10077359	10080183	1038.0	578	https://www.orthodb.org/v10?query=6523at7399	CCR4-NOT transcription complex subunit 10
6544at7399	Complete	contig_60	7164451	7167949	474.8	262	https://www.orthodb.org/v10?query=6544at7399	alpha-2A adrenergic receptor
6546at7399	Complete	scaffold_127	2065727	2068763	1234.9	642
6549at7399	Complete	contig_94	11068942	11072364	1172.6	657
6554at7399	Complete	scaffold_49	13021913	13025854	1047.5	582
6560at7399	Complete	contig_51	7366333	7370710	973.4	498	https://www.orthodb.org/v10?query=6560at7399	Phosphoenolpyruvate carboxykinase
6564at7399	Complete	contig_11	31286	38050	981.5	492	https://www.orthodb.org/v10?query=6564at7399	Neuronal PAS domain-containing protein 4
6566at7399	Complete	contig_139	1574795	1581975	686.0	448	https://www.orthodb.org/v10?query=6566at7399	exonuclease 1
6567at7399	Complete	scaffold_6	12261113	12268657	918.6	503	https://www.orthodb.org/v10?query=6567at7399	protein FAM13A
6571at7399	Complete	contig_22	13231242	13254616	1101.0	531	https://www.orthodb.org/v10?query=6571at7399	guanylate cyclase soluble subunit beta-1
6575at7399	Complete	contig_51	7051084	7057843	1074.0	530	https://www.orthodb.org/v10?query=6575at7399	Polypeptide N-acetylgalactosaminyltransferase
6587at7399	Complete	scaffold_721	40507	45817	877.4	598	https://www.orthodb.org/v10?query=6587at7399	open rectifier potassium channel protein 1
6593at7399	Complete	scaffold_6	6486827	6494941	945.2	903	https://www.orthodb.org/v10?query=6593at7399	thyroid adenoma-associated protein homolog
6594at7399	Complete	contig_91	2287230	2290670	605.3	462
6595at7399	Complete	contig_60	1466574	1468809	996.2	527	https://www.orthodb.org/v10?query=6595at7399	protein UBASH3A homolog
6596at7399	Complete	scaffold_6	2890265	2903494	778.0	430	https://www.orthodb.org/v10?query=6596at7399	glycosylphosphatidylinositol anchor attachment 1 protein
6604at7399	Complete	contig_152	416108	427664	889.9	584	https://www.orthodb.org/v10?query=6604at7399	Pdzd2_0 protein
6605at7399	Complete	contig_125	2598838	2622930	860.9	463	https://www.orthodb.org/v10?query=6605at7399	neuroendocrine convertase 1-like
6606at7399	Complete	contig_11	193388	196266	1068.4	655	https://www.orthodb.org/v10?query=6606at7399	E3 UFM1-protein ligase 1 homolog
6616at7399	Complete	contig_94	3577484	3581367	1418.1	762	https://www.orthodb.org/v10?query=6616at7399	intraflagellar transport protein 88 homolog
6617at7399	Complete	contig_23	2305342	2312665	936.0	926	https://www.orthodb.org/v10?query=6617at7399	transport and Golgi organization protein 1 isoform X1
6627at7399	Complete	contig_60	13056884	13066113	815.8	488	https://www.orthodb.org/v10?query=6627at7399	BMP-binding endothelial regulator protein
6630at7399	Complete	contig_29	1190282	1197235	962.6	519	https://www.orthodb.org/v10?query=6630at7399	Protein arginine N-methyltransferase
6641at7399	Complete	contig_94	7459050	7470360	809.9	510	https://www.orthodb.org/v10?query=6641at7399	glutamate receptor ionotropic, delta-2-like
6644at7399	Complete	contig_94	4688102	4698791	1052.7	439	https://www.orthodb.org/v10?query=6644at7399	polypeptide N-acetylgalactosaminyltransferase 2
6645at7399	Complete	contig_60	11936377	11939342	1087.1	491
6647at7399	Complete	contig_111	360043	386566	899.7	470	https://www.orthodb.org/v10?query=6647at7399	putative polypeptide N-acetylgalactosaminyltransferase 9 isoform X1
6652at7399	Complete	contig_60	819965	823764	1035.7	531	https://www.orthodb.org/v10?query=6652at7399	sodium-independent sulfate anion transporter
6653at7399	Complete	scaffold_49	6712264	6714802	940.1	574	https://www.orthodb.org/v10?query=6653at7399	Gamma-tubulin complex component
6658at7399	Complete	contig_91	2041598	2044684	445.0	377	https://www.orthodb.org/v10?query=6658at7399	histone-lysine N-methyltransferase SETMAR-like
6659at7399	Complete	scaffold_721	2792803	2797728	1146.3	631	https://www.orthodb.org/v10?query=6659at7399	spondin-1
6671at7399	Complete	scaffold_74	6951297	6953795	1079.6	515
6676at7399	Complete	scaffold_52	947086	950050	850.0	482	https://www.orthodb.org/v10?query=6676at7399	serine/threonine-protein kinase PINK1, mitochondrial
6680at7399	Complete	scaffold_71	10635294	10680521	918.0	481	https://www.orthodb.org/v10?query=6680at7399	MOXD1 homolog 2
6683at7399	Complete	contig_51	4513095	4516537	1095.1	592	https://www.orthodb.org/v10?query=6683at7399	leucine-rich repeat-containing protein 15-like
6689at7399	Complete	scaffold_71	3330295	3339285	855.1	649	https://www.orthodb.org/v10?query=6689at7399	nuclear factor NF-kappa-B p100 subunit isoform X1
6696at7399	Complete	contig_22	2587305	2594188	1545.9	827	https://www.orthodb.org/v10?query=6696at7399	Zinc finger RNA-binding protein
6699at7399	Complete	scaffold_52	1736002	1738170	1034.1	542	https://www.orthodb.org/v10?query=6699at7399	ATP-binding cassette sub-family G member 5
6704at7399	Complete	scaffold_52	46873	49679	830.3	498	https://www.orthodb.org/v10?query=6704at7399	protein brambleberry-like
6707at7399	Complete	contig_23	126606	130015	942.6	553	https://www.orthodb.org/v10?query=6707at7399	transmembrane protein 62-like
6708at7399	Complete	scaffold_52	2379906	2382874	1348.0	637
6719at7399	Complete	scaffold_71	14236594	14241663	1076.9	503	https://www.orthodb.org/v10?query=6719at7399	uncharacterized protein LOC108579324
6731at7399	Complete	contig_22	12458202	12462005	1047.2	904	https://www.orthodb.org/v10?query=6731at7399	centromere protein J
6734at7399	Complete	scaffold_6	3465857	3468713	1109.1	533	https://www.orthodb.org/v10?query=6734at7399	Peptidylprolyl isomerase domain and WD repeat-containing protein 1
6735at7399	Complete	contig_140	1141019	1146226	763.5	720	https://www.orthodb.org/v10?query=6735at7399	histone acetyltransferase KAT7 isoform X1
6738at7399	Complete	contig_60	5734931	5738733	1302.8	717
6740at7399	Complete	contig_94	3567405	3569237	1034.2	533	https://www.orthodb.org/v10?query=6740at7399	leucine-rich repeat protein soc-2 homolog
6741at7399	Complete	contig_22	5964876	5972949	959.6	528	https://www.orthodb.org/v10?query=6741at7399	protein fem-1 homolog CG6966 isoform X1
6754at7399	Complete	contig_42	256951	260620	1257.9	662
6758at7399	Complete	contig_42	3136947	3152082	1218.5	599	https://www.orthodb.org/v10?query=6758at7399	solute carrier organic anion transporter family member 3A1
6766at7399	Complete	contig_2	5320432	5323422	1009.8	500	https://www.orthodb.org/v10?query=6766at7399	endoplasmic reticulum mannosyl-oligosaccharide 1,2-alpha-mannosidase
6767at7399	Complete	contig_16	3747632	3759831	1124.5	537	https://www.orthodb.org/v10?query=6767at7399	electron transfer flavoprotein-ubiquinone oxidoreductase, mitochondrial
6768at7399	Complete	scaffold_6	12550247	12590852	326.6	523	https://www.orthodb.org/v10?query=6768at7399	transcription factor GATA-4-like
6776at7399	Complete	scaffold_6	6635195	6637218	924.9	494
6783at7399	Complete	scaffold_71	9373539	9376516	1050.7	563	https://www.orthodb.org/v10?query=6783at7399	CTL-like protein 1
6784at7399	Complete	contig_631	5001993	5004376	791.4	508	https://www.orthodb.org/v10?query=6784at7399	aspartate--tRNA ligase, mitochondrial
6785at7399	Complete	contig_51	7273583	7298912	1184.2	534	https://www.orthodb.org/v10?query=6785at7399	ABC transporter G family member 9
6792at7399	Complete	contig_520	1408494	1411348	1002.0	505	https://www.orthodb.org/v10?query=6792at7399	G-protein-signaling modulator 2
6797at7399	Complete	contig_631	5939388	5942402	1247.7	715
6801at7399	Complete	scaffold_14	6202772	6207209	1023.6	521
6803at7399	Complete	contig_60	3036501	3042747	1060.0	628
6805at7399	Complete	scaffold_74	17769152	17772238	1183.3	512	https://www.orthodb.org/v10?query=6805at7399	F-box/WD repeat-containing protein 7
6814at7399	Complete	contig_51	4501068	4504231	1184.5	614
6820at7399	Complete	contig_60	11762621	11766552	1124.8	559	https://www.orthodb.org/v10?query=6820at7399	transcription initiation factor TFIID subunit 5
6821at7399	Complete	contig_520	519072	521932	1032.1	524	https://www.orthodb.org/v10?query=6821at7399	transmembrane 9 superfamily member 4
6822at7399	Complete	contig_97	107080	109813	1043.6	596	https://www.orthodb.org/v10?query=6822at7399	exocyst complex component 8
6829at7399	Complete	contig_51	3342929	3347669	815.7	489
6836at7399	Complete	scaffold_49	14191384	14198401	826.6	514
6852at7399	Complete	contig_60	9027545	9029728	974.2	541	https://www.orthodb.org/v10?query=6852at7399	Xaa-Pro aminopeptidase 1
6870at7399	Complete	scaffold_14	2219477	2223635	985.3	525	https://www.orthodb.org/v10?query=6870at7399	integrator complex subunit 10
6876at7399	Complete	scaffold_6	8550523	8561056	1371.0	1053	https://www.orthodb.org/v10?query=6876at7399	serine/threonine-protein phosphatase 1 regulatory subunit 10
6886at7399	Complete	scaffold_127	4155220	4158992	1232.3	603	https://www.orthodb.org/v10?query=6886at7399	heat shock 70 kDa protein cognate 5
6888at7399	Complete	contig_60	8395016	8398261	1048.0	653
6891at7399	Complete	scaffold_52	911862	915181	1063.4	565	https://www.orthodb.org/v10?query=6891at7399	ATP-binding cassette sub-family D member 3
6892at7399	Complete	scaffold_721	4772384	4790336	1601.8	988	https://www.orthodb.org/v10?query=6892at7399	uncharacterized protein LOC106640139
6897at7399	Complete	contig_91	4811935	4814616	892.6	578	https://www.orthodb.org/v10?query=6897at7399	cap-specific mRNA (nucleoside-2'-O-)-methyltransferase 1
6899at7399	Complete	scaffold_127	3400381	3402969	776.4	477	https://www.orthodb.org/v10?query=6899at7399	dual specificity protein phosphatase CDC14B isoform X1
6901at7399	Complete	contig_19	2469887	2515263	952.7	627	https://www.orthodb.org/v10?query=6901at7399	PWWP domain-containing protein 2A-like
6904at7399	Complete	scaffold_71	8738567	8746406	867.3	886
6906at7399	Complete	scaffold_6	5927057	5940124	1101.3	625	https://www.orthodb.org/v10?query=6906at7399	double-stranded RNA-binding protein Staufen homolog 2
6908at7399	Complete	scaffold_721	279873	282748	1146.7	566
6910at7399	Complete	contig_520	253995	260627	1059.3	690	https://www.orthodb.org/v10?query=6910at7399	zinc finger protein ush
6913at7399	Complete	contig_631	2238207	2240938	1075.7	492	https://www.orthodb.org/v10?query=6913at7399	N-acetylgalactosaminyltransferase 7
6914at7399	Complete	contig_94	8363778	8367731	1173.7	590
6918at7399	Complete	scaffold_71	7497535	7503900	1027.2	736	https://www.orthodb.org/v10?query=6918at7399	flocculation protein FLO11
6929at7399	Complete	scaffold_49	732416	735403	843.6	530	https://www.orthodb.org/v10?query=6929at7399	rab5 GDP/GTP exchange factor
6935at7399	Complete	contig_51	3675026	3678519	1216.3	658	https://www.orthodb.org/v10?query=6935at7399	intraflagellar transport protein 80 homolog
6940at7399	Complete	contig_16	2843703	2854254	1020.2	488	https://www.orthodb.org/v10?query=6940at7399	serine/threonine-protein kinase minibrain
6944at7399	Complete	scaffold_14	6293716	6296592	1031.3	553	https://www.orthodb.org/v10?query=6944at7399	monocarboxylate transporter 12
6947at7399	Complete	contig_37	206341	208718	793.5	481	https://www.orthodb.org/v10?query=6947at7399	ski oncogene
6949at7399	Complete	scaffold_127	3472131	3474691	675.6	533
6955at7399	Complete	scaffold_74	7107141	7110222	1055.5	756
6961at7399	Complete	contig_120	601026	603101	1082.1	501	https://www.orthodb.org/v10?query=6961at7399	ER degradation-enhancing alpha-mannosidase-like protein 2
6963at7399	Complete	contig_94	5218824	5223718	1006.3	496	https://www.orthodb.org/v10?query=6963at7399	Coronin
6964at7399	Complete	contig_94	5465323	5467935	1082.9	532	https://www.orthodb.org/v10?query=6964at7399	mediator of RNA polymerase II transcription subunit 17
6966at7399	Complete	contig_60	12263746	12342706	1062.2	543	https://www.orthodb.org/v10?query=6966at7399	Nuclear factor 1 X-type
6971at7399	Complete	contig_42	4054308	4057259	643.9	547	https://www.orthodb.org/v10?query=6971at7399	Nucleoporin GLE1
6974at7399	Complete	contig_2	5484969	5488491	1000.9	548	https://www.orthodb.org/v10?query=6974at7399	Band 4.1-like protein 5
6977at7399	Complete	scaffold_71	9878736	9881872	1089.3	554	https://www.orthodb.org/v10?query=6977at7399	dynein intermediate chain 2, ciliary
6992at7399	Complete	scaffold_71	4459023	4463248	864.0	450
6994at7399	Complete	contig_83	3169313	3217199	899.7	513
6997at7399	Complete	scaffold_74	14372701	14380948	1029.2	498	https://www.orthodb.org/v10?query=6997at7399	high-affinity choline transporter 1
7005at7399	Complete	contig_60	4930109	4936072	747.9	511	https://www.orthodb.org/v10?query=7005at7399	PRM1_0 protein
7006at7399	Complete	contig_22	9134138	9137494	1110.0	643
7011at7399	Complete	contig_2	2432085	2435108	1139.1	534	https://www.orthodb.org/v10?query=7011at7399	Zinc finger with UFM1-specific peptidase domain protein
7017at7399	Complete	contig_153	895636	899661	826.6	395	https://www.orthodb.org/v10?query=7017at7399	serine/threonine-protein kinase tricorner isoform X1
7018at7399	Complete	contig_22	1537228	1540404	1126.4	541
7020at7399	Complete	contig_51	2003887	2008668	1104.8	514
7022at7399	Complete	scaffold_6	5911455	5916121	1078.3	538
7024at7399	Complete	contig_94	6329874	6336529	837.2	514	https://www.orthodb.org/v10?query=7024at7399	Cytoplasmic polyadenylation element-binding protein 1-B
7029at7399	Complete	contig_62	754903	758291	1168.0	629
7030at7399	Complete	contig_11	1803988	1806674	855.5	426	https://www.orthodb.org/v10?query=7030at7399	nuclear protein localization protein 4 homolog isoform X1
7031at7399	Complete	contig_37	920868	925343	848.8	677	https://www.orthodb.org/v10?query=7031at7399	Apoptotic chromatin condensation inducer in the nucleus
7033at7399	Complete	contig_2	600101	604037	904.4	534
7034at7399	Complete	scaffold_71	10231541	10235430	936.6	534	https://www.orthodb.org/v10?query=7034at7399	vitamin K-dependent gamma-carboxylase
7037at7399	Complete	contig_125	3381947	3387643	1513.3	1290	https://www.orthodb.org/v10?query=7037at7399	uncharacterized protein LOC107224018
7038at7399	Complete	contig_580	64056	67532	1146.8	516	https://www.orthodb.org/v10?query=7038at7399	negative elongation factor D
7042at7399	Complete	contig_94	5062430	5065127	753.4	460	https://www.orthodb.org/v10?query=7042at7399	protein lethal(2)denticleless
7043at7399	Complete	contig_22	4882992	4887455	1055.4	547	https://www.orthodb.org/v10?query=7043at7399	Polypeptide N-acetylgalactosaminyltransferase
7049at7399	Complete	contig_22	1601473	1617188	726.6	467
7057at7399	Complete	contig_60	12612681	12618063	1081.3	523	https://www.orthodb.org/v10?query=7057at7399	acetylcholinesterase-like
7059at7399	Complete	contig_140	1745827	1748452	991.6	442
7073at7399	Complete	contig_22	6418899	6420848	645.1	542	https://www.orthodb.org/v10?query=7073at7399	protein regulator of cytokinesis 1-like
7075at7399	Complete	scaffold_49	15290454	15301703	1055.4	626	https://www.orthodb.org/v10?query=7075at7399	zinc finger protein 567-like
7077at7399	Complete	scaffold_74	10873321	10896833	917.7	460	https://www.orthodb.org/v10?query=7077at7399	aryl hydrocarbon receptor nuclear translocator-like protein 1 isoform X1
7083at7399	Complete	scaffold_49	826032	828755	1220.0	655
7084at7399	Complete	scaffold_127	3380201	3387450	1115.5	738	https://www.orthodb.org/v10?query=7084at7399	protein inturned
7089at7399	Complete	scaffold_71	12292776	12294689	579.5	539	https://www.orthodb.org/v10?query=7089at7399	homeotic protein proboscipedia
7103at7399	Complete	contig_154	6862856	6868094	866.8	467	https://www.orthodb.org/v10?query=7103at7399	TAF5-like RNA polymerase II p300/CBP-associated factor-associated factor 65 kDa subunit 5L
7104at7399	Complete	contig_2	4788593	4824218	578.5	304	https://www.orthodb.org/v10?query=7104at7399	dipeptidase 1-like
7108at7399	Complete	contig_631	3567027	3574737	954.4	518
7110at7399	Complete	contig_631	2180523	2184700	1206.0	861
7116at7399	Complete	scaffold_74	2547665	2550347	1000.0	535	https://www.orthodb.org/v10?query=7116at7399	SRSF protein kinase 3 isoform X1
7119at7399	Complete	contig_140	959672	962085	967.4	512
7120at7399	Complete	contig_631	2201594	2203840	684.3	440	https://www.orthodb.org/v10?query=7120at7399	tRNA (adenine(37)-N6)-methyltransferase
7125at7399	Complete	scaffold_71	8499229	8501525	613.0	483
7126at7399	Complete	contig_97	428097	430830	1219.5	594	https://www.orthodb.org/v10?query=7126at7399	protein sel-1 homolog 1
7129at7399	Complete	contig_60	4950989	4961995	1062.5	591	https://www.orthodb.org/v10?query=7129at7399	transferrin
7137at7399	Complete	scaffold_74	17741909	17751430	721.9	453	https://www.orthodb.org/v10?query=7137at7399	LOC413907
7141at7399	Complete	contig_125	123222	127480	1123.1	547	https://www.orthodb.org/v10?query=7141at7399	segment polarity protein dishevelled homolog DVL-3 isoform X1
7148at7399	Complete	contig_22	6844490	6856045	1101.0	593	https://www.orthodb.org/v10?query=7148at7399	Transporter
7155at7399	Complete	contig_154	2393711	2395825	517.1	385	https://www.orthodb.org/v10?query=7155at7399	uncharacterized protein LOC105558500
7166at7399	Complete	contig_91	2036206	2039513	951.6	540	https://www.orthodb.org/v10?query=7166at7399	Major facilitator superfamily domain
7170at7399	Complete	contig_94	6397448	6401395	1292.1	699
7176at7399	Complete	contig_60	11125916	11128548	966.2	492	https://www.orthodb.org/v10?query=7176at7399	serine/threonine-protein kinase polo
7178at7399	Complete	contig_60	4008434	4023399	910.3	535	https://www.orthodb.org/v10?query=7178at7399	fragile X mental retardation protein 1 homolog A isoform X1
7181at7399	Complete	scaffold_71	4371364	4374264	1069.3	544
7184at7399	Complete	contig_60	12051976	12062306	1160.5	587
7198at7399	Complete	contig_120	590375	597997	969.5	468	https://www.orthodb.org/v10?query=7198at7399	microprocessor complex subunit DGCR8
7212at7399	Complete	scaffold_571	2320586	2337427	1041.7	556	https://www.orthodb.org/v10?query=7212at7399	host cell factor 2-like
7214at7399	Complete	contig_22	6592376	6599397	681.8	517	https://www.orthodb.org/v10?query=7214at7399	protein inscuteable homolog
7216at7399	Complete	scaffold_52	831530	849210	783.8	437	https://www.orthodb.org/v10?query=7216at7399	phosphatidylinositol-binding clathrin assembly protein isoform X1
7217at7399	Complete	scaffold_49	1225213	1235202	617.0	369	https://www.orthodb.org/v10?query=7217at7399	FAD-dependent oxidoreductase domain-containing protein 1-like
7218at7399	Complete	contig_631	3998782	4021030	784.0	418
7223at7399	Complete	scaffold_14	1557977	1568837	1064.7	528	https://www.orthodb.org/v10?query=7223at7399	formin-binding protein 1-like isoform X1
7224at7399	Complete	contig_140	29440	31750	1048.0	469	https://www.orthodb.org/v10?query=7224at7399	Pre-mRNA-processing factor 17
7225at7399	Complete	scaffold_74	358640	381504	1042.8	510	https://www.orthodb.org/v10?query=7225at7399	discoidin domain-containing receptor 2-like
7229at7399	Complete	contig_97	3576436	3584622	1206.4	806	https://www.orthodb.org/v10?query=7229at7399	Protein AF-10
7230at7399	Complete	contig_631	4962211	4967091	1251.5	677	https://www.orthodb.org/v10?query=7230at7399	Protein bicaudal D
7234at7399	Complete	contig_631	1705741	1708276	881.2	516	https://www.orthodb.org/v10?query=7234at7399	uncharacterized protein LOC105142989
7237at7399	Complete	contig_154	2892592	2897914	1171.0	535	https://www.orthodb.org/v10?query=7237at7399	histidine decarboxylase
7238at7399	Complete	contig_94	196851	203242	867.9	563	https://www.orthodb.org/v10?query=7238at7399	transferrin
7246at7399	Complete	scaffold_71	196282	200859	646.1	1242
7255at7399	Complete	scaffold_6	11098782	11102534	792.9	353	https://www.orthodb.org/v10?query=7255at7399	Tyrosine-protein kinase
7256at7399	Complete	contig_62	2404493	2413456	834.1	459
7261at7399	Complete	scaffold_721	6944377	6946625	963.3	477	https://www.orthodb.org/v10?query=7261at7399	protein DENND6A
7263at7399	Complete	contig_37	322857	329847	866.9	419	https://www.orthodb.org/v10?query=7263at7399	proline dehydrogenase 1, mitochondrial
7265at7399	Complete	contig_111	639765	642511	910.8	521	https://www.orthodb.org/v10?query=7265at7399	Rac GTPase-activating protein 1
7268at7399	Complete	contig_22	11723747	11730542	482.5	417	https://www.orthodb.org/v10?query=7268at7399	neurogenic protein mastermind isoform X1
7274at7399	Complete	scaffold_71	11740604	11743734	1154.8	622	https://www.orthodb.org/v10?query=7274at7399	DNA replication licensing factor MCM7
7275at7399	Complete	contig_19	427304	431750	825.2	518	https://www.orthodb.org/v10?query=7275at7399	ATP-dependent zinc metalloprotease YME1 homolog
7278at7399	Complete	scaffold_49	11621170	11624716	1278.7	872	https://www.orthodb.org/v10?query=7278at7399	Leucine-rich repeat-containing protein 49
7282at7399	Complete	scaffold_103	726204	734239	1476.7	1150	https://www.orthodb.org/v10?query=7282at7399	Nose resistant to fluoxetine protein 6
7284at7399	Complete	contig_94	3248012	3257491	1242.8	580	https://www.orthodb.org/v10?query=7284at7399	Organic cation transporter 1
7288at7399	Complete	scaffold_127	58469	60568	991.1	597	https://www.orthodb.org/v10?query=7288at7399	protein Hook homolog 3
7289at7399	Complete	contig_91	3191029	3197839	853.5	449	https://www.orthodb.org/v10?query=7289at7399	uncharacterized protein LOC103574089
7293at7399	Complete	scaffold_49	1561363	1569167	1043.0	627	https://www.orthodb.org/v10?query=7293at7399	EF-hand domain-containing family member C2
7296at7399	Complete	contig_22	2924770	2930631	1509.9	988
7307at7399	Complete	contig_42	236894	240773	786.4	678	https://www.orthodb.org/v10?query=7307at7399	Histone deacetylase complex subunit SAP130
7308at7399	Complete	scaffold_74	6113341	6121814	1458.6	936
7313at7399	Complete	scaffold_71	11785201	11791825	813.1	445	https://www.orthodb.org/v10?query=7313at7399	tyrosine-protein phosphatase corkscrew isoform X1
7314at7399	Complete	contig_62	2075596	2078256	702.4	491	https://www.orthodb.org/v10?query=7314at7399	protein tamozhennic
7318at7399	Complete	contig_2	1486585	1489295	883.3	544	https://www.orthodb.org/v10?query=7318at7399	methyltransferase-like protein 13
7319at7399	Complete	contig_94	2111166	2120913	1069.3	549	https://www.orthodb.org/v10?query=7319at7399	protein turtle isoform X1
7321at7399	Complete	scaffold_14	5260046	5262792	930.3	604
7324at7399	Complete	scaffold_49	1570290	1576538	1149.2	643	https://www.orthodb.org/v10?query=7324at7399	extended synaptotagmin-2 isoform X1
7326at7399	Complete	scaffold_14	1309174	1313191	876.6	1054
7332at7399	Complete	scaffold_74	17530320	17545977	933.1	505	https://www.orthodb.org/v10?query=7332at7399	MAGUK p55 subfamily member 7 isoform X1
7337at7399	Complete	contig_91	6225381	6227899	527.5	475
7340at7399	Complete	contig_60	11335729	11338480	939.1	600	https://www.orthodb.org/v10?query=7340at7399	conserved oligomeric Golgi complex subunit 2
7354at7399	Complete	scaffold_71	882399	886111	1112.3	614	https://www.orthodb.org/v10?query=7354at7399	RNA helicase
7356at7399	Complete	contig_42	3718830	3725964	1201.5	522	https://www.orthodb.org/v10?query=7356at7399	glutaminase liver isoform, mitochondrial isoform X1
7361at7399	Complete	scaffold_71	4780766	4783587	446.2	430	https://www.orthodb.org/v10?query=7361at7399	transcription factor TFIIIB component B'' homolog
7380at7399	Complete	contig_154	5364179	5366609	1064.0	499	https://www.orthodb.org/v10?query=7380at7399	collagen type IV alpha-3-binding protein
7382at7399	Complete	contig_29	2064672	2079891	1057.5	465
7383at7399	Complete	scaffold_6	3283570	3286092	976.8	507
7384at7399	Complete	contig_631	2186557	2188344	680.4	483	https://www.orthodb.org/v10?query=7384at7399	KIF1-binding protein homolog
7388at7399	Complete	contig_631	418843	422293	602.6	446	https://www.orthodb.org/v10?query=7388at7399	RING finger protein 10
7389at7399	Complete	scaffold_127	265464	369579	863.5	479	https://www.orthodb.org/v10?query=7389at7399	hemicentin-2
7390at7399	Complete	contig_83	2316358	2333367	1106.1	562	https://www.orthodb.org/v10?query=7390at7399	sodium- and chloride-dependent GABA transporter 1-like
7391at7399	Complete	scaffold_721	54330	57118	1168.7	619
7393at7399	Complete	contig_60	10463649	10478679	1263.0	834	https://www.orthodb.org/v10?query=7393at7399	LOC413427
7401at7399	Complete	contig_631	5038866	5041615	1130.8	556
7419at7399	Complete	scaffold_6	2810771	2814684	683.7	599	https://www.orthodb.org/v10?query=7419at7399	U3 small nucleolar RNA-associated protein 14 homolog A
7423at7399	Complete	scaffold_6	12641009	12649097	929.3	572
7426at7399	Complete	scaffold_103	1616243	1619961	616.5	663	https://www.orthodb.org/v10?query=7426at7399	Zinc finger protein 26
7427at7399	Complete	scaffold_127	4086884	4094659	773.2	730	https://www.orthodb.org/v10?query=7427at7399	dentin sialophosphoprotein
7432at7399	Complete	scaffold_74	2490980	2503039	603.1	478
7435at7399	Complete	contig_16	2385936	2404873	579.2	490
7440at7399	Complete	scaffold_71	9391994	9394308	826.6	562
7444at7399	Complete	scaffold_49	11544197	11547420	1027.8	516	https://www.orthodb.org/v10?query=7444at7399	N-acetylgalactosaminyltransferase 6-like
7446at7399	Complete	scaffold_52	130371	134973	896.4	519
7447at7399	Complete	scaffold_74	2068462	2071593	1177.9	596
7450at7399	Complete	scaffold_49	6138584	6142183	1088.1	621
7451at7399	Complete	scaffold_127	4024061	4036050	813.3	601	https://www.orthodb.org/v10?query=7451at7399	axonemal 84 kDa protein-like
7460at7399	Complete	contig_51	2838518	2840612	925.0	443	https://www.orthodb.org/v10?query=7460at7399	frizzled-7-B
7464at7399	Complete	contig_62	142938	144953	1099.8	527	https://www.orthodb.org/v10?query=7464at7399	gastrulation defective protein 1 homolog
7474at7399	Complete	scaffold_6	12710603	12714678	852.7	524	https://www.orthodb.org/v10?query=7474at7399	dolichyl-diphosphooligosaccharide--protein glycosyltransferase subunit 2
7476at7399	Complete	scaffold_721	36882	39839	878.3	526	https://www.orthodb.org/v10?query=7476at7399	histidine--tRNA ligase, cytoplasmic isoform X1
7478at7399	Complete	contig_42	230833	233738	955.6	492	https://www.orthodb.org/v10?query=7478at7399	myotubularin-related protein 9
7482at7399	Complete	contig_94	5574213	5576075	615.7	498
7501at7399	Complete	contig_97	3210385	3247086	851.6	488	https://www.orthodb.org/v10?query=7501at7399	uncharacterized protein LOC105359766
7513at7399	Complete	contig_512	2589801	2596141	939.5	486	https://www.orthodb.org/v10?query=7513at7399	uncharacterized protein LOC103572355
7516at7399	Complete	scaffold_74	6379137	6381212	795.3	531	https://www.orthodb.org/v10?query=7516at7399	glycerate kinase
7521at7399	Complete	contig_91	3338518	3347008	1060.1	616	https://www.orthodb.org/v10?query=7521at7399	ATP-dependent RNA helicase SUV3 homolog, mitochondrial
7526at7399	Complete	contig_60	11397331	11403339	986.1	472	https://www.orthodb.org/v10?query=7526at7399	nuclear receptor-binding protein homolog isoform X1
7530at7399	Complete	contig_42	326735	330016	911.4	772	https://www.orthodb.org/v10?query=7530at7399	zinc finger protein 37-like
7535at7399	Complete	scaffold_49	4397733	4413517	947.1	521	https://www.orthodb.org/v10?query=7535at7399	WD repeat-containing protein 20
7537at7399	Complete	contig_81	1460211	1467868	714.3	362
7540at7399	Complete	contig_29	1184529	1188805	975.8	689	https://www.orthodb.org/v10?query=7540at7399	zinc finger protein on ecdysone puffs
7542at7399	Complete	contig_117	1357736	1362485	561.6	393	https://www.orthodb.org/v10?query=7542at7399	LOC410000
7552at7399	Complete	contig_94	11399001	11401472	507.2	466	https://www.orthodb.org/v10?query=7552at7399	uncharacterized protein LOC108771471
7554at7399	Complete	contig_94	5101247	5103827	955.7	487	https://www.orthodb.org/v10?query=7554at7399	cleft lip and palate transmembrane protein 1 homolog
7561at7399	Complete	scaffold_71	3264512	3268254	485.8	396
7562at7399	Complete	scaffold_127	5158810	5161923	823.0	754	https://www.orthodb.org/v10?query=7562at7399	uncharacterized protein LOC105278166
7567at7399	Complete	scaffold_74	2114953	2117793	939.7	479
7569at7399	Complete	contig_125	977333	994305	1065.6	469	https://www.orthodb.org/v10?query=7569at7399	glutamate decarboxylase isoform X1
7572at7399	Complete	scaffold_6	12292692	12295906	986.9	443	https://www.orthodb.org/v10?query=7572at7399	cryptochrome-1-like
7577at7399	Complete	scaffold_127	1099732	1103137	947.5	553	https://www.orthodb.org/v10?query=7577at7399	FAS-associated factor 1
7580at7399	Complete	contig_631	5902036	5904790	683.0	632	https://www.orthodb.org/v10?query=7580at7399	Zinc finger C2H2 superfamily
7586at7399	Complete	scaffold_74	6399722	6408579	874.4	534
7587at7399	Complete	contig_171	127019	143206	1101.1	535	https://www.orthodb.org/v10?query=7587at7399	Malic enzyme
7593at7399	Complete	scaffold_571	1640654	1648774	569.2	277
7598at7399	Complete	scaffold_71	2546827	2550932	1209.5	661
7600at7399	Complete	contig_60	9449975	9452639	368.7	477	https://www.orthodb.org/v10?query=7600at7399	uncharacterized protein LOC108749618
7606at7399	Complete	contig_60	12089308	12091847	1002.8	577
7611at7399	Missing
7613at7399	Complete	scaffold_49	9427718	9447802	986.9	523	https://www.orthodb.org/v10?query=7613at7399	putative ferric-chelate reductase 1 homolog
7614at7399	Complete	contig_22	301079	304418	1037.6	496	https://www.orthodb.org/v10?query=7614at7399	DET1 homolog
7617at7399	Complete	scaffold_52	368866	371816	1003.2	513	https://www.orthodb.org/v10?query=7617at7399	merlin isoform X1
7618at7399	Complete	scaffold_127	2239613	2241833	997.7	504
7619at7399	Complete	contig_42	2862318	2865526	950.5	509	https://www.orthodb.org/v10?query=7619at7399	Mannosyltransferase
7626at7399	Complete	scaffold_14	109992	111652	727.4	319
7638at7399	Complete	contig_125	529951	532436	943.6	446	https://www.orthodb.org/v10?query=7638at7399	EGF domain-specific O-linked N-acetylglucosamine transferase isoform X1
7640at7399	Complete	contig_51	6353909	6356751	1039.5	514	https://www.orthodb.org/v10?query=7640at7399	tyramine beta-hydroxylase
7654at7399	Complete	contig_37	912211	917288	1023.8	528	https://www.orthodb.org/v10?query=7654at7399	Transmembrane 9 superfamily member
7667at7399	Complete	contig_60	5767477	5785591	1243.0	634
7675at7399	Complete	scaffold_571	975997	980427	1370.9	851	https://www.orthodb.org/v10?query=7675at7399	uncharacterized protein CG7065-like
7677at7399	Complete	contig_83	2952901	2955576	1023.9	520
7688at7399	Complete	scaffold_721	3518766	3521471	896.2	556	https://www.orthodb.org/v10?query=7688at7399	WD repeat-containing protein CG11141
7695at7399	Complete	scaffold_49	1239990	1248736	910.4	462
7696at7399	Complete	scaffold_103	3306542	3310704	1088.7	548	https://www.orthodb.org/v10?query=7696at7399	glucose dehydrogenase
7697at7399	Complete	contig_16	2801554	2803680	318.3	316	https://www.orthodb.org/v10?query=7697at7399	telomerase reverse transcriptase-like
7699at7399	Complete	scaffold_71	383016	388962	906.4	576	https://www.orthodb.org/v10?query=7699at7399	uncharacterized protein LOC105563744
7707at7399	Complete	contig_62	1792241	1796966	640.4	418
7712at7399	Complete	contig_60	12720441	12722758	798.3	464
7715at7399	Complete	contig_154	5728580	5731172	1103.1	526	https://www.orthodb.org/v10?query=7715at7399	kelch-like protein 5
7722at7399	Complete	scaffold_49	13774422	13780554	930.5	478	https://www.orthodb.org/v10?query=7722at7399	L-asparaginase
7728at7399	Complete	contig_94	3418531	3421981	687.0	579
7729at7399	Complete	scaffold_52	657275	660481	1078.2	563	https://www.orthodb.org/v10?query=7729at7399	myotubularin-related protein 6
7732at7399	Complete	scaffold_49	13663680	13666991	739.7	471
7735at7399	Complete	contig_154	1043935	1047240	1042.7	500
7741at7399	Complete	contig_94	1167774	1174335	983.2	424
7743at7399	Complete	contig_94	3180452	3197877	375.4	340	https://www.orthodb.org/v10?query=7743at7399	protein CBFA2T2
7750at7399	Complete	scaffold_127	3017043	3024110	1070.7	506	https://www.orthodb.org/v10?query=7750at7399	glycerol kinase
7751at7399	Complete	scaffold_571	3314575	3318253	880.1	633	https://www.orthodb.org/v10?query=7751at7399	polycomb group protein Psc-like
7755at7399	Complete	scaffold_74	6738420	6747473	880.2	533
7758at7399	Complete	contig_94	3549104	3551976	933.5	523	https://www.orthodb.org/v10?query=7758at7399	Lipase maturation factor
7764at7399	Complete	contig_60	12047191	12050307	1050.1	515	https://www.orthodb.org/v10?query=7764at7399	Eukaryotic peptide chain release factor GTP-binding subunit ERF3A
7770at7399	Complete	contig_631	6786748	6793594	750.1	519	https://www.orthodb.org/v10?query=7770at7399	origin recognition complex subunit 3
7774at7399	Complete	scaffold_127	3477139	3479602	878.1	533
7778at7399	Complete	scaffold_49	10669735	10678256	1906.6	1464	https://www.orthodb.org/v10?query=7778at7399	ARID DNA-binding domain
7779at7399	Complete	contig_94	12902594	12908453	1351.7	1226
7781at7399	Complete	contig_42	534637	538122	791.9	373	https://www.orthodb.org/v10?query=7781at7399	Protein bric-a-brac 2
7783at7399	Complete	contig_97	1173640	1194710	790.9	422	https://www.orthodb.org/v10?query=7783at7399	pancreatic lipase-related protein 2-like
7784at7399	Complete	scaffold_74	11042773	11054381	861.6	456	https://www.orthodb.org/v10?query=7784at7399	tyrosine kinase receptor Cad96Ca
7786at7399	Complete	contig_97	1162200	1166767	994.7	472	https://www.orthodb.org/v10?query=7786at7399	pancreatic triacylglycerol lipase-like
7789at7399	Complete	scaffold_6	11904782	11919440	794.6	412	https://www.orthodb.org/v10?query=7789at7399	matrix metalloproteinase-14 isoform X1
7802at7399	Complete	contig_22	4881906	4884300	876.1	481	https://www.orthodb.org/v10?query=7802at7399	asparagine synthetase
7803at7399	Fragmented	contig_154	8199074	8207549	527.0	312	https://www.orthodb.org/v10?query=7803at7399	phospholipase D3-like
7804at7399	Complete	contig_154	5326494	5329360	800.9	556
7811at7399	Complete	contig_2	750547	753555	1339.5	705	https://www.orthodb.org/v10?query=7811at7399	Putative ATP-dependent RNA helicase DDX23
7812at7399	Complete	contig_94	11060180	11068234	895.8	470
7815at7399	Complete	contig_80	331508	338366	1040.5	471
7819at7399	Complete	scaffold_721	1180896	1186188	1065.9	577	https://www.orthodb.org/v10?query=7819at7399	bestrophin-4
7821at7399	Complete	scaffold_49	9164706	9168237	938.0	543
7822at7399	Complete	contig_2	6148443	6152149	837.3	522	https://www.orthodb.org/v10?query=7822at7399	Zinc transporter foi
7830at7399	Complete	contig_94	1127187	1138514	964.0	448	https://www.orthodb.org/v10?query=7830at7399	uncharacterized protein LOC108691677
7832at7399	Complete	contig_631	3830544	3833716	1040.6	479	https://www.orthodb.org/v10?query=7832at7399	set1/Ash2 histone methyltransferase complex subunit ASH2
7835at7399	Complete	contig_117	1462644	1465540	912.3	504	https://www.orthodb.org/v10?query=7835at7399	tetratricopeptide repeat protein 39B-like
7839at7399	Complete	contig_20	1414724	1419276	848.0	499	https://www.orthodb.org/v10?query=7839at7399	glucose dehydrogenase
7844at7399	Complete	contig_11	1797146	1801749	945.0	473	https://www.orthodb.org/v10?query=7844at7399	Cyclophilin-type peptidyl-prolyl cis-trans isomerase
7849at7399	Complete	contig_51	7317504	7319807	1023.5	479	https://www.orthodb.org/v10?query=7849at7399	Elongator complex protein 3
7859at7399	Complete	scaffold_6	979339	984748	1082.6	682	https://www.orthodb.org/v10?query=7859at7399	insulin-like growth factor-binding protein complex acid labile subunit
7862at7399	Complete	contig_37	183311	186762	915.0	560	https://www.orthodb.org/v10?query=7862at7399	uncharacterized protein KIAA1841 homolog
7871at7399	Complete	contig_22	1542370	1544859	922.7	470
7876at7399	Complete	contig_23	139821	143389	619.2	714	https://www.orthodb.org/v10?query=7876at7399	uncharacterized protein LOC105181542
7879at7399	Complete	contig_23	1844540	1850877	811.9	554	https://www.orthodb.org/v10?query=7879at7399	Far upstream element-binding protein 1
7882at7399	Complete	contig_60	8407480	8413557	979.5	431	https://www.orthodb.org/v10?query=7882at7399	beta-TrCP
7887at7399	Complete	contig_2	3880241	3885566	988.1	460	https://www.orthodb.org/v10?query=7887at7399	glutamate dehydrogenase, mitochondrial
7891at7399	Complete	contig_94	6999136	7002265	924.5	492
7897at7399	Complete	contig_42	2092491	2095026	1055.6	552	https://www.orthodb.org/v10?query=7897at7399	very long-chain specific acyl-CoA dehydrogenase, mitochondrial
7901at7399	Complete	contig_97	2823790	2826731	1070.8	767	https://www.orthodb.org/v10?query=7901at7399	DNA repair protein complementing XP-C cells homolog
7908at7399	Complete	contig_22	15138173	15139962	882.8	412	https://www.orthodb.org/v10?query=7908at7399	ATP-dependent Clp protease ATP-binding subunit clpX-like, mitochondrial isoform X1
7910at7399	Complete	scaffold_71	4138456	4142924	941.6	502	https://www.orthodb.org/v10?query=7910at7399	Sodium-coupled monocarboxylate transporter 1
7921at7399	Complete	scaffold_74	15111114	15113879	1117.3	623	https://www.orthodb.org/v10?query=7921at7399	Suppressor of cytokine signaling 7
7926at7399	Complete	contig_94	1806298	1809228	755.7	412	https://www.orthodb.org/v10?query=7926at7399	agrin
7927at7399	Complete	scaffold_127	2634896	2636837	741.8	447	https://www.orthodb.org/v10?query=7927at7399	protein misato
7928at7399	Complete	scaffold_721	7732088	7734792	961.0	473
7929at7399	Complete	scaffold_721	998533	1000892	959.1	481	https://www.orthodb.org/v10?query=7929at7399	General transcription factor IIH subunit 1
7950at7399	Complete	contig_51	4978314	4982812	994.1	529	https://www.orthodb.org/v10?query=7950at7399	gamma-glutamyltranspeptidase 1-like isoform X1
7955at7399	Complete	scaffold_71	280992	290795	1263.9	683
7962at7399	Complete	contig_60	4042728	4048553	835.5	374	https://www.orthodb.org/v10?query=7962at7399	uncharacterized protein LOC108688292
7966at7399	Complete	scaffold_52	2294471	2303228	895.6	477	https://www.orthodb.org/v10?query=7966at7399	Ubiquitin carboxyl-terminal hydrolase 2
7969at7399	Complete	contig_22	10645598	10648681	757.8	478	https://www.orthodb.org/v10?query=7969at7399	neither inactivation nor afterpotential protein G
7972at7399	Complete	scaffold_74	12227794	12230251	1121.7	563	https://www.orthodb.org/v10?query=7972at7399	conserved oligomeric Golgi complex subunit 6
7980at7399	Complete	scaffold_74	8687081	8695848	949.0	512
7994at7399	Complete	contig_60	10982607	10989953	1337.2	1541
7998at7399	Complete	contig_51	309075	313745	488.3	383
8012at7399	Complete	scaffold_49	8224633	8228083	1147.9	661
8015at7399	Complete	contig_11	18792	22034	939.7	482
8017at7399	Complete	scaffold_74	2556687	2559074	1107.3	502	https://www.orthodb.org/v10?query=8017at7399	sodium/hydrogen exchanger 8
8026at7399	Complete	contig_19	526844	531139	1109.1	564
8029at7399	Complete	scaffold_49	13480646	13483529	989.5	602	https://www.orthodb.org/v10?query=8029at7399	polyribonucleotide nucleotidyltransferase 1, mitochondrial
8036at7399	Complete	scaffold_721	1631775	1633891	881.3	454
8037at7399	Complete	scaffold_14	5719631	5725859	938.4	475	https://www.orthodb.org/v10?query=8037at7399	solute carrier family 23 member 2
8039at7399	Complete	scaffold_6	5119456	5122149	1062.5	580	https://www.orthodb.org/v10?query=8039at7399	SUMO-activating enzyme subunit 2
8055at7399	Complete	contig_631	6868856	6893386	383.7	254
8056at7399	Complete	contig_154	2419576	2441191	955.2	553	https://www.orthodb.org/v10?query=8056at7399	protein Skeletor, isoforms B/C
8059at7399	Complete	contig_37	766554	774633	1249.2	751	https://www.orthodb.org/v10?query=8059at7399	uncharacterized protein LOC105429132
8060at7399	Complete	scaffold_571	2286284	2296127	592.6	585
8061at7399	Complete	contig_19	465970	467737	940.9	449	https://www.orthodb.org/v10?query=8061at7399	eukaryotic translation initiation factor 3 subunit L
8076at7399	Complete	scaffold_721	1098333	1103067	1167.5	678
8079at7399	Complete	contig_16	585719	590221	1520.3	1086
8081at7399	Complete	scaffold_49	4093472	4097561	1000.2	423	https://www.orthodb.org/v10?query=8081at7399	suppressor of hairless protein
8082at7399	Complete	scaffold_6	2262174	2266558	994.3	521	https://www.orthodb.org/v10?query=8082at7399	ATP-dependent RNA helicase bel
8084at7399	Complete	contig_140	1220470	1223215	736.7	415	https://www.orthodb.org/v10?query=8084at7399	endoplasmic reticulum lectin 1 isoform X1
8096at7399	Complete	contig_94	240471	243030	1120.5	593	https://www.orthodb.org/v10?query=8096at7399	Signal recognition particle subunit SRP72
8097at7399	Complete	scaffold_721	2519962	2579259	1275.4	892
8099at7399	Complete	contig_631	288716	314401	716.9	444
8102at7399	Complete	contig_631	3687881	3690629	1043.9	567	https://www.orthodb.org/v10?query=8102at7399	protein fem-1 homolog B
8106at7399	Complete	contig_2	3226311	3230950	610.7	494	https://www.orthodb.org/v10?query=8106at7399	heterogeneous nuclear ribonucleoprotein U isoform X1
8112at7399	Complete	contig_60	11002917	11007832	1053.6	571	https://www.orthodb.org/v10?query=8112at7399	DENN domain-containing protein 1A isoform X1
8113at7399	Complete	contig_60	12989372	12996441	1475.2	1217
8115at7399	Complete	contig_94	8359077	8361709	958.3	480	https://www.orthodb.org/v10?query=8115at7399	T-complex protein 1 subunit alpha
8126at7399	Complete	contig_60	3552091	3554681	797.8	471
8130at7399	Complete	contig_120	524005	529186	846.1	668	https://www.orthodb.org/v10?query=8130at7399	Rad50_0 protein
8132at7399	Missing
8134at7399	Complete	contig_16	3322229	3324534	1048.0	573	https://www.orthodb.org/v10?query=8134at7399	pleckstrin homology domain-containing family M member 1
8135at7399	Complete	scaffold_6	8618442	8622123	1061.3	551	https://www.orthodb.org/v10?query=8135at7399	striatin-3
8137at7399	Complete	contig_42	467580	470810	1018.6	872	https://www.orthodb.org/v10?query=8137at7399	putative sodium-coupled neutral amino acid transporter 10
8147at7399	Complete	scaffold_74	4897084	4910206	714.5	390	https://www.orthodb.org/v10?query=8147at7399	SPARC-related modular calcium-binding protein 2
8150at7399	Complete	scaffold_103	3285943	3291734	1175.6	562	https://www.orthodb.org/v10?query=8150at7399	glucose dehydrogenase
8151at7399	Complete	contig_154	5732786	5735383	991.0	490	https://www.orthodb.org/v10?query=8151at7399	mucolipin-3-like
8152at7399	Complete	contig_60	6946144	6954527	992.4	540	https://www.orthodb.org/v10?query=8152at7399	sodium-coupled monocarboxylate transporter 2
8153at7399	Complete	contig_51	2926085	2934990	1165.0	668	https://www.orthodb.org/v10?query=8153at7399	protein bicaudal C isoform X1
8157at7399	Complete	contig_2	5155177	5159380	776.5	407	https://www.orthodb.org/v10?query=8157at7399	activin receptor type-1
8161at7399	Complete	scaffold_14	6368216	6370461	751.4	430	https://www.orthodb.org/v10?query=8161at7399	F-box only protein 42
8167at7399	Complete	scaffold_127	4078920	4087156	510.9	332	https://www.orthodb.org/v10?query=8167at7399	rho guanine nucleotide exchange factor 7 isoform X1
8168at7399	Complete	contig_631	1100401	1103997	777.7	411
8191at7399	Complete	contig_120	611248	613164	949.6	453	https://www.orthodb.org/v10?query=8191at7399	vesicular inhibitory amino acid transporter
8207at7399	Complete	scaffold_74	11591022	11593909	1098.3	711
8213at7399	Complete	contig_60	11388931	11394840	1146.8	651
8215at7399	Complete	scaffold_6	6317999	6320394	1069.1	529
8217at7399	Complete	contig_117	1469124	1471330	888.7	460	https://www.orthodb.org/v10?query=8217at7399	TBC1 domain family member 22B
8220at7399	Complete	contig_97	173971	176152	1048.5	505
8222at7399	Complete	contig_29	2003924	2006575	726.8	440	https://www.orthodb.org/v10?query=8222at7399	protein ABHD16A
8223at7399	Complete	scaffold_14	1494861	1497517	636.1	459	https://www.orthodb.org/v10?query=8223at7399	60 kDa SS-A/Ro ribonucleoprotein
8226at7399	Complete	contig_60	12650181	12652637	937.0	467
8231at7399	Complete	scaffold_71	57775	60497	663.8	451	https://www.orthodb.org/v10?query=8231at7399	kanadaptin
8233at7399	Complete	scaffold_721	4567568	4569457	1084.7	546	https://www.orthodb.org/v10?query=8233at7399	protein sly1 homolog
8241at7399	Complete	scaffold_71	8879820	8882727	1016.2	479	https://www.orthodb.org/v10?query=8241at7399	Transmembrane 9 superfamily member
8246at7399	Complete	contig_22	2937310	2940912	936.1	498	https://www.orthodb.org/v10?query=8246at7399	non-canonical poly(A) RNA polymerase PAPD5-like
8247at7399	Complete	scaffold_71	8035841	8046777	998.0	455	https://www.orthodb.org/v10?query=8247at7399	prolyl 4-hydroxylase subunit alpha-2
8263at7399	Complete	contig_631	2399887	2403917	531.6	334
8264at7399	Complete	contig_37	372576	374675	1103.7	620	https://www.orthodb.org/v10?query=8264at7399	nucleolar GTP-binding protein 2
8268at7399	Complete	scaffold_49	812959	817086	909.5	439	https://www.orthodb.org/v10?query=8268at7399	protein singed
8269at7399	Complete	scaffold_49	15208958	15213540	743.3	405	https://www.orthodb.org/v10?query=8269at7399	A-kinase anchor protein 10, mitochondrial
8271at7399	Complete	contig_29	19262	21562	1000.1	496
8272at7399	Complete	contig_62	1197330	1201796	823.4	424	https://www.orthodb.org/v10?query=8272at7399	intraflagellar transport protein 56
8273at7399	Complete	contig_91	6027765	6030630	963.2	476	https://www.orthodb.org/v10?query=8273at7399	uncharacterized protein LOC106792762
8274at7399	Complete	contig_2	8489378	8492063	931.1	464
8276at7399	Complete	contig_11	1969139	1972977	982.5	539	https://www.orthodb.org/v10?query=8276at7399	tetratricopeptide repeat protein 39C-like
8282at7399	Complete	scaffold_14	1386694	1397585	930.2	496
8291at7399	Complete	scaffold_49	1315468	1317165	716.3	470	https://www.orthodb.org/v10?query=8291at7399	Sentrin-specific protease 1
8292at7399	Complete	scaffold_49	12460121	12462661	1054.6	544	https://www.orthodb.org/v10?query=8292at7399	cactin
8296at7399	Complete	contig_16	433571	436026	1087.5	560	https://www.orthodb.org/v10?query=8296at7399	Nucleolar GTP-binding protein 1
8302at7399	Complete	contig_154	2493257	2495008	923.5	495	https://www.orthodb.org/v10?query=8302at7399	hexosaminidase D-like
8303at7399	Complete	scaffold_74	6464354	6466319	952.4	502	https://www.orthodb.org/v10?query=8303at7399	ATP-dependent DNA helicase
8304at7399	Complete	contig_60	6927469	6943471	843.7	441	https://www.orthodb.org/v10?query=8304at7399	putative aminopeptidase W07G4.4
8307at7399	Complete	contig_97	824741	829120	1012.3	590	https://www.orthodb.org/v10?query=8307at7399	macoilin-1 isoform X1
8316at7399	Complete	contig_91	1396901	1404470	1013.6	483	https://www.orthodb.org/v10?query=8316at7399	serine/threonine-protein phosphatase 2A 56 kDa regulatory subunit gamma isoform-like isoform X1
8318at7399	Complete	contig_2	225236	231668	500.4	371	https://www.orthodb.org/v10?query=8318at7399	uncharacterized protein LOC105831038
8320at7399	Complete	contig_91	6443949	6456464	841.1	464
8325at7399	Complete	scaffold_6	2548069	2550889	953.5	437	https://www.orthodb.org/v10?query=8325at7399	F-box-like/WD repeat-containing protein TBL1XR1
8326at7399	Complete	scaffold_6	1591503	1599359	795.8	401	https://www.orthodb.org/v10?query=8326at7399	tyrosine-protein kinase Dnt-like
8332at7399	Complete	contig_154	6896667	6899181	840.1	456	https://www.orthodb.org/v10?query=8332at7399	BRCA1-associated protein
8335at7399	Complete	scaffold_6	1830340	1895079	780.9	416	https://www.orthodb.org/v10?query=8335at7399	tyrosine-protein kinase Drl
8340at7399	Complete	contig_631	5944704	5947399	955.0	503	https://www.orthodb.org/v10?query=8340at7399	bifunctional purine biosynthesis protein PURH
8344at7399	Complete	contig_2	4103723	4107343	854.0	559	https://www.orthodb.org/v10?query=8344at7399	cilia- and flagella-associated protein 52
8350at7399	Complete	scaffold_74	12445329	12473284	1001.7	497	https://www.orthodb.org/v10?query=8350at7399	bestrophin-3
8355at7399	Complete	contig_94	7792179	7796653	866.7	462	https://www.orthodb.org/v10?query=8355at7399	Importin subunit alpha
8357at7399	Complete	scaffold_52	1678946	1680997	282.5	450	https://www.orthodb.org/v10?query=8357at7399	Targeting protein for Xklp2
8364at7399	Complete	scaffold_74	8342141	8395136	1144.4	590	https://www.orthodb.org/v10?query=8364at7399	breast cancer anti-estrogen resistance protein 1
8366at7399	Complete	scaffold_6	6085917	6120149	814.1	510	https://www.orthodb.org/v10?query=8366at7399	ETS-like protein pointed isoform X1
8373at7399	Complete	scaffold_52	142013	149934	1083.4	512	https://www.orthodb.org/v10?query=8373at7399	serine/threonine-protein kinase OSR1 isoform X1
8377at7399	Complete	contig_60	2882237	2887187	968.3	519	https://www.orthodb.org/v10?query=8377at7399	Palmitoyltransferase
8379at7399	Complete	scaffold_721	2978497	2981876	1212.4	682	https://www.orthodb.org/v10?query=8379at7399	leucine-rich repeat and immunoglobulin-like domain-containing nogo receptor-interacting protein 3
8380at7399	Complete	contig_62	1786609	1790140	1181.8	699
8388at7399	Complete	contig_22	5079116	5082899	1000.7	665	https://www.orthodb.org/v10?query=8388at7399	Coiled-coil and C2 domain-containing protein 1-like
8392at7399	Complete	contig_42	2067343	2071497	823.0	623	https://www.orthodb.org/v10?query=8392at7399	leukocyte receptor cluster member 8 homolog
8400at7399	Complete	scaffold_74	5055216	5058697	1036.3	626	https://www.orthodb.org/v10?query=8400at7399	E3 ubiquitin-protein ligase LRSAM1-like
8401at7399	Complete	scaffold_6	4352741	4354995	833.8	480	https://www.orthodb.org/v10?query=8401at7399	EF-hand domain-containing protein 1-like
8413at7399	Complete	scaffold_49	12982435	12985908	1103.5	677
8424at7399	Complete	contig_83	2964927	2972068	813.8	453	https://www.orthodb.org/v10?query=8424at7399	BTB/POZ domain-containing protein 9
8429at7399	Complete	scaffold_127	2600319	2602453	784.0	436	https://www.orthodb.org/v10?query=8429at7399	integrin-alpha FG-GAP repeat-containing protein 2
8434at7399	Complete	contig_60	11266264	11268713	781.7	485	https://www.orthodb.org/v10?query=8434at7399	separin
8439at7399	Complete	contig_51	7350737	7354691	912.4	581
8449at7399	Complete	scaffold_721	9757125	9760751	927.4	466	https://www.orthodb.org/v10?query=8449at7399	caseinolytic peptidase B protein homolog
8451at7399	Complete	contig_51	4585846	4589315	988.0	654	https://www.orthodb.org/v10?query=8451at7399	gametogenetin-binding protein 2-like
8461at7399	Complete	scaffold_49	8292808	8295060	784.1	465	https://www.orthodb.org/v10?query=8461at7399	histone H4 transcription factor
8462at7399	Complete	contig_2	2855698	2858570	988.6	494	https://www.orthodb.org/v10?query=8462at7399	Methylcrotonoyl-CoA carboxylase beta chain, mitochondrial
8473at7399	Complete	scaffold_127	1760253	1766426	911.6	372	https://www.orthodb.org/v10?query=8473at7399	potassium voltage-gated channel protein Shal isoform X1
8479at7399	Complete	contig_23	2887362	2892930	793.9	472	https://www.orthodb.org/v10?query=8479at7399	apoptosis-inducing factor 1, mitochondrial
8480at7399	Complete	contig_2	2336492	2340258	968.1	537	https://www.orthodb.org/v10?query=8480at7399	SH3 domain-binding protein 5-like protein
8482at7399	Complete	scaffold_74	9477506	9481114	1075.1	586
8485at7399	Complete	contig_22	12478960	12481843	1146.6	627
8491at7399	Complete	contig_60	3004481	3009053	948.0	496	https://www.orthodb.org/v10?query=8491at7399	2-hydroxyacyl-CoA lyase 1
8499at7399	Complete	scaffold_103	1698564	1700609	993.4	446	https://www.orthodb.org/v10?query=8499at7399	protein ariadne-1
8502at7399	Complete	contig_23	2880534	2882457	815.9	435	https://www.orthodb.org/v10?query=8502at7399	T-complex protein 11-like protein 1
8504at7399	Complete	contig_94	12710623	12738770	888.1	436	https://www.orthodb.org/v10?query=8504at7399	tensin-1-like isoform X1
8505at7399	Complete	scaffold_49	4085159	4087731	721.2	434	https://www.orthodb.org/v10?query=8505at7399	gamma-glutamyltranspeptidase 1-like
8511at7399	Complete	contig_94	6326129	6328976	1010.8	502	https://www.orthodb.org/v10?query=8511at7399	cell division cycle protein 16 homolog
8517at7399	Complete	scaffold_103	3098895	3121750	712.1	482
8520at7399	Complete	scaffold_14	999423	1002347	699.7	700	https://www.orthodb.org/v10?query=8520at7399	uncharacterized protein LOC105830061
8529at7399	Complete	contig_2	2391357	2405379	1055.0	599	https://www.orthodb.org/v10?query=8529at7399	MOXD1 homolog 1
8534at7399	Complete	scaffold_721	8144236	8146923	890.5	453	https://www.orthodb.org/v10?query=8534at7399	protein wntless
8535at7399	Complete	scaffold_74	15664541	15670131	946.4	440	https://www.orthodb.org/v10?query=8535at7399	ATP synthase subunit alpha
8540at7399	Complete	scaffold_14	573279	575466	1089.9	527	https://www.orthodb.org/v10?query=8540at7399	ATP-binding cassette sub-family F member 1
8551at7399	Complete	contig_2	905810	914629	1710.0	1138
8552at7399	Complete	contig_51	220105	223264	973.8	447	https://www.orthodb.org/v10?query=8552at7399	Amidophosphoribosyltransferase
8555at7399	Complete	contig_60	10699308	10703195	842.5	481
8558at7399	Complete	contig_60	9476540	9478459	784.6	481	https://www.orthodb.org/v10?query=8558at7399	THAP-type zinc finger
8561at7399	Complete	contig_37	816059	820256	1434.8	807	https://www.orthodb.org/v10?query=8561at7399	nuclear hormone receptor FTZ-F1 beta
8563at7399	Complete	contig_80	857716	859779	838.4	393	https://www.orthodb.org/v10?query=8563at7399	WD40 repeat-containing protein SMU1
8566at7399	Complete	scaffold_74	17796066	17799661	830.8	463	https://www.orthodb.org/v10?query=8566at7399	probable ATP-dependent RNA helicase DDX52
8572at7399	Complete	contig_81	1436511	1448637	751.9	493	https://www.orthodb.org/v10?query=8572at7399	probable ribonuclease ZC3H12D
8575at7399	Complete	scaffold_721	4468783	4471701	844.3	607	https://www.orthodb.org/v10?query=8575at7399	Tudor domain-containing protein 3
8578at7399	Complete	contig_37	963478	970959	1173.3	659	https://www.orthodb.org/v10?query=8578at7399	vasorin
8586at7399	Complete	contig_97	86240	89612	655.3	417
8592at7399	Complete	scaffold_6	10836876	10840826	909.3	461	https://www.orthodb.org/v10?query=8592at7399	uncharacterized protein LOC105692775
8602at7399	Complete	contig_2	5171644	5175257	1162.7	781
8605at7399	Complete	contig_117	1363077	1365245	843.0	450
8614at7399	Complete	contig_631	37918	53075	1063.6	679	https://www.orthodb.org/v10?query=8614at7399	uncharacterized protein LOC105433095
8615at7399	Complete	scaffold_71	7888648	7898327	1165.8	652	https://www.orthodb.org/v10?query=8615at7399	high-affinity choline transporter 1-like
8620at7399	Complete	contig_2	783823	785821	829.4	438	https://www.orthodb.org/v10?query=8620at7399	Tyrosine--tRNA ligase
8621at7399	Complete	scaffold_74	15378851	15381562	874.6	456	https://www.orthodb.org/v10?query=8621at7399	T-complex protein 1 subunit eta
8631at7399	Complete	contig_2	5427415	5429662	947.5	445
8632at7399	Complete	scaffold_49	9447936	9453245	834.1	442	https://www.orthodb.org/v10?query=8632at7399	uncharacterized protein LOC409781
8641at7399	Complete	scaffold_52	3484083	3492803	716.5	537	https://www.orthodb.org/v10?query=8641at7399	centrosomal protein of 131 kDa
8642at7399	Complete	contig_60	11032087	11034015	598.0	488
8652at7399	Complete	scaffold_721	6626367	6628103	994.5	495	https://www.orthodb.org/v10?query=8652at7399	protein lines
8656at7399	Complete	contig_63	666087	670291	1096.3	571	https://www.orthodb.org/v10?query=8656at7399	synaptic vesicle glycoprotein 2B-like isoform X1
8657at7399	Complete	contig_11	1443239	1449888	940.1	540	https://www.orthodb.org/v10?query=8657at7399	RING finger protein 44
8659at7399	Complete	contig_2	4729209	4734153	606.3	523	https://www.orthodb.org/v10?query=8659at7399	LOW QUALITY PROTEIN: histone-lysine N-methyltransferase, H3 lysine-79 specific
8663at7399	Complete	contig_91	2045388	2047835	898.3	451	https://www.orthodb.org/v10?query=8663at7399	TBC1 domain family member 19
8665at7399	Complete	contig_121	1830621	1832941	642.0	446	https://www.orthodb.org/v10?query=8665at7399	ATM interactor
8669at7399	Complete	contig_16	2433199	2447557	679.2	423	https://www.orthodb.org/v10?query=8669at7399	protein NDNF
8672at7399	Complete	scaffold_721	6650584	6658997	867.6	454	https://www.orthodb.org/v10?query=8672at7399	dihydropyrimidinase isoform X1
8673at7399	Complete	contig_60	5687350	5690043	749.2	453
8682at7399	Complete	contig_22	4641855	4684494	899.4	428	https://www.orthodb.org/v10?query=8682at7399	TGF-beta receptor type-1 isoform X1
8684at7399	Complete	scaffold_6	12644662	12646855	862.0	448	https://www.orthodb.org/v10?query=8684at7399	transmembrane protein 209
8685at7399	Complete	scaffold_74	15165546	15167846	898.4	477	https://www.orthodb.org/v10?query=8685at7399	Alpha-1,3-mannosyl-glycoprotein 4-beta-N-acetylglucosaminyltransferase B
8687at7399	Complete	contig_51	4106100	4108824	966.8	510	https://www.orthodb.org/v10?query=8687at7399	Lysine--tRNA ligase
8688at7399	Complete	contig_120	1410426	1413038	842.0	472	https://www.orthodb.org/v10?query=8688at7399	conserved oligomeric Golgi complex subunit 8
8690at7399	Complete	contig_51	597819	600996	908.9	551	https://www.orthodb.org/v10?query=8690at7399	probable protein phosphatase CG10417
8699at7399	Complete	contig_42	4061939	4064250	928.4	440	https://www.orthodb.org/v10?query=8699at7399	protein deltex
8706at7399	Complete	contig_91	2506575	2515875	966.0	508	https://www.orthodb.org/v10?query=8706at7399	aryl hydrocarbon receptor nuclear translocator homolog isoform X1
8714at7399	Complete	scaffold_49	14839458	14843019	1074.7	814	https://www.orthodb.org/v10?query=8714at7399	Rho GTPase-activating protein 11A
8720at7399	Complete	scaffold_721	1782175	1784896	778.5	559	https://www.orthodb.org/v10?query=8720at7399	Mucosa-associated lymphoid tissue lymphoma translocation protein 1
8722at7399	Complete	scaffold_571	3880206	3901538	767.1	508	https://www.orthodb.org/v10?query=8722at7399	serine/threonine-protein kinase svkA isoform X1
8729at7399	Complete	scaffold_74	16151455	16153843	884.9	431	https://www.orthodb.org/v10?query=8729at7399	3-phosphoinositide-dependent protein kinase 1
8731at7399	Complete	contig_16	1909954	1913214	1127.0	526	https://www.orthodb.org/v10?query=8731at7399	insulin-like growth factor-binding protein complex acid labile subunit
8733at7399	Complete	contig_23	48359	50897	874.2	614	https://www.orthodb.org/v10?query=8733at7399	Coiled-coil and C2 domain-containing protein 2A
8734at7399	Complete	contig_125	1709566	1715695	1086.3	621	https://www.orthodb.org/v10?query=8734at7399	nuclear receptor subfamily 4 group A member 2
8735at7399	Complete	contig_60	787738	790752	1235.0	747	https://www.orthodb.org/v10?query=8735at7399	pre-rRNA processing protein FTSJ3
8736at7399	Fragmented	scaffold_14	4086784	4088000	545.7	266	https://www.orthodb.org/v10?query=8736at7399	tRNA-splicing ligase RtcB homolog
8738at7399	Complete	contig_20	1075629	1086685	922.5	428
8744at7399	Complete	contig_2	4766102	4772199	731.1	433	https://www.orthodb.org/v10?query=8744at7399	uncharacterized protein LOC105687762
8746at7399	Complete	scaffold_74	17758943	17761519	1068.0	679
8748at7399	Complete	contig_117	1207660	1210915	886.9	429	https://www.orthodb.org/v10?query=8748at7399	coatomer subunit delta
8753at7399	Complete	scaffold_721	9978283	9980261	901.2	478	https://www.orthodb.org/v10?query=8753at7399	Vang-like protein
8754at7399	Complete	scaffold_6	412409	414450	826.9	478	https://www.orthodb.org/v10?query=8754at7399	protein downstream neighbor of son homolog
8757at7399	Complete	scaffold_6	12541265	12554472	853.6	507	https://www.orthodb.org/v10?query=8757at7399	Rho GTPase-activating protein 18
8762at7399	Complete	contig_62	1742014	1744372	941.5	450	https://www.orthodb.org/v10?query=8762at7399	hexosaminidase D-like
8772at7399	Complete	contig_2	4068963	4074055	881.9	417	https://www.orthodb.org/v10?query=8772at7399	Receptor protein serine/threonine kinase
8773at7399	Complete	scaffold_6	10499566	10502930	710.2	346	https://www.orthodb.org/v10?query=8773at7399	uncharacterized protein LOC105689319
[truncated: 4,000 more rows]
