# Supplementary material for: Prevalent bee venom genes evolved before the aculeate stinger and eusociality
Source: BMC Biol. 2023 Oct 23;21:229. doi: 10.1186/s12915-023-01656-5 (PMC10591384; doi:10.1186/s12915-023-01656-5)
Supplement: Supplementary file 40 — Additional file 40. Genome annotation of Melipona beecheii. [file 12915_2023_1656_MOESM40_ESM.zip › Melipona_beecheii.annotation.funannotate181.Oct2020/reference.QC/Melipona_beecheii.fa.busco4.DuplicatedComplete.bed]

contig_117	1684468	1773889
contig_140	1656822	1718202
contig_154	2123112	2183802
contig_51	32741	55691
scaffold_127	3106735	3140565
contig_51	189800	213032
scaffold_127	3449557	3467758
scaffold_49	13170744	13195280
scaffold_52	325318	348441
contig_60	8272195	8316066
contig_19	1969421	1988196
contig_62	404153	419489
contig_91	5764194	5781901
scaffold_74	15117945	15131102
contig_97	3326301	3345617
contig_91	2453974	2472046
contig_22	11574696	11642308
scaffold_127	2021	23747
contig_91	3147877	3156050
contig_42	3439611	3479291
contig_22	6782923	6819502
contig_117	1472920	1492125
scaffold_52	1787838	1805497
contig_22	15148646	15167405
contig_60	5914649	5928309
contig_80	1194079	1205228
scaffold_71	14525044	14543850
contig_42	3653158	3668454
contig_51	3681238	3693076
contig_51	346888	361258
contig_29	44778	69149
scaffold_71	11765119	11778651
scaffold_52	1765408	1789159
contig_94	1882202	1897486
contig_94	4410681	4442133
contig_22	14964509	15011926
contig_94	5162792	5179229
scaffold_49	10684097	10700821
scaffold_721	3403570	3434915
scaffold_71	3244967	3255819
contig_16	5145626	5172127
scaffold_52	1822544	1835313
scaffold_74	8836837	8844216
contig_16	3688292	3737797
scaffold_49	11558460	11568949
scaffold_103	1499478	1548978
scaffold_49	9661798	9687113
scaffold_721	8222200	8244094
scaffold_74	17950017	17973647
contig_2	3128887	3139978
contig_2	1719252	1766059
scaffold_6	6344657	6359982
scaffold_721	1664576	1700903
contig_51	1772887	1783870
scaffold_74	17920930	17931418
contig_60	11355527	11363321
contig_16	2472983	2482632
contig_94	3483573	3512143
scaffold_127	5827515	5841236
contig_60	11035966	11048753
scaffold_71	6303277	6312635
contig_29	7253	16000
contig_94	2487532	2535757
scaffold_14	1602850	1610937
contig_2	953390	963583
contig_140	966730	977409
contig_51	1642031	1656356
contig_91	4730046	4759008
scaffold_71	9188427	9202227
contig_125	1435751	1458157
scaffold_49	7064198	7076275
scaffold_721	421981	450359
scaffold_49	4100561	4110875
contig_154	6764781	6775292
contig_121	3367090	3378820
contig_140	270482	330196
contig_2	1401573	1408415
scaffold_49	10948618	10957650
scaffold_6	6234833	6243659
contig_22	8364536	8374622
scaffold_14	3139026	3152440
contig_2	3742209	3769759
contig_2	5128370	5142963
contig_154	7042127	7049061
scaffold_721	9998090	10008510
scaffold_49	15108453	15116176
contig_23	2831623	2845229
contig_29	1931062	1940196
contig_91	2080658	2087270
contig_11	1702859	1708676
contig_631	3691845	3706946
scaffold_71	9288328	9297778
contig_154	6337921	6344846
scaffold_71	14244202	14251369
contig_51	116654	128231
scaffold_71	4294377	4333208
contig_83	1404399	1427984
scaffold_74	17898132	17907399
contig_11	1514409	1525604
scaffold_49	8248961	8258623
scaffold_52	2943751	2954618
contig_51	6481220	6540240
contig_51	4143032	4153762
contig_60	6592086	6602012
scaffold_721	9983988	9995484
scaffold_103	3703125	3725085
scaffold_71	7934174	7946182
scaffold_71	3231969	3243392
contig_60	12242165	12255607
contig_91	3283318	3303454
contig_91	5351601	5358816
contig_42	395771	426591
scaffold_71	5840000	5883995
contig_20	1113254	1123244
contig_60	10558165	10572875
contig_22	6060837	6111384
scaffold_6	11958864	11985408
scaffold_74	14004916	14033039
contig_51	4159629	4170782
scaffold_74	17095913	17130414
scaffold_6	2699099	2706313
contig_121	3346949	3356202
contig_51	773406	782332
contig_125	3324023	3337665
contig_2	1620396	1627300
contig_2	3214983	3222596
scaffold_74	4914708	4923279
scaffold_6	7550709	7561092
scaffold_49	1283446	1291697
contig_51	89744	108850
scaffold_49	10607029	10618616
scaffold_49	10874923	10886867
contig_520	1807179	1821858
scaffold_721	241044	250569
scaffold_71	11314705	11322686
contig_62	386326	403014
contig_37	384541	391470
scaffold_74	6389748	6396849
contig_60	138628	147724
scaffold_71	7561293	7570483
contig_631	2362597	2385016
scaffold_721	6612496	6622282
contig_19	394826	402771
contig_2	5603291	5610715
contig_2	5448691	5461438
scaffold_103	704728	713747
contig_22	1550077	1566526
scaffold_71	4360010	4368137
scaffold_74	8679321	8686536
scaffold_71	10181551	10190914
contig_80	572369	605746
contig_94	6342154	6389828
contig_154	5382018	5391236
contig_60	11272499	11286493
scaffold_49	712973	722523
contig_94	9063844	9069442
scaffold_71	8792347	8797569
scaffold_71	4350367	4358966
contig_2	582310	599591
scaffold_52	459955	467256
scaffold_71	8885811	8892861
scaffold_6	5151391	5159914
scaffold_52	450943	457337
contig_2	5491519	5504552
contig_51	4224990	4233099
contig_94	10344978	10366840
scaffold_127	1779283	1786549
scaffold_14	6466470	6477075
scaffold_6	6323191	6329187
scaffold_49	145682	162036
scaffold_127	46525	54447
contig_94	7029269	7055557
contig_19	768068	787547
scaffold_127	3393622	3398671
contig_512	822440	833089
contig_20	1051181	1059455
contig_117	1197296	1200274
contig_2	8280510	8291008
scaffold_74	5032461	5042539
contig_111	643251	653278
contig_22	2946666	2956333
contig_81	1614120	1626314
scaffold_6	11727188	11739871
contig_154	3203158	3232228
scaffold_52	2365096	2375433
contig_12	673191	680062
contig_2	2031552	2095714
scaffold_6	5130781	5140219
contig_83	56407	73870
scaffold_6	12527794	12535104
scaffold_71	928247	940144
contig_520	869528	876612
contig_631	3635110	3642967
scaffold_49	752249	760534
contig_94	2901997	2910030
contig_22	10942866	10948529
contig_140	188933	198513
contig_94	5079073	5086690
scaffold_14	6240770	6252715
contig_42	3350592	3378083
scaffold_127	2938955	2979508
scaffold_74	12604979	12610991
scaffold_52	2981680	2997783
contig_22	12468988	12477384
scaffold_74	6566873	6573241
contig_60	10598374	10604417
scaffold_6	12698120	12708051
contig_60	11405887	11413369
contig_631	5808568	5855043
contig_60	13262097	13287441
scaffold_74	1268272	1275093
contig_631	4467428	4484793
contig_80	837816	843449
scaffold_6	6559425	6593460
scaffold_127	1799176	1805213
scaffold_74	10605813	10630958
contig_94	5676892	5688764
contig_94	1838024	1850076
contig_60	7536180	7545333
scaffold_14	4313501	4328212
contig_631	2310852	2318119
contig_60	11308056	11315028
scaffold_127	3053509	3060135
scaffold_721	1862616	1908042
contig_97	355517	378410
scaffold_721	107577	120535
contig_22	4392832	4447640
scaffold_721	6680740	6691135
contig_16	478331	491446
contig_2	935656	944762
scaffold_127	3232164	3240033
contig_91	2555162	2561623
contig_2	7294274	7303085
scaffold_127	1058294	1064200
contig_154	1439705	1490586
contig_60	10420293	10425787
contig_91	3246478	3274193
scaffold_71	9129931	9136781
scaffold_721	7924227	7935824
scaffold_721	6590789	6597556
scaffold_74	4872095	4879210
contig_2	4019625	4025774
scaffold_127	2216410	2228014
scaffold_74	1954277	1960938
contig_63	30024	35917
contig_11	235810	370041
contig_51	65716	72936
contig_22	12441762	12447504
contig_60	1502573	1531554
scaffold_49	10982200	10993026
scaffold_6	7500636	7517691
scaffold_74	2123611	2129419
contig_12	651055	661352
scaffold_74	10061069	10066758
scaffold_49	8413472	8420016
scaffold_14	4075300	4083798
contig_60	10390480	10402072
contig_80	462058	475699
contig_12	1170966	1179790
contig_60	8328854	8335648
scaffold_74	17147863	17153491
contig_22	9281269	9295106
contig_51	1662623	1676800
scaffold_71	7258940	7273726
contig_60	932643	937617
scaffold_6	2766670	2783054
contig_51	7509588	7519161
contig_91	6331714	6342128
scaffold_721	6922863	6928758
contig_94	8083467	8094092
contig_12	1019182	1035557
contig_2	2165026	2171107
contig_16	3225075	3253900
scaffold_721	6917351	6921507
scaffold_14	5690314	5702716
scaffold_721	465464	470877
contig_97	3135445	3140424
scaffold_74	6600364	6607523
contig_60	12810942	12820374
contig_117	1876477	1882277
contig_51	6389089	6399384
contig_22	15051175	15059977
contig_60	13310084	13319078
contig_94	479665	489609
contig_51	6172756	6180205
contig_154	1933959	1941703
contig_91	4847957	4874719
contig_91	3228034	3234415
scaffold_52	3048420	3056235
scaffold_127	3484249	3490322
contig_575	13638	18941
contig_125	90652	102618
scaffold_14	583002	587955
scaffold_721	989807	995640
scaffold_49	14704755	14715929
scaffold_71	11824319	11830031
contig_11	1679094	1685180
contig_2	3118517	3124272
contig_97	2811406	2821036
scaffold_71	6373334	6377279
scaffold_49	4062013	4075443
contig_60	11056792	11062931
scaffold_14	3162979	3169188
scaffold_721	7870671	7878008
scaffold_6	5162840	5167669
scaffold_49	905784	913784
contig_94	2130199	2159460
contig_120	625472	630717
contig_154	6750074	6757785
contig_83	1393063	1400210
contig_42	2169742	2184048
contig_60	2406889	2438105
contig_37	877505	887857
scaffold_14	1528596	1534860
scaffold_52	1714449	1719049
contig_91	2045388	2060786
contig_29	2010901	2020030
scaffold_721	139522	144210
scaffold_103	22382	44188
contig_631	5874179	5880021
contig_139	1590030	1601410
scaffold_6	2828683	2833031
contig_62	1733804	1738585
contig_111	12906	22558
scaffold_721	1788653	1793734
contig_22	12653721	12659400
contig_120	2007343	2025508
contig_60	960080	981631
scaffold_74	10113643	10122785
scaffold_49	13791565	13796401
contig_83	810043	880409
contig_51	3189260	3200978
contig_125	3370951	3377050
contig_2	1682458	1688021
scaffold_721	3311619	3338884
contig_60	4840241	4848337
contig_22	5816010	5820589
contig_42	3926812	3930369
scaffold_49	10541828	10572862
contig_29	2204936	2219206
scaffold_49	11017858	11022313
contig_16	30404	40757
contig_140	1636967	1645128
scaffold_74	17860476	17870592
scaffold_71	8776491	8781890
contig_22	6020401	6035291
scaffold_6	8038059	8041772
contig_37	365828	371680
contig_2	8060602	8066228
scaffold_49	15350714	15355578
contig_60	925413	929686
scaffold_74	2165888	2172303
contig_51	315038	330650
contig_121	3053893	3070717
contig_83	2856132	2863986
scaffold_14	1884598	1889157
scaffold_721	4401986	4412904
contig_631	324231	329723
scaffold_71	4147611	4152519
contig_154	2046129	2051965
contig_94	9638389	9650741
scaffold_49	10895570	10906840
contig_11	39841	46107
contig_91	6211729	6218278
scaffold_14	5058304	5065134
scaffold_74	8705970	8711325
scaffold_571	1340650	1367458
scaffold_49	8436287	8443586
contig_154	6901749	6906106
contig_97	847962	854360
contig_111	25774	39269
scaffold_49	1272391	1279050
contig_60	3514949	3521944
contig_60	2490140	2495704
contig_60	11901142	11905129
scaffold_6	4378715	4388176
contig_22	12039855	12078914
scaffold_71	3298013	3303454
contig_2	5236565	5249660
scaffold_52	758804	775387
scaffold_127	3046261	3051537
contig_29	2031933	2039127
scaffold_74	17276790	17288364
contig_81	1642969	1650144
contig_94	7180207	7189114
scaffold_6	4395644	4421154
contig_22	6709644	6761286
scaffold_49	14861657	14865566
contig_631	3886537	3939428
contig_12	403664	411918
contig_631	2413052	2417109
scaffold_6	12221809	12226310
scaffold_127	35277	40110
scaffold_71	10078323	10098599
contig_51	7342129	7347312
scaffold_6	9950871	9954839
scaffold_6	8239065	8242721
scaffold_49	12959812	12968211
scaffold_127	2079435	2106453
scaffold_71	9002608	9010122
contig_94	6319517	6325610
scaffold_6	1013694	1066843
contig_83	1562625	1566966
scaffold_14	2224107	2229220
contig_60	11436867	11442451
contig_154	4592065	4604514
contig_60	8641575	8645856
contig_94	6450314	6455731
scaffold_49	6051450	6104445
contig_23	245668	255328
contig_23	1161807	1170180
scaffold_74	10586552	10596716
contig_60	1730817	1741359
scaffold_71	1762413	1783638
scaffold_571	3765476	3773491
scaffold_52	3190437	3253608
contig_60	13301786	13308500
scaffold_49	15759112	15764898
scaffold_6	7804144	7876086
scaffold_721	3544511	3549098
scaffold_74	14532543	14539217
contig_94	7867090	7878523
contig_631	5670437	5680009
contig_139	1186220	1243972
scaffold_49	14695138	14699021
contig_51	4575910	4581538
contig_631	3302453	3327251
scaffold_71	374910	385729
scaffold_14	4227054	4231838
contig_60	12078055	12086438
scaffold_71	249456	268313
scaffold_74	17184021	17192046
contig_60	5841296	5846317
scaffold_14	4239676	4243742
contig_60	5046255	5069374
contig_60	11185155	11189266
contig_22	6040025	6047021
contig_60	2222443	2235802
contig_631	1618684	1627404
contig_631	2229981	2235921
scaffold_571	2307717	2312726
contig_154	6838591	6845336
scaffold_721	69594	81838
scaffold_14	4258940	4264643
scaffold_74	7079716	7084581
scaffold_49	11600153	11604539
scaffold_49	7245487	7277652
contig_23	216520	236884
contig_63	1107950	1114443
contig_117	2446105	2449551
contig_125	173817	180285
contig_51	6149641	6156560
contig_19	2567387	2570755
contig_22	2198272	2214952
scaffold_71	3352276	3357575
contig_60	812406	817261
scaffold_571	3429369	3434241
scaffold_721	1476991	1497338
contig_140	1261996	1267917
contig_94	7191785	7212692
scaffold_71	36646	51775
contig_22	2964625	2969173
scaffold_71	1867485	1899578
contig_97	884756	889025
contig_60	8418675	8424161
scaffold_6	3028971	3034327
scaffold_721	1071691	1082667
scaffold_721	1501169	1506830
scaffold_74	17031313	17044026
contig_23	2888310	2902865
scaffold_49	4034581	4038783
scaffold_49	8460439	8465708
contig_51	6231079	6239825
scaffold_127	1119687	1127752
scaffold_6	2884532	2894724
contig_60	11014799	11019885
contig_520	1799042	1803631
scaffold_74	16987390	16997299
contig_19	517317	524764
contig_62	2453053	2464390
contig_37	395206	405836
scaffold_71	4408575	4412909
contig_60	2344761	2351181
contig_94	13134518	13141330
contig_22	15019714	15024368
scaffold_49	2201342	2207991
contig_91	1992460	2006223
scaffold_49	796588	801543
contig_11	1370706	1379383
scaffold_49	12942563	12946432
scaffold_52	2936583	2941580
contig_97	3685095	3698751
scaffold_49	8270953	8282939
scaffold_71	13567436	13575158
contig_22	9335398	9339317
contig_60	2799979	2814382
scaffold_721	5952551	5960457
scaffold_127	3957551	3963855
contig_51	3715219	3734262
contig_29	1303308	1311222
contig_12	470598	475832
contig_154	2040172	2044367
contig_22	4997981	5009039
scaffold_74	16575122	16588386
contig_42	333016	338210
scaffold_6	6715515	6720727
contig_91	2414999	2425762
scaffold_127	1089850	1095463
contig_51	238986	242754
contig_60	4992423	5003389
contig_22	6413361	6418115
scaffold_49	11098916	11121040
contig_62	2365094	2384308
contig_60	11369167	11373865
contig_2	2213378	2222379
scaffold_127	1250433	1263379
contig_631	5373052	5379043
scaffold_52	1665429	1669919
scaffold_6	12242884	12251205
contig_62	2088444	2117823
scaffold_127	3346748	3350818
contig_631	2156470	2161814
contig_631	5026431	5031080
scaffold_71	10460923	10486025
contig_121	2634488	2688510
scaffold_74	5455864	5482990
contig_94	10900062	10924569
scaffold_71	73690	90330
scaffold_74	2046532	2049955
contig_94	5073086	5077733
contig_154	3087397	3091371
scaffold_14	5153625	5157258
scaffold_721	2349144	2358058
contig_22	756508	760546
scaffold_721	267729	278030
contig_60	11065482	11074456
contig_94	6405323	6409069
contig_16	179059	183600
scaffold_74	6361270	6373749
contig_19	530465	544961
scaffold_721	1141449	1145216
contig_62	2480929	2484956
contig_60	11008740	11013690
scaffold_49	11485628	11503789
contig_2	1674732	1681385
scaffold_52	1886923	1904571
scaffold_52	1188265	1196088
contig_94	3553576	3561228
scaffold_74	17804960	17809326
scaffold_49	3353244	3358494
contig_94	3342664	3357008
contig_120	265501	291248
scaffold_71	526075	534132
contig_94	147380	152882
contig_16	3141022	3189769
contig_2	5355293	5358824
contig_22	6404030	6411893
contig_16	2711815	2718626
contig_97	890159	893419
contig_2	5467417	5475444
scaffold_49	14892044	14898601
contig_91	6449958	6462436
contig_83	2494034	2506941
contig_83	661747	695087
contig_81	1265365	1268397
scaffold_49	9512342	9526699
contig_2	2381715	2386845
scaffold_571	1583048	1587444
scaffold_6	4336252	4342696
scaffold_721	2766750	2789905
contig_22	15104117	15107321
contig_94	785507	790707
contig_2	4118115	4123836
scaffold_571	3325006	3329283
contig_83	2555491	2603969
scaffold_71	3310624	3315305
contig_22	12451191	12455739
contig_60	10734643	10770416
contig_2	973590	978495
contig_2	4027041	4045818
contig_62	419069	423724
scaffold_127	1079826	1083153
contig_94	10867957	10872249
scaffold_6	6276716	6288044
scaffold_721	5617471	5620875
contig_16	2733534	2771396
scaffold_721	595398	599940
scaffold_49	8505665	8533448
contig_19	415187	420505
contig_60	10631274	10637755
contig_22	6887226	6900809
scaffold_127	1526540	1561301
contig_29	3308684	3315364
contig_23	2875197	2879094
contig_631	3521910	3535638
scaffold_49	14611445	14622438
scaffold_49	13013954	13017772
scaffold_14	2837636	2844849
contig_125	763623	766493
scaffold_721	7078142	7087920
scaffold_74	2614285	2625563
contig_152	2737	41867
contig_60	12925918	12929334
contig_37	905962	910608
contig_94	2373935	2380361
scaffold_14	5271880	5276626
contig_22	1647083	1660461
scaffold_14	1315883	1322816
contig_520	166292	178244
contig_42	2145405	2150172
scaffold_52	2421341	2425335
contig_2	4132556	4136440
contig_22	5162011	5212593
contig_16	2076186	2094039
contig_94	1869633	1873383
scaffold_71	9858731	9869602
scaffold_721	6840639	6861742
scaffold_71	14380653	14389386
contig_97	67718	72345
contig_91	2134850	2142879
scaffold_74	6960920	6990587
contig_120	617366	620437
contig_631	3362097	3366793
scaffold_49	15678833	15694943
contig_23	2114232	2202645
scaffold_127	1103540	1107369
scaffold_6	7540059	7544329
contig_51	1708331	1723106
contig_91	2829864	2855207
scaffold_49	932425	935777
contig_154	1281266	1300301
contig_22	10912380	10916156
contig_37	689772	694702
contig_631	14054	18712
contig_91	2067518	2071921
contig_91	2433820	2441409
scaffold_103	503486	512388
contig_2	3081044	3100442
scaffold_721	3002714	3006346
contig_60	2293831	2301979
contig_63	716816	727660
contig_91	4040157	4055810
scaffold_52	1682648	1686727
scaffold_14	6298514	6305381
scaffold_6	9653471	9679904
contig_60	12675157	12684648
contig_51	5824985	5829185
contig_60	9891334	9911790
contig_97	3348645	3355204
contig_140	1063880	1067716
scaffold_71	7808164	7816729
contig_19	2104971	2109281
scaffold_721	3534879	3541293
scaffold_74	2134588	2138860
scaffold_14	2820955	2827150
contig_91	6544949	6556275
contig_154	6715743	6719970
contig_94	1623143	1630840
scaffold_49	15442029	15449215
contig_22	335426	343412
scaffold_52	1440561	1443957
contig_22	9587257	9624717
scaffold_721	4269141	4274334
scaffold_127	5818469	5823711
scaffold_6	5934282	5944313
scaffold_103	1654611	1657733
contig_19	410250	413348
contig_2	993715	1000485
scaffold_71	8700037	8706754
scaffold_49	851290	855743
scaffold_52	2343303	2351830
contig_2	2241680	2258580
contig_60	11838543	11843890
scaffold_52	2311064	2316421
contig_29	1896629	1901365
scaffold_74	2289228	2295380
scaffold_721	4563430	4566899
contig_117	1238021	1270524
scaffold_127	498703	536591
scaffold_74	2297533	2301708
scaffold_6	11222720	11235337
scaffold_6	12510553	12515378
contig_2	6133135	6141093
contig_117	1311667	1319467
contig_51	3452462	3492072
contig_60	23216	31588
contig_22	830140	834685
contig_42	83795	89779
contig_2	1475031	1478335
contig_11	1463284	1467530
scaffold_49	15404391	15407540
scaffold_71	8846797	8851529
scaffold_74	8181712	8185137
scaffold_721	962550	966118
contig_16	4113330	4154963
scaffold_74	13769394	13775507
contig_60	12132342	12151458
contig_91	5662966	5666540
contig_51	6133570	6139477
contig_2	4089805	4093768
contig_60	11250360	11254058
contig_11	1767703	1773110
scaffold_71	6407356	6429060
contig_91	4420462	4427476
contig_125	1699395	1702913
scaffold_52	1012390	1015784
scaffold_71	9849125	9852840
contig_631	3538638	3542925
scaffold_71	8724930	8728667
scaffold_6	10810764	10832361
contig_83	1456928	1462090
contig_117	1456651	1460918
contig_2	966053	970737
scaffold_49	13458681	13466393
contig_154	2409009	2412207
scaffold_6	3301825	3319565
contig_60	8398563	8404094
contig_2	6178610	6183167
scaffold_6	12724463	12732346
contig_62	759049	763258
contig_37	147045	151440
scaffold_49	5951919	5962573
contig_91	3201547	3207843
scaffold_52	1407165	1412798
scaffold_52	50991	54865
contig_42	1793751	1806944
contig_83	2985012	2991070
contig_2	774184	777661
contig_575	5210	10504
contig_62	2431361	2441180
contig_60	10609899	10613381
contig_23	1741816	1748260
contig_91	5965985	5973405
contig_140	1093841	1098379
contig_51	7073155	7077368
contig_51	6762135	6768765
contig_51	1979544	1994997
contig_2	3871716	3875086
contig_60	118465	126731
contig_94	5468702	5473720
contig_29	2766	6521
contig_42	3931078	3935474
contig_60	127341	137987
scaffold_52	1444702	1450907
contig_81	1108029	1114396
scaffold_74	7151501	7166960
contig_2	2414957	2420431
contig_631	1080350	1084460
scaffold_74	15311838	15322866
contig_125	3105399	3121183
scaffold_571	1168881	1184579
contig_16	3938541	3972449
contig_154	3091173	3141166
contig_97	135479	146256
scaffold_571	3687737	3694398
contig_94	3148248	3154552
scaffold_74	3900331	3904075
contig_51	6769788	6773932
contig_51	172654	185935
scaffold_6	12113199	12127121
scaffold_6	7729617	7751862
contig_29	2949262	2971581
scaffold_49	15360183	15364080
scaffold_74	2538783	2542416
scaffold_74	7168950	7177522
contig_51	971073	975559
contig_152	394940	414388
scaffold_6	6691136	6699702
scaffold_127	3089553	3094702
scaffold_49	4087872	4092436
scaffold_14	1515463	1518467
scaffold_49	5906375	5911342
scaffold_127	5524681	5547666
contig_60	8429665	8434084
scaffold_6	10051926	10056484
contig_29	2045175	2054944
scaffold_49	14659645	14664191
scaffold_6	12361260	12365976
contig_51	1392890	1397022
scaffold_49	12446236	12458073
contig_11	1774495	1777944
scaffold_571	3615639	3628007
contig_94	10860633	10866489
scaffold_49	832478	840471
scaffold_571	2369860	2433914
scaffold_74	14563252	14568440
contig_60	10291218	10294778
scaffold_14	5028013	5049062
scaffold_52	2965301	2968816
contig_121	1836553	1842392
contig_51	6336853	6346274
contig_60	11203392	11207662
contig_97	442109	449215
contig_94	3396296	3400613
contig_20	1390539	1394574
contig_51	6245630	6253588
scaffold_14	1582379	1587239
contig_23	2569304	2592023
scaffold_71	3346152	3350221
scaffold_71	895504	900009
scaffold_721	5659518	5669397
scaffold_6	3847209	3862485
scaffold_6	3176485	3186947
contig_60	5381902	5388739
contig_60	8475663	8487883
scaffold_721	2997370	3002064
scaffold_49	11023155	11026574
contig_51	4132476	4135869
contig_154	6737262	6742478
contig_111	1805216	1809638
contig_2	2308457	2318752
contig_11	1510752	1513450
contig_22	6032688	6036008
scaffold_127	482669	486188
contig_2	8025087	8033505
contig_94	3812789	3831251
contig_94	10764295	10768739
contig_51	6359293	6364580
scaffold_71	4447625	4455286
contig_125	3236358	3244960
contig_94	3469655	3476778
contig_60	2638540	2646758
scaffold_14	4289167	4291935
contig_60	3564127	3572265
scaffold_14	6229887	6234185
contig_139	1539743	1543039
contig_94	178898	188183
contig_171	774015	779479
scaffold_49	11632460	11636108
scaffold_6	12390904	12394758
contig_97	2532091	2536663
contig_22	9196102	9200858
scaffold_74	2103559	2107829
contig_60	1428015	1433446
contig_120	576090	581889
contig_62	2160307	2163755
scaffold_6	4324558	4329520
scaffold_49	15127034	15130694
scaffold_6	9997237	10011788
scaffold_49	13498865	13500208
contig_37	249263	253615
scaffold_49	9175616	9239269
contig_22	12389649	12393961
contig_94	11842119	11845429
scaffold_52	668072	671688
contig_512	2205776	2247058
contig_2	2025486	2034111
contig_2	5593579	5599001
scaffold_49	1370567	1383800
contig_91	1552455	1560580
contig_29	25531	32751
contig_60	9936075	9940916
contig_83	1531966	1537470
contig_29	2929328	2940738
contig_91	6155766	6159403
scaffold_71	8839207	8845476
scaffold_71	9209730	9213962
scaffold_571	316579	323841
contig_94	1220816	1243512
scaffold_571	2137140	2185174
contig_60	801873	808524
scaffold_127	3253390	3263202
contig_60	11158330	11161921
scaffold_49	14921043	14929650
contig_60	1492543	1496787
contig_154	6329674	6333559
scaffold_721	9628239	9656409
scaffold_6	7341224	7345933
scaffold_6	6364492	6402055
scaffold_721	58180	61757
scaffold_74	1252408	1257543
scaffold_49	11653752	11677108
contig_2	3862771	3865346
scaffold_49	12646532	12656165
scaffold_721	9576681	9580694
contig_22	15072645	15076117
scaffold_74	6374690	6378597
scaffold_71	13548110	13563314
contig_97	856883	862866
scaffold_127	3829503	3863177
contig_121	2783194	2789921
scaffold_71	9821142	9830485
contig_20	341020	348672
contig_91	5896664	5904350
scaffold_6	2853632	2860954
scaffold_52	399118	403095
scaffold_6	10692521	10697961
contig_60	9116446	9122574
contig_117	1494434	1502604
scaffold_571	2203580	2212396
contig_51	6308510	6311795
scaffold_71	1224760	1231578
contig_22	9250447	9255199
scaffold_52	1708497	1712860
contig_60	10526627	10530148
contig_51	2467234	2478226
contig_154	3483756	3497153
contig_29	740334	747702
contig_83	1464063	1470296
contig_120	168864	182784
contig_91	3037546	3042460
contig_22	4972516	4977205
contig_16	591943	605415
scaffold_74	15413923	15423645
scaffold_49	3343612	3348091
contig_19	1878104	1914128
scaffold_721	8140153	8143705
contig_60	11904559	11909362
scaffold_571	1978675	1984824
contig_117	1535828	1545555
contig_81	636423	727614
contig_60	3477311	3489722
contig_19	2576257	2604055
scaffold_49	3348891	3352287
scaffold_74	1932826	1937002
scaffold_14	2411634	2416067
scaffold_71	7576852	7580648
scaffold_49	2177297	2188154
contig_512	1248710	1254613
contig_19	2537731	2543315
contig_22	6878551	6882546
contig_631	3580978	3588518
contig_19	1922663	1927443
contig_60	10667781	10674847
contig_23	359054	363249
contig_512	2255092	2262289
contig_51	6114229	6117706
contig_51	3697088	3704827
contig_60	2275653	2278797
contig_94	10390048	10392887
contig_60	12390522	12395218
scaffold_71	495817	500289
contig_83	1479642	1484236
contig_83	1083734	1133386
scaffold_52	882587	889948
scaffold_571	1555079	1567715
contig_91	6486417	6492168
contig_94	799085	802164
contig_2	7075441	7084666
contig_520	1730006	1733934
scaffold_71	7758406	7763209
contig_121	3399545	3403147
contig_2	2410506	2414252
contig_11	1223664	1229557
scaffold_74	6880526	6898735
scaffold_127	1810638	1816172
contig_23	2899475	2904174
contig_23	1780863	1785527
scaffold_49	947282	951176
scaffold_49	2668115	2685358
scaffold_6	12419547	12425139
scaffold_571	2595013	2598946
scaffold_71	11831402	11834891
scaffold_14	6216453	6221363
contig_94	794820	798334
contig_94	1771789	1775496
contig_94	1513623	1558024
contig_2	8045568	8049389
contig_91	808569	817673
scaffold_721	8245059	8286579
scaffold_74	11576909	11590097
contig_83	2836188	2853525
contig_91	4636190	4644530
scaffold_127	3042436	3044818
contig_60	11909819	11912963
scaffold_127	2250920	2257179
scaffold_49	5433774	5438180
contig_117	1546183	1549320
contig_520	557460	563281
contig_154	4554458	4563204
contig_81	1416220	1430420
scaffold_127	2460502	2504111
scaffold_103	3363998	3367651
scaffold_74	8715081	8720990
contig_125	3070360	3098674
contig_139	1585115	1588503
scaffold_14	6208499	6213164
contig_94	3544118	3551083
contig_520	1714936	1725455
contig_2	7046387	7061019
contig_2	5275308	5278781
scaffold_127	926113	941230
contig_60	163235	166436
scaffold_571	2225468	2235224
contig_37	242720	246241
scaffold_127	3885513	3890105
contig_520	740008	786046
contig_51	6380300	6384793
contig_22	9838962	9903086
scaffold_71	9033333	9036046
scaffold_6	9721922	9725818
contig_91	3916936	3919788
contig_2	803292	808070
contig_22	1988389	1992032
scaffold_721	5010614	5041106
contig_37	236589	240490
scaffold_6	7882833	7886307
contig_60	10052103	10069789
contig_22	772657	777550
contig_42	2134424	2138365
contig_22	2915761	2919767
scaffold_6	5892109	5896491
contig_29	1911973	1917165
contig_37	166084	171473
contig_60	2867927	2874852
scaffold_721	91555	101821
contig_152	281466	285794
scaffold_127	2978444	2981924
contig_94	3534205	3543313
contig_20	1130937	1133870
scaffold_127	1160278	1163769
scaffold_14	5851350	5867656
contig_42	518564	528254
contig_60	836249	839803
contig_631	6950508	6980288
scaffold_74	2579030	2582347
scaffold_6	7358057	7361177
scaffold_49	13884801	13946708
contig_22	12430942	12437690
scaffold_721	5413973	5421091
scaffold_721	484743	488691
scaffold_49	13754642	13757847
contig_60	11846819	11850154
scaffold_71	4471221	4479044
scaffold_71	3359311	3363606
scaffold_571	4031553	4038980
contig_19	1962416	1968132
scaffold_49	10594383	10597421
contig_97	297945	304317
scaffold_49	3400978	3404304
contig_60	12930297	12933737
contig_94	3572370	3576589
contig_94	6409645	6412880
contig_520	651746	655996
contig_94	3462833	3466459
contig_154	7495868	7502533
scaffold_74	15253928	15257539
scaffold_74	4052841	4079459
contig_60	4023686	4027834
contig_29	2185112	2188035
scaffold_721	7892567	7896192
scaffold_49	3322831	3325182
scaffold_127	3303704	3332798
scaffold_74	10091283	10094866
contig_91	803185	806450
contig_51	6411377	6424130
scaffold_74	6412529	6416460
contig_2	6614904	6625347
contig_60	4800957	4808310
contig_94	7885084	7887342
scaffold_49	4312181	4315124
scaffold_71	9018955	9022824
contig_140	1146790	1149838
scaffold_74	1969164	1972336
scaffold_14	127413	131541
scaffold_52	3061619	3068904
contig_140	131274	134270
contig_60	2482438	2487673
contig_94	490286	494024
scaffold_71	14264075	14282097
contig_1046	11245	14137
scaffold_571	2659585	2667978
scaffold_49	9456584	9471289
scaffold_49	13039386	13044344
scaffold_721	4605640	4612123
contig_2	3915465	3918905
scaffold_71	4385996	4389307
contig_60	10606642	10609400
scaffold_6	3044916	3048295
scaffold_52	2394139	2398802
contig_117	1653151	1664473
contig_2	1457618	1462753
contig_51	189711	193837
contig_111	1006261	1010638
contig_60	9406183	9417964
contig_2	3933320	3940626
scaffold_74	17195305	17200135
contig_60	3587366	3591120
contig_51	814268	816989
contig_60	5588425	5593640
contig_23	352458	357006
contig_97	779693	783480
scaffold_52	3039383	3041090
contig_631	5883198	5889418
contig_23	344142	349854
contig_91	4771992	4775531
contig_94	3424385	3431317
scaffold_71	910944	914039
contig_125	1913160	1916194
contig_60	12769580	12792820
scaffold_6	12456629	12462764
scaffold_74	17834035	17844079
contig_60	12113391	12116963
contig_42	135653	139015
scaffold_721	9565979	9569175
contig_19	3320846	3368711
scaffold_74	17204322	17212611
scaffold_71	6756710	6766418
contig_94	7880394	7883511
contig_2	8314285	8333817
scaffold_71	7484943	7487841
contig_120	1624958	1686729
scaffold_49	1585072	1616596
contig_60	11887600	11890276
scaffold_49	6695997	6705578
contig_60	2839415	2846635
contig_42	2867033	2870580
contig_120	4551	7721
scaffold_71	3413306	3433400
scaffold_14	6519309	6522931
contig_60	2283371	2287564
scaffold_71	1838048	1862255
scaffold_52	1024564	1029416
scaffold_52	1744320	1747118
contig_29	2696196	2698601
scaffold_127	2437748	2446606
scaffold_721	3549307	3553032
scaffold_49	9489003	9493879
scaffold_71	549117	575441
contig_37	256396	260713
contig_94	1693928	1764511
contig_22	15088970	15093150
scaffold_71	8981040	8984309
scaffold_74	1554119	1558845
scaffold_52	2415011	2418641
scaffold_49	14846319	14848996
scaffold_6	442713	477379
contig_94	254886	269453
scaffold_52	1761630	1764660
contig_51	3184960	3189722
scaffold_49	1322674	1325634
scaffold_49	15222844	15228586
scaffold_6	2754210	2758819
scaffold_6	6339095	6342438
scaffold_49	13045857	13048705
contig_91	4525801	4612722
contig_60	4001976	4014062
contig_171	114335	125358
contig_11	1336706	1343412
contig_125	143845	152690
scaffold_6	7992840	8000259
contig_140	1748425	1752445
contig_16	5259396	5277510
scaffold_49	14151588	14155470
scaffold_6	2272651	2275545
scaffold_74	1705967	1709658
scaffold_127	3468503	3471549
contig_83	1569217	1583993
contig_51	2586282	2590127
contig_94	12918230	12923097
contig_60	8384791	8388472
contig_91	6228340	6233077
contig_2	5227860	5235977
scaffold_721	9750827	9756923
scaffold_721	7940316	7944128
contig_37	950002	953544
contig_97	1152872	1159941
contig_171	482291	486436
scaffold_74	2303972	2308488
scaffold_127	2041591	2065172
contig_60	10594122	10597323
scaffold_49	3424725	3429461
scaffold_52	2428940	2437499
contig_60	4815913	4821483
scaffold_14	1588424	1591634
contig_2	4113894	4117897
scaffold_571	1229473	1252209
scaffold_71	12154157	12164324
scaffold_14	529188	542655
scaffold_49	14829777	14832863
scaffold_74	8127990	8130656
contig_83	1141764	1154479
scaffold_74	5080921	5084074
contig_91	5954737	5960961
scaffold_49	6020344	6034861
scaffold_74	6539045	6548493
contig_16	3132603	3133985
contig_22	3263420	3286117
contig_11	2454619	2465168
scaffold_6	4658239	4665785
contig_94	5190042	5193450
contig_16	3202983	3216551
scaffold_6	4514912	4517729
scaffold_571	263907	304123
contig_91	910212	925080
contig_2	6049977	6052999
contig_29	3343306	3357364
contig_91	5628025	5632668
contig_60	7443903	7455454
contig_520	1350538	1391784
contig_29	2742725	2747997
scaffold_571	1753913	1757187
contig_51	139556	143470
scaffold_6	10048393	10050886
contig_60	917311	922429
contig_94	749212	754926
scaffold_6	11562512	11565024
scaffold_74	8135391	8139147
contig_22	1972458	1975110
contig_60	12713528	12717349
scaffold_103	3380268	3397219
contig_22	4960403	4962796
contig_22	4892586	4895927
contig_520	683398	700436
contig_60	4775782	4782111
scaffold_74	6553411	6558947
contig_29	1800954	1808868
contig_29	2805117	2834135
contig_520	537208	542638
contig_2	5393017	5395294
scaffold_571	981984	984161
scaffold_52	3162734	3165972
contig_22	3409996	3430321
contig_140	1014648	1018483
contig_42	2855871	2858596
scaffold_49	10975138	10979892
contig_51	144012	147091
scaffold_74	7042695	7049637
scaffold_6	8604018	8609014
contig_22	12661264	12666270
contig_94	5457261	5462150
scaffold_721	4386474	4392234
contig_80	1076304	1079567
scaffold_49	920003	925627
contig_22	12422695	12428135
scaffold_49	1262462	1269747
contig_60	10690011	10692427
contig_63	687717	692522
contig_11	1841347	1845024
contig_94	1611403	1615621
scaffold_74	1230543	1236387
contig_60	11325466	11330405
contig_152	222771	230230
scaffold_71	4341316	4346375
contig_631	4793446	4825879
contig_154	3832083	3835288
scaffold_127	1909376	1914467
scaffold_14	6509331	6511973
contig_97	2888287	2896935
contig_2	7289221	7292910
contig_631	2483790	2491797
scaffold_14	6390684	6397928
scaffold_571	3281575	3284748
contig_42	263805	267046
scaffold_52	2199264	2208088
contig_22	6612529	6615227
contig_60	5901572	5907199
scaffold_721	4414806	4418076
scaffold_74	14520527	14528522
contig_631	1588206	1610275
contig_631	2197406	2200600
contig_22	4709188	4713483
scaffold_127	1935098	1944086
scaffold_571	2364912	2368704
contig_19	2115583	2119977
contig_60	8372289	8375892
contig_16	2051407	2077654
contig_60	9472892	9475994
contig_139	1863130	1866529
scaffold_71	4873021	4878196
contig_51	1757071	1760356
scaffold_49	926196	931322
contig_520	247903	250747
contig_37	793890	802784
scaffold_74	7094227	7106863
scaffold_71	608496	612366
scaffold_71	8677756	8680587
contig_22	1501366	1520006
scaffold_127	3357142	3368244
contig_94	5182547	5185638
contig_631	2430338	2433836
scaffold_74	6430553	6437451
contig_121	3550475	3560899
scaffold_6	11882785	11887076
contig_140	135356	144790
scaffold_721	2519956	2566585
contig_94	3277056	3290051
contig_62	2468244	2472240
scaffold_14	5726281	5730012
contig_2	2213146	2217293
contig_42	2141136	2144072
contig_11	1535070	1537121
contig_22	11645503	11648676
contig_81	1574003	1579724
contig_94	3512267	3520800
scaffold_6	4626131	4633584
contig_81	1634719	1637856
scaffold_71	714091	717365
scaffold_74	8832274	8834948
scaffold_49	14902743	14906240
scaffold_6	7391898	7406718
scaffold_6	5280964	5289107
scaffold_49	971789	974309
contig_94	2787033	2790022
scaffold_71	7837668	7839723
contig_60	8535544	8571383
scaffold_721	4473885	4476840
scaffold_49	4393734	4396010
scaffold_74	8168806	8173608
scaffold_49	13809820	13846517
contig_154	2289484	2300455
scaffold_71	8505801	8509362
contig_16	607306	620281
contig_60	13030441	13055894
contig_60	7767189	7778907
contig_22	2400396	2409870
contig_2	5627417	5630051
contig_63	534043	536804
contig_2	3866796	3870660
contig_29	78075	98348
contig_23	68197	71391
scaffold_6	3267578	3270799
contig_140	1726680	1732939
contig_60	12861086	12866406
contig_94	3092317	3101328
contig_60	9459280	9462657
scaffold_14	1468118	1470451
scaffold_74	3828832	3833495
scaffold_49	3447377	3456556
scaffold_49	15599918	15604115
contig_42	2100623	2113009
contig_60	2898878	2902486
scaffold_71	14396421	14406931
scaffold_74	3847595	3850067
scaffold_49	14910531	14913612
contig_171	428145	431093
contig_2	5415153	5418315
scaffold_71	4772979	4776412
scaffold_49	13782745	13790014
scaffold_74	13753895	13757975
contig_631	2105562	2109051
contig_16	4572474	4575235
contig_83	1687971	1690716
contig_51	6167234	6170009
contig_11	1473273	1477095
contig_94	8319482	8324088
scaffold_74	17801134	17809436
scaffold_71	8851443	8865175
scaffold_74	15264218	15279713
contig_97	775053	778193
contig_60	579688	596269
scaffold_74	16163371	16178714
contig_520	511514	514911
contig_94	5142336	5149341
scaffold_71	6297555	6300184
scaffold_49	599073	612526
scaffold_6	1401843	1412794
contig_60	5398284	5400315
scaffold_571	308436	313015
contig_60	5571914	5575221
scaffold_6	6070686	6074388
contig_117	1182204	1184599
contig_37	218383	227337
contig_62	2184947	2188241
scaffold_571	3652895	3670487
contig_20	708159	711473
scaffold_571	2591820	2594672
contig_140	604810	638244
contig_60	7628107	7631232
contig_60	13178572	13183018
contig_23	1265644	1268377
scaffold_71	3326695	3329798
contig_97	1009234	1012725
scaffold_71	14545661	14558684
scaffold_127	3903537	3905957
scaffold_49	13034317	13038211
contig_20	1059619	1070623
contig_171	431249	433918
contig_80	427360	434965
scaffold_6	3459878	3462905
contig_22	7598556	7602655
contig_120	1414837	1419779
scaffold_74	6130362	6137723
contig_37	971965	974309
contig_23	2623023	2640205
scaffold_49	5914417	5923164
contig_154	4467454	4474421
scaffold_127	3033734	3040147
scaffold_6	12282720	12285948
scaffold_49	868112	871384
contig_91	3360978	3365073
contig_94	10873216	10876385
scaffold_52	1723048	1726252
scaffold_49	14652261	14656477
scaffold_52	2338312	2341083
contig_16	2461256	2466534
contig_91	3972105	3974958
scaffold_74	6138305	6141489
contig_91	2798692	2806311
contig_60	3538043	3543077
contig_16	2859987	2864044
contig_62	2164887	2167853
contig_22	762448	766539
contig_60	941885	944696
contig_2	7304121	7309447
scaffold_74	6149965	6154007
scaffold_71	2828720	2832064
contig_140	1025542	1033799
contig_20	723538	734014
contig_80	378729	384023
contig_94	12161701	12179473
contig_62	1075115	1087348
contig_22	9225148	9228974
scaffold_49	12947051	12949515
contig_512	11482	19305
scaffold_127	2826563	2829694
scaffold_74	2144779	2153000
contig_11	2450982	2453664
scaffold_49	955218	957958
contig_11	1482063	1501956
contig_125	2145207	2166058
contig_22	13155916	13166446
scaffold_6	9694462	9698670
contig_91	5869019	5872200
scaffold_721	6361673	6368278
scaffold_49	10699432	10702685
scaffold_721	381619	386480
contig_117	1220673	1227997
scaffold_6	4532830	4536075
contig_63	564512	570841
contig_51	462224	464735
scaffold_6	10854594	10857086
scaffold_71	7771218	7774374
contig_60	1497282	1500421
scaffold_71	9076968	9082773
scaffold_74	14792013	14795597
scaffold_74	4798385	4802794
contig_51	565360	567862
scaffold_49	13152298	13160241
contig_51	6752771	6755442
contig_22	6620375	6629067
contig_631	5911165	5918784
contig_121	1271390	1279663
contig_11	1207509	1214222
scaffold_14	1074191	1113773
scaffold_74	5067509	5077296
contig_2	5408058	5411924
contig_125	3278295	3289399
contig_2	3188513	3200257
contig_140	214164	217289
contig_62	1167861	1179427
contig_60	13259732	13270068
scaffold_74	3850621	3853209
contig_22	13929412	13938061
scaffold_74	2606547	2611039
scaffold_49	10661869	10664421
contig_117	1233672	1236764
scaffold_71	7954308	7988818
contig_2	1613178	1615689
contig_22	5102338	5105609
scaffold_74	10536259	10539107
contig_22	5239969	5251951
contig_125	2172308	2180611
contig_42	2154081	2157717
scaffold_721	6734365	6739429
scaffold_49	6689073	6691081
scaffold_52	1945711	1949054
contig_81	920467	943346
contig_125	1685972	1689384
scaffold_74	3862210	3879440
scaffold_71	7699478	7708630
scaffold_74	2564381	2572861
contig_60	4686458	4757481
contig_51	3655616	3663449
scaffold_127	1152200	1154771
contig_11	1275528	1304722
contig_631	5160499	5167354
scaffold_49	3967842	3978441
contig_83	1139482	1141887
contig_154	7146602	7167517
contig_97	3367585	3371181
contig_121	3462282	3464914
contig_42	4033970	4040191
scaffold_6	4546089	4551789
contig_91	3983414	3988356
scaffold_49	13782250	13790439
scaffold_6	11281790	11292839
scaffold_14	1418247	1421040
scaffold_721	2802163	2809522
scaffold_74	10077359	10080183
contig_60	7164451	7167949
scaffold_127	2065727	2068763
contig_94	11068942	11072364
scaffold_49	13021913	13025854
contig_51	7366333	7370710
contig_11	31286	38050
contig_139	1574795	1581975
scaffold_6	12261113	12268657
contig_22	13231242	13254616
contig_51	7051084	7057843
scaffold_721	40507	45817
scaffold_6	6486827	6494941
contig_91	2287230	2290670
contig_60	1466574	1468809
scaffold_6	2890265	2903494
contig_152	416108	427664
contig_125	2598838	2622930
contig_11	193388	196266
contig_94	3577484	3581367
contig_23	2305342	2312665
contig_60	13056884	13066113
contig_29	1190282	1197235
contig_94	7459050	7470360
contig_94	4688102	4698791
contig_60	11936377	11939342
contig_111	360043	386566
contig_60	819965	823764
scaffold_49	6712264	6714802
contig_91	2041598	2044684
scaffold_721	2792803	2797728
scaffold_74	6951297	6953795
scaffold_52	947086	950050
scaffold_71	10635294	10680521
contig_51	4513095	4516537
scaffold_71	3330295	3339285
contig_22	2587305	2594188
scaffold_52	1736002	1738170
scaffold_52	46873	49679
contig_23	126606	130015
scaffold_52	2379906	2382874
scaffold_71	14236594	14241663
contig_22	12458202	12462005
scaffold_6	3465857	3468713
contig_140	1141019	1146226
contig_60	5734931	5738733
contig_94	3567405	3569237
contig_22	5964876	5972949
contig_42	256951	260620
contig_42	3136947	3152082
contig_2	5320432	5323422
contig_16	3747632	3759831
scaffold_6	12550247	12590852
scaffold_6	6635195	6637218
scaffold_71	9373539	9376516
contig_631	5001993	5004376
contig_51	7273583	7298912
contig_520	1408494	1411348
contig_631	5939388	5942402
scaffold_14	6202772	6207209
contig_60	3036501	3042747
scaffold_74	17769152	17772238
contig_51	4501068	4504231
contig_60	11762621	11766552
contig_520	519072	521932
contig_97	107080	109813
contig_51	3342929	3347669
scaffold_49	14191384	14198401
contig_60	9027545	9029728
scaffold_14	2219477	2223635
scaffold_6	8550523	8561056
scaffold_127	4155220	4158992
contig_60	8395016	8398261
scaffold_52	911862	915181
scaffold_721	4772384	4790336
contig_91	4811935	4814616
scaffold_127	3400381	3402969
contig_19	2469887	2515263
scaffold_71	8738567	8746406
scaffold_6	5927057	5940124
scaffold_721	279873	282748
contig_520	253995	260627
contig_631	2238207	2240938
contig_94	8363778	8367731
scaffold_71	7497535	7503900
scaffold_49	732416	735403
contig_51	3675026	3678519
contig_16	2843703	2854254
scaffold_14	6293716	6296592
contig_37	206341	208718
scaffold_127	3472131	3474691
scaffold_74	7107141	7110222
contig_120	601026	603101
contig_94	5218824	5223718
contig_94	5465323	5467935
contig_60	12263746	12342706
contig_42	4054308	4057259
contig_2	5484969	5488491
scaffold_71	9878736	9881872
scaffold_71	4459023	4463248
contig_83	3169313	3217199
scaffold_74	14372701	14380948
contig_60	4930109	4936072
contig_22	9134138	9137494
contig_2	2432085	2435108
contig_153	895636	899661
contig_22	1537228	1540404
contig_51	2003887	2008668
scaffold_6	5911455	5916121
contig_94	6329874	6336529
contig_62	754903	758291
contig_11	1803988	1806674
contig_37	920868	925343
contig_2	600101	604037
scaffold_71	10231541	10235430
contig_125	3381947	3387643
contig_580	64056	67532
contig_94	5062430	5065127
contig_22	4882992	4887455
contig_22	1601473	1617188
contig_60	12612681	12618063
contig_140	1745827	1748452
contig_22	6418899	6420848
scaffold_49	15290454	15301703
scaffold_74	10873321	10896833
scaffold_49	826032	828755
scaffold_127	3380201	3387450
scaffold_71	12292776	12294689
contig_154	6862856	6868094
contig_2	4788593	4824218
contig_631	3567027	3574737
contig_631	2180523	2184700
scaffold_74	2547665	2550347
contig_140	959672	962085
contig_631	2201594	2203840
scaffold_71	8499229	8501525
contig_97	428097	430830
contig_60	4950989	4961995
scaffold_74	17741909	17751430
contig_125	123222	127480
contig_22	6844490	6856045
contig_154	2393711	2395825
contig_91	2036206	2039513
contig_94	6397448	6401395
contig_60	11125916	11128548
contig_60	4008434	4023399
scaffold_71	4371364	4374264
contig_60	12051976	12062306
contig_120	590375	597997
scaffold_571	2320586	2337427
contig_22	6592376	6599397
scaffold_52	831530	849210
scaffold_49	1225213	1235202
contig_631	3998782	4021030
scaffold_14	1557977	1568837
contig_140	29440	31750
scaffold_74	358640	381504
contig_97	3576436	3584622
contig_631	4962211	4967091
contig_631	1705741	1708276
contig_154	2892592	2897914
contig_94	196851	203242
scaffold_71	196282	200859
scaffold_6	11098782	11102534
contig_62	2404493	2413456
scaffold_721	6944377	6946625
contig_37	322857	329847
contig_111	639765	642511
contig_22	11723747	11730542
scaffold_71	11740604	11743734
contig_19	427304	431750
scaffold_49	11621170	11624716
scaffold_103	726204	734239
contig_94	3248012	3257491
scaffold_127	58469	60568
contig_91	3191029	3197839
scaffold_49	1561363	1569167
contig_22	2924770	2930631
contig_42	236894	240773
scaffold_74	6113341	6121814
scaffold_71	11785201	11791825
contig_62	2075596	2078256
contig_2	1486585	1489295
contig_94	2111166	2120913
scaffold_14	5260046	5262792
scaffold_49	1570290	1576538
scaffold_14	1309174	1313191
scaffold_74	17530320	17545977
contig_91	6225381	6227899
contig_60	11335729	11338480
scaffold_71	882399	886111
contig_42	3718830	3725964
scaffold_71	4780766	4783587
contig_154	5364179	5366609
contig_29	2064672	2079891
scaffold_6	3283570	3286092
contig_631	2186557	2188344
contig_631	418843	422293
scaffold_127	265464	369579
contig_83	2316358	2333367
scaffold_721	54330	57118
contig_60	10463649	10478679
contig_631	5038866	5041615
scaffold_6	2810771	2814684
scaffold_6	12641009	12649097
scaffold_103	1616243	1619961
scaffold_127	4086884	4094659
scaffold_74	2490980	2503039
contig_16	2385936	2404873
scaffold_71	9391994	9394308
scaffold_49	11544197	11547420
scaffold_52	130371	134973
scaffold_74	2068462	2071593
scaffold_49	6138584	6142183
scaffold_127	4024061	4036050
contig_51	2838518	2840612
contig_62	142938	144953
scaffold_6	12710603	12714678
scaffold_721	36882	39839
contig_42	230833	233738
contig_94	5574213	5576075
contig_97	3210385	3247086
contig_512	2589801	2596141
scaffold_74	6379137	6381212
contig_91	3338518	3347008
contig_60	11397331	11403339
contig_42	326735	330016
scaffold_49	4397733	4413517
contig_81	1460211	1467868
contig_29	1184529	1188805
contig_117	1357736	1362485
contig_94	11399001	11401472
contig_94	5101247	5103827
scaffold_71	3264512	3268254
scaffold_127	5158810	5161923
scaffold_74	2114953	2117793
contig_125	977333	994305
scaffold_6	12292692	12295906
scaffold_127	1099732	1103137
contig_631	5902036	5904790
scaffold_74	6399722	6408579
contig_171	127019	143206
scaffold_571	1640654	1648774
scaffold_71	2546827	2550932
contig_60	9449975	9452639
contig_60	12089308	12091847
scaffold_49	9427718	9447802
contig_22	301079	304418
scaffold_52	368866	371816
scaffold_127	2239613	2241833
contig_42	2862318	2865526
scaffold_14	109992	111652
contig_125	529951	532436
contig_51	6353909	6356751
contig_37	912211	917288
contig_60	5767477	5785591
scaffold_571	975997	980427
contig_83	2952901	2955576
scaffold_721	3518766	3521471
scaffold_49	1239990	1248736
scaffold_103	3306542	3310704
contig_16	2801554	2803680
scaffold_71	383016	388962
contig_62	1792241	1796966
contig_60	12720441	12722758
contig_154	5728580	5731172
scaffold_49	13774422	13780554
contig_94	3418531	3421981
scaffold_52	657275	660481
scaffold_49	13663680	13666991
contig_154	1043935	1047240
contig_94	1167774	1174335
contig_94	3180452	3197877
scaffold_127	3017043	3024110
scaffold_571	3314575	3318253
scaffold_74	6738420	6747473
contig_94	3549104	3551976
contig_60	12047191	12050307
contig_631	6786748	6793594
scaffold_127	3477139	3479602
scaffold_49	10669735	10678256
contig_94	12902594	12908453
contig_42	534637	538122
contig_97	1173640	1194710
scaffold_74	11042773	11054381
contig_97	1162200	1166767
scaffold_6	11904782	11919440
contig_22	4881906	4884300
contig_154	5326494	5329360
contig_2	750547	753555
contig_94	11060180	11068234
contig_80	331508	338366
scaffold_721	1180896	1186188
scaffold_49	9164706	9168237
contig_2	6148443	6152149
contig_94	1127187	1138514
contig_631	3830544	3833716
contig_117	1462644	1465540
contig_20	1414724	1419276
contig_11	1797146	1801749
contig_51	7317504	7319807
scaffold_6	979339	984748
contig_37	183311	186762
contig_22	1542370	1544859
contig_23	139821	143389
contig_23	1844540	1850877
contig_60	8407480	8413557
contig_2	3880241	3885566
contig_94	6999136	7002265
contig_42	2092491	2095026
contig_97	2823790	2826731
contig_22	15138173	15139962
scaffold_71	4138456	4142924
scaffold_74	15111114	15113879
contig_94	1806298	1809228
scaffold_127	2634896	2636837
scaffold_721	7732088	7734792
scaffold_721	998533	1000892
contig_51	4978314	4982812
scaffold_71	280992	290795
contig_60	4042728	4048553
scaffold_52	2294471	2303228
contig_22	10645598	10648681
scaffold_74	12227794	12230251
scaffold_74	8687081	8695848
contig_60	10982607	10989953
contig_51	309075	313745
scaffold_49	8224633	8228083
contig_11	18792	22034
scaffold_74	2556687	2559074
contig_19	526844	531139
scaffold_49	13480646	13483529
scaffold_721	1631775	1633891
scaffold_14	5719631	5725859
scaffold_6	5119456	5122149
contig_631	6868856	6893386
contig_154	2419576	2441191
contig_37	766554	774633
scaffold_571	2286284	2296127
contig_19	465970	467737
scaffold_721	1098333	1103067
contig_16	585719	590221
scaffold_49	4093472	4097561
scaffold_6	2262174	2266558
contig_140	1220470	1223215
contig_94	240471	243030
scaffold_721	2519962	2579259
contig_631	288716	314401
contig_631	3687881	3690629
contig_2	3226311	3230950
contig_60	11002917	11007832
contig_60	12989372	12996441
contig_94	8359077	8361709
contig_60	3552091	3554681
contig_120	524005	529186
contig_16	3322229	3324534
scaffold_6	8618442	8622123
contig_42	467580	470810
scaffold_74	4897084	4910206
scaffold_103	3285943	3291734
contig_154	5732786	5735383
contig_60	6946144	6954527
contig_51	2926085	2934990
contig_2	5155177	5159380
scaffold_14	6368216	6370461
scaffold_127	4078920	4087156
contig_631	1100401	1103997
contig_120	611248	613164
scaffold_74	11591022	11593909
contig_60	11388931	11394840
scaffold_6	6317999	6320394
contig_117	1469124	1471330
contig_97	173971	176152
contig_29	2003924	2006575
scaffold_14	1494861	1497517
contig_60	12650181	12652637
scaffold_71	57775	60497
scaffold_721	4567568	4569457
scaffold_71	8879820	8882727
contig_22	2937310	2940912
scaffold_71	8035841	8046777
contig_631	2399887	2403917
contig_37	372576	374675
scaffold_49	812959	817086
scaffold_49	15208958	15213540
contig_29	19262	21562
contig_62	1197330	1201796
contig_91	6027765	6030630
contig_2	8489378	8492063
contig_11	1969139	1972977
scaffold_14	1386694	1397585
scaffold_49	1315468	1317165
scaffold_49	12460121	12462661
contig_16	433571	436026
contig_154	2493257	2495008
scaffold_74	6464354	6466319
contig_60	6927469	6943471
contig_97	824741	829120
contig_91	1396901	1404470
contig_2	225236	231668
contig_91	6443949	6456464
scaffold_6	2548069	2550889
scaffold_6	1591503	1599359
contig_154	6896667	6899181
scaffold_6	1830340	1895079
contig_631	5944704	5947399
contig_2	4103723	4107343
scaffold_74	12445329	12473284
contig_94	7792179	7796653
scaffold_52	1678946	1680997
scaffold_74	8342141	8395136
scaffold_6	6085917	6120149
scaffold_52	142013	149934
contig_60	2882237	2887187
scaffold_721	2978497	2981876
contig_62	1786609	1790140
contig_22	5079116	5082899
contig_42	2067343	2071497
scaffold_74	5055216	5058697
scaffold_6	4352741	4354995
scaffold_49	12982435	12985908
contig_83	2964927	2972068
scaffold_127	2600319	2602453
contig_60	11266264	11268713
contig_51	7350737	7354691
scaffold_721	9757125	9760751
contig_51	4585846	4589315
scaffold_49	8292808	8295060
contig_2	2855698	2858570
scaffold_127	1760253	1766426
contig_23	2887362	2892930
contig_2	2336492	2340258
scaffold_74	9477506	9481114
contig_22	12478960	12481843
contig_60	3004481	3009053
scaffold_103	1698564	1700609
contig_23	2880534	2882457
contig_94	12710623	12738770
scaffold_49	4085159	4087731
contig_94	6326129	6328976
scaffold_103	3098895	3121750
scaffold_14	999423	1002347
contig_2	2391357	2405379
scaffold_721	8144236	8146923
scaffold_74	15664541	15670131
scaffold_14	573279	575466
contig_2	905810	914629
contig_51	220105	223264
contig_60	10699308	10703195
contig_60	9476540	9478459
contig_37	816059	820256
contig_80	857716	859779
scaffold_74	17796066	17799661
contig_81	1436511	1448637
scaffold_721	4468783	4471701
contig_37	963478	970959
contig_97	86240	89612
scaffold_6	10836876	10840826
contig_2	5171644	5175257
contig_117	1363077	1365245
contig_631	37918	53075
scaffold_71	7888648	7898327
contig_2	783823	785821
scaffold_74	15378851	15381562
contig_2	5427415	5429662
scaffold_49	9447936	9453245
scaffold_52	3484083	3492803
contig_60	11032087	11034015
scaffold_721	6626367	6628103
contig_63	666087	670291
contig_11	1443239	1449888
contig_2	4729209	4734153
contig_91	2045388	2047835
contig_121	1830621	1832941
contig_16	2433199	2447557
scaffold_721	6650584	6658997
contig_60	5687350	5690043
contig_22	4641855	4684494
scaffold_6	12644662	12646855
scaffold_74	15165546	15167846
contig_51	4106100	4108824
contig_120	1410426	1413038
contig_51	597819	600996
contig_42	4061939	4064250
contig_91	2506575	2515875
scaffold_49	14839458	14843019
scaffold_721	1782175	1784896
scaffold_571	3880206	3901538
scaffold_74	16151455	16153843
contig_16	1909954	1913214
contig_23	48359	50897
contig_125	1709566	1715695
contig_60	787738	790752
contig_20	1075629	1086685
contig_2	4766102	4772199
scaffold_74	17758943	17761519
contig_117	1207660	1210915
scaffold_721	9978283	9980261
scaffold_6	412409	414450
scaffold_6	12541265	12554472
contig_62	1742014	1744372
contig_2	4068963	4074055
scaffold_6	10499566	10502930
contig_94	3387679	3390211
contig_60	9016356	9019988
contig_97	2765576	2774979
scaffold_6	7454322	7457077
contig_94	7733039	7734610
contig_60	2211735	2215971
contig_97	923904	931390
contig_60	11351890	11353671
contig_94	12931497	12936810
contig_11	1249099	1269481
contig_94	125624	130145
scaffold_14	6371335	6373363
contig_60	13108538	13110397
contig_22	2918471	2924390
scaffold_49	14766907	14777918
contig_42	3950610	3959504
scaffold_71	212930	226253
contig_154	6875508	6880509
[truncated: 3,909 more rows]
