# Supplementary material for: Prevalent bee venom genes evolved before the aculeate stinger and eusociality
Source: BMC Biol. 2023 Oct 23;21:229. doi: 10.1186/s12915-023-01656-5 (PMC10591384; doi:10.1186/s12915-023-01656-5)
Supplement: Supplementary file 40 — Additional file 40. Genome annotation of Melipona beecheii. [file 12915_2023_1656_MOESM40_ESM.zip › Melipona_beecheii.annotation.funannotate181.Oct2020/reference.QC/Melipona_beecheii.fa.mosdepth.stats]

Melipona.beecheii.pilon3.namefixed.fa Mosdepth Analysis based on female individual W24 cleaned reads
Coverage and SD analysis based on 5934 complete+fragmented BUSCO (v4.1.4, Hymenoptera_db10) genes

Melipona.beecheii.pilon3.namefixed.fa.busco4.mosdepth	45.850000	8.159590

Coverage analysis based on 10bp windows
secondary analysis (stricter) done the same way but excluding reads with these flags: -F 0x3844 #unmapped not primary alignment read fails platform/vendor quality checks read is PCR or optical duplicate  supplementary

normal coverage (med-4*std<='$'4 && '$'4<=med+4*std): 247952042
normal coverage (med-4*std<='$'4 && '$'4<=med+4*std) strict: 247614106
high coverage ('$'4>med+4*std): 2139179
high coverage ('$'4>med+4*std) strict: 1119020
low coverage ('$'4<med-4*std '&&'' '$'4>2): 1519368
low coverage ('$'4<med-4*std '&&'' '$'4>2) strict: 1554235
not callable ('$'4<3), i.e. less than 3 reads: 3536041
not callable ('$'4<3), i.e. less than 3 reads, strict: 4859269
Melipona.beecheii.pilon3.namefixed.fa.busco4.mosdepth	45.850000	45.544125	8.159590
Melipona.beecheii.pilon3.namefixed.fa.busco4.mosdepth	45.820000	45.499567	8.087543
