# Supplementary material for: Prevalent bee venom genes evolved before the aculeate stinger and eusociality
Source: BMC Biol. 2023 Oct 23;21:229. doi: 10.1186/s12915-023-01656-5 (PMC10591384; doi:10.1186/s12915-023-01656-5)
Supplement: Supplementary file 40 — Additional file 40. Genome annotation of Melipona beecheii. [file 12915_2023_1656_MOESM40_ESM.zip › Melipona_beecheii.annotation.funannotate181.Oct2020/reference.QC/Melipona_beecheii.unreliable.sum.txt]

unreliable regions - merging of NNN, SSRs, TEs, HighCov, uncallable, hrun, mDust, Low Mappability, low complexity
Melipona.beecheii.pilon3.namefixed.fa.unreliable.bed.gz
31658416
