# Supplementary material for: Prevalent bee venom genes evolved before the aculeate stinger and eusociality
Source: BMC Biol. 2023 Oct 23;21:229. doi: 10.1186/s12915-023-01656-5 (PMC10591384; doi:10.1186/s12915-023-01656-5)
Supplement: Supplementary file 40 — Additional file 40. Genome annotation of Melipona beecheii. [file 12915_2023_1656_MOESM40_ESM.zip › Melipona_beecheii.annotation.funannotate181.Oct2020/reference.QC/Melipona_beecheii.repeatlibrary.DNApipeTE.025x.reads_per_component_sorted.highabundance.txt]

comp_TRINITY_DN1182_c0_g1_i4	984	97.894587398374	134737	1.09547
comp_TRINITY_DN1215_c0_g1_i10	505	98.9276673267327	73423	1.03169
comp_TRINITY_DN1215_c0_g2_i1	368	98.8183152173913	53954	1.02309
comp_TRINITY_DN1226_c5_g1_i2	363	93.839694214876	52719	1.03283
comp_TRINITY_DN815_c0_g1_i1	312	98.9788974358974	45158	1.03636
comp_TRINITY_DN1182_c0_g1_i5	293	93.0368634812287	34445	1.27595
comp_TRINITY_DN1215_c0_g1_i2	245	98.7268816326531	33627	1.09287
comp_TRINITY_DN1188_c3_g2_i2	184	93.1997119565217	25411	1.08614
comp_TRINITY_DN993_c0_g1_i1	338	90.5164053254438	24850	2.04024
comp_TRINITY_DN1215_c0_g1_i1	177	91.1016666666667	24610	1.07883
comp_TRINITY_DN1054_c25_g1_i2	341	92.854284457478	23250	2.2
comp_TRINITY_DN1182_c0_g1_i2	207	91.899154589372	22781	1.36298
comp_TRINITY_DN1161_c0_g1_i1	159	94.1628427672956	21594	1.10447
comp_TRINITY_DN1216_c0_g1_i2	138	95.831347826087	20127	1.02847
comp_TRINITY_DN661_c0_g1_i4	265	90.0251396226415	19542	2.03408
comp_TRINITY_DN1218_c0_g4_i1	163	97.4403742331288	18605	1.31416
comp_TRINITY_DN661_c0_g1_i15	262	92.551572519084	18077	2.17403
comp_TRINITY_DN661_c0_g1_i9	202	93.166297029703	13369	2.26644
comp_TRINITY_DN1054_c25_g1_i3	179	90.6439832402235	13104	2.04899
comp_TRINITY_DN1142_c0_g1_i1	85	98.2365411764706	11997	1.06277
comp_TRINITY_DN1199_c0_g1_i10	85	96.6142352941176	11600	1.09914
comp_TRINITY_DN1218_c0_g3_i2	98	97.1131224489796	10582	1.38915
comp_TRINITY_DN1034_c0_g1_i1	134	90.0969253731343	10039	2.00219
comp_TRINITY_DN1210_c1_g1_i10	71	96.0169577464789	9756	1.09164
comp_TRINITY_DN1080_c0_g2_i1	70	96.3299142857143	9503	1.10491
comp_TRINITY_DN12378_c0_g1_i1	146	92.8999931506849	9459	2.31526
comp_TRINITY_DN1207_c0_g1_i3	68	93.3000147058823	9323	1.09407
comp_TRINITY_DN1312_c0_g1_i1	64	98.378703125	9131	1.05136
comp_TRINITY_DN1072_c0_g1_i1	65	97.5266461538462	8911	1.09415
comp_TRINITY_DN1046_c1_g2_i1	61	90.3310983606557	8729	1.04823
comp_TRINITY_DN1216_c0_g1_i10	60	94.3306	8505	1.0582
comp_TRINITY_DN1059_c0_g1_i1	60	93.1515833333333	8260	1.08959
comp_TRINITY_DN1021_c0_g1_i1	115	91.0699913043478	8218	2.09905
comp_TRINITY_DN1054_c25_g1_i4	113	91.4821327433628	8122	2.08692
comp_TRINITY_DN1131_c9_g1_i5	129	95.4960542635659	7865	2.46027
comp_TRINITY_DN927_c0_g1_i1	56	94.0151964285714	7585	1.10745
comp_TRINITY_DN1089_c0_g1_i1	52	95.2358846153846	7570	1.03038
comp_TRINITY_DN1162_c1_g1_i10	54	93.0619074074074	7449	1.08739
comp_TRINITY_DN1073_c0_g1_i1	52	95.7078269230769	7432	1.04952
comp_TRINITY_DN1214_c1_g1_i13	54	97.0022777777778	7206	1.12406
comp_TRINITY_DN1172_c1_g1_i14	104	92.0789230769231	7156	2.17999
comp_TRINITY_DN1182_c0_g1_i1	84	93.5320714285714	7133	1.76644
comp_TRINITY_DN907_c0_g1_i1	55	92.2853272727273	7005	1.17773
comp_TRINITY_DN1131_c9_g1_i3	96	90.3545520833333	6995	2.05861
comp_TRINITY_DN12250_c0_g1_i1	93	91.2315806451613	6888	2.02526
comp_TRINITY_DN1075_c0_g1_i1	104	93.4121634615385	6827	2.28504
comp_TRINITY_DN1181_c0_g1_i3	50	92.55028	6792	1.10424
comp_TRINITY_DN1127_c0_g1_i1	56	92.0368928571429	6719	1.25019
comp_TRINITY_DN1206_c0_g1_i1	48	92.3035625	6414	1.12254
comp_TRINITY_DN1198_c0_g2_i2	44	93.5621363636364	6413	1.02916
comp_TRINITY_DN1214_c1_g1_i9	44	95.7295909090909	6285	1.05012
comp_TRINITY_DN1180_c2_g1_i12	48	90.0919375	6272	1.14796
comp_TRINITY_DN1017_c0_g1_i4	94	93.7467659574468	6121	2.30355
comp_TRINITY_DN1017_c0_g1_i2	84	90.3876785714286	6094	2.06761
comp_TRINITY_DN1131_c10_g2_i2	86	91.0402209302326	6051	2.13188
comp_TRINITY_DN1131_c9_g1_i6	92	93.6544456521739	5958	2.31621
comp_TRINITY_DN13065_c0_g1_i1	43	95.1747209302326	5869	1.09899
comp_TRINITY_DN1218_c0_g1_i1	68	96.0438529411765	5794	1.76044
comp_TRINITY_DN16383_c0_g1_i1	43	93.6912325581395	5763	1.11921
comp_TRINITY_DN1172_c1_g1_i3	81	90.9626049382716	5689	2.1357
comp_TRINITY_DN1131_c9_g1_i2	84	92.9604880952381	5608	2.24679
comp_TRINITY_DN1216_c0_g1_i1	41	95.6120731707317	5592	1.09979
comp_TRINITY_DN1188_c8_g1_i1	39	96.2192820512821	5564	1.0514
comp_TRINITY_DN4_c0_g1_i1	42	93.4337380952381	5482	1.14922
comp_TRINITY_DN1057_c0_g1_i4	38	92.0573157894737	5289	1.07771
comp_TRINITY_DN1202_c0_g1_i3	43	96.0171162790698	5270	1.22391
comp_TRINITY_DN1131_c9_g1_i4	77	92.8765844155844	5228	2.20926
comp_TRINITY_DN7899_c0_g1_i1	89	96.9264719101124	5221	2.55698
comp_TRINITY_DN883_c0_g1_i2	74	91.0003513513514	5171	2.14659
comp_TRINITY_DN15559_c0_g1_i1	39	93.9952564102564	5154	1.13504
comp_TRINITY_DN1168_c0_g1_i1	41	92.7239756097561	5117	1.20188
comp_TRINITY_DN1177_c0_g3_i11	39	93.2844871794872	4989	1.17258
comp_TRINITY_DN1144_c0_g2_i1	38	93.9524210526316	4959	1.14943
comp_TRINITY_DN1208_c1_g2_i1	36	97.3041944444444	4943	1.09245
comp_TRINITY_DN722_c0_g1_i2	65	90.2818	4815	2.02492
comp_TRINITY_DN1172_c1_g1_i7	68	90.9891470588235	4796	2.12677
comp_TRINITY_DN1172_c1_g1_i20	66	91.0932121212121	4748	2.08509
comp_TRINITY_DN1033_c0_g1_i1	67	90.235328358209	4720	2.12924
comp_TRINITY_DN991_c0_g1_i4	64	90.43628125	4674	2.05392
comp_TRINITY_DN696_c0_g1_i1	33	93.0868181818182	4662	1.06178
comp_TRINITY_DN1200_c2_g1_i1	33	96.4307575757576	4579	1.08102
comp_TRINITY_DN1019_c0_g1_i1	33	91.1434242424242	4569	1.08339
comp_TRINITY_DN1172_c1_g1_i28	64	91.730390625	4517	2.1253
comp_TRINITY_DN1206_c0_g3_i2	33	97.1268787878788	4487	1.10319
comp_TRINITY_DN1216_c0_g1_i4	31	96.8886451612903	4487	1.03633
comp_TRINITY_DN1172_c1_g1_i21	62	90.4259193548387	4464	2.08333
comp_TRINITY_DN1193_c0_g1_i4	33	92.0929696969697	4372	1.1322
comp_TRINITY_DN999_c1_g1_i1	37	90.7162432432432	4339	1.2791
comp_TRINITY_DN1175_c2_g1_i3	30	92.4321666666667	4297	1.04724
comp_TRINITY_DN1200_c4_g1_i1	32	91.3778125	4261	1.1265
comp_TRINITY_DN17_c0_g1_i1	31	96.7062580645161	4246	1.09515
comp_TRINITY_DN1191_c0_g1_i2	33	90.3998787878788	4172	1.18648
comp_TRINITY_DN896_c0_g1_i2	53	90.2085849056604	4165	1.90876
comp_TRINITY_DN1195_c1_g1_i11	34	92.3106176470588	4154	1.22773
comp_TRINITY_DN975_c0_g2_i1	56	90.0365357142857	4120	2.03883
comp_TRINITY_DN720_c0_g1_i1	42	95.102619047619	4109	1.53322
comp_TRINITY_DN1096_c0_g1_i1	56	91.4511607142857	4064	2.06693
comp_TRINITY_DN161_c0_g1_i1	31	93.5814838709677	4060	1.14532
comp_TRINITY_DN450_c0_g1_i1	29	97.7755517241379	4040	1.07673
comp_TRINITY_DN1079_c0_g2_i1	29	96.2214137931035	4033	1.0786
comp_TRINITY_DN894_c0_g1_i3	60	92.4972833333333	3982	2.26017
comp_TRINITY_DN1366_c0_g1_i1	30	94.9336666666667	3971	1.13322
comp_TRINITY_DN1172_c1_g1_i17	54	91.5976111111111	3893	2.08066
comp_TRINITY_DN9869_c0_g1_i1	29	93.4920344827586	3891	1.11796
comp_TRINITY_DN1221_c0_g3_i2	27	94.1113703703704	3873	1.0457
comp_TRINITY_DN1079_c0_g1_i1	29	95.3816896551724	3858	1.12753
comp_TRINITY_DN1183_c1_g3_i1	31	93.3170967741935	3800	1.22368
comp_TRINITY_DN1172_c1_g1_i16	58	93.4584827586207	3772	2.30647
comp_TRINITY_DN722_c0_g1_i1	55	92.9572181818182	3653	2.25842
comp_TRINITY_DN1172_c1_g1_i24	51	90.6607647058824	3627	2.10918
comp_TRINITY_DN1205_c0_g1_i10	26	94.9176153846154	3621	1.07705
comp_TRINITY_DN1218_c0_g3_i4	36	97.0430833333333	3619	1.49212
comp_TRINITY_DN1207_c0_g3_i1	28	99.1165714285714	3586	1.17122
comp_TRINITY_DN1206_c0_g3_i1	24	97.404375	3585	1.00418
comp_TRINITY_DN1208_c1_g1_i5	48	90.5885625	3558	2.02361
comp_TRINITY_DN1157_c0_g1_i1	25	94.83844	3550	1.05634
comp_TRINITY_DN1210_c1_g1_i1	27	96.2037407407407	3466	1.16849
comp_TRINITY_DN1214_c1_g1_i11	26	94.5058076923077	3465	1.12554
comp_TRINITY_DN1171_c1_g1_i1	29	90.1444482758621	3447	1.26197
comp_TRINITY_DN1120_c0_g1_i1	47	90.3523617021277	3430	2.05539
comp_TRINITY_DN1188_c3_g2_i6	24	94.3247083333333	3407	1.05665
comp_TRINITY_DN1094_c2_g1_i1	32	91.9923125	3392	1.41509
comp_TRINITY_DN1072_c1_g1_i3	25	96.13164	3386	1.1075
comp_TRINITY_DN15882_c0_g1_i1	35	92.0432285714286	3357	1.5639
comp_TRINITY_DN10815_c0_g1_i1	24	98.1640833333333	3350	1.07463
comp_TRINITY_DN1163_c0_g1_i6	44	90.1835909090909	3343	1.97427
comp_TRINITY_DN12011_c0_g1_i1	48	93.4660416666667	3315	2.17195
comp_TRINITY_DN1167_c0_g1_i10	37	94.1231351351351	3312	1.67572
comp_TRINITY_DN1118_c0_g1_i3	28	90.4975357142857	3302	1.27196
comp_TRINITY_DN1224_c8_g1_i4	31	95.4674193548387	3292	1.41252
comp_TRINITY_DN1162_c1_g4_i1	22	95.4278636363636	3287	1.00395
comp_TRINITY_DN6824_c0_g1_i1	22	99.4078181818182	3238	1.01915
comp_TRINITY_DN1214_c1_g1_i1	22	99.7563636363636	3216	1.02612
comp_TRINITY_DN1165_c0_g1_i1	23	96.9735217391304	3208	1.07544
comp_TRINITY_DN1227_c4_g1_i1	29	92.6484482758621	3196	1.36108
comp_TRINITY_DN1131_c9_g1_i1	44	90.8523409090909	3162	2.08729
comp_TRINITY_DN1035_c0_g1_i1	23	95.2091304347826	3161	1.09143
comp_TRINITY_DN1151_c0_g1_i1	23	90.1600434782609	3159	1.09212
comp_TRINITY_DN1221_c0_g1_i1	26	92.1868461538461	3112	1.25321
comp_TRINITY_DN1182_c0_g1_i7	47	91.6278510638298	3067	2.29866
comp_TRINITY_DN1194_c8_g3_i1	45	90.9148666666667	3062	2.20444
comp_TRINITY_DN250_c0_g1_i1	24	94.1974583333333	3014	1.19443
comp_TRINITY_DN1145_c0_g1_i1	31	90.7498064516129	3012	1.54382
comp_TRINITY_DN1131_c9_g1_i8	44	92.4424545454546	2988	2.20884
comp_TRINITY_DN1195_c1_g1_i10	25	90.84892	2980	1.25839
comp_TRINITY_DN986_c0_g1_i1	21	97.0904761904762	2965	1.06239
comp_TRINITY_DN1123_c0_g1_i1	21	97.1003333333333	2961	1.06383
comp_TRINITY_DN1151_c0_g1_i3	22	90.8373181818182	2885	1.14385
comp_TRINITY_DN1141_c0_g1_i1	27	96.913962962963	2883	1.40479
comp_TRINITY_DN1211_c0_g2_i1	38	95.9626315789474	2871	1.98537
comp_TRINITY_DN12742_c0_g1_i1	42	92.5556428571429	2828	2.22772
comp_TRINITY_DN1208_c1_g2_i3	20	93.3635	2826	1.06157
comp_TRINITY_DN1188_c1_g1_i1	42	92.5326190476191	2803	2.24759
comp_TRINITY_DN1077_c0_g1_i1	22	90.4272272727273	2782	1.1862
comp_TRINITY_DN511_c0_g1_i1	20	96.1674	2731	1.0985
comp_TRINITY_DN1214_c1_g1_i10	21	94.8951904761905	2695	1.16883
comp_TRINITY_DN994_c0_g1_i2	21	91.9753333333333	2691	1.17057
comp_TRINITY_DN1210_c1_g1_i12	22	94.4151363636364	2673	1.23457
comp_TRINITY_DN848_c0_g1_i1	37	91.1141351351351	2664	2.08333
comp_TRINITY_DN7481_c0_g1_i1	21	93.7683333333333	2654	1.18689
comp_TRINITY_DN15071_c0_g1_i1	44	94.4450227272727	2641	2.49905
comp_TRINITY_DN967_c0_g1_i2	23	92.6219130434783	2631	1.31129
comp_TRINITY_DN1063_c0_g1_i1	27	93.8744814814815	2625	1.54286
comp_TRINITY_DN1064_c0_g1_i1	19	92.6730526315789	2620	1.08779
comp_TRINITY_DN1224_c8_g1_i2	26	97.5234615384615	2602	1.49885
comp_TRINITY_DN19053_c0_g1_i1	36	90.2781388888889	2580	2.09302
comp_TRINITY_DN1206_c0_g1_i10	20	97.071	2569	1.16777
comp_TRINITY_DN15762_c0_g1_i1	19	96.4703157894737	2547	1.11896
comp_TRINITY_DN141_c1_g1_i1	38	91.5463421052632	2537	2.24675
comp_TRINITY_DN269_c0_g1_i1	22	95.0859090909091	2537	1.30075
comp_TRINITY_DN975_c0_g1_i1	34	90.9386764705882	2521	2.02301
comp_TRINITY_DN999_c2_g1_i1	18	90.5105	2516	1.07313
comp_TRINITY_DN1014_c1_g2_i1	35	91.7371428571429	2515	2.08748
comp_TRINITY_DN463_c0_g1_i1	18	96.2979444444444	2512	1.07484
comp_TRINITY_DN1199_c0_g1_i12	18	91.3353888888889	2497	1.0813
comp_TRINITY_DN13091_c0_g1_i1	18	97.1898333333333	2491	1.0839
comp_TRINITY_DN15857_c0_g1_i1	37	98.0267837837838	2488	2.23071
comp_TRINITY_DN1193_c0_g1_i3	18	96.3266666666667	2487	1.08565
comp_TRINITY_DN15121_c0_g1_i1	37	92.2132162162162	2463	2.25335
comp_TRINITY_DN1218_c0_g2_i2	22	98.0133181818182	2458	1.34255
comp_TRINITY_DN1065_c0_g1_i1	17	96.2460588235294	2449	1.04124
comp_TRINITY_DN1146_c0_g1_i7	36	92.0439722222222	2421	2.23048
comp_TRINITY_DN1208_c1_g6_i1	20	90.34445	2390	1.25523
comp_TRINITY_DN15496_c0_g1_i1	38	92.8294473684211	2377	2.39798
comp_TRINITY_DN15687_c0_g1_i1	19	94.402	2366	1.20456
comp_TRINITY_DN10317_c0_g1_i1	19	91.2394210526316	2363	1.20609
comp_TRINITY_DN13063_c0_g1_i1	18	96.4623333333333	2361	1.14358
comp_TRINITY_DN1191_c0_g2_i8	35	90.1593142857143	2343	2.24072
comp_TRINITY_DN1172_c1_g1_i23	34	92.5684705882353	2338	2.18135
comp_TRINITY_DN1206_c0_g2_i1	17	94.4291176470588	2336	1.09161
comp_TRINITY_DN4260_c0_g1_i1	16	98.2655	2319	1.03493
comp_TRINITY_DN1111_c0_g1_i2	17	90.9344117647059	2317	1.10056
comp_TRINITY_DN1984_c0_g1_i1	17	97.7461176470588	2305	1.10629
comp_TRINITY_DN1641_c0_g1_i1	16	97.544875	2273	1.05587
comp_TRINITY_DN10123_c0_g1_i1	17	94.4114117647059	2254	1.13132
comp_TRINITY_DN1146_c0_g1_i4	33	91.7649696969697	2247	2.20294
comp_TRINITY_DN1173_c4_g1_i11	30	90.4627	2241	2.00803
comp_TRINITY_DN1616_c0_g1_i1	16	94.8735625	2213	1.0845
comp_TRINITY_DN10168_c0_g1_i1	21	90.7347142857143	2207	1.42728
comp_TRINITY_DN966_c0_g1_i1	33	93.3687272727273	2205	2.2449
comp_TRINITY_DN12090_c0_g1_i1	30	90.4273333333333	2195	2.05011
comp_TRINITY_DN962_c0_g1_i7	32	92.958125	2186	2.19579
comp_TRINITY_DN11762_c0_g1_i1	31	90.8885483870968	2185	2.12815
comp_TRINITY_DN1173_c4_g1_i22	31	91.2193870967742	2175	2.13793
comp_TRINITY_DN1217_c1_g1_i13	23	90.4150434782609	2160	1.59722
comp_TRINITY_DN1096_c0_g1_i2	29	90.6583793103448	2157	2.01669
comp_TRINITY_DN1095_c0_g1_i2	17	93.4550588235294	2150	1.18605
comp_TRINITY_DN1191_c0_g1_i10	25	90.25656	2141	1.75152
comp_TRINITY_DN3882_c0_g1_i1	16	98.503125	2138	1.12254
comp_TRINITY_DN1128_c0_g1_i1	18	93.3702222222222	2136	1.26404
comp_TRINITY_DN9955_c0_g1_i1	16	91.417375	2136	1.1236
comp_TRINITY_DN1127_c0_g1_i2	17	93.9545294117647	2118	1.20397
comp_TRINITY_DN1227_c11_g4_i1	26	94.5092307692308	2108	1.85009
comp_TRINITY_DN1180_c2_g1_i1	16	97.9721875	2102	1.14177
comp_TRINITY_DN1212_c8_g1_i1	31	91.1001612903226	2099	2.21534
comp_TRINITY_DN1204_c4_g2_i2	17	91.5632941176471	2098	1.21544
comp_TRINITY_DN1080_c0_g2_i2	14	99.1760714285714	2090	1.00478
comp_TRINITY_DN1188_c2_g2_i1	17	91.8795882352941	2090	1.2201
comp_TRINITY_DN981_c0_g1_i1	19	96.247	2090	1.36364
comp_TRINITY_DN410_c0_g1_i1	15	94.1709333333333	2078	1.08277
comp_TRINITY_DN1167_c0_g1_i11	18	90.6129444444445	2042	1.32223
comp_TRINITY_DN730_c0_g1_i1	16	93.147	2006	1.19641
comp_TRINITY_DN157_c0_g1_i2	30	90.9013	2001	2.24888
comp_TRINITY_DN976_c74_g1_i2	30	91.8281333333333	1985	2.267
comp_TRINITY_DN6767_c0_g1_i1	14	98.8084285714286	1984	1.05847
comp_TRINITY_DN1194_c8_g3_i2	29	91.7011034482759	1958	2.22165
comp_TRINITY_DN959_c0_g1_i1	14	90.7645	1945	1.07969
comp_TRINITY_DN13195_c0_g1_i1	17	94.6920588235294	1940	1.31443
comp_TRINITY_DN1185_c2_g1_i1	29	90.9763793103448	1939	2.24342
comp_TRINITY_DN1183_c1_g1_i28	14	92.6442857142857	1925	1.09091
comp_TRINITY_DN1171_c3_g4_i1	27	90.5507407407407	1915	2.11488
comp_TRINITY_DN1175_c2_g2_i1	15	92.3432	1899	1.18483
comp_TRINITY_DN1195_c1_g2_i1	16	94.500625	1898	1.26449
comp_TRINITY_DN416_c0_g1_i2	13	97.3401538461538	1885	1.03448
comp_TRINITY_DN1169_c0_g3_i1	15	97.8206	1883	1.1949
comp_TRINITY_DN13000_c0_g1_i1	13	93.3042307692308	1881	1.03668
comp_TRINITY_DN4257_c0_g1_i1	14	97.3574285714286	1854	1.13269
comp_TRINITY_DN160_c0_g1_i1	15	96.3782	1841	1.22216
comp_TRINITY_DN883_c0_g1_i3	27	91.7992592592593	1833	2.20949
comp_TRINITY_DN1175_c2_g1_i6	14	91.0197142857143	1830	1.14754
comp_TRINITY_DN1227_c11_g3_i1	23	91.9860869565217	1827	1.88834
comp_TRINITY_DN14176_c0_g1_i1	27	90.5777037037037	1827	2.21675
comp_TRINITY_DN1218_c0_g3_i1	23	97.3341739130435	1824	1.89145
comp_TRINITY_DN11381_c0_g1_i1	18	92.0055555555556	1817	1.48597
comp_TRINITY_DN1146_c0_g1_i8	25	90.28916	1816	2.06498
comp_TRINITY_DN1156_c0_g5_i1	17	91.4093529411765	1798	1.41824
comp_TRINITY_DN1213_c0_g1_i4	24	95.6402916666667	1798	2.00222
comp_TRINITY_DN643_c0_g1_i1	14	95.4010714285714	1779	1.18044
comp_TRINITY_DN680_c0_g1_i1	13	94.6083846153846	1769	1.10232
comp_TRINITY_DN1188_c3_g3_i4	13	92.9157692307692	1766	1.10419
comp_TRINITY_DN1157_c0_g1_i3	14	90.8765	1765	1.1898
comp_TRINITY_DN13454_c0_g1_i1	25	90.86632	1759	2.13189
comp_TRINITY_DN1196_c2_g1_i2	18	90.7120555555556	1754	1.53934
comp_TRINITY_DN1198_c0_g2_i6	13	96.9281538461538	1751	1.11365
comp_TRINITY_DN1180_c2_g1_i10	13	95.2081538461538	1738	1.12198
comp_TRINITY_DN4484_c1_g1_i1	26	90.2120769230769	1737	2.24525
comp_TRINITY_DN1205_c0_g1_i11	14	95.6907142857143	1710	1.22807
comp_TRINITY_DN1175_c2_g1_i1	15	92.2210666666667	1702	1.32197
comp_TRINITY_DN1156_c0_g4_i1	13	90.3756153846154	1688	1.15521
comp_TRINITY_DN1091_c0_g1_i1	12	94.8539166666667	1672	1.07656
comp_TRINITY_DN621_c0_g1_i1	17	92.0095294117647	1669	1.52786
comp_TRINITY_DN1100_c0_g1_i1	16	92.1538125	1665	1.44144
comp_TRINITY_DN1221_c0_g4_i1	14	91.9357857142857	1655	1.26888
comp_TRINITY_DN6470_c0_g1_i1	12	95.03675	1653	1.08893
comp_TRINITY_DN15804_c0_g1_i1	13	98.6863846153846	1650	1.18182
comp_TRINITY_DN1111_c0_g1_i1	13	91.6646923076923	1642	1.18758
comp_TRINITY_DN1172_c1_g1_i2	26	94.3863461538461	1640	2.37805
comp_TRINITY_DN1224_c8_g1_i1	19	93.7597368421053	1625	1.75385
comp_TRINITY_DN1181_c0_g2_i2	11	94.3969090909091	1620	1.01852
comp_TRINITY_DN1194_c8_g1_i2	23	90.7094347826087	1619	2.13095
comp_TRINITY_DN1198_c0_g2_i1	14	96.4744285714286	1616	1.2995
comp_TRINITY_DN634_c0_g1_i1	14	95.06	1614	1.30112
comp_TRINITY_DN19082_c0_g1_i1	24	91.5279166666667	1610	2.23602
comp_TRINITY_DN1113_c0_g2_i1	14	94.1479285714286	1606	1.3076
comp_TRINITY_DN10400_c0_g1_i1	12	96.4886666666667	1592	1.13065
comp_TRINITY_DN1082_c0_g1_i1	15	93.0090666666667	1592	1.41332
comp_TRINITY_DN4027_c0_g1_i1	11	99.7559090909091	1590	1.03774
comp_TRINITY_DN1218_c0_g2_i3	25	96.4704	1584	2.36742
comp_TRINITY_DN1141_c0_g1_i2	15	95.9622666666667	1579	1.42495
comp_TRINITY_DN633_c0_g1_i1	13	90.3384615384615	1579	1.23496
comp_TRINITY_DN7235_c0_g1_i1	18	93.2162777777778	1576	1.7132
comp_TRINITY_DN858_c0_g1_i1	13	91.6484615384615	1575	1.2381
comp_TRINITY_DN15917_c0_g1_i1	21	91.1794761904762	1572	2.00382
comp_TRINITY_DN1184_c0_g1_i10	13	91.6758461538462	1568	1.24362
comp_TRINITY_DN1116_c3_g2_i3	24	90.2481666666667	1559	2.30917
comp_TRINITY_DN1215_c0_g1_i4	11	99.8783636363636	1550	1.06452
comp_TRINITY_DN1212_c6_g1_i7	24	91.4951666666667	1546	2.32859
comp_TRINITY_DN1919_c0_g1_i1	11	91.3236363636364	1546	1.06727
comp_TRINITY_DN345_c0_g1_i1	14	95.7507857142857	1528	1.37435
comp_TRINITY_DN1172_c1_g1_i12	23	92.5466086956522	1523	2.26527
comp_TRINITY_DN1070_c0_g1_i1	12	90.7061666666667	1513	1.18969
comp_TRINITY_DN1072_c1_g1_i1	15	95.2994	1509	1.49105
comp_TRINITY_DN1176_c0_g1_i1	11	96.8052727272727	1505	1.09635
comp_TRINITY_DN1191_c0_g2_i2	10	98.6536	1490	1.00671
comp_TRINITY_DN1194_c10_g1_i10	21	91.076619047619	1486	2.11978
comp_TRINITY_DN10006_c0_g1_i1	12	96.4321666666667	1480	1.21622
comp_TRINITY_DN1226_c5_g1_i3	15	93.7452666666667	1480	1.52027
comp_TRINITY_DN1224_c5_g1_i1	24	90.6884166666667	1472	2.44565
comp_TRINITY_DN1183_c1_g1_i16	11	93.2822727272727	1467	1.12474
comp_TRINITY_DN411_c0_g2_i1	11	92.4560909090909	1464	1.12705
comp_TRINITY_DN739_c0_g1_i2	11	90.6162727272727	1436	1.14903
comp_TRINITY_DN4450_c0_g1_i1	13	94.5717692307692	1434	1.35983
comp_TRINITY_DN1220_c0_g1_i3	19	90.4001578947368	1432	1.99022
comp_TRINITY_DN1221_c0_g3_i1	11	94.7254545454546	1430	1.15385
comp_TRINITY_DN1207_c0_g2_i1	11	97.985	1428	1.15546
comp_TRINITY_DN1202_c0_g1_i2	14	92.3106428571429	1424	1.47472
comp_TRINITY_DN2188_c0_g1_i1	11	91.5097272727273	1423	1.15952
comp_TRINITY_DN1221_c0_g3_i3	15	96.1023333333333	1419	1.58562
comp_TRINITY_DN1109_c0_g1_i2	24	94.4340416666667	1410	2.55319
comp_TRINITY_DN936_c0_g1_i1	12	90.7215833333333	1410	1.2766
comp_TRINITY_DN221_c0_g1_i1	10	94.1314	1402	1.0699
comp_TRINITY_DN5108_c0_g1_i1	21	90.1706190476191	1401	2.24839
comp_TRINITY_DN16738_c0_g1_i1	19	90.8876842105263	1391	2.04889
comp_TRINITY_DN1175_c2_g3_i1	11	93.2614545454545	1385	1.19134
comp_TRINITY_DN13822_c0_g1_i1	19	90.2217368421053	1384	2.05925
comp_TRINITY_DN1225_c3_g1_i10	20	90.70715	1383	2.1692
comp_TRINITY_DN6852_c0_g1_i1	10	98.9551	1370	1.09489
comp_TRINITY_DN1223_c0_g3_i1	12	93.7065	1367	1.31675
comp_TRINITY_DN1211_c0_g2_i8	10	94.3114	1365	1.0989
comp_TRINITY_DN608_c0_g2_i1	11	95.1858181818182	1365	1.20879
comp_TRINITY_DN7414_c0_g1_i1	19	91.9642631578947	1362	2.09251
comp_TRINITY_DN158_c0_g1_i1	11	95.366	1361	1.21234
comp_TRINITY_DN24_c0_g1_i1	11	91.8569090909091	1353	1.21951
comp_TRINITY_DN1043_c0_g1_i1	23	93.3199130434783	1352	2.55178
comp_TRINITY_DN17291_c0_g1_i1	11	93.1485454545455	1350	1.22222
comp_TRINITY_DN1146_c0_g1_i6	20	91.39745	1343	2.2338
comp_TRINITY_DN964_c0_g1_i1	10	90.7996	1342	1.11773
comp_TRINITY_DN172_c0_g1_i1	18	90.3738888888889	1341	2.01342
comp_TRINITY_DN300_c0_g1_i1	19	91.2927368421053	1341	2.12528
comp_TRINITY_DN1130_c0_g1_i1	10	90.7547	1335	1.1236
comp_TRINITY_DN1224_c8_g1_i6	9	96.3417777777778	1334	1.01199
comp_TRINITY_DN13664_c0_g1_i1	9	97.1386666666667	1320	1.02273
comp_TRINITY_DN1218_c0_g2_i1	17	90.974	1319	1.93328
comp_TRINITY_DN908_c0_g1_i1	14	92.3624285714286	1316	1.59574
comp_TRINITY_DN1157_c0_g1_i2	17	90.2490588235294	1312	1.9436
comp_TRINITY_DN12358_c0_g1_i1	20	92.7641	1308	2.29358
comp_TRINITY_DN1178_c0_g1_i10	10	92.7562	1306	1.14855
comp_TRINITY_DN1175_c0_g1_i1	11	90.2577272727273	1300	1.26923
comp_TRINITY_DN1218_c0_g3_i3	18	97.5285555555556	1299	2.07852
comp_TRINITY_DN1208_c1_g2_i2	13	94.2093846153846	1288	1.51398
comp_TRINITY_DN363_c0_g1_i1	9	92.8113333333333	1283	1.05222
comp_TRINITY_DN18611_c0_g1_i1	22	92.685	1271	2.59638
comp_TRINITY_DN1226_c5_g1_i5	12	90.8804166666667	1267	1.42068
comp_TRINITY_DN1035_c0_g1_i2	9	93.5471111111111	1264	1.06804
comp_TRINITY_DN58_c0_g1_i1	18	90.3781666666667	1258	2.14626
comp_TRINITY_DN703_c0_g1_i1	13	91.4363076923077	1258	1.55008
comp_TRINITY_DN13479_c0_g1_i1	19	91.4993684210526	1253	2.27454
comp_TRINITY_DN10190_c0_g1_i1	11	97.71	1251	1.31894
comp_TRINITY_DN1205_c0_g2_i1	9	92.3051111111111	1232	1.09578
comp_TRINITY_DN1181_c0_g2_i1	10	93.7261	1231	1.21852
comp_TRINITY_DN1220_c0_g4_i1	13	94.2705384615385	1214	1.60626
comp_TRINITY_DN1226_c5_g1_i1	9	91.1442222222222	1211	1.11478
comp_TRINITY_DN898_c0_g1_i2	17	90.0732941176471	1205	2.11618
comp_TRINITY_DN388_c0_g1_i1	9	91.7363333333333	1204	1.12126
comp_TRINITY_DN539_c0_g1_i1	9	92.1333333333333	1197	1.12782
comp_TRINITY_DN657_c0_g1_i1	15	94.2738	1195	1.88285
comp_TRINITY_DN1144_c0_g1_i1	9	94.645	1191	1.1335
comp_TRINITY_DN1193_c0_g1_i10	11	90.9271818181818	1187	1.39006
comp_TRINITY_DN1219_c0_g2_i3	8	94.1025	1185	1.01266
comp_TRINITY_DN10076_c0_g1_i1	10	90.2099	1184	1.26689
comp_TRINITY_DN1184_c0_g2_i2	9	94.0731111111111	1181	1.1431
comp_TRINITY_DN12839_c0_g1_i1	10	94.6242	1181	1.27011
comp_TRINITY_DN14045_c0_g1_i1	13	90.7390769230769	1181	1.65114
comp_TRINITY_DN1172_c1_g1_i26	17	91.7631764705882	1178	2.16469
comp_TRINITY_DN1191_c0_g1_i1	12	90.12325	1173	1.53453
comp_TRINITY_DN1211_c0_g2_i2	10	95.4051	1170	1.28205
comp_TRINITY_DN563_c0_g1_i1	9	99.7731111111111	1161	1.16279
comp_TRINITY_DN1418_c0_g1_i1	9	96.1227777777778	1160	1.16379
comp_TRINITY_DN5414_c0_g1_i1	9	93.4387777777778	1157	1.16681
comp_TRINITY_DN1126_c0_g1_i1	11	90.1349090909091	1153	1.43105
comp_TRINITY_DN754_c0_g1_i1	12	90.1483333333333	1153	1.56114
comp_TRINITY_DN1171_c2_g1_i13	12	90.05425	1150	1.56522
comp_TRINITY_DN1205_c0_g1_i12	9	93.695	1148	1.17596
comp_TRINITY_DN1215_c0_g1_i12	11	98.0089090909091	1147	1.43854
comp_TRINITY_DN17274_c0_g1_i1	18	91.1573888888889	1147	2.35397
comp_TRINITY_DN11320_c0_g1_i1	9	91.0066666666667	1142	1.18214
comp_TRINITY_DN7521_c0_g1_i1	9	95.74	1138	1.18629
comp_TRINITY_DN10389_c0_g1_i1	9	98.478	1137	1.18734
comp_TRINITY_DN1175_c2_g1_i4	9	93.5336666666667	1130	1.19469
comp_TRINITY_DN5314_c0_g1_i1	11	94.3752727272727	1126	1.46536
comp_TRINITY_DN17242_c0_g1_i1	9	90.1455555555556	1123	1.20214
comp_TRINITY_DN1222_c0_g2_i14	11	90.6495454545455	1122	1.47059
comp_TRINITY_DN1220_c0_g1_i1	13	92.2265384615385	1120	1.74107
comp_TRINITY_DN1172_c1_g1_i8	16	91.822375	1112	2.15827
comp_TRINITY_DN13664_c0_g2_i1	8	97.214625	1109	1.08206
comp_TRINITY_DN1156_c0_g2_i6	8	90.4115	1108	1.08303
comp_TRINITY_DN16396_c0_g1_i1	9	92.5946666666667	1108	1.21841
comp_TRINITY_DN1217_c2_g1_i1	13	90.6	1106	1.76311
comp_TRINITY_DN267_c0_g1_i1	9	94.3273333333333	1100	1.22727
comp_TRINITY_DN1118_c0_g1_i2	13	93.0198461538462	1099	1.77434
comp_TRINITY_DN1209_c1_g1_i1	8	91.995125	1093	1.0979
comp_TRINITY_DN943_c0_g1_i1	11	96.6695454545455	1093	1.50961
comp_TRINITY_DN858_c0_g2_i1	15	92.8275333333333	1091	2.06233
comp_TRINITY_DN11032_c0_g1_i1	15	92.2301333333333	1088	2.06801
comp_TRINITY_DN343_c0_g1_i1	9	93.9837777777778	1088	1.24081
comp_TRINITY_DN1069_c0_g1_i1	10	90.0324	1085	1.38249
comp_TRINITY_DN593_c0_g1_i1	8	90.880875	1064	1.12782
comp_TRINITY_DN1094_c0_g1_i1	12	92.0276666666667	1063	1.69332
comp_TRINITY_DN11416_c0_g1_i1	12	98.2948333333333	1062	1.69492
comp_TRINITY_DN195_c0_g1_i1	9	96.0285555555556	1057	1.2772
comp_TRINITY_DN944_c0_g1_i1	7	96.5604285714286	1048	1.00191
comp_TRINITY_DN1148_c0_g1_i1	12	90.1963333333333	1045	1.72249
comp_TRINITY_DN15542_c0_g1_i1	7	100	1044	1.00575
comp_TRINITY_DN13090_c0_g1_i1	7	98.7548571428571	1043	1.00671
comp_TRINITY_DN10237_c0_g1_i1	11	94.4630909090909	1038	1.5896
comp_TRINITY_DN1124_c0_g1_i11	8	98.433	1037	1.15718
comp_TRINITY_DN1168_c0_g1_i2	7	94.0591428571429	1035	1.01449
comp_TRINITY_DN15950_c0_g1_i1	9	93.4511111111111	1030	1.31068
comp_TRINITY_DN740_c1_g1_i10	18	90.1603333333333	1030	2.62136
comp_TRINITY_DN13119_c0_g1_i1	8	97.767875	1029	1.16618
comp_TRINITY_DN1204_c4_g2_i4	10	91.9365	1028	1.45914
comp_TRINITY_DN1208_c0_g1_i1	10	91.8397	1028	1.45914
comp_TRINITY_DN1115_c0_g1_i1	17	92.8664117647059	1025	2.4878
comp_TRINITY_DN939_c2_g1_i1	9	92.2773333333333	1024	1.31836
comp_TRINITY_DN9918_c0_g1_i1	8	93.294625	1024	1.17188
comp_TRINITY_DN6584_c0_g1_i1	7	99.5844285714286	1022	1.0274
comp_TRINITY_DN1220_c1_g1_i1	10	91.3577	1017	1.47493
comp_TRINITY_DN1200_c6_g2_i1	16	94.58525	1016	2.3622
comp_TRINITY_DN12283_c0_g1_i1	14	90.318	1015	2.06897
comp_TRINITY_DN1141_c0_g1_i3	14	96.1369285714286	1012	2.0751
comp_TRINITY_DN949_c0_g1_i1	8	94.14075	1010	1.18812
comp_TRINITY_DN4218_c0_g1_i1	8	97.258375	1009	1.1893
comp_TRINITY_DN678_c0_g1_i1	7	91.8995714285714	1008	1.04167
comp_TRINITY_DN1207_c0_g4_i1	16	91.40725	1005	2.38806
comp_TRINITY_DN4068_c0_g1_i1	9	99.4976666666667	1002	1.34731
comp_TRINITY_DN1185_c2_g1_i30	14	90.1316428571429	1001	2.0979
comp_TRINITY_DN976_c74_g1_i5	15	90.6324	992	2.26815
comp_TRINITY_DN1213_c0_g1_i12	15	95.9633333333333	989	2.27503
comp_TRINITY_DN6715_c0_g1_i1	8	96.17125	988	1.21457
comp_TRINITY_DN937_c0_g1_i1	13	93.3493846153846	976	1.99795
comp_TRINITY_DN1175_c2_g2_i5	7	91.9487142857143	973	1.07914
comp_TRINITY_DN1182_c0_g1_i8	15	92.1582666666667	971	2.3172
comp_TRINITY_DN1104_c1_g2_i1	10	91.1992	967	1.55119
comp_TRINITY_DN1221_c0_g2_i1	9	95.028	961	1.40479
comp_TRINITY_DN1118_c0_g1_i6	11	93.1010909090909	959	1.72054
comp_TRINITY_DN9996_c0_g1_i1	7	99.0271428571429	958	1.09603
comp_TRINITY_DN1011_c0_g1_i1	12	90.7881666666667	957	1.88088
comp_TRINITY_DN13384_c0_g1_i1	9	91.0523333333333	952	1.41807
comp_TRINITY_DN1205_c0_g2_i2	7	95.458	951	1.1041
comp_TRINITY_DN1136_c1_g2_i1	15	91.4930666666667	945	2.38095
comp_TRINITY_DN231_c0_g1_i1	7	99.4234285714286	943	1.11347
comp_TRINITY_DN1220_c0_g5_i1	10	95.1635	937	1.60085
comp_TRINITY_DN1212_c6_g1_i1	17	95.4313529411765	932	2.73605
comp_TRINITY_DN1217_c1_g1_i8	14	90.2945	931	2.25564
comp_TRINITY_DN7256_c0_g1_i1	7	96.6997142857143	922	1.13883
comp_TRINITY_DN647_c1_g1_i10	14	92.188	921	2.28013
comp_TRINITY_DN15199_c0_g1_i1	7	92.6602857142857	918	1.14379
comp_TRINITY_DN1196_c2_g1_i1	8	91.6275	916	1.31004
comp_TRINITY_DN3602_c0_g1_i1	13	91.0417692307692	914	2.13348
comp_TRINITY_DN1223_c0_g2_i12	16	93.827375	913	2.6287
comp_TRINITY_DN128_c0_g1_i1	7	97.9344285714286	911	1.15258
comp_TRINITY_DN19062_c0_g1_i1	13	91.4109230769231	907	2.14994
comp_TRINITY_DN18791_c0_g1_i1	7	98.7482857142857	905	1.16022
comp_TRINITY_DN1068_c0_g1_i1	7	97.5697142857143	904	1.1615
comp_TRINITY_DN994_c0_g1_i3	7	98.2818571428571	900	1.16667
comp_TRINITY_DN1203_c0_g1_i11	11	90.7712727272727	898	1.83742
comp_TRINITY_DN884_c0_g1_i1	7	93.3084285714286	895	1.17318
comp_TRINITY_DN733_c1_g1_i1	6	99.7701666666667	892	1.00897
comp_TRINITY_DN917_c0_g1_i2	7	98.5035714285714	890	1.17978
comp_TRINITY_DN803_c0_g1_i1	11	90.6830909090909	889	1.85602
comp_TRINITY_DN1224_c8_g3_i1	14	94.6367857142857	883	2.37826
comp_TRINITY_DN1158_c0_g1_i1	12	90.351	881	2.04313
comp_TRINITY_DN1205_c0_g1_i15	6	94.4046666666667	881	1.02157
comp_TRINITY_DN8564_c0_g1_i1	7	91.9924285714286	881	1.19183
comp_TRINITY_DN1210_c0_g1_i1	8	96.20275	875	1.37143
comp_TRINITY_DN1001_c1_g1_i1	7	97.5764285714286	874	1.20137
comp_TRINITY_DN1156_c0_g1_i2	6	94.8338333333333	870	1.03448
comp_TRINITY_DN1222_c0_g1_i1	11	93.1282727272727	870	1.89655
comp_TRINITY_DN1222_c0_g2_i11	8	91.297375	869	1.3809
comp_TRINITY_DN1192_c0_g2_i2	8	92.966125	866	1.38568
comp_TRINITY_DN5464_c0_g1_i1	6	98.6525	865	1.04046
comp_TRINITY_DN771_c0_g2_i1	14	90.498	865	2.42775
comp_TRINITY_DN2288_c0_g1_i1	9	91.7984444444444	864	1.5625
comp_TRINITY_DN7618_c0_g1_i1	9	91.7696666666667	856	1.5771
comp_TRINITY_DN1208_c1_g1_i3	11	90.2253636363636	854	1.93208
comp_TRINITY_DN1213_c0_g1_i5	12	92.7734166666667	854	2.10773
comp_TRINITY_DN15633_c0_g2_i1	7	92.5848571428571	854	1.22951
comp_TRINITY_DN1124_c0_g1_i12	7	91.9504285714286	840	1.25
comp_TRINITY_DN1191_c0_g2_i5	13	96.963	834	2.33813
comp_TRINITY_DN617_c0_g1_i1	12	93.0076666666667	829	2.17129
comp_TRINITY_DN1227_c11_g4_i2	11	95.8481818181818	828	1.99275
comp_TRINITY_DN726_c0_g1_i2	7	90.5471428571429	828	1.26812
comp_TRINITY_DN1212_c6_g2_i1	13	92.1665384615385	827	2.35792
comp_TRINITY_DN1129_c1_g1_i2	7	97.2005714285714	826	1.27119
comp_TRINITY_DN1213_c0_g1_i7	8	94.037	825	1.45455
comp_TRINITY_DN1206_c0_g1_i3	6	92.8116666666667	823	1.09356
comp_TRINITY_DN3861_c0_g1_i1	9	90.4433333333333	823	1.64034
comp_TRINITY_DN1181_c0_g4_i1	7	90.1471428571429	822	1.27737
comp_TRINITY_DN1074_c0_g1_i1	7	90.9038571428571	820	1.28049
comp_TRINITY_DN1141_c0_g1_i4	17	97.4340588235294	820	3.10976
comp_TRINITY_DN36_c0_g1_i1	8	94.37125	820	1.46341
comp_TRINITY_DN10077_c0_g1_i1	7	95.5898571428571	818	1.28362
comp_TRINITY_DN1181_c0_g3_i1	7	90.2942857142857	818	1.28362
comp_TRINITY_DN1224_c7_g1_i1	11	90.1865454545455	816	2.02206
comp_TRINITY_DN1212_c6_g2_i2	13	92.7623076923077	815	2.39264
comp_TRINITY_DN2533_c0_g1_i1	12	92.5599166666667	815	2.20859
comp_TRINITY_DN9911_c0_g1_i1	7	96.3047142857143	811	1.2947
comp_TRINITY_DN252_c0_g1_i1	12	91.9340833333333	809	2.22497
comp_TRINITY_DN12073_c0_g1_i1	6	90.4778333333333	808	1.11386
comp_TRINITY_DN4410_c0_g1_i1	15	97.2573333333333	805	2.79503
comp_TRINITY_DN1195_c1_g1_i9	6	99.2221666666667	804	1.1194
comp_TRINITY_DN1212_c6_g1_i2	13	94.4033076923077	803	2.42839
comp_TRINITY_DN15852_c0_g1_i1	7	91.8751428571429	801	1.31086
comp_TRINITY_DN337_c0_g1_i1	7	93.8725714285714	801	1.31086
comp_TRINITY_DN1208_c1_g3_i5	12	93.5545833333333	797	2.25847
comp_TRINITY_DN1049_c0_g1_i1	9	91.6676666666667	795	1.69811
comp_TRINITY_DN928_c0_g1_i1	7	94.7132857142857	794	1.32242
comp_TRINITY_DN11524_c0_g1_i1	6	97.7748333333333	793	1.13493
comp_TRINITY_DN647_c1_g1_i13	12	90.7474166666667	787	2.28717
comp_TRINITY_DN1109_c0_g1_i10	9	91.9244444444444	786	1.71756
comp_TRINITY_DN1154_c0_g2_i1	7	96.5411428571429	785	1.33758
comp_TRINITY_DN1181_c0_g4_i3	6	90.4735	785	1.1465
comp_TRINITY_DN1205_c0_g1_i4	6	97.6865	784	1.14796
comp_TRINITY_DN1193_c0_g1_i1	6	96.1998333333333	783	1.14943
comp_TRINITY_DN1203_c0_g1_i1	13	92.5925384615385	781	2.4968
comp_TRINITY_DN1185_c2_g1_i8	11	90.5408181818182	780	2.11538
comp_TRINITY_DN1192_c0_g1_i1	9	97.2442222222222	776	1.73969
comp_TRINITY_DN1219_c0_g4_i1	9	90.2523333333333	776	1.73969
comp_TRINITY_DN7_c0_g1_i1	7	93.6195714285714	776	1.35309
comp_TRINITY_DN13804_c0_g1_i1	6	96.4938333333333	773	1.16429
comp_TRINITY_DN1221_c0_g1_i5	6	95.1986666666667	769	1.17035
comp_TRINITY_DN12_c0_g1_i2	7	90.289	768	1.36719
comp_TRINITY_DN12548_c0_g1_i1	7	92.1551428571429	767	1.36897
comp_TRINITY_DN1143_c0_g1_i3	9	92.5325555555556	761	1.77398
comp_TRINITY_DN1214_c1_g1_i8	9	92.8427777777778	760	1.77632
comp_TRINITY_DN1165_c1_g1_i4	8	90.183625	759	1.58103
comp_TRINITY_DN1217_c0_g1_i3	6	92.6653333333333	758	1.18734
comp_TRINITY_DN1205_c0_g1_i13	10	90.4493	757	1.98151
comp_TRINITY_DN5240_c0_g1_i1	6	98.7968333333333	755	1.19205
comp_TRINITY_DN1145_c0_g1_i2	8	91.442	751	1.59787
comp_TRINITY_DN4336_c0_g1_i1	6	97.4335	750	1.2
comp_TRINITY_DN12842_c0_g1_i1	5	100	748	1.00267
comp_TRINITY_DN9946_c0_g1_i1	5	99.7316	748	1.00267
comp_TRINITY_DN1020_c0_g1_i3	5	95.9796	747	1.00402
comp_TRINITY_DN16486_c0_g1_i1	10	92.7306	747	2.00803
comp_TRINITY_DN1176_c2_g5_i2	8	90.067125	746	1.60858
comp_TRINITY_DN1184_c0_g1_i11	5	96.0954	746	1.00536
comp_TRINITY_DN1205_c0_g1_i16	5	98.2612	746	1.00536
comp_TRINITY_DN1157_c0_g1_i5	5	99.5918	745	1.00671
comp_TRINITY_DN15780_c0_g1_i1	5	100	745	1.00671
comp_TRINITY_DN17803_c0_g1_i1	10	90.4419	741	2.02429
comp_TRINITY_DN213_c0_g1_i1	6	93.2511666666667	740	1.21622
comp_TRINITY_DN6895_c0_g1_i1	6	95.5478333333333	740	1.21622
comp_TRINITY_DN1098_c0_g1_i3	11	94.3019090909091	739	2.23275
comp_TRINITY_DN156_c0_g1_i1	5	95.8588	739	1.01488
comp_TRINITY_DN77_c0_g1_i1	7	90.5961428571429	739	1.42084
comp_TRINITY_DN5867_c0_g1_i1	7	92.7107142857143	738	1.42276
comp_TRINITY_DN1200_c5_g1_i4	11	92.3041818181818	737	2.23881
comp_TRINITY_DN9258_c0_g1_i1	6	95.7191666666667	736	1.22283
comp_TRINITY_DN13251_c0_g1_i1	5	99.8658	733	1.02319
comp_TRINITY_DN5319_c0_g1_i1	6	92.0651666666667	733	1.22783
comp_TRINITY_DN1205_c0_g2_i3	5	93.5924	732	1.02459
comp_TRINITY_DN630_c0_g1_i1	11	92.6319090909091	732	2.2541
comp_TRINITY_DN1181_c0_g1_i1	6	96.122	731	1.23119
comp_TRINITY_DN723_c0_g1_i1	10	91.2502	731	2.05198
comp_TRINITY_DN1162_c0_g1_i1	9	90.3373333333333	727	1.85695
comp_TRINITY_DN1154_c0_g1_i1	6	94.517	725	1.24138
comp_TRINITY_DN745_c0_g1_i1	11	90.9457272727273	725	2.27586
comp_TRINITY_DN6097_c0_g1_i1	11	92.6311818181818	722	2.28532
comp_TRINITY_DN1221_c0_g3_i4	7	93.2554285714286	721	1.45631
comp_TRINITY_DN16335_c0_g1_i1	6	92.9358333333333	719	1.25174
comp_TRINITY_DN16758_c0_g1_i1	7	94.7144285714286	717	1.46444
comp_TRINITY_DN8492_c0_g1_i1	5	99.7288	717	1.04603
comp_TRINITY_DN9004_c0_g1_i1	12	92.8938333333333	716	2.51397
comp_TRINITY_DN1213_c0_g1_i3	10	93.4294	715	2.0979
comp_TRINITY_DN9014_c0_g1_i1	5	94.5992	715	1.04895
comp_TRINITY_DN3549_c0_g1_i1	11	95.3911818181818	714	2.31092
comp_TRINITY_DN14956_c0_g1_i1	7	90.8567142857143	713	1.47265
comp_TRINITY_DN7454_c0_g1_i1	9	90.6134444444444	711	1.89873
comp_TRINITY_DN1057_c0_g1_i1	10	93.4442	710	2.11268
comp_TRINITY_DN12513_c0_g1_i1	8	91.424875	710	1.69014
comp_TRINITY_DN13189_c0_g1_i1	5	91.0064	710	1.05634
comp_TRINITY_DN15672_c0_g1_i1	5	99.7332	710	1.05634
comp_TRINITY_DN18538_c0_g1_i1	6	99.8888333333333	710	1.26761
comp_TRINITY_DN4779_c0_g1_i1	6	95.7115	710	1.26761
comp_TRINITY_DN1135_c0_g1_i2	9	91.0826666666667	709	1.90409
comp_TRINITY_DN3907_c0_g1_i1	5	96.4102	707	1.06082
comp_TRINITY_DN835_c0_g1_i1	11	91.6434545454545	707	2.3338
comp_TRINITY_DN213_c0_g1_i2	5	91.9794	706	1.06232
comp_TRINITY_DN176_c0_g1_i1	5	95.4628	704	1.06534
comp_TRINITY_DN220_c0_g1_i1	8	95.28225	700	1.71429
comp_TRINITY_DN543_c0_g1_i1	5	100	700	1.07143
comp_TRINITY_DN10368_c0_g1_i1	6	99.8688333333333	698	1.2894
comp_TRINITY_DN17672_c0_g1_i1	11	94.1363636363636	698	2.3639
comp_TRINITY_DN1095_c0_g1_i1	7	90.9982857142857	696	1.50862
comp_TRINITY_DN12150_c0_g1_i1	5	98.6666	696	1.07759
comp_TRINITY_DN2750_c0_g1_i1	6	90.8843333333333	695	1.29496
comp_TRINITY_DN886_c0_g1_i1	10	92.3841	695	2.15827
comp_TRINITY_DN1186_c2_g2_i1	10	92.2284	692	2.16763
comp_TRINITY_DN10015_c0_g1_i1	5	90.047	689	1.08853
comp_TRINITY_DN8672_c0_g1_i1	8	91.529625	687	1.74672
comp_TRINITY_DN900_c0_g1_i1	6	91.7063333333333	687	1.31004
comp_TRINITY_DN7711_c0_g1_i1	5	92.3572	685	1.09489
comp_TRINITY_DN13764_c0_g1_i1	6	95.5166666666667	683	1.31772
comp_TRINITY_DN14259_c0_g1_i1	7	90.4051428571429	682	1.53959
comp_TRINITY_DN6711_c0_g1_i1	10	96.7687	682	2.19941
comp_TRINITY_DN1156_c0_g3_i2	9	90.8055555555556	679	1.98822
comp_TRINITY_DN1195_c1_g6_i1	5	99.6166	679	1.10457
comp_TRINITY_DN1227_c11_g6_i2	12	92.8643333333333	679	2.65096
comp_TRINITY_DN18474_c0_g1_i1	5	99.7298	679	1.10457
comp_TRINITY_DN647_c1_g1_i6	10	90.3809	676	2.21893
comp_TRINITY_DN1223_c0_g2_i4	9	90.0333333333333	675	2
comp_TRINITY_DN7441_c0_g1_i1	5	97.027	674	1.11276
comp_TRINITY_DN1211_c0_g2_i9	5	91.7056	673	1.11441
comp_TRINITY_DN8999_c0_g1_i1	6	99.8881666666667	671	1.34128
comp_TRINITY_DN3869_c0_g1_i1	6	93.1823333333333	669	1.34529
comp_TRINITY_DN1210_c1_g1_i5	5	96.4706	668	1.12275
comp_TRINITY_DN6514_c0_g1_i1	8	93.209125	667	1.7991
comp_TRINITY_DN16554_c0_g1_i1	5	99.8658	666	1.12613
comp_TRINITY_DN1156_c0_g1_i3	7	93.4801428571429	665	1.57895
comp_TRINITY_DN1007_c0_g1_i1	11	92.867	662	2.49245
comp_TRINITY_DN1175_c1_g1_i1	7	91.2205714285714	658	1.59574
comp_TRINITY_DN13068_c0_g1_i1	5	99.7164	658	1.13982
comp_TRINITY_DN955_c0_g1_i1	14	91.9629285714286	656	3.20122
comp_TRINITY_DN5241_c0_g1_i1	8	90.23275	655	1.83206
comp_TRINITY_DN976_c74_g1_i8	10	91.5612	655	2.29008
comp_TRINITY_DN1224_c8_g1_i5	8	91.60925	654	1.83486
comp_TRINITY_DN1138_c0_g1_i2	6	93.1646666666667	651	1.38249
comp_TRINITY_DN15901_c0_g1_i1	7	92.9094285714286	650	1.61538
comp_TRINITY_DN16365_c0_g1_i1	6	93.5875	650	1.38462
comp_TRINITY_DN4831_c0_g1_i1	5	99.8438	648	1.15741
comp_TRINITY_DN9092_c0_g1_i1	5	98.654	644	1.1646
comp_TRINITY_DN15073_c0_g1_i1	7	99.5907142857143	643	1.63297
comp_TRINITY_DN17947_c0_g1_i1	9	94.8818888888889	642	2.1028
comp_TRINITY_DN973_c0_g1_i1	5	90.3494	641	1.17005
comp_TRINITY_DN14480_c0_g1_i1	7	90.7704285714286	638	1.64577
comp_TRINITY_DN1217_c1_g1_i19	6	90.1476666666667	637	1.41287
comp_TRINITY_DN15425_c0_g1_i1	5	98.9732	637	1.17739
comp_TRINITY_DN1170_c2_g9_i2	5	91.1546	636	1.17925
comp_TRINITY_DN1195_c1_g1_i4	6	90.5783333333333	636	1.41509
comp_TRINITY_DN1495_c0_g1_i1	5	96.3158	636	1.17925
comp_TRINITY_DN243_c0_g1_i1	10	94.4075	636	2.35849
comp_TRINITY_DN809_c0_g1_i1	5	91.5456	635	1.1811
comp_TRINITY_DN1014_c1_g1_i1	6	92.978	632	1.42405
comp_TRINITY_DN17430_c0_g1_i1	9	90.9112222222222	632	2.13608
comp_TRINITY_DN17548_c0_g1_i1	5	99.8658	632	1.18671
comp_TRINITY_DN982_c0_g1_i2	5	94.0918	632	1.18671
comp_TRINITY_DN14704_c0_g1_i1	6	99.2931666666667	631	1.42631
comp_TRINITY_DN17473_c0_g1_i1	5	94.9662	631	1.18859
comp_TRINITY_DN939_c1_g1_i1	7	90.2747142857143	631	1.66403
comp_TRINITY_DN11442_c0_g1_i1	11	94.427	628	2.62739
comp_TRINITY_DN7969_c0_g1_i1	5	99.351	627	1.19617
comp_TRINITY_DN1173_c4_g1_i24	9	91.3621111111111	624	2.16346
comp_TRINITY_DN1200_c5_g1_i3	9	91.8342222222222	623	2.16693
comp_TRINITY_DN4228_c0_g1_i1	5	99.315	623	1.20385
comp_TRINITY_DN792_c0_g1_i1	10	90.1614	623	2.4077
comp_TRINITY_DN1041_c0_g1_i1	5	98.699	621	1.20773
comp_TRINITY_DN18066_c0_g1_i1	5	99.4928	621	1.20773
comp_TRINITY_DN10386_c0_g1_i1	5	93.6168	620	1.20968
comp_TRINITY_DN869_c0_g1_i2	12	92.5681666666667	620	2.90323
comp_TRINITY_DN15723_c0_g1_i1	6	98.8031666666667	619	1.45396
comp_TRINITY_DN1027_c0_g1_i1	8	90.469125	617	1.94489
comp_TRINITY_DN12062_c0_g1_i1	9	90.8931111111111	617	2.18801
comp_TRINITY_DN580_c0_g1_i1	6	96.5375	617	1.45867
comp_TRINITY_DN656_c0_g1_i1	9	92.1594444444444	615	2.19512
comp_TRINITY_DN1185_c2_g1_i28	11	93.8174545454546	613	2.69168
comp_TRINITY_DN8445_c0_g1_i1	9	91.6336666666667	613	2.20228
comp_TRINITY_DN9567_c0_g1_i1	7	91.9728571428571	612	1.71569
comp_TRINITY_DN1081_c1_g1_i1	6	90.954	609	1.47783
comp_TRINITY_DN769_c0_g1_i1	9	90.2403333333333	608	2.22039
comp_TRINITY_DN1220_c0_g1_i4	6	90.1683333333333	607	1.4827
comp_TRINITY_DN1125_c0_g1_i1	5	91.6142	606	1.23762
comp_TRINITY_DN833_c0_g1_i1	10	91.6125	606	2.47525
comp_TRINITY_DN846_c0_g1_i2	5	90.425	604	1.24172
comp_TRINITY_DN11422_c0_g1_i1	7	90.4421428571429	600	1.75
comp_TRINITY_DN1610_c0_g1_i1	5	90.4482	600	1.25
comp_TRINITY_DN1167_c0_g1_i1	4	100	599	1.00167
comp_TRINITY_DN16802_c0_g1_i1	6	90.7803333333333	599	1.5025
comp_TRINITY_DN8380_c0_g1_i1	4	99	599	1.00167
comp_TRINITY_DN15147_c0_g1_i1	4	99.83225	598	1.00334
comp_TRINITY_DN2589_c0_g1_i1	5	90.4184	598	1.25418
comp_TRINITY_DN2819_c0_g1_i1	4	99.00025	598	1.00334
comp_TRINITY_DN4921_c0_g1_i1	5	99.341	598	1.25418
comp_TRINITY_DN340_c1_g1_i1	5	94.5318	597	1.25628
comp_TRINITY_DN1175_c2_g3_i2	4	96.801	596	1.00671
comp_TRINITY_DN12795_c0_g1_i1	4	98.83125	596	1.00671
comp_TRINITY_DN6563_c0_g1_i1	5	97.7598	596	1.25839
comp_TRINITY_DN13269_c0_g1_i1	5	93.63	595	1.2605
comp_TRINITY_DN1198_c0_g2_i4	4	98.47125	594	1.0101
comp_TRINITY_DN1210_c1_g1_i9	7	93.0112857142857	594	1.76768
comp_TRINITY_DN691_c0_g1_i1	6	94.5188333333333	594	1.51515
comp_TRINITY_DN1029_c0_g1_i1	11	94.6773636363636	593	2.78246
comp_TRINITY_DN1199_c0_g1_i11	5	95.7696	593	1.26476
comp_TRINITY_DN5441_c0_g1_i1	4	98.959	593	1.0118
comp_TRINITY_DN1018_c0_g1_i1	8	92.695875	592	2.02703
comp_TRINITY_DN9906_c0_g1_i1	5	92.7772	592	1.26689
comp_TRINITY_DN489_c0_g1_i1	6	91.5088333333333	590	1.52542
comp_TRINITY_DN10491_c0_g1_i1	5	100	588	1.27551
comp_TRINITY_DN18266_c0_g1_i1	6	92.3126666666667	588	1.53061
comp_TRINITY_DN1130_c0_g2_i2	4	93.50425	587	1.02215
comp_TRINITY_DN1157_c0_g1_i4	5	95.4846	587	1.27768
comp_TRINITY_DN16834_c0_g1_i1	6	92.9335	586	1.53584
comp_TRINITY_DN7841_c0_g1_i1	4	99.81625	586	1.02389
comp_TRINITY_DN1212_c6_g1_i9	9	91.8824444444444	585	2.30769
comp_TRINITY_DN10974_c0_g1_i1	4	99.49525	584	1.0274
comp_TRINITY_DN11210_c0_g1_i1	7	90.8947142857143	584	1.79795
comp_TRINITY_DN6652_c0_g1_i1	4	99.49325	584	1.0274
comp_TRINITY_DN655_c0_g1_i1	9	91.5092222222222	583	2.31561
comp_TRINITY_DN10819_c0_g1_i1	9	93.869	582	2.31959
comp_TRINITY_DN12041_c0_g1_i1	4	97.32675	582	1.03093
comp_TRINITY_DN17259_c0_g1_i1	6	97.9141666666667	582	1.54639
comp_TRINITY_DN7843_c0_g1_i1	9	93.3608888888889	581	2.32358
comp_TRINITY_DN652_c0_g1_i1	6	90.4248333333333	580	1.55172
comp_TRINITY_DN13866_c0_g1_i1	4	99.66675	579	1.03627
comp_TRINITY_DN3903_c0_g1_i1	6	92.7815	579	1.5544
comp_TRINITY_DN614_c0_g1_i1	5	90.5508	579	1.29534
comp_TRINITY_DN16045_c0_g1_i1	4	91.74325	578	1.03806
comp_TRINITY_DN18175_c0_g1_i1	5	99.2196	578	1.29758
comp_TRINITY_DN4790_c0_g1_i1	5	98.7728	578	1.29758
comp_TRINITY_DN573_c0_g1_i1	5	98.1132	577	1.29983
comp_TRINITY_DN2985_c0_g1_i1	7	90.1014285714286	575	1.82609
comp_TRINITY_DN1179_c2_g1_i7	9	90.5921111111111	574	2.35192
comp_TRINITY_DN8769_c0_g1_i1	7	92.2002857142857	574	1.82927
comp_TRINITY_DN1110_c0_g1_i2	4	90.30475	573	1.04712
comp_TRINITY_DN429_c0_g1_i1	4	99.35075	573	1.04712
comp_TRINITY_DN1171_c2_g1_i8	5	90.628	572	1.31119
comp_TRINITY_DN13731_c0_g1_i1	4	98.8885	572	1.04895
comp_TRINITY_DN583_c0_g1_i1	9	92.7211111111111	572	2.36014
comp_TRINITY_DN1208_c1_g1_i1	8	90.000125	571	2.10158
comp_TRINITY_DN10093_c0_g1_i1	5	94.5388	567	1.32275
comp_TRINITY_DN2141_c0_g1_i1	4	99.63075	567	1.0582
comp_TRINITY_DN647_c1_g1_i3	10	94.9068	567	2.6455
comp_TRINITY_DN1947_c0_g1_i1	4	99.6665	565	1.06195
comp_TRINITY_DN1222_c0_g2_i20	8	91.33425	564	2.12766
comp_TRINITY_DN6303_c0_g1_i1	5	90.8336	564	1.32979
comp_TRINITY_DN811_c0_g1_i1	9	90.6483333333333	564	2.39362
comp_TRINITY_DN870_c0_g1_i1	5	90.6276	563	1.33215
comp_TRINITY_DN878_c0_g1_i1	7	97.6471428571429	563	1.86501
comp_TRINITY_DN1058_c0_g1_i2	4	90.926	562	1.06762
comp_TRINITY_DN12384_c0_g1_i1	4	96.04175	562	1.06762
comp_TRINITY_DN751_c0_g1_i1	5	90.1878	562	1.33452
comp_TRINITY_DN1484_c0_g1_i1	4	98.15325	559	1.07335
comp_TRINITY_DN13736_c0_g1_i1	5	94.074	558	1.34409
comp_TRINITY_DN17272_c0_g1_i1	9	92.7732222222222	558	2.41935
comp_TRINITY_DN470_c0_g1_i1	5	98.0906	557	1.3465
comp_TRINITY_DN1082_c0_g1_i3	4	98.0295	556	1.07914
comp_TRINITY_DN1224_c8_g1_i7	11	97.2013636363636	556	2.96763
comp_TRINITY_DN1640_c0_g1_i1	4	99.63225	556	1.07914
comp_TRINITY_DN4399_c0_g1_i1	7	96.9444285714286	555	1.89189
comp_TRINITY_DN14762_c0_g1_i1	5	92.4868	554	1.35379
comp_TRINITY_DN1599_c0_g1_i1	5	93.1318	554	1.35379
comp_TRINITY_DN5302_c0_g1_i1	4	99.831	551	1.08893
comp_TRINITY_DN9189_c0_g1_i1	4	98.70575	551	1.08893
comp_TRINITY_DN1210_c1_g1_i15	6	93.6535	550	1.63636
comp_TRINITY_DN358_c0_g1_i1	4	93.45075	550	1.09091
comp_TRINITY_DN3081_c0_g1_i1	8	90.66625	549	2.18579
comp_TRINITY_DN7131_c0_g1_i1	4	94.53525	549	1.0929
comp_TRINITY_DN9578_c0_g1_i1	9	92.0471111111111	548	2.4635
comp_TRINITY_DN9227_c0_g1_i1	9	93.2505555555556	546	2.47253
comp_TRINITY_DN1227_c11_g2_i1	10	92.0233	544	2.75735
comp_TRINITY_DN16241_c0_g1_i1	4	99.83225	544	1.10294
comp_TRINITY_DN1581_c0_g1_i1	4	99.18475	542	1.10701
comp_TRINITY_DN8117_c0_g1_i1	4	99.3335	542	1.10701
comp_TRINITY_DN930_c0_g4_i1	8	91.16025	541	2.21811
comp_TRINITY_DN4098_c0_g1_i1	4	98.611	540	1.11111
comp_TRINITY_DN1183_c2_g1_i1	5	93.406	539	1.39147
comp_TRINITY_DN15993_c0_g1_i1	6	95.4781666666667	539	1.66976
comp_TRINITY_DN17670_c0_g1_i1	4	98.93175	538	1.11524
comp_TRINITY_DN412_c0_g1_i1	4	97.66	538	1.11524
comp_TRINITY_DN8909_c0_g1_i1	4	100	538	1.11524
comp_TRINITY_DN992_c1_g3_i2	8	90.08925	538	2.23048
comp_TRINITY_DN12716_c0_g1_i1	5	93.4092	537	1.39665
comp_TRINITY_DN4249_c0_g1_i1	7	92.458	537	1.95531
comp_TRINITY_DN1156_c0_g2_i5	9	92.4643333333333	536	2.51866
comp_TRINITY_DN4902_c0_g1_i1	4	100	536	1.1194
comp_TRINITY_DN1222_c0_g2_i4	6	91.8355	535	1.68224
comp_TRINITY_DN4658_c0_g1_i1	4	100	534	1.1236
comp_TRINITY_DN9199_c0_g1_i1	7	94.7498571428571	533	1.96998
comp_TRINITY_DN1094_c2_g2_i1	5	92.717	532	1.40977
comp_TRINITY_DN1188_c2_g1_i4	6	91.2315	532	1.69173
comp_TRINITY_DN1195_c1_g4_i2	5	97.6672	532	1.40977
comp_TRINITY_DN606_c0_g1_i1	4	98.91525	532	1.12782
comp_TRINITY_DN647_c1_g1_i4	8	90.936125	532	2.25564
comp_TRINITY_DN6719_c0_g1_i1	4	99.32425	531	1.12994
comp_TRINITY_DN2003_c0_g1_i1	4	99.38475	530	1.13208
comp_TRINITY_DN8907_c0_g1_i1	4	98.581	530	1.13208
comp_TRINITY_DN15340_c0_g1_i1	4	100	529	1.13422
comp_TRINITY_DN17513_c0_g1_i1	4	92.13825	529	1.13422
comp_TRINITY_DN8455_c0_g1_i1	9	96.7917777777778	529	2.55198
comp_TRINITY_DN4332_c0_g1_i1	5	90.674	528	1.42045
comp_TRINITY_DN7520_c0_g1_i1	4	99.47375	526	1.14068
comp_TRINITY_DN800_c0_g1_i1	8	92.289875	526	2.28137
comp_TRINITY_DN1973_c0_g1_i1	5	98.9784	525	1.42857
comp_TRINITY_DN3596_c0_g1_i1	6	90.9085	525	1.71429
comp_TRINITY_DN1666_c0_g1_i1	4	99.77675	523	1.14723
comp_TRINITY_DN5966_c0_g1_i1	4	95.8905	523	1.14723
comp_TRINITY_DN1183_c1_g1_i11	5	90.5804	522	1.43678
comp_TRINITY_DN4241_c0_g1_i1	4	100	522	1.14943
comp_TRINITY_DN4311_c0_g1_i1	5	99.3602	520	1.44231
comp_TRINITY_DN1175_c2_g4_i1	7	93.8542857142857	519	2.02312
comp_TRINITY_DN13892_c0_g1_i1	4	99.6655	519	1.15607
comp_TRINITY_DN724_c0_g1_i1	5	98.9752	519	1.44509
comp_TRINITY_DN7917_c0_g1_i1	7	91.257	519	2.02312
comp_TRINITY_DN1207_c0_g4_i2	8	92.29225	518	2.3166
comp_TRINITY_DN1887_c0_g1_i1	6	94.337	518	1.73745
comp_TRINITY_DN1136_c1_g1_i1	7	90.7158571428571	517	2.03095
comp_TRINITY_DN12264_c0_g1_i1	4	100	517	1.16054
comp_TRINITY_DN4392_c0_g1_i1	5	91.4138	517	1.45068
comp_TRINITY_DN13995_c0_g1_i1	4	99.45275	516	1.16279
comp_TRINITY_DN9792_c0_g1_i1	6	92.9608333333333	516	1.74419
comp_TRINITY_DN13118_c0_g1_i1	4	99.648	515	1.16505
comp_TRINITY_DN13742_c0_g1_i1	4	99.07575	515	1.16505
comp_TRINITY_DN18634_c0_g1_i1	4	94.73225	515	1.16505
comp_TRINITY_DN8720_c0_g1_i1	5	99.1974	515	1.45631
comp_TRINITY_DN9979_c0_g1_i1	4	98.02625	515	1.16505
comp_TRINITY_DN15_c0_g1_i1	4	90.10975	514	1.16732
comp_TRINITY_DN13858_c0_g1_i1	8	94.556375	513	2.33918
comp_TRINITY_DN5909_c0_g1_i1	5	96.4708	513	1.46199
comp_TRINITY_DN6579_c0_g1_i1	5	92.1658	513	1.46199
comp_TRINITY_DN5609_c0_g1_i1	6	92.6501666666667	512	1.75781
comp_TRINITY_DN9718_c0_g1_i1	4	98.064	512	1.17188
comp_TRINITY_DN12590_c0_g1_i1	6	90.673	511	1.76125
comp_TRINITY_DN4125_c0_g1_i1	5	95.5188	511	1.46771
comp_TRINITY_DN4816_c0_g1_i1	5	96.1058	511	1.46771
comp_TRINITY_DN72_c0_g1_i1	4	92.46975	511	1.17417
comp_TRINITY_DN11232_c0_g1_i1	5	96.087	509	1.47348
comp_TRINITY_DN8621_c0_g1_i1	4	99.83225	509	1.17878
comp_TRINITY_DN1094_c1_g1_i1	5	96.6604	507	1.47929
comp_TRINITY_DN1128_c0_g1_i3	4	90.52725	507	1.18343
comp_TRINITY_DN1962_c0_g1_i1	4	97.27475	507	1.18343
comp_TRINITY_DN7745_c0_g1_i1	8	92.513125	507	2.36686
comp_TRINITY_DN1170_c2_g7_i2	7	95.0755714285714	506	2.0751
comp_TRINITY_DN877_c0_g1_i3	8	92.45575	506	2.37154
comp_TRINITY_DN1109_c0_g1_i11	8	91.246125	505	2.37624
comp_TRINITY_DN2131_c0_g1_i1	4	94.10125	505	1.18812
comp_TRINITY_DN2825_c0_g1_i1	7	91.1847142857143	505	2.07921
comp_TRINITY_DN13133_c0_g1_i1	4	93.581	504	1.19048
comp_TRINITY_DN10315_c0_g1_i1	6	94.1281666666667	502	1.79283
comp_TRINITY_DN10395_c0_g1_i1	4	99.831	502	1.19522
comp_TRINITY_DN10813_c0_g1_i1	6	93.0968333333333	502	1.79283
comp_TRINITY_DN992_c1_g2_i1	8	91.152375	501	2.39521
comp_TRINITY_DN6947_c0_g1_i1	4	100	500	1.2
comp_TRINITY_DN19027_c0_g1_i1	6	92.3648333333333	499	1.80361
comp_TRINITY_DN6501_c0_g1_i1	5	93.1482	499	1.50301
comp_TRINITY_DN1122_c3_g1_i1	4	90.0645	498	1.20482
comp_TRINITY_DN1214_c1_g1_i12	4	97.99325	498	1.20482
comp_TRINITY_DN10915_c0_g1_i1	4	93.22925	497	1.20724
comp_TRINITY_DN1832_c0_g1_i1	4	100	496	1.20968
comp_TRINITY_DN812_c0_g1_i1	9	91.4901111111111	496	2.72177
comp_TRINITY_DN10501_c0_g1_i1	4	97.99	495	1.21212
comp_TRINITY_DN16716_c0_g1_i1	4	93.33325	495	1.21212
comp_TRINITY_DN16905_c0_g1_i1	5	94.7238	495	1.51515
comp_TRINITY_DN17696_c0_g1_i1	4	93.9815	494	1.21457
comp_TRINITY_DN1202_c0_g1_i1	7	94.0068571428571	493	2.12982
comp_TRINITY_DN16582_c0_g1_i1	4	99.7845	493	1.21704
comp_TRINITY_DN3957_c0_g1_i1	4	99.51925	493	1.21704
comp_TRINITY_DN6544_c0_g1_i1	4	99.74225	493	1.21704
comp_TRINITY_DN11211_c0_g1_i1	4	100	492	1.21951
comp_TRINITY_DN15936_c0_g1_i1	4	99.33325	492	1.21951
comp_TRINITY_DN13768_c0_g1_i1	4	99.4415	491	1.222
comp_TRINITY_DN1171_c3_g1_i5	7	90.7561428571429	489	2.14724
comp_TRINITY_DN15791_c0_g1_i1	4	91.511	489	1.22699
comp_TRINITY_DN348_c1_g1_i1	5	91.6396	489	1.53374
comp_TRINITY_DN1155_c0_g1_i1	6	90.0755	488	1.84426
comp_TRINITY_DN3890_c0_g1_i1	4	98.47975	488	1.22951
comp_TRINITY_DN4394_c0_g1_i1	4	99.0965	488	1.22951
comp_TRINITY_DN11276_c0_g1_i1	4	100	487	1.23203
comp_TRINITY_DN880_c0_g1_i1	5	91.5836	487	1.54004
comp_TRINITY_DN13099_c0_g1_i1	4	99.3865	486	1.23457
comp_TRINITY_DN4032_c0_g1_i1	4	94.97125	485	1.23711
comp_TRINITY_DN1153_c0_g1_i1	4	98.4225	482	1.24481
comp_TRINITY_DN1168_c0_g1_i5	6	93.454	481	1.8711
comp_TRINITY_DN2402_c0_g1_i1	4	94.11775	481	1.2474
comp_TRINITY_DN6859_c0_g1_i1	4	97.973	481	1.2474
comp_TRINITY_DN1140_c1_g1_i2	4	91.415	480	1.25
comp_TRINITY_DN1205_c0_g1_i5	4	96.11325	479	1.25261
comp_TRINITY_DN1217_c1_g1_i14	7	90.6882857142857	479	2.19207
comp_TRINITY_DN15964_c0_g1_i1	4	97.24775	479	1.25261
comp_TRINITY_DN1210_c1_g2_i1	10	98.0493	478	3.13808
comp_TRINITY_DN913_c0_g1_i1	7	90.2074285714286	477	2.20126
comp_TRINITY_DN10876_c0_g1_i1	4	95.16125	476	1.2605
comp_TRINITY_DN5267_c0_g1_i1	4	95.39925	476	1.2605
comp_TRINITY_DN1206_c0_g1_i5	4	93.1235	475	1.26316
comp_TRINITY_DN12278_c0_g1_i1	4	97.59625	475	1.26316
comp_TRINITY_DN7261_c0_g1_i1	4	94.87175	474	1.26582
comp_TRINITY_DN1133_c0_g1_i1	8	90.27475	472	2.54237
comp_TRINITY_DN228_c0_g1_i1	7	91.2578571428571	471	2.2293
comp_TRINITY_DN13902_c0_g1_i1	7	92.537	469	2.23881
comp_TRINITY_DN643_c0_g1_i2	5	91.6314	469	1.59915
comp_TRINITY_DN14363_c0_g1_i1	4	99	468	1.28205
comp_TRINITY_DN4522_c0_g1_i1	6	91.819	467	1.92719
comp_TRINITY_DN382_c0_g1_i1	5	93.0424	466	1.60944
comp_TRINITY_DN10162_c0_g1_i1	4	99.342	465	1.29032
comp_TRINITY_DN16477_c0_g1_i1	4	96.17125	465	1.29032
comp_TRINITY_DN1005_c0_g1_i1	8	96.139875	464	2.58621
comp_TRINITY_DN15607_c0_g1_i1	4	95.68975	464	1.2931
comp_TRINITY_DN16547_c0_g1_i1	4	95.44825	464	1.2931
comp_TRINITY_DN11977_c0_g1_i1	4	100	463	1.2959
comp_TRINITY_DN1210_c1_g1_i11	4	93.68575	463	1.2959
comp_TRINITY_DN3441_c0_g1_i1	6	90.0835	463	1.94384
comp_TRINITY_DN8891_c0_g1_i1	5	95.7698	463	1.61987
comp_TRINITY_DN9231_c0_g1_i1	4	99.607	463	1.2959
comp_TRINITY_DN16198_c0_g1_i1	6	91.3925	462	1.94805
comp_TRINITY_DN1090_c0_g1_i2	5	92.1388	461	1.6269
comp_TRINITY_DN1180_c2_g1_i7	4	99.12275	461	1.30152
comp_TRINITY_DN12601_c0_g1_i1	4	93.08325	461	1.30152
comp_TRINITY_DN1094_c2_g3_i1	4	92.97675	460	1.30435
comp_TRINITY_DN819_c0_g1_i1	7	93.2282857142857	460	2.28261
comp_TRINITY_DN16211_c0_g1_i1	4	99.63	459	1.30719
comp_TRINITY_DN15359_c0_g1_i1	6	91.5326666666667	458	1.96507
comp_TRINITY_DN15594_c0_g1_i1	4	99.75	457	1.31291
comp_TRINITY_DN1088_c0_g1_i1	5	91.6454	456	1.64474
comp_TRINITY_DN5254_c0_g1_i1	4	96.221	456	1.31579
comp_TRINITY_DN5827_c0_g1_i1	4	97.336	455	1.31868
comp_TRINITY_DN18116_c0_g1_i1	4	94.21	454	1.32159
comp_TRINITY_DN1354_c0_g1_i1	4	90.01975	452	1.32743
comp_TRINITY_DN16274_c0_g1_i1	4	92.69225	452	1.32743
comp_TRINITY_DN3924_c0_g1_i1	4	92.43425	452	1.32743
comp_TRINITY_DN10008_c0_g1_i1	4	98.9155	450	1.33333
comp_TRINITY_DN1117_c3_g2_i4	5	90.498	450	1.66667
comp_TRINITY_DN16892_c0_g1_i1	4	99.6	450	1.33333
comp_TRINITY_DN1180_c2_g1_i5	3	97.988	449	1.00223
comp_TRINITY_DN12075_c0_g1_i1	3	100	449	1.00223
comp_TRINITY_DN1214_c1_g1_i14	3	92.889	449	1.00223
comp_TRINITY_DN12971_c0_g1_i1	3	100	449	1.00223
comp_TRINITY_DN13962_c0_g1_i1	3	100	449	1.00223
comp_TRINITY_DN14582_c0_g1_i1	3	99.554	449	1.00223
comp_TRINITY_DN15574_c0_g1_i1	3	99.3316666666667	449	1.00223
comp_TRINITY_DN17156_c0_g1_i1	3	98.886	449	1.00223
comp_TRINITY_DN17535_c0_g1_i1	3	100	449	1.00223
comp_TRINITY_DN2351_c0_g1_i1	3	99.5556666666667	449	1.00223
comp_TRINITY_DN3958_c0_g1_i1	3	100	449	1.00223
comp_TRINITY_DN5205_c0_g1_i1	3	99.7763333333333	449	1.00223
comp_TRINITY_DN6311_c0_g1_i1	3	99.7776666666667	449	1.00223
comp_TRINITY_DN6431_c0_g1_i1	5	94.5834	449	1.67038
comp_TRINITY_DN7403_c0_g1_i1	3	99.554	449	1.00223
comp_TRINITY_DN7463_c0_g1_i1	3	100	449	1.00223
comp_TRINITY_DN10817_c0_g1_i1	4	98.98125	448	1.33929
comp_TRINITY_DN10854_c0_g1_i1	3	100	448	1.00446
comp_TRINITY_DN1136_c1_g1_i5	3	91.5556666666667	448	1.00446
comp_TRINITY_DN11608_c0_g1_i1	3	99.5526666666667	448	1.00446
comp_TRINITY_DN1175_c2_g2_i4	3	96.6473333333333	448	1.00446
comp_TRINITY_DN1206_c0_g1_i2	3	100	448	1.00446
comp_TRINITY_DN12998_c0_g1_i1	3	99.329	448	1.00446
comp_TRINITY_DN13087_c0_g1_i1	3	100	448	1.00446
comp_TRINITY_DN14299_c0_g1_i1	3	100	448	1.00446
comp_TRINITY_DN14623_c0_g1_i1	3	99.329	448	1.00446
comp_TRINITY_DN17880_c0_g1_i1	3	99.7763333333333	448	1.00446
comp_TRINITY_DN5524_c0_g1_i1	3	99.554	448	1.00446
comp_TRINITY_DN6560_c0_g1_i1	3	99.5526666666667	448	1.00446
comp_TRINITY_DN8702_c0_g1_i1	3	100	448	1.00446
comp_TRINITY_DN9851_c0_g1_i1	3	98.4383333333333	448	1.00446
comp_TRINITY_DN9886_c0_g1_i1	4	93.1665	448	1.33929
comp_TRINITY_DN10907_c0_g1_i1	4	90.81475	447	1.34228
comp_TRINITY_DN1217_c1_g1_i16	7	91.4775714285714	447	2.34899
comp_TRINITY_DN12852_c0_g1_i1	3	97.072	447	1.00671
comp_TRINITY_DN4491_c0_g1_i1	3	99.7763333333333	447	1.00671
comp_TRINITY_DN8296_c0_g1_i1	3	98.6606666666667	447	1.00671
comp_TRINITY_DN917_c0_g1_i1	3	96.2043333333333	447	1.00671
comp_TRINITY_DN9877_c0_g1_i1	3	100	447	1.00671
comp_TRINITY_DN1159_c0_g2_i1	5	91.5802	446	1.68161
comp_TRINITY_DN12354_c0_g1_i1	4	93.9025	446	1.34529
comp_TRINITY_DN14487_c0_g1_i1	3	94.3693333333333	446	1.00897
comp_TRINITY_DN14506_c0_g1_i1	3	99.7763333333333	446	1.00897
comp_TRINITY_DN16817_c0_g1_i1	3	90.263	446	1.00897
comp_TRINITY_DN5911_c0_g1_i1	4	98.53825	446	1.34529
comp_TRINITY_DN8178_c0_g1_i1	3	92.009	446	1.00897
comp_TRINITY_DN8575_c0_g1_i1	5	96.2808	446	1.68161
comp_TRINITY_DN13160_c0_g1_i1	3	99.7763333333333	445	1.01124
comp_TRINITY_DN18238_c0_g1_i1	3	100	445	1.01124
comp_TRINITY_DN1977_c0_g1_i1	4	100	445	1.34831
comp_TRINITY_DN7375_c0_g1_i1	4	91.82225	445	1.34831
comp_TRINITY_DN1135_c0_g1_i4	3	97.9443333333333	444	1.01351
comp_TRINITY_DN1136_c1_g1_i4	6	94.5306666666667	444	2.02703
comp_TRINITY_DN17635_c0_g1_i1	3	100	444	1.01351
comp_TRINITY_DN177_c0_g1_i2	3	98.6573333333333	444	1.01351
comp_TRINITY_DN3544_c0_g1_i1	4	93.919	444	1.35135
comp_TRINITY_DN6476_c0_g1_i1	3	91.898	444	1.01351
comp_TRINITY_DN11028_c0_g1_i1	4	100	443	1.3544
comp_TRINITY_DN2501_c0_g1_i1	3	99.3333333333333	443	1.0158
comp_TRINITY_DN6422_c0_g1_i1	4	93.307	443	1.3544
comp_TRINITY_DN1180_c2_g1_i14	4	92.138	442	1.35747
comp_TRINITY_DN1329_c0_g1_i1	4	93.522	442	1.35747
comp_TRINITY_DN13586_c0_g1_i1	3	99.5446666666667	442	1.0181
comp_TRINITY_DN104_c0_g1_i1	6	91.293	441	2.04082
comp_TRINITY_DN11747_c0_g1_i1	4	99.83225	441	1.36054
comp_TRINITY_DN1197_c0_g1_i7	6	90.6635	441	2.04082
comp_TRINITY_DN4726_c0_g1_i1	3	98.832	441	1.02041
comp_TRINITY_DN4104_c0_g1_i1	3	99.7733333333333	440	1.02273
comp_TRINITY_DN419_c0_g1_i1	3	98.841	440	1.02273
comp_TRINITY_DN5882_c0_g1_i1	5	94.0058	440	1.70455
comp_TRINITY_DN1044_c0_g1_i1	4	93.57675	439	1.36674
comp_TRINITY_DN14384_c0_g1_i1	3	99.3013333333333	439	1.02506
comp_TRINITY_DN15006_c0_g1_i1	4	99.46125	439	1.36674
comp_TRINITY_DN411_c0_g1_i1	3	93.0053333333333	439	1.02506
comp_TRINITY_DN5723_c0_g1_i1	3	100	439	1.02506
comp_TRINITY_DN620_c0_g1_i1	3	98.6176666666667	439	1.02506
comp_TRINITY_DN2988_c0_g1_i1	4	100	438	1.36986
comp_TRINITY_DN1184_c0_g2_i3	3	92.9846666666667	437	1.02975
comp_TRINITY_DN1222_c0_g2_i2	5	90.3404	437	1.71625
comp_TRINITY_DN435_c0_g1_i1	3	94.2763333333333	437	1.02975
comp_TRINITY_DN1135_c0_g1_i6	6	90.0755	436	2.06422
comp_TRINITY_DN14927_c0_g1_i1	3	100	436	1.03211
comp_TRINITY_DN100_c0_g1_i1	5	91.8392	435	1.72414
comp_TRINITY_DN14556_c0_g1_i1	3	96.6913333333333	435	1.03448
comp_TRINITY_DN15973_c0_g1_i1	4	90.663	435	1.37931
comp_TRINITY_DN18605_c0_g1_i1	3	99.3333333333333	435	1.03448
comp_TRINITY_DN6123_c0_g1_i1	3	98.4126666666667	435	1.03448
comp_TRINITY_DN1224_c8_g2_i2	6	93.392	434	2.07373
comp_TRINITY_DN12344_c0_g1_i1	3	100	434	1.03687
comp_TRINITY_DN9930_c0_g1_i1	3	97.015	434	1.03687
comp_TRINITY_DN11805_c0_g1_i1	4	94.091	433	1.38568
comp_TRINITY_DN1200_c6_g1_i3	5	90.0832	433	1.7321
comp_TRINITY_DN15343_c0_g1_i1	3	95.2236666666667	433	1.03926
comp_TRINITY_DN17429_c0_g1_i1	3	93.4783333333333	433	1.03926
comp_TRINITY_DN5529_c0_g1_i1	3	98.6373333333333	433	1.03926
comp_TRINITY_DN6339_c0_g1_i1	5	92.3876	433	1.7321
comp_TRINITY_DN11077_c0_g1_i1	4	91.22275	432	1.38889
comp_TRINITY_DN13310_c0_g1_i1	4	98.4635	432	1.38889
comp_TRINITY_DN141_c0_g1_i1	5	90.3016	432	1.73611
comp_TRINITY_DN16983_c0_g1_i1	5	93.2296	432	1.73611
comp_TRINITY_DN17849_c0_g1_i1	3	100	432	1.04167
comp_TRINITY_DN11452_c0_g1_i1	3	99.324	430	1.04651
comp_TRINITY_DN13197_c0_g1_i1	3	99.7776666666667	430	1.04651
comp_TRINITY_DN13542_c0_g1_i1	4	99.03175	430	1.39535
comp_TRINITY_DN13557_c0_g1_i1	4	97.921	430	1.39535
comp_TRINITY_DN15646_c0_g1_i1	4	94.625	430	1.39535
comp_TRINITY_DN7552_c0_g1_i1	3	100	430	1.04651
comp_TRINITY_DN945_c0_g1_i1	5	92.8066	430	1.74419
comp_TRINITY_DN10963_c0_g1_i1	3	99.7776666666667	429	1.04895
comp_TRINITY_DN1212_c6_g1_i8	7	94.5342857142857	429	2.44755
comp_TRINITY_DN13032_c0_g1_i1	3	100	429	1.04895
comp_TRINITY_DN16761_c0_g1_i1	3	99.5553333333333	429	1.04895
comp_TRINITY_DN10388_c0_g1_i1	5	95.084	428	1.75234
comp_TRINITY_DN440_c0_g1_i1	5	100	428	1.75234
comp_TRINITY_DN4471_c0_g1_i1	3	100	428	1.0514
comp_TRINITY_DN10470_c0_g1_i1	3	100	427	1.05386
comp_TRINITY_DN15747_c0_g1_i1	3	100	427	1.05386
comp_TRINITY_DN16176_c0_g1_i1	4	100	427	1.40515
comp_TRINITY_DN364_c0_g1_i2	3	91.4686666666667	427	1.05386
comp_TRINITY_DN8326_c0_g1_i1	3	100	427	1.05386
comp_TRINITY_DN9523_c0_g1_i1	4	94.28825	427	1.40515
comp_TRINITY_DN18304_c0_g1_i1	3	99.471	426	1.05634
comp_TRINITY_DN6153_c0_g1_i1	6	91.2793333333333	426	2.11268
comp_TRINITY_DN11651_c0_g1_i1	3	99.1066666666667	425	1.05882
comp_TRINITY_DN13470_c0_g1_i1	3	100	425	1.05882
comp_TRINITY_DN1912_c0_g1_i1	3	99.7763333333333	425	1.05882
comp_TRINITY_DN3809_c0_g1_i1	4	100	425	1.41176
comp_TRINITY_DN12944_c0_g1_i1	3	98.8813333333333	424	1.06132
comp_TRINITY_DN17976_c0_g1_i1	4	100	424	1.41509
comp_TRINITY_DN18205_c0_g1_i1	4	95.866	424	1.41509
comp_TRINITY_DN4487_c0_g1_i1	6	90.266	424	2.12264
comp_TRINITY_DN7482_c0_g1_i1	3	92.8873333333333	424	1.06132
comp_TRINITY_DN12502_c0_g1_i1	5	90.3138	423	1.77305
comp_TRINITY_DN13226_c0_g1_i1	3	99.7333333333333	423	1.06383
comp_TRINITY_DN7643_c0_g1_i1	3	99.458	423	1.06383
comp_TRINITY_DN14779_c0_g1_i1	4	94.29125	422	1.4218
comp_TRINITY_DN17702_c0_g1_i1	3	99.729	422	1.06635
comp_TRINITY_DN1175_c2_g1_i2	5	90.7128	421	1.78147
comp_TRINITY_DN1208_c1_g4_i1	5	90.1668	421	1.78147
comp_TRINITY_DN1223_c0_g1_i6	5	90.7432	421	1.78147
comp_TRINITY_DN18221_c0_g1_i1	3	100	421	1.06888
comp_TRINITY_DN430_c0_g1_i1	4	95.04	421	1.42518
comp_TRINITY_DN7039_c0_g1_i1	5	94.3094	421	1.78147
comp_TRINITY_DN13744_c0_g1_i1	3	98.874	420	1.07143
comp_TRINITY_DN1542_c0_g1_i1	4	98.928	420	1.42857
comp_TRINITY_DN18620_c0_g1_i1	3	99.5	420	1.07143
comp_TRINITY_DN38_c0_g1_i2	3	92.5	420	1.07143
comp_TRINITY_DN7284_c0_g1_i1	3	100	420	1.07143
comp_TRINITY_DN7447_c0_g1_i1	3	99.7376666666667	420	1.07143
comp_TRINITY_DN7662_c0_g1_i1	3	99.729	420	1.07143
comp_TRINITY_DN16646_c0_g1_i1	4	94.83775	419	1.43198
comp_TRINITY_DN6038_c0_g1_i1	3	98.795	419	1.07399
comp_TRINITY_DN1213_c0_g1_i9	5	92.3366	418	1.79426
comp_TRINITY_DN15330_c0_g1_i1	4	90.42525	418	1.43541
comp_TRINITY_DN17427_c0_g1_i1	4	99.745	418	1.43541
comp_TRINITY_DN4904_c0_g1_i1	3	99.475	418	1.07656
comp_TRINITY_DN500_c0_g1_i1	4	94.052	418	1.43541
comp_TRINITY_DN743_c0_g1_i1	4	92.85525	418	1.43541
comp_TRINITY_DN12727_c0_g1_i1	3	99.7746666666667	417	1.07914
comp_TRINITY_DN9658_c0_g1_i1	4	98.67075	417	1.43885
comp_TRINITY_DN14759_c0_g1_i1	3	99.4903333333333	416	1.08173
comp_TRINITY_DN2684_c0_g1_i1	4	90.95225	416	1.44231
comp_TRINITY_DN6856_c0_g1_i1	3	99.554	416	1.08173
comp_TRINITY_DN9249_c0_g1_i1	5	90.1844	416	1.80288
comp_TRINITY_DN16407_c0_g1_i1	3	99.3243333333333	415	1.08434
comp_TRINITY_DN2545_c0_g1_i1	4	100	415	1.44578
comp_TRINITY_DN290_c0_g1_i1	4	97.6245	415	1.44578
comp_TRINITY_DN7065_c0_g1_i1	3	99.198	415	1.08434
comp_TRINITY_DN18397_c0_g1_i1	3	99.7176666666667	414	1.08696
comp_TRINITY_DN5668_c0_g1_i1	4	92.6125	414	1.44928
comp_TRINITY_DN6332_c0_g1_i1	7	92.0351428571429	414	2.53623
comp_TRINITY_DN1175_c2_g3_i3	4	97.65025	413	1.45278
comp_TRINITY_DN12297_c0_g1_i1	3	97.3756666666667	413	1.08959
comp_TRINITY_DN1671_c0_g1_i1	3	99.7763333333333	413	1.08959
comp_TRINITY_DN2388_c0_g1_i1	7	91.0451428571429	413	2.54237
comp_TRINITY_DN16009_c0_g1_i1	3	92.3833333333333	412	1.09223
comp_TRINITY_DN19054_c0_g1_i1	4	98.759	412	1.45631
comp_TRINITY_DN4344_c0_g1_i1	4	93.532	412	1.45631
comp_TRINITY_DN6441_c0_g1_i1	6	94.8643333333333	412	2.18447
comp_TRINITY_DN8958_c0_g1_i1	8	92.833375	412	2.91262
comp_TRINITY_DN14093_c0_g1_i1	5	90.673	411	1.82482
comp_TRINITY_DN14286_c0_g1_i1	3	98.4443333333333	411	1.09489
comp_TRINITY_DN15082_c0_g1_i1	3	99.7776666666667	411	1.09489
comp_TRINITY_DN2267_c0_g1_i1	3	99.3993333333333	411	1.09489
comp_TRINITY_DN3752_c0_g1_i1	4	93.85975	411	1.45985
comp_TRINITY_DN1178_c0_g1_i2	3	93.656	410	1.09756
comp_TRINITY_DN4227_c0_g1_i1	4	90.093	410	1.46341
comp_TRINITY_DN8807_c0_g1_i1	3	99.3993333333333	410	1.09756
comp_TRINITY_DN948_c0_g1_i3	3	93.093	410	1.09756
comp_TRINITY_DN1162_c0_g1_i2	4	90.778	409	1.46699
comp_TRINITY_DN1200_c5_g1_i5	6	92.1095	409	2.20049
comp_TRINITY_DN3420_c0_g1_i1	6	90.8295	409	2.20049
comp_TRINITY_DN1207_c2_g1_i1	4	90.44075	408	1.47059
comp_TRINITY_DN16320_c0_g1_i1	3	100	408	1.10294
comp_TRINITY_DN8323_c0_g1_i1	4	93.22925	408	1.47059
comp_TRINITY_DN1227_c2_g1_i1	5	91.7252	407	1.84275
comp_TRINITY_DN2668_c0_g1_i1	3	99.1096666666667	407	1.10565
comp_TRINITY_DN340_c0_g1_i1	3	97.988	407	1.10565
comp_TRINITY_DN6388_c0_g1_i1	4	95.37275	407	1.4742
comp_TRINITY_DN12699_c0_g1_i1	3	99.0856666666667	406	1.10837
comp_TRINITY_DN13767_c0_g1_i1	3	95.047	406	1.10837
comp_TRINITY_DN76_c0_g1_i1	3	99.1226666666667	406	1.10837
comp_TRINITY_DN1116_c3_g2_i2	7	91.6662857142857	405	2.59259
comp_TRINITY_DN11579_c0_g1_i1	3	93.6036666666667	405	1.11111
comp_TRINITY_DN12803_c0_g1_i1	3	100	405	1.11111
comp_TRINITY_DN18047_c0_g1_i1	3	99.238	405	1.11111
comp_TRINITY_DN2910_c0_g1_i1	3	94.4443333333333	405	1.11111
comp_TRINITY_DN1132_c2_g1_i1	6	90.3991666666667	404	2.22772
comp_TRINITY_DN96_c0_g1_i1	5	94.063	404	1.85644
comp_TRINITY_DN1223_c0_g1_i1	6	90.3215	403	2.23325
comp_TRINITY_DN14237_c0_g1_i1	3	94.8546666666667	403	1.11663
comp_TRINITY_DN15193_c0_g1_i1	4	100	403	1.48883
comp_TRINITY_DN8845_c0_g1_i1	4	93.919	403	1.48883
comp_TRINITY_DN1208_c1_g3_i1	7	93.3311428571429	402	2.61194
comp_TRINITY_DN13854_c0_g1_i1	3	99.4526666666667	402	1.1194
comp_TRINITY_DN13855_c0_g1_i1	3	100	402	1.1194
comp_TRINITY_DN8172_c0_g1_i1	3	99.6913333333333	402	1.1194
comp_TRINITY_DN9679_c0_g1_i1	3	97.0026666666667	402	1.1194
comp_TRINITY_DN1179_c2_g1_i2	6	91.061	401	2.24439
comp_TRINITY_DN13329_c0_g1_i1	3	99.1176666666667	401	1.12219
comp_TRINITY_DN15577_c0_g1_i1	3	99.753	401	1.12219
comp_TRINITY_DN5317_c0_g1_i1	3	98.5656666666667	401	1.12219
comp_TRINITY_DN5704_c0_g1_i1	3	100	401	1.12219
comp_TRINITY_DN7208_c0_g1_i1	4	93.1345	401	1.49626
comp_TRINITY_DN1222_c0_g1_i3	7	93.529	400	2.625
comp_TRINITY_DN3501_c0_g1_i1	3	99.7333333333333	400	1.125
comp_TRINITY_DN4999_c0_g1_i1	4	96.4615	400	1.5
comp_TRINITY_DN621_c0_g1_i2	7	92.2442857142857	400	2.625
comp_TRINITY_DN1208_c0_g1_i2	4	95.11875	399	1.50376
comp_TRINITY_DN14166_c0_g1_i1	3	98.23	399	1.12782
comp_TRINITY_DN15083_c0_g1_i1	3	99.3266666666667	399	1.12782
comp_TRINITY_DN15364_c0_g1_i1	3	99.1806666666667	399	1.12782
comp_TRINITY_DN9077_c0_g1_i1	3	91.9476666666667	399	1.12782
comp_TRINITY_DN16329_c0_g1_i1	3	100	398	1.13065
comp_TRINITY_DN4271_c0_g1_i1	3	98.6666666666667	398	1.13065
comp_TRINITY_DN8111_c0_g1_i1	3	99.7603333333333	398	1.13065
comp_TRINITY_DN1104_c0_g1_i2	6	90.8891666666667	397	2.267
comp_TRINITY_DN417_c0_g1_i1	4	90.666	397	1.51134
comp_TRINITY_DN12823_c0_g1_i1	4	99.6665	396	1.51515
comp_TRINITY_DN13005_c0_g1_i1	3	99.089	396	1.13636
comp_TRINITY_DN5828_c0_g1_i1	3	99.093	396	1.13636
comp_TRINITY_DN1207_c0_g1_i1	6	93.5978333333333	395	2.27848
comp_TRINITY_DN17726_c0_g1_i1	3	99.3056666666667	395	1.13924
comp_TRINITY_DN1177_c0_g1_i3	5	91.0194	394	1.90355
comp_TRINITY_DN18997_c0_g1_i1	3	99.02	394	1.14213
comp_TRINITY_DN192_c0_g1_i1	3	91.9506666666667	394	1.14213
comp_TRINITY_DN1198_c0_g2_i3	6	95.1823333333333	393	2.29008
comp_TRINITY_DN12681_c0_g1_i1	3	99.7776666666667	393	1.14504
comp_TRINITY_DN17456_c0_g1_i1	3	97.9796666666667	393	1.14504
comp_TRINITY_DN17987_c0_g1_i1	3	99.7776666666667	392	1.14796
comp_TRINITY_DN1816_c0_g1_i1	3	98.818	392	1.14796
comp_TRINITY_DN8330_c0_g1_i1	3	99.6453333333333	392	1.14796
comp_TRINITY_DN10790_c0_g1_i1	3	100	391	1.1509
comp_TRINITY_DN3344_c0_g1_i1	3	99.4113333333333	391	1.1509
comp_TRINITY_DN6940_c0_g1_i1	3	96.4823333333333	391	1.1509
comp_TRINITY_DN7802_c0_g1_i1	3	99.227	391	1.1509
comp_TRINITY_DN17439_c0_g1_i1	4	93.70675	390	1.53846
comp_TRINITY_DN9164_c0_g1_i1	3	99.5556666666667	390	1.15385
comp_TRINITY_DN14054_c0_g1_i1	3	98.4296666666667	389	1.15681
comp_TRINITY_DN16190_c0_g1_i1	3	99.7776666666667	389	1.15681
comp_TRINITY_DN18756_c0_g1_i1	4	91.35675	389	1.54242
comp_TRINITY_DN729_c1_g1_i1	3	94.155	389	1.15681
comp_TRINITY_DN10540_c0_g1_i1	4	93.45025	388	1.54639
comp_TRINITY_DN11218_c0_g1_i1	5	94.702	388	1.93299
comp_TRINITY_DN1151_c0_g1_i2	4	93.66575	388	1.54639
comp_TRINITY_DN13497_c0_g1_i1	3	99.5476666666667	388	1.15979
comp_TRINITY_DN4742_c0_g1_i1	4	90.48025	388	1.54639
comp_TRINITY_DN13952_c0_g1_i1	3	99.7776666666667	387	1.16279
comp_TRINITY_DN17475_c0_g1_i1	3	99.3946666666667	387	1.16279
comp_TRINITY_DN18840_c0_g1_i1	3	93.712	387	1.16279
comp_TRINITY_DN2398_c0_g1_i1	3	98.1486666666667	387	1.16279
comp_TRINITY_DN6228_c0_g1_i1	3	99.3946666666667	387	1.16279
comp_TRINITY_DN8370_c0_g1_i1	3	91.954	387	1.16279
comp_TRINITY_DN1225_c0_g2_i2	6	91.4645	386	2.33161
comp_TRINITY_DN1477_c0_g1_i1	3	99.7733333333333	386	1.1658
comp_TRINITY_DN17922_c0_g1_i1	4	94.546	386	1.5544
comp_TRINITY_DN4979_c0_g1_i1	3	99.0023333333333	386	1.1658
comp_TRINITY_DN6669_c0_g1_i1	4	92.9375	386	1.5544
comp_TRINITY_DN8748_c0_g1_i1	3	99.6123333333333	386	1.1658
comp_TRINITY_DN15879_c0_g1_i1	5	90.7616	385	1.94805
comp_TRINITY_DN16016_c0_g1_i1	3	99.7776666666667	385	1.16883
comp_TRINITY_DN17151_c0_g1_i1	4	99.27675	385	1.55844
comp_TRINITY_DN18013_c0_g1_i1	5	93.6506	385	1.94805
comp_TRINITY_DN255_c0_g1_i1	3	94.4053333333333	385	1.16883
comp_TRINITY_DN2859_c0_g1_i1	3	99.66	385	1.16883
comp_TRINITY_DN3065_c0_g1_i1	4	90.21425	385	1.55844
comp_TRINITY_DN3877_c0_g1_i1	3	96.9676666666667	385	1.16883
comp_TRINITY_DN16136_c0_g1_i1	3	97.6656666666667	384	1.17188
comp_TRINITY_DN18867_c0_g1_i1	4	97.02375	384	1.5625
comp_TRINITY_DN527_c0_g1_i1	3	99.381	384	1.17188
comp_TRINITY_DN8410_c0_g1_i1	3	97.5503333333333	384	1.17188
comp_TRINITY_DN14557_c0_g1_i1	7	91.8272857142857	383	2.74151
comp_TRINITY_DN15155_c0_g1_i1	4	93.63625	383	1.56658
comp_TRINITY_DN18437_c0_g1_i1	4	94.651	383	1.56658
comp_TRINITY_DN3217_c0_g1_i1	5	92.1972	383	1.95822
comp_TRINITY_DN1488_c0_g1_i1	5	91.1978	382	1.96335
comp_TRINITY_DN5829_c0_g1_i1	3	98.5506666666667	382	1.17801
comp_TRINITY_DN17119_c0_g1_i1	3	99.7776666666667	381	1.1811
comp_TRINITY_DN6689_c0_g1_i1	3	99.1916666666667	381	1.1811
comp_TRINITY_DN10311_c0_g1_i1	3	99.1386666666667	380	1.18421
comp_TRINITY_DN5017_c0_g1_i1	3	100	380	1.18421
comp_TRINITY_DN5496_c0_g1_i1	4	95.33675	380	1.57895
comp_TRINITY_DN6202_c0_g1_i1	3	99.7776666666667	380	1.18421
comp_TRINITY_DN9328_c0_g1_i1	3	94.203	380	1.18421
comp_TRINITY_DN10175_c0_g1_i1	4	99.375	379	1.58311
comp_TRINITY_DN11969_c0_g1_i1	3	100	379	1.18734
comp_TRINITY_DN1210_c1_g1_i16	4	100	379	1.58311
comp_TRINITY_DN9704_c0_g1_i1	5	99.7222	379	1.97889
comp_TRINITY_DN11619_c0_g1_i1	4	92.783	378	1.5873
comp_TRINITY_DN11928_c0_g1_i1	3	97.991	378	1.19048
comp_TRINITY_DN12098_c0_g1_i1	5	90.5232	378	1.98413
comp_TRINITY_DN12508_c0_g1_i1	3	93.4073333333333	378	1.19048
comp_TRINITY_DN16674_c0_g1_i1	3	99.5726666666667	378	1.19048
comp_TRINITY_DN16781_c0_g1_i1	3	99.099	378	1.19048
comp_TRINITY_DN15530_c0_g1_i1	3	99.753	377	1.19363
comp_TRINITY_DN976_c74_g1_i3	7	95.5917142857143	377	2.78515
comp_TRINITY_DN1121_c1_g1_i2	3	90.585	376	1.19681
comp_TRINITY_DN12128_c0_g1_i1	3	100	376	1.19681
comp_TRINITY_DN14603_c0_g1_i1	3	96.1433333333333	376	1.19681
comp_TRINITY_DN17703_c0_g1_i1	3	100	376	1.19681
comp_TRINITY_DN626_c0_g1_i1	3	99.7776666666667	376	1.19681
comp_TRINITY_DN14444_c0_g1_i1	3	98.6576666666667	375	1.2
comp_TRINITY_DN1749_c0_g1_i1	3	100	375	1.2
comp_TRINITY_DN2563_c0_g1_i1	3	100	375	1.2
comp_TRINITY_DN5985_c0_g1_i1	3	98.9286666666667	375	1.2
comp_TRINITY_DN14555_c0_g1_i1	4	93.24075	374	1.60428
comp_TRINITY_DN4079_c0_g1_i1	3	95.302	374	1.20321
comp_TRINITY_DN418_c0_g1_i1	3	99.118	374	1.20321
comp_TRINITY_DN6304_c0_g1_i1	5	95.8974	374	2.00535
comp_TRINITY_DN15028_c0_g1_i1	3	100	373	1.20643
comp_TRINITY_DN19089_c0_g1_i1	3	99.0866666666667	373	1.20643
comp_TRINITY_DN8509_c0_g1_i1	3	99.7603333333333	373	1.20643
comp_TRINITY_DN1020_c0_g1_i1	4	94.26325	372	1.6129
comp_TRINITY_DN13064_c0_g1_i1	3	100	372	1.20968
comp_TRINITY_DN18113_c0_g1_i1	4	96.4285	372	1.6129
comp_TRINITY_DN3910_c0_g1_i1	3	99.4253333333333	372	1.20968
comp_TRINITY_DN7922_c0_g1_i1	3	100	372	1.20968
comp_TRINITY_DN10362_c0_g1_i1	3	99.7776666666667	371	1.21294
comp_TRINITY_DN15848_c0_g1_i1	4	93.989	371	1.61725
comp_TRINITY_DN3293_c0_g1_i1	3	99.093	371	1.21294
comp_TRINITY_DN5841_c0_g1_i1	3	98.3283333333333	371	1.21294
comp_TRINITY_DN1768_c0_g1_i1	4	92.857	370	1.62162
comp_TRINITY_DN6127_c0_g1_i1	3	99.7776666666667	370	1.21622
comp_TRINITY_DN11398_c0_g1_i1	3	94.686	369	1.21951
comp_TRINITY_DN13868_c0_g1_i1	3	99.3463333333333	369	1.21951
comp_TRINITY_DN15005_c0_g1_i1	3	99.7493333333333	369	1.21951
comp_TRINITY_DN15604_c0_g1_i1	4	91.87325	369	1.62602
comp_TRINITY_DN2659_c0_g1_i1	3	99.5526666666667	369	1.21951
comp_TRINITY_DN2725_c0_g1_i1	3	92.1756666666667	369	1.21951
comp_TRINITY_DN13426_c0_g1_i1	4	93.10925	368	1.63043
comp_TRINITY_DN16233_c0_g1_i1	3	99.5433333333333	368	1.22283
comp_TRINITY_DN10307_c0_g1_i1	3	99.297	367	1.22616
comp_TRINITY_DN16769_c0_g1_i1	4	91.21825	367	1.63488
comp_TRINITY_DN13707_c0_g1_i1	3	100	366	1.22951
comp_TRINITY_DN2343_c0_g1_i1	4	95.1415	366	1.63934
comp_TRINITY_DN2896_c0_g1_i1	3	97.0986666666667	366	1.22951
comp_TRINITY_DN5061_c0_g1_i1	3	99.5556666666667	366	1.22951
comp_TRINITY_DN7689_c0_g1_i1	3	98.9216666666667	366	1.22951
comp_TRINITY_DN17120_c0_g1_i1	3	99.7776666666667	365	1.23288
comp_TRINITY_DN2769_c0_g1_i1	3	98.762	365	1.23288
comp_TRINITY_DN4608_c0_g1_i1	3	94.6666666666667	365	1.23288
comp_TRINITY_DN11856_c0_g1_i1	3	98.8223333333333	364	1.23626
comp_TRINITY_DN9059_c0_g1_i1	3	99.0863333333333	364	1.23626
comp_TRINITY_DN12584_c0_g1_i1	4	94.39025	363	1.65289
comp_TRINITY_DN13446_c0_g1_i1	5	90.5	363	2.06612
comp_TRINITY_DN14701_c0_g1_i1	4	94.68075	363	1.65289
comp_TRINITY_DN4733_c0_g1_i1	3	99.4846666666667	363	1.23967
comp_TRINITY_DN14075_c0_g1_i1	3	92.5926666666667	362	1.24309
comp_TRINITY_DN17838_c0_g1_i1	3	94.1683333333333	362	1.24309
comp_TRINITY_DN2616_c0_g1_i1	3	99.5553333333333	362	1.24309
comp_TRINITY_DN7641_c0_g1_i1	4	97.01725	362	1.65746
comp_TRINITY_DN7993_c0_g1_i1	6	95.0921666666667	362	2.48619
comp_TRINITY_DN1188_c3_g6_i1	5	93.6844	361	2.07756
comp_TRINITY_DN12078_c0_g1_i1	3	99.7776666666667	361	1.24654
comp_TRINITY_DN1214_c1_g1_i3	3	95.0823333333333	361	1.24654
comp_TRINITY_DN1511_c0_g1_i1	3	99.554	361	1.24654
comp_TRINITY_DN3213_c0_g1_i1	4	100	361	1.66205
comp_TRINITY_DN3799_c0_g1_i1	3	98.6383333333333	361	1.24654
comp_TRINITY_DN4861_c0_g1_i1	3	98.245	361	1.24654
comp_TRINITY_DN1185_c2_g1_i26	5	90.373	360	2.08333
comp_TRINITY_DN1199_c0_g1_i13	3	96.7306666666667	360	1.25
comp_TRINITY_DN1203_c0_g1_i12	6	93.5301666666667	360	2.5
comp_TRINITY_DN12265_c0_g1_i1	3	100	360	1.25
comp_TRINITY_DN2758_c0_g1_i1	3	100	360	1.25
comp_TRINITY_DN4528_c0_g1_i1	3	94.222	360	1.25
comp_TRINITY_DN698_c0_g1_i1	4	94.22875	360	1.66667
comp_TRINITY_DN10301_c0_g1_i1	3	99.554	359	1.25348
comp_TRINITY_DN1225_c2_g1_i8	5	90.0762	359	2.08914
comp_TRINITY_DN13835_c0_g1_i1	3	98.5113333333333	359	1.25348
comp_TRINITY_DN7839_c0_g1_i1	3	99.7776666666667	359	1.25348
comp_TRINITY_DN1143_c0_g1_i1	5	93.6986	358	2.09497
comp_TRINITY_DN1201_c0_g1_i7	4	91.99175	358	1.67598
comp_TRINITY_DN12076_c0_g1_i1	3	98.3303333333333	358	1.25698
comp_TRINITY_DN17531_c0_g1_i1	3	100	358	1.25698
comp_TRINITY_DN2879_c0_g1_i1	7	91.659	358	2.93296
comp_TRINITY_DN6381_c0_g1_i1	3	100	358	1.25698
comp_TRINITY_DN9684_c0_g1_i1	4	94.4245	358	1.67598
comp_TRINITY_DN13682_c0_g1_i1	3	99.7776666666667	357	1.2605
comp_TRINITY_DN16827_c0_g1_i1	3	99.7763333333333	357	1.2605
comp_TRINITY_DN1993_c0_g1_i1	4	97.338	357	1.68067
comp_TRINITY_DN2204_c0_g1_i1	3	95.9393333333333	357	1.2605
comp_TRINITY_DN10087_c0_g1_i1	3	93.381	356	1.26404
comp_TRINITY_DN13271_c0_g1_i1	3	91.771	356	1.26404
comp_TRINITY_DN15012_c0_g1_i1	3	100	356	1.26404
comp_TRINITY_DN15685_c0_g1_i1	3	98.4443333333333	356	1.26404
comp_TRINITY_DN18890_c0_g1_i1	3	97.1613333333333	356	1.26404
comp_TRINITY_DN1899_c0_g1_i1	3	99.7776666666667	356	1.26404
comp_TRINITY_DN11693_c0_g1_i1	3	98.3436666666667	355	1.26761
comp_TRINITY_DN11793_c0_g1_i1	3	95.331	355	1.26761
comp_TRINITY_DN2041_c0_g1_i1	3	96.8523333333333	355	1.26761
comp_TRINITY_DN11456_c0_g1_i1	3	90.9256666666667	354	1.27119
comp_TRINITY_DN14521_c0_g1_i1	3	98.5816666666667	354	1.27119
comp_TRINITY_DN16757_c0_g1_i1	3	97.8243333333333	354	1.27119
comp_TRINITY_DN3041_c0_g1_i1	3	100	354	1.27119
comp_TRINITY_DN6267_c0_g1_i1	3	91.5326666666667	354	1.27119
comp_TRINITY_DN10272_c0_g1_i1	4	94.80325	353	1.69972
comp_TRINITY_DN15273_c0_g1_i1	5	90.1592	353	2.12465
comp_TRINITY_DN18214_c0_g1_i1	3	99.5463333333333	353	1.27479
comp_TRINITY_DN9484_c0_g1_i1	3	99.7763333333333	353	1.27479
comp_TRINITY_DN10287_c0_g1_i1	3	98.4956666666667	352	1.27841
comp_TRINITY_DN1183_c1_g1_i8	4	90.21025	352	1.70455
comp_TRINITY_DN14109_c0_g1_i1	3	99.715	352	1.27841
comp_TRINITY_DN2902_c0_g1_i1	4	96.875	352	1.70455
comp_TRINITY_DN3440_c0_g1_i1	3	90.457	352	1.27841
comp_TRINITY_DN75_c0_g1_i1	4	90.4575	352	1.70455
comp_TRINITY_DN8469_c0_g1_i1	3	95.3073333333333	352	1.27841
comp_TRINITY_DN1073_c0_g2_i1	3	100	351	1.28205
comp_TRINITY_DN13173_c0_g1_i1	3	99.554	351	1.28205
comp_TRINITY_DN16898_c0_g1_i1	3	94.4443333333333	350	1.28571
comp_TRINITY_DN2391_c0_g1_i1	3	97.052	350	1.28571
comp_TRINITY_DN3850_c0_g1_i1	3	95.0683333333333	350	1.28571
comp_TRINITY_DN9075_c0_g1_i1	3	95.497	350	1.28571
comp_TRINITY_DN9410_c0_g1_i1	3	93.548	350	1.28571
comp_TRINITY_DN10039_c0_g1_i1	3	98.5216666666667	349	1.2894
comp_TRINITY_DN11231_c0_g1_i1	3	97.6666666666667	349	1.2894
comp_TRINITY_DN1164_c0_g1_i1	4	90.729	349	1.7192
comp_TRINITY_DN1265_c0_g1_i1	5	90.5868	349	2.149
comp_TRINITY_DN18173_c0_g1_i1	3	100	349	1.2894
comp_TRINITY_DN9519_c0_g1_i1	4	93.478	349	1.7192
comp_TRINITY_DN1209_c1_g2_i14	3	94.2796666666667	348	1.2931
comp_TRINITY_DN2445_c0_g1_i1	3	100	348	1.2931
comp_TRINITY_DN437_c0_g1_i1	3	98.8886666666667	348	1.2931
comp_TRINITY_DN7887_c0_g1_i1	3	99.5433333333333	348	1.2931
comp_TRINITY_DN15079_c0_g1_i1	3	100	347	1.29683
comp_TRINITY_DN15467_c0_g1_i1	3	98.4313333333333	347	1.29683
comp_TRINITY_DN16958_c0_g1_i1	3	99.2973333333333	347	1.29683
comp_TRINITY_DN3236_c0_g1_i1	3	96.0526666666667	347	1.29683
comp_TRINITY_DN5969_c0_g1_i1	3	99.5556666666667	347	1.29683
comp_TRINITY_DN7149_c0_g1_i1	5	91	347	2.16138
comp_TRINITY_DN2428_c0_g1_i1	3	95.6096666666667	346	1.30058
comp_TRINITY_DN5358_c0_g1_i1	3	100	346	1.30058
comp_TRINITY_DN5425_c0_g1_i1	3	91.8066666666667	346	1.30058
comp_TRINITY_DN7519_c0_g1_i1	3	99.0083333333333	346	1.30058
comp_TRINITY_DN11112_c0_g1_i1	3	98.9276666666667	345	1.30435
comp_TRINITY_DN11186_c0_g1_i2	3	90.109	345	1.30435
comp_TRINITY_DN12603_c0_g1_i1	3	100	345	1.30435
comp_TRINITY_DN1527_c0_g1_i1	3	95.3333333333333	345	1.30435
comp_TRINITY_DN5014_c0_g1_i1	3	90.6663333333333	345	1.30435
comp_TRINITY_DN8502_c0_g1_i1	5	90.1744	345	2.17391
comp_TRINITY_DN11816_c0_g1_i1	3	92.4243333333333	344	1.30814
comp_TRINITY_DN1183_c1_g1_i1	3	99.5526666666667	344	1.30814
comp_TRINITY_DN16587_c0_g1_i1	3	99.551	344	1.30814
comp_TRINITY_DN3918_c0_g1_i1	3	92.1673333333333	344	1.30814
comp_TRINITY_DN9197_c0_g1_i1	3	100	344	1.30814
comp_TRINITY_DN10521_c0_g1_i1	3	91.9123333333333	343	1.31195
comp_TRINITY_DN12037_c0_g1_i1	3	100	343	1.31195
comp_TRINITY_DN12064_c0_g1_i1	3	96.071	343	1.31195
comp_TRINITY_DN13364_c0_g1_i1	5	98	343	2.18659
comp_TRINITY_DN16434_c0_g1_i1	3	99.2993333333333	343	1.31195
comp_TRINITY_DN10708_c0_g1_i1	3	99.0126666666667	342	1.31579
comp_TRINITY_DN12114_c0_g1_i1	3	99.2246666666667	342	1.31579
comp_TRINITY_DN1237_c0_g1_i1	3	92.248	342	1.31579
comp_TRINITY_DN14354_c0_g1_i1	3	100	342	1.31579
comp_TRINITY_DN17807_c0_g1_i1	4	94.94075	342	1.75439
comp_TRINITY_DN1858_c0_g1_i1	3	91.8006666666667	342	1.31579
comp_TRINITY_DN2088_c0_g1_i1	4	100	342	1.75439
comp_TRINITY_DN2215_c0_g1_i1	3	92.3076666666667	342	1.31579
comp_TRINITY_DN5781_c0_g1_i1	3	99.7776666666667	342	1.31579
comp_TRINITY_DN7679_c0_g1_i1	3	93.6506666666667	342	1.31579
comp_TRINITY_DN803_c0_g2_i1	3	96.4443333333333	342	1.31579
comp_TRINITY_DN9575_c0_g1_i1	3	98.9786666666667	342	1.31579
comp_TRINITY_DN10115_c0_g1_i1	3	100	341	1.31965
comp_TRINITY_DN1223_c0_g2_i3	5	90.745	341	2.19941
comp_TRINITY_DN13246_c0_g1_i1	4	99.0195	341	1.75953
comp_TRINITY_DN16018_c0_g1_i1	3	93.496	341	1.31965
comp_TRINITY_DN1767_c0_g1_i1	3	91.6476666666667	341	1.31965
comp_TRINITY_DN5152_c0_g1_i1	4	96.369	341	1.75953
comp_TRINITY_DN6139_c0_g1_i1	3	98.9993333333333	341	1.31965
comp_TRINITY_DN9168_c0_g1_i1	3	90.9723333333333	341	1.31965
comp_TRINITY_DN10290_c0_g1_i1	3	99.248	340	1.32353
comp_TRINITY_DN10477_c0_g1_i1	3	99.3333333333333	340	1.32353
comp_TRINITY_DN1153_c2_g3_i1	5	92.9984	340	2.20588
comp_TRINITY_DN3011_c0_g1_i1	3	100	340	1.32353
comp_TRINITY_DN5178_c0_g1_i1	3	98.9633333333333	340	1.32353
comp_TRINITY_DN7695_c0_g1_i1	3	99.7776666666667	340	1.32353
comp_TRINITY_DN8321_c0_g1_i1	3	98.7023333333333	340	1.32353
comp_TRINITY_DN10922_c0_g1_i1	3	100	339	1.32743
comp_TRINITY_DN11624_c0_g1_i1	3	98.912	339	1.32743
comp_TRINITY_DN12965_c0_g1_i1	3	100	339	1.32743
comp_TRINITY_DN18241_c0_g1_i1	3	91.8633333333333	339	1.32743
comp_TRINITY_DN5531_c0_g1_i1	3	92.3076666666667	339	1.32743
comp_TRINITY_DN624_c0_g1_i1	3	90.8933333333333	339	1.32743
comp_TRINITY_DN6583_c0_g1_i1	3	100	339	1.32743
comp_TRINITY_DN822_c0_g1_i1	3	97.2593333333333	339	1.32743
comp_TRINITY_DN15966_c0_g1_i1	3	92.9823333333333	338	1.33136
comp_TRINITY_DN17868_c0_g1_i1	3	98.4896666666667	338	1.33136
comp_TRINITY_DN3210_c0_g1_i1	3	99.7246666666667	338	1.33136
comp_TRINITY_DN5228_c0_g1_i1	3	100	338	1.33136
comp_TRINITY_DN5643_c0_g1_i1	3	91.2306666666667	338	1.33136
comp_TRINITY_DN9261_c0_g1_i1	3	100	338	1.33136
comp_TRINITY_DN10487_c0_g1_i1	3	100	337	1.33531
comp_TRINITY_DN10996_c0_g1_i1	3	91.2163333333333	337	1.33531
comp_TRINITY_DN3240_c0_g1_i1	3	100	337	1.33531
comp_TRINITY_DN5310_c0_g1_i1	3	99.7416666666667	337	1.33531
comp_TRINITY_DN731_c0_g1_i1	5	91.4944	337	2.22552
comp_TRINITY_DN14127_c0_g1_i1	3	100	336	1.33929
comp_TRINITY_DN15225_c0_g1_i1	3	100	336	1.33929
comp_TRINITY_DN4480_c0_g1_i1	4	91.5935	336	1.78571
comp_TRINITY_DN9442_c0_g1_i1	3	91.0026666666667	336	1.33929
comp_TRINITY_DN1149_c0_g1_i5	3	94.8883333333333	335	1.34328
comp_TRINITY_DN1305_c0_g1_i1	3	100	335	1.34328
comp_TRINITY_DN16388_c0_g1_i1	3	93.0713333333333	335	1.34328
comp_TRINITY_DN1865_c0_g1_i1	3	93.5186666666667	335	1.34328
comp_TRINITY_DN5782_c0_g1_i1	3	97.7906666666667	335	1.34328
comp_TRINITY_DN12841_c0_g1_i1	3	92.0543333333333	334	1.34731
comp_TRINITY_DN16984_c0_g1_i1	3	98.9366666666667	334	1.34731
comp_TRINITY_DN1958_c0_g1_i1	3	92.915	334	1.34731
comp_TRINITY_DN3794_c0_g1_i1	3	92.3673333333333	334	1.34731
comp_TRINITY_DN7225_c0_g1_i1	3	92.157	334	1.34731
comp_TRINITY_DN7581_c0_g1_i1	4	90.58725	334	1.79641
comp_TRINITY_DN774_c0_g1_i1	3	97.5343333333333	334	1.34731
comp_TRINITY_DN10310_c0_g1_i1	4	93.3425	333	1.8018
comp_TRINITY_DN10399_c0_g1_i1	3	100	333	1.35135
comp_TRINITY_DN11125_c0_g1_i1	3	100	333	1.35135
comp_TRINITY_DN11226_c0_g1_i1	3	99.049	333	1.35135
comp_TRINITY_DN2974_c0_g1_i1	3	100	333	1.35135
comp_TRINITY_DN6262_c0_g1_i1	3	99.7746666666667	333	1.35135
comp_TRINITY_DN1065_c1_g1_i1	4	95.13375	332	1.80723
comp_TRINITY_DN11673_c0_g1_i1	3	100	332	1.35542
comp_TRINITY_DN16808_c0_g1_i1	3	98.1023333333333	332	1.35542
comp_TRINITY_DN7435_c0_g1_i1	3	94.7916666666667	332	1.35542
comp_TRINITY_DN8929_c0_g1_i1	3	98.157	332	1.35542
comp_TRINITY_DN1212_c6_g1_i11	6	94.7798333333333	331	2.71903
comp_TRINITY_DN2970_c0_g1_i1	3	99.7566666666667	331	1.35952
comp_TRINITY_DN9548_c0_g1_i1	3	95.2083333333333	331	1.35952
comp_TRINITY_DN9689_c0_g1_i1	3	97.9283333333333	331	1.35952
comp_TRINITY_DN1168_c0_g1_i4	3	92.775	330	1.36364
comp_TRINITY_DN5172_c0_g1_i1	3	99.7763333333333	330	1.36364
comp_TRINITY_DN5849_c0_g1_i1	4	93.8975	330	1.81818
comp_TRINITY_DN6549_c0_g1_i1	3	90.9956666666667	330	1.36364
comp_TRINITY_DN1125_c1_g1_i1	4	91.58025	329	1.82371
comp_TRINITY_DN1212_c6_g2_i3	3	93.9283333333333	328	1.37195
comp_TRINITY_DN15311_c0_g1_i1	3	95.18	328	1.37195
comp_TRINITY_DN15906_c0_g1_i1	5	92.7542	328	2.28659
comp_TRINITY_DN12056_c0_g1_i1	3	100	327	1.37615
comp_TRINITY_DN13180_c0_g1_i1	4	93.095	327	1.83486
comp_TRINITY_DN5789_c0_g1_i1	4	90.64325	327	1.83486
comp_TRINITY_DN5877_c0_g1_i1	5	93.3516	327	2.29358
comp_TRINITY_DN7646_c0_g1_i1	3	100	327	1.37615
comp_TRINITY_DN9766_c0_g1_i1	3	92.0903333333333	327	1.37615
comp_TRINITY_DN1094_c1_g1_i3	6	90.9211666666667	326	2.76074
comp_TRINITY_DN670_c0_g1_i1	4	95.51275	326	1.84049
comp_TRINITY_DN7112_c0_g1_i1	3	93.159	326	1.38037
comp_TRINITY_DN1111_c0_g1_i5	5	90.196	325	2.30769
comp_TRINITY_DN1212_c6_g1_i3	5	92.3148	325	2.30769
comp_TRINITY_DN2340_c0_g1_i1	3	100	325	1.38462
comp_TRINITY_DN3105_c0_g1_i1	3	92.5263333333333	325	1.38462
comp_TRINITY_DN1425_c0_g1_i1	3	93.5276666666667	324	1.38889
comp_TRINITY_DN18950_c0_g1_i1	3	97.8803333333333	324	1.38889
comp_TRINITY_DN5562_c0_g1_i1	3	99.105	324	1.38889
comp_TRINITY_DN13424_c0_g1_i1	3	99.0836666666667	323	1.39319
comp_TRINITY_DN15153_c0_g1_i1	3	94.222	323	1.39319
comp_TRINITY_DN3445_c0_g1_i1	3	100	323	1.39319
comp_TRINITY_DN5726_c0_g1_i1	3	93.8026666666667	323	1.39319
comp_TRINITY_DN9659_c0_g1_i1	3	96.0766666666667	323	1.39319
comp_TRINITY_DN109_c0_g1_i1	3	100	322	1.39752
comp_TRINITY_DN12196_c0_g1_i1	3	100	322	1.39752
comp_TRINITY_DN12223_c0_g1_i1	3	92.0813333333333	322	1.39752
comp_TRINITY_DN12686_c0_g1_i1	3	99.5556666666667	322	1.39752
comp_TRINITY_DN17819_c0_g1_i1	3	99.7456666666667	322	1.39752
comp_TRINITY_DN17948_c0_g1_i1	3	99.7746666666667	322	1.39752
comp_TRINITY_DN7936_c0_g1_i1	3	99.7763333333333	322	1.39752
comp_TRINITY_DN14871_c0_g1_i1	3	96.5813333333333	321	1.40187
comp_TRINITY_DN3909_c0_g1_i1	4	92.201	321	1.86916
comp_TRINITY_DN1188_c3_g1_i1	4	95.98275	320	1.875
comp_TRINITY_DN12351_c0_g1_i1	3	98.99	320	1.40625
comp_TRINITY_DN2016_c0_g1_i1	3	98.845	320	1.40625
comp_TRINITY_DN2492_c0_g1_i1	3	93.3333333333333	320	1.40625
comp_TRINITY_DN14223_c0_g1_i1	3	98.6393333333333	319	1.41066
comp_TRINITY_DN18986_c0_g1_i1	3	99.753	319	1.41066
comp_TRINITY_DN2965_c0_g1_i1	3	91.6406666666667	319	1.41066
comp_TRINITY_DN3978_c0_g1_i1	3	95.1563333333333	319	1.41066
comp_TRINITY_DN16807_c0_g1_i1	3	100	318	1.41509
comp_TRINITY_DN2903_c0_g1_i1	3	96.5713333333333	318	1.41509
comp_TRINITY_DN4610_c0_g1_i1	3	99.7246666666667	318	1.41509
comp_TRINITY_DN7672_c0_g1_i1	3	100	318	1.41509
comp_TRINITY_DN10374_c0_g1_i1	3	100	317	1.41956
comp_TRINITY_DN1226_c5_g1_i4	6	92.5018333333333	317	2.83912
comp_TRINITY_DN12489_c0_g1_i1	3	100	317	1.41956
comp_TRINITY_DN13124_c0_g1_i1	3	98.0393333333333	317	1.41956
comp_TRINITY_DN17177_c0_g1_i1	3	92.2493333333333	317	1.41956
comp_TRINITY_DN18977_c0_g1_i1	3	99.0456666666667	316	1.42405
comp_TRINITY_DN19072_c0_g1_i1	3	99.6996666666667	316	1.42405
comp_TRINITY_DN2130_c0_g1_i1	3	96.56	316	1.42405
comp_TRINITY_DN14656_c0_g1_i1	3	90.625	315	1.42857
comp_TRINITY_DN17028_c1_g1_i1	3	92.0603333333333	315	1.42857
comp_TRINITY_DN3140_c0_g1_i1	3	93.6936666666667	315	1.42857
comp_TRINITY_DN7909_c0_g1_i1	3	98.6716666666667	315	1.42857
comp_TRINITY_DN15189_c0_g1_i1	3	90.2153333333333	314	1.43312
comp_TRINITY_DN16943_c0_g1_i1	3	98.804	314	1.43312
comp_TRINITY_DN18715_c0_g1_i1	3	97.0826666666667	314	1.43312
comp_TRINITY_DN10107_c0_g1_i1	4	90.34	313	1.91693
comp_TRINITY_DN11080_c0_g1_i1	3	99.7776666666667	313	1.4377
comp_TRINITY_DN11203_c0_g1_i1	3	92.5926666666667	313	1.4377
comp_TRINITY_DN7421_c0_g1_i1	3	98.8026666666667	313	1.4377
comp_TRINITY_DN7687_c0_g1_i1	3	90.4046666666667	313	1.4377
comp_TRINITY_DN12277_c0_g1_i1	3	97.766	312	1.44231
comp_TRINITY_DN2095_c0_g1_i1	4	100	312	1.92308
comp_TRINITY_DN1149_c0_g1_i2	4	94.90175	311	1.92926
comp_TRINITY_DN12042_c0_g1_i1	3	92.857	311	1.44695
comp_TRINITY_DN12340_c0_g1_i1	3	99.371	311	1.44695
comp_TRINITY_DN13033_c1_g1_i1	3	98.1216666666667	311	1.44695
comp_TRINITY_DN7617_c0_g1_i1	3	98.7473333333333	311	1.44695
comp_TRINITY_DN7790_c0_g1_i1	4	90.02075	311	1.92926
comp_TRINITY_DN13565_c0_g1_i1	3	98.3193333333333	310	1.45161
comp_TRINITY_DN18975_c0_g1_i1	4	93.26925	310	1.93548
comp_TRINITY_DN1965_c0_g1_i1	3	95.3703333333333	310	1.45161
comp_TRINITY_DN6740_c0_g1_i1	3	90.7633333333333	310	1.45161
comp_TRINITY_DN14092_c0_g1_i1	3	99.1746666666667	309	1.45631
comp_TRINITY_DN18728_c0_g1_i1	3	90.017	309	1.45631
comp_TRINITY_DN7322_c0_g1_i1	4	94.51225	309	1.94175
comp_TRINITY_DN1579_c0_g1_i1	3	100	308	1.46104
comp_TRINITY_DN5819_c0_g1_i1	4	91.116	308	1.94805
comp_TRINITY_DN8784_c0_g1_i1	5	90.0298	308	2.43506
comp_TRINITY_DN2523_c0_g1_i1	3	100	307	1.4658
comp_TRINITY_DN5709_c0_g1_i1	3	98.6296666666667	307	1.4658
comp_TRINITY_DN11942_c0_g1_i1	3	93.3333333333333	306	1.47059
comp_TRINITY_DN14158_c0_g1_i1	3	96.2566666666667	306	1.47059
comp_TRINITY_DN10966_c0_g1_i1	3	92.2276666666667	305	1.47541
comp_TRINITY_DN3787_c0_g1_i1	3	92.0496666666667	305	1.47541
comp_TRINITY_DN3954_c0_g1_i1	3	92.4136666666667	305	1.47541
comp_TRINITY_DN4177_c0_g1_i1	4	90.23625	305	1.96721
comp_TRINITY_DN6962_c0_g1_i1	3	99.715	305	1.47541
comp_TRINITY_DN10554_c0_g1_i1	4	91.62325	304	1.97368
comp_TRINITY_DN17148_c0_g1_i1	4	94.853	304	1.97368
comp_TRINITY_DN333_c0_g1_i1	3	99.3993333333333	304	1.48026
comp_TRINITY_DN5167_c0_g1_i1	3	98.6896666666667	304	1.48026
comp_TRINITY_DN1220_c0_g3_i3	3	95.2503333333333	303	1.48515
comp_TRINITY_DN13753_c0_g1_i1	3	99.5983333333333	303	1.48515
comp_TRINITY_DN7005_c0_g1_i1	3	92.7926666666667	303	1.48515
comp_TRINITY_DN1334_c0_g1_i1	3	99.5526666666667	302	1.49007
comp_TRINITY_DN16172_c0_g1_i1	3	96.3726666666667	302	1.49007
comp_TRINITY_DN3531_c0_g1_i1	6	96.6183333333333	302	2.98013
comp_TRINITY_DN4942_c0_g1_i1	3	100	302	1.49007
comp_TRINITY_DN11893_c0_g1_i1	3	90.773	301	1.49502
comp_TRINITY_DN13383_c0_g1_i1	3	98.611	301	1.49502
comp_TRINITY_DN14310_c0_g1_i1	3	99.705	301	1.49502
comp_TRINITY_DN5999_c0_g1_i1	3	92.6676666666667	301	1.49502
comp_TRINITY_DN2586_c0_g1_i1	3	91.671	300	1.5
comp_TRINITY_DN4550_c0_g1_i1	3	97.5983333333333	300	1.5
comp_TRINITY_DN16315_c0_g1_i1	6	91.1075	299	3.01003
comp_TRINITY_DN177_c0_g1_i1	3	97.936	299	1.50502
comp_TRINITY_DN5729_c0_g1_i1	3	95.025	299	1.50502
comp_TRINITY_DN10834_c0_g1_i1	4	91.6665	298	2.01342
comp_TRINITY_DN9067_c0_g1_i1	3	100	298	1.51007
comp_TRINITY_DN10103_c0_g1_i1	3	94.0496666666667	297	1.51515
comp_TRINITY_DN16450_c0_g1_i1	3	98.8263333333333	297	1.51515
comp_TRINITY_DN3068_c0_g1_i1	3	97.94	297	1.51515
comp_TRINITY_DN3189_c0_g1_i1	3	90.566	297	1.51515
comp_TRINITY_DN8098_c0_g1_i1	3	91.9043333333333	297	1.51515
comp_TRINITY_DN10890_c0_g1_i1	3	94.309	296	1.52027
comp_TRINITY_DN11058_c0_g1_i1	3	99.7776666666667	296	1.52027
comp_TRINITY_DN5403_c0_g1_i1	3	97.531	296	1.52027
comp_TRINITY_DN9458_c0_g1_i1	4	94.37475	296	2.02703
comp_TRINITY_DN14662_c0_g1_i1	4	92.86325	294	2.04082
comp_TRINITY_DN14978_c0_g1_i1	3	91.473	294	1.53061
comp_TRINITY_DN16510_c0_g1_i1	3	100	294	1.53061
comp_TRINITY_DN212_c0_g1_i1	3	92.9883333333333	294	1.53061
comp_TRINITY_DN2855_c0_g1_i1	3	100	294	1.53061
comp_TRINITY_DN1338_c0_g1_i1	3	96.5906666666667	293	1.53584
comp_TRINITY_DN14712_c0_g1_i1	3	99.7763333333333	293	1.53584
comp_TRINITY_DN15749_c0_g1_i1	3	92.9106666666667	293	1.53584
comp_TRINITY_DN18988_c0_g1_i1	4	93.379	293	2.04778
comp_TRINITY_DN5624_c0_g1_i1	3	93.0586666666667	292	1.5411
comp_TRINITY_DN645_c0_g1_i1	3	95.9333333333333	292	1.5411
comp_TRINITY_DN7509_c0_g1_i1	6	92.2386666666667	292	3.08219
comp_TRINITY_DN9110_c0_g1_i1	3	99.6526666666667	292	1.5411
comp_TRINITY_DN9987_c0_g1_i1	3	99.7733333333333	292	1.5411
comp_TRINITY_DN12159_c0_g1_i1	3	100	291	1.54639
comp_TRINITY_DN11113_c0_g1_i1	3	99.6633333333333	290	1.55172
comp_TRINITY_DN1180_c2_g1_i13	4	93.4055	290	2.06897
comp_TRINITY_DN12745_c0_g1_i1	3	98.99	290	1.55172
comp_TRINITY_DN14083_c0_g1_i1	3	93.1506666666667	290	1.55172
comp_TRINITY_DN2894_c0_g1_i1	3	92.4536666666667	289	1.55709
comp_TRINITY_DN9922_c0_g1_i1	3	97.9723333333333	289	1.55709
comp_TRINITY_DN15609_c0_g1_i1	3	99.1453333333333	288	1.5625
comp_TRINITY_DN15962_c0_g1_i1	4	91.83075	288	2.08333
comp_TRINITY_DN2157_c0_g1_i1	3	93.004	288	1.5625
comp_TRINITY_DN2791_c0_g1_i1	3	98.4016666666667	288	1.5625
comp_TRINITY_DN4405_c0_g1_i1	3	100	288	1.5625
comp_TRINITY_DN1294_c0_g1_i1	3	99.5556666666667	287	1.56794
comp_TRINITY_DN14333_c0_g1_i1	3	100	287	1.56794
comp_TRINITY_DN15575_c0_g1_i1	3	98.8983333333333	287	1.56794
comp_TRINITY_DN6802_c0_g1_i1	3	99.495	287	1.56794
comp_TRINITY_DN3165_c0_g1_i1	3	99.3056666666667	286	1.57343
comp_TRINITY_DN7822_c0_g1_i1	4	90.0235	286	2.0979
comp_TRINITY_DN79_c0_g1_i1	3	94.84	286	1.57343
comp_TRINITY_DN8554_c0_g1_i1	3	90.6426666666667	286	1.57343
comp_TRINITY_DN9674_c0_g1_i1	3	100	286	1.57343
comp_TRINITY_DN976_c71_g1_i1	4	92.77325	286	2.0979
comp_TRINITY_DN17550_c0_g1_i1	4	91.08475	285	2.10526
comp_TRINITY_DN2198_c0_g1_i1	3	98.97	285	1.57895
comp_TRINITY_DN7592_c0_g1_i1	3	93.3843333333333	285	1.57895
comp_TRINITY_DN9331_c0_g1_i1	4	96.492	285	2.10526
comp_TRINITY_DN17062_c0_g1_i1	3	97.2166666666667	284	1.58451
comp_TRINITY_DN17194_c0_g1_i1	3	94.086	284	1.58451
comp_TRINITY_DN1060_c0_g1_i4	5	91.3244	283	2.65018
comp_TRINITY_DN14818_c0_g1_i1	4	100	283	2.12014
comp_TRINITY_DN18129_c0_g1_i1	3	91.339	283	1.59011
comp_TRINITY_DN18451_c0_g1_i1	4	92.72475	283	2.12014
comp_TRINITY_DN2995_c0_g1_i1	3	100	283	1.59011
comp_TRINITY_DN5427_c0_g1_i1	3	99.7776666666667	283	1.59011
comp_TRINITY_DN1211_c0_g2_i3	5	92.3812	282	2.65957
comp_TRINITY_DN16610_c0_g1_i1	3	96.504	282	1.59574
comp_TRINITY_DN1979_c0_g1_i1	3	99.4386666666667	282	1.59574
comp_TRINITY_DN4596_c0_g1_i1	3	99.4623333333333	281	1.60142
comp_TRINITY_DN10597_c0_g1_i1	3	100	280	1.60714
comp_TRINITY_DN12458_c0_g1_i1	3	90.78	280	1.60714
comp_TRINITY_DN18352_c0_g1_i1	4	99.2465	280	2.14286
comp_TRINITY_DN10234_c0_g1_i1	3	100	279	1.6129
comp_TRINITY_DN15823_c0_g1_i1	3	99.4073333333333	279	1.6129
comp_TRINITY_DN1224_c8_g1_i3	5	96.4142	278	2.69784
comp_TRINITY_DN18892_c0_g1_i1	3	97.856	278	1.61871
comp_TRINITY_DN2138_c0_g1_i1	3	100	278	1.61871
comp_TRINITY_DN8423_c0_g1_i1	3	100	278	1.61871
comp_TRINITY_DN8610_c0_g1_i1	4	92.18125	278	2.15827
comp_TRINITY_DN9263_c0_g1_i1	3	93.5186666666667	278	1.61871
comp_TRINITY_DN1077_c0_g2_i1	3	94.8363333333333	277	1.62455
comp_TRINITY_DN2074_c0_g1_i1	3	97.4246666666667	277	1.62455
comp_TRINITY_DN10023_c0_g1_i1	3	92.5926666666667	276	1.63043
comp_TRINITY_DN11026_c0_g1_i1	3	93.1373333333333	276	1.63043
comp_TRINITY_DN871_c0_g1_i1	3	95.5016666666667	276	1.63043
comp_TRINITY_DN11111_c0_g1_i1	3	99.2906666666667	275	1.63636
comp_TRINITY_DN18469_c0_g1_i1	3	98.0393333333333	275	1.63636
comp_TRINITY_DN8747_c0_g1_i1	3	100	275	1.63636
comp_TRINITY_DN955_c1_g2_i1	4	90.988	275	2.18182
comp_TRINITY_DN17575_c0_g1_i1	3	92.8703333333333	274	1.64234
comp_TRINITY_DN3949_c0_g1_i1	3	96.3096666666667	274	1.64234
comp_TRINITY_DN1209_c1_g1_i2	3	91.0103333333333	273	1.64835
comp_TRINITY_DN6541_c0_g1_i1	3	100	273	1.64835
comp_TRINITY_DN1485_c0_g1_i1	3	93.2613333333333	272	1.65441
comp_TRINITY_DN795_c0_g1_i1	4	91.782	272	2.20588
comp_TRINITY_DN18165_c0_g1_i1	3	91.039	271	1.66052
comp_TRINITY_DN3143_c0_g1_i1	3	93.3333333333333	271	1.66052
comp_TRINITY_DN361_c0_g1_i1	4	90.11925	271	2.21402
comp_TRINITY_DN810_c0_g1_i2	4	90.824	271	2.21402
comp_TRINITY_DN13587_c0_g1_i1	3	100	270	1.66667
comp_TRINITY_DN1102_c0_g1_i2	6	95.567	269	3.34572
comp_TRINITY_DN11963_c0_g1_i1	4	94.27775	269	2.23048
comp_TRINITY_DN1206_c0_g1_i8	3	94.7596666666667	269	1.67286
comp_TRINITY_DN13017_c0_g1_i1	3	100	269	1.67286
comp_TRINITY_DN5287_c0_g1_i1	3	95.0353333333333	269	1.67286
comp_TRINITY_DN8264_c0_g1_i1	3	91.1006666666667	269	1.67286
comp_TRINITY_DN1227_c11_g5_i2	5	94.4368	268	2.79851
comp_TRINITY_DN16721_c0_g1_i1	3	98.4043333333333	268	1.6791
comp_TRINITY_DN7178_c0_g1_i1	3	100	268	1.6791
comp_TRINITY_DN10926_c0_g1_i1	3	100	267	1.68539
comp_TRINITY_DN13717_c0_g1_i1	3	93.4683333333333	267	1.68539
comp_TRINITY_DN15509_c0_g1_i1	3	98.544	267	1.68539
comp_TRINITY_DN15247_c0_g1_i1	3	94.384	266	1.69173
comp_TRINITY_DN701_c0_g1_i1	4	92.28575	266	2.25564
comp_TRINITY_DN9415_c0_g1_i1	3	99.77	266	1.69173
comp_TRINITY_DN13456_c0_g1_i1	3	90.1993333333333	265	1.69811
comp_TRINITY_DN14499_c0_g1_i1	3	95.1613333333333	265	1.69811
comp_TRINITY_DN1915_c0_g1_i1	3	99.394	265	1.69811
comp_TRINITY_DN9076_c0_g1_i1	4	100	265	2.26415
comp_TRINITY_DN9951_c0_g1_i1	5	98.4904	265	2.83019
comp_TRINITY_DN1194_c10_g1_i14	5	95.7302	264	2.84091
comp_TRINITY_DN14979_c0_g1_i1	3	100	264	1.70455
comp_TRINITY_DN7138_c0_g1_i1	4	90.10225	264	2.27273
comp_TRINITY_DN1213_c0_g1_i6	4	91.044	263	2.28137
comp_TRINITY_DN1223_c0_g1_i2	3	92.5946666666667	263	1.71103
comp_TRINITY_DN15905_c0_g1_i1	3	99.1123333333333	263	1.71103
comp_TRINITY_DN5711_c0_g1_i1	3	99.7776666666667	263	1.71103
comp_TRINITY_DN13658_c0_g1_i1	3	99.7763333333333	262	1.71756
comp_TRINITY_DN17465_c0_g1_i1	3	100	262	1.71756
comp_TRINITY_DN6930_c0_g1_i1	3	91.8606666666667	262	1.71756
comp_TRINITY_DN134_c0_g1_i1	3	93.8836666666667	261	1.72414
comp_TRINITY_DN16558_c0_g1_i1	3	91.473	261	1.72414
comp_TRINITY_DN1659_c0_g1_i1	3	95.6913333333333	261	1.72414
comp_TRINITY_DN18258_c0_g1_i1	3	93.6013333333333	261	1.72414
comp_TRINITY_DN5518_c0_g1_i1	3	95.4546666666667	261	1.72414
comp_TRINITY_DN7620_c0_g1_i1	4	92.851	261	2.29885
comp_TRINITY_DN8563_c0_g1_i1	4	93.832	261	2.29885
comp_TRINITY_DN967_c0_g1_i1	3	93.576	261	1.72414
comp_TRINITY_DN8873_c0_g1_i1	3	100	260	1.73077
comp_TRINITY_DN14508_c0_g1_i1	3	94.0476666666667	259	1.73745
comp_TRINITY_DN16107_c0_g1_i1	3	92.0853333333333	259	1.73745
comp_TRINITY_DN15293_c0_g1_i1	3	93.0443333333333	258	1.74419
comp_TRINITY_DN18783_c0_g1_i1	4	92.99775	258	2.32558
comp_TRINITY_DN14644_c0_g1_i1	3	99.0693333333333	257	1.75097
comp_TRINITY_DN18236_c0_g1_i1	3	95	257	1.75097
comp_TRINITY_DN1135_c0_g1_i3	3	91.6013333333333	256	1.75781
comp_TRINITY_DN2852_c0_g1_i1	3	95.3333333333333	256	1.75781
comp_TRINITY_DN3042_c0_g1_i1	3	99.6826666666667	256	1.75781
comp_TRINITY_DN3552_c0_g1_i1	3	97.796	256	1.75781
comp_TRINITY_DN15227_c0_g1_i1	3	98.1993333333333	255	1.76471
comp_TRINITY_DN6072_c0_g1_i1	3	92.2706666666667	255	1.76471
comp_TRINITY_DN1181_c0_g1_i5	3	94.3306666666667	254	1.77165
comp_TRINITY_DN12148_c0_g1_i1	3	99.3826666666667	253	1.77866
comp_TRINITY_DN1208_c0_g1_i4	3	93.8396666666667	252	1.78571
comp_TRINITY_DN13332_c0_g1_i1	3	99.2593333333333	252	1.78571
comp_TRINITY_DN13469_c0_g1_i1	3	95.8536666666667	252	1.78571
comp_TRINITY_DN197_c0_g1_i1	6	90.3241666666667	252	3.57143
comp_TRINITY_DN3460_c0_g1_i1	3	100	252	1.78571
comp_TRINITY_DN59_c0_g1_i1	3	97.0676666666667	252	1.78571
comp_TRINITY_DN8712_c0_g1_i1	3	93.827	252	1.78571
comp_TRINITY_DN16503_c0_g1_i1	3	92.2333333333333	250	1.8
comp_TRINITY_DN8136_c0_g1_i2	3	90.0893333333333	250	1.8
comp_TRINITY_DN9533_c0_g1_i1	3	91.8413333333333	250	1.8
comp_TRINITY_DN1098_c0_g1_i1	5	93.7868	249	3.01205
comp_TRINITY_DN1219_c0_g8_i1	4	91.8975	249	2.40964
comp_TRINITY_DN12636_c0_g1_i1	3	92.1053333333333	249	1.80723
comp_TRINITY_DN12878_c0_g1_i1	3	99.5556666666667	248	1.81452
comp_TRINITY_DN12962_c0_g1_i1	3	92.3076666666667	248	1.81452
comp_TRINITY_DN1180_c2_g1_i15	3	92.0903333333333	247	1.82186
comp_TRINITY_DN13083_c0_g1_i1	4	90.1955	247	2.42915
comp_TRINITY_DN17438_c0_g1_i1	3	99.017	247	1.82186
comp_TRINITY_DN5415_c0_g1_i1	3	92.1296666666667	247	1.82186
comp_TRINITY_DN5741_c0_g1_i1	3	99.5433333333333	247	1.82186
comp_TRINITY_DN18273_c0_g1_i1	3	99.371	246	1.82927
comp_TRINITY_DN1216_c0_g1_i5	3	94.4696666666667	245	1.83673
comp_TRINITY_DN16436_c0_g1_i1	3	90.6433333333333	245	1.83673
comp_TRINITY_DN4374_c0_g1_i1	3	91.586	245	1.83673
comp_TRINITY_DN8459_c0_g1_i1	3	93.7143333333333	245	1.83673
comp_TRINITY_DN9319_c0_g1_i1	3	99.4153333333333	245	1.83673
comp_TRINITY_DN988_c0_g2_i1	4	93.298	244	2.45902
comp_TRINITY_DN18786_c0_g1_i1	3	94	243	1.85185
comp_TRINITY_DN7819_c0_g1_i1	3	100	243	1.85185
comp_TRINITY_DN10063_c0_g1_i1	3	91.8366666666667	242	1.8595
comp_TRINITY_DN1188_c2_g1_i21	5	96.3602	242	3.09917
comp_TRINITY_DN1192_c0_g1_i3	4	93.28325	242	2.47934
comp_TRINITY_DN18248_c0_g1_i1	3	96.0316666666667	242	1.8595
comp_TRINITY_DN3414_c0_g1_i1	3	100	242	1.8595
comp_TRINITY_DN9849_c0_g1_i1	3	96.409	242	1.8595
comp_TRINITY_DN15219_c0_g1_i1	3	95.5386666666667	241	1.86722
comp_TRINITY_DN1755_c0_g1_i1	3	97.4753333333333	241	1.86722
comp_TRINITY_DN2203_c0_g1_i1	3	93.3333333333333	241	1.86722
comp_TRINITY_DN11410_c0_g1_i1	3	90.9076666666667	240	1.875
comp_TRINITY_DN1157_c0_g1_i10	3	96.1113333333333	240	1.875
comp_TRINITY_DN14893_c0_g1_i1	3	99.1453333333333	240	1.875
comp_TRINITY_DN1213_c0_g2_i1	4	93.852	239	2.51046
comp_TRINITY_DN18320_c0_g1_i1	3	94.6423333333333	239	1.88285
comp_TRINITY_DN3894_c0_g1_i1	3	92.5	239	1.88285
comp_TRINITY_DN12125_c0_g1_i1	3	99.471	238	1.89076
comp_TRINITY_DN3806_c0_g1_i1	3	99.4536666666667	237	1.89873
comp_TRINITY_DN7428_c0_g1_i1	3	94.8346666666667	237	1.89873
comp_TRINITY_DN8572_c0_g1_i1	3	92.301	237	1.89873
comp_TRINITY_DN1202_c0_g1_i4	3	96.6063333333333	236	1.90678
comp_TRINITY_DN16022_c0_g1_i1	3	100	236	1.90678
comp_TRINITY_DN5419_c1_g1_i1	5	91.224	236	3.17797
comp_TRINITY_DN6799_c0_g1_i1	3	91.3636666666667	236	1.90678
comp_TRINITY_DN8388_c0_g1_i1	3	92.7503333333333	236	1.90678
comp_TRINITY_DN920_c0_g1_i2	3	90.3126666666667	236	1.90678
comp_TRINITY_DN1188_c2_g1_i19	4	96.18875	235	2.55319
comp_TRINITY_DN13482_c0_g1_i1	3	96.494	235	1.91489
comp_TRINITY_DN16844_c0_g1_i1	3	99.3526666666667	235	1.91489
comp_TRINITY_DN18264_c0_g1_i1	3	100	235	1.91489
comp_TRINITY_DN18873_c0_g1_i1	3	99.6826666666667	235	1.91489
comp_TRINITY_DN9025_c0_g1_i1	3	99.77	235	1.91489
comp_TRINITY_DN17775_c0_g1_i1	3	94.2956666666667	234	1.92308
comp_TRINITY_DN19100_c0_g1_i1	3	96.0513333333333	233	1.93133
comp_TRINITY_DN2863_c0_g1_i1	3	97.042	233	1.93133
comp_TRINITY_DN11927_c0_g1_i1	3	90.9313333333333	232	1.93966
comp_TRINITY_DN1223_c0_g2_i13	4	92.04225	232	2.58621
comp_TRINITY_DN14315_c0_g1_i1	3	95.0126666666667	232	1.93966
comp_TRINITY_DN14465_c0_g1_i1	3	99.4253333333333	232	1.93966
comp_TRINITY_DN16336_c0_g1_i1	3	95.0353333333333	232	1.93966
comp_TRINITY_DN18758_c0_g1_i1	3	92.7926666666667	232	1.93966
comp_TRINITY_DN3586_c0_g1_i1	3	100	232	1.93966
comp_TRINITY_DN6543_c0_g1_i1	3	91.538	232	1.93966
comp_TRINITY_DN9900_c0_g1_i1	3	97.2973333333333	232	1.93966
comp_TRINITY_DN1503_c0_g1_i1	4	90.9155	231	2.5974
comp_TRINITY_DN7387_c0_g1_i1	3	99.755	231	1.94805
comp_TRINITY_DN9836_c0_g1_i1	3	90.909	231	1.94805
comp_TRINITY_DN1136_c0_g1_i1	4	93.61075	230	2.6087
comp_TRINITY_DN2322_c0_g1_i1	3	90.33	230	1.95652
comp_TRINITY_DN4265_c0_g1_i1	3	100	230	1.95652
comp_TRINITY_DN8582_c0_g1_i1	3	98.611	230	1.95652
comp_TRINITY_DN2413_c0_g1_i1	3	100	229	1.96507
comp_TRINITY_DN778_c0_g1_i1	4	91.553	229	2.62009
comp_TRINITY_DN6957_c0_g1_i1	3	90.4976666666667	228	1.97368
comp_TRINITY_DN1223_c0_g2_i8	4	93.41925	227	2.64317
comp_TRINITY_DN3972_c0_g1_i1	3	90.6306666666667	227	1.98238
comp_TRINITY_DN11513_c0_g1_i1	3	99.67	226	1.99115
comp_TRINITY_DN17973_c0_g1_i1	3	99.5583333333333	226	1.99115
comp_TRINITY_DN14922_c0_g1_i1	3	98.554	225	2
comp_TRINITY_DN1871_c0_g1_i1	3	94.7293333333333	225	2
comp_TRINITY_DN7455_c0_g1_i1	3	98.813	225	2
comp_TRINITY_DN10830_c0_g1_i1	3	91.883	224	2.00893
comp_TRINITY_DN1188_c3_g4_i1	4	94.787	224	2.67857
comp_TRINITY_DN14845_c0_g1_i1	4	91.794	224	2.67857
comp_TRINITY_DN6143_c0_g1_i1	3	95.085	224	2.00893
comp_TRINITY_DN7101_c0_g1_i1	3	99.578	224	2.00893
comp_TRINITY_DN1227_c11_g5_i3	4	94.14075	222	2.7027
comp_TRINITY_DN17694_c0_g1_i1	3	95.649	222	2.02703
comp_TRINITY_DN2083_c0_g1_i1	3	94.8873333333333	221	2.0362
comp_TRINITY_DN494_c0_g1_i1	3	90.189	219	2.05479
comp_TRINITY_DN9260_c0_g1_i1	3	99.099	219	2.05479
comp_TRINITY_DN2345_c0_g1_i1	3	98.821	217	2.07373
comp_TRINITY_DN13718_c0_g1_i1	3	90.263	216	2.08333
comp_TRINITY_DN10026_c0_g1_i1	3	100	215	2.09302
comp_TRINITY_DN1225_c2_g1_i14	4	91.83575	215	2.7907
comp_TRINITY_DN2403_c0_g1_i1	3	92.767	215	2.09302
comp_TRINITY_DN14245_c0_g1_i1	3	91.9063333333333	214	2.1028
comp_TRINITY_DN446_c0_g1_i1	3	93.2896666666667	214	2.1028
comp_TRINITY_DN8549_c0_g1_i1	3	94.0596666666667	214	2.1028
comp_TRINITY_DN5380_c0_g1_i1	3	92.8206666666667	213	2.11268
comp_TRINITY_DN701_c0_g1_i2	4	91.56075	213	2.8169
comp_TRINITY_DN4548_c0_g1_i1	3	94.6666666666667	212	2.12264
comp_TRINITY_DN7348_c0_g1_i1	3	100	212	2.12264
comp_TRINITY_DN1016_c0_g1_i1	3	92.5616666666667	211	2.1327
comp_TRINITY_DN1188_c2_g1_i20	4	95.6275	211	2.8436
comp_TRINITY_DN7948_c0_g1_i1	3	99.705	211	2.1327
comp_TRINITY_DN10425_c0_g1_i1	3	95.9066666666667	210	2.14286
comp_TRINITY_DN6453_c0_g1_i1	3	94.4443333333333	208	2.16346
comp_TRINITY_DN13414_c0_g1_i1	3	100	207	2.17391
comp_TRINITY_DN1227_c11_g5_i1	3	91.9936666666667	206	2.18447
comp_TRINITY_DN18923_c0_g1_i1	3	93.6393333333333	205	2.19512
comp_TRINITY_DN4695_c0_g1_i1	3	95.8333333333333	205	2.19512
comp_TRINITY_DN5503_c0_g1_i1	3	95.614	205	2.19512
comp_TRINITY_DN5677_c0_g1_i1	3	90.2533333333333	205	2.19512
comp_TRINITY_DN7417_c0_g1_i1	5	90.6678	205	3.65854
comp_TRINITY_DN1223_c0_g1_i4	3	91.312	204	2.20588
comp_TRINITY_DN514_c0_g1_i1	4	92.275	204	2.94118
comp_TRINITY_DN9827_c0_g1_i1	3	90.7626666666667	203	2.21675
comp_TRINITY_DN453_c0_g1_i1	3	96.881	202	2.22772
comp_TRINITY_DN6714_c0_g1_i1	3	90.6933333333333	202	2.22772
comp_TRINITY_DN1176_c2_g1_i5	3	91.0986666666667	201	2.23881
comp_TRINITY_DN16352_c0_g1_i1	3	100	200	2.25
comp_TRINITY_DN468_c0_g1_i1	3	91.459	200	2.25
comp_TRINITY_DN15636_c0_g1_i1	3	98.248	199	2.26131
comp_TRINITY_DN17128_c0_g1_i1	4	90.35725	199	3.01508
comp_TRINITY_DN6950_c0_g1_i1	3	100	199	2.26131
comp_TRINITY_DN1193_c0_g1_i7	3	90.4496666666667	198	2.27273
comp_TRINITY_DN14843_c0_g1_i1	3	99.1386666666667	198	2.27273
comp_TRINITY_DN3490_c0_g1_i1	3	90.361	198	2.27273
comp_TRINITY_DN4281_c0_g1_i1	3	92.5926666666667	198	2.27273
comp_TRINITY_DN12920_c0_g1_i1	3	92.2603333333333	197	2.28426
comp_TRINITY_DN4763_c0_g1_i1	3	93.7143333333333	197	2.28426
comp_TRINITY_DN1179_c3_g1_i1	3	92.005	196	2.29592
comp_TRINITY_DN3588_c0_g1_i1	3	90.687	194	2.31959
comp_TRINITY_DN4362_c0_g1_i1	3	100	194	2.31959
comp_TRINITY_DN9221_c0_g1_i1	3	91.111	194	2.31959
comp_TRINITY_DN18669_c0_g1_i1	3	90.2533333333333	193	2.33161
comp_TRINITY_DN1223_c0_g2_i14	3	91.2873333333333	192	2.34375
comp_TRINITY_DN12953_c0_g1_i1	3	91.5476666666667	192	2.34375
comp_TRINITY_DN4651_c0_g1_i1	3	92.381	191	2.35602
comp_TRINITY_DN992_c1_g3_i1	4	94.6515	191	3.14136
comp_TRINITY_DN3835_c0_g1_i1	3	90.0583333333333	190	2.36842
comp_TRINITY_DN16542_c0_g1_i1	3	92.3076666666667	189	2.38095
comp_TRINITY_DN1004_c0_g1_i2	3	93.3036666666667	188	2.39362
comp_TRINITY_DN1057_c0_g1_i2	3	90.8353333333333	188	2.39362
comp_TRINITY_DN1223_c0_g2_i5	3	90.9706666666667	188	2.39362
comp_TRINITY_DN8440_c0_g1_i1	4	96.80825	188	3.19149
comp_TRINITY_DN8963_c0_g1_i1	4	94.822	188	3.19149
comp_TRINITY_DN1212_c6_g2_i5	3	92.532	187	2.40642
comp_TRINITY_DN1691_c0_g1_i1	4	93.0805	187	3.20856
comp_TRINITY_DN16340_c0_g1_i1	3	90.1936666666667	186	2.41935
comp_TRINITY_DN623_c1_g1_i1	3	92.085	186	2.41935
comp_TRINITY_DN13665_c0_g1_i1	3	91.8033333333333	185	2.43243
comp_TRINITY_DN8360_c0_g1_i1	3	96.9946666666667	185	2.43243
comp_TRINITY_DN3132_c0_g1_i1	3	95.238	184	2.44565
comp_TRINITY_DN16425_c0_g1_i1	3	90.828	183	2.45902
comp_TRINITY_DN9793_c0_g1_i1	3	90.697	183	2.45902
comp_TRINITY_DN589_c1_g1_i1	4	90.70575	182	3.2967
comp_TRINITY_DN6961_c0_g1_i1	3	100	182	2.47253
comp_TRINITY_DN1221_c0_g1_i2	3	92.9796666666667	181	2.48619
comp_TRINITY_DN1188_c2_g1_i14	3	94.7473333333333	180	2.5
comp_TRINITY_DN14241_c0_g1_i1	3	90.318	180	2.5
comp_TRINITY_DN1208_c1_g3_i3	3	98.925	179	2.51397
comp_TRINITY_DN10980_c0_g1_i1	3	91.87	178	2.52809
comp_TRINITY_DN740_c1_g1_i4	3	93.1783333333333	178	2.52809
comp_TRINITY_DN1188_c2_g1_i2	3	94.886	176	2.55682
comp_TRINITY_DN7601_c0_g1_i1	4	90.9865	176	3.40909
comp_TRINITY_DN13787_c0_g1_i1	3	91.2663333333333	175	2.57143
comp_TRINITY_DN15186_c0_g1_i1	4	90.368	175	3.42857
comp_TRINITY_DN12608_c0_g1_i1	3	92.7803333333333	173	2.60116
comp_TRINITY_DN2004_c0_g1_i1	4	94.198	173	3.46821
comp_TRINITY_DN10775_c0_g1_i1	3	92.0756666666667	172	2.61628
comp_TRINITY_DN1155_c0_g3_i4	3	91.2993333333333	172	2.61628
comp_TRINITY_DN2884_c0_g1_i1	3	94.3336666666667	172	2.61628
comp_TRINITY_DN7543_c0_g1_i1	3	92.5926666666667	172	2.61628
comp_TRINITY_DN11853_c0_g1_i1	3	91.3333333333333	171	2.63158
comp_TRINITY_DN1196_c2_g1_i3	3	96.8456666666667	167	2.69461
comp_TRINITY_DN1217_c1_g1_i10	3	97.4816666666667	165	2.72727
comp_TRINITY_DN18115_c0_g1_i1	3	90.4303333333333	164	2.7439
comp_TRINITY_DN7198_c0_g1_i1	3	95.6343333333333	164	2.7439
comp_TRINITY_DN1223_c0_g2_i1	3	96.5113333333333	162	2.77778
comp_TRINITY_DN3938_c0_g1_i1	3	94.0476666666667	162	2.77778
comp_TRINITY_DN9230_c0_g1_i1	3	94.6666666666667	162	2.77778
comp_TRINITY_DN1181_c0_g2_i4	3	91.961	161	2.79503
comp_TRINITY_DN3475_c0_g1_i1	3	91.7956666666667	161	2.79503
comp_TRINITY_DN8110_c0_g1_i1	3	96.2083333333333	160	2.8125
comp_TRINITY_DN14105_c0_g1_i1	3	90.2906666666667	157	2.86624
comp_TRINITY_DN930_c0_g1_i6	3	95.1966666666667	157	2.86624
comp_TRINITY_DN15150_c0_g1_i1	3	92.6456666666667	156	2.88462
comp_TRINITY_DN739_c0_g1_i1	3	94.451	156	2.88462
comp_TRINITY_DN1219_c0_g3_i10	3	94.853	151	2.98013
comp_TRINITY_DN258_c0_g1_i1	3	92.511	151	2.98013
