# Supplementary material for: Prevalent bee venom genes evolved before the aculeate stinger and eusociality
Source: BMC Biol. 2023 Oct 23;21:229. doi: 10.1186/s12915-023-01656-5 (PMC10591384; doi:10.1186/s12915-023-01656-5)
Supplement: Supplementary file 40 — Additional file 40. Genome annotation of Melipona beecheii. [file 12915_2023_1656_MOESM40_ESM.zip › Melipona_beecheii.annotation.funannotate181.Oct2020/annotations/annotations.secretome.txt]

MeliponaBeecheii_000051-T1	note	SECRETED:SignalP(1-24)
MeliponaBeecheii_000135-T1	note	SECRETED:SignalP(1-20)
MeliponaBeecheii_000159-T1	note	SECRETED:SignalP(1-19)
MeliponaBeecheii_000171-T1	note	SECRETED:SignalP(1-19)
MeliponaBeecheii_000184-T1	note	SECRETED:SignalP(1-18)
MeliponaBeecheii_000237-T1	note	SECRETED:SignalP(1-25)
MeliponaBeecheii_000240-T1	note	SECRETED:SignalP(1-18)
MeliponaBeecheii_000260-T1	note	SECRETED:SignalP(1-27)
MeliponaBeecheii_000283-T1	note	SECRETED:SignalP(1-26)
MeliponaBeecheii_000286-T1	note	SECRETED:SignalP(1-16)
MeliponaBeecheii_000291-T1	note	SECRETED:SignalP(1-22)
MeliponaBeecheii_000301-T1	note	SECRETED:SignalP(1-22)
MeliponaBeecheii_000302-T1	note	SECRETED:SignalP(1-17)
MeliponaBeecheii_000303-T1	note	SECRETED:SignalP(1-17)
MeliponaBeecheii_000352-T1	note	SECRETED:SignalP(1-22)
MeliponaBeecheii_000382-T1	note	SECRETED:SignalP(1-25)
MeliponaBeecheii_000414-T1	note	SECRETED:SignalP(1-22)
MeliponaBeecheii_000415-T1	note	SECRETED:SignalP(1-20)
MeliponaBeecheii_000443-T1	note	SECRETED:SignalP(1-20)
MeliponaBeecheii_000444-T1	note	SECRETED:SignalP(1-25)
MeliponaBeecheii_000464-T1	note	SECRETED:SignalP(1-23)
MeliponaBeecheii_000513-T1	note	SECRETED:SignalP(1-25)
MeliponaBeecheii_000514-T1	note	SECRETED:SignalP(1-15)
MeliponaBeecheii_000556-T1	note	SECRETED:SignalP(1-20)
MeliponaBeecheii_000602-T1	note	SECRETED:SignalP(1-19)
MeliponaBeecheii_000637-T1	note	SECRETED:SignalP(1-16)
MeliponaBeecheii_000650-T1	note	SECRETED:SignalP(1-21)
MeliponaBeecheii_000664-T1	note	SECRETED:SignalP(1-22)
MeliponaBeecheii_000671-T1	note	SECRETED:SignalP(1-29)
MeliponaBeecheii_000673-T1	note	SECRETED:SignalP(1-34)
MeliponaBeecheii_000674-T1	note	SECRETED:SignalP(1-28)
MeliponaBeecheii_000778-T1	note	SECRETED:SignalP(1-24)
MeliponaBeecheii_000864-T1	note	SECRETED:SignalP(1-20)
MeliponaBeecheii_000874-T1	note	SECRETED:SignalP(1-28)
MeliponaBeecheii_000881-T1	note	SECRETED:SignalP(1-17)
MeliponaBeecheii_000904-T1	note	SECRETED:SignalP(1-33)
MeliponaBeecheii_000953-T1	note	SECRETED:SignalP(1-37)
MeliponaBeecheii_001003-T1	note	SECRETED:SignalP(1-28)
MeliponaBeecheii_001021-T1	note	SECRETED:SignalP(1-22)
MeliponaBeecheii_001104-T1	note	SECRETED:SignalP(1-29)
MeliponaBeecheii_001131-T1	note	SECRETED:SignalP(1-34)
MeliponaBeecheii_001141-T1	note	SECRETED:SignalP(1-22)
MeliponaBeecheii_001189-T1	note	SECRETED:SignalP(1-19)
MeliponaBeecheii_001194-T1	note	SECRETED:SignalP(1-29)
MeliponaBeecheii_001195-T1	note	SECRETED:SignalP(1-34)
MeliponaBeecheii_001197-T1	note	SECRETED:SignalP(1-26)
MeliponaBeecheii_001207-T1	note	SECRETED:SignalP(1-23)
MeliponaBeecheii_001229-T1	note	SECRETED:SignalP(1-19)
MeliponaBeecheii_001230-T1	note	SECRETED:SignalP(1-25)
MeliponaBeecheii_001231-T1	note	SECRETED:SignalP(1-22)
MeliponaBeecheii_001268-T1	note	SECRETED:SignalP(1-22)
MeliponaBeecheii_001273-T1	note	SECRETED:SignalP(1-20)
MeliponaBeecheii_001289-T1	note	SECRETED:SignalP(1-23)
MeliponaBeecheii_001291-T1	note	SECRETED:SignalP(1-20)
MeliponaBeecheii_001294-T1	note	SECRETED:SignalP(1-27)
MeliponaBeecheii_001314-T1	note	SECRETED:SignalP(1-21)
MeliponaBeecheii_001358-T1	note	SECRETED:SignalP(1-22)
MeliponaBeecheii_001362-T1	note	SECRETED:SignalP(1-18)
MeliponaBeecheii_001366-T1	note	SECRETED:SignalP(1-25)
MeliponaBeecheii_001371-T1	note	SECRETED:SignalP(1-20)
MeliponaBeecheii_001372-T1	note	SECRETED:SignalP(1-24)
MeliponaBeecheii_001377-T1	note	SECRETED:SignalP(1-22)
MeliponaBeecheii_001414-T1	note	SECRETED:SignalP(1-20)
MeliponaBeecheii_001452-T1	note	SECRETED:SignalP(1-34)
MeliponaBeecheii_001453-T1	note	SECRETED:SignalP(1-23)
MeliponaBeecheii_001454-T1	note	SECRETED:SignalP(1-44)
MeliponaBeecheii_001458-T1	note	SECRETED:SignalP(1-22)
MeliponaBeecheii_001498-T1	note	SECRETED:SignalP(1-25)
MeliponaBeecheii_001499-T1	note	SECRETED:SignalP(1-18)
MeliponaBeecheii_001500-T1	note	SECRETED:SignalP(1-18)
MeliponaBeecheii_001501-T1	note	SECRETED:SignalP(1-24)
MeliponaBeecheii_001502-T1	note	SECRETED:SignalP(1-30)
MeliponaBeecheii_001508-T1	note	SECRETED:SignalP(1-19)
MeliponaBeecheii_001509-T1	note	SECRETED:SignalP(1-22)
MeliponaBeecheii_001525-T1	note	SECRETED:SignalP(1-25)
MeliponaBeecheii_001622-T1	note	SECRETED:SignalP(1-22)
MeliponaBeecheii_001623-T1	note	SECRETED:SignalP(1-18)
MeliponaBeecheii_001625-T1	note	SECRETED:SignalP(1-18)
MeliponaBeecheii_001636-T1	note	SECRETED:SignalP(1-26)
MeliponaBeecheii_001667-T1	note	SECRETED:SignalP(1-19)
MeliponaBeecheii_001672-T1	note	SECRETED:SignalP(1-22)
MeliponaBeecheii_001691-T1	note	SECRETED:SignalP(1-26)
MeliponaBeecheii_001694-T1	note	SECRETED:SignalP(1-16)
MeliponaBeecheii_001699-T1	note	SECRETED:SignalP(1-28)
MeliponaBeecheii_001731-T1	note	SECRETED:SignalP(1-26)
MeliponaBeecheii_001808-T1	note	SECRETED:SignalP(1-17)
MeliponaBeecheii_001833-T1	note	SECRETED:SignalP(1-22)
MeliponaBeecheii_001895-T1	note	SECRETED:SignalP(1-21)
MeliponaBeecheii_001896-T1	note	SECRETED:SignalP(1-23)
MeliponaBeecheii_001911-T1	note	SECRETED:SignalP(1-22)
MeliponaBeecheii_001933-T1	note	SECRETED:SignalP(1-18)
MeliponaBeecheii_001938-T1	note	SECRETED:SignalP(1-24)
MeliponaBeecheii_001939-T1	note	SECRETED:SignalP(1-25)
MeliponaBeecheii_001942-T1	note	SECRETED:SignalP(1-19)
MeliponaBeecheii_001945-T1	note	SECRETED:SignalP(1-22)
MeliponaBeecheii_001991-T1	note	SECRETED:SignalP(1-25)
MeliponaBeecheii_001999-T1	note	SECRETED:SignalP(1-34)
MeliponaBeecheii_002095-T1	note	SECRETED:SignalP(1-25)
MeliponaBeecheii_002099-T1	note	SECRETED:SignalP(1-18)
MeliponaBeecheii_002129-T1	note	SECRETED:SignalP(1-19)
MeliponaBeecheii_002149-T1	note	SECRETED:SignalP(1-18)
MeliponaBeecheii_002158-T1	note	SECRETED:SignalP(1-20)
MeliponaBeecheii_002298-T1	note	SECRETED:SignalP(1-16)
MeliponaBeecheii_002300-T1	note	SECRETED:SignalP(1-20)
MeliponaBeecheii_002301-T1	note	SECRETED:SignalP(1-24)
MeliponaBeecheii_002302-T1	note	SECRETED:SignalP(1-15)
MeliponaBeecheii_002314-T1	note	SECRETED:SignalP(1-24)
MeliponaBeecheii_002332-T1	note	SECRETED:SignalP(1-21)
MeliponaBeecheii_002546-T1	note	SECRETED:SignalP(1-19)
MeliponaBeecheii_002566-T1	note	SECRETED:SignalP(1-19)
MeliponaBeecheii_002579-T1	note	SECRETED:SignalP(1-28)
MeliponaBeecheii_002610-T1	note	SECRETED:SignalP(1-33)
MeliponaBeecheii_002612-T1	note	SECRETED:SignalP(1-19)
MeliponaBeecheii_002615-T1	note	SECRETED:SignalP(1-27)
MeliponaBeecheii_002622-T1	note	SECRETED:SignalP(1-40)
MeliponaBeecheii_002647-T1	note	SECRETED:SignalP(1-16)
MeliponaBeecheii_002651-T1	note	SECRETED:SignalP(1-19)
MeliponaBeecheii_002662-T1	note	SECRETED:SignalP(1-20)
MeliponaBeecheii_002668-T1	note	SECRETED:SignalP(1-29)
MeliponaBeecheii_002669-T1	note	SECRETED:SignalP(1-18)
MeliponaBeecheii_002684-T1	note	SECRETED:SignalP(1-27)
MeliponaBeecheii_002686-T1	note	SECRETED:SignalP(1-22)
MeliponaBeecheii_002724-T1	note	SECRETED:SignalP(1-28)
MeliponaBeecheii_002728-T1	note	SECRETED:SignalP(1-19)
MeliponaBeecheii_002736-T1	note	SECRETED:SignalP(1-32)
MeliponaBeecheii_002751-T1	note	SECRETED:SignalP(1-35)
MeliponaBeecheii_002826-T1	note	SECRETED:SignalP(1-21)
MeliponaBeecheii_002830-T1	note	SECRETED:SignalP(1-18)
MeliponaBeecheii_002875-T1	note	SECRETED:SignalP(1-19)
MeliponaBeecheii_002877-T1	note	SECRETED:SignalP(1-20)
MeliponaBeecheii_002881-T1	note	SECRETED:SignalP(1-20)
MeliponaBeecheii_002896-T1	note	SECRETED:SignalP(1-22)
MeliponaBeecheii_002922-T1	note	SECRETED:SignalP(1-26)
MeliponaBeecheii_002927-T1	note	SECRETED:SignalP(1-17)
MeliponaBeecheii_002934-T1	note	SECRETED:SignalP(1-19)
MeliponaBeecheii_002978-T1	note	SECRETED:SignalP(1-22)
MeliponaBeecheii_002980-T1	note	SECRETED:SignalP(1-22)
MeliponaBeecheii_003080-T1	note	SECRETED:SignalP(1-22)
MeliponaBeecheii_003148-T1	note	SECRETED:SignalP(1-22)
MeliponaBeecheii_003161-T1	note	SECRETED:SignalP(1-26)
MeliponaBeecheii_003178-T1	note	SECRETED:SignalP(1-20)
MeliponaBeecheii_003189-T1	note	SECRETED:SignalP(1-20)
MeliponaBeecheii_003206-T1	note	SECRETED:SignalP(1-22)
MeliponaBeecheii_003288-T1	note	SECRETED:SignalP(1-17)
MeliponaBeecheii_003307-T1	note	SECRETED:SignalP(1-27)
MeliponaBeecheii_003374-T1	note	SECRETED:SignalP(1-16)
MeliponaBeecheii_003448-T1	note	SECRETED:SignalP(1-37)
MeliponaBeecheii_003449-T1	note	SECRETED:SignalP(1-32)
MeliponaBeecheii_003479-T1	note	SECRETED:SignalP(1-31)
MeliponaBeecheii_003500-T1	note	SECRETED:SignalP(1-26)
MeliponaBeecheii_003507-T1	note	SECRETED:SignalP(1-18)
MeliponaBeecheii_003562-T1	note	SECRETED:SignalP(1-21)
MeliponaBeecheii_003600-T1	note	SECRETED:SignalP(1-19)
MeliponaBeecheii_003613-T1	note	SECRETED:SignalP(1-21)
MeliponaBeecheii_003663-T1	note	SECRETED:SignalP(1-25)
MeliponaBeecheii_003675-T1	note	SECRETED:SignalP(1-23)
MeliponaBeecheii_003676-T1	note	SECRETED:SignalP(1-22)
MeliponaBeecheii_003756-T1	note	SECRETED:SignalP(1-18)
MeliponaBeecheii_003758-T1	note	SECRETED:SignalP(1-20)
MeliponaBeecheii_003759-T1	note	SECRETED:SignalP(1-17)
MeliponaBeecheii_003767-T1	note	SECRETED:SignalP(1-20)
MeliponaBeecheii_003803-T1	note	SECRETED:SignalP(1-23)
MeliponaBeecheii_003830-T1	note	SECRETED:SignalP(1-18)
MeliponaBeecheii_003841-T1	note	SECRETED:SignalP(1-24)
MeliponaBeecheii_003855-T1	note	SECRETED:SignalP(1-21)
MeliponaBeecheii_003876-T1	note	SECRETED:SignalP(1-17)
MeliponaBeecheii_003877-T1	note	SECRETED:SignalP(1-23)
MeliponaBeecheii_003878-T1	note	SECRETED:SignalP(1-40)
MeliponaBeecheii_003879-T1	note	SECRETED:SignalP(1-21)
MeliponaBeecheii_003884-T1	note	SECRETED:SignalP(1-24)
MeliponaBeecheii_003886-T1	note	SECRETED:SignalP(1-25)
MeliponaBeecheii_003904-T1	note	SECRETED:SignalP(1-21)
MeliponaBeecheii_003916-T1	note	SECRETED:SignalP(1-17)
MeliponaBeecheii_003917-T1	note	SECRETED:SignalP(1-16)
MeliponaBeecheii_003941-T1	note	SECRETED:SignalP(1-12)
MeliponaBeecheii_003972-T1	note	SECRETED:SignalP(1-18)
MeliponaBeecheii_003990-T1	note	SECRETED:SignalP(1-24)
MeliponaBeecheii_004007-T1	note	SECRETED:SignalP(1-32)
MeliponaBeecheii_004009-T1	note	SECRETED:SignalP(1-25)
MeliponaBeecheii_004011-T1	note	SECRETED:SignalP(1-21)
MeliponaBeecheii_004021-T1	note	SECRETED:SignalP(1-28)
MeliponaBeecheii_004080-T1	note	SECRETED:SignalP(1-18)
MeliponaBeecheii_004102-T1	note	SECRETED:SignalP(1-23)
MeliponaBeecheii_004108-T1	note	SECRETED:SignalP(1-22)
MeliponaBeecheii_004110-T1	note	SECRETED:SignalP(1-17)
MeliponaBeecheii_004117-T1	note	SECRETED:SignalP(1-18)
MeliponaBeecheii_004126-T1	note	SECRETED:SignalP(1-17)
MeliponaBeecheii_004131-T1	note	SECRETED:SignalP(1-24)
MeliponaBeecheii_004145-T1	note	SECRETED:SignalP(1-24)
MeliponaBeecheii_004165-T1	note	SECRETED:SignalP(1-20)
MeliponaBeecheii_004205-T1	note	SECRETED:SignalP(1-23)
MeliponaBeecheii_004209-T1	note	SECRETED:SignalP(1-15)
MeliponaBeecheii_004262-T1	note	SECRETED:SignalP(1-24)
MeliponaBeecheii_004270-T1	note	SECRETED:SignalP(1-16)
MeliponaBeecheii_004295-T1	note	SECRETED:SignalP(1-19)
MeliponaBeecheii_004296-T1	note	SECRETED:SignalP(1-23)
MeliponaBeecheii_004312-T1	note	SECRETED:SignalP(1-19)
MeliponaBeecheii_004313-T1	note	SECRETED:SignalP(1-19)
MeliponaBeecheii_004324-T1	note	SECRETED:SignalP(1-23)
MeliponaBeecheii_004346-T1	note	SECRETED:SignalP(1-19)
MeliponaBeecheii_004347-T1	note	SECRETED:SignalP(1-16)
MeliponaBeecheii_004386-T1	note	SECRETED:SignalP(1-16)
MeliponaBeecheii_004419-T1	note	SECRETED:SignalP(1-20)
MeliponaBeecheii_004420-T1	note	SECRETED:SignalP(1-23)
MeliponaBeecheii_004460-T1	note	SECRETED:SignalP(1-23)
MeliponaBeecheii_004465-T1	note	SECRETED:SignalP(1-17)
MeliponaBeecheii_004481-T1	note	SECRETED:SignalP(1-20)
MeliponaBeecheii_004482-T1	note	SECRETED:SignalP(1-19)
MeliponaBeecheii_004484-T1	note	SECRETED:SignalP(1-30)
MeliponaBeecheii_004485-T1	note	SECRETED:SignalP(1-16)
MeliponaBeecheii_004501-T1	note	SECRETED:SignalP(1-28)
MeliponaBeecheii_004531-T1	note	SECRETED:SignalP(1-21)
MeliponaBeecheii_004596-T1	note	SECRETED:SignalP(1-25)
MeliponaBeecheii_004605-T1	note	SECRETED:SignalP(1-25)
MeliponaBeecheii_004606-T1	note	SECRETED:SignalP(1-16)
MeliponaBeecheii_004608-T1	note	SECRETED:SignalP(1-27)
MeliponaBeecheii_004674-T1	note	SECRETED:SignalP(1-20)
MeliponaBeecheii_004680-T1	note	SECRETED:SignalP(1-15)
MeliponaBeecheii_004687-T1	note	SECRETED:SignalP(1-23)
MeliponaBeecheii_004691-T1	note	SECRETED:SignalP(1-15)
MeliponaBeecheii_004754-T1	note	SECRETED:SignalP(1-17)
MeliponaBeecheii_004759-T1	note	SECRETED:SignalP(1-21)
MeliponaBeecheii_004771-T1	note	SECRETED:SignalP(1-15)
MeliponaBeecheii_004773-T1	note	SECRETED:SignalP(1-16)
MeliponaBeecheii_004821-T1	note	SECRETED:SignalP(1-20)
MeliponaBeecheii_004822-T1	note	SECRETED:SignalP(1-17)
MeliponaBeecheii_004909-T1	note	SECRETED:SignalP(1-18)
MeliponaBeecheii_004932-T1	note	SECRETED:SignalP(1-22)
MeliponaBeecheii_004933-T1	note	SECRETED:SignalP(1-21)
MeliponaBeecheii_004980-T1	note	SECRETED:SignalP(1-23)
MeliponaBeecheii_005030-T1	note	SECRETED:SignalP(1-18)
MeliponaBeecheii_005035-T1	note	SECRETED:SignalP(1-20)
MeliponaBeecheii_005055-T1	note	SECRETED:SignalP(1-29)
MeliponaBeecheii_005073-T1	note	SECRETED:SignalP(1-19)
MeliponaBeecheii_005093-T1	note	SECRETED:SignalP(1-16)
MeliponaBeecheii_005124-T1	note	SECRETED:SignalP(1-21)
MeliponaBeecheii_005125-T1	note	SECRETED:SignalP(1-18)
MeliponaBeecheii_005127-T1	note	SECRETED:SignalP(1-16)
MeliponaBeecheii_005149-T1	note	SECRETED:SignalP(1-27)
MeliponaBeecheii_005158-T1	note	SECRETED:SignalP(1-23)
MeliponaBeecheii_005159-T1	note	SECRETED:SignalP(1-24)
MeliponaBeecheii_005161-T1	note	SECRETED:SignalP(1-25)
MeliponaBeecheii_005165-T1	note	SECRETED:SignalP(1-23)
MeliponaBeecheii_005223-T1	note	SECRETED:SignalP(1-19)
MeliponaBeecheii_005244-T1	note	SECRETED:SignalP(1-19)
MeliponaBeecheii_005247-T1	note	SECRETED:SignalP(1-31)
MeliponaBeecheii_005249-T1	note	SECRETED:SignalP(1-18)
MeliponaBeecheii_005258-T1	note	SECRETED:SignalP(1-19)
MeliponaBeecheii_005259-T1	note	SECRETED:SignalP(1-17)
MeliponaBeecheii_005301-T1	note	SECRETED:SignalP(1-16)
MeliponaBeecheii_005340-T1	note	SECRETED:SignalP(1-22)
MeliponaBeecheii_005354-T1	note	SECRETED:SignalP(1-21)
MeliponaBeecheii_005362-T1	note	SECRETED:SignalP(1-23)
MeliponaBeecheii_005386-T1	note	SECRETED:SignalP(1-25)
MeliponaBeecheii_005425-T1	note	SECRETED:SignalP(1-15)
MeliponaBeecheii_005426-T1	note	SECRETED:SignalP(1-21)
MeliponaBeecheii_005439-T1	note	SECRETED:SignalP(1-20)
MeliponaBeecheii_005483-T1	note	SECRETED:SignalP(1-21)
MeliponaBeecheii_005541-T1	note	SECRETED:SignalP(1-25)
MeliponaBeecheii_005663-T1	note	SECRETED:SignalP(1-25)
MeliponaBeecheii_005673-T1	note	SECRETED:SignalP(1-33)
MeliponaBeecheii_005682-T1	note	SECRETED:SignalP(1-21)
MeliponaBeecheii_005707-T1	note	SECRETED:SignalP(1-20)
MeliponaBeecheii_005715-T1	note	SECRETED:SignalP(1-19)
MeliponaBeecheii_005774-T1	note	SECRETED:SignalP(1-22)
MeliponaBeecheii_005805-T1	note	SECRETED:SignalP(1-20)
MeliponaBeecheii_005809-T1	note	SECRETED:SignalP(1-19)
MeliponaBeecheii_005834-T1	note	SECRETED:SignalP(1-26)
MeliponaBeecheii_005866-T1	note	SECRETED:SignalP(1-27)
MeliponaBeecheii_006019-T1	note	SECRETED:SignalP(1-16)
MeliponaBeecheii_006059-T1	note	SECRETED:SignalP(1-19)
MeliponaBeecheii_006061-T1	note	SECRETED:SignalP(1-38)
MeliponaBeecheii_006083-T1	note	SECRETED:SignalP(1-21)
MeliponaBeecheii_006119-T1	note	SECRETED:SignalP(1-22)
MeliponaBeecheii_006136-T1	note	SECRETED:SignalP(1-21)
MeliponaBeecheii_006144-T1	note	SECRETED:SignalP(1-23)
MeliponaBeecheii_006154-T1	note	SECRETED:SignalP(1-20)
MeliponaBeecheii_006171-T1	note	SECRETED:SignalP(1-20)
MeliponaBeecheii_006176-T1	note	SECRETED:SignalP(1-25)
MeliponaBeecheii_006185-T1	note	SECRETED:SignalP(1-18)
MeliponaBeecheii_006186-T1	note	SECRETED:SignalP(1-22)
MeliponaBeecheii_006188-T1	note	SECRETED:SignalP(1-18)
MeliponaBeecheii_006217-T1	note	SECRETED:SignalP(1-24)
MeliponaBeecheii_006221-T1	note	SECRETED:SignalP(1-19)
MeliponaBeecheii_006230-T1	note	SECRETED:SignalP(1-21)
MeliponaBeecheii_006267-T1	note	SECRETED:SignalP(1-16)
MeliponaBeecheii_006371-T1	note	SECRETED:SignalP(1-19)
MeliponaBeecheii_006372-T1	note	SECRETED:SignalP(1-20)
MeliponaBeecheii_006379-T1	note	SECRETED:SignalP(1-18)
MeliponaBeecheii_006402-T1	note	SECRETED:SignalP(1-16)
MeliponaBeecheii_006436-T1	note	SECRETED:SignalP(1-21)
MeliponaBeecheii_006440-T1	note	SECRETED:SignalP(1-18)
MeliponaBeecheii_006455-T1	note	SECRETED:SignalP(1-20)
MeliponaBeecheii_006587-T1	note	SECRETED:SignalP(1-21)
MeliponaBeecheii_006589-T1	note	SECRETED:SignalP(1-24)
MeliponaBeecheii_006675-T1	note	SECRETED:SignalP(1-16)
MeliponaBeecheii_006677-T1	note	SECRETED:SignalP(1-15)
MeliponaBeecheii_006678-T1	note	SECRETED:SignalP(1-17)
MeliponaBeecheii_006679-T1	note	SECRETED:SignalP(1-15)
MeliponaBeecheii_006680-T1	note	SECRETED:SignalP(1-25)
MeliponaBeecheii_006681-T1	note	SECRETED:SignalP(1-16)
MeliponaBeecheii_006683-T1	note	SECRETED:SignalP(1-19)
MeliponaBeecheii_006685-T1	note	SECRETED:SignalP(1-22)
MeliponaBeecheii_006686-T1	note	SECRETED:SignalP(1-17)
MeliponaBeecheii_006687-T1	note	SECRETED:SignalP(1-16)
MeliponaBeecheii_006688-T1	note	SECRETED:SignalP(1-19)
MeliponaBeecheii_006689-T1	note	SECRETED:SignalP(1-19)
MeliponaBeecheii_006690-T1	note	SECRETED:SignalP(1-19)
MeliponaBeecheii_006694-T1	note	SECRETED:SignalP(1-18)
MeliponaBeecheii_006710-T1	note	SECRETED:SignalP(1-22)
MeliponaBeecheii_006717-T1	note	SECRETED:SignalP(1-21)
MeliponaBeecheii_006738-T1	note	SECRETED:SignalP(1-17)
MeliponaBeecheii_006758-T1	note	SECRETED:SignalP(1-20)
MeliponaBeecheii_006770-T1	note	SECRETED:SignalP(1-17)
MeliponaBeecheii_006787-T1	note	SECRETED:SignalP(1-19)
MeliponaBeecheii_006791-T1	note	SECRETED:SignalP(1-18)
MeliponaBeecheii_006792-T1	note	SECRETED:SignalP(1-21)
MeliponaBeecheii_006795-T1	note	SECRETED:SignalP(1-19)
MeliponaBeecheii_006796-T1	note	SECRETED:SignalP(1-19)
MeliponaBeecheii_006800-T1	note	SECRETED:SignalP(1-22)
MeliponaBeecheii_006815-T1	note	SECRETED:SignalP(1-19)
MeliponaBeecheii_006831-T1	note	SECRETED:SignalP(1-16)
MeliponaBeecheii_006833-T1	note	SECRETED:SignalP(1-19)
MeliponaBeecheii_006834-T1	note	SECRETED:SignalP(1-21)
MeliponaBeecheii_006835-T1	note	SECRETED:SignalP(1-39)
MeliponaBeecheii_006836-T1	note	SECRETED:SignalP(1-21)
MeliponaBeecheii_006861-T1	note	SECRETED:SignalP(1-20)
MeliponaBeecheii_006865-T1	note	SECRETED:SignalP(1-30)
MeliponaBeecheii_006874-T1	note	SECRETED:SignalP(1-20)
MeliponaBeecheii_006881-T1	note	SECRETED:SignalP(1-18)
MeliponaBeecheii_006882-T1	note	SECRETED:SignalP(1-20)
MeliponaBeecheii_006896-T1	note	SECRETED:SignalP(1-25)
MeliponaBeecheii_006910-T1	note	SECRETED:SignalP(1-17)
MeliponaBeecheii_006918-T1	note	SECRETED:SignalP(1-24)
MeliponaBeecheii_006933-T1	note	SECRETED:SignalP(1-17)
MeliponaBeecheii_006941-T1	note	SECRETED:SignalP(1-22)
MeliponaBeecheii_006943-T1	note	SECRETED:SignalP(1-18)
MeliponaBeecheii_006944-T1	note	SECRETED:SignalP(1-27)
MeliponaBeecheii_006985-T1	note	SECRETED:SignalP(1-36)
MeliponaBeecheii_007020-T1	note	SECRETED:SignalP(1-22)
MeliponaBeecheii_007040-T1	note	SECRETED:SignalP(1-21)
MeliponaBeecheii_007074-T1	note	SECRETED:SignalP(1-20)
MeliponaBeecheii_007097-T1	note	SECRETED:SignalP(1-25)
MeliponaBeecheii_007101-T1	note	SECRETED:SignalP(1-17)
MeliponaBeecheii_007121-T1	note	SECRETED:SignalP(1-19)
MeliponaBeecheii_007137-T1	note	SECRETED:SignalP(1-24)
MeliponaBeecheii_007139-T1	note	SECRETED:SignalP(1-23)
MeliponaBeecheii_007147-T1	note	SECRETED:SignalP(1-17)
MeliponaBeecheii_007153-T1	note	SECRETED:SignalP(1-21)
MeliponaBeecheii_007187-T1	note	SECRETED:SignalP(1-21)
MeliponaBeecheii_007270-T1	note	SECRETED:SignalP(1-18)
MeliponaBeecheii_007295-T1	note	SECRETED:SignalP(1-20)
MeliponaBeecheii_007302-T1	note	SECRETED:SignalP(1-23)
MeliponaBeecheii_007381-T1	note	SECRETED:SignalP(1-18)
MeliponaBeecheii_007394-T1	note	SECRETED:SignalP(1-21)
MeliponaBeecheii_007395-T1	note	SECRETED:SignalP(1-23)
MeliponaBeecheii_007416-T1	note	SECRETED:SignalP(1-24)
MeliponaBeecheii_007420-T1	note	SECRETED:SignalP(1-17)
MeliponaBeecheii_007425-T1	note	SECRETED:SignalP(1-28)
MeliponaBeecheii_007434-T1	note	SECRETED:SignalP(1-17)
MeliponaBeecheii_007457-T1	note	SECRETED:SignalP(1-19)
MeliponaBeecheii_007560-T1	note	SECRETED:SignalP(1-19)
MeliponaBeecheii_007591-T1	note	SECRETED:SignalP(1-21)
MeliponaBeecheii_007598-T1	note	SECRETED:SignalP(1-25)
MeliponaBeecheii_007674-T1	note	SECRETED:SignalP(1-27)
MeliponaBeecheii_007782-T1	note	SECRETED:SignalP(1-18)
MeliponaBeecheii_007785-T1	note	SECRETED:SignalP(1-21)
MeliponaBeecheii_007848-T1	note	SECRETED:SignalP(1-22)
MeliponaBeecheii_007879-T1	note	SECRETED:SignalP(1-24)
MeliponaBeecheii_007983-T1	note	SECRETED:SignalP(1-24)
MeliponaBeecheii_008030-T1	note	SECRETED:SignalP(1-28)
MeliponaBeecheii_008055-T1	note	SECRETED:SignalP(1-24)
MeliponaBeecheii_008074-T1	note	SECRETED:SignalP(1-16)
MeliponaBeecheii_008118-T1	note	SECRETED:SignalP(1-20)
MeliponaBeecheii_008134-T1	note	SECRETED:SignalP(1-24)
MeliponaBeecheii_008138-T1	note	SECRETED:SignalP(1-19)
MeliponaBeecheii_008139-T1	note	SECRETED:SignalP(1-18)
MeliponaBeecheii_008140-T1	note	SECRETED:SignalP(1-20)
MeliponaBeecheii_008185-T1	note	SECRETED:SignalP(1-17)
MeliponaBeecheii_008237-T1	note	SECRETED:SignalP(1-26)
MeliponaBeecheii_008300-T1	note	SECRETED:SignalP(1-19)
MeliponaBeecheii_008302-T1	note	SECRETED:SignalP(1-18)
MeliponaBeecheii_008351-T1	note	SECRETED:SignalP(1-23)
MeliponaBeecheii_008372-T1	note	SECRETED:SignalP(1-16)
MeliponaBeecheii_008383-T1	note	SECRETED:SignalP(1-19)
MeliponaBeecheii_008417-T1	note	SECRETED:SignalP(1-29)
MeliponaBeecheii_008421-T1	note	SECRETED:SignalP(1-23)
MeliponaBeecheii_008490-T1	note	SECRETED:SignalP(1-25)
MeliponaBeecheii_008504-T1	note	SECRETED:SignalP(1-17)
MeliponaBeecheii_008505-T1	note	SECRETED:SignalP(1-17)
MeliponaBeecheii_008523-T1	note	SECRETED:SignalP(1-22)
MeliponaBeecheii_008525-T1	note	SECRETED:SignalP(1-23)
MeliponaBeecheii_008527-T1	note	SECRETED:SignalP(1-24)
MeliponaBeecheii_008530-T1	note	SECRETED:SignalP(1-27)
MeliponaBeecheii_008531-T1	note	SECRETED:SignalP(1-23)
MeliponaBeecheii_008540-T1	note	SECRETED:SignalP(1-25)
MeliponaBeecheii_008541-T1	note	SECRETED:SignalP(1-26)
MeliponaBeecheii_008544-T1	note	SECRETED:SignalP(1-21)
MeliponaBeecheii_008553-T1	note	SECRETED:SignalP(1-22)
MeliponaBeecheii_008556-T1	note	SECRETED:SignalP(1-16)
MeliponaBeecheii_008587-T1	note	SECRETED:SignalP(1-18)
MeliponaBeecheii_008589-T1	note	SECRETED:SignalP(1-19)
MeliponaBeecheii_008599-T1	note	SECRETED:SignalP(1-26)
MeliponaBeecheii_008612-T1	note	SECRETED:SignalP(1-24)
MeliponaBeecheii_008622-T1	note	SECRETED:SignalP(1-20)
MeliponaBeecheii_008685-T1	note	SECRETED:SignalP(1-23)
MeliponaBeecheii_008686-T1	note	SECRETED:SignalP(1-25)
MeliponaBeecheii_008687-T1	note	SECRETED:SignalP(1-18)
MeliponaBeecheii_008690-T1	note	SECRETED:SignalP(1-16)
MeliponaBeecheii_008691-T1	note	SECRETED:SignalP(1-20)
MeliponaBeecheii_008692-T1	note	SECRETED:SignalP(1-18)
MeliponaBeecheii_008693-T1	note	SECRETED:SignalP(1-20)
MeliponaBeecheii_008695-T1	note	SECRETED:SignalP(1-24)
MeliponaBeecheii_008696-T1	note	SECRETED:SignalP(1-21)
MeliponaBeecheii_008697-T1	note	SECRETED:SignalP(1-21)
MeliponaBeecheii_008698-T1	note	SECRETED:SignalP(1-15)
MeliponaBeecheii_008700-T1	note	SECRETED:SignalP(1-18)
MeliponaBeecheii_008701-T1	note	SECRETED:SignalP(1-36)
MeliponaBeecheii_008702-T1	note	SECRETED:SignalP(1-29)
MeliponaBeecheii_008703-T1	note	SECRETED:SignalP(1-20)
MeliponaBeecheii_008704-T1	note	SECRETED:SignalP(1-19)
MeliponaBeecheii_008705-T1	note	SECRETED:SignalP(1-15)
MeliponaBeecheii_008706-T1	note	SECRETED:SignalP(1-19)
MeliponaBeecheii_008745-T1	note	SECRETED:SignalP(1-19)
MeliponaBeecheii_008746-T1	note	SECRETED:SignalP(1-20)
MeliponaBeecheii_008747-T1	note	SECRETED:SignalP(1-16)
MeliponaBeecheii_008750-T1	note	SECRETED:SignalP(1-20)
MeliponaBeecheii_008775-T1	note	SECRETED:SignalP(1-22)
MeliponaBeecheii_008776-T1	note	SECRETED:SignalP(1-20)
MeliponaBeecheii_008785-T1	note	SECRETED:SignalP(1-29)
MeliponaBeecheii_008786-T1	note	SECRETED:SignalP(1-20)
MeliponaBeecheii_008788-T1	note	SECRETED:SignalP(1-21)
MeliponaBeecheii_008790-T1	note	SECRETED:SignalP(1-22)
MeliponaBeecheii_008794-T1	note	SECRETED:SignalP(1-19)
MeliponaBeecheii_008795-T1	note	SECRETED:SignalP(1-19)
MeliponaBeecheii_008796-T1	note	SECRETED:SignalP(1-20)
MeliponaBeecheii_008797-T1	note	SECRETED:SignalP(1-18)
MeliponaBeecheii_008817-T1	note	SECRETED:SignalP(1-16)
MeliponaBeecheii_008824-T1	note	SECRETED:SignalP(1-21)
MeliponaBeecheii_008839-T1	note	SECRETED:SignalP(1-17)
MeliponaBeecheii_008840-T1	note	SECRETED:SignalP(1-28)
MeliponaBeecheii_008841-T1	note	SECRETED:SignalP(1-20)
MeliponaBeecheii_008847-T1	note	SECRETED:SignalP(1-27)
MeliponaBeecheii_008910-T1	note	SECRETED:SignalP(1-23)
MeliponaBeecheii_008914-T1	note	SECRETED:SignalP(1-20)
MeliponaBeecheii_008916-T1	note	SECRETED:SignalP(1-26)
MeliponaBeecheii_008944-T1	note	SECRETED:SignalP(1-17)
MeliponaBeecheii_008957-T1	note	SECRETED:SignalP(1-24)
MeliponaBeecheii_008961-T1	note	SECRETED:SignalP(1-26)
MeliponaBeecheii_009009-T1	note	SECRETED:SignalP(1-20)
MeliponaBeecheii_009014-T1	note	SECRETED:SignalP(1-18)
MeliponaBeecheii_009026-T1	note	SECRETED:SignalP(1-17)
MeliponaBeecheii_009037-T1	note	SECRETED:SignalP(1-20)
MeliponaBeecheii_009038-T1	note	SECRETED:SignalP(1-22)
MeliponaBeecheii_009053-T1	note	SECRETED:SignalP(1-24)
MeliponaBeecheii_009059-T1	note	SECRETED:SignalP(1-20)
MeliponaBeecheii_009092-T1	note	SECRETED:SignalP(1-20)
MeliponaBeecheii_009093-T1	note	SECRETED:SignalP(1-17)
MeliponaBeecheii_009100-T1	note	SECRETED:SignalP(1-34)
MeliponaBeecheii_009109-T1	note	SECRETED:SignalP(1-26)
MeliponaBeecheii_009117-T1	note	SECRETED:SignalP(1-18)
MeliponaBeecheii_009174-T1	note	SECRETED:SignalP(1-23)
MeliponaBeecheii_009188-T1	note	SECRETED:SignalP(1-24)
MeliponaBeecheii_009210-T1	note	SECRETED:SignalP(1-24)
MeliponaBeecheii_009232-T1	note	SECRETED:SignalP(1-18)
MeliponaBeecheii_009254-T1	note	SECRETED:SignalP(1-21)
MeliponaBeecheii_009255-T1	note	SECRETED:SignalP(1-17)
MeliponaBeecheii_009257-T1	note	SECRETED:SignalP(1-30)
MeliponaBeecheii_009280-T1	note	SECRETED:SignalP(1-25)
MeliponaBeecheii_009291-T1	note	SECRETED:SignalP(1-28)
MeliponaBeecheii_009292-T1	note	SECRETED:SignalP(1-22)
MeliponaBeecheii_009306-T1	note	SECRETED:SignalP(1-19)
MeliponaBeecheii_009317-T1	note	SECRETED:SignalP(1-26)
MeliponaBeecheii_009322-T1	note	SECRETED:SignalP(1-24)
MeliponaBeecheii_009324-T1	note	SECRETED:SignalP(1-22)
MeliponaBeecheii_009329-T1	note	SECRETED:SignalP(1-18)
MeliponaBeecheii_009338-T1	note	SECRETED:SignalP(1-23)
MeliponaBeecheii_009357-T1	note	SECRETED:SignalP(1-24)
MeliponaBeecheii_009411-T1	note	SECRETED:SignalP(1-18)
MeliponaBeecheii_009460-T1	note	SECRETED:SignalP(1-37)
MeliponaBeecheii_009505-T1	note	SECRETED:SignalP(1-16)
MeliponaBeecheii_009529-T1	note	SECRETED:SignalP(1-24)
MeliponaBeecheii_009539-T1	note	SECRETED:SignalP(1-23)
MeliponaBeecheii_009540-T1	note	SECRETED:SignalP(1-18)
MeliponaBeecheii_009582-T1	note	SECRETED:SignalP(1-30)
MeliponaBeecheii_009618-T1	note	SECRETED:SignalP(1-38)
MeliponaBeecheii_009647-T1	note	SECRETED:SignalP(1-17)
MeliponaBeecheii_009651-T1	note	SECRETED:SignalP(1-22)
MeliponaBeecheii_009656-T1	note	SECRETED:SignalP(1-26)
MeliponaBeecheii_009722-T1	note	SECRETED:SignalP(1-24)
MeliponaBeecheii_009727-T1	note	SECRETED:SignalP(1-18)
MeliponaBeecheii_009729-T1	note	SECRETED:SignalP(1-17)
MeliponaBeecheii_009764-T1	note	SECRETED:SignalP(1-26)
MeliponaBeecheii_009902-T1	note	SECRETED:SignalP(1-19)
MeliponaBeecheii_009936-T1	note	SECRETED:SignalP(1-18)
MeliponaBeecheii_009940-T1	note	SECRETED:SignalP(1-22)
MeliponaBeecheii_009942-T1	note	SECRETED:SignalP(1-18)
MeliponaBeecheii_009948-T1	note	SECRETED:SignalP(1-23)
MeliponaBeecheii_009950-T1	note	SECRETED:SignalP(1-15)
MeliponaBeecheii_010055-T1	note	SECRETED:SignalP(1-13)
MeliponaBeecheii_010135-T1	note	SECRETED:SignalP(1-24)
MeliponaBeecheii_010136-T1	note	SECRETED:SignalP(1-23)
MeliponaBeecheii_010137-T1	note	SECRETED:SignalP(1-21)
MeliponaBeecheii_010138-T1	note	SECRETED:SignalP(1-20)
MeliponaBeecheii_010145-T1	note	SECRETED:SignalP(1-22)
MeliponaBeecheii_010146-T1	note	SECRETED:SignalP(1-24)
MeliponaBeecheii_010147-T1	note	SECRETED:SignalP(1-21)
MeliponaBeecheii_010186-T1	note	SECRETED:SignalP(1-17)
MeliponaBeecheii_010187-T1	note	SECRETED:SignalP(1-20)
MeliponaBeecheii_010202-T1	note	SECRETED:SignalP(1-16)
MeliponaBeecheii_010218-T1	note	SECRETED:SignalP(1-23)
MeliponaBeecheii_010234-T1	note	SECRETED:SignalP(1-17)
MeliponaBeecheii_010286-T1	note	SECRETED:SignalP(1-25)
MeliponaBeecheii_010289-T1	note	SECRETED:SignalP(1-24)
MeliponaBeecheii_010293-T1	note	SECRETED:SignalP(1-14)
MeliponaBeecheii_010302-T1	note	SECRETED:SignalP(1-25)
MeliponaBeecheii_010303-T1	note	SECRETED:SignalP(1-21)
MeliponaBeecheii_010304-T1	note	SECRETED:SignalP(1-26)
MeliponaBeecheii_010393-T1	note	SECRETED:SignalP(1-22)
MeliponaBeecheii_010520-T1	note	SECRETED:SignalP(1-19)
MeliponaBeecheii_010523-T1	note	SECRETED:SignalP(1-21)
MeliponaBeecheii_010569-T1	note	SECRETED:SignalP(1-15)
MeliponaBeecheii_010572-T1	note	SECRETED:SignalP(1-15)
MeliponaBeecheii_010593-T1	note	SECRETED:SignalP(1-25)
MeliponaBeecheii_010606-T1	note	SECRETED:SignalP(1-25)
MeliponaBeecheii_010608-T1	note	SECRETED:SignalP(1-17)
MeliponaBeecheii_010636-T1	note	SECRETED:SignalP(1-22)
MeliponaBeecheii_010665-T1	note	SECRETED:SignalP(1-24)
MeliponaBeecheii_010684-T1	note	SECRETED:SignalP(1-28)
MeliponaBeecheii_010723-T1	note	SECRETED:SignalP(1-22)
MeliponaBeecheii_010782-T1	note	SECRETED:SignalP(1-22)
MeliponaBeecheii_010812-T1	note	SECRETED:SignalP(1-18)
MeliponaBeecheii_010838-T1	note	SECRETED:SignalP(1-17)
MeliponaBeecheii_010839-T1	note	SECRETED:SignalP(1-22)
MeliponaBeecheii_010851-T1	note	SECRETED:SignalP(1-26)
MeliponaBeecheii_010859-T1	note	SECRETED:SignalP(1-26)
MeliponaBeecheii_010865-T1	note	SECRETED:SignalP(1-21)
MeliponaBeecheii_010876-T1	note	SECRETED:SignalP(1-22)
MeliponaBeecheii_010923-T1	note	SECRETED:SignalP(1-17)
MeliponaBeecheii_010936-T1	note	SECRETED:SignalP(1-22)
MeliponaBeecheii_010950-T1	note	SECRETED:SignalP(1-18)
MeliponaBeecheii_010970-T1	note	SECRETED:SignalP(1-22)
MeliponaBeecheii_010973-T1	note	SECRETED:SignalP(1-18)
MeliponaBeecheii_011051-T1	note	SECRETED:SignalP(1-36)
MeliponaBeecheii_011142-T1	note	SECRETED:SignalP(1-18)
MeliponaBeecheii_011146-T1	note	SECRETED:SignalP(1-18)
MeliponaBeecheii_011170-T1	note	SECRETED:SignalP(1-28)
MeliponaBeecheii_011198-T1	note	SECRETED:SignalP(1-22)
MeliponaBeecheii_011274-T1	note	SECRETED:SignalP(1-17)
MeliponaBeecheii_011275-T1	note	SECRETED:SignalP(1-19)
MeliponaBeecheii_011309-T1	note	SECRETED:SignalP(1-24)
MeliponaBeecheii_011316-T1	note	SECRETED:SignalP(1-22)
MeliponaBeecheii_011331-T1	note	SECRETED:SignalP(1-26)
MeliponaBeecheii_011333-T1	note	SECRETED:SignalP(1-18)
MeliponaBeecheii_011337-T1	note	SECRETED:SignalP(1-18)
MeliponaBeecheii_011338-T1	note	SECRETED:SignalP(1-16)
MeliponaBeecheii_011342-T1	note	SECRETED:SignalP(1-21)
MeliponaBeecheii_011353-T1	note	SECRETED:SignalP(1-28)
MeliponaBeecheii_011356-T1	note	SECRETED:SignalP(1-25)
MeliponaBeecheii_011358-T1	note	SECRETED:SignalP(1-23)
MeliponaBeecheii_011378-T1	note	SECRETED:SignalP(1-19)
MeliponaBeecheii_011393-T1	note	SECRETED:SignalP(1-22)
MeliponaBeecheii_011435-T1	note	SECRETED:SignalP(1-29)
MeliponaBeecheii_011447-T1	note	SECRETED:SignalP(1-19)
MeliponaBeecheii_011477-T1	note	SECRETED:SignalP(1-26)
MeliponaBeecheii_011485-T1	note	SECRETED:SignalP(1-15)
MeliponaBeecheii_011492-T1	note	SECRETED:SignalP(1-16)
MeliponaBeecheii_011496-T1	note	SECRETED:SignalP(1-23)
MeliponaBeecheii_011556-T1	note	SECRETED:SignalP(1-24)
MeliponaBeecheii_011559-T1	note	SECRETED:SignalP(1-23)
MeliponaBeecheii_011561-T1	note	SECRETED:SignalP(1-27)
MeliponaBeecheii_011571-T1	note	SECRETED:SignalP(1-30)
MeliponaBeecheii_011596-T1	note	SECRETED:SignalP(1-17)
MeliponaBeecheii_011642-T1	note	SECRETED:SignalP(1-19)
MeliponaBeecheii_011659-T1	note	SECRETED:SignalP(1-19)
MeliponaBeecheii_011661-T1	note	SECRETED:SignalP(1-18)
MeliponaBeecheii_011671-T1	note	SECRETED:SignalP(1-23)
MeliponaBeecheii_011721-T1	note	SECRETED:SignalP(1-20)
MeliponaBeecheii_011738-T1	note	SECRETED:SignalP(1-17)
MeliponaBeecheii_011849-T1	note	SECRETED:SignalP(1-17)
MeliponaBeecheii_011879-T1	note	SECRETED:SignalP(1-21)
MeliponaBeecheii_011908-T1	note	SECRETED:SignalP(1-21)
MeliponaBeecheii_011920-T1	note	SECRETED:SignalP(1-23)
MeliponaBeecheii_011929-T1	note	SECRETED:SignalP(1-19)
MeliponaBeecheii_011947-T1	note	SECRETED:SignalP(1-23)
MeliponaBeecheii_011988-T1	note	SECRETED:SignalP(1-19)
MeliponaBeecheii_011999-T1	note	SECRETED:SignalP(1-20)
MeliponaBeecheii_012001-T1	note	SECRETED:SignalP(1-38)
MeliponaBeecheii_012057-T1	note	SECRETED:SignalP(1-16)
MeliponaBeecheii_012059-T1	note	SECRETED:SignalP(1-18)
MeliponaBeecheii_012083-T1	note	SECRETED:SignalP(1-18)
MeliponaBeecheii_012102-T1	note	SECRETED:SignalP(1-20)
MeliponaBeecheii_012132-T1	note	SECRETED:SignalP(1-26)
MeliponaBeecheii_012135-T1	note	SECRETED:SignalP(1-15)
MeliponaBeecheii_012145-T1	note	SECRETED:SignalP(1-25)
MeliponaBeecheii_012188-T1	note	SECRETED:SignalP(1-19)
MeliponaBeecheii_012204-T1	note	SECRETED:SignalP(1-20)
MeliponaBeecheii_012206-T1	note	SECRETED:SignalP(1-22)
MeliponaBeecheii_012218-T1	note	SECRETED:SignalP(1-18)
MeliponaBeecheii_012220-T1	note	SECRETED:SignalP(1-21)
MeliponaBeecheii_012222-T1	note	SECRETED:SignalP(1-21)
MeliponaBeecheii_012231-T1	note	SECRETED:SignalP(1-23)
MeliponaBeecheii_012282-T1	note	SECRETED:SignalP(1-20)
MeliponaBeecheii_012300-T1	note	SECRETED:SignalP(1-26)
MeliponaBeecheii_012301-T1	note	SECRETED:SignalP(1-27)
MeliponaBeecheii_012363-T1	note	SECRETED:SignalP(1-20)
MeliponaBeecheii_012383-T1	note	SECRETED:SignalP(1-22)
MeliponaBeecheii_012394-T1	note	SECRETED:SignalP(1-23)
MeliponaBeecheii_012415-T1	note	SECRETED:SignalP(1-18)
MeliponaBeecheii_012531-T1	note	SECRETED:SignalP(1-21)
MeliponaBeecheii_012558-T1	note	SECRETED:SignalP(1-19)
MeliponaBeecheii_012575-T1	note	SECRETED:SignalP(1-21)
MeliponaBeecheii_012601-T1	note	SECRETED:SignalP(1-21)
MeliponaBeecheii_012602-T1	note	SECRETED:SignalP(1-19)
MeliponaBeecheii_012603-T1	note	SECRETED:SignalP(1-21)
MeliponaBeecheii_012609-T1	note	SECRETED:SignalP(1-34)
MeliponaBeecheii_012612-T1	note	SECRETED:SignalP(1-25)
MeliponaBeecheii_012620-T1	note	SECRETED:SignalP(1-21)
MeliponaBeecheii_012641-T1	note	SECRETED:SignalP(1-18)
MeliponaBeecheii_012664-T1	note	SECRETED:SignalP(1-19)
MeliponaBeecheii_012670-T1	note	SECRETED:SignalP(1-16)
MeliponaBeecheii_012680-T1	note	SECRETED:SignalP(1-23)
MeliponaBeecheii_012685-T1	note	SECRETED:SignalP(1-19)
MeliponaBeecheii_012702-T1	note	SECRETED:SignalP(1-25)
MeliponaBeecheii_012705-T1	note	SECRETED:SignalP(1-21)
MeliponaBeecheii_012748-T1	note	SECRETED:SignalP(1-22)
MeliponaBeecheii_012781-T1	note	SECRETED:SignalP(1-27)
MeliponaBeecheii_012791-T1	note	SECRETED:SignalP(1-25)
MeliponaBeecheii_012793-T1	note	SECRETED:SignalP(1-21)
MeliponaBeecheii_012809-T1	note	SECRETED:SignalP(1-24)
MeliponaBeecheii_012810-T1	note	SECRETED:SignalP(1-18)
MeliponaBeecheii_012823-T1	note	SECRETED:SignalP(1-18)
MeliponaBeecheii_012828-T1	note	SECRETED:SignalP(1-24)
MeliponaBeecheii_012834-T1	note	SECRETED:SignalP(1-15)
MeliponaBeecheii_012839-T1	note	SECRETED:SignalP(1-18)
MeliponaBeecheii_012868-T1	note	SECRETED:SignalP(1-19)
MeliponaBeecheii_012905-T1	note	SECRETED:SignalP(1-20)
MeliponaBeecheii_012906-T1	note	SECRETED:SignalP(1-20)
MeliponaBeecheii_012907-T1	note	SECRETED:SignalP(1-19)
MeliponaBeecheii_012944-T1	note	SECRETED:SignalP(1-29)
MeliponaBeecheii_012959-T1	note	SECRETED:SignalP(1-34)
MeliponaBeecheii_012963-T1	note	SECRETED:SignalP(1-16)
MeliponaBeecheii_012965-T1	note	SECRETED:SignalP(1-19)
MeliponaBeecheii_013004-T1	note	SECRETED:SignalP(1-16)
MeliponaBeecheii_013006-T1	note	SECRETED:SignalP(1-15)
MeliponaBeecheii_013037-T1	note	SECRETED:SignalP(1-28)
MeliponaBeecheii_013049-T1	note	SECRETED:SignalP(1-32)
MeliponaBeecheii_013050-T1	note	SECRETED:SignalP(1-19)
MeliponaBeecheii_013055-T1	note	SECRETED:SignalP(1-21)
MeliponaBeecheii_013056-T1	note	SECRETED:SignalP(1-20)
MeliponaBeecheii_013103-T1	note	SECRETED:SignalP(1-19)
MeliponaBeecheii_013104-T1	note	SECRETED:SignalP(1-26)
MeliponaBeecheii_013123-T1	note	SECRETED:SignalP(1-18)
MeliponaBeecheii_013153-T1	note	SECRETED:SignalP(1-23)
MeliponaBeecheii_013165-T1	note	SECRETED:SignalP(1-23)
MeliponaBeecheii_013193-T1	note	SECRETED:SignalP(1-25)
MeliponaBeecheii_013242-T1	note	SECRETED:SignalP(1-16)
MeliponaBeecheii_013248-T1	note	SECRETED:SignalP(1-22)
MeliponaBeecheii_013286-T1	note	SECRETED:SignalP(1-23)
MeliponaBeecheii_013328-T1	note	SECRETED:SignalP(1-16)
MeliponaBeecheii_013341-T1	note	SECRETED:SignalP(1-22)
MeliponaBeecheii_013381-T1	note	SECRETED:SignalP(1-18)
MeliponaBeecheii_013382-T1	note	SECRETED:SignalP(1-18)
MeliponaBeecheii_013383-T1	note	SECRETED:SignalP(1-18)
MeliponaBeecheii_013395-T1	note	SECRETED:SignalP(1-22)
MeliponaBeecheii_013410-T1	note	SECRETED:SignalP(1-19)
MeliponaBeecheii_013416-T1	note	SECRETED:SignalP(1-18)
MeliponaBeecheii_013492-T1	note	SECRETED:SignalP(1-18)
MeliponaBeecheii_013503-T1	note	SECRETED:SignalP(1-23)
MeliponaBeecheii_013543-T1	note	SECRETED:SignalP(1-16)
MeliponaBeecheii_013606-T1	note	SECRETED:SignalP(1-25)
MeliponaBeecheii_013618-T1	note	SECRETED:SignalP(1-18)
MeliponaBeecheii_013633-T1	note	SECRETED:SignalP(1-19)
MeliponaBeecheii_013645-T1	note	SECRETED:SignalP(1-23)
MeliponaBeecheii_013653-T1	note	SECRETED:SignalP(1-19)
MeliponaBeecheii_013719-T1	note	SECRETED:SignalP(1-28)
MeliponaBeecheii_013725-T1	note	SECRETED:SignalP(1-39)
MeliponaBeecheii_013730-T1	note	SECRETED:SignalP(1-25)
MeliponaBeecheii_013736-T1	note	SECRETED:SignalP(1-25)
MeliponaBeecheii_013741-T1	note	SECRETED:SignalP(1-25)
MeliponaBeecheii_013744-T1	note	SECRETED:SignalP(1-23)
MeliponaBeecheii_013753-T1	note	SECRETED:SignalP(1-20)
MeliponaBeecheii_013776-T1	note	SECRETED:SignalP(1-16)
MeliponaBeecheii_013788-T1	note	SECRETED:SignalP(1-18)
MeliponaBeecheii_013813-T1	note	SECRETED:SignalP(1-21)
MeliponaBeecheii_013821-T1	note	SECRETED:SignalP(1-23)
MeliponaBeecheii_013851-T1	note	SECRETED:SignalP(1-19)
MeliponaBeecheii_013872-T1	note	SECRETED:SignalP(1-24)
MeliponaBeecheii_013874-T1	note	SECRETED:SignalP(1-29)
MeliponaBeecheii_013899-T1	note	SECRETED:SignalP(1-19)
MeliponaBeecheii_013913-T1	note	SECRETED:SignalP(1-18)
MeliponaBeecheii_013916-T1	note	SECRETED:SignalP(1-17)
MeliponaBeecheii_013918-T1	note	SECRETED:SignalP(1-20)
MeliponaBeecheii_013920-T1	note	SECRETED:SignalP(1-17)
MeliponaBeecheii_013921-T1	note	SECRETED:SignalP(1-17)
MeliponaBeecheii_013923-T1	note	SECRETED:SignalP(1-19)
MeliponaBeecheii_013968-T1	note	SECRETED:SignalP(1-25)
MeliponaBeecheii_013970-T1	note	SECRETED:SignalP(1-18)
MeliponaBeecheii_013999-T1	note	SECRETED:SignalP(1-13)
MeliponaBeecheii_014052-T1	note	SECRETED:SignalP(1-15)
MeliponaBeecheii_014062-T1	note	SECRETED:SignalP(1-18)
MeliponaBeecheii_014073-T1	note	SECRETED:SignalP(1-21)
MeliponaBeecheii_014077-T1	note	SECRETED:SignalP(1-18)
MeliponaBeecheii_014124-T1	note	SECRETED:SignalP(1-34)
MeliponaBeecheii_014192-T1	note	SECRETED:SignalP(1-22)
MeliponaBeecheii_014261-T1	note	SECRETED:SignalP(1-26)
MeliponaBeecheii_014269-T1	note	SECRETED:SignalP(1-21)
MeliponaBeecheii_014311-T1	note	SECRETED:SignalP(1-26)
MeliponaBeecheii_014329-T1	note	SECRETED:SignalP(1-21)
MeliponaBeecheii_014348-T1	note	SECRETED:SignalP(1-19)
MeliponaBeecheii_014447-T1	note	SECRETED:SignalP(1-17)
MeliponaBeecheii_014497-T1	note	SECRETED:SignalP(1-22)
MeliponaBeecheii_014533-T1	note	SECRETED:SignalP(1-24)
MeliponaBeecheii_014534-T1	note	SECRETED:SignalP(1-21)
MeliponaBeecheii_014538-T1	note	SECRETED:SignalP(1-20)
MeliponaBeecheii_014560-T1	note	SECRETED:SignalP(1-29)
MeliponaBeecheii_014599-T1	note	SECRETED:SignalP(1-25)
MeliponaBeecheii_014629-T1	note	SECRETED:SignalP(1-21)
MeliponaBeecheii_014632-T1	note	SECRETED:SignalP(1-21)
MeliponaBeecheii_014640-T1	note	SECRETED:SignalP(1-20)
MeliponaBeecheii_014645-T1	note	SECRETED:SignalP(1-19)
MeliponaBeecheii_014647-T1	note	SECRETED:SignalP(1-19)
MeliponaBeecheii_014664-T1	note	SECRETED:SignalP(1-30)
MeliponaBeecheii_014694-T1	note	SECRETED:SignalP(1-18)
MeliponaBeecheii_014721-T1	note	SECRETED:SignalP(1-29)
MeliponaBeecheii_014739-T1	note	SECRETED:SignalP(1-31)
MeliponaBeecheii_014741-T1	note	SECRETED:SignalP(1-21)
MeliponaBeecheii_014790-T1	note	SECRETED:SignalP(1-23)
MeliponaBeecheii_014811-T1	note	SECRETED:SignalP(1-23)
MeliponaBeecheii_014879-T1	note	SECRETED:SignalP(1-18)
MeliponaBeecheii_014915-T1	note	SECRETED:SignalP(1-22)
MeliponaBeecheii_014940-T1	note	SECRETED:SignalP(1-19)
MeliponaBeecheii_014955-T1	note	SECRETED:SignalP(1-20)
MeliponaBeecheii_014975-T1	note	SECRETED:SignalP(1-20)
MeliponaBeecheii_014985-T1	note	SECRETED:SignalP(1-27)
MeliponaBeecheii_014997-T1	note	SECRETED:SignalP(1-20)
MeliponaBeecheii_015005-T1	note	SECRETED:SignalP(1-16)
MeliponaBeecheii_015040-T1	note	SECRETED:SignalP(1-17)
MeliponaBeecheii_015109-T1	note	SECRETED:SignalP(1-28)
MeliponaBeecheii_015146-T1	note	SECRETED:SignalP(1-20)
MeliponaBeecheii_015159-T1	note	SECRETED:SignalP(1-20)
MeliponaBeecheii_015183-T1	note	SECRETED:SignalP(1-21)
MeliponaBeecheii_015186-T1	note	SECRETED:SignalP(1-19)
MeliponaBeecheii_015187-T1	note	SECRETED:SignalP(1-19)
MeliponaBeecheii_015206-T1	note	SECRETED:SignalP(1-23)
MeliponaBeecheii_015207-T1	note	SECRETED:SignalP(1-18)
MeliponaBeecheii_015310-T1	note	SECRETED:SignalP(1-28)
MeliponaBeecheii_015320-T1	note	SECRETED:SignalP(1-17)
MeliponaBeecheii_015328-T1	note	SECRETED:SignalP(1-16)
MeliponaBeecheii_015329-T1	note	SECRETED:SignalP(1-34)
MeliponaBeecheii_015359-T1	note	SECRETED:SignalP(1-22)
MeliponaBeecheii_015429-T1	note	SECRETED:SignalP(1-22)
MeliponaBeecheii_015435-T1	note	SECRETED:SignalP(1-20)
MeliponaBeecheii_015440-T1	note	SECRETED:SignalP(1-23)
MeliponaBeecheii_015503-T1	note	SECRETED:SignalP(1-19)
MeliponaBeecheii_015517-T1	note	SECRETED:SignalP(1-18)
MeliponaBeecheii_015531-T1	note	SECRETED:SignalP(1-24)
MeliponaBeecheii_015555-T1	note	SECRETED:SignalP(1-21)
MeliponaBeecheii_015558-T1	note	SECRETED:SignalP(1-17)
MeliponaBeecheii_015564-T1	note	SECRETED:SignalP(1-19)
MeliponaBeecheii_015575-T1	note	SECRETED:SignalP(1-24)
MeliponaBeecheii_015595-T1	note	SECRETED:SignalP(1-22)
MeliponaBeecheii_015668-T1	note	SECRETED:SignalP(1-26)
MeliponaBeecheii_015744-T1	note	SECRETED:SignalP(1-19)
MeliponaBeecheii_015759-T1	note	SECRETED:SignalP(1-16)
MeliponaBeecheii_015760-T1	note	SECRETED:SignalP(1-22)
MeliponaBeecheii_015761-T1	note	SECRETED:SignalP(1-27)
MeliponaBeecheii_015771-T1	note	SECRETED:SignalP(1-19)
MeliponaBeecheii_015779-T1	note	SECRETED:SignalP(1-22)
MeliponaBeecheii_015838-T1	note	SECRETED:SignalP(1-21)
MeliponaBeecheii_015868-T1	note	SECRETED:SignalP(1-20)
MeliponaBeecheii_015870-T1	note	SECRETED:SignalP(1-17)
MeliponaBeecheii_015875-T1	note	SECRETED:SignalP(1-18)
MeliponaBeecheii_015889-T1	note	SECRETED:SignalP(1-21)
MeliponaBeecheii_015890-T1	note	SECRETED:SignalP(1-25)
MeliponaBeecheii_015898-T1	note	SECRETED:SignalP(1-17)
MeliponaBeecheii_015901-T1	note	SECRETED:SignalP(1-18)
MeliponaBeecheii_015932-T1	note	SECRETED:SignalP(1-21)
MeliponaBeecheii_015958-T1	note	SECRETED:SignalP(1-17)
MeliponaBeecheii_015967-T1	note	SECRETED:SignalP(1-15)
MeliponaBeecheii_015970-T1	note	SECRETED:SignalP(1-20)
MeliponaBeecheii_015974-T1	note	SECRETED:SignalP(1-19)
MeliponaBeecheii_015977-T1	note	SECRETED:SignalP(1-19)
MeliponaBeecheii_015986-T1	note	SECRETED:SignalP(1-23)
MeliponaBeecheii_016018-T1	note	SECRETED:SignalP(1-25)
MeliponaBeecheii_016055-T1	note	SECRETED:SignalP(1-25)
MeliponaBeecheii_016057-T1	note	SECRETED:SignalP(1-23)
MeliponaBeecheii_016065-T1	note	SECRETED:SignalP(1-21)
MeliponaBeecheii_016074-T1	note	SECRETED:SignalP(1-19)
MeliponaBeecheii_016077-T1	note	SECRETED:SignalP(1-17)
MeliponaBeecheii_016090-T1	note	SECRETED:SignalP(1-20)
MeliponaBeecheii_016117-T1	note	SECRETED:SignalP(1-23)
MeliponaBeecheii_016122-T1	note	SECRETED:SignalP(1-20)
MeliponaBeecheii_016131-T1	note	SECRETED:SignalP(1-18)
MeliponaBeecheii_016185-T1	note	SECRETED:SignalP(1-22)
MeliponaBeecheii_016191-T1	note	SECRETED:SignalP(1-22)
MeliponaBeecheii_016194-T1	note	SECRETED:SignalP(1-25)
MeliponaBeecheii_016198-T1	note	SECRETED:SignalP(1-16)
MeliponaBeecheii_016249-T1	note	SECRETED:SignalP(1-25)
MeliponaBeecheii_016265-T1	note	SECRETED:SignalP(1-22)
MeliponaBeecheii_016312-T1	note	SECRETED:SignalP(1-21)
MeliponaBeecheii_016338-T1	note	SECRETED:SignalP(1-22)
MeliponaBeecheii_016341-T1	note	SECRETED:SignalP(1-27)
MeliponaBeecheii_016348-T1	note	SECRETED:SignalP(1-21)
MeliponaBeecheii_016352-T1	note	SECRETED:SignalP(1-16)
MeliponaBeecheii_016355-T1	note	SECRETED:SignalP(1-18)
MeliponaBeecheii_016359-T1	note	SECRETED:SignalP(1-27)
MeliponaBeecheii_016365-T1	note	SECRETED:SignalP(1-18)
MeliponaBeecheii_016394-T1	note	SECRETED:SignalP(1-17)
MeliponaBeecheii_016437-T1	note	SECRETED:SignalP(1-19)
MeliponaBeecheii_016460-T1	note	SECRETED:SignalP(1-30)
MeliponaBeecheii_016480-T1	note	SECRETED:SignalP(1-27)
MeliponaBeecheii_016537-T1	note	SECRETED:SignalP(1-24)
MeliponaBeecheii_016547-T1	note	SECRETED:SignalP(1-31)
MeliponaBeecheii_016597-T1	note	SECRETED:SignalP(1-26)
MeliponaBeecheii_016619-T1	note	SECRETED:SignalP(1-17)
MeliponaBeecheii_016663-T1	note	SECRETED:SignalP(1-22)
MeliponaBeecheii_016669-T1	note	SECRETED:SignalP(1-18)
MeliponaBeecheii_016678-T1	note	SECRETED:SignalP(1-21)
MeliponaBeecheii_016698-T1	note	SECRETED:SignalP(1-19)
MeliponaBeecheii_016701-T1	note	SECRETED:SignalP(1-21)
MeliponaBeecheii_016703-T1	note	SECRETED:SignalP(1-23)
MeliponaBeecheii_016704-T1	note	SECRETED:SignalP(1-20)
MeliponaBeecheii_016705-T1	note	SECRETED:SignalP(1-19)
MeliponaBeecheii_016711-T1	note	SECRETED:SignalP(1-16)
MeliponaBeecheii_016732-T1	note	SECRETED:SignalP(1-22)
MeliponaBeecheii_016733-T1	note	SECRETED:SignalP(1-19)
MeliponaBeecheii_016736-T1	note	SECRETED:SignalP(1-21)
MeliponaBeecheii_016763-T1	note	SECRETED:SignalP(1-19)
MeliponaBeecheii_016781-T1	note	SECRETED:SignalP(1-19)
MeliponaBeecheii_016785-T1	note	SECRETED:SignalP(1-18)
MeliponaBeecheii_016789-T1	note	SECRETED:SignalP(1-24)
MeliponaBeecheii_016809-T1	note	SECRETED:SignalP(1-18)
MeliponaBeecheii_016920-T1	note	SECRETED:SignalP(1-16)
MeliponaBeecheii_016938-T1	note	SECRETED:SignalP(1-25)
MeliponaBeecheii_016947-T1	note	SECRETED:SignalP(1-26)
MeliponaBeecheii_016994-T1	note	SECRETED:SignalP(1-16)
MeliponaBeecheii_017002-T1	note	SECRETED:SignalP(1-21)
MeliponaBeecheii_017058-T1	note	SECRETED:SignalP(1-25)
MeliponaBeecheii_017082-T1	note	SECRETED:SignalP(1-25)
MeliponaBeecheii_017174-T1	note	SECRETED:SignalP(1-19)
MeliponaBeecheii_017190-T1	note	SECRETED:SignalP(1-19)
MeliponaBeecheii_017197-T1	note	SECRETED:SignalP(1-27)
MeliponaBeecheii_017221-T1	note	SECRETED:SignalP(1-12)
MeliponaBeecheii_017277-T1	note	SECRETED:SignalP(1-23)
MeliponaBeecheii_017287-T1	note	SECRETED:SignalP(1-20)
MeliponaBeecheii_017308-T1	note	SECRETED:SignalP(1-19)
MeliponaBeecheii_017329-T1	note	SECRETED:SignalP(1-37)
MeliponaBeecheii_017346-T1	note	SECRETED:SignalP(1-23)
MeliponaBeecheii_017378-T1	note	SECRETED:SignalP(1-18)
MeliponaBeecheii_017398-T1	note	SECRETED:SignalP(1-25)
MeliponaBeecheii_017459-T1	note	SECRETED:SignalP(1-28)
MeliponaBeecheii_017488-T1	note	SECRETED:SignalP(1-28)
MeliponaBeecheii_017532-T1	note	SECRETED:SignalP(1-18)
MeliponaBeecheii_017541-T1	note	SECRETED:SignalP(1-17)
MeliponaBeecheii_017597-T1	note	SECRETED:SignalP(1-18)
MeliponaBeecheii_017630-T1	note	SECRETED:SignalP(1-18)
MeliponaBeecheii_017662-T1	note	SECRETED:SignalP(1-26)
MeliponaBeecheii_017686-T1	note	SECRETED:SignalP(1-21)
MeliponaBeecheii_017688-T1	note	SECRETED:SignalP(1-22)
MeliponaBeecheii_017691-T1	note	SECRETED:SignalP(1-19)
MeliponaBeecheii_017728-T1	note	SECRETED:SignalP(1-19)
MeliponaBeecheii_017730-T1	note	SECRETED:SignalP(1-27)
MeliponaBeecheii_017734-T1	note	SECRETED:SignalP(1-21)
MeliponaBeecheii_017755-T1	note	SECRETED:SignalP(1-19)
MeliponaBeecheii_017756-T1	note	SECRETED:SignalP(1-33)
MeliponaBeecheii_017806-T1	note	SECRETED:SignalP(1-17)
MeliponaBeecheii_017820-T1	note	SECRETED:SignalP(1-26)
MeliponaBeecheii_017828-T1	note	SECRETED:SignalP(1-23)
MeliponaBeecheii_017830-T1	note	SECRETED:SignalP(1-26)
MeliponaBeecheii_017838-T1	note	SECRETED:SignalP(1-23)
MeliponaBeecheii_017867-T1	note	SECRETED:SignalP(1-26)
MeliponaBeecheii_017918-T1	note	SECRETED:SignalP(1-20)
MeliponaBeecheii_017943-T1	note	SECRETED:SignalP(1-18)
MeliponaBeecheii_017944-T1	note	SECRETED:SignalP(1-19)
MeliponaBeecheii_017949-T1	note	SECRETED:SignalP(1-16)
MeliponaBeecheii_017950-T1	note	SECRETED:SignalP(1-19)
MeliponaBeecheii_017953-T1	note	SECRETED:SignalP(1-15)
MeliponaBeecheii_017970-T1	note	SECRETED:SignalP(1-24)
MeliponaBeecheii_017971-T1	note	SECRETED:SignalP(1-30)
MeliponaBeecheii_018029-T1	note	SECRETED:SignalP(1-20)
MeliponaBeecheii_018122-T1	note	SECRETED:SignalP(1-29)
MeliponaBeecheii_018126-T1	note	SECRETED:SignalP(1-21)
MeliponaBeecheii_018130-T1	note	SECRETED:SignalP(1-16)
MeliponaBeecheii_018131-T1	note	SECRETED:SignalP(1-19)
MeliponaBeecheii_018132-T1	note	SECRETED:SignalP(1-19)
MeliponaBeecheii_018134-T1	note	SECRETED:SignalP(1-19)
MeliponaBeecheii_018195-T1	note	SECRETED:SignalP(1-19)
MeliponaBeecheii_018242-T1	note	SECRETED:SignalP(1-23)
MeliponaBeecheii_018286-T1	note	SECRETED:SignalP(1-24)
MeliponaBeecheii_018337-T1	note	SECRETED:SignalP(1-19)
MeliponaBeecheii_018346-T1	note	SECRETED:SignalP(1-29)
MeliponaBeecheii_018363-T1	note	SECRETED:SignalP(1-22)
MeliponaBeecheii_018372-T1	note	SECRETED:SignalP(1-20)
MeliponaBeecheii_018374-T1	note	SECRETED:SignalP(1-21)
MeliponaBeecheii_018377-T1	note	SECRETED:SignalP(1-21)
MeliponaBeecheii_018398-T1	note	SECRETED:SignalP(1-19)
MeliponaBeecheii_018404-T1	note	SECRETED:SignalP(1-26)
MeliponaBeecheii_018439-T1	note	SECRETED:SignalP(1-27)
MeliponaBeecheii_018445-T1	note	SECRETED:SignalP(1-20)
MeliponaBeecheii_018450-T1	note	SECRETED:SignalP(1-15)
MeliponaBeecheii_018464-T1	note	SECRETED:SignalP(1-23)
MeliponaBeecheii_018482-T1	note	SECRETED:SignalP(1-20)
MeliponaBeecheii_018494-T1	note	SECRETED:SignalP(1-21)
MeliponaBeecheii_018496-T1	note	SECRETED:SignalP(1-20)
MeliponaBeecheii_018504-T1	note	SECRETED:SignalP(1-28)
MeliponaBeecheii_018532-T1	note	SECRETED:SignalP(1-18)
MeliponaBeecheii_018578-T1	note	SECRETED:SignalP(1-18)
MeliponaBeecheii_018583-T1	note	SECRETED:SignalP(1-17)
MeliponaBeecheii_018603-T1	note	SECRETED:SignalP(1-25)
MeliponaBeecheii_018607-T1	note	SECRETED:SignalP(1-21)
MeliponaBeecheii_018621-T1	note	SECRETED:SignalP(1-19)
MeliponaBeecheii_018637-T1	note	SECRETED:SignalP(1-23)
MeliponaBeecheii_018646-T1	note	SECRETED:SignalP(1-15)
MeliponaBeecheii_018650-T1	note	SECRETED:SignalP(1-20)
MeliponaBeecheii_018709-T1	note	SECRETED:SignalP(1-18)
MeliponaBeecheii_018716-T1	note	SECRETED:SignalP(1-19)
MeliponaBeecheii_018717-T1	note	SECRETED:SignalP(1-26)
MeliponaBeecheii_018746-T1	note	SECRETED:SignalP(1-22)
MeliponaBeecheii_018753-T1	note	SECRETED:SignalP(1-18)
MeliponaBeecheii_018806-T1	note	SECRETED:SignalP(1-26)
MeliponaBeecheii_018842-T1	note	SECRETED:SignalP(1-27)
MeliponaBeecheii_018869-T1	note	SECRETED:SignalP(1-27)
MeliponaBeecheii_018883-T1	note	SECRETED:SignalP(1-20)
MeliponaBeecheii_018888-T1	note	SECRETED:SignalP(1-25)
MeliponaBeecheii_018921-T1	note	SECRETED:SignalP(1-21)
MeliponaBeecheii_018949-T1	note	SECRETED:SignalP(1-19)
MeliponaBeecheii_018957-T1	note	SECRETED:SignalP(1-21)
MeliponaBeecheii_018961-T1	note	SECRETED:SignalP(1-24)
MeliponaBeecheii_018970-T1	note	SECRETED:SignalP(1-19)
MeliponaBeecheii_018972-T1	note	SECRETED:SignalP(1-24)
MeliponaBeecheii_018986-T1	note	SECRETED:SignalP(1-22)
MeliponaBeecheii_019008-T1	note	SECRETED:SignalP(1-26)
MeliponaBeecheii_019020-T1	note	SECRETED:SignalP(1-26)
MeliponaBeecheii_019035-T1	note	SECRETED:SignalP(1-20)
MeliponaBeecheii_019054-T1	note	SECRETED:SignalP(1-24)
MeliponaBeecheii_019055-T1	note	SECRETED:SignalP(1-20)
MeliponaBeecheii_019056-T1	note	SECRETED:SignalP(1-20)
MeliponaBeecheii_019057-T1	note	SECRETED:SignalP(1-31)
MeliponaBeecheii_019058-T1	note	SECRETED:SignalP(1-23)
MeliponaBeecheii_019064-T1	note	SECRETED:SignalP(1-17)
MeliponaBeecheii_019073-T1	note	SECRETED:SignalP(1-24)
MeliponaBeecheii_019086-T1	note	SECRETED:SignalP(1-17)
MeliponaBeecheii_019107-T1	note	SECRETED:SignalP(1-22)
MeliponaBeecheii_019173-T1	note	SECRETED:SignalP(1-28)
MeliponaBeecheii_019202-T1	note	SECRETED:SignalP(1-21)
MeliponaBeecheii_019204-T1	note	SECRETED:SignalP(1-19)
MeliponaBeecheii_019206-T1	note	SECRETED:SignalP(1-24)
MeliponaBeecheii_019208-T1	note	SECRETED:SignalP(1-20)
MeliponaBeecheii_019209-T1	note	SECRETED:SignalP(1-27)
MeliponaBeecheii_019222-T1	note	SECRETED:SignalP(1-16)
MeliponaBeecheii_019224-T1	note	SECRETED:SignalP(1-26)
MeliponaBeecheii_019250-T1	note	SECRETED:SignalP(1-17)
MeliponaBeecheii_019271-T1	note	SECRETED:SignalP(1-26)
MeliponaBeecheii_019278-T1	note	SECRETED:SignalP(1-19)
MeliponaBeecheii_019302-T1	note	SECRETED:SignalP(1-26)
MeliponaBeecheii_019312-T1	note	SECRETED:SignalP(1-27)
MeliponaBeecheii_019409-T1	note	SECRETED:SignalP(1-20)
MeliponaBeecheii_019460-T1	note	SECRETED:SignalP(1-20)
MeliponaBeecheii_019463-T1	note	SECRETED:SignalP(1-20)
MeliponaBeecheii_019480-T1	note	SECRETED:SignalP(1-17)
MeliponaBeecheii_019481-T1	note	SECRETED:SignalP(1-24)
MeliponaBeecheii_019482-T1	note	SECRETED:SignalP(1-17)
MeliponaBeecheii_019624-T1	note	SECRETED:SignalP(1-18)
MeliponaBeecheii_019637-T1	note	SECRETED:SignalP(1-26)
MeliponaBeecheii_019677-T1	note	SECRETED:SignalP(1-16)
MeliponaBeecheii_019699-T1	note	SECRETED:SignalP(1-17)
MeliponaBeecheii_019770-T1	note	SECRETED:SignalP(1-18)
MeliponaBeecheii_019771-T1	note	SECRETED:SignalP(1-21)
MeliponaBeecheii_019774-T1	note	SECRETED:SignalP(1-24)
MeliponaBeecheii_019776-T1	note	SECRETED:SignalP(1-16)
MeliponaBeecheii_019848-T1	note	SECRETED:SignalP(1-36)
MeliponaBeecheii_019851-T1	note	SECRETED:SignalP(1-19)
MeliponaBeecheii_019905-T1	note	SECRETED:SignalP(1-24)
MeliponaBeecheii_019945-T1	note	SECRETED:SignalP(1-30)
MeliponaBeecheii_020027-T1	note	SECRETED:SignalP(1-19)
MeliponaBeecheii_020050-T1	note	SECRETED:SignalP(1-18)
MeliponaBeecheii_020078-T1	note	SECRETED:SignalP(1-19)
MeliponaBeecheii_020085-T1	note	SECRETED:SignalP(1-21)
MeliponaBeecheii_020096-T1	note	SECRETED:SignalP(1-23)
MeliponaBeecheii_020097-T1	note	SECRETED:SignalP(1-26)
MeliponaBeecheii_020100-T1	note	SECRETED:SignalP(1-25)
MeliponaBeecheii_020148-T1	note	SECRETED:SignalP(1-22)
MeliponaBeecheii_020160-T1	note	SECRETED:SignalP(1-24)
MeliponaBeecheii_020171-T1	note	SECRETED:SignalP(1-21)
MeliponaBeecheii_020177-T1	note	SECRETED:SignalP(1-23)
MeliponaBeecheii_020221-T1	note	SECRETED:SignalP(1-22)
MeliponaBeecheii_020280-T1	note	SECRETED:SignalP(1-23)
MeliponaBeecheii_020281-T1	note	SECRETED:SignalP(1-15)
MeliponaBeecheii_020307-T1	note	SECRETED:SignalP(1-22)
MeliponaBeecheii_020343-T1	note	SECRETED:SignalP(1-18)
MeliponaBeecheii_020411-T1	note	SECRETED:SignalP(1-23)
MeliponaBeecheii_020435-T1	note	SECRETED:SignalP(1-19)
MeliponaBeecheii_020453-T1	note	SECRETED:SignalP(1-28)
MeliponaBeecheii_020457-T1	note	SECRETED:SignalP(1-26)
MeliponaBeecheii_020460-T1	note	SECRETED:SignalP(1-18)
MeliponaBeecheii_020487-T1	note	SECRETED:SignalP(1-19)
MeliponaBeecheii_020489-T1	note	SECRETED:SignalP(1-28)
MeliponaBeecheii_020496-T1	note	SECRETED:SignalP(1-18)
MeliponaBeecheii_020510-T1	note	SECRETED:SignalP(1-23)
MeliponaBeecheii_020543-T1	note	SECRETED:SignalP(1-16)
MeliponaBeecheii_020575-T1	note	SECRETED:SignalP(1-22)
MeliponaBeecheii_020588-T1	note	SECRETED:SignalP(1-21)
MeliponaBeecheii_020650-T1	note	SECRETED:SignalP(1-20)
MeliponaBeecheii_020681-T1	note	SECRETED:SignalP(1-19)
MeliponaBeecheii_020843-T1	note	SECRETED:SignalP(1-19)
MeliponaBeecheii_020848-T1	note	SECRETED:SignalP(1-28)
MeliponaBeecheii_020889-T1	note	SECRETED:SignalP(1-24)
MeliponaBeecheii_020895-T1	note	SECRETED:SignalP(1-19)
MeliponaBeecheii_020899-T1	note	SECRETED:SignalP(1-22)
MeliponaBeecheii_020922-T1	note	SECRETED:SignalP(1-23)
MeliponaBeecheii_020949-T1	note	SECRETED:SignalP(1-21)
MeliponaBeecheii_020956-T1	note	SECRETED:SignalP(1-26)
MeliponaBeecheii_020983-T1	note	SECRETED:SignalP(1-30)
MeliponaBeecheii_021009-T1	note	SECRETED:SignalP(1-24)
MeliponaBeecheii_021013-T1	note	SECRETED:SignalP(1-21)
MeliponaBeecheii_021020-T1	note	SECRETED:SignalP(1-22)
MeliponaBeecheii_021032-T1	note	SECRETED:SignalP(1-19)
MeliponaBeecheii_021037-T1	note	SECRETED:SignalP(1-22)
MeliponaBeecheii_021047-T1	note	SECRETED:SignalP(1-22)
MeliponaBeecheii_021048-T1	note	SECRETED:SignalP(1-19)
MeliponaBeecheii_021085-T1	note	SECRETED:SignalP(1-15)
MeliponaBeecheii_021144-T1	note	SECRETED:SignalP(1-24)
MeliponaBeecheii_021149-T1	note	SECRETED:SignalP(1-23)
MeliponaBeecheii_021154-T1	note	SECRETED:SignalP(1-21)
MeliponaBeecheii_021156-T1	note	SECRETED:SignalP(1-17)
MeliponaBeecheii_021157-T1	note	SECRETED:SignalP(1-28)
MeliponaBeecheii_021158-T1	note	SECRETED:SignalP(1-23)
MeliponaBeecheii_021159-T1	note	SECRETED:SignalP(1-18)
MeliponaBeecheii_021162-T1	note	SECRETED:SignalP(1-18)
MeliponaBeecheii_021192-T1	note	SECRETED:SignalP(1-22)
MeliponaBeecheii_021215-T1	note	SECRETED:SignalP(1-27)
MeliponaBeecheii_021217-T1	note	SECRETED:SignalP(1-19)
MeliponaBeecheii_021241-T1	note	SECRETED:SignalP(1-19)
MeliponaBeecheii_021253-T1	note	SECRETED:SignalP(1-27)
MeliponaBeecheii_021280-T1	note	SECRETED:SignalP(1-17)
MeliponaBeecheii_021295-T1	note	SECRETED:SignalP(1-26)
MeliponaBeecheii_021309-T1	note	SECRETED:SignalP(1-17)
