# Supplementary material for: Prevalent bee venom genes evolved before the aculeate stinger and eusociality
Source: BMC Biol. 2023 Oct 23;21:229. doi: 10.1186/s12915-023-01656-5 (PMC10591384; doi:10.1186/s12915-023-01656-5)
Supplement: Supplementary file 40 — Additional file 40. Genome annotation of Melipona beecheii. [file 12915_2023_1656_MOESM40_ESM.zip › Melipona_beecheii.annotation.funannotate181.Oct2020/annotations/signalp.results.txt]

# SignalP-4.1 euk predictions
# name                     Cmax  pos  Ymax  pos  Smax  pos  Smean   D     ?  Dmaxcut    Networks-used
MeliponaBeecheii_001063-T1  0.108   8  0.104  33  0.115  21  0.099   0.101 N  0.450      SignalP-noTM
MeliponaBeecheii_001064-T1  0.112  23  0.111  23  0.125  41  0.111   0.111 N  0.450      SignalP-noTM
MeliponaBeecheii_001065-T1  0.107  41  0.107  41  0.122  35  0.097   0.102 N  0.450      SignalP-noTM
MeliponaBeecheii_001066-T1  0.119  27  0.140  11  0.228   1  0.146   0.143 N  0.450      SignalP-noTM
MeliponaBeecheii_001067-T1  0.132  18  0.160  18  0.252   4  0.183   0.173 N  0.450      SignalP-noTM
MeliponaBeecheii_001068-T1  0.109  38  0.113  12  0.129   4  0.115   0.114 N  0.450      SignalP-noTM
MeliponaBeecheii_001069-T1  0.113  41  0.105  41  0.117  34  0.096   0.100 N  0.450      SignalP-noTM
MeliponaBeecheii_001070-T1  0.107  36  0.114  12  0.141   1  0.106   0.109 N  0.450      SignalP-noTM
MeliponaBeecheii_001071-T1  0.107  67  0.122  11  0.167   1  0.111   0.116 N  0.450      SignalP-noTM
MeliponaBeecheii_001072-T1  0.114  42  0.107  42  0.117  17  0.100   0.103 N  0.450      SignalP-noTM
MeliponaBeecheii_001073-T1  0.111  52  0.111  45  0.134  32  0.102   0.106 N  0.450      SignalP-noTM
MeliponaBeecheii_001074-T1  0.108  59  0.104  24  0.129  10  0.101   0.103 N  0.450      SignalP-noTM
MeliponaBeecheii_001075-T1  0.147  31  0.190  12  0.643   3  0.394   0.300 N  0.450      SignalP-noTM
MeliponaBeecheii_001076-T1  0.147  27  0.204  27  0.395  17  0.273   0.232 N  0.500      SignalP-TM
MeliponaBeecheii_001077-T1  0.106  48  0.107  11  0.140   3  0.120   0.114 N  0.450      SignalP-noTM
MeliponaBeecheii_001078-T1  0.165  48  0.127  48  0.109  25  0.095   0.110 N  0.450      SignalP-noTM
MeliponaBeecheii_001079-T1  0.106  49  0.107  49  0.111  37  0.099   0.102 N  0.450      SignalP-noTM
MeliponaBeecheii_001080-T1  0.129  20  0.133  20  0.172  27  0.138   0.136 N  0.450      SignalP-noTM
MeliponaBeecheii_001081-T1  0.125  30  0.117  18  0.128   8  0.116   0.117 N  0.450      SignalP-noTM
MeliponaBeecheii_001082-T1  0.133  30  0.140  17  0.239   2  0.158   0.150 N  0.450      SignalP-noTM
MeliponaBeecheii_001083-T1  0.108  42  0.105  66  0.124  49  0.097   0.101 N  0.450      SignalP-noTM
MeliponaBeecheii_001084-T1  0.122  42  0.119  42  0.154   3  0.115   0.117 N  0.450      SignalP-noTM
MeliponaBeecheii_001085-T1  0.109   7  0.109  15  0.130   1  0.104   0.107 N  0.450      SignalP-noTM
MeliponaBeecheii_001087-T1  0.492  28  0.387  28  0.506  26  0.272   0.341 N  0.500      SignalP-TM
MeliponaBeecheii_001088-T1  0.114  31  0.109  47  0.128  39  0.103   0.106 N  0.450      SignalP-noTM
MeliponaBeecheii_001089-T1  0.133  23  0.199  14  0.389   1  0.267   0.236 N  0.450      SignalP-noTM
MeliponaBeecheii_001090-T1  0.113  56  0.107  56  0.127  43  0.101   0.104 N  0.450      SignalP-noTM
MeliponaBeecheii_001091-T1  0.134  19  0.141  12  0.228   2  0.139   0.140 N  0.450      SignalP-noTM
MeliponaBeecheii_001092-T1  0.121  22  0.120  22  0.162  21  0.120   0.120 N  0.450      SignalP-noTM
MeliponaBeecheii_001093-T1  0.166  41  0.175  41  0.328  31  0.158   0.166 N  0.450      SignalP-noTM
MeliponaBeecheii_001094-T1  0.113  32  0.109  32  0.120  23  0.101   0.105 N  0.450      SignalP-noTM
MeliponaBeecheii_001095-T1  0.149  37  0.126  37  0.149   6  0.111   0.118 N  0.450      SignalP-noTM
MeliponaBeecheii_001096-T1  0.207  20  0.184  20  0.213  16  0.165   0.174 N  0.450      SignalP-noTM
MeliponaBeecheii_001097-T1  0.110  32  0.107  32  0.129   4  0.107   0.107 N  0.450      SignalP-noTM
MeliponaBeecheii_001098-T1  0.110  66  0.122  11  0.154   1  0.138   0.131 N  0.450      SignalP-noTM
MeliponaBeecheii_001099-T1  0.109  29  0.110  11  0.142   2  0.113   0.111 N  0.450      SignalP-noTM
MeliponaBeecheii_001100-T1  0.115  24  0.139  12  0.231   1  0.138   0.138 N  0.450      SignalP-noTM
MeliponaBeecheii_001101-T1  0.107  52  0.106  11  0.131   1  0.104   0.105 N  0.500      SignalP-TM
MeliponaBeecheii_001102-T1  0.108  45  0.106  45  0.113  30  0.097   0.101 N  0.450      SignalP-noTM
MeliponaBeecheii_001103-T1  0.179  27  0.157  27  0.194  18  0.141   0.148 N  0.450      SignalP-noTM
MeliponaBeecheii_001104-T1  0.857  30  0.877  30  0.951  20  0.886   0.882 Y  0.450      SignalP-noTM
MeliponaBeecheii_001105-T1  0.113  57  0.111  57  0.148  42  0.100   0.105 N  0.450      SignalP-noTM
MeliponaBeecheii_001106-T1  0.153  28  0.189  28  0.420   3  0.249   0.221 N  0.450      SignalP-noTM
MeliponaBeecheii_001107-T1  0.124  65  0.108  65  0.122  35  0.098   0.103 N  0.450      SignalP-noTM
MeliponaBeecheii_001108-T1  0.113  51  0.107  66  0.115  50  0.097   0.102 N  0.450      SignalP-noTM
MeliponaBeecheii_001109-T1  0.112  55  0.105  64  0.112  37  0.100   0.102 N  0.450      SignalP-noTM
MeliponaBeecheii_001110-T1  0.137  34  0.172  25  0.368   3  0.242   0.210 N  0.450      SignalP-noTM
MeliponaBeecheii_001111-T1  0.175  52  0.131  52  0.122   6  0.097   0.112 N  0.450      SignalP-noTM
MeliponaBeecheii_001112-T1  0.114  40  0.116  11  0.160   1  0.104   0.110 N  0.450      SignalP-noTM
MeliponaBeecheii_001113-T1  0.207  20  0.236  20  0.425   2  0.255   0.246 N  0.450      SignalP-noTM
MeliponaBeecheii_001114-T1  0.115  31  0.105  61  0.108  46  0.094   0.099 N  0.450      SignalP-noTM
MeliponaBeecheii_001115-T1  0.119  43  0.108  12  0.122  25  0.103   0.105 N  0.450      SignalP-noTM
MeliponaBeecheii_001116-T1  0.111  66  0.109  11  0.146   2  0.116   0.113 N  0.450      SignalP-noTM
MeliponaBeecheii_001117-T1  0.126  27  0.181  12  0.345   1  0.280   0.235 N  0.450      SignalP-noTM
MeliponaBeecheii_001118-T1  0.110  52  0.111  11  0.127   1  0.106   0.108 N  0.450      SignalP-noTM
MeliponaBeecheii_001119-T1  0.110  43  0.106  64  0.111  56  0.095   0.100 N  0.450      SignalP-noTM
MeliponaBeecheii_001120-T1  0.110  33  0.106  39  0.134  21  0.100   0.103 N  0.450      SignalP-noTM
MeliponaBeecheii_001121-T1  0.110  24  0.108  12  0.138   5  0.112   0.110 N  0.450      SignalP-noTM
MeliponaBeecheii_001122-T1  0.112  60  0.109  60  0.133  11  0.103   0.106 N  0.450      SignalP-noTM
MeliponaBeecheii_001123-T1  0.108  60  0.107  55  0.117  49  0.100   0.103 N  0.450      SignalP-noTM
MeliponaBeecheii_001124-T1  0.110  59  0.109  35  0.137   9  0.110   0.110 N  0.450      SignalP-noTM
MeliponaBeecheii_001125-T1  0.112  30  0.123  11  0.182   4  0.142   0.133 N  0.450      SignalP-noTM
MeliponaBeecheii_001126-T1  0.111  27  0.111  38  0.120  29  0.106   0.108 N  0.450      SignalP-noTM
MeliponaBeecheii_001127-T1  0.110  44  0.112  44  0.120  35  0.107   0.110 N  0.450      SignalP-noTM
MeliponaBeecheii_001128-T1  0.115  66  0.169  50  0.341  47  0.188   0.176 N  0.500      SignalP-TM
MeliponaBeecheii_001129-T1  0.139  23  0.121  23  0.139   1  0.106   0.113 N  0.450      SignalP-noTM
MeliponaBeecheii_001130-T1  0.259  19  0.265  19  0.398   2  0.248   0.256 N  0.450      SignalP-noTM
MeliponaBeecheii_001131-T1  0.700  35  0.533  35  0.699   8  0.420   0.472 Y  0.450      SignalP-noTM
MeliponaBeecheii_001132-T1  0.115  32  0.106  32  0.117  30  0.097   0.101 N  0.450      SignalP-noTM
MeliponaBeecheii_001133-T1  0.122  41  0.127  22  0.158   9  0.143   0.136 N  0.450      SignalP-noTM
MeliponaBeecheii_001134-T1  0.121  30  0.107  30  0.115  25  0.096   0.101 N  0.450      SignalP-noTM
MeliponaBeecheii_001135-T1  0.111  47  0.106  58  0.123   7  0.103   0.104 N  0.450      SignalP-noTM
MeliponaBeecheii_001136-T1  0.130  31  0.125  11  0.172   1  0.134   0.130 N  0.450      SignalP-noTM
MeliponaBeecheii_001137-T1  0.111  15  0.109  15  0.127  26  0.103   0.106 N  0.450      SignalP-noTM
MeliponaBeecheii_001138-T1  0.181  21  0.167  21  0.208   1  0.148   0.157 N  0.450      SignalP-noTM
MeliponaBeecheii_001139-T1  0.108  67  0.120  11  0.149   1  0.119   0.120 N  0.450      SignalP-noTM
MeliponaBeecheii_001140-T1  0.111  64  0.111  64  0.124  50  0.100   0.105 N  0.450      SignalP-noTM
MeliponaBeecheii_001141-T1  0.316  23  0.524  23  0.935   4  0.869   0.711 Y  0.450      SignalP-noTM
MeliponaBeecheii_001142-T1  0.116  30  0.160  11  0.293   1  0.200   0.181 N  0.450      SignalP-noTM
MeliponaBeecheii_001143-T1  0.199  29  0.299  23  0.753   2  0.573   0.447 N  0.450      SignalP-noTM
MeliponaBeecheii_001144-T1  0.110  39  0.105  68  0.110  63  0.098   0.101 N  0.450      SignalP-noTM
MeliponaBeecheii_001145-T1  0.132  23  0.152  12  0.268   1  0.173   0.163 N  0.450      SignalP-noTM
MeliponaBeecheii_001146-T1  0.113  59  0.110  59  0.120  48  0.100   0.105 N  0.450      SignalP-noTM
MeliponaBeecheii_001147-T1  0.111  70  0.116  35  0.143  20  0.114   0.115 N  0.450      SignalP-noTM
MeliponaBeecheii_001148-T1  0.124  47  0.109  47  0.164  49  0.099   0.103 N  0.450      SignalP-noTM
MeliponaBeecheii_001149-T1  0.109  56  0.111  11  0.129   1  0.109   0.110 N  0.450      SignalP-noTM
MeliponaBeecheii_001150-T1  0.419  66  0.204  66  0.207   5  0.115   0.156 N  0.450      SignalP-noTM
MeliponaBeecheii_001151-T1  0.260  25  0.168  25  0.140  24  0.111   0.137 N  0.450      SignalP-noTM
MeliponaBeecheii_001152-T1  0.244  23  0.323  23  0.520   8  0.426   0.379 N  0.450      SignalP-noTM
MeliponaBeecheii_001153-T1  0.155  24  0.143  24  0.245  40  0.133   0.138 N  0.450      SignalP-noTM
MeliponaBeecheii_001154-T1  0.154  31  0.125  31  0.135  30  0.098   0.111 N  0.450      SignalP-noTM
MeliponaBeecheii_001155-T1  0.107  65  0.114  11  0.172  27  0.120   0.117 N  0.450      SignalP-noTM
MeliponaBeecheii_001156-T1  0.138  35  0.125  11  0.213   3  0.159   0.143 N  0.450      SignalP-noTM
MeliponaBeecheii_001157-T1  0.115  39  0.165  12  0.341   2  0.251   0.212 N  0.450      SignalP-noTM
MeliponaBeecheii_001158-T1  0.108  64  0.105  29  0.112  25  0.102   0.103 N  0.450      SignalP-noTM
MeliponaBeecheii_001159-T1  0.384  29  0.247  29  0.329  28  0.157   0.198 N  0.450      SignalP-noTM
MeliponaBeecheii_001160-T1  0.112  63  0.168  12  0.356   5  0.273   0.210 N  0.500      SignalP-TM
MeliponaBeecheii_001161-T1  0.128  16  0.152  16  0.227   1  0.158   0.155 N  0.450      SignalP-noTM
MeliponaBeecheii_001162-T1  0.119  31  0.141  31  0.232  26  0.170   0.157 N  0.450      SignalP-noTM
MeliponaBeecheii_001163-T1  0.110  62  0.105  62  0.117  13  0.098   0.101 N  0.450      SignalP-noTM
MeliponaBeecheii_001164-T1  0.181  32  0.185  32  0.431  26  0.175   0.179 N  0.450      SignalP-noTM
MeliponaBeecheii_001165-T1  0.110  27  0.115  56  0.207  45  0.114   0.114 N  0.450      SignalP-noTM
MeliponaBeecheii_001166-T1  0.110  56  0.109  56  0.130  42  0.103   0.106 N  0.450      SignalP-noTM
MeliponaBeecheii_001167-T1  0.109  27  0.108  27  0.149  12  0.106   0.107 N  0.450      SignalP-noTM
MeliponaBeecheii_001168-T1  0.110  18  0.109  12  0.130   4  0.107   0.108 N  0.450      SignalP-noTM
MeliponaBeecheii_001169-T1  0.108  38  0.106  59  0.117  51  0.100   0.103 N  0.450      SignalP-noTM
MeliponaBeecheii_001170-T1  0.109  58  0.106  58  0.116  38  0.096   0.100 N  0.450      SignalP-noTM
MeliponaBeecheii_001171-T1  0.129  27  0.127  27  0.167  44  0.125   0.126 N  0.450      SignalP-noTM
MeliponaBeecheii_001172-T1  0.254  26  0.246  26  0.417  22  0.254   0.250 N  0.450      SignalP-noTM
MeliponaBeecheii_001173-T1  0.146  27  0.123  27  0.132   7  0.106   0.114 N  0.450      SignalP-noTM
MeliponaBeecheii_001174-T1  0.113  28  0.117  12  0.148   1  0.119   0.118 N  0.450      SignalP-noTM
MeliponaBeecheii_001175-T1  0.123  48  0.113  48  0.123  38  0.100   0.106 N  0.450      SignalP-noTM
MeliponaBeecheii_001176-T1  0.129  68  0.139  61  0.257  50  0.121   0.129 N  0.450      SignalP-noTM
MeliponaBeecheii_001177-T1  0.112  22  0.105  58  0.115   2  0.099   0.102 N  0.450      SignalP-noTM
MeliponaBeecheii_001178-T1  0.113  18  0.112  18  0.150  17  0.110   0.111 N  0.450      SignalP-noTM
MeliponaBeecheii_001179-T1  0.111  14  0.109  14  0.132  17  0.103   0.106 N  0.450      SignalP-noTM
MeliponaBeecheii_001180-T1  0.111  63  0.107  38  0.117  25  0.104   0.105 N  0.450      SignalP-noTM
MeliponaBeecheii_001181-T1  0.188  17  0.145  17  0.201  42  0.115   0.129 N  0.450      SignalP-noTM
MeliponaBeecheii_001182-T1  0.109  33  0.113  11  0.137   2  0.111   0.112 N  0.450      SignalP-noTM
MeliponaBeecheii_001183-T1  0.107  65  0.105  44  0.112  26  0.099   0.101 N  0.450      SignalP-noTM
MeliponaBeecheii_001184-T1  0.131  33  0.107  33  0.109  53  0.088   0.097 N  0.450      SignalP-noTM
MeliponaBeecheii_001185-T1  0.108  45  0.115  11  0.144   2  0.122   0.119 N  0.450      SignalP-noTM
MeliponaBeecheii_001186-T1  0.112  32  0.111  48  0.124  40  0.106   0.108 N  0.450      SignalP-noTM
MeliponaBeecheii_001187-T1  0.110  25  0.106  25  0.125   4  0.102   0.104 N  0.450      SignalP-noTM
MeliponaBeecheii_001188-T1  0.109  54  0.111  13  0.130   3  0.110   0.110 N  0.450      SignalP-noTM
MeliponaBeecheii_001189-T1  0.280  20  0.505  20  0.951  13  0.906   0.721 Y  0.450      SignalP-noTM
MeliponaBeecheii_001190-T1  0.107  67  0.109  48  0.119   3  0.105   0.107 N  0.450      SignalP-noTM
MeliponaBeecheii_001191-T1  0.110  34  0.108  53  0.135  32  0.102   0.105 N  0.450      SignalP-noTM
MeliponaBeecheii_001192-T1  0.110  34  0.103  69  0.109  23  0.096   0.099 N  0.450      SignalP-noTM
MeliponaBeecheii_001193-T1  0.108  39  0.109  41  0.127  38  0.102   0.105 N  0.450      SignalP-noTM
MeliponaBeecheii_001194-T1  0.323  30  0.433  30  0.746  18  0.602   0.500 Y  0.500      SignalP-TM
MeliponaBeecheii_001195-T1  0.521  35  0.626  35  0.909  21  0.752   0.694 Y  0.450      SignalP-noTM
MeliponaBeecheii_001196-T1  0.127  39  0.124  39  0.196  41  0.110   0.116 N  0.450      SignalP-noTM
MeliponaBeecheii_001197-T1  0.850  27  0.826  27  0.889  20  0.786   0.805 Y  0.450      SignalP-noTM
MeliponaBeecheii_001198-T1  0.162  27  0.172  27  0.284  24  0.191   0.183 N  0.450      SignalP-noTM
MeliponaBeecheii_001199-T1  0.225  32  0.227  32  0.484   2  0.285   0.258 N  0.450      SignalP-noTM
MeliponaBeecheii_001200-T1  0.263  20  0.263  20  0.523   1  0.318   0.285 N  0.500      SignalP-TM
MeliponaBeecheii_001201-T1  0.233  37  0.295  37  0.591  24  0.359   0.320 N  0.500      SignalP-TM
MeliponaBeecheii_001202-T1  0.115  29  0.113  12  0.164   6  0.123   0.119 N  0.450      SignalP-noTM
MeliponaBeecheii_001203-T1  0.110  39  0.105  39  0.133  36  0.098   0.101 N  0.450      SignalP-noTM
MeliponaBeecheii_001204-T1  0.110  58  0.108  11  0.127  50  0.098   0.103 N  0.450      SignalP-noTM
MeliponaBeecheii_001205-T1  0.108  32  0.133  12  0.209   4  0.175   0.156 N  0.450      SignalP-noTM
MeliponaBeecheii_001206-T1  0.112  17  0.109  39  0.121   1  0.104   0.107 N  0.450      SignalP-noTM
MeliponaBeecheii_001207-T1  0.790  24  0.862  24  0.983  14  0.940   0.904 Y  0.450      SignalP-noTM
MeliponaBeecheii_001208-T1  0.164  61  0.128  61  0.143  34  0.107   0.117 N  0.450      SignalP-noTM
MeliponaBeecheii_001209-T1  0.138  17  0.133  17  0.161   3  0.122   0.127 N  0.450      SignalP-noTM
MeliponaBeecheii_001210-T1  0.115  32  0.139  12  0.260   5  0.210   0.177 N  0.450      SignalP-noTM
MeliponaBeecheii_001211-T1  0.112  31  0.112  31  0.139  15  0.106   0.108 N  0.450      SignalP-noTM
MeliponaBeecheii_001212-T1  0.109  38  0.106  13  0.121   2  0.104   0.105 N  0.450      SignalP-noTM
MeliponaBeecheii_001213-T1  0.114  27  0.129  12  0.216   2  0.159   0.145 N  0.450      SignalP-noTM
MeliponaBeecheii_001214-T1  0.117  31  0.124  12  0.216   4  0.145   0.136 N  0.450      SignalP-noTM
MeliponaBeecheii_001215-T1  0.125  32  0.131  11  0.187   1  0.148   0.140 N  0.450      SignalP-noTM
MeliponaBeecheii_001216-T1  0.266  50  0.165  50  0.136  49  0.100   0.130 N  0.450      SignalP-noTM
MeliponaBeecheii_001217-T1  0.108  52  0.121  52  0.144  42  0.119   0.120 N  0.450      SignalP-noTM
MeliponaBeecheii_001218-T1  0.110  59  0.107  59  0.119  47  0.099   0.103 N  0.450      SignalP-noTM
MeliponaBeecheii_001219-T1  0.124  18  0.171  18  0.341  17  0.253   0.215 N  0.450      SignalP-noTM
MeliponaBeecheii_001220-T1  0.112  65  0.119  33  0.222  32  0.120   0.120 N  0.450      SignalP-noTM
MeliponaBeecheii_001221-T1  0.108   4  0.108  24  0.134  15  0.110   0.109 N  0.450      SignalP-noTM
MeliponaBeecheii_001222-T1  0.113  49  0.110  17  0.138   2  0.110   0.110 N  0.450      SignalP-noTM
MeliponaBeecheii_001223-T1  0.113  57  0.104  57  0.120  32  0.096   0.100 N  0.450      SignalP-noTM
MeliponaBeecheii_001224-T1  0.172  38  0.130  38  0.125  37  0.099   0.113 N  0.450      SignalP-noTM
MeliponaBeecheii_001225-T1  0.116  25  0.109  25  0.133   1  0.104   0.106 N  0.450      SignalP-noTM
MeliponaBeecheii_001226-T1  0.110  39  0.112  39  0.150  30  0.105   0.108 N  0.450      SignalP-noTM
MeliponaBeecheii_001227-T1  0.188  20  0.143  20  0.150  12  0.111   0.126 N  0.450      SignalP-noTM
MeliponaBeecheii_001228-T1  0.109  47  0.103  62  0.120  21  0.096   0.099 N  0.450      SignalP-noTM
MeliponaBeecheii_001229-T1  0.680  20  0.783  20  0.950   3  0.896   0.844 Y  0.450      SignalP-noTM
MeliponaBeecheii_001230-T1  0.470  26  0.645  26  0.987  15  0.894   0.780 Y  0.450      SignalP-noTM
MeliponaBeecheii_001231-T1  0.559  23  0.689  23  0.938   4  0.849   0.775 Y  0.450      SignalP-noTM
MeliponaBeecheii_001232-T1  0.110  53  0.105  39  0.109  23  0.098   0.101 N  0.450      SignalP-noTM
MeliponaBeecheii_001233-T1  0.111  48  0.103  66  0.136  47  0.093   0.097 N  0.450      SignalP-noTM
MeliponaBeecheii_001234-T1  0.124  58  0.118  58  0.140  16  0.115   0.116 N  0.450      SignalP-noTM
MeliponaBeecheii_001235-T1  0.111  61  0.110  61  0.121  45  0.101   0.105 N  0.450      SignalP-noTM
MeliponaBeecheii_001236-T1  0.144  20  0.197  20  0.390   1  0.252   0.227 N  0.450      SignalP-noTM
MeliponaBeecheii_001237-T1  0.110  37  0.105  37  0.115  31  0.094   0.099 N  0.450      SignalP-noTM
MeliponaBeecheii_001238-T1  0.110  62  0.105  12  0.118   2  0.095   0.100 N  0.450      SignalP-noTM
MeliponaBeecheii_001239-T1  0.110  57  0.109  12  0.130  14  0.110   0.109 N  0.450      SignalP-noTM
MeliponaBeecheii_001240-T1  0.120  25  0.112  47  0.151  46  0.101   0.106 N  0.450      SignalP-noTM
MeliponaBeecheii_001241-T1  0.109  38  0.107  38  0.123  13  0.102   0.104 N  0.450      SignalP-noTM
MeliponaBeecheii_001242-T1  0.110  16  0.124  16  0.166   1  0.128   0.126 N  0.450      SignalP-noTM
MeliponaBeecheii_001243-T1  0.128  17  0.111  17  0.122  42  0.099   0.104 N  0.450      SignalP-noTM
MeliponaBeecheii_001244-T1  0.113  57  0.123  12  0.187   3  0.131   0.127 N  0.450      SignalP-noTM
MeliponaBeecheii_001245-T1  0.110  54  0.102  54  0.108   4  0.093   0.097 N  0.450      SignalP-noTM
MeliponaBeecheii_001246-T1  0.120  21  0.103  58  0.117  47  0.096   0.099 N  0.450      SignalP-noTM
MeliponaBeecheii_001247-T1  0.186  25  0.174  25  0.290  23  0.164   0.169 N  0.450      SignalP-noTM
MeliponaBeecheii_001248-T1  0.105  39  0.100  66  0.136  63  0.079   0.092 N  0.500      SignalP-TM
MeliponaBeecheii_001249-T1  0.128  23  0.114  23  0.113  16  0.101   0.107 N  0.450      SignalP-noTM
MeliponaBeecheii_001250-T1  0.152  32  0.131  32  0.134  39  0.108   0.118 N  0.450      SignalP-noTM
MeliponaBeecheii_001251-T1  0.125  28  0.115  12  0.145   5  0.123   0.119 N  0.450      SignalP-noTM
MeliponaBeecheii_001252-T1  0.127  35  0.140  11  0.252   2  0.168   0.155 N  0.450      SignalP-noTM
MeliponaBeecheii_001253-T1  0.108  43  0.108  43  0.120  27  0.098   0.103 N  0.450      SignalP-noTM
MeliponaBeecheii_001254-T1  0.136  38  0.118  38  0.116  46  0.101   0.109 N  0.450      SignalP-noTM
MeliponaBeecheii_001255-T1  0.110  54  0.115  47  0.140  36  0.108   0.111 N  0.450      SignalP-noTM
MeliponaBeecheii_001256-T1  0.120  30  0.129  17  0.180   1  0.137   0.133 N  0.450      SignalP-noTM
MeliponaBeecheii_001257-T1  0.189  18  0.150  18  0.138   5  0.120   0.134 N  0.450      SignalP-noTM
MeliponaBeecheii_001258-T1  0.108  36  0.107  11  0.123  39  0.101   0.104 N  0.450      SignalP-noTM
MeliponaBeecheii_001259-T1  0.337  30  0.206  30  0.227  27  0.137   0.169 N  0.450      SignalP-noTM
MeliponaBeecheii_001260-T1  0.152  28  0.173  28  0.292  13  0.188   0.181 N  0.450      SignalP-noTM
MeliponaBeecheii_001261-T1  0.129  23  0.118  23  0.132   5  0.108   0.113 N  0.450      SignalP-noTM
MeliponaBeecheii_001262-T1  0.120  29  0.159  12  0.365   2  0.205   0.183 N  0.450      SignalP-noTM
MeliponaBeecheii_001263-T1  0.109  37  0.105  70  0.109  25  0.097   0.101 N  0.450      SignalP-noTM
MeliponaBeecheii_001264-T1  0.109  20  0.122  20  0.198  12  0.137   0.130 N  0.450      SignalP-noTM
MeliponaBeecheii_001265-T1  0.108  68  0.123  12  0.174   1  0.123   0.123 N  0.450      SignalP-noTM
MeliponaBeecheii_001266-T1  0.114  31  0.107  45  0.126   2  0.098   0.102 N  0.450      SignalP-noTM
MeliponaBeecheii_001267-T1  0.112  21  0.108  47  0.119  28  0.097   0.103 N  0.450      SignalP-noTM
MeliponaBeecheii_001268-T1  0.656  23  0.779  23  0.979   4  0.925   0.858 Y  0.450      SignalP-noTM
MeliponaBeecheii_001269-T1  0.106  57  0.106  44  0.139  66  0.095   0.101 N  0.500      SignalP-TM
MeliponaBeecheii_001270-T1  0.151  30  0.204  17  0.389   3  0.336   0.257 N  0.500      SignalP-TM
MeliponaBeecheii_001271-T1  0.135  55  0.112  55  0.143  45  0.070   0.095 N  0.500      SignalP-TM
MeliponaBeecheii_001272-T1  0.110  42  0.103  42  0.112  54  0.096   0.099 N  0.450      SignalP-noTM
MeliponaBeecheii_001273-T1  0.568  21  0.602  21  0.764   8  0.636   0.620 Y  0.450      SignalP-noTM
MeliponaBeecheii_001274-T1  0.108  64  0.108  12  0.126   2  0.103   0.105 N  0.450      SignalP-noTM
MeliponaBeecheii_001275-T1  0.119  18  0.181  18  0.334  11  0.279   0.220 N  0.500      SignalP-TM
MeliponaBeecheii_001276-T1  0.233  33  0.302  33  0.575  28  0.303   0.302 N  0.500      SignalP-TM
MeliponaBeecheii_001277-T1  0.146  35  0.221  19  0.546  16  0.429   0.304 N  0.500      SignalP-TM
MeliponaBeecheii_001278-T1  0.155  18  0.244  18  0.530   4  0.391   0.323 N  0.450      SignalP-noTM
MeliponaBeecheii_001279-T1  0.106  23  0.124  11  0.215   2  0.145   0.133 N  0.500      SignalP-TM
MeliponaBeecheii_001280-T1  0.169  28  0.147  53  0.298  42  0.157   0.152 N  0.450      SignalP-noTM
MeliponaBeecheii_001281-T1  0.212  30  0.308  30  0.623  24  0.387   0.339 N  0.500      SignalP-TM
MeliponaBeecheii_001282-T1  0.115  19  0.150  11  0.265   1  0.201   0.170 N  0.500      SignalP-TM
MeliponaBeecheii_001283-T1  0.150  51  0.158  51  0.499  48  0.154   0.156 N  0.450      SignalP-noTM
MeliponaBeecheii_001284-T1  0.127  18  0.151  18  0.220  13  0.183   0.164 N  0.500      SignalP-TM
MeliponaBeecheii_001285-T1  0.226  54  0.168  54  0.162  48  0.111   0.137 N  0.450      SignalP-noTM
MeliponaBeecheii_001286-T1  0.230  18  0.180  18  0.196   1  0.147   0.167 N  0.500      SignalP-TM
MeliponaBeecheii_001287-T1  0.131  40  0.186  40  0.560  20  0.237   0.206 N  0.500      SignalP-TM
MeliponaBeecheii_001288-T1  0.511  31  0.489  31  0.668  26  0.413   0.458 N  0.500      SignalP-TM
MeliponaBeecheii_001289-T1  0.401  24  0.566  24  0.885  19  0.803   0.694 Y  0.450      SignalP-noTM
MeliponaBeecheii_001290-T1  0.115  22  0.115  47  0.155  41  0.107   0.112 N  0.500      SignalP-TM
MeliponaBeecheii_001291-T1  0.778  21  0.812  21  0.924  10  0.851   0.833 Y  0.450      SignalP-noTM
MeliponaBeecheii_001292-T1  0.109  44  0.103  29  0.119  20  0.099   0.101 N  0.450      SignalP-noTM
MeliponaBeecheii_001293-T1  0.110  44  0.110  44  0.123  39  0.106   0.108 N  0.450      SignalP-noTM
MeliponaBeecheii_001294-T1  0.343  28  0.500  28  0.918   1  0.756   0.638 Y  0.450      SignalP-noTM
MeliponaBeecheii_001295-T1  0.107  33  0.104  37  0.111  21  0.096   0.100 N  0.450      SignalP-noTM
MeliponaBeecheii_001296-T1  0.145  18  0.113  18  0.119  32  0.085   0.098 N  0.450      SignalP-noTM
MeliponaBeecheii_001297-T1  0.118  23  0.106  23  0.117  22  0.095   0.100 N  0.450      SignalP-noTM
MeliponaBeecheii_001298-T1  0.116  22  0.107  22  0.118  21  0.100   0.103 N  0.450      SignalP-noTM
MeliponaBeecheii_001299-T1  0.159  30  0.155  11  0.305   1  0.200   0.173 N  0.500      SignalP-TM
MeliponaBeecheii_001300-T1  0.182  18  0.247  18  0.533   1  0.277   0.263 N  0.450      SignalP-noTM
MeliponaBeecheii_001301-T1  0.107  70  0.100  70  0.101  55  0.092   0.095 N  0.450      SignalP-noTM
MeliponaBeecheii_001302-T1  0.116  16  0.113  16  0.128   1  0.101   0.107 N  0.450      SignalP-noTM
MeliponaBeecheii_001303-T1  0.111  23  0.106  12  0.115  44  0.100   0.102 N  0.450      SignalP-noTM
MeliponaBeecheii_001304-T1  0.108  44  0.112  69  0.151  58  0.102   0.108 N  0.500      SignalP-TM
MeliponaBeecheii_001305-T1  0.239  22  0.158  22  0.136   2  0.102   0.128 N  0.450      SignalP-noTM
MeliponaBeecheii_001306-T1  0.110  55  0.106  39  0.154  34  0.095   0.102 N  0.500      SignalP-TM
MeliponaBeecheii_001307-T1  0.139  30  0.186  20  0.494   4  0.291   0.243 N  0.450      SignalP-noTM
MeliponaBeecheii_001308-T1  0.114  22  0.116  70  0.189  67  0.110   0.114 N  0.500      SignalP-TM
MeliponaBeecheii_001309-T1  0.112  37  0.105  26  0.122  11  0.102   0.104 N  0.450      SignalP-noTM
MeliponaBeecheii_001310-T1  0.123  39  0.109  39  0.124  45  0.092   0.100 N  0.450      SignalP-noTM
MeliponaBeecheii_001311-T1  0.143  32  0.116  32  0.123  30  0.095   0.105 N  0.450      SignalP-noTM
MeliponaBeecheii_001312-T1  0.109  37  0.103  66  0.109  30  0.098   0.100 N  0.450      SignalP-noTM
MeliponaBeecheii_001313-T1  0.109  45  0.105  45  0.127   7  0.100   0.102 N  0.450      SignalP-noTM
MeliponaBeecheii_001314-T1  0.349  22  0.500  22  0.829   3  0.711   0.614 Y  0.450      SignalP-noTM
MeliponaBeecheii_001315-T1  0.118  23  0.145  11  0.221   1  0.179   0.164 N  0.450      SignalP-noTM
MeliponaBeecheii_001316-T1  0.108  60  0.110  11  0.126   1  0.105   0.107 N  0.450      SignalP-noTM
MeliponaBeecheii_001317-T1  0.108  22  0.108  40  0.116  52  0.102   0.104 N  0.450      SignalP-noTM
MeliponaBeecheii_001318-T1  0.130  27  0.159  27  0.286   8  0.212   0.180 N  0.500      SignalP-TM
MeliponaBeecheii_001319-T1  0.133  17  0.110  17  0.147  56  0.093   0.103 N  0.500      SignalP-TM
MeliponaBeecheii_001320-T1  0.107  67  0.107  28  0.133  22  0.108   0.107 N  0.450      SignalP-noTM
MeliponaBeecheii_001321-T1  0.114  21  0.116  11  0.146   1  0.112   0.114 N  0.450      SignalP-noTM
MeliponaBeecheii_001322-T1  0.136  36  0.169  26  0.300  10  0.235   0.195 N  0.500      SignalP-TM
MeliponaBeecheii_001323-T1  0.147  67  0.118  67  0.133   3  0.099   0.108 N  0.450      SignalP-noTM
MeliponaBeecheii_001324-T1  0.127  29  0.145  29  0.260  27  0.170   0.159 N  0.450      SignalP-noTM
MeliponaBeecheii_001325-T1  0.119  10  0.120  19  0.177   7  0.124   0.122 N  0.500      SignalP-TM
MeliponaBeecheii_001326-T1  0.186  17  0.284  17  0.499   1  0.410   0.352 N  0.450      SignalP-noTM
MeliponaBeecheii_001327-T1  0.114  38  0.121  17  0.217  15  0.135   0.129 N  0.450      SignalP-noTM
MeliponaBeecheii_001328-T1  0.115  50  0.104  28  0.137   4  0.101   0.103 N  0.450      SignalP-noTM
MeliponaBeecheii_001329-T1  0.112  46  0.111  37  0.137  26  0.111   0.111 N  0.450      SignalP-noTM
MeliponaBeecheii_001330-T1  0.108  27  0.105  48  0.117  41  0.098   0.101 N  0.450      SignalP-noTM
MeliponaBeecheii_001331-T1  0.117  40  0.119  43  0.192  39  0.121   0.120 N  0.450      SignalP-noTM
MeliponaBeecheii_001332-T1  0.113  49  0.109  49  0.168  47  0.104   0.106 N  0.450      SignalP-noTM
MeliponaBeecheii_001333-T1  0.108  65  0.110  48  0.123  41  0.102   0.106 N  0.450      SignalP-noTM
MeliponaBeecheii_001334-T1  0.319  44  0.234  44  0.292  43  0.126   0.191 N  0.500      SignalP-TM
MeliponaBeecheii_001335-T1  0.409  25  0.249  25  0.223  24  0.157   0.200 N  0.450      SignalP-noTM
MeliponaBeecheii_001336-T1  0.617  31  0.416  31  0.511  28  0.287   0.347 N  0.450      SignalP-noTM
MeliponaBeecheii_001337-T1  0.107  27  0.109  49  0.139  30  0.106   0.107 N  0.450      SignalP-noTM
MeliponaBeecheii_001338-T1  0.110  48  0.107  60  0.127  13  0.103   0.105 N  0.450      SignalP-noTM
MeliponaBeecheii_001339-T1  0.113  21  0.107  21  0.114   3  0.101   0.104 N  0.450      SignalP-noTM
MeliponaBeecheii_001340-T1  0.108  48  0.103  67  0.107  46  0.097   0.100 N  0.450      SignalP-noTM
MeliponaBeecheii_001341-T1  0.131  19  0.164  19  0.256  15  0.199   0.183 N  0.450      SignalP-noTM
MeliponaBeecheii_001342-T1  0.109  48  0.135  61  0.250  52  0.109   0.125 N  0.500      SignalP-TM
MeliponaBeecheii_001343-T1  0.108  39  0.105  27  0.124  13  0.096   0.101 N  0.500      SignalP-TM
MeliponaBeecheii_001344-T1  0.117  24  0.110  43  0.132  23  0.104   0.106 N  0.450      SignalP-noTM
MeliponaBeecheii_001345-T1  0.109  48  0.103  48  0.111  60  0.096   0.099 N  0.450      SignalP-noTM
MeliponaBeecheii_001346-T1  0.276  38  0.190  38  0.253  34  0.128   0.156 N  0.450      SignalP-noTM
MeliponaBeecheii_001347-T1  0.126  36  0.128  36  0.150  34  0.124   0.126 N  0.450      SignalP-noTM
MeliponaBeecheii_001348-T1  0.120  27  0.139  11  0.211   1  0.142   0.140 N  0.450      SignalP-noTM
MeliponaBeecheii_001349-T1  0.328  49  0.203  49  0.294  19  0.137   0.168 N  0.450      SignalP-noTM
MeliponaBeecheii_001350-T1  0.118  50  0.108  50  0.127  49  0.099   0.103 N  0.450      SignalP-noTM
MeliponaBeecheii_001351-T1  0.132  33  0.112  33  0.107  60  0.095   0.103 N  0.450      SignalP-noTM
MeliponaBeecheii_001352-T1  0.108  66  0.104  40  0.113  34  0.093   0.098 N  0.450      SignalP-noTM
MeliponaBeecheii_001353-T1  0.111  57  0.112  54  0.137  48  0.105   0.108 N  0.450      SignalP-noTM
MeliponaBeecheii_001354-T1  0.299  25  0.254  25  0.365   2  0.238   0.248 N  0.500      SignalP-TM
MeliponaBeecheii_001355-T1  0.111  44  0.125  11  0.162   1  0.126   0.126 N  0.450      SignalP-noTM
MeliponaBeecheii_001356-T1  0.402  18  0.242  18  0.222  16  0.145   0.190 N  0.450      SignalP-noTM
MeliponaBeecheii_001357-T1  0.114  17  0.108  51  0.144  34  0.104   0.106 N  0.450      SignalP-noTM
MeliponaBeecheii_001358-T1  0.528  23  0.641  23  0.908   3  0.778   0.715 Y  0.450      SignalP-noTM
MeliponaBeecheii_001359-T1  0.173  19  0.194  19  0.393   1  0.179   0.186 N  0.450      SignalP-noTM
MeliponaBeecheii_001360-T1  0.236  21  0.252  21  0.490  18  0.256   0.254 N  0.450      SignalP-noTM
MeliponaBeecheii_001361-T1  0.175  24  0.144  24  0.168  22  0.119   0.131 N  0.450      SignalP-noTM
MeliponaBeecheii_001362-T1  0.699  19  0.809  19  0.969  13  0.938   0.879 Y  0.450      SignalP-noTM
MeliponaBeecheii_001363-T1  0.109  70  0.109  70  0.138  50  0.103   0.105 N  0.450      SignalP-noTM
MeliponaBeecheii_001364-T1  0.115  18  0.104  49  0.110  68  0.098   0.101 N  0.450      SignalP-noTM
MeliponaBeecheii_001365-T1  0.114  24  0.111  36  0.130  22  0.105   0.107 N  0.450      SignalP-noTM
MeliponaBeecheii_001366-T1  0.226  26  0.392  26  0.803  10  0.670   0.542 Y  0.450      SignalP-noTM
MeliponaBeecheii_001367-T1  0.137  56  0.114  56  0.119   2  0.099   0.106 N  0.450      SignalP-noTM
MeliponaBeecheii_001368-T1  0.134  19  0.173  16  0.383   2  0.205   0.190 N  0.450      SignalP-noTM
MeliponaBeecheii_001369-T1  0.108  67  0.102  12  0.121   8  0.103   0.103 N  0.450      SignalP-noTM
MeliponaBeecheii_001370-T1  0.117  32  0.104  32  0.111  55  0.093   0.098 N  0.450      SignalP-noTM
MeliponaBeecheii_001371-T1  0.293  21  0.496  21  0.906  15  0.835   0.679 Y  0.450      SignalP-noTM
MeliponaBeecheii_001372-T1  0.537  25  0.709  25  0.977   4  0.937   0.832 Y  0.450      SignalP-noTM
MeliponaBeecheii_001373-T1  0.109  48  0.108  43  0.117  37  0.104   0.106 N  0.450      SignalP-noTM
MeliponaBeecheii_001374-T1  0.118  66  0.123  23  0.196  20  0.134   0.129 N  0.450      SignalP-noTM
MeliponaBeecheii_001375-T1  0.117  28  0.187  17  0.420  12  0.299   0.248 N  0.450      SignalP-noTM
MeliponaBeecheii_001376-T1  0.113  35  0.138  35  0.217  30  0.137   0.138 N  0.500      SignalP-TM
MeliponaBeecheii_001377-T1  0.494  23  0.631  23  0.905  16  0.805   0.725 Y  0.450      SignalP-noTM
MeliponaBeecheii_001378-T1  0.231  26  0.253  26  0.450   3  0.293   0.274 N  0.450      SignalP-noTM
MeliponaBeecheii_001379-T1  0.108  22  0.110  18  0.124   2  0.112   0.111 N  0.450      SignalP-noTM
MeliponaBeecheii_001380-T1  0.112  24  0.108  37  0.119  31  0.103   0.105 N  0.450      SignalP-noTM
MeliponaBeecheii_001381-T1  0.128  19  0.179  12  0.394   1  0.222   0.202 N  0.450      SignalP-noTM
MeliponaBeecheii_001382-T1  0.111  56  0.116  35  0.140  23  0.114   0.115 N  0.450      SignalP-noTM
MeliponaBeecheii_001383-T1  0.127  43  0.191  43  0.534  36  0.215   0.204 N  0.450      SignalP-noTM
MeliponaBeecheii_001384-T1  0.145  21  0.152  21  0.267  17  0.158   0.155 N  0.450      SignalP-noTM
MeliponaBeecheii_001385-T1  0.134  58  0.135  11  0.219   2  0.139   0.137 N  0.450      SignalP-noTM
MeliponaBeecheii_001386-T1  0.111  66  0.107  33  0.122  22  0.105   0.106 N  0.450      SignalP-noTM
MeliponaBeecheii_001387-T1  0.139  26  0.123  26  0.160   3  0.112   0.117 N  0.450      SignalP-noTM
MeliponaBeecheii_001388-T1  0.137  32  0.115  46  0.116  37  0.100   0.107 N  0.450      SignalP-noTM
MeliponaBeecheii_001389-T1  0.108  63  0.106  63  0.113  60  0.096   0.100 N  0.450      SignalP-noTM
MeliponaBeecheii_001390-T1  0.110  36  0.108  58  0.143   4  0.105   0.107 N  0.450      SignalP-noTM
MeliponaBeecheii_001391-T1  0.161  52  0.142  52  0.216  50  0.115   0.127 N  0.450      SignalP-noTM
MeliponaBeecheii_001392-T1  0.114  32  0.119  12  0.156  28  0.130   0.125 N  0.450      SignalP-noTM
MeliponaBeecheii_001393-T1  0.111  61  0.111  51  0.122  47  0.103   0.107 N  0.450      SignalP-noTM
MeliponaBeecheii_001394-T1  0.114  13  0.111  13  0.118   6  0.103   0.106 N  0.450      SignalP-noTM
MeliponaBeecheii_001395-T1  0.111  17  0.108  17  0.125  16  0.101   0.104 N  0.450      SignalP-noTM
MeliponaBeecheii_001396-T1  0.114  30  0.114  13  0.169  41  0.126   0.121 N  0.450      SignalP-noTM
MeliponaBeecheii_001397-T1  0.111  29  0.111  23  0.128   7  0.112   0.112 N  0.450      SignalP-noTM
MeliponaBeecheii_001398-T1  0.299  26  0.202  26  0.195  21  0.141   0.169 N  0.450      SignalP-noTM
MeliponaBeecheii_001399-T1  0.131  18  0.132  18  0.158  16  0.131   0.131 N  0.450      SignalP-noTM
MeliponaBeecheii_001400-T1  0.124  22  0.127  22  0.177  15  0.131   0.129 N  0.450      SignalP-noTM
MeliponaBeecheii_001401-T1  0.123  34  0.115  12  0.140   4  0.125   0.120 N  0.450      SignalP-noTM
MeliponaBeecheii_001402-T1  0.164  42  0.223  42  0.549   1  0.285   0.257 N  0.450      SignalP-noTM
MeliponaBeecheii_001403-T1  0.114  45  0.107  28  0.149  46  0.104   0.106 N  0.450      SignalP-noTM
MeliponaBeecheii_001404-T1  0.133  27  0.138  11  0.212   1  0.153   0.146 N  0.450      SignalP-noTM
MeliponaBeecheii_001405-T1  0.159  24  0.226  24  0.504  10  0.327   0.266 N  0.500      SignalP-TM
MeliponaBeecheii_001406-T1  0.123  49  0.141  49  0.245  39  0.119   0.132 N  0.500      SignalP-TM
MeliponaBeecheii_001407-T1  0.118  40  0.117  19  0.169  17  0.117   0.117 N  0.450      SignalP-noTM
MeliponaBeecheii_001408-T1  0.192  34  0.201  34  0.578   6  0.256   0.231 N  0.450      SignalP-noTM
MeliponaBeecheii_001409-T1  0.114  31  0.104  12  0.145   4  0.109   0.107 N  0.450      SignalP-noTM
MeliponaBeecheii_001410-T1  0.109  32  0.106  32  0.118  24  0.100   0.103 N  0.450      SignalP-noTM
MeliponaBeecheii_001411-T1  0.108  65  0.112  56  0.127  50  0.102   0.106 N  0.450      SignalP-noTM
MeliponaBeecheii_001412-T1  0.132  56  0.130  70  0.229  62  0.092   0.115 N  0.500      SignalP-TM
MeliponaBeecheii_001413-T1  0.145  22  0.142  22  0.181  12  0.140   0.141 N  0.450      SignalP-noTM
MeliponaBeecheii_001414-T1  0.449  21  0.617  21  0.925   4  0.846   0.741 Y  0.450      SignalP-noTM
MeliponaBeecheii_001415-T1  0.118  19  0.141  11  0.232   1  0.155   0.149 N  0.450      SignalP-noTM
MeliponaBeecheii_001416-T1  0.139  29  0.129  29  0.171   3  0.126   0.127 N  0.450      SignalP-noTM
MeliponaBeecheii_001417-T1  0.137  26  0.184  12  0.391   7  0.340   0.246 N  0.500      SignalP-TM
MeliponaBeecheii_001418-T1  0.110  55  0.134  11  0.230   3  0.170   0.153 N  0.450      SignalP-noTM
MeliponaBeecheii_001419-T1  0.110  51  0.112  51  0.153  46  0.108   0.110 N  0.450      SignalP-noTM
MeliponaBeecheii_001420-T1  0.133  31  0.131  11  0.195   1  0.134   0.132 N  0.450      SignalP-noTM
MeliponaBeecheii_001421-T1  0.111  11  0.111  25  0.128  10  0.112   0.112 N  0.450      SignalP-noTM
MeliponaBeecheii_001422-T1  0.113  17  0.108  65  0.129  13  0.104   0.106 N  0.450      SignalP-noTM
MeliponaBeecheii_001423-T1  0.110  17  0.108  42  0.115  24  0.099   0.103 N  0.450      SignalP-noTM
MeliponaBeecheii_001424-T1  0.176  54  0.131  54  0.133   1  0.099   0.113 N  0.450      SignalP-noTM
MeliponaBeecheii_001425-T1  0.127  18  0.113  18  0.130  47  0.097   0.104 N  0.450      SignalP-noTM
MeliponaBeecheii_001426-T1  0.107   8  0.104  69  0.117  49  0.097   0.101 N  0.450      SignalP-noTM
MeliponaBeecheii_001427-T1  0.116  20  0.126  12  0.178   2  0.133   0.130 N  0.450      SignalP-noTM
MeliponaBeecheii_001428-T1  0.144  35  0.127  35  0.159  34  0.115   0.120 N  0.450      SignalP-noTM
MeliponaBeecheii_001429-T1  0.110  67  0.104  67  0.119  54  0.097   0.100 N  0.450      SignalP-noTM
MeliponaBeecheii_001430-T1  0.112  27  0.105  68  0.111  64  0.100   0.102 N  0.450      SignalP-noTM
MeliponaBeecheii_001431-T1  0.108  51  0.117  12  0.191   2  0.115   0.116 N  0.450      SignalP-noTM
MeliponaBeecheii_001432-T1  0.121  29  0.113  29  0.171  26  0.105   0.109 N  0.450      SignalP-noTM
MeliponaBeecheii_001433-T1  0.131  28  0.184  12  0.392   2  0.247   0.218 N  0.450      SignalP-noTM
MeliponaBeecheii_001434-T1  0.386  27  0.321  27  0.432   1  0.280   0.299 N  0.450      SignalP-noTM
MeliponaBeecheii_001435-T1  0.150  17  0.183  17  0.299   2  0.199   0.192 N  0.450      SignalP-noTM
MeliponaBeecheii_001436-T1  0.112  40  0.104  16  0.126  11  0.102   0.103 N  0.450      SignalP-noTM
MeliponaBeecheii_001437-T1  0.184  45  0.137  45  0.158   2  0.104   0.119 N  0.450      SignalP-noTM
MeliponaBeecheii_001438-T1  0.112  24  0.146  11  0.252   1  0.159   0.153 N  0.450      SignalP-noTM
MeliponaBeecheii_001439-T1  0.113  41  0.106  30  0.120  11  0.101   0.103 N  0.450      SignalP-noTM
MeliponaBeecheii_001440-T1  0.137  29  0.123  29  0.141  24  0.111   0.117 N  0.450      SignalP-noTM
MeliponaBeecheii_001441-T1  0.111  25  0.123  12  0.214   6  0.154   0.140 N  0.450      SignalP-noTM
MeliponaBeecheii_001442-T1  0.141  23  0.116  23  0.146  27  0.095   0.105 N  0.450      SignalP-noTM
MeliponaBeecheii_001443-T1  0.137  49  0.129  49  0.139  48  0.120   0.124 N  0.450      SignalP-noTM
MeliponaBeecheii_001444-T1  0.110  68  0.118  52  0.137  48  0.109   0.113 N  0.450      SignalP-noTM
MeliponaBeecheii_001445-T1  0.113  31  0.132  19  0.246   7  0.169   0.152 N  0.450      SignalP-noTM
MeliponaBeecheii_001446-T1  0.109  68  0.121  58  0.206  50  0.117   0.119 N  0.450      SignalP-noTM
MeliponaBeecheii_001447-T1  0.143  29  0.114  29  0.111   1  0.094   0.103 N  0.450      SignalP-noTM
MeliponaBeecheii_001448-T1  0.110  68  0.108  11  0.119  29  0.108   0.108 N  0.450      SignalP-noTM
MeliponaBeecheii_001449-T1  0.107  18  0.108  12  0.123   4  0.107   0.107 N  0.450      SignalP-noTM
MeliponaBeecheii_001450-T1  0.147  45  0.128  12  0.169   3  0.142   0.135 N  0.450      SignalP-noTM
MeliponaBeecheii_001451-T1  0.134  43  0.129  42  0.226  13  0.133   0.131 N  0.450      SignalP-noTM
MeliponaBeecheii_001452-T1  0.540  35  0.554  35  0.765  19  0.586   0.567 Y  0.500      SignalP-TM
MeliponaBeecheii_001453-T1  0.724  24  0.830  24  0.986   5  0.952   0.896 Y  0.450      SignalP-noTM
MeliponaBeecheii_001454-T1  0.741  45  0.725  45  0.961  40  0.486   0.596 Y  0.450      SignalP-noTM
MeliponaBeecheii_001455-T1  0.109  28  0.111  11  0.124   1  0.104   0.107 N  0.450      SignalP-noTM
MeliponaBeecheii_001456-T1  0.109  55  0.104  61  0.115  55  0.096   0.100 N  0.450      SignalP-noTM
MeliponaBeecheii_001457-T1  0.109  18  0.105  70  0.123  57  0.099   0.102 N  0.450      SignalP-noTM
MeliponaBeecheii_001458-T1  0.285  23  0.400  23  0.716   1  0.559   0.486 Y  0.450      SignalP-noTM
MeliponaBeecheii_001459-T1  0.111  61  0.105  69  0.105  32  0.094   0.099 N  0.450      SignalP-noTM
MeliponaBeecheii_001460-T1  0.127  33  0.153  22  0.362   5  0.187   0.171 N  0.450      SignalP-noTM
MeliponaBeecheii_001461-T1  0.120  57  0.119  21  0.168  18  0.127   0.123 N  0.450      SignalP-noTM
MeliponaBeecheii_001462-T1  0.152  31  0.127  31  0.163  30  0.109   0.117 N  0.450      SignalP-noTM
MeliponaBeecheii_001463-T1  0.113  34  0.127  26  0.197   8  0.146   0.137 N  0.450      SignalP-noTM
MeliponaBeecheii_001464-T1  0.110  27  0.107  47  0.126   4  0.105   0.106 N  0.450      SignalP-noTM
MeliponaBeecheii_001465-T1  0.107  55  0.106  11  0.114   1  0.101   0.104 N  0.450      SignalP-noTM
MeliponaBeecheii_001466-T1  0.120  22  0.154  12  0.296   1  0.172   0.164 N  0.450      SignalP-noTM
MeliponaBeecheii_001467-T1  0.112  40  0.106  70  0.119  37  0.098   0.102 N  0.450      SignalP-noTM
MeliponaBeecheii_001468-T1  0.112  53  0.110  17  0.170   4  0.113   0.112 N  0.450      SignalP-noTM
MeliponaBeecheii_001469-T1  0.154  47  0.165  47  0.358  42  0.137   0.150 N  0.450      SignalP-noTM
MeliponaBeecheii_001470-T1  0.135  19  0.225  16  0.561   5  0.363   0.300 N  0.450      SignalP-noTM
MeliponaBeecheii_001471-T1  0.113  56  0.106  65  0.120  13  0.100   0.103 N  0.450      SignalP-noTM
MeliponaBeecheii_001472-T1  0.122  32  0.166  12  0.369   3  0.225   0.198 N  0.450      SignalP-noTM
MeliponaBeecheii_001473-T1  0.109  58  0.108  29  0.117  21  0.103   0.105 N  0.450      SignalP-noTM
MeliponaBeecheii_001474-T1  0.110  55  0.104  68  0.112  30  0.095   0.099 N  0.450      SignalP-noTM
MeliponaBeecheii_001475-T1  0.164  41  0.154  41  0.261  38  0.136   0.144 N  0.450      SignalP-noTM
MeliponaBeecheii_001476-T1  0.120  22  0.114  55  0.137  47  0.106   0.110 N  0.450      SignalP-noTM
MeliponaBeecheii_001477-T1  0.111  21  0.107  25  0.130  22  0.106   0.106 N  0.450      SignalP-noTM
MeliponaBeecheii_001478-T1  0.112  54  0.108  12  0.116   3  0.108   0.108 N  0.450      SignalP-noTM
MeliponaBeecheii_001479-T1  0.142  39  0.127  11  0.177   2  0.140   0.134 N  0.450      SignalP-noTM
MeliponaBeecheii_001480-T1  0.119  41  0.120  41  0.168  40  0.123   0.121 N  0.450      SignalP-noTM
MeliponaBeecheii_001481-T1  0.163  25  0.168  25  0.421   8  0.172   0.170 N  0.450      SignalP-noTM
MeliponaBeecheii_001482-T1  0.162  20  0.140  20  0.172  12  0.123   0.131 N  0.450      SignalP-noTM
MeliponaBeecheii_001483-T1  0.130  38  0.123  12  0.159   1  0.139   0.132 N  0.450      SignalP-noTM
MeliponaBeecheii_001484-T1  0.127  17  0.112  17  0.121  25  0.093   0.101 N  0.450      SignalP-noTM
MeliponaBeecheii_001485-T1  0.109  34  0.112  12  0.143   2  0.109   0.110 N  0.450      SignalP-noTM
MeliponaBeecheii_001486-T1  0.115  48  0.124  48  0.148  36  0.114   0.118 N  0.450      SignalP-noTM
MeliponaBeecheii_001487-T1  0.246  55  0.163  55  0.140   1  0.109   0.134 N  0.450      SignalP-noTM
MeliponaBeecheii_001488-T1  0.344  31  0.193  31  0.172   3  0.116   0.152 N  0.450      SignalP-noTM
MeliponaBeecheii_001489-T1  0.127  23  0.121  23  0.150  20  0.114   0.117 N  0.450      SignalP-noTM
MeliponaBeecheii_001490-T1  0.116  30  0.145  11  0.226   1  0.183   0.165 N  0.450      SignalP-noTM
MeliponaBeecheii_001491-T1  0.112  54  0.119  54  0.142  39  0.109   0.113 N  0.450      SignalP-noTM
MeliponaBeecheii_001492-T1  0.120  17  0.145  11  0.216   4  0.177   0.162 N  0.450      SignalP-noTM
MeliponaBeecheii_001493-T1  0.134  39  0.118  39  0.114  23  0.100   0.108 N  0.450      SignalP-noTM
MeliponaBeecheii_001494-T1  0.118  22  0.155  12  0.290   2  0.187   0.172 N  0.450      SignalP-noTM
MeliponaBeecheii_001495-T1  0.114  22  0.133  12  0.203   1  0.139   0.136 N  0.450      SignalP-noTM
MeliponaBeecheii_001496-T1  0.110  64  0.134  11  0.196   1  0.148   0.141 N  0.450      SignalP-noTM
MeliponaBeecheii_001497-T1  0.112  19  0.129  11  0.217   5  0.160   0.146 N  0.450      SignalP-noTM
MeliponaBeecheii_001498-T1  0.267  26  0.376  26  0.759  21  0.534   0.461 Y  0.450      SignalP-noTM
MeliponaBeecheii_001499-T1  0.857  19  0.898  19  0.970   4  0.938   0.920 Y  0.450      SignalP-noTM
MeliponaBeecheii_001500-T1  0.781  19  0.789  19  0.872   7  0.787   0.788 Y  0.450      SignalP-noTM
MeliponaBeecheii_001501-T1  0.516  25  0.611  25  0.813  14  0.715   0.667 Y  0.450      SignalP-noTM
MeliponaBeecheii_001502-T1  0.857  31  0.903  31  0.988  22  0.942   0.924 Y  0.450      SignalP-noTM
MeliponaBeecheii_001503-T1  0.345  35  0.447  35  0.867  31  0.405   0.430 N  0.500      SignalP-TM
MeliponaBeecheii_001504-T1  0.183  27  0.154  27  0.174   6  0.131   0.142 N  0.450      SignalP-noTM
MeliponaBeecheii_001505-T1  0.215  48  0.142  48  0.224  17  0.132   0.138 N  0.500      SignalP-TM
MeliponaBeecheii_001506-T1  0.763  32  0.183  32  0.224   1  0.083   0.143 N  0.500      SignalP-TM
MeliponaBeecheii_001507-T1  0.189  22  0.127  22  0.108  25  0.086   0.105 N  0.450      SignalP-noTM
MeliponaBeecheii_001508-T1  0.641  20  0.747  20  0.914  12  0.874   0.816 Y  0.450      SignalP-noTM
MeliponaBeecheii_001509-T1  0.479  23  0.604  23  0.864   8  0.762   0.689 Y  0.450      SignalP-noTM
MeliponaBeecheii_001510-T1  0.143  54  0.121  54  0.123   5  0.104   0.112 N  0.450      SignalP-noTM
MeliponaBeecheii_001511-T1  0.188  28  0.151  28  0.216   2  0.130   0.140 N  0.450      SignalP-noTM
MeliponaBeecheii_001512-T1  0.110  17  0.142  11  0.228   1  0.149   0.146 N  0.450      SignalP-noTM
MeliponaBeecheii_001513-T1  0.201  34  0.179  34  0.439  36  0.147   0.162 N  0.450      SignalP-noTM
MeliponaBeecheii_001514-T1  0.196  18  0.188  18  0.260  16  0.172   0.179 N  0.450      SignalP-noTM
MeliponaBeecheii_001515-T1  0.134  51  0.130  29  0.204  28  0.145   0.138 N  0.450      SignalP-noTM
MeliponaBeecheii_001516-T1  0.110  11  0.108  29  0.118  16  0.106   0.107 N  0.450      SignalP-noTM
MeliponaBeecheii_001517-T1  0.151  70  0.121  70  0.118  55  0.095   0.107 N  0.450      SignalP-noTM
MeliponaBeecheii_001518-T1  0.128  34  0.124  11  0.168   1  0.129   0.127 N  0.450      SignalP-noTM
MeliponaBeecheii_001519-T1  0.108  23  0.104  36  0.111  24  0.097   0.100 N  0.450      SignalP-noTM
MeliponaBeecheii_001520-T1  0.298  21  0.224  21  0.235   1  0.162   0.191 N  0.450      SignalP-noTM
MeliponaBeecheii_001521-T1  0.111  25  0.141  14  0.233   6  0.195   0.171 N  0.450      SignalP-noTM
MeliponaBeecheii_001522-T1  0.180  21  0.143  21  0.142  17  0.113   0.127 N  0.450      SignalP-noTM
MeliponaBeecheii_001523-T1  0.112  52  0.109  52  0.130   6  0.104   0.106 N  0.450      SignalP-noTM
MeliponaBeecheii_001524-T1  0.107  48  0.107  13  0.123  12  0.105   0.106 N  0.450      SignalP-noTM
MeliponaBeecheii_001525-T1  0.185  26  0.390  26  0.933  14  0.818   0.621 Y  0.450      SignalP-noTM
MeliponaBeecheii_001526-T1  0.135  63  0.144  63  0.210  61  0.113   0.132 N  0.500      SignalP-TM
MeliponaBeecheii_001527-T1  0.109  22  0.110  56  0.135  52  0.107   0.108 N  0.450      SignalP-noTM
MeliponaBeecheii_001528-T1  0.110  47  0.106  36  0.119  21  0.102   0.104 N  0.450      SignalP-noTM
MeliponaBeecheii_001529-T1  0.146  21  0.126  21  0.136   1  0.106   0.116 N  0.450      SignalP-noTM
MeliponaBeecheii_001530-T1  0.108  27  0.108  54  0.124  50  0.104   0.106 N  0.450      SignalP-noTM
MeliponaBeecheii_001531-T1  0.110  27  0.110  52  0.130   5  0.105   0.107 N  0.450      SignalP-noTM
MeliponaBeecheii_001532-T1  0.267  34  0.179  34  0.207  32  0.115   0.144 N  0.450      SignalP-noTM
MeliponaBeecheii_001533-T1  0.113  17  0.108  48  0.117  42  0.097   0.102 N  0.450      SignalP-noTM
MeliponaBeecheii_001534-T1  0.110  47  0.123  50  0.149  41  0.111   0.117 N  0.450      SignalP-noTM
MeliponaBeecheii_001535-T1  0.109  63  0.106  27  0.112  22  0.104   0.105 N  0.450      SignalP-noTM
MeliponaBeecheii_001536-T1  0.162  47  0.131  47  0.123  46  0.101   0.115 N  0.450      SignalP-noTM
MeliponaBeecheii_001537-T1  0.119  45  0.108  45  0.121  21  0.096   0.102 N  0.450      SignalP-noTM
MeliponaBeecheii_001538-T1  0.209  21  0.154  21  0.144   1  0.110   0.130 N  0.450      SignalP-noTM
MeliponaBeecheii_001539-T1  0.108  51  0.105  58  0.114  54  0.098   0.101 N  0.450      SignalP-noTM
MeliponaBeecheii_001540-T1  0.143  19  0.173  11  0.400   2  0.277   0.215 N  0.500      SignalP-TM
MeliponaBeecheii_001541-T1  0.112  22  0.111  11  0.132   1  0.104   0.107 N  0.450      SignalP-noTM
MeliponaBeecheii_001542-T1  0.108  55  0.109  14  0.133   7  0.119   0.115 N  0.450      SignalP-noTM
MeliponaBeecheii_001543-T1  0.121  35  0.114  11  0.139   1  0.112   0.113 N  0.450      SignalP-noTM
MeliponaBeecheii_001544-T1  0.146  48  0.135  48  0.198  29  0.131   0.133 N  0.450      SignalP-noTM
MeliponaBeecheii_001545-T1  0.191  28  0.182  28  0.261  22  0.175   0.178 N  0.450      SignalP-noTM
MeliponaBeecheii_001546-T1  0.124  41  0.177  23  0.347   9  0.258   0.209 N  0.500      SignalP-TM
MeliponaBeecheii_001547-T1  0.156  23  0.125  23  0.119   2  0.100   0.111 N  0.450      SignalP-noTM
MeliponaBeecheii_001548-T1  0.112  24  0.109  12  0.124   4  0.110   0.109 N  0.450      SignalP-noTM
MeliponaBeecheii_001549-T1  0.109  48  0.103  48  0.106  46  0.095   0.098 N  0.450      SignalP-noTM
MeliponaBeecheii_001550-T1  0.160  41  0.129  41  0.179  17  0.116   0.124 N  0.500      SignalP-TM
MeliponaBeecheii_001551-T1  0.110  48  0.106  51  0.115  45  0.096   0.101 N  0.450      SignalP-noTM
MeliponaBeecheii_001552-T1  0.290  44  0.257  44  0.541  34  0.207   0.230 N  0.450      SignalP-noTM
MeliponaBeecheii_001553-T1  0.397  21  0.303  21  0.482  19  0.231   0.264 N  0.450      SignalP-noTM
MeliponaBeecheii_001554-T1  0.110  65  0.102  65  0.114   3  0.093   0.097 N  0.450      SignalP-noTM
MeliponaBeecheii_001555-T1  0.182  30  0.137  30  0.129  16  0.104   0.119 N  0.450      SignalP-noTM
MeliponaBeecheii_001556-T1  0.120  37  0.126  11  0.158   4  0.145   0.136 N  0.450      SignalP-noTM
MeliponaBeecheii_001557-T1  0.107  34  0.113  42  0.138  20  0.107   0.109 N  0.450      SignalP-noTM
MeliponaBeecheii_001558-T1  0.125  23  0.117  23  0.125  22  0.109   0.113 N  0.450      SignalP-noTM
MeliponaBeecheii_001559-T1  0.107  35  0.114  17  0.158  12  0.126   0.121 N  0.450      SignalP-noTM
MeliponaBeecheii_001560-T1  0.108  23  0.110  11  0.137   1  0.108   0.109 N  0.450      SignalP-noTM
MeliponaBeecheii_001561-T1  0.109  66  0.113  27  0.154   9  0.117   0.115 N  0.450      SignalP-noTM
MeliponaBeecheii_001562-T1  0.109  41  0.109  35  0.121  27  0.107   0.108 N  0.450      SignalP-noTM
MeliponaBeecheii_001563-T1  0.192  22  0.145  22  0.156   2  0.107   0.124 N  0.450      SignalP-noTM
MeliponaBeecheii_001564-T1  0.341  30  0.188  30  0.143   4  0.108   0.145 N  0.450      SignalP-noTM
MeliponaBeecheii_001565-T1  0.117  31  0.110  31  0.117  12  0.101   0.105 N  0.450      SignalP-noTM
MeliponaBeecheii_001566-T1  0.125  22  0.140  22  0.253  10  0.159   0.150 N  0.450      SignalP-noTM
MeliponaBeecheii_001567-T1  0.118  27  0.159  11  0.325   1  0.164   0.161 N  0.450      SignalP-noTM
MeliponaBeecheii_001568-T1  0.114  56  0.116  68  0.139  50  0.104   0.110 N  0.450      SignalP-noTM
MeliponaBeecheii_001569-T1  0.112  48  0.105  48  0.114  46  0.097   0.100 N  0.450      SignalP-noTM
MeliponaBeecheii_001570-T1  0.111  61  0.104  61  0.115  49  0.096   0.100 N  0.450      SignalP-noTM
MeliponaBeecheii_001571-T1  0.109  30  0.105  29  0.133   6  0.103   0.104 N  0.450      SignalP-noTM
MeliponaBeecheii_001572-T1  0.121  45  0.123  11  0.156   1  0.126   0.125 N  0.450      SignalP-noTM
MeliponaBeecheii_001573-T1  0.109  46  0.110  12  0.130  41  0.112   0.111 N  0.450      SignalP-noTM
MeliponaBeecheii_001574-T1  0.145  47  0.121  47  0.130  13  0.103   0.111 N  0.450      SignalP-noTM
MeliponaBeecheii_001575-T1  0.114  54  0.112  32  0.178  13  0.110   0.111 N  0.450      SignalP-noTM
MeliponaBeecheii_001576-T1  0.125  48  0.148  23  0.317  12  0.187   0.164 N  0.500      SignalP-TM
MeliponaBeecheii_001577-T1  0.131  24  0.189  11  0.513   2  0.301   0.250 N  0.450      SignalP-noTM
MeliponaBeecheii_001578-T1  0.108  63  0.108  11  0.130   1  0.103   0.105 N  0.450      SignalP-noTM
MeliponaBeecheii_001579-T1  0.111  31  0.110  15  0.198   5  0.121   0.116 N  0.450      SignalP-noTM
MeliponaBeecheii_001580-T1  0.110  70  0.105  70  0.110  28  0.096   0.100 N  0.450      SignalP-noTM
MeliponaBeecheii_001581-T1  0.136  52  0.122  11  0.155   1  0.125   0.124 N  0.450      SignalP-noTM
MeliponaBeecheii_001582-T1  0.109  61  0.105  28  0.120  28  0.103   0.104 N  0.450      SignalP-noTM
MeliponaBeecheii_001583-T1  0.109  45  0.105  67  0.109  67  0.095   0.100 N  0.450      SignalP-noTM
MeliponaBeecheii_001584-T1  0.113  62  0.114  40  0.135  26  0.113   0.113 N  0.450      SignalP-noTM
MeliponaBeecheii_001585-T1  0.120  37  0.130  14  0.210   2  0.147   0.139 N  0.450      SignalP-noTM
MeliponaBeecheii_001586-T1  0.119  45  0.146  11  0.254   1  0.150   0.148 N  0.450      SignalP-noTM
MeliponaBeecheii_001587-T1  0.377  69  0.231  69  0.235  52  0.131   0.191 N  0.500      SignalP-TM
MeliponaBeecheii_001588-T1  0.150  17  0.125  17  0.117  16  0.100   0.112 N  0.450      SignalP-noTM
MeliponaBeecheii_001589-T1  0.111  67  0.105  56  0.127   6  0.099   0.102 N  0.450      SignalP-noTM
MeliponaBeecheii_001590-T1  0.110  57  0.113  27  0.159  13  0.116   0.114 N  0.450      SignalP-noTM
MeliponaBeecheii_001591-T1  0.111  21  0.111  21  0.127  11  0.111   0.111 N  0.450      SignalP-noTM
MeliponaBeecheii_001592-T1  0.110  34  0.121  11  0.194   2  0.130   0.126 N  0.450      SignalP-noTM
MeliponaBeecheii_001593-T1  0.136  35  0.116  35  0.142   3  0.105   0.110 N  0.450      SignalP-noTM
# SignalP-4.1 euk predictions
# name                     Cmax  pos  Ymax  pos  Smax  pos  Smean   D     ?  Dmaxcut    Networks-used
MeliponaBeecheii_010652-T1  0.144  19  0.183  38  0.530  35  0.188   0.186 N  0.450      SignalP-noTM
MeliponaBeecheii_010653-T1  0.109  58  0.106  11  0.108  60  0.100   0.103 N  0.450      SignalP-noTM
MeliponaBeecheii_010654-T1  0.108  59  0.108  47  0.120  28  0.102   0.104 N  0.450      SignalP-noTM
MeliponaBeecheii_010655-T1  0.140  25  0.123  25  0.166  44  0.109   0.116 N  0.450      SignalP-noTM
MeliponaBeecheii_010656-T1  0.143  26  0.127  26  0.193   3  0.122   0.124 N  0.450      SignalP-noTM
MeliponaBeecheii_010657-T1  0.108  19  0.105  66  0.124  46  0.098   0.101 N  0.450      SignalP-noTM
MeliponaBeecheii_010658-T1  0.119  23  0.107  23  0.150  21  0.096   0.101 N  0.450      SignalP-noTM
MeliponaBeecheii_010659-T1  0.162  44  0.143  44  0.226  43  0.122   0.131 N  0.450      SignalP-noTM
MeliponaBeecheii_010660-T1  0.109  60  0.105  21  0.136  12  0.105   0.105 N  0.450      SignalP-noTM
MeliponaBeecheii_010661-T1  0.122  10  0.133  15  0.212   9  0.176   0.156 N  0.450      SignalP-noTM
MeliponaBeecheii_010662-T1  0.118  44  0.113  12  0.139   1  0.108   0.110 N  0.450      SignalP-noTM
MeliponaBeecheii_010663-T1  0.115  28  0.123  11  0.166   1  0.124   0.124 N  0.450      SignalP-noTM
MeliponaBeecheii_010664-T1  0.111  37  0.108  37  0.145  38  0.102   0.105 N  0.450      SignalP-noTM
MeliponaBeecheii_010665-T1  0.886  25  0.901  25  0.963  20  0.916   0.909 Y  0.450      SignalP-noTM
MeliponaBeecheii_010666-T1  0.108  57  0.106  70  0.110  66  0.099   0.102 N  0.450      SignalP-noTM
MeliponaBeecheii_010667-T1  0.113  25  0.109  53  0.121   2  0.102   0.105 N  0.450      SignalP-noTM
MeliponaBeecheii_010668-T1  0.117  48  0.155  48  0.249  41  0.134   0.146 N  0.500      SignalP-TM
MeliponaBeecheii_010669-T1  0.131  28  0.124  12  0.180   1  0.112   0.117 N  0.450      SignalP-noTM
MeliponaBeecheii_010670-T1  0.118  20  0.120  20  0.142  14  0.121   0.120 N  0.450      SignalP-noTM
MeliponaBeecheii_010671-T1  0.162  27  0.138  27  0.215  25  0.121   0.129 N  0.450      SignalP-noTM
MeliponaBeecheii_010672-T1  0.119  27  0.106  13  0.121   1  0.094   0.100 N  0.450      SignalP-noTM
MeliponaBeecheii_010673-T1  0.108  37  0.121  12  0.148   1  0.125   0.123 N  0.450      SignalP-noTM
MeliponaBeecheii_010674-T1  0.446  34  0.442  34  0.655  32  0.359   0.409 N  0.500      SignalP-TM
MeliponaBeecheii_010675-T1  0.108  44  0.105  31  0.117  17  0.096   0.100 N  0.450      SignalP-noTM
MeliponaBeecheii_010676-T1  0.321  19  0.215  19  0.190  18  0.144   0.177 N  0.450      SignalP-noTM
MeliponaBeecheii_010677-T1  0.108  45  0.105  59  0.119  49  0.100   0.102 N  0.450      SignalP-noTM
MeliponaBeecheii_010678-T1  0.110  69  0.107  12  0.125   7  0.110   0.109 N  0.450      SignalP-noTM
MeliponaBeecheii_010679-T1  0.126  45  0.113  45  0.123  52  0.098   0.105 N  0.450      SignalP-noTM
MeliponaBeecheii_010680-T1  0.132  25  0.157  25  0.321  10  0.186   0.173 N  0.450      SignalP-noTM
MeliponaBeecheii_010681-T1  0.107  41  0.103  70  0.115  54  0.095   0.099 N  0.450      SignalP-noTM
MeliponaBeecheii_010682-T1  0.142  27  0.119  27  0.113  14  0.099   0.108 N  0.450      SignalP-noTM
MeliponaBeecheii_010683-T1  0.200  29  0.145  29  0.158  28  0.107   0.125 N  0.450      SignalP-noTM
MeliponaBeecheii_010684-T1  0.623  29  0.710  29  0.960   7  0.830   0.775 Y  0.450      SignalP-noTM
MeliponaBeecheii_010685-T1  0.174  26  0.189  26  0.338  13  0.203   0.197 N  0.450      SignalP-noTM
MeliponaBeecheii_010686-T1  0.112  22  0.106  51  0.118  40  0.098   0.102 N  0.450      SignalP-noTM
MeliponaBeecheii_010687-T1  0.115  34  0.118  12  0.182   3  0.128   0.124 N  0.450      SignalP-noTM
MeliponaBeecheii_010688-T1  0.107  37  0.104  37  0.110  64  0.098   0.101 N  0.450      SignalP-noTM
MeliponaBeecheii_010689-T1  0.123  39  0.113  63  0.215  42  0.103   0.108 N  0.450      SignalP-noTM
MeliponaBeecheii_010690-T1  0.108  46  0.106  16  0.125   7  0.100   0.103 N  0.450      SignalP-noTM
MeliponaBeecheii_010691-T1  0.132  45  0.119  45  0.199  35  0.107   0.112 N  0.450      SignalP-noTM
MeliponaBeecheii_010692-T1  0.109  28  0.106  62  0.116  50  0.097   0.101 N  0.450      SignalP-noTM
MeliponaBeecheii_010693-T1  0.107  41  0.105  41  0.122  36  0.098   0.101 N  0.450      SignalP-noTM
MeliponaBeecheii_010694-T1  0.114  35  0.116  21  0.155  12  0.117   0.117 N  0.500      SignalP-TM
MeliponaBeecheii_010695-T1  0.108  40  0.102  62  0.108  51  0.095   0.099 N  0.450      SignalP-noTM
MeliponaBeecheii_010696-T1  0.108  33  0.102  64  0.111  56  0.096   0.099 N  0.450      SignalP-noTM
MeliponaBeecheii_010697-T1  0.114  17  0.105  17  0.111  50  0.096   0.100 N  0.450      SignalP-noTM
MeliponaBeecheii_010698-T1  0.110  22  0.109  16  0.127  11  0.110   0.110 N  0.450      SignalP-noTM
MeliponaBeecheii_010699-T1  0.111  55  0.108  53  0.118  35  0.095   0.101 N  0.450      SignalP-noTM
MeliponaBeecheii_010700-T1  0.115  29  0.106  29  0.108   5  0.099   0.102 N  0.450      SignalP-noTM
MeliponaBeecheii_010701-T1  0.114  20  0.115  20  0.132   1  0.113   0.114 N  0.450      SignalP-noTM
MeliponaBeecheii_010702-T1  0.136  23  0.152  17  0.224  13  0.189   0.172 N  0.450      SignalP-noTM
MeliponaBeecheii_010703-T1  0.110  57  0.105  57  0.117  36  0.100   0.102 N  0.450      SignalP-noTM
MeliponaBeecheii_010704-T1  0.109  33  0.120  11  0.152   1  0.120   0.120 N  0.450      SignalP-noTM
MeliponaBeecheii_010705-T1  0.109  47  0.107  47  0.115  29  0.102   0.104 N  0.450      SignalP-noTM
MeliponaBeecheii_010706-T1  0.108  24  0.103  68  0.111  26  0.096   0.099 N  0.450      SignalP-noTM
MeliponaBeecheii_010707-T1  0.110  31  0.105  60  0.119  55  0.099   0.102 N  0.450      SignalP-noTM
MeliponaBeecheii_010708-T1  0.143  36  0.136  36  0.200  33  0.129   0.132 N  0.450      SignalP-noTM
MeliponaBeecheii_010709-T1  0.108  51  0.105  51  0.116  23  0.099   0.102 N  0.450      SignalP-noTM
MeliponaBeecheii_010710-T1  0.141  57  0.118  57  0.117  54  0.099   0.108 N  0.450      SignalP-noTM
MeliponaBeecheii_010711-T1  0.106  31  0.104  46  0.115  45  0.100   0.102 N  0.450      SignalP-noTM
MeliponaBeecheii_010712-T1  0.108  38  0.104  57  0.109  23  0.094   0.099 N  0.450      SignalP-noTM
MeliponaBeecheii_010713-T1  0.106  15  0.109  11  0.128   1  0.106   0.107 N  0.450      SignalP-noTM
MeliponaBeecheii_010714-T1  0.164  40  0.129  40  0.179  36  0.097   0.112 N  0.450      SignalP-noTM
MeliponaBeecheii_010715-T1  0.182  30  0.177  30  0.357   7  0.189   0.183 N  0.450      SignalP-noTM
MeliponaBeecheii_010716-T1  0.125  19  0.114  19  0.129  25  0.106   0.110 N  0.450      SignalP-noTM
MeliponaBeecheii_010717-T1  0.168  25  0.136  25  0.136   3  0.111   0.122 N  0.450      SignalP-noTM
MeliponaBeecheii_010718-T1  0.108  19  0.104  70  0.114  55  0.098   0.101 N  0.450      SignalP-noTM
MeliponaBeecheii_010719-T1  0.143  35  0.198  11  0.470   1  0.298   0.252 N  0.450      SignalP-noTM
MeliponaBeecheii_010720-T1  0.112  42  0.103  51  0.110  33  0.094   0.098 N  0.450      SignalP-noTM
MeliponaBeecheii_010721-T1  0.111  17  0.119  17  0.151   1  0.120   0.120 N  0.450      SignalP-noTM
MeliponaBeecheii_010722-T1  0.114  49  0.107  16  0.139  13  0.107   0.107 N  0.450      SignalP-noTM
MeliponaBeecheii_010723-T1  0.474  23  0.492  23  0.688   2  0.511   0.502 Y  0.450      SignalP-noTM
MeliponaBeecheii_010724-T1  0.108  38  0.105  70  0.119  42  0.101   0.103 N  0.450      SignalP-noTM
MeliponaBeecheii_010725-T1  0.112  43  0.104  43  0.119   2  0.095   0.099 N  0.450      SignalP-noTM
MeliponaBeecheii_010726-T1  0.108  56  0.107  55  0.122   1  0.100   0.103 N  0.450      SignalP-noTM
MeliponaBeecheii_010727-T1  0.107  52  0.105  52  0.110  34  0.096   0.100 N  0.450      SignalP-noTM
MeliponaBeecheii_010728-T1  0.116  67  0.112  67  0.156  50  0.103   0.107 N  0.450      SignalP-noTM
MeliponaBeecheii_010729-T1  0.164  39  0.129  39  0.196  38  0.103   0.115 N  0.450      SignalP-noTM
MeliponaBeecheii_010730-T1  0.126  16  0.116  16  0.127  13  0.104   0.110 N  0.450      SignalP-noTM
MeliponaBeecheii_010731-T1  0.169  17  0.151  17  0.170  17  0.131   0.140 N  0.450      SignalP-noTM
MeliponaBeecheii_010732-T1  0.108  47  0.105  40  0.119  20  0.100   0.102 N  0.450      SignalP-noTM
MeliponaBeecheii_010733-T1  0.157  29  0.178  29  0.268  11  0.205   0.189 N  0.500      SignalP-TM
MeliponaBeecheii_010734-T1  0.205  21  0.188  11  0.439   1  0.308   0.236 N  0.500      SignalP-TM
MeliponaBeecheii_010735-T1  0.198  22  0.157  22  0.144  14  0.125   0.140 N  0.450      SignalP-noTM
MeliponaBeecheii_010736-T1  0.111  42  0.174  11  0.338  11  0.282   0.217 N  0.500      SignalP-TM
MeliponaBeecheii_010737-T1  0.113  40  0.114  17  0.148  16  0.119   0.117 N  0.450      SignalP-noTM
MeliponaBeecheii_010738-T1  0.108  56  0.103  68  0.111  56  0.095   0.098 N  0.450      SignalP-noTM
MeliponaBeecheii_010739-T1  0.139  27  0.136  27  0.175   1  0.137   0.136 N  0.450      SignalP-noTM
MeliponaBeecheii_010740-T1  0.108  23  0.103  60  0.108  69  0.096   0.099 N  0.450      SignalP-noTM
MeliponaBeecheii_010741-T1  0.116  28  0.129  15  0.173   5  0.144   0.137 N  0.450      SignalP-noTM
MeliponaBeecheii_010742-T1  0.120  37  0.110  22  0.150  11  0.108   0.109 N  0.450      SignalP-noTM
MeliponaBeecheii_010743-T1  0.178  26  0.148  26  0.186   1  0.126   0.136 N  0.450      SignalP-noTM
MeliponaBeecheii_010744-T1  0.121  17  0.134  17  0.169   6  0.149   0.142 N  0.450      SignalP-noTM
MeliponaBeecheii_010745-T1  0.108  52  0.105  52  0.118  50  0.098   0.101 N  0.450      SignalP-noTM
MeliponaBeecheii_010746-T1  0.109  37  0.106  69  0.114  67  0.098   0.102 N  0.450      SignalP-noTM
MeliponaBeecheii_010747-T1  0.109  59  0.114  11  0.139   1  0.108   0.111 N  0.450      SignalP-noTM
MeliponaBeecheii_010748-T1  0.114  38  0.126  11  0.152   7  0.139   0.133 N  0.450      SignalP-noTM
MeliponaBeecheii_010749-T1  0.127  58  0.115  58  0.125  30  0.103   0.109 N  0.450      SignalP-noTM
MeliponaBeecheii_010750-T1  0.152  16  0.138  16  0.151  13  0.125   0.131 N  0.450      SignalP-noTM
MeliponaBeecheii_010751-T1  0.135  18  0.175  18  0.386  13  0.250   0.216 N  0.450      SignalP-noTM
MeliponaBeecheii_010752-T1  0.108  50  0.107  50  0.137  38  0.103   0.105 N  0.450      SignalP-noTM
MeliponaBeecheii_010753-T1  0.158  20  0.142  20  0.252  19  0.129   0.135 N  0.450      SignalP-noTM
MeliponaBeecheii_010754-T1  0.126  28  0.166  11  0.334  19  0.214   0.192 N  0.450      SignalP-noTM
MeliponaBeecheii_010755-T1  0.203  35  0.181  35  0.433  12  0.201   0.192 N  0.450      SignalP-noTM
MeliponaBeecheii_010756-T1  0.115  37  0.159  11  0.365   6  0.258   0.212 N  0.450      SignalP-noTM
MeliponaBeecheii_010757-T1  0.110  25  0.114  36  0.152  35  0.108   0.112 N  0.500      SignalP-TM
MeliponaBeecheii_010758-T1  0.134  40  0.124  40  0.207  39  0.113   0.118 N  0.450      SignalP-noTM
MeliponaBeecheii_010759-T1  0.113  66  0.105  44  0.118  38  0.095   0.100 N  0.450      SignalP-noTM
MeliponaBeecheii_010760-T1  0.108  53  0.105  53  0.122   6  0.100   0.103 N  0.450      SignalP-noTM
MeliponaBeecheii_010761-T1  0.187  57  0.163  57  0.176  50  0.116   0.138 N  0.450      SignalP-noTM
MeliponaBeecheii_010762-T1  0.131  19  0.119  19  0.126  18  0.108   0.113 N  0.450      SignalP-noTM
MeliponaBeecheii_010763-T1  0.140  26  0.213  11  0.503   1  0.353   0.289 N  0.450      SignalP-noTM
MeliponaBeecheii_010764-T1  0.159  31  0.193  11  0.499   1  0.315   0.242 N  0.500      SignalP-TM
MeliponaBeecheii_010765-T1  0.136  47  0.113  47  0.126  45  0.093   0.102 N  0.450      SignalP-noTM
MeliponaBeecheii_010766-T1  0.122  28  0.110  28  0.118  12  0.100   0.104 N  0.450      SignalP-noTM
MeliponaBeecheii_010767-T1  0.116  69  0.113  69  0.124  50  0.104   0.108 N  0.450      SignalP-noTM
MeliponaBeecheii_010768-T1  0.216  17  0.169  17  0.168  40  0.125   0.145 N  0.450      SignalP-noTM
MeliponaBeecheii_010771-T1  0.113  20  0.104  20  0.112  13  0.095   0.099 N  0.450      SignalP-noTM
MeliponaBeecheii_010772-T1  0.109  59  0.112  39  0.126  25  0.111   0.112 N  0.450      SignalP-noTM
MeliponaBeecheii_010773-T1  0.114  23  0.200  12  0.497   1  0.261   0.233 N  0.450      SignalP-noTM
MeliponaBeecheii_010774-T1  0.164  22  0.126  22  0.111  27  0.096   0.109 N  0.450      SignalP-noTM
MeliponaBeecheii_010775-T1  0.137  21  0.117  21  0.139  50  0.099   0.107 N  0.450      SignalP-noTM
MeliponaBeecheii_010776-T1  0.130  63  0.182  11  0.379   3  0.271   0.230 N  0.450      SignalP-noTM
MeliponaBeecheii_010777-T1  0.110  42  0.106  42  0.112  47  0.094   0.100 N  0.450      SignalP-noTM
MeliponaBeecheii_010778-T1  0.167  27  0.176  19  0.345   1  0.189   0.183 N  0.450      SignalP-noTM
MeliponaBeecheii_010779-T1  0.121  44  0.116  12  0.177   3  0.130   0.124 N  0.450      SignalP-noTM
MeliponaBeecheii_010780-T1  0.110  23  0.104  58  0.116  43  0.095   0.099 N  0.450      SignalP-noTM
MeliponaBeecheii_010781-T1  0.198  59  0.145  59  0.186   1  0.106   0.124 N  0.450      SignalP-noTM
MeliponaBeecheii_010782-T1  0.264  23  0.487  23  0.961   8  0.899   0.710 Y  0.450      SignalP-noTM
MeliponaBeecheii_010783-T1  0.127  30  0.219  30  0.604   5  0.397   0.315 N  0.450      SignalP-noTM
MeliponaBeecheii_010784-T1  0.111  34  0.108  34  0.116  25  0.102   0.104 N  0.450      SignalP-noTM
MeliponaBeecheii_010785-T1  0.108  40  0.110  48  0.128  35  0.103   0.106 N  0.450      SignalP-noTM
MeliponaBeecheii_010786-T1  0.108  31  0.108  12  0.122  34  0.105   0.106 N  0.450      SignalP-noTM
MeliponaBeecheii_010787-T1  0.111  41  0.113  41  0.124  22  0.110   0.111 N  0.450      SignalP-noTM
MeliponaBeecheii_010788-T1  0.110  25  0.107  46  0.122  25  0.099   0.102 N  0.450      SignalP-noTM
MeliponaBeecheii_010789-T1  0.108  42  0.105  67  0.109  64  0.099   0.102 N  0.450      SignalP-noTM
MeliponaBeecheii_010790-T1  0.109  57  0.124  11  0.234   2  0.141   0.133 N  0.450      SignalP-noTM
MeliponaBeecheii_010791-T1  0.138  20  0.135  20  0.204   6  0.131   0.133 N  0.450      SignalP-noTM
MeliponaBeecheii_010792-T1  0.164  17  0.158  17  0.234  15  0.155   0.157 N  0.450      SignalP-noTM
MeliponaBeecheii_010793-T1  0.231  27  0.185  27  0.348   1  0.165   0.174 N  0.450      SignalP-noTM
MeliponaBeecheii_010794-T1  0.122  33  0.117  11  0.134   1  0.121   0.119 N  0.450      SignalP-noTM
MeliponaBeecheii_010795-T1  0.150  34  0.131  34  0.258  33  0.121   0.126 N  0.450      SignalP-noTM
MeliponaBeecheii_010796-T1  0.109  67  0.108  66  0.118  47  0.101   0.104 N  0.450      SignalP-noTM
MeliponaBeecheii_010797-T1  0.110  40  0.109  40  0.120  39  0.101   0.104 N  0.450      SignalP-noTM
MeliponaBeecheii_010798-T1  0.139  21  0.125  21  0.136   1  0.110   0.117 N  0.450      SignalP-noTM
MeliponaBeecheii_010799-T1  0.136  59  0.172  53  0.370  32  0.178   0.175 N  0.450      SignalP-noTM
MeliponaBeecheii_010800-T1  0.139  29  0.150  12  0.235   1  0.176   0.164 N  0.450      SignalP-noTM
MeliponaBeecheii_010801-T1  0.109  47  0.106  35  0.114  32  0.100   0.103 N  0.450      SignalP-noTM
MeliponaBeecheii_010802-T1  0.121  24  0.107  66  0.119  29  0.099   0.103 N  0.450      SignalP-noTM
MeliponaBeecheii_010803-T1  0.116  69  0.125  69  0.186  65  0.089   0.111 N  0.500      SignalP-TM
MeliponaBeecheii_010804-T1  0.181  43  0.139  43  0.133  39  0.106   0.121 N  0.450      SignalP-noTM
MeliponaBeecheii_010805-T1  0.113  58  0.110  43  0.179  32  0.110   0.110 N  0.450      SignalP-noTM
MeliponaBeecheii_010806-T1  0.110  62  0.106  35  0.117  45  0.100   0.103 N  0.450      SignalP-noTM
MeliponaBeecheii_010807-T1  0.146  25  0.155  11  0.212   3  0.179   0.168 N  0.450      SignalP-noTM
MeliponaBeecheii_010808-T1  0.107  70  0.105  70  0.108  51  0.099   0.102 N  0.450      SignalP-noTM
MeliponaBeecheii_010809-T1  0.109  41  0.107  65  0.149  44  0.102   0.104 N  0.450      SignalP-noTM
MeliponaBeecheii_010810-T1  0.119  48  0.112  48  0.135  37  0.103   0.107 N  0.450      SignalP-noTM
MeliponaBeecheii_010811-T1  0.134  17  0.165  17  0.359  12  0.208   0.188 N  0.450      SignalP-noTM
MeliponaBeecheii_010812-T1  0.671  19  0.770  19  0.938  10  0.881   0.830 Y  0.450      SignalP-noTM
MeliponaBeecheii_010813-T1  0.106  66  0.110  12  0.130   1  0.109   0.110 N  0.450      SignalP-noTM
MeliponaBeecheii_010814-T1  0.109  40  0.104  40  0.112  22  0.095   0.099 N  0.450      SignalP-noTM
MeliponaBeecheii_010815-T1  0.113  19  0.112  19  0.148  15  0.111   0.112 N  0.450      SignalP-noTM
MeliponaBeecheii_010816-T1  0.146  37  0.143  37  0.262  32  0.127   0.134 N  0.450      SignalP-noTM
MeliponaBeecheii_010818-T1  0.112  32  0.118  17  0.150  14  0.125   0.122 N  0.450      SignalP-noTM
MeliponaBeecheii_010820-T1  0.108  69  0.108  47  0.125  36  0.099   0.103 N  0.450      SignalP-noTM
MeliponaBeecheii_010821-T1  0.122  28  0.117  28  0.146   3  0.116   0.116 N  0.450      SignalP-noTM
MeliponaBeecheii_010822-T1  0.184  31  0.167  31  0.177  26  0.127   0.151 N  0.500      SignalP-TM
MeliponaBeecheii_010823-T1  0.117  46  0.108  46  0.112   1  0.099   0.103 N  0.450      SignalP-noTM
MeliponaBeecheii_010824-T1  0.355  18  0.356  18  0.615   1  0.387   0.368 N  0.500      SignalP-TM
MeliponaBeecheii_010825-T1  0.119  40  0.133  41  0.267  36  0.130   0.131 N  0.450      SignalP-noTM
MeliponaBeecheii_010826-T1  0.111  22  0.105  65  0.109  49  0.098   0.101 N  0.450      SignalP-noTM
MeliponaBeecheii_010827-T1  0.136  21  0.156  21  0.221   3  0.175   0.166 N  0.450      SignalP-noTM
MeliponaBeecheii_010828-T1  0.134  38  0.124  18  0.176  13  0.121   0.123 N  0.450      SignalP-noTM
MeliponaBeecheii_010829-T1  0.112  32  0.100  69  0.114   2  0.093   0.096 N  0.450      SignalP-noTM
MeliponaBeecheii_010830-T1  0.128  33  0.111  33  0.114  55  0.098   0.104 N  0.450      SignalP-noTM
MeliponaBeecheii_010831-T1  0.109  65  0.103  42  0.114   2  0.095   0.099 N  0.450      SignalP-noTM
MeliponaBeecheii_010832-T1  0.108  21  0.110  70  0.169  70  0.102   0.107 N  0.500      SignalP-TM
MeliponaBeecheii_010833-T1  0.112  29  0.103  67  0.107   2  0.095   0.099 N  0.450      SignalP-noTM
MeliponaBeecheii_010834-T1  0.110  30  0.105  30  0.109  26  0.101   0.103 N  0.450      SignalP-noTM
MeliponaBeecheii_010835-T1  0.107  69  0.101  69  0.108  44  0.094   0.097 N  0.450      SignalP-noTM
MeliponaBeecheii_010836-T1  0.618  33  0.536  33  0.716  28  0.310   0.446 N  0.500      SignalP-TM
MeliponaBeecheii_010837-T1  0.109  68  0.107  68  0.119   4  0.099   0.103 N  0.450      SignalP-noTM
MeliponaBeecheii_010838-T1  0.611  18  0.651  18  0.802  15  0.695   0.675 Y  0.450      SignalP-noTM
MeliponaBeecheii_010839-T1  0.387  23  0.546  23  0.893   5  0.771   0.668 Y  0.450      SignalP-noTM
MeliponaBeecheii_010840-T1  0.128  37  0.115  37  0.122  24  0.099   0.106 N  0.450      SignalP-noTM
MeliponaBeecheii_010841-T1  0.115  31  0.116  11  0.139   1  0.115   0.115 N  0.450      SignalP-noTM
MeliponaBeecheii_010842-T1  0.119  58  0.121  58  0.157  41  0.109   0.114 N  0.450      SignalP-noTM
MeliponaBeecheii_010843-T1  0.111  49  0.116  49  0.147  47  0.106   0.110 N  0.450      SignalP-noTM
MeliponaBeecheii_010844-T1  0.108  55  0.104  55  0.110  41  0.097   0.100 N  0.450      SignalP-noTM
MeliponaBeecheii_010845-T1  0.116  22  0.109  22  0.138  12  0.104   0.106 N  0.450      SignalP-noTM
MeliponaBeecheii_010846-T1  0.127  28  0.115  28  0.131   6  0.105   0.109 N  0.450      SignalP-noTM
MeliponaBeecheii_010847-T1  0.108  33  0.108  11  0.132   1  0.096   0.102 N  0.450      SignalP-noTM
MeliponaBeecheii_010848-T1  0.172  59  0.140  59  0.205  58  0.106   0.127 N  0.500      SignalP-TM
MeliponaBeecheii_010849-T1  0.114  41  0.125  16  0.199  13  0.149   0.138 N  0.450      SignalP-noTM
MeliponaBeecheii_010850-T1  0.109  68  0.104  68  0.114  19  0.098   0.101 N  0.450      SignalP-noTM
MeliponaBeecheii_010851-T1  0.293  27  0.526  27  0.992  15  0.946   0.753 Y  0.450      SignalP-noTM
MeliponaBeecheii_010852-T1  0.107  60  0.106  70  0.119  49  0.098   0.102 N  0.450      SignalP-noTM
MeliponaBeecheii_010853-T1  0.122  55  0.111  55  0.112  45  0.100   0.105 N  0.450      SignalP-noTM
MeliponaBeecheii_010854-T1  0.108  49  0.105  31  0.114  14  0.101   0.103 N  0.450      SignalP-noTM
MeliponaBeecheii_010855-T1  0.115  30  0.114  16  0.152   8  0.124   0.119 N  0.450      SignalP-noTM
MeliponaBeecheii_010856-T1  0.112  44  0.109  13  0.128   1  0.098   0.103 N  0.450      SignalP-noTM
MeliponaBeecheii_010857-T1  0.145  27  0.122  27  0.126  20  0.104   0.112 N  0.450      SignalP-noTM
MeliponaBeecheii_010858-T1  0.108  53  0.106  12  0.112  42  0.104   0.105 N  0.450      SignalP-noTM
MeliponaBeecheii_010859-T1  0.285  27  0.496  27  0.959  18  0.865   0.695 Y  0.450      SignalP-noTM
MeliponaBeecheii_010860-T1  0.127  27  0.121  27  0.172  10  0.114   0.118 N  0.450      SignalP-noTM
MeliponaBeecheii_010861-T1  0.367  38  0.237  38  0.293  10  0.161   0.207 N  0.500      SignalP-TM
MeliponaBeecheii_010862-T1  0.172  30  0.289  30  0.644  20  0.463   0.383 N  0.450      SignalP-noTM
MeliponaBeecheii_010863-T1  0.111  37  0.105  37  0.107  23  0.093   0.099 N  0.450      SignalP-noTM
MeliponaBeecheii_010864-T1  0.312  19  0.201  19  0.159   2  0.125   0.160 N  0.450      SignalP-noTM
MeliponaBeecheii_010865-T1  0.403  22  0.474  22  0.769   2  0.589   0.520 Y  0.500      SignalP-TM
MeliponaBeecheii_010866-T1  0.122  35  0.115  14  0.149   2  0.112   0.113 N  0.450      SignalP-noTM
MeliponaBeecheii_010867-T1  0.198  19  0.192  19  0.325  18  0.186   0.189 N  0.450      SignalP-noTM
MeliponaBeecheii_010868-T1  0.153  29  0.232  17  0.558  11  0.400   0.299 N  0.500      SignalP-TM
MeliponaBeecheii_010869-T1  0.110  25  0.103  58  0.109  48  0.092   0.097 N  0.450      SignalP-noTM
MeliponaBeecheii_010870-T1  0.107  51  0.105  12  0.119  54  0.103   0.104 N  0.450      SignalP-noTM
MeliponaBeecheii_010871-T1  0.110  12  0.109  12  0.125   8  0.108   0.109 N  0.450      SignalP-noTM
MeliponaBeecheii_010872-T1  0.139  27  0.128  27  0.137  20  0.114   0.120 N  0.450      SignalP-noTM
MeliponaBeecheii_010873-T1  0.140  25  0.128  25  0.166   4  0.118   0.123 N  0.450      SignalP-noTM
MeliponaBeecheii_010874-T1  0.108  50  0.107  24  0.131  11  0.107   0.107 N  0.450      SignalP-noTM
MeliponaBeecheii_010875-T1  0.111  33  0.106  50  0.116  44  0.097   0.101 N  0.450      SignalP-noTM
MeliponaBeecheii_010876-T1  0.475  23  0.657  23  0.954  15  0.909   0.793 Y  0.450      SignalP-noTM
MeliponaBeecheii_010877-T1  0.109  34  0.106  34  0.129  25  0.102   0.104 N  0.450      SignalP-noTM
MeliponaBeecheii_010878-T1  0.203  37  0.153  37  0.319   6  0.146   0.150 N  0.450      SignalP-noTM
MeliponaBeecheii_010879-T1  0.118  17  0.120  17  0.154  15  0.120   0.120 N  0.450      SignalP-noTM
MeliponaBeecheii_010880-T1  0.183  33  0.135  33  0.158   3  0.107   0.119 N  0.450      SignalP-noTM
MeliponaBeecheii_010881-T1  0.108  66  0.105  66  0.113   1  0.097   0.101 N  0.450      SignalP-noTM
MeliponaBeecheii_010882-T1  0.117  19  0.116  19  0.138  15  0.115   0.115 N  0.450      SignalP-noTM
MeliponaBeecheii_010883-T1  0.112  58  0.106  16  0.120   1  0.100   0.103 N  0.450      SignalP-noTM
MeliponaBeecheii_010884-T1  0.137  22  0.121  22  0.141   3  0.106   0.113 N  0.450      SignalP-noTM
MeliponaBeecheii_010885-T1  0.121  19  0.120  11  0.162   1  0.110   0.115 N  0.450      SignalP-noTM
MeliponaBeecheii_010886-T1  0.108  57  0.107  40  0.125  22  0.100   0.103 N  0.450      SignalP-noTM
MeliponaBeecheii_010887-T1  0.110  57  0.108  57  0.117  40  0.102   0.105 N  0.450      SignalP-noTM
MeliponaBeecheii_010888-T1  0.108  47  0.109  55  0.123  42  0.102   0.105 N  0.450      SignalP-noTM
MeliponaBeecheii_010889-T1  0.110  38  0.118  11  0.153   1  0.114   0.116 N  0.450      SignalP-noTM
MeliponaBeecheii_010890-T1  0.147  70  0.165  24  0.362   7  0.201   0.184 N  0.450      SignalP-noTM
MeliponaBeecheii_010891-T1  0.132  25  0.146  25  0.247  49  0.164   0.155 N  0.450      SignalP-noTM
MeliponaBeecheii_010892-T1  0.263  34  0.195  34  0.312   1  0.152   0.172 N  0.450      SignalP-noTM
MeliponaBeecheii_010893-T1  0.107  31  0.106  31  0.120  22  0.104   0.105 N  0.450      SignalP-noTM
MeliponaBeecheii_010894-T1  0.168  35  0.153  35  0.236  33  0.137   0.144 N  0.450      SignalP-noTM
MeliponaBeecheii_010895-T1  0.136  39  0.145  39  0.372  26  0.136   0.140 N  0.450      SignalP-noTM
MeliponaBeecheii_010896-T1  0.125  29  0.203  12  0.436   1  0.342   0.278 N  0.450      SignalP-noTM
MeliponaBeecheii_010897-T1  0.113  40  0.111  40  0.119  33  0.101   0.106 N  0.450      SignalP-noTM
MeliponaBeecheii_010898-T1  0.124  34  0.144  12  0.280  11  0.209   0.170 N  0.500      SignalP-TM
MeliponaBeecheii_010899-T1  0.117  30  0.125  41  0.184  10  0.137   0.130 N  0.500      SignalP-TM
MeliponaBeecheii_010900-T1  0.117  35  0.104  47  0.113   3  0.096   0.100 N  0.450      SignalP-noTM
MeliponaBeecheii_010901-T1  0.186  40  0.163  40  0.313  39  0.131   0.146 N  0.450      SignalP-noTM
MeliponaBeecheii_010902-T1  0.111  65  0.111  65  0.139  39  0.102   0.107 N  0.450      SignalP-noTM
MeliponaBeecheii_010903-T1  0.131  19  0.125  19  0.151  14  0.122   0.124 N  0.450      SignalP-noTM
MeliponaBeecheii_010904-T1  0.117  34  0.110  46  0.133  33  0.102   0.106 N  0.450      SignalP-noTM
MeliponaBeecheii_010905-T1  0.112  47  0.113  11  0.126   1  0.109   0.111 N  0.450      SignalP-noTM
MeliponaBeecheii_010906-T1  0.118  23  0.111  23  0.136  22  0.104   0.107 N  0.450      SignalP-noTM
MeliponaBeecheii_010907-T1  0.122  26  0.223  14  0.545   4  0.450   0.314 N  0.500      SignalP-TM
MeliponaBeecheii_010908-T1  0.108  51  0.107  14  0.144   2  0.105   0.106 N  0.450      SignalP-noTM
MeliponaBeecheii_010909-T1  0.120  18  0.134  11  0.216   1  0.126   0.130 N  0.450      SignalP-noTM
MeliponaBeecheii_010910-T1  0.140  20  0.135  58  0.231  19  0.132   0.134 N  0.500      SignalP-TM
MeliponaBeecheii_010911-T1  0.120  42  0.110  22  0.138   6  0.116   0.113 N  0.450      SignalP-noTM
MeliponaBeecheii_010912-T1  0.110  38  0.105  38  0.122   2  0.100   0.102 N  0.450      SignalP-noTM
MeliponaBeecheii_010913-T1  0.175  36  0.209  28  0.463  13  0.339   0.261 N  0.500      SignalP-TM
MeliponaBeecheii_010914-T1  0.114  29  0.128  16  0.225   7  0.146   0.138 N  0.450      SignalP-noTM
MeliponaBeecheii_010915-T1  0.109  51  0.108  13  0.119   5  0.107   0.108 N  0.450      SignalP-noTM
MeliponaBeecheii_010916-T1  0.112  46  0.106  46  0.123   3  0.100   0.103 N  0.450      SignalP-noTM
MeliponaBeecheii_010917-T1  0.106  35  0.104  47  0.111  39  0.097   0.100 N  0.450      SignalP-noTM
MeliponaBeecheii_010918-T1  0.139  22  0.165  22  0.289   7  0.196   0.182 N  0.450      SignalP-noTM
MeliponaBeecheii_010919-T1  0.113  26  0.131  11  0.195   1  0.132   0.131 N  0.450      SignalP-noTM
MeliponaBeecheii_010920-T1  0.120  21  0.105  42  0.114  39  0.095   0.100 N  0.450      SignalP-noTM
MeliponaBeecheii_010921-T1  0.108  47  0.108  11  0.127  50  0.103   0.105 N  0.450      SignalP-noTM
MeliponaBeecheii_010922-T1  0.176  20  0.145  20  0.185   3  0.119   0.131 N  0.450      SignalP-noTM
MeliponaBeecheii_010923-T1  0.319  18  0.491  18  0.857   1  0.765   0.600 Y  0.500      SignalP-TM
MeliponaBeecheii_010924-T1  0.110  61  0.113  12  0.144   1  0.106   0.109 N  0.450      SignalP-noTM
MeliponaBeecheii_010925-T1  0.195  29  0.238  17  0.452   6  0.345   0.281 N  0.500      SignalP-TM
MeliponaBeecheii_010926-T1  0.111  26  0.110  26  0.139  17  0.106   0.108 N  0.450      SignalP-noTM
MeliponaBeecheii_010927-T1  0.108  23  0.106  54  0.122   4  0.103   0.105 N  0.450      SignalP-noTM
MeliponaBeecheii_010928-T1  0.142  24  0.160  24  0.255   5  0.197   0.175 N  0.500      SignalP-TM
MeliponaBeecheii_010929-T1  0.114  23  0.113  23  0.124  22  0.111   0.112 N  0.450      SignalP-noTM
MeliponaBeecheii_010930-T1  0.111  66  0.107  47  0.117  52  0.098   0.102 N  0.450      SignalP-noTM
MeliponaBeecheii_010931-T1  0.157  31  0.185  12  0.446   1  0.292   0.228 N  0.500      SignalP-TM
MeliponaBeecheii_010932-T1  0.126  31  0.111  31  0.117  37  0.097   0.103 N  0.450      SignalP-noTM
MeliponaBeecheii_010933-T1  0.126  26  0.149  26  0.284   9  0.174   0.163 N  0.450      SignalP-noTM
MeliponaBeecheii_010934-T1  0.112  26  0.104  43  0.117  55  0.092   0.097 N  0.450      SignalP-noTM
MeliponaBeecheii_010935-T1  0.108  58  0.105  58  0.116  18  0.099   0.102 N  0.450      SignalP-noTM
MeliponaBeecheii_010936-T1  0.552  23  0.564  23  0.685  12  0.575   0.570 Y  0.450      SignalP-noTM
MeliponaBeecheii_010937-T1  0.126  59  0.119  59  0.194  54  0.094   0.109 N  0.500      SignalP-TM
MeliponaBeecheii_010938-T1  0.135  29  0.122  29  0.141   1  0.115   0.118 N  0.450      SignalP-noTM
MeliponaBeecheii_010939-T1  0.228  27  0.282  27  0.459  16  0.335   0.311 N  0.450      SignalP-noTM
MeliponaBeecheii_010940-T1  0.122  34  0.132  17  0.195  12  0.154   0.144 N  0.450      SignalP-noTM
MeliponaBeecheii_010941-T1  0.110  52  0.103  42  0.108  68  0.096   0.099 N  0.450      SignalP-noTM
MeliponaBeecheii_010942-T1  0.139  19  0.140  19  0.186   3  0.136   0.138 N  0.450      SignalP-noTM
MeliponaBeecheii_010943-T1  0.135  17  0.149  17  0.296   3  0.169   0.160 N  0.450      SignalP-noTM
MeliponaBeecheii_010944-T1  0.410  40  0.283  40  0.421  36  0.195   0.248 N  0.500      SignalP-TM
MeliponaBeecheii_010945-T1  0.108  32  0.104  11  0.111   2  0.099   0.101 N  0.450      SignalP-noTM
MeliponaBeecheii_010946-T1  0.260  54  0.239  54  0.282  51  0.141   0.199 N  0.500      SignalP-TM
MeliponaBeecheii_010947-T1  0.168  19  0.160  19  0.196  13  0.145   0.152 N  0.450      SignalP-noTM
MeliponaBeecheii_010948-T1  0.239  25  0.219  25  0.456   4  0.266   0.238 N  0.500      SignalP-TM
MeliponaBeecheii_010949-T1  0.109  63  0.107  47  0.130  27  0.103   0.105 N  0.450      SignalP-noTM
MeliponaBeecheii_010950-T1  0.716  19  0.753  19  0.850  11  0.790   0.773 Y  0.450      SignalP-noTM
MeliponaBeecheii_010951-T1  0.108  48  0.105  68  0.111  52  0.099   0.102 N  0.450      SignalP-noTM
MeliponaBeecheii_010952-T1  0.165  16  0.263  16  0.577   8  0.463   0.371 N  0.450      SignalP-noTM
MeliponaBeecheii_010953-T1  0.112  40  0.107  40  0.129  46  0.099   0.103 N  0.450      SignalP-noTM
MeliponaBeecheii_010954-T1  0.111  25  0.120  13  0.197  24  0.123   0.121 N  0.450      SignalP-noTM
MeliponaBeecheii_010955-T1  0.107  39  0.104  39  0.112  51  0.100   0.102 N  0.450      SignalP-noTM
MeliponaBeecheii_010956-T1  0.116  19  0.106  19  0.115  50  0.095   0.100 N  0.450      SignalP-noTM
MeliponaBeecheii_010957-T1  0.126  25  0.125  25  0.190  24  0.126   0.126 N  0.450      SignalP-noTM
MeliponaBeecheii_010958-T1  0.156  25  0.150  25  0.228   1  0.149   0.150 N  0.450      SignalP-noTM
MeliponaBeecheii_010959-T1  0.111  28  0.110  11  0.129   2  0.109   0.109 N  0.450      SignalP-noTM
MeliponaBeecheii_010960-T1  0.120  19  0.106  19  0.112  33  0.093   0.099 N  0.450      SignalP-noTM
MeliponaBeecheii_010961-T1  0.139  65  0.115  65  0.121  16  0.098   0.106 N  0.450      SignalP-noTM
MeliponaBeecheii_010962-T1  0.115  33  0.111  11  0.132   1  0.109   0.110 N  0.450      SignalP-noTM
MeliponaBeecheii_010963-T1  0.108  56  0.107  70  0.113  56  0.099   0.103 N  0.450      SignalP-noTM
MeliponaBeecheii_010964-T1  0.112  36  0.108  36  0.135  33  0.106   0.107 N  0.450      SignalP-noTM
MeliponaBeecheii_010965-T1  0.113  51  0.138  11  0.271   3  0.178   0.160 N  0.450      SignalP-noTM
MeliponaBeecheii_010966-T1  0.110  21  0.105  38  0.112   1  0.099   0.102 N  0.450      SignalP-noTM
MeliponaBeecheii_010967-T1  0.120  36  0.111  11  0.127   1  0.106   0.108 N  0.450      SignalP-noTM
MeliponaBeecheii_010968-T1  0.170  32  0.136  32  0.231  29  0.104   0.119 N  0.450      SignalP-noTM
MeliponaBeecheii_010969-T1  0.117  35  0.121  35  0.229  32  0.112   0.116 N  0.450      SignalP-noTM
MeliponaBeecheii_010970-T1  0.373  23  0.558  23  0.942   3  0.835   0.708 Y  0.450      SignalP-noTM
MeliponaBeecheii_010971-T1  0.109  51  0.105  51  0.113   9  0.098   0.101 N  0.450      SignalP-noTM
MeliponaBeecheii_010972-T1  0.108  26  0.106  36  0.115  20  0.098   0.102 N  0.450      SignalP-noTM
MeliponaBeecheii_010973-T1  0.724  19  0.824  19  0.974  10  0.933   0.883 Y  0.450      SignalP-noTM
MeliponaBeecheii_010974-T1  0.114  49  0.106  70  0.114  66  0.100   0.103 N  0.450      SignalP-noTM
MeliponaBeecheii_010975-T1  0.109  30  0.105  70  0.115  52  0.098   0.101 N  0.450      SignalP-noTM
MeliponaBeecheii_010976-T1  0.108  67  0.127  12  0.214   2  0.159   0.144 N  0.450      SignalP-noTM
MeliponaBeecheii_010977-T1  0.131  21  0.117  21  0.124  17  0.105   0.110 N  0.450      SignalP-noTM
MeliponaBeecheii_010978-T1  0.109  66  0.107  66  0.116  46  0.097   0.101 N  0.450      SignalP-noTM
MeliponaBeecheii_010979-T1  0.108  45  0.105  51  0.118  44  0.097   0.101 N  0.450      SignalP-noTM
MeliponaBeecheii_010980-T1  0.141  20  0.146  20  0.185  16  0.152   0.149 N  0.450      SignalP-noTM
MeliponaBeecheii_010981-T1  0.110  56  0.107  11  0.135  27  0.109   0.108 N  0.450      SignalP-noTM
MeliponaBeecheii_010982-T1  0.154  33  0.129  33  0.177   5  0.114   0.121 N  0.450      SignalP-noTM
MeliponaBeecheii_010983-T1  0.136  25  0.111  25  0.107  55  0.092   0.101 N  0.450      SignalP-noTM
MeliponaBeecheii_010984-T1  0.109  50  0.106  63  0.112   5  0.100   0.103 N  0.450      SignalP-noTM
MeliponaBeecheii_010985-T1  0.116  37  0.113  37  0.204  34  0.107   0.110 N  0.450      SignalP-noTM
MeliponaBeecheii_010986-T1  0.119  19  0.107  19  0.117  20  0.096   0.101 N  0.450      SignalP-noTM
MeliponaBeecheii_010987-T1  0.109  70  0.105  70  0.109  55  0.093   0.099 N  0.450      SignalP-noTM
MeliponaBeecheii_010988-T1  0.107  29  0.106  36  0.124  22  0.099   0.102 N  0.450      SignalP-noTM
MeliponaBeecheii_010989-T1  0.135  17  0.134  17  0.157   8  0.130   0.132 N  0.450      SignalP-noTM
MeliponaBeecheii_010990-T1  0.110  32  0.111  11  0.138   2  0.121   0.117 N  0.450      SignalP-noTM
MeliponaBeecheii_010991-T1  0.114  35  0.120  35  0.184  24  0.113   0.117 N  0.500      SignalP-TM
MeliponaBeecheii_010992-T1  0.108  43  0.107  58  0.157  46  0.105   0.106 N  0.450      SignalP-noTM
MeliponaBeecheii_010993-T1  0.108  48  0.103  48  0.115  13  0.097   0.100 N  0.450      SignalP-noTM
MeliponaBeecheii_010994-T1  0.111  66  0.108  32  0.120  22  0.105   0.107 N  0.450      SignalP-noTM
MeliponaBeecheii_010995-T1  0.113  27  0.106  43  0.118  36  0.101   0.103 N  0.450      SignalP-noTM
MeliponaBeecheii_010996-T1  0.108  64  0.113  11  0.131   3  0.113   0.113 N  0.450      SignalP-noTM
MeliponaBeecheii_010997-T1  0.109  26  0.114  11  0.171   3  0.126   0.120 N  0.450      SignalP-noTM
MeliponaBeecheii_010998-T1  0.108  55  0.104  70  0.118   5  0.099   0.101 N  0.450      SignalP-noTM
MeliponaBeecheii_010999-T1  0.201  26  0.135  26  0.116  54  0.092   0.112 N  0.450      SignalP-noTM
MeliponaBeecheii_011000-T1  0.126  58  0.115  58  0.127  53  0.104   0.109 N  0.450      SignalP-noTM
MeliponaBeecheii_011001-T1  0.248  26  0.181  26  0.204   8  0.133   0.155 N  0.450      SignalP-noTM
MeliponaBeecheii_011002-T1  0.107  31  0.105  14  0.128   7  0.108   0.107 N  0.450      SignalP-noTM
MeliponaBeecheii_011003-T1  0.318  33  0.252  19  0.356   1  0.182   0.214 N  0.450      SignalP-noTM
MeliponaBeecheii_011004-T1  0.107  15  0.108  18  0.140  12  0.108   0.108 N  0.500      SignalP-TM
MeliponaBeecheii_011005-T1  0.110  63  0.124  12  0.191   1  0.111   0.117 N  0.450      SignalP-noTM
MeliponaBeecheii_011006-T1  0.126  55  0.142  55  0.494  48  0.125   0.133 N  0.450      SignalP-noTM
MeliponaBeecheii_011007-T1  0.121  21  0.132  12  0.180   1  0.143   0.138 N  0.450      SignalP-noTM
MeliponaBeecheii_011008-T1  0.115  40  0.151  17  0.287  12  0.211   0.184 N  0.450      SignalP-noTM
MeliponaBeecheii_011009-T1  0.114  27  0.113  11  0.128  13  0.114   0.113 N  0.450      SignalP-noTM
MeliponaBeecheii_011010-T1  0.131  31  0.127  12  0.166   1  0.127   0.127 N  0.450      SignalP-noTM
MeliponaBeecheii_011011-T1  0.113  70  0.115  14  0.128   1  0.116   0.115 N  0.450      SignalP-noTM
MeliponaBeecheii_011012-T1  0.118  32  0.118  32  0.164  31  0.120   0.119 N  0.450      SignalP-noTM
MeliponaBeecheii_011013-T1  0.110  62  0.108  11  0.131   9  0.115   0.112 N  0.450      SignalP-noTM
MeliponaBeecheii_011014-T1  0.122  24  0.116  24  0.142  23  0.109   0.112 N  0.450      SignalP-noTM
MeliponaBeecheii_011015-T1  0.128  21  0.165  11  0.325   1  0.230   0.191 N  0.500      SignalP-TM
MeliponaBeecheii_011016-T1  0.108  46  0.105  12  0.120   7  0.106   0.106 N  0.450      SignalP-noTM
MeliponaBeecheii_011017-T1  0.116  30  0.135  11  0.216   1  0.128   0.131 N  0.450      SignalP-noTM
MeliponaBeecheii_011018-T1  0.113  24  0.115  24  0.144  13  0.116   0.116 N  0.450      SignalP-noTM
MeliponaBeecheii_011019-T1  0.113  24  0.115  24  0.145  13  0.117   0.116 N  0.450      SignalP-noTM
MeliponaBeecheii_011020-T1  0.113  24  0.115  24  0.145  13  0.117   0.116 N  0.450      SignalP-noTM
MeliponaBeecheii_011021-T1  0.113  24  0.115  24  0.145  13  0.117   0.116 N  0.450      SignalP-noTM
MeliponaBeecheii_011022-T1  0.141  53  0.115  53  0.127   5  0.096   0.105 N  0.450      SignalP-noTM
MeliponaBeecheii_011023-T1  0.112  28  0.143  12  0.243   1  0.163   0.153 N  0.450      SignalP-noTM
MeliponaBeecheii_011024-T1  0.108  20  0.113  20  0.169  11  0.116   0.115 N  0.500      SignalP-TM
MeliponaBeecheii_011025-T1  0.259  27  0.239  27  0.280  18  0.219   0.228 N  0.450      SignalP-noTM
MeliponaBeecheii_011026-T1  0.118  41  0.123  12  0.171   1  0.126   0.124 N  0.450      SignalP-noTM
MeliponaBeecheii_011027-T1  0.114  35  0.122  11  0.166   1  0.127   0.125 N  0.450      SignalP-noTM
MeliponaBeecheii_011028-T1  0.108  33  0.104  23  0.122  12  0.102   0.103 N  0.450      SignalP-noTM
MeliponaBeecheii_011029-T1  0.215  20  0.218  20  0.357  19  0.208   0.213 N  0.450      SignalP-noTM
MeliponaBeecheii_011030-T1  0.158  29  0.173  14  0.346   2  0.185   0.180 N  0.450      SignalP-noTM
MeliponaBeecheii_011031-T1  0.171  22  0.139  22  0.156  21  0.112   0.124 N  0.450      SignalP-noTM
MeliponaBeecheii_011032-T1  0.163  24  0.156  24  0.179   2  0.150   0.152 N  0.450      SignalP-noTM
MeliponaBeecheii_011033-T1  0.163  24  0.156  24  0.179   2  0.150   0.152 N  0.450      SignalP-noTM
MeliponaBeecheii_011034-T1  0.163  24  0.156  24  0.179   2  0.150   0.152 N  0.450      SignalP-noTM
MeliponaBeecheii_011035-T1  0.118  19  0.177  19  0.358   5  0.260   0.222 N  0.450      SignalP-noTM
MeliponaBeecheii_011036-T1  0.190  23  0.205  23  0.520   2  0.222   0.214 N  0.450      SignalP-noTM
MeliponaBeecheii_011037-T1  0.110  28  0.105  46  0.117  41  0.098   0.101 N  0.450      SignalP-noTM
MeliponaBeecheii_011038-T1  0.218  20  0.160  20  0.163   4  0.116   0.136 N  0.450      SignalP-noTM
MeliponaBeecheii_011039-T1  0.114  42  0.142  22  0.341  13  0.187   0.166 N  0.450      SignalP-noTM
MeliponaBeecheii_011040-T1  0.124  32  0.123  14  0.161   1  0.131   0.127 N  0.450      SignalP-noTM
MeliponaBeecheii_011041-T1  0.111  29  0.112  12  0.131   1  0.107   0.109 N  0.450      SignalP-noTM
MeliponaBeecheii_011042-T1  0.163  24  0.156  24  0.179   2  0.150   0.152 N  0.450      SignalP-noTM
MeliponaBeecheii_011043-T1  0.163  24  0.156  24  0.179   2  0.150   0.152 N  0.450      SignalP-noTM
MeliponaBeecheii_011044-T1  0.120  28  0.135  13  0.206   1  0.138   0.137 N  0.450      SignalP-noTM
MeliponaBeecheii_011045-T1  0.132  61  0.125  11  0.169   1  0.133   0.130 N  0.450      SignalP-noTM
MeliponaBeecheii_011046-T1  0.338  19  0.220  19  0.174   1  0.136   0.174 N  0.450      SignalP-noTM
MeliponaBeecheii_011047-T1  0.309  47  0.169  47  0.114  21  0.095   0.129 N  0.450      SignalP-noTM
MeliponaBeecheii_011048-T1  0.113  46  0.126  63  0.198  52  0.104   0.117 N  0.500      SignalP-TM
MeliponaBeecheii_011049-T1  0.111  63  0.111  40  0.124  24  0.105   0.107 N  0.450      SignalP-noTM
MeliponaBeecheii_011050-T1  0.109  32  0.103  51  0.109  51  0.096   0.099 N  0.450      SignalP-noTM
MeliponaBeecheii_011051-T1  0.168  37  0.298  11  0.894   1  0.716   0.523 Y  0.450      SignalP-noTM
MeliponaBeecheii_011052-T1  0.119  36  0.119  12  0.158   3  0.138   0.129 N  0.450      SignalP-noTM
MeliponaBeecheii_011053-T1  0.163  24  0.156  24  0.211  15  0.151   0.153 N  0.450      SignalP-noTM
MeliponaBeecheii_011054-T1  0.163  24  0.156  24  0.179   2  0.150   0.152 N  0.450      SignalP-noTM
MeliponaBeecheii_011055-T1  0.107  57  0.112  11  0.149   2  0.111   0.111 N  0.450      SignalP-noTM
MeliponaBeecheii_011056-T1  0.163  24  0.156  24  0.179   2  0.150   0.152 N  0.450      SignalP-noTM
MeliponaBeecheii_011057-T1  0.163  24  0.156  24  0.179   2  0.150   0.152 N  0.450      SignalP-noTM
MeliponaBeecheii_011058-T1  0.136  23  0.116  23  0.138  22  0.099   0.107 N  0.450      SignalP-noTM
MeliponaBeecheii_011059-T1  0.108  66  0.115  18  0.162  11  0.126   0.121 N  0.450      SignalP-noTM
MeliponaBeecheii_011060-T1  0.163  24  0.156  24  0.179   2  0.150   0.152 N  0.450      SignalP-noTM
MeliponaBeecheii_011061-T1  0.156  35  0.134  35  0.223   7  0.132   0.133 N  0.450      SignalP-noTM
MeliponaBeecheii_011062-T1  0.163  24  0.156  24  0.179   2  0.150   0.152 N  0.450      SignalP-noTM
MeliponaBeecheii_011063-T1  0.163  24  0.156  24  0.179   2  0.150   0.152 N  0.450      SignalP-noTM
MeliponaBeecheii_011064-T1  0.163  24  0.156  24  0.179   2  0.150   0.152 N  0.450      SignalP-noTM
MeliponaBeecheii_011065-T1  0.163  24  0.156  24  0.179   2  0.150   0.152 N  0.450      SignalP-noTM
MeliponaBeecheii_011066-T1  0.128  30  0.141  11  0.266   2  0.176   0.160 N  0.450      SignalP-noTM
MeliponaBeecheii_011067-T1  0.136  23  0.124  23  0.145   1  0.112   0.118 N  0.450      SignalP-noTM
MeliponaBeecheii_011068-T1  0.107  40  0.106  40  0.130  13  0.105   0.106 N  0.450      SignalP-noTM
MeliponaBeecheii_011069-T1  0.112  65  0.106  11  0.109  27  0.103   0.104 N  0.450      SignalP-noTM
MeliponaBeecheii_011070-T1  0.107  40  0.106  40  0.130  13  0.105   0.105 N  0.450      SignalP-noTM
MeliponaBeecheii_011071-T1  0.108  54  0.106  40  0.130  13  0.105   0.106 N  0.450      SignalP-noTM
MeliponaBeecheii_011072-T1  0.113  24  0.115  24  0.145  13  0.117   0.116 N  0.450      SignalP-noTM
MeliponaBeecheii_011073-T1  0.113  24  0.115  24  0.145  13  0.117   0.116 N  0.450      SignalP-noTM
MeliponaBeecheii_011074-T1  0.121  23  0.115  11  0.139   1  0.109   0.112 N  0.450      SignalP-noTM
MeliponaBeecheii_011075-T1  0.113  24  0.115  24  0.145  13  0.117   0.116 N  0.450      SignalP-noTM
MeliponaBeecheii_011076-T1  0.184  39  0.206  39  0.512  37  0.226   0.217 N  0.450      SignalP-noTM
MeliponaBeecheii_011077-T1  0.113  24  0.115  24  0.145  13  0.117   0.116 N  0.450      SignalP-noTM
MeliponaBeecheii_011078-T1  0.113  24  0.115  24  0.145  13  0.117   0.116 N  0.450      SignalP-noTM
MeliponaBeecheii_011079-T1  0.113  24  0.115  24  0.145  13  0.117   0.116 N  0.450      SignalP-noTM
MeliponaBeecheii_011080-T1  0.111  30  0.161  11  0.305   1  0.185   0.174 N  0.450      SignalP-noTM
MeliponaBeecheii_011081-T1  0.113  24  0.115  24  0.145  13  0.117   0.116 N  0.450      SignalP-noTM
MeliponaBeecheii_011082-T1  0.113  24  0.115  24  0.145  13  0.117   0.116 N  0.450      SignalP-noTM
MeliponaBeecheii_011083-T1  0.118  28  0.117  28  0.208   7  0.122   0.120 N  0.450      SignalP-noTM
MeliponaBeecheii_011084-T1  0.115  33  0.102  33  0.122  54  0.093   0.097 N  0.450      SignalP-noTM
MeliponaBeecheii_011085-T1  0.130  36  0.118  36  0.121  44  0.106   0.111 N  0.450      SignalP-noTM
MeliponaBeecheii_011086-T1  0.314  38  0.236  38  0.735  36  0.156   0.193 N  0.450      SignalP-noTM
MeliponaBeecheii_011087-T1  0.175  43  0.214  43  0.618  31  0.301   0.261 N  0.450      SignalP-noTM
MeliponaBeecheii_011088-T1  0.162  39  0.150  17  0.252   2  0.162   0.157 N  0.450      SignalP-noTM
MeliponaBeecheii_011089-T1  0.127  65  0.128  65  0.199  48  0.109   0.118 N  0.450      SignalP-noTM
MeliponaBeecheii_011090-T1  0.131  49  0.115  49  0.128   1  0.103   0.109 N  0.450      SignalP-noTM
MeliponaBeecheii_011091-T1  0.109  62  0.108  12  0.126   4  0.107   0.107 N  0.450      SignalP-noTM
MeliponaBeecheii_011092-T1  0.109  35  0.155  11  0.292   2  0.189   0.173 N  0.450      SignalP-noTM
MeliponaBeecheii_011093-T1  0.109  67  0.102  67  0.121  40  0.096   0.098 N  0.450      SignalP-noTM
MeliponaBeecheii_011094-T1  0.125  68  0.110  12  0.148   3  0.106   0.108 N  0.450      SignalP-noTM
MeliponaBeecheii_011095-T1  0.489  45  0.320  45  0.298  44  0.159   0.256 N  0.500      SignalP-TM
MeliponaBeecheii_011096-T1  0.108  66  0.103  43  0.112  39  0.097   0.100 N  0.450      SignalP-noTM
MeliponaBeecheii_011097-T1  0.107  20  0.104  46  0.125  11  0.097   0.102 N  0.500      SignalP-TM
MeliponaBeecheii_011098-T1  0.115  52  0.112  16  0.164  12  0.124   0.119 N  0.450      SignalP-noTM
MeliponaBeecheii_011099-T1  0.131  56  0.121  56  0.133  46  0.102   0.111 N  0.450      SignalP-noTM
MeliponaBeecheii_011100-T1  0.162  31  0.258  21  0.647  10  0.462   0.368 N  0.450      SignalP-noTM
MeliponaBeecheii_011101-T1  0.143  23  0.121  23  0.134   1  0.103   0.112 N  0.450      SignalP-noTM
MeliponaBeecheii_011102-T1  0.109   5  0.167  11  0.326   1  0.186   0.177 N  0.450      SignalP-noTM
MeliponaBeecheii_011103-T1  0.121  25  0.120  25  0.188  13  0.121   0.121 N  0.450      SignalP-noTM
MeliponaBeecheii_011104-T1  0.171  37  0.149  37  0.243  13  0.153   0.151 N  0.450      SignalP-noTM
MeliponaBeecheii_011105-T1  0.191  50  0.145  50  0.161  48  0.109   0.125 N  0.450      SignalP-noTM
MeliponaBeecheii_011106-T1  0.113  24  0.115  24  0.145  13  0.117   0.116 N  0.450      SignalP-noTM
MeliponaBeecheii_011107-T1  0.131  23  0.171  11  0.318   1  0.223   0.199 N  0.450      SignalP-noTM
MeliponaBeecheii_011108-T1  0.113  24  0.115  24  0.146  13  0.118   0.117 N  0.450      SignalP-noTM
MeliponaBeecheii_011109-T1  0.113  24  0.115  24  0.145  13  0.117   0.116 N  0.450      SignalP-noTM
MeliponaBeecheii_011110-T1  0.107  57  0.114  12  0.151   3  0.129   0.122 N  0.450      SignalP-noTM
MeliponaBeecheii_011111-T1  0.140  25  0.122  25  0.173  45  0.107   0.114 N  0.450      SignalP-noTM
MeliponaBeecheii_011112-T1  0.113  24  0.115  24  0.145  13  0.117   0.116 N  0.450      SignalP-noTM
MeliponaBeecheii_011113-T1  0.113  24  0.115  24  0.145  13  0.117   0.116 N  0.450      SignalP-noTM
MeliponaBeecheii_011114-T1  0.152  16  0.138  16  0.151  13  0.125   0.131 N  0.450      SignalP-noTM
MeliponaBeecheii_011115-T1  0.113  24  0.115  24  0.145  13  0.117   0.116 N  0.450      SignalP-noTM
MeliponaBeecheii_011116-T1  0.113  24  0.115  24  0.145  13  0.117   0.116 N  0.450      SignalP-noTM
MeliponaBeecheii_011117-T1  0.146  16  0.131  16  0.145  15  0.115   0.122 N  0.450      SignalP-noTM
MeliponaBeecheii_011118-T1  0.113  24  0.115  24  0.145  13  0.117   0.116 N  0.450      SignalP-noTM
MeliponaBeecheii_011119-T1  0.107  39  0.107  12  0.116   1  0.103   0.105 N  0.450      SignalP-noTM
MeliponaBeecheii_011120-T1  0.152  16  0.138  16  0.151  13  0.125   0.131 N  0.450      SignalP-noTM
MeliponaBeecheii_011121-T1  0.107  29  0.148  11  0.302   3  0.192   0.172 N  0.450      SignalP-noTM
MeliponaBeecheii_011122-T1  0.118  62  0.123  11  0.171   2  0.141   0.133 N  0.450      SignalP-noTM
MeliponaBeecheii_011123-T1  0.197  17  0.301  17  0.651   1  0.386   0.347 N  0.450      SignalP-noTM
MeliponaBeecheii_011124-T1  0.276  23  0.258  23  0.558   2  0.242   0.249 N  0.450      SignalP-noTM
MeliponaBeecheii_011125-T1  0.111  16  0.104  38  0.110  25  0.098   0.101 N  0.450      SignalP-noTM
MeliponaBeecheii_011126-T1  0.109  44  0.104  44  0.121  54  0.092   0.097 N  0.450      SignalP-noTM
MeliponaBeecheii_011127-T1  0.139  19  0.109  19  0.125  21  0.084   0.095 N  0.450      SignalP-noTM
MeliponaBeecheii_011128-T1  0.210  17  0.147  17  0.116  14  0.102   0.123 N  0.450      SignalP-noTM
MeliponaBeecheii_011129-T1  0.112  63  0.117  54  0.139  46  0.105   0.110 N  0.450      SignalP-noTM
MeliponaBeecheii_011130-T1  0.113  33  0.117  47  0.153  33  0.122   0.120 N  0.450      SignalP-noTM
MeliponaBeecheii_011131-T1  0.187  34  0.135  34  0.125   8  0.100   0.116 N  0.450      SignalP-noTM
MeliponaBeecheii_011132-T1  0.152  22  0.128  22  0.135  13  0.108   0.117 N  0.450      SignalP-noTM
MeliponaBeecheii_011133-T1  0.112  33  0.110  50  0.130  35  0.105   0.108 N  0.450      SignalP-noTM
MeliponaBeecheii_011134-T1  0.126  28  0.110  28  0.115  40  0.095   0.102 N  0.450      SignalP-noTM
MeliponaBeecheii_011135-T1  0.108  64  0.108  39  0.119  23  0.106   0.107 N  0.450      SignalP-noTM
MeliponaBeecheii_011136-T1  0.109  47  0.116  13  0.149   1  0.112   0.114 N  0.450      SignalP-noTM
MeliponaBeecheii_011137-T1  0.121  36  0.113  36  0.134  20  0.105   0.109 N  0.450      SignalP-noTM
MeliponaBeecheii_011138-T1  0.109  47  0.106  20  0.118  49  0.104   0.105 N  0.450      SignalP-noTM
MeliponaBeecheii_011139-T1  0.143  34  0.178  44  0.320  39  0.170   0.175 N  0.500      SignalP-TM
MeliponaBeecheii_011140-T1  0.108  42  0.108  42  0.119  37  0.099   0.103 N  0.450      SignalP-noTM
MeliponaBeecheii_011141-T1  0.176  19  0.310  19  0.742   1  0.501   0.413 N  0.450      SignalP-noTM
MeliponaBeecheii_011142-T1  0.571  19  0.734  19  0.975  11  0.939   0.845 Y  0.450      SignalP-noTM
MeliponaBeecheii_011143-T1  0.109  32  0.110  36  0.123  22  0.103   0.106 N  0.450      SignalP-noTM
MeliponaBeecheii_011144-T1  0.210  51  0.265  51  0.665  44  0.223   0.242 N  0.450      SignalP-noTM
MeliponaBeecheii_011145-T1  0.121  37  0.125  37  0.257  33  0.119   0.122 N  0.450      SignalP-noTM
MeliponaBeecheii_011146-T1  0.669  19  0.792  19  0.972  11  0.933   0.868 Y  0.450      SignalP-noTM
MeliponaBeecheii_011147-T1  0.116  37  0.136  47  0.425  43  0.138   0.137 N  0.450      SignalP-noTM
MeliponaBeecheii_011148-T1  0.123  36  0.128  14  0.180  10  0.160   0.145 N  0.450      SignalP-noTM
MeliponaBeecheii_011149-T1  0.123  26  0.131  11  0.184  13  0.147   0.140 N  0.450      SignalP-noTM
MeliponaBeecheii_011150-T1  0.118  49  0.115  12  0.152   1  0.105   0.110 N  0.450      SignalP-noTM
MeliponaBeecheii_011151-T1  0.126  64  0.119  11  0.153   2  0.120   0.120 N  0.450      SignalP-noTM
MeliponaBeecheii_011152-T1  0.109  48  0.106  48  0.113  47  0.098   0.102 N  0.450      SignalP-noTM
MeliponaBeecheii_011153-T1  0.118  53  0.126  12  0.170   1  0.116   0.121 N  0.450      SignalP-noTM
MeliponaBeecheii_011154-T1  0.133  27  0.120  27  0.121   1  0.108   0.113 N  0.450      SignalP-noTM
MeliponaBeecheii_011155-T1  0.108  32  0.104  32  0.112  55  0.099   0.101 N  0.450      SignalP-noTM
MeliponaBeecheii_011156-T1  0.177  42  0.204  33  0.480  13  0.316   0.264 N  0.450      SignalP-noTM
MeliponaBeecheii_011157-T1  0.110  20  0.120  11  0.162   1  0.115   0.117 N  0.450      SignalP-noTM
MeliponaBeecheii_011158-T1  0.109  63  0.116  11  0.148   1  0.111   0.113 N  0.450      SignalP-noTM
MeliponaBeecheii_011159-T1  0.114  66  0.107  66  0.119   1  0.098   0.102 N  0.450      SignalP-noTM
MeliponaBeecheii_011160-T1  0.109  25  0.108  64  0.127  47  0.105   0.106 N  0.450      SignalP-noTM
MeliponaBeecheii_011161-T1  0.121  34  0.128  34  0.292  30  0.138   0.133 N  0.450      SignalP-noTM
MeliponaBeecheii_011162-T1  0.188  38  0.165  38  0.300  37  0.139   0.151 N  0.450      SignalP-noTM
MeliponaBeecheii_011163-T1  0.137  22  0.120  22  0.155  21  0.104   0.111 N  0.450      SignalP-noTM
MeliponaBeecheii_011164-T1  0.174  25  0.189  25  0.328  21  0.208   0.199 N  0.450      SignalP-noTM
MeliponaBeecheii_011165-T1  0.228  62  0.159  62  0.143  46  0.107   0.131 N  0.450      SignalP-noTM
MeliponaBeecheii_011166-T1  0.125  38  0.120  38  0.139  34  0.111   0.115 N  0.450      SignalP-noTM
MeliponaBeecheii_011167-T1  0.133  54  0.115  54  0.110  38  0.099   0.106 N  0.450      SignalP-noTM
MeliponaBeecheii_011168-T1  0.155  45  0.134  11  0.218   1  0.133   0.134 N  0.450      SignalP-noTM
MeliponaBeecheii_011169-T1  0.141  25  0.134  25  0.242  18  0.130   0.132 N  0.450      SignalP-noTM
MeliponaBeecheii_011170-T1  0.183  29  0.405  29  0.967  22  0.888   0.666 Y  0.450      SignalP-noTM
MeliponaBeecheii_011171-T1  0.110  67  0.104  67  0.109  21  0.097   0.100 N  0.450      SignalP-noTM
MeliponaBeecheii_011172-T1  0.191  57  0.173  57  0.245  47  0.131   0.150 N  0.450      SignalP-noTM
MeliponaBeecheii_011173-T1  0.110  47  0.107  12  0.121   8  0.111   0.109 N  0.450      SignalP-noTM
MeliponaBeecheii_011174-T1  0.146  24  0.151  24  0.234  18  0.156   0.154 N  0.450      SignalP-noTM
MeliponaBeecheii_011175-T1  0.110  28  0.117  12  0.164   6  0.132   0.125 N  0.450      SignalP-noTM
MeliponaBeecheii_011176-T1  0.114  23  0.123  11  0.166   1  0.120   0.121 N  0.450      SignalP-noTM
MeliponaBeecheii_011177-T1  0.131  23  0.124  23  0.137  15  0.117   0.120 N  0.450      SignalP-noTM
MeliponaBeecheii_011178-T1  0.110  61  0.104  61  0.109  56  0.094   0.098 N  0.450      SignalP-noTM
MeliponaBeecheii_011180-T1  0.120  28  0.112  28  0.123  10  0.105   0.108 N  0.450      SignalP-noTM
MeliponaBeecheii_011181-T1  0.130  26  0.139  11  0.207   1  0.177   0.154 N  0.500      SignalP-TM
MeliponaBeecheii_011182-T1  0.118  23  0.119  23  0.139   8  0.120   0.120 N  0.450      SignalP-noTM
MeliponaBeecheii_011183-T1  0.136  24  0.123  24  0.135  12  0.111   0.116 N  0.450      SignalP-noTM
MeliponaBeecheii_011184-T1  0.121  26  0.110  26  0.124   1  0.103   0.106 N  0.450      SignalP-noTM
MeliponaBeecheii_011185-T1  0.185  26  0.185  26  0.274   1  0.190   0.188 N  0.450      SignalP-noTM
MeliponaBeecheii_011186-T1  0.110  47  0.111  11  0.129   1  0.102   0.106 N  0.450      SignalP-noTM
# SignalP-4.1 euk predictions
# name                     Cmax  pos  Ymax  pos  Smax  pos  Smean   D     ?  Dmaxcut    Networks-used
MeliponaBeecheii_011187-T1  0.110  70  0.114  13  0.139   1  0.110   0.112 N  0.450      SignalP-noTM
MeliponaBeecheii_011188-T1  0.110  47  0.106  60  0.113  45  0.101   0.103 N  0.450      SignalP-noTM
MeliponaBeecheii_011189-T1  0.111  46  0.108  64  0.116  49  0.102   0.105 N  0.450      SignalP-noTM
MeliponaBeecheii_011190-T1  0.111  21  0.108  36  0.143  30  0.104   0.106 N  0.450      SignalP-noTM
MeliponaBeecheii_011191-T1  0.113  70  0.109  37  0.126  26  0.105   0.107 N  0.450      SignalP-noTM
MeliponaBeecheii_011192-T1  0.108  62  0.106  11  0.122   6  0.109   0.108 N  0.450      SignalP-noTM
MeliponaBeecheii_011193-T1  0.119  23  0.145  11  0.248   2  0.163   0.155 N  0.450      SignalP-noTM
MeliponaBeecheii_011194-T1  0.119  33  0.112  33  0.139  32  0.103   0.107 N  0.450      SignalP-noTM
MeliponaBeecheii_011195-T1  0.137  67  0.118  67  0.167   3  0.102   0.109 N  0.450      SignalP-noTM
MeliponaBeecheii_011197-T1  0.131  44  0.114  11  0.144   1  0.111   0.112 N  0.450      SignalP-noTM
MeliponaBeecheii_011198-T1  0.239  23  0.427  23  0.822  22  0.763   0.608 Y  0.450      SignalP-noTM
MeliponaBeecheii_011199-T1  0.136  49  0.105  63  0.152  51  0.081   0.095 N  0.500      SignalP-TM
MeliponaBeecheii_011200-T1  0.243  23  0.255  23  0.480   2  0.267   0.262 N  0.450      SignalP-noTM
MeliponaBeecheii_011201-T1  0.110  36  0.132  11  0.215   7  0.169   0.152 N  0.450      SignalP-noTM
MeliponaBeecheii_011202-T1  0.111  51  0.136  11  0.203   1  0.130   0.133 N  0.450      SignalP-noTM
MeliponaBeecheii_011203-T1  0.110  33  0.108  23  0.148  12  0.107   0.108 N  0.450      SignalP-noTM
MeliponaBeecheii_011204-T1  0.166  30  0.124  30  0.148   3  0.099   0.110 N  0.450      SignalP-noTM
MeliponaBeecheii_011205-T1  0.125  53  0.116  23  0.150  18  0.121   0.119 N  0.450      SignalP-noTM
MeliponaBeecheii_011206-T1  0.112  25  0.112  12  0.130   1  0.112   0.112 N  0.450      SignalP-noTM
MeliponaBeecheii_011207-T1  0.308  24  0.300  24  0.495   1  0.301   0.300 N  0.450      SignalP-noTM
MeliponaBeecheii_011208-T1  0.294  27  0.205  27  0.180  11  0.144   0.172 N  0.450      SignalP-noTM
MeliponaBeecheii_011209-T1  0.114  21  0.126  21  0.176  13  0.139   0.133 N  0.450      SignalP-noTM
MeliponaBeecheii_011210-T1  0.169  30  0.187  30  0.294  25  0.214   0.198 N  0.500      SignalP-TM
MeliponaBeecheii_011211-T1  0.146  16  0.120  16  0.127  14  0.099   0.109 N  0.450      SignalP-noTM
MeliponaBeecheii_011212-T1  0.133  33  0.167  33  0.325   7  0.222   0.189 N  0.500      SignalP-TM
MeliponaBeecheii_011213-T1  0.109  63  0.108  12  0.119  46  0.108   0.108 N  0.450      SignalP-noTM
MeliponaBeecheii_011214-T1  0.385  29  0.291  29  0.541  10  0.314   0.301 N  0.500      SignalP-TM
MeliponaBeecheii_011215-T1  0.120  65  0.109  65  0.112  54  0.096   0.102 N  0.450      SignalP-noTM
MeliponaBeecheii_011216-T1  0.125  16  0.124  16  0.148  15  0.120   0.122 N  0.450      SignalP-noTM
MeliponaBeecheii_011217-T1  0.107  46  0.130  11  0.206   2  0.151   0.141 N  0.450      SignalP-noTM
MeliponaBeecheii_011218-T1  0.107  22  0.106  16  0.129   2  0.101   0.103 N  0.450      SignalP-noTM
MeliponaBeecheii_011219-T1  0.114  40  0.111  12  0.165  12  0.107   0.109 N  0.450      SignalP-noTM
MeliponaBeecheii_011220-T1  0.110  66  0.105  55  0.123  10  0.100   0.102 N  0.450      SignalP-noTM
MeliponaBeecheii_011221-T1  0.161  22  0.171  22  0.229   8  0.182   0.177 N  0.450      SignalP-noTM
MeliponaBeecheii_011222-T1  0.126  70  0.112  70  0.179  13  0.106   0.109 N  0.450      SignalP-noTM
MeliponaBeecheii_011223-T1  0.106  49  0.100  49  0.102  67  0.091   0.095 N  0.450      SignalP-noTM
MeliponaBeecheii_011224-T1  0.109  35  0.107  62  0.119  50  0.100   0.103 N  0.450      SignalP-noTM
MeliponaBeecheii_011225-T1  0.115  55  0.105  25  0.114  55  0.104   0.105 N  0.450      SignalP-noTM
MeliponaBeecheii_011226-T1  0.164  69  0.128  69  0.177   4  0.114   0.121 N  0.450      SignalP-noTM
MeliponaBeecheii_011227-T1  0.130  34  0.133  23  0.247  37  0.135   0.134 N  0.500      SignalP-TM
MeliponaBeecheii_011228-T1  0.109  36  0.107  36  0.118  26  0.100   0.103 N  0.450      SignalP-noTM
MeliponaBeecheii_011229-T1  0.115  22  0.109  22  0.137  18  0.104   0.106 N  0.450      SignalP-noTM
MeliponaBeecheii_011230-T1  0.107  32  0.103  40  0.109  35  0.095   0.099 N  0.450      SignalP-noTM
MeliponaBeecheii_011231-T1  0.107  47  0.110  47  0.122  30  0.105   0.107 N  0.450      SignalP-noTM
MeliponaBeecheii_011232-T1  0.561  17  0.315  17  0.246  16  0.193   0.249 N  0.450      SignalP-noTM
MeliponaBeecheii_011233-T1  0.215  32  0.146  32  0.132   3  0.101   0.122 N  0.450      SignalP-noTM
MeliponaBeecheii_011234-T1  0.169  40  0.180  40  0.353  36  0.171   0.175 N  0.450      SignalP-noTM
MeliponaBeecheii_011235-T1  0.129  30  0.169  11  0.333   1  0.205   0.188 N  0.450      SignalP-noTM
MeliponaBeecheii_011236-T1  0.114  30  0.108  49  0.139  43  0.104   0.106 N  0.450      SignalP-noTM
MeliponaBeecheii_011237-T1  0.108  67  0.113  12  0.148   4  0.115   0.114 N  0.450      SignalP-noTM
MeliponaBeecheii_011238-T1  0.122  55  0.109  19  0.136  14  0.110   0.110 N  0.450      SignalP-noTM
MeliponaBeecheii_011239-T1  0.121  17  0.116  17  0.147  45  0.110   0.113 N  0.450      SignalP-noTM
MeliponaBeecheii_011240-T1  0.175  37  0.143  37  0.188  32  0.112   0.126 N  0.450      SignalP-noTM
MeliponaBeecheii_011241-T1  0.110  62  0.106  62  0.115  25  0.098   0.102 N  0.450      SignalP-noTM
MeliponaBeecheii_011242-T1  0.106  30  0.109  36  0.128  24  0.104   0.107 N  0.450      SignalP-noTM
MeliponaBeecheii_011243-T1  0.109  65  0.112  43  0.125  39  0.106   0.108 N  0.450      SignalP-noTM
MeliponaBeecheii_011244-T1  0.162  46  0.125  46  0.127  44  0.101   0.112 N  0.450      SignalP-noTM
MeliponaBeecheii_011245-T1  0.114  24  0.113  12  0.132   1  0.108   0.110 N  0.450      SignalP-noTM
MeliponaBeecheii_011246-T1  0.110  68  0.109  57  0.122  50  0.098   0.103 N  0.450      SignalP-noTM
MeliponaBeecheii_011247-T1  0.221  20  0.257  20  0.425  18  0.291   0.275 N  0.450      SignalP-noTM
MeliponaBeecheii_011248-T1  0.107  63  0.106  67  0.114  51  0.097   0.101 N  0.450      SignalP-noTM
MeliponaBeecheii_011249-T1  0.107  51  0.120  11  0.204   1  0.116   0.119 N  0.500      SignalP-TM
MeliponaBeecheii_011250-T1  0.107  55  0.110  12  0.122   4  0.107   0.108 N  0.450      SignalP-noTM
MeliponaBeecheii_011251-T1  0.112  59  0.109  59  0.122  46  0.097   0.103 N  0.450      SignalP-noTM
MeliponaBeecheii_011252-T1  0.114  46  0.119  11  0.174   5  0.143   0.132 N  0.450      SignalP-noTM
MeliponaBeecheii_011253-T1  0.126  29  0.128  29  0.165  26  0.131   0.130 N  0.450      SignalP-noTM
MeliponaBeecheii_011254-T1  0.109  64  0.109  64  0.124  43  0.103   0.106 N  0.450      SignalP-noTM
MeliponaBeecheii_011255-T1  0.108  21  0.108  11  0.123   1  0.102   0.105 N  0.450      SignalP-noTM
MeliponaBeecheii_011256-T1  0.155  38  0.152  38  0.238  36  0.148   0.150 N  0.450      SignalP-noTM
MeliponaBeecheii_011257-T1  0.139  70  0.119  57  0.158  36  0.111   0.115 N  0.450      SignalP-noTM
MeliponaBeecheii_011258-T1  0.113  42  0.126  11  0.197   4  0.146   0.137 N  0.450      SignalP-noTM
MeliponaBeecheii_011259-T1  0.111  60  0.110  60  0.125   3  0.102   0.106 N  0.450      SignalP-noTM
MeliponaBeecheii_011260-T1  0.107  58  0.103  20  0.117   2  0.100   0.101 N  0.450      SignalP-noTM
MeliponaBeecheii_011261-T1  0.132  24  0.132  11  0.199   1  0.139   0.136 N  0.450      SignalP-noTM
MeliponaBeecheii_011262-T1  0.144  21  0.120  21  0.141  12  0.100   0.109 N  0.450      SignalP-noTM
MeliponaBeecheii_011263-T1  0.119   8  0.109  45  0.129  29  0.103   0.106 N  0.450      SignalP-noTM
MeliponaBeecheii_011264-T1  0.136  22  0.117  22  0.117  21  0.100   0.108 N  0.450      SignalP-noTM
MeliponaBeecheii_011265-T1  0.109  40  0.105  59  0.116  45  0.098   0.101 N  0.450      SignalP-noTM
MeliponaBeecheii_011266-T1  0.233  17  0.190  17  0.225  15  0.155   0.171 N  0.450      SignalP-noTM
MeliponaBeecheii_011267-T1  0.113  32  0.109  36  0.117   8  0.105   0.107 N  0.450      SignalP-noTM
MeliponaBeecheii_011268-T1  0.109  23  0.106  70  0.123  12  0.099   0.102 N  0.450      SignalP-noTM
MeliponaBeecheii_011269-T1  0.111  37  0.103  37  0.107  35  0.096   0.100 N  0.450      SignalP-noTM
MeliponaBeecheii_011270-T1  0.114  22  0.120  12  0.157   2  0.121   0.120 N  0.450      SignalP-noTM
MeliponaBeecheii_011271-T1  0.194  20  0.181  20  0.260   1  0.155   0.167 N  0.450      SignalP-noTM
MeliponaBeecheii_011272-T1  0.133  21  0.223  12  0.541  11  0.453   0.347 N  0.450      SignalP-noTM
MeliponaBeecheii_011273-T1  0.113  36  0.107  12  0.128   4  0.110   0.109 N  0.450      SignalP-noTM
MeliponaBeecheii_011274-T1  0.823  18  0.882  18  0.967   9  0.940   0.914 Y  0.450      SignalP-noTM
MeliponaBeecheii_011275-T1  0.836  20  0.893  20  0.981  11  0.953   0.926 Y  0.450      SignalP-noTM
MeliponaBeecheii_011276-T1  0.109  37  0.103  59  0.107  22  0.094   0.098 N  0.450      SignalP-noTM
MeliponaBeecheii_011277-T1  0.108  66  0.106  68  0.117  51  0.100   0.103 N  0.450      SignalP-noTM
MeliponaBeecheii_011278-T1  0.167  42  0.123  22  0.229  12  0.122   0.123 N  0.500      SignalP-TM
MeliponaBeecheii_011279-T1  0.111  33  0.104  63  0.108  23  0.096   0.100 N  0.450      SignalP-noTM
MeliponaBeecheii_011280-T1  0.108  60  0.103  12  0.118  42  0.096   0.099 N  0.450      SignalP-noTM
MeliponaBeecheii_011281-T1  0.109  22  0.116  12  0.136   1  0.121   0.119 N  0.450      SignalP-noTM
MeliponaBeecheii_011282-T1  0.116  17  0.120  17  0.144   3  0.119   0.119 N  0.450      SignalP-noTM
MeliponaBeecheii_011283-T1  0.109  56  0.107  56  0.127   9  0.105   0.106 N  0.450      SignalP-noTM
MeliponaBeecheii_011284-T1  0.109  35  0.107  49  0.119   1  0.101   0.104 N  0.450      SignalP-noTM
MeliponaBeecheii_011285-T1  0.189  26  0.131  26  0.106  32  0.092   0.110 N  0.450      SignalP-noTM
MeliponaBeecheii_011286-T1  0.150  53  0.228  53  0.626  42  0.279   0.248 N  0.500      SignalP-TM
MeliponaBeecheii_011287-T1  0.209  19  0.156  19  0.158  16  0.115   0.134 N  0.450      SignalP-noTM
MeliponaBeecheii_011288-T1  0.111  63  0.114  12  0.135   1  0.114   0.114 N  0.450      SignalP-noTM
MeliponaBeecheii_011289-T1  0.111  19  0.107  35  0.119  30  0.103   0.105 N  0.450      SignalP-noTM
MeliponaBeecheii_011290-T1  0.137  37  0.115  64  0.123   5  0.100   0.107 N  0.450      SignalP-noTM
MeliponaBeecheii_011291-T1  0.114  64  0.107  13  0.132  33  0.105   0.106 N  0.450      SignalP-noTM
MeliponaBeecheii_011292-T1  0.120  49  0.107  49  0.119  45  0.096   0.101 N  0.450      SignalP-noTM
MeliponaBeecheii_011293-T1  0.162  30  0.169  30  0.335   3  0.201   0.186 N  0.450      SignalP-noTM
MeliponaBeecheii_011294-T1  0.117  20  0.149  20  0.346   2  0.182   0.167 N  0.450      SignalP-noTM
MeliponaBeecheii_011295-T1  0.121  62  0.109  62  0.127  22  0.101   0.105 N  0.450      SignalP-noTM
MeliponaBeecheii_011296-T1  0.122  43  0.116  25  0.162  12  0.124   0.120 N  0.450      SignalP-noTM
MeliponaBeecheii_011297-T1  0.108  42  0.110  11  0.132   2  0.109   0.109 N  0.450      SignalP-noTM
MeliponaBeecheii_011298-T1  0.171  17  0.168  17  0.188   4  0.165   0.166 N  0.450      SignalP-noTM
MeliponaBeecheii_011299-T1  0.144  33  0.146  33  0.283  32  0.142   0.144 N  0.450      SignalP-noTM
MeliponaBeecheii_011300-T1  0.129  17  0.154  17  0.201  11  0.177   0.166 N  0.450      SignalP-noTM
MeliponaBeecheii_011301-T1  0.135  25  0.115  25  0.126  24  0.099   0.106 N  0.450      SignalP-noTM
MeliponaBeecheii_011302-T1  0.110  51  0.104  51  0.112  32  0.097   0.100 N  0.450      SignalP-noTM
MeliponaBeecheii_011303-T1  0.107  54  0.110  12  0.134   6  0.115   0.112 N  0.500      SignalP-TM
MeliponaBeecheii_011304-T1  0.110  22  0.106  12  0.125   3  0.102   0.104 N  0.450      SignalP-noTM
MeliponaBeecheii_011305-T1  0.106  64  0.150  11  0.246   1  0.176   0.164 N  0.450      SignalP-noTM
MeliponaBeecheii_011306-T1  0.106  37  0.112  12  0.135   1  0.104   0.108 N  0.450      SignalP-noTM
MeliponaBeecheii_011307-T1  0.120  20  0.146  20  0.232   5  0.174   0.161 N  0.450      SignalP-noTM
MeliponaBeecheii_011308-T1  0.151  27  0.136  27  0.168  29  0.126   0.131 N  0.450      SignalP-noTM
MeliponaBeecheii_011309-T1  0.341  25  0.523  25  0.964   4  0.812   0.679 Y  0.450      SignalP-noTM
MeliponaBeecheii_011310-T1  0.111  57  0.105  57  0.106  41  0.097   0.101 N  0.450      SignalP-noTM
MeliponaBeecheii_011311-T1  0.108  62  0.107  69  0.129   8  0.101   0.104 N  0.450      SignalP-noTM
MeliponaBeecheii_011312-T1  0.114  52  0.109  52  0.122  10  0.106   0.107 N  0.450      SignalP-noTM
MeliponaBeecheii_011313-T1  0.146  34  0.121  34  0.123  11  0.101   0.110 N  0.450      SignalP-noTM
MeliponaBeecheii_011314-T1  0.159  27  0.147  12  0.256   1  0.151   0.149 N  0.450      SignalP-noTM
MeliponaBeecheii_011315-T1  0.110  47  0.106  26  0.124  21  0.104   0.105 N  0.450      SignalP-noTM
MeliponaBeecheii_011316-T1  0.371  23  0.536  23  0.896  19  0.776   0.666 Y  0.450      SignalP-noTM
MeliponaBeecheii_011317-T1  0.149  42  0.180  42  0.406  39  0.167   0.173 N  0.450      SignalP-noTM
MeliponaBeecheii_011318-T1  0.110  65  0.109  12  0.127   6  0.107   0.108 N  0.450      SignalP-noTM
MeliponaBeecheii_011319-T1  0.109  35  0.158  12  0.306   1  0.185   0.172 N  0.450      SignalP-noTM
MeliponaBeecheii_011320-T1  0.109  60  0.117  19  0.158   4  0.127   0.122 N  0.450      SignalP-noTM
MeliponaBeecheii_011321-T1  0.188  39  0.168  39  0.270  38  0.134   0.150 N  0.450      SignalP-noTM
MeliponaBeecheii_011322-T1  0.109  55  0.108  29  0.121  21  0.109   0.108 N  0.450      SignalP-noTM
MeliponaBeecheii_011323-T1  0.110  62  0.108  11  0.126  37  0.108   0.108 N  0.450      SignalP-noTM
MeliponaBeecheii_011324-T1  0.122  48  0.141  48  0.359  44  0.132   0.136 N  0.450      SignalP-noTM
MeliponaBeecheii_011325-T1  0.153  25  0.123  25  0.146  24  0.100   0.110 N  0.450      SignalP-noTM
MeliponaBeecheii_011326-T1  0.125  31  0.152  27  0.270   7  0.189   0.172 N  0.450      SignalP-noTM
MeliponaBeecheii_011327-T1  0.119  24  0.108  24  0.120   1  0.099   0.103 N  0.450      SignalP-noTM
MeliponaBeecheii_011328-T1  0.125  56  0.114  26  0.243  23  0.119   0.117 N  0.450      SignalP-noTM
MeliponaBeecheii_011329-T1  0.239  31  0.276  31  0.633   5  0.352   0.317 N  0.450      SignalP-noTM
MeliponaBeecheii_011330-T1  0.155  22  0.200  22  0.430   1  0.249   0.226 N  0.450      SignalP-noTM
MeliponaBeecheii_011331-T1  0.302  27  0.399  27  0.810   1  0.563   0.488 Y  0.450      SignalP-noTM
MeliponaBeecheii_011332-T1  0.113  69  0.106  69  0.110   1  0.096   0.101 N  0.450      SignalP-noTM
MeliponaBeecheii_011333-T1  0.758  19  0.830  19  0.952  11  0.910   0.874 Y  0.450      SignalP-noTM
MeliponaBeecheii_011334-T1  0.111  58  0.119  11  0.157   1  0.118   0.118 N  0.450      SignalP-noTM
MeliponaBeecheii_011335-T1  0.110  26  0.126  11  0.175   1  0.117   0.122 N  0.450      SignalP-noTM
MeliponaBeecheii_011336-T1  0.115  29  0.116  11  0.171  28  0.134   0.126 N  0.450      SignalP-noTM
MeliponaBeecheii_011337-T1  0.464  19  0.654  19  0.954  12  0.917   0.796 Y  0.450      SignalP-noTM
MeliponaBeecheii_011338-T1  0.745  17  0.784  17  0.891   8  0.837   0.813 Y  0.450      SignalP-noTM
MeliponaBeecheii_011339-T1  0.108  41  0.105  70  0.114  59  0.100   0.102 N  0.450      SignalP-noTM
MeliponaBeecheii_011340-T1  0.125  22  0.112  12  0.136   1  0.103   0.107 N  0.450      SignalP-noTM
MeliponaBeecheii_011341-T1  0.109  54  0.108  43  0.119  22  0.101   0.104 N  0.450      SignalP-noTM
MeliponaBeecheii_011342-T1  0.484  22  0.635  22  0.935   3  0.829   0.740 Y  0.450      SignalP-noTM
MeliponaBeecheii_011343-T1  0.248  33  0.221  16  0.533   8  0.463   0.318 N  0.500      SignalP-TM
MeliponaBeecheii_011344-T1  0.161  47  0.139  47  0.224  45  0.116   0.127 N  0.450      SignalP-noTM
MeliponaBeecheii_011345-T1  0.110  33  0.107  33  0.132  12  0.103   0.104 N  0.450      SignalP-noTM
MeliponaBeecheii_011346-T1  0.119  29  0.112  29  0.143  11  0.106   0.108 N  0.450      SignalP-noTM
MeliponaBeecheii_011347-T1  0.110  23  0.112  23  0.153  16  0.113   0.113 N  0.450      SignalP-noTM
MeliponaBeecheii_011348-T1  0.116  45  0.114  11  0.140   6  0.123   0.119 N  0.450      SignalP-noTM
MeliponaBeecheii_011349-T1  0.110  25  0.138  15  0.269   2  0.183   0.162 N  0.450      SignalP-noTM
MeliponaBeecheii_011350-T1  0.156  30  0.127  30  0.138  33  0.105   0.115 N  0.450      SignalP-noTM
MeliponaBeecheii_011351-T1  0.125  42  0.110  42  0.111  41  0.094   0.101 N  0.450      SignalP-noTM
MeliponaBeecheii_011352-T1  0.118  60  0.113  43  0.171  23  0.105   0.109 N  0.450      SignalP-noTM
MeliponaBeecheii_011353-T1  0.742  29  0.844  29  0.996  19  0.957   0.905 Y  0.450      SignalP-noTM
MeliponaBeecheii_011354-T1  0.119  34  0.108  34  0.123   4  0.101   0.104 N  0.450      SignalP-noTM
MeliponaBeecheii_011355-T1  0.107  29  0.110  68  0.147  47  0.102   0.105 N  0.450      SignalP-noTM
MeliponaBeecheii_011356-T1  0.308  26  0.512  26  0.939   7  0.857   0.699 Y  0.450      SignalP-noTM
MeliponaBeecheii_011357-T1  0.226  39  0.163  39  0.207  13  0.131   0.146 N  0.450      SignalP-noTM
MeliponaBeecheii_011358-T1  0.907  24  0.917  24  0.978  12  0.927   0.922 Y  0.450      SignalP-noTM
MeliponaBeecheii_011359-T1  0.112  62  0.108  62  0.137  43  0.100   0.104 N  0.450      SignalP-noTM
MeliponaBeecheii_011360-T1  0.108  61  0.104  61  0.113  51  0.094   0.099 N  0.450      SignalP-noTM
MeliponaBeecheii_011361-T1  0.110  27  0.121  11  0.198   2  0.131   0.127 N  0.450      SignalP-noTM
MeliponaBeecheii_011362-T1  0.164  32  0.202  32  0.396   5  0.269   0.238 N  0.450      SignalP-noTM
MeliponaBeecheii_011363-T1  0.116  23  0.109  35  0.121  18  0.104   0.106 N  0.450      SignalP-noTM
MeliponaBeecheii_011364-T1  0.111  50  0.103  59  0.102  50  0.091   0.096 N  0.450      SignalP-noTM
MeliponaBeecheii_011365-T1  0.108  60  0.107  38  0.119  27  0.102   0.104 N  0.450      SignalP-noTM
MeliponaBeecheii_011366-T1  0.108  54  0.106  32  0.138  12  0.102   0.104 N  0.450      SignalP-noTM
MeliponaBeecheii_011367-T1  0.107  17  0.103  57  0.122  42  0.097   0.100 N  0.450      SignalP-noTM
MeliponaBeecheii_011368-T1  0.109  68  0.112  12  0.141   1  0.107   0.109 N  0.450      SignalP-noTM
MeliponaBeecheii_011369-T1  0.108  52  0.103  65  0.109  42  0.095   0.099 N  0.450      SignalP-noTM
MeliponaBeecheii_011370-T1  0.114  20  0.107  20  0.117  14  0.101   0.104 N  0.450      SignalP-noTM
MeliponaBeecheii_011371-T1  0.109  61  0.104  61  0.113  12  0.099   0.101 N  0.450      SignalP-noTM
MeliponaBeecheii_011372-T1  0.111  40  0.107  68  0.140  47  0.099   0.103 N  0.450      SignalP-noTM
MeliponaBeecheii_011373-T1  0.117  33  0.107  13  0.134  32  0.109   0.108 N  0.450      SignalP-noTM
MeliponaBeecheii_011374-T1  0.109  37  0.106  12  0.120   1  0.096   0.101 N  0.450      SignalP-noTM
MeliponaBeecheii_011375-T1  0.129  19  0.123  19  0.190  35  0.121   0.122 N  0.450      SignalP-noTM
MeliponaBeecheii_011376-T1  0.120  51  0.106  51  0.112  55  0.093   0.099 N  0.450      SignalP-noTM
MeliponaBeecheii_011377-T1  0.114  22  0.125  12  0.239   2  0.133   0.129 N  0.450      SignalP-noTM
MeliponaBeecheii_011378-T1  0.491  20  0.607  20  0.864   2  0.738   0.678 Y  0.450      SignalP-noTM
MeliponaBeecheii_011379-T1  0.449  27  0.313  27  0.310  10  0.217   0.274 N  0.500      SignalP-TM
MeliponaBeecheii_011380-T1  0.143  22  0.109  22  0.107  23  0.084   0.095 N  0.450      SignalP-noTM
MeliponaBeecheii_011381-T1  0.110   5  0.115  13  0.162   8  0.132   0.124 N  0.450      SignalP-noTM
MeliponaBeecheii_011382-T1  0.286  21  0.219  21  0.218  15  0.164   0.189 N  0.450      SignalP-noTM
MeliponaBeecheii_011383-T1  0.133  17  0.154  17  0.214  35  0.178   0.167 N  0.450      SignalP-noTM
MeliponaBeecheii_011384-T1  0.129  54  0.139  54  0.244  50  0.118   0.127 N  0.450      SignalP-noTM
MeliponaBeecheii_011385-T1  0.175  36  0.155  40  0.191  45  0.121   0.141 N  0.500      SignalP-TM
MeliponaBeecheii_011386-T1  0.113  49  0.110  49  0.132  41  0.102   0.106 N  0.450      SignalP-noTM
MeliponaBeecheii_011387-T1  0.125  29  0.109  29  0.113  55  0.097   0.103 N  0.450      SignalP-noTM
MeliponaBeecheii_011388-T1  0.107  45  0.109  11  0.124  35  0.099   0.103 N  0.450      SignalP-noTM
MeliponaBeecheii_011389-T1  0.109  33  0.108  33  0.137   4  0.109   0.109 N  0.450      SignalP-noTM
MeliponaBeecheii_011390-T1  0.110  64  0.107  64  0.119  12  0.102   0.104 N  0.450      SignalP-noTM
MeliponaBeecheii_011391-T1  0.134  29  0.111  29  0.128  46  0.095   0.102 N  0.450      SignalP-noTM
MeliponaBeecheii_011392-T1  0.109  63  0.107  63  0.117  11  0.102   0.104 N  0.450      SignalP-noTM
MeliponaBeecheii_011393-T1  0.535  23  0.691  23  0.956   5  0.894   0.801 Y  0.450      SignalP-noTM
MeliponaBeecheii_011394-T1  0.109  58  0.112  12  0.136   1  0.104   0.108 N  0.450      SignalP-noTM
MeliponaBeecheii_011395-T1  0.118  18  0.125  18  0.177   4  0.128   0.126 N  0.450      SignalP-noTM
MeliponaBeecheii_011396-T1  0.111  37  0.108  37  0.115  24  0.098   0.103 N  0.450      SignalP-noTM
MeliponaBeecheii_011397-T1  0.121  37  0.118  37  0.196  30  0.119   0.119 N  0.450      SignalP-noTM
MeliponaBeecheii_011398-T1  0.263  34  0.167  34  0.130  13  0.106   0.134 N  0.450      SignalP-noTM
MeliponaBeecheii_011399-T1  0.112  12  0.120  12  0.151   1  0.107   0.113 N  0.450      SignalP-noTM
MeliponaBeecheii_011400-T1  0.178  25  0.148  25  0.230  32  0.121   0.134 N  0.450      SignalP-noTM
MeliponaBeecheii_011401-T1  0.115  27  0.103  11  0.113   1  0.097   0.100 N  0.450      SignalP-noTM
MeliponaBeecheii_011402-T1  0.200  17  0.156  17  0.261  30  0.114   0.134 N  0.450      SignalP-noTM
MeliponaBeecheii_011403-T1  0.108  46  0.105  16  0.117  12  0.105   0.105 N  0.450      SignalP-noTM
MeliponaBeecheii_011404-T1  0.129  28  0.154  20  0.315   2  0.198   0.178 N  0.450      SignalP-noTM
MeliponaBeecheii_011405-T1  0.158  34  0.123  34  0.159  42  0.096   0.112 N  0.500      SignalP-TM
MeliponaBeecheii_011406-T1  0.116  24  0.105  34  0.116  23  0.098   0.102 N  0.450      SignalP-noTM
MeliponaBeecheii_011407-T1  0.144   9  0.107  67  0.112  14  0.101   0.104 N  0.450      SignalP-noTM
MeliponaBeecheii_011408-T1  0.136  17  0.122  17  0.147   1  0.114   0.119 N  0.500      SignalP-TM
MeliponaBeecheii_011409-T1  0.123  42  0.167  12  0.312  10  0.267   0.207 N  0.500      SignalP-TM
MeliponaBeecheii_011410-T1  0.155  21  0.135  21  0.157   1  0.114   0.124 N  0.450      SignalP-noTM
MeliponaBeecheii_011411-T1  0.272  23  0.211  23  0.212  18  0.164   0.186 N  0.450      SignalP-noTM
MeliponaBeecheii_011412-T1  0.107  24  0.106  11  0.118   1  0.099   0.102 N  0.450      SignalP-noTM
MeliponaBeecheii_011413-T1  0.137  28  0.142  28  0.327  27  0.144   0.143 N  0.450      SignalP-noTM
MeliponaBeecheii_011414-T1  0.186  19  0.190  19  0.247  10  0.192   0.191 N  0.450      SignalP-noTM
MeliponaBeecheii_011415-T1  0.190  52  0.174  52  0.254  37  0.127   0.155 N  0.500      SignalP-TM
MeliponaBeecheii_011416-T1  0.118  44  0.111  12  0.140   1  0.103   0.107 N  0.450      SignalP-noTM
MeliponaBeecheii_011417-T1  0.146  47  0.123  47  0.156  50  0.098   0.110 N  0.450      SignalP-noTM
MeliponaBeecheii_011418-T1  0.166  21  0.154  21  0.207  13  0.142   0.149 N  0.500      SignalP-TM
MeliponaBeecheii_011419-T1  0.128  23  0.129  46  0.198  35  0.121   0.125 N  0.450      SignalP-noTM
MeliponaBeecheii_011420-T1  0.117  62  0.114  18  0.172  34  0.111   0.112 N  0.450      SignalP-noTM
MeliponaBeecheii_011421-T1  0.109  31  0.109  44  0.125  32  0.096   0.104 N  0.500      SignalP-TM
MeliponaBeecheii_011422-T1  0.140  40  0.117  40  0.111   6  0.099   0.108 N  0.450      SignalP-noTM
MeliponaBeecheii_011423-T1  0.146  20  0.164  20  0.273  16  0.189   0.178 N  0.450      SignalP-noTM
MeliponaBeecheii_011424-T1  0.109  42  0.106  11  0.119   1  0.092   0.099 N  0.450      SignalP-noTM
MeliponaBeecheii_011425-T1  0.112  27  0.105  61  0.125  40  0.094   0.099 N  0.450      SignalP-noTM
MeliponaBeecheii_011426-T1  0.117  37  0.110  37  0.137  35  0.105   0.107 N  0.450      SignalP-noTM
MeliponaBeecheii_011427-T1  0.220  50  0.156  50  0.130  46  0.105   0.128 N  0.450      SignalP-noTM
MeliponaBeecheii_011428-T1  0.112  49  0.113  62  0.137  42  0.105   0.109 N  0.450      SignalP-noTM
MeliponaBeecheii_011429-T1  0.109  50  0.109  50  0.141  12  0.108   0.109 N  0.450      SignalP-noTM
MeliponaBeecheii_011430-T1  0.113  58  0.134  11  0.200   1  0.128   0.131 N  0.450      SignalP-noTM
MeliponaBeecheii_011431-T1  0.115  37  0.106  51  0.116  40  0.099   0.102 N  0.450      SignalP-noTM
MeliponaBeecheii_011432-T1  0.126  15  0.112  15  0.133  14  0.099   0.107 N  0.500      SignalP-TM
MeliponaBeecheii_011433-T1  0.127  17  0.117  17  0.126   2  0.103   0.110 N  0.450      SignalP-noTM
MeliponaBeecheii_011434-T1  0.107  19  0.103  69  0.112  68  0.095   0.099 N  0.450      SignalP-noTM
MeliponaBeecheii_011435-T1  0.330  30  0.508  30  0.926  12  0.802   0.667 Y  0.450      SignalP-noTM
MeliponaBeecheii_011436-T1  0.131  34  0.110  34  0.125   3  0.098   0.103 N  0.450      SignalP-noTM
MeliponaBeecheii_011437-T1  0.148  37  0.215  37  0.635  30  0.247   0.233 N  0.450      SignalP-noTM
MeliponaBeecheii_011438-T1  0.120  23  0.160  12  0.293   1  0.202   0.183 N  0.450      SignalP-noTM
MeliponaBeecheii_011439-T1  0.108  12  0.105  49  0.128  13  0.101   0.103 N  0.450      SignalP-noTM
MeliponaBeecheii_011440-T1  0.108  60  0.109  44  0.125  25  0.102   0.106 N  0.450      SignalP-noTM
MeliponaBeecheii_011441-T1  0.107  25  0.120  11  0.162   1  0.117   0.118 N  0.450      SignalP-noTM
MeliponaBeecheii_011442-T1  0.106  22  0.104  68  0.109  48  0.096   0.099 N  0.450      SignalP-noTM
MeliponaBeecheii_011443-T1  0.112  58  0.106  58  0.118  22  0.098   0.102 N  0.450      SignalP-noTM
MeliponaBeecheii_011444-T1  0.117  26  0.108  55  0.138  32  0.104   0.106 N  0.450      SignalP-noTM
MeliponaBeecheii_011445-T1  0.338  33  0.335  33  0.681  15  0.445   0.379 N  0.500      SignalP-TM
MeliponaBeecheii_011446-T1  0.157  47  0.131  47  0.155  34  0.109   0.119 N  0.450      SignalP-noTM
MeliponaBeecheii_011447-T1  0.709  20  0.755  20  0.906  10  0.796   0.777 Y  0.450      SignalP-noTM
MeliponaBeecheii_011448-T1  0.108  43  0.105  43  0.111  15  0.099   0.102 N  0.450      SignalP-noTM
MeliponaBeecheii_011449-T1  0.145  55  0.127  55  0.166  51  0.104   0.115 N  0.450      SignalP-noTM
MeliponaBeecheii_011450-T1  0.110  67  0.109  57  0.140  39  0.101   0.105 N  0.450      SignalP-noTM
MeliponaBeecheii_011451-T1  0.112  67  0.106  41  0.114  39  0.097   0.101 N  0.450      SignalP-noTM
MeliponaBeecheii_011452-T1  0.109  58  0.106  61  0.126  12  0.099   0.103 N  0.450      SignalP-noTM
MeliponaBeecheii_011453-T1  0.109  67  0.108  39  0.125  30  0.102   0.105 N  0.450      SignalP-noTM
MeliponaBeecheii_011454-T1  0.119  35  0.115  61  0.182  50  0.114   0.115 N  0.450      SignalP-noTM
MeliponaBeecheii_011455-T1  0.108  39  0.111  12  0.126   1  0.105   0.108 N  0.450      SignalP-noTM
MeliponaBeecheii_011456-T1  0.110  40  0.107  40  0.118  13  0.100   0.103 N  0.450      SignalP-noTM
MeliponaBeecheii_011457-T1  0.107  18  0.110  12  0.176   3  0.114   0.112 N  0.450      SignalP-noTM
MeliponaBeecheii_011458-T1  0.109  53  0.117  55  0.141  51  0.108   0.112 N  0.450      SignalP-noTM
MeliponaBeecheii_011459-T1  0.111  51  0.114  12  0.140   3  0.120   0.117 N  0.450      SignalP-noTM
MeliponaBeecheii_011460-T1  0.107  13  0.104  49  0.114  27  0.100   0.101 N  0.450      SignalP-noTM
MeliponaBeecheii_011461-T1  0.136  27  0.127  27  0.145   9  0.119   0.122 N  0.450      SignalP-noTM
MeliponaBeecheii_011462-T1  0.125  24  0.175  17  0.360   7  0.245   0.213 N  0.450      SignalP-noTM
MeliponaBeecheii_011463-T1  0.186  18  0.232  18  0.398   4  0.278   0.257 N  0.450      SignalP-noTM
MeliponaBeecheii_011464-T1  0.108  35  0.106  42  0.119  22  0.098   0.102 N  0.450      SignalP-noTM
MeliponaBeecheii_011465-T1  0.116  25  0.108  25  0.116  16  0.099   0.103 N  0.450      SignalP-noTM
MeliponaBeecheii_011466-T1  0.111  23  0.120  14  0.168   6  0.132   0.126 N  0.450      SignalP-noTM
MeliponaBeecheii_011467-T1  0.196  35  0.180  35  0.276   4  0.194   0.188 N  0.450      SignalP-noTM
MeliponaBeecheii_011468-T1  0.133  57  0.129  70  0.207  63  0.129   0.129 N  0.500      SignalP-TM
MeliponaBeecheii_011469-T1  0.250  29  0.248  29  0.368   9  0.251   0.249 N  0.450      SignalP-noTM
MeliponaBeecheii_011470-T1  0.111  19  0.149  12  0.263   2  0.177   0.164 N  0.450      SignalP-noTM
MeliponaBeecheii_011471-T1  0.110  47  0.116  38  0.200  10  0.126   0.121 N  0.450      SignalP-noTM
MeliponaBeecheii_011472-T1  0.121  20  0.115  20  0.128   2  0.105   0.110 N  0.450      SignalP-noTM
MeliponaBeecheii_011473-T1  0.110  47  0.110  47  0.120  45  0.100   0.104 N  0.450      SignalP-noTM
MeliponaBeecheii_011474-T1  0.208  40  0.149  14  0.347  11  0.223   0.179 N  0.500      SignalP-TM
MeliponaBeecheii_011475-T1  0.116  24  0.121  12  0.159   1  0.114   0.117 N  0.450      SignalP-noTM
MeliponaBeecheii_011476-T1  0.116  32  0.147  15  0.334   7  0.207   0.171 N  0.500      SignalP-TM
MeliponaBeecheii_011477-T1  0.398  27  0.601  27  0.979   9  0.906   0.765 Y  0.450      SignalP-noTM
MeliponaBeecheii_011478-T1  0.117  22  0.128  22  0.189  12  0.138   0.133 N  0.450      SignalP-noTM
MeliponaBeecheii_011479-T1  0.126  26  0.113  26  0.122   3  0.102   0.107 N  0.450      SignalP-noTM
MeliponaBeecheii_011480-T1  0.126  20  0.122  20  0.154  18  0.114   0.118 N  0.450      SignalP-noTM
MeliponaBeecheii_011481-T1  0.109  41  0.109  18  0.154   5  0.114   0.112 N  0.450      SignalP-noTM
MeliponaBeecheii_011482-T1  0.108  67  0.107  27  0.128  12  0.106   0.107 N  0.450      SignalP-noTM
MeliponaBeecheii_011483-T1  0.119  31  0.112  52  0.143  45  0.106   0.109 N  0.450      SignalP-noTM
MeliponaBeecheii_011484-T1  0.218  31  0.156  31  0.185   1  0.117   0.135 N  0.450      SignalP-noTM
MeliponaBeecheii_011485-T1  0.341  16  0.525  16  0.845  14  0.800   0.673 Y  0.450      SignalP-noTM
MeliponaBeecheii_011486-T1  0.112  33  0.131  12  0.216  29  0.137   0.134 N  0.450      SignalP-noTM
MeliponaBeecheii_011487-T1  0.130  18  0.112  18  0.116  22  0.092   0.101 N  0.450      SignalP-noTM
MeliponaBeecheii_011488-T1  0.109  64  0.107  64  0.126  52  0.099   0.103 N  0.450      SignalP-noTM
MeliponaBeecheii_011489-T1  0.132  23  0.136  12  0.223   1  0.131   0.133 N  0.450      SignalP-noTM
MeliponaBeecheii_011490-T1  0.107  63  0.119  18  0.225  12  0.136   0.128 N  0.450      SignalP-noTM
MeliponaBeecheii_011491-T1  0.107  42  0.111  42  0.124  24  0.107   0.109 N  0.450      SignalP-noTM
MeliponaBeecheii_011492-T1  0.828  17  0.875  17  0.965   1  0.908   0.893 Y  0.450      SignalP-noTM
MeliponaBeecheii_011493-T1  0.108  46  0.105  24  0.121  12  0.102   0.103 N  0.450      SignalP-noTM
MeliponaBeecheii_011494-T1  0.107  43  0.103  43  0.107  37  0.094   0.098 N  0.450      SignalP-noTM
MeliponaBeecheii_011495-T1  0.108  57  0.101  57  0.106  38  0.092   0.096 N  0.450      SignalP-noTM
MeliponaBeecheii_011496-T1  0.621  24  0.721  24  0.912  15  0.839   0.785 Y  0.450      SignalP-noTM
MeliponaBeecheii_011497-T1  0.109  33  0.106  70  0.114  57  0.097   0.101 N  0.450      SignalP-noTM
MeliponaBeecheii_011498-T1  0.109  47  0.119  52  0.149  38  0.116   0.117 N  0.450      SignalP-noTM
MeliponaBeecheii_011499-T1  0.119  22  0.109  22  0.119  46  0.098   0.103 N  0.450      SignalP-noTM
MeliponaBeecheii_011500-T1  0.133  36  0.144  18  0.223   1  0.149   0.147 N  0.450      SignalP-noTM
MeliponaBeecheii_011501-T1  0.139  20  0.151  20  0.203   5  0.160   0.156 N  0.450      SignalP-noTM
MeliponaBeecheii_011502-T1  0.170  40  0.135  40  0.191   6  0.124   0.129 N  0.450      SignalP-noTM
MeliponaBeecheii_011503-T1  0.111  58  0.112  58  0.142  50  0.107   0.110 N  0.450      SignalP-noTM
MeliponaBeecheii_011504-T1  0.160  39  0.139  21  0.262  15  0.149   0.145 N  0.450      SignalP-noTM
MeliponaBeecheii_011505-T1  0.112  48  0.123  12  0.169   1  0.127   0.125 N  0.450      SignalP-noTM
MeliponaBeecheii_011506-T1  0.141  68  0.116  68  0.124   5  0.098   0.106 N  0.450      SignalP-noTM
MeliponaBeecheii_011507-T1  0.109  57  0.113  12  0.132   1  0.107   0.110 N  0.450      SignalP-noTM
MeliponaBeecheii_011508-T1  0.118  56  0.113  56  0.129  32  0.103   0.108 N  0.450      SignalP-noTM
MeliponaBeecheii_011509-T1  0.133  17  0.171  15  0.291  12  0.224   0.200 N  0.450      SignalP-noTM
MeliponaBeecheii_011510-T1  0.151  30  0.133  30  0.235  28  0.124   0.128 N  0.450      SignalP-noTM
MeliponaBeecheii_011511-T1  0.122  23  0.175  11  0.384   1  0.174   0.175 N  0.450      SignalP-noTM
MeliponaBeecheii_011512-T1  0.111  47  0.110  47  0.121  28  0.104   0.107 N  0.450      SignalP-noTM
MeliponaBeecheii_011513-T1  0.144  22  0.121  22  0.167  36  0.101   0.110 N  0.450      SignalP-noTM
MeliponaBeecheii_011514-T1  0.127  27  0.113  49  0.205  39  0.107   0.110 N  0.450      SignalP-noTM
MeliponaBeecheii_011515-T1  0.109  59  0.104  42  0.111  39  0.099   0.101 N  0.450      SignalP-noTM
MeliponaBeecheii_011516-T1  0.109  23  0.119  14  0.152   9  0.126   0.123 N  0.450      SignalP-noTM
MeliponaBeecheii_011517-T1  0.113  26  0.117  26  0.159  13  0.122   0.119 N  0.450      SignalP-noTM
MeliponaBeecheii_011518-T1  0.109  36  0.115  36  0.138  23  0.108   0.111 N  0.450      SignalP-noTM
MeliponaBeecheii_011519-T1  0.141  29  0.139  29  0.199   1  0.138   0.138 N  0.450      SignalP-noTM
MeliponaBeecheii_011520-T1  0.120  32  0.187  11  0.370   1  0.261   0.227 N  0.450      SignalP-noTM
MeliponaBeecheii_011521-T1  0.120  38  0.122  12  0.165   2  0.120   0.121 N  0.450      SignalP-noTM
MeliponaBeecheii_011522-T1  0.114  29  0.119  12  0.151   1  0.115   0.117 N  0.450      SignalP-noTM
MeliponaBeecheii_011523-T1  0.108  49  0.144  11  0.235   1  0.169   0.157 N  0.450      SignalP-noTM
MeliponaBeecheii_011524-T1  0.109  32  0.108  12  0.120  22  0.097   0.102 N  0.450      SignalP-noTM
MeliponaBeecheii_011525-T1  0.180  50  0.155  50  0.323  47  0.117   0.134 N  0.450      SignalP-noTM
MeliponaBeecheii_011526-T1  0.109  49  0.113  49  0.128  28  0.111   0.112 N  0.450      SignalP-noTM
MeliponaBeecheii_011527-T1  0.110  26  0.108  13  0.120  23  0.104   0.106 N  0.450      SignalP-noTM
MeliponaBeecheii_011528-T1  0.145  18  0.123  18  0.123  50  0.106   0.114 N  0.450      SignalP-noTM
MeliponaBeecheii_011529-T1  0.117  51  0.114  51  0.139  50  0.101   0.107 N  0.450      SignalP-noTM
MeliponaBeecheii_011530-T1  0.139  19  0.130  19  0.162   8  0.121   0.125 N  0.450      SignalP-noTM
MeliponaBeecheii_011531-T1  0.112  64  0.115  12  0.148   1  0.115   0.115 N  0.450      SignalP-noTM
MeliponaBeecheii_011532-T1  0.109  57  0.113  21  0.188  45  0.118   0.116 N  0.450      SignalP-noTM
MeliponaBeecheii_011533-T1  0.144  28  0.122  28  0.161   1  0.109   0.115 N  0.450      SignalP-noTM
MeliponaBeecheii_011534-T1  0.124  19  0.126  19  0.142   1  0.125   0.125 N  0.450      SignalP-noTM
MeliponaBeecheii_011535-T1  0.112  36  0.107  13  0.121   1  0.103   0.105 N  0.450      SignalP-noTM
MeliponaBeecheii_011536-T1  0.107  49  0.101  44  0.108  20  0.093   0.097 N  0.450      SignalP-noTM
MeliponaBeecheii_011537-T1  0.109  26  0.110  55  0.122  35  0.103   0.106 N  0.450      SignalP-noTM
MeliponaBeecheii_011538-T1  0.109  60  0.109  38  0.117  23  0.103   0.106 N  0.450      SignalP-noTM
MeliponaBeecheii_011539-T1  0.111  66  0.105  66  0.113  27  0.097   0.101 N  0.450      SignalP-noTM
MeliponaBeecheii_011540-T1  0.109  21  0.106  36  0.114  20  0.101   0.104 N  0.450      SignalP-noTM
MeliponaBeecheii_011541-T1  0.153  25  0.135  25  0.157  21  0.120   0.127 N  0.450      SignalP-noTM
MeliponaBeecheii_011542-T1  0.114  22  0.148  11  0.260   2  0.170   0.160 N  0.450      SignalP-noTM
MeliponaBeecheii_011543-T1  0.112   9  0.112  39  0.129  23  0.105   0.108 N  0.450      SignalP-noTM
MeliponaBeecheii_011544-T1  0.109  19  0.110  13  0.135   2  0.102   0.106 N  0.450      SignalP-noTM
MeliponaBeecheii_011545-T1  0.110  54  0.115  12  0.134   1  0.117   0.116 N  0.450      SignalP-noTM
MeliponaBeecheii_011546-T1  0.126  40  0.212  40  0.491  36  0.299   0.259 N  0.450      SignalP-noTM
MeliponaBeecheii_011547-T1  0.108  23  0.104  68  0.111  57  0.098   0.101 N  0.450      SignalP-noTM
MeliponaBeecheii_011548-T1  0.122  58  0.110  58  0.133  22  0.099   0.104 N  0.450      SignalP-noTM
MeliponaBeecheii_011549-T1  0.118  33  0.149  11  0.255   1  0.171   0.161 N  0.450      SignalP-noTM
MeliponaBeecheii_011550-T1  0.161  35  0.161  35  0.319  31  0.153   0.157 N  0.450      SignalP-noTM
MeliponaBeecheii_011551-T1  0.145  23  0.116  59  0.190  43  0.106   0.111 N  0.450      SignalP-noTM
MeliponaBeecheii_011552-T1  0.108  67  0.104  67  0.118  27  0.096   0.100 N  0.450      SignalP-noTM
MeliponaBeecheii_011553-T1  0.196  28  0.147  28  0.137  13  0.109   0.126 N  0.450      SignalP-noTM
MeliponaBeecheii_011554-T1  0.110  57  0.127  15  0.199   7  0.144   0.136 N  0.450      SignalP-noTM
MeliponaBeecheii_011555-T1  0.742  38  0.436  38  0.394  19  0.240   0.358 N  0.500      SignalP-TM
MeliponaBeecheii_011556-T1  0.393  25  0.584  25  0.973  15  0.868   0.737 Y  0.450      SignalP-noTM
MeliponaBeecheii_011557-T1  0.114  22  0.104  70  0.112  60  0.094   0.099 N  0.450      SignalP-noTM
MeliponaBeecheii_011558-T1  0.112  63  0.103  63  0.107  56  0.096   0.099 N  0.450      SignalP-noTM
MeliponaBeecheii_011559-T1  0.451  24  0.555  24  0.797  14  0.687   0.626 Y  0.450      SignalP-noTM
MeliponaBeecheii_011560-T1  0.117  34  0.137  52  0.231  50  0.138   0.138 N  0.450      SignalP-noTM
MeliponaBeecheii_011561-T1  0.395  28  0.533  28  0.888  14  0.739   0.644 Y  0.450      SignalP-noTM
MeliponaBeecheii_011562-T1  0.538  29  0.433  29  0.814  25  0.334   0.380 N  0.450      SignalP-noTM
MeliponaBeecheii_011563-T1  0.700  26  0.457  26  0.440   5  0.295   0.370 N  0.450      SignalP-noTM
MeliponaBeecheii_011564-T1  0.116  66  0.107  66  0.118  14  0.100   0.103 N  0.450      SignalP-noTM
MeliponaBeecheii_011565-T1  0.106  11  0.105  35  0.116  22  0.100   0.102 N  0.450      SignalP-noTM
MeliponaBeecheii_011566-T1  0.134  24  0.142  11  0.220   1  0.159   0.151 N  0.450      SignalP-noTM
MeliponaBeecheii_011567-T1  0.108  70  0.107  11  0.126  31  0.110   0.109 N  0.450      SignalP-noTM
MeliponaBeecheii_011568-T1  0.150  36  0.166  19  0.278  18  0.201   0.185 N  0.450      SignalP-noTM
MeliponaBeecheii_011569-T1  0.133  27  0.114  27  0.136   1  0.102   0.108 N  0.450      SignalP-noTM
MeliponaBeecheii_011570-T1  0.153  28  0.143  28  0.191   5  0.143   0.143 N  0.450      SignalP-noTM
MeliponaBeecheii_011571-T1  0.463  31  0.648  31  0.980  21  0.900   0.784 Y  0.450      SignalP-noTM
MeliponaBeecheii_011572-T1  0.157  23  0.151  23  0.213   8  0.146   0.148 N  0.450      SignalP-noTM
MeliponaBeecheii_011573-T1  0.194  16  0.137  16  0.111  23  0.097   0.116 N  0.450      SignalP-noTM
MeliponaBeecheii_011574-T1  0.170  24  0.121  24  0.134   2  0.092   0.109 N  0.500      SignalP-TM
MeliponaBeecheii_011575-T1  0.111  30  0.107  30  0.131  41  0.101   0.104 N  0.450      SignalP-noTM
MeliponaBeecheii_011577-T1  0.151  36  0.118  36  0.137  13  0.099   0.107 N  0.450      SignalP-noTM
MeliponaBeecheii_011578-T1  0.110  25  0.105  53  0.115  35  0.102   0.103 N  0.450      SignalP-noTM
MeliponaBeecheii_011579-T1  0.107  67  0.105  67  0.115  54  0.099   0.102 N  0.450      SignalP-noTM
MeliponaBeecheii_011580-T1  0.114  23  0.119  11  0.163   2  0.126   0.123 N  0.450      SignalP-noTM
MeliponaBeecheii_011581-T1  0.283  34  0.227  34  0.523  33  0.174   0.198 N  0.450      SignalP-noTM
MeliponaBeecheii_011582-T1  0.112  20  0.139  11  0.216   8  0.183   0.157 N  0.500      SignalP-TM
MeliponaBeecheii_011583-T1  0.110  24  0.123  12  0.164   1  0.129   0.126 N  0.450      SignalP-noTM
MeliponaBeecheii_011584-T1  0.122  20  0.121  20  0.153   3  0.120   0.120 N  0.450      SignalP-noTM
MeliponaBeecheii_011585-T1  0.132  23  0.119  23  0.124  12  0.108   0.113 N  0.450      SignalP-noTM
MeliponaBeecheii_011586-T1  0.495  37  0.224  37  0.119  35  0.100   0.157 N  0.450      SignalP-noTM
MeliponaBeecheii_011587-T1  0.109  56  0.107  41  0.114  37  0.101   0.104 N  0.450      SignalP-noTM
MeliponaBeecheii_011588-T1  0.119  21  0.108  21  0.116  12  0.098   0.103 N  0.450      SignalP-noTM
MeliponaBeecheii_011589-T1  0.118  16  0.120  12  0.143   1  0.117   0.119 N  0.450      SignalP-noTM
MeliponaBeecheii_011590-T1  0.108  49  0.106  12  0.117   1  0.099   0.102 N  0.450      SignalP-noTM
MeliponaBeecheii_011591-T1  0.179  24  0.152  24  0.233  22  0.130   0.140 N  0.450      SignalP-noTM
MeliponaBeecheii_011592-T1  0.110  57  0.107  40  0.115  27  0.101   0.104 N  0.450      SignalP-noTM
MeliponaBeecheii_011593-T1  0.110  65  0.106  65  0.110  26  0.097   0.101 N  0.450      SignalP-noTM
MeliponaBeecheii_011594-T1  0.246  35  0.353  35  0.694  28  0.432   0.384 N  0.500      SignalP-TM
MeliponaBeecheii_011595-T1  0.134  56  0.112  30  0.147  21  0.111   0.111 N  0.500      SignalP-TM
MeliponaBeecheii_011596-T1  0.689  18  0.791  18  0.962   9  0.908   0.854 Y  0.450      SignalP-noTM
MeliponaBeecheii_011597-T1  0.109  34  0.108  51  0.119   3  0.102   0.105 N  0.450      SignalP-noTM
MeliponaBeecheii_011598-T1  0.107  31  0.112  42  0.148  38  0.107   0.110 N  0.500      SignalP-TM
MeliponaBeecheii_011599-T1  0.533  27  0.406  27  0.493   1  0.338   0.379 N  0.500      SignalP-TM
MeliponaBeecheii_011600-T1  0.109  66  0.107  11  0.122   2  0.112   0.110 N  0.450      SignalP-noTM
MeliponaBeecheii_011601-T1  0.169  65  0.132  65  0.239  35  0.106   0.118 N  0.450      SignalP-noTM
MeliponaBeecheii_011602-T1  0.118  36  0.136  57  0.215  48  0.131   0.134 N  0.500      SignalP-TM
MeliponaBeecheii_011603-T1  0.272  23  0.209  23  0.301   1  0.189   0.201 N  0.500      SignalP-TM
MeliponaBeecheii_011604-T1  0.171  31  0.139  31  0.269   8  0.127   0.132 N  0.450      SignalP-noTM
MeliponaBeecheii_011605-T1  0.111  53  0.109  53  0.124  13  0.105   0.107 N  0.450      SignalP-noTM
MeliponaBeecheii_011606-T1  0.122  36  0.108  36  0.122  35  0.092   0.099 N  0.450      SignalP-noTM
MeliponaBeecheii_011607-T1  0.188  32  0.268  32  0.514  15  0.375   0.311 N  0.500      SignalP-TM
MeliponaBeecheii_011608-T1  0.111  26  0.110  47  0.122  44  0.105   0.107 N  0.450      SignalP-noTM
MeliponaBeecheii_011609-T1  0.110  66  0.105  66  0.110  61  0.095   0.100 N  0.450      SignalP-noTM
MeliponaBeecheii_011610-T1  0.141  25  0.110  25  0.107  69  0.086   0.097 N  0.450      SignalP-noTM
MeliponaBeecheii_011611-T1  0.115  22  0.109  22  0.125  17  0.102   0.105 N  0.450      SignalP-noTM
MeliponaBeecheii_011612-T1  0.110  28  0.106  37  0.120  61  0.095   0.102 N  0.500      SignalP-TM
MeliponaBeecheii_011613-T1  0.118  31  0.149  31  0.236  21  0.152   0.150 N  0.500      SignalP-TM
MeliponaBeecheii_011614-T1  0.110  25  0.132  12  0.249   4  0.173   0.154 N  0.450      SignalP-noTM
MeliponaBeecheii_011615-T1  0.125  25  0.152  25  0.275   3  0.188   0.171 N  0.450      SignalP-noTM
MeliponaBeecheii_011616-T1  0.180  38  0.134  38  0.113  36  0.099   0.115 N  0.450      SignalP-noTM
MeliponaBeecheii_011617-T1  0.108  29  0.104  53  0.116  33  0.098   0.101 N  0.450      SignalP-noTM
MeliponaBeecheii_011618-T1  0.111  36  0.110  36  0.156  35  0.109   0.110 N  0.450      SignalP-noTM
MeliponaBeecheii_011619-T1  0.555  40  0.434  40  0.610  36  0.224   0.350 N  0.500      SignalP-TM
MeliponaBeecheii_011620-T1  0.107  33  0.105  46  0.111  30  0.097   0.101 N  0.450      SignalP-noTM
MeliponaBeecheii_011621-T1  0.225  30  0.373  30  0.735  19  0.564   0.449 N  0.500      SignalP-TM
MeliponaBeecheii_011622-T1  0.110  61  0.103  61  0.114  18  0.096   0.099 N  0.450      SignalP-noTM
MeliponaBeecheii_011623-T1  0.131  46  0.111  46  0.133  11  0.100   0.105 N  0.450      SignalP-noTM
MeliponaBeecheii_011624-T1  0.111  47  0.111  39  0.124  27  0.101   0.106 N  0.450      SignalP-noTM
MeliponaBeecheii_011625-T1  0.112  15  0.150  15  0.237   1  0.182   0.167 N  0.450      SignalP-noTM
MeliponaBeecheii_011626-T1  0.107  65  0.104  51  0.122  42  0.095   0.099 N  0.450      SignalP-noTM
MeliponaBeecheii_011627-T1  0.107  25  0.117  15  0.151   1  0.117   0.117 N  0.450      SignalP-noTM
MeliponaBeecheii_011628-T1  0.109  24  0.104  40  0.106  56  0.095   0.099 N  0.450      SignalP-noTM
MeliponaBeecheii_011629-T1  0.112  33  0.106  33  0.136   8  0.102   0.104 N  0.450      SignalP-noTM
MeliponaBeecheii_011630-T1  0.108  58  0.103  38  0.113  25  0.097   0.100 N  0.450      SignalP-noTM
MeliponaBeecheii_011631-T1  0.107  24  0.106  31  0.119  22  0.101   0.103 N  0.450      SignalP-noTM
MeliponaBeecheii_011632-T1  0.230  19  0.228  19  0.322  12  0.234   0.231 N  0.450      SignalP-noTM
MeliponaBeecheii_011633-T1  0.117  25  0.152  11  0.237   1  0.188   0.171 N  0.450      SignalP-noTM
MeliponaBeecheii_011634-T1  0.173  26  0.149  26  0.189  22  0.133   0.140 N  0.450      SignalP-noTM
MeliponaBeecheii_011635-T1  0.154  27  0.133  27  0.224  26  0.120   0.126 N  0.450      SignalP-noTM
MeliponaBeecheii_011636-T1  0.108  27  0.115  12  0.143  17  0.123   0.119 N  0.450      SignalP-noTM
MeliponaBeecheii_011637-T1  0.112  18  0.137  18  0.225  50  0.160   0.149 N  0.450      SignalP-noTM
MeliponaBeecheii_011638-T1  0.118  33  0.147  11  0.236   9  0.201   0.176 N  0.450      SignalP-noTM
MeliponaBeecheii_011639-T1  0.116  50  0.123  24  0.178  13  0.136   0.128 N  0.500      SignalP-TM
MeliponaBeecheii_011640-T1  0.115  20  0.155  11  0.284   1  0.161   0.159 N  0.450      SignalP-noTM
MeliponaBeecheii_011641-T1  0.107  43  0.108  23  0.132  17  0.109   0.109 N  0.450      SignalP-noTM
MeliponaBeecheii_011642-T1  0.478  20  0.613  20  0.872   2  0.773   0.699 Y  0.450      SignalP-noTM
MeliponaBeecheii_011643-T1  0.160  47  0.152  47  0.191  41  0.124   0.137 N  0.450      SignalP-noTM
MeliponaBeecheii_011644-T1  0.108  38  0.104  38  0.113  23  0.095   0.099 N  0.450      SignalP-noTM
MeliponaBeecheii_011645-T1  0.108  24  0.106  11  0.124   3  0.105   0.106 N  0.450      SignalP-noTM
MeliponaBeecheii_011646-T1  0.138  18  0.178  18  0.315   1  0.205   0.192 N  0.450      SignalP-noTM
MeliponaBeecheii_011647-T1  0.150  63  0.124  63  0.138  44  0.103   0.113 N  0.450      SignalP-noTM
MeliponaBeecheii_011648-T1  0.354  36  0.177  36  0.264   9  0.125   0.156 N  0.500      SignalP-TM
MeliponaBeecheii_011649-T1  0.132  26  0.120  26  0.150  10  0.108   0.113 N  0.450      SignalP-noTM
MeliponaBeecheii_011650-T1  0.110  50  0.104  62  0.119  41  0.094   0.098 N  0.450      SignalP-noTM
MeliponaBeecheii_011651-T1  0.108  48  0.117  22  0.183  10  0.129   0.124 N  0.450      SignalP-noTM
MeliponaBeecheii_011652-T1  0.159  21  0.136  21  0.234  20  0.123   0.131 N  0.500      SignalP-TM
MeliponaBeecheii_011653-T1  0.110  32  0.117  13  0.180   7  0.131   0.123 N  0.500      SignalP-TM
MeliponaBeecheii_011654-T1  0.107  63  0.104  41  0.116  14  0.100   0.102 N  0.450      SignalP-noTM
MeliponaBeecheii_011655-T1  0.130  42  0.112  42  0.107  26  0.095   0.103 N  0.450      SignalP-noTM
MeliponaBeecheii_011656-T1  0.190  30  0.152  30  0.403  50  0.122   0.136 N  0.450      SignalP-noTM
MeliponaBeecheii_011657-T1  0.110  53  0.115  11  0.148   1  0.109   0.112 N  0.450      SignalP-noTM
MeliponaBeecheii_011658-T1  0.366  17  0.215  17  0.174  16  0.121   0.164 N  0.450      SignalP-noTM
MeliponaBeecheii_011659-T1  0.657  20  0.704  20  0.896  18  0.761   0.735 Y  0.450      SignalP-noTM
MeliponaBeecheii_011660-T1  0.139  50  0.132  50  0.200  47  0.117   0.124 N  0.450      SignalP-noTM
MeliponaBeecheii_011661-T1  0.655  19  0.681  19  0.797   9  0.719   0.701 Y  0.450      SignalP-noTM
MeliponaBeecheii_011662-T1  0.130  53  0.119  11  0.185   6  0.136   0.128 N  0.450      SignalP-noTM
MeliponaBeecheii_011663-T1  0.132  26  0.107  26  0.137  50  0.089   0.097 N  0.450      SignalP-noTM
MeliponaBeecheii_011664-T1  0.110  51  0.106  46  0.111  41  0.098   0.102 N  0.450      SignalP-noTM
MeliponaBeecheii_011665-T1  0.163  28  0.180  28  0.309  23  0.180   0.180 N  0.500      SignalP-TM
MeliponaBeecheii_011666-T1  0.185  29  0.150  29  0.184   1  0.128   0.138 N  0.450      SignalP-noTM
MeliponaBeecheii_011667-T1  0.131  17  0.115  17  0.147  50  0.108   0.111 N  0.450      SignalP-noTM
MeliponaBeecheii_011668-T1  0.121  39  0.107  39  0.126  37  0.091   0.098 N  0.450      SignalP-noTM
MeliponaBeecheii_011669-T1  0.111  28  0.116  12  0.143   2  0.116   0.116 N  0.450      SignalP-noTM
MeliponaBeecheii_011670-T1  0.304  25  0.251  25  0.301  11  0.210   0.229 N  0.450      SignalP-noTM
MeliponaBeecheii_011671-T1  0.311  24  0.525  24  0.939  16  0.885   0.719 Y  0.450      SignalP-noTM
MeliponaBeecheii_011672-T1  0.723  24  0.356  24  0.324  50  0.174   0.258 N  0.450      SignalP-noTM
MeliponaBeecheii_011673-T1  0.110  24  0.106  42  0.111   5  0.101   0.103 N  0.450      SignalP-noTM
MeliponaBeecheii_011674-T1  0.107   6  0.108  51  0.115  23  0.101   0.104 N  0.450      SignalP-noTM
MeliponaBeecheii_011675-T1  0.128  27  0.225  11  0.656   4  0.468   0.357 N  0.450      SignalP-noTM
MeliponaBeecheii_011676-T1  0.121  23  0.115  11  0.140   1  0.109   0.112 N  0.450      SignalP-noTM
MeliponaBeecheii_011677-T1  0.152  16  0.138  16  0.151  13  0.125   0.131 N  0.450      SignalP-noTM
MeliponaBeecheii_011678-T1  0.113  24  0.115  24  0.145  13  0.117   0.116 N  0.450      SignalP-noTM
MeliponaBeecheii_011679-T1  0.115  23  0.108  12  0.116   1  0.097   0.102 N  0.450      SignalP-noTM
MeliponaBeecheii_011680-T1  0.110  36  0.113  12  0.146   3  0.128   0.121 N  0.450      SignalP-noTM
MeliponaBeecheii_011681-T1  0.184  18  0.203  18  0.300   7  0.206   0.205 N  0.450      SignalP-noTM
MeliponaBeecheii_011682-T1  0.110  36  0.116  12  0.153   3  0.132   0.125 N  0.450      SignalP-noTM
MeliponaBeecheii_011683-T1  0.146  23  0.242  19  0.509   4  0.431   0.344 N  0.450      SignalP-noTM
MeliponaBeecheii_011684-T1  0.118  31  0.108  53  0.133   3  0.102   0.105 N  0.450      SignalP-noTM
MeliponaBeecheii_011685-T1  0.111  59  0.103  59  0.123  33  0.093   0.097 N  0.450      SignalP-noTM
MeliponaBeecheii_011686-T1  0.272  36  0.192  36  0.334  35  0.129   0.158 N  0.450      SignalP-noTM
MeliponaBeecheii_011687-T1  0.109  23  0.111  11  0.128   1  0.106   0.108 N  0.450      SignalP-noTM
MeliponaBeecheii_011688-T1  0.180  23  0.135  23  0.122  22  0.101   0.116 N  0.450      SignalP-noTM
MeliponaBeecheii_011689-T1  0.118  27  0.107  27  0.116   6  0.098   0.102 N  0.450      SignalP-noTM
MeliponaBeecheii_011690-T1  0.156  30  0.172  11  0.440   2  0.247   0.212 N  0.450      SignalP-noTM
MeliponaBeecheii_011691-T1  0.107  35  0.157  12  0.384   5  0.250   0.194 N  0.500      SignalP-TM
MeliponaBeecheii_011692-T1  0.110  36  0.130  42  0.230  34  0.125   0.128 N  0.500      SignalP-TM
MeliponaBeecheii_011693-T1  0.114  19  0.104  19  0.110  24  0.094   0.098 N  0.450      SignalP-noTM
MeliponaBeecheii_011694-T1  0.112  56  0.104  39  0.112   6  0.099   0.102 N  0.500      SignalP-TM
MeliponaBeecheii_011695-T1  0.111  51  0.114  12  0.139   1  0.115   0.115 N  0.450      SignalP-noTM
MeliponaBeecheii_011696-T1  0.114  68  0.142  11  0.248   3  0.173   0.159 N  0.450      SignalP-noTM
MeliponaBeecheii_011697-T1  0.116  30  0.134  12  0.268   2  0.170   0.153 N  0.450      SignalP-noTM
MeliponaBeecheii_011698-T1  0.135  61  0.132  12  0.183   1  0.119   0.125 N  0.450      SignalP-noTM
MeliponaBeecheii_011699-T1  0.110  67  0.107  25  0.126  13  0.105   0.106 N  0.450      SignalP-noTM
MeliponaBeecheii_011700-T1  0.151  59  0.129  59  0.144   2  0.111   0.119 N  0.450      SignalP-noTM
MeliponaBeecheii_011701-T1  0.109  56  0.110  11  0.125   1  0.105   0.107 N  0.450      SignalP-noTM
MeliponaBeecheii_011702-T1  0.125  51  0.180  51  0.424  39  0.174   0.176 N  0.450      SignalP-noTM
MeliponaBeecheii_011703-T1  0.110  45  0.107  28  0.117  14  0.103   0.105 N  0.450      SignalP-noTM
MeliponaBeecheii_011704-T1  0.222  48  0.149  48  0.147  47  0.100   0.123 N  0.450      SignalP-noTM
MeliponaBeecheii_011705-T1  0.140  24  0.118  24  0.114   1  0.100   0.108 N  0.450      SignalP-noTM
MeliponaBeecheii_011706-T1  0.114  15  0.126  15  0.163   2  0.136   0.131 N  0.450      SignalP-noTM
MeliponaBeecheii_011707-T1  0.109  49  0.103  63  0.113   5  0.098   0.101 N  0.450      SignalP-noTM
MeliponaBeecheii_011708-T1  0.106  60  0.102  40  0.109  31  0.094   0.098 N  0.450      SignalP-noTM
MeliponaBeecheii_011709-T1  0.117  49  0.111  12  0.124   1  0.109   0.110 N  0.450      SignalP-noTM
MeliponaBeecheii_011710-T1  0.388  26  0.199  26  0.130  25  0.105   0.148 N  0.450      SignalP-noTM
MeliponaBeecheii_011711-T1  0.117  35  0.108  35  0.135   5  0.104   0.106 N  0.450      SignalP-noTM
MeliponaBeecheii_011712-T1  0.109  14  0.109  33  0.157  13  0.110   0.110 N  0.450      SignalP-noTM
MeliponaBeecheii_011713-T1  0.370  54  0.240  54  0.288  50  0.132   0.182 N  0.450      SignalP-noTM
MeliponaBeecheii_011714-T1  0.127  19  0.142  19  0.225   1  0.166   0.152 N  0.500      SignalP-TM
MeliponaBeecheii_011715-T1  0.111  49  0.109  61  0.125  14  0.106   0.107 N  0.450      SignalP-noTM
MeliponaBeecheii_011716-T1  0.112  51  0.154  12  0.269   1  0.176   0.166 N  0.450      SignalP-noTM
MeliponaBeecheii_011717-T1  0.134  42  0.115  42  0.116  41  0.100   0.107 N  0.450      SignalP-noTM
MeliponaBeecheii_011718-T1  0.116  19  0.109  19  0.119  25  0.099   0.104 N  0.450      SignalP-noTM
# SignalP-4.1 euk predictions
# name                     Cmax  pos  Ymax  pos  Smax  pos  Smean   D     ?  Dmaxcut    Networks-used
MeliponaBeecheii_005319-T1  0.112  50  0.112  50  0.146  40  0.107   0.110 N  0.450      SignalP-noTM
MeliponaBeecheii_005320-T1  0.109  30  0.107  16  0.126  10  0.106   0.106 N  0.450      SignalP-noTM
MeliponaBeecheii_005321-T1  0.111  42  0.111  42  0.118  31  0.101   0.105 N  0.450      SignalP-noTM
MeliponaBeecheii_005322-T1  0.121  32  0.131  12  0.218   3  0.169   0.152 N  0.450      SignalP-noTM
MeliponaBeecheii_005323-T1  0.119  20  0.141  20  0.211   4  0.161   0.152 N  0.450      SignalP-noTM
MeliponaBeecheii_005324-T1  0.113  20  0.168  20  0.411  17  0.253   0.214 N  0.450      SignalP-noTM
MeliponaBeecheii_005325-T1  0.117  50  0.107  63  0.114   3  0.098   0.102 N  0.450      SignalP-noTM
MeliponaBeecheii_005326-T1  0.161  32  0.136  32  0.168  26  0.119   0.127 N  0.450      SignalP-noTM
MeliponaBeecheii_005327-T1  0.112  41  0.108  41  0.139  40  0.105   0.106 N  0.450      SignalP-noTM
MeliponaBeecheii_005328-T1  0.196  25  0.165  25  0.194  14  0.140   0.151 N  0.450      SignalP-noTM
MeliponaBeecheii_005329-T1  0.111  50  0.105  50  0.106  60  0.096   0.100 N  0.450      SignalP-noTM
MeliponaBeecheii_005330-T1  0.613  40  0.491  40  0.745  37  0.317   0.397 N  0.450      SignalP-noTM
MeliponaBeecheii_005331-T1  0.200  70  0.145  70  0.132  44  0.102   0.122 N  0.450      SignalP-noTM
MeliponaBeecheii_005332-T1  0.106  27  0.103  40  0.107  28  0.097   0.100 N  0.450      SignalP-noTM
MeliponaBeecheii_005333-T1  0.111  24  0.115  11  0.138   1  0.117   0.116 N  0.450      SignalP-noTM
MeliponaBeecheii_005334-T1  0.232  19  0.159  19  0.138  18  0.106   0.130 N  0.450      SignalP-noTM
MeliponaBeecheii_005335-T1  0.181  30  0.171  30  0.261   1  0.175   0.173 N  0.450      SignalP-noTM
MeliponaBeecheii_005336-T1  0.179  22  0.159  22  0.180  17  0.140   0.149 N  0.450      SignalP-noTM
MeliponaBeecheii_005337-T1  0.159  33  0.129  33  0.149  43  0.107   0.117 N  0.450      SignalP-noTM
MeliponaBeecheii_005338-T1  0.145  25  0.133  11  0.195   1  0.133   0.133 N  0.450      SignalP-noTM
MeliponaBeecheii_005339-T1  0.109  57  0.106  67  0.114  22  0.100   0.103 N  0.450      SignalP-noTM
MeliponaBeecheii_005340-T1  0.189  23  0.414  23  0.976  13  0.907   0.681 Y  0.450      SignalP-noTM
MeliponaBeecheii_005341-T1  0.153  28  0.133  19  0.157   1  0.109   0.120 N  0.450      SignalP-noTM
MeliponaBeecheii_005342-T1  0.113  41  0.110  55  0.138  40  0.104   0.106 N  0.450      SignalP-noTM
MeliponaBeecheii_005343-T1  0.143  19  0.121  19  0.123   1  0.098   0.109 N  0.450      SignalP-noTM
MeliponaBeecheii_005344-T1  0.156  19  0.142  19  0.144   4  0.126   0.134 N  0.450      SignalP-noTM
MeliponaBeecheii_005345-T1  0.119  51  0.124  12  0.175   9  0.139   0.132 N  0.450      SignalP-noTM
MeliponaBeecheii_005346-T1  0.118  64  0.109  64  0.130  11  0.103   0.106 N  0.450      SignalP-noTM
MeliponaBeecheii_005347-T1  0.154  29  0.132  29  0.231  28  0.121   0.126 N  0.450      SignalP-noTM
MeliponaBeecheii_005348-T1  0.117  17  0.125  17  0.192  16  0.129   0.127 N  0.450      SignalP-noTM
MeliponaBeecheii_005349-T1  0.180  22  0.170  22  0.287   7  0.161   0.165 N  0.450      SignalP-noTM
MeliponaBeecheii_005350-T1  0.215  33  0.148  33  0.125  12  0.103   0.124 N  0.450      SignalP-noTM
MeliponaBeecheii_005351-T1  0.113  44  0.108  44  0.141  39  0.100   0.104 N  0.450      SignalP-noTM
MeliponaBeecheii_005352-T1  0.117  53  0.106  53  0.107  33  0.090   0.097 N  0.450      SignalP-noTM
MeliponaBeecheii_005353-T1  0.106  31  0.104  31  0.149  65  0.090   0.098 N  0.500      SignalP-TM
MeliponaBeecheii_005354-T1  0.799  22  0.849  22  0.962  14  0.903   0.878 Y  0.450      SignalP-noTM
MeliponaBeecheii_005355-T1  0.138  45  0.163  12  0.380  20  0.234   0.202 N  0.450      SignalP-noTM
MeliponaBeecheii_005356-T1  0.107   5  0.111  11  0.134   1  0.104   0.107 N  0.450      SignalP-noTM
MeliponaBeecheii_005357-T1  0.204  26  0.268  26  0.812   1  0.437   0.336 N  0.500      SignalP-TM
MeliponaBeecheii_005358-T1  0.129  39  0.109  42  0.153  37  0.094   0.103 N  0.500      SignalP-TM
MeliponaBeecheii_005359-T1  0.110  27  0.104  36  0.135  26  0.100   0.102 N  0.450      SignalP-noTM
MeliponaBeecheii_005360-T1  0.107  51  0.113  11  0.141   8  0.124   0.119 N  0.450      SignalP-noTM
MeliponaBeecheii_005361-T1  0.120  38  0.111  38  0.128  37  0.101   0.106 N  0.450      SignalP-noTM
MeliponaBeecheii_005362-T1  0.859  24  0.888  24  0.952  14  0.917   0.904 Y  0.450      SignalP-noTM
MeliponaBeecheii_005363-T1  0.110  24  0.105  42  0.138  22  0.100   0.102 N  0.450      SignalP-noTM
MeliponaBeecheii_005364-T1  0.121  50  0.110  50  0.123  23  0.103   0.106 N  0.450      SignalP-noTM
MeliponaBeecheii_005365-T1  0.142  19  0.236  17  0.575   2  0.358   0.302 N  0.450      SignalP-noTM
MeliponaBeecheii_005366-T1  0.113  49  0.143  49  0.395  47  0.135   0.138 N  0.450      SignalP-noTM
MeliponaBeecheii_005367-T1  0.108  65  0.106  39  0.113  33  0.099   0.102 N  0.450      SignalP-noTM
MeliponaBeecheii_005368-T1  0.108  45  0.108  24  0.149   7  0.108   0.108 N  0.450      SignalP-noTM
MeliponaBeecheii_005369-T1  0.115  50  0.113  50  0.134  49  0.102   0.107 N  0.450      SignalP-noTM
MeliponaBeecheii_005370-T1  0.136  24  0.153  24  0.247  10  0.172   0.163 N  0.450      SignalP-noTM
MeliponaBeecheii_005371-T1  0.118  52  0.109  52  0.114   8  0.100   0.105 N  0.450      SignalP-noTM
MeliponaBeecheii_005372-T1  0.109  38  0.110  12  0.137  49  0.106   0.107 N  0.450      SignalP-noTM
MeliponaBeecheii_005373-T1  0.134  43  0.118  43  0.155  50  0.108   0.113 N  0.450      SignalP-noTM
MeliponaBeecheii_005374-T1  0.168  39  0.173  39  0.499  13  0.222   0.199 N  0.450      SignalP-noTM
MeliponaBeecheii_005375-T1  0.121  47  0.125  47  0.232  37  0.127   0.126 N  0.450      SignalP-noTM
MeliponaBeecheii_005376-T1  0.109  53  0.109  53  0.124  42  0.100   0.104 N  0.450      SignalP-noTM
MeliponaBeecheii_005377-T1  0.172  41  0.132  41  0.134  40  0.102   0.116 N  0.450      SignalP-noTM
MeliponaBeecheii_005378-T1  0.111  33  0.114  26  0.153   8  0.120   0.117 N  0.450      SignalP-noTM
MeliponaBeecheii_005379-T1  0.113  45  0.107  45  0.112  36  0.099   0.103 N  0.450      SignalP-noTM
MeliponaBeecheii_005380-T1  0.116  28  0.105  50  0.110  47  0.096   0.100 N  0.450      SignalP-noTM
MeliponaBeecheii_005381-T1  0.115  24  0.112  24  0.135  22  0.109   0.111 N  0.450      SignalP-noTM
MeliponaBeecheii_005382-T1  0.276  36  0.355  36  0.806  35  0.348   0.351 N  0.450      SignalP-noTM
MeliponaBeecheii_005383-T1  0.212  55  0.153  55  0.137  34  0.106   0.128 N  0.450      SignalP-noTM
MeliponaBeecheii_005384-T1  0.163  19  0.130  19  0.134  44  0.100   0.114 N  0.450      SignalP-noTM
MeliponaBeecheii_005385-T1  0.123  19  0.126  19  0.156  17  0.127   0.127 N  0.450      SignalP-noTM
MeliponaBeecheii_005386-T1  0.599  26  0.759  26  0.994  16  0.961   0.868 Y  0.450      SignalP-noTM
MeliponaBeecheii_005387-T1  0.110  12  0.108  46  0.130   5  0.102   0.105 N  0.450      SignalP-noTM
MeliponaBeecheii_005388-T1  0.117  45  0.123  45  0.188  43  0.103   0.115 N  0.500      SignalP-TM
MeliponaBeecheii_005389-T1  0.112  64  0.107  12  0.118   1  0.098   0.102 N  0.450      SignalP-noTM
MeliponaBeecheii_005390-T1  0.130  37  0.127  16  0.240   9  0.167   0.149 N  0.450      SignalP-noTM
MeliponaBeecheii_005391-T1  0.128  50  0.118  50  0.122  51  0.106   0.112 N  0.450      SignalP-noTM
MeliponaBeecheii_005392-T1  0.154  21  0.244  21  0.530  18  0.401   0.329 N  0.450      SignalP-noTM
MeliponaBeecheii_005393-T1  0.128  42  0.113  11  0.148   1  0.099   0.106 N  0.450      SignalP-noTM
MeliponaBeecheii_005394-T1  0.117  29  0.138  12  0.228   3  0.174   0.157 N  0.450      SignalP-noTM
MeliponaBeecheii_005395-T1  0.134  32  0.116  32  0.125  30  0.104   0.110 N  0.450      SignalP-noTM
MeliponaBeecheii_005396-T1  0.376  20  0.201  20  0.205  42  0.108   0.151 N  0.450      SignalP-noTM
MeliponaBeecheii_005397-T1  0.116  52  0.125  52  0.304  49  0.120   0.122 N  0.450      SignalP-noTM
MeliponaBeecheii_005398-T1  0.203  22  0.245  22  0.416   3  0.297   0.273 N  0.450      SignalP-noTM
MeliponaBeecheii_005399-T1  0.107  32  0.107  11  0.134  30  0.108   0.108 N  0.450      SignalP-noTM
MeliponaBeecheii_005400-T1  0.108  18  0.103  11  0.104   1  0.098   0.101 N  0.450      SignalP-noTM
MeliponaBeecheii_005401-T1  0.155  19  0.147  19  0.193   1  0.127   0.136 N  0.450      SignalP-noTM
MeliponaBeecheii_005402-T1  0.110  22  0.110  25  0.137  12  0.108   0.109 N  0.450      SignalP-noTM
MeliponaBeecheii_005403-T1  0.156  26  0.137  26  0.241  22  0.118   0.127 N  0.450      SignalP-noTM
MeliponaBeecheii_005404-T1  0.111  47  0.110  12  0.181   4  0.126   0.119 N  0.450      SignalP-noTM
MeliponaBeecheii_005405-T1  0.109  66  0.106  32  0.116  24  0.101   0.104 N  0.450      SignalP-noTM
MeliponaBeecheii_005406-T1  0.165  39  0.144  39  0.140  37  0.119   0.130 N  0.450      SignalP-noTM
MeliponaBeecheii_005407-T1  0.118  31  0.119  11  0.201   2  0.127   0.124 N  0.450      SignalP-noTM
MeliponaBeecheii_005408-T1  0.109  60  0.104  33  0.109  26  0.098   0.101 N  0.450      SignalP-noTM
MeliponaBeecheii_005409-T1  0.109  17  0.117  35  0.172  16  0.126   0.122 N  0.450      SignalP-noTM
MeliponaBeecheii_005410-T1  0.125  34  0.132  16  0.247   8  0.162   0.148 N  0.450      SignalP-noTM
MeliponaBeecheii_005411-T1  0.112  66  0.122  58  0.185  49  0.115   0.118 N  0.450      SignalP-noTM
MeliponaBeecheii_005412-T1  0.128  28  0.112  28  0.121  56  0.098   0.104 N  0.450      SignalP-noTM
MeliponaBeecheii_005413-T1  0.111  23  0.116  23  0.161   9  0.121   0.118 N  0.450      SignalP-noTM
MeliponaBeecheii_005414-T1  0.110  61  0.112  11  0.128  10  0.113   0.112 N  0.450      SignalP-noTM
MeliponaBeecheii_005415-T1  0.185  37  0.173  37  0.358   1  0.178   0.175 N  0.500      SignalP-TM
MeliponaBeecheii_005416-T1  0.135  51  0.129  51  0.192  12  0.123   0.125 N  0.450      SignalP-noTM
MeliponaBeecheii_005417-T1  0.108  67  0.116  11  0.148   1  0.107   0.111 N  0.450      SignalP-noTM
MeliponaBeecheii_005418-T1  0.227  30  0.194  30  0.278   2  0.183   0.188 N  0.450      SignalP-noTM
MeliponaBeecheii_005419-T1  0.136  16  0.127  48  0.217  44  0.117   0.121 N  0.450      SignalP-noTM
MeliponaBeecheii_005420-T1  0.109  34  0.108  70  0.137  40  0.104   0.106 N  0.450      SignalP-noTM
MeliponaBeecheii_005421-T1  0.249  33  0.176  33  0.281   6  0.147   0.160 N  0.450      SignalP-noTM
MeliponaBeecheii_005422-T1  0.112  66  0.107  40  0.115  26  0.097   0.102 N  0.450      SignalP-noTM
MeliponaBeecheii_005423-T1  0.117  18  0.119  18  0.137   1  0.116   0.118 N  0.450      SignalP-noTM
MeliponaBeecheii_005424-T1  0.138  54  0.198  25  0.403   5  0.281   0.243 N  0.450      SignalP-noTM
MeliponaBeecheii_005425-T1  0.151  16  0.358  12  0.876   1  0.857   0.628 Y  0.450      SignalP-noTM
MeliponaBeecheii_005426-T1  0.712  22  0.796  22  0.954  14  0.888   0.845 Y  0.450      SignalP-noTM
MeliponaBeecheii_005427-T1  0.111  57  0.111  16  0.138   4  0.115   0.113 N  0.450      SignalP-noTM
MeliponaBeecheii_005428-T1  0.118  67  0.110  15  0.139   4  0.105   0.108 N  0.450      SignalP-noTM
MeliponaBeecheii_005429-T1  0.112  16  0.119  16  0.164   5  0.126   0.123 N  0.450      SignalP-noTM
MeliponaBeecheii_005430-T1  0.113  18  0.141  18  0.203  16  0.171   0.157 N  0.450      SignalP-noTM
MeliponaBeecheii_005431-T1  0.110  29  0.109  32  0.162  30  0.109   0.109 N  0.450      SignalP-noTM
MeliponaBeecheii_005432-T1  0.118  31  0.166  12  0.316   1  0.208   0.189 N  0.450      SignalP-noTM
MeliponaBeecheii_005433-T1  0.290  30  0.175  30  0.257   1  0.119   0.145 N  0.450      SignalP-noTM
MeliponaBeecheii_005434-T1  0.166  33  0.266  20  0.621   3  0.495   0.390 N  0.450      SignalP-noTM
MeliponaBeecheii_005435-T1  0.115  52  0.146  11  0.260   1  0.147   0.147 N  0.450      SignalP-noTM
MeliponaBeecheii_005436-T1  0.341  26  0.388  26  0.654   5  0.442   0.417 N  0.450      SignalP-noTM
MeliponaBeecheii_005437-T1  0.342  24  0.180  24  0.295  37  0.094   0.134 N  0.450      SignalP-noTM
MeliponaBeecheii_005438-T1  0.124  33  0.109  33  0.133  55  0.099   0.104 N  0.450      SignalP-noTM
MeliponaBeecheii_005439-T1  0.541  21  0.722  21  0.983   6  0.964   0.853 Y  0.450      SignalP-noTM
MeliponaBeecheii_005440-T1  0.142  34  0.117  34  0.113  51  0.095   0.105 N  0.450      SignalP-noTM
MeliponaBeecheii_005441-T1  0.184  66  0.145  15  0.247   9  0.196   0.172 N  0.450      SignalP-noTM
MeliponaBeecheii_005442-T1  0.108  28  0.119  11  0.166   3  0.124   0.122 N  0.450      SignalP-noTM
MeliponaBeecheii_005443-T1  0.116  27  0.110  55  0.152  46  0.103   0.107 N  0.450      SignalP-noTM
MeliponaBeecheii_005444-T1  0.126  31  0.112  31  0.119   7  0.102   0.107 N  0.450      SignalP-noTM
MeliponaBeecheii_005445-T1  0.133  21  0.163  12  0.336   1  0.190   0.178 N  0.450      SignalP-noTM
MeliponaBeecheii_005446-T1  0.141  23  0.213  11  0.498   1  0.371   0.298 N  0.450      SignalP-noTM
MeliponaBeecheii_005447-T1  0.120  61  0.146  61  0.322  43  0.135   0.140 N  0.450      SignalP-noTM
MeliponaBeecheii_005448-T1  0.129  28  0.129  11  0.180   1  0.129   0.129 N  0.450      SignalP-noTM
MeliponaBeecheii_005449-T1  0.109  35  0.104  57  0.113  48  0.098   0.101 N  0.450      SignalP-noTM
MeliponaBeecheii_005450-T1  0.120  39  0.138  39  0.220  38  0.131   0.135 N  0.500      SignalP-TM
MeliponaBeecheii_005451-T1  0.116  23  0.111  40  0.124  22  0.103   0.107 N  0.450      SignalP-noTM
MeliponaBeecheii_005452-T1  0.110  51  0.113  12  0.161   3  0.130   0.122 N  0.450      SignalP-noTM
MeliponaBeecheii_005453-T1  0.113  24  0.111  12  0.134   7  0.114   0.112 N  0.450      SignalP-noTM
MeliponaBeecheii_005454-T1  0.150  52  0.130  52  0.200  49  0.108   0.118 N  0.450      SignalP-noTM
MeliponaBeecheii_005455-T1  0.107   3  0.106  35  0.122  23  0.101   0.103 N  0.450      SignalP-noTM
MeliponaBeecheii_005456-T1  0.110  35  0.128  11  0.192   1  0.125   0.126 N  0.450      SignalP-noTM
MeliponaBeecheii_005457-T1  0.108  44  0.104  27  0.121   8  0.100   0.102 N  0.450      SignalP-noTM
MeliponaBeecheii_005458-T1  0.108  38  0.105  66  0.124  41  0.098   0.101 N  0.450      SignalP-noTM
MeliponaBeecheii_005459-T1  0.119  23  0.113  39  0.143  27  0.110   0.112 N  0.450      SignalP-noTM
MeliponaBeecheii_005460-T1  0.210  20  0.252  20  0.393   1  0.302   0.272 N  0.500      SignalP-TM
MeliponaBeecheii_005461-T1  0.117  32  0.111  32  0.142  14  0.104   0.107 N  0.450      SignalP-noTM
MeliponaBeecheii_005462-T1  0.107   8  0.103  42  0.112  54  0.095   0.099 N  0.450      SignalP-noTM
MeliponaBeecheii_005463-T1  0.222  23  0.216  23  0.295  14  0.210   0.213 N  0.450      SignalP-noTM
MeliponaBeecheii_005464-T1  0.129  33  0.116  33  0.125   3  0.105   0.110 N  0.450      SignalP-noTM
MeliponaBeecheii_005465-T1  0.108  64  0.107  48  0.118  24  0.099   0.103 N  0.450      SignalP-noTM
MeliponaBeecheii_005466-T1  0.112  28  0.104  49  0.117  25  0.099   0.102 N  0.450      SignalP-noTM
MeliponaBeecheii_005467-T1  0.107  16  0.102  11  0.109  67  0.093   0.097 N  0.450      SignalP-noTM
MeliponaBeecheii_005468-T1  0.116  21  0.241  21  0.573   4  0.508   0.385 N  0.450      SignalP-noTM
MeliponaBeecheii_005469-T1  0.122  23  0.168  23  0.338  11  0.227   0.192 N  0.500      SignalP-TM
MeliponaBeecheii_005470-T1  0.110  46  0.111  49  0.120  41  0.104   0.107 N  0.450      SignalP-noTM
MeliponaBeecheii_005471-T1  0.240  24  0.292  24  0.431  15  0.351   0.316 N  0.500      SignalP-TM
MeliponaBeecheii_005472-T1  0.114  54  0.129  12  0.215   2  0.149   0.140 N  0.450      SignalP-noTM
MeliponaBeecheii_005473-T1  0.120  10  0.110  39  0.120  17  0.104   0.107 N  0.450      SignalP-noTM
MeliponaBeecheii_005474-T1  0.362  26  0.289  26  0.304  11  0.219   0.261 N  0.500      SignalP-TM
MeliponaBeecheii_005475-T1  0.111  56  0.111  32  0.130  14  0.116   0.114 N  0.450      SignalP-noTM
MeliponaBeecheii_005476-T1  0.108   8  0.114  14  0.134   2  0.117   0.116 N  0.450      SignalP-noTM
MeliponaBeecheii_005477-T1  0.112  41  0.129  22  0.229  18  0.152   0.142 N  0.450      SignalP-noTM
MeliponaBeecheii_005478-T1  0.113  17  0.120  17  0.165   2  0.116   0.118 N  0.450      SignalP-noTM
MeliponaBeecheii_005479-T1  0.184  65  0.135  65  0.111  57  0.096   0.114 N  0.450      SignalP-noTM
MeliponaBeecheii_005480-T1  0.109  52  0.108  52  0.123  41  0.100   0.104 N  0.450      SignalP-noTM
MeliponaBeecheii_005481-T1  0.175  31  0.141  31  0.187  38  0.116   0.127 N  0.450      SignalP-noTM
MeliponaBeecheii_005482-T1  0.164  24  0.187  24  0.344   2  0.215   0.202 N  0.450      SignalP-noTM
MeliponaBeecheii_005483-T1  0.483  22  0.616  22  0.890   9  0.787   0.709 Y  0.450      SignalP-noTM
MeliponaBeecheii_005484-T1  0.115  51  0.104  51  0.116  55  0.091   0.097 N  0.450      SignalP-noTM
MeliponaBeecheii_005485-T1  0.110  63  0.104  63  0.114   5  0.097   0.100 N  0.450      SignalP-noTM
MeliponaBeecheii_005486-T1  0.113  42  0.112  12  0.137   3  0.115   0.113 N  0.450      SignalP-noTM
MeliponaBeecheii_005487-T1  0.110  63  0.110  24  0.125   5  0.111   0.110 N  0.450      SignalP-noTM
MeliponaBeecheii_005488-T1  0.140  48  0.124  48  0.149  47  0.109   0.116 N  0.450      SignalP-noTM
MeliponaBeecheii_005489-T1  0.111  34  0.119  11  0.216   6  0.157   0.140 N  0.450      SignalP-noTM
MeliponaBeecheii_005490-T1  0.109  49  0.107  69  0.122  54  0.101   0.104 N  0.450      SignalP-noTM
MeliponaBeecheii_005491-T1  0.129  34  0.133  11  0.242   2  0.175   0.156 N  0.450      SignalP-noTM
MeliponaBeecheii_005492-T1  0.110  19  0.108  19  0.118   6  0.105   0.106 N  0.450      SignalP-noTM
MeliponaBeecheii_005493-T1  0.161  24  0.132  24  0.135   1  0.108   0.119 N  0.450      SignalP-noTM
MeliponaBeecheii_005494-T1  0.112  26  0.152  11  0.257   1  0.176   0.165 N  0.450      SignalP-noTM
MeliponaBeecheii_005495-T1  0.131  21  0.145  21  0.223  14  0.162   0.154 N  0.450      SignalP-noTM
MeliponaBeecheii_005496-T1  0.117  32  0.108  43  0.116  31  0.099   0.103 N  0.450      SignalP-noTM
MeliponaBeecheii_005497-T1  0.109  70  0.118  11  0.153   2  0.114   0.116 N  0.450      SignalP-noTM
MeliponaBeecheii_005498-T1  0.108  45  0.107  52  0.122   5  0.100   0.103 N  0.450      SignalP-noTM
MeliponaBeecheii_005499-T1  0.117  14  0.123  14  0.184  10  0.137   0.131 N  0.450      SignalP-noTM
MeliponaBeecheii_005500-T1  0.119  36  0.107  36  0.117  13  0.099   0.103 N  0.450      SignalP-noTM
MeliponaBeecheii_005501-T1  0.108  44  0.108  44  0.118  24  0.101   0.105 N  0.450      SignalP-noTM
MeliponaBeecheii_005502-T1  0.139  56  0.117  56  0.121  34  0.100   0.108 N  0.450      SignalP-noTM
MeliponaBeecheii_005503-T1  0.186  21  0.286  19  0.627   1  0.404   0.350 N  0.450      SignalP-noTM
MeliponaBeecheii_005504-T1  0.108  31  0.118  14  0.183  10  0.140   0.130 N  0.450      SignalP-noTM
MeliponaBeecheii_005505-T1  0.109  67  0.105  67  0.118  56  0.097   0.101 N  0.450      SignalP-noTM
MeliponaBeecheii_005506-T1  0.117  26  0.115  26  0.140  13  0.113   0.114 N  0.450      SignalP-noTM
MeliponaBeecheii_005507-T1  0.282  25  0.218  25  0.252   8  0.172   0.193 N  0.450      SignalP-noTM
MeliponaBeecheii_005508-T1  0.109  41  0.103  41  0.113  23  0.093   0.098 N  0.450      SignalP-noTM
MeliponaBeecheii_005509-T1  0.135  34  0.138  34  0.200   4  0.144   0.141 N  0.450      SignalP-noTM
MeliponaBeecheii_005510-T1  0.128  45  0.113  45  0.112  22  0.097   0.104 N  0.450      SignalP-noTM
MeliponaBeecheii_005511-T1  0.119  23  0.112  63  0.134  47  0.102   0.107 N  0.450      SignalP-noTM
MeliponaBeecheii_005512-T1  0.118  34  0.113  34  0.133  13  0.111   0.112 N  0.450      SignalP-noTM
MeliponaBeecheii_005513-T1  0.116  12  0.175  12  0.329   3  0.264   0.223 N  0.450      SignalP-noTM
MeliponaBeecheii_005514-T1  0.109  23  0.108  37  0.120  31  0.100   0.104 N  0.450      SignalP-noTM
MeliponaBeecheii_005515-T1  0.125  60  0.154  60  0.276  46  0.130   0.145 N  0.500      SignalP-TM
MeliponaBeecheii_005516-T1  0.121  40  0.122  36  0.192  34  0.125   0.124 N  0.450      SignalP-noTM
MeliponaBeecheii_005517-T1  0.109  57  0.108  49  0.118  43  0.100   0.104 N  0.450      SignalP-noTM
MeliponaBeecheii_005518-T1  0.111  37  0.107  59  0.118  43  0.099   0.103 N  0.450      SignalP-noTM
MeliponaBeecheii_005519-T1  0.110  33  0.106  33  0.123   9  0.102   0.104 N  0.450      SignalP-noTM
MeliponaBeecheii_005520-T1  0.140  18  0.128  18  0.141   9  0.110   0.118 N  0.450      SignalP-noTM
MeliponaBeecheii_005521-T1  0.110  59  0.105  17  0.113   6  0.101   0.103 N  0.450      SignalP-noTM
MeliponaBeecheii_005522-T1  0.114  46  0.111  28  0.132  24  0.111   0.111 N  0.450      SignalP-noTM
MeliponaBeecheii_005523-T1  0.122  34  0.110  12  0.129   1  0.107   0.108 N  0.450      SignalP-noTM
MeliponaBeecheii_005524-T1  0.201  40  0.229  23  0.420   3  0.319   0.265 N  0.500      SignalP-TM
MeliponaBeecheii_005525-T1  0.109  55  0.106  65  0.118  57  0.100   0.103 N  0.450      SignalP-noTM
MeliponaBeecheii_005526-T1  0.168  18  0.157  18  0.171  16  0.145   0.151 N  0.450      SignalP-noTM
MeliponaBeecheii_005527-T1  0.112  34  0.104  23  0.123   3  0.102   0.103 N  0.450      SignalP-noTM
MeliponaBeecheii_005528-T1  0.123  31  0.119  21  0.147  13  0.115   0.117 N  0.450      SignalP-noTM
MeliponaBeecheii_005529-T1  0.122  35  0.112  12  0.127  11  0.121   0.117 N  0.450      SignalP-noTM
MeliponaBeecheii_005530-T1  0.108  35  0.114  12  0.132   1  0.113   0.113 N  0.450      SignalP-noTM
MeliponaBeecheii_005531-T1  0.135  59  0.113  59  0.130   1  0.098   0.105 N  0.450      SignalP-noTM
MeliponaBeecheii_005532-T1  0.106  51  0.106  11  0.143   2  0.110   0.108 N  0.450      SignalP-noTM
MeliponaBeecheii_005533-T1  0.130  24  0.148  24  0.227  16  0.168   0.158 N  0.450      SignalP-noTM
MeliponaBeecheii_005534-T1  0.107  24  0.112  11  0.133   1  0.108   0.110 N  0.450      SignalP-noTM
MeliponaBeecheii_005535-T1  0.121  49  0.127  11  0.195  43  0.118   0.122 N  0.450      SignalP-noTM
MeliponaBeecheii_005536-T1  0.109  50  0.109  50  0.130   7  0.107   0.108 N  0.450      SignalP-noTM
MeliponaBeecheii_005537-T1  0.119  45  0.113  45  0.129  43  0.103   0.108 N  0.450      SignalP-noTM
MeliponaBeecheii_005538-T1  0.110  35  0.112  35  0.143  14  0.110   0.111 N  0.450      SignalP-noTM
MeliponaBeecheii_005539-T1  0.117  24  0.106  49  0.117  38  0.099   0.102 N  0.450      SignalP-noTM
MeliponaBeecheii_005540-T1  0.123  30  0.195  12  0.460   1  0.279   0.240 N  0.450      SignalP-noTM
MeliponaBeecheii_005541-T1  0.331  26  0.544  26  0.971   7  0.895   0.734 Y  0.450      SignalP-noTM
MeliponaBeecheii_005542-T1  0.109  56  0.122  11  0.168   1  0.115   0.118 N  0.450      SignalP-noTM
MeliponaBeecheii_005543-T1  0.228  69  0.233  26  0.430   6  0.264   0.250 N  0.450      SignalP-noTM
MeliponaBeecheii_005544-T1  0.132  63  0.114  63  0.112  41  0.096   0.104 N  0.450      SignalP-noTM
MeliponaBeecheii_005545-T1  0.109  50  0.104  63  0.113  47  0.097   0.100 N  0.450      SignalP-noTM
MeliponaBeecheii_005546-T1  0.109   4  0.109  43  0.134  23  0.101   0.105 N  0.450      SignalP-noTM
MeliponaBeecheii_005547-T1  0.112  20  0.109  20  0.135   3  0.105   0.107 N  0.450      SignalP-noTM
MeliponaBeecheii_005548-T1  0.110  65  0.113  11  0.143   1  0.108   0.110 N  0.450      SignalP-noTM
MeliponaBeecheii_005549-T1  0.115  29  0.108  13  0.129   2  0.104   0.106 N  0.450      SignalP-noTM
MeliponaBeecheii_005550-T1  0.125  25  0.119  40  0.185  33  0.118   0.118 N  0.450      SignalP-noTM
MeliponaBeecheii_005551-T1  0.124  30  0.117  11  0.139   1  0.119   0.118 N  0.450      SignalP-noTM
MeliponaBeecheii_005552-T1  0.111  58  0.105  34  0.131  13  0.102   0.104 N  0.450      SignalP-noTM
MeliponaBeecheii_005553-T1  0.148  47  0.136  11  0.203   1  0.151   0.144 N  0.450      SignalP-noTM
MeliponaBeecheii_005554-T1  0.154  36  0.128  36  0.161   9  0.114   0.120 N  0.450      SignalP-noTM
MeliponaBeecheii_005555-T1  0.108  11  0.105  69  0.139   3  0.098   0.101 N  0.450      SignalP-noTM
MeliponaBeecheii_005556-T1  0.193  46  0.199  46  0.324  41  0.157   0.176 N  0.450      SignalP-noTM
MeliponaBeecheii_005557-T1  0.136  44  0.119  44  0.131  40  0.100   0.109 N  0.450      SignalP-noTM
MeliponaBeecheii_005558-T1  0.166  21  0.140  21  0.155  12  0.120   0.130 N  0.450      SignalP-noTM
MeliponaBeecheii_005559-T1  0.110  70  0.112  12  0.142   9  0.122   0.118 N  0.450      SignalP-noTM
MeliponaBeecheii_005560-T1  0.110  24  0.115  24  0.163   3  0.120   0.118 N  0.450      SignalP-noTM
MeliponaBeecheii_005561-T1  0.110  66  0.106  66  0.116  51  0.101   0.103 N  0.450      SignalP-noTM
MeliponaBeecheii_005562-T1  0.129  61  0.113  61  0.116  55  0.094   0.102 N  0.450      SignalP-noTM
MeliponaBeecheii_005563-T1  0.126  45  0.122  12  0.187   2  0.123   0.122 N  0.450      SignalP-noTM
MeliponaBeecheii_005564-T1  0.112  58  0.118  12  0.174   9  0.141   0.131 N  0.450      SignalP-noTM
MeliponaBeecheii_005565-T1  0.113  49  0.111  49  0.123  29  0.103   0.106 N  0.450      SignalP-noTM
MeliponaBeecheii_005566-T1  0.107  16  0.104  22  0.136  14  0.104   0.104 N  0.450      SignalP-noTM
MeliponaBeecheii_005567-T1  0.108  58  0.105  63  0.111   7  0.098   0.101 N  0.450      SignalP-noTM
MeliponaBeecheii_005568-T1  0.108  56  0.105  69  0.118  55  0.099   0.102 N  0.450      SignalP-noTM
MeliponaBeecheii_005569-T1  0.117  16  0.111  16  0.124  24  0.106   0.109 N  0.450      SignalP-noTM
MeliponaBeecheii_005570-T1  0.114  67  0.109  12  0.129   1  0.099   0.104 N  0.450      SignalP-noTM
MeliponaBeecheii_005571-T1  0.110  60  0.108  43  0.129  34  0.103   0.106 N  0.500      SignalP-TM
MeliponaBeecheii_005572-T1  0.109  53  0.109  11  0.141   1  0.100   0.104 N  0.450      SignalP-noTM
MeliponaBeecheii_005573-T1  0.109  25  0.112  12  0.130   7  0.117   0.115 N  0.450      SignalP-noTM
MeliponaBeecheii_005574-T1  0.109  65  0.111  46  0.133  30  0.105   0.108 N  0.450      SignalP-noTM
MeliponaBeecheii_005575-T1  0.108  67  0.122  11  0.167   1  0.129   0.126 N  0.450      SignalP-noTM
MeliponaBeecheii_005576-T1  0.351  30  0.259  30  0.456  28  0.202   0.228 N  0.450      SignalP-noTM
MeliponaBeecheii_005577-T1  0.116  35  0.135  25  0.278  12  0.165   0.151 N  0.450      SignalP-noTM
MeliponaBeecheii_005578-T1  0.124  18  0.134  25  0.248  16  0.144   0.140 N  0.450      SignalP-noTM
MeliponaBeecheii_005579-T1  0.111  60  0.108  60  0.120  50  0.100   0.104 N  0.450      SignalP-noTM
MeliponaBeecheii_005580-T1  0.260  19  0.164  19  0.149  18  0.104   0.132 N  0.450      SignalP-noTM
MeliponaBeecheii_005581-T1  0.182  40  0.155  40  0.249  38  0.133   0.143 N  0.450      SignalP-noTM
MeliponaBeecheii_005582-T1  0.155  46  0.153  46  0.239  38  0.134   0.143 N  0.450      SignalP-noTM
MeliponaBeecheii_005583-T1  0.129  36  0.113  36  0.127   5  0.099   0.106 N  0.450      SignalP-noTM
MeliponaBeecheii_005584-T1  0.111  48  0.116  23  0.150  11  0.122   0.119 N  0.450      SignalP-noTM
MeliponaBeecheii_005585-T1  0.108  58  0.105  66  0.121  20  0.098   0.102 N  0.450      SignalP-noTM
MeliponaBeecheii_005586-T1  0.110  65  0.108  62  0.125   3  0.100   0.103 N  0.450      SignalP-noTM
MeliponaBeecheii_005587-T1  0.110  53  0.112  11  0.149   2  0.111   0.111 N  0.450      SignalP-noTM
MeliponaBeecheii_005588-T1  0.228  23  0.184  23  0.287  38  0.149   0.165 N  0.450      SignalP-noTM
MeliponaBeecheii_005589-T1  0.137  38  0.114  38  0.124   1  0.096   0.104 N  0.450      SignalP-noTM
MeliponaBeecheii_005590-T1  0.110  35  0.150  11  0.275   1  0.147   0.148 N  0.450      SignalP-noTM
MeliponaBeecheii_005591-T1  0.110  63  0.107  63  0.123  11  0.101   0.104 N  0.450      SignalP-noTM
MeliponaBeecheii_005592-T1  0.143  43  0.122  43  0.131   1  0.102   0.111 N  0.450      SignalP-noTM
MeliponaBeecheii_005593-T1  0.120  28  0.113  28  0.135   5  0.109   0.111 N  0.450      SignalP-noTM
MeliponaBeecheii_005594-T1  0.109  43  0.109  31  0.123  21  0.106   0.107 N  0.450      SignalP-noTM
MeliponaBeecheii_005595-T1  0.111  35  0.113  35  0.124  26  0.109   0.111 N  0.450      SignalP-noTM
MeliponaBeecheii_005596-T1  0.110  45  0.108  25  0.154   9  0.108   0.108 N  0.450      SignalP-noTM
MeliponaBeecheii_005597-T1  0.157  65  0.267  28  0.773   9  0.496   0.391 N  0.450      SignalP-noTM
MeliponaBeecheii_005598-T1  0.119  18  0.112  18  0.140   4  0.108   0.110 N  0.450      SignalP-noTM
MeliponaBeecheii_005599-T1  0.169  29  0.145  29  0.155  27  0.123   0.133 N  0.450      SignalP-noTM
MeliponaBeecheii_005600-T1  0.109  61  0.109  11  0.122   3  0.108   0.109 N  0.450      SignalP-noTM
MeliponaBeecheii_005601-T1  0.121  33  0.132  13  0.205   4  0.167   0.151 N  0.450      SignalP-noTM
MeliponaBeecheii_005602-T1  0.116  41  0.186  41  0.374  32  0.218   0.199 N  0.500      SignalP-TM
MeliponaBeecheii_005603-T1  0.112  24  0.119  12  0.156   1  0.115   0.117 N  0.450      SignalP-noTM
MeliponaBeecheii_005604-T1  0.109  61  0.103  61  0.123  14  0.096   0.100 N  0.450      SignalP-noTM
MeliponaBeecheii_005605-T1  0.113  22  0.110  17  0.123   1  0.105   0.107 N  0.450      SignalP-noTM
MeliponaBeecheii_005606-T1  0.109  64  0.110  11  0.127   1  0.103   0.106 N  0.450      SignalP-noTM
MeliponaBeecheii_005607-T1  0.128  33  0.121  11  0.188   2  0.121   0.121 N  0.450      SignalP-noTM
MeliponaBeecheii_005608-T1  0.359  27  0.208  27  0.203   1  0.131   0.166 N  0.450      SignalP-noTM
MeliponaBeecheii_005609-T1  0.109  49  0.115  49  0.141  34  0.109   0.112 N  0.450      SignalP-noTM
MeliponaBeecheii_005610-T1  0.109  34  0.105  44  0.115  42  0.099   0.102 N  0.450      SignalP-noTM
MeliponaBeecheii_005611-T1  0.128  50  0.133  23  0.212  20  0.146   0.140 N  0.450      SignalP-noTM
MeliponaBeecheii_005612-T1  0.330  33  0.188  33  0.193   4  0.122   0.152 N  0.450      SignalP-noTM
MeliponaBeecheii_005613-T1  0.131  18  0.109  18  0.111  66  0.088   0.097 N  0.450      SignalP-noTM
MeliponaBeecheii_005614-T1  0.108  22  0.105  37  0.111  16  0.099   0.102 N  0.450      SignalP-noTM
MeliponaBeecheii_005615-T1  0.112  63  0.109  56  0.120  48  0.102   0.105 N  0.450      SignalP-noTM
MeliponaBeecheii_005616-T1  0.109  14  0.151  14  0.353   4  0.223   0.190 N  0.450      SignalP-noTM
MeliponaBeecheii_005617-T1  0.108  49  0.103  70  0.107  51  0.095   0.099 N  0.450      SignalP-noTM
MeliponaBeecheii_005618-T1  0.108  25  0.107  66  0.121  50  0.098   0.102 N  0.450      SignalP-noTM
MeliponaBeecheii_005619-T1  0.155  36  0.156  36  0.245  15  0.153   0.154 N  0.450      SignalP-noTM
MeliponaBeecheii_005620-T1  0.109  30  0.105  30  0.127   8  0.103   0.104 N  0.450      SignalP-noTM
MeliponaBeecheii_005621-T1  0.155  32  0.185  32  0.330  25  0.181   0.183 N  0.500      SignalP-TM
MeliponaBeecheii_005622-T1  0.107  38  0.122  12  0.150   1  0.133   0.128 N  0.450      SignalP-noTM
MeliponaBeecheii_005623-T1  0.172  52  0.131  52  0.126  47  0.095   0.112 N  0.450      SignalP-noTM
MeliponaBeecheii_005624-T1  0.108  36  0.107  36  0.115  23  0.100   0.103 N  0.450      SignalP-noTM
MeliponaBeecheii_005625-T1  0.124  37  0.112  37  0.124  36  0.100   0.106 N  0.450      SignalP-noTM
MeliponaBeecheii_005626-T1  0.122  69  0.117  18  0.139   3  0.118   0.118 N  0.450      SignalP-noTM
MeliponaBeecheii_005627-T1  0.132  19  0.142  19  0.180   1  0.148   0.145 N  0.450      SignalP-noTM
MeliponaBeecheii_005628-T1  0.113  40  0.105  33  0.150  12  0.102   0.104 N  0.450      SignalP-noTM
MeliponaBeecheii_005629-T1  0.146  22  0.168  22  0.277   1  0.189   0.179 N  0.450      SignalP-noTM
MeliponaBeecheii_005630-T1  0.107  54  0.109  12  0.163   2  0.114   0.112 N  0.450      SignalP-noTM
MeliponaBeecheii_005631-T1  0.108  27  0.103  27  0.108  21  0.097   0.100 N  0.450      SignalP-noTM
MeliponaBeecheii_005632-T1  0.115  30  0.124  30  0.182  12  0.135   0.130 N  0.450      SignalP-noTM
MeliponaBeecheii_005633-T1  0.116  64  0.110  64  0.119  54  0.097   0.103 N  0.450      SignalP-noTM
MeliponaBeecheii_005634-T1  0.148  26  0.137  26  0.177  13  0.129   0.133 N  0.450      SignalP-noTM
MeliponaBeecheii_005635-T1  0.124  39  0.107  39  0.114  48  0.090   0.098 N  0.450      SignalP-noTM
MeliponaBeecheii_005636-T1  0.132  16  0.111  16  0.110  57  0.092   0.100 N  0.450      SignalP-noTM
MeliponaBeecheii_005637-T1  0.111   9  0.107  59  0.133  51  0.099   0.103 N  0.450      SignalP-noTM
MeliponaBeecheii_005638-T1  0.109  22  0.104  22  0.162   6  0.099   0.102 N  0.450      SignalP-noTM
MeliponaBeecheii_005639-T1  0.163  37  0.134  37  0.161  34  0.099   0.115 N  0.450      SignalP-noTM
MeliponaBeecheii_005640-T1  0.105  38  0.112  38  0.140  34  0.101   0.107 N  0.500      SignalP-TM
MeliponaBeecheii_005641-T1  0.149  20  0.126  20  0.117   9  0.106   0.115 N  0.450      SignalP-noTM
MeliponaBeecheii_005642-T1  0.303  18  0.213  18  0.188   1  0.138   0.173 N  0.450      SignalP-noTM
MeliponaBeecheii_005643-T1  0.172  16  0.148  16  0.154  15  0.128   0.137 N  0.450      SignalP-noTM
MeliponaBeecheii_005644-T1  0.111  60  0.108  60  0.113  41  0.103   0.105 N  0.450      SignalP-noTM
MeliponaBeecheii_005645-T1  0.109  48  0.104  48  0.122   3  0.099   0.101 N  0.450      SignalP-noTM
MeliponaBeecheii_005646-T1  0.161  19  0.151  42  0.323   2  0.112   0.135 N  0.500      SignalP-TM
MeliponaBeecheii_005647-T1  0.153  27  0.127  27  0.169   6  0.114   0.121 N  0.500      SignalP-TM
MeliponaBeecheii_005648-T1  0.167  21  0.219  16  0.391   5  0.308   0.267 N  0.450      SignalP-noTM
MeliponaBeecheii_005649-T1  0.110  36  0.106  29  0.117  50  0.101   0.103 N  0.450      SignalP-noTM
MeliponaBeecheii_005650-T1  0.108  70  0.106  70  0.120  25  0.099   0.102 N  0.450      SignalP-noTM
MeliponaBeecheii_005651-T1  0.130  25  0.119  11  0.195   5  0.146   0.130 N  0.500      SignalP-TM
MeliponaBeecheii_005652-T1  0.155  30  0.265  30  0.723   1  0.477   0.350 N  0.500      SignalP-TM
MeliponaBeecheii_005653-T1  0.147  31  0.183  31  0.343  27  0.229   0.201 N  0.500      SignalP-TM
MeliponaBeecheii_005654-T1  0.221  31  0.209  31  0.393  11  0.248   0.224 N  0.500      SignalP-TM
MeliponaBeecheii_005655-T1  0.135  27  0.130  27  0.179   1  0.130   0.130 N  0.450      SignalP-noTM
MeliponaBeecheii_005656-T1  0.157  32  0.184  12  0.383   6  0.321   0.239 N  0.500      SignalP-TM
MeliponaBeecheii_005657-T1  0.222  29  0.181  29  0.327  28  0.164   0.174 N  0.500      SignalP-TM
MeliponaBeecheii_005658-T1  0.129  64  0.150  11  0.243  10  0.203   0.179 N  0.450      SignalP-noTM
MeliponaBeecheii_005659-T1  0.165  25  0.130  25  0.132  37  0.104   0.116 N  0.450      SignalP-noTM
MeliponaBeecheii_005660-T1  0.110  28  0.116  12  0.147   1  0.119   0.117 N  0.450      SignalP-noTM
MeliponaBeecheii_005661-T1  0.109  28  0.108  34  0.121  22  0.102   0.105 N  0.450      SignalP-noTM
MeliponaBeecheii_005662-T1  0.109  63  0.110  39  0.135  22  0.102   0.106 N  0.450      SignalP-noTM
MeliponaBeecheii_005663-T1  0.478  26  0.672  26  0.990  16  0.941   0.817 Y  0.450      SignalP-noTM
MeliponaBeecheii_005664-T1  0.111  62  0.105  62  0.111  57  0.096   0.100 N  0.450      SignalP-noTM
MeliponaBeecheii_005665-T1  0.107  34  0.102  59  0.106  56  0.095   0.099 N  0.450      SignalP-noTM
MeliponaBeecheii_005666-T1  0.108  69  0.109  49  0.121  35  0.103   0.106 N  0.450      SignalP-noTM
MeliponaBeecheii_005667-T1  0.146  42  0.118  11  0.163   1  0.110   0.114 N  0.450      SignalP-noTM
MeliponaBeecheii_005668-T1  0.148  22  0.152  22  0.304  17  0.157   0.155 N  0.450      SignalP-noTM
MeliponaBeecheii_005669-T1  0.322  40  0.352  40  0.514  35  0.242   0.308 N  0.500      SignalP-TM
MeliponaBeecheii_005670-T1  0.116  31  0.105  31  0.109  56  0.094   0.099 N  0.450      SignalP-noTM
MeliponaBeecheii_005671-T1  0.441  50  0.324  50  0.424  43  0.161   0.236 N  0.450      SignalP-noTM
MeliponaBeecheii_005672-T1  0.124  39  0.109  39  0.119   6  0.097   0.103 N  0.450      SignalP-noTM
MeliponaBeecheii_005673-T1  0.758  34  0.813  34  0.960  13  0.862   0.840 Y  0.450      SignalP-noTM
MeliponaBeecheii_005674-T1  0.109  23  0.111  11  0.134   1  0.099   0.104 N  0.450      SignalP-noTM
MeliponaBeecheii_005675-T1  0.109  30  0.108  43  0.129  23  0.102   0.105 N  0.450      SignalP-noTM
MeliponaBeecheii_005676-T1  0.120  24  0.112  56  0.135  46  0.106   0.109 N  0.450      SignalP-noTM
MeliponaBeecheii_005677-T1  0.106  32  0.103  68  0.117  53  0.098   0.100 N  0.450      SignalP-noTM
MeliponaBeecheii_005678-T1  0.112  57  0.123  43  0.190  41  0.134   0.127 N  0.500      SignalP-TM
MeliponaBeecheii_005679-T1  0.343  25  0.245  25  0.316   1  0.187   0.214 N  0.450      SignalP-noTM
MeliponaBeecheii_005680-T1  0.109  41  0.106  41  0.128  42  0.095   0.100 N  0.450      SignalP-noTM
MeliponaBeecheii_005681-T1  0.107  26  0.108  12  0.133   1  0.100   0.104 N  0.450      SignalP-noTM
MeliponaBeecheii_005682-T1  0.436  22  0.586  22  0.867  15  0.786   0.694 Y  0.450      SignalP-noTM
MeliponaBeecheii_005683-T1  0.107  54  0.107  49  0.116  35  0.101   0.104 N  0.450      SignalP-noTM
MeliponaBeecheii_005684-T1  0.109  54  0.109  54  0.116  41  0.104   0.106 N  0.450      SignalP-noTM
MeliponaBeecheii_005685-T1  0.113  34  0.116  12  0.149   3  0.132   0.125 N  0.450      SignalP-noTM
MeliponaBeecheii_005686-T1  0.111  25  0.107  12  0.117   2  0.103   0.104 N  0.450      SignalP-noTM
MeliponaBeecheii_005687-T1  0.108  43  0.108  43  0.116  30  0.100   0.104 N  0.450      SignalP-noTM
MeliponaBeecheii_005688-T1  0.116  48  0.110  48  0.179  43  0.097   0.103 N  0.450      SignalP-noTM
MeliponaBeecheii_005689-T1  0.110  34  0.105  69  0.108  61  0.095   0.099 N  0.450      SignalP-noTM
MeliponaBeecheii_005690-T1  0.109  68  0.107  37  0.123  22  0.100   0.103 N  0.450      SignalP-noTM
MeliponaBeecheii_005691-T1  0.112  24  0.110  12  0.139   4  0.109   0.109 N  0.450      SignalP-noTM
MeliponaBeecheii_005692-T1  0.111  68  0.122  17  0.152   1  0.131   0.127 N  0.450      SignalP-noTM
MeliponaBeecheii_005693-T1  0.121  24  0.112  24  0.135  11  0.103   0.107 N  0.450      SignalP-noTM
MeliponaBeecheii_005694-T1  0.170  22  0.261  22  0.627  18  0.405   0.338 N  0.450      SignalP-noTM
MeliponaBeecheii_005695-T1  0.110  47  0.107  12  0.122   1  0.102   0.104 N  0.450      SignalP-noTM
MeliponaBeecheii_005696-T1  0.150  25  0.172  17  0.265   2  0.197   0.185 N  0.450      SignalP-noTM
MeliponaBeecheii_005697-T1  0.111  28  0.110  11  0.185   2  0.116   0.113 N  0.450      SignalP-noTM
MeliponaBeecheii_005698-T1  0.111  17  0.111  13  0.125   3  0.105   0.108 N  0.450      SignalP-noTM
MeliponaBeecheii_005699-T1  0.108  55  0.107  45  0.116  28  0.098   0.102 N  0.450      SignalP-noTM
MeliponaBeecheii_005700-T1  0.222  19  0.315  19  0.710  16  0.449   0.387 N  0.450      SignalP-noTM
MeliponaBeecheii_005701-T1  0.120  26  0.111  26  0.125  22  0.104   0.107 N  0.450      SignalP-noTM
MeliponaBeecheii_005702-T1  0.132  42  0.118  42  0.148   8  0.109   0.113 N  0.450      SignalP-noTM
MeliponaBeecheii_005703-T1  0.108  12  0.104  70  0.120  26  0.099   0.102 N  0.450      SignalP-noTM
MeliponaBeecheii_005704-T1  0.126  19  0.120  19  0.152  18  0.115   0.117 N  0.450      SignalP-noTM
MeliponaBeecheii_005705-T1  0.117  32  0.158  11  0.275   4  0.215   0.189 N  0.450      SignalP-noTM
MeliponaBeecheii_005706-T1  0.108  26  0.113  11  0.140   1  0.106   0.110 N  0.450      SignalP-noTM
MeliponaBeecheii_005707-T1  0.532  21  0.689  21  0.943   2  0.887   0.796 Y  0.450      SignalP-noTM
MeliponaBeecheii_005708-T1  0.111  46  0.105  46  0.112  43  0.097   0.100 N  0.450      SignalP-noTM
MeliponaBeecheii_005709-T1  0.106  68  0.107  11  0.118  25  0.100   0.103 N  0.450      SignalP-noTM
MeliponaBeecheii_005710-T1  0.111  23  0.110  23  0.132   5  0.108   0.109 N  0.450      SignalP-noTM
MeliponaBeecheii_005711-T1  0.112  63  0.109  63  0.123  51  0.101   0.105 N  0.450      SignalP-noTM
MeliponaBeecheii_005712-T1  0.130  64  0.113  43  0.135  27  0.109   0.111 N  0.450      SignalP-noTM
MeliponaBeecheii_005713-T1  0.114  42  0.129  13  0.183   1  0.145   0.137 N  0.450      SignalP-noTM
MeliponaBeecheii_005714-T1  0.107  61  0.102  61  0.111   5  0.096   0.099 N  0.450      SignalP-noTM
MeliponaBeecheii_005715-T1  0.574  20  0.707  20  0.935   3  0.865   0.792 Y  0.450      SignalP-noTM
MeliponaBeecheii_005716-T1  0.112  42  0.120  30  0.214  12  0.125   0.123 N  0.450      SignalP-noTM
MeliponaBeecheii_005717-T1  0.130  53  0.128  53  0.275  47  0.106   0.116 N  0.450      SignalP-noTM
MeliponaBeecheii_005718-T1  0.108   8  0.110  16  0.137   3  0.115   0.113 N  0.450      SignalP-noTM
MeliponaBeecheii_005719-T1  0.111  27  0.106  70  0.116  54  0.097   0.101 N  0.450      SignalP-noTM
MeliponaBeecheii_005720-T1  0.111  19  0.115  48  0.150  34  0.112   0.114 N  0.450      SignalP-noTM
MeliponaBeecheii_005721-T1  0.112  23  0.112  11  0.140   5  0.121   0.117 N  0.450      SignalP-noTM
MeliponaBeecheii_005722-T1  0.113  52  0.111  11  0.140  50  0.101   0.106 N  0.450      SignalP-noTM
MeliponaBeecheii_005723-T1  0.109  57  0.104  36  0.116  22  0.097   0.101 N  0.450      SignalP-noTM
MeliponaBeecheii_005724-T1  0.114  17  0.111  17  0.131   8  0.108   0.110 N  0.450      SignalP-noTM
MeliponaBeecheii_005725-T1  0.209  23  0.147  23  0.153   2  0.104   0.124 N  0.450      SignalP-noTM
MeliponaBeecheii_005726-T1  0.110  40  0.126  11  0.173   1  0.120   0.122 N  0.450      SignalP-noTM
MeliponaBeecheii_005727-T1  0.117  30  0.203  11  0.567   2  0.292   0.251 N  0.450      SignalP-noTM
MeliponaBeecheii_005728-T1  0.113  33  0.111  11  0.128  11  0.111   0.111 N  0.450      SignalP-noTM
MeliponaBeecheii_005729-T1  0.166  26  0.153  47  0.235  39  0.151   0.152 N  0.500      SignalP-TM
MeliponaBeecheii_005730-T1  0.109  49  0.107  20  0.133   5  0.110   0.109 N  0.450      SignalP-noTM
MeliponaBeecheii_005731-T1  0.219  29  0.321  29  0.798   3  0.527   0.432 N  0.450      SignalP-noTM
MeliponaBeecheii_005734-T1  0.143  19  0.136  19  0.154  17  0.132   0.134 N  0.450      SignalP-noTM
MeliponaBeecheii_005735-T1  0.250  24  0.246  24  0.322   3  0.244   0.245 N  0.450      SignalP-noTM
MeliponaBeecheii_005736-T1  0.110  52  0.115  12  0.163   7  0.129   0.123 N  0.450      SignalP-noTM
MeliponaBeecheii_005737-T1  0.126  55  0.124  55  0.216  47  0.109   0.116 N  0.450      SignalP-noTM
MeliponaBeecheii_005738-T1  0.124  28  0.115  28  0.165  21  0.107   0.111 N  0.450      SignalP-noTM
MeliponaBeecheii_005739-T1  0.108  66  0.108  42  0.118  34  0.096   0.102 N  0.450      SignalP-noTM
MeliponaBeecheii_005740-T1  0.109  67  0.104  41  0.113  37  0.096   0.100 N  0.450      SignalP-noTM
MeliponaBeecheii_005741-T1  0.536  40  0.310  40  0.343  39  0.154   0.226 N  0.450      SignalP-noTM
MeliponaBeecheii_005742-T1  0.134  31  0.154  12  0.285   7  0.196   0.177 N  0.450      SignalP-noTM
MeliponaBeecheii_005743-T1  0.213  50  0.149  50  0.181   2  0.103   0.124 N  0.450      SignalP-noTM
MeliponaBeecheii_005744-T1  0.157  33  0.127  33  0.161  50  0.101   0.113 N  0.450      SignalP-noTM
MeliponaBeecheii_005745-T1  0.111  57  0.115  42  0.135  35  0.109   0.112 N  0.450      SignalP-noTM
MeliponaBeecheii_005746-T1  0.110  63  0.108  11  0.116   1  0.106   0.107 N  0.450      SignalP-noTM
MeliponaBeecheii_005747-T1  0.135  38  0.114  38  0.126   5  0.100   0.107 N  0.450      SignalP-noTM
MeliponaBeecheii_005748-T1  0.108  51  0.109  51  0.178   4  0.109   0.109 N  0.450      SignalP-noTM
MeliponaBeecheii_005749-T1  0.138  18  0.223  18  0.502   1  0.378   0.285 N  0.500      SignalP-TM
MeliponaBeecheii_005750-T1  0.112  16  0.107  16  0.133   2  0.099   0.102 N  0.450      SignalP-noTM
MeliponaBeecheii_005751-T1  0.109  66  0.130  12  0.184   2  0.139   0.135 N  0.450      SignalP-noTM
MeliponaBeecheii_005752-T1  0.108  15  0.107  48  0.116  30  0.103   0.105 N  0.450      SignalP-noTM
MeliponaBeecheii_005753-T1  0.108  62  0.107  67  0.122  47  0.099   0.103 N  0.450      SignalP-noTM
MeliponaBeecheii_005754-T1  0.430  58  0.215  58  0.137  48  0.101   0.154 N  0.450      SignalP-noTM
MeliponaBeecheii_005755-T1  0.111  44  0.107  63  0.126  49  0.100   0.103 N  0.450      SignalP-noTM
MeliponaBeecheii_005756-T1  0.136  22  0.136  22  0.209  14  0.136   0.136 N  0.450      SignalP-noTM
MeliponaBeecheii_005757-T1  0.136  18  0.121  18  0.129   5  0.109   0.114 N  0.450      SignalP-noTM
MeliponaBeecheii_005758-T1  0.128  29  0.138  13  0.216   1  0.176   0.153 N  0.500      SignalP-TM
MeliponaBeecheii_005759-T1  0.111  33  0.110  43  0.129  23  0.104   0.107 N  0.450      SignalP-noTM
MeliponaBeecheii_005760-T1  0.110  54  0.135  11  0.213   1  0.129   0.132 N  0.450      SignalP-noTM
MeliponaBeecheii_005761-T1  0.113  46  0.115  20  0.180  45  0.118   0.117 N  0.450      SignalP-noTM
MeliponaBeecheii_005762-T1  0.121  43  0.113  43  0.128  42  0.105   0.109 N  0.450      SignalP-noTM
MeliponaBeecheii_005763-T1  0.149  24  0.174  11  0.352   1  0.222   0.200 N  0.450      SignalP-noTM
MeliponaBeecheii_005764-T1  0.111  40  0.104  62  0.109  38  0.096   0.100 N  0.450      SignalP-noTM
MeliponaBeecheii_005765-T1  0.118  17  0.109  35  0.127  22  0.106   0.107 N  0.450      SignalP-noTM
MeliponaBeecheii_005766-T1  0.116  24  0.105  40  0.112  33  0.098   0.101 N  0.450      SignalP-noTM
MeliponaBeecheii_005767-T1  0.120  29  0.148  29  0.399   9  0.181   0.166 N  0.450      SignalP-noTM
MeliponaBeecheii_005768-T1  0.108  25  0.106  56  0.115  10  0.099   0.102 N  0.450      SignalP-noTM
MeliponaBeecheii_005769-T1  0.108  59  0.110  11  0.126  20  0.104   0.107 N  0.450      SignalP-noTM
MeliponaBeecheii_005770-T1  0.139  55  0.130  55  0.199  24  0.119   0.124 N  0.450      SignalP-noTM
MeliponaBeecheii_005771-T1  0.395  39  0.237  39  0.389  38  0.132   0.180 N  0.450      SignalP-noTM
MeliponaBeecheii_005772-T1  0.112  63  0.113  63  0.154  50  0.107   0.110 N  0.450      SignalP-noTM
MeliponaBeecheii_005773-T1  0.141  27  0.119  27  0.121   1  0.103   0.111 N  0.450      SignalP-noTM
MeliponaBeecheii_005774-T1  0.549  23  0.711  23  0.968  13  0.921   0.825 Y  0.450      SignalP-noTM
MeliponaBeecheii_005775-T1  0.117  26  0.105  68  0.111  55  0.097   0.101 N  0.450      SignalP-noTM
MeliponaBeecheii_005776-T1  0.109  25  0.105  54  0.124   7  0.100   0.102 N  0.450      SignalP-noTM
MeliponaBeecheii_005777-T1  0.129  38  0.123  38  0.203  13  0.128   0.126 N  0.450      SignalP-noTM
MeliponaBeecheii_005778-T1  0.114  25  0.113  16  0.139   1  0.112   0.113 N  0.450      SignalP-noTM
MeliponaBeecheii_005779-T1  0.120  33  0.110  12  0.130   7  0.115   0.113 N  0.450      SignalP-noTM
MeliponaBeecheii_005780-T1  0.108  26  0.107  56  0.141  34  0.101   0.104 N  0.450      SignalP-noTM
MeliponaBeecheii_005781-T1  0.113  25  0.114  11  0.131  32  0.114   0.114 N  0.450      SignalP-noTM
MeliponaBeecheii_005782-T1  0.110  16  0.115  12  0.148   1  0.110   0.112 N  0.450      SignalP-noTM
MeliponaBeecheii_005783-T1  0.109  69  0.106  12  0.152   8  0.121   0.114 N  0.450      SignalP-noTM
MeliponaBeecheii_005784-T1  0.145  41  0.141  41  0.276  32  0.128   0.134 N  0.450      SignalP-noTM
MeliponaBeecheii_005785-T1  0.109  55  0.104  11  0.108   1  0.095   0.099 N  0.450      SignalP-noTM
MeliponaBeecheii_005786-T1  0.112  70  0.111  19  0.123  22  0.111   0.111 N  0.450      SignalP-noTM
MeliponaBeecheii_005787-T1  0.109  42  0.108  42  0.116  30  0.103   0.105 N  0.450      SignalP-noTM
MeliponaBeecheii_005788-T1  0.106  57  0.109  44  0.121  39  0.098   0.105 N  0.500      SignalP-TM
MeliponaBeecheii_005789-T1  0.172  18  0.164  18  0.231  19  0.154   0.160 N  0.500      SignalP-TM
MeliponaBeecheii_005790-T1  0.110  29  0.108  29  0.133  34  0.106   0.107 N  0.450      SignalP-noTM
MeliponaBeecheii_005791-T1  0.109  70  0.106  70  0.115  52  0.097   0.101 N  0.450      SignalP-noTM
MeliponaBeecheii_005792-T1  0.120  28  0.110  14  0.129   1  0.105   0.107 N  0.450      SignalP-noTM
MeliponaBeecheii_005793-T1  0.151  26  0.247  11  0.683   1  0.503   0.385 N  0.450      SignalP-noTM
MeliponaBeecheii_005794-T1  0.118  31  0.116  24  0.141   9  0.119   0.118 N  0.450      SignalP-noTM
MeliponaBeecheii_005795-T1  0.202  66  0.202  66  0.295  64  0.124   0.171 N  0.500      SignalP-TM
MeliponaBeecheii_005796-T1  0.111  63  0.114  63  0.140  51  0.106   0.109 N  0.450      SignalP-noTM
MeliponaBeecheii_005797-T1  0.179  18  0.158  18  0.335  39  0.138   0.147 N  0.450      SignalP-noTM
MeliponaBeecheii_005798-T1  0.216  26  0.203  26  0.284  31  0.186   0.194 N  0.450      SignalP-noTM
MeliponaBeecheii_005799-T1  0.184  18  0.127  18  0.112  28  0.089   0.107 N  0.450      SignalP-noTM
MeliponaBeecheii_005800-T1  0.109  50  0.105  50  0.109  65  0.095   0.100 N  0.450      SignalP-noTM
MeliponaBeecheii_005801-T1  0.108  39  0.103  64  0.106  49  0.094   0.098 N  0.450      SignalP-noTM
MeliponaBeecheii_005802-T1  0.108  66  0.102  66  0.108  24  0.095   0.098 N  0.450      SignalP-noTM
MeliponaBeecheii_005803-T1  0.163  39  0.140  39  0.159  38  0.112   0.125 N  0.450      SignalP-noTM
MeliponaBeecheii_005804-T1  0.106  49  0.104  49  0.116  55  0.097   0.100 N  0.450      SignalP-noTM
MeliponaBeecheii_005805-T1  0.371  21  0.515  21  0.845  15  0.719   0.625 Y  0.450      SignalP-noTM
MeliponaBeecheii_005806-T1  0.130  18  0.112  41  0.152  31  0.105   0.108 N  0.450      SignalP-noTM
MeliponaBeecheii_005807-T1  0.108  65  0.105  54  0.112  27  0.100   0.102 N  0.450      SignalP-noTM
MeliponaBeecheii_005808-T1  0.108  31  0.108  25  0.118  11  0.108   0.108 N  0.450      SignalP-noTM
MeliponaBeecheii_005809-T1  0.295  20  0.483  20  0.914  12  0.814   0.662 Y  0.450      SignalP-noTM
MeliponaBeecheii_005810-T1  0.109  57  0.107  57  0.119  40  0.100   0.103 N  0.450      SignalP-noTM
MeliponaBeecheii_005812-T1  0.120  40  0.132  40  0.169  24  0.142   0.137 N  0.450      SignalP-noTM
MeliponaBeecheii_005813-T1  0.173  66  0.119  32  0.198   9  0.127   0.122 N  0.500      SignalP-TM
MeliponaBeecheii_005814-T1  0.107  70  0.107  29  0.121  13  0.106   0.106 N  0.450      SignalP-noTM
MeliponaBeecheii_005815-T1  0.110  61  0.107  61  0.120  33  0.104   0.106 N  0.450      SignalP-noTM
MeliponaBeecheii_005816-T1  0.120  24  0.118  12  0.195   3  0.127   0.123 N  0.450      SignalP-noTM
MeliponaBeecheii_005817-T1  0.109  68  0.107  16  0.127   2  0.106   0.106 N  0.450      SignalP-noTM
MeliponaBeecheii_005818-T1  0.286  54  0.240  54  0.284  48  0.160   0.208 N  0.500      SignalP-TM
MeliponaBeecheii_005819-T1  0.357  20  0.204  20  0.140   8  0.116   0.156 N  0.450      SignalP-noTM
MeliponaBeecheii_005820-T1  0.144  57  0.127  24  0.139  20  0.121   0.124 N  0.450      SignalP-noTM
MeliponaBeecheii_005821-T1  0.147  17  0.148  17  0.176   6  0.142   0.145 N  0.450      SignalP-noTM
MeliponaBeecheii_005822-T1  0.133  16  0.114  16  0.114  25  0.096   0.104 N  0.450      SignalP-noTM
MeliponaBeecheii_005823-T1  0.407  44  0.333  44  0.355  35  0.172   0.269 N  0.500      SignalP-TM
MeliponaBeecheii_005824-T1  0.109  38  0.108  59  0.161  46  0.103   0.105 N  0.450      SignalP-noTM
MeliponaBeecheii_005825-T1  0.195  38  0.161  38  0.216  13  0.136   0.148 N  0.450      SignalP-noTM
MeliponaBeecheii_005826-T1  0.242  38  0.287  30  0.617  27  0.370   0.320 N  0.500      SignalP-TM
MeliponaBeecheii_005827-T1  0.112  17  0.112  11  0.171  25  0.113   0.113 N  0.450      SignalP-noTM
MeliponaBeecheii_005828-T1  0.112  23  0.111  23  0.127  19  0.109   0.110 N  0.450      SignalP-noTM
MeliponaBeecheii_005829-T1  0.109  27  0.108  27  0.125  12  0.105   0.106 N  0.450      SignalP-noTM
MeliponaBeecheii_005830-T1  0.238  54  0.228  54  0.277  51  0.141   0.193 N  0.500      SignalP-TM
MeliponaBeecheii_005831-T1  0.110  51  0.107  51  0.117  14  0.102   0.104 N  0.450      SignalP-noTM
MeliponaBeecheii_005832-T1  0.107  40  0.103  49  0.114   2  0.099   0.101 N  0.450      SignalP-noTM
MeliponaBeecheii_005833-T1  0.124  60  0.112  60  0.134   3  0.105   0.108 N  0.450      SignalP-noTM
MeliponaBeecheii_005834-T1  0.641  27  0.761  27  0.976  15  0.901   0.836 Y  0.450      SignalP-noTM
MeliponaBeecheii_005835-T1  0.163  27  0.128  27  0.121   1  0.101   0.113 N  0.450      SignalP-noTM
MeliponaBeecheii_005836-T1  0.112  34  0.107  11  0.120   9  0.106   0.106 N  0.450      SignalP-noTM
MeliponaBeecheii_005837-T1  0.113  35  0.107  22  0.127  11  0.102   0.104 N  0.450      SignalP-noTM
MeliponaBeecheii_005838-T1  0.110  56  0.105  56  0.115  52  0.099   0.102 N  0.450      SignalP-noTM
MeliponaBeecheii_005839-T1  0.158  28  0.134  20  0.158   1  0.117   0.124 N  0.450      SignalP-noTM
MeliponaBeecheii_005840-T1  0.108  23  0.107  13  0.127  11  0.107   0.107 N  0.450      SignalP-noTM
MeliponaBeecheii_005841-T1  0.471  48  0.484  48  0.825  42  0.291   0.380 N  0.450      SignalP-noTM
MeliponaBeecheii_005842-T1  0.238  54  0.228  54  0.277  51  0.141   0.193 N  0.500      SignalP-TM
MeliponaBeecheii_005843-T1  0.113  52  0.105  12  0.111   1  0.093   0.098 N  0.450      SignalP-noTM
MeliponaBeecheii_005844-T1  0.134  18  0.129  18  0.172  13  0.125   0.127 N  0.450      SignalP-noTM
MeliponaBeecheii_005845-T1  0.122  58  0.116  58  0.140  47  0.107   0.111 N  0.450      SignalP-noTM
MeliponaBeecheii_005846-T1  0.110  50  0.106  38  0.117  54  0.098   0.102 N  0.450      SignalP-noTM
MeliponaBeecheii_005847-T1  0.134  16  0.259  16  0.609  14  0.484   0.380 N  0.450      SignalP-noTM
MeliponaBeecheii_005848-T1  0.145  54  0.154  22  0.340  18  0.202   0.180 N  0.450      SignalP-noTM
MeliponaBeecheii_005849-T1  0.112  32  0.107  70  0.127  29  0.102   0.104 N  0.450      SignalP-noTM
MeliponaBeecheii_005850-T1  0.136  28  0.143  28  0.260  32  0.144   0.144 N  0.500      SignalP-TM
MeliponaBeecheii_005851-T1  0.109  55  0.110  49  0.131  35  0.103   0.106 N  0.450      SignalP-noTM
# SignalP-4.1 euk predictions
# name                     Cmax  pos  Ymax  pos  Smax  pos  Smean   D     ?  Dmaxcut    Networks-used
MeliponaBeecheii_013862-T1  0.120  30  0.125  12  0.182   1  0.119   0.122 N  0.450      SignalP-noTM
MeliponaBeecheii_013863-T1  0.115  55  0.143  12  0.239   1  0.150   0.147 N  0.450      SignalP-noTM
MeliponaBeecheii_013864-T1  0.118  14  0.116  14  0.123   8  0.111   0.113 N  0.450      SignalP-noTM
MeliponaBeecheii_013865-T1  0.236  41  0.169  41  0.310  11  0.149   0.161 N  0.500      SignalP-TM
MeliponaBeecheii_013866-T1  0.182  42  0.237  42  0.531  41  0.228   0.233 N  0.500      SignalP-TM
MeliponaBeecheii_013867-T1  0.133  60  0.140  60  0.243  43  0.117   0.127 N  0.450      SignalP-noTM
MeliponaBeecheii_013868-T1  0.121  32  0.142  32  0.259  25  0.160   0.150 N  0.500      SignalP-TM
MeliponaBeecheii_013869-T1  0.121  42  0.129  11  0.182   1  0.140   0.135 N  0.450      SignalP-noTM
MeliponaBeecheii_013870-T1  0.158  17  0.172  17  0.226  14  0.193   0.183 N  0.450      SignalP-noTM
MeliponaBeecheii_013871-T1  0.123  31  0.181  26  0.545   5  0.288   0.239 N  0.450      SignalP-noTM
MeliponaBeecheii_013872-T1  0.815  25  0.560  25  0.648  23  0.429   0.508 Y  0.500      SignalP-TM
MeliponaBeecheii_013873-T1  0.163  27  0.235  27  0.536  20  0.345   0.279 N  0.500      SignalP-TM
MeliponaBeecheii_013874-T1  0.381  30  0.539  30  0.861  19  0.709   0.631 Y  0.450      SignalP-noTM
MeliponaBeecheii_013875-T1  0.110  64  0.134  11  0.185   1  0.158   0.147 N  0.450      SignalP-noTM
MeliponaBeecheii_013876-T1  0.132  34  0.113  34  0.128  50  0.095   0.103 N  0.450      SignalP-noTM
MeliponaBeecheii_013877-T1  0.148  36  0.124  36  0.139  49  0.101   0.112 N  0.450      SignalP-noTM
MeliponaBeecheii_013878-T1  0.149  23  0.225  23  0.488   3  0.338   0.286 N  0.450      SignalP-noTM
MeliponaBeecheii_013879-T1  0.262  48  0.259  48  0.614  38  0.192   0.223 N  0.450      SignalP-noTM
MeliponaBeecheii_013880-T1  0.125  32  0.160  11  0.285   4  0.208   0.186 N  0.450      SignalP-noTM
MeliponaBeecheii_013881-T1  0.118  44  0.134  54  0.255  50  0.144   0.139 N  0.450      SignalP-noTM
MeliponaBeecheii_013882-T1  0.340  47  0.241  47  0.305  46  0.149   0.191 N  0.450      SignalP-noTM
MeliponaBeecheii_013883-T1  0.149  18  0.240  18  0.611  17  0.365   0.308 N  0.450      SignalP-noTM
MeliponaBeecheii_013884-T1  0.126  16  0.126  16  0.137   9  0.122   0.124 N  0.450      SignalP-noTM
MeliponaBeecheii_013885-T1  0.119  44  0.137  44  0.330  43  0.131   0.134 N  0.450      SignalP-noTM
MeliponaBeecheii_013886-T1  0.156  23  0.230  23  0.501   4  0.338   0.288 N  0.450      SignalP-noTM
MeliponaBeecheii_013887-T1  0.110  67  0.110  67  0.126  50  0.103   0.106 N  0.450      SignalP-noTM
MeliponaBeecheii_013888-T1  0.109  51  0.122  51  0.147  39  0.115   0.118 N  0.450      SignalP-noTM
MeliponaBeecheii_013889-T1  0.111  50  0.121  11  0.172   1  0.113   0.117 N  0.450      SignalP-noTM
MeliponaBeecheii_013890-T1  0.110  36  0.111  12  0.136   3  0.106   0.108 N  0.450      SignalP-noTM
MeliponaBeecheii_013891-T1  0.112  23  0.111  51  0.129  20  0.110   0.110 N  0.450      SignalP-noTM
MeliponaBeecheii_013892-T1  0.111  66  0.109  38  0.126  27  0.111   0.110 N  0.450      SignalP-noTM
MeliponaBeecheii_013893-T1  0.113  24  0.117  24  0.161  12  0.120   0.118 N  0.450      SignalP-noTM
MeliponaBeecheii_013894-T1  0.112  21  0.111  21  0.125   5  0.109   0.110 N  0.450      SignalP-noTM
MeliponaBeecheii_013895-T1  0.161  60  0.140  18  0.241  12  0.194   0.169 N  0.450      SignalP-noTM
MeliponaBeecheii_013896-T1  0.110  45  0.108  69  0.120  53  0.098   0.103 N  0.450      SignalP-noTM
MeliponaBeecheii_013897-T1  0.124  15  0.114  15  0.132  41  0.105   0.109 N  0.450      SignalP-noTM
MeliponaBeecheii_013898-T1  0.110  66  0.108  66  0.114  57  0.097   0.102 N  0.450      SignalP-noTM
MeliponaBeecheii_013899-T1  0.224  20  0.362  20  0.743   3  0.570   0.474 Y  0.450      SignalP-noTM
MeliponaBeecheii_013900-T1  0.150  60  0.169  60  0.253  59  0.127   0.152 N  0.500      SignalP-TM
MeliponaBeecheii_013901-T1  0.195  44  0.180  44  0.237  43  0.120   0.156 N  0.500      SignalP-TM
MeliponaBeecheii_013902-T1  0.110   6  0.102  43  0.106  26  0.095   0.098 N  0.450      SignalP-noTM
MeliponaBeecheii_013903-T1  0.109  43  0.111  43  0.124  26  0.104   0.107 N  0.450      SignalP-noTM
MeliponaBeecheii_013904-T1  0.111  59  0.109  59  0.126   2  0.103   0.106 N  0.450      SignalP-noTM
MeliponaBeecheii_013905-T1  0.107  61  0.159  11  0.430   5  0.253   0.210 N  0.450      SignalP-noTM
MeliponaBeecheii_013906-T1  0.118  32  0.114  47  0.155   5  0.115   0.114 N  0.450      SignalP-noTM
MeliponaBeecheii_013907-T1  0.133  43  0.146  43  0.238  26  0.150   0.148 N  0.450      SignalP-noTM
MeliponaBeecheii_013908-T1  0.109  30  0.105  30  0.109   1  0.102   0.103 N  0.450      SignalP-noTM
MeliponaBeecheii_013909-T1  0.161  25  0.160  25  0.249   3  0.165   0.163 N  0.450      SignalP-noTM
MeliponaBeecheii_013910-T1  0.108  56  0.114  14  0.138   6  0.121   0.118 N  0.450      SignalP-noTM
MeliponaBeecheii_013911-T1  0.112  66  0.109  15  0.140   7  0.115   0.112 N  0.450      SignalP-noTM
MeliponaBeecheii_013912-T1  0.108  64  0.106  11  0.124   5  0.111   0.108 N  0.500      SignalP-TM
MeliponaBeecheii_013913-T1  0.665  19  0.785  19  0.976  10  0.921   0.859 Y  0.450      SignalP-noTM
MeliponaBeecheii_013914-T1  0.114  25  0.116  25  0.147  21  0.119   0.117 N  0.450      SignalP-noTM
MeliponaBeecheii_013915-T1  0.152  16  0.218  16  0.411   1  0.265   0.243 N  0.450      SignalP-noTM
MeliponaBeecheii_013916-T1  0.790  18  0.812  18  0.863  11  0.832   0.823 Y  0.450      SignalP-noTM
MeliponaBeecheii_013917-T1  0.133  34  0.114  34  0.108  40  0.097   0.105 N  0.450      SignalP-noTM
MeliponaBeecheii_013918-T1  0.236  21  0.476  21  0.980  12  0.961   0.738 Y  0.450      SignalP-noTM
MeliponaBeecheii_013919-T1  0.124  46  0.119  20  0.145   9  0.122   0.121 N  0.450      SignalP-noTM
MeliponaBeecheii_013920-T1  0.630  18  0.741  18  0.939  10  0.877   0.815 Y  0.450      SignalP-noTM
MeliponaBeecheii_013921-T1  0.611  18  0.737  18  0.941  10  0.897   0.823 Y  0.450      SignalP-noTM
MeliponaBeecheii_013922-T1  0.120  39  0.116  17  0.140  14  0.118   0.117 N  0.450      SignalP-noTM
MeliponaBeecheii_013923-T1  0.821  20  0.842  20  0.926  11  0.867   0.856 Y  0.450      SignalP-noTM
MeliponaBeecheii_013924-T1  0.158  24  0.166  24  0.338  18  0.180   0.173 N  0.450      SignalP-noTM
MeliponaBeecheii_013925-T1  0.119  61  0.105  29  0.116  20  0.086   0.097 N  0.500      SignalP-TM
MeliponaBeecheii_013926-T1  0.160  20  0.282  20  0.633   3  0.481   0.390 N  0.450      SignalP-noTM
MeliponaBeecheii_013927-T1  0.110  56  0.109  13  0.131  11  0.106   0.108 N  0.450      SignalP-noTM
MeliponaBeecheii_013928-T1  0.111  70  0.108  24  0.127  21  0.108   0.108 N  0.450      SignalP-noTM
MeliponaBeecheii_013929-T1  0.111  70  0.106  27  0.137  12  0.105   0.106 N  0.450      SignalP-noTM
MeliponaBeecheii_013930-T1  0.110  64  0.105  61  0.113  45  0.099   0.102 N  0.450      SignalP-noTM
MeliponaBeecheii_013931-T1  0.142  35  0.133  35  0.255  38  0.124   0.128 N  0.450      SignalP-noTM
MeliponaBeecheii_013932-T1  0.136  34  0.128  34  0.192  32  0.123   0.125 N  0.450      SignalP-noTM
MeliponaBeecheii_013933-T1  0.111  66  0.110  33  0.117  20  0.105   0.107 N  0.450      SignalP-noTM
MeliponaBeecheii_013934-T1  0.143  31  0.130  31  0.183  36  0.119   0.124 N  0.450      SignalP-noTM
MeliponaBeecheii_013935-T1  0.111  70  0.106  70  0.111  59  0.098   0.102 N  0.450      SignalP-noTM
MeliponaBeecheii_013936-T1  0.111  48  0.116  11  0.163   2  0.127   0.122 N  0.450      SignalP-noTM
MeliponaBeecheii_013937-T1  0.107  10  0.106  40  0.124  22  0.098   0.102 N  0.450      SignalP-noTM
MeliponaBeecheii_013938-T1  0.116  19  0.106  19  0.121  10  0.097   0.101 N  0.450      SignalP-noTM
MeliponaBeecheii_013939-T1  0.114  22  0.112  12  0.127   1  0.107   0.109 N  0.450      SignalP-noTM
MeliponaBeecheii_013940-T1  0.109  64  0.109  39  0.135  65  0.091   0.101 N  0.500      SignalP-TM
MeliponaBeecheii_013941-T1  0.111  39  0.118  11  0.149   1  0.115   0.117 N  0.450      SignalP-noTM
MeliponaBeecheii_013942-T1  0.112  62  0.105  62  0.110   7  0.099   0.102 N  0.450      SignalP-noTM
MeliponaBeecheii_013943-T1  0.115  29  0.120  29  0.226  28  0.135   0.128 N  0.450      SignalP-noTM
MeliponaBeecheii_013944-T1  0.110  63  0.107  29  0.152  19  0.105   0.106 N  0.450      SignalP-noTM
MeliponaBeecheii_013945-T1  0.110  62  0.104  70  0.109  63  0.095   0.099 N  0.450      SignalP-noTM
MeliponaBeecheii_013946-T1  0.831  19  0.343  19  0.226  18  0.142   0.234 N  0.450      SignalP-noTM
MeliponaBeecheii_013947-T1  0.110  34  0.108  34  0.132  46  0.101   0.104 N  0.450      SignalP-noTM
MeliponaBeecheii_013948-T1  0.120   7  0.112  56  0.124  46  0.100   0.106 N  0.450      SignalP-noTM
MeliponaBeecheii_013949-T1  0.125  41  0.114  41  0.137  12  0.102   0.108 N  0.450      SignalP-noTM
MeliponaBeecheii_013950-T1  0.112  53  0.105  53  0.116  46  0.097   0.101 N  0.450      SignalP-noTM
MeliponaBeecheii_013951-T1  0.116  49  0.107  11  0.122   1  0.104   0.106 N  0.450      SignalP-noTM
MeliponaBeecheii_013952-T1  0.108  55  0.106  55  0.123  41  0.102   0.104 N  0.450      SignalP-noTM
MeliponaBeecheii_013953-T1  0.179  28  0.147  28  0.187   3  0.129   0.137 N  0.450      SignalP-noTM
MeliponaBeecheii_013954-T1  0.111  37  0.106  37  0.133  34  0.097   0.101 N  0.450      SignalP-noTM
MeliponaBeecheii_013955-T1  0.137  22  0.135  22  0.170  16  0.131   0.133 N  0.450      SignalP-noTM
MeliponaBeecheii_013956-T1  0.108  28  0.107  51  0.120  40  0.101   0.104 N  0.450      SignalP-noTM
MeliponaBeecheii_013957-T1  0.107  41  0.111  11  0.149   4  0.123   0.118 N  0.450      SignalP-noTM
MeliponaBeecheii_013958-T1  0.109  33  0.128  12  0.175   1  0.134   0.131 N  0.450      SignalP-noTM
MeliponaBeecheii_013959-T1  0.121  24  0.121  24  0.171   5  0.122   0.122 N  0.450      SignalP-noTM
MeliponaBeecheii_013960-T1  0.111  39  0.107  31  0.123  25  0.105   0.106 N  0.450      SignalP-noTM
MeliponaBeecheii_013961-T1  0.111  24  0.107  14  0.123   1  0.101   0.104 N  0.450      SignalP-noTM
MeliponaBeecheii_013962-T1  0.123  65  0.112  21  0.153   3  0.121   0.117 N  0.450      SignalP-noTM
MeliponaBeecheii_013963-T1  0.131  35  0.112  35  0.114  27  0.095   0.103 N  0.450      SignalP-noTM
MeliponaBeecheii_013964-T1  0.121  24  0.135  11  0.216   1  0.120   0.127 N  0.450      SignalP-noTM
MeliponaBeecheii_013965-T1  0.108  43  0.108  53  0.132   3  0.101   0.104 N  0.450      SignalP-noTM
MeliponaBeecheii_013966-T1  0.108  40  0.105  68  0.115  20  0.098   0.101 N  0.450      SignalP-noTM
MeliponaBeecheii_013967-T1  0.109  57  0.104  57  0.118  50  0.097   0.100 N  0.450      SignalP-noTM
MeliponaBeecheii_013968-T1  0.397  26  0.569  26  0.876   6  0.814   0.702 Y  0.450      SignalP-noTM
MeliponaBeecheii_013969-T1  0.162  26  0.153  26  0.266   3  0.153   0.153 N  0.450      SignalP-noTM
MeliponaBeecheii_013970-T1  0.420  19  0.563  19  0.853  11  0.758   0.668 Y  0.450      SignalP-noTM
MeliponaBeecheii_013971-T1  0.122  24  0.144  24  0.246  15  0.163   0.152 N  0.500      SignalP-TM
MeliponaBeecheii_013972-T1  0.113  25  0.145  11  0.256   1  0.155   0.151 N  0.450      SignalP-noTM
MeliponaBeecheii_013973-T1  0.122  54  0.109  54  0.119  24  0.096   0.102 N  0.450      SignalP-noTM
MeliponaBeecheii_013974-T1  0.156  21  0.143  21  0.202  18  0.131   0.136 N  0.450      SignalP-noTM
MeliponaBeecheii_013975-T1  0.115  62  0.133  62  0.346  50  0.119   0.126 N  0.450      SignalP-noTM
MeliponaBeecheii_013976-T1  0.109  37  0.121  11  0.160   1  0.118   0.119 N  0.450      SignalP-noTM
MeliponaBeecheii_013977-T1  0.107  67  0.106  11  0.114   9  0.108   0.107 N  0.450      SignalP-noTM
MeliponaBeecheii_013978-T1  0.115  29  0.149  11  0.262   1  0.160   0.155 N  0.450      SignalP-noTM
MeliponaBeecheii_013980-T1  0.108  68  0.112  56  0.143  48  0.100   0.105 N  0.450      SignalP-noTM
MeliponaBeecheii_013981-T1  0.115  29  0.150  11  0.265   1  0.161   0.156 N  0.450      SignalP-noTM
MeliponaBeecheii_013982-T1  0.113  66  0.104  35  0.111  68  0.096   0.101 N  0.500      SignalP-TM
MeliponaBeecheii_013983-T1  0.117  23  0.140  12  0.240   1  0.131   0.135 N  0.450      SignalP-noTM
MeliponaBeecheii_013984-T1  0.108  54  0.104  47  0.115  44  0.098   0.101 N  0.450      SignalP-noTM
MeliponaBeecheii_013985-T1  0.162  45  0.182  45  0.242  35  0.182   0.182 N  0.500      SignalP-TM
MeliponaBeecheii_013986-T1  0.122  28  0.116  28  0.153  13  0.112   0.114 N  0.450      SignalP-noTM
MeliponaBeecheii_013987-T1  0.117  22  0.105  54  0.113  50  0.097   0.101 N  0.450      SignalP-noTM
MeliponaBeecheii_013988-T1  0.108  37  0.103  37  0.110  20  0.096   0.099 N  0.450      SignalP-noTM
MeliponaBeecheii_013989-T1  0.195  22  0.221  11  0.563   1  0.445   0.311 N  0.500      SignalP-TM
MeliponaBeecheii_013990-T1  0.150  29  0.140  29  0.201  25  0.133   0.136 N  0.450      SignalP-noTM
MeliponaBeecheii_013991-T1  0.125  18  0.106  39  0.121  69  0.095   0.101 N  0.500      SignalP-TM
MeliponaBeecheii_013992-T1  0.111  30  0.135  13  0.234   3  0.162   0.150 N  0.450      SignalP-noTM
MeliponaBeecheii_013993-T1  0.109  56  0.104  69  0.122  11  0.100   0.102 N  0.450      SignalP-noTM
MeliponaBeecheii_013994-T1  0.113  58  0.140  58  0.221  50  0.145   0.142 N  0.500      SignalP-TM
MeliponaBeecheii_013995-T1  0.109  61  0.104  24  0.117   9  0.102   0.103 N  0.450      SignalP-noTM
MeliponaBeecheii_013996-T1  0.116  43  0.106  43  0.115  41  0.097   0.101 N  0.450      SignalP-noTM
MeliponaBeecheii_013997-T1  0.110  29  0.133  12  0.188   1  0.151   0.143 N  0.450      SignalP-noTM
MeliponaBeecheii_013998-T1  0.109  55  0.122  12  0.164   1  0.113   0.118 N  0.450      SignalP-noTM
MeliponaBeecheii_013999-T1  0.268  14  0.396  14  0.684   5  0.584   0.498 Y  0.450      SignalP-noTM
MeliponaBeecheii_014000-T1  0.106  38  0.101  30  0.108  13  0.097   0.099 N  0.450      SignalP-noTM
MeliponaBeecheii_014001-T1  0.119  35  0.107  35  0.116  32  0.095   0.100 N  0.450      SignalP-noTM
MeliponaBeecheii_014003-T1  0.111  43  0.111  54  0.134   8  0.110   0.110 N  0.450      SignalP-noTM
MeliponaBeecheii_014004-T1  0.325  19  0.217  19  0.199  18  0.142   0.176 N  0.450      SignalP-noTM
MeliponaBeecheii_014005-T1  0.109  57  0.108  13  0.128   7  0.110   0.109 N  0.450      SignalP-noTM
MeliponaBeecheii_014006-T1  0.108  27  0.104  37  0.116  24  0.094   0.098 N  0.450      SignalP-noTM
MeliponaBeecheii_014007-T1  0.110  64  0.108  37  0.121  17  0.102   0.105 N  0.450      SignalP-noTM
MeliponaBeecheii_014008-T1  0.109  34  0.107  34  0.119  23  0.100   0.103 N  0.450      SignalP-noTM
MeliponaBeecheii_014009-T1  0.107  13  0.104  42  0.119  23  0.096   0.100 N  0.450      SignalP-noTM
MeliponaBeecheii_014010-T1  0.167  61  0.126  61  0.116   5  0.097   0.110 N  0.450      SignalP-noTM
MeliponaBeecheii_014011-T1  0.157  46  0.182  12  0.400  11  0.332   0.242 N  0.500      SignalP-TM
MeliponaBeecheii_014012-T1  0.110  27  0.110  11  0.130   1  0.110   0.110 N  0.450      SignalP-noTM
MeliponaBeecheii_014013-T1  0.109  40  0.116  12  0.132   1  0.116   0.116 N  0.450      SignalP-noTM
MeliponaBeecheii_014014-T1  0.131  12  0.130  12  0.150   5  0.134   0.132 N  0.450      SignalP-noTM
MeliponaBeecheii_014015-T1  0.112  47  0.112  55  0.135  46  0.102   0.107 N  0.450      SignalP-noTM
MeliponaBeecheii_014016-T1  0.589  33  0.343  33  0.409   1  0.216   0.292 N  0.500      SignalP-TM
MeliponaBeecheii_014017-T1  0.108  47  0.106  16  0.119  11  0.104   0.105 N  0.450      SignalP-noTM
MeliponaBeecheii_014018-T1  0.122  20  0.106  44  0.112  35  0.097   0.101 N  0.450      SignalP-noTM
MeliponaBeecheii_014019-T1  0.111  70  0.105  50  0.114  32  0.096   0.100 N  0.450      SignalP-noTM
MeliponaBeecheii_014020-T1  0.134  19  0.109  11  0.174   1  0.097   0.104 N  0.500      SignalP-TM
MeliponaBeecheii_014021-T1  0.108  62  0.107  47  0.117  36  0.100   0.103 N  0.450      SignalP-noTM
MeliponaBeecheii_014022-T1  0.112  59  0.106  28  0.126  10  0.102   0.104 N  0.450      SignalP-noTM
MeliponaBeecheii_014023-T1  0.111  34  0.114  34  0.133  22  0.109   0.111 N  0.450      SignalP-noTM
MeliponaBeecheii_014024-T1  0.158  48  0.154  48  0.267  44  0.172   0.161 N  0.500      SignalP-TM
MeliponaBeecheii_014025-T1  0.118  40  0.106  13  0.124  38  0.106   0.106 N  0.450      SignalP-noTM
MeliponaBeecheii_014026-T1  0.126  20  0.113  20  0.128  17  0.101   0.107 N  0.450      SignalP-noTM
MeliponaBeecheii_014027-T1  0.107  56  0.103  11  0.110   6  0.102   0.103 N  0.450      SignalP-noTM
MeliponaBeecheii_014028-T1  0.108  48  0.104  48  0.111  34  0.092   0.098 N  0.450      SignalP-noTM
MeliponaBeecheii_014029-T1  0.126  30  0.111  30  0.142  48  0.101   0.106 N  0.450      SignalP-noTM
MeliponaBeecheii_014030-T1  0.113  63  0.111  38  0.170  29  0.102   0.108 N  0.500      SignalP-TM
MeliponaBeecheii_014031-T1  0.115  56  0.113  65  0.188  52  0.096   0.106 N  0.500      SignalP-TM
MeliponaBeecheii_014032-T1  0.112   5  0.106  27  0.119   7  0.104   0.105 N  0.450      SignalP-noTM
MeliponaBeecheii_014034-T1  0.195  58  0.183  58  0.432  38  0.151   0.166 N  0.450      SignalP-noTM
MeliponaBeecheii_014035-T1  0.165  20  0.147  20  0.157   4  0.130   0.138 N  0.450      SignalP-noTM
MeliponaBeecheii_014036-T1  0.117  43  0.115  43  0.159  42  0.111   0.113 N  0.450      SignalP-noTM
MeliponaBeecheii_014037-T1  0.111  70  0.113  11  0.137   1  0.107   0.110 N  0.450      SignalP-noTM
MeliponaBeecheii_014038-T1  0.115  12  0.154  12  0.253  10  0.188   0.172 N  0.450      SignalP-noTM
MeliponaBeecheii_014039-T1  0.166  28  0.199  11  0.491   1  0.268   0.237 N  0.450      SignalP-noTM
MeliponaBeecheii_014040-T1  0.171  17  0.130  17  0.175  68  0.098   0.117 N  0.500      SignalP-TM
MeliponaBeecheii_014041-T1  0.168  19  0.172  19  0.255   4  0.177   0.175 N  0.450      SignalP-noTM
MeliponaBeecheii_014042-T1  0.108  18  0.104  46  0.116  15  0.100   0.102 N  0.450      SignalP-noTM
MeliponaBeecheii_014043-T1  0.156  46  0.166  46  0.250  41  0.118   0.146 N  0.500      SignalP-TM
MeliponaBeecheii_014044-T1  0.109  49  0.104  49  0.111  60  0.096   0.100 N  0.450      SignalP-noTM
MeliponaBeecheii_014045-T1  0.112  56  0.115  11  0.167   2  0.122   0.119 N  0.450      SignalP-noTM
MeliponaBeecheii_014046-T1  0.110  70  0.107  11  0.120   1  0.100   0.103 N  0.450      SignalP-noTM
MeliponaBeecheii_014047-T1  0.120  53  0.111  53  0.116  50  0.097   0.104 N  0.450      SignalP-noTM
MeliponaBeecheii_014048-T1  0.180  28  0.161  11  0.329   1  0.162   0.162 N  0.450      SignalP-noTM
MeliponaBeecheii_014049-T1  0.112  18  0.136  12  0.232   2  0.145   0.141 N  0.450      SignalP-noTM
MeliponaBeecheii_014050-T1  0.183  31  0.148  31  0.232   1  0.131   0.139 N  0.450      SignalP-noTM
MeliponaBeecheii_014051-T1  0.174  28  0.142  28  0.179   3  0.123   0.132 N  0.450      SignalP-noTM
MeliponaBeecheii_014052-T1  0.399  16  0.571  16  0.877   6  0.822   0.706 Y  0.450      SignalP-noTM
MeliponaBeecheii_014053-T1  0.110  65  0.105  65  0.135   2  0.097   0.101 N  0.450      SignalP-noTM
MeliponaBeecheii_014054-T1  0.119  25  0.175  18  0.429   9  0.282   0.232 N  0.450      SignalP-noTM
MeliponaBeecheii_014055-T1  0.129  17  0.116  50  0.148  49  0.109   0.112 N  0.450      SignalP-noTM
MeliponaBeecheii_014056-T1  0.121  57  0.109  57  0.118  23  0.097   0.102 N  0.450      SignalP-noTM
MeliponaBeecheii_014057-T1  0.146  36  0.125  36  0.147  35  0.108   0.116 N  0.450      SignalP-noTM
MeliponaBeecheii_014058-T1  0.128  16  0.133  16  0.207  13  0.141   0.137 N  0.450      SignalP-noTM
MeliponaBeecheii_014059-T1  0.121  55  0.112  55  0.132  47  0.098   0.104 N  0.450      SignalP-noTM
MeliponaBeecheii_014060-T1  0.119  46  0.112  46  0.126  44  0.099   0.105 N  0.450      SignalP-noTM
MeliponaBeecheii_014061-T1  0.123  49  0.113  49  0.140  48  0.098   0.105 N  0.450      SignalP-noTM
MeliponaBeecheii_014062-T1  0.158  19  0.324  19  0.833  10  0.663   0.507 Y  0.450      SignalP-noTM
MeliponaBeecheii_014063-T1  0.110  45  0.105  45  0.110  43  0.098   0.101 N  0.450      SignalP-noTM
MeliponaBeecheii_014064-T1  0.109  33  0.103  33  0.106   9  0.098   0.100 N  0.450      SignalP-noTM
MeliponaBeecheii_014065-T1  0.112  46  0.120  11  0.179   3  0.124   0.123 N  0.450      SignalP-noTM
MeliponaBeecheii_014066-T1  0.160  20  0.139  20  0.151  16  0.120   0.129 N  0.450      SignalP-noTM
MeliponaBeecheii_014067-T1  0.111  67  0.106  67  0.109  52  0.098   0.101 N  0.450      SignalP-noTM
MeliponaBeecheii_014068-T1  0.110  59  0.108  45  0.115  40  0.101   0.104 N  0.450      SignalP-noTM
MeliponaBeecheii_014069-T1  0.110  62  0.109  46  0.125  37  0.104   0.107 N  0.450      SignalP-noTM
MeliponaBeecheii_014070-T1  0.108  37  0.104  55  0.111  48  0.097   0.100 N  0.450      SignalP-noTM
MeliponaBeecheii_014071-T1  0.146  18  0.142  18  0.172   5  0.136   0.138 N  0.450      SignalP-noTM
MeliponaBeecheii_014072-T1  0.109  23  0.102  63  0.107  57  0.093   0.097 N  0.450      SignalP-noTM
MeliponaBeecheii_014073-T1  0.396  22  0.587  22  0.951  12  0.868   0.739 Y  0.450      SignalP-noTM
MeliponaBeecheii_014074-T1  0.109  16  0.105  18  0.121   5  0.101   0.103 N  0.450      SignalP-noTM
MeliponaBeecheii_014075-T1  0.109  45  0.107  61  0.143  50  0.098   0.102 N  0.450      SignalP-noTM
MeliponaBeecheii_014076-T1  0.108  58  0.108  48  0.117  32  0.103   0.105 N  0.450      SignalP-noTM
MeliponaBeecheii_014077-T1  0.819  19  0.835  19  0.901   9  0.851   0.844 Y  0.450      SignalP-noTM
MeliponaBeecheii_014078-T1  0.116  21  0.117  21  0.211  40  0.118   0.118 N  0.450      SignalP-noTM
MeliponaBeecheii_014079-T1  0.112  49  0.112  11  0.129   1  0.104   0.108 N  0.450      SignalP-noTM
MeliponaBeecheii_014080-T1  0.137  28  0.256  14  0.734  12  0.599   0.393 N  0.500      SignalP-TM
MeliponaBeecheii_014081-T1  0.118  19  0.133  19  0.187   3  0.146   0.140 N  0.450      SignalP-noTM
MeliponaBeecheii_014082-T1  0.129  32  0.113  32  0.147   9  0.106   0.109 N  0.450      SignalP-noTM
MeliponaBeecheii_014083-T1  0.109  25  0.108  13  0.122   1  0.099   0.103 N  0.450      SignalP-noTM
MeliponaBeecheii_014084-T1  0.109  32  0.104  32  0.126  12  0.096   0.100 N  0.450      SignalP-noTM
MeliponaBeecheii_014085-T1  0.110  28  0.112  11  0.149   2  0.116   0.114 N  0.450      SignalP-noTM
MeliponaBeecheii_014086-T1  0.106  69  0.106  40  0.171  35  0.101   0.103 N  0.450      SignalP-noTM
MeliponaBeecheii_014087-T1  0.120  62  0.096  32  0.102  31  0.083   0.091 N  0.500      SignalP-TM
MeliponaBeecheii_014088-T1  0.108  60  0.112  11  0.133   3  0.109   0.110 N  0.450      SignalP-noTM
MeliponaBeecheii_014089-T1  0.109  45  0.107  45  0.117   6  0.101   0.104 N  0.450      SignalP-noTM
MeliponaBeecheii_014090-T1  0.112  16  0.103  16  0.109  22  0.093   0.098 N  0.450      SignalP-noTM
MeliponaBeecheii_014091-T1  0.414  24  0.153  11  0.337   3  0.197   0.171 N  0.500      SignalP-TM
MeliponaBeecheii_014092-T1  0.132  12  0.122  12  0.149  13  0.120   0.121 N  0.450      SignalP-noTM
MeliponaBeecheii_014093-T1  0.116  36  0.127  39  0.389  33  0.127   0.127 N  0.450      SignalP-noTM
MeliponaBeecheii_014094-T1  0.110  70  0.107  12  0.120   2  0.101   0.104 N  0.450      SignalP-noTM
MeliponaBeecheii_014095-T1  0.108  55  0.108  48  0.118  22  0.103   0.105 N  0.450      SignalP-noTM
MeliponaBeecheii_014096-T1  0.139  28  0.115  28  0.120   2  0.098   0.106 N  0.450      SignalP-noTM
MeliponaBeecheii_014097-T1  0.108  70  0.111  62  0.154  52  0.102   0.106 N  0.450      SignalP-noTM
MeliponaBeecheii_014098-T1  0.109  33  0.108  40  0.115  28  0.101   0.104 N  0.450      SignalP-noTM
MeliponaBeecheii_014099-T1  0.111  69  0.115  11  0.140   1  0.112   0.113 N  0.450      SignalP-noTM
MeliponaBeecheii_014100-T1  0.121  23  0.108  11  0.111  30  0.098   0.103 N  0.450      SignalP-noTM
MeliponaBeecheii_014101-T1  0.112  55  0.107  55  0.124  55  0.099   0.103 N  0.450      SignalP-noTM
MeliponaBeecheii_014102-T1  0.112  67  0.126  11  0.183   1  0.121   0.123 N  0.450      SignalP-noTM
MeliponaBeecheii_014103-T1  0.211  37  0.145  37  0.149  36  0.102   0.122 N  0.450      SignalP-noTM
MeliponaBeecheii_014104-T1  0.115  27  0.180  12  0.381  11  0.295   0.242 N  0.450      SignalP-noTM
MeliponaBeecheii_014105-T1  0.119  22  0.122  22  0.182   9  0.124   0.123 N  0.450      SignalP-noTM
MeliponaBeecheii_014106-T1  0.111  33  0.114  54  0.129  39  0.108   0.111 N  0.450      SignalP-noTM
MeliponaBeecheii_014107-T1  0.111  36  0.114  26  0.141  11  0.119   0.117 N  0.450      SignalP-noTM
MeliponaBeecheii_014108-T1  0.165  38  0.138  50  0.288  49  0.134   0.136 N  0.450      SignalP-noTM
MeliponaBeecheii_014109-T1  0.133  18  0.132  18  0.178  13  0.130   0.131 N  0.450      SignalP-noTM
MeliponaBeecheii_014110-T1  0.108  22  0.105  40  0.121  36  0.098   0.101 N  0.450      SignalP-noTM
MeliponaBeecheii_014111-T1  0.115  40  0.115  40  0.189  39  0.107   0.111 N  0.450      SignalP-noTM
MeliponaBeecheii_014112-T1  0.111  57  0.109  37  0.126  27  0.103   0.106 N  0.450      SignalP-noTM
MeliponaBeecheii_014113-T1  0.109  64  0.106  64  0.111  36  0.098   0.101 N  0.450      SignalP-noTM
MeliponaBeecheii_014114-T1  0.110  17  0.108  69  0.140  60  0.096   0.103 N  0.500      SignalP-TM
MeliponaBeecheii_014115-T1  0.110  62  0.107  62  0.113  57  0.099   0.103 N  0.450      SignalP-noTM
MeliponaBeecheii_014116-T1  0.110  44  0.108  52  0.128  36  0.099   0.104 N  0.450      SignalP-noTM
MeliponaBeecheii_014117-T1  0.179  21  0.215  21  0.381   4  0.251   0.235 N  0.450      SignalP-noTM
MeliponaBeecheii_014118-T1  0.171  18  0.134  18  0.135  16  0.109   0.121 N  0.450      SignalP-noTM
MeliponaBeecheii_014119-T1  0.107  48  0.114  48  0.152  33  0.114   0.114 N  0.450      SignalP-noTM
MeliponaBeecheii_014120-T1  0.116  21  0.243  21  0.668   9  0.505   0.384 N  0.450      SignalP-noTM
MeliponaBeecheii_014121-T1  0.139  26  0.142  26  0.204   8  0.148   0.145 N  0.450      SignalP-noTM
MeliponaBeecheii_014122-T1  0.138  18  0.119  18  0.113   7  0.101   0.109 N  0.450      SignalP-noTM
MeliponaBeecheii_014123-T1  0.123  13  0.196  13  0.385   4  0.257   0.229 N  0.450      SignalP-noTM
MeliponaBeecheii_014124-T1  0.236  35  0.332  26  0.696   4  0.577   0.464 Y  0.450      SignalP-noTM
MeliponaBeecheii_014125-T1  0.108  22  0.106  12  0.149   5  0.112   0.109 N  0.450      SignalP-noTM
MeliponaBeecheii_014126-T1  0.113  22  0.122  22  0.171   9  0.129   0.125 N  0.500      SignalP-TM
MeliponaBeecheii_014127-T1  0.108   9  0.118  12  0.164   5  0.136   0.128 N  0.450      SignalP-noTM
MeliponaBeecheii_014128-T1  0.110  33  0.108  36  0.119  29  0.100   0.103 N  0.450      SignalP-noTM
MeliponaBeecheii_014129-T1  0.110  33  0.108  36  0.119  29  0.100   0.103 N  0.450      SignalP-noTM
MeliponaBeecheii_014130-T1  0.110  33  0.108  36  0.119  29  0.100   0.103 N  0.450      SignalP-noTM
MeliponaBeecheii_014131-T1  0.114  22  0.107  44  0.114   1  0.100   0.103 N  0.450      SignalP-noTM
MeliponaBeecheii_014132-T1  0.122  36  0.112  36  0.202  34  0.099   0.105 N  0.450      SignalP-noTM
MeliponaBeecheii_014133-T1  0.125  35  0.128  11  0.212  33  0.160   0.145 N  0.450      SignalP-noTM
MeliponaBeecheii_014134-T1  0.145  27  0.119  27  0.122  24  0.100   0.109 N  0.450      SignalP-noTM
MeliponaBeecheii_014135-T1  0.144  17  0.137  17  0.175  29  0.132   0.135 N  0.450      SignalP-noTM
MeliponaBeecheii_014136-T1  0.128  23  0.118  23  0.145  38  0.109   0.113 N  0.450      SignalP-noTM
MeliponaBeecheii_014137-T1  0.213  34  0.252  34  0.631   5  0.334   0.296 N  0.450      SignalP-noTM
MeliponaBeecheii_014138-T1  0.108  66  0.104  66  0.110  60  0.096   0.100 N  0.450      SignalP-noTM
MeliponaBeecheii_014139-T1  0.130  19  0.112  19  0.110  39  0.099   0.105 N  0.450      SignalP-noTM
MeliponaBeecheii_014140-T1  0.113  42  0.106  42  0.127  20  0.098   0.102 N  0.450      SignalP-noTM
MeliponaBeecheii_014141-T1  0.109  66  0.105  66  0.119  24  0.099   0.102 N  0.450      SignalP-noTM
MeliponaBeecheii_014142-T1  0.115  22  0.122  22  0.208   3  0.129   0.126 N  0.450      SignalP-noTM
MeliponaBeecheii_014143-T1  0.114  25  0.136  25  0.227   5  0.159   0.148 N  0.450      SignalP-noTM
MeliponaBeecheii_014144-T1  0.109  19  0.109  50  0.175  45  0.105   0.107 N  0.450      SignalP-noTM
MeliponaBeecheii_014145-T1  0.155  34  0.143  34  0.187  28  0.129   0.135 N  0.450      SignalP-noTM
MeliponaBeecheii_014146-T1  0.109  38  0.105  38  0.110  38  0.095   0.099 N  0.450      SignalP-noTM
MeliponaBeecheii_014147-T1  0.111  44  0.113  30  0.131  47  0.114   0.114 N  0.450      SignalP-noTM
MeliponaBeecheii_014148-T1  0.116  57  0.108  57  0.126  54  0.097   0.102 N  0.450      SignalP-noTM
MeliponaBeecheii_014149-T1  0.110  66  0.108  24  0.131   8  0.109   0.108 N  0.450      SignalP-noTM
MeliponaBeecheii_014150-T1  0.129  19  0.139  19  0.194   1  0.139   0.139 N  0.450      SignalP-noTM
MeliponaBeecheii_014151-T1  0.117  18  0.129  18  0.253  17  0.150   0.140 N  0.450      SignalP-noTM
MeliponaBeecheii_014152-T1  0.141  23  0.216  18  0.481   2  0.377   0.280 N  0.500      SignalP-TM
MeliponaBeecheii_014153-T1  0.107  45  0.118  11  0.183   2  0.117   0.117 N  0.450      SignalP-noTM
MeliponaBeecheii_014154-T1  0.114  29  0.111  58  0.165  49  0.102   0.106 N  0.450      SignalP-noTM
MeliponaBeecheii_014155-T1  0.193  31  0.168  31  0.195  25  0.146   0.156 N  0.450      SignalP-noTM
MeliponaBeecheii_014156-T1  0.337  30  0.393  30  0.652   2  0.456   0.418 N  0.500      SignalP-TM
MeliponaBeecheii_014157-T1  0.111  18  0.107  18  0.122  17  0.101   0.104 N  0.450      SignalP-noTM
MeliponaBeecheii_014158-T1  0.110  54  0.109  42  0.143  25  0.102   0.105 N  0.450      SignalP-noTM
MeliponaBeecheii_014159-T1  0.109  61  0.107  43  0.115  30  0.103   0.105 N  0.450      SignalP-noTM
MeliponaBeecheii_014160-T1  0.112  54  0.119  20  0.180  18  0.128   0.124 N  0.450      SignalP-noTM
MeliponaBeecheii_014161-T1  0.111  23  0.106  37  0.126  39  0.100   0.103 N  0.450      SignalP-noTM
MeliponaBeecheii_014162-T1  0.155  26  0.123  26  0.129  35  0.097   0.109 N  0.450      SignalP-noTM
MeliponaBeecheii_014163-T1  0.142  29  0.120  29  0.137  28  0.104   0.111 N  0.450      SignalP-noTM
MeliponaBeecheii_014164-T1  0.149  30  0.193  12  0.471   2  0.263   0.231 N  0.450      SignalP-noTM
MeliponaBeecheii_014165-T1  0.146  23  0.141  23  0.178   2  0.136   0.139 N  0.450      SignalP-noTM
MeliponaBeecheii_014166-T1  0.110  40  0.115  40  0.135  25  0.106   0.110 N  0.450      SignalP-noTM
MeliponaBeecheii_014167-T1  0.112  44  0.109  44  0.124  22  0.105   0.107 N  0.450      SignalP-noTM
MeliponaBeecheii_014168-T1  0.111  17  0.106  17  0.164   5  0.100   0.103 N  0.450      SignalP-noTM
MeliponaBeecheii_014169-T1  0.175  22  0.299  22  0.700   1  0.504   0.410 N  0.450      SignalP-noTM
MeliponaBeecheii_014170-T1  0.115  50  0.115  11  0.145  35  0.122   0.119 N  0.450      SignalP-noTM
MeliponaBeecheii_014171-T1  0.134  19  0.116  19  0.118  31  0.097   0.106 N  0.450      SignalP-noTM
MeliponaBeecheii_014172-T1  0.117  31  0.111  31  0.139  29  0.109   0.110 N  0.450      SignalP-noTM
MeliponaBeecheii_014173-T1  0.133  40  0.120  40  0.137  35  0.105   0.112 N  0.450      SignalP-noTM
MeliponaBeecheii_014174-T1  0.224  43  0.209  43  0.506  42  0.157   0.181 N  0.450      SignalP-noTM
MeliponaBeecheii_014175-T1  0.113  38  0.104  38  0.106   5  0.095   0.099 N  0.450      SignalP-noTM
MeliponaBeecheii_014176-T1  0.185  27  0.139  27  0.170  43  0.108   0.122 N  0.450      SignalP-noTM
MeliponaBeecheii_014177-T1  0.125  17  0.110  17  0.117  53  0.094   0.101 N  0.450      SignalP-noTM
MeliponaBeecheii_014178-T1  0.110  65  0.109  41  0.134   5  0.105   0.107 N  0.450      SignalP-noTM
MeliponaBeecheii_014179-T1  0.114  33  0.106  33  0.112  24  0.095   0.100 N  0.450      SignalP-noTM
MeliponaBeecheii_014180-T1  0.122  14  0.114  14  0.134  22  0.106   0.110 N  0.450      SignalP-noTM
MeliponaBeecheii_014181-T1  0.113  35  0.113  16  0.182   2  0.119   0.116 N  0.450      SignalP-noTM
MeliponaBeecheii_014182-T1  0.110  65  0.109  40  0.135  26  0.107   0.108 N  0.450      SignalP-noTM
MeliponaBeecheii_014183-T1  0.179  26  0.158  26  0.183   6  0.142   0.149 N  0.450      SignalP-noTM
MeliponaBeecheii_014184-T1  0.110  70  0.110  14  0.145  12  0.121   0.116 N  0.450      SignalP-noTM
MeliponaBeecheii_014185-T1  0.125  14  0.114  14  0.120   2  0.096   0.104 N  0.450      SignalP-noTM
MeliponaBeecheii_014186-T1  0.112  34  0.111  53  0.173   2  0.108   0.110 N  0.450      SignalP-noTM
MeliponaBeecheii_014187-T1  0.111  19  0.113  52  0.158  37  0.108   0.111 N  0.450      SignalP-noTM
MeliponaBeecheii_014188-T1  0.125  20  0.132  11  0.208   1  0.129   0.131 N  0.450      SignalP-noTM
MeliponaBeecheii_014189-T1  0.111  14  0.111  22  0.139  19  0.112   0.111 N  0.450      SignalP-noTM
MeliponaBeecheii_014190-T1  0.110  66  0.109  24  0.128  11  0.110   0.110 N  0.450      SignalP-noTM
MeliponaBeecheii_014191-T1  0.107  43  0.111  53  0.129  53  0.108   0.110 N  0.450      SignalP-noTM
MeliponaBeecheii_014192-T1  0.466  23  0.568  23  0.819  14  0.693   0.636 Y  0.450      SignalP-noTM
MeliponaBeecheii_014193-T1  0.108  61  0.111  54  0.127  29  0.105   0.108 N  0.450      SignalP-noTM
MeliponaBeecheii_014194-T1  0.108  40  0.106  37  0.121  27  0.100   0.103 N  0.450      SignalP-noTM
MeliponaBeecheii_014195-T1  0.112  29  0.127  11  0.169   1  0.145   0.137 N  0.450      SignalP-noTM
MeliponaBeecheii_014196-T1  0.110  62  0.120  14  0.153   1  0.125   0.123 N  0.450      SignalP-noTM
MeliponaBeecheii_014197-T1  0.110  37  0.109  54  0.124  40  0.098   0.103 N  0.450      SignalP-noTM
MeliponaBeecheii_014198-T1  0.131  31  0.112  31  0.113  30  0.093   0.102 N  0.450      SignalP-noTM
MeliponaBeecheii_014199-T1  0.110  66  0.104  33  0.116  22  0.097   0.101 N  0.450      SignalP-noTM
MeliponaBeecheii_014200-T1  0.176  37  0.156  37  0.189  33  0.125   0.139 N  0.450      SignalP-noTM
MeliponaBeecheii_014201-T1  0.139  34  0.125  34  0.165  32  0.108   0.116 N  0.450      SignalP-noTM
MeliponaBeecheii_014202-T1  0.121  16  0.109  16  0.118  15  0.099   0.104 N  0.450      SignalP-noTM
MeliponaBeecheii_014203-T1  0.130  56  0.118  56  0.142  44  0.101   0.109 N  0.450      SignalP-noTM
MeliponaBeecheii_014204-T1  0.138  48  0.124  48  0.135  41  0.105   0.114 N  0.450      SignalP-noTM
MeliponaBeecheii_014205-T1  0.127  19  0.140  19  0.189  16  0.150   0.146 N  0.450      SignalP-noTM
MeliponaBeecheii_014206-T1  0.119  19  0.110  36  0.123  23  0.107   0.108 N  0.450      SignalP-noTM
MeliponaBeecheii_014207-T1  0.112  26  0.114  26  0.145  21  0.115   0.115 N  0.450      SignalP-noTM
MeliponaBeecheii_014208-T1  0.111  54  0.117  11  0.137   1  0.112   0.114 N  0.450      SignalP-noTM
MeliponaBeecheii_014209-T1  0.109  53  0.120  11  0.163   1  0.118   0.119 N  0.450      SignalP-noTM
MeliponaBeecheii_014210-T1  0.114  35  0.110  60  0.131  47  0.102   0.106 N  0.450      SignalP-noTM
MeliponaBeecheii_014211-T1  0.143  24  0.170  24  0.313  17  0.202   0.187 N  0.450      SignalP-noTM
MeliponaBeecheii_014212-T1  0.109  70  0.119  12  0.150  11  0.129   0.124 N  0.450      SignalP-noTM
MeliponaBeecheii_014213-T1  0.106  50  0.108  11  0.121   6  0.115   0.112 N  0.450      SignalP-noTM
MeliponaBeecheii_014214-T1  0.117  42  0.132  42  0.255  37  0.144   0.139 N  0.450      SignalP-noTM
MeliponaBeecheii_014215-T1  0.111  60  0.106  60  0.111  46  0.097   0.101 N  0.450      SignalP-noTM
MeliponaBeecheii_014216-T1  0.113  17  0.109  31  0.124  24  0.104   0.106 N  0.450      SignalP-noTM
MeliponaBeecheii_014217-T1  0.111  46  0.106  46  0.118  21  0.100   0.103 N  0.450      SignalP-noTM
MeliponaBeecheii_014218-T1  0.121  24  0.169  11  0.332   1  0.195   0.183 N  0.450      SignalP-noTM
MeliponaBeecheii_014219-T1  0.125  19  0.115  52  0.142  41  0.109   0.112 N  0.450      SignalP-noTM
MeliponaBeecheii_014220-T1  0.120  23  0.113  23  0.126   1  0.107   0.110 N  0.450      SignalP-noTM
MeliponaBeecheii_014221-T1  0.126  18  0.140  18  0.213   1  0.139   0.139 N  0.450      SignalP-noTM
MeliponaBeecheii_014222-T1  0.114  44  0.109  53  0.136  48  0.103   0.106 N  0.450      SignalP-noTM
MeliponaBeecheii_014223-T1  0.218  35  0.141  35  0.150   5  0.098   0.117 N  0.450      SignalP-noTM
MeliponaBeecheii_014224-T1  0.168  34  0.162  11  0.423   1  0.190   0.173 N  0.500      SignalP-TM
MeliponaBeecheii_014225-T1  0.107  57  0.107  36  0.125  22  0.103   0.105 N  0.450      SignalP-noTM
MeliponaBeecheii_014226-T1  0.121  43  0.117  43  0.141  34  0.112   0.114 N  0.450      SignalP-noTM
MeliponaBeecheii_014227-T1  0.331  18  0.274  18  0.364  15  0.239   0.255 N  0.450      SignalP-noTM
MeliponaBeecheii_014228-T1  0.119  26  0.113  52  0.158  25  0.107   0.110 N  0.450      SignalP-noTM
MeliponaBeecheii_014229-T1  0.108  41  0.109  48  0.150  37  0.101   0.106 N  0.500      SignalP-TM
MeliponaBeecheii_014230-T1  0.110  65  0.108  30  0.127  11  0.110   0.109 N  0.450      SignalP-noTM
MeliponaBeecheii_014231-T1  0.110  64  0.106  32  0.122  21  0.103   0.105 N  0.450      SignalP-noTM
MeliponaBeecheii_014232-T1  0.108  55  0.118  11  0.160   3  0.117   0.118 N  0.450      SignalP-noTM
MeliponaBeecheii_014233-T1  0.142  53  0.122  53  0.202  11  0.111   0.116 N  0.450      SignalP-noTM
MeliponaBeecheii_014234-T1  0.206  18  0.169  18  0.199  36  0.135   0.151 N  0.450      SignalP-noTM
MeliponaBeecheii_014235-T1  0.128  33  0.110  33  0.128   3  0.101   0.105 N  0.450      SignalP-noTM
MeliponaBeecheii_014236-T1  0.194  27  0.194  27  0.398   1  0.220   0.208 N  0.450      SignalP-noTM
MeliponaBeecheii_014237-T1  0.163  27  0.199  27  0.364   7  0.248   0.225 N  0.450      SignalP-noTM
MeliponaBeecheii_014238-T1  0.148  59  0.128  59  0.127  50  0.101   0.114 N  0.450      SignalP-noTM
MeliponaBeecheii_014239-T1  0.246  35  0.187  35  0.218  32  0.140   0.162 N  0.450      SignalP-noTM
MeliponaBeecheii_014240-T1  0.111  44  0.150  12  0.267   1  0.156   0.153 N  0.450      SignalP-noTM
MeliponaBeecheii_014241-T1  0.148  14  0.203  14  0.321   1  0.250   0.228 N  0.450      SignalP-noTM
MeliponaBeecheii_014242-T1  0.110  68  0.108  40  0.121  25  0.098   0.103 N  0.450      SignalP-noTM
MeliponaBeecheii_014243-T1  0.122  36  0.157  19  0.373   7  0.203   0.182 N  0.450      SignalP-noTM
MeliponaBeecheii_014244-T1  0.113  63  0.116  47  0.134  34  0.107   0.111 N  0.450      SignalP-noTM
MeliponaBeecheii_014245-T1  0.109  37  0.112  21  0.143  17  0.118   0.115 N  0.450      SignalP-noTM
MeliponaBeecheii_014246-T1  0.141  25  0.117  25  0.117  56  0.097   0.106 N  0.450      SignalP-noTM
MeliponaBeecheii_014247-T1  0.112  65  0.106  65  0.109  43  0.097   0.101 N  0.450      SignalP-noTM
MeliponaBeecheii_014248-T1  0.135  18  0.113  18  0.110  52  0.094   0.102 N  0.450      SignalP-noTM
MeliponaBeecheii_014249-T1  0.110  58  0.108  46  0.119  32  0.102   0.105 N  0.450      SignalP-noTM
MeliponaBeecheii_014250-T1  0.112  17  0.111  17  0.149  13  0.113   0.112 N  0.450      SignalP-noTM
MeliponaBeecheii_014251-T1  0.111  33  0.124  11  0.171   1  0.117   0.120 N  0.450      SignalP-noTM
MeliponaBeecheii_014252-T1  0.114  17  0.103  17  0.124   5  0.092   0.097 N  0.450      SignalP-noTM
MeliponaBeecheii_014253-T1  0.108  25  0.102  59  0.108  44  0.094   0.098 N  0.450      SignalP-noTM
MeliponaBeecheii_014254-T1  0.109  44  0.112  11  0.131   1  0.104   0.108 N  0.450      SignalP-noTM
MeliponaBeecheii_014255-T1  0.109  44  0.112  11  0.131   1  0.104   0.108 N  0.450      SignalP-noTM
MeliponaBeecheii_014256-T1  0.111  49  0.107  13  0.130   3  0.101   0.104 N  0.450      SignalP-noTM
MeliponaBeecheii_014257-T1  0.133  24  0.183  24  0.364   7  0.253   0.221 N  0.450      SignalP-noTM
MeliponaBeecheii_014258-T1  0.121  35  0.116  35  0.126  14  0.098   0.108 N  0.500      SignalP-TM
MeliponaBeecheii_014259-T1  0.108  68  0.110  17  0.133  14  0.112   0.111 N  0.450      SignalP-noTM
MeliponaBeecheii_014260-T1  0.111  64  0.108  15  0.128   5  0.108   0.108 N  0.450      SignalP-noTM
MeliponaBeecheii_014261-T1  0.764  27  0.593  27  0.717   1  0.483   0.533 Y  0.450      SignalP-noTM
MeliponaBeecheii_014262-T1  0.113  63  0.109  39  0.123  35  0.105   0.106 N  0.450      SignalP-noTM
MeliponaBeecheii_014263-T1  0.122  20  0.139  11  0.233   2  0.146   0.143 N  0.450      SignalP-noTM
MeliponaBeecheii_014264-T1  0.116  23  0.135  11  0.222   2  0.175   0.157 N  0.450      SignalP-noTM
MeliponaBeecheii_014265-T1  0.209  63  0.258  63  0.581  47  0.192   0.231 N  0.500      SignalP-TM
MeliponaBeecheii_014266-T1  0.110  33  0.118  33  0.151  14  0.126   0.123 N  0.450      SignalP-noTM
MeliponaBeecheii_014267-T1  0.128  44  0.114  12  0.155  23  0.108   0.111 N  0.450      SignalP-noTM
MeliponaBeecheii_014268-T1  0.111  64  0.103  68  0.108  35  0.095   0.099 N  0.450      SignalP-noTM
MeliponaBeecheii_014269-T1  0.800  22  0.735  22  0.893   2  0.732   0.734 Y  0.500      SignalP-TM
MeliponaBeecheii_014270-T1  0.112  55  0.109  39  0.123  54  0.101   0.104 N  0.450      SignalP-noTM
MeliponaBeecheii_014271-T1  0.268  25  0.163  25  0.130  42  0.099   0.128 N  0.450      SignalP-noTM
MeliponaBeecheii_014272-T1  0.110  59  0.107  59  0.129  50  0.100   0.103 N  0.450      SignalP-noTM
MeliponaBeecheii_014273-T1  0.115  50  0.106  50  0.115  49  0.096   0.101 N  0.450      SignalP-noTM
MeliponaBeecheii_014274-T1  0.128  37  0.112  37  0.114   5  0.101   0.106 N  0.450      SignalP-noTM
MeliponaBeecheii_014275-T1  0.110  67  0.108  46  0.119  49  0.100   0.103 N  0.450      SignalP-noTM
MeliponaBeecheii_014276-T1  0.113  37  0.104  69  0.115  36  0.097   0.101 N  0.450      SignalP-noTM
MeliponaBeecheii_014277-T1  0.187  30  0.172  30  0.311   1  0.179   0.176 N  0.450      SignalP-noTM
MeliponaBeecheii_014278-T1  0.118  57  0.141  11  0.230   1  0.180   0.157 N  0.500      SignalP-TM
MeliponaBeecheii_014279-T1  0.112  43  0.105  67  0.107  54  0.095   0.099 N  0.450      SignalP-noTM
MeliponaBeecheii_014280-T1  0.108  68  0.103  44  0.109  55  0.097   0.100 N  0.450      SignalP-noTM
MeliponaBeecheii_014281-T1  0.111  23  0.106  11  0.120   4  0.104   0.105 N  0.450      SignalP-noTM
MeliponaBeecheii_014282-T1  0.123  23  0.120  23  0.157   9  0.117   0.119 N  0.450      SignalP-noTM
MeliponaBeecheii_014283-T1  0.166  20  0.125  20  0.121  36  0.093   0.108 N  0.450      SignalP-noTM
MeliponaBeecheii_014284-T1  0.146  20  0.230  20  0.476   2  0.350   0.295 N  0.450      SignalP-noTM
MeliponaBeecheii_014285-T1  0.110   9  0.119  17  0.177  14  0.133   0.127 N  0.450      SignalP-noTM
MeliponaBeecheii_014286-T1  0.215  20  0.152  20  0.124   5  0.106   0.127 N  0.450      SignalP-noTM
MeliponaBeecheii_014287-T1  0.107  50  0.104  16  0.113   2  0.103   0.103 N  0.450      SignalP-noTM
MeliponaBeecheii_014288-T1  0.108  63  0.103  63  0.107  45  0.095   0.099 N  0.450      SignalP-noTM
MeliponaBeecheii_014289-T1  0.124  27  0.106  27  0.118   4  0.094   0.100 N  0.450      SignalP-noTM
MeliponaBeecheii_014290-T1  0.112  67  0.121  11  0.158   3  0.138   0.130 N  0.450      SignalP-noTM
MeliponaBeecheii_014291-T1  0.115  23  0.102  65  0.106  60  0.094   0.098 N  0.450      SignalP-noTM
MeliponaBeecheii_014292-T1  0.108  37  0.106  37  0.112  26  0.101   0.104 N  0.450      SignalP-noTM
MeliponaBeecheii_014293-T1  0.108  30  0.104  24  0.122   9  0.100   0.102 N  0.450      SignalP-noTM
MeliponaBeecheii_014294-T1  0.200  25  0.224  11  0.622   4  0.451   0.315 N  0.500      SignalP-TM
MeliponaBeecheii_014295-T1  0.110  61  0.109  32  0.133  13  0.106   0.107 N  0.450      SignalP-noTM
MeliponaBeecheii_014296-T1  0.166  30  0.160  30  0.307   2  0.181   0.171 N  0.450      SignalP-noTM
MeliponaBeecheii_014297-T1  0.176  17  0.265  17  0.536  45  0.386   0.330 N  0.450      SignalP-noTM
MeliponaBeecheii_014298-T1  0.110  46  0.106  39  0.114  17  0.099   0.102 N  0.450      SignalP-noTM
MeliponaBeecheii_014299-T1  0.135  33  0.119  33  0.129  13  0.105   0.111 N  0.450      SignalP-noTM
MeliponaBeecheii_014300-T1  0.110  30  0.107  34  0.119  22  0.101   0.104 N  0.450      SignalP-noTM
MeliponaBeecheii_014301-T1  0.138  30  0.175  30  0.322  11  0.231   0.205 N  0.450      SignalP-noTM
MeliponaBeecheii_014302-T1  0.137  19  0.139  19  0.195  12  0.144   0.142 N  0.450      SignalP-noTM
MeliponaBeecheii_014303-T1  0.115  21  0.115  21  0.150   7  0.117   0.116 N  0.450      SignalP-noTM
MeliponaBeecheii_014304-T1  0.112  30  0.109  33  0.128  29  0.106   0.108 N  0.450      SignalP-noTM
MeliponaBeecheii_014305-T1  0.179  26  0.208  26  0.435   5  0.245   0.228 N  0.450      SignalP-noTM
MeliponaBeecheii_014306-T1  0.116  23  0.129  13  0.182   1  0.130   0.129 N  0.450      SignalP-noTM
MeliponaBeecheii_014307-T1  0.113  31  0.106  12  0.117  46  0.104   0.105 N  0.450      SignalP-noTM
MeliponaBeecheii_014308-T1  0.110  46  0.114  29  0.151  23  0.117   0.115 N  0.450      SignalP-noTM
MeliponaBeecheii_014309-T1  0.110  46  0.110  46  0.157  44  0.101   0.105 N  0.450      SignalP-noTM
MeliponaBeecheii_014310-T1  0.110  69  0.109  27  0.143  11  0.109   0.109 N  0.450      SignalP-noTM
MeliponaBeecheii_014311-T1  0.221  27  0.357  17  0.788  16  0.692   0.538 Y  0.450      SignalP-noTM
MeliponaBeecheii_014312-T1  0.107  62  0.102  62  0.115  47  0.096   0.099 N  0.450      SignalP-noTM
MeliponaBeecheii_014313-T1  0.114  34  0.109  67  0.122  54  0.104   0.107 N  0.450      SignalP-noTM
MeliponaBeecheii_014314-T1  0.170  23  0.135  23  0.135  22  0.107   0.120 N  0.450      SignalP-noTM
MeliponaBeecheii_014315-T1  0.129  34  0.125  34  0.218  11  0.123   0.124 N  0.450      SignalP-noTM
MeliponaBeecheii_014316-T1  0.117  30  0.108  11  0.117   1  0.102   0.104 N  0.450      SignalP-noTM
MeliponaBeecheii_014317-T1  0.150  22  0.137  22  0.247   2  0.121   0.129 N  0.450      SignalP-noTM
MeliponaBeecheii_014318-T1  0.132  70  0.113  70  0.118  13  0.098   0.105 N  0.450      SignalP-noTM
MeliponaBeecheii_014319-T1  0.109  46  0.103  48  0.123   9  0.094   0.098 N  0.450      SignalP-noTM
MeliponaBeecheii_014320-T1  0.119  32  0.158  11  0.306   1  0.175   0.167 N  0.450      SignalP-noTM
MeliponaBeecheii_014321-T1  0.401  22  0.331  22  0.437  20  0.272   0.299 N  0.450      SignalP-noTM
MeliponaBeecheii_014322-T1  0.107  37  0.105  37  0.112  33  0.098   0.101 N  0.450      SignalP-noTM
MeliponaBeecheii_014323-T1  0.167  21  0.194  11  0.500   2  0.317   0.243 N  0.500      SignalP-TM
MeliponaBeecheii_014324-T1  0.113  43  0.105  43  0.115  52  0.098   0.101 N  0.450      SignalP-noTM
MeliponaBeecheii_014325-T1  0.146  21  0.123  21  0.143   7  0.105   0.114 N  0.450      SignalP-noTM
MeliponaBeecheii_014326-T1  0.108  48  0.103  48  0.111  36  0.097   0.100 N  0.450      SignalP-noTM
MeliponaBeecheii_014327-T1  0.108  53  0.106  45  0.123   2  0.099   0.102 N  0.450      SignalP-noTM
MeliponaBeecheii_014328-T1  0.343  22  0.310  22  0.609   1  0.265   0.286 N  0.450      SignalP-noTM
MeliponaBeecheii_014329-T1  0.616  22  0.755  22  0.975  14  0.926   0.847 Y  0.450      SignalP-noTM
MeliponaBeecheii_014330-T1  0.109  32  0.105  70  0.115  55  0.094   0.099 N  0.450      SignalP-noTM
MeliponaBeecheii_014331-T1  0.109  35  0.104  59  0.114   6  0.098   0.101 N  0.450      SignalP-noTM
MeliponaBeecheii_014332-T1  0.145  31  0.153  24  0.238   2  0.168   0.161 N  0.450      SignalP-noTM
MeliponaBeecheii_014333-T1  0.110  19  0.107  42  0.122  26  0.099   0.103 N  0.450      SignalP-noTM
MeliponaBeecheii_014334-T1  0.140  18  0.177  18  0.400  16  0.246   0.214 N  0.450      SignalP-noTM
MeliponaBeecheii_014335-T1  0.110  13  0.108  24  0.136  15  0.105   0.106 N  0.450      SignalP-noTM
MeliponaBeecheii_014336-T1  0.111  25  0.105  25  0.113  18  0.099   0.102 N  0.450      SignalP-noTM
MeliponaBeecheii_014337-T1  0.141  22  0.121  22  0.170  15  0.103   0.111 N  0.450      SignalP-noTM
MeliponaBeecheii_014338-T1  0.123  24  0.138  12  0.242   2  0.178   0.160 N  0.450      SignalP-noTM
MeliponaBeecheii_014339-T1  0.117  29  0.120  12  0.167   1  0.115   0.117 N  0.450      SignalP-noTM
MeliponaBeecheii_014340-T1  0.110  56  0.107  56  0.126  51  0.098   0.102 N  0.450      SignalP-noTM
MeliponaBeecheii_014341-T1  0.110  49  0.107  41  0.120  22  0.100   0.103 N  0.450      SignalP-noTM
MeliponaBeecheii_014342-T1  0.111  56  0.126  11  0.198   1  0.111   0.118 N  0.450      SignalP-noTM
MeliponaBeecheii_014343-T1  0.110  47  0.107  47  0.115   2  0.100   0.103 N  0.450      SignalP-noTM
MeliponaBeecheii_014344-T1  0.125  27  0.154  11  0.318   1  0.158   0.156 N  0.450      SignalP-noTM
MeliponaBeecheii_014345-T1  0.112  62  0.107  12  0.127   9  0.114   0.111 N  0.450      SignalP-noTM
MeliponaBeecheii_014346-T1  0.111  27  0.111  27  0.137  53  0.111   0.111 N  0.450      SignalP-noTM
MeliponaBeecheii_014347-T1  0.125  26  0.116  16  0.144  40  0.106   0.110 N  0.450      SignalP-noTM
MeliponaBeecheii_014348-T1  0.516  20  0.619  20  0.843   8  0.731   0.680 Y  0.450      SignalP-noTM
MeliponaBeecheii_014349-T1  0.109  29  0.106  21  0.119   2  0.106   0.106 N  0.450      SignalP-noTM
MeliponaBeecheii_014350-T1  0.110  31  0.110  31  0.127  26  0.106   0.108 N  0.450      SignalP-noTM
MeliponaBeecheii_014351-T1  0.140  29  0.187  29  0.484  25  0.237   0.214 N  0.450      SignalP-noTM
MeliponaBeecheii_014352-T1  0.110  40  0.105  40  0.115  20  0.094   0.099 N  0.450      SignalP-noTM
MeliponaBeecheii_014353-T1  0.113  61  0.111  17  0.124   1  0.113   0.112 N  0.450      SignalP-noTM
MeliponaBeecheii_014354-T1  0.114  33  0.108  33  0.115  13  0.101   0.104 N  0.450      SignalP-noTM
MeliponaBeecheii_014355-T1  0.234  49  0.172  49  0.256  48  0.111   0.139 N  0.450      SignalP-noTM
MeliponaBeecheii_014356-T1  0.110  33  0.135  12  0.184   2  0.157   0.147 N  0.450      SignalP-noTM
MeliponaBeecheii_014357-T1  0.118  50  0.250  11  0.716   1  0.453   0.359 N  0.450      SignalP-noTM
MeliponaBeecheii_014358-T1  0.111  22  0.104  59  0.112  50  0.099   0.101 N  0.450      SignalP-noTM
MeliponaBeecheii_014359-T1  0.111  64  0.124  11  0.161   2  0.131   0.127 N  0.450      SignalP-noTM
MeliponaBeecheii_014360-T1  0.180  41  0.137  41  0.137  39  0.096   0.115 N  0.450      SignalP-noTM
MeliponaBeecheii_014361-T1  0.167  39  0.135  39  0.150  38  0.101   0.117 N  0.450      SignalP-noTM
MeliponaBeecheii_014362-T1  0.109  53  0.107  40  0.126   2  0.101   0.104 N  0.450      SignalP-noTM
MeliponaBeecheii_014363-T1  0.115  67  0.119  11  0.154   1  0.122   0.121 N  0.450      SignalP-noTM
MeliponaBeecheii_014364-T1  0.130  51  0.133  51  0.189  45  0.117   0.127 N  0.500      SignalP-TM
MeliponaBeecheii_014365-T1  0.148  43  0.122  43  0.119   2  0.101   0.110 N  0.450      SignalP-noTM
MeliponaBeecheii_014366-T1  0.108  56  0.110  51  0.130  32  0.100   0.105 N  0.450      SignalP-noTM
MeliponaBeecheii_014367-T1  0.115  21  0.144  12  0.261   1  0.130   0.136 N  0.450      SignalP-noTM
MeliponaBeecheii_014368-T1  0.108  32  0.103  70  0.107  60  0.094   0.098 N  0.450      SignalP-noTM
MeliponaBeecheii_014369-T1  0.115  37  0.111  37  0.156  34  0.106   0.108 N  0.450      SignalP-noTM
MeliponaBeecheii_014370-T1  0.110  70  0.119  12  0.179   2  0.126   0.123 N  0.450      SignalP-noTM
MeliponaBeecheii_014371-T1  0.138  44  0.138  12  0.212   1  0.150   0.145 N  0.450      SignalP-noTM
MeliponaBeecheii_014372-T1  0.111  58  0.102  58  0.102  57  0.094   0.098 N  0.450      SignalP-noTM
MeliponaBeecheii_014373-T1  0.155  21  0.152  21  0.189  20  0.146   0.149 N  0.450      SignalP-noTM
MeliponaBeecheii_014374-T1  0.110  61  0.114  11  0.140   2  0.117   0.116 N  0.450      SignalP-noTM
MeliponaBeecheii_014375-T1  0.109  29  0.103  39  0.113  29  0.095   0.099 N  0.450      SignalP-noTM
MeliponaBeecheii_014376-T1  0.124  19  0.115  19  0.135   1  0.101   0.107 N  0.450      SignalP-noTM
MeliponaBeecheii_014377-T1  0.113  26  0.104  61  0.111  23  0.096   0.100 N  0.450      SignalP-noTM
MeliponaBeecheii_014378-T1  0.116  24  0.109  33  0.137  68  0.097   0.104 N  0.500      SignalP-TM
MeliponaBeecheii_014379-T1  0.110  61  0.124  12  0.171   1  0.117   0.120 N  0.450      SignalP-noTM
MeliponaBeecheii_014380-T1  0.248  20  0.334  20  0.605   5  0.469   0.388 N  0.500      SignalP-TM
MeliponaBeecheii_014381-T1  0.119  32  0.117  46  0.170  37  0.106   0.111 N  0.450      SignalP-noTM
MeliponaBeecheii_014382-T1  0.121  13  0.166  13  0.397   1  0.199   0.179 N  0.500      SignalP-TM
MeliponaBeecheii_014383-T1  0.254  21  0.173  21  0.138   4  0.116   0.142 N  0.450      SignalP-noTM
MeliponaBeecheii_014384-T1  0.109  29  0.112  12  0.163   4  0.129   0.121 N  0.450      SignalP-noTM
MeliponaBeecheii_014385-T1  0.109  48  0.109  48  0.122  40  0.098   0.103 N  0.450      SignalP-noTM
MeliponaBeecheii_014386-T1  0.105  59  0.105  39  0.131  20  0.102   0.103 N  0.450      SignalP-noTM
MeliponaBeecheii_014387-T1  0.110  60  0.104  12  0.122  53  0.096   0.100 N  0.450      SignalP-noTM
MeliponaBeecheii_014388-T1  0.107  22  0.103  67  0.110  58  0.096   0.099 N  0.450      SignalP-noTM
MeliponaBeecheii_014389-T1  0.131  14  0.109  67  0.117  58  0.103   0.106 N  0.450      SignalP-noTM
MeliponaBeecheii_014390-T1  0.119  48  0.126  48  0.194  36  0.120   0.123 N  0.450      SignalP-noTM
MeliponaBeecheii_014391-T1  0.132  18  0.128  18  0.169  11  0.130   0.129 N  0.450      SignalP-noTM
MeliponaBeecheii_014392-T1  0.111  38  0.107  11  0.119   1  0.100   0.103 N  0.450      SignalP-noTM
MeliponaBeecheii_014393-T1  0.206  57  0.229  57  0.333  44  0.163   0.203 N  0.500      SignalP-TM
MeliponaBeecheii_014394-T1  0.109  30  0.107  30  0.141  53  0.105   0.106 N  0.450      SignalP-noTM
# SignalP-4.1 euk predictions
# name                     Cmax  pos  Ymax  pos  Smax  pos  Smean   D     ?  Dmaxcut    Networks-used
MeliponaBeecheii_004257-T1  0.109  58  0.110  28  0.145  16  0.110   0.110 N  0.450      SignalP-noTM
MeliponaBeecheii_004258-T1  0.111  42  0.109  12  0.166  46  0.102   0.105 N  0.450      SignalP-noTM
MeliponaBeecheii_004259-T1  0.110  47  0.106  67  0.122  46  0.100   0.103 N  0.450      SignalP-noTM
MeliponaBeecheii_004260-T1  0.109  32  0.105  68  0.119  51  0.098   0.101 N  0.450      SignalP-noTM
MeliponaBeecheii_004261-T1  0.114  43  0.108  43  0.115  49  0.102   0.105 N  0.450      SignalP-noTM
MeliponaBeecheii_004262-T1  0.423  25  0.494  25  0.679  11  0.529   0.508 Y  0.500      SignalP-TM
MeliponaBeecheii_004263-T1  0.116  20  0.110  40  0.127  33  0.103   0.106 N  0.450      SignalP-noTM
MeliponaBeecheii_004264-T1  0.117  51  0.115  51  0.155  48  0.104   0.109 N  0.450      SignalP-noTM
MeliponaBeecheii_004265-T1  0.116  57  0.110  57  0.119  39  0.101   0.105 N  0.450      SignalP-noTM
MeliponaBeecheii_004266-T1  0.110  61  0.110  17  0.143  14  0.112   0.111 N  0.450      SignalP-noTM
MeliponaBeecheii_004267-T1  0.199  18  0.185  18  0.213   5  0.171   0.179 N  0.500      SignalP-TM
MeliponaBeecheii_004268-T1  0.112  45  0.120  33  0.164   4  0.127   0.123 N  0.500      SignalP-TM
MeliponaBeecheii_004269-T1  0.110  12  0.108  12  0.144  13  0.101   0.104 N  0.450      SignalP-noTM
MeliponaBeecheii_004270-T1  0.750  17  0.842  17  0.981   9  0.948   0.899 Y  0.450      SignalP-noTM
MeliponaBeecheii_004271-T1  0.113  46  0.105  46  0.119  36  0.098   0.101 N  0.450      SignalP-noTM
MeliponaBeecheii_004272-T1  0.181  31  0.152  31  0.245  26  0.123   0.136 N  0.450      SignalP-noTM
MeliponaBeecheii_004273-T1  0.111  24  0.109  24  0.115  16  0.107   0.108 N  0.450      SignalP-noTM
MeliponaBeecheii_004274-T1  0.158  41  0.143  41  0.194  38  0.127   0.135 N  0.450      SignalP-noTM
MeliponaBeecheii_004275-T1  0.110  44  0.110  18  0.139   7  0.116   0.113 N  0.450      SignalP-noTM
MeliponaBeecheii_004276-T1  0.113  34  0.121  12  0.184   3  0.140   0.131 N  0.450      SignalP-noTM
MeliponaBeecheii_004277-T1  0.128  35  0.112  35  0.130  12  0.103   0.107 N  0.450      SignalP-noTM
MeliponaBeecheii_004278-T1  0.117  28  0.107  55  0.133   1  0.098   0.102 N  0.450      SignalP-noTM
MeliponaBeecheii_004279-T1  0.120  27  0.193  11  0.464   1  0.268   0.233 N  0.450      SignalP-noTM
MeliponaBeecheii_004280-T1  0.156  16  0.127  16  0.136  15  0.101   0.113 N  0.450      SignalP-noTM
MeliponaBeecheii_004281-T1  0.112  50  0.114  50  0.125  32  0.107   0.110 N  0.450      SignalP-noTM
MeliponaBeecheii_004282-T1  0.138  38  0.123  38  0.162   1  0.111   0.117 N  0.450      SignalP-noTM
MeliponaBeecheii_004283-T1  0.109  66  0.107  11  0.116  13  0.104   0.105 N  0.450      SignalP-noTM
MeliponaBeecheii_004284-T1  0.132  20  0.104  20  0.137  69  0.084   0.096 N  0.500      SignalP-TM
MeliponaBeecheii_004285-T1  0.110  70  0.105  70  0.108  22  0.098   0.101 N  0.450      SignalP-noTM
MeliponaBeecheii_004286-T1  0.117  23  0.126  23  0.176  20  0.135   0.131 N  0.450      SignalP-noTM
MeliponaBeecheii_004287-T1  0.107  35  0.104  12  0.118   5  0.105   0.105 N  0.450      SignalP-noTM
MeliponaBeecheii_004288-T1  0.616  22  0.356  22  0.292   1  0.202   0.273 N  0.450      SignalP-noTM
MeliponaBeecheii_004289-T1  0.124  44  0.109  44  0.119  15  0.099   0.103 N  0.450      SignalP-noTM
MeliponaBeecheii_004290-T1  0.137  47  0.165  47  0.266  44  0.128   0.150 N  0.500      SignalP-TM
MeliponaBeecheii_004291-T1  0.208  35  0.168  13  0.330  12  0.270   0.209 N  0.500      SignalP-TM
MeliponaBeecheii_004292-T1  0.110  43  0.110  12  0.141   4  0.119   0.115 N  0.450      SignalP-noTM
MeliponaBeecheii_004293-T1  0.117  17  0.106  38  0.115  54  0.098   0.101 N  0.450      SignalP-noTM
MeliponaBeecheii_004294-T1  0.128  22  0.244  17  0.643  15  0.513   0.389 N  0.450      SignalP-noTM
MeliponaBeecheii_004295-T1  0.885  20  0.897  20  0.962  12  0.916   0.907 Y  0.450      SignalP-noTM
MeliponaBeecheii_004296-T1  0.482  24  0.645  24  0.951  13  0.864   0.764 Y  0.450      SignalP-noTM
MeliponaBeecheii_004297-T1  0.110  57  0.105  57  0.129  53  0.096   0.100 N  0.450      SignalP-noTM
MeliponaBeecheii_004298-T1  0.123  33  0.112  33  0.125  12  0.103   0.107 N  0.450      SignalP-noTM
MeliponaBeecheii_004299-T1  0.351  38  0.233  38  0.315  37  0.135   0.194 N  0.500      SignalP-TM
MeliponaBeecheii_004300-T1  0.110  56  0.105  37  0.122  44  0.098   0.101 N  0.450      SignalP-noTM
MeliponaBeecheii_004301-T1  0.110  44  0.106  44  0.110  23  0.099   0.102 N  0.450      SignalP-noTM
MeliponaBeecheii_004302-T1  0.108  63  0.107  63  0.120  52  0.100   0.103 N  0.450      SignalP-noTM
MeliponaBeecheii_004303-T1  0.107  32  0.104  66  0.109  50  0.096   0.100 N  0.450      SignalP-noTM
MeliponaBeecheii_004304-T1  0.119  40  0.118  40  0.180  39  0.109   0.113 N  0.450      SignalP-noTM
MeliponaBeecheii_004305-T1  0.132  60  0.152  11  0.245   1  0.182   0.168 N  0.450      SignalP-noTM
MeliponaBeecheii_004306-T1  0.132  27  0.114  27  0.148   1  0.102   0.107 N  0.450      SignalP-noTM
MeliponaBeecheii_004307-T1  0.114  43  0.152  63  0.437  50  0.138   0.144 N  0.450      SignalP-noTM
MeliponaBeecheii_004308-T1  0.111  57  0.106  68  0.113  65  0.102   0.104 N  0.450      SignalP-noTM
MeliponaBeecheii_004309-T1  0.110  68  0.110  44  0.126   1  0.104   0.107 N  0.450      SignalP-noTM
MeliponaBeecheii_004310-T1  0.109  60  0.106  60  0.112   9  0.099   0.102 N  0.450      SignalP-noTM
MeliponaBeecheii_004311-T1  0.110  41  0.107  57  0.126  44  0.100   0.103 N  0.450      SignalP-noTM
MeliponaBeecheii_004312-T1  0.628  20  0.769  20  0.983  11  0.936   0.859 Y  0.450      SignalP-noTM
MeliponaBeecheii_004313-T1  0.666  20  0.792  20  0.982   2  0.937   0.870 Y  0.450      SignalP-noTM
MeliponaBeecheii_004314-T1  0.151  31  0.126  31  0.118  17  0.107   0.116 N  0.450      SignalP-noTM
MeliponaBeecheii_004315-T1  0.110  19  0.105  19  0.129   2  0.098   0.101 N  0.450      SignalP-noTM
MeliponaBeecheii_004316-T1  0.109  46  0.105  70  0.120  26  0.098   0.101 N  0.450      SignalP-noTM
MeliponaBeecheii_004317-T1  0.109  19  0.114  39  0.147  30  0.107   0.110 N  0.450      SignalP-noTM
MeliponaBeecheii_004318-T1  0.110  12  0.110  12  0.121   2  0.104   0.107 N  0.450      SignalP-noTM
MeliponaBeecheii_004319-T1  0.107  23  0.107  36  0.123  20  0.106   0.106 N  0.450      SignalP-noTM
MeliponaBeecheii_004320-T1  0.141  24  0.125  24  0.135   3  0.111   0.118 N  0.450      SignalP-noTM
MeliponaBeecheii_004321-T1  0.115  50  0.113  12  0.149   3  0.122   0.118 N  0.450      SignalP-noTM
MeliponaBeecheii_004322-T1  0.112  48  0.119  12  0.152   1  0.113   0.116 N  0.450      SignalP-noTM
MeliponaBeecheii_004323-T1  0.130  39  0.119  33  0.138  15  0.110   0.114 N  0.450      SignalP-noTM
MeliponaBeecheii_004324-T1  0.455  24  0.623  24  0.937   5  0.854   0.748 Y  0.450      SignalP-noTM
MeliponaBeecheii_004325-T1  0.106  38  0.103  30  0.113  23  0.100   0.102 N  0.450      SignalP-noTM
MeliponaBeecheii_004326-T1  0.110  66  0.114  11  0.147   1  0.111   0.112 N  0.450      SignalP-noTM
MeliponaBeecheii_004327-T1  0.172  44  0.330  44  0.920  32  0.458   0.399 N  0.450      SignalP-noTM
MeliponaBeecheii_004328-T1  0.127  35  0.154  30  0.258  17  0.176   0.163 N  0.500      SignalP-TM
MeliponaBeecheii_004329-T1  0.138  34  0.156  34  0.349  27  0.177   0.168 N  0.450      SignalP-noTM
MeliponaBeecheii_004330-T1  0.196  28  0.319  28  0.648   8  0.523   0.429 N  0.450      SignalP-noTM
MeliponaBeecheii_004331-T1  0.170  41  0.151  41  0.272  39  0.131   0.140 N  0.450      SignalP-noTM
MeliponaBeecheii_004332-T1  0.151  20  0.129  20  0.137  16  0.112   0.120 N  0.450      SignalP-noTM
MeliponaBeecheii_004333-T1  0.130  18  0.112  18  0.141  41  0.095   0.103 N  0.450      SignalP-noTM
MeliponaBeecheii_004334-T1  0.110  22  0.109  22  0.125   7  0.107   0.108 N  0.450      SignalP-noTM
MeliponaBeecheii_004335-T1  0.134  26  0.133  23  0.178   2  0.134   0.134 N  0.450      SignalP-noTM
MeliponaBeecheii_004336-T1  0.112  44  0.109  12  0.129   4  0.112   0.111 N  0.450      SignalP-noTM
MeliponaBeecheii_004337-T1  0.129  53  0.119  13  0.166   1  0.112   0.115 N  0.450      SignalP-noTM
MeliponaBeecheii_004338-T1  0.110  65  0.121  11  0.180   3  0.134   0.128 N  0.450      SignalP-noTM
MeliponaBeecheii_004339-T1  0.457  21  0.238  21  0.254  20  0.125   0.177 N  0.450      SignalP-noTM
MeliponaBeecheii_004340-T1  0.129  29  0.110  29  0.126  44  0.093   0.101 N  0.450      SignalP-noTM
MeliponaBeecheii_004341-T1  0.148  16  0.222  16  0.425   8  0.339   0.285 N  0.450      SignalP-noTM
MeliponaBeecheii_004342-T1  0.209  28  0.166  28  0.308   1  0.146   0.155 N  0.450      SignalP-noTM
MeliponaBeecheii_004343-T1  0.109  26  0.105  16  0.124  11  0.103   0.104 N  0.450      SignalP-noTM
MeliponaBeecheii_004344-T1  0.115  22  0.109  12  0.123   1  0.103   0.106 N  0.450      SignalP-noTM
MeliponaBeecheii_004345-T1  0.106  53  0.108  53  0.126  42  0.099   0.103 N  0.450      SignalP-noTM
MeliponaBeecheii_004346-T1  0.802  20  0.795  20  0.862  15  0.790   0.792 Y  0.450      SignalP-noTM
MeliponaBeecheii_004347-T1  0.805  17  0.878  17  0.980  10  0.955   0.920 Y  0.450      SignalP-noTM
MeliponaBeecheii_004348-T1  0.110  63  0.104  63  0.112  32  0.098   0.101 N  0.450      SignalP-noTM
MeliponaBeecheii_004349-T1  0.108  56  0.106  55  0.119  26  0.098   0.102 N  0.450      SignalP-noTM
MeliponaBeecheii_004350-T1  0.112   7  0.110  51  0.128  32  0.102   0.106 N  0.450      SignalP-noTM
MeliponaBeecheii_004351-T1  0.393  21  0.251  21  0.529   2  0.254   0.252 N  0.500      SignalP-TM
MeliponaBeecheii_004352-T1  0.170  23  0.144  23  0.157   1  0.121   0.132 N  0.450      SignalP-noTM
MeliponaBeecheii_004353-T1  0.109  41  0.161  30  0.395  12  0.228   0.197 N  0.450      SignalP-noTM
MeliponaBeecheii_004354-T1  0.108  29  0.109  55  0.148   9  0.109   0.109 N  0.450      SignalP-noTM
MeliponaBeecheii_004355-T1  0.146  55  0.128  55  0.166  36  0.108   0.117 N  0.450      SignalP-noTM
MeliponaBeecheii_004356-T1  0.176  42  0.132  42  0.151  12  0.106   0.118 N  0.450      SignalP-noTM
MeliponaBeecheii_004357-T1  0.173  30  0.209  30  0.444  11  0.274   0.244 N  0.450      SignalP-noTM
MeliponaBeecheii_004358-T1  0.206  28  0.207  28  0.475   4  0.235   0.222 N  0.450      SignalP-noTM
MeliponaBeecheii_004359-T1  0.108  40  0.110  11  0.123   1  0.101   0.105 N  0.450      SignalP-noTM
MeliponaBeecheii_004360-T1  0.125  37  0.123  56  0.215  45  0.123   0.123 N  0.450      SignalP-noTM
MeliponaBeecheii_004361-T1  0.183  24  0.266  24  0.717   2  0.445   0.338 N  0.500      SignalP-TM
MeliponaBeecheii_004362-T1  0.112  38  0.129  23  0.217  19  0.153   0.142 N  0.450      SignalP-noTM
MeliponaBeecheii_004363-T1  0.164  20  0.233  16  0.609   2  0.370   0.288 N  0.500      SignalP-TM
MeliponaBeecheii_004364-T1  0.228  24  0.283  24  0.527   2  0.383   0.323 N  0.500      SignalP-TM
MeliponaBeecheii_004365-T1  0.124  44  0.125  14  0.217  11  0.142   0.134 N  0.450      SignalP-noTM
MeliponaBeecheii_004366-T1  0.156  19  0.139  19  0.181   3  0.129   0.135 N  0.500      SignalP-TM
MeliponaBeecheii_004367-T1  0.112  68  0.111  68  0.141  47  0.105   0.108 N  0.450      SignalP-noTM
MeliponaBeecheii_004368-T1  0.112  49  0.119  11  0.176  26  0.120   0.120 N  0.450      SignalP-noTM
MeliponaBeecheii_004369-T1  0.146  43  0.127  43  0.181   8  0.120   0.123 N  0.450      SignalP-noTM
MeliponaBeecheii_004370-T1  0.110  24  0.115  11  0.157  45  0.120   0.118 N  0.450      SignalP-noTM
MeliponaBeecheii_004371-T1  0.131  46  0.112  46  0.112  56  0.098   0.104 N  0.450      SignalP-noTM
MeliponaBeecheii_004372-T1  0.110  47  0.103  24  0.126  11  0.098   0.101 N  0.450      SignalP-noTM
MeliponaBeecheii_004373-T1  0.147  17  0.128  17  0.134  18  0.109   0.118 N  0.450      SignalP-noTM
MeliponaBeecheii_004374-T1  0.149  18  0.124  18  0.131  16  0.102   0.112 N  0.450      SignalP-noTM
MeliponaBeecheii_004375-T1  0.111  22  0.115  22  0.166  12  0.118   0.116 N  0.450      SignalP-noTM
MeliponaBeecheii_004376-T1  0.128  37  0.110  37  0.109  45  0.096   0.102 N  0.450      SignalP-noTM
MeliponaBeecheii_004377-T1  0.252  24  0.152  24  0.132  41  0.092   0.120 N  0.450      SignalP-noTM
MeliponaBeecheii_004378-T1  0.120  21  0.133  21  0.188  19  0.146   0.140 N  0.450      SignalP-noTM
MeliponaBeecheii_004379-T1  0.110  24  0.106  46  0.120  43  0.103   0.104 N  0.450      SignalP-noTM
MeliponaBeecheii_004380-T1  0.109  62  0.105  11  0.112   1  0.101   0.103 N  0.450      SignalP-noTM
MeliponaBeecheii_004381-T1  0.131  24  0.116  39  0.142  38  0.105   0.110 N  0.450      SignalP-noTM
MeliponaBeecheii_004382-T1  0.108  36  0.103  67  0.109  48  0.095   0.099 N  0.450      SignalP-noTM
MeliponaBeecheii_004383-T1  0.110  47  0.110  37  0.124  25  0.100   0.105 N  0.450      SignalP-noTM
MeliponaBeecheii_004384-T1  0.108  35  0.106  70  0.121  16  0.100   0.102 N  0.450      SignalP-noTM
MeliponaBeecheii_004385-T1  0.115  54  0.112  54  0.157  44  0.107   0.110 N  0.450      SignalP-noTM
MeliponaBeecheii_004386-T1  0.334  17  0.502  17  0.843  15  0.741   0.631 Y  0.450      SignalP-noTM
MeliponaBeecheii_004387-T1  0.133  28  0.124  28  0.178   7  0.119   0.121 N  0.450      SignalP-noTM
MeliponaBeecheii_004388-T1  0.112  18  0.107  44  0.133  38  0.100   0.103 N  0.450      SignalP-noTM
MeliponaBeecheii_004389-T1  0.244  37  0.189  37  0.300   5  0.172   0.180 N  0.450      SignalP-noTM
MeliponaBeecheii_004390-T1  0.109  38  0.108  63  0.135  47  0.100   0.104 N  0.450      SignalP-noTM
MeliponaBeecheii_004391-T1  0.248  36  0.229  36  0.443  33  0.235   0.232 N  0.450      SignalP-noTM
MeliponaBeecheii_004392-T1  0.110  26  0.110  26  0.132   9  0.108   0.109 N  0.450      SignalP-noTM
MeliponaBeecheii_004393-T1  0.109  51  0.107  22  0.131  46  0.107   0.107 N  0.450      SignalP-noTM
MeliponaBeecheii_004394-T1  0.144  46  0.134  46  0.233  36  0.113   0.123 N  0.450      SignalP-noTM
MeliponaBeecheii_004395-T1  0.138  26  0.120  26  0.132   6  0.106   0.112 N  0.450      SignalP-noTM
MeliponaBeecheii_004396-T1  0.126  39  0.111  39  0.135   3  0.101   0.106 N  0.450      SignalP-noTM
MeliponaBeecheii_004397-T1  0.115  39  0.112  17  0.140   4  0.112   0.112 N  0.450      SignalP-noTM
MeliponaBeecheii_004398-T1  0.117  18  0.132  11  0.182   1  0.135   0.134 N  0.450      SignalP-noTM
MeliponaBeecheii_004399-T1  0.114  17  0.132  17  0.196   9  0.152   0.143 N  0.450      SignalP-noTM
MeliponaBeecheii_004400-T1  0.110  29  0.108  46  0.130  30  0.099   0.103 N  0.450      SignalP-noTM
MeliponaBeecheii_004401-T1  0.148  17  0.156  17  0.246   1  0.134   0.144 N  0.450      SignalP-noTM
MeliponaBeecheii_004402-T1  0.113  23  0.111  23  0.131  16  0.109   0.110 N  0.450      SignalP-noTM
MeliponaBeecheii_004403-T1  0.114  16  0.113  50  0.127  36  0.106   0.109 N  0.450      SignalP-noTM
MeliponaBeecheii_004404-T1  0.111  41  0.110  41  0.123   3  0.105   0.108 N  0.450      SignalP-noTM
MeliponaBeecheii_004405-T1  0.117  27  0.128  11  0.184   1  0.127   0.128 N  0.450      SignalP-noTM
MeliponaBeecheii_004406-T1  0.178  25  0.132  25  0.121   1  0.099   0.114 N  0.450      SignalP-noTM
MeliponaBeecheii_004407-T1  0.139  36  0.200  14  0.511  10  0.389   0.302 N  0.450      SignalP-noTM
MeliponaBeecheii_004408-T1  0.109  26  0.108  39  0.128  24  0.106   0.107 N  0.450      SignalP-noTM
MeliponaBeecheii_004409-T1  0.125  38  0.154  55  0.456  47  0.151   0.152 N  0.450      SignalP-noTM
MeliponaBeecheii_004410-T1  0.118  52  0.111  30  0.127   7  0.109   0.110 N  0.450      SignalP-noTM
MeliponaBeecheii_004411-T1  0.110  46  0.137  11  0.327   3  0.178   0.159 N  0.450      SignalP-noTM
MeliponaBeecheii_004412-T1  0.110  68  0.106  68  0.109  59  0.097   0.101 N  0.450      SignalP-noTM
MeliponaBeecheii_004413-T1  0.142  58  0.122  58  0.133  53  0.096   0.108 N  0.450      SignalP-noTM
MeliponaBeecheii_004414-T1  0.111  46  0.129  46  0.270  43  0.128   0.128 N  0.450      SignalP-noTM
MeliponaBeecheii_004415-T1  0.107   7  0.114  54  0.146  22  0.120   0.117 N  0.450      SignalP-noTM
MeliponaBeecheii_004416-T1  0.118  39  0.141  66  0.259  58  0.157   0.147 N  0.500      SignalP-TM
MeliponaBeecheii_004417-T1  0.134  17  0.122  17  0.197  16  0.113   0.118 N  0.500      SignalP-TM
MeliponaBeecheii_004418-T1  0.108  44  0.102  44  0.110  55  0.094   0.098 N  0.450      SignalP-noTM
MeliponaBeecheii_004419-T1  0.252  21  0.481  21  0.953   9  0.916   0.716 Y  0.450      SignalP-noTM
MeliponaBeecheii_004420-T1  0.590  24  0.682  24  0.910  10  0.791   0.741 Y  0.450      SignalP-noTM
MeliponaBeecheii_004421-T1  0.117  27  0.113  17  0.139  48  0.109   0.111 N  0.450      SignalP-noTM
MeliponaBeecheii_004422-T1  0.119  54  0.131  19  0.187   6  0.147   0.140 N  0.450      SignalP-noTM
MeliponaBeecheii_004423-T1  0.112  29  0.117  29  0.172  12  0.118   0.118 N  0.450      SignalP-noTM
MeliponaBeecheii_004424-T1  0.136  41  0.119  41  0.159  12  0.112   0.115 N  0.450      SignalP-noTM
MeliponaBeecheii_004425-T1  0.123  55  0.109  55  0.122  49  0.099   0.104 N  0.450      SignalP-noTM
MeliponaBeecheii_004426-T1  0.112  17  0.145  11  0.250   1  0.163   0.155 N  0.450      SignalP-noTM
MeliponaBeecheii_004427-T1  0.219  17  0.152  17  0.124  31  0.103   0.126 N  0.450      SignalP-noTM
MeliponaBeecheii_004428-T1  0.127  21  0.110  60  0.130  38  0.098   0.104 N  0.450      SignalP-noTM
MeliponaBeecheii_004429-T1  0.128  24  0.141  24  0.296  21  0.157   0.150 N  0.450      SignalP-noTM
MeliponaBeecheii_004430-T1  0.156  24  0.180  24  0.279   3  0.209   0.196 N  0.450      SignalP-noTM
MeliponaBeecheii_004431-T1  0.109  27  0.103  27  0.117   8  0.097   0.100 N  0.450      SignalP-noTM
MeliponaBeecheii_004432-T1  0.107  38  0.116  63  0.180  59  0.111   0.114 N  0.500      SignalP-TM
MeliponaBeecheii_004433-T1  0.130  21  0.152  21  0.241   1  0.171   0.162 N  0.450      SignalP-noTM
MeliponaBeecheii_004434-T1  0.108  40  0.116  40  0.132  28  0.112   0.114 N  0.450      SignalP-noTM
MeliponaBeecheii_004435-T1  0.183  66  0.132  66  0.139  22  0.103   0.116 N  0.450      SignalP-noTM
MeliponaBeecheii_004436-T1  0.113  37  0.164  11  0.308   1  0.215   0.192 N  0.450      SignalP-noTM
MeliponaBeecheii_004437-T1  0.116  27  0.110  27  0.115  10  0.103   0.106 N  0.450      SignalP-noTM
MeliponaBeecheii_004438-T1  0.111  68  0.107  68  0.115  31  0.098   0.102 N  0.450      SignalP-noTM
MeliponaBeecheii_004439-T1  0.110  12  0.127  12  0.172   1  0.121   0.124 N  0.450      SignalP-noTM
MeliponaBeecheii_004440-T1  0.135  18  0.137  18  0.174   3  0.132   0.134 N  0.450      SignalP-noTM
MeliponaBeecheii_004441-T1  0.113  27  0.104  12  0.112   1  0.097   0.100 N  0.450      SignalP-noTM
MeliponaBeecheii_004442-T1  0.173  54  0.129  54  0.114  42  0.094   0.110 N  0.450      SignalP-noTM
MeliponaBeecheii_004443-T1  0.111  54  0.116  13  0.139   1  0.119   0.118 N  0.450      SignalP-noTM
MeliponaBeecheii_004444-T1  0.121  61  0.118  11  0.158   4  0.128   0.123 N  0.450      SignalP-noTM
MeliponaBeecheii_004445-T1  0.177  19  0.159  19  0.170   4  0.146   0.152 N  0.450      SignalP-noTM
MeliponaBeecheii_004446-T1  0.115  21  0.129  21  0.212   2  0.142   0.136 N  0.450      SignalP-noTM
MeliponaBeecheii_004447-T1  0.111  11  0.110  11  0.128   7  0.112   0.111 N  0.450      SignalP-noTM
MeliponaBeecheii_004448-T1  0.131  22  0.136  22  0.193  18  0.141   0.138 N  0.450      SignalP-noTM
MeliponaBeecheii_004449-T1  0.110  40  0.110  40  0.134  47  0.104   0.107 N  0.450      SignalP-noTM
MeliponaBeecheii_004450-T1  0.109  29  0.105  52  0.112  41  0.099   0.102 N  0.450      SignalP-noTM
MeliponaBeecheii_004451-T1  0.141  19  0.143  19  0.184  18  0.142   0.142 N  0.450      SignalP-noTM
MeliponaBeecheii_004452-T1  0.120  33  0.116  11  0.159  29  0.118   0.117 N  0.450      SignalP-noTM
MeliponaBeecheii_004453-T1  0.108  62  0.115  14  0.151   2  0.118   0.116 N  0.450      SignalP-noTM
MeliponaBeecheii_004454-T1  0.108  34  0.106  52  0.116  33  0.097   0.101 N  0.450      SignalP-noTM
MeliponaBeecheii_004455-T1  0.108  53  0.106  65  0.119  50  0.098   0.101 N  0.450      SignalP-noTM
MeliponaBeecheii_004456-T1  0.109  52  0.108  52  0.113  45  0.101   0.104 N  0.450      SignalP-noTM
MeliponaBeecheii_004457-T1  0.114  61  0.112  18  0.130  50  0.116   0.114 N  0.450      SignalP-noTM
MeliponaBeecheii_004458-T1  0.108   5  0.104  54  0.115  29  0.100   0.102 N  0.450      SignalP-noTM
MeliponaBeecheii_004459-T1  0.135  40  0.213  32  0.451  24  0.277   0.239 N  0.500      SignalP-TM
MeliponaBeecheii_004460-T1  0.744  24  0.790  24  0.932  14  0.839   0.816 Y  0.450      SignalP-noTM
MeliponaBeecheii_004461-T1  0.110  34  0.106  34  0.120  51  0.101   0.103 N  0.450      SignalP-noTM
MeliponaBeecheii_004462-T1  0.107  56  0.104  36  0.118  54  0.099   0.102 N  0.450      SignalP-noTM
MeliponaBeecheii_004463-T1  0.117  20  0.110  37  0.128  34  0.103   0.106 N  0.450      SignalP-noTM
MeliponaBeecheii_004464-T1  0.111  30  0.108  30  0.134  12  0.104   0.106 N  0.450      SignalP-noTM
MeliponaBeecheii_004465-T1  0.769  18  0.824  18  0.924  15  0.878   0.853 Y  0.450      SignalP-noTM
MeliponaBeecheii_004466-T1  0.275  35  0.237  11  0.755   1  0.463   0.328 N  0.500      SignalP-TM
MeliponaBeecheii_004467-T1  0.120  29  0.106  29  0.115  56  0.096   0.101 N  0.450      SignalP-noTM
MeliponaBeecheii_004468-T1  0.129  48  0.136  36  0.255  27  0.140   0.138 N  0.450      SignalP-noTM
MeliponaBeecheii_004469-T1  0.111  56  0.109  56  0.131   6  0.105   0.107 N  0.450      SignalP-noTM
MeliponaBeecheii_004470-T1  0.120  28  0.110  28  0.128   5  0.104   0.107 N  0.450      SignalP-noTM
MeliponaBeecheii_004471-T1  0.114  21  0.103  21  0.109  17  0.093   0.098 N  0.450      SignalP-noTM
MeliponaBeecheii_004472-T1  0.147  36  0.119  36  0.137  35  0.096   0.107 N  0.450      SignalP-noTM
MeliponaBeecheii_004473-T1  0.134  53  0.139  53  0.325  48  0.124   0.131 N  0.450      SignalP-noTM
MeliponaBeecheii_004474-T1  0.150  21  0.132  21  0.154  36  0.115   0.123 N  0.450      SignalP-noTM
MeliponaBeecheii_004475-T1  0.108  12  0.108  12  0.120   2  0.103   0.106 N  0.450      SignalP-noTM
MeliponaBeecheii_004476-T1  0.109  65  0.109  61  0.124  47  0.102   0.105 N  0.450      SignalP-noTM
MeliponaBeecheii_004477-T1  0.188  30  0.134  30  0.168   2  0.105   0.118 N  0.450      SignalP-noTM
MeliponaBeecheii_004478-T1  0.141  19  0.168  19  0.258  12  0.195   0.179 N  0.500      SignalP-TM
MeliponaBeecheii_004479-T1  0.122  24  0.109  24  0.114  30  0.097   0.103 N  0.450      SignalP-noTM
MeliponaBeecheii_004480-T1  0.355  22  0.311  22  0.511   2  0.265   0.286 N  0.450      SignalP-noTM
MeliponaBeecheii_004481-T1  0.396  21  0.510  21  0.753  17  0.658   0.590 Y  0.450      SignalP-noTM
MeliponaBeecheii_004482-T1  0.627  20  0.738  20  0.937  10  0.861   0.804 Y  0.450      SignalP-noTM
MeliponaBeecheii_004483-T1  0.107  20  0.116  16  0.147   5  0.124   0.121 N  0.450      SignalP-noTM
MeliponaBeecheii_004484-T1  0.399  31  0.537  31  0.964  15  0.773   0.664 Y  0.450      SignalP-noTM
MeliponaBeecheii_004485-T1  0.603  17  0.760  17  0.975   3  0.959   0.868 Y  0.450      SignalP-noTM
MeliponaBeecheii_004486-T1  0.113  25  0.139  11  0.270   3  0.168   0.155 N  0.450      SignalP-noTM
MeliponaBeecheii_004487-T1  0.110  59  0.146  12  0.269   1  0.140   0.143 N  0.450      SignalP-noTM
MeliponaBeecheii_004488-T1  0.109  49  0.106  27  0.114   9  0.105   0.105 N  0.450      SignalP-noTM
MeliponaBeecheii_004489-T1  0.118  24  0.176  11  0.446   2  0.286   0.235 N  0.450      SignalP-noTM
MeliponaBeecheii_004490-T1  0.137  54  0.118  54  0.120  53  0.097   0.107 N  0.450      SignalP-noTM
MeliponaBeecheii_004491-T1  0.110  36  0.121  11  0.160   1  0.119   0.120 N  0.450      SignalP-noTM
MeliponaBeecheii_004492-T1  0.119  42  0.197  42  0.417  39  0.220   0.206 N  0.500      SignalP-TM
MeliponaBeecheii_004493-T1  0.113  30  0.112  12  0.135   7  0.116   0.114 N  0.450      SignalP-noTM
MeliponaBeecheii_004494-T1  0.110  63  0.115  11  0.156   1  0.115   0.115 N  0.450      SignalP-noTM
MeliponaBeecheii_004495-T1  0.110  36  0.116  12  0.153   3  0.132   0.125 N  0.450      SignalP-noTM
MeliponaBeecheii_004496-T1  0.312  56  0.230  56  0.275  49  0.150   0.187 N  0.450      SignalP-noTM
MeliponaBeecheii_004497-T1  0.107  41  0.106  53  0.117  31  0.098   0.102 N  0.450      SignalP-noTM
MeliponaBeecheii_004498-T1  0.109  68  0.110  15  0.125   4  0.106   0.108 N  0.450      SignalP-noTM
MeliponaBeecheii_004499-T1  0.118  28  0.147  11  0.246   1  0.179   0.164 N  0.450      SignalP-noTM
MeliponaBeecheii_004500-T1  0.127  22  0.137  22  0.188   7  0.147   0.143 N  0.450      SignalP-noTM
MeliponaBeecheii_004501-T1  0.180  29  0.313  29  0.782  21  0.567   0.450 Y  0.450      SignalP-noTM
MeliponaBeecheii_004502-T1  0.134  66  0.130  20  0.181  14  0.144   0.137 N  0.450      SignalP-noTM
MeliponaBeecheii_004503-T1  0.134  66  0.130  20  0.181  14  0.144   0.137 N  0.450      SignalP-noTM
MeliponaBeecheii_004504-T1  0.109  63  0.118  14  0.161   2  0.125   0.121 N  0.450      SignalP-noTM
MeliponaBeecheii_004505-T1  0.151  58  0.144  58  0.249  50  0.124   0.133 N  0.450      SignalP-noTM
MeliponaBeecheii_004506-T1  0.123  42  0.147  37  0.376  28  0.177   0.163 N  0.450      SignalP-noTM
MeliponaBeecheii_004507-T1  0.128  36  0.127  36  0.192  35  0.126   0.126 N  0.450      SignalP-noTM
MeliponaBeecheii_004508-T1  0.112  31  0.107  31  0.125  49  0.101   0.104 N  0.450      SignalP-noTM
MeliponaBeecheii_004509-T1  0.108  60  0.127  60  0.330  48  0.118   0.122 N  0.450      SignalP-noTM
MeliponaBeecheii_004510-T1  0.138  27  0.139  27  0.252  17  0.137   0.138 N  0.450      SignalP-noTM
MeliponaBeecheii_004511-T1  0.137  20  0.112  20  0.147  49  0.092   0.101 N  0.450      SignalP-noTM
MeliponaBeecheii_004512-T1  0.108  38  0.107  38  0.115  34  0.104   0.105 N  0.450      SignalP-noTM
MeliponaBeecheii_004513-T1  0.309  29  0.210  29  0.254   2  0.156   0.181 N  0.450      SignalP-noTM
MeliponaBeecheii_004514-T1  0.113  46  0.108  46  0.122  41  0.101   0.104 N  0.450      SignalP-noTM
MeliponaBeecheii_004515-T1  0.131  30  0.159  19  0.294   1  0.172   0.166 N  0.450      SignalP-noTM
MeliponaBeecheii_004516-T1  0.207  59  0.159  59  0.209   5  0.123   0.140 N  0.450      SignalP-noTM
MeliponaBeecheii_004517-T1  0.108  67  0.105  44  0.113  23  0.097   0.100 N  0.450      SignalP-noTM
MeliponaBeecheii_004518-T1  0.130  57  0.121  12  0.162   1  0.120   0.121 N  0.450      SignalP-noTM
MeliponaBeecheii_004519-T1  0.193  18  0.200  18  0.283  14  0.209   0.205 N  0.450      SignalP-noTM
MeliponaBeecheii_004520-T1  0.140  18  0.186  18  0.352  12  0.260   0.216 N  0.500      SignalP-TM
MeliponaBeecheii_004521-T1  0.212  28  0.260  11  0.733   8  0.634   0.410 N  0.500      SignalP-TM
MeliponaBeecheii_004522-T1  0.133  44  0.132  44  0.293  42  0.113   0.122 N  0.450      SignalP-noTM
MeliponaBeecheii_004523-T1  0.116  18  0.119  11  0.173   2  0.115   0.117 N  0.450      SignalP-noTM
MeliponaBeecheii_004524-T1  0.119  37  0.112  37  0.133  36  0.107   0.109 N  0.450      SignalP-noTM
MeliponaBeecheii_004525-T1  0.109  16  0.107  44  0.129  24  0.099   0.102 N  0.450      SignalP-noTM
MeliponaBeecheii_004526-T1  0.117  28  0.107  28  0.118   2  0.100   0.103 N  0.450      SignalP-noTM
MeliponaBeecheii_004527-T1  0.111  40  0.107  40  0.115  21  0.098   0.102 N  0.450      SignalP-noTM
MeliponaBeecheii_004528-T1  0.133  21  0.158  21  0.245  11  0.184   0.172 N  0.450      SignalP-noTM
MeliponaBeecheii_004529-T1  0.238  54  0.224  54  0.275  51  0.139   0.190 N  0.500      SignalP-TM
MeliponaBeecheii_004530-T1  0.120  64  0.114  64  0.131  41  0.103   0.108 N  0.450      SignalP-noTM
MeliponaBeecheii_004531-T1  0.236  22  0.388  22  0.774  18  0.635   0.521 Y  0.450      SignalP-noTM
MeliponaBeecheii_004532-T1  0.107  24  0.108  24  0.140  17  0.109   0.109 N  0.450      SignalP-noTM
MeliponaBeecheii_004533-T1  0.107  51  0.102  12  0.104  22  0.094   0.098 N  0.450      SignalP-noTM
MeliponaBeecheii_004534-T1  0.109  47  0.109  47  0.123  22  0.101   0.105 N  0.450      SignalP-noTM
MeliponaBeecheii_004535-T1  0.108  42  0.105  31  0.113  10  0.104   0.104 N  0.450      SignalP-noTM
MeliponaBeecheii_004536-T1  0.108  39  0.107  67  0.118  50  0.098   0.102 N  0.450      SignalP-noTM
MeliponaBeecheii_004537-T1  0.145  31  0.129  31  0.134   2  0.118   0.123 N  0.450      SignalP-noTM
MeliponaBeecheii_004538-T1  0.131  58  0.120  58  0.127  45  0.101   0.110 N  0.450      SignalP-noTM
MeliponaBeecheii_004539-T1  0.505  28  0.386  28  0.462  19  0.306   0.343 N  0.450      SignalP-noTM
MeliponaBeecheii_004540-T1  0.120  32  0.110  32  0.147   3  0.103   0.106 N  0.450      SignalP-noTM
MeliponaBeecheii_004541-T1  0.111  36  0.120  12  0.157   1  0.117   0.118 N  0.450      SignalP-noTM
MeliponaBeecheii_004542-T1  0.135  45  0.131  45  0.226  39  0.114   0.122 N  0.450      SignalP-noTM
MeliponaBeecheii_004543-T1  0.112  33  0.117  12  0.151   1  0.111   0.114 N  0.450      SignalP-noTM
MeliponaBeecheii_004544-T1  0.109  57  0.107  57  0.121  46  0.098   0.102 N  0.450      SignalP-noTM
MeliponaBeecheii_004545-T1  0.113  46  0.110  14  0.187  45  0.107   0.108 N  0.450      SignalP-noTM
MeliponaBeecheii_004546-T1  0.142  18  0.217  18  0.412  11  0.327   0.261 N  0.500      SignalP-TM
MeliponaBeecheii_004547-T1  0.110  53  0.118  12  0.152   1  0.116   0.117 N  0.450      SignalP-noTM
MeliponaBeecheii_004548-T1  0.110  70  0.105  70  0.111  23  0.096   0.100 N  0.450      SignalP-noTM
MeliponaBeecheii_004549-T1  0.111  46  0.194  11  0.460   1  0.241   0.220 N  0.450      SignalP-noTM
MeliponaBeecheii_004550-T1  0.111  38  0.115  12  0.163  11  0.123   0.119 N  0.450      SignalP-noTM
MeliponaBeecheii_004551-T1  0.110  27  0.113  43  0.159  36  0.110   0.112 N  0.450      SignalP-noTM
MeliponaBeecheii_004552-T1  0.111  50  0.106  30  0.118  13  0.101   0.104 N  0.450      SignalP-noTM
MeliponaBeecheii_004553-T1  0.122  60  0.161  42  0.351  38  0.163   0.162 N  0.500      SignalP-TM
MeliponaBeecheii_004554-T1  0.111  51  0.118  12  0.163   2  0.124   0.121 N  0.450      SignalP-noTM
MeliponaBeecheii_004555-T1  0.116  21  0.111  12  0.121   1  0.112   0.111 N  0.450      SignalP-noTM
MeliponaBeecheii_004556-T1  0.136  25  0.166  25  0.297   7  0.203   0.186 N  0.450      SignalP-noTM
MeliponaBeecheii_004557-T1  0.123  58  0.113  58  0.127  53  0.099   0.106 N  0.450      SignalP-noTM
MeliponaBeecheii_004558-T1  0.185  18  0.206  18  0.306   7  0.211   0.208 N  0.450      SignalP-noTM
MeliponaBeecheii_004559-T1  0.113  24  0.115  24  0.145  13  0.117   0.116 N  0.450      SignalP-noTM
MeliponaBeecheii_004560-T1  0.107  57  0.114  12  0.151   3  0.129   0.122 N  0.450      SignalP-noTM
MeliponaBeecheii_004561-T1  0.139  16  0.123  16  0.122  26  0.104   0.113 N  0.450      SignalP-noTM
MeliponaBeecheii_004562-T1  0.113  24  0.115  24  0.145  13  0.117   0.116 N  0.450      SignalP-noTM
MeliponaBeecheii_004563-T1  0.113  24  0.115  24  0.146  13  0.118   0.117 N  0.450      SignalP-noTM
MeliponaBeecheii_004564-T1  0.121  23  0.115  11  0.139   1  0.109   0.112 N  0.450      SignalP-noTM
MeliponaBeecheii_004565-T1  0.122  32  0.109  32  0.131   2  0.103   0.106 N  0.450      SignalP-noTM
MeliponaBeecheii_004566-T1  0.112  36  0.118  12  0.160   3  0.139   0.129 N  0.450      SignalP-noTM
MeliponaBeecheii_004567-T1  0.110  63  0.109  18  0.137  13  0.115   0.112 N  0.450      SignalP-noTM
MeliponaBeecheii_004568-T1  0.268  19  0.209  19  0.216   1  0.151   0.177 N  0.450      SignalP-noTM
MeliponaBeecheii_004569-T1  0.114  30  0.136  11  0.216   2  0.148   0.142 N  0.450      SignalP-noTM
MeliponaBeecheii_004570-T1  0.115  25  0.175  11  0.368   1  0.259   0.208 N  0.500      SignalP-TM
MeliponaBeecheii_004571-T1  0.115  31  0.213  11  0.561   5  0.389   0.308 N  0.450      SignalP-noTM
MeliponaBeecheii_004572-T1  0.160  45  0.143  45  0.245  40  0.113   0.127 N  0.450      SignalP-noTM
MeliponaBeecheii_004573-T1  0.189  23  0.163  23  0.298   2  0.141   0.151 N  0.450      SignalP-noTM
MeliponaBeecheii_004574-T1  0.152  22  0.165  22  0.321  19  0.178   0.172 N  0.450      SignalP-noTM
MeliponaBeecheii_004575-T1  0.111  56  0.115  56  0.135  42  0.103   0.108 N  0.450      SignalP-noTM
MeliponaBeecheii_004576-T1  0.114  34  0.128  16  0.162   1  0.139   0.134 N  0.450      SignalP-noTM
MeliponaBeecheii_004577-T1  0.129  30  0.114  30  0.137   1  0.103   0.108 N  0.450      SignalP-noTM
MeliponaBeecheii_004578-T1  0.153  19  0.169  19  0.256  15  0.186   0.178 N  0.450      SignalP-noTM
MeliponaBeecheii_004579-T1  0.108  34  0.111  25  0.137   8  0.113   0.112 N  0.450      SignalP-noTM
MeliponaBeecheii_004580-T1  0.126  29  0.110  29  0.107  28  0.095   0.102 N  0.450      SignalP-noTM
MeliponaBeecheii_004581-T1  0.143  23  0.134  23  0.199   4  0.126   0.130 N  0.450      SignalP-noTM
MeliponaBeecheii_004582-T1  0.111  59  0.111  30  0.121  19  0.107   0.109 N  0.450      SignalP-noTM
MeliponaBeecheii_004583-T1  0.113  16  0.110  61  0.158  39  0.108   0.109 N  0.450      SignalP-noTM
MeliponaBeecheii_004584-T1  0.123  69  0.110  69  0.118  43  0.099   0.104 N  0.450      SignalP-noTM
MeliponaBeecheii_004585-T1  0.110  55  0.106  36  0.113  24  0.103   0.105 N  0.450      SignalP-noTM
MeliponaBeecheii_004586-T1  0.143  39  0.121  39  0.164  13  0.105   0.112 N  0.450      SignalP-noTM
MeliponaBeecheii_004587-T1  0.119  34  0.149  12  0.332   3  0.178   0.164 N  0.450      SignalP-noTM
MeliponaBeecheii_004588-T1  0.117  59  0.108  59  0.124  50  0.096   0.101 N  0.450      SignalP-noTM
MeliponaBeecheii_004589-T1  0.148  21  0.212  21  0.641  17  0.309   0.264 N  0.450      SignalP-noTM
MeliponaBeecheii_004590-T1  0.179  18  0.158  18  0.189   4  0.128   0.141 N  0.450      SignalP-noTM
MeliponaBeecheii_004591-T1  0.113  19  0.115  19  0.154  18  0.116   0.115 N  0.450      SignalP-noTM
MeliponaBeecheii_004592-T1  0.111  23  0.129  11  0.187   1  0.135   0.132 N  0.450      SignalP-noTM
MeliponaBeecheii_004593-T1  0.110  57  0.104  57  0.117   2  0.098   0.101 N  0.450      SignalP-noTM
MeliponaBeecheii_004594-T1  0.126  39  0.111  39  0.118   9  0.099   0.105 N  0.450      SignalP-noTM
MeliponaBeecheii_004595-T1  0.112  21  0.110  11  0.152   6  0.115   0.113 N  0.450      SignalP-noTM
MeliponaBeecheii_004596-T1  0.623  26  0.651  26  0.870  24  0.661   0.657 Y  0.450      SignalP-noTM
MeliponaBeecheii_004597-T1  0.110  70  0.109  70  0.115  60  0.099   0.103 N  0.450      SignalP-noTM
MeliponaBeecheii_004598-T1  0.112  11  0.107  44  0.117   9  0.103   0.105 N  0.450      SignalP-noTM
MeliponaBeecheii_004599-T1  0.187  38  0.155  38  0.237  35  0.108   0.136 N  0.500      SignalP-TM
MeliponaBeecheii_004600-T1  0.129  16  0.120  16  0.139   3  0.112   0.116 N  0.450      SignalP-noTM
MeliponaBeecheii_004601-T1  0.137  21  0.125  21  0.163  14  0.113   0.119 N  0.450      SignalP-noTM
MeliponaBeecheii_004602-T1  0.109  62  0.132  11  0.193   3  0.154   0.144 N  0.450      SignalP-noTM
MeliponaBeecheii_004603-T1  0.109  70  0.105  59  0.112  55  0.096   0.100 N  0.450      SignalP-noTM
MeliponaBeecheii_004604-T1  0.153  43  0.277  43  0.753  38  0.385   0.335 N  0.450      SignalP-noTM
MeliponaBeecheii_004605-T1  0.541  26  0.709  26  0.982  16  0.926   0.826 Y  0.450      SignalP-noTM
MeliponaBeecheii_004606-T1  0.542  17  0.563  17  0.697   7  0.567   0.565 Y  0.450      SignalP-noTM
MeliponaBeecheii_004607-T1  0.107  31  0.102  42  0.108  38  0.096   0.099 N  0.450      SignalP-noTM
MeliponaBeecheii_004608-T1  0.428  28  0.580  28  0.927   7  0.785   0.691 Y  0.450      SignalP-noTM
MeliponaBeecheii_004609-T1  0.139  24  0.128  24  0.198  40  0.121   0.125 N  0.500      SignalP-TM
MeliponaBeecheii_004610-T1  0.119  32  0.107  46  0.144  41  0.099   0.103 N  0.450      SignalP-noTM
MeliponaBeecheii_004611-T1  0.110  29  0.107  47  0.116  28  0.101   0.104 N  0.450      SignalP-noTM
MeliponaBeecheii_004612-T1  0.154  41  0.126  41  0.148  36  0.098   0.111 N  0.450      SignalP-noTM
MeliponaBeecheii_004613-T1  0.127  46  0.114  46  0.125  41  0.101   0.107 N  0.450      SignalP-noTM
MeliponaBeecheii_004614-T1  0.107  48  0.110  48  0.120  35  0.101   0.105 N  0.450      SignalP-noTM
MeliponaBeecheii_004615-T1  0.135  39  0.112  39  0.115  56  0.090   0.100 N  0.450      SignalP-noTM
MeliponaBeecheii_004616-T1  0.110  67  0.106  67  0.119  33  0.099   0.102 N  0.450      SignalP-noTM
MeliponaBeecheii_004617-T1  0.108  70  0.107  70  0.119  50  0.097   0.102 N  0.450      SignalP-noTM
MeliponaBeecheii_004618-T1  0.112  31  0.108  12  0.122  54  0.100   0.104 N  0.450      SignalP-noTM
MeliponaBeecheii_004619-T1  0.150  41  0.200  41  0.438  31  0.224   0.210 N  0.500      SignalP-TM
MeliponaBeecheii_004620-T1  0.110  46  0.176  11  0.397   1  0.187   0.182 N  0.450      SignalP-noTM
MeliponaBeecheii_004621-T1  0.136  24  0.175  11  0.441   1  0.229   0.197 N  0.500      SignalP-TM
MeliponaBeecheii_004622-T1  0.110  33  0.106  33  0.120  17  0.102   0.104 N  0.450      SignalP-noTM
MeliponaBeecheii_004623-T1  0.111  47  0.107  31  0.125  26  0.105   0.106 N  0.450      SignalP-noTM
MeliponaBeecheii_004624-T1  0.220  42  0.157  42  0.188  41  0.105   0.129 N  0.450      SignalP-noTM
MeliponaBeecheii_004625-T1  0.169  45  0.135  45  0.172  44  0.106   0.120 N  0.450      SignalP-noTM
MeliponaBeecheii_004626-T1  0.208  29  0.183  29  0.256  28  0.156   0.172 N  0.500      SignalP-TM
MeliponaBeecheii_004627-T1  0.234  38  0.194  38  0.235  14  0.161   0.176 N  0.450      SignalP-noTM
MeliponaBeecheii_004628-T1  0.108  53  0.103  53  0.107  26  0.098   0.100 N  0.450      SignalP-noTM
MeliponaBeecheii_004629-T1  0.109  32  0.106  32  0.117  65  0.097   0.103 N  0.500      SignalP-TM
MeliponaBeecheii_004630-T1  0.124  53  0.115  53  0.184  43  0.107   0.110 N  0.450      SignalP-noTM
MeliponaBeecheii_004631-T1  0.114  20  0.109  20  0.121  28  0.101   0.105 N  0.450      SignalP-noTM
MeliponaBeecheii_004632-T1  0.108  52  0.113  44  0.139  33  0.101   0.107 N  0.450      SignalP-noTM
MeliponaBeecheii_004633-T1  0.110  67  0.102  67  0.126  35  0.092   0.097 N  0.450      SignalP-noTM
MeliponaBeecheii_004634-T1  0.134  33  0.140  33  0.337  30  0.143   0.142 N  0.450      SignalP-noTM
MeliponaBeecheii_004635-T1  0.172  32  0.150  52  0.340   6  0.174   0.163 N  0.450      SignalP-noTM
MeliponaBeecheii_004636-T1  0.195  51  0.138  51  0.134  11  0.100   0.117 N  0.450      SignalP-noTM
MeliponaBeecheii_004637-T1  0.124  34  0.124  34  0.205  25  0.121   0.122 N  0.450      SignalP-noTM
MeliponaBeecheii_004638-T1  0.120  28  0.174  28  0.420  24  0.256   0.218 N  0.450      SignalP-noTM
MeliponaBeecheii_004639-T1  0.106  63  0.103  11  0.131   3  0.109   0.106 N  0.450      SignalP-noTM
MeliponaBeecheii_004640-T1  0.109  27  0.105  11  0.111   1  0.103   0.104 N  0.450      SignalP-noTM
MeliponaBeecheii_004641-T1  0.165  55  0.151  55  0.223  38  0.119   0.134 N  0.450      SignalP-noTM
MeliponaBeecheii_004642-T1  0.129  26  0.107  26  0.112  27  0.088   0.097 N  0.450      SignalP-noTM
MeliponaBeecheii_004643-T1  0.107  27  0.105  70  0.116  48  0.098   0.101 N  0.450      SignalP-noTM
MeliponaBeecheii_004644-T1  0.143  21  0.224  21  0.488  19  0.360   0.278 N  0.500      SignalP-TM
MeliponaBeecheii_004645-T1  0.161  25  0.133  12  0.230   1  0.149   0.140 N  0.500      SignalP-TM
MeliponaBeecheii_004646-T1  0.109  38  0.104  54  0.117  36  0.098   0.101 N  0.450      SignalP-noTM
MeliponaBeecheii_004647-T1  0.134  32  0.124  32  0.144  22  0.112   0.117 N  0.450      SignalP-noTM
MeliponaBeecheii_004648-T1  0.628  21  0.384  21  0.349   1  0.224   0.298 N  0.450      SignalP-noTM
MeliponaBeecheii_004649-T1  0.254  25  0.167  25  0.163   2  0.114   0.138 N  0.450      SignalP-noTM
MeliponaBeecheii_004650-T1  0.107  55  0.106  55  0.112  21  0.103   0.104 N  0.450      SignalP-noTM
MeliponaBeecheii_004651-T1  0.107  32  0.111  11  0.127   1  0.106   0.108 N  0.450      SignalP-noTM
MeliponaBeecheii_004652-T1  0.111  49  0.138  11  0.221   1  0.152   0.146 N  0.450      SignalP-noTM
MeliponaBeecheii_004653-T1  0.542  28  0.262  28  0.243  27  0.130   0.191 N  0.450      SignalP-noTM
MeliponaBeecheii_004654-T1  0.119  19  0.112  19  0.120   6  0.108   0.110 N  0.450      SignalP-noTM
MeliponaBeecheii_004655-T1  0.145  16  0.132  16  0.133   1  0.113   0.122 N  0.450      SignalP-noTM
MeliponaBeecheii_004656-T1  0.113  64  0.111  44  0.131  29  0.104   0.107 N  0.450      SignalP-noTM
MeliponaBeecheii_004657-T1  0.110  53  0.113  11  0.136   1  0.105   0.109 N  0.450      SignalP-noTM
MeliponaBeecheii_004658-T1  0.112  60  0.119  11  0.153   1  0.113   0.115 N  0.450      SignalP-noTM
MeliponaBeecheii_004659-T1  0.125  25  0.177  21  0.457   2  0.276   0.231 N  0.450      SignalP-noTM
MeliponaBeecheii_004660-T1  0.112  45  0.106  45  0.119  43  0.098   0.102 N  0.450      SignalP-noTM
MeliponaBeecheii_004661-T1  0.110  58  0.110  25  0.152  10  0.111   0.110 N  0.450      SignalP-noTM
MeliponaBeecheii_004662-T1  0.143  37  0.159  37  0.387  35  0.153   0.156 N  0.450      SignalP-noTM
MeliponaBeecheii_004663-T1  0.115  17  0.115  17  0.146   2  0.114   0.114 N  0.450      SignalP-noTM
MeliponaBeecheii_004664-T1  0.112  28  0.116  11  0.152   2  0.121   0.119 N  0.450      SignalP-noTM
MeliponaBeecheii_004665-T1  0.117  56  0.108  70  0.150  22  0.105   0.106 N  0.450      SignalP-noTM
MeliponaBeecheii_004666-T1  0.110  40  0.104  67  0.125  39  0.099   0.101 N  0.450      SignalP-noTM
MeliponaBeecheii_004667-T1  0.143  49  0.116  49  0.109  55  0.093   0.104 N  0.450      SignalP-noTM
MeliponaBeecheii_004668-T1  0.122  56  0.114  56  0.126  41  0.103   0.108 N  0.450      SignalP-noTM
MeliponaBeecheii_004669-T1  0.121  18  0.121  18  0.222  37  0.124   0.123 N  0.450      SignalP-noTM
MeliponaBeecheii_004670-T1  0.112  29  0.106  12  0.114  19  0.096   0.101 N  0.450      SignalP-noTM
MeliponaBeecheii_004671-T1  0.264  28  0.209  28  0.382   1  0.181   0.194 N  0.450      SignalP-noTM
MeliponaBeecheii_004672-T1  0.124  20  0.108  20  0.112  45  0.094   0.101 N  0.450      SignalP-noTM
MeliponaBeecheii_004673-T1  0.113  25  0.111  12  0.138  16  0.106   0.108 N  0.450      SignalP-noTM
MeliponaBeecheii_004674-T1  0.473  21  0.598  21  0.854  10  0.760   0.686 Y  0.450      SignalP-noTM
MeliponaBeecheii_004675-T1  0.110  27  0.110  45  0.123  37  0.102   0.106 N  0.450      SignalP-noTM
MeliponaBeecheii_004676-T1  0.112  42  0.133  12  0.195   1  0.141   0.137 N  0.450      SignalP-noTM
MeliponaBeecheii_004677-T1  0.136  17  0.114  17  0.120  22  0.094   0.103 N  0.450      SignalP-noTM
MeliponaBeecheii_004678-T1  0.105  38  0.104  38  0.114  29  0.099   0.101 N  0.450      SignalP-noTM
MeliponaBeecheii_004679-T1  0.108  47  0.105  47  0.110  31  0.096   0.100 N  0.450      SignalP-noTM
MeliponaBeecheii_004680-T1  0.305  16  0.440  16  0.735   7  0.625   0.540 Y  0.450      SignalP-noTM
MeliponaBeecheii_004681-T1  0.109  36  0.108  18  0.120   3  0.108   0.108 N  0.450      SignalP-noTM
MeliponaBeecheii_004682-T1  0.108  48  0.115  11  0.137   9  0.114   0.115 N  0.450      SignalP-noTM
MeliponaBeecheii_004683-T1  0.113  49  0.112  56  0.197  48  0.104   0.108 N  0.450      SignalP-noTM
MeliponaBeecheii_004684-T1  0.117  20  0.104  35  0.115  27  0.097   0.100 N  0.450      SignalP-noTM
MeliponaBeecheii_004685-T1  0.109  63  0.105  63  0.108  21  0.098   0.101 N  0.450      SignalP-noTM
MeliponaBeecheii_004686-T1  0.108  61  0.103  61  0.111  20  0.095   0.098 N  0.450      SignalP-noTM
MeliponaBeecheii_004687-T1  0.291  24  0.466  24  0.877  16  0.747   0.618 Y  0.450      SignalP-noTM
MeliponaBeecheii_004688-T1  0.110  70  0.122  47  0.147  38  0.114   0.118 N  0.450      SignalP-noTM
MeliponaBeecheii_004689-T1  0.110  70  0.114  56  0.141  51  0.109   0.111 N  0.450      SignalP-noTM
MeliponaBeecheii_004690-T1  0.123  30  0.121  11  0.179   3  0.133   0.127 N  0.450      SignalP-noTM
MeliponaBeecheii_004691-T1  0.158  16  0.311  16  0.682   1  0.576   0.454 Y  0.450      SignalP-noTM
MeliponaBeecheii_004692-T1  0.290  40  0.192  40  0.170  37  0.118   0.152 N  0.450      SignalP-noTM
MeliponaBeecheii_004693-T1  0.110  30  0.110  12  0.126   4  0.109   0.110 N  0.450      SignalP-noTM
MeliponaBeecheii_004694-T1  0.122  26  0.111  26  0.141  22  0.101   0.105 N  0.450      SignalP-noTM
MeliponaBeecheii_004695-T1  0.108  49  0.111  44  0.173  68  0.104   0.108 N  0.500      SignalP-TM
MeliponaBeecheii_004696-T1  0.225  25  0.237  25  0.369   1  0.258   0.248 N  0.450      SignalP-noTM
MeliponaBeecheii_004697-T1  0.218  24  0.168  24  0.160  16  0.130   0.148 N  0.450      SignalP-noTM
MeliponaBeecheii_004698-T1  0.437  26  0.293  26  0.247  16  0.188   0.251 N  0.500      SignalP-TM
MeliponaBeecheii_004699-T1  0.131  24  0.146  52  0.258  44  0.131   0.138 N  0.450      SignalP-noTM
MeliponaBeecheii_004700-T1  0.161  18  0.147  18  0.231  17  0.139   0.143 N  0.450      SignalP-noTM
MeliponaBeecheii_004701-T1  0.119  18  0.107  18  0.113  29  0.094   0.100 N  0.450      SignalP-noTM
MeliponaBeecheii_004702-T1  0.128  36  0.110  36  0.104  27  0.093   0.101 N  0.450      SignalP-noTM
MeliponaBeecheii_004703-T1  0.109  54  0.105  70  0.118  34  0.095   0.099 N  0.450      SignalP-noTM
MeliponaBeecheii_004704-T1  0.250  52  0.133  52  0.172  55  0.086   0.114 N  0.500      SignalP-TM
MeliponaBeecheii_004705-T1  0.109  59  0.104  64  0.110  22  0.096   0.100 N  0.450      SignalP-noTM
MeliponaBeecheii_004706-T1  0.156  52  0.124  52  0.139  50  0.095   0.108 N  0.450      SignalP-noTM
MeliponaBeecheii_004707-T1  0.286  30  0.296  30  0.447  13  0.305   0.301 N  0.450      SignalP-noTM
MeliponaBeecheii_004708-T1  0.116  37  0.118  25  0.175  18  0.127   0.122 N  0.500      SignalP-TM
MeliponaBeecheii_004709-T1  0.111  68  0.105  68  0.109  52  0.095   0.099 N  0.450      SignalP-noTM
MeliponaBeecheii_004710-T1  0.109  37  0.108  37  0.117  22  0.101   0.104 N  0.450      SignalP-noTM
MeliponaBeecheii_004711-T1  0.125  23  0.114  23  0.131  17  0.103   0.108 N  0.450      SignalP-noTM
MeliponaBeecheii_004712-T1  0.110  70  0.106  26  0.125  10  0.106   0.106 N  0.450      SignalP-noTM
MeliponaBeecheii_004713-T1  0.115  51  0.105  63  0.133  49  0.098   0.101 N  0.450      SignalP-noTM
MeliponaBeecheii_004714-T1  0.109  53  0.108  28  0.129   9  0.108   0.108 N  0.450      SignalP-noTM
MeliponaBeecheii_004715-T1  0.109  67  0.117  11  0.150   1  0.110   0.114 N  0.450      SignalP-noTM
MeliponaBeecheii_004716-T1  0.110  70  0.105  70  0.106  69  0.097   0.101 N  0.450      SignalP-noTM
MeliponaBeecheii_004717-T1  0.125  16  0.131  16  0.193  15  0.144   0.138 N  0.450      SignalP-noTM
MeliponaBeecheii_004718-T1  0.108  58  0.104  36  0.112  29  0.098   0.101 N  0.450      SignalP-noTM
MeliponaBeecheii_004719-T1  0.112  37  0.137  15  0.270   9  0.182   0.162 N  0.450      SignalP-noTM
MeliponaBeecheii_004720-T1  0.140  61  0.193  61  0.572  50  0.177   0.184 N  0.450      SignalP-noTM
MeliponaBeecheii_004721-T1  0.114  17  0.121  17  0.155   1  0.120   0.120 N  0.450      SignalP-noTM
MeliponaBeecheii_004722-T1  0.147  26  0.163  11  0.328   2  0.205   0.186 N  0.450      SignalP-noTM
MeliponaBeecheii_004723-T1  0.267  34  0.150  11  0.255   5  0.220   0.178 N  0.500      SignalP-TM
MeliponaBeecheii_004724-T1  0.109  65  0.108  65  0.128  47  0.103   0.105 N  0.450      SignalP-noTM
MeliponaBeecheii_004725-T1  0.110  51  0.113  12  0.142   1  0.108   0.111 N  0.450      SignalP-noTM
MeliponaBeecheii_004726-T1  0.149  27  0.172  11  0.370   4  0.240   0.209 N  0.450      SignalP-noTM
MeliponaBeecheii_004727-T1  0.108  66  0.106  66  0.118  44  0.100   0.102 N  0.450      SignalP-noTM
MeliponaBeecheii_004728-T1  0.109  36  0.111  14  0.131   7  0.115   0.113 N  0.450      SignalP-noTM
MeliponaBeecheii_004729-T1  0.111  59  0.104  38  0.113   2  0.098   0.101 N  0.450      SignalP-noTM
MeliponaBeecheii_004730-T1  0.110  43  0.115  54  0.211  42  0.110   0.112 N  0.450      SignalP-noTM
MeliponaBeecheii_004731-T1  0.110  46  0.105  46  0.111  32  0.096   0.100 N  0.450      SignalP-noTM
MeliponaBeecheii_004732-T1  0.165  54  0.131  54  0.156  24  0.111   0.120 N  0.450      SignalP-noTM
MeliponaBeecheii_004733-T1  0.111  32  0.107  32  0.132  12  0.101   0.104 N  0.450      SignalP-noTM
MeliponaBeecheii_004734-T1  0.109  37  0.115  12  0.134   1  0.114   0.114 N  0.450      SignalP-noTM
MeliponaBeecheii_004735-T1  0.118  44  0.113  16  0.139   6  0.121   0.117 N  0.450      SignalP-noTM
MeliponaBeecheii_004736-T1  0.109  25  0.103  45  0.113  38  0.096   0.099 N  0.450      SignalP-noTM
MeliponaBeecheii_004737-T1  0.127  43  0.104  14  0.135  11  0.104   0.104 N  0.500      SignalP-TM
MeliponaBeecheii_004738-T1  0.109  65  0.104  50  0.111  36  0.092   0.098 N  0.450      SignalP-noTM
MeliponaBeecheii_004739-T1  0.140  36  0.121  36  0.150  15  0.111   0.116 N  0.450      SignalP-noTM
MeliponaBeecheii_004740-T1  0.135  44  0.124  55  0.263  43  0.119   0.122 N  0.500      SignalP-TM
MeliponaBeecheii_004741-T1  0.107  70  0.108  48  0.122  29  0.103   0.105 N  0.450      SignalP-noTM
MeliponaBeecheii_004742-T1  0.112  22  0.106  22  0.122   3  0.100   0.103 N  0.450      SignalP-noTM
MeliponaBeecheii_004743-T1  0.121  36  0.114  14  0.161   8  0.132   0.123 N  0.450      SignalP-noTM
MeliponaBeecheii_004744-T1  0.118  43  0.116  20  0.143  42  0.117   0.117 N  0.450      SignalP-noTM
MeliponaBeecheii_004745-T1  0.206  32  0.203  32  0.439   3  0.236   0.221 N  0.450      SignalP-noTM
MeliponaBeecheii_004746-T1  0.109  62  0.111  33  0.138  16  0.112   0.112 N  0.450      SignalP-noTM
MeliponaBeecheii_004747-T1  0.136  58  0.124  58  0.125  33  0.107   0.115 N  0.450      SignalP-noTM
MeliponaBeecheii_004748-T1  0.111  60  0.109  18  0.133   2  0.112   0.111 N  0.450      SignalP-noTM
MeliponaBeecheii_004749-T1  0.109  56  0.109  44  0.131  24  0.102   0.105 N  0.450      SignalP-noTM
MeliponaBeecheii_004750-T1  0.109  63  0.116  45  0.146  24  0.112   0.114 N  0.450      SignalP-noTM
MeliponaBeecheii_004751-T1  0.110  20  0.125  11  0.191   2  0.143   0.134 N  0.450      SignalP-noTM
MeliponaBeecheii_004752-T1  0.133  25  0.174  13  0.366   1  0.228   0.204 N  0.450      SignalP-noTM
MeliponaBeecheii_004753-T1  0.137  16  0.128  16  0.142   1  0.110   0.118 N  0.450      SignalP-noTM
MeliponaBeecheii_004754-T1  0.511  18  0.694  18  0.980  10  0.935   0.824 Y  0.450      SignalP-noTM
MeliponaBeecheii_004755-T1  0.156  17  0.179  17  0.300  16  0.216   0.199 N  0.450      SignalP-noTM
MeliponaBeecheii_004756-T1  0.116  17  0.109  37  0.135  15  0.103   0.106 N  0.450      SignalP-noTM
MeliponaBeecheii_004757-T1  0.304  24  0.345  24  0.553   3  0.422   0.376 N  0.500      SignalP-TM
MeliponaBeecheii_004758-T1  0.115  42  0.111  42  0.116  40  0.102   0.106 N  0.450      SignalP-noTM
MeliponaBeecheii_004759-T1  0.330  22  0.526  22  0.902   5  0.839   0.695 Y  0.450      SignalP-noTM
MeliponaBeecheii_004760-T1  0.252  25  0.189  25  0.175  24  0.144   0.165 N  0.450      SignalP-noTM
MeliponaBeecheii_004761-T1  0.110  37  0.106  37  0.113  21  0.097   0.101 N  0.450      SignalP-noTM
MeliponaBeecheii_004762-T1  0.206  36  0.143  36  0.169  35  0.098   0.119 N  0.450      SignalP-noTM
MeliponaBeecheii_004763-T1  0.108  22  0.106  22  0.133   4  0.104   0.105 N  0.450      SignalP-noTM
MeliponaBeecheii_004765-T1  0.229  17  0.150  17  0.115  25  0.098   0.122 N  0.450      SignalP-noTM
MeliponaBeecheii_004766-T1  0.120  20  0.130  20  0.177   4  0.143   0.137 N  0.450      SignalP-noTM
MeliponaBeecheii_004767-T1  0.110  41  0.104  23  0.161   3  0.099   0.101 N  0.450      SignalP-noTM
MeliponaBeecheii_004768-T1  0.167  36  0.130  36  0.124  15  0.103   0.115 N  0.450      SignalP-noTM
MeliponaBeecheii_004769-T1  0.108  36  0.112  36  0.134  25  0.109   0.110 N  0.450      SignalP-noTM
MeliponaBeecheii_004770-T1  0.108  44  0.113  12  0.153   3  0.113   0.113 N  0.450      SignalP-noTM
MeliponaBeecheii_004771-T1  0.631  16  0.762  16  0.959   7  0.920   0.847 Y  0.450      SignalP-noTM
MeliponaBeecheii_004772-T1  0.111  43  0.113  11  0.135   1  0.107   0.109 N  0.450      SignalP-noTM
MeliponaBeecheii_004773-T1  0.357  17  0.577  17  0.955   1  0.922   0.763 Y  0.450      SignalP-noTM
MeliponaBeecheii_004774-T1  0.423  43  0.329  43  0.415  40  0.176   0.268 N  0.500      SignalP-TM
MeliponaBeecheii_004775-T1  0.110  64  0.135  12  0.205   1  0.141   0.138 N  0.450      SignalP-noTM
MeliponaBeecheii_004776-T1  0.113  35  0.105  69  0.135  34  0.099   0.101 N  0.450      SignalP-noTM
MeliponaBeecheii_004777-T1  0.109  67  0.103  67  0.105  58  0.093   0.098 N  0.450      SignalP-noTM
MeliponaBeecheii_004778-T1  0.111  52  0.108  34  0.124  12  0.104   0.106 N  0.450      SignalP-noTM
MeliponaBeecheii_004779-T1  0.184  24  0.162  24  0.224  20  0.144   0.152 N  0.450      SignalP-noTM
MeliponaBeecheii_004780-T1  0.107  16  0.111  11  0.135   1  0.099   0.105 N  0.450      SignalP-noTM
MeliponaBeecheii_004781-T1  0.164  24  0.138  24  0.180   3  0.118   0.128 N  0.450      SignalP-noTM
MeliponaBeecheii_004782-T1  0.111  60  0.106  60  0.116  30  0.098   0.102 N  0.450      SignalP-noTM
MeliponaBeecheii_004783-T1  0.108  66  0.112  11  0.137   1  0.106   0.108 N  0.450      SignalP-noTM
MeliponaBeecheii_004784-T1  0.108  15  0.107  15  0.118   1  0.101   0.104 N  0.450      SignalP-noTM
MeliponaBeecheii_004785-T1  0.132  20  0.118  20  0.117   2  0.105   0.111 N  0.450      SignalP-noTM
MeliponaBeecheii_004786-T1  0.266  42  0.273  42  0.577  35  0.228   0.249 N  0.450      SignalP-noTM
MeliponaBeecheii_004787-T1  0.250  28  0.185  28  0.253  25  0.139   0.160 N  0.450      SignalP-noTM
# SignalP-4.1 euk predictions
# name                     Cmax  pos  Ymax  pos  Smax  pos  Smean   D     ?  Dmaxcut    Networks-used
MeliponaBeecheii_013332-T1  0.251  20  0.288  20  0.453  17  0.317   0.304 N  0.450      SignalP-noTM
MeliponaBeecheii_013333-T1  0.113  44  0.108  54  0.127  37  0.103   0.105 N  0.450      SignalP-noTM
MeliponaBeecheii_013334-T1  0.121  36  0.110  12  0.151   2  0.113   0.112 N  0.450      SignalP-noTM
MeliponaBeecheii_013335-T1  0.170  33  0.200  11  0.542   1  0.348   0.260 N  0.500      SignalP-TM
MeliponaBeecheii_013336-T1  0.118  46  0.162  11  0.335   5  0.229   0.198 N  0.450      SignalP-noTM
MeliponaBeecheii_013337-T1  0.110  44  0.107  68  0.120  50  0.100   0.103 N  0.450      SignalP-noTM
MeliponaBeecheii_013338-T1  0.389  36  0.315  36  0.603   4  0.308   0.312 N  0.500      SignalP-TM
MeliponaBeecheii_013339-T1  0.385  18  0.317  18  0.678   1  0.322   0.319 N  0.500      SignalP-TM
MeliponaBeecheii_013340-T1  0.109  67  0.112  11  0.132   1  0.109   0.110 N  0.450      SignalP-noTM
MeliponaBeecheii_013341-T1  0.232  23  0.413  23  0.871  16  0.735   0.587 Y  0.450      SignalP-noTM
MeliponaBeecheii_013342-T1  0.106  59  0.105  62  0.116  51  0.101   0.103 N  0.450      SignalP-noTM
MeliponaBeecheii_013343-T1  0.109  41  0.109  41  0.142  27  0.102   0.105 N  0.450      SignalP-noTM
MeliponaBeecheii_013344-T1  0.121  38  0.111  32  0.159   3  0.109   0.110 N  0.450      SignalP-noTM
MeliponaBeecheii_013345-T1  0.110  69  0.128  11  0.173   1  0.134   0.131 N  0.450      SignalP-noTM
MeliponaBeecheii_013346-T1  0.201  23  0.157  23  0.157  28  0.122   0.138 N  0.450      SignalP-noTM
MeliponaBeecheii_013347-T1  0.108  43  0.105  12  0.127   7  0.108   0.106 N  0.450      SignalP-noTM
MeliponaBeecheii_013348-T1  0.115  19  0.120  19  0.154   5  0.126   0.123 N  0.450      SignalP-noTM
MeliponaBeecheii_013349-T1  0.153  54  0.131  54  0.190  50  0.107   0.118 N  0.450      SignalP-noTM
MeliponaBeecheii_013350-T1  0.111  65  0.150  11  0.317   2  0.207   0.181 N  0.450      SignalP-noTM
MeliponaBeecheii_013351-T1  0.109  39  0.108  12  0.119   1  0.110   0.109 N  0.450      SignalP-noTM
MeliponaBeecheii_013352-T1  0.109  25  0.104  40  0.118  31  0.099   0.101 N  0.450      SignalP-noTM
MeliponaBeecheii_013353-T1  0.110  57  0.111  11  0.129   3  0.111   0.111 N  0.450      SignalP-noTM
MeliponaBeecheii_013354-T1  0.111  56  0.118  13  0.147   1  0.116   0.117 N  0.450      SignalP-noTM
MeliponaBeecheii_013355-T1  0.110  55  0.121  12  0.165   1  0.134   0.128 N  0.450      SignalP-noTM
MeliponaBeecheii_013356-T1  0.228  22  0.174  22  0.163   3  0.133   0.152 N  0.450      SignalP-noTM
MeliponaBeecheii_013357-T1  0.111  27  0.110  11  0.133   4  0.109   0.110 N  0.450      SignalP-noTM
MeliponaBeecheii_013358-T1  0.123  31  0.115  31  0.126   9  0.109   0.112 N  0.450      SignalP-noTM
MeliponaBeecheii_013359-T1  0.137  16  0.137  68  0.217  63  0.121   0.130 N  0.500      SignalP-TM
MeliponaBeecheii_013360-T1  0.125  29  0.108  29  0.119  28  0.092   0.099 N  0.450      SignalP-noTM
MeliponaBeecheii_013361-T1  0.110  52  0.104  30  0.121  12  0.103   0.103 N  0.450      SignalP-noTM
MeliponaBeecheii_013362-T1  0.108  55  0.105  55  0.140  44  0.094   0.099 N  0.450      SignalP-noTM
MeliponaBeecheii_013363-T1  0.155  62  0.121  62  0.119  29  0.097   0.108 N  0.450      SignalP-noTM
MeliponaBeecheii_013364-T1  0.133  48  0.193  28  0.690   7  0.314   0.259 N  0.450      SignalP-noTM
MeliponaBeecheii_013365-T1  0.126  36  0.110  36  0.124  35  0.099   0.104 N  0.450      SignalP-noTM
MeliponaBeecheii_013366-T1  0.109  27  0.108  27  0.125  15  0.105   0.107 N  0.450      SignalP-noTM
MeliponaBeecheii_013367-T1  0.123  32  0.106  32  0.106   1  0.095   0.100 N  0.450      SignalP-noTM
MeliponaBeecheii_013368-T1  0.108  70  0.109  16  0.130  13  0.110   0.110 N  0.450      SignalP-noTM
MeliponaBeecheii_013369-T1  0.178  29  0.229  11  0.626   2  0.494   0.335 N  0.500      SignalP-TM
MeliponaBeecheii_013370-T1  0.152  20  0.126  20  0.127  18  0.104   0.114 N  0.450      SignalP-noTM
MeliponaBeecheii_013371-T1  0.107  25  0.104  50  0.113  47  0.096   0.100 N  0.450      SignalP-noTM
MeliponaBeecheii_013372-T1  0.111  38  0.109  11  0.137   4  0.117   0.113 N  0.450      SignalP-noTM
MeliponaBeecheii_013373-T1  0.110  50  0.105  11  0.111  11  0.100   0.102 N  0.450      SignalP-noTM
MeliponaBeecheii_013374-T1  0.150  21  0.159  21  0.203  12  0.166   0.162 N  0.500      SignalP-TM
MeliponaBeecheii_013375-T1  0.111  38  0.106  54  0.114  45  0.102   0.104 N  0.450      SignalP-noTM
MeliponaBeecheii_013376-T1  0.113  33  0.147  11  0.245   1  0.159   0.153 N  0.450      SignalP-noTM
MeliponaBeecheii_013377-T1  0.111  33  0.153  11  0.275   1  0.170   0.162 N  0.450      SignalP-noTM
MeliponaBeecheii_013378-T1  0.144  25  0.116  25  0.148  39  0.093   0.104 N  0.450      SignalP-noTM
MeliponaBeecheii_013379-T1  0.109  29  0.114  16  0.134   1  0.125   0.120 N  0.450      SignalP-noTM
MeliponaBeecheii_013380-T1  0.107  66  0.104  66  0.113   9  0.097   0.100 N  0.450      SignalP-noTM
MeliponaBeecheii_013381-T1  0.775  19  0.862  19  0.982   9  0.955   0.912 Y  0.450      SignalP-noTM
MeliponaBeecheii_013382-T1  0.517  19  0.542  19  0.820   2  0.609   0.569 Y  0.500      SignalP-TM
MeliponaBeecheii_013383-T1  0.775  19  0.862  19  0.982   9  0.955   0.912 Y  0.450      SignalP-noTM
MeliponaBeecheii_013384-T1  0.108  42  0.107  11  0.122   1  0.097   0.102 N  0.450      SignalP-noTM
MeliponaBeecheii_013385-T1  0.200  63  0.151  63  0.135  49  0.101   0.124 N  0.450      SignalP-noTM
MeliponaBeecheii_013386-T1  0.417  30  0.274  30  0.401   2  0.206   0.237 N  0.450      SignalP-noTM
MeliponaBeecheii_013387-T1  0.648  26  0.489  26  0.485  19  0.324   0.423 N  0.500      SignalP-TM
MeliponaBeecheii_013388-T1  0.208  20  0.165  20  0.154  12  0.132   0.147 N  0.450      SignalP-noTM
MeliponaBeecheii_013389-T1  0.108  28  0.109  11  0.134   3  0.111   0.111 N  0.450      SignalP-noTM
MeliponaBeecheii_013390-T1  0.111  31  0.105  31  0.113  22  0.097   0.100 N  0.450      SignalP-noTM
MeliponaBeecheii_013391-T1  0.114  35  0.107  44  0.118  34  0.103   0.105 N  0.450      SignalP-noTM
MeliponaBeecheii_013392-T1  0.109  63  0.103  46  0.120   3  0.095   0.099 N  0.450      SignalP-noTM
MeliponaBeecheii_013393-T1  0.109  63  0.120  11  0.153   3  0.133   0.127 N  0.450      SignalP-noTM
MeliponaBeecheii_013394-T1  0.313  38  0.273  38  0.456  35  0.193   0.230 N  0.450      SignalP-noTM
MeliponaBeecheii_013395-T1  0.507  23  0.650  23  0.901  18  0.832   0.748 Y  0.450      SignalP-noTM
MeliponaBeecheii_013396-T1  0.109  58  0.110  46  0.128  40  0.100   0.105 N  0.450      SignalP-noTM
MeliponaBeecheii_013397-T1  0.111  30  0.110  11  0.135   1  0.107   0.109 N  0.450      SignalP-noTM
MeliponaBeecheii_013398-T1  0.107  11  0.116  11  0.133   1  0.116   0.116 N  0.450      SignalP-noTM
MeliponaBeecheii_013399-T1  0.110  22  0.121  11  0.175   2  0.129   0.126 N  0.450      SignalP-noTM
MeliponaBeecheii_013400-T1  0.112  44  0.105  50  0.118  28  0.097   0.101 N  0.450      SignalP-noTM
MeliponaBeecheii_013401-T1  0.128  28  0.163  65  0.269  58  0.137   0.152 N  0.500      SignalP-TM
MeliponaBeecheii_013402-T1  0.304  50  0.198  50  0.228  49  0.114   0.153 N  0.450      SignalP-noTM
MeliponaBeecheii_013403-T1  0.190  18  0.134  18  0.122  42  0.092   0.112 N  0.450      SignalP-noTM
MeliponaBeecheii_013404-T1  0.108  67  0.115  11  0.133   1  0.114   0.114 N  0.450      SignalP-noTM
MeliponaBeecheii_013405-T1  0.143  70  0.118  70  0.170  11  0.105   0.111 N  0.450      SignalP-noTM
MeliponaBeecheii_013406-T1  0.156  63  0.140  63  0.198  46  0.108   0.123 N  0.450      SignalP-noTM
MeliponaBeecheii_013407-T1  0.128  22  0.122  22  0.157  16  0.116   0.119 N  0.450      SignalP-noTM
MeliponaBeecheii_013408-T1  0.110  28  0.117  41  0.188  32  0.120   0.119 N  0.450      SignalP-noTM
MeliponaBeecheii_013409-T1  0.112  58  0.109  58  0.122  55  0.102   0.105 N  0.450      SignalP-noTM
MeliponaBeecheii_013410-T1  0.446  20  0.516  20  0.718   3  0.599   0.561 Y  0.450      SignalP-noTM
MeliponaBeecheii_013411-T1  0.114  60  0.105  14  0.112   4  0.096   0.100 N  0.450      SignalP-noTM
MeliponaBeecheii_013412-T1  0.156  50  0.176  50  0.383  44  0.148   0.161 N  0.450      SignalP-noTM
MeliponaBeecheii_013413-T1  0.109  65  0.109  14  0.129   8  0.110   0.109 N  0.450      SignalP-noTM
MeliponaBeecheii_013414-T1  0.293  20  0.339  20  0.687   2  0.454   0.385 N  0.500      SignalP-TM
MeliponaBeecheii_013415-T1  0.128  17  0.167  11  0.384   1  0.222   0.189 N  0.500      SignalP-TM
MeliponaBeecheii_013416-T1  0.642  19  0.573  19  0.592   2  0.497   0.532 Y  0.450      SignalP-noTM
MeliponaBeecheii_013417-T1  0.124  23  0.133  12  0.207   2  0.151   0.142 N  0.450      SignalP-noTM
MeliponaBeecheii_013418-T1  0.156  42  0.121  42  0.113  50  0.098   0.108 N  0.450      SignalP-noTM
MeliponaBeecheii_013419-T1  0.117  47  0.115  11  0.133   1  0.113   0.114 N  0.450      SignalP-noTM
MeliponaBeecheii_013420-T1  0.110  26  0.107  52  0.119  36  0.100   0.103 N  0.450      SignalP-noTM
MeliponaBeecheii_013421-T1  0.117  34  0.105  68  0.126  32  0.096   0.101 N  0.450      SignalP-noTM
MeliponaBeecheii_013422-T1  0.491  54  0.269  54  0.223  50  0.128   0.193 N  0.450      SignalP-noTM
MeliponaBeecheii_013423-T1  0.164  25  0.138  25  0.164  33  0.115   0.126 N  0.450      SignalP-noTM
MeliponaBeecheii_013424-T1  0.107  61  0.105  14  0.115   3  0.098   0.101 N  0.450      SignalP-noTM
MeliponaBeecheii_013425-T1  0.112  19  0.112  53  0.128  44  0.101   0.106 N  0.450      SignalP-noTM
MeliponaBeecheii_013426-T1  0.112  55  0.108  70  0.124  25  0.101   0.104 N  0.450      SignalP-noTM
MeliponaBeecheii_013427-T1  0.170  20  0.200  20  0.600  32  0.229   0.216 N  0.450      SignalP-noTM
MeliponaBeecheii_013428-T1  0.115  69  0.105  69  0.106  70  0.095   0.100 N  0.450      SignalP-noTM
MeliponaBeecheii_013429-T1  0.108  48  0.143  12  0.226   1  0.170   0.157 N  0.450      SignalP-noTM
MeliponaBeecheii_013430-T1  0.129  27  0.158  11  0.301   1  0.182   0.171 N  0.450      SignalP-noTM
MeliponaBeecheii_013431-T1  0.307  30  0.283  30  0.798  29  0.265   0.273 N  0.450      SignalP-noTM
MeliponaBeecheii_013432-T1  0.109  68  0.107  68  0.120  52  0.099   0.103 N  0.450      SignalP-noTM
MeliponaBeecheii_013433-T1  0.109  68  0.105  46  0.123   2  0.097   0.101 N  0.450      SignalP-noTM
MeliponaBeecheii_013434-T1  0.320  17  0.261  17  0.285   1  0.185   0.220 N  0.450      SignalP-noTM
MeliponaBeecheii_013435-T1  0.128  34  0.113  34  0.143  33  0.105   0.109 N  0.450      SignalP-noTM
MeliponaBeecheii_013436-T1  0.170  20  0.200  20  0.600  32  0.229   0.216 N  0.450      SignalP-noTM
MeliponaBeecheii_013437-T1  0.143  48  0.125  25  0.170  47  0.116   0.120 N  0.450      SignalP-noTM
MeliponaBeecheii_013438-T1  0.119  35  0.139  11  0.208   1  0.171   0.156 N  0.450      SignalP-noTM
MeliponaBeecheii_013439-T1  0.142  47  0.123  47  0.145  46  0.099   0.110 N  0.450      SignalP-noTM
MeliponaBeecheii_013440-T1  0.112  54  0.112  54  0.172  48  0.107   0.109 N  0.450      SignalP-noTM
MeliponaBeecheii_013441-T1  0.164  23  0.236  23  0.592   1  0.342   0.293 N  0.450      SignalP-noTM
MeliponaBeecheii_013442-T1  0.113  49  0.112  49  0.139   3  0.104   0.108 N  0.450      SignalP-noTM
MeliponaBeecheii_013443-T1  0.110  46  0.116  12  0.139   1  0.120   0.118 N  0.450      SignalP-noTM
MeliponaBeecheii_013444-T1  0.107  40  0.104  59  0.112  57  0.097   0.100 N  0.450      SignalP-noTM
MeliponaBeecheii_013445-T1  0.222  20  0.271  42  0.745  33  0.359   0.319 N  0.450      SignalP-noTM
MeliponaBeecheii_013446-T1  0.112  56  0.106  28  0.112  23  0.101   0.103 N  0.450      SignalP-noTM
MeliponaBeecheii_013447-T1  0.153  64  0.128  30  0.164  37  0.109   0.118 N  0.450      SignalP-noTM
MeliponaBeecheii_013448-T1  0.109  31  0.108  31  0.129  23  0.103   0.105 N  0.450      SignalP-noTM
MeliponaBeecheii_013449-T1  0.117  20  0.107  38  0.115  35  0.097   0.102 N  0.450      SignalP-noTM
MeliponaBeecheii_013450-T1  0.110  40  0.104  17  0.142   4  0.108   0.106 N  0.450      SignalP-noTM
MeliponaBeecheii_013451-T1  0.141  44  0.118  44  0.133  12  0.104   0.111 N  0.450      SignalP-noTM
MeliponaBeecheii_013452-T1  0.110  56  0.103  38  0.112  24  0.096   0.099 N  0.450      SignalP-noTM
MeliponaBeecheii_013453-T1  0.153  32  0.118  32  0.117  57  0.092   0.104 N  0.450      SignalP-noTM
MeliponaBeecheii_013454-T1  0.120  21  0.133  21  0.251   3  0.148   0.141 N  0.450      SignalP-noTM
MeliponaBeecheii_013455-T1  0.110  32  0.106  43  0.123  26  0.099   0.102 N  0.450      SignalP-noTM
MeliponaBeecheii_013456-T1  0.113  31  0.107  55  0.111  39  0.099   0.103 N  0.450      SignalP-noTM
MeliponaBeecheii_013457-T1  0.251  21  0.294  21  0.462   2  0.332   0.315 N  0.450      SignalP-noTM
MeliponaBeecheii_013458-T1  0.109  37  0.104  70  0.139   4  0.096   0.100 N  0.450      SignalP-noTM
MeliponaBeecheii_013459-T1  0.125  58  0.113  58  0.120  52  0.097   0.105 N  0.450      SignalP-noTM
MeliponaBeecheii_013460-T1  0.107  58  0.103  12  0.110   1  0.094   0.098 N  0.450      SignalP-noTM
MeliponaBeecheii_013461-T1  0.118  41  0.143  11  0.209   1  0.179   0.162 N  0.450      SignalP-noTM
MeliponaBeecheii_013462-T1  0.127  33  0.167  27  0.471  25  0.225   0.198 N  0.450      SignalP-noTM
MeliponaBeecheii_013463-T1  0.167  23  0.205  23  0.473   4  0.252   0.231 N  0.450      SignalP-noTM
MeliponaBeecheii_013464-T1  0.323  26  0.185  26  0.225  48  0.107   0.143 N  0.450      SignalP-noTM
MeliponaBeecheii_013465-T1  0.108  29  0.104  43  0.114  22  0.098   0.101 N  0.450      SignalP-noTM
MeliponaBeecheii_013466-T1  0.110  25  0.105  25  0.117  41  0.100   0.102 N  0.450      SignalP-noTM
MeliponaBeecheii_013467-T1  0.109  62  0.130  39  0.229  29  0.139   0.135 N  0.450      SignalP-noTM
MeliponaBeecheii_013468-T1  0.193  27  0.210  27  0.379   2  0.242   0.227 N  0.450      SignalP-noTM
MeliponaBeecheii_013469-T1  0.131  48  0.184  48  0.481  40  0.190   0.187 N  0.450      SignalP-noTM
MeliponaBeecheii_013470-T1  0.146  27  0.179  11  0.393  20  0.222   0.202 N  0.450      SignalP-noTM
MeliponaBeecheii_013471-T1  0.107  61  0.105  70  0.114  29  0.097   0.101 N  0.450      SignalP-noTM
MeliponaBeecheii_013472-T1  0.109  64  0.106  64  0.112  22  0.099   0.102 N  0.450      SignalP-noTM
MeliponaBeecheii_013473-T1  0.212  53  0.175  53  0.245  42  0.118   0.144 N  0.450      SignalP-noTM
MeliponaBeecheii_013474-T1  0.109  58  0.104  58  0.112  20  0.099   0.101 N  0.450      SignalP-noTM
MeliponaBeecheii_013475-T1  0.137  19  0.121  19  0.126  20  0.102   0.111 N  0.450      SignalP-noTM
MeliponaBeecheii_013476-T1  0.109  35  0.105  35  0.109  23  0.097   0.101 N  0.450      SignalP-noTM
MeliponaBeecheii_013477-T1  0.129  42  0.179  11  0.335   2  0.293   0.241 N  0.450      SignalP-noTM
MeliponaBeecheii_013478-T1  0.112  41  0.114  22  0.164   2  0.117   0.116 N  0.450      SignalP-noTM
MeliponaBeecheii_013479-T1  0.686  26  0.265  26  0.155  25  0.102   0.177 N  0.450      SignalP-noTM
MeliponaBeecheii_013480-T1  0.126  46  0.118  26  0.170  13  0.127   0.123 N  0.450      SignalP-noTM
MeliponaBeecheii_013481-T1  0.117  21  0.175  11  0.349   1  0.243   0.212 N  0.450      SignalP-noTM
MeliponaBeecheii_013482-T1  0.115  30  0.167  12  0.338   1  0.205   0.187 N  0.450      SignalP-noTM
MeliponaBeecheii_013483-T1  0.112  36  0.122  36  0.164  30  0.122   0.122 N  0.450      SignalP-noTM
MeliponaBeecheii_013484-T1  0.112  43  0.131  12  0.205  11  0.171   0.152 N  0.450      SignalP-noTM
MeliponaBeecheii_013485-T1  0.123  66  0.112  66  0.121  24  0.099   0.105 N  0.450      SignalP-noTM
MeliponaBeecheii_013486-T1  0.110  35  0.105  35  0.112  21  0.097   0.101 N  0.450      SignalP-noTM
MeliponaBeecheii_013487-T1  0.112  34  0.106  70  0.112  24  0.100   0.103 N  0.450      SignalP-noTM
MeliponaBeecheii_013488-T1  0.127  21  0.131  21  0.161   1  0.133   0.132 N  0.450      SignalP-noTM
MeliponaBeecheii_013489-T1  0.109  44  0.103  44  0.111  56  0.096   0.099 N  0.450      SignalP-noTM
MeliponaBeecheii_013490-T1  0.215  17  0.140  17  0.115  57  0.090   0.113 N  0.450      SignalP-noTM
MeliponaBeecheii_013491-T1  0.108  70  0.107  47  0.118  43  0.100   0.103 N  0.450      SignalP-noTM
MeliponaBeecheii_013492-T1  0.684  19  0.780  19  0.943  10  0.900   0.845 Y  0.450      SignalP-noTM
MeliponaBeecheii_013493-T1  0.113  36  0.115  36  0.167  10  0.119   0.117 N  0.450      SignalP-noTM
MeliponaBeecheii_013494-T1  0.109  54  0.123  38  0.274  24  0.129   0.126 N  0.450      SignalP-noTM
MeliponaBeecheii_013495-T1  0.112  18  0.109  11  0.131   1  0.102   0.105 N  0.450      SignalP-noTM
MeliponaBeecheii_013496-T1  0.108  19  0.123  19  0.221  13  0.140   0.132 N  0.450      SignalP-noTM
MeliponaBeecheii_013497-T1  0.253  20  0.325  20  0.617   6  0.419   0.376 N  0.450      SignalP-noTM
MeliponaBeecheii_013498-T1  0.126  46  0.112  46  0.129  39  0.091   0.101 N  0.450      SignalP-noTM
MeliponaBeecheii_013499-T1  0.133  30  0.146  25  0.222   9  0.164   0.155 N  0.450      SignalP-noTM
MeliponaBeecheii_013500-T1  0.109  66  0.114  13  0.161   8  0.130   0.122 N  0.450      SignalP-noTM
MeliponaBeecheii_013501-T1  0.122  46  0.117  46  0.137  40  0.112   0.114 N  0.450      SignalP-noTM
MeliponaBeecheii_013502-T1  0.111  41  0.118  41  0.133  38  0.114   0.116 N  0.450      SignalP-noTM
MeliponaBeecheii_013503-T1  0.639  24  0.637  24  0.857   1  0.644   0.641 Y  0.450      SignalP-noTM
MeliponaBeecheii_013504-T1  0.109  48  0.105  12  0.123   1  0.097   0.101 N  0.450      SignalP-noTM
MeliponaBeecheii_013505-T1  0.108  55  0.114  12  0.136   5  0.115   0.114 N  0.450      SignalP-noTM
MeliponaBeecheii_013506-T1  0.171  19  0.232  19  0.581  18  0.322   0.281 N  0.450      SignalP-noTM
MeliponaBeecheii_013507-T1  0.110  34  0.109  34  0.128  12  0.104   0.106 N  0.450      SignalP-noTM
MeliponaBeecheii_013508-T1  0.182  41  0.158  11  0.308   1  0.182   0.171 N  0.450      SignalP-noTM
MeliponaBeecheii_013509-T1  0.108  19  0.110  62  0.132  53  0.104   0.107 N  0.450      SignalP-noTM
MeliponaBeecheii_013510-T1  0.139  49  0.122  49  0.134  46  0.102   0.111 N  0.450      SignalP-noTM
MeliponaBeecheii_013511-T1  0.109  62  0.105  70  0.110  56  0.098   0.101 N  0.450      SignalP-noTM
MeliponaBeecheii_013512-T1  0.118  19  0.152  19  0.245  12  0.191   0.173 N  0.450      SignalP-noTM
MeliponaBeecheii_013513-T1  0.116  26  0.110  53  0.121  50  0.101   0.105 N  0.450      SignalP-noTM
MeliponaBeecheii_013514-T1  0.111  63  0.109  23  0.132   3  0.108   0.108 N  0.450      SignalP-noTM
MeliponaBeecheii_013515-T1  0.128  35  0.106  55  0.138  12  0.089   0.099 N  0.500      SignalP-TM
MeliponaBeecheii_013516-T1  0.128  48  0.129  48  0.235  47  0.121   0.125 N  0.450      SignalP-noTM
MeliponaBeecheii_013517-T1  0.118  43  0.194  37  0.540  17  0.282   0.242 N  0.450      SignalP-noTM
MeliponaBeecheii_013518-T1  0.321  30  0.222  30  0.287  29  0.163   0.190 N  0.450      SignalP-noTM
MeliponaBeecheii_013519-T1  0.184  25  0.255  25  0.495  24  0.360   0.312 N  0.450      SignalP-noTM
MeliponaBeecheii_013520-T1  0.111  68  0.128  11  0.170   1  0.131   0.130 N  0.450      SignalP-noTM
MeliponaBeecheii_013521-T1  0.111  69  0.110  32  0.125  15  0.104   0.107 N  0.450      SignalP-noTM
MeliponaBeecheii_013522-T1  0.172  34  0.131  34  0.154  43  0.106   0.118 N  0.450      SignalP-noTM
MeliponaBeecheii_013523-T1  0.111  36  0.104  36  0.108  57  0.093   0.098 N  0.450      SignalP-noTM
MeliponaBeecheii_013524-T1  0.108  62  0.120  12  0.167   1  0.114   0.117 N  0.450      SignalP-noTM
MeliponaBeecheii_013525-T1  0.113  29  0.115  12  0.139   1  0.117   0.116 N  0.450      SignalP-noTM
MeliponaBeecheii_013526-T1  0.193  21  0.313  21  0.646  16  0.506   0.417 N  0.450      SignalP-noTM
MeliponaBeecheii_013527-T1  0.112  50  0.108  50  0.114  22  0.099   0.103 N  0.450      SignalP-noTM
MeliponaBeecheii_013528-T1  0.413  28  0.220  28  0.176  35  0.120   0.166 N  0.450      SignalP-noTM
MeliponaBeecheii_013529-T1  0.125  21  0.109  21  0.121   1  0.093   0.101 N  0.450      SignalP-noTM
MeliponaBeecheii_013530-T1  0.119  52  0.118  52  0.195  48  0.103   0.110 N  0.450      SignalP-noTM
MeliponaBeecheii_013531-T1  0.111  65  0.106  11  0.120   3  0.107   0.107 N  0.450      SignalP-noTM
MeliponaBeecheii_013532-T1  0.164  44  0.170  44  0.280  41  0.150   0.159 N  0.450      SignalP-noTM
MeliponaBeecheii_013533-T1  0.110   7  0.103  61  0.107  66  0.095   0.099 N  0.450      SignalP-noTM
MeliponaBeecheii_013534-T1  0.252  35  0.197  35  0.383  12  0.203   0.200 N  0.500      SignalP-TM
MeliponaBeecheii_013535-T1  0.186  53  0.144  63  0.266  58  0.108   0.130 N  0.500      SignalP-TM
MeliponaBeecheii_013536-T1  0.155  42  0.125  34  0.180   3  0.119   0.122 N  0.450      SignalP-noTM
MeliponaBeecheii_013537-T1  0.109  51  0.104  23  0.127   4  0.101   0.102 N  0.450      SignalP-noTM
MeliponaBeecheii_013538-T1  0.109  23  0.110  23  0.136   7  0.111   0.111 N  0.450      SignalP-noTM
MeliponaBeecheii_013539-T1  0.108  34  0.105  65  0.124  44  0.099   0.101 N  0.450      SignalP-noTM
MeliponaBeecheii_013540-T1  0.300  24  0.227  24  0.253  13  0.175   0.199 N  0.450      SignalP-noTM
MeliponaBeecheii_013541-T1  0.138  35  0.113  35  0.109  38  0.091   0.101 N  0.450      SignalP-noTM
MeliponaBeecheii_013542-T1  0.108  70  0.105  70  0.122   3  0.098   0.101 N  0.450      SignalP-noTM
MeliponaBeecheii_013543-T1  0.740  17  0.847  17  0.986  11  0.970   0.913 Y  0.450      SignalP-noTM
MeliponaBeecheii_013544-T1  0.142  44  0.119  11  0.155   1  0.110   0.114 N  0.450      SignalP-noTM
MeliponaBeecheii_013545-T1  0.107  65  0.107  41  0.119  27  0.102   0.104 N  0.450      SignalP-noTM
MeliponaBeecheii_013546-T1  0.107  29  0.112  53  0.135  45  0.111   0.111 N  0.450      SignalP-noTM
MeliponaBeecheii_013547-T1  0.140  21  0.172  21  0.289   2  0.205   0.190 N  0.450      SignalP-noTM
MeliponaBeecheii_013548-T1  0.111  15  0.106  45  0.110  12  0.098   0.102 N  0.450      SignalP-noTM
MeliponaBeecheii_013549-T1  0.139  33  0.120  33  0.122  32  0.105   0.112 N  0.450      SignalP-noTM
MeliponaBeecheii_013550-T1  0.128  55  0.135  55  0.250  44  0.120   0.127 N  0.450      SignalP-noTM
MeliponaBeecheii_013551-T1  0.109  32  0.109  32  0.125  22  0.106   0.107 N  0.450      SignalP-noTM
MeliponaBeecheii_013552-T1  0.118  18  0.108  18  0.113  47  0.099   0.103 N  0.450      SignalP-noTM
MeliponaBeecheii_013553-T1  0.144  29  0.116  29  0.116  28  0.093   0.103 N  0.450      SignalP-noTM
MeliponaBeecheii_013554-T1  0.134  19  0.231  19  0.507  12  0.387   0.315 N  0.450      SignalP-noTM
MeliponaBeecheii_013555-T1  0.113  23  0.108  23  0.124  13  0.104   0.106 N  0.450      SignalP-noTM
MeliponaBeecheii_013556-T1  0.125  26  0.119  26  0.132  12  0.113   0.116 N  0.450      SignalP-noTM
MeliponaBeecheii_013557-T1  0.112  50  0.113  11  0.203  48  0.108   0.110 N  0.450      SignalP-noTM
MeliponaBeecheii_013558-T1  0.112  23  0.162  11  0.344   1  0.224   0.187 N  0.500      SignalP-TM
MeliponaBeecheii_013559-T1  0.108  60  0.108  60  0.123  50  0.099   0.104 N  0.450      SignalP-noTM
MeliponaBeecheii_013560-T1  0.228  68  0.138  68  0.168  69  0.080   0.115 N  0.500      SignalP-TM
MeliponaBeecheii_013561-T1  0.193  37  0.211  37  0.487   4  0.208   0.210 N  0.500      SignalP-TM
MeliponaBeecheii_013562-T1  0.242  19  0.360  19  0.737   2  0.526   0.449 N  0.450      SignalP-noTM
MeliponaBeecheii_013563-T1  0.149  46  0.123  46  0.143  45  0.098   0.109 N  0.450      SignalP-noTM
MeliponaBeecheii_013564-T1  0.108  54  0.103  57  0.110  55  0.096   0.099 N  0.450      SignalP-noTM
MeliponaBeecheii_013565-T1  0.121  46  0.142  39  0.257  28  0.145   0.143 N  0.500      SignalP-TM
MeliponaBeecheii_013566-T1  0.109  70  0.106  70  0.112  60  0.097   0.101 N  0.450      SignalP-noTM
MeliponaBeecheii_013567-T1  0.107  52  0.107  38  0.126  27  0.102   0.104 N  0.450      SignalP-noTM
MeliponaBeecheii_013568-T1  0.120  46  0.109  46  0.110  28  0.094   0.101 N  0.450      SignalP-noTM
MeliponaBeecheii_013569-T1  0.110  31  0.105  11  0.117   1  0.097   0.101 N  0.450      SignalP-noTM
MeliponaBeecheii_013570-T1  0.160  24  0.188  24  0.310   1  0.224   0.207 N  0.450      SignalP-noTM
MeliponaBeecheii_013571-T1  0.138  32  0.182  32  0.355  11  0.226   0.206 N  0.450      SignalP-noTM
MeliponaBeecheii_013572-T1  0.142  25  0.249  25  0.603  11  0.429   0.346 N  0.450      SignalP-noTM
MeliponaBeecheii_013573-T1  0.108  42  0.131  11  0.170   4  0.155   0.144 N  0.450      SignalP-noTM
MeliponaBeecheii_013574-T1  0.109  56  0.107  56  0.116   3  0.103   0.105 N  0.450      SignalP-noTM
MeliponaBeecheii_013575-T1  0.125  50  0.111  50  0.124  24  0.101   0.105 N  0.450      SignalP-noTM
MeliponaBeecheii_013576-T1  0.117  21  0.113  21  0.139   1  0.106   0.110 N  0.450      SignalP-noTM
MeliponaBeecheii_013577-T1  0.108  37  0.107  37  0.113  27  0.097   0.102 N  0.450      SignalP-noTM
MeliponaBeecheii_013578-T1  0.161  24  0.169  24  0.271   1  0.181   0.175 N  0.450      SignalP-noTM
MeliponaBeecheii_013579-T1  0.134  23  0.167  11  0.299   1  0.238   0.205 N  0.450      SignalP-noTM
MeliponaBeecheii_013580-T1  0.173  35  0.175  11  0.355   1  0.189   0.183 N  0.450      SignalP-noTM
MeliponaBeecheii_013581-T1  0.208  30  0.155  30  0.233   3  0.130   0.141 N  0.450      SignalP-noTM
MeliponaBeecheii_013582-T1  0.111  67  0.107  67  0.121  49  0.099   0.103 N  0.450      SignalP-noTM
MeliponaBeecheii_013583-T1  0.202  29  0.149  29  0.207  26  0.117   0.132 N  0.450      SignalP-noTM
MeliponaBeecheii_013584-T1  0.111  51  0.135  14  0.187   2  0.163   0.150 N  0.450      SignalP-noTM
MeliponaBeecheii_013585-T1  0.111  22  0.110  42  0.121  26  0.106   0.108 N  0.450      SignalP-noTM
MeliponaBeecheii_013586-T1  0.114  25  0.155  12  0.328   3  0.229   0.195 N  0.450      SignalP-noTM
MeliponaBeecheii_013587-T1  0.111  56  0.107  32  0.127  13  0.103   0.105 N  0.450      SignalP-noTM
MeliponaBeecheii_013588-T1  0.111  63  0.117  11  0.152   1  0.109   0.112 N  0.450      SignalP-noTM
MeliponaBeecheii_013589-T1  0.109  24  0.106  24  0.127   5  0.104   0.105 N  0.450      SignalP-noTM
MeliponaBeecheii_013590-T1  0.114  30  0.107  11  0.133   3  0.112   0.110 N  0.450      SignalP-noTM
MeliponaBeecheii_013591-T1  0.110  22  0.112  16  0.130   1  0.108   0.110 N  0.450      SignalP-noTM
MeliponaBeecheii_013592-T1  0.109  41  0.110  25  0.133  13  0.112   0.111 N  0.450      SignalP-noTM
MeliponaBeecheii_013593-T1  0.107  48  0.111  24  0.144   5  0.115   0.113 N  0.450      SignalP-noTM
MeliponaBeecheii_013594-T1  0.131  19  0.148  19  0.198   7  0.167   0.158 N  0.450      SignalP-noTM
MeliponaBeecheii_013595-T1  0.146  19  0.123  19  0.160  15  0.104   0.113 N  0.450      SignalP-noTM
MeliponaBeecheii_013596-T1  0.180  36  0.160  17  0.211   8  0.166   0.163 N  0.450      SignalP-noTM
MeliponaBeecheii_013597-T1  0.119  29  0.111  29  0.130  34  0.102   0.107 N  0.450      SignalP-noTM
MeliponaBeecheii_013598-T1  0.125  24  0.173  12  0.327   1  0.256   0.218 N  0.450      SignalP-noTM
MeliponaBeecheii_013599-T1  0.106  59  0.113  70  0.170  63  0.102   0.109 N  0.500      SignalP-TM
MeliponaBeecheii_013600-T1  0.150  42  0.122  42  0.124  14  0.106   0.113 N  0.450      SignalP-noTM
MeliponaBeecheii_013601-T1  0.111  63  0.109  63  0.158  47  0.102   0.105 N  0.450      SignalP-noTM
MeliponaBeecheii_013602-T1  0.143  42  0.122  42  0.136  17  0.107   0.114 N  0.450      SignalP-noTM
MeliponaBeecheii_013603-T1  0.110  35  0.110  35  0.125  21  0.101   0.105 N  0.450      SignalP-noTM
MeliponaBeecheii_013604-T1  0.131  42  0.147  42  0.297  48  0.138   0.142 N  0.450      SignalP-noTM
MeliponaBeecheii_013605-T1  0.152  34  0.147  34  0.309  33  0.146   0.146 N  0.450      SignalP-noTM
MeliponaBeecheii_013606-T1  0.179  26  0.334  14  0.761  13  0.619   0.488 Y  0.450      SignalP-noTM
MeliponaBeecheii_013607-T1  0.109  52  0.104  70  0.112  62  0.099   0.101 N  0.450      SignalP-noTM
MeliponaBeecheii_013608-T1  0.120  27  0.141  12  0.231   1  0.146   0.143 N  0.450      SignalP-noTM
MeliponaBeecheii_013609-T1  0.110  26  0.103  54  0.104  36  0.095   0.099 N  0.450      SignalP-noTM
MeliponaBeecheii_013610-T1  0.109  37  0.116  11  0.143   1  0.112   0.114 N  0.450      SignalP-noTM
MeliponaBeecheii_013611-T1  0.110  20  0.105  39  0.112  24  0.099   0.102 N  0.450      SignalP-noTM
MeliponaBeecheii_013612-T1  0.192  23  0.240  23  0.423   1  0.300   0.272 N  0.450      SignalP-noTM
MeliponaBeecheii_013613-T1  0.117  41  0.110  41  0.122  36  0.101   0.106 N  0.450      SignalP-noTM
MeliponaBeecheii_013614-T1  0.107  70  0.107  23  0.122   5  0.108   0.108 N  0.450      SignalP-noTM
MeliponaBeecheii_013615-T1  0.110  47  0.107  70  0.116  64  0.101   0.103 N  0.450      SignalP-noTM
MeliponaBeecheii_013616-T1  0.118  32  0.148  22  0.288   2  0.207   0.180 N  0.450      SignalP-noTM
MeliponaBeecheii_013617-T1  0.118  48  0.140  13  0.264   2  0.188   0.166 N  0.450      SignalP-noTM
MeliponaBeecheii_013618-T1  0.812  19  0.873  19  0.963  11  0.935   0.906 Y  0.450      SignalP-noTM
MeliponaBeecheii_013619-T1  0.120  41  0.142  11  0.238  13  0.157   0.150 N  0.450      SignalP-noTM
MeliponaBeecheii_013620-T1  0.109  70  0.104  28  0.115  12  0.099   0.101 N  0.450      SignalP-noTM
MeliponaBeecheii_013621-T1  0.135  55  0.115  55  0.126  11  0.097   0.105 N  0.450      SignalP-noTM
MeliponaBeecheii_013622-T1  0.164  29  0.142  29  0.170  28  0.127   0.134 N  0.450      SignalP-noTM
MeliponaBeecheii_013623-T1  0.276  31  0.171  31  0.158  30  0.108   0.137 N  0.450      SignalP-noTM
MeliponaBeecheii_013624-T1  0.121  21  0.104  21  0.122  39  0.089   0.096 N  0.450      SignalP-noTM
MeliponaBeecheii_013625-T1  0.147  23  0.119  23  0.122  42  0.096   0.106 N  0.450      SignalP-noTM
MeliponaBeecheii_013626-T1  0.109  57  0.106  33  0.124  13  0.099   0.102 N  0.450      SignalP-noTM
MeliponaBeecheii_013627-T1  0.140  26  0.116  26  0.148  25  0.099   0.107 N  0.450      SignalP-noTM
MeliponaBeecheii_013628-T1  0.108   5  0.105  49  0.109  31  0.097   0.100 N  0.450      SignalP-noTM
MeliponaBeecheii_013629-T1  0.111  53  0.111  53  0.128  45  0.106   0.108 N  0.450      SignalP-noTM
MeliponaBeecheii_013630-T1  0.172  34  0.119  34  0.156  51  0.092   0.108 N  0.500      SignalP-TM
MeliponaBeecheii_013631-T1  0.110  52  0.106  43  0.112   8  0.103   0.104 N  0.450      SignalP-noTM
MeliponaBeecheii_013632-T1  0.137  36  0.119  36  0.137  33  0.101   0.109 N  0.450      SignalP-noTM
MeliponaBeecheii_013633-T1  0.614  20  0.738  20  0.945  12  0.883   0.816 Y  0.450      SignalP-noTM
MeliponaBeecheii_013634-T1  0.196  26  0.148  26  0.152  34  0.113   0.129 N  0.450      SignalP-noTM
MeliponaBeecheii_013635-T1  0.107  65  0.106  31  0.120  20  0.103   0.104 N  0.450      SignalP-noTM
MeliponaBeecheii_013636-T1  0.112  59  0.114  23  0.146  11  0.119   0.116 N  0.450      SignalP-noTM
MeliponaBeecheii_013637-T1  0.108  42  0.112  48  0.149  31  0.108   0.110 N  0.450      SignalP-noTM
MeliponaBeecheii_013638-T1  0.182  18  0.156  18  0.295  16  0.134   0.144 N  0.450      SignalP-noTM
MeliponaBeecheii_013639-T1  0.112  60  0.107  11  0.129   1  0.096   0.101 N  0.450      SignalP-noTM
MeliponaBeecheii_013640-T1  0.129  39  0.115  39  0.126  37  0.099   0.107 N  0.450      SignalP-noTM
MeliponaBeecheii_013641-T1  0.107  24  0.117  11  0.144   2  0.118   0.117 N  0.450      SignalP-noTM
MeliponaBeecheii_013642-T1  0.112  46  0.111  46  0.126  40  0.107   0.109 N  0.450      SignalP-noTM
MeliponaBeecheii_013643-T1  0.110  20  0.105  20  0.121   4  0.100   0.102 N  0.450      SignalP-noTM
MeliponaBeecheii_013644-T1  0.118  37  0.135  20  0.197   7  0.161   0.149 N  0.450      SignalP-noTM
MeliponaBeecheii_013645-T1  0.559  24  0.692  24  0.933  12  0.858   0.782 Y  0.450      SignalP-noTM
MeliponaBeecheii_013646-T1  0.212  21  0.155  21  0.138  26  0.112   0.131 N  0.450      SignalP-noTM
MeliponaBeecheii_013647-T1  0.396  28  0.345  28  0.533   1  0.292   0.324 N  0.500      SignalP-TM
MeliponaBeecheii_013648-T1  0.110  33  0.116  13  0.140  32  0.115   0.115 N  0.450      SignalP-noTM
MeliponaBeecheii_013649-T1  0.108  41  0.103  70  0.117  61  0.096   0.099 N  0.450      SignalP-noTM
MeliponaBeecheii_013650-T1  0.108  69  0.104  69  0.108  56  0.097   0.100 N  0.450      SignalP-noTM
MeliponaBeecheii_013651-T1  0.114  40  0.115  11  0.143   1  0.105   0.110 N  0.450      SignalP-noTM
MeliponaBeecheii_013652-T1  0.227  22  0.265  22  0.569  21  0.303   0.286 N  0.450      SignalP-noTM
MeliponaBeecheii_013653-T1  0.634  20  0.698  20  0.870  11  0.754   0.728 Y  0.450      SignalP-noTM
MeliponaBeecheii_013654-T1  0.163  27  0.157  27  0.209   4  0.155   0.156 N  0.450      SignalP-noTM
MeliponaBeecheii_013655-T1  0.111  35  0.110  35  0.123  49  0.107   0.109 N  0.450      SignalP-noTM
MeliponaBeecheii_013656-T1  0.333  38  0.365  38  0.747  36  0.354   0.359 N  0.450      SignalP-noTM
MeliponaBeecheii_013657-T1  0.129  40  0.136  11  0.197   1  0.163   0.150 N  0.450      SignalP-noTM
MeliponaBeecheii_013658-T1  0.132  24  0.117  24  0.144  22  0.104   0.110 N  0.450      SignalP-noTM
MeliponaBeecheii_013659-T1  0.108  54  0.107  37  0.114  23  0.104   0.105 N  0.450      SignalP-noTM
MeliponaBeecheii_013660-T1  0.109  44  0.112  12  0.133   3  0.114   0.113 N  0.450      SignalP-noTM
MeliponaBeecheii_013661-T1  0.148  20  0.162  20  0.219  12  0.180   0.172 N  0.450      SignalP-noTM
MeliponaBeecheii_013662-T1  0.108  39  0.109  52  0.125  43  0.102   0.105 N  0.450      SignalP-noTM
MeliponaBeecheii_013663-T1  0.109  20  0.105  11  0.116  54  0.099   0.102 N  0.450      SignalP-noTM
MeliponaBeecheii_013664-T1  0.127  20  0.134  20  0.180  14  0.141   0.138 N  0.450      SignalP-noTM
MeliponaBeecheii_013665-T1  0.115  46  0.109  46  0.138  43  0.102   0.105 N  0.450      SignalP-noTM
MeliponaBeecheii_013666-T1  0.113  50  0.104  11  0.121   2  0.098   0.102 N  0.500      SignalP-TM
MeliponaBeecheii_013667-T1  0.145  22  0.119  22  0.119  20  0.098   0.108 N  0.450      SignalP-noTM
MeliponaBeecheii_013668-T1  0.178  42  0.131  42  0.117  16  0.100   0.115 N  0.450      SignalP-noTM
MeliponaBeecheii_013669-T1  0.110  41  0.104  70  0.124  49  0.098   0.101 N  0.450      SignalP-noTM
MeliponaBeecheii_013670-T1  0.111  48  0.104  23  0.111   2  0.101   0.102 N  0.450      SignalP-noTM
MeliponaBeecheii_013671-T1  0.109  12  0.108  12  0.122   8  0.112   0.111 N  0.450      SignalP-noTM
MeliponaBeecheii_013672-T1  0.107  63  0.105  26  0.113   8  0.101   0.102 N  0.450      SignalP-noTM
MeliponaBeecheii_013673-T1  0.118  16  0.110  16  0.116  22  0.099   0.104 N  0.450      SignalP-noTM
MeliponaBeecheii_013674-T1  0.109  50  0.108  29  0.128  12  0.106   0.107 N  0.450      SignalP-noTM
MeliponaBeecheii_013675-T1  0.119  34  0.114  34  0.182  13  0.107   0.110 N  0.450      SignalP-noTM
MeliponaBeecheii_013676-T1  0.116  48  0.109  48  0.122  43  0.097   0.103 N  0.450      SignalP-noTM
MeliponaBeecheii_013677-T1  0.112  48  0.107  48  0.113  36  0.099   0.103 N  0.450      SignalP-noTM
MeliponaBeecheii_013678-T1  0.118  16  0.107  16  0.126  15  0.098   0.102 N  0.450      SignalP-noTM
MeliponaBeecheii_013679-T1  0.159  22  0.169  22  0.252   1  0.176   0.173 N  0.450      SignalP-noTM
MeliponaBeecheii_013680-T1  0.111  64  0.110  12  0.136   1  0.101   0.105 N  0.450      SignalP-noTM
MeliponaBeecheii_013681-T1  0.241  38  0.164  38  0.203  37  0.111   0.135 N  0.450      SignalP-noTM
MeliponaBeecheii_013682-T1  0.139  28  0.114  28  0.116  55  0.092   0.102 N  0.450      SignalP-noTM
MeliponaBeecheii_013683-T1  0.107  56  0.105  37  0.121  28  0.098   0.101 N  0.450      SignalP-noTM
MeliponaBeecheii_013684-T1  0.118  41  0.109  41  0.128   9  0.104   0.106 N  0.450      SignalP-noTM
MeliponaBeecheii_013685-T1  0.155  19  0.179  19  0.285   4  0.193   0.186 N  0.450      SignalP-noTM
MeliponaBeecheii_013686-T1  0.136  27  0.120  12  0.148   1  0.124   0.122 N  0.450      SignalP-noTM
MeliponaBeecheii_013687-T1  0.114  34  0.105  34  0.109  38  0.095   0.100 N  0.450      SignalP-noTM
MeliponaBeecheii_013688-T1  0.108  49  0.102  43  0.108  57  0.094   0.098 N  0.450      SignalP-noTM
MeliponaBeecheii_013689-T1  0.109  61  0.105  49  0.129  38  0.101   0.102 N  0.450      SignalP-noTM
MeliponaBeecheii_013690-T1  0.110  69  0.107  40  0.125  25  0.102   0.104 N  0.450      SignalP-noTM
MeliponaBeecheii_013691-T1  0.248  35  0.174  35  0.279  34  0.135   0.158 N  0.500      SignalP-TM
MeliponaBeecheii_013692-T1  0.111  28  0.108  60  0.122  50  0.103   0.105 N  0.450      SignalP-noTM
MeliponaBeecheii_013693-T1  0.110  57  0.107  69  0.115  62  0.098   0.102 N  0.450      SignalP-noTM
MeliponaBeecheii_013694-T1  0.111  62  0.111  51  0.133  26  0.105   0.108 N  0.450      SignalP-noTM
MeliponaBeecheii_013695-T1  0.149  19  0.163  19  0.262  17  0.186   0.176 N  0.450      SignalP-noTM
MeliponaBeecheii_013696-T1  0.112  35  0.113  35  0.141  51  0.110   0.111 N  0.450      SignalP-noTM
MeliponaBeecheii_013697-T1  0.130  21  0.123  21  0.154   1  0.118   0.121 N  0.500      SignalP-TM
MeliponaBeecheii_013698-T1  0.126  20  0.138  20  0.187  19  0.150   0.145 N  0.450      SignalP-noTM
MeliponaBeecheii_013699-T1  0.298  25  0.182  25  0.350   9  0.175   0.179 N  0.500      SignalP-TM
MeliponaBeecheii_013700-T1  0.116  37  0.116  12  0.142   4  0.119   0.118 N  0.450      SignalP-noTM
MeliponaBeecheii_013701-T1  0.110  35  0.107  70  0.130   7  0.102   0.104 N  0.450      SignalP-noTM
MeliponaBeecheii_013702-T1  0.350  43  0.233  43  0.248  36  0.140   0.183 N  0.450      SignalP-noTM
MeliponaBeecheii_013703-T1  0.108  45  0.113  38  0.139  22  0.107   0.110 N  0.450      SignalP-noTM
MeliponaBeecheii_013704-T1  0.216  20  0.307  20  0.614   4  0.421   0.368 N  0.450      SignalP-noTM
MeliponaBeecheii_013705-T1  0.113  22  0.117  11  0.147   2  0.118   0.118 N  0.450      SignalP-noTM
MeliponaBeecheii_013706-T1  0.108  60  0.105  60  0.116  41  0.097   0.101 N  0.450      SignalP-noTM
MeliponaBeecheii_013707-T1  0.110  48  0.113  23  0.140  17  0.118   0.116 N  0.450      SignalP-noTM
MeliponaBeecheii_013708-T1  0.133  33  0.119  33  0.129  13  0.107   0.113 N  0.450      SignalP-noTM
MeliponaBeecheii_013709-T1  0.116  34  0.107  34  0.125  32  0.093   0.100 N  0.450      SignalP-noTM
MeliponaBeecheii_013710-T1  0.115  44  0.117  11  0.230  43  0.128   0.123 N  0.450      SignalP-noTM
MeliponaBeecheii_013711-T1  0.183  20  0.153  20  0.180  15  0.129   0.140 N  0.450      SignalP-noTM
MeliponaBeecheii_013712-T1  0.111  24  0.140  11  0.254   3  0.173   0.158 N  0.450      SignalP-noTM
MeliponaBeecheii_013713-T1  0.120  20  0.127  20  0.173   2  0.132   0.130 N  0.450      SignalP-noTM
MeliponaBeecheii_013714-T1  0.110  47  0.110  34  0.130  12  0.108   0.109 N  0.450      SignalP-noTM
MeliponaBeecheii_013715-T1  0.109  59  0.112  25  0.129  11  0.114   0.113 N  0.450      SignalP-noTM
MeliponaBeecheii_013716-T1  0.111  29  0.106  29  0.113  15  0.102   0.104 N  0.450      SignalP-noTM
MeliponaBeecheii_013717-T1  0.118  32  0.111  52  0.136  39  0.102   0.106 N  0.450      SignalP-noTM
MeliponaBeecheii_013718-T1  0.107  60  0.103  60  0.108  60  0.098   0.100 N  0.450      SignalP-noTM
MeliponaBeecheii_013719-T1  0.290  29  0.439  29  0.781  14  0.663   0.560 Y  0.450      SignalP-noTM
MeliponaBeecheii_013720-T1  0.111  42  0.109  42  0.119  35  0.095   0.102 N  0.450      SignalP-noTM
MeliponaBeecheii_013721-T1  0.138  18  0.124  18  0.128  44  0.111   0.117 N  0.450      SignalP-noTM
MeliponaBeecheii_013722-T1  0.118  42  0.167  42  0.291  30  0.160   0.164 N  0.500      SignalP-TM
MeliponaBeecheii_013723-T1  0.115  56  0.110  56  0.127  45  0.098   0.103 N  0.450      SignalP-noTM
MeliponaBeecheii_013724-T1  0.112  66  0.104  66  0.108   1  0.095   0.099 N  0.450      SignalP-noTM
MeliponaBeecheii_013725-T1  0.533  40  0.648  40  0.951  26  0.743   0.699 Y  0.450      SignalP-noTM
MeliponaBeecheii_013726-T1  0.112  45  0.111  45  0.118  39  0.106   0.108 N  0.450      SignalP-noTM
MeliponaBeecheii_013727-T1  0.140  17  0.165  13  0.231  12  0.194   0.180 N  0.450      SignalP-noTM
MeliponaBeecheii_013728-T1  0.135  22  0.128  35  0.185  34  0.121   0.124 N  0.450      SignalP-noTM
MeliponaBeecheii_013729-T1  0.112  54  0.103  66  0.109  49  0.094   0.098 N  0.450      SignalP-noTM
MeliponaBeecheii_013730-T1  0.532  26  0.702  23  0.986  15  0.949   0.835 Y  0.450      SignalP-noTM
MeliponaBeecheii_013731-T1  0.116  32  0.139  11  0.307   1  0.145   0.142 N  0.500      SignalP-TM
MeliponaBeecheii_013732-T1  0.108  66  0.108  12  0.120   4  0.109   0.109 N  0.450      SignalP-noTM
MeliponaBeecheii_013733-T1  0.111  22  0.109  11  0.130   1  0.100   0.104 N  0.450      SignalP-noTM
MeliponaBeecheii_013734-T1  0.112  41  0.106  52  0.131   2  0.101   0.103 N  0.450      SignalP-noTM
MeliponaBeecheii_013735-T1  0.110  29  0.102  41  0.115   3  0.096   0.099 N  0.450      SignalP-noTM
MeliponaBeecheii_013736-T1  0.606  26  0.713  26  0.945  15  0.829   0.776 Y  0.450      SignalP-noTM
MeliponaBeecheii_013737-T1  0.110  29  0.102  41  0.115   3  0.096   0.099 N  0.450      SignalP-noTM
MeliponaBeecheii_013738-T1  0.113  42  0.105  60  0.113  41  0.098   0.101 N  0.450      SignalP-noTM
MeliponaBeecheii_013739-T1  0.110  49  0.106  38  0.117  25  0.100   0.103 N  0.450      SignalP-noTM
MeliponaBeecheii_013740-T1  0.111  48  0.108  48  0.113  31  0.098   0.102 N  0.450      SignalP-noTM
MeliponaBeecheii_013741-T1  0.611  26  0.675  19  0.961  11  0.894   0.793 Y  0.450      SignalP-noTM
MeliponaBeecheii_013742-T1  0.150  19  0.147  19  0.217  14  0.143   0.145 N  0.450      SignalP-noTM
MeliponaBeecheii_013743-T1  0.114  26  0.106  54  0.113  64  0.097   0.101 N  0.450      SignalP-noTM
MeliponaBeecheii_013744-T1  0.298  24  0.497  24  0.943  12  0.830   0.677 Y  0.450      SignalP-noTM
MeliponaBeecheii_013745-T1  0.108  41  0.110  41  0.131  24  0.108   0.109 N  0.450      SignalP-noTM
MeliponaBeecheii_013746-T1  0.167  25  0.144  25  0.192   4  0.127   0.135 N  0.450      SignalP-noTM
MeliponaBeecheii_013747-T1  0.131  36  0.165  17  0.384   3  0.199   0.184 N  0.450      SignalP-noTM
MeliponaBeecheii_013748-T1  0.216  24  0.337  24  0.716   4  0.522   0.437 N  0.450      SignalP-noTM
MeliponaBeecheii_013749-T1  0.112  20  0.107  39  0.112  23  0.102   0.105 N  0.450      SignalP-noTM
MeliponaBeecheii_013750-T1  0.140  24  0.131  24  0.153  11  0.123   0.127 N  0.450      SignalP-noTM
MeliponaBeecheii_013751-T1  0.169  39  0.129  39  0.112  22  0.097   0.111 N  0.450      SignalP-noTM
MeliponaBeecheii_013752-T1  0.108  58  0.107  40  0.122  22  0.099   0.102 N  0.450      SignalP-noTM
MeliponaBeecheii_013753-T1  0.629  21  0.741  21  0.949   2  0.867   0.809 Y  0.450      SignalP-noTM
MeliponaBeecheii_013754-T1  0.108  19  0.107  11  0.124   3  0.105   0.106 N  0.450      SignalP-noTM
MeliponaBeecheii_013755-T1  0.164  22  0.173  22  0.282   1  0.178   0.175 N  0.450      SignalP-noTM
MeliponaBeecheii_013756-T1  0.107  70  0.105  53  0.111  52  0.096   0.100 N  0.450      SignalP-noTM
MeliponaBeecheii_013757-T1  0.332  32  0.242  32  0.335  31  0.171   0.214 N  0.500      SignalP-TM
MeliponaBeecheii_013758-T1  0.110  35  0.110  42  0.138  25  0.105   0.107 N  0.450      SignalP-noTM
MeliponaBeecheii_013759-T1  0.110  66  0.103  43  0.114  29  0.098   0.100 N  0.450      SignalP-noTM
MeliponaBeecheii_013760-T1  0.110  59  0.108  42  0.125  20  0.103   0.105 N  0.450      SignalP-noTM
MeliponaBeecheii_013761-T1  0.110  65  0.105  65  0.112  47  0.095   0.100 N  0.450      SignalP-noTM
MeliponaBeecheii_013762-T1  0.111  33  0.108  42  0.122  32  0.100   0.103 N  0.450      SignalP-noTM
MeliponaBeecheii_013763-T1  0.137  19  0.118  19  0.130  32  0.104   0.110 N  0.450      SignalP-noTM
MeliponaBeecheii_013764-T1  0.118  65  0.107  65  0.119  33  0.096   0.101 N  0.450      SignalP-noTM
MeliponaBeecheii_013765-T1  0.109  49  0.107  49  0.113  46  0.098   0.102 N  0.450      SignalP-noTM
MeliponaBeecheii_013766-T1  0.140  26  0.117  26  0.124   1  0.101   0.108 N  0.450      SignalP-noTM
MeliponaBeecheii_013767-T1  0.113  61  0.109  61  0.125  16  0.103   0.106 N  0.450      SignalP-noTM
MeliponaBeecheii_013768-T1  0.107  28  0.102  68  0.105  56  0.093   0.097 N  0.450      SignalP-noTM
MeliponaBeecheii_013769-T1  0.110  15  0.118  15  0.136  11  0.121   0.119 N  0.450      SignalP-noTM
MeliponaBeecheii_013770-T1  0.118  43  0.109  57  0.123  50  0.100   0.104 N  0.450      SignalP-noTM
MeliponaBeecheii_013771-T1  0.110  49  0.114  11  0.140   3  0.121   0.117 N  0.450      SignalP-noTM
MeliponaBeecheii_013772-T1  0.109  24  0.111  12  0.148   7  0.120   0.116 N  0.450      SignalP-noTM
MeliponaBeecheii_013773-T1  0.111  11  0.107  11  0.113  46  0.100   0.103 N  0.450      SignalP-noTM
MeliponaBeecheii_013774-T1  0.140  19  0.130  19  0.145  18  0.118   0.123 N  0.450      SignalP-noTM
MeliponaBeecheii_013775-T1  0.113  31  0.127  11  0.217   5  0.168   0.149 N  0.450      SignalP-noTM
MeliponaBeecheii_013776-T1  0.622  17  0.753  17  0.951  15  0.904   0.834 Y  0.450      SignalP-noTM
MeliponaBeecheii_013777-T1  0.128  31  0.112  31  0.116  30  0.095   0.103 N  0.450      SignalP-noTM
MeliponaBeecheii_013778-T1  0.138  47  0.119  47  0.146  44  0.104   0.111 N  0.450      SignalP-noTM
MeliponaBeecheii_013779-T1  0.108  52  0.117  54  0.141  47  0.110   0.113 N  0.450      SignalP-noTM
MeliponaBeecheii_013780-T1  0.128  30  0.127  14  0.221   3  0.143   0.136 N  0.450      SignalP-noTM
MeliponaBeecheii_013781-T1  0.112  31  0.109  52  0.130  36  0.099   0.103 N  0.450      SignalP-noTM
MeliponaBeecheii_013782-T1  0.113  66  0.105  36  0.120  22  0.098   0.101 N  0.450      SignalP-noTM
MeliponaBeecheii_013783-T1  0.109  70  0.110  51  0.128  44  0.103   0.106 N  0.450      SignalP-noTM
MeliponaBeecheii_013784-T1  0.114  45  0.106  45  0.119   3  0.096   0.100 N  0.450      SignalP-noTM
MeliponaBeecheii_013785-T1  0.108  40  0.106  31  0.115  20  0.099   0.102 N  0.450      SignalP-noTM
MeliponaBeecheii_013786-T1  0.114  59  0.112  11  0.140   4  0.113   0.113 N  0.500      SignalP-TM
MeliponaBeecheii_013787-T1  0.108  12  0.107  34  0.129  17  0.105   0.106 N  0.450      SignalP-noTM
MeliponaBeecheii_013788-T1  0.853  19  0.870  19  0.924  10  0.891   0.881 Y  0.450      SignalP-noTM
MeliponaBeecheii_013789-T1  0.128  19  0.124  19  0.154  13  0.119   0.121 N  0.450      SignalP-noTM
MeliponaBeecheii_013790-T1  0.113  60  0.105  60  0.118  39  0.095   0.099 N  0.450      SignalP-noTM
MeliponaBeecheii_013791-T1  0.112  37  0.102  37  0.106  54  0.093   0.097 N  0.450      SignalP-noTM
MeliponaBeecheii_013792-T1  0.106  66  0.105  49  0.122  29  0.100   0.103 N  0.450      SignalP-noTM
MeliponaBeecheii_013793-T1  0.111  58  0.104  58  0.114  16  0.099   0.101 N  0.450      SignalP-noTM
MeliponaBeecheii_013794-T1  0.108  60  0.103  60  0.110  45  0.096   0.099 N  0.450      SignalP-noTM
MeliponaBeecheii_013795-T1  0.107  63  0.113  11  0.153   5  0.118   0.116 N  0.450      SignalP-noTM
MeliponaBeecheii_013796-T1  0.106  42  0.105  39  0.118  28  0.088   0.098 N  0.500      SignalP-TM
MeliponaBeecheii_013797-T1  0.122  19  0.116  19  0.120   1  0.109   0.112 N  0.450      SignalP-noTM
MeliponaBeecheii_013798-T1  0.112  32  0.106  67  0.118  40  0.100   0.103 N  0.450      SignalP-noTM
MeliponaBeecheii_013799-T1  0.139  37  0.120  37  0.147  36  0.108   0.114 N  0.450      SignalP-noTM
MeliponaBeecheii_013800-T1  0.124  33  0.114  33  0.141   2  0.109   0.111 N  0.450      SignalP-noTM
MeliponaBeecheii_013801-T1  0.108  15  0.103  39  0.116  28  0.095   0.099 N  0.450      SignalP-noTM
MeliponaBeecheii_013802-T1  0.196  17  0.197  17  0.247   3  0.184   0.190 N  0.450      SignalP-noTM
MeliponaBeecheii_013803-T1  0.125  48  0.139  65  0.237  53  0.129   0.135 N  0.500      SignalP-TM
MeliponaBeecheii_013804-T1  0.107  56  0.121  12  0.203   2  0.127   0.124 N  0.450      SignalP-noTM
MeliponaBeecheii_013805-T1  0.225  17  0.286  17  0.472  13  0.378   0.323 N  0.500      SignalP-TM
MeliponaBeecheii_013806-T1  0.131  36  0.117  36  0.197  35  0.104   0.110 N  0.450      SignalP-noTM
MeliponaBeecheii_013807-T1  0.131  57  0.113  57  0.121  13  0.099   0.105 N  0.450      SignalP-noTM
MeliponaBeecheii_013808-T1  0.140  30  0.132  30  0.169  18  0.125   0.128 N  0.450      SignalP-noTM
MeliponaBeecheii_013809-T1  0.367  31  0.299  16  0.445   2  0.327   0.310 N  0.500      SignalP-TM
MeliponaBeecheii_013810-T1  0.112  34  0.106  50  0.120  41  0.101   0.103 N  0.450      SignalP-noTM
MeliponaBeecheii_013811-T1  0.107   4  0.105  40  0.114  32  0.097   0.101 N  0.450      SignalP-noTM
MeliponaBeecheii_013812-T1  0.186  26  0.151  26  0.162  23  0.126   0.138 N  0.450      SignalP-noTM
MeliponaBeecheii_013813-T1  0.684  22  0.811  22  0.993  13  0.963   0.893 Y  0.450      SignalP-noTM
MeliponaBeecheii_013814-T1  0.221  19  0.332  19  0.686   3  0.478   0.410 N  0.450      SignalP-noTM
MeliponaBeecheii_013815-T1  0.113  35  0.148  12  0.255   7  0.195   0.173 N  0.450      SignalP-noTM
MeliponaBeecheii_013816-T1  0.108  60  0.104  60  0.117   7  0.099   0.102 N  0.450      SignalP-noTM
MeliponaBeecheii_013817-T1  0.171  21  0.244  16  0.503  11  0.355   0.304 N  0.450      SignalP-noTM
MeliponaBeecheii_013818-T1  0.110  50  0.108  12  0.132  42  0.106   0.107 N  0.450      SignalP-noTM
MeliponaBeecheii_013819-T1  0.115  11  0.112  11  0.117  14  0.110   0.111 N  0.450      SignalP-noTM
MeliponaBeecheii_013820-T1  0.120  48  0.107  48  0.112  54  0.096   0.101 N  0.450      SignalP-noTM
MeliponaBeecheii_013821-T1  0.342  24  0.529  24  0.902  19  0.815   0.683 Y  0.450      SignalP-noTM
MeliponaBeecheii_013822-T1  0.395  33  0.233  33  0.258  31  0.148   0.187 N  0.450      SignalP-noTM
MeliponaBeecheii_013823-T1  0.129  45  0.152  23  0.264  18  0.192   0.174 N  0.450      SignalP-noTM
MeliponaBeecheii_013824-T1  0.205  20  0.138  20  0.113   2  0.092   0.113 N  0.450      SignalP-noTM
MeliponaBeecheii_013825-T1  0.107  61  0.107  28  0.120  13  0.105   0.106 N  0.450      SignalP-noTM
MeliponaBeecheii_013826-T1  0.109  61  0.106  12  0.120  10  0.104   0.105 N  0.450      SignalP-noTM
MeliponaBeecheii_013827-T1  0.136  19  0.183  19  0.319  18  0.258   0.224 N  0.450      SignalP-noTM
MeliponaBeecheii_013828-T1  0.111  43  0.104  43  0.126   3  0.095   0.099 N  0.450      SignalP-noTM
MeliponaBeecheii_013829-T1  0.155  29  0.227  17  0.612   3  0.338   0.287 N  0.450      SignalP-noTM
MeliponaBeecheii_013830-T1  0.107  36  0.108  24  0.120  16  0.109   0.108 N  0.450      SignalP-noTM
MeliponaBeecheii_013831-T1  0.127  25  0.127  25  0.171  18  0.127   0.127 N  0.450      SignalP-noTM
MeliponaBeecheii_013832-T1  0.569  20  0.336  20  0.275   1  0.187   0.256 N  0.450      SignalP-noTM
MeliponaBeecheii_013833-T1  0.126  28  0.121  40  0.170  37  0.111   0.117 N  0.500      SignalP-TM
MeliponaBeecheii_013834-T1  0.109  59  0.105  36  0.118  27  0.100   0.102 N  0.450      SignalP-noTM
MeliponaBeecheii_013835-T1  0.206  35  0.192  35  0.264  14  0.191   0.192 N  0.500      SignalP-TM
MeliponaBeecheii_013836-T1  0.107  57  0.104  36  0.117  35  0.092   0.099 N  0.500      SignalP-TM
MeliponaBeecheii_013837-T1  0.108  33  0.106  48  0.116  45  0.098   0.101 N  0.450      SignalP-noTM
MeliponaBeecheii_013838-T1  0.108  52  0.104  36  0.112  55  0.098   0.101 N  0.450      SignalP-noTM
MeliponaBeecheii_013839-T1  0.131  18  0.114  18  0.128  40  0.098   0.106 N  0.450      SignalP-noTM
MeliponaBeecheii_013840-T1  0.108  44  0.102  67  0.111   6  0.097   0.100 N  0.450      SignalP-noTM
MeliponaBeecheii_013841-T1  0.164  41  0.140  41  0.195  40  0.116   0.127 N  0.450      SignalP-noTM
MeliponaBeecheii_013842-T1  0.109  50  0.120  11  0.151   1  0.113   0.116 N  0.450      SignalP-noTM
MeliponaBeecheii_013843-T1  0.109  55  0.109  55  0.130  50  0.102   0.105 N  0.450      SignalP-noTM
MeliponaBeecheii_013844-T1  0.115  17  0.123  17  0.159  15  0.135   0.130 N  0.450      SignalP-noTM
MeliponaBeecheii_013845-T1  0.132  54  0.122  54  0.183  53  0.095   0.112 N  0.500      SignalP-TM
MeliponaBeecheii_013846-T1  0.111  22  0.106  22  0.121   9  0.101   0.103 N  0.450      SignalP-noTM
MeliponaBeecheii_013847-T1  0.115  16  0.122  16  0.151   4  0.130   0.126 N  0.450      SignalP-noTM
MeliponaBeecheii_013848-T1  0.120  57  0.114  12  0.140   1  0.106   0.110 N  0.450      SignalP-noTM
MeliponaBeecheii_013849-T1  0.111  45  0.109  45  0.116  37  0.096   0.102 N  0.450      SignalP-noTM
MeliponaBeecheii_013850-T1  0.116  57  0.124  57  0.208  47  0.116   0.119 N  0.450      SignalP-noTM
MeliponaBeecheii_013851-T1  0.354  20  0.553  20  0.916   6  0.863   0.721 Y  0.450      SignalP-noTM
MeliponaBeecheii_013852-T1  0.110  34  0.106  37  0.110  20  0.097   0.101 N  0.450      SignalP-noTM
MeliponaBeecheii_013853-T1  0.123  37  0.114  37  0.155  15  0.109   0.111 N  0.450      SignalP-noTM
MeliponaBeecheii_013854-T1  0.109  41  0.108  41  0.118  23  0.098   0.102 N  0.450      SignalP-noTM
MeliponaBeecheii_013855-T1  0.112  35  0.105  70  0.116  54  0.096   0.100 N  0.450      SignalP-noTM
MeliponaBeecheii_013856-T1  0.205  26  0.297  26  0.737   9  0.445   0.377 N  0.450      SignalP-noTM
MeliponaBeecheii_013857-T1  0.131  23  0.235  23  0.618   3  0.421   0.335 N  0.450      SignalP-noTM
MeliponaBeecheii_013858-T1  0.155  18  0.170  11  0.354   1  0.256   0.204 N  0.500      SignalP-TM
MeliponaBeecheii_013859-T1  0.180  25  0.129  25  0.121  43  0.092   0.109 N  0.450      SignalP-noTM
MeliponaBeecheii_013860-T1  0.112  29  0.112  12  0.157   2  0.119   0.116 N  0.450      SignalP-noTM
MeliponaBeecheii_013861-T1  0.112  22  0.110  12  0.122   1  0.104   0.107 N  0.450      SignalP-noTM
# SignalP-4.1 euk predictions
# name                     Cmax  pos  Ymax  pos  Smax  pos  Smean   D     ?  Dmaxcut    Networks-used
MeliponaBeecheii_008514-T1  0.589  19  0.312  19  0.374  41  0.186   0.261 N  0.500      SignalP-TM
MeliponaBeecheii_008515-T1  0.110  34  0.111  42  0.132  30  0.099   0.105 N  0.450      SignalP-noTM
MeliponaBeecheii_008516-T1  0.162  29  0.162  29  0.238  24  0.159   0.161 N  0.500      SignalP-TM
MeliponaBeecheii_008517-T1  0.129  35  0.124  35  0.278  26  0.126   0.125 N  0.450      SignalP-noTM
MeliponaBeecheii_008518-T1  0.129  48  0.110  48  0.114   3  0.098   0.103 N  0.450      SignalP-noTM
MeliponaBeecheii_008519-T1  0.134  31  0.111  31  0.116  23  0.093   0.101 N  0.450      SignalP-noTM
MeliponaBeecheii_008520-T1  0.107  50  0.104  70  0.121   2  0.099   0.101 N  0.450      SignalP-noTM
MeliponaBeecheii_008521-T1  0.157  21  0.135  21  0.163  18  0.115   0.124 N  0.450      SignalP-noTM
MeliponaBeecheii_008522-T1  0.109  31  0.103  15  0.114   7  0.102   0.102 N  0.450      SignalP-noTM
MeliponaBeecheii_008523-T1  0.781  23  0.724  23  0.811   8  0.672   0.696 Y  0.450      SignalP-noTM
MeliponaBeecheii_008524-T1  0.142  23  0.133  23  0.151   4  0.124   0.128 N  0.450      SignalP-noTM
MeliponaBeecheii_008525-T1  0.285  24  0.508  24  0.957  10  0.906   0.723 Y  0.450      SignalP-noTM
MeliponaBeecheii_008526-T1  0.137  31  0.151  11  0.263   1  0.191   0.167 N  0.500      SignalP-TM
MeliponaBeecheii_008527-T1  0.598  25  0.720  25  0.927  16  0.870   0.801 Y  0.450      SignalP-noTM
MeliponaBeecheii_008528-T1  0.144  18  0.119  18  0.123   4  0.098   0.108 N  0.450      SignalP-noTM
MeliponaBeecheii_008529-T1  0.150  17  0.151  17  0.177   1  0.142   0.146 N  0.450      SignalP-noTM
MeliponaBeecheii_008530-T1  0.530  28  0.647  28  0.858   5  0.780   0.719 Y  0.450      SignalP-noTM
MeliponaBeecheii_008531-T1  0.864  24  0.880  24  0.971  13  0.896   0.888 Y  0.450      SignalP-noTM
MeliponaBeecheii_008532-T1  0.113  56  0.120  56  0.191  50  0.115   0.118 N  0.450      SignalP-noTM
MeliponaBeecheii_008533-T1  0.208  58  0.179  58  0.267  50  0.125   0.150 N  0.450      SignalP-noTM
MeliponaBeecheii_008534-T1  0.112  33  0.130  11  0.192   1  0.118   0.123 N  0.450      SignalP-noTM
MeliponaBeecheii_008535-T1  0.129  37  0.125  37  0.189  36  0.118   0.121 N  0.450      SignalP-noTM
MeliponaBeecheii_008536-T1  0.110  64  0.131  12  0.225   2  0.143   0.138 N  0.450      SignalP-noTM
MeliponaBeecheii_008537-T1  0.186  27  0.136  27  0.253   1  0.107   0.124 N  0.500      SignalP-TM
MeliponaBeecheii_008538-T1  0.114  21  0.152  12  0.335   3  0.210   0.184 N  0.450      SignalP-noTM
MeliponaBeecheii_008539-T1  0.111  32  0.122  32  0.221  21  0.135   0.129 N  0.450      SignalP-noTM
MeliponaBeecheii_008540-T1  0.618  26  0.684  26  0.878  21  0.760   0.725 Y  0.450      SignalP-noTM
MeliponaBeecheii_008541-T1  0.508  27  0.656  27  0.971  10  0.856   0.764 Y  0.450      SignalP-noTM
MeliponaBeecheii_008542-T1  0.129  48  0.112  48  0.113  13  0.098   0.104 N  0.450      SignalP-noTM
MeliponaBeecheii_008543-T1  0.131  17  0.126  17  0.146  24  0.118   0.122 N  0.450      SignalP-noTM
MeliponaBeecheii_008544-T1  0.399  22  0.580  22  0.904   5  0.842   0.721 Y  0.450      SignalP-noTM
MeliponaBeecheii_008545-T1  0.109  20  0.108  20  0.131  16  0.110   0.109 N  0.450      SignalP-noTM
MeliponaBeecheii_008546-T1  0.109  44  0.104  62  0.121  53  0.099   0.101 N  0.450      SignalP-noTM
MeliponaBeecheii_008547-T1  0.113  27  0.130  11  0.222   5  0.154   0.143 N  0.450      SignalP-noTM
MeliponaBeecheii_008548-T1  0.110  33  0.126  11  0.180   1  0.128   0.127 N  0.450      SignalP-noTM
MeliponaBeecheii_008549-T1  0.150  17  0.136  17  0.203  11  0.121   0.128 N  0.450      SignalP-noTM
MeliponaBeecheii_008550-T1  0.179  41  0.159  21  0.197   7  0.145   0.152 N  0.450      SignalP-noTM
MeliponaBeecheii_008551-T1  0.110  18  0.130  18  0.199  14  0.152   0.142 N  0.450      SignalP-noTM
MeliponaBeecheii_008552-T1  0.224  24  0.202  24  0.278   3  0.183   0.192 N  0.450      SignalP-noTM
MeliponaBeecheii_008553-T1  0.403  23  0.550  23  0.865   3  0.751   0.659 Y  0.450      SignalP-noTM
MeliponaBeecheii_008554-T1  0.152  41  0.131  45  0.203  50  0.104   0.116 N  0.450      SignalP-noTM
MeliponaBeecheii_008555-T1  0.251  27  0.252  27  0.434  30  0.249   0.250 N  0.500      SignalP-TM
MeliponaBeecheii_008556-T1  0.832  17  0.893  17  0.972   2  0.956   0.927 Y  0.450      SignalP-noTM
MeliponaBeecheii_008557-T1  0.790  52  0.386  52  0.610  11  0.223   0.321 N  0.500      SignalP-TM
MeliponaBeecheii_008558-T1  0.452  22  0.298  22  0.316   2  0.191   0.240 N  0.450      SignalP-noTM
MeliponaBeecheii_008559-T1  0.112  53  0.112  11  0.138   2  0.115   0.114 N  0.450      SignalP-noTM
MeliponaBeecheii_008560-T1  0.105  41  0.103  29  0.119  68  0.094   0.100 N  0.500      SignalP-TM
MeliponaBeecheii_008561-T1  0.112  37  0.107  64  0.140  48  0.101   0.103 N  0.450      SignalP-noTM
MeliponaBeecheii_008562-T1  0.113  36  0.106  64  0.128  45  0.101   0.103 N  0.450      SignalP-noTM
MeliponaBeecheii_008563-T1  0.108  43  0.111  38  0.127  23  0.105   0.108 N  0.450      SignalP-noTM
MeliponaBeecheii_008564-T1  0.110  67  0.111  11  0.138  11  0.117   0.114 N  0.450      SignalP-noTM
MeliponaBeecheii_008565-T1  0.225  21  0.183  21  0.290  15  0.151   0.166 N  0.450      SignalP-noTM
MeliponaBeecheii_008566-T1  0.113  35  0.106  23  0.118   8  0.100   0.102 N  0.450      SignalP-noTM
MeliponaBeecheii_008567-T1  0.107  41  0.104  41  0.116  22  0.096   0.100 N  0.450      SignalP-noTM
MeliponaBeecheii_008568-T1  0.125  26  0.121  26  0.158  13  0.120   0.120 N  0.450      SignalP-noTM
MeliponaBeecheii_008569-T1  0.213  24  0.223  24  0.384  23  0.232   0.228 N  0.450      SignalP-noTM
MeliponaBeecheii_008570-T1  0.113  39  0.129  56  0.196  48  0.105   0.120 N  0.500      SignalP-TM
MeliponaBeecheii_008571-T1  0.108  39  0.104  54  0.121  39  0.099   0.101 N  0.450      SignalP-noTM
MeliponaBeecheii_008572-T1  0.136  39  0.193  35  0.649  32  0.270   0.235 N  0.450      SignalP-noTM
MeliponaBeecheii_008573-T1  0.115  27  0.151  11  0.279   1  0.159   0.155 N  0.450      SignalP-noTM
MeliponaBeecheii_008574-T1  0.126  64  0.124  11  0.239   3  0.143   0.134 N  0.450      SignalP-noTM
MeliponaBeecheii_008575-T1  0.119  32  0.107  49  0.120  31  0.098   0.102 N  0.450      SignalP-noTM
MeliponaBeecheii_008576-T1  0.120  18  0.114  18  0.137   3  0.107   0.110 N  0.450      SignalP-noTM
MeliponaBeecheii_008577-T1  0.138  24  0.218  24  0.542   3  0.348   0.288 N  0.450      SignalP-noTM
MeliponaBeecheii_008578-T1  0.115  35  0.108  59  0.136  47  0.102   0.105 N  0.450      SignalP-noTM
MeliponaBeecheii_008579-T1  0.308  48  0.192  18  0.160  17  0.120   0.163 N  0.500      SignalP-TM
MeliponaBeecheii_008580-T1  0.117  29  0.118  29  0.172  28  0.122   0.120 N  0.450      SignalP-noTM
MeliponaBeecheii_008581-T1  0.111  68  0.110  68  0.133  51  0.103   0.106 N  0.450      SignalP-noTM
MeliponaBeecheii_008582-T1  0.109  66  0.107  26  0.118   4  0.104   0.105 N  0.450      SignalP-noTM
MeliponaBeecheii_008583-T1  0.146  37  0.194  36  0.447  13  0.258   0.229 N  0.450      SignalP-noTM
MeliponaBeecheii_008584-T1  0.112  59  0.107  23  0.127  11  0.105   0.106 N  0.450      SignalP-noTM
MeliponaBeecheii_008585-T1  0.135  14  0.130  14  0.140   1  0.117   0.123 N  0.450      SignalP-noTM
MeliponaBeecheii_008586-T1  0.109  27  0.105  54  0.124   2  0.100   0.103 N  0.450      SignalP-noTM
MeliponaBeecheii_008587-T1  0.839  19  0.823  19  0.869   9  0.807   0.815 Y  0.450      SignalP-noTM
MeliponaBeecheii_008588-T1  0.110  31  0.108  31  0.129  13  0.104   0.106 N  0.450      SignalP-noTM
MeliponaBeecheii_008589-T1  0.789  20  0.771  20  0.845   1  0.738   0.753 Y  0.450      SignalP-noTM
MeliponaBeecheii_008590-T1  0.127  21  0.161  21  0.296  15  0.202   0.183 N  0.450      SignalP-noTM
MeliponaBeecheii_008591-T1  0.156  42  0.128  42  0.172   1  0.114   0.120 N  0.450      SignalP-noTM
MeliponaBeecheii_008592-T1  0.108  66  0.116  14  0.148   1  0.108   0.112 N  0.450      SignalP-noTM
MeliponaBeecheii_008593-T1  0.129  60  0.112  60  0.124   1  0.098   0.105 N  0.450      SignalP-noTM
MeliponaBeecheii_008594-T1  0.128  52  0.115  52  0.117  42  0.098   0.106 N  0.450      SignalP-noTM
MeliponaBeecheii_008595-T1  0.119  19  0.105  69  0.120  53  0.094   0.099 N  0.450      SignalP-noTM
MeliponaBeecheii_008596-T1  0.211  22  0.191  22  0.254   4  0.171   0.180 N  0.450      SignalP-noTM
MeliponaBeecheii_008597-T1  0.617  43  0.345  43  0.441  42  0.153   0.241 N  0.450      SignalP-noTM
MeliponaBeecheii_008598-T1  0.116  28  0.104  70  0.116  56  0.097   0.100 N  0.450      SignalP-noTM
MeliponaBeecheii_008599-T1  0.471  27  0.572  27  0.951  12  0.725   0.655 Y  0.450      SignalP-noTM
MeliponaBeecheii_008600-T1  0.112  69  0.106  34  0.138  12  0.100   0.103 N  0.450      SignalP-noTM
MeliponaBeecheii_008602-T1  0.336  29  0.422  29  0.688  21  0.509   0.457 N  0.500      SignalP-TM
MeliponaBeecheii_008603-T1  0.112  52  0.107  27  0.114  13  0.103   0.105 N  0.450      SignalP-noTM
MeliponaBeecheii_008604-T1  0.137  44  0.115  44  0.116   1  0.098   0.106 N  0.450      SignalP-noTM
MeliponaBeecheii_008605-T1  0.120  18  0.153  11  0.276   1  0.148   0.151 N  0.450      SignalP-noTM
MeliponaBeecheii_008606-T1  0.132  27  0.119  11  0.184  26  0.118   0.119 N  0.450      SignalP-noTM
MeliponaBeecheii_008607-T1  0.109  44  0.120  11  0.146   1  0.124   0.122 N  0.450      SignalP-noTM
MeliponaBeecheii_008608-T1  0.111  52  0.114  52  0.140  39  0.112   0.113 N  0.450      SignalP-noTM
MeliponaBeecheii_008609-T1  0.109  56  0.116  13  0.139   2  0.120   0.118 N  0.450      SignalP-noTM
MeliponaBeecheii_008610-T1  0.110  62  0.107  15  0.119   7  0.106   0.106 N  0.450      SignalP-noTM
MeliponaBeecheii_008611-T1  0.381  29  0.204  29  0.187   2  0.119   0.158 N  0.450      SignalP-noTM
MeliponaBeecheii_008612-T1  0.634  25  0.755  25  0.956  13  0.899   0.833 Y  0.450      SignalP-noTM
MeliponaBeecheii_008613-T1  0.175  16  0.160  16  0.362  25  0.149   0.154 N  0.450      SignalP-noTM
MeliponaBeecheii_008614-T1  0.417  24  0.253  24  0.216   9  0.153   0.199 N  0.450      SignalP-noTM
MeliponaBeecheii_008615-T1  0.166  50  0.126  50  0.132  49  0.098   0.111 N  0.450      SignalP-noTM
MeliponaBeecheii_008616-T1  0.153  22  0.203  22  0.596  18  0.270   0.239 N  0.450      SignalP-noTM
MeliponaBeecheii_008617-T1  0.148  20  0.117  20  0.117   8  0.093   0.105 N  0.450      SignalP-noTM
MeliponaBeecheii_008618-T1  0.201  59  0.189  59  0.272  45  0.138   0.162 N  0.450      SignalP-noTM
MeliponaBeecheii_008619-T1  0.109  12  0.112  45  0.132  27  0.108   0.110 N  0.450      SignalP-noTM
MeliponaBeecheii_008620-T1  0.111  52  0.107  52  0.117  12  0.102   0.104 N  0.450      SignalP-noTM
MeliponaBeecheii_008621-T1  0.108  32  0.110  12  0.134  48  0.099   0.104 N  0.450      SignalP-noTM
MeliponaBeecheii_008622-T1  0.387  21  0.582  21  0.915  11  0.879   0.742 Y  0.450      SignalP-noTM
MeliponaBeecheii_008623-T1  0.109  51  0.107  28  0.125  12  0.103   0.105 N  0.450      SignalP-noTM
MeliponaBeecheii_008624-T1  0.330  52  0.210  52  0.209  50  0.116   0.159 N  0.450      SignalP-noTM
MeliponaBeecheii_008625-T1  0.110  68  0.106  34  0.118  24  0.099   0.102 N  0.450      SignalP-noTM
MeliponaBeecheii_008626-T1  0.107  38  0.105  14  0.116   1  0.102   0.103 N  0.450      SignalP-noTM
MeliponaBeecheii_008627-T1  0.107  19  0.108  19  0.125  13  0.109   0.109 N  0.450      SignalP-noTM
MeliponaBeecheii_008628-T1  0.109  30  0.107  27  0.135   6  0.105   0.106 N  0.450      SignalP-noTM
MeliponaBeecheii_008629-T1  0.120  41  0.143  41  0.258  36  0.161   0.153 N  0.450      SignalP-noTM
MeliponaBeecheii_008630-T1  0.110  43  0.112  43  0.143  32  0.115   0.114 N  0.450      SignalP-noTM
MeliponaBeecheii_008631-T1  0.109  63  0.103  63  0.114   8  0.095   0.099 N  0.450      SignalP-noTM
MeliponaBeecheii_008632-T1  0.109  25  0.109  18  0.124  11  0.110   0.109 N  0.450      SignalP-noTM
MeliponaBeecheii_008633-T1  0.280  42  0.275  24  0.707   2  0.494   0.393 N  0.450      SignalP-noTM
MeliponaBeecheii_008634-T1  0.119  47  0.120  47  0.157  35  0.113   0.116 N  0.450      SignalP-noTM
MeliponaBeecheii_008635-T1  0.109  70  0.106  70  0.116  53  0.096   0.101 N  0.450      SignalP-noTM
MeliponaBeecheii_008636-T1  0.145  30  0.121  30  0.183  26  0.107   0.114 N  0.450      SignalP-noTM
MeliponaBeecheii_008637-T1  0.110  63  0.118  12  0.142  12  0.120   0.119 N  0.450      SignalP-noTM
MeliponaBeecheii_008638-T1  0.125  16  0.121  16  0.136   1  0.108   0.114 N  0.450      SignalP-noTM
MeliponaBeecheii_008639-T1  0.109  60  0.105  11  0.137   2  0.107   0.106 N  0.450      SignalP-noTM
MeliponaBeecheii_008640-T1  0.121  14  0.148  41  0.302  17  0.180   0.165 N  0.450      SignalP-noTM
MeliponaBeecheii_008641-T1  0.116  46  0.153  12  0.244   1  0.198   0.177 N  0.450      SignalP-noTM
MeliponaBeecheii_008642-T1  0.145  39  0.124  39  0.130  22  0.108   0.115 N  0.450      SignalP-noTM
MeliponaBeecheii_008643-T1  0.111  37  0.145  16  0.253   5  0.199   0.167 N  0.500      SignalP-TM
MeliponaBeecheii_008644-T1  0.110  62  0.109  44  0.127   1  0.104   0.106 N  0.450      SignalP-noTM
MeliponaBeecheii_008645-T1  0.108  41  0.111  11  0.125   1  0.106   0.108 N  0.450      SignalP-noTM
MeliponaBeecheii_008646-T1  0.108  65  0.151  11  0.313   2  0.177   0.165 N  0.450      SignalP-noTM
MeliponaBeecheii_008647-T1  0.159  59  0.131  59  0.125  38  0.104   0.117 N  0.450      SignalP-noTM
MeliponaBeecheii_008648-T1  0.109  57  0.105  42  0.112  32  0.102   0.103 N  0.450      SignalP-noTM
MeliponaBeecheii_008649-T1  0.111  26  0.113  26  0.141  13  0.114   0.113 N  0.450      SignalP-noTM
MeliponaBeecheii_008650-T1  0.143  32  0.097  19  0.119  11  0.087   0.093 N  0.500      SignalP-TM
MeliponaBeecheii_008651-T1  0.122  28  0.119  28  0.176  13  0.118   0.119 N  0.450      SignalP-noTM
MeliponaBeecheii_008652-T1  0.112  57  0.108  57  0.116  44  0.097   0.102 N  0.450      SignalP-noTM
MeliponaBeecheii_008653-T1  0.114  44  0.120  56  0.309  45  0.120   0.120 N  0.450      SignalP-noTM
MeliponaBeecheii_008654-T1  0.111  64  0.106  42  0.123  24  0.101   0.103 N  0.450      SignalP-noTM
MeliponaBeecheii_008655-T1  0.161  47  0.124  47  0.128  46  0.094   0.108 N  0.450      SignalP-noTM
MeliponaBeecheii_008656-T1  0.121  33  0.131  39  0.236  38  0.141   0.137 N  0.450      SignalP-noTM
MeliponaBeecheii_008657-T1  0.151  17  0.281  17  0.697   1  0.456   0.375 N  0.450      SignalP-noTM
MeliponaBeecheii_008658-T1  0.112  61  0.101  70  0.114  63  0.081   0.093 N  0.500      SignalP-TM
MeliponaBeecheii_008659-T1  0.243  45  0.208  45  0.385  42  0.140   0.171 N  0.450      SignalP-noTM
MeliponaBeecheii_008660-T1  0.173  20  0.142  20  0.149   1  0.112   0.126 N  0.450      SignalP-noTM
MeliponaBeecheii_008661-T1  0.107  24  0.107  67  0.131  51  0.102   0.104 N  0.450      SignalP-noTM
MeliponaBeecheii_008662-T1  0.123  36  0.122  12  0.162   3  0.134   0.129 N  0.450      SignalP-noTM
MeliponaBeecheii_008663-T1  0.132  21  0.138  21  0.165   1  0.142   0.140 N  0.450      SignalP-noTM
MeliponaBeecheii_008664-T1  0.108  55  0.104  70  0.110  69  0.096   0.100 N  0.450      SignalP-noTM
MeliponaBeecheii_008665-T1  0.111  61  0.106  61  0.117  34  0.099   0.102 N  0.450      SignalP-noTM
MeliponaBeecheii_008666-T1  0.143  16  0.128  16  0.126  15  0.112   0.119 N  0.450      SignalP-noTM
MeliponaBeecheii_008667-T1  0.107  29  0.106  67  0.123  40  0.096   0.101 N  0.450      SignalP-noTM
MeliponaBeecheii_008668-T1  0.107  31  0.105  19  0.129  18  0.101   0.103 N  0.450      SignalP-noTM
MeliponaBeecheii_008669-T1  0.190  16  0.242  16  0.374   1  0.277   0.260 N  0.450      SignalP-noTM
MeliponaBeecheii_008670-T1  0.134  24  0.141  24  0.207   3  0.150   0.146 N  0.450      SignalP-noTM
MeliponaBeecheii_008671-T1  0.108  70  0.114  29  0.156  12  0.119   0.116 N  0.450      SignalP-noTM
MeliponaBeecheii_008672-T1  0.110  37  0.105  37  0.107  26  0.096   0.100 N  0.450      SignalP-noTM
MeliponaBeecheii_008673-T1  0.111  59  0.117  11  0.148   1  0.116   0.116 N  0.450      SignalP-noTM
MeliponaBeecheii_008674-T1  0.134  16  0.188  16  0.285   2  0.258   0.226 N  0.450      SignalP-noTM
MeliponaBeecheii_008675-T1  0.237  42  0.189  42  0.319  41  0.128   0.156 N  0.450      SignalP-noTM
MeliponaBeecheii_008676-T1  0.114  53  0.108  53  0.128  48  0.104   0.106 N  0.450      SignalP-noTM
MeliponaBeecheii_008677-T1  0.116  25  0.105  11  0.114   2  0.101   0.102 N  0.450      SignalP-noTM
MeliponaBeecheii_008678-T1  0.200  23  0.260  49  0.730  42  0.308   0.279 N  0.500      SignalP-TM
MeliponaBeecheii_008679-T1  0.129  65  0.181  65  0.416  50  0.155   0.170 N  0.500      SignalP-TM
MeliponaBeecheii_008680-T1  0.108  25  0.110  61  0.136  51  0.101   0.105 N  0.450      SignalP-noTM
MeliponaBeecheii_008681-T1  0.111  67  0.119  11  0.152   2  0.119   0.119 N  0.450      SignalP-noTM
MeliponaBeecheii_008682-T1  0.112  34  0.144  12  0.233   3  0.190   0.169 N  0.450      SignalP-noTM
MeliponaBeecheii_008683-T1  0.112  49  0.123  49  0.293  46  0.118   0.120 N  0.450      SignalP-noTM
MeliponaBeecheii_008684-T1  0.314  34  0.252  34  0.375   1  0.201   0.232 N  0.500      SignalP-TM
MeliponaBeecheii_008685-T1  0.444  24  0.648  24  0.976  16  0.945   0.808 Y  0.450      SignalP-noTM
MeliponaBeecheii_008686-T1  0.426  26  0.619  26  0.981  15  0.898   0.770 Y  0.450      SignalP-noTM
MeliponaBeecheii_008687-T1  0.823  19  0.883  19  0.977   4  0.944   0.916 Y  0.450      SignalP-noTM
MeliponaBeecheii_008688-T1  0.115  52  0.130  64  0.259  51  0.119   0.124 N  0.450      SignalP-noTM
MeliponaBeecheii_008689-T1  0.107  63  0.119  63  0.159  67  0.106   0.114 N  0.500      SignalP-TM
MeliponaBeecheii_008690-T1  0.612  17  0.750  17  0.967  16  0.928   0.846 Y  0.450      SignalP-noTM
MeliponaBeecheii_008691-T1  0.683  21  0.780  21  0.950  18  0.898   0.843 Y  0.450      SignalP-noTM
MeliponaBeecheii_008692-T1  0.564  19  0.732  19  0.977  11  0.947   0.848 Y  0.450      SignalP-noTM
MeliponaBeecheii_008693-T1  0.260  21  0.482  21  0.961   3  0.892   0.704 Y  0.450      SignalP-noTM
MeliponaBeecheii_008694-T1  0.391  19  0.248  19  0.673   2  0.249   0.248 N  0.500      SignalP-TM
MeliponaBeecheii_008695-T1  0.461  25  0.580  25  0.861   3  0.738   0.665 Y  0.450      SignalP-noTM
MeliponaBeecheii_008696-T1  0.502  22  0.671  22  0.952   4  0.898   0.794 Y  0.450      SignalP-noTM
MeliponaBeecheii_008697-T1  0.534  22  0.698  22  0.949  14  0.915   0.815 Y  0.450      SignalP-noTM
MeliponaBeecheii_008698-T1  0.504  16  0.661  16  0.899   8  0.866   0.771 Y  0.450      SignalP-noTM
MeliponaBeecheii_008699-T1  0.192  21  0.148  21  0.163  20  0.114   0.129 N  0.450      SignalP-noTM
MeliponaBeecheii_008700-T1  0.632  19  0.743  19  0.925   1  0.861   0.807 Y  0.450      SignalP-noTM
MeliponaBeecheii_008701-T1  0.748  37  0.679  37  0.840  30  0.583   0.640 Y  0.500      SignalP-TM
MeliponaBeecheii_008702-T1  0.844  30  0.812  30  0.895  18  0.763   0.786 Y  0.450      SignalP-noTM
MeliponaBeecheii_008703-T1  0.493  21  0.639  21  0.920  16  0.820   0.737 Y  0.450      SignalP-noTM
MeliponaBeecheii_008704-T1  0.555  20  0.710  20  0.950  13  0.911   0.819 Y  0.450      SignalP-noTM
MeliponaBeecheii_008705-T1  0.651  16  0.774  16  0.954  10  0.920   0.853 Y  0.450      SignalP-noTM
MeliponaBeecheii_008706-T1  0.723  20  0.772  20  0.898   2  0.812   0.794 Y  0.450      SignalP-noTM
MeliponaBeecheii_008707-T1  0.127  24  0.170  24  0.491  12  0.227   0.201 N  0.450      SignalP-noTM
MeliponaBeecheii_008708-T1  0.120  44  0.119  15  0.194  33  0.127   0.123 N  0.450      SignalP-noTM
MeliponaBeecheii_008709-T1  0.112  64  0.109  40  0.117  25  0.100   0.104 N  0.450      SignalP-noTM
MeliponaBeecheii_008710-T1  0.111  50  0.113  12  0.143   1  0.102   0.107 N  0.450      SignalP-noTM
MeliponaBeecheii_008711-T1  0.110  62  0.105  62  0.121  22  0.098   0.101 N  0.450      SignalP-noTM
MeliponaBeecheii_008712-T1  0.109  61  0.108  44  0.125  22  0.098   0.103 N  0.450      SignalP-noTM
MeliponaBeecheii_008713-T1  0.108  51  0.107  11  0.117  39  0.105   0.106 N  0.450      SignalP-noTM
MeliponaBeecheii_008714-T1  0.127  58  0.123  12  0.170   1  0.121   0.122 N  0.450      SignalP-noTM
MeliponaBeecheii_008715-T1  0.255  30  0.170  11  0.324   6  0.272   0.211 N  0.500      SignalP-TM
MeliponaBeecheii_008716-T1  0.112  19  0.121  13  0.167   1  0.113   0.117 N  0.450      SignalP-noTM
MeliponaBeecheii_008717-T1  0.128  19  0.111  19  0.141  50  0.096   0.103 N  0.450      SignalP-noTM
MeliponaBeecheii_008718-T1  0.144  21  0.183  21  0.395  13  0.227   0.207 N  0.450      SignalP-noTM
MeliponaBeecheii_008719-T1  0.111  16  0.139  16  0.209   1  0.156   0.148 N  0.450      SignalP-noTM
MeliponaBeecheii_008720-T1  0.111  41  0.104  41  0.120   3  0.095   0.099 N  0.450      SignalP-noTM
MeliponaBeecheii_008721-T1  0.106  37  0.129  70  0.197  58  0.120   0.126 N  0.500      SignalP-TM
[truncated: 1,762,329 more chars]
