# Supplementary material for: Prevalent bee venom genes evolved before the aculeate stinger and eusociality
Source: BMC Biol. 2023 Oct 23;21:229. doi: 10.1186/s12915-023-01656-5 (PMC10591384; doi:10.1186/s12915-023-01656-5)
Supplement: Supplementary file 40 — Additional file 40. Genome annotation of Melipona beecheii. [file 12915_2023_1656_MOESM40_ESM.zip › Melipona_beecheii.annotation.funannotate181.Oct2020/annotations/eggnog.emapper.annotations]

# emapper version: emapper-1.0.3 emapper DB: 4.5.1
# command: ./emapper.py -m diamond -i /scratch/ek/stingless.bee.genomics/annotation/funannotate/MeliponaBeecheii/2020_10_16_MeliponaBeecheii/annotate_misc/genome.proteins.fasta -o eggnog --cpu 30
# time: Tue Oct 20 19:37:02 2020
#query_name	seed_eggNOG_ortholog	seed_ortholog_evalue	seed_ortholog_score	predicted_gene_name	GO_terms	KEGG_KOs	BiGG_reactions	Annotation_tax_scope	OGs	bestOG|evalue|score	COG cat	eggNOG annot
MeliponaBeecheii_000010-T1	7460.GB16803-PA	2.9e-09	67.4					artNOG[6]	03GWI@artNOG,09VC0@biNOG,0S7W0@hymNOG,0T2Y6@inNOG,0V9SY@meNOG,12P50@opiNOG,COG2124@NOG,KOG0158@euNOG	NA|NA|NA	Q	cytochrome P450
MeliponaBeecheii_000013-T1	39947.LOC_Os03g20930.1	4.3e-08	62.8					virNOG[6]	0ZK01@NOG,1BVYE@strNOG,1E90P@virNOG,KOG0017@euNOG	NA|NA|NA	S	Inherit from euNOG: Retrotransposon protein
MeliponaBeecheii_000018-T1	7029.ACYPI004548-PA	1.5e-07	62.4					meNOG[21]	0AACR@biNOG,0J5AQ@euNOG,0VMAT@meNOG,0YHBQ@NOG,144K6@opiNOG	NA|NA|NA	S	ZnF_C2HC
MeliponaBeecheii_000020-T1	7460.GB19026-PA	5e-17	92.8	SBR	GO:0003008,GO:0005575,GO:0005622,GO:0005623,GO:0005634,GO:0005635,GO:0005654,GO:0006139,GO:0006378,GO:0006396,GO:0006397,GO:0006403,GO:0006405,GO:0006406,GO:0006725,GO:0006807,GO:0006810,GO:0006913,GO:0007610,GO:0007611,GO:0007613,GO:0007616,GO:0008150,GO:0008152,GO:0009987,GO:0010467,GO:0012505,GO:0015931,GO:0016020,GO:0016070,GO:0016071,GO:0016482,GO:0016973,GO:0030534,GO:0031090,GO:0031123,GO:…	K14284		artNOG[6]	035QA@artNOG,09Y2P@biNOG,0S6D0@hymNOG,0SSEE@inNOG,0VBSU@meNOG,0XR55@NOG,13C6F@opiNOG,KOG3763@euNOG	NA|NA|NA	A	Tap, RNA-binding
MeliponaBeecheii_000022-T1	7460.GB30507-PA	0.0	2299.6	BRM	GO:0000003,GO:0000902,GO:0000904,GO:0000988,GO:0000989,GO:0002165,GO:0002376,GO:0003002,GO:0003674,GO:0003712,GO:0003713,GO:0003824,GO:0005488,GO:0005515,GO:0005575,GO:0005622,GO:0005623,GO:0005634,GO:0006139,GO:0006152,GO:0006163,GO:0006195,GO:0006200,GO:0006325,GO:0006338,GO:0006355,GO:0006464,GO:0006473,GO:0006475,GO:0006725,GO:0006753,GO:0006793,GO:0006796,GO:0006807,GO:0006810,GO:0006897,GO:…	K11647		artNOG[6]	032IR@artNOG,0APJ9@biNOG,0S360@hymNOG,0SQC4@inNOG,0W1SU@meNOG,12NHG@opiNOG,COG0553@NOG,COG5076@NOG,KOG0386@euNOG	NA|NA|NA	B, K	HSA
MeliponaBeecheii_000023-T1	7460.GB20062-PA	7.9e-17	92.8					artNOG[6]	03BGH@artNOG,0AP3X@biNOG,0JQ38@euNOG,0SY92@inNOG,0W1BW@meNOG,0ZPVQ@NOG,14EDF@opiNOG	NA|NA|NA
MeliponaBeecheii_000025-T1	7070.TC002228-PA	2.8e-09	67.0					meNOG[21]	0AKFQ@biNOG,0KHQI@euNOG,0VXMT@meNOG,10R1I@NOG,12UHT@opiNOG	NA|NA|NA
MeliponaBeecheii_000026-T1	13037.EHJ66934	2.7e-07	60.5					artNOG[6]	037UN@artNOG,0A8J1@biNOG,0J1P7@euNOG,0SUQE@inNOG,0VJUX@meNOG,120A8@NOG,13W1Y@opiNOG	NA|NA|NA	S	reverse transcriptase
MeliponaBeecheii_000037-T1	7425.NV25535-PA	1.7e-07	61.6					artNOG[6]	03HE5@artNOG,0B489@biNOG,0IPVW@euNOG,0T3VT@inNOG,0WGQQ@meNOG,0YKU7@NOG,13CRM@opiNOG	NA|NA|NA	S	Reverse transcriptase (RNA-dependent DNA polymerase)
MeliponaBeecheii_000044-T1	7029.ACYPI40027-PA	1.7e-07	60.8					euNOG[57]	0Y65V@NOG,KOG1075@euNOG	NA|NA|NA	S	Retrotransposon protein
MeliponaBeecheii_000059-T1	6085.XP_002155875	1.2e-07	62.4	PKHD1L1	GO:0002376,GO:0003674,GO:0004872,GO:0005575,GO:0005576,GO:0005615,GO:0005622,GO:0005623,GO:0005737,GO:0005829,GO:0006955,GO:0008150,GO:0016020,GO:0016021,GO:0031224,GO:0044421,GO:0044424,GO:0044425,GO:0044444,GO:0044464,GO:0050896			meNOG[21]	0IEIF@euNOG,0V9X3@meNOG,0XQ01@NOG,12SRH@opiNOG	NA|NA|NA	S	polycystic kidney and hepatic disease 1 (autosomal
MeliponaBeecheii_000075-T1	7425.NV17685-PA	4.9e-08	63.2					artNOG[6]	038PD@artNOG,0AKW1@biNOG,0S9CE@hymNOG,0T3E0@inNOG,0VX5U@meNOG,0Y65V@NOG,14EQ3@opiNOG,KOG1075@euNOG	NA|NA|NA	S	Inherit from KOG: Retrotransposon protein
MeliponaBeecheii_000083-T1	7460.GB16616-PA	1e-43	181.8		GO:0000003,GO:0003006,GO:0003674,GO:0005488,GO:0005509,GO:0005575,GO:0005623,GO:0005886,GO:0005887,GO:0005902,GO:0007154,GO:0007155,GO:0007165,GO:0007166,GO:0007224,GO:0007276,GO:0007292,GO:0007304,GO:0007305,GO:0008150,GO:0009653,GO:0009987,GO:0010927,GO:0016020,GO:0016021,GO:0016043,GO:0016324,GO:0016337,GO:0016339,GO:0019953,GO:0022412,GO:0022414,GO:0022607,GO:0022610,GO:0023052,GO:0030030,GO:…	K16500		artNOG[6]	035MR@artNOG,09Y5J@biNOG,0SPRP@inNOG,0V933@meNOG,0XQHI@NOG,12SP8@opiNOG,KOG3594@euNOG	NA|NA|NA	U	Cadherin domain
MeliponaBeecheii_000119-T1	12957.ACEP_00013942-PA	2.3e-12	75.9	MBT	GO:0000166,GO:0000187,GO:0001654,GO:0001745,GO:0001751,GO:0001754,GO:0001882,GO:0001883,GO:0001932,GO:0001934,GO:0003674,GO:0003824,GO:0004672,GO:0004674,GO:0004702,GO:0004871,GO:0005057,GO:0005488,GO:0005515,GO:0005524,GO:0005575,GO:0005911,GO:0005912,GO:0005913,GO:0006464,GO:0006468,GO:0006793,GO:0006796,GO:0006996,GO:0007010,GO:0007030,GO:0007154,GO:0007165,GO:0007267,GO:0007275,GO:0007399,GO:…	K05736		artNOG[6]	035JJ@artNOG,09VM6@biNOG,0S5AS@hymNOG,0SQHD@inNOG,0V61E@meNOG,0XP4K@NOG,12NMX@opiNOG,KOG0578@euNOG	NA|NA|NA	T	PBD
MeliponaBeecheii_000120-T1	7460.GB13018-PA	1.4e-133	481.1	MBT	GO:0000166,GO:0000187,GO:0001654,GO:0001745,GO:0001751,GO:0001754,GO:0001882,GO:0001883,GO:0001932,GO:0001934,GO:0003674,GO:0003824,GO:0004672,GO:0004674,GO:0004702,GO:0004871,GO:0005057,GO:0005488,GO:0005515,GO:0005524,GO:0005575,GO:0005911,GO:0005912,GO:0005913,GO:0006464,GO:0006468,GO:0006793,GO:0006796,GO:0006996,GO:0007010,GO:0007030,GO:0007154,GO:0007165,GO:0007267,GO:0007275,GO:0007399,GO:…	K05736		artNOG[6]	035JJ@artNOG,09VM6@biNOG,0S5AS@hymNOG,0SQHD@inNOG,0V61E@meNOG,0XP4K@NOG,12NMX@opiNOG,KOG0578@euNOG	NA|NA|NA	T	PBD
MeliponaBeecheii_000122-T1	7460.GB16599-PA	9.6e-35	152.5					artNOG[6]	03GRJ@artNOG,0AA0U@biNOG,0KHT9@euNOG,0S8TR@hymNOG,0T33N@inNOG,0VKYQ@meNOG,10QYT@NOG,14WNZ@opiNOG	NA|NA|NA
MeliponaBeecheii_000123-T1	7159.AAEL013802-PA	3.1e-109	401.0			K13356		artNOG[6]	036FE@artNOG,0A5H5@biNOG,0STCK@inNOG,0VGC2@meNOG,0XS7R@NOG,13P64@opiNOG,KOG1221@euNOG	NA|NA|NA	I	Male sterility protein
MeliponaBeecheii_000124-T1	7460.GB15324-PA	0.0	1117.8			K08239		artNOG[6]	033Z0@artNOG,0A1TY@biNOG,0IEF9@euNOG,0SQN1@inNOG,0VCPN@meNOG,0XYNB@NOG,12UD3@opiNOG	NA|NA|NA	S	LNR domain
MeliponaBeecheii_000125-T1	7425.NV16423-PA	2e-44	184.1					artNOG[6]	037W2@artNOG,09XQI@biNOG,0IFDW@euNOG,0S86U@hymNOG,0SUQK@inNOG,0V8NB@meNOG,0ZIXI@NOG,12QPA@opiNOG	NA|NA|NA	T	Inherit from biNOG: rhophilin associated tail protein
MeliponaBeecheii_000126-T1	7460.GB14577-PA	4e-13	79.0	ISWI	GO:0000166,GO:0000902,GO:0000904,GO:0001882,GO:0001883,GO:0003674,GO:0003678,GO:0003824,GO:0004386,GO:0005488,GO:0005515,GO:0005524,GO:0005575,GO:0005622,GO:0005623,GO:0005634,GO:0005654,GO:0005667,GO:0005694,GO:0005700,GO:0006139,GO:0006152,GO:0006163,GO:0006195,GO:0006200,GO:0006259,GO:0006323,GO:0006325,GO:0006333,GO:0006334,GO:0006338,GO:0006351,GO:0006355,GO:0006357,GO:0006725,GO:0006753,GO:…	K11654		artNOG[6]	031YJ@artNOG,09TP1@biNOG,0S6WS@hymNOG,0SNYZ@inNOG,0V4N7@meNOG,12QID@opiNOG,COG0553@NOG,KOG0385@euNOG	NA|NA|NA	K	HAND
MeliponaBeecheii_000134-T1	7460.GB13475-PA	1.5e-143	514.6	CENB1A	GO:0000902,GO:0003674,GO:0005083,GO:0005096,GO:0006140,GO:0006810,GO:0006897,GO:0006909,GO:0008047,GO:0008060,GO:0008150,GO:0009118,GO:0009653,GO:0009894,GO:0009987,GO:0016043,GO:0016192,GO:0019219,GO:0019220,GO:0019222,GO:0030234,GO:0030695,GO:0030811,GO:0031323,GO:0031329,GO:0032502,GO:0032989,GO:0033121,GO:0033124,GO:0043085,GO:0043087,GO:0043547,GO:0044093,GO:0044699,GO:0044763,GO:0044765,GO:…	K12489		artNOG[6]	033KR@artNOG,09W2N@biNOG,0SQC2@inNOG,0V70X@meNOG,12PNJ@opiNOG,COG5347@NOG,KOG0521@euNOG	NA|NA|NA	T	ArfGap
MeliponaBeecheii_000136-T1	7460.GB18828-PA	1.9e-40	170.2		GO:0000075,GO:0000077,GO:0003674,GO:0005488,GO:0005515,GO:0005575,GO:0005622,GO:0005623,GO:0005634,GO:0006950,GO:0006974,GO:0007049,GO:0007093,GO:0007095,GO:0007154,GO:0007267,GO:0007346,GO:0008150,GO:0008180,GO:0009987,GO:0010468,GO:0010564,GO:0010608,GO:0010948,GO:0019222,GO:0022402,GO:0023052,GO:0030154,GO:0031570,GO:0031572,GO:0031647,GO:0031974,GO:0031981,GO:0032502,GO:0032991,GO:0033554,GO:…	K12180		artNOG[6]	032J1@artNOG,09WFF@biNOG,0S71D@hymNOG,0SPFB@inNOG,0V7DZ@meNOG,0XP7W@NOG,12PWT@opiNOG,KOG3250@euNOG	NA|NA|NA	O, T	PINT
MeliponaBeecheii_000148-T1	7425.NV16628-PA	2.8e-12	78.2		GO:0000226,GO:0006996,GO:0007010,GO:0007017,GO:0008150,GO:0009987,GO:0016043,GO:0031023,GO:0044699,GO:0044763,GO:0051297,GO:0071840	K16482		artNOG[6]	0347V@artNOG,09Y4E@biNOG,0IF90@euNOG,0S40K@hymNOG,0SRZH@inNOG,0V91W@meNOG,0XR4H@NOG,12RXK@opiNOG	NA|NA|NA	S	POC1 centriolar protein homolog
MeliponaBeecheii_000156-T1	7460.GB14826-PA	9.5e-262	907.5			K17922		artNOG[6]	035XA@artNOG,0A0VY@biNOG,0SV05@inNOG,0VBSH@meNOG,13IER@opiNOG,COG5391@NOG,KOG2273@euNOG	NA|NA|NA	U	Inherit from artNOG: PX
MeliponaBeecheii_000157-T1	7460.GB12873-PA	3.3e-88	330.1		GO:0003674,GO:0005488,GO:0005515,GO:0005575,GO:0005622,GO:0005623,GO:0005634,GO:0043226,GO:0043227,GO:0043229,GO:0043231,GO:0044424,GO:0044464			artNOG[6]	03847@artNOG,0A2EH@biNOG,0S8BH@hymNOG,0SV01@inNOG,0VDA4@meNOG,11KT5@NOG,13NN2@opiNOG,KOG3102@euNOG	NA|NA|NA	A	Uncharacterised conserved protein
MeliponaBeecheii_000158-T1	7460.GB12416-PA	5.2e-101	372.5			K13154		artNOG[6]	03HMI@artNOG,0B4U4@biNOG,0IQXP@euNOG,0S9Q2@hymNOG,0T41S@inNOG,0WHCU@meNOG,11IY7@NOG,13DNC@opiNOG	NA|NA|NA	A	zinc finger CCHC-type and RNA-binding motif-containing protein 1-like
MeliponaBeecheii_000159-T1	7460.GB12909-PA	0.0	1132.1			K01793		artNOG[6]	034PJ@artNOG,09WX1@biNOG,0S40A@hymNOG,0SRBD@inNOG,0V7VB@meNOG,0XQJ3@NOG,12S7Z@opiNOG,KOG3760@euNOG	NA|NA|NA	G	D-glucuronyl C5-epimerase C-terminus
MeliponaBeecheii_000160-T1	7460.GB17743-PA	0.0	1139.0		GO:0001700,GO:0003674,GO:0003676,GO:0003677,GO:0003682,GO:0005488,GO:0005515,GO:0005575,GO:0005622,GO:0005623,GO:0005634,GO:0005694,GO:0005700,GO:0005813,GO:0005815,GO:0005856,GO:0005875,GO:0006325,GO:0006996,GO:0007017,GO:0007097,GO:0007275,GO:0008017,GO:0008092,GO:0008150,GO:0009790,GO:0009792,GO:0009987,GO:0015630,GO:0015631,GO:0016043,GO:0019904,GO:0031208,GO:0031490,GO:0032501,GO:0032502,GO:…			artNOG[6]	037DT@artNOG,0A5P7@biNOG,0S3SH@hymNOG,0SUAK@inNOG,0VIS0@meNOG,11M3T@NOG,13RGU@opiNOG,KOG1181@euNOG	NA|NA|NA	S	ZnF_C2H2
MeliponaBeecheii_000161-T1	7460.GB13740-PA	7.3e-306	1054.3	DYS	GO:0001071,GO:0001667,GO:0001763,GO:0002009,GO:0003674,GO:0003676,GO:0003677,GO:0003700,GO:0005488,GO:0005515,GO:0005575,GO:0005622,GO:0005623,GO:0005634,GO:0006355,GO:0006357,GO:0006928,GO:0007275,GO:0007424,GO:0007427,GO:0008150,GO:0009653,GO:0009888,GO:0009889,GO:0009891,GO:0009893,GO:0009987,GO:0010468,GO:0010556,GO:0010557,GO:0010604,GO:0010628,GO:0010631,GO:0016477,GO:0019219,GO:0019222,GO:…			artNOG[6]	033QQ@artNOG,09Y4R@biNOG,0IISB@euNOG,0S5G4@hymNOG,0SQFA@inNOG,0V927@meNOG,10GBU@NOG,13HDV@opiNOG	NA|NA|NA	K	PAS fold
MeliponaBeecheii_000162-T1	7460.GB17026-PA	0.0	2184.1	MED1	GO:0000988,GO:0000989,GO:0001076,GO:0001104,GO:0003674,GO:0003712,GO:0005575,GO:0005622,GO:0005623,GO:0005634,GO:0005654,GO:0006139,GO:0006351,GO:0006352,GO:0006355,GO:0006357,GO:0006366,GO:0006367,GO:0006725,GO:0006807,GO:0008150,GO:0008152,GO:0009058,GO:0009059,GO:0009889,GO:0009987,GO:0010467,GO:0010468,GO:0010556,GO:0016070,GO:0016592,GO:0018130,GO:0019219,GO:0019222,GO:0019438,GO:0031323,GO:…	K15144		artNOG[6]	033WP@artNOG,09WR0@biNOG,0IEFR@euNOG,0ST4H@inNOG,0V7PG@meNOG,0XR2E@NOG,12S3S@opiNOG	NA|NA|NA	K	Component of the Mediator complex, a coactivator involved in the regulated transcription of nearly all RNA polymerase II-dependent genes. Mediator functions as a bridge to convey information from gene-specific regulatory proteins to the basal RNA polymerase II transcription machinery. Mediator is recruited to promoters by direct interactions with regulatory proteins and serves as a scaffold for t…
MeliponaBeecheii_000163-T1	7460.GB16016-PA	7.3e-234	815.1		GO:0003674,GO:0003824,GO:0004772,GO:0005575,GO:0005622,GO:0005623,GO:0005737,GO:0005783,GO:0005789,GO:0008150,GO:0008152,GO:0008374,GO:0012505,GO:0016020,GO:0016740,GO:0016746,GO:0016747,GO:0031090,GO:0042175,GO:0043226,GO:0043227,GO:0043229,GO:0043231,GO:0044422,GO:0044424,GO:0044425,GO:0044432,GO:0044444,GO:0044446,GO:0044464	K00637		artNOG[6]	03693@artNOG,09V41@biNOG,0S6FE@hymNOG,0SRQZ@inNOG,0V63N@meNOG,12P3U@opiNOG,COG5056@NOG,KOG0380@euNOG	NA|NA|NA	I	MBOAT, membrane-bound O-acyltransferase family
MeliponaBeecheii_000165-T1	7425.NV10029-PA	0.0	2051.9		GO:0001655,GO:0001763,GO:0001838,GO:0002009,GO:0003674,GO:0003824,GO:0004100,GO:0005575,GO:0006022,GO:0006023,GO:0006030,GO:0006031,GO:0006034,GO:0006035,GO:0006040,GO:0006807,GO:0006950,GO:0007275,GO:0007424,GO:0007430,GO:0007442,GO:0007443,GO:0008150,GO:0008152,GO:0008194,GO:0008362,GO:0008375,GO:0009058,GO:0009059,GO:0009611,GO:0009653,GO:0009790,GO:0009887,GO:0009888,GO:0016020,GO:0016021,GO:…	K00698		artNOG[6]	034AI@artNOG,0A0BP@biNOG,0S7Q8@hymNOG,0SRB3@inNOG,0VB7W@meNOG,12NJQ@opiNOG,COG1215@NOG,KOG2571@euNOG	NA|NA|NA	M	Chitin synthase
MeliponaBeecheii_000166-T1	7460.GB12511-PA	2.1e-45	186.8					meNOG[21]	0B453@biNOG,0IPQA@euNOG,0WGM7@meNOG,12ABB@NOG,13CM0@opiNOG	NA|NA|NA
MeliponaBeecheii_000167-T1	7460.GB12511-PA	4.1e-46	189.1					meNOG[21]	0B453@biNOG,0IPQA@euNOG,0WGM7@meNOG,12ABB@NOG,13CM0@opiNOG	NA|NA|NA
MeliponaBeecheii_000172-T1	7460.GB13527-PA	3.6e-185	652.9		GO:0001653,GO:0003008,GO:0003674,GO:0004871,GO:0004872,GO:0004888,GO:0004930,GO:0004983,GO:0005575,GO:0005623,GO:0005886,GO:0005887,GO:0007154,GO:0007165,GO:0007166,GO:0007186,GO:0007218,GO:0007267,GO:0007268,GO:0008150,GO:0008188,GO:0008528,GO:0009987,GO:0016020,GO:0016021,GO:0019226,GO:0023052,GO:0030594,GO:0031224,GO:0031226,GO:0032501,GO:0035637,GO:0038023,GO:0044425,GO:0044459,GO:0044464,GO:…	K14072		artNOG[6]	035XM@artNOG,0A32B@biNOG,0S80T@hymNOG,0SSY3@inNOG,0VDXE@meNOG,0XRW9@NOG,13BDR@opiNOG,KOG3656@euNOG	NA|NA|NA	T	7 transmembrane receptor (rhodopsin family)
MeliponaBeecheii_000173-T1	7460.GB11820-PA	1.8e-183	647.1	IPP	GO:0003008,GO:0003674,GO:0003824,GO:0004441,GO:0005975,GO:0006066,GO:0006793,GO:0006796,GO:0007154,GO:0007267,GO:0007268,GO:0008150,GO:0008152,GO:0009056,GO:0009987,GO:0016311,GO:0016312,GO:0016787,GO:0016788,GO:0016791,GO:0019226,GO:0019637,GO:0019751,GO:0023052,GO:0032501,GO:0035637,GO:0042578,GO:0043647,GO:0044237,GO:0044238,GO:0044262,GO:0044281,GO:0044282,GO:0044699,GO:0044700,GO:0044707,GO:…	K01107		artNOG[6]	033Q6@artNOG,09VED@biNOG,0S5C2@hymNOG,0SQEX@inNOG,0V6DI@meNOG,0XNMV@NOG,13D5C@opiNOG,KOG3099@euNOG	NA|NA|NA	T	Inositol monophosphatase family
MeliponaBeecheii_000174-T1	7460.GB10177-PA	1.1e-215	754.6	PPOX	GO:0003674,GO:0003824,GO:0004729,GO:0005575,GO:0005622,GO:0005623,GO:0005737,GO:0005739,GO:0005740,GO:0005743,GO:0006725,GO:0006778,GO:0006779,GO:0006783,GO:0006807,GO:0008150,GO:0008152,GO:0009058,GO:0009987,GO:0016020,GO:0016491,GO:0016627,GO:0016634,GO:0018130,GO:0019438,GO:0019866,GO:0031090,GO:0031966,GO:0031967,GO:0031975,GO:0033013,GO:0033014,GO:0034641,GO:0042168,GO:0042440,GO:0043226,GO:…	K00231		artNOG[6]	035G2@artNOG,09YBQ@biNOG,0SS4H@inNOG,0V999@meNOG,12T01@opiNOG,COG1232@NOG,KOG1276@euNOG	NA|NA|NA	H	Protoporphyrinogen oxidase
MeliponaBeecheii_000175-T1	7460.GB10135-PA	6.5e-64	248.4	TAF13	GO:0000428,GO:0005575,GO:0005622,GO:0005623,GO:0005634,GO:0005654,GO:0005667,GO:0005669,GO:0006139,GO:0006351,GO:0006352,GO:0006366,GO:0006367,GO:0006725,GO:0006807,GO:0008150,GO:0008152,GO:0009058,GO:0009059,GO:0009987,GO:0010467,GO:0016070,GO:0016591,GO:0018130,GO:0019438,GO:0030880,GO:0031974,GO:0031981,GO:0032774,GO:0032991,GO:0034641,GO:0034645,GO:0034654,GO:0043170,GO:0043226,GO:0043227,GO:…	K03127		artNOG[6]	0379A@artNOG,0A7M8@biNOG,0S81P@hymNOG,0SU6I@inNOG,0VIFQ@meNOG,13SWP@opiNOG,COG5248@NOG,KOG3901@euNOG	NA|NA|NA	K	Transcription initiation factor IID, 18kD subunit
MeliponaBeecheii_000176-T1	7460.GB17754-PA	1.5e-172	610.9			K09142		artNOG[6]	033W9@artNOG,09TKJ@biNOG,0S7QS@hymNOG,0SQJP@inNOG,0V63M@meNOG,12TQ1@opiNOG,COG2106@NOG,KOG3925@euNOG	NA|NA|NA	S	Pfam:DUF171
MeliponaBeecheii_000177-T1	12957.ACEP_00003144-PA	1.9e-103	380.6			K01783		artNOG[6]	032DY@artNOG,09Z5K@biNOG,0S3S2@hymNOG,0SR14@inNOG,0VA2W@meNOG,12RQC@opiNOG,COG0036@NOG,KOG3111@euNOG	NA|NA|NA	G	Ribulose-phosphate 3 epimerase family
MeliponaBeecheii_000178-T1	7460.GB17369-PA	2.7e-127	460.3					meNOG[21]	0B4NW@biNOG,0IQJA@euNOG,0WH76@meNOG,12553@NOG,13DE6@opiNOG	NA|NA|NA	T	IGc2
MeliponaBeecheii_000180-T1	7460.GB18136-PA	9.7e-63	244.6					artNOG[6]	038BT@artNOG,0A6K9@biNOG,0S8P9@hymNOG,0SV75@inNOG,0VHED@meNOG,11MVH@NOG,13VDZ@opiNOG,KOG4349@euNOG	NA|NA|NA	S	Putative transmembrane protein 170
MeliponaBeecheii_000181-T1	7460.GB14666-PA	0.0	1275.4					artNOG[6]	035EY@artNOG,09VA7@biNOG,0S41D@hymNOG,0SS38@inNOG,0V69F@meNOG,0XSRX@NOG,13H70@opiNOG,KOG2235@euNOG	NA|NA|NA	O	E3 UFM1-protein ligase 1 homolog
MeliponaBeecheii_000183-T1	7460.GB11238-PA	8.2e-222	775.0		GO:0003674,GO:0005215,GO:0005342,GO:0005575,GO:0005623,GO:0005886,GO:0006725,GO:0006726,GO:0006727,GO:0006810,GO:0006811,GO:0006820,GO:0008028,GO:0008055,GO:0008150,GO:0008152,GO:0008509,GO:0008514,GO:0009058,GO:0009987,GO:0015075,GO:0015711,GO:0015718,GO:0015849,GO:0016020,GO:0018130,GO:0019438,GO:0019748,GO:0022857,GO:0022891,GO:0022892,GO:0032502,GO:0033060,GO:0034220,GO:0042440,GO:0042441,GO:…	K08187		artNOG[6]	03H58@artNOG,0B38D@biNOG,0IMVX@euNOG,0T3NI@inNOG,0WFKF@meNOG,0XRHC@NOG,13B4N@opiNOG	NA|NA|NA	G	Major Facilitator Superfamily
MeliponaBeecheii_000184-T1	12957.ACEP_00002430-PA	8.2e-31	138.7					artNOG[6]	03GW5@artNOG,0AMC7@biNOG,0KGMG@euNOG,0S9E7@hymNOG,0T2YM@inNOG,0VYBQ@meNOG,10S5H@NOG,12WQH@opiNOG	NA|NA|NA
MeliponaBeecheii_000185-T1	7460.GB14047-PA	1.7e-205	720.7			K08220		artNOG[6]	03GIZ@artNOG,0B195@biNOG,0S6VT@hymNOG,0T3AV@inNOG,0WDU9@meNOG,0XSTK@NOG,13K1N@opiNOG,KOG2563@euNOG	NA|NA|NA	U	feline leukemia virus subgroup C receptor-related protein 2-like
MeliponaBeecheii_000186-T1	7460.GB14330-PA	7.7e-19	97.8	NRM	GO:0005575,GO:0005623,GO:0005886,GO:0007155,GO:0007275,GO:0007399,GO:0008037,GO:0008038,GO:0008039,GO:0008150,GO:0009987,GO:0016020,GO:0022008,GO:0022610,GO:0030154,GO:0030182,GO:0032501,GO:0032502,GO:0044464,GO:0044699,GO:0044707,GO:0044763,GO:0044767,GO:0048468,GO:0048666,GO:0048699,GO:0048731,GO:0048856,GO:0048869,GO:0071944			artNOG[6]	03HTG@artNOG,0B5JU@biNOG,0IS80@euNOG,0S9RP@hymNOG,0T46Z@inNOG,0WI7F@meNOG,0Z6G1@NOG,13EV9@opiNOG	NA|NA|NA	T	CD80-like C2-set immunoglobulin domain
MeliponaBeecheii_000187-T1	7425.NV16355-PA	1.1e-60	239.6	NRM	GO:0005575,GO:0005623,GO:0005886,GO:0007155,GO:0007275,GO:0007399,GO:0008037,GO:0008038,GO:0008039,GO:0008150,GO:0009987,GO:0016020,GO:0022008,GO:0022610,GO:0030154,GO:0030182,GO:0032501,GO:0032502,GO:0044464,GO:0044699,GO:0044707,GO:0044763,GO:0044767,GO:0048468,GO:0048666,GO:0048699,GO:0048731,GO:0048856,GO:0048869,GO:0071944			artNOG[6]	03HTG@artNOG,0B5JU@biNOG,0IS80@euNOG,0S9RP@hymNOG,0T46Z@inNOG,0WI7F@meNOG,0Z6G1@NOG,13EV9@opiNOG	NA|NA|NA	T	CD80-like C2-set immunoglobulin domain
MeliponaBeecheii_000188-T1	7460.GB14330-PA	0.0	1538.1	NRM	GO:0005575,GO:0005623,GO:0005886,GO:0007155,GO:0007275,GO:0007399,GO:0008037,GO:0008038,GO:0008039,GO:0008150,GO:0009987,GO:0016020,GO:0022008,GO:0022610,GO:0030154,GO:0030182,GO:0032501,GO:0032502,GO:0044464,GO:0044699,GO:0044707,GO:0044763,GO:0044767,GO:0048468,GO:0048666,GO:0048699,GO:0048731,GO:0048856,GO:0048869,GO:0071944			artNOG[6]	03HTG@artNOG,0B5JU@biNOG,0IS80@euNOG,0S9RP@hymNOG,0T46Z@inNOG,0WI7F@meNOG,0Z6G1@NOG,13EV9@opiNOG	NA|NA|NA	T	CD80-like C2-set immunoglobulin domain
MeliponaBeecheii_000189-T1	7460.GB14330-PA	1.2e-46	191.8	NRM	GO:0005575,GO:0005623,GO:0005886,GO:0007155,GO:0007275,GO:0007399,GO:0008037,GO:0008038,GO:0008039,GO:0008150,GO:0009987,GO:0016020,GO:0022008,GO:0022610,GO:0030154,GO:0030182,GO:0032501,GO:0032502,GO:0044464,GO:0044699,GO:0044707,GO:0044763,GO:0044767,GO:0048468,GO:0048666,GO:0048699,GO:0048731,GO:0048856,GO:0048869,GO:0071944			artNOG[6]	03HTG@artNOG,0B5JU@biNOG,0IS80@euNOG,0S9RP@hymNOG,0T46Z@inNOG,0WI7F@meNOG,0Z6G1@NOG,13EV9@opiNOG	NA|NA|NA	T	CD80-like C2-set immunoglobulin domain
MeliponaBeecheii_000190-T1	7425.NV16355-PA	1.4e-19	102.4	NRM	GO:0005575,GO:0005623,GO:0005886,GO:0007155,GO:0007275,GO:0007399,GO:0008037,GO:0008038,GO:0008039,GO:0008150,GO:0009987,GO:0016020,GO:0022008,GO:0022610,GO:0030154,GO:0030182,GO:0032501,GO:0032502,GO:0044464,GO:0044699,GO:0044707,GO:0044763,GO:0044767,GO:0048468,GO:0048666,GO:0048699,GO:0048731,GO:0048856,GO:0048869,GO:0071944			artNOG[6]	03HTG@artNOG,0B5JU@biNOG,0IS80@euNOG,0S9RP@hymNOG,0T46Z@inNOG,0WI7F@meNOG,0Z6G1@NOG,13EV9@opiNOG	NA|NA|NA	T	CD80-like C2-set immunoglobulin domain
MeliponaBeecheii_000200-T1	7425.NV18405-PA	1.2e-17	95.1					artNOG[6]	03GWV@artNOG,0AITW@biNOG,0J55Y@euNOG,0S8ZD@hymNOG,0T2XV@inNOG,0VVFD@meNOG,0XXID@NOG,13YMN@opiNOG	NA|NA|NA
MeliponaBeecheii_000219-T1	7460.GB14033-PA	3.6e-50	204.1					artNOG[6]	03H1W@artNOG,0B1I7@biNOG,0J0VV@euNOG,0S9JT@hymNOG,0T3JJ@inNOG,0WE4F@meNOG,11WXX@NOG,13VFV@opiNOG	NA|NA|NA
MeliponaBeecheii_000220-T1	7460.GB14033-PA	1.3e-38	165.6					artNOG[6]	03H1W@artNOG,0B1I7@biNOG,0J0VV@euNOG,0S9JT@hymNOG,0T3JJ@inNOG,0WE4F@meNOG,11WXX@NOG,13VFV@opiNOG	NA|NA|NA
MeliponaBeecheii_000225-T1	7460.GB15933-PA	1.9e-168	597.4			K00884		artNOG[6]	033D2@artNOG,09XJ2@biNOG,0S6XF@hymNOG,0SQ5D@inNOG,0V8H6@meNOG,12QJI@opiNOG,COG2971@NOG,KOG1794@euNOG	NA|NA|NA	G	BadF/BadG/BcrA/BcrD ATPase family
MeliponaBeecheii_000226-T1	7460.GB10331-PA	1.8e-305	1053.5	HR96	GO:0000975,GO:0000976,GO:0000977,GO:0000981,GO:0001012,GO:0001067,GO:0001071,GO:0003674,GO:0003676,GO:0003677,GO:0003700,GO:0004871,GO:0004872,GO:0004879,GO:0005488,GO:0005575,GO:0005622,GO:0005623,GO:0005634,GO:0006109,GO:0006139,GO:0006351,GO:0006355,GO:0006357,GO:0006366,GO:0006725,GO:0006807,GO:0006950,GO:0007154,GO:0007165,GO:0008150,GO:0008152,GO:0009058,GO:0009059,GO:0009605,GO:0009889,GO:…	K14035		artNOG[6]	032RF@artNOG,09UW1@biNOG,0SPM3@inNOG,0V5VS@meNOG,0XRZC@NOG,13HF6@opiNOG,KOG3575@euNOG	NA|NA|NA	K	receptor
MeliponaBeecheii_000227-T1	7460.GB12642-PA	1.5e-256	890.6					artNOG[6]	03990@artNOG,0AQ7X@biNOG,0JP7B@euNOG,0S4ZQ@hymNOG,0SYDW@inNOG,0VMQR@meNOG,0ZHVQ@NOG,13X3U@opiNOG	NA|NA|NA	S	Inherit from opiNOG: SH2
MeliponaBeecheii_000228-T1	7460.GB12870-PA	8.1e-102	375.2					artNOG[6]	037B1@artNOG,09VXN@biNOG,0S6QA@hymNOG,0SU8R@inNOG,0V6W5@meNOG,13I2W@opiNOG,COG0278@NOG,KOG0911@euNOG	NA|NA|NA	O	Glutaredoxin
MeliponaBeecheii_000229-T1	7460.GB12237-PA	0.0	1525.8		GO:0000902,GO:0007275,GO:0007399,GO:0008150,GO:0009653,GO:0009987,GO:0016043,GO:0022008,GO:0030030,GO:0030154,GO:0030182,GO:0031175,GO:0032501,GO:0032502,GO:0032989,GO:0032990,GO:0044699,GO:0044707,GO:0044763,GO:0044767,GO:0048468,GO:0048666,GO:0048699,GO:0048731,GO:0048812,GO:0048856,GO:0048858,GO:0048869,GO:0071840	K14794		artNOG[6]	036AT@artNOG,09W5C@biNOG,0SPH6@inNOG,0V714@meNOG,0XQ3D@NOG,12PNN@opiNOG,KOG1248@euNOG	NA|NA|NA	S	NUC173 domain
MeliponaBeecheii_000230-T1	7460.GB19966-PA	2.7e-87	327.4		GO:0003333,GO:0003674,GO:0005215,GO:0005342,GO:0006810,GO:0006811,GO:0006820,GO:0006865,GO:0008150,GO:0008509,GO:0008514,GO:0009987,GO:0015075,GO:0015171,GO:0015711,GO:0015849,GO:0022857,GO:0022891,GO:0022892,GO:0034220,GO:0044699,GO:0044763,GO:0044765,GO:0046942,GO:0046943,GO:0051179,GO:0051234,GO:0055085,GO:0071702,GO:0071705	K03450		artNOG[6]	033GB@artNOG,09V1W@biNOG,0S6II@hymNOG,0SQ8C@inNOG,0V61J@meNOG,12P2T@opiNOG,COG0531@NOG,KOG1287@euNOG	NA|NA|NA	E	Y L amino acid transporter 2-like
MeliponaBeecheii_000232-T1	7460.GB19966-PA	4.6e-162	575.9		GO:0003333,GO:0003674,GO:0005215,GO:0005342,GO:0006810,GO:0006811,GO:0006820,GO:0006865,GO:0008150,GO:0008509,GO:0008514,GO:0009987,GO:0015075,GO:0015171,GO:0015711,GO:0015849,GO:0022857,GO:0022891,GO:0022892,GO:0034220,GO:0044699,GO:0044763,GO:0044765,GO:0046942,GO:0046943,GO:0051179,GO:0051234,GO:0055085,GO:0071702,GO:0071705	K03450		artNOG[6]	033GB@artNOG,09V1W@biNOG,0S6II@hymNOG,0SQ8C@inNOG,0V61J@meNOG,12P2T@opiNOG,COG0531@NOG,KOG1287@euNOG	NA|NA|NA	E	Y L amino acid transporter 2-like
MeliponaBeecheii_000234-T1	7460.GB13935-PA	1.1e-63	247.7	GPRK2	GO:0000003,GO:0002165,GO:0002682,GO:0002697,GO:0002700,GO:0002759,GO:0002784,GO:0002805,GO:0002831,GO:0002920,GO:0003002,GO:0003674,GO:0003824,GO:0004672,GO:0004674,GO:0004703,GO:0005575,GO:0005622,GO:0005623,GO:0005737,GO:0005886,GO:0006464,GO:0006468,GO:0006793,GO:0006796,GO:0006950,GO:0006952,GO:0007028,GO:0007154,GO:0007165,GO:0007166,GO:0007186,GO:0007224,GO:0007275,GO:0007276,GO:0007292,GO:…	K08291		artNOG[6]	033NW@artNOG,09V8U@biNOG,0S6RT@hymNOG,0SR47@inNOG,0V689@meNOG,0YRQZ@NOG,12P6D@opiNOG,KOG0986@euNOG	NA|NA|NA	T	G protein-coupled receptor kinase
MeliponaBeecheii_000235-T1	7460.GB13935-PA	1.3e-211	741.1	GPRK2	GO:0000003,GO:0002165,GO:0002682,GO:0002697,GO:0002700,GO:0002759,GO:0002784,GO:0002805,GO:0002831,GO:0002920,GO:0003002,GO:0003674,GO:0003824,GO:0004672,GO:0004674,GO:0004703,GO:0005575,GO:0005622,GO:0005623,GO:0005737,GO:0005886,GO:0006464,GO:0006468,GO:0006793,GO:0006796,GO:0006950,GO:0006952,GO:0007028,GO:0007154,GO:0007165,GO:0007166,GO:0007186,GO:0007224,GO:0007275,GO:0007276,GO:0007292,GO:…	K08291		artNOG[6]	033NW@artNOG,09V8U@biNOG,0S6RT@hymNOG,0SR47@inNOG,0V689@meNOG,0YRQZ@NOG,12P6D@opiNOG,KOG0986@euNOG	NA|NA|NA	T	G protein-coupled receptor kinase
MeliponaBeecheii_000236-T1	7460.GB13935-PA	2.6e-20	103.6	GPRK2	GO:0000003,GO:0002165,GO:0002682,GO:0002697,GO:0002700,GO:0002759,GO:0002784,GO:0002805,GO:0002831,GO:0002920,GO:0003002,GO:0003674,GO:0003824,GO:0004672,GO:0004674,GO:0004703,GO:0005575,GO:0005622,GO:0005623,GO:0005737,GO:0005886,GO:0006464,GO:0006468,GO:0006793,GO:0006796,GO:0006950,GO:0006952,GO:0007028,GO:0007154,GO:0007165,GO:0007166,GO:0007186,GO:0007224,GO:0007275,GO:0007276,GO:0007292,GO:…	K08291		artNOG[6]	033NW@artNOG,09V8U@biNOG,0S6RT@hymNOG,0SR47@inNOG,0V689@meNOG,0YRQZ@NOG,12P6D@opiNOG,KOG0986@euNOG	NA|NA|NA	T	G protein-coupled receptor kinase
MeliponaBeecheii_000237-T1	7460.GB13360-PA	1.8e-184	650.6	SCRAL1	GO:0003674,GO:0003824,GO:0004720,GO:0006464,GO:0007155,GO:0008150,GO:0008152,GO:0009987,GO:0016491,GO:0016638,GO:0016641,GO:0019538,GO:0022610,GO:0036211,GO:0043170,GO:0043412,GO:0044237,GO:0044238,GO:0044260,GO:0044267,GO:0044699,GO:0044710,GO:0044763,GO:0055114,GO:0071704	K00280		artNOG[6]	033FU@artNOG,09TV2@biNOG,0IE2X@euNOG,0S35B@hymNOG,0SQ7Y@inNOG,0V4U9@meNOG,0XSN1@NOG,12NE8@opiNOG	NA|NA|NA	O	Lysyl oxidase
MeliponaBeecheii_000238-T1	7460.GB13360-PA	3.9e-37	159.5	SCRAL1	GO:0003674,GO:0003824,GO:0004720,GO:0006464,GO:0007155,GO:0008150,GO:0008152,GO:0009987,GO:0016491,GO:0016638,GO:0016641,GO:0019538,GO:0022610,GO:0036211,GO:0043170,GO:0043412,GO:0044237,GO:0044238,GO:0044260,GO:0044267,GO:0044699,GO:0044710,GO:0044763,GO:0055114,GO:0071704	K00280		artNOG[6]	033FU@artNOG,09TV2@biNOG,0IE2X@euNOG,0S35B@hymNOG,0SQ7Y@inNOG,0V4U9@meNOG,0XSN1@NOG,12NE8@opiNOG	NA|NA|NA	O	Lysyl oxidase
MeliponaBeecheii_000240-T1	7425.NV21619-PA	1.3e-195	688.7	BOSS	GO:0001654,GO:0001745,GO:0001751,GO:0001752,GO:0001754,GO:0001932,GO:0001934,GO:0003002,GO:0003674,GO:0004871,GO:0004872,GO:0004888,GO:0004930,GO:0005102,GO:0005118,GO:0005488,GO:0005515,GO:0005575,GO:0005622,GO:0005623,GO:0005737,GO:0005768,GO:0005770,GO:0005771,GO:0005886,GO:0005887,GO:0005902,GO:0006461,GO:0007154,GO:0007165,GO:0007166,GO:0007167,GO:0007169,GO:0007171,GO:0007186,GO:0007275,GO:…	K04623		artNOG[6]	037JB@artNOG,0A90K@biNOG,0S7IR@hymNOG,0SUFS@inNOG,0VJX6@meNOG,0XR6W@NOG,13TP6@opiNOG,KOG1056@euNOG	NA|NA|NA	P, T	7 transmembrane sweet-taste receptor of 3 GCPR
MeliponaBeecheii_000241-T1	12957.ACEP_00015838-PA	1.2e-199	701.0		GO:0000003,GO:0003008,GO:0003674,GO:0005215,GO:0005275,GO:0005276,GO:0005575,GO:0005622,GO:0005623,GO:0005737,GO:0006810,GO:0006811,GO:0006812,GO:0006818,GO:0007610,GO:0007611,GO:0007612,GO:0007617,GO:0007618,GO:0007635,GO:0008021,GO:0008150,GO:0008306,GO:0008324,GO:0008355,GO:0009987,GO:0015075,GO:0015077,GO:0015078,GO:0015291,GO:0015297,GO:0015298,GO:0015299,GO:0015672,GO:0015837,GO:0015992,GO:…	K08155		artNOG[6]	035R5@artNOG,0A18R@biNOG,0S574@hymNOG,0SSU9@inNOG,0VC4J@meNOG,0XW69@NOG,12THS@opiNOG,KOG3764@euNOG	NA|NA|NA	U	Sugar (and other) transporter
MeliponaBeecheii_000242-T1	7460.GB19645-PA	0.0	1504.6		GO:0003674,GO:0003824,GO:0004112,GO:0004114,GO:0005575,GO:0005623,GO:0005886,GO:0006139,GO:0006163,GO:0006725,GO:0006753,GO:0006793,GO:0006796,GO:0006807,GO:0008081,GO:0008150,GO:0008152,GO:0009117,GO:0009150,GO:0009187,GO:0009259,GO:0009987,GO:0016020,GO:0016324,GO:0016787,GO:0016788,GO:0019637,GO:0019693,GO:0032239,GO:0032240,GO:0032879,GO:0034641,GO:0042578,GO:0044237,GO:0044238,GO:0044281,GO:…	K13763		artNOG[6]	0369U@artNOG,09UEN@biNOG,0ST4I@inNOG,0V5DZ@meNOG,0XRI7@NOG,131SD@opiNOG,KOG3689@euNOG	NA|NA|NA	F	Has a role regulating cGMP transport in Malpighian tubule principal cells
MeliponaBeecheii_000243-T1	12957.ACEP_00015837-PA	1.2e-102	377.9		GO:0003674,GO:0003824,GO:0004112,GO:0004114,GO:0005575,GO:0005623,GO:0005886,GO:0006139,GO:0006163,GO:0006725,GO:0006753,GO:0006793,GO:0006796,GO:0006807,GO:0008081,GO:0008150,GO:0008152,GO:0009117,GO:0009150,GO:0009187,GO:0009259,GO:0009987,GO:0016020,GO:0016324,GO:0016787,GO:0016788,GO:0019637,GO:0019693,GO:0032239,GO:0032240,GO:0032879,GO:0034641,GO:0042578,GO:0044237,GO:0044238,GO:0044281,GO:…	K13763		artNOG[6]	0369U@artNOG,09UEN@biNOG,0ST4I@inNOG,0V5DZ@meNOG,0XRI7@NOG,131SD@opiNOG,KOG3689@euNOG	NA|NA|NA	F	Has a role regulating cGMP transport in Malpighian tubule principal cells
MeliponaBeecheii_000244-T1	7460.GB13806-PA	3.7e-80	302.8					artNOG[6]	037QQ@artNOG,0A3BU@biNOG,0S7Z3@hymNOG,0SUNK@inNOG,0VE6P@meNOG,11NS1@NOG,13SN6@opiNOG,KOG4069@euNOG	NA|NA|NA	S	golgin subfamily A member
MeliponaBeecheii_000245-T1	7460.GB19931-PA	5.1e-239	832.0					artNOG[6]	03I3T@artNOG,0B6MI@biNOG,0IU32@euNOG,0T4FM@inNOG,0WJCH@meNOG,0ZGSX@NOG,13GEW@opiNOG	NA|NA|NA	Z	WD domain, G-beta repeat
MeliponaBeecheii_000246-T1	7460.GB18344-PA	1.9e-53	213.8			K18751		artNOG[6]	039IE@artNOG,0AQFQ@biNOG,0J61X@euNOG,0S91A@hymNOG,0SY7J@inNOG,0W2XU@meNOG,0XX94@NOG,13Z0G@opiNOG	NA|NA|NA
MeliponaBeecheii_000249-T1	7460.GB12967-PA	0.0	1135.9		GO:0003008,GO:0007610,GO:0007611,GO:0007612,GO:0007613,GO:0007616,GO:0007635,GO:0008150,GO:0008306,GO:0008355,GO:0010033,GO:0030534,GO:0032501,GO:0042048,GO:0042221,GO:0044699,GO:0044707,GO:0044708,GO:0045471,GO:0048149,GO:0048583,GO:0050789,GO:0050794,GO:0050877,GO:0050890,GO:0050896,GO:0065007,GO:0080134,GO:0080135,GO:0097305,GO:1901700,GO:2001020	K19041		artNOG[6]	03769@artNOG,09W1T@biNOG,0SU3F@inNOG,0V604@meNOG,121N2@NOG,13RG1@opiNOG,KOG0800@euNOG	NA|NA|NA	O	Zinc finger, C3HC4 type (RING finger)
MeliponaBeecheii_000250-T1	7460.GB11247-PA	0.0	1364.0		GO:0003674,GO:0004871,GO:0007154,GO:0007165,GO:0008150,GO:0009987,GO:0023052,GO:0044699,GO:0044700,GO:0044763,GO:0050789,GO:0050794,GO:0050896,GO:0051716,GO:0060089,GO:0065007			artNOG[6]	035Z6@artNOG,0A1KS@biNOG,0S447@hymNOG,0SSSB@inNOG,0VCGD@meNOG,10CGV@NOG,12TYH@opiNOG,KOG0992@euNOG	NA|NA|NA	S	Inherit from biNOG: chromosome 10 open reading frame 118
MeliponaBeecheii_000251-T1	7460.GB18460-PA	9e-190	668.3		GO:0003674,GO:0003824,GO:0004812,GO:0004827,GO:0006082,GO:0006139,GO:0006399,GO:0006412,GO:0006418,GO:0006433,GO:0006520,GO:0006725,GO:0006807,GO:0008150,GO:0008152,GO:0009058,GO:0009059,GO:0009987,GO:0010467,GO:0016070,GO:0016874,GO:0016875,GO:0016876,GO:0019538,GO:0019752,GO:0034641,GO:0034645,GO:0034660,GO:0043038,GO:0043039,GO:0043170,GO:0043436,GO:0044237,GO:0044238,GO:0044249,GO:0044260,GO:…	K01881		artNOG[6]	032C1@artNOG,09X9X@biNOG,0S786@hymNOG,0SRR7@inNOG,0V887@meNOG,12T6K@opiNOG,COG0442@NOG,KOG2324@euNOG	NA|NA|NA	J	Anticodon binding domain
MeliponaBeecheii_000252-T1	7460.GB19854-PA	5.8e-218	762.3		GO:0003674,GO:0003824,GO:0005575,GO:0005622,GO:0005623,GO:0005737,GO:0005739,GO:0005740,GO:0005758,GO:0006790,GO:0008150,GO:0008152,GO:0008482,GO:0009056,GO:0009057,GO:0009987,GO:0016491,GO:0016667,GO:0016670,GO:0019538,GO:0030163,GO:0031967,GO:0031970,GO:0031974,GO:0031975,GO:0043170,GO:0043226,GO:0043227,GO:0043229,GO:0043231,GO:0044237,GO:0044238,GO:0044422,GO:0044424,GO:0044429,GO:0044444,GO:…	K00387		artNOG[6]	033WB@artNOG,0A2I1@biNOG,0SQJR@inNOG,0VEV0@meNOG,12TX8@opiNOG,COG2041@NOG,KOG0535@euNOG	NA|NA|NA	C	Mo-co oxidoreductase dimerisation domain
MeliponaBeecheii_000253-T1	7460.GB16944-PA	0.0	1303.1					artNOG[6]	035EP@artNOG,09ZHU@biNOG,0S7GH@hymNOG,0SQGK@inNOG,0V6Y1@meNOG,0XQ3P@NOG,12S19@opiNOG,KOG4654@euNOG	NA|NA|NA	S	DUF1741
MeliponaBeecheii_000254-T1	7460.GB18444-PA	2.2e-115	420.6		GO:0003674,GO:0003824,GO:0004419,GO:0005575,GO:0005622,GO:0005623,GO:0005737,GO:0005739,GO:0005759,GO:0005856,GO:0005875,GO:0006082,GO:0006520,GO:0006551,GO:0006807,GO:0008150,GO:0008152,GO:0009081,GO:0009987,GO:0015630,GO:0016829,GO:0016830,GO:0016833,GO:0019752,GO:0031974,GO:0032991,GO:0043226,GO:0043227,GO:0043228,GO:0043229,GO:0043231,GO:0043232,GO:0043233,GO:0043234,GO:0043436,GO:0044237,GO:…	K01640		artNOG[6]	034SJ@artNOG,09Z37@biNOG,0S387@hymNOG,0SRE2@inNOG,0VA0P@meNOG,12P9Y@opiNOG,COG0119@NOG,KOG2368@euNOG	NA|NA|NA	I	HMGL-like
MeliponaBeecheii_000255-T1	7460.GB18015-PA	1.5e-114	417.5			K13121		artNOG[6]	036QQ@artNOG,09ZNH@biNOG,0S8ZN@hymNOG,0STN3@inNOG,0VAJ9@meNOG,0YN91@NOG,12Q8C@opiNOG,KOG1297@euNOG	NA|NA|NA	S	Folate-sensitive fragile site protein Fra10Ac1
MeliponaBeecheii_000256-T1	7460.GB18891-PA	0.0	1086.6		GO:0003674,GO:0003824,GO:0005575,GO:0005622,GO:0005623,GO:0005737,GO:0005829,GO:0006139,GO:0006725,GO:0006793,GO:0006796,GO:0006807,GO:0008150,GO:0008152,GO:0008252,GO:0008253,GO:0009987,GO:0016311,GO:0016787,GO:0016788,GO:0016791,GO:0034641,GO:0042578,GO:0044237,GO:0044238,GO:0044424,GO:0044444,GO:0044464,GO:0046483,GO:0071704,GO:1901360	K01081		artNOG[6]	0358Y@artNOG,09TPY@biNOG,0S651@hymNOG,0SSSX@inNOG,0V83M@meNOG,0XQAV@NOG,12QBE@opiNOG,KOG2469@euNOG	NA|NA|NA	F	5' nucleotidase family
MeliponaBeecheii_000259-T1	7460.GB10166-PA	3.1e-282	975.7			K03341		artNOG[6]	0335I@artNOG,09V1S@biNOG,0SP2W@inNOG,0V61F@meNOG,12T5E@opiNOG,COG0076@NOG,KOG3843@euNOG	NA|NA|NA	J	Soluble liver antigen/liver pancreas antigen (SLA/LP autoantigen)
MeliponaBeecheii_000260-T1	7460.GB12872-PA	0.0	1436.0		GO:0003674,GO:0003824,GO:0004553,GO:0004573,GO:0008150,GO:0008152,GO:0015926,GO:0016787,GO:0016798	K01228		artNOG[6]	0340T@artNOG,09XAZ@biNOG,0S591@hymNOG,0SQPZ@inNOG,0V89D@meNOG,0XTHA@NOG,130BU@opiNOG,KOG2161@euNOG	NA|NA|NA	G	Mannosyl oligosaccharide glucosidase
MeliponaBeecheii_000261-T1	7460.GB19084-PA	0.0	3584.3	SHTD	GO:0000151,GO:0000152,GO:0000278,GO:0000280,GO:0001654,GO:0003674,GO:0003824,GO:0004842,GO:0005575,GO:0005622,GO:0005623,GO:0005634,GO:0005680,GO:0006464,GO:0006508,GO:0006511,GO:0006996,GO:0007049,GO:0007067,GO:0007088,GO:0007275,GO:0007346,GO:0007399,GO:0007423,GO:0008150,GO:0008152,GO:0009056,GO:0009057,GO:0009987,GO:0010498,GO:0010564,GO:0010638,GO:0016043,GO:0016567,GO:0016874,GO:0016879,GO:…	K03348		artNOG[6]	033QN@artNOG,09WHN@biNOG,0S7GK@hymNOG,0SQF8@inNOG,0V7G7@meNOG,0XQ83@NOG,12PY3@opiNOG,KOG1858@euNOG	NA|NA|NA	D	Inherit from biNOG: Anaphase promoting complex subunit 1
MeliponaBeecheii_000262-T1	7460.GB13403-PA	1.1e-120	438.0			K09651		artNOG[6]	037I1@artNOG,09V85@biNOG,0S6H4@hymNOG,0SWZ7@inNOG,0V67N@meNOG,100KJ@NOG,12TKP@opiNOG,KOG2632@euNOG	NA|NA|NA	T	Rhomboid family
MeliponaBeecheii_000263-T1	12957.ACEP_00000379-PA	7.3e-139	499.2			K10273		artNOG[6]	03HXW@artNOG,0B60P@biNOG,0IT22@euNOG,0T4AT@inNOG,0WIPP@meNOG,0YA1Y@NOG,13FJU@opiNOG	NA|NA|NA	S	LRR_CC
MeliponaBeecheii_000264-T1	7460.GB16127-PA	0.0	1367.8			K10143		artNOG[6]	0326T@artNOG,09U9Q@biNOG,0IE71@euNOG,0S4CT@hymNOG,0SRAB@inNOG,0V58W@meNOG,0XNTU@NOG,12NMJ@opiNOG	NA|NA|NA	O	RING
MeliponaBeecheii_000265-T1	7460.GB30492-PA	2.5e-193	680.2			K11142		artNOG[6]	032JJ@artNOG,09YEV@biNOG,0SPFX@inNOG,0V46M@meNOG,12R5E@opiNOG,COG0260@NOG,KOG2597@euNOG	NA|NA|NA	E	manganese ion binding
MeliponaBeecheii_000266-T1	12957.ACEP_00000375-PA	6.6e-58	229.6		GO:0000988,GO:0000989,GO:0001076,GO:0001104,GO:0003674,GO:0003712,GO:0005575,GO:0005622,GO:0005623,GO:0005634,GO:0005654,GO:0006139,GO:0006351,GO:0006355,GO:0006357,GO:0006366,GO:0006725,GO:0006807,GO:0007275,GO:0007399,GO:0008150,GO:0008152,GO:0009058,GO:0009059,GO:0009889,GO:0009987,GO:0010467,GO:0010468,GO:0010556,GO:0016070,GO:0016592,GO:0018130,GO:0019219,GO:0019222,GO:0019438,GO:0022008,GO:…	K15141		artNOG[6]	037RB@artNOG,09W6Q@biNOG,0IETV@euNOG,0SUMK@inNOG,0V750@meNOG,11HUA@NOG,12PR6@opiNOG	NA|NA|NA	K	Component of the Mediator complex, a coactivator involved in the regulated transcription of nearly all RNA polymerase II-dependent genes. Mediator functions as a bridge to convey information from gene-specific regulatory proteins to the basal RNA polymerase II transcription machinery. Mediator is recruited to promoters by direct interactions with regulatory proteins and serves as a scaffold for t…
MeliponaBeecheii_000267-T1	7460.GB11987-PA	8.8e-127	459.1					artNOG[6]	03GQN@artNOG,0ABES@biNOG,0KG1I@euNOG,0S902@hymNOG,0T34M@inNOG,0VNFP@meNOG,10SS5@NOG,12XVW@opiNOG	NA|NA|NA
MeliponaBeecheii_000268-T1	7460.GB18176-PA	2.4e-244	849.7			K04403		artNOG[6]	032TR@artNOG,0A2UW@biNOG,0S7S1@hymNOG,0SQ4D@inNOG,0VDQG@meNOG,12RAW@opiNOG,COG0631@NOG,KOG0698@euNOG	NA|NA|NA	T	PP2Cc
MeliponaBeecheii_000269-T1	7460.GB16905-PA	4.2e-257	892.1					artNOG[6]	03GFQ@artNOG,09Y05@biNOG,0S6PB@hymNOG,0T3EJ@inNOG,0V8XU@meNOG,12Q44@opiNOG,COG0427@NOG,KOG2828@euNOG	NA|NA|NA	C	4-hydroxybutyrate coenzyme A transferase-like
MeliponaBeecheii_000270-T1	7460.GB17864-PA	1.2e-238	830.9		GO:0003674,GO:0003824,GO:0005575,GO:0005622,GO:0005623,GO:0005737,GO:0005811,GO:0007275,GO:0007399,GO:0008150,GO:0008152,GO:0008410,GO:0008411,GO:0009987,GO:0016740,GO:0016782,GO:0022008,GO:0030154,GO:0032501,GO:0032502,GO:0044424,GO:0044444,GO:0044464,GO:0044699,GO:0044707,GO:0044763,GO:0048731,GO:0048856,GO:0048869			artNOG[6]	033Q7@artNOG,09Y05@biNOG,0S782@hymNOG,0SS1G@inNOG,0V8XU@meNOG,12Q44@opiNOG,COG0427@NOG,KOG2828@euNOG	NA|NA|NA	C	Acetyl-CoA hydrolase/transferase N-terminal domain
MeliponaBeecheii_000271-T1	7460.GB19171-PA	3e-282	975.7		GO:0000221,GO:0005575,GO:0005622,GO:0005623,GO:0005737,GO:0005768,GO:0005769,GO:0005773,GO:0005774,GO:0005886,GO:0005903,GO:0006810,GO:0006811,GO:0006812,GO:0006818,GO:0006873,GO:0006885,GO:0007035,GO:0008150,GO:0009987,GO:0015672,GO:0015988,GO:0015991,GO:0015992,GO:0016020,GO:0016469,GO:0016471,GO:0019725,GO:0030003,GO:0030004,GO:0030641,GO:0031090,GO:0032991,GO:0033176,GO:0033178,GO:0033180,GO:…	K02147		artNOG[6]	031YA@artNOG,09X2Q@biNOG,0S7FG@hymNOG,0SQ0U@inNOG,0V80Y@meNOG,12NEE@opiNOG,COG1156@NOG,KOG1351@euNOG	NA|NA|NA	C	ATP synthase alpha/beta family, nucleotide-binding domain
MeliponaBeecheii_000272-T1	12957.ACEP_00000643-PA	1.7e-224	784.3		GO:0003674,GO:0005083,GO:0005096,GO:0005099,GO:0005488,GO:0005515,GO:0006140,GO:0006810,GO:0006897,GO:0006898,GO:0008047,GO:0008150,GO:0009118,GO:0009894,GO:0009966,GO:0010646,GO:0016192,GO:0017016,GO:0017123,GO:0017160,GO:0019219,GO:0019220,GO:0019222,GO:0019899,GO:0023051,GO:0030234,GO:0030695,GO:0030811,GO:0031267,GO:0031323,GO:0031329,GO:0032315,GO:0032318,GO:0032320,GO:0032485,GO:0032852,GO:…	K08773		artNOG[6]	0356E@artNOG,0A1CN@biNOG,0S50X@hymNOG,0SRTE@inNOG,0VC84@meNOG,0XRJ9@NOG,12VE1@opiNOG,KOG4370@euNOG	NA|NA|NA	T	RhoGAP
MeliponaBeecheii_000273-T1	7460.GB16971-PA	0.0	1609.3					artNOG[6]	03GKR@artNOG,0AMQ3@biNOG,0KHRG@euNOG,0S8CK@hymNOG,0T38Y@inNOG,0VZQS@meNOG,10R0K@NOG,12UG7@opiNOG	NA|NA|NA
MeliponaBeecheii_000274-T1	7460.GB13665-PA	1.8e-206	723.8		GO:0000375,GO:0000377,GO:0000398,GO:0003674,GO:0003676,GO:0003677,GO:0003723,GO:0003725,GO:0005488,GO:0005575,GO:0005622,GO:0005623,GO:0005634,GO:0005681,GO:0005730,GO:0006139,GO:0006355,GO:0006396,GO:0006397,GO:0006725,GO:0006807,GO:0008150,GO:0008152,GO:0008380,GO:0009889,GO:0009891,GO:0009893,GO:0009987,GO:0010467,GO:0010468,GO:0010556,GO:0010557,GO:0010604,GO:0010628,GO:0016070,GO:0016071,GO:…	K13089		artNOG[6]	033DI@artNOG,09U74@biNOG,0S5PA@hymNOG,0SQ5W@inNOG,0V568@meNOG,0XQCJ@NOG,12NK0@opiNOG,KOG3793@euNOG	NA|NA|NA	K	DZF domain
MeliponaBeecheii_000275-T1	7460.GB19716-PA	3.7e-170	602.8		GO:0003674,GO:0005198,GO:0005575,GO:0005623,GO:0005886,GO:0008307,GO:0016010,GO:0016011,GO:0016012,GO:0016020,GO:0032991,GO:0043234,GO:0044425,GO:0044459,GO:0044464,GO:0071944	K12566		artNOG[6]	036KC@artNOG,09UY6@biNOG,0IEAC@euNOG,0S7P5@hymNOG,0STI8@inNOG,0V5Y3@meNOG,11F15@NOG,12SA6@opiNOG	NA|NA|NA	W	Sarcoglycan complex subunit protein
MeliponaBeecheii_000276-T1	7460.GB30302-PA	2.1e-63	247.3		GO:0003674,GO:0003824,GO:0004175,GO:0004252,GO:0006508,GO:0008150,GO:0008152,GO:0008233,GO:0008236,GO:0016787,GO:0017171,GO:0019538,GO:0043170,GO:0044238,GO:0070011,GO:0071704			artNOG[6]	039UE@artNOG,0A6AA@biNOG,0SWKZ@inNOG,0VDIW@meNOG,142W9@opiNOG,COG5640@NOG,KOG3627@euNOG	NA|NA|NA	E	serine protease
MeliponaBeecheii_000277-T1	7460.GB17927-PA	1.2e-11	74.3		GO:0003674,GO:0003824,GO:0004175,GO:0004252,GO:0006508,GO:0008150,GO:0008152,GO:0008233,GO:0008236,GO:0016787,GO:0017171,GO:0019538,GO:0043170,GO:0044238,GO:0070011,GO:0071704			artNOG[6]	039UE@artNOG,0A6AA@biNOG,0SWKZ@inNOG,0VDIW@meNOG,142W9@opiNOG,COG5640@NOG,KOG3627@euNOG	NA|NA|NA	E	serine protease
MeliponaBeecheii_000278-T1	7425.NV14675-PA	9.9e-62	243.4		GO:0000723,GO:0003674,GO:0003676,GO:0003677,GO:0003678,GO:0003824,GO:0004003,GO:0004386,GO:0004672,GO:0004674,GO:0004677,GO:0005488,GO:0005515,GO:0005575,GO:0005622,GO:0005623,GO:0005634,GO:0006139,GO:0006152,GO:0006163,GO:0006195,GO:0006200,GO:0006259,GO:0006464,GO:0006468,GO:0006725,GO:0006753,GO:0006793,GO:0006796,GO:0006807,GO:0006996,GO:0008026,GO:0008094,GO:0008150,GO:0008152,GO:0009056,GO:…	K10884		artNOG[6]	037PW@artNOG,09U96@biNOG,0S99B@hymNOG,0SV6H@inNOG,0V58A@meNOG,0XNXU@NOG,12NZT@opiNOG,KOG2327@euNOG	NA|NA|NA	L	Ku70/Ku80 N-terminal alpha/beta domain
MeliponaBeecheii_000279-T1	7460.GB17012-PA	1.7e-118	431.4					artNOG[6]	03GI2@artNOG,09W0V@biNOG,0S89E@hymNOG,0T3BU@inNOG,0V6Z6@meNOG,12PMK@opiNOG,COG4826@NOG,KOG2392@euNOG	NA|NA|NA	V	serine protease inhibitor 1
MeliponaBeecheii_000280-T1	7425.NV16397-PA	5.1e-69	267.7		GO:0007275,GO:0008150,GO:0032501,GO:0032502,GO:0035295,GO:0044699,GO:0044707,GO:0048856			artNOG[6]	037XK@artNOG,0A8GM@biNOG,0IYZS@euNOG,0S8VV@hymNOG,0SUF2@inNOG,0VJCX@meNOG,11NPU@NOG,13SUM@opiNOG	NA|NA|NA
MeliponaBeecheii_000281-T1	7460.GB18649-PA	6.8e-128	462.2		GO:0003674,GO:0003676,GO:0003723,GO:0003824,GO:0004300,GO:0005488,GO:0005575,GO:0005622,GO:0005623,GO:0005856,GO:0005875,GO:0006950,GO:0008150,GO:0008152,GO:0009266,GO:0009409,GO:0009628,GO:0009631,GO:0015630,GO:0016829,GO:0016835,GO:0016836,GO:0017091,GO:0032991,GO:0043226,GO:0043228,GO:0043229,GO:0043232,GO:0043234,GO:0044422,GO:0044424,GO:0044430,GO:0044446,GO:0044464,GO:0050896,GO:0097159,GO:…	K05607		artNOG[6]	0352G@artNOG,09ZC5@biNOG,0S4S9@hymNOG,0SR5P@inNOG,0VB3X@meNOG,12T2F@opiNOG,COG1024@NOG,KOG1679@euNOG	NA|NA|NA	I	Enoyl-CoA hydratase/isomerase family
MeliponaBeecheii_000282-T1	7460.GB15349-PA	4.1e-137	492.7		GO:0001666,GO:0003674,GO:0003824,GO:0004615,GO:0005575,GO:0005622,GO:0005623,GO:0005737,GO:0006139,GO:0006725,GO:0006753,GO:0006793,GO:0006796,GO:0006807,GO:0006950,GO:0008150,GO:0008152,GO:0009058,GO:0009117,GO:0009165,GO:0009225,GO:0009226,GO:0009298,GO:0009628,GO:0009987,GO:0016853,GO:0016866,GO:0016868,GO:0018130,GO:0019438,GO:0019637,GO:0019673,GO:0033554,GO:0034641,GO:0034654,GO:0036293,GO:…	K17497		artNOG[6]	034EF@artNOG,09U62@biNOG,0S6Z9@hymNOG,0SRHF@inNOG,0V552@meNOG,12PFS@opiNOG,COG0561@NOG,KOG3189@euNOG	NA|NA|NA	G	Eukaryotic phosphomannomutase
MeliponaBeecheii_000283-T1	7460.GB14747-PA	3.1e-266	922.5		GO:0003674,GO:0003824,GO:0008150,GO:0008152,GO:0016250,GO:0016787,GO:0016826	K01565		artNOG[6]	036A4@artNOG,09Z87@biNOG,0S7QB@hymNOG,0SRYQ@inNOG,0VA5I@meNOG,12RSM@opiNOG,COG3119@NOG,KOG3867@euNOG	NA|NA|NA	G	Sulfatase
MeliponaBeecheii_000287-T1	7425.NV16393-PA	1.7e-22	110.2		GO:0000003,GO:0003006,GO:0003674,GO:0003824,GO:0005488,GO:0005515,GO:0005575,GO:0005623,GO:0005886,GO:0005911,GO:0005918,GO:0006793,GO:0006796,GO:0006928,GO:0006935,GO:0007043,GO:0007275,GO:0007276,GO:0007280,GO:0007389,GO:0007424,GO:0008150,GO:0008152,GO:0008195,GO:0008219,GO:0008354,GO:0009605,GO:0009790,GO:0009880,GO:0009987,GO:0010623,GO:0012501,GO:0016020,GO:0016021,GO:0016043,GO:0016265,GO:…	K01080		artNOG[6]	0328Z@artNOG,09ZKD@biNOG,0S8AG@hymNOG,0SP78@inNOG,0VAH6@meNOG,13HIE@opiNOG,COG0671@NOG,KOG3030@euNOG	NA|NA|NA	I	Inherit from inNOG: acidPPc
MeliponaBeecheii_000290-T1	12957.ACEP_00000814-PA	0.0	2097.4		GO:0000902,GO:0000904,GO:0001932,GO:0001934,GO:0003008,GO:0006928,GO:0006935,GO:0006950,GO:0006974,GO:0007154,GO:0007267,GO:0007268,GO:0007275,GO:0007399,GO:0007409,GO:0007411,GO:0008150,GO:0008582,GO:0009605,GO:0009653,GO:0009893,GO:0009987,GO:0010562,GO:0010604,GO:0016043,GO:0016202,GO:0019220,GO:0019222,GO:0019226,GO:0022008,GO:0023052,GO:0030030,GO:0030154,GO:0030182,GO:0031175,GO:0031323,GO:…	K03103,K07204		artNOG[6]	0331J@artNOG,09YX4@biNOG,0S68H@hymNOG,0SPVC@inNOG,0V9UW@meNOG,0XQKJ@NOG,12Q0K@opiNOG,KOG1517@euNOG	NA|NA|NA	D	HEAT repeat
MeliponaBeecheii_000291-T1	7460.GB18998-PA	7.2e-207	725.3					artNOG[6]	036E4@artNOG,0A51K@biNOG,0IFG9@euNOG,0S7VI@hymNOG,0ST7A@inNOG,0VFWW@meNOG,0YYDZ@NOG,13HKZ@opiNOG	NA|NA|NA
MeliponaBeecheii_000292-T1	7460.GB12048-PA	1.5e-193	681.0			K01578		artNOG[6]	032ZS@artNOG,0A1WX@biNOG,0SWRZ@inNOG,0VCSF@meNOG,12QJ2@opiNOG,COG1593@NOG,KOG3018@euNOG	NA|NA|NA	G	Malonyl-CoA decarboxylase (MCD)
MeliponaBeecheii_000293-T1	7460.GB12030-PA	1.3e-239	833.9		GO:0000075,GO:0000077,GO:0003674,GO:0005488,GO:0005515,GO:0005575,GO:0005622,GO:0005623,GO:0005634,GO:0005737,GO:0006355,GO:0006950,GO:0006974,GO:0007049,GO:0007093,GO:0007095,GO:0007154,GO:0007267,GO:0007346,GO:0008150,GO:0009889,GO:0009987,GO:0010468,GO:0010556,GO:0010564,GO:0010948,GO:0019219,GO:0019222,GO:0022402,GO:0023052,GO:0030014,GO:0030154,GO:0031323,GO:0031326,GO:0031570,GO:0031572,GO:…	K12605		artNOG[6]	033Y6@artNOG,09ZUP@biNOG,0S44D@hymNOG,0SQM9@inNOG,0VAR8@meNOG,12U61@opiNOG,COG5601@NOG,KOG2151@euNOG	NA|NA|NA	D, K	NOT2 / NOT3 / NOT5 family
MeliponaBeecheii_000294-T1	7425.NV15507-PA	2.1e-142	510.4			K06990		artNOG[6]	033JR@artNOG,09VMN@biNOG,0S6JV@hymNOG,0SQB9@inNOG,0V6KS@meNOG,12PDG@opiNOG,COG1355@NOG,KOG3086@euNOG	NA|NA|NA	S	Memo-like protein
MeliponaBeecheii_000295-T1	12957.ACEP_00000819-PA	0.0	2887.4		GO:0000375,GO:0000377,GO:0000398,GO:0003674,GO:0003724,GO:0003824,GO:0004386,GO:0005575,GO:0005622,GO:0005623,GO:0005634,GO:0005682,GO:0006139,GO:0006396,GO:0006397,GO:0006725,GO:0006807,GO:0008150,GO:0008152,GO:0008380,GO:0009987,GO:0010467,GO:0016070,GO:0016071,GO:0016462,GO:0016787,GO:0016817,GO:0016818,GO:0017111,GO:0030529,GO:0030532,GO:0032991,GO:0034641,GO:0043170,GO:0043226,GO:0043227,GO:…	K18663		artNOG[6]	035P4@artNOG,09XHN@biNOG,0S3C2@hymNOG,0SSCU@inNOG,0V8FP@meNOG,12QFR@opiNOG,COG1204@NOG,KOG0952@euNOG	NA|NA|NA	A	Sec63 Brl domain
MeliponaBeecheii_000296-T1	7460.GB18342-PA	1e-160	571.2			K17823		artNOG[6]	031ZK@artNOG,0A3MC@biNOG,0S3WH@hymNOG,0SNZR@inNOG,0VEGB@meNOG,0XTIJ@NOG,12QHH@opiNOG,KOG3077@euNOG	NA|NA|NA	S	Pfam:DUF298
MeliponaBeecheii_000297-T1	7425.NV13917-PA	4e-277	960.7		GO:0001654,GO:0001745,GO:0006915,GO:0007275,GO:0007399,GO:0007423,GO:0008150,GO:0008219,GO:0008283,GO:0009653,GO:0009887,GO:0009987,GO:0012501,GO:0016265,GO:0022008,GO:0030154,GO:0032501,GO:0032502,GO:0035736,GO:0044699,GO:0044707,GO:0044763,GO:0044767,GO:0048513,GO:0048592,GO:0048731,GO:0048749,GO:0048856,GO:0048869	K10624		artNOG[6]	034FW@artNOG,09YHU@biNOG,0S88C@hymNOG,0SR4C@inNOG,0V9FI@meNOG,12UBJ@opiNOG,COG5222@NOG,KOG0314@euNOG	NA|NA|NA	O	Inherit from inNOG: DWNN domain
MeliponaBeecheii_000298-T1	7460.GB12038-PA	5.2e-58	228.8			K16535		artNOG[6]	03BXK@artNOG,09YBK@biNOG,0IXQF@euNOG,0S8U1@hymNOG,0SYDQ@inNOG,0V995@meNOG,11YXQ@NOG,13R9V@opiNOG	NA|NA|NA	S	FOP N terminal dimerisation domain
MeliponaBeecheii_000299-T1	7460.GB19343-PA	5.9e-217	758.4					artNOG[6]	035GB@artNOG,09VN4@biNOG,0IGHK@euNOG,0S7V4@hymNOG,0SS4S@inNOG,0V9GJ@meNOG,0ZTIT@NOG,12T79@opiNOG	NA|NA|NA	U	Popeye protein conserved region
MeliponaBeecheii_000301-T1	7460.GB15203-PA	9.4e-42	174.9		GO:0000003,GO:0003674,GO:0005198,GO:0005214,GO:0005575,GO:0005576,GO:0005615,GO:0007275,GO:0007399,GO:0008010,GO:0008150,GO:0009987,GO:0022008,GO:0030154,GO:0032501,GO:0032502,GO:0032504,GO:0042302,GO:0044421,GO:0044699,GO:0044707,GO:0044763,GO:0048731,GO:0048856,GO:0048869			artNOG[6]	0387Q@artNOG,0A985@biNOG,0JDIF@euNOG,0SX86@inNOG,0VJJ1@meNOG,11VJY@NOG,13V21@opiNOG	NA|NA|NA	S	cuticle protein
MeliponaBeecheii_000302-T1	7460.GB17384-PA	9.9e-58	229.2					artNOG[6]	03GI5@artNOG,0A8TR@biNOG,0JDIF@euNOG,0S8Q7@hymNOG,0T3BR@inNOG,0VZI4@meNOG,11VJY@NOG,13V21@opiNOG	NA|NA|NA	S	Insect cuticle protein
MeliponaBeecheii_000303-T1	12957.ACEP_00001174-PA	3.2e-49	200.7					artNOG[6]	0387Q@artNOG,0A985@biNOG,0JDIF@euNOG,0SX86@inNOG,0VJJ1@meNOG,11VJY@NOG,13V21@opiNOG	NA|NA|NA	S	cuticle protein
MeliponaBeecheii_000304-T1	12957.ACEP_00001173-PA	7.4e-12	76.6					artNOG[6]	03BAK@artNOG,0AJT7@biNOG,0JJSS@euNOG,0SY1G@inNOG,0VX85@meNOG,0ZBSB@NOG,149Z5@opiNOG	NA|NA|NA
MeliponaBeecheii_000305-T1	7460.GB11194-PA	0.0	1086.2					artNOG[6]	03H2J@artNOG,0B1U4@biNOG,0T3K1@inNOG,0W2ED@meNOG,12PDI@opiNOG,COG1196@NOG,KOG0250@euNOG	NA|NA|NA	L	Inherit from biNOG: Structural maintenance of chromosomes
MeliponaBeecheii_000306-T1	7460.GB17181-PA	0.0	1304.7					artNOG[6]	039J5@artNOG,0A6JB@biNOG,0JKTR@euNOG,0S7GN@hymNOG,0SWA4@inNOG,0W26R@meNOG,0XZHX@NOG,13ZEX@opiNOG	NA|NA|NA
MeliponaBeecheii_000307-T1	7460.GB16472-PA	1.2e-134	485.0		GO:0000003,GO:0002682,GO:0002697,GO:0002700,GO:0002759,GO:0002784,GO:0002831,GO:0002920,GO:0003674,GO:0004857,GO:0004866,GO:0004867,GO:0005575,GO:0005576,GO:0005615,GO:0006950,GO:0006952,GO:0008150,GO:0009607,GO:0009620,GO:0009892,GO:0010466,GO:0010605,GO:0010951,GO:0019222,GO:0030162,GO:0030234,GO:0030414,GO:0031323,GO:0031324,GO:0032268,GO:0032269,GO:0032501,GO:0032504,GO:0043086,GO:0043900,GO:…	K13963		artNOG[6]	0375W@artNOG,09W3S@biNOG,0S6QD@hymNOG,0STS6@inNOG,0V4H4@meNOG,12QSH@opiNOG,COG4826@NOG,KOG2392@euNOG	NA|NA|NA	V	SERPIN
MeliponaBeecheii_000308-T1	7425.NV13613-PA	1.2e-08	65.1		GO:0000003,GO:0002682,GO:0002697,GO:0002700,GO:0002759,GO:0002784,GO:0002831,GO:0002920,GO:0003674,GO:0004857,GO:0004866,GO:0004867,GO:0005575,GO:0005576,GO:0005615,GO:0006950,GO:0006952,GO:0008150,GO:0009607,GO:0009620,GO:0009892,GO:0010466,GO:0010605,GO:0010951,GO:0019222,GO:0030162,GO:0030234,GO:0030414,GO:0031323,GO:0031324,GO:0032268,GO:0032269,GO:0032501,GO:0032504,GO:0043086,GO:0043900,GO:…	K13963		artNOG[6]	0375W@artNOG,09W3S@biNOG,0S6QD@hymNOG,0STS6@inNOG,0V4H4@meNOG,12QSH@opiNOG,COG4826@NOG,KOG2392@euNOG	NA|NA|NA	V	SERPIN
MeliponaBeecheii_000309-T1	7460.GB11680-PA	1.1e-64	251.5			K15901		artNOG[6]	038MT@artNOG,09URV@biNOG,0S8XN@hymNOG,0SVGU@inNOG,0V5RB@meNOG,11MCN@NOG,13QJE@opiNOG,KOG4066@euNOG	NA|NA|NA	S	Kinase binding protein CGI-121
MeliponaBeecheii_000310-T1	7460.GB11261-PA	9.8e-98	361.7		GO:0003674,GO:0005198,GO:0005575,GO:0005622,GO:0005623,GO:0005634,GO:0005635,GO:0005643,GO:0006508,GO:0006511,GO:0007275,GO:0007399,GO:0008150,GO:0008152,GO:0009056,GO:0009057,GO:0009987,GO:0012505,GO:0016020,GO:0016021,GO:0017056,GO:0019538,GO:0019941,GO:0022008,GO:0030154,GO:0030163,GO:0031224,GO:0031967,GO:0031975,GO:0032501,GO:0032502,GO:0032991,GO:0043170,GO:0043226,GO:0043227,GO:0043229,GO:…	K14015		artNOG[6]	0347J@artNOG,0A1DC@biNOG,0S3P5@hymNOG,0SS9T@inNOG,0VC8Y@meNOG,12NZP@opiNOG,COG5100@NOG,KOG2834@euNOG	NA|NA|NA	U, Y	nuclear protein localization protein 4 homolog
MeliponaBeecheii_000311-T1	12957.ACEP_00001163-PA	5.1e-244	849.0		GO:0000413,GO:0003674,GO:0003755,GO:0003824,GO:0006464,GO:0008150,GO:0008152,GO:0009987,GO:0016853,GO:0016859,GO:0018193,GO:0018208,GO:0019538,GO:0036211,GO:0043170,GO:0043412,GO:0044237,GO:0044238,GO:0044260,GO:0044267,GO:0071704	K01802		artNOG[6]	0355E@artNOG,0A3VJ@biNOG,0SRSD@inNOG,0VEQ6@meNOG,13HZC@opiNOG,COG0652@NOG,KOG0865@euNOG	NA|NA|NA	O	Cyclophilin type peptidyl-prolyl cis-trans isomerase/CLD
MeliponaBeecheii_000312-T1	7460.GB11261-PA	1.2e-241	840.9		GO:0003674,GO:0005198,GO:0005575,GO:0005622,GO:0005623,GO:0005634,GO:0005635,GO:0005643,GO:0006508,GO:0006511,GO:0007275,GO:0007399,GO:0008150,GO:0008152,GO:0009056,GO:0009057,GO:0009987,GO:0012505,GO:0016020,GO:0016021,GO:0017056,GO:0019538,GO:0019941,GO:0022008,GO:0030154,GO:0030163,GO:0031224,GO:0031967,GO:0031975,GO:0032501,GO:0032502,GO:0032991,GO:0043170,GO:0043226,GO:0043227,GO:0043229,GO:…	K14015		artNOG[6]	0347J@artNOG,0A1DC@biNOG,0S3P5@hymNOG,0SS9T@inNOG,0VC8Y@meNOG,12NZP@opiNOG,COG5100@NOG,KOG2834@euNOG	NA|NA|NA	U, Y	nuclear protein localization protein 4 homolog
MeliponaBeecheii_000313-T1	7460.GB20144-PA	7.6e-261	904.8					artNOG[6]	0326X@artNOG,0A0ZN@biNOG,0S4NC@hymNOG,0SP5R@inNOG,0VBW4@meNOG,11H3Z@NOG,12T9V@opiNOG,KOG0324@euNOG	NA|NA|NA	S	Pfam:DUF862
MeliponaBeecheii_000314-T1	7425.NV13619-PA	2.8e-158	564.3		GO:0003674,GO:0005215,GO:0006810,GO:0006811,GO:0006820,GO:0008150,GO:0008271,GO:0008509,GO:0009987,GO:0015075,GO:0015103,GO:0015116,GO:0015291,GO:0015381,GO:0015698,GO:0022804,GO:0022857,GO:0022891,GO:0022892,GO:0034220,GO:0044699,GO:0044763,GO:0044765,GO:0051179,GO:0051234,GO:0055085,GO:1901682	K14708		artNOG[6]	033JS@artNOG,0A0ID@biNOG,0SSIS@inNOG,0VBEI@meNOG,12SW4@opiNOG,COG0659@NOG,KOG0236@euNOG	NA|NA|NA	P	Sulfate transporter family
MeliponaBeecheii_000315-T1	7425.NV13536-PA	3.1e-37	161.4		GO:0003674,GO:0003676,GO:0003723,GO:0003729,GO:0005488,GO:0007275,GO:0007399,GO:0008150,GO:0009987,GO:0022008,GO:0030154,GO:0032501,GO:0032502,GO:0044699,GO:0044707,GO:0044763,GO:0048731,GO:0048856,GO:0048869,GO:0097159,GO:1901363			artNOG[6]	0385B@artNOG,0A34U@biNOG,0S9AT@hymNOG,0SV0V@inNOG,0VDZT@meNOG,0Y5CN@NOG,12TVG@opiNOG,KOG4365@euNOG	NA|NA|NA	S	Inherit from biNOG: nucleolar protein 8
MeliponaBeecheii_000316-T1	7425.NV13535-PA	2e-140	504.2		GO:0000003,GO:0003674,GO:0003824,GO:0004161,GO:0004337,GO:0004659,GO:0006629,GO:0006644,GO:0006720,GO:0006721,GO:0006793,GO:0006796,GO:0006928,GO:0007275,GO:0007276,GO:0007444,GO:0008150,GO:0008152,GO:0008299,GO:0008354,GO:0008610,GO:0008654,GO:0009058,GO:0009987,GO:0016114,GO:0016477,GO:0016740,GO:0016765,GO:0019637,GO:0019953,GO:0022412,GO:0022414,GO:0032501,GO:0032502,GO:0032504,GO:0035220,GO:…	K00787		artNOG[6]	033GV@artNOG,09WMP@biNOG,0S5JR@hymNOG,0SQ8R@inNOG,0V7KD@meNOG,12SEF@opiNOG,COG0142@NOG,KOG0711@euNOG	NA|NA|NA	H	Polyprenyl synthetase
MeliponaBeecheii_000317-T1	12957.ACEP_00001152-PA	4.3e-23	112.5					artNOG[6]	039FE@artNOG,0A9SI@biNOG,0J5ZT@euNOG,0S9FR@hymNOG,0SW37@inNOG,0VKQ2@meNOG,0XXY6@NOG,13Z5D@opiNOG	NA|NA|NA
MeliponaBeecheii_000319-T1	12957.ACEP_00001150-PA	1.9e-34	149.8		GO:0003008,GO:0007154,GO:0007267,GO:0007268,GO:0007275,GO:0007399,GO:0007417,GO:0008150,GO:0008360,GO:0008582,GO:0009653,GO:0009987,GO:0010591,GO:0010592,GO:0016202,GO:0019226,GO:0021551,GO:0022603,GO:0022604,GO:0023052,GO:0031344,GO:0031346,GO:0032501,GO:0032502,GO:0035637,GO:0040008,GO:0044087,GO:0044699,GO:0044700,GO:0044707,GO:0044763,GO:0044767,GO:0045595,GO:0048518,GO:0048522,GO:0048634,GO:…	K05752		artNOG[6]	038J8@artNOG,0A9AV@biNOG,0J0X8@euNOG,0S8X7@hymNOG,0SV2V@inNOG,0VKFA@meNOG,11UHX@NOG,13UMQ@opiNOG	NA|NA|NA	Z	Inherit from biNOG: BRICK1, SCAR WAVE actin-nucleating complex subunit
MeliponaBeecheii_000320-T1	7460.GB15023-PA	0.0	1193.7					artNOG[6]	03432@artNOG,09VDV@biNOG,0S3BQ@hymNOG,0SQRZ@inNOG,0VACI@meNOG,12SYT@opiNOG,COG1331@NOG,KOG2244@euNOG	NA|NA|NA	O	Pfam:DUF255
MeliponaBeecheii_000321-T1	7460.GB15268-PA	1.2e-27	128.3					artNOG[6]	039EW@artNOG,0ABIV@biNOG,0J5I8@euNOG,0SW6I@inNOG,0VNKD@meNOG,0XUZ9@NOG,13YHR@opiNOG	NA|NA|NA
MeliponaBeecheii_000322-T1	7425.NV13530-PA	7.7e-36	154.5		GO:0003674,GO:0005215,GO:0005216,GO:0005244,GO:0005245,GO:0005261,GO:0005262,GO:0005575,GO:0005623,GO:0005886,GO:0005891,GO:0006810,GO:0006811,GO:0006812,GO:0006816,GO:0008150,GO:0008324,GO:0008332,GO:0009987,GO:0015075,GO:0015085,GO:0015267,GO:0016020,GO:0016021,GO:0022803,GO:0022832,GO:0022836,GO:0022838,GO:0022839,GO:0022843,GO:0022857,GO:0022890,GO:0022891,GO:0022892,GO:0030001,GO:0031224,GO:…	K04854		artNOG[6]	032ID@artNOG,09U7Y@biNOG,0S5S6@hymNOG,0SRYH@inNOG,0V572@meNOG,0XNP6@NOG,12QSZ@opiNOG,KOG2302@euNOG	NA|NA|NA	P, T	Ion transport protein
MeliponaBeecheii_000323-T1	12957.ACEP_00014755-PA	1.9e-42	176.8	CACNA1H	GO:0005575,GO:0016020			meNOG[21]	0B3UQ@biNOG,0IP4I@euNOG,0WG96@meNOG,0ZI4N@NOG,13C5A@opiNOG	NA|NA|NA	P	Ion transport protein
MeliponaBeecheii_000325-T1	12957.ACEP_00014757-PA	0.0	1232.2		GO:0003674,GO:0005215,GO:0005216,GO:0005244,GO:0005245,GO:0005261,GO:0005262,GO:0005575,GO:0005623,GO:0005886,GO:0005891,GO:0006810,GO:0006811,GO:0006812,GO:0006816,GO:0008150,GO:0008324,GO:0008332,GO:0009987,GO:0015075,GO:0015085,GO:0015267,GO:0016020,GO:0016021,GO:0022803,GO:0022832,GO:0022836,GO:0022838,GO:0022839,GO:0022843,GO:0022857,GO:0022890,GO:0022891,GO:0022892,GO:0030001,GO:0031224,GO:…	K04854		artNOG[6]	032ID@artNOG,09U7Y@biNOG,0S5S6@hymNOG,0SRYH@inNOG,0V572@meNOG,0XNP6@NOG,12QSZ@opiNOG,KOG2302@euNOG	NA|NA|NA	P, T	Ion transport protein
MeliponaBeecheii_000326-T1	7460.GB19765-PA	4.9e-217	759.6					artNOG[6]	03HA6@artNOG,0B3UN@biNOG,0IP4G@euNOG,0T3SM@inNOG,0WG94@meNOG,0Y9SC@NOG,13C58@opiNOG	NA|NA|NA	P, T	Polycystin cation channel
MeliponaBeecheii_000327-T1	7460.GB15322-PA	7.4e-119	432.2	KOI		K19347		artNOG[6]	036KA@artNOG,09XDW@biNOG,0S6R9@hymNOG,0T313@inNOG,0VAQT@meNOG,0YM6S@NOG,12NYH@opiNOG,KOG2687@euNOG	NA|NA|NA	D	Sad1 / UNC-like C-terminal
MeliponaBeecheii_000328-T1	12957.ACEP_00014760-PA	1.5e-259	900.6					artNOG[6]	03I27@artNOG,0B6FZ@biNOG,0S9UF@hymNOG,0T4EB@inNOG,0WJ6D@meNOG,0XTBZ@NOG,13G5Z@opiNOG,KOG3783@euNOG	NA|NA|NA	S	Pfam:IML2
MeliponaBeecheii_000329-T1	12957.ACEP_00014761-PA	3.3e-191	672.9		GO:0003674,GO:0003824,GO:0008150,GO:0008152,GO:0016462,GO:0016787,GO:0016817,GO:0016818,GO:0017110,GO:0017111	K12304		artNOG[6]	033UZ@artNOG,09TME@biNOG,0S673@hymNOG,0SSFB@inNOG,0V4KG@meNOG,0XS4T@NOG,12PSY@opiNOG,KOG4494@euNOG	NA|NA|NA	F	Apyrase
MeliponaBeecheii_000330-T1	7460.GB18128-PA	3.2e-61	240.4					artNOG[6]	039A9@artNOG,0A9Q0@biNOG,0J08Z@euNOG,0VKMG@meNOG,0Y63G@NOG,13Z2H@opiNOG	NA|NA|NA
MeliponaBeecheii_000348-T1	12957.ACEP_00014767-PA	1.7e-68	263.8	STET	GO:0003674,GO:0003824,GO:0005575,GO:0005623,GO:0005886,GO:0007154,GO:0007165,GO:0007166,GO:0007167,GO:0007169,GO:0007173,GO:0008150,GO:0008152,GO:0008233,GO:0008236,GO:0009987,GO:0016020,GO:0016021,GO:0016787,GO:0017171,GO:0023052,GO:0031224,GO:0038127,GO:0044425,GO:0044464,GO:0044699,GO:0044700,GO:0044763,GO:0050789,GO:0050794,GO:0050896,GO:0051716,GO:0065007,GO:0070011,GO:0071944	K02857		artNOG[6]	032PC@artNOG,09XB9@biNOG,0S88S@hymNOG,0SPJ1@inNOG,0V89P@meNOG,13I97@opiNOG,COG0705@NOG,KOG2289@euNOG	NA|NA|NA	T	Rhomboid family
MeliponaBeecheii_000349-T1	7460.GB16280-PA	0.0	1264.6					artNOG[6]	03322@artNOG,09V49@biNOG,0S5R8@hymNOG,0SQ96@inNOG,0V63W@meNOG,0XNZ1@NOG,12P40@opiNOG,KOG1961@euNOG	NA|NA|NA	U	vacuolar protein sorting-associated protein 52 homolog
MeliponaBeecheii_000350-T1	7460.GB10875-PA	0.0	1418.7					artNOG[6]	032ZX@artNOG,09TYN@biNOG,0S49A@hymNOG,0SPU4@inNOG,0V4XK@meNOG,13I26@opiNOG,COG2335@NOG,KOG1437@euNOG	NA|NA|NA	M, W	Fasciclin domain
MeliponaBeecheii_000351-T1	7460.GB10265-PA	1.8e-164	583.9	EIF2B-BETA	GO:0001666,GO:0003674,GO:0003676,GO:0003723,GO:0003743,GO:0005085,GO:0005488,GO:0005575,GO:0005622,GO:0005623,GO:0005737,GO:0005829,GO:0005851,GO:0006412,GO:0006413,GO:0006417,GO:0006446,GO:0006950,GO:0008135,GO:0008150,GO:0008152,GO:0009058,GO:0009059,GO:0009628,GO:0009889,GO:0009987,GO:0010467,GO:0010468,GO:0010556,GO:0010608,GO:0019222,GO:0019538,GO:0030234,GO:0030695,GO:0031323,GO:0031326,GO:…	K03754		artNOG[6]	035YQ@artNOG,09Y3F@biNOG,0S36Z@hymNOG,0SSVW@inNOG,0V90U@meNOG,12U51@opiNOG,COG1184@NOG,KOG1465@euNOG	NA|NA|NA	J	Initiation factor 2 subunit family
MeliponaBeecheii_000352-T1	7460.GB15161-PA	5.7e-93	345.5					artNOG[6]	036V5@artNOG,0A28R@biNOG,0S6NE@hymNOG,0STJS@inNOG,0VDR9@meNOG,11HBB@NOG,13Q8G@opiNOG,KOG4272@euNOG	NA|NA|NA	S	TM2 domain
MeliponaBeecheii_000353-T1	7460.GB15538-PA	6.3e-252	874.8	SU(FU)	GO:0003674,GO:0005488,GO:0005515,GO:0005575,GO:0005622,GO:0005623,GO:0005737,GO:0006355,GO:0008104,GO:0008134,GO:0008150,GO:0008589,GO:0009889,GO:0009966,GO:0009968,GO:0009987,GO:0010468,GO:0010556,GO:0010646,GO:0010648,GO:0019219,GO:0019222,GO:0023051,GO:0023057,GO:0031323,GO:0031326,GO:0032386,GO:0032387,GO:0032507,GO:0032879,GO:0032880,GO:0032991,GO:0033036,GO:0033157,GO:0034613,GO:0042306,GO:…	K06229		artNOG[6]	033PG@artNOG,0A19H@biNOG,0IFRJ@euNOG,0S3FG@hymNOG,0SQEK@inNOG,0VC5A@meNOG,0XRUC@NOG,12RGS@opiNOG	NA|NA|NA	T	Suppressor of fused protein (SUFU)
MeliponaBeecheii_000355-T1	7425.NV20433-PA	5.8e-54	216.1					artNOG[6]	037JH@artNOG,0A7Z4@biNOG,0IZ28@euNOG,0S8SS@hymNOG,0SUXR@inNOG,0VIUF@meNOG,11RD8@NOG,13SUJ@opiNOG	NA|NA|NA
MeliponaBeecheii_000362-T1	7460.GB14273-PA	0.0	1282.3	NEUR	GO:0000003,GO:0001654,GO:0001709,GO:0001964,GO:0002118,GO:0002121,GO:0002165,GO:0003002,GO:0003006,GO:0003008,GO:0003674,GO:0003676,GO:0003677,GO:0003824,GO:0004842,GO:0005488,GO:0005515,GO:0005543,GO:0005575,GO:0005622,GO:0005623,GO:0005634,GO:0005737,GO:0005886,GO:0006461,GO:0006464,GO:0007154,GO:0007267,GO:0007275,GO:0007276,GO:0007292,GO:0007389,GO:0007398,GO:0007399,GO:0007417,GO:0007420,GO:…	K01931		artNOG[6]	035QI@artNOG,09U3B@biNOG,0S3WF@hymNOG,0SSEQ@inNOG,0V52F@meNOG,0ZMNG@NOG,12SCR@opiNOG,KOG4172@euNOG,KOG4625@euNOG	NA|NA|NA	O	NEUZ
MeliponaBeecheii_000363-T1	12957.ACEP_00008596-PA	1.8e-235	820.8		GO:0005575,GO:0005622,GO:0005623,GO:0005856,GO:0043226,GO:0043228,GO:0043229,GO:0043232,GO:0044424,GO:0044464	K07374		euNOG[57]	COG5023@NOG,KOG1376@euNOG	NA|NA|NA	Z	Tubulin is the major constituent of microtubules. It binds two moles of GTP, one at an exchangeable site on the beta chain and one at a non-exchangeable site on the alpha chain (By similarity)
MeliponaBeecheii_000367-T1	7425.NV18041-PA	6.5e-37	158.7			K17198		artNOG[6]	0378I@artNOG,0A80W@biNOG,0S8EJ@hymNOG,0SU5Q@inNOG,0VIWG@meNOG,13S1T@opiNOG,COG1100@NOG,KOG0395@euNOG	NA|NA|NA	S	ZnF_C2H2
MeliponaBeecheii_000369-T1	7460.GB16041-PA	7.4e-210	735.7			K19870		artNOG[6]	037CG@artNOG,09ZIR@biNOG,0S46Y@hymNOG,0SU3Q@inNOG,0V9BK@meNOG,12R4G@opiNOG,COG0457@NOG,KOG1124@euNOG	NA|NA|NA	S	Tetratricopeptide repeat
MeliponaBeecheii_000370-T1	7460.GB12881-PA	0.0	3645.5					artNOG[6]	03I1S@artNOG,0B6F3@biNOG,0ITPK@euNOG,0S5GS@hymNOG,0T35T@inNOG,0WJ5H@meNOG,0XS5Z@NOG,13G4Q@opiNOG	NA|NA|NA	S	PHD-finger
MeliponaBeecheii_000371-T1	7460.GB30540-RA_2	0.0	1594.3		GO:0003674,GO:0005083,GO:0005085,GO:0005086,GO:0007275,GO:0007399,GO:0008150,GO:0009987,GO:0019222,GO:0022008,GO:0030154,GO:0030182,GO:0030234,GO:0030695,GO:0032501,GO:0032502,GO:0044699,GO:0044707,GO:0044763,GO:0048699,GO:0048731,GO:0048856,GO:0048869,GO:0050789,GO:0050790,GO:0060589,GO:0065007,GO:0065009	K12494		artNOG[6]	033AW@artNOG,09W1G@biNOG,0S5IM@hymNOG,0SQ3M@inNOG,0V6ZS@meNOG,12PMY@opiNOG,COG5307@NOG,KOG0932@euNOG	NA|NA|NA	U	Sec7 domain
MeliponaBeecheii_000372-T1	7460.GB17456-PA	5.1e-142	509.2					artNOG[6]	03GJN@artNOG,09X6D@biNOG,0S6Y3@hymNOG,0T3A3@inNOG,0V84V@meNOG,0XQDM@NOG,12SC5@opiNOG,KOG2157@euNOG	NA|NA|NA	O	Tubulin-tyrosine ligase family
MeliponaBeecheii_000373-T1	7460.GB17456-PA	4.7e-58	229.2					artNOG[6]	03GJN@artNOG,09X6D@biNOG,0S6Y3@hymNOG,0T3A3@inNOG,0V84V@meNOG,0XQDM@NOG,12SC5@opiNOG,KOG2157@euNOG	NA|NA|NA	O	Tubulin-tyrosine ligase family
MeliponaBeecheii_000375-T1	7460.GB15077-PA	1.6e-23	115.2					artNOG[6]	03311@artNOG,09V2Q@biNOG,0S3TY@hymNOG,0SRCD@inNOG,0V47X@meNOG,0XNYQ@NOG,12P34@opiNOG,KOG1819@euNOG	NA|NA|NA	S	FYVE
MeliponaBeecheii_000376-T1	7460.GB18874-PA	2.5e-63	246.5		GO:0005575,GO:0005622,GO:0005623,GO:0005737,GO:0005783,GO:0005789,GO:0012505,GO:0016020,GO:0031090,GO:0042175,GO:0043226,GO:0043227,GO:0043229,GO:0043231,GO:0044422,GO:0044424,GO:0044425,GO:0044432,GO:0044444,GO:0044446,GO:0044464			artNOG[6]	037YC@artNOG,0A6NG@biNOG,0S84S@hymNOG,0SUSC@inNOG,0VHGK@meNOG,122II@NOG,13PUQ@opiNOG,KOG3461@euNOG	NA|NA|NA	S	CDGSH iron-sulfur domain-containing protein 2 homolog
MeliponaBeecheii_000377-T1	7460.GB19665-PA	2.5e-14	84.0					artNOG[6]	03BPC@artNOG,0AIP9@biNOG,0JIZ1@euNOG,0S8Z8@hymNOG,0SYC7@inNOG,0VW5F@meNOG,0Z2PK@NOG,14AK8@opiNOG	NA|NA|NA
MeliponaBeecheii_000378-T1	7460.GB11693-PA	2.3e-187	660.2			K11866		artNOG[6]	0330N@artNOG,0A1DQ@biNOG,0S38D@hymNOG,0SPUR@inNOG,0VC9C@meNOG,12R34@opiNOG,COG1310@NOG,KOG2880@euNOG	NA|NA|NA	T	Pfam:Mov34
MeliponaBeecheii_000379-T1	7460.GB17552-PA	2.6e-112	410.2	ERCC1	GO:0000003,GO:0000014,GO:0000902,GO:0003674,GO:0003824,GO:0004518,GO:0004519,GO:0004520,GO:0004536,GO:0005488,GO:0005515,GO:0005575,GO:0006139,GO:0006259,GO:0006281,GO:0006289,GO:0006296,GO:0006310,GO:0006725,GO:0006807,GO:0006950,GO:0006974,GO:0007049,GO:0007126,GO:0007127,GO:0007131,GO:0007275,GO:0007399,GO:0008150,GO:0008152,GO:0009653,GO:0009987,GO:0016043,GO:0016787,GO:0016788,GO:0022008,GO:…	K10849		artNOG[6]	0320V@artNOG,09WI5@biNOG,0S4X8@hymNOG,0SP10@inNOG,0V7GP@meNOG,12PYC@opiNOG,COG5241@NOG,KOG2841@euNOG	NA|NA|NA	L	DNA excision repair protein
MeliponaBeecheii_000380-T1	7070.TC012512-PA	2.2e-252	877.1		GO:0003674,GO:0003824,GO:0005215,GO:0005575,GO:0006139,GO:0006152,GO:0006163,GO:0006195,GO:0006200,GO:0006725,GO:0006753,GO:0006793,GO:0006796,GO:0006807,GO:0006810,GO:0008150,GO:0008152,GO:0009056,GO:0009116,GO:0009117,GO:0009119,GO:0009123,GO:0009125,GO:0009126,GO:0009128,GO:0009141,GO:0009143,GO:0009144,GO:0009146,GO:0009150,GO:0009154,GO:0009158,GO:0009161,GO:0009164,GO:0009166,GO:0009167,GO:…			artNOG[6]	032EP@artNOG,09TYZ@biNOG,0SR71@inNOG,0V4XV@meNOG,12NFU@opiNOG,COG1131@NOG,KOG0059@euNOG	NA|NA|NA	Q	ABC-2 type transporter
MeliponaBeecheii_000382-T1	7460.GB17745-PA	1.8e-120	438.0		GO:0000003,GO:0000902,GO:0003674,GO:0003824,GO:0004806,GO:0005575,GO:0005576,GO:0005615,GO:0006629,GO:0007275,GO:0007399,GO:0008150,GO:0008152,GO:0009653,GO:0009987,GO:0016043,GO:0016298,GO:0016787,GO:0016788,GO:0022008,GO:0030030,GO:0030154,GO:0030182,GO:0031175,GO:0032501,GO:0032502,GO:0032504,GO:0032989,GO:0032990,GO:0044238,GO:0044421,GO:0044699,GO:0044707,GO:0044710,GO:0044763,GO:0044767,GO:…	K01046,K01052		artNOG[6]	033RD@artNOG,09YF8@biNOG,0S621@hymNOG,0SQFY@inNOG,0V56X@meNOG,12R5G@opiNOG,COG0596@NOG,KOG2624@euNOG	NA|NA|NA	I	Partial alpha/beta-hydrolase lipase region
MeliponaBeecheii_000383-T1	7460.GB12069-PA	8.3e-135	485.0		GO:0000175,GO:0000288,GO:0000289,GO:0000956,GO:0003674,GO:0003824,GO:0004518,GO:0004527,GO:0004532,GO:0004535,GO:0004540,GO:0005488,GO:0005515,GO:0006139,GO:0006396,GO:0006397,GO:0006401,GO:0006402,GO:0006725,GO:0006807,GO:0008150,GO:0008152,GO:0008408,GO:0009056,GO:0009057,GO:0009987,GO:0010467,GO:0016070,GO:0016071,GO:0016787,GO:0016788,GO:0016796,GO:0016896,GO:0019439,GO:0031123,GO:0031124,GO:…	K12571		artNOG[6]	0362N@artNOG,0A1D6@biNOG,0S3R3@hymNOG,0SSKX@inNOG,0VC8P@meNOG,12R1Q@opiNOG,COG0847@NOG,KOG1275@euNOG	NA|NA|NA	L	Inherit from inNOG: PAB-dependent poly(A)-specific ribonuclease subunit
MeliponaBeecheii_000384-T1	7460.GB12069-PA	0.0	1946.4		GO:0000175,GO:0000288,GO:0000289,GO:0000956,GO:0003674,GO:0003824,GO:0004518,GO:0004527,GO:0004532,GO:0004535,GO:0004540,GO:0005488,GO:0005515,GO:0006139,GO:0006396,GO:0006397,GO:0006401,GO:0006402,GO:0006725,GO:0006807,GO:0008150,GO:0008152,GO:0008408,GO:0009056,GO:0009057,GO:0009987,GO:0010467,GO:0016070,GO:0016071,GO:0016787,GO:0016788,GO:0016796,GO:0016896,GO:0019439,GO:0031123,GO:0031124,GO:…	K12571		artNOG[6]	0362N@artNOG,0A1D6@biNOG,0S3R3@hymNOG,0SSKX@inNOG,0VC8P@meNOG,12R1Q@opiNOG,COG0847@NOG,KOG1275@euNOG	NA|NA|NA	L	Inherit from inNOG: PAB-dependent poly(A)-specific ribonuclease subunit
MeliponaBeecheii_000385-T1	7460.GB13598-PA	0.0	1733.0		GO:0000003,GO:0000902,GO:0000904,GO:0001667,GO:0001894,GO:0002165,GO:0002376,GO:0002520,GO:0003006,GO:0003008,GO:0003674,GO:0004872,GO:0005488,GO:0005515,GO:0005575,GO:0005623,GO:0005886,GO:0005887,GO:0006928,GO:0006935,GO:0006996,GO:0007010,GO:0007155,GO:0007157,GO:0007160,GO:0007275,GO:0007276,GO:0007292,GO:0007297,GO:0007298,GO:0007399,GO:0007409,GO:0007411,GO:0007414,GO:0007424,GO:0007426,GO:…			artNOG[6]	033EU@artNOG,09T5M@biNOG,0S4P3@hymNOG,0SNY6@inNOG,0V44B@meNOG,0XPVZ@NOG,12N24@opiNOG,KOG3637@euNOG	NA|NA|NA	W	Integrin alpha cytoplasmic region
MeliponaBeecheii_000386-T1	7460.GB13598-PA	6e-37	159.5		GO:0000003,GO:0000902,GO:0000904,GO:0001667,GO:0001894,GO:0002165,GO:0002376,GO:0002520,GO:0003006,GO:0003008,GO:0003674,GO:0004872,GO:0005488,GO:0005515,GO:0005575,GO:0005623,GO:0005886,GO:0005887,GO:0006928,GO:0006935,GO:0006996,GO:0007010,GO:0007155,GO:0007157,GO:0007160,GO:0007275,GO:0007276,GO:0007292,GO:0007297,GO:0007298,GO:0007399,GO:0007409,GO:0007411,GO:0007414,GO:0007424,GO:0007426,GO:…			artNOG[6]	033EU@artNOG,09T5M@biNOG,0S4P3@hymNOG,0SNY6@inNOG,0V44B@meNOG,0XPVZ@NOG,12N24@opiNOG,KOG3637@euNOG	NA|NA|NA	W	Integrin alpha cytoplasmic region
MeliponaBeecheii_000388-T1	12957.ACEP_00003179-PA	5e-24	115.9		GO:0003674,GO:0003824,GO:0004032,GO:0004033,GO:0008106,GO:0008150,GO:0008152,GO:0016491,GO:0016614,GO:0016616,GO:0044710,GO:0055114	K00011		artNOG[6]	0353T@artNOG,09V48@biNOG,0SSFT@inNOG,0V63V@meNOG,12P3Z@opiNOG,COG0656@NOG,KOG1577@euNOG	NA|NA|NA	C	alditol:NADP+ 1-oxidoreductase activity
MeliponaBeecheii_000389-T1	7460.GB17272-PA	2.8e-61	240.7					meNOG[21]	0AKZ2@biNOG,0KHYI@euNOG,0VYH8@meNOG,10QTH@NOG,14WDY@opiNOG	NA|NA|NA
MeliponaBeecheii_000390-T1	12957.ACEP_00008327-PA	3.6e-15	86.3					artNOG[6]	0377C@artNOG,0A4TU@biNOG,0S8A6@hymNOG,0STYD@inNOG,0VFNR@meNOG,0ZVFK@NOG,13M3G@opiNOG,KOG4268@euNOG	NA|NA|NA	I	acidPPc
MeliponaBeecheii_000411-T1	7460.GB11151-PA	3.6e-185	652.9					artNOG[6]	038VZ@artNOG,0AQ31@biNOG,0J3K3@euNOG,0S4V4@hymNOG,0SVSS@inNOG,0W2FT@meNOG,0ZIQ9@NOG,13WZR@opiNOG	NA|NA|NA
MeliponaBeecheii_000414-T1	12957.ACEP_00008323-PA	2.5e-27	127.5	SAMD11	GO:0000003,GO:0000122,GO:0003674,GO:0005488,GO:0005515,GO:0005575,GO:0005622,GO:0005623,GO:0005634,GO:0006355,GO:0006357,GO:0007276,GO:0007283,GO:0008150,GO:0009889,GO:0009890,GO:0009892,GO:0010468,GO:0010556,GO:0010558,GO:0010605,GO:0010629,GO:0019219,GO:0019222,GO:0019904,GO:0019953,GO:0022414,GO:0031323,GO:0031324,GO:0031326,GO:0031327,GO:0031935,GO:0032093,GO:0032501,GO:0032504,GO:0040008,GO:…			meNOG[21]	0A02F@biNOG,0IGHY@euNOG,0VAYR@meNOG,12BEA@NOG,12SHF@opiNOG	NA|NA|NA	S	sterile alpha motif domain containing 11
MeliponaBeecheii_000415-T1	7460.GB18312-PA	8.6e-232	808.1	AMY	GO:0003674,GO:0003824,GO:0004553,GO:0004556,GO:0005488,GO:0005509,GO:0005575,GO:0005576,GO:0008150,GO:0008152,GO:0016160,GO:0016787,GO:0016798,GO:0043167,GO:0043169,GO:0046872	K01176		artNOG[6]	032QK@artNOG,09W3Y@biNOG,0S5AW@hymNOG,0SPK2@inNOG,0VBFA@meNOG,12SA5@opiNOG,COG0366@NOG,KOG2212@euNOG	NA|NA|NA	G	Aamy_C
MeliponaBeecheii_000416-T1	7460.GB14048-PA	1.1e-195	688.7					artNOG[6]	034MR@artNOG,09YCK@biNOG,0IHCU@euNOG,0SWJV@inNOG,0V9A3@meNOG,0XPPZ@NOG,12R37@opiNOG	NA|NA|NA	S	BACK
MeliponaBeecheii_000417-T1	7460.GB13681-PA	1.2e-32	146.0		GO:0000003,GO:0003674,GO:0003824,GO:0004653,GO:0005575,GO:0005622,GO:0005623,GO:0005737,GO:0005794,GO:0005975,GO:0006464,GO:0006486,GO:0006493,GO:0008150,GO:0008152,GO:0008194,GO:0008376,GO:0009058,GO:0009059,GO:0009100,GO:0009101,GO:0009987,GO:0016020,GO:0016021,GO:0016740,GO:0016757,GO:0016758,GO:0019538,GO:0031224,GO:0032501,GO:0032504,GO:0034645,GO:0036211,GO:0043170,GO:0043226,GO:0043227,GO:…	K00710		artNOG[6]	03629@artNOG,09T56@biNOG,0S53N@hymNOG,0SS9P@inNOG,0V43X@meNOG,0XPMK@NOG,12N1X@opiNOG,KOG3736@euNOG	NA|NA|NA	O	Ricin-type beta-trefoil lectin domain
MeliponaBeecheii_000418-T1	7460.GB13681-PA	9.8e-196	688.0		GO:0000003,GO:0003674,GO:0003824,GO:0004653,GO:0005575,GO:0005622,GO:0005623,GO:0005737,GO:0005794,GO:0005975,GO:0006464,GO:0006486,GO:0006493,GO:0008150,GO:0008152,GO:0008194,GO:0008376,GO:0009058,GO:0009059,GO:0009100,GO:0009101,GO:0009987,GO:0016020,GO:0016021,GO:0016740,GO:0016757,GO:0016758,GO:0019538,GO:0031224,GO:0032501,GO:0032504,GO:0034645,GO:0036211,GO:0043170,GO:0043226,GO:0043227,GO:…	K00710		artNOG[6]	03629@artNOG,09T56@biNOG,0S53N@hymNOG,0SS9P@inNOG,0V43X@meNOG,0XPMK@NOG,12N1X@opiNOG,KOG3736@euNOG	NA|NA|NA	O	Ricin-type beta-trefoil lectin domain
MeliponaBeecheii_000424-T1	7460.GB13681-PA	3.8e-71	272.7		GO:0000003,GO:0003674,GO:0003824,GO:0004653,GO:0005575,GO:0005622,GO:0005623,GO:0005737,GO:0005794,GO:0005975,GO:0006464,GO:0006486,GO:0006493,GO:0008150,GO:0008152,GO:0008194,GO:0008376,GO:0009058,GO:0009059,GO:0009100,GO:0009101,GO:0009987,GO:0016020,GO:0016021,GO:0016740,GO:0016757,GO:0016758,GO:0019538,GO:0031224,GO:0032501,GO:0032504,GO:0034645,GO:0036211,GO:0043170,GO:0043226,GO:0043227,GO:…	K00710		artNOG[6]	03629@artNOG,09T56@biNOG,0S53N@hymNOG,0SS9P@inNOG,0V43X@meNOG,0XPMK@NOG,12N1X@opiNOG,KOG3736@euNOG	NA|NA|NA	O	Ricin-type beta-trefoil lectin domain
MeliponaBeecheii_000435-T1	7460.GB18367-PA	1.1e-168	598.2					artNOG[6]	03GTU@artNOG,0AEDJ@biNOG,0S6AG@hymNOG,0T314@inNOG,0VRM8@meNOG,102NY@NOG,14VRH@opiNOG,KOG3780@euNOG	NA|NA|NA	S	Arrestin_C
MeliponaBeecheii_000437-T1	7460.GB18839-PA	4.6e-307	1058.5		GO:0000226,GO:0000278,GO:0000902,GO:0000904,GO:0000910,GO:0001709,GO:0003674,GO:0004871,GO:0005083,GO:0005096,GO:0005099,GO:0005100,GO:0005488,GO:0005575,GO:0005622,GO:0005623,GO:0005634,GO:0005737,GO:0006140,GO:0006996,GO:0007010,GO:0007017,GO:0007049,GO:0007051,GO:0007052,GO:0007098,GO:0007154,GO:0007165,GO:0007264,GO:0007265,GO:0007266,GO:0007275,GO:0007399,GO:0007525,GO:0008047,GO:0008104,GO:…	K16733		artNOG[6]	035NT@artNOG,09ZDI@biNOG,0S71P@hymNOG,0SSK2@inNOG,0VAT9@meNOG,0XPK0@NOG,12SCQ@opiNOG,KOG3564@euNOG	NA|NA|NA	T	rac GTPase-activating protein 1-like
MeliponaBeecheii_000438-T1	7460.GB13422-PA	0.0	2978.3					artNOG[6]	032GN@artNOG,09ZIH@biNOG,0S3W7@hymNOG,0SPDF@inNOG,0VAFH@meNOG,0XQVG@NOG,12NSZ@opiNOG,KOG3572@euNOG	NA|NA|NA	T	Protein of unknown function (DUF3608)
MeliponaBeecheii_000439-T1	7460.GB15185-PA	5.6e-190	668.7					artNOG[6]	0364H@artNOG,0A5UX@biNOG,0IJE3@euNOG,0SQFK@inNOG,0VGQ8@meNOG,1120E@NOG,13N5U@opiNOG	NA|NA|NA	S	Inherit from meNOG: Protein of unknown function (DUF1647)
MeliponaBeecheii_000440-T1	7460.GB13138-PA	4.1e-102	377.1					artNOG[6]	03GKA@artNOG,0ACA3@biNOG,0KHDQ@euNOG,0S9C3@hymNOG,0T39E@inNOG,0VPED@meNOG,10RCP@NOG,12V5Q@opiNOG	NA|NA|NA
MeliponaBeecheii_000441-T1	7460.GB19924-PA	1.9e-172	610.5					artNOG[6]	035UV@artNOG,0APMB@biNOG,0S79P@hymNOG,0SSJX@inNOG,0W1YE@meNOG,13NRE@opiNOG,COG0666@NOG,KOG4177@euNOG	NA|NA|NA	M	Dpy-30 motif
MeliponaBeecheii_000442-T1	12957.ACEP_00013144-PA	2.4e-286	990.7					artNOG[6]	032QZ@artNOG,0A48J@biNOG,0SPKH@inNOG,0VFBJ@meNOG,13KHX@opiNOG,COG3869@NOG,KOG3581@euNOG,KOG4177@euNOG	NA|NA|NA	C	ATP:guanido phosphotransferase, N-terminal domain
MeliponaBeecheii_000443-T1	7460.GB13278-PA	1.4e-63	247.7					artNOG[6]	03B0K@artNOG,0AB6F@biNOG,0JGT7@euNOG,0S9BB@hymNOG,0SXJG@inNOG,0VN6X@meNOG,0YV0J@NOG,1493D@opiNOG	NA|NA|NA
MeliponaBeecheii_000444-T1	13735.ENSPSIP00000009526	1.9e-76	291.6	PGLYRP1	GO:0001817,GO:0001818,GO:0002218,GO:0002221,GO:0002253,GO:0002376,GO:0002682,GO:0002683,GO:0002684,GO:0002694,GO:0002695,GO:0002697,GO:0002698,GO:0002757,GO:0002758,GO:0002764,GO:0003674,GO:0003824,GO:0004871,GO:0004872,GO:0005488,GO:0005539,GO:0005575,GO:0005576,GO:0005622,GO:0005623,GO:0005737,GO:0005856,GO:0005875,GO:0005886,GO:0005887,GO:0006950,GO:0006952,GO:0006955,GO:0007154,GO:0007165,GO:…	K01446		meNOG[21]	09TJA@biNOG,0DEVZ@chorNOG,0IYTD@euNOG,0V4I9@meNOG,11PQD@NOG,13SIY@opiNOG,1CPJJ@veNOG	NA|NA|NA	M	peptidoglycan recognition protein
MeliponaBeecheii_000445-T1	12957.ACEP_00013138-PA	7.1e-41	172.2					artNOG[6]	037K2@artNOG,09XBD@biNOG,0STXC@inNOG,0V89R@meNOG,11NE8@NOG,12UCG@opiNOG,KOG2920@euNOG	NA|NA|NA	S	Putative methyltransferase
MeliponaBeecheii_000446-T1	7460.GB14870-PA	4.3e-109	399.4		GO:0003674,GO:0003824,GO:0004733,GO:0006725,GO:0006732,GO:0006766,GO:0006767,GO:0006793,GO:0006796,GO:0006807,GO:0008150,GO:0008152,GO:0008614,GO:0008615,GO:0009058,GO:0009108,GO:0009110,GO:0009987,GO:0016491,GO:0016638,GO:0016641,GO:0018130,GO:0019438,GO:0019637,GO:0034641,GO:0042364,GO:0042816,GO:0042819,GO:0042822,GO:0042823,GO:0044237,GO:0044249,GO:0044271,GO:0044281,GO:0044283,GO:0044710,GO:…	K00275		artNOG[6]	036WN@artNOG,0A0WD@biNOG,0STQP@inNOG,0VBSY@meNOG,12T6P@opiNOG,COG0259@NOG,KOG2586@euNOG	NA|NA|NA	H	5'-phosphate oxidase
MeliponaBeecheii_000447-T1	7460.GB15601-PA	1.8e-118	430.6	SRPRBETA	GO:0002164,GO:0002165,GO:0002168,GO:0003002,GO:0003674,GO:0003824,GO:0003924,GO:0005047,GO:0005488,GO:0005575,GO:0005622,GO:0005623,GO:0005737,GO:0005783,GO:0005785,GO:0005789,GO:0005791,GO:0006139,GO:0006152,GO:0006163,GO:0006184,GO:0006195,GO:0006605,GO:0006612,GO:0006613,GO:0006614,GO:0006725,GO:0006753,GO:0006793,GO:0006796,GO:0006807,GO:0006810,GO:0006886,GO:0007275,GO:0007389,GO:0007399,GO:…	K12272		artNOG[6]	0376M@artNOG,0A2CH@biNOG,0S6JS@hymNOG,0SU26@inNOG,0VCUC@meNOG,13REI@opiNOG,COG2229@NOG,KOG0090@euNOG	NA|NA|NA	U	Signal recognition particle receptor beta subunit
MeliponaBeecheii_000456-T1	12957.ACEP_00012753-PA	1.5e-145	521.2	H	GO:0000122,GO:0000902,GO:0000975,GO:0000976,GO:0000977,GO:0000978,GO:0000981,GO:0000982,GO:0000987,GO:0001012,GO:0001067,GO:0001071,GO:0001078,GO:0001159,GO:0001227,GO:0001654,GO:0001666,GO:0001745,GO:0001751,GO:0001752,GO:0001754,GO:0003002,GO:0003674,GO:0003676,GO:0003677,GO:0003700,GO:0005488,GO:0005515,GO:0005575,GO:0005622,GO:0005623,GO:0005634,GO:0006139,GO:0006351,GO:0006355,GO:0006357,GO:…	K09090		artNOG[6]	036U0@artNOG,09UIM@biNOG,0S47X@hymNOG,0STRH@inNOG,0V5HU@meNOG,11F0X@NOG,12Q7E@opiNOG,KOG4304@euNOG	NA|NA|NA	K	Hairy Orange
MeliponaBeecheii_000464-T1	7460.GB10659-PA	0.0	1777.7		GO:0005575,GO:0016020			artNOG[6]	03HSV@artNOG,0B5FE@biNOG,0IS3W@euNOG,0S9RK@hymNOG,0T46F@inNOG,0WI2Q@meNOG,0YMU7@NOG,13EPJ@opiNOG	NA|NA|NA	W	WAP
MeliponaBeecheii_000474-T1	7460.GB14213-PA	1.3e-107	394.4					opiNOG[43]	0INJ2@euNOG,1014G@NOG,13BNH@opiNOG	NA|NA|NA
MeliponaBeecheii_000483-T1	7460.GB12076-PA	7.4e-20	101.7		GO:0000003,GO:0000122,GO:0000902,GO:0000904,GO:0000981,GO:0000982,GO:0001071,GO:0001078,GO:0001227,GO:0002052,GO:0003006,GO:0003674,GO:0003676,GO:0003677,GO:0003700,GO:0005488,GO:0005575,GO:0005622,GO:0005623,GO:0005634,GO:0006139,GO:0006351,GO:0006355,GO:0006357,GO:0006366,GO:0006725,GO:0006807,GO:0007154,GO:0007165,GO:0007166,GO:0007219,GO:0007275,GO:0007399,GO:0007530,GO:0007538,GO:0007539,GO:…	K09090		artNOG[6]	036K0@artNOG,09UIM@biNOG,0S6PS@hymNOG,0STHR@inNOG,0V5HU@meNOG,11F0X@NOG,12Q7E@opiNOG,KOG4304@euNOG	NA|NA|NA	K	ORANGE
MeliponaBeecheii_000484-T1	7460.GB12076-PA	4.4e-155	553.1		GO:0000003,GO:0000122,GO:0000902,GO:0000904,GO:0000981,GO:0000982,GO:0001071,GO:0001078,GO:0001227,GO:0002052,GO:0003006,GO:0003674,GO:0003676,GO:0003677,GO:0003700,GO:0005488,GO:0005575,GO:0005622,GO:0005623,GO:0005634,GO:0006139,GO:0006351,GO:0006355,GO:0006357,GO:0006366,GO:0006725,GO:0006807,GO:0007154,GO:0007165,GO:0007166,GO:0007219,GO:0007275,GO:0007399,GO:0007530,GO:0007538,GO:0007539,GO:…	K09090		artNOG[6]	036K0@artNOG,09UIM@biNOG,0S6PS@hymNOG,0STHR@inNOG,0V5HU@meNOG,11F0X@NOG,12Q7E@opiNOG,KOG4304@euNOG	NA|NA|NA	K	ORANGE
MeliponaBeecheii_000497-T1	7460.GB15643-PA	1.7e-42	177.6	PDM3	GO:0000902,GO:0000904,GO:0001071,GO:0003008,GO:0003674,GO:0003700,GO:0005575,GO:0005622,GO:0005623,GO:0005634,GO:0006355,GO:0006928,GO:0006935,GO:0007154,GO:0007275,GO:0007399,GO:0007409,GO:0007411,GO:0007412,GO:0007600,GO:0007606,GO:0007608,GO:0008150,GO:0009605,GO:0009653,GO:0009889,GO:0009987,GO:0010468,GO:0010556,GO:0016043,GO:0019219,GO:0019222,GO:0022008,GO:0030030,GO:0030154,GO:0030182,GO:…	K09368		artNOG[6]	0356Z@artNOG,09VPJ@biNOG,0S55Z@hymNOG,0SRTW@inNOG,0V6NJ@meNOG,0XQ7X@NOG,13ID7@opiNOG,KOG3802@euNOG	NA|NA|NA	K	POU
MeliponaBeecheii_000508-T1	7460.GB15643-PA	1.4e-274	950.7	PDM3	GO:0000902,GO:0000904,GO:0001071,GO:0003008,GO:0003674,GO:0003700,GO:0005575,GO:0005622,GO:0005623,GO:0005634,GO:0006355,GO:0006928,GO:0006935,GO:0007154,GO:0007275,GO:0007399,GO:0007409,GO:0007411,GO:0007412,GO:0007600,GO:0007606,GO:0007608,GO:0008150,GO:0009605,GO:0009653,GO:0009889,GO:0009987,GO:0010468,GO:0010556,GO:0016043,GO:0019219,GO:0019222,GO:0022008,GO:0030030,GO:0030154,GO:0030182,GO:…	K09368		artNOG[6]	0356Z@artNOG,09VPJ@biNOG,0S55Z@hymNOG,0SRTW@inNOG,0V6NJ@meNOG,0XQ7X@NOG,13ID7@opiNOG,KOG3802@euNOG	NA|NA|NA	K	POU
MeliponaBeecheii_000509-T1	7460.GB18979-PA	7e-239	831.6		GO:0003008,GO:0003009,GO:0003012,GO:0006936,GO:0006941,GO:0008150,GO:0032501,GO:0044699,GO:0044707,GO:0050879,GO:0050881			artNOG[6]	035KU@artNOG,09TWI@biNOG,0S5WV@hymNOG,0SS9S@inNOG,0V7RH@meNOG,0XTFP@NOG,12SBN@opiNOG,KOG3097@euNOG	NA|NA|NA	S	Ion channel regulatory protein UNC-93
MeliponaBeecheii_000513-T1	7460.GB19702-PA	1.3e-48	200.7					artNOG[6]	03H5G@artNOG,0B3A1@biNOG,0IMZ5@euNOG,0S9KP@hymNOG,0T3NR@inNOG,0WFNB@meNOG,0YNDH@NOG,13B7K@opiNOG	NA|NA|NA
MeliponaBeecheii_000514-T1	7460.GB14129-PA	2.3e-53	214.5		GO:0003674,GO:0004871,GO:0004872,GO:0004888,GO:0004930,GO:0005575,GO:0005623,GO:0005886,GO:0007154,GO:0007165,GO:0007166,GO:0007186,GO:0007200,GO:0007610,GO:0007631,GO:0008150,GO:0008343,GO:0009636,GO:0009987,GO:0016020,GO:0016021,GO:0017085,GO:0023052,GO:0030425,GO:0030534,GO:0031224,GO:0032501,GO:0038023,GO:0042221,GO:0042995,GO:0043005,GO:0044425,GO:0044464,GO:0044699,GO:0044700,GO:0044707,GO:…	K04611		artNOG[6]	035N2@artNOG,09TPM@biNOG,0S6CU@hymNOG,0SSM4@inNOG,0V59W@meNOG,0XR6W@NOG,12RDB@opiNOG,KOG1056@euNOG	NA|NA|NA	P, T	Nine Cysteines Domain of family 3 GPCR
MeliponaBeecheii_000517-T1	12957.ACEP_00012770-PA	4.6e-24	115.2			K04611		meNOG[21]	0APIT@biNOG,0W1VY@meNOG,0XR6W@NOG,12RDB@opiNOG,KOG1056@euNOG	NA|NA|NA	P, T	glutamate receptor
MeliponaBeecheii_000518-T1	7460.GB14129-PA	0.0	1355.5		GO:0003674,GO:0004871,GO:0004872,GO:0004888,GO:0004930,GO:0005575,GO:0005623,GO:0005886,GO:0007154,GO:0007165,GO:0007166,GO:0007186,GO:0007200,GO:0007610,GO:0007631,GO:0008150,GO:0008343,GO:0009636,GO:0009987,GO:0016020,GO:0016021,GO:0017085,GO:0023052,GO:0030425,GO:0030534,GO:0031224,GO:0032501,GO:0038023,GO:0042221,GO:0042995,GO:0043005,GO:0044425,GO:0044464,GO:0044699,GO:0044700,GO:0044707,GO:…	K04611		artNOG[6]	035N2@artNOG,09TPM@biNOG,0S6CU@hymNOG,0SSM4@inNOG,0V59W@meNOG,0XR6W@NOG,12RDB@opiNOG,KOG1056@euNOG	NA|NA|NA	P, T	Nine Cysteines Domain of family 3 GPCR
MeliponaBeecheii_000519-T1	12957.ACEP_00003201-PA	1.5e-124	451.1		GO:0000075,GO:0000077,GO:0003674,GO:0005488,GO:0005515,GO:0005575,GO:0005622,GO:0005623,GO:0005634,GO:0006950,GO:0006974,GO:0007049,GO:0007093,GO:0007095,GO:0007154,GO:0007267,GO:0007346,GO:0008150,GO:0008180,GO:0009987,GO:0010468,GO:0010564,GO:0010608,GO:0010948,GO:0019222,GO:0022402,GO:0023052,GO:0030154,GO:0031570,GO:0031572,GO:0031647,GO:0031974,GO:0031981,GO:0032502,GO:0032991,GO:0033554,GO:…	K12180		artNOG[6]	032J1@artNOG,09WFF@biNOG,0S71D@hymNOG,0SPFB@inNOG,0V7DZ@meNOG,0XP7W@NOG,12PWT@opiNOG,KOG3250@euNOG	NA|NA|NA	O, T	PINT
MeliponaBeecheii_000520-T1	7460.GB13475-PA	0.0	1640.6	CENB1A	GO:0000902,GO:0003674,GO:0005083,GO:0005096,GO:0006140,GO:0006810,GO:0006897,GO:0006909,GO:0008047,GO:0008060,GO:0008150,GO:0009118,GO:0009653,GO:0009894,GO:0009987,GO:0016043,GO:0016192,GO:0019219,GO:0019220,GO:0019222,GO:0030234,GO:0030695,GO:0030811,GO:0031323,GO:0031329,GO:0032502,GO:0032989,GO:0033121,GO:0033124,GO:0043085,GO:0043087,GO:0043547,GO:0044093,GO:0044699,GO:0044763,GO:0044765,GO:…	K12489		artNOG[6]	033KR@artNOG,09W2N@biNOG,0SQC2@inNOG,0V70X@meNOG,12PNJ@opiNOG,COG5347@NOG,KOG0521@euNOG	NA|NA|NA	T	ArfGap
MeliponaBeecheii_000530-T1	7425.NV25516-PA	4.2e-13	79.3					artNOG[6]	03BHN@artNOG,0ABSV@biNOG,0JNCE@euNOG,0SY9W@inNOG,0VZKZ@meNOG,0XZB8@NOG,14CS0@opiNOG	NA|NA|NA
MeliponaBeecheii_000531-T1	7425.NV30332-PA	2.1e-11	74.3					artNOG[6]	03HEU@artNOG,0B49V@biNOG,0IPY5@euNOG,0WGSK@meNOG,0XS82@NOG,13CUD@opiNOG	NA|NA|NA	S	Reverse transcriptase (RNA-dependent DNA polymerase)
MeliponaBeecheii_000535-T1	34740.HMEL013919-PA	3.2e-37	159.5					artNOG[6]	038DR@artNOG,0A9J5@biNOG,0J1D1@euNOG,0SVFJ@inNOG,0VKGM@meNOG,11JHC@NOG,13UQJ@opiNOG	NA|NA|NA	S	Inherit from NOG: senescence-associated protein
MeliponaBeecheii_000547-T1	12957.ACEP_00010402-PA	8.9e-32	142.9			K14411		artNOG[6]	03I3D@artNOG,0B6KB@biNOG,0ITZV@euNOG,0T4F9@inNOG,0WJB7@meNOG,12ARR@NOG,13GCW@opiNOG	NA|NA|NA	A	Inherit from euNOG: RNA-binding protein musashi
MeliponaBeecheii_000548-T1	7425.NV11198-PA	5.7e-11	72.0		GO:0003674,GO:0003676,GO:0003723,GO:0003729,GO:0005488,GO:0097159,GO:1901363	K14411		artNOG[6]	036DP@artNOG,09T9Y@biNOG,0SSSV@inNOG,0V491@meNOG,0YA8Z@NOG,12RXT@opiNOG,KOG4205@euNOG	NA|NA|NA	A	RNA recognition motif. (a.k.a. RRM, RBD, or RNP domain)
MeliponaBeecheii_000552-T1	7460.GB16625-PA	1.1e-32	144.8			K14411		euNOG[57]	0ITZV@euNOG,12ARR@NOG	NA|NA|NA	S	RNA-binding protein musashi
MeliponaBeecheii_000553-T1	7460.GB18556-PA	7.2e-76	288.9		GO:0000815,GO:0005575,GO:0005622,GO:0005623,GO:0005737,GO:0005768,GO:0010008,GO:0016020,GO:0031090,GO:0032991,GO:0043226,GO:0043227,GO:0043229,GO:0043231,GO:0043234,GO:0044422,GO:0044424,GO:0044425,GO:0044440,GO:0044444,GO:0044446,GO:0044464	K12195		artNOG[6]	036Y8@artNOG,09W21@biNOG,0S47N@hymNOG,0STVX@inNOG,0V706@meNOG,11HN3@NOG,13R0P@opiNOG,KOG2910@euNOG	NA|NA|NA	U	Snf7
MeliponaBeecheii_000555-T1	12957.ACEP_00009531-PA	7.4e-71	271.9					artNOG[6]	037M6@artNOG,0A8RT@biNOG,0IZKY@euNOG,0S635@hymNOG,0SUHK@inNOG,0VJNG@meNOG,11S8D@NOG,13T8E@opiNOG	NA|NA|NA
MeliponaBeecheii_000556-T1	7460.GB10712-PA	4.8e-129	466.1		GO:0001071,GO:0003674,GO:0003700,GO:0005575,GO:0005622,GO:0005623,GO:0005634,GO:0006355,GO:0008150,GO:0009889,GO:0010468,GO:0010556,GO:0019219,GO:0019222,GO:0031323,GO:0031326,GO:0043226,GO:0043227,GO:0043229,GO:0043231,GO:0044424,GO:0044464,GO:0050789,GO:0050794,GO:0051171,GO:0051252,GO:0060255,GO:0065007,GO:0080090,GO:2000112,GO:2001141			artNOG[6]	0368Q@artNOG,09YAW@biNOG,0S54I@hymNOG,0SSU5@inNOG,0V98C@meNOG,0ZPWS@NOG,13FU7@opiNOG,KOG3803@euNOG	NA|NA|NA	K	Zinc finger, C2HC type
MeliponaBeecheii_000557-T1	12957.ACEP_00009532-PA	7.3e-27	125.6	MYT1L	GO:0000975,GO:0000988,GO:0000989,GO:0001067,GO:0001071,GO:0001076,GO:0001104,GO:0001105,GO:0001190,GO:0003674,GO:0003676,GO:0003677,GO:0003700,GO:0003712,GO:0003713,GO:0005488,GO:0005575,GO:0005622,GO:0005623,GO:0005634,GO:0006139,GO:0006351,GO:0006355,GO:0006357,GO:0006366,GO:0006725,GO:0006807,GO:0008150,GO:0008152,GO:0009058,GO:0009059,GO:0009889,GO:0009891,GO:0009893,GO:0009987,GO:0010467,GO:…			meNOG[21]	09YAW@biNOG,0V98C@meNOG,0ZPWS@NOG,13FU7@opiNOG,KOG3803@euNOG	NA|NA|NA	K	Myelin transcription factor
MeliponaBeecheii_000558-T1	7460.GB10712-PA	0.0	1679.8		GO:0001071,GO:0003674,GO:0003700,GO:0005575,GO:0005622,GO:0005623,GO:0005634,GO:0006355,GO:0008150,GO:0009889,GO:0010468,GO:0010556,GO:0019219,GO:0019222,GO:0031323,GO:0031326,GO:0043226,GO:0043227,GO:0043229,GO:0043231,GO:0044424,GO:0044464,GO:0050789,GO:0050794,GO:0051171,GO:0051252,GO:0060255,GO:0065007,GO:0080090,GO:2000112,GO:2001141			artNOG[6]	0368Q@artNOG,09YAW@biNOG,0S54I@hymNOG,0SSU5@inNOG,0V98C@meNOG,0ZPWS@NOG,13FU7@opiNOG,KOG3803@euNOG	NA|NA|NA	K	Zinc finger, C2HC type
MeliponaBeecheii_000595-T1	7460.GB17295-PA	2.6e-56	223.0	TFIIA-S	GO:0000428,GO:0000988,GO:0000989,GO:0001076,GO:0001083,GO:0001129,GO:0001132,GO:0003674,GO:0005575,GO:0005622,GO:0005623,GO:0005634,GO:0005654,GO:0005667,GO:0005672,GO:0006139,GO:0006351,GO:0006352,GO:0006355,GO:0006357,GO:0006366,GO:0006367,GO:0006725,GO:0006807,GO:0007275,GO:0007399,GO:0008150,GO:0008152,GO:0009058,GO:0009059,GO:0009889,GO:0009891,GO:0009893,GO:0009987,GO:0010467,GO:0010468,GO:…	K03123		artNOG[6]	037TV@artNOG,0A7H1@biNOG,0S8JA@hymNOG,0SUT6@inNOG,0VIBZ@meNOG,13T1W@opiNOG,COG5123@NOG,KOG3463@euNOG	NA|NA|NA	K	TFIIA is a component of the transcription machinery of RNA polymerase II and plays an important role in transcriptional activation (By similarity)
MeliponaBeecheii_000596-T1	7460.GB13283-PA	4.7e-267	925.2	S2P	GO:0003674,GO:0003824,GO:0004175,GO:0004222,GO:0006355,GO:0006357,GO:0006950,GO:0006984,GO:0006991,GO:0007154,GO:0007165,GO:0008150,GO:0008152,GO:0008233,GO:0008237,GO:0009889,GO:0009891,GO:0009893,GO:0009987,GO:0010467,GO:0010468,GO:0010556,GO:0010557,GO:0010604,GO:0010628,GO:0016485,GO:0016787,GO:0019219,GO:0019222,GO:0019538,GO:0023052,GO:0031323,GO:0031325,GO:0031326,GO:0031328,GO:0032933,GO:…	K07765		artNOG[6]	03655@artNOG,0A00V@biNOG,0S6W3@hymNOG,0ST5R@inNOG,0V78P@meNOG,13HMP@opiNOG,COG0750@NOG,KOG2921@euNOG	NA|NA|NA	O	Peptidase family M50
MeliponaBeecheii_000597-T1	7460.GB15950-PA	1.1e-160	571.2		GO:0006139,GO:0006259,GO:0006281,GO:0006725,GO:0006807,GO:0006950,GO:0006974,GO:0008150,GO:0008152,GO:0009987,GO:0033554,GO:0034641,GO:0043170,GO:0044237,GO:0044238,GO:0044260,GO:0044699,GO:0044763,GO:0046483,GO:0050896,GO:0051716,GO:0071704,GO:0090304,GO:1901360	K17817		artNOG[6]	03H69@artNOG,0B3DF@biNOG,0IN6M@euNOG,0S9KT@hymNOG,0T3PB@inNOG,0WFS8@meNOG,0XQQ5@NOG,13BCS@opiNOG	NA|NA|NA	T	NUDIX domain
MeliponaBeecheii_000598-T1	12957.ACEP_00017686-PA	1.5e-47	195.7					artNOG[6]	03GRC@artNOG,0A7CH@biNOG,0S7KT@hymNOG,0T33W@inNOG,0VI72@meNOG,12Q64@opiNOG,COG5048@NOG,KOG1721@euNOG	NA|NA|NA	K	Zinc finger, C2H2 type
MeliponaBeecheii_000599-T1	7460.GB12660-PA	3e-173	613.2					artNOG[6]	032I4@artNOG,0A3JY@biNOG,0S3FA@hymNOG,0SPEP@inNOG,0VEF6@meNOG,0XQMI@NOG,13N1R@opiNOG,KOG3828@euNOG	NA|NA|NA	S	Putative transmembrane protein
MeliponaBeecheii_000600-T1	7070.TC010489-PA	2.8e-185	654.1		GO:0003674,GO:0003824,GO:0007275,GO:0008150,GO:0008152,GO:0016491,GO:0016679,GO:0016682,GO:0032501,GO:0032502,GO:0040003,GO:0042335,GO:0044699,GO:0044707,GO:0044710,GO:0044767,GO:0048856,GO:0052716,GO:0055114			artNOG[6]	0364B@artNOG,0A3HP@biNOG,0ST2Z@inNOG,0VDDC@meNOG,12Q5N@opiNOG,COG2132@NOG,KOG1263@euNOG	NA|NA|NA	Q	Multicopper oxidase
MeliponaBeecheii_000601-T1	7070.TC010489-PA	3.8e-189	666.8		GO:0003674,GO:0003824,GO:0007275,GO:0008150,GO:0008152,GO:0016491,GO:0016679,GO:0016682,GO:0032501,GO:0032502,GO:0040003,GO:0042335,GO:0044699,GO:0044707,GO:0044710,GO:0044767,GO:0048856,GO:0052716,GO:0055114			artNOG[6]	0364B@artNOG,0A3HP@biNOG,0ST2Z@inNOG,0VDDC@meNOG,12Q5N@opiNOG,COG2132@NOG,KOG1263@euNOG	NA|NA|NA	Q	Multicopper oxidase
MeliponaBeecheii_000602-T1	7460.GB19846-PA	3.5e-97	360.1					artNOG[6]	03A6W@artNOG,0A67N@biNOG,0SWXS@inNOG,0VH2A@meNOG,1450S@opiNOG,COG5640@NOG,KOG3627@euNOG	NA|NA|NA	E	Tryp_SPc
MeliponaBeecheii_000610-T1	7425.NV15392-PA	2.2e-13	80.9					artNOG[6]	038PD@artNOG,0AKW1@biNOG,0S9CE@hymNOG,0T3E0@inNOG,0VX5U@meNOG,0Y65V@NOG,14EQ3@opiNOG,KOG1075@euNOG	NA|NA|NA	S	Inherit from KOG: Retrotransposon protein
MeliponaBeecheii_000613-T1	7425.NV15391-PA	3.8e-69	266.2		GO:0000003,GO:0000122,GO:0001071,GO:0002165,GO:0003002,GO:0003006,GO:0003674,GO:0003676,GO:0003677,GO:0003700,GO:0005488,GO:0005575,GO:0005622,GO:0005623,GO:0005634,GO:0006355,GO:0006357,GO:0007275,GO:0007389,GO:0007444,GO:0007478,GO:0007480,GO:0007484,GO:0007485,GO:0007548,GO:0007552,GO:0007560,GO:0008150,GO:0009653,GO:0009791,GO:0009886,GO:0009887,GO:0009889,GO:0009890,GO:0009891,GO:0009892,GO:…	K09180		artNOG[6]	03447@artNOG,09TEJ@biNOG,0S4BS@hymNOG,0SQSZ@inNOG,0V4DR@meNOG,0XR9E@NOG,12NZG@opiNOG,KOG3811@euNOG	NA|NA|NA	K	Transcription factor AP-2
MeliponaBeecheii_000614-T1	7425.NV15391-PA	3.3e-16	91.7		GO:0000003,GO:0000122,GO:0001071,GO:0002165,GO:0003002,GO:0003006,GO:0003674,GO:0003676,GO:0003677,GO:0003700,GO:0005488,GO:0005575,GO:0005622,GO:0005623,GO:0005634,GO:0006355,GO:0006357,GO:0007275,GO:0007389,GO:0007444,GO:0007478,GO:0007480,GO:0007484,GO:0007485,GO:0007548,GO:0007552,GO:0007560,GO:0008150,GO:0009653,GO:0009791,GO:0009886,GO:0009887,GO:0009889,GO:0009890,GO:0009891,GO:0009892,GO:…	K09180		artNOG[6]	03447@artNOG,09TEJ@biNOG,0S4BS@hymNOG,0SQSZ@inNOG,0V4DR@meNOG,0XR9E@NOG,12NZG@opiNOG,KOG3811@euNOG	NA|NA|NA	K	Transcription factor AP-2
MeliponaBeecheii_000615-T1	7460.GB17109-PA	1.8e-135	487.6		GO:0000003,GO:0000122,GO:0001071,GO:0002165,GO:0003002,GO:0003006,GO:0003674,GO:0003676,GO:0003677,GO:0003700,GO:0005488,GO:0005575,GO:0005622,GO:0005623,GO:0005634,GO:0006355,GO:0006357,GO:0007275,GO:0007389,GO:0007444,GO:0007478,GO:0007480,GO:0007484,GO:0007485,GO:0007548,GO:0007552,GO:0007560,GO:0008150,GO:0009653,GO:0009791,GO:0009886,GO:0009887,GO:0009889,GO:0009890,GO:0009891,GO:0009892,GO:…	K09180		artNOG[6]	03447@artNOG,09TEJ@biNOG,0S4BS@hymNOG,0SQSZ@inNOG,0V4DR@meNOG,0XR9E@NOG,12NZG@opiNOG,KOG3811@euNOG	NA|NA|NA	K	Transcription factor AP-2
MeliponaBeecheii_000617-T1	7460.GB10438-PA	7.7e-186	655.2		GO:0003674,GO:0003676,GO:0003723,GO:0003729,GO:0005488,GO:0005575,GO:0005622,GO:0005623,GO:0005737,GO:0044424,GO:0044464,GO:0097159,GO:1901363	K14942		artNOG[6]	0363U@artNOG,09UEA@biNOG,0S4E9@hymNOG,0SSX7@inNOG,0V5DP@meNOG,12T8P@opiNOG,COG5176@NOG,KOG1588@euNOG	NA|NA|NA	A	KH domain-containing, RNA-binding, signal transduction-associated protein
MeliponaBeecheii_000618-T1	7460.GB19089-PA	1.6e-136	490.7					artNOG[6]	038RI@artNOG,0A63R@biNOG,0J2FU@euNOG,0S67E@hymNOG,0SVZE@inNOG,0VGYE@meNOG,12A6B@NOG,13Y7C@opiNOG	NA|NA|NA	S	Acetyltransferase (GNAT) family
MeliponaBeecheii_000619-T1	7460.GB17057-PA	8.8e-164	581.6					artNOG[6]	0329M@artNOG,0A4PP@biNOG,0S74P@hymNOG,0SP7S@inNOG,0VFIP@meNOG,13HRB@opiNOG,COG0667@NOG,KOG1576@euNOG	NA|NA|NA	C	Aldo/keto reductase family
MeliponaBeecheii_000626-T1	7460.GB12833-PA	2.6e-62	244.2					artNOG[6]	03HIE@artNOG,0B4MN@biNOG,0IQIC@euNOG,0T3Z4@inNOG,0WH5Y@meNOG,0YGZR@NOG,13DCX@opiNOG	NA|NA|NA	T	Immunoglobulin domain
MeliponaBeecheii_000627-T1	7460.GB12833-PA	6.8e-24	115.9					artNOG[6]	03HIE@artNOG,0B4MN@biNOG,0IQIC@euNOG,0T3Z4@inNOG,0WH5Y@meNOG,0YGZR@NOG,13DCX@opiNOG	NA|NA|NA	T	Immunoglobulin domain
MeliponaBeecheii_000628-T1	7460.GB12833-PA	3.7e-28	129.8					artNOG[6]	03HIE@artNOG,0B4MN@biNOG,0IQIC@euNOG,0T3Z4@inNOG,0WH5Y@meNOG,0YGZR@NOG,13DCX@opiNOG	NA|NA|NA	T	Immunoglobulin domain
MeliponaBeecheii_000634-T1	7460.GB18610-PA	1.3e-171	608.6		GO:0000375,GO:0000377,GO:0000381,GO:0000398,GO:0003674,GO:0003676,GO:0003723,GO:0003729,GO:0005488,GO:0005575,GO:0005622,GO:0005623,GO:0005634,GO:0005681,GO:0006139,GO:0006396,GO:0006397,GO:0006725,GO:0006807,GO:0008150,GO:0008152,GO:0008380,GO:0009987,GO:0010467,GO:0010468,GO:0016070,GO:0016071,GO:0019219,GO:0019222,GO:0030529,GO:0031323,GO:0032991,GO:0034641,GO:0043170,GO:0043226,GO:0043227,GO:…	K12822		artNOG[6]	033H5@artNOG,09WVC@biNOG,0S7GJ@hymNOG,0SQ90@inNOG,0V7TC@meNOG,0ZRGA@NOG,12QSX@opiNOG,KOG2253@euNOG	NA|NA|NA	A	PWI
MeliponaBeecheii_000635-T1	7460.GB18610-PA	1.6e-134	484.2		GO:0000375,GO:0000377,GO:0000381,GO:0000398,GO:0003674,GO:0003676,GO:0003723,GO:0003729,GO:0005488,GO:0005575,GO:0005622,GO:0005623,GO:0005634,GO:0005681,GO:0006139,GO:0006396,GO:0006397,GO:0006725,GO:0006807,GO:0008150,GO:0008152,GO:0008380,GO:0009987,GO:0010467,GO:0010468,GO:0016070,GO:0016071,GO:0019219,GO:0019222,GO:0030529,GO:0031323,GO:0032991,GO:0034641,GO:0043170,GO:0043226,GO:0043227,GO:…	K12822		artNOG[6]	033H5@artNOG,09WVC@biNOG,0S7GJ@hymNOG,0SQ90@inNOG,0V7TC@meNOG,0ZRGA@NOG,12QSX@opiNOG,KOG2253@euNOG	NA|NA|NA	A	PWI
MeliponaBeecheii_000636-T1	7460.GB17381-PA	1.6e-281	973.4			K08816		artNOG[6]	0335E@artNOG,09TQ0@biNOG,0S45M@hymNOG,0SPZ2@inNOG,0V4P4@meNOG,0XPGP@NOG,12PMN@opiNOG,KOG1164@euNOG	NA|NA|NA	T	STYKc
MeliponaBeecheii_000637-T1	7425.NV22722-PA	1.7e-241	840.9		GO:0003674,GO:0003824,GO:0004672,GO:0004713,GO:0005575,GO:0005623,GO:0005886,GO:0006464,GO:0006468,GO:0006793,GO:0006796,GO:0008150,GO:0008152,GO:0009987,GO:0016020,GO:0016301,GO:0016310,GO:0016740,GO:0016772,GO:0016773,GO:0019538,GO:0036211,GO:0043170,GO:0043412,GO:0044237,GO:0044238,GO:0044260,GO:0044267,GO:0044464,GO:0071704,GO:0071944			artNOG[6]	0354T@artNOG,0A3Z4@biNOG,0S7FW@hymNOG,0SRRT@inNOG,0VETY@meNOG,13I5K@opiNOG,COG0515@NOG,KOG0200@euNOG	NA|NA|NA	T	STYKc
MeliponaBeecheii_000638-T1	7460.GB14507-PA	0.0	1812.7	WTRW	GO:0003008,GO:0003674,GO:0005215,GO:0005216,GO:0005261,GO:0005262,GO:0006810,GO:0006811,GO:0006812,GO:0006816,GO:0007600,GO:0007605,GO:0008150,GO:0008324,GO:0009270,GO:0009415,GO:0009628,GO:0009987,GO:0010035,GO:0015075,GO:0015085,GO:0015267,GO:0022803,GO:0022838,GO:0022857,GO:0022890,GO:0022891,GO:0022892,GO:0030001,GO:0032501,GO:0034220,GO:0042221,GO:0044699,GO:0044707,GO:0044763,GO:0044765,GO:…	K02996		artNOG[6]	033XF@artNOG,0A0TA@biNOG,0S6C1@hymNOG,0SPGQ@inNOG,0VG9X@meNOG,13145@opiNOG,COG0666@NOG,KOG0510@euNOG,KOG1697@euNOG	NA|NA|NA	J	Ankyrin repeat
MeliponaBeecheii_000639-T1	7460.GB16385-PA	0.0	1663.7	HSTRPA				artNOG[6]	03GRE@artNOG,0A36Q@biNOG,0S7YV@hymNOG,0T33T@inNOG,0VE1J@meNOG,12SX7@opiNOG,COG0103@NOG,COG0666@NOG,KOG0510@euNOG,KOG1697@euNOG	NA|NA|NA	J	hymenoptera-specific transient receptor potential cation channel, subfamily A
MeliponaBeecheii_000640-T1	7460.GB16130-PA	5.5e-240	835.5		GO:0003674,GO:0003824,GO:0004812,GO:0004814,GO:0005575,GO:0005622,GO:0005623,GO:0005737,GO:0005739,GO:0008150,GO:0008152,GO:0016874,GO:0016875,GO:0016876,GO:0043226,GO:0043227,GO:0043229,GO:0043231,GO:0044424,GO:0044444,GO:0044464	K01887		artNOG[6]	03314@artNOG,09XB2@biNOG,0S5QR@hymNOG,0SPV1@inNOG,0V8MC@meNOG,12QV3@opiNOG,COG0018@NOG,KOG1195@euNOG	NA|NA|NA	J	tRNA synthetases class I (R)
MeliponaBeecheii_000641-T1	7460.GB15915-PA	2.3e-101	374.0					artNOG[6]	037K4@artNOG,09UXX@biNOG,0S5MZ@hymNOG,0SUK2@inNOG,0V5XV@meNOG,13IQ4@opiNOG,COG0666@NOG,KOG0502@euNOG	NA|NA|NA	S	Ankyrin repeat
MeliponaBeecheii_000642-T1	7460.GB17619-PA	5.9e-281	971.5	COPD	GO:0000139,GO:0002164,GO:0002165,GO:0002168,GO:0005575,GO:0005622,GO:0005623,GO:0005737,GO:0005794,GO:0005798,GO:0006810,GO:0006890,GO:0006897,GO:0006909,GO:0007275,GO:0007424,GO:0007431,GO:0007435,GO:0007436,GO:0008104,GO:0008150,GO:0009306,GO:0009653,GO:0009791,GO:0009886,GO:0009987,GO:0010883,GO:0012505,GO:0012506,GO:0015031,GO:0016020,GO:0016023,GO:0016192,GO:0022612,GO:0030117,GO:0030120,GO:…			artNOG[6]	034ZW@artNOG,09V1Q@biNOG,0S4C8@hymNOG,0SRM3@inNOG,0V61B@meNOG,0XRH2@NOG,12P2H@opiNOG,KOG2635@euNOG	NA|NA|NA	U	Adaptor complexes medium subunit family
MeliponaBeecheii_000643-T1	7460.GB12984-PA	3.5e-238	829.7					artNOG[6]	0320X@artNOG,09YG1@biNOG,0S618@hymNOG,0SSYZ@inNOG,0V9DV@meNOG,0XPXU@NOG,12RKP@opiNOG,KOG3931@euNOG	NA|NA|NA	S	SprT-like family
MeliponaBeecheii_000644-T1	7460.GB30380-PA	0.0	2133.2					artNOG[6]	03HRB@artNOG,0B58G@biNOG,0IRRS@euNOG,0T44Y@inNOG,0WHV4@meNOG,11T2D@NOG,13ECJ@opiNOG	NA|NA|NA	I	LPD_N
MeliponaBeecheii_000645-T1	7460.GB18247-PA	0.0	1390.2		GO:0000375,GO:0000377,GO:0000398,GO:0003674,GO:0003676,GO:0003677,GO:0005488,GO:0005575,GO:0005622,GO:0005623,GO:0005634,GO:0005681,GO:0006139,GO:0006396,GO:0006397,GO:0006725,GO:0006807,GO:0008150,GO:0008152,GO:0008380,GO:0009987,GO:0010467,GO:0016070,GO:0016071,GO:0030529,GO:0032991,GO:0034641,GO:0043170,GO:0043226,GO:0043227,GO:0043229,GO:0043231,GO:0044237,GO:0044238,GO:0044260,GO:0044422,GO:…	K13211		artNOG[6]	034BJ@artNOG,0A008@biNOG,0S61Z@hymNOG,0SR07@inNOG,0VAWW@meNOG,0YU43@NOG,12SGE@opiNOG,KOG2136@euNOG,KOG4338@euNOG	NA|NA|NA	I, K	GC-rich sequence DNA-binding factor-like protein
MeliponaBeecheii_000646-T1	7460.GB30382-PA	2.4e-38	163.3			K11877		artNOG[6]	03BXH@artNOG,0AP85@biNOG,0S99N@hymNOG,0T3D8@inNOG,0W1HF@meNOG,0Y6DC@NOG,12YWS@opiNOG,KOG4828@euNOG	NA|NA|NA	O	Inherit from artNOG: Uncharacterised conserved protein (DUF2372)
MeliponaBeecheii_000647-T1	7460.GB10297-PA	1.5e-156	557.4		GO:0007275,GO:0007399,GO:0008150,GO:0009987,GO:0022008,GO:0030154,GO:0032501,GO:0032502,GO:0044699,GO:0044707,GO:0044763,GO:0048731,GO:0048856,GO:0048869	K06883		artNOG[6]	033GW@artNOG,0A1D5@biNOG,0S731@hymNOG,0ST9W@inNOG,0VC8N@meNOG,0YRVC@NOG,12NPF@opiNOG,KOG1533@euNOG	NA|NA|NA	S	ArgK protein
MeliponaBeecheii_000648-T1	12957.ACEP_00002785-PA	1.2e-193	681.0					artNOG[6]	034A1@artNOG,09Y6R@biNOG,0S53J@hymNOG,0SP0C@inNOG,0V947@meNOG,0XSJK@NOG,13H75@opiNOG,KOG2625@euNOG	NA|NA|NA	S	Protein of unknown function (DUF974)
MeliponaBeecheii_000649-T1	7460.GB13906-PA	6.2e-81	305.4					artNOG[6]	032M1@artNOG,0A219@biNOG,0SRA0@inNOG,0VCWD@meNOG,12PZQ@opiNOG,COG5422@NOG,KOG3520@euNOG,KOG4028@euNOG	NA|NA|NA	T	Regulator of G protein signalling-like domain
MeliponaBeecheii_000650-T1	7460.GB13906-PA	0.0	1911.0					artNOG[6]	032M1@artNOG,0A219@biNOG,0SRA0@inNOG,0VCWD@meNOG,12PZQ@opiNOG,COG5422@NOG,KOG3520@euNOG,KOG4028@euNOG	NA|NA|NA	T	Regulator of G protein signalling-like domain
MeliponaBeecheii_000651-T1	7460.GB13906-PA	0.0	1383.6					artNOG[6]	032M1@artNOG,0A219@biNOG,0SRA0@inNOG,0VCWD@meNOG,12PZQ@opiNOG,COG5422@NOG,KOG3520@euNOG,KOG4028@euNOG	NA|NA|NA	T	Regulator of G protein signalling-like domain
MeliponaBeecheii_000652-T1	7460.GB12738-PA	7.7e-87	325.1	MRPL13	GO:0000313,GO:0000315,GO:0003674,GO:0003735,GO:0005198,GO:0005575,GO:0005622,GO:0005623,GO:0005737,GO:0005739,GO:0005759,GO:0005761,GO:0005762,GO:0005840,GO:0006412,GO:0008150,GO:0008152,GO:0009058,GO:0009059,GO:0009987,GO:0010467,GO:0015934,GO:0019538,GO:0030529,GO:0031974,GO:0032991,GO:0034645,GO:0043170,GO:0043226,GO:0043227,GO:0043228,GO:0043229,GO:0043231,GO:0043232,GO:0043233,GO:0044237,GO:…	K02871		artNOG[6]	036EE@artNOG,0A1KJ@biNOG,0S899@hymNOG,0SSVT@inNOG,0VCG5@meNOG,13M7C@opiNOG,COG0102@NOG,KOG3203@euNOG	NA|NA|NA	J	Ribosomal protein L13
MeliponaBeecheii_000653-T1	7425.NV13251-PA	1.6e-20	104.4		GO:0000313,GO:0000315,GO:0003674,GO:0003735,GO:0005198,GO:0005575,GO:0005622,GO:0005623,GO:0005737,GO:0005739,GO:0005759,GO:0005761,GO:0005762,GO:0005840,GO:0006412,GO:0008150,GO:0008152,GO:0009058,GO:0009059,GO:0009987,GO:0010467,GO:0015934,GO:0019538,GO:0030529,GO:0031974,GO:0032991,GO:0034645,GO:0043170,GO:0043226,GO:0043227,GO:0043228,GO:0043229,GO:0043231,GO:0043232,GO:0043233,GO:0044237,GO:…	K17433		artNOG[6]	038U4@artNOG,0A7R1@biNOG,0J2WG@euNOG,0S92J@hymNOG,0SW0P@inNOG,0VIV3@meNOG,11XV4@NOG,13XI8@opiNOG	NA|NA|NA	J	Inherit from inNOG: ribosomal protein L52
MeliponaBeecheii_000654-T1	7460.GB13134-PA	5.2e-52	210.3					artNOG[6]	037MN@artNOG,09WJE@biNOG,0S5N5@hymNOG,0SUI1@inNOG,0V7HY@meNOG,12RKE@opiNOG,COG0666@NOG,KOG0504@euNOG	NA|NA|NA	S	Ankyrin repeat
MeliponaBeecheii_000655-T1	7460.GB17092-PA	2.7e-248	862.8		GO:0000003,GO:0003674,GO:0003824,GO:0004143,GO:0006629,GO:0006643,GO:0006665,GO:0006793,GO:0006796,GO:0006807,GO:0007610,GO:0007626,GO:0007629,GO:0008150,GO:0008152,GO:0008344,GO:0009987,GO:0016301,GO:0016310,GO:0016740,GO:0016772,GO:0016773,GO:0017050,GO:0018991,GO:0019098,GO:0022414,GO:0030534,GO:0032501,GO:0032504,GO:0033057,GO:0044237,GO:0044238,GO:0044255,GO:0044699,GO:0044706,GO:0044707,GO:…	K04718		artNOG[6]	034DC@artNOG,0A1GE@biNOG,0S7H6@hymNOG,0SR1Z@inNOG,0VCBZ@meNOG,12RSX@opiNOG,COG1597@NOG,KOG1116@euNOG	NA|NA|NA	G	DAGKc
MeliponaBeecheii_000656-T1	7460.GB17092-PA	7.9e-92	342.0		GO:0000003,GO:0003674,GO:0003824,GO:0004143,GO:0006629,GO:0006643,GO:0006665,GO:0006793,GO:0006796,GO:0006807,GO:0007610,GO:0007626,GO:0007629,GO:0008150,GO:0008152,GO:0008344,GO:0009987,GO:0016301,GO:0016310,GO:0016740,GO:0016772,GO:0016773,GO:0017050,GO:0018991,GO:0019098,GO:0022414,GO:0030534,GO:0032501,GO:0032504,GO:0033057,GO:0044237,GO:0044238,GO:0044255,GO:0044699,GO:0044706,GO:0044707,GO:…	K04718		artNOG[6]	034DC@artNOG,0A1GE@biNOG,0S7H6@hymNOG,0SR1Z@inNOG,0VCBZ@meNOG,12RSX@opiNOG,COG1597@NOG,KOG1116@euNOG	NA|NA|NA	G	DAGKc
MeliponaBeecheii_000657-T1	7460.GB11029-PA	1.7e-97	360.5	RPL18	GO:0000022,GO:0000226,GO:0000278,GO:0003674,GO:0003735,GO:0005198,GO:0005575,GO:0005622,GO:0005623,GO:0005737,GO:0005829,GO:0005840,GO:0006412,GO:0006996,GO:0007010,GO:0007017,GO:0007049,GO:0007051,GO:0007052,GO:0008150,GO:0008152,GO:0009058,GO:0009059,GO:0009987,GO:0010467,GO:0015934,GO:0016043,GO:0019538,GO:0022402,GO:0022625,GO:0022626,GO:0030529,GO:0032991,GO:0034645,GO:0043170,GO:0043226,GO:…	K02883		artNOG[6]	035EE@artNOG,09X5S@biNOG,0S7QU@hymNOG,0SS2K@inNOG,0V848@meNOG,12U4A@opiNOG,COG1727@NOG,KOG1714@euNOG	NA|NA|NA	J	60S ribosomal protein L18
MeliponaBeecheii_000658-T1	7460.GB13081-PA	1.8e-223	780.4					artNOG[6]	037DG@artNOG,09XIF@biNOG,0J5KB@euNOG,0S7UX@hymNOG,0SU79@inNOG,0V8GK@meNOG,0Y8CJ@NOG,13DV5@opiNOG	NA|NA|NA	O	Inherit from inNOG: glycerol ether metabolic process
MeliponaBeecheii_000659-T1	12957.ACEP_00002053-PA	0.0	1633.6					artNOG[6]	03589@artNOG,09TBY@biNOG,0S7WQ@hymNOG,0SS1D@inNOG,0V4B4@meNOG,0XSW7@NOG,12RNK@opiNOG,KOG2109@euNOG,KOG4415@euNOG	NA|NA|NA	S	Breast carcinoma amplified sequence 3
MeliponaBeecheii_000661-T1	7460.GB19505-PA	2.3e-184	650.2	ORT	GO:0003008,GO:0003674,GO:0005215,GO:0005216,GO:0005253,GO:0005254,GO:0005575,GO:0005623,GO:0005886,GO:0005887,GO:0006810,GO:0006811,GO:0006820,GO:0006821,GO:0007154,GO:0007267,GO:0007268,GO:0007610,GO:0008150,GO:0008509,GO:0009266,GO:0009605,GO:0009628,GO:0009636,GO:0009987,GO:0010033,GO:0015075,GO:0015103,GO:0015108,GO:0015267,GO:0015276,GO:0015698,GO:0016020,GO:0016021,GO:0019182,GO:0019183,GO:…			artNOG[6]	034FN@artNOG,0A52H@biNOG,0S75A@hymNOG,0SP89@inNOG,0V59N@meNOG,0XP43@NOG,12R4Y@opiNOG,KOG3644@euNOG	NA|NA|NA	T	Neurotransmitter-gated ion-channel transmembrane region
MeliponaBeecheii_000663-T1	7460.GB12335-PA	7.4e-225	785.4					artNOG[6]	037QY@artNOG,0A4VT@biNOG,0IZQT@euNOG,0S6B3@hymNOG,0SUHM@inNOG,0VFQB@meNOG,11SB3@NOG,13T6P@opiNOG	NA|NA|NA	S	NLS-binding and DNA-binding and dimerisation domains of Nrf1
MeliponaBeecheii_000664-T1	7460.GB14918-PA	2.2e-305	1052.7		GO:0005575,GO:0005622,GO:0005623,GO:0005737,GO:0005783,GO:0006464,GO:0006497,GO:0006505,GO:0006506,GO:0006629,GO:0006643,GO:0006644,GO:0006650,GO:0006661,GO:0006664,GO:0006793,GO:0006796,GO:0008150,GO:0008152,GO:0008610,GO:0008654,GO:0009058,GO:0009059,GO:0009247,GO:0009987,GO:0016255,GO:0019538,GO:0019637,GO:0034645,GO:0036211,GO:0042157,GO:0042158,GO:0043170,GO:0043226,GO:0043227,GO:0043229,GO:…	K05292		artNOG[6]	035DQ@artNOG,09ZN7@biNOG,0S70Z@hymNOG,0SSUC@inNOG,0VAIW@meNOG,0XRR0@NOG,12S4Z@opiNOG,KOG2407@euNOG	NA|NA|NA	G	GPI transamidase component PIG-T-like
MeliponaBeecheii_000666-T1	7460.GB10280-PA	3.2e-182	644.0	SLIP1	GO:0003674,GO:0005488,GO:0005515,GO:0015459,GO:0016247	K15682		artNOG[6]	0387P@artNOG,09V06@biNOG,0S5C6@hymNOG,0SV2Z@inNOG,0V5ZY@meNOG,0YT6N@NOG,12PTE@opiNOG,KOG0312@euNOG	NA|NA|NA	S	Inherit from inNOG: PDZ domain (Also known as DHR or GLGF)
MeliponaBeecheii_000667-T1	7460.GB10280-PA	3.8e-32	142.9	SLIP1	GO:0003674,GO:0005488,GO:0005515,GO:0015459,GO:0016247	K15682		artNOG[6]	0387P@artNOG,09V06@biNOG,0S5C6@hymNOG,0SV2Z@inNOG,0V5ZY@meNOG,0YT6N@NOG,12PTE@opiNOG,KOG0312@euNOG	NA|NA|NA	S	Inherit from inNOG: PDZ domain (Also known as DHR or GLGF)
MeliponaBeecheii_000668-T1	7460.GB15217-PA	0.0	1869.7		GO:0003674,GO:0005488,GO:0005515,GO:0008536,GO:0017016,GO:0019899,GO:0031267,GO:0051020			artNOG[6]	036EU@artNOG,09WRD@biNOG,0S7NM@hymNOG,0STC3@inNOG,0V7PT@meNOG,12P6W@opiNOG,COG5657@NOG,KOG2274@euNOG	NA|NA|NA	U, Y	Inherit from inNOG: IBN_N
MeliponaBeecheii_000669-T1	7460.GB14199-PA	5.9e-306	1054.7					artNOG[6]	036B3@artNOG,09VVX@biNOG,0SSZI@inNOG,0V6UJ@meNOG,0XS7D@NOG,12NMI@opiNOG,KOG3783@euNOG	NA|NA|NA	S	Pfam:IML2
MeliponaBeecheii_000670-T1	7460.GB11670-PA	3.9e-283	978.8		GO:0003674,GO:0005096,GO:0006140,GO:0006810,GO:0006897,GO:0006909,GO:0008047,GO:0008150,GO:0009118,GO:0009894,GO:0016192,GO:0019219,GO:0019220,GO:0019222,GO:0030234,GO:0030695,GO:0030811,GO:0031323,GO:0031329,GO:0033121,GO:0033124,GO:0043085,GO:0043087,GO:0043547,GO:0044093,GO:0044699,GO:0044765,GO:0050789,GO:0050790,GO:0050794,GO:0051171,GO:0051174,GO:0051179,GO:0051234,GO:0051336,GO:0051345,GO:…			artNOG[6]	033R1@artNOG,09XPU@biNOG,0S694@hymNOG,0SQFM@inNOG,0V8MI@meNOG,0XQ68@NOG,12QNU@opiNOG,KOG1092@euNOG	NA|NA|NA	U	TBC
MeliponaBeecheii_000671-T1	7460.GB17035-PA	0.0	6125.0		GO:0003674,GO:0005215,GO:0005319,GO:0005488,GO:0005575,GO:0005576,GO:0005615,GO:0005622,GO:0005623,GO:0005856,GO:0005875,GO:0006810,GO:0006869,GO:0008150,GO:0008289,GO:0010876,GO:0015630,GO:0015850,GO:0015918,GO:0022892,GO:0032991,GO:0033036,GO:0034196,GO:0043226,GO:0043228,GO:0043229,GO:0043232,GO:0043234,GO:0044421,GO:0044422,GO:0044424,GO:0044430,GO:0044446,GO:0044464,GO:0044699,GO:0044765,GO:…			artNOG[6]	03HRD@artNOG,0B58I@biNOG,0IRRT@euNOG,0S9R2@hymNOG,0T44Z@inNOG,0WHV6@meNOG,0XR10@NOG,13ECM@opiNOG	NA|NA|NA	I	Domain of Unknown Function (DUF1081)
MeliponaBeecheii_000672-T1	7460.GB14345-PA	1.3e-88	330.9			K11980		artNOG[6]	0371N@artNOG,0A1Q6@biNOG,0S8KM@hymNOG,0SV21@inNOG,0VCJU@meNOG,121N2@NOG,12RH8@opiNOG,KOG0800@euNOG	NA|NA|NA	O	Zinc finger, C3HC4 type (RING finger)
MeliponaBeecheii_000673-T1	7460.GB17149-PA	1.7e-254	884.4		GO:0000003,GO:0007275,GO:0007276,GO:0007292,GO:0007423,GO:0008150,GO:0008407,GO:0009653,GO:0009887,GO:0019953,GO:0022414,GO:0022416,GO:0032501,GO:0032502,GO:0032504,GO:0044699,GO:0044702,GO:0044707,GO:0044767,GO:0048477,GO:0048513,GO:0048609,GO:0048731,GO:0048856			artNOG[6]	033QW@artNOG,0A0TG@biNOG,0SQFF@inNOG,0VBQ3@meNOG,12QDV@opiNOG,COG4886@NOG,KOG4194@euNOG	NA|NA|NA	T	IGc2
MeliponaBeecheii_000674-T1	7460.GB16316-PA	5e-301	1038.5		GO:0003674,GO:0003824,GO:0004553,GO:0004555,GO:0005575,GO:0005623,GO:0005886,GO:0005975,GO:0005984,GO:0005991,GO:0008150,GO:0008152,GO:0009311,GO:0009987,GO:0015927,GO:0016020,GO:0016787,GO:0016798,GO:0031224,GO:0031225,GO:0031226,GO:0044237,GO:0044238,GO:0044262,GO:0044425,GO:0044459,GO:0044464,GO:0044723,GO:0046658,GO:0071704,GO:0071944	K01194		artNOG[6]	0336W@artNOG,09W81@biNOG,0SPP7@inNOG,0V76D@meNOG,12PIH@opiNOG,COG1626@NOG,KOG0602@euNOG	NA|NA|NA	G	ec 3.2.1.28
MeliponaBeecheii_000676-T1	7460.GB14218-PA	0.0	1644.8			K11445,K19415		artNOG[6]	035J8@artNOG,09TS2@biNOG,0S7T1@hymNOG,0ST33@inNOG,0V4RC@meNOG,0XQXU@NOG,12N4D@opiNOG,KOG1633@euNOG	NA|NA|NA	B	JmjC domain, hydroxylase
MeliponaBeecheii_000677-T1	7460.GB15451-PA	2.7e-309	1066.2			K06947		artNOG[6]	037WF@artNOG,09Z65@biNOG,0S5CF@hymNOG,0SUSE@inNOG,0VA3F@meNOG,12RQX@opiNOG,COG1341@NOG,KOG2750@euNOG	NA|NA|NA	S	Pre-mRNA cleavage complex II protein Clp1
MeliponaBeecheii_000678-T1	7460.GB14232-PA	1.4e-159	567.8	DNMT3		K17398		artNOG[6]	03718@artNOG,09YXK@biNOG,0IGHW@euNOG,0S55E@hymNOG,0SWXK@inNOG,0V9V9@meNOG,0XQ4Y@NOG,12SHE@opiNOG	NA|NA|NA	L	C-5 cytosine-specific DNA methylase
MeliponaBeecheii_000679-T1	7460.GB30166-PA	7e-156	555.4	DNMT3		K17398		artNOG[6]	03718@artNOG,09YXK@biNOG,0IGHW@euNOG,0S55E@hymNOG,0SWXK@inNOG,0V9V9@meNOG,0XQ4Y@NOG,12SHE@opiNOG	NA|NA|NA	L	C-5 cytosine-specific DNA methylase
MeliponaBeecheii_000685-T1	7460.GB16620-PA	1.6e-83	315.1		GO:0000700,GO:0003674,GO:0003676,GO:0003677,GO:0003690,GO:0003824,GO:0005488,GO:0006139,GO:0006259,GO:0006281,GO:0006289,GO:0006298,GO:0006725,GO:0006807,GO:0006950,GO:0006974,GO:0008150,GO:0008152,GO:0008263,GO:0009987,GO:0016787,GO:0016798,GO:0016799,GO:0019104,GO:0033554,GO:0034641,GO:0043170,GO:0043566,GO:0044237,GO:0044238,GO:0044260,GO:0044699,GO:0044763,GO:0046483,GO:0050896,GO:0051716,GO:…	K03649		artNOG[6]	03237@artNOG,0A01I@biNOG,0S6NF@hymNOG,0SP2P@inNOG,0V5CK@meNOG,12QKJ@opiNOG,COG3663@NOG,KOG4120@euNOG	NA|NA|NA	L	UDG
MeliponaBeecheii_000686-T1	7460.GB16620-PA	0.0	1158.3		GO:0000700,GO:0003674,GO:0003676,GO:0003677,GO:0003690,GO:0003824,GO:0005488,GO:0006139,GO:0006259,GO:0006281,GO:0006289,GO:0006298,GO:0006725,GO:0006807,GO:0006950,GO:0006974,GO:0008150,GO:0008152,GO:0008263,GO:0009987,GO:0016787,GO:0016798,GO:0016799,GO:0019104,GO:0033554,GO:0034641,GO:0043170,GO:0043566,GO:0044237,GO:0044238,GO:0044260,GO:0044699,GO:0044763,GO:0046483,GO:0050896,GO:0051716,GO:…	K03649		artNOG[6]	03237@artNOG,0A01I@biNOG,0S6NF@hymNOG,0SP2P@inNOG,0V5CK@meNOG,12QKJ@opiNOG,COG3663@NOG,KOG4120@euNOG	NA|NA|NA	L	UDG
MeliponaBeecheii_000687-T1	7460.GB19406-PA	2e-217	760.0	RPN7	GO:0000502,GO:0005575,GO:0005622,GO:0005623,GO:0005838,GO:0006508,GO:0006511,GO:0007275,GO:0007399,GO:0008150,GO:0008152,GO:0008541,GO:0009056,GO:0009057,GO:0009987,GO:0010498,GO:0019538,GO:0019941,GO:0022008,GO:0022624,GO:0030154,GO:0030163,GO:0032501,GO:0032502,GO:0032991,GO:0043161,GO:0043170,GO:0043234,GO:0043632,GO:0044237,GO:0044238,GO:0044248,GO:0044257,GO:0044260,GO:0044265,GO:0044267,GO:…	K03037		artNOG[6]	0320I@artNOG,09XA1@biNOG,0S7X7@hymNOG,0SP0N@inNOG,0V88B@meNOG,12SJS@opiNOG,COG5187@NOG,KOG0687@euNOG	NA|NA|NA	O	26S proteasome non-ATPase regulatory subunit 6-like
MeliponaBeecheii_000688-T1	7460.GB15184-PA	1.9e-83	313.9	ARL6IP5	GO:0003674,GO:0005488,GO:0005515,GO:0005575,GO:0005622,GO:0005623,GO:0005737,GO:0005783,GO:0005789,GO:0005856,GO:0006810,GO:0006811,GO:0006820,GO:0006835,GO:0006865,GO:0008022,GO:0008150,GO:0010033,GO:0012505,GO:0015711,GO:0015800,GO:0015807,GO:0015813,GO:0015849,GO:0016020,GO:0031090,GO:0032879,GO:0042175,GO:0042221,GO:0043226,GO:0043227,GO:0043228,GO:0043229,GO:0043231,GO:0043232,GO:0044422,GO:…			meNOG[21]	09ZXU@biNOG,0VAUG@meNOG,11MUC@NOG,13RGB@opiNOG,KOG4050@euNOG	NA|NA|NA	E, T	ADP-ribosylation-like factor 6 interacting protein 5
MeliponaBeecheii_000689-T1	7460.GB14232-PA	2.7e-202	709.9	DNMT3		K17398		artNOG[6]	03718@artNOG,09YXK@biNOG,0IGHW@euNOG,0S55E@hymNOG,0SWXK@inNOG,0V9V9@meNOG,0XQ4Y@NOG,12SHE@opiNOG	NA|NA|NA	L	C-5 cytosine-specific DNA methylase
MeliponaBeecheii_000690-T1	7460.GB14897-PA	4.4e-81	307.4					artNOG[6]	03ANJ@artNOG,0ABP0@biNOG,0J6AB@euNOG,0S8SD@hymNOG,0SY2G@inNOG,0VNQS@meNOG,0YPDA@NOG,146VM@opiNOG	NA|NA|NA	S	Kelch motif
MeliponaBeecheii_000691-T1	7460.GB11358-PA	8.2e-123	444.9	BT	GO:0003674,GO:0003824,GO:0004672,GO:0004674,GO:0004687,GO:0005198,GO:0005200,GO:0005575,GO:0005622,GO:0005623,GO:0005737,GO:0006464,GO:0006468,GO:0006793,GO:0006796,GO:0006996,GO:0007010,GO:0007498,GO:0008150,GO:0008152,GO:0008307,GO:0009653,GO:0009888,GO:0009987,GO:0010927,GO:0016043,GO:0016301,GO:0016310,GO:0016740,GO:0016772,GO:0016773,GO:0019538,GO:0022607,GO:0030016,GO:0030017,GO:0030018,GO:…			artNOG[6]	035NU@artNOG,09UCG@biNOG,0SSCJ@inNOG,0V474@meNOG,0XQFD@NOG,12NP0@opiNOG,KOG0613@euNOG,KOG4475@euNOG	NA|NA|NA	Z	IG_like
MeliponaBeecheii_000692-T1	7460.GB11358-PA	5.5e-43	178.3	BT	GO:0003674,GO:0003824,GO:0004672,GO:0004674,GO:0004687,GO:0005198,GO:0005200,GO:0005575,GO:0005622,GO:0005623,GO:0005737,GO:0006464,GO:0006468,GO:0006793,GO:0006796,GO:0006996,GO:0007010,GO:0007498,GO:0008150,GO:0008152,GO:0008307,GO:0009653,GO:0009888,GO:0009987,GO:0010927,GO:0016043,GO:0016301,GO:0016310,GO:0016740,GO:0016772,GO:0016773,GO:0019538,GO:0022607,GO:0030016,GO:0030017,GO:0030018,GO:…			artNOG[6]	035NU@artNOG,09UCG@biNOG,0SSCJ@inNOG,0V474@meNOG,0XQFD@NOG,12NP0@opiNOG,KOG0613@euNOG,KOG4475@euNOG	NA|NA|NA	Z	IG_like
MeliponaBeecheii_000693-T1	7460.GB11358-PA	1.7e-85	320.5	BT	GO:0003674,GO:0003824,GO:0004672,GO:0004674,GO:0004687,GO:0005198,GO:0005200,GO:0005575,GO:0005622,GO:0005623,GO:0005737,GO:0006464,GO:0006468,GO:0006793,GO:0006796,GO:0006996,GO:0007010,GO:0007498,GO:0008150,GO:0008152,GO:0008307,GO:0009653,GO:0009888,GO:0009987,GO:0010927,GO:0016043,GO:0016301,GO:0016310,GO:0016740,GO:0016772,GO:0016773,GO:0019538,GO:0022607,GO:0030016,GO:0030017,GO:0030018,GO:…			artNOG[6]	035NU@artNOG,09UCG@biNOG,0SSCJ@inNOG,0V474@meNOG,0XQFD@NOG,12NP0@opiNOG,KOG0613@euNOG,KOG4475@euNOG	NA|NA|NA	Z	IG_like
MeliponaBeecheii_000694-T1	7460.GB11358-PA	2.9e-82	309.7	BT	GO:0003674,GO:0003824,GO:0004672,GO:0004674,GO:0004687,GO:0005198,GO:0005200,GO:0005575,GO:0005622,GO:0005623,GO:0005737,GO:0006464,GO:0006468,GO:0006793,GO:0006796,GO:0006996,GO:0007010,GO:0007498,GO:0008150,GO:0008152,GO:0008307,GO:0009653,GO:0009888,GO:0009987,GO:0010927,GO:0016043,GO:0016301,GO:0016310,GO:0016740,GO:0016772,GO:0016773,GO:0019538,GO:0022607,GO:0030016,GO:0030017,GO:0030018,GO:…			artNOG[6]	035NU@artNOG,09UCG@biNOG,0SSCJ@inNOG,0V474@meNOG,0XQFD@NOG,12NP0@opiNOG,KOG0613@euNOG,KOG4475@euNOG	NA|NA|NA	Z	IG_like
MeliponaBeecheii_000695-T1	7460.GB11358-PA	3.7e-52	209.1	BT	GO:0003674,GO:0003824,GO:0004672,GO:0004674,GO:0004687,GO:0005198,GO:0005200,GO:0005575,GO:0005622,GO:0005623,GO:0005737,GO:0006464,GO:0006468,GO:0006793,GO:0006796,GO:0006996,GO:0007010,GO:0007498,GO:0008150,GO:0008152,GO:0008307,GO:0009653,GO:0009888,GO:0009987,GO:0010927,GO:0016043,GO:0016301,GO:0016310,GO:0016740,GO:0016772,GO:0016773,GO:0019538,GO:0022607,GO:0030016,GO:0030017,GO:0030018,GO:…			artNOG[6]	035NU@artNOG,09UCG@biNOG,0SSCJ@inNOG,0V474@meNOG,0XQFD@NOG,12NP0@opiNOG,KOG0613@euNOG,KOG4475@euNOG	NA|NA|NA	Z	IG_like
MeliponaBeecheii_000696-T1	7460.GB11358-PA	3.8e-51	205.7	BT	GO:0003674,GO:0003824,GO:0004672,GO:0004674,GO:0004687,GO:0005198,GO:0005200,GO:0005575,GO:0005622,GO:0005623,GO:0005737,GO:0006464,GO:0006468,GO:0006793,GO:0006796,GO:0006996,GO:0007010,GO:0007498,GO:0008150,GO:0008152,GO:0008307,GO:0009653,GO:0009888,GO:0009987,GO:0010927,GO:0016043,GO:0016301,GO:0016310,GO:0016740,GO:0016772,GO:0016773,GO:0019538,GO:0022607,GO:0030016,GO:0030017,GO:0030018,GO:…			artNOG[6]	035NU@artNOG,09UCG@biNOG,0SSCJ@inNOG,0V474@meNOG,0XQFD@NOG,12NP0@opiNOG,KOG0613@euNOG,KOG4475@euNOG	NA|NA|NA	Z	IG_like
MeliponaBeecheii_000697-T1	7460.GB11358-PA	3.6e-158	562.8	BT	GO:0003674,GO:0003824,GO:0004672,GO:0004674,GO:0004687,GO:0005198,GO:0005200,GO:0005575,GO:0005622,GO:0005623,GO:0005737,GO:0006464,GO:0006468,GO:0006793,GO:0006796,GO:0006996,GO:0007010,GO:0007498,GO:0008150,GO:0008152,GO:0008307,GO:0009653,GO:0009888,GO:0009987,GO:0010927,GO:0016043,GO:0016301,GO:0016310,GO:0016740,GO:0016772,GO:0016773,GO:0019538,GO:0022607,GO:0030016,GO:0030017,GO:0030018,GO:…			artNOG[6]	035NU@artNOG,09UCG@biNOG,0SSCJ@inNOG,0V474@meNOG,0XQFD@NOG,12NP0@opiNOG,KOG0613@euNOG,KOG4475@euNOG	NA|NA|NA	Z	IG_like
MeliponaBeecheii_000698-T1	7460.GB11358-PA	2.6e-83	313.2	BT	GO:0003674,GO:0003824,GO:0004672,GO:0004674,GO:0004687,GO:0005198,GO:0005200,GO:0005575,GO:0005622,GO:0005623,GO:0005737,GO:0006464,GO:0006468,GO:0006793,GO:0006796,GO:0006996,GO:0007010,GO:0007498,GO:0008150,GO:0008152,GO:0008307,GO:0009653,GO:0009888,GO:0009987,GO:0010927,GO:0016043,GO:0016301,GO:0016310,GO:0016740,GO:0016772,GO:0016773,GO:0019538,GO:0022607,GO:0030016,GO:0030017,GO:0030018,GO:…			artNOG[6]	035NU@artNOG,09UCG@biNOG,0SSCJ@inNOG,0V474@meNOG,0XQFD@NOG,12NP0@opiNOG,KOG0613@euNOG,KOG4475@euNOG	NA|NA|NA	Z	IG_like
MeliponaBeecheii_000699-T1	7460.GB11358-PA	2.5e-50	203.0	BT	GO:0003674,GO:0003824,GO:0004672,GO:0004674,GO:0004687,GO:0005198,GO:0005200,GO:0005575,GO:0005622,GO:0005623,GO:0005737,GO:0006464,GO:0006468,GO:0006793,GO:0006796,GO:0006996,GO:0007010,GO:0007498,GO:0008150,GO:0008152,GO:0008307,GO:0009653,GO:0009888,GO:0009987,GO:0010927,GO:0016043,GO:0016301,GO:0016310,GO:0016740,GO:0016772,GO:0016773,GO:0019538,GO:0022607,GO:0030016,GO:0030017,GO:0030018,GO:…			artNOG[6]	035NU@artNOG,09UCG@biNOG,0SSCJ@inNOG,0V474@meNOG,0XQFD@NOG,12NP0@opiNOG,KOG0613@euNOG,KOG4475@euNOG	NA|NA|NA	Z	IG_like
MeliponaBeecheii_000700-T1	7460.GB11358-PA	4e-53	212.2	BT	GO:0003674,GO:0003824,GO:0004672,GO:0004674,GO:0004687,GO:0005198,GO:0005200,GO:0005575,GO:0005622,GO:0005623,GO:0005737,GO:0006464,GO:0006468,GO:0006793,GO:0006796,GO:0006996,GO:0007010,GO:0007498,GO:0008150,GO:0008152,GO:0008307,GO:0009653,GO:0009888,GO:0009987,GO:0010927,GO:0016043,GO:0016301,GO:0016310,GO:0016740,GO:0016772,GO:0016773,GO:0019538,GO:0022607,GO:0030016,GO:0030017,GO:0030018,GO:…			artNOG[6]	035NU@artNOG,09UCG@biNOG,0SSCJ@inNOG,0V474@meNOG,0XQFD@NOG,12NP0@opiNOG,KOG0613@euNOG,KOG4475@euNOG	NA|NA|NA	Z	IG_like
MeliponaBeecheii_000701-T1	7460.GB11358-PA	4.1e-162	575.9	BT	GO:0003674,GO:0003824,GO:0004672,GO:0004674,GO:0004687,GO:0005198,GO:0005200,GO:0005575,GO:0005622,GO:0005623,GO:0005737,GO:0006464,GO:0006468,GO:0006793,GO:0006796,GO:0006996,GO:0007010,GO:0007498,GO:0008150,GO:0008152,GO:0008307,GO:0009653,GO:0009888,GO:0009987,GO:0010927,GO:0016043,GO:0016301,GO:0016310,GO:0016740,GO:0016772,GO:0016773,GO:0019538,GO:0022607,GO:0030016,GO:0030017,GO:0030018,GO:…			artNOG[6]	035NU@artNOG,09UCG@biNOG,0SSCJ@inNOG,0V474@meNOG,0XQFD@NOG,12NP0@opiNOG,KOG0613@euNOG,KOG4475@euNOG	NA|NA|NA	Z	IG_like
MeliponaBeecheii_000702-T1	7460.GB11358-PA	3.2e-53	212.6	BT	GO:0003674,GO:0003824,GO:0004672,GO:0004674,GO:0004687,GO:0005198,GO:0005200,GO:0005575,GO:0005622,GO:0005623,GO:0005737,GO:0006464,GO:0006468,GO:0006793,GO:0006796,GO:0006996,GO:0007010,GO:0007498,GO:0008150,GO:0008152,GO:0008307,GO:0009653,GO:0009888,GO:0009987,GO:0010927,GO:0016043,GO:0016301,GO:0016310,GO:0016740,GO:0016772,GO:0016773,GO:0019538,GO:0022607,GO:0030016,GO:0030017,GO:0030018,GO:…			artNOG[6]	035NU@artNOG,09UCG@biNOG,0SSCJ@inNOG,0V474@meNOG,0XQFD@NOG,12NP0@opiNOG,KOG0613@euNOG,KOG4475@euNOG	NA|NA|NA	Z	IG_like
MeliponaBeecheii_000703-T1	7460.GB11358-PA	2.9e-111	406.4	BT	GO:0003674,GO:0003824,GO:0004672,GO:0004674,GO:0004687,GO:0005198,GO:0005200,GO:0005575,GO:0005622,GO:0005623,GO:0005737,GO:0006464,GO:0006468,GO:0006793,GO:0006796,GO:0006996,GO:0007010,GO:0007498,GO:0008150,GO:0008152,GO:0008307,GO:0009653,GO:0009888,GO:0009987,GO:0010927,GO:0016043,GO:0016301,GO:0016310,GO:0016740,GO:0016772,GO:0016773,GO:0019538,GO:0022607,GO:0030016,GO:0030017,GO:0030018,GO:…			artNOG[6]	035NU@artNOG,09UCG@biNOG,0SSCJ@inNOG,0V474@meNOG,0XQFD@NOG,12NP0@opiNOG,KOG0613@euNOG,KOG4475@euNOG	NA|NA|NA	Z	IG_like
MeliponaBeecheii_000704-T1	7460.GB11358-PA	4.3e-99	365.9	BT	GO:0003674,GO:0003824,GO:0004672,GO:0004674,GO:0004687,GO:0005198,GO:0005200,GO:0005575,GO:0005622,GO:0005623,GO:0005737,GO:0006464,GO:0006468,GO:0006793,GO:0006796,GO:0006996,GO:0007010,GO:0007498,GO:0008150,GO:0008152,GO:0008307,GO:0009653,GO:0009888,GO:0009987,GO:0010927,GO:0016043,GO:0016301,GO:0016310,GO:0016740,GO:0016772,GO:0016773,GO:0019538,GO:0022607,GO:0030016,GO:0030017,GO:0030018,GO:…			artNOG[6]	035NU@artNOG,09UCG@biNOG,0SSCJ@inNOG,0V474@meNOG,0XQFD@NOG,12NP0@opiNOG,KOG0613@euNOG,KOG4475@euNOG	NA|NA|NA	Z	IG_like
MeliponaBeecheii_000705-T1	12957.ACEP_00016945-PA	1.1e-98	364.8					euNOG[57]	0XQFD@NOG,KOG0613@euNOG	NA|NA|NA	S	myosin light chain kinase
MeliponaBeecheii_000706-T1	7460.GB11358-PA	0.0	1730.7	BT	GO:0003674,GO:0003824,GO:0004672,GO:0004674,GO:0004687,GO:0005198,GO:0005200,GO:0005575,GO:0005622,GO:0005623,GO:0005737,GO:0006464,GO:0006468,GO:0006793,GO:0006796,GO:0006996,GO:0007010,GO:0007498,GO:0008150,GO:0008152,GO:0008307,GO:0009653,GO:0009888,GO:0009987,GO:0010927,GO:0016043,GO:0016301,GO:0016310,GO:0016740,GO:0016772,GO:0016773,GO:0019538,GO:0022607,GO:0030016,GO:0030017,GO:0030018,GO:…			artNOG[6]	035NU@artNOG,09UCG@biNOG,0SSCJ@inNOG,0V474@meNOG,0XQFD@NOG,12NP0@opiNOG,KOG0613@euNOG,KOG4475@euNOG	NA|NA|NA	Z	IG_like
MeliponaBeecheii_000713-T1	7425.NV15944-PA	2.8e-97	360.5			K13988		artNOG[6]	032QH@artNOG,09ZGV@biNOG,0S61W@hymNOG,0SPZ7@inNOG,0VADY@meNOG,0XPYY@NOG,12RHJ@opiNOG,KOG4195@euNOG	NA|NA|NA	L	NUDIX domain
MeliponaBeecheii_000714-T1	7460.GB19126-PA	9.9e-167	591.7					artNOG[6]	038V6@artNOG,0AQS6@biNOG,0J4Q9@euNOG,0S3HE@hymNOG,0SVP8@inNOG,0VK8T@meNOG,0XUT4@NOG,13W9U@opiNOG	NA|NA|NA	S	SEL1
MeliponaBeecheii_000715-T1	7460.GB19236-PA	2.1e-171	607.1		GO:0006996,GO:0007031,GO:0008150,GO:0009987,GO:0016043,GO:0044699,GO:0044763,GO:0071840	K13336		artNOG[6]	036SE@artNOG,09ZG9@biNOG,0S3I5@hymNOG,0STPV@inNOG,0V93C@meNOG,101IY@NOG,13HNX@opiNOG,KOG4444@euNOG	NA|NA|NA	M, U	Peroxin-3
MeliponaBeecheii_000717-T1	7460.GB14321-PA	9e-91	338.6	ATP5F1	GO:0000003,GO:0000276,GO:0002119,GO:0002164,GO:0003674,GO:0003824,GO:0005215,GO:0005575,GO:0005622,GO:0005623,GO:0005737,GO:0005739,GO:0005740,GO:0005743,GO:0005753,GO:0005811,GO:0005929,GO:0006139,GO:0006152,GO:0006163,GO:0006164,GO:0006195,GO:0006200,GO:0006725,GO:0006753,GO:0006754,GO:0006793,GO:0006796,GO:0006807,GO:0006810,GO:0006811,GO:0006812,GO:0006818,GO:0006897,GO:0006909,GO:0006915,GO:…	K02127		meNOG[21]	0A44N@biNOG,0VCFG@meNOG,0ZUQH@NOG,13MZQ@opiNOG,KOG3976@euNOG	NA|NA|NA	C	ATP synthase, H transporting, mitochondrial Fo complex, subunit B1
MeliponaBeecheii_000718-T1	7460.GB12653-PA	1.5e-132	477.6		GO:0003674,GO:0003824,GO:0005575,GO:0005622,GO:0005623,GO:0005737,GO:0005811,GO:0008150,GO:0008152,GO:0008416,GO:0016853,GO:0016860,GO:0016863,GO:0044424,GO:0044444,GO:0044464	K12663		artNOG[6]	032HE@artNOG,0A0AJ@biNOG,0S79D@hymNOG,0SRKF@inNOG,0VB6H@meNOG,0XTHX@NOG,12SHU@opiNOG,KOG1681@euNOG	NA|NA|NA	I	Enoyl-CoA hydratase/isomerase family
MeliponaBeecheii_000719-T1	7460.GB10308-PA	1.8e-85	320.9		GO:0003674,GO:0005488,GO:0005509,GO:0043167,GO:0043169,GO:0046872			artNOG[6]	037UA@artNOG,0A773@biNOG,0SUPU@inNOG,0VE2S@meNOG,13EAE@opiNOG,COG5126@NOG,KOG0027@euNOG	NA|NA|NA	T	Inherit from biNOG: EF-hand calcium binding domain 2
MeliponaBeecheii_000720-T1	7460.GB16990-PA	0.0	2822.0	CPSF160	GO:0003674,GO:0003676,GO:0003723,GO:0003729,GO:0003730,GO:0005488,GO:0005515,GO:0005575,GO:0005622,GO:0005623,GO:0005634,GO:0005654,GO:0005847,GO:0005849,GO:0006139,GO:0006378,GO:0006379,GO:0006396,GO:0006397,GO:0006725,GO:0006807,GO:0007275,GO:0007399,GO:0008092,GO:0008150,GO:0008152,GO:0009987,GO:0010467,GO:0016070,GO:0016071,GO:0017022,GO:0022008,GO:0030154,GO:0031123,GO:0031124,GO:0031974,GO:…	K14401		artNOG[6]	033N8@artNOG,0A1UB@biNOG,0S3P3@hymNOG,0SRVH@inNOG,0VCQ2@meNOG,12NNK@opiNOG,COG5161@NOG,KOG1896@euNOG	NA|NA|NA	A	CPSF A subunit region
MeliponaBeecheii_000721-T1	7460.GB10106-PA	1.5e-267	926.8		GO:0000428,GO:0000439,GO:0000441,GO:0001109,GO:0001111,GO:0001112,GO:0001113,GO:0001120,GO:0001671,GO:0003674,GO:0005575,GO:0005622,GO:0005623,GO:0005634,GO:0005654,GO:0005667,GO:0005675,GO:0006139,GO:0006140,GO:0006259,GO:0006281,GO:0006289,GO:0006351,GO:0006352,GO:0006366,GO:0006367,GO:0006725,GO:0006807,GO:0006950,GO:0006974,GO:0008047,GO:0008150,GO:0008152,GO:0009058,GO:0009059,GO:0009118,GO:…	K03144		artNOG[6]	033Y0@artNOG,09ZVW@biNOG,0S477@hymNOG,0SQM6@inNOG,0V819@meNOG,12Q9T@opiNOG,COG5144@NOG,KOG3471@euNOG	NA|NA|NA	K	Transcription factor Tfb2
MeliponaBeecheii_000722-T1	7460.GB14130-PA	5.6e-150	535.4	CYCC	GO:0000075,GO:0000077,GO:0000082,GO:0000278,GO:0000307,GO:0000988,GO:0000989,GO:0001076,GO:0001104,GO:0001932,GO:0002165,GO:0003002,GO:0003674,GO:0003712,GO:0005488,GO:0005515,GO:0005575,GO:0005622,GO:0005623,GO:0005634,GO:0005654,GO:0006139,GO:0006351,GO:0006352,GO:0006355,GO:0006357,GO:0006366,GO:0006367,GO:0006725,GO:0006807,GO:0006950,GO:0006974,GO:0007049,GO:0007093,GO:0007095,GO:0007275,GO:…	K15161		artNOG[6]	0322I@artNOG,0A2G7@biNOG,0SP24@inNOG,0VD45@meNOG,13HGP@opiNOG,COG5333@NOG,KOG0794@euNOG	NA|NA|NA	K	Component of the Mediator complex, a coactivator involved in regulated gene transcription of nearly all RNA polymerase II-dependent genes. Mediator functions as a bridge to convey information from gene-specific regulatory proteins to the basal RNA polymerase II transcription machinery. Mediator is recruited to promoters by direct interactions with regulatory proteins and serves as a scaffold for …
MeliponaBeecheii_000723-T1	7460.GB13001-PA	1.3e-201	707.6			K04703		artNOG[6]	03HFU@artNOG,0B4DG@biNOG,0IQ21@euNOG,0S9NN@hymNOG,0T3X6@inNOG,0WGW8@meNOG,0Y62R@NOG,13CZ5@opiNOG	NA|NA|NA	T	Sprouty protein (Spry)
MeliponaBeecheii_000724-T1	7460.GB12939-PA	1.3e-78	297.7	FDXH	GO:0003674,GO:0009055			artNOG[6]	036XW@artNOG,0A1YK@biNOG,0S85A@hymNOG,0STYM@inNOG,0VCTW@meNOG,13REV@opiNOG,COG0633@NOG,KOG3309@euNOG	NA|NA|NA	C	2Fe-2S iron-sulfur cluster binding domain
MeliponaBeecheii_000725-T1	12957.ACEP_00015717-PA	1.9e-61	240.7			K17941		artNOG[6]	03H3T@artNOG,0B336@biNOG,0IMHV@euNOG,0S9K7@hymNOG,0T3M5@inNOG,0WFER@meNOG,123R8@NOG,13ATT@opiNOG	NA|NA|NA	D, U, Z	PX
MeliponaBeecheii_000726-T1	12957.ACEP_00015295-PA	1.9e-91	342.0		GO:0000902,GO:0000904,GO:0001700,GO:0005575,GO:0005623,GO:0005886,GO:0006928,GO:0006935,GO:0007275,GO:0007399,GO:0007409,GO:0007411,GO:0008150,GO:0009605,GO:0009653,GO:0009790,GO:0009792,GO:0009987,GO:0016020,GO:0016043,GO:0022008,GO:0030030,GO:0030154,GO:0030182,GO:0031175,GO:0032501,GO:0032502,GO:0032989,GO:0032990,GO:0040011,GO:0042221,GO:0042330,GO:0044464,GO:0044699,GO:0044707,GO:0044763,GO:…	K06842		artNOG[6]	031ZY@artNOG,09T8Q@biNOG,0S4ZD@hymNOG,0SP04@inNOG,0V47N@meNOG,0XQZC@NOG,12PB2@opiNOG,KOG3611@euNOG	NA|NA|NA	T	Sema
MeliponaBeecheii_000727-T1	7460.GB14216-PA	5.1e-150	535.8	SEMA6A	GO:0000003,GO:0000902,GO:0000904,GO:0001700,GO:0001764,GO:0003006,GO:0003674,GO:0004871,GO:0004872,GO:0004888,GO:0005102,GO:0005488,GO:0005515,GO:0005575,GO:0005622,GO:0005623,GO:0005737,GO:0005783,GO:0005789,GO:0005794,GO:0005886,GO:0005887,GO:0006464,GO:0006497,GO:0006501,GO:0006505,GO:0006506,GO:0006629,GO:0006643,GO:0006644,GO:0006650,GO:0006661,GO:0006664,GO:0006793,GO:0006796,GO:0006915,GO:…	K06842		meNOG[21]	09T8Q@biNOG,0V47N@meNOG,0XQZC@NOG,12PB2@opiNOG,KOG3611@euNOG	NA|NA|NA	T	sema domain, transmembrane domain (TM), and cytoplasmic domain, (semaphorin)
MeliponaBeecheii_000729-T1	12957.ACEP_00015295-PA	2.3e-12	76.3		GO:0000902,GO:0000904,GO:0001700,GO:0005575,GO:0005623,GO:0005886,GO:0006928,GO:0006935,GO:0007275,GO:0007399,GO:0007409,GO:0007411,GO:0008150,GO:0009605,GO:0009653,GO:0009790,GO:0009792,GO:0009987,GO:0016020,GO:0016043,GO:0022008,GO:0030030,GO:0030154,GO:0030182,GO:0031175,GO:0032501,GO:0032502,GO:0032989,GO:0032990,GO:0040011,GO:0042221,GO:0042330,GO:0044464,GO:0044699,GO:0044707,GO:0044763,GO:…	K06842		artNOG[6]	031ZY@artNOG,09T8Q@biNOG,0S4ZD@hymNOG,0SP04@inNOG,0V47N@meNOG,0XQZC@NOG,12PB2@opiNOG,KOG3611@euNOG	NA|NA|NA	T	Sema
MeliponaBeecheii_000732-T1	12957.ACEP_00015293-PA	3.6e-26	123.2		GO:0000902,GO:0000904,GO:0001700,GO:0005575,GO:0005623,GO:0005886,GO:0006928,GO:0006935,GO:0007275,GO:0007399,GO:0007409,GO:0007411,GO:0008150,GO:0009605,GO:0009653,GO:0009790,GO:0009792,GO:0009987,GO:0016020,GO:0016043,GO:0022008,GO:0030030,GO:0030154,GO:0030182,GO:0031175,GO:0032501,GO:0032502,GO:0032989,GO:0032990,GO:0040011,GO:0042221,GO:0042330,GO:0044464,GO:0044699,GO:0044707,GO:0044763,GO:…	K06842		euNOG[57]	0XQZC@NOG,KOG3611@euNOG	NA|NA|NA	S	Sema domain, immunoglobulin domain (Ig), transmembrane domain (TM) and short cytoplasmic domain, (Semaphorin)
MeliponaBeecheii_000738-T1	12957.ACEP_00015718-PA	3.3e-242	843.2					artNOG[6]	035PW@artNOG,09UI8@biNOG,0S64D@hymNOG,0STBY@inNOG,0V5HI@meNOG,12NSC@opiNOG,COG1073@NOG,KOG1552@euNOG	NA|NA|NA	S	Inherit from artNOG: Dienelactone hydrolase family
MeliponaBeecheii_000739-T1	7460.GB14479-PA	8.1e-188	661.8	HOMER	GO:0003674,GO:0005488,GO:0005515,GO:0005575,GO:0005622,GO:0005623,GO:0005737,GO:0005783,GO:0007610,GO:0007622,GO:0007623,GO:0008150,GO:0010033,GO:0022410,GO:0030425,GO:0030534,GO:0032501,GO:0040012,GO:0042221,GO:0042745,GO:0042749,GO:0042752,GO:0042753,GO:0042995,GO:0043005,GO:0043226,GO:0043227,GO:0043229,GO:0043231,GO:0044424,GO:0044444,GO:0044464,GO:0044699,GO:0044707,GO:0044708,GO:0045187,GO:…	K15010		artNOG[6]	03294@artNOG,0A1V1@biNOG,0IGRQ@euNOG,0S3GZ@hymNOG,0SP7C@inNOG,0VCQN@meNOG,0XQWT@NOG,12W5Q@opiNOG	NA|NA|NA	T	WH1 domain
MeliponaBeecheii_000740-T1	7460.GB14546-PA	4.2e-95	352.8	ICLN	GO:0003674,GO:0005215,GO:0005216,GO:0005225,GO:0005253,GO:0006810,GO:0006811,GO:0006820,GO:0008150,GO:0008509,GO:0009987,GO:0015075,GO:0015267,GO:0022803,GO:0022838,GO:0022857,GO:0022891,GO:0022892,GO:0032879,GO:0034220,GO:0043269,GO:0044070,GO:0044699,GO:0044763,GO:0044765,GO:0050789,GO:0051049,GO:0051179,GO:0051234,GO:0055085,GO:0065007	K05019		artNOG[6]	037KD@artNOG,0A06T@biNOG,0S6QQ@hymNOG,0SVM8@inNOG,0V9ZH@meNOG,11R94@NOG,13M7J@opiNOG,KOG3238@euNOG	NA|NA|NA	P	Pfam:ICln_channel
MeliponaBeecheii_000741-T1	7460.GB15689-PA	0.0	2030.0	UPF2	GO:0000184,GO:0000956,GO:0003008,GO:0006139,GO:0006401,GO:0006402,GO:0006725,GO:0006807,GO:0007154,GO:0007267,GO:0007268,GO:0007274,GO:0008150,GO:0008152,GO:0009056,GO:0009057,GO:0009987,GO:0016043,GO:0016070,GO:0016071,GO:0019226,GO:0019439,GO:0023052,GO:0032501,GO:0034641,GO:0034655,GO:0035637,GO:0043170,GO:0044237,GO:0044238,GO:0044248,GO:0044260,GO:0044265,GO:0044270,GO:0044699,GO:0044700,GO:…	K14327		artNOG[6]	033JF@artNOG,09YJ9@biNOG,0S6IF@hymNOG,0SRQ9@inNOG,0VASX@meNOG,0XQ1E@NOG,12RVQ@opiNOG,KOG2051@euNOG	NA|NA|NA	A	Up-frameshift suppressor 2
MeliponaBeecheii_000762-T1	7460.GB11839-PA	0.0	1174.8	MSN	GO:0000003,GO:0000165,GO:0000185,GO:0000902,GO:0000904,GO:0001700,GO:0001736,GO:0001738,GO:0001748,GO:0001932,GO:0001934,GO:0002009,GO:0002165,GO:0003674,GO:0003824,GO:0004672,GO:0004674,GO:0004702,GO:0004871,GO:0005057,GO:0005575,GO:0005622,GO:0005623,GO:0005737,GO:0005938,GO:0006464,GO:0006468,GO:0006793,GO:0006796,GO:0006928,GO:0006935,GO:0006950,GO:0007097,GO:0007154,GO:0007164,GO:0007165,GO:…	K04413		artNOG[6]	033RK@artNOG,09V2R@biNOG,0S4VY@hymNOG,0SRB1@inNOG,0V62D@meNOG,0XPHR@NOG,13HCK@opiNOG,KOG0587@euNOG	NA|NA|NA	T	CNH
MeliponaBeecheii_000764-T1	7460.GB11839-PA	5.9e-139	498.8	MSN	GO:0000003,GO:0000165,GO:0000185,GO:0000902,GO:0000904,GO:0001700,GO:0001736,GO:0001738,GO:0001748,GO:0001932,GO:0001934,GO:0002009,GO:0002165,GO:0003674,GO:0003824,GO:0004672,GO:0004674,GO:0004702,GO:0004871,GO:0005057,GO:0005575,GO:0005622,GO:0005623,GO:0005737,GO:0005938,GO:0006464,GO:0006468,GO:0006793,GO:0006796,GO:0006928,GO:0006935,GO:0006950,GO:0007097,GO:0007154,GO:0007164,GO:0007165,GO:…	K04413		artNOG[6]	033RK@artNOG,09V2R@biNOG,0S4VY@hymNOG,0SRB1@inNOG,0V62D@meNOG,0XPHR@NOG,13HCK@opiNOG,KOG0587@euNOG	NA|NA|NA	T	CNH
MeliponaBeecheii_000765-T1	7460.GB11839-PA	3.6e-53	213.4	MSN	GO:0000003,GO:0000165,GO:0000185,GO:0000902,GO:0000904,GO:0001700,GO:0001736,GO:0001738,GO:0001748,GO:0001932,GO:0001934,GO:0002009,GO:0002165,GO:0003674,GO:0003824,GO:0004672,GO:0004674,GO:0004702,GO:0004871,GO:0005057,GO:0005575,GO:0005622,GO:0005623,GO:0005737,GO:0005938,GO:0006464,GO:0006468,GO:0006793,GO:0006796,GO:0006928,GO:0006935,GO:0006950,GO:0007097,GO:0007154,GO:0007164,GO:0007165,GO:…	K04413		artNOG[6]	033RK@artNOG,09V2R@biNOG,0S4VY@hymNOG,0SRB1@inNOG,0V62D@meNOG,0XPHR@NOG,13HCK@opiNOG,KOG0587@euNOG	NA|NA|NA	T	CNH
MeliponaBeecheii_000769-T1	7460.GB15775-PA	0.0	2226.4		GO:0000075,GO:0000077,GO:0000123,GO:0000785,GO:0005575,GO:0005622,GO:0005623,GO:0005634,GO:0005654,GO:0005694,GO:0005700,GO:0005705,GO:0006355,GO:0006357,GO:0006950,GO:0006974,GO:0007049,GO:0007093,GO:0007095,GO:0007275,GO:0007346,GO:0007399,GO:0008150,GO:0009889,GO:0009891,GO:0009893,GO:0009987,GO:0010468,GO:0010556,GO:0010557,GO:0010564,GO:0010604,GO:0010628,GO:0010948,GO:0019219,GO:0019222,GO:…	K18402		artNOG[6]	036TJ@artNOG,09W1M@biNOG,0STQJ@inNOG,0V6ZW@meNOG,13QMM@opiNOG,COG2940@NOG,KOG1844@euNOG,KOG4161@euNOG	NA|NA|NA	B, K	Methyl-CpG binding domain
MeliponaBeecheii_000770-T1	12957.ACEP_00002163-PA	1.1e-28	131.3	RPLP1	GO:0003674,GO:0003735,GO:0005198,GO:0005575,GO:0005622,GO:0005623,GO:0005737,GO:0005829,GO:0005840,GO:0006412,GO:0006414,GO:0008150,GO:0008152,GO:0009058,GO:0009059,GO:0009987,GO:0010467,GO:0015934,GO:0019538,GO:0022625,GO:0022626,GO:0030529,GO:0032991,GO:0034645,GO:0043170,GO:0043226,GO:0043228,GO:0043229,GO:0043232,GO:0044237,GO:0044238,GO:0044249,GO:0044260,GO:0044267,GO:0044391,GO:0044422,GO:…	K02942		artNOG[6]	03820@artNOG,0A9F6@biNOG,0S8ZK@hymNOG,0SUY2@inNOG,0VKC1@meNOG,13W65@opiNOG,COG2058@NOG,KOG1762@euNOG	NA|NA|NA	J	60s Acidic ribosomal protein
MeliponaBeecheii_000771-T1	7460.GB17699-PA	2.2e-56	223.4	NDUFS6	GO:0003674,GO:0003824,GO:0003954,GO:0005575,GO:0005622,GO:0005623,GO:0005737,GO:0005739,GO:0005740,GO:0005743,GO:0005746,GO:0005747,GO:0008137,GO:0008150,GO:0008152,GO:0016020,GO:0016491,GO:0016651,GO:0016655,GO:0019866,GO:0030964,GO:0031090,GO:0031966,GO:0031967,GO:0031975,GO:0032991,GO:0043226,GO:0043227,GO:0043229,GO:0043231,GO:0043234,GO:0044422,GO:0044424,GO:0044425,GO:0044429,GO:0044444,GO:…	K03939		artNOG[6]	0382E@artNOG,0A7F1@biNOG,0SUZC@inNOG,0VI9J@meNOG,11W6X@NOG,13SY0@opiNOG,KOG3456@euNOG	NA|NA|NA	C	NADH dehydrogenase (ubiquinone) Fe-S protein 6
MeliponaBeecheii_000772-T1	7460.GB13942-PA	1.7e-85	320.5					artNOG[6]	037EH@artNOG,0A2HI@biNOG,0S3R9@hymNOG,0SUBI@inNOG,0VDDN@meNOG,11H59@NOG,13Q8D@opiNOG,KOG4697@euNOG	NA|NA|NA	U	Integral membrane protein S linking to the trans Golgi network
MeliponaBeecheii_000773-T1	7460.GB18986-PA	1e-81	308.5			K16220		artNOG[6]	039FF@artNOG,0AAYH@biNOG,0J5JU@euNOG,0S8ZR@hymNOG,0SW71@inNOG,0VMYM@meNOG,0Y71E@NOG,14042@opiNOG	NA|NA|NA
MeliponaBeecheii_000774-T1	7460.GB19885-PA	1.2e-44	184.5	PC	GO:0000166,GO:0001882,GO:0001883,GO:0003674,GO:0003824,GO:0004736,GO:0005488,GO:0005524,GO:0005575,GO:0005622,GO:0005623,GO:0005737,GO:0005739,GO:0005740,GO:0005743,GO:0005759,GO:0005811,GO:0005856,GO:0005875,GO:0005975,GO:0005996,GO:0006006,GO:0006082,GO:0006090,GO:0006094,GO:0006107,GO:0008150,GO:0008152,GO:0009058,GO:0009374,GO:0009987,GO:0010035,GO:0010038,GO:0015630,GO:0016020,GO:0016051,GO:…	K01958		meNOG[21]	0B6N4@biNOG,0WJD7@meNOG,13GGS@opiNOG,COG1038@NOG,KOG0369@euNOG	NA|NA|NA	C	catalyzes a 2-step reaction, involving the ATP-dependent carboxylation of the covalently attached biotin in the first step and the transfer of the carboxyl group to pyruvate in the second
MeliponaBeecheii_000775-T1	7460.GB12906-PA	0.0	1466.4		GO:0002165,GO:0003002,GO:0003674,GO:0003824,GO:0004842,GO:0005102,GO:0005112,GO:0005488,GO:0005515,GO:0005575,GO:0005622,GO:0005623,GO:0005634,GO:0005737,GO:0006464,GO:0006508,GO:0006511,GO:0006810,GO:0006897,GO:0006898,GO:0007154,GO:0007165,GO:0007166,GO:0007219,GO:0007275,GO:0007389,GO:0007444,GO:0007472,GO:0007476,GO:0007478,GO:0007480,GO:0007552,GO:0007560,GO:0008150,GO:0008152,GO:0008586,GO:…	K05633		artNOG[6]	032S9@artNOG,09T7I@biNOG,0S4Y1@hymNOG,0SPMR@inNOG,0V46G@meNOG,12NJ4@opiNOG,COG5021@NOG,KOG0940@euNOG	NA|NA|NA	O	HECTc
MeliponaBeecheii_000776-T1	7460.GB10304-PA	1.8e-158	564.3	MRPL37	GO:0000313,GO:0000315,GO:0003674,GO:0003735,GO:0005198,GO:0005575,GO:0005622,GO:0005623,GO:0005737,GO:0005739,GO:0005759,GO:0005761,GO:0005762,GO:0005840,GO:0006412,GO:0008150,GO:0008152,GO:0009058,GO:0009059,GO:0009987,GO:0010467,GO:0015934,GO:0019538,GO:0030529,GO:0031974,GO:0032991,GO:0034645,GO:0043170,GO:0043226,GO:0043227,GO:0043228,GO:0043229,GO:0043231,GO:0043232,GO:0043233,GO:0044237,GO:…	K17418		artNOG[6]	0363G@artNOG,0A4RZ@biNOG,0IKEJ@euNOG,0SSWT@inNOG,0VFSA@meNOG,0ZT8U@NOG,12SD2@opiNOG	NA|NA|NA	J	mitochondrial ribosomal protein, L37
MeliponaBeecheii_000777-T1	7460.GB19432-PA	6.2e-175	618.6		GO:0003674,GO:0003824,GO:0004672,GO:0004674,GO:0004693,GO:0006464,GO:0006468,GO:0006793,GO:0006796,GO:0007049,GO:0008150,GO:0008152,GO:0009987,GO:0016301,GO:0016310,GO:0016740,GO:0016772,GO:0016773,GO:0019538,GO:0036211,GO:0043170,GO:0043412,GO:0044237,GO:0044238,GO:0044260,GO:0044267,GO:0044699,GO:0044763,GO:0071704,GO:0097472	K08817		artNOG[6]	032D6@artNOG,09W1Y@biNOG,0S5A8@hymNOG,0SPAM@inNOG,0V4ME@meNOG,0XQDH@NOG,12PN8@opiNOG,KOG0659@euNOG	NA|NA|NA	T	S_TKc
MeliponaBeecheii_000778-T1	69293.ENSGACP00000000740	4.1e-18	96.7					fiNOG[1]	0A8JN@biNOG,0DUWN@chorNOG,0IZ9R@euNOG,0NB01@fiNOG,0VJK5@meNOG,129JI@NOG,13TBI@opiNOG,1D4RM@veNOG	NA|NA|NA
MeliponaBeecheii_000779-T1	7460.GB17620-PA	1.7e-235	821.2		GO:0000003,GO:0003674,GO:0003678,GO:0003824,GO:0004003,GO:0004386,GO:0005575,GO:0005622,GO:0005623,GO:0005634,GO:0005654,GO:0005656,GO:0005657,GO:0005694,GO:0006139,GO:0006152,GO:0006163,GO:0006195,GO:0006200,GO:0006259,GO:0006260,GO:0006310,GO:0006725,GO:0006753,GO:0006793,GO:0006796,GO:0006807,GO:0007049,GO:0007126,GO:0007127,GO:0007131,GO:0008026,GO:0008094,GO:0008150,GO:0008152,GO:0009056,GO:…	K10737		artNOG[6]	033ZM@artNOG,09U9D@biNOG,0S3I2@hymNOG,0SQNS@inNOG,0V58I@meNOG,12NME@opiNOG,COG1241@NOG,KOG0480@euNOG	NA|NA|NA	L	DNA replication licensing factor MCM8-like
MeliponaBeecheii_000793-T1	12957.ACEP_00004772-PA	0.0	1736.5					artNOG[6]	034TE@artNOG,09UGX@biNOG,0S4ZA@hymNOG,0SREW@inNOG,0V5G8@meNOG,12S8G@opiNOG,COG5219@NOG,KOG0803@euNOG	NA|NA|NA	O	Inherit from inNOG: RING
MeliponaBeecheii_000794-T1	7460.GB15658-PA	0.0	1534.2	VPS35	GO:0005575,GO:0005622,GO:0005623,GO:0005737,GO:0005768,GO:0005770,GO:0006810,GO:0006897,GO:0008150,GO:0016192,GO:0043226,GO:0043227,GO:0043229,GO:0043231,GO:0044424,GO:0044444,GO:0044464,GO:0051179,GO:0051234	K18468		artNOG[6]	0345S@artNOG,0A28M@biNOG,0S7QA@hymNOG,0SQUF@inNOG,0VD4E@meNOG,0XNXC@NOG,12NYE@opiNOG,KOG1107@euNOG	NA|NA|NA	U	Vacuolar protein sorting-associated protein 35
MeliponaBeecheii_000795-T1	7460.GB15227-PA	0.0	2666.0		GO:0003674,GO:0003824,GO:0005215,GO:0006139,GO:0006152,GO:0006163,GO:0006195,GO:0006200,GO:0006725,GO:0006753,GO:0006793,GO:0006796,GO:0006807,GO:0006810,GO:0006855,GO:0008150,GO:0008152,GO:0008559,GO:0009056,GO:0009116,GO:0009117,GO:0009119,GO:0009123,GO:0009125,GO:0009126,GO:0009128,GO:0009141,GO:0009143,GO:0009144,GO:0009146,GO:0009150,GO:0009154,GO:0009158,GO:0009161,GO:0009164,GO:0009166,GO:…	K05674		artNOG[6]	035WT@artNOG,09XK1@biNOG,0SQQW@inNOG,0V8HZ@meNOG,13DGN@opiNOG,COG1132@NOG,KOG0054@euNOG	NA|NA|NA	Q	Multidrug resistance-associated protein
MeliponaBeecheii_000804-T1	7460.GB19887-PA	1.2e-199	702.2		GO:0000902,GO:0005575,GO:0005622,GO:0005623,GO:0005856,GO:0007275,GO:0007399,GO:0008150,GO:0009653,GO:0009987,GO:0016043,GO:0022008,GO:0030030,GO:0030154,GO:0030182,GO:0031175,GO:0032501,GO:0032502,GO:0032989,GO:0032990,GO:0043226,GO:0043228,GO:0043229,GO:0043232,GO:0044424,GO:0044464,GO:0044699,GO:0044707,GO:0044763,GO:0044767,GO:0048468,GO:0048666,GO:0048699,GO:0048731,GO:0048812,GO:0048856,GO:…	K10404		artNOG[6]	035YG@artNOG,09Y49@biNOG,0S7AS@hymNOG,0SSN2@inNOG,0V91R@meNOG,12RT9@opiNOG,COG5059@NOG,KOG4280@euNOG	NA|NA|NA	Z	KISc
MeliponaBeecheii_000809-T1	7460.GB19887-PA	7.3e-28	128.6		GO:0000902,GO:0005575,GO:0005622,GO:0005623,GO:0005856,GO:0007275,GO:0007399,GO:0008150,GO:0009653,GO:0009987,GO:0016043,GO:0022008,GO:0030030,GO:0030154,GO:0030182,GO:0031175,GO:0032501,GO:0032502,GO:0032989,GO:0032990,GO:0043226,GO:0043228,GO:0043229,GO:0043232,GO:0044424,GO:0044464,GO:0044699,GO:0044707,GO:0044763,GO:0044767,GO:0048468,GO:0048666,GO:0048699,GO:0048731,GO:0048812,GO:0048856,GO:…	K10404		artNOG[6]	035YG@artNOG,09Y49@biNOG,0S7AS@hymNOG,0SSN2@inNOG,0V91R@meNOG,12RT9@opiNOG,COG5059@NOG,KOG4280@euNOG	NA|NA|NA	Z	KISc
MeliponaBeecheii_000819-T1	7460.GB19887-PA	5.2e-26	122.9		GO:0000902,GO:0005575,GO:0005622,GO:0005623,GO:0005856,GO:0007275,GO:0007399,GO:0008150,GO:0009653,GO:0009987,GO:0016043,GO:0022008,GO:0030030,GO:0030154,GO:0030182,GO:0031175,GO:0032501,GO:0032502,GO:0032989,GO:0032990,GO:0043226,GO:0043228,GO:0043229,GO:0043232,GO:0044424,GO:0044464,GO:0044699,GO:0044707,GO:0044763,GO:0044767,GO:0048468,GO:0048666,GO:0048699,GO:0048731,GO:0048812,GO:0048856,GO:…	K10404		artNOG[6]	035YG@artNOG,09Y49@biNOG,0S7AS@hymNOG,0SSN2@inNOG,0V91R@meNOG,12RT9@opiNOG,COG5059@NOG,KOG4280@euNOG	NA|NA|NA	Z	KISc
MeliponaBeecheii_000823-T1	12957.ACEP_00011271-PA	0.0	1840.9		GO:0000902,GO:0005575,GO:0005622,GO:0005623,GO:0005856,GO:0007275,GO:0007399,GO:0008150,GO:0009653,GO:0009987,GO:0016043,GO:0022008,GO:0030030,GO:0030154,GO:0030182,GO:0031175,GO:0032501,GO:0032502,GO:0032989,GO:0032990,GO:0043226,GO:0043228,GO:0043229,GO:0043232,GO:0044424,GO:0044464,GO:0044699,GO:0044707,GO:0044763,GO:0044767,GO:0048468,GO:0048666,GO:0048699,GO:0048731,GO:0048812,GO:0048856,GO:…	K10404		artNOG[6]	035YG@artNOG,09Y49@biNOG,0SSN2@inNOG,0V91R@meNOG,12RT9@opiNOG,COG5059@NOG,KOG4280@euNOG	NA|NA|NA	Z	microtubule motor activity
MeliponaBeecheii_000825-T1	7460.GB14424-PA	0.0	1395.6	NDG	GO:0005575,GO:0005576,GO:0005578,GO:0005604,GO:0031012,GO:0044420,GO:0044421	K06826		artNOG[6]	03466@artNOG,09WQ7@biNOG,0S6TA@hymNOG,0SSJ5@inNOG,0V7NQ@meNOG,0XR8N@NOG,12TYN@opiNOG,KOG1214@euNOG	NA|NA|NA	T	G2F domain
MeliponaBeecheii_000826-T1	7460.GB14424-PA	4.7e-110	402.9	NDG	GO:0005575,GO:0005576,GO:0005578,GO:0005604,GO:0031012,GO:0044420,GO:0044421	K06826		artNOG[6]	03466@artNOG,09WQ7@biNOG,0S6TA@hymNOG,0SSJ5@inNOG,0V7NQ@meNOG,0XR8N@NOG,12TYN@opiNOG,KOG1214@euNOG	NA|NA|NA	T	G2F domain
MeliponaBeecheii_000829-T1	7460.GB16088-PA	1e-107	395.6					artNOG[6]	035SW@artNOG,09Z50@biNOG,0IGDK@euNOG,0SSHJ@inNOG,0VA25@meNOG,102J7@NOG,13N19@opiNOG	NA|NA|NA	S	CUB domain
MeliponaBeecheii_000830-T1	7460.GB16088-PA	1.6e-142	511.1					artNOG[6]	035SW@artNOG,09Z50@biNOG,0IGDK@euNOG,0SSHJ@inNOG,0VA25@meNOG,102J7@NOG,13N19@opiNOG	NA|NA|NA	S	CUB domain
MeliponaBeecheii_000833-T1	7460.GB13385-PA	7.7e-37	158.7	UQCRB	GO:0000003,GO:0000302,GO:0002119,GO:0002164,GO:0003674,GO:0003824,GO:0005215,GO:0005575,GO:0005622,GO:0005623,GO:0005737,GO:0005739,GO:0005740,GO:0005743,GO:0005746,GO:0005750,GO:0006091,GO:0006119,GO:0006122,GO:0006461,GO:0006793,GO:0006796,GO:0006810,GO:0006811,GO:0006812,GO:0006818,GO:0006915,GO:0006950,GO:0006979,GO:0006996,GO:0007005,GO:0007275,GO:0007276,GO:0007292,GO:0007568,GO:0008121,GO:…	K00417		meNOG[21]	0A7HH@biNOG,0VK91@meNOG,11V1G@NOG,13TJ2@opiNOG,KOG3440@euNOG	NA|NA|NA	C	component of the ubiquinol-cytochrome c reductase complex (complex III or cytochrome b-c1 complex), which is part of the mitochondrial respiratory chain (By similarity)
MeliponaBeecheii_000834-T1	12957.ACEP_00011278-PA	0.0	1978.0		GO:0003674,GO:0003824,GO:0008150,GO:0008152,GO:0016787,GO:0016810,GO:0016812,GO:0017168	K01469		artNOG[6]	0342S@artNOG,09UMQ@biNOG,0SQRR@inNOG,0V5MB@meNOG,12QNF@opiNOG,COG0145@NOG,COG0146@NOG,KOG1939@euNOG	NA|NA|NA	E	Hydantoinase B/oxoprolinase
MeliponaBeecheii_000835-T1	7460.GB16480-PA	0.0	1104.7		GO:0003674,GO:0005215,GO:0005319,GO:0005324,GO:0006810,GO:0006811,GO:0006820,GO:0006869,GO:0008150,GO:0010876,GO:0015245,GO:0015711,GO:0015718,GO:0015849,GO:0015908,GO:0015909,GO:0022892,GO:0033036,GO:0044699,GO:0044765,GO:0046942,GO:0051179,GO:0051234,GO:0071702	K08745		artNOG[6]	0348A@artNOG,09TFA@biNOG,0S63D@hymNOG,0SQXB@inNOG,0V4ED@meNOG,0XQ8T@NOG,12N3R@opiNOG,KOG1179@euNOG	NA|NA|NA	I	long-chain fatty acid transport protein 4-like
MeliponaBeecheii_000836-T1	7460.GB14578-PA	7.9e-50	201.8			K08513		artNOG[6]	03BGY@artNOG,0A7IG@biNOG,0S8SM@hymNOG,0T35E@inNOG,0VID4@meNOG,13R4X@opiNOG,COG5143@NOG,KOG0860@euNOG	NA|NA|NA	U	Synaptobrevin
MeliponaBeecheii_000839-T1	7460.GB10633-PA	4.6e-66	255.8		GO:0001071,GO:0003674,GO:0003676,GO:0003677,GO:0003700,GO:0005488,GO:0005515,GO:0005575,GO:0005622,GO:0005623,GO:0005634,GO:0006342,GO:0006355,GO:0006357,GO:0007275,GO:0007424,GO:0007426,GO:0007431,GO:0007435,GO:0008150,GO:0009653,GO:0009889,GO:0009890,GO:0009892,GO:0009987,GO:0010468,GO:0010556,GO:0010558,GO:0010605,GO:0010629,GO:0016458,GO:0019219,GO:0019222,GO:0019904,GO:0022612,GO:0031208,GO:…			artNOG[6]	036X3@artNOG,0A76Y@biNOG,0IWCV@euNOG,0S48A@hymNOG,0STKJ@inNOG,0VI1A@meNOG,11H3T@NOG,13QUH@opiNOG	NA|NA|NA	S	BTB/POZ domain
MeliponaBeecheii_000840-T1	7460.GB14998-PA	2.6e-158	563.5					artNOG[6]	03HX4@artNOG,0B5XZ@biNOG,0ISXU@euNOG,0S9ST@hymNOG,0T4A2@inNOG,0WIKU@meNOG,11S4B@NOG,13FFE@opiNOG	NA|NA|NA	K	bZIP transcription factor
MeliponaBeecheii_000841-T1	7460.GB19200-PA	3e-138	496.5	PROSBETA5	GO:0000022,GO:0000226,GO:0000278,GO:0000502,GO:0003674,GO:0003824,GO:0004175,GO:0005575,GO:0005622,GO:0005623,GO:0005634,GO:0005737,GO:0005839,GO:0006508,GO:0006511,GO:0006996,GO:0007010,GO:0007017,GO:0007049,GO:0007051,GO:0007052,GO:0007275,GO:0007399,GO:0008150,GO:0008152,GO:0008233,GO:0008283,GO:0009056,GO:0009057,GO:0009987,GO:0010498,GO:0016043,GO:0016787,GO:0019538,GO:0019941,GO:0022008,GO:…	K02737		artNOG[6]	034NK@artNOG,09VK0@biNOG,0S7HZ@hymNOG,0SRAF@inNOG,0V6J5@meNOG,0XQRP@NOG,12PAC@opiNOG,KOG0175@euNOG	NA|NA|NA	O	The proteasome is a multicatalytic proteinase complex which is characterized by its ability to cleave peptides with Arg, Phe, Tyr, Leu, and Glu adjacent to the leaving group at neutral or slightly basic pH. The proteasome has an ATP-dependent proteolytic activity (By similarity)
MeliponaBeecheii_000842-T1	7460.GB16354-PA	4.3e-50	202.2					artNOG[6]	038PF@artNOG,0AA95@biNOG,0IZ5N@euNOG,0S8S4@hymNOG,0SVID@inNOG,0VJFQ@meNOG,122SE@NOG,13SY5@opiNOG	NA|NA|NA	S	Inherit from meNOG: death-associated protein
MeliponaBeecheii_000843-T1	7460.GB11031-PA	0.0	1200.3	ERK7	GO:0000165,GO:0003674,GO:0003824,GO:0004672,GO:0004674,GO:0004702,GO:0004707,GO:0004871,GO:0005057,GO:0005575,GO:0005622,GO:0005623,GO:0005634,GO:0005635,GO:0005737,GO:0005783,GO:0005789,GO:0006464,GO:0006468,GO:0006793,GO:0006796,GO:0006950,GO:0006996,GO:0007030,GO:0007154,GO:0007165,GO:0007243,GO:0008150,GO:0008152,GO:0008361,GO:0009267,GO:0009605,GO:0009987,GO:0009991,GO:0012505,GO:0016020,GO:…	K19603		artNOG[6]	033RQ@artNOG,0A051@biNOG,0S6V4@hymNOG,0SQG5@inNOG,0V9KR@meNOG,0XNY0@NOG,12W3S@opiNOG,KOG0660@euNOG	NA|NA|NA	T	S_TKc
MeliponaBeecheii_000857-T1	7029.ACYPI24088-PA	2e-08	65.1					artNOG[6]	03B0T@artNOG,0AIPH@biNOG,0JDWH@euNOG,0SY8M@inNOG,0VWXQ@meNOG,0Z09Q@NOG,149CB@opiNOG	NA|NA|NA	S	Endonuclease/Exonuclease/phosphatase family
MeliponaBeecheii_000862-T1	7029.ACYPI50075-PA	5.7e-08	62.0					meNOG[21]	0J6EB@euNOG,0VYEP@meNOG,0XWCC@NOG,14APB@opiNOG	NA|NA|NA
MeliponaBeecheii_000863-T1	6669.DappuP67127	2.8e-23	113.2					artNOG[6]	03BU2@artNOG,0ABD6@biNOG,0J32I@euNOG,0VN2E@meNOG,12C4M@NOG,13XRY@opiNOG	NA|NA|NA
MeliponaBeecheii_000865-T1	7029.ACYPI23116-PA	3.3e-15	87.8					artNOG[6]	03B9X@artNOG,0AAT8@biNOG,0J369@euNOG,0SXUV@inNOG,0VMSK@meNOG,1258E@NOG,13WKH@opiNOG	NA|NA|NA
MeliponaBeecheii_000867-T1	7425.NV23385-PA	8.4e-08	63.2					euNOG[57]	0IPY6@euNOG,0XQYK@NOG	NA|NA|NA	S	Reverse transcriptase (RNA-dependent DNA polymerase)
MeliponaBeecheii_000871-T1	7176.CPIJ019206-PA	4.2e-08	63.9					artNOG[6]	038DR@artNOG,0A9J5@biNOG,0J1D1@euNOG,0SVFJ@inNOG,0VKGM@meNOG,11JHC@NOG,13UQJ@opiNOG	NA|NA|NA	S	Inherit from NOG: senescence-associated protein
MeliponaBeecheii_000874-T1	7029.ACYPI24014-PA	8.8e-08	63.2					artNOG[6]	03ANA@artNOG,0AHNA@biNOG,0JEM0@euNOG,0SX75@inNOG,0VV1Z@meNOG,0YRKX@NOG,1472F@opiNOG	NA|NA|NA
MeliponaBeecheii_000879-T1	7460.GB14807-PA	1.6e-190	671.4		GO:0003674,GO:0003724,GO:0003824,GO:0004004,GO:0004386,GO:0006139,GO:0006152,GO:0006163,GO:0006195,GO:0006200,GO:0006725,GO:0006753,GO:0006793,GO:0006796,GO:0006807,GO:0007275,GO:0007399,GO:0008026,GO:0008150,GO:0008152,GO:0008186,GO:0009056,GO:0009116,GO:0009117,GO:0009119,GO:0009123,GO:0009125,GO:0009126,GO:0009128,GO:0009141,GO:0009143,GO:0009144,GO:0009146,GO:0009150,GO:0009154,GO:0009158,GO:…	K14807		artNOG[6]	033EV@artNOG,09YFV@biNOG,0S4Y3@hymNOG,0SQ6W@inNOG,0V9DP@meNOG,0XRWM@NOG,12QEY@opiNOG,KOG0350@euNOG	NA|NA|NA	A	DEAD/DEAH box helicase
MeliponaBeecheii_000880-T1	7460.GB16448-PA	1.1e-29	135.2			K17095		artNOG[6]	03A4P@artNOG,09XNR@biNOG,0S3DY@hymNOG,0SWTH@inNOG,0V4Z8@meNOG,0XPUN@NOG,12NA8@opiNOG,KOG0819@euNOG	NA|NA|NA	U	Annexin
MeliponaBeecheii_000885-T1	7460.GB12741-PA	3.3e-260	902.5	ALDH	GO:0003674,GO:0003824,GO:0004029,GO:0005575,GO:0005622,GO:0005623,GO:0005737,GO:0005739,GO:0005759,GO:0005811,GO:0006081,GO:0006082,GO:0006090,GO:0006117,GO:0008150,GO:0008152,GO:0008774,GO:0009987,GO:0010033,GO:0016491,GO:0016620,GO:0016903,GO:0019752,GO:0031974,GO:0032787,GO:0042221,GO:0043226,GO:0043227,GO:0043229,GO:0043231,GO:0043233,GO:0043436,GO:0044237,GO:0044281,GO:0044422,GO:0044424,GO:…	K00128		artNOG[6]	0347N@artNOG,09TK5@biNOG,0S37Z@hymNOG,0SQWM@inNOG,0V4J5@meNOG,12PWF@opiNOG,COG1012@NOG,KOG2450@euNOG	NA|NA|NA	C	Aldehyde dehydrogenase family
MeliponaBeecheii_000886-T1	7460.GB11748-PA	0.0	1553.5		GO:0000268,GO:0003674,GO:0005048,GO:0005053,GO:0005488,GO:0006996,GO:0007031,GO:0008150,GO:0009987,GO:0016043,GO:0033218,GO:0042277,GO:0044699,GO:0044763,GO:0071840			artNOG[6]	03326@artNOG,09W7U@biNOG,0S4AY@hymNOG,0SR2G@inNOG,0V766@meNOG,0XSJ6@NOG,12RH0@opiNOG,KOG0269@euNOG	NA|NA|NA	U	WD domain, G-beta repeat
MeliponaBeecheii_000887-T1	7460.GB16702-PA	2.4e-254	883.2		GO:0003674,GO:0003824,GO:0008150,GO:0008152,GO:0008937,GO:0016491,GO:0016730,GO:0016731,GO:0044710,GO:0055114			artNOG[6]	035IU@artNOG,09UFR@biNOG,0S6MQ@hymNOG,0SS79@inNOG,0V5F4@meNOG,12NZZ@opiNOG,COG0446@NOG,COG2146@NOG,KOG1336@euNOG	NA|NA|NA	C	Rieske [2Fe-2S] domain
MeliponaBeecheii_000888-T1	7460.GB18373-PA	4.5e-26	122.5					artNOG[6]	038XY@artNOG,0AAXR@biNOG,0J4G1@euNOG,0S9CV@hymNOG,0SVRD@inNOG,0VMXR@meNOG,127N9@NOG,13XD0@opiNOG	NA|NA|NA
MeliponaBeecheii_000891-T1	7460.GB15835-PA	1.1e-182	644.4	ORB2	GO:0000003,GO:0000900,GO:0003008,GO:0003674,GO:0003676,GO:0003723,GO:0003729,GO:0003730,GO:0005488,GO:0005575,GO:0005623,GO:0006417,GO:0007610,GO:0007611,GO:0007613,GO:0007616,GO:0007617,GO:0007618,GO:0007619,GO:0008049,GO:0008150,GO:0008356,GO:0009889,GO:0009890,GO:0009892,GO:0009987,GO:0010468,GO:0010556,GO:0010558,GO:0010605,GO:0010608,GO:0017148,GO:0019098,GO:0019222,GO:0022414,GO:0030371,GO:…	K02602		artNOG[6]	0359Z@artNOG,09UGD@biNOG,0S4IA@hymNOG,0ST8C@inNOG,0V5FQ@meNOG,0Y1XZ@NOG,12RYW@opiNOG,KOG0129@euNOG,KOG1375@euNOG	NA|NA|NA	J	RNA recognition motif. (a.k.a. RRM, RBD, or RNP domain)
MeliponaBeecheii_000894-T1	7460.GB15835-PA	5.7e-15	85.5	ORB2	GO:0000003,GO:0000900,GO:0003008,GO:0003674,GO:0003676,GO:0003723,GO:0003729,GO:0003730,GO:0005488,GO:0005575,GO:0005623,GO:0006417,GO:0007610,GO:0007611,GO:0007613,GO:0007616,GO:0007617,GO:0007618,GO:0007619,GO:0008049,GO:0008150,GO:0008356,GO:0009889,GO:0009890,GO:0009892,GO:0009987,GO:0010468,GO:0010556,GO:0010558,GO:0010605,GO:0010608,GO:0017148,GO:0019098,GO:0019222,GO:0022414,GO:0030371,GO:…	K02602		artNOG[6]	0359Z@artNOG,09UGD@biNOG,0S4IA@hymNOG,0ST8C@inNOG,0V5FQ@meNOG,0Y1XZ@NOG,12RYW@opiNOG,KOG0129@euNOG,KOG1375@euNOG	NA|NA|NA	J	RNA recognition motif. (a.k.a. RRM, RBD, or RNP domain)
MeliponaBeecheii_000895-T1	12957.ACEP_00000328-PA	1.4e-128	464.9					artNOG[6]	03972@artNOG,0AAPX@biNOG,0J509@euNOG,0S60H@hymNOG,0SVWN@inNOG,0VMNM@meNOG,0YYAD@NOG,13Y7G@opiNOG	NA|NA|NA
MeliponaBeecheii_000898-T1	7460.GB12727-PA	2.6e-108	396.7		GO:0000815,GO:0005575,GO:0005622,GO:0005623,GO:0005737,GO:0005768,GO:0010008,GO:0016020,GO:0031090,GO:0032991,GO:0043226,GO:0043227,GO:0043229,GO:0043231,GO:0043234,GO:0044422,GO:0044424,GO:0044425,GO:0044440,GO:0044444,GO:0044446,GO:0044464	K12198		artNOG[6]	032PA@artNOG,09UFP@biNOG,0SR7K@inNOG,0V5F1@meNOG,0XPDA@NOG,12NQY@opiNOG,KOG1655@euNOG	NA|NA|NA	U	Charged multivesicular body protein
MeliponaBeecheii_000899-T1	12957.ACEP_00000326-PA	2.9e-197	693.3			K10391		artNOG[6]	036JA@artNOG,0A1Z4@biNOG,0S6Q0@hymNOG,0SWTM@inNOG,0VEQY@meNOG,12RXJ@opiNOG,COG5023@NOG,KOG1375@euNOG	NA|NA|NA	Z	Tubulin C-terminal domain
MeliponaBeecheii_000900-T1	7460.GB19867-PA	5.7e-161	572.4					artNOG[6]	035TT@artNOG,0A2YV@biNOG,0S79U@hymNOG,0SSNJ@inNOG,0VDU3@meNOG,0ZZKM@NOG,12P9C@opiNOG,KOG3817@euNOG	NA|NA|NA	S	Uncharacterized conserved protein (DUF2215)
MeliponaBeecheii_000902-T1	7460.GB12623-PA	0.0	1406.7	TINC	GO:0005575,GO:0005623,GO:0005886,GO:0007275,GO:0007399,GO:0008150,GO:0009987,GO:0016020,GO:0022008,GO:0022603,GO:0030154,GO:0032501,GO:0032502,GO:0042478,GO:0044464,GO:0044699,GO:0044707,GO:0044763,GO:0045595,GO:0045664,GO:0046532,GO:0048699,GO:0048731,GO:0048856,GO:0048869,GO:0050767,GO:0050789,GO:0050793,GO:0050794,GO:0051239,GO:0051960,GO:0060284,GO:0065007,GO:0071944,GO:2000026,GO:2000027	K13280		artNOG[6]	035QK@artNOG,0A3CU@biNOG,0IIUZ@euNOG,0S7GG@hymNOG,0SSYD@inNOG,0VE7I@meNOG,107GE@NOG,13PDX@opiNOG	NA|NA|NA
MeliponaBeecheii_000903-T1	7460.GB12623-PA	1.8e-165	587.4	TINC	GO:0005575,GO:0005623,GO:0005886,GO:0007275,GO:0007399,GO:0008150,GO:0009987,GO:0016020,GO:0022008,GO:0022603,GO:0030154,GO:0032501,GO:0032502,GO:0042478,GO:0044464,GO:0044699,GO:0044707,GO:0044763,GO:0045595,GO:0045664,GO:0046532,GO:0048699,GO:0048731,GO:0048856,GO:0048869,GO:0050767,GO:0050789,GO:0050793,GO:0050794,GO:0051239,GO:0051960,GO:0060284,GO:0065007,GO:0071944,GO:2000026,GO:2000027	K13280		artNOG[6]	035QK@artNOG,0A3CU@biNOG,0IIUZ@euNOG,0S7GG@hymNOG,0SSYD@inNOG,0VE7I@meNOG,107GE@NOG,13PDX@opiNOG	NA|NA|NA
MeliponaBeecheii_000904-T1	7460.GB13625-PA	6.6e-269	931.8		GO:0003674,GO:0005215,GO:0005575,GO:0006810,GO:0006811,GO:0006812,GO:0006813,GO:0006814,GO:0006816,GO:0008150,GO:0008273,GO:0008324,GO:0009987,GO:0015075,GO:0015077,GO:0015079,GO:0015081,GO:0015085,GO:0015291,GO:0015297,GO:0015298,GO:0015368,GO:0015491,GO:0015672,GO:0016020,GO:0016021,GO:0022804,GO:0022821,GO:0022857,GO:0022890,GO:0022891,GO:0022892,GO:0030001,GO:0031224,GO:0034220,GO:0035725,GO:…	K13752		artNOG[6]	033DD@artNOG,09V3P@biNOG,0S6BR@hymNOG,0SQ5S@inNOG,0V639@meNOG,0Y9YY@NOG,12PFB@opiNOG,KOG1307@euNOG	NA|NA|NA	P	Sodium/calcium exchanger protein
MeliponaBeecheii_000905-T1	7460.GB12619-PA	2.2e-112	410.6					artNOG[6]	0374F@artNOG,09XCQ@biNOG,0S8GK@hymNOG,0SU1V@inNOG,0V8AS@meNOG,11IF0@NOG,12UEJ@opiNOG,KOG4234@euNOG	NA|NA|NA	S	Tetratricopeptide repeat
MeliponaBeecheii_000908-T1	7460.GB18054-PA	9.4e-91	338.2					artNOG[6]	0386Q@artNOG,09YMI@biNOG,0IEAM@euNOG,0S87I@hymNOG,0SV62@inNOG,0VDAV@meNOG,11EZM@NOG,13IUZ@opiNOG	NA|NA|NA	S	HCaRG protein
MeliponaBeecheii_000909-T1	7460.GB11509-PA	0.0	2223.4		GO:0000226,GO:0000902,GO:0000904,GO:0001654,GO:0003008,GO:0003674,GO:0005488,GO:0005515,GO:0005575,GO:0005622,GO:0005623,GO:0005856,GO:0005875,GO:0006810,GO:0006928,GO:0006996,GO:0007010,GO:0007017,GO:0007018,GO:0007154,GO:0007267,GO:0007268,GO:0007275,GO:0007399,GO:0007409,GO:0007423,GO:0007517,GO:0007519,GO:0007528,GO:0007610,GO:0007611,GO:0007612,GO:0007635,GO:0008017,GO:0008088,GO:0008092,GO:…	K10429		artNOG[6]	035VV@artNOG,09UAC@biNOG,0S68Z@hymNOG,0SSM1@inNOG,0V8U5@meNOG,0XRYM@NOG,12T0M@opiNOG,KOG3592@euNOG	NA|NA|NA	Z	Inherit from artNOG: Microtubule-associated protein
MeliponaBeecheii_000910-T1	7460.GB11509-PA	1.3e-16	91.3		GO:0000226,GO:0000902,GO:0000904,GO:0001654,GO:0003008,GO:0003674,GO:0005488,GO:0005515,GO:0005575,GO:0005622,GO:0005623,GO:0005856,GO:0005875,GO:0006810,GO:0006928,GO:0006996,GO:0007010,GO:0007017,GO:0007018,GO:0007154,GO:0007267,GO:0007268,GO:0007275,GO:0007399,GO:0007409,GO:0007423,GO:0007517,GO:0007519,GO:0007528,GO:0007610,GO:0007611,GO:0007612,GO:0007635,GO:0008017,GO:0008088,GO:0008092,GO:…	K10429		artNOG[6]	035VV@artNOG,09UAC@biNOG,0S68Z@hymNOG,0SSM1@inNOG,0V8U5@meNOG,0XRYM@NOG,12T0M@opiNOG,KOG3592@euNOG	NA|NA|NA	Z	Inherit from artNOG: Microtubule-associated protein
MeliponaBeecheii_000911-T1	7460.GB11774-PA	3.6e-103	379.8	HO	GO:0003674,GO:0003824,GO:0004392,GO:0006725,GO:0006778,GO:0006807,GO:0008150,GO:0008152,GO:0009987,GO:0016491,GO:0016705,GO:0033013,GO:0042168,GO:0042440,GO:0044237,GO:0044710,GO:0046483,GO:0051186,GO:0055114,GO:0071704,GO:1901360,GO:1901564	K00510		artNOG[6]	037ED@artNOG,0A2M8@biNOG,0SUWK@inNOG,0VDH9@meNOG,13HAU@opiNOG,COG5398@NOG,KOG4480@euNOG	NA|NA|NA	P	Heme oxygenase
MeliponaBeecheii_000912-T1	12957.ACEP_00000292-PA	1.2e-163	581.6	DCP2	GO:0000288,GO:0000290,GO:0000932,GO:0000956,GO:0003674,GO:0003824,GO:0005488,GO:0005515,GO:0005575,GO:0005622,GO:0005623,GO:0005737,GO:0006139,GO:0006401,GO:0006402,GO:0006725,GO:0006807,GO:0008150,GO:0008152,GO:0009056,GO:0009057,GO:0009892,GO:0009987,GO:0010468,GO:0010603,GO:0010605,GO:0010608,GO:0010629,GO:0016070,GO:0016071,GO:0016441,GO:0016458,GO:0016462,GO:0016787,GO:0016817,GO:0016818,GO:…	K12613		artNOG[6]	03553@artNOG,0A2PS@biNOG,0S78X@hymNOG,0SSNR@inNOG,0VDJN@meNOG,133BG@opiNOG,COG0494@NOG,KOG2937@euNOG	NA|NA|NA	A	Dcp2, box A domain
MeliponaBeecheii_000913-T1	7460.GB11982-PA	5.3e-84	315.8		GO:0003674,GO:0003824,GO:0004631,GO:0006629,GO:0006720,GO:0006793,GO:0006796,GO:0008150,GO:0008152,GO:0008299,GO:0008610,GO:0009058,GO:0009987,GO:0016301,GO:0016310,GO:0016740,GO:0016772,GO:0016776,GO:0044237,GO:0044238,GO:0044249,GO:0044255,GO:0044710,GO:0071704,GO:1901576	K13273		artNOG[6]	037H7@artNOG,09YEE@biNOG,0IZWN@euNOG,0S898@hymNOG,0SU03@inNOG,0V9C6@meNOG,11IXB@NOG,13Q7H@opiNOG	NA|NA|NA	I	Phosphomevalonate kinase
MeliponaBeecheii_000914-T1	7460.GB13366-PA	1.6e-275	953.7			K16815		artNOG[6]	03335@artNOG,09U9R@biNOG,0S7TZ@hymNOG,0SPWV@inNOG,0V46P@meNOG,0XQXJ@NOG,12NMK@opiNOG,KOG4231@euNOG	NA|NA|NA	I	Patatin-like phospholipase
MeliponaBeecheii_000915-T1	7460.GB14028-PA	9e-40	168.7	CYCD	GO:0001558,GO:0001932,GO:0003674,GO:0005488,GO:0005515,GO:0006996,GO:0007005,GO:0007154,GO:0007165,GO:0007243,GO:0007259,GO:0008150,GO:0008283,GO:0009987,GO:0016043,GO:0016049,GO:0016538,GO:0019207,GO:0019220,GO:0019222,GO:0019887,GO:0023052,GO:0030234,GO:0030307,GO:0031323,GO:0031399,GO:0032268,GO:0035556,GO:0040007,GO:0040008,GO:0042325,GO:0043549,GO:0044699,GO:0044700,GO:0044763,GO:0045859,GO:…	K10151,K10152		artNOG[6]	036IY@artNOG,09WBY@biNOG,0STGP@inNOG,0V7AD@meNOG,0XRKC@NOG,12TGV@opiNOG,KOG0656@euNOG	NA|NA|NA	D	Cyclin, C-terminal domain
MeliponaBeecheii_000917-T1	12957.ACEP_00008160-PA	2.1e-31	140.6	CCND1	GO:0000003,GO:0000075,GO:0000077,GO:0000079,GO:0000080,GO:0000082,GO:0000084,GO:0000278,GO:0000307,GO:0000320,GO:0000785,GO:0001541,GO:0001558,GO:0001654,GO:0001775,GO:0001889,GO:0001932,GO:0001934,GO:0002119,GO:0002164,GO:0002376,GO:0003006,GO:0003674,GO:0003824,GO:0004672,GO:0004674,GO:0004693,GO:0005488,GO:0005515,GO:0005575,GO:0005622,GO:0005623,GO:0005634,GO:0005635,GO:0005654,GO:0005694,GO:…	K04503,K10151,K10152		meNOG[21]	09WBY@biNOG,0V7AD@meNOG,0XRKC@NOG,12TGV@opiNOG,KOG0656@euNOG	NA|NA|NA	D	(DC) complex that phosphorylates and inhibits members of the retinoblastoma (RB) protein family including RB1 and regulates the cell-cycle during G(1) S transition. Phosphorylation of RB1 allows dissociation of the transcription factor E2F from the RB E2F complex and the subsequent transcription of E2F target genes which are responsible for the progression through the G(1) phase. Hypophosphorylat…
MeliponaBeecheii_000918-T1	7460.GB14028-PA	1e-24	117.5	CYCD	GO:0001558,GO:0001932,GO:0003674,GO:0005488,GO:0005515,GO:0006996,GO:0007005,GO:0007154,GO:0007165,GO:0007243,GO:0007259,GO:0008150,GO:0008283,GO:0009987,GO:0016043,GO:0016049,GO:0016538,GO:0019207,GO:0019220,GO:0019222,GO:0019887,GO:0023052,GO:0030234,GO:0030307,GO:0031323,GO:0031399,GO:0032268,GO:0035556,GO:0040007,GO:0040008,GO:0042325,GO:0043549,GO:0044699,GO:0044700,GO:0044763,GO:0045859,GO:…	K10151,K10152		artNOG[6]	036IY@artNOG,09WBY@biNOG,0STGP@inNOG,0V7AD@meNOG,0XRKC@NOG,12TGV@opiNOG,KOG0656@euNOG	NA|NA|NA	D	Cyclin, C-terminal domain
MeliponaBeecheii_000928-T1	7460.GB19950-PA	2.3e-122	444.1		GO:0007275,GO:0007399,GO:0008150,GO:0009987,GO:0022008,GO:0030154,GO:0032501,GO:0032502,GO:0044699,GO:0044707,GO:0044763,GO:0048731,GO:0048856,GO:0048869			artNOG[6]	035Z4@artNOG,09Z12@biNOG,0S4ZX@hymNOG,0SRQX@inNOG,0V9YN@meNOG,12RKD@opiNOG,COG5134@NOG,KOG2989@euNOG	NA|NA|NA	S	Family of unknown function (DUF572)
MeliponaBeecheii_000929-T1	7460.GB19775-PA	2.8e-178	631.3					artNOG[6]	03B2C@artNOG,0A64B@biNOG,0J7U7@euNOG,0SXJ5@inNOG,0VGYZ@meNOG,0XW3C@NOG,13Z92@opiNOG	NA|NA|NA
MeliponaBeecheii_000930-T1	7460.GB17587-PA	8.9e-28	127.9		GO:0005575,GO:0005576			artNOG[6]	0324F@artNOG,0A0N9@biNOG,0S7XU@hymNOG,0SP3S@inNOG,0V70K@meNOG,0XQHP@NOG,12TD1@opiNOG,KOG3539@euNOG	NA|NA|NA	O	Reeler domain
MeliponaBeecheii_000931-T1	7460.GB17587-PA	9.3e-118	428.3		GO:0005575,GO:0005576			artNOG[6]	0324F@artNOG,0A0N9@biNOG,0S7XU@hymNOG,0SP3S@inNOG,0V70K@meNOG,0XQHP@NOG,12TD1@opiNOG,KOG3539@euNOG	NA|NA|NA	O	Reeler domain
MeliponaBeecheii_000932-T1	7460.GB17587-PA	4.6e-45	187.2		GO:0005575,GO:0005576			artNOG[6]	0324F@artNOG,0A0N9@biNOG,0S7XU@hymNOG,0SP3S@inNOG,0V70K@meNOG,0XQHP@NOG,12TD1@opiNOG,KOG3539@euNOG	NA|NA|NA	O	Reeler domain
MeliponaBeecheii_000933-T1	7460.GB17587-PA	2e-11	73.2		GO:0005575,GO:0005576			artNOG[6]	0324F@artNOG,0A0N9@biNOG,0S7XU@hymNOG,0SP3S@inNOG,0V70K@meNOG,0XQHP@NOG,12TD1@opiNOG,KOG3539@euNOG	NA|NA|NA	O	Reeler domain
MeliponaBeecheii_000934-T1	7260.FBpp0251039	3.1e-13	80.9			K02520		artNOG[6]	038R0@artNOG,0AANR@biNOG,0GZH7@dipNOG,0J3KD@euNOG,0SVIF@inNOG,0VMME@meNOG,123TA@NOG,13WUI@opiNOG	NA|NA|NA	S	Translation initiation factor IF-3, C-terminal domain
MeliponaBeecheii_000935-T1	7460.GB13974-PA	0.0	1242.6					artNOG[6]	033FA@artNOG,09XHF@biNOG,0SQ7A@inNOG,0V8FH@meNOG,0XY4X@NOG,12S9X@opiNOG,KOG3695@euNOG	NA|NA|NA	S	UPF0518 protein
MeliponaBeecheii_000936-T1	7460.GB10813-PA	1.1e-191	674.5		GO:0000902,GO:0007275,GO:0007399,GO:0008150,GO:0009653,GO:0009987,GO:0016043,GO:0022008,GO:0030030,GO:0030154,GO:0030182,GO:0031175,GO:0032501,GO:0032502,GO:0032989,GO:0032990,GO:0044699,GO:0044707,GO:0044763,GO:0044767,GO:0048468,GO:0048666,GO:0048699,GO:0048731,GO:0048812,GO:0048856,GO:0048858,GO:0048869,GO:0071840			artNOG[6]	032VZ@artNOG,0A0KH@biNOG,0IRRU@euNOG,0S6BT@hymNOG,0SS9A@inNOG,0VBGR@meNOG,0ZCJ1@NOG,13KVE@opiNOG	NA|NA|NA	T	Rab interacting lysosomal protein
MeliponaBeecheii_000937-T1	7460.GB18188-PA	0.0	1186.4		GO:0000003,GO:0001709,GO:0003006,GO:0003674,GO:0003676,GO:0003723,GO:0003725,GO:0005488,GO:0005575,GO:0005622,GO:0005623,GO:0005634,GO:0006139,GO:0006396,GO:0006725,GO:0006807,GO:0007275,GO:0007276,GO:0007281,GO:0007292,GO:0007293,GO:0007294,GO:0007444,GO:0007446,GO:0008150,GO:0008152,GO:0008283,GO:0009653,GO:0009892,GO:0009987,GO:0009994,GO:0010033,GO:0010467,GO:0010468,GO:0010605,GO:0010608,GO:…	K18419		artNOG[6]	035EI@artNOG,09Z0C@biNOG,0SS2R@inNOG,0V9XU@meNOG,0XS9I@NOG,139W0@opiNOG,KOG4334@euNOG	NA|NA|NA	S	Double-stranded RNA binding motif
MeliponaBeecheii_000938-T1	12957.ACEP_00015812-PA	2.5e-311	1073.2		GO:0001071,GO:0003674,GO:0003700,GO:0005488,GO:0005515,GO:0005575,GO:0005622,GO:0005623,GO:0005634,GO:0006355,GO:0006357,GO:0008150,GO:0009889,GO:0010468,GO:0010556,GO:0019219,GO:0019222,GO:0031323,GO:0031326,GO:0043226,GO:0043227,GO:0043229,GO:0043231,GO:0044424,GO:0044464,GO:0046983,GO:0050789,GO:0050794,GO:0051171,GO:0051252,GO:0060255,GO:0065007,GO:0080090,GO:2000112,GO:2001141			artNOG[6]	035BS@artNOG,09ZVF@biNOG,0IF1F@euNOG,0S3KZ@hymNOG,0SQHG@inNOG,0V58Q@meNOG,0ZM0V@NOG,12SVX@opiNOG	NA|NA|NA	K	Male germ-cell putative homeodomain transcription factor
MeliponaBeecheii_000939-T1	7460.GB10575-PA	0.0	1270.0	EDEM1	GO:0003674,GO:0003824,GO:0004553,GO:0004559,GO:0004571,GO:0006508,GO:0006511,GO:0006950,GO:0006984,GO:0006986,GO:0007154,GO:0007165,GO:0007275,GO:0007568,GO:0008150,GO:0008152,GO:0008340,GO:0009056,GO:0009057,GO:0009987,GO:0010033,GO:0010259,GO:0010498,GO:0015923,GO:0015924,GO:0016787,GO:0016798,GO:0019538,GO:0019941,GO:0023052,GO:0030163,GO:0030433,GO:0030968,GO:0032501,GO:0032502,GO:0033554,GO:…	K10085		artNOG[6]	0364Q@artNOG,09WWU@biNOG,0S43F@hymNOG,0SSYA@inNOG,0V7V4@meNOG,0XS6F@NOG,12Q68@opiNOG,KOG2429@euNOG	NA|NA|NA	G	Glycosyl hydrolase family 47
MeliponaBeecheii_000940-T1	7460.GB10226-PA	3.4e-308	1062.0		GO:0000003,GO:0003333,GO:0003674,GO:0005215,GO:0005280,GO:0005342,GO:0005416,GO:0006810,GO:0006811,GO:0006812,GO:0006814,GO:0006818,GO:0006820,GO:0006865,GO:0007610,GO:0007632,GO:0008028,GO:0008150,GO:0008324,GO:0008509,GO:0008514,GO:0009314,GO:0009416,GO:0009628,GO:0009987,GO:0015075,GO:0015077,GO:0015081,GO:0015171,GO:0015185,GO:0015291,GO:0015293,GO:0015294,GO:0015295,GO:0015370,GO:0015495,GO:…	K15015		artNOG[6]	034N0@artNOG,0A1JF@biNOG,0S6CC@hymNOG,0SR9V@inNOG,0V5N5@meNOG,12THA@opiNOG,COG0814@NOG,KOG4303@euNOG	NA|NA|NA	E	vesicular inhibitory amino acid transporter-like
MeliponaBeecheii_000941-T1	7460.GB12496-PA	0.0	1684.1					euNOG[57]	0IN4G@euNOG,COG5533@NOG	NA|NA|NA	O	ubiquitin carboxyl-terminal hydrolase
MeliponaBeecheii_000942-T1	12957.ACEP_00013421-PA	2.1e-162	577.0		GO:0000022,GO:0000049,GO:0000166,GO:0000226,GO:0000278,GO:0001677,GO:0001882,GO:0001883,GO:0003674,GO:0003676,GO:0003723,GO:0003743,GO:0005488,GO:0005525,GO:0005575,GO:0005622,GO:0005623,GO:0005737,GO:0005829,GO:0005850,GO:0005851,GO:0005856,GO:0005875,GO:0006412,GO:0006413,GO:0006996,GO:0007010,GO:0007017,GO:0007049,GO:0007051,GO:0007052,GO:0008135,GO:0008150,GO:0008152,GO:0009058,GO:0009059,GO:…	K03237		artNOG[6]	032BI@artNOG,09W9M@biNOG,0S6JZ@hymNOG,0SP9A@inNOG,0V77X@meNOG,12PTC@opiNOG,COG1093@NOG,KOG2916@euNOG	NA|NA|NA	J	Eukaryotic translation initiation factor 2 alpha subunit
MeliponaBeecheii_000943-T1	7460.GB17488-PA	1.1e-60	237.7	RPS20	GO:0003674,GO:0003735,GO:0005198,GO:0005575,GO:0005622,GO:0005623,GO:0005737,GO:0005829,GO:0005840,GO:0006412,GO:0008150,GO:0008152,GO:0009058,GO:0009059,GO:0009987,GO:0010467,GO:0015935,GO:0019538,GO:0022626,GO:0022627,GO:0030529,GO:0032991,GO:0034645,GO:0043170,GO:0043226,GO:0043228,GO:0043229,GO:0043232,GO:0044237,GO:0044238,GO:0044249,GO:0044260,GO:0044267,GO:0044391,GO:0044422,GO:0044424,GO:…	K02969		artNOG[6]	037ES@artNOG,0A7RN@biNOG,0S8J8@hymNOG,0SU6E@inNOG,0VIES@meNOG,13SUF@opiNOG,COG0051@NOG,KOG0900@euNOG	NA|NA|NA	J	Ribosomal protein S10p/S20e
MeliponaBeecheii_000944-T1	7460.GB14093-PA	0.0	2274.2		GO:0000003,GO:0005575,GO:0005622,GO:0005623,GO:0005634,GO:0005694,GO:0005700,GO:0006996,GO:0007049,GO:0007059,GO:0007062,GO:0007276,GO:0007292,GO:0008150,GO:0009987,GO:0016043,GO:0019953,GO:0022402,GO:0022412,GO:0022414,GO:0030717,GO:0032501,GO:0032504,GO:0043226,GO:0043227,GO:0043228,GO:0043229,GO:0043231,GO:0043232,GO:0044424,GO:0044464,GO:0044699,GO:0044702,GO:0044763,GO:0048477,GO:0048609,GO:…	K11267		artNOG[6]	034ED@artNOG,09VKH@biNOG,0S5WX@hymNOG,0SR2X@inNOG,0V6JP@meNOG,0XQW7@NOG,12PCT@opiNOG,KOG1525@euNOG	NA|NA|NA	D	Inherit from biNOG: PDS5, regulator of cohesion maintenance, homolog
MeliponaBeecheii_000945-T1	7460.GB18809-PA	1.5e-293	1013.8		GO:0003674,GO:0003724,GO:0003824,GO:0004004,GO:0004386,GO:0006139,GO:0006152,GO:0006163,GO:0006195,GO:0006200,GO:0006725,GO:0006753,GO:0006793,GO:0006796,GO:0006807,GO:0008026,GO:0008150,GO:0008152,GO:0008186,GO:0009056,GO:0009116,GO:0009117,GO:0009119,GO:0009123,GO:0009125,GO:0009126,GO:0009128,GO:0009141,GO:0009143,GO:0009144,GO:0009146,GO:0009150,GO:0009154,GO:0009158,GO:0009161,GO:0009164,GO:…	K13181		artNOG[6]	03352@artNOG,09VHA@biNOG,0S6NH@hymNOG,0SPYP@inNOG,0VBNQ@meNOG,12R2Z@opiNOG,COG0513@NOG,KOG0338@euNOG	NA|NA|NA	A	ATP-dependent RNA helicase DDX27-like
MeliponaBeecheii_000946-T1	7460.GB15388-PA	6.1e-190	668.7	FEN1	GO:0003674,GO:0003824,GO:0004518,GO:0004519,GO:0004520,GO:0004536,GO:0005575,GO:0005622,GO:0005623,GO:0005634,GO:0005654,GO:0005730,GO:0005737,GO:0005739,GO:0006139,GO:0006259,GO:0006281,GO:0006725,GO:0006807,GO:0006950,GO:0006974,GO:0007275,GO:0007399,GO:0008150,GO:0008152,GO:0009987,GO:0016787,GO:0016788,GO:0022008,GO:0030154,GO:0031974,GO:0031981,GO:0032501,GO:0032502,GO:0033554,GO:0034641,GO:…	K04799		artNOG[6]	032C4@artNOG,0A0NZ@biNOG,0S6AR@hymNOG,0SR4T@inNOG,0VBJ6@meNOG,12Q8B@opiNOG,COG0258@NOG,KOG2519@euNOG	NA|NA|NA	L	Structure-specific nuclease with 5'-flap endonuclease and 5'-3' exonuclease activities involved in DNA replication and repair. During DNA replication, cleaves the 5'-overhanging flap structure that is generated by displacement synthesis when DNA polymerase encounters the 5'-end of a downstream Okazaki fragment. It enters the flap from the 5'-end and then tracks to cleave the flap base, leaving a …
MeliponaBeecheii_000947-T1	7460.GB11677-PA	1.5e-249	867.1					artNOG[6]	0374S@artNOG,0A1AP@biNOG,0S48W@hymNOG,0SU22@inNOG,0VC6E@meNOG,13R9Z@opiNOG,COG0604@NOG,KOG1198@euNOG	NA|NA|NA	C	Alcohol dehydrogenase GroES-like domain
MeliponaBeecheii_000951-T1	7460.GB14400-PA	1.3e-122	445.3					artNOG[6]	035ZP@artNOG,09URW@biNOG,0IHZD@euNOG,0SSRM@inNOG,0V5RC@meNOG,0YIBB@NOG,13KT5@opiNOG	NA|NA|NA	S	Inherit from biNOG: nucleolar protein 4
MeliponaBeecheii_000957-T1	7460.GB14400-PA	1.3e-119	435.3					artNOG[6]	035ZP@artNOG,09URW@biNOG,0IHZD@euNOG,0SSRM@inNOG,0V5RC@meNOG,0YIBB@NOG,13KT5@opiNOG	NA|NA|NA	S	Inherit from biNOG: nucleolar protein 4
MeliponaBeecheii_000971-T1	7460.GB14400-PA	1.2e-97	361.7					artNOG[6]	035ZP@artNOG,09URW@biNOG,0IHZD@euNOG,0SSRM@inNOG,0V5RC@meNOG,0YIBB@NOG,13KT5@opiNOG	NA|NA|NA	S	Inherit from biNOG: nucleolar protein 4
MeliponaBeecheii_000972-T1	7460.GB14400-PA	6.8e-92	342.0					artNOG[6]	035ZP@artNOG,09URW@biNOG,0IHZD@euNOG,0SSRM@inNOG,0V5RC@meNOG,0YIBB@NOG,13KT5@opiNOG	NA|NA|NA	S	Inherit from biNOG: nucleolar protein 4
MeliponaBeecheii_000977-T1	7460.GB11093-PA	4.7e-49	200.3					artNOG[6]	03BGJ@artNOG,0AYWN@biNOG,0JMUI@euNOG,0SXWE@inNOG,0WH8Z@meNOG,11DZS@NOG,14BDR@opiNOG	NA|NA|NA
MeliponaBeecheii_000978-T1	12957.ACEP_00008118-PA	1.4e-229	800.8		GO:0007275,GO:0007444,GO:0007623,GO:0008150,GO:0032501,GO:0032502,GO:0044699,GO:0044707,GO:0044767,GO:0048511,GO:0048513,GO:0048731,GO:0048856			artNOG[6]	0392B@artNOG,0A4PR@biNOG,0J4CJ@euNOG,0SVS7@inNOG,0VGY4@meNOG,12AR2@NOG,13XCM@opiNOG	NA|NA|NA
MeliponaBeecheii_000987-T1	7460.GB19074-PA	2.4e-52	211.1		GO:0007275,GO:0007444,GO:0007623,GO:0008150,GO:0032501,GO:0032502,GO:0044699,GO:0044707,GO:0044767,GO:0048511,GO:0048513,GO:0048731,GO:0048856			artNOG[6]	0392B@artNOG,0A4PR@biNOG,0J4CJ@euNOG,0S3A2@hymNOG,0SVS7@inNOG,0VGY4@meNOG,12AR2@NOG,13XCM@opiNOG	NA|NA|NA
MeliponaBeecheii_000988-T1	7460.GB19074-PA	1.1e-120	438.3		GO:0007275,GO:0007444,GO:0007623,GO:0008150,GO:0032501,GO:0032502,GO:0044699,GO:0044707,GO:0044767,GO:0048511,GO:0048513,GO:0048731,GO:0048856			artNOG[6]	0392B@artNOG,0A4PR@biNOG,0J4CJ@euNOG,0S3A2@hymNOG,0SVS7@inNOG,0VGY4@meNOG,12AR2@NOG,13XCM@opiNOG	NA|NA|NA
MeliponaBeecheii_000989-T1	7460.GB19074-PA	9.7e-123	444.9		GO:0007275,GO:0007444,GO:0007623,GO:0008150,GO:0032501,GO:0032502,GO:0044699,GO:0044707,GO:0044767,GO:0048511,GO:0048513,GO:0048731,GO:0048856			artNOG[6]	0392B@artNOG,0A4PR@biNOG,0J4CJ@euNOG,0S3A2@hymNOG,0SVS7@inNOG,0VGY4@meNOG,12AR2@NOG,13XCM@opiNOG	NA|NA|NA
MeliponaBeecheii_000990-T1	12957.ACEP_00008112-PA	3.5e-245	853.2		GO:0003674,GO:0003676,GO:0003723,GO:0003724,GO:0003729,GO:0003824,GO:0004004,GO:0004386,GO:0005488,GO:0006139,GO:0006152,GO:0006163,GO:0006195,GO:0006200,GO:0006725,GO:0006753,GO:0006793,GO:0006796,GO:0006807,GO:0008026,GO:0008150,GO:0008152,GO:0008186,GO:0009056,GO:0009116,GO:0009117,GO:0009119,GO:0009123,GO:0009125,GO:0009126,GO:0009128,GO:0009141,GO:0009143,GO:0009144,GO:0009146,GO:0009150,GO:…	K14805		artNOG[6]	035C7@artNOG,09ZC7@biNOG,0S78J@hymNOG,0SSYP@inNOG,0VA9D@meNOG,0XS03@NOG,12NJ7@opiNOG,KOG0347@euNOG	NA|NA|NA	A	DEAD/DEAH box helicase
MeliponaBeecheii_000991-T1	7460.GB12466-PA	2e-304	1049.7					artNOG[6]	032SF@artNOG,0A1X3@biNOG,0S441@hymNOG,0SPWS@inNOG,0VDAY@meNOG,0XNZ7@NOG,12TN4@opiNOG,KOG2069@euNOG	NA|NA|NA	U	conserved oligomeric Golgi complex subunit
MeliponaBeecheii_000992-T1	7460.GB13870-PA	5.8e-71	272.3	MRPL48	GO:0000313,GO:0000315,GO:0003674,GO:0003735,GO:0005198,GO:0005575,GO:0005622,GO:0005623,GO:0005737,GO:0005739,GO:0005759,GO:0005761,GO:0005762,GO:0005840,GO:0006412,GO:0006996,GO:0007005,GO:0008150,GO:0008152,GO:0009058,GO:0009059,GO:0009987,GO:0010467,GO:0015934,GO:0016043,GO:0019538,GO:0030529,GO:0031974,GO:0032543,GO:0032991,GO:0034645,GO:0043170,GO:0043226,GO:0043227,GO:0043228,GO:0043229,GO:…	K17429		artNOG[6]	037UX@artNOG,0A3B3@biNOG,0S8XS@hymNOG,0SUSJ@inNOG,0VE5V@meNOG,11XHC@NOG,13SA0@opiNOG,KOG4060@euNOG	NA|NA|NA	J	Ribosomal protein S10p/S20e
MeliponaBeecheii_000993-T1	7460.GB14061-PA	0.0	1625.5	FRTZ	GO:0001736,GO:0001737,GO:0001738,GO:0002009,GO:0002165,GO:0007163,GO:0007164,GO:0007275,GO:0007399,GO:0007444,GO:0007472,GO:0007476,GO:0007552,GO:0007560,GO:0008150,GO:0008544,GO:0009653,GO:0009791,GO:0009886,GO:0009887,GO:0009888,GO:0009913,GO:0009987,GO:0016043,GO:0022008,GO:0022606,GO:0030010,GO:0030030,GO:0030154,GO:0030182,GO:0030855,GO:0032501,GO:0032502,GO:0035107,GO:0035114,GO:0035120,GO:…			artNOG[6]	0376B@artNOG,09V3N@biNOG,0IGAV@euNOG,0S4TX@hymNOG,0SU3H@inNOG,0VBKJ@meNOG,0Y1HY@NOG,13M48@opiNOG	NA|NA|NA	S	Protein of unknown function (DUF3312)
MeliponaBeecheii_000994-T1	7070.TC011569-PA	3.9e-10	69.7					meNOG[21]	0AB0P@biNOG,0J0QZ@euNOG,0VMK5@meNOG,11QXT@NOG,13WDA@opiNOG	NA|NA|NA
MeliponaBeecheii_001000-T1	7460.GB10018-PA	3.9e-91	339.3	SCP2	GO:0003674,GO:0003824,GO:0003924,GO:0005488,GO:0005509,GO:0005575,GO:0005622,GO:0005623,GO:0005737,GO:0005783,GO:0006139,GO:0006152,GO:0006163,GO:0006184,GO:0006195,GO:0006725,GO:0006753,GO:0006793,GO:0006796,GO:0006807,GO:0008150,GO:0008152,GO:0009056,GO:0009116,GO:0009117,GO:0009119,GO:0009141,GO:0009143,GO:0009144,GO:0009146,GO:0009150,GO:0009154,GO:0009164,GO:0009166,GO:0009199,GO:0009203,GO:…			artNOG[6]	036XB@artNOG,0A5HK@biNOG,0IWV8@euNOG,0S883@hymNOG,0STRA@inNOG,0VGCH@meNOG,11I7F@NOG,13QF7@opiNOG	NA|NA|NA	S	EFh
MeliponaBeecheii_001001-T1	7460.GB11046-PA	9e-117	425.2		GO:0008150,GO:0009966,GO:0009967,GO:0010646,GO:0010647,GO:0023051,GO:0023056,GO:0046578,GO:0046579,GO:0048518,GO:0048522,GO:0048583,GO:0048584,GO:0050789,GO:0050794,GO:0051056,GO:0051057,GO:0065007			artNOG[6]	0378R@artNOG,0A83W@biNOG,0J1BI@euNOG,0S5G0@hymNOG,0SU2K@inNOG,0VIZK@meNOG,11M11@NOG,13T2E@opiNOG	NA|NA|NA
MeliponaBeecheii_001002-T1	7460.GB10387-PA	5.7e-240	835.5	HPX1	GO:0000003,GO:0003006,GO:0003674,GO:0003824,GO:0004601,GO:0005488,GO:0005506,GO:0005575,GO:0005576,GO:0005623,GO:0006810,GO:0006897,GO:0006909,GO:0007275,GO:0007276,GO:0007292,GO:0007304,GO:0007306,GO:0007399,GO:0008150,GO:0008152,GO:0009653,GO:0009987,GO:0010927,GO:0016043,GO:0016192,GO:0016209,GO:0016491,GO:0016684,GO:0019953,GO:0020037,GO:0022008,GO:0022412,GO:0022414,GO:0030154,GO:0030312,GO:…			artNOG[6]	0369B@artNOG,0A2BP@biNOG,0S7E1@hymNOG,0SS2T@inNOG,0VD7M@meNOG,0XPZ3@NOG,13HS2@opiNOG,KOG2408@euNOG	NA|NA|NA	S	Animal haem peroxidase
MeliponaBeecheii_001003-T1	7460.GB19819-PA	0.0	1317.0			K19511		artNOG[6]	034FM@artNOG,0A2BP@biNOG,0S629@hymNOG,0SR43@inNOG,0VD7M@meNOG,0XPZ3@NOG,13HS2@opiNOG,KOG2408@euNOG	NA|NA|NA	S	Animal haem peroxidase
MeliponaBeecheii_001006-T1	7425.NV16371-PA	1e-08	65.1		GO:0000375,GO:0000377,GO:0000398,GO:0003674,GO:0003724,GO:0003824,GO:0004386,GO:0005575,GO:0005622,GO:0005623,GO:0005634,GO:0005682,GO:0006139,GO:0006396,GO:0006397,GO:0006725,GO:0006807,GO:0008150,GO:0008152,GO:0008380,GO:0009987,GO:0010467,GO:0016070,GO:0016071,GO:0016462,GO:0016787,GO:0016817,GO:0016818,GO:0017111,GO:0030529,GO:0030532,GO:0032991,GO:0034641,GO:0043170,GO:0043226,GO:0043227,GO:…	K18663		artNOG[6]	035P4@artNOG,09XHN@biNOG,0S3C2@hymNOG,0SSCU@inNOG,0V8FP@meNOG,12QFR@opiNOG,COG1204@NOG,KOG0952@euNOG	NA|NA|NA	A	Sec63 Brl domain
MeliponaBeecheii_001008-T1	7460.GB15077-PA	6.9e-19	99.0					artNOG[6]	03311@artNOG,09V2Q@biNOG,0S3TY@hymNOG,0SRCD@inNOG,0V47X@meNOG,0XNYQ@NOG,12P34@opiNOG,KOG1819@euNOG	NA|NA|NA	S	FYVE
MeliponaBeecheii_001009-T1	7460.GB15077-PA	6.2e-22	110.9					artNOG[6]	03311@artNOG,09V2Q@biNOG,0S3TY@hymNOG,0SRCD@inNOG,0V47X@meNOG,0XNYQ@NOG,12P34@opiNOG,KOG1819@euNOG	NA|NA|NA	S	FYVE
MeliponaBeecheii_001012-T1	7460.GB10421-PA	7.1e-253	878.2		GO:0007154,GO:0007267,GO:0008150,GO:0009987,GO:0023052,GO:0030154,GO:0032502,GO:0044699,GO:0044700,GO:0044763,GO:0045165,GO:0045168,GO:0046331,GO:0048869			artNOG[6]	03HQ0@artNOG,0B54Z@biNOG,0IRHQ@euNOG,0S9QN@hymNOG,0T43U@inNOG,0WHR4@meNOG,0XSZ7@NOG,13E6K@opiNOG	NA|NA|NA	G	Sugar (and other) transporter
MeliponaBeecheii_001013-T1	12957.ACEP_00007334-PA	3.8e-217	759.2			K17919		artNOG[6]	03440@artNOG,0A0GY@biNOG,0S4WK@hymNOG,0SQSU@inNOG,0VBD1@meNOG,12NU6@opiNOG,COG5391@NOG,KOG2273@euNOG	NA|NA|NA	U	PX
MeliponaBeecheii_001014-T1	7460.GB12465-PA	7.4e-122	442.6		GO:0000578,GO:0000902,GO:0000904,GO:0000975,GO:0000976,GO:0000977,GO:0000980,GO:0000981,GO:0001012,GO:0001067,GO:0001071,GO:0001085,GO:0001102,GO:0001158,GO:0001700,GO:0001708,GO:0001709,GO:0001894,GO:0002009,GO:0002376,GO:0002520,GO:0003002,GO:0003674,GO:0003676,GO:0003677,GO:0003700,GO:0003705,GO:0005488,GO:0005515,GO:0005575,GO:0005622,GO:0005623,GO:0005634,GO:0006139,GO:0006351,GO:0006355,GO:…	K09370		artNOG[6]	03463@artNOG,09Z60@biNOG,0S3R2@hymNOG,0SQUS@inNOG,0VA3B@meNOG,0YIJ3@NOG,12RQT@opiNOG,KOG0490@euNOG	NA|NA|NA	K	insulin gene enhancer protein ISL-1-like
MeliponaBeecheii_001015-T1	7460.GB12465-PA	4e-86	323.2		GO:0000578,GO:0000902,GO:0000904,GO:0000975,GO:0000976,GO:0000977,GO:0000980,GO:0000981,GO:0001012,GO:0001067,GO:0001071,GO:0001085,GO:0001102,GO:0001158,GO:0001700,GO:0001708,GO:0001709,GO:0001894,GO:0002009,GO:0002376,GO:0002520,GO:0003002,GO:0003674,GO:0003676,GO:0003677,GO:0003700,GO:0003705,GO:0005488,GO:0005515,GO:0005575,GO:0005622,GO:0005623,GO:0005634,GO:0006139,GO:0006351,GO:0006355,GO:…	K09370		artNOG[6]	03463@artNOG,09Z60@biNOG,0S3R2@hymNOG,0SQUS@inNOG,0VA3B@meNOG,0YIJ3@NOG,12RQT@opiNOG,KOG0490@euNOG	NA|NA|NA	K	insulin gene enhancer protein ISL-1-like
MeliponaBeecheii_001021-T1	12957.ACEP_00014036-PA	1.2e-30	137.5					opiNOG[43]	0IRR4@euNOG,0ZNAV@NOG,13EBZ@opiNOG	NA|NA|NA
MeliponaBeecheii_001022-T1	12957.ACEP_00014036-PA	1.5e-18	97.8					opiNOG[43]	0IRR4@euNOG,0ZNAV@NOG,13EBZ@opiNOG	NA|NA|NA
MeliponaBeecheii_001024-T1	7460.GB17601-PA	6.2e-55	219.2	SSP3	GO:0000022,GO:0000226,GO:0000278,GO:0006996,GO:0007010,GO:0007017,GO:0007049,GO:0007051,GO:0007052,GO:0008150,GO:0009987,GO:0016043,GO:0022402,GO:0043933,GO:0044699,GO:0044763,GO:0051231,GO:0071822,GO:0071840			artNOG[6]	0346S@artNOG,0A275@biNOG,0S7W5@hymNOG,0SSVZ@inNOG,0V44P@meNOG,0XPXB@NOG,1325W@opiNOG,KOG4722@euNOG	NA|NA|NA	S	Inherit from biNOG: S-phase cyclin A-associated protein in the ER
MeliponaBeecheii_001025-T1	7460.GB17601-PA	0.0	2124.0	SSP3	GO:0000022,GO:0000226,GO:0000278,GO:0006996,GO:0007010,GO:0007017,GO:0007049,GO:0007051,GO:0007052,GO:0008150,GO:0009987,GO:0016043,GO:0022402,GO:0043933,GO:0044699,GO:0044763,GO:0051231,GO:0071822,GO:0071840			artNOG[6]	0346S@artNOG,0A275@biNOG,0S7W5@hymNOG,0SSVZ@inNOG,0V44P@meNOG,0XPXB@NOG,1325W@opiNOG,KOG4722@euNOG	NA|NA|NA	S	Inherit from biNOG: S-phase cyclin A-associated protein in the ER
MeliponaBeecheii_001026-T1	7460.GB19498-PA	1.7e-82	310.5	UBC13	GO:0000902,GO:0000904,GO:0003674,GO:0003824,GO:0004842,GO:0006464,GO:0007154,GO:0007275,GO:0007399,GO:0007409,GO:0007412,GO:0007610,GO:0007625,GO:0007626,GO:0007629,GO:0007630,GO:0008150,GO:0008152,GO:0008344,GO:0008594,GO:0009653,GO:0009987,GO:0016043,GO:0016567,GO:0016874,GO:0016879,GO:0016881,GO:0019538,GO:0019787,GO:0022008,GO:0030030,GO:0030154,GO:0030182,GO:0030534,GO:0031175,GO:0032446,GO:…	K10580		artNOG[6]	0368A@artNOG,0A1UM@biNOG,0S7JK@hymNOG,0ST2N@inNOG,0VBEV@meNOG,13GNQ@opiNOG,COG5078@NOG,KOG0417@euNOG	NA|NA|NA	O	Ubiquitin-conjugating enzyme
MeliponaBeecheii_001028-T1	7425.NV14838-PA	1.2e-255	888.3			K04349,K12326		artNOG[6]	03HGM@artNOG,0B4GI@biNOG,0T3XV@inNOG,0WGZQ@meNOG,0XPWA@NOG,13D3Q@opiNOG,KOG3417@euNOG	NA|NA|NA	T	Ras-specific guanine nucleotide-releasing factor
MeliponaBeecheii_001032-T1	12957.ACEP_00008067-PA	4.8e-86	322.4		GO:0003008,GO:0007600,GO:0007606,GO:0008150,GO:0032501,GO:0044699,GO:0044707,GO:0050877			artNOG[6]	03HIZ@artNOG,0B4NE@biNOG,0IQJ1@euNOG,0S9PH@hymNOG,0T3ZN@inNOG,0WH6Q@meNOG,0XSCP@NOG,13DDQ@opiNOG	NA|NA|NA	T	Immunoglobulin V-set domain
MeliponaBeecheii_001033-T1	12957.ACEP_00008067-PA	5.7e-21	105.5		GO:0003008,GO:0007600,GO:0007606,GO:0008150,GO:0032501,GO:0044699,GO:0044707,GO:0050877			artNOG[6]	03HIZ@artNOG,0B4NE@biNOG,0IQJ1@euNOG,0S9PH@hymNOG,0T3ZN@inNOG,0WH6Q@meNOG,0XSCP@NOG,13DDQ@opiNOG	NA|NA|NA	T	Immunoglobulin V-set domain
MeliponaBeecheii_001035-T1	6085.XP_002168485	7e-46	189.1			K11433		meNOG[21]	0IWZB@euNOG,0VK07@meNOG,11T4U@NOG,13T2K@opiNOG	NA|NA|NA	S	mariner transposase
MeliponaBeecheii_001047-T1	7460.GB17021-PA	3e-31	140.2					artNOG[6]	03AD9@artNOG,0A842@biNOG,0IWZB@euNOG,0S97S@hymNOG,0SX4U@inNOG,0VK07@meNOG,11T4U@NOG,13T2K@opiNOG	NA|NA|NA	S	Transposase (partial DDE domain)
MeliponaBeecheii_001052-T1	7460.GB19070-PA	6.1e-79	299.7		GO:0000003,GO:0005575,GO:0007276,GO:0007283,GO:0008150,GO:0016020,GO:0016021,GO:0019953,GO:0022414,GO:0031224,GO:0032501,GO:0032504,GO:0044425,GO:0044699,GO:0044702,GO:0048232,GO:0048609			artNOG[6]	032AP@artNOG,0A2B0@biNOG,0SP8P@inNOG,0VD6Z@meNOG,0Z3FZ@NOG,12NDM@opiNOG,KOG3072@euNOG	NA|NA|NA	I	GNS1/SUR4 family
MeliponaBeecheii_001060-T1	7425.NV22996-PA	7.3e-19	98.6					meNOG[21]	0AJRM@biNOG,0VZ3P@meNOG,0Y65V@NOG,14ERW@opiNOG,KOG1075@euNOG	NA|NA|NA	S	Inherit from KOG: Retrotransposon protein
MeliponaBeecheii_001074-T1	13037.EHJ67685	4.4e-07	60.8					artNOG[6]	03HEK@artNOG,0B49F@biNOG,0IPXV@euNOG,0T3W6@inNOG,0WGS5@meNOG,11RKA@NOG,13CTJ@opiNOG	NA|NA|NA	S	Reverse transcriptase (RNA-dependent DNA polymerase)
MeliponaBeecheii_001083-T1	7460.GB15271-PA	3.1e-32	143.7					artNOG[6]	034TE@artNOG,09UGX@biNOG,0SREW@inNOG,0V5G8@meNOG,12S8G@opiNOG,COG5219@NOG,KOG0803@euNOG	NA|NA|NA	O	RING
MeliponaBeecheii_001084-T1	7460.GB15271-PA	1.7e-23	113.6					artNOG[6]	034TE@artNOG,09UGX@biNOG,0SREW@inNOG,0V5G8@meNOG,12S8G@opiNOG,COG5219@NOG,KOG0803@euNOG	NA|NA|NA	O	RING
MeliponaBeecheii_001099-T1	7460.GB15181-PA	4.9e-54	217.2		GO:0000902,GO:0000904,GO:0005575,GO:0005576,GO:0005623,GO:0005886,GO:0005887,GO:0006928,GO:0006935,GO:0007155,GO:0007157,GO:0007275,GO:0007399,GO:0007409,GO:0007411,GO:0007414,GO:0007415,GO:0008037,GO:0008038,GO:0008150,GO:0009605,GO:0009653,GO:0009987,GO:0016020,GO:0016021,GO:0016043,GO:0016198,GO:0016337,GO:0022008,GO:0022610,GO:0030030,GO:0030154,GO:0030182,GO:0031175,GO:0031224,GO:0031226,GO:…			artNOG[6]	0371J@artNOG,0A7K1@biNOG,0IYBS@euNOG,0S81R@hymNOG,0STZ0@inNOG,0VIKH@meNOG,11JH5@NOG,13R41@opiNOG	NA|NA|NA	S	IG
MeliponaBeecheii_001101-T1	7425.NV15483-PA	7.8e-10	69.3		GO:0000902,GO:0000904,GO:0005575,GO:0005576,GO:0005623,GO:0005886,GO:0005887,GO:0006928,GO:0006935,GO:0007155,GO:0007157,GO:0007275,GO:0007399,GO:0007409,GO:0007411,GO:0007414,GO:0007415,GO:0008037,GO:0008038,GO:0008150,GO:0009605,GO:0009653,GO:0009987,GO:0016020,GO:0016021,GO:0016043,GO:0016198,GO:0016337,GO:0022008,GO:0022610,GO:0030030,GO:0030154,GO:0030182,GO:0031175,GO:0031224,GO:0031226,GO:…			artNOG[6]	0371J@artNOG,0A7K1@biNOG,0IYBS@euNOG,0S81R@hymNOG,0STZ0@inNOG,0VIKH@meNOG,11JH5@NOG,13R41@opiNOG	NA|NA|NA	S	IG
MeliponaBeecheii_001103-T1	7460.GB18487-PA	0.0	1395.6		GO:0000226,GO:0005575,GO:0005622,GO:0005623,GO:0005737,GO:0005813,GO:0005814,GO:0005815,GO:0005856,GO:0006996,GO:0007010,GO:0007017,GO:0007049,GO:0007098,GO:0007099,GO:0008150,GO:0009987,GO:0015630,GO:0016043,GO:0022402,GO:0031023,GO:0043226,GO:0043228,GO:0043229,GO:0043232,GO:0044422,GO:0044424,GO:0044430,GO:0044444,GO:0044446,GO:0044450,GO:0044464,GO:0044699,GO:0044763,GO:0051297,GO:0051298,GO:…	K16468		artNOG[6]	037I8@artNOG,0APVI@biNOG,0IYWB@euNOG,0S492@hymNOG,0SURD@inNOG,0W274@meNOG,11P4W@NOG,13SRN@opiNOG	NA|NA|NA
MeliponaBeecheii_001104-T1	7460.GB10088-PA	1.9e-120	437.2	KARL	GO:0002165,GO:0007275,GO:0007444,GO:0007472,GO:0007476,GO:0007552,GO:0007560,GO:0008150,GO:0009653,GO:0009791,GO:0009886,GO:0009887,GO:0032501,GO:0032502,GO:0035107,GO:0035114,GO:0035120,GO:0035220,GO:0044699,GO:0044707,GO:0044767,GO:0048513,GO:0048563,GO:0048569,GO:0048707,GO:0048731,GO:0048736,GO:0048737,GO:0048856			artNOG[6]	037B3@artNOG,0A53K@biNOG,0IXD3@euNOG,0S7TH@hymNOG,0SU82@inNOG,0VFYY@meNOG,11MTM@NOG,13RXQ@opiNOG	NA|NA|NA
MeliponaBeecheii_001105-T1	7460.GB11170-PA	2.7e-45	186.4		GO:0000003,GO:0001505,GO:0001667,GO:0003001,GO:0003006,GO:0003008,GO:0003674,GO:0003824,GO:0004672,GO:0004674,GO:0004683,GO:0005575,GO:0005622,GO:0005623,GO:0005954,GO:0006464,GO:0006468,GO:0006793,GO:0006796,GO:0006810,GO:0006836,GO:0006887,GO:0006903,GO:0006904,GO:0006928,GO:0007154,GO:0007155,GO:0007163,GO:0007267,GO:0007268,GO:0007269,GO:0007276,GO:0007292,GO:0007297,GO:0007298,GO:0007610,GO:…	K06103		artNOG[6]	032Z7@artNOG,09T68@biNOG,0S38A@hymNOG,0SPTG@inNOG,0V44Z@meNOG,12PUN@opiNOG,COG0194@NOG,KOG0609@euNOG	NA|NA|NA	T	peripheral plasma membrane protein CASK-like
MeliponaBeecheii_001106-T1	12957.ACEP_00004306-PA	4.7e-70	269.6	CASK	GO:0000003,GO:0000988,GO:0000989,GO:0001505,GO:0001667,GO:0001952,GO:0001953,GO:0002682,GO:0002685,GO:0002688,GO:0003001,GO:0003006,GO:0003008,GO:0003674,GO:0003712,GO:0003713,GO:0003824,GO:0004385,GO:0004672,GO:0004674,GO:0004683,GO:0005102,GO:0005159,GO:0005488,GO:0005515,GO:0005516,GO:0005575,GO:0005622,GO:0005623,GO:0005634,GO:0005652,GO:0005730,GO:0005737,GO:0005829,GO:0005856,GO:0005886,GO:…	K06103		meNOG[21]	09T68@biNOG,0V44Z@meNOG,12PUN@opiNOG,COG0194@NOG,KOG0609@euNOG	NA|NA|NA	T	Calcium calmodulin-dependent serine protein kinase (MAGUK family)
MeliponaBeecheii_001107-T1	7460.GB11170-PA	7.3e-40	168.7		GO:0000003,GO:0001505,GO:0001667,GO:0003001,GO:0003006,GO:0003008,GO:0003674,GO:0003824,GO:0004672,GO:0004674,GO:0004683,GO:0005575,GO:0005622,GO:0005623,GO:0005954,GO:0006464,GO:0006468,GO:0006793,GO:0006796,GO:0006810,GO:0006836,GO:0006887,GO:0006903,GO:0006904,GO:0006928,GO:0007154,GO:0007155,GO:0007163,GO:0007267,GO:0007268,GO:0007269,GO:0007276,GO:0007292,GO:0007297,GO:0007298,GO:0007610,GO:…	K06103		artNOG[6]	032Z7@artNOG,09T68@biNOG,0S38A@hymNOG,0SPTG@inNOG,0V44Z@meNOG,12PUN@opiNOG,COG0194@NOG,KOG0609@euNOG	NA|NA|NA	T	peripheral plasma membrane protein CASK-like
MeliponaBeecheii_001108-T1	7425.NV15486-PB	1.5e-73	281.6		GO:0000003,GO:0001505,GO:0001667,GO:0003001,GO:0003006,GO:0003008,GO:0003674,GO:0003824,GO:0004672,GO:0004674,GO:0004683,GO:0005575,GO:0005622,GO:0005623,GO:0005954,GO:0006464,GO:0006468,GO:0006793,GO:0006796,GO:0006810,GO:0006836,GO:0006887,GO:0006903,GO:0006904,GO:0006928,GO:0007154,GO:0007155,GO:0007163,GO:0007267,GO:0007268,GO:0007269,GO:0007276,GO:0007292,GO:0007297,GO:0007298,GO:0007610,GO:…	K06103		artNOG[6]	032Z7@artNOG,09T68@biNOG,0S38A@hymNOG,0SPTG@inNOG,0V44Z@meNOG,12PUN@opiNOG,COG0194@NOG,KOG0033@euNOG,KOG0609@euNOG	NA|NA|NA	T	peripheral plasma membrane protein CASK-like
MeliponaBeecheii_001116-T1	7460.GB10831-PA	2.6e-79	300.4					meNOG[21]	0AFH1@biNOG,0KEXY@euNOG,0VSRD@meNOG,11741@NOG,12ZZN@opiNOG	NA|NA|NA
MeliponaBeecheii_001118-T1	7425.NV15486-PB	2.2e-82	310.8		GO:0000003,GO:0001505,GO:0001667,GO:0003001,GO:0003006,GO:0003008,GO:0003674,GO:0003824,GO:0004672,GO:0004674,GO:0004683,GO:0005575,GO:0005622,GO:0005623,GO:0005954,GO:0006464,GO:0006468,GO:0006793,GO:0006796,GO:0006810,GO:0006836,GO:0006887,GO:0006903,GO:0006904,GO:0006928,GO:0007154,GO:0007155,GO:0007163,GO:0007267,GO:0007268,GO:0007269,GO:0007276,GO:0007292,GO:0007297,GO:0007298,GO:0007610,GO:…	K06103		artNOG[6]	032Z7@artNOG,09T68@biNOG,0S38A@hymNOG,0SPTG@inNOG,0V44Z@meNOG,12PUN@opiNOG,COG0194@NOG,KOG0033@euNOG,KOG0609@euNOG	NA|NA|NA	T	peripheral plasma membrane protein CASK-like
MeliponaBeecheii_001120-T1	7460.GB17597-PA	2e-84	317.4			K06103		artNOG[6]	033QZ@artNOG,0APE1@biNOG,0W1QU@meNOG,0XNRX@NOG,14F8Y@opiNOG,KOG0033@euNOG	NA|NA|NA	T	Protein tyrosine kinase
MeliponaBeecheii_001121-T1	7460.GB16222-PA	7.8e-169	598.6			K17890		artNOG[6]	03G9P@artNOG,0AYRE@biNOG,0KEUM@euNOG,0T2T1@inNOG,0WBAC@meNOG,0ZW1A@NOG,12W5V@opiNOG	NA|NA|NA	S	Autophagy protein 16 (ATG16)
MeliponaBeecheii_001133-T1	7460.GB10091-PA	4.5e-93	345.9		GO:0000902,GO:0000904,GO:0002064,GO:0003382,GO:0003383,GO:0005575,GO:0006928,GO:0008150,GO:0008360,GO:0009653,GO:0009888,GO:0009987,GO:0016020,GO:0016021,GO:0016043,GO:0016476,GO:0022603,GO:0022604,GO:0030029,GO:0030048,GO:0030154,GO:0030855,GO:0031224,GO:0032502,GO:0032989,GO:0044425,GO:0044699,GO:0044763,GO:0044767,GO:0045995,GO:0048468,GO:0048856,GO:0048869,GO:0050789,GO:0050793,GO:0050794,GO:…			artNOG[6]	033M8@artNOG,0A339@biNOG,0IIKC@euNOG,0S53H@hymNOG,0SSDB@inNOG,0VDY6@meNOG,0XTAH@NOG,13FKG@opiNOG	NA|NA|NA	S	PAN_AP
MeliponaBeecheii_001134-T1	7460.GB10091-PA	1.5e-191	674.1		GO:0000902,GO:0000904,GO:0002064,GO:0003382,GO:0003383,GO:0005575,GO:0006928,GO:0008150,GO:0008360,GO:0009653,GO:0009888,GO:0009987,GO:0016020,GO:0016021,GO:0016043,GO:0016476,GO:0022603,GO:0022604,GO:0030029,GO:0030048,GO:0030154,GO:0030855,GO:0031224,GO:0032502,GO:0032989,GO:0044425,GO:0044699,GO:0044763,GO:0044767,GO:0045995,GO:0048468,GO:0048856,GO:0048869,GO:0050789,GO:0050793,GO:0050794,GO:…			artNOG[6]	033M8@artNOG,0A339@biNOG,0IIKC@euNOG,0S53H@hymNOG,0SSDB@inNOG,0VDY6@meNOG,0XTAH@NOG,13FKG@opiNOG	NA|NA|NA	S	PAN_AP
MeliponaBeecheii_001138-T1	7460.GB10091-PA	7e-33	144.4		GO:0000902,GO:0000904,GO:0002064,GO:0003382,GO:0003383,GO:0005575,GO:0006928,GO:0008150,GO:0008360,GO:0009653,GO:0009888,GO:0009987,GO:0016020,GO:0016021,GO:0016043,GO:0016476,GO:0022603,GO:0022604,GO:0030029,GO:0030048,GO:0030154,GO:0030855,GO:0031224,GO:0032502,GO:0032989,GO:0044425,GO:0044699,GO:0044763,GO:0044767,GO:0045995,GO:0048468,GO:0048856,GO:0048869,GO:0050789,GO:0050793,GO:0050794,GO:…			artNOG[6]	033M8@artNOG,0A339@biNOG,0IIKC@euNOG,0S53H@hymNOG,0SSDB@inNOG,0VDY6@meNOG,0XTAH@NOG,13FKG@opiNOG	NA|NA|NA	S	PAN_AP
MeliponaBeecheii_001141-T1	7460.GB10091-PA	7.9e-57	225.3		GO:0000902,GO:0000904,GO:0002064,GO:0003382,GO:0003383,GO:0005575,GO:0006928,GO:0008150,GO:0008360,GO:0009653,GO:0009888,GO:0009987,GO:0016020,GO:0016021,GO:0016043,GO:0016476,GO:0022603,GO:0022604,GO:0030029,GO:0030048,GO:0030154,GO:0030855,GO:0031224,GO:0032502,GO:0032989,GO:0044425,GO:0044699,GO:0044763,GO:0044767,GO:0045995,GO:0048468,GO:0048856,GO:0048869,GO:0050789,GO:0050793,GO:0050794,GO:…			artNOG[6]	033M8@artNOG,0A339@biNOG,0IIKC@euNOG,0S53H@hymNOG,0SSDB@inNOG,0VDY6@meNOG,0XTAH@NOG,13FKG@opiNOG	NA|NA|NA	S	PAN_AP
MeliponaBeecheii_001151-T1	12957.ACEP_00004321-PA	7.1e-39	165.6		GO:0008150,GO:0009894,GO:0010506,GO:0019222,GO:0031323,GO:0031329,GO:0050789,GO:0050794,GO:0065007	K17890		artNOG[6]	034GD@artNOG,09Y47@biNOG,0S81U@hymNOG,0SSS1@inNOG,0V91P@meNOG,0XQYA@NOG,12TSC@opiNOG,KOG0288@euNOG	NA|NA|NA	S	WD domain, G-beta repeat
MeliponaBeecheii_001154-T1	7460.GB14327-PA	2.7e-115	420.2					artNOG[6]	037T1@artNOG,0A815@biNOG,0J74P@euNOG,0SUNN@inNOG,0VIWQ@meNOG,0YH78@NOG,13TNB@opiNOG	NA|NA|NA
MeliponaBeecheii_001155-T1	7460.GB14121-PA	8.2e-72	275.0		GO:0005575,GO:0005622,GO:0005623,GO:0005737,GO:0005829,GO:0006457,GO:0008150,GO:0008152,GO:0009987,GO:0016272,GO:0019538,GO:0032991,GO:0043170,GO:0043234,GO:0044237,GO:0044238,GO:0044260,GO:0044267,GO:0044424,GO:0044444,GO:0044445,GO:0044464,GO:0071704	K04797		artNOG[6]	037RN@artNOG,0A6QU@biNOG,0S8IY@hymNOG,0SUMX@inNOG,0VDR5@meNOG,13Q05@opiNOG,COG1730@NOG,KOG3048@euNOG	NA|NA|NA	O	Prefoldin subunit
MeliponaBeecheii_001156-T1	7460.GB14509-PA	0.0	1413.3	GPRMAC2	GO:0003674,GO:0004871,GO:0004872,GO:0004888,GO:0004930,GO:0005575,GO:0007154,GO:0007165,GO:0007166,GO:0007186,GO:0008150,GO:0008227,GO:0009987,GO:0016020,GO:0016021,GO:0023052,GO:0031224,GO:0038023,GO:0044425,GO:0044699,GO:0044700,GO:0044763,GO:0050789,GO:0050794,GO:0050896,GO:0051716,GO:0060089,GO:0065007	K04134		artNOG[6]	034MS@artNOG,09X1S@biNOG,0S6CZ@hymNOG,0SR9K@inNOG,0V7ZZ@meNOG,0YCQR@NOG,131UW@opiNOG,KOG3656@euNOG	NA|NA|NA	T	Serpentine type 7TM GPCR chemoreceptor Srx
MeliponaBeecheii_001178-T1	7460.GB18430-PA	6e-239	831.6		GO:0001505,GO:0001654,GO:0003001,GO:0003008,GO:0003674,GO:0005215,GO:0005575,GO:0005622,GO:0005623,GO:0005634,GO:0005654,GO:0005667,GO:0005737,GO:0006810,GO:0006836,GO:0006897,GO:0006900,GO:0006901,GO:0006996,GO:0007154,GO:0007267,GO:0007268,GO:0007269,GO:0007275,GO:0007423,GO:0008021,GO:0008104,GO:0008150,GO:0008565,GO:0008593,GO:0009966,GO:0009968,GO:0009987,GO:0010646,GO:0010648,GO:0015031,GO:…	K12393		artNOG[6]	032S6@artNOG,09TNH@biNOG,0S7H1@hymNOG,0SSYS@inNOG,0V4MK@meNOG,0XPFS@NOG,12NAD@opiNOG,KOG0937@euNOG	NA|NA|NA	U	AP-1 complex subunit mu-1-like
MeliponaBeecheii_001179-T1	7460.GB18430-PA	8.3e-241	837.8		GO:0001505,GO:0001654,GO:0003001,GO:0003008,GO:0003674,GO:0005215,GO:0005575,GO:0005622,GO:0005623,GO:0005634,GO:0005654,GO:0005667,GO:0005737,GO:0006810,GO:0006836,GO:0006897,GO:0006900,GO:0006901,GO:0006996,GO:0007154,GO:0007267,GO:0007268,GO:0007269,GO:0007275,GO:0007423,GO:0008021,GO:0008104,GO:0008150,GO:0008565,GO:0008593,GO:0009966,GO:0009968,GO:0009987,GO:0010646,GO:0010648,GO:0015031,GO:…	K12393		artNOG[6]	032S6@artNOG,09TNH@biNOG,0S7H1@hymNOG,0SSYS@inNOG,0V4MK@meNOG,0XPFS@NOG,12NAD@opiNOG,KOG0937@euNOG	NA|NA|NA	U	AP-1 complex subunit mu-1-like
MeliponaBeecheii_001180-T1	7460.GB13939-PA	1.3e-124	451.1	NLG-5		K07378		artNOG[6]	032RS@artNOG,0A64F@biNOG,0S5XU@hymNOG,0SPMC@inNOG,0VGZ1@meNOG,13NRJ@opiNOG,COG2272@NOG,KOG1516@euNOG	NA|NA|NA	I	Carboxylesterase family
MeliponaBeecheii_001181-T1	7460.GB13939-PA	1.4e-310	1070.1	NLG-5		K07378		artNOG[6]	032RS@artNOG,0A64F@biNOG,0S5XU@hymNOG,0SPMC@inNOG,0VGZ1@meNOG,13NRJ@opiNOG,COG2272@NOG,KOG1516@euNOG	NA|NA|NA	I	Carboxylesterase family
MeliponaBeecheii_001182-T1	7460.GB14277-PA	2e-58	230.7	LA	GO:0003674,GO:0003676,GO:0003723,GO:0003729,GO:0005488,GO:0005575,GO:0005622,GO:0005623,GO:0005634,GO:0008097,GO:0008098,GO:0019843,GO:0043226,GO:0043227,GO:0043229,GO:0043231,GO:0044424,GO:0044464,GO:0097159,GO:1901363	K11090		artNOG[6]	03HMK@artNOG,0B4U6@biNOG,0IQXQ@euNOG,0S9Q3@hymNOG,0T41U@inNOG,0WHCW@meNOG,13DNE@opiNOG,COG5193@NOG	NA|NA|NA	A	LA
MeliponaBeecheii_001183-T1	7460.GB14277-PA	8.6e-131	472.2	LA	GO:0003674,GO:0003676,GO:0003723,GO:0003729,GO:0005488,GO:0005575,GO:0005622,GO:0005623,GO:0005634,GO:0008097,GO:0008098,GO:0019843,GO:0043226,GO:0043227,GO:0043229,GO:0043231,GO:0044424,GO:0044464,GO:0097159,GO:1901363	K11090		artNOG[6]	03HMK@artNOG,0B4U6@biNOG,0IQXQ@euNOG,0S9Q3@hymNOG,0T41U@inNOG,0WHCW@meNOG,13DNE@opiNOG,COG5193@NOG	NA|NA|NA	A	LA
MeliponaBeecheii_001184-T1	7460.GB16412-PA	1.4e-85	320.9	TCTP	GO:0003674,GO:0005083,GO:0005085,GO:0005088,GO:0005488,GO:0005509,GO:0005515,GO:0005575,GO:0005622,GO:0005623,GO:0005737,GO:0008150,GO:0008361,GO:0009987,GO:0016043,GO:0017016,GO:0019222,GO:0019899,GO:0030234,GO:0030695,GO:0031267,GO:0032535,GO:0040008,GO:0040014,GO:0040018,GO:0043167,GO:0043169,GO:0044424,GO:0044464,GO:0044699,GO:0044763,GO:0045793,GO:0045927,GO:0046872,GO:0048518,GO:0050789,GO:…			artNOG[6]	034Y5@artNOG,09ZJT@biNOG,0S3YN@hymNOG,0SSTY@inNOG,0VAGI@meNOG,11FVP@NOG,13HXU@opiNOG,KOG1727@euNOG	NA|NA|NA	D, Z	Translationally controlled tumour protein
MeliponaBeecheii_001185-T1	7460.GB16648-PA	2.5e-227	793.1	USP	GO:0000003,GO:0000902,GO:0000904,GO:0000975,GO:0000976,GO:0000981,GO:0001067,GO:0001071,GO:0001667,GO:0002165,GO:0003006,GO:0003674,GO:0003676,GO:0003677,GO:0003700,GO:0003707,GO:0004871,GO:0004872,GO:0004879,GO:0004884,GO:0005488,GO:0005500,GO:0005515,GO:0005575,GO:0005622,GO:0005623,GO:0005634,GO:0005654,GO:0005667,GO:0005694,GO:0005700,GO:0006139,GO:0006351,GO:0006355,GO:0006357,GO:0006366,GO:…	K08524,K14030		artNOG[6]	034AP@artNOG,09TQV@biNOG,0S3WW@hymNOG,0SQZ8@inNOG,0V4Q5@meNOG,0XRZC@NOG,13HS8@opiNOG,KOG3575@euNOG	NA|NA|NA	T	ZnF_C4
MeliponaBeecheii_001187-T1	7460.GB16543-PA	5.2e-183	645.6					artNOG[6]	036TI@artNOG,09YDX@biNOG,0IHBH@euNOG,0S3U7@hymNOG,0STQZ@inNOG,0V9BJ@meNOG,1039P@NOG,13Q6N@opiNOG	NA|NA|NA	S	Inherit from biNOG: chromosome 7 open reading frame 26
MeliponaBeecheii_001188-T1	7460.GB12435-PA	5.6e-99	365.9			K14545		artNOG[6]	037AR@artNOG,09TUI@biNOG,0S7CT@hymNOG,0SUWZ@inNOG,0V4TR@meNOG,0YHJN@NOG,12NDP@opiNOG,KOG4008@euNOG	NA|NA|NA	A	RNA recognition motif. (a.k.a. RRM, RBD, or RNP domain)
MeliponaBeecheii_001189-T1	7460.GB11267-PA	5.3e-164	582.8	TMEM145	GO:0005575,GO:0016020			meNOG[21]	09Z3P@biNOG,0VABN@meNOG,0XRGS@NOG,12RY8@opiNOG,KOG4290@euNOG	NA|NA|NA	T	Transmembrane protein 145
MeliponaBeecheii_001190-T1	7460.GB13302-PA	5.3e-63	245.7	ALR	GO:0003674,GO:0003824,GO:0005575,GO:0005622,GO:0005623,GO:0005737,GO:0005739,GO:0006950,GO:0008150,GO:0008152,GO:0009611,GO:0009888,GO:0016491,GO:0016667,GO:0016670,GO:0016971,GO:0016972,GO:0031099,GO:0032502,GO:0040007,GO:0042060,GO:0042246,GO:0043226,GO:0043227,GO:0043229,GO:0043231,GO:0044424,GO:0044444,GO:0044464,GO:0044699,GO:0044710,GO:0044767,GO:0048589,GO:0048856,GO:0050789,GO:0050794,GO:…	K17783		artNOG[6]	037HM@artNOG,0A4I0@biNOG,0S8HZ@hymNOG,0SUEB@inNOG,0VJ4B@meNOG,13R2D@opiNOG,COG5054@NOG,KOG3355@euNOG	NA|NA|NA	O	Erv1 / Alr family
MeliponaBeecheii_001191-T1	7460.GB16877-PA	1.3e-186	657.9					artNOG[6]	037H3@artNOG,09UKN@biNOG,0IHIY@euNOG,0S5RC@hymNOG,0SUE0@inNOG,0V5K1@meNOG,11TAC@NOG,12TXF@opiNOG	NA|NA|NA	S	Inherit from biNOG: Serologically defined colon cancer antigen 3
MeliponaBeecheii_001192-T1	7460.GB15175-PA	1.2e-220	771.2					artNOG[6]	038SX@artNOG,0A2I3@biNOG,0S6R7@hymNOG,0SVM5@inNOG,0V5E1@meNOG,13AWJ@opiNOG,COG5048@NOG,KOG1721@euNOG	NA|NA|NA	K	Inherit from inNOG: ZnF_C2H2
MeliponaBeecheii_001193-T1	7460.GB19510-PA	0.0	1698.7		GO:0000041,GO:0003674,GO:0003824,GO:0005215,GO:0005384,GO:0005388,GO:0005575,GO:0005622,GO:0005623,GO:0005737,GO:0005777,GO:0005783,GO:0005794,GO:0006139,GO:0006152,GO:0006163,GO:0006195,GO:0006200,GO:0006725,GO:0006753,GO:0006793,GO:0006796,GO:0006807,GO:0006810,GO:0006811,GO:0006812,GO:0006816,GO:0006828,GO:0006873,GO:0006874,GO:0006875,GO:0007154,GO:0007165,GO:0008150,GO:0008152,GO:0008324,GO:…	K01537		artNOG[6]	032XX@artNOG,09T93@biNOG,0SP37@inNOG,0V483@meNOG,12N40@opiNOG,COG0474@NOG,KOG0202@euNOG	NA|NA|NA	P	Calcium-transporting ATPase
MeliponaBeecheii_001194-T1	7460.GB15323-PA	5.9e-34	148.3					artNOG[6]	038VK@artNOG,0AACS@biNOG,0J375@euNOG,0S8Z9@hymNOG,0SVYG@inNOG,0VMAU@meNOG,127DG@NOG,13WPA@opiNOG	NA|NA|NA
MeliponaBeecheii_001195-T1	12957.ACEP_00009436-PA	3.1e-19	99.8					artNOG[6]	03GVZ@artNOG,0AC38@biNOG,0J5U7@euNOG,0S98E@hymNOG,0T2YT@inNOG,0VPAM@meNOG,123MF@NOG,13Z4Q@opiNOG	NA|NA|NA
MeliponaBeecheii_001197-T1	7425.NV10893-PA	1.9e-129	468.0	GNBP2	GO:0001871,GO:0001872,GO:0002218,GO:0002221,GO:0002238,GO:0002253,GO:0002376,GO:0002682,GO:0002684,GO:0002757,GO:0002758,GO:0002764,GO:0003674,GO:0004871,GO:0004872,GO:0005488,GO:0005575,GO:0005576,GO:0005623,GO:0007154,GO:0007165,GO:0008150,GO:0008329,GO:0009593,GO:0009595,GO:0009607,GO:0009620,GO:0009986,GO:0009987,GO:0010033,GO:0023052,GO:0030246,GO:0030247,GO:0031347,GO:0031349,GO:0032491,GO:…			artNOG[6]	034J7@artNOG,0A4T0@biNOG,0IFE5@euNOG,0S3T9@hymNOG,0SR7C@inNOG,0VFMV@meNOG,0Z83Q@NOG,13HE2@opiNOG	NA|NA|NA	S	Glycosyl hydrolases family 16
MeliponaBeecheii_001198-T1	12957.ACEP_00010657-PA	1.7e-286	991.9		GO:0000902,GO:0003674,GO:0005488,GO:0005515,GO:0007275,GO:0007399,GO:0008150,GO:0008157,GO:0009653,GO:0009987,GO:0016043,GO:0019899,GO:0019902,GO:0019903,GO:0022008,GO:0030030,GO:0030154,GO:0030182,GO:0031175,GO:0032501,GO:0032502,GO:0032989,GO:0032990,GO:0044699,GO:0044707,GO:0044763,GO:0044767,GO:0048468,GO:0048666,GO:0048699,GO:0048731,GO:0048812,GO:0048856,GO:0048858,GO:0048869,GO:0071840	K17602		artNOG[6]	033T0@artNOG,0A096@biNOG,0S7Y3@hymNOG,0SQRJ@inNOG,0VB56@meNOG,0YIR5@NOG,12PNW@opiNOG,KOG2400@euNOG	NA|NA|NA	V	Inherit from biNOG: YLP motif containing 1
MeliponaBeecheii_001199-T1	7460.GB13324-PA	0.0	1097.8	GTP-BP	GO:0000166,GO:0000902,GO:0000904,GO:0001882,GO:0001883,GO:0003674,GO:0003676,GO:0003723,GO:0003729,GO:0005047,GO:0005488,GO:0005525,GO:0005575,GO:0005622,GO:0005623,GO:0005737,GO:0005783,GO:0005785,GO:0005789,GO:0005791,GO:0005811,GO:0007275,GO:0007399,GO:0007409,GO:0008150,GO:0009653,GO:0009987,GO:0012505,GO:0016020,GO:0016043,GO:0017076,GO:0019001,GO:0022008,GO:0030030,GO:0030154,GO:0030182,GO:…	K13431		artNOG[6]	034GU@artNOG,0A15V@biNOG,0S7PH@hymNOG,0SR59@inNOG,0VC20@meNOG,12N73@opiNOG,COG0552@NOG,KOG0781@euNOG	NA|NA|NA	U	Signal recognition particle, alpha subunit, N-terminal
MeliponaBeecheii_001200-T1	7460.GB14054-PA	1.9e-200	703.7			K06580		artNOG[6]	0337H@artNOG,0A1MC@biNOG,0S5B7@hymNOG,0SQ0M@inNOG,0VA62@meNOG,0XTF8@NOG,13HXY@opiNOG,KOG3796@euNOG	NA|NA|NA	P	ammonium transporter Rh type B-like
MeliponaBeecheii_001202-T1	7460.GB11011-PA	1.1e-46	191.8	CON	GO:0005575,GO:0005623,GO:0005886,GO:0006935,GO:0007155,GO:0007156,GO:0007275,GO:0007399,GO:0007413,GO:0008037,GO:0008038,GO:0008039,GO:0008150,GO:0009605,GO:0009986,GO:0009987,GO:0016020,GO:0016043,GO:0016200,GO:0016337,GO:0022008,GO:0022610,GO:0030030,GO:0030154,GO:0030182,GO:0030424,GO:0030426,GO:0030427,GO:0031175,GO:0031594,GO:0032501,GO:0032502,GO:0033267,GO:0040011,GO:0042221,GO:0042330,GO:…			artNOG[6]	036W9@artNOG,0A20Q@biNOG,0S63H@hymNOG,0STTE@inNOG,0VFXB@meNOG,13Q94@opiNOG,COG4886@NOG,KOG0619@euNOG	NA|NA|NA	T	LRR_TYP
MeliponaBeecheii_001207-T1	7460.GB11011-PA	2.9e-34	150.6	CON	GO:0005575,GO:0005623,GO:0005886,GO:0006935,GO:0007155,GO:0007156,GO:0007275,GO:0007399,GO:0007413,GO:0008037,GO:0008038,GO:0008039,GO:0008150,GO:0009605,GO:0009986,GO:0009987,GO:0016020,GO:0016043,GO:0016200,GO:0016337,GO:0022008,GO:0022610,GO:0030030,GO:0030154,GO:0030182,GO:0030424,GO:0030426,GO:0030427,GO:0031175,GO:0031594,GO:0032501,GO:0032502,GO:0033267,GO:0040011,GO:0042221,GO:0042330,GO:…			artNOG[6]	036W9@artNOG,0A20Q@biNOG,0S63H@hymNOG,0STTE@inNOG,0VFXB@meNOG,13Q94@opiNOG,COG4886@NOG,KOG0619@euNOG	NA|NA|NA	T	LRR_TYP
MeliponaBeecheii_001221-T1	7425.NV18710-PA	3.7e-12	76.3	SGG	GO:0000003,GO:0000226,GO:0000902,GO:0000904,GO:0001932,GO:0001933,GO:0002064,GO:0002164,GO:0002165,GO:0002168,GO:0002682,GO:0003002,GO:0003006,GO:0003008,GO:0003382,GO:0003674,GO:0003824,GO:0004672,GO:0004674,GO:0005488,GO:0005515,GO:0005575,GO:0005576,GO:0005622,GO:0005623,GO:0005634,GO:0005654,GO:0005737,GO:0005813,GO:0005815,GO:0005819,GO:0005856,GO:0006355,GO:0006464,GO:0006468,GO:0006469,GO:…	K03083		artNOG[6]	034ER@artNOG,09U6P@biNOG,0S66B@hymNOG,0SR3D@inNOG,0V8UQ@meNOG,12R7C@opiNOG,COG0515@NOG,KOG0658@euNOG	NA|NA|NA	T	S_TKc
MeliponaBeecheii_001223-T1	7460.GB15424-PA	1.5e-226	790.4	SGG	GO:0000003,GO:0000226,GO:0000902,GO:0000904,GO:0001932,GO:0001933,GO:0002064,GO:0002164,GO:0002165,GO:0002168,GO:0002682,GO:0003002,GO:0003006,GO:0003008,GO:0003382,GO:0003674,GO:0003824,GO:0004672,GO:0004674,GO:0005488,GO:0005515,GO:0005575,GO:0005576,GO:0005622,GO:0005623,GO:0005634,GO:0005654,GO:0005737,GO:0005813,GO:0005815,GO:0005819,GO:0005856,GO:0006355,GO:0006464,GO:0006468,GO:0006469,GO:…	K03083		artNOG[6]	034ER@artNOG,09U6P@biNOG,0SR3D@inNOG,0V8UQ@meNOG,12R7C@opiNOG,COG0515@NOG,KOG0658@euNOG	NA|NA|NA	T	S_TKc
MeliponaBeecheii_001224-T1	7460.GB12033-PA	5.3e-116	422.9					artNOG[6]	032XS@artNOG,09X68@biNOG,0SPS9@inNOG,0V84P@meNOG,12U09@opiNOG,COG4886@NOG,KOG0619@euNOG	NA|NA|NA	T	Leucine Rich Repeat
MeliponaBeecheii_001225-T1	7460.GB16626-PA	7.7e-57	226.9	KIAA0391	GO:0005575,GO:0005622,GO:0005623,GO:0005737,GO:0005739,GO:0043226,GO:0043227,GO:0043229,GO:0043231,GO:0044424,GO:0044444,GO:0044464	K17655		meNOG[21]	09TSC@biNOG,0IE4T@euNOG,0V4RP@meNOG,11GT9@NOG,12R9P@opiNOG	NA|NA|NA	S	Mitochondrial ribonuclease p protein
MeliponaBeecheii_001231-T1	7460.GB13560-PA	4.8e-40	169.5					artNOG[6]	039KG@artNOG,0A8VE@biNOG,0J7IM@euNOG,0S9F2@hymNOG,0SW4X@inNOG,0VJRR@meNOG,0YSMS@NOG,13ZRS@opiNOG	NA|NA|NA	S	PhBP
MeliponaBeecheii_001237-T1	7425.NV18226-PA	3.2e-17	93.2					artNOG[6]	03GCH@artNOG,0AYUQ@biNOG,0V818@meNOG,0ZZW5@NOG,13IXZ@opiNOG,KOG2320@euNOG	NA|NA|NA	U	SH2 domain
MeliponaBeecheii_001238-T1	7460.GB18485-PA	0.0	1364.0		GO:0000003,GO:0001667,GO:0003006,GO:0003674,GO:0005085,GO:0005102,GO:0005488,GO:0005515,GO:0005575,GO:0005622,GO:0005623,GO:0005737,GO:0005938,GO:0006810,GO:0006897,GO:0006928,GO:0007276,GO:0007292,GO:0007297,GO:0007298,GO:0008150,GO:0009987,GO:0010631,GO:0016023,GO:0016192,GO:0016477,GO:0017016,GO:0019222,GO:0019899,GO:0019900,GO:0019901,GO:0019953,GO:0022412,GO:0022414,GO:0030139,GO:0030154,GO:…			artNOG[6]	0356B@artNOG,09TKE@biNOG,0SSU4@inNOG,0V4JF@meNOG,0ZZW5@NOG,13JV5@opiNOG,KOG2320@euNOG	NA|NA|NA	U	VPS9
MeliponaBeecheii_001239-T1	7460.GB13592-PA	3.1e-172	610.5		GO:0003674,GO:0003774,GO:0003777,GO:0003824,GO:0005575,GO:0005622,GO:0005623,GO:0005856,GO:0005871,GO:0005875,GO:0006928,GO:0007017,GO:0007018,GO:0008150,GO:0008152,GO:0009987,GO:0015630,GO:0016462,GO:0016787,GO:0016817,GO:0016818,GO:0017111,GO:0032991,GO:0043226,GO:0043228,GO:0043229,GO:0043232,GO:0043234,GO:0044422,GO:0044424,GO:0044430,GO:0044446,GO:0044464,GO:0044699,GO:0044763,GO:0050789,GO:…	K10407		artNOG[6]	035MM@artNOG,09W3V@biNOG,0S5E1@hymNOG,0SSZJ@inNOG,0V6JC@meNOG,12QDB@opiNOG,COG0457@NOG,KOG1840@euNOG	NA|NA|NA	Z	Rabaptin-like protein
MeliponaBeecheii_001240-T1	7460.GB12506-PA	1.6e-245	853.6	EIF5	GO:0003674,GO:0003676,GO:0003723,GO:0003743,GO:0005488,GO:0005575,GO:0005622,GO:0005623,GO:0005737,GO:0005829,GO:0006412,GO:0006413,GO:0007275,GO:0007399,GO:0008135,GO:0008150,GO:0008152,GO:0009058,GO:0009059,GO:0009987,GO:0010467,GO:0019538,GO:0022008,GO:0030154,GO:0032501,GO:0032502,GO:0034645,GO:0043170,GO:0044237,GO:0044238,GO:0044249,GO:0044260,GO:0044267,GO:0044424,GO:0044444,GO:0044464,GO:…	K03262		artNOG[6]	034UE@artNOG,09XDJ@biNOG,0S3XT@hymNOG,0SRFT@inNOG,0V8BN@meNOG,12PI4@opiNOG,COG1601@NOG,KOG2767@euNOG	NA|NA|NA	J	Domain found in IF2B/IF5
MeliponaBeecheii_001242-T1	7460.GB16154-PA	6.8e-170	602.1			K14816		artNOG[6]	0353V@artNOG,09T4I@biNOG,0S4UJ@hymNOG,0SRQU@inNOG,0V439@meNOG,0XPH0@NOG,12N1I@opiNOG,KOG2785@euNOG	NA|NA|NA	S	zinc finger protein 622-like
MeliponaBeecheii_001243-T1	7460.GB11339-PA	3.3e-104	383.3		GO:0003674,GO:0003824,GO:0008080,GO:0008150,GO:0008152,GO:0016407,GO:0016410,GO:0016740,GO:0016746,GO:0016747			artNOG[6]	037UT@artNOG,0A7AD@biNOG,0IYS5@euNOG,0S5UY@hymNOG,0SUPN@inNOG,0VI4P@meNOG,11NE9@NOG,13SP5@opiNOG	NA|NA|NA
MeliponaBeecheii_001244-T1	7460.GB15226-PA	2.6e-111	406.8		GO:0000221,GO:0005575,GO:0005622,GO:0005623,GO:0005737,GO:0005773,GO:0005774,GO:0005886,GO:0006810,GO:0006811,GO:0006812,GO:0006818,GO:0008150,GO:0009987,GO:0015672,GO:0015988,GO:0015991,GO:0015992,GO:0016020,GO:0016469,GO:0016471,GO:0031090,GO:0032991,GO:0033176,GO:0033178,GO:0033180,GO:0033181,GO:0034220,GO:0043226,GO:0043227,GO:0043229,GO:0043231,GO:0043234,GO:0044422,GO:0044424,GO:0044425,GO:…	K02149		artNOG[6]	032HG@artNOG,0A25U@biNOG,0S670@hymNOG,0SPE5@inNOG,0VD1F@meNOG,13KMF@opiNOG,COG1394@NOG,KOG1647@euNOG	NA|NA|NA	C	v-type proton ATPase subunit D 1-like
MeliponaBeecheii_001245-T1	7460.GB11535-PA	4.8e-137	492.7	ALKB		K10765		artNOG[6]	036MH@artNOG,09W7A@biNOG,0S410@hymNOG,0STHF@inNOG,0VBC0@meNOG,12UWI@opiNOG,COG3145@NOG,KOG2731@euNOG	NA|NA|NA	L	alkylated DNA repair protein alkB
MeliponaBeecheii_001247-T1	7460.GB11753-PA	7e-108	395.6		GO:0002376,GO:0003674,GO:0003676,GO:0003677,GO:0005488,GO:0005515,GO:0005575,GO:0005622,GO:0005623,GO:0005634,GO:0006955,GO:0007275,GO:0007399,GO:0008150,GO:0032501,GO:0032502,GO:0042592,GO:0043226,GO:0043227,GO:0043229,GO:0043231,GO:0043565,GO:0044424,GO:0044464,GO:0044699,GO:0044707,GO:0046983,GO:0048731,GO:0048856,GO:0048878,GO:0050896,GO:0055088,GO:0065007,GO:0065008,GO:0097159,GO:1901363	K09032		artNOG[6]	0381J@artNOG,09XF5@biNOG,0S7MV@hymNOG,0SUTR@inNOG,0V8DB@meNOG,11CH5@NOG,13JH3@opiNOG,KOG1414@euNOG	NA|NA|NA	K	bZIP transcription factor
MeliponaBeecheii_001248-T1	7460.GB15613-PA	7.9e-29	131.0		GO:0003674,GO:0005215,GO:0005575,GO:0005622,GO:0005623,GO:0005737,GO:0005783,GO:0005784,GO:0005789,GO:0005791,GO:0006605,GO:0006612,GO:0006613,GO:0006614,GO:0006616,GO:0006810,GO:0006886,GO:0007275,GO:0007399,GO:0008104,GO:0008150,GO:0008565,GO:0009892,GO:0009894,GO:0009895,GO:0009987,GO:0010506,GO:0010507,GO:0012505,GO:0015031,GO:0016020,GO:0016021,GO:0016482,GO:0019222,GO:0022008,GO:0022892,GO:…	K07342		artNOG[6]	038C4@artNOG,0A99W@biNOG,0S95J@hymNOG,0SVBN@inNOG,0VK6G@meNOG,11WJ7@NOG,13WG4@opiNOG,KOG3498@euNOG	NA|NA|NA	O	protein transport protein Sec61 subunit gamma-like
MeliponaBeecheii_001249-T1	7460.GB13017-PA	8.4e-100	368.2	ELM	GO:0003674,GO:0005488,GO:0005509,GO:0043167,GO:0043169,GO:0046872	K17610		artNOG[6]	032XB@artNOG,09VF2@biNOG,0S40U@hymNOG,0SPRX@inNOG,0V6E5@meNOG,12U83@opiNOG,COG5126@NOG,KOG0034@euNOG	NA|NA|NA	T	Secreted protein acidic and rich in cysteine Ca binding region
MeliponaBeecheii_001250-T1	7460.GB19531-PA	0.0	1548.9		GO:0000902,GO:0002164,GO:0002165,GO:0002168,GO:0003002,GO:0003330,GO:0003331,GO:0003674,GO:0005096,GO:0005575,GO:0005622,GO:0005623,GO:0005737,GO:0005783,GO:0005794,GO:0005795,GO:0006140,GO:0006810,GO:0006888,GO:0006996,GO:0007029,GO:0007030,GO:0007163,GO:0007275,GO:0007389,GO:0007399,GO:0007424,GO:0007517,GO:0007591,GO:0008047,GO:0008104,GO:0008150,GO:0008360,GO:0008363,GO:0009118,GO:0009653,GO:…	K14006		artNOG[6]	032BM@artNOG,09XVW@biNOG,0S5S0@hymNOG,0SP9D@inNOG,0V8TD@meNOG,12SDH@opiNOG,COG5047@NOG,KOG1986@euNOG	NA|NA|NA	U	Sec23/Sec24 beta-sandwich domain
MeliponaBeecheii_001251-T1	7460.GB16171-PA	1.1e-142	512.7					artNOG[6]	038NZ@artNOG,0A7GK@biNOG,0J2CY@euNOG,0S569@hymNOG,0SVHT@inNOG,0VIBF@meNOG,127U5@NOG,13WNA@opiNOG	NA|NA|NA
MeliponaBeecheii_001253-T1	7460.GB14416-PA	1.8e-187	661.4	FKH	GO:0000122,GO:0000975,GO:0000976,GO:0000981,GO:0001067,GO:0001071,GO:0001558,GO:0001655,GO:0001704,GO:0001706,GO:0002009,GO:0002165,GO:0003002,GO:0003674,GO:0003676,GO:0003677,GO:0003690,GO:0003700,GO:0003705,GO:0005488,GO:0005515,GO:0005575,GO:0005622,GO:0005623,GO:0005634,GO:0005654,GO:0005667,GO:0006139,GO:0006259,GO:0006260,GO:0006261,GO:0006351,GO:0006355,GO:0006357,GO:0006366,GO:0006725,GO:…	K08035		artNOG[6]	035G5@artNOG,09U8I@biNOG,0S7A0@hymNOG,0SS4M@inNOG,0V57P@meNOG,12NKX@opiNOG,COG5025@NOG,KOG3563@euNOG	NA|NA|NA	K	Forkhead N-terminal region
MeliponaBeecheii_001265-T1	7460.GB14001-PA	3e-228	796.6					artNOG[6]	0381H@artNOG,0A81H@biNOG,0SUX0@inNOG,0VIE9@meNOG,0Z30Q@NOG,13TE8@opiNOG,KOG3627@euNOG,KOG4306@euNOG	NA|NA|NA	T	Inherit from KOG: Phosphatidylinositol-specific phospholipase C X domain containing
MeliponaBeecheii_001266-T1	7460.GB15015-PA	5.4e-54	215.3	LIN-52	GO:0000122,GO:0000785,GO:0000791,GO:0001654,GO:0005575,GO:0005622,GO:0005623,GO:0005634,GO:0005694,GO:0005700,GO:0006355,GO:0006357,GO:0007275,GO:0007423,GO:0008150,GO:0009889,GO:0009890,GO:0009892,GO:0010468,GO:0010556,GO:0010558,GO:0010605,GO:0010629,GO:0019219,GO:0019222,GO:0031323,GO:0031324,GO:0031326,GO:0031327,GO:0031523,GO:0032501,GO:0032502,GO:0032991,GO:0043226,GO:0043227,GO:0043228,GO:…			artNOG[6]	038KK@artNOG,0A7HZ@biNOG,0S97Q@hymNOG,0SVAE@inNOG,0VICR@meNOG,11VPU@NOG,13RAV@opiNOG,KOG4402@euNOG	NA|NA|NA	S	Retinal tissue protein
MeliponaBeecheii_001267-T1	7460.GB15492-PA	0.0	2170.2	IGF1R	GO:0000003,GO:0000166,GO:0000187,GO:0000902,GO:0000904,GO:0001558,GO:0001654,GO:0001655,GO:0001700,GO:0001882,GO:0001883,GO:0001932,GO:0001933,GO:0001934,GO:0002009,GO:0002119,GO:0002164,GO:0002376,GO:0003002,GO:0003006,GO:0003007,GO:0003674,GO:0003824,GO:0004672,GO:0004713,GO:0004714,GO:0004716,GO:0004857,GO:0004866,GO:0004869,GO:0004871,GO:0004872,GO:0004888,GO:0005009,GO:0005010,GO:0005057,GO:…	K04527,K05086,K05087		meNOG[21]	09TJ5@biNOG,0V4I4@meNOG,12N8V@opiNOG,COG0515@NOG,KOG4258@euNOG	NA|NA|NA	T	tyrosine-protein kinase receptor
MeliponaBeecheii_001269-T1	7460.GB15665-PA	1.8e-267	926.8		GO:0003674,GO:0003824,GO:0008150,GO:0008152,GO:0016740,GO:0016757,GO:0016758			artNOG[6]	036AU@artNOG,09WHA@biNOG,0S57P@hymNOG,0SPYW@inNOG,0V7FS@meNOG,12QS3@opiNOG,COG1819@NOG,KOG1192@euNOG	NA|NA|NA	C, G	UDP-glucoronosyl and UDP-glucosyl transferase
MeliponaBeecheii_001270-T1	7460.GB12200-PA	8.5e-99	365.2	GPROP12		K04256		artNOG[6]	036QP@artNOG,09X09@biNOG,0STN2@inNOG,0V7YF@meNOG,0XRW9@NOG,13KWM@opiNOG,KOG3656@euNOG	NA|NA|NA	T	7 transmembrane receptor (rhodopsin family)
MeliponaBeecheii_001271-T1	7460.GB12200-PA	2.1e-36	157.1	GPROP12		K04256		artNOG[6]	036QP@artNOG,09X09@biNOG,0STN2@inNOG,0V7YF@meNOG,0XRW9@NOG,13KWM@opiNOG,KOG3656@euNOG	NA|NA|NA	T	7 transmembrane receptor (rhodopsin family)
MeliponaBeecheii_001272-T1	7460.GB12732-PA	4.1e-126	456.1	PROSALPHA7	GO:0000502,GO:0003674,GO:0003824,GO:0004175,GO:0005575,GO:0005622,GO:0005623,GO:0005634,GO:0005737,GO:0005839,GO:0005856,GO:0005875,GO:0006508,GO:0006511,GO:0006950,GO:0006974,GO:0008150,GO:0008152,GO:0008233,GO:0009056,GO:0009057,GO:0009987,GO:0010498,GO:0015630,GO:0016787,GO:0019538,GO:0019941,GO:0030163,GO:0032991,GO:0033554,GO:0043161,GO:0043170,GO:0043226,GO:0043227,GO:0043228,GO:0043229,GO:…	K02727		artNOG[6]	03531@artNOG,09YAH@biNOG,0SSV9@inNOG,0V97Y@meNOG,0XP01@NOG,12P7I@opiNOG,KOG0184@euNOG	NA|NA|NA	O	The proteasome is a multicatalytic proteinase complex which is characterized by its ability to cleave peptides with Arg, Phe, Tyr, Leu, and Glu adjacent to the leaving group at neutral or slightly basic pH. The proteasome has an ATP-dependent proteolytic activity (By similarity)
MeliponaBeecheii_001273-T1	7460.GB12065-PA	9.3e-70	268.5					artNOG[6]	03AXF@artNOG,0AATY@biNOG,0J2P5@euNOG,0S59A@hymNOG,0SXPH@inNOG,0VMU8@meNOG,12CGR@NOG,13X14@opiNOG	NA|NA|NA	S	7tm Odorant receptor
MeliponaBeecheii_001274-T1	7460.GB12065-PA	3.6e-138	498.0					artNOG[6]	03AXF@artNOG,0AATY@biNOG,0J2P5@euNOG,0S59A@hymNOG,0SXPH@inNOG,0VMU8@meNOG,12CGR@NOG,13X14@opiNOG	NA|NA|NA	S	7tm Odorant receptor
MeliponaBeecheii_001275-T1	7460.GB30245-PA	9.4e-100	369.0					artNOG[6]	03AXF@artNOG,0AATY@biNOG,0J2P5@euNOG,0S59A@hymNOG,0SXPH@inNOG,0VMU8@meNOG,12CGR@NOG,13X14@opiNOG	NA|NA|NA	S	7tm Odorant receptor
MeliponaBeecheii_001276-T1	7460.GB30245-PA	3.8e-115	420.2					artNOG[6]	03AXF@artNOG,0AATY@biNOG,0J2P5@euNOG,0S59A@hymNOG,0SXPH@inNOG,0VMU8@meNOG,12CGR@NOG,13X14@opiNOG	NA|NA|NA	S	7tm Odorant receptor
MeliponaBeecheii_001277-T1	7460.GB30245-PA	1.7e-113	414.8					artNOG[6]	03AXF@artNOG,0AATY@biNOG,0J2P5@euNOG,0S59A@hymNOG,0SXPH@inNOG,0VMU8@meNOG,12CGR@NOG,13X14@opiNOG	NA|NA|NA	S	7tm Odorant receptor
MeliponaBeecheii_001278-T1	7460.GB30245-PA	4.8e-90	337.0					artNOG[6]	03AXF@artNOG,0AATY@biNOG,0J2P5@euNOG,0S59A@hymNOG,0SXPH@inNOG,0VMU8@meNOG,12CGR@NOG,13X14@opiNOG	NA|NA|NA	S	7tm Odorant receptor
MeliponaBeecheii_001279-T1	7460.GB12065-PA	2e-119	435.6					artNOG[6]	03AXF@artNOG,0AATY@biNOG,0J2P5@euNOG,0S59A@hymNOG,0SXPH@inNOG,0VMU8@meNOG,12CGR@NOG,13X14@opiNOG	NA|NA|NA	S	7tm Odorant receptor
MeliponaBeecheii_001280-T1	7460.GB30245-PA	2.9e-79	300.8					artNOG[6]	03AXF@artNOG,0AATY@biNOG,0J2P5@euNOG,0S59A@hymNOG,0SXPH@inNOG,0VMU8@meNOG,12CGR@NOG,13X14@opiNOG	NA|NA|NA	S	7tm Odorant receptor
MeliponaBeecheii_001281-T1	7460.GB12065-PA	5.9e-33	147.1					artNOG[6]	03AXF@artNOG,0AATY@biNOG,0J2P5@euNOG,0S59A@hymNOG,0SXPH@inNOG,0VMU8@meNOG,12CGR@NOG,13X14@opiNOG	NA|NA|NA	S	7tm Odorant receptor
MeliponaBeecheii_001282-T1	7460.GB30245-PA	2.8e-85	321.2					artNOG[6]	03AXF@artNOG,0AATY@biNOG,0J2P5@euNOG,0S59A@hymNOG,0SXPH@inNOG,0VMU8@meNOG,12CGR@NOG,13X14@opiNOG	NA|NA|NA	S	7tm Odorant receptor
MeliponaBeecheii_001283-T1	7460.GB12065-PA	3.7e-112	411.4					artNOG[6]	03AXF@artNOG,0AATY@biNOG,0J2P5@euNOG,0S59A@hymNOG,0SXPH@inNOG,0VMU8@meNOG,12CGR@NOG,13X14@opiNOG	NA|NA|NA	S	7tm Odorant receptor
MeliponaBeecheii_001284-T1	7460.GB30245-PA	2.2e-28	131.0					artNOG[6]	03AXF@artNOG,0AATY@biNOG,0J2P5@euNOG,0S59A@hymNOG,0SXPH@inNOG,0VMU8@meNOG,12CGR@NOG,13X14@opiNOG	NA|NA|NA	S	7tm Odorant receptor
MeliponaBeecheii_001285-T1	7460.GB12065-PA	8.6e-103	380.2					artNOG[6]	03AXF@artNOG,0AATY@biNOG,0J2P5@euNOG,0S59A@hymNOG,0SXPH@inNOG,0VMU8@meNOG,12CGR@NOG,13X14@opiNOG	NA|NA|NA	S	7tm Odorant receptor
MeliponaBeecheii_001286-T1	7460.GB30246-PA	2.5e-25	121.3	OR47A	GO:0000003,GO:0003008,GO:0003674,GO:0004871,GO:0004872,GO:0004888,GO:0004984,GO:0005575,GO:0005576,GO:0005615,GO:0005623,GO:0005886,GO:0007154,GO:0007165,GO:0007600,GO:0007606,GO:0007608,GO:0008150,GO:0009593,GO:0009987,GO:0016020,GO:0016021,GO:0023052,GO:0031224,GO:0032501,GO:0032504,GO:0038023,GO:0042221,GO:0044421,GO:0044425,GO:0044464,GO:0044699,GO:0044700,GO:0044707,GO:0044763,GO:0050789,GO:…	K08471		artNOG[6]	03B06@artNOG,0AEC0@biNOG,0JFSR@euNOG,0S5V8@hymNOG,0SXDQ@inNOG,0VRJW@meNOG,0YWQ8@NOG,148AD@opiNOG	NA|NA|NA	T	odorant receptor
MeliponaBeecheii_001287-T1	7460.GB30246-PA	4.6e-183	646.7	OR47A	GO:0000003,GO:0003008,GO:0003674,GO:0004871,GO:0004872,GO:0004888,GO:0004984,GO:0005575,GO:0005576,GO:0005615,GO:0005623,GO:0005886,GO:0007154,GO:0007165,GO:0007600,GO:0007606,GO:0007608,GO:0008150,GO:0009593,GO:0009987,GO:0016020,GO:0016021,GO:0023052,GO:0031224,GO:0032501,GO:0032504,GO:0038023,GO:0042221,GO:0044421,GO:0044425,GO:0044464,GO:0044699,GO:0044700,GO:0044707,GO:0044763,GO:0050789,GO:…	K08471		artNOG[6]	03B06@artNOG,0AEC0@biNOG,0JFSR@euNOG,0S5V8@hymNOG,0SXDQ@inNOG,0VRJW@meNOG,0YWQ8@NOG,148AD@opiNOG	NA|NA|NA	T	odorant receptor
MeliponaBeecheii_001288-T1	12957.ACEP_00001453-PA	1.2e-266	924.9		GO:0003008,GO:0007600,GO:0007605,GO:0008150,GO:0032501,GO:0044699,GO:0044707,GO:0050877,GO:0050954			artNOG[6]	037TH@artNOG,0A5XG@biNOG,0IYWF@euNOG,0S3HB@hymNOG,0SUPF@inNOG,0VGSS@meNOG,11NX3@NOG,13TQT@opiNOG	NA|NA|NA
MeliponaBeecheii_001289-T1	7070.TC007333-PA	2.3e-08	65.9		GO:0003008,GO:0007600,GO:0007605,GO:0008150,GO:0032501,GO:0044699,GO:0044707,GO:0050877,GO:0050954			artNOG[6]	037TH@artNOG,0A5XG@biNOG,0IYWF@euNOG,0SUPF@inNOG,0VGSS@meNOG,11NX3@NOG,13TQT@opiNOG	NA|NA|NA
MeliponaBeecheii_001290-T1	7460.GB19882-PA	6.7e-205	719.2					artNOG[6]	038GI@artNOG,0A5ZP@biNOG,0J1DP@euNOG,0S7EC@hymNOG,0SVB5@inNOG,0VFNW@meNOG,11UQ4@NOG,13VPD@opiNOG	NA|NA|NA
MeliponaBeecheii_001291-T1	7460.GB17606-PA	0.0	1312.0					artNOG[6]	038ZK@artNOG,0A14I@biNOG,0J3N7@euNOG,0SVSF@inNOG,0VC0T@meNOG,12CWD@NOG,13Y46@opiNOG	NA|NA|NA
MeliponaBeecheii_001294-T1	7460.GB16556-PA	0.0	3238.7					artNOG[6]	0325C@artNOG,09XVT@biNOG,0S5A6@hymNOG,0SRBP@inNOG,0V7UH@meNOG,0Y3W5@NOG,12SMY@opiNOG,KOG1215@euNOG,KOG3511@euNOG	NA|NA|NA	T	Low-density lipoprotein receptor repeat class B
MeliponaBeecheii_001295-T1	12957.ACEP_00001449-PA	7.2e-92	342.0					meNOG[21]	0AIK7@biNOG,0IEI7@euNOG,0VW1V@meNOG,12408@NOG,13PD2@opiNOG	NA|NA|NA	Z	PH domain
MeliponaBeecheii_001296-T1	7460.GB11407-PA	0.0	4107.8	BETA-SPEC	GO:0000902,GO:0000904,GO:0003008,GO:0003674,GO:0003779,GO:0005488,GO:0005515,GO:0005516,GO:0005543,GO:0005546,GO:0005575,GO:0005622,GO:0005623,GO:0005737,GO:0005811,GO:0005856,GO:0005886,GO:0005938,GO:0006928,GO:0006935,GO:0006996,GO:0007009,GO:0007026,GO:0007154,GO:0007267,GO:0007268,GO:0007274,GO:0007275,GO:0007399,GO:0007409,GO:0007411,GO:0008017,GO:0008037,GO:0008038,GO:0008091,GO:0008092,GO:…	K06115		artNOG[6]	0341X@artNOG,09T6P@biNOG,0S4BG@hymNOG,0SQQZ@inNOG,0V45E@meNOG,12N2S@opiNOG,COG5069@NOG,KOG0517@euNOG	NA|NA|NA	Z	CAMSAP CH domain
MeliponaBeecheii_001297-T1	7460.GB13254-PA	0.0	1611.7		GO:0000902,GO:0007275,GO:0007399,GO:0008150,GO:0009653,GO:0009987,GO:0016043,GO:0022008,GO:0030030,GO:0030154,GO:0030182,GO:0031175,GO:0032501,GO:0032502,GO:0032989,GO:0032990,GO:0044699,GO:0044707,GO:0044763,GO:0044767,GO:0048468,GO:0048666,GO:0048699,GO:0048731,GO:0048812,GO:0048856,GO:0048858,GO:0048869,GO:0071840			artNOG[6]	032P6@artNOG,09UFD@biNOG,0S4YN@hymNOG,0SPIX@inNOG,0V5ER@meNOG,0XNSX@NOG,12NQS@opiNOG,KOG2063@euNOG	NA|NA|NA	U	Vacuolar sorting protein 39 domain 2
MeliponaBeecheii_001298-T1	7460.GB10369-PA	6.8e-54	215.3					artNOG[6]	03BDA@artNOG,0A9ZP@biNOG,0JHDW@euNOG,0S92I@hymNOG,0SY56@inNOG,0VKX9@meNOG,0Z185@NOG,149JG@opiNOG	NA|NA|NA
MeliponaBeecheii_001299-T1	12957.ACEP_00006031-PA	6.4e-23	111.7			K09658		meNOG[21]	0ABHG@biNOG,0JMSH@euNOG,0VNWJ@meNOG,119C8@NOG,14BH2@opiNOG	NA|NA|NA	S	Dolichol phosphate-mannose biosynthesis regulatory protein (DPM2)
MeliponaBeecheii_001300-T1	7460.GB16931-PA	3.7e-87	326.2	NRK1		K10524		artNOG[6]	03HN3@artNOG,0B4VX@biNOG,0IR10@euNOG,0S9Q8@hymNOG,0T428@inNOG,0WHEU@meNOG,11VGZ@NOG,13DR7@opiNOG	NA|NA|NA	F	Inherit from artNOG: nicotinamide riboside kinase
MeliponaBeecheii_001301-T1	7460.GB12317-PA	1.2e-245	854.0		GO:0000075,GO:0000077,GO:0005575,GO:0005622,GO:0005623,GO:0005634,GO:0006950,GO:0006974,GO:0007049,GO:0007093,GO:0007095,GO:0007154,GO:0007267,GO:0007346,GO:0008150,GO:0008180,GO:0009987,GO:0010468,GO:0010564,GO:0010608,GO:0010948,GO:0019222,GO:0022402,GO:0023052,GO:0030154,GO:0031570,GO:0031572,GO:0031647,GO:0032502,GO:0032991,GO:0033554,GO:0043226,GO:0043227,GO:0043229,GO:0043231,GO:0043234,GO:…	K12177		artNOG[6]	034ZK@artNOG,0A0G9@biNOG,0S3KP@hymNOG,0SRKN@inNOG,0VBCH@meNOG,0XRKY@NOG,12TNP@opiNOG,KOG2582@euNOG	NA|NA|NA	O, T	PINT
MeliponaBeecheii_001302-T1	12957.ACEP_00006035-PA	0.0	1105.9			K00665		artNOG[6]	034IF@artNOG,09XQ0@biNOG,0SR6K@inNOG,0V8MP@meNOG,12QNZ@opiNOG,COG0464@NOG,KOG0740@euNOG	NA|NA|NA	O	ATPase family associated with various cellular activities (AAA)
MeliponaBeecheii_001303-T1	7460.GB12198-PA	0.0	3631.6		GO:0003674,GO:0003824,GO:0004312,GO:0005575,GO:0005622,GO:0005623,GO:0005737,GO:0005811,GO:0008150,GO:0008152,GO:0016740,GO:0016746,GO:0016747,GO:0044424,GO:0044444,GO:0044464	K00665		artNOG[6]	033GA@artNOG,09XXH@biNOG,0S491@hymNOG,0ST6A@inNOG,0V8V9@meNOG,12PD0@opiNOG,COG3321@NOG,KOG1202@euNOG	NA|NA|NA	I	Acyl transferase domain
MeliponaBeecheii_001304-T1	7460.GB11546-PA	6.4e-148	528.9					artNOG[6]	032ZP@artNOG,0A0Y7@biNOG,0IHR9@euNOG,0S4H3@hymNOG,0SPTX@inNOG,0V6NZ@meNOG,0ZI9Q@NOG,13H7F@opiNOG	NA|NA|NA	S	P4Hc
MeliponaBeecheii_001305-T1	7460.GB15002-PA	1.9e-296	1023.1		GO:0003674,GO:0003824,GO:0004672,GO:0004674,GO:0006464,GO:0006468,GO:0006793,GO:0006796,GO:0008150,GO:0008152,GO:0009987,GO:0016301,GO:0016310,GO:0016740,GO:0016772,GO:0016773,GO:0019538,GO:0036211,GO:0043170,GO:0043412,GO:0044237,GO:0044238,GO:0044260,GO:0044267,GO:0071704	K08828,K08829		artNOG[6]	0343G@artNOG,09TQF@biNOG,0S5Y9@hymNOG,0SSE1@inNOG,0V4PP@meNOG,0XPBB@NOG,12Q65@opiNOG,KOG0661@euNOG	NA|NA|NA	T	S_TKc
MeliponaBeecheii_001306-T1	7460.GB10602-PA	2.8e-298	1029.2	ENT3	GO:0003674,GO:0005215,GO:0005337,GO:0005575,GO:0006810,GO:0008150,GO:0009987,GO:0015291,GO:0015395,GO:0015858,GO:0015931,GO:0015932,GO:0016020,GO:0016021,GO:0022804,GO:0022857,GO:0022891,GO:0022892,GO:0031224,GO:0044425,GO:0044699,GO:0044763,GO:0044765,GO:0051179,GO:0051234,GO:0055085,GO:0071702,GO:0071705,GO:1901264,GO:1901505	K03323		artNOG[6]	034JG@artNOG,09TKR@biNOG,0S3C0@hymNOG,0SR7M@inNOG,0V4JR@meNOG,0Y3MT@NOG,12PTJ@opiNOG,KOG1479@euNOG	NA|NA|NA	P	Nucleoside transporter
MeliponaBeecheii_001307-T1	7460.GB12308-PA	1.8e-128	464.2		GO:0005575,GO:0005622,GO:0005623,GO:0005634,GO:0005737,GO:0006355,GO:0007154,GO:0007165,GO:0008150,GO:0009889,GO:0009891,GO:0009893,GO:0009987,GO:0010468,GO:0010556,GO:0010557,GO:0010604,GO:0010628,GO:0019219,GO:0019222,GO:0023052,GO:0031323,GO:0031325,GO:0031326,GO:0031328,GO:0035329,GO:0035556,GO:0040008,GO:0043226,GO:0043227,GO:0043229,GO:0043231,GO:0044424,GO:0044464,GO:0044699,GO:0044700,GO:…			artNOG[6]	036TB@artNOG,0A1QZ@biNOG,0S6M5@hymNOG,0STGD@inNOG,0VCKM@meNOG,11FQW@NOG,13M2M@opiNOG,KOG3294@euNOG	NA|NA|NA	T	WW domain-binding protein 2-like
MeliponaBeecheii_001308-T1	7460.GB10014-PA	5.6e-144	515.8					artNOG[6]	032ZV@artNOG,0A3IV@biNOG,0IJBI@euNOG,0SPU2@inNOG,0VEDW@meNOG,119I0@NOG,13HFU@opiNOG	NA|NA|NA
MeliponaBeecheii_001309-T1	7460.GB17016-PA	3.9e-152	542.7					artNOG[6]	0364V@artNOG,0A1ND@biNOG,0S6TG@hymNOG,0SSYH@inNOG,0VCI3@meNOG,0XP96@NOG,137J5@opiNOG,KOG1872@euNOG	NA|NA|NA	O	ubiquitin domain-containing protein UBFD1-like
MeliponaBeecheii_001310-T1	7460.GB10984-PA	2.7e-125	453.4			K09106		artNOG[6]	03H95@artNOG,0B3Q0@biNOG,0INSF@euNOG,0S9MD@hymNOG,0T3RU@inNOG,0WG42@meNOG,0XZS8@NOG,13BV8@opiNOG	NA|NA|NA	K	Helix-loop-helix DNA-binding domain
MeliponaBeecheii_001311-T1	7460.GB10989-PA	0.0	1200.7		GO:0000221,GO:0005575,GO:0005622,GO:0005623,GO:0005737,GO:0005773,GO:0005774,GO:0005886,GO:0006810,GO:0006811,GO:0006812,GO:0006818,GO:0006873,GO:0006885,GO:0006996,GO:0007032,GO:0007275,GO:0007444,GO:0007446,GO:0008150,GO:0009987,GO:0015672,GO:0015988,GO:0015991,GO:0015992,GO:0016020,GO:0016043,GO:0016197,GO:0016469,GO:0016471,GO:0019725,GO:0030003,GO:0030004,GO:0030641,GO:0031090,GO:0032501,GO:…	K02145		artNOG[6]	032GJ@artNOG,09UMZ@biNOG,0S4PJ@hymNOG,0SPDC@inNOG,0V5MJ@meNOG,12R0A@opiNOG,COG1155@NOG,KOG1352@euNOG	NA|NA|NA	C	ATP synthase alpha/beta family, nucleotide-binding domain
MeliponaBeecheii_001312-T1	7460.GB15154-PA	4.2e-91	339.3			K07023		artNOG[6]	0370V@artNOG,0A2T1@biNOG,0S383@hymNOG,0SUB1@inNOG,0VDNK@meNOG,13J90@opiNOG,COG1896@NOG,KOG3197@euNOG	NA|NA|NA	S	HD domain
MeliponaBeecheii_001313-T1	7460.GB11208-PA	4.7e-130	469.5					artNOG[6]	03GSC@artNOG,09YKZ@biNOG,0S6SC@hymNOG,0T32T@inNOG,0V9IQ@meNOG,13HNH@opiNOG,COG1335@NOG,KOG4003@euNOG	NA|NA|NA	V	Isochorismatase family
MeliponaBeecheii_001314-T1	7460.GB18252-PA	0.0	1836.6		GO:0005575,GO:0005623,GO:0005886,GO:0005887,GO:0007155,GO:0007275,GO:0007424,GO:0008150,GO:0009987,GO:0016020,GO:0016021,GO:0016337,GO:0016339,GO:0022610,GO:0031224,GO:0031226,GO:0032501,GO:0032502,GO:0044425,GO:0044459,GO:0044464,GO:0044699,GO:0044707,GO:0044763,GO:0048731,GO:0048856,GO:0060541,GO:0071944			artNOG[6]	034FY@artNOG,09Z4B@biNOG,0S6NT@hymNOG,0SRW3@inNOG,0VA1I@meNOG,0XQHI@NOG,12RP9@opiNOG,KOG3594@euNOG,KOG4297@euNOG	NA|NA|NA	T, V	Cadherin domain
MeliponaBeecheii_001315-T1	7425.NV18348-PA	2.1e-191	673.7					artNOG[6]	034BA@artNOG,0A21M@biNOG,0S60S@hymNOG,0STCR@inNOG,0VCWS@meNOG,0XSGV@NOG,13PEX@opiNOG,KOG2871@euNOG	NA|NA|NA	S	DUF4205
MeliponaBeecheii_001316-T1	7460.GB16193-PA	9e-181	638.3	KIN17	GO:0000375,GO:0000377,GO:0000398,GO:0003674,GO:0003676,GO:0005488,GO:0005575,GO:0005622,GO:0005623,GO:0005634,GO:0005681,GO:0006139,GO:0006396,GO:0006397,GO:0006725,GO:0006807,GO:0008150,GO:0008152,GO:0008380,GO:0009987,GO:0010467,GO:0016070,GO:0016071,GO:0030529,GO:0032991,GO:0034641,GO:0043170,GO:0043226,GO:0043227,GO:0043229,GO:0043231,GO:0044237,GO:0044238,GO:0044260,GO:0044422,GO:0044424,GO:…	K13102		artNOG[6]	035CN@artNOG,0A0CV@biNOG,0S4GI@hymNOG,0SS0J@inNOG,0V9IE@meNOG,0XRJ7@NOG,13J1U@opiNOG,KOG2837@euNOG	NA|NA|NA	A	Domain of Kin17 curved DNA-binding protein
MeliponaBeecheii_001317-T1	7460.GB11773-PA	5.6e-230	802.7			K14786		artNOG[6]	034N4@artNOG,09V37@biNOG,0SP6I@inNOG,0V62S@meNOG,0XR4G@NOG,12U46@opiNOG,KOG2409@euNOG,KOG3898@euNOG	NA|NA|NA	J	Protein KRI1 homolog
MeliponaBeecheii_001318-T1	7460.GB16962-PA	1.1e-112	412.1	GR32A	GO:0000003,GO:0003008,GO:0003674,GO:0004871,GO:0004872,GO:0004888,GO:0004930,GO:0005575,GO:0005623,GO:0005886,GO:0007154,GO:0007165,GO:0007166,GO:0007186,GO:0007600,GO:0007606,GO:0007610,GO:0007617,GO:0007618,GO:0007619,GO:0008049,GO:0008150,GO:0008527,GO:0009593,GO:0009987,GO:0016020,GO:0016021,GO:0019098,GO:0022414,GO:0023052,GO:0031224,GO:0032501,GO:0032504,GO:0033057,GO:0038023,GO:0042221,GO:…	K08471		artNOG[6]	03BB7@artNOG,0AA7S@biNOG,0JJS2@euNOG,0S8TN@hymNOG,0SXWP@inNOG,0VKSK@meNOG,119E6@NOG,14AT2@opiNOG	NA|NA|NA	S	7tm Chemosensory receptor
MeliponaBeecheii_001321-T1	7460.GB10015-PA	1.9e-41	173.3		GO:0001071,GO:0003674,GO:0003700,GO:0005575,GO:0005622,GO:0005623,GO:0005634,GO:0006355,GO:0008150,GO:0009889,GO:0010468,GO:0010556,GO:0019219,GO:0019222,GO:0031323,GO:0031326,GO:0043226,GO:0043227,GO:0043229,GO:0043231,GO:0044424,GO:0044464,GO:0050789,GO:0050794,GO:0051171,GO:0051252,GO:0051726,GO:0060255,GO:0065007,GO:0080090,GO:2000112,GO:2001141	K09075		artNOG[6]	038ET@artNOG,0A9H3@biNOG,0SVBF@inNOG,0VIFG@meNOG,1227D@NOG,13UAJ@opiNOG,KOG4029@euNOG	NA|NA|NA	K	Helix-loop-helix DNA-binding domain
MeliponaBeecheii_001322-T1	7460.GB30248-PA	8.1e-98	362.1	SCTR	GO:0003008,GO:0003674,GO:0004871,GO:0004872,GO:0004888,GO:0004930,GO:0005488,GO:0005575,GO:0005623,GO:0005886,GO:0005887,GO:0007154,GO:0007165,GO:0007166,GO:0007186,GO:0007586,GO:0007588,GO:0008150,GO:0009987,GO:0015055,GO:0016020,GO:0016021,GO:0023052,GO:0031224,GO:0031226,GO:0032501,GO:0033218,GO:0038023,GO:0042277,GO:0044425,GO:0044459,GO:0044464,GO:0044699,GO:0044700,GO:0044707,GO:0044763,GO:…	K04585,K04586,K04588,K04590		opiNOG[43]	0XRS2@NOG,12TNB@opiNOG,KOG4564@euNOG	NA|NA|NA	T	parathyroid hormone
MeliponaBeecheii_001323-T1	7460.GB16962-PA	1.2e-32	145.6	GR32A	GO:0000003,GO:0003008,GO:0003674,GO:0004871,GO:0004872,GO:0004888,GO:0004930,GO:0005575,GO:0005623,GO:0005886,GO:0007154,GO:0007165,GO:0007166,GO:0007186,GO:0007600,GO:0007606,GO:0007610,GO:0007617,GO:0007618,GO:0007619,GO:0008049,GO:0008150,GO:0008527,GO:0009593,GO:0009987,GO:0016020,GO:0016021,GO:0019098,GO:0022414,GO:0023052,GO:0031224,GO:0032501,GO:0032504,GO:0033057,GO:0038023,GO:0042221,GO:…	K08471		artNOG[6]	03BB7@artNOG,0AA7S@biNOG,0JJS2@euNOG,0S8TN@hymNOG,0SXWP@inNOG,0VKSK@meNOG,119E6@NOG,14AT2@opiNOG	NA|NA|NA	S	7tm Chemosensory receptor
MeliponaBeecheii_001324-T1	12957.ACEP_00006367-PA	0.0	1083.2	FDL	GO:0003674,GO:0003824,GO:0004553,GO:0004563,GO:0005575,GO:0005622,GO:0005623,GO:0005737,GO:0005768,GO:0005770,GO:0005886,GO:0005975,GO:0006464,GO:0006486,GO:0006487,GO:0006491,GO:0007275,GO:0007399,GO:0007417,GO:0007420,GO:0008150,GO:0008152,GO:0009058,GO:0009059,GO:0009100,GO:0009101,GO:0009311,GO:0009987,GO:0015929,GO:0016020,GO:0016231,GO:0016787,GO:0016798,GO:0019538,GO:0032501,GO:0032502,GO:…	K12373		artNOG[6]	034X6@artNOG,09XUT@biNOG,0S566@hymNOG,0SRIA@inNOG,0V8SG@meNOG,12QRR@opiNOG,COG3525@NOG,KOG2499@euNOG	NA|NA|NA	G	Glycosyl hydrolase family 20, domain 2
MeliponaBeecheii_001325-T1	7460.GB17008-PA	1.1e-82	311.6					artNOG[6]	03C8B@artNOG,0AMQ2@biNOG,0JPDJ@euNOG,0SYN3@inNOG,0VZI1@meNOG,0ZP5I@NOG,14DSJ@opiNOG	NA|NA|NA
MeliponaBeecheii_001327-T1	7460.GB10807-PA	9.6e-117	424.9		GO:0003674,GO:0003824,GO:0004175,GO:0004252,GO:0005575,GO:0005622,GO:0005623,GO:0005737,GO:0005739,GO:0006508,GO:0008150,GO:0008152,GO:0008233,GO:0008236,GO:0016787,GO:0017171,GO:0019538,GO:0043170,GO:0043226,GO:0043227,GO:0043229,GO:0043231,GO:0044238,GO:0044424,GO:0044444,GO:0044464,GO:0070011,GO:0071704	K01358		artNOG[6]	033NF@artNOG,09X2V@biNOG,0S77U@hymNOG,0SSRH@inNOG,0VBXT@meNOG,12TB8@opiNOG,COG0740@NOG,KOG0840@euNOG	NA|NA|NA	O	ATP-dependent Clp protease proteolytic subunit
MeliponaBeecheii_001328-T1	7460.GB19280-PA	2.9e-155	553.1		GO:0002165,GO:0005575,GO:0005622,GO:0005623,GO:0005737,GO:0005886,GO:0005911,GO:0007275,GO:0007444,GO:0007472,GO:0007476,GO:0007552,GO:0007560,GO:0008150,GO:0009653,GO:0009791,GO:0009886,GO:0009887,GO:0016020,GO:0030054,GO:0032501,GO:0032502,GO:0032991,GO:0035003,GO:0035107,GO:0035114,GO:0035120,GO:0035220,GO:0043296,GO:0044424,GO:0044425,GO:0044459,GO:0044464,GO:0044699,GO:0044707,GO:0044767,GO:…	K16673		artNOG[6]	034C5@artNOG,09YI3@biNOG,0IH13@euNOG,0S34V@hymNOG,0SSE6@inNOG,0V9FV@meNOG,0XRZR@NOG,12T2A@opiNOG	NA|NA|NA	S	Inherit from biNOG: Lix1 homolog
MeliponaBeecheii_001329-T1	7460.GB13497-PA	4.4e-66	257.3	TACC	GO:0000003,GO:0000226,GO:0000235,GO:0000242,GO:0000278,GO:0000280,GO:0000741,GO:0000922,GO:0003006,GO:0003674,GO:0005488,GO:0005515,GO:0005575,GO:0005622,GO:0005623,GO:0005737,GO:0005813,GO:0005815,GO:0005818,GO:0005819,GO:0005856,GO:0005874,GO:0005875,GO:0005876,GO:0005881,GO:0006996,GO:0006997,GO:0007010,GO:0007017,GO:0007026,GO:0007049,GO:0007051,GO:0007052,GO:0007067,GO:0007097,GO:0007126,GO:…	K14283		artNOG[6]	038CA@artNOG,0A0IB@biNOG,0IIVK@euNOG,0SV1T@inNOG,0VBEG@meNOG,0YMFS@NOG,13MIZ@opiNOG	NA|NA|NA	S	Transforming acidic coiled-coil-containing protein (TACC)
MeliponaBeecheii_001330-T1	7460.GB13497-PA	9.4e-144	516.2	TACC	GO:0000003,GO:0000226,GO:0000235,GO:0000242,GO:0000278,GO:0000280,GO:0000741,GO:0000922,GO:0003006,GO:0003674,GO:0005488,GO:0005515,GO:0005575,GO:0005622,GO:0005623,GO:0005737,GO:0005813,GO:0005815,GO:0005818,GO:0005819,GO:0005856,GO:0005874,GO:0005875,GO:0005876,GO:0005881,GO:0006996,GO:0006997,GO:0007010,GO:0007017,GO:0007026,GO:0007049,GO:0007051,GO:0007052,GO:0007067,GO:0007097,GO:0007126,GO:…	K14283		artNOG[6]	038CA@artNOG,0A0IB@biNOG,0IIVK@euNOG,0SV1T@inNOG,0VBEG@meNOG,0YMFS@NOG,13MIZ@opiNOG	NA|NA|NA	S	Transforming acidic coiled-coil-containing protein (TACC)
MeliponaBeecheii_001331-T1	7460.GB13497-PA	3.9e-16	89.7	TACC	GO:0000003,GO:0000226,GO:0000235,GO:0000242,GO:0000278,GO:0000280,GO:0000741,GO:0000922,GO:0003006,GO:0003674,GO:0005488,GO:0005515,GO:0005575,GO:0005622,GO:0005623,GO:0005737,GO:0005813,GO:0005815,GO:0005818,GO:0005819,GO:0005856,GO:0005874,GO:0005875,GO:0005876,GO:0005881,GO:0006996,GO:0006997,GO:0007010,GO:0007017,GO:0007026,GO:0007049,GO:0007051,GO:0007052,GO:0007067,GO:0007097,GO:0007126,GO:…	K14283		artNOG[6]	038CA@artNOG,0A0IB@biNOG,0IIVK@euNOG,0SV1T@inNOG,0VBEG@meNOG,0YMFS@NOG,13MIZ@opiNOG	NA|NA|NA	S	Transforming acidic coiled-coil-containing protein (TACC)
MeliponaBeecheii_001332-T1	7460.GB13497-PA	4.2e-117	426.4	TACC	GO:0000003,GO:0000226,GO:0000235,GO:0000242,GO:0000278,GO:0000280,GO:0000741,GO:0000922,GO:0003006,GO:0003674,GO:0005488,GO:0005515,GO:0005575,GO:0005622,GO:0005623,GO:0005737,GO:0005813,GO:0005815,GO:0005818,GO:0005819,GO:0005856,GO:0005874,GO:0005875,GO:0005876,GO:0005881,GO:0006996,GO:0006997,GO:0007010,GO:0007017,GO:0007026,GO:0007049,GO:0007051,GO:0007052,GO:0007067,GO:0007097,GO:0007126,GO:…	K14283		artNOG[6]	038CA@artNOG,0A0IB@biNOG,0IIVK@euNOG,0SV1T@inNOG,0VBEG@meNOG,0YMFS@NOG,13MIZ@opiNOG	NA|NA|NA	S	Transforming acidic coiled-coil-containing protein (TACC)
MeliponaBeecheii_001333-T1	7460.GB17816-PA	2.6e-232	810.1		GO:0000003,GO:0000278,GO:0006508,GO:0006511,GO:0006810,GO:0007049,GO:0007113,GO:0007276,GO:0007292,GO:0007300,GO:0007346,GO:0008054,GO:0008150,GO:0008152,GO:0008284,GO:0009056,GO:0009057,GO:0009987,GO:0010498,GO:0019538,GO:0019941,GO:0019953,GO:0022414,GO:0030163,GO:0032501,GO:0032504,GO:0040008,GO:0040014,GO:0040018,GO:0042127,GO:0043161,GO:0043170,GO:0043632,GO:0044237,GO:0044238,GO:0044248,GO:…			artNOG[6]	038ME@artNOG,09VY4@biNOG,0J12V@euNOG,0S3HX@hymNOG,0SVGA@inNOG,0V6WK@meNOG,11VUJ@NOG,13UYZ@opiNOG	NA|NA|NA
MeliponaBeecheii_001334-T1	7460.GB12083-PA	0.0	2380.1			K05643		artNOG[6]	0337G@artNOG,09THI@biNOG,0S623@hymNOG,0SQID@inNOG,0V4GH@meNOG,12P2M@opiNOG,COG1131@NOG,KOG0059@euNOG	NA|NA|NA	Q	ABC transporter
MeliponaBeecheii_001335-T1	12957.ACEP_00005738-PA	3.4e-53	214.5					artNOG[6]	038B3@artNOG,0A9Z6@biNOG,0IZZ0@euNOG,0SX5J@inNOG,0VKHC@meNOG,11PJ1@NOG,13SNV@opiNOG	NA|NA|NA	S	cuticular protein
MeliponaBeecheii_001336-T1	7460.GB18908-PA	3.3e-59	233.4					artNOG[6]	03GRM@artNOG,0AAMV@biNOG,0KH6D@euNOG,0S90G@hymNOG,0T33K@inNOG,0VMKI@meNOG,10RKA@NOG,12VM3@opiNOG	NA|NA|NA
MeliponaBeecheii_001339-T1	7460.GB14813-PA	1.6e-38	164.1					artNOG[6]	03GGP@artNOG,0AA96@biNOG,0S8YM@hymNOG,0T3DG@inNOG,0VM7B@meNOG,13UM3@opiNOG,COG5274@NOG,KOG0537@euNOG	NA|NA|NA	C	Cyt-b5
MeliponaBeecheii_001340-T1	7460.GB12288-PA	2.6e-55	219.9					artNOG[6]	03GQJ@artNOG,0AAPE@biNOG,0S8PE@hymNOG,0T34Q@inNOG,0VMN4@meNOG,13UM3@opiNOG,COG5274@NOG,KOG0537@euNOG	NA|NA|NA	C	Cyt-b5
MeliponaBeecheii_001341-T1	7460.GB17627-PA	3.8e-75	287.7			K12886		artNOG[6]	036VI@artNOG,09U83@biNOG,0STSI@inNOG,0V578@meNOG,11GSB@NOG,12NKN@opiNOG,KOG2192@euNOG	NA|NA|NA	A	heterogeneous nuclear ribonucleoprotein K
MeliponaBeecheii_001342-T1	7460.GB18151-PA	1.6e-116	424.5		GO:0001587,GO:0001703,GO:0003674,GO:0004871,GO:0004872,GO:0004888,GO:0004930,GO:0004993,GO:0005575,GO:0005623,GO:0005886,GO:0007154,GO:0007165,GO:0007166,GO:0007186,GO:0007210,GO:0007275,GO:0007369,GO:0007377,GO:0008150,GO:0008227,GO:0009653,GO:0009790,GO:0009987,GO:0010004,GO:0016020,GO:0016021,GO:0023052,GO:0031224,GO:0032501,GO:0032502,GO:0038023,GO:0044425,GO:0044464,GO:0044699,GO:0044700,GO:…	K04157		artNOG[6]	033MF@artNOG,0A28S@biNOG,0SQCP@inNOG,0VA2Y@meNOG,0XRW9@NOG,12TCK@opiNOG,KOG3656@euNOG	NA|NA|NA	T	7 transmembrane receptor (rhodopsin family)
MeliponaBeecheii_001343-T1	7460.GB17376-PA	1.5e-85	322.0			K00649,K13356		euNOG[57]	0XS7R@NOG,KOG1221@euNOG	NA|NA|NA	S	fatty-acyl-CoA reductase (alcohol-forming) activity
MeliponaBeecheii_001349-T1	7070.TC015753-PA	1.1e-18	97.8			K13356		artNOG[6]	036FE@artNOG,0A5H5@biNOG,0STCK@inNOG,0VGC2@meNOG,0XS7R@NOG,13P64@opiNOG,KOG1221@euNOG	NA|NA|NA	I	Male sterility protein
MeliponaBeecheii_001355-T1	31234.CRE22124	1.2e-08	64.3			K11433		meNOG[21]	0A842@biNOG,0IWZB@euNOG,0VK07@meNOG,11T4U@NOG,13T2K@opiNOG	NA|NA|NA	S	Inherit from meNOG: mariner transposase
MeliponaBeecheii_001356-T1	121225.PHUM621780-PA	3.6e-25	119.8					artNOG[6]	03BMM@artNOG,0AMHB@biNOG,0JJH3@euNOG,0SYCG@inNOG,0VYX1@meNOG,0ZB9N@NOG,14AXT@opiNOG	NA|NA|NA
MeliponaBeecheii_001362-T1	7460.GB13475-PA	2.2e-22	110.5	CENB1A	GO:0000902,GO:0003674,GO:0005083,GO:0005096,GO:0006140,GO:0006810,GO:0006897,GO:0006909,GO:0008047,GO:0008060,GO:0008150,GO:0009118,GO:0009653,GO:0009894,GO:0009987,GO:0016043,GO:0016192,GO:0019219,GO:0019220,GO:0019222,GO:0030234,GO:0030695,GO:0030811,GO:0031323,GO:0031329,GO:0032502,GO:0032989,GO:0033121,GO:0033124,GO:0043085,GO:0043087,GO:0043547,GO:0044093,GO:0044699,GO:0044763,GO:0044765,GO:…	K12489		artNOG[6]	033KR@artNOG,09W2N@biNOG,0SQC2@inNOG,0V70X@meNOG,12PNJ@opiNOG,COG5347@NOG,KOG0521@euNOG	NA|NA|NA	T	ArfGap
MeliponaBeecheii_001363-T1	7460.GB13475-PA	1.2e-54	217.6	CENB1A	GO:0000902,GO:0003674,GO:0005083,GO:0005096,GO:0006140,GO:0006810,GO:0006897,GO:0006909,GO:0008047,GO:0008060,GO:0008150,GO:0009118,GO:0009653,GO:0009894,GO:0009987,GO:0016043,GO:0016192,GO:0019219,GO:0019220,GO:0019222,GO:0030234,GO:0030695,GO:0030811,GO:0031323,GO:0031329,GO:0032502,GO:0032989,GO:0033121,GO:0033124,GO:0043085,GO:0043087,GO:0043547,GO:0044093,GO:0044699,GO:0044763,GO:0044765,GO:…	K12489		artNOG[6]	033KR@artNOG,09W2N@biNOG,0SQC2@inNOG,0V70X@meNOG,12PNJ@opiNOG,COG5347@NOG,KOG0521@euNOG	NA|NA|NA	T	ArfGap
MeliponaBeecheii_001364-T1	7460.GB13475-PA	2.4e-20	103.6	CENB1A	GO:0000902,GO:0003674,GO:0005083,GO:0005096,GO:0006140,GO:0006810,GO:0006897,GO:0006909,GO:0008047,GO:0008060,GO:0008150,GO:0009118,GO:0009653,GO:0009894,GO:0009987,GO:0016043,GO:0016192,GO:0019219,GO:0019220,GO:0019222,GO:0030234,GO:0030695,GO:0030811,GO:0031323,GO:0031329,GO:0032502,GO:0032989,GO:0033121,GO:0033124,GO:0043085,GO:0043087,GO:0043547,GO:0044093,GO:0044699,GO:0044763,GO:0044765,GO:…	K12489		artNOG[6]	033KR@artNOG,09W2N@biNOG,0SQC2@inNOG,0V70X@meNOG,12PNJ@opiNOG,COG5347@NOG,KOG0521@euNOG	NA|NA|NA	T	ArfGap
MeliponaBeecheii_001365-T1	7460.GB13475-PA	1.1e-75	288.1	CENB1A	GO:0000902,GO:0003674,GO:0005083,GO:0005096,GO:0006140,GO:0006810,GO:0006897,GO:0006909,GO:0008047,GO:0008060,GO:0008150,GO:0009118,GO:0009653,GO:0009894,GO:0009987,GO:0016043,GO:0016192,GO:0019219,GO:0019220,GO:0019222,GO:0030234,GO:0030695,GO:0030811,GO:0031323,GO:0031329,GO:0032502,GO:0032989,GO:0033121,GO:0033124,GO:0043085,GO:0043087,GO:0043547,GO:0044093,GO:0044699,GO:0044763,GO:0044765,GO:…	K12489		artNOG[6]	033KR@artNOG,09W2N@biNOG,0SQC2@inNOG,0V70X@meNOG,12PNJ@opiNOG,COG5347@NOG,KOG0521@euNOG	NA|NA|NA	T	ArfGap
MeliponaBeecheii_001367-T1	7460.GB15858-PA	0.0	2362.4	SIN3B	GO:0000118,GO:0000228,GO:0000785,GO:0000790,GO:0000791,GO:0000902,GO:0000904,GO:0000988,GO:0000989,GO:0001071,GO:0002682,GO:0003674,GO:0003700,GO:0003712,GO:0005488,GO:0005515,GO:0005575,GO:0005622,GO:0005623,GO:0005634,GO:0005654,GO:0005694,GO:0005700,GO:0006355,GO:0007275,GO:0007346,GO:0007399,GO:0007422,GO:0007444,GO:0007517,GO:0007568,GO:0008150,GO:0008340,GO:0009653,GO:0009889,GO:0009890,GO:…	K11644		artNOG[6]	032B6@artNOG,09WPV@biNOG,0S3BK@hymNOG,0SQFG@inNOG,0VA29@meNOG,12RRE@opiNOG,COG5602@NOG,KOG4204@euNOG	NA|NA|NA	B	HDAC_interact
MeliponaBeecheii_001368-T1	7460.GB14342-PA	1.6e-177	627.5		GO:0001510,GO:0003674,GO:0003824,GO:0004808,GO:0006139,GO:0006396,GO:0006399,GO:0006400,GO:0006725,GO:0006807,GO:0008033,GO:0008150,GO:0008152,GO:0008168,GO:0008173,GO:0008175,GO:0008757,GO:0009451,GO:0009987,GO:0010467,GO:0016070,GO:0016740,GO:0016741,GO:0030488,GO:0032259,GO:0034470,GO:0034641,GO:0034660,GO:0043170,GO:0043412,GO:0043414,GO:0044237,GO:0044238,GO:0044260,GO:0046483,GO:0071704,GO:…	K00566		artNOG[6]	03458@artNOG,09XJ0@biNOG,0S7MQ@hymNOG,0SQBK@inNOG,0V8H3@meNOG,12RXH@opiNOG,COG0482@NOG,KOG2805@euNOG	NA|NA|NA	J	tRNA methyl transferase
MeliponaBeecheii_001369-T1	7460.GB17250-PA	0.0	1591.2	NEP4	GO:0003674,GO:0003824,GO:0004175,GO:0004222,GO:0005575,GO:0005622,GO:0005623,GO:0005737,GO:0005783,GO:0006508,GO:0008150,GO:0008152,GO:0008233,GO:0008237,GO:0016020,GO:0016021,GO:0016528,GO:0016529,GO:0016787,GO:0019538,GO:0031224,GO:0043170,GO:0043226,GO:0043227,GO:0043229,GO:0043231,GO:0044238,GO:0044424,GO:0044425,GO:0044444,GO:0044464,GO:0070011,GO:0071704			artNOG[6]	034RI@artNOG,09UPT@biNOG,0S44T@hymNOG,0SSQI@inNOG,0V5PD@meNOG,12PKS@opiNOG,COG3590@NOG,KOG3624@euNOG	NA|NA|NA	E	Peptidase family M13
MeliponaBeecheii_001370-T1	7460.GB14219-PA	0.0	1275.4	DSH	GO:0000003,GO:0000902,GO:0000904,GO:0001654,GO:0001667,GO:0001700,GO:0001736,GO:0001737,GO:0001738,GO:0001745,GO:0001751,GO:0001752,GO:0001754,GO:0002009,GO:0002165,GO:0003002,GO:0003006,GO:0003007,GO:0003136,GO:0003306,GO:0003674,GO:0005102,GO:0005112,GO:0005488,GO:0005515,GO:0005543,GO:0005575,GO:0005622,GO:0005623,GO:0005737,GO:0005886,GO:0005912,GO:0005938,GO:0006928,GO:0006935,GO:0007154,GO:…	K02353		artNOG[6]	035BW@artNOG,09VBI@biNOG,0S4GQ@hymNOG,0SRZS@inNOG,0V6AU@meNOG,0Y5G4@NOG,12TU6@opiNOG,KOG3571@euNOG	NA|NA|NA	T	segment polarity protein dishevelled
MeliponaBeecheii_001371-T1	7460.GB11581-PA	5.5e-194	682.6	CECR1	GO:0001664,GO:0001948,GO:0002376,GO:0003674,GO:0003824,GO:0004000,GO:0005102,GO:0005488,GO:0005515,GO:0005575,GO:0005576,GO:0005615,GO:0005622,GO:0005623,GO:0005737,GO:0005794,GO:0006139,GO:0006144,GO:0006152,GO:0006154,GO:0006725,GO:0006807,GO:0007275,GO:0008083,GO:0008150,GO:0008152,GO:0008270,GO:0008283,GO:0009056,GO:0009058,GO:0009112,GO:0009113,GO:0009116,GO:0009119,GO:0009163,GO:0009164,GO:…	K01488,K19572		meNOG[21]	09YHF@biNOG,0V8QX@meNOG,12W73@opiNOG,COG1816@NOG,KOG1097@euNOG	NA|NA|NA	F	cat eye syndrome chromosome region, candidate 1
MeliponaBeecheii_001372-T1	7460.GB13754-PA	1e-224	784.3		GO:0003674,GO:0003824,GO:0006629,GO:0007275,GO:0007423,GO:0007444,GO:0008150,GO:0008152,GO:0016298,GO:0016787,GO:0016788,GO:0022416,GO:0032501,GO:0032502,GO:0035220,GO:0044238,GO:0044699,GO:0044707,GO:0044710,GO:0044767,GO:0048513,GO:0048731,GO:0048856,GO:0071704	K13697		artNOG[6]	0351J@artNOG,09XAS@biNOG,0S35E@hymNOG,0SS4W@inNOG,0V895@meNOG,12STH@opiNOG,COG0429@NOG,KOG1838@euNOG	NA|NA|NA	S	alpha/beta hydrolase fold
MeliponaBeecheii_001373-T1	7460.GB14066-PA	3.3e-20	102.8					artNOG[6]	039AX@artNOG,0AB6V@biNOG,0J7WS@euNOG,0S9BZ@hymNOG,0SW2Z@inNOG,0VN76@meNOG,0Z140@NOG,13YRS@opiNOG	NA|NA|NA
MeliponaBeecheii_001374-T1	7460.GB18126-PA	0.0	1528.1	SMC5	GO:0000070,GO:0000278,GO:0000280,GO:0000793,GO:0000796,GO:0000819,GO:0005575,GO:0005622,GO:0005623,GO:0005634,GO:0005694,GO:0006996,GO:0007049,GO:0007059,GO:0007067,GO:0008150,GO:0009987,GO:0016043,GO:0022402,GO:0032991,GO:0043226,GO:0043227,GO:0043228,GO:0043229,GO:0043231,GO:0043232,GO:0043234,GO:0044422,GO:0044424,GO:0044427,GO:0044446,GO:0044464,GO:0044699,GO:0044763,GO:0048285,GO:0051276,GO:…			artNOG[6]	033XA@artNOG,09TD7@biNOG,0S3FM@hymNOG,0SRUN@inNOG,0V4CA@meNOG,12TME@opiNOG,COG1196@NOG,KOG0979@euNOG	NA|NA|NA	B, D, L	RecF/RecN/SMC N terminal domain
MeliponaBeecheii_001375-T1	12957.ACEP_00003522-PA	3.8e-24	117.1					meNOG[21]	0AFKF@biNOG,0KG35@euNOG,0VSQ3@meNOG,10SQH@NOG,12XRX@opiNOG	NA|NA|NA	S	7tm Chemosensory receptor
MeliponaBeecheii_001376-T1	7460.GB30321-PA	8e-87	326.2		GO:0005575,GO:0005623,GO:0005886,GO:0016020,GO:0044464,GO:0071944			meNOG[21]	0AFKF@biNOG,0KG35@euNOG,0VSQ3@meNOG,10SQH@NOG,12XRX@opiNOG	NA|NA|NA	S	7tm Chemosensory receptor
MeliponaBeecheii_001377-T1	7460.GB15898-PA	0.0	2151.3	VKR				artNOG[6]	0355U@artNOG,0A201@biNOG,0S3FD@hymNOG,0SRSS@inNOG,0VF6B@meNOG,13ITQ@opiNOG,COG0515@NOG,KOG4258@euNOG	NA|NA|NA	T	Venus kinase receptor
MeliponaBeecheii_001389-T1	7460.GB12880-PA	1.4e-176	624.8	ESG	GO:0000122,GO:0000902,GO:0000904,GO:0000981,GO:0000982,GO:0001071,GO:0001078,GO:0001227,GO:0001667,GO:0001708,GO:0001709,GO:0001763,GO:0002009,GO:0002165,GO:0003674,GO:0003676,GO:0003677,GO:0003700,GO:0005488,GO:0005575,GO:0005622,GO:0005623,GO:0005634,GO:0006139,GO:0006275,GO:0006351,GO:0006355,GO:0006357,GO:0006366,GO:0006725,GO:0006807,GO:0006928,GO:0007154,GO:0007267,GO:0007275,GO:0007399,GO:…	K09218		artNOG[6]	033XJ@artNOG,09Y5G@biNOG,0S35M@hymNOG,0SQKR@inNOG,0V92Z@meNOG,106JS@NOG,13MSW@opiNOG,KOG2462@euNOG	NA|NA|NA	K	Zinc finger, C2H2 type
MeliponaBeecheii_001396-T1	12957.ACEP_00012669-PA	5.5e-38	163.3					meNOG[21]	0AJ4J@biNOG,0KHGT@euNOG,0VWNR@meNOG,10R9K@NOG,12UZ7@opiNOG	NA|NA|NA
MeliponaBeecheii_001405-T1	7425.NV17739-PA	1.8e-241	840.5		GO:0002164,GO:0002165,GO:0002168,GO:0003674,GO:0003824,GO:0005575,GO:0005622,GO:0005623,GO:0005737,GO:0005783,GO:0005788,GO:0005975,GO:0006464,GO:0006486,GO:0006493,GO:0007275,GO:0007591,GO:0008150,GO:0008152,GO:0008194,GO:0008363,GO:0009058,GO:0009059,GO:0009100,GO:0009101,GO:0009791,GO:0009987,GO:0016740,GO:0016757,GO:0018193,GO:0018210,GO:0018243,GO:0019538,GO:0031974,GO:0032501,GO:0032502,GO:…	K18134		artNOG[6]	0328N@artNOG,09XRN@biNOG,0S4SG@hymNOG,0SP6Z@inNOG,0V8PD@meNOG,0ZHQA@NOG,12QPV@opiNOG,KOG1075@euNOG,KOG4698@euNOG	NA|NA|NA	O	Protein of unknown function (DUF563)
MeliponaBeecheii_001406-T1	12957.ACEP_00016111-PA	8.4e-134	482.6			K05283		artNOG[6]	0370R@artNOG,09ZSN@biNOG,0S4X1@hymNOG,0SU59@inNOG,0VANZ@meNOG,12PR0@opiNOG,COG5062@NOG,KOG0411@euNOG	NA|NA|NA	G	GWT1
MeliponaBeecheii_001413-T1	7460.GB13792-PA	3.6e-38	163.7	MDY	GO:0000003,GO:0003674,GO:0003824,GO:0004144,GO:0004772,GO:0005575,GO:0005622,GO:0005623,GO:0005737,GO:0005783,GO:0005789,GO:0006629,GO:0006638,GO:0006639,GO:0006641,GO:0007275,GO:0007276,GO:0007292,GO:0007444,GO:0008150,GO:0008152,GO:0008374,GO:0008610,GO:0009058,GO:0009987,GO:0010883,GO:0010888,GO:0010941,GO:0012505,GO:0016020,GO:0016411,GO:0016740,GO:0016746,GO:0016747,GO:0019432,GO:0019953,GO:…	K11155		artNOG[6]	034ID@artNOG,09WQK@biNOG,0S58Z@hymNOG,0SR6I@inNOG,0V7P2@meNOG,12Q2F@opiNOG,COG5056@NOG,KOG0380@euNOG	NA|NA|NA	I	MBOAT, membrane-bound O-acyltransferase family
MeliponaBeecheii_001414-T1	7460.GB13792-PA	2.6e-45	186.4	MDY	GO:0000003,GO:0003674,GO:0003824,GO:0004144,GO:0004772,GO:0005575,GO:0005622,GO:0005623,GO:0005737,GO:0005783,GO:0005789,GO:0006629,GO:0006638,GO:0006639,GO:0006641,GO:0007275,GO:0007276,GO:0007292,GO:0007444,GO:0008150,GO:0008152,GO:0008374,GO:0008610,GO:0009058,GO:0009987,GO:0010883,GO:0010888,GO:0010941,GO:0012505,GO:0016020,GO:0016411,GO:0016740,GO:0016746,GO:0016747,GO:0019432,GO:0019953,GO:…	K11155		artNOG[6]	034ID@artNOG,09WQK@biNOG,0S58Z@hymNOG,0SR6I@inNOG,0V7P2@meNOG,12Q2F@opiNOG,COG5056@NOG,KOG0380@euNOG	NA|NA|NA	I	MBOAT, membrane-bound O-acyltransferase family
MeliponaBeecheii_001417-T1	7460.GB13792-PA	7.2e-50	201.4	MDY	GO:0000003,GO:0003674,GO:0003824,GO:0004144,GO:0004772,GO:0005575,GO:0005622,GO:0005623,GO:0005737,GO:0005783,GO:0005789,GO:0006629,GO:0006638,GO:0006639,GO:0006641,GO:0007275,GO:0007276,GO:0007292,GO:0007444,GO:0008150,GO:0008152,GO:0008374,GO:0008610,GO:0009058,GO:0009987,GO:0010883,GO:0010888,GO:0010941,GO:0012505,GO:0016020,GO:0016411,GO:0016740,GO:0016746,GO:0016747,GO:0019432,GO:0019953,GO:…	K11155		artNOG[6]	034ID@artNOG,09WQK@biNOG,0S58Z@hymNOG,0SR6I@inNOG,0V7P2@meNOG,12Q2F@opiNOG,COG5056@NOG,KOG0380@euNOG	NA|NA|NA	I	MBOAT, membrane-bound O-acyltransferase family
MeliponaBeecheii_001419-T1	12957.ACEP_00006664-PA	5.4e-38	162.5					artNOG[6]	03GQ1@artNOG,0AIGR@biNOG,0KEAD@euNOG,0S96N@hymNOG,0T359@inNOG,0VVY0@meNOG,11BQ2@NOG,1317Q@opiNOG	NA|NA|NA
MeliponaBeecheii_001425-T1	7460.GB17157-PA	0.0	1961.0			K10630		artNOG[6]	035PD@artNOG,0A29I@biNOG,0S6ZS@hymNOG,0STCW@inNOG,0VD5G@meNOG,0XP9Y@NOG,12VT1@opiNOG,KOG1815@euNOG	NA|NA|NA	O	RING
MeliponaBeecheii_001426-T1	7460.GB10346-PA	3.2e-96	356.7		GO:0000003,GO:0000226,GO:0000278,GO:0000578,GO:0000902,GO:0000904,GO:0000910,GO:0001655,GO:0001667,GO:0001703,GO:0001709,GO:0001736,GO:0001738,GO:0001763,GO:0002009,GO:0003002,GO:0003006,GO:0003674,GO:0005080,GO:0005488,GO:0005515,GO:0005543,GO:0005575,GO:0005622,GO:0005623,GO:0005737,GO:0005886,GO:0005911,GO:0005912,GO:0005913,GO:0005914,GO:0005915,GO:0005938,GO:0006928,GO:0006996,GO:0007010,GO:…	K04237		artNOG[6]	03I03@artNOG,0B66U@biNOG,0S9TP@hymNOG,0T4CH@inNOG,0WIWI@meNOG,0ZDVK@NOG,13FU1@opiNOG,KOG3528@euNOG,KOG4241@euNOG	NA|NA|NA	J	Domain of unknown function (DUF3534)
MeliponaBeecheii_001427-T1	7460.GB10346-PA	0.0	1640.2		GO:0000003,GO:0000226,GO:0000278,GO:0000578,GO:0000902,GO:0000904,GO:0000910,GO:0001655,GO:0001667,GO:0001703,GO:0001709,GO:0001736,GO:0001738,GO:0001763,GO:0002009,GO:0003002,GO:0003006,GO:0003674,GO:0005080,GO:0005488,GO:0005515,GO:0005543,GO:0005575,GO:0005622,GO:0005623,GO:0005737,GO:0005886,GO:0005911,GO:0005912,GO:0005913,GO:0005914,GO:0005915,GO:0005938,GO:0006928,GO:0006996,GO:0007010,GO:…	K04237		artNOG[6]	03I03@artNOG,0B66U@biNOG,0S9TP@hymNOG,0T4CH@inNOG,0WIWI@meNOG,0ZDVK@NOG,13FU1@opiNOG,KOG3528@euNOG,KOG4241@euNOG	NA|NA|NA	J	Domain of unknown function (DUF3534)
MeliponaBeecheii_001428-T1	7460.GB14623-PA	2.3e-171	607.4					artNOG[6]	037RQ@artNOG,0A2BH@biNOG,0S4XJ@hymNOG,0SUWI@inNOG,0VD7H@meNOG,0ZR21@NOG,13KF3@opiNOG,KOG2507@euNOG	NA|NA|NA	O	UBX
MeliponaBeecheii_001430-T1	7460.GB15934-PA	1.8e-130	470.7		GO:0001071,GO:0002164,GO:0003674,GO:0003700,GO:0005575,GO:0005622,GO:0005623,GO:0005634,GO:0006355,GO:0007275,GO:0007525,GO:0007526,GO:0008150,GO:0009791,GO:0009889,GO:0010468,GO:0010556,GO:0019219,GO:0019222,GO:0031323,GO:0031326,GO:0032501,GO:0032502,GO:0040011,GO:0043226,GO:0043227,GO:0043229,GO:0043231,GO:0044424,GO:0044464,GO:0044699,GO:0044707,GO:0044767,GO:0048513,GO:0048569,GO:0048731,GO:…			artNOG[6]	037FN@artNOG,0A5XF@biNOG,0S8MC@hymNOG,0SUCJ@inNOG,0VGSR@meNOG,11R8D@NOG,13SYE@opiNOG,KOG0485@euNOG	NA|NA|NA	K	Homeobox domain
MeliponaBeecheii_001431-T1	7460.GB12261-PA	4.5e-173	612.5	CYCH	GO:0000428,GO:0001932,GO:0003674,GO:0005575,GO:0005622,GO:0005623,GO:0005634,GO:0005654,GO:0005667,GO:0005675,GO:0006139,GO:0006351,GO:0006352,GO:0006366,GO:0006367,GO:0006725,GO:0006807,GO:0008150,GO:0008152,GO:0009058,GO:0009059,GO:0009987,GO:0010467,GO:0016070,GO:0016538,GO:0016591,GO:0018130,GO:0019207,GO:0019220,GO:0019222,GO:0019438,GO:0019887,GO:0030234,GO:0030880,GO:0031323,GO:0031399,GO:…	K06634		artNOG[6]	033FS@artNOG,09YBB@biNOG,0S3ZH@hymNOG,0SP5Q@inNOG,0V98Y@meNOG,13IDX@opiNOG,COG5333@NOG,KOG2496@euNOG	NA|NA|NA	D	Cyclin, N-terminal domain
MeliponaBeecheii_001441-T1	7460.GB14516-PA	5.4e-34	150.2	DLL	GO:0000003,GO:0001071,GO:0002165,GO:0003002,GO:0003006,GO:0003674,GO:0003700,GO:0005575,GO:0005622,GO:0005623,GO:0005634,GO:0006355,GO:0007275,GO:0007389,GO:0007399,GO:0007417,GO:0007420,GO:0007444,GO:0007447,GO:0007449,GO:0007469,GO:0007472,GO:0007476,GO:0007478,GO:0007479,GO:0007480,GO:0007484,GO:0007485,GO:0007487,GO:0007548,GO:0007552,GO:0007560,GO:0007610,GO:0007635,GO:0008150,GO:0008587,GO:…	K18488		artNOG[6]	037AD@artNOG,0A3ET@biNOG,0S7A8@hymNOG,0SU7F@inNOG,0VF5U@meNOG,0ZHZR@NOG,12TFX@opiNOG,KOG0850@euNOG	NA|NA|NA	K	Homeobox domain
MeliponaBeecheii_001449-T1	12957.ACEP_00006657-PA	1.3e-107	394.8	DLL	GO:0000003,GO:0001071,GO:0002165,GO:0003002,GO:0003006,GO:0003674,GO:0003700,GO:0005575,GO:0005622,GO:0005623,GO:0005634,GO:0006355,GO:0007275,GO:0007389,GO:0007399,GO:0007417,GO:0007420,GO:0007444,GO:0007447,GO:0007449,GO:0007469,GO:0007472,GO:0007476,GO:0007478,GO:0007479,GO:0007480,GO:0007484,GO:0007485,GO:0007487,GO:0007548,GO:0007552,GO:0007560,GO:0007610,GO:0007635,GO:0008150,GO:0008587,GO:…	K18488		artNOG[6]	037AD@artNOG,0A3ET@biNOG,0S7A8@hymNOG,0SU7F@inNOG,0VF5U@meNOG,0ZHZR@NOG,12TFX@opiNOG,KOG0850@euNOG	NA|NA|NA	K	Homeobox domain
MeliponaBeecheii_001452-T1	7425.NV12886-PA	1.4e-23	114.8					artNOG[6]	03GHR@artNOG,0ACBZ@biNOG,0KFTQ@euNOG,0S9H6@hymNOG,0T3C7@inNOG,0VPGR@meNOG,10T0E@NOG,12YAG@opiNOG	NA|NA|NA
MeliponaBeecheii_001453-T1	12957.ACEP_00006652-PA	1.5e-20	103.6					artNOG[6]	039JJ@artNOG,0ABWZ@biNOG,0J7HR@euNOG,0S9BJ@hymNOG,0SW8Q@inNOG,0VNZT@meNOG,0XUQ0@NOG,13ZD4@opiNOG	NA|NA|NA
MeliponaBeecheii_001455-T1	7460.GB19979-PA	1.6e-291	1006.9	GAD1	GO:0001505,GO:0003008,GO:0003674,GO:0003824,GO:0004351,GO:0006082,GO:0006520,GO:0006536,GO:0006538,GO:0006807,GO:0007154,GO:0007267,GO:0007268,GO:0007275,GO:0007399,GO:0007416,GO:0007517,GO:0007519,GO:0007528,GO:0007610,GO:0007611,GO:0007612,GO:0007626,GO:0007635,GO:0008150,GO:0008152,GO:0008306,GO:0008345,GO:0008355,GO:0008652,GO:0009056,GO:0009058,GO:0009063,GO:0009064,GO:0009065,GO:0009448,GO:…	K01580		artNOG[6]	0326P@artNOG,09UKQ@biNOG,0S55T@hymNOG,0SPKR@inNOG,0V5K4@meNOG,12P8B@opiNOG,COG0076@NOG,KOG0629@euNOG	NA|NA|NA	E	Pyridoxal-dependent decarboxylase conserved domain
MeliponaBeecheii_001456-T1	7425.NV12888-PA	1.1e-193	681.8	FAA	GO:0003674,GO:0003824,GO:0004334,GO:0008150,GO:0008152,GO:0016787,GO:0016822,GO:0016823	K01555		artNOG[6]	034HG@artNOG,0A16K@biNOG,0S6FC@hymNOG,0SSRZ@inNOG,0VC2F@meNOG,12NEZ@opiNOG,COG0179@NOG,KOG2843@euNOG	NA|NA|NA	G	Pfam:DUF1969
MeliponaBeecheii_001457-T1	7460.GB20146-PA	5.5e-87	327.0					artNOG[6]	039NR@artNOG,0AQBU@biNOG,0IF5I@euNOG,0S91N@hymNOG,0SW27@inNOG,0W2TU@meNOG,0YNS7@NOG,12SPM@opiNOG	NA|NA|NA	S	Inherit from opiNOG: coiled-coil domain containing 113
MeliponaBeecheii_001458-T1	7460.GB20065-PA	0.0	1468.4		GO:0005575,GO:0005622,GO:0005623,GO:0005634,GO:0043226,GO:0043227,GO:0043229,GO:0043231,GO:0044424,GO:0044464	K01283		artNOG[6]	034JE@artNOG,09UK1@biNOG,0S6AY@hymNOG,0SR7H@inNOG,0V5JA@meNOG,0XPJ3@NOG,12S0D@opiNOG,KOG3690@euNOG,KOG4082@euNOG	NA|NA|NA	E	Angiotensin-converting enzyme
MeliponaBeecheii_001459-T1	7460.GB11453-PA	0.0	1560.8		GO:0000278,GO:0000280,GO:0003674,GO:0003779,GO:0005102,GO:0005488,GO:0005515,GO:0005575,GO:0005912,GO:0006996,GO:0007049,GO:0007067,GO:0007154,GO:0007165,GO:0008092,GO:0008104,GO:0008134,GO:0008150,GO:0009987,GO:0016043,GO:0016922,GO:0022402,GO:0023052,GO:0030054,GO:0033036,GO:0033365,GO:0034613,GO:0035257,GO:0035329,GO:0035556,GO:0040008,GO:0044380,GO:0044699,GO:0044700,GO:0044763,GO:0045570,GO:…	K16682		artNOG[6]	032AI@artNOG,09TU6@biNOG,0S696@hymNOG,0SP2X@inNOG,0V4TG@meNOG,0Y3GP@NOG,12NDJ@opiNOG,KOG1701@euNOG	NA|NA|NA	T	LIM
MeliponaBeecheii_001463-T1	7460.GB13425-PA	8.3e-149	531.9					artNOG[6]	0338W@artNOG,0A5SB@biNOG,0IEJW@euNOG,0S79J@hymNOG,0SQ1W@inNOG,0VGMJ@meNOG,0ZR0G@NOG,13N6D@opiNOG	NA|NA|NA	T	RA
MeliponaBeecheii_001465-T1	7460.GB17403-PA	3e-18	96.7	CA-BETA	GO:0003674,GO:0005215,GO:0005216,GO:0005244,GO:0005245,GO:0005261,GO:0005262,GO:0005575,GO:0005623,GO:0005886,GO:0005891,GO:0006810,GO:0006811,GO:0006812,GO:0006816,GO:0008150,GO:0008324,GO:0009987,GO:0015075,GO:0015085,GO:0015267,GO:0016020,GO:0016021,GO:0022803,GO:0022832,GO:0022836,GO:0022838,GO:0022839,GO:0022843,GO:0022857,GO:0022890,GO:0022891,GO:0022892,GO:0030001,GO:0031224,GO:0032879,GO:…	K04863		artNOG[6]	032TW@artNOG,09UPJ@biNOG,0S3HU@hymNOG,0SQ49@inNOG,0V5P5@meNOG,0XRDI@NOG,12NVH@opiNOG,KOG3812@euNOG	NA|NA|NA	P, T	Voltage gated calcium channel subunit beta domain 4Aa N terminal
MeliponaBeecheii_001466-T1	7460.GB17403-PA	1.1e-219	767.7	CA-BETA	GO:0003674,GO:0005215,GO:0005216,GO:0005244,GO:0005245,GO:0005261,GO:0005262,GO:0005575,GO:0005623,GO:0005886,GO:0005891,GO:0006810,GO:0006811,GO:0006812,GO:0006816,GO:0008150,GO:0008324,GO:0009987,GO:0015075,GO:0015085,GO:0015267,GO:0016020,GO:0016021,GO:0022803,GO:0022832,GO:0022836,GO:0022838,GO:0022839,GO:0022843,GO:0022857,GO:0022890,GO:0022891,GO:0022892,GO:0030001,GO:0031224,GO:0032879,GO:…	K04863		artNOG[6]	032TW@artNOG,09UPJ@biNOG,0S3HU@hymNOG,0SQ49@inNOG,0V5P5@meNOG,0XRDI@NOG,12NVH@opiNOG,KOG3812@euNOG	NA|NA|NA	P, T	Voltage gated calcium channel subunit beta domain 4Aa N terminal
MeliponaBeecheii_001474-T1	7460.GB19033-PA	1.4e-44	185.3	AB	GO:0000003,GO:0000902,GO:0000904,GO:0001071,GO:0001667,GO:0003006,GO:0003674,GO:0003700,GO:0005575,GO:0005622,GO:0005623,GO:0005634,GO:0006355,GO:0006928,GO:0006935,GO:0007275,GO:0007276,GO:0007292,GO:0007297,GO:0007298,GO:0007399,GO:0007409,GO:0007411,GO:0007417,GO:0007420,GO:0007423,GO:0007517,GO:0008037,GO:0008038,GO:0008039,GO:0008150,GO:0009605,GO:0009653,GO:0009889,GO:0009987,GO:0010468,GO:…			artNOG[6]	034KX@artNOG,0A4NR@biNOG,0IVY5@euNOG,0S59C@hymNOG,0SR8S@inNOG,0V4VA@meNOG,10XKF@NOG,13NN5@opiNOG	NA|NA|NA	S	BTB/POZ domain
MeliponaBeecheii_001475-T1	7460.GB19033-PA	7.8e-192	675.6	AB	GO:0000003,GO:0000902,GO:0000904,GO:0001071,GO:0001667,GO:0003006,GO:0003674,GO:0003700,GO:0005575,GO:0005622,GO:0005623,GO:0005634,GO:0006355,GO:0006928,GO:0006935,GO:0007275,GO:0007276,GO:0007292,GO:0007297,GO:0007298,GO:0007399,GO:0007409,GO:0007411,GO:0007417,GO:0007420,GO:0007423,GO:0007517,GO:0008037,GO:0008038,GO:0008039,GO:0008150,GO:0009605,GO:0009653,GO:0009889,GO:0009987,GO:0010468,GO:…			artNOG[6]	034KX@artNOG,0A4NR@biNOG,0IVY5@euNOG,0S59C@hymNOG,0SR8S@inNOG,0V4VA@meNOG,10XKF@NOG,13NN5@opiNOG	NA|NA|NA	S	BTB/POZ domain
MeliponaBeecheii_001480-T1	7070.TC013098-PA	1.5e-19	101.7	AB	GO:0000003,GO:0000902,GO:0000904,GO:0001071,GO:0001667,GO:0003006,GO:0003674,GO:0003700,GO:0005575,GO:0005622,GO:0005623,GO:0005634,GO:0006355,GO:0006928,GO:0006935,GO:0007275,GO:0007276,GO:0007292,GO:0007297,GO:0007298,GO:0007399,GO:0007409,GO:0007411,GO:0007417,GO:0007420,GO:0007423,GO:0007517,GO:0008037,GO:0008038,GO:0008039,GO:0008150,GO:0009605,GO:0009653,GO:0009889,GO:0009987,GO:0010468,GO:…			artNOG[6]	034KX@artNOG,0A4NR@biNOG,0IVY5@euNOG,0SR8S@inNOG,0V4VA@meNOG,10XKF@NOG,13NN5@opiNOG	NA|NA|NA	S	ZnF_C2H2
MeliponaBeecheii_001481-T1	12957.ACEP_00006633-PA	5.3e-49	199.5					artNOG[6]	03BNE@artNOG,0AB09@biNOG,0JMBN@euNOG,0S8S3@hymNOG,0SY37@inNOG,0VN0E@meNOG,0ZE4P@NOG,14C3M@opiNOG	NA|NA|NA	S	ZnF_C2H2
MeliponaBeecheii_001482-T1	7460.GB30158-PA	5.4e-153	545.8	AB	GO:0000003,GO:0000902,GO:0000904,GO:0001071,GO:0001667,GO:0003006,GO:0003674,GO:0003700,GO:0005575,GO:0005622,GO:0005623,GO:0005634,GO:0006355,GO:0006928,GO:0006935,GO:0007275,GO:0007276,GO:0007292,GO:0007297,GO:0007298,GO:0007399,GO:0007409,GO:0007411,GO:0007417,GO:0007420,GO:0007423,GO:0007517,GO:0008037,GO:0008038,GO:0008039,GO:0008150,GO:0009605,GO:0009653,GO:0009889,GO:0009987,GO:0010468,GO:…			artNOG[6]	034KX@artNOG,0A4NR@biNOG,0IVY5@euNOG,0S59C@hymNOG,0SR8S@inNOG,0V4VA@meNOG,10XKF@NOG,13NN5@opiNOG	NA|NA|NA	S	BTB/POZ domain
MeliponaBeecheii_001487-T1	7460.GB12014-PA	7e-226	788.9	SLC5A8	GO:0003333,GO:0003674,GO:0005215,GO:0005342,GO:0005575,GO:0005622,GO:0005623,GO:0005634,GO:0005886,GO:0005887,GO:0005903,GO:0006082,GO:0006461,GO:0006520,GO:0006575,GO:0006590,GO:0006725,GO:0006732,GO:0006766,GO:0006767,GO:0006768,GO:0006790,GO:0006807,GO:0006810,GO:0006811,GO:0006812,GO:0006814,GO:0006820,GO:0006865,GO:0006996,GO:0007010,GO:0008028,GO:0008150,GO:0008152,GO:0008324,GO:0008507,GO:…	K14385,K14386,K14388		meNOG[21]	09WRQ@biNOG,0V7Q3@meNOG,12TWH@opiNOG,COG0591@NOG,KOG2349@euNOG	NA|NA|NA	P	solute carrier family 5
MeliponaBeecheii_001494-T1	7460.GB18866-PA	1.8e-233	813.5					artNOG[6]	03H3M@artNOG,0B32K@biNOG,0IMGT@euNOG,0S9K6@hymNOG,0T3M0@inNOG,0WFE0@meNOG,11WYG@NOG,13ASR@opiNOG	NA|NA|NA	T	C2 domain of PTEN tumour-suppressor protein
MeliponaBeecheii_001496-T1	7460.GB11727-PA	1.6e-205	721.1		GO:0002165,GO:0003674,GO:0003779,GO:0005488,GO:0005515,GO:0005575,GO:0005912,GO:0005924,GO:0005925,GO:0006996,GO:0007010,GO:0007016,GO:0007275,GO:0007444,GO:0007472,GO:0007475,GO:0007476,GO:0007552,GO:0007560,GO:0008092,GO:0008104,GO:0008150,GO:0008587,GO:0009653,GO:0009791,GO:0009886,GO:0009887,GO:0009987,GO:0016043,GO:0030054,GO:0030055,GO:0032501,GO:0032502,GO:0032507,GO:0033036,GO:0034613,GO:…	K18080		artNOG[6]	033QY@artNOG,09WP7@biNOG,0S7FS@hymNOG,0SSFQ@inNOG,0V7MS@meNOG,0XSUT@NOG,12U1J@opiNOG,KOG1930@euNOG,KOG2650@euNOG	NA|NA|NA	T, Z	Phosphotyrosine-binding domain
MeliponaBeecheii_001497-T1	12957.ACEP_00006628-PA	2.7e-60	236.5		GO:0002165,GO:0003674,GO:0003779,GO:0005488,GO:0005515,GO:0005575,GO:0005912,GO:0005924,GO:0005925,GO:0006996,GO:0007010,GO:0007016,GO:0007275,GO:0007444,GO:0007472,GO:0007475,GO:0007476,GO:0007552,GO:0007560,GO:0008092,GO:0008104,GO:0008150,GO:0008587,GO:0009653,GO:0009791,GO:0009886,GO:0009887,GO:0009987,GO:0016043,GO:0030054,GO:0030055,GO:0032501,GO:0032502,GO:0032507,GO:0033036,GO:0034613,GO:…	K18080		artNOG[6]	033QY@artNOG,09WP7@biNOG,0S7FS@hymNOG,0SSFQ@inNOG,0V7MS@meNOG,0XSUT@NOG,12U1J@opiNOG,KOG1930@euNOG	NA|NA|NA	T, Z	Phosphotyrosine-binding domain
MeliponaBeecheii_001498-T1	7460.GB11727-PA	4.1e-240	835.9		GO:0002165,GO:0003674,GO:0003779,GO:0005488,GO:0005515,GO:0005575,GO:0005912,GO:0005924,GO:0005925,GO:0006996,GO:0007010,GO:0007016,GO:0007275,GO:0007444,GO:0007472,GO:0007475,GO:0007476,GO:0007552,GO:0007560,GO:0008092,GO:0008104,GO:0008150,GO:0008587,GO:0009653,GO:0009791,GO:0009886,GO:0009887,GO:0009987,GO:0016043,GO:0030054,GO:0030055,GO:0032501,GO:0032502,GO:0032507,GO:0033036,GO:0034613,GO:…	K18080		artNOG[6]	033QY@artNOG,09WP7@biNOG,0S7FS@hymNOG,0SSFQ@inNOG,0V7MS@meNOG,0XSUT@NOG,12U1J@opiNOG,KOG1930@euNOG,KOG2650@euNOG	NA|NA|NA	T, Z	Phosphotyrosine-binding domain
MeliponaBeecheii_001499-T1	7460.GB14603-PA	1.2e-94	351.7					artNOG[6]	039R6@artNOG,0A5S7@biNOG,0S6BU@hymNOG,0SWP1@inNOG,0VJ2V@meNOG,13RNT@opiNOG,COG5640@NOG,KOG3627@euNOG	NA|NA|NA	O	Tryp_SPc
MeliponaBeecheii_001500-T1	7460.GB14603-PA	7e-87	325.9					artNOG[6]	039R6@artNOG,0A5S7@biNOG,0S6BU@hymNOG,0SWP1@inNOG,0VJ2V@meNOG,13RNT@opiNOG,COG5640@NOG,KOG3627@euNOG	NA|NA|NA	O	Tryp_SPc
MeliponaBeecheii_001501-T1	7460.GB11511-PA	1.3e-128	464.5					artNOG[6]	03ADY@artNOG,0AEJ7@biNOG,0S723@hymNOG,0SX0M@inNOG,0VRT3@meNOG,145F1@opiNOG,COG5640@NOG,KOG3627@euNOG	NA|NA|NA	O	Tryp_SPc
MeliponaBeecheii_001502-T1	7460.GB19090-PA	1.8e-228	797.0		GO:0003674,GO:0003824,GO:0004180,GO:0004181,GO:0008150,GO:0008152,GO:0008233,GO:0008235,GO:0008237,GO:0008238,GO:0016787,GO:0070011			artNOG[6]	035PP@artNOG,09U1U@biNOG,0S4XH@hymNOG,0SSDK@inNOG,0V50S@meNOG,12NHA@opiNOG,COG2866@NOG,KOG2650@euNOG	NA|NA|NA	E	Carboxypeptidase activation peptide
MeliponaBeecheii_001503-T1	7460.GB11371-PA	1.8e-121	440.7		GO:0000413,GO:0003674,GO:0003755,GO:0003824,GO:0005488,GO:0005575,GO:0005622,GO:0005623,GO:0005737,GO:0005783,GO:0005788,GO:0005886,GO:0005887,GO:0006457,GO:0006458,GO:0006464,GO:0006726,GO:0006810,GO:0006915,GO:0006950,GO:0007154,GO:0007165,GO:0007602,GO:0007603,GO:0008144,GO:0008150,GO:0008152,GO:0008219,GO:0009058,GO:0009314,GO:0009416,GO:0009581,GO:0009582,GO:0009583,GO:0009584,GO:0009605,GO:…	K01802,K03768		artNOG[6]	036KU@artNOG,0A6TX@biNOG,0S3JF@hymNOG,0STIJ@inNOG,0VHMW@meNOG,0Z0G4@NOG,13Q86@opiNOG,KOG0880@euNOG	NA|NA|NA	O	PPIases accelerate the folding of proteins (By similarity)
MeliponaBeecheii_001505-T1	7460.GB16994-PA	3.3e-254	882.9					artNOG[6]	035MB@artNOG,0A1HN@biNOG,0SSAR@inNOG,0VADW@meNOG,0YVF6@NOG,12T15@opiNOG,KOG1893@euNOG	NA|NA|NA	S	Protein of unknown function (DUF3595)
MeliponaBeecheii_001506-T1	7460.GB16994-PA	0.0	2798.8					artNOG[6]	035MB@artNOG,0A1HN@biNOG,0SSAR@inNOG,0VADW@meNOG,0YVF6@NOG,12T15@opiNOG,KOG1893@euNOG	NA|NA|NA	S	Protein of unknown function (DUF3595)
MeliponaBeecheii_001507-T1	7460.GB10261-PA	2e-66	258.1					artNOG[6]	03GI4@artNOG,0A9ZA@biNOG,0KGXQ@euNOG,0S8N0@hymNOG,0T3BS@inNOG,0VKWZ@meNOG,10RV2@NOG,12W2X@opiNOG	NA|NA|NA
MeliponaBeecheii_001508-T1	7460.GB14710-PA	1.6e-229	800.4		GO:0003674,GO:0003824,GO:0004180,GO:0004185,GO:0005575,GO:0005576,GO:0006403,GO:0006810,GO:0008150,GO:0008152,GO:0008233,GO:0008236,GO:0008238,GO:0015931,GO:0016787,GO:0017171,GO:0033036,GO:0033227,GO:0044699,GO:0044765,GO:0050657,GO:0050658,GO:0051179,GO:0051234,GO:0051236,GO:0070008,GO:0070011,GO:0071702,GO:0071705	K09645		artNOG[6]	03490@artNOG,09UKH@biNOG,0S5C8@hymNOG,0SQY2@inNOG,0V5JX@meNOG,12T1C@opiNOG,COG2939@NOG,KOG1282@euNOG	NA|NA|NA	O	Serine carboxypeptidase
MeliponaBeecheii_001509-T1	7460.GB11628-PA	3.3e-140	503.1	PPT2	GO:0000323,GO:0002084,GO:0003674,GO:0003824,GO:0005575,GO:0005622,GO:0005623,GO:0005737,GO:0005764,GO:0005773,GO:0006464,GO:0008150,GO:0008152,GO:0008474,GO:0009056,GO:0009057,GO:0009987,GO:0016787,GO:0016788,GO:0016790,GO:0019538,GO:0030163,GO:0035601,GO:0036211,GO:0042157,GO:0042159,GO:0043170,GO:0043226,GO:0043227,GO:0043229,GO:0043231,GO:0043412,GO:0044237,GO:0044238,GO:0044260,GO:0044267,GO:…	K01074		artNOG[6]	033S1@artNOG,09U7W@biNOG,0SQGE@inNOG,0V570@meNOG,13IIW@opiNOG,COG1075@NOG,KOG2541@euNOG	NA|NA|NA	G	Palmitoyl protein thioesterase
MeliponaBeecheii_001511-T1	7460.GB11844-PA	7.6e-27	126.7		GO:0003674,GO:0003676,GO:0005488,GO:0005575,GO:0005622,GO:0005623,GO:0005634,GO:0043226,GO:0043227,GO:0043229,GO:0043231,GO:0044424,GO:0044464,GO:0097159,GO:1901363	K09223		artNOG[6]	0364K@artNOG,09W06@biNOG,0S7RC@hymNOG,0SS9W@inNOG,0V6YK@meNOG,12QEG@opiNOG,COG5048@NOG,KOG1721@euNOG	NA|NA|NA	K	Zinc finger, C2H2 type
MeliponaBeecheii_001512-T1	7460.GB11844-PA	6.1e-127	459.1		GO:0003674,GO:0003676,GO:0005488,GO:0005575,GO:0005622,GO:0005623,GO:0005634,GO:0043226,GO:0043227,GO:0043229,GO:0043231,GO:0044424,GO:0044464,GO:0097159,GO:1901363	K09223		artNOG[6]	0364K@artNOG,09W06@biNOG,0S7RC@hymNOG,0SS9W@inNOG,0V6YK@meNOG,12QEG@opiNOG,COG5048@NOG,KOG1721@euNOG	NA|NA|NA	K	Zinc finger, C2H2 type
MeliponaBeecheii_001516-T1	12957.ACEP_00006612-PA	3.7e-29	132.9					artNOG[6]	0394R@artNOG,0AA64@biNOG,0SXGY@inNOG,0VM3R@meNOG,13YCR@opiNOG,COG5048@NOG,KOG1721@euNOG	NA|NA|NA	K	Zinc finger, C2H2 type
MeliponaBeecheii_001519-T1	7460.GB19085-PA	9.1e-59	233.0		GO:0001676,GO:0003674,GO:0003824,GO:0004467,GO:0006082,GO:0006629,GO:0006631,GO:0006637,GO:0006638,GO:0006639,GO:0006641,GO:0006732,GO:0006793,GO:0008150,GO:0008152,GO:0009056,GO:0009058,GO:0009062,GO:0009108,GO:0009966,GO:0009968,GO:0009987,GO:0010646,GO:0010648,GO:0015645,GO:0016042,GO:0016054,GO:0016874,GO:0016877,GO:0019433,GO:0019752,GO:0023051,GO:0023057,GO:0032787,GO:0035383,GO:0035384,GO:…			artNOG[6]	0343W@artNOG,09VR8@biNOG,0S6QJ@hymNOG,0SQSQ@inNOG,0V6Q6@meNOG,12PD4@opiNOG,COG0318@NOG,KOG1176@euNOG	NA|NA|NA	I	AMP-binding enzyme
MeliponaBeecheii_001521-T1	7460.GB19085-PA	4.4e-24	116.7		GO:0001676,GO:0003674,GO:0003824,GO:0004467,GO:0006082,GO:0006629,GO:0006631,GO:0006637,GO:0006638,GO:0006639,GO:0006641,GO:0006732,GO:0006793,GO:0008150,GO:0008152,GO:0009056,GO:0009058,GO:0009062,GO:0009108,GO:0009966,GO:0009968,GO:0009987,GO:0010646,GO:0010648,GO:0015645,GO:0016042,GO:0016054,GO:0016874,GO:0016877,GO:0019433,GO:0019752,GO:0023051,GO:0023057,GO:0032787,GO:0035383,GO:0035384,GO:…			artNOG[6]	0343W@artNOG,09VR8@biNOG,0S6QJ@hymNOG,0SQSQ@inNOG,0V6Q6@meNOG,12PD4@opiNOG,COG0318@NOG,KOG1176@euNOG	NA|NA|NA	I	AMP-binding enzyme
MeliponaBeecheii_001524-T1	7460.GB19085-PA	3.4e-223	780.0		GO:0001676,GO:0003674,GO:0003824,GO:0004467,GO:0006082,GO:0006629,GO:0006631,GO:0006637,GO:0006638,GO:0006639,GO:0006641,GO:0006732,GO:0006793,GO:0008150,GO:0008152,GO:0009056,GO:0009058,GO:0009062,GO:0009108,GO:0009966,GO:0009968,GO:0009987,GO:0010646,GO:0010648,GO:0015645,GO:0016042,GO:0016054,GO:0016874,GO:0016877,GO:0019433,GO:0019752,GO:0023051,GO:0023057,GO:0032787,GO:0035383,GO:0035384,GO:…			artNOG[6]	0343W@artNOG,09VR8@biNOG,0S6QJ@hymNOG,0SQSQ@inNOG,0V6Q6@meNOG,12PD4@opiNOG,COG0318@NOG,KOG1176@euNOG	NA|NA|NA	I	AMP-binding enzyme
MeliponaBeecheii_001525-T1	7460.GB17678-PA	3.1e-241	839.3					artNOG[6]	035QV@artNOG,0A66U@biNOG,0IG56@euNOG,0SSG2@inNOG,0VH1P@meNOG,11F6S@NOG,13M05@opiNOG	NA|NA|NA	S	Inherit from meNOG: ZnF_C2H2
MeliponaBeecheii_001526-T1	7460.GB15192-PA	0.0	1196.0		GO:0003674,GO:0005215,GO:0006810,GO:0006811,GO:0006812,GO:0008150,GO:0008324,GO:0008513,GO:0009987,GO:0015075,GO:0015101,GO:0015291,GO:0015695,GO:0022804,GO:0022857,GO:0022891,GO:0022892,GO:0034220,GO:0044699,GO:0044763,GO:0044765,GO:0051179,GO:0051234,GO:0055085,GO:0071702			artNOG[6]	03HQC@artNOG,0B55R@biNOG,0IRIE@euNOG,0T445@inNOG,0WHRU@meNOG,0XSRI@NOG,13E7R@opiNOG	NA|NA|NA	G	Sugar (and other) transporter
MeliponaBeecheii_001529-T1	7460.GB16423-PA	0.0	1674.4		GO:0000003,GO:0000059,GO:0000278,GO:0000280,GO:0003006,GO:0003674,GO:0005215,GO:0005575,GO:0005622,GO:0005623,GO:0005634,GO:0005635,GO:0005643,GO:0005737,GO:0005811,GO:0005856,GO:0005875,GO:0006461,GO:0006605,GO:0006606,GO:0006607,GO:0006810,GO:0006886,GO:0006913,GO:0006996,GO:0007010,GO:0007015,GO:0007049,GO:0007067,GO:0007276,GO:0007292,GO:0007304,GO:0008104,GO:0008150,GO:0008320,GO:0008360,GO:…	K14293		artNOG[6]	035WM@artNOG,09TX5@biNOG,0S3UK@hymNOG,0SSVG@inNOG,0V4W9@meNOG,12T3M@opiNOG,COG5215@NOG,KOG1241@euNOG	NA|NA|NA	U, Y	Importin-beta N-terminal domain
MeliponaBeecheii_001533-T1	7460.GB17814-PA	1.5e-40	170.6	HR38	GO:0000975,GO:0000976,GO:0000977,GO:0000981,GO:0001012,GO:0001067,GO:0001071,GO:0003674,GO:0003676,GO:0003677,GO:0003700,GO:0004871,GO:0004872,GO:0004879,GO:0005488,GO:0005575,GO:0005622,GO:0005623,GO:0005634,GO:0006139,GO:0006351,GO:0006355,GO:0006357,GO:0006366,GO:0006725,GO:0006807,GO:0006810,GO:0006897,GO:0006909,GO:0007154,GO:0007165,GO:0007275,GO:0007564,GO:0008150,GO:0008152,GO:0008544,GO:…	K08558		artNOG[6]	035C3@artNOG,09TF3@biNOG,0SSJM@inNOG,0V4E5@meNOG,0YWNC@NOG,12N74@opiNOG,KOG4217@euNOG	NA|NA|NA	K	steroid hormone receptor activity
MeliponaBeecheii_001536-T1	7460.GB19794-PA	1.5e-96	357.5		GO:0000003,GO:0000075,GO:0000077,GO:0001654,GO:0001745,GO:0002165,GO:0005575,GO:0005622,GO:0005623,GO:0005634,GO:0006950,GO:0006952,GO:0006974,GO:0007049,GO:0007093,GO:0007095,GO:0007275,GO:0007276,GO:0007292,GO:0007346,GO:0007423,GO:0007444,GO:0007472,GO:0007476,GO:0007552,GO:0007560,GO:0008150,GO:0008180,GO:0009607,GO:0009617,GO:0009653,GO:0009791,GO:0009886,GO:0009887,GO:0009987,GO:0010468,GO:…	K12181		artNOG[6]	037Q0@artNOG,0A073@biNOG,0S8E1@hymNOG,0SUQR@inNOG,0VB31@meNOG,0XW9N@NOG,13CSF@opiNOG,KOG4414@euNOG	NA|NA|NA	O, T	COP9 signalosome complex subunit 8-like
MeliponaBeecheii_001537-T1	12957.ACEP_00006472-PA	5.2e-111	405.6	RABX6	GO:0000166,GO:0001882,GO:0001883,GO:0003674,GO:0003824,GO:0003924,GO:0005488,GO:0005525,GO:0005575,GO:0005623,GO:0006139,GO:0006152,GO:0006163,GO:0006184,GO:0006195,GO:0006725,GO:0006753,GO:0006793,GO:0006796,GO:0006807,GO:0008150,GO:0008152,GO:0009056,GO:0009116,GO:0009117,GO:0009119,GO:0009141,GO:0009143,GO:0009144,GO:0009146,GO:0009150,GO:0009154,GO:0009164,GO:0009166,GO:0009199,GO:0009203,GO:…			artNOG[6]	035AP@artNOG,0A26A@biNOG,0SRXZ@inNOG,0VD1W@meNOG,13N2C@opiNOG,COG1100@NOG,KOG0098@euNOG	NA|NA|NA	U	Gtr1/RagA G protein conserved region
MeliponaBeecheii_001538-T1	12957.ACEP_00006473-PA	8.1e-218	761.5		GO:0003674,GO:0003824,GO:0004123,GO:0005575,GO:0005622,GO:0005623,GO:0005737,GO:0005739,GO:0005856,GO:0005875,GO:0006082,GO:0006520,GO:0006522,GO:0006523,GO:0006807,GO:0008150,GO:0008152,GO:0008652,GO:0009058,GO:0009078,GO:0009079,GO:0009987,GO:0015630,GO:0016043,GO:0016053,GO:0016226,GO:0016829,GO:0016846,GO:0019752,GO:0022607,GO:0031163,GO:0032991,GO:0043226,GO:0043227,GO:0043228,GO:0043229,GO:…	K04487		artNOG[6]	03286@artNOG,0A1CH@biNOG,0S6GB@hymNOG,0SRIZ@inNOG,0VC80@meNOG,12NGQ@opiNOG,COG1104@NOG,KOG1549@euNOG	NA|NA|NA	E	DegT/DnrJ/EryC1/StrS aminotransferase family
MeliponaBeecheii_001539-T1	7460.GB14412-PA	0.0	1117.8					artNOG[6]	032QB@artNOG,0A1CK@biNOG,0SSG1@inNOG,0VC83@meNOG,12TKY@opiNOG,COG1310@NOG,KOG1555@euNOG	NA|NA|NA	O	Pfam:Mov34
MeliponaBeecheii_001540-T1	7460.GB10755-PA	1.8e-137	493.8					artNOG[6]	03GVN@artNOG,0AQKV@biNOG,0KFZR@euNOG,0S685@hymNOG,0T2Z5@inNOG,0W34T@meNOG,10SU1@NOG,12XZD@opiNOG	NA|NA|NA
MeliponaBeecheii_001545-T1	12957.ACEP_00004586-PA	1.6e-71	275.4		GO:0007275,GO:0007399,GO:0008150,GO:0009987,GO:0019827,GO:0022008,GO:0030154,GO:0032501,GO:0032502,GO:0044699,GO:0044707,GO:0044763,GO:0044767,GO:0045595,GO:0045596,GO:0048468,GO:0048519,GO:0048523,GO:0048699,GO:0048731,GO:0048856,GO:0048863,GO:0048864,GO:0048869,GO:0050767,GO:0050789,GO:0050793,GO:0050794,GO:0051093,GO:0051239,GO:0051960,GO:0060284,GO:0065007,GO:2000026			artNOG[6]	0333H@artNOG,09Z3I@biNOG,0S3AS@hymNOG,0SPX4@inNOG,0V828@meNOG,12QAD@opiNOG,COG5048@NOG,KOG1721@euNOG	NA|NA|NA	K	Zinc finger, C2H2 type
MeliponaBeecheii_001550-T1	7425.NV22882-PA	2.5e-28	130.6			K08371		artNOG[6]	039HX@artNOG,0A9YR@biNOG,0J57P@euNOG,0S8XM@hymNOG,0SW7M@inNOG,0VKWA@meNOG,0YSR0@NOG,1402D@opiNOG	NA|NA|NA	S	Eukaryotic cytochrome b561
MeliponaBeecheii_001551-T1	7460.GB19310-PA	4.7e-113	412.9		GO:0003008,GO:0007600,GO:0007606,GO:0008150,GO:0032501,GO:0044699,GO:0044707,GO:0050877			artNOG[6]	03HJ8@artNOG,0B4NQ@biNOG,0IQJ7@euNOG,0T3ZW@inNOG,0WH70@meNOG,0ZBGR@NOG,13DE1@opiNOG	NA|NA|NA	T	Immunoglobulin V-set domain
MeliponaBeecheii_001552-T1	7460.GB19310-PA	3.6e-17	94.0		GO:0003008,GO:0007600,GO:0007606,GO:0008150,GO:0032501,GO:0044699,GO:0044707,GO:0050877			artNOG[6]	03HJ8@artNOG,0B4NQ@biNOG,0IQJ7@euNOG,0T3ZW@inNOG,0WH70@meNOG,0ZBGR@NOG,13DE1@opiNOG	NA|NA|NA	T	Immunoglobulin V-set domain
MeliponaBeecheii_001553-T1	7425.NV26139-PA	5.4e-18	95.1					artNOG[6]	03BIN@artNOG,0A42F@biNOG,0INVK@euNOG,0S98H@hymNOG,0T3BC@inNOG,0VFUG@meNOG,11ICZ@NOG,13IWE@opiNOG	NA|NA|NA	S	HCaRG protein
MeliponaBeecheii_001554-T1	7460.GB11994-PA	0.0	1325.8		GO:0005575,GO:0005622,GO:0005623,GO:0005737,GO:0044424,GO:0044464			artNOG[6]	036A7@artNOG,09XZ7@biNOG,0ST5A@inNOG,0V8WZ@meNOG,13HM5@opiNOG,COG0515@NOG,KOG0192@euNOG	NA|NA|NA	T	Inherit from biNOG: Dual serine threonine and tyrosine protein kinase
MeliponaBeecheii_001578-T1	7425.NV18361-PA	3.7e-34	151.0	FOXP	GO:0001071,GO:0003674,GO:0003700,GO:0005575,GO:0005622,GO:0005623,GO:0005634,GO:0006355,GO:0008150,GO:0009889,GO:0010468,GO:0010556,GO:0019219,GO:0019222,GO:0031323,GO:0031326,GO:0043226,GO:0043227,GO:0043229,GO:0043231,GO:0044424,GO:0044464,GO:0050789,GO:0050794,GO:0051171,GO:0051252,GO:0060255,GO:0065007,GO:0080090,GO:2000112,GO:2001141	K09409		artNOG[6]	034FC@artNOG,09U0J@biNOG,0S49Q@hymNOG,0STCM@inNOG,0V4ZA@meNOG,12PAE@opiNOG,COG5025@NOG,KOG4385@euNOG	NA|NA|NA	K	FH
MeliponaBeecheii_001580-T1	7460.GB10313-PA	4.2e-153	547.4	FOXP	GO:0001071,GO:0003674,GO:0003700,GO:0005575,GO:0005622,GO:0005623,GO:0005634,GO:0006355,GO:0008150,GO:0009889,GO:0010468,GO:0010556,GO:0019219,GO:0019222,GO:0031323,GO:0031326,GO:0043226,GO:0043227,GO:0043229,GO:0043231,GO:0044424,GO:0044464,GO:0050789,GO:0050794,GO:0051171,GO:0051252,GO:0060255,GO:0065007,GO:0080090,GO:2000112,GO:2001141	K09409		artNOG[6]	034FC@artNOG,09U0J@biNOG,0S49Q@hymNOG,0STCM@inNOG,0V4ZA@meNOG,12PAE@opiNOG,COG5025@NOG,KOG4385@euNOG	NA|NA|NA	K	FH
MeliponaBeecheii_001581-T1	7460.GB12206-PA	0.0	1151.0			K18078		artNOG[6]	0367D@artNOG,0A09X@biNOG,0ST1P@inNOG,0VB5X@meNOG,13CWJ@opiNOG,COG2453@NOG,KOG1720@euNOG	NA|NA|NA	V	Inherit from artNOG: Dual specificity phosphatase, catalytic domain
MeliponaBeecheii_001582-T1	7460.GB12116-PA	2.2e-186	656.8	SCAMP	GO:0001505,GO:0003001,GO:0003008,GO:0005575,GO:0005622,GO:0005623,GO:0005737,GO:0006810,GO:0006836,GO:0006887,GO:0007154,GO:0007267,GO:0007268,GO:0007269,GO:0007610,GO:0007611,GO:0007613,GO:0007616,GO:0008021,GO:0008150,GO:0009987,GO:0016023,GO:0016079,GO:0016192,GO:0019226,GO:0023052,GO:0023061,GO:0030135,GO:0030136,GO:0031410,GO:0031982,GO:0031988,GO:0032501,GO:0032940,GO:0035637,GO:0043226,GO:…	K19995		artNOG[6]	0353D@artNOG,09ZHP@biNOG,0S6UV@hymNOG,0SRI0@inNOG,0VAEU@meNOG,0XSJN@NOG,12N83@opiNOG,KOG3088@euNOG	NA|NA|NA	U	SCAMP family
MeliponaBeecheii_001583-T1	7460.GB20145-PA	3.2e-305	1052.4			K10738,K18078		artNOG[6]	0324D@artNOG,0A10A@biNOG,0S3ZB@hymNOG,0SP3Q@inNOG,0VBWU@meNOG,12TS1@opiNOG,COG1241@NOG,KOG0477@euNOG	NA|NA|NA	L	Magnesium chelatase, subunit ChlI
MeliponaBeecheii_001590-T1	7460.GB16963-PA	6.1e-102	375.9					artNOG[6]	03GTS@artNOG,0A9Q8@biNOG,0S5SP@hymNOG,0T316@inNOG,0VKMR@meNOG,0XPX0@NOG,130JJ@opiNOG,KOG3510@euNOG	NA|NA|NA	T	IG
MeliponaBeecheii_001595-T1	7460.GB16594-PA	3e-105	386.7		GO:0003008,GO:0007600,GO:0007606,GO:0008150,GO:0032501,GO:0044699,GO:0044707,GO:0050877			artNOG[6]	03HIM@artNOG,0B4N0@biNOG,0IQIN@euNOG,0S9PB@hymNOG,0T3ZB@inNOG,0WH6A@meNOG,0YC6X@NOG,13DDA@opiNOG	NA|NA|NA	T	Immunoglobulin V-set domain
MeliponaBeecheii_001599-T1	12957.ACEP_00006569-PA	7.6e-15	85.5					meNOG[21]	0AKPA@biNOG,0JK3W@euNOG,0VXT9@meNOG,1146U@NOG,12W9A@opiNOG	NA|NA|NA
MeliponaBeecheii_001602-T1	7460.GB12562-PA	5e-118	429.9					artNOG[6]	039R7@artNOG,0A5B1@biNOG,0J9H2@euNOG,0SWN5@inNOG,0VG6R@meNOG,0XPPF@NOG,140TM@opiNOG	NA|NA|NA	S	transferase activity, transferring phosphorus-containing groups
MeliponaBeecheii_001613-T1	7460.GB11271-PA	6.7e-134	483.0			K01359		artNOG[6]	033KX@artNOG,09T8R@biNOG,0S7RS@hymNOG,0SQ7C@inNOG,0V47P@meNOG,12PQZ@opiNOG,COG1404@NOG,COG4935@NOG,KOG3525@euNOG	NA|NA|NA	O	Proprotein convertase P-domain
MeliponaBeecheii_001614-T1	7460.GB11271-PA	6.1e-182	642.1			K01359		artNOG[6]	033KX@artNOG,09T8R@biNOG,0S7RS@hymNOG,0SQ7C@inNOG,0V47P@meNOG,12PQZ@opiNOG,COG1404@NOG,COG4935@NOG,KOG3525@euNOG	NA|NA|NA	O	Proprotein convertase P-domain
MeliponaBeecheii_001615-T1	7460.GB10556-PA	2.4e-75	287.7					artNOG[6]	032ZD@artNOG,0A0U0@biNOG,0SPTP@inNOG,0VBQQ@meNOG,12UAS@opiNOG,COG0666@NOG,KOG4177@euNOG	NA|NA|NA	M	ankyrin repeat and death
MeliponaBeecheii_001616-T1	7460.GB10556-PA	1.6e-94	350.9					artNOG[6]	032ZD@artNOG,0A0U0@biNOG,0SPTP@inNOG,0VBQQ@meNOG,12UAS@opiNOG,COG0666@NOG,KOG4177@euNOG	NA|NA|NA	M	ankyrin repeat and death
MeliponaBeecheii_001618-T1	7460.GB14789-PA	2.1e-165	587.4		GO:0000003,GO:0000578,GO:0000902,GO:0000904,GO:0001667,GO:0003002,GO:0003006,GO:0003674,GO:0003676,GO:0003677,GO:0003697,GO:0003723,GO:0003729,GO:0003730,GO:0005488,GO:0005515,GO:0005575,GO:0005622,GO:0005623,GO:0005634,GO:0005654,GO:0005737,GO:0006139,GO:0006396,GO:0006397,GO:0006403,GO:0006417,GO:0006725,GO:0006807,GO:0006928,GO:0006935,GO:0007028,GO:0007154,GO:0007267,GO:0007275,GO:0007276,GO:…	K14411		artNOG[6]	034VJ@artNOG,09VHB@biNOG,0SRH2@inNOG,0V6GI@meNOG,0YA8Z@NOG,12U36@opiNOG,KOG4205@euNOG	NA|NA|NA	A	heterogeneous nuclear ribonucleoprotein
MeliponaBeecheii_001621-T1	7460.GB13893-PA	0.0	1409.4		GO:0003674,GO:0003824,GO:0006022,GO:0006023,GO:0006024,GO:0006029,GO:0006082,GO:0006790,GO:0006807,GO:0008150,GO:0008152,GO:0008194,GO:0008375,GO:0009058,GO:0009059,GO:0009100,GO:0009101,GO:0009987,GO:0015020,GO:0016740,GO:0016757,GO:0016758,GO:0019538,GO:0030166,GO:0030203,GO:0030204,GO:0030206,GO:0034645,GO:0043170,GO:0043436,GO:0044237,GO:0044238,GO:0044249,GO:0044260,GO:0044272,GO:0044281,GO:…	K13499		artNOG[6]	034W4@artNOG,09YA9@biNOG,0SRHE@inNOG,0V97R@meNOG,0XNYM@NOG,12R1H@opiNOG,KOG3588@euNOG	NA|NA|NA	G	Chondroitin N-acetylgalactosaminyltransferase
MeliponaBeecheii_001622-T1	7460.GB10231-PA	1.2e-58	231.5		GO:0002165,GO:0002376,GO:0003674,GO:0003796,GO:0003824,GO:0004553,GO:0006955,GO:0006959,GO:0007275,GO:0007431,GO:0007435,GO:0007552,GO:0007559,GO:0008150,GO:0008152,GO:0008219,GO:0009607,GO:0009653,GO:0009791,GO:0009886,GO:0009888,GO:0009987,GO:0012501,GO:0016265,GO:0016271,GO:0016787,GO:0016798,GO:0019730,GO:0022612,GO:0032501,GO:0032502,GO:0035070,GO:0035071,GO:0035272,GO:0044699,GO:0044707,GO:…	K01185		artNOG[6]	037NW@artNOG,0A6PC@biNOG,0IXGD@euNOG,0S90T@hymNOG,0SXBP@inNOG,0VHHB@meNOG,11QHM@NOG,13RV2@opiNOG	NA|NA|NA	G	LYZ1
MeliponaBeecheii_001623-T1	12957.ACEP_00003295-PA	3.2e-37	160.2					artNOG[6]	038Y3@artNOG,0AA68@biNOG,0J4A1@euNOG,0S9EC@hymNOG,0SVRM@inNOG,0VM3X@meNOG,12BJP@NOG,13Y3V@opiNOG	NA|NA|NA
MeliponaBeecheii_001625-T1	7460.GB19079-PA	1.5e-32	143.7		GO:0007275,GO:0007399,GO:0008150,GO:0009987,GO:0022008,GO:0030154,GO:0032501,GO:0032502,GO:0044699,GO:0044707,GO:0044763,GO:0048731,GO:0048856,GO:0048869			artNOG[6]	038ZZ@artNOG,0A8CH@biNOG,0S92T@hymNOG,0SVSQ@inNOG,0VJ8A@meNOG,11WBM@NOG,13WC3@opiNOG,KOG4779@euNOG	NA|NA|NA	U	immediate early response 3-interacting protein 1-like
MeliponaBeecheii_001628-T1	7460.GB15428-PA	7.5e-257	891.3			K01103		artNOG[6]	032TP@artNOG,09UK4@biNOG,0S61S@hymNOG,0SPNV@inNOG,0V5JD@meNOG,12R0U@opiNOG,COG0406@NOG,KOG0234@euNOG	NA|NA|NA	G	6-phosphofructo-2-kinase
MeliponaBeecheii_001629-T1	7460.GB18304-PA	2.7e-74	283.9					artNOG[6]	03GP1@artNOG,0A9T5@biNOG,0KE79@euNOG,0S8XD@hymNOG,0T36D@inNOG,0VKQN@meNOG,11CAB@NOG,131ER@opiNOG	NA|NA|NA
MeliponaBeecheii_001630-T1	7425.NV12199-PA	4e-22	109.8		GO:0001653,GO:0003008,GO:0003674,GO:0004871,GO:0004872,GO:0004888,GO:0004930,GO:0005575,GO:0007154,GO:0007165,GO:0007166,GO:0007186,GO:0007218,GO:0007267,GO:0007268,GO:0008150,GO:0008188,GO:0008528,GO:0009987,GO:0016020,GO:0016021,GO:0019226,GO:0023052,GO:0030594,GO:0031224,GO:0032501,GO:0035637,GO:0038023,GO:0044425,GO:0044699,GO:0044700,GO:0044707,GO:0044763,GO:0050789,GO:0050794,GO:0050877,GO:…			artNOG[6]	032U5@artNOG,09UW0@biNOG,0S65W@hymNOG,0SPP9@inNOG,0V5VR@meNOG,0XRW9@NOG,12PGX@opiNOG,KOG3656@euNOG	NA|NA|NA	T	7 transmembrane receptor (rhodopsin family)
MeliponaBeecheii_001631-T1	7460.GB10022-PA	1.1e-127	461.5		GO:0001653,GO:0003008,GO:0003674,GO:0004871,GO:0004872,GO:0004888,GO:0004930,GO:0005575,GO:0007154,GO:0007165,GO:0007166,GO:0007186,GO:0007218,GO:0007267,GO:0007268,GO:0008150,GO:0008188,GO:0008528,GO:0009987,GO:0016020,GO:0016021,GO:0019226,GO:0023052,GO:0030594,GO:0031224,GO:0032501,GO:0035637,GO:0038023,GO:0044425,GO:0044699,GO:0044700,GO:0044707,GO:0044763,GO:0050789,GO:0050794,GO:0050877,GO:…			artNOG[6]	032U5@artNOG,09UW0@biNOG,0S65W@hymNOG,0SPP9@inNOG,0V5VR@meNOG,0XRW9@NOG,12PGX@opiNOG,KOG3656@euNOG	NA|NA|NA	T	7 transmembrane receptor (rhodopsin family)
MeliponaBeecheii_001633-T1	7460.GB16092-PA	7.3e-170	602.4		GO:0001653,GO:0003008,GO:0003674,GO:0004871,GO:0004872,GO:0004888,GO:0004930,GO:0005575,GO:0005623,GO:0005886,GO:0005887,GO:0007154,GO:0007165,GO:0007166,GO:0007186,GO:0007218,GO:0007267,GO:0007268,GO:0008150,GO:0008188,GO:0008261,GO:0008528,GO:0009987,GO:0016020,GO:0016021,GO:0019226,GO:0023052,GO:0030594,GO:0031224,GO:0031226,GO:0032501,GO:0035637,GO:0038023,GO:0044425,GO:0044459,GO:0044464,GO:…	K04168,K04169,K12812		artNOG[6]	032U5@artNOG,09UW0@biNOG,0S40I@hymNOG,0SNYU@inNOG,0V5VR@meNOG,0XRW9@NOG,12PGX@opiNOG,KOG3656@euNOG	NA|NA|NA	T	7 transmembrane receptor (rhodopsin family)
MeliponaBeecheii_001636-T1	7460.GB16007-PA	5.3e-143	513.1		GO:0001586,GO:0003008,GO:0003674,GO:0004871,GO:0004872,GO:0004888,GO:0004930,GO:0004993,GO:0005575,GO:0005623,GO:0005886,GO:0005887,GO:0007154,GO:0007165,GO:0007166,GO:0007186,GO:0007187,GO:0007188,GO:0007193,GO:0007198,GO:0007200,GO:0007208,GO:0007210,GO:0007610,GO:0007611,GO:0007613,GO:0007615,GO:0007622,GO:0007623,GO:0008150,GO:0008227,GO:0009605,GO:0009649,GO:0009987,GO:0016020,GO:0016021,GO:…	K04153		artNOG[6]	034ZR@artNOG,0A2Q4@biNOG,0S6WT@hymNOG,0SSTP@inNOG,0VDJX@meNOG,0XRW9@NOG,12PE6@opiNOG,KOG3656@euNOG	NA|NA|NA	T	Serpentine type 7TM GPCR chemoreceptor Srsx
MeliponaBeecheii_001645-T1	7460.GB19169-PA	3.5e-79	299.3			K12035		artNOG[6]	03I0U@artNOG,0B6BY@biNOG,0S9U1@hymNOG,0T4D4@inNOG,0WJ1U@meNOG,0XSQC@NOG,13FZV@opiNOG,KOG2177@euNOG	NA|NA|NA	O	NHL repeat
MeliponaBeecheii_001646-T1	34740.HMEL004173-PA	1.6e-28	131.7		GO:0000003,GO:0005575,GO:0005576,GO:0008150,GO:0032501,GO:0032504			artNOG[6]	032RK@artNOG,0A2BQ@biNOG,0SPM8@inNOG,0TE3R@lepNOG,0VEM6@meNOG,12TIJ@opiNOG,COG2340@NOG,KOG3017@euNOG	NA|NA|NA	S	Cysteine-rich secretory protein family
MeliponaBeecheii_001647-T1	7460.GB19169-PA	6.5e-112	408.7			K12035		artNOG[6]	03I0U@artNOG,0B6BY@biNOG,0S9U1@hymNOG,0T4D4@inNOG,0WJ1U@meNOG,0XSQC@NOG,13FZV@opiNOG,KOG2177@euNOG	NA|NA|NA	O	NHL repeat
MeliponaBeecheii_001648-T1	7460.GB19169-PA	2.2e-47	193.7			K12035		artNOG[6]	03I0U@artNOG,0B6BY@biNOG,0S9U1@hymNOG,0T4D4@inNOG,0WJ1U@meNOG,0XSQC@NOG,13FZV@opiNOG,KOG2177@euNOG	NA|NA|NA	O	NHL repeat
MeliponaBeecheii_001649-T1	7425.NV30434-PA	4.3e-34	152.1			K12035		artNOG[6]	03I0U@artNOG,0B6BY@biNOG,0S9U1@hymNOG,0T4D4@inNOG,0WJ1U@meNOG,0XSQC@NOG,13FZV@opiNOG,KOG2177@euNOG	NA|NA|NA	O	NHL repeat
MeliponaBeecheii_001650-T1	7460.GB19169-PA	2.7e-114	417.9			K12035		artNOG[6]	03I0U@artNOG,0B6BY@biNOG,0S9U1@hymNOG,0T4D4@inNOG,0WJ1U@meNOG,0XSQC@NOG,13FZV@opiNOG,KOG2177@euNOG	NA|NA|NA	O	NHL repeat
MeliponaBeecheii_001651-T1	7460.GB13816-PA	3e-221	773.1	CAMTA	GO:0000981,GO:0000982,GO:0001071,GO:0001077,GO:0001228,GO:0003674,GO:0003676,GO:0003677,GO:0003700,GO:0005488,GO:0005515,GO:0005516,GO:0005575,GO:0005622,GO:0005623,GO:0005634,GO:0006139,GO:0006351,GO:0006355,GO:0006357,GO:0006366,GO:0006725,GO:0006807,GO:0008150,GO:0008152,GO:0008277,GO:0009058,GO:0009059,GO:0009314,GO:0009416,GO:0009628,GO:0009889,GO:0009891,GO:0009893,GO:0009966,GO:0009987,GO:…			artNOG[6]	033WX@artNOG,09W00@biNOG,0SRQF@inNOG,0V6YF@meNOG,0XS5M@NOG,12S2H@opiNOG,KOG0520@euNOG	NA|NA|NA	K	calmodulin-binding transcription activator
MeliponaBeecheii_001652-T1	7460.GB13816-PA	7e-64	249.2	CAMTA	GO:0000981,GO:0000982,GO:0001071,GO:0001077,GO:0001228,GO:0003674,GO:0003676,GO:0003677,GO:0003700,GO:0005488,GO:0005515,GO:0005516,GO:0005575,GO:0005622,GO:0005623,GO:0005634,GO:0006139,GO:0006351,GO:0006355,GO:0006357,GO:0006366,GO:0006725,GO:0006807,GO:0008150,GO:0008152,GO:0008277,GO:0009058,GO:0009059,GO:0009314,GO:0009416,GO:0009628,GO:0009889,GO:0009891,GO:0009893,GO:0009966,GO:0009987,GO:…			artNOG[6]	033WX@artNOG,09W00@biNOG,0SRQF@inNOG,0V6YF@meNOG,0XS5M@NOG,12S2H@opiNOG,KOG0520@euNOG	NA|NA|NA	K	calmodulin-binding transcription activator
MeliponaBeecheii_001653-T1	7460.GB19546-PA	3.6e-66	256.5					artNOG[6]	039I5@artNOG,0ABN1@biNOG,0J6R1@euNOG,0SY7B@inNOG,0VNPP@meNOG,0Y1NI@NOG,13YXM@opiNOG	NA|NA|NA
MeliponaBeecheii_001654-T1	7460.GB11701-PA	2.4e-254	882.9	AP-50	GO:0001505,GO:0003001,GO:0003008,GO:0003674,GO:0005215,GO:0005575,GO:0005622,GO:0005623,GO:0005737,GO:0005886,GO:0005905,GO:0006403,GO:0006810,GO:0006836,GO:0006897,GO:0006900,GO:0006901,GO:0006996,GO:0007154,GO:0007267,GO:0007268,GO:0007269,GO:0008021,GO:0008104,GO:0008150,GO:0008565,GO:0009987,GO:0012505,GO:0012506,GO:0015031,GO:0015931,GO:0016020,GO:0016023,GO:0016043,GO:0016044,GO:0016050,GO:…	K11826		artNOG[6]	0331R@artNOG,09UJ1@biNOG,0S5CM@hymNOG,0SQTT@inNOG,0V5I9@meNOG,0XPFS@NOG,12NAD@opiNOG,KOG0937@euNOG	NA|NA|NA	U	Adaptor complexes medium subunit family
MeliponaBeecheii_001655-T1	7460.GB15031-PA	2.4e-113	413.7		GO:0005575,GO:0005622,GO:0005623,GO:0005737,GO:0005777,GO:0005778,GO:0006605,GO:0006625,GO:0006810,GO:0006886,GO:0006996,GO:0007031,GO:0008104,GO:0008150,GO:0009987,GO:0015031,GO:0016020,GO:0016043,GO:0016482,GO:0031090,GO:0031903,GO:0033036,GO:0033365,GO:0034613,GO:0042579,GO:0043226,GO:0043227,GO:0043229,GO:0043231,GO:0043574,GO:0044422,GO:0044424,GO:0044438,GO:0044439,GO:0044444,GO:0044446,GO:…	K13343		artNOG[6]	038DK@artNOG,09UYT@biNOG,0S8Z7@hymNOG,0SV6J@inNOG,0V5YP@meNOG,11P8A@NOG,13J41@opiNOG,KOG2629@euNOG	NA|NA|NA	U	Peroxisomal membrane anchor protein (Pex14p) conserved region
MeliponaBeecheii_001656-T1	7460.GB13371-PA	1.9e-136	490.3		GO:0002165,GO:0003002,GO:0003674,GO:0003824,GO:0004721,GO:0004722,GO:0005575,GO:0005622,GO:0005623,GO:0005634,GO:0005635,GO:0005737,GO:0005783,GO:0005789,GO:0006464,GO:0006470,GO:0006793,GO:0006796,GO:0006996,GO:0006997,GO:0006998,GO:0007275,GO:0007389,GO:0007444,GO:0007472,GO:0007474,GO:0007476,GO:0007552,GO:0007560,GO:0008150,GO:0008152,GO:0008287,GO:0009653,GO:0009791,GO:0009886,GO:0009887,GO:…	K17617		artNOG[6]	0349Q@artNOG,0A14X@biNOG,0S438@hymNOG,0SQA1@inNOG,0VC15@meNOG,12P69@opiNOG,COG5190@NOG,KOG1605@euNOG	NA|NA|NA	K	CTD nuclear envelope phosphatase 1 homolog
MeliponaBeecheii_001657-T1	7460.GB14691-PA	2.8e-221	773.1	DCP1	GO:0000003,GO:0000578,GO:0000932,GO:0000956,GO:0003002,GO:0003006,GO:0003674,GO:0005488,GO:0005515,GO:0005575,GO:0005622,GO:0005623,GO:0005737,GO:0006139,GO:0006401,GO:0006402,GO:0006403,GO:0006725,GO:0006807,GO:0007028,GO:0007275,GO:0007276,GO:0007281,GO:0007292,GO:0007308,GO:0007309,GO:0007314,GO:0007315,GO:0007316,GO:0007350,GO:0007351,GO:0007389,GO:0008150,GO:0008152,GO:0008298,GO:0008358,GO:…	K12611		artNOG[6]	036D0@artNOG,0A31C@biNOG,0S7Y9@hymNOG,0SQQ9@inNOG,0V9GR@meNOG,0XRY6@NOG,13ATC@opiNOG,KOG2868@euNOG	NA|NA|NA	A, K	Dcp1-like decapping family
MeliponaBeecheii_001658-T1	7460.GB11544-PA	4.1e-88	329.3					artNOG[6]	0398F@artNOG,0A3GS@biNOG,0IIU1@euNOG,0S86E@hymNOG,0SWBM@inNOG,0VEBR@meNOG,10R2C@NOG,13M81@opiNOG	NA|NA|NA	T	BMP and activin membrane-bound inhibitor homolog
MeliponaBeecheii_001659-T1	7425.NV26031-PA	9e-77	292.7					meNOG[21]	0AM7F@biNOG,0KF8Q@euNOG,0VZCU@meNOG,114FX@NOG,12ZD9@opiNOG	NA|NA|NA
MeliponaBeecheii_001660-T1	7460.GB12347-PA	1.4e-144	518.1	SPX	GO:0000226,GO:0000278,GO:0000375,GO:0000377,GO:0000398,GO:0003674,GO:0003676,GO:0003723,GO:0003729,GO:0005488,GO:0005575,GO:0005622,GO:0005623,GO:0005634,GO:0005681,GO:0005686,GO:0006139,GO:0006396,GO:0006397,GO:0006725,GO:0006807,GO:0006996,GO:0007010,GO:0007017,GO:0007049,GO:0007051,GO:0007052,GO:0007275,GO:0007399,GO:0008150,GO:0008152,GO:0008380,GO:0009987,GO:0010467,GO:0016043,GO:0016070,GO:…	K07951,K12831		artNOG[6]	0322J@artNOG,0A0NX@biNOG,0SP25@inNOG,0VBJ4@meNOG,0XPT4@NOG,12T00@opiNOG,KOG0131@euNOG	NA|NA|NA	A	spliceosomal protein on the X
MeliponaBeecheii_001661-T1	7460.GB12446-PA	6.3e-59	231.9		GO:0003008,GO:0003674,GO:0005488,GO:0005515,GO:0005575,GO:0005622,GO:0005623,GO:0005737,GO:0005829,GO:0006996,GO:0007154,GO:0007267,GO:0007268,GO:0007274,GO:0008057,GO:0008150,GO:0009987,GO:0016043,GO:0016050,GO:0019226,GO:0023052,GO:0031082,GO:0031083,GO:0032501,GO:0032991,GO:0033059,GO:0035637,GO:0043234,GO:0043473,GO:0044424,GO:0044444,GO:0044445,GO:0044464,GO:0044699,GO:0044700,GO:0044707,GO:…			artNOG[6]	037N6@artNOG,0A6KF@biNOG,0S87W@hymNOG,0SUPM@inNOG,0VHEJ@meNOG,11NES@NOG,13RQF@opiNOG,KOG3390@euNOG	NA|NA|NA	K	biogenesis of lysosome-related organelles complex 1 subunit 1-like
MeliponaBeecheii_001662-T1	7460.GB14188-PA	9.5e-200	702.2		GO:0000428,GO:0005575,GO:0005622,GO:0005623,GO:0005634,GO:0005654,GO:0005667,GO:0005669,GO:0005674,GO:0006139,GO:0006351,GO:0006352,GO:0006366,GO:0006367,GO:0006725,GO:0006807,GO:0008023,GO:0008150,GO:0008152,GO:0009058,GO:0009059,GO:0009987,GO:0010467,GO:0016070,GO:0016591,GO:0018130,GO:0019438,GO:0030880,GO:0031974,GO:0031981,GO:0032774,GO:0032783,GO:0032991,GO:0034641,GO:0034645,GO:0034654,GO:…	K15187		artNOG[6]	037TD@artNOG,0A1EZ@biNOG,0S87G@hymNOG,0SU5U@inNOG,0VCAG@meNOG,13MQN@opiNOG,COG5033@NOG,KOG3149@euNOG	NA|NA|NA	K	YEATS family
MeliponaBeecheii_001663-T1	7460.GB10939-PA	6.8e-21	106.7	TM2	GO:0003674,GO:0003779,GO:0005488,GO:0005515,GO:0005575,GO:0005622,GO:0005623,GO:0005737,GO:0005856,GO:0005862,GO:0005865,GO:0007275,GO:0007507,GO:0008092,GO:0008150,GO:0015629,GO:0030016,GO:0030017,GO:0032501,GO:0032502,GO:0036379,GO:0043226,GO:0043228,GO:0043229,GO:0043232,GO:0043292,GO:0044422,GO:0044424,GO:0044430,GO:0044444,GO:0044446,GO:0044449,GO:0044464,GO:0044699,GO:0044707,GO:0044767,GO:…	K10373,K10374		artNOG[6]	0360W@artNOG,09XR3@biNOG,0S6EA@hymNOG,0SSTG@inNOG,0V7TQ@meNOG,0XR5K@NOG,12RF9@opiNOG,KOG1003@euNOG	NA|NA|NA	Z	Tropomyosin
MeliponaBeecheii_001664-T1	7460.GB30156-PA	2.1e-100	370.9	GPROR37	GO:0003008,GO:0003674,GO:0004871,GO:0004872,GO:0004888,GO:0004984,GO:0005575,GO:0005623,GO:0005886,GO:0007154,GO:0007165,GO:0007600,GO:0007606,GO:0007608,GO:0008150,GO:0009593,GO:0009987,GO:0016020,GO:0016021,GO:0023052,GO:0031224,GO:0031252,GO:0031253,GO:0031256,GO:0032501,GO:0032589,GO:0032590,GO:0038023,GO:0042221,GO:0042995,GO:0043005,GO:0044425,GO:0044459,GO:0044463,GO:0044464,GO:0044699,GO:…	K08471		artNOG[6]	03AGC@artNOG,0A96H@biNOG,0JEQJ@euNOG,0S8DK@hymNOG,0SXA3@inNOG,0VK30@meNOG,0YT0S@NOG,146T3@opiNOG	NA|NA|NA	T	7tm Odorant receptor
MeliponaBeecheii_001665-T1	7460.GB30153-PA	1.2e-105	388.3		GO:0005575,GO:0005623,GO:0005886,GO:0016020,GO:0044464,GO:0071944	K08471		artNOG[6]	03ART@artNOG,0A9YV@biNOG,0JDA5@euNOG,0SXG0@inNOG,0VKWH@meNOG,0YKTV@NOG,145PY@opiNOG	NA|NA|NA	T	Odorant receptor
MeliponaBeecheii_001666-T1	7460.GB30154-PA	5e-24	115.9	OR43A	GO:0003008,GO:0003674,GO:0004871,GO:0004872,GO:0004888,GO:0004984,GO:0005488,GO:0005549,GO:0005575,GO:0005623,GO:0005886,GO:0006461,GO:0007154,GO:0007165,GO:0007600,GO:0007606,GO:0007608,GO:0007610,GO:0007635,GO:0008150,GO:0009593,GO:0009987,GO:0016020,GO:0016021,GO:0016043,GO:0022607,GO:0023052,GO:0031224,GO:0031252,GO:0031253,GO:0031256,GO:0032501,GO:0032589,GO:0032590,GO:0038023,GO:0042048,GO:…	K08471		artNOG[6]	03ACH@artNOG,0A9YV@biNOG,0JDA5@euNOG,0SX4G@inNOG,0VKWH@meNOG,0YKTV@NOG,145PY@opiNOG	NA|NA|NA	T	Odorant receptor
MeliponaBeecheii_001667-T1	7460.GB30153-PA	3e-18	96.7		GO:0005575,GO:0005623,GO:0005886,GO:0016020,GO:0044464,GO:0071944	K08471		artNOG[6]	03ART@artNOG,0A9YV@biNOG,0JDA5@euNOG,0SXG0@inNOG,0VKWH@meNOG,0YKTV@NOG,145PY@opiNOG	NA|NA|NA	T	Odorant receptor
MeliponaBeecheii_001668-T1	7460.GB30152-PA	1.2e-104	385.2	OR43A	GO:0003008,GO:0003674,GO:0004871,GO:0004872,GO:0004888,GO:0004984,GO:0005488,GO:0005549,GO:0005575,GO:0005623,GO:0005886,GO:0006461,GO:0007154,GO:0007165,GO:0007600,GO:0007606,GO:0007608,GO:0007610,GO:0007635,GO:0008150,GO:0009593,GO:0009987,GO:0016020,GO:0016021,GO:0016043,GO:0022607,GO:0023052,GO:0031224,GO:0031252,GO:0031253,GO:0031256,GO:0032501,GO:0032589,GO:0032590,GO:0038023,GO:0042048,GO:…	K08471		artNOG[6]	03ACH@artNOG,0A9YV@biNOG,0JDA5@euNOG,0S9HV@hymNOG,0SX4G@inNOG,0VKWH@meNOG,0YKTV@NOG,145PY@opiNOG	NA|NA|NA	T	7tm Odorant receptor
MeliponaBeecheii_001669-T1	7460.GB30151-PA	7.3e-137	492.3	GPROR37	GO:0003008,GO:0003674,GO:0004871,GO:0004872,GO:0004888,GO:0004984,GO:0005575,GO:0005623,GO:0005886,GO:0007154,GO:0007165,GO:0007600,GO:0007606,GO:0007608,GO:0008150,GO:0009593,GO:0009987,GO:0016020,GO:0016021,GO:0023052,GO:0031224,GO:0031252,GO:0031253,GO:0031256,GO:0032501,GO:0032589,GO:0032590,GO:0038023,GO:0042221,GO:0042995,GO:0043005,GO:0044425,GO:0044459,GO:0044463,GO:0044464,GO:0044699,GO:…	K08471		artNOG[6]	03AGC@artNOG,0A96H@biNOG,0JEQJ@euNOG,0SXGN@inNOG,0VK30@meNOG,0YT0S@NOG,146T3@opiNOG	NA|NA|NA	T	Complexes with Orco to form odorant-sensing units, providing sensitive and prolonged odorant signaling and calcium permeability. They are necessary and sufficient to promote functional reconstitution of odor-evoked signaling in sensory neurons that normally respond only to carbon dioxide (By similarity)
MeliponaBeecheii_001670-T1	12957.ACEP_00005266-PA	0.0	1532.7		GO:0000375,GO:0000377,GO:0000398,GO:0003674,GO:0003724,GO:0003824,GO:0004004,GO:0004386,GO:0005575,GO:0005622,GO:0005623,GO:0005634,GO:0005681,GO:0006139,GO:0006152,GO:0006163,GO:0006195,GO:0006200,GO:0006396,GO:0006397,GO:0006725,GO:0006753,GO:0006793,GO:0006796,GO:0006807,GO:0007275,GO:0007399,GO:0008026,GO:0008150,GO:0008152,GO:0008186,GO:0008380,GO:0009056,GO:0009116,GO:0009117,GO:0009119,GO:…	K12813		artNOG[6]	0341K@artNOG,09TRZ@biNOG,0S6HP@hymNOG,0SS30@inNOG,0V5F2@meNOG,12NCG@opiNOG,COG1643@NOG,KOG0925@euNOG	NA|NA|NA	A	Pfam:DUF1605
MeliponaBeecheii_001672-T1	7460.GB10487-PA	4.8e-119	434.1		GO:0003674,GO:0005198,GO:0005201,GO:0005575,GO:0016490,GO:0031012			artNOG[6]	03AQE@artNOG,0ANAI@biNOG,0J1SU@euNOG,0S930@hymNOG,0SXDD@inNOG,0W07W@meNOG,121EJ@NOG,147EG@opiNOG	NA|NA|NA	S	Chitin binding Peritrophin-A domain
MeliponaBeecheii_001673-T1	34740.HMEL012138-PA	8.7e-08	62.8		GO:0003674,GO:0005198,GO:0005201,GO:0005575,GO:0016490,GO:0031012			artNOG[6]	03AQE@artNOG,0ANAI@biNOG,0J1SU@euNOG,0SXDD@inNOG,0TGM2@lepNOG,0W07W@meNOG,121EJ@NOG,147EG@opiNOG	NA|NA|NA	S	Chitin binding Peritrophin-A domain
MeliponaBeecheii_001674-T1	7460.GB16364-PA	1.2e-21	107.5					artNOG[6]	039AD@artNOG,0AC0B@biNOG,0J5WD@euNOG,0S9CD@hymNOG,0SWAQ@inNOG,0VP3V@meNOG,115NT@NOG,13ZFF@opiNOG	NA|NA|NA	S	Pancreatic hormone peptide
MeliponaBeecheii_001676-T1	7460.GB19719-PA	8.6e-96	356.7					artNOG[6]	032RT@artNOG,09UJN@biNOG,0S4J6@hymNOG,0SPMD@inNOG,0V5IT@meNOG,12NSY@opiNOG,COG5640@NOG,KOG3627@euNOG	NA|NA|NA	O	Tryp_SPc
MeliponaBeecheii_001677-T1	7460.GB19719-PA	9.1e-83	311.6					artNOG[6]	032RT@artNOG,09UJN@biNOG,0S4J6@hymNOG,0SPMD@inNOG,0V5IT@meNOG,12NSY@opiNOG,COG5640@NOG,KOG3627@euNOG	NA|NA|NA	O	Tryp_SPc
MeliponaBeecheii_001678-T1	7460.GB14309-PA	0.0	1699.5		GO:0003674,GO:0003824,GO:0004175,GO:0004252,GO:0006508,GO:0008150,GO:0008152,GO:0008233,GO:0008236,GO:0016787,GO:0017171,GO:0019538,GO:0043170,GO:0044238,GO:0070011,GO:0071704			artNOG[6]	032WZ@artNOG,09XF7@biNOG,0S7E3@hymNOG,0SPRR@inNOG,0V8DD@meNOG,12QI4@opiNOG,COG5640@NOG,KOG3627@euNOG	NA|NA|NA	O	Tryp_SPc
MeliponaBeecheii_001679-T1	7460.GB14512-PA	5e-114	415.6		GO:0005575,GO:0016020			artNOG[6]	037F8@artNOG,0A602@biNOG,0IX9Q@euNOG,0S3TX@hymNOG,0SU8F@inNOG,0VGV1@meNOG,11IUU@NOG,13S26@opiNOG	NA|NA|NA
MeliponaBeecheii_001680-T1	7460.GB10587-PA	9.3e-301	1037.3	CCT5	GO:0000226,GO:0000278,GO:0003674,GO:0003824,GO:0005488,GO:0005515,GO:0005575,GO:0005622,GO:0005623,GO:0005737,GO:0005829,GO:0005832,GO:0005856,GO:0005875,GO:0006139,GO:0006152,GO:0006163,GO:0006195,GO:0006200,GO:0006457,GO:0006725,GO:0006753,GO:0006793,GO:0006796,GO:0006807,GO:0006996,GO:0007010,GO:0007017,GO:0007049,GO:0007051,GO:0007052,GO:0007275,GO:0007399,GO:0008150,GO:0008152,GO:0009056,GO:…	K09497		artNOG[6]	035JB@artNOG,09Z9T@biNOG,0S45A@hymNOG,0SS7X@inNOG,0VA6Z@meNOG,12RSW@opiNOG,COG0459@NOG,KOG0357@euNOG	NA|NA|NA	O	TCP-1/cpn60 chaperonin family
MeliponaBeecheii_001681-T1	7460.GB15908-PA	0.0	2260.3	MYO5	GO:0000003,GO:0000166,GO:0000578,GO:0001654,GO:0001745,GO:0001751,GO:0001754,GO:0001882,GO:0001883,GO:0002064,GO:0003002,GO:0003006,GO:0003674,GO:0003774,GO:0003779,GO:0003824,GO:0005488,GO:0005515,GO:0005516,GO:0005524,GO:0005575,GO:0005622,GO:0005623,GO:0005856,GO:0006139,GO:0006152,GO:0006163,GO:0006195,GO:0006200,GO:0006725,GO:0006753,GO:0006793,GO:0006796,GO:0006807,GO:0006810,GO:0006928,GO:…	K10357		artNOG[6]	033B6@artNOG,09WK7@biNOG,0S6RE@hymNOG,0SQYX@inNOG,0V7IT@meNOG,12P08@opiNOG,COG5022@NOG,KOG0161@euNOG	NA|NA|NA	Z	MYSc
MeliponaBeecheii_001682-T1	7460.GB15908-PA	5e-74	282.3	MYO5	GO:0000003,GO:0000166,GO:0000578,GO:0001654,GO:0001745,GO:0001751,GO:0001754,GO:0001882,GO:0001883,GO:0002064,GO:0003002,GO:0003006,GO:0003674,GO:0003774,GO:0003779,GO:0003824,GO:0005488,GO:0005515,GO:0005516,GO:0005524,GO:0005575,GO:0005622,GO:0005623,GO:0005856,GO:0006139,GO:0006152,GO:0006163,GO:0006195,GO:0006200,GO:0006725,GO:0006753,GO:0006793,GO:0006796,GO:0006807,GO:0006810,GO:0006928,GO:…	K10357		artNOG[6]	033B6@artNOG,09WK7@biNOG,0S6RE@hymNOG,0SQYX@inNOG,0V7IT@meNOG,12P08@opiNOG,COG5022@NOG,KOG0161@euNOG	NA|NA|NA	Z	MYSc
MeliponaBeecheii_001683-T1	12957.ACEP_00013171-PA	6.9e-48	195.7					artNOG[6]	0332A@artNOG,09VGM@biNOG,0S4W2@hymNOG,0SQJB@inNOG,0V6FU@meNOG,0ZWQR@NOG,12PAQ@opiNOG,KOG3726@euNOG	NA|NA|NA	S	DC-STAMP-like protein
MeliponaBeecheii_001684-T1	7460.GB14470-PA	9.2e-167	593.2	DCST2	GO:0000003,GO:0005575,GO:0005622,GO:0005623,GO:0005634,GO:0007338,GO:0008150,GO:0009566,GO:0016020,GO:0019953,GO:0022414,GO:0043226,GO:0043227,GO:0043229,GO:0043231,GO:0044424,GO:0044464,GO:0044699,GO:0044702			meNOG[21]	09VGM@biNOG,0V6FU@meNOG,0ZWQR@NOG,12PAQ@opiNOG,KOG3726@euNOG	NA|NA|NA	S	DC-STAMP domain containing 2
MeliponaBeecheii_001685-T1	7460.GB12064-PA	1.7e-48	200.7					artNOG[6]	03BBR@artNOG,0AIP6@biNOG,0JPNP@euNOG,0VW5C@meNOG,0ZUBX@NOG,14E0N@opiNOG	NA|NA|NA
MeliponaBeecheii_001686-T1	7460.GB19875-PA	6.6e-115	418.7		GO:0003674,GO:0003824,GO:0008150,GO:0008152,GO:0016491,GO:0016701,GO:0016702,GO:0017172,GO:0044710,GO:0051213,GO:0055114	K00456		artNOG[6]	036UD@artNOG,0A0SU@biNOG,0S3HJ@hymNOG,0SU8E@inNOG,0VBPB@meNOG,0XQM4@NOG,12T2Y@opiNOG,KOG4064@euNOG	NA|NA|NA	E	cysteine dioxygenase type 1-like
MeliponaBeecheii_001687-T1	7425.NV12961-PA	7.2e-32	141.7					artNOG[6]	038I7@artNOG,0A7QM@biNOG,0S982@hymNOG,0SVD4@inNOG,0VIJ4@meNOG,11Y90@NOG,13SXD@opiNOG,KOG4100@euNOG	NA|NA|NA	S	Inherit from inNOG: Complex 1 protein (LYR family)
MeliponaBeecheii_001688-T1	7460.GB17839-PA	3.5e-152	543.1			K13355		artNOG[6]	03HCU@artNOG,0B443@biNOG,0IPNU@euNOG,0S9N2@hymNOG,0T3UT@inNOG,0WGK5@meNOG,13CJQ@opiNOG,COG0494@NOG	NA|NA|NA	L	NUDIX domain
MeliponaBeecheii_001689-T1	7460.GB14053-PA	6.3e-220	768.8		GO:0000228,GO:0000278,GO:0003674,GO:0003824,GO:0003887,GO:0003896,GO:0003899,GO:0005575,GO:0005622,GO:0005623,GO:0005634,GO:0005657,GO:0005658,GO:0005694,GO:0006139,GO:0006259,GO:0006260,GO:0006261,GO:0006269,GO:0006725,GO:0006807,GO:0007049,GO:0008150,GO:0008152,GO:0009058,GO:0009059,GO:0009987,GO:0016070,GO:0016740,GO:0016772,GO:0016779,GO:0018130,GO:0019438,GO:0030894,GO:0031974,GO:0031981,GO:…	K02685		artNOG[6]	0356M@artNOG,09UYA@biNOG,0S76F@hymNOG,0ST8D@inNOG,0V8ZW@meNOG,12QWA@opiNOG,COG2219@NOG,KOG2267@euNOG	NA|NA|NA	L	Eukaryotic and archaeal DNA primase, large subunit
MeliponaBeecheii_001690-T1	7460.GB18964-PA	2.2e-179	633.6		GO:0003674,GO:0003824,GO:0003978,GO:0008150,GO:0008152,GO:0016853,GO:0016854,GO:0016857	K15789		artNOG[6]	035KM@artNOG,09VE7@biNOG,0S5RB@hymNOG,0SQ6N@inNOG,0V6DC@meNOG,12PI8@opiNOG,COG0451@NOG,KOG2774@euNOG	NA|NA|NA	M	RmlD substrate binding domain
MeliponaBeecheii_001691-T1	7460.GB17501-PA	0.0	1345.1					artNOG[6]	032BG@artNOG,0A4CK@biNOG,0S7A9@hymNOG,0SP98@inNOG,0VF79@meNOG,13JYE@opiNOG,COG4886@NOG,KOG0619@euNOG	NA|NA|NA	T	LRRCT
MeliponaBeecheii_001692-T1	7460.GB18287-PA	4.1e-163	579.3		GO:0000022,GO:0000226,GO:0000278,GO:0000502,GO:0003674,GO:0003824,GO:0004175,GO:0005575,GO:0005622,GO:0005623,GO:0005838,GO:0006508,GO:0006511,GO:0006996,GO:0007010,GO:0007017,GO:0007049,GO:0007051,GO:0007052,GO:0007275,GO:0007399,GO:0008150,GO:0008152,GO:0008233,GO:0008283,GO:0008541,GO:0009056,GO:0009057,GO:0009987,GO:0010498,GO:0016043,GO:0016787,GO:0019538,GO:0019941,GO:0022008,GO:0022402,GO:…	K03038		artNOG[6]	034UX@artNOG,09ZUG@biNOG,0S4RS@hymNOG,0SSE4@inNOG,0VAR0@meNOG,12NW9@opiNOG,COG1310@NOG,KOG1556@euNOG	NA|NA|NA	O	26S proteasome non-ATPase regulatory subunit 7-like
MeliponaBeecheii_001693-T1	7460.GB17688-PA	1.6e-95	354.0		GO:0000902,GO:0005575,GO:0005622,GO:0005623,GO:0005737,GO:0007275,GO:0007399,GO:0008150,GO:0009653,GO:0009987,GO:0016043,GO:0022008,GO:0030030,GO:0030154,GO:0030182,GO:0031175,GO:0032501,GO:0032502,GO:0032989,GO:0032990,GO:0044424,GO:0044464,GO:0044699,GO:0044707,GO:0044763,GO:0044767,GO:0048468,GO:0048666,GO:0048699,GO:0048731,GO:0048812,GO:0048856,GO:0048858,GO:0048869,GO:0071840	K01519		artNOG[6]	036KZ@artNOG,0A3QW@biNOG,0S5D6@hymNOG,0STFA@inNOG,0VDCF@meNOG,13I2P@opiNOG,COG0127@NOG,KOG3222@euNOG	NA|NA|NA	F	Pyrophosphatase that hydrolyzes non-canonical purine nucleotides such as inosine triphosphate (ITP), deoxyinosine triphosphate (dITP) or xanthosine 5'-triphosphate (XTP) to their respective monophosphate derivatives. The enzyme does not distinguish between the deoxy- and ribose forms. Probably excludes non-canonical purines from RNA and DNA precursor pools, thus preventing their incorporation int…
MeliponaBeecheii_001694-T1	7460.GB15055-PA	0.0	1821.6		GO:0005575,GO:0005576,GO:0005615,GO:0044421			artNOG[6]	03HRA@artNOG,0B58F@biNOG,0IRRS@euNOG,0WHV3@meNOG,11T2D@NOG,13ECI@opiNOG	NA|NA|NA	I	Inherit from opiNOG: Lipoprotein amino terminal region
MeliponaBeecheii_001716-T1	9646.ENSAMEP00000014348	1.9e-43	182.6	C18ORF63				maNOG[6]	09U39@biNOG,0CBKT@carNOG,0DFD0@chorNOG,0IE5C@euNOG,0UM5V@maNOG,0V52C@meNOG,0XNSM@NOG,12NHV@opiNOG,1CQ2R@veNOG	NA|NA|NA	S	chromosome 18 open reading frame 63
MeliponaBeecheii_001717-T1	12957.ACEP_00005655-PA	4.6e-107	393.7					artNOG[6]	03GEM@artNOG,0ACG5@biNOG,0KE83@euNOG,0S3MI@hymNOG,0T463@inNOG,0VPNA@meNOG,0XVVM@NOG,131DH@opiNOG	NA|NA|NA	S	SAM domain (Sterile alpha motif)
MeliponaBeecheii_001718-T1	7460.GB14696-PA	3.4e-202	709.5	TRL	GO:0000003,GO:0000278,GO:0000280,GO:0000775,GO:0000785,GO:0000791,GO:0000792,GO:0001071,GO:0002165,GO:0003674,GO:0003676,GO:0003677,GO:0003682,GO:0003700,GO:0005488,GO:0005515,GO:0005575,GO:0005622,GO:0005623,GO:0005634,GO:0005694,GO:0005700,GO:0005721,GO:0006139,GO:0006259,GO:0006323,GO:0006325,GO:0006333,GO:0006355,GO:0006357,GO:0006461,GO:0006725,GO:0006807,GO:0006996,GO:0007049,GO:0007275,GO:…			artNOG[6]	036YV@artNOG,0A7EP@biNOG,0IX1R@euNOG,0S3RX@hymNOG,0STW1@inNOG,0VI96@meNOG,0YKPK@NOG,13R0R@opiNOG	NA|NA|NA	K	GAGA factor
MeliponaBeecheii_001719-T1	7460.GB14696-PA	9.5e-86	321.6	TRL	GO:0000003,GO:0000278,GO:0000280,GO:0000775,GO:0000785,GO:0000791,GO:0000792,GO:0001071,GO:0002165,GO:0003674,GO:0003676,GO:0003677,GO:0003682,GO:0003700,GO:0005488,GO:0005515,GO:0005575,GO:0005622,GO:0005623,GO:0005634,GO:0005694,GO:0005700,GO:0005721,GO:0006139,GO:0006259,GO:0006323,GO:0006325,GO:0006333,GO:0006355,GO:0006357,GO:0006461,GO:0006725,GO:0006807,GO:0006996,GO:0007049,GO:0007275,GO:…			artNOG[6]	036YV@artNOG,0A7EP@biNOG,0IX1R@euNOG,0S3RX@hymNOG,0STW1@inNOG,0VI96@meNOG,0YKPK@NOG,13R0R@opiNOG	NA|NA|NA	K	GAGA factor
MeliponaBeecheii_001720-T1	7460.GB17509-PA	2.9e-147	527.3					artNOG[6]	03GQM@artNOG,0ABEY@biNOG,0KFIY@euNOG,0S8YF@hymNOG,0T34N@inNOG,0VNFW@meNOG,10T9I@NOG,12YSK@opiNOG	NA|NA|NA
MeliponaBeecheii_001731-T1	7460.GB13028-PA	1.1e-61	242.3					artNOG[6]	0393J@artNOG,0A87T@biNOG,0J3IR@euNOG,0SVZQ@inNOG,0VJ3G@meNOG,128HH@NOG,13WTH@opiNOG	NA|NA|NA
MeliponaBeecheii_001735-T1	12957.ACEP_00012920-PA	3.3e-54	216.9					artNOG[6]	0320B@artNOG,0A509@biNOG,0IDYI@euNOG,0S8TI@hymNOG,0SP0F@inNOG,0VF68@meNOG,11F3S@NOG,13KWB@opiNOG	NA|NA|NA	S	Low-density lipoprotein receptor domain class A
MeliponaBeecheii_001736-T1	7460.GB19835-PA	1.4e-157	561.2		GO:0003674,GO:0003824,GO:0006629,GO:0008150,GO:0008152,GO:0009056,GO:0016042,GO:0016298,GO:0016787,GO:0016788,GO:0044238,GO:0044710,GO:0071704,GO:1901575			artNOG[6]	0368W@artNOG,0A502@biNOG,0ISTQ@euNOG,0ST3D@inNOG,0VG1S@meNOG,11GFN@NOG,13DFK@opiNOG	NA|NA|NA	S	Lipase
MeliponaBeecheii_001738-T1	12957.ACEP_00012922-PA	3.1e-46	190.7					artNOG[6]	0393J@artNOG,0A87T@biNOG,0J3IR@euNOG,0S4W8@hymNOG,0SVZQ@inNOG,0VJ3G@meNOG,128HH@NOG,13WTH@opiNOG	NA|NA|NA
MeliponaBeecheii_001739-T1	7460.GB14694-PA	2.3e-20	103.6			K05637		artNOG[6]	03HAG@artNOG,0B3VY@biNOG,0IP6B@euNOG,0T3SW@inNOG,0WGAM@meNOG,0ZVV8@NOG,13C6Z@opiNOG	NA|NA|NA	W	laminin subunit
MeliponaBeecheii_001743-T1	7460.GB15077-PA	3.1e-82	311.6					artNOG[6]	03311@artNOG,09V2Q@biNOG,0S3TY@hymNOG,0SRCD@inNOG,0V47X@meNOG,0XNYQ@NOG,12P34@opiNOG,KOG1819@euNOG	NA|NA|NA	S	FYVE
MeliponaBeecheii_001744-T1	7460.GB14694-PA	4.7e-48	196.1			K05637		artNOG[6]	03HAG@artNOG,0B3VY@biNOG,0IP6B@euNOG,0T3SW@inNOG,0WGAM@meNOG,0ZVV8@NOG,13C6Z@opiNOG	NA|NA|NA	W	laminin subunit
MeliponaBeecheii_001749-T1	7460.GB14694-PA	9.2e-35	151.4			K05637		artNOG[6]	03HAG@artNOG,0B3VY@biNOG,0IP6B@euNOG,0T3SW@inNOG,0WGAM@meNOG,0ZVV8@NOG,13C6Z@opiNOG	NA|NA|NA	W	laminin subunit
MeliponaBeecheii_001760-T1	7460.GB19669-PA	6.8e-19	102.1			K05637		artNOG[6]	03HAG@artNOG,0B3VY@biNOG,0IP6B@euNOG,0T3SW@inNOG,0WGAM@meNOG,0ZVV8@NOG,13C6Z@opiNOG	NA|NA|NA	W	laminin subunit
MeliponaBeecheii_001765-T1	7460.GB19669-PA	0.0	2563.1			K05637		artNOG[6]	03HAG@artNOG,0B3VY@biNOG,0IP6B@euNOG,0T3SW@inNOG,0WGAM@meNOG,0ZVV8@NOG,13C6Z@opiNOG	NA|NA|NA	W	laminin subunit
MeliponaBeecheii_001766-T1	7460.GB19669-PA	3.2e-298	1028.9			K05637		artNOG[6]	03HAG@artNOG,0B3VY@biNOG,0IP6B@euNOG,0T3SW@inNOG,0WGAM@meNOG,0ZVV8@NOG,13C6Z@opiNOG	NA|NA|NA	W	laminin subunit
MeliponaBeecheii_001767-T1	7460.GB14132-PA	0.0	1843.6		GO:0000022,GO:0000226,GO:0000278,GO:0003674,GO:0005488,GO:0005515,GO:0005575,GO:0005622,GO:0005623,GO:0005813,GO:0005815,GO:0005819,GO:0005856,GO:0006996,GO:0007010,GO:0007017,GO:0007026,GO:0007049,GO:0007051,GO:0007052,GO:0008017,GO:0008092,GO:0008150,GO:0009987,GO:0010639,GO:0015630,GO:0015631,GO:0016043,GO:0022402,GO:0030496,GO:0031110,GO:0031111,GO:0031114,GO:0032886,GO:0032991,GO:0033043,GO:…	K17493		artNOG[6]	0366G@artNOG,09WV2@biNOG,0S4GY@hymNOG,0ST0F@inNOG,0V56P@meNOG,11D0B@NOG,13KM4@opiNOG,KOG3654@euNOG	NA|NA|NA	Z	CAMSAP_CKK
MeliponaBeecheii_001768-T1	7460.GB14132-PA	4.7e-145	519.2		GO:0000022,GO:0000226,GO:0000278,GO:0003674,GO:0005488,GO:0005515,GO:0005575,GO:0005622,GO:0005623,GO:0005813,GO:0005815,GO:0005819,GO:0005856,GO:0006996,GO:0007010,GO:0007017,GO:0007026,GO:0007049,GO:0007051,GO:0007052,GO:0008017,GO:0008092,GO:0008150,GO:0009987,GO:0010639,GO:0015630,GO:0015631,GO:0016043,GO:0022402,GO:0030496,GO:0031110,GO:0031111,GO:0031114,GO:0032886,GO:0032991,GO:0033043,GO:…	K17493		artNOG[6]	0366G@artNOG,09WV2@biNOG,0S4GY@hymNOG,0ST0F@inNOG,0V56P@meNOG,11D0B@NOG,13KM4@opiNOG,KOG3654@euNOG	NA|NA|NA	Z	CAMSAP_CKK
MeliponaBeecheii_001772-T1	7460.GB14132-PA	1.8e-10	71.6		GO:0000022,GO:0000226,GO:0000278,GO:0003674,GO:0005488,GO:0005515,GO:0005575,GO:0005622,GO:0005623,GO:0005813,GO:0005815,GO:0005819,GO:0005856,GO:0006996,GO:0007010,GO:0007017,GO:0007026,GO:0007049,GO:0007051,GO:0007052,GO:0008017,GO:0008092,GO:0008150,GO:0009987,GO:0010639,GO:0015630,GO:0015631,GO:0016043,GO:0022402,GO:0030496,GO:0031110,GO:0031111,GO:0031114,GO:0032886,GO:0032991,GO:0033043,GO:…	K17493		artNOG[6]	0366G@artNOG,09WV2@biNOG,0S4GY@hymNOG,0ST0F@inNOG,0V56P@meNOG,11D0B@NOG,13KM4@opiNOG,KOG3654@euNOG	NA|NA|NA	Z	CAMSAP_CKK
MeliponaBeecheii_001780-T1	7460.GB18733-PA	5.9e-98	362.1	GBB	GO:0000003,GO:0001700,GO:0002009,GO:0002165,GO:0003002,GO:0003006,GO:0003008,GO:0003674,GO:0005102,GO:0005126,GO:0005160,GO:0005488,GO:0005515,GO:0005575,GO:0005576,GO:0006355,GO:0006357,GO:0007154,GO:0007165,GO:0007166,GO:0007167,GO:0007178,GO:0007179,GO:0007267,GO:0007268,GO:0007274,GO:0007275,GO:0007276,GO:0007292,GO:0007389,GO:0007391,GO:0007444,GO:0007447,GO:0007472,GO:0007474,GO:0007476,GO:…	K04663,K16621		artNOG[6]	0340K@artNOG,09TFG@biNOG,0S7KI@hymNOG,0SQPR@inNOG,0V4EJ@meNOG,0XT8Z@NOG,13HHG@opiNOG,KOG3900@euNOG	NA|NA|NA	T	TGF-beta propeptide
MeliponaBeecheii_001781-T1	7460.GB18733-PA	8.2e-22	108.2	GBB	GO:0000003,GO:0001700,GO:0002009,GO:0002165,GO:0003002,GO:0003006,GO:0003008,GO:0003674,GO:0005102,GO:0005126,GO:0005160,GO:0005488,GO:0005515,GO:0005575,GO:0005576,GO:0006355,GO:0006357,GO:0007154,GO:0007165,GO:0007166,GO:0007167,GO:0007178,GO:0007179,GO:0007267,GO:0007268,GO:0007274,GO:0007275,GO:0007276,GO:0007292,GO:0007389,GO:0007391,GO:0007444,GO:0007447,GO:0007472,GO:0007474,GO:0007476,GO:…	K04663,K16621		artNOG[6]	0340K@artNOG,09TFG@biNOG,0S7KI@hymNOG,0SQPR@inNOG,0V4EJ@meNOG,0XT8Z@NOG,13HHG@opiNOG,KOG3900@euNOG	NA|NA|NA	T	TGF-beta propeptide
MeliponaBeecheii_001782-T1	7460.GB18733-PA	1.2e-27	127.5	GBB	GO:0000003,GO:0001700,GO:0002009,GO:0002165,GO:0003002,GO:0003006,GO:0003008,GO:0003674,GO:0005102,GO:0005126,GO:0005160,GO:0005488,GO:0005515,GO:0005575,GO:0005576,GO:0006355,GO:0006357,GO:0007154,GO:0007165,GO:0007166,GO:0007167,GO:0007178,GO:0007179,GO:0007267,GO:0007268,GO:0007274,GO:0007275,GO:0007276,GO:0007292,GO:0007389,GO:0007391,GO:0007444,GO:0007447,GO:0007472,GO:0007474,GO:0007476,GO:…	K04663,K16621		artNOG[6]	0340K@artNOG,09TFG@biNOG,0S7KI@hymNOG,0SQPR@inNOG,0V4EJ@meNOG,0XT8Z@NOG,13HHG@opiNOG,KOG3900@euNOG	NA|NA|NA	T	TGF-beta propeptide
MeliponaBeecheii_001784-T1	7460.GB18733-PA	1.5e-70	271.2	GBB	GO:0000003,GO:0001700,GO:0002009,GO:0002165,GO:0003002,GO:0003006,GO:0003008,GO:0003674,GO:0005102,GO:0005126,GO:0005160,GO:0005488,GO:0005515,GO:0005575,GO:0005576,GO:0006355,GO:0006357,GO:0007154,GO:0007165,GO:0007166,GO:0007167,GO:0007178,GO:0007179,GO:0007267,GO:0007268,GO:0007274,GO:0007275,GO:0007276,GO:0007292,GO:0007389,GO:0007391,GO:0007444,GO:0007447,GO:0007472,GO:0007474,GO:0007476,GO:…	K04663,K16621		artNOG[6]	0340K@artNOG,09TFG@biNOG,0S7KI@hymNOG,0SQPR@inNOG,0V4EJ@meNOG,0XT8Z@NOG,13HHG@opiNOG,KOG3900@euNOG	NA|NA|NA	T	TGF-beta propeptide
MeliponaBeecheii_001786-T1	7460.GB17200-PA	3.3e-103	379.8		GO:0000226,GO:0000278,GO:0000375,GO:0000377,GO:0000398,GO:0005575,GO:0005622,GO:0005623,GO:0005634,GO:0005681,GO:0006139,GO:0006396,GO:0006397,GO:0006725,GO:0006807,GO:0006996,GO:0007010,GO:0007017,GO:0007049,GO:0007051,GO:0007052,GO:0008150,GO:0008152,GO:0008380,GO:0009987,GO:0010467,GO:0016043,GO:0016070,GO:0016071,GO:0022402,GO:0030529,GO:0032991,GO:0034641,GO:0043170,GO:0043226,GO:0043227,GO:…	K12863		artNOG[6]	032P9@artNOG,09WDQ@biNOG,0S57J@hymNOG,0SPIZ@inNOG,0V7C2@meNOG,0Z258@NOG,13H8S@opiNOG,KOG3228@euNOG	NA|NA|NA	A	Cwf15/Cwc15 cell cycle control protein
MeliponaBeecheii_001787-T1	7460.GB12804-PA	0.0	4027.2		GO:0003674,GO:0005083,GO:0005085,GO:0005088,GO:0005089,GO:0008150,GO:0009966,GO:0010646,GO:0019222,GO:0023051,GO:0030234,GO:0030695,GO:0035023,GO:0046578,GO:0048583,GO:0050789,GO:0050790,GO:0050794,GO:0051056,GO:0060589,GO:0065007,GO:0065009			artNOG[6]	0366H@artNOG,09TRY@biNOG,0S5B3@hymNOG,0SRUY@inNOG,0V443@meNOG,0XNVY@NOG,12PHF@opiNOG,KOG1997@euNOG	NA|NA|NA	T	Domain of unknown function (DUF3398)
MeliponaBeecheii_001788-T1	7460.GB17110-PA	7.1e-236	822.0		GO:0003674,GO:0003824,GO:0004721,GO:0004722,GO:0006464,GO:0006470,GO:0006793,GO:0006796,GO:0007155,GO:0008150,GO:0008152,GO:0008360,GO:0009987,GO:0016311,GO:0016787,GO:0016788,GO:0016791,GO:0019538,GO:0022603,GO:0022604,GO:0022610,GO:0036211,GO:0042578,GO:0043170,GO:0043412,GO:0044237,GO:0044238,GO:0044260,GO:0044267,GO:0044699,GO:0044763,GO:0050789,GO:0050793,GO:0050794,GO:0051128,GO:0065007,GO:…	K17506		artNOG[6]	034Z1@artNOG,09XDQ@biNOG,0S71F@hymNOG,0SQXE@inNOG,0V8BU@meNOG,12SKE@opiNOG,COG0631@NOG,KOG0698@euNOG	NA|NA|NA	T	PP2C_SIG
MeliponaBeecheii_001789-T1	7460.GB16585-PA	1e-205	721.1	ATG4	GO:0003674,GO:0003824,GO:0004175,GO:0004197,GO:0008150,GO:0008152,GO:0008233,GO:0008234,GO:0009894,GO:0010506,GO:0016787,GO:0019222,GO:0031323,GO:0031329,GO:0050789,GO:0050794,GO:0065007,GO:0070011	K08342		artNOG[6]	034XD@artNOG,09XZJ@biNOG,0SRIJ@inNOG,0V8X9@meNOG,0XPQ0@NOG,12QUI@opiNOG,KOG2674@euNOG	NA|NA|NA	U, Z	Peptidase family C54
MeliponaBeecheii_001790-T1	7460.GB20078-PA	9.1e-100	368.2					artNOG[6]	037VD@artNOG,09TR2@biNOG,0IHR3@euNOG,0S83W@hymNOG,0SUR0@inNOG,0V4QB@meNOG,0XS48@NOG,12R5Y@opiNOG	NA|NA|NA	S	Protein of unknown function (DUF837)
MeliponaBeecheii_001791-T1	7460.GB13666-PA	0.0	1533.5					artNOG[6]	038N1@artNOG,09ZBT@biNOG,0IFNR@euNOG,0S53E@hymNOG,0SVH1@inNOG,0VDZ3@meNOG,116VZ@NOG,13K2X@opiNOG	NA|NA|NA	S	Inherit from biNOG: chromosome 17 open reading frame 104
MeliponaBeecheii_001792-T1	7460.GB14910-PA	0.0	1405.6			K16476		artNOG[6]	037C2@artNOG,09YQU@biNOG,0IK59@euNOG,0S5V1@hymNOG,0SU8X@inNOG,0V9NR@meNOG,0Z1RR@NOG,12QTH@opiNOG	NA|NA|NA	S	Inherit from biNOG: Ninein (GSK3B interacting protein)
MeliponaBeecheii_001793-T1	7425.NV13910-PA	3.4e-149	534.3		GO:0003674,GO:0003824,GO:0004518,GO:0004527,GO:0004529,GO:0004536,GO:0006139,GO:0006725,GO:0006807,GO:0008150,GO:0008152,GO:0008852,GO:0009987,GO:0016787,GO:0016788,GO:0016796,GO:0016895,GO:0034641,GO:0043170,GO:0044237,GO:0044238,GO:0046483,GO:0071704,GO:0090304,GO:0090305,GO:1901360	K10746		artNOG[6]	034E3@artNOG,09ZUD@biNOG,0S78H@hymNOG,0SS7F@inNOG,0VAQV@meNOG,12QIT@opiNOG,COG0258@NOG,KOG2518@euNOG	NA|NA|NA	L	HhH2
MeliponaBeecheii_001794-T1	7460.GB17800-PA	3e-67	259.6		GO:0000375,GO:0000377,GO:0000398,GO:0005575,GO:0005622,GO:0005623,GO:0005634,GO:0005681,GO:0006139,GO:0006396,GO:0006397,GO:0006725,GO:0006807,GO:0006996,GO:0008150,GO:0008152,GO:0008380,GO:0009987,GO:0010467,GO:0016043,GO:0016070,GO:0016071,GO:0022607,GO:0022613,GO:0022618,GO:0030529,GO:0030532,GO:0032991,GO:0033962,GO:0034622,GO:0034641,GO:0043170,GO:0043226,GO:0043227,GO:0043229,GO:0043231,GO:…	K12620		artNOG[6]	03784@artNOG,0A6PK@biNOG,0S85F@hymNOG,0SU6S@inNOG,0VHHG@meNOG,1224Q@NOG,13PSQ@opiNOG,KOG1782@euNOG	NA|NA|NA	A	U6 snRNA-associated Sm-like protein LSm1-like
MeliponaBeecheii_001795-T1	7460.GB16198-PA	0.0	1448.0		GO:0002165,GO:0003674,GO:0005083,GO:0005096,GO:0005099,GO:0005100,GO:0006140,GO:0007154,GO:0007165,GO:0007264,GO:0007275,GO:0007444,GO:0007478,GO:0007480,GO:0007552,GO:0007560,GO:0008047,GO:0008150,GO:0009118,GO:0009653,GO:0009791,GO:0009886,GO:0009887,GO:0009894,GO:0009966,GO:0009987,GO:0010646,GO:0019219,GO:0019220,GO:0019222,GO:0023051,GO:0023052,GO:0030234,GO:0030695,GO:0030811,GO:0031323,GO:…			artNOG[6]	03HDC@artNOG,0B467@biNOG,0S9N7@hymNOG,0T3V4@inNOG,0WGNE@meNOG,10H3V@NOG,13CNI@opiNOG,KOG1453@euNOG	NA|NA|NA	T	RhoGAP
MeliponaBeecheii_001796-T1	7460.GB15239-PA	0.0	2204.9	LQFR	GO:0000003,GO:0001505,GO:0003001,GO:0003008,GO:0005575,GO:0005622,GO:0005623,GO:0005634,GO:0005737,GO:0005768,GO:0005769,GO:0005794,GO:0005802,GO:0006810,GO:0006836,GO:0006897,GO:0007154,GO:0007267,GO:0007268,GO:0007269,GO:0007276,GO:0007292,GO:0008150,GO:0008283,GO:0009966,GO:0009967,GO:0009987,GO:0010646,GO:0010647,GO:0016192,GO:0019226,GO:0019953,GO:0022414,GO:0023051,GO:0023052,GO:0023056,GO:…	K11137,K12471		artNOG[6]	034FQ@artNOG,0A2IA@biNOG,0S5KT@hymNOG,0SPNC@inNOG,0VDE6@meNOG,0XSM0@NOG,12PYK@opiNOG,KOG2057@euNOG,KOG4346@euNOG	NA|NA|NA	F	Telomere length regulation protein
MeliponaBeecheii_001797-T1	7425.NV17016-PA	3.2e-223	779.6	NOP56	GO:0005575,GO:0005622,GO:0005623,GO:0005634,GO:0005730,GO:0007275,GO:0007399,GO:0008150,GO:0009987,GO:0022008,GO:0030154,GO:0030529,GO:0030532,GO:0031974,GO:0031981,GO:0032501,GO:0032502,GO:0032991,GO:0043226,GO:0043227,GO:0043228,GO:0043229,GO:0043231,GO:0043232,GO:0043233,GO:0044422,GO:0044424,GO:0044428,GO:0044446,GO:0044464,GO:0044699,GO:0044707,GO:0044763,GO:0048731,GO:0048856,GO:0048869,GO:…	K14564		artNOG[6]	033FQ@artNOG,09V7V@biNOG,0S4YT@hymNOG,0ST0Y@inNOG,0VE1F@meNOG,12SEH@opiNOG,COG1498@NOG,KOG2572@euNOG	NA|NA|NA	A, J	NOP5NT (NUC127) domain
MeliponaBeecheii_001798-T1	7460.GB15882-PA	3.6e-167	592.8	BUB3	GO:0000075,GO:0000226,GO:0000278,GO:0000775,GO:0000776,GO:0005575,GO:0005622,GO:0005623,GO:0005634,GO:0005654,GO:0005694,GO:0005856,GO:0005875,GO:0006996,GO:0007010,GO:0007017,GO:0007049,GO:0007051,GO:0007052,GO:0007088,GO:0007093,GO:0007094,GO:0007346,GO:0008150,GO:0009987,GO:0010564,GO:0010639,GO:0010948,GO:0015630,GO:0016043,GO:0022402,GO:0030071,GO:0031577,GO:0031974,GO:0031981,GO:0032991,GO:…	K02180		artNOG[6]	034BP@artNOG,0A19J@biNOG,0S7BR@hymNOG,0SS8J@inNOG,0VC5C@meNOG,0XRBG@NOG,12SVN@opiNOG,KOG1036@euNOG	NA|NA|NA	D	WD domain, G-beta repeat
MeliponaBeecheii_001799-T1	7460.GB17734-PA	4.3e-155	552.7		GO:0003674,GO:0005215,GO:0005575,GO:0005622,GO:0005623,GO:0005737,GO:0005739,GO:0005740,GO:0006810,GO:0008150,GO:0009987,GO:0016020,GO:0016021,GO:0022857,GO:0031224,GO:0031967,GO:0031975,GO:0043226,GO:0043227,GO:0043229,GO:0043231,GO:0044422,GO:0044424,GO:0044425,GO:0044429,GO:0044444,GO:0044446,GO:0044464,GO:0044699,GO:0044763,GO:0044765,GO:0051179,GO:0051234,GO:0055085	K15085		artNOG[6]	032BV@artNOG,0A1Q5@biNOG,0S4HN@hymNOG,0SP9M@inNOG,0VCJT@meNOG,0ZRF1@NOG,12QSA@opiNOG,KOG0752@euNOG	NA|NA|NA	C	solute carrier family 25 member 42-like
MeliponaBeecheii_001801-T1	7460.GB30353-PA	1.8e-113	414.1		GO:0001071,GO:0001704,GO:0001707,GO:0001708,GO:0001710,GO:0002165,GO:0003674,GO:0003700,GO:0005575,GO:0005622,GO:0005623,GO:0005634,GO:0006355,GO:0007275,GO:0007369,GO:0007423,GO:0007444,GO:0007455,GO:0007469,GO:0007478,GO:0007480,GO:0007498,GO:0007501,GO:0007552,GO:0007560,GO:0008150,GO:0008593,GO:0009653,GO:0009790,GO:0009791,GO:0009886,GO:0009887,GO:0009888,GO:0009889,GO:0009890,GO:0009891,GO:…	K15607		artNOG[6]	036WG@artNOG,09VUZ@biNOG,0S7BW@hymNOG,0STTP@inNOG,0V6TN@meNOG,1188D@NOG,13QPA@opiNOG,KOG0488@euNOG	NA|NA|NA	K	Homeobox domain
MeliponaBeecheii_001803-T1	7460.GB30353-PA	1.4e-34	150.2		GO:0001071,GO:0001704,GO:0001707,GO:0001708,GO:0001710,GO:0002165,GO:0003674,GO:0003700,GO:0005575,GO:0005622,GO:0005623,GO:0005634,GO:0006355,GO:0007275,GO:0007369,GO:0007423,GO:0007444,GO:0007455,GO:0007469,GO:0007478,GO:0007480,GO:0007498,GO:0007501,GO:0007552,GO:0007560,GO:0008150,GO:0008593,GO:0009653,GO:0009790,GO:0009791,GO:0009886,GO:0009887,GO:0009888,GO:0009889,GO:0009890,GO:0009891,GO:…	K15607		artNOG[6]	036WG@artNOG,09VUZ@biNOG,0S7BW@hymNOG,0STTP@inNOG,0V6TN@meNOG,1188D@NOG,13QPA@opiNOG,KOG0488@euNOG	NA|NA|NA	K	Homeobox domain
MeliponaBeecheii_001805-T1	7460.GB30353-PA	4e-32	142.5		GO:0001071,GO:0001704,GO:0001707,GO:0001708,GO:0001710,GO:0002165,GO:0003674,GO:0003700,GO:0005575,GO:0005622,GO:0005623,GO:0005634,GO:0006355,GO:0007275,GO:0007369,GO:0007423,GO:0007444,GO:0007455,GO:0007469,GO:0007478,GO:0007480,GO:0007498,GO:0007501,GO:0007552,GO:0007560,GO:0008150,GO:0008593,GO:0009653,GO:0009790,GO:0009791,GO:0009886,GO:0009887,GO:0009888,GO:0009889,GO:0009890,GO:0009891,GO:…	K15607		artNOG[6]	036WG@artNOG,09VUZ@biNOG,0S7BW@hymNOG,0STTP@inNOG,0V6TN@meNOG,1188D@NOG,13QPA@opiNOG,KOG0488@euNOG	NA|NA|NA	K	Homeobox domain
MeliponaBeecheii_001806-T1	7460.GB17245-PA	3.5e-19	99.4	CRZ	GO:0003674,GO:0005102,GO:0005179,GO:0005184,GO:0005488,GO:0005515,GO:0005575,GO:0005576,GO:0008016,GO:0008150,GO:0044057,GO:0045823,GO:0048518,GO:0050789,GO:0051239,GO:0051240,GO:0065007			meNOG[21]	0AAER@biNOG,0KGXV@euNOG,0VMD0@meNOG,10RUX@NOG,12W2R@opiNOG	NA|NA|NA	W	Cardioactive peptide. Corazonin is probably involved in the physiological regulation of the heart beat (By similarity)
MeliponaBeecheii_001807-T1	7460.GB17835-PA	4.8e-108	396.0					artNOG[6]	03B5Z@artNOG,0ANH2@biNOG,0JQ27@euNOG,0SYCV@inNOG,0W0G1@meNOG,0ZBY8@NOG,14ECF@opiNOG	NA|NA|NA	S	Pfam:DUF729
MeliponaBeecheii_001808-T1	7460.GB11659-PA	0.0	2336.6	EDEM2	GO:0003674,GO:0003824,GO:0004553,GO:0004559,GO:0004571,GO:0005488,GO:0005515,GO:0006508,GO:0006511,GO:0006950,GO:0006984,GO:0006986,GO:0007154,GO:0007165,GO:0008150,GO:0008152,GO:0009056,GO:0009057,GO:0009987,GO:0010033,GO:0010498,GO:0015923,GO:0015924,GO:0016787,GO:0016798,GO:0019538,GO:0019941,GO:0023052,GO:0030163,GO:0030433,GO:0030968,GO:0033554,GO:0034620,GO:0034976,GO:0035966,GO:0035967,GO:…	K10086		artNOG[6]	0358V@artNOG,09WWU@biNOG,0SRW8@inNOG,0V7V4@meNOG,0XS6F@NOG,12Q68@opiNOG,KOG2429@euNOG	NA|NA|NA	G	Glycosyl hydrolase family 47
MeliponaBeecheii_001809-T1	7460.GB13589-PA	5.2e-66	255.4			K15448		artNOG[6]	0389W@artNOG,0A72F@biNOG,0S7ZN@hymNOG,0SV4Z@inNOG,0VIUA@meNOG,11NTJ@NOG,13SWD@opiNOG,KOG1088@euNOG	NA|NA|NA	S	Trm112p-like protein
MeliponaBeecheii_001810-T1	7460.GB19060-PA	4.2e-261	905.6					artNOG[6]	036ZH@artNOG,0A618@biNOG,0IX3F@euNOG,0S3XD@hymNOG,0STVT@inNOG,0VGW6@meNOG,11M77@NOG,13S3Z@opiNOG	NA|NA|NA	S	WW domain
MeliponaBeecheii_001811-T1	7460.GB15440-PA	7e-35	151.8					artNOG[6]	03945@artNOG,0A8A4@biNOG,0S9C5@hymNOG,0SVUS@inNOG,0VJ5X@meNOG,121ET@NOG,13UJ4@opiNOG,KOG4431@euNOG	NA|NA|NA	S	Hypoxia induced protein conserved region
MeliponaBeecheii_001812-T1	7460.GB17907-PA	0.0	1295.0	SEC3	GO:0000145,GO:0001505,GO:0003001,GO:0003008,GO:0005575,GO:0005622,GO:0005623,GO:0005737,GO:0005938,GO:0006810,GO:0006836,GO:0006887,GO:0006903,GO:0006904,GO:0007154,GO:0007267,GO:0007268,GO:0007269,GO:0008150,GO:0009987,GO:0016079,GO:0016080,GO:0016081,GO:0016192,GO:0019226,GO:0022406,GO:0023052,GO:0023061,GO:0032501,GO:0032940,GO:0032991,GO:0035637,GO:0043234,GO:0044424,GO:0044444,GO:0044448,GO:…	K19983		artNOG[6]	0326N@artNOG,0A09R@biNOG,0SQKI@inNOG,0VB5Q@meNOG,0XQEE@NOG,12SR1@opiNOG,KOG2148@euNOG	NA|NA|NA	U	exocyst complex component
MeliponaBeecheii_001813-T1	7460.GB16109-PA	1.4e-96	357.5	RHEB	GO:0000082,GO:0000166,GO:0000278,GO:0000902,GO:0000904,GO:0001558,GO:0001882,GO:0001883,GO:0003674,GO:0003824,GO:0003924,GO:0005488,GO:0005515,GO:0005525,GO:0006139,GO:0006152,GO:0006163,GO:0006184,GO:0006195,GO:0006417,GO:0006725,GO:0006753,GO:0006793,GO:0006796,GO:0006807,GO:0006928,GO:0006935,GO:0006950,GO:0007049,GO:0007275,GO:0007399,GO:0007409,GO:0007411,GO:0007416,GO:0007444,GO:0007446,GO:…	K07208		artNOG[6]	0330B@artNOG,09VBV@biNOG,0S7JH@hymNOG,0SPUI@inNOG,0V6B5@meNOG,13I1E@opiNOG,COG1100@NOG,KOG0395@euNOG	NA|NA|NA	S	GTP-binding protein Rheb homolog
MeliponaBeecheii_001825-T1	7460.GB10434-PA	1.6e-110	404.8					artNOG[6]	0399N@artNOG,0A9X3@biNOG,0J846@euNOG,0S8TW@hymNOG,0SW1X@inNOG,0VKUS@meNOG,0Y17S@NOG,13YIN@opiNOG	NA|NA|NA
MeliponaBeecheii_001826-T1	7460.GB10434-PA	2.5e-84	318.5					artNOG[6]	0399N@artNOG,0A9X3@biNOG,0J846@euNOG,0S8TW@hymNOG,0SW1X@inNOG,0VKUS@meNOG,0Y17S@NOG,13YIN@opiNOG	NA|NA|NA
MeliponaBeecheii_001829-T1	7460.GB19061-PA	1.1e-33	147.9	SSB-C31A	GO:0000988,GO:0000989,GO:0003674,GO:0003676,GO:0003677,GO:0003697,GO:0003712,GO:0003713,GO:0005488,GO:0005575,GO:0005622,GO:0005623,GO:0005634,GO:0005654,GO:0005667,GO:0006355,GO:0006357,GO:0008150,GO:0009889,GO:0009890,GO:0009892,GO:0010468,GO:0010556,GO:0010558,GO:0010605,GO:0010629,GO:0019219,GO:0019222,GO:0031323,GO:0031324,GO:0031326,GO:0031327,GO:0031974,GO:0031981,GO:0032991,GO:0043226,GO:…			artNOG[6]	0395P@artNOG,0A70V@biNOG,0S913@hymNOG,0SVY1@inNOG,0VHQW@meNOG,0XUB8@NOG,13RUX@opiNOG,KOG2712@euNOG	NA|NA|NA	K	Transcriptional Coactivator p15 (PC4)
MeliponaBeecheii_001830-T1	7460.GB15276-PA	1.1e-298	1030.4					artNOG[6]	033MZ@artNOG,09UKP@biNOG,0IFUP@euNOG,0SQS6@inNOG,0V5K3@meNOG,0ZN8U@NOG,12S6H@opiNOG	NA|NA|NA	S	Wnt-binding factor required for Wnt secretion
MeliponaBeecheii_001831-T1	12957.ACEP_00008776-PA	6.4e-308	1061.2		GO:0000375,GO:0000377,GO:0000398,GO:0005575,GO:0005622,GO:0005623,GO:0005634,GO:0005681,GO:0006139,GO:0006396,GO:0006397,GO:0006725,GO:0006807,GO:0008150,GO:0008152,GO:0008380,GO:0009987,GO:0010467,GO:0016070,GO:0016071,GO:0030529,GO:0032991,GO:0034641,GO:0043170,GO:0043226,GO:0043227,GO:0043229,GO:0043231,GO:0044237,GO:0044238,GO:0044260,GO:0044422,GO:0044424,GO:0044428,GO:0044446,GO:0044464,GO:…	K12816		artNOG[6]	033W3@artNOG,09WHW@biNOG,0S3VK@hymNOG,0SQJH@inNOG,0V5NW@meNOG,0XP87@NOG,12P2R@opiNOG,KOG0282@euNOG	NA|NA|NA	A	WD domain, G-beta repeat
MeliponaBeecheii_001832-T1	7460.GB14911-PA	2.9e-130	469.9					artNOG[6]	037GI@artNOG,09W19@biNOG,0IF7E@euNOG,0SUQJ@inNOG,0V6ZK@meNOG,11NFW@NOG,130V9@opiNOG	NA|NA|NA	L	Inherit from biNOG: Component of the BRCA1-A complex, a complex that specifically recognizes 'Lys-63'-linked ubiquitinated histones H2A and H2AX at DNA lesions sites, leading to target the brca1-bard1 heterodimer to sites of DNA damage at double-strand breaks (DSBs). The BRCA1-A complex also possesses deubiquitinase activity that specifically removes 'Lys-63'-linked ubiquitin on histones H2A and …
MeliponaBeecheii_001833-T1	12957.ACEP_00009053-PA	7.2e-285	984.9		GO:0000041,GO:0003674,GO:0003824,GO:0004322,GO:0005215,GO:0005381,GO:0005575,GO:0005623,GO:0005886,GO:0006810,GO:0006811,GO:0006812,GO:0006826,GO:0008150,GO:0008152,GO:0008324,GO:0009897,GO:0009986,GO:0009987,GO:0015075,GO:0016020,GO:0016491,GO:0016722,GO:0016724,GO:0022857,GO:0022890,GO:0022891,GO:0022892,GO:0030001,GO:0031224,GO:0031226,GO:0031233,GO:0034220,GO:0034755,GO:0042592,GO:0044425,GO:…			artNOG[6]	032B7@artNOG,0A3HP@biNOG,0S69W@hymNOG,0SP90@inNOG,0VDDC@meNOG,12Q5N@opiNOG,COG2132@NOG,KOG1263@euNOG	NA|NA|NA	Q	Multicopper oxidase
MeliponaBeecheii_001834-T1	7460.GB18069-PA	8.3e-152	542.0			K16734		artNOG[6]	037M7@artNOG,0A3AB@biNOG,0SUHP@inNOG,0VE53@meNOG,13FES@opiNOG,COG5079@NOG,KOG1860@euNOG	NA|NA|NA	D, U	SAC3/GANP/Nin1/mts3/eIF-3 p25 family
MeliponaBeecheii_001835-T1	7460.GB11025-PA	1.6e-122	444.1	MED4	GO:0000075,GO:0000077,GO:0000902,GO:0000904,GO:0000988,GO:0000989,GO:0001076,GO:0001104,GO:0003674,GO:0003712,GO:0005488,GO:0005515,GO:0005575,GO:0005622,GO:0005623,GO:0005634,GO:0005654,GO:0006139,GO:0006351,GO:0006352,GO:0006355,GO:0006357,GO:0006366,GO:0006367,GO:0006725,GO:0006807,GO:0006950,GO:0006974,GO:0007049,GO:0007093,GO:0007095,GO:0007275,GO:0007346,GO:0007399,GO:0007517,GO:0008150,GO:…	K15146		artNOG[6]	033G3@artNOG,09TZ9@biNOG,0S6AQ@hymNOG,0SQ83@inNOG,0V4Y5@meNOG,0XQ30@NOG,134T2@opiNOG,KOG4552@euNOG	NA|NA|NA	K	mediator of RNA polymerase II transcription subunit
MeliponaBeecheii_001836-T1	7460.GB10940-PA	7.4e-210	736.1					meNOG[21]	0ACWS@biNOG,0KEWZ@euNOG,0VQ31@meNOG,117AB@NOG,13028@opiNOG	NA|NA|NA
MeliponaBeecheii_001837-T1	7460.GB17758-PA	2e-254	883.6			K15288		artNOG[6]	0359Q@artNOG,09Z53@biNOG,0S8M4@hymNOG,0SRX5@inNOG,0VA2A@meNOG,10PN8@NOG,13HMH@opiNOG,KOG4314@euNOG	NA|NA|NA	S	Inherit from biNOG: solute carrier family 35 member
MeliponaBeecheii_001838-T1	7070.TC000522-PA	1.1e-82	312.0		GO:0000075,GO:0000077,GO:0003674,GO:0003676,GO:0003824,GO:0004364,GO:0005488,GO:0005575,GO:0005622,GO:0005623,GO:0005737,GO:0006950,GO:0006974,GO:0007049,GO:0007093,GO:0007095,GO:0007275,GO:0007346,GO:0007399,GO:0008150,GO:0008152,GO:0009987,GO:0010564,GO:0010948,GO:0016597,GO:0016740,GO:0016765,GO:0022008,GO:0022402,GO:0030154,GO:0031406,GO:0031570,GO:0031572,GO:0032501,GO:0032502,GO:0033218,GO:…	K00799		artNOG[6]	034VS@artNOG,09YCN@biNOG,0SRH7@inNOG,0V9A5@meNOG,12R3F@opiNOG,COG0625@NOG,KOG0867@euNOG	NA|NA|NA	O	Inherit from KOG: glutathione Stransferase
MeliponaBeecheii_001839-T1	7425.NV15090-PA	5.3e-262	908.7	PIT	GO:0003674,GO:0003724,GO:0003824,GO:0004004,GO:0004386,GO:0005575,GO:0005622,GO:0005623,GO:0005634,GO:0005730,GO:0006139,GO:0006152,GO:0006163,GO:0006195,GO:0006200,GO:0006725,GO:0006753,GO:0006793,GO:0006796,GO:0006807,GO:0008026,GO:0008150,GO:0008152,GO:0008186,GO:0008283,GO:0009056,GO:0009116,GO:0009117,GO:0009119,GO:0009123,GO:0009125,GO:0009126,GO:0009128,GO:0009141,GO:0009143,GO:0009144,GO:…	K13179		artNOG[6]	034Y7@artNOG,09VR9@biNOG,0S3PK@hymNOG,0SRJI@inNOG,0V6Q7@meNOG,12PFC@opiNOG,COG0513@NOG,KOG0342@euNOG	NA|NA|NA	A	DUF4217
MeliponaBeecheii_001841-T1	12957.ACEP_00009150-PA	1e-138	498.0	HOW	GO:0000003,GO:0000381,GO:0001508,GO:0001667,GO:0001704,GO:0001707,GO:0001709,GO:0001742,GO:0002165,GO:0003008,GO:0003674,GO:0003676,GO:0003723,GO:0003729,GO:0003730,GO:0005488,GO:0005575,GO:0005622,GO:0005623,GO:0005634,GO:0005737,GO:0006928,GO:0006996,GO:0007010,GO:0007154,GO:0007155,GO:0007272,GO:0007275,GO:0007276,GO:0007283,GO:0007284,GO:0007369,GO:0007399,GO:0007438,GO:0007444,GO:0007472,GO:…	K14945		artNOG[6]	033KH@artNOG,0A08S@biNOG,0S7QK@hymNOG,0SQBX@inNOG,0VB4P@meNOG,12SN2@opiNOG,COG5176@NOG,KOG1588@euNOG	NA|NA|NA	A	KH domain
MeliponaBeecheii_001843-T1	12957.ACEP_00009148-PA	0.0	1169.8	MR	GO:0000090,GO:0000151,GO:0000152,GO:0000279,GO:0003008,GO:0003674,GO:0003824,GO:0004842,GO:0005575,GO:0005622,GO:0005623,GO:0005634,GO:0005680,GO:0006464,GO:0006508,GO:0006511,GO:0007049,GO:0007088,GO:0007154,GO:0007267,GO:0007268,GO:0007346,GO:0008150,GO:0008152,GO:0008582,GO:0009056,GO:0009057,GO:0009987,GO:0010498,GO:0010564,GO:0010638,GO:0010646,GO:0016202,GO:0016567,GO:0016874,GO:0016879,GO:…	K03349		artNOG[6]	0331U@artNOG,0A1P2@biNOG,0S7GP@hymNOG,0SPVN@inNOG,0VCIU@meNOG,0XRBY@NOG,12TXK@opiNOG,KOG2165@euNOG	NA|NA|NA	D	Anaphase promoting complex (APC) subunit 2
MeliponaBeecheii_001844-T1	12957.ACEP_00010174-PA	2.9e-296	1022.7	RETM	GO:0003674,GO:0005215,GO:0005319,GO:0005548,GO:0005575,GO:0005622,GO:0005623,GO:0005737,GO:0005739,GO:0006810,GO:0006811,GO:0006820,GO:0006869,GO:0008150,GO:0008526,GO:0010876,GO:0015711,GO:0015748,GO:0015914,GO:0022892,GO:0033036,GO:0043226,GO:0043227,GO:0043229,GO:0043231,GO:0044424,GO:0044444,GO:0044464,GO:0044699,GO:0044765,GO:0051179,GO:0051234,GO:0071702			artNOG[6]	033KW@artNOG,09V42@biNOG,0S3QN@hymNOG,0SQC8@inNOG,0V84U@meNOG,0XRSQ@NOG,12TCF@opiNOG,KOG1471@euNOG	NA|NA|NA	I	PRELI-like family
MeliponaBeecheii_001845-T1	7460.GB13287-PA	8.5e-97	358.2			K17259		artNOG[6]	032MB@artNOG,09Y1Z@biNOG,0S475@hymNOG,0STCF@inNOG,0V8ZH@meNOG,13K58@opiNOG,COG5126@NOG,KOG0034@euNOG	NA|NA|NA	T	calcium and integrin-binding protein 1-like
MeliponaBeecheii_001847-T1	7460.GB11536-PA	1.7e-79	300.8		GO:0001071,GO:0003674,GO:0003700,GO:0005575,GO:0005622,GO:0005623,GO:0005634,GO:0006355,GO:0008150,GO:0009889,GO:0010468,GO:0010556,GO:0019219,GO:0019222,GO:0031323,GO:0031326,GO:0043226,GO:0043227,GO:0043229,GO:0043231,GO:0044424,GO:0044464,GO:0050789,GO:0050794,GO:0051171,GO:0051252,GO:0060255,GO:0065007,GO:0080090,GO:2000112,GO:2001141			artNOG[6]	037R3@artNOG,0A7SS@biNOG,0SUMG@inNOG,0VICD@meNOG,0YIJ3@NOG,13SKR@opiNOG,KOG0490@euNOG	NA|NA|NA	K	Homeobox domain
MeliponaBeecheii_001849-T1	7460.GB17595-PA	3e-94	350.1	PPT1	GO:0000003,GO:0000323,GO:0000737,GO:0001505,GO:0001558,GO:0002084,GO:0003001,GO:0003008,GO:0003674,GO:0003824,GO:0005575,GO:0005576,GO:0005615,GO:0005622,GO:0005623,GO:0005634,GO:0005737,GO:0005764,GO:0005773,GO:0005794,GO:0005829,GO:0006139,GO:0006259,GO:0006308,GO:0006309,GO:0006464,GO:0006629,GO:0006643,GO:0006665,GO:0006725,GO:0006807,GO:0006810,GO:0006836,GO:0006873,GO:0006885,GO:0006897,GO:…	K01074		meNOG[21]	0A2J3@biNOG,0VCIG@meNOG,12TE3@opiNOG,COG1075@NOG,KOG2541@euNOG	NA|NA|NA	I, O	Palmitoyl-protein thioesterase 1
MeliponaBeecheii_001850-T1	12957.ACEP_00006266-PA	0.0	2593.9		GO:0003674,GO:0005085,GO:0005488,GO:0005515,GO:0005516,GO:0005575,GO:0005622,GO:0005623,GO:0005737,GO:0005768,GO:0005938,GO:0008104,GO:0008105,GO:0008150,GO:0009987,GO:0016043,GO:0019222,GO:0022607,GO:0030198,GO:0030234,GO:0030695,GO:0033036,GO:0043062,GO:0043226,GO:0043227,GO:0043229,GO:0043231,GO:0044085,GO:0044424,GO:0044444,GO:0044464,GO:0044699,GO:0044763,GO:0045175,GO:0050789,GO:0050790,GO:…			artNOG[6]	034I4@artNOG,09WYM@biNOG,0SQ5X@inNOG,0V534@meNOG,0XQMX@NOG,12NIB@opiNOG,KOG2127@euNOG	NA|NA|NA	T	uDENN domain
MeliponaBeecheii_001851-T1	7460.GB19805-PA	4.6e-223	779.2			K18729		artNOG[6]	036Q8@artNOG,0A0JC@biNOG,0S4A3@hymNOG,0STMM@inNOG,0V518@meNOG,12SXJ@opiNOG,COG5239@NOG,KOG2338@euNOG	NA|NA|NA	K	Endonuclease/Exonuclease/phosphatase family
MeliponaBeecheii_001852-T1	7460.GB16169-PA	2.4e-103	380.9		GO:0000902,GO:0007275,GO:0007399,GO:0008150,GO:0009653,GO:0009987,GO:0016043,GO:0022008,GO:0030030,GO:0030154,GO:0030182,GO:0031175,GO:0032501,GO:0032502,GO:0032989,GO:0032990,GO:0044699,GO:0044707,GO:0044763,GO:0044767,GO:0048468,GO:0048666,GO:0048699,GO:0048731,GO:0048812,GO:0048856,GO:0048858,GO:0048869,GO:0071840	K06528		artNOG[6]	038MU@artNOG,09ZEC@biNOG,0S8UF@hymNOG,0SVE7@inNOG,0VAUU@meNOG,0XQ96@NOG,12SE7@opiNOG,KOG4818@euNOG	NA|NA|NA	U	Lysosome-associated membrane glycoprotein (Lamp)
MeliponaBeecheii_001853-T1	7460.GB12100-PA	0.0	1286.2		GO:0001510,GO:0003008,GO:0003674,GO:0003824,GO:0006139,GO:0006396,GO:0006399,GO:0006400,GO:0006725,GO:0006807,GO:0007610,GO:0007611,GO:0007613,GO:0007614,GO:0008033,GO:0008150,GO:0008152,GO:0008168,GO:0008173,GO:0008175,GO:0008757,GO:0009451,GO:0009987,GO:0010467,GO:0016070,GO:0016427,GO:0016428,GO:0016740,GO:0016741,GO:0030488,GO:0032259,GO:0032501,GO:0034470,GO:0034641,GO:0034660,GO:0043170,GO:…	K15335		artNOG[6]	0322S@artNOG,09WXV@biNOG,0S4E2@hymNOG,0SP2C@inNOG,0V7CN@meNOG,12R7M@opiNOG,COG0144@NOG,KOG2198@euNOG	NA|NA|NA	J	NOL1/NOP2/sun family
MeliponaBeecheii_001854-T1	7460.GB18519-PA	0.0	1614.4		GO:0003674,GO:0005488,GO:0008144,GO:0016594,GO:0016595,GO:0016596,GO:0016597,GO:0031406,GO:0043167,GO:0043168,GO:0043169,GO:0097159,GO:1901363,GO:1901681	K16458		artNOG[6]	0349B@artNOG,0A1Y0@biNOG,0S3XI@hymNOG,0SP5F@inNOG,0VCTF@meNOG,0XPYD@NOG,12Q3I@opiNOG,KOG4825@euNOG	NA|NA|NA	T	Inherit from biNOG: centrosomal protein 104kDa
MeliponaBeecheii_001856-T1	7460.GB15406-PA	1.7e-135	487.3		GO:0000030,GO:0003674,GO:0003824,GO:0004582,GO:0005975,GO:0006464,GO:0006486,GO:0008150,GO:0008152,GO:0009058,GO:0009059,GO:0009100,GO:0009101,GO:0009987,GO:0016740,GO:0016757,GO:0016758,GO:0019538,GO:0034645,GO:0036211,GO:0043170,GO:0043412,GO:0043413,GO:0044237,GO:0044238,GO:0044249,GO:0044260,GO:0044267,GO:0044723,GO:0070085,GO:0071704,GO:1901135,GO:1901137,GO:1901576	K00721		artNOG[6]	034P3@artNOG,09WH5@biNOG,0S5DB@hymNOG,0SRAW@inNOG,0V7FM@meNOG,12P1C@opiNOG,COG0463@NOG,KOG2978@euNOG	NA|NA|NA	G	Glycosyl transferase family 2
MeliponaBeecheii_001857-T1	7460.GB11871-PA	5.4e-40	169.5	DSCAML1		K06768		meNOG[21]	0APDY@biNOG,0W1QR@meNOG,0XPX0@NOG,12P5Q@opiNOG,KOG3510@euNOG	NA|NA|NA	T	down syndrome cell adhesion molecule
MeliponaBeecheii_001858-T1	7091.BGIBMGA010362-TA	1e-126	459.1					meNOG[21]	0B4MF@biNOG,0WH5Q@meNOG,122G6@NOG,13DCQ@opiNOG,KOG3510@euNOG	NA|NA|NA	T	Inherit from KOG: Cell adhesion molecule
MeliponaBeecheii_001859-T1	7237.FBpp0277105	6.5e-38	162.9	DSCAM				euNOG[57]	10087@NOG,KOG3510@euNOG	NA|NA|NA	S	Immunoglobulin domain
MeliponaBeecheii_001860-T1	7460.GB11871-PA	6.8e-62	243.0	DSCAML1		K06768		meNOG[21]	0APDY@biNOG,0W1QR@meNOG,0XPX0@NOG,12P5Q@opiNOG,KOG3510@euNOG	NA|NA|NA	T	down syndrome cell adhesion molecule
MeliponaBeecheii_001864-T1	7237.FBpp0277105	5.8e-11	74.7	DSCAM				euNOG[57]	10087@NOG,KOG3510@euNOG	NA|NA|NA	S	Immunoglobulin domain
MeliponaBeecheii_001865-T1	7091.BGIBMGA010363-TA	2.2e-07	62.0	DSCAML1	GO:0000902,GO:0000904,GO:0001501,GO:0001709,GO:0002237,GO:0003002,GO:0003674,GO:0003823,GO:0004871,GO:0004872,GO:0004888,GO:0005488,GO:0005515,GO:0005575,GO:0005623,GO:0005886,GO:0005887,GO:0006810,GO:0006897,GO:0006909,GO:0006928,GO:0006935,GO:0007154,GO:0007155,GO:0007156,GO:0007162,GO:0007165,GO:0007275,GO:0007389,GO:0007399,GO:0007409,GO:0007411,GO:0007413,GO:0007417,GO:0007420,GO:0007422,GO:…	K06767,K06768		meNOG[21]	0B4PH@biNOG,0WH7S@meNOG,0XQX7@NOG,13DEV@opiNOG,KOG3510@euNOG	NA|NA|NA	T	down syndrome cell adhesion molecule
MeliponaBeecheii_001868-T1	12957.ACEP_00011258-PA	0.0	5697.1					artNOG[6]	03I5C@artNOG,0B6T8@biNOG,0T4GZ@inNOG,0WJJC@meNOG,0ZVGI@NOG,13GS1@opiNOG,KOG3510@euNOG	NA|NA|NA	T	Down syndrome cell adhesion molecule C terminal
MeliponaBeecheii_001869-T1	7460.GB15141-PA	2.6e-48	196.4					artNOG[6]	03I5C@artNOG,0B6T8@biNOG,0T4GZ@inNOG,0WJJC@meNOG,0ZVGI@NOG,13GS1@opiNOG,KOG3510@euNOG	NA|NA|NA	T	Down syndrome cell adhesion molecule C terminal
MeliponaBeecheii_001878-T1	7460.GB16197-PA	3.9e-94	350.5		GO:0003674,GO:0003824,GO:0008150,GO:0008152,GO:0008194,GO:0008375,GO:0016262,GO:0016740,GO:0016757,GO:0016758			artNOG[6]	03HKI@artNOG,0B4RV@biNOG,0S9PW@hymNOG,0T412@inNOG,0WHAB@meNOG,0XP5Q@NOG,13DIJ@opiNOG,KOG1124@euNOG	NA|NA|NA	S	Tetratricopeptide repeat
MeliponaBeecheii_001879-T1	7460.GB16197-PA	3.2e-135	486.9		GO:0003674,GO:0003824,GO:0008150,GO:0008152,GO:0008194,GO:0008375,GO:0016262,GO:0016740,GO:0016757,GO:0016758			artNOG[6]	03HKI@artNOG,0B4RV@biNOG,0S9PW@hymNOG,0T412@inNOG,0WHAB@meNOG,0XP5Q@NOG,13DIJ@opiNOG,KOG1124@euNOG	NA|NA|NA	S	Tetratricopeptide repeat
MeliponaBeecheii_001887-T1	12957.ACEP_00011252-PA	4.2e-34	149.8					meNOG[21]	0AAZE@biNOG,0VMZJ@meNOG,148NX@opiNOG,COG0457@NOG,KOG1124@euNOG	NA|NA|NA	S	Inherit from KOG: tetratricopeptide repeat
MeliponaBeecheii_001890-T1	12957.ACEP_00011251-PA	1.1e-66	258.5					meNOG[21]	0AQ0X@biNOG,0W2D9@meNOG,14FH5@opiNOG,COG0457@NOG,KOG1124@euNOG	NA|NA|NA	S	Tetratricopeptide repeat
MeliponaBeecheii_001893-T1	7460.GB16747-PA	8.2e-23	112.5		GO:0002118,GO:0002121,GO:0003674,GO:0003824,GO:0003851,GO:0007610,GO:0008150,GO:0008152,GO:0008194,GO:0008378,GO:0015020,GO:0016740,GO:0016757,GO:0016758,GO:0035250,GO:0050896,GO:0051704,GO:0051705	K00699		artNOG[6]	033M0@artNOG,09WHA@biNOG,0ST66@inNOG,0V7FS@meNOG,12QS3@opiNOG,COG1819@NOG,KOG1192@euNOG	NA|NA|NA	G	UDP-glycosyltransferase activity
MeliponaBeecheii_001894-T1	7460.GB13736-PA	8.1e-13	79.3					artNOG[6]	03H6N@artNOG,0B3EN@biNOG,0IN9I@euNOG,0T3PN@inNOG,0WFTP@meNOG,100PV@NOG,13BEX@opiNOG	NA|NA|NA
MeliponaBeecheii_001895-T1	7460.GB16747-PA	1.7e-23	114.8		GO:0002118,GO:0002121,GO:0003674,GO:0003824,GO:0003851,GO:0007610,GO:0008150,GO:0008152,GO:0008194,GO:0008378,GO:0015020,GO:0016740,GO:0016757,GO:0016758,GO:0035250,GO:0050896,GO:0051704,GO:0051705	K00699		artNOG[6]	033M0@artNOG,09WHA@biNOG,0ST66@inNOG,0V7FS@meNOG,12QS3@opiNOG,COG1819@NOG,KOG1192@euNOG	NA|NA|NA	G	UDP-glycosyltransferase activity
MeliponaBeecheii_001896-T1	7460.GB16747-PA	2.4e-117	427.6		GO:0002118,GO:0002121,GO:0003674,GO:0003824,GO:0003851,GO:0007610,GO:0008150,GO:0008152,GO:0008194,GO:0008378,GO:0015020,GO:0016740,GO:0016757,GO:0016758,GO:0035250,GO:0050896,GO:0051704,GO:0051705	K00699		artNOG[6]	033M0@artNOG,09WHA@biNOG,0ST66@inNOG,0V7FS@meNOG,12QS3@opiNOG,COG1819@NOG,KOG1192@euNOG	NA|NA|NA	G	UDP-glycosyltransferase activity
MeliponaBeecheii_001899-T1	7460.GB16830-PA	0.0	1114.0	SAC1	GO:0000902,GO:0000904,GO:0001700,GO:0002009,GO:0003674,GO:0003824,GO:0005575,GO:0005623,GO:0006629,GO:0006644,GO:0006650,GO:0006793,GO:0006796,GO:0006928,GO:0006935,GO:0007275,GO:0007391,GO:0007399,GO:0007409,GO:0007411,GO:0008037,GO:0008038,GO:0008150,GO:0008152,GO:0009605,GO:0009653,GO:0009790,GO:0009792,GO:0009888,GO:0009966,GO:0009968,GO:0009987,GO:0010627,GO:0010646,GO:0010648,GO:0010741,GO:…			artNOG[6]	033YA@artNOG,09UHZ@biNOG,0S3B1@hymNOG,0SSWN@inNOG,0V5H5@meNOG,12P9J@opiNOG,COG5329@NOG,KOG1889@euNOG	NA|NA|NA	I	SacI homology domain
MeliponaBeecheii_001900-T1	7460.GB18727-PA	1.2e-162	577.8	MDH	GO:0003674,GO:0003824,GO:0005575,GO:0005622,GO:0005623,GO:0005737,GO:0005811,GO:0005829,GO:0007154,GO:0007267,GO:0008150,GO:0008152,GO:0009987,GO:0016491,GO:0016614,GO:0016615,GO:0016616,GO:0023052,GO:0030060,GO:0030154,GO:0032502,GO:0044424,GO:0044444,GO:0044464,GO:0044699,GO:0044700,GO:0044710,GO:0044763,GO:0045165,GO:0045168,GO:0046331,GO:0048869,GO:0055114	K00025		artNOG[6]	035W2@artNOG,09ZT7@biNOG,0S6AA@hymNOG,0SRC3@inNOG,0VAPH@meNOG,12U35@opiNOG,COG0039@NOG,KOG1496@euNOG	NA|NA|NA	C	lactate/malate dehydrogenase, NAD binding domain
MeliponaBeecheii_001901-T1	7460.GB19623-PA	0.0	4562.3		GO:0000502,GO:0003674,GO:0003824,GO:0004842,GO:0005575,GO:0005622,GO:0005623,GO:0005634,GO:0005737,GO:0005838,GO:0006464,GO:0006508,GO:0006511,GO:0008150,GO:0008152,GO:0009056,GO:0009057,GO:0009987,GO:0016567,GO:0016874,GO:0016879,GO:0016881,GO:0019538,GO:0019787,GO:0019941,GO:0022624,GO:0030163,GO:0032446,GO:0032991,GO:0036211,GO:0042787,GO:0043170,GO:0043226,GO:0043227,GO:0043229,GO:0043231,GO:…	K12231		artNOG[6]	035IQ@artNOG,09YW5@biNOG,0S72V@hymNOG,0SSXX@inNOG,0V4MP@meNOG,12NAF@opiNOG,COG5021@NOG,KOG4276@euNOG	NA|NA|NA	O	e3 ubiquitin-protein ligase HECTD1-like
MeliponaBeecheii_001902-T1	12957.ACEP_00016322-PA	3.3e-124	450.7			K10667		meNOG[21]	0INBD@euNOG,0WFUX@meNOG,0ZZAI@NOG,13BG8@opiNOG	NA|NA|NA	O	FHA domain
MeliponaBeecheii_001903-T1	7460.GB13091-PA	6.3e-214	748.8					artNOG[6]	038P4@artNOG,0AQ8B@biNOG,0J45F@euNOG,0S5RV@hymNOG,0SVI2@inNOG,0W2MS@meNOG,1251V@NOG,13X61@opiNOG	NA|NA|NA
MeliponaBeecheii_001904-T1	7460.GB13736-PA	4.3e-278	962.2					artNOG[6]	03H6N@artNOG,0B3EN@biNOG,0IN9I@euNOG,0T3PN@inNOG,0WFTP@meNOG,100PV@NOG,13BEX@opiNOG	NA|NA|NA
MeliponaBeecheii_001906-T1	7460.GB11582-PA	9.8e-267	924.1		GO:0000003,GO:0000975,GO:0000976,GO:0000977,GO:0000980,GO:0000981,GO:0000988,GO:0000989,GO:0001012,GO:0001067,GO:0001071,GO:0001076,GO:0001085,GO:0001102,GO:0001104,GO:0001105,GO:0001158,GO:0001190,GO:0001654,GO:0001655,GO:0001700,GO:0001745,GO:0002009,GO:0002165,GO:0003002,GO:0003006,GO:0003008,GO:0003156,GO:0003674,GO:0003676,GO:0003677,GO:0003700,GO:0003705,GO:0003712,GO:0003713,GO:0004871,GO:…	K04676		artNOG[6]	033AX@artNOG,09TDQ@biNOG,0S3VF@hymNOG,0SQ3N@inNOG,0V4CT@meNOG,0XQKU@NOG,12PNA@opiNOG,KOG3701@euNOG	NA|NA|NA	K, T	Interferon-regulatory factor 3
MeliponaBeecheii_001907-T1	7460.GB13739-PA	0.0	1729.9	INTS8	GO:0000428,GO:0005575,GO:0005622,GO:0005623,GO:0005634,GO:0005654,GO:0006139,GO:0006396,GO:0006725,GO:0006807,GO:0008150,GO:0008152,GO:0009987,GO:0010467,GO:0016070,GO:0016073,GO:0016180,GO:0016591,GO:0030880,GO:0031123,GO:0031974,GO:0031981,GO:0032039,GO:0032991,GO:0034470,GO:0034472,GO:0034641,GO:0034660,GO:0043170,GO:0043226,GO:0043227,GO:0043229,GO:0043231,GO:0043233,GO:0043234,GO:0043628,GO:…	K13145		artNOG[6]	035VN@artNOG,0A0QN@biNOG,0IFPZ@euNOG,0S6J7@hymNOG,0SSKP@inNOG,0VBKY@meNOG,0XRVQ@NOG,12U8X@opiNOG	NA|NA|NA	S	Inherit from artNOG: integrator complex subunit
MeliponaBeecheii_001908-T1	7460.GB13306-PA	1.2e-91	342.0			K17579		artNOG[6]	0386P@artNOG,09WCY@biNOG,0S4P5@hymNOG,0SV1Z@inNOG,0V7BD@meNOG,0XQV0@NOG,13M3J@opiNOG,KOG2769@euNOG	NA|NA|NA	T	Leucine Rich Repeat
MeliponaBeecheii_001913-T1	7425.NV11352-PA	0.0	1680.6		GO:0003674,GO:0003824,GO:0004842,GO:0005575,GO:0005622,GO:0005623,GO:0005634,GO:0005737,GO:0006464,GO:0006508,GO:0006511,GO:0008150,GO:0008152,GO:0009056,GO:0009057,GO:0009987,GO:0016567,GO:0016874,GO:0016879,GO:0016881,GO:0019538,GO:0019787,GO:0019941,GO:0030163,GO:0032446,GO:0036211,GO:0042787,GO:0043170,GO:0043226,GO:0043227,GO:0043229,GO:0043231,GO:0043412,GO:0043632,GO:0044237,GO:0044238,GO:…			artNOG[6]	035DP@artNOG,09VY8@biNOG,0S5BV@hymNOG,0ST2E@inNOG,0V6WQ@meNOG,12PJR@opiNOG,COG5021@NOG,KOG0939@euNOG	NA|NA|NA	O	HECTc
MeliponaBeecheii_001914-T1	7460.GB11066-PA	3.7e-176	623.2					artNOG[6]	03BW4@artNOG,0A9IG@biNOG,0JKIW@euNOG,0S833@hymNOG,0SY9V@inNOG,0VKFS@meNOG,0ZCMQ@NOG,14BEG@opiNOG	NA|NA|NA
MeliponaBeecheii_001915-T1	7460.GB19537-PA	0.0	1276.2	DL	GO:0000003,GO:0000122,GO:0000381,GO:0000578,GO:0000975,GO:0000976,GO:0000977,GO:0000981,GO:0000982,GO:0001012,GO:0001067,GO:0001071,GO:0001077,GO:0001228,GO:0001703,GO:0001704,GO:0001705,GO:0001707,GO:0001708,GO:0001710,GO:0001712,GO:0001715,GO:0002376,GO:0002682,GO:0002697,GO:0002700,GO:0002759,GO:0002784,GO:0002786,GO:0002805,GO:0002807,GO:0002808,GO:0002813,GO:0002831,GO:0002920,GO:0003002,GO:…	K09255		artNOG[6]	03220@artNOG,09TEG@biNOG,0IG8F@euNOG,0S46M@hymNOG,0SP1P@inNOG,0V4DN@meNOG,0XT64@NOG,13E12@opiNOG	NA|NA|NA	K	IPT
MeliponaBeecheii_001916-T1	7425.NV11353-PA	3.9e-24	117.5	DL	GO:0000003,GO:0000122,GO:0000381,GO:0000578,GO:0000975,GO:0000976,GO:0000977,GO:0000981,GO:0000982,GO:0001012,GO:0001067,GO:0001071,GO:0001077,GO:0001228,GO:0001703,GO:0001704,GO:0001705,GO:0001707,GO:0001708,GO:0001710,GO:0001712,GO:0001715,GO:0002376,GO:0002682,GO:0002697,GO:0002700,GO:0002759,GO:0002784,GO:0002786,GO:0002805,GO:0002807,GO:0002808,GO:0002813,GO:0002831,GO:0002920,GO:0003002,GO:…	K09255		artNOG[6]	03220@artNOG,09TEG@biNOG,0IG8F@euNOG,0S46M@hymNOG,0SP1P@inNOG,0V4DN@meNOG,0XT64@NOG,13E12@opiNOG	NA|NA|NA	K	IPT
MeliponaBeecheii_001917-T1	7460.GB10102-PA	7.6e-19	98.6					artNOG[6]	03GU7@artNOG,0ACDR@biNOG,0J6WZ@euNOG,0S9CB@hymNOG,0T30Q@inNOG,0VPJK@meNOG,0Y3A4@NOG,13ZHT@opiNOG	NA|NA|NA
MeliponaBeecheii_001918-T1	7460.GB15143-PA	6.1e-52	208.4	RPL36A	GO:0000022,GO:0000226,GO:0000278,GO:0003674,GO:0003735,GO:0005198,GO:0005575,GO:0005622,GO:0005623,GO:0005737,GO:0005829,GO:0005840,GO:0006412,GO:0006996,GO:0007010,GO:0007017,GO:0007049,GO:0007051,GO:0007052,GO:0008150,GO:0008152,GO:0009058,GO:0009059,GO:0009987,GO:0010467,GO:0015934,GO:0016043,GO:0019538,GO:0022402,GO:0022625,GO:0022626,GO:0030529,GO:0032991,GO:0034645,GO:0043170,GO:0043226,GO:…	K02929		artNOG[6]	037NR@artNOG,0A7ID@biNOG,0S8IN@hymNOG,0SUJA@inNOG,0VID2@meNOG,13SY1@opiNOG,COG1631@NOG,KOG3464@euNOG	NA|NA|NA	J	Ribosomal protein L44
MeliponaBeecheii_001919-T1	7460.GB19907-PA	3.4e-66	256.5			K18463		artNOG[6]	038M6@artNOG,09X8M@biNOG,0S8MA@hymNOG,0SVGP@inNOG,0VDYI@meNOG,11KKV@NOG,13IMG@opiNOG,KOG4496@euNOG	NA|NA|NA	S	WASH complex subunit CCDC53-like
MeliponaBeecheii_001920-T1	7460.GB17583-PA	0.0	1561.2	TRN-SR	GO:0003674,GO:0005488,GO:0005515,GO:0005575,GO:0005622,GO:0005623,GO:0005634,GO:0005737,GO:0006403,GO:0006405,GO:0006406,GO:0006605,GO:0006606,GO:0006810,GO:0006886,GO:0006913,GO:0007275,GO:0007399,GO:0008104,GO:0008150,GO:0009987,GO:0010468,GO:0015031,GO:0015931,GO:0016482,GO:0017038,GO:0019219,GO:0019222,GO:0022008,GO:0030154,GO:0031323,GO:0032501,GO:0032502,GO:0033036,GO:0033365,GO:0034504,GO:…	K15436		artNOG[6]	03262@artNOG,09YTI@biNOG,0S5XC@hymNOG,0SP50@inNOG,0V9RE@meNOG,0XRKT@NOG,12N3K@opiNOG,KOG2081@euNOG	NA|NA|NA	U	Exportin 1-like protein
MeliponaBeecheii_001923-T1	7460.GB13407-PA	4e-67	259.2	CHM	GO:0000902,GO:0000904,GO:0000988,GO:0000989,GO:0003002,GO:0003674,GO:0003712,GO:0003713,GO:0003824,GO:0004402,GO:0005488,GO:0005515,GO:0005575,GO:0005622,GO:0005623,GO:0005634,GO:0006325,GO:0006355,GO:0006357,GO:0006464,GO:0006473,GO:0006475,GO:0006996,GO:0007275,GO:0007389,GO:0007399,GO:0007444,GO:0007447,GO:0007450,GO:0008080,GO:0008134,GO:0008150,GO:0008152,GO:0009653,GO:0009889,GO:0009890,GO:…	K11307		artNOG[6]	031ZE@artNOG,09TEF@biNOG,0S3AG@hymNOG,0SQBR@inNOG,0V4DM@meNOG,12N6V@opiNOG,COG5027@NOG,KOG2747@euNOG	NA|NA|NA	B	MOZ/SAS family
MeliponaBeecheii_001926-T1	7460.GB13407-PA	0.0	1152.9	CHM	GO:0000902,GO:0000904,GO:0000988,GO:0000989,GO:0003002,GO:0003674,GO:0003712,GO:0003713,GO:0003824,GO:0004402,GO:0005488,GO:0005515,GO:0005575,GO:0005622,GO:0005623,GO:0005634,GO:0006325,GO:0006355,GO:0006357,GO:0006464,GO:0006473,GO:0006475,GO:0006996,GO:0007275,GO:0007389,GO:0007399,GO:0007444,GO:0007447,GO:0007450,GO:0008080,GO:0008134,GO:0008150,GO:0008152,GO:0009653,GO:0009889,GO:0009890,GO:…	K11307		artNOG[6]	031ZE@artNOG,09TEF@biNOG,0S3AG@hymNOG,0SQBR@inNOG,0V4DM@meNOG,12N6V@opiNOG,COG5027@NOG,KOG2747@euNOG	NA|NA|NA	B	MOZ/SAS family
MeliponaBeecheii_001927-T1	7460.GB11708-PA	0.0	1383.2	DDX1	GO:0000245,GO:0000375,GO:0000377,GO:0000398,GO:0001700,GO:0003674,GO:0003824,GO:0004386,GO:0006139,GO:0006152,GO:0006163,GO:0006195,GO:0006200,GO:0006396,GO:0006397,GO:0006417,GO:0006446,GO:0006725,GO:0006753,GO:0006793,GO:0006796,GO:0006807,GO:0007275,GO:0008026,GO:0008150,GO:0008152,GO:0008380,GO:0009056,GO:0009116,GO:0009117,GO:0009119,GO:0009123,GO:0009125,GO:0009126,GO:0009128,GO:0009141,GO:…	K13177		artNOG[6]	0353B@artNOG,09XCA@biNOG,0S49B@hymNOG,0SQDX@inNOG,0V7FA@meNOG,12REV@opiNOG,COG0513@NOG,KOG0349@euNOG	NA|NA|NA	A	SPRY
MeliponaBeecheii_001928-T1	7460.GB11944-PA	3.6e-195	686.4		GO:0000003,GO:0001664,GO:0002165,GO:0003008,GO:0003674,GO:0003824,GO:0003924,GO:0004871,GO:0005102,GO:0005488,GO:0005515,GO:0005575,GO:0005576,GO:0005578,GO:0005604,GO:0005622,GO:0005623,GO:0005834,GO:0005886,GO:0006139,GO:0006140,GO:0006152,GO:0006163,GO:0006184,GO:0006195,GO:0006725,GO:0006753,GO:0006793,GO:0006796,GO:0006807,GO:0007154,GO:0007165,GO:0007166,GO:0007186,GO:0007187,GO:0007188,GO:…	K04632		artNOG[6]	033AA@artNOG,09UPX@biNOG,0S5CV@hymNOG,0SQIX@inNOG,0V5PH@meNOG,0XPC4@NOG,12Q7M@opiNOG,KOG0099@euNOG	NA|NA|NA	T	G_alpha
MeliponaBeecheii_001929-T1	7460.GB19425-PA	2.4e-224	783.5	HOP	GO:0003674,GO:0005488,GO:0005515,GO:0006457,GO:0008150,GO:0008152,GO:0009987,GO:0019538,GO:0043170,GO:0044237,GO:0044238,GO:0044260,GO:0044267,GO:0051082,GO:0071704	K09553		artNOG[6]	031Z5@artNOG,09V7J@biNOG,0S4YW@hymNOG,0SQII@inNOG,0V674@meNOG,0XTCJ@NOG,12N8B@opiNOG,KOG0548@euNOG	NA|NA|NA	O	STI1
MeliponaBeecheii_001930-T1	7460.GB13520-PA	6.7e-131	472.6	CACT	GO:0000003,GO:0002376,GO:0002520,GO:0002682,GO:0002697,GO:0002700,GO:0002759,GO:0002784,GO:0002788,GO:0002805,GO:0002807,GO:0002810,GO:0002831,GO:0002920,GO:0003002,GO:0003006,GO:0003674,GO:0005488,GO:0005515,GO:0005575,GO:0005622,GO:0005623,GO:0005737,GO:0006810,GO:0006897,GO:0006909,GO:0006950,GO:0006952,GO:0006955,GO:0006959,GO:0006967,GO:0006974,GO:0007154,GO:0007165,GO:0007166,GO:0007275,GO:…	K09259		artNOG[6]	0371C@artNOG,09XG9@biNOG,0S50D@hymNOG,0STYT@inNOG,0V8EB@meNOG,13MEG@opiNOG,COG0666@NOG,KOG0504@euNOG	NA|NA|NA	K	NF-kappa-B inhibitor cactus
MeliponaBeecheii_001931-T1	7460.GB19459-PA	7.3e-91	338.6		GO:0000228,GO:0000811,GO:0005575,GO:0005622,GO:0005623,GO:0005634,GO:0005654,GO:0005694,GO:0007154,GO:0007267,GO:0007275,GO:0007346,GO:0007399,GO:0008150,GO:0009987,GO:0010564,GO:0022008,GO:0023052,GO:0030154,GO:0031261,GO:0031974,GO:0031981,GO:0032501,GO:0032502,GO:0032991,GO:0032993,GO:0043226,GO:0043227,GO:0043228,GO:0043229,GO:0043231,GO:0043232,GO:0043233,GO:0044422,GO:0044424,GO:0044427,GO:…	K10732		artNOG[6]	0376W@artNOG,09VNF@biNOG,0S9DS@hymNOG,0SU4T@inNOG,0V6MF@meNOG,13K80@opiNOG,COG5230@NOG,KOG3303@euNOG	NA|NA|NA	L	Inherit from biNOG: GINS complex subunit 1 (Psf1 homolog)
MeliponaBeecheii_001932-T1	7460.GB18612-PA	1.7e-97	361.3			K16472		artNOG[6]	03GS2@artNOG,0ABP3@biNOG,0JNBE@euNOG,0S9GR@hymNOG,0T335@inNOG,0VNQW@meNOG,0Y0VV@NOG,14CR1@opiNOG	NA|NA|NA
MeliponaBeecheii_001933-T1	7460.GB18718-PA	1.3e-80	305.1					meNOG[21]	0AHQH@biNOG,0KH0S@euNOG,0VV2C@meNOG,10RS3@NOG,12VWV@opiNOG	NA|NA|NA
MeliponaBeecheii_001934-T1	7425.NV20631-PA	1e-45	189.5		GO:0007275,GO:0007399,GO:0008150,GO:0009987,GO:0022008,GO:0030154,GO:0032501,GO:0032502,GO:0044699,GO:0044707,GO:0044763,GO:0048731,GO:0048856,GO:0048869			artNOG[6]	038ZX@artNOG,0AC9K@biNOG,0J2NI@euNOG,0S8PY@hymNOG,0SVSN@inNOG,0VPGG@meNOG,129FV@NOG,13W96@opiNOG	NA|NA|NA
MeliponaBeecheii_001936-T1	7460.GB12297-PA	0.0	1307.4		GO:0003674,GO:0003824,GO:0005575,GO:0005622,GO:0005623,GO:0005737,GO:0005783,GO:0006139,GO:0006152,GO:0006163,GO:0006195,GO:0006200,GO:0006725,GO:0006753,GO:0006793,GO:0006796,GO:0006807,GO:0008150,GO:0008152,GO:0009056,GO:0009116,GO:0009117,GO:0009119,GO:0009123,GO:0009125,GO:0009126,GO:0009128,GO:0009141,GO:0009143,GO:0009144,GO:0009146,GO:0009150,GO:0009154,GO:0009158,GO:0009161,GO:0009164,GO:…	K14575		artNOG[6]	032G5@artNOG,09YPV@biNOG,0S6MS@hymNOG,0SPD2@inNOG,0V9MJ@meNOG,12P7X@opiNOG,COG0464@NOG,KOG0730@euNOG	NA|NA|NA	O	ATPase family associated with various cellular activities (AAA)
MeliponaBeecheii_001937-T1	7460.GB18346-PA	3.3e-129	466.5					artNOG[6]	03AIW@artNOG,0A4AU@biNOG,0S55R@hymNOG,0T3ET@inNOG,0VF5F@meNOG,0XT8Z@NOG,13IS4@opiNOG,KOG3900@euNOG	NA|NA|NA	T	TGF-beta propeptide
MeliponaBeecheii_001938-T1	7460.GB18346-PA	3e-171	607.1					artNOG[6]	03AIW@artNOG,0A4AU@biNOG,0S55R@hymNOG,0T3ET@inNOG,0VF5F@meNOG,0XT8Z@NOG,13IS4@opiNOG,KOG3900@euNOG	NA|NA|NA	T	TGF-beta propeptide
MeliponaBeecheii_001939-T1	7460.GB18346-PA	1.1e-147	528.5					artNOG[6]	03AIW@artNOG,0A4AU@biNOG,0S55R@hymNOG,0T3ET@inNOG,0VF5F@meNOG,0XT8Z@NOG,13IS4@opiNOG,KOG3900@euNOG	NA|NA|NA	T	TGF-beta propeptide
MeliponaBeecheii_001940-T1	7460.GB16070-PA	2.2e-82	310.5			K19675		artNOG[6]	039DF@artNOG,0A31Y@biNOG,0IG89@euNOG,0S8B1@hymNOG,0SW6W@inNOG,0VDX1@meNOG,11KGC@NOG,12T3H@opiNOG	NA|NA|NA	U	Inherit from biNOG: intraflagellar transport 43 homolog (Chlamydomonas)
MeliponaBeecheii_001941-T1	7460.GB11253-PA	8.5e-161	571.6			K11518		artNOG[6]	03GUS@artNOG,0A5BY@biNOG,0S79Z@hymNOG,0T301@inNOG,0VG7C@meNOG,0XS2U@NOG,12XGT@opiNOG,KOG3296@euNOG	NA|NA|NA	U	Eukaryotic porin
MeliponaBeecheii_001942-T1	7460.GB13275-PA	1.6e-275	953.4			K14008		artNOG[6]	0368C@artNOG,09T7R@biNOG,0S3T0@hymNOG,0SRYZ@inNOG,0V46S@meNOG,0XR8A@NOG,12RKG@opiNOG,KOG3394@euNOG	NA|NA|NA	O	Glucosidase II beta subunit-like protein
MeliponaBeecheii_001943-T1	7460.GB17731-PA	0.0	1187.6		GO:0000003,GO:0000226,GO:0000578,GO:0003002,GO:0003006,GO:0003674,GO:0005488,GO:0005515,GO:0005575,GO:0005622,GO:0005623,GO:0005634,GO:0005635,GO:0005737,GO:0006403,GO:0006996,GO:0007010,GO:0007017,GO:0007028,GO:0007163,GO:0007275,GO:0007276,GO:0007281,GO:0007292,GO:0007308,GO:0007309,GO:0007314,GO:0007315,GO:0007316,GO:0007318,GO:0007350,GO:0007351,GO:0007389,GO:0008103,GO:0008104,GO:0008105,GO:…	K14323		artNOG[6]	038A8@artNOG,09ZCD@biNOG,0S4YX@hymNOG,0SUY9@inNOG,0VDKG@meNOG,0ZW5Y@NOG,1342K@opiNOG,KOG4264@euNOG	NA|NA|NA	A	Btz
MeliponaBeecheii_001944-T1	7460.GB10679-PA	2e-59	233.8			K04238		artNOG[6]	0381W@artNOG,0A8YG@biNOG,0S46K@hymNOG,0SU6X@inNOG,0VJUT@meNOG,0XRW9@NOG,13SYK@opiNOG,KOG3656@euNOG	NA|NA|NA	T	Serpentine type 7TM GPCR chemoreceptor Srsx
MeliponaBeecheii_001945-T1	7460.GB10679-PA	2.9e-65	253.8			K04238		artNOG[6]	0381W@artNOG,0A8YG@biNOG,0S46K@hymNOG,0SU6X@inNOG,0VJUT@meNOG,0XRW9@NOG,13SYK@opiNOG,KOG3656@euNOG	NA|NA|NA	T	Serpentine type 7TM GPCR chemoreceptor Srsx
MeliponaBeecheii_001946-T1	7460.GB19916-PB	3.1e-202	709.9	CRQ	GO:0001775,GO:0002165,GO:0002252,GO:0002274,GO:0002376,GO:0002433,GO:0003674,GO:0004872,GO:0005044,GO:0005575,GO:0005623,GO:0005886,GO:0005887,GO:0006810,GO:0006897,GO:0006898,GO:0006909,GO:0006911,GO:0006915,GO:0006950,GO:0006952,GO:0006955,GO:0007275,GO:0007431,GO:0007435,GO:0007552,GO:0007559,GO:0008150,GO:0008219,GO:0009653,GO:0009791,GO:0009886,GO:0009888,GO:0009987,GO:0010324,GO:0012501,GO:…			artNOG[6]	0332R@artNOG,09XSV@biNOG,0SPWC@inNOG,0V8QD@meNOG,0XS17@NOG,12SAC@opiNOG,KOG3776@euNOG	NA|NA|NA	T	scavenger receptor
MeliponaBeecheii_001947-T1	7460.GB10748-PA	6.9e-200	701.8		GO:0000902,GO:0006996,GO:0008150,GO:0009653,GO:0009987,GO:0010927,GO:0016043,GO:0022607,GO:0030030,GO:0030031,GO:0032502,GO:0032989,GO:0032990,GO:0042384,GO:0044085,GO:0044699,GO:0044763,GO:0044767,GO:0044782,GO:0048646,GO:0048856,GO:0048858,GO:0048869,GO:0060271,GO:0070925,GO:0071840	K04638		artNOG[6]	0334G@artNOG,09TP2@biNOG,0S3YZ@hymNOG,0SPY5@inNOG,0V4N8@meNOG,0XT77@NOG,12NAN@opiNOG,KOG0972@euNOG	NA|NA|NA	T	Intra-flagellar transport protein 57
MeliponaBeecheii_001948-T1	7460.GB11374-PA	2.5e-65	253.4	CNIR	GO:0006810,GO:0008150,GO:0016192,GO:0051179,GO:0051234			artNOG[6]	037AM@artNOG,0A4DB@biNOG,0S8KU@hymNOG,0SUSW@inNOG,0VF86@meNOG,11MWH@NOG,13PSF@opiNOG,KOG2729@euNOG	NA|NA|NA	O, T, U	Cornichon protein
MeliponaBeecheii_001950-T1	7460.GB16555-PA	0.0	2159.8	PLC21C	GO:0003674,GO:0003824,GO:0004435,GO:0004620,GO:0004629,GO:0006629,GO:0006638,GO:0006639,GO:0006644,GO:0006650,GO:0006651,GO:0006661,GO:0006793,GO:0006796,GO:0007610,GO:0007626,GO:0007629,GO:0008081,GO:0008150,GO:0008152,GO:0008344,GO:0008610,GO:0008654,GO:0009058,GO:0009987,GO:0016298,GO:0016787,GO:0016788,GO:0019637,GO:0030534,GO:0032501,GO:0042578,GO:0044237,GO:0044238,GO:0044249,GO:0044255,GO:…	K05858		artNOG[6]	03585@artNOG,09VSB@biNOG,0S5Z8@hymNOG,0SRMQ@inNOG,0V5XZ@meNOG,0XPSW@NOG,12NH2@opiNOG,KOG0169@euNOG	NA|NA|NA	I	PLC-beta C terminal
MeliponaBeecheii_001951-T1	7460.GB10517-PA	4.2e-95	353.2	JHAMT	GO:0003674,GO:0003824,GO:0006629,GO:0006714,GO:0006716,GO:0006718,GO:0006720,GO:0006721,GO:0008150,GO:0008152,GO:0008168,GO:0008171,GO:0008299,GO:0008610,GO:0008757,GO:0009058,GO:0009987,GO:0010817,GO:0016106,GO:0016114,GO:0016740,GO:0016741,GO:0019010,GO:0032259,GO:0034754,GO:0035049,GO:0042445,GO:0042446,GO:0044237,GO:0044238,GO:0044249,GO:0044255,GO:0044710,GO:0065007,GO:0065008,GO:0071704,GO:…	K10718		artNOG[6]	037GP@artNOG,0A79J@biNOG,0IX8A@euNOG,0S3X8@hymNOG,0SU1N@inNOG,0VI3U@meNOG,0ZWS9@NOG,13TKW@opiNOG	NA|NA|NA	H	ubiE/COQ5 methyltransferase family
MeliponaBeecheii_001957-T1	7460.GB17711-PA	8.3e-49	199.5					artNOG[6]	03HHW@artNOG,0B4KT@biNOG,0IQGJ@euNOG,0T3YR@inNOG,0WH4V@meNOG,0ZU1B@NOG,13DBC@opiNOG	NA|NA|NA
MeliponaBeecheii_001963-T1	7460.GB17219-PA	6.8e-26	122.9		GO:0000003,GO:0000902,GO:0000904,GO:0001654,GO:0001708,GO:0001745,GO:0001751,GO:0001754,GO:0002165,GO:0003002,GO:0003006,GO:0003674,GO:0005488,GO:0005515,GO:0005575,GO:0005622,GO:0005623,GO:0005634,GO:0006139,GO:0006351,GO:0006725,GO:0006807,GO:0006928,GO:0006935,GO:0007275,GO:0007389,GO:0007399,GO:0007409,GO:0007411,GO:0007417,GO:0007420,GO:0007423,GO:0007444,GO:0007447,GO:0007449,GO:0007469,GO:…			artNOG[6]	03541@artNOG,09W5I@biNOG,0S62E@hymNOG,0SQM1@inNOG,0V73U@meNOG,11FAG@NOG,12PQ8@opiNOG,KOG3915@euNOG	NA|NA|NA	K	SKI/SNO/DAC family
MeliponaBeecheii_001966-T1	7460.GB17219-PA	6.7e-38	161.8		GO:0000003,GO:0000902,GO:0000904,GO:0001654,GO:0001708,GO:0001745,GO:0001751,GO:0001754,GO:0002165,GO:0003002,GO:0003006,GO:0003674,GO:0005488,GO:0005515,GO:0005575,GO:0005622,GO:0005623,GO:0005634,GO:0006139,GO:0006351,GO:0006725,GO:0006807,GO:0006928,GO:0006935,GO:0007275,GO:0007389,GO:0007399,GO:0007409,GO:0007411,GO:0007417,GO:0007420,GO:0007423,GO:0007444,GO:0007447,GO:0007449,GO:0007469,GO:…			artNOG[6]	03541@artNOG,09W5I@biNOG,0S62E@hymNOG,0SQM1@inNOG,0V73U@meNOG,11FAG@NOG,12PQ8@opiNOG,KOG3915@euNOG	NA|NA|NA	K	SKI/SNO/DAC family
MeliponaBeecheii_001967-T1	7460.GB17219-PA	1.4e-18	99.8		GO:0000003,GO:0000902,GO:0000904,GO:0001654,GO:0001708,GO:0001745,GO:0001751,GO:0001754,GO:0002165,GO:0003002,GO:0003006,GO:0003674,GO:0005488,GO:0005515,GO:0005575,GO:0005622,GO:0005623,GO:0005634,GO:0006139,GO:0006351,GO:0006725,GO:0006807,GO:0006928,GO:0006935,GO:0007275,GO:0007389,GO:0007399,GO:0007409,GO:0007411,GO:0007417,GO:0007420,GO:0007423,GO:0007444,GO:0007447,GO:0007449,GO:0007469,GO:…			artNOG[6]	03541@artNOG,09W5I@biNOG,0S62E@hymNOG,0SQM1@inNOG,0V73U@meNOG,11FAG@NOG,12PQ8@opiNOG,KOG3915@euNOG	NA|NA|NA	K	SKI/SNO/DAC family
MeliponaBeecheii_001970-T1	7460.GB17219-PA	7.6e-128	461.8		GO:0000003,GO:0000902,GO:0000904,GO:0001654,GO:0001708,GO:0001745,GO:0001751,GO:0001754,GO:0002165,GO:0003002,GO:0003006,GO:0003674,GO:0005488,GO:0005515,GO:0005575,GO:0005622,GO:0005623,GO:0005634,GO:0006139,GO:0006351,GO:0006725,GO:0006807,GO:0006928,GO:0006935,GO:0007275,GO:0007389,GO:0007399,GO:0007409,GO:0007411,GO:0007417,GO:0007420,GO:0007423,GO:0007444,GO:0007447,GO:0007449,GO:0007469,GO:…			artNOG[6]	03541@artNOG,09W5I@biNOG,0S62E@hymNOG,0SQM1@inNOG,0V73U@meNOG,11FAG@NOG,12PQ8@opiNOG,KOG3915@euNOG	NA|NA|NA	K	SKI/SNO/DAC family
MeliponaBeecheii_001972-T1	7460.GB15001-PA	1.7e-121	441.0		GO:0005575,GO:0005622,GO:0005623,GO:0005856,GO:0005875,GO:0015630,GO:0032991,GO:0043226,GO:0043228,GO:0043229,GO:0043232,GO:0043234,GO:0044422,GO:0044424,GO:0044430,GO:0044446,GO:0044464			artNOG[6]	037WB@artNOG,09UYN@biNOG,0S8HN@hymNOG,0SYQI@inNOG,0V5YI@meNOG,0XQ8C@NOG,12SBW@opiNOG,KOG4356@euNOG	NA|NA|NA	S	pre-RNA processing PIH1/Nop17
MeliponaBeecheii_001973-T1	7460.GB10126-PA	9.6e-208	728.0			K04716		artNOG[6]	03HJV@artNOG,0B4PQ@biNOG,0IQK7@euNOG,0T40I@inNOG,0WH80@meNOG,0ZM1I@NOG,13DF8@opiNOG	NA|NA|NA	I	PAP2 superfamily
MeliponaBeecheii_001974-T1	7460.GB14239-PA	1.1e-303	1047.7					meNOG[21]	0AF66@biNOG,0VSDM@meNOG,12YP5@opiNOG,COG5048@NOG,KOG1721@euNOG	NA|NA|NA	K	zf-AD
MeliponaBeecheii_001975-T1	12957.ACEP_00008797-PA	1.8e-139	501.9		GO:0003674,GO:0003824,GO:0006629,GO:0006810,GO:0006897,GO:0006909,GO:0008150,GO:0008152,GO:0009056,GO:0016042,GO:0016192,GO:0016298,GO:0016787,GO:0016788,GO:0044238,GO:0044699,GO:0044710,GO:0044765,GO:0051179,GO:0051234,GO:0071704,GO:1901575			artNOG[6]	0372E@artNOG,0A1DY@biNOG,0IXKA@euNOG,0S7AI@hymNOG,0STXE@inNOG,0VC9I@meNOG,11JY5@NOG,13S2T@opiNOG	NA|NA|NA	S	Lipase
MeliponaBeecheii_001976-T1	7460.GB13421-PA	5e-157	558.9	ALC	GO:0003674,GO:0003824,GO:0004672,GO:0004674,GO:0004679,GO:0006464,GO:0006468,GO:0006793,GO:0006796,GO:0006950,GO:0006974,GO:0007163,GO:0008150,GO:0008152,GO:0009987,GO:0016301,GO:0016310,GO:0016740,GO:0016772,GO:0016773,GO:0019538,GO:0019725,GO:0030011,GO:0033554,GO:0035088,GO:0035090,GO:0036211,GO:0042592,GO:0043170,GO:0043412,GO:0044237,GO:0044238,GO:0044260,GO:0044267,GO:0044699,GO:0044763,GO:…	K07199		artNOG[6]	034HK@artNOG,09WBC@biNOG,0S3X4@hymNOG,0SR5V@inNOG,0V79M@meNOG,0XRB3@NOG,12P0Q@opiNOG,KOG1616@euNOG	NA|NA|NA	G	5'-AMP-activated protein kinase beta subunit, interation domain
MeliponaBeecheii_001977-T1	12957.ACEP_00002535-PA	1.8e-68	265.4		GO:0000003,GO:0000413,GO:0003674,GO:0003755,GO:0003824,GO:0005488,GO:0005527,GO:0005528,GO:0005575,GO:0005622,GO:0005623,GO:0005737,GO:0006139,GO:0006464,GO:0006725,GO:0006807,GO:0007276,GO:0007292,GO:0008144,GO:0008150,GO:0008152,GO:0009987,GO:0016020,GO:0016070,GO:0016853,GO:0016859,GO:0018193,GO:0018208,GO:0019538,GO:0019953,GO:0022414,GO:0030529,GO:0032501,GO:0032504,GO:0032991,GO:0034587,GO:…	K09572		artNOG[6]	03883@artNOG,09W58@biNOG,0SVBK@inNOG,0V73I@meNOG,13JVK@opiNOG,COG0545@NOG,KOG0543@euNOG	NA|NA|NA	O	FKBP-type peptidyl-prolyl cis-trans isomerase
MeliponaBeecheii_001978-T1	7460.GB18306-PA	8.3e-28	128.6					artNOG[6]	03H75@artNOG,0B3G8@biNOG,0INBZ@euNOG,0WFVG@meNOG,12454@NOG,13BGT@opiNOG	NA|NA|NA
MeliponaBeecheii_001979-T1	7460.GB18306-PA	7.4e-109	398.7					artNOG[6]	03H75@artNOG,0B3G8@biNOG,0INBZ@euNOG,0WFVG@meNOG,12454@NOG,13BGT@opiNOG	NA|NA|NA
MeliponaBeecheii_001980-T1	7460.GB10138-PA	0.0	2322.7	NOMPC	GO:0003008,GO:0003674,GO:0005215,GO:0005216,GO:0005261,GO:0005262,GO:0005488,GO:0005515,GO:0005575,GO:0005622,GO:0005623,GO:0005929,GO:0006810,GO:0006811,GO:0006812,GO:0006816,GO:0007600,GO:0007605,GO:0007610,GO:0007638,GO:0008092,GO:0008150,GO:0008324,GO:0008381,GO:0009581,GO:0009582,GO:0009605,GO:0009612,GO:0009628,GO:0009987,GO:0015075,GO:0015085,GO:0015267,GO:0022803,GO:0022833,GO:0022836,GO:…			artNOG[6]	035MU@artNOG,09WST@biNOG,0S5IA@hymNOG,0SQYD@inNOG,0VAVK@meNOG,12S7D@opiNOG,COG0666@NOG,KOG3609@euNOG,KOG4177@euNOG	NA|NA|NA	M, P, T	Ion transport protein
MeliponaBeecheii_001982-T1	7460.GB12778-PA	1.3e-233	814.3		GO:0001676,GO:0003674,GO:0003824,GO:0004467,GO:0005575,GO:0005622,GO:0005623,GO:0005856,GO:0005875,GO:0006082,GO:0006629,GO:0006631,GO:0008150,GO:0008152,GO:0009987,GO:0015630,GO:0015645,GO:0016874,GO:0016877,GO:0019752,GO:0032787,GO:0032991,GO:0043226,GO:0043228,GO:0043229,GO:0043232,GO:0043234,GO:0043436,GO:0044237,GO:0044238,GO:0044255,GO:0044281,GO:0044422,GO:0044424,GO:0044430,GO:0044446,GO:…	K00666		artNOG[6]	033IH@artNOG,09VZ0@biNOG,0S70C@hymNOG,0SSGD@inNOG,0V6XE@meNOG,12PJZ@opiNOG,COG0318@NOG,KOG1177@euNOG	NA|NA|NA	I	acyl-CoA synthetase family member 2, mitochondrial-like
MeliponaBeecheii_001991-T1	7460.GB13261-PA	0.0	2243.0		GO:0000003,GO:0001654,GO:0001700,GO:0001745,GO:0001763,GO:0002009,GO:0002118,GO:0002121,GO:0002165,GO:0003002,GO:0003006,GO:0003674,GO:0005488,GO:0005515,GO:0005575,GO:0005623,GO:0005886,GO:0005911,GO:0005912,GO:0005913,GO:0006950,GO:0006996,GO:0007010,GO:0007015,GO:0007154,GO:0007155,GO:0007156,GO:0007165,GO:0007166,GO:0007167,GO:0007169,GO:0007173,GO:0007267,GO:0007275,GO:0007276,GO:0007292,GO:…	K16680		artNOG[6]	03HTJ@artNOG,0B5JY@biNOG,0IS83@euNOG,0S9RR@hymNOG,0T472@inNOG,0WI7J@meNOG,0ZJSM@NOG,13EVD@opiNOG	NA|NA|NA	T	CD80-like C2-set immunoglobulin domain
MeliponaBeecheii_001992-T1	7460.GB10982-PA	1e-37	164.1	CAPU	GO:0000003,GO:0000578,GO:0003002,GO:0003006,GO:0003674,GO:0003779,GO:0005488,GO:0005515,GO:0005575,GO:0005622,GO:0005623,GO:0005737,GO:0005938,GO:0006403,GO:0006996,GO:0007010,GO:0007015,GO:0007028,GO:0007275,GO:0007276,GO:0007281,GO:0007292,GO:0007304,GO:0007308,GO:0007309,GO:0007314,GO:0007315,GO:0007316,GO:0007350,GO:0007351,GO:0007389,GO:0008017,GO:0008064,GO:0008092,GO:0008150,GO:0008298,GO:…	K02184		artNOG[6]	03HVC@artNOG,0B5SG@biNOG,0ISMY@euNOG,0S9S8@hymNOG,0T48H@inNOG,0WIEX@meNOG,0XQWC@NOG,13F7B@opiNOG	NA|NA|NA	T, Z	FH2
MeliponaBeecheii_001993-T1	7460.GB10982-PA	4.8e-194	682.6	CAPU	GO:0000003,GO:0000578,GO:0003002,GO:0003006,GO:0003674,GO:0003779,GO:0005488,GO:0005515,GO:0005575,GO:0005622,GO:0005623,GO:0005737,GO:0005938,GO:0006403,GO:0006996,GO:0007010,GO:0007015,GO:0007028,GO:0007275,GO:0007276,GO:0007281,GO:0007292,GO:0007304,GO:0007308,GO:0007309,GO:0007314,GO:0007315,GO:0007316,GO:0007350,GO:0007351,GO:0007389,GO:0008017,GO:0008064,GO:0008092,GO:0008150,GO:0008298,GO:…	K02184		artNOG[6]	03HVC@artNOG,0B5SG@biNOG,0ISMY@euNOG,0S9S8@hymNOG,0T48H@inNOG,0WIEX@meNOG,0XQWC@NOG,13F7B@opiNOG	NA|NA|NA	T, Z	FH2
MeliponaBeecheii_001994-T1	7460.GB17469-PA	7.2e-32	141.4	DST	GO:0000226,GO:0003674,GO:0005488,GO:0005515,GO:0005575,GO:0005576,GO:0005578,GO:0005604,GO:0005622,GO:0005623,GO:0005634,GO:0005635,GO:0005737,GO:0005783,GO:0005789,GO:0005856,GO:0005874,GO:0005886,GO:0005938,GO:0006928,GO:0006950,GO:0006996,GO:0007010,GO:0007017,GO:0007044,GO:0007154,GO:0007163,GO:0007165,GO:0007166,GO:0007229,GO:0008017,GO:0008092,GO:0008150,GO:0009611,GO:0009925,GO:0009987,GO:…	K10382		meNOG[21]	0WH2R@meNOG,0XP41@NOG,13D7V@opiNOG,KOG0516@euNOG	NA|NA|NA	Z	GAS2
MeliponaBeecheii_001995-T1	7460.GB17469-PA	9.4e-40	169.1	DST	GO:0000226,GO:0003674,GO:0005488,GO:0005515,GO:0005575,GO:0005576,GO:0005578,GO:0005604,GO:0005622,GO:0005623,GO:0005634,GO:0005635,GO:0005737,GO:0005783,GO:0005789,GO:0005856,GO:0005874,GO:0005886,GO:0005938,GO:0006928,GO:0006950,GO:0006996,GO:0007010,GO:0007017,GO:0007044,GO:0007154,GO:0007163,GO:0007165,GO:0007166,GO:0007229,GO:0008017,GO:0008092,GO:0008150,GO:0009611,GO:0009925,GO:0009987,GO:…	K10382		meNOG[21]	0WH2R@meNOG,0XP41@NOG,13D7V@opiNOG,KOG0516@euNOG	NA|NA|NA	Z	GAS2
MeliponaBeecheii_001996-T1	12957.ACEP_00002567-PA	9.4e-32	141.4	DST	GO:0000003,GO:0000226,GO:0000235,GO:0000902,GO:0000904,GO:0001558,GO:0001578,GO:0001703,GO:0001704,GO:0001707,GO:0001709,GO:0001726,GO:0001763,GO:0001952,GO:0002009,GO:0002119,GO:0002164,GO:0002165,GO:0003006,GO:0003674,GO:0003779,GO:0003824,GO:0005488,GO:0005509,GO:0005515,GO:0005575,GO:0005622,GO:0005623,GO:0005737,GO:0005794,GO:0005818,GO:0005819,GO:0005856,GO:0005874,GO:0005876,GO:0005881,GO:…	K10382,K19827		meNOG[21]	09UFA@biNOG,0V5EN@meNOG,12PJV@opiNOG,COG5069@NOG,KOG0516@euNOG	NA|NA|NA	Z	Microtubule-actin cross-linking factor 1
MeliponaBeecheii_001997-T1	7425.NV18329-PA	0.0	4293.0		GO:0000226,GO:0000235,GO:0000902,GO:0000904,GO:0001558,GO:0001578,GO:0001709,GO:0001763,GO:0002009,GO:0002165,GO:0003674,GO:0003779,GO:0005488,GO:0005515,GO:0005575,GO:0005622,GO:0005623,GO:0005737,GO:0005818,GO:0005819,GO:0005856,GO:0005874,GO:0005876,GO:0005881,GO:0005912,GO:0006928,GO:0006935,GO:0006996,GO:0007010,GO:0007017,GO:0007026,GO:0007154,GO:0007267,GO:0007275,GO:0007399,GO:0007409,GO:…	K10382		artNOG[6]	0358D@artNOG,09UFA@biNOG,0S5FX@hymNOG,0SSQU@inNOG,0V5EN@meNOG,12PJV@opiNOG,COG5069@NOG,KOG0516@euNOG	NA|NA|NA	Z	Spectrin repeat
MeliponaBeecheii_001998-T1	7460.GB14521-PA	1.5e-201	708.0					meNOG[21]	0ANWQ@biNOG,0KGNN@euNOG,0W117@meNOG,10S49@NOG,12WNG@opiNOG	NA|NA|NA	S	coiled-coil domain-containing protein 123, mitochondrial-like
MeliponaBeecheii_001999-T1	7460.GB13489-PA	8.6e-139	498.8		GO:0005575,GO:0005576	K01312		artNOG[6]	032G6@artNOG,0A2SH@biNOG,0S6YA@hymNOG,0SPD3@inNOG,0V6ND@meNOG,13M53@opiNOG,COG5640@NOG,KOG3627@euNOG	NA|NA|NA	O	serine protease
MeliponaBeecheii_002000-T1	7460.GB18122-PA	0.0	1300.8		GO:0003674,GO:0005215,GO:0005326,GO:0005575,GO:0005623,GO:0005886,GO:0006810,GO:0006836,GO:0008150,GO:0016020,GO:0044464,GO:0044699,GO:0044765,GO:0051179,GO:0051234,GO:0071944	K05048		artNOG[6]	032JZ@artNOG,09TC8@biNOG,0S6HV@hymNOG,0SPVM@inNOG,0V4BE@meNOG,12NMW@opiNOG,COG0733@NOG,KOG3659@euNOG	NA|NA|NA	T	Sodium:neurotransmitter symporter family
MeliponaBeecheii_002001-T1	7460.GB16787-PA	7.2e-97	359.0		GO:0003674,GO:0003824,GO:0004497,GO:0008150,GO:0008152,GO:0016491,GO:0044710,GO:0052722,GO:0055114	K19703		artNOG[6]	036MN@artNOG,09WCQ@biNOG,0STEB@inNOG,0V7B6@meNOG,12RUF@opiNOG,COG3000@NOG,KOG0539@euNOG	NA|NA|NA	I	Fatty acid hydroxylase superfamily
MeliponaBeecheii_002002-T1	7460.GB13417-PA	4.4e-93	345.9	KAPPAB-RAS	GO:0000166,GO:0001882,GO:0001883,GO:0003674,GO:0005488,GO:0005515,GO:0005525,GO:0008150,GO:0009966,GO:0009968,GO:0010627,GO:0010646,GO:0010648,GO:0010741,GO:0017076,GO:0019001,GO:0023051,GO:0023057,GO:0032549,GO:0032550,GO:0032553,GO:0032555,GO:0032561,GO:0035639,GO:0036094,GO:0043122,GO:0043124,GO:0043167,GO:0043168,GO:0048519,GO:0048523,GO:0048583,GO:0048585,GO:0050789,GO:0050794,GO:0065007,GO:…	K17197		artNOG[6]	036ZE@artNOG,0A0NU@biNOG,0S7WI@hymNOG,0STWM@inNOG,0VE1V@meNOG,10VES@NOG,13MAA@opiNOG,KOG3883@euNOG	NA|NA|NA	T	ADP-ribosylation factor family
MeliponaBeecheii_002003-T1	7460.GB14919-PA	6.7e-43	178.7			K10049		artNOG[6]	03HX5@artNOG,0B5Y9@biNOG,0ISXZ@euNOG,0S9SU@hymNOG,0T4A3@inNOG,0WIM5@meNOG,128ZN@NOG,13FFR@opiNOG	NA|NA|NA	K	CCAAT enhancer-binding protein gamma-like
MeliponaBeecheii_002004-T1	7460.GB15101-PA	4.4e-213	746.1	ATMS	GO:0000428,GO:0000785,GO:0003674,GO:0005488,GO:0005515,GO:0005575,GO:0005622,GO:0005623,GO:0005634,GO:0005654,GO:0005694,GO:0006355,GO:0007275,GO:0007399,GO:0008023,GO:0008092,GO:0008150,GO:0009889,GO:0009891,GO:0009893,GO:0009987,GO:0010468,GO:0010556,GO:0010557,GO:0010604,GO:0010628,GO:0016591,GO:0016593,GO:0019219,GO:0019222,GO:0019894,GO:0022008,GO:0030154,GO:0030880,GO:0031323,GO:0031325,GO:…	K15174		artNOG[6]	034C1@artNOG,09YI4@biNOG,0S6HK@hymNOG,0SR0J@inNOG,0VAC6@meNOG,0YZXE@NOG,12ZFY@opiNOG,KOG2478@euNOG	NA|NA|NA	K	Paf1
MeliponaBeecheii_002005-T1	7460.GB14641-PA	1.1e-227	794.7		GO:0003674,GO:0003824,GO:0005575,GO:0005622,GO:0005623,GO:0005737,GO:0005794,GO:0006464,GO:0006497,GO:0008150,GO:0008152,GO:0009058,GO:0009059,GO:0009987,GO:0016409,GO:0016417,GO:0016740,GO:0016746,GO:0016747,GO:0018345,GO:0019538,GO:0019706,GO:0019707,GO:0034645,GO:0036211,GO:0042157,GO:0042158,GO:0043170,GO:0043226,GO:0043227,GO:0043229,GO:0043231,GO:0043412,GO:0043543,GO:0044237,GO:0044238,GO:…	K20032		artNOG[6]	035MK@artNOG,09Z0M@biNOG,0S4I5@hymNOG,0SRP6@inNOG,0V9Y4@meNOG,12TJ5@opiNOG,COG0666@NOG,COG5273@NOG,KOG0509@euNOG	NA|NA|NA	S	DHHC palmitoyltransferase
MeliponaBeecheii_002006-T1	7460.GB12569-PA	0.0	1400.2	CED-12	GO:0000003,GO:0000768,GO:0001667,GO:0003006,GO:0005575,GO:0005622,GO:0005623,GO:0005856,GO:0005875,GO:0006140,GO:0006928,GO:0006949,GO:0006996,GO:0007010,GO:0007015,GO:0007275,GO:0007276,GO:0007292,GO:0007297,GO:0007298,GO:0007399,GO:0007417,GO:0007517,GO:0007519,GO:0007520,GO:0008150,GO:0009118,GO:0009653,GO:0009888,GO:0009894,GO:0009966,GO:0009987,GO:0010631,GO:0010646,GO:0014706,GO:0014902,GO:…	K12366		artNOG[6]	035JR@artNOG,09VWC@biNOG,0S4W7@hymNOG,0SS8K@inNOG,0V6UX@meNOG,0XPKN@NOG,12QUY@opiNOG,KOG2999@euNOG	NA|NA|NA	T	Domain of unknown function (DUF3361)
MeliponaBeecheii_002007-T1	7460.GB16717-PA	3.4e-262	909.1					artNOG[6]	035Q1@artNOG,09WBF@biNOG,0IIUQ@euNOG,0S5V7@hymNOG,0SR80@inNOG,0V79Q@meNOG,0XQCT@NOG,12SSE@opiNOG	NA|NA|NA	S	Inherit from biNOG: T cell activation inhibitor, mitochondrial
MeliponaBeecheii_002008-T1	7460.GB10279-PA	3.2e-241	839.3	ENT1	GO:0003674,GO:0005215,GO:0005337,GO:0005575,GO:0006810,GO:0008150,GO:0009987,GO:0015858,GO:0015931,GO:0015932,GO:0016020,GO:0016021,GO:0022857,GO:0022891,GO:0022892,GO:0031224,GO:0044425,GO:0044699,GO:0044763,GO:0044765,GO:0051179,GO:0051234,GO:0055085,GO:0071702,GO:0071705,GO:1901264,GO:1901505	K15014		artNOG[6]	035Y4@artNOG,09X8T@biNOG,0S4ZI@hymNOG,0SQH9@inNOG,0V5GZ@meNOG,0Y3MT@NOG,12UBZ@opiNOG,KOG1479@euNOG	NA|NA|NA	P	Nucleoside transporter
MeliponaBeecheii_002009-T1	7460.GB10967-PA	9.8e-95	351.7	PCMT1	GO:0003674,GO:0003824,GO:0004719,GO:0005575,GO:0005622,GO:0005623,GO:0005737,GO:0005783,GO:0005829,GO:0006082,GO:0006139,GO:0006464,GO:0006479,GO:0006520,GO:0006575,GO:0006725,GO:0006732,GO:0006790,GO:0006807,GO:0006950,GO:0006952,GO:0007275,GO:0007568,GO:0008150,GO:0008152,GO:0008168,GO:0008171,GO:0008213,GO:0008276,GO:0008340,GO:0008757,GO:0009116,GO:0009119,GO:0009605,GO:0009607,GO:0009617,GO:…	K00573		meNOG[21]	0A10Z@biNOG,0VBXJ@meNOG,12TP8@opiNOG,COG2518@NOG,KOG1661@euNOG	NA|NA|NA	O	protein-l-isoaspartate o-methyltransferase
MeliponaBeecheii_002011-T1	7460.GB19597-PA	8.4e-32	141.7					artNOG[6]	036ZD@artNOG,0A6Y3@biNOG,0S547@hymNOG,0SU8W@inNOG,0VHSA@meNOG,0XRW9@NOG,13R4F@opiNOG,KOG3656@euNOG	NA|NA|NA	T	Serpentine type 7TM GPCR chemoreceptor Srsx
MeliponaBeecheii_002012-T1	7460.GB11031-PA	1.9e-46	191.0	ERK7	GO:0000165,GO:0003674,GO:0003824,GO:0004672,GO:0004674,GO:0004702,GO:0004707,GO:0004871,GO:0005057,GO:0005575,GO:0005622,GO:0005623,GO:0005634,GO:0005635,GO:0005737,GO:0005783,GO:0005789,GO:0006464,GO:0006468,GO:0006793,GO:0006796,GO:0006950,GO:0006996,GO:0007030,GO:0007154,GO:0007165,GO:0007243,GO:0008150,GO:0008152,GO:0008361,GO:0009267,GO:0009605,GO:0009987,GO:0009991,GO:0012505,GO:0016020,GO:…	K19603		artNOG[6]	033RQ@artNOG,0A051@biNOG,0S6V4@hymNOG,0SQG5@inNOG,0V9KR@meNOG,0XNY0@NOG,12W3S@opiNOG,KOG0660@euNOG	NA|NA|NA	T	S_TKc
MeliponaBeecheii_002014-T1	7460.GB15271-PA	1.9e-09	66.6					artNOG[6]	034TE@artNOG,09UGX@biNOG,0SREW@inNOG,0V5G8@meNOG,12S8G@opiNOG,COG5219@NOG,KOG0803@euNOG	NA|NA|NA	O	RING
MeliponaBeecheii_002065-T1	7460.GB19937-PA	4e-180	636.3	SOX2	GO:0000003,GO:0000122,GO:0000975,GO:0000976,GO:0001067,GO:0001071,GO:0001503,GO:0001649,GO:0001654,GO:0001704,GO:0001706,GO:0001708,GO:0001711,GO:0001714,GO:0001763,GO:0002009,GO:0002052,GO:0002088,GO:0002089,GO:0003006,GO:0003008,GO:0003674,GO:0003676,GO:0003677,GO:0003682,GO:0003700,GO:0003723,GO:0005488,GO:0005575,GO:0005622,GO:0005623,GO:0005634,GO:0005654,GO:0005667,GO:0005737,GO:0005829,GO:…	K09267,K16796		opiNOG[43]	0IPZI@euNOG,1009V@NOG,13CXR@opiNOG	NA|NA|NA	K	SRY (sex determining region Y)-box 2
MeliponaBeecheii_002079-T1	7460.GB18279-PA	2.1e-110	403.7					artNOG[6]	036AE@artNOG,09VBQ@biNOG,0IFMW@euNOG,0S4HQ@hymNOG,0STTJ@inNOG,0V6B0@meNOG,11JWX@NOG,12SJQ@opiNOG	NA|NA|NA	T	FHA domain
MeliponaBeecheii_002080-T1	7460.GB18279-PA	0.0	1727.2					artNOG[6]	036AE@artNOG,09VBQ@biNOG,0IFMW@euNOG,0S4HQ@hymNOG,0STTJ@inNOG,0V6B0@meNOG,11JWX@NOG,12SJQ@opiNOG	NA|NA|NA	T	FHA domain
MeliponaBeecheii_002082-T1	7460.GB18279-PA	2.3e-14	84.0					artNOG[6]	036AE@artNOG,09VBQ@biNOG,0IFMW@euNOG,0S4HQ@hymNOG,0STTJ@inNOG,0V6B0@meNOG,11JWX@NOG,12SJQ@opiNOG	NA|NA|NA	T	FHA domain
MeliponaBeecheii_002084-T1	7460.GB19727-PA	2.4e-82	310.1		GO:0000375,GO:0000377,GO:0000398,GO:0005575,GO:0005622,GO:0005623,GO:0005634,GO:0005681,GO:0005689,GO:0006139,GO:0006396,GO:0006397,GO:0006725,GO:0006807,GO:0008150,GO:0008152,GO:0008380,GO:0009987,GO:0010467,GO:0016070,GO:0016071,GO:0030529,GO:0030532,GO:0032991,GO:0034641,GO:0043170,GO:0043226,GO:0043227,GO:0043229,GO:0043231,GO:0044237,GO:0044238,GO:0044260,GO:0044422,GO:0044424,GO:0044428,GO:…	K13152		artNOG[6]	038T3@artNOG,0A3VA@biNOG,0S8XK@hymNOG,0SVPK@inNOG,0VEPR@meNOG,13Q2R@opiNOG,COG5136@NOG,KOG3454@euNOG	NA|NA|NA	A	U1 zinc finger
MeliponaBeecheii_002086-T1	7460.GB14505-PA	5.3e-16	89.7	IGL	GO:0003674,GO:0005488,GO:0005515,GO:0005516,GO:0005575,GO:0005622,GO:0005623,GO:0005737,GO:0005938,GO:0008092,GO:0017022,GO:0032027,GO:0044424,GO:0044444,GO:0044464,GO:0071944			artNOG[6]	0393N@artNOG,0A9UW@biNOG,0J31Q@euNOG,0SVQH@inNOG,0VKSJ@meNOG,125XD@NOG,13X3W@opiNOG	NA|NA|NA	S	IQ calmodulin-binding motif
MeliponaBeecheii_002087-T1	7460.GB14505-PA	4.4e-23	113.6	IGL	GO:0003674,GO:0005488,GO:0005515,GO:0005516,GO:0005575,GO:0005622,GO:0005623,GO:0005737,GO:0005938,GO:0008092,GO:0017022,GO:0032027,GO:0044424,GO:0044444,GO:0044464,GO:0071944			artNOG[6]	0393N@artNOG,0A9UW@biNOG,0J31Q@euNOG,0SVQH@inNOG,0VKSJ@meNOG,125XD@NOG,13X3W@opiNOG	NA|NA|NA	S	IQ calmodulin-binding motif
MeliponaBeecheii_002089-T1	7460.GB17059-PA	1.8e-141	508.4		GO:0000375,GO:0000377,GO:0000398,GO:0005575,GO:0005622,GO:0005623,GO:0005634,GO:0005681,GO:0006139,GO:0006396,GO:0006397,GO:0006725,GO:0006807,GO:0008150,GO:0008152,GO:0008380,GO:0009987,GO:0010467,GO:0016070,GO:0016071,GO:0030529,GO:0032991,GO:0034641,GO:0043170,GO:0043226,GO:0043227,GO:0043229,GO:0043231,GO:0044237,GO:0044238,GO:0044260,GO:0044422,GO:0044424,GO:0044428,GO:0044446,GO:0044464,GO:…	K13106		artNOG[6]	035F1@artNOG,09V95@biNOG,0S7AE@hymNOG,0SS1I@inNOG,0V68H@meNOG,0XSEZ@NOG,12P6M@opiNOG,KOG2654@euNOG	NA|NA|NA	S	Pre-mRNA-splicing factor of RES complex
MeliponaBeecheii_002090-T1	7460.GB11767-PA	1.2e-192	677.6		GO:0005575,GO:0005622,GO:0005623,GO:0005634,GO:0005737,GO:0008150,GO:0009892,GO:0010468,GO:0010605,GO:0010629,GO:0019222,GO:0043226,GO:0043227,GO:0043229,GO:0043231,GO:0044424,GO:0044464,GO:0048519,GO:0050789,GO:0060255,GO:0065007			artNOG[6]	0322G@artNOG,09Z9K@biNOG,0S5M9@hymNOG,0SRQG@inNOG,0VA6T@meNOG,102NY@NOG,13HFT@opiNOG,KOG3780@euNOG	NA|NA|NA	S	Arrestin_C
MeliponaBeecheii_002091-T1	7460.GB18791-PA	1.2e-45	188.0			K09131		artNOG[6]	038GH@artNOG,0A7PQ@biNOG,0SVEU@inNOG,0VII7@meNOG,123AI@NOG,13WG5@opiNOG,KOG3276@euNOG	NA|NA|NA	S	Uncharacterised ACR, YggU family COG1872
MeliponaBeecheii_002092-T1	7460.GB15695-PA	2.9e-85	320.1					artNOG[6]	037MG@artNOG,0A4QP@biNOG,0S5TP@hymNOG,0STX8@inNOG,0VFJR@meNOG,0ZIM9@NOG,13ND9@opiNOG,KOG3223@euNOG	NA|NA|NA	S	Protein of unknown function (DUF1014)
MeliponaBeecheii_002093-T1	7460.GB10951-PA	2.7e-97	359.8			K13701		artNOG[6]	03HN9@artNOG,0B4WB@biNOG,0IR1P@euNOG,0S9QB@hymNOG,0T42E@inNOG,0WHF9@meNOG,11MT6@NOG,13DRU@opiNOG	NA|NA|NA	S	Putative lysophospholipase
MeliponaBeecheii_002094-T1	7460.GB10951-PA	4.5e-270	935.6			K13701		artNOG[6]	03HN9@artNOG,0B4WB@biNOG,0IR1P@euNOG,0S9QB@hymNOG,0T42E@inNOG,0WHF9@meNOG,11MT6@NOG,13DRU@opiNOG	NA|NA|NA	S	Putative lysophospholipase
MeliponaBeecheii_002095-T1	7460.GB13541-PA	2.7e-36	157.9					artNOG[6]	03GVA@artNOG,0ABUS@biNOG,0KHTW@euNOG,0S9DX@hymNOG,0T2ZH@inNOG,0VNX6@meNOG,10QY6@NOG,14WN2@opiNOG	NA|NA|NA
MeliponaBeecheii_002098-T1	12957.ACEP_00010323-PA	4.8e-188	663.7					opiNOG[43]	0IT95@euNOG,12C8D@NOG,13FS1@opiNOG	NA|NA|NA	S	PDZ domain (Also known as DHR or GLGF)
MeliponaBeecheii_002102-T1	7460.GB15965-PA	1.7e-48	197.2					artNOG[6]	03HZQ@artNOG,0B65U@biNOG,0S9TJ@hymNOG,0T4C6@inNOG,0WIVI@meNOG,11VS0@NOG,13FSZ@opiNOG,KOG3528@euNOG	NA|NA|NA	S	PDZ domain (Also known as DHR or GLGF)
MeliponaBeecheii_002105-T1	7460.GB15965-PA	0.0	1328.5					artNOG[6]	03HZQ@artNOG,0B65U@biNOG,0S9TJ@hymNOG,0T4C6@inNOG,0WIVI@meNOG,11VS0@NOG,13FSZ@opiNOG,KOG3528@euNOG	NA|NA|NA	S	PDZ domain (Also known as DHR or GLGF)
MeliponaBeecheii_002106-T1	7460.GB19386-PA	2.6e-292	1009.6					artNOG[6]	03HZK@artNOG,0B65P@biNOG,0IT9W@euNOG,0S9TG@hymNOG,0T4C2@inNOG,0WIVE@meNOG,0ZN00@NOG,13FSV@opiNOG	NA|NA|NA	S	PDZ domain (Also known as DHR or GLGF)
MeliponaBeecheii_002107-T1	7460.GB19386-PA	1.1e-14	84.0					artNOG[6]	03HZK@artNOG,0B65P@biNOG,0IT9W@euNOG,0S9TG@hymNOG,0T4C2@inNOG,0WIVE@meNOG,0ZN00@NOG,13FSV@opiNOG	NA|NA|NA	S	PDZ domain (Also known as DHR or GLGF)
MeliponaBeecheii_002109-T1	7460.GB13437-PA	3.9e-163	579.3			K15620		artNOG[6]	03457@artNOG,09W7D@biNOG,0S42M@hymNOG,0SQ1J@inNOG,0V75N@meNOG,0XRT6@NOG,12Q7I@opiNOG,KOG3983@euNOG	NA|NA|NA	U	Golgi phosphoprotein 3 (GPP34)
MeliponaBeecheii_002110-T1	7460.GB11615-PA	2.7e-195	686.8					artNOG[6]	0368F@artNOG,09UBH@biNOG,0S7U8@hymNOG,0SSWI@inNOG,0V8IH@meNOG,0XPAF@NOG,137AF@opiNOG,KOG3870@euNOG	NA|NA|NA	S	Protein of unknown function DUF89
MeliponaBeecheii_002121-T1	7460.GB30405-PA	8.4e-239	831.6			K13997		artNOG[6]	035JN@artNOG,09WCG@biNOG,0SS8C@inNOG,0V7AX@meNOG,12PUW@opiNOG,COG0508@NOG,KOG0557@euNOG	NA|NA|NA	C	e3 binding domain
MeliponaBeecheii_002122-T1	7460.GB18379-PA	1e-253	880.9	PAK3	GO:0000768,GO:0003674,GO:0003824,GO:0004672,GO:0004674,GO:0004702,GO:0004871,GO:0005057,GO:0006464,GO:0006468,GO:0006793,GO:0006796,GO:0006949,GO:0006996,GO:0007010,GO:0007015,GO:0007154,GO:0007165,GO:0007275,GO:0007517,GO:0007519,GO:0007520,GO:0008150,GO:0008152,GO:0009653,GO:0009888,GO:0009987,GO:0014706,GO:0014902,GO:0016043,GO:0016301,GO:0016310,GO:0016740,GO:0016772,GO:0016773,GO:0019538,GO:…	K04409		artNOG[6]	033CY@artNOG,09VU2@biNOG,0S6QV@hymNOG,0SQ59@inNOG,0V6ST@meNOG,0XP4K@NOG,12NMX@opiNOG,KOG0578@euNOG	NA|NA|NA	T	serine threonine-protein kinase PAK 1-like
MeliponaBeecheii_002123-T1	7460.GB14457-PA	7.6e-193	678.3		GO:0003674,GO:0003824,GO:0004084,GO:0005575,GO:0005622,GO:0005623,GO:0005737,GO:0005739,GO:0006082,GO:0006520,GO:0006807,GO:0008150,GO:0008152,GO:0008483,GO:0008652,GO:0009058,GO:0009081,GO:0009082,GO:0009987,GO:0016053,GO:0016740,GO:0016769,GO:0019752,GO:0043226,GO:0043227,GO:0043229,GO:0043231,GO:0043436,GO:0044237,GO:0044238,GO:0044249,GO:0044281,GO:0044283,GO:0044424,GO:0044444,GO:0044464,GO:…	K00826		artNOG[6]	034R9@artNOG,09U0U@biNOG,0S3JV@hymNOG,0SS0F@inNOG,0V4ZK@meNOG,12NGR@opiNOG,COG0115@NOG,KOG0975@euNOG	NA|NA|NA	E	branched-chain-amino-acid aminotransferase
MeliponaBeecheii_002124-T1	7460.GB12114-PA	0.0	1770.4		GO:0003674,GO:0003824,GO:0004175,GO:0004222,GO:0008150,GO:0008152,GO:0008233,GO:0008237,GO:0009966,GO:0009968,GO:0010646,GO:0010648,GO:0016787,GO:0023051,GO:0023057,GO:0042058,GO:0042059,GO:0048519,GO:0048523,GO:0048583,GO:0048585,GO:0050789,GO:0050794,GO:0065007,GO:0070011,GO:1901184,GO:1901185	K08622		artNOG[6]	0343X@artNOG,09U5N@biNOG,0S4HV@hymNOG,0SQSR@inNOG,0V69U@meNOG,0XPKZ@NOG,12PII@opiNOG,KOG3538@euNOG	NA|NA|NA	O	A disintegrin and metalloproteinase with thrombospondin motifs 7-like
MeliponaBeecheii_002128-T1	7460.GB12114-PA	3.2e-46	191.8		GO:0003674,GO:0003824,GO:0004175,GO:0004222,GO:0008150,GO:0008152,GO:0008233,GO:0008237,GO:0009966,GO:0009968,GO:0010646,GO:0010648,GO:0016787,GO:0023051,GO:0023057,GO:0042058,GO:0042059,GO:0048519,GO:0048523,GO:0048583,GO:0048585,GO:0050789,GO:0050794,GO:0065007,GO:0070011,GO:1901184,GO:1901185	K08622		artNOG[6]	0343X@artNOG,09U5N@biNOG,0S4HV@hymNOG,0SQSR@inNOG,0V69U@meNOG,0XPKZ@NOG,12PII@opiNOG,KOG3538@euNOG	NA|NA|NA	O	A disintegrin and metalloproteinase with thrombospondin motifs 7-like
MeliponaBeecheii_002129-T1	7460.GB18241-PA	1.5e-55	221.1					artNOG[6]	03H79@artNOG,0B3GT@biNOG,0INCN@euNOG,0T3Q7@inNOG,0WFW2@meNOG,0Y9WM@NOG,13BHH@opiNOG	NA|NA|NA
MeliponaBeecheii_002130-T1	7460.GB18241-PA	8.7e-38	162.2					artNOG[6]	03H79@artNOG,0B3GT@biNOG,0INCN@euNOG,0T3Q7@inNOG,0WFW2@meNOG,0Y9WM@NOG,13BHH@opiNOG	NA|NA|NA
MeliponaBeecheii_002131-T1	7460.GB19318-PA	4.7e-263	912.9	ADAMTS14	GO:0003674,GO:0003824,GO:0005575,GO:0005576,GO:0005578,GO:0008150,GO:0008152,GO:0008233,GO:0009987,GO:0016043,GO:0016787,GO:0030198,GO:0030199,GO:0031012,GO:0043062,GO:0044421,GO:0044699,GO:0044763,GO:0071840	K08618,K08619,K08628		meNOG[21]	09WC3@biNOG,0V7AH@meNOG,0XPKZ@NOG,13I02@opiNOG,KOG3538@euNOG	NA|NA|NA	O	ADAM metallopeptidase with thrombospondin type 1, motif
MeliponaBeecheii_002134-T1	7425.NV18654-PA	9.5e-42	174.9		GO:0003008,GO:0007600,GO:0007606,GO:0008150,GO:0032501,GO:0044699,GO:0044707,GO:0050877			artNOG[6]	03HIX@artNOG,0B4NC@biNOG,0IQJ0@euNOG,0T3ZM@inNOG,0WH6N@meNOG,0YBMQ@NOG,13DDN@opiNOG	NA|NA|NA	T	Immunoglobulin V-set domain
MeliponaBeecheii_002136-T1	7460.GB14823-PA	5.4e-32	142.1					meNOG[21]	0AFTU@biNOG,0VT20@meNOG,0XS7R@NOG,12WV5@opiNOG,KOG1221@euNOG,KOG3510@euNOG	NA|NA|NA	I	Inherit from KOG: fatty acyl-CoA reductase
MeliponaBeecheii_002137-T1	43151.ADAR003453-PA	9.6e-13	77.8					meNOG[21]	0A28J@biNOG,0VD4D@meNOG,0XPX0@NOG,12VEC@opiNOG,KOG3510@euNOG	NA|NA|NA	T	Immunoglobulin V-set domain
MeliponaBeecheii_002147-T1	7460.GB14823-PA	2.8e-28	129.8					meNOG[21]	0AFTU@biNOG,0VT20@meNOG,0XS7R@NOG,12WV5@opiNOG,KOG1221@euNOG,KOG3510@euNOG	NA|NA|NA	I	Inherit from KOG: fatty acyl-CoA reductase
MeliponaBeecheii_002148-T1	12957.ACEP_00001758-PA	2.5e-39	167.5					meNOG[21]	0AFTU@biNOG,0VT20@meNOG,0XS7R@NOG,12WV5@opiNOG,KOG1221@euNOG	NA|NA|NA	I	Inherit from KOG: fatty acyl-CoA reductase
MeliponaBeecheii_002149-T1	7460.GB11255-PA	9.1e-140	502.3					artNOG[6]	0379Z@artNOG,0A7QT@biNOG,0IXMQ@euNOG,0SU73@inNOG,0VIJ8@meNOG,11MS9@NOG,13RDY@opiNOG	NA|NA|NA
MeliponaBeecheii_002153-T1	7460.GB14065-PA	6.6e-36	154.8		GO:0003008,GO:0007600,GO:0007606,GO:0008150,GO:0032501,GO:0044699,GO:0044707,GO:0050877			artNOG[6]	03HIX@artNOG,0B4NC@biNOG,0IQJ0@euNOG,0S9PG@hymNOG,0T3ZM@inNOG,0WH6N@meNOG,0YBMQ@NOG,13DDN@opiNOG	NA|NA|NA	T	Immunoglobulin V-set domain
MeliponaBeecheii_002154-T1	7460.GB14065-PA	4.3e-48	196.4		GO:0003008,GO:0007600,GO:0007606,GO:0008150,GO:0032501,GO:0044699,GO:0044707,GO:0050877			artNOG[6]	03HIX@artNOG,0B4NC@biNOG,0IQJ0@euNOG,0S9PG@hymNOG,0T3ZM@inNOG,0WH6N@meNOG,0YBMQ@NOG,13DDN@opiNOG	NA|NA|NA	T	Immunoglobulin V-set domain
MeliponaBeecheii_002155-T1	7425.NV13119-PA	7.3e-134	483.4	TTLL10	GO:0003674,GO:0003824,GO:0005575,GO:0005622,GO:0005623,GO:0005634,GO:0005635,GO:0005737,GO:0005856,GO:0005886,GO:0005929,GO:0005930,GO:0006464,GO:0008150,GO:0008152,GO:0009987,GO:0012505,GO:0015630,GO:0016020,GO:0016874,GO:0016879,GO:0016881,GO:0018094,GO:0019538,GO:0031090,GO:0031514,GO:0031965,GO:0031967,GO:0031975,GO:0032838,GO:0035085,GO:0036211,GO:0042995,GO:0043170,GO:0043226,GO:0043227,GO:…			opiNOG[43]	0XQDM@NOG,13MMZ@opiNOG,KOG2157@euNOG	NA|NA|NA	O	Tubulin tyrosine ligase-like family, member 10
MeliponaBeecheii_002156-T1	7460.GB10584-PA	9.9e-106	388.7		GO:0003674,GO:0003824,GO:0004348,GO:0004553,GO:0008150,GO:0008152,GO:0016787,GO:0016798	K01201		artNOG[6]	035N8@artNOG,09YY1@biNOG,0S5WW@hymNOG,0SSFN@inNOG,0V9VS@meNOG,12RPC@opiNOG,COG5520@NOG,KOG2566@euNOG	NA|NA|NA	G	O-Glycosyl hydrolase family 30
MeliponaBeecheii_002157-T1	7460.GB10584-PA	6e-126	456.1		GO:0003674,GO:0003824,GO:0004348,GO:0004553,GO:0008150,GO:0008152,GO:0016787,GO:0016798	K01201		artNOG[6]	035N8@artNOG,09YY1@biNOG,0S5WW@hymNOG,0SSFN@inNOG,0V9VS@meNOG,12RPC@opiNOG,COG5520@NOG,KOG2566@euNOG	NA|NA|NA	G	O-Glycosyl hydrolase family 30
MeliponaBeecheii_002158-T1	7460.GB13722-PA	1.1e-170	605.1		GO:0003674,GO:0003824,GO:0004348,GO:0004553,GO:0008150,GO:0008152,GO:0016787,GO:0016798	K01201		artNOG[6]	035N8@artNOG,09YY1@biNOG,0S5WW@hymNOG,0SSFN@inNOG,0V9VS@meNOG,12RPC@opiNOG,COG5520@NOG,KOG2566@euNOG	NA|NA|NA	G	O-Glycosyl hydrolase family 30
MeliponaBeecheii_002159-T1	7460.GB17088-PA	3.1e-224	783.1	MRPS30	GO:0000313,GO:0000314,GO:0003674,GO:0003735,GO:0005198,GO:0005575,GO:0005622,GO:0005623,GO:0005737,GO:0005739,GO:0005759,GO:0005761,GO:0005763,GO:0005840,GO:0005856,GO:0005875,GO:0006412,GO:0008150,GO:0008152,GO:0009058,GO:0009059,GO:0009987,GO:0010467,GO:0015630,GO:0015935,GO:0019538,GO:0030529,GO:0031974,GO:0032991,GO:0034645,GO:0043170,GO:0043226,GO:0043227,GO:0043228,GO:0043229,GO:0043231,GO:…	K17409		artNOG[6]	03357@artNOG,0A1T0@biNOG,0S4GE@hymNOG,0SPYU@inNOG,0VCF6@meNOG,0ZG5G@NOG,1380J@opiNOG,KOG4461@euNOG	NA|NA|NA	J	Mitochondrial 28S ribosomal protein S30 (PDCD9)
MeliponaBeecheii_002160-T1	7460.GB14299-PA	1.1e-254	884.4	NS4	GO:0000166,GO:0001882,GO:0001883,GO:0003674,GO:0003824,GO:0003924,GO:0005488,GO:0005525,GO:0005575,GO:0005622,GO:0005623,GO:0005737,GO:0005829,GO:0006139,GO:0006152,GO:0006163,GO:0006184,GO:0006195,GO:0006725,GO:0006753,GO:0006793,GO:0006796,GO:0006807,GO:0008150,GO:0008152,GO:0009056,GO:0009116,GO:0009117,GO:0009119,GO:0009141,GO:0009143,GO:0009144,GO:0009146,GO:0009150,GO:0009154,GO:0009164,GO:…			artNOG[6]	032FQ@artNOG,09U3H@biNOG,0S5AU@hymNOG,0SPCT@inNOG,0V52M@meNOG,12NI2@opiNOG,COG1161@NOG,KOG1424@euNOG	NA|NA|NA	S	Ferrous iron transport protein B
MeliponaBeecheii_002161-T1	7460.GB14002-PA	2.2e-224	783.1			K19949		artNOG[6]	0336P@artNOG,09TCK@biNOG,0SQ01@inNOG,0V4BR@meNOG,0XPT2@NOG,12QQ5@opiNOG,KOG1326@euNOG	NA|NA|NA	M	C2 domain
MeliponaBeecheii_002162-T1	7460.GB14002-PA	0.0	2416.7			K19949		artNOG[6]	0336P@artNOG,09TCK@biNOG,0SQ01@inNOG,0V4BR@meNOG,0XPT2@NOG,12QQ5@opiNOG,KOG1326@euNOG	NA|NA|NA	M	C2 domain
MeliponaBeecheii_002163-T1	7460.GB14002-PA	1.7e-98	364.4			K19949		artNOG[6]	0336P@artNOG,09TCK@biNOG,0SQ01@inNOG,0V4BR@meNOG,0XPT2@NOG,12QQ5@opiNOG,KOG1326@euNOG	NA|NA|NA	M	C2 domain
MeliponaBeecheii_002164-T1	7460.GB14002-PA	7.1e-25	117.9			K19949		artNOG[6]	0336P@artNOG,09TCK@biNOG,0SQ01@inNOG,0V4BR@meNOG,0XPT2@NOG,12QQ5@opiNOG,KOG1326@euNOG	NA|NA|NA	M	C2 domain
MeliponaBeecheii_002165-T1	7460.GB18895-PA	8.2e-229	798.1		GO:0006810,GO:0006897,GO:0006909,GO:0007275,GO:0007568,GO:0008150,GO:0008340,GO:0010259,GO:0016192,GO:0032501,GO:0032502,GO:0044699,GO:0044707,GO:0044765,GO:0044767,GO:0051179,GO:0051234	K13356		artNOG[6]	036EQ@artNOG,09V6D@biNOG,0ST9B@inNOG,0V65Y@meNOG,0XS7R@NOG,12P58@opiNOG,KOG1221@euNOG	NA|NA|NA	I	Male sterility protein
MeliponaBeecheii_002166-T1	7460.GB13154-PA	1.4e-55	221.1		GO:0003674,GO:0005488,GO:0005515,GO:0005575,GO:0005622,GO:0005623,GO:0005737,GO:0005829,GO:0031082,GO:0031083,GO:0032991,GO:0043234,GO:0044424,GO:0044444,GO:0044445,GO:0044464	K08366		artNOG[6]	039A8@artNOG,0A4VM@biNOG,0IWCU@euNOG,0S92C@hymNOG,0SW32@inNOG,0VFQ8@meNOG,11T9K@NOG,13T5Y@opiNOG	NA|NA|NA	O	Inherit from biNOG: biogenesis of lysosomal organelles complex-1, subunit 4, cappuccino
MeliponaBeecheii_002167-T1	7460.GB13797-PA	3.4e-42	176.8					artNOG[6]	03AYY@artNOG,0AC91@biNOG,0J744@euNOG,0SXKP@inNOG,0VPD9@meNOG,0YXPK@NOG,148U7@opiNOG	NA|NA|NA	O	Thrombospondin type 1 domain
MeliponaBeecheii_002168-T1	7460.GB12305-PA	2.1e-100	370.5	TAF11	GO:0000428,GO:0003674,GO:0005488,GO:0005515,GO:0005575,GO:0005622,GO:0005623,GO:0005634,GO:0005654,GO:0005667,GO:0005669,GO:0006139,GO:0006351,GO:0006352,GO:0006355,GO:0006366,GO:0006367,GO:0006725,GO:0006807,GO:0008134,GO:0008150,GO:0008152,GO:0009058,GO:0009059,GO:0009889,GO:0009987,GO:0010467,GO:0010468,GO:0010556,GO:0016070,GO:0016591,GO:0018130,GO:0019219,GO:0019222,GO:0019438,GO:0030880,GO:…	K03135		artNOG[6]	037NX@artNOG,0A02C@biNOG,0SUR6@inNOG,0V9J3@meNOG,13SU1@opiNOG,COG5251@NOG,KOG3219@euNOG	NA|NA|NA	K	Transcription initiation factor TFIID subunit
MeliponaBeecheii_002169-T1	12957.ACEP_00007898-PA	9.1e-257	891.0		GO:0000166,GO:0000902,GO:0000904,GO:0001882,GO:0001883,GO:0002165,GO:0003674,GO:0003824,GO:0004672,GO:0004674,GO:0005488,GO:0005515,GO:0005524,GO:0005575,GO:0005622,GO:0005623,GO:0005634,GO:0005737,GO:0005938,GO:0006464,GO:0006468,GO:0006793,GO:0006796,GO:0007154,GO:0007165,GO:0007243,GO:0007275,GO:0007399,GO:0007423,GO:0007444,GO:0007455,GO:0007469,GO:0007472,GO:0007476,GO:0007552,GO:0007560,GO:…	K08790		artNOG[6]	0358M@artNOG,09WFJ@biNOG,0S5K4@hymNOG,0SRVV@inNOG,0V7E3@meNOG,0XQC0@NOG,12PWV@opiNOG,KOG0605@euNOG	NA|NA|NA	T	Protein kinase C terminal domain
MeliponaBeecheii_002173-T1	7460.GB11865-PA	2.3e-09	66.6					artNOG[6]	032Y0@artNOG,0APR9@biNOG,0SPSE@inNOG,0W22F@meNOG,14F9Z@opiNOG,COG5069@NOG,KOG4286@euNOG	NA|NA|NA	Z	CH
MeliponaBeecheii_002177-T1	7460.GB11865-PA	8.1e-21	105.1					artNOG[6]	032Y0@artNOG,0APR9@biNOG,0SPSE@inNOG,0W22F@meNOG,14F9Z@opiNOG,COG5069@NOG,KOG4286@euNOG	NA|NA|NA	Z	CH
MeliponaBeecheii_002178-T1	7460.GB11865-PA	4.9e-90	335.9					artNOG[6]	032Y0@artNOG,0APR9@biNOG,0SPSE@inNOG,0W22F@meNOG,14F9Z@opiNOG,COG5069@NOG,KOG4286@euNOG	NA|NA|NA	Z	CH
MeliponaBeecheii_002180-T1	12957.ACEP_00006862-PA	6.6e-217	759.2					artNOG[6]	03AJX@artNOG,0AC70@biNOG,0JEAS@euNOG,0SXA1@inNOG,0VPAW@meNOG,0YPM0@NOG,146YU@opiNOG	NA|NA|NA
MeliponaBeecheii_002188-T1	13037.EHJ66794	8.7e-30	136.0					opiNOG[43]	0KCP1@euNOG,0YRQ1@NOG,14SUI@opiNOG	NA|NA|NA
MeliponaBeecheii_002190-T1	121225.PHUM253760-PA	1.2e-67	261.5					artNOG[6]	03H35@artNOG,0B30Y@biNOG,0IMEA@euNOG,0T3KJ@inNOG,0WFC7@meNOG,0XQUI@NOG,13AQG@opiNOG	NA|NA|NA	Z	Pfam:efhand_2
MeliponaBeecheii_002193-T1	12957.ACEP_00006857-PA	0.0	1389.0					artNOG[6]	03H35@artNOG,0B30Y@biNOG,0IMEA@euNOG,0T3KJ@inNOG,0WFC7@meNOG,0XQUI@NOG,13AQG@opiNOG	NA|NA|NA	Z	Pfam:efhand_2
MeliponaBeecheii_002194-T1	7460.GB12375-PA	7.5e-101	371.7	CHD64	GO:0000975,GO:0001067,GO:0003008,GO:0003012,GO:0003674,GO:0003676,GO:0003677,GO:0003779,GO:0005488,GO:0005515,GO:0005575,GO:0005622,GO:0005623,GO:0005737,GO:0005856,GO:0005865,GO:0006936,GO:0006939,GO:0007154,GO:0007165,GO:0008092,GO:0008150,GO:0009719,GO:0009725,GO:0009755,GO:0009987,GO:0010033,GO:0015629,GO:0023052,GO:0030016,GO:0030017,GO:0030522,GO:0032501,GO:0032870,GO:0035626,GO:0036379,GO:…			artNOG[6]	034WB@artNOG,09ZFN@biNOG,0S4WB@hymNOG,0ST8F@inNOG,0VBM2@meNOG,13HE5@opiNOG,COG5199@NOG,KOG2046@euNOG	NA|NA|NA	Z	Calponin family repeat
MeliponaBeecheii_002196-T1	7460.GB17666-PA	3e-160	569.7	TEH1	GO:0002028,GO:0003674,GO:0005575,GO:0008150,GO:0010959,GO:0016020,GO:0016021,GO:0016247,GO:0017080,GO:0031224,GO:0032879,GO:0043269,GO:0044425,GO:0050789,GO:0051049,GO:0065007			artNOG[6]	0359T@artNOG,0A50Y@biNOG,0IUKW@euNOG,0S527@hymNOG,0ST3R@inNOG,0VFW5@meNOG,0XNPR@NOG,13N5A@opiNOG	NA|NA|NA
MeliponaBeecheii_002200-T1	12957.ACEP_00010671-PA	2e-86	323.9					meNOG[21]	0ANEH@biNOG,0JGJZ@euNOG,0W0CT@meNOG,113PW@NOG,130PB@opiNOG	NA|NA|NA
MeliponaBeecheii_002201-T1	7460.GB15278-PA	7.9e-34	147.9					euNOG[57]	0IQF6@euNOG,0ZQJC@NOG	NA|NA|NA	S	Galactose binding lectin domain
MeliponaBeecheii_002202-T1	7460.GB15278-PA	2.4e-22	109.8					euNOG[57]	0IQF6@euNOG,0ZQJC@NOG	NA|NA|NA	S	Galactose binding lectin domain
MeliponaBeecheii_002204-T1	7460.GB15278-PA	1.7e-20	104.0					euNOG[57]	0IQF6@euNOG,0ZQJC@NOG	NA|NA|NA	S	Galactose binding lectin domain
MeliponaBeecheii_002205-T1	7460.GB15278-PA	4.4e-29	132.5					euNOG[57]	0IQF6@euNOG,0ZQJC@NOG	NA|NA|NA	S	Galactose binding lectin domain
MeliponaBeecheii_002219-T1	7460.GB11344-PA	0.0	1164.4	HRG	GO:0003674,GO:0003824,GO:0004652,GO:0005575,GO:0005622,GO:0005623,GO:0005634,GO:0006139,GO:0006378,GO:0006396,GO:0006397,GO:0006725,GO:0006807,GO:0008150,GO:0008152,GO:0009987,GO:0010467,GO:0016070,GO:0016071,GO:0016740,GO:0016772,GO:0016779,GO:0031123,GO:0031124,GO:0034641,GO:0043170,GO:0043226,GO:0043227,GO:0043229,GO:0043231,GO:0043631,GO:0044237,GO:0044238,GO:0044260,GO:0044424,GO:0044464,GO:…	K14376		artNOG[6]	034U7@artNOG,09UCQ@biNOG,0S35H@hymNOG,0SRFJ@inNOG,0V5BY@meNOG,12PPG@opiNOG,COG5186@NOG,KOG2245@euNOG	NA|NA|NA	A	Poly(A) polymerase central domain
MeliponaBeecheii_002220-T1	7460.GB18179-PA	2.3e-192	676.8	OR47A	GO:0000003,GO:0003008,GO:0003674,GO:0004871,GO:0004872,GO:0004888,GO:0004984,GO:0005575,GO:0005576,GO:0005615,GO:0005623,GO:0005886,GO:0007154,GO:0007165,GO:0007600,GO:0007606,GO:0007608,GO:0008150,GO:0009593,GO:0009987,GO:0016020,GO:0016021,GO:0023052,GO:0031224,GO:0032501,GO:0032504,GO:0038023,GO:0042221,GO:0044421,GO:0044425,GO:0044464,GO:0044699,GO:0044700,GO:0044707,GO:0044763,GO:0050789,GO:…	K08471		artNOG[6]	03B06@artNOG,0AEC0@biNOG,0JFSR@euNOG,0SXDQ@inNOG,0VRJW@meNOG,0YWQ8@NOG,148AD@opiNOG	NA|NA|NA	T	Odorant receptor
MeliponaBeecheii_002221-T1	7460.GB16999-PA	5.3e-225	786.2		GO:0001653,GO:0003008,GO:0003674,GO:0004871,GO:0004872,GO:0004888,GO:0004930,GO:0005575,GO:0007154,GO:0007165,GO:0007166,GO:0007186,GO:0007218,GO:0007267,GO:0007268,GO:0008150,GO:0008188,GO:0008528,GO:0009987,GO:0016020,GO:0016021,GO:0016500,GO:0019226,GO:0023052,GO:0030594,GO:0031224,GO:0032501,GO:0035637,GO:0038023,GO:0044425,GO:0044699,GO:0044700,GO:0044707,GO:0044763,GO:0050789,GO:0050794,GO:…	K04306		artNOG[6]	03I2U@artNOG,0B6HY@biNOG,0T4EV@inNOG,0WJ8I@meNOG,13G8H@opiNOG,COG4886@NOG,KOG0619@euNOG,KOG2087@euNOG	NA|NA|NA	T	7 transmembrane receptor (rhodopsin family)
MeliponaBeecheii_002233-T1	7460.GB19573-PA	0.0	1200.7					artNOG[6]	036PW@artNOG,0A82P@biNOG,0J4RI@euNOG,0S749@hymNOG,0T3CV@inNOG,0VIY9@meNOG,0YWPP@NOG,147TZ@opiNOG	NA|NA|NA
MeliponaBeecheii_002234-T1	7460.GB14157-PA	3e-34	149.4			K04358,K18496		artNOG[6]	038B8@artNOG,09XYS@biNOG,0S880@hymNOG,0SV68@inNOG,0V8WJ@meNOG,11IPH@NOG,12QU2@opiNOG,KOG3885@euNOG	NA|NA|NA	T	FGF
MeliponaBeecheii_002235-T1	7460.GB14157-PA	1.8e-85	320.5			K04358,K18496		artNOG[6]	038B8@artNOG,09XYS@biNOG,0S880@hymNOG,0SV68@inNOG,0V8WJ@meNOG,11IPH@NOG,12QU2@opiNOG,KOG3885@euNOG	NA|NA|NA	T	FGF
MeliponaBeecheii_002236-T1	7460.GB17865-PA	9.1e-67	258.1					artNOG[6]	037MQ@artNOG,0A8MR@biNOG,0S8K1@hymNOG,0SUI3@inNOG,0VJXW@meNOG,11R9Q@NOG,13WJX@opiNOG,KOG3650@euNOG	NA|NA|NA	S	Predicted coiled-coil protein (DUF2205)
MeliponaBeecheii_002237-T1	7460.GB10077-PA	1.2e-150	537.7	HR51	GO:0000902,GO:0000904,GO:0000981,GO:0001071,GO:0001558,GO:0002165,GO:0003674,GO:0003700,GO:0003707,GO:0004871,GO:0004872,GO:0004879,GO:0005488,GO:0005575,GO:0005622,GO:0005623,GO:0005634,GO:0006139,GO:0006351,GO:0006355,GO:0006357,GO:0006366,GO:0006725,GO:0006807,GO:0006928,GO:0006935,GO:0006950,GO:0007154,GO:0007165,GO:0007275,GO:0007399,GO:0007409,GO:0007411,GO:0007417,GO:0007420,GO:0007444,GO:…	K08546		artNOG[6]	0369G@artNOG,09XJZ@biNOG,0S416@hymNOG,0SRCU@inNOG,0V5TW@meNOG,0XRZC@NOG,13KJ4@opiNOG,KOG3575@euNOG	NA|NA|NA	T	HOLI
MeliponaBeecheii_002238-T1	12957.ACEP_00013058-PA	4.5e-200	703.4			K16765		artNOG[6]	037BK@artNOG,09UGK@biNOG,0SU8I@inNOG,0V5FX@meNOG,0ZBX3@NOG,13M7D@opiNOG,KOG4308@euNOG	NA|NA|NA	T	Inherit from biNOG: centrosomal protein 78kDa
MeliponaBeecheii_002239-T1	121225.PHUM039420-PA	6.2e-12	75.9	HR51	GO:0000902,GO:0000904,GO:0000981,GO:0001071,GO:0001558,GO:0002165,GO:0003674,GO:0003700,GO:0003707,GO:0004871,GO:0004872,GO:0004879,GO:0005488,GO:0005575,GO:0005622,GO:0005623,GO:0005634,GO:0006139,GO:0006351,GO:0006355,GO:0006357,GO:0006366,GO:0006725,GO:0006807,GO:0006928,GO:0006935,GO:0006950,GO:0007154,GO:0007165,GO:0007275,GO:0007399,GO:0007409,GO:0007411,GO:0007417,GO:0007420,GO:0007444,GO:…	K08546		artNOG[6]	0369G@artNOG,09XJZ@biNOG,0SRCU@inNOG,0V5TW@meNOG,0XRZC@NOG,13KJ4@opiNOG,KOG3575@euNOG	NA|NA|NA	K	HOLI
[truncated: 10,432 more rows]
