# Supplementary material for: Prevalent bee venom genes evolved before the aculeate stinger and eusociality
Source: BMC Biol. 2023 Oct 23;21:229. doi: 10.1186/s12915-023-01656-5 (PMC10591384; doi:10.1186/s12915-023-01656-5)
Supplement: Supplementary file 40 — Additional file 40. Genome annotation of Melipona beecheii. [file 12915_2023_1656_MOESM40_ESM.zip › Melipona_beecheii.annotation.funannotate181.Oct2020/annotations/uniprot_eggnog_raw_names.txt]

MeliponaBeecheii_000059-T1	PKHD1L1	polycystic kidney and hepatic disease 1 (autosomal	EggNog-Mapper
MeliponaBeecheii_000134-T1	CENB1A	ArfGap	EggNog-Mapper
MeliponaBeecheii_000162-T1	MED1	Component of the Mediator complex, a coactivator involved in the regulated transcription of nearly all RNA polymerase II-dependent genes	EggNog-Mapper
MeliponaBeecheii_000175-T1	TAF13	Transcription initiation factor IID, 18kD subunit	EggNog-Mapper
MeliponaBeecheii_000178-T1	IMPL2	Uncharacterized protein	UniProtKB
MeliponaBeecheii_000226-T1	HR96	receptor	EggNog-Mapper
MeliponaBeecheii_000234-T1	GPRK2	G protein-coupled receptor kinase	UniProtKB
MeliponaBeecheii_000234-T1	GPRK2	G protein-coupled receptor kinase	EggNog-Mapper
MeliponaBeecheii_000235-T1	GPRK2	G protein-coupled receptor kinase	UniProtKB
MeliponaBeecheii_000235-T1	GPRK2	G protein-coupled receptor kinase	EggNog-Mapper
MeliponaBeecheii_000236-T1	GPRK2	G protein-coupled receptor kinase	EggNog-Mapper
MeliponaBeecheii_000237-T1	SCRAL1	Lysyl oxidase	EggNog-Mapper
MeliponaBeecheii_000238-T1	SCRAL1	Lysyl oxidase	EggNog-Mapper
MeliponaBeecheii_000323-T1	CACNA1H	Ion transport protein	EggNog-Mapper
MeliponaBeecheii_000325-T1	CAV3A	Voltage dependent Ca2+ channel Cav3 subunit	UniProtKB
MeliponaBeecheii_000351-T1	EIF2B-BETA	Initiation factor 2 subunit family	EggNog-Mapper
MeliponaBeecheii_000379-T1	ERCC1	DNA excision repair protein	EggNog-Mapper
MeliponaBeecheii_000383-T1	PAN2	PAN2-PAN3 deadenylation complex catalytic subunit PAN2	UniProtKB
MeliponaBeecheii_000384-T1	PAN2	PAN2-PAN3 deadenylation complex catalytic subunit PAN2	UniProtKB
MeliponaBeecheii_000414-T1	SAMD11	sterile alpha motif domain containing 11	EggNog-Mapper
MeliponaBeecheii_000444-T1	PGLYRP1	peptidoglycan recognition protein	EggNog-Mapper
MeliponaBeecheii_000497-T1	PDM3	POU	EggNog-Mapper
MeliponaBeecheii_000508-T1	PDM3	POU	EggNog-Mapper
MeliponaBeecheii_000520-T1	CENB1A	Uncharacterized protein	UniProtKB
MeliponaBeecheii_000520-T1	CENB1A	ArfGap	EggNog-Mapper
MeliponaBeecheii_000557-T1	MYT1L	Myelin transcription factor	EggNog-Mapper
MeliponaBeecheii_000596-T1	S2P	Peptidase family M50	EggNog-Mapper
MeliponaBeecheii_000652-T1	MRPL13	Ribosomal protein L13	EggNog-Mapper
MeliponaBeecheii_000657-T1	RPL18	60S ribosomal protein L18	EggNog-Mapper
MeliponaBeecheii_000661-T1	HISCL1	Histamine-gated chloride channel	UniProtKB
MeliponaBeecheii_000666-T1	SLIP1	Inherit from inNOG: PDZ domain (Also known as DHR or GLGF)	EggNog-Mapper
MeliponaBeecheii_000667-T1	SLIP1	Inherit from inNOG: PDZ domain (Also known as DHR or GLGF)	EggNog-Mapper
MeliponaBeecheii_000678-T1	DNMT3	C-5 cytosine-specific DNA methylase	EggNog-Mapper
MeliponaBeecheii_000679-T1	DNMT3	C-5 cytosine-specific DNA methylase	EggNog-Mapper
MeliponaBeecheii_000687-T1	RPN7	26S proteasome non-ATPase regulatory subunit 6-like	EggNog-Mapper
MeliponaBeecheii_000688-T1	ARL6IP5	ADP-ribosylation-like factor 6 interacting protein 5	EggNog-Mapper
MeliponaBeecheii_000689-T1	DNMT3	C-5 cytosine-specific DNA methylase	EggNog-Mapper
MeliponaBeecheii_000717-T1	ATP5F1	ATP synthase, H transporting, mitochondrial Fo complex, subunit B1	EggNog-Mapper
MeliponaBeecheii_000727-T1	SEMA6A	sema domain, transmembrane domain (TM), and cytoplasmic domain, (semaphorin)	EggNog-Mapper
MeliponaBeecheii_000741-T1	UPF2	Uncharacterized protein	UniProtKB
MeliponaBeecheii_000741-T1	UPF2	Up-frameshift suppressor 2	EggNog-Mapper
MeliponaBeecheii_000770-T1	RPLP1	60s Acidic ribosomal protein	EggNog-Mapper
MeliponaBeecheii_000771-T1	NDUFS6	NADH dehydrogenase (ubiquinone) Fe-S protein 6	EggNog-Mapper
MeliponaBeecheii_000776-T1	MRPL37	Uncharacterized protein	UniProtKB
MeliponaBeecheii_000776-T1	MRPL37	mitochondrial ribosomal protein, L37	EggNog-Mapper
MeliponaBeecheii_000794-T1	VPS35	Vacuolar protein sorting-associated protein 35	EggNog-Mapper
MeliponaBeecheii_000841-T1	PROSBETA5	The proteasome is a multicatalytic proteinase complex which is characterized by its ability to cleave peptides with Arg, Phe, Tyr, Leu, and Glu adjacent to the leaving group at neutral or slightly basic pH	EggNog-Mapper
MeliponaBeecheii_000843-T1	ERK7	S_TKc	EggNog-Mapper
MeliponaBeecheii_000891-T1	ORB2	RNA recognition motif	EggNog-Mapper
MeliponaBeecheii_000894-T1	ORB2	RNA recognition motif	EggNog-Mapper
MeliponaBeecheii_000899-T1	ORB2	Uncharacterized protein	UniProtKB
MeliponaBeecheii_000912-T1	DCP2	Dcp2, box A domain	EggNog-Mapper
MeliponaBeecheii_000917-T1	CCND1	(DC) complex that phosphorylates and inhibits members of the retinoblastoma (RB) protein family including RB1 and regulates the cell-cycle during G(1) S transition	EggNog-Mapper
MeliponaBeecheii_000939-T1	EDEM1	Glycosyl hydrolase family 47	EggNog-Mapper
MeliponaBeecheii_000943-T1	RPS20	Uncharacterized protein	UniProtKB
MeliponaBeecheii_000943-T1	RPS20	Ribosomal protein S10p/S20e	EggNog-Mapper
MeliponaBeecheii_000946-T1	FEN1	Flap endonuclease 1	UniProtKB
MeliponaBeecheii_000946-T1	FEN1	Structure-specific nuclease with 5'-flap endonuclease and 5'-3' exonuclease activities involved in DNA replication and repair	EggNog-Mapper
MeliponaBeecheii_000992-T1	MRPL48	Ribosomal protein S10p/S20e	EggNog-Mapper
MeliponaBeecheii_001000-T1	SCP2	EFh	EggNog-Mapper
MeliponaBeecheii_001002-T1	HPX1	Animal haem peroxidase	EggNog-Mapper
MeliponaBeecheii_001024-T1	SSP3	Inherit from biNOG: S-phase cyclin A-associated protein in the ER	EggNog-Mapper
MeliponaBeecheii_001025-T1	SSP3	Inherit from biNOG: S-phase cyclin A-associated protein in the ER	EggNog-Mapper
MeliponaBeecheii_001026-T1	UBC13	Ubiquitin-conjugating enzyme	EggNog-Mapper
MeliponaBeecheii_001156-T1	GPRMAC2	Serpentine type 7TM GPCR chemoreceptor Srx	EggNog-Mapper
MeliponaBeecheii_001180-T1	NLG5	Uncharacterized protein	UniProtKB
MeliponaBeecheii_001180-T1	NLG-5	Carboxylesterase family	EggNog-Mapper
MeliponaBeecheii_001181-T1	NLG-5	Carboxylesterase family	EggNog-Mapper
MeliponaBeecheii_001197-T1	GNBP2	Glycosyl hydrolases family 16	EggNog-Mapper
MeliponaBeecheii_001240-T1	EIF5	Domain found in IF2B/IF5	EggNog-Mapper
MeliponaBeecheii_001266-T1	LIN-52	Retinal tissue protein	EggNog-Mapper
MeliponaBeecheii_001267-T1	IGF1R	tyrosine-protein kinase receptor	EggNog-Mapper
MeliponaBeecheii_001270-T1	GPROP12	7 transmembrane receptor (rhodopsin family)	EggNog-Mapper
MeliponaBeecheii_001271-T1	GPROP12	7 transmembrane receptor (rhodopsin family)	EggNog-Mapper
MeliponaBeecheii_001272-T1	PROSALPHA7	The proteasome is a multicatalytic proteinase complex which is characterized by its ability to cleave peptides with Arg, Phe, Tyr, Leu, and Glu adjacent to the leaving group at neutral or slightly basic pH	EggNog-Mapper
MeliponaBeecheii_001286-T1	OR47A	odorant receptor	EggNog-Mapper
MeliponaBeecheii_001287-T1	OR47A	odorant receptor	EggNog-Mapper
MeliponaBeecheii_001300-T1	NRK1	Inherit from artNOG: nicotinamide riboside kinase	EggNog-Mapper
MeliponaBeecheii_001306-T1	ENT3	Nucleoside transporter	EggNog-Mapper
MeliponaBeecheii_001316-T1	KIN17	Domain of Kin17 curved DNA-binding protein	EggNog-Mapper
MeliponaBeecheii_001318-T1	GR32A	7tm Chemosensory receptor	EggNog-Mapper
MeliponaBeecheii_001323-T1	GR32A	7tm Chemosensory receptor	EggNog-Mapper
MeliponaBeecheii_001362-T1	CENB1A	ArfGap	EggNog-Mapper
MeliponaBeecheii_001363-T1	CENB1A	ArfGap	EggNog-Mapper
MeliponaBeecheii_001364-T1	CENB1A	ArfGap	EggNog-Mapper
MeliponaBeecheii_001365-T1	CENB1A	ArfGap	EggNog-Mapper
MeliponaBeecheii_001367-T1	SIN3A	Uncharacterized protein	UniProtKB
MeliponaBeecheii_001367-T1	SIN3B	HDAC_interact	EggNog-Mapper
MeliponaBeecheii_001369-T1	NEP4	Peptidase family M13	EggNog-Mapper
MeliponaBeecheii_001371-T1	CECR1	cat eye syndrome chromosome region, candidate 1	EggNog-Mapper
MeliponaBeecheii_001372-T1	HYDR2	Uncharacterized protein	UniProtKB
MeliponaBeecheii_001374-T1	SMC5	RecF/RecN/SMC N terminal domain	EggNog-Mapper
MeliponaBeecheii_001455-T1	GAD1	Pyridoxal-dependent decarboxylase conserved domain	EggNog-Mapper
MeliponaBeecheii_001487-T1	SLC5A8	solute carrier family 5	EggNog-Mapper
MeliponaBeecheii_001509-T1	PPT2	Palmitoyl protein thioesterase	EggNog-Mapper
MeliponaBeecheii_001533-T1	HR38	steroid hormone receptor activity	EggNog-Mapper
MeliponaBeecheii_001537-T1	RABX6	Gtr1/RagA G protein conserved region	EggNog-Mapper
MeliponaBeecheii_001654-T1	AP50	Uncharacterized protein	UniProtKB
MeliponaBeecheii_001654-T1	AP-50	Adaptor complexes medium subunit family	EggNog-Mapper
MeliponaBeecheii_001657-T1	DCP1	Dcp1-like decapping family	EggNog-Mapper
MeliponaBeecheii_001663-T1	TM2	Tropomyosin	EggNog-Mapper
MeliponaBeecheii_001664-T1	GPROR37	7tm Odorant receptor	EggNog-Mapper
MeliponaBeecheii_001666-T1	OR43A	Odorant receptor	EggNog-Mapper
MeliponaBeecheii_001668-T1	OR43A	7tm Odorant receptor	EggNog-Mapper
MeliponaBeecheii_001669-T1	GPROR37	Complexes with Orco to form odorant-sensing units, providing sensitive and prolonged odorant signaling and calcium permeability	EggNog-Mapper
MeliponaBeecheii_001680-T1	CCT5	TCP-1/cpn60 chaperonin family	EggNog-Mapper
MeliponaBeecheii_001681-T1	MYO5	MYSc	EggNog-Mapper
MeliponaBeecheii_001682-T1	MYO5	MYSc	EggNog-Mapper
MeliponaBeecheii_001684-T1	DCST2	DC-STAMP domain containing 2	EggNog-Mapper
MeliponaBeecheii_001789-T1	ATG4	Peptidase family C54	EggNog-Mapper
MeliponaBeecheii_001797-T1	NOP56	NOP5NT (NUC127) domain	EggNog-Mapper
MeliponaBeecheii_001798-T1	BUB3	WD domain, G-beta repeat	EggNog-Mapper
MeliponaBeecheii_001808-T1	ALPHA1,2MANNOSIDASE	alpha-1,2-Mannosidase	UniProtKB
MeliponaBeecheii_001808-T1	EDEM2	Glycosyl hydrolase family 47	EggNog-Mapper
MeliponaBeecheii_001812-T1	SEC3	exocyst complex component	EggNog-Mapper
MeliponaBeecheii_001829-T1	SSB-C31A	Transcriptional Coactivator p15 (PC4)	EggNog-Mapper
MeliponaBeecheii_001835-T1	MED4	Mediator of RNA polymerase II transcription subunit 4	UniProtKB
MeliponaBeecheii_001835-T1	MED4	mediator of RNA polymerase II transcription subunit	EggNog-Mapper
MeliponaBeecheii_001849-T1	PPT1	Palmitoyl-protein thioesterase 1	EggNog-Mapper
MeliponaBeecheii_001857-T1	DSCAML1	down syndrome cell adhesion molecule	EggNog-Mapper
MeliponaBeecheii_001860-T1	DSCAML1	down syndrome cell adhesion molecule	EggNog-Mapper
MeliponaBeecheii_001865-T1	DSCAML1	down syndrome cell adhesion molecule	EggNog-Mapper
MeliponaBeecheii_001899-T1	SAC1	SacI homology domain	EggNog-Mapper
MeliponaBeecheii_001907-T1	INTS8	Inherit from artNOG: integrator complex subunit	EggNog-Mapper
MeliponaBeecheii_001918-T1	RPL36A	Uncharacterized protein	UniProtKB
MeliponaBeecheii_001918-T1	RPL36A	Ribosomal protein L44	EggNog-Mapper
MeliponaBeecheii_001927-T1	DDX1	SPRY	EggNog-Mapper
MeliponaBeecheii_001950-T1	PLC21C	PLC-beta C terminal	EggNog-Mapper
MeliponaBeecheii_002006-T1	CED-12	Domain of unknown function (DUF3361)	EggNog-Mapper
MeliponaBeecheii_002008-T1	ENT1	Uncharacterized protein	UniProtKB
MeliponaBeecheii_002008-T1	ENT1	Nucleoside transporter	EggNog-Mapper
MeliponaBeecheii_002009-T1	PCMT1	protein-l-isoaspartate o-methyltransferase	EggNog-Mapper
MeliponaBeecheii_002012-T1	ERK7	S_TKc	EggNog-Mapper
MeliponaBeecheii_002065-T1	SOX2	SRY (sex determining region Y)-box 2	EggNog-Mapper
MeliponaBeecheii_002122-T1	PAK3	serine threonine-protein kinase PAK 1-like	EggNog-Mapper
MeliponaBeecheii_002131-T1	ADAMTS14	ADAM metallopeptidase with thrombospondin type 1, motif	EggNog-Mapper
MeliponaBeecheii_002155-T1	TTLL10	Tubulin tyrosine ligase-like family, member 10	EggNog-Mapper
MeliponaBeecheii_002159-T1	MRPS30	Mitochondrial 28S ribosomal protein S30 (PDCD9)	EggNog-Mapper
MeliponaBeecheii_002160-T1	NS4	Ferrous iron transport protein B	EggNog-Mapper
MeliponaBeecheii_002168-T1	TAF11	Transcription initiation factor TFIID subunit	EggNog-Mapper
MeliponaBeecheii_002194-T1	CHD64	Transgelin	UniProtKB
MeliponaBeecheii_002194-T1	CHD64	Calponin family repeat	EggNog-Mapper
MeliponaBeecheii_002196-T1	TEH1		EggNog-Mapper
MeliponaBeecheii_002220-T1	OR47A	Odorant receptor	EggNog-Mapper
MeliponaBeecheii_002237-T1	HR51	Uncharacterized protein	UniProtKB
MeliponaBeecheii_002237-T1	HR51	HOLI	EggNog-Mapper
MeliponaBeecheii_002239-T1	HR51	HOLI	EggNog-Mapper
MeliponaBeecheii_002240-T1	HR51	HOLI	EggNog-Mapper
MeliponaBeecheii_002290-T1	ANC-1	CH	EggNog-Mapper
MeliponaBeecheii_002292-T1	ANC-1	CH	EggNog-Mapper
MeliponaBeecheii_002293-T1	ANC-1	CH	EggNog-Mapper
MeliponaBeecheii_002304-T1	HIS4	Histone H4	UniProtKB
MeliponaBeecheii_002308-T1	HIST2H3D	histone cluster 2, H3d	EggNog-Mapper
MeliponaBeecheii_002309-T1	HIST2H3D	histone cluster 2, H3d	EggNog-Mapper
MeliponaBeecheii_002310-T1	PRPF4	Uncharacterized protein	UniProtKB
MeliponaBeecheii_002317-T1	MOB3	Mps one binder kinase activator-like	EggNog-Mapper
MeliponaBeecheii_002371-T1	HR3	receptor	EggNog-Mapper
MeliponaBeecheii_002373-T1	DCTN6	Uncharacterized protein	UniProtKB
MeliponaBeecheii_002373-T1	DCTN6	Inherit from inNOG: Dynactin subunit 6	EggNog-Mapper
MeliponaBeecheii_002379-T1	RAB39	Uncharacterized protein	UniProtKB
MeliponaBeecheii_002379-T1	RAB39	RAB	EggNog-Mapper
MeliponaBeecheii_002384-T1	GE1	Uncharacterized protein	UniProtKB
MeliponaBeecheii_002384-T1	GE-1	WD40	EggNog-Mapper
MeliponaBeecheii_002404-T1	TPM1	Tropomyosin	EggNog-Mapper
MeliponaBeecheii_002405-T1	TM1	Tropomyosin	EggNog-Mapper
MeliponaBeecheii_002407-T1	TM1	Tropomyosin	EggNog-Mapper
MeliponaBeecheii_002459-T1	MRPS6	Ribosomal protein S6	EggNog-Mapper
MeliponaBeecheii_002461-T1	AK6	Inherit from biNOG: Adenylate kinase isoenzyme	EggNog-Mapper
MeliponaBeecheii_002547-T1	3HYDROXY3METHYLGLUTARYL	3-hydroxy-3-methylglutaryl coenzyme A reductase	UniProtKB
MeliponaBeecheii_002622-T1	PLXNA1	Sema	EggNog-Mapper
MeliponaBeecheii_002629-T1	HIP1	huntingtin interacting protein 1	EggNog-Mapper
MeliponaBeecheii_002630-T1	RAB2A	member RAS oncogene family	EggNog-Mapper
MeliponaBeecheii_002632-T1	NXT1	Uncharacterized protein	UniProtKB
MeliponaBeecheii_002632-T1	NXT1	Nuclear pore RNA shuttling protein Mtr2	EggNog-Mapper
MeliponaBeecheii_002642-T1	CHS-2	chitin synthase	EggNog-Mapper
MeliponaBeecheii_002651-T1	TAF5L	TAF5-like RNA polymerase II, p300 CBP-associated factor (PCAF)-associated factor	EggNog-Mapper
MeliponaBeecheii_002752-T1	RGK1	Ras family	EggNog-Mapper
MeliponaBeecheii_002753-T1	RGK1	Ras family	EggNog-Mapper
MeliponaBeecheii_002830-T1	HSPB1	Heat shock 27kDa protein 1	EggNog-Mapper
MeliponaBeecheii_002845-T1	SRP9	Signal-recognition-particle assembly has a crucial role in targeting secretory proteins to the rough endoplasmic reticulum membrane	EggNog-Mapper
MeliponaBeecheii_002862-T1	LANB1	LamNT	EggNog-Mapper
MeliponaBeecheii_002892-T1	PKA-C1	camp-dependent protein kinase	EggNog-Mapper
MeliponaBeecheii_002901-T1	CHRFAM7A	acetylcholine receptor subunit	EggNog-Mapper
MeliponaBeecheii_002925-T1	FIS1	mitochondrial fission 1 protein-like	EggNog-Mapper
MeliponaBeecheii_002965-T1	SEC63	Sec63 Brl domain	EggNog-Mapper
MeliponaBeecheii_002966-T1	IRD5	STYKc	EggNog-Mapper
MeliponaBeecheii_002968-T1	MORN1	Radial spoke head 10 homolog	EggNog-Mapper
MeliponaBeecheii_002975-T1	RPL11	Ribosomal protein L11	UniProtKB
MeliponaBeecheii_002975-T1	RPL11	7tm Odorant receptor	EggNog-Mapper
MeliponaBeecheii_003004-T1	PMS2	MutL C terminal dimerisation domain	EggNog-Mapper
MeliponaBeecheii_003007-T1	NDUFV2	Uncharacterized protein	UniProtKB
MeliponaBeecheii_003007-T1	NDUFV2	NADH dehydrogenase (ubiquinone) flavoprotein 2, 24kDa	EggNog-Mapper
MeliponaBeecheii_003030-T1	SAS-6	Inherit from biNOG: spindle assembly 6 homolog (C	EggNog-Mapper
MeliponaBeecheii_003058-T1	NF1	RasGAP	EggNog-Mapper
MeliponaBeecheii_003059-T1	NF1	RasGAP	EggNog-Mapper
MeliponaBeecheii_003061-T1	NF1	RasGAP	EggNog-Mapper
MeliponaBeecheii_003065-T1	OR22C	Odorant receptor	EggNog-Mapper
MeliponaBeecheii_003121-T1	HPR1	THO complex subunit 1 transcription elongation factor	EggNog-Mapper
MeliponaBeecheii_003144-T1	MESDC1	Mesoderm development candidate 1	EggNog-Mapper
MeliponaBeecheii_003188-T1	SRP19	SRP19 protein	EggNog-Mapper
MeliponaBeecheii_003242-T1	NMNAT3	Nicotinamide nucleotide adenylyltransferase	EggNog-Mapper
MeliponaBeecheii_003243-T1	NMNAT3	Nicotinamide nucleotide adenylyltransferase	EggNog-Mapper
MeliponaBeecheii_003245-T1	ABCG23	ATP-binding cassette sub-family A ABC1 member	EggNog-Mapper
MeliponaBeecheii_003268-T1	YX2	Uncharacterized protein	UniProtKB
MeliponaBeecheii_003287-T1	BRU-3	RNA recognition motif	EggNog-Mapper
MeliponaBeecheii_003288-T1	BRU-3	CUGBP Elav-like family member 4-like	EggNog-Mapper
MeliponaBeecheii_003362-T1	PCBP4	PolyrC binding protein	EggNog-Mapper
MeliponaBeecheii_003381-T1	MED8	Mediator of RNA polymerase II transcription subunit 8	UniProtKB
MeliponaBeecheii_003381-T1	MED8	mediator of RNA polymerase II transcription subunit 8	EggNog-Mapper
MeliponaBeecheii_003394-T1	RAB-40	SOCS box	EggNog-Mapper
MeliponaBeecheii_003406-T1	USP7	MATH	EggNog-Mapper
MeliponaBeecheii_003488-T1	HPR1	THO complex subunit 1 transcription elongation factor	EggNog-Mapper
MeliponaBeecheii_003492-T1	TER94	Uncharacterized protein	UniProtKB
MeliponaBeecheii_003492-T1	TER94	CDC48_2	EggNog-Mapper
MeliponaBeecheii_003493-T1	DNAH3	Dynein heavy chain and region D6 of dynein motor	EggNog-Mapper
MeliponaBeecheii_003494-T1	DNAH3	Dynein heavy chain and region D6 of dynein motor	EggNog-Mapper
MeliponaBeecheii_003497-T1	ADK3	GTP:AMP phosphotransferase, mitochondrial	UniProtKB
MeliponaBeecheii_003521-T1	HPR1	THO complex subunit 1 transcription elongation factor	EggNog-Mapper
MeliponaBeecheii_003524-T1	HPR1	THO complex subunit 1 transcription elongation factor	EggNog-Mapper
MeliponaBeecheii_003533-T1	CLIPA3	Tryp_SPc	EggNog-Mapper
MeliponaBeecheii_003537-T1	ORC2	Origin recognition complex subunit 2	EggNog-Mapper
MeliponaBeecheii_003559-T1	CA3	Uncharacterized protein	UniProtKB
MeliponaBeecheii_003569-T1	MRPL1	Ribosomal protein L1p/L10e family	EggNog-Mapper
MeliponaBeecheii_003657-T1	RFC38	Uncharacterized protein	UniProtKB
MeliponaBeecheii_003657-T1	RFC38	Pfam:RFC-E_C	EggNog-Mapper
MeliponaBeecheii_003688-T1	BAP55	ACTIN	EggNog-Mapper
MeliponaBeecheii_003693-T1	PCDP1	primary ciliary dyskinesia protein	EggNog-Mapper
MeliponaBeecheii_003718-T1	TTLL4	tubulin tyrosine ligase-like family, member 4	EggNog-Mapper
MeliponaBeecheii_003720-T1	TTLL4	tubulin tyrosine ligase-like family, member 4	EggNog-Mapper
MeliponaBeecheii_003721-T1	PPO1	Common central domain of tyrosinase	EggNog-Mapper
MeliponaBeecheii_003733-T1	WDR79	WD40	EggNog-Mapper
MeliponaBeecheii_003747-T1	GFI1B	Growth factor independent	EggNog-Mapper
MeliponaBeecheii_003760-T1	MRPS33	Mitochondrial ribosomal subunit S27	EggNog-Mapper
MeliponaBeecheii_003763-T1	GPRNNB1	LRRCT	EggNog-Mapper
MeliponaBeecheii_003783-T1	MYO18	MYSc	EggNog-Mapper
MeliponaBeecheii_003784-T1	MYO18	MYSc	EggNog-Mapper
MeliponaBeecheii_003785-T1	MYO18	MYSc	EggNog-Mapper
MeliponaBeecheii_003792-T1	NUP58	Inherit from biNOG: Nucleoporin like 1	EggNog-Mapper
MeliponaBeecheii_003801-T1	INTS2	Inherit from inNOG: integrator complex subunit	EggNog-Mapper
MeliponaBeecheii_003812-T1	NDUFB5	NADH dehydrogenase (Ubiquinone) 1 beta subcomplex, 5	EggNog-Mapper
MeliponaBeecheii_003820-T1	CED-6	PTB domain-containing adapter protein	EggNog-Mapper
MeliponaBeecheii_003826-T1	MOXD1	monooxygenase, DBH-like 1	EggNog-Mapper
MeliponaBeecheii_003827-T1	MOXD1	monooxygenase, DBH-like 1	EggNog-Mapper
MeliponaBeecheii_003830-T1	MOXD1	monooxygenase, DBH-like 1	EggNog-Mapper
MeliponaBeecheii_003888-T1	TTC12	Tetratricopeptide repeat domain 12	EggNog-Mapper
MeliponaBeecheii_003903-T1	RPL34	ribosomal protein	EggNog-Mapper
MeliponaBeecheii_003906-T1	UQCRC2	Insulinase (Peptidase family M16)	EggNog-Mapper
MeliponaBeecheii_003915-T1	MRPS34	ribosomal protein S34	EggNog-Mapper
MeliponaBeecheii_003916-T1	CLIPA10	Tryp_SPc	EggNog-Mapper
MeliponaBeecheii_003926-T1	ASH1	AWS	EggNog-Mapper
MeliponaBeecheii_003971-T1	SOX10	SRY (Sex determining region Y)-box	EggNog-Mapper
MeliponaBeecheii_003982-T1	DEAF1	SAND domain	EggNog-Mapper
MeliponaBeecheii_003988-T1	NEP3	Peptidase family M13	EggNog-Mapper
MeliponaBeecheii_004001-T1	GRX1	protein disulfide oxidoreductase activity	EggNog-Mapper
MeliponaBeecheii_004002-T1	GXIVSPLA2	group XIIA secretory phospholipase A2-like	EggNog-Mapper
MeliponaBeecheii_004016-T1	RPN5	PINT	EggNog-Mapper
MeliponaBeecheii_004041-T1	DDX17	(RNA) helicase	EggNog-Mapper
MeliponaBeecheii_004080-T1	TANGO9	Nucleotide-sugar transporter	EggNog-Mapper
MeliponaBeecheii_004086-T1	H3F3B	Variant histone H3 which replaces conventional H3 in a wide range of nucleosomes in active genes	EggNog-Mapper
MeliponaBeecheii_004087-T1	H3F3B	Variant histone H3 which replaces conventional H3 in a wide range of nucleosomes in active genes	EggNog-Mapper
MeliponaBeecheii_004095-T1	CLCN7	Chloride channel protein	UniProtKB
MeliponaBeecheii_004099-T1	NAT2	transporter	EggNog-Mapper
MeliponaBeecheii_004101-T1	NAT2	transporter	EggNog-Mapper
MeliponaBeecheii_004102-T1	NT10	Transporter	UniProtKB
MeliponaBeecheii_004128-T1	SNF1A	S_TKc	EggNog-Mapper
MeliponaBeecheii_004130-T1	UHRF2	ubiquitin-like with PHD and ring finger domains	EggNog-Mapper
MeliponaBeecheii_004136-T1	DOLPP1	dolichyl pyrophosphate phosphatase 1	EggNog-Mapper
MeliponaBeecheii_004139-T1	RPL3	Ribosomal protein L3	EggNog-Mapper
MeliponaBeecheii_004155-T1	FNIP1	folliculin interacting protein	EggNog-Mapper
MeliponaBeecheii_004160-T1	RPL23	Ribosomal protein L14p/L23e	EggNog-Mapper
MeliponaBeecheii_004172-T1	PTCD2	Pentatricopeptide repeat domain 2	EggNog-Mapper
MeliponaBeecheii_004176-T1	MRPS16	28S ribosomal protein S16	EggNog-Mapper
MeliponaBeecheii_004185-T1	PDP1	bZIP transcription factor	EggNog-Mapper
MeliponaBeecheii_004188-T1	PDP1	bZIP transcription factor	EggNog-Mapper
MeliponaBeecheii_004194-T1	EIF3-S9	Component of the eukaryotic translation initiation factor 3 (eIF-3) complex, which is involved in protein synthesis and, together with other initiation factors, stimulates binding of mRNA and methionyl-tRNAi to the 40S ribosome (By similarity)	EggNog-Mapper
MeliponaBeecheii_004197-T1	RPS18	Ribosomal protein S13/S18	EggNog-Mapper
MeliponaBeecheii_004206-T1	RPS9	Ribosomal protein S4/S9 N-terminal domain	EggNog-Mapper
MeliponaBeecheii_004259-T1	MYO15	MyTH4 domain	EggNog-Mapper
MeliponaBeecheii_004260-T1	MYO15	MyTH4 domain	EggNog-Mapper
MeliponaBeecheii_004261-T1	MYO15	MyTH4 domain	EggNog-Mapper
MeliponaBeecheii_004270-T1	C1Q-VP	C1q domain	EggNog-Mapper
MeliponaBeecheii_004275-T1	EPPB9	Pfam:B9	EggNog-Mapper
MeliponaBeecheii_004290-T1	STG1	Stargazin related protein STG-1	UniProtKB
MeliponaBeecheii_004303-T1	MED16	Mediator of RNA polymerase II transcription subunit 16	UniProtKB
MeliponaBeecheii_004303-T1	MED16	mediator of RNA polymerase II transcription subunit 16	EggNog-Mapper
MeliponaBeecheii_004316-T1	DNAI2	dynein, axonemal, intermediate chain 2	EggNog-Mapper
MeliponaBeecheii_004317-T1	DNAI2	dynein, axonemal, intermediate chain 2	EggNog-Mapper
MeliponaBeecheii_004327-T1	NACHRB1	Neurotransmitter-gated ion-channel transmembrane region	EggNog-Mapper
MeliponaBeecheii_004328-T1	NACHRA7	Neurotransmitter-gated ion-channel transmembrane region	EggNog-Mapper
MeliponaBeecheii_004329-T1	CHRFAM7A	acetylcholine receptor subunit	EggNog-Mapper
MeliponaBeecheii_004347-T1	FER2LCH	ferritin	EggNog-Mapper
MeliponaBeecheii_004349-T1	RHOGEF4	Guanine nucleotide exchange factor	EggNog-Mapper
MeliponaBeecheii_004371-T1	MYO3	MYSc	EggNog-Mapper
MeliponaBeecheii_004372-T1	MYO3	MYSc	EggNog-Mapper
MeliponaBeecheii_004384-T1	TBP-1	26S protease regulatory subunit 6A	EggNog-Mapper
MeliponaBeecheii_004428-T1	COG7	Golgi complex component 7 (COG7)	EggNog-Mapper
MeliponaBeecheii_004429-T1	NCAPG2	non-SMC condensin II complex, subunit G2	EggNog-Mapper
MeliponaBeecheii_004459-T1	BETA4GALT7	Beta1,4-galactosyltransferase	EggNog-Mapper
MeliponaBeecheii_004460-T1	TSF2	TR_FER	EggNog-Mapper
MeliponaBeecheii_004468-T1	PROS25	Proteasome subunit alpha type	UniProtKB
MeliponaBeecheii_004468-T1	PSMA2	The proteasome is a multicatalytic proteinase complex which is characterized by its ability to cleave peptides with Arg, Phe, Tyr, Leu, and Glu adjacent to the leaving group at neutral or slightly basic pH	EggNog-Mapper
MeliponaBeecheii_004480-T1	MRPL51	Mitochondrial ribosomal subunit	EggNog-Mapper
MeliponaBeecheii_004490-T1	GABA-B-R2	gaba-b receptor	EggNog-Mapper
MeliponaBeecheii_004491-T1	GABA-B-R2	gaba-b receptor	EggNog-Mapper
MeliponaBeecheii_004492-T1	GABA-B-R2	gaba-b receptor	EggNog-Mapper
MeliponaBeecheii_004579-T1	NR2F1	Nuclear receptor subfamily 2, group F, member	EggNog-Mapper
MeliponaBeecheii_004638-T1	PDE2A	phosphodiesterase	EggNog-Mapper
MeliponaBeecheii_004642-T1	YIPF6	Yip1 domain	EggNog-Mapper
MeliponaBeecheii_004644-T1	CDA4	Uncharacterized protein	UniProtKB
MeliponaBeecheii_004644-T1	CDA4	Chitin binding Peritrophin-A domain	EggNog-Mapper
MeliponaBeecheii_004671-T1	CHT5	Glyco_18	EggNog-Mapper
MeliponaBeecheii_004685-T1	SYT1	C2 domain	EggNog-Mapper
MeliponaBeecheii_004688-T1	SOX15	HMG (high mobility group) box	EggNog-Mapper
MeliponaBeecheii_004692-T1	SOX15	HMG (high mobility group) box	EggNog-Mapper
MeliponaBeecheii_004723-T1	5-HT7	Serpentine type 7TM GPCR chemoreceptor Srx	EggNog-Mapper
MeliponaBeecheii_004730-T1	5HT7	Serotonin receptor	UniProtKB
MeliponaBeecheii_004730-T1	5-HT7	Serpentine type 7TM GPCR chemoreceptor Srx	EggNog-Mapper
MeliponaBeecheii_004788-T1	ZN72D	DZF domain	EggNog-Mapper
MeliponaBeecheii_004801-T1	TAO1	Uncharacterized protein	UniProtKB
MeliponaBeecheii_004803-T1	FANCD2	Fanconi anemia group D2	EggNog-Mapper
MeliponaBeecheii_004804-T1	TANGO2	Pfam:DUF833	EggNog-Mapper
MeliponaBeecheii_004821-T1	MAL-A5	Aamy	EggNog-Mapper
MeliponaBeecheii_004822-T1	MAL-A3	Aamy	EggNog-Mapper
MeliponaBeecheii_004823-T1	MAL-A3	Aamy	EggNog-Mapper
MeliponaBeecheii_004825-T1	MAL-A3	Aamy	EggNog-Mapper
MeliponaBeecheii_004827-T1	PDE1C	Phosphodiesterase	UniProtKB
MeliponaBeecheii_004849-T1	FHOD3	FHOD3 protein	UniProtKB
MeliponaBeecheii_004878-T1	DNAH5	Dynein, axonemal, heavy chain	EggNog-Mapper
MeliponaBeecheii_004883-T1	LTBP1	Notch ligand involved in the mediation of Notch signaling (By similarity)	EggNog-Mapper
MeliponaBeecheii_004901-T1	ACVR1C	receptor, type	EggNog-Mapper
MeliponaBeecheii_004905-T1	RPL7A	Uncharacterized protein	UniProtKB
MeliponaBeecheii_004905-T1	RPL7A	Ribosomal protein L7A	EggNog-Mapper
MeliponaBeecheii_004912-T1	SNF4AGAMMA	CBS domain	EggNog-Mapper
MeliponaBeecheii_004928-T1	EIF4G	eukaryotic translation initiation factor 4 gamma	EggNog-Mapper
MeliponaBeecheii_004930-T1	EIF4G	eukaryotic translation initiation factor 4 gamma	EggNog-Mapper
MeliponaBeecheii_004931-T1	EIF4G	eukaryotic translation initiation factor 4 gamma	EggNog-Mapper
MeliponaBeecheii_004939-T1	GSG2	germ cell associated 2 (haspin)	EggNog-Mapper
MeliponaBeecheii_004941-T1	PAR-6	PB1	EggNog-Mapper
MeliponaBeecheii_004942-T1	PAR-6	PB1	EggNog-Mapper
MeliponaBeecheii_004943-T1	L(2)GL	LLGL2	EggNog-Mapper
MeliponaBeecheii_004949-T1	CC2D1B	coiled-coil and C2 domain containing	EggNog-Mapper
MeliponaBeecheii_004950-T1	VHAAC39	ATP synthase (C/AC39) subunit	EggNog-Mapper
MeliponaBeecheii_004953-T1	ATP5L	Mitochondrial membrane ATP synthase (F(1)F(0) ATP synthase or Complex V) produces ATP from ADP in the presence of a proton gradient across the membrane which is generated by electron transport complexes of the respiratory chain	EggNog-Mapper
MeliponaBeecheii_004957-T1	SLC5A8	solute carrier family 5	EggNog-Mapper
MeliponaBeecheii_004958-T1	SLC5A8	solute carrier family 5	EggNog-Mapper
MeliponaBeecheii_004966-T1	ABCC4	ATP-binding cassette, sub-family C (CFTR MRP), member	EggNog-Mapper
MeliponaBeecheii_004984-T1	UNC-13	Phorbol esters/diacylglycerol binding domain (C1 domain)	EggNog-Mapper
MeliponaBeecheii_004997-T1	INTS3	Conserved protein (DUF2356)	EggNog-Mapper
MeliponaBeecheii_005068-T1	NT7	Transporter	UniProtKB
MeliponaBeecheii_005075-T1	TIM8	mitochondrial import inner membrane translocase subunit Tim8	EggNog-Mapper
MeliponaBeecheii_005111-T1	TANGO7	Component of the eukaryotic translation initiation factor 3 (eIF-3) complex, which is involved in protein synthesis and, together with other initiation factors, stimulates binding of mRNA and methionyl-tRNAi to the 40S ribosome (By similarity)	EggNog-Mapper
MeliponaBeecheii_005125-T1	SPH57	Uncharacterized protein	UniProtKB
MeliponaBeecheii_005127-T1	ST14	suppression of tumorigenicity 14 (colon carcinoma	EggNog-Mapper
MeliponaBeecheii_005172-T1	MYO9	MYSc	EggNog-Mapper
MeliponaBeecheii_005234-T1	40S	40S ribosomal protein S12	UniProtKB
MeliponaBeecheii_005234-T1	RPS12	40S ribosomal protein S12	EggNog-Mapper
MeliponaBeecheii_005238-T1	TPS1	Trehalose-phosphatase	EggNog-Mapper
MeliponaBeecheii_005239-T1	TPS1	Trehalose-phosphatase	EggNog-Mapper
MeliponaBeecheii_005250-T1	CDK7	S_TKc	EggNog-Mapper
MeliponaBeecheii_005253-T1	YTHDC2	YTH domain containing 2	EggNog-Mapper
MeliponaBeecheii_005284-T1	SEMA-2A	Sema	EggNog-Mapper
MeliponaBeecheii_005286-T1	SEMA-2A	Sema	EggNog-Mapper
MeliponaBeecheii_005299-T1	SEMA-2A	Sema	EggNog-Mapper
MeliponaBeecheii_005322-T1	NADKD1	NAD kinase domain containing 1	EggNog-Mapper
MeliponaBeecheii_005349-T1	MEI-9	Inherit from artNOG: ERCC4	EggNog-Mapper
MeliponaBeecheii_005350-T1	MEI-9	Inherit from artNOG: ERCC4	EggNog-Mapper
MeliponaBeecheii_005353-T1	L(2)NOT	ALG3 protein	EggNog-Mapper
MeliponaBeecheii_005360-T1	RPI1	RNA polymerase I subunit	EggNog-Mapper
MeliponaBeecheii_005361-T1	TRX2	Thioredoxin	UniProtKB
MeliponaBeecheii_005361-T1	TRX-2	Thioredoxin	EggNog-Mapper
MeliponaBeecheii_005401-T1	TRAP1	Hsp90 protein	EggNog-Mapper
MeliponaBeecheii_005424-T1	ANKS1B	Ankyrin repeat	EggNog-Mapper
MeliponaBeecheii_005445-T1	UBL3	ubiquitin-like 3	EggNog-Mapper
MeliponaBeecheii_005464-T1	SRA1	Cytoplasmic FMR1-interacting protein	UniProtKB
MeliponaBeecheii_005464-T1	SRA-1	Cytoplasmic Fragile-X interacting family	EggNog-Mapper
MeliponaBeecheii_005468-T1	PGAM5	phosphoglycerate mutase family member 5	EggNog-Mapper
MeliponaBeecheii_005469-T1	PGAM5	phosphoglycerate mutase family member 5	EggNog-Mapper
MeliponaBeecheii_005515-T1	SYT15	synaptotagmin XV	EggNog-Mapper
MeliponaBeecheii_005520-T1	MAB-21	Mab-21 protein	EggNog-Mapper
MeliponaBeecheii_005534-T1	2SEP	Uncharacterized protein	UniProtKB
MeliponaBeecheii_005534-T1	SEP2	Septin	EggNog-Mapper
MeliponaBeecheii_005618-T1	SYX13	SNARE domain	EggNog-Mapper
MeliponaBeecheii_005621-T1	VHA16	V-type proton ATPase 16 kDa proteolipid subunit	UniProtKB
MeliponaBeecheii_005621-T1	VHA16	16 kDa proteolipid subunit	EggNog-Mapper
MeliponaBeecheii_005624-T1	RPS17	Ribosomal S17	EggNog-Mapper
MeliponaBeecheii_005633-T1	DMXL1	Dmx-like 1	EggNog-Mapper
MeliponaBeecheii_005635-T1	DNAH7	heavy chain	EggNog-Mapper
MeliponaBeecheii_005636-T1	DNAH7	heavy chain	EggNog-Mapper
MeliponaBeecheii_005654-T1	TOM70	Tetratricopeptide repeat	EggNog-Mapper
MeliponaBeecheii_005667-T1	COQ2	4-hydroxybenzoate polyprenyltransferase, mitochondrial	UniProtKB
MeliponaBeecheii_005667-T1	COQ2	UbiA prenyltransferase family	EggNog-Mapper
MeliponaBeecheii_005690-T1	NAP1	Nucleosome assembly protein (NAP)	EggNog-Mapper
MeliponaBeecheii_005691-T1	NACETYLGLUCOSAMINE6PHOSPHATE	N-acetylglucosamine-6-phosphate deacetylase	UniProtKB
MeliponaBeecheii_005694-T1	GRIP84	Spc97 / Spc98 family	EggNog-Mapper
MeliponaBeecheii_005764-T1	CHAF1A	Chromatin assembly factor 1, subunit A (P150)	EggNog-Mapper
MeliponaBeecheii_005765-T1	HIP14	DHHC palmitoyltransferase	EggNog-Mapper
MeliponaBeecheii_005796-T1	RNP4F	Suppressor of forked protein (Suf)	EggNog-Mapper
MeliponaBeecheii_005801-T1	FKBP59	FK506-binding protein	EggNog-Mapper
MeliponaBeecheii_005807-T1	ME31B	DEAD/DEAH box helicase	EggNog-Mapper
MeliponaBeecheii_005809-T1	KEK1	LRRCT	EggNog-Mapper
MeliponaBeecheii_005814-T1	CKMT2	creatine kinase, mitochondrial	EggNog-Mapper
MeliponaBeecheii_005816-T1	CKMT2	creatine kinase, mitochondrial	EggNog-Mapper
MeliponaBeecheii_005833-T1	SYNTAXIN-5	Syntaxin	EggNog-Mapper
MeliponaBeecheii_005874-T1	RPL10AB	Ribosomal protein L1p/L10e family	EggNog-Mapper
MeliponaBeecheii_005881-T1	NOA36	NOA36 protein	EggNog-Mapper
MeliponaBeecheii_005886-T1	NNP-1	ribosomal RNA processing protein 1 homolog	EggNog-Mapper
MeliponaBeecheii_005893-T1	SYT4	C2 domain	EggNog-Mapper
MeliponaBeecheii_005919-T1	KCNQ1	potassium voltage-gated channel, KQT-like subfamily, member	EggNog-Mapper
MeliponaBeecheii_005921-T1	CCT5	TCP-1/cpn60 chaperonin family	EggNog-Mapper
MeliponaBeecheii_005922-T1	KCNQ1	KCNQ voltage-gated potassium channel	EggNog-Mapper
MeliponaBeecheii_006001-T1	CNOT1	CCR4-Not complex component, Not1	EggNog-Mapper
MeliponaBeecheii_006080-T1	PPP4R1L	serine threonine-protein phosphatase 4 regulatory subunit 1-like	EggNog-Mapper
MeliponaBeecheii_006087-T1	FTZ-F1	ZnF_C4	EggNog-Mapper
MeliponaBeecheii_006089-T1	FTZ-F1	ZnF_C4	EggNog-Mapper
MeliponaBeecheii_006096-T1	UBCD4	ubiquitin-conjugating enzyme E2-22 kDa-like	EggNog-Mapper
MeliponaBeecheii_006135-T1	SYX7	SynN	EggNog-Mapper
MeliponaBeecheii_006148-T1	MBF1	Helix-turn-helix	EggNog-Mapper
MeliponaBeecheii_006153-T1	TSC1	Hamartin protein	EggNog-Mapper
MeliponaBeecheii_006164-T1	GSTO1	glutathione s-transferase	EggNog-Mapper
MeliponaBeecheii_006212-T1	L(2)TID	DnaJ central domain	EggNog-Mapper
MeliponaBeecheii_006214-T1	RSBN1	round spermatid basic protein	EggNog-Mapper
MeliponaBeecheii_006219-T1	MRPS2	mitochondrial ribosomal protein S2	EggNog-Mapper
MeliponaBeecheii_006222-T1	CYP6A9	cytochrome P450	EggNog-Mapper
MeliponaBeecheii_006229-T1	MYO1E	myosin Ie	EggNog-Mapper
MeliponaBeecheii_006261-T1	MSL2	male-specific lethal 2 homolog (Drosophila)	EggNog-Mapper
MeliponaBeecheii_006262-T1	MSL-2	CXC	EggNog-Mapper
MeliponaBeecheii_006264-T1	NDUFA2	NADH dehydrogenase ubiquinone 1 alpha subcomplex	EggNog-Mapper
MeliponaBeecheii_006296-T1	CENB1A	ArfGap	EggNog-Mapper
MeliponaBeecheii_006345-T1	TIMM17A	mitochondrial import inner membrane, translocase subunit	EggNog-Mapper
MeliponaBeecheii_006351-T1	RANBP11	Inherit from inNOG: IBN_N	EggNog-Mapper
MeliponaBeecheii_006352-T1	RPS6	40S ribosomal protein S6	EggNog-Mapper
MeliponaBeecheii_006353-T1	RANBP11	Inherit from inNOG: IBN_N	EggNog-Mapper
MeliponaBeecheii_006354-T1	RPS6	40S ribosomal protein S6	EggNog-Mapper
MeliponaBeecheii_006357-T1	MED21	mediator of RNA polymerase II transcription subunit	EggNog-Mapper
MeliponaBeecheii_006391-T1	MRPL28	Uncharacterized protein	UniProtKB
MeliponaBeecheii_006391-T1	MRPL28	Inherit from inNOG: ribosomal protein, L28	EggNog-Mapper
MeliponaBeecheii_006393-T1	NS2	NGP1NT (NUC091) domain	EggNog-Mapper
MeliponaBeecheii_006395-T1	RPP2	RPP2	UniProtKB
MeliponaBeecheii_006395-T1	RPLP2	60s Acidic ribosomal protein	EggNog-Mapper
MeliponaBeecheii_006412-T1	INTS12	integrator complex subunit	EggNog-Mapper
MeliponaBeecheii_006434-T1	TRAF6	Uncharacterized protein	UniProtKB
MeliponaBeecheii_006434-T1	TRAF6	MATH domain	EggNog-Mapper
MeliponaBeecheii_006443-T1	GARNL3	Uncharacterized protein	UniProtKB
MeliponaBeecheii_006444-T1	HR39	ZnF_C4	EggNog-Mapper
MeliponaBeecheii_006448-T1	TRF2	Uncharacterized protein	UniProtKB
MeliponaBeecheii_006448-T1	TRF2	TATA box binding protein-related factor 2	EggNog-Mapper
MeliponaBeecheii_006449-T1	SDS22	LRRcap	EggNog-Mapper
MeliponaBeecheii_006452-T1	MRPL15	Uncharacterized protein	UniProtKB
MeliponaBeecheii_006452-T1	MRPL15	Ribosomal protein L18e/L15	EggNog-Mapper
MeliponaBeecheii_006453-T1	RACK1	WD domain, G-beta repeat	EggNog-Mapper
MeliponaBeecheii_006455-T1	TEP2	Alpha-macro-globulin thiol-ester bond-forming region	EggNog-Mapper
MeliponaBeecheii_006462-T1	KRH1	Kruppel-like protein 1	UniProtKB
MeliponaBeecheii_006462-T1	KR-H1	Zinc finger, C2H2 type	EggNog-Mapper
MeliponaBeecheii_006466-T1	RAB3GAP1	Inherit from biNOG: RAB3 GTPase activating protein subunit 1 (Catalytic)	EggNog-Mapper
MeliponaBeecheii_006469-T1	RAB3GAP1	Inherit from biNOG: RAB3 GTPase activating protein subunit 1 (Catalytic)	EggNog-Mapper
MeliponaBeecheii_006471-T1	CBP20	nuclear cap-binding protein subunit 2-like	EggNog-Mapper
MeliponaBeecheii_006542-T1	THOC5	Fms-interacting protein	EggNog-Mapper
MeliponaBeecheii_006556-T1	MED10	Mediator of RNA polymerase II transcription subunit 10	UniProtKB
MeliponaBeecheii_006556-T1	MED10	mediator of RNA polymerase II transcription subunit	EggNog-Mapper
MeliponaBeecheii_006563-T1	RPS8	40S ribosomal protein S8	EggNog-Mapper
MeliponaBeecheii_006568-T1	MES-4	AWS	EggNog-Mapper
MeliponaBeecheii_006593-T1	RPS8	40S ribosomal protein S8	EggNog-Mapper
MeliponaBeecheii_006599-T1	HDAC1	Histone deacetylase	UniProtKB
MeliponaBeecheii_006599-T1	RPD3	Histone deacetylase domain	EggNog-Mapper
MeliponaBeecheii_006710-T1	CPR9	Uncharacterized protein	UniProtKB
MeliponaBeecheii_006744-T1	PKA-R1	camp-dependent protein kinase	EggNog-Mapper
MeliponaBeecheii_006751-T1	ADK2	Adenylate kinase	UniProtKB
MeliponaBeecheii_006751-T1	ADK2	Adenylate kinase, active site lid	EggNog-Mapper
MeliponaBeecheii_006754-T1	HDAC6	histone deacetylase	EggNog-Mapper
MeliponaBeecheii_006759-T1	DHX30	DEAH (Asp-Glu-Ala-His) box polypeptide	EggNog-Mapper
MeliponaBeecheii_006770-T1	NACHRALPHA2	Neuronal nicotinic acetylcholine receptor Apisa2 subunit; Uncharacterized protein	UniProtKB
MeliponaBeecheii_006770-T1	NACHRA2	Neurotransmitter-gated ion-channel transmembrane region	EggNog-Mapper
MeliponaBeecheii_006782-T1	NACHRALPHA1	Nicotinic acetylcholine receptor alpha1 subunit	UniProtKB
MeliponaBeecheii_006809-T1	PANK4	Protein of unknown function DUF89	EggNog-Mapper
MeliponaBeecheii_006820-T1	EEF1DELTA	EF-1 guanine nucleotide exchange domain	EggNog-Mapper
MeliponaBeecheii_006821-T1	EEF1DELTA	EF-1 guanine nucleotide exchange domain	EggNog-Mapper
MeliponaBeecheii_006881-T1	NACHRA9	nicotinic acetylcholine receptor	EggNog-Mapper
MeliponaBeecheii_006896-T1	JHEH2	juvenile hormone epoxide hydrolase	EggNog-Mapper
MeliponaBeecheii_006900-T1	RTNL1	Reticulon	EggNog-Mapper
MeliponaBeecheii_006901-T1	RTNL1	Reticulon	EggNog-Mapper
MeliponaBeecheii_006903-T1	GALE1	GLECT	EggNog-Mapper
MeliponaBeecheii_006906-T1	COX6B1	cytochrome c oxidase subunit VIb polypeptide 1 (EC 1.9.3.1)	EggNog-Mapper
MeliponaBeecheii_006908-T1	RBM39	Inherit from inNOG: RRM_2	EggNog-Mapper
MeliponaBeecheii_006943-T1	NLG-3	Carboxylesterase family	EggNog-Mapper
MeliponaBeecheii_006954-T1	NLG-3	Carboxylesterase family	EggNog-Mapper
MeliponaBeecheii_006955-T1	NLG-3	Carboxylesterase family	EggNog-Mapper
MeliponaBeecheii_006956-T1	RAB6	Uncharacterized protein	UniProtKB
MeliponaBeecheii_006956-T1	RAB6	Signal recognition particle receptor beta subunit	EggNog-Mapper
MeliponaBeecheii_007028-T1	MRPL46	ribosomal protein, L46	EggNog-Mapper
MeliponaBeecheii_007038-T1	ND75	Molybdopterin oxidoreductase	EggNog-Mapper
MeliponaBeecheii_007039-T1	EF1BETA	Eukaryotic elongation factor 1 beta central acidic region	EggNog-Mapper
MeliponaBeecheii_007040-T1	LYS3	Uncharacterized protein	UniProtKB
MeliponaBeecheii_007041-T1	NOM1	nucleolar protein with MIF4G domain 1	EggNog-Mapper
MeliponaBeecheii_007043-T1	RPL5	Uncharacterized protein	UniProtKB
MeliponaBeecheii_007043-T1	RPL5	ribosomal protein L5	EggNog-Mapper
MeliponaBeecheii_007050-T1	HERC2	HECT and RLD domain containing E3 ubiquitin protein ligase	EggNog-Mapper
MeliponaBeecheii_007051-T1	HERC2	HECT and RLD domain containing E3 ubiquitin protein ligase	EggNog-Mapper
MeliponaBeecheii_007057-T1	ATF6	activating transcription factor 6	EggNog-Mapper
MeliponaBeecheii_007063-T1	CAF1	Uncharacterized protein	UniProtKB
MeliponaBeecheii_007063-T1	CAF1	Histone-binding protein RBBP4 or subunit C of CAF1 complex	EggNog-Mapper
MeliponaBeecheii_007066-T1	ATOH8	Atonal homolog 8 (Drosophila)	EggNog-Mapper
MeliponaBeecheii_007095-T1	ARP5	ACTIN	EggNog-Mapper
MeliponaBeecheii_007101-T1	CPAP3C	Uncharacterized protein	UniProtKB
MeliponaBeecheii_007101-T1	CPAP3-C	Chitin binding Peritrophin-A domain	EggNog-Mapper
MeliponaBeecheii_007105-T1	RPN11	Uncharacterized protein	UniProtKB
MeliponaBeecheii_007105-T1	RPN11	26S proteasome non-ATPase regulatory subunit	EggNog-Mapper
MeliponaBeecheii_007107-T1	CDC45L	CDC45-like protein	EggNog-Mapper
MeliponaBeecheii_007110-T1	TIM9B	Tim10/DDP family zinc finger	EggNog-Mapper
MeliponaBeecheii_007124-T1	HS3ST-A	Sulfotransferase domain	EggNog-Mapper
MeliponaBeecheii_007128-T1	RNH1	Caulimovirus viroplasmin	EggNog-Mapper
MeliponaBeecheii_007140-T1	TRP1	Translocation protein Sec62	EggNog-Mapper
MeliponaBeecheii_007141-T1	MED18	Mediator of RNA polymerase II transcription subunit 18	UniProtKB
MeliponaBeecheii_007141-T1	MED18	mediator of RNA polymerase II transcription subunit	EggNog-Mapper
MeliponaBeecheii_007147-T1	CPAP3-B	Chitin binding Peritrophin-A domain	EggNog-Mapper
MeliponaBeecheii_007168-T1	UBE2G1	Ubiquitin-conjugating enzyme	EggNog-Mapper
MeliponaBeecheii_007171-T1	ADE3	phosphoribosylglycinamide formyltransferase activity	EggNog-Mapper
MeliponaBeecheii_007196-T1	MKP-4	DSPc	EggNog-Mapper
MeliponaBeecheii_007197-T1	SURF4	Surfeit 4	EggNog-Mapper
MeliponaBeecheii_007198-T1	RAPGEF1	Rap guanine nucleotide exchange factor (GEF) 1	EggNog-Mapper
MeliponaBeecheii_007207-T1	NOTCH2	neurogenic locus notch homolog protein	EggNog-Mapper
MeliponaBeecheii_007248-T1	HR4	ZnF_C4	EggNog-Mapper
MeliponaBeecheii_007318-T1	LDLRAP1	low density lipoprotein receptor adaptor protein 1	EggNog-Mapper
MeliponaBeecheii_007319-T1	MRPL30	Inherit from inNOG: ribosomal protein, L30	EggNog-Mapper
MeliponaBeecheii_007325-T1	TOP2	Control of topological states of DNA by transient breakage and subsequent rejoining of DNA strands	EggNog-Mapper
MeliponaBeecheii_007327-T1	APP-BP1	ThiF family	EggNog-Mapper
MeliponaBeecheii_007333-T1	RFC4	Viral (Superfamily 1) RNA helicase	EggNog-Mapper
MeliponaBeecheii_007351-T1	NRV2	Sodium / potassium ATPase beta chain	EggNog-Mapper
MeliponaBeecheii_007352-T1	NRV2	Sodium / potassium ATPase beta chain	EggNog-Mapper
MeliponaBeecheii_007356-T1	UFD1-LIKE	Ubiquitin fusion degradation protein UFD1	EggNog-Mapper
MeliponaBeecheii_007380-T1	MED15	Mediator of RNA polymerase II transcription subunit 15	UniProtKB
MeliponaBeecheii_007380-T1	MED15	mediator of RNA polymerase II transcription subunit	EggNog-Mapper
MeliponaBeecheii_007381-T1	O-FUT1	GDP-fucose protein O-fucosyltransferase	EggNog-Mapper
MeliponaBeecheii_007383-T1	RPL27	60S ribosomal protein L27	UniProtKB
MeliponaBeecheii_007383-T1	RPL27	60S ribosomal protein L27	EggNog-Mapper
MeliponaBeecheii_007384-T1	NTF-2	nuclear transport factor 2-like	EggNog-Mapper
MeliponaBeecheii_007392-T1	RPS15A	ribosomal protein	EggNog-Mapper
MeliponaBeecheii_007398-T1	GPRDIH1	7 transmembrane receptor (Secretin family)	EggNog-Mapper
MeliponaBeecheii_007399-T1	GPRDIH1	7 transmembrane receptor (Secretin family)	EggNog-Mapper
MeliponaBeecheii_007419-T1	HYDR1	alpha/beta hydrolase fold	EggNog-Mapper
MeliponaBeecheii_007432-T1	TAF2	Peptidase family M1	EggNog-Mapper
MeliponaBeecheii_007465-T1	COX6A1	Cytochrome c oxidase	EggNog-Mapper
MeliponaBeecheii_007466-T1	PK17E	Lipopolysaccharide kinase (Kdo/WaaP) family	EggNog-Mapper
MeliponaBeecheii_007507-T1	RAB26	RAB	EggNog-Mapper
MeliponaBeecheii_007542-T1	CDK12	S_TKc	EggNog-Mapper
MeliponaBeecheii_007543-T1	RBBP8	Retinoblastoma binding protein 8	EggNog-Mapper
MeliponaBeecheii_007566-T1	ATG1	Uncharacterized protein	UniProtKB
MeliponaBeecheii_007566-T1	ATG1	Domain of unknown function (DUF3543)	EggNog-Mapper
MeliponaBeecheii_007576-T1	SEC61BETA	Sec61beta family	EggNog-Mapper
MeliponaBeecheii_007578-T1	IGFN36	Uncharacterized protein	UniProtKB
MeliponaBeecheii_007580-T1	IGFN36	Uncharacterized protein	UniProtKB
MeliponaBeecheii_007607-T1	RPL37A	Ribosomal L37ae protein family	EggNog-Mapper
MeliponaBeecheii_007637-T1	SIRT6	Uncharacterized protein	UniProtKB
MeliponaBeecheii_007637-T1	SIRT6	Sir2 family	EggNog-Mapper
MeliponaBeecheii_007646-T1	ACJ6	POU	EggNog-Mapper
MeliponaBeecheii_007694-T1	DLG3	discs large homolog	EggNog-Mapper
MeliponaBeecheii_007761-T1	MPP6	M-phase phosphoprotein 6	EggNog-Mapper
MeliponaBeecheii_007771-T1	COX5B	cytochrome C oxidase	EggNog-Mapper
MeliponaBeecheii_007779-T1	CCAR1	Uncharacterized protein	UniProtKB
MeliponaBeecheii_007780-T1	CYP1	PPIases accelerate the folding of proteins (By similarity)	EggNog-Mapper
MeliponaBeecheii_007788-T1	NCF2	Neutrophil cytosolic factor 2	EggNog-Mapper
MeliponaBeecheii_007855-T1	CDC6	cell division control protein 6 homolog	EggNog-Mapper
MeliponaBeecheii_007881-T1	BAP28	BP28CT	EggNog-Mapper
MeliponaBeecheii_007883-T1	OXA1L	Oxidase (Cytochrome c) assembly 1-like	EggNog-Mapper
MeliponaBeecheii_007898-T1	LHX9	Lim homeobox	EggNog-Mapper
MeliponaBeecheii_007949-T1	CYCB3	Cyclin, C-terminal domain	EggNog-Mapper
MeliponaBeecheii_007964-T1	MUS81	ERCC4	EggNog-Mapper
MeliponaBeecheii_007970-T1	SOD2	Destroys radicals which are normally produced within the cells and which are toxic to biological systems (By similarity)	EggNog-Mapper
MeliponaBeecheii_007988-T1	CA10	Carbonic anhydrase	EggNog-Mapper
MeliponaBeecheii_007990-T1	CA10	Carbonic anhydrase	EggNog-Mapper
MeliponaBeecheii_008067-T1	TH1	TH1 protein	EggNog-Mapper
MeliponaBeecheii_008068-T1	TANGO10	BACK	EggNog-Mapper
MeliponaBeecheii_008076-T1	PRX5	Redoxin	EggNog-Mapper
MeliponaBeecheii_008077-T1	SMC1B	structural maintenance of chromosomes protein	EggNog-Mapper
MeliponaBeecheii_008111-T1	CA10	Carbonic anhydrase	EggNog-Mapper
MeliponaBeecheii_008135-T1	TRA2	RNA recognition motif	EggNog-Mapper
MeliponaBeecheii_008158-T1	E75	Ecdysone-induced protein	EggNog-Mapper
MeliponaBeecheii_008161-T1	E75	Ecdysone-induced protein	EggNog-Mapper
MeliponaBeecheii_008175-T1	RPL32	Ribosomal protein L32	EggNog-Mapper
MeliponaBeecheii_008180-T1	HS3STB	Uncharacterized protein	UniProtKB
MeliponaBeecheii_008180-T1	HS3ST-B	Sulfotransferase domain	EggNog-Mapper
MeliponaBeecheii_008188-T1	RANBP21	Exportin 1-like protein	EggNog-Mapper
MeliponaBeecheii_008190-T1	TAF12	Transcription initiation factor TFIID subunit A	EggNog-Mapper
MeliponaBeecheii_008214-T1	HSP67BB	RHOD	EggNog-Mapper
MeliponaBeecheii_008224-T1	SMC2	structural maintenance of chromosomes 2	EggNog-Mapper
MeliponaBeecheii_008235-T1	GPROAR1	octopamine receptor	EggNog-Mapper
MeliponaBeecheii_008236-T1	GPROAR1	octopamine receptor	EggNog-Mapper
MeliponaBeecheii_008240-T1	HTRA2	Uncharacterized protein	UniProtKB
MeliponaBeecheii_008240-T1	HTRA2	Trypsin	EggNog-Mapper
MeliponaBeecheii_008243-T1	UBLCP1	Ubiquitin-like domain containing CTD phosphatase 1	EggNog-Mapper
MeliponaBeecheii_008273-T1	CSL4	Exosome component EXOSC1/CSL4	EggNog-Mapper
MeliponaBeecheii_008280-T1	MRPS18C	28S ribosomal protein S18c, mitochondrial-like	EggNog-Mapper
MeliponaBeecheii_008292-T1	TAF8	Transcription factor TFIID complex subunit 8 C-term	EggNog-Mapper
MeliponaBeecheii_008296-T1	PGM1	Phosphoglucomutase/phosphomannomutase, alpha/beta/alpha domain III	EggNog-Mapper
MeliponaBeecheii_008303-T1	RECQL5	DNA helicase	EggNog-Mapper
MeliponaBeecheii_008306-T1	MRPL21	ribosomal protein L21	EggNog-Mapper
MeliponaBeecheii_008320-T1	SUCLA2	beta' subunit	EggNog-Mapper
MeliponaBeecheii_008322-T1	CAND1	TATA-binding protein interacting (TIP20)	EggNog-Mapper
MeliponaBeecheii_008330-T1	RAP2L	Uncharacterized protein	UniProtKB
MeliponaBeecheii_008330-T1	RAP2L	RAS	EggNog-Mapper
MeliponaBeecheii_008341-T1	KATNB1	Katanin p80 WD40 repeat-containing subunit B1	UniProtKB
MeliponaBeecheii_008341-T1	KAT80	WD domain, G-beta repeat	EggNog-Mapper
MeliponaBeecheii_008369-T1	RNPS1	RNA binding protein S1, serine-rich domain	EggNog-Mapper
MeliponaBeecheii_008379-T1	BAXI1	Uncharacterized protein	UniProtKB
MeliponaBeecheii_008380-T1	MED19	Mediator of RNA polymerase II transcription subunit 19	UniProtKB
MeliponaBeecheii_008380-T1	EWSR1	Ewing sarcoma breakpoint region 1	EggNog-Mapper
MeliponaBeecheii_008381-T1	MED19	Mediator of RNA polymerase II transcription subunit 19	UniProtKB
MeliponaBeecheii_008381-T1	MED19	mediator of RNA polymerase II transcription subunit	EggNog-Mapper
MeliponaBeecheii_008384-T1	ATE1	Involved in the post-translational conjugation of arginine to the N-terminal aspartate or glutamate of a protein	EggNog-Mapper
MeliponaBeecheii_008393-T1	EIF3-S7	Component of the eukaryotic translation initiation factor 3 (eIF-3) complex, which is involved in protein synthesis and, together with other initiation factors, stimulates binding of mRNA and methionyl-tRNAi to the 40S ribosome (By similarity)	EggNog-Mapper
MeliponaBeecheii_008396-T1	CLIPA15	Tryp_SPc	EggNog-Mapper
MeliponaBeecheii_008415-T1	SMYD5	SET domain	EggNog-Mapper
MeliponaBeecheii_008427-T1	PTCD3	Pentatricopeptide repeat domain 3	EggNog-Mapper
MeliponaBeecheii_008437-T1	NDUFS8	NADH dehydrogenase (Ubiquinone) Fe-S protein 8, 23kDa (NADH-coenzyme Q reductase)	EggNog-Mapper
MeliponaBeecheii_008440-T1	GSTD1	Glutathione S-transferase, N-terminal domain	EggNog-Mapper
MeliponaBeecheii_008450-T1	NT8	Transporter	UniProtKB
MeliponaBeecheii_008451-T1	TRAPPC1	Uncharacterized protein	UniProtKB
MeliponaBeecheii_008495-T1	PROS54	Uncharacterized protein	UniProtKB
MeliponaBeecheii_008502-T1	TUBA3D	Tubulin is the major constituent of microtubules	EggNog-Mapper
MeliponaBeecheii_008505-T1	CPF1	Cuticular protein CPF1	UniProtKB
MeliponaBeecheii_008505-T1	CPF2	Inherit from euNOG: Pupal cuticle protein C1	EggNog-Mapper
MeliponaBeecheii_008507-T1	RPL26	KOW motif	EggNog-Mapper
MeliponaBeecheii_008514-T1	MGAT2	N-acetylglucosaminyltransferase II (MGAT2)	EggNog-Mapper
MeliponaBeecheii_008527-T1	TSF1	TR_FER	EggNog-Mapper
MeliponaBeecheii_008535-T1	SEMA-5C	Sema	EggNog-Mapper
MeliponaBeecheii_008538-T1	CLIPD1	Tryp_SPc	EggNog-Mapper
MeliponaBeecheii_008551-T1	VPS45	vacuolar protein sorting 45 homolog (S	EggNog-Mapper
MeliponaBeecheii_008563-T1	ORC1	origin recognition complex subunit	EggNog-Mapper
MeliponaBeecheii_008570-T1	LOP1	Long wavelength	EggNog-Mapper
MeliponaBeecheii_008571-T1	SLD5	Inherit from biNOG: GINS complex subunit 4 (Sld5 homolog)	EggNog-Mapper
MeliponaBeecheii_008574-T1	NIPP1	Uncharacterized protein	UniProtKB
MeliponaBeecheii_008576-T1	CSNK1A1	Uncharacterized protein	UniProtKB
MeliponaBeecheii_008588-T1	WFS1	Inherit from biNOG: Wolfram syndrome 1	EggNog-Mapper
MeliponaBeecheii_008590-T1	IP3PHOSPHATASE	IP3phosphatase	UniProtKB
MeliponaBeecheii_008603-T1	RHOGAP92B	BAR domain	EggNog-Mapper
MeliponaBeecheii_008607-T1	SIRT7	Sir2 family	EggNog-Mapper
MeliponaBeecheii_008625-T1	NHP2	H ACA ribonucleoprotein complex subunit 2-like	EggNog-Mapper
MeliponaBeecheii_008658-T1	HPX6	Animal haem peroxidase	EggNog-Mapper
MeliponaBeecheii_008667-T1	P53	P53 DNA-binding domain	EggNog-Mapper
MeliponaBeecheii_008669-T1	TPX3	Thioredoxin peroxidase 3	UniProtKB
MeliponaBeecheii_008669-T1	TPX1	C-terminal domain of 1-Cys peroxiredoxin	EggNog-Mapper
MeliponaBeecheii_008682-T1	MRPL2	Ribosomal Proteins L2, C-terminal domain	EggNog-Mapper
MeliponaBeecheii_008690-T1	OSI7	Protein of unknown function (DUF1676)	EggNog-Mapper
MeliponaBeecheii_008691-T1	OSI8	Protein of unknown function (DUF1676)	EggNog-Mapper
MeliponaBeecheii_008692-T1	OSI9	Protein of unknown function (DUF1676)	EggNog-Mapper
MeliponaBeecheii_008703-T1	OSI17	Protein of unknown function (DUF1676)	EggNog-Mapper
MeliponaBeecheii_008704-T1	OSI18	Protein of unknown function (DUF1676)	EggNog-Mapper
MeliponaBeecheii_008705-T1	OSI19	Protein of unknown function (DUF1676)	EggNog-Mapper
MeliponaBeecheii_008706-T1	OSI20		EggNog-Mapper
MeliponaBeecheii_008740-T1	SBP2	Ribosomal protein L7Ae/L30e/S12e/Gadd45 family	EggNog-Mapper
MeliponaBeecheii_008746-T1	SRPN19	Serpin (serine protease inhibitor)	EggNog-Mapper
MeliponaBeecheii_008766-T1	MRPL43	Mitochondrial ribosomal protein L51 / S25 / CI-B8 domain	EggNog-Mapper
MeliponaBeecheii_008768-T1	ATP5I	ATP synthase E chain	EggNog-Mapper
MeliponaBeecheii_008779-T1	ROE1	Essential component of the PAM complex, a complex required for the translocation of transit peptide-containing proteins from the inner membrane into the mitochondrial matrix in an ATP-dependent manner (By similarity)	EggNog-Mapper
MeliponaBeecheii_008780-T1	MLH1	mutL homolog	EggNog-Mapper
MeliponaBeecheii_008832-T1	PK92B	S_TKc	EggNog-Mapper
MeliponaBeecheii_008845-T1	BRD8	BROMO	EggNog-Mapper
MeliponaBeecheii_008851-T1	RCD1	Inherit from biNOG: KAT8 regulatory NSL complex subunit 3	EggNog-Mapper
MeliponaBeecheii_008854-T1	RANBP16	Uncharacterized protein	UniProtKB
MeliponaBeecheii_008856-T1	PAIP2	Ataxin-2 C-terminal region	EggNog-Mapper
MeliponaBeecheii_008868-T1	ARR1	Arrestin_C	EggNog-Mapper
MeliponaBeecheii_008891-T1	PANK1	PaNtothenate Kinase	EggNog-Mapper
MeliponaBeecheii_008893-T1	MMS19	DNA repair transcription protein MET18 MMS19	EggNog-Mapper
MeliponaBeecheii_008906-T1	TUBAL3	Tubulin is the major constituent of microtubules	EggNog-Mapper
MeliponaBeecheii_008915-T1	DOPR2	Dopamine receptor	UniProtKB
MeliponaBeecheii_008915-T1	GPRDOP2	Serpentine type 7TM GPCR chemoreceptor Srsx	EggNog-Mapper
MeliponaBeecheii_008929-T1	BCAS2	Breast carcinoma amplified sequence 2 (BCAS2)	EggNog-Mapper
MeliponaBeecheii_008930-T1	RPL4	Ribosomal protein L4/L1 family	EggNog-Mapper
MeliponaBeecheii_008950-T1	SMAD4	Mothers against decapentaplegic	UniProtKB
MeliponaBeecheii_008950-T1	SMAD4	DWA	EggNog-Mapper
MeliponaBeecheii_008955-T1	VPS24	Snf7	EggNog-Mapper
MeliponaBeecheii_008981-T1	TRC8	Zinc finger, C3HC4 type (RING finger)	EggNog-Mapper
MeliponaBeecheii_008985-T1	OR85C	Odorant receptor	EggNog-Mapper
MeliponaBeecheii_008986-T1	OR85C	Odorant receptor	EggNog-Mapper
MeliponaBeecheii_009012-T1	SEC5	IPT/TIG domain	EggNog-Mapper
MeliponaBeecheii_009013-T1	AKT1	Protein kinase C terminal domain	EggNog-Mapper
MeliponaBeecheii_009035-T1	GAS41	YEATS family	EggNog-Mapper
MeliponaBeecheii_009037-T1	CHT2	Glyco_18	EggNog-Mapper
MeliponaBeecheii_009050-T1	IP3K	Kinase	UniProtKB
MeliponaBeecheii_009058-T1	PAT1	Uncharacterized protein	UniProtKB
MeliponaBeecheii_009058-T1	PAT1	Inherit from biNOG: amyloid beta precursor protein (cytoplasmic tail) binding protein 2	EggNog-Mapper
MeliponaBeecheii_009084-T1	EF1GAMMA	EF1G	EggNog-Mapper
MeliponaBeecheii_009086-T1	ARP11	ACTIN	EggNog-Mapper
MeliponaBeecheii_009087-T1	ARP11	ACTIN	EggNog-Mapper
MeliponaBeecheii_009088-T1	EIF3-S5	Component of the eukaryotic translation initiation factor 3 (eIF-3) complex, which is involved in protein synthesis and, together with other initiation factors, stimulates binding of mRNA and methionyl-tRNAi to the 40S ribosome (By similarity)	EggNog-Mapper
MeliponaBeecheii_009111-T1	UPF1	Uncharacterized protein	UniProtKB
MeliponaBeecheii_009111-T1	UPF1	regulator of nonsense transcripts	EggNog-Mapper
MeliponaBeecheii_009114-T1	SYX18	SNARE-complex protein Syntaxin-18 N-terminus	EggNog-Mapper
MeliponaBeecheii_009121-T1	PROHORMONE4	Prohormone-4	UniProtKB
MeliponaBeecheii_009132-T1	CULLIN-3	Cullin protein neddylation domain	EggNog-Mapper
MeliponaBeecheii_009133-T1	UBCD10	ubiquitin-conjugating enzyme E2 L3-like	EggNog-Mapper
MeliponaBeecheii_009139-T1	PPP4R2R	PPP4R2	EggNog-Mapper
MeliponaBeecheii_009173-T1	TAF5	Uncharacterized protein	UniProtKB
MeliponaBeecheii_009173-T1	TAF5	transcription initiation factor TFIID subunit 5	EggNog-Mapper
MeliponaBeecheii_009182-T1	GLCT-1	Inherit from biNOG: UDP-glucose ceramide glucosyltransferase	EggNog-Mapper
MeliponaBeecheii_009190-T1	CBP80	Uncharacterized protein	UniProtKB
MeliponaBeecheii_009190-T1	CBP80	MIF4G like	EggNog-Mapper
MeliponaBeecheii_009194-T1	ART4	PRMT5 arginine-N-methyltransferase	EggNog-Mapper
MeliponaBeecheii_009200-T1	SPZ6		EggNog-Mapper
MeliponaBeecheii_009230-T1	ARPC4	actin related protein 2 3 complex, subunit 4	EggNog-Mapper
MeliponaBeecheii_009257-T1	ACHE1	Carboxylic ester hydrolase	UniProtKB
MeliponaBeecheii_009257-T1	ACHE-1	alpha/beta hydrolase fold	EggNog-Mapper
MeliponaBeecheii_009263-T1	TAF6	TAF	EggNog-Mapper
MeliponaBeecheii_009265-T1	SYX8	SNARE domain	EggNog-Mapper
MeliponaBeecheii_009277-T1	PROHORMONE1	Prohormone-1	UniProtKB
MeliponaBeecheii_009278-T1	LIG3	ATP dependent DNA ligase C terminal region	EggNog-Mapper
MeliponaBeecheii_009279-T1	LIG3	ATP dependent DNA ligase C terminal region	EggNog-Mapper
MeliponaBeecheii_009284-T1	SCP1	EFh	EggNog-Mapper
MeliponaBeecheii_009286-T1	LSM7	Sm	EggNog-Mapper
MeliponaBeecheii_009290-T1	ARS2	Domain of unknown function (DUF3546)	EggNog-Mapper
MeliponaBeecheii_009294-T1	FRMD7	and pleckstrin domain protein	EggNog-Mapper
MeliponaBeecheii_009317-T1	CV-2	von Willebrand factor type C domain	EggNog-Mapper
MeliponaBeecheii_009325-T1	CDK5	Uncharacterized protein	UniProtKB
MeliponaBeecheii_009325-T1	CDK5	S_TKc	EggNog-Mapper
MeliponaBeecheii_009332-T1	SYX1A	SynN	EggNog-Mapper
MeliponaBeecheii_009344-T1	HDAC4	Histone deacetylase domain	EggNog-Mapper
MeliponaBeecheii_009345-T1	TOX3	FAD1 flavin adenine dinucleotide synthetase homolog (S	EggNog-Mapper
MeliponaBeecheii_009346-T1	TOX3	FAD1 flavin adenine dinucleotide synthetase homolog (S	EggNog-Mapper
MeliponaBeecheii_009356-T1	NUP98	Nucleoporin autopeptidase	EggNog-Mapper
MeliponaBeecheii_009418-T1	MED24	mediator of RNA polymerase II transcription subunit	EggNog-Mapper
MeliponaBeecheii_009439-T1	PRP1	Prion protein	EggNog-Mapper
MeliponaBeecheii_009442-T1	MT2	C-5 cytosine-specific DNA methylase	EggNog-Mapper
MeliponaBeecheii_009467-T1	SRP68	Signal-recognition-particle assembly has a crucial role in targeting secretory proteins to the rough endoplasmic reticulum membrane (By similarity)	EggNog-Mapper
MeliponaBeecheii_009468-T1	RPL6	ribosomal protein	EggNog-Mapper
MeliponaBeecheii_009483-T1	RPL13	60S ribosomal protein L13	EggNog-Mapper
MeliponaBeecheii_009484-T1	RPL13	60S ribosomal protein L13	EggNog-Mapper
MeliponaBeecheii_009492-T1	KCNJ6	Potassium inwardly-rectifying channel, subfamily J, member	EggNog-Mapper
MeliponaBeecheii_009509-T1	GPI1	N-acetylglucosaminyl transferase component (Gpi1)	EggNog-Mapper
MeliponaBeecheii_009538-T1	BLOC1S6	biogenesis of lysosomal organelles complex-1, subunit 6, pallidin	EggNog-Mapper
MeliponaBeecheii_009539-T1	O-FUT2	O-fucosyltransferase 2	EggNog-Mapper
MeliponaBeecheii_009553-T1	RPL13	60S ribosomal protein L13	EggNog-Mapper
MeliponaBeecheii_009567-T1	KINESIN6B	Kinesin-like protein	UniProtKB
MeliponaBeecheii_009568-T1	CISD3	CDGSH iron sulfur domain 3	EggNog-Mapper
MeliponaBeecheii_009591-T1	HMT-1	ABC transporter transmembrane region	EggNog-Mapper
MeliponaBeecheii_009641-T1	CA10	Carbonic anhydrase	EggNog-Mapper
MeliponaBeecheii_009668-T1	VAMP1	vesicle-associated membrane protein	EggNog-Mapper
MeliponaBeecheii_009672-T1	RPL22	Ribosomal L22e protein family	EggNog-Mapper
MeliponaBeecheii_009673-T1	ATG8A	Uncharacterized protein	UniProtKB
MeliponaBeecheii_009673-T1	ATG8A	Ubiquitin-like autophagy protein Apg12	EggNog-Mapper
MeliponaBeecheii_009675-T1	ORC4	Archaeal ATPase	EggNog-Mapper
MeliponaBeecheii_009723-T1	RGS11	Regulator of G-protein signaling	EggNog-Mapper
MeliponaBeecheii_009734-T1	NEP5	Peptidase family M13	EggNog-Mapper
MeliponaBeecheii_009738-T1	CYT-B5-R	Fatty acid desaturase	EggNog-Mapper
MeliponaBeecheii_009754-T1	TRXR-1	Pyridine nucleotide-disulphide oxidoreductase, dimerisation domain	EggNog-Mapper
MeliponaBeecheii_009844-T1	GPRK1	G protein-coupled receptor kinase	EggNog-Mapper
MeliponaBeecheii_009888-T1	MRPL3	Ribosomal protein L3	EggNog-Mapper
MeliponaBeecheii_009889-T1	KAP-ALPHA3	Importin subunit alpha	EggNog-Mapper
MeliponaBeecheii_009894-T1	RPA2	Replication protein A C terminal	EggNog-Mapper
MeliponaBeecheii_009896-T1	RPA2	Replication protein A C terminal	EggNog-Mapper
MeliponaBeecheii_009899-T1	MRPL18	Mitochondrial ribosomal protein	EggNog-Mapper
MeliponaBeecheii_009900-T1	WNT5	Ligand for members of the frizzled family of seven transmembrane receptors (By similarity)	EggNog-Mapper
MeliponaBeecheii_009905-T1	GINT3	PUB domain	EggNog-Mapper
MeliponaBeecheii_009907-T1	CWC25	Pre-mRNA splicing factor	EggNog-Mapper
MeliponaBeecheii_009911-T1	GOLGA3	Golgin A3	EggNog-Mapper
MeliponaBeecheii_009915-T1	RPL14	Ribosomal protein L14	EggNog-Mapper
MeliponaBeecheii_009926-T1	GALNAC-T2	Ricin-type beta-trefoil lectin domain	EggNog-Mapper
MeliponaBeecheii_009953-T1	GSTT1	Glutathione S-transferase	EggNog-Mapper
MeliponaBeecheii_009957-T1	RAB5	RAB	EggNog-Mapper
MeliponaBeecheii_010033-T1	LIS-1	Positively regulates the activity of the minus-end directed microtubule motor protein dynein	EggNog-Mapper
MeliponaBeecheii_010036-T1	EXP6	Exportin 1-like protein	EggNog-Mapper
MeliponaBeecheii_010048-T1	SRGAP1	slit-robo rho GTPase activating protein	EggNog-Mapper
MeliponaBeecheii_010060-T1	SURF1	SURF1 family	EggNog-Mapper
MeliponaBeecheii_010061-T1	GS2	Glutamine synthetase, catalytic domain	EggNog-Mapper
MeliponaBeecheii_010065-T1	RHO-7	Rhomboid family	EggNog-Mapper
MeliponaBeecheii_010067-T1	RPS23	Pfam:Ribosomal_S12	EggNog-Mapper
MeliponaBeecheii_010073-T1	INX2	Innexin	EggNog-Mapper
MeliponaBeecheii_010074-T1	INX7	Innexin	EggNog-Mapper
MeliponaBeecheii_010078-T1	FEM-1	Ankyrin repeat	EggNog-Mapper
MeliponaBeecheii_010086-T1	TPX4	C-terminal domain of 1-Cys peroxiredoxin	EggNog-Mapper
MeliponaBeecheii_010094-T1	ASH2	absent, small, or homeotic discs 2	EggNog-Mapper
MeliponaBeecheii_010100-T1	KCNMA1	Potassium large conductance calcium-activated channel, subfamily M, alpha member 1	EggNog-Mapper
MeliponaBeecheii_010104-T1	LSD-1	Perilipin family	EggNog-Mapper
MeliponaBeecheii_010124-T1	RPL35A	Uncharacterized protein	UniProtKB
MeliponaBeecheii_010124-T1	RPL35A	Ribosomal protein L35Ae	EggNog-Mapper
MeliponaBeecheii_010126-T1	HS6ST	Sulfotransferase family	EggNog-Mapper
MeliponaBeecheii_010150-T1	MRG15	MRG	EggNog-Mapper
MeliponaBeecheii_010158-T1	VPS16B	Golgin subfamily A member 5	EggNog-Mapper
MeliponaBeecheii_010166-T1	SPF45	G_patch	EggNog-Mapper
MeliponaBeecheii_010168-T1	CETN3	centrin, EF-hand protein, 3	EggNog-Mapper
MeliponaBeecheii_010172-T1	HEL25E	DEAD/DEAH box helicase	EggNog-Mapper
MeliponaBeecheii_010173-T1	LSM4	U6 snRNA-associated Sm-like protein LSm4	UniProtKB
MeliponaBeecheii_010179-T1	MRPS25	Ribosomal protein S25	EggNog-Mapper
MeliponaBeecheii_010184-T1	MSL-3	MRG	EggNog-Mapper
MeliponaBeecheii_010235-T1	RAB7	RAB	EggNog-Mapper
MeliponaBeecheii_010240-T1	VHA14	Subunit of the peripheral V1 complex of vacuolar ATPase essential for assembly or catalytic function	EggNog-Mapper
MeliponaBeecheii_010253-T1	CSTF64	Uncharacterized protein	UniProtKB
MeliponaBeecheii_010253-T1	CSTF-64	RNA recognition motif	EggNog-Mapper
MeliponaBeecheii_010353-T1	GABA-B-R2	gaba-b receptor	EggNog-Mapper
MeliponaBeecheii_010354-T1	GABA-B-R2	gaba-b receptor	EggNog-Mapper
MeliponaBeecheii_010355-T1	GABA-B-R2	gaba-b receptor	EggNog-Mapper
MeliponaBeecheii_010525-T1	TBL3	transducin beta-like 3	EggNog-Mapper
MeliponaBeecheii_010529-T1	SPH55	Uncharacterized protein	UniProtKB
MeliponaBeecheii_010531-T1	SRP54	Signal recognition particle 54 kDa protein	UniProtKB
MeliponaBeecheii_010536-T1	MKK4	Dual specificity mitogen-activated protein kinase kinase	UniProtKB
MeliponaBeecheii_010536-T1	MKK4	S_TKc	EggNog-Mapper
MeliponaBeecheii_010537-T1	MRPS7	Ribosomal protein S7p/S5e	EggNog-Mapper
MeliponaBeecheii_010556-T1	OR49B	Odorant receptor	EggNog-Mapper
MeliponaBeecheii_010557-T1	OR49B	Odorant receptor	EggNog-Mapper
MeliponaBeecheii_010558-T1	OR49B	Odorant receptor	EggNog-Mapper
MeliponaBeecheii_010559-T1	OR49B	Odorant receptor	EggNog-Mapper
MeliponaBeecheii_010560-T1	OR49B	Odorant receptor	EggNog-Mapper
MeliponaBeecheii_010561-T1	OR49B	Odorant receptor	EggNog-Mapper
MeliponaBeecheii_010562-T1	OR49B	Odorant receptor	EggNog-Mapper
MeliponaBeecheii_010563-T1	OR49B	Odorant receptor	EggNog-Mapper
MeliponaBeecheii_010564-T1	OR22C	Odorant receptor	EggNog-Mapper
MeliponaBeecheii_010565-T1	OR49B	Odorant receptor	EggNog-Mapper
MeliponaBeecheii_010566-T1	MLC2	myosin regulatory light chain	EggNog-Mapper
MeliponaBeecheii_010567-T1	OR49B	Odorant receptor	EggNog-Mapper
MeliponaBeecheii_010568-T1	MLC2	myosin regulatory light chain	EggNog-Mapper
MeliponaBeecheii_010570-T1	RPB2	DNA-directed RNA polymerase subunit beta	UniProtKB
MeliponaBeecheii_010584-T1	JAFRAC1	C-terminal domain of 1-Cys peroxiredoxin	EggNog-Mapper
MeliponaBeecheii_010601-T1	CDK2	S_TKc	EggNog-Mapper
MeliponaBeecheii_010639-T1	NHA1	Sodium/hydrogen exchanger family	EggNog-Mapper
MeliponaBeecheii_010643-T1	SLC9B2	Solute carrier family 9, subfamily B (NHA2, cation proton antiporter 2), member 2	EggNog-Mapper
MeliponaBeecheii_010644-T1	NHA1	Sodium/hydrogen exchanger family	EggNog-Mapper
MeliponaBeecheii_010650-T1	SLC9B2	Solute carrier family 9, subfamily B (NHA2, cation proton antiporter 2), member 2	EggNog-Mapper
MeliponaBeecheii_010678-T1	RPL21	Uncharacterized protein	UniProtKB
MeliponaBeecheii_010678-T1	RPL21	Ribosomal protein L21e	EggNog-Mapper
MeliponaBeecheii_010696-T1	NDUFB3	NADH dehydrogenase (ubiquinone) 1 beta subcomplex	EggNog-Mapper
MeliponaBeecheii_010722-T1	RBCN-3B	WD domain, G-beta repeat	EggNog-Mapper
MeliponaBeecheii_010723-T1	RBCN-3B	WD domain, G-beta repeat	EggNog-Mapper
MeliponaBeecheii_010747-T1	RPS10	Plectin/S10 domain	EggNog-Mapper
MeliponaBeecheii_010813-T1	COG3	Uncharacterized protein	UniProtKB
MeliponaBeecheii_010813-T1	COG3	Sec34-like family	EggNog-Mapper
MeliponaBeecheii_010814-T1	RPL36	Ribosomal protein L36e	EggNog-Mapper
MeliponaBeecheii_010826-T1	FBXL4	FBOX	EggNog-Mapper
MeliponaBeecheii_010828-T1	TPX5	C-terminal domain of 1-Cys peroxiredoxin	EggNog-Mapper
MeliponaBeecheii_010832-T1	MCT1	Monocarboxylate transporter	EggNog-Mapper
MeliponaBeecheii_010842-T1	CSN5	Uncharacterized protein	UniProtKB
MeliponaBeecheii_010842-T1	CSN5	Pfam:Mov34	EggNog-Mapper
MeliponaBeecheii_010846-T1	TUBG1	Tubulin is the major constituent of microtubules	EggNog-Mapper
MeliponaBeecheii_010849-T1	ATP5C1	Mitochondrial membrane ATP synthase (F(1)F(0) ATP synthase or Complex V) produces ATP from ADP in the presence of a proton gradient across the membrane which is generated by electron transport complexes of the respiratory chain	EggNog-Mapper
MeliponaBeecheii_010856-T1	RPS2	Ribosomal protein S5, N-terminal domain	EggNog-Mapper
MeliponaBeecheii_010875-T1	HPR1	THO complex subunit 1 transcription elongation factor	EggNog-Mapper
MeliponaBeecheii_010957-T1	AUT1	Autophagy-related protein 3	UniProtKB
MeliponaBeecheii_010957-T1	AUT1	Autophagy-related protein 3	EggNog-Mapper
MeliponaBeecheii_010968-T1	APC7	TPR	EggNog-Mapper
MeliponaBeecheii_010972-T1	CDC2RK	S_TKc	EggNog-Mapper
MeliponaBeecheii_010973-T1	CSP6	Insect pheromone-binding family, A10/OS-D	EggNog-Mapper
MeliponaBeecheii_010976-T1	NDUFB6	NADH dehydrogenase (ubiquinone) 1 beta subcomplex, 6, 17kDa	EggNog-Mapper
MeliponaBeecheii_010978-T1	TTC25	Tetratricopeptide repeat domain 25	EggNog-Mapper
MeliponaBeecheii_011146-T1	MAL-A5	Aamy	EggNog-Mapper
MeliponaBeecheii_011218-T1	ZPR1	ZPR1 zinc-finger domain	EggNog-Mapper
MeliponaBeecheii_011220-T1	SFXN2	SideroFleXiN	EggNog-Mapper
MeliponaBeecheii_011221-T1	TFB4	Transcription factor Tfb4	EggNog-Mapper
MeliponaBeecheii_011222-T1	MDH2	malate dehydrogenase 2, NAD (mitochondrial)	EggNog-Mapper
MeliponaBeecheii_011276-T1	CDC2	S_TKc	EggNog-Mapper
MeliponaBeecheii_011285-T1	INTS12	PHD	EggNog-Mapper
MeliponaBeecheii_011293-T1	NSMCE1	non-SMC element 1 homolog (S	EggNog-Mapper
MeliponaBeecheii_011299-T1	SIRT4	Sir2 family	EggNog-Mapper
MeliponaBeecheii_011300-T1	BX42	SKIP/SNW domain	EggNog-Mapper
MeliponaBeecheii_011309-T1	CCE-I1	Carboxylesterase family	EggNog-Mapper
MeliponaBeecheii_011318-T1	SPTBN5	Spectrin beta	EggNog-Mapper
MeliponaBeecheii_011353-T1	KEK6	LRRCT	EggNog-Mapper
MeliponaBeecheii_011367-T1	THOC7	Tho complex subunit 7	EggNog-Mapper
MeliponaBeecheii_011381-T1	RPS15	Uncharacterized protein	UniProtKB
MeliponaBeecheii_011381-T1	RPS15	Ribosomal protein S19	EggNog-Mapper
MeliponaBeecheii_011388-T1	MRPS27	Mitochondrial ribosomal protein S27	EggNog-Mapper
MeliponaBeecheii_011393-T1	TMED3	Transmembrane emp24 protein transport domain containing	EggNog-Mapper
MeliponaBeecheii_011408-T1	OCTBETA2R	Serpentine type 7TM GPCR chemoreceptor Srx	EggNog-Mapper
MeliponaBeecheii_011409-T1	OCTBETA4	Octopamine beta-type receptor 4	UniProtKB
MeliponaBeecheii_011415-T1	RHOGAP92B	BAR domain	EggNog-Mapper
MeliponaBeecheii_011418-T1	OA2	7 transmembrane receptor (rhodopsin family)	EggNog-Mapper
MeliponaBeecheii_011419-T1	OA2	7 transmembrane receptor (rhodopsin family)	EggNog-Mapper
MeliponaBeecheii_011421-T1	OA2	7 transmembrane receptor (rhodopsin family)	EggNog-Mapper
MeliponaBeecheii_011424-T1	ENT2	Nucleoside transporter	EggNog-Mapper
MeliponaBeecheii_011433-T1	KINESIN2C	Kinesin-like protein	UniProtKB
MeliponaBeecheii_011443-T1	NOP14	Nop14-like family	EggNog-Mapper
MeliponaBeecheii_011444-T1	MRPL45	Tim44	EggNog-Mapper
MeliponaBeecheii_011464-T1	SPT5	CTD	EggNog-Mapper
MeliponaBeecheii_011567-T1	CTL4	Uncharacterized protein	UniProtKB
MeliponaBeecheii_011574-T1	GPRGHP3	Serpentine type 7TM GPCR chemoreceptor Srsx	EggNog-Mapper
MeliponaBeecheii_011577-T1	JIL-1	Protein kinase C terminal domain	EggNog-Mapper
MeliponaBeecheii_011590-T1	NS3	50S ribosome-binding GTPase	EggNog-Mapper
MeliponaBeecheii_011591-T1	SSU72	RNA polymerase II subunit A C-terminal domain phosphatase	EggNog-Mapper
MeliponaBeecheii_011604-T1	MRPL23	ribosomal protein L23	EggNog-Mapper
MeliponaBeecheii_011616-T1	P38B	p38 map kinase	EggNog-Mapper
MeliponaBeecheii_011623-T1	GOS28	Snare region anchored in the vesicle membrane C-terminus	EggNog-Mapper
MeliponaBeecheii_011625-T1	PR-SET7	SET domain	EggNog-Mapper
MeliponaBeecheii_011627-T1	ELP1	elongator complex protein 1-like	EggNog-Mapper
MeliponaBeecheii_011638-T1	MEF2	MADS	EggNog-Mapper
MeliponaBeecheii_011645-T1	MRPL39	ribosomal protein L39	EggNog-Mapper
MeliponaBeecheii_011657-T1	VPS13A	Inherit from meNOG: vacuolar protein sorting 13 homolog	EggNog-Mapper
MeliponaBeecheii_011669-T1	RBSN-5	Rabenosyn Rab binding domain	EggNog-Mapper
MeliponaBeecheii_011671-T1	CUSOD2	Destroys radicals which are normally produced within the cells and which are toxic to biological systems (By similarity)	EggNog-Mapper
MeliponaBeecheii_011672-T1	WDR63	WD repeat domain 63	EggNog-Mapper
MeliponaBeecheii_011674-T1	WDR63	WD repeat domain 63	EggNog-Mapper
MeliponaBeecheii_011722-T1	KU80	Ku70/Ku80 beta-barrel domain	EggNog-Mapper
MeliponaBeecheii_011725-T1	PGLYM78	PGAM	EggNog-Mapper
MeliponaBeecheii_011731-T1	ASRGL1	Taspase, threonine aspartase, 1	EggNog-Mapper
MeliponaBeecheii_011768-T1	RPL19	Ribosomal protein L19	UniProtKB
MeliponaBeecheii_011768-T1	RPL19	Ribosomal protein L19e	EggNog-Mapper
MeliponaBeecheii_011792-T1	NDUFV1	NADH dehydrogenase (ubiquinone) flavoprotein 1, 51kDa	EggNog-Mapper
MeliponaBeecheii_011793-T1	NDUFV1	NADH dehydrogenase (ubiquinone) flavoprotein 1, 51kDa	EggNog-Mapper
MeliponaBeecheii_011801-T1	AC3	ORF for hypothetical protein	UniProtKB
MeliponaBeecheii_011801-T1	AC3	CYCc	EggNog-Mapper
MeliponaBeecheii_011802-T1	AC3	CYCc	EggNog-Mapper
MeliponaBeecheii_011803-T1	AC3	CYCc	EggNog-Mapper
MeliponaBeecheii_011827-T1	MEI-W68	Inherit from inNOG: Meiotic recombination protein spo11	EggNog-Mapper
MeliponaBeecheii_011837-T1	JPH1	Junctophilin	EggNog-Mapper
MeliponaBeecheii_011853-T1	BLOS2	Biogenesis of lysosome-related organelles complex-1 subunit 2	EggNog-Mapper
MeliponaBeecheii_011877-T1	SCRB17	CD36 family	EggNog-Mapper
MeliponaBeecheii_011897-T1	GABA-B-R3	7 transmembrane sweet-taste receptor of 3 GCPR	EggNog-Mapper
MeliponaBeecheii_011898-T1	GABA-B-R3	7 transmembrane sweet-taste receptor of 3 GCPR	EggNog-Mapper
MeliponaBeecheii_011899-T1	GABA-B-R3	7 transmembrane sweet-taste receptor of 3 GCPR	EggNog-Mapper
MeliponaBeecheii_011900-T1	GABA-B-R3	7 transmembrane sweet-taste receptor of 3 GCPR	EggNog-Mapper
MeliponaBeecheii_011929-T1	RNASEX25	Ribonuclease	EggNog-Mapper
MeliponaBeecheii_011931-T1	HIST1H2AE	Histone H2A	EggNog-Mapper
MeliponaBeecheii_011937-T1	DNR1	FERM central domain	EggNog-Mapper
MeliponaBeecheii_011938-T1	VHA13	Vacuolar ATP synthase subunit	EggNog-Mapper
MeliponaBeecheii_011963-T1	TUB1	Tubulin is the major constituent of microtubules	EggNog-Mapper
MeliponaBeecheii_011967-T1	TUBB6	Tubulin is the major constituent of microtubules	EggNog-Mapper
MeliponaBeecheii_011970-T1	VPS28	vacuolar protein sorting 28 homolog (S	EggNog-Mapper
MeliponaBeecheii_011971-T1	VPS28	VPS28 protein	EggNog-Mapper
MeliponaBeecheii_011972-T1	TRIM9	Uncharacterized protein	UniProtKB
MeliponaBeecheii_011972-T1	TRIM9	BBC	EggNog-Mapper
MeliponaBeecheii_011973-T1	TRIM9	BBC	EggNog-Mapper
MeliponaBeecheii_011982-T1	SYX16	Syntaxin	EggNog-Mapper
MeliponaBeecheii_011990-T1	RPL15	Ribosomal protein L15	EggNog-Mapper
MeliponaBeecheii_011991-T1	ARPC3A	ARP2/3 complex ARPC3 (21 kDa) subunit	EggNog-Mapper
MeliponaBeecheii_011996-T1	NDUFA4	NADH dehydrogenase (Ubiquinone) 1 alpha subcomplex	EggNog-Mapper
MeliponaBeecheii_011998-T1	VPS16A	Vacuolar protein sorting-associated protein 16	UniProtKB
MeliponaBeecheii_011998-T1	VPS16A	vacuolar protein sorting	EggNog-Mapper
MeliponaBeecheii_012010-T1	SIR2	Sir2 family	EggNog-Mapper
MeliponaBeecheii_012022-T1	CENG1A	K12491 Arf-GAP, GTPase, ANK repeat and PH domain-containing protein 1 2 3	EggNog-Mapper
MeliponaBeecheii_012062-T1	APD-3		EggNog-Mapper
MeliponaBeecheii_012120-T1	MRPS31	mitochondrial ribosomal protein, S31	EggNog-Mapper
MeliponaBeecheii_012138-T1	RSF1	RNA recognition motif	EggNog-Mapper
MeliponaBeecheii_012139-T1	SEC15	Exocyst complex subunit Sec15-like	EggNog-Mapper
MeliponaBeecheii_012147-T1	GFAT1	SIS domain	EggNog-Mapper
MeliponaBeecheii_012158-T1	APH-1	Aph-1 protein	EggNog-Mapper
MeliponaBeecheii_012159-T1	MED17	Mediator of RNA polymerase II transcription subunit 17	UniProtKB
MeliponaBeecheii_012159-T1	MED17	mediator of RNA polymerase II transcription subunit	EggNog-Mapper
MeliponaBeecheii_012160-T1	MSH6	MutS domain I	EggNog-Mapper
MeliponaBeecheii_012164-T1	UBCD6	Ubiquitin-conjugating enzyme	EggNog-Mapper
MeliponaBeecheii_012168-T1	RPS14	Ribosomal protein S11	EggNog-Mapper
MeliponaBeecheii_012169-T1	MRE11	Mre11 DNA-binding presumed domain	EggNog-Mapper
MeliponaBeecheii_012294-T1	4EHP	Eukaryotic initiation factor 4E	EggNog-Mapper
MeliponaBeecheii_012297-T1	RPL7	Ribosomal L30 N-terminal domain	EggNog-Mapper
MeliponaBeecheii_012335-T1	DESAT1	fatty acid desaturase	EggNog-Mapper
MeliponaBeecheii_012347-T1	GSTS1	Glutathione S-transferase, N-terminal domain	EggNog-Mapper
MeliponaBeecheii_012358-T1	ZFH1	Homeobox domain	EggNog-Mapper
MeliponaBeecheii_012360-T1	KAPALPHA1	Importin subunit alpha	UniProtKB
MeliponaBeecheii_012360-T1	KAP-ALPHA1	Importin subunit alpha	EggNog-Mapper
MeliponaBeecheii_012370-T1	SEC6	Exocyst complex component Sec6	EggNog-Mapper
MeliponaBeecheii_012384-T1	HPX5	Animal haem peroxidase	EggNog-Mapper
MeliponaBeecheii_012385-T1	HPX5	Animal haem peroxidase	EggNog-Mapper
MeliponaBeecheii_012410-T1	MRPL27	Ribosomal L27 protein	EggNog-Mapper
MeliponaBeecheii_012412-T1	RAD21	N terminus of Rad21 / Rec8 like protein	EggNog-Mapper
MeliponaBeecheii_012460-T1	USP53	ubiquitin- specific peptidase	EggNog-Mapper
MeliponaBeecheii_012466-T1	USP53	ubiquitin- specific peptidase	EggNog-Mapper
MeliponaBeecheii_012530-T1	RASGEF1C	RasGEF domain family, member	EggNog-Mapper
MeliponaBeecheii_012532-T1	COX18	cytochrome c oxidase assembly homolog 18 (yeast)	EggNog-Mapper
MeliponaBeecheii_012558-T1	IRP30	IRP30	UniProtKB
MeliponaBeecheii_012567-T1	PTX1	OAR domain	EggNog-Mapper
MeliponaBeecheii_012568-T1	PTX1	OAR domain	EggNog-Mapper
MeliponaBeecheii_012570-T1	PTX1	OAR domain	EggNog-Mapper
MeliponaBeecheii_012626-T1	SCARB2	CD36 molecule (thrombospondin receptor)	EggNog-Mapper
MeliponaBeecheii_012635-T1	EIF-1A	Seems to be required for maximal rate of protein biosynthesis	EggNog-Mapper
MeliponaBeecheii_012642-T1	RPS24	40S ribosomal protein S24	EggNog-Mapper
MeliponaBeecheii_012669-T1	TIM2	Timeless protein	EggNog-Mapper
MeliponaBeecheii_012678-T1	TIM2	Timeless protein	EggNog-Mapper
MeliponaBeecheii_012706-T1	PYK1	Pyruvate kinase	EggNog-Mapper
MeliponaBeecheii_012723-T1	SMC1	SMC proteins Flexible Hinge Domain	EggNog-Mapper
MeliponaBeecheii_012724-T1	SMC1	SMC proteins Flexible Hinge Domain	EggNog-Mapper
MeliponaBeecheii_012725-T1	PRX5	Redoxin	EggNog-Mapper
MeliponaBeecheii_012756-T1	MAD2	HORMA domain	EggNog-Mapper
MeliponaBeecheii_012778-T1	RPS10	Plectin/S10 domain	EggNog-Mapper
MeliponaBeecheii_012784-T1	GR3	Trehalose receptor	EggNog-Mapper
MeliponaBeecheii_012792-T1	NC2BETA	Histone-like transcription factor (CBF/NF-Y) and archaeal histone	EggNog-Mapper
MeliponaBeecheii_012795-T1	EXO84	Inherit from inNOG: Vps51/Vps67	EggNog-Mapper
MeliponaBeecheii_012804-T1	ARP8	ACTIN	EggNog-Mapper
MeliponaBeecheii_012806-T1	MRPS22	Mitochondrial 28S ribosomal protein S22	EggNog-Mapper
MeliponaBeecheii_012824-T1	ATG9	Autophagy protein Apg9	EggNog-Mapper
MeliponaBeecheii_012842-T1	TANGO4	WD domain, G-beta repeat	EggNog-Mapper
MeliponaBeecheii_012852-T1	EAF6	Histone acetyltransferase subunit NuA4	EggNog-Mapper
MeliponaBeecheii_012856-T1	MDN1	Nuclear chaperone required for maturation and nuclear export of pre-60S ribosome subunits (By similarity)	EggNog-Mapper
MeliponaBeecheii_012861-T1	MDN1	Nuclear chaperone required for maturation and nuclear export of pre-60S ribosome subunits (By similarity)	EggNog-Mapper
MeliponaBeecheii_012873-T1	MED26	TFIIS helical bundle-like domain	EggNog-Mapper
MeliponaBeecheii_012890-T1	4EBP	Eukaryotic translation initiation factor 4E binding protein (EIF4EBP)	EggNog-Mapper
MeliponaBeecheii_012891-T1	EIF-4A	DEAD/DEAH box helicase	EggNog-Mapper
MeliponaBeecheii_012894-T1	SET2	SRI (Set2 Rpb1 interacting) domain	EggNog-Mapper
MeliponaBeecheii_012898-T1	RPL23A	Ribosomal protein L23, N-terminal domain	EggNog-Mapper
MeliponaBeecheii_012915-T1	GPRMAC1	Serpentine type 7TM GPCR chemoreceptor Srsx	EggNog-Mapper
MeliponaBeecheii_012929-T1	CLE7	Putative carnitine deficiency-associated protein	EggNog-Mapper
MeliponaBeecheii_013022-T1	NEP1	Uncharacterized protein	UniProtKB
MeliponaBeecheii_013022-T1	NEP1	Peptidase family M13	EggNog-Mapper
MeliponaBeecheii_013040-T1	MP20	Transgelin	UniProtKB
MeliponaBeecheii_013040-T1	MP20	Calponin family repeat	EggNog-Mapper
MeliponaBeecheii_013041-T1	BAP60	SWI SNF-related matrix-associated actin-dependent regulator of chromatin subfamily D member 1-like	EggNog-Mapper
MeliponaBeecheii_013043-T1	RPL31	Ribosomal protein L31e	EggNog-Mapper
MeliponaBeecheii_013044-T1	THO2	Transcription factor/nuclear export subunit protein 2	EggNog-Mapper
MeliponaBeecheii_013077-T1	RAB3	Uncharacterized protein	UniProtKB
MeliponaBeecheii_013077-T1	RAB3	Signal recognition particle receptor beta subunit	EggNog-Mapper
MeliponaBeecheii_013095-T1	OPA1-LIKE	DYNc	EggNog-Mapper
MeliponaBeecheii_013101-T1	CPAP3-E	cuticular protein analogous to peritrophins 3-E	EggNog-Mapper
MeliponaBeecheii_013148-T1	FUR2	Proprotein convertase P-domain	EggNog-Mapper
MeliponaBeecheii_013166-T1	RPS17	Uncharacterized protein	UniProtKB
MeliponaBeecheii_013166-T1	RPS17	Ribosomal S17	EggNog-Mapper
MeliponaBeecheii_013237-T1	TENM2	Teneurin transmembrane protein	EggNog-Mapper
MeliponaBeecheii_013245-T1	MED31	Mediator of RNA polymerase II transcription subunit 31	UniProtKB
MeliponaBeecheii_013245-T1	MED31	mediator of RNA polymerase II transcription subunit	EggNog-Mapper
MeliponaBeecheii_013251-T1	DSOR1	Protein tyrosine kinase	EggNog-Mapper
MeliponaBeecheii_013253-T1	DSOR1	Protein tyrosine kinase	EggNog-Mapper
MeliponaBeecheii_013254-T1	RPL17	Ribosomal protein L22p/L17e	EggNog-Mapper
MeliponaBeecheii_013311-T1	UCHL3	Ubiquitin carboxyl-terminal hydrolase	UniProtKB
MeliponaBeecheii_013312-T1	ATG13	Autophagy-related protein 13	EggNog-Mapper
MeliponaBeecheii_013380-T1	MAL-A5	Aamy	EggNog-Mapper
MeliponaBeecheii_013381-T1	MAL-A5	Aamy	EggNog-Mapper
MeliponaBeecheii_013382-T1	MAL-A5	Aamy	EggNog-Mapper
MeliponaBeecheii_013383-T1	MAL-A5	Aamy	EggNog-Mapper
MeliponaBeecheii_013384-T1	RPL18A	60S ribosomal protein L18a	UniProtKB
MeliponaBeecheii_013384-T1	RPL18A	60S ribosomal protein L18a	EggNog-Mapper
MeliponaBeecheii_013390-T1	RPT1	Uncharacterized protein	UniProtKB
MeliponaBeecheii_013392-T1	CPR32	Insect cuticle protein	EggNog-Mapper
MeliponaBeecheii_013435-T1	DSOR1	Protein tyrosine kinase	EggNog-Mapper
MeliponaBeecheii_013461-T1	RPL13A	Ribosomal protein L13	EggNog-Mapper
MeliponaBeecheii_013462-T1	BRWD3	bromodomain and WD repeat-containing protein 1-like	EggNog-Mapper
MeliponaBeecheii_013468-T1	MRPS17	Inherit from inNOG: Ribosomal protein S17	EggNog-Mapper
MeliponaBeecheii_013489-T1	MRPS11	Ribosomal protein S11	EggNog-Mapper
MeliponaBeecheii_013490-T1	MRPS11	Ribosomal protein S11	EggNog-Mapper
MeliponaBeecheii_013491-T1	SPEL1	MutS domain II	EggNog-Mapper
MeliponaBeecheii_013496-T1	ADAMTSL1	ADAMTS-like	EggNog-Mapper
MeliponaBeecheii_013544-T1	IRD1	Uncharacterized protein	UniProtKB
MeliponaBeecheii_013544-T1	IRD1	HEAT repeat	EggNog-Mapper
MeliponaBeecheii_013556-T1	MFAP1	Pfam:MFAP1_C	EggNog-Mapper
MeliponaBeecheii_013557-T1	DCR-2	Pfam:dsRNA_bind	EggNog-Mapper
MeliponaBeecheii_013567-T1	PGM2	Phosphoglucomutase/phosphomannomutase, alpha/beta/alpha domain III	EggNog-Mapper
MeliponaBeecheii_013600-T1	HISCL2	Histamine-gated chloride channel	UniProtKB
MeliponaBeecheii_013644-T1	GFM1	G elongation factor, mitochondrial	EggNog-Mapper
MeliponaBeecheii_013653-T1	WNT1	Protein Wnt	UniProtKB
MeliponaBeecheii_013654-T1	WNT6	Protein Wnt	UniProtKB
MeliponaBeecheii_013654-T1	WNT6	Ligand for members of the frizzled family of seven transmembrane receptors (By similarity)	EggNog-Mapper
MeliponaBeecheii_013656-T1	WNT10	Ligand for members of the frizzled family of seven transmembrane receptors (By similarity)	EggNog-Mapper
MeliponaBeecheii_013657-T1	WNT10	Ligand for members of the frizzled family of seven transmembrane receptors (By similarity)	EggNog-Mapper
MeliponaBeecheii_013659-T1	MYO21	MYSc	EggNog-Mapper
MeliponaBeecheii_013667-T1	NEDD4	e3 ubiquitin-protein ligase	EggNog-Mapper
MeliponaBeecheii_013678-T1	SEMA-1A	Sema	EggNog-Mapper
MeliponaBeecheii_013685-T1	OTD2	Orthodenticle 2; Uncharacterized protein	UniProtKB
MeliponaBeecheii_013699-T1	RIC-3		EggNog-Mapper
MeliponaBeecheii_013701-T1	HSP83	Hsp90 protein	EggNog-Mapper
MeliponaBeecheii_013709-T1	TIMM10	translocase of inner mitochondrial membrane 10 homolog (yeast)	EggNog-Mapper
MeliponaBeecheii_013717-T1	EIF6	Eukaryotic translation initiation factor 6	UniProtKB
MeliponaBeecheii_013717-T1	EIF6	Binds to the 60S ribosomal subunit and prevents its association with the 40S ribosomal subunit to form the 80S initiation complex in the cytoplasm	EggNog-Mapper
MeliponaBeecheii_013720-T1	DMAP1	Uncharacterized protein	UniProtKB
MeliponaBeecheii_013720-T1	DMAP1	DNA methyltransferase 1-associated protein	EggNog-Mapper
MeliponaBeecheii_013734-T1	HIST2H3D	histone cluster 2, H3d	EggNog-Mapper
MeliponaBeecheii_013735-T1	HIS4	Histone H4	UniProtKB
MeliponaBeecheii_013737-T1	HIS4	Histone H4	UniProtKB
MeliponaBeecheii_013738-T1	H2AFJ	Histone H2A	EggNog-Mapper
MeliponaBeecheii_013787-T1	RHO1	RHO	EggNog-Mapper
MeliponaBeecheii_013788-T1	ERP60	Thioredoxin	EggNog-Mapper
MeliponaBeecheii_013790-T1	RPL18A	60S ribosomal protein L18a	UniProtKB
MeliponaBeecheii_013790-T1	RPL18A	60S ribosomal protein L18a	EggNog-Mapper
MeliponaBeecheii_013795-T1	CDC14	Dual specificity phosphatase, catalytic domain	EggNog-Mapper
MeliponaBeecheii_013798-T1	IAP1	BIR	EggNog-Mapper
MeliponaBeecheii_013799-T1	IAP2	BIR	EggNog-Mapper
MeliponaBeecheii_013807-T1	DRP1	GED	EggNog-Mapper
MeliponaBeecheii_013820-T1	SIX4	Homeobox domain	EggNog-Mapper
MeliponaBeecheii_013824-T1	PAR-1	S_TKc	EggNog-Mapper
MeliponaBeecheii_013828-T1	PAR-1	S_TKc	EggNog-Mapper
MeliponaBeecheii_013835-T1	SRPN2	SERPIN	EggNog-Mapper
MeliponaBeecheii_013840-T1	TRET1	Sugar (and other) transporter	EggNog-Mapper
MeliponaBeecheii_013841-T1	ROC2	Inherit from biNOG: Ring finger protein 7	EggNog-Mapper
MeliponaBeecheii_013856-T1	SYT7	C2 domain	EggNog-Mapper
MeliponaBeecheii_013858-T1	SYT7	C2 domain	EggNog-Mapper
MeliponaBeecheii_013860-T1	MED11	Mediator of RNA polymerase II transcription subunit 11	UniProtKB
MeliponaBeecheii_013860-T1	MED11	mediator of RNA polymerase II transcription subunit	EggNog-Mapper
MeliponaBeecheii_013863-T1	CDC42	RHO	EggNog-Mapper
MeliponaBeecheii_013941-T1	MTTFB1	Ribosomal RNA adenine dimethylase	EggNog-Mapper
MeliponaBeecheii_013943-T1	EIF3-S6	Component of the eukaryotic translation initiation factor 3 (eIF-3) complex, which is involved in protein synthesis and, together with other initiation factors, stimulates binding of mRNA and methionyl-tRNAi to the 40S ribosome (By similarity)	EggNog-Mapper
MeliponaBeecheii_013954-T1	GDPGP1	GDP-D-glucose phosphorylase 1	EggNog-Mapper
MeliponaBeecheii_013955-T1	GDPGP1	GDP-D-glucose phosphorylase 1	EggNog-Mapper
MeliponaBeecheii_013962-T1	RPB7	Pfam:RNA_pol_Rpb7_N	EggNog-Mapper
MeliponaBeecheii_013964-T1	RRP4	S1	EggNog-Mapper
MeliponaBeecheii_014008-T1	G9A	Pre-SET motif	EggNog-Mapper
MeliponaBeecheii_014022-T1	PBX3	Pre-B-cell leukemia homeobox	EggNog-Mapper
MeliponaBeecheii_014028-T1	SURF6	Surfeit locus protein 6	EggNog-Mapper
MeliponaBeecheii_014045-T1	ATG5	Autophagy protein Apg5	EggNog-Mapper
MeliponaBeecheii_014051-T1	NUP54	Inherit from artNOG: nucleoporin	EggNog-Mapper
MeliponaBeecheii_014052-T1	GABA-B-R1	7 transmembrane sweet-taste receptor of 3 GCPR	EggNog-Mapper
MeliponaBeecheii_014053-T1	MED22	mediator of RNA polymerase II transcription subunit	EggNog-Mapper
MeliponaBeecheii_014077-T1	HSPA5	Heat shock 70kDa protein 5 (Glucose-regulated protein, 78kDa)	EggNog-Mapper
MeliponaBeecheii_014096-T1	EIP74EF	ETS	EggNog-Mapper
MeliponaBeecheii_014100-T1	EIP74EF	ETS	EggNog-Mapper
MeliponaBeecheii_014105-T1	EIP74EF	ETS	EggNog-Mapper
MeliponaBeecheii_014123-T1	MPP7	Maguk P55 subfamily member	EggNog-Mapper
MeliponaBeecheii_014146-T1	B-H1	Homeobox domain	EggNog-Mapper
MeliponaBeecheii_014155-T1	SEC31	WD domain, G-beta repeat	EggNog-Mapper
MeliponaBeecheii_014156-T1	PGANT3	Glycosyl transferase family 2	EggNog-Mapper
MeliponaBeecheii_014193-T1	CDK5ALPHA	Cyclin-dependent kinase 5 activator protein	EggNog-Mapper
MeliponaBeecheii_014195-T1	CDK5ALPHA	Cyclin-dependent kinase 5 activator protein	EggNog-Mapper
MeliponaBeecheii_014213-T1	TTLL4	tubulin tyrosine ligase-like family, member 4	EggNog-Mapper
MeliponaBeecheii_014226-T1	TANGO13	Sulfotransferase domain	EggNog-Mapper
MeliponaBeecheii_014283-T1	RPS21	40S ribosomal protein S21	EggNog-Mapper
MeliponaBeecheii_014284-T1	TBC1D9	GRAM	EggNog-Mapper
MeliponaBeecheii_014285-T1	MTACP1	Carrier of the growing fatty acid chain in fatty acid biosynthesis (By similarity)	EggNog-Mapper
MeliponaBeecheii_014288-T1	TDC2	Pyridoxal-dependent decarboxylase conserved domain	EggNog-Mapper
MeliponaBeecheii_014330-T1	RRP40	Inherit from inNOG: Exosome complex	EggNog-Mapper
MeliponaBeecheii_014336-T1	UBA1	Ubiquitin-activating enzyme active site	EggNog-Mapper
MeliponaBeecheii_014338-T1	THOC6	WD domain, G-beta repeat	EggNog-Mapper
MeliponaBeecheii_014349-T1	PRP19	Uncharacterized protein	UniProtKB
MeliponaBeecheii_014349-T1	PRP19	Prp19/Pso4-like	EggNog-Mapper
MeliponaBeecheii_014365-T1	NME8	NME NM23 family member 9	EggNog-Mapper
MeliponaBeecheii_014370-T1	ECT4	sterile alpha and TIR motif-containing protein	EggNog-Mapper
MeliponaBeecheii_014371-T1	ECT4	sterile alpha and TIR motif-containing protein	EggNog-Mapper
MeliponaBeecheii_014373-T1	MYD88	TIR domain	EggNog-Mapper
MeliponaBeecheii_014375-T1	RPB11	RNA polymerase Rpb3/Rpb11 dimerisation domain	EggNog-Mapper
MeliponaBeecheii_014381-T1	PSF2	DNA replication complex GINS protein PSF2	EggNog-Mapper
MeliponaBeecheii_014393-T1	RHO-6	Rhomboid family	EggNog-Mapper
MeliponaBeecheii_014394-T1	RHO-6	Rhomboid family	EggNog-Mapper
MeliponaBeecheii_014407-T1	MIP40	Inherit from biNOG: Lin-37 homolog (C	EggNog-Mapper
MeliponaBeecheii_014414-T1	BRE1	RING	EggNog-Mapper
MeliponaBeecheii_014421-T1	NDUFS3	NADH dehydrogenase (ubiquinone) Fe-S protein 3, 30kDa (NADH-coenzyme Q reductase)	EggNog-Mapper
MeliponaBeecheii_014428-T1	NMDAR1	NMDA receptor subtype of glutamate-gated ion channels with high calcium permeability and voltage-dependent sensitivity to magnesium	EggNog-Mapper
MeliponaBeecheii_014452-T1	TAF7	TAFII55 protein conserved region	EggNog-Mapper
MeliponaBeecheii_014458-T1	S6K	ribosomal protein S6 kinase beta-1-like	EggNog-Mapper
MeliponaBeecheii_014464-T1	SPT4	Spt4/RpoE2 zinc finger	EggNog-Mapper
MeliponaBeecheii_014490-T1	POLR1B	dna-directed rna polymerase	EggNog-Mapper
MeliponaBeecheii_014502-T1	MHC2	Uncharacterized protein	UniProtKB
MeliponaBeecheii_014502-T1	MHC2	Myosin heavy chain	EggNog-Mapper
MeliponaBeecheii_014511-T1	TWDL2	Domain of unknown function (DUF243)	EggNog-Mapper
MeliponaBeecheii_014538-T1	TSPAN17	Tetraspanin	UniProtKB
MeliponaBeecheii_014539-T1	UBCD2	Ubiquitin-conjugating enzyme	EggNog-Mapper
MeliponaBeecheii_014550-T1	NMD3	NMD3 family	EggNog-Mapper
MeliponaBeecheii_014551-T1	MED14	Uncharacterized protein	UniProtKB
MeliponaBeecheii_014551-T1	MED14	Mediator complex subunit MED14	EggNog-Mapper
MeliponaBeecheii_014552-T1	TSP66E	Tetraspanin family	EggNog-Mapper
MeliponaBeecheii_014566-T1	NDUFS4	ETC complex I subunit conserved region	EggNog-Mapper
MeliponaBeecheii_014569-T1	WDR52	WD repeat domain 52	EggNog-Mapper
MeliponaBeecheii_014570-T1	AP2S1	adaptor-related protein complex 2, sigma 1 subunit	EggNog-Mapper
MeliponaBeecheii_014571-T1	HS2ST	Sulfotransferase family	EggNog-Mapper
MeliponaBeecheii_014577-T1	CCDC40	coiled-coil domain containing 40	EggNog-Mapper
MeliponaBeecheii_014578-T1	MCM4	Minichromosome maintenance complex component 4	EggNog-Mapper
MeliponaBeecheii_014597-T1	LCCH3	Neurotransmitter-gated ion-channel transmembrane region	EggNog-Mapper
MeliponaBeecheii_014610-T1	DCR1	Uncharacterized protein	UniProtKB
MeliponaBeecheii_014610-T1	DCR-1	Pfam:dsRNA_bind	EggNog-Mapper
MeliponaBeecheii_014622-T1	KATNA1	Katanin p60 ATPase-containing subunit A1	UniProtKB
MeliponaBeecheii_014637-T1	PPD3	Uncharacterized protein	UniProtKB
MeliponaBeecheii_014637-T1	PPD3	PPP5 TPR repeat region	EggNog-Mapper
MeliponaBeecheii_014645-T1	TMS1	Uncharacterized protein	UniProtKB
MeliponaBeecheii_014645-T1	TMS1	Serine incorporator (Serinc)	EggNog-Mapper
MeliponaBeecheii_014649-T1	GR1	role in the gustatory response (By similarity)	EggNog-Mapper
MeliponaBeecheii_014650-T1	GR1	Trehalose receptor	EggNog-Mapper
MeliponaBeecheii_014651-T1	GR2	Trehalose receptor	EggNog-Mapper
MeliponaBeecheii_014653-T1	MRPS14	Ribosomal protein S14p/S29e	EggNog-Mapper
MeliponaBeecheii_014654-T1	EF1A	This protein promotes the GTP-dependent binding of aminoacyl-tRNA to the A-site of ribosomes during protein biosynthesis (By similarity)	EggNog-Mapper
MeliponaBeecheii_014726-T1	RAD51	recA bacterial DNA recombination protein	EggNog-Mapper
MeliponaBeecheii_014732-T1	MYO1A	Myosin tail	EggNog-Mapper
MeliponaBeecheii_014744-T1	S6KII	ribosomal protein S6 kinase	EggNog-Mapper
MeliponaBeecheii_014757-T1	RPS11	Uncharacterized protein	UniProtKB
MeliponaBeecheii_014757-T1	RPS11	Ribosomal protein S17	EggNog-Mapper
MeliponaBeecheii_014788-T1	PAST1	EH	EggNog-Mapper
MeliponaBeecheii_014790-T1	DH31	Inherit from inNOG: Diuretic hormone 31	EggNog-Mapper
MeliponaBeecheii_014791-T1	SOX14	HMG (high mobility group) box	EggNog-Mapper
MeliponaBeecheii_014799-T1	NDUFA5	NADH dehydrogenase (ubiquinone) 1 alpha subcomplex	EggNog-Mapper
MeliponaBeecheii_014800-T1	RPS5A	Ribosomal protein S7p/S5e	EggNog-Mapper
MeliponaBeecheii_014813-T1	ADCK2	AarF domain containing kinase 2	EggNog-Mapper
MeliponaBeecheii_014814-T1	ADCK2	AarF domain containing kinase 2	EggNog-Mapper
MeliponaBeecheii_014815-T1	FORM3	FH2	EggNog-Mapper
MeliponaBeecheii_014817-T1	CDK8	Protein tyrosine kinase	EggNog-Mapper
MeliponaBeecheii_014827-T1	CDC42	Uncharacterized protein	UniProtKB
MeliponaBeecheii_014827-T1	CDC42	RHO	EggNog-Mapper
MeliponaBeecheii_014847-T1	E(Y)2	Enhancer of yellow 2 transcription factor	UniProtKB
MeliponaBeecheii_014847-T1	E(Y)2	enhancer of yellow 2 transcription factor	EggNog-Mapper
MeliponaBeecheii_014857-T1	COQ6	Ubiquinone biosynthesis monooxygenase COQ6, mitochondrial	UniProtKB
MeliponaBeecheii_014859-T1	COQ6	Ubiquinone biosynthesis monooxygenase COQ6, mitochondrial	UniProtKB
MeliponaBeecheii_014862-T1	SGF11	SAGA-associated factor 11	UniProtKB
MeliponaBeecheii_014862-T1	SGF11	Sgf11 (transcriptional regulation protein)	EggNog-Mapper
MeliponaBeecheii_014880-T1	CYP6AR1	Uncharacterized protein	UniProtKB
MeliponaBeecheii_014959-T1	POLE2	DNA polymerases epsilon N terminal	EggNog-Mapper
MeliponaBeecheii_014960-T1	POLE2	DNA polymerases epsilon N terminal	EggNog-Mapper
MeliponaBeecheii_014990-T1	NRX-1	Laminin G domain	EggNog-Mapper
MeliponaBeecheii_014991-T1	NRX-1	Laminin G domain	EggNog-Mapper
MeliponaBeecheii_014993-T1	NRX-1	Laminin G domain	EggNog-Mapper
MeliponaBeecheii_014994-T1	NRX-1	Laminin G domain	EggNog-Mapper
MeliponaBeecheii_014996-T1	NRX-1	Laminin G domain	EggNog-Mapper
MeliponaBeecheii_015005-T1	GRIP75	Spc97 / Spc98 family	EggNog-Mapper
MeliponaBeecheii_015030-T1	RME-8	DnaJ domain	EggNog-Mapper
MeliponaBeecheii_015075-T1	WNT7A	Ligand for members of the frizzled family of seven transmembrane receptors (By similarity)	EggNog-Mapper
MeliponaBeecheii_015076-T1	WNT7A	Ligand for members of the frizzled family of seven transmembrane receptors (By similarity)	EggNog-Mapper
MeliponaBeecheii_015083-T1	PROSALPHA5	The proteasome is a multicatalytic proteinase complex which is characterized by its ability to cleave peptides with Arg, Phe, Tyr, Leu, and Glu adjacent to the leaving group at neutral or slightly basic pH	EggNog-Mapper
MeliponaBeecheii_015094-T1	TAK1	STYKc	EggNog-Mapper
MeliponaBeecheii_015096-T1	CHMP1	Snf7	EggNog-Mapper
MeliponaBeecheii_015099-T1	OBP59A	PBP/GOBP family	EggNog-Mapper
MeliponaBeecheii_015103-T1	EIF-5A	eukaryotic translation initiation factor 5A-like	EggNog-Mapper
MeliponaBeecheii_015106-T1	RAB14	RAB	EggNog-Mapper
MeliponaBeecheii_015108-T1	RPN3	regulatory subunit	EggNog-Mapper
MeliponaBeecheii_015120-T1	GTPBP3	GTP binding protein 3 (Mitochondrial)	EggNog-Mapper
MeliponaBeecheii_015124-T1	PSMA4	The proteasome is a multicatalytic proteinase complex which is characterized by its ability to cleave peptides with Arg, Phe, Tyr, Leu, and Glu adjacent to the leaving group at neutral or slightly basic pH	EggNog-Mapper
MeliponaBeecheii_015126-T1	CHT11	Glyco_18	EggNog-Mapper
MeliponaBeecheii_015128-T1	COQ5	2-methoxy-6-polyprenyl-1,4-benzoquinol methylase, mitochondrial	UniProtKB
MeliponaBeecheii_015137-T1	RPS13	Ribosomal protein S15	EggNog-Mapper
MeliponaBeecheii_015141-T1	VHA26	ATP synthase (E/31 kDa) subunit	EggNog-Mapper
MeliponaBeecheii_015149-T1	MED9	Mediator of RNA polymerase II transcription subunit 9	UniProtKB
MeliponaBeecheii_015151-T1	DGP-1	Elongation factor Tu C-terminal domain	EggNog-Mapper
MeliponaBeecheii_015155-T1	JOSEPHIN-1	Josephin	EggNog-Mapper
MeliponaBeecheii_015162-T1	RAD52	RAD52 homolog (S	EggNog-Mapper
MeliponaBeecheii_015239-T1	RRP46	3' exoribonuclease family, domain 1	EggNog-Mapper
MeliponaBeecheii_015297-T1	ATG6	Uncharacterized protein	UniProtKB
MeliponaBeecheii_015297-T1	ATG6	Autophagy protein Apg6	EggNog-Mapper
MeliponaBeecheii_015323-T1	RPS29	40S ribosomal protein	EggNog-Mapper
MeliponaBeecheii_015336-T1	RAB1	Signal recognition particle receptor beta subunit	EggNog-Mapper
MeliponaBeecheii_015344-T1	MTIF2	mitochondrial translational initiation factor 2	EggNog-Mapper
MeliponaBeecheii_015369-T1	MYO22	MyTH4 domain	EggNog-Mapper
MeliponaBeecheii_015370-T1	MYO22	MyTH4 domain	EggNog-Mapper
MeliponaBeecheii_015396-T1	MRPS18A	Ribosomal protein S18	EggNog-Mapper
MeliponaBeecheii_015434-T1	MRPL54	Mitochondrial ribosomal protein L54	EggNog-Mapper
MeliponaBeecheii_015436-T1	RPS16	Uncharacterized protein	UniProtKB
MeliponaBeecheii_015436-T1	RPS16	Ribosomal protein S9/S16	EggNog-Mapper
MeliponaBeecheii_015440-T1	CLIPD2	Domain of unknown function (DUF1986)	EggNog-Mapper
MeliponaBeecheii_015478-T1	NUP44A	WD domain, G-beta repeat	EggNog-Mapper
MeliponaBeecheii_015480-T1	EF2B	EFG_IV	EggNog-Mapper
MeliponaBeecheii_015485-T1	VPS25	ESCRT-II complex subunit	EggNog-Mapper
MeliponaBeecheii_015501-T1	CAH1	Uncharacterized protein	UniProtKB
MeliponaBeecheii_015501-T1	CAH1	Carb_anhydrase	EggNog-Mapper
MeliponaBeecheii_015512-T1	MED20	Mediator of RNA polymerase II transcription subunit 20	UniProtKB
MeliponaBeecheii_015512-T1	MED20	mediator of RNA polymerase II transcription subunit 20-like	EggNog-Mapper
MeliponaBeecheii_015528-T1	ROX8	RNA recognition motif	EggNog-Mapper
MeliponaBeecheii_015534-T1	SNAP25	SNAP-25 family	EggNog-Mapper
MeliponaBeecheii_015542-T1	XBP1	bZIP transcription factor	EggNog-Mapper
MeliponaBeecheii_015560-T1	SYT14	C2 domain	EggNog-Mapper
MeliponaBeecheii_015581-T1	GSTZ1	Glutathione S-transferase, N-terminal domain	EggNog-Mapper
MeliponaBeecheii_015583-T1	MOCS2	Molybdopterin synthase catalytic subunit	UniProtKB
MeliponaBeecheii_015583-T1	MOCS2	MoaE protein	EggNog-Mapper
MeliponaBeecheii_015584-T1	MOCS2	Molybdopterin synthase catalytic subunit	UniProtKB
MeliponaBeecheii_015584-T1	MOCS2	MoaE protein	EggNog-Mapper
MeliponaBeecheii_015628-T1	RPS25	Uncharacterized protein	UniProtKB
MeliponaBeecheii_015628-T1	RPS25	S25 ribosomal protein	EggNog-Mapper
MeliponaBeecheii_015664-T1	KINESIN3E	Uncharacterized protein	UniProtKB
MeliponaBeecheii_015670-T1	MED6	Component of the Mediator complex, a coactivator involved in the regulated transcription of nearly all RNA polymerase II-dependent genes	EggNog-Mapper
MeliponaBeecheii_015681-T1	SRP14	Uncharacterized protein	UniProtKB
MeliponaBeecheii_015681-T1	SRP14	Signal recognition particle 14kD protein	EggNog-Mapper
MeliponaBeecheii_015691-T1	RABRP3	Uncharacterized protein	UniProtKB
MeliponaBeecheii_015693-T1	RPA-70	replication protein A 70 kDa DNA-binding	EggNog-Mapper
MeliponaBeecheii_015703-T1	MCM5	MCM2/3/5 family	EggNog-Mapper
MeliponaBeecheii_015712-T1	ACF1	ATP-utilising chromatin assembly and remodelling N-terminal	EggNog-Mapper
MeliponaBeecheii_015721-T1	MTA1-LIKE	ELM2 domain	EggNog-Mapper
MeliponaBeecheii_015724-T1	EIF4AIII	DEAD/DEAH box helicase	EggNog-Mapper
MeliponaBeecheii_015742-T1	ATG2	autophagy-specific gene 2	EggNog-Mapper
MeliponaBeecheii_015745-T1	MTTFB2	Ribosomal RNA adenine dimethylase	EggNog-Mapper
MeliponaBeecheii_015756-T1	MRPS5	Ribosomal protein S5	EggNog-Mapper
MeliponaBeecheii_015774-T1	COX5A	cytochrome C oxidase subunit	EggNog-Mapper
MeliponaBeecheii_015778-T1	COQ7	5-demethoxyubiquinone hydroxylase, mitochondrial	UniProtKB
MeliponaBeecheii_015778-T1	COQ7	Ubiquinone biosynthesis protein COQ7	EggNog-Mapper
MeliponaBeecheii_015779-T1	WIF1	Uncharacterized protein	UniProtKB
MeliponaBeecheii_015813-T1	DPH5	S-adenosyl-L-methionine-dependent methyltransferase that catalyzes the trimethylation of the amino group of the modified target histidine residue in translation elongation factor 2 (EF- 2), to form an intermediate called diphthine	EggNog-Mapper
MeliponaBeecheii_015817-T1	MRPL40	mitochondrial ribosomal protein, L40	EggNog-Mapper
MeliponaBeecheii_015818-T1	CTU2	cytosolic thiouridylase subunit 2 homolog (S	EggNog-Mapper
MeliponaBeecheii_015819-T1	NDUFS5	NADH dehydrogenase (ubiquinone) Fe-S protein 5	EggNog-Mapper
MeliponaBeecheii_015824-T1	MRPL17	Inherit from inNOG: ribosomal protein L17	EggNog-Mapper
MeliponaBeecheii_015833-T1	RPS10	Plectin/S10 domain	EggNog-Mapper
MeliponaBeecheii_015863-T1	NDUFA10	NADH dehydrogenase (Ubiquinone) 1 alpha subcomplex	EggNog-Mapper
MeliponaBeecheii_015864-T1	YKT6	Synaptobrevin	EggNog-Mapper
MeliponaBeecheii_015865-T1	BETA3GALT6	Galactosyltransferase	EggNog-Mapper
MeliponaBeecheii_015879-T1	ATP5G2	Uncharacterized protein	UniProtKB
MeliponaBeecheii_015879-T1	ATP5G2	ATP synthase subunit C	EggNog-Mapper
MeliponaBeecheii_015881-T1	RAB11	RAB	EggNog-Mapper
MeliponaBeecheii_015882-T1	YL-1	vacuolar protein sorting-associated protein 72 homolog	EggNog-Mapper
MeliponaBeecheii_015887-T1	SMD3	Sm	EggNog-Mapper
MeliponaBeecheii_015889-T1	OSI23	Protein of unknown function (DUF1676)	EggNog-Mapper
MeliponaBeecheii_015891-T1	OSM-1	WD domain, G-beta repeat	EggNog-Mapper
MeliponaBeecheii_015893-T1	SEC71	Uncharacterized protein	UniProtKB
MeliponaBeecheii_015893-T1	SEC71	Domain of unknown function (DUF1981)	EggNog-Mapper
MeliponaBeecheii_015899-T1	RPL35	Ribosomal L29 protein	EggNog-Mapper
MeliponaBeecheii_015919-T1	PEX16	Peroxisomal membrane protein (Pex16)	EggNog-Mapper
MeliponaBeecheii_015926-T1	RPS2	Ribosomal protein S5, N-terminal domain	EggNog-Mapper
MeliponaBeecheii_015934-T1	RIC8A	Guanine nucleotide exchange factor synembryn	EggNog-Mapper
MeliponaBeecheii_015937-T1	NDUFA9	NADH dehydrogenase (Ubiquinone) 1 alpha subcomplex	EggNog-Mapper
MeliponaBeecheii_015941-T1	MGAT1	GNT-I family	EggNog-Mapper
MeliponaBeecheii_015959-T1	COQ3	Ubiquinone biosynthesis O-methyltransferase, mitochondrial	UniProtKB
MeliponaBeecheii_015960-T1	DNA2	DNA replication helicase 2 homolog (yeast)	EggNog-Mapper
MeliponaBeecheii_015972-T1	TPPP3	tubulin polymerization-promoting protein family member	EggNog-Mapper
MeliponaBeecheii_015982-T1	HDAC3	histone deacetylase	EggNog-Mapper
MeliponaBeecheii_016013-T1	GEMIN2	Survival motor neuron (SMN) interacting protein 1 (SIP1)	EggNog-Mapper
MeliponaBeecheii_016014-T1	GEMIN2	Survival motor neuron (SMN) interacting protein 1 (SIP1)	EggNog-Mapper
MeliponaBeecheii_016030-T1	COPB2	Coatomer WD associated region	EggNog-Mapper
MeliponaBeecheii_016072-T1	MKP3	dual specificity protein phosphatase	EggNog-Mapper
MeliponaBeecheii_016079-T1	PRDX5	peroxiredoxin	EggNog-Mapper
MeliponaBeecheii_016099-T1	ARALAR1	calcium-binding mitochondrial carrier protein	EggNog-Mapper
MeliponaBeecheii_016101-T1	ACBD7	diazepam binding inhibitor (GABA receptor modulator, acyl-CoA binding protein)	EggNog-Mapper
MeliponaBeecheii_016114-T1	NDUFAF3	NADH dehydrogenase (ubiquinone) complex I, assembly factor 3	EggNog-Mapper
MeliponaBeecheii_016126-T1	CHD5	Chromodomain helicase DNA binding protein	EggNog-Mapper
MeliponaBeecheii_016135-T1	EIF3-S8	Component of the eukaryotic translation initiation factor 3 (eIF-3) complex, which is involved in protein synthesis and, together with other initiation factors, stimulates binding of mRNA and methionyl-tRNAi to the 40S ribosome (By similarity)	EggNog-Mapper
MeliponaBeecheii_016136-T1	VPS33B	Sec1 family	EggNog-Mapper
MeliponaBeecheii_016175-T1	SEC61ALPHA	Plug domain of Sec61p	EggNog-Mapper
MeliponaBeecheii_016179-T1	MLL5	myeloid lymphoid or mixed-lineage leukemia 5 (trithorax homolog, Drosophila)	EggNog-Mapper
MeliponaBeecheii_016266-T1	AGO3	Piwi	EggNog-Mapper
MeliponaBeecheii_016303-T1	KCNC4	PotAssium voltage-gated channel	EggNog-Mapper
MeliponaBeecheii_016306-T1	KCNC4	potassium voltage-gated channel, Shaw-related subfamily, member	EggNog-Mapper
MeliponaBeecheii_016349-T1	MRPL53	ribosomal protein, L53	EggNog-Mapper
MeliponaBeecheii_016350-T1	AGO1	DUF1785	EggNog-Mapper
MeliponaBeecheii_016371-T1	TMEM17	transmembrane protein 17	EggNog-Mapper
MeliponaBeecheii_016431-T1	WDR63	WD repeat domain 63	EggNog-Mapper
MeliponaBeecheii_016540-T1	MRPL16	Ribosomal protein L16p/L10e	EggNog-Mapper
MeliponaBeecheii_016564-T1	CDK4	Protein tyrosine kinase	EggNog-Mapper
MeliponaBeecheii_016574-T1	LRRC71	Leucine rich repeat containing 71	EggNog-Mapper
MeliponaBeecheii_016634-T1	RPS13	Uncharacterized protein	UniProtKB
MeliponaBeecheii_016634-T1	RPS13	Ribosomal protein S15	EggNog-Mapper
MeliponaBeecheii_016657-T1	SPZ3		EggNog-Mapper
MeliponaBeecheii_016658-T1	SPZ3		EggNog-Mapper
MeliponaBeecheii_016666-T1	GAPDH2	Gp_dh_N	EggNog-Mapper
MeliponaBeecheii_016667-T1	GAPDH2	Glyceraldehyde-3-phosphate dehydrogenase	EggNog-Mapper
MeliponaBeecheii_016668-T1	T3DH	Iron-containing alcohol dehydrogenase	EggNog-Mapper
MeliponaBeecheii_016700-T1	MED30	Mediator complex subunit 30	EggNog-Mapper
MeliponaBeecheii_016710-T1	RPS13	Ribosomal protein S15	EggNog-Mapper
MeliponaBeecheii_016733-T1	P58IPK	DnaJ domain	EggNog-Mapper
MeliponaBeecheii_016735-T1	RPL8	Ribosomal Proteins L2, C-terminal domain	EggNog-Mapper
MeliponaBeecheii_016751-T1	DH44	CRF	EggNog-Mapper
MeliponaBeecheii_016756-T1	FAB1	Uncharacterized protein	UniProtKB
MeliponaBeecheii_016756-T1	FAB1	Phosphatidylinositol-4-phosphate 5-Kinase	EggNog-Mapper
MeliponaBeecheii_016764-T1	METTL22	Methyltransferase like 22	EggNog-Mapper
MeliponaBeecheii_016765-T1	SU(Z)12	VEFS-Box of polycomb protein	EggNog-Mapper
MeliponaBeecheii_016766-T1	EARS2	Glutamyl-tRNA synthetase 2, mitochondrial	EggNog-Mapper
MeliponaBeecheii_016768-T1	ARC-P34	protein 2 3 complex subunit 2	EggNog-Mapper
MeliponaBeecheii_016791-T1	RPL12	Ribosomal protein L12	EggNog-Mapper
MeliponaBeecheii_016800-T1	RH3	Serpentine type 7TM GPCR chemoreceptor Srsx	EggNog-Mapper
MeliponaBeecheii_016815-T1	CDC27	TPR	EggNog-Mapper
MeliponaBeecheii_016821-T1	SNMP1	CD36 family	EggNog-Mapper
MeliponaBeecheii_016822-T1	SNMP1	CD36 family	EggNog-Mapper
MeliponaBeecheii_016823-T1	SNMP1	CD36 family	EggNog-Mapper
MeliponaBeecheii_016847-T1	RPS19A	Ribosomal protein S19e	EggNog-Mapper
MeliponaBeecheii_016868-T1	PSMD1	Proteasome (Prosome, macropain) 26S subunit, non-ATPase, 1	EggNog-Mapper
MeliponaBeecheii_016906-T1	CAP-D2	Regulatory subunit of the condensin complex, a complex required for conversion of interphase chromatin into mitotic-like condense chromosomes	EggNog-Mapper
MeliponaBeecheii_016923-T1	TANGO11	Pfam:DUF800	EggNog-Mapper
MeliponaBeecheii_016938-T1	NHE3	Sodium hydrogen exchanger	EggNog-Mapper
MeliponaBeecheii_016941-T1	RPLP0	Ribosomal protein L10	EggNog-Mapper
MeliponaBeecheii_016951-T1	NMDYN-D7	NDK	EggNog-Mapper
MeliponaBeecheii_016953-T1	ATP5D	Uncharacterized protein	UniProtKB
MeliponaBeecheii_016953-T1	ATP5D	ATP synthase, H transporting, mitochondrial F1 complex, delta subunit	EggNog-Mapper
MeliponaBeecheii_016989-T1	UBA2	Ubiquitin-activating enzyme active site	EggNog-Mapper
MeliponaBeecheii_017016-T1	PKA-R2	CAMP-dependent protein kinase type II regulatory	EggNog-Mapper
MeliponaBeecheii_017035-T1	SYN1	PDZ domain (Also known as DHR or GLGF)	EggNog-Mapper
MeliponaBeecheii_017037-T1	SYN1	PDZ domain (Also known as DHR or GLGF)	EggNog-Mapper
MeliponaBeecheii_017040-T1	SYN1	PDZ domain (Also known as DHR or GLGF)	EggNog-Mapper
MeliponaBeecheii_017042-T1	SNTB1	Syntrophin, beta 1 (Dystrophin-associated protein A1, 59kDa, basic component 1)	EggNog-Mapper
MeliponaBeecheii_017045-T1	MYO20	MYSc	EggNog-Mapper
MeliponaBeecheii_017047-T1	MYO20	MYSc	EggNog-Mapper
MeliponaBeecheii_017048-T1	MYO20	MYSc	EggNog-Mapper
MeliponaBeecheii_017052-T1	MYO20	MYSc	EggNog-Mapper
MeliponaBeecheii_017060-T1	ZFRP8	Programmed cell death protein 2, C-terminal putative domain	EggNog-Mapper
MeliponaBeecheii_017068-T1	INTS6	VWA	EggNog-Mapper
MeliponaBeecheii_017080-T1	SIRT2	Sir2 family	EggNog-Mapper
MeliponaBeecheii_017087-T1	SPEC2	Inherit from inNOG: CDC42 small effector	EggNog-Mapper
MeliponaBeecheii_017110-T1	ATPSYN-CF6	Mitochondrial ATP synthase coupling factor 6	EggNog-Mapper
MeliponaBeecheii_017145-T1	NAA20	n-alpha-acetyltransferase 20, NatB catalytic subunit-like	EggNog-Mapper
MeliponaBeecheii_017150-T1	UNC-76	FEZ-like protein	EggNog-Mapper
MeliponaBeecheii_017152-T1	DNAJC4	DnaJ (Hsp40) homolog, subfamily C, member 4	EggNog-Mapper
MeliponaBeecheii_017153-T1	FUCT6	SH3	EggNog-Mapper
MeliponaBeecheii_017187-T1	MAD2	HORMA domain	EggNog-Mapper
MeliponaBeecheii_017198-T1	FHL5	four and A half lim domains	EggNog-Mapper
MeliponaBeecheii_017202-T1	BLIMP1	Uncharacterized protein	UniProtKB
MeliponaBeecheii_017202-T1	BLIMP-1	SET domain	EggNog-Mapper
MeliponaBeecheii_017206-T1	CDA5	Polysaccharide deacetylase	EggNog-Mapper
MeliponaBeecheii_017207-T1	CDA5	Polysaccharide deacetylase	EggNog-Mapper
MeliponaBeecheii_017209-T1	ADCY10	adenylate cyclase 10 (soluble)	EggNog-Mapper
MeliponaBeecheii_017215-T1	RPS10	Plectin/S10 domain	EggNog-Mapper
MeliponaBeecheii_017221-T1	ARR2	Arrestin_C	EggNog-Mapper
MeliponaBeecheii_017226-T1	RPS4	40S ribosomal protein S4-like	EggNog-Mapper
MeliponaBeecheii_017234-T1	YIP2	Thiolase, N-terminal domain	EggNog-Mapper
MeliponaBeecheii_017258-T1	SCRASP2	Fz domain	EggNog-Mapper
MeliponaBeecheii_017277-T1	SULF1	Sulfatase protein	EggNog-Mapper
MeliponaBeecheii_017280-T1	SULF1	Sulfatase protein	EggNog-Mapper
MeliponaBeecheii_017283-T1	SU(VAR)33	Uncharacterized protein	UniProtKB
MeliponaBeecheii_017283-T1	SU(VAR)3-3	HI0933-like protein	EggNog-Mapper
MeliponaBeecheii_017287-T1	TOLL8	TIR	EggNog-Mapper
MeliponaBeecheii_017293-T1	SU(VAR)33	Uncharacterized protein	UniProtKB
MeliponaBeecheii_017293-T1	SU(VAR)3-3	HI0933-like protein	EggNog-Mapper
MeliponaBeecheii_017294-T1	SU(VAR)3-3	HI0933-like protein	EggNog-Mapper
MeliponaBeecheii_017303-T1	TOLL6	TIR	EggNog-Mapper
MeliponaBeecheii_017321-T1	DNMT1	Cytosine-specific methyltransferase	EggNog-Mapper
MeliponaBeecheii_017324-T1	MRPS18B	Ribosomal protein S18	EggNog-Mapper
MeliponaBeecheii_017335-T1	ABCB7	ATP-binding cassette subfamily B, member 7	EggNog-Mapper
MeliponaBeecheii_017337-T1	BET3	Transport protein particle (TRAPP) component	EggNog-Mapper
MeliponaBeecheii_017348-T1	PKA-C3	S_TK_X	EggNog-Mapper
MeliponaBeecheii_017361-T1	UNC51	Uncharacterized protein	UniProtKB
MeliponaBeecheii_017361-T1	UNC-5	ZU5 domain	EggNog-Mapper
MeliponaBeecheii_017378-T1	UNC5D	unc-5 homolog	EggNog-Mapper
MeliponaBeecheii_017379-T1	UNC5D	unc-5 homolog	EggNog-Mapper
MeliponaBeecheii_017381-T1	UNC5D	unc-5 homolog	EggNog-Mapper
MeliponaBeecheii_017437-T1	EIF4E	Uncharacterized protein	UniProtKB
MeliponaBeecheii_017437-T1	EIF-4E	eukaryotic translation initiation factor	EggNog-Mapper
MeliponaBeecheii_017442-T1	KAP3	Uncharacterized protein	UniProtKB
MeliponaBeecheii_017442-T1	KAP3	Kinesin-associated protein (KAP)	EggNog-Mapper
MeliponaBeecheii_017532-T1	GPRFZ2	FRI	EggNog-Mapper
MeliponaBeecheii_017541-T1	NHE2	Sodium hydrogen exchanger	EggNog-Mapper
MeliponaBeecheii_017542-T1	NHE2	Sodium hydrogen exchanger	EggNog-Mapper
MeliponaBeecheii_017545-T1	RAB10	Uncharacterized protein	UniProtKB
MeliponaBeecheii_017545-T1	RAB10	Signal recognition particle receptor beta subunit	EggNog-Mapper
MeliponaBeecheii_017572-T1	UEV1A	ubiquitin-conjugating enzyme E2 variant 2-like	EggNog-Mapper
MeliponaBeecheii_017583-T1	FAS2	Immunoglobulin V-set domain	EggNog-Mapper
MeliponaBeecheii_017585-T1	FAS2	Immunoglobulin V-set domain	EggNog-Mapper
MeliponaBeecheii_017586-T1	FAS2	Immunoglobulin V-set domain	EggNog-Mapper
MeliponaBeecheii_017587-T1	FAS2	Immunoglobulin V-set domain	EggNog-Mapper
MeliponaBeecheii_017594-T1	MRPS12	40S ribosomal protein S12	EggNog-Mapper
MeliponaBeecheii_017616-T1	TIP60	MOZ/SAS family	EggNog-Mapper
MeliponaBeecheii_017626-T1	MRPL41	Mitochondrial ribosomal protein L27	EggNog-Mapper
MeliponaBeecheii_017629-T1	RPL30	Uncharacterized protein	UniProtKB
MeliponaBeecheii_017629-T1	RPL30	ribosomal protein, L30	EggNog-Mapper
MeliponaBeecheii_017631-T1	MMP1	Matrixin	EggNog-Mapper
MeliponaBeecheii_017632-T1	MMP1	Putative peptidoglycan binding domain	EggNog-Mapper
MeliponaBeecheii_017633-T1	KHC-73	Kinesin protein 1B	EggNog-Mapper
MeliponaBeecheii_017634-T1	KHC-73	Kinesin protein 1B	EggNog-Mapper
MeliponaBeecheii_017635-T1	KHC-73	Kinesin protein 1B	EggNog-Mapper
MeliponaBeecheii_017641-T1	PRL-1	protein tyrosine phosphatase	EggNog-Mapper
MeliponaBeecheii_017650-T1	ZASP66	ZM	EggNog-Mapper
MeliponaBeecheii_017651-T1	ZASP66	ZM	EggNog-Mapper
MeliponaBeecheii_017655-T1	AGO2	DUF1785	EggNog-Mapper
MeliponaBeecheii_017656-T1	AGO2	DUF1785	EggNog-Mapper
MeliponaBeecheii_017659-T1	CRY2	DNA photolyase	EggNog-Mapper
MeliponaBeecheii_017662-T1	RNF13	PA domain	EggNog-Mapper
MeliponaBeecheii_017687-T1	OBP69A	Odorant binding protein	EggNog-Mapper
MeliponaBeecheii_017695-T1	HR83	ZnF_C4	EggNog-Mapper
MeliponaBeecheii_017707-T1	CIR1	Transcription factor	EggNog-Mapper
MeliponaBeecheii_017713-T1	MRPL14	Ribosomal protein L14p/L23e	EggNog-Mapper
MeliponaBeecheii_017714-T1	MRPS28	Mitochondrial ribosomal protein S28	EggNog-Mapper
MeliponaBeecheii_017731-T1	RPS10	Plectin/S10 domain	EggNog-Mapper
MeliponaBeecheii_017744-T1	RPII15	DNA-dependent RNA polymerase catalyzes the transcription of DNA into RNA using the four ribonucleoside triphosphates as substrates (By similarity)	EggNog-Mapper
MeliponaBeecheii_017749-T1	NDUFS2	Respiratory-chain NADH dehydrogenase, 49 Kd subunit	EggNog-Mapper
MeliponaBeecheii_017750-T1	SCRB9	CD36 family	EggNog-Mapper
MeliponaBeecheii_017766-T1	SKP2	FBOX	EggNog-Mapper
MeliponaBeecheii_017767-T1	LK6	S_TKc	EggNog-Mapper
MeliponaBeecheii_017771-T1	NUAK2	NUAK family SNF1-like kinase	EggNog-Mapper
MeliponaBeecheii_017773-T1	RRP6	HRDC	EggNog-Mapper
MeliponaBeecheii_017781-T1	MRPL20	Ribosomal protein L20	EggNog-Mapper
MeliponaBeecheii_017785-T1	DBP80	Uncharacterized protein	UniProtKB
MeliponaBeecheii_017785-T1	DBP80	DEAD/DEAH box helicase	EggNog-Mapper
MeliponaBeecheii_017790-T1	MSL-1	Inherit from inNOG: male-specific lethal 1	EggNog-Mapper
MeliponaBeecheii_017814-T1	ATP7	Copper-transporting ATPase	EggNog-Mapper
MeliponaBeecheii_017818-T1	BRSK1	BR serine threonine kinase	EggNog-Mapper
MeliponaBeecheii_017848-T1	HP1B	heterochromatin protein	EggNog-Mapper
MeliponaBeecheii_017876-T1	TCTEX1	tctex1 domain-containing protein 1	EggNog-Mapper
MeliponaBeecheii_017877-T1	ATP5SL	ATP5S-like	EggNog-Mapper
MeliponaBeecheii_017886-T1	LIM3	LIM	EggNog-Mapper
MeliponaBeecheii_017893-T1	LIM3	LIM	EggNog-Mapper
MeliponaBeecheii_017939-T1	RAB14	Uncharacterized protein	UniProtKB
MeliponaBeecheii_017939-T1	RAB14	RAB	EggNog-Mapper
MeliponaBeecheii_017987-T1	NEP2	Peptidase family M13	EggNog-Mapper
MeliponaBeecheii_017990-T1	POLR2D	polymerase (RNA) II (DNA directed) polypeptide D	EggNog-Mapper
MeliponaBeecheii_017995-T1	CYP6G1	cytochrome P450	EggNog-Mapper
MeliponaBeecheii_018027-T1	INX3	Innexin	UniProtKB
MeliponaBeecheii_018027-T1	INX3	innexin 3	EggNog-Mapper
MeliponaBeecheii_018037-T1	RPL24	Ribosomal protein L24e	EggNog-Mapper
MeliponaBeecheii_018103-T1	SPZ5		EggNog-Mapper
MeliponaBeecheii_018104-T1	SPZ5		EggNog-Mapper
MeliponaBeecheii_018125-T1	LKB1	S_TKc	EggNog-Mapper
MeliponaBeecheii_018143-T1	ANKRD50	Ankyrin repeat	EggNog-Mapper
MeliponaBeecheii_018169-T1	DNMT1	Cytosine-specific methyltransferase	EggNog-Mapper
MeliponaBeecheii_018207-T1	CASP7	caspase 3, apoptosis-related cysteine peptidase	EggNog-Mapper
MeliponaBeecheii_018208-T1	CASP7	Caspase 7, apoptosis-related cysteine peptidase	EggNog-Mapper
MeliponaBeecheii_018312-T1	SCRB5	scavenger receptor class B	EggNog-Mapper
MeliponaBeecheii_018313-T1	RECQ5	DEAD/DEAH box helicase	EggNog-Mapper
MeliponaBeecheii_018323-T1	RPS26	Ribosomal protein S26e	EggNog-Mapper
MeliponaBeecheii_018343-T1	SAP30	histone deacetylase complex subunit SAP30	EggNog-Mapper
MeliponaBeecheii_018344-T1	DSP1	HMG (high mobility group) box	EggNog-Mapper
MeliponaBeecheii_018362-T1	ACTIN2,	Actin-2, muscle-specific	UniProtKB
MeliponaBeecheii_018364-T1	GNF1	Replication factor RFC1 C terminal domain	EggNog-Mapper
MeliponaBeecheii_018374-T1	ACP2	acid) phosphatase	EggNog-Mapper
MeliponaBeecheii_018388-T1	CASP7	Caspase 7, apoptosis-related cysteine peptidase	EggNog-Mapper
MeliponaBeecheii_018436-T1	ART3	Tellurite resistance protein TehB	EggNog-Mapper
MeliponaBeecheii_018446-T1	ADE2	AIR synthase related protein, N-terminal domain	EggNog-Mapper
MeliponaBeecheii_018447-T1	MED25	Mediator complex subunit 25 PTOV activation and synapsin 2	EggNog-Mapper
MeliponaBeecheii_018472-T1	MYO6	Myosin N-terminal SH3-like domain	EggNog-Mapper
MeliponaBeecheii_018478-T1	MCM3	Magnesium chelatase, subunit ChlI	EggNog-Mapper
MeliponaBeecheii_018484-T1	SGT1	SGS domain	EggNog-Mapper
MeliponaBeecheii_018489-T1	RPS3A	40S ribosomal protein S3a	EggNog-Mapper
MeliponaBeecheii_018491-T1	RPS3A	40S ribosomal protein S3a	EggNog-Mapper
MeliponaBeecheii_018505-T1	RPN9	PINT	EggNog-Mapper
MeliponaBeecheii_018516-T1	PEN-2	Presenilin enhancer-2 subunit of gamma secretase	EggNog-Mapper
MeliponaBeecheii_018520-T1	SCRB6	scavenger receptor class B	EggNog-Mapper
MeliponaBeecheii_018532-T1	PCYOX1L	Prenylcysteine oxidase 1	EggNog-Mapper
MeliponaBeecheii_018559-T1	TSP42EE	Tetraspanin family	EggNog-Mapper
MeliponaBeecheii_018564-T1	NCC69	Amino acid permease	EggNog-Mapper
MeliponaBeecheii_018577-T1	NT1		EggNog-Mapper
MeliponaBeecheii_018655-T1	L(1)SC	Helix-loop-helix DNA-binding domain	EggNog-Mapper
MeliponaBeecheii_018665-T1	SPZ4		EggNog-Mapper
MeliponaBeecheii_018667-T1	RAPGAP1	Rap/ran-GAP	EggNog-Mapper
MeliponaBeecheii_018668-T1	RAPGAP1	Rap/ran-GAP	EggNog-Mapper
MeliponaBeecheii_018669-T1	RAPGAP1	Rap/ran-GAP	EggNog-Mapper
MeliponaBeecheii_018691-T1	MCM7	DNA replication licensing factor MCM7	UniProtKB
MeliponaBeecheii_018692-T1	MCM7	DNA replication licensing factor MCM7	UniProtKB
MeliponaBeecheii_018692-T1	MCM7	Magnesium chelatase, subunit ChlI	EggNog-Mapper
MeliponaBeecheii_018695-T1	ANXB9	Annexin	EggNog-Mapper
MeliponaBeecheii_018705-T1	GGAMMA1	Guanine nucleotide-binding proteins (G proteins) are involved as a modulator or transducer in various transmembrane signaling systems	EggNog-Mapper
MeliponaBeecheii_018711-T1	EIF2G	Initiation factor eIF2 gamma, C terminal	EggNog-Mapper
MeliponaBeecheii_018712-T1	SU(VAR)3-9	Pre-SET motif	EggNog-Mapper
MeliponaBeecheii_018713-T1	EIF2G	Initiation factor eIF2 gamma, C terminal	EggNog-Mapper
MeliponaBeecheii_018737-T1	MED7	mediator of RNA polymerase II transcription subunit	EggNog-Mapper
MeliponaBeecheii_018740-T1	RPL39	60S ribosomal protein L39	UniProtKB
MeliponaBeecheii_018740-T1	RPL39	Ribosomal L39 protein	EggNog-Mapper
MeliponaBeecheii_018741-T1	MRPL22	Ribosomal protein L22p/L17e	EggNog-Mapper
MeliponaBeecheii_018756-T1	TIMM17A	Translocase of inner mitochondrial membrane 17 homolog	EggNog-Mapper
MeliponaBeecheii_018877-T1	NS1	GNL3L/Grn1 putative GTPase	EggNog-Mapper
MeliponaBeecheii_018882-T1	MRPL55	Mitochondrial ribosomal protein L55	EggNog-Mapper
MeliponaBeecheii_018913-T1	U2A	Inherit from inNOG: U2 small nuclear ribonucleoprotein	EggNog-Mapper
MeliponaBeecheii_018924-T1	INTS1	Protein of unknown function (DUF3677)	EggNog-Mapper
MeliponaBeecheii_018928-T1	RPL27A	Uncharacterized protein	UniProtKB
MeliponaBeecheii_018928-T1	RPL27A	Ribosomal protein L18e/L15	EggNog-Mapper
MeliponaBeecheii_018929-T1	EIF5B	Translation initiation factor	EggNog-Mapper
MeliponaBeecheii_018930-T1	EIF5B	Translation initiation factor	EggNog-Mapper
MeliponaBeecheii_018952-T1	DYNC1I2	Dynein cytoplasmic 1 intermediate chain	EggNog-Mapper
MeliponaBeecheii_018954-T1	SCRB3	scavenger receptor class B	EggNog-Mapper
MeliponaBeecheii_018955-T1	RPS10	Plectin/S10 domain	EggNog-Mapper
MeliponaBeecheii_018989-T1	RIP11	FIP domain	EggNog-Mapper
MeliponaBeecheii_019002-T1	MKRN1	ZnF_C3H1	EggNog-Mapper
MeliponaBeecheii_019003-T1	MRPL19	Ribosomal protein L19	EggNog-Mapper
MeliponaBeecheii_019007-T1	CUL-5	Cullin_Nedd8	EggNog-Mapper
MeliponaBeecheii_019008-T1	ERO1L	Endoplasmic Reticulum Oxidoreductin 1 (ERO1)	EggNog-Mapper
MeliponaBeecheii_019022-T1	RAS1	RAS	EggNog-Mapper
MeliponaBeecheii_019036-T1	MOCS1	MoaC family	EggNog-Mapper
MeliponaBeecheii_019039-T1	DREP-1	CIDE-N domain	EggNog-Mapper
MeliponaBeecheii_019041-T1	ATOX1	ATX1 antioxidant protein 1 homolog (yeast)	EggNog-Mapper
MeliponaBeecheii_019045-T1	TFB1	Transcription factor	EggNog-Mapper
MeliponaBeecheii_019059-T1	ES2	Nuclear protein Es2	EggNog-Mapper
MeliponaBeecheii_019069-T1	ARC42	Acyl-CoA dehydrogenase, N-terminal domain	EggNog-Mapper
MeliponaBeecheii_019126-T1	MRPL24	KOW motif	EggNog-Mapper
MeliponaBeecheii_019151-T1	ALG-2	Pfam:efhand	EggNog-Mapper
MeliponaBeecheii_019152-T1	ALG5	Asparagine-linked glycosylation 5, dolichyl-phosphate beta-glucosyltransferase homolog (S	EggNog-Mapper
MeliponaBeecheii_019154-T1	ALG5	Asparagine-linked glycosylation 5, dolichyl-phosphate beta-glucosyltransferase homolog (S	EggNog-Mapper
MeliponaBeecheii_019155-T1	FER3HCH	Stores iron in a soluble, non-toxic, readily available form	EggNog-Mapper
MeliponaBeecheii_019156-T1	FER3HCH	Stores iron in a soluble, non-toxic, readily available form	EggNog-Mapper
MeliponaBeecheii_019196-T1	VAMP7	Uncharacterized protein	UniProtKB
MeliponaBeecheii_019196-T1	VAMP-7	Synaptobrevin	EggNog-Mapper
MeliponaBeecheii_019241-T1	CEP97	IQ calmodulin-binding motif	EggNog-Mapper
MeliponaBeecheii_019244-T1	GPRGHP2	7 transmembrane receptor (rhodopsin family)	EggNog-Mapper
MeliponaBeecheii_019249-T1	DPEP1	Dipeptidase	EggNog-Mapper
MeliponaBeecheii_019251-T1	DPEP1	Dipeptidase	EggNog-Mapper
MeliponaBeecheii_019272-T1	RPS3	Uncharacterized protein	UniProtKB
MeliponaBeecheii_019272-T1	RPS3	Ribosomal protein S3, C-terminal domain	EggNog-Mapper
MeliponaBeecheii_019273-T1	KR-H2	Uncharacterised protein family (UPF0121)	EggNog-Mapper
MeliponaBeecheii_019281-T1	ATP5O	ATP synthase	EggNog-Mapper
MeliponaBeecheii_019284-T1	RTF1	Plus3	EggNog-Mapper
MeliponaBeecheii_019297-T1	DSCAML1	down syndrome cell adhesion molecule	EggNog-Mapper
MeliponaBeecheii_019301-T1	DSCAML1	down syndrome cell adhesion molecule	EggNog-Mapper
MeliponaBeecheii_019302-T1	DSCAML1	down syndrome cell adhesion molecule	EggNog-Mapper
MeliponaBeecheii_019452-T1	DAP3	Death associated protein 3	EggNog-Mapper
MeliponaBeecheii_019453-T1	REF(2)P	Zinc finger, ZZ type	EggNog-Mapper
MeliponaBeecheii_019468-T1	CLN3	CLN3 protein	EggNog-Mapper
MeliponaBeecheii_019470-T1	DSCAML1	down syndrome cell adhesion molecule	EggNog-Mapper
MeliponaBeecheii_019484-T1	NUP50	NUP50 (Nucleoporin 50 kDa)	EggNog-Mapper
MeliponaBeecheii_019488-T1	LMO3	LIM domain only	EggNog-Mapper
MeliponaBeecheii_019501-T1	RAD1	Repair protein Rad1/Rec1/Rad17	EggNog-Mapper
MeliponaBeecheii_019513-T1	ROC1A	Uncharacterized protein	UniProtKB
MeliponaBeecheii_019513-T1	ROC1A	Inherit from inNOG: RING	EggNog-Mapper
MeliponaBeecheii_019515-T1	OTOP3	Otopetrin	EggNog-Mapper
MeliponaBeecheii_019541-T1	OR1	Odorant receptor	UniProtKB
MeliponaBeecheii_019542-T1	OR85C	Odorant receptor	EggNog-Mapper
MeliponaBeecheii_019544-T1	OR1	Odorant receptor	UniProtKB
MeliponaBeecheii_019556-T1	OR85C	Odorant receptor	EggNog-Mapper
MeliponaBeecheii_019558-T1	OR18	Odorant receptor	UniProtKB
MeliponaBeecheii_019567-T1	OR25	Odorant receptor	UniProtKB
MeliponaBeecheii_019597-T1	OR67A	Odorant receptor	EggNog-Mapper
MeliponaBeecheii_019598-T1	OR67A	Odorant receptor	EggNog-Mapper
MeliponaBeecheii_019599-T1	OR67A	Odorant receptor	EggNog-Mapper
MeliponaBeecheii_019600-T1	OR67A	Odorant receptor	EggNog-Mapper
MeliponaBeecheii_019601-T1	OR67A	Odorant receptor	EggNog-Mapper
MeliponaBeecheii_019603-T1	OR67A	Odorant receptor	EggNog-Mapper
MeliponaBeecheii_019604-T1	OR67A	Odorant receptor	EggNog-Mapper
MeliponaBeecheii_019626-T1	ATXN7L1	Ataxin 7-like	EggNog-Mapper
MeliponaBeecheii_019697-T1	AOS1	Uncharacterized protein	UniProtKB
MeliponaBeecheii_019697-T1	AOS1	ThiF family	EggNog-Mapper
MeliponaBeecheii_019709-T1	TOM20	Inherit from inNOG: Mitochondrial import receptor subunit tom20	EggNog-Mapper
MeliponaBeecheii_019719-T1	CHD1	ATP-dependent chromatin-remodeling factor which functions as substrate recognition component of the transcription regulatory histone acetylation (HAT) complex SAGA	EggNog-Mapper
MeliponaBeecheii_019720-T1	CDC37	cell division cycle 37 homolog (S	EggNog-Mapper
MeliponaBeecheii_019735-T1	HR78	Uncharacterized protein	UniProtKB
MeliponaBeecheii_019736-T1	HR78	ZnF_C4	EggNog-Mapper
MeliponaBeecheii_019738-T1	DYRK3	dual-specificity tyrosine-(Y)-phosphorylation regulated kinase	EggNog-Mapper
MeliponaBeecheii_019747-T1	UBCE2H	Uncharacterized protein	UniProtKB
MeliponaBeecheii_019747-T1	UBC-E2H	Ubiquitin-conjugating enzyme	EggNog-Mapper
MeliponaBeecheii_019845-T1	PRIMO-1	LMWPc	EggNog-Mapper
MeliponaBeecheii_019849-T1	BBS1	Inherit from inNOG: Bardet-Biedl syndrome 1	EggNog-Mapper
MeliponaBeecheii_019863-T1	ARHGAP6	Rho GTPase activating protein 6	EggNog-Mapper
MeliponaBeecheii_019876-T1	HSC70CB	MreB/Mbl protein	EggNog-Mapper
MeliponaBeecheii_019886-T1	SYT12	C2 domain	EggNog-Mapper
MeliponaBeecheii_019887-T1	VPS36	Vacuolar protein sorting protein 36 Vps36	EggNog-Mapper
MeliponaBeecheii_019894-T1	SNR1	SNF5 / SMARCB1 / INI1	EggNog-Mapper
MeliponaBeecheii_019938-T1	PCYOX1L	Prenylcysteine oxidase 1	EggNog-Mapper
MeliponaBeecheii_019944-T1	DDR1	Discoidin domain receptor tyrosine kinase	EggNog-Mapper
MeliponaBeecheii_019957-T1	DDR2	Discoidin domain receptor tyrosine kinase	EggNog-Mapper
MeliponaBeecheii_020002-T1	KCTD1	potassium channel tetramerisation domain containing	EggNog-Mapper
MeliponaBeecheii_020005-T1	TAF4	Transcription initiation factor	EggNog-Mapper
MeliponaBeecheii_020012-T1	JARID2	jmjN domain	EggNog-Mapper
MeliponaBeecheii_020033-T1	DPIT47	Inherit from biNOG: Tetratricopeptide repeat domain 4	EggNog-Mapper
MeliponaBeecheii_020040-T1	ASF1	ASF1 like histone chaperone	EggNog-Mapper
MeliponaBeecheii_020063-T1	SSL1	TFIIH C1-like domain	EggNog-Mapper
MeliponaBeecheii_020065-T1	GALE3	DysFC	EggNog-Mapper
MeliponaBeecheii_020067-T1	IMPAD1	inositol monophosphatase domain containing 1	EggNog-Mapper
MeliponaBeecheii_020083-T1	ARMC8	Armadillo repeat containing 8	EggNog-Mapper
MeliponaBeecheii_020093-T1	HIS2A	Histone H2A	UniProtKB
MeliponaBeecheii_020093-T1	H2AFJ	Histone H2A	EggNog-Mapper
MeliponaBeecheii_020106-T1	ABCG1	ATP-binding cassette, sub-family G (WHITE), member	EggNog-Mapper
MeliponaBeecheii_020107-T1	RPL9	Uncharacterized protein	UniProtKB
MeliponaBeecheii_020107-T1	RPL9	Ribosomal protein L6	EggNog-Mapper
MeliponaBeecheii_020118-T1	DRE4	Uncharacterized protein	UniProtKB
MeliponaBeecheii_020118-T1	DRE4	FACT complex subunit (SPT16/CDC68)	EggNog-Mapper
MeliponaBeecheii_020123-T1	CIAO1	Probable cytosolic iron-sulfur protein assembly protein Ciao1	UniProtKB
MeliponaBeecheii_020123-T1	CIAO1	IKI3 family	EggNog-Mapper
MeliponaBeecheii_020132-T1	APLIP1	Uncharacterized protein	UniProtKB
MeliponaBeecheii_020132-T1	APLIP1	Phosphotyrosine-binding domain	EggNog-Mapper
MeliponaBeecheii_020139-T1	NHE1	Sodium hydrogen exchanger	EggNog-Mapper
MeliponaBeecheii_020144-T1	PABP2	Uncharacterized protein	UniProtKB
MeliponaBeecheii_020144-T1	PABP2	Inherit from inNOG: Involved in the 3'-end formation of mRNA precursors (pre-mRNA) by the addition of a poly(A) tail of 200-250 nt to the upstream cleavage product	EggNog-Mapper
MeliponaBeecheii_020214-T1	GEM3	DEAD/DEAH box helicase	EggNog-Mapper
MeliponaBeecheii_020217-T1	RABL5	RAB, member RAS oncogene family-like 5	EggNog-Mapper
MeliponaBeecheii_020221-T1	TEP7	Alpha-macro-globulin thiol-ester bond-forming region	EggNog-Mapper
MeliponaBeecheii_020222-T1	IK2	STYKc	EggNog-Mapper
MeliponaBeecheii_020224-T1	MED27	mediator of RNA polymerase II transcription subunit	EggNog-Mapper
MeliponaBeecheii_020226-T1	GLUT1	Sugar (and other) transporter	EggNog-Mapper
MeliponaBeecheii_020289-T1	CYP4AA1	Cytochrome P450	EggNog-Mapper
MeliponaBeecheii_020290-T1	ATAT1	Specifically acetylates 'Lys-40' in alpha-tubulin on the lumenal side of microtubules	EggNog-Mapper
MeliponaBeecheii_020291-T1	PPAPDC2	Phosphatidic acid phosphatase type 2 domain containing 2	EggNog-Mapper
MeliponaBeecheii_020296-T1	MED23	mediator of RNA polymerase II transcription subunit	EggNog-Mapper
MeliponaBeecheii_020299-T1	CDK9	S_TKc	EggNog-Mapper
MeliponaBeecheii_020304-T1	RAB21	RAB	EggNog-Mapper
MeliponaBeecheii_020307-T1	LANB2	LamB	EggNog-Mapper
MeliponaBeecheii_020308-T1	SYX6	Syntaxin 6, N-terminal	EggNog-Mapper
MeliponaBeecheii_020309-T1	SYX6	Syntaxin 6, N-terminal	EggNog-Mapper
MeliponaBeecheii_020338-T1	NMR-2	Glutamate receptor, ionotropic	EggNog-Mapper
MeliponaBeecheii_020379-T1	HIS4	Histone H4	UniProtKB
MeliponaBeecheii_020382-T1	SMT3	Small ubiquitin-related modifier	UniProtKB
MeliponaBeecheii_020382-T1	SMT3	Ubiquitin-2 like Rad60 SUMO-like	EggNog-Mapper
MeliponaBeecheii_020383-T1	TAF1	Protein of unknown function (DUF3591)	EggNog-Mapper
MeliponaBeecheii_020384-T1	TAF1	Protein of unknown function (DUF3591)	EggNog-Mapper
MeliponaBeecheii_020393-T1	ARP1	K05692 actin beta gamma 1	EggNog-Mapper
MeliponaBeecheii_020404-T1	EPS-15	EH	EggNog-Mapper
MeliponaBeecheii_020405-T1	EPS-15	EH	EggNog-Mapper
MeliponaBeecheii_020407-T1	EPS-15	EH	EggNog-Mapper
MeliponaBeecheii_020408-T1	PCID2	PAM	EggNog-Mapper
MeliponaBeecheii_020420-T1	LRRC48	leucine rich repeat containing 48	EggNog-Mapper
MeliponaBeecheii_020432-T1	WNT4	Protein Wnt	UniProtKB
MeliponaBeecheii_020433-T1	WNT4	Protein Wnt	UniProtKB
MeliponaBeecheii_020434-T1	WNT4	Protein Wnt	UniProtKB
MeliponaBeecheii_020436-T1	NUP62	Nsp1-like C-terminal region	EggNog-Mapper
MeliponaBeecheii_020479-T1	SOP2	Actin-related protein 2/3 complex subunit	UniProtKB
MeliponaBeecheii_020479-T1	SOP2	WD domain, G-beta repeat	EggNog-Mapper
MeliponaBeecheii_020491-T1	MOX2	Uncharacterized protein	UniProtKB
MeliponaBeecheii_020501-T1	MRPS24	ribosomal protein S24	EggNog-Mapper
MeliponaBeecheii_020522-T1	ART7	Essential arginine methyltransferase that can both catalyze the formation of omega-N monomethylarginine (MMA) and symmetrical dimethylarginine (sDMA)	EggNog-Mapper
MeliponaBeecheii_020532-T1	HLH54F	Helix-loop-helix DNA-binding domain	EggNog-Mapper
MeliponaBeecheii_020539-T1	NEDD9	Uncharacterized protein	UniProtKB
MeliponaBeecheii_020542-T1	NEDD9	Uncharacterized protein	UniProtKB
MeliponaBeecheii_020569-T1	NTH1	Endonuclease III	UniProtKB
MeliponaBeecheii_020579-T1	NUP75	Nup85 Nucleoporin	EggNog-Mapper
MeliponaBeecheii_020582-T1	MRPS23	Mitochondrial ribosomal protein S23	EggNog-Mapper
MeliponaBeecheii_020585-T1	GLOB1	Globin 1	UniProtKB
MeliponaBeecheii_020585-T1	GLOB1	Globin	EggNog-Mapper
MeliponaBeecheii_020588-T1	LRRC63	leucine rich repeat	EggNog-Mapper
MeliponaBeecheii_020591-T1	LRRC63	leucine rich repeat	EggNog-Mapper
MeliponaBeecheii_020682-T1	CTLSE2	Lectin C-type domain	EggNog-Mapper
MeliponaBeecheii_020683-T1	CTLSE2	Lectin C-type domain	EggNog-Mapper
MeliponaBeecheii_020861-T1	SYX17	Inherit from artNOG: Syntaxin 17	EggNog-Mapper
MeliponaBeecheii_020887-T1	VPS26	Vacuolar protein sorting-associated protein 26	EggNog-Mapper
MeliponaBeecheii_020909-T1	TRIP1	Eukaryotic translation initiation factor 3 subunit I	UniProtKB
MeliponaBeecheii_020909-T1	TRIP1	Component of the eukaryotic translation initiation factor 3 (eIF-3) complex, which is involved in protein synthesis and, together with other initiation factors, stimulates binding of mRNA and methionyl-tRNAi to the 40S ribosome (By similarity)	EggNog-Mapper
MeliponaBeecheii_020920-T1	PAN3	PAN2-PAN3 deadenylation complex subunit PAN3	UniProtKB
MeliponaBeecheii_020939-T1	DCHS2	Cadherins are calcium dependent cell adhesion proteins (By similarity)	EggNog-Mapper
MeliponaBeecheii_020948-T1	HIS2AV	H2A	EggNog-Mapper
MeliponaBeecheii_020962-T1	MEKK1	mitogen-activated protein kinase kinase kinase 4-like	EggNog-Mapper
MeliponaBeecheii_020983-T1	KEK2	LRRCT	EggNog-Mapper
MeliponaBeecheii_021002-T1	RPL28	Ribosomal L28e protein family	EggNog-Mapper
MeliponaBeecheii_021005-T1	SOCS7	Uncharacterized protein	UniProtKB
MeliponaBeecheii_021012-T1	METTL17	Methyltransferase like 17	EggNog-Mapper
MeliponaBeecheii_021019-T1	SRP54	RNA recognition motif	EggNog-Mapper
MeliponaBeecheii_021025-T1	MRPL12	Ribosomal protein L7/L12 C-terminal domain	EggNog-Mapper
MeliponaBeecheii_021038-T1	ADK1	Adenylate kinase	EggNog-Mapper
MeliponaBeecheii_021039-T1	TCP-1ETA	t-complex protein 1 subunit	EggNog-Mapper
MeliponaBeecheii_021043-T1	UNC-32	ATPase, H transporting, lysosomal V0 subunit	EggNog-Mapper
MeliponaBeecheii_021062-T1	RAD23	XPC-binding domain	EggNog-Mapper
MeliponaBeecheii_021064-T1	ATP5A1	Produces ATP from ADP in the presence of a proton gradient across the membrane (By similarity)	EggNog-Mapper
MeliponaBeecheii_021065-T1	GBETA5	WD domain, G-beta repeat	EggNog-Mapper
MeliponaBeecheii_021068-T1	RAB23	RAB	EggNog-Mapper
MeliponaBeecheii_021070-T1	RPL38	Uncharacterized protein	UniProtKB
MeliponaBeecheii_021070-T1	RPL38	Ribosomal L38e protein family	EggNog-Mapper
MeliponaBeecheii_021143-T1	CLDND1	CLDND1 protein	UniProtKB
MeliponaBeecheii_021145-T1	L(2)GL	LLGL2	EggNog-Mapper
MeliponaBeecheii_021155-T1	YE3	Yellow-e3-like protein	UniProtKB
MeliponaBeecheii_021155-T1	Y-E3	Major royal jelly protein	EggNog-Mapper
MeliponaBeecheii_021178-T1	SNRNP70K	Uncharacterized protein	UniProtKB
MeliponaBeecheii_021192-T1	DIP2	AMP-binding enzyme	EggNog-Mapper
MeliponaBeecheii_021193-T1	DIP2	AMP-binding enzyme	EggNog-Mapper
MeliponaBeecheii_021196-T1	DIP2	AMP-binding enzyme	EggNog-Mapper
MeliponaBeecheii_021217-T1	NUCB1	Inherit from biNOG: Nucleobindin	EggNog-Mapper
MeliponaBeecheii_021218-T1	NUCB1	Inherit from biNOG: Nucleobindin	EggNog-Mapper
MeliponaBeecheii_021220-T1	BAB1	helix-turn-helix, Psq domain	EggNog-Mapper
MeliponaBeecheii_021271-T1	MRPS35	Inherit from inNOG: ribosomal protein S35	EggNog-Mapper
MeliponaBeecheii_021274-T1	VPS4	MIT	EggNog-Mapper
MeliponaBeecheii_021307-T1	S6K	ribosomal protein S6 kinase beta-1-like	EggNog-Mapper
MeliponaBeecheii_021316-T1	MRPL38	Mitochondrial ribosomal protein L38	EggNog-Mapper
