# Supplementary material for: Prevalent bee venom genes evolved before the aculeate stinger and eusociality
Source: BMC Biol. 2023 Oct 23;21:229. doi: 10.1186/s12915-023-01656-5 (PMC10591384; doi:10.1186/s12915-023-01656-5)
Supplement: Supplementary file 40 — Additional file 40. Genome annotation of Melipona beecheii. [file 12915_2023_1656_MOESM40_ESM.zip › Melipona_beecheii.annotation.funannotate181.Oct2020/annotations/pfam.txt]

#                                                                                  --- full sequence --- -------------- this domain -------------   hmm coord   ali coord   env coord
# target name              accession   tlen query name           accession   qlen   E-value  score  bias   #  of  c-Evalue  i-Evalue  score  bias  from    to  from    to  from    to  acc description of target
#      ------------------- ---------- ----- -------------------- ---------- ----- --------- ------ ----- --- --- --------- --------- ------ ----- ----- ----- ----- ----- ----- ----- ---- ---------------------
MeliponaBeecheii_008669-T1 -            242 1-cysPrx_C           PF10417.10    40   1.4e-14   49.1   0.1   1   1   3.8e-17   2.7e-14   48.2   0.1     1    39   205   239   205   240 0.89 MeliponaBeecheii_008669
MeliponaBeecheii_009063-T1 -             77 4F5                  PF04419.15    38     2e-09   33.6  19.0   1   1   6.6e-12   4.6e-09   32.5  19.0     1    37     1    40     1    41 0.98 MeliponaBeecheii_009063
MeliponaBeecheii_009115-T1 -           1365 53-BP1_Tudor         PF09038.11   122     6e-09   31.4   0.2   1   1     2e-11   1.4e-08   30.2   0.2     4   120   860   977   857   979 0.81 MeliponaBeecheii_009115
MeliponaBeecheii_009034-T1 -            455 6PF2K                PF01591.19   223   2.8e-91  300.2   0.6   1   1   5.5e-94   3.9e-91  299.7   0.6     8   222    31   246    27   247 0.97 MeliponaBeecheii_009034
MeliponaBeecheii_008915-T1 -            401 7tm_1                PF00001.22   263   2.8e-80  264.8   9.9   1   1   2.9e-82   3.4e-80  264.6   9.9     1   263    66   392    66   392 0.87 MeliponaBeecheii_008915
MeliponaBeecheii_008579-T1 -            409 7tm_1                PF00001.22   263   1.6e-73  242.7   7.8   1   1   1.8e-75   2.1e-73  242.3   7.8     1   263    48   332    48   332 0.88 MeliponaBeecheii_008579
MeliponaBeecheii_008569-T1 -            389 7tm_1                PF00001.22   263   8.7e-49  161.6  14.3   1   1   9.5e-51   1.1e-48  161.2  14.3     1   263    86   349    86   349 0.91 MeliponaBeecheii_008569
MeliponaBeecheii_008570-T1 -            377 7tm_1                PF00001.22   263   7.3e-48  158.6  15.9   1   1   7.3e-50   8.6e-48  158.3  15.9     1   263    68   330    68   330 0.89 MeliponaBeecheii_008570
MeliponaBeecheii_008718-T1 -            437 7tm_1                PF00001.22   263   1.1e-44  148.2   2.3   1   1   1.5e-46   1.8e-44  147.5   2.3     1   139   277   413   277   427 0.93 MeliponaBeecheii_008718
MeliponaBeecheii_008728-T1 -            243 7tm_1                PF00001.22   263   9.7e-20   66.4   0.0   1   1   8.2e-22   9.7e-20   66.4   0.0   188   263   145   226    36   226 0.87 MeliponaBeecheii_008728
MeliponaBeecheii_008985-T1 -            396 7tm_6                PF02949.21   313   2.9e-47  156.7  10.9   1   1   1.8e-49   4.3e-47  156.1  10.9    44   313   107   384    77   384 0.87 MeliponaBeecheii_008985
MeliponaBeecheii_008986-T1 -            431 7tm_6                PF02949.21   313   1.5e-37  124.7   8.6   1   2   2.6e-22   6.2e-20   66.9   4.1     2   213    63   288    62   289 0.79 MeliponaBeecheii_008986
MeliponaBeecheii_008986-T1 -            431 7tm_6                PF02949.21   313   1.5e-37  124.7   8.6   2   2   4.2e-20   9.9e-18   59.6   0.0   220   312   326   418   316   419 0.93 MeliponaBeecheii_008986
MeliponaBeecheii_009191-T1 -            102 7tm_6                PF02949.21   313   5.9e-16   53.8   0.9   1   1   2.9e-18   6.9e-16   53.6   0.9   172   263    11   102     6   102 0.97 MeliponaBeecheii_009191
MeliponaBeecheii_008915-T1 -            401 7TM_GPCR_Srsx        PF10320.10   257     1e-12   43.4   9.7   1   1   8.7e-13   3.1e-10   35.3   2.2     3   170    62   235    60   284 0.75 MeliponaBeecheii_008915
MeliponaBeecheii_008579-T1 -            409 7TM_GPCR_Srsx        PF10320.10   257   2.5e-12   42.1   8.9   1   1   2.3e-14   8.1e-12   40.5   8.9     2   256    43   346    42   347 0.83 MeliponaBeecheii_008579
MeliponaBeecheii_008915-T1 -            401 7TM_GPCR_Srx         PF10328.10   262   6.2e-08   28.0  11.2   1   1   4.6e-10   1.6e-07   26.6  11.2     1   185    57   234    57   251 0.80 MeliponaBeecheii_008915
MeliponaBeecheii_008718-T1 -            437 7TM_GPCR_Srx         PF10328.10   262   3.2e-06   22.4   7.4   1   1   1.3e-08   4.5e-06   21.9   7.4     8   127   275   393   269   401 0.94 MeliponaBeecheii_008718
MeliponaBeecheii_009176-T1 -            329 AAA                  PF00004.30   132     2e-17   59.3   0.0   1   1   2.7e-19   3.9e-17   58.4   0.0     1   128    47   164    47   168 0.85 MeliponaBeecheii_009176
MeliponaBeecheii_008563-T1 -            914 AAA                  PF00004.30   132   1.4e-15   53.4   0.3   1   1   4.4e-17   6.3e-15   51.2   0.0     1   130   587   728   587   730 0.87 MeliponaBeecheii_008563
MeliponaBeecheii_008656-T1 -           1716 AAA                  PF00004.30   132   1.3e-11   40.5   1.1   1   1   5.9e-08   8.4e-06   21.7   0.0     1    67   593   666   593   679 0.68 MeliponaBeecheii_008656
MeliponaBeecheii_009111-T1 -           1119 AAA_11               PF13086.7    261   3.3e-49  163.4   4.3   1   2     2e-25   1.4e-22   76.1   0.9     2   137   455   571   454   579 0.87 MeliponaBeecheii_009111
MeliponaBeecheii_009111-T1 -           1119 AAA_11               PF13086.7    261   3.3e-49  163.4   4.3   2   2   7.9e-31   5.6e-28   93.8   0.9   152   259   549   655   545   657 0.93 MeliponaBeecheii_009111
MeliponaBeecheii_009111-T1 -           1119 AAA_12               PF13087.7    199   4.3e-61  201.4   0.0   1   1   1.3e-63   9.3e-61  200.3   0.0     1   198   664   860   664   861 0.93 MeliponaBeecheii_009111
MeliponaBeecheii_009111-T1 -           1119 AAA_19               PF13245.7    145   1.5e-12   43.4   0.5   1   1   1.1e-13   3.7e-11   38.9   0.5     2   140   460   650   459   654 0.58 MeliponaBeecheii_009111
MeliponaBeecheii_008860-T1 -            865 AAA_21               PF13304.7    304   1.5e-10   36.8   2.1   1   1   3.5e-10   8.4e-08   27.7   0.1   232   298   246   310   227   312 0.90 MeliponaBeecheii_008860
MeliponaBeecheii_008563-T1 -            914 AAA_22               PF13401.7    137   3.2e-12   42.3   0.0   1   1   5.6e-14   1.3e-11   40.4   0.0     3   128   582   705   579   716 0.80 MeliponaBeecheii_008563
MeliponaBeecheii_009111-T1 -           1119 AAA_30               PF13604.7    192   1.2e-14   49.9   0.1   1   1   1.8e-16   1.2e-13   46.6   0.1     2   131   455   653   454   661 0.76 MeliponaBeecheii_009111
MeliponaBeecheii_008656-T1 -           1716 AAA_5                PF07728.15   138   2.3e-29   97.6   2.7   1   1   3.7e-18   6.6e-16   54.0   0.0     1   138   592   730   592   730 0.97 MeliponaBeecheii_008656
MeliponaBeecheii_008829-T1 -           2393 AAA_5                PF07728.15   138   2.8e-24   81.2   0.0   1   1   1.1e-14     2e-12   42.7   0.0     2   136  1900  2033  1899  2035 0.88 MeliponaBeecheii_008829
MeliponaBeecheii_008628-T1 -           4599 AAA_5                PF07728.15   138   1.5e-21   72.3   0.0   1   1   7.8e-11   1.4e-08   30.3   0.0     2   138  2237  2372  2236  2372 0.82 MeliponaBeecheii_008628
MeliponaBeecheii_008829-T1 -           2393 AAA_6                PF12774.8    327  6.1e-155  510.5   0.0   1   1  3.6e-156  8.4e-154  506.8   0.0     1   327  1585  1911  1585  1911 1.00 MeliponaBeecheii_008829
MeliponaBeecheii_008628-T1 -           4599 AAA_6                PF12774.8    327  2.7e-141  465.7   0.0   1   1  3.6e-143  8.5e-141  464.0   0.0     1   327  1921  2248  1921  2248 0.99 MeliponaBeecheii_008628
MeliponaBeecheii_008656-T1 -           1716 AAA_6                PF12774.8    327  9.3e-138  454.1   0.6   1   1  2.2e-138  5.2e-136  448.3   0.0    21   327    25   331    22   331 1.00 MeliponaBeecheii_008656
MeliponaBeecheii_008656-T1 -           1716 AAA_7                PF12775.8    181   6.3e-80  262.4   5.2   1   1   4.4e-79     1e-76  251.9   0.1     7   181   564   738   563   738 0.99 MeliponaBeecheii_008656
MeliponaBeecheii_008829-T1 -           2393 AAA_7                PF12775.8    181   1.2e-77  254.9   0.3   1   1   2.6e-73   6.1e-71  233.1   0.0     1   181  2192  2370  2192  2370 0.99 MeliponaBeecheii_008829
MeliponaBeecheii_008628-T1 -           4599 AAA_7                PF12775.8    181   1.1e-70  232.2   0.2   1   1     2e-67   4.6e-65  213.9   0.0     2   181  2530  2710  2529  2710 0.97 MeliponaBeecheii_008628
MeliponaBeecheii_008656-T1 -           1716 AAA_8                PF12780.8    259   8.7e-99  325.4   0.5   1   1  2.5e-100   5.8e-98  322.7   0.1     1   259   913  1195   913  1195 0.93 MeliponaBeecheii_008656
MeliponaBeecheii_008628-T1 -           4599 AAA_8                PF12780.8    259   1.6e-90  298.3   0.1   1   1   7.3e-92   1.7e-89  294.9   0.0     1   258  2901  3162  2901  3163 0.98 MeliponaBeecheii_008628
MeliponaBeecheii_008828-T1 -           1884 AAA_8                PF12780.8    259   4.3e-89  293.6   2.4   1   1   1.5e-88   3.5e-86  284.1   2.4     1   259   177   472   177   472 0.99 MeliponaBeecheii_008828
MeliponaBeecheii_008628-T1 -           4599 AAA_9                PF12781.8    220   4.6e-84  276.4   2.5   1   1   1.9e-86   4.6e-84  276.4   2.5     2   220  3550  3770  3549  3770 0.98 MeliponaBeecheii_008628
MeliponaBeecheii_008828-T1 -           1884 AAA_9                PF12781.8    220   1.9e-70  231.8   6.3   1   1   8.1e-73   1.9e-70  231.8   6.3     2   220   855  1052   854  1052 0.98 MeliponaBeecheii_008828
MeliponaBeecheii_008656-T1 -           1716 AAA_9                PF12781.8    220   9.9e-60  196.8   0.3   1   1   4.2e-62   9.9e-60  196.8   0.3     1   147  1567  1715  1567  1715 0.97 MeliponaBeecheii_008656
MeliponaBeecheii_008828-T1 -           1884 AAA_lid_1            PF17857.2    100   1.5e-43  142.6   5.6   1   1     9e-46   2.1e-43  142.1   0.2     1    97    34   130    34   133 0.97 MeliponaBeecheii_008828
MeliponaBeecheii_008656-T1 -           1716 AAA_lid_1            PF17857.2    100   3.4e-21   70.8   0.4   1   1   1.5e-23   3.4e-21   70.8   0.4     4    90   772   858   769   865 0.89 MeliponaBeecheii_008656
MeliponaBeecheii_008628-T1 -           4599 AAA_lid_1            PF17857.2    100   1.5e-17   59.1   0.1   1   1   6.6e-19   1.6e-16   55.9   0.0     3    89  2745  2831  2743  2836 0.87 MeliponaBeecheii_008628
MeliponaBeecheii_008563-T1 -            914 AAA_lid_10           PF17872.2     99     5e-10   34.9   0.0   1   1     5e-12   3.5e-09   32.2   0.0    47    79   757   789   736   792 0.92 MeliponaBeecheii_008563
MeliponaBeecheii_008828-T1 -           1884 AAA_lid_11           PF18198.2    155   4.4e-58  191.0   0.0   1   1   1.2e-57   2.8e-55  181.9   0.0     2   155  1428  1581  1427  1581 0.94 MeliponaBeecheii_008828
MeliponaBeecheii_008657-T1 -            855 AAA_lid_11           PF18198.2    155   4.3e-54  178.1   0.2   1   1   3.7e-56   8.8e-54  177.0   0.2     2   155   391   547   390   547 0.94 MeliponaBeecheii_008657
MeliponaBeecheii_008628-T1 -           4599 AAA_lid_11           PF18198.2    155   1.1e-52  173.5   0.4   1   1   1.9e-54   4.5e-52  171.5   0.4     1   155  4138  4294  4138  4294 0.95 MeliponaBeecheii_008628
MeliponaBeecheii_008860-T1 -            865 ABC2_membrane        PF01061.25   210   6.6e-41  135.5  16.8   1   1   1.5e-43     1e-40  134.8   6.4     2   209   617   827   616   828 0.87 MeliponaBeecheii_008860
MeliponaBeecheii_008860-T1 -            865 ABC2_membrane_2      PF12679.8    288   3.2e-09   31.8   5.9   1   1   8.9e-12   6.3e-09   30.9   5.9    76   283   623   860   471   864 0.72 MeliponaBeecheii_008860
MeliponaBeecheii_008860-T1 -            865 ABC2_membrane_3      PF12698.8    345     2e-40  134.3   4.0   1   1   6.1e-43   4.3e-40  133.3   4.0     4   337   489   856   486   860 0.84 MeliponaBeecheii_008860
MeliponaBeecheii_009140-T1 -            655 ABC_membrane         PF00664.24   274     2e-66  219.9   9.3   1   1   1.8e-68   2.5e-66  219.5   9.3     2   270    95   364    94   368 0.97 MeliponaBeecheii_009140
MeliponaBeecheii_008572-T1 -           1356 ABC_membrane         PF00664.24   274   2.1e-55  183.7  47.5   1   2   1.3e-27   1.8e-25   85.5  18.8     9   273   101   363    97   364 0.91 MeliponaBeecheii_008572
MeliponaBeecheii_008572-T1 -           1356 ABC_membrane         PF00664.24   274   2.1e-55  183.7  47.5   2   2   3.9e-34   5.4e-32  106.9  15.8    37   267   789  1027   770  1035 0.88 MeliponaBeecheii_008572
MeliponaBeecheii_009103-T1 -           1355 ABC_membrane         PF00664.24   274   2.8e-55  183.3  28.0   1   2   6.2e-23   8.8e-21   70.2   2.1    13   210   105   301    92   304 0.89 MeliponaBeecheii_009103
MeliponaBeecheii_009103-T1 -           1355 ABC_membrane         PF00664.24   274   2.8e-55  183.3  28.0   2   2     7e-38   9.9e-36  119.2  15.7    32   266   790  1027   734  1037 0.88 MeliponaBeecheii_009103
MeliponaBeecheii_009102-T1 -           1136 ABC_membrane         PF00664.24   274     5e-22   74.2  18.5   1   3   1.9e-09   2.7e-07   25.9   0.8    16   158    62   203    57   215 0.85 MeliponaBeecheii_009102
MeliponaBeecheii_009102-T1 -           1136 ABC_membrane         PF00664.24   274     5e-22   74.2  18.5   2   3   1.1e-09   1.5e-07   26.8   2.4   191   271   219   297   214   300 0.89 MeliponaBeecheii_009102
MeliponaBeecheii_009102-T1 -           1136 ABC_membrane         PF00664.24   274     5e-22   74.2  18.5   3   3   4.1e-10   5.7e-08   28.1   1.5   110   231   687   793   669   800 0.86 MeliponaBeecheii_009102
MeliponaBeecheii_009101-T1 -           1301 ABC_membrane         PF00664.24   274   1.3e-21   72.9  23.9   1   1   2.9e-23   4.1e-21   71.2  12.5    83   271   147   333   140   336 0.92 MeliponaBeecheii_009101
MeliponaBeecheii_009101-T1 -           1301 ABC_tran             PF00005.28   137   1.5e-56  186.2   0.0   1   2   3.3e-25   3.9e-23   77.9   0.0     2   136   437   591   436   592 0.85 MeliponaBeecheii_009101
MeliponaBeecheii_009101-T1 -           1301 ABC_tran             PF00005.28   137   1.5e-56  186.2   0.0   2   2   2.1e-33   2.5e-31  104.5   0.0     1   137  1041  1184  1041  1184 0.94 MeliponaBeecheii_009101
MeliponaBeecheii_009103-T1 -           1355 ABC_tran             PF00005.28   137   2.9e-56  185.2   0.1   1   2     3e-25   3.5e-23   78.1   0.0     1   136   464   598   464   599 0.85 MeliponaBeecheii_009103
MeliponaBeecheii_009103-T1 -           1355 ABC_tran             PF00005.28   137   2.9e-56  185.2   0.1   2   2   2.1e-33   2.5e-31  104.5   0.0     1   137  1114  1261  1114  1261 0.91 MeliponaBeecheii_009103
MeliponaBeecheii_008572-T1 -           1356 ABC_tran             PF00005.28   137   2.5e-55  182.2   0.0   1   2   5.8e-26   6.8e-24   80.4   0.0     1   136   427   561   427   562 0.86 MeliponaBeecheii_008572
MeliponaBeecheii_008572-T1 -           1356 ABC_tran             PF00005.28   137   2.5e-55  182.2   0.0   2   2   9.4e-32   1.1e-29   99.1   0.0     1   137  1103  1246  1103  1246 0.89 MeliponaBeecheii_008572
MeliponaBeecheii_009102-T1 -           1136 ABC_tran             PF00005.28   137   8.7e-46  151.3   1.6   1   2   6.2e-15   7.3e-13   44.7   0.7    18   136   384   479   375   480 0.91 MeliponaBeecheii_009102
MeliponaBeecheii_009102-T1 -           1136 ABC_tran             PF00005.28   137   8.7e-46  151.3   1.6   2   2   3.5e-32   4.1e-30  100.5   0.0     1   137   909  1042   909  1042 0.94 MeliponaBeecheii_009102
MeliponaBeecheii_009140-T1 -            655 ABC_tran             PF00005.28   137   7.2e-37  122.4   0.0   1   1   1.2e-38   1.4e-36  121.5   0.0     1   137   432   581   432   581 0.91 MeliponaBeecheii_009140
MeliponaBeecheii_008860-T1 -            865 ABC_tran             PF00005.28   137   5.3e-30  100.2   0.0   1   1   9.7e-32   1.1e-29   99.1   0.0     1   136   136   279   136   280 0.96 MeliponaBeecheii_008860
MeliponaBeecheii_009109-T1 -            864 Abhydrolase_3        PF07859.14   211   2.8e-07   26.0   1.6   1   1   1.4e-09   9.9e-07   24.2   1.0     1    95   240   341   240   377 0.80 MeliponaBeecheii_009109
MeliponaBeecheii_009208-T1 -            666 ACAS_N               PF16177.6     55   5.2e-25   82.7   1.6   1   1   1.5e-27   1.1e-24   81.6   1.6     1    55    33    87    33    87 0.99 MeliponaBeecheii_009208
MeliponaBeecheii_008604-T1 -            224 ACBP                 PF00887.20    86     5e-21   70.3   0.4   1   1   1.5e-23   1.1e-20   69.3   0.1     2    84     5    82     4    84 0.90 MeliponaBeecheii_008604
MeliponaBeecheii_009086-T1 -            184 Actin                PF00022.20   385   1.3e-22   75.4   0.0   1   2   9.6e-10   3.4e-07   24.6   0.0     4    42    14    52    12    70 0.83 MeliponaBeecheii_009086
MeliponaBeecheii_009086-T1 -            184 Actin                PF00022.20   385   1.3e-22   75.4   0.0   2   2   3.4e-17   1.2e-14   49.1   0.0    79   183    71   175    59   182 0.93 MeliponaBeecheii_009086
MeliponaBeecheii_009087-T1 -            205 Actin                PF00022.20   385   6.3e-20   66.5   0.0   1   1   2.4e-22   8.3e-20   66.1   0.0   206   372    18   180     6   190 0.74 MeliponaBeecheii_009087
MeliponaBeecheii_008767-T1 -            449 Acyltransferase      PF01553.22   135   2.2e-20   68.1   0.0   1   1   1.4e-22   4.9e-20   67.0   0.0     2   134   230   350   229   351 0.90 MeliponaBeecheii_008767
MeliponaBeecheii_008849-T1 -            873 Acyltransferase      PF01553.22   135   3.3e-19   64.3   0.0   1   1   3.3e-21   1.2e-18   62.5   0.0    13   133   265   396   252   398 0.90 MeliponaBeecheii_008849
MeliponaBeecheii_008595-T1 -            936 ADAM_CR              PF08516.13   116   7.3e-30   99.3   7.0   1   1     1e-32   7.3e-30   99.3   7.0     1   115   467   587   467   588 0.88 MeliponaBeecheii_008595
MeliponaBeecheii_009022-T1 -           1222 Adap_comp_sub        PF00928.22   264     5e-47  155.9   0.0   1   1   1.2e-49   8.5e-47  155.1   0.0     2   260   856  1174   855  1178 0.94 MeliponaBeecheii_009022
MeliponaBeecheii_009119-T1 -            333 adh_short            PF00106.26   195   2.5e-45  149.8   0.0   1   1     9e-48   3.2e-45  149.4   0.0     1   191    47   242    47   246 0.96 MeliponaBeecheii_009119
MeliponaBeecheii_008770-T1 -            237 adh_short            PF00106.26   195   3.5e-09   31.8   0.2   1   1   1.6e-11   5.6e-09   31.2   0.2     3   192     8   190     7   193 0.79 MeliponaBeecheii_008770
MeliponaBeecheii_009119-T1 -            333 adh_short_C2         PF13561.7    234   6.2e-32  106.4   0.0   1   1   2.3e-34     8e-32  106.1   0.0     1   190    53   251    53   275 0.83 MeliponaBeecheii_009119
MeliponaBeecheii_008770-T1 -            237 adh_short_C2         PF13561.7    234   2.7e-09   32.4   0.1   1   1     1e-11   3.5e-09   32.0   0.1    37   182    39   188    35   203 0.84 MeliponaBeecheii_008770
MeliponaBeecheii_009029-T1 -            482 ADP_PFK_GK           PF04587.16   427  6.8e-143  471.6   0.1   1   1  1.1e-145    8e-143  471.4   0.1     2   426    56   479    55   480 0.97 MeliponaBeecheii_009029
MeliponaBeecheii_008669-T1 -            242 AhpC-TSA             PF00578.22   124   1.7e-40  133.3   0.0   1   1   4.1e-43   2.9e-40  132.5   0.0     1   123    51   184    51   185 0.98 MeliponaBeecheii_008669
MeliponaBeecheii_008759-T1 -            320 Aldo_ket_red         PF00248.22   291   6.1e-60  198.3   0.0   1   1   4.2e-62   7.4e-60  198.0   0.0     2   290    17   297    16   298 0.96 MeliponaBeecheii_008759
MeliponaBeecheii_008762-T1 -            317 Aldo_ket_red         PF00248.22   291   3.1e-55  182.8   0.0   1   1   2.4e-57   4.3e-55  182.3   0.0     3   288    20   292    18   294 0.95 MeliponaBeecheii_008762
MeliponaBeecheii_008760-T1 -            310 Aldo_ket_red         PF00248.22   291   7.2e-54  178.3   0.0   1   1   5.5e-55   9.6e-53  174.6   0.0     5   289    19   289    17   291 0.93 MeliponaBeecheii_008760
MeliponaBeecheii_008763-T1 -            309 Aldo_ket_red         PF00248.22   291   1.8e-52  173.8   0.0   1   1   1.8e-54   3.3e-52  172.9   0.0     2   288    17   287    16   290 0.95 MeliponaBeecheii_008763
MeliponaBeecheii_009039-T1 -           1868 ALIX_LYPXL_bnd       PF13949.7    295   2.1e-59  196.7  20.6   1   1   2.9e-62   2.1e-59  196.7  20.6     2   295   433   729   432   729 0.93 MeliponaBeecheii_009039
MeliponaBeecheii_008977-T1 -           1584 ALMS_motif           PF15309.7    136   1.8e-11   40.1  19.9   1   1   2.5e-14   1.8e-11   40.1  19.9     3   134  1448  1569  1446  1571 0.87 MeliponaBeecheii_008977
MeliponaBeecheii_009186-T1 -            506 Aminotran_3          PF00202.22   403   1.2e-92  306.1   0.0   1   1   4.4e-95   3.1e-92  304.7   0.0    10   403    75   499    69   499 0.93 MeliponaBeecheii_009186
MeliponaBeecheii_008943-T1 -            799 Amino_oxidase        PF01593.25   452   4.3e-87  288.6   0.0   1   2   2.3e-34     4e-32  107.5   0.0   224   452    83   315    11   315 0.85 MeliponaBeecheii_008943
MeliponaBeecheii_008943-T1 -            799 Amino_oxidase        PF01593.25   452   4.3e-87  288.6   0.0   2   2   4.6e-55   8.1e-53  175.7   0.0     1   449   353   789   353   792 0.84 MeliponaBeecheii_008943
MeliponaBeecheii_009204-T1 -            517 Amino_oxidase        PF01593.25   452   2.3e-79  263.2   0.0   1   1   1.9e-80   3.3e-78  259.4   0.0     1   452    24   487    24   487 0.82 MeliponaBeecheii_009204
MeliponaBeecheii_008944-T1 -            503 Amino_oxidase        PF01593.25   452   2.3e-66  220.3   0.0   1   1   1.5e-67   2.6e-65  216.9   0.0     2   452    33   487    32   487 0.83 MeliponaBeecheii_008944
MeliponaBeecheii_008941-T1 -            137 Amino_oxidase        PF01593.25   452     3e-21   71.6   0.0   1   1   1.9e-23   3.3e-21   71.5   0.0     2    86    15   101    14   126 0.90 MeliponaBeecheii_008941
MeliponaBeecheii_009208-T1 -            666 AMP-binding          PF00501.29   424   4.3e-73  241.7   0.0   1   1   7.6e-76   5.4e-73  241.4   0.0     6   423    94   531    89   532 0.84 MeliponaBeecheii_009208
MeliponaBeecheii_009208-T1 -            666 AMP-binding_C        PF13193.7     76   1.8e-21   72.4   0.4   1   1   5.4e-24   3.8e-21   71.3   0.4     2    76   541   619   540   619 0.92 MeliponaBeecheii_009208
MeliponaBeecheii_008540-T1 -            823 ANF_receptor         PF01094.29   354   1.4e-57  190.8   0.1   1   1   5.5e-60     2e-57  190.3   0.1     2   353    67   477    66   478 0.87 MeliponaBeecheii_008540
MeliponaBeecheii_008541-T1 -            276 ANF_receptor         PF01094.29   354     3e-15   51.6   0.0   1   1     1e-17   3.6e-15   51.3   0.0     2   141    74   223    73   255 0.79 MeliponaBeecheii_008541
MeliponaBeecheii_008615-T1 -           1208 Ank                  PF00023.31    33   3.1e-92  295.1  37.8   1  12   3.2e-08   5.6e-06   22.1   0.0     4    33    58    87    56    87 0.91 MeliponaBeecheii_008615
MeliponaBeecheii_008615-T1 -           1208 Ank                  PF00023.31    33   3.1e-92  295.1  37.8   2  12   2.8e-08   4.9e-06   22.3   0.3     2    33    89   120    88   120 0.91 MeliponaBeecheii_008615
MeliponaBeecheii_008615-T1 -           1208 Ank                  PF00023.31    33   3.1e-92  295.1  37.8   3  12   1.5e-07   2.7e-05   20.0   0.1     3    32   123   152   121   153 0.88 MeliponaBeecheii_008615
MeliponaBeecheii_008615-T1 -           1208 Ank                  PF00023.31    33   3.1e-92  295.1  37.8   4  12   4.5e-09     8e-07   24.8   0.1     4    33   211   240   210   240 0.93 MeliponaBeecheii_008615
MeliponaBeecheii_008615-T1 -           1208 Ank                  PF00023.31    33   3.1e-92  295.1  37.8   5  12   1.3e-06   0.00023   17.0   0.1     4    32   244   272   241   273 0.89 MeliponaBeecheii_008615
MeliponaBeecheii_008615-T1 -           1208 Ank                  PF00023.31    33   3.1e-92  295.1  37.8   6  12     2e-08   3.5e-06   22.8   0.0     3    33   276   306   276   306 0.88 MeliponaBeecheii_008615
MeliponaBeecheii_008615-T1 -           1208 Ank                  PF00023.31    33   3.1e-92  295.1  37.8   7  12     1e-06   0.00018   17.3   0.0     2    32   362   395   361   396 0.85 MeliponaBeecheii_008615
MeliponaBeecheii_008615-T1 -           1208 Ank                  PF00023.31    33   3.1e-92  295.1  37.8   8  12   4.7e-08   8.2e-06   21.6   0.0     4    33   527   556   525   556 0.89 MeliponaBeecheii_008615
MeliponaBeecheii_008615-T1 -           1208 Ank                  PF00023.31    33   3.1e-92  295.1  37.8   9  12   2.3e-07   4.1e-05   19.4   0.1     4    32   560   588   557   589 0.88 MeliponaBeecheii_008615
MeliponaBeecheii_008615-T1 -           1208 Ank                  PF00023.31    33   3.1e-92  295.1  37.8  10  12   1.7e-08     3e-06   23.0   0.0     3    32   592   621   590   622 0.86 MeliponaBeecheii_008615
MeliponaBeecheii_008615-T1 -           1208 Ank                  PF00023.31    33   3.1e-92  295.1  37.8  11  12   7.9e-11   1.4e-08   30.4   0.0     4    33   680   709   678   709 0.95 MeliponaBeecheii_008615
MeliponaBeecheii_008615-T1 -           1208 Ank                  PF00023.31    33   3.1e-92  295.1  37.8  12  12   7.1e-09   1.3e-06   24.2   0.0     2    32   744   774   743   775 0.90 MeliponaBeecheii_008615
MeliponaBeecheii_008755-T1 -           1652 Ank                  PF00023.31    33   4.2e-29   95.3  17.1   1   3   2.3e-06    0.0004   16.2   0.2     2    32  1257  1287  1256  1288 0.93 MeliponaBeecheii_008755
MeliponaBeecheii_008755-T1 -           1652 Ank                  PF00023.31    33   4.2e-29   95.3  17.1   2   3   2.9e-07   5.2e-05   19.1   0.0     2    26  1336  1360  1336  1367 0.85 MeliponaBeecheii_008755
MeliponaBeecheii_008755-T1 -           1652 Ank                  PF00023.31    33   4.2e-29   95.3  17.1   3   3   2.2e-06   0.00039   16.3   0.0     2    32  1402  1432  1401  1433 0.88 MeliponaBeecheii_008755
MeliponaBeecheii_008604-T1 -            224 Ank                  PF00023.31    33   2.5e-14   48.5   0.0   1   2   2.1e-07   3.7e-05   19.5   0.0     5    32   147   174   143   175 0.91 MeliponaBeecheii_008604
MeliponaBeecheii_008604-T1 -            224 Ank                  PF00023.31    33   2.5e-14   48.5   0.0   2   2   1.9e-09   3.4e-07   26.0   0.0     1    27   176   202   176   208 0.89 MeliponaBeecheii_008604
MeliponaBeecheii_008976-T1 -            159 Ank                  PF00023.31    33   4.1e-12   41.5   0.0   1   1   2.1e-06   0.00038   16.3   0.0     2    32    85   116    84   117 0.79 MeliponaBeecheii_008976
MeliponaBeecheii_008615-T1 -           1208 Ank_2                PF12796.8     83  2.4e-102  331.2  26.7   1  10   3.6e-19   6.4e-17   57.4   0.0     1    83    26   119    26   119 0.86 MeliponaBeecheii_008615
MeliponaBeecheii_008615-T1 -           1208 Ank_2                PF12796.8     83  2.4e-102  331.2  26.7   2  10   1.8e-14   3.2e-12   42.3   0.4     1    60    93   162    93   163 0.85 MeliponaBeecheii_008615
MeliponaBeecheii_008615-T1 -           1208 Ank_2                PF12796.8     83  2.4e-102  331.2  26.7   3  10   5.4e-16   9.5e-14   47.3   0.5     1    83   179   272   179   272 0.79 MeliponaBeecheii_008615
MeliponaBeecheii_008615-T1 -           1208 Ank_2                PF12796.8     83  2.4e-102  331.2  26.7   4  10   5.7e-13     1e-10   37.6   0.0    27    81   243   303   240   305 0.86 MeliponaBeecheii_008615
MeliponaBeecheii_008615-T1 -           1208 Ank_2                PF12796.8     83  2.4e-102  331.2  26.7   5  10   5.5e-11   9.6e-09   31.2   0.2     4    82   336   427   333   428 0.71 MeliponaBeecheii_008615
MeliponaBeecheii_008615-T1 -           1208 Ank_2                PF12796.8     83  2.4e-102  331.2  26.7   6  10   6.2e-10   1.1e-07   27.8   0.1    11    83   474   555   465   555 0.73 MeliponaBeecheii_008615
MeliponaBeecheii_008615-T1 -           1208 Ank_2                PF12796.8     83  2.4e-102  331.2  26.7   7  10   1.6e-16   2.7e-14   49.0   0.1     2    83   494   588   493   588 0.83 MeliponaBeecheii_008615
MeliponaBeecheii_008615-T1 -           1208 Ank_2                PF12796.8     83  2.4e-102  331.2  26.7   8  10   7.5e-15   1.3e-12   43.6   0.1    27    83   559   621   557   621 0.89 MeliponaBeecheii_008615
MeliponaBeecheii_008615-T1 -           1208 Ank_2                PF12796.8     83  2.4e-102  331.2  26.7   9  10   6.4e-13   1.1e-10   37.4   0.2    24    83   640   708   628   708 0.81 MeliponaBeecheii_008615
MeliponaBeecheii_008615-T1 -           1208 Ank_2                PF12796.8     83  2.4e-102  331.2  26.7  10  10   1.1e-13   1.9e-11   39.9   0.1    26    82   711   773   709   774 0.90 MeliponaBeecheii_008615
MeliponaBeecheii_008755-T1 -           1652 Ank_2                PF12796.8     83   6.7e-48  156.7   1.4   1   4   3.2e-12   5.7e-10   35.2   0.1    12    83  1091  1174  1082  1174 0.83 MeliponaBeecheii_008755
MeliponaBeecheii_008755-T1 -           1652 Ank_2                PF12796.8     83   6.7e-48  156.7   1.4   2   4   1.4e-13   2.6e-11   39.5   0.1     4    74  1229  1311  1227  1320 0.83 MeliponaBeecheii_008755
MeliponaBeecheii_008755-T1 -           1652 Ank_2                PF12796.8     83   6.7e-48  156.7   1.4   3   4   2.9e-14   5.2e-12   41.7   0.0    25    83  1335  1399  1322  1399 0.89 MeliponaBeecheii_008755
MeliponaBeecheii_008755-T1 -           1652 Ank_2                PF12796.8     83   6.7e-48  156.7   1.4   4   4   4.9e-14   8.7e-12   41.0   0.0    25    80  1368  1429  1363  1432 0.87 MeliponaBeecheii_008755
MeliponaBeecheii_008604-T1 -            224 Ank_2                PF12796.8     83   1.6e-23   78.6   0.2   1   2   3.3e-11   5.7e-09   31.9   0.0    27    83   112   174    67   174 0.84 MeliponaBeecheii_008604
MeliponaBeecheii_008604-T1 -            224 Ank_2                PF12796.8     83   1.6e-23   78.6   0.2   2   2   2.2e-17   3.8e-15   51.7   0.0     6    78   119   202   117   208 0.83 MeliponaBeecheii_008604
MeliponaBeecheii_008976-T1 -            159 Ank_2                PF12796.8     83   4.5e-17   57.9   0.0   1   1   1.9e-12   3.3e-10   35.9   0.0    21    81    41   114    20   116 0.78 MeliponaBeecheii_008976
MeliponaBeecheii_008615-T1 -           1208 Ank_3                PF13606.7     31     5e-94  292.5  27.2   1   9   2.1e-07   3.7e-05   19.5   0.0     3    29    57    82    55    84 0.91 MeliponaBeecheii_008615
MeliponaBeecheii_008615-T1 -           1208 Ank_3                PF13606.7     31     5e-94  292.5  27.2   2   9   4.8e-09   8.5e-07   24.5   0.1     2    30    89   116    88   117 0.94 MeliponaBeecheii_008615
MeliponaBeecheii_008615-T1 -           1208 Ank_3                PF13606.7     31     5e-94  292.5  27.2   3   9   7.1e-09   1.3e-06   24.0   0.1     2    31   122   150   121   150 0.95 MeliponaBeecheii_008615
MeliponaBeecheii_008615-T1 -           1208 Ank_3                PF13606.7     31     5e-94  292.5  27.2   4   9   8.5e-08   1.5e-05   20.7   0.0     4    31   211   237   208   237 0.94 MeliponaBeecheii_008615
MeliponaBeecheii_008615-T1 -           1208 Ank_3                PF13606.7     31     5e-94  292.5  27.2   5   9   1.1e-07   1.9e-05   20.4   0.0     5    31   245   270   242   270 0.96 MeliponaBeecheii_008615
MeliponaBeecheii_008615-T1 -           1208 Ank_3                PF13606.7     31     5e-94  292.5  27.2   6   9   1.3e-08   2.4e-06   23.1   0.0     3    31   526   553   524   553 0.94 MeliponaBeecheii_008615
MeliponaBeecheii_008615-T1 -           1208 Ank_3                PF13606.7     31     5e-94  292.5  27.2   7   9   2.5e-07   4.4e-05   19.2   0.0     5    31   561   586   558   586 0.95 MeliponaBeecheii_008615
MeliponaBeecheii_008615-T1 -           1208 Ank_3                PF13606.7     31     5e-94  292.5  27.2   8   9   1.7e-08     3e-06   22.8   0.0     4    29   593   617   590   619 0.93 MeliponaBeecheii_008615
MeliponaBeecheii_008615-T1 -           1208 Ank_3                PF13606.7     31     5e-94  292.5  27.2   9   9   5.2e-10   9.2e-08   27.5   0.0     3    31   679   706   677   706 0.95 MeliponaBeecheii_008615
MeliponaBeecheii_008755-T1 -           1652 Ank_3                PF13606.7     31   5.3e-33  105.0  10.1   1   1   7.8e-07   0.00014   17.7   0.0     2    30  1402  1429  1401  1430 0.93 MeliponaBeecheii_008755
MeliponaBeecheii_008604-T1 -            224 Ank_3                PF13606.7     31   3.6e-13   44.1   0.0   1   2   2.1e-07   3.7e-05   19.5   0.0     2    31   144   172   143   172 0.94 MeliponaBeecheii_008604
MeliponaBeecheii_008604-T1 -            224 Ank_3                PF13606.7     31   3.6e-13   44.1   0.0   2   2     6e-08   1.1e-05   21.1   0.0     1    27   176   201   176   205 0.90 MeliponaBeecheii_008604
MeliponaBeecheii_008615-T1 -           1208 Ank_4                PF13637.7     55     1e-98  318.0  41.3   1  11     2e-16   3.5e-14   48.5   0.1     3    55    58   109    56   109 0.97 MeliponaBeecheii_008615
MeliponaBeecheii_008615-T1 -           1208 Ank_4                PF13637.7     55     1e-98  318.0  41.3   2  11   6.4e-10   1.1e-07   27.7   0.1    12    55   100   142    99   142 0.95 MeliponaBeecheii_008615
MeliponaBeecheii_008615-T1 -           1208 Ank_4                PF13637.7     55     1e-98  318.0  41.3   3  11   5.6e-14   9.8e-12   40.7   0.1     2    55   210   262   209   262 0.97 MeliponaBeecheii_008615
MeliponaBeecheii_008615-T1 -           1208 Ank_4                PF13637.7     55     1e-98  318.0  41.3   4  11   2.2e-11   3.9e-09   32.4   0.1     4    55   245   295   245   295 0.98 MeliponaBeecheii_008615
MeliponaBeecheii_008615-T1 -           1208 Ank_4                PF13637.7     55     1e-98  318.0  41.3   5  11   3.3e-09   5.8e-07   25.5   0.3     2    49   399   445   399   446 0.95 MeliponaBeecheii_008615
MeliponaBeecheii_008615-T1 -           1208 Ank_4                PF13637.7     55     1e-98  318.0  41.3   6  11   6.8e-16   1.2e-13   46.8   0.0     1    55   525   578   525   578 0.97 MeliponaBeecheii_008615
MeliponaBeecheii_008615-T1 -           1208 Ank_4                PF13637.7     55     1e-98  318.0  41.3   7  11   7.9e-09   1.4e-06   24.3   0.0     3    40   593   629   592   631 0.95 MeliponaBeecheii_008615
MeliponaBeecheii_008615-T1 -           1208 Ank_4                PF13637.7     55     1e-98  318.0  41.3   8  11     7e-09   1.2e-06   24.4   0.1     2    55   645   698   644   698 0.92 MeliponaBeecheii_008615
MeliponaBeecheii_008615-T1 -           1208 Ank_4                PF13637.7     55     1e-98  318.0  41.3   9  11   5.2e-15   9.1e-13   44.0   0.1     2    55   679   731   678   731 0.97 MeliponaBeecheii_008615
MeliponaBeecheii_008615-T1 -           1208 Ank_4                PF13637.7     55     1e-98  318.0  41.3  10  11   2.8e-11   4.9e-09   32.1   0.0     4    49   714   758   714   759 0.96 MeliponaBeecheii_008615
MeliponaBeecheii_008615-T1 -           1208 Ank_4                PF13637.7     55     1e-98  318.0  41.3  11  11   6.3e-11   1.1e-08   30.9   0.0     3    43   746   785   745   787 0.97 MeliponaBeecheii_008615
MeliponaBeecheii_008755-T1 -           1652 Ank_4                PF13637.7     55   5.6e-35  114.8   6.4   1   3   3.9e-11   6.9e-09   31.6   0.0     3    54  1113  1163  1111  1164 0.94 MeliponaBeecheii_008755
MeliponaBeecheii_008755-T1 -           1652 Ank_4                PF13637.7     55   5.6e-35  114.8   6.4   2   3   3.3e-12   5.9e-10   35.0   0.1     2    55  1370  1422  1369  1422 0.97 MeliponaBeecheii_008755
MeliponaBeecheii_008755-T1 -           1652 Ank_4                PF13637.7     55   5.6e-35  114.8   6.4   3   3   1.8e-09   3.3e-07   26.3   0.0     1    55  1402  1455  1402  1455 0.97 MeliponaBeecheii_008755
MeliponaBeecheii_008604-T1 -            224 Ank_4                PF13637.7     55   8.4e-18   60.0   0.1   1   1   4.3e-17   7.6e-15   50.6   0.0     2    52   145   194   144   197 0.94 MeliponaBeecheii_008604
MeliponaBeecheii_008976-T1 -            159 Ank_4                PF13637.7     55   2.1e-15   52.3   0.0   1   1   1.2e-08   2.1e-06   23.7   0.0     1    43    85   127    85   134 0.93 MeliponaBeecheii_008976
MeliponaBeecheii_008615-T1 -           1208 Ank_5                PF13857.7     56  7.1e-110  353.2  37.3   1  10   5.9e-10     1e-07   27.6   0.0     8    50    48    90    44    91 0.87 MeliponaBeecheii_008615
MeliponaBeecheii_008615-T1 -           1208 Ank_5                PF13857.7     56  7.1e-110  353.2  37.3   2  10   6.6e-15   1.2e-12   43.3   0.3     1    52    75   125    75   125 0.97 MeliponaBeecheii_008615
MeliponaBeecheii_008615-T1 -           1208 Ank_5                PF13857.7     56  7.1e-110  353.2  37.3   3  10   2.2e-17   3.9e-15   51.2   0.4     1    56   108   162   108   162 0.99 MeliponaBeecheii_008615
MeliponaBeecheii_008615-T1 -           1208 Ank_5                PF13857.7     56  7.1e-110  353.2  37.3   4  10   1.5e-13   2.7e-11   39.0   0.1     6    53   199   246   194   246 0.95 MeliponaBeecheii_008615
MeliponaBeecheii_008615-T1 -           1208 Ank_5                PF13857.7     56  7.1e-110  353.2  37.3   5  10   1.7e-12   3.1e-10   35.6   0.2     1    46   228   272   228   272 0.97 MeliponaBeecheii_008615
MeliponaBeecheii_008615-T1 -           1208 Ank_5                PF13857.7     56  7.1e-110  353.2  37.3   6  10     2e-12   3.5e-10   35.4   0.0     7    52   514   561   508   561 0.81 MeliponaBeecheii_008615
MeliponaBeecheii_008615-T1 -           1208 Ank_5                PF13857.7     56  7.1e-110  353.2  37.3   7  10   4.8e-12   8.6e-10   34.2   0.2     1    46   544   588   544   588 0.97 MeliponaBeecheii_008615
MeliponaBeecheii_008615-T1 -           1208 Ank_5                PF13857.7     56  7.1e-110  353.2  37.3   8  10   3.1e-14   5.6e-12   41.2   0.0     1    55   577   630   577   631 0.98 MeliponaBeecheii_008615
MeliponaBeecheii_008615-T1 -           1208 Ank_5                PF13857.7     56  7.1e-110  353.2  37.3   9  10   1.3e-14   2.3e-12   42.4   0.3     2    53   664   715   663   715 0.93 MeliponaBeecheii_008615
MeliponaBeecheii_008615-T1 -           1208 Ank_5                PF13857.7     56  7.1e-110  353.2  37.3  10  10   9.1e-14   1.6e-11   39.7   0.0     9    56   737   784   735   784 0.98 MeliponaBeecheii_008615
MeliponaBeecheii_008755-T1 -           1652 Ank_5                PF13857.7     56   1.7e-30  100.2  16.5   1   1   1.4e-12   2.6e-10   35.9   0.1     9    56  1362  1409  1356  1409 0.93 MeliponaBeecheii_008755
MeliponaBeecheii_008604-T1 -            224 Ank_5                PF13857.7     56   2.6e-20   67.7   0.1   1   1   8.5e-16   1.5e-13   46.2   0.0     1    56   129   184   129   184 0.98 MeliponaBeecheii_008604
MeliponaBeecheii_009196-T1 -            319 Annexin              PF00191.21    66   1.8e-99  321.3   7.0   1   4   2.8e-30   1.9e-27   90.6   0.2     2    66    22    86    21    86 0.98 MeliponaBeecheii_009196
MeliponaBeecheii_009196-T1 -            319 Annexin              PF00191.21    66   1.8e-99  321.3   7.0   2   4   2.8e-27     2e-24   80.9   0.0     2    66    94   158    93   158 0.98 MeliponaBeecheii_009196
MeliponaBeecheii_009196-T1 -            319 Annexin              PF00191.21    66   1.8e-99  321.3   7.0   3   4   1.4e-25   9.6e-23   75.5   0.1     2    66   177   242   176   242 0.98 MeliponaBeecheii_009196
MeliponaBeecheii_009196-T1 -            319 Annexin              PF00191.21    66   1.8e-99  321.3   7.0   4   4   8.2e-26   5.8e-23   76.3   0.0     1    66   252   317   252   317 0.99 MeliponaBeecheii_009196
MeliponaBeecheii_009090-T1 -           1158 Anticodon_1          PF08264.14   152   1.3e-37  124.6   0.2   1   1   5.5e-40   3.9e-37  123.0   0.2     1   149   884  1033   884  1036 0.89 MeliponaBeecheii_009090
MeliponaBeecheii_008658-T1 -           1442 An_peroxidase        PF03098.16   528  1.9e-185  612.8   0.0   1   1  4.7e-188  3.3e-185  612.0   0.0     1   527   236   778   236   779 0.93 MeliponaBeecheii_008658
MeliponaBeecheii_008842-T1 -             78 Apc13p               PF05839.12    89   1.1e-13   46.7   0.7   1   1   2.4e-16   1.7e-13   46.1   0.7     1    83     1    68     1    72 0.95 MeliponaBeecheii_008842
MeliponaBeecheii_009123-T1 -            175 Arf                  PF00025.22   175     7e-80  262.0   0.1   1   1   3.3e-82   7.7e-80  261.9   0.1     2   174     2   172     1   173 0.98 MeliponaBeecheii_009123
MeliponaBeecheii_008988-T1 -            180 Arf                  PF00025.22   175   2.3e-70  231.0   0.1   1   1   1.1e-72   2.6e-70  230.9   0.1     2   175     4   177     3   177 0.98 MeliponaBeecheii_008988
MeliponaBeecheii_009033-T1 -            201 Arf                  PF00025.22   175   1.1e-12   43.2   0.0   1   1   5.5e-15   1.3e-12   43.0   0.0    12   165     9   162     1   172 0.79 MeliponaBeecheii_009033
MeliponaBeecheii_009127-T1 -           2204 ARID                 PF01388.22    90   4.6e-21   70.8   0.0   1   1   1.7e-23   1.2e-20   69.5   0.0     2    90   860   944   859   944 0.94 MeliponaBeecheii_009127
MeliponaBeecheii_009230-T1 -            199 ARPC4                PF05856.13   168   7.3e-80  261.9   7.0   1   1   1.2e-82   8.8e-80  261.7   7.0     1   167     1   166     1   167 0.99 MeliponaBeecheii_009230
MeliponaBeecheii_008868-T1 -            378 Arrestin_C           PF02752.23   134     1e-26   89.5   0.1   1   1   1.2e-28   8.4e-26   86.5   0.0     2   133   194   350   193   351 0.89 MeliponaBeecheii_008868
MeliponaBeecheii_008868-T1 -            378 Arrestin_N           PF00339.30   146   1.4e-30  101.8   0.3   1   1     3e-30   2.1e-27   91.4   0.0     2   145    18   173    17   174 0.91 MeliponaBeecheii_008868
MeliponaBeecheii_008832-T1 -           1369 ASK_PH               PF19039.1    101     3e-46  151.4   0.7   1   1     1e-48   7.2e-46  150.2   0.7     2   101   498   600   497   600 0.98 MeliponaBeecheii_008832
MeliponaBeecheii_008979-T1 -            895 Asparaginase_2       PF01112.19   306   2.1e-81  268.7   0.1   1   1   4.2e-84     3e-81  268.3   0.1     1   299    32   328    32   333 0.94 MeliponaBeecheii_008979
MeliponaBeecheii_008768-T1 -             84 ATP-synt_E           PF05680.13    96   8.8e-24   79.2   0.0   1   1   1.5e-26     1e-23   78.9   0.0     3    73    10    77     8    82 0.95 MeliponaBeecheii_008768
MeliponaBeecheii_008847-T1 -            396 ATP-synt_S1          PF05827.13   144   4.6e-45  148.4   2.2   1   1   9.9e-48     7e-45  147.8   2.2     3   143   255   393   251   394 0.90 MeliponaBeecheii_008847
MeliponaBeecheii_008577-T1 -            287 ATP11                PF06644.12   271   8.9e-52  171.9   5.7   1   1   1.6e-54   1.1e-51  171.6   5.7    27   271    53   277    36   277 0.86 MeliponaBeecheii_008577
MeliponaBeecheii_009202-T1 -            203 Autophagy_act_C      PF03987.16   206   7.1e-20   67.3   0.1   1   1   1.4e-22   9.7e-20   66.8   0.1     1   197    11   187    11   193 0.75 MeliponaBeecheii_009202
MeliponaBeecheii_008909-T1 -            663 A_deamin             PF02137.19   333  1.4e-113  375.2   0.0   1   1  2.6e-116  1.8e-113  374.8   0.0     2   333   338   653   337   653 0.95 MeliponaBeecheii_008909
MeliponaBeecheii_008587-T1 -            323 Bact_lectin          PF18483.2    194   7.2e-11   37.8   0.3   1   1   1.3e-13   8.8e-11   37.6   0.3    10   188    46   238    21   244 0.81 MeliponaBeecheii_008587
MeliponaBeecheii_009127-T1 -           2204 BAF250_C             PF12031.9    257  2.4e-118  389.4   0.2   1   1  5.5e-121  3.9e-118  388.8   0.2     1   257  1827  2087  1827  2087 0.99 MeliponaBeecheii_009127
MeliponaBeecheii_008603-T1 -            882 BAR                  PF03114.19   239     6e-35  116.4   6.0   1   1   8.5e-38     6e-35  116.4   6.0     1   238     1   236     1   237 0.91 MeliponaBeecheii_008603
MeliponaBeecheii_008929-T1 -            247 BCAS2                PF05700.12   206   5.8e-75  246.9   4.7   1   1   8.2e-78   5.8e-75  246.9   4.7     2   201     6   205     5   209 0.98 MeliponaBeecheii_008929
MeliponaBeecheii_008853-T1 -            526 Beta-TrCP_D          PF12125.9     39   3.7e-26   86.4   1.6   1   1   9.4e-29   6.7e-26   85.6   1.6     1    39    50    88    50    88 0.98 MeliponaBeecheii_008853
MeliponaBeecheii_009222-T1 -            628 Bin3                 PF06859.13   108   3.7e-42  138.8   0.0   1   1   1.4e-44   9.5e-42  137.5   0.0     1   108   450   558   450   558 0.98 MeliponaBeecheii_009222
MeliponaBeecheii_008857-T1 -            195 BNIP3                PF06553.13   194   7.1e-61  200.6   1.2   1   1     3e-63   2.1e-60  199.0   1.2    12   181     3   172     1   193 0.88 MeliponaBeecheii_008857
MeliponaBeecheii_009115-T1 -           1365 BRCT_3               PF18428.2    102   4.6e-33  108.8   0.3   1   1   8.9e-33   6.3e-30   98.7   0.1     7   102  1270  1363  1262  1363 0.89 MeliponaBeecheii_009115
MeliponaBeecheii_009039-T1 -           1868 BRO1                 PF03097.19   386  5.4e-119  392.9   0.0   1   1  7.6e-122  5.4e-119  392.9   0.0     1   386     9   390     9   390 0.94 MeliponaBeecheii_009039
MeliponaBeecheii_008845-T1 -           1057 Bromodomain          PF00439.26    84   3.1e-23   77.2   0.2   1   1   1.1e-25   7.7e-23   75.9   0.2     7    82   912   987   905   989 0.95 MeliponaBeecheii_008845
MeliponaBeecheii_008624-T1 -            737 BTB                  PF00651.32   111   2.4e-32  106.9   5.3   1   2   6.3e-11   4.5e-08   28.8   0.0     2    45   255   299   254   322 0.81 MeliponaBeecheii_008624
MeliponaBeecheii_008624-T1 -            737 BTB                  PF00651.32   111   2.4e-32  106.9   5.3   2   2   8.9e-22   6.3e-19   63.7   0.1     5   108   483   584   480   587 0.94 MeliponaBeecheii_008624
MeliponaBeecheii_009211-T1 -           1780 C2                   PF00168.31   103   4.3e-22   73.8   0.0   1   1   1.7e-24   1.2e-21   72.4   0.0     1    93     3    98     3   108 0.93 MeliponaBeecheii_009211
MeliponaBeecheii_008545-T1 -           1498 Cadherin             PF00028.18    93   6.1e-95  307.4  17.2   1   5   2.4e-19   1.7e-16   55.9   0.1     5    93    72   164    68   164 0.93 MeliponaBeecheii_008545
MeliponaBeecheii_008545-T1 -           1498 Cadherin             PF00028.18    93   6.1e-95  307.4  17.2   2   5   4.5e-18   3.2e-15   51.8   0.1     1    92   178   270   178   271 0.93 MeliponaBeecheii_008545
MeliponaBeecheii_008545-T1 -           1498 Cadherin             PF00028.18    93   6.1e-95  307.4  17.2   3   5   9.1e-19   6.4e-16   54.1   0.1     3    85   397   477   395   493 0.90 MeliponaBeecheii_008545
MeliponaBeecheii_008545-T1 -           1498 Cadherin             PF00028.18    93   6.1e-95  307.4  17.2   4   5   1.5e-20   1.1e-17   59.7   0.4     4    90   510   590   507   593 0.91 MeliponaBeecheii_008545
MeliponaBeecheii_008545-T1 -           1498 Cadherin             PF00028.18    93   6.1e-95  307.4  17.2   5   5   2.2e-11   1.6e-08   30.4   0.0     5    92   722   810   718   811 0.90 MeliponaBeecheii_008545
MeliponaBeecheii_008545-T1 -           1498 Cadherin_C           PF01049.18   147   1.2e-34  115.2   0.5   1   1   7.8e-37   5.5e-34  113.0   0.5     3   146  1330  1479  1329  1480 0.82 MeliponaBeecheii_008545
MeliponaBeecheii_008833-T1 -            149 Calponin             PF00402.19    25   3.9e-13   44.3   3.0   1   1   1.8e-15   6.4e-13   43.6   3.0     1    25   122   145   122   145 0.98 MeliponaBeecheii_008833
MeliponaBeecheii_008834-T1 -            118 Calponin             PF00402.19    25     2e-12   42.0   4.1   1   1   8.7e-15   3.1e-12   41.4   4.1     1    24    94   117    94   118 0.97 MeliponaBeecheii_008834
MeliponaBeecheii_008575-T1 -           1282 CAP_GLY              PF01302.26    66     3e-23   77.0   0.3   1   1   7.2e-26   5.1e-23   76.3   0.3     1    65     5    69     5    70 0.96 MeliponaBeecheii_008575
MeliponaBeecheii_009194-T1 -            694 CARM1                PF11531.9    112   3.9e-09   32.0   0.0   1   1     1e-11   7.3e-09   31.1   0.0    44    99    47   103     3   114 0.75 MeliponaBeecheii_009194
MeliponaBeecheii_008850-T1 -            861 CBF                  PF03914.18   169   4.6e-28   93.8   0.3   1   1   6.5e-31   4.6e-28   93.8   0.3     2   169   618   771   617   771 0.84 MeliponaBeecheii_008850
MeliponaBeecheii_008613-T1 -            307 CBM53                PF16760.6     83   2.1e-16   55.8   0.2   1   1   7.3e-19   5.2e-16   54.5   0.2     2    81   167   245   163   247 0.85 MeliponaBeecheii_008613
MeliponaBeecheii_009037-T1 -           3273 CBM_14               PF01607.25    53   1.4e-49  161.6  56.5   1   5   1.2e-11   4.2e-09   31.9   6.5     1    53   497   546   497   546 0.96 MeliponaBeecheii_009037
MeliponaBeecheii_009037-T1 -           3273 CBM_14               PF01607.25    53   1.4e-49  161.6  56.5   2   5   1.9e-14   6.6e-12   40.9   2.4     8    53  1070  1114  1065  1114 0.93 MeliponaBeecheii_009037
MeliponaBeecheii_009037-T1 -           3273 CBM_14               PF01607.25    53   1.4e-49  161.6  56.5   3   5     1e-12   3.6e-10   35.3   4.8     8    53  1173  1215  1167  1215 0.88 MeliponaBeecheii_009037
MeliponaBeecheii_009037-T1 -           3273 CBM_14               PF01607.25    53   1.4e-49  161.6  56.5   4   5     2e-13   7.2e-11   37.6   4.5     1    53  1235  1284  1235  1284 0.95 MeliponaBeecheii_009037
MeliponaBeecheii_009037-T1 -           3273 CBM_14               PF01607.25    53   1.4e-49  161.6  56.5   5   5   3.4e-14   1.2e-11   40.1   6.9     7    53  2234  2277  2230  2277 0.93 MeliponaBeecheii_009037
MeliponaBeecheii_008544-T1 -            531 CBM_14               PF01607.25    53     9e-28   91.7  40.2   1   2   1.4e-10   5.1e-08   28.5   4.6     1    53    51   108    51   108 0.87 MeliponaBeecheii_008544
MeliponaBeecheii_008544-T1 -            531 CBM_14               PF01607.25    53     9e-28   91.7  40.2   2   2   7.4e-14   2.6e-11   39.0   3.5     1    49   300   350   300   357 0.87 MeliponaBeecheii_008544
MeliponaBeecheii_008613-T1 -            307 CBM_21               PF03370.14   113   2.6e-32  106.8   0.4   1   1   5.3e-35   3.8e-32  106.3   0.4     2   112   140   245   139   246 0.93 MeliponaBeecheii_008613
MeliponaBeecheii_008775-T1 -            135 CCAP                 PF11105.9    128   1.3e-10   36.8   0.1   1   1   2.6e-13   1.9e-10   36.3   0.1    27    53    27    61     3    80 0.62 MeliponaBeecheii_008775
MeliponaBeecheii_008659-T1 -            445 CCDC142              PF14923.7    451   1.1e-72  240.7   5.4   1   1   1.5e-75   1.1e-72  240.7   5.4     3   402    24   418    22   426 0.87 MeliponaBeecheii_008659
MeliponaBeecheii_008563-T1 -            914 Cdc6_C               PF09079.12    84   2.5e-14   48.5   1.3   1   1   1.3e-16   9.4e-14   46.7   0.1     1    84   828   907   828   907 0.96 MeliponaBeecheii_008563
MeliponaBeecheii_008833-T1 -            149 CH                   PF00307.32   109   2.9e-20   67.9   0.0   1   1   7.1e-23   5.1e-20   67.2   0.0    28   107     7    87     3    89 0.94 MeliponaBeecheii_008833
MeliponaBeecheii_009184-T1 -            796 CHGN                 PF05679.17   514    2e-126  418.2   7.9   1   1  3.5e-129  2.4e-126  417.9   7.9     1   514   259   780   259   780 0.95 MeliponaBeecheii_009184
MeliponaBeecheii_009129-T1 -           3436 Chorein_N            PF12624.8    116   1.9e-32  107.2   0.0   1   1     5e-34   1.8e-31  104.1   0.0     1   115     2   115     2   116 0.97 MeliponaBeecheii_009129
MeliponaBeecheii_008627-T1 -           3762 Chorein_N            PF12624.8    116   1.3e-25   85.2   4.1   1   1   9.2e-28   3.3e-25   83.9   0.6     1   111     4   115     4   118 0.91 MeliponaBeecheii_008627
MeliponaBeecheii_009010-T1 -            527 CLPTM1               PF05602.13   433  1.2e-108  359.3  12.4   1   1    2e-111  1.4e-108  359.0  12.4     3   433     9   411     7   411 0.91 MeliponaBeecheii_009010
MeliponaBeecheii_008519-T1 -            392 CLTH                 PF10607.10   150   6.7e-35  115.7   0.0   1   1   1.9e-37   1.3e-34  114.7   0.0     2   149   154   297   153   298 0.95 MeliponaBeecheii_008519
MeliponaBeecheii_009067-T1 -            668 cNMP_binding         PF00027.30    89   2.9e-13   45.2   0.0   1   1   8.7e-16   6.2e-13   44.2   0.0     5    87   546   625   543   627 0.89 MeliponaBeecheii_009067
MeliponaBeecheii_009113-T1 -            300 Coatomer_E           PF04733.15   290  5.5e-115  379.1   7.3   1   1  8.9e-118  6.3e-115  379.0   7.3     2   289     9   296     8   297 0.98 MeliponaBeecheii_009113
MeliponaBeecheii_009109-T1 -            864 COesterase           PF00135.29   515  1.5e-121  402.3   0.0   1   1  3.2e-124  2.2e-121  401.7   0.0    23   515   157   681   120   681 0.91 MeliponaBeecheii_009109
MeliponaBeecheii_009134-T1 -            702 COG2                 PF06148.12   133     8e-32  105.6   2.2   1   1   2.3e-34     8e-32  105.6   2.2     1   131    15   145    15   147 0.97 MeliponaBeecheii_009134
MeliponaBeecheii_008952-T1 -            736 COG2                 PF06148.12   133   3.6e-07   25.8   2.3   1   1     1e-09   3.6e-07   25.8   2.3    11   120    14   129     7   160 0.86 MeliponaBeecheii_008952
MeliponaBeecheii_008568-T1 -            202 COMM_domain          PF07258.15    72     3e-15   51.7   0.3   1   1   8.5e-18     6e-15   50.7   0.3     1    66   121   188   121   193 0.92 MeliponaBeecheii_008568
MeliponaBeecheii_008895-T1 -            431 COX15-CtaA           PF02628.16   323  3.9e-103  340.3   5.6   1   1  6.4e-106  4.5e-103  340.1   5.6     2   322    79   416    78   417 0.94 MeliponaBeecheii_008895
MeliponaBeecheii_009099-T1 -           1217 CPSF_A               PF03178.16   322   5.2e-95  313.8   0.1   1   1   3.1e-96   2.2e-93  308.5   0.0     2   321   864  1183   863  1184 0.97 MeliponaBeecheii_009099
MeliponaBeecheii_008859-T1 -            289 CRAL_TRIO            PF00650.21   159   1.5e-29   98.2   0.2   1   1   9.7e-32   3.4e-29   97.0   0.1     9   159   108   255   101   255 0.95 MeliponaBeecheii_008859
MeliponaBeecheii_008623-T1 -            310 CRAL_TRIO            PF00650.21   159   2.2e-25   84.7   0.1   1   1   9.7e-28   3.4e-25   84.1   0.1     9   159   103   249    97   249 0.92 MeliponaBeecheii_008623
MeliponaBeecheii_008623-T1 -            310 CRAL_TRIO_2          PF13716.7    139   6.8e-07   25.1   0.0   1   1   1.7e-09   1.2e-06   24.2   0.0    18   130   128   247   112   255 0.77 MeliponaBeecheii_008623
MeliponaBeecheii_008859-T1 -            289 CRAL_TRIO_N          PF03765.16    54   1.2e-07   27.3   0.6   1   1   9.5e-10   6.7e-07   24.9   0.1    22    52    39    74    21    76 0.83 MeliponaBeecheii_008859
MeliponaBeecheii_008896-T1 -            623 Creatinase_N         PF01321.19   131   8.5e-23   76.9   0.0   1   2   1.5e-16     1e-13   47.5   0.0     9   113    25   141    12   158 0.86 MeliponaBeecheii_008896
MeliponaBeecheii_008896-T1 -            623 Creatinase_N         PF01321.19   131   8.5e-23   76.9   0.0   2   2   4.5e-10   3.2e-07   26.5   0.0     3    89   189   280   187   319 0.83 MeliponaBeecheii_008896
MeliponaBeecheii_008896-T1 -            623 Creatinase_N_2       PF16189.6    160   4.9e-48  158.7   0.3   1   1   1.3e-50   9.2e-48  157.8   0.3     2   160   164   325   163   325 0.93 MeliponaBeecheii_008896
MeliponaBeecheii_008549-T1 -            368 CS                   PF04969.17    77   1.7e-11   40.5   0.1   1   1   4.1e-14   2.9e-11   39.7   0.1     3    77     9    84     7    84 0.89 MeliponaBeecheii_008549
MeliponaBeecheii_009085-T1 -            266 CSN8_PSD8_EIF3K      PF10075.10   144   4.3e-37  122.7   0.6   1   1   8.3e-40   5.9e-37  122.3   0.6     3   143   104   243   102   244 0.96 MeliponaBeecheii_009085
MeliponaBeecheii_009174-T1 -           1125 CUB                  PF00431.21   110   1.9e-20   68.7   1.9   1   1   3.5e-13   8.1e-11   37.7   0.3     5    98   264   381   257   386 0.77 MeliponaBeecheii_009174
MeliponaBeecheii_009132-T1 -            793 Cullin               PF00888.23   619  2.9e-226  748.3  12.5   1   1  4.9e-229  3.5e-226  748.1  12.5     1   619    32   691    32   691 0.97 MeliponaBeecheii_009132
MeliponaBeecheii_009132-T1 -            793 Cullin_Nedd8         PF10557.10    63   8.4e-28   91.8   0.3   1   1   4.3e-30     3e-27   90.0   0.3     1    63   723   785   723   785 0.98 MeliponaBeecheii_009132
MeliponaBeecheii_008863-T1 -            250 CutC                 PF03932.15   202   5.3e-66  217.3   0.1   1   1   1.9e-68   6.6e-66  217.0   0.1     3   201     1   199     1   200 0.99 MeliponaBeecheii_008863
MeliponaBeecheii_008862-T1 -            258 CutC                 PF03932.15   202   7.8e-66  216.7   0.0   1   1   2.6e-68   9.4e-66  216.5   0.0     3   201     1   199     1   200 0.99 MeliponaBeecheii_008862
MeliponaBeecheii_008787-T1 -            860 C_tripleX            PF02363.20    17   5.8e-19   62.4 209.5   1  19   0.00035     0.081    8.8   2.2     2    16     5    20     4    21 0.89 MeliponaBeecheii_008787
MeliponaBeecheii_008787-T1 -            860 C_tripleX            PF02363.20    17   5.8e-19   62.4 209.5   2  19    0.0012      0.27    7.2   2.7     3    16    45    58    43    59 0.90 MeliponaBeecheii_008787
MeliponaBeecheii_008787-T1 -            860 C_tripleX            PF02363.20    17   5.8e-19   62.4 209.5   3  19   0.00032     0.075    8.9   1.0     3    12    77    86    75    89 0.87 MeliponaBeecheii_008787
MeliponaBeecheii_008787-T1 -            860 C_tripleX            PF02363.20    17   5.8e-19   62.4 209.5   4  19   1.4e-07   3.3e-05   19.4   2.5     2    17   147   163   146   163 0.94 MeliponaBeecheii_008787
MeliponaBeecheii_008787-T1 -            860 C_tripleX            PF02363.20    17   5.8e-19   62.4 209.5   5  19     2e-05    0.0046   12.7   2.3     1    16   178   194   178   195 0.92 MeliponaBeecheii_008787
MeliponaBeecheii_008787-T1 -            860 C_tripleX            PF02363.20    17   5.8e-19   62.4 209.5   6  19   0.00049      0.12    8.3   2.8     3    17   215   230   213   230 0.94 MeliponaBeecheii_008787
MeliponaBeecheii_008787-T1 -            860 C_tripleX            PF02363.20    17   5.8e-19   62.4 209.5   7  19     0.079        19    1.5   1.4     2    13   247   258   246   264 0.83 MeliponaBeecheii_008787
MeliponaBeecheii_008787-T1 -            860 C_tripleX            PF02363.20    17   5.8e-19   62.4 209.5   8  19   0.00041     0.096    8.6   4.4     3    17   293   308   291   308 0.92 MeliponaBeecheii_008787
MeliponaBeecheii_008787-T1 -            860 C_tripleX            PF02363.20    17   5.8e-19   62.4 209.5   9  19   0.00051      0.12    8.3   1.6     1    15   323   338   323   339 0.86 MeliponaBeecheii_008787
MeliponaBeecheii_008787-T1 -            860 C_tripleX            PF02363.20    17   5.8e-19   62.4 209.5  10  19   5.6e-06    0.0013   14.4   0.6     3    17   392   407   390   407 0.93 MeliponaBeecheii_008787
MeliponaBeecheii_008787-T1 -            860 C_tripleX            PF02363.20    17   5.8e-19   62.4 209.5  11  19    0.0019      0.44    6.5   2.0     1    17   423   440   423   440 0.93 MeliponaBeecheii_008787
MeliponaBeecheii_008787-T1 -            860 C_tripleX            PF02363.20    17   5.8e-19   62.4 209.5  12  19   3.3e-05    0.0077   12.0   4.4     3    16   460   474   458   475 0.92 MeliponaBeecheii_008787
MeliponaBeecheii_008787-T1 -            860 C_tripleX            PF02363.20    17   5.8e-19   62.4 209.5  13  19     3e-05    0.0072   12.1   4.9     3    17   495   510   493   510 0.93 MeliponaBeecheii_008787
MeliponaBeecheii_008787-T1 -            860 C_tripleX            PF02363.20    17   5.8e-19   62.4 209.5  14  19   1.3e-05    0.0031   13.3   4.3     1    17   528   545   528   545 0.94 MeliponaBeecheii_008787
MeliponaBeecheii_008787-T1 -            860 C_tripleX            PF02363.20    17   5.8e-19   62.4 209.5  15  19   7.8e-05     0.018   10.8   3.8     1    17   560   577   560   577 0.95 MeliponaBeecheii_008787
MeliponaBeecheii_008787-T1 -            860 C_tripleX            PF02363.20    17   5.8e-19   62.4 209.5  16  19   4.1e-05    0.0096   11.7   1.6     2    17   597   613   596   613 0.94 MeliponaBeecheii_008787
MeliponaBeecheii_008787-T1 -            860 C_tripleX            PF02363.20    17   5.8e-19   62.4 209.5  17  19    0.0019      0.46    6.5   3.1     1    15   629   643   629   645 0.87 MeliponaBeecheii_008787
MeliponaBeecheii_008787-T1 -            860 C_tripleX            PF02363.20    17   5.8e-19   62.4 209.5  18  19   0.00028     0.067    9.1   3.3     1    17   664   680   664   680 0.89 MeliponaBeecheii_008787
MeliponaBeecheii_008787-T1 -            860 C_tripleX            PF02363.20    17   5.8e-19   62.4 209.5  19  19     0.012       2.8    4.0   2.9     3    12   701   710   699   716 0.82 MeliponaBeecheii_008787
MeliponaBeecheii_008786-T1 -            644 C_tripleX            PF02363.20    17   1.4e-13   45.6 107.7   1  10    0.0014      0.34    6.9   2.2     3    16    94   108    92   109 0.79 MeliponaBeecheii_008786
MeliponaBeecheii_008786-T1 -            644 C_tripleX            PF02363.20    17   1.4e-13   45.6 107.7   2  10   2.3e-05    0.0054   12.5   1.9     2    17   129   145   128   145 0.93 MeliponaBeecheii_008786
MeliponaBeecheii_008786-T1 -            644 C_tripleX            PF02363.20    17   1.4e-13   45.6 107.7   3  10   0.00074      0.18    7.8   1.9     2    12   163   173   162   174 0.90 MeliponaBeecheii_008786
MeliponaBeecheii_008786-T1 -            644 C_tripleX            PF02363.20    17   1.4e-13   45.6 107.7   4  10   4.5e-06    0.0011   14.7   5.6     1    17   198   215   198   215 0.95 MeliponaBeecheii_008786
MeliponaBeecheii_008786-T1 -            644 C_tripleX            PF02363.20    17   1.4e-13   45.6 107.7   5  10   6.4e-06    0.0015   14.2   2.6     2    17   234   250   233   250 0.94 MeliponaBeecheii_008786
MeliponaBeecheii_008786-T1 -            644 C_tripleX            PF02363.20    17   1.4e-13   45.6 107.7   6  10   2.5e-05    0.0059   12.4   1.1     2    17   272   288   271   288 0.93 MeliponaBeecheii_008786
MeliponaBeecheii_008786-T1 -            644 C_tripleX            PF02363.20    17   1.4e-13   45.6 107.7   7  10      0.02       4.8    3.3   4.6     1    14   305   318   305   323 0.88 MeliponaBeecheii_008786
MeliponaBeecheii_008786-T1 -            644 C_tripleX            PF02363.20    17   1.4e-13   45.6 107.7   8  10   2.2e-06   0.00053   15.7   3.9     1    17   355   372   355   372 0.94 MeliponaBeecheii_008786
MeliponaBeecheii_008786-T1 -            644 C_tripleX            PF02363.20    17   1.4e-13   45.6 107.7   9  10    0.0019      0.44    6.5   2.9     2    17   389   404   388   404 0.93 MeliponaBeecheii_008786
MeliponaBeecheii_008786-T1 -            644 C_tripleX            PF02363.20    17   1.4e-13   45.6 107.7  10  10   5.9e-06    0.0014   14.4   0.8     3    17   422   437   420   437 0.94 MeliponaBeecheii_008786
MeliponaBeecheii_008788-T1 -            624 C_tripleX            PF02363.20    17   1.9e-11   39.0 127.4   1  12   2.6e-05    0.0061   12.3   0.5     1    16    99   115    99   116 0.93 MeliponaBeecheii_008788
MeliponaBeecheii_008788-T1 -            624 C_tripleX            PF02363.20    17   1.9e-11   39.0 127.4   2  12     0.002      0.47    6.5   2.0     3    12   133   142   131   145 0.89 MeliponaBeecheii_008788
MeliponaBeecheii_008788-T1 -            624 C_tripleX            PF02363.20    17   1.9e-11   39.0 127.4   3  12   0.00059      0.14    8.1   1.0     2    17   165   181   164   181 0.92 MeliponaBeecheii_008788
MeliponaBeecheii_008788-T1 -            624 C_tripleX            PF02363.20    17   1.9e-11   39.0 127.4   4  12   2.1e-06    0.0005   15.7   1.3     2    17   207   223   206   223 0.93 MeliponaBeecheii_008788
MeliponaBeecheii_008788-T1 -            624 C_tripleX            PF02363.20    17   1.9e-11   39.0 127.4   5  12   0.00016     0.038    9.9   3.8     2    17   242   258   241   258 0.94 MeliponaBeecheii_008788
MeliponaBeecheii_008788-T1 -            624 C_tripleX            PF02363.20    17   1.9e-11   39.0 127.4   6  12   1.3e-05    0.0031   13.3   5.3     1    17   274   291   274   291 0.94 MeliponaBeecheii_008788
MeliponaBeecheii_008788-T1 -            624 C_tripleX            PF02363.20    17   1.9e-11   39.0 127.4   7  12   9.2e-05     0.022   10.6   1.7     1    17   307   324   307   324 0.93 MeliponaBeecheii_008788
MeliponaBeecheii_008788-T1 -            624 C_tripleX            PF02363.20    17   1.9e-11   39.0 127.4   8  12   7.9e-05     0.019   10.8   2.7     1    15   341   356   341   358 0.92 MeliponaBeecheii_008788
MeliponaBeecheii_008788-T1 -            624 C_tripleX            PF02363.20    17   1.9e-11   39.0 127.4   9  12   0.00032     0.074    8.9   5.9     3    17   376   391   375   391 0.96 MeliponaBeecheii_008788
MeliponaBeecheii_008788-T1 -            624 C_tripleX            PF02363.20    17   1.9e-11   39.0 127.4  10  12      0.03       7.1    2.8   7.4     4    12   504   512   502   518 0.85 MeliponaBeecheii_008788
MeliponaBeecheii_008788-T1 -            624 C_tripleX            PF02363.20    17   1.9e-11   39.0 127.4  11  12     0.076        18    1.5   0.3     4    16   548   561   545   562 0.88 MeliponaBeecheii_008788
MeliponaBeecheii_008788-T1 -            624 C_tripleX            PF02363.20    17   1.9e-11   39.0 127.4  12  12   0.00012     0.028   10.3   2.0     2    17   583   599   582   599 0.93 MeliponaBeecheii_008788
MeliponaBeecheii_009142-T1 -            148 dCMP_cyt_deam_1      PF00383.24   101   3.8e-18   60.7   0.1   1   1     7e-21     5e-18   60.3   0.1     5    94    17   113    14   120 0.88 MeliponaBeecheii_009142
MeliponaBeecheii_009142-T1 -            148 dCMP_cyt_deam_2      PF08211.13   134   2.6e-10   36.1   0.1   1   1   6.6e-13   4.7e-10   35.2   0.0    45   120    16    90     5    99 0.85 MeliponaBeecheii_009142
MeliponaBeecheii_009220-T1 -            369 DCX                  PF03607.18    59   1.9e-15   52.2   0.0   1   1   4.7e-18   3.4e-15   51.4   0.0     5    59   261   314   259   314 0.95 MeliponaBeecheii_009220
MeliponaBeecheii_009089-T1 -            910 dDENN                PF03455.20    50     2e-13   45.6   4.0   1   1   7.6e-16   5.4e-13   44.2   4.0     1    39   335   374   335   385 0.87 MeliponaBeecheii_009089
MeliponaBeecheii_008751-T1 -            291 DDRGK                PF09756.10   188   5.3e-63  207.5  30.5   1   1   7.4e-66   5.3e-63  207.5  30.5     2   188    92   278    91   278 0.99 MeliponaBeecheii_008751
MeliponaBeecheii_008940-T1 -            621 DEAD                 PF00270.30   176   2.1e-46  153.3   0.0   1   1   1.8e-48   1.3e-45  150.7   0.0     1   175   204   383   204   384 0.95 MeliponaBeecheii_008940
MeliponaBeecheii_008942-T1 -            355 Death                PF00531.23    86   1.8e-09   33.1   0.0   1   1     5e-12   3.5e-09   32.2   0.0    16    84    69   135    53   137 0.92 MeliponaBeecheii_008942
MeliponaBeecheii_008598-T1 -            265 DEK_C                PF08766.12    54   3.2e-17   57.7   6.3   1   1   1.3e-19   9.3e-17   56.2   4.8     2    54     5    57     4    57 0.98 MeliponaBeecheii_008598
MeliponaBeecheii_009089-T1 -            910 DENN                 PF02141.22   185     3e-50  166.2   1.9   1   1   8.2e-53   5.8e-50  165.2   1.9     3   183    87   269    85   271 0.98 MeliponaBeecheii_009089
MeliponaBeecheii_009148-T1 -            795 DEP                  PF00610.22    72     2e-15   52.1   0.1   1   1   8.8e-18   6.2e-15   50.5   0.1     7    72   730   793   727   793 0.97 MeliponaBeecheii_009148
MeliponaBeecheii_008829-T1 -           2393 DHC_N1               PF08385.13   562  2.8e-123  408.0   0.8   1   1  1.2e-125  2.8e-123  408.0   0.8    59   562     1   500     1   500 0.97 MeliponaBeecheii_008829
MeliponaBeecheii_008628-T1 -           4599 DHC_N1               PF08385.13   562  3.4e-122  404.4  15.1   1   1  1.4e-124  3.4e-122  404.4  15.1     1   561   274   826   274   826 0.96 MeliponaBeecheii_008628
MeliponaBeecheii_008655-T1 -           1657 DHC_N1               PF08385.13   562  1.1e-117  389.4   9.2   1   1  4.8e-120  1.1e-117  389.4   9.2     1   562    27   605    27   605 0.93 MeliponaBeecheii_008655
MeliponaBeecheii_008829-T1 -           2393 DHC_N2               PF08393.14   398  2.5e-124  410.8  20.9   1   1  8.6e-126    2e-123  407.8  19.6     1   397  1006  1450  1006  1451 0.97 MeliponaBeecheii_008829
MeliponaBeecheii_008628-T1 -           4599 DHC_N2               PF08393.14   398  1.7e-119  394.9  11.3   1   1  7.2e-122  1.7e-119  394.9  11.3     2   395  1382  1783  1381  1786 0.95 MeliponaBeecheii_008628
MeliponaBeecheii_008655-T1 -           1657 DHC_N2               PF08393.14   398  1.7e-118  391.6  19.0   1   1  7.2e-121  1.7e-118  391.6  19.0     2   398  1095  1501  1094  1501 0.97 MeliponaBeecheii_008655
MeliponaBeecheii_008946-T1 -            365 DHHC                 PF01529.21   134   3.2e-33  110.2   7.3   1   1   4.5e-36   3.2e-33  110.2   7.3     6   131   138   299   134   302 0.90 MeliponaBeecheii_008946
MeliponaBeecheii_008984-T1 -            391 DHO_dh               PF01180.22   295  5.2e-105  346.3   0.0   1   1  8.8e-108  6.2e-105  346.0   0.0     2   295    78   372    77   372 0.96 MeliponaBeecheii_008984
MeliponaBeecheii_008663-T1 -           1994 DHR-2                PF06920.14   528   5.4e-88  291.3   2.4   1   1   5.5e-90   3.9e-87  288.5   2.4    10   527  1164  1671  1158  1672 0.87 MeliponaBeecheii_008663
MeliponaBeecheii_009148-T1 -            795 Dicty_CAR            PF05462.12   305   9.3e-07   23.7  10.6   1   1   1.3e-09   9.3e-07   23.7  10.6    19   137   365   485   349   546 0.81 MeliponaBeecheii_009148
MeliponaBeecheii_009195-T1 -            297 DIE2_ALG10           PF04922.13   395   3.1e-75  249.3  17.3   1   1     6e-78   4.3e-75  248.8  17.3     2   253    36   285    35   287 0.92 MeliponaBeecheii_009195
MeliponaBeecheii_008595-T1 -            936 Disintegrin          PF00200.24    76   1.5e-20   69.2  30.1   1   1   4.4e-23   1.5e-20   69.2  30.1     1    76   388   462   388   462 0.96 MeliponaBeecheii_008595
MeliponaBeecheii_008938-T1 -           1034 Disintegrin          PF00200.24    76   1.4e-13   46.9  23.1   1   1     4e-16   1.4e-13   46.9  23.1     1    75   453   534   453   535 0.93 MeliponaBeecheii_008938
MeliponaBeecheii_008972-T1 -           1622 DM13                 PF10517.10   104   1.5e-59  194.5   0.0   1   2   1.8e-33   6.5e-31  102.5   0.0     2   104   149   249   148   249 0.97 MeliponaBeecheii_008972
MeliponaBeecheii_008972-T1 -           1622 DM13                 PF10517.10   104   1.5e-59  194.5   0.0   2   2   3.9e-29   1.4e-26   88.6   0.0     7   104   268   364   264   364 0.96 MeliponaBeecheii_008972
MeliponaBeecheii_008975-T1 -            720 DM13                 PF10517.10   104   4.2e-51  167.3   0.2   1   2   5.6e-29     2e-26   88.1   0.1     2   104    83   183    82   183 0.97 MeliponaBeecheii_008975
MeliponaBeecheii_008975-T1 -            720 DM13                 PF10517.10   104   4.2e-51  167.3   0.2   2   2   1.5e-25   5.3e-23   77.1   0.0     2   103   198   298   197   299 0.96 MeliponaBeecheii_008975
MeliponaBeecheii_008780-T1 -            844 DNA_mis_repair       PF01119.20   119   8.6e-34  111.2   0.4   1   1   2.8e-36     2e-33  110.1   0.4     2   118   216   333   215   334 0.94 MeliponaBeecheii_008780
MeliponaBeecheii_009176-T1 -            329 DNA_pol3_delta2      PF13177.7    161   3.6e-15   51.8   0.0   1   1   1.7e-14   1.2e-11   40.3   0.0    96   160   104   168    80   169 0.88 MeliponaBeecheii_009176
MeliponaBeecheii_008663-T1 -           1994 DOCK-C2              PF14429.7    197   2.3e-59  195.9   0.7   1   1   3.4e-61   2.4e-58  192.6   0.2     1   196   421   615   421   616 0.91 MeliponaBeecheii_008663
MeliponaBeecheii_008663-T1 -           1994 DOCK_N               PF16172.6    388   6.4e-96  317.0   0.1   1   1   2.1e-98   1.5e-95  315.8   0.1    14   388    70   416    58   416 0.86 MeliponaBeecheii_008663
MeliponaBeecheii_008972-T1 -           1622 DOMON                PF03351.18   124   6.5e-27   89.7   0.3   1   1   5.1e-29   1.8e-26   88.3   0.0     4   124   558   689   555   689 0.96 MeliponaBeecheii_008972
MeliponaBeecheii_008975-T1 -            720 DOMON                PF03351.18   124   9.3e-27   89.2   0.0   1   1   9.8e-29   3.5e-26   87.3   0.0     2   124   326   460   325   460 0.97 MeliponaBeecheii_008975
MeliponaBeecheii_008952-T1 -            736 Dor1                 PF04124.13   338   1.8e-09   32.2  12.3   1   1   2.5e-12   1.8e-09   32.2  12.3     4   286    26   313    24   361 0.80 MeliponaBeecheii_008952
MeliponaBeecheii_008909-T1 -            663 dsrm                 PF00035.27    67   2.8e-25   84.3   0.7   1   2   9.5e-16   3.4e-13   45.6   0.1    16    66    91   139    82   140 0.93 MeliponaBeecheii_008909
MeliponaBeecheii_008909-T1 -            663 dsrm                 PF00035.27    67   2.8e-25   84.3   0.7   2   2   8.4e-13     3e-10   36.2   0.1    14    67   208   258   193   258 0.93 MeliponaBeecheii_008909
MeliponaBeecheii_009180-T1 -            463 dsrm                 PF00035.27    67   6.1e-10   35.2   0.1   1   1   3.9e-12   1.4e-09   34.0   0.1     1    64   381   440   381   443 0.94 MeliponaBeecheii_009180
MeliponaBeecheii_008690-T1 -            275 DUF1676              PF07898.14   172   3.8e-47  155.9   2.0   1   1   1.5e-48   4.8e-47  155.6   2.0     1   172    38   198    38   198 0.91 MeliponaBeecheii_008690
MeliponaBeecheii_008692-T1 -            249 DUF1676              PF07898.14   172   4.6e-45  149.2   2.5   1   1   1.8e-46   5.8e-45  148.8   2.5     2   172    42   202    41   202 0.92 MeliponaBeecheii_008692
MeliponaBeecheii_008689-T1 -            315 DUF1676              PF07898.14   172   3.1e-43  143.2   0.7   1   1   1.2e-44     4e-43  142.9   0.7     1   171    81   261    81   262 0.91 MeliponaBeecheii_008689
MeliponaBeecheii_008691-T1 -            258 DUF1676              PF07898.14   172   2.5e-42  140.3   0.7   1   1   1.1e-43   3.6e-42  139.8   0.7     1   172    59   217    59   217 0.90 MeliponaBeecheii_008691
MeliponaBeecheii_008696-T1 -            258 DUF1676              PF07898.14   172   1.6e-40  134.4   5.0   1   1   6.1e-42     2e-40  134.1   5.0     2   172    46   203    45   203 0.89 MeliponaBeecheii_008696
MeliponaBeecheii_008704-T1 -            249 DUF1676              PF07898.14   172   1.3e-39  131.4   0.1   1   1   5.2e-41   1.7e-39  131.1   0.1     2   172    36   212    35   212 0.91 MeliponaBeecheii_008704
MeliponaBeecheii_008701-T1 -            305 DUF1676              PF07898.14   172   1.9e-39  130.9   0.0   1   1   8.8e-41   2.8e-39  130.3   0.0     1   171    61   233    61   234 0.90 MeliponaBeecheii_008701
MeliponaBeecheii_008687-T1 -            287 DUF1676              PF07898.14   172   5.2e-39  129.5   0.8   1   1   2.3e-40   7.2e-39  129.0   0.8     1   172    54   225    54   225 0.91 MeliponaBeecheii_008687
MeliponaBeecheii_008686-T1 -            325 DUF1676              PF07898.14   172   1.7e-38  127.8   0.0   1   1   7.1e-40   2.3e-38  127.4   0.0     2   172    85   261    84   261 0.85 MeliponaBeecheii_008686
MeliponaBeecheii_008703-T1 -            577 DUF1676              PF07898.14   172   3.6e-38  126.7   0.0   1   1   1.9e-39   6.2e-38  126.0   0.0     1   172    50   269    50   269 0.92 MeliponaBeecheii_008703
MeliponaBeecheii_008699-T1 -            388 DUF1676              PF07898.14   172   8.4e-38  125.5   1.4   1   1   4.4e-39   1.4e-37  124.8   1.4     1   171   156   315   156   316 0.90 MeliponaBeecheii_008699
MeliponaBeecheii_008705-T1 -            249 DUF1676              PF07898.14   172   4.9e-28   93.7   0.3   1   1   2.6e-29   8.4e-28   93.0   0.3     1   171    38   197    38   198 0.84 MeliponaBeecheii_008705
MeliponaBeecheii_008695-T1 -            222 DUF1676              PF07898.14   172   8.7e-27   89.7   0.4   1   1   3.6e-28   1.1e-26   89.3   0.4     1   172    34   179    34   179 0.89 MeliponaBeecheii_008695
MeliponaBeecheii_008688-T1 -            390 DUF1676              PF07898.14   172   1.5e-19   66.1   0.2   1   1   4.7e-21   1.5e-19   66.1   0.2     2   172    93   267    92   267 0.73 MeliponaBeecheii_008688
MeliponaBeecheii_008698-T1 -            204 DUF1676              PF07898.14   172   1.1e-18   63.3   3.1   1   1   3.4e-20   1.1e-18   63.3   3.1   109   172    52   119    16   119 0.83 MeliponaBeecheii_008698
MeliponaBeecheii_008700-T1 -            230 DUF1676              PF07898.14   172   1.5e-18   62.9   1.1   1   1   6.3e-20     2e-18   62.4   1.1    15   171    28   174     9   175 0.76 MeliponaBeecheii_008700
MeliponaBeecheii_008706-T1 -            268 DUF1676              PF07898.14   172   9.6e-17   57.0   5.1   1   1   2.5e-17   8.2e-16   54.0   3.3    59   164    57   166    52   174 0.80 MeliponaBeecheii_008706
MeliponaBeecheii_008684-T1 -            278 DUF1676              PF07898.14   172   8.3e-15   50.7   0.2   1   1   3.2e-16     1e-14   50.4   0.2     1   167    50   216    50   221 0.79 MeliponaBeecheii_008684
MeliponaBeecheii_008702-T1 -            512 DUF1676              PF07898.14   172   1.6e-14   49.7   2.0   1   1   8.6e-16   2.8e-14   49.0   2.0     2   172   101   255   100   255 0.73 MeliponaBeecheii_008702
MeliponaBeecheii_008694-T1 -            127 DUF1676              PF07898.14   172   1.3e-10   37.0   9.4   1   1   5.8e-12   1.9e-10   36.5   9.4   123   169     4    50     2    53 0.95 MeliponaBeecheii_008694
MeliponaBeecheii_008697-T1 -            146 DUF1676              PF07898.14   172   1.7e-10   36.6   2.0   1   1   6.3e-12     2e-10   36.4   2.0   109   171    74   144    20   145 0.73 MeliponaBeecheii_008697
MeliponaBeecheii_008685-T1 -            473 DUF1676              PF07898.14   172   2.5e-09   32.8   0.0   1   1   1.6e-10   5.1e-09   31.8   0.0    13   144   118   222   112   237 0.76 MeliponaBeecheii_008685
MeliponaBeecheii_009212-T1 -            645 DUF2013              PF09431.11   139   1.4e-33  111.4   1.4   1   1     2e-36   1.4e-33  111.4   1.4     2   139   477   610   476   610 0.94 MeliponaBeecheii_009212
MeliponaBeecheii_009111-T1 -           1119 DUF2075              PF09848.10   363   2.5e-07   25.6   0.1   1   1   5.4e-09   3.8e-06   21.8   0.0     4    79   472   551   469   707 0.73 MeliponaBeecheii_009111
MeliponaBeecheii_009216-T1 -            155 DUF2315              PF10231.10   126   1.1e-49  163.2   5.5   1   1   2.1e-52   1.5e-49  162.7   5.5     2   125    36   152    35   153 0.96 MeliponaBeecheii_009216
MeliponaBeecheii_009122-T1 -            934 DUF2451              PF10474.10   234   4.2e-88  290.3   0.5   1   1     6e-91   4.2e-88  290.3   0.5     1   234   695   928   695   928 0.98 MeliponaBeecheii_009122
MeliponaBeecheii_009141-T1 -           2448 DUF3385              PF11865.9    161   4.3e-64  210.7  12.8   1   1   1.4e-64   9.5e-62  203.1   2.9     1   161   802   972   802   972 0.94 MeliponaBeecheii_009141
MeliponaBeecheii_008566-T1 -            501 DUF3449              PF11931.9    191   5.8e-77  253.2   0.5   1   1   2.9e-79     2e-76  251.4   0.5     2   191   324   500   323   500 0.93 MeliponaBeecheii_008566
MeliponaBeecheii_009205-T1 -           1425 DUF3480              PF11979.9    353  1.7e-159  525.9   1.1   1   1    6e-162  4.2e-159  524.6   0.0     1   353  1047  1402  1047  1402 0.99 MeliponaBeecheii_009205
MeliponaBeecheii_009134-T1 -            702 DUF3510              PF12022.9    130   4.2e-37  122.8   0.6   1   1   5.9e-40   4.2e-37  122.8   0.6     2   130   545   669   544   669 0.92 MeliponaBeecheii_009134
MeliponaBeecheii_008832-T1 -           1369 DUF4071              PF13281.7    367  7.3e-178  586.6   1.1   1   1    1e-180  7.3e-178  586.6   1.1     1   367   120   486   120   486 0.98 MeliponaBeecheii_008832
MeliponaBeecheii_008911-T1 -            119 DUF4817              PF16087.6     55   2.6e-07   25.8   0.0   1   1   6.2e-10   4.4e-07   25.1   0.0     1    34     4    36     4    42 0.95 MeliponaBeecheii_008911
MeliponaBeecheii_008982-T1 -           1244 DUF4821              PF16092.6    264   1.5e-45  151.4   2.1   1   1   2.1e-38   1.5e-35  118.6   0.1    81   264    60   237    56   237 0.89 MeliponaBeecheii_008982
MeliponaBeecheii_009111-T1 -           1119 DUF5599              PF18141.2     93   7.3e-35  114.4   0.0   1   1   1.9e-37   1.3e-34  113.6   0.0     1    93   308   398   308   398 0.97 MeliponaBeecheii_009111
MeliponaBeecheii_009180-T1 -            463 Dus                  PF01207.18   310   1.4e-48  161.0   0.1   1   1   6.4e-51   4.5e-48  159.3   0.1     1   225    13   252    13   272 0.87 MeliponaBeecheii_009180
MeliponaBeecheii_008575-T1 -           1282 Dynactin             PF12455.9    286   2.3e-72  239.1   5.7   1   1   3.3e-75   2.3e-72  239.1   5.7     1   286   532   813   532   813 0.94 MeliponaBeecheii_008575
MeliponaBeecheii_009217-T1 -            766 Dynamin_N            PF00350.24   168   5.5e-25   83.8   2.0   1   1   3.3e-27   2.3e-24   81.8   0.0     1   167    97   255    97   256 0.94 MeliponaBeecheii_009217
MeliponaBeecheii_008829-T1 -           2393 Dynein_AAA_lid       PF17852.2    129   1.6e-28   94.9   1.2   1   1   2.7e-30   6.2e-28   92.9   1.2     3   128  2069  2186  2067  2187 0.94 MeliponaBeecheii_008829
MeliponaBeecheii_008628-T1 -           4599 Dynein_AAA_lid       PF17852.2    129   6.1e-20   67.1   1.0   1   1   2.8e-21   6.6e-19   63.8   0.6     1   129  2403  2522  2403  2522 0.93 MeliponaBeecheii_008628
MeliponaBeecheii_008656-T1 -           1716 Dynein_AAA_lid       PF17852.2    129   2.3e-11   39.3   0.0   1   1   4.8e-13   1.1e-10   37.1   0.0     2    73   496   562   495   564 0.86 MeliponaBeecheii_008656
MeliponaBeecheii_008828-T1 -           1884 Dynein_C             PF18199.2    309   2.1e-97  321.5   0.2   1   1     2e-99   4.6e-97  320.3   0.2     2   309  1588  1882  1587  1882 0.94 MeliponaBeecheii_008828
MeliponaBeecheii_008657-T1 -            855 Dynein_C             PF18199.2    309   8.4e-94  309.6   0.0   1   1   5.1e-96   1.2e-93  309.1   0.0     2   309   554   851   553   851 0.91 MeliponaBeecheii_008657
MeliponaBeecheii_008628-T1 -           4599 Dynein_C             PF18199.2    309     1e-91  302.8   0.0   1   1   1.8e-93   4.1e-91  300.8   0.0     2   309  4301  4596  4300  4596 0.92 MeliponaBeecheii_008628
MeliponaBeecheii_008657-T1 -            855 Dynein_heavy         PF03028.16   115   5.8e-46  150.9   1.2   1   1   5.5e-47   1.3e-44  146.5   0.1     2   115   262   376   261   376 0.98 MeliponaBeecheii_008657
MeliponaBeecheii_008628-T1 -           4599 Dynein_heavy         PF03028.16   115   3.2e-41  135.6   0.1   1   1   3.1e-41   7.3e-39  128.0   0.0     2   115  4015  4124  4014  4124 0.96 MeliponaBeecheii_008628
MeliponaBeecheii_008828-T1 -           1884 Dynein_heavy         PF03028.16   115   1.4e-37  123.9   0.0   1   1   3.5e-39   8.4e-37  121.4   0.0     1   115  1292  1413  1292  1413 0.95 MeliponaBeecheii_008828
MeliponaBeecheii_009096-T1 -           2825 E3_UbLigase_EDD      PF11547.9     52   2.3e-32  106.0   4.0   1   1   5.5e-35   3.9e-32  105.2   2.6     2    51   165   214   164   215 0.97 MeliponaBeecheii_009096
MeliponaBeecheii_009183-T1 -            335 EAF                  PF09816.10   100   8.4e-23   76.1   1.0   1   1   2.7e-25   1.9e-22   75.0   0.0     2    99    31   129    30   130 0.88 MeliponaBeecheii_009183
MeliponaBeecheii_009185-T1 -            385 ECSIT                PF06239.12   224   7.6e-62  203.8   5.6   1   1   1.6e-64   1.1e-61  203.2   5.6    38   222    54   234    26   236 0.94 MeliponaBeecheii_009185
MeliponaBeecheii_009185-T1 -            385 ECSIT_C              PF14784.7    130   9.1e-38  125.0   0.0   1   1   2.7e-40   1.9e-37  124.0   0.0     1   130   239   356   239   356 0.91 MeliponaBeecheii_009185
MeliponaBeecheii_009108-T1 -            890 EDR1                 PF14381.7    203   1.2e-15   53.3   0.0   1   1   2.1e-17   1.5e-14   49.7   0.0    92   171   715   794   677   801 0.89 MeliponaBeecheii_009108
MeliponaBeecheii_009138-T1 -            170 EF-hand_1            PF00036.33    29   1.2e-27   89.0  15.6   1   3   8.7e-10     2e-07   25.6   0.3     2    27    55    80    54    82 0.90 MeliponaBeecheii_009138
MeliponaBeecheii_009138-T1 -            170 EF-hand_1            PF00036.33    29   1.2e-27   89.0  15.6   2   3   3.2e-10   7.5e-08   27.0   0.8     2    29    92   119    91   119 0.94 MeliponaBeecheii_009138
MeliponaBeecheii_009138-T1 -            170 EF-hand_1            PF00036.33    29   1.2e-27   89.0  15.6   3   3     1e-09   2.4e-07   25.4   0.3     2    26   133   157   132   160 0.89 MeliponaBeecheii_009138
MeliponaBeecheii_009213-T1 -            167 EF-hand_1            PF00036.33    29   9.1e-27   86.2   5.9   1   1   9.1e-10   2.1e-07   25.6   0.3     2    28    56    82    55    83 0.92 MeliponaBeecheii_009213
MeliponaBeecheii_008947-T1 -            222 EF-hand_1            PF00036.33    29   3.4e-19   62.5   8.3   1   1     4e-10   9.4e-08   26.7   0.0     2    28   181   207   180   208 0.93 MeliponaBeecheii_008947
MeliponaBeecheii_009138-T1 -            170 EF-hand_5            PF13202.7     25   2.6e-21   69.7  10.8   1   4   1.7e-08   3.9e-06   21.7   0.0     3    24    25    46    23    47 0.89 MeliponaBeecheii_009138
MeliponaBeecheii_009138-T1 -            170 EF-hand_5            PF13202.7     25   2.6e-21   69.7  10.8   2   4   1.8e-06   0.00043   15.2   0.2     4    21    58    75    54    81 0.86 MeliponaBeecheii_009138
MeliponaBeecheii_009138-T1 -            170 EF-hand_5            PF13202.7     25   2.6e-21   69.7  10.8   3   4   6.4e-07   0.00015   16.6   0.2     4    21    95   112    92   119 0.86 MeliponaBeecheii_009138
MeliponaBeecheii_009138-T1 -            170 EF-hand_5            PF13202.7     25   2.6e-21   69.7  10.8   4   4   2.9e-08   6.7e-06   20.9   0.3     3    21   135   153   132   157 0.85 MeliponaBeecheii_009138
MeliponaBeecheii_008947-T1 -            222 EF-hand_5            PF13202.7     25   1.8e-14   48.0   6.8   1   2   8.3e-08     2e-05   19.5   0.1     5    22   135   152   132   155 0.86 MeliponaBeecheii_008947
MeliponaBeecheii_008947-T1 -            222 EF-hand_5            PF13202.7     25   1.8e-14   48.0   6.8   2   2   6.7e-08   1.6e-05   19.7   0.0     4    22   184   202   181   206 0.87 MeliponaBeecheii_008947
MeliponaBeecheii_009213-T1 -            167 EF-hand_5            PF13202.7     25     5e-13   43.4   5.3   1   2   4.3e-07    0.0001   17.2   0.2     2    24    57    79    56    80 0.87 MeliponaBeecheii_009213
MeliponaBeecheii_009213-T1 -            167 EF-hand_5            PF13202.7     25     5e-13   43.4   5.3   2   2   5.9e-07   0.00014   16.8   0.7     4    22   135   153   132   156 0.85 MeliponaBeecheii_009213
MeliponaBeecheii_009138-T1 -            170 EF-hand_6            PF13405.7     31     1e-21   70.4   9.5   1   1   1.2e-09   2.8e-07   25.4   0.4     1    29    91   119    91   125 0.91 MeliponaBeecheii_009138
MeliponaBeecheii_009213-T1 -            167 EF-hand_6            PF13405.7     31   9.8e-21   67.4   3.2   1   1   9.1e-10   2.1e-07   25.8   0.0     1    30    95   123    95   138 0.93 MeliponaBeecheii_009213
MeliponaBeecheii_008947-T1 -            222 EF-hand_6            PF13405.7     31   4.6e-18   59.0   0.9   1   1   3.4e-09   8.1e-07   24.0   0.0     3    28   182   207   180   216 0.88 MeliponaBeecheii_008947
MeliponaBeecheii_009213-T1 -            167 EF-hand_7            PF13499.7     70   7.3e-27   89.1   5.6   1   2   3.5e-13   6.2e-11   38.1   0.1     3    68    19    79    17    81 0.96 MeliponaBeecheii_009213
MeliponaBeecheii_009213-T1 -            167 EF-hand_7            PF13499.7     70   7.3e-27   89.1   5.6   2   2   9.3e-18   1.6e-15   52.8   2.0     2    66    94   153    93   155 0.97 MeliponaBeecheii_009213
MeliponaBeecheii_009138-T1 -            170 EF-hand_7            PF13499.7     70   4.4e-25   83.4   5.7   1   2   4.2e-12   7.4e-10   34.6   0.3     3    67    22    77    20    80 0.84 MeliponaBeecheii_009138
MeliponaBeecheii_009138-T1 -            170 EF-hand_7            PF13499.7     70   4.4e-25   83.4   5.7   2   2   3.6e-17   6.4e-15   50.9   1.0     1    68    89   156    89   158 0.94 MeliponaBeecheii_009138
MeliponaBeecheii_008947-T1 -            222 EF-hand_7            PF13499.7     70   4.1e-20   67.5   0.1   1   1   1.1e-16     2e-14   49.3   0.0     1    69   128   205   128   206 0.91 MeliponaBeecheii_008947
MeliponaBeecheii_009213-T1 -            167 EF-hand_8            PF13833.7     54   4.3e-19   63.6   4.8   1   2   4.3e-09     1e-06   23.9   0.1    12    51    42    80    36    82 0.91 MeliponaBeecheii_009213
MeliponaBeecheii_009213-T1 -            167 EF-hand_8            PF13833.7     54   4.3e-19   63.6   4.8   2   2   1.1e-11   2.6e-09   32.2   1.2    10    48   116   153   113   155 0.87 MeliponaBeecheii_009213
MeliponaBeecheii_009138-T1 -            170 EF-hand_8            PF13833.7     54   4.6e-17   57.0  10.5   1   3   3.5e-07   8.1e-05   17.8   0.0    31    50    27    46    27    50 0.92 MeliponaBeecheii_009138
MeliponaBeecheii_009138-T1 -            170 EF-hand_8            PF13833.7     54   4.6e-17   57.0  10.5   2   3   4.4e-06     0.001   14.3   0.1    30    48    58    76    53    79 0.88 MeliponaBeecheii_009138
MeliponaBeecheii_009138-T1 -            170 EF-hand_8            PF13833.7     54   4.6e-17   57.0  10.5   3   3   3.1e-07   7.2e-05   18.0   0.6    33    50   139   156   115   158 0.78 MeliponaBeecheii_009138
MeliponaBeecheii_008947-T1 -            222 EF-hand_8            PF13833.7     54   5.3e-14   47.2   0.1   1   1   4.4e-12     1e-09   33.5   0.1     1    49   106   153   106   155 0.87 MeliponaBeecheii_008947
MeliponaBeecheii_009084-T1 -            425 EF1G                 PF00647.20   107   4.4e-47  154.0   0.5   1   1   1.3e-49   9.2e-47  152.9   0.5     1   107   265   370   265   370 0.98 MeliponaBeecheii_009084
MeliponaBeecheii_009152-T1 -            509 EGF                  PF00008.28    32     9e-08   27.8  19.3   1   1     2e-10   1.4e-07   27.2   5.2     4    31   379   407   367   408 0.89 MeliponaBeecheii_009152
MeliponaBeecheii_008790-T1 -            106 EMI                  PF07546.14    68   2.3e-12   43.0   4.6   1   1   4.2e-15   2.9e-12   42.6   4.6     2    57    25    80    24    85 0.91 MeliponaBeecheii_008790
MeliponaBeecheii_008750-T1 -            216 EMP24_GP25L          PF01105.25   182   8.6e-53  174.4   0.1   1   1   1.4e-55   9.9e-53  174.2   0.1     2   182    21   211    20   211 0.95 MeliponaBeecheii_008750
MeliponaBeecheii_009181-T1 -            791 ERCC3_RAD25_C        PF16203.6    247  9.4e-126  413.5   0.4   1   1  2.4e-128  1.7e-125  412.7   0.4     1   237   508   744   508   757 0.98 MeliponaBeecheii_009181
MeliponaBeecheii_008855-T1 -            479 ERCC4                PF02732.16   157   8.9e-12   40.9   2.4   1   1   1.3e-14   8.9e-12   40.9   2.4     9   156   179   348   170   349 0.79 MeliponaBeecheii_008855
MeliponaBeecheii_008922-T1 -            460 Ets                  PF00178.23    81   9.3e-35  114.3   0.0   1   1   2.3e-37   1.6e-34  113.5   0.0     1    81   178   257   178   257 0.98 MeliponaBeecheii_008922
MeliponaBeecheii_008853-T1 -            526 F-box                PF00646.34    48   3.3e-06   22.3   0.1   1   1     1e-08     7e-06   21.3   0.1     6    47    95   140    90   141 0.85 MeliponaBeecheii_008853
MeliponaBeecheii_008853-T1 -            526 F-box-like           PF12937.8     48   3.4e-09   32.0   0.1   1   1   1.2e-11   8.5e-09   30.7   0.1     8    45   103   139    93   140 0.92 MeliponaBeecheii_008853
MeliponaBeecheii_008941-T1 -            137 FAD_binding_2        PF00890.25   417   8.3e-08   27.1   0.4   1   1   1.6e-10   1.1e-07   26.7   0.4     2    37     7    43     6    55 0.90 MeliponaBeecheii_008941
MeliponaBeecheii_008597-T1 -            614 FAP206               PF12018.9    272   3.3e-80  264.8   0.1   1   1   8.3e-83   5.8e-80  264.0   0.1     1   271   207   486   207   487 0.98 MeliponaBeecheii_008597
MeliponaBeecheii_009141-T1 -           2448 FAT                  PF02259.24   346  6.9e-116  382.6   3.7   1   1  9.8e-119  6.9e-116  382.6   3.7     1   346  1457  1814  1457  1814 0.95 MeliponaBeecheii_009141
MeliponaBeecheii_009141-T1 -           2448 FATC                 PF02260.21    32   1.2e-19   65.2   1.6   1   1   5.1e-22   3.6e-19   63.7   1.6     2    32  2418  2448  2417  2448 0.98 MeliponaBeecheii_009141
MeliponaBeecheii_008574-T1 -            343 FHA                  PF00498.27    69   2.9e-17   58.2   0.0   1   1   7.1e-20   5.1e-17   57.5   0.0     1    69    40   109    40   109 0.96 MeliponaBeecheii_008574
MeliponaBeecheii_008552-T1 -            425 FMO-like             PF00743.20   532   1.4e-59  197.3   0.1   1   2   1.9e-50   1.3e-47  157.8   0.0     2   214     8   228     7   232 0.89 MeliponaBeecheii_008552
MeliponaBeecheii_008552-T1 -            425 FMO-like             PF00743.20   532   1.4e-59  197.3   0.1   2   2   4.2e-14     3e-11   37.8   0.0   303   424   246   366   228   379 0.79 MeliponaBeecheii_008552
MeliponaBeecheii_009053-T1 -            793 fn3                  PF00041.22    85   9.2e-24   79.1   1.3   1   2   6.4e-17   4.6e-14   48.0   0.2     2    79   443   527   442   533 0.88 MeliponaBeecheii_009053
MeliponaBeecheii_009053-T1 -            793 fn3                  PF00041.22    85   9.2e-24   79.1   1.3   2   2   3.8e-11   2.7e-08   29.5   0.1    11    84   563   636   553   637 0.82 MeliponaBeecheii_009053
MeliponaBeecheii_009054-T1 -            498 Forkhead             PF00250.19    88   4.2e-34  112.0   0.0   1   1   1.7e-36   1.2e-33  110.6   0.0     1    85   204   286   204   289 0.95 MeliponaBeecheii_009054
MeliponaBeecheii_009141-T1 -           2448 FRB_dom              PF08771.12    99   1.3e-46  152.5   0.3   1   1   1.8e-49   1.3e-46  152.5   0.3     1    98  1921  2018  1921  2019 0.99 MeliponaBeecheii_009141
MeliponaBeecheii_009161-T1 -            263 Fringe               PF02434.17   252   1.1e-23   79.4   0.0   1   1   6.5e-26   1.5e-23   78.9   0.0   166   251    94   179    81   180 0.93 MeliponaBeecheii_009161
MeliponaBeecheii_009157-T1 -             84 Fringe               PF02434.17   252   1.9e-20   68.8   0.0   1   1   9.1e-23   2.1e-20   68.6   0.0    81   133     5    57     1    65 0.90 MeliponaBeecheii_009157
MeliponaBeecheii_009155-T1 -            223 Fringe               PF02434.17   252   9.1e-12   40.3   0.1   1   1   5.7e-14   1.3e-11   39.8   0.1     3    37   144   178   142   181 0.94 MeliponaBeecheii_009155
MeliponaBeecheii_008891-T1 -            406 Fumble               PF03630.15   333  1.4e-121  401.2   0.0   1   1  2.3e-124  1.7e-121  400.9   0.0     1   332    51   399    51   400 0.95 MeliponaBeecheii_008891
MeliponaBeecheii_009056-T1 -            740 FYVE                 PF01363.22    69   1.2e-29   97.7  37.3   1   2     1e-19   2.4e-17   58.3  14.8     2    66   570   632   569   634 0.95 MeliponaBeecheii_009056
MeliponaBeecheii_009056-T1 -            740 FYVE                 PF01363.22    69   1.2e-29   97.7  37.3   2   2   2.2e-18   5.2e-16   54.1  14.5     2    65   677   738   676   740 0.96 MeliponaBeecheii_009056
MeliponaBeecheii_009205-T1 -           1425 FYVE                 PF01363.22    69   2.1e-20   68.1   9.8   1   1   2.5e-22   5.8e-20   66.7   9.8     3    67   688   749   686   751 0.93 MeliponaBeecheii_009205
MeliponaBeecheii_009057-T1 -            622 FYVE                 PF01363.22    69   4.3e-16   54.3  14.0   1   1   1.8e-18   4.3e-16   54.3  14.0     2    66   544   604   543   607 0.92 MeliponaBeecheii_009057
MeliponaBeecheii_009217-T1 -            766 Fzo_mitofusin        PF04799.14   161     1e-69  228.6   1.0   1   1   1.5e-72     1e-69  228.6   1.0     3   161   605   763   603   763 0.98 MeliponaBeecheii_009217
MeliponaBeecheii_009120-T1 -            404 G-patch              PF01585.24    45   2.8e-12   41.8   3.7   1   1   6.5e-15   4.6e-12   41.1   3.7     2    45   264   306   263   306 0.96 MeliponaBeecheii_009120
MeliponaBeecheii_008890-T1 -            472 GAS                  PF13851.7    200   3.1e-62  205.0  30.9   1   1   4.3e-65   3.1e-62  205.0  30.9     1   200   215   414   215   414 1.00 MeliponaBeecheii_008890
MeliponaBeecheii_009073-T1 -            134 Glutaredoxin         PF00462.25    60   4.8e-23   76.7   0.1   1   1   1.7e-25   1.2e-22   75.4   0.0     1    60    29    93    29    93 0.99 MeliponaBeecheii_009073
MeliponaBeecheii_009037-T1 -           3273 Glyco_hydro_18       PF00704.29   312         0 1169.1   0.0   1   5   2.3e-34   1.7e-31  105.6   0.0     2   312   146   466   145   466 0.82 MeliponaBeecheii_009037
MeliponaBeecheii_009037-T1 -           3273 Glyco_hydro_18       PF00704.29   312         0 1169.1   0.0   2   5   1.7e-74   1.2e-71  237.4   0.0     1   312   582   920   582   920 0.90 MeliponaBeecheii_009037
MeliponaBeecheii_009037-T1 -           3273 Glyco_hydro_18       PF00704.29   312         0 1169.1   0.0   3   5   9.9e-95     7e-92  303.9   2.4     1   312  1343  1687  1343  1687 0.93 MeliponaBeecheii_009037
MeliponaBeecheii_009037-T1 -           3273 Glyco_hydro_18       PF00704.29   312         0 1169.1   0.0   4   5   2.9e-91   2.1e-88  292.5   0.0     2   312  1766  2120  1765  2120 0.93 MeliponaBeecheii_009037
MeliponaBeecheii_009037-T1 -           3273 Glyco_hydro_18       PF00704.29   312         0 1169.1   0.0   5   5   1.7e-69   1.2e-66  220.9   0.0     2   297  2301  2632  2300  2640 0.92 MeliponaBeecheii_009037
MeliponaBeecheii_008846-T1 -            703 Glyco_hydro_79n      PF03662.15   318   2.3e-25   84.6   0.8   1   1   5.7e-28   4.1e-25   83.8   0.8    47   318   269   533   261   533 0.83 MeliponaBeecheii_008846
MeliponaBeecheii_009182-T1 -            398 Glyco_tranf_2_3      PF13641.7    230   5.8e-21   70.8   0.0   1   1   1.1e-23   7.5e-21   70.4   0.0     2   228    53   278    52   279 0.94 MeliponaBeecheii_009182
MeliponaBeecheii_008889-T1 -            334 Glyco_transf_11      PF01531.17   298     4e-33  110.3   0.3   1   1   9.8e-36   6.9e-33  109.5   0.3    36   294    76   330    47   333 0.83 MeliponaBeecheii_008889
MeliponaBeecheii_009182-T1 -            398 Glyco_transf_21      PF13506.7    174   5.9e-53  174.3   0.0   1   1   1.1e-55   8.1e-53  173.9   0.0     1   174   107   279   107   279 0.95 MeliponaBeecheii_009182
MeliponaBeecheii_009197-T1 -            183 Glyco_transf_43      PF03360.17   214   1.1e-47  158.0   0.0   1   1   3.5e-50   1.3e-47  157.8   0.0    51   213     6   156     1   157 0.95 MeliponaBeecheii_009197
MeliponaBeecheii_009198-T1 -            213 Glyco_transf_43      PF03360.17   214   1.6e-11   39.8   0.4   1   1   9.2e-14   3.3e-11   38.8   0.4     1    45   167   209   167   213 0.91 MeliponaBeecheii_009198
MeliponaBeecheii_009182-T1 -            398 Glyco_trans_2_3      PF13632.7    197   1.7e-08   30.0   3.6   1   1   2.5e-11   1.7e-08   30.0   3.6     2   195   141   330   140   335 0.81 MeliponaBeecheii_009182
MeliponaBeecheii_008565-T1 -            964 GMC_oxred_C          PF05199.14   145   1.2e-37  125.0   0.0   1   1   3.8e-40   2.7e-37  123.9   0.0     1   144   797   934   797   935 0.94 MeliponaBeecheii_008565
MeliponaBeecheii_008565-T1 -            964 GMC_oxred_N          PF00732.20   296   1.2e-39  131.9   0.0   1   1   3.3e-40   2.4e-37  124.3   0.0     6   295   431   685   430   686 0.86 MeliponaBeecheii_008565
MeliponaBeecheii_009042-T1 -            273 GPI2                 PF06432.12   280   4.5e-67  221.8  22.7   1   1   7.2e-70   5.1e-67  221.7  22.7     1   280     7   267     7   267 0.96 MeliponaBeecheii_009042
MeliponaBeecheii_008779-T1 -            231 GrpE                 PF01025.20   166   3.9e-48  158.7   2.7   1   1   6.8e-51   4.8e-48  158.4   2.7     4   166    62   230    49   230 0.95 MeliponaBeecheii_008779
MeliponaBeecheii_009084-T1 -            425 GST_C                PF00043.26    93   1.4e-14   49.5   0.0   1   1     2e-17   1.4e-14   49.5   0.0     6    93   108   195   103   195 0.87 MeliponaBeecheii_009084
MeliponaBeecheii_009084-T1 -            425 GST_C_2              PF13410.7     69   1.1e-09   33.7   0.0   1   1     1e-11   7.3e-09   31.0   0.0     4    68   125   189   122   190 0.92 MeliponaBeecheii_009084
MeliponaBeecheii_009084-T1 -            425 GST_C_3              PF14497.7     99   3.6e-06   22.6   0.0   1   1   5.1e-09   3.6e-06   22.6   0.0    21    88   123   193   110   198 0.78 MeliponaBeecheii_009084
MeliponaBeecheii_008550-T1 -            309 GST_C_6              PF17171.5     64   6.5e-23   75.8   0.2   1   1   1.8e-25   1.3e-22   74.9   0.2     1    64   167   230   167   230 0.98 MeliponaBeecheii_008550
MeliponaBeecheii_009084-T1 -            425 GST_N                PF02798.21    76   4.7e-21   70.4   0.0   1   1   2.7e-23   1.9e-20   68.4   0.0     2    76     3    78     2    78 0.95 MeliponaBeecheii_009084
MeliponaBeecheii_009084-T1 -            425 GST_N_3              PF13417.7     75   3.6e-08   29.1   0.0   1   1   1.2e-10   8.4e-08   28.0   0.0     1    68     6    77     6    81 0.83 MeliponaBeecheii_009084
MeliponaBeecheii_008550-T1 -            309 GST_N_4              PF17172.5     99   1.4e-14   50.1   0.1   1   1   3.7e-17   2.6e-14   49.2   0.1     2    99    21   113    20   113 0.94 MeliponaBeecheii_008550
MeliponaBeecheii_009207-T1 -            598 GTP_EFTU             PF00009.28   195   4.2e-44  145.9   0.0   1   1     2e-46     7e-44  145.1   0.0     1   183   172   370   172   444 0.88 MeliponaBeecheii_009207
MeliponaBeecheii_009207-T1 -            598 GTP_EFTU_D2          PF03144.26    74   2.3e-10   36.2   0.2   1   1     1e-12   7.4e-10   34.6   0.2     1    74   416   483   416   483 0.97 MeliponaBeecheii_009207
MeliponaBeecheii_009207-T1 -            598 GTP_EFTU_D3          PF03143.18   108   4.3e-29   96.4   0.6   1   1   6.1e-32   4.3e-29   96.4   0.6     1   107   488   596   488   597 0.98 MeliponaBeecheii_009207
MeliponaBeecheii_008988-T1 -            180 Gtr1_RagA            PF04670.13   233     5e-11   37.8   0.0   1   1   1.7e-13   5.8e-11   37.6   0.0     1   131    19   138    19   160 0.80 MeliponaBeecheii_008988
MeliponaBeecheii_009123-T1 -            175 Gtr1_RagA            PF04670.13   233   6.7e-11   37.4   0.0   1   1   2.4e-13   8.6e-11   37.1   0.0     1   136    15   139    15   157 0.86 MeliponaBeecheii_009123
MeliponaBeecheii_008539-T1 -            583 Guanylate_cyc        PF00211.21   183   1.1e-71  235.7   0.1   1   1   1.1e-73   7.5e-71  233.0   0.0     3   182   182   365   180   366 0.97 MeliponaBeecheii_008539
MeliponaBeecheii_009019-T1 -            718 Guanylate_kin        PF00625.22   182   4.3e-48  158.8   0.1   1   1   1.1e-50   7.9e-48  158.0   0.1     2   179   523   702   522   705 0.91 MeliponaBeecheii_009019
MeliponaBeecheii_008778-T1 -            718 HA2                  PF04408.24   109   7.6e-27   89.3   0.2   1   1   2.2e-29   1.6e-26   88.2   0.2     1   109   461   549   461   549 0.90 MeliponaBeecheii_008778
MeliponaBeecheii_008780-T1 -            844 HATPase_c            PF02518.27   112   5.6e-08   28.8   0.0   1   1   2.9e-10   2.1e-07   26.9   0.0     8    73    29    97    23   152 0.78 MeliponaBeecheii_008780
MeliponaBeecheii_008780-T1 -            844 HATPase_c_3          PF13589.7    137   2.3e-16   55.5   0.1   1   1   1.2e-18   8.6e-16   53.6   0.1     4   106    28   130    24   139 0.88 MeliponaBeecheii_008780
MeliponaBeecheii_008616-T1 -            533 HAUS6_N              PF14661.7    229   2.5e-23   78.2   1.2   1   1     9e-26   6.3e-23   76.9   0.1    15   132    19   134     6   259 0.80 MeliponaBeecheii_008616
MeliponaBeecheii_008813-T1 -            182 Headcase             PF16002.6    198   1.1e-87  288.0   6.0   1   1   1.9e-90   1.3e-87  287.8   6.0    34   198     1   166     1   166 0.99 MeliponaBeecheii_008813
MeliponaBeecheii_008818-T1 -            286 HECA                 PF15353.7    102   1.1e-51  168.7   7.8   1   1   2.6e-54   1.8e-51  168.1   7.8     1   102    75   176    75   176 0.99 MeliponaBeecheii_008818
MeliponaBeecheii_009096-T1 -           2825 HECT                 PF00632.26   307   1.7e-62  207.1   0.0   1   1   3.9e-65   2.8e-62  206.4   0.0    11   306  2528  2824  2519  2825 0.89 MeliponaBeecheii_009096
MeliponaBeecheii_008940-T1 -            621 Helicase_C           PF00271.32   111   2.5e-32  107.0   0.0   1   1     1e-33   2.4e-31  103.8   0.0     2   111   419   526   416   526 0.91 MeliponaBeecheii_008940
MeliponaBeecheii_009181-T1 -            791 Helicase_C           PF00271.32   111   9.7e-14   47.1   0.5   1   1   1.2e-15   2.8e-13   45.7   0.3     2   110   552   658   551   659 0.90 MeliponaBeecheii_009181
MeliponaBeecheii_008778-T1 -            718 Helicase_C           PF00271.32   111   1.2e-12   43.6   0.0   1   1     1e-14   2.5e-12   42.6   0.0     6   110   261   398   256   399 0.84 MeliponaBeecheii_008778
MeliponaBeecheii_009181-T1 -            791 Helicase_C_3         PF13625.7    127   1.1e-38  127.7   0.0   1   1   3.2e-41   2.3e-38  126.6   0.0     1   125    80   205    80   207 0.98 MeliponaBeecheii_009181
MeliponaBeecheii_009221-T1 -           1081 HELP                 PF03451.15    74   6.7e-26   85.4   0.0   1   1   2.1e-28   1.5e-25   84.4   0.0     3    73   453   519   451   520 0.95 MeliponaBeecheii_009221
MeliponaBeecheii_008542-T1 -            427 Herpes_UL52          PF03121.16    75   2.3e-09   32.5   1.6   1   1   9.2e-12   6.5e-09   31.1   1.6    12    62   359   398   348   409 0.79 MeliponaBeecheii_008542
MeliponaBeecheii_009126-T1 -            369 Hexapep              PF00132.25    36   3.1e-10   34.9   7.5   1   1   2.2e-11   1.5e-08   29.5   1.0     2    30   269   297   261   303 0.64 MeliponaBeecheii_009126
MeliponaBeecheii_008941-T1 -            137 HI0933_like          PF03486.15   407   3.3e-08   28.1   0.1   1   1   6.5e-11   4.6e-08   27.6   0.1     2   110     6   109     5   115 0.81 MeliponaBeecheii_008941
MeliponaBeecheii_009034-T1 -            455 His_Phos_1           PF00300.23   194   3.7e-42  139.6   0.0   1   1     1e-44   7.3e-42  138.7   0.0     1   185   250   427   250   434 0.94 MeliponaBeecheii_009034
MeliponaBeecheii_009227-T1 -           1995 HLH                  PF00010.27    54   1.5e-13   46.0   0.4   1   1   7.9e-16   5.6e-13   44.2   0.4     5    54     9    57     6    57 0.93 MeliponaBeecheii_009227
MeliponaBeecheii_008677-T1 -            587 Homeodomain          PF00046.30    57   3.7e-22   73.4   4.6   1   1   2.7e-24   6.4e-22   72.7   4.6     1    57   411   467   411   467 0.99 MeliponaBeecheii_008677
MeliponaBeecheii_008670-T1 -            347 Homeodomain          PF00046.30    57   6.3e-22   72.7   4.3   1   1   4.4e-24     1e-21   72.0   4.3     1    57   158   214   158   214 0.99 MeliponaBeecheii_008670
MeliponaBeecheii_008983-T1 -            129 Homeodomain          PF00046.30    57   3.4e-08   28.7   0.2   1   1   6.3e-10   1.5e-07   26.7   0.0     6    57    66   118    64   118 0.96 MeliponaBeecheii_008983
MeliponaBeecheii_008781-T1 -            641 HSP70                PF00012.21   599    5e-267  882.3   9.5   1   1    8e-270  5.7e-267  882.1   9.5     1   599     6   612     6   612 0.98 MeliponaBeecheii_008781
MeliponaBeecheii_008992-T1 -           1602 HTH_psq              PF05225.17    45   5.3e-33  108.0   0.4   1   2   1.4e-18     1e-15   52.7   0.1     1    45   599   644   599   644 0.96 MeliponaBeecheii_008992
MeliponaBeecheii_008992-T1 -           1602 HTH_psq              PF05225.17    45   5.3e-33  108.0   0.4   2   2     1e-18   7.1e-16   53.2   0.0     2    42  1058  1099  1057  1102 0.94 MeliponaBeecheii_008992
MeliponaBeecheii_009053-T1 -            793 I-set                PF07679.17    90   7.9e-42  136.7   0.1   1   3   5.1e-10   1.8e-07   26.6   0.1     5    80   130   201   126   208 0.80 MeliponaBeecheii_009053
MeliponaBeecheii_009053-T1 -            793 I-set                PF07679.17    90   7.9e-42  136.7   0.1   2   3   1.3e-12   4.6e-10   34.9   0.0     3    78   226   296   224   308 0.84 MeliponaBeecheii_009053
MeliponaBeecheii_009053-T1 -            793 I-set                PF07679.17    90   7.9e-42  136.7   0.1   3   3   3.7e-19   1.3e-16   55.9   0.0     1    83   312   390   312   397 0.92 MeliponaBeecheii_009053
MeliponaBeecheii_009151-T1 -           1220 I-set                PF07679.17    90   1.6e-11   39.6   0.1   1   1   7.2e-11   2.6e-08   29.3   0.0    11    77   189   264   181   277 0.83 MeliponaBeecheii_009151
MeliponaBeecheii_008854-T1 -           1094 IBN_N                PF03810.20    74   1.8e-12   42.5   0.1   1   1   1.3e-14   9.1e-12   40.2   0.1     1    73    29    93    29    94 0.98 MeliponaBeecheii_008854
MeliponaBeecheii_009053-T1 -            793 ig                   PF00047.26    87     1e-28   94.8   0.5   1   2   1.4e-12     5e-10   34.9   0.0     2    80   230   299   229   306 0.93 MeliponaBeecheii_009053
MeliponaBeecheii_009053-T1 -            793 ig                   PF00047.26    87     1e-28   94.8   0.5   2   2   1.2e-10   4.2e-08   28.7   0.0     2    81   317   389   316   391 0.93 MeliponaBeecheii_009053
MeliponaBeecheii_009151-T1 -           1220 ig                   PF00047.26    87   3.8e-08   28.9   0.4   1   1   9.9e-10   3.5e-07   25.8   0.2     7    74   189   262   185   269 0.81 MeliponaBeecheii_009151
MeliponaBeecheii_009053-T1 -            793 Ig_2                 PF13895.7     79   9.6e-35  114.3   1.8   1   2   5.5e-13     2e-10   36.4   0.4     9    67   136   199   128   214 0.83 MeliponaBeecheii_009053
MeliponaBeecheii_009053-T1 -            793 Ig_2                 PF13895.7     79   9.6e-35  114.3   1.8   2   2   6.1e-13   2.1e-10   36.3   0.0     3    70   314   389   311   394 0.90 MeliponaBeecheii_009053
MeliponaBeecheii_009151-T1 -           1220 Ig_2                 PF13895.7     79   5.6e-16   54.1   0.2   1   1   5.2e-12   1.8e-09   33.3   0.2     4    77   182   277   180   278 0.73 MeliponaBeecheii_009151
MeliponaBeecheii_009053-T1 -            793 Ig_3                 PF13927.7     79   9.5e-47  153.0   8.6   1   3   1.8e-12   6.2e-10   35.0   0.2    12    79   135   198   127   198 0.85 MeliponaBeecheii_009053
MeliponaBeecheii_009053-T1 -            793 Ig_3                 PF13927.7     79   9.5e-47  153.0   8.6   2   3   1.2e-16   4.3e-14   48.4   0.0     6    79   229   295   224   295 0.83 MeliponaBeecheii_009053
MeliponaBeecheii_009053-T1 -            793 Ig_3                 PF13927.7     79   9.5e-47  153.0   8.6   3   3   1.7e-18   5.9e-16   54.3   0.0     2    79   312   384   311   384 0.93 MeliponaBeecheii_009053
MeliponaBeecheii_009151-T1 -           1220 Ig_3                 PF13927.7     79   1.6e-17   59.3   0.1   1   1   1.2e-13   4.1e-11   38.8   0.0    13    76   190   261   174   263 0.86 MeliponaBeecheii_009151
MeliponaBeecheii_009083-T1 -            188 Img2                 PF05046.15    82   2.5e-24   80.8   0.0   1   1   5.2e-27   3.7e-24   80.3   0.0     1    82   103   188   103   188 0.95 MeliponaBeecheii_009083
MeliponaBeecheii_009067-T1 -            668 Ion_trans            PF00520.32   245     1e-37  125.1  10.5   1   1   2.1e-40   1.5e-37  124.6  10.5     2   244   165   448   164   449 0.84 MeliponaBeecheii_009067
MeliponaBeecheii_009067-T1 -            668 Ion_trans_2          PF07885.17    79   3.6e-10   35.1   4.1   1   1   5.1e-13   3.6e-10   35.1   4.1    22    78   386   442   366   443 0.89 MeliponaBeecheii_009067
MeliponaBeecheii_009048-T1 -            564 IPK                  PF03770.17   198   8.2e-43  142.0   0.0   1   1   4.7e-45   3.3e-42  140.0   0.0     1   198   345   556   345   556 0.96 MeliponaBeecheii_009048
MeliponaBeecheii_008748-T1 -            557 IRS                  PF02174.18   100   8.1e-22   72.5   0.1   1   1   2.4e-24   1.7e-21   71.5   0.1     4    99   135   229   132   230 0.95 MeliponaBeecheii_008748
MeliponaBeecheii_009131-T1 -            467 Iso_dh               PF00180.21   348   2.6e-75  249.1   0.0   1   1   4.7e-78   3.3e-75  248.8   0.0     7   344    70   454    64   458 0.92 MeliponaBeecheii_009131
MeliponaBeecheii_009088-T1 -            285 JAB                  PF01398.22   118     2e-21   71.6   0.5   1   1   5.3e-24   3.8e-21   70.7   0.5     4   114     5   107     3   111 0.89 MeliponaBeecheii_009088
MeliponaBeecheii_008522-T1 -            120 Kazal_1              PF00050.22    49   3.8e-08   28.7   5.0   1   1   8.4e-11   5.9e-08   28.1   5.0     7    49    67   112    53   112 0.84 MeliponaBeecheii_008522
MeliponaBeecheii_008522-T1 -            120 Kazal_2              PF07648.16    49     5e-08   28.4   5.4   1   1   1.1e-10   8.1e-08   27.8   5.4     2    49    67   112    66   112 0.87 MeliponaBeecheii_008522
MeliponaBeecheii_009137-T1 -            305 Kinase-like          PF14531.7    288   7.5e-08   27.4   0.0   1   1   5.5e-10   9.8e-08   27.1   0.0   126   254   130   248    65   286 0.80 MeliponaBeecheii_009137
MeliponaBeecheii_009013-T1 -            544 Kinase-like          PF14531.7    288   8.8e-08   27.2   0.0   1   1   1.1e-09   1.9e-07   26.1   0.0   153   254   308   403   291   429 0.82 MeliponaBeecheii_009013
MeliponaBeecheii_008565-T1 -            964 Kinase-like          PF14531.7    288   1.1e-07   26.9   0.0   1   1   1.2e-09   2.2e-07   25.9   0.0   152   288   112   252   104   252 0.79 MeliponaBeecheii_008565
MeliponaBeecheii_009215-T1 -           1166 Kinesin              PF00225.24   333  1.1e-105  348.7   0.2   1   1  3.1e-108  1.1e-105  348.7   0.2     1   332   324   649   324   650 0.91 MeliponaBeecheii_009215
MeliponaBeecheii_008858-T1 -            939 Kinesin              PF00225.24   333   1.4e-31  105.1   0.1   1   1     4e-34   1.4e-31  105.1   0.1    24   330    45   341    19   344 0.87 MeliponaBeecheii_008858
MeliponaBeecheii_009119-T1 -            333 KR                   PF08659.11   180     2e-15   52.6   0.0   1   1   4.3e-18     3e-15   52.0   0.0     3   155    49   205    48   227 0.82 MeliponaBeecheii_009119
MeliponaBeecheii_008552-T1 -            425 K_oxygenase          PF13434.7    342     8e-12   40.3   0.0   1   1   3.1e-13   2.2e-10   35.6   0.0    92   214    94   220    84   233 0.86 MeliponaBeecheii_008552
MeliponaBeecheii_008766-T1 -            191 L51_S25_CI-B8        PF05047.17    52   2.9e-12   41.8   0.2   1   1   1.6e-14   1.1e-11   39.9   0.0     1    49    45    93    45    96 0.96 MeliponaBeecheii_008766
MeliponaBeecheii_008545-T1 -           1498 Laminin_G_1          PF00054.24   131   4.2e-16   54.8   0.0   1   1   1.7e-18   1.2e-15   53.3   0.0     7   130  1138  1277  1135  1278 0.84 MeliponaBeecheii_008545
MeliponaBeecheii_008545-T1 -           1498 Laminin_G_2          PF02210.25   126   1.7e-23   79.0   0.0   1   1   6.3e-26   4.5e-23   77.7   0.0     4   126  1135  1275  1132  1275 0.95 MeliponaBeecheii_008545
MeliponaBeecheii_009169-T1 -            139 Ldl_recept_a         PF00057.19    37   2.6e-13   45.5   6.9   1   1   2.3e-15     4e-13   44.8   6.9     2    37    67   103    66   103 0.97 MeliponaBeecheii_009169
MeliponaBeecheii_009100-T1 -            956 Ldl_recept_a         PF00057.19    37   5.2e-12   41.3  29.7   1   1   9.9e-12   1.8e-09   33.2   8.1     2    37    36    72    35    72 0.94 MeliponaBeecheii_009100
MeliponaBeecheii_009174-T1 -           1125 Ldl_recept_a         PF00057.19    37   1.4e-11   39.9  10.3   1   1   7.7e-14   1.4e-11   39.9  10.3     3    37    66   101    64   101 0.95 MeliponaBeecheii_009174
MeliponaBeecheii_009121-T1 -            176 Ldl_recept_a         PF00057.19    37   1.2e-09   33.8   5.6   1   1     9e-12   1.6e-09   33.3   5.6     2    35    20    55    19    59 0.80 MeliponaBeecheii_009121
MeliponaBeecheii_008587-T1 -            323 Lectin_leg-like      PF03388.14   230  3.5e-100  329.5   0.2   1   1  6.1e-103  4.3e-100  329.2   0.2     1   229    24   248    24   249 0.99 MeliponaBeecheii_008587
MeliponaBeecheii_008747-T1 -            817 Lig_chan             PF00060.27   149   3.5e-30  100.3   0.1   1   1   9.6e-33   6.8e-30   99.3   0.1     2   149   537   803   536   803 0.94 MeliponaBeecheii_008747
MeliponaBeecheii_008525-T1 -            429 Lig_chan-Glu_bd      PF10613.10   116   1.2e-11   40.3   0.0   1   1   7.1e-14   2.5e-11   39.2   0.0     3   115   228   348   226   349 0.65 MeliponaBeecheii_008525
MeliponaBeecheii_008865-T1 -            261 LIM                  PF00412.23    58   1.2e-14   49.8   7.5   1   1   7.7e-17   2.7e-14   48.6   7.5     1    56   135   189   135   191 0.95 MeliponaBeecheii_008865
MeliponaBeecheii_008864-T1 -            718 LIM                  PF00412.23    58   2.7e-12   42.2   9.1   1   1   1.5e-14   5.4e-12   41.3   9.1     1    57   623   678   623   679 0.96 MeliponaBeecheii_008864
MeliponaBeecheii_008532-T1 -            452 LRR_1                PF00560.34    23     1e-05   21.1  45.5   1   1   2.3e-05     0.016   11.4   0.3     1    23   352   374   352   374 0.94 MeliponaBeecheii_008532
MeliponaBeecheii_008532-T1 -            452 LRR_4                PF12799.8     43   6.3e-25   82.3  43.2   1   2   3.7e-10   1.3e-07   27.3   1.8     2    40   328   368   327   374 0.88 MeliponaBeecheii_008532
MeliponaBeecheii_008532-T1 -            452 LRR_4                PF12799.8     43   6.3e-25   82.3  43.2   2   2   3.1e-10   1.1e-07   27.6   1.8     2    39   352   391   351   397 0.91 MeliponaBeecheii_008532
MeliponaBeecheii_008532-T1 -            452 LRR_5                PF13306.7    128     7e-23   76.4   0.0   1   3   2.2e-07   0.00016   17.1   0.0    21   105   170   258   163   265 0.71 MeliponaBeecheii_008532
MeliponaBeecheii_008532-T1 -            452 LRR_5                PF13306.7    128     7e-23   76.4   0.0   2   3   7.6e-12   5.3e-09   31.6   0.0     3   111   246   360   244   361 0.87 MeliponaBeecheii_008532
MeliponaBeecheii_008532-T1 -            452 LRR_5                PF13306.7    128     7e-23   76.4   0.0   3   3   1.3e-11   9.3e-09   30.8   0.0     3   106   342   451   340   452 0.81 MeliponaBeecheii_008532
MeliponaBeecheii_008532-T1 -            452 LRR_8                PF13855.7     61     2e-76  247.2  87.2   1   7     5e-16   3.5e-13   44.6   5.9     5    61   163   219   160   219 0.98 MeliponaBeecheii_008532
MeliponaBeecheii_008532-T1 -            452 LRR_8                PF13855.7     61     2e-76  247.2  87.2   2   7   6.9e-16   4.9e-13   44.1   5.7     1    61   231   291   231   291 0.98 MeliponaBeecheii_008532
MeliponaBeecheii_008532-T1 -            452 LRR_8                PF13855.7     61     2e-76  247.2  87.2   3   7     6e-19   4.3e-16   53.9   4.3     2    61   256   315   255   315 0.97 MeliponaBeecheii_008532
MeliponaBeecheii_008532-T1 -            452 LRR_8                PF13855.7     61     2e-76  247.2  87.2   4   7   2.1e-16   1.5e-13   45.8   2.4     2    61   280   339   279   339 0.98 MeliponaBeecheii_008532
MeliponaBeecheii_008532-T1 -            452 LRR_8                PF13855.7     61     2e-76  247.2  87.2   5   7   3.4e-15   2.4e-12   41.9   3.2     2    61   304   363   303   363 0.98 MeliponaBeecheii_008532
MeliponaBeecheii_008532-T1 -            452 LRR_8                PF13855.7     61     2e-76  247.2  87.2   6   7   5.9e-17   4.2e-14   47.5   2.6     2    60   352   410   351   411 0.96 MeliponaBeecheii_008532
MeliponaBeecheii_008532-T1 -            452 LRR_8                PF13855.7     61     2e-76  247.2  87.2   7   7   1.1e-14   7.7e-12   40.3   3.8     2    54   400   452   399   452 0.98 MeliponaBeecheii_008532
MeliponaBeecheii_008592-T1 -             76 LSM                  PF01423.23    67   2.4e-23   77.1   0.3   1   1   3.7e-26   2.6e-23   77.0   0.3     2    66     8    71     7    72 0.97 MeliponaBeecheii_008592
MeliponaBeecheii_009193-T1 -            322 LUC7                 PF03194.16   251   2.6e-59  196.3  14.0   1   1   3.7e-62   2.6e-59  196.3  14.0    47   247     3   196     1   202 0.95 MeliponaBeecheii_009193
MeliponaBeecheii_009154-T1 -           1237 MBT                  PF02820.19    69   2.9e-90  292.2   2.9   1   3   6.3e-33   4.4e-30   99.4   0.0     1    68   674   741   674   742 0.99 MeliponaBeecheii_009154
MeliponaBeecheii_009154-T1 -           1237 MBT                  PF02820.19    69   2.9e-90  292.2   2.9   2   3   6.6e-33   4.7e-30   99.3   0.1     1    69   780   848   780   848 0.99 MeliponaBeecheii_009154
MeliponaBeecheii_009154-T1 -           1237 MBT                  PF02820.19    69   2.9e-90  292.2   2.9   3   3     1e-30   7.1e-28   92.3   0.2     1    66   884   949   884   951 0.99 MeliponaBeecheii_009154
MeliponaBeecheii_008928-T1 -            737 MCC-bdg_PDZ          PF10506.10    65   1.2e-37  123.3  19.1   1   2   4.4e-27   3.1e-24   80.3   4.5     1    64   358   421   358   422 0.99 MeliponaBeecheii_008928
MeliponaBeecheii_008928-T1 -            737 MCC-bdg_PDZ          PF10506.10    65   1.2e-37  123.3  19.1   2   2   5.3e-20   3.7e-17   57.6   6.7     1    65   629   695   629   695 0.98 MeliponaBeecheii_008928
MeliponaBeecheii_009148-T1 -            795 Mem_trans            PF03547.19   387   1.2e-18   62.1  36.8   1   1   4.5e-18   3.2e-15   50.8   5.6     5   127    23   143    20   173 0.86 MeliponaBeecheii_009148
MeliponaBeecheii_009014-T1 -            440 Metallophos          PF00149.29   205   1.8e-24   82.8   0.9   1   1   2.5e-27   1.8e-24   82.8   0.9     2   205   127   332   126   332 0.79 MeliponaBeecheii_009014
MeliponaBeecheii_009014-T1 -            440 Metallophos_C        PF14008.7     63   8.9e-25   82.8   0.0   1   1   6.3e-27   4.4e-24   80.6   0.0     1    62   357   418   357   419 0.90 MeliponaBeecheii_009014
MeliponaBeecheii_009222-T1 -            628 Methyltransf_11      PF08241.13    96   1.3e-10   37.2   0.0   1   1   5.5e-08   1.3e-05   21.2   0.0     1    49   336   383   336   399 0.86 MeliponaBeecheii_009222
MeliponaBeecheii_009064-T1 -            293 Methyltransf_11      PF08241.13    96   1.3e-10   37.2   0.0   1   1   9.6e-13   2.3e-10   36.5   0.0     1    96    61   174    61   174 0.72 MeliponaBeecheii_009064
MeliponaBeecheii_009064-T1 -            293 Methyltransf_12      PF08242.13    99   2.8e-12   42.7   0.0   1   1   1.4e-14   5.1e-12   41.9   0.0     1    99    61   172    61   172 0.92 MeliponaBeecheii_009064
MeliponaBeecheii_009222-T1 -            628 Methyltransf_12      PF08242.13    99   3.7e-11   39.1   0.0   1   1   4.3e-12   1.5e-09   34.0   0.0     1    99   336   488   336   488 0.91 MeliponaBeecheii_009222
MeliponaBeecheii_008606-T1 -            249 Methyltransf_16      PF10294.10   174   9.3e-20   66.5   0.0   1   1   1.9e-22   1.3e-19   66.0   0.0     6   162    50   200    45   209 0.89 MeliponaBeecheii_008606
MeliponaBeecheii_009222-T1 -            628 Methyltransf_23      PF13489.7    165   4.4e-12   41.5   0.0   1   1   2.6e-14   9.1e-12   40.5   0.0    20   121   329   494   295   529 0.74 MeliponaBeecheii_009222
MeliponaBeecheii_009064-T1 -            293 Methyltransf_23      PF13489.7    165   3.2e-09   32.3   0.0   1   1   1.3e-11   4.5e-09   31.8   0.0    12   123    47   180    32   241 0.72 MeliponaBeecheii_009064
MeliponaBeecheii_009222-T1 -            628 Methyltransf_25      PF13649.7     97   3.6e-14   48.7   0.0   1   1   1.2e-10   2.8e-08   29.9   0.0     1    43   335   377   335   402 0.86 MeliponaBeecheii_009222
MeliponaBeecheii_009064-T1 -            293 Methyltransf_25      PF13649.7     97   1.4e-13   46.8   0.0   1   1     1e-15   2.4e-13   46.1   0.0     1    97    60   170    60   170 0.80 MeliponaBeecheii_009064
MeliponaBeecheii_009194-T1 -            694 Methyltransf_25      PF13649.7     97   5.5e-09   32.1   0.0   1   1     1e-10   2.5e-08   30.0   0.0     1    97   163   258   163   258 0.89 MeliponaBeecheii_009194
MeliponaBeecheii_009064-T1 -            293 Methyltransf_31      PF13847.7    152   5.6e-14   47.6   0.0   1   1     2e-16     7e-14   47.3   0.0     5   127    58   193    54   240 0.81 MeliponaBeecheii_009064
MeliponaBeecheii_009222-T1 -            628 Methyltransf_31      PF13847.7    152   6.5e-12   40.9   0.1   1   1   2.2e-10   7.6e-08   27.7   0.1     5    50   333   377   331   395 0.92 MeliponaBeecheii_009222
MeliponaBeecheii_009219-T1 -            409 Methyltr_RsmB-F      PF01189.18   200   9.7e-33  108.9   0.1   1   1   2.8e-35     2e-32  107.9   0.1     2   160    63   221    62   267 0.87 MeliponaBeecheii_009219
MeliponaBeecheii_008758-T1 -            509 Met_10               PF02475.17   199   8.3e-08   27.6   0.0   1   1   1.8e-10   1.3e-07   27.0   0.0    96   196    61   165     9   246 0.80 MeliponaBeecheii_008758
MeliponaBeecheii_008518-T1 -            605 MFS_1                PF07690.17   353   6.4e-44  145.7  37.2   1   1   1.7e-37     3e-35  117.2  29.6    33   330   234   514   185   527 0.81 MeliponaBeecheii_008518
MeliponaBeecheii_008908-T1 -            956 MFS_1                PF07690.17   353   9.6e-28   92.5  25.0   1   1   5.8e-20     1e-17   59.5  17.8     2   173   636   815   635   852 0.83 MeliponaBeecheii_008908
MeliponaBeecheii_008814-T1 -            462 MFS_1                PF07690.17   353   8.9e-26   86.0  26.5   1   1     5e-28   8.9e-26   86.0  26.5     2   350    27   405    26   408 0.74 MeliponaBeecheii_008814
MeliponaBeecheii_009037-T1 -           3273 MFS_1                PF07690.17   353   2.7e-24   81.1  24.3   1   1   1.5e-26   2.7e-24   81.1  24.3    22   316  2834  3177  2798  3188 0.77 MeliponaBeecheii_009037
MeliponaBeecheii_008908-T1 -            956 MFS_1_like           PF12832.8    385   6.5e-98  323.5   0.0   1   1  1.3e-100   8.9e-98  323.0   0.0     2   385    77   790    76   790 0.93 MeliponaBeecheii_008908
MeliponaBeecheii_008950-T1 -            668 MH1                  PF03165.17   103   1.5e-40  133.0   0.3   1   1   3.7e-43   2.6e-40  132.3   0.3     2   103    61   161    60   161 0.97 MeliponaBeecheii_008950
MeliponaBeecheii_008950-T1 -            668 MH2                  PF03166.15   174     7e-72  236.7   0.0   1   1   1.4e-74   9.7e-72  236.3   0.0     1   174   442   646   442   646 0.96 MeliponaBeecheii_008950
MeliponaBeecheii_009215-T1 -           1166 Microtub_bd          PF16796.6    155   6.5e-61  200.2   0.0   1   1   1.8e-63   6.5e-61  200.2   0.0     3   155   300   471   298   471 0.98 MeliponaBeecheii_009215
MeliponaBeecheii_008858-T1 -            939 Microtub_bd          PF16796.6    155   5.2e-14   47.8   0.9   1   1   5.2e-16   1.8e-13   46.1   0.0    21   155    13   163     7   163 0.79 MeliponaBeecheii_008858
MeliponaBeecheii_008585-T1 -            136 MIEAP                PF16026.6    199   1.7e-26   89.1   0.0   1   1   5.2e-29   1.8e-26   89.0   0.0    77   199    11   133     1   133 0.93 MeliponaBeecheii_008585
MeliponaBeecheii_008584-T1 -            491 MIEAP                PF16026.6    199   2.2e-09   33.2   0.2   1   1   6.2e-12   2.2e-09   33.2   0.2     3    46   401   444   400   466 0.89 MeliponaBeecheii_008584
MeliponaBeecheii_009190-T1 -            794 MIF4G                PF02854.20   212   1.7e-25   85.4   0.0   1   1   4.6e-28   3.3e-25   84.4   0.0    13   210    45   240    31   242 0.91 MeliponaBeecheii_009190
MeliponaBeecheii_009190-T1 -            794 MIF4G_like           PF09088.12   191     2e-38  127.5   1.6   1   1   5.1e-39   3.6e-36  120.1   0.5    64   191   347   474   342   474 0.97 MeliponaBeecheii_009190
MeliponaBeecheii_009190-T1 -            794 MIF4G_like_2         PF09090.12   274   2.6e-94  311.1   2.9   1   1   7.4e-97   5.3e-94  310.1   2.9     1   274   488   764   488   764 0.94 MeliponaBeecheii_009190
MeliponaBeecheii_009110-T1 -            476 MIP                  PF00230.21   227   1.4e-17   59.6   0.1   1   1     3e-20   2.1e-17   59.0   0.1   135   227    35   124    14   124 0.79 MeliponaBeecheii_009110
MeliponaBeecheii_009088-T1 -            285 MitMem_reg           PF13012.7    112   4.1e-26   87.1   0.2   1   1   9.9e-29     7e-26   86.3   0.2     1   111   159   279   159   280 0.90 MeliponaBeecheii_009088
MeliponaBeecheii_009036-T1 -            314 Mito_carr            PF00153.28    97   1.2e-54  177.7   4.5   1   3   1.1e-19   3.9e-17   57.5   0.0     7    92    15   104    11   106 0.94 MeliponaBeecheii_009036
MeliponaBeecheii_009036-T1 -            314 Mito_carr            PF00153.28    97   1.2e-54  177.7   4.5   2   3   3.8e-18   1.3e-15   52.5   0.5     4    93   115   208   112   211 0.89 MeliponaBeecheii_009036
MeliponaBeecheii_009036-T1 -            314 Mito_carr            PF00153.28    97   1.2e-54  177.7   4.5   3   3   5.3e-23   1.9e-20   68.1   0.0     4    93   218   309   215   311 0.91 MeliponaBeecheii_009036
MeliponaBeecheii_008919-T1 -            328 Mito_carr            PF00153.28    97     1e-49  161.9   2.3   1   3   6.6e-21   2.3e-18   61.4   0.1    13    96    28   107    22   108 0.92 MeliponaBeecheii_008919
MeliponaBeecheii_008919-T1 -            328 Mito_carr            PF00153.28    97     1e-49  161.9   2.3   2   3   8.4e-19     3e-16   54.6   0.0     6    95   117   227   114   229 0.88 MeliponaBeecheii_008919
MeliponaBeecheii_008919-T1 -            328 Mito_carr            PF00153.28    97     1e-49  161.9   2.3   3   3   1.4e-15   4.8e-13   44.3   0.2     5    92   236   316   233   320 0.95 MeliponaBeecheii_008919
MeliponaBeecheii_009146-T1 -            298 Mlf1IP               PF10248.10   174   7.2e-52  171.3   6.7   1   1     1e-54   7.2e-52  171.3   6.7     1   174    27   188    27   188 0.90 MeliponaBeecheii_009146
MeliponaBeecheii_008780-T1 -            844 Mlh1_C               PF16413.6    269   6.7e-87  286.7   0.4   1   1   9.5e-90   6.7e-87  286.7   0.4     1   269   606   844   606   844 0.96 MeliponaBeecheii_008780
MeliponaBeecheii_009217-T1 -            766 MMR_HSR1             PF01926.24   114   3.4e-10   35.5   1.4   1   1   5.7e-11   5.7e-09   31.5   0.0     1   113    96   254    96   255 0.85 MeliponaBeecheii_009217
MeliponaBeecheii_008988-T1 -            180 MMR_HSR1             PF01926.24   114   1.9e-09   33.1   0.0   1   1   2.6e-11   2.6e-09   32.6   0.0     2   114    20   127    19   127 0.68 MeliponaBeecheii_008988
MeliponaBeecheii_008893-T1 -            959 MMS19_C              PF12460.9    426   6.4e-53  175.8  31.9   1   1     9e-56   6.4e-53  175.8  31.9    12   426   514   889   504   889 0.89 MeliponaBeecheii_008893
MeliponaBeecheii_008893-T1 -            959 MMS19_N              PF14500.7    261   5.3e-83  274.0   0.0   1   1   7.6e-86   5.3e-83  274.0   0.0     1   260    45   303    45   304 0.98 MeliponaBeecheii_008893
MeliponaBeecheii_009099-T1 -           1217 MMS1_N               PF10433.10   490  2.2e-182  602.5   0.0   1   1  5.2e-185  3.7e-182  601.7   0.0     1   490    76   592    76   592 0.97 MeliponaBeecheii_009099
MeliponaBeecheii_008892-T1 -            161 MORN                 PF02493.21    23   8.2e-23   74.5  18.6   1   4   5.9e-08   4.2e-05   18.8   0.0     1    23    30    53    30    53 0.98 MeliponaBeecheii_008892
MeliponaBeecheii_008892-T1 -            161 MORN                 PF02493.21    23   8.2e-23   74.5  18.6   2   4   1.2e-09   8.3e-07   24.1   0.0     1    22    54    75    54    76 0.96 MeliponaBeecheii_008892
MeliponaBeecheii_008892-T1 -            161 MORN                 PF02493.21    23   8.2e-23   74.5  18.6   3   4   4.4e-09   3.1e-06   22.3   4.6     1    22    77    98    77    99 0.96 MeliponaBeecheii_008892
MeliponaBeecheii_008892-T1 -            161 MORN                 PF02493.21    23   8.2e-23   74.5  18.6   4   4   5.4e-07   0.00038   15.8   0.4     1    22   100   121   100   122 0.96 MeliponaBeecheii_008892
MeliponaBeecheii_008781-T1 -            641 MreB_Mbl             PF06723.14   327     3e-20   67.7   0.1   1   1   1.5e-21   1.1e-18   62.6   0.0    89   317   135   375   117   384 0.80 MeliponaBeecheii_008781
MeliponaBeecheii_008949-T1 -            215 MRP-S26              PF14943.7    167   1.4e-55  183.2  13.3   1   1   2.4e-58   1.7e-55  182.9  13.3     1   166    39   201    39   202 0.98 MeliponaBeecheii_008949
MeliponaBeecheii_008561-T1 -            119 Mss4                 PF04421.14    94   1.1e-33  110.7   0.0   1   1   2.1e-36   1.5e-33  110.3   0.0     2    94    28   118    27   118 0.94 MeliponaBeecheii_008561
MeliponaBeecheii_008828-T1 -           1884 MT                   PF12777.8    344  1.5e-186  614.7  14.9   1   1  1.1e-188  2.5e-186  614.0  14.9     2   344   486   828   485   828 1.00 MeliponaBeecheii_008828
MeliponaBeecheii_008656-T1 -           1716 MT                   PF12777.8    344   6.1e-53  175.4   4.9   1   1   4.2e-55   9.8e-53  174.7   4.9     2   337  1209  1537  1208  1542 0.94 MeliponaBeecheii_008656
MeliponaBeecheii_008628-T1 -           4599 MT                   PF12777.8    344     1e-42  141.8   7.9   1   1   8.1e-45   1.9e-42  140.9   7.9     2   344  3177  3525  3176  3525 0.91 MeliponaBeecheii_008628
MeliponaBeecheii_009194-T1 -            694 MTS                  PF05175.15   170   2.1e-08   29.4   0.0   1   1   4.7e-10   1.7e-07   26.5   0.0    23   136   151   260   147   262 0.77 MeliponaBeecheii_009194
MeliponaBeecheii_009222-T1 -            628 MTS                  PF05175.15   170   2.3e-06   22.7   0.0   1   1   1.3e-08   4.5e-06   21.8   0.0    31    77   331   377   312   396 0.85 MeliponaBeecheii_009222
MeliponaBeecheii_008941-T1 -            137 NAD_binding_8        PF13450.7     68   9.1e-16   53.4   0.2   1   1   9.4e-18   1.3e-15   52.8   0.2     1    58     9    66     9    74 0.91 MeliponaBeecheii_008941
MeliponaBeecheii_008944-T1 -            503 NAD_binding_8        PF13450.7     68   6.2e-15   50.7   0.1   1   1   8.6e-17   1.2e-14   49.7   0.1     1    61    27    87    27    94 0.89 MeliponaBeecheii_008944
MeliponaBeecheii_008943-T1 -            799 NAD_binding_8        PF13450.7     68   8.4e-14   47.1   0.0   1   1   1.4e-15     2e-13   45.8   0.0     1    64   348   410   348   413 0.93 MeliponaBeecheii_008943
MeliponaBeecheii_009204-T1 -            517 NAD_binding_8        PF13450.7     68   6.2e-13   44.3   0.1   1   1   1.1e-14   1.6e-12   42.9   0.1     1    55    19    74    19    84 0.88 MeliponaBeecheii_009204
MeliponaBeecheii_008552-T1 -            425 NAD_binding_8        PF13450.7     68   3.7e-09   32.2   0.0   1   1   1.6e-10   2.2e-08   29.7   0.0     1    41    12    58    12    90 0.73 MeliponaBeecheii_008552
MeliponaBeecheii_009098-T1 -            479 Neugrin              PF06413.12   225     7e-11   38.0  11.7   1   1   3.7e-12   2.6e-09   32.8   7.6    12   192   100   318    95   335 0.72 MeliponaBeecheii_009098
MeliponaBeecheii_008934-T1 -            489 Neur_chan_LBD        PF02931.24   217   1.8e-69  228.9   0.4   1   1   3.3e-72   2.3e-69  228.5   0.4     1   217    34   241    34   241 0.98 MeliponaBeecheii_008934
MeliponaBeecheii_008934-T1 -            489 Neur_chan_memb       PF02932.17   238   5.7e-39  130.0   0.1   1   1   2.5e-41   8.9e-39  129.4   0.1     1   237   248   475   248   476 0.77 MeliponaBeecheii_008934
MeliponaBeecheii_008560-T1 -            221 Neur_chan_memb       PF02932.17   238   4.8e-16   55.0   2.1   1   1   1.7e-18   6.2e-16   54.6   2.1     2   107    50   155    49   157 0.94 MeliponaBeecheii_008560
MeliponaBeecheii_009047-T1 -           1521 NFRKB_winged         PF14465.7    102   1.7e-31  103.9   1.5   1   1   4.7e-34   3.4e-31  103.0   0.0     1   100   602   709   602   711 0.98 MeliponaBeecheii_009047
MeliponaBeecheii_008850-T1 -            861 NOC3p                PF07540.12    92   1.4e-21   72.2   0.7   1   1     2e-24   1.4e-21   72.2   0.7     2    92   280   372   279   372 0.93 MeliponaBeecheii_008850
MeliponaBeecheii_008905-T1 -            249 NRBF2_MIT            PF17169.5     83   1.1e-11   40.3   4.2   1   1   6.3e-13   4.4e-10   35.1   0.5     3    52     4    53     1    57 0.89 MeliponaBeecheii_008905
MeliponaBeecheii_009062-T1 -            291 NSF                  PF02071.21    12   3.5e-09   31.5  35.1   1   7   3.6e-05     0.025   11.0   0.2     1    12    38    49    38    49 0.95 MeliponaBeecheii_009062
MeliponaBeecheii_009062-T1 -            291 NSF                  PF02071.21    12   3.5e-09   31.5  35.1   2   7      0.03        22    2.3   0.0     1    11    51    61    51    62 0.84 MeliponaBeecheii_009062
MeliponaBeecheii_009062-T1 -            291 NSF                  PF02071.21    12   3.5e-09   31.5  35.1   3   7   0.00014       0.1    9.2   0.4     1    12    78    89    78    89 0.96 MeliponaBeecheii_009062
MeliponaBeecheii_009062-T1 -            291 NSF                  PF02071.21    12   3.5e-09   31.5  35.1   4   7    0.0018       1.2    5.9   0.1     1    12    97   108    97   108 0.97 MeliponaBeecheii_009062
MeliponaBeecheii_009062-T1 -            291 NSF                  PF02071.21    12   3.5e-09   31.5  35.1   5   7   0.00014       0.1    9.2   0.5     1    12   117   128   117   128 0.98 MeliponaBeecheii_009062
MeliponaBeecheii_009062-T1 -            291 NSF                  PF02071.21    12   3.5e-09   31.5  35.1   6   7   0.00011     0.077    9.6   0.4     1    12   138   149   138   149 0.87 MeliponaBeecheii_009062
MeliponaBeecheii_009062-T1 -            291 NSF                  PF02071.21    12   3.5e-09   31.5  35.1   7   7    0.0064       4.5    4.3   0.3     4    12   174   182   173   182 0.90 MeliponaBeecheii_009062
MeliponaBeecheii_008883-T1 -            517 NTF2                 PF02136.21   120   7.5e-12   41.3   0.0   1   1   6.9e-14   1.6e-11   40.3   0.0     4   107   362   474   359   485 0.84 MeliponaBeecheii_008883
MeliponaBeecheii_008882-T1 -            517 NTF2                 PF02136.21   120   1.8e-09   33.7   0.0   1   1   1.6e-11   3.9e-09   32.6   0.0     4   110   362   476   359   485 0.85 MeliponaBeecheii_008882
MeliponaBeecheii_008880-T1 -            527 NTF2                 PF02136.21   120     5e-09   32.2   0.0   1   1   3.8e-11     9e-09   31.4   0.0     4   109   372   485   369   495 0.85 MeliponaBeecheii_008880
MeliponaBeecheii_009126-T1 -            369 NTP_transferase      PF00483.24   248   1.1e-54  181.0   0.0   1   1   2.1e-57   1.5e-54  180.6   0.0     2   243    13   239    12   244 0.92 MeliponaBeecheii_009126
MeliponaBeecheii_009126-T1 -            369 NTP_transf_3         PF12804.8    160     1e-12   44.1   0.0   1   1   1.9e-15   1.3e-12   43.8   0.0     1   115    13   138    13   214 0.76 MeliponaBeecheii_009126
MeliponaBeecheii_009091-T1 -           1137 Nucleoporin_C        PF03177.15   596   4.8e-31  103.5  12.1   1   1   1.6e-32   1.1e-29   99.1   5.2    32   458   624   999   584  1008 0.81 MeliponaBeecheii_009091
MeliponaBeecheii_009091-T1 -           1137 Nucleoporin_N        PF08801.12   434   1.4e-13   45.8   0.9   1   1   3.3e-16   2.3e-13   45.1   0.9    10   293    59   341    50   391 0.80 MeliponaBeecheii_009091
MeliponaBeecheii_008908-T1 -            956 Nuc_H_symport        PF03825.17   400   2.8e-13   45.0  16.4   1   1   4.1e-14   2.9e-11   38.4   3.4   193   396   616   809   596   812 0.79 MeliponaBeecheii_008908
MeliponaBeecheii_009041-T1 -           1915 Nup192               PF11894.9   1696         0 1222.2  21.5   1   1         0         0 1222.2  21.5     1  1695    12  1612    12  1613 0.93 MeliponaBeecheii_009041
MeliponaBeecheii_009206-T1 -            977 OB_Dis3              PF17849.2     77   4.3e-20   67.0   0.0   1   1   1.2e-22   8.8e-20   66.0   0.0     3    77   365   431   363   431 0.98 MeliponaBeecheii_009206
MeliponaBeecheii_008778-T1 -            718 OB_NTP_bind          PF07717.17    83     8e-24   79.3   0.0   1   1   2.6e-26   1.8e-23   78.2   0.0     1    83   611   687   611   687 0.93 MeliponaBeecheii_008778
MeliponaBeecheii_009206-T1 -            977 OB_RNB               PF08206.12    58   2.4e-08   29.0   0.3   1   1   1.3e-10   9.1e-08   27.2   0.0     1    44   245   291   245   302 0.89 MeliponaBeecheii_009206
MeliponaBeecheii_009046-T1 -            902 OTU                  PF02338.20   127   7.9e-11   38.0   0.1   1   1   4.2e-13   2.9e-10   36.2   0.1     4    96    40   129    37   152 0.83 MeliponaBeecheii_009046
MeliponaBeecheii_008756-T1 -            224 p25-alpha            PF05517.13   155   1.3e-47  157.2   4.5   1   1   1.9e-50   1.3e-47  157.2   4.5     3   155    69   216    67   216 0.95 MeliponaBeecheii_008756
MeliponaBeecheii_008667-T1 -            341 P53                  PF00870.19   193   5.9e-62  204.3   0.1   1   1   1.1e-64   7.9e-62  203.9   0.1     2   192    79   265    78   266 0.96 MeliponaBeecheii_008667
MeliponaBeecheii_008897-T1 -            261 PA                   PF02225.23    91     7e-11   37.6   0.0   1   1   2.4e-13   1.7e-10   36.4   0.0     4    58   123   192   120   225 0.69 MeliponaBeecheii_008897
MeliponaBeecheii_009096-T1 -           2825 PABP                 PF00658.19    68   1.5e-22   74.9   0.3   1   1     5e-25   3.5e-22   73.8   0.3     4    68  2424  2486  2421  2486 0.94 MeliponaBeecheii_009096
MeliponaBeecheii_008856-T1 -            150 PAM2                 PF07145.16    18   2.1e-08   28.9   1.2   1   1   9.9e-11   3.5e-08   28.2   1.2     1    18   116   133   116   133 0.92 MeliponaBeecheii_008856
MeliponaBeecheii_009207-T1 -            598 PAM2                 PF07145.16    18   6.3e-07   24.2   1.7   1   1   1.8e-09   6.3e-07   24.2   1.7     2    17    30    45    29    45 0.94 MeliponaBeecheii_009207
MeliponaBeecheii_008523-T1 -            706 PAN_1                PF00024.27    79   7.8e-15   50.1  11.0   1   2   1.5e-09   1.1e-06   24.0   0.6     3    79   107   192    99   192 0.84 MeliponaBeecheii_008523
MeliponaBeecheii_008523-T1 -            706 PAN_1                PF00024.27    79   7.8e-15   50.1  11.0   2   2   9.5e-12   6.7e-09   31.1   0.8     1    62   201   265   201   282 0.83 MeliponaBeecheii_008523
MeliponaBeecheii_008852-T1 -            267 PAP2                 PF01569.22   135   5.6e-35  115.5   1.6   1   1   7.9e-38   5.6e-35  115.5   1.6     3   130    92   232    90   235 0.94 MeliponaBeecheii_008852
MeliponaBeecheii_009112-T1 -            650 PAP_assoc            PF03828.20    63   4.4e-16   54.3   0.2   1   1   1.6e-18   1.1e-15   53.0   0.2     2    63   543   603   542   603 0.98 MeliponaBeecheii_009112
MeliponaBeecheii_008615-T1 -           1208 PARP                 PF00644.21   194   9.4e-27   89.3   0.3   1   1   2.9e-27   2.1e-24   81.6   0.3     8   193   989  1191   979  1192 0.85 MeliponaBeecheii_008615
MeliponaBeecheii_009067-T1 -            668 PAS_9                PF13426.8    104   7.6e-10   34.5   0.0   1   1     2e-12   1.4e-09   33.6   0.0    32   104     1    75     1    75 0.92 MeliponaBeecheii_009067
MeliponaBeecheii_008910-T1 -            132 PBP_GOBP             PF01395.23   113   5.7e-22   73.5   2.4   1   1   9.9e-25     7e-22   73.2   2.4    14   111    24   119    20   121 0.95 MeliponaBeecheii_008910
MeliponaBeecheii_009177-T1 -            400 PCI                  PF01399.28   105   8.1e-19   63.6   0.1   1   1   3.5e-21   2.5e-18   62.0   0.0     2   102   254   354   253   356 0.97 MeliponaBeecheii_009177
MeliponaBeecheii_009153-T1 -            536 PCMT                 PF01135.20   210   7.8e-25   83.3   0.0   1   1     2e-27   1.4e-24   82.4   0.0     2   187    10   200     9   223 0.83 MeliponaBeecheii_009153
MeliponaBeecheii_009189-T1 -            892 PC_rep               PF01851.23    35   3.6e-26   85.8  23.0   1   3   1.5e-08   1.1e-05   21.2   0.1     1    34   424   459   424   460 0.97 MeliponaBeecheii_009189
MeliponaBeecheii_009189-T1 -            892 PC_rep               PF01851.23    35   3.6e-26   85.8  23.0   2   3   2.2e-10   1.5e-07   27.0   0.1     1    29   461   489   461   492 0.95 MeliponaBeecheii_009189
MeliponaBeecheii_009189-T1 -            892 PC_rep               PF01851.23    35   3.6e-26   85.8  23.0   3   3   1.5e-08   1.1e-05   21.2   0.1     1    27   708   734   708   740 0.92 MeliponaBeecheii_009189
MeliponaBeecheii_009019-T1 -            718 PDZ                  PF00595.25    82   3.2e-10   35.7   0.1   1   1     4e-12   1.4e-09   33.6   0.1     8    81   257   355   251   356 0.75 MeliponaBeecheii_009019
MeliponaBeecheii_008666-T1 -            507 PDZ                  PF00595.25    82   2.2e-07   26.6   0.0   1   1   1.2e-09   4.3e-07   25.7   0.0     6    65    41    97    36   113 0.83 MeliponaBeecheii_008666
MeliponaBeecheii_008666-T1 -            507 PDZ_6                PF17820.2     54   1.7e-11   39.4   0.0   1   1     1e-13   3.6e-11   38.3   0.0     2    41    62   103    61   111 0.90 MeliponaBeecheii_008666
MeliponaBeecheii_009019-T1 -            718 PDZ_6                PF17820.2     54   2.5e-09   32.4   0.1   1   1   1.7e-11   6.1e-09   31.2   0.1     4    51   305   355   304   356 0.94 MeliponaBeecheii_009019
MeliponaBeecheii_009192-T1 -            466 Pellino              PF04710.15   411  2.6e-216  713.5   0.0   1   1  4.3e-219    3e-216  713.2   0.0     2   411    59   466    58   466 0.98 MeliponaBeecheii_009192
MeliponaBeecheii_009011-T1 -           1316 PEP-utilizers        PF00391.24    73     6e-21   69.5   0.0   1   1   1.8e-23   1.3e-20   68.4   0.0     2    73  1236  1307  1235  1307 0.98 MeliponaBeecheii_009011
MeliponaBeecheii_009028-T1 -            377 Peptidase_A22B       PF04258.14   284   2.9e-98  324.3  10.8   1   1  5.3e-101   3.8e-98  323.9  10.8     3   282    71   355    69   357 0.98 MeliponaBeecheii_009028
MeliponaBeecheii_009125-T1 -            608 Peptidase_C50        PF03568.18   395     1e-58  194.8   0.7   1   1   6.3e-61   4.4e-58  192.6   0.7    48   394   203   526   170   527 0.79 MeliponaBeecheii_009125
MeliponaBeecheii_008713-T1 -            602 Peptidase_M17        PF00883.22   310   9.9e-56  184.7   0.1   1   1     2e-58   1.4e-55  184.1   0.1     2   270    88   375    87   391 0.86 MeliponaBeecheii_008713
MeliponaBeecheii_008799-T1 -            381 Peptidase_M2         PF01401.19   567  6.4e-106  350.6   0.0   1   1  4.1e-108  7.2e-106  350.4   0.0     3   331    53   381    51   381 0.99 MeliponaBeecheii_008799
MeliponaBeecheii_008798-T1 -            148 Peptidase_M2         PF01401.19   567   1.1e-64  214.4   0.0   1   1   6.9e-67   1.2e-64  214.3   0.0   340   487     1   148     1   148 0.99 MeliponaBeecheii_008798
MeliponaBeecheii_008793-T1 -            164 Peptidase_M2         PF01401.19   567   8.4e-11   36.5   0.0   1   1     5e-13   8.8e-11   36.5   0.0   488   530    33    81    23   149 0.78 MeliponaBeecheii_008793
MeliponaBeecheii_008792-T1 -             92 Peptidase_M2         PF01401.19   567   5.7e-09   30.5   0.0   1   1   3.6e-11   6.4e-09   30.3   0.0   533   567    17    51     4    51 0.91 MeliponaBeecheii_008792
MeliponaBeecheii_008896-T1 -            623 Peptidase_M24        PF00557.25   209   8.3e-39  128.9   0.0   1   1   1.9e-41   1.4e-38  128.2   0.0     1   207   327   544   327   546 0.88 MeliponaBeecheii_008896
MeliponaBeecheii_008896-T1 -            623 Peptidase_M24_C      PF16188.6     63     3e-26   86.7   2.0   1   1   6.4e-29   4.5e-26   86.2   0.4     2    63   558   621   557   621 0.95 MeliponaBeecheii_008896
MeliponaBeecheii_008595-T1 -            936 Pep_M12B_propep      PF01562.20   140   4.2e-19   64.6   0.1   1   1   1.2e-21   8.5e-19   63.6   0.1    36   140    25   124    10   124 0.87 MeliponaBeecheii_008595
MeliponaBeecheii_009013-T1 -            544 PH                   PF00169.30   105   8.2e-19   63.6   0.0   1   1   8.6e-21     2e-18   62.3   0.0     1   103    18   119    18   121 0.95 MeliponaBeecheii_009013
MeliponaBeecheii_008665-T1 -            194 PH                   PF00169.30   105   3.2e-13   45.6   0.0   1   1     2e-15   4.7e-13   45.0   0.0     3   103     9   101     7   103 0.93 MeliponaBeecheii_008665
MeliponaBeecheii_008748-T1 -            557 PH                   PF00169.30   105   6.1e-09   31.8   0.1   1   1   2.7e-10   6.4e-08   28.5   0.0    12   103    22   110     7   112 0.84 MeliponaBeecheii_008748
MeliponaBeecheii_009059-T1 -            262 Phospholip_A2_2      PF05826.13    97   2.4e-39  129.0   3.6   1   1   3.3e-42   2.4e-39  129.0   3.6     1    95   143   237   143   239 0.98 MeliponaBeecheii_009059
MeliponaBeecheii_008527-T1 -            706 Phosphonate-bd       PF12974.8    243   2.3e-17   58.8   0.0   1   1   2.7e-14   1.9e-11   39.4   0.0    32   145   413   530   397   607 0.73 MeliponaBeecheii_008527
MeliponaBeecheii_008665-T1 -            194 PH_8                 PF15409.7     89   3.5e-09   32.3   0.0   1   1   7.8e-12   5.5e-09   31.7   0.0     4    87    13   100    11   102 0.79 MeliponaBeecheii_008665
MeliponaBeecheii_009141-T1 -           2448 PI3_PI4_kinase       PF00454.28   250   2.5e-76  252.2   0.1   1   1   3.5e-79   2.5e-76  252.2   0.1     2   249  2088  2336  2087  2337 0.99 MeliponaBeecheii_009141
MeliponaBeecheii_009038-T1 -             83 Pigment_DH           PF06324.12    18   1.6e-09   32.8   3.6   1   1   2.2e-12   1.6e-09   32.8   3.6     1    18    64    81    64    81 0.97 MeliponaBeecheii_009038
MeliponaBeecheii_009206-T1 -            977 PIN_4                PF13638.7    131   2.8e-11   39.3   3.8   1   1   9.6e-14   6.8e-11   38.0   3.8     3   130    68   192    66   193 0.88 MeliponaBeecheii_009206
MeliponaBeecheii_009013-T1 -            544 Pkinase              PF00069.26   264   1.4e-77  256.1   0.0   1   1     2e-79   1.8e-77  255.7   0.0     1   264   201   458   201   458 0.96 MeliponaBeecheii_009013
MeliponaBeecheii_009104-T1 -            573 Pkinase              PF00069.26   264   2.9e-76  251.7   0.0   1   1   6.2e-78   5.5e-76  250.8   0.0     3   264    25   275    23   275 0.94 MeliponaBeecheii_009104
MeliponaBeecheii_009137-T1 -            305 Pkinase              PF00069.26   264   1.1e-69  230.1   0.0   1   1   1.6e-71   1.4e-69  229.8   0.0     2   264    47   298    46   298 0.92 MeliponaBeecheii_009137
MeliponaBeecheii_008832-T1 -           1369 Pkinase              PF00069.26   264   6.5e-66  217.8   0.0   1   1     2e-67   1.7e-65  216.4   0.0     6   264   633   886   629   886 0.91 MeliponaBeecheii_008832
MeliponaBeecheii_008565-T1 -            964 Pkinase              PF00069.26   264   6.8e-66  217.7   0.0   1   1   1.3e-67   1.2e-65  216.9   0.0     5   264    12   264     8   264 0.94 MeliponaBeecheii_008565
MeliponaBeecheii_008540-T1 -            823 Pkinase              PF00069.26   264   4.7e-32  106.8   0.0   1   1   1.1e-33   9.6e-32  105.8   0.0    15   198   619   812   613   820 0.87 MeliponaBeecheii_008540
MeliponaBeecheii_009150-T1 -            533 Pkinase              PF00069.26   264   3.6e-27   90.8   0.3   1   1   7.8e-29   6.9e-27   89.9   0.1    16   264    15   258    12   258 0.83 MeliponaBeecheii_009150
MeliponaBeecheii_008576-T1 -            366 Pkinase              PF00069.26   264   9.6e-27   89.4   0.0   1   1   1.4e-28   1.2e-26   89.0   0.0     1   212    20   238    20   261 0.83 MeliponaBeecheii_008576
MeliponaBeecheii_009013-T1 -            544 Pkinase_C            PF00433.25    46   4.9e-12   41.9   1.6   1   1   1.5e-14   1.1e-11   40.8   1.6     1    46   479   528   479   528 0.97 MeliponaBeecheii_009013
MeliponaBeecheii_008576-T1 -            366 Pkinase_fungal       PF17667.2    395   1.5e-10   35.8   0.2   1   1   5.4e-13   1.9e-10   35.4   0.2   300   393   119   216    84   218 0.86 MeliponaBeecheii_008576
MeliponaBeecheii_009104-T1 -            573 Pkinase_fungal       PF17667.2    395   6.1e-08   27.2   0.0   1   1   3.7e-10   1.3e-07   26.1   0.0   303   386   130   206   106   215 0.87 MeliponaBeecheii_009104
MeliponaBeecheii_008832-T1 -           1369 PK_Tyr_Ser-Thr       PF07714.18   259   1.8e-45  150.7   0.0   1   1   3.8e-47   3.4e-45  149.8   0.0     6   257   633   882   629   883 0.91 MeliponaBeecheii_008832
MeliponaBeecheii_009137-T1 -            305 PK_Tyr_Ser-Thr       PF07714.18   259   5.9e-45  149.0   0.0   1   1   7.8e-47   6.9e-45  148.8   0.0     2   257    47   294    46   296 0.93 MeliponaBeecheii_009137
MeliponaBeecheii_009104-T1 -            573 PK_Tyr_Ser-Thr       PF07714.18   259   5.6e-42  139.2   0.0   1   1   1.1e-43   9.6e-42  138.4   0.0     6   257    28   271    24   272 0.89 MeliponaBeecheii_009104
MeliponaBeecheii_009013-T1 -            544 PK_Tyr_Ser-Thr       PF07714.18   259   7.7e-39  128.9   0.0   1   1   1.2e-40     1e-38  128.5   0.0     2   249   202   441   201   443 0.89 MeliponaBeecheii_009013
MeliponaBeecheii_008565-T1 -            964 PK_Tyr_Ser-Thr       PF07714.18   259     2e-35  117.7   0.0   1   1   4.8e-37   4.3e-35  116.7   0.0     4   257    11   260     9   261 0.92 MeliponaBeecheii_008565
MeliponaBeecheii_008540-T1 -            823 PK_Tyr_Ser-Thr       PF07714.18   259   2.6e-34  114.1   0.0   1   1   4.7e-36   4.2e-34  113.4   0.0    27   200   627   806   613   814 0.87 MeliponaBeecheii_008540
MeliponaBeecheii_009150-T1 -            533 PK_Tyr_Ser-Thr       PF07714.18   259   2.9e-24   81.2   0.1   1   1   5.4e-26   4.8e-24   80.5   0.1    41   255    39   252    15   255 0.77 MeliponaBeecheii_009150
MeliponaBeecheii_008576-T1 -            366 PK_Tyr_Ser-Thr       PF07714.18   259   1.1e-14   49.8   0.0   1   1   1.6e-16   1.4e-14   49.4   0.0     3   227    22   247    20   254 0.79 MeliponaBeecheii_008576
MeliponaBeecheii_009104-T1 -            573 POLO_box             PF00659.19    64     1e-42  139.6   0.8   1   2   6.4e-23   4.5e-20   67.1   0.1     1    64   395   456   395   456 0.98 MeliponaBeecheii_009104
MeliponaBeecheii_009104-T1 -            573 POLO_box             PF00659.19    64     1e-42  139.6   0.8   2   2   4.4e-24   3.1e-21   70.8   0.1     1    63   493   558   493   559 0.97 MeliponaBeecheii_009104
MeliponaBeecheii_009011-T1 -           1316 PPDK_N               PF01326.20   328   4.1e-78  258.3   0.8   1   1     1e-80   7.2e-78  257.5   0.8     2   312   441   751   440   762 0.93 MeliponaBeecheii_009011
MeliponaBeecheii_009139-T1 -            641 PPP4R2               PF09184.12   289   1.3e-61  204.2  16.1   1   1   1.8e-64   1.3e-61  204.2  16.1     2   261     8   343     7   377 0.65 MeliponaBeecheii_009139
MeliponaBeecheii_008567-T1 -            129 Prefoldin_2          PF01920.21   106   1.2e-20   68.9  14.9   1   1   2.3e-23   1.6e-20   68.5  14.4     3   104    12   113    10   122 0.95 MeliponaBeecheii_008567
MeliponaBeecheii_008521-T1 -            235 PRELI                PF04707.15   157   4.3e-47  155.3   0.6   1   1   8.3e-50   5.9e-47  154.8   0.6     1   153    15   163    15   167 0.97 MeliponaBeecheii_008521
MeliponaBeecheii_009194-T1 -            694 PrmA                 PF06325.14   295   2.1e-10   35.9   0.0   1   1   5.3e-13   3.7e-10   35.1   0.0   161   232   159   232   150   263 0.80 MeliponaBeecheii_009194
MeliponaBeecheii_008841-T1 -            137 Prokineticin         PF06607.12    97   2.2e-08   29.8   3.6   1   1   4.8e-11   3.4e-08   29.2   3.6     7    87     7   103     1   118 0.77 MeliponaBeecheii_008841
MeliponaBeecheii_009027-T1 -            207 Proteasome           PF00227.27   190   1.4e-45  150.6   0.0   1   1   2.4e-48   1.7e-45  150.3   0.0     6   188     3   181     2   183 0.94 MeliponaBeecheii_009027
MeliponaBeecheii_009044-T1 -            931 PRP1_N               PF06424.13   147   1.3e-57  189.8   9.9   1   1   3.5e-60   2.5e-57  188.8   9.9     1   147    21   172    21   172 0.96 MeliponaBeecheii_009044
MeliponaBeecheii_008549-T1 -            368 PTPLA                PF04387.15   161   9.3e-48  157.4  11.1   1   1   1.3e-50   9.3e-48  157.4  11.1     1   161   198   360   198   360 0.97 MeliponaBeecheii_008549
MeliponaBeecheii_009014-T1 -            440 Pur_ac_phosph_N      PF16656.6     93   9.2e-17   56.9   0.3   1   1   1.4e-18   4.8e-16   54.6   0.0     1    93    25   116    25   116 0.91 MeliponaBeecheii_009014
MeliponaBeecheii_009223-T1 -            445 PWWP                 PF00855.18    96   6.3e-17   57.3   0.4   1   1     9e-20   6.3e-17   57.3   0.4     1    94   275   373   275   375 0.82 MeliponaBeecheii_009223
MeliponaBeecheii_008534-T1 -            491 Pyridoxal_deC        PF00282.20   375  1.3e-103  342.1   0.0   1   1  2.1e-106  1.5e-103  341.8   0.0     1   374    41   411    41   412 0.98 MeliponaBeecheii_008534
MeliponaBeecheii_008552-T1 -            425 Pyr_redox_2          PF07992.15   295   1.6e-14   49.2   0.0   1   1   2.9e-15     1e-12   43.3   0.0     1   239     8   274     8   295 0.73 MeliponaBeecheii_008552
MeliponaBeecheii_008982-T1 -           1244 Pyr_redox_2          PF07992.15   295   6.1e-09   30.9   0.0   1   1   2.4e-10   8.5e-08   27.2   0.0     2   291   652   979   651   982 0.71 MeliponaBeecheii_008982
MeliponaBeecheii_008552-T1 -            425 Pyr_redox_3          PF13738.7    305   1.2e-19   66.1   0.3   1   1   4.7e-19   3.3e-16   54.8   0.3     2   279    12   286    11   302 0.66 MeliponaBeecheii_008552
MeliponaBeecheii_009120-T1 -            404 R3H                  PF01424.23    60     1e-08   30.5   0.0   1   1   2.8e-11     2e-08   29.6   0.0     8    60   321   375   315   375 0.87 MeliponaBeecheii_009120
MeliponaBeecheii_009057-T1 -            622 Rab5-bind            PF09311.12   307   1.7e-52  174.2  93.4   1   1   1.1e-54   7.8e-52  172.0  56.9     1   306   252   539   252   540 0.92 MeliponaBeecheii_009057
MeliponaBeecheii_009057-T1 -            622 Rabaptin             PF03528.16   486   6.9e-15   50.1  33.8   1   2   2.7e-12   1.9e-09   32.2  11.9    24   121    29   119    12   151 0.78 MeliponaBeecheii_009057
MeliponaBeecheii_009057-T1 -            622 Rabaptin             PF03528.16   486   6.9e-15   50.1  33.8   2   2   2.3e-12   1.7e-09   32.3  13.9   160   220   188   249   180   293 0.69 MeliponaBeecheii_009057
MeliponaBeecheii_009176-T1 -            329 Rad17                PF03215.16   186   1.4e-10   36.8   0.0   1   1   1.6e-12   1.1e-09   33.9   0.0     4    81     8    78     5   154 0.79 MeliponaBeecheii_009176
MeliponaBeecheii_008894-T1 -            240 Rad60-SLD            PF11976.9     72   2.1e-07   26.1   0.0   1   1   4.5e-10   3.2e-07   25.6   0.0     3    72   158   227   156   227 0.92 MeliponaBeecheii_008894
MeliponaBeecheii_009033-T1 -            201 Ras                  PF00071.23   162   8.8e-58  189.9   0.3   1   1   5.9e-60     1e-57  189.7   0.3     1   161    13   173    13   174 0.99 MeliponaBeecheii_009033
MeliponaBeecheii_008624-T1 -            737 Ras                  PF00071.23   162   6.1e-26   86.4   0.0   1   1   9.2e-28   1.6e-25   85.0   0.0     1   160    12   207    12   209 0.84 MeliponaBeecheii_008624
MeliponaBeecheii_009123-T1 -            175 Ras                  PF00071.23   162   8.7e-16   53.4   0.0   1   1   5.3e-18   9.5e-16   53.3   0.0     1   124    15   137    15   172 0.80 MeliponaBeecheii_009123
MeliponaBeecheii_008988-T1 -            180 Ras                  PF00071.23   162   2.2e-11   39.1   0.0   1   1   1.4e-13   2.5e-11   38.9   0.0     1   161    19   178    19   179 0.84 MeliponaBeecheii_008988
MeliponaBeecheii_009094-T1 -            443 RCC1                 PF00415.19    50   1.9e-62  203.2   4.0   1   5   3.1e-12   1.1e-09   34.2   0.0     1    49    47   102    47   103 0.86 MeliponaBeecheii_009094
MeliponaBeecheii_009094-T1 -            443 RCC1                 PF00415.19    50   1.9e-62  203.2   4.0   2   5   5.2e-10   1.9e-07   27.1   0.0     3    50   171   223   169   223 0.77 MeliponaBeecheii_009094
MeliponaBeecheii_009094-T1 -            443 RCC1                 PF00415.19    50   1.9e-62  203.2   4.0   3   5   5.9e-10   2.1e-07   26.9   0.1     1    50   226   276   226   276 0.91 MeliponaBeecheii_009094
MeliponaBeecheii_009094-T1 -            443 RCC1                 PF00415.19    50   1.9e-62  203.2   4.0   4   5   8.5e-12     3e-09   32.8   0.1     2    50   334   388   334   388 0.85 MeliponaBeecheii_009094
MeliponaBeecheii_009094-T1 -            443 RCC1                 PF00415.19    50   1.9e-62  203.2   4.0   5   5   1.7e-15   6.2e-13   44.6   0.0     2    50   392   438   391   438 0.96 MeliponaBeecheii_009094
MeliponaBeecheii_008989-T1 -            347 RCC1                 PF00415.19    50   1.6e-37  123.4   3.7   1   3   6.6e-14   2.3e-11   39.6   0.0     1    50   181   230   181   230 0.97 MeliponaBeecheii_008989
MeliponaBeecheii_008989-T1 -            347 RCC1                 PF00415.19    50   1.6e-37  123.4   3.7   2   3   2.5e-14   8.8e-12   40.9   0.0     2    50   234   290   233   290 0.93 MeliponaBeecheii_008989
MeliponaBeecheii_008989-T1 -            347 RCC1                 PF00415.19    50   1.6e-37  123.4   3.7   3   3   2.2e-09   7.8e-07   25.1   0.1     1    45   293   340   293   345 0.72 MeliponaBeecheii_008989
MeliponaBeecheii_009094-T1 -            443 RCC1_2               PF13540.7     30   4.5e-30   98.3  24.9   1   1   3.6e-12   1.3e-09   33.1   0.1     1    30   210   239   210   239 0.98 MeliponaBeecheii_009094
MeliponaBeecheii_008989-T1 -            347 RCC1_2               PF13540.7     30   2.3e-23   76.9  11.9   1   3   6.8e-10   2.4e-07   25.9   0.0     2    30   166   194   165   194 0.97 MeliponaBeecheii_008989
MeliponaBeecheii_008989-T1 -            347 RCC1_2               PF13540.7     30   2.3e-23   76.9  11.9   2   3   7.9e-10   2.8e-07   25.7   1.2     1    29   217   245   217   246 0.95 MeliponaBeecheii_008989
MeliponaBeecheii_008989-T1 -            347 RCC1_2               PF13540.7     30   2.3e-23   76.9  11.9   3   3   5.8e-11     2e-08   29.3   0.8     1    30   277   306   277   306 0.99 MeliponaBeecheii_008989
MeliponaBeecheii_008669-T1 -            242 Redoxin              PF08534.11   147   2.4e-18   61.7   0.0   1   1   4.7e-21   3.3e-18   61.2   0.0     4   138    53   193    50   203 0.85 MeliponaBeecheii_008669
MeliponaBeecheii_008595-T1 -            936 Reprolysin           PF01421.20   200   2.5e-56  186.2   0.0   1   1   7.2e-59   2.5e-56  186.2   0.0     1   200   177   373   177   373 0.99 MeliponaBeecheii_008595
MeliponaBeecheii_008938-T1 -           1034 Reprolysin_2         PF13574.7    194   5.5e-26   87.1   0.0   1   1   3.8e-28   1.3e-25   85.8   0.0    69   192   303   428   262   430 0.82 MeliponaBeecheii_008938
MeliponaBeecheii_008595-T1 -            936 Reprolysin_2         PF13574.7    194   4.3e-11   38.5   0.1   1   1   2.6e-13   9.3e-11   37.4   0.1    15   166   211   334   197   360 0.66 MeliponaBeecheii_008595
MeliponaBeecheii_008938-T1 -           1034 Reprolysin_3         PF13582.7    124   9.1e-17   57.2   0.0   1   1   1.4e-18     5e-16   54.8   0.0    20   124   262   386   253   386 0.91 MeliponaBeecheii_008938
MeliponaBeecheii_008595-T1 -            936 Reprolysin_3         PF13582.7    124   1.1e-14   50.4   0.1   1   1   9.7e-17   3.4e-14   48.8   0.0     8   124   208   324   202   324 0.88 MeliponaBeecheii_008595
MeliponaBeecheii_008595-T1 -            936 Reprolysin_4         PF13583.7    203   3.4e-09   32.1   0.0   1   1   2.2e-11   7.7e-09   30.9   0.0     4   160   179   332   176   353 0.74 MeliponaBeecheii_008595
MeliponaBeecheii_008938-T1 -           1034 Reprolysin_4         PF13583.7    203   2.7e-07   25.9   0.0   1   1   1.9e-09   6.8e-07   24.5   0.0   137   200   370   432   291   434 0.60 MeliponaBeecheii_008938
MeliponaBeecheii_008938-T1 -           1034 Reprolysin_5         PF13688.7    196   2.3e-26   88.6   0.0   1   1   2.5e-24   8.9e-22   73.6   0.0    42   196   259   417   208   417 0.82 MeliponaBeecheii_008938
MeliponaBeecheii_008595-T1 -            936 Reprolysin_5         PF13688.7    196   1.9e-19   66.0   0.0   1   1   1.9e-21   6.6e-19   64.2   0.0     3   189   177   342   175   351 0.88 MeliponaBeecheii_008595
MeliponaBeecheii_009031-T1 -            118 Rep_fac-A_3          PF08661.12   105   9.2e-12   40.7   0.0   1   1   1.6e-14   1.1e-11   40.4   0.0     6    99     4   102     2   106 0.95 MeliponaBeecheii_009031
MeliponaBeecheii_009176-T1 -            329 Rep_fac_C            PF08542.12    88   3.5e-21   70.9   0.6   1   1   2.9e-23     2e-20   68.5   0.2     1    87   233   318   233   319 0.96 MeliponaBeecheii_009176
MeliponaBeecheii_009181-T1 -            791 ResIII               PF04851.16   171     1e-18   63.3   0.0   1   1   6.1e-21   2.2e-18   62.3   0.0     3   169   327   482   325   484 0.91 MeliponaBeecheii_009181
MeliponaBeecheii_009111-T1 -           1119 ResIII               PF04851.16   171   3.7e-07   25.7   0.0   1   1   2.1e-09   7.5e-07   24.7   0.0    26    82   471   526   452   622 0.69 MeliponaBeecheii_009111
MeliponaBeecheii_008603-T1 -            882 RhoGAP               PF00620.28   152   5.4e-45  148.4   0.3   1   1   3.3e-47   2.4e-44  146.3   0.0     3   149   266   413   264   417 0.97 MeliponaBeecheii_008603
MeliponaBeecheii_008682-T1 -            310 Ribosomal_L2         PF00181.24    77   7.1e-19   63.1   0.2   1   1   2.2e-21   1.5e-18   62.0   0.0     1    75    73   153    73   155 0.95 MeliponaBeecheii_008682
MeliponaBeecheii_008682-T1 -            310 Ribosomal_L2_C       PF03947.19   126   1.2e-26   88.8   0.1   1   1   4.2e-29     3e-26   87.5   0.1     2    95   168   261   167   273 0.97 MeliponaBeecheii_008682
MeliponaBeecheii_008930-T1 -            426 Ribosomal_L4         PF00573.23   192   4.8e-41  136.0   0.1   1   1   1.2e-43   8.2e-41  135.2   0.1     2   190    23   261    22   263 0.93 MeliponaBeecheii_008930
MeliponaBeecheii_008625-T1 -            156 Ribosomal_L7Ae       PF01248.27    95   9.7e-27   88.0   0.3   1   1   4.1e-29   1.4e-26   87.5   0.3     1    94    47   141    47   142 0.97 MeliponaBeecheii_008625
MeliponaBeecheii_008740-T1 -            521 Ribosomal_L7Ae       PF01248.27    95   5.1e-11   37.6   0.8   1   1   4.1e-13   1.5e-10   36.2   0.0     6    92   375   469   370   472 0.86 MeliponaBeecheii_008740
MeliponaBeecheii_008930-T1 -            426 Ribos_L4_asso_C      PF14374.7     77   9.4e-28   91.6   4.7   1   1   1.3e-30   9.4e-28   91.6   4.7     2    74   276   346   275   349 0.94 MeliponaBeecheii_008930
MeliponaBeecheii_008773-T1 -            258 Rib_5-P_isom_A       PF06026.15   173   3.2e-65  214.4   0.0   1   1   5.5e-68   3.9e-65  214.1   0.0     1   173    77   252    77   252 0.98 MeliponaBeecheii_008773
MeliponaBeecheii_009178-T1 -            228 RNase_T              PF00929.25   165   2.1e-32  108.4   0.0   1   1   3.6e-35   2.6e-32  108.1   0.0     1   164    28   200    28   201 0.91 MeliponaBeecheii_009178
MeliponaBeecheii_009206-T1 -            977 RNB                  PF00773.20   323   4.8e-99  327.1   0.1   1   1  1.1e-101   7.9e-99  326.4   0.1     1   318   460   787   460   791 0.94 MeliponaBeecheii_009206
MeliponaBeecheii_009033-T1 -            201 Roc                  PF08477.14   120   2.4e-22   74.9   0.0   1   1   2.2e-24     4e-22   74.2   0.0     1   120    13   128    13   128 0.85 MeliponaBeecheii_009033
MeliponaBeecheii_009123-T1 -            175 Roc                  PF08477.14   120   1.1e-16   56.5   0.0   1   1   8.6e-19   1.5e-16   56.1   0.0     1   119    15   125    15   126 0.78 MeliponaBeecheii_009123
MeliponaBeecheii_008988-T1 -            180 Roc                  PF08477.14   120   3.1e-13   45.5   0.0   1   1   2.3e-15   4.1e-13   45.1   0.0     1   119    19   129    19   130 0.79 MeliponaBeecheii_008988
MeliponaBeecheii_008624-T1 -            737 Roc                  PF08477.14   120   2.1e-11   39.6   0.0   1   1   2.8e-13     5e-11   38.3   0.0     1   119    12   139    12   140 0.69 MeliponaBeecheii_008624
MeliponaBeecheii_009189-T1 -            892 RPN1_C               PF18051.2     54   4.8e-34  111.6   0.1   1   1   1.3e-36   8.9e-34  110.8   0.1     1    54   837   890   837   890 0.99 MeliponaBeecheii_009189
MeliponaBeecheii_009189-T1 -            892 RPN1_RPN2_N          PF17781.2    304    5e-123  405.8   1.1   1   1  1.2e-125  8.2e-123  405.1   1.1     1   304    37   335    37   335 0.99 MeliponaBeecheii_009189
MeliponaBeecheii_009177-T1 -            400 RPN7                 PF10602.10   174   2.5e-30  100.9   0.0   1   1   6.9e-33   4.9e-30   99.9   0.0    12   173    70   236    59   237 0.89 MeliponaBeecheii_009177
MeliponaBeecheii_008564-T1 -            193 RRM_1                PF00076.23    70   1.4e-15   52.4   0.0   1   1   8.9e-18   2.1e-15   51.8   0.0     1    69    12    80    12    81 0.98 MeliponaBeecheii_008564
MeliponaBeecheii_008605-T1 -            142 RRM_1                PF00076.23    70   4.5e-13   44.3   0.0   1   1   3.5e-15   8.3e-13   43.5   0.0     1    60     7    66     7    73 0.96 MeliponaBeecheii_008605
MeliponaBeecheii_008664-T1 -           1200 RRM_1                PF00076.23    70   2.4e-09   32.4   0.0   1   1   3.7e-11   8.8e-09   30.6   0.0     1    61    22    77    22    79 0.96 MeliponaBeecheii_008664
MeliponaBeecheii_009206-T1 -            977 Rrp44_CSD1           PF17216.4    148   3.7e-20   67.6   0.0   1   1   1.3e-22   9.3e-20   66.3   0.0     4   101   224   322   222   356 0.85 MeliponaBeecheii_009206
MeliponaBeecheii_009206-T1 -            977 Rrp44_S1             PF17215.4     89   3.8e-07   25.5   0.1   1   1   1.5e-09   1.1e-06   24.0   0.1     2    82   841   913   840   918 0.79 MeliponaBeecheii_009206
MeliponaBeecheii_009176-T1 -            329 RuvB_N               PF05496.13   159   1.1e-07   27.2   0.1   1   1   2.6e-09   1.8e-06   23.2   0.0     2    63    18    74    17    91 0.87 MeliponaBeecheii_009176
MeliponaBeecheii_008610-T1 -            675 SAM_1                PF00536.31    64   9.2e-32  104.8   0.3   1   2   6.6e-16   1.5e-13   46.4   0.0     7    63   160   216   157   217 0.96 MeliponaBeecheii_008610
MeliponaBeecheii_008610-T1 -            675 SAM_1                PF00536.31    64   9.2e-32  104.8   0.3   2   2   6.7e-19   1.6e-16   56.0   0.3     7    64   229   287   226   287 0.96 MeliponaBeecheii_008610
MeliponaBeecheii_009154-T1 -           1237 SAM_1                PF00536.31    64   2.7e-12   42.4   0.0   1   1   2.2e-14   5.1e-12   41.6   0.0     2    60  1170  1229  1169  1233 0.94 MeliponaBeecheii_009154
MeliponaBeecheii_008615-T1 -           1208 SAM_1                PF00536.31    64   6.9e-11   37.9   0.2   1   1   6.4e-13   1.5e-10   36.8   0.2     4    63   893   952   890   953 0.92 MeliponaBeecheii_008615
MeliponaBeecheii_008610-T1 -            675 SAM_2                PF07647.18    66     2e-26   87.4   0.1   1   2   1.2e-15   2.9e-13   45.2   0.0     7    65   159   216   155   217 0.95 MeliponaBeecheii_008610
MeliponaBeecheii_008610-T1 -            675 SAM_2                PF07647.18    66     2e-26   87.4   0.1   2   2   6.7e-14   1.6e-11   39.7   0.2     7    66   228   287   226   287 0.97 MeliponaBeecheii_008610
MeliponaBeecheii_008615-T1 -           1208 SAM_2                PF07647.18    66   8.3e-13   43.7   0.2   1   1   6.9e-15   1.6e-12   42.8   0.2     5    65   893   952   889   953 0.93 MeliponaBeecheii_008615
MeliponaBeecheii_009154-T1 -           1237 SAM_2                PF07647.18    66   2.2e-07   26.4   0.0   1   1   2.2e-09   5.1e-07   25.2   0.0     3    49  1170  1217  1168  1232 0.85 MeliponaBeecheii_009154
MeliponaBeecheii_009154-T1 -           1237 SAM_PNT              PF02198.17    84     1e-08   30.5   0.0   1   1   3.7e-11   2.6e-08   29.2   0.0    14    82  1165  1234  1151  1236 0.85 MeliponaBeecheii_009154
MeliponaBeecheii_009205-T1 -           1425 SARA                 PF11409.9     37     3e-17   58.1  12.2   1   1   1.3e-19   9.3e-17   56.5  12.2     1    37   781   816   781   816 0.92 MeliponaBeecheii_009205
MeliponaBeecheii_008589-T1 -            392 Sarcoglycan_2        PF05510.14   382  3.8e-117  386.7   0.0   1   1  6.3e-120  4.5e-117  386.4   0.0    21   380    17   383     1   385 0.89 MeliponaBeecheii_008589
MeliponaBeecheii_009118-T1 -            287 Scramblase           PF03803.16   221   3.6e-18   61.1   1.0   1   1   6.6e-21   4.7e-18   60.7   1.0    64   220   126   273    65   274 0.86 MeliponaBeecheii_009118
MeliponaBeecheii_009203-T1 -            498 SDF                  PF00375.19   391    3e-133  440.0  26.1   1   1  4.9e-136  3.4e-133  439.8  26.1     1   389    45   470    45   472 0.97 MeliponaBeecheii_009203
MeliponaBeecheii_008551-T1 -            562 Sec1                 PF00995.24   576  1.8e-130  432.3  18.2   1   1  3.2e-133  2.3e-130  432.0  18.2     1   576    23   545    23   545 0.84 MeliponaBeecheii_008551
MeliponaBeecheii_009012-T1 -            894 Sec5                 PF15469.7    191   1.5e-47  157.2   3.8   1   1   4.3e-50   1.5e-47  157.2   3.8     2   190   195   371   194   372 0.98 MeliponaBeecheii_009012
MeliponaBeecheii_008952-T1 -            736 Sec5                 PF15469.7    191   3.1e-21   71.4   7.2   1   1   8.7e-24   3.1e-21   71.4   7.2     2   180    50   212    49   223 0.94 MeliponaBeecheii_008952
MeliponaBeecheii_008535-T1 -            959 Sema                 PF01403.20   421     9e-81  267.2   0.2   1   1   3.2e-83   2.3e-80  265.9   0.0    98   408    11   305     2   316 0.91 MeliponaBeecheii_008535
MeliponaBeecheii_008520-T1 -            849 Serendipity_A        PF05482.13   541   1.5e-24   82.0  21.2   1   1   2.1e-27   1.5e-24   82.0  21.2    62   440   177   553   171   644 0.77 MeliponaBeecheii_008520
MeliponaBeecheii_008746-T1 -            692 Serpin               PF00079.21   371   3.4e-27   91.1   0.0   1   2   2.8e-10   1.9e-07   26.1   0.0     4   105    46   141    43   196 0.76 MeliponaBeecheii_008746
MeliponaBeecheii_008746-T1 -            692 Serpin               PF00079.21   371   3.4e-27   91.1   0.0   2   2   2.1e-21   1.5e-18   62.7   0.0   181   371   500   686   489   686 0.87 MeliponaBeecheii_008746
MeliponaBeecheii_009080-T1 -            260 SERTA                PF06031.14    36   7.4e-16   53.0   0.6   1   1   3.2e-18   2.3e-15   51.5   0.6     1    36    30    64    30    64 0.98 MeliponaBeecheii_009080
MeliponaBeecheii_008566-T1 -            501 SF3A3                PF16837.6     77   1.8e-26   87.9   4.6   1   1   2.6e-29   1.8e-26   87.9   4.6     1    76   129   206   129   207 0.95 MeliponaBeecheii_008566
MeliponaBeecheii_008566-T1 -            501 SF3a60_bindingd      PF12108.9     27   8.6e-16   53.1   0.7   1   1   2.4e-18   1.7e-15   52.1   0.7     1    27    74   100    74   100 0.97 MeliponaBeecheii_008566
MeliponaBeecheii_008683-T1 -            331 SFXNs                PF03820.18   319    3e-134  442.3   0.1   1   1  4.7e-137  3.4e-134  442.1   0.1     1   319    17   331    17   331 0.99 MeliponaBeecheii_008683
MeliponaBeecheii_009212-T1 -            645 SH3_1                PF00018.29    48   9.8e-13   43.0   0.1   1   1     5e-15   1.8e-12   42.2   0.1     1    48    15    63    15    63 0.96 MeliponaBeecheii_009212
MeliponaBeecheii_009019-T1 -            718 SH3_1                PF00018.29    48   3.5e-07   25.2   0.3   1   1   2.9e-09     1e-06   23.7   0.3    14    40   400   426   380   437 0.75 MeliponaBeecheii_009019
MeliponaBeecheii_009019-T1 -            718 SH3_2                PF07653.18    57   6.1e-12   40.7   0.0   1   1   4.3e-14   1.5e-11   39.4   0.0     1    54   378   440   378   443 0.90 MeliponaBeecheii_009019
MeliponaBeecheii_009212-T1 -            645 SH3_2                PF07653.18    57   1.6e-07   26.6   0.0   1   1     9e-10   3.2e-07   25.6   0.0     3    54    15    66    13    69 0.87 MeliponaBeecheii_009212
MeliponaBeecheii_009212-T1 -            645 SH3_9                PF14604.7     49   2.5e-09   32.4   0.0   1   1   7.1e-12     5e-09   31.4   0.0     1    49    16    67    16    67 0.92 MeliponaBeecheii_009212
MeliponaBeecheii_009129-T1 -           3436 SHR-BD               PF06650.13   271   2.3e-28   94.7   4.2   1   1   1.4e-28   4.9e-26   87.0   0.8     2   269  2419  2666  2418  2668 0.84 MeliponaBeecheii_009129
MeliponaBeecheii_008627-T1 -           3762 SHR-BD               PF06650.13   271   1.1e-11   40.0   1.9   1   1   3.1e-09   1.1e-06   23.6   0.0   111   191  2304  2383  2296  2400 0.79 MeliponaBeecheii_008627
MeliponaBeecheii_008607-T1 -            523 SIR2                 PF02146.18   179   5.7e-28   93.5   0.1   1   2   4.1e-09   2.9e-06   22.8   0.0     1    25   109   133   109   142 0.91 MeliponaBeecheii_008607
MeliponaBeecheii_008607-T1 -            523 SIR2                 PF02146.18   179   5.7e-28   93.5   0.1   2   2   4.1e-23   2.9e-20   68.4   0.0    57   178   143   276   135   277 0.86 MeliponaBeecheii_008607
MeliponaBeecheii_008571-T1 -            217 Sld5                 PF05916.12   109   1.4e-06   24.2   0.9   1   1   2.9e-09   2.1e-06   23.7   0.9    30    93    54   110    12   137 0.79 MeliponaBeecheii_008571
MeliponaBeecheii_008571-T1 -            217 SLD5_C               PF16922.6     56   1.7e-17   58.8   0.3   1   1   2.2e-19   1.5e-16   55.8   0.0     1    56   163   217   163   217 0.98 MeliponaBeecheii_008571
MeliponaBeecheii_009062-T1 -            291 SNAP                 PF14938.7    282  4.9e-112  369.4  24.2   1   1  7.9e-115  5.6e-112  369.2  24.2     2   281     7   284     6   285 0.98 MeliponaBeecheii_009062
MeliponaBeecheii_009187-T1 -            285 SNARE_assoc          PF09335.12   120   2.9e-14   49.0   6.8   1   1   4.2e-17   2.9e-14   49.0   6.8     4   119    91   206    84   207 0.92 MeliponaBeecheii_009187
MeliponaBeecheii_009181-T1 -            791 SNF2_N               PF00176.24   350   7.2e-09   30.2   0.1   1   1   1.3e-11   8.9e-09   29.9   0.1    98   214   254   481    21   509 0.76 MeliponaBeecheii_009181
MeliponaBeecheii_008955-T1 -            221 Snf7                 PF03357.22   173     1e-41  137.9  12.3   1   1   1.4e-44     1e-41  137.9  12.3     1   172    18   187    18   188 0.98 MeliponaBeecheii_008955
MeliponaBeecheii_009089-T1 -            910 SPA                  PF08616.11   113     4e-06   22.3   0.1   1   1   1.4e-08   9.9e-06   21.0   0.1    12    92   179   253   168   260 0.86 MeliponaBeecheii_009089
MeliponaBeecheii_008884-T1 -            206 Spond_N              PF06468.14   192   6.2e-49  162.2   0.0   1   1   1.1e-51   7.6e-49  161.9   0.0    32   192    11   167     7   167 0.97 MeliponaBeecheii_008884
MeliponaBeecheii_009123-T1 -            175 SRPRB                PF09439.11   181   1.4e-14   49.4   0.0   1   1   4.7e-17   1.7e-14   49.1   0.0     2   137    12   139    11   150 0.87 MeliponaBeecheii_009123
MeliponaBeecheii_008988-T1 -            180 SRPRB                PF09439.11   181   8.7e-14   46.8   0.0   1   1   3.2e-16   1.1e-13   46.4   0.0     5   137    19   143    15   153 0.85 MeliponaBeecheii_008988
MeliponaBeecheii_009201-T1 -            441 SSDP                 PF04503.14   291  2.6e-104  344.9  96.2   1   1  4.5e-107  3.2e-104  344.7  96.2     1   291    81   389    81   389 0.97 MeliponaBeecheii_009201
MeliponaBeecheii_008715-T1 -            710 SSF                  PF00474.18   406   1.7e-29   98.3  31.6   1   1   5.8e-31   4.1e-28   93.7  31.6     1   404    43   499    43   501 0.82 MeliponaBeecheii_008715
MeliponaBeecheii_008543-T1 -            467 START                PF01852.20   209     1e-15   53.1   0.0   1   1   2.6e-18   1.9e-15   52.3   0.0    14   206   181   379   174   381 0.84 MeliponaBeecheii_008543
MeliponaBeecheii_009040-T1 -            705 STT3                 PF02516.15   488    3e-147  486.8  42.7   1   1  6.3e-145  4.4e-142  469.8  38.8     2   488    21   487    20   487 0.96 MeliponaBeecheii_009040
MeliponaBeecheii_009037-T1 -           3273 Sugar_tr             PF00083.25   452     1e-93  310.1  23.9   1   1   5.8e-96   1.4e-93  309.6  23.9     5   447  2805  3254  2801  3258 0.93 MeliponaBeecheii_009037
MeliponaBeecheii_008814-T1 -            462 Sugar_tr             PF00083.25   452   1.5e-83  276.5  32.4   1   1   7.7e-86   1.8e-83  276.3  32.4    46   452    56   456    21   456 0.91 MeliponaBeecheii_008814
MeliponaBeecheii_008518-T1 -            605 Sugar_tr             PF00083.25   452   3.2e-09   31.6  20.0   1   1   5.3e-11   1.2e-08   29.6   1.0    43   187   221   373   176   380 0.85 MeliponaBeecheii_008518
MeliponaBeecheii_008974-T1 -            334 Sulfotransfer_1      PF00685.28   267   5.4e-68  224.8   1.3   1   1   9.7e-71   6.9e-68  224.4   1.3     1   265    63   319    63   321 0.91 MeliponaBeecheii_008974
MeliponaBeecheii_008598-T1 -            265 SWIB                 PF02201.19    74   3.8e-26   86.3   0.0   1   1     1e-28   7.3e-26   85.3   0.0     3    74   193   263   191   263 0.97 MeliponaBeecheii_008598
MeliponaBeecheii_009114-T1 -            323 Syntaxin-18_N        PF10496.10    87   9.5e-19   63.0   0.1   1   1   1.3e-21   9.5e-19   63.0   0.1     1    87     1    85     1    85 0.91 MeliponaBeecheii_009114
MeliponaBeecheii_008883-T1 -            517 Tap-RNA_bind         PF09162.11    83   7.4e-16   53.3   0.0   1   1   6.7e-18   1.6e-15   52.2   0.0     4    78   101   174    98   178 0.95 MeliponaBeecheii_008883
MeliponaBeecheii_008880-T1 -            527 Tap-RNA_bind         PF09162.11    83   6.1e-15   50.3   0.0   1   1   5.3e-17   1.3e-14   49.3   0.0     4    74   109   178   106   186 0.87 MeliponaBeecheii_008880
MeliponaBeecheii_008882-T1 -            517 Tap-RNA_bind         PF09162.11    83   4.3e-14   47.6   0.0   1   1   3.7e-16   8.8e-14   46.6   0.0     5    79   104   177   102   181 0.94 MeliponaBeecheii_008882
MeliponaBeecheii_008848-T1 -            509 Tektin               PF03148.15   383    3e-127  420.0  34.1   1   1  4.8e-130  3.4e-127  419.8  34.1     1   383   120   502   120   502 1.00 MeliponaBeecheii_008848
MeliponaBeecheii_008566-T1 -            501 Telomere_Sde2_2      PF13297.7     60   2.2e-26   86.7   1.3   1   1   7.1e-29     5e-26   85.5   1.3     1    60   244   301   244   301 0.95 MeliponaBeecheii_008566
MeliponaBeecheii_008844-T1 -            277 Tetraspanin          PF00335.21   230   2.7e-57  189.5  11.4   1   1   4.8e-60   3.4e-57  189.2  11.4     1   226    17   263    17   266 0.95 MeliponaBeecheii_008844
MeliponaBeecheii_009173-T1 -            650 TFIID_NTD2           PF04494.16   133   6.2e-44  144.9   3.1   1   1   1.5e-46   1.1e-43  144.2   3.1     2   133    59   187    58   187 0.99 MeliponaBeecheii_009173
MeliponaBeecheii_008953-T1 -            639 THAP                 PF05485.13    86   3.6e-30  100.2  16.4   1   3   3.9e-15   1.4e-12   43.8   1.7     1    86     5    87     5    87 0.75 MeliponaBeecheii_008953
MeliponaBeecheii_008953-T1 -            639 THAP                 PF05485.13    86   3.6e-30  100.2  16.4   2   3   4.8e-13   1.7e-10   37.1   0.0    17    85   112   179    98   180 0.76 MeliponaBeecheii_008953
MeliponaBeecheii_008953-T1 -            639 THAP                 PF05485.13    86   3.6e-30  100.2  16.4   3   3   3.6e-10   1.3e-07   27.9   0.8     3    85   225   301   222   302 0.70 MeliponaBeecheii_008953
MeliponaBeecheii_008617-T1 -            585 THAP                 PF05485.13    86   2.7e-14   49.3   2.0   1   1   7.6e-17   2.7e-14   49.3   2.0     1    86     4    80     4    80 0.83 MeliponaBeecheii_008617
MeliponaBeecheii_009045-T1 -            166 Thymosin             PF01290.21    39   7.3e-58  187.5  15.8   1   4   9.2e-22   6.5e-19   62.9   0.0     1    39     8    51     8    51 0.99 MeliponaBeecheii_009045
MeliponaBeecheii_009045-T1 -            166 Thymosin             PF01290.21    39   7.3e-58  187.5  15.8   2   4   6.5e-14   4.6e-11   37.8   0.5     7    39    57    89    54    89 0.96 MeliponaBeecheii_009045
MeliponaBeecheii_009045-T1 -            166 Thymosin             PF01290.21    39   7.3e-58  187.5  15.8   3   4   2.2e-15   1.6e-12   42.5   0.5     5    38    93   126    91   127 0.96 MeliponaBeecheii_009045
MeliponaBeecheii_009045-T1 -            166 Thymosin             PF01290.21    39   7.3e-58  187.5  15.8   4   4   1.2e-18   8.3e-16   53.0   1.8     6    37   132   163   126   165 0.92 MeliponaBeecheii_009045
MeliponaBeecheii_009012-T1 -            894 TIG                  PF01833.25    85   3.1e-06   22.7   0.2   1   1   8.2e-09   5.8e-06   21.8   0.2     1    82     5    85     5    88 0.80 MeliponaBeecheii_009012
MeliponaBeecheii_008825-T1 -            160 TIL                  PF01826.18    55   4.1e-10   35.2  16.0   1   1   8.2e-13   5.8e-10   34.8  16.0     1    55    42    97    42    97 0.88 MeliponaBeecheii_008825
MeliponaBeecheii_009097-T1 -            427 Tim44                PF04280.16   147   2.3e-40  133.6   0.0   1   1   1.1e-42   7.9e-40  131.8   0.0     2   146   272   419   271   420 0.97 MeliponaBeecheii_009097
MeliponaBeecheii_009066-T1 -            450 TLD                  PF07534.17   139     4e-35  116.5   1.6   1   1   1.6e-37   1.1e-34  115.1   1.6     2   139   265   407   264   407 0.91 MeliponaBeecheii_009066
MeliponaBeecheii_008840-T1 -            490 Tmemb_161AB          PF10268.10   481  1.5e-206  682.1  13.9   1   1  2.3e-209  1.6e-206  681.9  13.9     1   480     2   487     2   488 0.98 MeliponaBeecheii_008840
MeliponaBeecheii_009107-T1 -            550 TNF                  PF00229.19   127   6.3e-10   34.5   0.9   1   1   1.8e-11   6.3e-09   31.3   0.1     3   127   436   544   430   544 0.81 MeliponaBeecheii_009107
MeliponaBeecheii_008550-T1 -            309 Tom37                PF10568.10   125   1.9e-27   91.5   1.0   1   1   3.8e-30   2.7e-27   91.0   0.2     1   124    22   138    22   139 0.95 MeliponaBeecheii_008550
MeliponaBeecheii_008939-T1 -            427 TPH                  PF13868.7    352   8.2e-17   56.1 100.8   1   1   1.2e-19   8.2e-17   56.1 100.8    60   317   136   393   108   421 0.92 MeliponaBeecheii_008939
MeliponaBeecheii_009058-T1 -            581 TPR_10               PF13374.7     42   2.7e-23   76.6   7.4   1   2   3.3e-13   2.4e-10   35.5   0.0     1    40   432   471   432   473 0.93 MeliponaBeecheii_009058
MeliponaBeecheii_009058-T1 -            581 TPR_10               PF13374.7     42   2.7e-23   76.6   7.4   2   2   1.1e-07   8.1e-05   17.9   0.1     6    37   479   511   476   514 0.92 MeliponaBeecheii_009058
MeliponaBeecheii_009058-T1 -            581 TPR_12               PF13424.7     77   2.9e-23   77.4  24.5   1   1   2.5e-12   1.7e-09   33.3   0.6    20    77   408   465   401   465 0.92 MeliponaBeecheii_009058
MeliponaBeecheii_009044-T1 -            931 TPR_14               PF13428.7     44   3.4e-39  125.7  28.6   1   1   1.9e-12   1.4e-09   33.6   0.0     1    44   698   741   698   741 0.98 MeliponaBeecheii_009044
MeliponaBeecheii_009044-T1 -            931 TPR_16               PF13432.7     68   1.1e-16   56.7   4.0   1   3   7.3e-08   5.1e-05   19.3   4.0     3    64   637   694   635   698 0.91 MeliponaBeecheii_009044
MeliponaBeecheii_009044-T1 -            931 TPR_16               PF13432.7     68   1.1e-16   56.7   4.0   2   3   1.4e-11   9.8e-09   31.2   0.0     4    67   671   731   668   732 0.93 MeliponaBeecheii_009044
MeliponaBeecheii_009044-T1 -            931 TPR_16               PF13432.7     68   1.1e-16   56.7   4.0   3   3   4.4e-08   3.1e-05   20.0   0.0     1    60   702   758   702   765 0.95 MeliponaBeecheii_009044
MeliponaBeecheii_009044-T1 -            931 TPR_19               PF14559.7     68   1.1e-23   78.9  13.7   1   2   5.4e-11   1.9e-08   30.2   1.2     5    68   678   741   674   741 0.95 MeliponaBeecheii_009044
MeliponaBeecheii_009044-T1 -            931 TPR_19               PF14559.7     68   1.1e-23   78.9  13.7   2   2   1.7e-10     6e-08   28.6   0.1     3    62   710   769   708   773 0.95 MeliponaBeecheii_009044
MeliponaBeecheii_009044-T1 -            931 TPR_2                PF07719.18    34     1e-15   52.1  13.0   1   1   1.1e-09   7.7e-07   24.4   0.0     1    33   698   730   698   731 0.95 MeliponaBeecheii_009044
MeliponaBeecheii_009044-T1 -            931 TPR_6                PF13174.7     33   7.2e-08   28.2  10.3   1   1   2.8e-07    0.0002   17.4   0.0     4    33   702   731   700   731 0.92 MeliponaBeecheii_009044
MeliponaBeecheii_009044-T1 -            931 TPR_8                PF13181.7     34   3.3e-11   38.1   1.6   1   1   4.9e-08   3.5e-05   19.3   0.0     2    29   699   726   698   730 0.94 MeliponaBeecheii_009044
MeliponaBeecheii_008527-T1 -            706 Transferrin          PF00405.18   329   4.3e-87  287.7   1.9   1   2   5.9e-35   4.2e-32  107.0   0.1    15   263    44   320    32   338 0.71 MeliponaBeecheii_008527
MeliponaBeecheii_008527-T1 -            706 Transferrin          PF00405.18   329   4.3e-87  287.7   1.9   2   2   3.2e-57   2.3e-54  180.2   0.2     2   309   384   689   383   698 0.83 MeliponaBeecheii_008527
MeliponaBeecheii_009214-T1 -            182 TRAP-gamma           PF07074.13   170   3.4e-91  298.8   9.8   1   1   5.5e-94   3.9e-91  298.7   9.8     1   170    11   180    11   180 1.00 MeliponaBeecheii_009214
MeliponaBeecheii_008981-T1 -            656 TRC8_N               PF13705.7    498  3.3e-200  661.6  43.7   1   1  5.5e-203  3.9e-200  661.4  43.7     3   498    12   553    10   553 0.98 MeliponaBeecheii_008981
MeliponaBeecheii_008758-T1 -            509 TRM                  PF02005.17   376  5.1e-133  439.3   0.2   1   1  9.1e-136  6.4e-133  438.9   0.2     7   376    16   404    10   404 0.91 MeliponaBeecheii_008758
MeliponaBeecheii_009090-T1 -           1158 tRNA-synt_1          PF00133.23   602  1.6e-209  692.4   0.1   1   1  1.9e-210  6.6e-208  687.1   0.1     2   602    99   728    98   728 0.95 MeliponaBeecheii_009090
MeliponaBeecheii_008578-T1 -            508 tRNA-synt_1          PF00133.23   602   7.5e-24   79.3   9.8   1   2   5.9e-14   2.1e-11   38.2   1.4    12   118     9   114     4   164 0.73 MeliponaBeecheii_008578
MeliponaBeecheii_008578-T1 -            508 tRNA-synt_1          PF00133.23   602   7.5e-24   79.3   9.8   2   2   1.6e-13   5.8e-11   36.7   0.0   487   595   245   349   238   356 0.83 MeliponaBeecheii_008578
MeliponaBeecheii_008578-T1 -            508 tRNA-synt_1e         PF01406.20   301   7.4e-14   47.2   0.8   1   1   1.3e-09   9.2e-07   23.9   0.0   241   300   304   364   292   365 0.86 MeliponaBeecheii_008578
MeliponaBeecheii_008578-T1 -            508 tRNA-synt_1g         PF09334.12   391  1.1e-100  332.5   8.0   1   1  2.2e-101   7.8e-99  326.4   8.0     1   383    23   372    23   377 0.95 MeliponaBeecheii_008578
MeliponaBeecheii_009090-T1 -           1158 tRNA-synt_1_2        PF13603.7    185   9.2e-11   37.0  10.8   1   1   1.5e-13   1.1e-10   36.8   0.1    86   142   349   405   344   429 0.92 MeliponaBeecheii_009090
MeliponaBeecheii_008758-T1 -            509 tRNA_U5-meth_tr      PF05958.12   357   2.5e-07   25.4   0.0   1   1   6.1e-10   4.3e-07   24.6   0.0   204   308    68   172    29   195 0.82 MeliponaBeecheii_008758
MeliponaBeecheii_008745-T1 -            951 Trypsin              PF00089.27   221   1.3e-67  223.3   0.0   1   1   1.6e-69   1.3e-67  223.3   0.0     1   221   708   946   708   946 0.96 MeliponaBeecheii_008745
MeliponaBeecheii_008806-T1 -            334 Trypsin              PF00089.27   221   7.3e-66  217.6   0.0   1   1   1.1e-67   8.7e-66  217.3   0.0     1   221    63   292    63   292 0.94 MeliponaBeecheii_008806
MeliponaBeecheii_008555-T1 -            348 Trypsin              PF00089.27   221   7.7e-65  214.2   2.8   1   1   1.3e-66   9.9e-65  213.8   2.8     1   221   123   342   123   342 0.93 MeliponaBeecheii_008555
MeliponaBeecheii_008538-T1 -            300 Trypsin              PF00089.27   221   1.3e-64  213.4   0.0   1   1   2.1e-66   1.6e-64  213.1   0.0     2   221    68   294    67   294 0.96 MeliponaBeecheii_008538
MeliponaBeecheii_008556-T1 -            261 Trypsin              PF00089.27   221   2.3e-64  212.6   2.7   1   1   3.6e-66   2.8e-64  212.4   2.7     1   221    34   255    34   255 0.95 MeliponaBeecheii_008556
MeliponaBeecheii_008945-T1 -            444 Trypsin              PF00089.27   221   1.6e-61  203.3   0.4   1   1   3.3e-63   2.6e-61  202.6   0.1     1   221   201   438   201   438 0.96 MeliponaBeecheii_008945
MeliponaBeecheii_008554-T1 -            243 Trypsin              PF00089.27   221   1.3e-59  197.1   1.8   1   1   1.9e-61   1.5e-59  196.9   1.8     1   221    13   235    13   235 0.94 MeliponaBeecheii_008554
MeliponaBeecheii_008553-T1 -            259 Trypsin              PF00089.27   221   1.8e-56  186.9   0.8   1   1   2.6e-58     2e-56  186.7   0.8     1   221    29   251    29   251 0.91 MeliponaBeecheii_008553
MeliponaBeecheii_008612-T1 -            419 Trypsin              PF00089.27   221   3.2e-55  182.7   0.1   1   1   4.1e-57   3.2e-55  182.7   0.1     1   221   173   411   173   411 0.92 MeliponaBeecheii_008612
MeliponaBeecheii_009095-T1 -            714 TSC22                PF01166.19    57   7.4e-30   98.4   2.6   1   1   2.7e-32   1.9e-29   97.1   2.6     1    55   647   701   647   703 0.98 MeliponaBeecheii_009095
MeliponaBeecheii_008888-T1 -            195 TSP1_spondin         PF19028.1     52   1.4e-16   56.0  11.4   1   1   9.3e-19   3.3e-16   54.8  11.4     1    52   131   183   131   183 0.96 MeliponaBeecheii_008888
MeliponaBeecheii_008535-T1 -            959 TSP_1                PF00090.20    49   3.3e-35  115.5 105.8   1   4   2.7e-13   9.4e-11   37.2   3.8     2    49   467   517   466   517 0.96 MeliponaBeecheii_008535
MeliponaBeecheii_008535-T1 -            959 TSP_1                PF00090.20    49   3.3e-35  115.5 105.8   2   4   6.6e-11   2.3e-08   29.6  13.0     1    49   535   586   535   586 0.94 MeliponaBeecheii_008535
MeliponaBeecheii_008535-T1 -            959 TSP_1                PF00090.20    49   3.3e-35  115.5 105.8   3   4   3.6e-13   1.3e-10   36.8  10.1     1    49   669   712   669   712 0.99 MeliponaBeecheii_008535
MeliponaBeecheii_008535-T1 -            959 TSP_1                PF00090.20    49   3.3e-35  115.5 105.8   4   4     1e-11   3.6e-09   32.2  14.5     1    49   727   771   727   771 0.97 MeliponaBeecheii_008535
MeliponaBeecheii_008888-T1 -            195 TSP_1                PF00090.20    49   4.8e-09   31.8  10.2   1   1   1.4e-11   4.8e-09   31.8  10.2     1    49   134   183   134   183 0.93 MeliponaBeecheii_008888
MeliponaBeecheii_008573-T1 -            442 Tubulin              PF00091.26   197   1.4e-67  223.1   0.0   1   1   5.4e-70   1.9e-67  222.7   0.0     6   196     2   206     1   207 0.99 MeliponaBeecheii_008573
MeliponaBeecheii_008906-T1 -            438 Tubulin              PF00091.26   197     4e-62  205.3   0.0   1   1   1.6e-64   5.7e-62  204.8   0.0     1   196     6   214     6   215 0.99 MeliponaBeecheii_008906
MeliponaBeecheii_008573-T1 -            442 Tubulin_C            PF03953.18   126   3.5e-49  161.6   0.0   1   1   1.5e-51   5.4e-49  161.0   0.0     1   125   256   385   256   386 0.99 MeliponaBeecheii_008573
MeliponaBeecheii_008906-T1 -            438 Tubulin_C            PF03953.18   126   3.1e-37  123.0   0.0   1   1   1.5e-39   5.2e-37  122.3   0.0     1   123   264   391   264   394 0.98 MeliponaBeecheii_008906
MeliponaBeecheii_008664-T1 -           1200 TUDOR                PF00567.25   122   5.9e-49  160.6   6.4   1   3   7.8e-19   5.5e-16   54.2   1.0     7   121   445   550   440   551 0.91 MeliponaBeecheii_008664
MeliponaBeecheii_008664-T1 -           1200 TUDOR                PF00567.25   122   5.9e-49  160.6   6.4   2   3   7.8e-18   5.5e-15   50.9   0.1     5   121   820   935   817   936 0.84 MeliponaBeecheii_008664
MeliponaBeecheii_008664-T1 -           1200 TUDOR                PF00567.25   122   5.9e-49  160.6   6.4   3   3   3.1e-15   2.2e-12   42.5   0.1    31   114  1052  1130  1040  1136 0.88 MeliponaBeecheii_008664
MeliponaBeecheii_009112-T1 -            650 TUTase               PF19088.1    337   3.3e-17   57.8   0.6   1   1   7.2e-20   5.1e-17   57.2   0.6   115   279   338   507   315   530 0.80 MeliponaBeecheii_009112
MeliponaBeecheii_009143-T1 -           1130 U-box                PF04564.16    73   4.3e-25   83.2   1.2   1   1   4.5e-27   1.6e-24   81.4   1.2     1    73  1055  1126  1055  1126 0.98 MeliponaBeecheii_009143
MeliponaBeecheii_008626-T1 -            493 U-box                PF04564.16    73   6.1e-19   63.5   0.0   1   1   3.7e-21   1.3e-18   62.4   0.0     1    73   217   295   217   295 0.95 MeliponaBeecheii_008626
MeliponaBeecheii_008894-T1 -            240 UBD                  PF16455.6    104   1.1e-35  117.4   0.0   1   1   3.2e-38   2.2e-35  116.3   0.0     2   104    33   136    32   136 0.96 MeliponaBeecheii_008894
MeliponaBeecheii_009145-T1 -            332 UbiA                 PF01040.19   251   1.7e-34  114.7  15.1   1   1   3.1e-37   2.2e-34  114.3  15.1     2   226    55   289    54   325 0.84 MeliponaBeecheii_009145
MeliponaBeecheii_008894-T1 -            240 ubiquitin            PF00240.24    72   1.2e-16   55.7   0.0   1   1   2.7e-19   1.9e-16   55.0   0.0    10    71   168   229   156   230 0.91 MeliponaBeecheii_008894
MeliponaBeecheii_009089-T1 -            910 uDENN                PF03456.19    66   1.6e-08   30.7   0.3   1   1   2.2e-11   1.6e-08   30.7   0.3     1    64    28    81    28    82 0.83 MeliponaBeecheii_009089
MeliponaBeecheii_009124-T1 -            514 UDPGP                PF01704.19   413   5.7e-66  218.2   0.1   1   1   1.1e-68   7.5e-66  217.8   0.1     8   354    92   478    86   503 0.84 MeliponaBeecheii_009124
MeliponaBeecheii_009133-T1 -            159 UEV                  PF05743.14   121     1e-06   24.1   0.1   1   1   2.7e-09   1.9e-06   23.2   0.1    19   120    19   117     3   121 0.76 MeliponaBeecheii_009133
MeliponaBeecheii_009143-T1 -           1130 Ufd2P_core           PF10408.10   629  9.1e-187  617.8  10.3   1   1  1.3e-189  9.1e-187  617.8  10.3     1   628   420  1038   420  1039 0.95 MeliponaBeecheii_009143
MeliponaBeecheii_008602-T1 -            454 UNC-93               PF05978.17   157   4.9e-44  145.2   6.3   1   1     7e-47   4.9e-44  145.2   6.3     1   151    13   161    13   167 0.96 MeliponaBeecheii_008602
MeliponaBeecheii_009111-T1 -           1119 UPF1_Zn_bind         PF09416.11   152   3.3e-78  256.3   4.8   1   1   9.2e-81   6.5e-78  255.3   4.8     1   152   105   256   105   256 1.00 MeliponaBeecheii_009111
MeliponaBeecheii_009133-T1 -            159 UQ_con               PF00179.27   140   6.4e-46  150.9   0.2   1   1     1e-48   7.4e-46  150.7   0.2     1   139     6   143     6   144 0.98 MeliponaBeecheii_009133
MeliponaBeecheii_009218-T1 -            237 VMA21                PF09446.11    64     9e-17   56.5   9.0   1   1   2.1e-19   1.5e-16   55.8   9.0     2    63   156   216   155   217 0.96 MeliponaBeecheii_009218
MeliponaBeecheii_009129-T1 -           3436 VPS13                PF16908.6    234   1.1e-51  171.3  11.5   1   1   3.4e-52   1.2e-49  164.6   5.0     3   231   129   356   127   359 0.92 MeliponaBeecheii_009129
MeliponaBeecheii_008627-T1 -           3762 VPS13                PF16908.6    234   7.5e-10   34.4   4.5   1   1   2.1e-12   7.5e-10   34.4   4.5     1   172   122   267   122   272 0.81 MeliponaBeecheii_008627
MeliponaBeecheii_008627-T1 -           3762 VPS13_C              PF16909.6    176   6.3e-28   93.2   1.7   1   1   1.7e-29   1.2e-26   89.0   0.0    41   175  3344  3478  3325  3479 0.93 MeliponaBeecheii_008627
MeliponaBeecheii_009129-T1 -           3436 VPS13_mid_rpt        PF16910.6    235   8.8e-39  128.7  12.2   1   1   1.7e-38   1.2e-35  118.5   1.2     2   230   548   764   547   767 0.89 MeliponaBeecheii_009129
MeliponaBeecheii_008952-T1 -            736 Vps51                PF08700.12    87   2.8e-25   83.7   5.3   1   1   6.6e-28   4.7e-25   83.0   2.6     2    86    12    96    11    97 0.97 MeliponaBeecheii_008952
MeliponaBeecheii_009122-T1 -            934 Vps54_N              PF10475.10   291   5.7e-92  303.5  16.8   1   1   3.6e-94   1.3e-91  302.3  16.8     1   291    59   343    59   343 0.98 MeliponaBeecheii_009122
MeliponaBeecheii_008952-T1 -            736 Vps54_N              PF10475.10   291   1.1e-08   30.1  12.0   1   1   3.2e-11   1.1e-08   30.1  12.0    12   190    15   191     9   264 0.86 MeliponaBeecheii_008952
MeliponaBeecheii_009173-T1 -            650 WD40                 PF00400.33    38   6.5e-51  164.8  19.8   1   5   4.3e-11   6.1e-09   31.9   0.0     4    38   389   424   386   424 0.90 MeliponaBeecheii_009173
MeliponaBeecheii_009173-T1 -            650 WD40                 PF00400.33    38   6.5e-51  164.8  19.8   2   5   1.7e-11   2.4e-09   33.2   1.6     1    37   428   465   428   465 0.96 MeliponaBeecheii_009173
MeliponaBeecheii_009173-T1 -            650 WD40                 PF00400.33    38   6.5e-51  164.8  19.8   3   5   5.6e-12   7.9e-10   34.7   0.1     2    38   471   508   470   508 0.94 MeliponaBeecheii_009173
MeliponaBeecheii_009173-T1 -            650 WD40                 PF00400.33    38   6.5e-51  164.8  19.8   4   5   2.4e-10   3.3e-08   29.6   0.0     3    38   514   550   512   550 0.90 MeliponaBeecheii_009173
MeliponaBeecheii_009173-T1 -            650 WD40                 PF00400.33    38   6.5e-51  164.8  19.8   5   5   1.3e-11   1.8e-09   33.6   1.2     4    38   557   592   554   592 0.88 MeliponaBeecheii_009173
MeliponaBeecheii_008853-T1 -            526 WD40                 PF00400.33    38   1.1e-40  132.4  21.1   1   6   5.9e-06   0.00084   15.7   0.0    11    38   214   239   202   239 0.78 MeliponaBeecheii_008853
MeliponaBeecheii_008853-T1 -            526 WD40                 PF00400.33    38   1.1e-40  132.4  21.1   2   6   2.9e-10   4.1e-08   29.3   0.6     2    38   244   279   243   279 0.85 MeliponaBeecheii_008853
MeliponaBeecheii_008853-T1 -            526 WD40                 PF00400.33    38   1.1e-40  132.4  21.1   3   6   6.5e-07   9.2e-05   18.7   0.0     5    38   330   362   327   362 0.84 MeliponaBeecheii_008853
MeliponaBeecheii_008853-T1 -            526 WD40                 PF00400.33    38   1.1e-40  132.4  21.1   4   6   1.2e-08   1.8e-06   24.1   0.1     3    38   368   402   366   402 0.82 MeliponaBeecheii_008853
MeliponaBeecheii_008853-T1 -            526 WD40                 PF00400.33    38   1.1e-40  132.4  21.1   5   6     4e-10   5.6e-08   28.9   0.1     1    38   406   442   406   442 0.88 MeliponaBeecheii_008853
MeliponaBeecheii_008853-T1 -            526 WD40                 PF00400.33    38   1.1e-40  132.4  21.1   6   6   1.4e-05     0.002   14.4   0.1     3    38   457   491   455   491 0.80 MeliponaBeecheii_008853
MeliponaBeecheii_009221-T1 -           1081 WD40                 PF00400.33    38   3.2e-20   67.6   4.8   1   2   9.1e-08   1.3e-05   21.4   0.0     2    38   523   567   522   567 0.85 MeliponaBeecheii_009221
MeliponaBeecheii_009221-T1 -           1081 WD40                 PF00400.33    38   3.2e-20   67.6   4.8   2   2   2.5e-05    0.0036   13.7   0.1     7    37   805   835   794   836 0.81 MeliponaBeecheii_009221
MeliponaBeecheii_008973-T1 -            671 WD40                 PF00400.33    38   4.8e-16   54.4  10.5   1   2   2.3e-06   0.00033   17.0   0.4     9    38    96   125    87   125 0.76 MeliponaBeecheii_008973
MeliponaBeecheii_008973-T1 -            671 WD40                 PF00400.33    38   4.8e-16   54.4  10.5   2   2   1.7e-07   2.3e-05   20.6   0.1     3    38   132   168   130   168 0.91 MeliponaBeecheii_008973
MeliponaBeecheii_008980-T1 -            479 WD40                 PF00400.33    38   1.2e-10   37.3   7.4   1   1   2.9e-05    0.0041   13.5   0.1    12    37    60    88    44    89 0.74 MeliponaBeecheii_008980
MeliponaBeecheii_009120-T1 -            404 XTBD                 PF11952.9     85   2.1e-35  115.8   0.6   1   1   5.4e-38   3.8e-35  115.0   0.6     1    85    11    95    11    95 0.99 MeliponaBeecheii_009120
MeliponaBeecheii_009035-T1 -            262 YEATS                PF03366.17    81   3.2e-34  112.3   2.7   1   1   7.5e-37   5.3e-34  111.6   2.7     1    79    78   156    78   158 0.98 MeliponaBeecheii_009035
MeliponaBeecheii_009039-T1 -           1868 Y_phosphatase        PF00102.28   235     4e-47  156.2   0.1   1   1   5.6e-50     4e-47  156.2   0.1     2   234  1539  1768  1538  1769 0.93 MeliponaBeecheii_009039
MeliponaBeecheii_008843-T1 -            268 zf-AN1               PF01428.17    40   1.2e-14   49.7  34.0   1   1   9.8e-13     7e-10   34.4  15.1     1    35    10    44    10    48 0.98 MeliponaBeecheii_008843
MeliponaBeecheii_008619-T1 -            336 zf-C2H2              PF00096.27    23   2.8e-18   60.8  19.4   1   3   6.9e-08   1.2e-05   21.0   0.1     1    23   228   250   228   250 0.98 MeliponaBeecheii_008619
MeliponaBeecheii_008619-T1 -            336 zf-C2H2              PF00096.27    23   2.8e-18   60.8  19.4   2   3     8e-09   1.4e-06   24.0   1.4     1    23   256   280   256   280 0.98 MeliponaBeecheii_008619
MeliponaBeecheii_008619-T1 -            336 zf-C2H2              PF00096.27    23   2.8e-18   60.8  19.4   3   3   8.6e-09   1.5e-06   23.9   5.3     2    23   287   308   286   308 0.95 MeliponaBeecheii_008619
MeliponaBeecheii_008617-T1 -            585 zf-C2H2              PF00096.27    23   6.7e-17   56.5  52.0   1   2     7e-07   0.00012   17.9   2.6     3    23   268   288   267   288 0.98 MeliponaBeecheii_008617
MeliponaBeecheii_008617-T1 -            585 zf-C2H2              PF00096.27    23   6.7e-17   56.5  52.0   2   2   1.6e-07   2.8e-05   19.9   1.6     2    23   461   482   461   482 0.97 MeliponaBeecheii_008617
MeliponaBeecheii_008899-T1 -            776 zf-C2H2              PF00096.27    23   1.8e-15   52.0  19.3   1   2   3.2e-09   5.6e-07   25.2   0.1     1    23   668   692   668   692 0.97 MeliponaBeecheii_008899
MeliponaBeecheii_008899-T1 -            776 zf-C2H2              PF00096.27    23   1.8e-15   52.0  19.3   2   2     3e-07   5.3e-05   19.0   4.3     1    23   698   720   698   720 0.99 MeliponaBeecheii_008899
MeliponaBeecheii_008593-T1 -            621 zf-C2H2              PF00096.27    23     7e-08   28.1  22.7   1   1   2.4e-06   0.00042   16.2   6.5     1    23   538   560   538   560 0.98 MeliponaBeecheii_008593
MeliponaBeecheii_008619-T1 -            336 zf-C2H2_4            PF13894.7     24     7e-13   43.9  19.1   1   1   9.4e-08   3.3e-05   20.0   0.1     1    23   228   250   228   251 0.96 MeliponaBeecheii_008619
MeliponaBeecheii_008617-T1 -            585 zf-C2H2_jaz          PF12171.9     27   1.4e-13   46.2  50.1   1   1   8.5e-10     3e-07   26.1   2.2     2    25   370   393   369   394 0.94 MeliponaBeecheii_008617
MeliponaBeecheii_009154-T1 -           1237 zf-C2HC              PF01530.19    29   2.4e-12   42.3   6.2   1   1   9.3e-15   6.6e-12   40.9   6.2     1    29   959   988   959   988 0.97 MeliponaBeecheii_009154
MeliponaBeecheii_008981-T1 -            656 zf-C3HC4             PF00097.26    41   1.7e-07   26.5   8.5   1   1   5.4e-10   3.8e-07   25.4   8.5     1    41   584   621   584   621 0.97 MeliponaBeecheii_008981
MeliponaBeecheii_008981-T1 -            656 zf-C3HC4_2           PF13923.7     40   3.6e-10   35.0   7.7   1   1   1.2e-12   8.5e-10   33.8   7.7     2    40   584   621   583   621 0.98 MeliponaBeecheii_008981
MeliponaBeecheii_009223-T1 -            445 zf-CW                PF07496.16    48   5.8e-10   34.5   8.0   1   1   8.2e-13   5.8e-10   34.5   8.0     2    47   215   260   214   261 0.94 MeliponaBeecheii_009223
MeliponaBeecheii_008771-T1 -            517 zf-Di19              PF05605.13    54   2.3e-21   71.3   0.7   1   1   3.3e-24   2.3e-21   71.3   0.7     1    54    76   137    76   137 0.96 MeliponaBeecheii_008771
MeliponaBeecheii_008749-T1 -            193 zf-DNL               PF05180.13    64   1.4e-28   94.1   2.0   1   1   4.1e-31   2.9e-28   93.1   2.0     2    63    76   139    75   140 0.96 MeliponaBeecheii_008749
MeliponaBeecheii_008617-T1 -            585 zf-met               PF12874.8     25   2.2e-12   42.4  40.2   1   3   1.2e-06   0.00086   15.1   1.4     1    21   289   309   289   309 0.94 MeliponaBeecheii_008617
MeliponaBeecheii_008617-T1 -            585 zf-met               PF12874.8     25   2.2e-12   42.4  40.2   2   3   2.2e-09   1.6e-06   23.9   1.9     1    24   370   393   370   393 0.97 MeliponaBeecheii_008617
MeliponaBeecheii_008617-T1 -            585 zf-met               PF12874.8     25   2.2e-12   42.4  40.2   3   3   9.1e-07   0.00064   15.5   0.9     3    21   462   480   460   480 0.94 MeliponaBeecheii_008617
MeliponaBeecheii_008664-T1 -           1200 zf-MYND              PF01753.19    38     5e-09   31.6  14.3   1   1   1.7e-11   1.2e-08   30.4  14.3     1    38   248   283   248   283 0.94 MeliponaBeecheii_008664
MeliponaBeecheii_009043-T1 -            827 zf-NF-X1             PF01422.18    19   8.1e-07   24.5  33.0   1  11   5.4e-08   3.8e-05   19.2  14.8     1    18   175   191   175   192 0.98 MeliponaBeecheii_009043
MeliponaBeecheii_009043-T1 -            827 zf-NF-X1             PF01422.18    19   8.1e-07   24.5  33.0   2  11   1.4e-05      0.01   11.4  15.2     1    19   229   246   218   246 0.87 MeliponaBeecheii_009043
MeliponaBeecheii_009043-T1 -            827 zf-NF-X1             PF01422.18    19   8.1e-07   24.5  33.0   3  11   0.00047      0.33    6.6   7.9     2    19   276   300   275   300 0.81 MeliponaBeecheii_009043
MeliponaBeecheii_009043-T1 -            827 zf-NF-X1             PF01422.18    19   8.1e-07   24.5  33.0   4  11   3.5e-05     0.025   10.2   9.0     1    18   336   353   336   354 0.98 MeliponaBeecheii_009043
MeliponaBeecheii_009043-T1 -            827 zf-NF-X1             PF01422.18    19   8.1e-07   24.5  33.0   5  11   0.00041      0.29    6.7   8.7     1    11   388   398   388   399 0.94 MeliponaBeecheii_009043
MeliponaBeecheii_009043-T1 -            827 zf-NF-X1             PF01422.18    19   8.1e-07   24.5  33.0   6  11   2.6e-08   1.9e-05   20.2  10.1     1    18   419   436   419   437 0.92 MeliponaBeecheii_009043
MeliponaBeecheii_009043-T1 -            827 zf-NF-X1             PF01422.18    19   8.1e-07   24.5  33.0   7  11   0.00017      0.12    8.0   7.1     9    19   484   494   482   494 0.91 MeliponaBeecheii_009043
MeliponaBeecheii_009043-T1 -            827 zf-NF-X1             PF01422.18    19   8.1e-07   24.5  33.0   8  11    0.0019       1.3    4.6   5.5     1    11   504   513   504   514 0.95 MeliponaBeecheii_009043
MeliponaBeecheii_009043-T1 -            827 zf-NF-X1             PF01422.18    19   8.1e-07   24.5  33.0   9  11    0.0022       1.5    4.4   9.4     1    12   581   598   577   598 0.85 MeliponaBeecheii_009043
MeliponaBeecheii_009043-T1 -            827 zf-NF-X1             PF01422.18    19   8.1e-07   24.5  33.0  10  11   0.00059      0.42    6.2  14.8     1    19   626   643   625   643 0.93 MeliponaBeecheii_009043
MeliponaBeecheii_009043-T1 -            827 zf-NF-X1             PF01422.18    19   8.1e-07   24.5  33.0  11  11   1.7e-05     0.012   11.1  11.8     1    18   688   707   688   708 0.84 MeliponaBeecheii_009043
MeliponaBeecheii_008981-T1 -            656 zf-RING_2            PF13639.7     44   5.5e-10   35.0   8.8   1   1   7.7e-13   5.5e-10   35.0   8.8     2    43   583   621   582   622 0.91 MeliponaBeecheii_008981
MeliponaBeecheii_008519-T1 -            392 zf-RING_UBOX         PF13445.7     40   2.2e-07   26.3   1.5   1   1   5.2e-10   3.7e-07   25.6   0.2     1    40   337   376   337   376 0.91 MeliponaBeecheii_008519
MeliponaBeecheii_008978-T1 -            425 zf-RRN7              PF11781.9     32   1.7e-09   32.7   3.5   1   1   4.8e-12   3.4e-09   31.7   3.5     6    30     3    27     1    29 0.94 MeliponaBeecheii_008978
MeliponaBeecheii_009144-T1 -            201 zf-U11-48K           PF05253.13    25   1.9e-20   67.9   7.0   1   2   5.3e-14   3.8e-11   38.2   1.6     2    25    12    35    11    35 0.95 MeliponaBeecheii_009144
MeliponaBeecheii_009144-T1 -            201 zf-U11-48K           PF05253.13    25   1.9e-20   67.9   7.0   2   2     4e-12   2.8e-09   32.2   0.3     4    25    44    65    42    65 0.96 MeliponaBeecheii_009144
MeliponaBeecheii_009032-T1 -            862 zinc_ribbon_16       PF17034.6    125   3.3e-24   80.9  13.7   1   1   4.7e-27   3.3e-24   80.9  13.7     1   122   731   848   731   850 0.84 MeliponaBeecheii_009032
MeliponaBeecheii_008771-T1 -            517 ZZ                   PF00569.18    45   4.1e-11   38.0   7.5   1   1   5.8e-14   4.1e-11   38.0   7.5     2    38     4    41     3    52 0.85 MeliponaBeecheii_008771
MeliponaBeecheii_006172-T1 -            140 4HBT                 PF03061.23    79   2.9e-17   58.3   0.0   1   1   5.8e-20   4.1e-17   57.8   0.0     1    77    51   126    51   128 0.97 MeliponaBeecheii_006172
MeliponaBeecheii_006381-T1 -            789 7tm_1                PF00001.22   263   1.4e-35  118.3   4.6   1   2   6.2e-23   4.4e-20   67.5   6.1     2   123    43   170    42   194 0.86 MeliponaBeecheii_006381
MeliponaBeecheii_006381-T1 -            789 7tm_1                PF00001.22   263   1.4e-35  118.3   4.6   2   2   1.1e-16   7.5e-14   47.1   0.0   146   262   249   684   236   685 0.90 MeliponaBeecheii_006381
MeliponaBeecheii_006189-T1 -            216 7tm_6                PF02949.21   313   1.3e-18   62.5  10.9   1   1   2.3e-21   1.6e-18   62.2  10.9    63   252    22   210     1   214 0.81 MeliponaBeecheii_006189
MeliponaBeecheii_005696-T1 -            990 AAA                  PF00004.30   132   1.3e-25   85.7   0.0   1   1   8.3e-28   5.8e-25   83.7   0.0     1   126   532   668   532   673 0.94 MeliponaBeecheii_005696
MeliponaBeecheii_005696-T1 -            990 AAA_2                PF07724.15   171   9.4e-09   31.0   0.0   1   1   5.1e-11   3.6e-08   29.2   0.0     7   135   533   660   528   694 0.74 MeliponaBeecheii_005696
MeliponaBeecheii_005696-T1 -            990 AAA_5                PF07728.15   138   1.2e-09   33.7   0.0   1   1   7.5e-12   5.3e-09   31.7   0.0     2   137   532   665   531   666 0.75 MeliponaBeecheii_005696
MeliponaBeecheii_005696-T1 -            990 AAA_PrkA             PF08298.12   358   4.6e-07   24.5   0.0   1   1   1.4e-09   9.7e-07   23.4   0.0    57   114   498   555   488   566 0.91 MeliponaBeecheii_005696
MeliponaBeecheii_006372-T1 -            403 Abhydrolase_1        PF00561.21   257     3e-22   74.9   2.6   1   1   1.3e-20   4.6e-18   61.2   0.2     2   101    82   195    81   215 0.84 MeliponaBeecheii_006372
MeliponaBeecheii_006149-T1 -            546 Abhydrolase_1        PF00561.21   257   5.2e-11   38.1   0.0   1   1   2.4e-13   8.3e-11   37.4   0.0     3   151   260   399   256   446 0.76 MeliponaBeecheii_006149
MeliponaBeecheii_006372-T1 -            403 Abhydro_lipase       PF04083.17    64   7.1e-22   72.3   0.0   1   1   1.9e-24   1.3e-21   71.4   0.0     2    63    37    99    36   100 0.91 MeliponaBeecheii_006372
MeliponaBeecheii_006093-T1 -            412 Acyl-CoA_dh_1        PF00441.25   150   1.2e-50  167.1   1.2   1   1   2.6e-53   1.8e-50  166.5   1.2     1   148   254   402   254   404 0.99 MeliponaBeecheii_006093
MeliponaBeecheii_006093-T1 -            412 Acyl-CoA_dh_2        PF08028.12   134   6.4e-23   76.9   1.0   1   1   1.3e-25     9e-23   76.5   1.0     2   132   270   391   269   393 0.95 MeliponaBeecheii_006093
MeliponaBeecheii_006093-T1 -            412 Acyl-CoA_dh_M        PF02770.20    97   9.2e-28   91.7   0.1   1   1   2.3e-30   1.6e-27   91.0   0.1     1    97   144   242   144   242 0.92 MeliponaBeecheii_006093
MeliponaBeecheii_006093-T1 -            412 Acyl-CoA_dh_N        PF02771.17   113   2.5e-27   91.2   0.0   1   1     7e-30     5e-27   90.3   0.0     1   111    29   138    29   139 0.95 MeliponaBeecheii_006093
MeliponaBeecheii_005887-T1 -            368 Acyltransferase      PF01553.22   135   1.6e-22   75.0   0.0   1   1   3.2e-25   2.3e-22   74.5   0.0     2   134    66   227    65   228 0.88 MeliponaBeecheii_005887
MeliponaBeecheii_005887-T1 -            368 Acyltransf_C         PF16076.6     75   8.3e-16   53.3   0.6   1   1     2e-18   1.4e-15   52.6   0.6     1    75   237   310   237   310 0.87 MeliponaBeecheii_005887
MeliponaBeecheii_006134-T1 -           1091 AC_N                 PF16214.6    415   8.4e-11   37.0   7.0   1   1   2.8e-13     2e-10   35.8   7.0   175   404     6   245     1   250 0.70 MeliponaBeecheii_006134
MeliponaBeecheii_006376-T1 -           1306 Adaptin_N            PF01602.21   524  1.1e-173  573.9  14.5   1   1  2.3e-176  1.6e-173  573.4  14.5     3   523    43   582    41   583 0.98 MeliponaBeecheii_006376
MeliponaBeecheii_005871-T1 -            668 AIF_C                PF14721.7    131   4.2e-57  187.6   0.4   1   1   1.5e-59     1e-56  186.3   0.0     1   130   508   648   508   649 0.91 MeliponaBeecheii_005871
MeliponaBeecheii_006008-T1 -            198 AKAP28               PF14469.7    121   1.8e-37  123.3   2.6   1   1   3.8e-40   2.7e-37  122.7   2.6     1   120    71   192    71   193 0.98 MeliponaBeecheii_006008
MeliponaBeecheii_006255-T1 -            353 Aldose_epim          PF01263.21   301   9.9e-41  135.4   0.1   1   1   1.7e-43   1.2e-40  135.1   0.1    49   300   115   351    99   352 0.91 MeliponaBeecheii_006255
MeliponaBeecheii_006379-T1 -            317 Alg6_Alg8            PF03155.16   484   2.8e-84  279.2  14.7   1   1   3.6e-86   2.6e-83  276.0  14.7     2   326    11   315    10   316 0.91 MeliponaBeecheii_006379
MeliponaBeecheii_006207-T1 -            694 Alpha-amylase        PF00128.25   336   1.9e-12   42.8   0.5   1   1   5.6e-14   3.9e-11   38.5   0.2    17    82   224   290   217   327 0.80 MeliponaBeecheii_006207
MeliponaBeecheii_006207-T1 -            694 Alpha-amylase_C      PF02806.19    96   5.5e-24   80.0   0.1   1   1   1.9e-26   1.4e-23   78.7   0.1     1    93   596   688   596   690 0.97 MeliponaBeecheii_006207
MeliponaBeecheii_005691-T1 -            406 Amidohydro_1         PF01979.21   344     1e-24   82.9   0.4   1   1   1.9e-27   1.3e-24   82.5   0.4     2   343    60   396    59   397 0.78 MeliponaBeecheii_005691
MeliponaBeecheii_006360-T1 -           1123 Ank                  PF00023.31    33   1.6e-63  204.3  37.4   1   6   4.4e-06   0.00062   15.7   0.5     1    32   335   369   335   370 0.80 MeliponaBeecheii_006360
MeliponaBeecheii_006360-T1 -           1123 Ank                  PF00023.31    33   1.6e-63  204.3  37.4   2   6     4e-07   5.7e-05   18.9   0.0     3    30   681   708   679   710 0.92 MeliponaBeecheii_006360
MeliponaBeecheii_006360-T1 -           1123 Ank                  PF00023.31    33   1.6e-63  204.3  37.4   3   6   7.7e-12   1.1e-09   33.9   0.0     1    32   724   755   724   756 0.93 MeliponaBeecheii_006360
MeliponaBeecheii_006360-T1 -           1123 Ank                  PF00023.31    33   1.6e-63  204.3  37.4   4   6   2.3e-08   3.3e-06   22.9   0.0     2    33   758   790   757   790 0.94 MeliponaBeecheii_006360
MeliponaBeecheii_006360-T1 -           1123 Ank                  PF00023.31    33   1.6e-63  204.3  37.4   5   6   9.7e-07   0.00014   17.7   0.6     3    29   895   919   893   925 0.81 MeliponaBeecheii_006360
MeliponaBeecheii_006360-T1 -           1123 Ank                  PF00023.31    33   1.6e-63  204.3  37.4   6   6   4.8e-06   0.00067   15.5   0.0     1    28   926   952   926   959 0.84 MeliponaBeecheii_006360
MeliponaBeecheii_005765-T1 -            614 Ank                  PF00023.31    33     2e-24   80.5   8.1   1   4   2.7e-06   0.00039   16.3   0.0     4    29    72    97    71    99 0.81 MeliponaBeecheii_005765
MeliponaBeecheii_005765-T1 -            614 Ank                  PF00023.31    33     2e-24   80.5   8.1   2   4   4.9e-06   0.00069   15.5   0.0     4    32   106   134   105   135 0.92 MeliponaBeecheii_005765
MeliponaBeecheii_005765-T1 -            614 Ank                  PF00023.31    33     2e-24   80.5   8.1   3   4     2e-07   2.8e-05   19.9   0.0     2    32   137   167   136   168 0.92 MeliponaBeecheii_005765
MeliponaBeecheii_005765-T1 -            614 Ank                  PF00023.31    33     2e-24   80.5   8.1   4   4   3.2e-07   4.5e-05   19.2   0.2     1    32   209   240   209   244 0.79 MeliponaBeecheii_005765
MeliponaBeecheii_005883-T1 -            580 Ank                  PF00023.31    33     2e-23   77.4  14.7   1   2   2.2e-08   3.2e-06   22.9   0.0     1    32   453   484   453   485 0.91 MeliponaBeecheii_005883
MeliponaBeecheii_005883-T1 -            580 Ank                  PF00023.31    33     2e-23   77.4  14.7   2   2   8.3e-08   1.2e-05   21.1   0.1     2    23   487   508   486   518 0.85 MeliponaBeecheii_005883
MeliponaBeecheii_005693-T1 -            889 Ank                  PF00023.31    33   2.1e-21   71.0   6.8   1   2   5.2e-07   7.3e-05   18.6   0.3     3    33   135   165   134   165 0.90 MeliponaBeecheii_005693
MeliponaBeecheii_005693-T1 -            889 Ank                  PF00023.31    33   2.1e-21   71.0   6.8   2   2   8.4e-07   0.00012   17.9   0.0     2    25   364   387   363   395 0.85 MeliponaBeecheii_005693
MeliponaBeecheii_006360-T1 -           1123 Ank_2                PF12796.8     83   4.4e-87  282.3  37.3   1   6   1.2e-11   1.7e-09   33.6   1.1     7    80   309   400   286   403 0.73 MeliponaBeecheii_006360
MeliponaBeecheii_006360-T1 -           1123 Ank_2                PF12796.8     83   4.4e-87  282.3  37.3   2   6   1.2e-12   1.7e-10   36.9   0.3     1    81   480   577   480   579 0.85 MeliponaBeecheii_006360
MeliponaBeecheii_006360-T1 -           1123 Ank_2                PF12796.8     83   4.4e-87  282.3  37.3   3   6   1.4e-11     2e-09   33.4   1.0     1    82   514   611   514   612 0.78 MeliponaBeecheii_006360
MeliponaBeecheii_006360-T1 -           1123 Ank_2                PF12796.8     83   4.4e-87  282.3  37.3   4   6     3e-11   4.3e-09   32.4   0.0     1    79   586   669   586   673 0.88 MeliponaBeecheii_006360
MeliponaBeecheii_006360-T1 -           1123 Ank_2                PF12796.8     83   4.4e-87  282.3  37.3   5   6     4e-15   5.6e-13   44.8   0.0    25    83   724   789   712   789 0.85 MeliponaBeecheii_006360
MeliponaBeecheii_006360-T1 -           1123 Ank_2                PF12796.8     83   4.4e-87  282.3  37.3   6   6   1.8e-19   2.6e-17   58.7   3.4     1    76   865   951   865   958 0.88 MeliponaBeecheii_006360
MeliponaBeecheii_005693-T1 -            889 Ank_2                PF12796.8     83   2.5e-34  113.2   9.1   1   2   4.5e-20   6.3e-18   60.6   0.1     1    82    71   163    71   164 0.88 MeliponaBeecheii_005693
MeliponaBeecheii_005693-T1 -            889 Ank_2                PF12796.8     83   2.5e-34  113.2   9.1   2   2     2e-11   2.8e-09   32.9   0.5    27    75   135   189   134   198 0.88 MeliponaBeecheii_005693
MeliponaBeecheii_005883-T1 -            580 Ank_2                PF12796.8     83   3.5e-34  112.8   0.2   1   2   1.1e-14   1.5e-12   43.4   0.0    11    83   403   484   394   484 0.90 MeliponaBeecheii_005883
MeliponaBeecheii_005883-T1 -            580 Ank_2                PF12796.8     83   3.5e-34  112.8   0.2   2   2   6.5e-13   9.1e-11   37.7   0.0    26    81   487   549   483   551 0.88 MeliponaBeecheii_005883
MeliponaBeecheii_005765-T1 -            614 Ank_2                PF12796.8     83   3.4e-29   96.8   0.2   1   2   1.5e-17   2.1e-15   52.5   0.0     3    83    43   134    41   134 0.89 MeliponaBeecheii_005765
MeliponaBeecheii_005765-T1 -            614 Ank_2                PF12796.8     83   3.4e-29   96.8   0.2   2   2   4.9e-14     7e-12   41.3   0.1     1    81   141   238   137   240 0.83 MeliponaBeecheii_005765
MeliponaBeecheii_005827-T1 -            381 Ank_2                PF12796.8     83     1e-15   53.6   0.2   1   1   4.3e-10     6e-08   28.7   0.0     2    75   233   319   217   324 0.85 MeliponaBeecheii_005827
MeliponaBeecheii_006360-T1 -           1123 Ank_3                PF13606.7     31   7.8e-59  184.4  24.9   1   2   1.5e-07   2.1e-05   20.2   0.0     2    31   680   708   679   708 0.95 MeliponaBeecheii_006360
MeliponaBeecheii_006360-T1 -           1123 Ank_3                PF13606.7     31   7.8e-59  184.4  24.9   2   2   1.5e-07   2.1e-05   20.3   0.0     3    31   726   753   724   753 0.94 MeliponaBeecheii_006360
MeliponaBeecheii_005693-T1 -            889 Ank_3                PF13606.7     31     3e-26   84.3   3.9   1   2   1.7e-07   2.4e-05   20.0   0.0     2    30    67    94    66    95 0.95 MeliponaBeecheii_005693
MeliponaBeecheii_005693-T1 -            889 Ank_3                PF13606.7     31     3e-26   84.3   3.9   2   2   8.3e-07   0.00012   17.9   0.0     2    26   364   387   363   392 0.90 MeliponaBeecheii_005693
MeliponaBeecheii_005883-T1 -            580 Ank_3                PF13606.7     31     4e-24   77.7   4.3   1   1   1.3e-07   1.8e-05   20.4   0.0     1    30   453   481   453   482 0.95 MeliponaBeecheii_005883
MeliponaBeecheii_005765-T1 -            614 Ank_3                PF13606.7     31   5.3e-23   74.3   1.1   1   1   8.5e-08   1.2e-05   21.0   0.0     4    29    72    96    69    98 0.89 MeliponaBeecheii_005765
MeliponaBeecheii_006360-T1 -           1123 Ank_4                PF13637.7     55   5.8e-72  232.7  29.0   1   5   7.7e-10   1.1e-07   27.8   0.2     7    54   342   391   336   392 0.74 MeliponaBeecheii_006360
MeliponaBeecheii_006360-T1 -           1123 Ank_4                PF13637.7     55   5.8e-72  232.7  29.0   2   5     2e-08   2.9e-06   23.2   0.0     5    55   647   700   645   700 0.91 MeliponaBeecheii_006360
MeliponaBeecheii_006360-T1 -           1123 Ank_4                PF13637.7     55   5.8e-72  232.7  29.0   3   5   1.2e-13   1.7e-11   39.9   0.0     3    55   727   778   725   778 0.98 MeliponaBeecheii_006360
MeliponaBeecheii_006360-T1 -           1123 Ank_4                PF13637.7     55   5.8e-72  232.7  29.0   4   5   1.7e-13   2.5e-11   39.4   0.5     2    55   862   914   861   914 0.96 MeliponaBeecheii_006360
MeliponaBeecheii_006360-T1 -           1123 Ank_4                PF13637.7     55   5.8e-72  232.7  29.0   5   5   7.5e-09   1.1e-06   24.6   0.1    17    55   910   947   908   947 0.95 MeliponaBeecheii_006360
MeliponaBeecheii_005693-T1 -            889 Ank_4                PF13637.7     55   2.2e-29   96.9   3.7   1   3   3.4e-09   4.8e-07   25.7   0.1     3    55    69   121    67   121 0.95 MeliponaBeecheii_005693
MeliponaBeecheii_005693-T1 -            889 Ank_4                PF13637.7     55   2.2e-29   96.9   3.7   2   3   2.7e-14   3.8e-12   42.0   0.1     3    53   136   185   134   187 0.95 MeliponaBeecheii_005693
MeliponaBeecheii_005693-T1 -            889 Ank_4                PF13637.7     55   2.2e-29   96.9   3.7   3   3   7.7e-09   1.1e-06   24.6   0.1    11    55   340   384   319   384 0.86 MeliponaBeecheii_005693
MeliponaBeecheii_005883-T1 -            580 Ank_4                PF13637.7     55   2.7e-29   96.7   1.6   1   1   4.7e-13   6.6e-11   38.0   0.0     3    55   456   507   454   507 0.97 MeliponaBeecheii_005883
MeliponaBeecheii_005765-T1 -            614 Ank_4                PF13637.7     55   4.6e-27   89.6   0.8   1   3     3e-09   4.2e-07   25.9   0.0    10    55    46    90    40    90 0.92 MeliponaBeecheii_005765
MeliponaBeecheii_005765-T1 -            614 Ank_4                PF13637.7     55   4.6e-27   89.6   0.8   2   3   5.8e-12   8.2e-10   34.5   0.0     2    55   105   157   104   157 0.97 MeliponaBeecheii_005765
MeliponaBeecheii_005765-T1 -            614 Ank_4                PF13637.7     55   4.6e-27   89.6   0.8   3   3   8.3e-10   1.2e-07   27.7   0.0     3    45   139   180   139   183 0.94 MeliponaBeecheii_005765
MeliponaBeecheii_006360-T1 -           1123 Ank_5                PF13857.7     56   2.1e-52  170.0  37.3   1   2   7.5e-11   1.1e-08   30.7   0.2     1    55   568   621   568   622 0.96 MeliponaBeecheii_006360
MeliponaBeecheii_006360-T1 -           1123 Ank_5                PF13857.7     56   2.1e-52  170.0  37.3   2   2   6.7e-11   9.5e-09   30.9   3.8     3    56   882   934   880   934 0.95 MeliponaBeecheii_006360
MeliponaBeecheii_005693-T1 -            889 Ank_5                PF13857.7     56   2.8e-27   89.9   7.2   1   1     4e-13   5.6e-11   38.0   0.3     6    56   125   174   120   174 0.90 MeliponaBeecheii_005693
MeliponaBeecheii_005765-T1 -            614 Ank_5                PF13857.7     56   3.7e-26   86.4   4.0   1   1   6.6e-10   9.3e-08   27.7   0.0     5    52   127   173   125   175 0.92 MeliponaBeecheii_005765
MeliponaBeecheii_005883-T1 -            580 Ank_5                PF13857.7     56   8.7e-25   82.0   3.0   1   1   8.7e-15   1.2e-12   43.3   0.0    14    56   452   494   450   494 0.97 MeliponaBeecheii_005883
MeliponaBeecheii_006171-T1 -           1313 An_peroxidase        PF03098.16   528  8.5e-197  650.3   0.0   1   1  1.8e-199  1.2e-196  649.7   0.0     1   528   657  1202   657  1202 0.94 MeliponaBeecheii_006171
MeliponaBeecheii_006376-T1 -           1306 AP3B1_C              PF14796.7    148   1.1e-43  144.5   0.8   1   1   3.4e-46   2.4e-43  143.3   0.8     1   148   776   914   776   914 0.96 MeliponaBeecheii_006376
MeliponaBeecheii_005867-T1 -            412 APH                  PF01636.24   240   4.5e-09   31.9   0.0   1   1   9.4e-12   6.6e-09   31.4   0.0    93   228   166   322   135   328 0.82 MeliponaBeecheii_005867
MeliponaBeecheii_005894-T1 -            399 Arrestin_C           PF02752.23   134     8e-33  109.2   0.1   1   1   1.3e-26   9.2e-24   79.9   0.0     5   133   182   310   180   311 0.96 MeliponaBeecheii_005894
MeliponaBeecheii_005894-T1 -            399 Arrestin_N           PF00339.30   146   1.4e-44  147.1   0.0   1   1   4.1e-47   2.9e-44  146.1   0.0     1   146     6   155     6   155 0.98 MeliponaBeecheii_005894
MeliponaBeecheii_005816-T1 -            160 ATP-gua_Ptrans       PF00217.20   212   3.4e-63  208.4   0.1   1   1   1.1e-65   3.7e-63  208.2   0.1    59   212     6   157     1   157 0.98 MeliponaBeecheii_005816
MeliponaBeecheii_005814-T1 -            225 ATP-gua_Ptrans       PF00217.20   212   1.6e-13   46.1   0.0   1   1   8.1e-16   2.9e-13   45.2   0.0     2    61   165   224   164   225 0.96 MeliponaBeecheii_005814
MeliponaBeecheii_005814-T1 -            225 ATP-gua_PtransN      PF02807.16    67   9.7e-30   98.3   0.0   1   1   2.5e-32   1.7e-29   97.5   0.0     3    67    40   104    39   104 0.98 MeliponaBeecheii_005814
MeliponaBeecheii_005960-T1 -            265 Baculo_F             PF12259.9    610   6.4e-07   23.7   0.7   1   1   1.3e-09   9.2e-07   23.1   0.7   109   174   167   231   116   260 0.72 MeliponaBeecheii_005960
MeliponaBeecheii_006138-T1 -            430 Band_7               PF01145.26   178     1e-22   76.5   0.0   1   1   1.4e-25     1e-22   76.5   0.0     3   177     8   187     6   188 0.89 MeliponaBeecheii_006138
MeliponaBeecheii_006349-T1 -            381 BAR                  PF03114.19   239   1.5e-61  203.5   4.5   1   1   2.6e-64   1.8e-61  203.2   4.5    31   237     1   230     1   232 0.96 MeliponaBeecheii_006349
MeliponaBeecheii_006349-T1 -            381 BAR_2                PF10455.10   289   3.5e-15   51.3   1.1   1   1   6.4e-18   4.6e-15   50.9   1.1   145   285    70   228     9   251 0.84 MeliponaBeecheii_006349
MeliponaBeecheii_006378-T1 -            471 BolA                 PF01722.19    77   1.3e-16   56.2   0.6   1   1   3.7e-19   2.6e-16   55.2   0.1    16    77    17    76     9    76 0.86 MeliponaBeecheii_006378
MeliponaBeecheii_005792-T1 -           1376 BRCT                 PF00533.27    79   1.3e-50  165.1   0.0   1   3   1.1e-14   7.5e-12   41.0   0.0     3    78   103   175   101   176 0.97 MeliponaBeecheii_005792
MeliponaBeecheii_005792-T1 -           1376 BRCT                 PF00533.27    79   1.3e-50  165.1   0.0   2   3   1.5e-11   1.1e-08   30.8   0.0     3    78   909   984   907   985 0.86 MeliponaBeecheii_005792
MeliponaBeecheii_005792-T1 -           1376 BRCT                 PF00533.27    79   1.3e-50  165.1   0.0   3   3   1.8e-14   1.2e-11   40.3   0.0     3    79  1007  1080  1006  1080 0.96 MeliponaBeecheii_005792
MeliponaBeecheii_005872-T1 -           1120 BROMI                PF14961.7   1290   1.1e-51  170.9  31.4   1   2   1.5e-24     1e-21   71.6   6.0    79   442    21   366    12   392 0.78 MeliponaBeecheii_005872
MeliponaBeecheii_005872-T1 -           1120 BROMI                PF14961.7   1290   1.1e-51  170.9  31.4   2   2   1.2e-34   8.4e-32  105.0  17.4   846  1283   708  1112   695  1116 0.84 MeliponaBeecheii_005872
MeliponaBeecheii_006151-T1 -           2452 Bromodomain          PF00439.26    84     1e-25   85.1   0.8   1   1   5.5e-28   3.9e-25   83.2   0.1     2    82   407   487   406   488 0.97 MeliponaBeecheii_006151
MeliponaBeecheii_006215-T1 -           1063 Bromo_TP             PF07524.14    77     3e-20   67.5   0.0   1   1   6.8e-23   4.8e-20   66.9   0.0     2    77     4    79     3    79 0.97 MeliponaBeecheii_006215
MeliponaBeecheii_006360-T1 -           1123 BTB                  PF00651.32   111   2.5e-17   58.6   0.6   1   1   3.6e-19   2.5e-16   55.3   0.1     4   108    58   153    55   156 0.94 MeliponaBeecheii_006360
MeliponaBeecheii_006257-T1 -            945 BTK                  PF00779.20    30   1.4e-15   52.2   1.0   1   1   3.6e-18   2.6e-15   51.4   1.0     1    29   663   691   663   692 0.97 MeliponaBeecheii_006257
MeliponaBeecheii_006366-T1 -            752 c-SKI_SMAD_bind      PF08782.11    94   5.4e-37  121.4   4.4   1   1   4.2e-39   1.5e-36  119.9   4.4     2    93   306   395   305   396 0.95 MeliponaBeecheii_006366
MeliponaBeecheii_006346-T1 -            513 c-SKI_SMAD_bind      PF08782.11    94   5.9e-30   98.8   1.4   1   1   1.7e-32   5.9e-30   98.8   1.4     1    94   193   284   193   284 0.92 MeliponaBeecheii_006346
MeliponaBeecheii_006371-T1 -            608 C1_1                 PF00130.23    53   3.2e-13   44.9   9.3   1   1   9.3e-16   6.6e-13   43.8   9.3     3    50    49    97    48    99 0.93 MeliponaBeecheii_006371
MeliponaBeecheii_005893-T1 -            441 C2                   PF00168.31   103   1.4e-46  152.5   0.0   1   2   8.4e-23     3e-20   67.9   0.0     3    94   183   276   181   286 0.90 MeliponaBeecheii_005893
MeliponaBeecheii_005893-T1 -            441 C2                   PF00168.31   103   1.4e-46  152.5   0.0   2   2   2.7e-27   9.4e-25   82.4   0.0     2   102   317   424   316   425 0.96 MeliponaBeecheii_005893
MeliponaBeecheii_006257-T1 -            945 C2                   PF00168.31   103   3.4e-21   71.0   0.2   1   2   3.2e-11   1.1e-08   30.7   0.0    45   103     2    60     1    60 0.95 MeliponaBeecheii_006257
MeliponaBeecheii_006257-T1 -            945 C2                   PF00168.31   103   3.4e-21   71.0   0.2   2   2   3.8e-13   1.4e-10   36.9   0.1     2    93    89   199    88   211 0.75 MeliponaBeecheii_006257
MeliponaBeecheii_005764-T1 -            512 CAF1A                PF12253.9     76   2.2e-12   42.5   0.1   1   1   6.2e-15   2.2e-12   42.5   0.1     1    34   475   508   475   511 0.95 MeliponaBeecheii_005764
MeliponaBeecheii_005762-T1 -            321 CAF1A                PF12253.9     76     1e-06   24.3  14.7   1   1   2.9e-09     1e-06   24.3  14.7    34    74    48    86    28    89 0.80 MeliponaBeecheii_005762
MeliponaBeecheii_006012-T1 -            666 Calpain_III          PF01067.23   135   1.7e-30  101.6   0.3   1   1   4.3e-33   3.1e-30  100.8   0.3     1   135   349   466   349   466 0.92 MeliponaBeecheii_006012
MeliponaBeecheii_006223-T1 -            954 CAMSAP_CH            PF11971.9     85   6.8e-08   27.7   0.0   1   1   3.1e-10   2.2e-07   26.1   0.0     8    42   329   363   322   368 0.88 MeliponaBeecheii_006223
MeliponaBeecheii_006217-T1 -            186 CBM_14               PF01607.25    53   6.3e-12   41.0   5.1   1   1   2.7e-14   9.5e-12   40.4   5.1     6    53    98   149    91   149 0.93 MeliponaBeecheii_006217
MeliponaBeecheii_006218-T1 -            357 CBM_14               PF01607.25    53   4.9e-11   38.1   4.7   1   1   2.4e-13   8.5e-11   37.4   4.7     1    53   305   356   305   356 0.97 MeliponaBeecheii_006218
MeliponaBeecheii_006207-T1 -            694 CBM_48               PF02922.19    84   4.4e-15   51.3   0.0   1   1   1.9e-17   1.3e-14   49.7   0.0     2    84    66   151    65   151 0.95 MeliponaBeecheii_006207
MeliponaBeecheii_006165-T1 -             98 CCDC-167             PF15188.7     84   6.4e-20   66.8   6.7   1   1     1e-22   7.3e-20   66.6   6.7     2    84     7    89     6    89 0.98 MeliponaBeecheii_006165
MeliponaBeecheii_006223-T1 -            954 CH                   PF00307.32   109   3.1e-23   77.5   0.0   1   1   1.8e-25   1.3e-22   75.6   0.0     5   107   316   416   313   418 0.93 MeliponaBeecheii_006223
MeliponaBeecheii_005696-T1 -            990 ChlI                 PF13541.7    121   2.4e-10   35.8   0.0   1   1   7.3e-13   5.2e-10   34.7   0.0    54   121   859   926   808   926 0.94 MeliponaBeecheii_005696
MeliponaBeecheii_006260-T1 -           1042 CID                  PF04818.14   123   3.1e-13   45.5   0.4   1   1   1.4e-15   9.7e-13   43.9   0.1     3   122   495   623   493   624 0.79 MeliponaBeecheii_006260
MeliponaBeecheii_006376-T1 -           1306 Cnd1                 PF12717.8    162   1.4e-25   85.7  10.9   1   1   7.3e-24   2.6e-21   71.8   0.8     1   127   132   254   132   259 0.97 MeliponaBeecheii_006376
MeliponaBeecheii_005790-T1 -            610 cNMP_binding         PF00027.30    89   5.2e-18   60.4   0.0   1   1   1.4e-20   9.6e-18   59.6   0.0     4    89     6    90     5    90 0.95 MeliponaBeecheii_005790
MeliponaBeecheii_006001-T1 -           2402 CNOT1_CAF1_bind      PF16415.6    225     5e-96  315.8   2.3   1   1   7.1e-99     5e-96  315.8   2.3     2   223  1071  1294  1070  1296 0.98 MeliponaBeecheii_006001
MeliponaBeecheii_006001-T1 -           2402 CNOT1_HEAT           PF16418.6    150   1.1e-50  167.0   0.0   1   1   4.7e-53   3.4e-50  165.5   0.0     1   150   506   660   506   660 0.96 MeliponaBeecheii_006001
MeliponaBeecheii_006001-T1 -           2402 CNOT1_TTP_bind       PF16417.6    189   9.8e-77  251.8   0.0   1   1   3.5e-79   2.5e-76  250.5   0.0    11   187   817   998   811  1000 0.97 MeliponaBeecheii_006001
MeliponaBeecheii_005705-T1 -            290 CN_hydrolase         PF00795.23   261   9.4e-61  200.8   0.0   1   1   1.5e-63   1.1e-60  200.6   0.0     2   260    19   269    18   270 0.95 MeliponaBeecheii_005705
MeliponaBeecheii_006003-T1 -            606 COBRA1               PF06209.14   472  8.1e-222  732.6   0.0   1   1  1.5e-224  1.1e-221  732.2   0.0     2   462   119   588   118   603 0.94 MeliponaBeecheii_006003
MeliponaBeecheii_006260-T1 -           1042 cwf21                PF08312.13    44   4.3e-12   41.5   4.5   1   1     6e-15   4.3e-12   41.5   4.5     3    43   776   822   775   823 0.89 MeliponaBeecheii_006260
MeliponaBeecheii_006000-T1 -            897 DAO                  PF01266.25   353   1.2e-61  204.6   0.0   1   1   2.4e-64   1.7e-61  204.1   0.0     1   353    51   410    51   410 0.84 MeliponaBeecheii_006000
MeliponaBeecheii_005925-T1 -            157 DDE_Tnp_1_7          PF13843.7    350   3.5e-17   58.1   0.0   1   1   1.1e-19     4e-17   57.9   0.0    36   132     7   105     3   132 0.89 MeliponaBeecheii_005925
MeliponaBeecheii_006177-T1 -             72 DDE_Tnp_1_7          PF13843.7    350   4.4e-11   38.1   0.0   1   1   1.3e-13   4.6e-11   38.0   0.0   201   253    18    71     7    72 0.89 MeliponaBeecheii_006177
MeliponaBeecheii_005889-T1 -            603 DDHD                 PF02862.18   239   2.3e-37  124.7   4.3   1   2   1.4e-30     1e-27   93.2   0.2     1    86   412   491   412   526 0.80 MeliponaBeecheii_005889
MeliponaBeecheii_005889-T1 -            603 DDHD                 PF02862.18   239   2.3e-37  124.7   4.3   2   2   4.8e-12   3.4e-09   32.5   1.2   198   238   558   597   490   598 0.77 MeliponaBeecheii_005889
MeliponaBeecheii_005807-T1 -            444 DEAD                 PF00270.30   176   3.2e-45  149.5   0.3   1   1   1.3e-47   4.8e-45  148.9   0.3     2   175    80   244    79   245 0.96 MeliponaBeecheii_005807
MeliponaBeecheii_006362-T1 -            773 DEAD                 PF00270.30   176   1.3e-08   30.2   0.4   1   1   2.1e-09   7.5e-07   24.5   0.0    13   168   202   349   186   358 0.68 MeliponaBeecheii_006362
MeliponaBeecheii_005869-T1 -            995 DEAD_2               PF06733.16   175   1.2e-53  176.8   8.0   1   1     4e-56   2.8e-53  175.5   8.0     1   174   115   276   115   277 0.95 MeliponaBeecheii_005869
MeliponaBeecheii_005697-T1 -            174 DGCR6                PF07324.12   194   3.1e-64  211.6  11.3   1   1   1.5e-66   1.1e-63  209.9  11.3    14   190     9   172     2   174 0.92 MeliponaBeecheii_005697
MeliponaBeecheii_005765-T1 -            614 DHHC                 PF01529.21   134   5.5e-37  122.3  12.2   1   1   7.7e-40   5.5e-37  122.3  12.2     3   132   414   549   412   551 0.90 MeliponaBeecheii_005765
MeliponaBeecheii_005877-T1 -            144 DIM1                 PF02966.17   133   6.8e-59  192.9   0.7   1   1   1.2e-61   8.2e-59  192.6   0.7    24   133    29   138    23   138 0.99 MeliponaBeecheii_005877
MeliponaBeecheii_006212-T1 -            543 DnaJ                 PF00226.32    63   1.3e-29   97.6   5.1   1   1   6.5e-32   2.3e-29   96.8   5.1     1    63    88   150    88   150 0.99 MeliponaBeecheii_006212
MeliponaBeecheii_006374-T1 -            816 DnaJ                 PF00226.32    63   1.6e-25   84.5   0.5   1   1   1.1e-27   3.8e-25   83.3   0.5     1    63    58   119    58   119 0.98 MeliponaBeecheii_006374
MeliponaBeecheii_006212-T1 -            543 DnaJ_C               PF01556.19   153   2.7e-30  101.0   0.2   1   1   7.7e-33   5.5e-30  100.0   0.2     2   153   222   425   221   425 0.96 MeliponaBeecheii_006212
MeliponaBeecheii_006212-T1 -            543 DnaJ_CXXCXGXG        PF00684.20    66     2e-10   36.3  14.8   1   1   2.8e-13     2e-10   36.3  14.8     1    66   248   308   248   308 0.88 MeliponaBeecheii_006212
MeliponaBeecheii_006123-T1 -            944 DNA_pol_A_exo1       PF01612.21   176   8.1e-27   89.5   0.3   1   1     3e-29   2.1e-26   88.2   0.3    19   172   415   587   396   591 0.89 MeliponaBeecheii_006123
MeliponaBeecheii_006140-T1 -           3227 DRIM                 PF07539.13   616  4.4e-162  535.9   8.9   1   1  6.3e-165  4.4e-162  535.9   8.9     6   615   888  1527   885  1528 0.93 MeliponaBeecheii_006140
MeliponaBeecheii_005867-T1 -            412 DUF1679              PF07914.12   414   1.9e-14   48.7   0.6   1   1   4.5e-17   3.2e-14   48.0   0.6   176   344   170   332     9   388 0.80 MeliponaBeecheii_005867
MeliponaBeecheii_005803-T1 -            739 DUF1897              PF09005.11    36   7.7e-39  126.4  18.1   1   2   1.3e-25   9.4e-23   74.9   3.1     1    36   536   571   536   571 0.97 MeliponaBeecheii_005803
MeliponaBeecheii_005803-T1 -            739 DUF1897              PF09005.11    36   7.7e-39  126.4  18.1   2   2   8.5e-23     6e-20   65.9   7.2     2    36   617   651   616   651 0.96 MeliponaBeecheii_005803
MeliponaBeecheii_005679-T1 -            501 DUF2048              PF09752.10   352  5.3e-155  511.2   0.0   1   1  7.2e-157  5.1e-154  508.0   0.0     1   352    16   491    16   491 0.98 MeliponaBeecheii_005679
MeliponaBeecheii_006361-T1 -            844 DUF3342              PF11822.9     97   5.2e-34  111.8   1.6   1   1   7.3e-37   5.2e-34  111.8   1.6     1    97   267   364   267   364 0.98 MeliponaBeecheii_006361
MeliponaBeecheii_006192-T1 -            166 DUF3421              PF11901.9    115   9.7e-37  120.9   0.3   1   1   6.3e-35   4.5e-32  105.9   0.1     2    96    26   117    25   120 0.97 MeliponaBeecheii_006192
MeliponaBeecheii_006223-T1 -            954 DUF3585              PF12130.9    133   2.6e-37  123.4  24.2   1   1   3.7e-40   2.6e-37  123.4  24.2     1   132   801   934   801   935 0.95 MeliponaBeecheii_006223
MeliponaBeecheii_006001-T1 -           2402 DUF3819              PF12842.8    144   2.1e-54  178.8   5.4   1   1     3e-57   2.1e-54  178.8   5.4     1   144  1383  1530  1383  1530 0.97 MeliponaBeecheii_006001
MeliponaBeecheii_006364-T1 -            446 DUF4729              PF15866.6    209   6.1e-29   96.3   0.1   1   1   2.2e-31   1.5e-28   95.0   0.1     1   203   245   437   245   442 0.84 MeliponaBeecheii_006364
MeliponaBeecheii_006142-T1 -            559 DUF4816              PF16086.6     43   1.2e-78  254.3 252.7   1   6   4.8e-18   1.7e-15   52.1  36.1     1    41   181   221   181   223 0.96 MeliponaBeecheii_006142
MeliponaBeecheii_006142-T1 -            559 DUF4816              PF16086.6     43   1.2e-78  254.3 252.7   2   6   1.7e-11     6e-09   31.2  31.5     8    43   260   295   260   302 0.99 MeliponaBeecheii_006142
MeliponaBeecheii_006142-T1 -            559 DUF4816              PF16086.6     43   1.2e-78  254.3 252.7   3   6   6.8e-13   2.4e-10   35.7  21.7     7    42   283   318   283   319 0.97 MeliponaBeecheii_006142
MeliponaBeecheii_006142-T1 -            559 DUF4816              PF16086.6     43   1.2e-78  254.3 252.7   4   6   5.5e-13   1.9e-10   36.0  20.4     2    29   338   365   337   366 0.97 MeliponaBeecheii_006142
MeliponaBeecheii_006142-T1 -            559 DUF4816              PF16086.6     43   1.2e-78  254.3 252.7   5   6   1.6e-11   5.8e-09   31.2  19.8     1    29   383   413   383   413 0.97 MeliponaBeecheii_006142
MeliponaBeecheii_006142-T1 -            559 DUF4816              PF16086.6     43   1.2e-78  254.3 252.7   6   6   1.7e-18   5.8e-16   53.6  33.0     2    42   432   474   431   475 0.97 MeliponaBeecheii_006142
MeliponaBeecheii_006143-T1 -            501 DUF4816              PF16086.6     43   2.7e-62  201.9 213.1   1   6   2.9e-18     1e-15   52.9  32.1     2    42   245   285   244   286 0.98 MeliponaBeecheii_006143
MeliponaBeecheii_006143-T1 -            501 DUF4816              PF16086.6     43   2.7e-62  201.9 213.1   2   6   8.4e-12     3e-09   32.2  21.7    12    43   303   334   303   334 0.99 MeliponaBeecheii_006143
MeliponaBeecheii_006143-T1 -            501 DUF4816              PF16086.6     43   2.7e-62  201.9 213.1   3   6   6.1e-12   2.1e-09   32.6  25.2     2    29   377   404   376   405 0.97 MeliponaBeecheii_006143
MeliponaBeecheii_006143-T1 -            501 DUF4816              PF16086.6     43   2.7e-62  201.9 213.1   4   6   8.6e-17     3e-14   48.1  27.0     3    42   402   441   401   441 0.99 MeliponaBeecheii_006143
MeliponaBeecheii_006143-T1 -            501 DUF4816              PF16086.6     43   2.7e-62  201.9 213.1   5   6   1.3e-11   4.7e-09   31.5  18.8     3    33   426   456   426   456 0.98 MeliponaBeecheii_006143
MeliponaBeecheii_006143-T1 -            501 DUF4816              PF16086.6     43   2.7e-62  201.9 213.1   6   6   3.2e-15   1.1e-12   43.1  39.0     1    42   446   489   446   490 0.96 MeliponaBeecheii_006143
MeliponaBeecheii_006375-T1 -             91 DUF543               PF04418.13    75   2.9e-22   73.9   0.9   1   1   6.7e-25   4.7e-22   73.2   0.9    15    74     6    65     2    66 0.94 MeliponaBeecheii_006375
MeliponaBeecheii_006220-T1 -            229 DUF745               PF05335.14   183   7.8e-53  174.3  61.1   1   1   2.6e-55   9.1e-53  174.1  61.1     8   183    36   211    29   211 0.98 MeliponaBeecheii_006220
MeliponaBeecheii_006221-T1 -            388 DUF745               PF05335.14   183     2e-41  137.1  61.7   1   1   8.8e-44   3.1e-41  136.5  61.7     9   183    68   242    61   242 0.98 MeliponaBeecheii_006221
MeliponaBeecheii_005867-T1 -            412 EcKinase             PF02958.21   294   3.5e-68  225.5   0.3   1   1   6.9e-71   4.9e-68  225.0   0.3     1   293    41   334    41   335 0.89 MeliponaBeecheii_005867
MeliponaBeecheii_006356-T1 -            643 EFG_C                PF00679.25    89   3.2e-20   67.4   0.0   1   1   1.1e-22   7.8e-20   66.2   0.0     2    86   447   532   446   535 0.96 MeliponaBeecheii_006356
MeliponaBeecheii_005805-T1 -           1798 EGF_CA               PF07645.16    42   3.5e-11   38.6  35.1   1   2   7.7e-11   5.4e-08   28.4  14.9     1    42   234   272   234   272 0.96 MeliponaBeecheii_005805
MeliponaBeecheii_005805-T1 -           1798 EGF_CA               PF07645.16    42   3.5e-11   38.6  35.1   2   2   3.9e-10   2.8e-07   26.1  12.2     1    42  1314  1351  1314  1351 0.95 MeliponaBeecheii_005805
MeliponaBeecheii_005680-T1 -            320 eIF2A                PF08662.12   194   1.4e-10   36.8   0.0   1   1   3.1e-10   2.2e-07   26.4   0.0    44   162    97   214    80   217 0.80 MeliponaBeecheii_005680
MeliponaBeecheii_006146-T1 -            356 Epimerase            PF01370.22   241   7.5e-80  263.3   0.0   1   1   1.3e-82   9.2e-80  263.0   0.0     1   241    10   258    10   258 0.99 MeliponaBeecheii_006146
MeliponaBeecheii_005890-T1 -             75 ER                   PF01133.18    98   6.4e-35  114.7   0.2   1   1   9.9e-38     7e-35  114.5   0.2    28    97     1    70     1    71 0.98 MeliponaBeecheii_005890
MeliponaBeecheii_005698-T1 -           1012 EST1                 PF10374.10   134   3.9e-21   71.3   0.6   1   1   5.5e-24   3.9e-21   71.3   0.6     1   133    77   194    77   195 0.78 MeliponaBeecheii_005698
MeliponaBeecheii_005698-T1 -           1012 EST1_DNA_bind        PF10373.10   282   1.7e-34  115.0   6.2   1   1   2.9e-31   2.1e-28   95.0   2.2     1   194   203   403   203   420 0.71 MeliponaBeecheii_005698
MeliponaBeecheii_006163-T1 -            222 Ets                  PF00178.23    81     1e-36  120.6   0.3   1   1     2e-39   1.4e-36  120.2   0.3     1    80    53   131    53   132 0.98 MeliponaBeecheii_006163
MeliponaBeecheii_006233-T1 -            380 FA                   PF08736.12    44   6.7e-12   40.8   0.6   1   1   4.1e-14   2.9e-11   38.7   0.1     2    37    36    71    35    78 0.94 MeliponaBeecheii_006233
MeliponaBeecheii_006000-T1 -            897 FAO_M                PF16350.6     56   7.6e-23   76.1   0.1   1   1   2.4e-25   1.7e-22   75.0   0.1     1    56   413   468   413   468 0.99 MeliponaBeecheii_006000
MeliponaBeecheii_005865-T1 -            333 FA_hydroxylase       PF04116.14   133     2e-22   75.4  14.8   1   1   2.8e-25     2e-22   75.4  14.8     2   133   175   298   174   298 0.92 MeliponaBeecheii_005865
MeliponaBeecheii_005702-T1 -            161 Fer2                 PF00111.28    78   9.9e-10   33.7   0.1   1   1     2e-12   1.4e-09   33.2   0.1     2    78    57   142    56   142 0.83 MeliponaBeecheii_005702
MeliponaBeecheii_006239-T1 -            100 FERM_M               PF00373.19   111   1.3e-10   36.9   0.0   1   1   2.1e-13   1.5e-10   36.7   0.0     3    45    18    60    16    93 0.85 MeliponaBeecheii_006239
MeliponaBeecheii_005801-T1 -            459 FKBP_C               PF00254.29    94   8.7e-51  165.7   0.5   1   2   6.2e-33   4.4e-30   99.3   0.0     1    94    23   115    23   115 0.97 MeliponaBeecheii_005801
MeliponaBeecheii_005801-T1 -            459 FKBP_C               PF00254.29    94   8.7e-51  165.7   0.5   2   2   5.2e-22   3.7e-19   64.3   0.2     4    93   143   229   140   230 0.97 MeliponaBeecheii_005801
MeliponaBeecheii_006138-T1 -            430 Flot                 PF15975.6    123   4.3e-10   35.2  15.4   1   1   6.1e-13   4.3e-10   35.2  15.4     1    81   313   392   311   421 0.80 MeliponaBeecheii_006138
MeliponaBeecheii_006128-T1 -            495 Forkhead             PF00250.19    88   3.3e-42  138.0   0.1   1   1   3.4e-44   6.1e-42  137.1   0.1     2    87    70   154    69   155 0.97 MeliponaBeecheii_006128
MeliponaBeecheii_006145-T1 -            256 Forkhead             PF00250.19    88   5.6e-41  134.0   0.4   1   1   7.6e-43   1.4e-40  132.8   0.1     1    88    74   168    74   168 0.95 MeliponaBeecheii_006145
MeliponaBeecheii_006130-T1 -            426 Forkhead             PF00250.19    88   2.3e-38  125.7   0.0   1   1   2.4e-40   4.2e-38  124.8   0.0     1    88    94   180    94   180 0.97 MeliponaBeecheii_006130
MeliponaBeecheii_006343-T1 -            422 Forkhead             PF00250.19    88   2.4e-35  116.0   0.0   1   1   2.6e-37   4.6e-35  115.1   0.0     2    87   114   196   113   197 0.96 MeliponaBeecheii_006343
MeliponaBeecheii_005805-T1 -           1798 FXa_inhibition       PF14670.7     36   1.2e-25   85.0 151.2   1   1   1.6e-13   1.1e-10   37.1   7.9     1    36   851   887   851   887 0.94 MeliponaBeecheii_005805
MeliponaBeecheii_006360-T1 -           1123 FYVE                 PF01363.22    69   2.3e-19   64.8   7.0   1   1     1e-21   7.4e-19   63.2   7.0     9    68  1062  1119  1056  1120 0.92 MeliponaBeecheii_006360
MeliponaBeecheii_005706-T1 -            459 G-patch              PF01585.24    45   2.6e-07   25.9   4.9   1   1   1.4e-09   9.6e-07   24.1   4.9     4    44   179   218   177   219 0.90 MeliponaBeecheii_005706
MeliponaBeecheii_005706-T1 -            459 G-patch_2            PF12656.8     61   4.7e-23   76.6   0.2   1   1   6.6e-26   4.7e-23   76.6   0.2     2    60   164   221   163   222 0.94 MeliponaBeecheii_005706
MeliponaBeecheii_005694-T1 -            843 GCP_C_terminal       PF04130.14   308   3.4e-72  238.9   7.7   1   1   9.3e-75   6.6e-72  237.9   7.7     1   308   485   824   485   824 0.91 MeliponaBeecheii_005694
MeliponaBeecheii_005694-T1 -            843 GCP_N_terminal       PF17681.2    304     1e-73  244.1   1.3   1   1   2.8e-76     2e-73  243.1   1.3     3   304   194   482   192   482 0.94 MeliponaBeecheii_005694
MeliponaBeecheii_006086-T1 -            172 GCV_H                PF01597.20   122   5.7e-46  150.8   0.4   1   1   9.9e-49     7e-46  150.6   0.4     2   121    51   169    50   170 0.98 MeliponaBeecheii_006086
MeliponaBeecheii_006000-T1 -            897 GCV_T                PF01571.22   256   1.7e-64  213.1   0.0   1   1   3.9e-67   2.7e-64  212.4   0.0     2   255   471   756   470   757 0.96 MeliponaBeecheii_006000
MeliponaBeecheii_006000-T1 -            897 GCV_T_C              PF08669.12    80   1.5e-11   39.5   0.0   1   1   5.2e-14   3.7e-11   38.3   0.0     1    73   782   869   782   874 0.85 MeliponaBeecheii_006000
MeliponaBeecheii_006146-T1 -            356 GDP_Man_Dehyd        PF16363.6    332  2.7e-162  535.2   0.0   1   1  4.3e-165    3e-162  535.1   0.0     1   332    11   342    11   342 1.00 MeliponaBeecheii_006146
MeliponaBeecheii_005795-T1 -            506 GD_N                 PF16030.6    108   1.5e-31  104.3   0.0   1   1     4e-34   2.8e-31  103.5   0.0     1   107    67   174    67   175 0.97 MeliponaBeecheii_005795
MeliponaBeecheii_006378-T1 -            471 GHMP_kinases_C       PF08544.14    85   2.1e-08   29.9   0.0   1   1   8.7e-11   6.2e-08   28.4   0.0    12    73   384   442   361   453 0.84 MeliponaBeecheii_006378
MeliponaBeecheii_006378-T1 -            471 GHMP_kinases_N       PF00288.27    66   1.5e-15   52.6   0.1   1   1   1.1e-17   3.8e-15   51.4   0.1     2    66   222   297   221   297 0.83 MeliponaBeecheii_006378
MeliponaBeecheii_006173-T1 -            383 GHMP_kinases_N       PF00288.27    66   2.4e-09   32.8   0.6   1   1   1.5e-11   5.3e-09   31.7   0.6     1    36    93   128    93   157 0.75 MeliponaBeecheii_006173
MeliponaBeecheii_005868-T1 -            281 Glucosamine_iso      PF01182.21   225   5.8e-21   70.8   0.0   1   1   1.2e-23   8.3e-21   70.3   0.0     3   223     9   235     7   237 0.85 MeliponaBeecheii_005868
MeliponaBeecheii_006209-T1 -            449 Glyco_transf_49      PF13896.7    330   6.4e-81  267.7   0.0   1   1   1.1e-83   7.6e-81  267.5   0.0     2   330   127   442   126   442 0.86 MeliponaBeecheii_006209
MeliponaBeecheii_006011-T1 -            140 Got1                 PF04178.13   114   1.1e-22   76.0  10.6   1   1   1.9e-25   1.3e-22   75.7  10.6     2   113    14   113    11   114 0.95 MeliponaBeecheii_006011
MeliponaBeecheii_005804-T1 -            481 GSH_synthase         PF03199.16   107   1.8e-32  107.4   0.1   1   1   6.1e-35   4.3e-32  106.2   0.1     2   107   203   303   202   303 0.97 MeliponaBeecheii_005804
MeliponaBeecheii_005804-T1 -            481 GSH_synth_ATP        PF03917.18   382  9.7e-140  461.0   0.4   1   1  1.6e-142  1.1e-139  460.8   0.4     2   382    17   479    16   479 0.97 MeliponaBeecheii_005804
MeliponaBeecheii_006164-T1 -            242 GST_C_2              PF13410.7     69   8.6e-09   30.8   0.0   1   1   1.9e-11   1.3e-08   30.2   0.0    10    67   139   203   117   205 0.86 MeliponaBeecheii_006164
MeliponaBeecheii_006164-T1 -            242 GST_N                PF02798.21    76   9.9e-15   50.2   0.1   1   1     3e-17   2.1e-14   49.1   0.1     3    75    20    90    18    91 0.93 MeliponaBeecheii_006164
MeliponaBeecheii_006164-T1 -            242 GST_N_2              PF13409.7     70   1.2e-18   62.7   0.1   1   1   2.6e-21   1.8e-18   62.1   0.1     1    69    27    91    27    92 0.97 MeliponaBeecheii_006164
MeliponaBeecheii_006164-T1 -            242 GST_N_3              PF13417.7     75   3.8e-24   80.3   0.2   1   1   9.2e-27   6.5e-24   79.6   0.2     1    73    22    95    22   101 0.96 MeliponaBeecheii_006164
MeliponaBeecheii_006356-T1 -            643 GTP_EFTU             PF00009.28   195   5.5e-52  171.6   0.7   1   1   1.2e-54   8.4e-52  171.0   0.7     1   194    45   222    45   223 0.93 MeliponaBeecheii_006356
MeliponaBeecheii_006134-T1 -           1091 Guanylate_cyc        PF00211.21   183   1.7e-90  297.0   1.1   1   2   5.3e-51   3.8e-48  159.0   0.1     4   167   272   439   269   456 0.92 MeliponaBeecheii_006134
MeliponaBeecheii_006134-T1 -           1091 Guanylate_cyc        PF00211.21   183   1.7e-90  297.0   1.1   2   2   3.6e-44   2.6e-41  136.7   0.1     2   181   877  1072   876  1073 0.93 MeliponaBeecheii_006134
MeliponaBeecheii_006153-T1 -           1037 Hamartin             PF04388.13   727  3.4e-190  629.7  12.8   1   1  4.9e-193  3.4e-190  629.7  12.8     1   727     8   697     8   697 0.85 MeliponaBeecheii_006153
MeliponaBeecheii_006132-T1 -           1080 HEAT                 PF02985.23    31   2.6e-17   57.1   0.4   1   1   4.4e-07    0.0001   17.9   0.0     7    31   395   419   390   419 0.89 MeliponaBeecheii_006132
MeliponaBeecheii_005807-T1 -            444 Helicase_C           PF00271.32   111   4.6e-28   93.3   0.4   1   1   1.4e-29     5e-27   89.9   0.2     4   111   281   387   278   387 0.90 MeliponaBeecheii_005807
MeliponaBeecheii_006362-T1 -            773 Helicase_C           PF00271.32   111   5.9e-19   63.9   0.0   1   1   8.5e-21     3e-18   61.6   0.0     2   111   568   680   567   680 0.90 MeliponaBeecheii_006362
MeliponaBeecheii_005869-T1 -            995 Helicase_C_2         PF13307.7    170     6e-58  191.2   0.0   1   1   4.3e-60     3e-57  188.9   0.0     3   169   547   727   545   728 0.91 MeliponaBeecheii_005869
MeliponaBeecheii_006139-T1 -            296 Hep_59               PF07052.12   106   6.2e-33  109.1   7.0   1   1   8.8e-36   6.2e-33  109.1   7.0     1   106   110   213   110   213 0.93 MeliponaBeecheii_006139
MeliponaBeecheii_006087-T1 -            534 Hormone_recep        PF00104.31   211   1.6e-14   49.5   5.8   1   1   2.2e-16   1.5e-13   46.3   5.8    13   205   311   510   299   514 0.85 MeliponaBeecheii_006087
MeliponaBeecheii_006148-T1 -            147 HTH_3                PF01381.23    55   5.7e-14   47.4   0.2   1   1   1.3e-16     9e-14   46.8   0.2     1    52    80   131    80   133 0.95 MeliponaBeecheii_006148
MeliponaBeecheii_006124-T1 -            229 HTH_48               PF17906.2     50   8.3e-21   69.4   0.2   1   1   2.6e-23   1.8e-20   68.3   0.2     1    50    43    92    43    92 0.99 MeliponaBeecheii_006124
MeliponaBeecheii_005910-T1 -            144 HTH_Tnp_Tc5          PF03221.17    66   1.4e-13   46.1   2.1   1   1   3.8e-16   2.7e-13   45.2   0.2     2    63     7    66     6    69 0.94 MeliponaBeecheii_005910
MeliponaBeecheii_005852-T1 -            313 Hydrolase            PF00702.27   210   2.3e-13   46.4   0.0   1   1   2.6e-14   9.2e-12   41.1   0.0     1   205    21   251    21   256 0.68 MeliponaBeecheii_005852
MeliponaBeecheii_005853-T1 -            307 Hydrolase            PF00702.27   210   8.1e-12   41.3   0.0   1   1     3e-14     1e-11   40.9   0.0     1   210    21   258    21   258 0.79 MeliponaBeecheii_005853
MeliponaBeecheii_005852-T1 -            313 Hydrolase_6          PF13344.7    101     3e-30   99.8   0.0   1   1   2.1e-32   7.6e-30   98.5   0.0     1   100    24   123    24   124 0.99 MeliponaBeecheii_005852
MeliponaBeecheii_005853-T1 -            307 Hydrolase_6          PF13344.7    101   2.6e-28   93.5   0.1   1   1   1.5e-30   5.2e-28   92.6   0.1     1   101    24   124    24   124 0.99 MeliponaBeecheii_005853
MeliponaBeecheii_005853-T1 -            307 Hydrolase_like       PF13242.7     75   1.6e-18   62.1   0.0   1   1   8.9e-21   3.1e-18   61.1   0.0     2    59   218   275   217   300 0.82 MeliponaBeecheii_005853
MeliponaBeecheii_005852-T1 -            313 Hydrolase_like       PF13242.7     75   3.4e-16   54.6   0.0   1   1   1.9e-18   6.6e-16   53.7   0.0     1    72   215   295   215   298 0.81 MeliponaBeecheii_005852
MeliponaBeecheii_006171-T1 -           1313 I-set                PF07679.17    90   1.1e-57  187.5   0.0   1   3   2.2e-21   7.8e-19   63.0   0.0     1    82   260   339   260   349 0.86 MeliponaBeecheii_006171
MeliponaBeecheii_006171-T1 -           1313 I-set                PF07679.17    90   1.1e-57  187.5   0.0   2   3   1.1e-21   3.7e-19   64.1   0.0     2    90   355   441   354   441 0.98 MeliponaBeecheii_006171
MeliponaBeecheii_006171-T1 -           1313 I-set                PF07679.17    90   1.1e-57  187.5   0.0   3   3   2.1e-19   7.6e-17   56.7   0.0     1    90   449   534   449   534 0.95 MeliponaBeecheii_006171
MeliponaBeecheii_005809-T1 -            627 I-set                PF07679.17    90   7.9e-14   47.0   0.0   1   1   3.9e-16   1.4e-13   46.2   0.0     5    90   264   358   260   358 0.90 MeliponaBeecheii_005809
MeliponaBeecheii_006351-T1 -            979 IBN_N                PF03810.20    74   2.2e-18   61.4   0.0   1   1   8.5e-20     3e-17   57.8   0.1     1    70    23    91    23    94 0.97 MeliponaBeecheii_006351
MeliponaBeecheii_006132-T1 -           1080 IBN_N                PF03810.20    74   4.9e-06   21.9   6.7   1   1     2e-08     7e-06   21.4   3.1     5    73    23    86    20    87 0.83 MeliponaBeecheii_006132
MeliponaBeecheii_006171-T1 -           1313 ig                   PF00047.26    87   1.2e-27   91.4   0.0   1   3   3.6e-12   1.3e-09   33.6   0.0     3    84   266   342   264   344 0.83 MeliponaBeecheii_006171
MeliponaBeecheii_006171-T1 -           1313 ig                   PF00047.26    87   1.2e-27   91.4   0.0   2   3   1.1e-10   3.9e-08   28.9   0.0     5    84   362   436   360   439 0.92 MeliponaBeecheii_006171
MeliponaBeecheii_006171-T1 -           1313 ig                   PF00047.26    87   1.2e-27   91.4   0.0   3   3   2.3e-09   8.2e-07   24.6   0.0     3    81   455   526   454   530 0.91 MeliponaBeecheii_006171
MeliponaBeecheii_005809-T1 -            627 ig                   PF00047.26    87   8.2e-07   24.6   0.0   1   1   4.7e-09   1.7e-06   23.6   0.0     4    86   267   355   264   356 0.82 MeliponaBeecheii_005809
MeliponaBeecheii_006171-T1 -           1313 Ig_2                 PF13895.7     79     6e-29   95.7   0.0   1   3     3e-10   1.1e-07   27.6   0.0     6    74   266   343   259   350 0.80 MeliponaBeecheii_006171
MeliponaBeecheii_006171-T1 -           1313 Ig_2                 PF13895.7     79     6e-29   95.7   0.0   2   3   5.7e-12     2e-09   33.1   0.0     6    77   360   441   351   442 0.76 MeliponaBeecheii_006171
MeliponaBeecheii_006171-T1 -           1313 Ig_2                 PF13895.7     79     6e-29   95.7   0.0   3   3   2.9e-11     1e-08   30.9   0.0    14    70   463   526   449   534 0.77 MeliponaBeecheii_006171
MeliponaBeecheii_005809-T1 -            627 Ig_2                 PF13895.7     79   1.4e-08   30.5   0.0   1   1   1.1e-10   3.8e-08   29.0   0.0     4    77   263   356   259   358 0.75 MeliponaBeecheii_005809
MeliponaBeecheii_006171-T1 -           1313 Ig_3                 PF13927.7     79   1.4e-49  162.1   0.1   1   3   1.3e-18   4.5e-16   54.7   0.0     2    78   260   333   259   334 0.91 MeliponaBeecheii_006171
MeliponaBeecheii_006171-T1 -           1313 Ig_3                 PF13927.7     79   1.4e-49  162.1   0.1   2   3   4.4e-17   1.6e-14   49.7   0.0     8    79   360   428   352   428 0.86 MeliponaBeecheii_006171
MeliponaBeecheii_006171-T1 -           1313 Ig_3                 PF13927.7     79   1.4e-49  162.1   0.1   3   3   2.6e-18   9.3e-16   53.7   0.0     1    79   448   521   448   521 0.93 MeliponaBeecheii_006171
MeliponaBeecheii_005809-T1 -            627 Ig_3                 PF13927.7     79   3.6e-14   48.6   0.0   1   1   2.2e-16   7.7e-14   47.5   0.0     3    79   261   345   259   345 0.87 MeliponaBeecheii_005809
MeliponaBeecheii_005802-T1 -            349 IMPDH                PF00478.26   345   1.1e-87  289.6   0.1   1   1   2.5e-90   1.7e-87  289.0   0.1     2   336    10   337     9   340 0.93 MeliponaBeecheii_005802
MeliponaBeecheii_006377-T1 -            840 Ion_trans            PF00520.32   245   6.3e-46  152.0  55.3   1   2   7.2e-26   1.3e-23   78.9  18.7    33   243   165   354   133   356 0.87 MeliponaBeecheii_006377
MeliponaBeecheii_006377-T1 -            840 Ion_trans            PF00520.32   245   6.3e-46  152.0  55.3   2   2   6.8e-26   1.2e-23   79.0  28.6     2   225   466   700   465   706 0.86 MeliponaBeecheii_006377
MeliponaBeecheii_005786-T1 -            291 Ion_trans            PF00520.32   245   1.5e-21   72.2   2.7   1   1     1e-23   1.8e-21   71.9   2.7     2   196    86   281    85   291 0.89 MeliponaBeecheii_005786
MeliponaBeecheii_005693-T1 -            889 Ion_trans            PF00520.32   245     1e-15   53.0  19.8   1   1   9.8e-18   1.7e-15   52.3  19.8     4   239   496   723   493   728 0.85 MeliponaBeecheii_005693
MeliponaBeecheii_005823-T1 -            191 Ion_trans            PF00520.32   245   3.8e-08   28.3   1.6   1   1     3e-10   5.3e-08   27.8   1.6   201   244     9    49     1    50 0.78 MeliponaBeecheii_005823
MeliponaBeecheii_005919-T1 -            133 Ion_trans_2          PF07885.17    79   1.9e-11   39.2   3.2   1   1     1e-13   3.6e-11   38.4   3.2    32    75    17    60    16    63 0.92 MeliponaBeecheii_005919
MeliponaBeecheii_006210-T1 -            467 Ion_trans_2          PF07885.17    79   1.1e-06   24.0   0.6   1   1   3.1e-09   1.1e-06   24.0   0.6    19    74   275   337   260   341 0.79 MeliponaBeecheii_006210
MeliponaBeecheii_005882-T1 -            474 IRS                  PF02174.18   100   2.1e-25   84.0   0.0   1   1   5.6e-28     4e-25   83.1   0.0     3    96    16   103    14   107 0.93 MeliponaBeecheii_005882
MeliponaBeecheii_005700-T1 -            434 Jiraiya              PF15038.7    169   3.3e-25   83.9  13.3   1   1   8.8e-28   6.2e-25   83.0  13.3     1    86   292   372   292   385 0.90 MeliponaBeecheii_005700
MeliponaBeecheii_005803-T1 -            739 KH_1                 PF00013.30    66   3.8e-71  230.3  22.7   1   4   9.4e-22   6.6e-19   63.0   0.1     3    65   111   172   109   173 0.92 MeliponaBeecheii_005803
MeliponaBeecheii_005803-T1 -            739 KH_1                 PF00013.30    66   3.8e-71  230.3  22.7   2   4   1.2e-21   8.8e-19   62.6   0.6     3    66   202   265   200   265 0.93 MeliponaBeecheii_005803
MeliponaBeecheii_005803-T1 -            739 KH_1                 PF00013.30    66   3.8e-71  230.3  22.7   3   4   1.2e-19   8.3e-17   56.3   2.4     2    66   304   368   303   368 0.92 MeliponaBeecheii_005803
MeliponaBeecheii_005803-T1 -            739 KH_1                 PF00013.30    66   3.8e-71  230.3  22.7   4   4   3.5e-21   2.4e-18   61.2   1.8     2    63   420   481   419   484 0.89 MeliponaBeecheii_005803
MeliponaBeecheii_005803-T1 -            739 KH_2                 PF07650.18    78   4.7e-21   69.9  15.4   1   2   1.8e-09   1.3e-06   23.7   0.9    23    60   300   337   297   371 0.88 MeliponaBeecheii_005803
MeliponaBeecheii_005803-T1 -            739 KH_2                 PF07650.18    78   4.7e-21   69.9  15.4   2   2   2.9e-09     2e-06   23.0   0.1    26    58   419   451   414   467 0.88 MeliponaBeecheii_005803
MeliponaBeecheii_005681-T1 -            262 KIAA1430             PF13879.7    102   2.4e-10   36.6  11.8   1   1   3.4e-13   2.4e-10   36.6  11.8    15   102   162   242   149   242 0.83 MeliponaBeecheii_005681
MeliponaBeecheii_006371-T1 -            608 Kinase-like          PF14531.7    288   1.2e-07   26.8   0.0   1   1   2.6e-10   1.9e-07   26.1   0.0   131   253   272   387   146   431 0.82 MeliponaBeecheii_006371
MeliponaBeecheii_006264-T1 -             94 L51_S25_CI-B8        PF05047.17    52   1.1e-14   49.6   0.1   1   1     2e-17   1.4e-14   49.2   0.1     1    51    27    77    27    78 0.97 MeliponaBeecheii_006264
MeliponaBeecheii_005677-T1 -           1039 La                   PF05383.18    59   7.6e-21   69.4   0.1   1   1   1.1e-23   7.6e-21   69.4   0.1     2    57   238   291   237   293 0.96 MeliponaBeecheii_005677
MeliponaBeecheii_005805-T1 -           1798 Ldl_recept_a         PF00057.19    37   1.1e-95  309.1 250.8   1  10     9e-14   3.2e-11   38.8  10.4     2    37    24    60    23    60 0.97 MeliponaBeecheii_005805
MeliponaBeecheii_005805-T1 -           1798 Ldl_recept_a         PF00057.19    37   1.1e-95  309.1 250.8   2  10   2.9e-12     1e-09   33.9  13.8     2    37    71   107    70   107 0.97 MeliponaBeecheii_005805
MeliponaBeecheii_005805-T1 -           1798 Ldl_recept_a         PF00057.19    37   1.1e-95  309.1 250.8   3  10   3.5e-13   1.2e-10   36.9  12.7     3    37   113   145   111   145 0.94 MeliponaBeecheii_005805
MeliponaBeecheii_005805-T1 -           1798 Ldl_recept_a         PF00057.19    37   1.1e-95  309.1 250.8   4  10   1.1e-13   3.8e-11   38.5  14.0     2    37   936   972   935   972 0.97 MeliponaBeecheii_005805
MeliponaBeecheii_005805-T1 -           1798 Ldl_recept_a         PF00057.19    37   1.1e-95  309.1 250.8   5  10   5.7e-15     2e-12   42.6   4.5     7    37  1033  1063  1031  1063 0.97 MeliponaBeecheii_005805
MeliponaBeecheii_005805-T1 -           1798 Ldl_recept_a         PF00057.19    37   1.1e-95  309.1 250.8   6  10   1.2e-14   4.3e-12   41.5  13.7     2    37  1067  1103  1066  1103 0.97 MeliponaBeecheii_005805
MeliponaBeecheii_005805-T1 -           1798 Ldl_recept_a         PF00057.19    37   1.1e-95  309.1 250.8   7  10   1.4e-12   4.9e-10   35.0   6.3     2    37  1107  1142  1106  1142 0.97 MeliponaBeecheii_005805
MeliponaBeecheii_005805-T1 -           1798 Ldl_recept_a         PF00057.19    37   1.1e-95  309.1 250.8   8  10   3.8e-10   1.4e-07   27.1   8.8     2    37  1152  1188  1151  1188 0.98 MeliponaBeecheii_005805
MeliponaBeecheii_005805-T1 -           1798 Ldl_recept_a         PF00057.19    37   1.1e-95  309.1 250.8   9  10   3.8e-14   1.3e-11   40.0  15.5     2    37  1190  1225  1189  1225 0.98 MeliponaBeecheii_005805
MeliponaBeecheii_005805-T1 -           1798 Ldl_recept_a         PF00057.19    37   1.1e-95  309.1 250.8  10  10     4e-12   1.4e-09   33.5   9.9     2    37  1240  1274  1239  1274 0.93 MeliponaBeecheii_005805
MeliponaBeecheii_005774-T1 -            564 Ldl_recept_a         PF00057.19    37   1.1e-17   59.4  26.8   1   2   2.1e-13   7.3e-11   37.6  11.4     2    37    23    60    22    60 0.92 MeliponaBeecheii_005774
MeliponaBeecheii_005774-T1 -            564 Ldl_recept_a         PF00057.19    37   1.1e-17   59.4  26.8   2   2   6.2e-13   2.2e-10   36.1   7.5     2    35    64    97    63   101 0.93 MeliponaBeecheii_005774
MeliponaBeecheii_005805-T1 -           1798 Ldl_recept_b         PF00058.18    42   3.3e-42  138.2  12.3   1   2   9.1e-10   6.4e-07   25.3   0.2     1    42   317   359   317   359 0.96 MeliponaBeecheii_005805
MeliponaBeecheii_005805-T1 -           1798 Ldl_recept_b         PF00058.18    42   3.3e-42  138.2  12.3   2   2   3.3e-12   2.3e-09   33.1   0.0     1    41   449   488   449   489 0.97 MeliponaBeecheii_005805
MeliponaBeecheii_006267-T1 -            218 Lectin_C             PF00059.22   108     7e-08   28.7   4.4   1   1   4.9e-09   3.5e-06   23.2   4.4     3   107    61   200    59   201 0.72 MeliponaBeecheii_006267
MeliponaBeecheii_006356-T1 -            643 LepA_C               PF06421.13   107   6.6e-45  147.1   3.2   1   1   6.1e-47   4.3e-44  144.5   1.7     1   107   536   642   536   642 0.99 MeliponaBeecheii_006356
MeliponaBeecheii_005696-T1 -            990 Lon_C                PF05362.14   205   4.2e-73  240.7   0.1   1   1   1.6e-75   1.1e-72  239.3   0.1     2   201   750   955   749   958 0.95 MeliponaBeecheii_005696
MeliponaBeecheii_005696-T1 -            990 LON_substr_bdg       PF02190.17   205   1.3e-37  125.0   5.7   1   1   3.9e-40   2.7e-37  124.0   5.7     2   205   110   381   109   381 0.87 MeliponaBeecheii_005696
MeliponaBeecheii_005797-T1 -            414 LPMO_10              PF03067.16   192   7.8e-30  100.3   1.8   1   1   1.4e-32     1e-29   99.9   1.8     1   192   120   307   120   307 0.85 MeliponaBeecheii_005797
MeliponaBeecheii_005809-T1 -            627 LRR_4                PF12799.8     43   1.8e-14   49.1  19.2   1   1   3.1e-10   7.3e-08   28.1   0.8     1    35    79   116    79   122 0.92 MeliponaBeecheii_005809
MeliponaBeecheii_005809-T1 -            627 LRR_5                PF13306.7    128   5.1e-12   41.3   0.0   1   2   6.5e-07   0.00015   17.2   0.0    57   126    79   152    60   153 0.52 MeliponaBeecheii_005809
MeliponaBeecheii_005809-T1 -            627 LRR_5                PF13306.7    128   5.1e-12   41.3   0.0   2   2   4.5e-11   1.1e-08   30.6   0.0     4    91   119   210   116   217 0.85 MeliponaBeecheii_005809
MeliponaBeecheii_006171-T1 -           1313 LRR_5                PF13306.7    128   2.2e-09   32.8   0.0   1   1   3.1e-11   7.3e-09   31.1   0.0     6   111    98   209    82   215 0.75 MeliponaBeecheii_006171
MeliponaBeecheii_006062-T1 -            813 LRR_5                PF13306.7    128     2e-08   29.7   0.1   1   1     1e-07   2.4e-05   19.7   0.1    23    95   158   230   137   280 0.76 MeliponaBeecheii_006062
MeliponaBeecheii_006150-T1 -            603 LRR_6                PF13516.7     24     1e-22   73.8  17.9   1   5   1.1e-05    0.0077   11.8   0.0     2    24    50    72    49    72 0.89 MeliponaBeecheii_006150
MeliponaBeecheii_006150-T1 -            603 LRR_6                PF13516.7     24     1e-22   73.8  17.9   2   5   2.3e-05     0.016   10.9   0.0     4    24   116   136   114   136 0.91 MeliponaBeecheii_006150
MeliponaBeecheii_006150-T1 -            603 LRR_6                PF13516.7     24     1e-22   73.8  17.9   3   5   5.6e-05     0.039    9.6   0.2     1    24   143   166   143   166 0.94 MeliponaBeecheii_006150
MeliponaBeecheii_006150-T1 -            603 LRR_6                PF13516.7     24     1e-22   73.8  17.9   4   5   3.5e-07   0.00024   16.5   0.3     1    24   238   261   238   261 0.96 MeliponaBeecheii_006150
MeliponaBeecheii_006150-T1 -            603 LRR_6                PF13516.7     24     1e-22   73.8  17.9   5   5   1.6e-07   0.00012   17.5   0.0     5    24   301   320   299   320 0.90 MeliponaBeecheii_006150
MeliponaBeecheii_005809-T1 -            627 LRR_8                PF13855.7     61   2.9e-40  131.3  39.5   1   4   7.9e-16   2.8e-13   44.9   2.8     1    61    79   139    79   139 0.98 MeliponaBeecheii_005809
MeliponaBeecheii_005809-T1 -            627 LRR_8                PF13855.7     61   2.9e-40  131.3  39.5   2   4   6.1e-11   2.2e-08   29.2   2.1    15    61   117   163   114   163 0.93 MeliponaBeecheii_005809
MeliponaBeecheii_005809-T1 -            627 LRR_8                PF13855.7     61   2.9e-40  131.3  39.5   3   4   5.2e-17   1.8e-14   48.7   5.2     3    61   129   187   127   187 0.98 MeliponaBeecheii_005809
MeliponaBeecheii_005809-T1 -            627 LRR_8                PF13855.7     61   2.9e-40  131.3  39.5   4   4   9.4e-18   3.3e-15   51.1   6.1     1    59   151   209   151   210 0.98 MeliponaBeecheii_005809
MeliponaBeecheii_006171-T1 -           1313 LRR_8                PF13855.7     61     1e-33  110.4  18.1   1   3     5e-12   1.8e-09   32.7   0.6     4    47    83   126    80   126 0.96 MeliponaBeecheii_006171
MeliponaBeecheii_006171-T1 -           1313 LRR_8                PF13855.7     61     1e-33  110.4  18.1   2   3   7.6e-21   2.7e-18   61.0   1.6     3    61   106   164   104   164 0.98 MeliponaBeecheii_006171
MeliponaBeecheii_006171-T1 -           1313 LRR_8                PF13855.7     61     1e-33  110.4  18.1   3   3   6.3e-16   2.2e-13   45.2   2.2     2    61   153   212   153   212 0.98 MeliponaBeecheii_006171
MeliponaBeecheii_006368-T1 -            751 MA3                  PF02847.18   113   3.1e-24   80.6   2.1   1   1   4.3e-27   3.1e-24   80.6   0.6     1   112   464   569   464   570 0.98 MeliponaBeecheii_006368
MeliponaBeecheii_006148-T1 -            147 MBF1                 PF08523.11    75   7.8e-26   85.8   3.0   1   1   2.1e-28   1.5e-25   84.9   3.0     1    75     2    72     2    72 0.94 MeliponaBeecheii_006148
MeliponaBeecheii_006173-T1 -            383 MDD_C                PF18376.2    187   5.9e-77  253.1   0.2   1   1   1.3e-79   8.8e-77  252.5   0.2     1   186   179   364   179   365 0.97 MeliponaBeecheii_006173
MeliponaBeecheii_006357-T1 -            178 Med21                PF11221.9    144   2.3e-30  101.2   8.2   1   1   3.3e-33   2.3e-30  101.2   8.2     1   143     1   125     1   126 0.95 MeliponaBeecheii_006357
MeliponaBeecheii_006094-T1 -            299 Metallophos          PF00149.29   205   5.6e-15   51.8   0.2   1   1   1.2e-17   8.8e-15   51.2   0.2     1   204    42   257    42   258 0.60 MeliponaBeecheii_006094
MeliponaBeecheii_006382-T1 -            510 MFS_1                PF07690.17   353   1.1e-39  131.7  22.7   1   1   3.3e-42   1.1e-39  131.7  22.7    28   349    84   415    20   417 0.72 MeliponaBeecheii_006382
MeliponaBeecheii_006152-T1 -            591 MFS_1                PF07690.17   353   3.8e-26   87.3  58.7   1   1   4.7e-18   1.7e-15   52.2  14.9    85   348   252   513   244   515 0.80 MeliponaBeecheii_006152
MeliponaBeecheii_006152-T1 -            591 MFS_1_like           PF12832.8    385   2.7e-75  249.0  21.3   1   1   6.2e-78   4.4e-75  248.3  21.3     3   383    11   534     9   536 0.91 MeliponaBeecheii_006152
MeliponaBeecheii_006137-T1 -            310 Mito_carr            PF00153.28    97   1.7e-71  231.7   3.2   1   3   1.7e-27     6e-25   82.5   0.0     4    94     6    99     4   102 0.93 MeliponaBeecheii_006137
MeliponaBeecheii_006137-T1 -            310 Mito_carr            PF00153.28    97   1.7e-71  231.7   3.2   2   3     9e-30   3.2e-27   89.8   0.1     4    94   110   200   108   203 0.97 MeliponaBeecheii_006137
MeliponaBeecheii_006137-T1 -            310 Mito_carr            PF00153.28    97   1.7e-71  231.7   3.2   3   3   3.3e-20   1.2e-17   59.1   0.2     3    94   205   296   203   299 0.93 MeliponaBeecheii_006137
MeliponaBeecheii_006010-T1 -            300 Mito_carr            PF00153.28    97   1.6e-67  218.9   3.1   1   3   2.1e-27   7.5e-25   82.2   0.0     3    94     8   102     6   105 0.89 MeliponaBeecheii_006010
MeliponaBeecheii_006010-T1 -            300 Mito_carr            PF00153.28    97   1.6e-67  218.9   3.1   2   3   6.1e-27   2.1e-24   80.7   0.1     5    94   115   205   112   208 0.91 MeliponaBeecheii_006010
MeliponaBeecheii_006010-T1 -            300 Mito_carr            PF00153.28    97   1.6e-67  218.9   3.1   3   3   3.9e-19   1.4e-16   55.7   0.2    10    93   217   300   208   300 0.87 MeliponaBeecheii_006010
MeliponaBeecheii_006356-T1 -            643 MMR_HSR1             PF01926.24   114   1.1e-07   27.4   0.2   1   1     3e-10   2.1e-07   26.5   0.2     5   114    53   173    49   173 0.70 MeliponaBeecheii_006356
MeliponaBeecheii_005767-T1 -            276 Mob1_phocein         PF03637.18   170   8.9e-64  210.1   0.0   1   1   1.6e-66   1.2e-63  209.7   0.0     4   169    78   243    75   244 0.97 MeliponaBeecheii_005767
MeliponaBeecheii_006009-T1 -           3241 MOR2-PAG1_C          PF14225.7    253   1.3e-76  253.2   1.2   1   1   1.9e-79   1.3e-76  253.2   1.2     1   253  2333  2585  2333  2585 0.97 MeliponaBeecheii_006009
MeliponaBeecheii_006009-T1 -           3241 MOR2-PAG1_mid        PF14228.7   1114   4.9e-34  112.6   5.0   1   5   5.4e-07   0.00038   13.6   0.0   190   356  1088  1257  1074  1312 0.85 MeliponaBeecheii_006009
MeliponaBeecheii_006009-T1 -           3241 MOR2-PAG1_mid        PF14228.7   1114   4.9e-34  112.6   5.0   2   5   2.2e-07   0.00016   14.9   0.0   487   571  1326  1413  1315  1420 0.87 MeliponaBeecheii_006009
MeliponaBeecheii_006009-T1 -           3241 MOR2-PAG1_mid        PF14228.7   1114   4.9e-34  112.6   5.0   3   5   3.7e-09   2.6e-06   20.8   0.0   660   756  1566  1651  1555  1770 0.68 MeliponaBeecheii_006009
MeliponaBeecheii_006009-T1 -           3241 MOR2-PAG1_mid        PF14228.7   1114   4.9e-34  112.6   5.0   4   5   3.7e-09   2.6e-06   20.8   0.4   925   984  1819  1879  1809  1894 0.88 MeliponaBeecheii_006009
MeliponaBeecheii_006009-T1 -           3241 MOR2-PAG1_mid        PF14228.7   1114   4.9e-34  112.6   5.0   5   5   4.8e-12   3.4e-09   30.3   0.4  1003  1097  2079  2176  2072  2186 0.83 MeliponaBeecheii_006009
MeliponaBeecheii_006009-T1 -           3241 MOR2-PAG1_N          PF14222.7    546  6.9e-170  562.0   1.8   1   1  2.2e-172  1.5e-169  560.8   1.7     1   546   227   759   227   759 0.92 MeliponaBeecheii_006009
MeliponaBeecheii_006262-T1 -            249 MSL2-CXC             PF16682.6     55   1.4e-21   71.8  19.6   1   1   3.3e-24   2.3e-21   71.1  19.6     3    54   108   159   106   160 0.95 MeliponaBeecheii_006262
MeliponaBeecheii_006123-T1 -            944 Mut7-C               PF01927.17   146   1.4e-24   82.3   8.0   1   2   2.7e-21   1.9e-18   62.4   0.6     2   106   708   817   707   844 0.85 MeliponaBeecheii_006123
MeliponaBeecheii_006123-T1 -            944 Mut7-C               PF01927.17   146   1.4e-24   82.3   8.0   2   2     2e-09   1.4e-06   23.9   0.2   107   142   897   932   854   936 0.83 MeliponaBeecheii_006123
MeliponaBeecheii_006229-T1 -            281 Myosin_head          PF00063.22   677   3.8e-70  232.3   4.4   1   2     3e-40   1.1e-37  125.1   0.8    46   185     2   133     1   136 0.86 MeliponaBeecheii_006229
MeliponaBeecheii_006229-T1 -            281 Myosin_head          PF00063.22   677   3.8e-70  232.3   4.4   2   2   4.6e-35   1.6e-32  107.9   0.2   207   349   135   279   132   280 0.96 MeliponaBeecheii_006229
MeliponaBeecheii_006227-T1 -            157 Myosin_head          PF00063.22   677   6.1e-36  119.3   0.0   1   1   1.9e-38   6.6e-36  119.1   0.0   430   593     4   156     1   157 0.90 MeliponaBeecheii_006227
MeliponaBeecheii_006226-T1 -            250 Myosin_TH1           PF06017.14   189   7.2e-52  171.2   2.5   1   1   1.2e-54   8.6e-52  171.0   2.5     1   186    40   237    40   240 0.94 MeliponaBeecheii_006226
MeliponaBeecheii_006358-T1 -           1498 N-SET                PF11764.9    175   2.9e-26   88.1   0.2   1   1   4.1e-29   2.9e-26   88.1   0.2     5   175  1200  1353  1196  1353 0.88 MeliponaBeecheii_006358
MeliponaBeecheii_005690-T1 -            388 NAP                  PF00956.19   271  1.6e-108  357.4   6.4   1   1  2.3e-111  1.6e-108  357.4   6.4     1   271    62   337    62   337 0.96 MeliponaBeecheii_005690
MeliponaBeecheii_005855-T1 -            189 Neur_chan_LBD        PF02931.24   217   3.4e-28   94.0   0.0   1   1   6.9e-31   4.8e-28   93.5   0.0     3   119    74   189    72   189 0.94 MeliponaBeecheii_005855
MeliponaBeecheii_005854-T1 -            335 Neur_chan_memb       PF02932.17   238   2.2e-30  101.9   8.4   1   1   7.9e-31   5.6e-28   94.0   8.4     2   238   100   321    99   321 0.71 MeliponaBeecheii_005854
MeliponaBeecheii_006373-T1 -            932 Nexin_C              PF08628.13   112   1.9e-28   94.8   4.1   1   1   2.8e-31     2e-28   94.8   0.2     1   110   801   905   801   907 0.95 MeliponaBeecheii_006373
MeliponaBeecheii_006204-T1 -            801 NHL                  PF01436.22    28   1.6e-35  114.9  14.5   1   4   9.9e-15     7e-12   40.3   0.1     1    28   544   571   544   571 0.98 MeliponaBeecheii_006204
MeliponaBeecheii_006204-T1 -            801 NHL                  PF01436.22    28   1.6e-35  114.9  14.5   2   4   1.2e-08   8.5e-06   21.1   0.0     1    28   591   620   591   620 0.96 MeliponaBeecheii_006204
MeliponaBeecheii_006204-T1 -            801 NHL                  PF01436.22    28   1.6e-35  114.9  14.5   3   4   2.1e-08   1.5e-05   20.3   0.0     1    28   635   662   635   662 0.96 MeliponaBeecheii_006204
MeliponaBeecheii_006204-T1 -            801 NHL                  PF01436.22    28   1.6e-35  114.9  14.5   4   4   1.5e-09   1.1e-06   24.0   0.2     3    28   680   705   678   705 0.96 MeliponaBeecheii_006204
MeliponaBeecheii_005881-T1 -            350 NOA36                PF06524.13   307  2.6e-154  508.4  97.1   1   1  7.8e-155  5.5e-152  500.8  97.1     1   304     1   328     1   338 0.88 MeliponaBeecheii_005881
MeliponaBeecheii_005886-T1 -            674 Nop52                PF05997.13   216   4.7e-59  195.2   6.3   1   1   6.7e-62   4.7e-59  195.2   6.3     2   215    41   244    40   245 0.96 MeliponaBeecheii_005886
MeliponaBeecheii_006001-T1 -           2402 Not1                 PF04054.16   369  1.2e-151  500.3   4.0   1   1  1.6e-154  1.2e-151  500.3   4.0     2   368  2024  2382  2023  2383 0.97 MeliponaBeecheii_006001
MeliponaBeecheii_006223-T1 -            954 NT-C2                PF10358.10   146   1.7e-23   78.4   0.2   1   1   5.7e-26     4e-23   77.2   0.2     1   144    12   163    12   165 0.94 MeliponaBeecheii_006223
MeliponaBeecheii_006152-T1 -            591 Nuc_H_symport        PF03825.17   400   7.9e-15   50.1  16.3   1   1   5.3e-15   3.8e-12   41.3  10.3    86   366   245   529   230   559 0.78 MeliponaBeecheii_006152
MeliponaBeecheii_005878-T1 -            332 Nuc_sug_transp       PF04142.16   315  1.4e-128  423.9  22.4   1   1  2.2e-131  1.6e-128  423.7  22.4     3   315     9   315     7   315 0.98 MeliponaBeecheii_005878
MeliponaBeecheii_006166-T1 -            228 NUDIX_2              PF13869.7    188   2.3e-80  264.0   0.0   1   1   3.8e-83   2.7e-80  263.8   0.0     2   188    37   223    36   223 0.99 MeliponaBeecheii_006166
MeliponaBeecheii_006222-T1 -            453 p450                 PF00067.23   463  7.9e-102  336.7   0.3   1   1  6.2e-104  8.8e-102  336.6   0.3    25   459     6   444     1   449 0.87 MeliponaBeecheii_006222
MeliponaBeecheii_006141-T1 -            509 p450                 PF00067.23   463    2e-101  335.4   0.0   1   1  1.8e-103  2.5e-101  335.1   0.0     3   462    37   496    36   497 0.96 MeliponaBeecheii_006141
MeliponaBeecheii_006140-T1 -           3227 p450                 PF00067.23   463     5e-87  287.9   0.8   1   1   8.5e-89   1.2e-86  286.7   0.0     4   460  2770  3221  2766  3224 0.93 MeliponaBeecheii_006140
MeliponaBeecheii_005684-T1 -            534 p450                 PF00067.23   463   2.4e-68  226.4   1.5   1   2   5.6e-40   7.9e-38  125.8   0.1     2   337    47   391    46   400 0.85 MeliponaBeecheii_005684
MeliponaBeecheii_005684-T1 -            534 p450                 PF00067.23   463   2.4e-68  226.4   1.5   2   2   3.7e-32   5.3e-30  100.0   0.2   333   428   431   523   429   526 0.97 MeliponaBeecheii_005684
MeliponaBeecheii_005685-T1 -            523 p450                 PF00067.23   463   2.4e-60  200.0   0.0   1   1   2.2e-62   3.1e-60  199.6   0.0     2   439    50   499    49   514 0.83 MeliponaBeecheii_005685
MeliponaBeecheii_006369-T1 -            174 PB1                  PF00564.25    84   8.5e-14   46.8   0.0   1   1   2.4e-16   1.7e-13   45.8   0.0     2    80    11    91    10    92 0.96 MeliponaBeecheii_006369
MeliponaBeecheii_005680-T1 -            320 PD40                 PF07676.13    38   9.6e-08   27.3   0.1   1   1   4.2e-09     3e-06   22.6   0.1     3    24   107   128   105   129 0.92 MeliponaBeecheii_005680
MeliponaBeecheii_005847-T1 -            739 PDEase_I             PF00233.20   238   8.8e-68  223.9   0.7   1   1     2e-69   1.4e-66  220.0   0.0    26   228     2   200     1   211 0.93 MeliponaBeecheii_005847
MeliponaBeecheii_006012-T1 -            666 Peptidase_C2         PF00648.22   297   3.8e-86  284.2   0.0   1   1   7.2e-89   5.1e-86  283.8   0.0     1   296    18   323    18   324 0.93 MeliponaBeecheii_006012
MeliponaBeecheii_006144-T1 -            458 Peptidase_S10        PF00450.23   416   2.5e-88  292.6   4.0   1   1   4.3e-91   3.1e-88  292.4   4.0     9   414    52   457    46   458 0.91 MeliponaBeecheii_006144
MeliponaBeecheii_005891-T1 -            557 PGI                  PF00342.20   486  2.6e-252  833.0   0.5   1   1  4.2e-255    3e-252  832.8   0.5     1   486    58   549    58   549 1.00 MeliponaBeecheii_005891
MeliponaBeecheii_006257-T1 -            945 PH                   PF00169.30   105   3.3e-12   42.3   0.4   1   1   1.3e-14     9e-12   40.9   0.4     7   104   561   654   542   655 0.87 MeliponaBeecheii_006257
MeliponaBeecheii_006215-T1 -           1063 PHD                  PF00628.30    52   9.7e-12   40.1   7.2   1   1   3.5e-14   2.5e-11   38.8   7.2     1    51   994  1041   994  1042 0.91 MeliponaBeecheii_006215
MeliponaBeecheii_005862-T1 -            588 Phosphodiest         PF01663.23   357   1.2e-06   23.7   0.9   1   1   1.4e-08   9.7e-06   20.8   0.7    19   235    15   250     3   259 0.56 MeliponaBeecheii_005862
MeliponaBeecheii_006072-T1 -           2162 PHR                  PF08005.13   152     6e-87  285.3   0.0   1   2     8e-46   5.7e-43  142.6   0.0     1   151  1173  1322  1173  1323 0.98 MeliponaBeecheii_006072
MeliponaBeecheii_006072-T1 -           2162 PHR                  PF08005.13   152     6e-87  285.3   0.0   2   2   5.1e-45   3.6e-42  140.0   0.0     1   152  1665  1822  1665  1822 0.97 MeliponaBeecheii_006072
MeliponaBeecheii_006121-T1 -            303 PhyH                 PF05721.14   211   4.1e-56  186.0   0.0   1   1   7.1e-59     5e-56  185.7   0.0     1   211    29   271    29   271 0.93 MeliponaBeecheii_006121
MeliponaBeecheii_006122-T1 -            898 PIN_4                PF13638.7    131   2.5e-26   88.0   0.6   1   1   3.5e-29   2.5e-26   88.0   0.6     1   127   416   551   416   554 0.90 MeliponaBeecheii_006122
MeliponaBeecheii_006371-T1 -            608 Pkinase              PF00069.26   264   7.2e-68  224.2   0.0   1   1     3e-70     1e-67  223.7   0.0     1   264   185   454   185   454 0.93 MeliponaBeecheii_006371
MeliponaBeecheii_005873-T1 -            810 Pkinase              PF00069.26   264   1.6e-31  105.1   0.0   1   1   6.8e-34   2.4e-31  104.5   0.0    50   264    47   261    38   261 0.87 MeliponaBeecheii_005873
MeliponaBeecheii_006371-T1 -            608 Pkinase_C            PF00433.25    46   1.8e-08   30.4   2.4   1   1   6.3e-11   4.5e-08   29.2   2.4     1    44   475   514   475   515 0.96 MeliponaBeecheii_006371
MeliponaBeecheii_006371-T1 -            608 PK_Tyr_Ser-Thr       PF07714.18   259   8.9e-35  115.6   0.0   1   1   4.7e-37   1.7e-34  114.7   0.0     2   249   186   435   185   439 0.88 MeliponaBeecheii_006371
MeliponaBeecheii_005873-T1 -            810 PK_Tyr_Ser-Thr       PF07714.18   259   1.4e-17   59.2   0.0   1   1   7.6e-20   2.7e-17   58.3   0.0    51   249    45   249    37   257 0.72 MeliponaBeecheii_005873
MeliponaBeecheii_006146-T1 -            356 Polysacc_synt_2      PF02719.16   294   1.3e-06   23.2   0.0   1   1   2.7e-09   1.9e-06   22.6   0.0     2   124    11   132    10   139 0.82 MeliponaBeecheii_006146
MeliponaBeecheii_006259-T1 -            126 Pox_A51              PF04948.14   337   2.7e-06   21.9   0.1   1   1   9.7e-09   3.4e-06   21.5   0.1   213   256    12    55     1    66 0.89 MeliponaBeecheii_006259
MeliponaBeecheii_006253-T1 -            145 Pox_A51              PF04948.14   337     3e-06   21.7   0.1   1   1   1.4e-08   4.8e-06   21.0   0.1   213   257    12    56     2    69 0.89 MeliponaBeecheii_006253
MeliponaBeecheii_006095-T1 -            380 Pribosyltran         PF00156.28   159   8.9e-16   53.2   0.4   1   1   3.2e-18   2.3e-15   51.9   0.2    18   119   213   307   204   319 0.91 MeliponaBeecheii_006095
MeliponaBeecheii_006095-T1 -            380 Pribosyltran_N       PF13793.7    116   3.9e-44  144.8   0.1   1   1   9.1e-42   6.5e-39  128.0   0.0     1    99    42   140    42   151 0.97 MeliponaBeecheii_006095
MeliponaBeecheii_006095-T1 -            380 Pribosyl_synth       PF14572.7    184   5.1e-47  155.6   1.2   1   1   3.4e-42   2.4e-39  130.6   0.4    71   183   263   375   259   376 0.97 MeliponaBeecheii_006095
MeliponaBeecheii_006085-T1 -            622 PRMT5                PF05185.17   173   2.7e-74  244.2   0.0   1   1   5.8e-77   4.1e-74  243.6   0.0     4   173   283   449   280   449 0.97 MeliponaBeecheii_006085
MeliponaBeecheii_006085-T1 -            622 PRMT5_C              PF17286.3    177   3.3e-56  185.4   2.1   1   1   7.6e-59   5.4e-56  184.7   2.1     1   176   452   619   452   620 0.94 MeliponaBeecheii_006085
MeliponaBeecheii_006085-T1 -            622 PRMT5_TIM            PF17285.3    256     1e-67  223.4   0.2   1   1   2.2e-70   1.6e-67  222.8   0.2     1   254    30   273    30   275 0.95 MeliponaBeecheii_006085
MeliponaBeecheii_006096-T1 -            199 Prok-E2_B            PF14461.7    134   1.8e-07   26.4   0.0   1   1   4.3e-10     3e-07   25.7   0.0    32   117    50   130    12   148 0.82 MeliponaBeecheii_006096
MeliponaBeecheii_006147-T1 -            236 Proteasome           PF00227.27   190   1.6e-35  117.7   0.0   1   1   2.8e-38     2e-35  117.4   0.0     2   190    30   221    29   221 0.96 MeliponaBeecheii_006147
MeliponaBeecheii_006384-T1 -            658 Pro_dh               PF01619.19   281   2.2e-76  252.5   0.0   1   1   7.2e-79   5.1e-76  251.3   0.0     6   279   181   627   177   629 0.91 MeliponaBeecheii_006384
MeliponaBeecheii_005792-T1 -           1376 PTCB-BRCT            PF12738.8     63   1.3e-43  142.3   0.9   1   2   7.2e-19   5.1e-16   53.9   0.0     1    63   109   171   109   171 0.99 MeliponaBeecheii_005792
MeliponaBeecheii_005792-T1 -           1376 PTCB-BRCT            PF12738.8     63   1.3e-43  142.3   0.9   2   2   2.7e-21   1.9e-18   61.7   0.1     3    63  1015  1075  1014  1075 0.98 MeliponaBeecheii_005792
MeliponaBeecheii_006373-T1 -            932 PX                   PF00787.25    84   5.6e-12   41.7   0.7   1   1   7.9e-15   5.6e-12   41.7   0.7     8    83   638   715   633   716 0.94 MeliponaBeecheii_006373
MeliponaBeecheii_006373-T1 -            932 PXA                  PF02194.16   183   7.7e-26   86.7   1.1   1   1   1.1e-28   7.7e-26   86.7   1.1     3   182    97   255    95   256 0.88 MeliponaBeecheii_006373
MeliponaBeecheii_005871-T1 -            668 Pyr_redox            PF00070.28    81   4.9e-09   32.1   0.0   1   1   4.4e-11   3.1e-08   29.5   0.0     1    71   346   420   346   429 0.87 MeliponaBeecheii_005871
MeliponaBeecheii_005871-T1 -            668 Pyr_redox_2          PF07992.15   295   1.1e-43  145.0   0.0   1   1   2.4e-46   1.7e-43  144.4   0.0     4   293   177   503   175   505 0.90 MeliponaBeecheii_005871
MeliponaBeecheii_005873-T1 -            810 RabGAP-TBC           PF00566.19   215   2.1e-45  150.5   0.3   1   1   5.6e-48     4e-45  149.5   0.3     3   215   430   630   428   630 0.91 MeliponaBeecheii_005873
MeliponaBeecheii_006150-T1 -            603 RanGAP1_C            PF07834.12   179   4.5e-16   54.4   2.6   1   1   1.2e-18   8.8e-16   53.5   2.6     4   177   400   596   394   598 0.74 MeliponaBeecheii_006150
MeliponaBeecheii_006356-T1 -            643 Ras                  PF00071.23   162   3.1e-08   28.8   0.0   1   1   8.7e-11   6.2e-08   27.8   0.0    26   160    90   221    83   222 0.85 MeliponaBeecheii_006356
MeliponaBeecheii_006257-T1 -            945 RasGAP               PF00616.20   208   1.3e-31  105.4   0.1   1   2   2.4e-11   1.7e-08   29.9   0.0     3    71   309   375   307   378 0.94 MeliponaBeecheii_006257
MeliponaBeecheii_006257-T1 -            945 RasGAP               PF00616.20   208   1.3e-31  105.4   0.1   2   2   1.3e-24   9.2e-22   73.2   0.2   104   207   377   479   374   480 0.96 MeliponaBeecheii_006257
MeliponaBeecheii_006072-T1 -           2162 RCC1                 PF00415.19    50   3.7e-21   71.0  17.3   1   1   1.4e-11     1e-08   31.1   1.0     1    50   884   931   884   931 0.83 MeliponaBeecheii_006072
MeliponaBeecheii_006072-T1 -           2162 RCC1_2               PF13540.7     30     6e-24   78.8  10.2   1   3   3.5e-09   2.5e-06   22.7   0.1     1    30   621   650   621   650 0.98 MeliponaBeecheii_006072
MeliponaBeecheii_006072-T1 -           2162 RCC1_2               PF13540.7     30     6e-24   78.8  10.2   2   3     2e-12   1.4e-09   33.0   0.6     1    30   868   897   868   897 0.98 MeliponaBeecheii_006072
MeliponaBeecheii_006072-T1 -           2162 RCC1_2               PF13540.7     30     6e-24   78.8  10.2   3   3   2.8e-10   1.9e-07   26.2   0.0     2    24   919   941   918   947 0.90 MeliponaBeecheii_006072
MeliponaBeecheii_006362-T1 -            773 ResIII               PF04851.16   171   1.3e-10   37.0   8.6   1   1   3.8e-13   1.3e-10   36.9   0.0     3   169   184   350   182   352 0.77 MeliponaBeecheii_006362
MeliponaBeecheii_005869-T1 -            995 ResIII               PF04851.16   171   4.5e-09   32.0   6.0   1   1     7e-11   2.5e-08   29.5   0.8     2   147    15   263    14   290 0.73 MeliponaBeecheii_005869
MeliponaBeecheii_005931-T1 -            282 Retrotrans_gag       PF03732.18    96   2.9e-07   26.2   0.1   1   1   3.5e-09   1.2e-06   24.1   0.0    26    79   169   223   139   236 0.84 MeliponaBeecheii_005931
MeliponaBeecheii_005961-T1 -            529 Retrotrans_gag       PF03732.18    96   3.6e-07   25.9   0.0   1   1   5.1e-09   1.8e-06   23.6   0.0    26    78   201   254   175   266 0.85 MeliponaBeecheii_005961
MeliponaBeecheii_006373-T1 -            932 RGS                  PF00615.20   118   1.7e-23   78.6   0.1   1   1   1.6e-25   1.1e-22   75.9   0.0     2   117   384   496   383   497 0.98 MeliponaBeecheii_006373
MeliponaBeecheii_005874-T1 -            222 Ribosomal_L1         PF00687.22   204   4.6e-47  155.8   3.6   1   1   7.7e-50   5.4e-47  155.6   3.6     3   204    24   217    22   217 0.95 MeliponaBeecheii_005874
MeliponaBeecheii_006376-T1 -           1306 Ribosomal_L6e        PF01159.20   112   2.8e-38  126.4   1.2   1   1   3.9e-41   2.8e-38  126.4   1.2     1   112  1196  1306  1196  1306 0.96 MeliponaBeecheii_006376
MeliponaBeecheii_006376-T1 -           1306 Ribosomal_L6e_N      PF03868.16    60   8.9e-16   53.4   8.2   1   1   1.3e-18   8.9e-16   53.4   8.2     3    60  1059  1112  1054  1112 0.93 MeliponaBeecheii_006376
MeliponaBeecheii_006219-T1 -            253 Ribosomal_S2         PF00318.21   215   5.9e-48  158.4   0.2   1   2     4e-28   2.8e-25   84.3   0.0     1   105    65   169    65   174 0.95 MeliponaBeecheii_006219
MeliponaBeecheii_006219-T1 -            253 Ribosomal_S2         PF00318.21   215   5.9e-48  158.4   0.2   2   2   6.2e-25   4.4e-22   73.8   0.1   145   215   167   241   161   241 0.88 MeliponaBeecheii_006219
MeliponaBeecheii_006354-T1 -            249 Ribosomal_S6e        PF01092.20   125     3e-64  210.1   0.0   1   1   8.5e-67     3e-64  210.1   0.0     1   125     1   126     1   126 1.00 MeliponaBeecheii_006354
MeliponaBeecheii_006352-T1 -            242 Ribosomal_S6e        PF01092.20   125   1.2e-53  175.8   0.9   1   1   6.7e-56   2.4e-53  174.9   0.0     1   121     1   122     1   126 0.97 MeliponaBeecheii_006352
MeliponaBeecheii_006146-T1 -            356 RmlD_sub_bind        PF04321.18   287   5.9e-08   27.5   0.0   1   1   1.3e-10   8.9e-08   26.9   0.0     4   160    11   203     8   214 0.87 MeliponaBeecheii_006146
MeliponaBeecheii_006268-T1 -            120 Rotamase             PF00639.22    96     7e-18   60.9   0.0   1   1   1.7e-20   1.2e-17   60.1   0.0    18    95    37   117    18   118 0.93 MeliponaBeecheii_006268
MeliponaBeecheii_006268-T1 -            120 Rotamase_3           PF13616.7    116   3.1e-22   74.8   0.1   1   1   1.4e-24   9.9e-22   73.1   0.1     5   115    14   119    10   120 0.84 MeliponaBeecheii_006268
MeliponaBeecheii_006002-T1 -            583 RPAP2_Rtr1           PF04181.14    75     8e-22   72.9   1.4   1   1   3.7e-24   2.6e-21   71.2   1.4     2    74    43   113    42   114 0.95 MeliponaBeecheii_006002
MeliponaBeecheii_005683-T1 -            772 RRM_1                PF00076.23    70   1.5e-54  177.2   8.6   1   4   1.2e-16   1.3e-14   49.3   0.1     1    69    45   113    45   114 0.97 MeliponaBeecheii_005683
MeliponaBeecheii_005683-T1 -            772 RRM_1                PF00076.23    70   1.5e-54  177.2   8.6   2   4   6.9e-17     7e-15   50.1   0.0     1    69   198   266   198   267 0.96 MeliponaBeecheii_005683
MeliponaBeecheii_005683-T1 -            772 RRM_1                PF00076.23    70   1.5e-54  177.2   8.6   3   4   1.9e-17   1.9e-15   51.9   0.1     1    64   383   447   383   453 0.93 MeliponaBeecheii_005683
MeliponaBeecheii_005683-T1 -            772 RRM_1                PF00076.23    70   1.5e-54  177.2   8.6   4   4   6.3e-10   6.4e-08   27.8   0.1     1    61   529   600   529   607 0.89 MeliponaBeecheii_005683
MeliponaBeecheii_005796-T1 -            896 RRM_1                PF00076.23    70   7.3e-36  117.3   0.0   1   2   1.6e-17   1.6e-15   52.2   0.0     1    68   659   725   659   726 0.98 MeliponaBeecheii_005796
MeliponaBeecheii_005796-T1 -            896 RRM_1                PF00076.23    70   7.3e-36  117.3   0.0   2   2   1.3e-20   1.4e-18   62.0   0.0     1    69   753   821   753   822 0.98 MeliponaBeecheii_005796
MeliponaBeecheii_006168-T1 -            885 RRM_1                PF00076.23    70   8.3e-33  107.6   0.2   1   2   4.7e-11   4.7e-09   31.4   0.0     1    66   653   718   653   721 0.93 MeliponaBeecheii_006168
MeliponaBeecheii_006168-T1 -            885 RRM_1                PF00076.23    70   8.3e-33  107.6   0.2   2   2   1.5e-08   1.5e-06   23.5   0.0     3    69   813   880   811   881 0.92 MeliponaBeecheii_006168
MeliponaBeecheii_006260-T1 -           1042 RRM_1                PF00076.23    70   4.1e-16   54.1   0.0   1   1   8.7e-18   8.8e-16   53.0   0.0     1    69   226   298   226   299 0.93 MeliponaBeecheii_006260
MeliponaBeecheii_006155-T1 -            272 RRM_1                PF00076.23    70   2.8e-11   38.6   0.7   1   1   6.5e-13   6.6e-11   37.4   0.2     8    66   165   218   164   222 0.90 MeliponaBeecheii_006155
MeliponaBeecheii_006358-T1 -           1498 RRM_1                PF00076.23    70   6.9e-09   30.9   0.0   1   1   1.7e-10   1.7e-08   29.6   0.0     6    70   142   207   141   207 0.94 MeliponaBeecheii_006358
MeliponaBeecheii_005689-T1 -            801 RRM_1                PF00076.23    70     2e-08   29.5   0.0   1   1   5.6e-10   5.6e-08   28.0   0.0     1    67    87   156    87   158 0.94 MeliponaBeecheii_005689
MeliponaBeecheii_005792-T1 -           1376 RTT107_BRCT_5        PF16770.6    100   7.7e-18   59.7   0.0   1   1   2.6e-12   1.8e-09   32.9   0.0    12   100  1176  1259  1169  1259 0.89 MeliponaBeecheii_005792
MeliponaBeecheii_006109-T1 -            279 RT_RNaseH_2          PF17919.2    100     2e-12   42.5   0.0   1   1   5.8e-15   4.1e-12   41.5   0.0     7    71   155   218   152   222 0.92 MeliponaBeecheii_006109
MeliponaBeecheii_006158-T1 -            655 SCAI                 PF12070.9    537  3.1e-214  708.2   0.0   1   2  2.8e-206  1.9e-203  672.5   0.0     1   503    20   486    20   498 0.93 MeliponaBeecheii_006158
MeliponaBeecheii_006158-T1 -            655 SCAI                 PF12070.9    537  3.1e-214  708.2   0.0   2   2   1.2e-12   8.7e-10   33.4   0.1   504   537   574   607   508   607 0.91 MeliponaBeecheii_006158
MeliponaBeecheii_006083-T1 -            155 Sep15_SelM           PF08806.12    75   2.6e-30   99.9   0.0   1   1     6e-33   4.2e-30   99.2   0.0     2    74    79   152    78   153 0.98 MeliponaBeecheii_006083
MeliponaBeecheii_006358-T1 -           1498 SET                  PF00856.29   169   3.3e-19   65.3   0.2   1   1   4.7e-22   3.3e-19   65.3   0.2     2   168  1371  1475  1370  1476 0.92 MeliponaBeecheii_006358
MeliponaBeecheii_006363-T1 -            678 SH3BP5               PF05276.15   231   1.4e-88  292.0  20.9   1   1     2e-91   1.4e-88  292.0  20.9     1   226     9   236     9   240 0.99 MeliponaBeecheii_006363
MeliponaBeecheii_006365-T1 -            401 SH3_1                PF00018.29    48   7.8e-26   84.9   1.2   1   2   3.1e-10   7.2e-08   27.4   0.0     4    48    79   122    78   122 0.96 MeliponaBeecheii_006365
MeliponaBeecheii_006365-T1 -            401 SH3_1                PF00018.29    48   7.8e-26   84.9   1.2   2   2   1.3e-12     3e-10   35.0   0.0     1    48   228   275   228   275 0.97 MeliponaBeecheii_006365
MeliponaBeecheii_006224-T1 -            291 SH3_1                PF00018.29    48   6.8e-18   59.5   0.2   1   1   5.2e-20   1.2e-17   58.7   0.2     1    48   240   285   240   285 0.98 MeliponaBeecheii_006224
MeliponaBeecheii_006349-T1 -            381 SH3_1                PF00018.29    48   4.1e-17   57.0   0.0   1   1   3.1e-19   7.4e-17   56.2   0.0     1    48   326   371   326   371 0.96 MeliponaBeecheii_006349
MeliponaBeecheii_006365-T1 -            401 SH3_2                PF07653.18    57   6.9e-21   69.3   0.9   1   2   3.6e-09   8.5e-07   24.2   0.0     2    56    75   127    74   128 0.86 MeliponaBeecheii_006365
MeliponaBeecheii_006365-T1 -            401 SH3_2                PF07653.18    57   6.9e-21   69.3   0.9   2   2     4e-10   9.4e-08   27.3   0.2     1    54   226   278   226   280 0.90 MeliponaBeecheii_006365
MeliponaBeecheii_006224-T1 -            291 SH3_2                PF07653.18    57   2.9e-15   51.3   0.1   1   1   1.9e-17   4.6e-15   50.7   0.1     2    55   239   289   238   291 0.94 MeliponaBeecheii_006224
MeliponaBeecheii_006349-T1 -            381 SH3_2                PF07653.18    57   3.9e-15   50.9   0.0   1   1     3e-17   7.1e-15   50.1   0.0     4    56   327   376   325   377 0.95 MeliponaBeecheii_006349
MeliponaBeecheii_006060-T1 -           2576 SH3_3                PF08239.12    55   1.3e-16   56.3   0.0   1   1   4.8e-13   1.7e-10   36.6   0.0     2    55   321   375   320   375 0.97 MeliponaBeecheii_006060
MeliponaBeecheii_006365-T1 -            401 SH3_9                PF14604.7     49   2.9e-26   86.6   5.5   1   1   1.8e-11   4.3e-09   31.6   0.4     1    48   229   278   229   279 0.94 MeliponaBeecheii_006365
MeliponaBeecheii_006224-T1 -            291 SH3_9                PF14604.7     49   3.1e-19   64.1   0.1   1   1   1.9e-21   4.5e-19   63.6   0.1     1    48   241   288   241   289 0.99 MeliponaBeecheii_006224
MeliponaBeecheii_006349-T1 -            381 SH3_9                PF14604.7     49   2.4e-16   54.9   0.1   1   1   1.7e-18     4e-16   54.1   0.1     1    49   327   375   327   375 0.99 MeliponaBeecheii_006349
MeliponaBeecheii_005692-T1 -            735 SHIPPO-rpt           PF07004.13    31   1.8e-75  242.1  96.2   1  16   0.00013      0.09    9.3   0.1    14    28    41    56    37    59 0.81 MeliponaBeecheii_005692
MeliponaBeecheii_005692-T1 -            735 SHIPPO-rpt           PF07004.13    31   1.8e-75  242.1  96.2   2  16   3.6e-05     0.026   11.0   1.8     1    29    64    93    64    95 0.79 MeliponaBeecheii_005692
MeliponaBeecheii_005692-T1 -            735 SHIPPO-rpt           PF07004.13    31   1.8e-75  242.1  96.2   3  16   6.6e-09   4.7e-06   22.8   0.1     1    28   100   128   100   130 0.88 MeliponaBeecheii_005692
MeliponaBeecheii_005692-T1 -            735 SHIPPO-rpt           PF07004.13    31   1.8e-75  242.1  96.2   4  16   9.4e-07   0.00067   16.0   0.0     2    27   170   193   169   195 0.86 MeliponaBeecheii_005692
MeliponaBeecheii_005692-T1 -            735 SHIPPO-rpt           PF07004.13    31   1.8e-75  242.1  96.2   5  16   1.3e-07   9.1e-05   18.8   1.5     1    26   202   225   202   226 0.92 MeliponaBeecheii_005692
MeliponaBeecheii_005692-T1 -            735 SHIPPO-rpt           PF07004.13    31   1.8e-75  242.1  96.2   6  16   1.4e-06   0.00098   15.5   0.1     1    27   235   259   235   262 0.90 MeliponaBeecheii_005692
MeliponaBeecheii_005692-T1 -            735 SHIPPO-rpt           PF07004.13    31   1.8e-75  242.1  96.2   7  16   2.8e-08     2e-05   20.8   0.1     4    29   308   331   307   333 0.90 MeliponaBeecheii_005692
MeliponaBeecheii_005692-T1 -            735 SHIPPO-rpt           PF07004.13    31   1.8e-75  242.1  96.2   8  16   2.1e-06    0.0015   14.9   3.1     1    26   371   394   371   396 0.87 MeliponaBeecheii_005692
MeliponaBeecheii_005692-T1 -            735 SHIPPO-rpt           PF07004.13    31   1.8e-75  242.1  96.2   9  16   6.2e-07   0.00044   16.6   1.2     1    27   404   428   404   429 0.89 MeliponaBeecheii_005692
MeliponaBeecheii_005692-T1 -            735 SHIPPO-rpt           PF07004.13    31   1.8e-75  242.1  96.2  10  16   1.8e-07   0.00013   18.3   1.9     1    28   437   462   437   465 0.90 MeliponaBeecheii_005692
MeliponaBeecheii_005692-T1 -            735 SHIPPO-rpt           PF07004.13    31   1.8e-75  242.1  96.2  11  16   1.9e-06    0.0014   15.0   0.0     2    29   492   518   491   520 0.92 MeliponaBeecheii_005692
MeliponaBeecheii_005692-T1 -            735 SHIPPO-rpt           PF07004.13    31   1.8e-75  242.1  96.2  12  16   6.2e-09   4.4e-06   22.9   1.6     1    28   525   550   525   552 0.87 MeliponaBeecheii_005692
MeliponaBeecheii_005692-T1 -            735 SHIPPO-rpt           PF07004.13    31   1.8e-75  242.1  96.2  13  16   2.7e-08   1.9e-05   20.9   0.2     2    28   559   583   558   585 0.93 MeliponaBeecheii_005692
MeliponaBeecheii_005692-T1 -            735 SHIPPO-rpt           PF07004.13    31   1.8e-75  242.1  96.2  14  16   7.1e-06     0.005   13.3   0.0     2    28   592   618   591   621 0.79 MeliponaBeecheii_005692
MeliponaBeecheii_005692-T1 -            735 SHIPPO-rpt           PF07004.13    31   1.8e-75  242.1  96.2  15  16   0.00012     0.085    9.4   0.5     2    29   627   659   626   661 0.89 MeliponaBeecheii_005692
MeliponaBeecheii_005692-T1 -            735 SHIPPO-rpt           PF07004.13    31   1.8e-75  242.1  96.2  16  16   2.5e-07   0.00018   17.8   0.2     2    27   669   694   668   698 0.83 MeliponaBeecheii_005692
MeliponaBeecheii_005799-T1 -            105 SKA2                 PF16740.6    110   1.3e-11   39.8   3.0   1   1     2e-14   1.4e-11   39.6   3.0     1    91     2    93     2   103 0.85 MeliponaBeecheii_005799
MeliponaBeecheii_006366-T1 -            752 Ski_Sno              PF02437.18   108   1.3e-45  149.0   3.4   1   1   8.2e-48   2.9e-45  147.9   3.4     4   107   168   272   166   273 0.98 MeliponaBeecheii_006366
MeliponaBeecheii_006346-T1 -            513 Ski_Sno              PF02437.18   108   4.5e-41  134.4   0.8   1   1   2.2e-43   7.6e-41  133.7   0.8     8   107    81   180    74   181 0.95 MeliponaBeecheii_006346
MeliponaBeecheii_005703-T1 -            239 SMN                  PF06003.13   264   6.6e-39  129.2  10.4   1   2   8.9e-27   6.3e-24   80.1   2.5     3   143    17   148    15   170 0.76 MeliponaBeecheii_005703
MeliponaBeecheii_005703-T1 -            239 SMN                  PF06003.13   264   6.6e-39  129.2  10.4   2   2   9.1e-19   6.4e-16   53.8   2.0   194   257   174   235   150   239 0.66 MeliponaBeecheii_005703
MeliponaBeecheii_005833-T1 -            308 SNARE                PF05739.20    53   2.5e-18   61.3   0.3   1   1   1.9e-20   6.6e-18   60.0   0.3     1    53   252   304   252   304 0.99 MeliponaBeecheii_005833
MeliponaBeecheii_006135-T1 -            271 SNARE                PF05739.20    53   1.7e-15   52.3   0.8   1   1   1.3e-17   4.8e-15   50.8   0.8     1    52   211   262   211   263 0.97 MeliponaBeecheii_006135
MeliponaBeecheii_006362-T1 -            773 SNF2_N               PF00176.24   350   1.6e-62  206.6   1.2   1   1   3.6e-65   2.6e-62  206.0   0.1    50   314   198   461   157   496 0.85 MeliponaBeecheii_006362
MeliponaBeecheii_006000-T1 -            897 SoxG                 PF04268.13   152   1.6e-06   23.7   0.0   1   1   4.2e-09   2.9e-06   22.9   0.0    32   150   592   714   588   716 0.89 MeliponaBeecheii_006000
MeliponaBeecheii_006073-T1 -            532 SPRY                 PF00622.29   120   3.3e-18   61.4   0.1   1   1   8.8e-21   6.2e-18   60.5   0.1     1   118   317   437   317   439 0.88 MeliponaBeecheii_006073
MeliponaBeecheii_006183-T1 -            317 SRAP                 PF02586.15   220   7.5e-59  194.3   1.2   1   1   1.5e-61     1e-58  193.9   1.2     1   220     1   259     1   259 0.83 MeliponaBeecheii_006183
MeliponaBeecheii_006382-T1 -            510 Sugar_tr             PF00083.25   452   1.9e-13   45.5   9.3   1   1   2.6e-16   1.9e-13   45.5   9.3    54   194   107   245    69   263 0.90 MeliponaBeecheii_006382
MeliponaBeecheii_005862-T1 -            588 Sulfatase            PF00884.24   309   4.1e-60  199.2   0.1   1   1   2.5e-62   1.7e-59  197.1   0.1    12   309     4   313     2   313 0.91 MeliponaBeecheii_005862
MeliponaBeecheii_006260-T1 -           1042 Surp                 PF01805.21    53   5.7e-19   63.3   0.2   1   1   1.8e-21   1.3e-18   62.2   0.2     3    52   384   433   382   434 0.97 MeliponaBeecheii_006260
MeliponaBeecheii_006135-T1 -            271 Syntaxin             PF00804.26   200   5.2e-14   47.8  17.0   1   1   7.4e-17   5.2e-14   47.8  17.0     8   200    23   210    17   210 0.89 MeliponaBeecheii_006135
MeliponaBeecheii_006135-T1 -            271 Syntaxin_2           PF14523.7    101   1.5e-32  107.4  14.3   1   1   3.2e-33   2.3e-30  100.4   9.1     1   101    26   132    26   132 0.96 MeliponaBeecheii_006135
MeliponaBeecheii_005879-T1 -            331 TAL_FSA              PF00923.20   287  9.6e-100  329.0   0.6   1   1  1.6e-102   1.1e-99  328.8   0.6     1   286    23   324    23   325 0.96 MeliponaBeecheii_005879
MeliponaBeecheii_005870-T1 -            487 Tcp11                PF05794.14   445   1.7e-94  312.8  10.1   1   1   2.8e-97   1.9e-94  312.6  10.1     1   444    72   481    72   482 0.92 MeliponaBeecheii_005870
MeliponaBeecheii_006374-T1 -            816 Thioredoxin          PF00085.21   103   5.8e-10   34.6   0.0   1   1   1.7e-12   1.2e-09   33.6   0.0     7    98   172   266   167   271 0.82 MeliponaBeecheii_006374
MeliponaBeecheii_006345-T1 -            192 Tim17                PF02466.20   111   5.7e-30   99.5   1.9   1   1   1.1e-32   7.9e-30   99.0   1.9     2   110    13   121    12   122 0.96 MeliponaBeecheii_006345
MeliponaBeecheii_006206-T1 -            177 Tim29                PF10171.10   169   2.7e-65  214.4   3.8   1   1   4.2e-68     3e-65  214.3   3.8     6   169     5   168     1   168 0.99 MeliponaBeecheii_006206
MeliponaBeecheii_006179-T1 -           1123 TMC                  PF07810.14   111   3.6e-37  122.8   1.8   1   1   5.1e-40   3.6e-37  122.8   1.8     1   111   756   871   756   871 0.97 MeliponaBeecheii_006179
MeliponaBeecheii_005682-T1 -           1803 TMEM131_like         PF12371.9     84   8.3e-30   98.4   7.0   1   1   5.4e-29   3.8e-26   86.6   0.1     2    84    80   162    79   162 0.98 MeliponaBeecheii_005682
MeliponaBeecheii_005850-T1 -            147 TMEM70               PF06979.13   132   9.6e-28   92.7   0.6   1   1   1.7e-30   1.2e-27   92.4   0.6    35   130    14   111     3   113 0.92 MeliponaBeecheii_005850
MeliponaBeecheii_006136-T1 -            194 Tmemb_9              PF05434.12   145   1.8e-66  217.9   2.0   1   1   4.2e-69     3e-66  217.2   2.0     1   145    48   193    48   193 0.93 MeliponaBeecheii_006136
MeliponaBeecheii_005801-T1 -            459 TPR_6                PF13174.7     33   4.2e-09   32.0   1.9   1   2   1.2e-05    0.0088   12.2   0.0     2    32   301   331   300   332 0.91 MeliponaBeecheii_005801
MeliponaBeecheii_005801-T1 -            459 TPR_6                PF13174.7     33   4.2e-09   32.0   1.9   2   2   9.8e-06    0.0069   12.5   0.0     2    32   335   365   334   366 0.92 MeliponaBeecheii_005801
MeliponaBeecheii_005801-T1 -            459 TPR_8                PF13181.7     34   5.3e-12   40.6   9.2   1   2   9.7e-08   6.8e-05   18.4   0.2     2    34   300   332   299   332 0.95 MeliponaBeecheii_005801
MeliponaBeecheii_005801-T1 -            459 TPR_8                PF13181.7     34   5.3e-12   40.6   9.2   2   2   3.7e-07   0.00026   16.6   0.0     2    34   334   366   333   366 0.96 MeliponaBeecheii_005801
MeliponaBeecheii_006208-T1 -            375 TRAM_LAG1_CLN8       PF03798.17   197   2.1e-43  143.8  34.9   1   1   4.9e-46   3.5e-43  143.1  34.9     1   197   132   325   132   325 0.96 MeliponaBeecheii_006208
MeliponaBeecheii_005795-T1 -            506 Trypsin              PF00089.27   221   2.5e-39  130.8   0.0   1   1   9.5e-42   3.4e-39  130.4   0.0     1   221   255   500   255   500 0.89 MeliponaBeecheii_005795
MeliponaBeecheii_005774-T1 -            564 Trypsin              PF00089.27   221   3.4e-33  110.7   0.0   1   1   1.5e-35   5.2e-33  110.1   0.0     1   221   290   544   290   544 0.84 MeliponaBeecheii_005774
MeliponaBeecheii_006082-T1 -            790 TSP_1                PF00090.20    49   4.1e-09   32.0  10.7   1   1   2.7e-11   1.9e-08   29.9  10.7     2    49   738   781   737   783 0.74 MeliponaBeecheii_006082
MeliponaBeecheii_005703-T1 -            239 TUDOR                PF00567.25   122   5.8e-08   28.3   0.1   1   1     2e-10   1.4e-07   27.0   0.1    49   104    72   127    49   140 0.79 MeliponaBeecheii_005703
MeliponaBeecheii_005699-T1 -            526 UBA                  PF00627.32    37   3.9e-09   31.7   2.7   1   1   7.2e-12   5.1e-09   31.4   0.8     2    37   481   517   480   517 0.94 MeliponaBeecheii_005699
MeliponaBeecheii_005699-T1 -            526 ubiquitin            PF00240.24    72   3.5e-20   67.0   0.6   1   1   9.6e-23   6.8e-20   66.1   0.6     1    71    13    82    11    83 0.95 MeliponaBeecheii_005699
MeliponaBeecheii_006154-T1 -           1287 UCH                  PF00443.30   269   9.1e-53  174.9   4.2   1   1   3.1e-55   2.2e-52  173.6   4.2     1   269   162   559   162   559 0.90 MeliponaBeecheii_006154
MeliponaBeecheii_006154-T1 -           1287 UCH_1                PF13423.7    320   7.3e-42  139.5  11.7   1   1   2.7e-44   1.9e-41  138.1   6.5     1   320   162   524   162   524 0.87 MeliponaBeecheii_006154
MeliponaBeecheii_006359-T1 -             89 UCR_hinge            PF02320.17    66   1.9e-26   87.6  10.4   1   1   3.6e-29   2.5e-26   87.2  10.4     1    66    26    89    26    89 0.99 MeliponaBeecheii_006359
MeliponaBeecheii_006096-T1 -            199 UQ_con               PF00179.27   140   3.8e-45  148.4   0.0   1   1   6.6e-48   4.6e-45  148.1   0.0     1   139     8   148     8   149 0.93 MeliponaBeecheii_006096
MeliponaBeecheii_005800-T1 -            261 V-SNARE_C            PF12352.9     66   5.6e-12   41.3   6.0   1   1   7.9e-15   5.6e-12   41.3   6.0     2    63    63   124    62   125 0.96 MeliponaBeecheii_005800
MeliponaBeecheii_006052-T1 -            351 WD40                 PF00400.33    38   2.5e-31  102.8   7.8   1   4     3e-10   1.1e-07   28.0   0.0     8    36    86   115    79   115 0.87 MeliponaBeecheii_006052
MeliponaBeecheii_006052-T1 -            351 WD40                 PF00400.33    38   2.5e-31  102.8   7.8   2   4   1.6e-08   5.5e-06   22.6   0.2     2    38   174   210   173   210 0.84 MeliponaBeecheii_006052
MeliponaBeecheii_006052-T1 -            351 WD40                 PF00400.33    38   2.5e-31  102.8   7.8   3   4   1.6e-06   0.00056   16.2   0.0    11    38   232   259   221   259 0.86 MeliponaBeecheii_006052
MeliponaBeecheii_006052-T1 -            351 WD40                 PF00400.33    38   2.5e-31  102.8   7.8   4   4   5.4e-07   0.00019   17.7   0.0     2    35   264   298   263   301 0.89 MeliponaBeecheii_006052
MeliponaBeecheii_005680-T1 -            320 WD40                 PF00400.33    38   1.7e-26   87.5   8.0   1   3   1.3e-07   4.5e-05   19.7   0.6     5    37    20    53    13    54 0.83 MeliponaBeecheii_005680
MeliponaBeecheii_005680-T1 -            320 WD40                 PF00400.33    38   1.7e-26   87.5   8.0   2   3   2.9e-09     1e-06   24.9   0.1     4    38    63    99    60    99 0.84 MeliponaBeecheii_005680
MeliponaBeecheii_005680-T1 -            320 WD40                 PF00400.33    38   1.7e-26   87.5   8.0   3   3   2.9e-09     1e-06   24.9   0.0     2    38   186   223   185   223 0.90 MeliponaBeecheii_005680
MeliponaBeecheii_006122-T1 -            898 WW                   PF00397.27    31   2.7e-10   35.7   0.2   1   1   8.9e-13   6.3e-10   34.5   0.2     1    31     6    37     6    37 0.98 MeliponaBeecheii_006122
MeliponaBeecheii_006184-T1 -            493 Y_phosphatase        PF00102.28   235   6.9e-75  247.0   0.0   1   1   3.2e-77   1.1e-74  246.3   0.0     1   235    53   290    53   290 0.94 MeliponaBeecheii_006184
MeliponaBeecheii_005876-T1 -            226 Y_phosphatase        PF00102.28   235   4.9e-11   38.1   2.1   1   1   1.4e-13   4.9e-11   38.1   2.1    40   126   144   220   135   224 0.83 MeliponaBeecheii_005876
MeliponaBeecheii_006266-T1 -            581 zf-AD                PF07776.16    76   1.4e-12   43.2   5.9   1   1     2e-15   1.4e-12   43.2   5.9     1    75     6    79     6    80 0.96 MeliponaBeecheii_006266
MeliponaBeecheii_006204-T1 -            801 zf-B_box             PF00643.25    42   5.1e-10   34.8  31.7   1   1   1.3e-11   9.1e-09   30.8   7.6     2    38   147   185   146   189 0.88 MeliponaBeecheii_006204
MeliponaBeecheii_006266-T1 -            581 zf-C2H2              PF00096.27    23   8.7e-29   93.9  91.1   1   5   2.9e-06   0.00041   16.2   0.9     1    23   303   325   303   325 0.95 MeliponaBeecheii_006266
MeliponaBeecheii_006266-T1 -            581 zf-C2H2              PF00096.27    23   8.7e-29   93.9  91.1   2   5   2.1e-08     3e-06   23.0   0.9     1    23   362   384   362   384 0.98 MeliponaBeecheii_006266
MeliponaBeecheii_006266-T1 -            581 zf-C2H2              PF00096.27    23   8.7e-29   93.9  91.1   3   5   8.6e-09   1.2e-06   24.2   0.3     1    23   390   412   390   412 0.98 MeliponaBeecheii_006266
MeliponaBeecheii_006266-T1 -            581 zf-C2H2              PF00096.27    23   8.7e-29   93.9  91.1   4   5     8e-07   0.00011   18.0   1.0     1    23   418   440   418   440 0.95 MeliponaBeecheii_006266
MeliponaBeecheii_006266-T1 -            581 zf-C2H2              PF00096.27    23   8.7e-29   93.9  91.1   5   5   1.3e-06   0.00018   17.4   2.6     1    23   446   468   446   468 0.97 MeliponaBeecheii_006266
MeliponaBeecheii_006006-T1 -            527 zf-C2H2              PF00096.27    23   1.4e-27   90.2  35.4   1   3   9.2e-10   1.3e-07   27.2   2.0     1    23   221   243   221   243 0.97 MeliponaBeecheii_006006
MeliponaBeecheii_006006-T1 -            527 zf-C2H2              PF00096.27    23   1.4e-27   90.2  35.4   2   3   9.7e-09   1.4e-06   24.0   6.3     2    23   279   300   278   300 0.97 MeliponaBeecheii_006006
MeliponaBeecheii_006006-T1 -            527 zf-C2H2              PF00096.27    23   1.4e-27   90.2  35.4   3   3   2.1e-10   2.9e-08   29.3   0.4     1    23   306   328   306   328 0.99 MeliponaBeecheii_006006
MeliponaBeecheii_005763-T1 -            321 zf-C2H2              PF00096.27    23   1.4e-16   55.5  15.5   1   3   7.1e-07    0.0001   18.1   1.0     1    23   212   236   212   236 0.97 MeliponaBeecheii_005763
MeliponaBeecheii_005763-T1 -            321 zf-C2H2              PF00096.27    23   1.4e-16   55.5  15.5   2   3   3.8e-08   5.3e-06   22.2   0.3     1    23   242   266   242   266 0.95 MeliponaBeecheii_005763
MeliponaBeecheii_005763-T1 -            321 zf-C2H2              PF00096.27    23   1.4e-16   55.5  15.5   3   3   1.6e-08   2.3e-06   23.3   2.2     1    23   272   294   272   294 0.98 MeliponaBeecheii_005763
MeliponaBeecheii_005806-T1 -            285 zf-C2H2              PF00096.27    23   8.5e-15   49.9  18.4   1   2   5.6e-07     8e-05   18.5   1.7     1    23   195   217   195   217 0.97 MeliponaBeecheii_005806
MeliponaBeecheii_005806-T1 -            285 zf-C2H2              PF00096.27    23   8.5e-15   49.9  18.4   2   2   1.7e-09   2.4e-07   26.4   3.3     1    23   223   247   223   248 0.94 MeliponaBeecheii_005806
MeliponaBeecheii_006039-T1 -            571 zf-C2H2              PF00096.27    23     4e-13   44.6  18.3   1   3   1.1e-06   0.00016   17.5   0.6     1    23   419   442   419   442 0.97 MeliponaBeecheii_006039
MeliponaBeecheii_006039-T1 -            571 zf-C2H2              PF00096.27    23     4e-13   44.6  18.3   2   3   1.9e-09   2.7e-07   26.3   1.2     1    23   455   477   455   477 0.96 MeliponaBeecheii_006039
MeliponaBeecheii_006039-T1 -            571 zf-C2H2              PF00096.27    23     4e-13   44.6  18.3   3   3   1.3e-09   1.8e-07   26.8   3.0     1    23   483   505   483   505 0.99 MeliponaBeecheii_006039
MeliponaBeecheii_006006-T1 -            527 zf-C2H2_4            PF13894.7     24   1.3e-17   58.6  41.2   1   1   1.7e-08   2.4e-06   23.5   0.3     1    23   306   328   306   329 0.97 MeliponaBeecheii_006006
MeliponaBeecheii_005806-T1 -            285 zf-C2H2_4            PF13894.7     24   1.3e-10   36.8  16.2   1   1   1.6e-07   2.2e-05   20.5   0.5     1    22   223   244   223   246 0.95 MeliponaBeecheii_005806
MeliponaBeecheii_006039-T1 -            571 zf-C2H2_4            PF13894.7     24   3.4e-09   32.4  16.7   1   1   1.4e-07   1.9e-05   20.7   2.2     1    23   483   505   483   506 0.96 MeliponaBeecheii_006039
MeliponaBeecheii_006266-T1 -            581 zf-C2H2_6            PF13912.7     27   9.1e-08   27.5   5.9   1   2   1.7e-07   0.00012   17.5   2.5     2    25   331   354   331   355 0.96 MeliponaBeecheii_006266
MeliponaBeecheii_006266-T1 -            581 zf-C2H2_6            PF13912.7     27   9.1e-08   27.5   5.9   2   2   3.9e-08   2.8e-05   19.5   0.1     1    24   361   384   361   387 0.92 MeliponaBeecheii_006266
MeliponaBeecheii_005806-T1 -            285 zf-C2H2_jaz          PF12171.9     27   7.3e-09   31.2   1.0   1   1   5.4e-09   1.9e-06   23.5   0.2     2    26   223   247   222   247 0.97 MeliponaBeecheii_005806
MeliponaBeecheii_006073-T1 -            532 zf-C3HC4_3           PF13920.7     50   3.9e-13   44.5   7.7   1   1   1.3e-15     9e-13   43.4   7.7     2    50   483   527   482   527 0.95 MeliponaBeecheii_006073
MeliponaBeecheii_006089-T1 -            475 zf-C4                PF00105.19    70   5.9e-44  143.9  22.9   1   2   9.2e-15   6.5e-12   41.2   3.1     2    40   101   142   100   146 0.80 MeliponaBeecheii_006089
MeliponaBeecheii_006089-T1 -            475 zf-C4                PF00105.19    70   5.9e-44  143.9  22.9   2   2   1.2e-35   8.3e-33  108.2  12.0     2    69   365   432   364   433 0.98 MeliponaBeecheii_006089
MeliponaBeecheii_005794-T1 -            305 zf-CCHC              PF00098.24    18   5.2e-07   25.0   7.7   1   1   1.6e-07   0.00012   17.6   1.5     3    15   164   176   163   176 0.96 MeliponaBeecheii_005794
MeliponaBeecheii_005806-T1 -            285 zf-met               PF12874.8     25   3.2e-09   32.4   1.5   1   1   8.1e-09   5.7e-06   22.1   0.5     1    25   223   247   223   247 0.95 MeliponaBeecheii_005806
MeliponaBeecheii_006261-T1 -            201 zf-RING_10           PF16685.6     70   9.7e-36  117.2  11.6   1   1     2e-38   1.4e-35  116.7  11.6     1    70    39   108    39   108 0.99 MeliponaBeecheii_006261
MeliponaBeecheii_006060-T1 -           2576 zf-RING_2            PF13639.7     44   2.2e-09   33.0   7.7   1   1   6.1e-12   2.2e-09   33.0   7.7     1    44  2325  2378  2325  2378 0.82 MeliponaBeecheii_006060
MeliponaBeecheii_006097-T1 -            541 zf-RING_2            PF13639.7     44   4.2e-09   32.1  13.7   1   1   1.2e-11   4.2e-09   32.1  13.7     2    44    69   118    68   118 0.85 MeliponaBeecheii_006097
MeliponaBeecheii_001245-T1 -            305 2OG-FeII_Oxy_2       PF13532.7    196   5.7e-35  116.7   0.0   1   1   9.7e-38   6.9e-35  116.4   0.0     2   196    66   295    65   295 0.82 MeliponaBeecheii_001245
MeliponaBeecheii_001304-T1 -            328 2OG-FeII_Oxy_3       PF13640.7     96   1.7e-12   43.6   0.1   1   1   4.9e-15   3.5e-12   42.6   0.1    10    93   228   307   219   310 0.89 MeliponaBeecheii_001304
MeliponaBeecheii_001156-T1 -            891 7tm_1                PF00001.22   263   2.3e-59  196.3  18.1   1   1   3.3e-61   5.9e-59  194.9  18.1     1   263   105   869   105   869 0.95 MeliponaBeecheii_001156
MeliponaBeecheii_001270-T1 -            226 7tm_1                PF00001.22   263   1.3e-32  108.6   4.1   1   1   8.4e-35   1.5e-32  108.4   4.1    67   263     3   184     1   184 0.90 MeliponaBeecheii_001270
MeliponaBeecheii_001342-T1 -            297 7tm_1                PF00001.22   263   1.3e-29   98.8   0.9   1   1   8.2e-32   1.4e-29   98.6   0.9    47   189    37   190    30   277 0.84 MeliponaBeecheii_001342
MeliponaBeecheii_001271-T1 -            135 7tm_1                PF00001.22   263   5.1e-09   31.2   1.4   1   1   3.8e-11   6.7e-09   30.9   1.4     2    65    41   104    40   107 0.93 MeliponaBeecheii_001271
MeliponaBeecheii_001322-T1 -            256 7tm_2                PF00002.25   246     1e-43  144.8  16.5   1   1   1.7e-46   1.2e-43  144.6  16.5    76   246     2   175     1   175 0.93 MeliponaBeecheii_001322
MeliponaBeecheii_001279-T1 -            875 7tm_6                PF02949.21   313     2e-77  255.8  53.0   1   3   2.9e-30   1.4e-28   95.2  11.9   142   298     2   162     1   171 0.87 MeliponaBeecheii_001279
MeliponaBeecheii_001279-T1 -            875 7tm_6                PF02949.21   313     2e-77  255.8  53.0   2   3     1e-12     5e-11   37.6   5.7     6   189   238   416   233   435 0.81 MeliponaBeecheii_001279
MeliponaBeecheii_001279-T1 -            875 7tm_6                PF02949.21   313     2e-77  255.8  53.0   3   3     1e-35   5.1e-34  113.2  16.8    53   304   616   868   574   873 0.81 MeliponaBeecheii_001279
MeliponaBeecheii_001287-T1 -            718 7tm_6                PF02949.21   313   9.9e-75  246.9  40.9   1   2   3.4e-30   1.7e-28   95.0  16.9    16   256    63   315    49   331 0.82 MeliponaBeecheii_001287
MeliponaBeecheii_001287-T1 -            718 7tm_6                PF02949.21   313   9.9e-75  246.9  40.9   2   2   2.5e-49   1.2e-47  157.9  16.0     1   312   381   701   381   702 0.91 MeliponaBeecheii_001287
MeliponaBeecheii_001274-T1 -            963 7tm_6                PF02949.21   313   6.2e-73  241.0  51.9   1   2   2.3e-34   1.2e-32  108.7  22.6     6   307   237   556   232   561 0.85 MeliponaBeecheii_001274
MeliponaBeecheii_001274-T1 -            963 7tm_6                PF02949.21   313   6.2e-73  241.0  51.9   2   2   1.2e-42   6.1e-41  135.9  21.3     4   298   627   921   624   930 0.85 MeliponaBeecheii_001274
MeliponaBeecheii_001283-T1 -            799 7tm_6                PF02949.21   313   1.8e-66  219.7  38.1   1   3     1e-14   5.3e-13   44.1   0.5   239   298     1    61     1    71 0.92 MeliponaBeecheii_001283
MeliponaBeecheii_001283-T1 -            799 7tm_6                PF02949.21   313   1.8e-66  219.7  38.1   2   3   8.4e-44   4.3e-42  139.7  16.7     6   298   128   422   123   431 0.81 MeliponaBeecheii_001283
MeliponaBeecheii_001283-T1 -            799 7tm_6                PF02949.21   313   1.8e-66  219.7  38.1   3   3     2e-15   9.9e-14   46.5   6.7     4   190   596   777   593   784 0.79 MeliponaBeecheii_001283
MeliponaBeecheii_001282-T1 -            453 7tm_6                PF02949.21   313     2e-51  170.3  22.2   1   2   6.1e-41   3.1e-39  130.3  13.9    62   301    39   287     8   299 0.78 MeliponaBeecheii_001282
MeliponaBeecheii_001282-T1 -            453 7tm_6                PF02949.21   313     2e-51  170.3  22.2   2   2   6.2e-15   3.1e-13   44.9   2.4    29   189   291   448   284   452 0.79 MeliponaBeecheii_001282
MeliponaBeecheii_001277-T1 -            410 7tm_6                PF02949.21   313   1.6e-41  137.8  22.6   1   1   4.6e-43   2.3e-41  137.3  22.6    13   313    56   357    46   357 0.84 MeliponaBeecheii_001277
MeliponaBeecheii_001276-T1 -            383 7tm_6                PF02949.21   313   2.1e-40  134.2  21.9   1   1   5.1e-42   2.6e-40  133.8  21.9     7   313    52   372    46   372 0.79 MeliponaBeecheii_001276
MeliponaBeecheii_001280-T1 -            332 7tm_6                PF02949.21   313   9.6e-40  132.0  16.5   1   1   2.4e-41   1.2e-39  131.6  16.5    62   313    58   321    28   321 0.86 MeliponaBeecheii_001280
MeliponaBeecheii_001275-T1 -            363 7tm_6                PF02949.21   313   6.7e-39  129.2  21.2   1   1   1.6e-40   8.3e-39  128.9  21.2     3   306    21   339    19   344 0.84 MeliponaBeecheii_001275
MeliponaBeecheii_001285-T1 -            762 7tm_6                PF02949.21   313   2.2e-37  124.2  37.9   1   3   5.8e-18   2.9e-16   54.8   4.8    14   185   144   321   130   344 0.83 MeliponaBeecheii_001285
MeliponaBeecheii_001285-T1 -            762 7tm_6                PF02949.21   313   2.2e-37  124.2  37.9   2   3   1.7e-10   8.6e-09   30.3   0.1   257   307   375   425   371   428 0.93 MeliponaBeecheii_001285
MeliponaBeecheii_001285-T1 -            762 7tm_6                PF02949.21   313   2.2e-37  124.2  37.9   3   3   1.9e-12   9.8e-11   36.7  10.4    15   189   501   695   486   709 0.72 MeliponaBeecheii_001285
MeliponaBeecheii_001278-T1 -            440 7tm_6                PF02949.21   313   5.5e-34  113.1  22.5   1   1     2e-30     1e-28   95.7  18.5     6   255    24   274    19   285 0.82 MeliponaBeecheii_001278
MeliponaBeecheii_001281-T1 -            364 7tm_6                PF02949.21   313   1.2e-31  105.3  19.4   1   2   1.1e-21   5.8e-20   67.0   9.7   187   303     2   125     1   133 0.89 MeliponaBeecheii_001281
MeliponaBeecheii_001281-T1 -            364 7tm_6                PF02949.21   313   1.2e-31  105.3  19.4   2   2   1.1e-14   5.5e-13   44.1   2.0    57   187   146   272   134   313 0.82 MeliponaBeecheii_001281
MeliponaBeecheii_001284-T1 -            188 7tm_6                PF02949.21   313   2.6e-17   58.3   0.3   1   1     6e-19     3e-17   58.0   0.3    64   189    25   152     5   180 0.88 MeliponaBeecheii_001284
MeliponaBeecheii_001286-T1 -            262 7tm_6                PF02949.21   313     6e-17   57.1   4.3   1   1   1.4e-18   7.2e-17   56.8   4.3    16   185    85   260    69   262 0.84 MeliponaBeecheii_001286
MeliponaBeecheii_001318-T1 -            416 7tm_7                PF08395.13   371   1.4e-40  135.0  35.9   1   1   1.3e-42   1.8e-40  134.7  35.9    32   369    37   402     4   404 0.82 MeliponaBeecheii_001318
MeliponaBeecheii_001375-T1 -            211 7tm_7                PF08395.13   371   2.8e-14   48.5  19.1   1   1   2.4e-16   3.4e-14   48.2  19.1   179   367     4   205     1   207 0.81 MeliponaBeecheii_001375
MeliponaBeecheii_001376-T1 -            413 7tm_7                PF08395.13   371   5.8e-12   40.9  32.0   1   1   3.2e-13   4.5e-11   38.0  15.8   141   324   157   347   139   355 0.67 MeliponaBeecheii_001376
MeliponaBeecheii_001320-T1 -            242 7tm_7                PF08395.13   371   6.8e-11   37.4   0.7   1   1   4.8e-13   6.8e-11   37.4   0.7   207   297    66   160     1   165 0.78 MeliponaBeecheii_001320
MeliponaBeecheii_001156-T1 -            891 7TM_GPCR_Srsx        PF10320.10   257   1.1e-16   56.4   8.2   1   1   6.5e-14   4.6e-11   38.0   6.1     3   184   101   291    99   299 0.72 MeliponaBeecheii_001156
MeliponaBeecheii_001270-T1 -            226 7TM_GPCR_Srv         PF10323.10   283     4e-08   28.3   0.5   1   1     8e-11   5.7e-08   27.9   0.5    94   281    13   199     7   201 0.77 MeliponaBeecheii_001270
MeliponaBeecheii_001156-T1 -            891 7TM_GPCR_Srx         PF10328.10   262     7e-09   31.1   8.4   1   1   9.9e-12     7e-09   31.1   8.4    11   174   106   270    99   300 0.74 MeliponaBeecheii_001156
MeliponaBeecheii_001302-T1 -            815 AAA                  PF00004.30   132   4.7e-14   48.4   0.0   1   1   2.5e-16   1.8e-13   46.5   0.0     1   131   559   690   559   691 0.88 MeliponaBeecheii_001302
MeliponaBeecheii_001374-T1 -           1052 AAA_15               PF13175.7    373   7.6e-12   40.9  23.5   1   1   1.1e-14   7.6e-12   40.9  23.5     3   280    11   294    10   342 0.75 MeliponaBeecheii_001374
MeliponaBeecheii_001300-T1 -            193 AAA_18               PF13238.7    130   2.5e-12   42.9   0.0   1   1   5.1e-15   3.6e-12   42.4   0.0     2   121     9   140     8   149 0.79 MeliponaBeecheii_001300
MeliponaBeecheii_001334-T1 -           1668 AAA_21               PF13304.7    304   3.1e-25   85.0   2.6   1   2   2.7e-11   1.9e-08   29.9   0.0   228   300   623   691   586   695 0.84 MeliponaBeecheii_001334
MeliponaBeecheii_001334-T1 -           1668 AAA_21               PF13304.7    304   3.1e-25   85.0   2.6   2   2   1.5e-11   1.1e-08   30.6   0.0   236   301  1467  1529  1463  1532 0.87 MeliponaBeecheii_001334
MeliponaBeecheii_001374-T1 -           1052 AAA_23               PF13476.7    200   2.7e-16   56.1  27.5   1   1   3.9e-19   2.7e-16   56.1  27.5     2   185    14   261    13   310 0.54 MeliponaBeecheii_001374
MeliponaBeecheii_000779-T1 -            905 AAA_3                PF07726.12   131   2.3e-07   26.2   0.0   1   1   6.6e-10   4.7e-07   25.2   0.0     1   114   444   559   444   570 0.81 MeliponaBeecheii_000779
MeliponaBeecheii_000779-T1 -            905 AAA_5                PF07728.15   138   1.1e-07   27.3   0.0   1   1   3.2e-10   2.2e-07   26.4   0.0     1   125   444   563   444   582 0.79 MeliponaBeecheii_000779
MeliponaBeecheii_000940-T1 -            534 Aa_trans             PF01490.19   409   7.2e-83  273.9  24.4   1   1   1.3e-85   9.2e-83  273.6  24.4     3   405   126   518   124   520 0.94 MeliponaBeecheii_000940
MeliponaBeecheii_001334-T1 -           1668 ABC2_membrane_3      PF12698.8    345   1.5e-21   72.3  58.7   1   1     1e-22   7.1e-20   66.8  23.5     5   325   853  1238   850  1260 0.67 MeliponaBeecheii_001334
MeliponaBeecheii_000795-T1 -           1635 ABC_membrane         PF00664.24   274   7.3e-63  208.2  42.4   1   2   1.5e-31   1.1e-28   96.1  15.4     5   274   436   702   432   702 0.94 MeliponaBeecheii_000795
MeliponaBeecheii_000795-T1 -           1635 ABC_membrane         PF00664.24   274   7.3e-63  208.2  42.4   2   2     5e-38   3.6e-35  117.4  18.9     9   271  1067  1345  1058  1348 0.91 MeliponaBeecheii_000795
MeliponaBeecheii_001334-T1 -           1668 ABC_tran             PF00005.28   137   1.7e-62  205.4   0.1   1   2   2.7e-36   9.5e-34  112.3   0.3     1   137   515   661   515   661 0.93 MeliponaBeecheii_001334
MeliponaBeecheii_001334-T1 -           1668 ABC_tran             PF00005.28   137   1.7e-62  205.4   0.1   2   2   1.3e-29   4.6e-27   90.7   0.0     2   136  1354  1496  1353  1497 0.95 MeliponaBeecheii_001334
MeliponaBeecheii_000795-T1 -           1635 ABC_tran             PF00005.28   137   5.4e-51  168.1   0.6   1   2   1.8e-23   6.3e-21   70.8   0.0     1   135   795   931   795   933 0.85 MeliponaBeecheii_000795
MeliponaBeecheii_000795-T1 -           1635 ABC_tran             PF00005.28   137   5.4e-51  168.1   0.6   2   2   5.5e-31     2e-28   95.1   0.0     1   137  1412  1559  1412  1559 0.94 MeliponaBeecheii_000795
MeliponaBeecheii_001372-T1 -            400 Abhydrolase_1        PF00561.21   257   4.9e-17   57.8   0.1   1   1   8.2e-18   5.8e-15   51.0   0.1     3   256   114   366   112   367 0.86 MeliponaBeecheii_001372
MeliponaBeecheii_001243-T1 -            247 Acetyltransf_1       PF00583.26   117   7.5e-07   24.9   0.0   1   1   1.7e-09   1.2e-06   24.2   0.0    61   117   161   215    66   215 0.66 MeliponaBeecheii_001243
MeliponaBeecheii_001303-T1 -           2393 Acyl_transf_1        PF00698.22   319   2.2e-78  259.4   0.0   1   1   6.8e-81   4.8e-78  258.2   0.0     1   317   520   836   520   838 0.97 MeliponaBeecheii_001303
MeliponaBeecheii_001178-T1 -            422 Adap_comp_sub        PF00928.22   264   4.3e-93  306.9   0.4   1   1   2.5e-95   8.8e-93  305.9   0.1     1   263   156   420   156   421 0.97 MeliponaBeecheii_001178
MeliponaBeecheii_001179-T1 -            422 Adap_comp_sub        PF00928.22   264     2e-92  304.7   0.4   1   1   1.2e-94   4.1e-92  303.7   0.1     1   263   156   420   156   421 0.97 MeliponaBeecheii_001179
MeliponaBeecheii_000947-T1 -            480 ADH_N                PF08240.13   109   1.4e-10   36.5   0.2   1   1   7.2e-11   5.1e-08   28.2   0.1     2    62   162   231   161   236 0.94 MeliponaBeecheii_000947
MeliponaBeecheii_001303-T1 -           2393 ADH_zinc_N           PF00107.27   130     5e-18   60.8   0.0   1   1   2.3e-20   1.6e-17   59.2   0.0     1   116  1582  1701  1582  1718 0.85 MeliponaBeecheii_001303
MeliponaBeecheii_001303-T1 -           2393 ADH_zinc_N_2         PF13602.7    133   2.4e-16   56.4   0.0   1   1   2.7e-18   9.5e-16   54.5   0.0     8   133  1625  1757  1619  1757 0.87 MeliponaBeecheii_001303
MeliponaBeecheii_000947-T1 -            480 ADH_zinc_N_2         PF13602.7    133   9.7e-09   31.8   0.0   1   1   6.5e-11   2.3e-08   30.6   0.0     1   129   332   473   332   477 0.79 MeliponaBeecheii_000947
MeliponaBeecheii_000885-T1 -            510 Aldedh               PF00171.23   462  8.1e-186  613.4   0.1   1   1  1.3e-188  9.2e-186  613.2   0.1     1   462    39   501    39   501 0.98 MeliponaBeecheii_000885
MeliponaBeecheii_001200-T1 -            432 Ammonium_transp      PF00909.22   399   1.7e-67  223.3  18.0   1   1   8.3e-70   5.9e-67  221.5  18.0    46   392     1   402     1   408 0.79 MeliponaBeecheii_001200
MeliponaBeecheii_000835-T1 -            610 AMP-binding          PF00501.29   424   2.9e-65  215.9   0.0   1   1   4.8e-68   3.4e-65  215.7   0.0     2   423    41   469    40   470 0.82 MeliponaBeecheii_000835
MeliponaBeecheii_000835-T1 -            610 AMP-binding_C        PF13193.7     76   2.7e-08   30.2   0.0   1   1     8e-11   5.7e-08   29.1   0.0     1    73   478   550   478   551 0.90 MeliponaBeecheii_000835
MeliponaBeecheii_001377-T1 -           1339 ANF_receptor         PF01094.29   354     2e-48  160.7   0.4   1   1   4.7e-51   3.3e-48  160.0   0.4     5   335   417   761   414   778 0.86 MeliponaBeecheii_001377
MeliponaBeecheii_001365-T1 -            183 Ank_2                PF12796.8     83   3.2e-14   48.8   0.7   1   1   3.2e-12   2.3e-09   33.2   0.1     1    72    58   138    58   148 0.86 MeliponaBeecheii_001365
MeliponaBeecheii_000880-T1 -            169 Annexin              PF00191.21    66   1.7e-10   36.3   0.4   1   1   3.5e-10   2.5e-07   26.2   0.0     2    28    65    91    64    99 0.87 MeliponaBeecheii_000880
MeliponaBeecheii_001003-T1 -            739 An_peroxidase        PF03098.16   528  1.6e-180  596.6   0.1   1   1  5.2e-181  1.8e-178  589.8   0.1     1   528   194   705   194   705 0.95 MeliponaBeecheii_001003
MeliponaBeecheii_001002-T1 -            578 An_peroxidase        PF03098.16   528  1.1e-162  537.8   0.4   1   1  3.7e-165  1.3e-162  537.5   0.4    31   528    23   535     9   535 0.92 MeliponaBeecheii_001002
MeliponaBeecheii_001298-T1 -            141 AROS                 PF15684.6    132   1.1e-29   99.2  10.4   1   1   1.8e-32   1.3e-29   98.9  10.4     1   132    21   139    21   139 0.95 MeliponaBeecheii_001298
MeliponaBeecheii_001121-T1 -            385 ATG16                PF08614.12   200   8.3e-40  132.6  24.2   1   1   1.2e-42   8.3e-40  132.6  24.2     2   200    21   205    20   205 0.97 MeliponaBeecheii_001121
MeliponaBeecheii_001311-T1 -            616 ATP-synt_ab          PF00006.26   214  2.3e-111  366.0   0.0   1   1  4.5e-114  3.2e-111  365.6   0.0     1   214   229   454   229   454 0.99 MeliponaBeecheii_001311
MeliponaBeecheii_001311-T1 -            616 ATP-synt_ab_N        PF02874.24    69   4.2e-16   54.7   2.3   1   1   1.5e-18     1e-15   53.5   2.3     1    69    21    83    21    83 0.97 MeliponaBeecheii_001311
MeliponaBeecheii_001311-T1 -            616 ATP-synt_ab_Xtn      PF16886.6    121   3.2e-45  148.4   0.0   1   1     1e-47   7.3e-45  147.2   0.0     1   121    99   220    99   220 0.99 MeliponaBeecheii_001311
MeliponaBeecheii_001244-T1 -            229 ATP-synt_D           PF01813.18   196     8e-63  207.2   4.0   1   1   1.8e-65   1.3e-62  206.6   4.0    31   195    29   190     5   191 0.96 MeliponaBeecheii_001244
MeliponaBeecheii_001371-T1 -            513 A_deaminase          PF00962.23   328   1.7e-21   72.3   0.0   1   1   3.5e-24   2.5e-21   71.7   0.0   152   326   302   484   253   486 0.84 MeliponaBeecheii_001371
MeliponaBeecheii_001371-T1 -            513 A_deaminase_N        PF08451.12    95   7.5e-23   76.2   0.1   1   1   8.2e-25   5.8e-22   73.3   0.2    14    95    18    99     6    99 0.91 MeliponaBeecheii_001371
MeliponaBeecheii_001362-T1 -            134 BAR_3                PF16746.6    235   4.2e-18   61.2   0.0   1   1   9.8e-21   6.9e-18   60.5   0.0   136   197    67   127    51   129 0.93 MeliponaBeecheii_001362
MeliponaBeecheii_000774-T1 -            130 Biotin_carb_N        PF00289.23   110   7.9e-25   83.0   0.0   1   1   1.6e-27   1.1e-24   82.6   0.0    12   109     7   101     2   102 0.94 MeliponaBeecheii_000774
MeliponaBeecheii_000839-T1 -            143 BTB                  PF00651.32   111   3.7e-30   99.9   0.0   1   1   6.8e-33   4.8e-30   99.5   0.0     1   101    26   121    26   127 0.94 MeliponaBeecheii_000839
MeliponaBeecheii_001247-T1 -            269 bZIP_1               PF00170.22    64   3.5e-14   48.1  12.7   1   1   9.6e-17   6.8e-14   47.2  12.7     2    59   130   187   129   191 0.93 MeliponaBeecheii_001247
MeliponaBeecheii_000840-T1 -            355 bZIP_2               PF07716.16    54   4.8e-15   50.9  14.1   1   1   1.3e-17   4.8e-15   50.9  14.1     2    54   266   318   265   318 0.97 MeliponaBeecheii_000840
MeliponaBeecheii_001247-T1 -            269 bZIP_2               PF07716.16    54   2.2e-09   32.8  12.3   1   1   1.6e-11   5.8e-09   31.4  12.3     2    54   130   183   129   183 0.97 MeliponaBeecheii_001247
MeliponaBeecheii_001247-T1 -            269 bZIP_Maf             PF03131.18    92   1.7e-05   20.8  12.8   1   1   2.3e-08   1.7e-05   20.8  12.8    30    84   133   187   119   192 0.89 MeliponaBeecheii_001247
MeliponaBeecheii_000775-T1 -           1071 C2                   PF00168.31   103   9.2e-17   56.7   0.0   1   1   3.2e-19   2.2e-16   55.5   0.0    19    93    27    99    13   110 0.90 MeliponaBeecheii_000775
MeliponaBeecheii_000988-T1 -            306 CABIT                PF12736.8    282   3.9e-12   41.5   0.0   1   1   1.5e-14   5.4e-12   41.0   0.0    71   249    89   260    81   276 0.82 MeliponaBeecheii_000988
MeliponaBeecheii_000978-T1 -            511 CABIT                PF12736.8    282   5.5e-12   41.0   0.0   1   1   2.5e-14   8.7e-12   40.3   0.0   108   247    79   217    55   245 0.83 MeliponaBeecheii_000978
MeliponaBeecheii_001314-T1 -           1113 Cadherin             PF00028.18    93   4.7e-34  112.2   0.0   1   1   9.4e-18   6.6e-15   50.8   0.0     1    92   143   236   143   237 0.94 MeliponaBeecheii_001314
MeliponaBeecheii_001296-T1 -           2205 CAMSAP_CH            PF11971.9     85   2.6e-11   38.7   0.1   1   1   3.9e-12   2.8e-09   32.2   0.0     6    82   184   253   179   256 0.90 MeliponaBeecheii_001296
MeliponaBeecheii_001193-T1 -            948 Cation_ATPase        PF13246.7     91   1.2e-15   52.8   0.0   1   1   6.3e-18   4.5e-15   51.0   0.0     3    90   434   515   423   516 0.92 MeliponaBeecheii_001193
MeliponaBeecheii_001193-T1 -            948 Cation_ATPase_C      PF00689.22   182   1.1e-44  147.7   8.3   1   1   1.6e-47   1.1e-44  147.7   8.3     1   182   749   928   749   928 0.94 MeliponaBeecheii_001193
MeliponaBeecheii_001193-T1 -            948 Cation_ATPase_N      PF00690.27    69   6.1e-19   63.0   0.0   1   1   1.9e-21   1.4e-18   61.9   0.0     3    69    53   119    51   119 0.97 MeliponaBeecheii_001193
MeliponaBeecheii_001197-T1 -            473 CBM39                PF15886.6    108   1.4e-32  107.3   0.0   1   1   6.3e-35   4.5e-32  105.6   0.0     3   102    31   129    26   147 0.93 MeliponaBeecheii_001197
MeliponaBeecheii_000891-T1 -            355 CEBP_ZZ              PF16366.6     58   8.7e-24   79.0   6.7   1   1   2.4e-26   1.7e-23   78.1   6.7     1    57   279   341   279   342 0.96 MeliponaBeecheii_000891
MeliponaBeecheii_001296-T1 -           2205 CH                   PF00307.32   109   1.4e-49  162.2   2.8   1   2   9.8e-24   6.9e-21   70.0   0.0     2   108    51   154    50   155 0.95 MeliponaBeecheii_001296
MeliponaBeecheii_001296-T1 -           2205 CH                   PF00307.32   109   1.4e-49  162.2   2.8   2   2   6.2e-30   4.4e-27   89.9   0.1     2   108   170   274   169   275 0.96 MeliponaBeecheii_001296
MeliponaBeecheii_001335-T1 -            413 Chitin_bind_4        PF00379.24    53   1.1e-17   59.7   6.7   1   1   1.6e-20   1.1e-17   59.7   6.7     1    53   247   297   247   297 0.96 MeliponaBeecheii_001335
MeliponaBeecheii_001179-T1 -            422 Clat_adaptor_s       PF01217.21   142   9.6e-13   43.7   3.0   1   1   4.7e-15   1.7e-12   42.9   3.0     3   133     4   133     2   141 0.90 MeliponaBeecheii_001179
MeliponaBeecheii_001178-T1 -            422 Clat_adaptor_s       PF01217.21   142   1.4e-12   43.2   2.9   1   1     7e-15   2.5e-12   42.4   2.9     4   133     5   133     2   141 0.89 MeliponaBeecheii_001178
MeliponaBeecheii_001327-T1 -            241 CLP_protease         PF00574.24   182   1.1e-81  268.5   0.0   1   1     2e-84   1.4e-81  268.1   0.0     2   181    36   215    35   216 0.99 MeliponaBeecheii_001327
MeliponaBeecheii_000762-T1 -            777 CNH                  PF00780.23   279     7e-63  208.1   0.0   1   1     3e-65   1.1e-62  207.5   0.0     2   278   466   747   465   748 0.95 MeliponaBeecheii_000762
MeliponaBeecheii_001297-T1 -            880 CNH                  PF00780.23   279   2.1e-25   85.2   0.0   1   1   1.5e-27   5.2e-25   83.9   0.0     6   269    23   274    19   283 0.86 MeliponaBeecheii_001297
MeliponaBeecheii_001180-T1 -            251 COesterase           PF00135.29   515   6.9e-72  238.4   0.0   1   1   2.3e-74   8.1e-72  238.1   0.0    20   209    37   250    31   251 0.90 MeliponaBeecheii_001180
MeliponaBeecheii_001181-T1 -            602 COesterase           PF00135.29   515   8.9e-51  168.7   0.0   1   1   3.3e-53   1.2e-50  168.3   0.0   206   515    32   356    24   356 0.89 MeliponaBeecheii_001181
MeliponaBeecheii_000720-T1 -           1417 CPSF_A               PF03178.16   322   4.5e-98  323.9   0.0   1   1   4.8e-98   3.4e-95  314.4   0.0     2   321  1047  1382  1046  1383 0.95 MeliponaBeecheii_000720
MeliponaBeecheii_000829-T1 -            384 CUB                  PF00431.21   110   2.5e-32  107.0   1.6   1   2   3.3e-23   2.3e-20   68.4   0.0    32   108   130   207   128   209 0.96 MeliponaBeecheii_000829
MeliponaBeecheii_000829-T1 -            384 CUB                  PF00431.21   110   2.5e-32  107.0   1.6   2   2   2.2e-12   1.5e-09   33.6   0.1    34   108   289   363   279   364 0.94 MeliponaBeecheii_000829
MeliponaBeecheii_000917-T1 -            140 Cyclin_N             PF00134.24   127   6.2e-22   73.2   0.1   1   1   3.6e-24   8.4e-22   72.7   0.1    39   111     1    73     1    75 0.97 MeliponaBeecheii_000917
MeliponaBeecheii_000722-T1 -            267 Cyclin_N             PF00134.24   127   5.7e-16   53.9   1.0   1   1   8.6e-16     2e-13   45.6   0.3    37   125    44   149     4   151 0.82 MeliponaBeecheii_000722
MeliponaBeecheii_000918-T1 -             76 Cyclin_N             PF00134.24   127   3.7e-06   22.1   0.0   1   1     2e-08   4.6e-06   21.8   0.0     2    40    27    66    26    74 0.94 MeliponaBeecheii_000918
MeliponaBeecheii_001340-T1 -            133 Cyt-b5               PF00173.29    74   7.6e-24   79.2   0.0   1   1     3e-26   1.1e-23   78.7   0.0     1    73     6    77     6    78 0.96 MeliponaBeecheii_001340
MeliponaBeecheii_001339-T1 -            129 Cyt-b5               PF00173.29    74   1.1e-21   72.2   0.1   1   1   4.9e-24   1.7e-21   71.6   0.1     1    73     6    78     6    79 0.95 MeliponaBeecheii_001339
MeliponaBeecheii_000842-T1 -            102 DAP                  PF15228.7     98   9.5e-32  105.6   5.0   1   1   1.5e-34   1.1e-31  105.4   5.0     1    98    10   102    10   102 0.84 MeliponaBeecheii_000842
MeliponaBeecheii_000912-T1 -            456 DCP2                 PF05026.14    83   1.6e-32  107.1   0.8   1   1   6.3e-35   4.4e-32  105.7   0.8     1    83     9    92     9    92 0.96 MeliponaBeecheii_000912
MeliponaBeecheii_001072-T1 -            216 DDE_Tnp_1_7          PF13843.7    350   6.5e-10   34.2   0.0   1   1   1.3e-12   8.9e-10   33.8   0.0     5    53    50   102    47   144 0.92 MeliponaBeecheii_001072
MeliponaBeecheii_000945-T1 -            743 DEAD                 PF00270.30   176   2.1e-47  156.6   0.1   1   1   8.9e-50   2.1e-47  156.6   0.1     1   176   182   353   182   353 0.97 MeliponaBeecheii_000945
MeliponaBeecheii_000990-T1 -            773 DEAD                 PF00270.30   176   4.5e-43  142.5   2.0   1   1   3.1e-45   7.3e-43  141.8   0.3     1   170   175   414   175   419 0.93 MeliponaBeecheii_000990
MeliponaBeecheii_000879-T1 -            650 DEAD                 PF00270.30   176   3.2e-35  116.9   0.7   1   1   5.6e-36   1.3e-33  111.6   0.0     2   176   206   406   205   406 0.82 MeliponaBeecheii_000879
MeliponaBeecheii_001370-T1 -            675 DEP                  PF00610.22    72   1.1e-16   56.1   0.2   1   1   4.8e-19   3.4e-16   54.5   0.0     1    72   434   503   434   503 0.96 MeliponaBeecheii_001370
MeliponaBeecheii_001370-T1 -            675 Dishevelled          PF02377.16   162   3.9e-35  117.1  22.3   1   1   5.5e-38   3.9e-35  117.1  22.3     1   162    88   254    88   254 0.82 MeliponaBeecheii_001370
MeliponaBeecheii_001370-T1 -            675 DIX                  PF00778.18    81   6.7e-33  107.8   0.3   1   1   1.8e-35   1.3e-32  107.0   0.3     1    80     2    79     2    80 0.98 MeliponaBeecheii_001370
MeliponaBeecheii_000991-T1 -            612 Dor1                 PF04124.13   338     2e-97  321.3   0.0   1   1  2.8e-100     2e-97  321.3   0.0     3   336    33   363    31   365 0.97 MeliponaBeecheii_000991
MeliponaBeecheii_001299-T1 -             86 DPM2                 PF07297.13    76     7e-14   47.3   1.0   1   1   1.2e-16   8.7e-14   47.1   1.0     2    65     5    67     4    74 0.87 MeliponaBeecheii_001299
MeliponaBeecheii_000937-T1 -            639 dsrm                 PF00035.27    67     6e-19   64.0   1.3   1   1   2.5e-16   1.8e-13   46.5   0.5     1    67   360   424   360   424 0.84 MeliponaBeecheii_000937
MeliponaBeecheii_001258-T1 -            166 DUF1759              PF03564.16   148   2.2e-07   26.3   0.1   1   1   6.1e-10   4.3e-07   25.4   0.0    92   137   103   148    87   159 0.86 MeliponaBeecheii_001258
MeliponaBeecheii_000794-T1 -           1150 DUF2052              PF09747.10   198   1.1e-47  158.1  13.4   1   1   1.6e-50   1.1e-47  158.1  13.4     1   198   130   318   130   318 0.83 MeliponaBeecheii_000794
MeliponaBeecheii_001315-T1 -            425 DUF4205              PF13898.7    351  5.6e-124  409.0   0.0   1   1  8.9e-127  6.3e-124  408.8   0.0     1   351    54   421    54   421 0.95 MeliponaBeecheii_001315
MeliponaBeecheii_001187-T1 -            363 DUF4507              PF14964.7    362  3.1e-123  406.6   0.2   1   1    5e-126  3.6e-123  406.4   0.2     1   361     4   345     4   346 0.98 MeliponaBeecheii_001187
MeliponaBeecheii_001037-T1 -             79 DUF4817              PF16087.6     55   5.8e-08   27.9   0.4   1   1   1.2e-10   8.6e-08   27.3   0.4    20    51    34    64    28    65 0.90 MeliponaBeecheii_001037
MeliponaBeecheii_001405-T1 -            582 DUF563               PF04577.15   209   3.9e-28   94.4   0.6   1   1   8.5e-31     6e-28   93.8   0.6     1   208   257   484   257   485 0.81 MeliponaBeecheii_001405
MeliponaBeecheii_000928-T1 -            356 DUF572               PF04502.14   326  2.9e-105  347.9  29.3   1   1  4.8e-108  3.4e-105  347.7  29.3     1   326     9   352     9   352 0.76 MeliponaBeecheii_000928
MeliponaBeecheii_000941-T1 -            915 DUSP                 PF06337.13    93   1.4e-26   88.4   0.0   1   2   1.2e-11   8.2e-09   31.5   0.0     5    87   668   732   664   738 0.89 MeliponaBeecheii_000941
MeliponaBeecheii_000941-T1 -            915 DUSP                 PF06337.13    93   1.4e-26   88.4   0.0   2   2   1.6e-18   1.1e-15   53.5   0.1     5    89   773   842   770   846 0.88 MeliponaBeecheii_000941
MeliponaBeecheii_001193-T1 -            948 E1-E2_ATPase         PF00122.21   181   3.6e-52  171.9   0.1   1   1     5e-55   3.6e-52  171.9   0.1     1   181   158   351   158   351 0.99 MeliponaBeecheii_001193
MeliponaBeecheii_000718-T1 -            284 ECH_1                PF00378.21   251   3.2e-50  166.2   0.1   1   1     9e-53   6.3e-50  165.2   0.1     6   210    24   242    20   272 0.85 MeliponaBeecheii_000718
MeliponaBeecheii_000718-T1 -            284 ECH_2                PF16113.6    334   1.1e-31  105.9   0.0   1   1   2.3e-34   1.6e-31  105.4   0.0     3   176    26   209    24   271 0.86 MeliponaBeecheii_000718
MeliponaBeecheii_001249-T1 -            189 EF-hand_1            PF00036.33    29   1.6e-15   51.0   6.1   1   1   3.6e-10   8.5e-08   26.8   0.0     3    28   151   176   149   177 0.89 MeliponaBeecheii_001249
MeliponaBeecheii_001249-T1 -            189 EF-hand_5            PF13202.7     25   1.4e-09   32.6   2.6   1   1   5.3e-08   1.9e-05   19.5   0.0     7    21   156   170   150   175 0.86 MeliponaBeecheii_001249
MeliponaBeecheii_001000-T1 -            175 EF-hand_5            PF13202.7     25   1.2e-08   29.6   4.9   1   1   8.2e-07   0.00029   15.7   0.0     8    21    62    75    60    79 0.93 MeliponaBeecheii_001000
MeliponaBeecheii_001249-T1 -            189 EF-hand_6            PF13405.7     31     2e-16   53.9   1.7   1   1   2.9e-10   6.9e-08   27.3   0.3     1    28   108   135   108   143 0.91 MeliponaBeecheii_001249
MeliponaBeecheii_001249-T1 -            189 EF-hand_7            PF13499.7     70   2.7e-19   64.9   3.1   1   1   5.8e-18   1.4e-15   53.0   0.6     2    69   107   174   106   175 0.90 MeliponaBeecheii_001249
MeliponaBeecheii_001000-T1 -            175 EF-hand_7            PF13499.7     70   2.3e-13   45.9  10.2   1   1   5.7e-11   1.3e-08   30.6   0.4     6    64     6    74     4    80 0.82 MeliponaBeecheii_001000
MeliponaBeecheii_001249-T1 -            189 EF-hand_8            PF13833.7     54     8e-11   37.1   1.8   1   1   6.5e-13   4.6e-10   34.6   0.6     2    53   121   176   113   177 0.95 MeliponaBeecheii_001249
MeliponaBeecheii_000825-T1 -           1075 EGF                  PF00008.28    32   1.5e-28   94.2 159.5   1   1   4.7e-09   3.3e-06   22.8   6.0     3    31   951   981   949   982 0.91 MeliponaBeecheii_000825
MeliponaBeecheii_000825-T1 -           1075 EGF_3                PF12947.8     36   4.8e-56  182.1 176.7   1   3   2.6e-13   1.8e-10   36.3   9.8     1    36   524   559   524   559 0.99 MeliponaBeecheii_000825
MeliponaBeecheii_000825-T1 -           1075 EGF_3                PF12947.8     36   4.8e-56  182.1 176.7   2   3   4.2e-12     3e-09   32.4   7.5     6    36   786   816   782   816 0.95 MeliponaBeecheii_000825
MeliponaBeecheii_000825-T1 -           1075 EGF_3                PF12947.8     36   4.8e-56  182.1 176.7   3   3     4e-12   2.8e-09   32.5  10.6     1    36   949   985   949   985 0.98 MeliponaBeecheii_000825
MeliponaBeecheii_000825-T1 -           1075 EGF_CA               PF07645.16    42     3e-13   45.3 180.0   1   3   5.6e-08     4e-05   19.2   6.1     3    35   476   511   475   518 0.85 MeliponaBeecheii_000825
MeliponaBeecheii_000825-T1 -           1075 EGF_CA               PF07645.16    42     3e-13   45.3 180.0   2   3     6e-14   4.3e-11   38.4   8.7     1    37   520   554   520   560 0.91 MeliponaBeecheii_000825
MeliponaBeecheii_000825-T1 -           1075 EGF_CA               PF07645.16    42     3e-13   45.3 180.0   3   3   1.9e-07   0.00013   17.6   8.6     4    42   862   900   860   902 0.87 MeliponaBeecheii_000825
MeliponaBeecheii_001240-T1 -            454 eIF-5_eIF-2B         PF01873.18   117   2.6e-41  135.6   0.4   1   1   8.5e-44     6e-41  134.5   0.0     2   116     8   128     7   129 0.95 MeliponaBeecheii_001240
MeliponaBeecheii_000942-T1 -            334 EIF_2_alpha          PF07541.13   114   2.4e-36  119.8   0.3   1   1   6.3e-39   4.4e-36  118.9   0.3     1   114   129   243   129   243 0.97 MeliponaBeecheii_000942
MeliponaBeecheii_001052-T1 -            314 ELO                  PF01151.19   250   1.3e-59  197.1  16.3   1   1   2.5e-62   1.8e-59  196.7  16.3     1   195    32   220    32   242 0.97 MeliponaBeecheii_001052
MeliponaBeecheii_001343-T1 -            399 Epimerase            PF01370.22   241   2.7e-09   32.3   0.0   1   1   3.9e-11   2.8e-08   28.9   0.0     1   170    31   253    31   255 0.82 MeliponaBeecheii_001343
MeliponaBeecheii_001190-T1 -            158 Evr1_Alr             PF04777.14    99   5.1e-33  109.0   2.0   1   1   7.1e-36   5.1e-33  109.0   2.0     3    99    59   149    57   149 0.98 MeliponaBeecheii_001190
MeliponaBeecheii_000857-T1 -            251 Exo_endo_phos_2      PF14529.7    119   6.9e-10   34.3   1.3   1   1   9.7e-13   6.9e-10   34.3   1.3    20    81    98   157    77   167 0.71 MeliponaBeecheii_000857
MeliponaBeecheii_000793-T1 -           1684 FANCL_C              PF11793.9     70     4e-07   25.6   7.0   1   1   3.3e-09   2.3e-06   23.2   7.0     4    47  1633  1675  1630  1682 0.87 MeliponaBeecheii_000793
MeliponaBeecheii_000724-T1 -            170 Fer2                 PF00111.28    78   1.1e-10   36.8   0.0   1   1   2.3e-13   1.6e-10   36.3   0.0     3    78    62   143    60   143 0.75 MeliponaBeecheii_000724
MeliponaBeecheii_001294-T1 -           2149 fn3                  PF00041.22    85   5.2e-30   99.1  17.7   1   1   5.9e-13   2.1e-10   36.3   0.5     1    82  1589  1666  1589  1669 0.86 MeliponaBeecheii_001294
MeliponaBeecheii_001253-T1 -            710 Forkhead             PF00250.19    88   9.7e-39  126.9   0.1   1   1   2.8e-41     2e-38  125.9   0.1     2    88   207   292   206   292 0.97 MeliponaBeecheii_001253
MeliponaBeecheii_001253-T1 -            710 Forkhead_N           PF08430.13   136   2.3e-08   30.2  39.7   1   1   3.2e-11   2.3e-08   30.2  39.7     6   136    82   206    40   206 0.66 MeliponaBeecheii_001253
MeliponaBeecheii_000993-T1 -           1232 Frtz                 PF11768.9    545    1e-185  613.6   7.1   1   1  2.5e-188  1.8e-185  612.8   7.1     1   544    42   577    42   578 0.99 MeliponaBeecheii_000993
MeliponaBeecheii_001267-T1 -           1483 Furin-like           PF00757.21   149     2e-21   71.9  28.8   1   1   2.9e-24     2e-21   71.9  28.8    23   148   271   402   258   403 0.84 MeliponaBeecheii_001267
MeliponaBeecheii_000825-T1 -           1075 G2F                  PF07474.13   184   9.5e-65  213.3   0.0   1   1   2.3e-67   1.6e-64  212.6   0.0     1   182   252   433   252   435 0.99 MeliponaBeecheii_000825
MeliponaBeecheii_001250-T1 -            768 Gelsolin             PF00626.23    76   1.2e-15   52.7   0.0   1   1   3.9e-18   2.8e-15   51.5   0.0     5    76   635   721   632   721 0.98 MeliponaBeecheii_001250
MeliponaBeecheii_001324-T1 -            589 Glycohydro_20b2      PF14845.7    137   1.3e-12   43.9   0.0   1   1   1.3e-14   8.9e-12   41.3   0.0     1   137    47   169    47   169 0.82 MeliponaBeecheii_001324
MeliponaBeecheii_001324-T1 -            589 Glyco_hydro_20       PF00728.23   354   2.5e-89  295.5   0.0   1   1   4.6e-92   3.3e-89  295.1   0.0     1   353   196   543   196   544 0.94 MeliponaBeecheii_001324
MeliponaBeecheii_000939-T1 -            691 Glyco_hydro_47       PF01532.21   458  1.8e-114  378.5   0.0   1   1  3.7e-117  2.6e-114  378.0   0.0     1   456    41   479    41   480 0.93 MeliponaBeecheii_000939
MeliponaBeecheii_001189-T1 -            460 GpcrRhopsn4          PF10192.10   257   5.5e-52  172.1  26.1   1   1   7.8e-55   5.5e-52  172.1  26.1     2   257   148   403   147   403 0.97 MeliponaBeecheii_001189
MeliponaBeecheii_001307-T1 -            296 GRAM                 PF02893.21   114   2.2e-15   52.0   0.0   1   1   4.3e-18     3e-15   51.6   0.0    22   112    24   128     9   130 0.86 MeliponaBeecheii_001307
MeliponaBeecheii_001106-T1 -            217 Guanylate_kin        PF00625.22   182   6.5e-29   96.3   0.0   1   1   2.3e-31   8.3e-29   96.0   0.0     1    75   120   194   120   216 0.93 MeliponaBeecheii_001106
MeliponaBeecheii_001105-T1 -            113 Guanylate_kin        PF00625.22   182   4.4e-26   87.1   0.0   1   1   1.4e-28   5.1e-26   86.9   0.0    78   181     1    98     1    99 0.98 MeliponaBeecheii_001105
MeliponaBeecheii_001406-T1 -            523 GWT1                 PF06423.13   157   5.5e-39  129.2   2.0   1   1   7.8e-42   5.5e-39  129.2   2.0     1   157   295   483   295   483 0.86 MeliponaBeecheii_001406
MeliponaBeecheii_001312-T1 -            191 HD_2                 PF12917.8    182   8.5e-14   47.1   0.1   1   1   1.9e-16   1.3e-13   46.5   0.1     1   149     8   148     8   166 0.87 MeliponaBeecheii_001312
MeliponaBeecheii_001312-T1 -            191 HD_3                 PF13023.7    165   1.3e-44  147.5   0.0   1   1   2.1e-47   1.5e-44  147.3   0.0     1   152    13   159    13   173 0.93 MeliponaBeecheii_001312
MeliponaBeecheii_000775-T1 -           1071 HECT                 PF00632.26   307   2.8e-98  324.6   0.1   1   1  6.7e-101   4.7e-98  323.8   0.1     2   305   767  1069   766  1071 0.97 MeliponaBeecheii_000775
MeliponaBeecheii_000825-T1 -           1075 hEGF                 PF12661.8     22   6.7e-13   44.3 139.4   1   2     1e-07     7e-05   18.9   3.2     1    22   485   506   485   506 0.92 MeliponaBeecheii_000825
MeliponaBeecheii_000825-T1 -           1075 hEGF                 PF12661.8     22   6.7e-13   44.3 139.4   2   2   1.2e-06   0.00082   15.5   3.8     1    22   531   552   531   552 0.98 MeliponaBeecheii_000825
MeliponaBeecheii_000945-T1 -            743 Helicase_C           PF00271.32   111   4.1e-31  103.1   3.4   1   1   8.2e-33   1.9e-30  100.9   0.1     5   111   393   499   389   499 0.93 MeliponaBeecheii_000945
MeliponaBeecheii_000990-T1 -            773 Helicase_C           PF00271.32   111   5.2e-30   99.5   8.3   1   1   1.3e-30   3.1e-28   93.8   0.0     4   110   485   589   482   590 0.89 MeliponaBeecheii_000990
MeliponaBeecheii_000879-T1 -            650 Helicase_C           PF00271.32   111     2e-26   88.0   0.2   1   1   8.7e-29     2e-26   88.0   0.2     2   111   459   572   458   572 0.93 MeliponaBeecheii_000879
MeliponaBeecheii_000911-T1 -            247 Heme_oxygenase       PF01126.21   205   4.8e-39  129.7   0.1   1   1   7.9e-42   5.6e-39  129.5   0.1     2   204     8   213     7   214 0.89 MeliponaBeecheii_000911
MeliponaBeecheii_001310-T1 -            259 HLH                  PF00010.27    54   7.8e-20   66.2   0.1   1   1   1.7e-21   6.1e-19   63.3   0.0     1    53   136   202   136   203 0.90 MeliponaBeecheii_001310
MeliponaBeecheii_001321-T1 -             93 HLH                  PF00010.27    54   1.6e-19   65.1   0.2   1   1   4.6e-22   1.6e-19   65.1   0.2     2    53    37    87    36    88 0.98 MeliponaBeecheii_001321
MeliponaBeecheii_001014-T1 -            399 Homeobox_KN          PF05920.12    40   1.6e-06   23.4   0.0   1   1   5.2e-09   3.7e-06   22.2   0.0     8    38   205   235   202   237 0.95 MeliponaBeecheii_001014
MeliponaBeecheii_001014-T1 -            399 Homeodomain          PF00046.30    57   1.2e-16   55.7   0.2   1   1   2.9e-19   2.1e-16   55.0   0.2     2    57   185   240   184   240 0.98 MeliponaBeecheii_001014
MeliponaBeecheii_001185-T1 -            443 Hormone_recep        PF00104.31   211   1.4e-36  121.6   0.0   1   1   4.3e-39     3e-36  120.5   0.0    13   211   247   424   236   424 0.91 MeliponaBeecheii_001185
MeliponaBeecheii_001323-T1 -            248 HRM                  PF02793.23    65   2.7e-12   42.3   0.5   1   1   6.8e-15   4.8e-12   41.5   0.5     3    63    50   127    49   129 0.91 MeliponaBeecheii_001323
MeliponaBeecheii_001356-T1 -            132 HTH_24               PF13412.7     48   1.7e-07   26.2   0.0   1   1   1.2e-09   2.9e-07   25.5   0.0     4    38    64    99    62    99 0.93 MeliponaBeecheii_001356
MeliponaBeecheii_001047-T1 -            155 HTH_24               PF13412.7     48   7.4e-07   24.1   0.0   1   1   5.6e-09   1.3e-06   23.3   0.0     4    38    69   104    67   104 0.93 MeliponaBeecheii_001047
MeliponaBeecheii_001035-T1 -            191 HTH_24               PF13412.7     48     1e-06   23.7   0.0   1   1   7.9e-09   1.9e-06   22.8   0.0     4    38    69   104    67   104 0.93 MeliponaBeecheii_001035
MeliponaBeecheii_001035-T1 -            191 HTH_48               PF17906.2     50   8.4e-21   69.4   0.2   1   1   7.5e-23   1.3e-20   68.7   0.2     1    50     5    54     5    54 0.99 MeliponaBeecheii_001035
MeliponaBeecheii_001356-T1 -            132 HTH_48               PF17906.2     50   1.5e-19   65.4   0.1   1   1   1.2e-21   2.2e-19   64.8   0.1     2    50     1    49     1    49 0.98 MeliponaBeecheii_001356
MeliponaBeecheii_001047-T1 -            155 HTH_48               PF17906.2     50   4.7e-10   35.0   0.1   1   1   4.5e-12     8e-10   34.2   0.1    17    50    21    54    19    54 0.97 MeliponaBeecheii_001047
MeliponaBeecheii_000882-T1 -            172 HTH_48               PF17906.2     50   1.2e-07   27.3   0.0   1   1   1.5e-09   2.7e-07   26.1   0.0     8    44    40    76    36    76 0.97 MeliponaBeecheii_000882
MeliponaBeecheii_000844-T1 -            102 HTH_Tnp_Tc3_2        PF01498.19    72   4.1e-09   32.0   2.9   1   1   5.8e-12   4.1e-09   32.0   2.9     2    68    35   102    34   102 0.82 MeliponaBeecheii_000844
MeliponaBeecheii_000834-T1 -           1418 Hydantoinase_A       PF01968.19   291  1.3e-107  354.7   0.9   1   1  3.4e-110  2.4e-107  353.9   0.9     1   290   235   533   235   534 0.99 MeliponaBeecheii_000834
MeliponaBeecheii_000834-T1 -           1418 Hydantoinase_B       PF02538.15   516    9e-209  689.5   0.1   1   1  1.9e-211  1.4e-208  688.9   0.1     1   516   736  1258   736  1258 0.96 MeliponaBeecheii_000834
MeliponaBeecheii_000834-T1 -           1418 Hydant_A_N           PF05378.14   178   8.9e-61  200.1   0.4   1   1   6.8e-62   4.8e-59  194.5   0.0     2   175    11   213    10   216 0.98 MeliponaBeecheii_000834
MeliponaBeecheii_001193-T1 -            948 Hydrolase            PF00702.27   210   2.8e-18   62.4   0.9   1   1   4.1e-20   2.9e-17   59.1   0.9     1   210   367   679   367   679 0.70 MeliponaBeecheii_001193
MeliponaBeecheii_001372-T1 -            400 Hydrolase_4          PF12146.9    239     2e-09   32.5   0.0   1   1   1.7e-11     6e-09   30.9   0.0     6   140   113   264   109   360 0.61 MeliponaBeecheii_001372
MeliponaBeecheii_001032-T1 -            171 I-set                PF07679.17    90   8.2e-19   63.0   0.1   1   2   1.6e-09   5.5e-07   25.1   0.1    31    80     2    62     1    73 0.85 MeliponaBeecheii_001032
MeliponaBeecheii_001032-T1 -            171 I-set                PF07679.17    90   8.2e-19   63.0   0.1   2   2   5.5e-13   1.9e-10   36.1   0.0     9    74    83   154    78   166 0.85 MeliponaBeecheii_001032
MeliponaBeecheii_001032-T1 -            171 ig                   PF00047.26    87   3.8e-19   64.1   0.9   1   2   4.3e-09     3e-06   22.8   0.3    28    82     2    65     1    68 0.84 MeliponaBeecheii_001032
MeliponaBeecheii_001032-T1 -            171 ig                   PF00047.26    87   3.8e-19   64.1   0.9   2   2   1.6e-14   1.2e-11   40.2   0.0     3    81    81   162    79   167 0.86 MeliponaBeecheii_001032
MeliponaBeecheii_001032-T1 -            171 Ig_2                 PF13895.7     79     5e-15   51.1   0.3   1   1   3.3e-12   7.7e-10   34.5   0.1    12    65    87   157    75   167 0.83 MeliponaBeecheii_001032
MeliponaBeecheii_001032-T1 -            171 Ig_3                 PF13927.7     79   2.9e-18   61.7   0.9   1   1     5e-15   1.2e-12   43.7   0.1    12    75    84   153    72   156 0.80 MeliponaBeecheii_001032
MeliponaBeecheii_001302-T1 -            815 IQ                   PF00612.28    21   2.3e-06   22.5   2.0   1   1   3.2e-09   2.3e-06   22.5   2.0     2    21   209   228   208   228 0.91 MeliponaBeecheii_001302
MeliponaBeecheii_001313-T1 -            334 Isochorismatase      PF00857.21   175   6.5e-29   96.8   0.0   1   1   2.3e-31   1.6e-28   95.5   0.0     2   172    76   292    75   295 0.92 MeliponaBeecheii_001313
MeliponaBeecheii_000936-T1 -            379 Jnk-SapK_ap_N        PF09744.10   149   2.4e-45  150.0  16.1   1   1   3.4e-48   2.4e-45  150.0  16.1     1   149    15   164    15   164 0.95 MeliponaBeecheii_000936
MeliponaBeecheii_001303-T1 -           2393 KAsynt_C_assoc       PF16197.6    112   9.1e-39  127.9   0.0   1   1   3.8e-41   2.7e-38  126.4   0.0     1   112   390   500   390   500 0.99 MeliponaBeecheii_001303
MeliponaBeecheii_001303-T1 -           2393 ketoacyl-synt        PF00109.27   253   2.9e-73  242.0   0.0   1   1   6.5e-76   4.6e-73  241.3   0.0     2   253    30   267    29   267 0.94 MeliponaBeecheii_001303
MeliponaBeecheii_001303-T1 -           2393 Ketoacyl-synt_C      PF02801.23   119   1.8e-41  136.3   0.1   1   1   1.4e-43     1e-40  133.9   0.0     1   118   271   387   271   388 0.99 MeliponaBeecheii_001303
MeliponaBeecheii_001341-T1 -            492 KH_1                 PF00013.30    66   4.1e-21   70.1   2.7   1   1   1.8e-21   1.3e-18   62.1   0.4     1    65   427   490   427   491 0.90 MeliponaBeecheii_001341
MeliponaBeecheii_001316-T1 -            393 Kin17_mid            PF10357.10   126   3.1e-51  168.0   0.2   1   1     1e-53   7.1e-51  166.8   0.2     1   126    52   177    52   177 0.99 MeliponaBeecheii_001316
MeliponaBeecheii_000823-T1 -           1106 Kinesin              PF00225.24   333     4e-17   57.5   0.0   1   1   1.6e-19   1.1e-16   56.1   0.0   206   331    62   173     6   175 0.83 MeliponaBeecheii_000823
MeliponaBeecheii_001316-T1 -            393 KN17_SH3             PF18131.2     53   7.5e-14   47.0   5.0   1   1   3.1e-16   2.2e-13   45.5   1.3     3    53   275   330   273   330 0.84 MeliponaBeecheii_001316
MeliponaBeecheii_001303-T1 -           2393 KR                   PF08659.11   180   2.6e-44  146.7   0.0   1   1   6.6e-47   4.7e-44  145.9   0.0     2   179  1788  1965  1787  1966 0.97 MeliponaBeecheii_001303
MeliponaBeecheii_001317-T1 -            800 Kri1                 PF05178.13   103     7e-21   70.2  20.9   1   1   9.8e-24     7e-21   70.2  20.9     1    95   335   422   335   468 0.92 MeliponaBeecheii_001317
MeliponaBeecheii_001317-T1 -            800 Kri1_C               PF12936.8     89   5.3e-34  111.8   4.0   1   1   7.5e-37   5.3e-34  111.8   4.0     2    88   502   588   501   589 0.98 MeliponaBeecheii_001317
MeliponaBeecheii_000932-T1 -            330 Kunitz_BPTI          PF00014.24    53   5.6e-18   60.4  10.8   1   1     8e-21   5.6e-18   60.4  10.8     1    52   231   281   231   282 0.95 MeliponaBeecheii_000932
MeliponaBeecheii_001182-T1 -            177 La                   PF05383.18    59     1e-14   49.8   0.3   1   1   2.5e-17   1.8e-14   49.0   0.1     3    58    13    67    11    68 0.93 MeliponaBeecheii_001182
MeliponaBeecheii_001294-T1 -           2149 Ldl_recept_a         PF00057.19    37   1.8e-90  292.3 166.8   1   9   4.2e-16     3e-13   45.2  11.3     1    37  1084  1120  1084  1120 0.98 MeliponaBeecheii_001294
MeliponaBeecheii_001294-T1 -           2149 Ldl_recept_a         PF00057.19    37   1.8e-90  292.3 166.8   2   9   2.5e-12   1.8e-09   33.2  14.6     2    37  1125  1159  1124  1159 0.94 MeliponaBeecheii_001294
MeliponaBeecheii_001294-T1 -           2149 Ldl_recept_a         PF00057.19    37   1.8e-90  292.3 166.8   3   9     5e-16   3.5e-13   45.0  17.7     2    37  1163  1198  1162  1198 0.98 MeliponaBeecheii_001294
MeliponaBeecheii_001294-T1 -           2149 Ldl_recept_a         PF00057.19    37   1.8e-90  292.3 166.8   4   9   2.5e-15   1.7e-12   42.8  15.1     2    37  1206  1241  1205  1241 0.98 MeliponaBeecheii_001294
MeliponaBeecheii_001294-T1 -           2149 Ldl_recept_a         PF00057.19    37   1.8e-90  292.3 166.8   5   9   1.9e-14   1.3e-11   40.0   8.3     2    37  1245  1284  1244  1284 0.92 MeliponaBeecheii_001294
MeliponaBeecheii_001294-T1 -           2149 Ldl_recept_a         PF00057.19    37   1.8e-90  292.3 166.8   6   9     8e-12   5.6e-09   31.6  10.7     2    37  1301  1336  1300  1336 0.96 MeliponaBeecheii_001294
MeliponaBeecheii_001294-T1 -           2149 Ldl_recept_a         PF00057.19    37   1.8e-90  292.3 166.8   7   9   8.2e-16   5.8e-13   44.3  12.9     2    37  1355  1390  1354  1390 0.97 MeliponaBeecheii_001294
MeliponaBeecheii_001294-T1 -           2149 Ldl_recept_a         PF00057.19    37   1.8e-90  292.3 166.8   8   9   6.6e-13   4.6e-10   35.0   7.3     2    37  1397  1433  1396  1433 0.92 MeliponaBeecheii_001294
MeliponaBeecheii_001294-T1 -           2149 Ldl_recept_a         PF00057.19    37   1.8e-90  292.3 166.8   9   9   5.6e-10     4e-07   25.7   5.0     5    37  1449  1481  1445  1481 0.92 MeliponaBeecheii_001294
MeliponaBeecheii_001294-T1 -           2149 Ldl_recept_b         PF00058.18    42   1.2e-31  104.4   6.6   1   2   1.1e-13   3.7e-11   38.8   0.0     1    42   894   937   894   937 0.98 MeliponaBeecheii_001294
MeliponaBeecheii_001294-T1 -           2149 Ldl_recept_b         PF00058.18    42   1.2e-31  104.4   6.6   2   2   3.3e-12   1.2e-09   34.0   0.0     2    41   941   981   940   982 0.95 MeliponaBeecheii_001294
MeliponaBeecheii_000826-T1 -            287 Ldl_recept_b         PF00058.18    42   1.2e-26   88.4   1.9   1   2   1.1e-13   3.9e-11   38.8   0.0     1    42    22    62    22    62 0.97 MeliponaBeecheii_000826
MeliponaBeecheii_000826-T1 -            287 Ldl_recept_b         PF00058.18    42   1.2e-26   88.4   1.9   2   2   9.6e-09   3.4e-06   22.9   0.4     1    42    65   108    65   108 0.97 MeliponaBeecheii_000826
MeliponaBeecheii_001314-T1 -           1113 Lectin_C             PF00059.22   108     7e-09   31.9   0.3   1   1   2.2e-11   1.6e-08   30.7   0.3     5   107   988  1092   985  1093 0.84 MeliponaBeecheii_001314
MeliponaBeecheii_001015-T1 -            245 LIM                  PF00412.23    58   1.1e-27   91.5  23.7   1   2   7.6e-18   5.4e-15   50.9   8.6     1    57    14    71    14    72 0.97 MeliponaBeecheii_001015
MeliponaBeecheii_001015-T1 -            245 LIM                  PF00412.23    58   1.1e-27   91.5  23.7   2   2     2e-16   1.4e-13   46.3   7.1     1    54    76   130    76   133 0.98 MeliponaBeecheii_001015
MeliponaBeecheii_001266-T1 -            113 LIN52                PF10044.10    95   4.9e-39  128.5   0.0   1   1   8.2e-42   5.8e-39  128.3   0.0     1    95    19   111    19   111 0.98 MeliponaBeecheii_001266
MeliponaBeecheii_001328-T1 -            300 LIX1                 PF14954.7    249  3.5e-136  447.7   0.1   1   1  7.2e-139  5.1e-136  447.2   0.1     1   249    35   296    35   296 0.97 MeliponaBeecheii_001328
MeliponaBeecheii_001206-T1 -            208 LRR_1                PF00560.34    23   4.9e-10   34.3  10.7   1   1   8.2e-05     0.029   10.6   0.7     1    23    50    72    50    72 0.95 MeliponaBeecheii_001206
MeliponaBeecheii_001224-T1 -            347 LRR_4                PF12799.8     43   1.4e-21   71.6  28.9   1   1   2.6e-12     6e-10   34.7   0.1     1    39   111   150   111   152 0.91 MeliponaBeecheii_001224
MeliponaBeecheii_001206-T1 -            208 LRR_5                PF13306.7    128   6.2e-14   47.5   0.0   1   1   3.3e-16   1.2e-13   46.6   0.0     7   112    44   155    42   167 0.89 MeliponaBeecheii_001206
MeliponaBeecheii_001207-T1 -            200 LRR_5                PF13306.7    128   1.9e-10   36.3   0.2   1   1     1e-12   3.6e-10   35.3   0.2    18   117   101   181    84   184 0.51 MeliponaBeecheii_001207
MeliponaBeecheii_001206-T1 -            208 LRR_6                PF13516.7     24   2.9e-08   28.7  18.2   1   1   7.5e-05     0.053    9.2   0.2     1    15    71    85    71    86 0.92 MeliponaBeecheii_001206
MeliponaBeecheii_001206-T1 -            208 LRR_8                PF13855.7     61   5.6e-40  130.4  21.5   1   3   1.1e-20   2.6e-18   61.0   7.1     1    61    49   109    49   109 0.98 MeliponaBeecheii_001206
MeliponaBeecheii_001206-T1 -            208 LRR_8                PF13855.7     61   5.6e-40  130.4  21.5   2   3   3.7e-21   8.7e-19   62.6   1.3     1    61    97   157    97   157 0.98 MeliponaBeecheii_001206
MeliponaBeecheii_001206-T1 -            208 LRR_8                PF13855.7     61   5.6e-40  130.4  21.5   3   3   8.6e-11     2e-08   29.3   0.3     1    45   145   186   145   192 0.93 MeliponaBeecheii_001206
MeliponaBeecheii_001224-T1 -            347 LRR_8                PF13855.7     61   8.8e-23   75.4  33.9   1   3   3.6e-10   8.5e-08   27.4   3.9    10    61    95   146    86   146 0.86 MeliponaBeecheii_001224
MeliponaBeecheii_001224-T1 -            347 LRR_8                PF13855.7     61   8.8e-23   75.4  33.9   2   3     2e-13   4.7e-11   37.8   0.2     1    61   111   169   111   169 0.97 MeliponaBeecheii_001224
MeliponaBeecheii_001224-T1 -            347 LRR_8                PF13855.7     61   8.8e-23   75.4  33.9   3   3     6e-12   1.4e-09   33.0   6.9     2    61   181   238   180   238 0.97 MeliponaBeecheii_001224
MeliponaBeecheii_001207-T1 -            200 LRR_8                PF13855.7     61     2e-13   45.4   2.6   1   1   1.5e-15   3.6e-13   44.5   2.6     2    61   118   177   113   177 0.98 MeliponaBeecheii_001207
MeliponaBeecheii_001189-T1 -            460 Lung_7-TM_R          PF06814.14   295   4.4e-09   31.4  15.5   1   1     1e-11   7.2e-09   30.7  15.5    40   217   169   348   135   410 0.84 MeliponaBeecheii_001189
MeliponaBeecheii_000769-T1 -           1325 MBD                  PF01429.20    77   1.8e-15   51.9   0.2   1   1   7.2e-18   5.1e-15   50.4   0.2     4    69   517   582   514   590 0.91 MeliponaBeecheii_000769
MeliponaBeecheii_000779-T1 -            905 MCM                  PF00493.24   224   2.4e-84  277.3   0.0   1   1   5.2e-87   3.6e-84  276.7   0.0     4   224   393   608   390   608 0.98 MeliponaBeecheii_000779
MeliponaBeecheii_000779-T1 -            905 MCM_lid              PF17855.2     87   8.8e-25   82.4   1.9   1   1   2.9e-27   2.1e-24   81.3   1.9     2    84   654   734   653   737 0.95 MeliponaBeecheii_000779
MeliponaBeecheii_000779-T1 -            905 MCM_OB               PF17207.4    126   8.6e-15   50.2   8.6   1   1   5.1e-12   3.6e-09   32.0   0.3     2    67   177   244   176   255 0.82 MeliponaBeecheii_000779
MeliponaBeecheii_001012-T1 -            536 MFS_1                PF07690.17   353   1.6e-34  114.8  18.9   1   2   3.6e-26   2.6e-23   77.9   7.0     2   241    43   333    42   354 0.84 MeliponaBeecheii_001012
MeliponaBeecheii_001012-T1 -            536 MFS_1                PF07690.17   353   1.6e-34  114.8  18.9   2   2   1.6e-15   1.1e-12   42.9   4.0    14   186   370   534   362   536 0.82 MeliponaBeecheii_001012
MeliponaBeecheii_000779-T1 -            905 Mg_chelatase         PF01078.22   207     1e-08   30.3   0.1   1   1   4.2e-09     3e-06   22.2   0.0    96   198   496   587   491   596 0.82 MeliponaBeecheii_000779
MeliponaBeecheii_000741-T1 -           1148 MIF4G                PF02854.20   212   1.2e-60  200.1  11.4   1   2   1.2e-24   8.8e-22   73.2   1.6     9   211   440   620   425   621 0.91 MeliponaBeecheii_000741
MeliponaBeecheii_000741-T1 -           1148 MIF4G                PF02854.20   212   1.2e-60  200.1  11.4   2   2     1e-35   7.1e-33  109.4   0.0     3   207   639   846   637   851 0.96 MeliponaBeecheii_000741
MeliponaBeecheii_000720-T1 -           1417 MMS1_N               PF10433.10   490   2.8e-40  133.8   0.1   1   1   6.7e-43   4.8e-40  133.0   0.1     1   468    91   662    91   681 0.80 MeliponaBeecheii_000720
MeliponaBeecheii_000888-T1 -            106 MRP-63               PF14978.7     92   2.1e-21   71.8   1.5   1   1   3.8e-24   2.7e-21   71.5   1.5     8    92    20   105    16   105 0.93 MeliponaBeecheii_000888
MeliponaBeecheii_000717-T1 -            240 Mt_ATP-synt_B        PF05405.15   163     2e-38  127.0   1.9   1   1   3.4e-41   2.4e-38  126.8   1.9     3   163    75   234    73   234 0.99 MeliponaBeecheii_000717
MeliponaBeecheii_001343-T1 -            399 NAD_binding_4        PF07993.13   257   1.5e-63  209.8   0.0   1   1   5.2e-66   1.8e-63  209.5   0.0     1   256    33   306    33   307 0.96 MeliponaBeecheii_001343
MeliponaBeecheii_001349-T1 -             98 NAD_binding_4        PF07993.13   257   2.7e-14   48.4   0.1   1   1   8.6e-17     3e-14   48.2   0.1   194   257     6    71     1    71 0.94 MeliponaBeecheii_001349
MeliponaBeecheii_001368-T1 -            396 NAD_synthase         PF02540.18   242     3e-09   31.8   0.0   1   1   1.4e-10     1e-07   26.7   0.0    18    81     2    71     1    92 0.78 MeliponaBeecheii_001368
MeliponaBeecheii_000904-T1 -            660 Na_Ca_ex             PF01699.25   151   1.6e-52  172.9  38.9   1   2   4.8e-26   3.4e-23   77.7  13.8     2   147   215   354   214   358 0.83 MeliponaBeecheii_000904
MeliponaBeecheii_000904-T1 -            660 Na_Ca_ex             PF01699.25   151   1.6e-52  172.9  38.9   2   2   3.2e-33   2.2e-30  101.0  17.1     2   149   491   640   490   642 0.88 MeliponaBeecheii_000904
MeliponaBeecheii_000900-T1 -            369 NEMP                 PF10225.10   249     1e-83  276.2  11.4   1   1   1.8e-86   1.3e-83  275.9  11.4     1   249   108   351   108   351 0.98 MeliponaBeecheii_000900
MeliponaBeecheii_000825-T1 -           1075 NIDO                 PF06119.15    88   3.7e-23   77.8   0.2   1   1   1.8e-25   1.2e-22   76.1   0.1     2    87    83   165    82   166 0.91 MeliponaBeecheii_000825
MeliponaBeecheii_001336-T1 -            196 Nnf1                 PF03980.15   110   6.4e-08   28.4   1.4   1   1   1.9e-10   1.4e-07   27.3   1.4     5   109    55   150    54   151 0.84 MeliponaBeecheii_001336
MeliponaBeecheii_001306-T1 -            610 Nucleoside_tran      PF01733.19   309   1.3e-39  131.8   5.7   1   2   1.1e-19   7.7e-17   57.0   0.2     3    95   142   234   140   253 0.92 MeliponaBeecheii_001306
MeliponaBeecheii_001306-T1 -            610 Nucleoside_tran      PF01733.19   309   1.3e-39  131.8   5.7   2   2   2.4e-28   1.7e-25   85.5   1.1   143   307   355   509   334   511 0.85 MeliponaBeecheii_001306
MeliponaBeecheii_000912-T1 -            456 NUDIX                PF00293.29   131   6.2e-21   70.3   0.0   1   1   4.6e-23   1.6e-20   68.9   0.0     4   118    97   209    94   217 0.73 MeliponaBeecheii_000912
MeliponaBeecheii_000713-T1 -            299 NUDIX                PF00293.29   131   6.5e-13   44.3   0.0   1   1   3.4e-15   1.2e-12   43.4   0.0    14   128   152   288   139   293 0.66 MeliponaBeecheii_000713
MeliponaBeecheii_000913-T1 -            202 P-mevalo_kinase      PF04275.15   114   2.2e-49  161.6   0.1   1   1   4.7e-52   3.3e-49  161.0   0.1     1   113    26   138    26   139 0.99 MeliponaBeecheii_000913
MeliponaBeecheii_001367-T1 -           1338 PAH                  PF02671.22    45   2.2e-52  170.4   2.5   1   3   3.3e-22   2.3e-19   64.7   0.0     1    45   197   241   197   241 0.98 MeliponaBeecheii_001367
MeliponaBeecheii_001367-T1 -           1338 PAH                  PF02671.22    45   2.2e-52  170.4   2.5   2   3     2e-23   1.4e-20   68.6   0.0     1    45   397   464   397   464 0.97 MeliponaBeecheii_001367
MeliponaBeecheii_001367-T1 -           1338 PAH                  PF02671.22    45   2.2e-52  170.4   2.5   3   3   9.2e-13   6.5e-10   34.4   0.2     1    45   616   660   616   660 0.99 MeliponaBeecheii_001367
MeliponaBeecheii_001134-T1 -            393 PAN_1                PF00024.27    79   2.2e-15   51.9   5.2   1   1   1.7e-13   6.1e-11   37.6   1.0     1    79    51   132    51   132 0.88 MeliponaBeecheii_001134
MeliponaBeecheii_001138-T1 -             67 PAN_1                PF00024.27    79   3.2e-07   25.7   1.6   1   1     1e-09   3.6e-07   25.6   0.8     1    40    29    67    29    67 0.97 MeliponaBeecheii_001138
MeliponaBeecheii_000914-T1 -            636 Patatin              PF01734.23   204   6.6e-29   97.0   0.0   1   1   2.6e-31   1.9e-28   95.5   0.0     1   204   300   495   300   495 0.81 MeliponaBeecheii_000914
MeliponaBeecheii_001231-T1 -            158 PBP_GOBP             PF01395.23   113   1.2e-22   75.7   0.7   1   1   1.2e-24   2.1e-22   74.9   0.7     4   111    24   148    21   150 0.92 MeliponaBeecheii_001231
MeliponaBeecheii_001227-T1 -            219 PBP_GOBP             PF01395.23   113   5.7e-22   73.5  18.8   1   2   2.8e-13     5e-11   38.2   5.6    28   112     6    94     1    95 0.87 MeliponaBeecheii_001227
MeliponaBeecheii_001227-T1 -            219 PBP_GOBP             PF01395.23   113   5.7e-22   73.5  18.8   2   2   2.8e-14   4.9e-12   41.5   5.3    13   112   106   206    98   207 0.88 MeliponaBeecheii_001227
MeliponaBeecheii_001229-T1 -            138 PBP_GOBP             PF01395.23   113   1.8e-14   49.4   4.6   1   1   1.2e-16   2.1e-14   49.1   4.6     2   112    19   135    18   136 0.91 MeliponaBeecheii_001229
MeliponaBeecheii_001228-T1 -            124 PBP_GOBP             PF01395.23   113   3.8e-14   48.3   5.5   1   1   2.5e-16   4.5e-14   48.1   5.5    12   112    14   120     5   121 0.92 MeliponaBeecheii_001228
MeliponaBeecheii_001301-T1 -            445 PCI                  PF01399.28   105   3.6e-20   67.9   1.6   1   1   1.6e-22   1.1e-19   66.3   0.8     2   104   265   367   264   368 0.98 MeliponaBeecheii_001301
MeliponaBeecheii_000776-T1 -            416 PDCD9                PF07147.13   447   3.3e-15   51.6   0.1   1   1   1.2e-17   8.6e-15   50.2   0.0   339   446   309   416   294   416 0.84 MeliponaBeecheii_000776
MeliponaBeecheii_001370-T1 -            675 PDZ                  PF00595.25    82     5e-20   67.2   1.7   1   1   2.9e-22     1e-19   66.1   1.7     2    81   259   342   258   343 0.95 MeliponaBeecheii_001370
MeliponaBeecheii_001108-T1 -            268 PDZ                  PF00595.25    82   1.4e-17   59.3   0.8   1   1   7.8e-20   2.7e-17   58.4   0.8     2    81    94   170    71   171 0.97 MeliponaBeecheii_001108
MeliponaBeecheii_001369-T1 -           1009 Peptidase_M13        PF01431.22   205   1.2e-70  232.8   0.0   1   1   3.5e-73   2.4e-70  231.7   0.0     1   205   802  1008   802  1008 0.98 MeliponaBeecheii_001369
MeliponaBeecheii_001369-T1 -           1009 Peptidase_M13_N      PF05649.14   382  2.3e-142  470.6   2.3   1   1  5.9e-145  4.2e-142  469.7   2.3     1   382   354   743   354   743 0.94 MeliponaBeecheii_001369
MeliponaBeecheii_001377-T1 -           1339 Peripla_BP_6         PF13458.7    343   1.9e-18   62.7   0.0   1   1   2.7e-20   1.9e-17   59.4   0.0     4   323   398   762   396   770 0.82 MeliponaBeecheii_001377
MeliponaBeecheii_000715-T1 -            373 Peroxin-3            PF04882.13   471   3.8e-36  120.5   9.3   1   3   2.6e-14   1.8e-11   39.1   0.4     2    89     9    95     8   100 0.93 MeliponaBeecheii_000715
MeliponaBeecheii_000715-T1 -            373 Peroxin-3            PF04882.13   471   3.8e-36  120.5   9.3   2   3   6.3e-12   4.4e-09   31.2   0.0   171   211   100   140    97   143 0.91 MeliponaBeecheii_000715
MeliponaBeecheii_000715-T1 -            373 Peroxin-3            PF04882.13   471   3.8e-36  120.5   9.3   3   3   1.2e-18   8.5e-16   53.4   1.1   250   469   146   368   141   370 0.89 MeliponaBeecheii_000715
MeliponaBeecheii_001295-T1 -            210 PH                   PF00169.30   105   2.1e-17   59.0   0.2   1   1   1.4e-19   4.8e-17   57.9   0.2     3   104    69   177    67   178 0.88 MeliponaBeecheii_001295
MeliponaBeecheii_001363-T1 -            119 PH                   PF00169.30   105   1.2e-13   47.0   0.1   1   1     4e-16   1.4e-13   46.7   0.1     3   104    24   114    22   115 0.93 MeliponaBeecheii_001363
MeliponaBeecheii_000938-T1 -            799 Phtf-FEM1B_bdg       PF12129.9    154   4.3e-68  223.5   1.0   1   1   6.1e-71   4.3e-68  223.5   1.0     2   152     4   154     3   156 0.98 MeliponaBeecheii_000938
MeliponaBeecheii_001295-T1 -            210 PH_9                 PF15410.7    121   2.7e-21   71.4   1.9   1   1   3.8e-24   2.7e-21   71.4   1.9     3   120    70   177    69   178 0.88 MeliponaBeecheii_001295
MeliponaBeecheii_001305-T1 -            578 Pkinase              PF00069.26   264   4.6e-76  251.1   0.0   1   1   9.5e-78   7.5e-76  250.4   0.0     2   264     5   284     4   284 0.96 MeliponaBeecheii_001305
MeliponaBeecheii_000777-T1 -            331 Pkinase              PF00069.26   264   4.2e-71  234.8   0.0   1   1   6.5e-73   5.1e-71  234.5   0.0     3   264     6   287     4   287 0.92 MeliponaBeecheii_000777
MeliponaBeecheii_001223-T1 -            404 Pkinase              PF00069.26   264   5.5e-70  231.1   0.0   1   1   8.3e-72   6.5e-70  230.9   0.0     1   264    34   318    34   318 0.90 MeliponaBeecheii_001223
MeliponaBeecheii_000843-T1 -            742 Pkinase              PF00069.26   264     6e-70  231.0   0.0   1   1   1.7e-71   1.3e-69  229.9   0.0     1   264    21   315    21   315 0.89 MeliponaBeecheii_000843
MeliponaBeecheii_001267-T1 -           1483 Pkinase              PF00069.26   264   1.8e-48  160.6   0.0   1   1   5.5e-50   4.4e-48  159.4   0.0     2   260  1137  1389  1136  1392 0.89 MeliponaBeecheii_001267
MeliponaBeecheii_001377-T1 -           1339 Pkinase              PF00069.26   264     3e-43  143.5   0.0   1   1   6.2e-45   4.9e-43  142.8   0.0     3   259   909  1171   907  1173 0.88 MeliponaBeecheii_001377
MeliponaBeecheii_001120-T1 -            223 Pkinase              PF00069.26   264   1.6e-36  121.4   0.0   1   1   2.9e-38   2.3e-36  121.0   0.0    10   161    49   208    46   211 0.90 MeliponaBeecheii_001120
MeliponaBeecheii_000765-T1 -            199 Pkinase              PF00069.26   264     2e-27   91.6   0.0   1   1   3.4e-29   2.6e-27   91.2   0.0    36   139    68   180    51   190 0.92 MeliponaBeecheii_000765
MeliponaBeecheii_000764-T1 -            273 Pkinase              PF00069.26   264   3.1e-11   38.5   0.0   1   1   5.4e-13   4.2e-11   38.1   0.0   164   264     1    95     1    95 0.84 MeliponaBeecheii_000764
MeliponaBeecheii_001267-T1 -           1483 PK_Tyr_Ser-Thr       PF07714.18   259   1.4e-89  295.3   0.0   1   1   3.3e-91   2.6e-89  294.3   0.0     2   259  1137  1391  1136  1391 0.97 MeliponaBeecheii_001267
MeliponaBeecheii_001377-T1 -           1339 PK_Tyr_Ser-Thr       PF07714.18   259   1.7e-85  281.9   0.0   1   1   3.2e-87   2.5e-85  281.3   0.0     2   259   908  1174   907  1174 0.98 MeliponaBeecheii_001377
MeliponaBeecheii_001305-T1 -            578 PK_Tyr_Ser-Thr       PF07714.18   259   7.1e-38  125.8   0.1   1   1     2e-39   1.6e-37  124.6   0.1     5   201     8   196     5   280 0.83 MeliponaBeecheii_001305
MeliponaBeecheii_000843-T1 -            742 PK_Tyr_Ser-Thr       PF07714.18   259   7.8e-38  125.6   0.0   1   1   2.3e-39   1.8e-37  124.4   0.0     3   218    23   242    21   266 0.84 MeliponaBeecheii_000843
MeliponaBeecheii_000777-T1 -            331 PK_Tyr_Ser-Thr       PF07714.18   259     1e-32  108.9   0.0   1   1   1.9e-34   1.5e-32  108.3   0.0     5   201     8   199     5   219 0.92 MeliponaBeecheii_000777
MeliponaBeecheii_001223-T1 -            404 PK_Tyr_Ser-Thr       PF07714.18   259   2.2e-26   88.1   0.0   1   1   3.4e-28   2.7e-26   87.8   0.0     4   208    37   237    34   293 0.79 MeliponaBeecheii_001223
MeliponaBeecheii_000765-T1 -            199 PK_Tyr_Ser-Thr       PF07714.18   259   9.4e-24   79.5   0.0   1   1   1.5e-25   1.1e-23   79.2   0.0    37   144    66   180    45   196 0.89 MeliponaBeecheii_000765
MeliponaBeecheii_001120-T1 -            223 PK_Tyr_Ser-Thr       PF07714.18   259   1.8e-16   55.6   0.0   1   1   3.1e-18   2.5e-16   55.2   0.0    10   156    49   200    46   212 0.79 MeliponaBeecheii_001120
MeliponaBeecheii_000764-T1 -            273 PK_Tyr_Ser-Thr       PF07714.18   259   6.8e-07   24.2   0.0   1   1   1.2e-08   9.7e-07   23.7   0.0   172   257     1    91     1    92 0.89 MeliponaBeecheii_000764
MeliponaBeecheii_001343-T1 -            399 Polysacc_synt_2      PF02719.16   294   1.2e-06   23.4   0.0   1   1     3e-09   2.1e-06   22.5   0.0     1   128    31   171    31   177 0.70 MeliponaBeecheii_001343
MeliponaBeecheii_001303-T1 -           2393 PP-binding           PF00550.26    67   1.7e-09   33.4   0.1   1   1   5.4e-12   3.8e-09   32.3   0.1     3    54  2028  2080  2027  2091 0.87 MeliponaBeecheii_001303
MeliponaBeecheii_001155-T1 -            161 Prefoldin            PF02996.18   120   8.7e-24   79.2   0.6   1   1   1.7e-26   1.2e-23   78.8   0.6     2   117    33   148    32   152 0.91 MeliponaBeecheii_001155
MeliponaBeecheii_001225-T1 -            482 PRORP                PF16953.6    241   3.7e-52  172.6   5.1   1   1   8.7e-55   6.2e-52  171.9   5.1     7   241   256   477   254   477 0.89 MeliponaBeecheii_001225
MeliponaBeecheii_001272-T1 -            255 Proteasome           PF00227.27   190   5.7e-53  174.6   0.6   1   1   2.1e-55   7.4e-53  174.3   0.6     1   190    31   216    31   216 0.97 MeliponaBeecheii_001272
MeliponaBeecheii_000841-T1 -            278 Proteasome           PF00227.27   190   3.3e-48  159.1   0.1   1   1   1.2e-50   4.2e-48  158.8   0.1     2   189    68   248    67   249 0.94 MeliponaBeecheii_000841
MeliponaBeecheii_001272-T1 -            255 Proteasome_A_N       PF10584.10    23   1.9e-14   48.5   0.3   1   1   4.3e-17     3e-14   47.9   0.3     1    23     8    30     8    30 0.99 MeliponaBeecheii_001272
MeliponaBeecheii_001303-T1 -           2393 PS-DH                PF14765.7    298   1.4e-14   49.4   0.0   1   1   3.8e-17   2.7e-14   48.5   0.0    14   242   883  1082   877  1090 0.83 MeliponaBeecheii_001303
MeliponaBeecheii_000727-T1 -            317 PSI                  PF01437.26    51   1.9e-07   27.0   3.3   1   1   5.1e-10   3.6e-07   26.1   3.3     6    31   221   247   214   271 0.77 MeliponaBeecheii_000727
MeliponaBeecheii_001013-T1 -            421 PX                   PF00787.25    84   1.7e-19   65.8   1.2   1   1   8.1e-22   2.9e-19   65.0   0.2     9    83    76   158    71   159 0.89 MeliponaBeecheii_001013
MeliponaBeecheii_000725-T1 -            174 PX                   PF00787.25    84   6.4e-16   54.3   0.3   1   1   2.7e-18   9.6e-16   53.7   0.3     7    80    34   102    29   106 0.87 MeliponaBeecheii_000725
MeliponaBeecheii_000887-T1 -            578 Pyr_redox            PF00070.28    81   4.2e-19   64.4   0.7   1   1   4.6e-17   3.2e-14   48.7   0.1     1    79   298   380   298   382 0.90 MeliponaBeecheii_000887
MeliponaBeecheii_000887-T1 -            578 Pyr_redox_2          PF07992.15   295   1.1e-54  181.1   0.2   1   1   3.3e-57   2.3e-54  180.0   0.2     2   280   159   438   158   460 0.91 MeliponaBeecheii_000887
MeliponaBeecheii_000935-T1 -           1007 RAI16-like           PF10257.10   360   1.4e-83  276.2   7.6   1   1     4e-86   2.8e-83  275.1   7.6     1   360    99   438    99   438 0.97 MeliponaBeecheii_000935
MeliponaBeecheii_001028-T1 -            975 RasGEF               PF00617.20   179   2.1e-56  186.4   1.8   1   1   2.9e-58   2.1e-55  183.1   0.1     1   179   725   903   725   903 0.98 MeliponaBeecheii_001028
MeliponaBeecheii_001028-T1 -            975 RasGEF_N             PF00618.21   105   1.8e-17   59.0  10.2   1   1   5.5e-18   3.9e-15   51.5   7.0     1    98   390   659   390   670 0.74 MeliponaBeecheii_001028
MeliponaBeecheii_001267-T1 -           1483 Recep_L_domain       PF01030.25   112   2.1e-51  168.2   3.5   1   2   1.7e-29   1.2e-26   88.5   0.3     1   108   145   252   145   256 0.91 MeliponaBeecheii_001267
MeliponaBeecheii_001267-T1 -           1483 Recep_L_domain       PF01030.25   112   2.1e-51  168.2   3.5   2   2   1.1e-26   7.9e-24   79.4   0.3     3   106   420   527   419   532 0.94 MeliponaBeecheii_001267
MeliponaBeecheii_000930-T1 -             88 Reeler               PF02014.17   129   6.8e-12   41.7   0.0   1   1   1.1e-14   7.7e-12   41.5   0.0    46   117    17    88     3    88 0.84 MeliponaBeecheii_000930
MeliponaBeecheii_001028-T1 -            975 RhoGEF               PF00621.21   183   3.6e-18   61.8   4.0   1   1   5.1e-21   3.6e-18   61.8   4.0     6   174   121   285   117   291 0.88 MeliponaBeecheii_001028
MeliponaBeecheii_000770-T1 -            117 Ribosomal_60s        PF00428.20    88   5.3e-26   86.5   4.7   1   1   9.6e-29   6.8e-26   86.2   4.7     2    86    23   108    22   108 0.90 MeliponaBeecheii_000770
MeliponaBeecheii_000943-T1 -            121 Ribosomal_S10        PF00338.23    98     1e-30  101.4   0.2   1   1   3.3e-33   1.2e-30  101.1   0.2     1    98    23   117    23   117 0.98 MeliponaBeecheii_000943
MeliponaBeecheii_000992-T1 -            175 Ribosomal_S10        PF00338.23    98   2.4e-15   52.0   0.0   1   1     1e-17   3.7e-15   51.4   0.0     1    96    47   140    47   142 0.97 MeliponaBeecheii_000992
MeliponaBeecheii_000887-T1 -            578 Rieske               PF00355.27    89   1.5e-16   55.6   0.0   1   1     5e-19   3.6e-16   54.4   0.0     4    88    36   121    34   122 0.89 MeliponaBeecheii_000887
[truncated: 4,315,980 more chars]
