# Supplementary material for: Prevalent bee venom genes evolved before the aculeate stinger and eusociality
Source: BMC Biol. 2023 Oct 23;21:229. doi: 10.1186/s12915-023-01656-5 (PMC10591384; doi:10.1186/s12915-023-01656-5)
Supplement: Supplementary file 40 — Additional file 40. Genome annotation of Melipona beecheii. [file 12915_2023_1656_MOESM40_ESM.zip › Melipona_beecheii.annotation.funannotate181.Oct2020/annotations/annotations.transmembrane.txt]

MeliponaBeecheii_000006-T1	note	TransMembrane:1 (i130-148o)
MeliponaBeecheii_000015-T1	note	TransMembrane:1 (o12-32i)
MeliponaBeecheii_000037-T1	note	TransMembrane:1 (o29-50i)
MeliponaBeecheii_000041-T1	note	TransMembrane:1 (o20-38i)
MeliponaBeecheii_000054-T1	note	TransMembrane:2 (i12-31o37-55i)
MeliponaBeecheii_000064-T1	note	TransMembrane:1 (i20-40o)
MeliponaBeecheii_000113-T1	note	TransMembrane:1 (i105-126o)
MeliponaBeecheii_000123-T1	note	TransMembrane:1 (o376-397i)
MeliponaBeecheii_000124-T1	note	TransMembrane:2 (i30-50o712-731i)
MeliponaBeecheii_000148-T1	note	TransMembrane:5 (o34-53i60-80o124-147i174-196o263-288i)
MeliponaBeecheii_000163-T1	note	TransMembrane:8 (i127-147o167-189i210-232o283-299i311-330o350-373i458-478o484-503i)
MeliponaBeecheii_000165-T1	note	TransMembrane:18 (i79-102o135-154i174-194o200-220i232-255o261-281i302-329o384-402i414-434o894-919i931-958o970-991i1003-1022o1042-1065i1072-1093o1105-1124i1345-1364o1404-1423i)
MeliponaBeecheii_000168-T1	note	TransMembrane:4 (i7-24o36-62i83-103o109-128i)
MeliponaBeecheii_000172-T1	note	TransMembrane:6 (o36-63i75-104o116-135i156-175o204-227i265-283o)
MeliponaBeecheii_000180-T1	note	TransMembrane:3 (o37-60i72-96o108-129i)
MeliponaBeecheii_000183-T1	note	TransMembrane:12 (i106-129o149-171i178-197o203-227i234-257o269-287i324-340o360-376i388-405o411-437i449-467o479-498i)
MeliponaBeecheii_000185-T1	note	TransMembrane:12 (i40-60o80-100i107-126o132-152i172-192o204-227i266-293o305-324i336-354o360-382i394-417o423-443i)
MeliponaBeecheii_000188-T1	note	TransMembrane:1 (o714-740i)
MeliponaBeecheii_000190-T1	note	TransMembrane:1 (i110-132o)
MeliponaBeecheii_000194-T1	note	TransMembrane:1 (o32-49i)
MeliponaBeecheii_000195-T1	note	TransMembrane:1 (o31-52i)
MeliponaBeecheii_000230-T1	note	TransMembrane:3 (i36-54o66-88i100-119o)
MeliponaBeecheii_000232-T1	note	TransMembrane:8 (i27-47o67-88i100-124o144-167i199-220o226-245i257-276o282-302i)
MeliponaBeecheii_000240-T1	note	TransMembrane:7 (n5-13c18/19o430-454i466-484o504-526i538-562o574-597i609-631o643-662i)
MeliponaBeecheii_000241-T1	note	TransMembrane:12 (i12-34o65-82i89-106o112-134i146-169o175-198i219-237o257-279i286-305o311-333i345-363o375-396i)
MeliponaBeecheii_000247-T1	note	TransMembrane:1 (o42-60i)
MeliponaBeecheii_000251-T1	note	TransMembrane:1 (o297-317i)
MeliponaBeecheii_000252-T1	note	TransMembrane:1 (i41-60o)
MeliponaBeecheii_000253-T1	note	TransMembrane:1 (i504-522o)
MeliponaBeecheii_000259-T1	note	TransMembrane:2 (o133-155i313-333o)
MeliponaBeecheii_000261-T1	note	TransMembrane:2 (o1066-1082i1168-1185o)
MeliponaBeecheii_000262-T1	note	TransMembrane:4 (i110-133o139-160i172-192o198-216i)
MeliponaBeecheii_000273-T1	note	TransMembrane:1 (i233-251o)
MeliponaBeecheii_000275-T1	note	TransMembrane:1 (i74-101o)
MeliponaBeecheii_000280-T1	note	TransMembrane:1 (i44-63o)
MeliponaBeecheii_000284-T1	note	TransMembrane:1 (o12-29i)
MeliponaBeecheii_000287-T1	note	TransMembrane:1 (o6-28i)
MeliponaBeecheii_000291-T1	note	TransMembrane:1 (o421-446i)
MeliponaBeecheii_000297-T1	note	TransMembrane:2 (o828-848i860-887o)
MeliponaBeecheii_000299-T1	note	TransMembrane:2 (i138-159o165-184i)
MeliponaBeecheii_000314-T1	note	TransMembrane:11 (i50-71o77-98i119-142o154-175i196-215o242-265i309-331o343-362i383-402o408-429i436-467o)
MeliponaBeecheii_000316-T1	note	TransMembrane:1 (o228-246i)
MeliponaBeecheii_000318-T1	note	TransMembrane:2 (n24-34c38/39o54-75i87-120o)
MeliponaBeecheii_000323-T1	note	TransMembrane:1 (i77-95o)
MeliponaBeecheii_000325-T1	note	TransMembrane:8 (i68-84o104-130i559-577o597-618i630-649o694-716i758-776o796-812i)
MeliponaBeecheii_000326-T1	note	TransMembrane:4 (o25-46i58-84o153-172i238-264o)
MeliponaBeecheii_000329-T1	note	TransMembrane:1 (i40-60o)
MeliponaBeecheii_000348-T1	note	TransMembrane:4 (o27-51i58-77o89-109i121-142o)
MeliponaBeecheii_000352-T1	note	TransMembrane:3 (i7-26o121-140i152-174o)
MeliponaBeecheii_000354-T1	note	TransMembrane:2 (o37-59i92-121o)
MeliponaBeecheii_000355-T1	note	TransMembrane:1 (i54-73o)
MeliponaBeecheii_000377-T1	note	TransMembrane:1 (i119-142o)
MeliponaBeecheii_000380-T1	note	TransMembrane:6 (i368-390o553-576i597-626o632-656i663-684o722-744i)
MeliponaBeecheii_000385-T1	note	TransMembrane:1 (n5-12c17/18o1286-1309i)
MeliponaBeecheii_000391-T1	note	TransMembrane:2 (o32-55i177-197o)
MeliponaBeecheii_000395-T1	note	TransMembrane:1 (o15-38i)
MeliponaBeecheii_000397-T1	note	TransMembrane:1 (i56-81o)
MeliponaBeecheii_000409-T1	note	TransMembrane:1 (i60-78o)
MeliponaBeecheii_000424-T1	note	TransMembrane:1 (i9-29o)
MeliponaBeecheii_000426-T1	note	TransMembrane:1 (i64-82o)
MeliponaBeecheii_000447-T1	note	TransMembrane:1 (o17-37i)
MeliponaBeecheii_000449-T1	note	TransMembrane:1 (i141-158o)
MeliponaBeecheii_000509-T1	note	TransMembrane:11 (i34-53o65-84i96-114o120-143i155-175o234-256i292-310o322-343i355-374o380-400i445-462o)
MeliponaBeecheii_000518-T1	note	TransMembrane:7 (o364-387i402-422o434-455i476-497o522-545i557-577o583-606i)
MeliponaBeecheii_000549-T1	note	TransMembrane:1 (o26-48i)
MeliponaBeecheii_000555-T1	note	TransMembrane:2 (i21-40o46-68i)
MeliponaBeecheii_000570-T1	note	TransMembrane:1 (i93-116o)
MeliponaBeecheii_000596-T1	note	TransMembrane:7 (o6-24i72-97o129-146i158-176o196-219i424-457o469-490i)
MeliponaBeecheii_000599-T1	note	TransMembrane:5 (i74-95o115-133i154-173o193-213i255-273o)
MeliponaBeecheii_000618-T1	note	TransMembrane:2 (i21-39o45-78i)
MeliponaBeecheii_000637-T1	note	TransMembrane:1 (n3-11c16/17o353-378i)
MeliponaBeecheii_000638-T1	note	TransMembrane:6 (i850-870o903-921i942-960o972-997i1009-1029o1082-1104i)
MeliponaBeecheii_000639-T1	note	TransMembrane:7 (o473-496i579-603o634-657i669-687o699-724i736-756o812-834i)
MeliponaBeecheii_000661-T1	note	TransMembrane:2 (i197-218o259-282i)
MeliponaBeecheii_000664-T1	note	TransMembrane:1 (n6-17c22/23o519-541i)
MeliponaBeecheii_000669-T1	note	TransMembrane:1 (i243-260o)
MeliponaBeecheii_000673-T1	note	TransMembrane:1 (n18-26c34/35o820-844i)
MeliponaBeecheii_000674-T1	note	TransMembrane:1 (n13-24c28/29o595-616i)
MeliponaBeecheii_000675-T1	note	TransMembrane:1 (o20-39i)
MeliponaBeecheii_000678-T1	note	TransMembrane:1 (i89-110o)
MeliponaBeecheii_000688-T1	note	TransMembrane:4 (i48-68o74-92i104-122o128-147i)
MeliponaBeecheii_000709-T1	note	TransMembrane:1 (o42-62i)
MeliponaBeecheii_000715-T1	note	TransMembrane:1 (o17-34i)
MeliponaBeecheii_000717-T1	note	TransMembrane:1 (o89-107i)
MeliponaBeecheii_000723-T1	note	TransMembrane:1 (o384-400i)
MeliponaBeecheii_000726-T1	note	TransMembrane:1 (o61-83i)
MeliponaBeecheii_000754-T1	note	TransMembrane:1 (i104-122o)
MeliponaBeecheii_000758-T1	note	TransMembrane:2 (i17-40o46-64i)
MeliponaBeecheii_000772-T1	note	TransMembrane:4 (i16-44o64-88i95-114o120-141i)
MeliponaBeecheii_000775-T1	note	TransMembrane:1 (o808-832i)
MeliponaBeecheii_000795-T1	note	TransMembrane:17 (o41-60i81-101o198-218i230-251o263-283i432-453o473-494i542-566o572-591i656-678o698-717i1049-1069o1116-1138i1189-1208o1214-1231i1301-1321o1333-1355i)
MeliponaBeecheii_000806-T1	note	TransMembrane:1 (o412-431i)
MeliponaBeecheii_000836-T1	note	TransMembrane:1 (i118-143o)
MeliponaBeecheii_000850-T1	note	TransMembrane:2 (i61-80o86-109i)
MeliponaBeecheii_000874-T1	note	TransMembrane:1 (o6-25i)
MeliponaBeecheii_000889-T1	note	TransMembrane:1 (i79-99o)
MeliponaBeecheii_000900-T1	note	TransMembrane:6 (i116-135o141-163i175-194o206-224i236-252o258-277i)
MeliponaBeecheii_000902-T1	note	TransMembrane:9 (o68-85i106-131o179-197i521-540o546-572i593-610o616-643i664-689o701-724i)
MeliponaBeecheii_000904-T1	note	TransMembrane:10 (n19-28c33/34o211-229i250-275o281-302i314-333o339-358i493-520o526-548i560-583o595-613i625-643o)
MeliponaBeecheii_000911-T1	note	TransMembrane:2 (o120-140i226-244o)
MeliponaBeecheii_000938-T1	note	TransMembrane:7 (o67-85i97-121o127-146i496-513o565-588i646-664o684-702i)
MeliponaBeecheii_000940-T1	note	TransMembrane:9 (i156-177o216-238i250-268o274-295i316-334o346-370i442-459o465-487i499-518o)
MeliponaBeecheii_000947-T1	note	TransMembrane:1 (i102-120o)
MeliponaBeecheii_000951-T1	note	TransMembrane:1 (o389-409i)
MeliponaBeecheii_000956-T1	note	TransMembrane:1 (i217-234o)
MeliponaBeecheii_001012-T1	note	TransMembrane:12 (i34-56o76-95i107-128o134-152i164-186o206-225i298-322o386-404i416-434o440-463i475-496o502-523i)
MeliponaBeecheii_001024-T1	note	TransMembrane:1 (o28-49i)
MeliponaBeecheii_001052-T1	note	TransMembrane:5 (o36-58i70-89o119-140i147-165o171-191i)
MeliponaBeecheii_001075-T1	note	TransMembrane:1 (i108-128o)
MeliponaBeecheii_001087-T1	note	TransMembrane:1 (i12-29o)
MeliponaBeecheii_001101-T1	note	TransMembrane:1 (o36-58i)
MeliponaBeecheii_001113-T1	note	TransMembrane:1 (o85-104i)
MeliponaBeecheii_001114-T1	note	TransMembrane:1 (o96-120i)
MeliponaBeecheii_001127-T1	note	TransMembrane:1 (i114-135o)
MeliponaBeecheii_001133-T1	note	TransMembrane:1 (o125-145i)
MeliponaBeecheii_001156-T1	note	TransMembrane:7 (o85-113i125-151o163-184i205-227o254-274i812-830o850-872i)
MeliponaBeecheii_001160-T1	note	TransMembrane:1 (o39-57i)
MeliponaBeecheii_001166-T1	note	TransMembrane:1 (o201-220i)
MeliponaBeecheii_001181-T1	note	TransMembrane:1 (o455-479i)
MeliponaBeecheii_001189-T1	note	TransMembrane:9 (o6-24i134-154o174-199i211-233o245-271i283-303o323-341i353-380o386-406i)
MeliponaBeecheii_001193-T1	note	TransMembrane:10 (i108-125o131-148i292-311o317-346i728-748o754-777i798-817o829-847i867-885o900-921i)
MeliponaBeecheii_001200-T1	note	TransMembrane:10 (i20-44o78-97i104-122o134-154i166-185o201-222i234-252o258-276i297-314o361-383i)
MeliponaBeecheii_001201-T1	note	TransMembrane:1 (i12-31o)
MeliponaBeecheii_001202-T1	note	TransMembrane:1 (i175-195o)
MeliponaBeecheii_001234-T1	note	TransMembrane:1 (i41-59o)
MeliponaBeecheii_001248-T1	note	TransMembrane:1 (i36-61o)
MeliponaBeecheii_001267-T1	note	TransMembrane:1 (o1077-1102i)
MeliponaBeecheii_001269-T1	note	TransMembrane:2 (i55-74o528-550i)
MeliponaBeecheii_001270-T1	note	TransMembrane:5 (o6-25i37-55o85-112i133-157o163-187i)
MeliponaBeecheii_001271-T1	note	TransMembrane:3 (o20-48i55-77o89-105i)
MeliponaBeecheii_001273-T1	note	TransMembrane:1 (n7-15c20/21o65-84i)
MeliponaBeecheii_001274-T1	note	TransMembrane:12 (i205-224o236-259i297-319o347-373i423-446o458-481i597-616o628-650i689-707o737-763i812-835o847-868i)
MeliponaBeecheii_001275-T1	note	TransMembrane:3 (o27-46i80-102o255-280i)
MeliponaBeecheii_001276-T1	note	TransMembrane:8 (o20-42i54-73o79-98i119-141o177-199i250-271o283-304i356-381o)
MeliponaBeecheii_001277-T1	note	TransMembrane:6 (i14-31o51-70i108-129o162-184i233-256o268-291i)
MeliponaBeecheii_001278-T1	note	TransMembrane:3 (o84-105i209-232o244-267i)
MeliponaBeecheii_001279-T1	note	TransMembrane:10 (i53-76o88-111i206-231o243-260i298-319o349-374i545-564o628-650i753-776o788-811i)
MeliponaBeecheii_001280-T1	note	TransMembrane:3 (o68-91i194-219o231-255i)
MeliponaBeecheii_001281-T1	note	TransMembrane:3 (i12-34o46-69i156-179o)
MeliponaBeecheii_001282-T1	note	TransMembrane:5 (i50-72o100-126i175-198o210-233i330-353o)
MeliponaBeecheii_001283-T1	note	TransMembrane:10 (i96-121o133-150i188-206o238-264i315-336o348-371i566-591o603-620i658-679o712-734i)
MeliponaBeecheii_001284-T1	note	TransMembrane:2 (i34-52o84-110i)
MeliponaBeecheii_001285-T1	note	TransMembrane:9 (i106-128o140-158i194-221o257-286i459-484o496-513i577-595o631-653i723-744o)
MeliponaBeecheii_001286-T1	note	TransMembrane:4 (i44-66o78-96i133-152o203-226i)
MeliponaBeecheii_001287-T1	note	TransMembrane:12 (i22-46o58-75i111-130o186-204i252-276o282-304i350-369o389-408i444-466o504-526i578-602o614-637i)
MeliponaBeecheii_001288-T1	note	TransMembrane:1 (n17-25c30/31o595-620i)
MeliponaBeecheii_001289-T1	note	TransMembrane:1 (n10-21c26/27o362-384i)
MeliponaBeecheii_001290-T1	note	TransMembrane:1 (o587-609i)
MeliponaBeecheii_001291-T1	note	TransMembrane:2 (n5-15c20/21o846-874i1506-1528o)
MeliponaBeecheii_001294-T1	note	TransMembrane:1 (n5-16c21/22o2073-2096i)
MeliponaBeecheii_001299-T1	note	TransMembrane:2 (i12-33o45-69i)
MeliponaBeecheii_001301-T1	note	TransMembrane:2 (i186-201o207-227i)
MeliponaBeecheii_001303-T1	note	TransMembrane:1 (o1789-1808i)
MeliponaBeecheii_001304-T1	note	TransMembrane:1 (i52-70o)
MeliponaBeecheii_001306-T1	note	TransMembrane:11 (i39-62o74-96i108-127o133-150i171-189o201-219i357-378o390-414i421-442o454-474i486-509o)
MeliponaBeecheii_001308-T1	note	TransMembrane:1 (i57-76o)
MeliponaBeecheii_001314-T1	note	TransMembrane:2 (n8-16c20/21o571-596i837-855o)
MeliponaBeecheii_001318-T1	note	TransMembrane:8 (i37-55o67-91i132-150o170-188i266-289o301-322i359-376o382-401i)
MeliponaBeecheii_001319-T1	note	TransMembrane:3 (o30-52i183-203o209-228i)
MeliponaBeecheii_001320-T1	note	TransMembrane:2 (i100-119o131-151i)
MeliponaBeecheii_001322-T1	note	TransMembrane:5 (o18-37i44-63o83-109i130-152o158-182i)
MeliponaBeecheii_001325-T1	note	TransMembrane:1 (o54-75i)
MeliponaBeecheii_001334-T1	note	TransMembrane:15 (i21-41o223-248i269-290o310-332i339-357o363-383i395-412o418-440i849-870o1019-1038i1059-1084o1099-1123i1130-1148o1168-1189i1242-1260o)
MeliponaBeecheii_001339-T1	note	TransMembrane:1 (i110-128o)
MeliponaBeecheii_001340-T1	note	TransMembrane:1 (i111-131o)
MeliponaBeecheii_001342-T1	note	TransMembrane:3 (o50-71i92-116o136-157i)
MeliponaBeecheii_001343-T1	note	TransMembrane:1 (o369-395i)
MeliponaBeecheii_001354-T1	note	TransMembrane:3 (i41-59o79-97i118-140o)
MeliponaBeecheii_001375-T1	note	TransMembrane:2 (o111-132i187-208o)
MeliponaBeecheii_001376-T1	note	TransMembrane:5 (i18-40o60-81i93-112o257-282i294-315o)
MeliponaBeecheii_001377-T1	note	TransMembrane:1 (n4-14c22/23o843-867i)
MeliponaBeecheii_001400-T1	note	TransMembrane:1 (o174-191i)
MeliponaBeecheii_001405-T1	note	TransMembrane:1 (i7-28o)
MeliponaBeecheii_001406-T1	note	TransMembrane:13 (o29-50i62-82o88-106i127-145o157-176i204-224o230-246i258-279o299-320i363-383o395-420i469-490o496-515i)
MeliponaBeecheii_001412-T1	note	TransMembrane:2 (i38-58o103-125i)
MeliponaBeecheii_001413-T1	note	TransMembrane:1 (o58-78i)
MeliponaBeecheii_001417-T1	note	TransMembrane:3 (i7-25o31-48i60-81o)
MeliponaBeecheii_001419-T1	note	TransMembrane:1 (i63-82o)
MeliponaBeecheii_001424-T1	note	TransMembrane:1 (o39-57i)
MeliponaBeecheii_001428-T1	note	TransMembrane:1 (o421-440i)
MeliponaBeecheii_001458-T1	note	TransMembrane:1 (n7-14c19/20o687-710i)
MeliponaBeecheii_001487-T1	note	TransMembrane:12 (i140-159o179-199i211-229o261-279i291-309o315-333i365-391o426-451i471-493o499-524i531-548o597-618i)
MeliponaBeecheii_001503-T1	note	TransMembrane:1 (n21-28c32/33o221-246i)
MeliponaBeecheii_001504-T1	note	TransMembrane:1 (o90-107i)
MeliponaBeecheii_001505-T1	note	TransMembrane:11 (o40-68i89-114o144-165i202-221o227-243i250-272o317-338i436-458o484-502i514-532o564-583i)
MeliponaBeecheii_001506-T1	note	TransMembrane:24 (i12-30o36-59i66-84o116-137i232-265o271-293i402-423o429-444i456-478o508-528i579-596o602-623i630-650o1165-1185i1330-1352o1358-1377i1384-1404o1433-1451i1575-1597o1617-1636i1648-1667o1679-1696i1788-1811o2075-2096i)
MeliponaBeecheii_001513-T1	note	TransMembrane:1 (o20-40i)
MeliponaBeecheii_001525-T1	note	TransMembrane:1 (n10-21c28/29o344-369i)
MeliponaBeecheii_001526-T1	note	TransMembrane:12 (i47-68o160-180i192-208o214-238i250-273o279-297i373-391o403-421i428-447o453-476i488-509o515-534i)
MeliponaBeecheii_001540-T1	note	TransMembrane:5 (n7-17c22/23o90-112i119-138o150-168i180-196o202-224i)
MeliponaBeecheii_001550-T1	note	TransMembrane:4 (i28-47o59-80i100-120o126-147i)
MeliponaBeecheii_001551-T1	note	TransMembrane:1 (o277-295i)
MeliponaBeecheii_001576-T1	note	TransMembrane:1 (o30-51i)
MeliponaBeecheii_001582-T1	note	TransMembrane:4 (i169-188o194-216i228-254o274-298i)
MeliponaBeecheii_001587-T1	note	TransMembrane:1 (o45-63i)
MeliponaBeecheii_001605-T1	note	TransMembrane:1 (o225-247i)
MeliponaBeecheii_001609-T1	note	TransMembrane:1 (o182-202i)
MeliponaBeecheii_001610-T1	note	TransMembrane:1 (i90-107o)
MeliponaBeecheii_001625-T1	note	TransMembrane:1 (n2-9c17/18o63-81i)
MeliponaBeecheii_001630-T1	note	TransMembrane:1 (o6-25i)
MeliponaBeecheii_001631-T1	note	TransMembrane:5 (o38-63i75-99o119-143i155-177o214-233i)
MeliponaBeecheii_001633-T1	note	TransMembrane:8 (i57-77o120-145i157-183o203-221i242-266o294-317i350-373o385-410i)
MeliponaBeecheii_001636-T1	note	TransMembrane:4 (i215-237o257-283i401-421o433-456i)
MeliponaBeecheii_001649-T1	note	TransMembrane:1 (o841-860i)
MeliponaBeecheii_001655-T1	note	TransMembrane:1 (i105-123o)
MeliponaBeecheii_001658-T1	note	TransMembrane:1 (i129-150o)
MeliponaBeecheii_001659-T1	note	TransMembrane:2 (i58-80o339-361i)
MeliponaBeecheii_001664-T1	note	TransMembrane:3 (n4-11c15/16o31-55i67-85o259-280i)
MeliponaBeecheii_001665-T1	note	TransMembrane:3 (i36-58o70-87i126-147o)
MeliponaBeecheii_001666-T1	note	TransMembrane:2 (i12-28o40-57i)
MeliponaBeecheii_001667-T1	note	TransMembrane:2 (n3-14c19/20o29-55i67-86o)
MeliponaBeecheii_001668-T1	note	TransMembrane:5 (o45-65i77-95o101-125i208-228o240-258i)
MeliponaBeecheii_001669-T1	note	TransMembrane:7 (o6-22i29-55o67-85i124-147o167-200i246-265o277-294i)
MeliponaBeecheii_001684-T1	note	TransMembrane:3 (o61-84i151-175o241-262i)
MeliponaBeecheii_001692-T1	note	TransMembrane:1 (o261-279i)
MeliponaBeecheii_001730-T1	note	TransMembrane:3 (o63-82i102-119o125-144i)
MeliponaBeecheii_001732-T1	note	TransMembrane:3 (o20-42i54-71o77-98i)
MeliponaBeecheii_001735-T1	note	TransMembrane:1 (o66-91i)
MeliponaBeecheii_001736-T1	note	TransMembrane:1 (o20-38i)
MeliponaBeecheii_001775-T1	note	TransMembrane:1 (i94-112o)
MeliponaBeecheii_001788-T1	note	TransMembrane:2 (o20-44i56-76o)
MeliponaBeecheii_001800-T1	note	TransMembrane:1 (o30-49i)
MeliponaBeecheii_001806-T1	note	TransMembrane:1 (o12-33i)
MeliponaBeecheii_001811-T1	note	TransMembrane:2 (i43-62o78-97i)
MeliponaBeecheii_001830-T1	note	TransMembrane:8 (i64-85o233-250i271-294o300-321i333-353o373-392i413-434o454-475i)
MeliponaBeecheii_001833-T1	note	TransMembrane:1 (n6-17c22/23o695-716i)
MeliponaBeecheii_001837-T1	note	TransMembrane:9 (o127-152i234-252o258-283i290-308o320-337i349-373o379-399i411-437o443-462i)
MeliponaBeecheii_001848-T1	note	TransMembrane:2 (i9-31o37-66i)
MeliponaBeecheii_001852-T1	note	TransMembrane:1 (o334-356i)
MeliponaBeecheii_001857-T1	note	TransMembrane:2 (n7-18c23/24o47-66i146-165o)
MeliponaBeecheii_001868-T1	note	TransMembrane:3 (o3123-3144i3156-3173o3193-3221i)
MeliponaBeecheii_001878-T1	note	TransMembrane:2 (i310-331o343-369i)
MeliponaBeecheii_001879-T1	note	TransMembrane:5 (i79-97o117-135i217-240o246-268i280-298o)
MeliponaBeecheii_001893-T1	note	TransMembrane:1 (o144-163i)
MeliponaBeecheii_001899-T1	note	TransMembrane:2 (o522-540i552-574o)
MeliponaBeecheii_001909-T1	note	TransMembrane:1 (o29-52i)
MeliponaBeecheii_001913-T1	note	TransMembrane:1 (i155-177o)
MeliponaBeecheii_001924-T1	note	TransMembrane:1 (o41-66i)
MeliponaBeecheii_001933-T1	note	TransMembrane:1 (n4-14c18/19o250-266i)
MeliponaBeecheii_001939-T1	note	TransMembrane:1 (o6-25i)
MeliponaBeecheii_001944-T1	note	TransMembrane:2 (o56-77i124-149o)
MeliponaBeecheii_001945-T1	note	TransMembrane:3 (n7-17c22/23o68-93i105-127o133-149i)
MeliponaBeecheii_001946-T1	note	TransMembrane:1 (n8-21c26/27o445-466i)
MeliponaBeecheii_001948-T1	note	TransMembrane:3 (i7-29o64-87i118-141o)
MeliponaBeecheii_001967-T1	note	TransMembrane:1 (o350-374i)
MeliponaBeecheii_001973-T1	note	TransMembrane:10 (i109-134o146-163i184-203o209-228i240-260o266-289i301-319o335-355i362-380o400-419i)
MeliponaBeecheii_001979-T1	note	TransMembrane:1 (o35-57i)
MeliponaBeecheii_001980-T1	note	TransMembrane:7 (o1258-1278i1298-1316o1322-1339i1351-1375o1395-1419i1426-1446o1548-1570i)
MeliponaBeecheii_001991-T1	note	TransMembrane:1 (n9-20c25/26o941-961i)
MeliponaBeecheii_002000-T1	note	TransMembrane:12 (i57-74o86-108i129-157o209-230i242-269o289-306i318-339o429-454i466-491o497-520i541-564o584-609i)
MeliponaBeecheii_002001-T1	note	TransMembrane:2 (i164-185o191-212i)
MeliponaBeecheii_002005-T1	note	TransMembrane:4 (o330-347i359-378o459-482i489-508o)
MeliponaBeecheii_002008-T1	note	TransMembrane:11 (i52-72o111-132i144-161o173-202i214-232o238-259i304-325o337-357i378-399o411-434i446-470o)
MeliponaBeecheii_002010-T1	note	TransMembrane:3 (o25-45i66-84o90-106i)
MeliponaBeecheii_002021-T1	note	TransMembrane:1 (i39-58o)
MeliponaBeecheii_002024-T1	note	TransMembrane:2 (i89-107o127-153i)
MeliponaBeecheii_002045-T1	note	TransMembrane:1 (i80-102o)
MeliponaBeecheii_002060-T1	note	TransMembrane:1 (i76-98o)
MeliponaBeecheii_002140-T1	note	TransMembrane:1 (i21-44o)
MeliponaBeecheii_002141-T1	note	TransMembrane:1 (o6-24i)
MeliponaBeecheii_002143-T1	note	TransMembrane:1 (i43-76o)
MeliponaBeecheii_002144-T1	note	TransMembrane:1 (i43-76o)
MeliponaBeecheii_002147-T1	note	TransMembrane:1 (i39-59o)
MeliponaBeecheii_002154-T1	note	TransMembrane:1 (o53-73i)
MeliponaBeecheii_002160-T1	note	TransMembrane:1 (i163-182o)
MeliponaBeecheii_002161-T1	note	TransMembrane:1 (i354-375o)
MeliponaBeecheii_002165-T1	note	TransMembrane:1 (o354-374i)
MeliponaBeecheii_002185-T1	note	TransMembrane:2 (i12-36o42-63i)
MeliponaBeecheii_002188-T1	note	TransMembrane:1 (o198-215i)
MeliponaBeecheii_002196-T1	note	TransMembrane:1 (i73-100o)
MeliponaBeecheii_002200-T1	note	TransMembrane:1 (o57-82i)
MeliponaBeecheii_002220-T1	note	TransMembrane:7 (i40-59o79-101i121-141o183-204i261-284o296-315i364-385o)
MeliponaBeecheii_002221-T1	note	TransMembrane:8 (i5-27o441-460i472-497o509-537i558-578o608-630i651-674o686-708i)
MeliponaBeecheii_002246-T1	note	TransMembrane:4 (o39-65i86-104o116-134i175-198o)
MeliponaBeecheii_002248-T1	note	TransMembrane:1 (o198-221i)
MeliponaBeecheii_002258-T1	note	TransMembrane:4 (i24-44o64-89i101-124o130-153i)
MeliponaBeecheii_002276-T1	note	TransMembrane:2 (i45-72o415-437i)
MeliponaBeecheii_002277-T1	note	TransMembrane:2 (o31-56i192-214o)
MeliponaBeecheii_002278-T1	note	TransMembrane:2 (o20-45i381-401o)
MeliponaBeecheii_002281-T1	note	TransMembrane:2 (o14-41i282-305o)
MeliponaBeecheii_002287-T1	note	TransMembrane:8 (i83-103o123-140i160-182o194-214i247-269o289-307i319-342o362-382i)
MeliponaBeecheii_002296-T1	note	TransMembrane:2 (o12-31i138-156o)
MeliponaBeecheii_002313-T1	note	TransMembrane:7 (o51-77i89-114o126-147i168-191o211-237i347-368o380-402i)
MeliponaBeecheii_002314-T1	note	TransMembrane:3 (n3-14c24/25o559-578i634-655o854-879i)
MeliponaBeecheii_002316-T1	note	TransMembrane:1 (i180-203o)
MeliponaBeecheii_002320-T1	note	TransMembrane:1 (o520-540i)
MeliponaBeecheii_002328-T1	note	TransMembrane:1 (i7-28o)
MeliponaBeecheii_002331-T1	note	TransMembrane:6 (o37-60i81-99o111-133i364-384o390-412i424-440o)
MeliponaBeecheii_002351-T1	note	TransMembrane:1 (i60-78o)
MeliponaBeecheii_002361-T1	note	TransMembrane:1 (o136-160i)
MeliponaBeecheii_002390-T1	note	TransMembrane:4 (i80-104o124-145i152-175o181-200i)
MeliponaBeecheii_002394-T1	note	TransMembrane:2 (o27-47i68-88o)
MeliponaBeecheii_002399-T1	note	TransMembrane:4 (i56-77o97-113i287-304o310-327i)
MeliponaBeecheii_002400-T1	note	TransMembrane:3 (n4-12c17/18o349-366i378-397o409-430i)
MeliponaBeecheii_002401-T1	note	TransMembrane:1 (o306-323i)
MeliponaBeecheii_002412-T1	note	TransMembrane:1 (o12-30i)
MeliponaBeecheii_002413-T1	note	TransMembrane:11 (i50-74o94-114i126-144o188-213i225-248o268-287i356-373o437-459i466-484o490-517i524-548o)
MeliponaBeecheii_002419-T1	note	TransMembrane:1 (o518-541i)
MeliponaBeecheii_002442-T1	note	TransMembrane:2 (i46-67o73-89i)
MeliponaBeecheii_002443-T1	note	TransMembrane:2 (i477-498o510-529i)
MeliponaBeecheii_002448-T1	note	TransMembrane:2 (i67-88o499-523i)
MeliponaBeecheii_002450-T1	note	TransMembrane:1 (o20-41i)
MeliponaBeecheii_002468-T1	note	TransMembrane:2 (i210-229o274-295i)
MeliponaBeecheii_002479-T1	note	TransMembrane:1 (o1870-1893i)
MeliponaBeecheii_002484-T1	note	TransMembrane:7 (o12-29i41-60o72-93i105-126o132-148i169-187o199-225i)
MeliponaBeecheii_002491-T1	note	TransMembrane:1 (o115-139i)
MeliponaBeecheii_002497-T1	note	TransMembrane:7 (o653-676i688-708o720-744i756-775o795-822i843-866o872-894i)
MeliponaBeecheii_002509-T1	note	TransMembrane:1 (o43-63i)
MeliponaBeecheii_002529-T1	note	TransMembrane:1 (i100-121o)
MeliponaBeecheii_002531-T1	note	TransMembrane:2 (o6-27i34-52o)
MeliponaBeecheii_002542-T1	note	TransMembrane:7 (o28-48i60-78o90-107i119-137o143-160i172-188o208-227i)
MeliponaBeecheii_002546-T1	note	TransMembrane:1 (n5-15c19/20o155-175i)
MeliponaBeecheii_002547-T1	note	TransMembrane:5 (o64-83i95-118o130-150i197-225o322-345i)
MeliponaBeecheii_002559-T1	note	TransMembrane:1 (o6-30i)
MeliponaBeecheii_002568-T1	note	TransMembrane:5 (i329-350o382-401i413-436o456-478i524-546o)
MeliponaBeecheii_002571-T1	note	TransMembrane:12 (i101-122o148-166i187-208o214-234i254-275o295-320i400-421o433-453i474-493o499-518i539-564o584-602i)
MeliponaBeecheii_002572-T1	note	TransMembrane:12 (i74-96o116-137i144-164o170-193i205-227o233-252i300-320o332-355i367-386o392-411i423-445o457-478i)
MeliponaBeecheii_002578-T1	note	TransMembrane:1 (o83-107i)
MeliponaBeecheii_002584-T1	note	TransMembrane:3 (o454-472i531-552o725-746i)
MeliponaBeecheii_002585-T1	note	TransMembrane:4 (i170-187o207-226i346-368o557-586i)
MeliponaBeecheii_002602-T1	note	TransMembrane:1 (o74-91i)
MeliponaBeecheii_002606-T1	note	TransMembrane:3 (o662-679i738-758o925-949i)
MeliponaBeecheii_002608-T1	note	TransMembrane:1 (o81-100i)
MeliponaBeecheii_002613-T1	note	TransMembrane:4 (o12-31i77-95o101-121i133-154o)
MeliponaBeecheii_002614-T1	note	TransMembrane:12 (i46-64o340-360i372-400o406-426i447-470o482-505i554-575o739-757i769-785o791-811i863-884o896-919i)
MeliponaBeecheii_002615-T1	note	TransMembrane:2 (n10-23c31/32o834-856i945-965o)
MeliponaBeecheii_002628-T1	note	TransMembrane:2 (o175-195i216-236o)
MeliponaBeecheii_002636-T1	note	TransMembrane:4 (i7-27o39-57i148-169o184-207i)
MeliponaBeecheii_002638-T1	note	TransMembrane:1 (i113-135o)
MeliponaBeecheii_002642-T1	note	TransMembrane:17 (i56-81o115-140i152-174o180-200i212-239o259-276i288-311o349-368i380-400o436-457i893-919o931-950i962-981o987-1005i1017-1036o1238-1256i1303-1323o)
MeliponaBeecheii_002654-T1	note	TransMembrane:4 (i31-50o56-82i94-114o120-136i)
MeliponaBeecheii_002662-T1	note	TransMembrane:2 (o6-23i277-296o)
MeliponaBeecheii_002669-T1	note	TransMembrane:5 (n6-13c18/19o155-174i195-216o539-561i573-598o871-896i)
MeliponaBeecheii_002671-T1	note	TransMembrane:1 (n6-13c20/21o36-60i)
MeliponaBeecheii_002673-T1	note	TransMembrane:2 (i130-151o171-193i)
MeliponaBeecheii_002675-T1	note	TransMembrane:1 (n6-17c22/23o32-55i)
MeliponaBeecheii_002677-T1	note	TransMembrane:1 (o551-571i)
MeliponaBeecheii_002683-T1	note	TransMembrane:1 (o57-76i)
MeliponaBeecheii_002685-T1	note	TransMembrane:1 (i45-63o)
MeliponaBeecheii_002686-T1	note	TransMembrane:1 (n4-14c26/27o462-480i)
MeliponaBeecheii_002729-T1	note	TransMembrane:1 (i193-211o)
MeliponaBeecheii_002736-T1	note	TransMembrane:2 (n17-28c32/33o289-307i328-347o)
MeliponaBeecheii_002747-T1	note	TransMembrane:4 (i48-69o104-128i140-161o167-195i)
MeliponaBeecheii_002748-T1	note	TransMembrane:1 (o402-423i)
MeliponaBeecheii_002750-T1	note	TransMembrane:1 (o221-239i)
MeliponaBeecheii_002751-T1	note	TransMembrane:1 (n20-28c35/36o620-641i)
MeliponaBeecheii_002758-T1	note	TransMembrane:1 (o28-50i)
MeliponaBeecheii_002759-T1	note	TransMembrane:1 (n8-18c26/27o36-53i)
MeliponaBeecheii_002779-T1	note	TransMembrane:1 (i64-81o)
MeliponaBeecheii_002814-T1	note	TransMembrane:4 (o6-28i35-56o76-96i108-127o)
MeliponaBeecheii_002818-T1	note	TransMembrane:1 (i89-111o)
MeliponaBeecheii_002820-T1	note	TransMembrane:1 (o60-79i)
MeliponaBeecheii_002826-T1	note	TransMembrane:1 (n5-16c21/22o138-155i)
MeliponaBeecheii_002852-T1	note	TransMembrane:5 (n10-20c25/26o41-61i130-158o178-201i243-268o274-293i)
MeliponaBeecheii_002853-T1	note	TransMembrane:3 (o6-22i103-127o133-153i)
MeliponaBeecheii_002854-T1	note	TransMembrane:5 (o31-49i61-82o94-112i239-262o268-289i)
MeliponaBeecheii_002855-T1	note	TransMembrane:9 (o6-24i36-57o63-88i136-158o178-204i245-270o276-295i388-411o431-459i)
MeliponaBeecheii_002856-T1	note	TransMembrane:9 (o57-75i87-108o180-205i290-314o320-340i433-455o527-548i639-662o668-689i)
MeliponaBeecheii_002857-T1	note	TransMembrane:2 (i42-68o88-112i)
MeliponaBeecheii_002858-T1	note	TransMembrane:3 (i26-48o78-98i143-165o)
MeliponaBeecheii_002859-T1	note	TransMembrane:6 (i36-61o67-89i131-150o181-202i245-266o272-293i)
MeliponaBeecheii_002860-T1	note	TransMembrane:7 (o29-54i66-87o107-125i146-169o194-216i250-271o277-298i)
MeliponaBeecheii_002867-T1	note	TransMembrane:1 (o334-357i)
MeliponaBeecheii_002870-T1	note	TransMembrane:1 (i12-28o)
MeliponaBeecheii_002881-T1	note	TransMembrane:1 (n3-14c18/19o522-541i)
MeliponaBeecheii_002883-T1	note	TransMembrane:11 (i169-194o200-219i250-279o285-315i327-351o357-380i392-415o421-440i481-500o512-539i551-574o)
MeliponaBeecheii_002884-T1	note	TransMembrane:10 (o156-177i189-207o227-256i268-295o307-328i340-359o371-391i467-486o498-522i534-558o)
MeliponaBeecheii_002889-T1	note	TransMembrane:6 (o12-31i94-114o164-186i225-244o277-302i314-332o)
MeliponaBeecheii_002892-T1	note	TransMembrane:1 (i114-133o)
MeliponaBeecheii_002896-T1	note	TransMembrane:2 (n4-15c20/21o30-46i171-195o)
MeliponaBeecheii_002897-T1	note	TransMembrane:1 (i98-116o)
MeliponaBeecheii_002908-T1	note	TransMembrane:1 (o39-56i)
MeliponaBeecheii_002910-T1	note	TransMembrane:1 (o43-61i)
MeliponaBeecheii_002922-T1	note	TransMembrane:1 (n6-21c26/27o436-458i)
MeliponaBeecheii_002925-T1	note	TransMembrane:1 (i123-147o)
MeliponaBeecheii_002930-T1	note	TransMembrane:1 (i20-45o)
MeliponaBeecheii_002933-T1	note	TransMembrane:7 (i64-81o93-113i144-166o226-246i258-281o301-326i338-364o)
MeliponaBeecheii_002934-T1	note	TransMembrane:5 (o6-31i51-76o82-103i123-143o163-185i)
MeliponaBeecheii_002936-T1	note	TransMembrane:1 (o46-67i)
MeliponaBeecheii_002938-T1	note	TransMembrane:7 (o6-25i37-61o67-83i109-131o151-172i184-208o228-246i)
MeliponaBeecheii_002942-T1	note	TransMembrane:2 (i7-24o98-119i)
MeliponaBeecheii_002955-T1	note	TransMembrane:1 (o57-85i)
MeliponaBeecheii_002960-T1	note	TransMembrane:1 (o154-171i)
MeliponaBeecheii_002961-T1	note	TransMembrane:1 (i46-64o)
MeliponaBeecheii_002964-T1	note	TransMembrane:6 (i141-162o182-205i217-239o290-307i314-333o339-357i)
MeliponaBeecheii_002965-T1	note	TransMembrane:4 (o15-35i73-92o192-213i225-242o)
MeliponaBeecheii_002970-T1	note	TransMembrane:6 (i39-60o66-88i128-150o185-203i242-264o270-290i)
MeliponaBeecheii_002971-T1	note	TransMembrane:7 (o12-28i40-61o67-92i128-151o180-204i242-265o271-291i)
MeliponaBeecheii_002972-T1	note	TransMembrane:6 (i12-36o42-67i97-121o161-181i217-241o247-267i)
MeliponaBeecheii_002974-T1	note	TransMembrane:4 (i12-38o58-78i85-111o206-231i)
MeliponaBeecheii_002976-T1	note	TransMembrane:1 (i445-464o)
MeliponaBeecheii_002981-T1	note	TransMembrane:1 (i12-35o)
MeliponaBeecheii_002982-T1	note	TransMembrane:9 (o15-41i85-103o109-132i144-169o175-195i398-417o465-489i519-536o542-567i)
MeliponaBeecheii_002983-T1	note	TransMembrane:2 (i59-78o84-105i)
MeliponaBeecheii_002992-T1	note	TransMembrane:1 (o15-37i)
MeliponaBeecheii_002999-T1	note	TransMembrane:2 (o210-228i283-302o)
MeliponaBeecheii_003000-T1	note	TransMembrane:1 (n23-34c52/53o76-94i)
MeliponaBeecheii_003022-T1	note	TransMembrane:2 (i37-59o79-101i)
MeliponaBeecheii_003047-T1	note	TransMembrane:1 (i93-112o)
MeliponaBeecheii_003050-T1	note	TransMembrane:1 (o20-45i)
MeliponaBeecheii_003052-T1	note	TransMembrane:3 (o24-45i66-82o88-105i)
MeliponaBeecheii_003058-T1	note	TransMembrane:2 (o19-36i526-548o)
MeliponaBeecheii_003065-T1	note	TransMembrane:2 (o14-32i89-116o)
MeliponaBeecheii_003074-T1	note	TransMembrane:4 (i46-67o79-100i107-128o140-164i)
MeliponaBeecheii_003076-T1	note	TransMembrane:1 (o62-90i)
MeliponaBeecheii_003081-T1	note	TransMembrane:1 (o6-26i)
MeliponaBeecheii_003084-T1	note	TransMembrane:1 (i20-39o)
MeliponaBeecheii_003115-T1	note	TransMembrane:1 (i49-72o)
MeliponaBeecheii_003118-T1	note	TransMembrane:1 (o15-36i)
MeliponaBeecheii_003119-T1	note	TransMembrane:1 (o6-23i)
MeliponaBeecheii_003123-T1	note	TransMembrane:1 (o281-302i)
MeliponaBeecheii_003128-T1	note	TransMembrane:1 (o41-61i)
MeliponaBeecheii_003133-T1	note	TransMembrane:1 (i31-52o)
MeliponaBeecheii_003148-T1	note	TransMembrane:1 (n7-18c22/23o472-490i)
MeliponaBeecheii_003149-T1	note	TransMembrane:1 (i194-215o)
MeliponaBeecheii_003153-T1	note	TransMembrane:1 (i52-71o)
MeliponaBeecheii_003170-T1	note	TransMembrane:1 (o6-32i)
MeliponaBeecheii_003174-T1	note	TransMembrane:1 (o52-70i)
MeliponaBeecheii_003175-T1	note	TransMembrane:1 (o339-357i)
MeliponaBeecheii_003177-T1	note	TransMembrane:1 (i34-55o)
MeliponaBeecheii_003179-T1	note	TransMembrane:7 (i137-157o163-187i208-227o233-251i263-285o291-311i331-348o)
MeliponaBeecheii_003180-T1	note	TransMembrane:2 (i107-129o161-179i)
MeliponaBeecheii_003183-T1	note	TransMembrane:1 (o76-95i)
MeliponaBeecheii_003193-T1	note	TransMembrane:7 (o341-361i373-392o443-464i476-499o519-541i562-587o655-677i)
MeliponaBeecheii_003195-T1	note	TransMembrane:1 (o294-315i)
MeliponaBeecheii_003206-T1	note	TransMembrane:1 (n3-14c22/23o542-560i)
MeliponaBeecheii_003245-T1	note	TransMembrane:1 (o293-313i)
MeliponaBeecheii_003249-T1	note	TransMembrane:1 (o66-86i)
MeliponaBeecheii_003268-T1	note	TransMembrane:1 (o57-75i)
MeliponaBeecheii_003278-T1	note	TransMembrane:1 (o74-98i)
MeliponaBeecheii_003283-T1	note	TransMembrane:1 (o20-40i)
MeliponaBeecheii_003304-T1	note	TransMembrane:1 (o413-434i)
MeliponaBeecheii_003314-T1	note	TransMembrane:1 (i114-131o)
MeliponaBeecheii_003376-T1	note	TransMembrane:2 (i122-147o159-184i)
MeliponaBeecheii_003378-T1	note	TransMembrane:3 (o35-57i69-91o111-141i)
MeliponaBeecheii_003385-T1	note	TransMembrane:2 (o24-47i278-299o)
MeliponaBeecheii_003400-T1	note	TransMembrane:1 (i100-118o)
MeliponaBeecheii_003403-T1	note	TransMembrane:1 (o124-148i)
MeliponaBeecheii_003405-T1	note	TransMembrane:1 (o20-42i)
MeliponaBeecheii_003406-T1	note	TransMembrane:2 (o421-438i467-488o)
MeliponaBeecheii_003419-T1	note	TransMembrane:2 (o105-126i287-308o)
MeliponaBeecheii_003423-T1	note	TransMembrane:1 (o6-28i)
MeliponaBeecheii_003425-T1	note	TransMembrane:1 (i56-75o)
MeliponaBeecheii_003437-T1	note	TransMembrane:1 (o42-67i)
MeliponaBeecheii_003441-T1	note	TransMembrane:1 (o13-33i)
MeliponaBeecheii_003460-T1	note	TransMembrane:1 (o232-251i)
MeliponaBeecheii_003465-T1	note	TransMembrane:1 (i136-154o)
MeliponaBeecheii_003475-T1	note	TransMembrane:1 (o45-67i)
MeliponaBeecheii_003478-T1	note	TransMembrane:1 (i12-35o)
MeliponaBeecheii_003490-T1	note	TransMembrane:2 (i21-42o62-83i)
MeliponaBeecheii_003502-T1	note	TransMembrane:7 (o104-128i143-165o171-189i218-238o264-283i295-315o327-354i)
MeliponaBeecheii_003507-T1	note	TransMembrane:1 (n3-13c18/19o284-310i)
MeliponaBeecheii_003511-T1	note	TransMembrane:1 (i62-81o)
MeliponaBeecheii_003520-T1	note	TransMembrane:1 (i64-92o)
MeliponaBeecheii_003531-T1	note	TransMembrane:5 (i99-120o140-162i174-193o223-242i263-286o)
MeliponaBeecheii_003542-T1	note	TransMembrane:1 (o987-1005i)
MeliponaBeecheii_003543-T1	note	TransMembrane:1 (o586-609i)
MeliponaBeecheii_003552-T1	note	TransMembrane:1 (i272-294o)
MeliponaBeecheii_003560-T1	note	TransMembrane:3 (i20-38o58-81i93-117o)
MeliponaBeecheii_003561-T1	note	TransMembrane:1 (o46-73i)
MeliponaBeecheii_003565-T1	note	TransMembrane:1 (o45-66i)
MeliponaBeecheii_003573-T1	note	TransMembrane:1 (n3-14c18/19o42-60i)
MeliponaBeecheii_003599-T1	note	TransMembrane:2 (i145-171o177-197i)
MeliponaBeecheii_003600-T1	note	TransMembrane:1 (n3-14c19/20o500-518i)
MeliponaBeecheii_003604-T1	note	TransMembrane:1 (o34-50i)
MeliponaBeecheii_003615-T1	note	TransMembrane:14 (i61-83o95-116i143-166o172-188i200-219o255-278i290-312o332-354i361-380o413-439i451-472o478-494i506-524o544-571i)
MeliponaBeecheii_003623-T1	note	TransMembrane:1 (o55-73i)
MeliponaBeecheii_003639-T1	note	TransMembrane:1 (i20-41o)
MeliponaBeecheii_003644-T1	note	TransMembrane:1 (i60-81o)
MeliponaBeecheii_003646-T1	note	TransMembrane:10 (i21-41o164-197i217-234o254-278i290-308o314-331i343-359o408-430i446-464o470-487i)
MeliponaBeecheii_003647-T1	note	TransMembrane:6 (o13-30i42-67o87-106i118-138o158-184i251-271o)
MeliponaBeecheii_003652-T1	note	TransMembrane:2 (i48-66o611-629i)
MeliponaBeecheii_003658-T1	note	TransMembrane:3 (o81-105i117-134o154-173i)
MeliponaBeecheii_003659-T1	note	TransMembrane:1 (i12-31o)
MeliponaBeecheii_003671-T1	note	TransMembrane:5 (i85-106o126-144i165-181o193-211i232-257o)
MeliponaBeecheii_003673-T1	note	TransMembrane:7 (o68-94i106-126o146-164i185-204o233-257i278-302o322-342i)
MeliponaBeecheii_003675-T1	note	TransMembrane:1 (n8-19c23/24o232-251i)
MeliponaBeecheii_003682-T1	note	TransMembrane:1 (o20-44i)
MeliponaBeecheii_003683-T1	note	TransMembrane:1 (o277-300i)
MeliponaBeecheii_003687-T1	note	TransMembrane:1 (o1109-1134i)
MeliponaBeecheii_003689-T1	note	TransMembrane:8 (o6-23i64-86o98-118i130-154o195-215i227-247o253-272i293-314o)
MeliponaBeecheii_003692-T1	note	TransMembrane:1 (o845-865i)
MeliponaBeecheii_003696-T1	note	TransMembrane:1 (o825-846i)
MeliponaBeecheii_003697-T1	note	TransMembrane:1 (o434-453i)
MeliponaBeecheii_003698-T1	note	TransMembrane:5 (o371-388i1008-1028o1096-1121i1191-1215o1235-1253i)
MeliponaBeecheii_003709-T1	note	TransMembrane:1 (o43-65i)
MeliponaBeecheii_003722-T1	note	TransMembrane:12 (i72-94o114-136i143-163o169-190i202-226o232-255i321-338o358-378i385-406o426-448i455-474o486-506i)
MeliponaBeecheii_003724-T1	note	TransMembrane:1 (o113-134i)
MeliponaBeecheii_003732-T1	note	TransMembrane:4 (o625-643i726-745o751-768i777-793o)
MeliponaBeecheii_003735-T1	note	TransMembrane:1 (o1296-1320i)
MeliponaBeecheii_003739-T1	note	TransMembrane:1 (i26-47o)
MeliponaBeecheii_003742-T1	note	TransMembrane:1 (i125-148o)
MeliponaBeecheii_003743-T1	note	TransMembrane:1 (i21-43o)
MeliponaBeecheii_003744-T1	note	TransMembrane:1 (o98-115i)
MeliponaBeecheii_003756-T1	note	TransMembrane:1 (n2-13c20/21o1804-1823i)
MeliponaBeecheii_003759-T1	note	TransMembrane:1 (o417-433i)
MeliponaBeecheii_003760-T1	note	TransMembrane:1 (o16-36i)
MeliponaBeecheii_003762-T1	note	TransMembrane:1 (o36-52i)
MeliponaBeecheii_003767-T1	note	TransMembrane:1 (n7-15c20/21o1206-1222i)
MeliponaBeecheii_003776-T1	note	TransMembrane:1 (o33-52i)
MeliponaBeecheii_003780-T1	note	TransMembrane:7 (o636-661i673-692o704-721i749-769o789-814i826-848o854-877i)
MeliponaBeecheii_003787-T1	note	TransMembrane:1 (o421-445i)
MeliponaBeecheii_003798-T1	note	TransMembrane:1 (o617-639i)
MeliponaBeecheii_003801-T1	note	TransMembrane:2 (o393-412i433-456o)
MeliponaBeecheii_003802-T1	note	TransMembrane:3 (i30-50o83-104i116-139o)
MeliponaBeecheii_003803-T1	note	TransMembrane:1 (n11-18c23/24o1058-1079i)
MeliponaBeecheii_003804-T1	note	TransMembrane:1 (i149-165o)
MeliponaBeecheii_003805-T1	note	TransMembrane:1 (o6-30i)
MeliponaBeecheii_003806-T1	note	TransMembrane:5 (o276-295i316-336o356-382i403-433o453-477i)
MeliponaBeecheii_003807-T1	note	TransMembrane:3 (i7-28o48-67i102-122o)
MeliponaBeecheii_003809-T1	note	TransMembrane:3 (i7-28o48-64i101-121o)
MeliponaBeecheii_003810-T1	note	TransMembrane:1 (o34-51i)
MeliponaBeecheii_003811-T1	note	TransMembrane:11 (n10-18c26/27o50-70i77-95o101-122i134-156o162-180i244-268o280-301i308-328o334-358i370-391o403-422i)
MeliponaBeecheii_003812-T1	note	TransMembrane:1 (i65-87o)
MeliponaBeecheii_003813-T1	note	TransMembrane:12 (i51-73o93-113i125-145o151-169i181-201o207-226i306-327o339-361i368-387o399-424i436-456o468-488i)
MeliponaBeecheii_003826-T1	note	TransMembrane:1 (o348-368i)
MeliponaBeecheii_003827-T1	note	TransMembrane:1 (o573-592i)
MeliponaBeecheii_003832-T1	note	TransMembrane:1 (o895-919i)
MeliponaBeecheii_003861-T1	note	TransMembrane:7 (o341-361i373-396o416-445i457-479o485-506i518-536o571-589i)
MeliponaBeecheii_003876-T1	note	TransMembrane:1 (n2-12c17/18o1052-1068i)
MeliponaBeecheii_003877-T1	note	TransMembrane:1 (o6-24i)
MeliponaBeecheii_003878-T1	note	TransMembrane:3 (n24-35c40/41o1628-1650i2004-2020o2026-2046i)
MeliponaBeecheii_003879-T1	note	TransMembrane:1 (n4-15c33/34o122-147i)
MeliponaBeecheii_003880-T1	note	TransMembrane:2 (i161-182o188-207i)
MeliponaBeecheii_003881-T1	note	TransMembrane:2 (i192-210o216-235i)
MeliponaBeecheii_003882-T1	note	TransMembrane:1 (i127-144o)
MeliponaBeecheii_003886-T1	note	TransMembrane:1 (n8-19c25/26o100-123i)
MeliponaBeecheii_003902-T1	note	TransMembrane:1 (o533-556i)
MeliponaBeecheii_003917-T1	note	TransMembrane:3 (n4-17c29/30o39-62i74-91o97-118i)
MeliponaBeecheii_003919-T1	note	TransMembrane:2 (i45-65o71-92i)
MeliponaBeecheii_003924-T1	note	TransMembrane:1 (o42-64i)
MeliponaBeecheii_003942-T1	note	TransMembrane:7 (o56-83i95-120o132-151i172-192o220-241i284-308o320-340i)
MeliponaBeecheii_003962-T1	note	TransMembrane:3 (n3-13c17/18o1265-1288i1896-1914o1920-1940i)
MeliponaBeecheii_003963-T1	note	TransMembrane:4 (i25-43o49-67i114-135o141-160i)
MeliponaBeecheii_003965-T1	note	TransMembrane:3 (o12-32i39-59o79-97i)
MeliponaBeecheii_003966-T1	note	TransMembrane:2 (i86-105o111-129i)
MeliponaBeecheii_003976-T1	note	TransMembrane:1 (o1005-1026i)
MeliponaBeecheii_003977-T1	note	TransMembrane:14 (i94-113o147-167i372-398o418-441i453-482o510-530i568-590o610-628i708-733o776-800i821-844o864-884i905-929o949-968i)
MeliponaBeecheii_003980-T1	note	TransMembrane:1 (o91-115i)
MeliponaBeecheii_003987-T1	note	TransMembrane:1 (n9-20c24/25o62-80i)
MeliponaBeecheii_003988-T1	note	TransMembrane:1 (i56-74o)
MeliponaBeecheii_003989-T1	note	TransMembrane:2 (i90-109o115-135i)
MeliponaBeecheii_003995-T1	note	TransMembrane:1 (i80-100o)
MeliponaBeecheii_004000-T1	note	TransMembrane:1 (o1522-1542i)
MeliponaBeecheii_004007-T1	note	TransMembrane:2 (i15-33o141-163i)
MeliponaBeecheii_004010-T1	note	TransMembrane:2 (i275-293o299-316i)
MeliponaBeecheii_004011-T1	note	TransMembrane:1 (n5-15c20/21o454-473i)
MeliponaBeecheii_004012-T1	note	TransMembrane:12 (i16-40o85-104i116-136o148-169i181-204o210-231i274-292o312-337i349-368o374-392i404-427o439-461i)
MeliponaBeecheii_004017-T1	note	TransMembrane:2 (i35-56o71-93i)
MeliponaBeecheii_004021-T1	note	TransMembrane:1 (n12-23c28/29o954-976i)
MeliponaBeecheii_004027-T1	note	TransMembrane:2 (i124-145o165-185i)
MeliponaBeecheii_004038-T1	note	TransMembrane:1 (o365-387i)
MeliponaBeecheii_004043-T1	note	TransMembrane:1 (o12-31i)
MeliponaBeecheii_004046-T1	note	TransMembrane:2 (i34-51o71-91i)
MeliponaBeecheii_004050-T1	note	TransMembrane:2 (o36-63i92-115o)
MeliponaBeecheii_004056-T1	note	TransMembrane:1 (i54-76o)
MeliponaBeecheii_004075-T1	note	TransMembrane:4 (o48-66i87-105o135-155i162-181o)
MeliponaBeecheii_004076-T1	note	TransMembrane:1 (n16-26c31/32o181-205i)
MeliponaBeecheii_004080-T1	note	TransMembrane:9 (n9-20c28/29o52-71i91-112o124-141i150-168o180-200i212-237o267-286i298-317o323-343i)
MeliponaBeecheii_004081-T1	note	TransMembrane:3 (o269-289i309-334o354-371i)
MeliponaBeecheii_004089-T1	note	TransMembrane:4 (o694-715i722-746o758-775i782-805o)
MeliponaBeecheii_004095-T1	note	TransMembrane:12 (i119-139o171-192i222-240o283-306i318-341o361-386i407-429o441-460i481-500o506-528i540-564o570-587i)
MeliponaBeecheii_004096-T1	note	TransMembrane:1 (i63-84o)
MeliponaBeecheii_004097-T1	note	TransMembrane:6 (i58-76o88-109i130-157o225-243i255-286o298-318i)
MeliponaBeecheii_004098-T1	note	TransMembrane:2 (i62-90o102-127i)
MeliponaBeecheii_004099-T1	note	TransMembrane:3 (o20-43i64-85o97-119i)
MeliponaBeecheii_004100-T1	note	TransMembrane:12 (i96-114o126-147i168-194o259-277i289-320o332-355i376-394o429-457i469-496o502-522i543-561o581-599i)
MeliponaBeecheii_004101-T1	note	TransMembrane:12 (i51-68o80-98i135-154o224-242i254-284o296-320i332-354o394-419i431-451o463-485i505-525o545-564i)
MeliponaBeecheii_004102-T1	note	TransMembrane:12 (i35-53o65-85i116-137o203-221i233-263o275-299i311-333o376-399i411-430o442-466i487-506o526-546i)
MeliponaBeecheii_004103-T1	note	TransMembrane:1 (i44-61o)
MeliponaBeecheii_004115-T1	note	TransMembrane:4 (i133-152o201-221i322-342o399-420i)
MeliponaBeecheii_004121-T1	note	TransMembrane:10 (o6-31i95-117o137-158i170-187o193-219i240-257o322-341i348-368o380-399i406-424o)
MeliponaBeecheii_004122-T1	note	TransMembrane:1 (o203-226i)
MeliponaBeecheii_004123-T1	note	TransMembrane:10 (i20-44o56-77i103-123o143-169i190-210o230-254i261-281o293-312i324-342o362-381i)
MeliponaBeecheii_004125-T1	note	TransMembrane:2 (o30-49i100-121o)
MeliponaBeecheii_004127-T1	note	TransMembrane:3 (o12-29i68-91o111-129i)
MeliponaBeecheii_004136-T1	note	TransMembrane:5 (o44-65i72-92o112-132i144-163o175-205i)
MeliponaBeecheii_004141-T1	note	TransMembrane:4 (o555-577i584-608o723-747i759-783o)
MeliponaBeecheii_004142-T1	note	TransMembrane:1 (o524-541i)
MeliponaBeecheii_004145-T1	note	TransMembrane:1 (n6-14c18/19o243-265i)
MeliponaBeecheii_004146-T1	note	TransMembrane:1 (o498-516i)
MeliponaBeecheii_004169-T1	note	TransMembrane:2 (o109-128i489-508o)
MeliponaBeecheii_004189-T1	note	TransMembrane:2 (o251-272i370-388o)
MeliponaBeecheii_004202-T1	note	TransMembrane:1 (o408-426i)
MeliponaBeecheii_004205-T1	note	TransMembrane:6 (n5-16c23/24o337-359i371-391o422-444i661-681o687-704i725-745o)
MeliponaBeecheii_004213-T1	note	TransMembrane:6 (i44-65o71-94i127-153o189-208i254-278o290-307i)
MeliponaBeecheii_004214-T1	note	TransMembrane:4 (o12-28i40-63o69-91i127-153o)
MeliponaBeecheii_004215-T1	note	TransMembrane:4 (o12-28i40-66o72-94i127-153o)
MeliponaBeecheii_004216-T1	note	TransMembrane:3 (i20-40o52-71i104-130o)
MeliponaBeecheii_004217-T1	note	TransMembrane:4 (o40-66i107-133o247-267i279-301o)
MeliponaBeecheii_004218-T1	note	TransMembrane:4 (i41-63o69-94i134-153o189-217i)
MeliponaBeecheii_004219-T1	note	TransMembrane:12 (i20-45o65-84i93-116o122-139i151-172o178-196i260-280o292-316i323-345o357-382i394-412o424-444i)
MeliponaBeecheii_004232-T1	note	TransMembrane:3 (o239-261i510-530o542-561i)
MeliponaBeecheii_004241-T1	note	TransMembrane:1 (i12-37o)
MeliponaBeecheii_004246-T1	note	TransMembrane:2 (i41-60o89-111i)
MeliponaBeecheii_004262-T1	note	TransMembrane:3 (n11-22c26/27o54-80i92-113o125-144i)
MeliponaBeecheii_004266-T1	note	TransMembrane:8 (i115-141o161-181i193-215o235-254i355-373o379-404i416-436o448-469i)
MeliponaBeecheii_004267-T1	note	TransMembrane:4 (i25-43o49-69i89-110o130-151i)
MeliponaBeecheii_004268-T1	note	TransMembrane:4 (i53-78o105-127i139-160o180-202i)
MeliponaBeecheii_004284-T1	note	TransMembrane:4 (o44-72i84-104o124-142i163-185o)
MeliponaBeecheii_004287-T1	note	TransMembrane:1 (o375-393i)
MeliponaBeecheii_004290-T1	note	TransMembrane:3 (o33-53i65-88o116-138i)
MeliponaBeecheii_004291-T1	note	TransMembrane:4 (i20-43o124-143i155-175o199-221i)
MeliponaBeecheii_004294-T1	note	TransMembrane:4 (i305-326o332-349i358-376o542-562i)
MeliponaBeecheii_004295-T1	note	TransMembrane:1 (n5-14c19/20o446-467i)
MeliponaBeecheii_004299-T1	note	TransMembrane:14 (i12-32o419-438i445-464o470-492i504-522o549-565i577-594o614-630i642-662o668-685i692-709o729-755i776-794o814-832i)
MeliponaBeecheii_004300-T1	note	TransMembrane:6 (i63-87o99-118i139-167o201-225i237-257o277-297i)
MeliponaBeecheii_004302-T1	note	TransMembrane:4 (i73-95o107-127i279-306o326-347i)
MeliponaBeecheii_004307-T1	note	TransMembrane:1 (o55-75i)
MeliponaBeecheii_004314-T1	note	TransMembrane:1 (o89-113i)
MeliponaBeecheii_004327-T1	note	TransMembrane:6 (o23-40i273-298o304-326i338-359o371-387i520-538o)
MeliponaBeecheii_004328-T1	note	TransMembrane:2 (o16-40i252-275o)
MeliponaBeecheii_004340-T1	note	TransMembrane:11 (o66-87i99-128o148-173i194-217o223-242i297-315o335-359i371-393o425-446i453-472o492-525i)
MeliponaBeecheii_004350-T1	note	TransMembrane:1 (i80-103o)
MeliponaBeecheii_004351-T1	note	TransMembrane:2 (o6-28i299-323o)
MeliponaBeecheii_004366-T1	note	TransMembrane:1 (o54-72i)
MeliponaBeecheii_004381-T1	note	TransMembrane:1 (o529-548i)
MeliponaBeecheii_004417-T1	note	TransMembrane:2 (o58-80i92-117o)
MeliponaBeecheii_004432-T1	note	TransMembrane:3 (o27-45i57-81o110-134i)
MeliponaBeecheii_004454-T1	note	TransMembrane:1 (i207-229o)
MeliponaBeecheii_004456-T1	note	TransMembrane:1 (i87-109o)
MeliponaBeecheii_004459-T1	note	TransMembrane:1 (i12-34o)
MeliponaBeecheii_004460-T1	note	TransMembrane:1 (n6-18c23/24o800-822i)
MeliponaBeecheii_004466-T1	note	TransMembrane:1 (i7-29o)
MeliponaBeecheii_004467-T1	note	TransMembrane:1 (i168-186o)
MeliponaBeecheii_004472-T1	note	TransMembrane:1 (i97-115o)
MeliponaBeecheii_004491-T1	note	TransMembrane:7 (o70-97i109-128o148-167i188-209o246-267i287-305o311-332i)
MeliponaBeecheii_004506-T1	note	TransMembrane:1 (o20-36i)
MeliponaBeecheii_004521-T1	note	TransMembrane:1 (o6-33i)
MeliponaBeecheii_004538-T1	note	TransMembrane:1 (o216-235i)
MeliponaBeecheii_004546-T1	note	TransMembrane:2 (i7-27o92-117i)
MeliponaBeecheii_004553-T1	note	TransMembrane:1 (i21-38o)
MeliponaBeecheii_004584-T1	note	TransMembrane:1 (o173-192i)
MeliponaBeecheii_004596-T1	note	TransMembrane:1 (n8-20c25/26o118-140i)
MeliponaBeecheii_004599-T1	note	TransMembrane:6 (i7-30o36-54i75-91o97-115i136-160o166-186i)
MeliponaBeecheii_004609-T1	note	TransMembrane:7 (i41-63o75-93i131-153o200-225i339-369o381-402i451-472o)
MeliponaBeecheii_004613-T1	note	TransMembrane:4 (i140-156o162-179i191-210o230-254i)
MeliponaBeecheii_004621-T1	note	TransMembrane:1 (o6-22i)
MeliponaBeecheii_004623-T1	note	TransMembrane:5 (o77-98i110-130o150-172i192-215o235-259i)
MeliponaBeecheii_004626-T1	note	TransMembrane:1 (o45-64i)
MeliponaBeecheii_004642-T1	note	TransMembrane:5 (i80-96o116-134i146-165o171-195i207-224o)
MeliponaBeecheii_004645-T1	note	TransMembrane:2 (i31-51o57-77i)
MeliponaBeecheii_004659-T1	note	TransMembrane:1 (o62-82i)
MeliponaBeecheii_004685-T1	note	TransMembrane:1 (o72-93i)
MeliponaBeecheii_004698-T1	note	TransMembrane:4 (o6-23i30-49o55-74i79-98o)
MeliponaBeecheii_004704-T1	note	TransMembrane:1 (i30-52o)
MeliponaBeecheii_004707-T1	note	TransMembrane:9 (o60-87i108-130o142-161i182-203o209-232i301-322o342-361i486-507o513-534i)
MeliponaBeecheii_004708-T1	note	TransMembrane:1 (i21-40o)
MeliponaBeecheii_004723-T1	note	TransMembrane:5 (o16-44i51-76o91-112i133-155o175-198i)
MeliponaBeecheii_004724-T1	note	TransMembrane:1 (i76-101o)
MeliponaBeecheii_004730-T1	note	TransMembrane:2 (i151-171o183-207i)
MeliponaBeecheii_004736-T1	note	TransMembrane:3 (o201-221i242-261o309-331i)
MeliponaBeecheii_004737-T1	note	TransMembrane:1 (o31-59i)
MeliponaBeecheii_004739-T1	note	TransMembrane:1 (o595-618i)
MeliponaBeecheii_004740-T1	note	TransMembrane:1 (o21-43i)
MeliponaBeecheii_004757-T1	note	TransMembrane:4 (i7-25o57-75i82-103o109-127i)
MeliponaBeecheii_004774-T1	note	TransMembrane:12 (o23-43i170-192o204-223i235-254o260-283i295-318o324-341i374-395o415-435i456-482o502-523i535-553o)
MeliponaBeecheii_004776-T1	note	TransMembrane:1 (o1801-1821i)
MeliponaBeecheii_004778-T1	note	TransMembrane:1 (o286-306i)
MeliponaBeecheii_004785-T1	note	TransMembrane:1 (o362-381i)
MeliponaBeecheii_004793-T1	note	TransMembrane:1 (o20-40i)
MeliponaBeecheii_004798-T1	note	TransMembrane:1 (o177-198i)
MeliponaBeecheii_004802-T1	note	TransMembrane:1 (o549-569i)
MeliponaBeecheii_004805-T1	note	TransMembrane:7 (o28-47i54-75o95-115i127-146o158-178i187-205o211-229i)
MeliponaBeecheii_004806-T1	note	TransMembrane:2 (i34-56o68-85i)
MeliponaBeecheii_004808-T1	note	TransMembrane:1 (i114-136o)
MeliponaBeecheii_004813-T1	note	TransMembrane:11 (i7-28o48-65i86-108o114-134i146-168o188-216i248-267o336-353i388-408o414-435i467-486o)
MeliponaBeecheii_004815-T1	note	TransMembrane:8 (o6-29i41-64o76-97i206-227o233-253i265-284o296-314i335-355o)
MeliponaBeecheii_004824-T1	note	TransMembrane:2 (i31-47o53-70i)
MeliponaBeecheii_004825-T1	note	TransMembrane:1 (i57-74o)
MeliponaBeecheii_004830-T1	note	TransMembrane:1 (o379-398i)
MeliponaBeecheii_004847-T1	note	TransMembrane:1 (o146-167i)
MeliponaBeecheii_004849-T1	note	TransMembrane:1 (i178-197o)
MeliponaBeecheii_004857-T1	note	TransMembrane:1 (o139-160i)
MeliponaBeecheii_004860-T1	note	TransMembrane:1 (i141-158o)
MeliponaBeecheii_004865-T1	note	TransMembrane:1 (o54-73i)
MeliponaBeecheii_004873-T1	note	TransMembrane:1 (o211-230i)
MeliponaBeecheii_004874-T1	note	TransMembrane:2 (o793-815i924-943o)
MeliponaBeecheii_004880-T1	note	TransMembrane:7 (o12-34i46-71o83-104i125-146o166-192i224-245o257-280i)
MeliponaBeecheii_004891-T1	note	TransMembrane:3 (n7-17c35/36o73-91i103-120o132-149i)
MeliponaBeecheii_004892-T1	note	TransMembrane:2 (i20-38o90-112i)
MeliponaBeecheii_004900-T1	note	TransMembrane:1 (o20-41i)
MeliponaBeecheii_004903-T1	note	TransMembrane:1 (o55-88i)
MeliponaBeecheii_004918-T1	note	TransMembrane:1 (i585-606o)
MeliponaBeecheii_004921-T1	note	TransMembrane:1 (o447-464i)
MeliponaBeecheii_004923-T1	note	TransMembrane:4 (i7-27o294-314i444-465o471-490i)
MeliponaBeecheii_004929-T1	note	TransMembrane:1 (i70-89o)
MeliponaBeecheii_004935-T1	note	TransMembrane:1 (o774-793i)
MeliponaBeecheii_004938-T1	note	TransMembrane:1 (i205-223o)
MeliponaBeecheii_004945-T1	note	TransMembrane:2 (i54-71o472-504i)
MeliponaBeecheii_004953-T1	note	TransMembrane:1 (o66-86i)
MeliponaBeecheii_004957-T1	note	TransMembrane:7 (o6-25i46-70o107-132i153-174o180-201i213-229o282-308i)
MeliponaBeecheii_004958-T1	note	TransMembrane:6 (o6-28i48-68o80-102i123-147o153-172i184-203o)
MeliponaBeecheii_004965-T1	note	TransMembrane:3 (i52-71o83-100i141-159o)
MeliponaBeecheii_004966-T1	note	TransMembrane:14 (i16-35o101-122i134-156o208-229i236-256o276-299i320-342o354-382i688-710o755-779i826-847o853-872i938-959o965-987i)
MeliponaBeecheii_004967-T1	note	TransMembrane:1 (i41-62o)
MeliponaBeecheii_004996-T1	note	TransMembrane:2 (i134-156o162-186i)
MeliponaBeecheii_005002-T1	note	TransMembrane:1 (i213-233o)
MeliponaBeecheii_005020-T1	note	TransMembrane:1 (o1057-1079i)
MeliponaBeecheii_005053-T1	note	TransMembrane:1 (o6-28i)
MeliponaBeecheii_005054-T1	note	TransMembrane:2 (o17-37i49-70o)
MeliponaBeecheii_005055-T1	note	TransMembrane:1 (n10-23c29/30o139-160i)
MeliponaBeecheii_005067-T1	note	TransMembrane:6 (i12-38o44-66i86-109o121-141i153-175o187-206i)
MeliponaBeecheii_005068-T1	note	TransMembrane:12 (i96-115o127-149i170-198o288-307i319-342o362-387i399-424o458-478i498-524o530-552i573-594o614-632i)
MeliponaBeecheii_005069-T1	note	TransMembrane:1 (o597-616i)
MeliponaBeecheii_005070-T1	note	TransMembrane:1 (i195-216o)
MeliponaBeecheii_005072-T1	note	TransMembrane:8 (i30-50o62-81i102-120o180-198i243-262o384-402i423-445o451-469i)
MeliponaBeecheii_005082-T1	note	TransMembrane:1 (i53-73o)
MeliponaBeecheii_005088-T1	note	TransMembrane:1 (o67-89i)
MeliponaBeecheii_005095-T1	note	TransMembrane:1 (o340-358i)
MeliponaBeecheii_005097-T1	note	TransMembrane:1 (o419-437i)
MeliponaBeecheii_005108-T1	note	TransMembrane:1 (i45-63o)
MeliponaBeecheii_005120-T1	note	TransMembrane:1 (o22-44i)
MeliponaBeecheii_005143-T1	note	TransMembrane:1 (o14-34i)
MeliponaBeecheii_005145-T1	note	TransMembrane:1 (o35-53i)
MeliponaBeecheii_005157-T1	note	TransMembrane:1 (i44-61o)
MeliponaBeecheii_005166-T1	note	TransMembrane:1 (n4-15c23/24o388-412i)
MeliponaBeecheii_005180-T1	note	TransMembrane:1 (o173-203i)
MeliponaBeecheii_005181-T1	note	TransMembrane:4 (o199-221i373-392o478-497i640-659o)
MeliponaBeecheii_005182-T1	note	TransMembrane:1 (o13-35i)
MeliponaBeecheii_005187-T1	note	TransMembrane:1 (o62-84i)
MeliponaBeecheii_005194-T1	note	TransMembrane:1 (o178-200i)
MeliponaBeecheii_005230-T1	note	TransMembrane:12 (i81-99o111-132i153-181o262-281i293-313o333-357i369-394o414-440i470-495o501-525i546-564o584-605i)
MeliponaBeecheii_005236-T1	note	TransMembrane:1 (o6-25i)
MeliponaBeecheii_005245-T1	note	TransMembrane:1 (o732-753i)
MeliponaBeecheii_005246-T1	note	TransMembrane:4 (i341-360o372-391i398-416o591-616i)
MeliponaBeecheii_005247-T1	note	TransMembrane:3 (n17-27c31/32o342-360i398-414o590-611i)
MeliponaBeecheii_005248-T1	note	TransMembrane:4 (i309-327o339-360i367-385o558-585i)
MeliponaBeecheii_005251-T1	note	TransMembrane:10 (i289-306o312-331i506-535o555-583i1185-1207o1213-1234i1264-1281o1301-1321i1328-1348o1368-1391i)
MeliponaBeecheii_005257-T1	note	TransMembrane:1 (o1717-1738i)
MeliponaBeecheii_005280-T1	note	TransMembrane:1 (o12-31i)
MeliponaBeecheii_005287-T1	note	TransMembrane:1 (o29-50i)
MeliponaBeecheii_005299-T1	note	TransMembrane:1 (i153-171o)
MeliponaBeecheii_005302-T1	note	TransMembrane:1 (o20-40i)
MeliponaBeecheii_005351-T1	note	TransMembrane:1 (i143-163o)
MeliponaBeecheii_005353-T1	note	TransMembrane:10 (i44-63o100-116i128-145o151-167i174-192o198-222i234-253o290-311i342-361o408-426i)
MeliponaBeecheii_005358-T1	note	TransMembrane:1 (o22-42i)
MeliponaBeecheii_005387-T1	note	TransMembrane:1 (i117-137o)
MeliponaBeecheii_005400-T1	note	TransMembrane:1 (o2094-2114i)
MeliponaBeecheii_005407-T1	note	TransMembrane:2 (i187-213o225-242i)
MeliponaBeecheii_005409-T1	note	TransMembrane:2 (i150-169o234-253i)
MeliponaBeecheii_005415-T1	note	TransMembrane:4 (i12-36o58-83i95-116o240-265i)
MeliponaBeecheii_005419-T1	note	TransMembrane:1 (o152-170i)
MeliponaBeecheii_005426-T1	note	TransMembrane:2 (n9-17c21/22o290-307i319-337o)
MeliponaBeecheii_005436-T1	note	TransMembrane:1 (i57-80o)
MeliponaBeecheii_005449-T1	note	TransMembrane:12 (i87-112o124-146i190-208o228-246i258-280o368-388i423-443o455-478i499-523o535-556i577-600o620-640i)
MeliponaBeecheii_005450-T1	note	TransMembrane:1 (o41-60i)
MeliponaBeecheii_005454-T1	note	TransMembrane:1 (i288-307o)
MeliponaBeecheii_005463-T1	note	TransMembrane:3 (o70-88i308-326o338-356i)
MeliponaBeecheii_005469-T1	note	TransMembrane:1 (i7-24o)
MeliponaBeecheii_005471-T1	note	TransMembrane:2 (i7-26o1560-1582i)
MeliponaBeecheii_005477-T1	note	TransMembrane:1 (o76-96i)
MeliponaBeecheii_005480-T1	note	TransMembrane:2 (o1151-1176i1293-1317o)
MeliponaBeecheii_005483-T1	note	TransMembrane:1 (n8-16c21/22o378-401i)
MeliponaBeecheii_005515-T1	note	TransMembrane:2 (i43-61o81-103i)
MeliponaBeecheii_005571-T1	note	TransMembrane:1 (i44-71o)
MeliponaBeecheii_005572-T1	note	TransMembrane:6 (i81-98o118-136i157-175o187-207i219-240o300-318i)
MeliponaBeecheii_005611-T1	note	TransMembrane:1 (i75-95o)
MeliponaBeecheii_005621-T1	note	TransMembrane:4 (o12-33i54-78o90-114i126-152o)
MeliponaBeecheii_005623-T1	note	TransMembrane:4 (o234-252i259-276o291-313i394-413o)
MeliponaBeecheii_005634-T1	note	TransMembrane:1 (o2607-2628i)
MeliponaBeecheii_005635-T1	note	TransMembrane:1 (i321-340o)
MeliponaBeecheii_005637-T1	note	TransMembrane:6 (o377-403i410-430o436-469i476-503o567-584i591-614o)
MeliponaBeecheii_005646-T1	note	TransMembrane:2 (o12-30i180-201o)
MeliponaBeecheii_005647-T1	note	TransMembrane:7 (o42-60i72-92o122-140i152-169o175-198i210-227o239-260i)
MeliponaBeecheii_005651-T1	note	TransMembrane:7 (o13-35i63-82o102-118i130-150o170-192i199-215o227-245i)
MeliponaBeecheii_005652-T1	note	TransMembrane:1 (i9-28o)
MeliponaBeecheii_005653-T1	note	TransMembrane:2 (o16-38i117-139o)
MeliponaBeecheii_005654-T1	note	TransMembrane:1 (o17-36i)
MeliponaBeecheii_005655-T1	note	TransMembrane:2 (i188-210o216-234i)
MeliponaBeecheii_005656-T1	note	TransMembrane:6 (i12-33o45-66i86-109o115-134i146-167o173-193i)
MeliponaBeecheii_005657-T1	note	TransMembrane:1 (i12-30o)
MeliponaBeecheii_005663-T1	note	TransMembrane:5 (n8-19c24/25o448-474i495-515o549-570i591-615o621-643i)
MeliponaBeecheii_005667-T1	note	TransMembrane:8 (i114-136o142-163i184-203o209-227i234-253o259-277i307-326o363-382i)
MeliponaBeecheii_005669-T1	note	TransMembrane:1 (o23-45i)
MeliponaBeecheii_005670-T1	note	TransMembrane:10 (o155-177i262-287o307-326i371-391o397-421i447-465o477-501i522-539o559-579i591-614o)
MeliponaBeecheii_005678-T1	note	TransMembrane:1 (o328-348i)
MeliponaBeecheii_005679-T1	note	TransMembrane:1 (o372-393i)
MeliponaBeecheii_005682-T1	note	TransMembrane:1 (n6-16c20/21o1103-1122i)
MeliponaBeecheii_005684-T1	note	TransMembrane:1 (i512-531o)
MeliponaBeecheii_005685-T1	note	TransMembrane:1 (i322-347o)
MeliponaBeecheii_005693-T1	note	TransMembrane:6 (i490-518o538-556i568-589o595-612i632-654o692-713i)
MeliponaBeecheii_005700-T1	note	TransMembrane:2 (i292-314o334-363i)
MeliponaBeecheii_005765-T1	note	TransMembrane:6 (i283-303o309-326i338-358o364-383i461-484o523-542i)
MeliponaBeecheii_005766-T1	note	TransMembrane:3 (i229-248o254-272i279-299o)
MeliponaBeecheii_005786-T1	note	TransMembrane:2 (o84-104i219-240o)
MeliponaBeecheii_005788-T1	note	TransMembrane:1 (i52-74o)
MeliponaBeecheii_005789-T1	note	TransMembrane:1 (o20-41i)
MeliponaBeecheii_005797-T1	note	TransMembrane:1 (o348-375i)
MeliponaBeecheii_005805-T1	note	TransMembrane:1 (n5-12c16/17o1689-1709i)
MeliponaBeecheii_005809-T1	note	TransMembrane:1 (n3-14c19/20o373-396i)
MeliponaBeecheii_005813-T1	note	TransMembrane:1 (i40-63o)
MeliponaBeecheii_005823-T1	note	TransMembrane:1 (o20-43i)
MeliponaBeecheii_005824-T1	note	TransMembrane:1 (o83-105i)
MeliponaBeecheii_005826-T1	note	TransMembrane:5 (i12-32o52-74i95-114o120-139i151-168o)
MeliponaBeecheii_005833-T1	note	TransMembrane:1 (o287-307i)
MeliponaBeecheii_005834-T1	note	TransMembrane:1 (n6-18c26/27o860-884i)
MeliponaBeecheii_005850-T1	note	TransMembrane:1 (o12-34i)
MeliponaBeecheii_005854-T1	note	TransMembrane:3 (i95-116o157-179i307-325o)
MeliponaBeecheii_005859-T1	note	TransMembrane:1 (i205-228o)
MeliponaBeecheii_005865-T1	note	TransMembrane:6 (i26-48o77-100i130-147o167-187i208-227o233-255i)
MeliponaBeecheii_005866-T1	note	TransMembrane:1 (n11-22c27/28o262-284i)
MeliponaBeecheii_005870-T1	note	TransMembrane:1 (o324-345i)
MeliponaBeecheii_005871-T1	note	TransMembrane:2 (i110-128o174-192i)
MeliponaBeecheii_005872-T1	note	TransMembrane:3 (o708-730i1017-1036o1042-1065i)
MeliponaBeecheii_005873-T1	note	TransMembrane:2 (o576-594i606-622o)
MeliponaBeecheii_005876-T1	note	TransMembrane:1 (i106-139o)
MeliponaBeecheii_005878-T1	note	TransMembrane:9 (o13-33i40-64o118-135i144-163o175-196i208-228o240-265i272-292o298-315i)
MeliponaBeecheii_005887-T1	note	TransMembrane:3 (o12-35i303-323o329-348i)
MeliponaBeecheii_005888-T1	note	TransMembrane:1 (o6-25i)
MeliponaBeecheii_005892-T1	note	TransMembrane:13 (i32-49o55-78i90-108o114-135i147-167o179-198i210-229o249-271i283-298o304-323i344-363o369-391i411-430o)
MeliponaBeecheii_005893-T1	note	TransMembrane:1 (o23-44i)
MeliponaBeecheii_005917-T1	note	TransMembrane:2 (i7-25o45-64i)
MeliponaBeecheii_005919-T1	note	TransMembrane:1 (o38-64i)
MeliponaBeecheii_005954-T1	note	TransMembrane:1 (o43-61i)
MeliponaBeecheii_006003-T1	note	TransMembrane:1 (o346-365i)
MeliponaBeecheii_006010-T1	note	TransMembrane:2 (i175-193o213-233i)
MeliponaBeecheii_006011-T1	note	TransMembrane:4 (i12-30o36-53i65-85o91-109i)
MeliponaBeecheii_006033-T1	note	TransMembrane:1 (i114-132o)
MeliponaBeecheii_006039-T1	note	TransMembrane:1 (o337-358i)
MeliponaBeecheii_006062-T1	note	TransMembrane:1 (o437-460i)
MeliponaBeecheii_006071-T1	note	TransMembrane:1 (o372-397i)
MeliponaBeecheii_006101-T1	note	TransMembrane:1 (o12-34i)
MeliponaBeecheii_006134-T1	note	TransMembrane:12 (i27-54o60-78i90-112o124-141i148-167o173-194i594-613o625-648i669-685o691-708i761-780o800-817i)
MeliponaBeecheii_006135-T1	note	TransMembrane:1 (i249-268o)
MeliponaBeecheii_006136-T1	note	TransMembrane:1 (n5-16c21/22o96-121i)
MeliponaBeecheii_006137-T1	note	TransMembrane:1 (o205-228i)
MeliponaBeecheii_006140-T1	note	TransMembrane:3 (i1099-1118o3026-3055i3177-3197o)
MeliponaBeecheii_006149-T1	note	TransMembrane:2 (o44-68i80-98o)
MeliponaBeecheii_006152-T1	note	TransMembrane:12 (i16-34o40-62i74-93o252-282i294-314o326-344i371-395o407-427i439-458o464-482i503-525o531-555i)
MeliponaBeecheii_006153-T1	note	TransMembrane:1 (i131-155o)
MeliponaBeecheii_006156-T1	note	TransMembrane:1 (o1511-1530i)
MeliponaBeecheii_006165-T1	note	TransMembrane:1 (i74-94o)
MeliponaBeecheii_006169-T1	note	TransMembrane:1 (o67-85i)
MeliponaBeecheii_006179-T1	note	TransMembrane:9 (o184-208i229-250o262-281i355-373o393-415i427-447o826-844i876-899o936-958i)
MeliponaBeecheii_006180-T1	note	TransMembrane:4 (i185-206o226-242i263-285o331-356i)
MeliponaBeecheii_006184-T1	note	TransMembrane:1 (o469-491i)
MeliponaBeecheii_006189-T1	note	TransMembrane:4 (i25-49o84-106i150-178o190-210i)
MeliponaBeecheii_006190-T1	note	TransMembrane:3 (o32-49i61-82o178-198i)
MeliponaBeecheii_006208-T1	note	TransMembrane:7 (o41-58i140-160o180-199i206-225o231-248i260-283o303-324i)
MeliponaBeecheii_006210-T1	note	TransMembrane:3 (o181-204i278-298o318-342i)
MeliponaBeecheii_006211-T1	note	TransMembrane:3 (o6-22i29-50o56-76i)
MeliponaBeecheii_006218-T1	note	TransMembrane:1 (i9-27o)
MeliponaBeecheii_006231-T1	note	TransMembrane:1 (i90-110o)
MeliponaBeecheii_006258-T1	note	TransMembrane:2 (i54-76o299-318i)
MeliponaBeecheii_006345-T1	note	TransMembrane:3 (o20-40i61-82o102-125i)
MeliponaBeecheii_006351-T1	note	TransMembrane:2 (o409-426i781-799o)
MeliponaBeecheii_006367-T1	note	TransMembrane:1 (i21-43o)
MeliponaBeecheii_006373-T1	note	TransMembrane:2 (o22-49i208-227o)
MeliponaBeecheii_006374-T1	note	TransMembrane:1 (n33-44c52/53o569-589i)
MeliponaBeecheii_006375-T1	note	TransMembrane:1 (o20-39i)
MeliponaBeecheii_006377-T1	note	TransMembrane:10 (i134-152o164-184i204-223o262-281i321-344o470-488i497-519o539-564i585-610o687-711i)
MeliponaBeecheii_006379-T1	note	TransMembrane:5 (n3-13c18/19o106-128i158-187o193-210i222-241o289-310i)
MeliponaBeecheii_006381-T1	note	TransMembrane:7 (o29-51i63-81o101-128i149-169o248-271i630-648o668-687i)
MeliponaBeecheii_006382-T1	note	TransMembrane:12 (i12-35o100-122i129-149o155-176i188-211o223-243i264-282o307-329i341-363o369-391i403-421o433-456i)
MeliponaBeecheii_006388-T1	note	TransMembrane:1 (o699-717i)
MeliponaBeecheii_006394-T1	note	TransMembrane:5 (i12-31o51-77i346-373o379-399i411-439o)
MeliponaBeecheii_006409-T1	note	TransMembrane:1 (i74-90o)
MeliponaBeecheii_006411-T1	note	TransMembrane:6 (i22-44o74-97i117-138o150-172i184-201o213-235i)
MeliponaBeecheii_006432-T1	note	TransMembrane:1 (i151-171o)
MeliponaBeecheii_006433-T1	note	TransMembrane:6 (i15-35o41-62i118-142o162-182i239-257o269-286i)
MeliponaBeecheii_006435-T1	note	TransMembrane:4 (i78-100o112-131i160-183o189-212i)
MeliponaBeecheii_006436-T1	note	TransMembrane:4 (n6-16c21/22o182-201i213-232o265-284i296-316o)
MeliponaBeecheii_006439-T1	note	TransMembrane:4 (i21-42o281-298i351-370o440-467i)
MeliponaBeecheii_006440-T1	note	TransMembrane:1 (n2-13c18/19o184-208i)
MeliponaBeecheii_006445-T1	note	TransMembrane:12 (i33-53o65-87i114-140o152-171i183-202o222-243i255-280o306-332i352-371o377-399i411-433o439-459i)
MeliponaBeecheii_006457-T1	note	TransMembrane:1 (i235-257o)
MeliponaBeecheii_006458-T1	note	TransMembrane:2 (i206-223o229-247i)
MeliponaBeecheii_006460-T1	note	TransMembrane:9 (o1240-1262i1306-1330o1336-1361i1373-1397o1409-1432i1463-1486o1492-1520i1532-1551o1563-1592i)
MeliponaBeecheii_006464-T1	note	TransMembrane:1 (i17-35o)
MeliponaBeecheii_006468-T1	note	TransMembrane:2 (i12-40o649-671i)
MeliponaBeecheii_006537-T1	note	TransMembrane:2 (i9-25o107-129i)
MeliponaBeecheii_006538-T1	note	TransMembrane:12 (i20-40o65-86i93-112o124-142i154-175o187-205i243-267o287-311i323-343o349-369i381-407o419-437i)
MeliponaBeecheii_006539-T1	note	TransMembrane:11 (o83-105i110-128o134-159i171-190o202-220i270-292o318-339i351-370o376-396i417-435o441-463i)
MeliponaBeecheii_006551-T1	note	TransMembrane:6 (i33-59o65-85i97-130o142-162i174-193o570-592i)
MeliponaBeecheii_006560-T1	note	TransMembrane:7 (o39-61i73-97o117-139i151-173o193-217i251-271o283-309i)
MeliponaBeecheii_006570-T1	note	TransMembrane:9 (o41-58i144-166o186-208i395-422o442-462i483-505o585-615i636-662o668-691i)
MeliponaBeecheii_006579-T1	note	TransMembrane:2 (i137-162o168-193i)
MeliponaBeecheii_006581-T1	note	TransMembrane:1 (i22-45o)
MeliponaBeecheii_006582-T1	note	TransMembrane:1 (i43-63o)
MeliponaBeecheii_006587-T1	note	TransMembrane:11 (n6-16c21/22o263-284i333-355o606-624i640-664o670-692i713-735o747-769i979-997o1003-1020i1027-1046o1052-1077i)
MeliponaBeecheii_006591-T1	note	TransMembrane:2 (o142-161i173-192o)
MeliponaBeecheii_006598-T1	note	TransMembrane:10 (n10-18c22/23o32-58i79-99o119-137i144-164o184-205i226-250o270-290i311-331o337-358i370-394o)
MeliponaBeecheii_006600-T1	note	TransMembrane:1 (o6-22i)
MeliponaBeecheii_006605-T1	note	TransMembrane:1 (i77-100o)
MeliponaBeecheii_006606-T1	note	TransMembrane:1 (i14-39o)
MeliponaBeecheii_006618-T1	note	TransMembrane:1 (i20-38o)
MeliponaBeecheii_006650-T1	note	TransMembrane:1 (i21-40o)
MeliponaBeecheii_006661-T1	note	TransMembrane:1 (i49-67o)
MeliponaBeecheii_006663-T1	note	TransMembrane:1 (i182-203o)
MeliponaBeecheii_006667-T1	note	TransMembrane:2 (o194-218i230-254o)
MeliponaBeecheii_006668-T1	note	TransMembrane:1 (o34-54i)
MeliponaBeecheii_006670-T1	note	TransMembrane:1 (o25-43i)
MeliponaBeecheii_006674-T1	note	TransMembrane:4 (i39-59o79-102i314-337o349-373i)
MeliponaBeecheii_006682-T1	note	TransMembrane:1 (i29-45o)
MeliponaBeecheii_006684-T1	note	TransMembrane:1 (o35-51i)
MeliponaBeecheii_006691-T1	note	TransMembrane:1 (o45-65i)
MeliponaBeecheii_006693-T1	note	TransMembrane:1 (o6-27i)
MeliponaBeecheii_006713-T1	note	TransMembrane:4 (o41-62i128-149o181-203i335-364o)
MeliponaBeecheii_006714-T1	note	TransMembrane:5 (i23-48o78-101i140-164o170-190i245-266o)
MeliponaBeecheii_006717-T1	note	TransMembrane:1 (n5-16c21/22o107-129i)
MeliponaBeecheii_006755-T1	note	TransMembrane:9 (i26-46o115-137i158-183o235-261i282-303o345-367i388-407o413-430i459-477o)
MeliponaBeecheii_006756-T1	note	TransMembrane:1 (o482-499i)
MeliponaBeecheii_006758-T1	note	TransMembrane:1 (n6-15c20/21o438-457i)
MeliponaBeecheii_006760-T1	note	TransMembrane:1 (o168-190i)
MeliponaBeecheii_006761-T1	note	TransMembrane:1 (o24-41i)
MeliponaBeecheii_006765-T1	note	TransMembrane:5 (i45-67o73-94i139-158o183-213i352-375o)
MeliponaBeecheii_006769-T1	note	TransMembrane:1 (o133-161i)
MeliponaBeecheii_006770-T1	note	TransMembrane:4 (n2-12c17/18o236-260i267-289o301-322i487-510o)
MeliponaBeecheii_006772-T1	note	TransMembrane:1 (i115-137o)
MeliponaBeecheii_006776-T1	note	TransMembrane:1 (o14-37i)
MeliponaBeecheii_006782-T1	note	TransMembrane:4 (i100-123o135-153i165-184o196-213i)
MeliponaBeecheii_006802-T1	note	TransMembrane:4 (i195-217o237-259i297-319o343-361i)
MeliponaBeecheii_006805-T1	note	TransMembrane:10 (i122-140o146-162i345-366o386-410i913-932o952-973i1003-1021o1041-1061i1068-1090o1110-1134i)
MeliponaBeecheii_006808-T1	note	TransMembrane:10 (i97-114o120-140i152-178o198-222i234-251o257-273i294-318o330-347i354-373o393-413i)
MeliponaBeecheii_006815-T1	note	TransMembrane:1 (n4-14c19/20o196-218i)
MeliponaBeecheii_006817-T1	note	TransMembrane:2 (i147-171o177-200i)
MeliponaBeecheii_006822-T1	note	TransMembrane:1 (i190-209o)
MeliponaBeecheii_006828-T1	note	TransMembrane:7 (i97-116o136-156i168-185o197-219i287-308o328-355i375-396o)
MeliponaBeecheii_006829-T1	note	TransMembrane:6 (i99-120o140-161i168-189o287-313i325-347o376-397i)
MeliponaBeecheii_006832-T1	note	TransMembrane:1 (i258-277o)
MeliponaBeecheii_006855-T1	note	TransMembrane:1 (i73-91o)
MeliponaBeecheii_006857-T1	note	TransMembrane:7 (o53-73i85-105o125-148i160-182o202-227i239-260o266-288i)
MeliponaBeecheii_006859-T1	note	TransMembrane:2 (o1004-1022i1034-1051o)
MeliponaBeecheii_006862-T1	note	TransMembrane:1 (i91-111o)
MeliponaBeecheii_006875-T1	note	TransMembrane:1 (o483-505i)
MeliponaBeecheii_006878-T1	note	TransMembrane:1 (o471-495i)
MeliponaBeecheii_006881-T1	note	TransMembrane:3 (n3-13c18/19o254-272i279-300o312-331i)
MeliponaBeecheii_006882-T1	note	TransMembrane:4 (n4-16c24/25o248-272i281-299o319-335i400-422o)
MeliponaBeecheii_006885-T1	note	TransMembrane:3 (i109-127o133-155i162-186o)
MeliponaBeecheii_006887-T1	note	TransMembrane:1 (o15-39i)
MeliponaBeecheii_006888-T1	note	TransMembrane:1 (o12-33i)
MeliponaBeecheii_006899-T1	note	TransMembrane:1 (i66-87o)
MeliponaBeecheii_006901-T1	note	TransMembrane:2 (i35-63o138-166i)
MeliponaBeecheii_006913-T1	note	TransMembrane:2 (o6-25i46-65o)
MeliponaBeecheii_006918-T1	note	TransMembrane:2 (o6-25i438-456o)
MeliponaBeecheii_006919-T1	note	TransMembrane:2 (i61-81o195-225i)
MeliponaBeecheii_006939-T1	note	TransMembrane:1 (o233-256i)
MeliponaBeecheii_006940-T1	note	TransMembrane:1 (o390-406i)
MeliponaBeecheii_006955-T1	note	TransMembrane:1 (o234-263i)
MeliponaBeecheii_006957-T1	note	TransMembrane:3 (i136-158o178-201i259-278o)
MeliponaBeecheii_006959-T1	note	TransMembrane:2 (i139-164o184-209i)
MeliponaBeecheii_006981-T1	note	TransMembrane:1 (i38-59o)
MeliponaBeecheii_006985-T1	note	TransMembrane:1 (o20-37i)
MeliponaBeecheii_007022-T1	note	TransMembrane:2 (o989-1009i1111-1129o)
MeliponaBeecheii_007030-T1	note	TransMembrane:4 (i9-29o62-81i88-108o114-131i)
MeliponaBeecheii_007041-T1	note	TransMembrane:1 (i342-362o)
MeliponaBeecheii_007045-T1	note	TransMembrane:3 (o44-70i77-99o218-240i)
MeliponaBeecheii_007062-T1	note	TransMembrane:3 (i86-108o114-131i177-197o)
MeliponaBeecheii_007071-T1	note	TransMembrane:12 (i21-44o117-137i149-167o173-193i214-234o240-259i296-319o346-364i376-396o402-423i435-459o471-489i)
MeliponaBeecheii_007074-T1	note	TransMembrane:1 (n3-14c19/20o283-305i)
MeliponaBeecheii_007078-T1	note	TransMembrane:3 (i72-92o98-122i243-258o)
MeliponaBeecheii_007080-T1	note	TransMembrane:1 (o3479-3511i)
MeliponaBeecheii_007082-T1	note	TransMembrane:3 (i21-41o47-69i76-99o)
MeliponaBeecheii_007088-T1	note	TransMembrane:2 (o98-122i129-149o)
MeliponaBeecheii_007100-T1	note	TransMembrane:1 (o230-248i)
MeliponaBeecheii_007109-T1	note	TransMembrane:1 (o174-197i)
MeliponaBeecheii_007123-T1	note	TransMembrane:1 (i76-95o)
MeliponaBeecheii_007124-T1	note	TransMembrane:1 (i27-47o)
MeliponaBeecheii_007125-T1	note	TransMembrane:2 (o1221-1239i1251-1276o)
MeliponaBeecheii_007137-T1	note	TransMembrane:7 (n8-17c22/23o183-206i218-238o250-273i294-315o347-371i399-418o438-454i)
MeliponaBeecheii_007139-T1	note	TransMembrane:7 (n6-16c23/24o100-124i136-158o170-192i204-223o248-270i282-308o314-334i)
MeliponaBeecheii_007140-T1	note	TransMembrane:3 (i186-210o216-246i253-274o)
MeliponaBeecheii_007144-T1	note	TransMembrane:6 (i20-37o43-62i92-114o134-152i164-181o208-228i)
MeliponaBeecheii_007146-T1	note	TransMembrane:10 (i90-115o127-147i293-314o320-343i759-779o785-807i828-855o896-915i935-956o968-984i)
MeliponaBeecheii_007165-T1	note	TransMembrane:2 (i150-174o309-325i)
MeliponaBeecheii_007166-T1	note	TransMembrane:3 (o186-208i220-240o252-274i)
MeliponaBeecheii_007191-T1	note	TransMembrane:1 (n3-10c15/16o2336-2359i)
MeliponaBeecheii_007192-T1	note	TransMembrane:1 (i12-32o)
MeliponaBeecheii_007197-T1	note	TransMembrane:7 (o65-86i93-112o118-137i157-174o180-200i207-226o238-261i)
MeliponaBeecheii_007201-T1	note	TransMembrane:1 (o1230-1251i)
MeliponaBeecheii_007230-T1	note	TransMembrane:1 (i108-129o)
MeliponaBeecheii_007239-T1	note	TransMembrane:1 (i46-64o)
MeliponaBeecheii_007273-T1	note	TransMembrane:1 (o1329-1350i)
MeliponaBeecheii_007282-T1	note	TransMembrane:12 (i7-34o85-103i115-135o141-163i175-200o206-226i275-292o312-329i350-369o375-394i406-428o440-462i)
MeliponaBeecheii_007288-T1	note	TransMembrane:3 (o79-102i123-154o160-180i)
MeliponaBeecheii_007290-T1	note	TransMembrane:2 (i50-68o88-116i)
MeliponaBeecheii_007295-T1	note	TransMembrane:7 (n6-16c20/21o239-261i273-293o332-357i369-390o410-438i459-482o530-548i)
MeliponaBeecheii_007296-T1	note	TransMembrane:2 (i243-266o306-326i)
MeliponaBeecheii_007297-T1	note	TransMembrane:8 (i21-45o57-78i157-179o240-259i266-285o291-314i326-347o353-372i)
MeliponaBeecheii_007298-T1	note	TransMembrane:3 (o41-65i77-98o110-134i)
MeliponaBeecheii_007302-T1	note	TransMembrane:1 (n6-19c23/24o132-152i)
MeliponaBeecheii_007305-T1	note	TransMembrane:1 (o73-90i)
MeliponaBeecheii_007314-T1	note	TransMembrane:3 (o28-47i95-111o117-134i)
MeliponaBeecheii_007324-T1	note	TransMembrane:2 (i62-88o94-120i)
MeliponaBeecheii_007339-T1	note	TransMembrane:1 (i42-66o)
MeliponaBeecheii_007340-T1	note	TransMembrane:1 (o446-466i)
MeliponaBeecheii_007345-T1	note	TransMembrane:1 (o262-282i)
MeliponaBeecheii_007349-T1	note	TransMembrane:1 (o45-65i)
MeliponaBeecheii_007350-T1	note	TransMembrane:1 (o55-76i)
MeliponaBeecheii_007351-T1	note	TransMembrane:1 (i56-77o)
MeliponaBeecheii_007353-T1	note	TransMembrane:1 (i46-68o)
MeliponaBeecheii_007354-T1	note	TransMembrane:1 (i83-102o)
MeliponaBeecheii_007355-T1	note	TransMembrane:12 (i25-50o62-82i91-110o122-145i157-179o185-205i236-256o268-287i308-325o331-354i366-389o395-416i)
MeliponaBeecheii_007362-T1	note	TransMembrane:1 (i294-316o)
MeliponaBeecheii_007371-T1	note	TransMembrane:1 (o41-58i)
MeliponaBeecheii_007390-T1	note	TransMembrane:1 (o1968-1990i)
MeliponaBeecheii_007397-T1	note	TransMembrane:4 (i38-58o64-82i119-137o143-160i)
MeliponaBeecheii_007398-T1	note	TransMembrane:3 (n6-16c20/21o51-76i96-114o126-146i)
MeliponaBeecheii_007399-T1	note	TransMembrane:1 (o59-78i)
MeliponaBeecheii_007401-T1	note	TransMembrane:1 (o13-32i)
MeliponaBeecheii_007406-T1	note	TransMembrane:12 (i44-64o89-109i116-135o141-163i175-194o206-226i258-283o303-324i336-359o365-391i403-422o457-480i)
MeliponaBeecheii_007416-T1	note	TransMembrane:1 (n6-17c24/25o312-336i)
MeliponaBeecheii_007419-T1	note	TransMembrane:1 (o12-30i)
MeliponaBeecheii_007425-T1	note	TransMembrane:1 (n8-19c28/29o442-463i)
MeliponaBeecheii_007430-T1	note	TransMembrane:4 (i54-75o87-109i129-147o153-170i)
MeliponaBeecheii_007432-T1	note	TransMembrane:1 (i53-73o)
MeliponaBeecheii_007449-T1	note	TransMembrane:1 (o239-257i)
MeliponaBeecheii_007455-T1	note	TransMembrane:1 (i63-82o)
MeliponaBeecheii_007460-T1	note	TransMembrane:1 (i84-107o)
MeliponaBeecheii_007461-T1	note	TransMembrane:7 (o6-31i43-64o76-98i119-142o167-193i286-306o326-344i)
MeliponaBeecheii_007465-T1	note	TransMembrane:1 (o42-61i)
MeliponaBeecheii_007485-T1	note	TransMembrane:1 (o35-52i)
MeliponaBeecheii_007499-T1	note	TransMembrane:1 (o43-62i)
MeliponaBeecheii_007524-T1	note	TransMembrane:1 (i331-354o)
MeliponaBeecheii_007534-T1	note	TransMembrane:1 (i262-282o)
MeliponaBeecheii_007535-T1	note	TransMembrane:2 (i194-214o226-246i)
MeliponaBeecheii_007536-T1	note	TransMembrane:2 (o643-664i676-695o)
MeliponaBeecheii_007538-T1	note	TransMembrane:1 (o66-85i)
MeliponaBeecheii_007539-T1	note	TransMembrane:1 (o231-250i)
MeliponaBeecheii_007544-T1	note	TransMembrane:1 (n2-10c17/18o659-682i)
MeliponaBeecheii_007553-T1	note	TransMembrane:2 (i141-161o167-189i)
MeliponaBeecheii_007559-T1	note	TransMembrane:1 (i12-32o)
MeliponaBeecheii_007564-T1	note	TransMembrane:6 (i126-143o149-166i187-207o213-235i256-277o297-317i)
MeliponaBeecheii_007565-T1	note	TransMembrane:5 (o6-27i48-66o78-95i107-127o133-154i)
MeliponaBeecheii_007575-T1	note	TransMembrane:7 (o36-55i62-81o93-112i133-154o174-191i220-238o244-265i)
MeliponaBeecheii_007576-T1	note	TransMembrane:1 (o70-89i)
MeliponaBeecheii_007578-T1	note	TransMembrane:1 (o859-884i)
MeliponaBeecheii_007590-T1	note	TransMembrane:1 (o898-923i)
MeliponaBeecheii_007591-T1	note	TransMembrane:6 (n6-16c21/22o242-263i275-292o322-346i366-388o408-434i455-475o)
MeliponaBeecheii_007592-T1	note	TransMembrane:5 (n4-15c20/21o48-69i90-108o128-147i159-178o198-222i)
MeliponaBeecheii_007600-T1	note	TransMembrane:1 (n5-13c18/19o67-84i)
MeliponaBeecheii_007602-T1	note	TransMembrane:1 (o55-80i)
MeliponaBeecheii_007603-T1	note	TransMembrane:4 (o6-29i36-56o62-85i97-114o)
MeliponaBeecheii_007605-T1	note	TransMembrane:7 (o6-25i69-89o128-150i162-181o187-210i222-244o250-271i)
MeliponaBeecheii_007606-T1	note	TransMembrane:1 (i140-159o)
MeliponaBeecheii_007610-T1	note	TransMembrane:1 (o662-684i)
MeliponaBeecheii_007618-T1	note	TransMembrane:1 (i85-106o)
MeliponaBeecheii_007620-T1	note	TransMembrane:6 (i486-505o517-538i559-581o593-618i630-651o714-736i)
MeliponaBeecheii_007624-T1	note	TransMembrane:3 (o635-656i668-687o707-726i)
MeliponaBeecheii_007638-T1	note	TransMembrane:1 (i12-33o)
MeliponaBeecheii_007642-T1	note	TransMembrane:10 (i112-131o280-298i305-321o341-366i373-391o461-482i569-587o593-612i624-648o668-686i)
MeliponaBeecheii_007654-T1	note	TransMembrane:12 (i12-36o56-78i85-103o109-131i143-166o172-190i252-271o291-311i318-340o352-376i388-409o421-439i)
MeliponaBeecheii_007655-T1	note	TransMembrane:12 (i62-80o100-124i131-148o154-177i184-203o209-233i296-319o334-355i362-384o396-416i428-447o462-480i)
MeliponaBeecheii_007663-T1	note	TransMembrane:7 (o76-95i116-139o159-182i189-207o213-236i248-270o282-302i)
MeliponaBeecheii_007730-T1	note	TransMembrane:1 (i245-266o)
MeliponaBeecheii_007763-T1	note	TransMembrane:1 (o77-99i)
MeliponaBeecheii_007764-T1	note	TransMembrane:4 (i117-137o143-163i377-398o410-432i)
MeliponaBeecheii_007775-T1	note	TransMembrane:2 (i29-47o59-75i)
MeliponaBeecheii_007776-T1	note	TransMembrane:1 (o24-48i)
MeliponaBeecheii_007783-T1	note	TransMembrane:2 (o66-89i219-236o)
MeliponaBeecheii_007799-T1	note	TransMembrane:10 (i96-114o120-138i158-180o186-207i250-271o283-304i325-344o350-371i383-406o418-437i)
MeliponaBeecheii_007803-T1	note	TransMembrane:1 (i56-75o)
MeliponaBeecheii_007816-T1	note	TransMembrane:1 (i12-33o)
MeliponaBeecheii_007822-T1	note	TransMembrane:9 (o61-82i94-113o125-145i212-232o238-258i307-324o344-366i378-396o408-429i)
MeliponaBeecheii_007823-T1	note	TransMembrane:1 (i28-48o)
MeliponaBeecheii_007830-T1	note	TransMembrane:1 (i105-127o)
MeliponaBeecheii_007843-T1	note	TransMembrane:1 (o25-49i)
MeliponaBeecheii_007847-T1	note	TransMembrane:1 (i12-35o)
MeliponaBeecheii_007848-T1	note	TransMembrane:9 (n7-18c22/23o265-287i333-360o366-391i403-427o439-462i483-516o522-550i562-581o593-622i)
MeliponaBeecheii_007853-T1	note	TransMembrane:9 (o27-48i60-81o101-121i190-208o387-405i410-430o436-456i468-488o494-520i)
MeliponaBeecheii_007861-T1	note	TransMembrane:3 (o158-182i194-211o217-237i)
MeliponaBeecheii_007867-T1	note	TransMembrane:1 (o141-161i)
MeliponaBeecheii_007883-T1	note	TransMembrane:4 (o159-181i232-251o278-297i309-335o)
MeliponaBeecheii_007912-T1	note	TransMembrane:1 (i94-111o)
MeliponaBeecheii_007913-T1	note	TransMembrane:5 (o6-28i49-67o98-122i134-153o165-185i)
MeliponaBeecheii_007947-T1	note	TransMembrane:1 (o12-34i)
MeliponaBeecheii_007952-T1	note	TransMembrane:2 (o38-57i69-90o)
MeliponaBeecheii_007953-T1	note	TransMembrane:3 (o26-48i114-136o142-161i)
MeliponaBeecheii_007954-T1	note	TransMembrane:5 (o22-46i58-77o121-146i167-194o292-314i)
MeliponaBeecheii_007957-T1	note	TransMembrane:4 (o45-65i231-251o315-335i347-368o)
MeliponaBeecheii_007958-T1	note	TransMembrane:2 (i67-89o119-146i)
MeliponaBeecheii_007959-T1	note	TransMembrane:2 (i29-51o79-105i)
MeliponaBeecheii_007960-T1	note	TransMembrane:1 (o42-60i)
MeliponaBeecheii_007961-T1	note	TransMembrane:4 (i164-182o194-215i259-281o309-338i)
MeliponaBeecheii_007963-T1	note	TransMembrane:3 (i72-93o119-139i214-232o)
MeliponaBeecheii_007973-T1	note	TransMembrane:3 (o6-27i159-179o191-211i)
MeliponaBeecheii_007986-T1	note	TransMembrane:1 (o20-37i)
MeliponaBeecheii_008011-T1	note	TransMembrane:1 (i63-81o)
MeliponaBeecheii_008025-T1	note	TransMembrane:1 (o6-25i)
MeliponaBeecheii_008041-T1	note	TransMembrane:1 (o92-121i)
MeliponaBeecheii_008042-T1	note	TransMembrane:1 (i258-285o)
MeliponaBeecheii_008048-T1	note	TransMembrane:1 (o1447-1471i)
MeliponaBeecheii_008055-T1	note	TransMembrane:1 (n8-19c24/25o1239-1264i)
MeliponaBeecheii_008075-T1	note	TransMembrane:5 (o42-59i111-128o331-352i364-381o396-414i)
MeliponaBeecheii_008093-T1	note	TransMembrane:1 (o6-26i)
MeliponaBeecheii_008118-T1	note	TransMembrane:1 (n7-15c20/21o763-787i)
MeliponaBeecheii_008119-T1	note	TransMembrane:4 (i57-81o87-105i150-168o174-192i)
MeliponaBeecheii_008121-T1	note	TransMembrane:1 (o326-346i)
MeliponaBeecheii_008126-T1	note	TransMembrane:3 (o6-29i36-54o74-97i)
MeliponaBeecheii_008128-T1	note	TransMembrane:16 (i125-142o1093-1116i1123-1141o1165-1184i1205-1225o1231-1249i1256-1277o1283-1302i1390-1412o1418-1435i1474-1496o1502-1520i1532-1548o1554-1573i1580-1598o1610-1637i)
MeliponaBeecheii_008130-T1	note	TransMembrane:1 (i60-79o)
MeliponaBeecheii_008134-T1	note	TransMembrane:1 (n8-19c24/25o609-628i)
MeliponaBeecheii_008138-T1	note	TransMembrane:1 (n3-14c19/20o476-495i)
MeliponaBeecheii_008139-T1	note	TransMembrane:1 (n3-13c18/19o480-506i)
MeliponaBeecheii_008140-T1	note	TransMembrane:1 (n8-19c25/26o498-521i)
MeliponaBeecheii_008142-T1	note	TransMembrane:1 (o1109-1131i)
MeliponaBeecheii_008144-T1	note	TransMembrane:4 (i25-44o68-91i111-129o141-165i)
MeliponaBeecheii_008145-T1	note	TransMembrane:6 (i14-38o58-75i87-111o139-158i224-245o265-287i)
MeliponaBeecheii_008146-T1	note	TransMembrane:1 (o6-25i)
MeliponaBeecheii_008171-T1	note	TransMembrane:5 (o6-27i215-234o240-257i277-296o626-648i)
MeliponaBeecheii_008176-T1	note	TransMembrane:9 (i111-130o142-160i189-211o223-244i265-287o307-328i445-464o470-489i501-532o)
MeliponaBeecheii_008180-T1	note	TransMembrane:1 (i12-34o)
MeliponaBeecheii_008181-T1	note	TransMembrane:3 (o132-150i162-180o251-271i)
MeliponaBeecheii_008182-T1	note	TransMembrane:1 (o89-111i)
MeliponaBeecheii_008183-T1	note	TransMembrane:4 (i84-101o121-142i149-167o173-195i)
MeliponaBeecheii_008188-T1	note	TransMembrane:1 (o543-561i)
MeliponaBeecheii_008189-T1	note	TransMembrane:12 (i93-113o125-145i152-175o181-199i206-228o381-404i976-996o1002-1026i1047-1069o1081-1100i1107-1126o1200-1219i)
MeliponaBeecheii_008194-T1	note	TransMembrane:2 (o946-971i1002-1027o)
MeliponaBeecheii_008227-T1	note	TransMembrane:1 (o1090-1108i)
MeliponaBeecheii_008235-T1	note	TransMembrane:2 (o22-49i61-81o)
MeliponaBeecheii_008236-T1	note	TransMembrane:4 (i147-165o235-256i446-467o479-501i)
MeliponaBeecheii_008240-T1	note	TransMembrane:1 (o51-70i)
MeliponaBeecheii_008251-T1	note	TransMembrane:1 (o12-35i)
MeliponaBeecheii_008257-T1	note	TransMembrane:1 (i67-85o)
MeliponaBeecheii_008274-T1	note	TransMembrane:1 (o231-250i)
MeliponaBeecheii_008275-T1	note	TransMembrane:12 (i54-76o88-108i120-136o142-164i176-194o206-226i260-285o291-314i326-343o349-371i392-409o456-473i)
MeliponaBeecheii_008278-T1	note	TransMembrane:12 (i76-95o101-118i125-145o165-190i202-220o253-273i285-310o330-357i369-393o405-423i430-447o467-496i)
MeliponaBeecheii_008284-T1	note	TransMembrane:1 (o97-118i)
MeliponaBeecheii_008285-T1	note	TransMembrane:7 (o167-186i198-218o238-256i263-282o294-315i327-346o366-382i)
MeliponaBeecheii_008286-T1	note	TransMembrane:10 (i12-36o48-67i91-109o115-135i142-159o165-189i201-219o239-260i272-289o295-314i)
MeliponaBeecheii_008287-T1	note	TransMembrane:1 (i34-56o)
MeliponaBeecheii_008294-T1	note	TransMembrane:1 (i28-51o)
MeliponaBeecheii_008295-T1	note	TransMembrane:11 (i128-150o156-179i205-225o286-304i316-336o356-376i388-413o433-454i466-489o495-519i531-551o)
MeliponaBeecheii_008298-T1	note	TransMembrane:1 (o36-54i)
MeliponaBeecheii_008300-T1	note	TransMembrane:1 (n3-14c19/20o795-820i)
MeliponaBeecheii_008301-T1	note	TransMembrane:11 (o28-53i102-122o128-150i162-183o195-214i315-338o350-369i381-397o403-425i437-456o462-485i)
MeliponaBeecheii_008302-T1	note	TransMembrane:1 (n4-12c16/17o338-359i)
MeliponaBeecheii_008305-T1	note	TransMembrane:4 (i29-48o68-90i97-119o245-271i)
MeliponaBeecheii_008307-T1	note	TransMembrane:12 (i55-76o82-100i120-143o149-166i186-205o217-238i250-272o307-332i344-362o374-393i405-423o429-447i)
MeliponaBeecheii_008309-T1	note	TransMembrane:4 (o192-212i224-241o261-279i1435-1452o)
MeliponaBeecheii_008324-T1	note	TransMembrane:5 (i9-31o51-78i90-110o122-143i191-214o)
MeliponaBeecheii_008326-T1	note	TransMembrane:1 (o41-62i)
MeliponaBeecheii_008348-T1	note	TransMembrane:1 (o455-479i)
MeliponaBeecheii_008352-T1	note	TransMembrane:1 (i135-155o)
MeliponaBeecheii_008359-T1	note	TransMembrane:1 (o848-866i)
MeliponaBeecheii_008362-T1	note	TransMembrane:1 (i124-144o)
MeliponaBeecheii_008365-T1	note	TransMembrane:4 (i12-31o80-96i103-123o129-148i)
MeliponaBeecheii_008367-T1	note	TransMembrane:1 (o212-230i)
MeliponaBeecheii_008370-T1	note	TransMembrane:4 (i12-36o42-63i144-168o180-206i)
MeliponaBeecheii_008373-T1	note	TransMembrane:2 (i575-595o636-659i)
MeliponaBeecheii_008379-T1	note	TransMembrane:7 (i24-44o50-70i82-104o110-131i138-159o165-184i205-223o)
MeliponaBeecheii_008385-T1	note	TransMembrane:12 (i21-37o49-71i203-224o230-251i263-282o294-313i353-376o396-415i435-453o459-477i489-508o528-547i)
MeliponaBeecheii_008386-T1	note	TransMembrane:1 (o408-428i)
MeliponaBeecheii_008388-T1	note	TransMembrane:1 (o94-117i)
MeliponaBeecheii_008401-T1	note	TransMembrane:2 (o12-31i43-61o)
MeliponaBeecheii_008404-T1	note	TransMembrane:1 (i170-189o)
MeliponaBeecheii_008410-T1	note	TransMembrane:1 (o640-662i)
MeliponaBeecheii_008411-T1	note	TransMembrane:7 (o6-30i42-62o68-87i108-127o142-163i223-246o258-275i)
MeliponaBeecheii_008417-T1	note	TransMembrane:4 (n5-20c27/28o307-331i365-386o392-410i422-442o)
MeliponaBeecheii_008425-T1	note	TransMembrane:12 (i12-34o70-91i103-120o126-148i160-187o193-217i270-292o298-317i329-347o353-375i396-413o419-436i)
MeliponaBeecheii_008445-T1	note	TransMembrane:1 (o115-131i)
MeliponaBeecheii_008450-T1	note	TransMembrane:12 (i39-56o68-90i111-136o245-265i274-295o327-344i356-381o415-434i455-474o489-510i531-551o563-589i)
MeliponaBeecheii_008452-T1	note	TransMembrane:1 (i90-111o)
MeliponaBeecheii_008454-T1	note	TransMembrane:1 (i334-367o)
MeliponaBeecheii_008459-T1	note	TransMembrane:1 (o541-564i)
MeliponaBeecheii_008460-T1	note	TransMembrane:1 (o417-439i)
MeliponaBeecheii_008462-T1	note	TransMembrane:1 (o91-112i)
MeliponaBeecheii_008479-T1	note	TransMembrane:1 (o16-34i)
MeliponaBeecheii_008490-T1	note	TransMembrane:1 (n4-15c20/21o1193-1211i)
MeliponaBeecheii_008492-T1	note	TransMembrane:1 (o31-47i)
MeliponaBeecheii_008493-T1	note	TransMembrane:2 (i44-61o73-96i)
MeliponaBeecheii_008496-T1	note	TransMembrane:2 (i12-31o232-257i)
MeliponaBeecheii_008514-T1	note	TransMembrane:1 (i20-37o)
MeliponaBeecheii_008516-T1	note	TransMembrane:6 (i38-59o71-91i126-148o300-321i333-350o413-431i)
MeliponaBeecheii_008517-T1	note	TransMembrane:1 (o97-116i)
MeliponaBeecheii_008518-T1	note	TransMembrane:12 (i96-119o233-253i260-282o288-312i324-342o354-374i395-414o434-454i461-481o487-506i518-542o554-573i)
MeliponaBeecheii_008523-T1	note	TransMembrane:1 (n7-17c22/23o633-656i)
MeliponaBeecheii_008525-T1	note	TransMembrane:2 (n10-18c30/31o366-388i409-428o)
MeliponaBeecheii_008526-T1	note	TransMembrane:2 (i12-37o202-222i)
MeliponaBeecheii_008530-T1	note	TransMembrane:1 (n15-26c34/35o253-276i)
MeliponaBeecheii_008535-T1	note	TransMembrane:1 (o839-865i)
MeliponaBeecheii_008537-T1	note	TransMembrane:1 (i52-70o)
MeliponaBeecheii_008540-T1	note	TransMembrane:1 (n12-20c25/26o534-555i)
MeliponaBeecheii_008545-T1	note	TransMembrane:1 (o1308-1328i)
MeliponaBeecheii_008546-T1	note	TransMembrane:1 (o125-142i)
MeliponaBeecheii_008548-T1	note	TransMembrane:6 (i100-117o137-160i283-303o309-327i348-366o396-413i)
MeliponaBeecheii_008549-T1	note	TransMembrane:6 (i151-175o187-206i218-235o247-264i284-304o324-347i)
MeliponaBeecheii_008550-T1	note	TransMembrane:1 (o267-287i)
MeliponaBeecheii_008555-T1	note	TransMembrane:1 (i12-34o)
MeliponaBeecheii_008557-T1	note	TransMembrane:1 (o27-49i)
MeliponaBeecheii_008559-T1	note	TransMembrane:1 (i84-102o)
MeliponaBeecheii_008560-T1	note	TransMembrane:2 (i43-66o107-129i)
MeliponaBeecheii_008569-T1	note	TransMembrane:7 (o71-95i116-138o144-165i185-207o234-257i297-318o330-351i)
MeliponaBeecheii_008570-T1	note	TransMembrane:7 (o53-77i89-114o126-147i167-189o216-239i275-295o301-319i)
MeliponaBeecheii_008572-T1	note	TransMembrane:12 (i92-121o133-155i206-227o233-253i318-341o353-376i687-709o807-827i839-855o888-918i979-1012o1018-1036i)
MeliponaBeecheii_008579-T1	note	TransMembrane:6 (o28-56i68-87o107-127i147-169o206-224i277-302o)
MeliponaBeecheii_008587-T1	note	TransMembrane:1 (n3-13c18/19o287-311i)
MeliponaBeecheii_008588-T1	note	TransMembrane:11 (i280-298o304-327i368-389o395-412i421-437o457-480i500-523o529-551i563-582o594-616i831-854o)
MeliponaBeecheii_008589-T1	note	TransMembrane:1 (n4-14c19/20o294-317i)
MeliponaBeecheii_008595-T1	note	TransMembrane:1 (o673-698i)
MeliponaBeecheii_008599-T1	note	TransMembrane:1 (n10-18c26/27o306-331i)
MeliponaBeecheii_008602-T1	note	TransMembrane:12 (i7-27o47-66i78-96o102-119i139-159o171-190i242-260o280-302i309-334o354-375i387-407o413-434i)
MeliponaBeecheii_008611-T1	note	TransMembrane:2 (o197-219i226-248o)
MeliponaBeecheii_008622-T1	note	TransMembrane:1 (o6-28i)
MeliponaBeecheii_008628-T1	note	TransMembrane:1 (o4533-4549i)
MeliponaBeecheii_008631-T1	note	TransMembrane:1 (i211-231o)
MeliponaBeecheii_008643-T1	note	TransMembrane:3 (o12-31i38-58o64-84i)
MeliponaBeecheii_008650-T1	note	TransMembrane:3 (o20-44i56-78o98-121i)
MeliponaBeecheii_008652-T1	note	TransMembrane:1 (i113-131o)
MeliponaBeecheii_008657-T1	note	TransMembrane:1 (n5-12c16/17o703-721i)
MeliponaBeecheii_008658-T1	note	TransMembrane:2 (i39-61o1420-1439i)
MeliponaBeecheii_008678-T1	note	TransMembrane:1 (n6-17c22/23o32-50i)
MeliponaBeecheii_008683-T1	note	TransMembrane:4 (i155-178o184-204i234-256o276-297i)
MeliponaBeecheii_008684-T1	note	TransMembrane:2 (i175-195o201-220i)
MeliponaBeecheii_008685-T1	note	TransMembrane:1 (n7-18c23/24o202-222i)
MeliponaBeecheii_008686-T1	note	TransMembrane:3 (o6-28i214-239o245-263i)
MeliponaBeecheii_008687-T1	note	TransMembrane:2 (n3-13c18/19o178-197i209-227o)
MeliponaBeecheii_008688-T1	note	TransMembrane:2 (i224-244o250-269i)
MeliponaBeecheii_008689-T1	note	TransMembrane:3 (o54-74i215-237o243-264i)
MeliponaBeecheii_008690-T1	note	TransMembrane:2 (n5-12c16/17o150-173i180-200o)
MeliponaBeecheii_008691-T1	note	TransMembrane:1 (n4-15c20/21o174-195i)
MeliponaBeecheii_008692-T1	note	TransMembrane:1 (n4-12c18/19o155-182i)
MeliponaBeecheii_008694-T1	note	TransMembrane:2 (o6-30i37-55o)
MeliponaBeecheii_008695-T1	note	TransMembrane:3 (o6-23i132-151o157-177i)
MeliponaBeecheii_008696-T1	note	TransMembrane:3 (n7-18c23/24o115-134i155-181o187-205i)
MeliponaBeecheii_008697-T1	note	TransMembrane:3 (o6-22i98-121o127-145i)
MeliponaBeecheii_008698-T1	note	TransMembrane:2 (i71-91o97-117i)
MeliponaBeecheii_008699-T1	note	TransMembrane:2 (i268-288o294-314i)
MeliponaBeecheii_008700-T1	note	TransMembrane:2 (n4-15c23/24o127-150i157-177o)
MeliponaBeecheii_008701-T1	note	TransMembrane:3 (o17-36i190-211o217-236i)
MeliponaBeecheii_008702-T1	note	TransMembrane:1 (n13-24c29/30o229-252i)
MeliponaBeecheii_008703-T1	note	TransMembrane:3 (o6-25i218-246o252-271i)
MeliponaBeecheii_008704-T1	note	TransMembrane:2 (n3-14c19/20o164-187i194-211o)
MeliponaBeecheii_008705-T1	note	TransMembrane:2 (n3-13c17/18o150-173i180-199o)
MeliponaBeecheii_008706-T1	note	TransMembrane:2 (n3-14c19/20o126-149i156-176o)
MeliponaBeecheii_008715-T1	note	TransMembrane:13 (o12-31i43-66o86-108i129-147o159-178i185-204o288-309i330-353o384-404i436-459o465-486i493-515o585-608i)
MeliponaBeecheii_008718-T1	note	TransMembrane:4 (o260-285i297-316o336-356i377-397o)
MeliponaBeecheii_008721-T1	note	TransMembrane:1 (i50-70o)
MeliponaBeecheii_008722-T1	note	TransMembrane:1 (o20-36i)
MeliponaBeecheii_008727-T1	note	TransMembrane:1 (o20-47i)
MeliponaBeecheii_008728-T1	note	TransMembrane:2 (i170-194o206-229i)
MeliponaBeecheii_008734-T1	note	TransMembrane:1 (o678-695i)
MeliponaBeecheii_008747-T1	note	TransMembrane:4 (n4-11c16/17o538-556i576-592o604-626i789-809o)
MeliponaBeecheii_008750-T1	note	TransMembrane:1 (n5-15c20/21o184-201i)
MeliponaBeecheii_008751-T1	note	TransMembrane:1 (o6-24i)
MeliponaBeecheii_008765-T1	note	TransMembrane:1 (i124-145o)
MeliponaBeecheii_008767-T1	note	TransMembrane:4 (o156-175i182-202o214-232i371-388o)
MeliponaBeecheii_008768-T1	note	TransMembrane:1 (o16-34i)
MeliponaBeecheii_008786-T1	note	TransMembrane:1 (n4-15c20/21o575-593i)
MeliponaBeecheii_008787-T1	note	TransMembrane:1 (o824-848i)
MeliponaBeecheii_008789-T1	note	TransMembrane:1 (o333-356i)
MeliponaBeecheii_008812-T1	note	TransMembrane:1 (i71-91o)
MeliponaBeecheii_008814-T1	note	TransMembrane:12 (i20-40o60-80i92-112o118-135i147-164o170-192i256-276o291-312i319-341o353-374i395-414o420-442i)
MeliponaBeecheii_008830-T1	note	TransMembrane:1 (i155-175o)
MeliponaBeecheii_008840-T1	note	TransMembrane:7 (n3-14c19/20o136-158i170-188o226-245i266-286o315-335i368-393o465-483i)
MeliponaBeecheii_008844-T1	note	TransMembrane:4 (i21-42o62-85i97-119o240-261i)
MeliponaBeecheii_008846-T1	note	TransMembrane:1 (i200-222o)
MeliponaBeecheii_008847-T1	note	TransMembrane:1 (n8-19c27/28o352-374i)
MeliponaBeecheii_008849-T1	note	TransMembrane:1 (i228-251o)
MeliponaBeecheii_008852-T1	note	TransMembrane:6 (o13-30i61-81o87-112i152-170o182-202i214-233o)
MeliponaBeecheii_008857-T1	note	TransMembrane:1 (o147-166i)
MeliponaBeecheii_008860-T1	note	TransMembrane:7 (o485-507i669-693o713-738i750-772o778-800i807-827o839-860i)
MeliponaBeecheii_008889-T1	note	TransMembrane:1 (i7-31o)
MeliponaBeecheii_008895-T1	note	TransMembrane:8 (i80-100o161-179i191-209o229-250i287-308o346-362i374-394o400-421i)
MeliponaBeecheii_008908-T1	note	TransMembrane:12 (i82-101o107-129i141-160o451-480i492-509o529-547i635-655o667-685i697-714o726-744i765-782o788-808i)
MeliponaBeecheii_008915-T1	note	TransMembrane:7 (o50-74i86-109o129-146i167-189o209-231i338-360o372-395i)
MeliponaBeecheii_008916-T1	note	TransMembrane:2 (n7-18c26/27o349-369i586-611o)
MeliponaBeecheii_008919-T1	note	TransMembrane:3 (o23-44i195-216o236-257i)
MeliponaBeecheii_008934-T1	note	TransMembrane:3 (i243-267o273-290i302-323o)
MeliponaBeecheii_008936-T1	note	TransMembrane:1 (i211-230o)
MeliponaBeecheii_008938-T1	note	TransMembrane:1 (o665-686i)
MeliponaBeecheii_008946-T1	note	TransMembrane:5 (i23-44o64-85i97-117o183-206i263-284o)
MeliponaBeecheii_008960-T1	note	TransMembrane:1 (i88-106o)
MeliponaBeecheii_008971-T1	note	TransMembrane:1 (o70-93i)
MeliponaBeecheii_008972-T1	note	TransMembrane:1 (i119-142o)
MeliponaBeecheii_008975-T1	note	TransMembrane:1 (i48-66o)
MeliponaBeecheii_008978-T1	note	TransMembrane:1 (o385-403i)
MeliponaBeecheii_008981-T1	note	TransMembrane:11 (o80-105i112-130o167-187i199-219o225-251i325-348o360-377i389-408o428-449i456-483o503-526i)
MeliponaBeecheii_008982-T1	note	TransMembrane:1 (o548-565i)
MeliponaBeecheii_008985-T1	note	TransMembrane:6 (i12-30o42-61i73-92o124-151i268-290o296-319i)
MeliponaBeecheii_008986-T1	note	TransMembrane:4 (i38-57o69-85i125-146o270-288i)
MeliponaBeecheii_008995-T1	note	TransMembrane:1 (i74-95o)
MeliponaBeecheii_009009-T1	note	TransMembrane:1 (n5-15c20/21o44-63i)
MeliponaBeecheii_009010-T1	note	TransMembrane:5 (o6-29i281-302o333-356i392-411o417-438i)
MeliponaBeecheii_009011-T1	note	TransMembrane:2 (o6-24i278-296o)
MeliponaBeecheii_009026-T1	note	TransMembrane:1 (n7-16c21/22o360-378i)
MeliponaBeecheii_009028-T1	note	TransMembrane:9 (o35-54i82-100o112-140i161-184o190-209i216-240o260-284i296-319o325-343i)
MeliponaBeecheii_009029-T1	note	TransMembrane:1 (o6-24i)
MeliponaBeecheii_009036-T1	note	TransMembrane:1 (o219-237i)
MeliponaBeecheii_009037-T1	note	TransMembrane:11 (n4-11c15/16o2850-2869i2881-2902o2908-2930i2942-2961o2973-2995i3060-3083o3103-3121i3128-3150o3156-3182i3194-3217o3223-3244i)
MeliponaBeecheii_009040-T1	note	TransMembrane:13 (i20-39o79-103i115-138o144-161i173-206o212-232i239-259o271-289i301-322o363-382i389-407o413-432i453-474o)
MeliponaBeecheii_009041-T1	note	TransMembrane:1 (o1817-1835i)
MeliponaBeecheii_009042-T1	note	TransMembrane:8 (i41-69o75-95i107-125o137-154i161-179o185-205i212-229o235-253i)
MeliponaBeecheii_009043-T1	note	TransMembrane:1 (o805-824i)
MeliponaBeecheii_009053-T1	note	TransMembrane:1 (n4-15c24/25o682-706i)
MeliponaBeecheii_009067-T1	note	TransMembrane:5 (i166-184o196-215i312-335o388-410i417-437o)
MeliponaBeecheii_009093-T1	note	TransMembrane:1 (n4-13c17/18o810-828i)
MeliponaBeecheii_009100-T1	note	TransMembrane:1 (n16-26c34/35o907-930i)
MeliponaBeecheii_009101-T1	note	TransMembrane:8 (i104-130o150-168i180-199o205-226i289-313o325-346i740-759o924-951i)
MeliponaBeecheii_009102-T1	note	TransMembrane:7 (i159-181o187-207i257-277o289-309i623-642o715-733i779-798o)
MeliponaBeecheii_009103-T1	note	TransMembrane:11 (i80-98o104-121i133-150o156-173i205-227o233-252i742-761o807-829i900-920o980-1012i1021-1039o)
MeliponaBeecheii_009106-T1	note	TransMembrane:1 (i45-64o)
MeliponaBeecheii_009107-T1	note	TransMembrane:1 (i62-81o)
MeliponaBeecheii_009109-T1	note	TransMembrane:1 (n13-21c26/27o712-735i)
MeliponaBeecheii_009110-T1	note	TransMembrane:3 (o38-55i67-87o107-127i)
MeliponaBeecheii_009114-T1	note	TransMembrane:1 (i300-321o)
MeliponaBeecheii_009118-T1	note	TransMembrane:1 (o254-272i)
MeliponaBeecheii_009119-T1	note	TransMembrane:2 (o6-27i48-67o)
MeliponaBeecheii_009140-T1	note	TransMembrane:6 (i94-114o134-158i216-233o239-259i319-339o351-371i)
MeliponaBeecheii_009145-T1	note	TransMembrane:8 (o42-66i73-92o126-144i156-177o183-200i240-261o267-291i311-331o)
MeliponaBeecheii_009148-T1	note	TransMembrane:17 (o20-38i50-68o80-102i109-131o143-165i185-208o214-236i248-269o289-309i321-340o360-381i393-412o424-454i466-488o508-527i617-639o659-680i)
MeliponaBeecheii_009151-T1	note	TransMembrane:6 (o706-727i739-763o769-791i803-827o839-861i873-900o)
MeliponaBeecheii_009155-T1	note	TransMembrane:2 (i73-94o196-215i)
MeliponaBeecheii_009170-T1	note	TransMembrane:1 (o560-577i)
MeliponaBeecheii_009172-T1	note	TransMembrane:1 (o358-379i)
MeliponaBeecheii_009174-T1	note	TransMembrane:1 (n7-15c20/21o1040-1067i)
MeliponaBeecheii_009175-T1	note	TransMembrane:1 (n8-16c21/22o236-256i)
MeliponaBeecheii_009182-T1	note	TransMembrane:3 (o6-32i283-311o317-338i)
MeliponaBeecheii_009184-T1	note	TransMembrane:1 (i12-33o)
MeliponaBeecheii_009187-T1	note	TransMembrane:5 (o34-56i68-101o107-128i186-204o224-243i)
MeliponaBeecheii_009188-T1	note	TransMembrane:1 (n8-19c24/25o1006-1030i)
MeliponaBeecheii_009189-T1	note	TransMembrane:1 (o771-790i)
MeliponaBeecheii_009191-T1	note	TransMembrane:2 (i34-54o66-86i)
MeliponaBeecheii_009195-T1	note	TransMembrane:6 (i12-31o69-88i123-139o145-164i171-193o240-264i)
MeliponaBeecheii_009203-T1	note	TransMembrane:6 (i45-63o93-111i123-143o214-232i252-272o292-315i)
MeliponaBeecheii_009212-T1	note	TransMembrane:1 (o388-412i)
MeliponaBeecheii_009214-T1	note	TransMembrane:4 (i29-49o55-76i135-154o160-177i)
MeliponaBeecheii_009217-T1	note	TransMembrane:1 (o638-656i)
MeliponaBeecheii_009218-T1	note	TransMembrane:2 (o160-179i191-214o)
MeliponaBeecheii_009226-T1	note	TransMembrane:1 (o70-91i)
MeliponaBeecheii_009237-T1	note	TransMembrane:1 (i108-134o)
MeliponaBeecheii_009244-T1	note	TransMembrane:1 (o20-43i)
MeliponaBeecheii_009245-T1	note	TransMembrane:1 (i159-178o)
MeliponaBeecheii_009246-T1	note	TransMembrane:2 (i37-58o334-357i)
MeliponaBeecheii_009247-T1	note	TransMembrane:12 (i99-122o206-229i279-301o307-326i386-412o432-453i804-828o858-881i928-949o955-975i1043-1063o1069-1090i)
MeliponaBeecheii_009248-T1	note	TransMembrane:1 (i144-162o)
MeliponaBeecheii_009258-T1	note	TransMembrane:1 (i128-147o)
MeliponaBeecheii_009265-T1	note	TransMembrane:1 (o228-245i)
MeliponaBeecheii_009283-T1	note	TransMembrane:13 (n23-33c41/42o287-310i408-425o680-701i713-737o743-765i786-808o820-844i895-915o935-952i1164-1184o1190-1210i1222-1242o1262-1281i)
MeliponaBeecheii_009287-T1	note	TransMembrane:1 (o69-91i)
MeliponaBeecheii_009289-T1	note	TransMembrane:1 (i64-86o)
MeliponaBeecheii_009291-T1	note	TransMembrane:1 (i12-29o)
MeliponaBeecheii_009295-T1	note	TransMembrane:13 (o58-77i98-118o124-144i151-173o185-205i217-237o257-274i283-301o307-324i331-353o430-455i467-487o499-517i)
MeliponaBeecheii_009296-T1	note	TransMembrane:1 (i12-32o)
MeliponaBeecheii_009297-T1	note	TransMembrane:2 (o438-462i474-493o)
MeliponaBeecheii_009306-T1	note	TransMembrane:1 (n7-17c22/23o192-211i)
MeliponaBeecheii_009314-T1	note	TransMembrane:14 (i139-159o171-190i202-223o270-287i296-314o339-359i380-407o427-455i476-495o501-522i564-587o593-617i629-648o654-675i)
MeliponaBeecheii_009323-T1	note	TransMembrane:10 (i42-61o118-138i145-172o208-228i240-260o347-366i378-397o403-422i434-461o467-490i)
MeliponaBeecheii_009324-T1	note	TransMembrane:1 (n3-14c19/20o541-565i)
MeliponaBeecheii_009337-T1	note	TransMembrane:1 (i337-356o)
MeliponaBeecheii_009338-T1	note	TransMembrane:1 (n6-16c21/22o526-547i)
MeliponaBeecheii_009341-T1	note	TransMembrane:1 (n4-15c20/21o240-259i)
MeliponaBeecheii_009371-T1	note	TransMembrane:2 (o36-57i98-117o)
MeliponaBeecheii_009398-T1	note	TransMembrane:11 (n3-10c15/16o39-61i68-88o94-116i128-149o155-176i237-262o274-294i306-325o337-361i373-393o405-424i)
MeliponaBeecheii_009411-T1	note	TransMembrane:1 (n2-13c18/19o42-61i)
MeliponaBeecheii_009412-T1	note	TransMembrane:1 (o83-109i)
MeliponaBeecheii_009413-T1	note	TransMembrane:2 (o32-55i67-89o)
MeliponaBeecheii_009417-T1	note	TransMembrane:4 (o441-461i631-654o674-691i1124-1141o)
MeliponaBeecheii_009419-T1	note	TransMembrane:1 (o22-40i)
MeliponaBeecheii_009420-T1	note	TransMembrane:1 (o414-432i)
MeliponaBeecheii_009425-T1	note	TransMembrane:1 (i24-42o)
MeliponaBeecheii_009431-T1	note	TransMembrane:11 (o44-64i71-95o115-135i142-163o190-208i229-254o301-323i335-353o373-393i400-421o433-460i)
MeliponaBeecheii_009434-T1	note	TransMembrane:4 (i21-43o49-66i78-111o131-150i)
MeliponaBeecheii_009435-T1	note	TransMembrane:6 (i28-47o59-81i102-124o182-198i210-234o278-301i)
MeliponaBeecheii_009439-T1	note	TransMembrane:2 (o2606-2633i2645-2663o)
MeliponaBeecheii_009441-T1	note	TransMembrane:1 (i312-333o)
MeliponaBeecheii_009463-T1	note	TransMembrane:5 (o34-61i81-104o352-377i398-427o713-732i)
MeliponaBeecheii_009471-T1	note	TransMembrane:3 (o37-57i69-90o96-119i)
MeliponaBeecheii_009477-T1	note	TransMembrane:2 (i21-39o651-670i)
MeliponaBeecheii_009490-T1	note	TransMembrane:1 (o96-120i)
MeliponaBeecheii_009492-T1	note	TransMembrane:2 (i102-125o184-208i)
MeliponaBeecheii_009494-T1	note	TransMembrane:1 (o51-81i)
MeliponaBeecheii_009496-T1	note	TransMembrane:2 (i41-62o119-139i)
MeliponaBeecheii_009497-T1	note	TransMembrane:4 (i48-66o107-130i137-161o202-220i)
MeliponaBeecheii_009505-T1	note	TransMembrane:1 (n3-11c16/17o410-430i)
MeliponaBeecheii_009508-T1	note	TransMembrane:1 (o81-101i)
MeliponaBeecheii_009509-T1	note	TransMembrane:8 (i183-201o213-233i245-264o310-328i340-363o369-392i413-434o440-458i)
MeliponaBeecheii_009510-T1	note	TransMembrane:2 (i54-71o679-703i)
MeliponaBeecheii_009513-T1	note	TransMembrane:11 (o6-24i36-63o75-93i105-125o145-166i187-208o228-248i335-352o358-380i392-414o426-449i)
MeliponaBeecheii_009529-T1	note	TransMembrane:1 (n3-14c32/33o106-128i)
MeliponaBeecheii_009535-T1	note	TransMembrane:3 (o137-163i170-196o208-227i)
MeliponaBeecheii_009545-T1	note	TransMembrane:1 (i74-97o)
MeliponaBeecheii_009553-T1	note	TransMembrane:1 (o223-246i)
MeliponaBeecheii_009557-T1	note	TransMembrane:2 (i272-289o295-313i)
MeliponaBeecheii_009558-T1	note	TransMembrane:1 (o1039-1059i)
MeliponaBeecheii_009560-T1	note	TransMembrane:1 (o695-719i)
MeliponaBeecheii_009562-T1	note	TransMembrane:3 (o437-458i465-484o555-576i)
MeliponaBeecheii_009576-T1	note	TransMembrane:1 (o47-67i)
MeliponaBeecheii_009582-T1	note	TransMembrane:1 (n14-25c30/31o389-413i)
MeliponaBeecheii_009583-T1	note	TransMembrane:12 (i86-101o121-143i163-190o196-215i227-248o268-291i312-339o378-399i429-446o458-479i491-513o525-546i)
MeliponaBeecheii_009589-T1	note	TransMembrane:7 (o41-58i205-228o240-260i412-429o917-938i945-962o982-1005i)
MeliponaBeecheii_009591-T1	note	TransMembrane:11 (o31-51i74-93o99-117i138-157o177-195i258-278o298-318i375-398o404-424i491-514o520-540i)
MeliponaBeecheii_009592-T1	note	TransMembrane:1 (i12-29o)
MeliponaBeecheii_009595-T1	note	TransMembrane:1 (n51-62c80/81o96-116i)
MeliponaBeecheii_009597-T1	note	TransMembrane:1 (i20-38o)
MeliponaBeecheii_009609-T1	note	TransMembrane:1 (o52-73i)
MeliponaBeecheii_009619-T1	note	TransMembrane:3 (o32-53i65-84o109-132i)
MeliponaBeecheii_009626-T1	note	TransMembrane:1 (i7-30o)
MeliponaBeecheii_009649-T1	note	TransMembrane:1 (i69-90o)
MeliponaBeecheii_009654-T1	note	TransMembrane:11 (o76-96i253-276o288-308i463-480o500-519i1032-1051o1063-1082i1102-1123o1151-1169i1181-1200o1220-1243i)
MeliponaBeecheii_009664-T1	note	TransMembrane:12 (i20-40o240-258i270-287o293-313i325-343o349-371i442-462o474-496i503-525o537-564i576-597o609-627i)
MeliponaBeecheii_009666-T1	note	TransMembrane:11 (i69-86o112-134i186-205o217-241i253-274o299-321i342-361o403-424i436-457o477-498i510-529o)
MeliponaBeecheii_009668-T1	note	TransMembrane:1 (i89-111o)
MeliponaBeecheii_009669-T1	note	TransMembrane:1 (i109-128o)
MeliponaBeecheii_009674-T1	note	TransMembrane:11 (o33-51i72-90o121-140i147-166o186-204i216-235o255-277i289-306o312-329i341-359o379-408i)
MeliponaBeecheii_009677-T1	note	TransMembrane:11 (o144-161i173-191o197-218i230-253o273-292i382-403o538-558i563-581o587-611i623-641o647-668i)
MeliponaBeecheii_009685-T1	note	TransMembrane:1 (o619-637i)
MeliponaBeecheii_009714-T1	note	TransMembrane:1 (o347-368i)
MeliponaBeecheii_009717-T1	note	TransMembrane:3 (o53-74i94-113o133-153i)
MeliponaBeecheii_009720-T1	note	TransMembrane:1 (o722-742i)
MeliponaBeecheii_009726-T1	note	TransMembrane:7 (o34-54i75-94o106-124i161-185o197-217i229-249o269-290i)
MeliponaBeecheii_009728-T1	note	TransMembrane:1 (o275-300i)
MeliponaBeecheii_009729-T1	note	TransMembrane:1 (n2-12c17/18o27-45i)
MeliponaBeecheii_009733-T1	note	TransMembrane:2 (o20-37i87-104o)
MeliponaBeecheii_009734-T1	note	TransMembrane:1 (i35-62o)
MeliponaBeecheii_009738-T1	note	TransMembrane:6 (i138-156o162-181i217-233o239-258i279-297o303-322i)
MeliponaBeecheii_009747-T1	note	TransMembrane:1 (o452-469i)
MeliponaBeecheii_009764-T1	note	TransMembrane:1 (n10-21c26/27o247-266i)
MeliponaBeecheii_009767-T1	note	TransMembrane:12 (i28-46o58-79i100-124o223-240i252-272o301-322i334-359o379-403i434-459o465-488i509-528o548-569i)
MeliponaBeecheii_009783-T1	note	TransMembrane:1 (i21-38o)
MeliponaBeecheii_009788-T1	note	TransMembrane:1 (o17-41i)
MeliponaBeecheii_009795-T1	note	TransMembrane:1 (o6-25i)
MeliponaBeecheii_009804-T1	note	TransMembrane:4 (i17-39o51-72i93-108o114-130i)
MeliponaBeecheii_009805-T1	note	TransMembrane:4 (i107-138o150-169i190-208o228-259i)
MeliponaBeecheii_009811-T1	note	TransMembrane:1 (o770-794i)
MeliponaBeecheii_009829-T1	note	TransMembrane:1 (i92-111o)
MeliponaBeecheii_009854-T1	note	TransMembrane:1 (o6-24i)
MeliponaBeecheii_009890-T1	note	TransMembrane:2 (o46-67i375-401o)
MeliponaBeecheii_009891-T1	note	TransMembrane:1 (i132-151o)
MeliponaBeecheii_009902-T1	note	TransMembrane:1 (n4-12c19/20o173-195i)
MeliponaBeecheii_009906-T1	note	TransMembrane:2 (o71-90i105-122o)
MeliponaBeecheii_009926-T1	note	TransMembrane:1 (i12-32o)
MeliponaBeecheii_009927-T1	note	TransMembrane:7 (o55-77i89-107o127-148i169-191o216-243i277-299o311-333i)
MeliponaBeecheii_009929-T1	note	TransMembrane:1 (o176-193i)
MeliponaBeecheii_009937-T1	note	TransMembrane:1 (i12-37o)
MeliponaBeecheii_009938-T1	note	TransMembrane:7 (i135-154o182-203i215-235o241-262i269-290o302-321i333-354o)
MeliponaBeecheii_009940-T1	note	TransMembrane:1 (n4-14c22/23o149-169i)
MeliponaBeecheii_009946-T1	note	TransMembrane:1 (i18-38o)
MeliponaBeecheii_009950-T1	note	TransMembrane:4 (n2-13c17/18o361-381i409-427o439-459i644-667o)
MeliponaBeecheii_009954-T1	note	TransMembrane:2 (o221-239i260-284o)
MeliponaBeecheii_009955-T1	note	TransMembrane:12 (i43-69o109-127i139-163o175-193i200-222o234-254i295-315o335-360i372-391o397-415i427-446o466-487i)
MeliponaBeecheii_009963-T1	note	TransMembrane:1 (i145-163o)
MeliponaBeecheii_009978-T1	note	TransMembrane:1 (o12-34i)
MeliponaBeecheii_009983-T1	note	TransMembrane:1 (i53-70o)
MeliponaBeecheii_009987-T1	note	TransMembrane:1 (o37-55i)
MeliponaBeecheii_010036-T1	note	TransMembrane:1 (i44-67o)
MeliponaBeecheii_010039-T1	note	TransMembrane:1 (i12-31o)
MeliponaBeecheii_010051-T1	note	TransMembrane:11 (i38-56o68-92i113-136o156-177i184-207o227-248i260-283o303-323i344-363o369-395i407-428o)
MeliponaBeecheii_010060-T1	note	TransMembrane:2 (o65-85i278-296o)
MeliponaBeecheii_010065-T1	note	TransMembrane:7 (o72-91i132-152o172-196i208-226o238-257i269-290o296-317i)
MeliponaBeecheii_010073-T1	note	TransMembrane:4 (i30-48o107-129i175-196o266-287i)
MeliponaBeecheii_010074-T1	note	TransMembrane:4 (i33-50o120-142i204-225o292-316i)
MeliponaBeecheii_010075-T1	note	TransMembrane:4 (i30-49o108-125i177-202o269-298i)
MeliponaBeecheii_010088-T1	note	TransMembrane:7 (i313-336o356-381i451-472o484-507i519-537o557-575i681-706o)
MeliponaBeecheii_010098-T1	note	TransMembrane:5 (o6-29i50-68o74-97i109-125o131-154i)
MeliponaBeecheii_010099-T1	note	TransMembrane:1 (o20-39i)
MeliponaBeecheii_010111-T1	note	TransMembrane:1 (i92-112o)
MeliponaBeecheii_010121-T1	note	TransMembrane:1 (o170-190i)
MeliponaBeecheii_010126-T1	note	TransMembrane:1 (i37-57o)
MeliponaBeecheii_010129-T1	note	TransMembrane:1 (i229-255o)
MeliponaBeecheii_010135-T1	note	TransMembrane:11 (n11-19c24/25o67-85i97-115o121-150i162-184o190-213i233-257o269-289i301-323o329-349i370-392o404-423i)
MeliponaBeecheii_010144-T1	note	TransMembrane:1 (i62-80o)
MeliponaBeecheii_010156-T1	note	TransMembrane:1 (i82-101o)
MeliponaBeecheii_010162-T1	note	TransMembrane:1 (i190-207o)
MeliponaBeecheii_010167-T1	note	TransMembrane:1 (i72-90o)
MeliponaBeecheii_010169-T1	note	TransMembrane:1 (i85-102o)
MeliponaBeecheii_010171-T1	note	TransMembrane:3 (o12-35i431-453o473-495i)
MeliponaBeecheii_010176-T1	note	TransMembrane:2 (i84-103o203-222i)
MeliponaBeecheii_010185-T1	note	TransMembrane:4 (i42-61o67-89i101-122o128-148i)
MeliponaBeecheii_010187-T1	note	TransMembrane:1 (n4-15c20/21o367-394i)
MeliponaBeecheii_010191-T1	note	TransMembrane:1 (i144-171o)
MeliponaBeecheii_010192-T1	note	TransMembrane:15 (o20-41i53-71o77-99i168-188o208-230i680-701o707-730i751-771o783-807i838-860o880-897i918-939o1208-1226i1247-1266o1278-1301i)
MeliponaBeecheii_010193-T1	note	TransMembrane:8 (o23-44i65-94o181-207i270-288o300-319i331-350o394-417i484-507o)
MeliponaBeecheii_010194-T1	note	TransMembrane:1 (o1283-1309i)
MeliponaBeecheii_010195-T1	note	TransMembrane:1 (o6-31i)
MeliponaBeecheii_010196-T1	note	TransMembrane:1 (o57-79i)
MeliponaBeecheii_010201-T1	note	TransMembrane:1 (o151-170i)
MeliponaBeecheii_010219-T1	note	TransMembrane:2 (i116-137o171-191i)
MeliponaBeecheii_010223-T1	note	TransMembrane:1 (o507-529i)
MeliponaBeecheii_010229-T1	note	TransMembrane:1 (i78-103o)
MeliponaBeecheii_010246-T1	note	TransMembrane:2 (i7-40o95-115i)
MeliponaBeecheii_010248-T1	note	TransMembrane:6 (o58-74i94-117o123-146i167-188o200-221i233-258o)
MeliponaBeecheii_010301-T1	note	TransMembrane:1 (n3-11c16/17o410-428i)
MeliponaBeecheii_010317-T1	note	TransMembrane:1 (i92-108o)
MeliponaBeecheii_010325-T1	note	TransMembrane:1 (o54-79i)
MeliponaBeecheii_010355-T1	note	TransMembrane:1 (o6-28i)
MeliponaBeecheii_010394-T1	note	TransMembrane:1 (i28-51o)
MeliponaBeecheii_010422-T1	note	TransMembrane:1 (o81-101i)
MeliponaBeecheii_010466-T1	note	TransMembrane:1 (i128-146o)
MeliponaBeecheii_010486-T1	note	TransMembrane:1 (o34-53i)
MeliponaBeecheii_010502-T1	note	TransMembrane:4 (i20-42o89-110i122-141o161-181i)
MeliponaBeecheii_010508-T1	note	TransMembrane:1 (o71-95i)
MeliponaBeecheii_010510-T1	note	TransMembrane:4 (i39-60o80-99i111-129o153-179i)
MeliponaBeecheii_010521-T1	note	TransMembrane:3 (o13-33i249-267o273-294i)
MeliponaBeecheii_010522-T1	note	TransMembrane:1 (o261-278i)
MeliponaBeecheii_010523-T1	note	TransMembrane:1 (n3-13c21/22o717-738i)
MeliponaBeecheii_010525-T1	note	TransMembrane:3 (i231-250o289-312i445-463o)
MeliponaBeecheii_010538-T1	note	TransMembrane:1 (o6-25i)
MeliponaBeecheii_010539-T1	note	TransMembrane:6 (o68-92i104-121o133-152i159-177o183-202i214-235o)
MeliponaBeecheii_010544-T1	note	TransMembrane:1 (o959-982i)
MeliponaBeecheii_010548-T1	note	TransMembrane:2 (i127-152o164-184i)
MeliponaBeecheii_010554-T1	note	TransMembrane:4 (i21-48o68-94i123-146o166-185i)
MeliponaBeecheii_010556-T1	note	TransMembrane:4 (o84-108i120-142o148-163i184-202o)
MeliponaBeecheii_010557-T1	note	TransMembrane:10 (i21-39o51-71i107-133o159-181i254-279o291-309i402-419o425-447i489-515o628-647i)
MeliponaBeecheii_010558-T1	note	TransMembrane:4 (i21-41o91-110i183-209o385-411i)
MeliponaBeecheii_010559-T1	note	TransMembrane:2 (o73-97i109-126o)
MeliponaBeecheii_010560-T1	note	TransMembrane:3 (o183-206i325-344o356-374i)
MeliponaBeecheii_010561-T1	note	TransMembrane:10 (i9-27o33-50i208-232o244-262i297-317o329-345i357-375o387-408i445-466o535-554i)
MeliponaBeecheii_010562-T1	note	TransMembrane:14 (i7-27o47-68i75-95o151-170i182-204o266-288i323-343o363-386i469-488o494-516i663-681o687-705i908-931o943-960i)
MeliponaBeecheii_010564-T1	note	TransMembrane:6 (o66-89i101-119o173-190i202-219o268-287i379-397o)
MeliponaBeecheii_010565-T1	note	TransMembrane:3 (o164-182i306-330o336-358i)
MeliponaBeecheii_010567-T1	note	TransMembrane:3 (o33-55i113-137o143-165i)
MeliponaBeecheii_010571-T1	note	TransMembrane:3 (o6-23i56-79o91-112i)
MeliponaBeecheii_010572-T1	note	TransMembrane:7 (n3-11c15/16o739-762i774-796o808-828i855-875o895-915i981-999o1011-1035i)
MeliponaBeecheii_010573-T1	note	TransMembrane:1 (o32-54i)
MeliponaBeecheii_010578-T1	note	TransMembrane:2 (i49-70o76-91i)
MeliponaBeecheii_010579-T1	note	TransMembrane:1 (o6-28i)
MeliponaBeecheii_010583-T1	note	TransMembrane:10 (i20-47o59-79i86-105o111-132i144-166o186-207i285-308o356-374i381-398o404-426i)
MeliponaBeecheii_010591-T1	note	TransMembrane:1 (o38-58i)
MeliponaBeecheii_010595-T1	note	TransMembrane:4 (i50-71o77-94i101-121o127-145i)
MeliponaBeecheii_010596-T1	note	TransMembrane:1 (o20-38i)
MeliponaBeecheii_010597-T1	note	TransMembrane:1 (o425-446i)
MeliponaBeecheii_010598-T1	note	TransMembrane:1 (i158-181o)
MeliponaBeecheii_010599-T1	note	TransMembrane:11 (n13-24c32/33o56-75i82-102o108-129i141-161o167-186i251-273o285-309i316-338o358-376i388-410o416-438i)
MeliponaBeecheii_010600-T1	note	TransMembrane:4 (i12-32o44-67i74-94o174-197i)
MeliponaBeecheii_010606-T1	note	TransMembrane:1 (n3-14c21/22o31-51i)
MeliponaBeecheii_010607-T1	note	TransMembrane:4 (o1533-1554i1575-1597o1609-1629i2326-2346o)
MeliponaBeecheii_010612-T1	note	TransMembrane:2 (o12-29i41-60o)
MeliponaBeecheii_010628-T1	note	TransMembrane:2 (i50-66o72-89i)
MeliponaBeecheii_010630-T1	note	TransMembrane:7 (o45-62i74-93o123-144i151-169o175-193i205-232o244-264i)
MeliponaBeecheii_010638-T1	note	TransMembrane:2 (i75-92o104-125i)
MeliponaBeecheii_010639-T1	note	TransMembrane:3 (o6-26i38-61o109-130i)
MeliponaBeecheii_010643-T1	note	TransMembrane:1 (n13-24c31/32o47-70i)
MeliponaBeecheii_010644-T1	note	TransMembrane:2 (i143-163o169-190i)
MeliponaBeecheii_010650-T1	note	TransMembrane:3 (i149-170o176-197i204-223o)
MeliponaBeecheii_010656-T1	note	TransMembrane:1 (o211-237i)
MeliponaBeecheii_010664-T1	note	TransMembrane:1 (o64-82i)
MeliponaBeecheii_010668-T1	note	TransMembrane:12 (i35-52o72-95i107-130o136-157i164-183o203-225i254-277o297-314i321-343o349-370i382-402o414-440i)
MeliponaBeecheii_010674-T1	note	TransMembrane:8 (o12-31i95-118o130-149i156-176o182-203i215-234o260-284i313-338o)
MeliponaBeecheii_010675-T1	note	TransMembrane:1 (i85-105o)
MeliponaBeecheii_010681-T1	note	TransMembrane:2 (i396-415o452-471i)
MeliponaBeecheii_010687-T1	note	TransMembrane:1 (i128-147o)
MeliponaBeecheii_010691-T1	note	TransMembrane:1 (o471-491i)
MeliponaBeecheii_010694-T1	note	TransMembrane:3 (o342-364i462-481o487-504i)
MeliponaBeecheii_010697-T1	note	TransMembrane:6 (o463-484i496-527o547-568i705-727o733-758i770-791o)
MeliponaBeecheii_010714-T1	note	TransMembrane:1 (o366-386i)
MeliponaBeecheii_010719-T1	note	TransMembrane:6 (i119-140o152-171i183-203o209-227i239-256o262-284i)
MeliponaBeecheii_010727-T1	note	TransMembrane:10 (i72-89o124-142i154-172o184-202i209-229o241-274i295-318o629-650i670-688o694-719i)
MeliponaBeecheii_010734-T1	note	TransMembrane:2 (i12-31o58-78i)
MeliponaBeecheii_010736-T1	note	TransMembrane:1 (n5-15c22/23o46-63i)
MeliponaBeecheii_010763-T1	note	TransMembrane:1 (o726-748i)
MeliponaBeecheii_010764-T1	note	TransMembrane:1 (o6-24i)
MeliponaBeecheii_010765-T1	note	TransMembrane:2 (o60-83i95-113o)
MeliponaBeecheii_010766-T1	note	TransMembrane:2 (i91-112o132-153i)
MeliponaBeecheii_010816-T1	note	TransMembrane:2 (o16-34i54-75o)
MeliponaBeecheii_010822-T1	note	TransMembrane:1 (o42-62i)
MeliponaBeecheii_010824-T1	note	TransMembrane:1 (n3-10c15/16o25-43i)
MeliponaBeecheii_010825-T1	note	TransMembrane:1 (i23-40o)
MeliponaBeecheii_010832-T1	note	TransMembrane:11 (i55-82o94-112i124-143o149-170i182-207o213-232i326-344o356-375i382-404o416-437i449-469o)
MeliponaBeecheii_010838-T1	note	TransMembrane:1 (n3-10c17/18o1034-1055i)
MeliponaBeecheii_010839-T1	note	TransMembrane:7 (n6-17c22/23o104-122i134-154o166-186i193-213o225-241i253-277o283-300i)
MeliponaBeecheii_010848-T1	note	TransMembrane:4 (i40-61o81-100i112-131o156-180i)
MeliponaBeecheii_010858-T1	note	TransMembrane:1 (o66-86i)
MeliponaBeecheii_010859-T1	note	TransMembrane:1 (n10-18c23/24o1111-1131i)
MeliponaBeecheii_010868-T1	note	TransMembrane:1 (o6-23i)
MeliponaBeecheii_010869-T1	note	TransMembrane:1 (o109-128i)
MeliponaBeecheii_010898-T1	note	TransMembrane:1 (o29-50i)
MeliponaBeecheii_010899-T1	note	TransMembrane:1 (o40-60i)
MeliponaBeecheii_010907-T1	note	TransMembrane:4 (i21-39o51-71i171-191o218-242i)
MeliponaBeecheii_010923-T1	note	TransMembrane:1 (n3-10c14/15o30-56i)
MeliponaBeecheii_010925-T1	note	TransMembrane:7 (o6-27i48-76o160-179i191-210o239-259i271-297o321-341i)
MeliponaBeecheii_010931-T1	note	TransMembrane:1 (o16-36i)
MeliponaBeecheii_010936-T1	note	TransMembrane:1 (o148-168i)
MeliponaBeecheii_010937-T1	note	TransMembrane:1 (o34-57i)
MeliponaBeecheii_010938-T1	note	TransMembrane:7 (i67-87o99-128i567-588o600-619i640-664o738-757i804-821o)
MeliponaBeecheii_010941-T1	note	TransMembrane:1 (o452-477i)
MeliponaBeecheii_010944-T1	note	TransMembrane:1 (o150-172i)
MeliponaBeecheii_010948-T1	note	TransMembrane:1 (o13-32i)
MeliponaBeecheii_010949-T1	note	TransMembrane:1 (o171-189i)
MeliponaBeecheii_010950-T1	note	TransMembrane:1 (n3-13c18/19o330-355i)
MeliponaBeecheii_010952-T1	note	TransMembrane:8 (i171-200o255-274i335-363o375-396i429-450o568-590i618-642o720-745i)
MeliponaBeecheii_010985-T1	note	TransMembrane:1 (i81-100o)
MeliponaBeecheii_010996-T1	note	TransMembrane:1 (o46-67i)
MeliponaBeecheii_011048-T1	note	TransMembrane:1 (o30-48i)
MeliponaBeecheii_011087-T1	note	TransMembrane:1 (i21-39o)
MeliponaBeecheii_011095-T1	note	TransMembrane:2 (o25-43i55-80o)
MeliponaBeecheii_011097-T1	note	TransMembrane:1 (i44-62o)
MeliponaBeecheii_011138-T1	note	TransMembrane:1 (o700-723i)
MeliponaBeecheii_011139-T1	note	TransMembrane:1 (i21-41o)
MeliponaBeecheii_011141-T1	note	TransMembrane:1 (o214-233i)
MeliponaBeecheii_011142-T1	note	TransMembrane:1 (n4-14c18/19o264-285i)
MeliponaBeecheii_011144-T1	note	TransMembrane:1 (n34-45c50/51o1347-1370i)
MeliponaBeecheii_011163-T1	note	TransMembrane:1 (o74-93i)
MeliponaBeecheii_011169-T1	note	TransMembrane:2 (i76-94o100-120i)
MeliponaBeecheii_011170-T1	note	TransMembrane:1 (n16-23c27/28o1328-1351i)
MeliponaBeecheii_011181-T1	note	TransMembrane:1 (i12-29o)
MeliponaBeecheii_011199-T1	note	TransMembrane:6 (i31-49o69-85i92-111o117-139i151-167o187-205i)
MeliponaBeecheii_011210-T1	note	TransMembrane:1 (i12-31o)
MeliponaBeecheii_011220-T1	note	TransMembrane:2 (o228-249i261-285o)
MeliponaBeecheii_011227-T1	note	TransMembrane:9 (o20-39i84-102o108-129i150-170o176-194i201-222o275-294i324-346o352-370i)
MeliponaBeecheii_011228-T1	note	TransMembrane:4 (i179-200o212-238i267-293o299-322i)
MeliponaBeecheii_011247-T1	note	TransMembrane:1 (i162-179o)
MeliponaBeecheii_011278-T1	note	TransMembrane:12 (i21-49o61-83i104-123o388-408i415-435o447-463i470-491o503-521i533-554o560-581i593-617o629-648i)
MeliponaBeecheii_011286-T1	note	TransMembrane:2 (i26-46o1314-1336i)
MeliponaBeecheii_011289-T1	note	TransMembrane:2 (o743-759i1049-1069o)
MeliponaBeecheii_011306-T1	note	TransMembrane:2 (i95-113o133-155i)
MeliponaBeecheii_011309-T1	note	TransMembrane:1 (n3-12c17/18o602-621i)
MeliponaBeecheii_011316-T1	note	TransMembrane:1 (n10-18c22/23o567-591i)
MeliponaBeecheii_011343-T1	note	TransMembrane:1 (o6-28i)
MeliponaBeecheii_011345-T1	note	TransMembrane:1 (o433-458i)
MeliponaBeecheii_011353-T1	note	TransMembrane:1 (n10-23c28/29o403-430i)
MeliponaBeecheii_011356-T1	note	TransMembrane:1 (o6-24i)
MeliponaBeecheii_011357-T1	note	TransMembrane:1 (i62-81o)
MeliponaBeecheii_011373-T1	note	TransMembrane:3 (i92-108o120-141i611-629o)
MeliponaBeecheii_011375-T1	note	TransMembrane:1 (o621-639i)
MeliponaBeecheii_011379-T1	note	TransMembrane:1 (i7-31o)
MeliponaBeecheii_011383-T1	note	TransMembrane:1 (n3-11c16/17o1216-1236i)
MeliponaBeecheii_011385-T1	note	TransMembrane:12 (i21-40o60-80i92-114o120-139i151-172o178-195i256-277o297-318i325-347o359-384i396-419o431-449i)
MeliponaBeecheii_011393-T1	note	TransMembrane:1 (n7-18c22/23o171-193i)
MeliponaBeecheii_011405-T1	note	TransMembrane:12 (i19-38o58-80i87-104o110-135i147-169o175-195i257-279o299-316i323-343o363-383i395-414o426-445i)
MeliponaBeecheii_011408-T1	note	TransMembrane:7 (o56-80i92-111o131-151i171-196o219-244i319-341o353-376i)
MeliponaBeecheii_011409-T1	note	TransMembrane:1 (o20-43i)
MeliponaBeecheii_011411-T1	note	TransMembrane:4 (o91-119i131-150o170-190i211-235o)
MeliponaBeecheii_011414-T1	note	TransMembrane:5 (o57-81i93-116o136-157i178-204o224-247i)
MeliponaBeecheii_011418-T1	note	TransMembrane:1 (o24-46i)
MeliponaBeecheii_011419-T1	note	TransMembrane:1 (i72-91o)
MeliponaBeecheii_011421-T1	note	TransMembrane:5 (o49-77i89-108o128-148i169-193o216-240i)
MeliponaBeecheii_011424-T1	note	TransMembrane:11 (i76-102o122-142i154-174o180-197i218-238o250-270i312-330o350-374i381-398o418-442i454-480o)
MeliponaBeecheii_011432-T1	note	TransMembrane:6 (o23-48i115-138o158-178i243-260o266-283i358-378o)
MeliponaBeecheii_011437-T1	note	TransMembrane:2 (o376-397i418-442o)
MeliponaBeecheii_011445-T1	note	TransMembrane:3 (o12-30i73-94o253-280i)
MeliponaBeecheii_011447-T1	note	TransMembrane:1 (n3-10c19/20o414-438i)
MeliponaBeecheii_011455-T1	note	TransMembrane:1 (i65-82o)
MeliponaBeecheii_011463-T1	note	TransMembrane:1 (o388-410i)
MeliponaBeecheii_011474-T1	note	TransMembrane:4 (i21-41o47-66i96-114o126-148i)
MeliponaBeecheii_011477-T1	note	TransMembrane:3 (i12-35o55-72i84-103o)
MeliponaBeecheii_011478-T1	note	TransMembrane:1 (o90-106i)
MeliponaBeecheii_011479-T1	note	TransMembrane:2 (o1114-1132i1152-1170o)
MeliponaBeecheii_011483-T1	note	TransMembrane:1 (o543-570i)
MeliponaBeecheii_011496-T1	note	TransMembrane:2 (i7-25o1762-1783i)
MeliponaBeecheii_011515-T1	note	TransMembrane:2 (i74-92o104-122i)
MeliponaBeecheii_011528-T1	note	TransMembrane:1 (o535-560i)
MeliponaBeecheii_011535-T1	note	TransMembrane:1 (o503-522i)
MeliponaBeecheii_011552-T1	note	TransMembrane:1 (i206-224o)
MeliponaBeecheii_011558-T1	note	TransMembrane:6 (i344-362o374-395i513-534o554-579i618-637o643-665i)
MeliponaBeecheii_011562-T1	note	TransMembrane:1 (o344-365i)
MeliponaBeecheii_011567-T1	note	TransMembrane:1 (o3397-3423i)
MeliponaBeecheii_011572-T1	note	TransMembrane:1 (i180-201o)
MeliponaBeecheii_011574-T1	note	TransMembrane:7 (o36-64i76-101o126-148i160-182o209-228i259-283o303-326i)
MeliponaBeecheii_011582-T1	note	TransMembrane:2 (o12-30i217-239o)
MeliponaBeecheii_011595-T1	note	TransMembrane:2 (i35-56o130-149i)
MeliponaBeecheii_011597-T1	note	TransMembrane:3 (o390-410i422-442o448-470i)
MeliponaBeecheii_011598-T1	note	TransMembrane:1 (o45-71i)
MeliponaBeecheii_011599-T1	note	TransMembrane:3 (n7-18c26/27o109-129i141-158o170-193i)
MeliponaBeecheii_011602-T1	note	TransMembrane:6 (o56-80i190-211o223-244i372-391o403-422i434-457o)
MeliponaBeecheii_011603-T1	note	TransMembrane:1 (o20-38i)
MeliponaBeecheii_011607-T1	note	TransMembrane:3 (i9-29o494-517i980-997o)
MeliponaBeecheii_011609-T1	note	TransMembrane:1 (i78-102o)
MeliponaBeecheii_011611-T1	note	TransMembrane:1 (o66-88i)
MeliponaBeecheii_011612-T1	note	TransMembrane:9 (i39-57o383-404i424-449o461-483i495-521o527-544i556-583o595-617i624-646o)
MeliponaBeecheii_011613-T1	note	TransMembrane:4 (i53-72o84-101i210-230o236-255i)
MeliponaBeecheii_011619-T1	note	TransMembrane:2 (o17-38i514-535o)
MeliponaBeecheii_011623-T1	note	TransMembrane:1 (i213-231o)
MeliponaBeecheii_011626-T1	note	TransMembrane:2 (i113-131o137-156i)
MeliponaBeecheii_011627-T1	note	TransMembrane:1 (i123-143o)
MeliponaBeecheii_011628-T1	note	TransMembrane:1 (o305-322i)
MeliponaBeecheii_011630-T1	note	TransMembrane:1 (i344-362o)
MeliponaBeecheii_011639-T1	note	TransMembrane:4 (i12-32o38-61i68-88o94-115i)
MeliponaBeecheii_011641-T1	note	TransMembrane:7 (o762-779i922-944o989-1007i1019-1038o1058-1077i1135-1156o1183-1202i)
MeliponaBeecheii_011648-T1	note	TransMembrane:9 (o20-40i61-84o110-132i153-174o194-227i328-350o383-404i424-448o468-489i)
MeliponaBeecheii_011651-T1	note	TransMembrane:12 (i91-118o130-151i158-180o186-205i217-240o256-276i361-381o428-450i457-477o483-504i511-528o534-555i)
MeliponaBeecheii_011652-T1	note	TransMembrane:8 (i27-47o59-83i171-192o245-267i274-294o300-321i333-356o362-378i)
MeliponaBeecheii_011653-T1	note	TransMembrane:3 (i53-75o95-113i120-143o)
MeliponaBeecheii_011654-T1	note	TransMembrane:12 (i74-90o110-131i143-160o202-220i241-261o281-301i421-441o471-492i504-522o528-550i580-602o608-632i)
MeliponaBeecheii_011657-T1	note	TransMembrane:6 (i89-109o121-140i152-171o177-197i209-230o236-254i)
MeliponaBeecheii_011658-T1	note	TransMembrane:2 (o1144-1167i2139-2155o)
MeliponaBeecheii_011665-T1	note	TransMembrane:5 (o15-38i59-80o100-120i141-163o183-204i)
MeliponaBeecheii_011692-T1	note	TransMembrane:2 (o20-39i44-66o)
MeliponaBeecheii_011694-T1	note	TransMembrane:13 (o45-62i74-96o116-144i231-250o262-281i301-325o337-363i370-389o395-418i439-464o470-494i515-536o548-573i)
MeliponaBeecheii_011706-T1	note	TransMembrane:1 (i66-85o)
MeliponaBeecheii_011714-T1	note	TransMembrane:4 (o25-45i143-165o171-192i204-225o)
MeliponaBeecheii_011715-T1	note	TransMembrane:1 (o471-488i)
MeliponaBeecheii_011716-T1	note	TransMembrane:1 (o100-124i)
MeliponaBeecheii_011719-T1	note	TransMembrane:2 (i171-192o605-630i)
MeliponaBeecheii_011722-T1	note	TransMembrane:1 (o559-578i)
MeliponaBeecheii_011726-T1	note	TransMembrane:3 (o16-38i59-80o100-120i)
MeliponaBeecheii_011727-T1	note	TransMembrane:12 (i12-35o41-60i81-104o116-139i151-170o176-203i329-348o368-388i408-427o433-451i472-490o496-515i)
MeliponaBeecheii_011729-T1	note	TransMembrane:11 (i12-31o37-56i68-92o195-215i243-260o272-290i319-342o357-377i389-415o459-477i484-503o)
MeliponaBeecheii_011735-T1	note	TransMembrane:1 (o6-23i)
MeliponaBeecheii_011736-T1	note	TransMembrane:1 (i55-73o)
MeliponaBeecheii_011747-T1	note	TransMembrane:1 (o71-90i)
MeliponaBeecheii_011749-T1	note	TransMembrane:2 (i232-253o265-292i)
MeliponaBeecheii_011753-T1	note	TransMembrane:1 (i66-85o)
MeliponaBeecheii_011756-T1	note	TransMembrane:7 (o361-382i394-413o433-461i470-494o500-520i532-551o584-606i)
MeliponaBeecheii_011757-T1	note	TransMembrane:4 (i324-345o365-391i398-418o446-468i)
MeliponaBeecheii_011765-T1	note	TransMembrane:1 (o67-88i)
MeliponaBeecheii_011766-T1	note	TransMembrane:1 (o158-182i)
MeliponaBeecheii_011794-T1	note	TransMembrane:1 (o407-431i)
MeliponaBeecheii_011800-T1	note	TransMembrane:1 (o246-271i)
MeliponaBeecheii_011801-T1	note	TransMembrane:6 (i297-315o321-343i350-369o412-430i437-454o474-497i)
MeliponaBeecheii_011802-T1	note	TransMembrane:1 (o6-24i)
MeliponaBeecheii_011803-T1	note	TransMembrane:4 (i47-64o70-90i99-122o134-159i)
MeliponaBeecheii_011811-T1	note	TransMembrane:3 (o26-43i50-69o89-113i)
MeliponaBeecheii_011813-T1	note	TransMembrane:2 (i20-42o346-369i)
MeliponaBeecheii_011826-T1	note	TransMembrane:1 (i84-108o)
MeliponaBeecheii_011835-T1	note	TransMembrane:1 (i116-135o)
MeliponaBeecheii_011856-T1	note	TransMembrane:6 (o12-32i91-111o123-153i204-225o237-254i266-286o)
MeliponaBeecheii_011859-T1	note	TransMembrane:5 (o34-60i72-92o104-120i194-224o244-267i)
MeliponaBeecheii_011860-T1	note	TransMembrane:2 (o1411-1428i1707-1726o)
MeliponaBeecheii_011865-T1	note	TransMembrane:1 (o59-77i)
MeliponaBeecheii_011874-T1	note	TransMembrane:1 (n7-19c24/25o469-487i)
MeliponaBeecheii_011877-T1	note	TransMembrane:1 (o494-519i)
MeliponaBeecheii_011879-T1	note	TransMembrane:1 (n4-15c21/22o643-665i)
MeliponaBeecheii_011881-T1	note	TransMembrane:1 (o507-530i)
MeliponaBeecheii_011895-T1	note	TransMembrane:1 (o88-109i)
MeliponaBeecheii_011897-T1	note	TransMembrane:6 (i20-40o60-82i103-124o162-182i202-219o225-247i)
MeliponaBeecheii_011901-T1	note	TransMembrane:6 (i194-213o233-256i268-290o374-393i414-435o447-473i)
MeliponaBeecheii_011904-T1	note	TransMembrane:1 (o2640-2662i)
MeliponaBeecheii_011906-T1	note	TransMembrane:1 (o57-78i)
MeliponaBeecheii_011916-T1	note	TransMembrane:1 (o217-237i)
MeliponaBeecheii_011918-T1	note	TransMembrane:1 (i130-150o)
MeliponaBeecheii_011923-T1	note	TransMembrane:1 (i159-175o)
MeliponaBeecheii_011927-T1	note	TransMembrane:7 (o497-514i526-549o569-593i605-629o635-655i667-685o714-738i)
MeliponaBeecheii_011928-T1	note	TransMembrane:7 (o448-467i479-502o522-549i561-584o590-610i622-641o675-693i)
MeliponaBeecheii_011947-T1	note	TransMembrane:1 (n7-18c23/24o498-518i)
MeliponaBeecheii_011968-T1	note	TransMembrane:11 (o45-62i69-87o93-115i127-150o156-174i263-280o292-313i320-340o346-370i382-403o409-429i)
MeliponaBeecheii_011969-T1	note	TransMembrane:1 (o22-45i)
MeliponaBeecheii_011975-T1	note	TransMembrane:5 (i50-71o107-126i138-158o170-190i211-228o)
MeliponaBeecheii_011979-T1	note	TransMembrane:12 (i12-34o58-81i88-107o113-135i147-165o171-193i238-259o271-291i303-328o334-352i373-393o399-423i)
MeliponaBeecheii_011982-T1	note	TransMembrane:1 (i304-324o)
MeliponaBeecheii_011985-T1	note	TransMembrane:10 (i115-137o149-169i354-373o379-397i916-936o942-964i994-1014o1020-1042i1049-1067o1082-1100i)
MeliponaBeecheii_011987-T1	note	TransMembrane:7 (i408-428o610-629i650-670o676-693i714-735o763-780i792-814o)
MeliponaBeecheii_011992-T1	note	TransMembrane:2 (i879-901o907-925i)
MeliponaBeecheii_011996-T1	note	TransMembrane:1 (o20-42i)
MeliponaBeecheii_011999-T1	note	TransMembrane:1 (n4-15c20/21o1247-1269i)
MeliponaBeecheii_012000-T1	note	TransMembrane:1 (o12-33i)
MeliponaBeecheii_012001-T1	note	TransMembrane:1 (n22-33c38/39o784-805i)
MeliponaBeecheii_012003-T1	note	TransMembrane:1 (i267-288o)
MeliponaBeecheii_012004-T1	note	TransMembrane:1 (i7-27o)
MeliponaBeecheii_012005-T1	note	TransMembrane:2 (i21-39o45-66i)
MeliponaBeecheii_012007-T1	note	TransMembrane:12 (o19-39i51-71o83-107i119-140o160-180i187-211o226-245i257-277o289-309i374-398o427-454i490-509o)
MeliponaBeecheii_012011-T1	note	TransMembrane:2 (i120-141o166-187i)
MeliponaBeecheii_012012-T1	note	TransMembrane:4 (i12-31o37-58i70-91o137-163i)
MeliponaBeecheii_012016-T1	note	TransMembrane:12 (i91-111o148-173i180-199o205-227i248-269o297-317i324-341o347-365i377-401o432-456i463-488o704-721i)
MeliponaBeecheii_012029-T1	note	TransMembrane:1 (o60-85i)
MeliponaBeecheii_012037-T1	note	TransMembrane:1 (o80-99i)
MeliponaBeecheii_012044-T1	note	TransMembrane:3 (o340-359i416-438o602-626i)
MeliponaBeecheii_012057-T1	note	TransMembrane:1 (n4-11c16/17o40-60i)
MeliponaBeecheii_012076-T1	note	TransMembrane:4 (i281-302o367-386i601-625o805-829i)
MeliponaBeecheii_012080-T1	note	TransMembrane:11 (i31-57o122-140i152-171o177-198i210-229o235-254i298-318o338-362i383-416o436-457i469-487o)
MeliponaBeecheii_012081-T1	note	TransMembrane:1 (o41-62i)
MeliponaBeecheii_012114-T1	note	TransMembrane:2 (i168-194o200-220i)
MeliponaBeecheii_012121-T1	note	TransMembrane:1 (o1092-1110i)
MeliponaBeecheii_012123-T1	note	TransMembrane:16 (o31-52i59-80o100-119i131-149o161-181i291-316o336-358i410-432o438-456i523-544o564-584i958-986o1006-1037i1086-1102o1108-1126i1191-1212o)
MeliponaBeecheii_012124-T1	note	TransMembrane:5 (o67-88i372-392o412-428i495-514o520-541i)
MeliponaBeecheii_012130-T1	note	TransMembrane:9 (i42-68o74-92i123-140o210-231i243-263o275-296i322-340o352-372i381-407o)
MeliponaBeecheii_012131-T1	note	TransMembrane:4 (i9-30o42-68i80-100o120-136i)
MeliponaBeecheii_012132-T1	note	TransMembrane:8 (n10-21c26/27o61-88i121-147o159-183i195-218o246-270i282-300o306-325i337-355o)
MeliponaBeecheii_012134-T1	note	TransMembrane:1 (o2518-2542i)
MeliponaBeecheii_012158-T1	note	TransMembrane:7 (o6-25i32-56o62-85i106-125o145-168i180-196o202-221i)
MeliponaBeecheii_012163-T1	note	TransMembrane:1 (o70-89i)
MeliponaBeecheii_012187-T1	note	TransMembrane:1 (i200-225o)
MeliponaBeecheii_012196-T1	note	TransMembrane:1 (i50-66o)
MeliponaBeecheii_012202-T1	note	TransMembrane:1 (o242-260i)
MeliponaBeecheii_012204-T1	note	TransMembrane:2 (n7-15c20/21o424-450i494-512o)
MeliponaBeecheii_012214-T1	note	TransMembrane:6 (i30-49o61-80i112-135o147-169i190-209o215-237i)
MeliponaBeecheii_012216-T1	note	TransMembrane:6 (o114-133i145-166o178-199i211-232o238-260i314-337o)
MeliponaBeecheii_012217-T1	note	TransMembrane:4 (i45-72o78-99i111-131o143-162i)
MeliponaBeecheii_012218-T1	note	TransMembrane:1 (n6-14c18/19o692-712i)
MeliponaBeecheii_012220-T1	note	TransMembrane:1 (n5-16c21/22o151-176i)
MeliponaBeecheii_012222-T1	note	TransMembrane:1 (n5-16c21/22o986-1008i)
MeliponaBeecheii_012226-T1	note	TransMembrane:2 (i174-192o204-222i)
MeliponaBeecheii_012233-T1	note	TransMembrane:3 (o12-30i295-312o324-342i)
MeliponaBeecheii_012235-T1	note	TransMembrane:1 (o670-692i)
MeliponaBeecheii_012269-T1	note	TransMembrane:5 (i133-152o164-183i294-313o319-338i383-405o)
MeliponaBeecheii_012286-T1	note	TransMembrane:1 (i116-139o)
MeliponaBeecheii_012291-T1	note	TransMembrane:1 (i190-209o)
MeliponaBeecheii_012293-T1	note	TransMembrane:2 (i166-184o204-222i)
MeliponaBeecheii_012295-T1	note	TransMembrane:1 (o12-29i)
MeliponaBeecheii_012298-T1	note	TransMembrane:1 (i55-75o)
MeliponaBeecheii_012301-T1	note	TransMembrane:1 (o6-29i)
MeliponaBeecheii_012303-T1	note	TransMembrane:1 (i427-453o)
MeliponaBeecheii_012306-T1	note	TransMembrane:1 (o48-67i)
MeliponaBeecheii_012328-T1	note	TransMembrane:1 (o3417-3442i)
MeliponaBeecheii_012334-T1	note	TransMembrane:5 (o6-28i381-402o422-440i447-470o628-648i)
MeliponaBeecheii_012335-T1	note	TransMembrane:4 (i36-58o64-85i183-205o217-237i)
MeliponaBeecheii_012336-T1	note	TransMembrane:6 (o15-36i43-63o75-97i160-176o188-207i228-247o)
MeliponaBeecheii_012337-T1	note	TransMembrane:6 (i54-74o86-106i118-138o201-222i234-255o300-319i)
MeliponaBeecheii_012338-T1	note	TransMembrane:4 (i45-64o76-99i192-214o220-238i)
MeliponaBeecheii_012339-T1	note	TransMembrane:4 (i46-66o72-95i187-209o221-240i)
MeliponaBeecheii_012341-T1	note	TransMembrane:1 (i33-58o)
MeliponaBeecheii_012344-T1	note	TransMembrane:5 (o53-81i93-111o131-153i174-194o227-247i)
MeliponaBeecheii_012345-T1	note	TransMembrane:2 (i12-29o49-73i)
MeliponaBeecheii_012349-T1	note	TransMembrane:12 (i36-59o162-185i192-216o228-245i257-275o281-299i366-384o399-420i427-446o452-475i487-507o513-533i)
MeliponaBeecheii_012350-T1	note	TransMembrane:11 (o42-62i172-189o195-219i226-248o254-276i283-302o381-403i410-430o436-457i469-487o493-516i)
MeliponaBeecheii_012351-T1	note	TransMembrane:12 (i64-89o182-201i208-227o239-260i267-288o294-315i385-402o414-436i443-461o467-491i503-523o529-549i)
MeliponaBeecheii_012362-T1	note	TransMembrane:4 (o12-30i42-67o136-160i172-198o)
MeliponaBeecheii_012364-T1	note	TransMembrane:1 (o136-157i)
MeliponaBeecheii_012377-T1	note	TransMembrane:1 (o20-40i)
MeliponaBeecheii_012395-T1	note	TransMembrane:1 (i12-33o)
MeliponaBeecheii_012406-T1	note	TransMembrane:2 (o100-118i577-597o)
MeliponaBeecheii_012414-T1	note	TransMembrane:1 (o763-781i)
MeliponaBeecheii_012420-T1	note	TransMembrane:3 (o6-23i35-52o58-76i)
MeliponaBeecheii_012421-T1	note	TransMembrane:5 (o6-23i35-52o58-76i122-141o170-189i)
MeliponaBeecheii_012423-T1	note	TransMembrane:3 (o6-23i35-52o58-76i)
MeliponaBeecheii_012425-T1	note	TransMembrane:4 (i33-52o58-80i121-145o174-196i)
MeliponaBeecheii_012426-T1	note	TransMembrane:1 (i21-41o)
MeliponaBeecheii_012427-T1	note	TransMembrane:4 (i42-60o66-88i145-164o195-213i)
MeliponaBeecheii_012428-T1	note	TransMembrane:2 (i32-51o120-144i)
MeliponaBeecheii_012429-T1	note	TransMembrane:1 (o215-241i)
MeliponaBeecheii_012452-T1	note	TransMembrane:1 (o73-93i)
MeliponaBeecheii_012457-T1	note	TransMembrane:1 (i34-54o)
MeliponaBeecheii_012468-T1	note	TransMembrane:7 (o42-62i74-92o112-133i154-172o184-207i227-247o267-286i)
MeliponaBeecheii_012475-T1	note	TransMembrane:5 (n8-19c23/24o78-96i108-128o157-178i190-208o220-247i)
MeliponaBeecheii_012489-T1	note	TransMembrane:3 (o501-527i539-557o594-610i)
MeliponaBeecheii_012532-T1	note	TransMembrane:3 (i239-260o298-316i337-358o)
MeliponaBeecheii_012537-T1	note	TransMembrane:6 (i20-41o61-84i105-126o150-166i209-230o250-272i)
MeliponaBeecheii_012541-T1	note	TransMembrane:1 (o30-52i)
MeliponaBeecheii_012572-T1	note	TransMembrane:2 (i21-39o889-908i)
MeliponaBeecheii_012575-T1	note	TransMembrane:1 (n10-17c21/22o787-811i)
MeliponaBeecheii_012581-T1	note	TransMembrane:12 (i67-88o108-129i136-154o160-183i195-222o234-255i333-354o423-445i452-471o477-500i507-526o532-551i)
MeliponaBeecheii_012596-T1	note	TransMembrane:1 (o1254-1278i)
MeliponaBeecheii_012604-T1	note	TransMembrane:1 (i106-124o)
MeliponaBeecheii_012605-T1	note	TransMembrane:1 (o6-26i)
MeliponaBeecheii_012607-T1	note	TransMembrane:10 (i30-55o105-123i130-149o155-175i187-206o218-237i339-359o365-387i399-421o433-454i)
MeliponaBeecheii_012626-T1	note	TransMembrane:1 (o446-469i)
MeliponaBeecheii_012627-T1	note	TransMembrane:11 (i53-75o81-102i144-168o174-196i208-228o248-270i282-305o325-347i368-385o391-411i432-457o)
MeliponaBeecheii_012628-T1	note	TransMembrane:11 (i37-56o62-86i127-147o167-183i190-211o223-242i263-283o308-328i348-365o371-391i403-422o)
MeliponaBeecheii_012634-T1	note	TransMembrane:7 (o120-139i151-170o190-210i217-234o246-265i277-297o317-337i)
MeliponaBeecheii_012649-T1	note	TransMembrane:1 (o29-48i)
MeliponaBeecheii_012664-T1	note	TransMembrane:1 (n4-15c19/20o566-590i)
MeliponaBeecheii_012665-T1	note	TransMembrane:7 (o65-85i97-117o137-159i171-189o195-219i319-339o351-371i)
MeliponaBeecheii_012666-T1	note	TransMembrane:4 (i12-36o70-94i115-136o142-163i)
MeliponaBeecheii_012670-T1	note	TransMembrane:1 (n3-11c16/17o847-867i)
MeliponaBeecheii_012680-T1	note	TransMembrane:1 (i896-917o)
MeliponaBeecheii_012681-T1	note	TransMembrane:1 (n22-30c35/36o1727-1749i)
MeliponaBeecheii_012684-T1	note	TransMembrane:1 (i171-188o)
MeliponaBeecheii_012694-T1	note	TransMembrane:1 (i102-121o)
MeliponaBeecheii_012699-T1	note	TransMembrane:1 (o12-29i)
MeliponaBeecheii_012709-T1	note	TransMembrane:1 (o6-28i)
MeliponaBeecheii_012721-T1	note	TransMembrane:11 (i21-42o90-111i118-137o143-165i177-201o207-228i264-289o309-332i353-385o405-427i439-459o)
MeliponaBeecheii_012764-T1	note	TransMembrane:6 (i43-61o67-87i107-130o150-172i184-204o210-230i)
MeliponaBeecheii_012765-T1	note	TransMembrane:4 (o20-43i50-68o168-192i204-227o)
MeliponaBeecheii_012771-T1	note	TransMembrane:4 (o17-36i80-98o104-121i128-149o)
MeliponaBeecheii_012782-T1	note	TransMembrane:10 (o27-47i59-84o104-124i145-173o253-276i316-335o355-375i407-427o439-456i468-489o)
MeliponaBeecheii_012784-T1	note	TransMembrane:7 (i21-41o53-72i93-117o147-170i191-212o313-336i348-367o)
MeliponaBeecheii_012787-T1	note	TransMembrane:6 (i137-170o559-585i597-622o699-725i737-754o766-785i)
MeliponaBeecheii_012789-T1	note	TransMembrane:2 (i47-68o536-554i)
MeliponaBeecheii_012790-T1	note	TransMembrane:13 (i106-127o133-150i157-175o187-213i225-248o290-315i336-355o397-417i438-455o486-504i516-540o546-565i605-632o)
MeliponaBeecheii_012791-T1	note	TransMembrane:1 (n5-16c21/22o278-300i)
MeliponaBeecheii_012797-T1	note	TransMembrane:7 (i110-131o173-194i229-251o257-277i335-358o378-402i445-465o)
MeliponaBeecheii_012803-T1	note	TransMembrane:13 (o51-71i83-105o132-154i166-191o197-220i232-257o269-294i306-324o330-350i362-380o392-413i425-444o464-483i)
MeliponaBeecheii_012815-T1	note	TransMembrane:1 (i12-34o)
MeliponaBeecheii_012824-T1	note	TransMembrane:5 (i99-121o150-168i310-334o395-415i427-445o)
MeliponaBeecheii_012826-T1	note	TransMembrane:8 (i47-68o74-97i118-138o144-162i198-214o226-250i360-380o386-404i)
MeliponaBeecheii_012827-T1	note	TransMembrane:7 (n3-10c18/19o56-80i92-113o133-151i172-193o224-242i287-307o327-350i)
MeliponaBeecheii_012828-T1	note	TransMembrane:1 (n8-19c24/25o179-201i)
MeliponaBeecheii_012829-T1	note	TransMembrane:1 (i12-38o)
MeliponaBeecheii_012831-T1	note	TransMembrane:1 (o1879-1903i)
MeliponaBeecheii_012834-T1	note	TransMembrane:2 (n3-10c15/16o396-419i431-451o)
MeliponaBeecheii_012835-T1	note	TransMembrane:1 (i33-52o)
MeliponaBeecheii_012836-T1	note	TransMembrane:3 (i114-132o181-199i211-232o)
MeliponaBeecheii_012839-T1	note	TransMembrane:2 (n7-14c18/19o674-692i712-730o)
MeliponaBeecheii_012847-T1	note	TransMembrane:6 (i40-58o70-89i145-164o170-191i203-224o244-261i)
MeliponaBeecheii_012848-T1	note	TransMembrane:2 (i12-39o74-94i)
MeliponaBeecheii_012858-T1	note	TransMembrane:1 (o38-59i)
MeliponaBeecheii_012860-T1	note	TransMembrane:4 (i12-38o58-80i281-300o320-336i)
MeliponaBeecheii_012875-T1	note	TransMembrane:12 (i16-36o56-74i86-106o112-132i144-164o176-194i386-411o423-440i452-472o478-501i513-535o541-562i)
MeliponaBeecheii_012888-T1	note	TransMembrane:5 (o24-48i69-86o92-110i119-136o156-176i)
MeliponaBeecheii_012889-T1	note	TransMembrane:1 (o12-31i)
MeliponaBeecheii_012892-T1	note	TransMembrane:2 (i7-28o504-521i)
MeliponaBeecheii_012896-T1	note	TransMembrane:1 (o43-63i)
MeliponaBeecheii_012899-T1	note	TransMembrane:1 (o883-905i)
MeliponaBeecheii_012908-T1	note	TransMembrane:3 (o93-112i229-251o423-445i)
MeliponaBeecheii_012909-T1	note	TransMembrane:6 (o42-59i71-90o119-141i162-182o202-228i240-261o)
MeliponaBeecheii_012910-T1	note	TransMembrane:1 (i424-442o)
MeliponaBeecheii_012914-T1	note	TransMembrane:1 (o464-481i)
MeliponaBeecheii_012915-T1	note	TransMembrane:7 (o36-60i72-98o110-131i152-177o197-220i485-506o526-549i)
MeliponaBeecheii_012916-T1	note	TransMembrane:2 (o12-35i42-63o)
MeliponaBeecheii_012921-T1	note	TransMembrane:3 (i28-48o54-71i92-110o)
MeliponaBeecheii_012922-T1	note	TransMembrane:8 (i12-33o81-101i121-140o146-164i185-210o216-239i260-279o285-307i)
MeliponaBeecheii_012927-T1	note	TransMembrane:1 (i148-166o)
MeliponaBeecheii_012935-T1	note	TransMembrane:1 (i110-135o)
MeliponaBeecheii_012950-T1	note	TransMembrane:1 (i164-186o)
MeliponaBeecheii_012958-T1	note	TransMembrane:1 (i189-213o)
MeliponaBeecheii_013007-T1	note	TransMembrane:1 (o100-120i)
MeliponaBeecheii_013011-T1	note	TransMembrane:1 (i239-258o)
MeliponaBeecheii_013024-T1	note	TransMembrane:1 (o18-39i)
MeliponaBeecheii_013047-T1	note	TransMembrane:1 (i21-39o)
MeliponaBeecheii_013049-T1	note	TransMembrane:1 (i9-30o)
MeliponaBeecheii_013056-T1	note	TransMembrane:3 (n6-16c20/21o283-307i463-480o486-505i)
MeliponaBeecheii_013057-T1	note	TransMembrane:2 (i206-228o234-253i)
MeliponaBeecheii_013060-T1	note	TransMembrane:1 (o99-122i)
MeliponaBeecheii_013066-T1	note	TransMembrane:1 (i53-72o)
MeliponaBeecheii_013071-T1	note	TransMembrane:9 (i12-43o271-289i301-328o334-355i382-400o406-428i519-541o618-639i709-731o)
MeliponaBeecheii_013072-T1	note	TransMembrane:10 (i164-182o188-210i222-240o246-267i329-349o369-390i397-419o431-457i469-489o501-519i)
MeliponaBeecheii_013087-T1	note	TransMembrane:1 (i67-84o)
MeliponaBeecheii_013089-T1	note	TransMembrane:1 (o14-34i)
MeliponaBeecheii_013098-T1	note	TransMembrane:1 (o12-30i)
MeliponaBeecheii_013105-T1	note	TransMembrane:12 (i38-58o98-115i122-144o156-178i190-212o218-240i285-301o321-341i353-373o379-400i412-434o446-466i)
MeliponaBeecheii_013106-T1	note	TransMembrane:6 (o357-377i384-405o428-448i555-582o588-607i614-634o)
MeliponaBeecheii_013108-T1	note	TransMembrane:5 (i76-97o113-134i141-167o179-195i202-221o)
MeliponaBeecheii_013112-T1	note	TransMembrane:10 (i50-73o85-106i127-146o158-175i184-202o225-245i315-333o373-391i398-417o437-455i)
MeliponaBeecheii_013125-T1	note	TransMembrane:10 (i57-76o96-114i135-152o164-180i192-212o232-251i271-287o299-317i327-345o351-372i)
MeliponaBeecheii_013129-T1	note	TransMembrane:1 (o22-45i)
MeliponaBeecheii_013130-T1	note	TransMembrane:1 (i200-220o)
MeliponaBeecheii_013131-T1	note	TransMembrane:1 (o61-81i)
MeliponaBeecheii_013141-T1	note	TransMembrane:1 (o31-51i)
MeliponaBeecheii_013146-T1	note	TransMembrane:4 (i60-84o104-130i184-202o214-231i)
MeliponaBeecheii_013147-T1	note	TransMembrane:1 (i191-215o)
MeliponaBeecheii_013148-T1	note	TransMembrane:1 (o1390-1417i)
MeliponaBeecheii_013194-T1	note	TransMembrane:10 (i436-455o544-563i583-600o657-683i695-711o717-738i750-768o788-810i822-845o857-880i)
MeliponaBeecheii_013198-T1	note	TransMembrane:1 (o14-37i)
MeliponaBeecheii_013215-T1	note	TransMembrane:13 (o6-23i44-72o112-132i139-162o168-187i199-223o229-249i288-311o331-348i369-388o394-415i427-450o462-482i)
MeliponaBeecheii_013237-T1	note	TransMembrane:1 (i147-168o)
MeliponaBeecheii_013239-T1	note	TransMembrane:5 (o45-63i70-86o92-110i131-159o165-184i)
MeliponaBeecheii_013246-T1	note	TransMembrane:11 (o6-26i115-132o138-158i197-219o225-244i452-470o482-502i514-532o544-565i577-598o604-625i)
MeliponaBeecheii_013252-T1	note	TransMembrane:10 (i89-109o121-142i284-306o318-339i770-790o796-818i851-873o915-935i947-967o979-995i)
MeliponaBeecheii_013255-T1	note	TransMembrane:11 (o106-123i135-152o158-181i193-216o232-253i332-353o405-427i434-454o460-481i493-516o522-541i)
MeliponaBeecheii_013257-T1	note	TransMembrane:1 (o274-295i)
MeliponaBeecheii_013286-T1	note	TransMembrane:1 (o6-25i)
MeliponaBeecheii_013290-T1	note	TransMembrane:1 (i141-158o)
MeliponaBeecheii_013308-T1	note	TransMembrane:4 (o46-68i80-107o127-147i159-176o)
MeliponaBeecheii_013313-T1	note	TransMembrane:1 (i74-96o)
MeliponaBeecheii_013314-T1	note	TransMembrane:9 (i7-28o40-57i69-86o106-124i136-161o181-204i225-242o248-271i291-309o)
MeliponaBeecheii_013316-T1	note	TransMembrane:1 (o211-231i)
MeliponaBeecheii_013322-T1	note	TransMembrane:2 (i16-35o47-67i)
MeliponaBeecheii_013325-T1	note	TransMembrane:1 (o38-65i)
MeliponaBeecheii_013326-T1	note	TransMembrane:1 (i16-35o)
MeliponaBeecheii_013327-T1	note	TransMembrane:1 (i12-33o)
MeliponaBeecheii_013335-T1	note	TransMembrane:1 (o16-36i)
MeliponaBeecheii_013338-T1	note	TransMembrane:2 (o6-30i50-69o)
MeliponaBeecheii_013339-T1	note	TransMembrane:1 (i12-36o)
MeliponaBeecheii_013347-T1	note	TransMembrane:1 (o128-146i)
MeliponaBeecheii_013350-T1	note	TransMembrane:1 (o68-86i)
MeliponaBeecheii_013363-T1	note	TransMembrane:1 (o517-535i)
MeliponaBeecheii_013369-T1	note	TransMembrane:2 (i7-26o32-51i)
MeliponaBeecheii_013374-T1	note	TransMembrane:3 (o39-72i93-113o133-153i)
MeliponaBeecheii_013414-T1	note	TransMembrane:1 (o6-21i)
MeliponaBeecheii_013415-T1	note	TransMembrane:1 (o6-21i)
MeliponaBeecheii_013437-T1	note	TransMembrane:1 (o217-236i)
MeliponaBeecheii_013454-T1	note	TransMembrane:1 (i67-87o)
MeliponaBeecheii_013504-T1	note	TransMembrane:1 (o72-97i)
MeliponaBeecheii_013530-T1	note	TransMembrane:1 (o775-795i)
MeliponaBeecheii_013531-T1	note	TransMembrane:12 (i115-134o154-174i181-201o207-227i239-258o264-285i349-374o386-407i414-436o448-474i486-505o517-536i)
MeliponaBeecheii_013534-T1	note	TransMembrane:12 (i16-37o57-76i88-105o111-133i145-163o169-190i255-279o291-311i318-338o350-376i388-408o420-439i)
MeliponaBeecheii_013535-T1	note	TransMembrane:1 (i37-57o)
MeliponaBeecheii_013541-T1	note	TransMembrane:1 (o205-222i)
MeliponaBeecheii_013547-T1	note	TransMembrane:1 (o140-169i)
MeliponaBeecheii_013548-T1	note	TransMembrane:1 (i74-92o)
MeliponaBeecheii_013554-T1	note	TransMembrane:2 (i486-505o525-548i)
MeliponaBeecheii_013558-T1	note	TransMembrane:2 (i7-26o61-79i)
MeliponaBeecheii_013559-T1	note	TransMembrane:2 (o686-703i763-786o)
MeliponaBeecheii_013560-T1	note	TransMembrane:12 (i45-66o72-93i114-132o144-167i188-207o227-246i267-288o308-327i339-357o369-390i402-427o439-458i)
MeliponaBeecheii_013561-T1	note	TransMembrane:2 (i12-32o71-90i)
MeliponaBeecheii_013565-T1	note	TransMembrane:1 (i20-39o)
MeliponaBeecheii_013599-T1	note	TransMembrane:1 (o60-81i)
MeliponaBeecheii_013600-T1	note	TransMembrane:2 (i303-323o364-386i)
MeliponaBeecheii_013606-T1	note	TransMembrane:6 (i180-204o224-245i257-279o285-303i324-345o351-371i)
MeliponaBeecheii_013607-T1	note	TransMembrane:1 (o85-106i)
MeliponaBeecheii_013610-T1	note	TransMembrane:2 (i159-177o1018-1040i)
MeliponaBeecheii_013612-T1	note	TransMembrane:1 (n3-14c19/20o297-320i)
MeliponaBeecheii_013617-T1	note	TransMembrane:12 (i119-139o369-390i402-427o433-452i479-502o508-533i583-601o790-809i816-836o842-860i881-902o914-940i)
MeliponaBeecheii_013618-T1	note	TransMembrane:1 (n3-13c18/19o404-426i)
MeliponaBeecheii_013630-T1	note	TransMembrane:2 (i12-28o34-51i)
MeliponaBeecheii_013633-T1	note	TransMembrane:1 (n4-14c19/20o742-764i)
MeliponaBeecheii_013642-T1	note	TransMembrane:1 (o792-811i)
MeliponaBeecheii_013645-T1	note	TransMembrane:1 (n3-14c23/24o173-196i)
MeliponaBeecheii_013647-T1	note	TransMembrane:1 (o6-24i)
MeliponaBeecheii_013649-T1	note	TransMembrane:8 (o584-606i618-637o674-700i707-727o787-805i825-845o877-895i907-930o)
MeliponaBeecheii_013666-T1	note	TransMembrane:1 (i30-48o)
MeliponaBeecheii_013678-T1	note	TransMembrane:1 (o601-623i)
MeliponaBeecheii_013680-T1	note	TransMembrane:1 (o601-622i)
MeliponaBeecheii_013691-T1	note	TransMembrane:1 (o20-38i)
MeliponaBeecheii_013697-T1	note	TransMembrane:13 (o24-43i64-85o91-117i138-163o169-191i203-230o250-268i289-312o332-355i395-414o420-445i452-473o524-546i)
MeliponaBeecheii_013699-T1	note	TransMembrane:3 (i12-32o235-253i723-745o)
MeliponaBeecheii_013700-T1	note	TransMembrane:1 (i77-96o)
MeliponaBeecheii_013715-T1	note	TransMembrane:1 (i126-146o)
MeliponaBeecheii_013716-T1	note	TransMembrane:1 (o349-373i)
MeliponaBeecheii_013719-T1	note	TransMembrane:2 (i164-183o203-225i)
MeliponaBeecheii_013722-T1	note	TransMembrane:3 (o26-42i54-77o89-111i)
MeliponaBeecheii_013725-T1	note	TransMembrane:5 (n18-31c39/40o137-155i176-200o206-228i240-258o264-284i)
MeliponaBeecheii_013729-T1	note	TransMembrane:2 (i199-220o2396-2417i)
MeliponaBeecheii_013731-T1	note	TransMembrane:9 (o6-27i39-65o77-97i109-128o148-170i287-309o342-365i377-397o424-443i)
MeliponaBeecheii_013741-T1	note	TransMembrane:7 (n7-17c25/26o222-239i251-272o292-309i321-339o359-379i391-418o424-445i)
MeliponaBeecheii_013745-T1	note	TransMembrane:1 (o504-523i)
MeliponaBeecheii_013757-T1	note	TransMembrane:1 (i20-42o)
MeliponaBeecheii_013764-T1	note	TransMembrane:1 (o2643-2666i)
MeliponaBeecheii_013774-T1	note	TransMembrane:5 (o55-76i97-117o261-280i287-306o1336-1363i)
MeliponaBeecheii_013794-T1	note	TransMembrane:1 (o1463-1483i)
MeliponaBeecheii_013796-T1	note	TransMembrane:10 (o55-73i94-116o128-148i178-199o219-241i262-285o297-317i338-360o396-418i439-460o)
MeliponaBeecheii_013797-T1	note	TransMembrane:1 (o734-756i)
MeliponaBeecheii_013803-T1	note	TransMembrane:9 (i38-59o65-87i108-134o197-214i226-247o273-296i308-326o422-453i460-481o)
MeliponaBeecheii_013805-T1	note	TransMembrane:2 (n3-14c23/24o39-64i85-108o)
MeliponaBeecheii_013809-T1	note	TransMembrane:5 (i7-26o46-68i89-113o133-162i174-195o)
MeliponaBeecheii_013816-T1	note	TransMembrane:1 (o65-87i)
MeliponaBeecheii_013819-T1	note	TransMembrane:1 (o458-481i)
MeliponaBeecheii_013821-T1	note	TransMembrane:1 (n10-18c23/24o281-301i)
MeliponaBeecheii_013828-T1	note	TransMembrane:1 (o704-725i)
MeliponaBeecheii_013834-T1	note	TransMembrane:1 (i448-466o)
MeliponaBeecheii_013835-T1	note	TransMembrane:1 (i12-29o)
MeliponaBeecheii_013840-T1	note	TransMembrane:12 (i178-199o219-238i250-269o275-296i308-329o335-353i415-433o445-465i472-494o506-530i542-562o574-593i)
MeliponaBeecheii_013848-T1	note	TransMembrane:2 (i162-181o187-209i)
MeliponaBeecheii_013851-T1	note	TransMembrane:1 (n3-14c18/19o307-327i)
MeliponaBeecheii_013853-T1	note	TransMembrane:1 (o366-386i)
MeliponaBeecheii_013858-T1	note	TransMembrane:1 (o6-32i)
MeliponaBeecheii_013865-T1	note	TransMembrane:6 (o19-35i47-70o82-105i117-134o154-175i182-201o)
MeliponaBeecheii_013866-T1	note	TransMembrane:6 (i12-34o88-108i129-152o158-181i193-212o218-236i)
MeliponaBeecheii_013868-T1	note	TransMembrane:10 (o46-66i87-111o117-143i155-171o177-195i313-334o346-368i380-398o418-439i451-472o)
[truncated: 1,187 more rows]
