# Supplementary material for: Prevalent bee venom genes evolved before the aculeate stinger and eusociality
Source: BMC Biol. 2023 Oct 23;21:229. doi: 10.1186/s12915-023-01656-5 (PMC10591384; doi:10.1186/s12915-023-01656-5)
Supplement: Supplementary file 40 — Additional file 40. Genome annotation of Melipona beecheii. [file 12915_2023_1656_MOESM40_ESM.zip › Melipona_beecheii.annotation.funannotate181.Oct2020/annotations/annotations.eggnog.txt]

MeliponaBeecheii_000010-T1	note	EggNog:ENOG4103GWI
MeliponaBeecheii_000010-T1	note	COG:Q
MeliponaBeecheii_000013-T1	note	EggNog:ENOG411E90P
MeliponaBeecheii_000013-T1	note	COG:S
MeliponaBeecheii_000018-T1	note	EggNog:ENOG410VMAT
MeliponaBeecheii_000018-T1	note	COG:S
MeliponaBeecheii_000020-T1	note	EggNog:ENOG41035QA
MeliponaBeecheii_000020-T1	note	COG:A
MeliponaBeecheii_000022-T1	note	EggNog:ENOG41032IR
MeliponaBeecheii_000022-T1	note	COG:B,K
MeliponaBeecheii_000023-T1	note	EggNog:ENOG4103BGH
MeliponaBeecheii_000025-T1	note	EggNog:ENOG410VXMT
MeliponaBeecheii_000026-T1	note	EggNog:ENOG41037UN
MeliponaBeecheii_000026-T1	note	COG:S
MeliponaBeecheii_000037-T1	note	EggNog:ENOG4103HE5
MeliponaBeecheii_000037-T1	note	COG:S
MeliponaBeecheii_000044-T1	note	EggNog:ENOG41KOG1075
MeliponaBeecheii_000044-T1	note	COG:S
MeliponaBeecheii_000059-T1	note	EggNog:ENOG410V9X3
MeliponaBeecheii_000059-T1	note	COG:S
MeliponaBeecheii_000075-T1	note	EggNog:ENOG41038PD
MeliponaBeecheii_000075-T1	note	COG:S
MeliponaBeecheii_000083-T1	note	EggNog:ENOG41035MR
MeliponaBeecheii_000083-T1	note	COG:U
MeliponaBeecheii_000119-T1	note	EggNog:ENOG41035JJ
MeliponaBeecheii_000119-T1	note	COG:T
MeliponaBeecheii_000120-T1	note	EggNog:ENOG41035JJ
MeliponaBeecheii_000120-T1	note	COG:T
MeliponaBeecheii_000122-T1	note	EggNog:ENOG4103GRJ
MeliponaBeecheii_000123-T1	note	EggNog:ENOG41036FE
MeliponaBeecheii_000123-T1	note	COG:I
MeliponaBeecheii_000124-T1	note	EggNog:ENOG41033Z0
MeliponaBeecheii_000124-T1	note	COG:S
MeliponaBeecheii_000125-T1	note	EggNog:ENOG41037W2
MeliponaBeecheii_000125-T1	note	COG:T
MeliponaBeecheii_000126-T1	note	EggNog:ENOG41031YJ
MeliponaBeecheii_000126-T1	note	COG:K
MeliponaBeecheii_000134-T1	note	EggNog:ENOG41033KR
MeliponaBeecheii_000134-T1	note	COG:T
MeliponaBeecheii_000136-T1	note	EggNog:ENOG41032J1
MeliponaBeecheii_000136-T1	note	COG:O,T
MeliponaBeecheii_000148-T1	note	EggNog:ENOG410347V
MeliponaBeecheii_000148-T1	note	COG:S
MeliponaBeecheii_000156-T1	note	EggNog:ENOG41035XA
MeliponaBeecheii_000156-T1	note	COG:U
MeliponaBeecheii_000157-T1	note	EggNog:ENOG4103847
MeliponaBeecheii_000157-T1	note	COG:A
MeliponaBeecheii_000158-T1	note	EggNog:ENOG4103HMI
MeliponaBeecheii_000158-T1	note	COG:A
MeliponaBeecheii_000159-T1	note	EggNog:ENOG41034PJ
MeliponaBeecheii_000159-T1	note	COG:G
MeliponaBeecheii_000160-T1	note	EggNog:ENOG41037DT
MeliponaBeecheii_000160-T1	note	COG:S
MeliponaBeecheii_000161-T1	note	EggNog:ENOG41033QQ
MeliponaBeecheii_000161-T1	note	COG:K
MeliponaBeecheii_000162-T1	note	EggNog:ENOG41033WP
MeliponaBeecheii_000162-T1	note	COG:K
MeliponaBeecheii_000163-T1	note	EggNog:ENOG4103693
MeliponaBeecheii_000163-T1	note	COG:I
MeliponaBeecheii_000165-T1	note	EggNog:ENOG41034AI
MeliponaBeecheii_000165-T1	note	COG:M
MeliponaBeecheii_000166-T1	note	EggNog:ENOG410WGM7
MeliponaBeecheii_000167-T1	note	EggNog:ENOG410WGM7
MeliponaBeecheii_000172-T1	note	EggNog:ENOG41035XM
MeliponaBeecheii_000172-T1	note	COG:T
MeliponaBeecheii_000173-T1	note	EggNog:ENOG41033Q6
MeliponaBeecheii_000173-T1	note	COG:T
MeliponaBeecheii_000174-T1	note	EggNog:ENOG41035G2
MeliponaBeecheii_000174-T1	note	COG:H
MeliponaBeecheii_000175-T1	note	EggNog:ENOG410379A
MeliponaBeecheii_000175-T1	note	COG:K
MeliponaBeecheii_000176-T1	note	EggNog:ENOG41033W9
MeliponaBeecheii_000176-T1	note	COG:S
MeliponaBeecheii_000177-T1	note	EggNog:ENOG41032DY
MeliponaBeecheii_000177-T1	note	COG:G
MeliponaBeecheii_000178-T1	note	EggNog:ENOG410WH76
MeliponaBeecheii_000178-T1	note	COG:T
MeliponaBeecheii_000180-T1	note	EggNog:ENOG41038BT
MeliponaBeecheii_000180-T1	note	COG:S
MeliponaBeecheii_000181-T1	note	EggNog:ENOG41035EY
MeliponaBeecheii_000181-T1	note	COG:O
MeliponaBeecheii_000183-T1	note	EggNog:ENOG4103H58
MeliponaBeecheii_000183-T1	note	COG:G
MeliponaBeecheii_000184-T1	note	EggNog:ENOG4103GW5
MeliponaBeecheii_000185-T1	note	EggNog:ENOG4103GIZ
MeliponaBeecheii_000185-T1	note	COG:U
MeliponaBeecheii_000186-T1	note	EggNog:ENOG4103HTG
MeliponaBeecheii_000186-T1	note	COG:T
MeliponaBeecheii_000187-T1	note	EggNog:ENOG4103HTG
MeliponaBeecheii_000187-T1	note	COG:T
MeliponaBeecheii_000188-T1	note	EggNog:ENOG4103HTG
MeliponaBeecheii_000188-T1	note	COG:T
MeliponaBeecheii_000189-T1	note	EggNog:ENOG4103HTG
MeliponaBeecheii_000189-T1	note	COG:T
MeliponaBeecheii_000190-T1	note	EggNog:ENOG4103HTG
MeliponaBeecheii_000190-T1	note	COG:T
MeliponaBeecheii_000200-T1	note	EggNog:ENOG4103GWV
MeliponaBeecheii_000219-T1	note	EggNog:ENOG4103H1W
MeliponaBeecheii_000220-T1	note	EggNog:ENOG4103H1W
MeliponaBeecheii_000225-T1	note	EggNog:ENOG41033D2
MeliponaBeecheii_000225-T1	note	COG:G
MeliponaBeecheii_000226-T1	note	EggNog:ENOG41032RF
MeliponaBeecheii_000226-T1	note	COG:K
MeliponaBeecheii_000227-T1	note	EggNog:ENOG4103990
MeliponaBeecheii_000227-T1	note	COG:S
MeliponaBeecheii_000228-T1	note	EggNog:ENOG41037B1
MeliponaBeecheii_000228-T1	note	COG:O
MeliponaBeecheii_000229-T1	note	EggNog:ENOG41036AT
MeliponaBeecheii_000229-T1	note	COG:S
MeliponaBeecheii_000230-T1	note	EggNog:ENOG41033GB
MeliponaBeecheii_000230-T1	note	COG:E
MeliponaBeecheii_000232-T1	note	EggNog:ENOG41033GB
MeliponaBeecheii_000232-T1	note	COG:E
MeliponaBeecheii_000234-T1	note	EggNog:ENOG41033NW
MeliponaBeecheii_000234-T1	note	COG:T
MeliponaBeecheii_000235-T1	note	EggNog:ENOG41033NW
MeliponaBeecheii_000235-T1	note	COG:T
MeliponaBeecheii_000236-T1	note	EggNog:ENOG41033NW
MeliponaBeecheii_000236-T1	note	COG:T
MeliponaBeecheii_000237-T1	note	EggNog:ENOG41033FU
MeliponaBeecheii_000237-T1	note	COG:O
MeliponaBeecheii_000238-T1	note	EggNog:ENOG41033FU
MeliponaBeecheii_000238-T1	note	COG:O
MeliponaBeecheii_000240-T1	note	EggNog:ENOG41037JB
MeliponaBeecheii_000240-T1	note	COG:P,T
MeliponaBeecheii_000241-T1	note	EggNog:ENOG41035R5
MeliponaBeecheii_000241-T1	note	COG:U
MeliponaBeecheii_000242-T1	note	EggNog:ENOG410369U
MeliponaBeecheii_000242-T1	note	COG:F
MeliponaBeecheii_000243-T1	note	EggNog:ENOG410369U
MeliponaBeecheii_000243-T1	note	COG:F
MeliponaBeecheii_000244-T1	note	EggNog:ENOG41037QQ
MeliponaBeecheii_000244-T1	note	COG:S
MeliponaBeecheii_000245-T1	note	EggNog:ENOG4103I3T
MeliponaBeecheii_000245-T1	note	COG:Z
MeliponaBeecheii_000246-T1	note	EggNog:ENOG41039IE
MeliponaBeecheii_000249-T1	note	EggNog:ENOG4103769
MeliponaBeecheii_000249-T1	note	COG:O
MeliponaBeecheii_000250-T1	note	EggNog:ENOG41035Z6
MeliponaBeecheii_000250-T1	note	COG:S
MeliponaBeecheii_000251-T1	note	EggNog:ENOG41032C1
MeliponaBeecheii_000251-T1	note	COG:J
MeliponaBeecheii_000252-T1	note	EggNog:ENOG41033WB
MeliponaBeecheii_000252-T1	note	COG:C
MeliponaBeecheii_000253-T1	note	EggNog:ENOG41035EP
MeliponaBeecheii_000253-T1	note	COG:S
MeliponaBeecheii_000254-T1	note	EggNog:ENOG41034SJ
MeliponaBeecheii_000254-T1	note	COG:I
MeliponaBeecheii_000255-T1	note	EggNog:ENOG41036QQ
MeliponaBeecheii_000255-T1	note	COG:S
MeliponaBeecheii_000256-T1	note	EggNog:ENOG410358Y
MeliponaBeecheii_000256-T1	note	COG:F
MeliponaBeecheii_000259-T1	note	EggNog:ENOG410335I
MeliponaBeecheii_000259-T1	note	COG:J
MeliponaBeecheii_000260-T1	note	EggNog:ENOG410340T
MeliponaBeecheii_000260-T1	note	COG:G
MeliponaBeecheii_000261-T1	note	EggNog:ENOG41033QN
MeliponaBeecheii_000261-T1	note	COG:D
MeliponaBeecheii_000262-T1	note	EggNog:ENOG41037I1
MeliponaBeecheii_000262-T1	note	COG:T
MeliponaBeecheii_000263-T1	note	EggNog:ENOG4103HXW
MeliponaBeecheii_000263-T1	note	COG:S
MeliponaBeecheii_000264-T1	note	EggNog:ENOG410326T
MeliponaBeecheii_000264-T1	note	COG:O
MeliponaBeecheii_000265-T1	note	EggNog:ENOG41032JJ
MeliponaBeecheii_000265-T1	note	COG:E
MeliponaBeecheii_000266-T1	note	EggNog:ENOG41037RB
MeliponaBeecheii_000266-T1	note	COG:K
MeliponaBeecheii_000267-T1	note	EggNog:ENOG4103GQN
MeliponaBeecheii_000268-T1	note	EggNog:ENOG41032TR
MeliponaBeecheii_000268-T1	note	COG:T
MeliponaBeecheii_000269-T1	note	EggNog:ENOG4103GFQ
MeliponaBeecheii_000269-T1	note	COG:C
MeliponaBeecheii_000270-T1	note	EggNog:ENOG41033Q7
MeliponaBeecheii_000270-T1	note	COG:C
MeliponaBeecheii_000271-T1	note	EggNog:ENOG41031YA
MeliponaBeecheii_000271-T1	note	COG:C
MeliponaBeecheii_000272-T1	note	EggNog:ENOG410356E
MeliponaBeecheii_000272-T1	note	COG:T
MeliponaBeecheii_000273-T1	note	EggNog:ENOG4103GKR
MeliponaBeecheii_000274-T1	note	EggNog:ENOG41033DI
MeliponaBeecheii_000274-T1	note	COG:K
MeliponaBeecheii_000275-T1	note	EggNog:ENOG41036KC
MeliponaBeecheii_000275-T1	note	COG:W
MeliponaBeecheii_000276-T1	note	EggNog:ENOG41039UE
MeliponaBeecheii_000276-T1	note	COG:E
MeliponaBeecheii_000277-T1	note	EggNog:ENOG41039UE
MeliponaBeecheii_000277-T1	note	COG:E
MeliponaBeecheii_000278-T1	note	EggNog:ENOG41037PW
MeliponaBeecheii_000278-T1	note	COG:L
MeliponaBeecheii_000279-T1	note	EggNog:ENOG4103GI2
MeliponaBeecheii_000279-T1	note	COG:V
MeliponaBeecheii_000280-T1	note	EggNog:ENOG41037XK
MeliponaBeecheii_000281-T1	note	EggNog:ENOG410352G
MeliponaBeecheii_000281-T1	note	COG:I
MeliponaBeecheii_000282-T1	note	EggNog:ENOG41034EF
MeliponaBeecheii_000282-T1	note	COG:G
MeliponaBeecheii_000283-T1	note	EggNog:ENOG41036A4
MeliponaBeecheii_000283-T1	note	COG:G
MeliponaBeecheii_000287-T1	note	EggNog:ENOG410328Z
MeliponaBeecheii_000287-T1	note	COG:I
MeliponaBeecheii_000290-T1	note	EggNog:ENOG410331J
MeliponaBeecheii_000290-T1	note	COG:D
MeliponaBeecheii_000291-T1	note	EggNog:ENOG41036E4
MeliponaBeecheii_000292-T1	note	EggNog:ENOG41032ZS
MeliponaBeecheii_000292-T1	note	COG:G
MeliponaBeecheii_000293-T1	note	EggNog:ENOG41033Y6
MeliponaBeecheii_000293-T1	note	COG:D,K
MeliponaBeecheii_000294-T1	note	EggNog:ENOG41033JR
MeliponaBeecheii_000294-T1	note	COG:S
MeliponaBeecheii_000295-T1	note	EggNog:ENOG41035P4
MeliponaBeecheii_000295-T1	note	COG:A
MeliponaBeecheii_000296-T1	note	EggNog:ENOG41031ZK
MeliponaBeecheii_000296-T1	note	COG:S
MeliponaBeecheii_000297-T1	note	EggNog:ENOG41034FW
MeliponaBeecheii_000297-T1	note	COG:O
MeliponaBeecheii_000298-T1	note	EggNog:ENOG4103BXK
MeliponaBeecheii_000298-T1	note	COG:S
MeliponaBeecheii_000299-T1	note	EggNog:ENOG41035GB
MeliponaBeecheii_000299-T1	note	COG:U
MeliponaBeecheii_000301-T1	note	EggNog:ENOG410387Q
MeliponaBeecheii_000301-T1	note	COG:S
MeliponaBeecheii_000302-T1	note	EggNog:ENOG4103GI5
MeliponaBeecheii_000302-T1	note	COG:S
MeliponaBeecheii_000303-T1	note	EggNog:ENOG410387Q
MeliponaBeecheii_000303-T1	note	COG:S
MeliponaBeecheii_000304-T1	note	EggNog:ENOG4103BAK
MeliponaBeecheii_000305-T1	note	EggNog:ENOG4103H2J
MeliponaBeecheii_000305-T1	note	COG:L
MeliponaBeecheii_000306-T1	note	EggNog:ENOG41039J5
MeliponaBeecheii_000307-T1	note	EggNog:ENOG410375W
MeliponaBeecheii_000307-T1	note	COG:V
MeliponaBeecheii_000308-T1	note	EggNog:ENOG410375W
MeliponaBeecheii_000308-T1	note	COG:V
MeliponaBeecheii_000309-T1	note	EggNog:ENOG41038MT
MeliponaBeecheii_000309-T1	note	COG:S
MeliponaBeecheii_000310-T1	note	EggNog:ENOG410347J
MeliponaBeecheii_000310-T1	note	COG:U,Y
MeliponaBeecheii_000311-T1	note	EggNog:ENOG410355E
MeliponaBeecheii_000311-T1	note	COG:O
MeliponaBeecheii_000312-T1	note	EggNog:ENOG410347J
MeliponaBeecheii_000312-T1	note	COG:U,Y
MeliponaBeecheii_000313-T1	note	EggNog:ENOG410326X
MeliponaBeecheii_000313-T1	note	COG:S
MeliponaBeecheii_000314-T1	note	EggNog:ENOG41033JS
MeliponaBeecheii_000314-T1	note	COG:P
MeliponaBeecheii_000315-T1	note	EggNog:ENOG410385B
MeliponaBeecheii_000315-T1	note	COG:S
MeliponaBeecheii_000316-T1	note	EggNog:ENOG41033GV
MeliponaBeecheii_000316-T1	note	COG:H
MeliponaBeecheii_000317-T1	note	EggNog:ENOG41039FE
MeliponaBeecheii_000319-T1	note	EggNog:ENOG41038J8
MeliponaBeecheii_000319-T1	note	COG:Z
MeliponaBeecheii_000320-T1	note	EggNog:ENOG4103432
MeliponaBeecheii_000320-T1	note	COG:O
MeliponaBeecheii_000321-T1	note	EggNog:ENOG41039EW
MeliponaBeecheii_000322-T1	note	EggNog:ENOG41032ID
MeliponaBeecheii_000322-T1	note	COG:P,T
MeliponaBeecheii_000323-T1	note	EggNog:ENOG410WG96
MeliponaBeecheii_000323-T1	note	COG:P
MeliponaBeecheii_000325-T1	note	EggNog:ENOG41032ID
MeliponaBeecheii_000325-T1	note	COG:P,T
MeliponaBeecheii_000326-T1	note	EggNog:ENOG4103HA6
MeliponaBeecheii_000326-T1	note	COG:P,T
MeliponaBeecheii_000327-T1	note	EggNog:ENOG41036KA
MeliponaBeecheii_000327-T1	note	COG:D
MeliponaBeecheii_000328-T1	note	EggNog:ENOG4103I27
MeliponaBeecheii_000328-T1	note	COG:S
MeliponaBeecheii_000329-T1	note	EggNog:ENOG41033UZ
MeliponaBeecheii_000329-T1	note	COG:F
MeliponaBeecheii_000330-T1	note	EggNog:ENOG41039A9
MeliponaBeecheii_000348-T1	note	EggNog:ENOG41032PC
MeliponaBeecheii_000348-T1	note	COG:T
MeliponaBeecheii_000349-T1	note	EggNog:ENOG4103322
MeliponaBeecheii_000349-T1	note	COG:U
MeliponaBeecheii_000350-T1	note	EggNog:ENOG41032ZX
MeliponaBeecheii_000350-T1	note	COG:M,W
MeliponaBeecheii_000351-T1	note	EggNog:ENOG41035YQ
MeliponaBeecheii_000351-T1	note	COG:J
MeliponaBeecheii_000352-T1	note	EggNog:ENOG41036V5
MeliponaBeecheii_000352-T1	note	COG:S
MeliponaBeecheii_000353-T1	note	EggNog:ENOG41033PG
MeliponaBeecheii_000353-T1	note	COG:T
MeliponaBeecheii_000355-T1	note	EggNog:ENOG41037JH
MeliponaBeecheii_000362-T1	note	EggNog:ENOG41035QI
MeliponaBeecheii_000362-T1	note	COG:O
MeliponaBeecheii_000363-T1	note	EggNog:ENOG41KOG1376
MeliponaBeecheii_000363-T1	note	COG:Z
MeliponaBeecheii_000367-T1	note	EggNog:ENOG410378I
MeliponaBeecheii_000367-T1	note	COG:S
MeliponaBeecheii_000369-T1	note	EggNog:ENOG41037CG
MeliponaBeecheii_000369-T1	note	COG:S
MeliponaBeecheii_000370-T1	note	EggNog:ENOG4103I1S
MeliponaBeecheii_000370-T1	note	COG:S
MeliponaBeecheii_000371-T1	note	EggNog:ENOG41033AW
MeliponaBeecheii_000371-T1	note	COG:U
MeliponaBeecheii_000372-T1	note	EggNog:ENOG4103GJN
MeliponaBeecheii_000372-T1	note	COG:O
MeliponaBeecheii_000373-T1	note	EggNog:ENOG4103GJN
MeliponaBeecheii_000373-T1	note	COG:O
MeliponaBeecheii_000375-T1	note	EggNog:ENOG4103311
MeliponaBeecheii_000375-T1	note	COG:S
MeliponaBeecheii_000376-T1	note	EggNog:ENOG41037YC
MeliponaBeecheii_000376-T1	note	COG:S
MeliponaBeecheii_000377-T1	note	EggNog:ENOG4103BPC
MeliponaBeecheii_000378-T1	note	EggNog:ENOG410330N
MeliponaBeecheii_000378-T1	note	COG:T
MeliponaBeecheii_000379-T1	note	EggNog:ENOG410320V
MeliponaBeecheii_000379-T1	note	COG:L
MeliponaBeecheii_000380-T1	note	EggNog:ENOG41032EP
MeliponaBeecheii_000380-T1	note	COG:Q
MeliponaBeecheii_000382-T1	note	EggNog:ENOG41033RD
MeliponaBeecheii_000382-T1	note	COG:I
MeliponaBeecheii_000383-T1	note	EggNog:ENOG410362N
MeliponaBeecheii_000383-T1	note	COG:L
MeliponaBeecheii_000384-T1	note	EggNog:ENOG410362N
MeliponaBeecheii_000384-T1	note	COG:L
MeliponaBeecheii_000385-T1	note	EggNog:ENOG41033EU
MeliponaBeecheii_000385-T1	note	COG:W
MeliponaBeecheii_000386-T1	note	EggNog:ENOG41033EU
MeliponaBeecheii_000386-T1	note	COG:W
MeliponaBeecheii_000388-T1	note	EggNog:ENOG410353T
MeliponaBeecheii_000388-T1	note	COG:C
MeliponaBeecheii_000389-T1	note	EggNog:ENOG410VYH8
MeliponaBeecheii_000390-T1	note	EggNog:ENOG410377C
MeliponaBeecheii_000390-T1	note	COG:I
MeliponaBeecheii_000411-T1	note	EggNog:ENOG41038VZ
MeliponaBeecheii_000414-T1	note	EggNog:ENOG410VAYR
MeliponaBeecheii_000414-T1	note	COG:S
MeliponaBeecheii_000415-T1	note	EggNog:ENOG41032QK
MeliponaBeecheii_000415-T1	note	COG:G
MeliponaBeecheii_000416-T1	note	EggNog:ENOG41034MR
MeliponaBeecheii_000416-T1	note	COG:S
MeliponaBeecheii_000417-T1	note	EggNog:ENOG4103629
MeliponaBeecheii_000417-T1	note	COG:O
MeliponaBeecheii_000418-T1	note	EggNog:ENOG4103629
MeliponaBeecheii_000418-T1	note	COG:O
MeliponaBeecheii_000424-T1	note	EggNog:ENOG4103629
MeliponaBeecheii_000424-T1	note	COG:O
MeliponaBeecheii_000435-T1	note	EggNog:ENOG4103GTU
MeliponaBeecheii_000435-T1	note	COG:S
MeliponaBeecheii_000437-T1	note	EggNog:ENOG41035NT
MeliponaBeecheii_000437-T1	note	COG:T
MeliponaBeecheii_000438-T1	note	EggNog:ENOG41032GN
MeliponaBeecheii_000438-T1	note	COG:T
MeliponaBeecheii_000439-T1	note	EggNog:ENOG410364H
MeliponaBeecheii_000439-T1	note	COG:S
MeliponaBeecheii_000440-T1	note	EggNog:ENOG4103GKA
MeliponaBeecheii_000441-T1	note	EggNog:ENOG41035UV
MeliponaBeecheii_000441-T1	note	COG:M
MeliponaBeecheii_000442-T1	note	EggNog:ENOG41032QZ
MeliponaBeecheii_000442-T1	note	COG:C
MeliponaBeecheii_000443-T1	note	EggNog:ENOG4103B0K
MeliponaBeecheii_000444-T1	note	EggNog:ENOG410V4I9
MeliponaBeecheii_000444-T1	note	COG:M
MeliponaBeecheii_000445-T1	note	EggNog:ENOG41037K2
MeliponaBeecheii_000445-T1	note	COG:S
MeliponaBeecheii_000446-T1	note	EggNog:ENOG41036WN
MeliponaBeecheii_000446-T1	note	COG:H
MeliponaBeecheii_000447-T1	note	EggNog:ENOG410376M
MeliponaBeecheii_000447-T1	note	COG:U
MeliponaBeecheii_000456-T1	note	EggNog:ENOG41036U0
MeliponaBeecheii_000456-T1	note	COG:K
MeliponaBeecheii_000464-T1	note	EggNog:ENOG4103HSV
MeliponaBeecheii_000464-T1	note	COG:W
MeliponaBeecheii_000474-T1	note	EggNog:ENOG4113BNH
MeliponaBeecheii_000483-T1	note	EggNog:ENOG41036K0
MeliponaBeecheii_000483-T1	note	COG:K
MeliponaBeecheii_000484-T1	note	EggNog:ENOG41036K0
MeliponaBeecheii_000484-T1	note	COG:K
MeliponaBeecheii_000497-T1	note	EggNog:ENOG410356Z
MeliponaBeecheii_000497-T1	note	COG:K
MeliponaBeecheii_000508-T1	note	EggNog:ENOG410356Z
MeliponaBeecheii_000508-T1	note	COG:K
MeliponaBeecheii_000509-T1	note	EggNog:ENOG41035KU
MeliponaBeecheii_000509-T1	note	COG:S
MeliponaBeecheii_000513-T1	note	EggNog:ENOG4103H5G
MeliponaBeecheii_000514-T1	note	EggNog:ENOG41035N2
MeliponaBeecheii_000514-T1	note	COG:P,T
MeliponaBeecheii_000517-T1	note	EggNog:ENOG410W1VY
MeliponaBeecheii_000517-T1	note	COG:P,T
MeliponaBeecheii_000518-T1	note	EggNog:ENOG41035N2
MeliponaBeecheii_000518-T1	note	COG:P,T
MeliponaBeecheii_000519-T1	note	EggNog:ENOG41032J1
MeliponaBeecheii_000519-T1	note	COG:O,T
MeliponaBeecheii_000520-T1	note	EggNog:ENOG41033KR
MeliponaBeecheii_000520-T1	note	COG:T
MeliponaBeecheii_000530-T1	note	EggNog:ENOG4103BHN
MeliponaBeecheii_000531-T1	note	EggNog:ENOG4103HEU
MeliponaBeecheii_000531-T1	note	COG:S
MeliponaBeecheii_000535-T1	note	EggNog:ENOG41038DR
MeliponaBeecheii_000535-T1	note	COG:S
MeliponaBeecheii_000547-T1	note	EggNog:ENOG4103I3D
MeliponaBeecheii_000547-T1	note	COG:A
MeliponaBeecheii_000548-T1	note	EggNog:ENOG41036DP
MeliponaBeecheii_000548-T1	note	COG:A
MeliponaBeecheii_000552-T1	note	EggNog:ENOG410ITZV
MeliponaBeecheii_000552-T1	note	COG:S
MeliponaBeecheii_000553-T1	note	EggNog:ENOG41036Y8
MeliponaBeecheii_000553-T1	note	COG:U
MeliponaBeecheii_000555-T1	note	EggNog:ENOG41037M6
MeliponaBeecheii_000556-T1	note	EggNog:ENOG410368Q
MeliponaBeecheii_000556-T1	note	COG:K
MeliponaBeecheii_000557-T1	note	EggNog:ENOG410V98C
MeliponaBeecheii_000557-T1	note	COG:K
MeliponaBeecheii_000558-T1	note	EggNog:ENOG410368Q
MeliponaBeecheii_000558-T1	note	COG:K
MeliponaBeecheii_000595-T1	note	EggNog:ENOG41037TV
MeliponaBeecheii_000595-T1	note	COG:K
MeliponaBeecheii_000596-T1	note	EggNog:ENOG4103655
MeliponaBeecheii_000596-T1	note	COG:O
MeliponaBeecheii_000597-T1	note	EggNog:ENOG4103H69
MeliponaBeecheii_000597-T1	note	COG:T
MeliponaBeecheii_000598-T1	note	EggNog:ENOG4103GRC
MeliponaBeecheii_000598-T1	note	COG:K
MeliponaBeecheii_000599-T1	note	EggNog:ENOG41032I4
MeliponaBeecheii_000599-T1	note	COG:S
MeliponaBeecheii_000600-T1	note	EggNog:ENOG410364B
MeliponaBeecheii_000600-T1	note	COG:Q
MeliponaBeecheii_000601-T1	note	EggNog:ENOG410364B
MeliponaBeecheii_000601-T1	note	COG:Q
MeliponaBeecheii_000602-T1	note	EggNog:ENOG4103A6W
MeliponaBeecheii_000602-T1	note	COG:E
MeliponaBeecheii_000610-T1	note	EggNog:ENOG41038PD
MeliponaBeecheii_000610-T1	note	COG:S
MeliponaBeecheii_000613-T1	note	EggNog:ENOG4103447
MeliponaBeecheii_000613-T1	note	COG:K
MeliponaBeecheii_000614-T1	note	EggNog:ENOG4103447
MeliponaBeecheii_000614-T1	note	COG:K
MeliponaBeecheii_000615-T1	note	EggNog:ENOG4103447
MeliponaBeecheii_000615-T1	note	COG:K
MeliponaBeecheii_000617-T1	note	EggNog:ENOG410363U
MeliponaBeecheii_000617-T1	note	COG:A
MeliponaBeecheii_000618-T1	note	EggNog:ENOG41038RI
MeliponaBeecheii_000618-T1	note	COG:S
MeliponaBeecheii_000619-T1	note	EggNog:ENOG410329M
MeliponaBeecheii_000619-T1	note	COG:C
MeliponaBeecheii_000626-T1	note	EggNog:ENOG4103HIE
MeliponaBeecheii_000626-T1	note	COG:T
MeliponaBeecheii_000627-T1	note	EggNog:ENOG4103HIE
MeliponaBeecheii_000627-T1	note	COG:T
MeliponaBeecheii_000628-T1	note	EggNog:ENOG4103HIE
MeliponaBeecheii_000628-T1	note	COG:T
MeliponaBeecheii_000634-T1	note	EggNog:ENOG41033H5
MeliponaBeecheii_000634-T1	note	COG:A
MeliponaBeecheii_000635-T1	note	EggNog:ENOG41033H5
MeliponaBeecheii_000635-T1	note	COG:A
MeliponaBeecheii_000636-T1	note	EggNog:ENOG410335E
MeliponaBeecheii_000636-T1	note	COG:T
MeliponaBeecheii_000637-T1	note	EggNog:ENOG410354T
MeliponaBeecheii_000637-T1	note	COG:T
MeliponaBeecheii_000638-T1	note	EggNog:ENOG41033XF
MeliponaBeecheii_000638-T1	note	COG:J
MeliponaBeecheii_000639-T1	note	EggNog:ENOG4103GRE
MeliponaBeecheii_000639-T1	note	COG:J
MeliponaBeecheii_000640-T1	note	EggNog:ENOG4103314
MeliponaBeecheii_000640-T1	note	COG:J
MeliponaBeecheii_000641-T1	note	EggNog:ENOG41037K4
MeliponaBeecheii_000641-T1	note	COG:S
MeliponaBeecheii_000642-T1	note	EggNog:ENOG41034ZW
MeliponaBeecheii_000642-T1	note	COG:U
MeliponaBeecheii_000643-T1	note	EggNog:ENOG410320X
MeliponaBeecheii_000643-T1	note	COG:S
MeliponaBeecheii_000644-T1	note	EggNog:ENOG4103HRB
MeliponaBeecheii_000644-T1	note	COG:I
MeliponaBeecheii_000645-T1	note	EggNog:ENOG41034BJ
MeliponaBeecheii_000645-T1	note	COG:I,K
MeliponaBeecheii_000646-T1	note	EggNog:ENOG4103BXH
MeliponaBeecheii_000646-T1	note	COG:O
MeliponaBeecheii_000647-T1	note	EggNog:ENOG41033GW
MeliponaBeecheii_000647-T1	note	COG:S
MeliponaBeecheii_000648-T1	note	EggNog:ENOG41034A1
MeliponaBeecheii_000648-T1	note	COG:S
MeliponaBeecheii_000649-T1	note	EggNog:ENOG41032M1
MeliponaBeecheii_000649-T1	note	COG:T
MeliponaBeecheii_000650-T1	note	EggNog:ENOG41032M1
MeliponaBeecheii_000650-T1	note	COG:T
MeliponaBeecheii_000651-T1	note	EggNog:ENOG41032M1
MeliponaBeecheii_000651-T1	note	COG:T
MeliponaBeecheii_000652-T1	note	EggNog:ENOG41036EE
MeliponaBeecheii_000652-T1	note	COG:J
MeliponaBeecheii_000653-T1	note	EggNog:ENOG41038U4
MeliponaBeecheii_000653-T1	note	COG:J
MeliponaBeecheii_000654-T1	note	EggNog:ENOG41037MN
MeliponaBeecheii_000654-T1	note	COG:S
MeliponaBeecheii_000655-T1	note	EggNog:ENOG41034DC
MeliponaBeecheii_000655-T1	note	COG:G
MeliponaBeecheii_000656-T1	note	EggNog:ENOG41034DC
MeliponaBeecheii_000656-T1	note	COG:G
MeliponaBeecheii_000657-T1	note	EggNog:ENOG41035EE
MeliponaBeecheii_000657-T1	note	COG:J
MeliponaBeecheii_000658-T1	note	EggNog:ENOG41037DG
MeliponaBeecheii_000658-T1	note	COG:O
MeliponaBeecheii_000659-T1	note	EggNog:ENOG4103589
MeliponaBeecheii_000659-T1	note	COG:S
MeliponaBeecheii_000661-T1	note	EggNog:ENOG41034FN
MeliponaBeecheii_000661-T1	note	COG:T
MeliponaBeecheii_000663-T1	note	EggNog:ENOG41037QY
MeliponaBeecheii_000663-T1	note	COG:S
MeliponaBeecheii_000664-T1	note	EggNog:ENOG41035DQ
MeliponaBeecheii_000664-T1	note	COG:G
MeliponaBeecheii_000666-T1	note	EggNog:ENOG410387P
MeliponaBeecheii_000666-T1	note	COG:S
MeliponaBeecheii_000667-T1	note	EggNog:ENOG410387P
MeliponaBeecheii_000667-T1	note	COG:S
MeliponaBeecheii_000668-T1	note	EggNog:ENOG41036EU
MeliponaBeecheii_000668-T1	note	COG:U,Y
MeliponaBeecheii_000669-T1	note	EggNog:ENOG41036B3
MeliponaBeecheii_000669-T1	note	COG:S
MeliponaBeecheii_000670-T1	note	EggNog:ENOG41033R1
MeliponaBeecheii_000670-T1	note	COG:U
MeliponaBeecheii_000671-T1	note	EggNog:ENOG4103HRD
MeliponaBeecheii_000671-T1	note	COG:I
MeliponaBeecheii_000672-T1	note	EggNog:ENOG410371N
MeliponaBeecheii_000672-T1	note	COG:O
MeliponaBeecheii_000673-T1	note	EggNog:ENOG41033QW
MeliponaBeecheii_000673-T1	note	COG:T
MeliponaBeecheii_000674-T1	note	EggNog:ENOG410336W
MeliponaBeecheii_000674-T1	note	COG:G
MeliponaBeecheii_000676-T1	note	EggNog:ENOG41035J8
MeliponaBeecheii_000676-T1	note	COG:B
MeliponaBeecheii_000677-T1	note	EggNog:ENOG41037WF
MeliponaBeecheii_000677-T1	note	COG:S
MeliponaBeecheii_000678-T1	note	EggNog:ENOG4103718
MeliponaBeecheii_000678-T1	note	COG:L
MeliponaBeecheii_000679-T1	note	EggNog:ENOG4103718
MeliponaBeecheii_000679-T1	note	COG:L
MeliponaBeecheii_000685-T1	note	EggNog:ENOG4103237
MeliponaBeecheii_000685-T1	note	COG:L
MeliponaBeecheii_000686-T1	note	EggNog:ENOG4103237
MeliponaBeecheii_000686-T1	note	COG:L
MeliponaBeecheii_000687-T1	note	EggNog:ENOG410320I
MeliponaBeecheii_000687-T1	note	COG:O
MeliponaBeecheii_000688-T1	note	EggNog:ENOG410VAUG
MeliponaBeecheii_000688-T1	note	COG:E,T
MeliponaBeecheii_000689-T1	note	EggNog:ENOG4103718
MeliponaBeecheii_000689-T1	note	COG:L
MeliponaBeecheii_000690-T1	note	EggNog:ENOG4103ANJ
MeliponaBeecheii_000690-T1	note	COG:S
MeliponaBeecheii_000691-T1	note	EggNog:ENOG41035NU
MeliponaBeecheii_000691-T1	note	COG:Z
MeliponaBeecheii_000692-T1	note	EggNog:ENOG41035NU
MeliponaBeecheii_000692-T1	note	COG:Z
MeliponaBeecheii_000693-T1	note	EggNog:ENOG41035NU
MeliponaBeecheii_000693-T1	note	COG:Z
MeliponaBeecheii_000694-T1	note	EggNog:ENOG41035NU
MeliponaBeecheii_000694-T1	note	COG:Z
MeliponaBeecheii_000695-T1	note	EggNog:ENOG41035NU
MeliponaBeecheii_000695-T1	note	COG:Z
MeliponaBeecheii_000696-T1	note	EggNog:ENOG41035NU
MeliponaBeecheii_000696-T1	note	COG:Z
MeliponaBeecheii_000697-T1	note	EggNog:ENOG41035NU
MeliponaBeecheii_000697-T1	note	COG:Z
MeliponaBeecheii_000698-T1	note	EggNog:ENOG41035NU
MeliponaBeecheii_000698-T1	note	COG:Z
MeliponaBeecheii_000699-T1	note	EggNog:ENOG41035NU
MeliponaBeecheii_000699-T1	note	COG:Z
MeliponaBeecheii_000700-T1	note	EggNog:ENOG41035NU
MeliponaBeecheii_000700-T1	note	COG:Z
MeliponaBeecheii_000701-T1	note	EggNog:ENOG41035NU
MeliponaBeecheii_000701-T1	note	COG:Z
MeliponaBeecheii_000702-T1	note	EggNog:ENOG41035NU
MeliponaBeecheii_000702-T1	note	COG:Z
MeliponaBeecheii_000703-T1	note	EggNog:ENOG41035NU
MeliponaBeecheii_000703-T1	note	COG:Z
MeliponaBeecheii_000704-T1	note	EggNog:ENOG41035NU
MeliponaBeecheii_000704-T1	note	COG:Z
MeliponaBeecheii_000705-T1	note	EggNog:ENOG41KOG0613
MeliponaBeecheii_000705-T1	note	COG:S
MeliponaBeecheii_000706-T1	note	EggNog:ENOG41035NU
MeliponaBeecheii_000706-T1	note	COG:Z
MeliponaBeecheii_000713-T1	note	EggNog:ENOG41032QH
MeliponaBeecheii_000713-T1	note	COG:L
MeliponaBeecheii_000714-T1	note	EggNog:ENOG41038V6
MeliponaBeecheii_000714-T1	note	COG:S
MeliponaBeecheii_000715-T1	note	EggNog:ENOG41036SE
MeliponaBeecheii_000715-T1	note	COG:M,U
MeliponaBeecheii_000717-T1	note	EggNog:ENOG410VCFG
MeliponaBeecheii_000717-T1	note	COG:C
MeliponaBeecheii_000718-T1	note	EggNog:ENOG41032HE
MeliponaBeecheii_000718-T1	note	COG:I
MeliponaBeecheii_000719-T1	note	EggNog:ENOG41037UA
MeliponaBeecheii_000719-T1	note	COG:T
MeliponaBeecheii_000720-T1	note	EggNog:ENOG41033N8
MeliponaBeecheii_000720-T1	note	COG:A
MeliponaBeecheii_000721-T1	note	EggNog:ENOG41033Y0
MeliponaBeecheii_000721-T1	note	COG:K
MeliponaBeecheii_000722-T1	note	EggNog:ENOG410322I
MeliponaBeecheii_000722-T1	note	COG:K
MeliponaBeecheii_000723-T1	note	EggNog:ENOG4103HFU
MeliponaBeecheii_000723-T1	note	COG:T
MeliponaBeecheii_000724-T1	note	EggNog:ENOG41036XW
MeliponaBeecheii_000724-T1	note	COG:C
MeliponaBeecheii_000725-T1	note	EggNog:ENOG4103H3T
MeliponaBeecheii_000725-T1	note	COG:D,U,Z
MeliponaBeecheii_000726-T1	note	EggNog:ENOG41031ZY
MeliponaBeecheii_000726-T1	note	COG:T
MeliponaBeecheii_000727-T1	note	EggNog:ENOG410V47N
MeliponaBeecheii_000727-T1	note	COG:T
MeliponaBeecheii_000729-T1	note	EggNog:ENOG41031ZY
MeliponaBeecheii_000729-T1	note	COG:T
MeliponaBeecheii_000732-T1	note	EggNog:ENOG41KOG3611
MeliponaBeecheii_000732-T1	note	COG:S
MeliponaBeecheii_000738-T1	note	EggNog:ENOG41035PW
MeliponaBeecheii_000738-T1	note	COG:S
MeliponaBeecheii_000739-T1	note	EggNog:ENOG4103294
MeliponaBeecheii_000739-T1	note	COG:T
MeliponaBeecheii_000740-T1	note	EggNog:ENOG41037KD
MeliponaBeecheii_000740-T1	note	COG:P
MeliponaBeecheii_000741-T1	note	EggNog:ENOG41033JF
MeliponaBeecheii_000741-T1	note	COG:A
MeliponaBeecheii_000762-T1	note	EggNog:ENOG41033RK
MeliponaBeecheii_000762-T1	note	COG:T
MeliponaBeecheii_000764-T1	note	EggNog:ENOG41033RK
MeliponaBeecheii_000764-T1	note	COG:T
MeliponaBeecheii_000765-T1	note	EggNog:ENOG41033RK
MeliponaBeecheii_000765-T1	note	COG:T
MeliponaBeecheii_000769-T1	note	EggNog:ENOG41036TJ
MeliponaBeecheii_000769-T1	note	COG:B,K
MeliponaBeecheii_000770-T1	note	EggNog:ENOG4103820
MeliponaBeecheii_000770-T1	note	COG:J
MeliponaBeecheii_000771-T1	note	EggNog:ENOG410382E
MeliponaBeecheii_000771-T1	note	COG:C
MeliponaBeecheii_000772-T1	note	EggNog:ENOG41037EH
MeliponaBeecheii_000772-T1	note	COG:U
MeliponaBeecheii_000773-T1	note	EggNog:ENOG41039FF
MeliponaBeecheii_000774-T1	note	EggNog:ENOG410WJD7
MeliponaBeecheii_000774-T1	note	COG:C
MeliponaBeecheii_000775-T1	note	EggNog:ENOG41032S9
MeliponaBeecheii_000775-T1	note	COG:O
MeliponaBeecheii_000776-T1	note	EggNog:ENOG410363G
MeliponaBeecheii_000776-T1	note	COG:J
MeliponaBeecheii_000777-T1	note	EggNog:ENOG41032D6
MeliponaBeecheii_000777-T1	note	COG:T
MeliponaBeecheii_000778-T1	note	EggNog:ENOG410NB01
MeliponaBeecheii_000779-T1	note	EggNog:ENOG41033ZM
MeliponaBeecheii_000779-T1	note	COG:L
MeliponaBeecheii_000793-T1	note	EggNog:ENOG41034TE
MeliponaBeecheii_000793-T1	note	COG:O
MeliponaBeecheii_000794-T1	note	EggNog:ENOG410345S
MeliponaBeecheii_000794-T1	note	COG:U
MeliponaBeecheii_000795-T1	note	EggNog:ENOG41035WT
MeliponaBeecheii_000795-T1	note	COG:Q
MeliponaBeecheii_000804-T1	note	EggNog:ENOG41035YG
MeliponaBeecheii_000804-T1	note	COG:Z
MeliponaBeecheii_000809-T1	note	EggNog:ENOG41035YG
MeliponaBeecheii_000809-T1	note	COG:Z
MeliponaBeecheii_000819-T1	note	EggNog:ENOG41035YG
MeliponaBeecheii_000819-T1	note	COG:Z
MeliponaBeecheii_000823-T1	note	EggNog:ENOG41035YG
MeliponaBeecheii_000823-T1	note	COG:Z
MeliponaBeecheii_000825-T1	note	EggNog:ENOG4103466
MeliponaBeecheii_000825-T1	note	COG:T
MeliponaBeecheii_000826-T1	note	EggNog:ENOG4103466
MeliponaBeecheii_000826-T1	note	COG:T
MeliponaBeecheii_000829-T1	note	EggNog:ENOG41035SW
MeliponaBeecheii_000829-T1	note	COG:S
MeliponaBeecheii_000830-T1	note	EggNog:ENOG41035SW
MeliponaBeecheii_000830-T1	note	COG:S
MeliponaBeecheii_000833-T1	note	EggNog:ENOG410VK91
MeliponaBeecheii_000833-T1	note	COG:C
MeliponaBeecheii_000834-T1	note	EggNog:ENOG410342S
MeliponaBeecheii_000834-T1	note	COG:E
MeliponaBeecheii_000835-T1	note	EggNog:ENOG410348A
MeliponaBeecheii_000835-T1	note	COG:I
MeliponaBeecheii_000836-T1	note	EggNog:ENOG4103BGY
MeliponaBeecheii_000836-T1	note	COG:U
MeliponaBeecheii_000839-T1	note	EggNog:ENOG41036X3
MeliponaBeecheii_000839-T1	note	COG:S
MeliponaBeecheii_000840-T1	note	EggNog:ENOG4103HX4
MeliponaBeecheii_000840-T1	note	COG:K
MeliponaBeecheii_000841-T1	note	EggNog:ENOG41034NK
MeliponaBeecheii_000841-T1	note	COG:O
MeliponaBeecheii_000842-T1	note	EggNog:ENOG41038PF
MeliponaBeecheii_000842-T1	note	COG:S
MeliponaBeecheii_000843-T1	note	EggNog:ENOG41033RQ
MeliponaBeecheii_000843-T1	note	COG:T
MeliponaBeecheii_000857-T1	note	EggNog:ENOG4103B0T
MeliponaBeecheii_000857-T1	note	COG:S
MeliponaBeecheii_000862-T1	note	EggNog:ENOG410VYEP
MeliponaBeecheii_000863-T1	note	EggNog:ENOG4103BU2
MeliponaBeecheii_000865-T1	note	EggNog:ENOG4103B9X
MeliponaBeecheii_000867-T1	note	EggNog:ENOG410IPY6
MeliponaBeecheii_000867-T1	note	COG:S
MeliponaBeecheii_000871-T1	note	EggNog:ENOG41038DR
MeliponaBeecheii_000871-T1	note	COG:S
MeliponaBeecheii_000874-T1	note	EggNog:ENOG4103ANA
MeliponaBeecheii_000879-T1	note	EggNog:ENOG41033EV
MeliponaBeecheii_000879-T1	note	COG:A
MeliponaBeecheii_000880-T1	note	EggNog:ENOG4103A4P
MeliponaBeecheii_000880-T1	note	COG:U
MeliponaBeecheii_000885-T1	note	EggNog:ENOG410347N
MeliponaBeecheii_000885-T1	note	COG:C
MeliponaBeecheii_000886-T1	note	EggNog:ENOG4103326
MeliponaBeecheii_000886-T1	note	COG:U
MeliponaBeecheii_000887-T1	note	EggNog:ENOG41035IU
MeliponaBeecheii_000887-T1	note	COG:C
MeliponaBeecheii_000888-T1	note	EggNog:ENOG41038XY
MeliponaBeecheii_000891-T1	note	EggNog:ENOG410359Z
MeliponaBeecheii_000891-T1	note	COG:J
MeliponaBeecheii_000894-T1	note	EggNog:ENOG410359Z
MeliponaBeecheii_000894-T1	note	COG:J
MeliponaBeecheii_000895-T1	note	EggNog:ENOG4103972
MeliponaBeecheii_000898-T1	note	EggNog:ENOG41032PA
MeliponaBeecheii_000898-T1	note	COG:U
MeliponaBeecheii_000899-T1	note	EggNog:ENOG41036JA
MeliponaBeecheii_000899-T1	note	COG:Z
MeliponaBeecheii_000900-T1	note	EggNog:ENOG41035TT
MeliponaBeecheii_000900-T1	note	COG:S
MeliponaBeecheii_000902-T1	note	EggNog:ENOG41035QK
MeliponaBeecheii_000903-T1	note	EggNog:ENOG41035QK
MeliponaBeecheii_000904-T1	note	EggNog:ENOG41033DD
MeliponaBeecheii_000904-T1	note	COG:P
MeliponaBeecheii_000905-T1	note	EggNog:ENOG410374F
MeliponaBeecheii_000905-T1	note	COG:S
MeliponaBeecheii_000908-T1	note	EggNog:ENOG410386Q
MeliponaBeecheii_000908-T1	note	COG:S
MeliponaBeecheii_000909-T1	note	EggNog:ENOG41035VV
MeliponaBeecheii_000909-T1	note	COG:Z
MeliponaBeecheii_000910-T1	note	EggNog:ENOG41035VV
MeliponaBeecheii_000910-T1	note	COG:Z
MeliponaBeecheii_000911-T1	note	EggNog:ENOG41037ED
MeliponaBeecheii_000911-T1	note	COG:P
MeliponaBeecheii_000912-T1	note	EggNog:ENOG4103553
MeliponaBeecheii_000912-T1	note	COG:A
MeliponaBeecheii_000913-T1	note	EggNog:ENOG41037H7
MeliponaBeecheii_000913-T1	note	COG:I
MeliponaBeecheii_000914-T1	note	EggNog:ENOG4103335
MeliponaBeecheii_000914-T1	note	COG:I
MeliponaBeecheii_000915-T1	note	EggNog:ENOG41036IY
MeliponaBeecheii_000915-T1	note	COG:D
MeliponaBeecheii_000917-T1	note	EggNog:ENOG410V7AD
MeliponaBeecheii_000917-T1	note	COG:D
MeliponaBeecheii_000918-T1	note	EggNog:ENOG41036IY
MeliponaBeecheii_000918-T1	note	COG:D
MeliponaBeecheii_000928-T1	note	EggNog:ENOG41035Z4
MeliponaBeecheii_000928-T1	note	COG:S
MeliponaBeecheii_000929-T1	note	EggNog:ENOG4103B2C
MeliponaBeecheii_000930-T1	note	EggNog:ENOG410324F
MeliponaBeecheii_000930-T1	note	COG:O
MeliponaBeecheii_000931-T1	note	EggNog:ENOG410324F
MeliponaBeecheii_000931-T1	note	COG:O
MeliponaBeecheii_000932-T1	note	EggNog:ENOG410324F
MeliponaBeecheii_000932-T1	note	COG:O
MeliponaBeecheii_000933-T1	note	EggNog:ENOG410324F
MeliponaBeecheii_000933-T1	note	COG:O
MeliponaBeecheii_000934-T1	note	EggNog:ENOG41038R0
MeliponaBeecheii_000934-T1	note	COG:S
MeliponaBeecheii_000935-T1	note	EggNog:ENOG41033FA
MeliponaBeecheii_000935-T1	note	COG:S
MeliponaBeecheii_000936-T1	note	EggNog:ENOG41032VZ
MeliponaBeecheii_000936-T1	note	COG:T
MeliponaBeecheii_000937-T1	note	EggNog:ENOG41035EI
MeliponaBeecheii_000937-T1	note	COG:S
MeliponaBeecheii_000938-T1	note	EggNog:ENOG41035BS
MeliponaBeecheii_000938-T1	note	COG:K
MeliponaBeecheii_000939-T1	note	EggNog:ENOG410364Q
MeliponaBeecheii_000939-T1	note	COG:G
MeliponaBeecheii_000940-T1	note	EggNog:ENOG41034N0
MeliponaBeecheii_000940-T1	note	COG:E
MeliponaBeecheii_000941-T1	note	EggNog:ENOG410IN4G
MeliponaBeecheii_000941-T1	note	COG:O
MeliponaBeecheii_000942-T1	note	EggNog:ENOG41032BI
MeliponaBeecheii_000942-T1	note	COG:J
MeliponaBeecheii_000943-T1	note	EggNog:ENOG41037ES
MeliponaBeecheii_000943-T1	note	COG:J
MeliponaBeecheii_000944-T1	note	EggNog:ENOG41034ED
MeliponaBeecheii_000944-T1	note	COG:D
MeliponaBeecheii_000945-T1	note	EggNog:ENOG4103352
MeliponaBeecheii_000945-T1	note	COG:A
MeliponaBeecheii_000946-T1	note	EggNog:ENOG41032C4
MeliponaBeecheii_000946-T1	note	COG:L
MeliponaBeecheii_000947-T1	note	EggNog:ENOG410374S
MeliponaBeecheii_000947-T1	note	COG:C
MeliponaBeecheii_000951-T1	note	EggNog:ENOG41035ZP
MeliponaBeecheii_000951-T1	note	COG:S
MeliponaBeecheii_000957-T1	note	EggNog:ENOG41035ZP
MeliponaBeecheii_000957-T1	note	COG:S
MeliponaBeecheii_000971-T1	note	EggNog:ENOG41035ZP
MeliponaBeecheii_000971-T1	note	COG:S
MeliponaBeecheii_000972-T1	note	EggNog:ENOG41035ZP
MeliponaBeecheii_000972-T1	note	COG:S
MeliponaBeecheii_000977-T1	note	EggNog:ENOG4103BGJ
MeliponaBeecheii_000978-T1	note	EggNog:ENOG410392B
MeliponaBeecheii_000987-T1	note	EggNog:ENOG410392B
MeliponaBeecheii_000988-T1	note	EggNog:ENOG410392B
MeliponaBeecheii_000989-T1	note	EggNog:ENOG410392B
MeliponaBeecheii_000990-T1	note	EggNog:ENOG41035C7
MeliponaBeecheii_000990-T1	note	COG:A
MeliponaBeecheii_000991-T1	note	EggNog:ENOG41032SF
MeliponaBeecheii_000991-T1	note	COG:U
MeliponaBeecheii_000992-T1	note	EggNog:ENOG41037UX
MeliponaBeecheii_000992-T1	note	COG:J
MeliponaBeecheii_000993-T1	note	EggNog:ENOG410376B
MeliponaBeecheii_000993-T1	note	COG:S
MeliponaBeecheii_000994-T1	note	EggNog:ENOG410VMK5
MeliponaBeecheii_001000-T1	note	EggNog:ENOG41036XB
MeliponaBeecheii_001000-T1	note	COG:S
MeliponaBeecheii_001001-T1	note	EggNog:ENOG410378R
MeliponaBeecheii_001002-T1	note	EggNog:ENOG410369B
MeliponaBeecheii_001002-T1	note	COG:S
MeliponaBeecheii_001003-T1	note	EggNog:ENOG41034FM
MeliponaBeecheii_001003-T1	note	COG:S
MeliponaBeecheii_001006-T1	note	EggNog:ENOG41035P4
MeliponaBeecheii_001006-T1	note	COG:A
MeliponaBeecheii_001008-T1	note	EggNog:ENOG4103311
MeliponaBeecheii_001008-T1	note	COG:S
MeliponaBeecheii_001009-T1	note	EggNog:ENOG4103311
MeliponaBeecheii_001009-T1	note	COG:S
MeliponaBeecheii_001012-T1	note	EggNog:ENOG4103HQ0
MeliponaBeecheii_001012-T1	note	COG:G
MeliponaBeecheii_001013-T1	note	EggNog:ENOG4103440
MeliponaBeecheii_001013-T1	note	COG:U
MeliponaBeecheii_001014-T1	note	EggNog:ENOG4103463
MeliponaBeecheii_001014-T1	note	COG:K
MeliponaBeecheii_001015-T1	note	EggNog:ENOG4103463
MeliponaBeecheii_001015-T1	note	COG:K
MeliponaBeecheii_001021-T1	note	EggNog:ENOG4113EBZ
MeliponaBeecheii_001022-T1	note	EggNog:ENOG4113EBZ
MeliponaBeecheii_001024-T1	note	EggNog:ENOG410346S
MeliponaBeecheii_001024-T1	note	COG:S
MeliponaBeecheii_001025-T1	note	EggNog:ENOG410346S
MeliponaBeecheii_001025-T1	note	COG:S
MeliponaBeecheii_001026-T1	note	EggNog:ENOG410368A
MeliponaBeecheii_001026-T1	note	COG:O
MeliponaBeecheii_001028-T1	note	EggNog:ENOG4103HGM
MeliponaBeecheii_001028-T1	note	COG:T
MeliponaBeecheii_001032-T1	note	EggNog:ENOG4103HIZ
MeliponaBeecheii_001032-T1	note	COG:T
MeliponaBeecheii_001033-T1	note	EggNog:ENOG4103HIZ
MeliponaBeecheii_001033-T1	note	COG:T
MeliponaBeecheii_001035-T1	note	EggNog:ENOG410VK07
MeliponaBeecheii_001035-T1	note	COG:S
MeliponaBeecheii_001047-T1	note	EggNog:ENOG4103AD9
MeliponaBeecheii_001047-T1	note	COG:S
MeliponaBeecheii_001052-T1	note	EggNog:ENOG41032AP
MeliponaBeecheii_001052-T1	note	COG:I
MeliponaBeecheii_001060-T1	note	EggNog:ENOG410VZ3P
MeliponaBeecheii_001060-T1	note	COG:S
MeliponaBeecheii_001074-T1	note	EggNog:ENOG4103HEK
MeliponaBeecheii_001074-T1	note	COG:S
MeliponaBeecheii_001083-T1	note	EggNog:ENOG41034TE
MeliponaBeecheii_001083-T1	note	COG:O
MeliponaBeecheii_001084-T1	note	EggNog:ENOG41034TE
MeliponaBeecheii_001084-T1	note	COG:O
MeliponaBeecheii_001099-T1	note	EggNog:ENOG410371J
MeliponaBeecheii_001099-T1	note	COG:S
MeliponaBeecheii_001101-T1	note	EggNog:ENOG410371J
MeliponaBeecheii_001101-T1	note	COG:S
MeliponaBeecheii_001103-T1	note	EggNog:ENOG41037I8
MeliponaBeecheii_001104-T1	note	EggNog:ENOG41037B3
MeliponaBeecheii_001105-T1	note	EggNog:ENOG41032Z7
MeliponaBeecheii_001105-T1	note	COG:T
MeliponaBeecheii_001106-T1	note	EggNog:ENOG410V44Z
MeliponaBeecheii_001106-T1	note	COG:T
MeliponaBeecheii_001107-T1	note	EggNog:ENOG41032Z7
MeliponaBeecheii_001107-T1	note	COG:T
MeliponaBeecheii_001108-T1	note	EggNog:ENOG41032Z7
MeliponaBeecheii_001108-T1	note	COG:T
MeliponaBeecheii_001116-T1	note	EggNog:ENOG410VSRD
MeliponaBeecheii_001118-T1	note	EggNog:ENOG41032Z7
MeliponaBeecheii_001118-T1	note	COG:T
MeliponaBeecheii_001120-T1	note	EggNog:ENOG41033QZ
MeliponaBeecheii_001120-T1	note	COG:T
MeliponaBeecheii_001121-T1	note	EggNog:ENOG4103G9P
MeliponaBeecheii_001121-T1	note	COG:S
MeliponaBeecheii_001133-T1	note	EggNog:ENOG41033M8
MeliponaBeecheii_001133-T1	note	COG:S
MeliponaBeecheii_001134-T1	note	EggNog:ENOG41033M8
MeliponaBeecheii_001134-T1	note	COG:S
MeliponaBeecheii_001138-T1	note	EggNog:ENOG41033M8
MeliponaBeecheii_001138-T1	note	COG:S
MeliponaBeecheii_001141-T1	note	EggNog:ENOG41033M8
MeliponaBeecheii_001141-T1	note	COG:S
MeliponaBeecheii_001151-T1	note	EggNog:ENOG41034GD
MeliponaBeecheii_001151-T1	note	COG:S
MeliponaBeecheii_001154-T1	note	EggNog:ENOG41037T1
MeliponaBeecheii_001155-T1	note	EggNog:ENOG41037RN
MeliponaBeecheii_001155-T1	note	COG:O
MeliponaBeecheii_001156-T1	note	EggNog:ENOG41034MS
MeliponaBeecheii_001156-T1	note	COG:T
MeliponaBeecheii_001178-T1	note	EggNog:ENOG41032S6
MeliponaBeecheii_001178-T1	note	COG:U
MeliponaBeecheii_001179-T1	note	EggNog:ENOG41032S6
MeliponaBeecheii_001179-T1	note	COG:U
MeliponaBeecheii_001180-T1	note	EggNog:ENOG41032RS
MeliponaBeecheii_001180-T1	note	COG:I
MeliponaBeecheii_001181-T1	note	EggNog:ENOG41032RS
MeliponaBeecheii_001181-T1	note	COG:I
MeliponaBeecheii_001182-T1	note	EggNog:ENOG4103HMK
MeliponaBeecheii_001182-T1	note	COG:A
MeliponaBeecheii_001183-T1	note	EggNog:ENOG4103HMK
MeliponaBeecheii_001183-T1	note	COG:A
MeliponaBeecheii_001184-T1	note	EggNog:ENOG41034Y5
MeliponaBeecheii_001184-T1	note	COG:D,Z
MeliponaBeecheii_001185-T1	note	EggNog:ENOG41034AP
MeliponaBeecheii_001185-T1	note	COG:T
MeliponaBeecheii_001187-T1	note	EggNog:ENOG41036TI
MeliponaBeecheii_001187-T1	note	COG:S
MeliponaBeecheii_001188-T1	note	EggNog:ENOG41037AR
MeliponaBeecheii_001188-T1	note	COG:A
MeliponaBeecheii_001189-T1	note	EggNog:ENOG410VABN
MeliponaBeecheii_001189-T1	note	COG:T
MeliponaBeecheii_001190-T1	note	EggNog:ENOG41037HM
MeliponaBeecheii_001190-T1	note	COG:O
MeliponaBeecheii_001191-T1	note	EggNog:ENOG41037H3
MeliponaBeecheii_001191-T1	note	COG:S
MeliponaBeecheii_001192-T1	note	EggNog:ENOG41038SX
MeliponaBeecheii_001192-T1	note	COG:K
MeliponaBeecheii_001193-T1	note	EggNog:ENOG41032XX
MeliponaBeecheii_001193-T1	note	COG:P
MeliponaBeecheii_001194-T1	note	EggNog:ENOG41038VK
MeliponaBeecheii_001195-T1	note	EggNog:ENOG4103GVZ
MeliponaBeecheii_001197-T1	note	EggNog:ENOG41034J7
MeliponaBeecheii_001197-T1	note	COG:S
MeliponaBeecheii_001198-T1	note	EggNog:ENOG41033T0
MeliponaBeecheii_001198-T1	note	COG:V
MeliponaBeecheii_001199-T1	note	EggNog:ENOG41034GU
MeliponaBeecheii_001199-T1	note	COG:U
MeliponaBeecheii_001200-T1	note	EggNog:ENOG410337H
MeliponaBeecheii_001200-T1	note	COG:P
MeliponaBeecheii_001202-T1	note	EggNog:ENOG41036W9
MeliponaBeecheii_001202-T1	note	COG:T
MeliponaBeecheii_001207-T1	note	EggNog:ENOG41036W9
MeliponaBeecheii_001207-T1	note	COG:T
MeliponaBeecheii_001221-T1	note	EggNog:ENOG41034ER
MeliponaBeecheii_001221-T1	note	COG:T
MeliponaBeecheii_001223-T1	note	EggNog:ENOG41034ER
MeliponaBeecheii_001223-T1	note	COG:T
MeliponaBeecheii_001224-T1	note	EggNog:ENOG41032XS
MeliponaBeecheii_001224-T1	note	COG:T
MeliponaBeecheii_001225-T1	note	EggNog:ENOG410V4RP
MeliponaBeecheii_001225-T1	note	COG:S
MeliponaBeecheii_001231-T1	note	EggNog:ENOG41039KG
MeliponaBeecheii_001231-T1	note	COG:S
MeliponaBeecheii_001237-T1	note	EggNog:ENOG4103GCH
MeliponaBeecheii_001237-T1	note	COG:U
MeliponaBeecheii_001238-T1	note	EggNog:ENOG410356B
MeliponaBeecheii_001238-T1	note	COG:U
MeliponaBeecheii_001239-T1	note	EggNog:ENOG41035MM
MeliponaBeecheii_001239-T1	note	COG:Z
MeliponaBeecheii_001240-T1	note	EggNog:ENOG41034UE
MeliponaBeecheii_001240-T1	note	COG:J
MeliponaBeecheii_001242-T1	note	EggNog:ENOG410353V
MeliponaBeecheii_001242-T1	note	COG:S
MeliponaBeecheii_001243-T1	note	EggNog:ENOG41037UT
MeliponaBeecheii_001244-T1	note	EggNog:ENOG41032HG
MeliponaBeecheii_001244-T1	note	COG:C
MeliponaBeecheii_001245-T1	note	EggNog:ENOG41036MH
MeliponaBeecheii_001245-T1	note	COG:L
MeliponaBeecheii_001247-T1	note	EggNog:ENOG410381J
MeliponaBeecheii_001247-T1	note	COG:K
MeliponaBeecheii_001248-T1	note	EggNog:ENOG41038C4
MeliponaBeecheii_001248-T1	note	COG:O
MeliponaBeecheii_001249-T1	note	EggNog:ENOG41032XB
MeliponaBeecheii_001249-T1	note	COG:T
MeliponaBeecheii_001250-T1	note	EggNog:ENOG41032BM
MeliponaBeecheii_001250-T1	note	COG:U
MeliponaBeecheii_001251-T1	note	EggNog:ENOG41038NZ
MeliponaBeecheii_001253-T1	note	EggNog:ENOG41035G5
MeliponaBeecheii_001253-T1	note	COG:K
MeliponaBeecheii_001265-T1	note	EggNog:ENOG410381H
MeliponaBeecheii_001265-T1	note	COG:T
MeliponaBeecheii_001266-T1	note	EggNog:ENOG41038KK
MeliponaBeecheii_001266-T1	note	COG:S
MeliponaBeecheii_001267-T1	note	EggNog:ENOG410V4I4
MeliponaBeecheii_001267-T1	note	COG:T
MeliponaBeecheii_001269-T1	note	EggNog:ENOG41036AU
MeliponaBeecheii_001269-T1	note	COG:C,G
MeliponaBeecheii_001270-T1	note	EggNog:ENOG41036QP
MeliponaBeecheii_001270-T1	note	COG:T
MeliponaBeecheii_001271-T1	note	EggNog:ENOG41036QP
MeliponaBeecheii_001271-T1	note	COG:T
MeliponaBeecheii_001272-T1	note	EggNog:ENOG4103531
MeliponaBeecheii_001272-T1	note	COG:O
MeliponaBeecheii_001273-T1	note	EggNog:ENOG4103AXF
MeliponaBeecheii_001273-T1	note	COG:S
MeliponaBeecheii_001274-T1	note	EggNog:ENOG4103AXF
MeliponaBeecheii_001274-T1	note	COG:S
MeliponaBeecheii_001275-T1	note	EggNog:ENOG4103AXF
MeliponaBeecheii_001275-T1	note	COG:S
MeliponaBeecheii_001276-T1	note	EggNog:ENOG4103AXF
MeliponaBeecheii_001276-T1	note	COG:S
MeliponaBeecheii_001277-T1	note	EggNog:ENOG4103AXF
MeliponaBeecheii_001277-T1	note	COG:S
MeliponaBeecheii_001278-T1	note	EggNog:ENOG4103AXF
MeliponaBeecheii_001278-T1	note	COG:S
MeliponaBeecheii_001279-T1	note	EggNog:ENOG4103AXF
MeliponaBeecheii_001279-T1	note	COG:S
MeliponaBeecheii_001280-T1	note	EggNog:ENOG4103AXF
MeliponaBeecheii_001280-T1	note	COG:S
MeliponaBeecheii_001281-T1	note	EggNog:ENOG4103AXF
MeliponaBeecheii_001281-T1	note	COG:S
MeliponaBeecheii_001282-T1	note	EggNog:ENOG4103AXF
MeliponaBeecheii_001282-T1	note	COG:S
MeliponaBeecheii_001283-T1	note	EggNog:ENOG4103AXF
MeliponaBeecheii_001283-T1	note	COG:S
MeliponaBeecheii_001284-T1	note	EggNog:ENOG4103AXF
MeliponaBeecheii_001284-T1	note	COG:S
MeliponaBeecheii_001285-T1	note	EggNog:ENOG4103AXF
MeliponaBeecheii_001285-T1	note	COG:S
MeliponaBeecheii_001286-T1	note	EggNog:ENOG4103B06
MeliponaBeecheii_001286-T1	note	COG:T
MeliponaBeecheii_001287-T1	note	EggNog:ENOG4103B06
MeliponaBeecheii_001287-T1	note	COG:T
MeliponaBeecheii_001288-T1	note	EggNog:ENOG41037TH
MeliponaBeecheii_001289-T1	note	EggNog:ENOG41037TH
MeliponaBeecheii_001290-T1	note	EggNog:ENOG41038GI
MeliponaBeecheii_001291-T1	note	EggNog:ENOG41038ZK
MeliponaBeecheii_001294-T1	note	EggNog:ENOG410325C
MeliponaBeecheii_001294-T1	note	COG:T
MeliponaBeecheii_001295-T1	note	EggNog:ENOG410VW1V
MeliponaBeecheii_001295-T1	note	COG:Z
MeliponaBeecheii_001296-T1	note	EggNog:ENOG410341X
MeliponaBeecheii_001296-T1	note	COG:Z
MeliponaBeecheii_001297-T1	note	EggNog:ENOG41032P6
MeliponaBeecheii_001297-T1	note	COG:U
MeliponaBeecheii_001298-T1	note	EggNog:ENOG4103BDA
MeliponaBeecheii_001299-T1	note	EggNog:ENOG410VNWJ
MeliponaBeecheii_001299-T1	note	COG:S
MeliponaBeecheii_001300-T1	note	EggNog:ENOG4103HN3
MeliponaBeecheii_001300-T1	note	COG:F
MeliponaBeecheii_001301-T1	note	EggNog:ENOG41034ZK
MeliponaBeecheii_001301-T1	note	COG:O,T
MeliponaBeecheii_001302-T1	note	EggNog:ENOG41034IF
MeliponaBeecheii_001302-T1	note	COG:O
MeliponaBeecheii_001303-T1	note	EggNog:ENOG41033GA
MeliponaBeecheii_001303-T1	note	COG:I
MeliponaBeecheii_001304-T1	note	EggNog:ENOG41032ZP
MeliponaBeecheii_001304-T1	note	COG:S
MeliponaBeecheii_001305-T1	note	EggNog:ENOG410343G
MeliponaBeecheii_001305-T1	note	COG:T
MeliponaBeecheii_001306-T1	note	EggNog:ENOG41034JG
MeliponaBeecheii_001306-T1	note	COG:P
MeliponaBeecheii_001307-T1	note	EggNog:ENOG41036TB
MeliponaBeecheii_001307-T1	note	COG:T
MeliponaBeecheii_001308-T1	note	EggNog:ENOG41032ZV
MeliponaBeecheii_001309-T1	note	EggNog:ENOG410364V
MeliponaBeecheii_001309-T1	note	COG:O
MeliponaBeecheii_001310-T1	note	EggNog:ENOG4103H95
MeliponaBeecheii_001310-T1	note	COG:K
MeliponaBeecheii_001311-T1	note	EggNog:ENOG41032GJ
MeliponaBeecheii_001311-T1	note	COG:C
MeliponaBeecheii_001312-T1	note	EggNog:ENOG410370V
MeliponaBeecheii_001312-T1	note	COG:S
MeliponaBeecheii_001313-T1	note	EggNog:ENOG4103GSC
MeliponaBeecheii_001313-T1	note	COG:V
MeliponaBeecheii_001314-T1	note	EggNog:ENOG41034FY
MeliponaBeecheii_001314-T1	note	COG:T,V
MeliponaBeecheii_001315-T1	note	EggNog:ENOG41034BA
MeliponaBeecheii_001315-T1	note	COG:S
MeliponaBeecheii_001316-T1	note	EggNog:ENOG41035CN
MeliponaBeecheii_001316-T1	note	COG:A
MeliponaBeecheii_001317-T1	note	EggNog:ENOG41034N4
MeliponaBeecheii_001317-T1	note	COG:J
MeliponaBeecheii_001318-T1	note	EggNog:ENOG4103BB7
MeliponaBeecheii_001318-T1	note	COG:S
MeliponaBeecheii_001321-T1	note	EggNog:ENOG41038ET
MeliponaBeecheii_001321-T1	note	COG:K
MeliponaBeecheii_001322-T1	note	EggNog:ENOG4112TNB
MeliponaBeecheii_001322-T1	note	COG:T
MeliponaBeecheii_001323-T1	note	EggNog:ENOG4103BB7
MeliponaBeecheii_001323-T1	note	COG:S
MeliponaBeecheii_001324-T1	note	EggNog:ENOG41034X6
MeliponaBeecheii_001324-T1	note	COG:G
MeliponaBeecheii_001325-T1	note	EggNog:ENOG4103C8B
MeliponaBeecheii_001327-T1	note	EggNog:ENOG41033NF
MeliponaBeecheii_001327-T1	note	COG:O
MeliponaBeecheii_001328-T1	note	EggNog:ENOG41034C5
MeliponaBeecheii_001328-T1	note	COG:S
MeliponaBeecheii_001329-T1	note	EggNog:ENOG41038CA
MeliponaBeecheii_001329-T1	note	COG:S
MeliponaBeecheii_001330-T1	note	EggNog:ENOG41038CA
MeliponaBeecheii_001330-T1	note	COG:S
MeliponaBeecheii_001331-T1	note	EggNog:ENOG41038CA
MeliponaBeecheii_001331-T1	note	COG:S
MeliponaBeecheii_001332-T1	note	EggNog:ENOG41038CA
MeliponaBeecheii_001332-T1	note	COG:S
MeliponaBeecheii_001333-T1	note	EggNog:ENOG41038ME
MeliponaBeecheii_001334-T1	note	EggNog:ENOG410337G
MeliponaBeecheii_001334-T1	note	COG:Q
MeliponaBeecheii_001335-T1	note	EggNog:ENOG41038B3
MeliponaBeecheii_001335-T1	note	COG:S
MeliponaBeecheii_001336-T1	note	EggNog:ENOG4103GRM
MeliponaBeecheii_001339-T1	note	EggNog:ENOG4103GGP
MeliponaBeecheii_001339-T1	note	COG:C
MeliponaBeecheii_001340-T1	note	EggNog:ENOG4103GQJ
MeliponaBeecheii_001340-T1	note	COG:C
MeliponaBeecheii_001341-T1	note	EggNog:ENOG41036VI
MeliponaBeecheii_001341-T1	note	COG:A
MeliponaBeecheii_001342-T1	note	EggNog:ENOG41033MF
MeliponaBeecheii_001342-T1	note	COG:T
MeliponaBeecheii_001343-T1	note	EggNog:ENOG41KOG1221
MeliponaBeecheii_001343-T1	note	COG:S
MeliponaBeecheii_001349-T1	note	EggNog:ENOG41036FE
MeliponaBeecheii_001349-T1	note	COG:I
MeliponaBeecheii_001355-T1	note	EggNog:ENOG410VK07
MeliponaBeecheii_001355-T1	note	COG:S
MeliponaBeecheii_001356-T1	note	EggNog:ENOG4103BMM
MeliponaBeecheii_001362-T1	note	EggNog:ENOG41033KR
MeliponaBeecheii_001362-T1	note	COG:T
MeliponaBeecheii_001363-T1	note	EggNog:ENOG41033KR
MeliponaBeecheii_001363-T1	note	COG:T
MeliponaBeecheii_001364-T1	note	EggNog:ENOG41033KR
MeliponaBeecheii_001364-T1	note	COG:T
MeliponaBeecheii_001365-T1	note	EggNog:ENOG41033KR
MeliponaBeecheii_001365-T1	note	COG:T
MeliponaBeecheii_001367-T1	note	EggNog:ENOG41032B6
MeliponaBeecheii_001367-T1	note	COG:B
MeliponaBeecheii_001368-T1	note	EggNog:ENOG4103458
MeliponaBeecheii_001368-T1	note	COG:J
MeliponaBeecheii_001369-T1	note	EggNog:ENOG41034RI
MeliponaBeecheii_001369-T1	note	COG:E
MeliponaBeecheii_001370-T1	note	EggNog:ENOG41035BW
MeliponaBeecheii_001370-T1	note	COG:T
MeliponaBeecheii_001371-T1	note	EggNog:ENOG410V8QX
MeliponaBeecheii_001371-T1	note	COG:F
MeliponaBeecheii_001372-T1	note	EggNog:ENOG410351J
MeliponaBeecheii_001372-T1	note	COG:S
MeliponaBeecheii_001373-T1	note	EggNog:ENOG41039AX
MeliponaBeecheii_001374-T1	note	EggNog:ENOG41033XA
MeliponaBeecheii_001374-T1	note	COG:B,D,L
MeliponaBeecheii_001375-T1	note	EggNog:ENOG410VSQ3
MeliponaBeecheii_001375-T1	note	COG:S
MeliponaBeecheii_001376-T1	note	EggNog:ENOG410VSQ3
MeliponaBeecheii_001376-T1	note	COG:S
MeliponaBeecheii_001377-T1	note	EggNog:ENOG410355U
MeliponaBeecheii_001377-T1	note	COG:T
MeliponaBeecheii_001389-T1	note	EggNog:ENOG41033XJ
MeliponaBeecheii_001389-T1	note	COG:K
MeliponaBeecheii_001396-T1	note	EggNog:ENOG410VWNR
MeliponaBeecheii_001405-T1	note	EggNog:ENOG410328N
MeliponaBeecheii_001405-T1	note	COG:O
MeliponaBeecheii_001406-T1	note	EggNog:ENOG410370R
MeliponaBeecheii_001406-T1	note	COG:G
MeliponaBeecheii_001413-T1	note	EggNog:ENOG41034ID
MeliponaBeecheii_001413-T1	note	COG:I
MeliponaBeecheii_001414-T1	note	EggNog:ENOG41034ID
MeliponaBeecheii_001414-T1	note	COG:I
MeliponaBeecheii_001417-T1	note	EggNog:ENOG41034ID
MeliponaBeecheii_001417-T1	note	COG:I
MeliponaBeecheii_001419-T1	note	EggNog:ENOG4103GQ1
MeliponaBeecheii_001425-T1	note	EggNog:ENOG41035PD
MeliponaBeecheii_001425-T1	note	COG:O
MeliponaBeecheii_001426-T1	note	EggNog:ENOG4103I03
MeliponaBeecheii_001426-T1	note	COG:J
MeliponaBeecheii_001427-T1	note	EggNog:ENOG4103I03
MeliponaBeecheii_001427-T1	note	COG:J
MeliponaBeecheii_001428-T1	note	EggNog:ENOG41037RQ
MeliponaBeecheii_001428-T1	note	COG:O
MeliponaBeecheii_001430-T1	note	EggNog:ENOG41037FN
MeliponaBeecheii_001430-T1	note	COG:K
MeliponaBeecheii_001431-T1	note	EggNog:ENOG41033FS
MeliponaBeecheii_001431-T1	note	COG:D
MeliponaBeecheii_001441-T1	note	EggNog:ENOG41037AD
MeliponaBeecheii_001441-T1	note	COG:K
MeliponaBeecheii_001449-T1	note	EggNog:ENOG41037AD
MeliponaBeecheii_001449-T1	note	COG:K
MeliponaBeecheii_001452-T1	note	EggNog:ENOG4103GHR
MeliponaBeecheii_001453-T1	note	EggNog:ENOG41039JJ
MeliponaBeecheii_001455-T1	note	EggNog:ENOG410326P
MeliponaBeecheii_001455-T1	note	COG:E
MeliponaBeecheii_001456-T1	note	EggNog:ENOG41034HG
MeliponaBeecheii_001456-T1	note	COG:G
MeliponaBeecheii_001457-T1	note	EggNog:ENOG41039NR
MeliponaBeecheii_001457-T1	note	COG:S
MeliponaBeecheii_001458-T1	note	EggNog:ENOG41034JE
MeliponaBeecheii_001458-T1	note	COG:E
MeliponaBeecheii_001459-T1	note	EggNog:ENOG41032AI
MeliponaBeecheii_001459-T1	note	COG:T
MeliponaBeecheii_001463-T1	note	EggNog:ENOG410338W
MeliponaBeecheii_001463-T1	note	COG:T
MeliponaBeecheii_001465-T1	note	EggNog:ENOG41032TW
MeliponaBeecheii_001465-T1	note	COG:P,T
MeliponaBeecheii_001466-T1	note	EggNog:ENOG41032TW
MeliponaBeecheii_001466-T1	note	COG:P,T
MeliponaBeecheii_001474-T1	note	EggNog:ENOG41034KX
MeliponaBeecheii_001474-T1	note	COG:S
MeliponaBeecheii_001475-T1	note	EggNog:ENOG41034KX
MeliponaBeecheii_001475-T1	note	COG:S
MeliponaBeecheii_001480-T1	note	EggNog:ENOG41034KX
MeliponaBeecheii_001480-T1	note	COG:S
MeliponaBeecheii_001481-T1	note	EggNog:ENOG4103BNE
MeliponaBeecheii_001481-T1	note	COG:S
MeliponaBeecheii_001482-T1	note	EggNog:ENOG41034KX
MeliponaBeecheii_001482-T1	note	COG:S
MeliponaBeecheii_001487-T1	note	EggNog:ENOG410V7Q3
MeliponaBeecheii_001487-T1	note	COG:P
MeliponaBeecheii_001494-T1	note	EggNog:ENOG4103H3M
MeliponaBeecheii_001494-T1	note	COG:T
MeliponaBeecheii_001496-T1	note	EggNog:ENOG41033QY
MeliponaBeecheii_001496-T1	note	COG:T,Z
MeliponaBeecheii_001497-T1	note	EggNog:ENOG41033QY
MeliponaBeecheii_001497-T1	note	COG:T,Z
MeliponaBeecheii_001498-T1	note	EggNog:ENOG41033QY
MeliponaBeecheii_001498-T1	note	COG:T,Z
MeliponaBeecheii_001499-T1	note	EggNog:ENOG41039R6
MeliponaBeecheii_001499-T1	note	COG:O
MeliponaBeecheii_001500-T1	note	EggNog:ENOG41039R6
MeliponaBeecheii_001500-T1	note	COG:O
MeliponaBeecheii_001501-T1	note	EggNog:ENOG4103ADY
MeliponaBeecheii_001501-T1	note	COG:O
MeliponaBeecheii_001502-T1	note	EggNog:ENOG41035PP
MeliponaBeecheii_001502-T1	note	COG:E
MeliponaBeecheii_001503-T1	note	EggNog:ENOG41036KU
MeliponaBeecheii_001503-T1	note	COG:O
MeliponaBeecheii_001505-T1	note	EggNog:ENOG41035MB
MeliponaBeecheii_001505-T1	note	COG:S
MeliponaBeecheii_001506-T1	note	EggNog:ENOG41035MB
MeliponaBeecheii_001506-T1	note	COG:S
MeliponaBeecheii_001507-T1	note	EggNog:ENOG4103GI4
MeliponaBeecheii_001508-T1	note	EggNog:ENOG4103490
MeliponaBeecheii_001508-T1	note	COG:O
MeliponaBeecheii_001509-T1	note	EggNog:ENOG41033S1
MeliponaBeecheii_001509-T1	note	COG:G
MeliponaBeecheii_001511-T1	note	EggNog:ENOG410364K
MeliponaBeecheii_001511-T1	note	COG:K
MeliponaBeecheii_001512-T1	note	EggNog:ENOG410364K
MeliponaBeecheii_001512-T1	note	COG:K
MeliponaBeecheii_001516-T1	note	EggNog:ENOG410394R
MeliponaBeecheii_001516-T1	note	COG:K
MeliponaBeecheii_001519-T1	note	EggNog:ENOG410343W
MeliponaBeecheii_001519-T1	note	COG:I
MeliponaBeecheii_001521-T1	note	EggNog:ENOG410343W
MeliponaBeecheii_001521-T1	note	COG:I
MeliponaBeecheii_001524-T1	note	EggNog:ENOG410343W
MeliponaBeecheii_001524-T1	note	COG:I
MeliponaBeecheii_001525-T1	note	EggNog:ENOG41035QV
MeliponaBeecheii_001525-T1	note	COG:S
MeliponaBeecheii_001526-T1	note	EggNog:ENOG4103HQC
MeliponaBeecheii_001526-T1	note	COG:G
MeliponaBeecheii_001529-T1	note	EggNog:ENOG41035WM
MeliponaBeecheii_001529-T1	note	COG:U,Y
MeliponaBeecheii_001533-T1	note	EggNog:ENOG41035C3
MeliponaBeecheii_001533-T1	note	COG:K
MeliponaBeecheii_001536-T1	note	EggNog:ENOG41037Q0
MeliponaBeecheii_001536-T1	note	COG:O,T
MeliponaBeecheii_001537-T1	note	EggNog:ENOG41035AP
MeliponaBeecheii_001537-T1	note	COG:U
MeliponaBeecheii_001538-T1	note	EggNog:ENOG4103286
MeliponaBeecheii_001538-T1	note	COG:E
MeliponaBeecheii_001539-T1	note	EggNog:ENOG41032QB
MeliponaBeecheii_001539-T1	note	COG:O
MeliponaBeecheii_001540-T1	note	EggNog:ENOG4103GVN
MeliponaBeecheii_001545-T1	note	EggNog:ENOG410333H
MeliponaBeecheii_001545-T1	note	COG:K
MeliponaBeecheii_001550-T1	note	EggNog:ENOG41039HX
MeliponaBeecheii_001550-T1	note	COG:S
MeliponaBeecheii_001551-T1	note	EggNog:ENOG4103HJ8
MeliponaBeecheii_001551-T1	note	COG:T
MeliponaBeecheii_001552-T1	note	EggNog:ENOG4103HJ8
MeliponaBeecheii_001552-T1	note	COG:T
MeliponaBeecheii_001553-T1	note	EggNog:ENOG4103BIN
MeliponaBeecheii_001553-T1	note	COG:S
MeliponaBeecheii_001554-T1	note	EggNog:ENOG41036A7
MeliponaBeecheii_001554-T1	note	COG:T
MeliponaBeecheii_001578-T1	note	EggNog:ENOG41034FC
MeliponaBeecheii_001578-T1	note	COG:K
MeliponaBeecheii_001580-T1	note	EggNog:ENOG41034FC
MeliponaBeecheii_001580-T1	note	COG:K
MeliponaBeecheii_001581-T1	note	EggNog:ENOG410367D
MeliponaBeecheii_001581-T1	note	COG:V
MeliponaBeecheii_001582-T1	note	EggNog:ENOG410353D
MeliponaBeecheii_001582-T1	note	COG:U
MeliponaBeecheii_001583-T1	note	EggNog:ENOG410324D
MeliponaBeecheii_001583-T1	note	COG:L
MeliponaBeecheii_001590-T1	note	EggNog:ENOG4103GTS
MeliponaBeecheii_001590-T1	note	COG:T
MeliponaBeecheii_001595-T1	note	EggNog:ENOG4103HIM
MeliponaBeecheii_001595-T1	note	COG:T
MeliponaBeecheii_001599-T1	note	EggNog:ENOG410VXT9
MeliponaBeecheii_001602-T1	note	EggNog:ENOG41039R7
MeliponaBeecheii_001602-T1	note	COG:S
MeliponaBeecheii_001613-T1	note	EggNog:ENOG41033KX
MeliponaBeecheii_001613-T1	note	COG:O
MeliponaBeecheii_001614-T1	note	EggNog:ENOG41033KX
MeliponaBeecheii_001614-T1	note	COG:O
MeliponaBeecheii_001615-T1	note	EggNog:ENOG41032ZD
MeliponaBeecheii_001615-T1	note	COG:M
MeliponaBeecheii_001616-T1	note	EggNog:ENOG41032ZD
MeliponaBeecheii_001616-T1	note	COG:M
MeliponaBeecheii_001618-T1	note	EggNog:ENOG41034VJ
MeliponaBeecheii_001618-T1	note	COG:A
MeliponaBeecheii_001621-T1	note	EggNog:ENOG41034W4
MeliponaBeecheii_001621-T1	note	COG:G
MeliponaBeecheii_001622-T1	note	EggNog:ENOG41037NW
MeliponaBeecheii_001622-T1	note	COG:G
MeliponaBeecheii_001623-T1	note	EggNog:ENOG41038Y3
MeliponaBeecheii_001625-T1	note	EggNog:ENOG41038ZZ
MeliponaBeecheii_001625-T1	note	COG:U
MeliponaBeecheii_001628-T1	note	EggNog:ENOG41032TP
MeliponaBeecheii_001628-T1	note	COG:G
MeliponaBeecheii_001629-T1	note	EggNog:ENOG4103GP1
MeliponaBeecheii_001630-T1	note	EggNog:ENOG41032U5
MeliponaBeecheii_001630-T1	note	COG:T
MeliponaBeecheii_001631-T1	note	EggNog:ENOG41032U5
MeliponaBeecheii_001631-T1	note	COG:T
MeliponaBeecheii_001633-T1	note	EggNog:ENOG41032U5
MeliponaBeecheii_001633-T1	note	COG:T
MeliponaBeecheii_001636-T1	note	EggNog:ENOG41034ZR
MeliponaBeecheii_001636-T1	note	COG:T
MeliponaBeecheii_001645-T1	note	EggNog:ENOG4103I0U
MeliponaBeecheii_001645-T1	note	COG:O
MeliponaBeecheii_001646-T1	note	EggNog:ENOG41032RK
MeliponaBeecheii_001646-T1	note	COG:S
MeliponaBeecheii_001647-T1	note	EggNog:ENOG4103I0U
MeliponaBeecheii_001647-T1	note	COG:O
MeliponaBeecheii_001648-T1	note	EggNog:ENOG4103I0U
MeliponaBeecheii_001648-T1	note	COG:O
MeliponaBeecheii_001649-T1	note	EggNog:ENOG4103I0U
MeliponaBeecheii_001649-T1	note	COG:O
MeliponaBeecheii_001650-T1	note	EggNog:ENOG4103I0U
MeliponaBeecheii_001650-T1	note	COG:O
MeliponaBeecheii_001651-T1	note	EggNog:ENOG41033WX
MeliponaBeecheii_001651-T1	note	COG:K
MeliponaBeecheii_001652-T1	note	EggNog:ENOG41033WX
MeliponaBeecheii_001652-T1	note	COG:K
MeliponaBeecheii_001653-T1	note	EggNog:ENOG41039I5
MeliponaBeecheii_001654-T1	note	EggNog:ENOG410331R
MeliponaBeecheii_001654-T1	note	COG:U
MeliponaBeecheii_001655-T1	note	EggNog:ENOG41038DK
MeliponaBeecheii_001655-T1	note	COG:U
MeliponaBeecheii_001656-T1	note	EggNog:ENOG410349Q
MeliponaBeecheii_001656-T1	note	COG:K
MeliponaBeecheii_001657-T1	note	EggNog:ENOG41036D0
MeliponaBeecheii_001657-T1	note	COG:A,K
MeliponaBeecheii_001658-T1	note	EggNog:ENOG410398F
MeliponaBeecheii_001658-T1	note	COG:T
MeliponaBeecheii_001659-T1	note	EggNog:ENOG410VZCU
MeliponaBeecheii_001660-T1	note	EggNog:ENOG410322J
MeliponaBeecheii_001660-T1	note	COG:A
MeliponaBeecheii_001661-T1	note	EggNog:ENOG41037N6
MeliponaBeecheii_001661-T1	note	COG:K
MeliponaBeecheii_001662-T1	note	EggNog:ENOG41037TD
MeliponaBeecheii_001662-T1	note	COG:K
MeliponaBeecheii_001663-T1	note	EggNog:ENOG410360W
MeliponaBeecheii_001663-T1	note	COG:Z
MeliponaBeecheii_001664-T1	note	EggNog:ENOG4103AGC
MeliponaBeecheii_001664-T1	note	COG:T
MeliponaBeecheii_001665-T1	note	EggNog:ENOG4103ART
MeliponaBeecheii_001665-T1	note	COG:T
MeliponaBeecheii_001666-T1	note	EggNog:ENOG4103ACH
MeliponaBeecheii_001666-T1	note	COG:T
MeliponaBeecheii_001667-T1	note	EggNog:ENOG4103ART
MeliponaBeecheii_001667-T1	note	COG:T
MeliponaBeecheii_001668-T1	note	EggNog:ENOG4103ACH
MeliponaBeecheii_001668-T1	note	COG:T
MeliponaBeecheii_001669-T1	note	EggNog:ENOG4103AGC
MeliponaBeecheii_001669-T1	note	COG:T
MeliponaBeecheii_001670-T1	note	EggNog:ENOG410341K
MeliponaBeecheii_001670-T1	note	COG:A
MeliponaBeecheii_001672-T1	note	EggNog:ENOG4103AQE
MeliponaBeecheii_001672-T1	note	COG:S
MeliponaBeecheii_001673-T1	note	EggNog:ENOG4103AQE
MeliponaBeecheii_001673-T1	note	COG:S
MeliponaBeecheii_001674-T1	note	EggNog:ENOG41039AD
MeliponaBeecheii_001674-T1	note	COG:S
MeliponaBeecheii_001676-T1	note	EggNog:ENOG41032RT
MeliponaBeecheii_001676-T1	note	COG:O
MeliponaBeecheii_001677-T1	note	EggNog:ENOG41032RT
MeliponaBeecheii_001677-T1	note	COG:O
MeliponaBeecheii_001678-T1	note	EggNog:ENOG41032WZ
MeliponaBeecheii_001678-T1	note	COG:O
MeliponaBeecheii_001679-T1	note	EggNog:ENOG41037F8
MeliponaBeecheii_001680-T1	note	EggNog:ENOG41035JB
MeliponaBeecheii_001680-T1	note	COG:O
MeliponaBeecheii_001681-T1	note	EggNog:ENOG41033B6
MeliponaBeecheii_001681-T1	note	COG:Z
MeliponaBeecheii_001682-T1	note	EggNog:ENOG41033B6
MeliponaBeecheii_001682-T1	note	COG:Z
MeliponaBeecheii_001683-T1	note	EggNog:ENOG410332A
MeliponaBeecheii_001683-T1	note	COG:S
MeliponaBeecheii_001684-T1	note	EggNog:ENOG410V6FU
MeliponaBeecheii_001684-T1	note	COG:S
MeliponaBeecheii_001685-T1	note	EggNog:ENOG4103BBR
MeliponaBeecheii_001686-T1	note	EggNog:ENOG41036UD
MeliponaBeecheii_001686-T1	note	COG:E
MeliponaBeecheii_001687-T1	note	EggNog:ENOG41038I7
MeliponaBeecheii_001687-T1	note	COG:S
MeliponaBeecheii_001688-T1	note	EggNog:ENOG4103HCU
MeliponaBeecheii_001688-T1	note	COG:L
MeliponaBeecheii_001689-T1	note	EggNog:ENOG410356M
MeliponaBeecheii_001689-T1	note	COG:L
MeliponaBeecheii_001690-T1	note	EggNog:ENOG41035KM
MeliponaBeecheii_001690-T1	note	COG:M
MeliponaBeecheii_001691-T1	note	EggNog:ENOG41032BG
MeliponaBeecheii_001691-T1	note	COG:T
MeliponaBeecheii_001692-T1	note	EggNog:ENOG41034UX
MeliponaBeecheii_001692-T1	note	COG:O
MeliponaBeecheii_001693-T1	note	EggNog:ENOG41036KZ
MeliponaBeecheii_001693-T1	note	COG:F
MeliponaBeecheii_001694-T1	note	EggNog:ENOG4103HRA
MeliponaBeecheii_001694-T1	note	COG:I
MeliponaBeecheii_001716-T1	note	EggNog:ENOG410UM5V
MeliponaBeecheii_001716-T1	note	COG:S
MeliponaBeecheii_001717-T1	note	EggNog:ENOG4103GEM
MeliponaBeecheii_001717-T1	note	COG:S
MeliponaBeecheii_001718-T1	note	EggNog:ENOG41036YV
MeliponaBeecheii_001718-T1	note	COG:K
MeliponaBeecheii_001719-T1	note	EggNog:ENOG41036YV
MeliponaBeecheii_001719-T1	note	COG:K
MeliponaBeecheii_001720-T1	note	EggNog:ENOG4103GQM
MeliponaBeecheii_001731-T1	note	EggNog:ENOG410393J
MeliponaBeecheii_001735-T1	note	EggNog:ENOG410320B
MeliponaBeecheii_001735-T1	note	COG:S
MeliponaBeecheii_001736-T1	note	EggNog:ENOG410368W
MeliponaBeecheii_001736-T1	note	COG:S
MeliponaBeecheii_001738-T1	note	EggNog:ENOG410393J
MeliponaBeecheii_001739-T1	note	EggNog:ENOG4103HAG
MeliponaBeecheii_001739-T1	note	COG:W
MeliponaBeecheii_001743-T1	note	EggNog:ENOG4103311
MeliponaBeecheii_001743-T1	note	COG:S
MeliponaBeecheii_001744-T1	note	EggNog:ENOG4103HAG
MeliponaBeecheii_001744-T1	note	COG:W
MeliponaBeecheii_001749-T1	note	EggNog:ENOG4103HAG
MeliponaBeecheii_001749-T1	note	COG:W
MeliponaBeecheii_001760-T1	note	EggNog:ENOG4103HAG
MeliponaBeecheii_001760-T1	note	COG:W
MeliponaBeecheii_001765-T1	note	EggNog:ENOG4103HAG
MeliponaBeecheii_001765-T1	note	COG:W
MeliponaBeecheii_001766-T1	note	EggNog:ENOG4103HAG
MeliponaBeecheii_001766-T1	note	COG:W
MeliponaBeecheii_001767-T1	note	EggNog:ENOG410366G
MeliponaBeecheii_001767-T1	note	COG:Z
MeliponaBeecheii_001768-T1	note	EggNog:ENOG410366G
MeliponaBeecheii_001768-T1	note	COG:Z
MeliponaBeecheii_001772-T1	note	EggNog:ENOG410366G
MeliponaBeecheii_001772-T1	note	COG:Z
MeliponaBeecheii_001780-T1	note	EggNog:ENOG410340K
MeliponaBeecheii_001780-T1	note	COG:T
MeliponaBeecheii_001781-T1	note	EggNog:ENOG410340K
MeliponaBeecheii_001781-T1	note	COG:T
MeliponaBeecheii_001782-T1	note	EggNog:ENOG410340K
MeliponaBeecheii_001782-T1	note	COG:T
MeliponaBeecheii_001784-T1	note	EggNog:ENOG410340K
MeliponaBeecheii_001784-T1	note	COG:T
MeliponaBeecheii_001786-T1	note	EggNog:ENOG41032P9
MeliponaBeecheii_001786-T1	note	COG:A
MeliponaBeecheii_001787-T1	note	EggNog:ENOG410366H
MeliponaBeecheii_001787-T1	note	COG:T
MeliponaBeecheii_001788-T1	note	EggNog:ENOG41034Z1
MeliponaBeecheii_001788-T1	note	COG:T
MeliponaBeecheii_001789-T1	note	EggNog:ENOG41034XD
MeliponaBeecheii_001789-T1	note	COG:U,Z
MeliponaBeecheii_001790-T1	note	EggNog:ENOG41037VD
MeliponaBeecheii_001790-T1	note	COG:S
MeliponaBeecheii_001791-T1	note	EggNog:ENOG41038N1
MeliponaBeecheii_001791-T1	note	COG:S
MeliponaBeecheii_001792-T1	note	EggNog:ENOG41037C2
MeliponaBeecheii_001792-T1	note	COG:S
MeliponaBeecheii_001793-T1	note	EggNog:ENOG41034E3
MeliponaBeecheii_001793-T1	note	COG:L
MeliponaBeecheii_001794-T1	note	EggNog:ENOG4103784
MeliponaBeecheii_001794-T1	note	COG:A
MeliponaBeecheii_001795-T1	note	EggNog:ENOG4103HDC
MeliponaBeecheii_001795-T1	note	COG:T
MeliponaBeecheii_001796-T1	note	EggNog:ENOG41034FQ
MeliponaBeecheii_001796-T1	note	COG:F
MeliponaBeecheii_001797-T1	note	EggNog:ENOG41033FQ
MeliponaBeecheii_001797-T1	note	COG:A,J
MeliponaBeecheii_001798-T1	note	EggNog:ENOG41034BP
MeliponaBeecheii_001798-T1	note	COG:D
MeliponaBeecheii_001799-T1	note	EggNog:ENOG41032BV
MeliponaBeecheii_001799-T1	note	COG:C
MeliponaBeecheii_001801-T1	note	EggNog:ENOG41036WG
MeliponaBeecheii_001801-T1	note	COG:K
MeliponaBeecheii_001803-T1	note	EggNog:ENOG41036WG
MeliponaBeecheii_001803-T1	note	COG:K
MeliponaBeecheii_001805-T1	note	EggNog:ENOG41036WG
MeliponaBeecheii_001805-T1	note	COG:K
MeliponaBeecheii_001806-T1	note	EggNog:ENOG410VMD0
MeliponaBeecheii_001806-T1	note	COG:W
MeliponaBeecheii_001807-T1	note	EggNog:ENOG4103B5Z
MeliponaBeecheii_001807-T1	note	COG:S
MeliponaBeecheii_001808-T1	note	EggNog:ENOG410358V
MeliponaBeecheii_001808-T1	note	COG:G
MeliponaBeecheii_001809-T1	note	EggNog:ENOG410389W
MeliponaBeecheii_001809-T1	note	COG:S
MeliponaBeecheii_001810-T1	note	EggNog:ENOG41036ZH
MeliponaBeecheii_001810-T1	note	COG:S
MeliponaBeecheii_001811-T1	note	EggNog:ENOG4103945
MeliponaBeecheii_001811-T1	note	COG:S
MeliponaBeecheii_001812-T1	note	EggNog:ENOG410326N
MeliponaBeecheii_001812-T1	note	COG:U
MeliponaBeecheii_001813-T1	note	EggNog:ENOG410330B
MeliponaBeecheii_001813-T1	note	COG:S
MeliponaBeecheii_001825-T1	note	EggNog:ENOG410399N
MeliponaBeecheii_001826-T1	note	EggNog:ENOG410399N
MeliponaBeecheii_001829-T1	note	EggNog:ENOG410395P
MeliponaBeecheii_001829-T1	note	COG:K
MeliponaBeecheii_001830-T1	note	EggNog:ENOG41033MZ
MeliponaBeecheii_001830-T1	note	COG:S
MeliponaBeecheii_001831-T1	note	EggNog:ENOG41033W3
MeliponaBeecheii_001831-T1	note	COG:A
MeliponaBeecheii_001832-T1	note	EggNog:ENOG41037GI
MeliponaBeecheii_001832-T1	note	COG:L
MeliponaBeecheii_001833-T1	note	EggNog:ENOG41032B7
MeliponaBeecheii_001833-T1	note	COG:Q
MeliponaBeecheii_001834-T1	note	EggNog:ENOG41037M7
MeliponaBeecheii_001834-T1	note	COG:D,U
MeliponaBeecheii_001835-T1	note	EggNog:ENOG41033G3
MeliponaBeecheii_001835-T1	note	COG:K
MeliponaBeecheii_001836-T1	note	EggNog:ENOG410VQ31
MeliponaBeecheii_001837-T1	note	EggNog:ENOG410359Q
MeliponaBeecheii_001837-T1	note	COG:S
MeliponaBeecheii_001838-T1	note	EggNog:ENOG41034VS
MeliponaBeecheii_001838-T1	note	COG:O
MeliponaBeecheii_001839-T1	note	EggNog:ENOG41034Y7
MeliponaBeecheii_001839-T1	note	COG:A
MeliponaBeecheii_001841-T1	note	EggNog:ENOG41033KH
MeliponaBeecheii_001841-T1	note	COG:A
MeliponaBeecheii_001843-T1	note	EggNog:ENOG410331U
MeliponaBeecheii_001843-T1	note	COG:D
MeliponaBeecheii_001844-T1	note	EggNog:ENOG41033KW
MeliponaBeecheii_001844-T1	note	COG:I
MeliponaBeecheii_001845-T1	note	EggNog:ENOG41032MB
MeliponaBeecheii_001845-T1	note	COG:T
MeliponaBeecheii_001847-T1	note	EggNog:ENOG41037R3
MeliponaBeecheii_001847-T1	note	COG:K
MeliponaBeecheii_001849-T1	note	EggNog:ENOG410VCIG
MeliponaBeecheii_001849-T1	note	COG:I,O
MeliponaBeecheii_001850-T1	note	EggNog:ENOG41034I4
MeliponaBeecheii_001850-T1	note	COG:T
MeliponaBeecheii_001851-T1	note	EggNog:ENOG41036Q8
MeliponaBeecheii_001851-T1	note	COG:K
MeliponaBeecheii_001852-T1	note	EggNog:ENOG41038MU
MeliponaBeecheii_001852-T1	note	COG:U
MeliponaBeecheii_001853-T1	note	EggNog:ENOG410322S
MeliponaBeecheii_001853-T1	note	COG:J
MeliponaBeecheii_001854-T1	note	EggNog:ENOG410349B
MeliponaBeecheii_001854-T1	note	COG:T
MeliponaBeecheii_001856-T1	note	EggNog:ENOG41034P3
MeliponaBeecheii_001856-T1	note	COG:G
MeliponaBeecheii_001857-T1	note	EggNog:ENOG410W1QR
MeliponaBeecheii_001857-T1	note	COG:T
MeliponaBeecheii_001858-T1	note	EggNog:ENOG410WH5Q
MeliponaBeecheii_001858-T1	note	COG:T
MeliponaBeecheii_001859-T1	note	EggNog:ENOG41KOG3510
MeliponaBeecheii_001859-T1	note	COG:S
MeliponaBeecheii_001860-T1	note	EggNog:ENOG410W1QR
MeliponaBeecheii_001860-T1	note	COG:T
MeliponaBeecheii_001864-T1	note	EggNog:ENOG41KOG3510
MeliponaBeecheii_001864-T1	note	COG:S
MeliponaBeecheii_001865-T1	note	EggNog:ENOG410WH7S
MeliponaBeecheii_001865-T1	note	COG:T
MeliponaBeecheii_001868-T1	note	EggNog:ENOG4103I5C
MeliponaBeecheii_001868-T1	note	COG:T
MeliponaBeecheii_001869-T1	note	EggNog:ENOG4103I5C
MeliponaBeecheii_001869-T1	note	COG:T
MeliponaBeecheii_001878-T1	note	EggNog:ENOG4103HKI
MeliponaBeecheii_001878-T1	note	COG:S
MeliponaBeecheii_001879-T1	note	EggNog:ENOG4103HKI
MeliponaBeecheii_001879-T1	note	COG:S
MeliponaBeecheii_001887-T1	note	EggNog:ENOG410VMZJ
MeliponaBeecheii_001887-T1	note	COG:S
MeliponaBeecheii_001890-T1	note	EggNog:ENOG410W2D9
MeliponaBeecheii_001890-T1	note	COG:S
MeliponaBeecheii_001893-T1	note	EggNog:ENOG41033M0
MeliponaBeecheii_001893-T1	note	COG:G
MeliponaBeecheii_001894-T1	note	EggNog:ENOG4103H6N
MeliponaBeecheii_001895-T1	note	EggNog:ENOG41033M0
MeliponaBeecheii_001895-T1	note	COG:G
MeliponaBeecheii_001896-T1	note	EggNog:ENOG41033M0
MeliponaBeecheii_001896-T1	note	COG:G
MeliponaBeecheii_001899-T1	note	EggNog:ENOG41033YA
MeliponaBeecheii_001899-T1	note	COG:I
MeliponaBeecheii_001900-T1	note	EggNog:ENOG41035W2
MeliponaBeecheii_001900-T1	note	COG:C
MeliponaBeecheii_001901-T1	note	EggNog:ENOG41035IQ
MeliponaBeecheii_001901-T1	note	COG:O
MeliponaBeecheii_001902-T1	note	EggNog:ENOG410WFUX
MeliponaBeecheii_001902-T1	note	COG:O
MeliponaBeecheii_001903-T1	note	EggNog:ENOG41038P4
MeliponaBeecheii_001904-T1	note	EggNog:ENOG4103H6N
MeliponaBeecheii_001906-T1	note	EggNog:ENOG41033AX
MeliponaBeecheii_001906-T1	note	COG:K,T
MeliponaBeecheii_001907-T1	note	EggNog:ENOG41035VN
MeliponaBeecheii_001907-T1	note	COG:S
MeliponaBeecheii_001908-T1	note	EggNog:ENOG410386P
MeliponaBeecheii_001908-T1	note	COG:T
MeliponaBeecheii_001913-T1	note	EggNog:ENOG41035DP
MeliponaBeecheii_001913-T1	note	COG:O
MeliponaBeecheii_001914-T1	note	EggNog:ENOG4103BW4
MeliponaBeecheii_001915-T1	note	EggNog:ENOG4103220
MeliponaBeecheii_001915-T1	note	COG:K
MeliponaBeecheii_001916-T1	note	EggNog:ENOG4103220
MeliponaBeecheii_001916-T1	note	COG:K
MeliponaBeecheii_001917-T1	note	EggNog:ENOG4103GU7
MeliponaBeecheii_001918-T1	note	EggNog:ENOG41037NR
MeliponaBeecheii_001918-T1	note	COG:J
MeliponaBeecheii_001919-T1	note	EggNog:ENOG41038M6
MeliponaBeecheii_001919-T1	note	COG:S
MeliponaBeecheii_001920-T1	note	EggNog:ENOG4103262
MeliponaBeecheii_001920-T1	note	COG:U
MeliponaBeecheii_001923-T1	note	EggNog:ENOG41031ZE
MeliponaBeecheii_001923-T1	note	COG:B
MeliponaBeecheii_001926-T1	note	EggNog:ENOG41031ZE
MeliponaBeecheii_001926-T1	note	COG:B
MeliponaBeecheii_001927-T1	note	EggNog:ENOG410353B
MeliponaBeecheii_001927-T1	note	COG:A
MeliponaBeecheii_001928-T1	note	EggNog:ENOG41033AA
MeliponaBeecheii_001928-T1	note	COG:T
MeliponaBeecheii_001929-T1	note	EggNog:ENOG41031Z5
MeliponaBeecheii_001929-T1	note	COG:O
MeliponaBeecheii_001930-T1	note	EggNog:ENOG410371C
MeliponaBeecheii_001930-T1	note	COG:K
MeliponaBeecheii_001931-T1	note	EggNog:ENOG410376W
MeliponaBeecheii_001931-T1	note	COG:L
MeliponaBeecheii_001932-T1	note	EggNog:ENOG4103GS2
MeliponaBeecheii_001933-T1	note	EggNog:ENOG410VV2C
MeliponaBeecheii_001934-T1	note	EggNog:ENOG41038ZX
MeliponaBeecheii_001936-T1	note	EggNog:ENOG41032G5
MeliponaBeecheii_001936-T1	note	COG:O
MeliponaBeecheii_001937-T1	note	EggNog:ENOG4103AIW
MeliponaBeecheii_001937-T1	note	COG:T
MeliponaBeecheii_001938-T1	note	EggNog:ENOG4103AIW
MeliponaBeecheii_001938-T1	note	COG:T
MeliponaBeecheii_001939-T1	note	EggNog:ENOG4103AIW
MeliponaBeecheii_001939-T1	note	COG:T
MeliponaBeecheii_001940-T1	note	EggNog:ENOG41039DF
MeliponaBeecheii_001940-T1	note	COG:U
MeliponaBeecheii_001941-T1	note	EggNog:ENOG4103GUS
MeliponaBeecheii_001941-T1	note	COG:U
MeliponaBeecheii_001942-T1	note	EggNog:ENOG410368C
MeliponaBeecheii_001942-T1	note	COG:O
MeliponaBeecheii_001943-T1	note	EggNog:ENOG41038A8
MeliponaBeecheii_001943-T1	note	COG:A
MeliponaBeecheii_001944-T1	note	EggNog:ENOG410381W
MeliponaBeecheii_001944-T1	note	COG:T
MeliponaBeecheii_001945-T1	note	EggNog:ENOG410381W
MeliponaBeecheii_001945-T1	note	COG:T
MeliponaBeecheii_001946-T1	note	EggNog:ENOG410332R
MeliponaBeecheii_001946-T1	note	COG:T
MeliponaBeecheii_001947-T1	note	EggNog:ENOG410334G
MeliponaBeecheii_001947-T1	note	COG:T
MeliponaBeecheii_001948-T1	note	EggNog:ENOG41037AM
MeliponaBeecheii_001948-T1	note	COG:O,T,U
MeliponaBeecheii_001950-T1	note	EggNog:ENOG4103585
MeliponaBeecheii_001950-T1	note	COG:I
MeliponaBeecheii_001951-T1	note	EggNog:ENOG41037GP
MeliponaBeecheii_001951-T1	note	COG:H
MeliponaBeecheii_001957-T1	note	EggNog:ENOG4103HHW
MeliponaBeecheii_001963-T1	note	EggNog:ENOG4103541
MeliponaBeecheii_001963-T1	note	COG:K
MeliponaBeecheii_001966-T1	note	EggNog:ENOG4103541
MeliponaBeecheii_001966-T1	note	COG:K
MeliponaBeecheii_001967-T1	note	EggNog:ENOG4103541
MeliponaBeecheii_001967-T1	note	COG:K
MeliponaBeecheii_001970-T1	note	EggNog:ENOG4103541
MeliponaBeecheii_001970-T1	note	COG:K
MeliponaBeecheii_001972-T1	note	EggNog:ENOG41037WB
MeliponaBeecheii_001972-T1	note	COG:S
MeliponaBeecheii_001973-T1	note	EggNog:ENOG4103HJV
MeliponaBeecheii_001973-T1	note	COG:I
MeliponaBeecheii_001974-T1	note	EggNog:ENOG410VSDM
MeliponaBeecheii_001974-T1	note	COG:K
MeliponaBeecheii_001975-T1	note	EggNog:ENOG410372E
MeliponaBeecheii_001975-T1	note	COG:S
MeliponaBeecheii_001976-T1	note	EggNog:ENOG41034HK
MeliponaBeecheii_001976-T1	note	COG:G
MeliponaBeecheii_001977-T1	note	EggNog:ENOG4103883
MeliponaBeecheii_001977-T1	note	COG:O
MeliponaBeecheii_001978-T1	note	EggNog:ENOG4103H75
MeliponaBeecheii_001979-T1	note	EggNog:ENOG4103H75
MeliponaBeecheii_001980-T1	note	EggNog:ENOG41035MU
MeliponaBeecheii_001980-T1	note	COG:M,P,T
MeliponaBeecheii_001982-T1	note	EggNog:ENOG41033IH
MeliponaBeecheii_001982-T1	note	COG:I
MeliponaBeecheii_001991-T1	note	EggNog:ENOG4103HTJ
MeliponaBeecheii_001991-T1	note	COG:T
MeliponaBeecheii_001992-T1	note	EggNog:ENOG4103HVC
MeliponaBeecheii_001992-T1	note	COG:T,Z
MeliponaBeecheii_001993-T1	note	EggNog:ENOG4103HVC
MeliponaBeecheii_001993-T1	note	COG:T,Z
MeliponaBeecheii_001994-T1	note	EggNog:ENOG410WH2R
MeliponaBeecheii_001994-T1	note	COG:Z
MeliponaBeecheii_001995-T1	note	EggNog:ENOG410WH2R
MeliponaBeecheii_001995-T1	note	COG:Z
MeliponaBeecheii_001996-T1	note	EggNog:ENOG410V5EN
MeliponaBeecheii_001996-T1	note	COG:Z
MeliponaBeecheii_001997-T1	note	EggNog:ENOG410358D
MeliponaBeecheii_001997-T1	note	COG:Z
MeliponaBeecheii_001998-T1	note	EggNog:ENOG410W117
MeliponaBeecheii_001998-T1	note	COG:S
MeliponaBeecheii_001999-T1	note	EggNog:ENOG41032G6
MeliponaBeecheii_001999-T1	note	COG:O
MeliponaBeecheii_002000-T1	note	EggNog:ENOG41032JZ
MeliponaBeecheii_002000-T1	note	COG:T
MeliponaBeecheii_002001-T1	note	EggNog:ENOG41036MN
MeliponaBeecheii_002001-T1	note	COG:I
MeliponaBeecheii_002002-T1	note	EggNog:ENOG41036ZE
MeliponaBeecheii_002002-T1	note	COG:T
MeliponaBeecheii_002003-T1	note	EggNog:ENOG4103HX5
MeliponaBeecheii_002003-T1	note	COG:K
MeliponaBeecheii_002004-T1	note	EggNog:ENOG41034C1
MeliponaBeecheii_002004-T1	note	COG:K
MeliponaBeecheii_002005-T1	note	EggNog:ENOG41035MK
MeliponaBeecheii_002005-T1	note	COG:S
MeliponaBeecheii_002006-T1	note	EggNog:ENOG41035JR
MeliponaBeecheii_002006-T1	note	COG:T
MeliponaBeecheii_002007-T1	note	EggNog:ENOG41035Q1
MeliponaBeecheii_002007-T1	note	COG:S
MeliponaBeecheii_002008-T1	note	EggNog:ENOG41035Y4
MeliponaBeecheii_002008-T1	note	COG:P
MeliponaBeecheii_002009-T1	note	EggNog:ENOG410VBXJ
MeliponaBeecheii_002009-T1	note	COG:O
MeliponaBeecheii_002011-T1	note	EggNog:ENOG41036ZD
MeliponaBeecheii_002011-T1	note	COG:T
MeliponaBeecheii_002012-T1	note	EggNog:ENOG41033RQ
MeliponaBeecheii_002012-T1	note	COG:T
MeliponaBeecheii_002014-T1	note	EggNog:ENOG41034TE
MeliponaBeecheii_002014-T1	note	COG:O
MeliponaBeecheii_002065-T1	note	EggNog:ENOG4113CXR
MeliponaBeecheii_002065-T1	note	COG:K
MeliponaBeecheii_002079-T1	note	EggNog:ENOG41036AE
MeliponaBeecheii_002079-T1	note	COG:T
MeliponaBeecheii_002080-T1	note	EggNog:ENOG41036AE
MeliponaBeecheii_002080-T1	note	COG:T
MeliponaBeecheii_002082-T1	note	EggNog:ENOG41036AE
MeliponaBeecheii_002082-T1	note	COG:T
MeliponaBeecheii_002084-T1	note	EggNog:ENOG41038T3
MeliponaBeecheii_002084-T1	note	COG:A
MeliponaBeecheii_002086-T1	note	EggNog:ENOG410393N
MeliponaBeecheii_002086-T1	note	COG:S
MeliponaBeecheii_002087-T1	note	EggNog:ENOG410393N
MeliponaBeecheii_002087-T1	note	COG:S
MeliponaBeecheii_002089-T1	note	EggNog:ENOG41035F1
MeliponaBeecheii_002089-T1	note	COG:S
MeliponaBeecheii_002090-T1	note	EggNog:ENOG410322G
MeliponaBeecheii_002090-T1	note	COG:S
MeliponaBeecheii_002091-T1	note	EggNog:ENOG41038GH
MeliponaBeecheii_002091-T1	note	COG:S
MeliponaBeecheii_002092-T1	note	EggNog:ENOG41037MG
MeliponaBeecheii_002092-T1	note	COG:S
MeliponaBeecheii_002093-T1	note	EggNog:ENOG4103HN9
MeliponaBeecheii_002093-T1	note	COG:S
MeliponaBeecheii_002094-T1	note	EggNog:ENOG4103HN9
MeliponaBeecheii_002094-T1	note	COG:S
MeliponaBeecheii_002095-T1	note	EggNog:ENOG4103GVA
MeliponaBeecheii_002098-T1	note	EggNog:ENOG4113FS1
MeliponaBeecheii_002098-T1	note	COG:S
MeliponaBeecheii_002102-T1	note	EggNog:ENOG4103HZQ
MeliponaBeecheii_002102-T1	note	COG:S
MeliponaBeecheii_002105-T1	note	EggNog:ENOG4103HZQ
MeliponaBeecheii_002105-T1	note	COG:S
MeliponaBeecheii_002106-T1	note	EggNog:ENOG4103HZK
MeliponaBeecheii_002106-T1	note	COG:S
MeliponaBeecheii_002107-T1	note	EggNog:ENOG4103HZK
MeliponaBeecheii_002107-T1	note	COG:S
MeliponaBeecheii_002109-T1	note	EggNog:ENOG4103457
MeliponaBeecheii_002109-T1	note	COG:U
MeliponaBeecheii_002110-T1	note	EggNog:ENOG410368F
MeliponaBeecheii_002110-T1	note	COG:S
MeliponaBeecheii_002121-T1	note	EggNog:ENOG41035JN
MeliponaBeecheii_002121-T1	note	COG:C
MeliponaBeecheii_002122-T1	note	EggNog:ENOG41033CY
MeliponaBeecheii_002122-T1	note	COG:T
MeliponaBeecheii_002123-T1	note	EggNog:ENOG41034R9
MeliponaBeecheii_002123-T1	note	COG:E
MeliponaBeecheii_002124-T1	note	EggNog:ENOG410343X
MeliponaBeecheii_002124-T1	note	COG:O
MeliponaBeecheii_002128-T1	note	EggNog:ENOG410343X
MeliponaBeecheii_002128-T1	note	COG:O
MeliponaBeecheii_002129-T1	note	EggNog:ENOG4103H79
MeliponaBeecheii_002130-T1	note	EggNog:ENOG4103H79
MeliponaBeecheii_002131-T1	note	EggNog:ENOG410V7AH
MeliponaBeecheii_002131-T1	note	COG:O
MeliponaBeecheii_002134-T1	note	EggNog:ENOG4103HIX
MeliponaBeecheii_002134-T1	note	COG:T
MeliponaBeecheii_002136-T1	note	EggNog:ENOG410VT20
MeliponaBeecheii_002136-T1	note	COG:I
MeliponaBeecheii_002137-T1	note	EggNog:ENOG410VD4D
MeliponaBeecheii_002137-T1	note	COG:T
MeliponaBeecheii_002147-T1	note	EggNog:ENOG410VT20
MeliponaBeecheii_002147-T1	note	COG:I
MeliponaBeecheii_002148-T1	note	EggNog:ENOG410VT20
MeliponaBeecheii_002148-T1	note	COG:I
MeliponaBeecheii_002149-T1	note	EggNog:ENOG410379Z
MeliponaBeecheii_002153-T1	note	EggNog:ENOG4103HIX
MeliponaBeecheii_002153-T1	note	COG:T
MeliponaBeecheii_002154-T1	note	EggNog:ENOG4103HIX
MeliponaBeecheii_002154-T1	note	COG:T
MeliponaBeecheii_002155-T1	note	EggNog:ENOG4113MMZ
MeliponaBeecheii_002155-T1	note	COG:O
MeliponaBeecheii_002156-T1	note	EggNog:ENOG41035N8
MeliponaBeecheii_002156-T1	note	COG:G
MeliponaBeecheii_002157-T1	note	EggNog:ENOG41035N8
MeliponaBeecheii_002157-T1	note	COG:G
MeliponaBeecheii_002158-T1	note	EggNog:ENOG41035N8
MeliponaBeecheii_002158-T1	note	COG:G
MeliponaBeecheii_002159-T1	note	EggNog:ENOG4103357
MeliponaBeecheii_002159-T1	note	COG:J
MeliponaBeecheii_002160-T1	note	EggNog:ENOG41032FQ
MeliponaBeecheii_002160-T1	note	COG:S
MeliponaBeecheii_002161-T1	note	EggNog:ENOG410336P
MeliponaBeecheii_002161-T1	note	COG:M
MeliponaBeecheii_002162-T1	note	EggNog:ENOG410336P
MeliponaBeecheii_002162-T1	note	COG:M
MeliponaBeecheii_002163-T1	note	EggNog:ENOG410336P
MeliponaBeecheii_002163-T1	note	COG:M
MeliponaBeecheii_002164-T1	note	EggNog:ENOG410336P
MeliponaBeecheii_002164-T1	note	COG:M
MeliponaBeecheii_002165-T1	note	EggNog:ENOG41036EQ
MeliponaBeecheii_002165-T1	note	COG:I
MeliponaBeecheii_002166-T1	note	EggNog:ENOG41039A8
MeliponaBeecheii_002166-T1	note	COG:O
MeliponaBeecheii_002167-T1	note	EggNog:ENOG4103AYY
MeliponaBeecheii_002167-T1	note	COG:O
MeliponaBeecheii_002168-T1	note	EggNog:ENOG41037NX
MeliponaBeecheii_002168-T1	note	COG:K
MeliponaBeecheii_002169-T1	note	EggNog:ENOG410358M
MeliponaBeecheii_002169-T1	note	COG:T
MeliponaBeecheii_002173-T1	note	EggNog:ENOG41032Y0
MeliponaBeecheii_002173-T1	note	COG:Z
MeliponaBeecheii_002177-T1	note	EggNog:ENOG41032Y0
MeliponaBeecheii_002177-T1	note	COG:Z
MeliponaBeecheii_002178-T1	note	EggNog:ENOG41032Y0
MeliponaBeecheii_002178-T1	note	COG:Z
MeliponaBeecheii_002180-T1	note	EggNog:ENOG4103AJX
MeliponaBeecheii_002188-T1	note	EggNog:ENOG4114SUI
MeliponaBeecheii_002190-T1	note	EggNog:ENOG4103H35
MeliponaBeecheii_002190-T1	note	COG:Z
MeliponaBeecheii_002193-T1	note	EggNog:ENOG4103H35
MeliponaBeecheii_002193-T1	note	COG:Z
MeliponaBeecheii_002194-T1	note	EggNog:ENOG41034WB
MeliponaBeecheii_002194-T1	note	COG:Z
MeliponaBeecheii_002196-T1	note	EggNog:ENOG410359T
MeliponaBeecheii_002200-T1	note	EggNog:ENOG410W0CT
MeliponaBeecheii_002201-T1	note	EggNog:ENOG410IQF6
MeliponaBeecheii_002201-T1	note	COG:S
MeliponaBeecheii_002202-T1	note	EggNog:ENOG410IQF6
MeliponaBeecheii_002202-T1	note	COG:S
MeliponaBeecheii_002204-T1	note	EggNog:ENOG410IQF6
MeliponaBeecheii_002204-T1	note	COG:S
MeliponaBeecheii_002205-T1	note	EggNog:ENOG410IQF6
MeliponaBeecheii_002205-T1	note	COG:S
MeliponaBeecheii_002219-T1	note	EggNog:ENOG41034U7
MeliponaBeecheii_002219-T1	note	COG:A
MeliponaBeecheii_002220-T1	note	EggNog:ENOG4103B06
MeliponaBeecheii_002220-T1	note	COG:T
MeliponaBeecheii_002221-T1	note	EggNog:ENOG4103I2U
MeliponaBeecheii_002221-T1	note	COG:T
MeliponaBeecheii_002233-T1	note	EggNog:ENOG41036PW
MeliponaBeecheii_002234-T1	note	EggNog:ENOG41038B8
MeliponaBeecheii_002234-T1	note	COG:T
MeliponaBeecheii_002235-T1	note	EggNog:ENOG41038B8
MeliponaBeecheii_002235-T1	note	COG:T
MeliponaBeecheii_002236-T1	note	EggNog:ENOG41037MQ
MeliponaBeecheii_002236-T1	note	COG:S
MeliponaBeecheii_002237-T1	note	EggNog:ENOG410369G
MeliponaBeecheii_002237-T1	note	COG:T
MeliponaBeecheii_002238-T1	note	EggNog:ENOG41037BK
MeliponaBeecheii_002238-T1	note	COG:T
MeliponaBeecheii_002239-T1	note	EggNog:ENOG410369G
MeliponaBeecheii_002239-T1	note	COG:K
MeliponaBeecheii_002240-T1	note	EggNog:ENOG410369G
MeliponaBeecheii_002240-T1	note	COG:T
MeliponaBeecheii_002244-T1	note	EggNog:ENOG410343C
MeliponaBeecheii_002244-T1	note	COG:O
MeliponaBeecheii_002245-T1	note	EggNog:ENOG41036F3
MeliponaBeecheii_002245-T1	note	COG:S
MeliponaBeecheii_002246-T1	note	EggNog:ENOG41036RT
MeliponaBeecheii_002246-T1	note	COG:T
MeliponaBeecheii_002248-T1	note	EggNog:ENOG41036RT
MeliponaBeecheii_002248-T1	note	COG:T
MeliponaBeecheii_002250-T1	note	EggNog:ENOG4103HRH
MeliponaBeecheii_002250-T1	note	COG:T
MeliponaBeecheii_002254-T1	note	EggNog:ENOG4103HRH
MeliponaBeecheii_002254-T1	note	COG:T
MeliponaBeecheii_002255-T1	note	EggNog:ENOG4103HRH
MeliponaBeecheii_002255-T1	note	COG:T
MeliponaBeecheii_002256-T1	note	EggNog:ENOG4103HRH
MeliponaBeecheii_002256-T1	note	COG:T
MeliponaBeecheii_002258-T1	note	EggNog:ENOG410378Z
MeliponaBeecheii_002266-T1	note	EggNog:ENOG4103B8U
MeliponaBeecheii_002267-T1	note	EggNog:ENOG410VP46
MeliponaBeecheii_002274-T1	note	EggNog:ENOG410363P
MeliponaBeecheii_002274-T1	note	COG:I
MeliponaBeecheii_002275-T1	note	EggNog:ENOG41034B8
MeliponaBeecheii_002275-T1	note	COG:S
MeliponaBeecheii_002276-T1	note	EggNog:ENOG41033PE
MeliponaBeecheii_002277-T1	note	EggNog:ENOG41033SC
MeliponaBeecheii_002278-T1	note	EggNog:ENOG41033RU
MeliponaBeecheii_002281-T1	note	EggNog:ENOG41033E8
MeliponaBeecheii_002284-T1	note	EggNog:ENOG41034BB
MeliponaBeecheii_002284-T1	note	COG:A
MeliponaBeecheii_002285-T1	note	EggNog:ENOG41035WU
MeliponaBeecheii_002285-T1	note	COG:U
MeliponaBeecheii_002286-T1	note	EggNog:ENOG41038NG
MeliponaBeecheii_002286-T1	note	COG:C
MeliponaBeecheii_002287-T1	note	EggNog:ENOG41034WK
MeliponaBeecheii_002289-T1	note	EggNog:ENOG41KOG0516
MeliponaBeecheii_002289-T1	note	COG:Z
MeliponaBeecheii_002290-T1	note	EggNog:ENOG410W1ZZ
MeliponaBeecheii_002290-T1	note	COG:Z
MeliponaBeecheii_002292-T1	note	EggNog:ENOG410W1ZZ
MeliponaBeecheii_002292-T1	note	COG:Z
MeliponaBeecheii_002293-T1	note	EggNog:ENOG410W1ZZ
MeliponaBeecheii_002293-T1	note	COG:Z
MeliponaBeecheii_002294-T1	note	EggNog:ENOG41039J4
MeliponaBeecheii_002296-T1	note	EggNog:ENOG41034VC
MeliponaBeecheii_002296-T1	note	COG:C
MeliponaBeecheii_002297-T1	note	EggNog:ENOG41035C0
MeliponaBeecheii_002297-T1	note	COG:E
MeliponaBeecheii_002298-T1	note	EggNog:ENOG4103HST
MeliponaBeecheii_002298-T1	note	COG:T,V
MeliponaBeecheii_002299-T1	note	EggNog:ENOG41035C0
MeliponaBeecheii_002299-T1	note	COG:E
MeliponaBeecheii_002300-T1	note	EggNog:ENOG410VY7K
MeliponaBeecheii_002301-T1	note	EggNog:ENOG410VY7K
MeliponaBeecheii_002302-T1	note	EggNog:ENOG410W0NP
MeliponaBeecheii_002303-T1	note	EggNog:ENOG41036SH
MeliponaBeecheii_002303-T1	note	COG:B
MeliponaBeecheii_002304-T1	note	EggNog:ENOG41037FU
MeliponaBeecheii_002304-T1	note	COG:B
MeliponaBeecheii_002305-T1	note	EggNog:ENOG410377V
MeliponaBeecheii_002305-T1	note	COG:B
MeliponaBeecheii_002306-T1	note	EggNog:ENOG410377V
MeliponaBeecheii_002306-T1	note	COG:B
MeliponaBeecheii_002307-T1	note	EggNog:ENOG41036SH
MeliponaBeecheii_002307-T1	note	COG:B
MeliponaBeecheii_002308-T1	note	EggNog:ENOG410UUX3
MeliponaBeecheii_002308-T1	note	COG:B
MeliponaBeecheii_002309-T1	note	EggNog:ENOG410UUX3
MeliponaBeecheii_002309-T1	note	COG:B
MeliponaBeecheii_002310-T1	note	EggNog:ENOG4103453
MeliponaBeecheii_002310-T1	note	COG:A
MeliponaBeecheii_002311-T1	note	EggNog:ENOG41035G7
MeliponaBeecheii_002311-T1	note	COG:E
MeliponaBeecheii_002313-T1	note	EggNog:ENOG41032SJ
MeliponaBeecheii_002313-T1	note	COG:T
MeliponaBeecheii_002314-T1	note	EggNog:ENOG4103HW1
MeliponaBeecheii_002314-T1	note	COG:T
MeliponaBeecheii_002315-T1	note	EggNog:ENOG41038YV
MeliponaBeecheii_002315-T1	note	COG:S
MeliponaBeecheii_002316-T1	note	EggNog:ENOG41035N1
MeliponaBeecheii_002316-T1	note	COG:S
MeliponaBeecheii_002317-T1	note	EggNog:ENOG410352W
MeliponaBeecheii_002317-T1	note	COG:D
MeliponaBeecheii_002318-T1	note	EggNog:ENOG4103418
MeliponaBeecheii_002318-T1	note	COG:O
MeliponaBeecheii_002319-T1	note	EggNog:ENOG41031Z0
MeliponaBeecheii_002319-T1	note	COG:U,Y
MeliponaBeecheii_002320-T1	note	EggNog:ENOG41033BJ
MeliponaBeecheii_002320-T1	note	COG:D
MeliponaBeecheii_002323-T1	note	EggNog:ENOG410VWQ6
MeliponaBeecheii_002323-T1	note	COG:D
MeliponaBeecheii_002326-T1	note	EggNog:ENOG4103778
MeliponaBeecheii_002326-T1	note	COG:L
MeliponaBeecheii_002327-T1	note	EggNog:ENOG41035EJ
MeliponaBeecheii_002328-T1	note	EggNog:ENOG41035FH
MeliponaBeecheii_002328-T1	note	COG:G
MeliponaBeecheii_002329-T1	note	EggNog:ENOG4103854
MeliponaBeecheii_002329-T1	note	COG:T,U
MeliponaBeecheii_002330-T1	note	EggNog:ENOG4103HXP
MeliponaBeecheii_002330-T1	note	COG:S
MeliponaBeecheii_002331-T1	note	EggNog:ENOG41033EY
MeliponaBeecheii_002331-T1	note	COG:P
MeliponaBeecheii_002332-T1	note	EggNog:ENOG41037NZ
MeliponaBeecheii_002332-T1	note	COG:O
MeliponaBeecheii_002333-T1	note	EggNog:ENOG41038MI
MeliponaBeecheii_002333-T1	note	COG:S
MeliponaBeecheii_002334-T1	note	EggNog:ENOG41039DS
MeliponaBeecheii_002337-T1	note	EggNog:ENOG41037YE
MeliponaBeecheii_002337-T1	note	COG:K
MeliponaBeecheii_002338-T1	note	EggNog:ENOG41037YE
MeliponaBeecheii_002338-T1	note	COG:K
MeliponaBeecheii_002340-T1	note	EggNog:ENOG41037P8
MeliponaBeecheii_002340-T1	note	COG:K
MeliponaBeecheii_002342-T1	note	EggNog:ENOG41037P8
MeliponaBeecheii_002342-T1	note	COG:K
MeliponaBeecheii_002347-T1	note	EggNog:ENOG41038NU
MeliponaBeecheii_002347-T1	note	COG:K
MeliponaBeecheii_002348-T1	note	EggNog:ENOG41038AX
MeliponaBeecheii_002348-T1	note	COG:K
MeliponaBeecheii_002356-T1	note	EggNog:ENOG410375T
MeliponaBeecheii_002356-T1	note	COG:K
MeliponaBeecheii_002361-T1	note	EggNog:ENOG41037NT
MeliponaBeecheii_002361-T1	note	COG:S
MeliponaBeecheii_002362-T1	note	EggNog:ENOG41035E7
MeliponaBeecheii_002362-T1	note	COG:E
MeliponaBeecheii_002371-T1	note	EggNog:ENOG41033DV
MeliponaBeecheii_002371-T1	note	COG:K
MeliponaBeecheii_002373-T1	note	EggNog:ENOG41037HK
MeliponaBeecheii_002373-T1	note	COG:U,Z
MeliponaBeecheii_002375-T1	note	EggNog:ENOG41037WJ
MeliponaBeecheii_002375-T1	note	COG:K
MeliponaBeecheii_002378-T1	note	EggNog:ENOG4103GVK
MeliponaBeecheii_002378-T1	note	COG:Z
MeliponaBeecheii_002379-T1	note	EggNog:ENOG410334D
MeliponaBeecheii_002379-T1	note	COG:U
MeliponaBeecheii_002380-T1	note	EggNog:ENOG41033AH
MeliponaBeecheii_002380-T1	note	COG:H
MeliponaBeecheii_002381-T1	note	EggNog:ENOG410321G
MeliponaBeecheii_002381-T1	note	COG:O
MeliponaBeecheii_002382-T1	note	EggNog:ENOG41037KM
MeliponaBeecheii_002382-T1	note	COG:A
MeliponaBeecheii_002383-T1	note	EggNog:ENOG410371D
MeliponaBeecheii_002383-T1	note	COG:S
MeliponaBeecheii_002384-T1	note	EggNog:ENOG41033QS
[truncated: 19,566 more rows]
