# Supplementary material for: Prevalent bee venom genes evolved before the aculeate stinger and eusociality
Source: BMC Biol. 2023 Oct 23;21:229. doi: 10.1186/s12915-023-01656-5 (PMC10591384; doi:10.1186/s12915-023-01656-5)
Supplement: Supplementary file 40 — Additional file 40. Genome annotation of Melipona beecheii. [file 12915_2023_1656_MOESM40_ESM.zip › Melipona_beecheii.annotation.funannotate181.Oct2020/annotations/annotations.iprscan.txt]

MeliponaBeecheii_012482-T1	db_xref	InterPro:IPR013087
MeliponaBeecheii_012482-T1	db_xref	InterPro:IPR036236
MeliponaBeecheii_012928-T1	db_xref	InterPro:IPR006594
MeliponaBeecheii_012928-T1	db_xref	InterPro:IPR006595
MeliponaBeecheii_012928-T1	db_xref	InterPro:IPR013144
MeliponaBeecheii_012928-T1	db_xref	InterPro:IPR003877
MeliponaBeecheii_012928-T1	db_xref	InterPro:IPR043136
MeliponaBeecheii_012928-T1	db_xref	InterPro:IPR024964
MeliponaBeecheii_012928-T1	db_xref	InterPro:IPR001870
MeliponaBeecheii_012928-T1	db_xref	InterPro:IPR035782
MeliponaBeecheii_012928-T1	db_xref	InterPro:IPR013320
MeliponaBeecheii_012928-T1	go_function	protein binding|0005515||IEA
MeliponaBeecheii_012291-T1	db_xref	InterPro:IPR000719
MeliponaBeecheii_012291-T1	db_xref	InterPro:IPR001772
MeliponaBeecheii_012291-T1	db_xref	InterPro:IPR008271
MeliponaBeecheii_012291-T1	db_xref	InterPro:IPR017441
MeliponaBeecheii_012291-T1	db_xref	InterPro:IPR034673
MeliponaBeecheii_012291-T1	db_xref	InterPro:IPR028375
MeliponaBeecheii_012291-T1	db_xref	InterPro:IPR011009
MeliponaBeecheii_012291-T1	go_function	ATP binding|0005524||IEA
MeliponaBeecheii_012291-T1	go_process	protein phosphorylation|0006468||IEA
MeliponaBeecheii_012291-T1	go_function	protein kinase activity|0004672||IEA
MeliponaBeecheii_012291-T1	go_function	protein serine/threonine kinase activity|0004674||IEA
MeliponaBeecheii_012478-T1	db_xref	InterPro:IPR003604
MeliponaBeecheii_012478-T1	db_xref	InterPro:IPR013087
MeliponaBeecheii_012478-T1	db_xref	InterPro:IPR036236
MeliponaBeecheii_012478-T1	go_function	nucleic acid binding|0003676||IEA
MeliponaBeecheii_012478-T1	go_function	zinc ion binding|0008270||IEA
MeliponaBeecheii_012870-T1	db_xref	InterPro:IPR001766
MeliponaBeecheii_012870-T1	db_xref	InterPro:IPR036388
MeliponaBeecheii_012870-T1	db_xref	InterPro:IPR018122
MeliponaBeecheii_012870-T1	db_xref	InterPro:IPR030456
MeliponaBeecheii_012870-T1	db_xref	InterPro:IPR036390
MeliponaBeecheii_012870-T1	go_function	sequence-specific DNA binding|0043565||IEA
MeliponaBeecheii_012870-T1	go_process	regulation of transcription, DNA-templated|0006355||IEA
MeliponaBeecheii_012870-T1	go_function	DNA-binding transcription factor activity|0003700||IEA
MeliponaBeecheii_012337-T1	db_xref	InterPro:IPR015876
MeliponaBeecheii_012337-T1	db_xref	InterPro:IPR005804
MeliponaBeecheii_012337-T1	go_function	oxidoreductase activity, acting on paired donors, with oxidation of a pair of donors resulting in the reduction of molecular oxygen to two molecules of water|0016717||IEA
MeliponaBeecheii_012337-T1	go_process	oxidation-reduction process|0055114||IEA
MeliponaBeecheii_012337-T1	go_process	lipid metabolic process|0006629||IEA
MeliponaBeecheii_012890-T1	db_xref	InterPro:IPR008606
MeliponaBeecheii_012890-T1	go_process	negative regulation of translational initiation|0045947||IEA
MeliponaBeecheii_012890-T1	go_function	eukaryotic initiation factor 4E binding|0008190||IEA
MeliponaBeecheii_013178-T1	db_xref	InterPro:IPR001660
MeliponaBeecheii_013178-T1	db_xref	InterPro:IPR004092
MeliponaBeecheii_013178-T1	db_xref	InterPro:IPR013761
MeliponaBeecheii_013178-T1	db_xref	InterPro:IPR038603
MeliponaBeecheii_013178-T1	db_xref	InterPro:IPR012313
MeliponaBeecheii_013178-T1	db_xref	InterPro:IPR037605
MeliponaBeecheii_013178-T1	go_function	protein binding|0005515||IEA
MeliponaBeecheii_013178-T1	go_component	nucleus|0005634||IEA
MeliponaBeecheii_013178-T1	go_process	regulation of transcription, DNA-templated|0006355||IEA
MeliponaBeecheii_013178-T1	go_function	zinc ion binding|0008270||IEA
MeliponaBeecheii_013178-T1	go_process	chromatin silencing|0006342||IEA
MeliponaBeecheii_012779-T1	db_xref	InterPro:IPR003650
MeliponaBeecheii_012779-T1	db_xref	InterPro:IPR011598
MeliponaBeecheii_012779-T1	db_xref	InterPro:IPR036638
MeliponaBeecheii_012779-T1	go_function	DNA binding|0003677||IEA
MeliponaBeecheii_012779-T1	go_process	regulation of transcription, DNA-templated|0006355||IEA
MeliponaBeecheii_012779-T1	go_function	protein dimerization activity|0046983||IEA
MeliponaBeecheii_012309-T1	db_xref	InterPro:IPR036865
MeliponaBeecheii_012772-T1	db_xref	InterPro:IPR016135
MeliponaBeecheii_012772-T1	db_xref	InterPro:IPR000608
MeliponaBeecheii_012711-T1	db_xref	InterPro:IPR007631
MeliponaBeecheii_012711-T1	go_process	DNA-templated transcription, initiation|0006352||IEA
MeliponaBeecheii_012711-T1	go_function	DNA-binding transcription factor activity|0003700||IEA
MeliponaBeecheii_012711-T1	go_process	regulation of transcription, DNA-templated|0006355||IEA
MeliponaBeecheii_012711-T1	go_function	DNA binding|0003677||IEA
MeliponaBeecheii_012711-T1	go_function	sigma factor activity|0016987||IEA
MeliponaBeecheii_013071-T1	db_xref	InterPro:IPR001680
MeliponaBeecheii_013071-T1	db_xref	InterPro:IPR015943
MeliponaBeecheii_013071-T1	db_xref	InterPro:IPR000731
MeliponaBeecheii_013071-T1	db_xref	InterPro:IPR030225
MeliponaBeecheii_013071-T1	db_xref	InterPro:IPR019775
MeliponaBeecheii_013071-T1	db_xref	InterPro:IPR017986
MeliponaBeecheii_013071-T1	db_xref	InterPro:IPR036322
MeliponaBeecheii_013071-T1	go_function	protein binding|0005515||IEA
MeliponaBeecheii_013071-T1	go_process	SREBP signaling pathway|0032933||IEA
MeliponaBeecheii_013071-T1	go_component	endoplasmic reticulum membrane|0005789||IEA
MeliponaBeecheii_013071-T1	go_component	Golgi membrane|0000139||IEA
MeliponaBeecheii_013071-T1	go_function	sterol binding|0032934||IEA
MeliponaBeecheii_012627-T1	db_xref	InterPro:IPR013057
MeliponaBeecheii_012889-T1	db_xref	InterPro:IPR029158
MeliponaBeecheii_012889-T1	db_xref	InterPro:IPR038623
MeliponaBeecheii_012889-T1	db_xref	InterPro:IPR033952
MeliponaBeecheii_012889-T1	go_process	positive regulation of type I interferon production|0032481||IEA
MeliponaBeecheii_012889-T1	go_process	activation of innate immune response|0002218||IEA
MeliponaBeecheii_012889-T1	go_function	cyclic-di-GMP binding|0035438||IEA
MeliponaBeecheii_012182-T1	db_xref	InterPro:IPR005814
MeliponaBeecheii_012182-T1	db_xref	InterPro:IPR015422
MeliponaBeecheii_012182-T1	db_xref	InterPro:IPR015421
MeliponaBeecheii_012182-T1	db_xref	InterPro:IPR015424
MeliponaBeecheii_012182-T1	go_function	pyridoxal phosphate binding|0030170||IEA
MeliponaBeecheii_012182-T1	go_function	transaminase activity|0008483||IEA
MeliponaBeecheii_012182-T1	go_function	catalytic activity|0003824||IEA
MeliponaBeecheii_012236-T1	db_xref	InterPro:IPR007052
MeliponaBeecheii_012236-T1	db_xref	InterPro:IPR008978
MeliponaBeecheii_012236-T1	db_xref	InterPro:IPR007051
MeliponaBeecheii_012236-T1	db_xref	InterPro:IPR039790
MeliponaBeecheii_012669-T1	db_xref	InterPro:IPR006906
MeliponaBeecheii_012778-T1	db_xref	InterPro:IPR005326
MeliponaBeecheii_012778-T1	db_xref	InterPro:IPR036388
MeliponaBeecheii_012778-T1	db_xref	InterPro:IPR037447
MeliponaBeecheii_012405-T1	db_xref	InterPro:IPR014906
MeliponaBeecheii_012405-T1	db_xref	InterPro:IPR036285
MeliponaBeecheii_012405-T1	db_xref	InterPro:IPR004098
MeliponaBeecheii_012405-T1	db_xref	InterPro:IPR039979
MeliponaBeecheii_012405-T1	go_component	spliceosomal complex|0005681||IEA
MeliponaBeecheii_012405-T1	go_process	RNA splicing|0008380||IEA
MeliponaBeecheii_012476-T1	db_xref	InterPro:IPR012934
MeliponaBeecheii_012476-T1	db_xref	InterPro:IPR013087
MeliponaBeecheii_012476-T1	db_xref	InterPro:IPR036236
MeliponaBeecheii_012476-T1	go_component	nucleus|0005634||IEA
MeliponaBeecheii_012476-T1	go_function	zinc ion binding|0008270||IEA
MeliponaBeecheii_012371-T1	db_xref	InterPro:IPR001753
MeliponaBeecheii_012371-T1	db_xref	InterPro:IPR029045
MeliponaBeecheii_012371-T1	go_function	catalytic activity|0003824||IEA
MeliponaBeecheii_012368-T1	db_xref	InterPro:IPR012582
MeliponaBeecheii_012368-T1	db_xref	InterPro:IPR003152
MeliponaBeecheii_012368-T1	db_xref	InterPro:IPR000403
MeliponaBeecheii_012368-T1	db_xref	InterPro:IPR036940
MeliponaBeecheii_012368-T1	db_xref	InterPro:IPR003151
MeliponaBeecheii_012368-T1	db_xref	InterPro:IPR018936
MeliponaBeecheii_012368-T1	db_xref	InterPro:IPR014009
MeliponaBeecheii_012368-T1	db_xref	InterPro:IPR037706
MeliponaBeecheii_012368-T1	db_xref	InterPro:IPR011009
MeliponaBeecheii_012368-T1	db_xref	InterPro:IPR016024
MeliponaBeecheii_012368-T1	go_function	DNA-dependent protein kinase activity|0004677||IEA
MeliponaBeecheii_012368-T1	go_function	ATP binding|0005524||IEA
MeliponaBeecheii_012368-T1	go_function	DNA binding|0003677||IEA
MeliponaBeecheii_012368-T1	go_process	double-strand break repair via nonhomologous end joining|0006303||IEA
MeliponaBeecheii_012368-T1	go_component	nucleus|0005634||IEA
MeliponaBeecheii_012368-T1	go_function	protein binding|0005515||IEA
MeliponaBeecheii_012368-T1	go_function	kinase activity|0016301||IEA
MeliponaBeecheii_012368-T1	go_process	DNA repair|0006281||IEA
MeliponaBeecheii_012796-T1	db_xref	InterPro:IPR001374
MeliponaBeecheii_012796-T1	db_xref	InterPro:IPR017330
MeliponaBeecheii_012796-T1	db_xref	InterPro:IPR036867
MeliponaBeecheii_012796-T1	go_function	nucleic acid binding|0003676||IEA
MeliponaBeecheii_012904-T1	db_xref	InterPro:IPR001680
MeliponaBeecheii_012904-T1	db_xref	InterPro:IPR007148
MeliponaBeecheii_012904-T1	db_xref	InterPro:IPR015943
MeliponaBeecheii_012904-T1	db_xref	InterPro:IPR017986
MeliponaBeecheii_012904-T1	db_xref	InterPro:IPR036322
MeliponaBeecheii_012904-T1	go_function	protein binding|0005515||IEA
MeliponaBeecheii_012531-T1	db_xref	InterPro:IPR002172
MeliponaBeecheii_012531-T1	db_xref	InterPro:IPR001190
MeliponaBeecheii_012531-T1	db_xref	InterPro:IPR003609
MeliponaBeecheii_012531-T1	db_xref	InterPro:IPR001254
MeliponaBeecheii_012531-T1	db_xref	InterPro:IPR001304
MeliponaBeecheii_012531-T1	db_xref	InterPro:IPR002557
MeliponaBeecheii_012531-T1	db_xref	InterPro:IPR000001
MeliponaBeecheii_012531-T1	db_xref	InterPro:IPR017448
MeliponaBeecheii_012531-T1	db_xref	InterPro:IPR036055
MeliponaBeecheii_012531-T1	db_xref	InterPro:IPR043504
MeliponaBeecheii_012531-T1	db_xref	InterPro:IPR016186
MeliponaBeecheii_012531-T1	db_xref	InterPro:IPR036772
MeliponaBeecheii_012531-T1	db_xref	InterPro:IPR038178
MeliponaBeecheii_012531-T1	db_xref	InterPro:IPR023415
MeliponaBeecheii_012531-T1	db_xref	InterPro:IPR018114
MeliponaBeecheii_012531-T1	db_xref	InterPro:IPR033116
MeliponaBeecheii_012531-T1	db_xref	InterPro:IPR016187
MeliponaBeecheii_012531-T1	db_xref	InterPro:IPR036508
MeliponaBeecheii_012531-T1	db_xref	InterPro:IPR013806
MeliponaBeecheii_012531-T1	db_xref	InterPro:IPR009003
MeliponaBeecheii_012531-T1	go_function	protein binding|0005515||IEA
MeliponaBeecheii_012531-T1	go_component	membrane|0016020||IEA
MeliponaBeecheii_012531-T1	go_function	scavenger receptor activity|0005044||IEA
MeliponaBeecheii_012531-T1	go_function	serine-type endopeptidase activity|0004252||IEA
MeliponaBeecheii_012531-T1	go_process	proteolysis|0006508||IEA
MeliponaBeecheii_012531-T1	go_component	extracellular region|0005576||IEA
MeliponaBeecheii_012531-T1	go_function	chitin binding|0008061||IEA
MeliponaBeecheii_012901-T1	db_xref	InterPro:IPR003892
MeliponaBeecheii_012901-T1	db_xref	InterPro:IPR040192
MeliponaBeecheii_012901-T1	db_xref	InterPro:IPR040195
MeliponaBeecheii_012901-T1	db_xref	InterPro:IPR009060
MeliponaBeecheii_012901-T1	go_function	protein binding|0005515||IEA
MeliponaBeecheii_012883-T1	db_xref	InterPro:IPR013763
MeliponaBeecheii_012883-T1	db_xref	InterPro:IPR006671
MeliponaBeecheii_012883-T1	db_xref	InterPro:IPR012399
MeliponaBeecheii_012883-T1	db_xref	InterPro:IPR036915
MeliponaBeecheii_012883-T1	go_process	regulation of cyclin-dependent protein serine/threonine kinase activity|0000079||IEA
MeliponaBeecheii_012883-T1	go_function	protein kinase binding|0019901||IEA
MeliponaBeecheii_012624-T1	db_xref	InterPro:IPR013087
MeliponaBeecheii_012624-T1	db_xref	InterPro:IPR036236
MeliponaBeecheii_012958-T1	db_xref	InterPro:IPR000504
MeliponaBeecheii_012958-T1	db_xref	InterPro:IPR012677
MeliponaBeecheii_012958-T1	db_xref	InterPro:IPR035979
MeliponaBeecheii_012958-T1	go_function	nucleic acid binding|0003676||IEA
MeliponaBeecheii_013045-T1	db_xref	InterPro:IPR006594
MeliponaBeecheii_013045-T1	go_function	protein binding|0005515||IEA
MeliponaBeecheii_012161-T1	db_xref	InterPro:IPR033335
MeliponaBeecheii_012663-T1	db_xref	InterPro:IPR000313
MeliponaBeecheii_012663-T1	db_xref	InterPro:IPR037385
MeliponaBeecheii_012578-T1	db_xref	InterPro:IPR022775
MeliponaBeecheii_012578-T1	db_xref	InterPro:IPR016635
MeliponaBeecheii_012578-T1	db_xref	InterPro:IPR000804
MeliponaBeecheii_012578-T1	db_xref	InterPro:IPR011012
MeliponaBeecheii_012578-T1	go_process	protein transport|0015031||IEA
MeliponaBeecheii_012578-T1	go_process	intracellular protein transport|0006886||IEA
MeliponaBeecheii_012578-T1	go_process	vesicle-mediated transport|0016192||IEA
MeliponaBeecheii_012578-T1	go_component	membrane coat|0030117||IEA
MeliponaBeecheii_012292-T1	db_xref	InterPro:IPR002130
MeliponaBeecheii_012292-T1	db_xref	InterPro:IPR029000
MeliponaBeecheii_012292-T1	go_process	protein peptidyl-prolyl isomerization|0000413||IEA
MeliponaBeecheii_012292-T1	go_function	peptidyl-prolyl cis-trans isomerase activity|0003755||IEA
MeliponaBeecheii_012304-T1	db_xref	InterPro:IPR007130
MeliponaBeecheii_012304-T1	go_function	transferase activity, transferring acyl groups other than amino-acyl groups|0016747||IEA
MeliponaBeecheii_012344-T1	db_xref	InterPro:IPR000276
MeliponaBeecheii_012344-T1	db_xref	InterPro:IPR005390
MeliponaBeecheii_012344-T1	db_xref	InterPro:IPR017452
MeliponaBeecheii_012344-T1	go_component	integral component of membrane|0016021||IEA
MeliponaBeecheii_012344-T1	go_function	G protein-coupled receptor activity|0004930||IEA
MeliponaBeecheii_012344-T1	go_process	G protein-coupled receptor signaling pathway|0007186||IEA
MeliponaBeecheii_012344-T1	go_function	neuromedin U receptor activity|0001607||IEA
MeliponaBeecheii_012912-T1	db_xref	InterPro:IPR013783
MeliponaBeecheii_012345-T1	db_xref	InterPro:IPR000276
MeliponaBeecheii_012345-T1	db_xref	InterPro:IPR017452
MeliponaBeecheii_012345-T1	go_component	integral component of membrane|0016021||IEA
MeliponaBeecheii_012345-T1	go_function	G protein-coupled receptor activity|0004930||IEA
MeliponaBeecheii_012345-T1	go_process	G protein-coupled receptor signaling pathway|0007186||IEA
MeliponaBeecheii_012353-T1	db_xref	InterPro:IPR003781
MeliponaBeecheii_012353-T1	db_xref	InterPro:IPR005811
MeliponaBeecheii_012353-T1	db_xref	InterPro:IPR005810
MeliponaBeecheii_012353-T1	db_xref	InterPro:IPR016102
MeliponaBeecheii_012353-T1	db_xref	InterPro:IPR017440
MeliponaBeecheii_012353-T1	db_xref	InterPro:IPR033847
MeliponaBeecheii_012353-T1	db_xref	InterPro:IPR036291
MeliponaBeecheii_012353-T1	go_function	catalytic activity|0003824||IEA
MeliponaBeecheii_012897-T1	db_xref	InterPro:IPR001806
MeliponaBeecheii_012897-T1	db_xref	InterPro:IPR027417
MeliponaBeecheii_012897-T1	go_function	GTPase activity|0003924||IEA
MeliponaBeecheii_012897-T1	go_function	GTP binding|0005525||IEA
MeliponaBeecheii_012887-T1	db_xref	InterPro:IPR008594
MeliponaBeecheii_012887-T1	db_xref	InterPro:IPR036265
MeliponaBeecheii_012887-T1	db_xref	InterPro:IPR011145
MeliponaBeecheii_012887-T1	go_process	deadenylation-dependent decapping of nuclear-transcribed mRNA|0000290||IEA
MeliponaBeecheii_012887-T1	go_function	hydrolase activity|0016787||IEA
MeliponaBeecheii_012532-T1	db_xref	InterPro:IPR001708
MeliponaBeecheii_012532-T1	go_component	integral component of membrane|0016021||IEA
MeliponaBeecheii_012532-T1	go_function	membrane insertase activity|0032977||IEA
MeliponaBeecheii_013113-T1	db_xref	InterPro:IPR000182
MeliponaBeecheii_013113-T1	db_xref	InterPro:IPR016181
MeliponaBeecheii_013113-T1	go_function	N-acetyltransferase activity|0008080||IEA
MeliponaBeecheii_013165-T1	db_xref	InterPro:IPR038466
MeliponaBeecheii_012212-T1	db_xref	InterPro:IPR000716
MeliponaBeecheii_012212-T1	db_xref	InterPro:IPR019577
MeliponaBeecheii_012212-T1	db_xref	InterPro:IPR036857
MeliponaBeecheii_012212-T1	db_xref	InterPro:IPR018247
MeliponaBeecheii_012212-T1	db_xref	InterPro:IPR011992
MeliponaBeecheii_012212-T1	go_function	calcium ion binding|0005509||IEA
MeliponaBeecheii_012475-T1	db_xref	InterPro:IPR003092
MeliponaBeecheii_012475-T1	db_xref	InterPro:IPR003280
MeliponaBeecheii_012475-T1	db_xref	InterPro:IPR013099
MeliponaBeecheii_012475-T1	go_process	potassium ion transmembrane transport|0071805||IEA
MeliponaBeecheii_012475-T1	go_component	membrane|0016020||IEA
MeliponaBeecheii_012475-T1	go_function	potassium channel activity|0005267||IEA
MeliponaBeecheii_012833-T1	db_xref	InterPro:IPR002048
MeliponaBeecheii_012833-T1	db_xref	InterPro:IPR039800
MeliponaBeecheii_012833-T1	db_xref	InterPro:IPR018247
MeliponaBeecheii_012833-T1	db_xref	InterPro:IPR011992
MeliponaBeecheii_012833-T1	go_function	calcium ion binding|0005509||IEA
MeliponaBeecheii_012833-T1	go_process	mitochondrial calcium ion transmembrane transport|0006851||IEA
MeliponaBeecheii_013086-T1	db_xref	InterPro:IPR001452
MeliponaBeecheii_013086-T1	db_xref	InterPro:IPR039688
MeliponaBeecheii_013086-T1	db_xref	InterPro:IPR036028
MeliponaBeecheii_013086-T1	go_function	protein binding|0005515||IEA
MeliponaBeecheii_012847-T1	db_xref	InterPro:IPR002076
MeliponaBeecheii_012847-T1	db_xref	InterPro:IPR030457
MeliponaBeecheii_012847-T1	go_component	integral component of membrane|0016021||IEA
MeliponaBeecheii_013058-T1	db_xref	InterPro:IPR043458
MeliponaBeecheii_012892-T1	db_xref	InterPro:IPR032008
MeliponaBeecheii_012892-T1	db_xref	InterPro:IPR032010
MeliponaBeecheii_012328-T1	db_xref	InterPro:IPR000742
MeliponaBeecheii_012328-T1	db_xref	InterPro:IPR001881
MeliponaBeecheii_012328-T1	db_xref	InterPro:IPR018097
MeliponaBeecheii_012328-T1	db_xref	InterPro:IPR000152
MeliponaBeecheii_012328-T1	db_xref	InterPro:IPR000082
MeliponaBeecheii_012328-T1	db_xref	InterPro:IPR036364
MeliponaBeecheii_012328-T1	db_xref	InterPro:IPR009030
MeliponaBeecheii_012328-T1	go_function	calcium ion binding|0005509||IEA
MeliponaBeecheii_012490-T1	db_xref	InterPro:IPR012934
MeliponaBeecheii_012490-T1	db_xref	InterPro:IPR013087
MeliponaBeecheii_012490-T1	db_xref	InterPro:IPR036236
MeliponaBeecheii_012490-T1	go_component	nucleus|0005634||IEA
MeliponaBeecheii_012490-T1	go_function	zinc ion binding|0008270||IEA
MeliponaBeecheii_012968-T1	db_xref	InterPro:IPR002557
MeliponaBeecheii_012968-T1	db_xref	InterPro:IPR036508
MeliponaBeecheii_012968-T1	go_component	extracellular region|0005576||IEA
MeliponaBeecheii_012968-T1	go_function	chitin binding|0008061||IEA
MeliponaBeecheii_012200-T1	db_xref	InterPro:IPR043360
MeliponaBeecheii_012200-T1	go_function	calmodulin-dependent protein phosphatase activity|0033192||IEA
MeliponaBeecheii_012200-T1	go_process	calcineurin-mediated signaling|0097720||IEA
MeliponaBeecheii_012480-T1	db_xref	InterPro:IPR013087
MeliponaBeecheii_012480-T1	db_xref	InterPro:IPR036236
MeliponaBeecheii_012831-T1	db_xref	InterPro:IPR026805
MeliponaBeecheii_012831-T1	db_xref	InterPro:IPR012677
MeliponaBeecheii_012831-T1	db_xref	InterPro:IPR033503
MeliponaBeecheii_012831-T1	db_xref	InterPro:IPR035979
MeliponaBeecheii_012831-T1	db_xref	InterPro:IPR009060
MeliponaBeecheii_012831-T1	go_process	miRNA mediated inhibition of translation|0035278||IEA
MeliponaBeecheii_012831-T1	go_function	nucleic acid binding|0003676||IEA
MeliponaBeecheii_012831-T1	go_function	protein binding|0005515||IEA
MeliponaBeecheii_012350-T1	db_xref	InterPro:IPR005828
MeliponaBeecheii_012350-T1	db_xref	InterPro:IPR020846
MeliponaBeecheii_012350-T1	db_xref	InterPro:IPR036259
MeliponaBeecheii_012350-T1	go_component	integral component of membrane|0016021||IEA
MeliponaBeecheii_012350-T1	go_process	transmembrane transport|0055085||IEA
MeliponaBeecheii_012350-T1	go_function	transmembrane transporter activity|0022857||IEA
MeliponaBeecheii_013054-T1	db_xref	InterPro:IPR008936
MeliponaBeecheii_013054-T1	db_xref	InterPro:IPR000198
MeliponaBeecheii_013054-T1	go_process	signal transduction|0007165||IEA
MeliponaBeecheii_012247-T1	db_xref	InterPro:IPR024940
MeliponaBeecheii_012247-T1	go_process	Wnt signaling pathway|0016055||IEA
MeliponaBeecheii_012846-T1	db_xref	InterPro:IPR002478
MeliponaBeecheii_012846-T1	db_xref	InterPro:IPR005155
MeliponaBeecheii_012846-T1	db_xref	InterPro:IPR036974
MeliponaBeecheii_012846-T1	db_xref	InterPro:IPR016686
MeliponaBeecheii_012846-T1	db_xref	InterPro:IPR040598
MeliponaBeecheii_012846-T1	db_xref	InterPro:IPR015947
MeliponaBeecheii_012846-T1	go_function	RNA binding|0003723||IEA
MeliponaBeecheii_012846-T1	go_process	ribosome assembly|0042255||IEA
MeliponaBeecheii_012846-T1	go_component	nucleus|0005634||IEA
MeliponaBeecheii_013126-T1	db_xref	InterPro:IPR001202
MeliponaBeecheii_013126-T1	db_xref	InterPro:IPR036020
MeliponaBeecheii_013126-T1	go_function	protein binding|0005515||IEA
MeliponaBeecheii_012366-T1	db_xref	InterPro:IPR003607
MeliponaBeecheii_012699-T1	db_xref	InterPro:IPR031481
MeliponaBeecheii_012699-T1	db_xref	InterPro:IPR001503
MeliponaBeecheii_012699-T1	db_xref	InterPro:IPR038577
MeliponaBeecheii_012699-T1	go_component	membrane|0016020||IEA
MeliponaBeecheii_012699-T1	go_process	protein glycosylation|0006486||IEA
MeliponaBeecheii_012699-T1	go_function	fucosyltransferase activity|0008417||IEA
MeliponaBeecheii_012338-T1	db_xref	InterPro:IPR015876
MeliponaBeecheii_012338-T1	db_xref	InterPro:IPR005804
MeliponaBeecheii_012338-T1	db_xref	InterPro:IPR009160
MeliponaBeecheii_012338-T1	go_function	oxidoreductase activity, acting on paired donors, with oxidation of a pair of donors resulting in the reduction of molecular oxygen to two molecules of water|0016717||IEA
MeliponaBeecheii_012338-T1	go_process	oxidation-reduction process|0055114||IEA
MeliponaBeecheii_012338-T1	go_process	lipid metabolic process|0006629||IEA
MeliponaBeecheii_012338-T1	go_component	integral component of membrane|0016021||IEA
MeliponaBeecheii_012338-T1	go_process	unsaturated fatty acid biosynthetic process|0006636||IEA
MeliponaBeecheii_012338-T1	go_function	stearoyl-CoA 9-desaturase activity|0004768||IEA
MeliponaBeecheii_012310-T1	db_xref	InterPro:IPR002589
MeliponaBeecheii_012310-T1	db_xref	InterPro:IPR043472
MeliponaBeecheii_012310-T1	db_xref	InterPro:IPR035793
MeliponaBeecheii_013106-T1	db_xref	InterPro:IPR001054
MeliponaBeecheii_013106-T1	db_xref	InterPro:IPR029787
MeliponaBeecheii_013106-T1	db_xref	InterPro:IPR032628
MeliponaBeecheii_013106-T1	db_xref	InterPro:IPR030672
MeliponaBeecheii_013106-T1	db_xref	InterPro:IPR009398
MeliponaBeecheii_013106-T1	db_xref	InterPro:IPR018297
MeliponaBeecheii_013106-T1	go_process	intracellular signal transduction|0035556||IEA
MeliponaBeecheii_013106-T1	go_process	cyclic nucleotide biosynthetic process|0009190||IEA
MeliponaBeecheii_013106-T1	go_process	cAMP biosynthetic process|0006171||IEA
MeliponaBeecheii_013106-T1	go_component	plasma membrane|0005886||IEA
MeliponaBeecheii_013106-T1	go_function	adenylate cyclase activity|0004016||IEA
MeliponaBeecheii_013106-T1	go_function	phosphorus-oxygen lyase activity|0016849||IEA
MeliponaBeecheii_013124-T1	db_xref	InterPro:IPR006689
MeliponaBeecheii_013124-T1	db_xref	InterPro:IPR000315
MeliponaBeecheii_013124-T1	db_xref	InterPro:IPR001841
MeliponaBeecheii_013124-T1	db_xref	InterPro:IPR003649
MeliponaBeecheii_013124-T1	db_xref	InterPro:IPR005225
MeliponaBeecheii_013124-T1	db_xref	InterPro:IPR013083
MeliponaBeecheii_013124-T1	db_xref	InterPro:IPR017907
MeliponaBeecheii_013124-T1	db_xref	InterPro:IPR013087
MeliponaBeecheii_013124-T1	db_xref	InterPro:IPR027417
MeliponaBeecheii_013124-T1	go_function	GTP binding|0005525||IEA
MeliponaBeecheii_013124-T1	go_function	zinc ion binding|0008270||IEA
MeliponaBeecheii_012429-T1	db_xref	InterPro:IPR001382
MeliponaBeecheii_012429-T1	db_xref	InterPro:IPR012341
MeliponaBeecheii_012429-T1	db_xref	InterPro:IPR036026
MeliponaBeecheii_012429-T1	go_component	membrane|0016020||IEA
MeliponaBeecheii_012429-T1	go_function	mannosyl-oligosaccharide 1,2-alpha-mannosidase activity|0004571||IEA
MeliponaBeecheii_012429-T1	go_function	calcium ion binding|0005509||IEA
MeliponaBeecheii_012429-T1	go_process	carbohydrate metabolic process|0005975||IEA
MeliponaBeecheii_013015-T1	db_xref	InterPro:IPR005137
MeliponaBeecheii_013015-T1	db_xref	InterPro:IPR011060
MeliponaBeecheii_013015-T1	go_function	catalytic activity|0003824||IEA
MeliponaBeecheii_012905-T1	db_xref	InterPro:IPR013788
MeliponaBeecheii_012905-T1	db_xref	InterPro:IPR005203
MeliponaBeecheii_012905-T1	db_xref	InterPro:IPR036697
MeliponaBeecheii_012905-T1	db_xref	InterPro:IPR005204
MeliponaBeecheii_012905-T1	db_xref	InterPro:IPR037020
MeliponaBeecheii_012905-T1	db_xref	InterPro:IPR008922
MeliponaBeecheii_012905-T1	db_xref	InterPro:IPR000896
MeliponaBeecheii_012905-T1	db_xref	InterPro:IPR014756
MeliponaBeecheii_012680-T1	db_xref	InterPro:IPR002126
MeliponaBeecheii_012680-T1	db_xref	InterPro:IPR020894
MeliponaBeecheii_012680-T1	db_xref	InterPro:IPR015919
MeliponaBeecheii_012680-T1	go_component	membrane|0016020||IEA
MeliponaBeecheii_012680-T1	go_process	homophilic cell adhesion via plasma membrane adhesion molecules|0007156||IEA
MeliponaBeecheii_012680-T1	go_function	calcium ion binding|0005509||IEA
MeliponaBeecheii_012680-T1	go_process	cell adhesion|0007155||IEA
MeliponaBeecheii_012680-T1	go_component	plasma membrane|0005886||IEA
MeliponaBeecheii_012164-T1	db_xref	InterPro:IPR000608
MeliponaBeecheii_012164-T1	db_xref	InterPro:IPR016135
MeliponaBeecheii_012164-T1	db_xref	InterPro:IPR023313
MeliponaBeecheii_012183-T1	db_xref	InterPro:IPR001846
MeliponaBeecheii_012213-T1	db_xref	InterPro:IPR013154
MeliponaBeecheii_012213-T1	db_xref	InterPro:IPR013149
MeliponaBeecheii_012213-T1	db_xref	InterPro:IPR014183
MeliponaBeecheii_012213-T1	db_xref	InterPro:IPR002328
MeliponaBeecheii_012213-T1	db_xref	InterPro:IPR011032
MeliponaBeecheii_012213-T1	db_xref	InterPro:IPR036291
MeliponaBeecheii_012213-T1	go_process	oxidation-reduction process|0055114||IEA
MeliponaBeecheii_012213-T1	go_function	S-(hydroxymethyl)glutathione dehydrogenase activity|0051903||IEA
MeliponaBeecheii_012213-T1	go_process	ethanol oxidation|0006069||IEA
MeliponaBeecheii_012213-T1	go_function	zinc ion binding|0008270||IEA
MeliponaBeecheii_012213-T1	go_function	oxidoreductase activity|0016491||IEA
MeliponaBeecheii_012795-T1	db_xref	InterPro:IPR001849
MeliponaBeecheii_012795-T1	db_xref	InterPro:IPR042560
MeliponaBeecheii_012795-T1	db_xref	InterPro:IPR011993
MeliponaBeecheii_012795-T1	db_xref	InterPro:IPR032403
MeliponaBeecheii_012795-T1	db_xref	InterPro:IPR033961
MeliponaBeecheii_012795-T1	db_xref	InterPro:IPR016159
MeliponaBeecheii_012795-T1	go_process	exocytosis|0006887||IEA
MeliponaBeecheii_012795-T1	go_component	exocyst|0000145||IEA
MeliponaBeecheii_012783-T1	db_xref	InterPro:IPR028213
MeliponaBeecheii_013097-T1	db_xref	InterPro:IPR036322
MeliponaBeecheii_013097-T1	go_function	protein binding|0005515||IEA
MeliponaBeecheii_012788-T1	db_xref	InterPro:IPR039470
MeliponaBeecheii_012788-T1	db_xref	InterPro:IPR002048
MeliponaBeecheii_012788-T1	db_xref	InterPro:IPR011992
MeliponaBeecheii_012788-T1	go_function	calcium ion binding|0005509||IEA
MeliponaBeecheii_013053-T1	db_xref	InterPro:IPR009071
MeliponaBeecheii_013053-T1	db_xref	InterPro:IPR024970
MeliponaBeecheii_013053-T1	db_xref	InterPro:IPR036910
MeliponaBeecheii_013053-T1	db_xref	InterPro:IPR039259
MeliponaBeecheii_013053-T1	go_process	regulation of gene silencing by miRNA|0060964||IEA
MeliponaBeecheii_012724-T1	db_xref	InterPro:IPR010935
MeliponaBeecheii_012724-T1	db_xref	InterPro:IPR024704
MeliponaBeecheii_012724-T1	db_xref	InterPro:IPR003395
MeliponaBeecheii_012724-T1	db_xref	InterPro:IPR029683
MeliponaBeecheii_012724-T1	db_xref	InterPro:IPR028468
MeliponaBeecheii_012724-T1	db_xref	InterPro:IPR027417
MeliponaBeecheii_012724-T1	db_xref	InterPro:IPR036277
MeliponaBeecheii_012724-T1	go_function	protein binding|0005515||IEA
MeliponaBeecheii_012724-T1	go_component	chromosome|0005694||IEA
MeliponaBeecheii_012724-T1	go_process	chromosome organization|0051276||IEA
MeliponaBeecheii_012724-T1	go_function	ATP binding|0005524||IEA
MeliponaBeecheii_012724-T1	go_process	mitotic sister chromatid cohesion|0007064||IEA
MeliponaBeecheii_012724-T1	go_process	DNA repair|0006281||IEA
MeliponaBeecheii_012724-T1	go_component	cohesin complex|0008278||IEA
MeliponaBeecheii_012724-T1	go_function	chromatin binding|0003682||IEA
MeliponaBeecheii_013180-T1	db_xref	InterPro:IPR036638
MeliponaBeecheii_013180-T1	db_xref	InterPro:IPR011598
MeliponaBeecheii_013180-T1	go_function	protein dimerization activity|0046983||IEA
MeliponaBeecheii_012923-T1	db_xref	InterPro:IPR001628
MeliponaBeecheii_012923-T1	db_xref	InterPro:IPR000003
MeliponaBeecheii_012923-T1	db_xref	InterPro:IPR001723
MeliponaBeecheii_012923-T1	db_xref	InterPro:IPR000536
MeliponaBeecheii_012923-T1	db_xref	InterPro:IPR013088
MeliponaBeecheii_012923-T1	db_xref	InterPro:IPR035500
MeliponaBeecheii_012923-T1	go_function	DNA-binding transcription factor activity|0003700||IEA
MeliponaBeecheii_012923-T1	go_process	regulation of transcription, DNA-templated|0006355||IEA
MeliponaBeecheii_012923-T1	go_function	sequence-specific DNA binding|0043565||IEA
MeliponaBeecheii_012923-T1	go_function	zinc ion binding|0008270||IEA
MeliponaBeecheii_012923-T1	go_function	steroid hormone receptor activity|0003707||IEA
MeliponaBeecheii_012923-T1	go_function	DNA binding|0003677||IEA
MeliponaBeecheii_012923-T1	go_component	nucleus|0005634||IEA
MeliponaBeecheii_012238-T1	db_xref	InterPro:IPR039049
MeliponaBeecheii_012238-T1	db_xref	InterPro:IPR000626
MeliponaBeecheii_012238-T1	db_xref	InterPro:IPR029071
MeliponaBeecheii_012238-T1	go_component	VCB complex|0030891||IEA
MeliponaBeecheii_012238-T1	go_process	transcription elongation from RNA polymerase II promoter|0006368||IEA
MeliponaBeecheii_012238-T1	go_component	elongin complex|0070449||IEA
MeliponaBeecheii_012238-T1	go_function	protein binding|0005515||IEA
MeliponaBeecheii_012879-T1	db_xref	InterPro:IPR013766
MeliponaBeecheii_012879-T1	db_xref	InterPro:IPR036249
MeliponaBeecheii_013108-T1	db_xref	InterPro:IPR032628
MeliponaBeecheii_012469-T1	db_xref	InterPro:IPR024253
MeliponaBeecheii_012469-T1	db_xref	InterPro:IPR036249
MeliponaBeecheii_013042-T1	db_xref	InterPro:IPR008025
MeliponaBeecheii_013042-T1	db_xref	InterPro:IPR036658
MeliponaBeecheii_013042-T1	go_process	regulation of phosphorylation|0042325||IEA
MeliponaBeecheii_013042-T1	go_component	cytoplasm|0005737||IEA
MeliponaBeecheii_012810-T1	db_xref	InterPro:IPR001759
MeliponaBeecheii_012810-T1	db_xref	InterPro:IPR013320
MeliponaBeecheii_012536-T1	db_xref	InterPro:IPR001680
MeliponaBeecheii_012536-T1	db_xref	InterPro:IPR007319
MeliponaBeecheii_012536-T1	db_xref	InterPro:IPR015943
MeliponaBeecheii_012536-T1	db_xref	InterPro:IPR019775
MeliponaBeecheii_012536-T1	db_xref	InterPro:IPR017986
MeliponaBeecheii_012536-T1	db_xref	InterPro:IPR036322
MeliponaBeecheii_012536-T1	go_function	protein binding|0005515||IEA
MeliponaBeecheii_012536-T1	go_component	small-subunit processome|0032040||IEA
MeliponaBeecheii_012536-T1	go_process	rRNA processing|0006364||IEA
MeliponaBeecheii_012348-T1	db_xref	InterPro:IPR004045
MeliponaBeecheii_012348-T1	db_xref	InterPro:IPR004046
MeliponaBeecheii_012348-T1	db_xref	InterPro:IPR036249
MeliponaBeecheii_012348-T1	db_xref	InterPro:IPR040079
MeliponaBeecheii_012348-T1	db_xref	InterPro:IPR010987
MeliponaBeecheii_012348-T1	db_xref	InterPro:IPR036282
MeliponaBeecheii_012348-T1	go_function	protein binding|0005515||IEA
MeliponaBeecheii_012460-T1	db_xref	InterPro:IPR028889
MeliponaBeecheii_012460-T1	db_xref	InterPro:IPR038765
MeliponaBeecheii_012707-T1	db_xref	InterPro:IPR001697
MeliponaBeecheii_012707-T1	db_xref	InterPro:IPR040442
MeliponaBeecheii_012707-T1	db_xref	InterPro:IPR015806
MeliponaBeecheii_012707-T1	db_xref	InterPro:IPR036918
MeliponaBeecheii_012707-T1	db_xref	InterPro:IPR015793
MeliponaBeecheii_012707-T1	db_xref	InterPro:IPR015795
MeliponaBeecheii_012707-T1	db_xref	InterPro:IPR018209
MeliponaBeecheii_012707-T1	db_xref	InterPro:IPR011037
MeliponaBeecheii_012707-T1	db_xref	InterPro:IPR015813
MeliponaBeecheii_012707-T1	go_function	potassium ion binding|0030955||IEA
MeliponaBeecheii_012707-T1	go_function	magnesium ion binding|0000287||IEA
MeliponaBeecheii_012707-T1	go_function	pyruvate kinase activity|0004743||IEA
MeliponaBeecheii_012707-T1	go_process	glycolytic process|0006096||IEA
MeliponaBeecheii_012707-T1	go_function	catalytic activity|0003824||IEA
MeliponaBeecheii_012314-T1	db_xref	InterPro:IPR013087
MeliponaBeecheii_012314-T1	db_xref	InterPro:IPR043359
MeliponaBeecheii_012314-T1	db_xref	InterPro:IPR000742
MeliponaBeecheii_012314-T1	db_xref	InterPro:IPR036236
MeliponaBeecheii_012314-T1	go_function	RNA polymerase II transcription regulatory region sequence-specific DNA binding|0000977||IEA
MeliponaBeecheii_012314-T1	go_component	nucleus|0005634||IEA
MeliponaBeecheii_012314-T1	go_process	regulation of transcription by RNA polymerase II|0006357||IEA
MeliponaBeecheii_012231-T1	db_xref	InterPro:IPR036744
MeliponaBeecheii_012231-T1	db_xref	InterPro:IPR009066
MeliponaBeecheii_012231-T1	db_xref	InterPro:IPR010483
MeliponaBeecheii_012231-T1	db_xref	InterPro:IPR038003
MeliponaBeecheii_012231-T1	db_xref	InterPro:IPR037999
MeliponaBeecheii_012231-T1	go_component	endoplasmic reticulum|0005783||IEA
MeliponaBeecheii_012231-T1	go_function	low-density lipoprotein particle receptor binding|0050750||IEA
MeliponaBeecheii_012231-T1	go_function	heparin binding|0008201||IEA
MeliponaBeecheii_012231-T1	go_function	receptor antagonist activity|0048019||IEA
MeliponaBeecheii_012341-T1	db_xref	InterPro:IPR001930
MeliponaBeecheii_012341-T1	db_xref	InterPro:IPR024571
MeliponaBeecheii_012341-T1	db_xref	InterPro:IPR014782
MeliponaBeecheii_012341-T1	db_xref	InterPro:IPR042097
MeliponaBeecheii_012341-T1	db_xref	InterPro:IPR034016
MeliponaBeecheii_012341-T1	go_process	proteolysis|0006508||IEA
MeliponaBeecheii_012341-T1	go_function	metallopeptidase activity|0008237||IEA
MeliponaBeecheii_012341-T1	go_function	zinc ion binding|0008270||IEA
MeliponaBeecheii_012360-T1	db_xref	InterPro:IPR000225
MeliponaBeecheii_012360-T1	db_xref	InterPro:IPR011989
MeliponaBeecheii_012360-T1	db_xref	InterPro:IPR024931
MeliponaBeecheii_012360-T1	db_xref	InterPro:IPR002652
MeliponaBeecheii_012360-T1	db_xref	InterPro:IPR032413
MeliponaBeecheii_012360-T1	db_xref	InterPro:IPR036975
MeliponaBeecheii_012360-T1	db_xref	InterPro:IPR016024
MeliponaBeecheii_012360-T1	go_function	protein binding|0005515||IEA
MeliponaBeecheii_012360-T1	go_function	nuclear import signal receptor activity|0061608||IEA
MeliponaBeecheii_012360-T1	go_component	cytoplasm|0005737||IEA
MeliponaBeecheii_012360-T1	go_process	protein import into nucleus|0006606||IEA
MeliponaBeecheii_013148-T1	db_xref	InterPro:IPR015500
MeliponaBeecheii_013148-T1	db_xref	InterPro:IPR000742
MeliponaBeecheii_013148-T1	db_xref	InterPro:IPR006212
MeliponaBeecheii_013148-T1	db_xref	InterPro:IPR002884
MeliponaBeecheii_013148-T1	db_xref	InterPro:IPR008979
MeliponaBeecheii_013148-T1	db_xref	InterPro:IPR000209
MeliponaBeecheii_013148-T1	db_xref	InterPro:IPR036852
MeliponaBeecheii_013148-T1	db_xref	InterPro:IPR032778
MeliponaBeecheii_013148-T1	db_xref	InterPro:IPR032815
MeliponaBeecheii_013148-T1	db_xref	InterPro:IPR038466
MeliponaBeecheii_013148-T1	db_xref	InterPro:IPR023828
MeliponaBeecheii_013148-T1	db_xref	InterPro:IPR022398
MeliponaBeecheii_013148-T1	db_xref	InterPro:IPR023827
MeliponaBeecheii_013148-T1	db_xref	InterPro:IPR034182
MeliponaBeecheii_013148-T1	db_xref	InterPro:IPR009030
MeliponaBeecheii_013148-T1	go_function	serine-type endopeptidase activity|0004252||IEA
MeliponaBeecheii_013148-T1	go_process	proteolysis|0006508||IEA
MeliponaBeecheii_013148-T1	go_function	serine-type peptidase activity|0008236||IEA
MeliponaBeecheii_013146-T1	db_xref	InterPro:IPR002524
MeliponaBeecheii_013146-T1	db_xref	InterPro:IPR027469
MeliponaBeecheii_013146-T1	go_component	integral component of membrane|0016021||IEA
MeliponaBeecheii_013146-T1	go_process	cation transport|0006812||IEA
MeliponaBeecheii_013146-T1	go_process	transmembrane transport|0055085||IEA
MeliponaBeecheii_013146-T1	go_function	cation transmembrane transporter activity|0008324||IEA
MeliponaBeecheii_012169-T1	db_xref	InterPro:IPR007281
MeliponaBeecheii_012169-T1	db_xref	InterPro:IPR038487
MeliponaBeecheii_012169-T1	db_xref	InterPro:IPR004843
MeliponaBeecheii_012169-T1	db_xref	InterPro:IPR003701
MeliponaBeecheii_012169-T1	db_xref	InterPro:IPR029052
MeliponaBeecheii_012169-T1	db_xref	InterPro:IPR041796
MeliponaBeecheii_012169-T1	go_function	endonuclease activity|0004519||IEA
MeliponaBeecheii_012169-T1	go_component	nucleus|0005634||IEA
MeliponaBeecheii_012169-T1	go_function	manganese ion binding|0030145||IEA
MeliponaBeecheii_012169-T1	go_process	double-strand break repair|0006302||IEA
MeliponaBeecheii_012169-T1	go_function	hydrolase activity|0016787||IEA
MeliponaBeecheii_012169-T1	go_function	3'-5' exonuclease activity|0008408||IEA
MeliponaBeecheii_012169-T1	go_component	Mre11 complex|0030870||IEA
MeliponaBeecheii_012828-T1	db_xref	InterPro:IPR028927
MeliponaBeecheii_012784-T1	db_xref	InterPro:IPR013604
MeliponaBeecheii_012784-T1	go_component	integral component of membrane|0016021||IEA
MeliponaBeecheii_012784-T1	go_process	sensory perception of taste|0050909||IEA
MeliponaBeecheii_012216-T1	db_xref	InterPro:IPR011701
MeliponaBeecheii_012216-T1	db_xref	InterPro:IPR036259
MeliponaBeecheii_012216-T1	go_process	transmembrane transport|0055085||IEA
MeliponaBeecheii_012216-T1	go_function	transmembrane transporter activity|0022857||IEA
MeliponaBeecheii_012588-T1	db_xref	InterPro:IPR018484
MeliponaBeecheii_012588-T1	db_xref	InterPro:IPR000577
MeliponaBeecheii_012588-T1	db_xref	InterPro:IPR018485
MeliponaBeecheii_012588-T1	db_xref	InterPro:IPR042024
MeliponaBeecheii_012588-T1	db_xref	InterPro:IPR043129
MeliponaBeecheii_012588-T1	go_process	carbohydrate metabolic process|0005975||IEA
MeliponaBeecheii_012588-T1	go_function	phosphotransferase activity, alcohol group as acceptor|0016773||IEA
MeliponaBeecheii_012588-T1	go_function	xylulokinase activity|0004856||IEA
MeliponaBeecheii_012588-T1	go_process	D-xylose metabolic process|0042732||IEA
MeliponaBeecheii_012798-T1	db_xref	InterPro:IPR012580
MeliponaBeecheii_012798-T1	db_xref	InterPro:IPR040382
MeliponaBeecheii_012798-T1	db_xref	InterPro:IPR036322
MeliponaBeecheii_012798-T1	go_component	nucleus|0005634||IEA
MeliponaBeecheii_012798-T1	go_function	protein binding|0005515||IEA
MeliponaBeecheii_012790-T1	db_xref	InterPro:IPR001898
MeliponaBeecheii_012790-T1	go_component	membrane|0016020||IEA
MeliponaBeecheii_012790-T1	go_function	transmembrane transporter activity|0022857||IEA
MeliponaBeecheii_012790-T1	go_process	transmembrane transport|0055085||IEA
MeliponaBeecheii_013171-T1	db_xref	InterPro:IPR001781
MeliponaBeecheii_013171-T1	db_xref	InterPro:IPR001356
MeliponaBeecheii_013171-T1	db_xref	InterPro:IPR009057
MeliponaBeecheii_013171-T1	go_function	DNA binding|0003677||IEA
MeliponaBeecheii_012793-T1	db_xref	InterPro:IPR019354
MeliponaBeecheii_012793-T1	db_xref	InterPro:IPR039177
MeliponaBeecheii_012793-T1	db_xref	InterPro:IPR027417
MeliponaBeecheii_012793-T1	go_process	nuclear-transcribed mRNA catabolic process, nonsense-mediated decay|0000184||IEA
MeliponaBeecheii_012809-T1	db_xref	InterPro:IPR001759
MeliponaBeecheii_012809-T1	db_xref	InterPro:IPR030476
MeliponaBeecheii_012809-T1	db_xref	InterPro:IPR013320
MeliponaBeecheii_012849-T1	db_xref	InterPro:IPR000225
MeliponaBeecheii_012849-T1	db_xref	InterPro:IPR011989
MeliponaBeecheii_012849-T1	db_xref	InterPro:IPR040144
MeliponaBeecheii_012849-T1	db_xref	InterPro:IPR016024
MeliponaBeecheii_012849-T1	go_function	protein binding|0005515||IEA
MeliponaBeecheii_012849-T1	go_process	positive regulation of GTPase activity|0043547||IEA
MeliponaBeecheii_012849-T1	go_function	GTPase activator activity|0005096||IEA
MeliponaBeecheii_013098-T1	db_xref	InterPro:IPR000618
MeliponaBeecheii_013098-T1	db_xref	InterPro:IPR031311
MeliponaBeecheii_013098-T1	go_function	structural constituent of cuticle|0042302||IEA
MeliponaBeecheii_012906-T1	db_xref	InterPro:IPR013788
MeliponaBeecheii_012906-T1	db_xref	InterPro:IPR000896
MeliponaBeecheii_012906-T1	db_xref	InterPro:IPR005203
MeliponaBeecheii_012906-T1	db_xref	InterPro:IPR036697
MeliponaBeecheii_012906-T1	db_xref	InterPro:IPR037020
MeliponaBeecheii_012906-T1	db_xref	InterPro:IPR008922
MeliponaBeecheii_012906-T1	db_xref	InterPro:IPR005204
MeliponaBeecheii_012906-T1	db_xref	InterPro:IPR014756
MeliponaBeecheii_012884-T1	db_xref	InterPro:IPR012934
MeliponaBeecheii_012884-T1	db_xref	InterPro:IPR013087
MeliponaBeecheii_012884-T1	db_xref	InterPro:IPR036236
MeliponaBeecheii_012884-T1	go_component	nucleus|0005634||IEA
MeliponaBeecheii_012884-T1	go_function	zinc ion binding|0008270||IEA
MeliponaBeecheii_012483-T1	db_xref	InterPro:IPR013087
MeliponaBeecheii_012483-T1	db_xref	InterPro:IPR036236
MeliponaBeecheii_012748-T1	db_xref	InterPro:IPR021633
MeliponaBeecheii_013123-T1	db_xref	InterPro:IPR001580
MeliponaBeecheii_013123-T1	db_xref	InterPro:IPR009033
MeliponaBeecheii_013123-T1	db_xref	InterPro:IPR009169
MeliponaBeecheii_013123-T1	db_xref	InterPro:IPR018124
MeliponaBeecheii_013123-T1	db_xref	InterPro:IPR013320
MeliponaBeecheii_013123-T1	go_component	endoplasmic reticulum|0005783||IEA
MeliponaBeecheii_013123-T1	go_function	calcium ion binding|0005509||IEA
MeliponaBeecheii_013123-T1	go_function	unfolded protein binding|0051082||IEA
MeliponaBeecheii_013123-T1	go_process	protein folding|0006457||IEA
MeliponaBeecheii_013123-T1	go_function	protein binding|0005515||IEA
MeliponaBeecheii_013125-T1	db_xref	InterPro:IPR014472
MeliponaBeecheii_013125-T1	db_xref	InterPro:IPR000462
MeliponaBeecheii_013125-T1	db_xref	InterPro:IPR043130
MeliponaBeecheii_013125-T1	go_component	membrane|0016020||IEA
MeliponaBeecheii_013125-T1	go_function	phosphotransferase activity, for other substituted phosphate groups|0016780||IEA
MeliponaBeecheii_013125-T1	go_process	phospholipid biosynthetic process|0008654||IEA
MeliponaBeecheii_012458-T1	db_xref	InterPro:IPR042089
MeliponaBeecheii_012458-T1	db_xref	InterPro:IPR024079
MeliponaBeecheii_012458-T1	db_xref	InterPro:IPR008753
MeliponaBeecheii_012458-T1	db_xref	InterPro:IPR000718
MeliponaBeecheii_012458-T1	go_function	metallopeptidase activity|0008237||IEA
MeliponaBeecheii_012458-T1	go_process	proteolysis|0006508||IEA
MeliponaBeecheii_012458-T1	go_function	metalloendopeptidase activity|0004222||IEA
MeliponaBeecheii_012409-T1	db_xref	InterPro:IPR011856
MeliponaBeecheii_012409-T1	db_xref	InterPro:IPR016690
MeliponaBeecheii_012409-T1	db_xref	InterPro:IPR006677
MeliponaBeecheii_012409-T1	db_xref	InterPro:IPR006676
MeliponaBeecheii_012409-T1	db_xref	InterPro:IPR036167
MeliponaBeecheii_012409-T1	go_function	nucleic acid binding|0003676||IEA
MeliponaBeecheii_012409-T1	go_function	nuclease activity|0004518||IEA
MeliponaBeecheii_012409-T1	go_function	tRNA-intron endonuclease activity|0000213||IEA
MeliponaBeecheii_012409-T1	go_component	tRNA-intron endonuclease complex|0000214||IEA
MeliponaBeecheii_012409-T1	go_process	tRNA-type intron splice site recognition and cleavage|0000379||IEA
MeliponaBeecheii_012409-T1	go_process	tRNA splicing, via endonucleolytic cleavage and ligation|0006388||IEA
MeliponaBeecheii_012187-T1	db_xref	InterPro:IPR001388
MeliponaBeecheii_012187-T1	db_xref	InterPro:IPR042855
MeliponaBeecheii_012187-T1	go_component	integral component of membrane|0016021||IEA
MeliponaBeecheii_012187-T1	go_process	vesicle-mediated transport|0016192||IEA
MeliponaBeecheii_012909-T1	db_xref	InterPro:IPR002076
MeliponaBeecheii_012909-T1	go_component	integral component of membrane|0016021||IEA
MeliponaBeecheii_012900-T1	db_xref	InterPro:IPR028283
MeliponaBeecheii_012900-T1	db_xref	InterPro:IPR028282
MeliponaBeecheii_012900-T1	db_xref	InterPro:IPR028191
MeliponaBeecheii_012900-T1	db_xref	InterPro:IPR027307
MeliponaBeecheii_012900-T1	go_component	WASH complex|0071203||IEA
MeliponaBeecheii_013101-T1	db_xref	InterPro:IPR002557
MeliponaBeecheii_013101-T1	db_xref	InterPro:IPR036508
MeliponaBeecheii_013101-T1	go_component	extracellular region|0005576||IEA
MeliponaBeecheii_013101-T1	go_function	chitin binding|0008061||IEA
MeliponaBeecheii_013065-T1	db_xref	InterPro:IPR043458
MeliponaBeecheii_013167-T1	db_xref	InterPro:IPR001607
MeliponaBeecheii_013167-T1	db_xref	InterPro:IPR013083
MeliponaBeecheii_013167-T1	db_xref	InterPro:IPR001394
MeliponaBeecheii_013167-T1	db_xref	InterPro:IPR018200
MeliponaBeecheii_013167-T1	db_xref	InterPro:IPR028889
MeliponaBeecheii_013167-T1	db_xref	InterPro:IPR038765
MeliponaBeecheii_013167-T1	go_function	zinc ion binding|0008270||IEA
MeliponaBeecheii_013167-T1	go_function	thiol-dependent ubiquitin-specific protease activity|0004843||IEA
MeliponaBeecheii_013167-T1	go_process	protein deubiquitination|0016579||IEA
MeliponaBeecheii_013167-T1	go_process	ubiquitin-dependent protein catabolic process|0006511||IEA
MeliponaBeecheii_012666-T1	db_xref	InterPro:IPR004837
MeliponaBeecheii_012666-T1	go_component	integral component of membrane|0016021||IEA
MeliponaBeecheii_012666-T1	go_process	transmembrane transport|0055085||IEA
MeliponaBeecheii_012563-T1	db_xref	InterPro:IPR022179
MeliponaBeecheii_012664-T1	db_xref	InterPro:IPR002213
MeliponaBeecheii_012664-T1	db_xref	InterPro:IPR035595
MeliponaBeecheii_012664-T1	go_function	UDP-glycosyltransferase activity|0008194||IEA
MeliponaBeecheii_013147-T1	db_xref	InterPro:IPR013783
MeliponaBeecheii_013147-T1	db_xref	InterPro:IPR036179
MeliponaBeecheii_012925-T1	db_xref	InterPro:IPR001205
MeliponaBeecheii_012925-T1	db_xref	InterPro:IPR043502
MeliponaBeecheii_012925-T1	go_function	RNA binding|0003723||IEA
MeliponaBeecheii_012925-T1	go_function	RNA-directed 5'-3' RNA polymerase activity|0003968||IEA
MeliponaBeecheii_012925-T1	go_process	transcription, DNA-templated|0006351||IEA
MeliponaBeecheii_012836-T1	db_xref	InterPro:IPR002067
MeliponaBeecheii_012836-T1	db_xref	InterPro:IPR023395
MeliponaBeecheii_012836-T1	db_xref	InterPro:IPR018108
MeliponaBeecheii_012836-T1	go_function	ATP transmembrane transporter activity|0005347||IEA
MeliponaBeecheii_012836-T1	go_process	transmembrane transport|0055085||IEA
MeliponaBeecheii_012597-T1	db_xref	InterPro:IPR019749
MeliponaBeecheii_012597-T1	db_xref	InterPro:IPR001478
MeliponaBeecheii_012597-T1	db_xref	InterPro:IPR018980
MeliponaBeecheii_012597-T1	db_xref	InterPro:IPR014352
MeliponaBeecheii_012597-T1	db_xref	InterPro:IPR011993
MeliponaBeecheii_012597-T1	db_xref	InterPro:IPR019748
MeliponaBeecheii_012597-T1	db_xref	InterPro:IPR036034
MeliponaBeecheii_012597-T1	db_xref	InterPro:IPR000299
MeliponaBeecheii_012597-T1	db_xref	InterPro:IPR035963
MeliponaBeecheii_012597-T1	go_function	protein binding|0005515||IEA
MeliponaBeecheii_012597-T1	go_component	cytoskeleton|0005856||IEA
MeliponaBeecheii_013036-T1	db_xref	InterPro:IPR001356
MeliponaBeecheii_013036-T1	db_xref	InterPro:IPR009057
MeliponaBeecheii_013036-T1	go_function	DNA binding|0003677||IEA
MeliponaBeecheii_013087-T1	db_xref	InterPro:IPR011583
MeliponaBeecheii_013087-T1	db_xref	InterPro:IPR001223
MeliponaBeecheii_013087-T1	db_xref	InterPro:IPR029070
MeliponaBeecheii_013087-T1	db_xref	InterPro:IPR015520
MeliponaBeecheii_013087-T1	db_xref	InterPro:IPR017853
MeliponaBeecheii_013087-T1	go_function	chitin binding|0008061||IEA
MeliponaBeecheii_013087-T1	go_process	carbohydrate metabolic process|0005975||IEA
MeliponaBeecheii_012910-T1	db_xref	InterPro:IPR036872
MeliponaBeecheii_012910-T1	db_xref	InterPro:IPR001715
MeliponaBeecheii_012910-T1	go_function	protein binding|0005515||IEA
MeliponaBeecheii_012558-T1	db_xref	InterPro:IPR001611
MeliponaBeecheii_012558-T1	db_xref	InterPro:IPR032675
MeliponaBeecheii_012558-T1	go_function	protein binding|0005515||IEA
MeliponaBeecheii_012853-T1	db_xref	InterPro:IPR000618
MeliponaBeecheii_012853-T1	db_xref	InterPro:IPR031311
MeliponaBeecheii_012853-T1	go_function	structural constituent of cuticle|0042302||IEA
MeliponaBeecheii_012752-T1	db_xref	InterPro:IPR004487
MeliponaBeecheii_012752-T1	go_function	ATP binding|0005524||IEA
MeliponaBeecheii_012752-T1	go_process	protein folding|0006457||IEA
MeliponaBeecheii_012752-T1	go_function	unfolded protein binding|0051082||IEA
MeliponaBeecheii_012365-T1	db_xref	InterPro:IPR022755
MeliponaBeecheii_012365-T1	db_xref	InterPro:IPR040050
MeliponaBeecheii_012365-T1	db_xref	InterPro:IPR036236
MeliponaBeecheii_012365-T1	go_function	nucleic acid binding|0003676||IEA
MeliponaBeecheii_012365-T1	go_component	spliceosomal complex|0005681||IEA
MeliponaBeecheii_012365-T1	go_function	zinc ion binding|0008270||IEA
MeliponaBeecheii_012214-T1	db_xref	InterPro:IPR009580
MeliponaBeecheii_012214-T1	go_process	GPI anchor biosynthetic process|0006506||IEA
MeliponaBeecheii_012214-T1	go_component	endoplasmic reticulum membrane|0005789||IEA
MeliponaBeecheii_012299-T1	db_xref	InterPro:IPR036249
MeliponaBeecheii_012299-T1	db_xref	InterPro:IPR013766
MeliponaBeecheii_012299-T1	db_xref	InterPro:IPR007949
MeliponaBeecheii_012538-T1	db_xref	InterPro:IPR001781
MeliponaBeecheii_012538-T1	db_xref	InterPro:IPR000159
MeliponaBeecheii_012538-T1	db_xref	InterPro:IPR033614
MeliponaBeecheii_012538-T1	db_xref	InterPro:IPR011524
MeliponaBeecheii_012538-T1	db_xref	InterPro:IPR029071
MeliponaBeecheii_012538-T1	go_process	signal transduction|0007165||IEA
MeliponaBeecheii_012298-T1	db_xref	InterPro:IPR036249
MeliponaBeecheii_012703-T1	db_xref	InterPro:IPR002908
MeliponaBeecheii_012703-T1	db_xref	InterPro:IPR017789
MeliponaBeecheii_012703-T1	db_xref	InterPro:IPR036524
MeliponaBeecheii_012703-T1	db_xref	InterPro:IPR020895
MeliponaBeecheii_012703-T1	go_function	ferric iron binding|0008199||IEA
MeliponaBeecheii_012703-T1	go_process	iron-sulfur cluster assembly|0016226||IEA
MeliponaBeecheii_012703-T1	go_function	ferroxidase activity|0004322||IEA
MeliponaBeecheii_012703-T1	go_process	oxidation-reduction process|0055114||IEA
MeliponaBeecheii_012703-T1	go_component	mitochondrion|0005739||IEA
MeliponaBeecheii_012792-T1	db_xref	InterPro:IPR003958
MeliponaBeecheii_012792-T1	db_xref	InterPro:IPR009072
MeliponaBeecheii_012792-T1	db_xref	InterPro:IPR042225
MeliponaBeecheii_012792-T1	go_function	protein heterodimerization activity|0046982||IEA
MeliponaBeecheii_012792-T1	go_function	transcription coregulator activity|0003712||IEA
MeliponaBeecheii_012792-T1	go_process	negative regulation of transcription by RNA polymerase II|0000122||IEA
MeliponaBeecheii_012792-T1	go_component	negative cofactor 2 complex|0017054||IEA
MeliponaBeecheii_012612-T1	db_xref	InterPro:IPR000618
MeliponaBeecheii_012612-T1	go_function	structural constituent of cuticle|0042302||IEA
MeliponaBeecheii_012225-T1	db_xref	InterPro:IPR000504
MeliponaBeecheii_012225-T1	db_xref	InterPro:IPR032296
MeliponaBeecheii_012225-T1	db_xref	InterPro:IPR032292
MeliponaBeecheii_012225-T1	db_xref	InterPro:IPR038446
MeliponaBeecheii_012225-T1	db_xref	InterPro:IPR012677
MeliponaBeecheii_012225-T1	db_xref	InterPro:IPR034819
MeliponaBeecheii_012225-T1	db_xref	InterPro:IPR034977
MeliponaBeecheii_012225-T1	db_xref	InterPro:IPR035979
MeliponaBeecheii_012225-T1	go_function	nucleic acid binding|0003676||IEA
MeliponaBeecheii_012225-T1	go_function	translation regulator activity|0045182||IEA
MeliponaBeecheii_012225-T1	go_function	mRNA 3'-UTR binding|0003730||IEA
MeliponaBeecheii_012225-T1	go_process	regulation of translation|0006417||IEA
MeliponaBeecheii_012581-T1	db_xref	InterPro:IPR011701
MeliponaBeecheii_012581-T1	db_xref	InterPro:IPR020846
MeliponaBeecheii_012581-T1	db_xref	InterPro:IPR036259
MeliponaBeecheii_012581-T1	go_process	transmembrane transport|0055085||IEA
MeliponaBeecheii_012581-T1	go_function	transmembrane transporter activity|0022857||IEA
MeliponaBeecheii_012750-T1	db_xref	InterPro:IPR000640
MeliponaBeecheii_012750-T1	db_xref	InterPro:IPR035647
MeliponaBeecheii_012537-T1	db_xref	InterPro:IPR019049
MeliponaBeecheii_012973-T1	db_xref	InterPro:IPR000086
MeliponaBeecheii_012973-T1	db_xref	InterPro:IPR031804
MeliponaBeecheii_012973-T1	db_xref	InterPro:IPR015797
MeliponaBeecheii_012973-T1	go_function	hydrolase activity|0016787||IEA
MeliponaBeecheii_012165-T1	db_xref	InterPro:IPR007320
MeliponaBeecheii_012165-T1	go_component	cytoplasm|0005737||IEA
MeliponaBeecheii_012363-T1	db_xref	InterPro:IPR042307
MeliponaBeecheii_012363-T1	db_xref	InterPro:IPR002861
MeliponaBeecheii_012574-T1	db_xref	InterPro:IPR009011
MeliponaBeecheii_012574-T1	db_xref	InterPro:IPR000479
MeliponaBeecheii_012574-T1	go_function	signaling receptor activity|0038023||IEA
MeliponaBeecheii_012574-T1	go_process	lysosomal transport|0007041||IEA
MeliponaBeecheii_012574-T1	go_function	mannose binding|0005537||IEA
MeliponaBeecheii_012481-T1	db_xref	InterPro:IPR013087
MeliponaBeecheii_012481-T1	db_xref	InterPro:IPR036236
MeliponaBeecheii_013166-T1	db_xref	InterPro:IPR001210
MeliponaBeecheii_013166-T1	db_xref	InterPro:IPR036401
MeliponaBeecheii_013166-T1	db_xref	InterPro:IPR018273
MeliponaBeecheii_013166-T1	go_component	ribosome|0005840||IEA
MeliponaBeecheii_013166-T1	go_process	translation|0006412||IEA
MeliponaBeecheii_013166-T1	go_function	structural constituent of ribosome|0003735||IEA
MeliponaBeecheii_013077-T1	db_xref	InterPro:IPR005225
MeliponaBeecheii_013077-T1	db_xref	InterPro:IPR001806
MeliponaBeecheii_013077-T1	db_xref	InterPro:IPR027417
MeliponaBeecheii_013077-T1	go_function	GTP binding|0005525||IEA
MeliponaBeecheii_013077-T1	go_function	GTPase activity|0003924||IEA
MeliponaBeecheii_012640-T1	db_xref	InterPro:IPR013087
MeliponaBeecheii_013176-T1	db_xref	InterPro:IPR019734
MeliponaBeecheii_013176-T1	db_xref	InterPro:IPR011990
MeliponaBeecheii_013176-T1	db_xref	InterPro:IPR013026
MeliponaBeecheii_013176-T1	db_xref	InterPro:IPR025799
MeliponaBeecheii_013176-T1	db_xref	InterPro:IPR029063
MeliponaBeecheii_013176-T1	go_function	protein binding|0005515||IEA
MeliponaBeecheii_013176-T1	go_function	protein-arginine N-methyltransferase activity|0016274||IEA
MeliponaBeecheii_013176-T1	go_process	peptidyl-arginine methylation|0018216||IEA
MeliponaBeecheii_012929-T1	db_xref	InterPro:IPR019265
MeliponaBeecheii_013094-T1	db_xref	InterPro:IPR013087
MeliponaBeecheii_012349-T1	db_xref	InterPro:IPR005828
MeliponaBeecheii_012349-T1	db_xref	InterPro:IPR005829
MeliponaBeecheii_012349-T1	db_xref	InterPro:IPR020846
MeliponaBeecheii_012349-T1	db_xref	InterPro:IPR036259
MeliponaBeecheii_012349-T1	go_component	integral component of membrane|0016021||IEA
MeliponaBeecheii_012349-T1	go_process	transmembrane transport|0055085||IEA
MeliponaBeecheii_012349-T1	go_function	transmembrane transporter activity|0022857||IEA
MeliponaBeecheii_012841-T1	db_xref	InterPro:IPR011687
MeliponaBeecheii_012706-T1	db_xref	InterPro:IPR001697
MeliponaBeecheii_012706-T1	db_xref	InterPro:IPR015806
MeliponaBeecheii_012706-T1	db_xref	InterPro:IPR015795
MeliponaBeecheii_012706-T1	db_xref	InterPro:IPR036918
MeliponaBeecheii_012706-T1	db_xref	InterPro:IPR040442
MeliponaBeecheii_012706-T1	db_xref	InterPro:IPR015793
MeliponaBeecheii_012706-T1	db_xref	InterPro:IPR011037
MeliponaBeecheii_012706-T1	db_xref	InterPro:IPR015813
MeliponaBeecheii_012706-T1	go_function	potassium ion binding|0030955||IEA
MeliponaBeecheii_012706-T1	go_function	magnesium ion binding|0000287||IEA
MeliponaBeecheii_012706-T1	go_function	pyruvate kinase activity|0004743||IEA
MeliponaBeecheii_012706-T1	go_process	glycolytic process|0006096||IEA
MeliponaBeecheii_012706-T1	go_function	catalytic activity|0003824||IEA
MeliponaBeecheii_012791-T1	db_xref	InterPro:IPR020635
MeliponaBeecheii_012791-T1	db_xref	InterPro:IPR001245
MeliponaBeecheii_012791-T1	db_xref	InterPro:IPR017441
MeliponaBeecheii_012791-T1	db_xref	InterPro:IPR008266
MeliponaBeecheii_012791-T1	db_xref	InterPro:IPR000719
MeliponaBeecheii_012791-T1	db_xref	InterPro:IPR011009
MeliponaBeecheii_012791-T1	go_process	protein phosphorylation|0006468||IEA
MeliponaBeecheii_012791-T1	go_function	protein tyrosine kinase activity|0004713||IEA
MeliponaBeecheii_012791-T1	go_function	protein kinase activity|0004672||IEA
MeliponaBeecheii_012791-T1	go_function	ATP binding|0005524||IEA
MeliponaBeecheii_012857-T1	db_xref	InterPro:IPR011704
MeliponaBeecheii_012857-T1	db_xref	InterPro:IPR027417
MeliponaBeecheii_012857-T1	go_function	ATP binding|0005524||IEA
MeliponaBeecheii_012857-T1	go_function	ATPase activity|0016887||IEA
MeliponaBeecheii_012915-T1	db_xref	InterPro:IPR000276
MeliponaBeecheii_012915-T1	db_xref	InterPro:IPR000995
MeliponaBeecheii_012915-T1	db_xref	InterPro:IPR017452
MeliponaBeecheii_012915-T1	go_component	integral component of membrane|0016021||IEA
MeliponaBeecheii_012915-T1	go_function	G protein-coupled receptor activity|0004930||IEA
MeliponaBeecheii_012915-T1	go_process	G protein-coupled receptor signaling pathway|0007186||IEA
MeliponaBeecheii_012915-T1	go_component	integral component of plasma membrane|0005887||IEA
MeliponaBeecheii_012915-T1	go_function	G protein-coupled acetylcholine receptor activity|0016907||IEA
MeliponaBeecheii_012679-T1	db_xref	InterPro:IPR007725
MeliponaBeecheii_012215-T1	db_xref	InterPro:IPR006616
MeliponaBeecheii_012215-T1	db_xref	InterPro:IPR024518
MeliponaBeecheii_012908-T1	db_xref	InterPro:IPR008010
MeliponaBeecheii_012623-T1	db_xref	InterPro:IPR000618
MeliponaBeecheii_012623-T1	go_function	structural constituent of cuticle|0042302||IEA
MeliponaBeecheii_012611-T1	db_xref	InterPro:IPR000618
MeliponaBeecheii_012611-T1	go_function	structural constituent of cuticle|0042302||IEA
MeliponaBeecheii_012230-T1	db_xref	InterPro:IPR019347
MeliponaBeecheii_012244-T1	db_xref	InterPro:IPR009071
MeliponaBeecheii_012244-T1	db_xref	InterPro:IPR036910
MeliponaBeecheii_012244-T1	db_xref	InterPro:IPR024940
MeliponaBeecheii_012244-T1	go_process	Wnt signaling pathway|0016055||IEA
MeliponaBeecheii_012873-T1	db_xref	InterPro:IPR003617
MeliponaBeecheii_012873-T1	db_xref	InterPro:IPR035441
MeliponaBeecheii_012873-T1	db_xref	InterPro:IPR017923
MeliponaBeecheii_012873-T1	db_xref	InterPro:IPR042376
MeliponaBeecheii_012873-T1	go_component	nucleus|0005634||IEA
MeliponaBeecheii_012873-T1	go_component	mediator complex|0016592||IEA
MeliponaBeecheii_012873-T1	go_process	regulation of transcription by RNA polymerase II|0006357||IEA
MeliponaBeecheii_012336-T1	db_xref	InterPro:IPR015876
MeliponaBeecheii_012336-T1	go_function	oxidoreductase activity, acting on paired donors, with oxidation of a pair of donors resulting in the reduction of molecular oxygen to two molecules of water|0016717||IEA
MeliponaBeecheii_012336-T1	go_process	oxidation-reduction process|0055114||IEA
MeliponaBeecheii_012484-T1	db_xref	InterPro:IPR013087
MeliponaBeecheii_012484-T1	db_xref	InterPro:IPR003604
MeliponaBeecheii_012484-T1	db_xref	InterPro:IPR036236
MeliponaBeecheii_012484-T1	go_function	nucleic acid binding|0003676||IEA
MeliponaBeecheii_012484-T1	go_function	zinc ion binding|0008270||IEA
MeliponaBeecheii_012826-T1	db_xref	InterPro:IPR002645
MeliponaBeecheii_012826-T1	db_xref	InterPro:IPR011547
MeliponaBeecheii_012826-T1	db_xref	InterPro:IPR036513
MeliponaBeecheii_012826-T1	db_xref	InterPro:IPR001902
MeliponaBeecheii_012826-T1	go_component	integral component of membrane|0016021||IEA
MeliponaBeecheii_012826-T1	go_process	sulfate transport|0008272||IEA
MeliponaBeecheii_012826-T1	go_function	sulfate transmembrane transporter activity|0015116||IEA
MeliponaBeecheii_012826-T1	go_component	membrane|0016020||IEA
MeliponaBeecheii_012826-T1	go_function	secondary active sulfate transmembrane transporter activity|0008271||IEA
MeliponaBeecheii_012826-T1	go_process	transmembrane transport|0055085||IEA
MeliponaBeecheii_012896-T1	db_xref	InterPro:IPR001094
MeliponaBeecheii_012896-T1	db_xref	InterPro:IPR001709
MeliponaBeecheii_012896-T1	db_xref	InterPro:IPR003097
MeliponaBeecheii_012896-T1	db_xref	InterPro:IPR023173
MeliponaBeecheii_012896-T1	db_xref	InterPro:IPR039261
MeliponaBeecheii_012896-T1	db_xref	InterPro:IPR008254
MeliponaBeecheii_012896-T1	db_xref	InterPro:IPR029039
MeliponaBeecheii_012896-T1	db_xref	InterPro:IPR023208
MeliponaBeecheii_012896-T1	db_xref	InterPro:IPR001433
MeliponaBeecheii_012896-T1	db_xref	InterPro:IPR017927
MeliponaBeecheii_012896-T1	db_xref	InterPro:IPR017938
MeliponaBeecheii_012896-T1	go_function	FMN binding|0010181||IEA
MeliponaBeecheii_012896-T1	go_process	oxidation-reduction process|0055114||IEA
MeliponaBeecheii_012896-T1	go_function	oxidoreductase activity|0016491||IEA
MeliponaBeecheii_012896-T1	go_function	NADPH-hemoprotein reductase activity|0003958||IEA
MeliponaBeecheii_012888-T1	db_xref	InterPro:IPR019130
MeliponaBeecheii_012888-T1	go_process	neuronal signal transduction|0023041||IEA
MeliponaBeecheii_012888-T1	go_component	rough endoplasmic reticulum membrane|0030867||IEA
MeliponaBeecheii_012643-T1	db_xref	InterPro:IPR001623
MeliponaBeecheii_012643-T1	db_xref	InterPro:IPR001305
MeliponaBeecheii_012643-T1	db_xref	InterPro:IPR002939
MeliponaBeecheii_012643-T1	db_xref	InterPro:IPR036869
MeliponaBeecheii_012643-T1	db_xref	InterPro:IPR018253
MeliponaBeecheii_012643-T1	db_xref	InterPro:IPR012724
MeliponaBeecheii_012643-T1	db_xref	InterPro:IPR008971
MeliponaBeecheii_012643-T1	db_xref	InterPro:IPR036410
MeliponaBeecheii_012643-T1	go_function	unfolded protein binding|0051082||IEA
MeliponaBeecheii_012643-T1	go_function	heat shock protein binding|0031072||IEA
MeliponaBeecheii_012643-T1	go_function	ATP binding|0005524||IEA
MeliponaBeecheii_012643-T1	go_process	response to heat|0009408||IEA
MeliponaBeecheii_012643-T1	go_process	protein folding|0006457||IEA
MeliponaBeecheii_013127-T1	db_xref	InterPro:IPR000008
MeliponaBeecheii_013127-T1	db_xref	InterPro:IPR001478
MeliponaBeecheii_013127-T1	db_xref	InterPro:IPR000198
MeliponaBeecheii_013127-T1	db_xref	InterPro:IPR008936
MeliponaBeecheii_013127-T1	db_xref	InterPro:IPR036034
MeliponaBeecheii_013127-T1	db_xref	InterPro:IPR035892
MeliponaBeecheii_013127-T1	go_function	protein binding|0005515||IEA
MeliponaBeecheii_013127-T1	go_process	signal transduction|0007165||IEA
MeliponaBeecheii_012403-T1	db_xref	InterPro:IPR006689
MeliponaBeecheii_012403-T1	db_xref	InterPro:IPR005225
MeliponaBeecheii_012403-T1	db_xref	InterPro:IPR027417
MeliponaBeecheii_012403-T1	go_function	GTP binding|0005525||IEA
MeliponaBeecheii_012930-T1	db_xref	InterPro:IPR000058
MeliponaBeecheii_012930-T1	db_xref	InterPro:IPR035896
MeliponaBeecheii_012930-T1	db_xref	InterPro:IPR003903
MeliponaBeecheii_012930-T1	go_function	zinc ion binding|0008270||IEA
MeliponaBeecheii_012166-T1	db_xref	InterPro:IPR009075
MeliponaBeecheii_012166-T1	db_xref	InterPro:IPR006091
MeliponaBeecheii_012166-T1	db_xref	InterPro:IPR037069
MeliponaBeecheii_012166-T1	db_xref	InterPro:IPR013786
MeliponaBeecheii_012166-T1	db_xref	InterPro:IPR009100
MeliponaBeecheii_012166-T1	db_xref	InterPro:IPR036250
MeliponaBeecheii_012166-T1	go_function	oxidoreductase activity, acting on the CH-CH group of donors|0016627||IEA
MeliponaBeecheii_012166-T1	go_process	oxidation-reduction process|0055114||IEA
MeliponaBeecheii_012166-T1	go_function	flavin adenine dinucleotide binding|0050660||IEA
MeliponaBeecheii_012803-T1	db_xref	InterPro:IPR006153
MeliponaBeecheii_012803-T1	go_component	integral component of membrane|0016021||IEA
MeliponaBeecheii_012803-T1	go_function	solute:proton antiporter activity|0015299||IEA
MeliponaBeecheii_012803-T1	go_process	cation transport|0006812||IEA
MeliponaBeecheii_012803-T1	go_process	transmembrane transport|0055085||IEA
MeliponaBeecheii_013060-T1	db_xref	InterPro:IPR043458
MeliponaBeecheii_013114-T1	db_xref	InterPro:IPR016181
MeliponaBeecheii_012361-T1	db_xref	InterPro:IPR038599
MeliponaBeecheii_012361-T1	db_xref	InterPro:IPR008662
MeliponaBeecheii_013040-T1	db_xref	InterPro:IPR003096
MeliponaBeecheii_013040-T1	db_xref	InterPro:IPR001715
MeliponaBeecheii_013040-T1	db_xref	InterPro:IPR000557
MeliponaBeecheii_013040-T1	db_xref	InterPro:IPR036872
MeliponaBeecheii_013040-T1	go_function	protein binding|0005515||IEA
MeliponaBeecheii_012921-T1	db_xref	InterPro:IPR003038
MeliponaBeecheii_012921-T1	go_component	integral component of membrane|0016021||IEA
MeliponaBeecheii_012921-T1	go_component	oligosaccharyltransferase complex|0008250||IEA
MeliponaBeecheii_012688-T1	db_xref	InterPro:IPR011993
MeliponaBeecheii_012926-T1	db_xref	InterPro:IPR001019
MeliponaBeecheii_012926-T1	db_xref	InterPro:IPR001408
MeliponaBeecheii_012926-T1	db_xref	InterPro:IPR011025
MeliponaBeecheii_012926-T1	db_xref	InterPro:IPR027417
MeliponaBeecheii_012926-T1	go_function	G-protein beta/gamma-subunit complex binding|0031683||IEA
MeliponaBeecheii_012926-T1	go_function	GTPase activity|0003924||IEA
MeliponaBeecheii_012926-T1	go_function	guanyl nucleotide binding|0019001||IEA
MeliponaBeecheii_012926-T1	go_process	G protein-coupled receptor signaling pathway|0007186||IEA
MeliponaBeecheii_012926-T1	go_function	GTP binding|0005525||IEA
MeliponaBeecheii_012926-T1	go_process	adenylate cyclase-modulating G protein-coupled receptor signaling pathway|0007188||IEA
MeliponaBeecheii_012926-T1	go_process	signal transduction|0007165||IEA
MeliponaBeecheii_012804-T1	db_xref	InterPro:IPR004000
MeliponaBeecheii_012804-T1	db_xref	InterPro:IPR027668
MeliponaBeecheii_012804-T1	db_xref	InterPro:IPR043129
MeliponaBeecheii_012804-T1	go_process	chromatin remodeling|0006338||IEA
MeliponaBeecheii_012804-T1	go_component	Ino80 complex|0031011||IEA
MeliponaBeecheii_012786-T1	db_xref	InterPro:IPR008493
MeliponaBeecheii_012786-T1	db_xref	InterPro:IPR031318
MeliponaBeecheii_013052-T1	db_xref	InterPro:IPR001932
MeliponaBeecheii_013052-T1	db_xref	InterPro:IPR036457
MeliponaBeecheii_013052-T1	db_xref	InterPro:IPR015655
MeliponaBeecheii_013052-T1	db_xref	InterPro:IPR000222
MeliponaBeecheii_013052-T1	go_function	phosphatase activity|0016791||IEA
MeliponaBeecheii_013052-T1	go_function	protein serine/threonine phosphatase activity|0004722||IEA
MeliponaBeecheii_013052-T1	go_process	protein dephosphorylation|0006470||IEA
MeliponaBeecheii_013052-T1	go_function	cation binding|0043169||IEA
MeliponaBeecheii_012723-T1	db_xref	InterPro:IPR010935
MeliponaBeecheii_012723-T1	db_xref	InterPro:IPR003395
MeliponaBeecheii_012723-T1	db_xref	InterPro:IPR024704
MeliponaBeecheii_012723-T1	db_xref	InterPro:IPR027417
MeliponaBeecheii_012723-T1	db_xref	InterPro:IPR036277
MeliponaBeecheii_012723-T1	go_function	protein binding|0005515||IEA
MeliponaBeecheii_012723-T1	go_component	chromosome|0005694||IEA
MeliponaBeecheii_012723-T1	go_process	chromosome organization|0051276||IEA
MeliponaBeecheii_012723-T1	go_function	ATP binding|0005524||IEA
MeliponaBeecheii_012882-T1	db_xref	InterPro:IPR003347
MeliponaBeecheii_012882-T1	db_xref	InterPro:IPR041667
MeliponaBeecheii_012413-T1	db_xref	InterPro:IPR009622
MeliponaBeecheii_012413-T1	go_process	mitochondrial respiratory chain complex I assembly|0032981||IEA
MeliponaBeecheii_012232-T1	db_xref	InterPro:IPR004328
MeliponaBeecheii_012232-T1	db_xref	InterPro:IPR038499
MeliponaBeecheii_012232-T1	db_xref	InterPro:IPR025304
MeliponaBeecheii_012232-T1	go_function	protein binding|0005515||IEA
MeliponaBeecheii_012307-T1	db_xref	InterPro:IPR036865
MeliponaBeecheii_012903-T1	db_xref	InterPro:IPR001330
MeliponaBeecheii_012903-T1	db_xref	InterPro:IPR026873
MeliponaBeecheii_012903-T1	db_xref	InterPro:IPR008930
MeliponaBeecheii_012903-T1	go_function	catalytic activity|0003824||IEA
MeliponaBeecheii_012903-T1	go_function	Rab geranylgeranyltransferase activity|0004663||IEA
MeliponaBeecheii_012903-T1	go_process	protein geranylgeranylation|0018344||IEA
MeliponaBeecheii_012619-T1	db_xref	InterPro:IPR001723
MeliponaBeecheii_012619-T1	db_xref	InterPro:IPR001628
MeliponaBeecheii_012619-T1	db_xref	InterPro:IPR000536
MeliponaBeecheii_012619-T1	db_xref	InterPro:IPR035500
MeliponaBeecheii_012619-T1	db_xref	InterPro:IPR013088
MeliponaBeecheii_012619-T1	go_function	DNA-binding transcription factor activity|0003700||IEA
MeliponaBeecheii_012619-T1	go_process	regulation of transcription, DNA-templated|0006355||IEA
MeliponaBeecheii_012619-T1	go_function	sequence-specific DNA binding|0043565||IEA
MeliponaBeecheii_012619-T1	go_function	zinc ion binding|0008270||IEA
MeliponaBeecheii_012354-T1	db_xref	InterPro:IPR007235
MeliponaBeecheii_012354-T1	go_function	transferase activity, transferring hexosyl groups|0016758||IEA
MeliponaBeecheii_012352-T1	db_xref	InterPro:IPR001841
MeliponaBeecheii_012352-T1	db_xref	InterPro:IPR013083
MeliponaBeecheii_012695-T1	db_xref	InterPro:IPR019171
MeliponaBeecheii_012217-T1	db_xref	InterPro:IPR036259
MeliponaBeecheii_012702-T1	db_xref	InterPro:IPR031756
MeliponaBeecheii_012702-T1	db_xref	InterPro:IPR000757
MeliponaBeecheii_012702-T1	db_xref	InterPro:IPR043030
MeliponaBeecheii_012702-T1	db_xref	InterPro:IPR013320
MeliponaBeecheii_012702-T1	go_function	carbohydrate binding|0030246||IEA
MeliponaBeecheii_012702-T1	go_function	hydrolase activity, hydrolyzing O-glycosyl compounds|0004553||IEA
MeliponaBeecheii_012702-T1	go_process	carbohydrate metabolic process|0005975||IEA
MeliponaBeecheii_012202-T1	db_xref	InterPro:IPR016135
MeliponaBeecheii_012202-T1	db_xref	InterPro:IPR000608
MeliponaBeecheii_012907-T1	db_xref	InterPro:IPR013788
MeliponaBeecheii_012907-T1	db_xref	InterPro:IPR037020
MeliponaBeecheii_012907-T1	db_xref	InterPro:IPR005203
MeliponaBeecheii_012907-T1	db_xref	InterPro:IPR008922
MeliponaBeecheii_012907-T1	db_xref	InterPro:IPR036697
MeliponaBeecheii_012907-T1	db_xref	InterPro:IPR005204
MeliponaBeecheii_012907-T1	db_xref	InterPro:IPR000896
MeliponaBeecheii_012907-T1	db_xref	InterPro:IPR014756
MeliponaBeecheii_012218-T1	db_xref	InterPro:IPR001548
MeliponaBeecheii_012218-T1	go_function	metallopeptidase activity|0008237||IEA
MeliponaBeecheii_012218-T1	go_function	peptidyl-dipeptidase activity|0008241||IEA
MeliponaBeecheii_012218-T1	go_component	membrane|0016020||IEA
MeliponaBeecheii_012218-T1	go_process	proteolysis|0006508||IEA
MeliponaBeecheii_012575-T1	db_xref	InterPro:IPR000483
MeliponaBeecheii_012575-T1	db_xref	InterPro:IPR000157
MeliponaBeecheii_012575-T1	db_xref	InterPro:IPR003591
MeliponaBeecheii_012575-T1	db_xref	InterPro:IPR032675
MeliponaBeecheii_012575-T1	db_xref	InterPro:IPR001611
MeliponaBeecheii_012575-T1	db_xref	InterPro:IPR035897
MeliponaBeecheii_012575-T1	db_xref	InterPro:IPR017241
MeliponaBeecheii_012575-T1	go_function	protein binding|0005515||IEA
MeliponaBeecheii_012575-T1	go_process	signal transduction|0007165||IEA
MeliponaBeecheii_012575-T1	go_component	integral component of membrane|0016021||IEA
MeliponaBeecheii_012575-T1	go_process	toll-like receptor signaling pathway|0002224||IEA
MeliponaBeecheii_012575-T1	go_process	immune response|0006955||IEA
MeliponaBeecheii_012575-T1	go_function	transmembrane signaling receptor activity|0004888||IEA
MeliponaBeecheii_012922-T1	db_xref	InterPro:IPR003892
MeliponaBeecheii_012922-T1	db_xref	InterPro:IPR001841
MeliponaBeecheii_012922-T1	db_xref	InterPro:IPR013083
MeliponaBeecheii_012922-T1	go_function	protein binding|0005515||IEA
MeliponaBeecheii_012577-T1	db_xref	InterPro:IPR002219
MeliponaBeecheii_012577-T1	db_xref	InterPro:IPR037607
MeliponaBeecheii_012577-T1	go_process	intracellular signal transduction|0035556||IEA
MeliponaBeecheii_012577-T1	go_function	diacylglycerol kinase activity|0004143||IEA
MeliponaBeecheii_012577-T1	go_process	signal transduction|0007165||IEA
MeliponaBeecheii_013016-T1	db_xref	InterPro:IPR012173
MeliponaBeecheii_013016-T1	go_component	small nucleolar ribonucleoprotein complex|0005732||IEA
MeliponaBeecheii_013016-T1	go_component	Mpp10 complex|0034457||IEA
MeliponaBeecheii_013016-T1	go_component	nucleus|0005634||IEA
MeliponaBeecheii_013016-T1	go_process	rRNA processing|0006364||IEA
MeliponaBeecheii_012500-T1	db_xref	InterPro:IPR000651
MeliponaBeecheii_012500-T1	db_xref	InterPro:IPR001895
MeliponaBeecheii_012500-T1	db_xref	InterPro:IPR000595
MeliponaBeecheii_012500-T1	db_xref	InterPro:IPR000159
MeliponaBeecheii_012500-T1	db_xref	InterPro:IPR001478
MeliponaBeecheii_012500-T1	db_xref	InterPro:IPR036964
MeliponaBeecheii_012500-T1	db_xref	InterPro:IPR036034
MeliponaBeecheii_012500-T1	db_xref	InterPro:IPR014710
MeliponaBeecheii_012500-T1	db_xref	InterPro:IPR008937
MeliponaBeecheii_012500-T1	db_xref	InterPro:IPR019804
MeliponaBeecheii_012500-T1	db_xref	InterPro:IPR018490
MeliponaBeecheii_012500-T1	db_xref	InterPro:IPR029071
MeliponaBeecheii_012500-T1	db_xref	InterPro:IPR023578
MeliponaBeecheii_012500-T1	go_process	small GTPase mediated signal transduction|0007264||IEA
MeliponaBeecheii_012500-T1	go_function	guanyl-nucleotide exchange factor activity|0005085||IEA
MeliponaBeecheii_012500-T1	go_process	signal transduction|0007165||IEA
MeliponaBeecheii_012500-T1	go_function	protein binding|0005515||IEA
MeliponaBeecheii_013044-T1	db_xref	InterPro:IPR021726
MeliponaBeecheii_013044-T1	db_xref	InterPro:IPR021418
MeliponaBeecheii_013044-T1	db_xref	InterPro:IPR032302
MeliponaBeecheii_013044-T1	db_xref	InterPro:IPR040007
MeliponaBeecheii_013044-T1	go_component	THO complex|0000347||IEA
MeliponaBeecheii_013044-T1	go_process	mRNA processing|0006397||IEA
MeliponaBeecheii_013044-T1	go_process	mRNA export from nucleus|0006406||IEA
MeliponaBeecheii_012781-T1	db_xref	InterPro:IPR002157
MeliponaBeecheii_012781-T1	db_xref	InterPro:IPR008930
MeliponaBeecheii_012781-T1	go_process	cobalamin transport|0015889||IEA
MeliponaBeecheii_012781-T1	go_function	cobalamin binding|0031419||IEA
MeliponaBeecheii_013084-T1	db_xref	InterPro:IPR002219
MeliponaBeecheii_013084-T1	db_xref	InterPro:IPR039688
MeliponaBeecheii_013084-T1	go_process	intracellular signal transduction|0035556||IEA
MeliponaBeecheii_012763-T1	db_xref	InterPro:IPR000980
MeliponaBeecheii_012763-T1	db_xref	InterPro:IPR036860
MeliponaBeecheii_012579-T1	db_xref	InterPro:IPR013579
MeliponaBeecheii_012579-T1	db_xref	InterPro:IPR013584
MeliponaBeecheii_012843-T1	db_xref	InterPro:IPR000938
MeliponaBeecheii_012843-T1	db_xref	InterPro:IPR000626
MeliponaBeecheii_012843-T1	db_xref	InterPro:IPR036859
MeliponaBeecheii_012843-T1	db_xref	InterPro:IPR029071
MeliponaBeecheii_012843-T1	go_function	protein binding|0005515||IEA
MeliponaBeecheii_012761-T1	db_xref	InterPro:IPR001849
MeliponaBeecheii_012761-T1	db_xref	InterPro:IPR022140
MeliponaBeecheii_012761-T1	db_xref	InterPro:IPR022164
MeliponaBeecheii_012761-T1	db_xref	InterPro:IPR011993
MeliponaBeecheii_012761-T1	db_xref	InterPro:IPR027640
MeliponaBeecheii_012761-T1	go_process	microtubule-based movement|0007018||IEA
MeliponaBeecheii_012761-T1	go_function	microtubule motor activity|0003777||IEA
MeliponaBeecheii_012722-T1	db_xref	InterPro:IPR000885
MeliponaBeecheii_012722-T1	db_xref	InterPro:IPR008160
MeliponaBeecheii_012722-T1	go_function	extracellular matrix structural constituent|0005201||IEA
MeliponaBeecheii_012715-T1	db_xref	InterPro:IPR015897
MeliponaBeecheii_012715-T1	db_xref	InterPro:IPR004119
MeliponaBeecheii_012715-T1	db_xref	InterPro:IPR011009
MeliponaBeecheii_013037-T1	db_xref	InterPro:IPR001781
MeliponaBeecheii_012237-T1	db_xref	InterPro:IPR005645
MeliponaBeecheii_012237-T1	db_xref	InterPro:IPR029058
MeliponaBeecheii_012838-T1	db_xref	InterPro:IPR038844
MeliponaBeecheii_012838-T1	go_component	cilium|0005929||IEA
MeliponaBeecheii_012235-T1	db_xref	InterPro:IPR001762
MeliponaBeecheii_012235-T1	db_xref	InterPro:IPR032029
MeliponaBeecheii_012235-T1	db_xref	InterPro:IPR002870
MeliponaBeecheii_012235-T1	db_xref	InterPro:IPR036436
MeliponaBeecheii_012235-T1	db_xref	InterPro:IPR024079
MeliponaBeecheii_012235-T1	db_xref	InterPro:IPR001590
MeliponaBeecheii_012235-T1	db_xref	InterPro:IPR034025
MeliponaBeecheii_012235-T1	go_function	metallopeptidase activity|0008237||IEA
MeliponaBeecheii_012235-T1	go_function	metalloendopeptidase activity|0004222||IEA
MeliponaBeecheii_012235-T1	go_process	proteolysis|0006508||IEA
MeliponaBeecheii_012468-T1	db_xref	InterPro:IPR017452
MeliponaBeecheii_012468-T1	go_component	integral component of membrane|0016021||IEA
MeliponaBeecheii_012576-T1	db_xref	InterPro:IPR000159
MeliponaBeecheii_012576-T1	db_xref	InterPro:IPR000756
MeliponaBeecheii_012576-T1	db_xref	InterPro:IPR001206
MeliponaBeecheii_012576-T1	db_xref	InterPro:IPR017438
MeliponaBeecheii_012576-T1	db_xref	InterPro:IPR037607
MeliponaBeecheii_012576-T1	db_xref	InterPro:IPR016064
MeliponaBeecheii_012576-T1	db_xref	InterPro:IPR029071
MeliponaBeecheii_012576-T1	db_xref	InterPro:IPR035979
MeliponaBeecheii_012576-T1	go_process	signal transduction|0007165||IEA
MeliponaBeecheii_012576-T1	go_function	diacylglycerol kinase activity|0004143||IEA
MeliponaBeecheii_012576-T1	go_process	protein kinase C-activating G protein-coupled receptor signaling pathway|0007205||IEA
MeliponaBeecheii_012576-T1	go_function	kinase activity|0016301||IEA
MeliponaBeecheii_012576-T1	go_function	NAD+ kinase activity|0003951||IEA
MeliponaBeecheii_012576-T1	go_function	nucleic acid binding|0003676||IEA
MeliponaBeecheii_013082-T1	db_xref	InterPro:IPR027267
MeliponaBeecheii_012934-T1	db_xref	InterPro:IPR000198
MeliponaBeecheii_012934-T1	db_xref	InterPro:IPR000857
MeliponaBeecheii_012934-T1	db_xref	InterPro:IPR008936
MeliponaBeecheii_012934-T1	db_xref	InterPro:IPR038185
MeliponaBeecheii_012934-T1	db_xref	InterPro:IPR001202
MeliponaBeecheii_012934-T1	db_xref	InterPro:IPR036020
MeliponaBeecheii_012934-T1	go_process	signal transduction|0007165||IEA
MeliponaBeecheii_012934-T1	go_component	cytoskeleton|0005856||IEA
MeliponaBeecheii_012934-T1	go_function	protein binding|0005515||IEA
MeliponaBeecheii_013096-T1	db_xref	InterPro:IPR013087
MeliponaBeecheii_013096-T1	db_xref	InterPro:IPR036236
MeliponaBeecheii_012179-T1	db_xref	InterPro:IPR007527
MeliponaBeecheii_012179-T1	go_function	zinc ion binding|0008270||IEA
MeliponaBeecheii_012534-T1	db_xref	InterPro:IPR001628
MeliponaBeecheii_012534-T1	db_xref	InterPro:IPR013088
MeliponaBeecheii_012534-T1	go_function	DNA-binding transcription factor activity|0003700||IEA
MeliponaBeecheii_012534-T1	go_process	regulation of transcription, DNA-templated|0006355||IEA
MeliponaBeecheii_012534-T1	go_function	sequence-specific DNA binding|0043565||IEA
MeliponaBeecheii_012534-T1	go_function	zinc ion binding|0008270||IEA
MeliponaBeecheii_012694-T1	db_xref	InterPro:IPR009432
MeliponaBeecheii_012681-T1	db_xref	InterPro:IPR002126
MeliponaBeecheii_012681-T1	db_xref	InterPro:IPR020894
MeliponaBeecheii_012681-T1	db_xref	InterPro:IPR015919
MeliponaBeecheii_012681-T1	go_component	membrane|0016020||IEA
MeliponaBeecheii_012681-T1	go_process	homophilic cell adhesion via plasma membrane adhesion molecules|0007156||IEA
MeliponaBeecheii_012681-T1	go_function	calcium ion binding|0005509||IEA
MeliponaBeecheii_012681-T1	go_process	cell adhesion|0007155||IEA
MeliponaBeecheii_012681-T1	go_component	plasma membrane|0005886||IEA
MeliponaBeecheii_012223-T1	db_xref	InterPro:IPR019734
MeliponaBeecheii_012223-T1	db_xref	InterPro:IPR011990
MeliponaBeecheii_012223-T1	db_xref	InterPro:IPR001440
MeliponaBeecheii_012223-T1	db_xref	InterPro:IPR013026
MeliponaBeecheii_012223-T1	go_function	protein binding|0005515||IEA
MeliponaBeecheii_012184-T1	db_xref	InterPro:IPR000048
MeliponaBeecheii_012184-T1	go_function	protein binding|0005515||IEA
MeliponaBeecheii_013017-T1	db_xref	InterPro:IPR029431
MeliponaBeecheii_012824-T1	db_xref	InterPro:IPR007241
MeliponaBeecheii_012824-T1	go_process	autophagy|0006914||IEA
MeliponaBeecheii_012570-T1	db_xref	InterPro:IPR003654
MeliponaBeecheii_012570-T1	db_xref	InterPro:IPR001356
MeliponaBeecheii_012570-T1	db_xref	InterPro:IPR009057
MeliponaBeecheii_012570-T1	go_function	DNA binding|0003677||IEA
MeliponaBeecheii_012937-T1	db_xref	InterPro:IPR000734
MeliponaBeecheii_012937-T1	db_xref	InterPro:IPR002331
MeliponaBeecheii_012937-T1	db_xref	InterPro:IPR016272
MeliponaBeecheii_012937-T1	db_xref	InterPro:IPR029058
MeliponaBeecheii_012937-T1	db_xref	InterPro:IPR013818
MeliponaBeecheii_012937-T1	db_xref	InterPro:IPR033906
MeliponaBeecheii_012937-T1	go_function	triglyceride lipase activity|0004806||IEA
MeliponaBeecheii_012937-T1	go_process	lipid metabolic process|0006629||IEA
MeliponaBeecheii_012937-T1	go_function	carboxylic ester hydrolase activity|0052689||IEA
MeliponaBeecheii_012850-T1	db_xref	InterPro:IPR020472
MeliponaBeecheii_012850-T1	db_xref	InterPro:IPR001680
MeliponaBeecheii_012850-T1	db_xref	InterPro:IPR015943
MeliponaBeecheii_012850-T1	db_xref	InterPro:IPR019775
MeliponaBeecheii_012850-T1	db_xref	InterPro:IPR017986
MeliponaBeecheii_012850-T1	db_xref	InterPro:IPR011047
MeliponaBeecheii_012850-T1	db_xref	InterPro:IPR027417
MeliponaBeecheii_012850-T1	go_function	protein binding|0005515||IEA
MeliponaBeecheii_012859-T1	db_xref	InterPro:IPR001888
MeliponaBeecheii_012859-T1	db_xref	InterPro:IPR041426
MeliponaBeecheii_012401-T1	db_xref	InterPro:IPR013083
MeliponaBeecheii_012401-T1	db_xref	InterPro:IPR004181
MeliponaBeecheii_012401-T1	go_function	zinc ion binding|0008270||IEA
MeliponaBeecheii_012974-T1	db_xref	InterPro:IPR008610
MeliponaBeecheii_012693-T1	db_xref	InterPro:IPR001680
MeliponaBeecheii_012693-T1	db_xref	InterPro:IPR024977
MeliponaBeecheii_012693-T1	db_xref	InterPro:IPR015943
MeliponaBeecheii_012693-T1	db_xref	InterPro:IPR007287
MeliponaBeecheii_012693-T1	db_xref	InterPro:IPR019775
MeliponaBeecheii_012693-T1	db_xref	InterPro:IPR017986
MeliponaBeecheii_012693-T1	db_xref	InterPro:IPR036322
MeliponaBeecheii_012693-T1	go_function	protein binding|0005515||IEA
MeliponaBeecheii_012972-T1	db_xref	InterPro:IPR020843
MeliponaBeecheii_012972-T1	db_xref	InterPro:IPR013154
MeliponaBeecheii_012972-T1	db_xref	InterPro:IPR036291
MeliponaBeecheii_012972-T1	db_xref	InterPro:IPR011032
MeliponaBeecheii_012972-T1	go_function	oxidoreductase activity|0016491||IEA
MeliponaBeecheii_012972-T1	go_process	oxidation-reduction process|0055114||IEA
MeliponaBeecheii_012851-T1	db_xref	InterPro:IPR014729
MeliponaBeecheii_012851-T1	db_xref	InterPro:IPR025980
MeliponaBeecheii_012851-T1	db_xref	InterPro:IPR024951
MeliponaBeecheii_012851-T1	db_xref	InterPro:IPR002891
MeliponaBeecheii_012851-T1	db_xref	InterPro:IPR002650
MeliponaBeecheii_012851-T1	db_xref	InterPro:IPR027417
MeliponaBeecheii_012851-T1	db_xref	InterPro:IPR015947
MeliponaBeecheii_012851-T1	go_function	sulfate adenylyltransferase (ATP) activity|0004781||IEA
MeliponaBeecheii_012851-T1	go_function	ATP binding|0005524||IEA
MeliponaBeecheii_012851-T1	go_process	sulfate assimilation|0000103||IEA
MeliponaBeecheii_012851-T1	go_function	adenylylsulfate kinase activity|0004020||IEA
MeliponaBeecheii_012411-T1	db_xref	InterPro:IPR017998
MeliponaBeecheii_012411-T1	db_xref	InterPro:IPR012715
MeliponaBeecheii_012411-T1	db_xref	InterPro:IPR027413
MeliponaBeecheii_012411-T1	db_xref	InterPro:IPR002423
MeliponaBeecheii_012411-T1	db_xref	InterPro:IPR027410
MeliponaBeecheii_012411-T1	db_xref	InterPro:IPR027409
MeliponaBeecheii_012411-T1	db_xref	InterPro:IPR002194
MeliponaBeecheii_012411-T1	go_function	ATP binding|0005524||IEA
MeliponaBeecheii_012411-T1	go_function	unfolded protein binding|0051082||IEA
MeliponaBeecheii_012411-T1	go_process	protein folding|0006457||IEA
MeliponaBeecheii_013021-T1	db_xref	InterPro:IPR001245
MeliponaBeecheii_013021-T1	db_xref	InterPro:IPR020635
MeliponaBeecheii_013021-T1	db_xref	InterPro:IPR001452
MeliponaBeecheii_013021-T1	db_xref	InterPro:IPR015940
MeliponaBeecheii_013021-T1	db_xref	InterPro:IPR037085
MeliponaBeecheii_013021-T1	db_xref	InterPro:IPR015116
MeliponaBeecheii_013021-T1	db_xref	InterPro:IPR032065
MeliponaBeecheii_013021-T1	db_xref	InterPro:IPR017441
MeliponaBeecheii_013021-T1	db_xref	InterPro:IPR008266
MeliponaBeecheii_013021-T1	db_xref	InterPro:IPR000719
MeliponaBeecheii_013021-T1	db_xref	InterPro:IPR036028
MeliponaBeecheii_013021-T1	db_xref	InterPro:IPR009060
MeliponaBeecheii_013021-T1	db_xref	InterPro:IPR011009
MeliponaBeecheii_013021-T1	go_process	protein phosphorylation|0006468||IEA
MeliponaBeecheii_013021-T1	go_function	protein kinase activity|0004672||IEA
MeliponaBeecheii_013021-T1	go_function	protein tyrosine kinase activity|0004713||IEA
MeliponaBeecheii_013021-T1	go_function	protein binding|0005515||IEA
MeliponaBeecheii_013021-T1	go_function	ATP binding|0005524||IEA
MeliponaBeecheii_012375-T1	db_xref	InterPro:IPR012937
MeliponaBeecheii_012375-T1	go_function	RNA adenylyltransferase activity|1990817||IEA
MeliponaBeecheii_012407-T1	db_xref	InterPro:IPR039167
MeliponaBeecheii_012407-T1	db_xref	InterPro:IPR002942
MeliponaBeecheii_012407-T1	go_process	regulation of mitochondrial transcription|1903108||IEA
MeliponaBeecheii_012407-T1	go_component	mitochondrion|0005739||IEA
MeliponaBeecheii_012407-T1	go_function	RNA binding|0003723||IEA
MeliponaBeecheii_013095-T1	db_xref	InterPro:IPR022812
MeliponaBeecheii_013095-T1	db_xref	InterPro:IPR001401
MeliponaBeecheii_013095-T1	db_xref	InterPro:IPR033047
MeliponaBeecheii_013095-T1	db_xref	InterPro:IPR030381
MeliponaBeecheii_013095-T1	db_xref	InterPro:IPR027417
MeliponaBeecheii_013095-T1	go_function	GTPase activity|0003924||IEA
MeliponaBeecheii_013095-T1	go_function	GTP binding|0005525||IEA
MeliponaBeecheii_013095-T1	go_process	apoptotic process|0006915||IEA
MeliponaBeecheii_013095-T1	go_process	mitochondrion organization|0007005||IEA
MeliponaBeecheii_013095-T1	go_component	mitochondrion|0005739||IEA
MeliponaBeecheii_012955-T1	db_xref	InterPro:IPR012677
MeliponaBeecheii_012367-T1	db_xref	InterPro:IPR000192
MeliponaBeecheii_012367-T1	db_xref	InterPro:IPR022278
MeliponaBeecheii_012367-T1	db_xref	InterPro:IPR015421
MeliponaBeecheii_012367-T1	db_xref	InterPro:IPR015422
MeliponaBeecheii_012367-T1	db_xref	InterPro:IPR015424
MeliponaBeecheii_012367-T1	go_process	L-serine biosynthetic process|0006564||IEA
MeliponaBeecheii_012367-T1	go_function	O-phospho-L-serine:2-oxoglutarate aminotransferase activity|0004648||IEA
MeliponaBeecheii_012367-T1	go_function	catalytic activity|0003824||IEA
MeliponaBeecheii_012491-T1	db_xref	InterPro:IPR001607
MeliponaBeecheii_012491-T1	db_xref	InterPro:IPR001394
MeliponaBeecheii_012491-T1	db_xref	InterPro:IPR013083
MeliponaBeecheii_012491-T1	db_xref	InterPro:IPR033809
MeliponaBeecheii_012491-T1	db_xref	InterPro:IPR028889
MeliponaBeecheii_012491-T1	db_xref	InterPro:IPR038765
MeliponaBeecheii_012491-T1	go_function	zinc ion binding|0008270||IEA
MeliponaBeecheii_012491-T1	go_function	thiol-dependent ubiquitin-specific protease activity|0004843||IEA
MeliponaBeecheii_012491-T1	go_process	protein deubiquitination|0016579||IEA
MeliponaBeecheii_012491-T1	go_process	mRNA processing|0006397||IEA
MeliponaBeecheii_012491-T1	go_process	spliceosomal complex assembly|0000245||IEA
MeliponaBeecheii_013115-T1	db_xref	InterPro:IPR016181
MeliponaBeecheii_012935-T1	db_xref	InterPro:IPR000734
MeliponaBeecheii_012935-T1	db_xref	InterPro:IPR002331
MeliponaBeecheii_012935-T1	db_xref	InterPro:IPR029058
MeliponaBeecheii_012935-T1	db_xref	InterPro:IPR013818
MeliponaBeecheii_012935-T1	db_xref	InterPro:IPR033906
MeliponaBeecheii_012935-T1	go_function	triglyceride lipase activity|0004806||IEA
MeliponaBeecheii_012935-T1	go_process	lipid metabolic process|0006629||IEA
MeliponaBeecheii_012267-T1	db_xref	InterPro:IPR013558
MeliponaBeecheii_012267-T1	db_xref	InterPro:IPR027397
MeliponaBeecheii_012267-T1	db_xref	InterPro:IPR024940
MeliponaBeecheii_012267-T1	go_process	Wnt signaling pathway|0016055||IEA
MeliponaBeecheii_012355-T1	db_xref	InterPro:IPR023797
MeliponaBeecheii_012355-T1	db_xref	InterPro:IPR000228
MeliponaBeecheii_012355-T1	db_xref	InterPro:IPR037136
MeliponaBeecheii_012355-T1	db_xref	InterPro:IPR036553
MeliponaBeecheii_012355-T1	db_xref	InterPro:IPR013791
MeliponaBeecheii_012355-T1	db_xref	InterPro:IPR016443
MeliponaBeecheii_012355-T1	db_xref	InterPro:IPR020719
MeliponaBeecheii_012355-T1	db_xref	InterPro:IPR013792
MeliponaBeecheii_012355-T1	go_process	RNA processing|0006396||IEA
MeliponaBeecheii_012355-T1	go_process	ribosome biogenesis|0042254||IEA
MeliponaBeecheii_012355-T1	go_component	nucleolus|0005730||IEA
MeliponaBeecheii_012355-T1	go_function	catalytic activity|0003824||IEA
MeliponaBeecheii_012771-T1	db_xref	InterPro:IPR023352
MeliponaBeecheii_012771-T1	db_xref	InterPro:IPR001129
MeliponaBeecheii_012771-T1	db_xref	InterPro:IPR040162
MeliponaBeecheii_012335-T1	db_xref	InterPro:IPR015876
MeliponaBeecheii_012335-T1	db_xref	InterPro:IPR005804
MeliponaBeecheii_012335-T1	go_function	oxidoreductase activity, acting on paired donors, with oxidation of a pair of donors resulting in the reduction of molecular oxygen to two molecules of water|0016717||IEA
MeliponaBeecheii_012335-T1	go_process	oxidation-reduction process|0055114||IEA
MeliponaBeecheii_012335-T1	go_process	lipid metabolic process|0006629||IEA
MeliponaBeecheii_012589-T1	db_xref	InterPro:IPR019956
MeliponaBeecheii_012589-T1	db_xref	InterPro:IPR000626
MeliponaBeecheii_012589-T1	db_xref	InterPro:IPR000061
MeliponaBeecheii_012589-T1	db_xref	InterPro:IPR022030
MeliponaBeecheii_012589-T1	db_xref	InterPro:IPR035967
MeliponaBeecheii_012589-T1	db_xref	InterPro:IPR029071
MeliponaBeecheii_012589-T1	go_function	protein binding|0005515||IEA
MeliponaBeecheii_012589-T1	go_function	RNA binding|0003723||IEA
MeliponaBeecheii_012589-T1	go_process	RNA processing|0006396||IEA
MeliponaBeecheii_012874-T1	db_xref	InterPro:IPR005225
MeliponaBeecheii_012874-T1	db_xref	InterPro:IPR001806
MeliponaBeecheii_012874-T1	db_xref	InterPro:IPR020849
MeliponaBeecheii_012874-T1	db_xref	InterPro:IPR027417
MeliponaBeecheii_012874-T1	go_function	GTP binding|0005525||IEA
MeliponaBeecheii_012874-T1	go_function	GTPase activity|0003924||IEA
MeliponaBeecheii_012874-T1	go_component	membrane|0016020||IEA
MeliponaBeecheii_012874-T1	go_process	signal transduction|0007165||IEA
MeliponaBeecheii_012461-T1	db_xref	InterPro:IPR040143
MeliponaBeecheii_012914-T1	db_xref	InterPro:IPR011016
MeliponaBeecheii_012914-T1	db_xref	InterPro:IPR001841
MeliponaBeecheii_012914-T1	db_xref	InterPro:IPR013083
MeliponaBeecheii_012914-T1	go_function	zinc ion binding|0008270||IEA
MeliponaBeecheii_013116-T1	db_xref	InterPro:IPR001965
MeliponaBeecheii_013116-T1	db_xref	InterPro:IPR013083
MeliponaBeecheii_013116-T1	db_xref	InterPro:IPR019786
MeliponaBeecheii_013116-T1	db_xref	InterPro:IPR019787
MeliponaBeecheii_013116-T1	db_xref	InterPro:IPR034732
MeliponaBeecheii_013116-T1	db_xref	InterPro:IPR011011
MeliponaBeecheii_012642-T1	db_xref	InterPro:IPR001976
MeliponaBeecheii_012642-T1	db_xref	InterPro:IPR018098
MeliponaBeecheii_012642-T1	db_xref	InterPro:IPR012678
MeliponaBeecheii_012642-T1	go_component	ribosome|0005840||IEA
MeliponaBeecheii_012642-T1	go_process	translation|0006412||IEA
MeliponaBeecheii_012642-T1	go_function	structural constituent of ribosome|0003735||IEA
MeliponaBeecheii_012561-T1	db_xref	InterPro:IPR008373
MeliponaBeecheii_012561-T1	db_xref	InterPro:IPR003119
MeliponaBeecheii_012561-T1	db_xref	InterPro:IPR008139
MeliponaBeecheii_012561-T1	db_xref	InterPro:IPR007856
MeliponaBeecheii_012561-T1	db_xref	InterPro:IPR008138
MeliponaBeecheii_012561-T1	db_xref	InterPro:IPR011001
MeliponaBeecheii_012561-T1	go_process	sphingolipid metabolic process|0006665||IEA
MeliponaBeecheii_012561-T1	go_component	lysosome|0005764||IEA
MeliponaBeecheii_012561-T1	go_process	lipid metabolic process|0006629||IEA
MeliponaBeecheii_013170-T1	db_xref	InterPro:IPR001781
MeliponaBeecheii_013170-T1	db_xref	InterPro:IPR001356
MeliponaBeecheii_013170-T1	db_xref	InterPro:IPR009057
MeliponaBeecheii_013170-T1	go_function	DNA binding|0003677||IEA
MeliponaBeecheii_012370-T1	db_xref	InterPro:IPR010326
MeliponaBeecheii_012370-T1	db_xref	InterPro:IPR042532
MeliponaBeecheii_012370-T1	go_process	exocytosis|0006887||IEA
MeliponaBeecheii_012370-T1	go_component	exocyst|0000145||IEA
MeliponaBeecheii_012628-T1	db_xref	InterPro:IPR013057
MeliponaBeecheii_012736-T1	db_xref	InterPro:IPR003034
MeliponaBeecheii_012736-T1	db_xref	InterPro:IPR036361
MeliponaBeecheii_012876-T1	db_xref	InterPro:IPR016137
MeliponaBeecheii_012876-T1	db_xref	InterPro:IPR000591
MeliponaBeecheii_012876-T1	db_xref	InterPro:IPR015898
MeliponaBeecheii_012876-T1	db_xref	InterPro:IPR040759
MeliponaBeecheii_012876-T1	db_xref	InterPro:IPR036284
MeliponaBeecheii_012876-T1	db_xref	InterPro:IPR036388
MeliponaBeecheii_012876-T1	db_xref	InterPro:IPR034483
MeliponaBeecheii_012876-T1	db_xref	InterPro:IPR036390
MeliponaBeecheii_012876-T1	db_xref	InterPro:IPR036305
MeliponaBeecheii_012876-T1	go_process	intracellular signal transduction|0035556||IEA
MeliponaBeecheii_012876-T1	go_process	G protein-coupled receptor signaling pathway|0007186||IEA
MeliponaBeecheii_012876-T1	go_process	regulation of G protein-coupled receptor signaling pathway|0008277||IEA
MeliponaBeecheii_013103-T1	db_xref	InterPro:IPR010562
MeliponaBeecheii_013103-T1	db_xref	InterPro:IPR038606
MeliponaBeecheii_012967-T1	db_xref	InterPro:IPR003226
MeliponaBeecheii_013061-T1	db_xref	InterPro:IPR043458
MeliponaBeecheii_012764-T1	db_xref	InterPro:IPR013866
MeliponaBeecheii_012764-T1	db_xref	InterPro:IPR005804
MeliponaBeecheii_012764-T1	db_xref	InterPro:IPR011388
MeliponaBeecheii_012764-T1	go_process	lipid metabolic process|0006629||IEA
MeliponaBeecheii_012764-T1	go_component	integral component of membrane|0016021||IEA
MeliponaBeecheii_012764-T1	go_process	sphingolipid biosynthetic process|0030148||IEA
MeliponaBeecheii_012764-T1	go_function	sphingolipid delta-4 desaturase activity|0042284||IEA
MeliponaBeecheii_012837-T1	db_xref	InterPro:IPR026187
MeliponaBeecheii_012219-T1	db_xref	InterPro:IPR004012
MeliponaBeecheii_012219-T1	db_xref	InterPro:IPR037213
MeliponaBeecheii_012832-T1	db_xref	InterPro:IPR025257
MeliponaBeecheii_012832-T1	db_xref	InterPro:IPR039785
MeliponaBeecheii_012832-T1	db_xref	InterPro:IPR002048
MeliponaBeecheii_012832-T1	db_xref	InterPro:IPR011992
MeliponaBeecheii_012832-T1	go_function	thiol-dependent ubiquitin-specific protease activity|0004843||IEA
MeliponaBeecheii_012832-T1	go_process	protein K48-linked deubiquitination|0071108||IEA
MeliponaBeecheii_012832-T1	go_function	Lys48-specific deubiquitinase activity|1990380||IEA
MeliponaBeecheii_012832-T1	go_function	calcium ion binding|0005509||IEA
MeliponaBeecheii_013105-T1	db_xref	InterPro:IPR011701
MeliponaBeecheii_013105-T1	db_xref	InterPro:IPR036259
MeliponaBeecheii_013105-T1	go_process	transmembrane transport|0055085||IEA
MeliponaBeecheii_013105-T1	go_function	transmembrane transporter activity|0022857||IEA
MeliponaBeecheii_012933-T1	db_xref	InterPro:IPR001806
MeliponaBeecheii_012933-T1	db_xref	InterPro:IPR005225
MeliponaBeecheii_012933-T1	db_xref	InterPro:IPR027417
MeliponaBeecheii_012933-T1	go_function	GTPase activity|0003924||IEA
MeliponaBeecheii_012933-T1	go_function	GTP binding|0005525||IEA
MeliponaBeecheii_012408-T1	db_xref	InterPro:IPR005225
MeliponaBeecheii_012408-T1	db_xref	InterPro:IPR001806
MeliponaBeecheii_012408-T1	db_xref	InterPro:IPR003578
MeliponaBeecheii_012408-T1	db_xref	InterPro:IPR027417
MeliponaBeecheii_012408-T1	go_function	GTP binding|0005525||IEA
MeliponaBeecheii_012408-T1	go_function	GTPase activity|0003924||IEA
MeliponaBeecheii_012408-T1	go_process	small GTPase mediated signal transduction|0007264||IEA
MeliponaBeecheii_012835-T1	db_xref	InterPro:IPR000407
MeliponaBeecheii_012835-T1	go_function	hydrolase activity|0016787||IEA
MeliponaBeecheii_012725-T1	db_xref	InterPro:IPR036249
MeliponaBeecheii_012725-T1	db_xref	InterPro:IPR013740
MeliponaBeecheii_012725-T1	db_xref	InterPro:IPR037944
MeliponaBeecheii_012725-T1	db_xref	InterPro:IPR013766
MeliponaBeecheii_012725-T1	go_function	oxidoreductase activity|0016491||IEA
MeliponaBeecheii_012417-T1	db_xref	InterPro:IPR001382
MeliponaBeecheii_012417-T1	db_xref	InterPro:IPR012341
MeliponaBeecheii_012417-T1	db_xref	InterPro:IPR036026
MeliponaBeecheii_012417-T1	go_component	membrane|0016020||IEA
MeliponaBeecheii_012417-T1	go_function	mannosyl-oligosaccharide 1,2-alpha-mannosidase activity|0004571||IEA
MeliponaBeecheii_012417-T1	go_function	calcium ion binding|0005509||IEA
MeliponaBeecheii_012417-T1	go_process	carbohydrate metabolic process|0005975||IEA
MeliponaBeecheii_012168-T1	db_xref	InterPro:IPR001971
MeliponaBeecheii_012168-T1	db_xref	InterPro:IPR036967
MeliponaBeecheii_012168-T1	db_xref	InterPro:IPR018102
MeliponaBeecheii_012168-T1	go_component	ribosome|0005840||IEA
MeliponaBeecheii_012168-T1	go_process	translation|0006412||IEA
MeliponaBeecheii_012168-T1	go_function	structural constituent of ribosome|0003735||IEA
MeliponaBeecheii_012924-T1	db_xref	InterPro:IPR038437
MeliponaBeecheii_012924-T1	db_xref	InterPro:IPR021151
MeliponaBeecheii_012924-T1	db_xref	InterPro:IPR010492
MeliponaBeecheii_012924-T1	db_xref	InterPro:IPR036224
MeliponaBeecheii_012269-T1	db_xref	InterPro:IPR002110
MeliponaBeecheii_012269-T1	db_xref	InterPro:IPR005821
MeliponaBeecheii_012269-T1	db_xref	InterPro:IPR036770
MeliponaBeecheii_012269-T1	db_xref	InterPro:IPR020683
MeliponaBeecheii_012269-T1	go_function	protein binding|0005515||IEA
MeliponaBeecheii_012269-T1	go_process	ion transport|0006811||IEA
MeliponaBeecheii_012269-T1	go_component	membrane|0016020||IEA
MeliponaBeecheii_012269-T1	go_function	ion channel activity|0005216||IEA
MeliponaBeecheii_012269-T1	go_process	transmembrane transport|0055085||IEA
MeliponaBeecheii_012834-T1	db_xref	InterPro:IPR004145
MeliponaBeecheii_012296-T1	db_xref	InterPro:IPR001680
MeliponaBeecheii_012296-T1	db_xref	InterPro:IPR017986
MeliponaBeecheii_012296-T1	db_xref	InterPro:IPR036322
MeliponaBeecheii_012296-T1	go_function	protein binding|0005515||IEA
MeliponaBeecheii_012635-T1	db_xref	InterPro:IPR001253
MeliponaBeecheii_012635-T1	db_xref	InterPro:IPR006196
MeliponaBeecheii_012635-T1	db_xref	InterPro:IPR018104
MeliponaBeecheii_012635-T1	db_xref	InterPro:IPR012340
MeliponaBeecheii_012635-T1	go_function	translation initiation factor activity|0003743||IEA
MeliponaBeecheii_012635-T1	go_process	translational initiation|0006413||IEA
MeliponaBeecheii_012635-T1	go_function	RNA binding|0003723||IEA
MeliponaBeecheii_012294-T1	db_xref	InterPro:IPR023398
MeliponaBeecheii_012294-T1	db_xref	InterPro:IPR001040
MeliponaBeecheii_012294-T1	db_xref	InterPro:IPR019770
MeliponaBeecheii_012294-T1	go_function	RNA binding|0003723||IEA
MeliponaBeecheii_012294-T1	go_process	translational initiation|0006413||IEA
MeliponaBeecheii_012294-T1	go_function	translation initiation factor activity|0003743||IEA
MeliponaBeecheii_012294-T1	go_component	cytoplasm|0005737||IEA
MeliponaBeecheii_012228-T1	db_xref	InterPro:IPR003591
MeliponaBeecheii_012228-T1	db_xref	InterPro:IPR001478
MeliponaBeecheii_012228-T1	db_xref	InterPro:IPR036034
MeliponaBeecheii_012228-T1	db_xref	InterPro:IPR001611
MeliponaBeecheii_012228-T1	db_xref	InterPro:IPR032675
MeliponaBeecheii_012228-T1	go_function	protein binding|0005515||IEA
MeliponaBeecheii_013120-T1	db_xref	InterPro:IPR001753
MeliponaBeecheii_013120-T1	db_xref	InterPro:IPR014748
MeliponaBeecheii_013120-T1	db_xref	InterPro:IPR018376
MeliponaBeecheii_013120-T1	db_xref	InterPro:IPR029045
MeliponaBeecheii_013120-T1	go_function	catalytic activity|0003824||IEA
MeliponaBeecheii_012278-T1	db_xref	InterPro:IPR001523
MeliponaBeecheii_012278-T1	db_xref	InterPro:IPR036388
MeliponaBeecheii_012278-T1	db_xref	InterPro:IPR043565
MeliponaBeecheii_012278-T1	db_xref	InterPro:IPR043182
MeliponaBeecheii_012278-T1	db_xref	InterPro:IPR009057
MeliponaBeecheii_012278-T1	go_function	DNA binding|0003677||IEA
MeliponaBeecheii_012278-T1	go_process	regulation of transcription, DNA-templated|0006355||IEA
MeliponaBeecheii_012913-T1	db_xref	InterPro:IPR015310
MeliponaBeecheii_012913-T1	db_xref	InterPro:IPR023393
MeliponaBeecheii_012913-T1	db_xref	InterPro:IPR036338
MeliponaBeecheii_012913-T1	db_xref	InterPro:IPR013538
MeliponaBeecheii_012913-T1	db_xref	InterPro:IPR039981
MeliponaBeecheii_012913-T1	go_function	ATPase activator activity|0001671||IEA
MeliponaBeecheii_012913-T1	go_function	chaperone binding|0051087||IEA
MeliponaBeecheii_012913-T1	go_function	Hsp90 protein binding|0051879||IEA
MeliponaBeecheii_012830-T1	db_xref	InterPro:IPR012677
MeliponaBeecheii_012830-T1	db_xref	InterPro:IPR033503
MeliponaBeecheii_012830-T1	go_process	miRNA mediated inhibition of translation|0035278||IEA
MeliponaBeecheii_012222-T1	db_xref	InterPro:IPR003961
MeliponaBeecheii_012222-T1	db_xref	InterPro:IPR003599
MeliponaBeecheii_012222-T1	db_xref	InterPro:IPR003598
MeliponaBeecheii_012222-T1	db_xref	InterPro:IPR013783
MeliponaBeecheii_012222-T1	db_xref	InterPro:IPR013098
MeliponaBeecheii_012222-T1	db_xref	InterPro:IPR007110
MeliponaBeecheii_012222-T1	db_xref	InterPro:IPR036116
MeliponaBeecheii_012222-T1	db_xref	InterPro:IPR036179
MeliponaBeecheii_012222-T1	go_function	protein binding|0005515||IEA
MeliponaBeecheii_012591-T1	db_xref	InterPro:IPR001841
MeliponaBeecheii_012591-T1	db_xref	InterPro:IPR003034
MeliponaBeecheii_012591-T1	db_xref	InterPro:IPR006642
MeliponaBeecheii_012591-T1	db_xref	InterPro:IPR013083
MeliponaBeecheii_012591-T1	db_xref	InterPro:IPR039577
MeliponaBeecheii_012591-T1	db_xref	InterPro:IPR017907
MeliponaBeecheii_012591-T1	go_function	DNA binding|0003677||IEA
MeliponaBeecheii_012591-T1	go_process	DNA repair|0006281||IEA
MeliponaBeecheii_012591-T1	go_process	postreplication repair|0006301||IEA
MeliponaBeecheii_012591-T1	go_function	ubiquitin protein ligase activity|0061630||IEA
MeliponaBeecheii_012591-T1	go_function	single-stranded DNA binding|0003697||IEA
MeliponaBeecheii_012591-T1	go_process	protein monoubiquitination|0006513||IEA
MeliponaBeecheii_012842-T1	db_xref	InterPro:IPR020472
MeliponaBeecheii_012842-T1	db_xref	InterPro:IPR001680
MeliponaBeecheii_012842-T1	db_xref	InterPro:IPR015943
MeliponaBeecheii_012842-T1	db_xref	InterPro:IPR019775
MeliponaBeecheii_012842-T1	db_xref	InterPro:IPR017986
MeliponaBeecheii_012842-T1	db_xref	InterPro:IPR036322
MeliponaBeecheii_012842-T1	go_function	protein binding|0005515||IEA
MeliponaBeecheii_013034-T1	db_xref	InterPro:IPR001356
MeliponaBeecheii_013034-T1	db_xref	InterPro:IPR009057
MeliponaBeecheii_013034-T1	go_function	DNA binding|0003677||IEA
MeliponaBeecheii_012712-T1	db_xref	InterPro:IPR001766
MeliponaBeecheii_012712-T1	db_xref	InterPro:IPR036388
MeliponaBeecheii_012712-T1	db_xref	InterPro:IPR030456
MeliponaBeecheii_012712-T1	db_xref	InterPro:IPR018122
MeliponaBeecheii_012712-T1	db_xref	InterPro:IPR036390
MeliponaBeecheii_012712-T1	go_function	sequence-specific DNA binding|0043565||IEA
MeliponaBeecheii_012712-T1	go_process	regulation of transcription, DNA-templated|0006355||IEA
MeliponaBeecheii_012712-T1	go_function	DNA-binding transcription factor activity|0003700||IEA
MeliponaBeecheii_012362-T1	db_xref	InterPro:IPR001594
MeliponaBeecheii_012362-T1	db_xref	InterPro:IPR036028
MeliponaBeecheii_012362-T1	go_function	palmitoyltransferase activity|0016409||IEA
MeliponaBeecheii_012362-T1	go_function	protein binding|0005515||IEA
MeliponaBeecheii_012766-T1	db_xref	InterPro:IPR026040
MeliponaBeecheii_012766-T1	db_xref	InterPro:IPR013022
MeliponaBeecheii_012766-T1	db_xref	InterPro:IPR036237
MeliponaBeecheii_012221-T1	db_xref	InterPro:IPR001509
MeliponaBeecheii_012221-T1	db_xref	InterPro:IPR036291
MeliponaBeecheii_012221-T1	go_function	catalytic activity|0003824||IEA
MeliponaBeecheii_012721-T1	db_xref	InterPro:IPR011701
MeliponaBeecheii_012721-T1	db_xref	InterPro:IPR020846
MeliponaBeecheii_012721-T1	db_xref	InterPro:IPR036259
MeliponaBeecheii_012721-T1	go_process	transmembrane transport|0055085||IEA
MeliponaBeecheii_012721-T1	go_function	transmembrane transporter activity|0022857||IEA
MeliponaBeecheii_012916-T1	db_xref	InterPro:IPR016137
MeliponaBeecheii_012916-T1	db_xref	InterPro:IPR003114
MeliponaBeecheii_012916-T1	db_xref	InterPro:IPR036871
MeliponaBeecheii_012916-T1	db_xref	InterPro:IPR001683
MeliponaBeecheii_012916-T1	db_xref	InterPro:IPR037892
MeliponaBeecheii_012916-T1	db_xref	InterPro:IPR036305
MeliponaBeecheii_012916-T1	go_function	phosphatidylinositol binding|0035091||IEA
MeliponaBeecheii_012916-T1	go_function	phosphatidylinositol-3,5-bisphosphate binding|0080025||IEA
MeliponaBeecheii_012414-T1	db_xref	InterPro:IPR000994
MeliponaBeecheii_012414-T1	db_xref	InterPro:IPR000587
MeliponaBeecheii_012414-T1	db_xref	InterPro:IPR032416
MeliponaBeecheii_012414-T1	db_xref	InterPro:IPR036005
MeliponaBeecheii_012414-T1	db_xref	InterPro:IPR029149
MeliponaBeecheii_012414-T1	db_xref	InterPro:IPR033740
MeliponaBeecheii_012414-T1	go_function	hydrolase activity|0016787||IEA
MeliponaBeecheii_012414-T1	go_function	metalloaminopeptidase activity|0070006||IEA
MeliponaBeecheii_012881-T1	db_xref	InterPro:IPR001202
MeliponaBeecheii_012881-T1	db_xref	InterPro:IPR022035
MeliponaBeecheii_012881-T1	db_xref	InterPro:IPR039881
MeliponaBeecheii_012881-T1	db_xref	InterPro:IPR036020
MeliponaBeecheii_012881-T1	go_function	protein binding|0005515||IEA
MeliponaBeecheii_012881-T1	go_function	RNA polymerase II C-terminal domain binding|0099122||IEA
MeliponaBeecheii_012881-T1	go_function	mRNA (2'-O-methyladenosine-N6-)-methyltransferase activity|0016422||IEA
MeliponaBeecheii_013129-T1	db_xref	InterPro:IPR029668
MeliponaBeecheii_012385-T1	db_xref	InterPro:IPR019791
MeliponaBeecheii_012385-T1	db_xref	InterPro:IPR037120
MeliponaBeecheii_012385-T1	db_xref	InterPro:IPR010255
MeliponaBeecheii_012385-T1	go_function	heme binding|0020037||IEA
MeliponaBeecheii_012385-T1	go_process	oxidation-reduction process|0055114||IEA
MeliponaBeecheii_012385-T1	go_function	peroxidase activity|0004601||IEA
MeliponaBeecheii_012385-T1	go_process	response to oxidative stress|0006979||IEA
MeliponaBeecheii_012756-T1	db_xref	InterPro:IPR003511
MeliponaBeecheii_012756-T1	db_xref	InterPro:IPR036570
MeliponaBeecheii_012756-T1	db_xref	InterPro:IPR027097
MeliponaBeecheii_012756-T1	go_process	mitotic spindle assembly checkpoint|0007094||IEA
MeliponaBeecheii_012931-T1	db_xref	InterPro:IPR000408
MeliponaBeecheii_012931-T1	db_xref	InterPro:IPR009091
MeliponaBeecheii_013046-T1	db_xref	InterPro:IPR018327
MeliponaBeecheii_013046-T1	db_xref	InterPro:IPR018326
MeliponaBeecheii_013046-T1	db_xref	InterPro:IPR018328
MeliponaBeecheii_013046-T1	db_xref	InterPro:IPR042488
MeliponaBeecheii_013046-T1	db_xref	InterPro:IPR018325
MeliponaBeecheii_013046-T1	db_xref	InterPro:IPR036985
MeliponaBeecheii_013046-T1	db_xref	InterPro:IPR004583
MeliponaBeecheii_013046-T1	db_xref	InterPro:IPR038765
MeliponaBeecheii_013046-T1	go_function	DNA binding|0003677||IEA
MeliponaBeecheii_013046-T1	go_function	damaged DNA binding|0003684||IEA
MeliponaBeecheii_013046-T1	go_component	nucleus|0005634||IEA
MeliponaBeecheii_013046-T1	go_process	nucleotide-excision repair|0006289||IEA
MeliponaBeecheii_012540-T1	db_xref	InterPro:IPR013087
MeliponaBeecheii_012540-T1	db_xref	InterPro:IPR036236
MeliponaBeecheii_013039-T1	db_xref	InterPro:IPR001781
MeliponaBeecheii_012568-T1	db_xref	InterPro:IPR001356
MeliponaBeecheii_012568-T1	db_xref	InterPro:IPR009057
MeliponaBeecheii_012568-T1	go_function	DNA binding|0003677||IEA
MeliponaBeecheii_013041-T1	db_xref	InterPro:IPR019835
MeliponaBeecheii_013041-T1	db_xref	InterPro:IPR036885
MeliponaBeecheii_013041-T1	db_xref	InterPro:IPR003121
MeliponaBeecheii_013041-T1	db_xref	InterPro:IPR038041
MeliponaBeecheii_013041-T1	go_function	protein binding|0005515||IEA
MeliponaBeecheii_013041-T1	go_component	npBAF complex|0071564||IEA
MeliponaBeecheii_013041-T1	go_component	nBAF complex|0071565||IEA
MeliponaBeecheii_013041-T1	go_component	SWI/SNF complex|0016514||IEA
MeliponaBeecheii_012692-T1	db_xref	InterPro:IPR000980
MeliponaBeecheii_012692-T1	db_xref	InterPro:IPR036860
MeliponaBeecheii_012991-T1	db_xref	InterPro:IPR023088
MeliponaBeecheii_012991-T1	db_xref	InterPro:IPR003607
MeliponaBeecheii_012991-T1	db_xref	InterPro:IPR040844
MeliponaBeecheii_012991-T1	db_xref	InterPro:IPR002073
MeliponaBeecheii_012991-T1	db_xref	InterPro:IPR036971
MeliponaBeecheii_012991-T1	db_xref	InterPro:IPR023174
MeliponaBeecheii_012991-T1	go_function	phosphoric diester hydrolase activity|0008081||IEA
MeliponaBeecheii_012991-T1	go_function	3',5'-cyclic-nucleotide phosphodiesterase activity|0004114||IEA
MeliponaBeecheii_012991-T1	go_process	signal transduction|0007165||IEA
MeliponaBeecheii_012489-T1	db_xref	InterPro:IPR019394
MeliponaBeecheii_012573-T1	db_xref	InterPro:IPR011989
MeliponaBeecheii_012573-T1	db_xref	InterPro:IPR016024
MeliponaBeecheii_012226-T1	db_xref	InterPro:IPR008733
MeliponaBeecheii_012226-T1	db_xref	InterPro:IPR026510
MeliponaBeecheii_012226-T1	go_component	integral component of peroxisomal membrane|0005779||IEA
MeliponaBeecheii_012226-T1	go_process	peroxisome fission|0016559||IEA
MeliponaBeecheii_012799-T1	db_xref	InterPro:IPR005455
MeliponaBeecheii_012799-T1	db_xref	InterPro:IPR027310
MeliponaBeecheii_012799-T1	db_xref	InterPro:IPR036140
MeliponaBeecheii_012799-T1	go_function	actin binding|0003779||IEA
MeliponaBeecheii_012188-T1	db_xref	InterPro:IPR001930
MeliponaBeecheii_012188-T1	db_xref	InterPro:IPR024571
MeliponaBeecheii_012188-T1	db_xref	InterPro:IPR014782
MeliponaBeecheii_012188-T1	db_xref	InterPro:IPR042097
MeliponaBeecheii_012188-T1	db_xref	InterPro:IPR034016
MeliponaBeecheii_012188-T1	go_process	proteolysis|0006508||IEA
MeliponaBeecheii_012188-T1	go_function	metallopeptidase activity|0008237||IEA
MeliponaBeecheii_012188-T1	go_function	zinc ion binding|0008270||IEA
MeliponaBeecheii_012530-T1	db_xref	InterPro:IPR001895
MeliponaBeecheii_012530-T1	db_xref	InterPro:IPR036964
MeliponaBeecheii_012530-T1	db_xref	InterPro:IPR008937
MeliponaBeecheii_012530-T1	db_xref	InterPro:IPR023578
MeliponaBeecheii_012530-T1	go_process	small GTPase mediated signal transduction|0007264||IEA
MeliponaBeecheii_012530-T1	go_function	guanyl-nucleotide exchange factor activity|0005085||IEA
MeliponaBeecheii_012383-T1	db_xref	InterPro:IPR006825
MeliponaBeecheii_012383-T1	go_process	ecdysis, chitin-based cuticle|0018990||IEA
MeliponaBeecheii_012383-T1	go_process	neuropeptide signaling pathway|0007218||IEA
MeliponaBeecheii_012383-T1	go_function	ecdysis-triggering hormone activity|0008255||IEA
MeliponaBeecheii_012415-T1	db_xref	InterPro:IPR002018
MeliponaBeecheii_012415-T1	db_xref	InterPro:IPR029058
MeliponaBeecheii_012415-T1	db_xref	InterPro:IPR019819
MeliponaBeecheii_012415-T1	db_xref	InterPro:IPR019826
MeliponaBeecheii_012243-T1	db_xref	InterPro:IPR036910
MeliponaBeecheii_012243-T1	db_xref	InterPro:IPR024940
MeliponaBeecheii_012243-T1	go_process	Wnt signaling pathway|0016055||IEA
MeliponaBeecheii_012891-T1	db_xref	InterPro:IPR001650
MeliponaBeecheii_012891-T1	db_xref	InterPro:IPR014001
MeliponaBeecheii_012891-T1	db_xref	InterPro:IPR011545
MeliponaBeecheii_012891-T1	db_xref	InterPro:IPR000629
MeliponaBeecheii_012891-T1	db_xref	InterPro:IPR014014
MeliponaBeecheii_012891-T1	db_xref	InterPro:IPR027417
MeliponaBeecheii_012891-T1	go_function	nucleic acid binding|0003676||IEA
MeliponaBeecheii_012891-T1	go_function	ATP binding|0005524||IEA
MeliponaBeecheii_012891-T1	go_function	helicase activity|0004386||IEA
MeliponaBeecheii_012189-T1	db_xref	InterPro:IPR004045
MeliponaBeecheii_012189-T1	db_xref	InterPro:IPR004046
MeliponaBeecheii_012189-T1	db_xref	InterPro:IPR036249
MeliponaBeecheii_012189-T1	db_xref	InterPro:IPR040079
MeliponaBeecheii_012189-T1	db_xref	InterPro:IPR010987
MeliponaBeecheii_012189-T1	db_xref	InterPro:IPR036282
MeliponaBeecheii_012189-T1	go_function	protein binding|0005515||IEA
MeliponaBeecheii_012477-T1	db_xref	InterPro:IPR013087
MeliponaBeecheii_012477-T1	db_xref	InterPro:IPR036236
MeliponaBeecheii_012351-T1	db_xref	InterPro:IPR005828
MeliponaBeecheii_012351-T1	db_xref	InterPro:IPR020846
MeliponaBeecheii_012351-T1	db_xref	InterPro:IPR036259
MeliponaBeecheii_012351-T1	go_component	integral component of membrane|0016021||IEA
MeliponaBeecheii_012351-T1	go_process	transmembrane transport|0055085||IEA
MeliponaBeecheii_012351-T1	go_function	transmembrane transporter activity|0022857||IEA
MeliponaBeecheii_012608-T1	db_xref	InterPro:IPR000618
MeliponaBeecheii_012608-T1	go_function	structural constituent of cuticle|0042302||IEA
MeliponaBeecheii_012899-T1	db_xref	InterPro:IPR007502
MeliponaBeecheii_012899-T1	db_xref	InterPro:IPR001650
MeliponaBeecheii_012899-T1	db_xref	InterPro:IPR014001
MeliponaBeecheii_012899-T1	db_xref	InterPro:IPR011709
MeliponaBeecheii_012899-T1	db_xref	InterPro:IPR011545
MeliponaBeecheii_012899-T1	db_xref	InterPro:IPR002464
MeliponaBeecheii_012899-T1	db_xref	InterPro:IPR027417
MeliponaBeecheii_012899-T1	go_function	helicase activity|0004386||IEA
MeliponaBeecheii_012899-T1	go_function	nucleic acid binding|0003676||IEA
MeliponaBeecheii_012899-T1	go_function	ATP binding|0005524||IEA
MeliponaBeecheii_012806-T1	db_xref	InterPro:IPR019374
MeliponaBeecheii_012297-T1	db_xref	InterPro:IPR023106
MeliponaBeecheii_012297-T1	db_xref	InterPro:IPR016082
MeliponaBeecheii_012297-T1	db_xref	InterPro:IPR005998
MeliponaBeecheii_012297-T1	db_xref	InterPro:IPR012988
MeliponaBeecheii_012297-T1	db_xref	InterPro:IPR036919
MeliponaBeecheii_012297-T1	db_xref	InterPro:IPR039699
MeliponaBeecheii_012297-T1	db_xref	InterPro:IPR018038
MeliponaBeecheii_012297-T1	db_xref	InterPro:IPR035808
MeliponaBeecheii_012297-T1	go_component	cytosolic large ribosomal subunit|0022625||IEA
MeliponaBeecheii_012297-T1	go_function	structural constituent of ribosome|0003735||IEA
MeliponaBeecheii_012297-T1	go_process	maturation of LSU-rRNA from tricistronic rRNA transcript (SSU-rRNA, 5.8S rRNA, LSU-rRNA)|0000463||IEA
MeliponaBeecheii_012542-T1	db_xref	InterPro:IPR013087
MeliponaBeecheii_012542-T1	db_xref	InterPro:IPR000210
MeliponaBeecheii_012542-T1	db_xref	InterPro:IPR036236
MeliponaBeecheii_012542-T1	db_xref	InterPro:IPR011333
MeliponaBeecheii_012542-T1	go_function	protein binding|0005515||IEA
MeliponaBeecheii_012875-T1	db_xref	InterPro:IPR011701
MeliponaBeecheii_012875-T1	db_xref	InterPro:IPR020846
MeliponaBeecheii_012875-T1	db_xref	InterPro:IPR036259
MeliponaBeecheii_012875-T1	go_process	transmembrane transport|0055085||IEA
MeliponaBeecheii_012875-T1	go_function	transmembrane transporter activity|0022857||IEA
MeliponaBeecheii_012358-T1	db_xref	InterPro:IPR001356
MeliponaBeecheii_012358-T1	db_xref	InterPro:IPR013087
MeliponaBeecheii_012358-T1	db_xref	InterPro:IPR036236
MeliponaBeecheii_012358-T1	db_xref	InterPro:IPR009057
MeliponaBeecheii_012358-T1	go_function	DNA binding|0003677||IEA
MeliponaBeecheii_012582-T1	db_xref	InterPro:IPR001132
MeliponaBeecheii_012582-T1	db_xref	InterPro:IPR017855
MeliponaBeecheii_012582-T1	db_xref	InterPro:IPR013790
MeliponaBeecheii_012582-T1	db_xref	InterPro:IPR008984
MeliponaBeecheii_012582-T1	go_process	regulation of transcription, DNA-templated|0006355||IEA
MeliponaBeecheii_012582-T1	go_function	protein binding|0005515||IEA
MeliponaBeecheii_012878-T1	db_xref	InterPro:IPR032675
MeliponaBeecheii_012765-T1	db_xref	InterPro:IPR001594
MeliponaBeecheii_012765-T1	go_function	palmitoyltransferase activity|0016409||IEA
MeliponaBeecheii_012789-T1	db_xref	InterPro:IPR019540
MeliponaBeecheii_012789-T1	go_component	GPI-anchor transamidase complex|0042765||IEA
MeliponaBeecheii_012789-T1	go_process	attachment of GPI anchor to protein|0016255||IEA
MeliponaBeecheii_012346-T1	db_xref	InterPro:IPR004045
MeliponaBeecheii_012346-T1	db_xref	InterPro:IPR036249
MeliponaBeecheii_012346-T1	db_xref	InterPro:IPR004046
MeliponaBeecheii_012346-T1	db_xref	InterPro:IPR040079
MeliponaBeecheii_012346-T1	db_xref	InterPro:IPR010987
MeliponaBeecheii_012346-T1	db_xref	InterPro:IPR036282
MeliponaBeecheii_012346-T1	go_function	protein binding|0005515||IEA
MeliponaBeecheii_012869-T1	db_xref	InterPro:IPR036388
MeliponaBeecheii_012869-T1	db_xref	InterPro:IPR001766
MeliponaBeecheii_012869-T1	db_xref	InterPro:IPR036390
MeliponaBeecheii_012869-T1	go_function	sequence-specific DNA binding|0043565||IEA
MeliponaBeecheii_012869-T1	go_process	regulation of transcription, DNA-templated|0006355||IEA
MeliponaBeecheii_012869-T1	go_function	DNA-binding transcription factor activity|0003700||IEA
MeliponaBeecheii_012303-T1	db_xref	InterPro:IPR002938
MeliponaBeecheii_012303-T1	db_xref	InterPro:IPR036188
MeliponaBeecheii_012303-T1	db_xref	InterPro:IPR027545
MeliponaBeecheii_012303-T1	go_function	FAD binding|0071949||IEA
MeliponaBeecheii_012303-T1	go_function	kynurenine 3-monooxygenase activity|0004502||IEA
MeliponaBeecheii_012303-T1	go_process	tryptophan catabolic process|0006569||IEA
MeliponaBeecheii_012303-T1	go_process	quinolinate biosynthetic process|0019805||IEA
MeliponaBeecheii_012861-T1	db_xref	InterPro:IPR003593
MeliponaBeecheii_012861-T1	db_xref	InterPro:IPR041190
MeliponaBeecheii_012861-T1	db_xref	InterPro:IPR011704
MeliponaBeecheii_012861-T1	db_xref	InterPro:IPR040848
MeliponaBeecheii_012861-T1	db_xref	InterPro:IPR027417
MeliponaBeecheii_012861-T1	go_function	ATP binding|0005524||IEA
MeliponaBeecheii_012861-T1	go_function	ATPase activity|0016887||IEA
MeliponaBeecheii_012198-T1	db_xref	InterPro:IPR006186
MeliponaBeecheii_012198-T1	db_xref	InterPro:IPR004843
MeliponaBeecheii_012198-T1	db_xref	InterPro:IPR043360
MeliponaBeecheii_012198-T1	go_function	hydrolase activity|0016787||IEA
MeliponaBeecheii_012198-T1	go_function	calmodulin-dependent protein phosphatase activity|0033192||IEA
MeliponaBeecheii_012198-T1	go_process	calcineurin-mediated signaling|0097720||IEA
MeliponaBeecheii_012872-T1	db_xref	InterPro:IPR002418
MeliponaBeecheii_012872-T1	db_xref	InterPro:IPR011598
MeliponaBeecheii_012872-T1	db_xref	InterPro:IPR036638
MeliponaBeecheii_012872-T1	db_xref	InterPro:IPR037933
MeliponaBeecheii_012872-T1	go_process	regulation of transcription, DNA-templated|0006355||IEA
MeliponaBeecheii_012872-T1	go_function	DNA-binding transcription factor activity|0003700||IEA
MeliponaBeecheii_012872-T1	go_function	protein dimerization activity|0046983||IEA
MeliponaBeecheii_012872-T1	go_component	RNA polymerase II transcription regulator complex|0090575||IEA
MeliponaBeecheii_012872-T1	go_component	MLL1 complex|0071339||IEA
MeliponaBeecheii_012757-T1	db_xref	InterPro:IPR003993
MeliponaBeecheii_012757-T1	db_xref	InterPro:IPR039191
MeliponaBeecheii_012757-T1	go_component	nucleolus|0005730||IEA
MeliponaBeecheii_012670-T1	db_xref	InterPro:IPR003591
MeliponaBeecheii_012670-T1	db_xref	InterPro:IPR032675
MeliponaBeecheii_012670-T1	db_xref	InterPro:IPR001611
MeliponaBeecheii_012670-T1	go_function	protein binding|0005515||IEA
MeliponaBeecheii_012880-T1	db_xref	InterPro:IPR004092
MeliponaBeecheii_012880-T1	db_xref	InterPro:IPR001660
MeliponaBeecheii_012880-T1	db_xref	InterPro:IPR011017
MeliponaBeecheii_012880-T1	db_xref	InterPro:IPR013761
MeliponaBeecheii_012880-T1	db_xref	InterPro:IPR021987
MeliponaBeecheii_012880-T1	db_xref	InterPro:IPR010507
MeliponaBeecheii_012880-T1	db_xref	InterPro:IPR038348
MeliponaBeecheii_012880-T1	db_xref	InterPro:IPR012313
MeliponaBeecheii_012880-T1	go_component	nucleus|0005634||IEA
MeliponaBeecheii_012880-T1	go_process	regulation of transcription, DNA-templated|0006355||IEA
MeliponaBeecheii_012880-T1	go_function	protein binding|0005515||IEA
MeliponaBeecheii_012880-T1	go_function	zinc ion binding|0008270||IEA
MeliponaBeecheii_012898-T1	db_xref	InterPro:IPR013025
MeliponaBeecheii_012898-T1	db_xref	InterPro:IPR012677
MeliponaBeecheii_012898-T1	db_xref	InterPro:IPR005633
MeliponaBeecheii_012898-T1	db_xref	InterPro:IPR001014
MeliponaBeecheii_012898-T1	db_xref	InterPro:IPR012678
MeliponaBeecheii_012898-T1	go_component	ribosome|0005840||IEA
MeliponaBeecheii_012898-T1	go_process	translation|0006412||IEA
MeliponaBeecheii_012898-T1	go_function	structural constituent of ribosome|0003735||IEA
MeliponaBeecheii_012697-T1	db_xref	InterPro:IPR001192
MeliponaBeecheii_012697-T1	db_xref	InterPro:IPR000159
MeliponaBeecheii_012697-T1	db_xref	InterPro:IPR001711
MeliponaBeecheii_012697-T1	db_xref	InterPro:IPR000909
MeliponaBeecheii_012697-T1	db_xref	InterPro:IPR001895
MeliponaBeecheii_012697-T1	db_xref	InterPro:IPR000008
MeliponaBeecheii_012697-T1	db_xref	InterPro:IPR015359
MeliponaBeecheii_012697-T1	db_xref	InterPro:IPR017946
MeliponaBeecheii_012697-T1	db_xref	InterPro:IPR035892
MeliponaBeecheii_012697-T1	db_xref	InterPro:IPR028398
MeliponaBeecheii_012697-T1	db_xref	InterPro:IPR029071
MeliponaBeecheii_012697-T1	db_xref	InterPro:IPR011992
MeliponaBeecheii_012697-T1	db_xref	InterPro:IPR023578
MeliponaBeecheii_012697-T1	go_process	intracellular signal transduction|0035556||IEA
MeliponaBeecheii_012697-T1	go_process	signal transduction|0007165||IEA
MeliponaBeecheii_012697-T1	go_function	phosphatidylinositol phospholipase C activity|0004435||IEA
MeliponaBeecheii_012697-T1	go_process	lipid metabolic process|0006629||IEA
MeliponaBeecheii_012697-T1	go_process	small GTPase mediated signal transduction|0007264||IEA
MeliponaBeecheii_012697-T1	go_function	guanyl-nucleotide exchange factor activity|0005085||IEA
MeliponaBeecheii_012697-T1	go_function	phosphoric diester hydrolase activity|0008081||IEA
MeliponaBeecheii_012894-T1	db_xref	InterPro:IPR001202
MeliponaBeecheii_012894-T1	db_xref	InterPro:IPR006560
MeliponaBeecheii_012894-T1	db_xref	InterPro:IPR003616
MeliponaBeecheii_012894-T1	db_xref	InterPro:IPR001214
MeliponaBeecheii_012894-T1	db_xref	InterPro:IPR038190
MeliponaBeecheii_012894-T1	db_xref	InterPro:IPR013257
MeliponaBeecheii_012894-T1	db_xref	InterPro:IPR042294
MeliponaBeecheii_012894-T1	db_xref	InterPro:IPR036020
MeliponaBeecheii_012894-T1	go_function	protein binding|0005515||IEA
MeliponaBeecheii_012894-T1	go_component	nucleus|0005634||IEA
MeliponaBeecheii_012894-T1	go_function	histone-lysine N-methyltransferase activity|0018024||IEA
MeliponaBeecheii_012894-T1	go_component	chromosome|0005694||IEA
MeliponaBeecheii_012894-T1	go_process	regulation of transcription, DNA-templated|0006355||IEA
MeliponaBeecheii_012894-T1	go_process	histone lysine methylation|0034968||IEA
MeliponaBeecheii_012894-T1	go_process	histone H3-K36 trimethylation|0097198||IEA
MeliponaBeecheii_012894-T1	go_function	histone methyltransferase activity (H3-K36 specific)|0046975||IEA
MeliponaBeecheii_013177-T1	db_xref	InterPro:IPR000073
MeliponaBeecheii_013177-T1	db_xref	InterPro:IPR029058
MeliponaBeecheii_012339-T1	db_xref	InterPro:IPR015876
MeliponaBeecheii_012339-T1	db_xref	InterPro:IPR005804
MeliponaBeecheii_012339-T1	go_function	oxidoreductase activity, acting on paired donors, with oxidation of a pair of donors resulting in the reduction of molecular oxygen to two molecules of water|0016717||IEA
MeliponaBeecheii_012339-T1	go_process	oxidation-reduction process|0055114||IEA
MeliponaBeecheii_012339-T1	go_process	lipid metabolic process|0006629||IEA
MeliponaBeecheii_012811-T1	db_xref	InterPro:IPR022782
MeliponaBeecheii_012845-T1	db_xref	InterPro:IPR002307
MeliponaBeecheii_012845-T1	db_xref	InterPro:IPR036986
MeliponaBeecheii_012845-T1	db_xref	InterPro:IPR002305
MeliponaBeecheii_012845-T1	db_xref	InterPro:IPR014729
MeliponaBeecheii_012845-T1	db_xref	InterPro:IPR024088
MeliponaBeecheii_012845-T1	db_xref	InterPro:IPR001412
MeliponaBeecheii_012845-T1	go_function	nucleotide binding|0000166||IEA
MeliponaBeecheii_012845-T1	go_function	tyrosine-tRNA ligase activity|0004831||IEA
MeliponaBeecheii_012845-T1	go_function	ATP binding|0005524||IEA
MeliponaBeecheii_012845-T1	go_process	tyrosyl-tRNA aminoacylation|0006437||IEA
MeliponaBeecheii_012845-T1	go_function	RNA binding|0003723||IEA
MeliponaBeecheii_012845-T1	go_process	tRNA aminoacylation for protein translation|0006418||IEA
MeliponaBeecheii_012845-T1	go_function	aminoacyl-tRNA ligase activity|0004812||IEA
MeliponaBeecheii_012356-T1	db_xref	InterPro:IPR020471
MeliponaBeecheii_012356-T1	db_xref	InterPro:IPR036812
MeliponaBeecheii_012356-T1	db_xref	InterPro:IPR023210
MeliponaBeecheii_012356-T1	db_xref	InterPro:IPR018170
MeliponaBeecheii_012356-T1	go_function	oxidoreductase activity|0016491||IEA
MeliponaBeecheii_012356-T1	go_process	oxidation-reduction process|0055114||IEA
MeliponaBeecheii_012220-T1	db_xref	InterPro:IPR000333
MeliponaBeecheii_012220-T1	db_xref	InterPro:IPR000719
MeliponaBeecheii_012220-T1	db_xref	InterPro:IPR000472
MeliponaBeecheii_012220-T1	db_xref	InterPro:IPR017194
MeliponaBeecheii_012220-T1	db_xref	InterPro:IPR008271
MeliponaBeecheii_012220-T1	db_xref	InterPro:IPR011009
MeliponaBeecheii_012220-T1	go_process	transmembrane receptor protein serine/threonine kinase signaling pathway|0007178||IEA
MeliponaBeecheii_012220-T1	go_function	transmembrane receptor protein serine/threonine kinase activity|0004675||IEA
MeliponaBeecheii_012220-T1	go_function	ATP binding|0005524||IEA
MeliponaBeecheii_012220-T1	go_component	membrane|0016020||IEA
MeliponaBeecheii_012220-T1	go_process	protein phosphorylation|0006468||IEA
MeliponaBeecheii_012220-T1	go_function	protein kinase activity|0004672||IEA
MeliponaBeecheii_012220-T1	go_component	integral component of membrane|0016021||IEA
MeliponaBeecheii_012220-T1	go_function	signaling receptor activity|0038023||IEA
MeliponaBeecheii_012220-T1	go_function	protein serine/threonine kinase activity|0004674||IEA
MeliponaBeecheii_012220-T1	go_function	metal ion binding|0046872||IEA
MeliponaBeecheii_012220-T1	go_component	receptor complex|0043235||IEA
MeliponaBeecheii_012406-T1	db_xref	InterPro:IPR019527
MeliponaBeecheii_013047-T1	db_xref	InterPro:IPR000863
MeliponaBeecheii_013047-T1	db_xref	InterPro:IPR027417
MeliponaBeecheii_013047-T1	go_function	sulfotransferase activity|0008146||IEA
MeliponaBeecheii_013128-T1	db_xref	InterPro:IPR003593
MeliponaBeecheii_013128-T1	db_xref	InterPro:IPR003439
MeliponaBeecheii_013128-T1	db_xref	InterPro:IPR032781
MeliponaBeecheii_013128-T1	db_xref	InterPro:IPR017871
MeliponaBeecheii_013128-T1	db_xref	InterPro:IPR027417
MeliponaBeecheii_013128-T1	go_function	ATP binding|0005524||IEA
MeliponaBeecheii_013128-T1	go_function	ATPase activity|0016887||IEA
MeliponaBeecheii_012893-T1	db_xref	InterPro:IPR004088
MeliponaBeecheii_012893-T1	db_xref	InterPro:IPR019510
MeliponaBeecheii_012893-T1	db_xref	InterPro:IPR009210
MeliponaBeecheii_012893-T1	db_xref	InterPro:IPR036612
MeliponaBeecheii_012893-T1	go_function	RNA binding|0003723||IEA
MeliponaBeecheii_012194-T1	db_xref	InterPro:IPR006186
MeliponaBeecheii_012194-T1	db_xref	InterPro:IPR004843
MeliponaBeecheii_012194-T1	db_xref	InterPro:IPR029052
MeliponaBeecheii_012194-T1	db_xref	InterPro:IPR043360
MeliponaBeecheii_012194-T1	go_function	hydrolase activity|0016787||IEA
MeliponaBeecheii_012194-T1	go_function	calmodulin-dependent protein phosphatase activity|0033192||IEA
MeliponaBeecheii_012194-T1	go_process	calcineurin-mediated signaling|0097720||IEA
MeliponaBeecheii_012700-T1	db_xref	InterPro:IPR027486
MeliponaBeecheii_012700-T1	db_xref	InterPro:IPR036838
MeliponaBeecheii_012700-T1	db_xref	InterPro:IPR040055
MeliponaBeecheii_012700-T1	db_xref	InterPro:IPR010280
MeliponaBeecheii_012700-T1	db_xref	InterPro:IPR029063
MeliponaBeecheii_012700-T1	go_component	mitochondrial small ribosomal subunit|0005763||IEA
MeliponaBeecheii_012700-T1	go_process	RNA processing|0006396||IEA
MeliponaBeecheii_012700-T1	go_function	RNA methyltransferase activity|0008173||IEA
MeliponaBeecheii_012535-T1	db_xref	InterPro:IPR001723
MeliponaBeecheii_012535-T1	db_xref	InterPro:IPR000536
[truncated: 51,082 more rows]
