# Supplementary material for: Prevalent bee venom genes evolved before the aculeate stinger and eusociality
Source: BMC Biol. 2023 Oct 23;21:229. doi: 10.1186/s12915-023-01656-5 (PMC10591384; doi:10.1186/s12915-023-01656-5)
Supplement: Supplementary file 40 — Additional file 40. Genome annotation of Melipona beecheii. [file 12915_2023_1656_MOESM40_ESM.zip › Melipona_beecheii.annotation.funannotate181.Oct2020/annotations/annotations.dbCAN.txt]

MeliponaBeecheii_000165-T1	note	CAZy:GT2_Chitin_synth
MeliponaBeecheii_000415-T1	note	CAZy:GH13
MeliponaBeecheii_000418-T1	note	CAZy:GT27
MeliponaBeecheii_000418-T1	note	CAZy:GT2_Glycos_transf
MeliponaBeecheii_000600-T1	note	CAZy:AA1
MeliponaBeecheii_000601-T1	note	CAZy:AA1
MeliponaBeecheii_000674-T1	note	CAZy:GH37
MeliponaBeecheii_000939-T1	note	CAZy:GH47
MeliponaBeecheii_001197-T1	note	CAZy:CBM39
MeliponaBeecheii_001197-T1	note	CAZy:GH16
MeliponaBeecheii_001269-T1	note	CAZy:GT1
MeliponaBeecheii_001324-T1	note	CAZy:GH20
MeliponaBeecheii_001405-T1	note	CAZy:GT61
MeliponaBeecheii_001621-T1	note	CAZy:GT7
MeliponaBeecheii_001621-T1	note	CAZy:GT31
MeliponaBeecheii_001622-T1	note	CAZy:GH22
MeliponaBeecheii_001672-T1	note	CAZy:CBM14
MeliponaBeecheii_001673-T1	note	CAZy:CBM14
MeliponaBeecheii_001808-T1	note	CAZy:GH47
MeliponaBeecheii_001833-T1	note	CAZy:AA1
MeliponaBeecheii_001856-T1	note	CAZy:GT2_Glycos_transf
MeliponaBeecheii_001879-T1	note	CAZy:GT105
MeliponaBeecheii_002156-T1	note	CAZy:GH30
MeliponaBeecheii_002157-T1	note	CAZy:GH30
MeliponaBeecheii_002158-T1	note	CAZy:GH30
MeliponaBeecheii_002328-T1	note	CAZy:GH20
MeliponaBeecheii_002559-T1	note	CAZy:GT10
MeliponaBeecheii_002579-T1	note	CAZy:GT92
MeliponaBeecheii_002611-T1	note	CAZy:CE13
MeliponaBeecheii_002870-T1	note	CAZy:GT31
MeliponaBeecheii_003398-T1	note	CAZy:GT33
MeliponaBeecheii_003646-T1	note	CAZy:GT98
MeliponaBeecheii_003743-T1	note	CAZy:GT14
MeliponaBeecheii_003762-T1	note	CAZy:GH18
MeliponaBeecheii_003802-T1	note	CAZy:GT31
MeliponaBeecheii_004103-T1	note	CAZy:GH47
MeliponaBeecheii_004146-T1	note	CAZy:CE10
MeliponaBeecheii_004271-T1	note	CAZy:CBM14
MeliponaBeecheii_004271-T1	note	CAZy:GH18
MeliponaBeecheii_004277-T1	note	CAZy:GH37
MeliponaBeecheii_004454-T1	note	CAZy:GH31
MeliponaBeecheii_004459-T1	note	CAZy:GT7
MeliponaBeecheii_004485-T1	note	CAZy:AA3
MeliponaBeecheii_004603-T1	note	CAZy:AA3
MeliponaBeecheii_004604-T1	note	CAZy:AA3
MeliponaBeecheii_004606-T1	note	CAZy:GH9
MeliponaBeecheii_004671-T1	note	CAZy:GH18
MeliponaBeecheii_004813-T1	note	CAZy:GT76
MeliponaBeecheii_004821-T1	note	CAZy:GH13
MeliponaBeecheii_004822-T1	note	CAZy:GH13
MeliponaBeecheii_004823-T1	note	CAZy:GH13
MeliponaBeecheii_004825-T1	note	CAZy:GH13
MeliponaBeecheii_004918-T1	note	CAZy:GT27
MeliponaBeecheii_004918-T1	note	CAZy:GT2_Glycos_transf
MeliponaBeecheii_004967-T1	note	CAZy:GH13
MeliponaBeecheii_005120-T1	note	CAZy:GT49
MeliponaBeecheii_005167-T1	note	CAZy:GH5
MeliponaBeecheii_005239-T1	note	CAZy:GT20
MeliponaBeecheii_005340-T1	note	CAZy:AA3
MeliponaBeecheii_005340-T1	note	CAZy:AA8
MeliponaBeecheii_005353-T1	note	CAZy:GT58
MeliponaBeecheii_005480-T1	note	CAZy:GT49
MeliponaBeecheii_005480-T1	note	CAZy:GT8
MeliponaBeecheii_005691-T1	note	CAZy:CE9
MeliponaBeecheii_005797-T1	note	CAZy:AA15
MeliponaBeecheii_006209-T1	note	CAZy:GT49
MeliponaBeecheii_006379-T1	note	CAZy:GT57
MeliponaBeecheii_006554-T1	note	CAZy:GH20
MeliponaBeecheii_006581-T1	note	CAZy:GH31
MeliponaBeecheii_006755-T1	note	CAZy:GT22
MeliponaBeecheii_006808-T1	note	CAZy:GT22
MeliponaBeecheii_006843-T1	note	CAZy:GH20
MeliponaBeecheii_006902-T1	note	CAZy:GT35
MeliponaBeecheii_006910-T1	note	CAZy:GH2
MeliponaBeecheii_007097-T1	note	CAZy:CBM14
MeliponaBeecheii_007098-T1	note	CAZy:CBM14
MeliponaBeecheii_007100-T1	note	CAZy:CBM14
MeliponaBeecheii_007113-T1	note	CAZy:AA1
MeliponaBeecheii_007115-T1	note	CAZy:AA1
MeliponaBeecheii_007147-T1	note	CAZy:CBM14
MeliponaBeecheii_007148-T1	note	CAZy:CBM14
MeliponaBeecheii_007314-T1	note	CAZy:GT7
MeliponaBeecheii_007381-T1	note	CAZy:GT65
MeliponaBeecheii_007606-T1	note	CAZy:GT27
MeliponaBeecheii_007606-T1	note	CAZy:GT2_Glycos_transf
MeliponaBeecheii_007638-T1	note	CAZy:GT31
MeliponaBeecheii_008140-T1	note	CAZy:GT1
MeliponaBeecheii_008143-T1	note	CAZy:CE10
MeliponaBeecheii_008514-T1	note	CAZy:GT16
MeliponaBeecheii_008544-T1	note	CAZy:CBM14
MeliponaBeecheii_008565-T1	note	CAZy:AA3
MeliponaBeecheii_008565-T1	note	CAZy:AA8
MeliponaBeecheii_008613-T1	note	CAZy:CBM21
MeliponaBeecheii_008846-T1	note	CAZy:GH79
MeliponaBeecheii_008889-T1	note	CAZy:GT11
MeliponaBeecheii_008957-T1	note	CAZy:GH79
MeliponaBeecheii_009037-T1	note	CAZy:GH18
MeliponaBeecheii_009037-T1	note	CAZy:CBM14
MeliponaBeecheii_009040-T1	note	CAZy:GT66
MeliponaBeecheii_009182-T1	note	CAZy:GT21
MeliponaBeecheii_009182-T1	note	CAZy:GT2_Glyco_tranf_2
MeliponaBeecheii_009195-T1	note	CAZy:GT59
MeliponaBeecheii_009197-T1	note	CAZy:GT43
MeliponaBeecheii_009271-T1	note	CAZy:GH18
MeliponaBeecheii_009439-T1	note	CAZy:CBM14
MeliponaBeecheii_009502-T1	note	CAZy:GH20
MeliponaBeecheii_009539-T1	note	CAZy:GT68
MeliponaBeecheii_009649-T1	note	CAZy:GH56
MeliponaBeecheii_009685-T1	note	CAZy:GH18
MeliponaBeecheii_009722-T1	note	CAZy:AA15
MeliponaBeecheii_009764-T1	note	CAZy:CBM57
MeliponaBeecheii_009926-T1	note	CAZy:GT27
MeliponaBeecheii_009926-T1	note	CAZy:GT2_Glycos_transf
MeliponaBeecheii_009946-T1	note	CAZy:GT31
MeliponaBeecheii_009948-T1	note	CAZy:GT31
MeliponaBeecheii_010064-T1	note	CAZy:CE1
MeliponaBeecheii_010071-T1	note	CAZy:CE10
MeliponaBeecheii_010167-T1	note	CAZy:GT4
MeliponaBeecheii_010520-T1	note	CAZy:GH18
MeliponaBeecheii_010727-T1	note	CAZy:GT39
MeliponaBeecheii_011146-T1	note	CAZy:GH13
MeliponaBeecheii_011342-T1	note	CAZy:GH89
MeliponaBeecheii_011466-T1	note	CAZy:GH84
MeliponaBeecheii_011594-T1	note	CAZy:GT92
MeliponaBeecheii_012093-T1	note	CAZy:GT27
MeliponaBeecheii_012093-T1	note	CAZy:GT2_Glycos_transf
MeliponaBeecheii_012132-T1	note	CAZy:GT22
MeliponaBeecheii_012417-T1	note	CAZy:GH47
MeliponaBeecheii_012531-T1	note	CAZy:CBM14
MeliponaBeecheii_012699-T1	note	CAZy:GT10
MeliponaBeecheii_012702-T1	note	CAZy:CBM39
MeliponaBeecheii_012702-T1	note	CAZy:GH16
MeliponaBeecheii_013051-T1	note	CAZy:GT49
MeliponaBeecheii_013087-T1	note	CAZy:GH18
MeliponaBeecheii_013101-T1	note	CAZy:CBM14
MeliponaBeecheii_013321-T1	note	CAZy:AA3
MeliponaBeecheii_013324-T1	note	CAZy:AA3
MeliponaBeecheii_013326-T1	note	CAZy:AA3
MeliponaBeecheii_013327-T1	note	CAZy:AA3
MeliponaBeecheii_013328-T1	note	CAZy:AA3
MeliponaBeecheii_013331-T1	note	CAZy:AA3
MeliponaBeecheii_013331-T1	note	CAZy:AA8
MeliponaBeecheii_013333-T1	note	CAZy:AA3
MeliponaBeecheii_013335-T1	note	CAZy:AA3
MeliponaBeecheii_013336-T1	note	CAZy:AA3
MeliponaBeecheii_013338-T1	note	CAZy:AA3
MeliponaBeecheii_013339-T1	note	CAZy:AA3
MeliponaBeecheii_013341-T1	note	CAZy:AA3
MeliponaBeecheii_013380-T1	note	CAZy:GH13
MeliponaBeecheii_013381-T1	note	CAZy:GH13
MeliponaBeecheii_013382-T1	note	CAZy:GH13
MeliponaBeecheii_013383-T1	note	CAZy:GH13
MeliponaBeecheii_013427-T1	note	CAZy:AA3
MeliponaBeecheii_013436-T1	note	CAZy:AA3
MeliponaBeecheii_013436-T1	note	CAZy:AA8
MeliponaBeecheii_013445-T1	note	CAZy:AA3
MeliponaBeecheii_013630-T1	note	CAZy:GT7
MeliponaBeecheii_014156-T1	note	CAZy:GT27
MeliponaBeecheii_014156-T1	note	CAZy:GT2_Glycos_transf
MeliponaBeecheii_014447-T1	note	CAZy:GT90
MeliponaBeecheii_014555-T1	note	CAZy:GT10
MeliponaBeecheii_014620-T1	note	CAZy:GT64
MeliponaBeecheii_014620-T1	note	CAZy:GT47
MeliponaBeecheii_014698-T1	note	CAZy:AA3
MeliponaBeecheii_014698-T1	note	CAZy:AA8
MeliponaBeecheii_014699-T1	note	CAZy:AA3
MeliponaBeecheii_014699-T1	note	CAZy:AA8
MeliponaBeecheii_014979-T1	note	CAZy:GT22
MeliponaBeecheii_015126-T1	note	CAZy:GH18
MeliponaBeecheii_015318-T1	note	CAZy:GT66
MeliponaBeecheii_015418-T1	note	CAZy:GT2_Glycos_transf
MeliponaBeecheii_015435-T1	note	CAZy:GH18
MeliponaBeecheii_015555-T1	note	CAZy:AA15
MeliponaBeecheii_015575-T1	note	CAZy:GH13
MeliponaBeecheii_015576-T1	note	CAZy:GH13
MeliponaBeecheii_015598-T1	note	CAZy:GT39
MeliponaBeecheii_015674-T1	note	CAZy:GH38
MeliponaBeecheii_015854-T1	note	CAZy:GT8
MeliponaBeecheii_015865-T1	note	CAZy:GT31
MeliponaBeecheii_015938-T1	note	CAZy:GT57
MeliponaBeecheii_015941-T1	note	CAZy:GT13
MeliponaBeecheii_016015-T1	note	CAZy:GH38
MeliponaBeecheii_016066-T1	note	CAZy:GT8
MeliponaBeecheii_016188-T1	note	CAZy:GT4
MeliponaBeecheii_016355-T1	note	CAZy:AA10
MeliponaBeecheii_016814-T1	note	CAZy:GT31
MeliponaBeecheii_016852-T1	note	CAZy:CE10
MeliponaBeecheii_017153-T1	note	CAZy:GT23
MeliponaBeecheii_017205-T1	note	CAZy:GT47
MeliponaBeecheii_017268-T1	note	CAZy:GT64
MeliponaBeecheii_017268-T1	note	CAZy:GT47
MeliponaBeecheii_017582-T1	note	CAZy:GT43
MeliponaBeecheii_017630-T1	note	CAZy:GT90
MeliponaBeecheii_017822-T1	note	CAZy:GT3
MeliponaBeecheii_017949-T1	note	CAZy:GH35
MeliponaBeecheii_018117-T1	note	CAZy:GH133
MeliponaBeecheii_018598-T1	note	CAZy:AA1
MeliponaBeecheii_019152-T1	note	CAZy:GT2_Glycos_transf
MeliponaBeecheii_020263-T1	note	CAZy:CE10
MeliponaBeecheii_020286-T1	note	CAZy:GH29
MeliponaBeecheii_020560-T1	note	CAZy:CBM21
MeliponaBeecheii_020653-T1	note	CAZy:GT10
MeliponaBeecheii_020664-T1	note	CAZy:GT92
MeliponaBeecheii_020678-T1	note	CAZy:GH85
MeliponaBeecheii_020682-T1	note	CAZy:CBM47
MeliponaBeecheii_021014-T1	note	CAZy:GT54
MeliponaBeecheii_021213-T1	note	CAZy:CBM47
MeliponaBeecheii_021263-T1	note	CAZy:GT25
